# Supplementary material for: Widespread Separation of the Polypyrimidine Tract From 3′ AG by G Tracts in Association With Alternative Exons in Metazoa and Plants
Source: Front Genet. 2019 Jan 14;9:741. doi: 10.3389/fgene.2018.00741 (PMC6339879; doi:10.3389/fgene.2018.00741)
Supplement: DATA FILE S1 — Sequences of REPAG 3′ SS from each species of fungi. [file Data_Sheet_1.zip › Supplementary data 1/Fungi_Release38_aspergillus_luchuensis_cbs_106_47.txt]

REPA_GGG_Sequence	Exon_Start	Exon_End	Pos_-50	Pos_+2	Strand	Chromosome	GeneID	Gene_Start	Gene_End	Gene_Name	Number_of_REPAs	Number_of_REPAs_has_GGG	Number_of_Intron(Intra_genic_Region)	Upstream_Constitutive_Exon
GTTGTCCCTGTCATCCTTAACTGGCCAAGGCACTAACCCAGGGGTGGCAGTC	50655	51003	50605	50657	1	ASPFOscaffold_1	ASPFODRAFT_120433	49486	51201	None	5192	659	27399	No_constitutive_exon_found_in_species
GGTTCCAGGGAGGACATCTATATACTAATGAATATGGTCTGGGAAAACAGAT	172861	173236	172811	172863	1	ASPFOscaffold_1	ASPFODRAFT_55255	171889	173236	None	5192	659	27399	No_constitutive_exon_found_in_species
TCTCCTCCAGTGGGATCTTGAGTGGTGATCCAAGTGGAGCTATCAGGGAGAG	185196	185272	185322	185270	-1	ASPFOscaffold_1	ASPFODRAFT_55262	185196	185508	None	5192	659	27399	No_constitutive_exon_found_in_species
TGTACGTCATCTCATCATGGGGTTATGATATAGATGCTGACGAGGGATAGTC	229248	229323	229373	229321	-1	ASPFOscaffold_1	ASPFODRAFT_38671	228643	230291	None	5192	659	27399	No_constitutive_exon_found_in_species
GTTTCTCGCCATTGCATAGACCATGGCCTCTGATAATTTCCGGGATACAGTG	279513	280573	280623	280571	-1	ASPFOscaffold_1	ASPFODRAFT_38699	279513	283267	None	5192	659	27399	No_constitutive_exon_found_in_species
ATTAGTCATATATCCCAGTCCACGTACTTACTCCCATTCTGGGAAATCAGGA	286163	287095	287145	287093	-1	ASPFOscaffold_1	ASPFODRAFT_38702	286163	288166	None	5192	659	27399	No_constitutive_exon_found_in_species
CGGGATGGGAGTTTCTGTACTCCAAGTCGATGCTGATATGGGAATCACAGAT	442184	442436	442486	442434	-1	ASPFOscaffold_1	ASPFODRAFT_55341	442184	443487	None	5192	659	27399	No_constitutive_exon_found_in_species
GTGCAGTCCGTAACTGATGTGTTCTAGAGGCTAACGAGATTGATGGGTAGAT	490816	490919	490969	490917	-1	ASPFOscaffold_1	ASPFODRAFT_122567	489712	491786	None	5192	659	27399	No_constitutive_exon_found_in_species
TAAAATTGTACAATAGATGAATGGAAGTTCTTTTGTTCTTGTGGGGAAAGCT	505274	505324	505374	505322	-1	ASPFOscaffold_1	ASPFODRAFT_91897	504964	505676	None	5192	659	27399	No_constitutive_exon_found_in_species
TTGCGTGGCGGAGTTGAACTGACAACTCATCCTCAACCGGGGACATGCAGGT	524862	525295	525345	525293	-1	ASPFOscaffold_1	ASPFODRAFT_38805	520390	525719	None	5192	659	27399	No_constitutive_exon_found_in_species
AATTTGGGGTTTATCGGGCGGAATCAAACTTATCGGGGAGCGGAGATTAGCT	556222	556406	556172	556224	1	ASPFOscaffold_1	ASPFODRAFT_55376	554639	557029	None	5192	659	27399	No_constitutive_exon_found_in_species
AAGTTGGGGGAGCGGAAGGCAGTAGGGGTGATGTATATGGGGGGAAAGAGAT	584699	585891	584649	584701	1	ASPFOscaffold_1	ASPFODRAFT_66247	581345	590804	None	5192	659	27399	No_constitutive_exon_found_in_species
TGAGCATTCATTCTCCTAAGCCTTCCTCTCGATGACTGACAGGGTGATAGGG	655024	655107	654974	655026	1	ASPFOscaffold_1	ASPFODRAFT_38860	654577	656844	None	5192	659	27399	No_constitutive_exon_found_in_species
GGGAAGAAGAAATCATGCTGACGTAATTCTGGGATGGGTGGGTGGAATAGAA	700168	700411	700461	700409	-1	ASPFOscaffold_1	ASPFODRAFT_123143	700168	704627	None	5192	659	27399	No_constitutive_exon_found_in_species
CATTTATTTTACCCAACTGTAGCTACATGTCTGCTCATTCGGGACACCAGGG	821026	821127	821177	821125	-1	ASPFOscaffold_1	ASPFODRAFT_38927	819755	821395	None	5192	659	27399	No_constitutive_exon_found_in_species
GAATGAATATATGCCTCTATGTGCTGCATCGCTAACGTAAAGGGTGATAGTC	864807	865884	865934	865882	-1	ASPFOscaffold_1	ASPFODRAFT_27638	864807	866226	None	5192	659	27399	No_constitutive_exon_found_in_species
TTGAAGGAGGTAGGTGGATTAGGGGGGTTTACTAATTTGTTGGGATATAGTG	905706	905759	905656	905708	1	ASPFOscaffold_1	ASPFODRAFT_233944	905193	906132	None	5192	659	27399	No_constitutive_exon_found_in_species
CCTGTAATATCAGGCCCAGCGCATGCGATACTAACAAAATCGGGGACCAGAC	926203	926969	927019	926967	-1	ASPFOscaffold_1	ASPFODRAFT_27659	926047	927396	None	5192	659	27399	No_constitutive_exon_found_in_species
CAGCCCGTGGCTCCGGCCCATCTGGAGAGAGAGAGGAGGGGGCAAGTTAGGT	982136	982185	982086	982138	1	ASPFOscaffold_1	ASPFODRAFT_55496	980384	982530	None	5192	659	27399	No_constitutive_exon_found_in_species
TGTTCACGCCCGATGTGAGCCGTTCGGTGGAAACGCTAACGTGTGGGCAGTA	1020591	1022031	1020541	1020593	1	ASPFOscaffold_1	ASPFODRAFT_123159	1019038	1022031	None	5192	659	27399	No_constitutive_exon_found_in_species
GTATGCTGCTGTTTTCGGTCATAGAGTGAGCTGCTAACTGTCGGGGATAGCT	1108896	1108920	1108970	1108918	-1	ASPFOscaffold_1	ASPFODRAFT_27714	1107821	1109076	None	5192	659	27399	No_constitutive_exon_found_in_species
CTACTACATTTGTTTCCAAGGTTGAAATAAATGCTAATGGTGGGTGTAAGGT	1123529	1123588	1123638	1123586	-1	ASPFOscaffold_1	ASPFODRAFT_176079	1123070	1123756	None	5192	659	27399	No_constitutive_exon_found_in_species
ACCCTTCGAAGATCTAGTTGCTGACGGTTGTTGCTTTGCGGGAAATGTAGGA	1136616	1136914	1136566	1136618	1	ASPFOscaffold_1	ASPFODRAFT_39071	1135610	1138382	None	5192	659	27399	No_constitutive_exon_found_in_species
TTCATATCCTGTGGTTGCCCTCCTTTCTTGACTAACATAAGGGTTGATAGTG	1139832	1139888	1139782	1139834	1	ASPFOscaffold_1	ASPFODRAFT_55546	1138507	1139888	None	5192	659	27399	No_constitutive_exon_found_in_species
TCTTTCGGGCTTTTATATTGTGGGGCTTTATACTGATTGTTGGGAAACAGGA	1158511	1158601	1158461	1158513	1	ASPFOscaffold_1	ASPFODRAFT_66404	1157638	1158968	None	5192	659	27399	No_constitutive_exon_found_in_species
ACATCGCAAAAATTGTTTGCATTCATGATCATGGACTAACGGGGGCCTAGGA	1217403	1219390	1219440	1219388	-1	ASPFOscaffold_1	ASPFODRAFT_39107	1217403	1220291	None	5192	659	27399	No_constitutive_exon_found_in_species
CCTATCCATCCTGCTCCCATCTGTACTTTTGTCAGACCGTGACTTGGGAGAC	1281805	1282005	1282055	1282003	-1	ASPFOscaffold_1	ASPFODRAFT_55599	1281678	1282398	None	5192	659	27399	No_constitutive_exon_found_in_species
CACACACACATACCGATTTTTTCCTGTTCTTGTGCTAACGATGTGGGTAGTA	1311372	1311589	1311639	1311587	-1	ASPFOscaffold_1	ASPFODRAFT_39143	1311372	1312291	None	5192	659	27399	No_constitutive_exon_found_in_species
AGAACGAGCCTTTTACTAGTGGTCTGTGGTACTGATATTCGGGAATCTAGCA	1350471	1350590	1350640	1350588	-1	ASPFOscaffold_1	ASPFODRAFT_121275	1350471	1351682	None	5192	659	27399	No_constitutive_exon_found_in_species
CCCAACCCTGATACTATAGGTACAACGTATAACTGATAAACCGGGCAAAGAC	1457544	1458347	1457494	1457546	1	ASPFOscaffold_1	ASPFODRAFT_39217	1455675	1458347	None	5192	659	27399	No_constitutive_exon_found_in_species
CAGAACGCTGTCTGGCGGGATACAGTTTGGCTAACTGATTGGGATAACAGTG	1544267	1544428	1544217	1544269	1	ASPFOscaffold_1	ASPFODRAFT_122134	1543900	1544642	None	5192	659	27399	No_constitutive_exon_found_in_species
TGACGTGACTGATATTGTGTGTTCGGGTTGCTAATTGCGTGGGTGATCAGGG	1588368	1588859	1588318	1588370	1	ASPFOscaffold_1	ASPFODRAFT_39291	1587548	1589739	None	5192	659	27399	No_constitutive_exon_found_in_species
AGCTCACTCACCCTGCGCAGAGTAGACCGTTATCTAACAGGGAACAACAGGC	1636043	1637826	1635993	1636045	1	ASPFOscaffold_1	ASPFODRAFT_246488	1632782	1637826	None	5192	659	27399	No_constitutive_exon_found_in_species
TCTCTTTTCTTCTTTTGTTTCTGAGCTGTTGTTAATCTGGTGGTGGGTAGGA	1666684	1666772	1666634	1666686	1	ASPFOscaffold_1	ASPFODRAFT_39340	1665613	1668417	None	5192	659	27399	No_constitutive_exon_found_in_species
CCCGTGAGATCCAGAAATCTGGCCAAGCATAATATTACGTCGAGGGGCAGCT	1683833	1684261	1684311	1684259	-1	ASPFOscaffold_1	ASPFODRAFT_55711	1682532	1685200	None	5192	659	27399	No_constitutive_exon_found_in_species
AACCTATTGCTATTTTTTGTCGTGCTGTGCAGTACTAACTGAGGGTCTAGAT	1693947	1694064	1694114	1694062	-1	ASPFOscaffold_1	ASPFODRAFT_27887	1693947	1695268	None	5192	659	27399	No_constitutive_exon_found_in_species
GTATGGTTTTGTTTTGTGGTCGGGAGGGCTCTATATTGACAATGGGTTAGAT	1785711	1785751	1785661	1785713	1	ASPFOscaffold_1	ASPFODRAFT_201921	1784858	1788625	None	5192	659	27399	No_constitutive_exon_found_in_species
ATACTGGGTGAGCTCTGTGGGTGAAATGGTGAACGCTAATGGTTGGGTAGGG	1837729	1837783	1837833	1837781	-1	ASPFOscaffold_1	ASPFODRAFT_55758	1837729	1838210	None	5192	659	27399	No_constitutive_exon_found_in_species
TGACTATCATTGCAATATTGGTGGCACAAATAGCTCATATACTGGGACAGAT	1958184	1958305	1958134	1958186	1	ASPFOscaffold_1	ASPFODRAFT_120599	1958091	1960827	None	5192	659	27399	No_constitutive_exon_found_in_species
ATCTACCAAATGTGATCCAGGGATTGTGGGCTAACCCGCGGGGTATACAGAT	1962362	1962484	1962312	1962364	1	ASPFOscaffold_1	ASPFODRAFT_55801	1962012	1964483	None	5192	659	27399	No_constitutive_exon_found_in_species
GTTTTGGTTGGGGTTGGAGACAAGGCTAACGGCGACCGTTATGGGGTCAGTG	1970095	1970895	1970045	1970097	1	ASPFOscaffold_1	ASPFODRAFT_201988	1969496	1971322	None	5192	659	27399	No_constitutive_exon_found_in_species
AATGAAGACGAGGAAATGGACCTGAAAGAGGTTGCCGAGCCCTGGGAAAGAT	1973243	1973676	1973726	1973674	-1	ASPFOscaffold_1	ASPFODRAFT_201989	1972503	1973789	None	5192	659	27399	No_constitutive_exon_found_in_species
TCCTCCGTGGGGGGCGTTGCTAATGGGCTGCTGATTTTTGTTGGGGATAGAT	2053052	2053247	2053002	2053054	1	ASPFOscaffold_1	ASPFODRAFT_121527	2052079	2053247	None	5192	659	27399	No_constitutive_exon_found_in_species
AGTCTTTCTGTTTGGAATGAGTAGCTGACGCAAATTCGGGGATGGTATAGAT	2095533	2095961	2095483	2095535	1	ASPFOscaffold_1	ASPFODRAFT_55840	2093341	2098021	None	5192	659	27399	No_constitutive_exon_found_in_species
CTGTTTGTTCCTGCGGAGTTGGGTGTGAGCTGACAAGGCGGGATGGATAGGC	2101357	2101437	2101487	2101435	-1	ASPFOscaffold_1	ASPFODRAFT_55842	2101147	2102066	None	5192	659	27399	No_constitutive_exon_found_in_species
TCCTCTCTATTCCTGAAATTACTGCGTGGATTGTGCTAACGGGAGATTAGTT	2101147	2101214	2101264	2101212	-1	ASPFOscaffold_1	ASPFODRAFT_55842	2101147	2102066	None	5192	659	27399	No_constitutive_exon_found_in_species
CATTTTATTCTAAAAGGAGGATATGGCACGTGGCTGACGAGTATGGGCAGTT	2184336	2184584	2184286	2184338	1	ASPFOscaffold_1	ASPFODRAFT_39578	2182962	2184995	None	5192	659	27399	No_constitutive_exon_found_in_species
CACGACGGCTGAACGAAGCAAACCACTCTGATTCACTAATCGGGAAATAGTT	2184650	2184995	2184600	2184652	1	ASPFOscaffold_1	ASPFODRAFT_39578	2182962	2184995	None	5192	659	27399	No_constitutive_exon_found_in_species
GCAGAGATTTCTTATCAGCGGTTGGCTGGATCCGACTAATCAATGGGTAGGC	2522035	2522222	2521985	2522037	1	ASPFOscaffold_1	ASPFODRAFT_202167	2518875	2523191	None	5192	659	27399	No_constitutive_exon_found_in_species
TCTATACCCTAACCCATCCTATTGTCATAGAGTATGCTAATGAAGGGCAGTA	2614639	2616037	2616087	2616035	-1	ASPFOscaffold_1	ASPFODRAFT_214079	2614639	2617413	None	5192	659	27399	No_constitutive_exon_found_in_species
ACTAAGTGATATATATAACCGGCACTAACGAATACAATGGGAGGATGCAGTG	2666859	2667396	2667446	2667394	-1	ASPFOscaffold_1	ASPFODRAFT_28200	2666640	2667841	None	5192	659	27399	No_constitutive_exon_found_in_species
GATGTAACCGGTCATCCAAATAGGGACGAGCTAATGCAACACTAGGGAAGTG	2669261	2669340	2669211	2669263	1	ASPFOscaffold_1	ASPFODRAFT_177278	2668782	2670458	None	5192	659	27399	No_constitutive_exon_found_in_species
GACGTCACTCTGTGATTCTCCAGGGGTGGAGCTCCCAACTGGGTACGAAGAT	2791850	2791898	2791800	2791852	1	ASPFOscaffold_1	ASPFODRAFT_56066	2791230	2792868	None	5192	659	27399	No_constitutive_exon_found_in_species
ATGGATACCTCCTACTTTTTTTATACTTCGCAGTCTAATATTGGGGACAGTC	2896674	2896838	2896624	2896676	1	ASPFOscaffold_1	ASPFODRAFT_56100	2896184	2897743	None	5192	659	27399	No_constitutive_exon_found_in_species
TCTCCTAAATCTGAAAGTGAACGTCTTGCTAAGAGGTTTAAGGGAGCTAGTC	2918734	2919080	2918684	2918736	1	ASPFOscaffold_1	ASPFODRAFT_39902	2916339	2919080	None	5192	659	27399	No_constitutive_exon_found_in_species
TGGGCGGTTGGTGTTTGTGTGAGAGGTGTGTTTGGGAGGCGGGGGAGAAGTG	2949591	2949594	2949644	2949592	-1	ASPFOscaffold_1	ASPFODRAFT_56117	2949591	2955388	None	5192	659	27399	No_constitutive_exon_found_in_species
GATGGGCTCGATCCACCTGACGCAGTGCCAAGCTTTGCCCTGGGGGAAAGCG	2960040	2960131	2960181	2960129	-1	ASPFOscaffold_1	ASPFODRAFT_56118	2958221	2960556	None	5192	659	27399	No_constitutive_exon_found_in_species
GTACCCCCCCATGGTACCTAACCCCCAATGCATTGCTGACAAGGGTCTAGGT	2986464	2986475	2986414	2986466	1	ASPFOscaffold_1	ASPFODRAFT_39935	2986146	2987965	None	5192	659	27399	No_constitutive_exon_found_in_species
CAGGCTTCCGGAAAGTGATAAGAACAACACCAACCCGAACGGGGCGGAAGGA	3130782	3130896	3130946	3130894	-1	ASPFOscaffold_1	ASPFODRAFT_77093	3128947	3131413	None	5192	659	27399	No_constitutive_exon_found_in_species
GTTTGGGGTGGAGAGTGAGAGTGAAGGGGGGAATGGGATGGAAGGGCAAGGG	3294565	3294615	3294515	3294567	1	ASPFOscaffold_1	ASPFODRAFT_56212	3293811	3294615	None	5192	659	27399	No_constitutive_exon_found_in_species
CTAAACCTTCCGACCGACCATCAGGATGCATGCTGACTCTTTGGGAATAGTT	3389876	3390279	3389826	3389878	1	ASPFOscaffold_1	ASPFODRAFT_202443	3389491	3390279	None	5192	659	27399	No_constitutive_exon_found_in_species
TTTCTTCTTACTAGCAATCCGTGGGAAAGTCCGCCGCCATGGAGGGACAGTT	3557904	3557959	3557854	3557906	1	ASPFOscaffold_1	ASPFODRAFT_56288	3544805	3560975	None	5192	659	27399	No_constitutive_exon_found_in_species
TGGTGGTGGTGGTGGTGGTGCTTGGCTAACGGTATTTGGGATGGATATAGTG	3709255	3709808	3709858	3709806	-1	ASPFOscaffold_1	ASPFODRAFT_40252	3709255	3711133	None	5192	659	27399	No_constitutive_exon_found_in_species
ATCAATCAGACTGTCAGCCCAAGGGAGGATGGGGGTGGGTGACGATTGAGAT	3745684	3746119	3746169	3746117	-1	ASPFOscaffold_1	ASPFODRAFT_56350	3745684	3747157	None	5192	659	27399	No_constitutive_exon_found_in_species
AATTTTTATACTCTCCGTGTCACCATGGCCAGCTGATAGAAGGGCACCAGGG	3889349	3891593	3891643	3891591	-1	ASPFOscaffold_1	ASPFODRAFT_697424	3889349	3895903	None	5192	659	27399	No_constitutive_exon_found_in_species
TTGGCGAGAGCCTAGTTTGGTGCTCGCAACACCGTTGGCTTGGACGGGAGGG	53554	53651	53701	53649	-1	ASPFOscaffold_2	ASPFODRAFT_56512	52712	54441	None	5192	659	27399	No_constitutive_exon_found_in_species
CGCCTCCAAAGGCTCGCTTTTGCCGTTTGGTGGACTGACACAGGGGCCAGTG	66334	66652	66702	66650	-1	ASPFOscaffold_2	ASPFODRAFT_126437	66334	68329	None	5192	659	27399	No_constitutive_exon_found_in_species
GATCCCCATCACAAGTTCGTTCCGTGAGACTAATGAAGCTAATGGGATAGGC	88552	89216	89266	89214	-1	ASPFOscaffold_2	ASPFODRAFT_40496	88552	89751	None	5192	659	27399	No_constitutive_exon_found_in_species
AATAACCTTTCGATCCAACTCTTGTCATAATAATTCTAACATGGGACTAGGG	97857	97888	97807	97859	1	ASPFOscaffold_2	ASPFODRAFT_56531	96854	98272	None	5192	659	27399	No_constitutive_exon_found_in_species
CCCTTTCTGAATTTGCTGGGGTATGAGAGGGTTGCTGATGGTGGGGATAGGT	107981	108030	108080	108028	-1	ASPFOscaffold_2	ASPFODRAFT_413614	107436	108913	None	5192	659	27399	No_constitutive_exon_found_in_species
CACCCCCACACCCCCCATCCAATATCTGTTGAAAGACTAACGGGTGATAGTG	111926	112600	112650	112598	-1	ASPFOscaffold_2	ASPFODRAFT_77438	111926	115906	None	5192	659	27399	No_constitutive_exon_found_in_species
TTTCCTTATTCTCATTGTGGCCGTGGAACGTAGACTGATTCAGGGCATAGGT	125228	126017	126067	126015	-1	ASPFOscaffold_2	ASPFODRAFT_178569	123912	126291	None	5192	659	27399	No_constitutive_exon_found_in_species
TGCGCGATGCTTTCTTTCCCATACCTCAGTGCTAACTTCGGGAAATATAGTG	130990	131275	130940	130992	1	ASPFOscaffold_2	ASPFODRAFT_126329	130018	131495	None	5192	659	27399	No_constitutive_exon_found_in_species
AAGTGAAGCACTCCAGATGGAAGCAAACTTAGATTGGCTGACACGGGCAGTC	146396	146650	146346	146398	1	ASPFOscaffold_2	ASPFODRAFT_705009	145425	147362	None	5192	659	27399	No_constitutive_exon_found_in_species
TTCTTCCTCCTCATCAGTTCGATTGTGGGCCTCAAGGGAACTGGGGGCAGAC	186421	187147	186371	186423	1	ASPFOscaffold_2	ASPFODRAFT_56562	178800	187147	None	5192	659	27399	No_constitutive_exon_found_in_species
CGGTCAGTTCACCCCTACACTAGATATGGCGTCGCTAACGATGGGGTCAGAT	264709	264834	264884	264832	-1	ASPFOscaffold_2	ASPFODRAFT_178671	263361	266979	None	5192	659	27399	No_constitutive_exon_found_in_species
TTTTGGGTTTGGGAATGCTAACGAGATCTACTCTTCGGGTTTATAGGAAGCC	751521	751626	751471	751523	1	ASPFOscaffold_2	ASPFODRAFT_124145	751077	751626	None	5192	659	27399	No_constitutive_exon_found_in_species
CTTTCCGCTGACCACTTTTATGCATACCACTAAAAATATTGGGAGAACAGGC	752105	752303	752353	752301	-1	ASPFOscaffold_2	ASPFODRAFT_421107	751934	754275	None	5192	659	27399	No_constitutive_exon_found_in_species
TCGGTGATTGATGTTACCGTTGGTTGGGATGATGCTAATAATTGGGGCAGTT	785439	785575	785389	785441	1	ASPFOscaffold_2	ASPFODRAFT_202983	784998	786978	None	5192	659	27399	No_constitutive_exon_found_in_species
AGAATCTAACCATGATATGAACAATTCCGTGTTGACTAATGTGGGAATAGAT	834741	834896	834946	834894	-1	ASPFOscaffold_2	ASPFODRAFT_126481	833781	841689	None	5192	659	27399	No_constitutive_exon_found_in_species
ACTCTGAAAATGGGTCGGGAAAGTGTGTGACACTCCATGTCGGGACACAGTT	902894	902973	902844	902896	1	ASPFOscaffold_2	ASPFODRAFT_56778	902329	902973	None	5192	659	27399	No_constitutive_exon_found_in_species
GGCGGGATCTGCCTTCTGGACGAATCAGTAACTGACTAGATGGGAAACAGGG	907060	907105	907010	907062	1	ASPFOscaffold_2	ASPFODRAFT_126036	906797	907838	None	5192	659	27399	No_constitutive_exon_found_in_species
CTCGGAATAACTTGAATGTGACTAATCTTTGGCCCGTGTCGGGAATGTAGTT	1007601	1007804	1007854	1007802	-1	ASPFOscaffold_2	ASPFODRAFT_123787	1007601	1011533	None	5192	659	27399	No_constitutive_exon_found_in_species
TGATGATGATGATGATGTGATTTGATTAGTGGCATGCTAAGAAGGGTTAGGC	1176897	1177163	1176847	1176899	1	ASPFOscaffold_2	ASPFODRAFT_40980	1176178	1177163	None	5192	659	27399	No_constitutive_exon_found_in_species
TCCCCTGTAGAGGAATTACGCGCAGATTCCTAACCATGGGCAAATAATAGTC	1273160	1273310	1273110	1273162	1	ASPFOscaffold_2	ASPFODRAFT_203137	1272854	1274311	None	5192	659	27399	No_constitutive_exon_found_in_species
GATATGTTTGGGGTGTGGTGTGGGTAATGGCTAACTGACTATTGGGGTAGGT	1334588	1334988	1335038	1334986	-1	ASPFOscaffold_2	ASPFODRAFT_41064	1334588	1335932	None	5192	659	27399	No_constitutive_exon_found_in_species
TGTACCAAAAACTAAGCTGATGGGTGTGGGATGATGGAGGGAGTGGAAAGCG	1338746	1338908	1338696	1338748	1	ASPFOscaffold_2	ASPFODRAFT_56926	1338688	1339999	None	5192	659	27399	No_constitutive_exon_found_in_species
AAACTACTAACTAACTGATATTTACTGAGGGAGAGACACGGAGGGGACAGAG	1339768	1339999	1339718	1339770	1	ASPFOscaffold_2	ASPFODRAFT_56926	1338688	1339999	None	5192	659	27399	No_constitutive_exon_found_in_species
GTTCGAAATGGAAGACCTTGAAAGATCTTAATACTAATGAGGGGGTCTAGGG	1412298	1412904	1412954	1412902	-1	ASPFOscaffold_2	ASPFODRAFT_56952	1411775	1413725	None	5192	659	27399	No_constitutive_exon_found_in_species
CTATCTCTTGCACTAATCCCATGGAAATTCCAAGCTAACGGGCATTGAAGCC	1416150	1416982	1417032	1416980	-1	ASPFOscaffold_2	ASPFODRAFT_153379	1414763	1417647	None	5192	659	27399	No_constitutive_exon_found_in_species
TGTCTTCTACCTATATTATTTGTGCCAGATCTAATCTCGCGAGGGGAAAGGC	1420584	1420794	1420844	1420792	-1	ASPFOscaffold_2	ASPFODRAFT_126325	1419488	1421699	None	5192	659	27399	No_constitutive_exon_found_in_species
TACTATCACAAAGCCCGGCGAAGACCCGGGTCAGGGGGGGGGGGGGGCAGTT	1423060	1424241	1424291	1424239	-1	ASPFOscaffold_2	ASPFODRAFT_77819	1423060	1424846	None	5192	659	27399	No_constitutive_exon_found_in_species
GAGACCACCTCCTTTTCAGCTGGATTTCAGTGCTGATCTCTGGGTAAAAGCC	1532862	1533032	1533082	1533030	-1	ASPFOscaffold_2	ASPFODRAFT_41157	1531241	1533805	None	5192	659	27399	No_constitutive_exon_found_in_species
AGCCTAAGTAGTAAGGGAGTTTCTTGTTGGTGGGAATTAGTCACAGGGAGGC	1584394	1584445	1584495	1584443	-1	ASPFOscaffold_2	ASPFODRAFT_124877	1584200	1584740	None	5192	659	27399	No_constitutive_exon_found_in_species
ATCGTTTTTTATGGTAGTGATTGTGGCTAATGTGGTGGTGGTTGGGATAGGT	1602907	1602975	1602857	1602909	1	ASPFOscaffold_2	ASPFODRAFT_125747	1602166	1603239	None	5192	659	27399	No_constitutive_exon_found_in_species
TTTCATATCTTGGTTGGTGGGTTTTGCTAATAAAATATGGGGAATCGCAGGC	1603050	1603239	1603000	1603052	1	ASPFOscaffold_2	ASPFODRAFT_125747	1602166	1603239	None	5192	659	27399	No_constitutive_exon_found_in_species
GTAGCAATGGTGGTGGGGATACAGAGGTAGATGAGGGTGGGGATACGGAGGT	1604610	1605185	1605235	1605183	-1	ASPFOscaffold_2	ASPFODRAFT_435086	1604610	1605711	None	5192	659	27399	No_constitutive_exon_found_in_species
AGAAGGTACAAGGGACAAAAAAAATATGAGGGGGCTGGGGGATCTAAAAGGA	1620682	1620781	1620831	1620779	-1	ASPFOscaffold_2	ASPFODRAFT_57019	1620682	1621390	None	5192	659	27399	No_constitutive_exon_found_in_species
CCTTGCCTGCTCCCTCAATTGTTGAATGAGTATGCTTACCAGGGTGACAGGC	1635564	1635833	1635883	1635831	-1	ASPFOscaffold_2	ASPFODRAFT_124085	1634619	1636198	None	5192	659	27399	No_constitutive_exon_found_in_species
CCATTTGAGAACTCCGACCGCCAAGAAATAGGACCCTCAGAAGGGTACAGGG	1686349	1686497	1686299	1686351	1	ASPFOscaffold_2	ASPFODRAFT_706146	1682759	1686497	None	5192	659	27399	No_constitutive_exon_found_in_species
AGGTAGGCTATCCGCTTCCTAGCTTGATGAACATCACTCAACATGGGCAGAT	1691370	1691491	1691541	1691489	-1	ASPFOscaffold_2	ASPFODRAFT_29226	1690220	1692288	None	5192	659	27399	No_constitutive_exon_found_in_species
GGTGTGTATCTCCGCTCCTTTCTGCATTTATTTACTGACGGGTTTGGAAGAT	1690343	1690449	1690499	1690447	-1	ASPFOscaffold_2	ASPFODRAFT_29226	1690220	1692288	None	5192	659	27399	No_constitutive_exon_found_in_species
AGTTAGCCACACTTCATAAAAACTCATCCGTGTCTACTGACAGGGACCAGGT	1762125	1762583	1762075	1762127	1	ASPFOscaffold_2	ASPFODRAFT_179849	1761389	1763937	None	5192	659	27399	No_constitutive_exon_found_in_species
GCCTGTTATAACTTGGAAGTATACTAACGAACCTTGACCGGGTGTCAAAGAT	1777502	1777932	1777982	1777930	-1	ASPFOscaffold_2	ASPFODRAFT_153686	1777101	1778296	None	5192	659	27399	No_constitutive_exon_found_in_species
GTAGTGCCTTCCTAGCTGGATGTCCACAAATTGTGACTTTGGTTGGGAAGGG	1785174	1785211	1785261	1785209	-1	ASPFOscaffold_2	ASPFODRAFT_57082	1784897	1785385	None	5192	659	27399	No_constitutive_exon_found_in_species
CACACTAACCTGCCACGTGTAGATCCTACCCATCCATTATGGGGAGGGAGTC	1784897	1784986	1785036	1784984	-1	ASPFOscaffold_2	ASPFODRAFT_57082	1784897	1785385	None	5192	659	27399	No_constitutive_exon_found_in_species
TATGCAACTTGGGTAAGGTTGTGTGACTTGCCTGCGTGTATGGGGTGTAGGT	1807997	1808112	1807947	1807999	1	ASPFOscaffold_2	ASPFODRAFT_57116	1807165	1808112	None	5192	659	27399	No_constitutive_exon_found_in_species
GCAGGTATGCTGTTCTCCCACTTACTCTGGAATTAAGTTAACGGGAACAGCT	1810208	1810281	1810158	1810210	1	ASPFOscaffold_2	ASPFODRAFT_29267	1808575	1810757	None	5192	659	27399	No_constitutive_exon_found_in_species
CCACTATGATCTCGCTGAAAATCATTATTCGAATGGGCAAATGATGGGAGCC	1845065	1845401	1845015	1845067	1	ASPFOscaffold_2	ASPFODRAFT_29281	1844465	1846246	None	5192	659	27399	No_constitutive_exon_found_in_species
GACCTCTCTTACGCCGTTTGGAGGAGTAACTAACAGCGGGGAAATTATAGCC	1849969	1850099	1850149	1850097	-1	ASPFOscaffold_2	ASPFODRAFT_77944	1848859	1850355	None	5192	659	27399	No_constitutive_exon_found_in_species
TTAGAACCTCGATCATACAAGTCATCTAAATGGCTAACACGTTCGGGAAGAT	1908670	1909038	1908620	1908672	1	ASPFOscaffold_2	ASPFODRAFT_57121	1908447	1909704	None	5192	659	27399	No_constitutive_exon_found_in_species
ACATTTACCCCACCAATATTCGCACGAGCTAACAACATCGGGCATGACAGCA	2071041	2071138	2070991	2071043	1	ASPFOscaffold_2	ASPFODRAFT_57168	2069705	2071517	None	5192	659	27399	No_constitutive_exon_found_in_species
TAGTATGTATGTATCTATGGATATATGCTAAATGGTATTGGGATATGTAGGA	2096927	2097037	2097087	2097035	-1	ASPFOscaffold_2	ASPFODRAFT_126201	2096690	2097535	None	5192	659	27399	No_constitutive_exon_found_in_species
TCTTTATTTCTGGGGTATGGGTTGGGTGGGGTGCTAATTCTGGGGAGTAGGG	2096690	2096858	2096908	2096856	-1	ASPFOscaffold_2	ASPFODRAFT_126201	2096690	2097535	None	5192	659	27399	No_constitutive_exon_found_in_species
GCTGGTGTGGTTTGGGGTAGGGTGGTGCGTGTGTGCTAACTGGGAGATAGAT	2098227	2098504	2098554	2098502	-1	ASPFOscaffold_2	ASPFODRAFT_41372	2098227	2099108	None	5192	659	27399	No_constitutive_exon_found_in_species
GCCGTGGATTGTCGTGAACATTCCTCTGCAAGACTAGCGGCTGGGGGGAGCA	2166881	2166991	2166831	2166883	1	ASPFOscaffold_2	ASPFODRAFT_57197	2166774	2167715	None	5192	659	27399	No_constitutive_exon_found_in_species
AAGATGCCTCAAAAAATCATCCCAGAAAGCAACTAATAATTCGGGGATAGTT	2186512	2186858	2186462	2186514	1	ASPFOscaffold_2	ASPFODRAFT_57202	2185378	2187291	None	5192	659	27399	No_constitutive_exon_found_in_species
AGGTGGGTGGACATAAGCCATTGGGAAGATAAGGAATTGACGGGGAATAGGA	2217305	2217358	2217255	2217307	1	ASPFOscaffold_2	ASPFODRAFT_41419	2216663	2218091	None	5192	659	27399	No_constitutive_exon_found_in_species
GGCTCCATTGCCTGAGAGATTTATGACATCTGTCACTCCGAGGGAGGCAGAC	2232362	2234017	2232312	2232364	1	ASPFOscaffold_2	ASPFODRAFT_125565	2231923	2234912	None	5192	659	27399	No_constitutive_exon_found_in_species
AAGTCTGAAGACACAATTATCGTCTGACCTGCTGCTCATTCGGGAACCAGAT	2293993	2294362	2293943	2293995	1	ASPFOscaffold_2	ASPFODRAFT_154054	2292181	2294362	None	5192	659	27399	No_constitutive_exon_found_in_species
TACTGCAATGTGAGTTGTGGAGGCTGATAGACAATTTGCGATGGGGTTAGGC	2386474	2386746	2386424	2386476	1	ASPFOscaffold_2	ASPFODRAFT_124588	2386063	2388866	None	5192	659	27399	No_constitutive_exon_found_in_species
CTCTCCCGTCGATCCCTCTGATGATTTATTAATTGTCGGGTGTGGAATAGCT	2547793	2547876	2547926	2547874	-1	ASPFOscaffold_2	ASPFODRAFT_41526	2547276	2548996	None	5192	659	27399	No_constitutive_exon_found_in_species
CTACCGGTCGCATGCGATCTGATGATTCGAAACTGACCTCCGCGGGACAGAA	2608751	2608907	2608701	2608753	1	ASPFOscaffold_2	ASPFODRAFT_443670	2607854	2610174	None	5192	659	27399	No_constitutive_exon_found_in_species
TATCATCTTCCTCGTTGTTGCCAGACGTTGTTCATCGTCAATACAGGGAGTT	2628925	2629388	2628875	2628927	1	ASPFOscaffold_2	ASPFODRAFT_57351	2627898	2629388	None	5192	659	27399	No_constitutive_exon_found_in_species
TTTTTCGGAATTTAGCAAACAGTAAGAAACTGTGGTGGAGGGAATGGCAGCC	2714674	2714809	2714859	2714807	-1	ASPFOscaffold_2	ASPFODRAFT_57374	2713517	2714996	None	5192	659	27399	No_constitutive_exon_found_in_species
ACTTCAGCAAAGCTTATTGTATCTCAGTAACTGACCATTTGATGGGAAAGGT	2729545	2731263	2729495	2729547	1	ASPFOscaffold_2	ASPFODRAFT_57380	2729046	2734410	None	5192	659	27399	No_constitutive_exon_found_in_species
CGTTATCCTAGCTTTGATATTCCAATGTACTAACACAGACGGGGTTGCAGTT	2859447	2859702	2859397	2859449	1	ASPFOscaffold_2	ASPFODRAFT_57420	2857859	2859702	None	5192	659	27399	No_constitutive_exon_found_in_species
TACCCCCCTACCCCCCCAAACCACATCTAACCCATGGGAATAAAATATAGGT	3129105	3129427	3129055	3129107	1	ASPFOscaffold_2	ASPFODRAFT_124206	3128956	3129538	None	5192	659	27399	No_constitutive_exon_found_in_species
ATCGAAAGGAAAGAAAGAATGTTGAACTGACGGATATCCCTTGGGAATAGGT	3198906	3198969	3198856	3198908	1	ASPFOscaffold_2	ASPFODRAFT_203762	3198208	3199244	None	5192	659	27399	No_constitutive_exon_found_in_species
AAGTCGCTTGATGTCACTGCTGCAATACGTCGAACTAAAAGTGGGCGCAGAA	3336094	3336189	3336044	3336096	1	ASPFOscaffold_2	ASPFODRAFT_41810	3335559	3337270	None	5192	659	27399	No_constitutive_exon_found_in_species
CCCTATTGGGGGGAAGATGGAAGACAGCTGACGTGGAGCTGGGATAATAGGA	3363491	3363572	3363622	3363570	-1	ASPFOscaffold_2	ASPFODRAFT_203824	3360428	3364238	None	5192	659	27399	No_constitutive_exon_found_in_species
TACTTGGAGCACACAGTGGCCCGGCAGTCACGCCTCTGTGTAACCGGGAGGG	3419471	3419564	3419614	3419562	-1	ASPFOscaffold_2	ASPFODRAFT_57578	3418977	3420460	None	5192	659	27399	No_constitutive_exon_found_in_species
CAAACGTCGACGAGAAGCGTCCGTCATGCTAATCCAGAACAACGGGATAGAT	3493727	3493744	3493677	3493729	1	ASPFOscaffold_2	ASPFODRAFT_454168	3493205	3494811	None	5192	659	27399	No_constitutive_exon_found_in_species
TCCGGAGGGAAATCAAGGTTCAGTCCCTTCCTGGCAAAGAGTGGGCGTAGTC	3500658	3500686	3500736	3500684	-1	ASPFOscaffold_2	ASPFODRAFT_57603	3499890	3501179	None	5192	659	27399	No_constitutive_exon_found_in_species
TTGAGGGGGGGAATCAGTAAGAGGACTTAGCTGATCGAACGGGATTGTAGGA	3528770	3531015	3531065	3531013	-1	ASPFOscaffold_2	ASPFODRAFT_57611	3528483	3531524	None	5192	659	27399	No_constitutive_exon_found_in_species
CTTGATATCTCTGACACTGCCGAAAGTGAGTGCCCCGTTCTGATAGGGAGTG	3596123	3596184	3596073	3596125	1	ASPFOscaffold_2	ASPFODRAFT_57629	3594411	3601165	None	5192	659	27399	No_constitutive_exon_found_in_species
ACTCAAATCTCTTGGTCGTCACGCCTGTGGGCGTTACTAACTGGGCAAAGGT	3620373	3620965	3620323	3620375	1	ASPFOscaffold_2	ASPFODRAFT_123940	3619449	3621492	None	5192	659	27399	No_constitutive_exon_found_in_species
AGTTAAGAGAAAAGATTCTTGGGGACTGACCGTTTGTTTTTATGGGACAGAA	52078	52367	52028	52080	1	ASPFOscaffold_3	ASPFODRAFT_29858	51758	53865	None	5192	659	27399	No_constitutive_exon_found_in_species
TAAACTTCGTAACTAACTGCTAACTTCTGATCATCTTATTAGGGACACAGTG	55185	55581	55135	55187	1	ASPFOscaffold_3	ASPFODRAFT_709139	54942	56202	None	5192	659	27399	No_constitutive_exon_found_in_species
GTGATATATAGTAAACATGTCGAGATGCTAATGAAAGTTATTGGGGATAGGA	132356	132721	132771	132719	-1	ASPFOscaffold_3	ASPFODRAFT_126776	132356	135310	None	5192	659	27399	No_constitutive_exon_found_in_species
ATCAGTGTTCCCCTGATGTGATGATGATGATGATGCTAATGAGGGTATAGTT	139566	139584	139634	139582	-1	ASPFOscaffold_3	ASPFODRAFT_127119	139566	141840	None	5192	659	27399	No_constitutive_exon_found_in_species
GCCATACTATCAGACCTTATGGAATGCGATATACTAACATGGGTGCAAAGCT	146744	146779	146829	146777	-1	ASPFOscaffold_3	ASPFODRAFT_41988	144541	147598	None	5192	659	27399	No_constitutive_exon_found_in_species
CGTTTATGGTGTATAGGTGACCATTCTCATTGACATGATTTGACGGGCAGGT	144541	144937	144987	144935	-1	ASPFOscaffold_3	ASPFODRAFT_41988	144541	147598	None	5192	659	27399	No_constitutive_exon_found_in_species
ACGATCTTTAATGGGGACTTTACAATTCATAGCTAACGCAATTGGGATAGAT	161353	161945	161303	161355	1	ASPFOscaffold_3	ASPFODRAFT_57689	160797	162645	None	5192	659	27399	No_constitutive_exon_found_in_species
CAAGTAATTAAAATAAAATCACAATCGAACCGAGGGAACTGTTGTGGGAGAA	253067	253169	253017	253069	1	ASPFOscaffold_3	ASPFODRAFT_709305	252334	254462	None	5192	659	27399	No_constitutive_exon_found_in_species
TCATAAATGATTGATCAATCAGCGGAAGTGCCAGAATTCGGGGCTAACAGGA	253800	253885	253750	253802	1	ASPFOscaffold_3	ASPFODRAFT_709305	252334	254462	None	5192	659	27399	No_constitutive_exon_found_in_species
CGATATTTTATTTTTCCCTTAACCGACCGAACCACGCTTATCGGGTGAAGGA	270471	270562	270421	270473	1	ASPFOscaffold_3	ASPFODRAFT_57718	269362	271156	None	5192	659	27399	No_constitutive_exon_found_in_species
TTCTTCGACATTTTTTCGCCCTTGCCATGCTGACTCGATGGGTATGTAAGTG	368972	370466	368922	368974	1	ASPFOscaffold_3	ASPFODRAFT_57751	368564	372618	None	5192	659	27399	No_constitutive_exon_found_in_species
TTCACCGTTTTTTGAGTAAGGCATTGGGAAAGATTTGCGGGAGCAAACAGCT	393523	394081	394131	394079	-1	ASPFOscaffold_3	ASPFODRAFT_78527	393523	396200	None	5192	659	27399	No_constitutive_exon_found_in_species
TTTCATGGGGTTGGGGATTGAGGCTAATTGTTCATGGTTTGGGGAACTAGGT	443354	443679	443304	443356	1	ASPFOscaffold_3	ASPFODRAFT_42134	442717	444074	None	5192	659	27399	No_constitutive_exon_found_in_species
TCCTACCCAAGAAATAGCTACTATTTATAGCAGATGACTGATGGGCGTAGGA	453832	454122	453782	453834	1	ASPFOscaffold_3	ASPFODRAFT_477557	453382	456205	None	5192	659	27399	No_constitutive_exon_found_in_species
TTCGGTAACTTGGTTCGGATATGATGCTGATAAGTAGGTGTTGCGGGAAGGC	500739	502707	500689	500741	1	ASPFOscaffold_3	ASPFODRAFT_68453	500409	502707	None	5192	659	27399	No_constitutive_exon_found_in_species
TCCTTCGGTTTTTGGGGTATTAGGGTGGGTTACTGATATGTGGGATATAGTT	514295	514340	514245	514297	1	ASPFOscaffold_3	ASPFODRAFT_204079	513627	514624	None	5192	659	27399	No_constitutive_exon_found_in_species
CATATATCGTTTATTATCAGATCGCTTACTTCCCCTGGGCCAAAATATAGGC	525941	526086	525891	525943	1	ASPFOscaffold_3	ASPFODRAFT_57806	525414	526382	None	5192	659	27399	No_constitutive_exon_found_in_species
TTCGGGTTTATTTTGCTGCGTCTCATCGCCTCTAATGCGGGGATATGTAGGG	545468	546503	545418	545470	1	ASPFOscaffold_3	ASPFODRAFT_128130	542690	547844	None	5192	659	27399	No_constitutive_exon_found_in_species
TCCCCCGCCCAAACAATTCTTAACACTAAAAGCTAACTGGGAAACCACAGAA	560673	561513	560623	560675	1	ASPFOscaffold_3	ASPFODRAFT_215799	559461	561513	None	5192	659	27399	No_constitutive_exon_found_in_species
GGTATGACCCTGCAGTTTTGCTATGCATCTTCCCTTCTAACGGGTGACAGTG	582587	583467	583517	583465	-1	ASPFOscaffold_3	ASPFODRAFT_127835	582587	584081	None	5192	659	27399	No_constitutive_exon_found_in_species
ATAAGAGGGTCGTAGGAGATTGAATTGGTTGTTAATTATCGTTGGGGTAGAT	684013	684063	684113	684061	-1	ASPFOscaffold_3	ASPFODRAFT_480012	683003	684817	None	5192	659	27399	No_constitutive_exon_found_in_species
TGAGATTTCTACGTGTTGTCTTTGTGGCAGGGTTGCTAATGTTAGGGCAGTG	686217	686341	686167	686219	1	ASPFOscaffold_3	ASPFODRAFT_57862	685268	686341	None	5192	659	27399	No_constitutive_exon_found_in_species
CTACGAGGCACACAAGGGACTAAGGCACCAGGCAAGGGTCAATAATACAGGT	705763	706037	705713	705765	1	ASPFOscaffold_3	ASPFODRAFT_78633	705239	706037	None	5192	659	27399	No_constitutive_exon_found_in_species
GGTCAATTTCACGGAAAAAGGAAAAAGGACCTGTCTGTTTGTGGTGGGAGGG	746912	747032	746862	746914	1	ASPFOscaffold_3	ASPFODRAFT_57887	746679	747032	None	5192	659	27399	No_constitutive_exon_found_in_species
AAGCTTCGCTATTATGATGCCATTCTGAACGACCATTGACTTGAGGGTAGTC	769184	770285	769134	769186	1	ASPFOscaffold_3	ASPFODRAFT_42296	767994	770285	None	5192	659	27399	No_constitutive_exon_found_in_species
GAATTCCTTATATCGAAGCAACGAACAAAGCATACTGATGAGGGAAATAGGT	819498	820041	820091	820039	-1	ASPFOscaffold_3	ASPFODRAFT_42317	818761	820304	None	5192	659	27399	No_constitutive_exon_found_in_species
TGGTGAGTGCATTGCTCCTTCATCTGTATTCAGGCAGCTAATAGGGCAAGGT	831157	831178	831107	831159	1	ASPFOscaffold_3	ASPFODRAFT_482996	829062	832544	None	5192	659	27399	No_constitutive_exon_found_in_species
TGACTATCACTGATGCAGTTGTGTAGCTGTGTGCTAACAAGGGAATGCAGGC	844540	844750	844800	844748	-1	ASPFOscaffold_3	ASPFODRAFT_57921	839750	847639	None	5192	659	27399	No_constitutive_exon_found_in_species
CTACCTCCTCATGGATAATATATACTAATAAAGGAGGTTGGGTGTGATAGCA	913290	913475	913525	913473	-1	ASPFOscaffold_3	ASPFODRAFT_42362	912719	914781	None	5192	659	27399	No_constitutive_exon_found_in_species
GTTGATGATGTAGGGATGGGTTGAAACTGACGATGGCTTCGGGATATTAGGA	998272	998609	998659	998607	-1	ASPFOscaffold_3	ASPFODRAFT_215940	998272	999393	None	5192	659	27399	No_constitutive_exon_found_in_species
ATATTTGTGTGTGGGTATGTATGTATGCATGCTAATGGGGATGGGAACAGGC	1024042	1024431	1024481	1024429	-1	ASPFOscaffold_3	ASPFODRAFT_128183	1024042	1025010	None	5192	659	27399	No_constitutive_exon_found_in_species
TCCGGTTCCTGCCTCGTCGCGGCTTGAAGACGTTACTGACTATGGGATAGGT	1123821	1123992	1123771	1123823	1	ASPFOscaffold_3	ASPFODRAFT_128048	1122138	1124587	None	5192	659	27399	No_constitutive_exon_found_in_species
ATTTTATTTCCACTGCATATAGACAGTACTAACAAGCCGGTGGGAAAAAGCA	1187802	1188520	1187752	1187804	1	ASPFOscaffold_3	ASPFODRAFT_78773	1186545	1188520	None	5192	659	27399	No_constitutive_exon_found_in_species
ATAATTGTGCGTATGAGCTTTGAAGTGATGAACATGGCTAATGGGTATAGGT	1231266	1231435	1231485	1231433	-1	ASPFOscaffold_3	ASPFODRAFT_126817	1230835	1234971	None	5192	659	27399	No_constitutive_exon_found_in_species
GTAAAACCATCCAGCCCCGATAAACAGTGCTCTCATAACCAGGGAACCAGGT	1313754	1314095	1314145	1314093	-1	ASPFOscaffold_3	ASPFODRAFT_204326	1312304	1319967	None	5192	659	27399	No_constitutive_exon_found_in_species
TGAGACACGAAGAATACCTACTAGTGCAGACCGACGCTAACTGAGGGTAGTA	1322610	1322746	1322560	1322612	1	ASPFOscaffold_3	ASPFODRAFT_58058	1320979	1322746	None	5192	659	27399	No_constitutive_exon_found_in_species
CGGACTCAACGCTCAGCACCAGCCTTACATACGCCCTCCCAAGAGGGAAGTG	1347553	1348334	1348384	1348332	-1	ASPFOscaffold_3	ASPFODRAFT_129398	1347553	1350646	None	5192	659	27399	No_constitutive_exon_found_in_species
GGATGGGGAATGACAATGGCTAACTCAATTGGTTTGGGATCGAAATACAGAC	1491991	1492116	1491941	1491993	1	ASPFOscaffold_3	ASPFODRAFT_42605	1491538	1494548	None	5192	659	27399	No_constitutive_exon_found_in_species
CTTGGGCTTGATGTAATTAGAAGTATGAAGCTGATGCTTGGGATATATAGGC	1506325	1506458	1506508	1506456	-1	ASPFOscaffold_3	ASPFODRAFT_128612	1504437	1506681	None	5192	659	27399	No_constitutive_exon_found_in_species
TCGTCTACCTTCACTCGAATAAAGGCTAATTGGACAATTCGCGGGTGTAGGA	1535327	1535408	1535277	1535329	1	ASPFOscaffold_3	ASPFODRAFT_127725	1535001	1536964	None	5192	659	27399	No_constitutive_exon_found_in_species
ATGACGAGAGCTTAGTATTTTTGAGTGCGCTAACCTCCTTGGGATCATAGGG	1664495	1664630	1664445	1664497	1	ASPFOscaffold_3	ASPFODRAFT_42677	1664115	1665144	None	5192	659	27399	No_constitutive_exon_found_in_species
CGTCAGTGGAAGTGTTTATGTGCAGCTTGCTAAATGTTCGGGCAAAACAGAT	1689358	1689893	1689308	1689360	1	ASPFOscaffold_3	ASPFODRAFT_492967	1689110	1691436	None	5192	659	27399	No_constitutive_exon_found_in_species
CCGAGAATACACATCTCTTTATGTGAAAAGTTTCTAATCCAGAGGGATAGGT	1760183	1760569	1760619	1760567	-1	ASPFOscaffold_3	ASPFODRAFT_204473	1760183	1761033	None	5192	659	27399	No_constitutive_exon_found_in_species
TGGATGTGGTATGGTAAGCAGTAATGCTGATCAATGGGTCGGGGTGGTAGAT	1808363	1808432	1808482	1808430	-1	ASPFOscaffold_3	ASPFODRAFT_58210	1808363	1808760	None	5192	659	27399	No_constitutive_exon_found_in_species
TGCTACGCTTATTTTTGAATCATTGTTATTTTTGATCTAACTGGGAACAGGG	1892634	1893775	1892584	1892636	1	ASPFOscaffold_3	ASPFODRAFT_42787	1891442	1893775	None	5192	659	27399	No_constitutive_exon_found_in_species
AACGGTAAGAAGGACGGCATTCCCACGGACTACCATTACTAATTGGGCAGCT	1908012	1908200	1908250	1908198	-1	ASPFOscaffold_3	ASPFODRAFT_30443	1907914	1909887	None	5192	659	27399	No_constitutive_exon_found_in_species
TGGCAAGCACTAACGGATGTAGAGCGTATCGAGCCGGAGCAGTTGGGGAGGA	1940139	1940214	1940264	1940212	-1	ASPFOscaffold_3	ASPFODRAFT_58253	1936362	1941295	None	5192	659	27399	No_constitutive_exon_found_in_species
GACGGCTCAAGTGTTACATCCCAATCACGGTCTATCGGGGGGGATGGTAGCG	2033992	2034036	2033942	2033994	1	ASPFOscaffold_3	ASPFODRAFT_58284	2033730	2034036	None	5192	659	27399	No_constitutive_exon_found_in_species
GGGTCGGGAGGCAGATGGAGGAGTGGAGTGAGGAAGGGGTTAGTGTGGAGGG	2096412	2096728	2096362	2096414	1	ASPFOscaffold_3	ASPFODRAFT_499403	2094670	2096728	None	5192	659	27399	No_constitutive_exon_found_in_species
GGGGAGGATTGGTGGGGGGCTGGAGGGTATTGGGGGTGGAGTTGGGGGAGGG	2133251	2133493	2133543	2133491	-1	ASPFOscaffold_3	ASPFODRAFT_499764	2133251	2134492	None	5192	659	27399	No_constitutive_exon_found_in_species
TGGCCTGGATTAATTTTATGTTCAACCCTCCCATACTAGAAGGGGCGCAGGC	2135037	2135076	2135126	2135074	-1	ASPFOscaffold_3	ASPFODRAFT_79042	2134708	2136402	None	5192	659	27399	No_constitutive_exon_found_in_species
GGTAAGGGCGTCTATGGCCAAAATTTGAACCCAGGCTAAACGGGTAGCAGAA	2183836	2184693	2184743	2184691	-1	ASPFOscaffold_3	ASPFODRAFT_58327	2183684	2186239	None	5192	659	27399	No_constitutive_exon_found_in_species
TGGTGTTTCATACTAGAGATCGCATTCTGACTGGTGGGATGGGACTGCAGGT	2212050	2212404	2212000	2212052	1	ASPFOscaffold_3	ASPFODRAFT_204619	2211886	2213665	None	5192	659	27399	No_constitutive_exon_found_in_species
GTACGTCCCGTTATTCCCTAAGTCTGTTGCATTCACTAACTTGGGACAAGCT	2262376	2262617	2262326	2262378	1	ASPFOscaffold_3	ASPFODRAFT_204635	2261362	2262859	None	5192	659	27399	No_constitutive_exon_found_in_species
TGCCTGCTTGCGTTTTACACCGCTATGAGAGATGCTGACGGGGATACTAGGC	2305405	2305598	2305355	2305407	1	ASPFOscaffold_3	ASPFODRAFT_58370	2304782	2305598	None	5192	659	27399	No_constitutive_exon_found_in_species
TGGGTGATCGATCACTTGAATTGAGATTGAAGACTAACTATGAGGGGTAGGC	2349214	2349295	2349345	2349293	-1	ASPFOscaffold_3	ASPFODRAFT_502360	2348799	2349693	None	5192	659	27399	No_constitutive_exon_found_in_species
TAAGCTATTTCGACCACCTCTGAAAGCGTCTATTTCTGACAAGGGTACAGGT	2462204	2462894	2462944	2462892	-1	ASPFOscaffold_3	ASPFODRAFT_183092	2459790	2467556	None	5192	659	27399	No_constitutive_exon_found_in_species
GAGTATTGTTGTAAACCTTGTATGACGTGGATTGTGCTGACGGGTAATAGCC	2499518	2499811	2499468	2499520	1	ASPFOscaffold_3	ASPFODRAFT_183111	2498119	2499811	None	5192	659	27399	No_constitutive_exon_found_in_species
GGATTGAGTGAAAGGGGATGTGGGGTATGTGGCTAACAGTGGGTATGTAGGG	2532146	2532417	2532467	2532415	-1	ASPFOscaffold_3	ASPFODRAFT_204734	2532146	2533277	None	5192	659	27399	No_constitutive_exon_found_in_species
CGTACACTCTTTTATCCGAGGCAAATGCAATATTAACAATGGGATTGTAGGG	2784385	2784824	2784874	2784822	-1	ASPFOscaffold_3	ASPFODRAFT_30700	2783470	2785236	None	5192	659	27399	No_constitutive_exon_found_in_species
TGGGCTTCGGGCAAGTTCATCGCTGCGCTTTTCAAGGACAAGGGACTGAGAC	2859756	2860097	2859706	2859758	1	ASPFOscaffold_3	ASPFODRAFT_127623	2858521	2862667	None	5192	659	27399	No_constitutive_exon_found_in_species
CCCCCTTTTGTTCATTTCCCTACCCATCCGGCATAGCTAACGTGGGATAGCT	2919200	2919956	2919150	2919202	1	ASPFOscaffold_3	ASPFODRAFT_216503	2918663	2919956	None	5192	659	27399	No_constitutive_exon_found_in_species
CGACGCGATCCCATATTTGGATATGCTGTTGATGGACCTGGGATTAACAGAT	2921769	2921875	2921925	2921873	-1	ASPFOscaffold_3	ASPFODRAFT_58552	2921769	2923628	None	5192	659	27399	No_constitutive_exon_found_in_species
TCCTTCAATATACATGTCAATTGCATGAATGAATACTAATAGGGCTTAAGGG	3087407	3087514	3087357	3087409	1	ASPFOscaffold_3	ASPFODRAFT_183544	3086811	3088642	None	5192	659	27399	No_constitutive_exon_found_in_species
TCGGATAGTGGCAGCAATGTTAAGTCGGCCTTTATTGGGGTGGAATGTAGGA	3126842	3126942	3126792	3126844	1	ASPFOscaffold_3	ASPFODRAFT_126862	3126477	3127726	None	5192	659	27399	No_constitutive_exon_found_in_species
GTTGATTCTCCGCGGCAACAACGCACCTAACTAACTCGGGGTGAATACAGAC	3135936	3136207	3135886	3135938	1	ASPFOscaffold_3	ASPFODRAFT_128142	3135697	3136812	None	5192	659	27399	No_constitutive_exon_found_in_species
ATGGGATGCTGCGGGGGGGGTGTTTATTCTGTTACTTCCGATGGGGAGAGCT	3271051	3271166	3271001	3271053	1	ASPFOscaffold_3	ASPFODRAFT_58671	3270061	3271166	None	5192	659	27399	No_constitutive_exon_found_in_species
AGAAAAAAAAAGAAAAAAAAACCCCCAACTAACCGCTGTGAATGGGATAGAA	3363491	3363666	3363716	3363664	-1	ASPFOscaffold_3	ASPFODRAFT_58703	3361538	3365499	None	5192	659	27399	No_constitutive_exon_found_in_species
TGGTTTGTATTCCTTTTGTTCATTGATGAGTGGGGGGCTAATGAGGGTAGTG	3366307	3366446	3366257	3366309	1	ASPFOscaffold_3	ASPFODRAFT_157601	3365445	3367279	None	5192	659	27399	No_constitutive_exon_found_in_species
ACTCGTGATTGATATATCAGAGAGATGTGTGTATACTTAAAGGGCTATAGGA	3443443	3443455	3443505	3443453	-1	ASPFOscaffold_3	ASPFODRAFT_205025	3442376	3443628	None	5192	659	27399	No_constitutive_exon_found_in_species
GAGTTGGAGACCTGCTTGCTGCACAGGATATACAACTGACGGGACTGCAGAC	3509786	3510365	3510415	3510363	-1	ASPFOscaffold_3	ASPFODRAFT_58753	3509786	3511302	None	5192	659	27399	No_constitutive_exon_found_in_species
GTTGGATTGATGTGGATGCACTGCTGATTGGGTTTAGCTTGGGACAACAGGA	3532478	3532482	3532428	3532480	1	ASPFOscaffold_3	ASPFODRAFT_79449	3530643	3535287	None	5192	659	27399	No_constitutive_exon_found_in_species
TGGGTTCTTTAATGATCTCCCTCCACACGGTTTGCTAACCAAGGGCTTAGGT	68882	69486	68832	68884	1	ASPFOscaffold_4	ASPFODRAFT_205114	67163	69486	None	5192	659	27399	No_constitutive_exon_found_in_species
TGCTATATATATACATCTGCATAAGACATGAGACTAATCGGGATAAACAGGA	98098	98282	98048	98100	1	ASPFOscaffold_4	ASPFODRAFT_43562	97718	98823	None	5192	659	27399	No_constitutive_exon_found_in_species
TAGAAGCATTAGGTTTATTGCTGGATGGCTGACACTATGTGTGGGTGCAGAC	136047	136151	136201	136149	-1	ASPFOscaffold_4	ASPFODRAFT_43575	134939	137345	None	5192	659	27399	No_constitutive_exon_found_in_species
GAAGCGGCTTAGAATCTGGCTAGCAATGAAGAGGTAGCTGACGGGAGCAGGA	146729	148829	148879	148827	-1	ASPFOscaffold_4	ASPFODRAFT_157905	146729	149408	None	5192	659	27399	No_constitutive_exon_found_in_species
GATCCCACGGCCTCCAATTCCAATCCCTACTGACTGAACGGGGGGTGCAGCT	167879	168253	167829	167881	1	ASPFOscaffold_4	ASPFODRAFT_58857	166151	168253	None	5192	659	27399	No_constitutive_exon_found_in_species
GAGAGGGATGATGGAGAGGAGGATGTGGTGGTGGGTGAGAGGAGGGGGAGGT	171858	172264	172314	172262	-1	ASPFOscaffold_4	ASPFODRAFT_524709	171858	173675	None	5192	659	27399	No_constitutive_exon_found_in_species
TACGTTACCTGTAATGTTGTTGAGGGCCAATTCTAACGCTGCGCAGGGAGAA	213912	214046	213862	213914	1	ASPFOscaffold_4	ASPFODRAFT_130378	211715	214642	None	5192	659	27399	No_constitutive_exon_found_in_species
ATACTTTTATATATAACATGATGATGAATATGGTACTGATTTGGGGATAGGC	219586	220298	220348	220296	-1	ASPFOscaffold_4	ASPFODRAFT_58883	219586	223188	None	5192	659	27399	No_constitutive_exon_found_in_species
TGCTGGGGTAATTGCTAATATGTTTTTTTTTCTTTTCTCTGTGGGTATAGAA	250365	250751	250315	250367	1	ASPFOscaffold_4	ASPFODRAFT_129596	249885	250751	None	5192	659	27399	No_constitutive_exon_found_in_species
TCGTGTTGAGCATTCCCCGGGCGGTGGGACTGCTGGGGGCAAGCGGTCAGTG	309533	309659	309483	309535	1	ASPFOscaffold_4	ASPFODRAFT_58915	309402	310139	None	5192	659	27399	No_constitutive_exon_found_in_species
GGCTGGTTTTCATCGTAATTCAAAGAGGATAGGCTAACTCAAGGGTGCAGTG	443050	443104	443000	443052	1	ASPFOscaffold_4	ASPFODRAFT_205258	442850	443104	None	5192	659	27399	No_constitutive_exon_found_in_species
GTAAGCAGCATCTAATAGTAGAAGCCTGTGGATAGTGCTGATGGGATTAGAT	443396	443489	443539	443487	-1	ASPFOscaffold_4	ASPFODRAFT_79613	443302	444659	None	5192	659	27399	No_constitutive_exon_found_in_species
CGGGGTCAGTGCTAAAGGCGCTATGCTGACTGAACCGGTTGGGCAACCAGCT	514278	514355	514228	514280	1	ASPFOscaffold_4	ASPFODRAFT_130085	514009	516481	None	5192	659	27399	No_constitutive_exon_found_in_species
CAAGACTAATCCGGCAGCTCTACGATACTGACTCGAAGGGAGAGAAACAGGC	629054	629244	629004	629056	1	ASPFOscaffold_4	ASPFODRAFT_531368	628811	630114	None	5192	659	27399	No_constitutive_exon_found_in_species
TTGTGAGGGGAGAGTGTTATTAAAAGAATGCAGTTGGGTTTGAGTTGGAGTT	647391	647762	647812	647760	-1	ASPFOscaffold_4	ASPFODRAFT_531582	647391	648560	None	5192	659	27399	No_constitutive_exon_found_in_species
GGGTTATGCCAGTTAATTCTGTATAAAGGATATGCTGACGGTGGGAACAGGA	707831	707923	707973	707921	-1	ASPFOscaffold_4	ASPFODRAFT_43816	706880	708694	None	5192	659	27399	No_constitutive_exon_found_in_species
GCAATCTTATACCGTTGAGCACTCAACTAACGCTTGCCCTCGGGTAATAGTG	746796	747028	747078	747026	-1	ASPFOscaffold_4	ASPFODRAFT_532670	746491	748612	None	5192	659	27399	No_constitutive_exon_found_in_species
GTGTATAATGTACATGGTTATGTATTACTGACACAGTCGGGAAAATACAGTG	973539	973853	973903	973851	-1	ASPFOscaffold_4	ASPFODRAFT_537276	973167	974772	None	5192	659	27399	No_constitutive_exon_found_in_species
GGGTTCTTCTATCCATCCATCCTGGATGTAAGATGCTGACTGGGCAATAGAT	985265	985539	985589	985537	-1	ASPFOscaffold_4	ASPFODRAFT_205422	984062	986082	None	5192	659	27399	No_constitutive_exon_found_in_species
AACTATCGCATATGCCCGCTAGTACTAACTGGAAGGATCTTTGGGAAAAGAG	989250	989431	989481	989429	-1	ASPFOscaffold_4	ASPFODRAFT_537735	989250	989788	None	5192	659	27399	No_constitutive_exon_found_in_species
TCCCCGAAACCCACAAACTAACCCACAACCCCCTCCGGGGGATAATACAGGA	1102740	1103658	1103708	1103656	-1	ASPFOscaffold_4	ASPFODRAFT_130630	1102740	1104030	None	5192	659	27399	No_constitutive_exon_found_in_species
TGAGTATGCTGAAGACGAGAATCAGAATCAAGGCTAATCAGGTTGGGTAGTC	1105352	1105485	1105535	1105483	-1	ASPFOscaffold_4	ASPFODRAFT_31342	1104483	1106417	None	5192	659	27399	No_constitutive_exon_found_in_species
ATTGAAATCCGGCTCGGGCTAACATTCGTCAAATACTACGGGATAAACAGGA	1321016	1321200	1321250	1321198	-1	ASPFOscaffold_4	ASPFODRAFT_184805	1320591	1321783	None	5192	659	27399	No_constitutive_exon_found_in_species
AATATCATTCCCCCCAAACGTCGCGCCGTTATCTGACAAGGGATATGCAGCC	1324805	1325064	1325114	1325062	-1	ASPFOscaffold_4	ASPFODRAFT_59186	1322624	1325578	None	5192	659	27399	No_constitutive_exon_found_in_species
TCTTCCATGGAGGCTATATAGTCTGGTTTAACCCGGGCTGACAGGGACAGAA	1338240	1338301	1338351	1338299	-1	ASPFOscaffold_4	ASPFODRAFT_542165	1337360	1339486	None	5192	659	27399	No_constitutive_exon_found_in_species
ATATCGTTCTTCAATTTGCGTATGTTTCTAACGAACCTATGGGACACCAGTG	1340269	1340438	1340488	1340436	-1	ASPFOscaffold_4	ASPFODRAFT_205540	1339794	1340743	None	5192	659	27399	No_constitutive_exon_found_in_species
TCTATCTTGTTCCTGCGTATTACGCAGGCTGATTCGGGCTGGTGATGTAGCG	1412860	1412964	1413014	1412962	-1	ASPFOscaffold_4	ASPFODRAFT_205562	1412327	1413656	None	5192	659	27399	No_constitutive_exon_found_in_species
ATCCATTATCGATGGATGAGTGTTGACTGACTTAATTGGCGCCGGGGCAGCT	1447170	1447685	1447735	1447683	-1	ASPFOscaffold_4	ASPFODRAFT_158712	1447170	1448574	None	5192	659	27399	No_constitutive_exon_found_in_species
CCTTTTACCCCTCATACGAGACGCCGCTGATCGAAGTGAGGGGCATGTAGCC	1574830	1574892	1574942	1574890	-1	ASPFOscaffold_4	ASPFODRAFT_59257	1573115	1574987	None	5192	659	27399	No_constitutive_exon_found_in_species
GAAAGATACAAGCTATACGAGAAGTGCATGCTGATGGGTCTATGGGGTAGTG	1608468	1610739	1610789	1610737	-1	ASPFOscaffold_4	ASPFODRAFT_713253	1606686	1611170	None	5192	659	27399	No_constitutive_exon_found_in_species
CGATTGTATCATTTAAGTAGCCTTCCTTGGGATTACGCGTGGGGGACAAGTT	1651749	1652774	1651699	1651751	1	ASPFOscaffold_4	ASPFODRAFT_79917	1650795	1655913	None	5192	659	27399	No_constitutive_exon_found_in_species
ACGTCACAGGAAATGCTGCATAGATTGGCTATGGAAACGTGGGGTTCAAGCT	1674783	1674788	1674838	1674786	-1	ASPFOscaffold_4	ASPFODRAFT_59282	1672920	1676800	None	5192	659	27399	No_constitutive_exon_found_in_species
ATTCGGTAAGTGTTGGATACACGGTTATCAGGTATATGCTGACTGGGCAGAT	1694251	1694625	1694201	1694253	1	ASPFOscaffold_4	ASPFODRAFT_44235	1690116	1695819	None	5192	659	27399	No_constitutive_exon_found_in_species
TTCACCCGTTTGCGACCGTGTCAACATCCATCCTGGCTAACAAGGGATAGGC	2036073	2036784	2036834	2036782	-1	ASPFOscaffold_4	ASPFODRAFT_80012	2035147	2038972	None	5192	659	27399	No_constitutive_exon_found_in_species
GGAAATTACATTGGCTGGATGATAGGCTAACGGGGTATGTATGTGGGTAGAC	2098972	2099245	2099295	2099243	-1	ASPFOscaffold_4	ASPFODRAFT_205780	2098203	2099622	None	5192	659	27399	No_constitutive_exon_found_in_species
GTCCGCCATTGATTTAGAATAAAGACTTTACTGACCATTGTGGGTCAAAGGC	2233306	2233889	2233256	2233308	1	ASPFOscaffold_4	ASPFODRAFT_80062	2228443	2233889	None	5192	659	27399	No_constitutive_exon_found_in_species
TACCTTCTTAGGGTTATGTATGACTAATGGAATCATGAATCATGGGACAGGT	2410860	2411093	2410810	2410862	1	ASPFOscaffold_4	ASPFODRAFT_713730	2409990	2411093	None	5192	659	27399	No_constitutive_exon_found_in_species
GAGCTGGCCAGCTTGAAGTTATCTTTTCTGTGATGTGGGAAAATATGCAGCG	2434142	2434310	2434092	2434144	1	ASPFOscaffold_4	ASPFODRAFT_59501	2433897	2435516	None	5192	659	27399	No_constitutive_exon_found_in_species
GTCTGTAAGTTATGTGCTATCACTTAATGAGTGTTCTAACAGTGGGTCAGAA	2492573	2493139	2492523	2492575	1	ASPFOscaffold_4	ASPFODRAFT_44533	2492463	2493139	None	5192	659	27399	No_constitutive_exon_found_in_species
TATGGGGTTGTGGGCTTATGGGCTAATTAACTGATTTTCTGGGAATATAGGA	82595	82649	82545	82597	1	ASPFOscaffold_5	ASPFODRAFT_132714	81863	82649	None	5192	659	27399	No_constitutive_exon_found_in_species
GTACTTGACATTGCGCTTATATGATCGGGCGTGCTGACCGTGGGATACAGTA	137432	137720	137770	137718	-1	ASPFOscaffold_5	ASPFODRAFT_59552	136785	138342	None	5192	659	27399	No_constitutive_exon_found_in_species
GAGGGGTAAGCTTATACCAGTTGACCTTGGAATCTAGCTAACCGGGATAGTG	181574	182004	181524	181576	1	ASPFOscaffold_5	ASPFODRAFT_44726	179088	182004	None	5192	659	27399	No_constitutive_exon_found_in_species
TGTTCGACTCCTAGCTGGTGCTTATCGGAGGATAACTGACAGGGTCACAGCA	217611	220581	220631	220579	-1	ASPFOscaffold_5	ASPFODRAFT_205991	217611	221149	None	5192	659	27399	No_constitutive_exon_found_in_species
GTATTATATCATTTTCTTCTAATGTCTGGAAAGTACTGACGGGTCGATAGCG	240454	240705	240755	240703	-1	ASPFOscaffold_5	ASPFODRAFT_159484	237882	241529	None	5192	659	27399	No_constitutive_exon_found_in_species
AATTTTTTTTTTTCCTATCCATTATGACCTTTGGGAGGCTTGAGGGGGAGGG	320113	320170	320063	320115	1	ASPFOscaffold_5	ASPFODRAFT_80210	318260	320478	None	5192	659	27399	No_constitutive_exon_found_in_species
TATGGTTACTTCTTATGGATTTGAGGAGCATGGCTAATCAGTGGGTATAGGT	461199	462023	461149	461201	1	ASPFOscaffold_5	ASPFODRAFT_44834	460137	462023	None	5192	659	27399	No_constitutive_exon_found_in_species
CCCCCACGTAATTCACTACTCAATACTAATGCGGTCTGGGTACAATAAAGGT	477726	478115	477676	477728	1	ASPFOscaffold_5	ASPFODRAFT_44840	477441	478717	None	5192	659	27399	No_constitutive_exon_found_in_species
GAAGGTCTGGGTTTGGTTCGTTTACAGACGGCTACATGATATCAGGGCAGGA	572060	572159	572010	572062	1	ASPFOscaffold_5	ASPFODRAFT_59684	571950	573161	None	5192	659	27399	No_constitutive_exon_found_in_species
CTATTTGGCCTCTTAATCCTACTGGTGCAAATGCTGATTTCCGGGAACAGGG	613328	613861	613911	613859	-1	ASPFOscaffold_5	ASPFODRAFT_566639	613328	615576	None	5192	659	27399	No_constitutive_exon_found_in_species
GCGTCGATGGGTTGATTATCTTTTGGGGATTTGCTGGAGTGGGGTATCAGGC	632290	632624	632674	632622	-1	ASPFOscaffold_5	ASPFODRAFT_59706	632290	633443	None	5192	659	27399	No_constitutive_exon_found_in_species
GGAGGCGTTATTACAGCCTCCTGAGTTCAGTCCCGTGAAGTGATTGGGAGGA	638311	638441	638491	638439	-1	ASPFOscaffold_5	ASPFODRAFT_59710	637790	639154	None	5192	659	27399	No_constitutive_exon_found_in_species
AGTACGCTTGCTGTTAAACAGCTGAGCGATACACTCGACAAAGGGGTCAGGA	646415	646462	646512	646460	-1	ASPFOscaffold_5	ASPFODRAFT_59714	646415	652587	None	5192	659	27399	No_constitutive_exon_found_in_species
CCCTTCTCATCTATACCTATTAAAACGATGCACACACTAACAATGGGCAGTA	682226	682344	682176	682228	1	ASPFOscaffold_5	ASPFODRAFT_44916	681272	683410	None	5192	659	27399	No_constitutive_exon_found_in_species
CTCCCTCTCGAGAAAAGACAGCTGTAGGTGCTGACGGTATTATGGGATAGAA	749020	749728	748970	749022	1	ASPFOscaffold_5	ASPFODRAFT_59750	748667	749728	None	5192	659	27399	No_constitutive_exon_found_in_species
ATGTCACAAACCCTGCTAGACAGCGTGGTCTGACCCTCGGGAAAATTTAGGA	832245	833293	833343	833291	-1	ASPFOscaffold_5	ASPFODRAFT_217726	829212	833738	None	5192	659	27399	No_constitutive_exon_found_in_species
TATATTTTCACCCAGCTTTGTGAAAATGCACTAACTATCTCTGGGGATAGGC	1053436	1053583	1053633	1053581	-1	ASPFOscaffold_5	ASPFODRAFT_59843	1052015	1054679	None	5192	659	27399	No_constitutive_exon_found_in_species
AAGTACACCTCTCCTCCTGCTTAAGTATTTCATCTAACCAGACTGGGCAGGT	1165698	1165932	1165982	1165930	-1	ASPFOscaffold_5	ASPFODRAFT_573124	1164285	1166680	None	5192	659	27399	No_constitutive_exon_found_in_species
TATGTCGCTTTTGCTTGCTTAGGGTATACATGAACTAACATGGGTGGCAGAA	1188014	1188220	1187964	1188016	1	ASPFOscaffold_5	ASPFODRAFT_160228	1186646	1190284	None	5192	659	27399	No_constitutive_exon_found_in_species
CTGGGGTGGTGTTTGTTTGGCTAATGGTGGGATGGTGGATGGGTGCACAGGG	1442410	1442590	1442640	1442588	-1	ASPFOscaffold_5	ASPFODRAFT_206391	1442410	1443320	None	5192	659	27399	No_constitutive_exon_found_in_species
GCACCCAAAATGTATGAACAGGACATCCGCTAACCATGCATGGGATACAGTA	1480173	1480270	1480123	1480175	1	ASPFOscaffold_5	ASPFODRAFT_132194	1479007	1480270	None	5192	659	27399	No_constitutive_exon_found_in_species
TCAAAAAGCGCATTCCGGGTCATTTCCCCCACTAACAAGCGGGAATACAGCT	1514923	1515412	1514873	1514925	1	ASPFOscaffold_5	ASPFODRAFT_131415	1514675	1515412	None	5192	659	27399	No_constitutive_exon_found_in_species
ACATGCAAGAAGCAAGCTATCACCAGCGCTAGCTGATAGGGATTGAATAGAT	1539468	1540057	1540107	1540055	-1	ASPFOscaffold_5	ASPFODRAFT_45271	1538595	1540392	None	5192	659	27399	No_constitutive_exon_found_in_species
GGCCTGGAGACGGCGTACAAGTATGTGTGTTGACATATCATACTGGGAAGAA	1538595	1539391	1539441	1539389	-1	ASPFOscaffold_5	ASPFODRAFT_45271	1538595	1540392	None	5192	659	27399	No_constitutive_exon_found_in_species
GAACCAGGTGTTGATGCCTGGAAGTAAGAACTGAAAGGGGGCTGTGGGAGAA	1550225	1550249	1550299	1550247	-1	ASPFOscaffold_5	ASPFODRAFT_59984	1549467	1550698	None	5192	659	27399	No_constitutive_exon_found_in_species
CACAAAGGGCGGTCGGGGGGCGGGCGTGAATGGCAGGGTAATAAGGAAAGCG	1549653	1549959	1550009	1549957	-1	ASPFOscaffold_5	ASPFODRAFT_59984	1549467	1550698	None	5192	659	27399	No_constitutive_exon_found_in_species
CGTTTGTTTCCTGGAGCTATGTGCTAATCTGTTAATCACCGGGCGATTAGTC	1564237	1564715	1564765	1564713	-1	ASPFOscaffold_5	ASPFODRAFT_132879	1562992	1564923	None	5192	659	27399	No_constitutive_exon_found_in_species
AGGGGAATCGTACAGTAGTCGTACCTAGTTGGTTGGCCTCGAGGGGCAAGGC	1658445	1658514	1658395	1658447	1	ASPFOscaffold_5	ASPFODRAFT_60014	1656916	1659575	None	5192	659	27399	No_constitutive_exon_found_in_species
TGGGGGGTATATGATAGGTGGTGATGGGTGATGCTAACTTATGGGTGTAGAA	1664976	1665288	1665338	1665286	-1	ASPFOscaffold_5	ASPFODRAFT_32284	1664837	1666245	None	5192	659	27399	No_constitutive_exon_found_in_species
TGTATGTTGTTACACCACCCCCGACAAGGCGCTTTTTAAAGGGCAATTAGAT	1691029	1691440	1690979	1691031	1	ASPFOscaffold_5	ASPFODRAFT_70539	1690308	1692669	None	5192	659	27399	No_constitutive_exon_found_in_species
GTACGTTGTGTTTGGAATATGAGATAGACGGACAAGGCTAACGAGGGCAGCG	1886367	1886414	1886317	1886369	1	ASPFOscaffold_5	ASPFODRAFT_80651	1885778	1891235	None	5192	659	27399	No_constitutive_exon_found_in_species
GCGATGCCTAAGTATAAATATTAGACTTATTTATTGCAAATCATGGGGAGAT	1962130	1962289	1962339	1962287	-1	ASPFOscaffold_5	ASPFODRAFT_60112	1961845	1962380	None	5192	659	27399	No_constitutive_exon_found_in_species
CGGAGAAACCAGTGTCAGATCAGCGAGTTAACGTGATGCGCCGGGGAAAGGT	2059119	2059932	2059982	2059930	-1	ASPFOscaffold_5	ASPFODRAFT_45508	2058537	2060656	None	5192	659	27399	No_constitutive_exon_found_in_species
GATGGACGGAGGGGCTGCTCCCCACTGTGGAGTTGACACTAACGGGTTAGTG	2160995	2161158	2161208	2161156	-1	ASPFOscaffold_5	ASPFODRAFT_32453	2160450	2161654	None	5192	659	27399	No_constitutive_exon_found_in_species
GGAGGTAAGACTAGAGGTTGTCCCCCAAAGAATGATGCTTACCAGGGCAGAT	2253547	2253910	2253960	2253908	-1	ASPFOscaffold_5	ASPFODRAFT_60190	2253547	2255357	None	5192	659	27399	No_constitutive_exon_found_in_species
TCAGTAAGTTGTTCTCCATCATTCCATGTGTCGCATACTAACCGGGACAGTG	2260352	2261360	2261410	2261358	-1	ASPFOscaffold_5	ASPFODRAFT_45574	2260352	2263838	None	5192	659	27399	No_constitutive_exon_found_in_species
ATTTCCTATATTCACCTCGAATCATCGACTAATGTGCATGGGATACGCAGTC	2309195	2309391	2309441	2309389	-1	ASPFOscaffold_5	ASPFODRAFT_80760	2306663	2309571	None	5192	659	27399	No_constitutive_exon_found_in_species
TTTCCCCACAAAAGCTATGGGTGTCAACTATGATACTAACGAGGGACTAGTG	2339325	2339587	2339275	2339327	1	ASPFOscaffold_5	ASPFODRAFT_32499	2338165	2339587	None	5192	659	27399	No_constitutive_exon_found_in_species
CCGATCCATCCCCATTTGTCCCACTTCGCACTAATCACTCGGGATGACAGTA	2343683	2343954	2344004	2343952	-1	ASPFOscaffold_5	ASPFODRAFT_60225	2343516	2345302	None	5192	659	27399	No_constitutive_exon_found_in_species
TTCTCATAGAGCCTAGAACTTTCCATACACTGGTGATCCGGGAAGACTAGAA	2350524	2350572	2350474	2350526	1	ASPFOscaffold_5	ASPFODRAFT_80776	2349829	2352907	None	5192	659	27399	No_constitutive_exon_found_in_species
TCGCAATGTCAGGATAATTCGTTATATTGATATGCTAACCTAGTGGGCAGAG	92982	93181	92932	92984	1	ASPFOscaffold_6	ASPFODRAFT_134494	89901	94571	None	5192	659	27399	No_constitutive_exon_found_in_species
ATATATATTATGTGGGAATTGTGATATACTAACTGGGGGAAATGAAACAGGC	171296	171775	171825	171773	-1	ASPFOscaffold_6	ASPFODRAFT_45723	171296	172623	None	5192	659	27399	No_constitutive_exon_found_in_species
CCAGTCCTAGCAGCAAAACGACCTTTTACGCTCCCGGGACAGGCTAACAGGG	257321	257325	257375	257323	-1	ASPFOscaffold_6	ASPFODRAFT_80865	254789	257674	None	5192	659	27399	No_constitutive_exon_found_in_species
CATCTGGACTTCTCCTGCCTTGGAAATCATCCCGTGGTCGAGACGGGAAGGG	291148	291242	291098	291150	1	ASPFOscaffold_6	ASPFODRAFT_80875	290785	292060	None	5192	659	27399	No_constitutive_exon_found_in_species
AATAGTAGGGATACGGGAGTGGCTTCGGAATCTTGGGGTTTCTAGGAGAGAT	291288	291395	291238	291290	1	ASPFOscaffold_6	ASPFODRAFT_80875	290785	292060	None	5192	659	27399	No_constitutive_exon_found_in_species
CTTACTAGCTTGCGAGCATGATGTAGGTAGGTAATTACCAAACTGGGAAGTG	291900	291999	291850	291902	1	ASPFOscaffold_6	ASPFODRAFT_80875	290785	292060	None	5192	659	27399	No_constitutive_exon_found_in_species
AACTTTCTCACTTTATGTGGCTCTTTTGCTAACAGAGGGTGTCGGGACAGTA	416252	416440	416490	416438	-1	ASPFOscaffold_6	ASPFODRAFT_598508	414599	417549	None	5192	659	27399	No_constitutive_exon_found_in_species
CCCTGGTCCGATCTATACTTCATACCCTGACGCTGACATGGGCGGGTTAGTG	422177	422303	422353	422301	-1	ASPFOscaffold_6	ASPFODRAFT_45824	420559	422862	None	5192	659	27399	No_constitutive_exon_found_in_species
CTCTGACCGAACAAGACAACATGTGGATAACCTATGACATAGGGAGAGAGCC	446006	446329	446379	446327	-1	ASPFOscaffold_6	ASPFODRAFT_716410	446006	446709	None	5192	659	27399	No_constitutive_exon_found_in_species
GGTTCGTCGACACTGATCGGCACAAGTTTGCTAGGATGAGAGGGGGTCAGTG	450585	450726	450776	450724	-1	ASPFOscaffold_6	ASPFODRAFT_80916	449894	451907	None	5192	659	27399	No_constitutive_exon_found_in_species
AGCATGACCCGACTCCTGATTAATTTCAGTCTATAGACCTTAGGGTTAAGTC	449894	450094	450144	450092	-1	ASPFOscaffold_6	ASPFODRAFT_80916	449894	451907	None	5192	659	27399	No_constitutive_exon_found_in_species
TGCCACGATGTCTTCAACTGTCGGGCAAGGGCCTGGACTGGGCGATGAAGAT	452942	453011	453061	453009	-1	ASPFOscaffold_6	ASPFODRAFT_716416	452342	453576	None	5192	659	27399	No_constitutive_exon_found_in_species
ATTTACAATGATAATACTTTATTTCAAAGGCTAACATAGGGTGTGAACAGAA	532794	532884	532744	532796	1	ASPFOscaffold_6	ASPFODRAFT_133402	531716	533027	None	5192	659	27399	No_constitutive_exon_found_in_species
GATTCACAGATGATGGACTGGGACTAACTACCATTGCTGGGGATAAAAAGAT	537250	537524	537200	537252	1	ASPFOscaffold_6	ASPFODRAFT_206864	537059	540591	None	5192	659	27399	No_constitutive_exon_found_in_species
ATTTGTGAATGAGTGTGGTTGCTAATGAATTGTTGTTGTGTTGGGGGTAGGT	617695	617732	617782	617730	-1	ASPFOscaffold_6	ASPFODRAFT_133802	617695	618127	None	5192	659	27399	No_constitutive_exon_found_in_species
AGCATATCAAGTCCACTTTGGATCTATTAGCTGATCTGGGTAAATAACAGTA	625676	626043	626093	626041	-1	ASPFOscaffold_6	ASPFODRAFT_70901	625676	626334	None	5192	659	27399	No_constitutive_exon_found_in_species
CCTTAGTTTATTTTTTTTTACCTTTTTTCTCACGCACCGGGGTTTAGAAGGG	652000	652109	652159	652107	-1	ASPFOscaffold_6	ASPFODRAFT_134552	651341	652647	None	5192	659	27399	No_constitutive_exon_found_in_species
GCACACGATCAATGATGTAGGGATGTAGCTCAAACTAACTTGTGGGGCAGAT	694776	696395	696445	696393	-1	ASPFOscaffold_6	ASPFODRAFT_45956	694776	696640	None	5192	659	27399	No_constitutive_exon_found_in_species
AGTAAGTAGACCTGTCCGATGACAGAAGCGAGACACGACTGACGGGTCAGAA	715376	715648	715326	715378	1	ASPFOscaffold_6	ASPFODRAFT_187769	713615	716665	None	5192	659	27399	No_constitutive_exon_found_in_species
GCACCTTCAACCTGAAATGTCCTCTACTTGACTGACATACAACTGGGCAGAT	767343	767673	767723	767671	-1	ASPFOscaffold_6	ASPFODRAFT_60487	766806	768797	None	5192	659	27399	No_constitutive_exon_found_in_species
ATGAGCCGTAAACGCTGCCTGTTTCCAACCTTTTAGTTCAATCAGGGGAGAC	855355	855521	855571	855519	-1	ASPFOscaffold_6	ASPFODRAFT_98802	855355	855840	None	5192	659	27399	No_constitutive_exon_found_in_species
GTGTGTGTGCCCTGAGATAATTGAATTCCAGCAGGACGGGAGAGAAAGAGGT	865655	865765	865605	865657	1	ASPFOscaffold_6	ASPFODRAFT_60522	865172	866230	None	5192	659	27399	No_constitutive_exon_found_in_species
GTTGTTCTGACCTTGCGACGTCTTGCAATTACTGATACGGACGGGGCTAGAC	878809	879011	878759	878811	1	ASPFOscaffold_6	ASPFODRAFT_32784	876727	879962	None	5192	659	27399	No_constitutive_exon_found_in_species
TTGCCTCATCGCACATATTTATTCCCCGTAGTGTAGTCATGGGGCCACAGGC	910633	910674	910724	910672	-1	ASPFOscaffold_6	ASPFODRAFT_81061	909951	911505	None	5192	659	27399	No_constitutive_exon_found_in_species
CATGCAGCCCAGATAAGGGCCTCCTCGTCCATATCTCTGGGATGCAATAGTT	909951	910240	910290	910238	-1	ASPFOscaffold_6	ASPFODRAFT_81061	909951	911505	None	5192	659	27399	No_constitutive_exon_found_in_species
CCAGGCTAGGTAGACAGCGGAGAAAGTGGGCGTCGTGTTGGTGTGGGCAGGA	925853	926112	925803	925855	1	ASPFOscaffold_6	ASPFODRAFT_60545	924899	926112	None	5192	659	27399	No_constitutive_exon_found_in_species
GCAGCAATAAAGTGCAGGGGATATAAGGCGCTGACGTATCCGGGATACAGAG	982920	982978	983028	982976	-1	ASPFOscaffold_6	ASPFODRAFT_207004	982271	983369	None	5192	659	27399	No_constitutive_exon_found_in_species
TGGAGGGAGAGGAGGATGTGGAGGTTGCTGTTGAACGGGTTGCGAGGGAGCG	1014983	1015159	1015209	1015157	-1	ASPFOscaffold_6	ASPFODRAFT_606557	1014983	1016320	None	5192	659	27399	No_constitutive_exon_found_in_species
TTGTTCCTCCCCCCTTCATATAGATAACGTGACTGAACTAATGGGATTAGAT	1330497	1330631	1330447	1330499	1	ASPFOscaffold_6	ASPFODRAFT_46208	1329869	1331161	None	5192	659	27399	No_constitutive_exon_found_in_species
TTGACTTCCCCTTCTGAAAGTGATGAAATGTCTGGCTGATGGGAATCTAGTG	1375930	1375984	1375880	1375932	1	ASPFOscaffold_6	ASPFODRAFT_60681	1374863	1375984	None	5192	659	27399	No_constitutive_exon_found_in_species
ACCGTAGGTCATCGCCTGTAGTCTGTCAACTATCTTAGCTAACGGGATAGTT	1394804	1394920	1394754	1394806	1	ASPFOscaffold_6	ASPFODRAFT_188293	1393984	1396324	None	5192	659	27399	No_constitutive_exon_found_in_species
ACAAGATCACAGACCTGCCAGATTGGATTTGTCTCTGGTCACGGGAAGAGAT	1403281	1403287	1403337	1403285	-1	ASPFOscaffold_6	ASPFODRAFT_60690	1403281	1403674	None	5192	659	27399	No_constitutive_exon_found_in_species
CGCTACCCTGGTTTGGGGGCTTGTTGGTGGTGATGCTGACGGGTGTGTAGTG	1523068	1523280	1523018	1523070	1	ASPFOscaffold_6	ASPFODRAFT_613330	1522255	1523280	None	5192	659	27399	No_constitutive_exon_found_in_species
CGACTAGTTGCTGTCCCTGGTTCTTCTCCTCCCCATCATTGCAGTGGGAGGG	1593833	1594228	1593783	1593835	1	ASPFOscaffold_6	ASPFODRAFT_717152	1593586	1594228	None	5192	659	27399	No_constitutive_exon_found_in_species
CTGTGTTCTGTGAGAGACTATTGCTAATTAGCGCACACGTGCACGGGCAGAC	1633121	1633238	1633071	1633123	1	ASPFOscaffold_6	ASPFODRAFT_60772	1632036	1633976	None	5192	659	27399	No_constitutive_exon_found_in_species
ATCTCTTGTGCTGCTGTGTCTTATGGTGTTGATGATGCTAATGGGTGTAGTG	1701486	1701972	1701436	1701488	1	ASPFOscaffold_6	ASPFODRAFT_46367	1700322	1701972	None	5192	659	27399	No_constitutive_exon_found_in_species
ATAACCGGCAAAGGAAGAATTGGAAATTGACAAATGTGGGAATGAAACAGCG	1707280	1707433	1707230	1707282	1	ASPFOscaffold_6	ASPFODRAFT_46370	1706874	1707762	None	5192	659	27399	No_constitutive_exon_found_in_species
AATTCCCCATCCAATATATTTACAGTAGAATACTAATAAAAAGGGTATAGAT	1757601	1757898	1757551	1757603	1	ASPFOscaffold_6	ASPFODRAFT_134887	1756027	1757898	None	5192	659	27399	No_constitutive_exon_found_in_species
TAAGTCATACTATTTTCTAAAACTTTTCTATGATGCTGATACTGGGACAGCA	1765789	1765903	1765739	1765791	1	ASPFOscaffold_6	ASPFODRAFT_207257	1765454	1767368	None	5192	659	27399	No_constitutive_exon_found_in_species
CACTTCTTGATTAGTTTCAGCTTTAATATACCAGTACTGATGGGCAACAGGT	1766933	1767368	1766883	1766935	1	ASPFOscaffold_6	ASPFODRAFT_207257	1765454	1767368	None	5192	659	27399	No_constitutive_exon_found_in_species
AGGTGTGCCCGATGTGAGATGGTTGGATAGCACTGATGAAGGGTGAATAGGT	1773274	1773440	1773490	1773438	-1	ASPFOscaffold_6	ASPFODRAFT_134896	1772083	1773574	None	5192	659	27399	No_constitutive_exon_found_in_species
GAAGTGAAAGGGGAATTCTCCCGACGATCATGCTTACGCAGGGATTACAGAA	1918331	1918686	1918281	1918333	1	ASPFOscaffold_6	ASPFODRAFT_46455	1917871	1918686	None	5192	659	27399	No_constitutive_exon_found_in_species
CGAAGAATGGAGGGATAGAACTGATGCTGACCACGAATCATGGGGGATAGAA	1933300	1933802	1933250	1933302	1	ASPFOscaffold_6	ASPFODRAFT_188739	1932838	1934688	None	5192	659	27399	No_constitutive_exon_found_in_species
GTGTAAGTCTTCCATATAGTATACTTTCATGGCCTTGCTGACATGGGTAGAT	2017024	2017200	2016974	2017026	1	ASPFOscaffold_6	ASPFODRAFT_134487	2015802	2018774	None	5192	659	27399	No_constitutive_exon_found_in_species
GAGGTAAGGATATCAATACCTAGCAATAAGCTCAAGCTGATCGGGGGCAGTG	2018027	2018209	2017977	2018029	1	ASPFOscaffold_6	ASPFODRAFT_134487	2015802	2018774	None	5192	659	27399	No_constitutive_exon_found_in_species
TCTCTTTCGAATTTGGCTCTCAAGCAAGCTTTGTTGACAGGGAATGATAGGA	2134937	2135059	2135109	2135057	-1	ASPFOscaffold_6	ASPFODRAFT_188938	2134469	2137259	None	5192	659	27399	No_constitutive_exon_found_in_species
TCTACCCTGCCCATTTTCCTGCTAATTCCTGCTGATATGGGTGGAAAAAGGC	2143517	2143923	2143973	2143921	-1	ASPFOscaffold_6	ASPFODRAFT_46559	2143517	2145744	None	5192	659	27399	No_constitutive_exon_found_in_species
CCGGCCTGATTATCCGAAATGCACTTCGGCCTTGACTGACAAGGGAGCAGGT	21360	21966	22016	21964	-1	ASPFOscaffold_7	ASPFODRAFT_188972	20784	22621	None	5192	659	27399	No_constitutive_exon_found_in_species
ATGACCTGTGCCCCGAATCGGAGCGTACAATGCTGACCGCGGGGGAACAGGA	58600	58829	58550	58602	1	ASPFOscaffold_7	ASPFODRAFT_207429	57940	65939	None	5192	659	27399	No_constitutive_exon_found_in_species
TCTACCAGGTATCATAAGACTCACAACACTAACTTCAACGGGAGAAAAAGGG	204423	205547	205597	205545	-1	ASPFOscaffold_7	ASPFODRAFT_71411	204423	205761	None	5192	659	27399	No_constitutive_exon_found_in_species
CTCTTCGTCCTCGTCTACGGACAATAATACCGACAATGAAGGGGATTTAGTG	220504	220635	220685	220633	-1	ASPFOscaffold_7	ASPFODRAFT_717862	220504	222499	None	5192	659	27399	No_constitutive_exon_found_in_species
CCCGTTTGAGAGAGAGAGGTGGTGGTTGGTTTACTGATGGTGGGAGCTAGGC	333722	334507	334557	334505	-1	ASPFOscaffold_7	ASPFODRAFT_81548	333722	336776	None	5192	659	27399	No_constitutive_exon_found_in_species
GGGGGGGAAGGGAAAGACTGCGCAAAGAGGGAAAAGTGGTGTGGGTGTAGAG	397849	398289	398339	398287	-1	ASPFOscaffold_7	ASPFODRAFT_81565	397849	398587	None	5192	659	27399	No_constitutive_exon_found_in_species
CATCCCCAAAACTCATCTAACAACATACCCCTCCGGGAATGGGTGACTAGCC	403902	404420	404470	404418	-1	ASPFOscaffold_7	ASPFODRAFT_207535	403902	404679	None	5192	659	27399	No_constitutive_exon_found_in_species
CTTCCCTACGGTTCTAAAAGTACCCCACTAACAAAAGCCGAATGGGGTAGAC	489694	490042	489644	489696	1	ASPFOscaffold_7	ASPFODRAFT_61114	488998	492516	None	5192	659	27399	No_constitutive_exon_found_in_species
GAACGATGGGTAATGGTGGTGCAAGAGGTAGCGCGCAAAAAGCAGGGTAGGA	548331	548411	548461	548409	-1	ASPFOscaffold_7	ASPFODRAFT_61131	548030	549136	None	5192	659	27399	No_constitutive_exon_found_in_species
TATTATTCTTTGTCTGGGGGAAAGATGGTTGCTGACGGTGATGGGTATAGTG	677841	678579	678629	678577	-1	ASPFOscaffold_7	ASPFODRAFT_718129	677841	679567	None	5192	659	27399	No_constitutive_exon_found_in_species
GCTATCTTCTTGGCTCTACAATCCTTCGCTGACGTGGGCGGATCGACAAGCC	730628	731649	730578	730630	1	ASPFOscaffold_7	ASPFODRAFT_135656	729404	731649	None	5192	659	27399	No_constitutive_exon_found_in_species
TGGTCTTTGTTGTGGCACAGATTCATGCTAATAAGAATGGGGCACTGGAGAC	794037	794108	793987	794039	1	ASPFOscaffold_7	ASPFODRAFT_46886	793950	794542	None	5192	659	27399	No_constitutive_exon_found_in_species
TCATGGTTTCTTCTTCTCTTGGGGATGTGGGCTAACTGGTGTTGGGGCAGTC	867153	867466	867516	867464	-1	ASPFOscaffold_7	ASPFODRAFT_219095	867153	868230	None	5192	659	27399	No_constitutive_exon_found_in_species
CGGTGGAAAAACTTTAATGAGACAGAACAATGGCTAACAATTGGGGATAGGA	978206	978222	978272	978220	-1	ASPFOscaffold_7	ASPFODRAFT_33525	976857	978803	None	5192	659	27399	No_constitutive_exon_found_in_species
GGTAGGAGGGGGGGAAACATCGTGGCGGTTTAGTCTTTTCAGGGCTGAAGGA	1038035	1038119	1037985	1038037	1	ASPFOscaffold_7	ASPFODRAFT_61288	1037258	1038937	None	5192	659	27399	No_constitutive_exon_found_in_species
CAGCCATAACTTTTGAGGGGGGGGAGGAGTAGCAGGAGGGTGGGCAGTAGGG	1038541	1038664	1038491	1038543	1	ASPFOscaffold_7	ASPFODRAFT_61288	1037258	1038937	None	5192	659	27399	No_constitutive_exon_found_in_species
ACGCGACGAAGCTCTGCCAACAAGAGAAAGGCGGACAGGCAAAAGGGAAGGT	1038830	1038937	1038780	1038832	1	ASPFOscaffold_7	ASPFODRAFT_61288	1037258	1038937	None	5192	659	27399	No_constitutive_exon_found_in_species
TGAGCCCGGAGTAAATACCGGAGCTGCTGATTGGCTGACCCGGGACACAGGA	1046975	1047147	1046925	1046977	1	ASPFOscaffold_7	ASPFODRAFT_207762	1046792	1047147	None	5192	659	27399	No_constitutive_exon_found_in_species
ATTGCACTTCCTCAATGCGTTCAAAGATATTATTCTCTTCGCAGGGCTAGAG	1064892	1065050	1064842	1064894	1	ASPFOscaffold_7	ASPFODRAFT_61295	1064755	1065193	None	5192	659	27399	No_constitutive_exon_found_in_species
GAGAACACGTTGTTGAACGCCTGTCCCAGGCAAATCCGCGGGGGGGGAAGGG	1078937	1079068	1078887	1078939	1	ASPFOscaffold_7	ASPFODRAFT_61297	1077604	1079930	None	5192	659	27399	No_constitutive_exon_found_in_species
ATGAGTGAGGGATACATATGCTGATTTGGGTTTGTTTCTGGGGAATGTAGAA	1099999	1100094	1100144	1100092	-1	ASPFOscaffold_7	ASPFODRAFT_61306	1099999	1100423	None	5192	659	27399	No_constitutive_exon_found_in_species
GCCCTGTGTTTAGTCTGAGACTATATACTTACATATAGCACGGGTAATAGGA	1326435	1326477	1326385	1326437	1	ASPFOscaffold_7	ASPFODRAFT_71750	1326095	1328180	None	5192	659	27399	No_constitutive_exon_found_in_species
ACCACATGCAACTATCTTAAATCAGAAGAATATACTAAAGATGGGATCAGGA	1382370	1382453	1382320	1382372	1	ASPFOscaffold_7	ASPFODRAFT_635541	1381383	1383639	None	5192	659	27399	No_constitutive_exon_found_in_species
GAGACTGGGGTTGGGGGAGGGTTTGGGGTGAGTGCGGTTGGGGGTGGGAGCT	1383394	1383639	1383344	1383396	1	ASPFOscaffold_7	ASPFODRAFT_635541	1381383	1383639	None	5192	659	27399	No_constitutive_exon_found_in_species
GTCGTATGTGAGTCCGTCGGTGAGTCCGTCTGCGACTCCCGGGGCGGGAGGC	1398391	1398629	1398341	1398393	1	ASPFOscaffold_7	ASPFODRAFT_190025	1397674	1398629	None	5192	659	27399	No_constitutive_exon_found_in_species
TATATGCGATACTCGTTTGTTGCTTGCTAATGCATGGTGGTGGTGGGTAGGG	1417823	1417963	1417773	1417825	1	ASPFOscaffold_7	ASPFODRAFT_47159	1416664	1418351	None	5192	659	27399	No_constitutive_exon_found_in_species
ACATGAAACCACTTGCATGCCCGGAATACAGTAAGCTAATTAGAGGGCAGAT	1466256	1466710	1466760	1466708	-1	ASPFOscaffold_7	ASPFODRAFT_47185	1466256	1467910	None	5192	659	27399	No_constitutive_exon_found_in_species
GTCGCATTTACTTCTGTGGGAATATGGGGCTAATTAATGAATGGGGATAGCG	1481174	1481251	1481124	1481176	1	ASPFOscaffold_7	ASPFODRAFT_47189	1479620	1481548	None	5192	659	27399	No_constitutive_exon_found_in_species
ATTCCCCTTCAGTCACTACTGACCTACCTTGGTGGCTTACATGGGTACAGGA	1531657	1532752	1531607	1531659	1	ASPFOscaffold_7	ASPFODRAFT_61444	1530392	1532752	None	5192	659	27399	No_constitutive_exon_found_in_species
ATAGTTATGATCTTGGCTTGGTTCTACAACCAACAGCTGATGGGAATTAGAT	1542992	1545146	1545196	1545144	-1	ASPFOscaffold_7	ASPFODRAFT_163984	1542992	1545618	None	5192	659	27399	No_constitutive_exon_found_in_species
GGAGGTGAAGAAGGAGGAGGGTGAGGAGGATGAGGATGAGGGTGGTGAAGAG	1584810	1584865	1584760	1584812	1	ASPFOscaffold_7	ASPFODRAFT_637598	1584167	1585176	None	5192	659	27399	No_constitutive_exon_found_in_species
GGGAGCGAATCGGCCACAGCGACGACGCCGTGGTGGTGGGGGAGGAGGAGGT	1643165	1643690	1643115	1643167	1	ASPFOscaffold_7	ASPFODRAFT_638341	1642107	1643690	None	5192	659	27399	No_constitutive_exon_found_in_species
ATGTTGGATCTTGCTAACGGGGGTTGGTGTGGTTTCCTTGGGTACAACAGCC	1712036	1712113	1711986	1712038	1	ASPFOscaffold_7	ASPFODRAFT_47281	1711384	1712757	None	5192	659	27399	No_constitutive_exon_found_in_species
TAGAAGCATCTTCGTCGTCTCGCTATATATACTTCCCGGGAATAGCAGAGCG	1719650	1720657	1719600	1719652	1	ASPFOscaffold_7	ASPFODRAFT_61503	1717893	1722699	None	5192	659	27399	No_constitutive_exon_found_in_species
CTCTGCCTGCCATGCCAGATAGAGAAGTAGATGCTAACGAGGGTATACAGCA	1735350	1735664	1735300	1735352	1	ASPFOscaffold_7	ASPFODRAFT_33764	1734948	1735664	None	5192	659	27399	No_constitutive_exon_found_in_species
CGCTGGAGTGGAGTGGATTGAAGTGGCCAGGCTAACTGATGGGAATATAGAC	1760204	1760302	1760352	1760300	-1	ASPFOscaffold_7	ASPFODRAFT_47306	1759592	1760939	None	5192	659	27399	No_constitutive_exon_found_in_species
ATCCGTTGCATCTGACTCTATAGCGGCGTTTACTAAAGCGGGATACATAGGA	1768504	1773523	1773573	1773521	-1	ASPFOscaffold_7	ASPFODRAFT_164144	1766760	1774035	None	5192	659	27399	No_constitutive_exon_found_in_species
GATAGTGTTAGTTTGTGATACTGATGGTGGGGCCTTGGGTGATGATGTAGGA	1844107	1846399	1846449	1846397	-1	ASPFOscaffold_7	ASPFODRAFT_61541	1844107	1849895	None	5192	659	27399	No_constitutive_exon_found_in_species
GGAGCTTCTCTCGTGGCCACTCTCCATTAACAATTTCTTGGGATATGCAGAA	1865636	1865728	1865586	1865638	1	ASPFOscaffold_7	ASPFODRAFT_47354	1865280	1869083	None	5192	659	27399	No_constitutive_exon_found_in_species
CCATGGACAGTTCCTATTCTCACTTGGCGAATACTGATTTTGGGATACAGGT	12040	12145	11990	12042	1	ASPFOscaffold_8	ASPFODRAFT_47390	11860	12882	None	5192	659	27399	No_constitutive_exon_found_in_species
AACTGTCTTGTGCAATGAAATGCTGTCTGATGCTAAATGAGACGGGTTAGGA	51494	51620	51444	51496	1	ASPFOscaffold_8	ASPFODRAFT_137305	50154	52714	None	5192	659	27399	No_constitutive_exon_found_in_species
ATACCCACCAATTTAAAATCAATACTAATAACTTTGAAAATTGGGAACAGAT	170118	170325	170375	170323	-1	ASPFOscaffold_8	ASPFODRAFT_137074	170118	174930	None	5192	659	27399	No_constitutive_exon_found_in_species
TGTGAGTACTTCCCTGATGAGCTTCTGATCATACTGGCTGACTGGGACAGAA	298931	299009	298881	298933	1	ASPFOscaffold_8	ASPFODRAFT_61637	298323	301539	None	5192	659	27399	No_constitutive_exon_found_in_species
CATTCACTATCAAAGGGATAACACTGATGTTGGGGTTCCGGGATGAATAGGT	366460	366685	366410	366462	1	ASPFOscaffold_8	ASPFODRAFT_61655	366214	366828	None	5192	659	27399	No_constitutive_exon_found_in_species
TGTCGCCCTCTCAACAAGGTTCTGTATTCTTACGAACTAACAATGGGCAGGT	682971	683870	682921	682973	1	ASPFOscaffold_8	ASPFODRAFT_82187	682224	684661	None	5192	659	27399	No_constitutive_exon_found_in_species
GATCCTATGTTAGAACATGCGACATATAAAACTGACAATCGGGCCATGAGGA	687721	687855	687671	687723	1	ASPFOscaffold_8	ASPFODRAFT_47640	687233	690260	None	5192	659	27399	No_constitutive_exon_found_in_species
ACTTCCCCTGAACCTAGACTAGTTCTGTTCGCCAATGAGGGAGACTGCAGGA	697914	698487	697864	697916	1	ASPFOscaffold_8	ASPFODRAFT_136863	697194	698487	None	5192	659	27399	No_constitutive_exon_found_in_species
GATAACTGGAGATGGGTTTGAGATGGATGTAGGGCTAACAATGGGGATAGAT	787225	787319	787175	787227	1	ASPFOscaffold_8	ASPFODRAFT_47671	786620	787963	None	5192	659	27399	No_constitutive_exon_found_in_species
GATTTAGTTGTGGTAGAAGATATTAAAGCTGACATACGTGATGGGAACAGAC	808876	809165	808826	808878	1	ASPFOscaffold_8	ASPFODRAFT_47680	808274	809165	None	5192	659	27399	No_constitutive_exon_found_in_species
GAACATTATATACCCATACCTTTGAATTGGAGAGATCTCCGTTGGGACAGTT	890352	891262	890302	890354	1	ASPFOscaffold_8	ASPFODRAFT_34105	890055	892330	None	5192	659	27399	No_constitutive_exon_found_in_species
CACACCGCTTATTTGTTTGTGGCCGTGTATGAGCTGACAGGGGTTTGAAGCC	930807	931068	931118	931066	-1	ASPFOscaffold_8	ASPFODRAFT_47724	930807	931300	None	5192	659	27399	No_constitutive_exon_found_in_species
ATCAGATATTACCATGGGACACAGCAGCTGACAAGCCTTTGGGCGTAAAGGT	1125404	1125569	1125619	1125567	-1	ASPFOscaffold_8	ASPFODRAFT_47778	1123974	1126285	None	5192	659	27399	No_constitutive_exon_found_in_species
GTACCTCGAGCCCGGATTATGATAATTTGGAAAGGATACTGACGGGCTAGGC	1151958	1152399	1152449	1152397	-1	ASPFOscaffold_8	ASPFODRAFT_165110	1151958	1153202	None	5192	659	27399	No_constitutive_exon_found_in_species
AACACCCCCCCAAACCTCCCCCAAATCCCTCACTAACCCGGGAATAATAGGC	1203734	1204064	1204114	1204062	-1	ASPFOscaffold_8	ASPFODRAFT_165152	1203567	1204231	None	5192	659	27399	No_constitutive_exon_found_in_species
CTGTCACCTACGGAGCTCTGGGAATACTAGACTGAGTTGACGGGTAATAGAA	1213476	1213530	1213426	1213478	1	ASPFOscaffold_8	ASPFODRAFT_47822	1213008	1214351	None	5192	659	27399	No_constitutive_exon_found_in_species
TCAATTGTCTGTTGTTTGCGGCTTTCTTACATATACACCAAGGGACATAGGG	1267120	1267291	1267070	1267122	1	ASPFOscaffold_8	ASPFODRAFT_657982	1266582	1267712	None	5192	659	27399	No_constitutive_exon_found_in_species
AAGGTAGGTATTGATTCCGATGAAAGTGATAGTATTCTGACAAGGGACAGTT	1340287	1340596	1340237	1340289	1	ASPFOscaffold_8	ASPFODRAFT_61992	1339270	1341206	None	5192	659	27399	No_constitutive_exon_found_in_species
CCCAGTCTAAGCGACCCCATGGCCCCTGCTGACTCGTGTGGGTGAGCTAGAC	1405001	1406015	1404951	1405003	1	ASPFOscaffold_8	ASPFODRAFT_165320	1404527	1406632	None	5192	659	27399	No_constitutive_exon_found_in_species
TTTTAGAATGAAAATGATAGTTGTTGGAAGACTAATGATAGTGAGGGTAGCT	1535061	1535229	1535011	1535063	1	ASPFOscaffold_8	ASPFODRAFT_208532	1534475	1535676	None	5192	659	27399	No_constitutive_exon_found_in_species
AGGTATGCCCTCCCTCTTGTTTGTCTTACACTATGTCTGATAGGGGTTAGAA	1535277	1535676	1535227	1535279	1	ASPFOscaffold_8	ASPFODRAFT_208532	1534475	1535676	None	5192	659	27399	No_constitutive_exon_found_in_species
AAGGTATGAAATCCATTTGCATGACAGGATAAAGTTAATCAGGGTGACAGAG	1650126	1650192	1650242	1650190	-1	ASPFOscaffold_8	ASPFODRAFT_34344	1649049	1650807	None	5192	659	27399	No_constitutive_exon_found_in_species
TCACAAAGGCTCCAGCAGACTAACTACTTGCTCTGGATGGGGCGCGACAGAT	1699950	1700055	1700105	1700053	-1	ASPFOscaffold_8	ASPFODRAFT_667573	1698853	1700620	None	5192	659	27399	No_constitutive_exon_found_in_species
TACGTCCATCCCCACTCCTGCGGTTACTATGTATAGACTAACGGGAACAGTC	1726110	1726364	1726414	1726362	-1	ASPFOscaffold_8	ASPFODRAFT_62111	1725847	1727329	None	5192	659	27399	No_constitutive_exon_found_in_species
ACAAGGTGAGTATCAAATGGAGGCAGGTGGTCATAGCTGACTGGGGATAGAT	1751122	1751163	1751213	1751161	-1	ASPFOscaffold_8	ASPFODRAFT_48067	1750127	1752448	None	5192	659	27399	No_constitutive_exon_found_in_species
TGGTGGAATCCTCATTGGGGCTCTTGTCGGGCTTATCGTCGGGCTGATAGTG	1753047	1753090	1753140	1753088	-1	ASPFOscaffold_8	ASPFODRAFT_62123	1752847	1753277	None	5192	659	27399	No_constitutive_exon_found_in_species
TATCGCCGTGAGGAATGCGCTGACGATTGGCTTTTGCGGTGGGAGTTTAGGG	1809326	1810247	1809276	1809328	1	ASPFOscaffold_8	ASPFODRAFT_191772	1808723	1818062	None	5192	659	27399	No_constitutive_exon_found_in_species
AAGCCTTCCCCTTTTCCGGTAAATGGCATGCACTGGGGTTGACGAAGAAGGG	1865053	1865186	1865003	1865055	1	ASPFOscaffold_8	ASPFODRAFT_82537	1863781	1866743	None	5192	659	27399	No_constitutive_exon_found_in_species
TTTCCTGAAGTATCTTGTAAATACCTGCTAAGAATAGGGGGTAAATGCAGGT	1876291	1876486	1876536	1876484	-1	ASPFOscaffold_8	ASPFODRAFT_136613	1875929	1877157	None	5192	659	27399	No_constitutive_exon_found_in_species
GGCCTTGATATGTTTGGCGGATTGGCATCTTGTTGCTAACTGGGTGGCAGGG	134633	134696	134583	134635	1	ASPFOscaffold_9	ASPFODRAFT_48169	133083	135244	None	5192	659	27399	No_constitutive_exon_found_in_species
TGTATGTTGTATCCTTTGTCTGTCTATGTGAGTTTGGGCTAATAGGTTAGGG	195223	195281	195331	195279	-1	ASPFOscaffold_9	ASPFODRAFT_208737	194628	196272	None	5192	659	27399	No_constitutive_exon_found_in_species
ATCTCCAAACTATATCTAGTATGATACTAATGTAAAATGATGTGGGAAAGCA	271217	271510	271560	271508	-1	ASPFOscaffold_9	ASPFODRAFT_48242	270500	273211	None	5192	659	27399	No_constitutive_exon_found_in_species
CTCTATGAAAACAATCAGTTCACTAACTATTAATCAATGGGAGCAAAAAGGT	312983	313501	312933	312985	1	ASPFOscaffold_9	ASPFODRAFT_34536	312744	313985	None	5192	659	27399	No_constitutive_exon_found_in_species
CCTACCGATCCACCACCGATGAGAACTTACTGACGGATGAGGGCGACTAGGT	341461	342122	342172	342120	-1	ASPFOscaffold_9	ASPFODRAFT_62265	340927	342632	None	5192	659	27399	No_constitutive_exon_found_in_species
TTGCTCACGGACATGGAGAGCAACGATGGCGGGGAGGCACGGGCCGGGAGGG	394440	394620	394670	394618	-1	ASPFOscaffold_9	ASPFODRAFT_62279	394440	395698	None	5192	659	27399	No_constitutive_exon_found_in_species
GTGAGAATGTTGAATGGGATTATGATGTGAATTGCGGCTGATGGGGGTAGTT	600280	600329	600230	600282	1	ASPFOscaffold_9	ASPFODRAFT_139126	599913	601496	None	5192	659	27399	No_constitutive_exon_found_in_species
TATACCCCTACAAAACTAACAATATTCTATCATTTCTGGGGAAAATTAAGCG	612706	612833	612656	612708	1	ASPFOscaffold_9	ASPFODRAFT_192265	612457	613073	None	5192	659	27399	No_constitutive_exon_found_in_species
GTATGCGGCGATTGTGTTTATGCAAGAGATTGTGAACTAAATGCGGGTAGAT	634016	634662	634712	634660	-1	ASPFOscaffold_9	ASPFODRAFT_82722	633354	635064	None	5192	659	27399	No_constitutive_exon_found_in_species
AAGTCTGCTAACAGTAATCCGAGTTCACCTGCTAATCGTAGGGGTCGAAGAT	737041	737843	736991	737043	1	ASPFOscaffold_9	ASPFODRAFT_62390	736822	738966	None	5192	659	27399	No_constitutive_exon_found_in_species
AAGTTGTCGTATTCCGGAGCCGTTGATTTGAGGTGCTGACGGGGTAATAGTG	742826	743308	742776	742828	1	ASPFOscaffold_9	ASPFODRAFT_208927	742041	743308	None	5192	659	27399	No_constitutive_exon_found_in_species
ACGTCAAAGTCCCTAGTAGTAACCACGACGACGATAATAACAGGGAGTAGGA	868481	868636	868686	868634	-1	ASPFOscaffold_9	ASPFODRAFT_208967	868481	868752	None	5192	659	27399	No_constitutive_exon_found_in_species
AGTCATGCTATGCATCATGTCTGCAATGGATAACTTATCGGGAGGCACAGGT	959730	959890	959680	959732	1	ASPFOscaffold_9	ASPFODRAFT_48549	958929	960770	None	5192	659	27399	No_constitutive_exon_found_in_species
ATGTACGGTAGTACCCTTTCAACCCATATAACAATATACTAACGGGCCAGGA	970616	971139	971189	971137	-1	ASPFOscaffold_9	ASPFODRAFT_72763	969847	971595	None	5192	659	27399	No_constitutive_exon_found_in_species
GGCAGTGATGGTTGGCGGTTGTTTGCTGATGATGTTTGGGGTGGTGGTAGGA	1028553	1028604	1028503	1028555	1	ASPFOscaffold_9	ASPFODRAFT_209024	1028011	1028604	None	5192	659	27399	No_constitutive_exon_found_in_species
TTCAATTCCCCCTCAATGCAATGCTGATATATTACCCTTGGGAGAAATAGGG	1040144	1040603	1040094	1040146	1	ASPFOscaffold_9	ASPFODRAFT_192536	1039875	1041314	None	5192	659	27399	No_constitutive_exon_found_in_species
GGGGTGGGGGTAATGGGGATGGAAGGAGGGTAGTGATGAAGAATGGGAAGTT	1040714	1041314	1040664	1040716	1	ASPFOscaffold_9	ASPFODRAFT_192536	1039875	1041314	None	5192	659	27399	No_constitutive_exon_found_in_species
TGTTTGGGTGTGTGTGTATGTGTGTGTTTTGCTAACGAGTGGGGGTTTAGGT	1058919	1059082	1058869	1058921	1	ASPFOscaffold_9	ASPFODRAFT_48599	1058123	1059082	None	5192	659	27399	No_constitutive_exon_found_in_species
ATAACATTGTCATTATAGTATCTTTTCTAACTTTCGTCTTGGGTAAACAGAG	1091319	1092236	1092286	1092234	-1	ASPFOscaffold_9	ASPFODRAFT_138662	1091319	1092877	None	5192	659	27399	No_constitutive_exon_found_in_species
GAGGTCCACATGCGCCTATTATCTAGTATTCAGTCTGATTGGGATTGCAGAA	1184111	1184164	1184214	1184162	-1	ASPFOscaffold_9	ASPFODRAFT_62523	1182301	1184398	None	5192	659	27399	No_constitutive_exon_found_in_species
TCCCGAAGGCCGTGGTGGGCCAGTATGCTAATGAATGACGCGGGAAACAGGT	1250688	1250749	1250638	1250690	1	ASPFOscaffold_9	ASPFODRAFT_62542	1250276	1251296	None	5192	659	27399	No_constitutive_exon_found_in_species
TTGTTGTGGTTTGGTTGTTTGACGGGGTGAGATGCTGATGATATGGGTAGAT	1363238	1363545	1363595	1363543	-1	ASPFOscaffold_9	ASPFODRAFT_48751	1363238	1364704	None	5192	659	27399	No_constitutive_exon_found_in_species
GTTATCCCAATCACGTCTATGAGTCAGTTGCTAAGATATTCTGGGAACAGAA	1449064	1449188	1449238	1449186	-1	ASPFOscaffold_9	ASPFODRAFT_220430	1448012	1449619	None	5192	659	27399	No_constitutive_exon_found_in_species
GAGTATACCCACCCCCCGCTTTAGGGTCAAGTTCTAACTAAATGGGCTAGCT	1455256	1455636	1455206	1455258	1	ASPFOscaffold_9	ASPFODRAFT_690290	1454534	1456319	None	5192	659	27399	No_constitutive_exon_found_in_species
GACCTCACATCAGATACTGCTTCGCGATTGGAAGATACTAACGGGTGCAGAT	1466731	1470781	1470831	1470779	-1	ASPFOscaffold_9	ASPFODRAFT_138994	1466132	1471700	None	5192	659	27399	No_constitutive_exon_found_in_species
AAGAGTATTACGGATGGAAGCTGACAGTCATCCCATATTTGGGAGCATAGAG	1532655	1534343	1532605	1532657	1	ASPFOscaffold_9	ASPFODRAFT_62620	1532215	1534343	None	5192	659	27399	No_constitutive_exon_found_in_species
GCGAGGGGTGAGTCGACAATTGCGGATCTGGGAGCATCGGGGGGCCATAGCG	1547471	1547585	1547421	1547473	1	ASPFOscaffold_9	ASPFODRAFT_721048	1544846	1547585	None	5192	659	27399	No_constitutive_exon_found_in_species
TCTCTCAACCTCACCTCCTCTCCTCGGACGAAGCCGGGTAGATGCAGCAGAA	1607405	1608143	1608193	1608141	-1	ASPFOscaffold_9	ASPFODRAFT_192920	1604772	1614062	None	5192	659	27399	No_constitutive_exon_found_in_species
CTGACTAATAGGCGGTTGCAATGCGTAGCATCCACTAATGCGGGCGACAGAA	1702809	1704488	1704538	1704486	-1	ASPFOscaffold_9	ASPFODRAFT_83014	1701742	1706242	None	5192	659	27399	No_constitutive_exon_found_in_species
ATCATGAGTCAAGAAATGCTGATGCAGAACGTTTTGTTTCCGGTGGGTAGAA	1802417	1802517	1802567	1802515	-1	ASPFOscaffold_9	ASPFODRAFT_220548	1802177	1803283	None	5192	659	27399	No_constitutive_exon_found_in_species
CAATTCGTTTGCGCCGGGCATTGGTAAGTTAATGGGCCCGGGGGGTAGAGGG	1808266	1808267	1808317	1808265	-1	ASPFOscaffold_9	ASPFODRAFT_62710	1807790	1808976	None	5192	659	27399	No_constitutive_exon_found_in_species
CAGGCTAATAATAGTCGAACAATGGATTTTTCGTGTGACACAAGGGACAGCG	1809409	1809561	1809359	1809411	1	ASPFOscaffold_9	ASPFODRAFT_209304	1809155	1810760	None	5192	659	27399	No_constitutive_exon_found_in_species
TTTGCGTAAGGTCGCCAATAGCCCTTTCAAGTCACTGTACGAGCGGGGAGGG	1818350	1818427	1818477	1818425	-1	ASPFOscaffold_9	ASPFODRAFT_83047	1817749	1819600	None	5192	659	27399	No_constitutive_exon_found_in_species
AACAAAGCTTGGGCCCGGTCGGACGCTATTACTGAATGGGCGGCGGCAAGAC	1817749	1817891	1817941	1817889	-1	ASPFOscaffold_9	ASPFODRAFT_83047	1817749	1819600	None	5192	659	27399	No_constitutive_exon_found_in_species
GTCGTGACCTCAGCTTTGCCCAGGTATCAAGCGGATGACTAACGGGAAAGGT	37001	37375	36951	37003	1	ASPFOscaffold_10	ASPFODRAFT_220554	34372	38641	None	5192	659	27399	No_constitutive_exon_found_in_species
TGCTCTACCCCTGTACCGACCATCTGTTTGTCATAGCTGACAGGGTGAAGCT	51154	51631	51681	51629	-1	ASPFOscaffold_10	ASPFODRAFT_35062	51154	53419	None	5192	659	27399	No_constitutive_exon_found_in_species
CGACATCTTTGGGAAGACCGAAACTAACTCGCTGGGATGGCGGGATATAGAC	140484	140593	140434	140486	1	ASPFOscaffold_10	ASPFODRAFT_139800	140298	141991	None	5192	659	27399	No_constitutive_exon_found_in_species
CCCACCCCCTTCTTTGGATTACGCTTTTACCCCCTCGGGTGACAAATAAGTC	150281	150412	150462	150410	-1	ASPFOscaffold_10	ASPFODRAFT_282493	149322	151670	None	5192	659	27399	No_constitutive_exon_found_in_species
CTTTTTTCAGTGTGCTTGAAAACGACCAGTGACCTGACGAGGGTATGCAGGT	199059	199373	199423	199371	-1	ASPFOscaffold_10	ASPFODRAFT_193166	199059	200594	None	5192	659	27399	No_constitutive_exon_found_in_species
TCGCAAGCTTTCCGCCAACACACCCCTCATTGACGCAAGGGGGAACGCAGTA	294483	294592	294642	294590	-1	ASPFOscaffold_10	ASPFODRAFT_209413	293190	294857	None	5192	659	27399	No_constitutive_exon_found_in_species
ATCCCTTCACCTACACCATCGTATACTAATGATATCCAATGGGTTGATAGGT	299847	300094	300144	300092	-1	ASPFOscaffold_10	ASPFODRAFT_209416	299847	300208	None	5192	659	27399	No_constitutive_exon_found_in_species
GCTGTTGACAATAAGTGGGCAATGGAGCTAATGGTTTGCTGCGGGTGAAGGC	367735	368121	368171	368119	-1	ASPFOscaffold_10	ASPFODRAFT_139892	366414	368457	None	5192	659	27399	No_constitutive_exon_found_in_species
CTCGATCACTCAGAGAACGTGTATGCTAATCTGCTTGTTTGGGACTAAAGTG	505276	505427	505477	505425	-1	ASPFOscaffold_10	ASPFODRAFT_49195	502687	506347	None	5192	659	27399	No_constitutive_exon_found_in_species
TTAGCAGTCCGCTGGTACCAGGCTATATTTCTGACAACAGGGATGTACAGGC	611796	611862	611912	611860	-1	ASPFOscaffold_10	ASPFODRAFT_287714	609077	612733	None	5192	659	27399	No_constitutive_exon_found_in_species
GTTTCGCAACCTTCTTCTGACCTGGAATAGATGCTCTAACACGGGAACAGGT	691509	691775	691825	691773	-1	ASPFOscaffold_10	ASPFODRAFT_139895	687093	692461	None	5192	659	27399	No_constitutive_exon_found_in_species
CGCTTTACACATCACTACACTACACGCATGTGCTAACTGGGAGGTAAAAGTT	763471	763612	763662	763610	-1	ASPFOscaffold_10	ASPFODRAFT_113687	763471	763829	None	5192	659	27399	No_constitutive_exon_found_in_species
AGCCGAACGCTGGTATGTGGGCAACCATGAACGGCATGGGAGAAGCACAGCT	810759	811160	810709	810761	1	ASPFOscaffold_10	ASPFODRAFT_62965	809931	811160	None	5192	659	27399	No_constitutive_exon_found_in_species
CTGCCACCGGCTCTGAAAGCAAACCTCAAAGTGGAGCTGATTGGGAGAAGGC	859847	859910	859797	859849	1	ASPFOscaffold_10	ASPFODRAFT_49344	858770	859910	None	5192	659	27399	No_constitutive_exon_found_in_species
TACTGAGTATAGAAGGAGAGAGACTGATATAGTGAATGAAATCGGGATAGAT	861977	862014	861927	861979	1	ASPFOscaffold_10	ASPFODRAFT_83289	861603	863196	None	5192	659	27399	No_constitutive_exon_found_in_species
GATTGGGGGTTGGTTGTGGTTGTGTGCTTGCTAACTGGATTGGGGGGTAGGA	862832	863196	862782	862834	1	ASPFOscaffold_10	ASPFODRAFT_83289	861603	863196	None	5192	659	27399	No_constitutive_exon_found_in_species
CACGTTCCGATGAACGCTGAAATCCCGGCCTGTTCCTTTGGGGGTGACAGGC	916557	916734	916784	916732	-1	ASPFOscaffold_10	ASPFODRAFT_62996	916358	917759	None	5192	659	27399	No_constitutive_exon_found_in_species
CCACTTGCAACCTCGTTGCCTTCAATCATCAACTAACCGCATGGGTGTAGGT	986175	986446	986496	986444	-1	ASPFOscaffold_10	ASPFODRAFT_63015	985671	986617	None	5192	659	27399	No_constitutive_exon_found_in_species
TTCCCCCGGAGATGTGCTGGGTGATGTTAATGCTAAGGGAAACGGTACAGGC	1040564	1040719	1040769	1040717	-1	ASPFOscaffold_10	ASPFODRAFT_139543	1040564	1041277	None	5192	659	27399	No_constitutive_exon_found_in_species
ATAGTGGAGAAACCAATTTGCTAATATAACTCCCATTGGGAATGGTACAGTC	1164642	1164741	1164592	1164644	1	ASPFOscaffold_10	ASPFODRAFT_35426	1164489	1164988	None	5192	659	27399	No_constitutive_exon_found_in_species
GTTTCTTCCGTAGTAGTGGGTTATATGCTAATATGTGGTGGGATGTGTAGAC	1293885	1294017	1294067	1294015	-1	ASPFOscaffold_10	ASPFODRAFT_63108	1293885	1296534	None	5192	659	27399	No_constitutive_exon_found_in_species
TTGACGATCAACCGAGGTTCATACTGACGCTCAACCACGAGGGAACCCAGAT	1308698	1308891	1308941	1308889	-1	ASPFOscaffold_10	ASPFODRAFT_35475	1308698	1309679	None	5192	659	27399	No_constitutive_exon_found_in_species
TGTGTCTTGGGTTCGATGGTATTGCTTTACTGATATGTTGGGTGGTATAGGT	1320247	1320279	1320329	1320277	-1	ASPFOscaffold_10	ASPFODRAFT_140755	1317699	1320576	None	5192	659	27399	No_constitutive_exon_found_in_species
GTGATCTCATTTCTTGATATGATTTTCAGAGCTTATGCAGAGGGAATTAGGA	1319437	1319549	1319599	1319547	-1	ASPFOscaffold_10	ASPFODRAFT_140755	1317699	1320576	None	5192	659	27399	No_constitutive_exon_found_in_species
AATTACCCCTGCTGCGCTTGAGAGAAGAAACTAATACGGGGGATGTATAGAT	1383136	1383231	1383086	1383138	1	ASPFOscaffold_10	ASPFODRAFT_35503	1381832	1384098	None	5192	659	27399	No_constitutive_exon_found_in_species
CCCTAACACATATACTAATCAAAAGAACTGCCTGGCTGGGCAAAATATAGGC	1389731	1390304	1390354	1390302	-1	ASPFOscaffold_10	ASPFODRAFT_300668	1388940	1391045	None	5192	659	27399	No_constitutive_exon_found_in_species
CCTCATCCCCTTGTCCTGCAATAGTCCCATCTAAGTGACCACGGGAACAGAC	1573482	1574069	1574119	1574067	-1	ASPFOscaffold_10	ASPFODRAFT_49644	1572851	1574774	None	5192	659	27399	No_constitutive_exon_found_in_species
TTTGCATAGTGCAGTGCGGTTGTTCCTCGCTCATTGACTCGGGAATATAGAA	1575122	1575422	1575072	1575124	1	ASPFOscaffold_10	ASPFODRAFT_139752	1574712	1575422	None	5192	659	27399	No_constitutive_exon_found_in_species
TGTCTTCCGCGACTTAGTCTACTAAGGAAGACAGCTAACATCAAGGGTAGGC	61489	61572	61622	61570	-1	ASPFOscaffold_11	ASPFODRAFT_83523	61489	62257	None	5192	659	27399	No_constitutive_exon_found_in_species
AAGTCGCTTATCATAGAACCGACAATGTGACGTTGCTGACGAGGGATTAGGT	82333	84068	82283	82335	1	ASPFOscaffold_11	ASPFODRAFT_49701	81453	84068	None	5192	659	27399	No_constitutive_exon_found_in_species
TGTTTGTGAAACCTCATGCTTACCCGATATGCAATGGCTGACTGGGATAGTC	145940	146065	146115	146063	-1	ASPFOscaffold_11	ASPFODRAFT_194405	145393	146313	None	5192	659	27399	No_constitutive_exon_found_in_species
AATCAAACATCCCTTTTTCCGAAGCAGTAATGACTCCTATCTGAGGGTAGAC	223945	224873	224923	224871	-1	ASPFOscaffold_11	ASPFODRAFT_141826	223945	224983	None	5192	659	27399	No_constitutive_exon_found_in_species
TGAGTATCCCTGGATGGGGTGAGGTTGGGTGGATGTGCTAACTGGGATAGGT	260267	260364	260217	260269	1	ASPFOscaffold_11	ASPFODRAFT_35679	258817	260575	None	5192	659	27399	No_constitutive_exon_found_in_species
GTCAGTTTCTACCAGATTATATCTCAATATCGACTAACACTAGGGAATAGGT	268219	268430	268480	268428	-1	ASPFOscaffold_11	ASPFODRAFT_83592	267269	268833	None	5192	659	27399	No_constitutive_exon_found_in_species
TGAGTGGCTGCCTGTAGTGCATGCAGCGCGCGGGTGCTTACGGGCAGCAGGT	283411	283522	283361	283413	1	ASPFOscaffold_11	ASPFODRAFT_49787	282846	284098	None	5192	659	27399	No_constitutive_exon_found_in_species
TTGATACTGCCCAAGTGCAGGAGGCTTTCCGATACCTACAGACGGGTAAGCA	312904	313261	312854	312906	1	ASPFOscaffold_11	ASPFODRAFT_142034	305968	314184	None	5192	659	27399	No_constitutive_exon_found_in_species
ATCCCTATTCCTACTCAGGGCGAGGGGACCAGGGCTGACTACGGGCGAAGAT	349483	349743	349793	349741	-1	ASPFOscaffold_11	ASPFODRAFT_699013	347782	350040	None	5192	659	27399	No_constitutive_exon_found_in_species
TTCATGTTGTTGATGGTGGTTGTTGGTTGCTGACACGGGGGTGAATGTAGGC	479764	479984	480034	479982	-1	ASPFOscaffold_11	ASPFODRAFT_83648	479292	480542	None	5192	659	27399	No_constitutive_exon_found_in_species
GTATTTCTGTCTATAGAATATCAGAAATAGCTAATGGGTGACGTGGACAGTC	552608	552720	552770	552718	-1	ASPFOscaffold_11	ASPFODRAFT_63403	551866	553525	None	5192	659	27399	No_constitutive_exon_found_in_species
GAATCACATCATGACTCTGGCAAGGTAGTCGGGACTGACTTAGGGAAAAGTG	577440	577735	577390	577442	1	ASPFOscaffold_11	ASPFODRAFT_210059	577152	579825	None	5192	659	27399	No_constitutive_exon_found_in_species
TGGCCGAGTAGAGAGGACACACGTGAGCTAATGGATCGGGAACGTGACAGAG	600969	601244	600919	600971	1	ASPFOscaffold_11	ASPFODRAFT_63420	600562	601244	None	5192	659	27399	No_constitutive_exon_found_in_species
GAGCGGTATGTATGACCGATCTTGTAAATTTCTGCGACTGACGGGACCAGAT	721422	721536	721372	721424	1	ASPFOscaffold_11	ASPFODRAFT_63456	720583	722447	None	5192	659	27399	No_constitutive_exon_found_in_species
TTTCCCTGGTGCATTTCTACGTCTTTCTCACATGCTAATGAAGGGAATAGGT	725062	725616	725666	725614	-1	ASPFOscaffold_11	ASPFODRAFT_49945	725062	726839	None	5192	659	27399	No_constitutive_exon_found_in_species
TAAATTTAGTAAGGAGTGCTTGATGCTCTTGATGCTGTTTGACAGGGAAGAC	741268	741297	741218	741270	1	ASPFOscaffold_11	ASPFODRAFT_63461	740979	745127	None	5192	659	27399	No_constitutive_exon_found_in_species
TGATAACCATCCATAACTAATCACTGGATGGGGGATGGGGAAATGAATAGAC	779113	779432	779482	779430	-1	ASPFOscaffold_11	ASPFODRAFT_210118	779014	779712	None	5192	659	27399	No_constitutive_exon_found_in_species
CTTTCTTTTGGTTCCCTTCGGGTGGGGGTGATGCTAATGGGTGGGTATAGTT	779014	779048	779098	779046	-1	ASPFOscaffold_11	ASPFODRAFT_210118	779014	779712	None	5192	659	27399	No_constitutive_exon_found_in_species
TTCTGCACTGATGGCTGCGTTGGCTATTGATTGGGTTGGGAGGAGGGTAGGC	812931	813039	812881	812933	1	ASPFOscaffold_11	ASPFODRAFT_83746	812080	813814	None	5192	659	27399	No_constitutive_exon_found_in_species
ATGGATAGACAGGTAGGGTAGATAGACGATAGTAAGCGGGTAGTAGGCAGGA	813680	813814	813630	813682	1	ASPFOscaffold_11	ASPFODRAFT_83746	812080	813814	None	5192	659	27399	No_constitutive_exon_found_in_species
GGTGGTGGTGATGGGAGATGCTTTATTCAAGATACTAATACGAAGGGTAGGT	990518	990659	990709	990657	-1	ASPFOscaffold_11	ASPFODRAFT_141920	990518	991569	None	5192	659	27399	No_constitutive_exon_found_in_species
CCTAAGTTCTCCCATCTTTCCCTACCATACTAATACTCAAGGGTAAAAAGGA	1150808	1151055	1150758	1150810	1	ASPFOscaffold_11	ASPFODRAFT_63578	1150468	1151727	None	5192	659	27399	No_constitutive_exon_found_in_species
TAGGTGTTGCTGTTGTATCGATCCTTGATAAGTGATGCTGATGGGATTAGTG	1230169	1230201	1230119	1230171	1	ASPFOscaffold_11	ASPFODRAFT_63601	1227693	1231811	None	5192	659	27399	No_constitutive_exon_found_in_species
GTTCACTCTCGTAGACATCACCTCTCGCTCATTTAGACAGGGACACGTAGTC	1268469	1268567	1268419	1268471	1	ASPFOscaffold_11	ASPFODRAFT_63616	1266953	1269482	None	5192	659	27399	No_constitutive_exon_found_in_species
AGATCAAAGGCTTTCCCAAGCCGCGTTACAAGAAATTCTCGACCAGGGAGGA	1381072	1381276	1381326	1381274	-1	ASPFOscaffold_11	ASPFODRAFT_322131	1381072	1382098	None	5192	659	27399	No_constitutive_exon_found_in_species
TATCTCAACTATACATTACATACGTAAATGGATATTAATTTGGGGGATAGCT	1425359	1425971	1425309	1425361	1	ASPFOscaffold_11	ASPFODRAFT_50251	1424897	1426658	None	5192	659	27399	No_constitutive_exon_found_in_species
ACTACATCGCCAGATACACACATCGTTTCTAACATGCCGGGAATATATAGCG	1426053	1426224	1426003	1426055	1	ASPFOscaffold_11	ASPFODRAFT_50251	1424897	1426658	None	5192	659	27399	No_constitutive_exon_found_in_species
TTCGCGCCTCTGATACTGTATGCCTTGCTAACAATCCATGTTGGGGGTAGAT	1449620	1451372	1451422	1451370	-1	ASPFOscaffold_11	ASPFODRAFT_195444	1446330	1451765	None	5192	659	27399	No_constitutive_exon_found_in_species
AAAAGGTTACTAGTTCGATAGCTGGTGAAAGGATACGTTAGTATGGGCAGAT	1465512	1465567	1465617	1465565	-1	ASPFOscaffold_11	ASPFODRAFT_83931	1464998	1467711	None	5192	659	27399	No_constitutive_exon_found_in_species
ATCATTCAAGAATACTAACGAATAATGCGAATTTTTGGGGAAAAAAATAGAA	1476740	1477135	1477185	1477133	-1	ASPFOscaffold_11	ASPFODRAFT_50279	1476740	1477500	None	5192	659	27399	No_constitutive_exon_found_in_species
TATGTTACCGGGAATTCCGTGGGCAAGCATGCTGCCGGGAGAGGAAACAGAA	1504728	1504901	1504951	1504899	-1	ASPFOscaffold_11	ASPFODRAFT_63692	1504728	1505692	None	5192	659	27399	No_constitutive_exon_found_in_species
CAAATGATCTTCTTTGTTGTTGAAGCAGCAGTCTTACACGGGAAACCTAGGC	48127	48481	48531	48479	-1	ASPFOscaffold_12	ASPFODRAFT_63724	48127	49814	None	5192	659	27399	No_constitutive_exon_found_in_species
TACGATAGGTTTTATTGTTGAGCACCTCTAACAATACCCGGGGGAGATAGGT	51920	52178	51870	51922	1	ASPFOscaffold_12	ASPFODRAFT_63725	51404	53572	None	5192	659	27399	No_constitutive_exon_found_in_species
GAACTCCGAGCTGTGACTGTCTCATGCTGATAGCCCCGTCTGGGAAACAGTG	71580	72102	72152	72100	-1	ASPFOscaffold_12	ASPFODRAFT_195590	70273	72274	None	5192	659	27399	No_constitutive_exon_found_in_species
AGTACGTTAAACTCCCACCATTACGTTATACGTGAATGCTAATAGGGCAGCC	82625	82957	83007	82955	-1	ASPFOscaffold_12	ASPFODRAFT_210378	81927	83700	None	5192	659	27399	No_constitutive_exon_found_in_species
TATAGCTATCGGCCCAACCTGTAGACACTATACACTACTGACATGGGCAGTT	93176	93583	93633	93581	-1	ASPFOscaffold_12	ASPFODRAFT_195608	92238	94108	None	5192	659	27399	No_constitutive_exon_found_in_species
AGGCAGATCAGGTCCGACGATTGCCCGGAATATTCGGCTAACGGGAGTAGTG	161145	161386	161095	161147	1	ASPFOscaffold_12	ASPFODRAFT_50384	159880	161386	None	5192	659	27399	No_constitutive_exon_found_in_species
ATATTGTGAGCCCTTATCATATCAGTCTATGAGCTGAGGGAGGAAAATAGGA	474959	475042	474909	474961	1	ASPFOscaffold_12	ASPFODRAFT_50512	474262	476047	None	5192	659	27399	No_constitutive_exon_found_in_species
GGTACAATTCTCTGCACACGACGTTCACAGCCAGACTAATCGGGATACAGTT	486695	487640	486645	486697	1	ASPFOscaffold_12	ASPFODRAFT_210519	486511	487888	None	5192	659	27399	No_constitutive_exon_found_in_species
CCTTGATTGCCTCATGGTCGTGTTTTTGACAGCTGCTAACACTGGGATAGGA	532648	533433	533483	533431	-1	ASPFOscaffold_12	ASPFODRAFT_50532	532648	534651	None	5192	659	27399	No_constitutive_exon_found_in_species
TCACATACGTCTATACTCTGACATGATTGCTTACTTATTAAATCGGGTAGAG	535141	536204	535091	535143	1	ASPFOscaffold_12	ASPFODRAFT_50533	534758	536204	None	5192	659	27399	No_constitutive_exon_found_in_species
TCTTTTCATCCCCCAGAGTTCTGTCTGGCTAATCCAAGTGTGGTGGGTAGGG	575700	575832	575650	575702	1	ASPFOscaffold_12	ASPFODRAFT_330721	574454	576157	None	5192	659	27399	No_constitutive_exon_found_in_species
CCATTTGCCTTCCTTGTGTACGCAGTCGCTGACAATGATTTGGGGTACAGAT	600876	601095	601145	601093	-1	ASPFOscaffold_12	ASPFODRAFT_63913	598394	601808	None	5192	659	27399	No_constitutive_exon_found_in_species
CCGCTTCATGTACAAATGGAGAAACAGAATTGCTAATACAGGGGGTATAGGA	822824	822920	822970	822918	-1	ASPFOscaffold_12	ASPFODRAFT_63977	822824	827023	None	5192	659	27399	No_constitutive_exon_found_in_species
TAAGCGGTCGAATGAGTGTCCGAAAGCCAACTGGGCACACGGGCGACCAGCG	827708	827970	827658	827710	1	ASPFOscaffold_12	ASPFODRAFT_36339	827366	827970	None	5192	659	27399	No_constitutive_exon_found_in_species
ATTTCATCACTTCTGCTGGCCTGTGATCAGCACTAACTCCGGGATTGCAGAT	863552	863642	863692	863640	-1	ASPFOscaffold_12	ASPFODRAFT_143314	863035	864643	None	5192	659	27399	No_constitutive_exon_found_in_species
TCTACCTGCCAATACAAGCTCTATCACGCACGACTCACAAAGGGATACAGAA	863195	863413	863463	863411	-1	ASPFOscaffold_12	ASPFODRAFT_143314	863035	864643	None	5192	659	27399	No_constitutive_exon_found_in_species
GATGATCCGCCGTTGCGATAAGATTGAAGGCGGACTTTGGGGGCTGACAGCT	888623	888744	888573	888625	1	ASPFOscaffold_12	ASPFODRAFT_63995	886319	893317	None	5192	659	27399	No_constitutive_exon_found_in_species
GCCCCCTTCACAAAAAGGAAACCATCGCTAACACAACGGGAAAAAAAAAGAT	913118	913747	913068	913120	1	ASPFOscaffold_12	ASPFODRAFT_700612	911495	913747	None	5192	659	27399	No_constitutive_exon_found_in_species
CATTCCCTCCCAACCTCCCCTGTTCCACCATAATAACTAACGGGATGCAGAA	960037	960299	959987	960039	1	ASPFOscaffold_12	ASPFODRAFT_50737	958929	961322	None	5192	659	27399	No_constitutive_exon_found_in_species
TATGGGTATGTTTTATTCTATTGACCTTGGGATGATGCTAATGTGGGTAGGG	988694	989135	988644	988696	1	ASPFOscaffold_12	ASPFODRAFT_700684	987139	989135	None	5192	659	27399	No_constitutive_exon_found_in_species
ACCCATCTTTTCAAGAACAGTACTAATAATAATGTTGGAAATGGGTACAGGC	1004248	1004579	1004629	1004577	-1	ASPFOscaffold_12	ASPFODRAFT_196306	1003911	1005200	None	5192	659	27399	No_constitutive_exon_found_in_species
CCATAACTACTAGCTAAGCAAAAGTGAAAGCACACTAAGGGGCATGGCAGAG	1097012	1097139	1097189	1097137	-1	ASPFOscaffold_12	ASPFODRAFT_170217	1095908	1097496	None	5192	659	27399	No_constitutive_exon_found_in_species
CCATTATCTCCAGCCACATAAAACTCGCTAACCTATGTTGGGATTAATAGAC	1125182	1125550	1125600	1125548	-1	ASPFOscaffold_12	ASPFODRAFT_170252	1125182	1127450	None	5192	659	27399	No_constitutive_exon_found_in_species
GTACGTTATCCGTTGTGTATGGAAAGCCAAGGATACTAATGAGGGTTTAGCA	1198163	1198243	1198113	1198165	1	ASPFOscaffold_12	ASPFODRAFT_142568	1197796	1199118	None	5192	659	27399	No_constitutive_exon_found_in_species
GAAGTAAGCACACCTTGTTGTTGATCACACCAACCACTAACAGAGGGCAGGT	1270181	1270438	1270488	1270436	-1	ASPFOscaffold_12	ASPFODRAFT_170347	1268925	1271140	None	5192	659	27399	No_constitutive_exon_found_in_species
TCTTTGGCATCATAGATAAAACCGCTAATTATGTATCTGGGGAGATATAGTG	1314723	1314926	1314976	1314924	-1	ASPFOscaffold_12	ASPFODRAFT_36513	1314723	1315369	None	5192	659	27399	No_constitutive_exon_found_in_species
GATACAAGTAGAGGAGTATTATGACTGACTGATGTTGATTGGATGGGTAGAT	236341	236408	236291	236343	1	ASPFOscaffold_13	ASPFODRAFT_144291	235801	236408	None	5192	659	27399	No_constitutive_exon_found_in_species
TGAAACCCTGACAGAGAGACAGCAAGTTGCTGACTATCGGGATTGGTAAGAC	278301	278406	278456	278404	-1	ASPFOscaffold_13	ASPFODRAFT_64217	277273	278666	None	5192	659	27399	No_constitutive_exon_found_in_species
GTAGAGCTGTCTGTCTCGAACCTGACGAATCTTGACGGGCTGGATGGCAGTC	279617	279710	279567	279619	1	ASPFOscaffold_13	ASPFODRAFT_84415	279159	281973	None	5192	659	27399	No_constitutive_exon_found_in_species
GATTGTTCTTTTTTTTTTTTCGATTCTCGAGGAATGCGTGGTTTGGGAAGGC	281705	281973	281655	281707	1	ASPFOscaffold_13	ASPFODRAFT_84415	279159	281973	None	5192	659	27399	No_constitutive_exon_found_in_species
TGCTGAAGGAACGATCTACTACCTCAACGATGGGGAGGGCGGATGACCAGTC	339462	339526	339412	339464	1	ASPFOscaffold_13	ASPFODRAFT_64242	339385	340771	None	5192	659	27399	No_constitutive_exon_found_in_species
TGGTGTAAAGGTGTGTGTGAATTGGCTAATGGTGGTGATGGTGGGTATAGGT	425510	425584	425634	425582	-1	ASPFOscaffold_13	ASPFODRAFT_114746	425248	426031	None	5192	659	27399	No_constitutive_exon_found_in_species
TGCCCAATCTGTAGTGGGGTGTCTCCCGACCTAACTAATGGGTGGAACAGAA	482063	482169	482219	482167	-1	ASPFOscaffold_13	ASPFODRAFT_51097	480293	482535	None	5192	659	27399	No_constitutive_exon_found_in_species
GGGGGAGGTAAGTTTGTTTCTTAGGAGTTATGATTATATGGTAGGGGTAGGT	552947	553094	553144	553092	-1	ASPFOscaffold_13	ASPFODRAFT_701285	552947	554403	None	5192	659	27399	No_constitutive_exon_found_in_species
TGTTAAAGTCGCAAGGAGGGCAGATCAACTTGTCGCAGGAGGGCTGAGAGGC	562277	562360	562410	562358	-1	ASPFOscaffold_13	ASPFODRAFT_64310	561739	562490	None	5192	659	27399	No_constitutive_exon_found_in_species
TGTTATTGTTTATTTGGAGATAGGATCTAATCTAACTAATGGGTATATAGTG	586048	586888	585998	586050	1	ASPFOscaffold_13	ASPFODRAFT_84505	585794	587047	None	5192	659	27399	No_constitutive_exon_found_in_species
GTAAGCTTTGTCGCCGTGGAAATAATTTACAGTCTGCTGACAGGGTCAAGGC	618008	618434	617958	618010	1	ASPFOscaffold_13	ASPFODRAFT_51161	616514	619532	None	5192	659	27399	No_constitutive_exon_found_in_species
TGATGATGAATACTTTTGTGAAGAAGTGAGGCTTATGCATGGTTGGGTAGCC	619768	619972	620022	619970	-1	ASPFOscaffold_13	ASPFODRAFT_222102	619317	620754	None	5192	659	27399	No_constitutive_exon_found_in_species
AGATATTCACCAAACACACGCCCATACAATCTTCCACTGACAAGGGATAGGA	753002	753111	753161	753109	-1	ASPFOscaffold_13	ASPFODRAFT_143856	751298	753217	None	5192	659	27399	No_constitutive_exon_found_in_species
TTGTAGTATTGAGTTTGTTGGCTTGTTTGCTGATGTATGGGTAAATATAGGG	765857	765909	765807	765859	1	ASPFOscaffold_13	ASPFODRAFT_143650	765413	766539	None	5192	659	27399	No_constitutive_exon_found_in_species
GGTATGTTCTTGGTGCAGGATATTCAATCCTTGGTGCTAAAAGGGTATAGTG	886445	886705	886395	886447	1	ASPFOscaffold_13	ASPFODRAFT_171105	885153	887774	None	5192	659	27399	No_constitutive_exon_found_in_species
CATCCCTCAATCTTTTAGATTCATTCGTTGTCTGATTCATTGGGATACAGCT	968131	968263	968081	968133	1	ASPFOscaffold_13	ASPFODRAFT_211126	966452	968263	None	5192	659	27399	No_constitutive_exon_found_in_species
TCCATCTTCATCTTCCTCTGAGGCCGATTCGGGTATCCATATCTGGGAAGAT	142167	142319	142369	142317	-1	ASPFOscaffold_14	ASPFODRAFT_64568	142167	146638	None	5192	659	27399	No_constitutive_exon_found_in_species
CTTGGTGGTATTGCAAGGAATATACTGACGCATTGGCTTGGGTTAAACAGGA	153519	153565	153615	153563	-1	ASPFOscaffold_14	ASPFODRAFT_64572	152626	153830	None	5192	659	27399	No_constitutive_exon_found_in_species
CGAAAGGAAAAGAAAAACCCAGGAAACGGAAAGGGAGGGAAAGACAATAGAA	194367	194577	194317	194369	1	ASPFOscaffold_14	ASPFODRAFT_64583	193485	194577	None	5192	659	27399	No_constitutive_exon_found_in_species
TTTCATGATCACTGTCAAGCTGACTCGTACTTATATACGTCAAAGGGAAGCT	198790	199109	198740	198792	1	ASPFOscaffold_14	ASPFODRAFT_701879	197990	199109	None	5192	659	27399	No_constitutive_exon_found_in_species
CGGGCAGCCGACGAAGAATCAGAAACAAAAAAAATTGAAAAGGGCGAAAGGG	232985	233262	232935	232987	1	ASPFOscaffold_14	ASPFODRAFT_64596	232787	234369	None	5192	659	27399	No_constitutive_exon_found_in_species
CTCTCTCGATGACGATAGAAGAGCCTAGCATGTGCTAACAACTGGGATAGTA	240036	240062	240112	240060	-1	ASPFOscaffold_14	ASPFODRAFT_211270	239295	240733	None	5192	659	27399	No_constitutive_exon_found_in_species
GCGACTCCAGAACCAGACCAACTAGCTAATACAAGGGGACATTGAAATAGCG	244184	244242	244292	244240	-1	ASPFOscaffold_14	ASPFODRAFT_64599	243810	244356	None	5192	659	27399	No_constitutive_exon_found_in_species
GGGTTGTGTTGTGTTGGGGGATATAAGCTAATGATGGTGTGGGTGTATAGCG	268076	268425	268026	268078	1	ASPFOscaffold_14	ASPFODRAFT_222346	265805	268425	None	5192	659	27399	No_constitutive_exon_found_in_species
TGCCGCATCTTTTCCTTCGGAGGTACGAATGTGTTTGGTGGGGTTGGAAGGC	286365	286402	286452	286400	-1	ASPFOscaffold_14	ASPFODRAFT_84770	286208	286975	None	5192	659	27399	No_constitutive_exon_found_in_species
TTATTTGGGGCTAAGTTTGATGGTGCGTGTTCTGCCTTGGGGTGGTGTAGGA	384705	386054	384655	384707	1	ASPFOscaffold_14	ASPFODRAFT_197830	384155	387285	None	5192	659	27399	No_constitutive_exon_found_in_species
TTATTCTGGTGGTGAAGAGGATATTGGGCTAATAGTGGGTGGGTGAACAGCT	444922	444975	445025	444973	-1	ASPFOscaffold_14	ASPFODRAFT_51572	444429	445556	None	5192	659	27399	No_constitutive_exon_found_in_species
GTAAGTGCAACCCGACCAAACAAGCGAGAGAAGGTCTAACATGGGCACAGAT	456343	457777	456293	456345	1	ASPFOscaffold_14	ASPFODRAFT_211338	453570	458633	None	5192	659	27399	No_constitutive_exon_found_in_species
GTGGGGAGATTGATGTGGATGTTGATGTGGGAGAGGGTGGGGTGAGGCAGAA	480259	481606	481656	481604	-1	ASPFOscaffold_14	ASPFODRAFT_144569	480259	482269	None	5192	659	27399	No_constitutive_exon_found_in_species
GTTCCCTCTGGAGCAACTGGCACGTTGGCTTTGCGAATGAAGGGTATGAGGG	679936	680205	679886	679938	1	ASPFOscaffold_14	ASPFODRAFT_84880	679244	681967	None	5192	659	27399	No_constitutive_exon_found_in_species
TCAGTTCTTTCCTTGAGGGGTTGAGGGGTGATGGTTGCTGATGTGGGCAGAT	723650	724033	724083	724031	-1	ASPFOscaffold_14	ASPFODRAFT_51656	723650	725060	None	5192	659	27399	No_constitutive_exon_found_in_species
CTGTGAGACGATATATTGGTTCTCCCTATTCACATGGCTAACGAGGGCAGTT	755674	755704	755624	755676	1	ASPFOscaffold_14	ASPFODRAFT_144728	753345	756101	None	5192	659	27399	No_constitutive_exon_found_in_species
CCTTATGTCCTTATGTACTCCAGCTGAAGGAAGGATGTTGATGGGTACAGGC	780678	780873	780628	780680	1	ASPFOscaffold_14	ASPFODRAFT_198128	779653	781063	None	5192	659	27399	No_constitutive_exon_found_in_species
GTCACGCCCTCTCCGTCGGACAAAGCATACTAATATAATTGAGGGAAAAGGT	797177	797288	797338	797286	-1	ASPFOscaffold_14	ASPFODRAFT_211455	796526	797933	None	5192	659	27399	No_constitutive_exon_found_in_species
ACATGTGTTCATCCCAGGAACGGATGGAAGCTAATGCGGCGGGATGGTAGGG	813096	813170	813220	813168	-1	ASPFOscaffold_14	ASPFODRAFT_145007	813096	813755	None	5192	659	27399	No_constitutive_exon_found_in_species
TTTGGATATGCTGGTACCACAGTGGTGAGTGAGGTTGCTAATAGGGATAGAA	868838	868871	868921	868869	-1	ASPFOscaffold_14	ASPFODRAFT_51717	866745	869650	None	5192	659	27399	No_constitutive_exon_found_in_species
AGATAAGATCAAGTACAAATATACACTGTTGAAGATCACAAAGGGCGAAGTT	981728	982476	981678	981730	1	ASPFOscaffold_14	ASPFODRAFT_64833	976405	983544	None	5192	659	27399	No_constitutive_exon_found_in_species
GGAGCGGACTGACAAGCCTCTACCCTTCTGGCCGAAGTAGTCGGGGGGAGTC	982778	982971	982728	982780	1	ASPFOscaffold_14	ASPFODRAFT_64833	976405	983544	None	5192	659	27399	No_constitutive_exon_found_in_species
ATGCTGTTGCTGCCTCCGGGGCTAACACATCATGCTTTTGGGGTATTAAGAT	1009136	1009282	1009332	1009280	-1	ASPFOscaffold_14	ASPFODRAFT_145095	1008153	1009544	None	5192	659	27399	No_constitutive_exon_found_in_species
ATGTGACCAGTCGTTTGCTGTAATTAATTAGGAACGCATTGTAGCGGGAGGG	63150	63230	63280	63228	-1	ASPFOscaffold_15	ASPFODRAFT_84993	59070	64087	None	5192	659	27399	No_constitutive_exon_found_in_species
TTTCGCCTTTGGTTGCTTCTCCAAATCATGACCCGGGGATCGACGGAAAGCT	59070	59177	59227	59175	-1	ASPFOscaffold_15	ASPFODRAFT_84993	59070	64087	None	5192	659	27399	No_constitutive_exon_found_in_species
CTATACATTCATAATGAAGATCGAGCCTGGGGTGTAGGAGAGGGGCCCAGGG	96622	96712	96572	96624	1	ASPFOscaffold_15	ASPFODRAFT_64873	96284	96748	None	5192	659	27399	No_constitutive_exon_found_in_species
TGTTCTCTGCTAGCCACTTCCATGCATATCTGTGCTAATTCTGGGAACAGGT	100950	101307	100900	100952	1	ASPFOscaffold_15	ASPFODRAFT_51822	100038	101307	None	5192	659	27399	No_constitutive_exon_found_in_species
AGGCCACTCTATACCCGTATGGTTTATCAGATTGCTGACTGGGAACATAGCA	149564	149791	149841	149789	-1	ASPFOscaffold_15	ASPFODRAFT_64887	144092	150760	None	5192	659	27399	No_constitutive_exon_found_in_species
CAGACCCTCCTCGATGTAGGTCGCATTTGATTGAACTGGGTGGGGTATAGTG	172575	172631	172681	172629	-1	ASPFOscaffold_15	ASPFODRAFT_37276	172087	172764	None	5192	659	27399	No_constitutive_exon_found_in_species
GCGGTTGCGCGATGTAGGATTCTATCTAACTGTAATGGGCGATCTGAAAGGG	233594	234307	233544	233596	1	ASPFOscaffold_15	ASPFODRAFT_145220	232940	235595	None	5192	659	27399	No_constitutive_exon_found_in_species
AATGTACATGCGAGCATTGACACCAAGCACTAACTAGTTGTGATGGGTAGAC	304565	304673	304515	304567	1	ASPFOscaffold_15	ASPFODRAFT_145727	303404	305119	None	5192	659	27399	No_constitutive_exon_found_in_species
TCTACCTACCCAGCATCCACCCCTCTAACCACCCTTGAATGGGAAACCAGAC	311749	312081	311699	311751	1	ASPFOscaffold_15	ASPFODRAFT_145467	311520	312220	None	5192	659	27399	No_constitutive_exon_found_in_species
TGCATAAGCCAGATTGATGAAAGGGACCATAACTAATACTGGGAATGTAGTG	314837	315184	315234	315182	-1	ASPFOscaffold_15	ASPFODRAFT_376504	314569	318713	None	5192	659	27399	No_constitutive_exon_found_in_species
TTACACTTTGTGCTGGCTGTATCGTGAAAAGTATGCTGAAATAGGGGCAGGG	355546	355713	355763	355711	-1	ASPFOscaffold_15	ASPFODRAFT_51923	354154	356376	None	5192	659	27399	No_constitutive_exon_found_in_species
CTAGTGAGAAAAAGCCTGTCCTGCTGACGAGCTTGAAATCGGGGCCGTAGAT	464027	464181	463977	464029	1	ASPFOscaffold_15	ASPFODRAFT_211675	463388	464497	None	5192	659	27399	No_constitutive_exon_found_in_species
TATTATATTCCATATAAAGACCTGAAGGCTGATCCAGTAGGGGGTTGCAGAT	473351	473609	473659	473607	-1	ASPFOscaffold_15	ASPFODRAFT_145591	471659	475496	None	5192	659	27399	No_constitutive_exon_found_in_species
TTTCTATTTTCCTTCTTTCAGCCGTTGTGTGTGTGCTGATGGTGGGGTAGAA	509068	509120	509170	509118	-1	ASPFOscaffold_15	ASPFODRAFT_172530	509068	511316	None	5192	659	27399	No_constitutive_exon_found_in_species
CCGTCCGACACGCAATATATAAATGGCTTTATTCCAAATCTGGGATGCAGCA	593744	594053	593694	593746	1	ASPFOscaffold_15	ASPFODRAFT_198756	593331	594610	None	5192	659	27399	No_constitutive_exon_found_in_species
AAGTGCCTCTACTGTGACCTTATGCGGAGAGTGCTAATACTAGGGTATAGTT	639351	639604	639301	639353	1	ASPFOscaffold_15	ASPFODRAFT_198800	638604	639604	None	5192	659	27399	No_constitutive_exon_found_in_species
TTATTAATCCTGTTTGATATCTTGCCGTGATTACTAACCTGGTTGGGTAGGA	731433	731438	731488	731436	-1	ASPFOscaffold_15	ASPFODRAFT_65067	731132	735157	None	5192	659	27399	No_constitutive_exon_found_in_species
CACGATTATGACGAGTGAACCCTCTCATGTACTCCTGACTGGGCCGCGAGTG	809079	809413	809029	809081	1	ASPFOscaffold_15	ASPFODRAFT_65095	808765	809413	None	5192	659	27399	No_constitutive_exon_found_in_species
GATCGGGGATTGGCCCCAAAGCCTGGCTTGATGCGGCGGGAATCAAACAGAA	837496	838359	838409	838357	-1	ASPFOscaffold_15	ASPFODRAFT_222819	837496	839523	None	5192	659	27399	No_constitutive_exon_found_in_species
CTACGGGGTGACCAGGTTGATGGAGATGATCTGGCTAACTGGGGATATAGCA	869570	869917	869520	869572	1	ASPFOscaffold_15	ASPFODRAFT_211811	869066	870013	None	5192	659	27399	No_constitutive_exon_found_in_species
GTTCAATCCAAATGTATTGCTTCTATGGCTGACTCAAATGGGGAGAATAGCT	28067	28753	28803	28751	-1	ASPFOscaffold_16	ASPFODRAFT_146329	25004	32150	None	5192	659	27399	No_constitutive_exon_found_in_species
TCATGAGAGGCGACATCAATGAATTCATTGACACTATTGCGGGGTATAAGTA	127947	127981	128031	127979	-1	ASPFOscaffold_16	ASPFODRAFT_85232	127013	128633	None	5192	659	27399	No_constitutive_exon_found_in_species
ATCACAAGTTCTGAGCGGTAGTAAGAACGAGAAGGAGATTGGGGCTGCAGGA	127339	127459	127509	127457	-1	ASPFOscaffold_16	ASPFODRAFT_85232	127013	128633	None	5192	659	27399	No_constitutive_exon_found_in_species
TTCTTATTCAGCATGGCAGGCGGCTAAGTATACTAATCATGAACGGGCAGAC	239725	240100	240150	240098	-1	ASPFOscaffold_16	ASPFODRAFT_65162	239725	242249	None	5192	659	27399	No_constitutive_exon_found_in_species
TCAGTCCTCCATAGGCATGAGAAGGCGATGCGCTGCTAATAACTGGGCAGGA	261403	261545	261595	261543	-1	ASPFOscaffold_16	ASPFODRAFT_75280	260666	262490	None	5192	659	27399	No_constitutive_exon_found_in_species
GTGCTCTGTAGCATCTCTGGGTTGTCAGATGGTATCTAATGGGTGATAAGTA	268852	268918	268968	268916	-1	ASPFOscaffold_16	ASPFODRAFT_211893	265872	269521	None	5192	659	27399	No_constitutive_exon_found_in_species
TGTGAGTATACACCCTCACAGTAAGAGTATCATGCACTAACGGGTAATAGTG	289282	289324	289232	289284	1	ASPFOscaffold_16	ASPFODRAFT_52254	287761	290444	None	5192	659	27399	No_constitutive_exon_found_in_species
AACCAGTCTCCGTTGTTACGTGGAAGGTCAATTTGCTGTGGGTCAAATAGTT	338622	338668	338718	338666	-1	ASPFOscaffold_16	ASPFODRAFT_703410	337298	338925	None	5192	659	27399	No_constitutive_exon_found_in_species
AGTAGGAGTAGGAGACAAACAAGACAAACGGGCCGCCAGGTGGGATGAAGAA	337298	338033	338083	338031	-1	ASPFOscaffold_16	ASPFODRAFT_703410	337298	338925	None	5192	659	27399	No_constitutive_exon_found_in_species
GAGATGACATGAAACTGTGGGATGCGGTTGTATGGGGGAAGGGCTGACAGCT	380747	380890	380940	380888	-1	ASPFOscaffold_16	ASPFODRAFT_146301	378580	381088	None	5192	659	27399	No_constitutive_exon_found_in_species
GTGAGATCTCCCACAGCGAGCATTCGAGATCTGCAGCTAACAGGGTAAAGGA	425325	425414	425275	425327	1	ASPFOscaffold_16	ASPFODRAFT_146088	423603	428099	None	5192	659	27399	No_constitutive_exon_found_in_species
TTTCCTTTCCTTGTTGTAGAAGCAGCCGCTGACGAATCGCTGCGGGGCAGGA	499881	500177	499831	499883	1	ASPFOscaffold_16	ASPFODRAFT_211960	499412	500437	None	5192	659	27399	No_constitutive_exon_found_in_species
CTCGGTAGATGAGTGGAGAATGGAGATCTCGGCAAATTGCATTGGGACAGTT	548207	548345	548157	548209	1	ASPFOscaffold_16	ASPFODRAFT_85350	547149	548345	None	5192	659	27399	No_constitutive_exon_found_in_species
AGGTTTGATATGGCTTATTGACAACAAGACCTGGCTAACGGGCTTGAAAGAC	636867	636920	636970	636918	-1	ASPFOscaffold_16	ASPFODRAFT_52392	634834	637239	None	5192	659	27399	No_constitutive_exon_found_in_species
GTCGCGATAAGACCACAGACGGTAAGCAGGGGACAAGCTAACGGGTACAGAA	749462	750114	749412	749464	1	ASPFOscaffold_16	ASPFODRAFT_52444	748987	752101	None	5192	659	27399	No_constitutive_exon_found_in_species
ACCTCTCGAGAGATTGTTCATGGTGAATAGCAACTGATAACGGGGTGTAGCG	765947	766145	765897	765949	1	ASPFOscaffold_16	ASPFODRAFT_85419	765551	767547	None	5192	659	27399	No_constitutive_exon_found_in_species
GAGCTCTTCAAACCGCAAGCCACACGATCAGATACTAACTGGGGGCCAAGGT	20063	21821	21871	21819	-1	ASPFOscaffold_17	ASPFODRAFT_392263	20063	24659	None	5192	659	27399	No_constitutive_exon_found_in_species
TAAGTTCCCAGCTTCCGACGCCCTTCTGCAAATGCTAACGCGGGATACAGAT	42828	42984	43034	42982	-1	ASPFOscaffold_17	ASPFODRAFT_52483	41742	45421	None	5192	659	27399	No_constitutive_exon_found_in_species
GACGGAAGGGCTTTGTTGGCTTGGGAACAAAAACTAATATATGGGGATAGAC	65306	65415	65465	65413	-1	ASPFOscaffold_17	ASPFODRAFT_52498	64562	65696	None	5192	659	27399	No_constitutive_exon_found_in_species
TAATACACTCTCACGGTCGCTTGGAAGTTGTTTGCGCTAACGGTGGGCAGTC	226990	227051	226940	226992	1	ASPFOscaffold_17	ASPFODRAFT_52567	225852	228052	None	5192	659	27399	No_constitutive_exon_found_in_species
GTAGAAAGTCAGAGTTCGATCAGACACGCTTGAGCCTAAAAGGGGATCAGGA	238012	238071	237962	238014	1	ASPFOscaffold_17	ASPFODRAFT_704143	237479	238750	None	5192	659	27399	No_constitutive_exon_found_in_species
CGGTGGGAGGAGAATCGCAAAGTTTCAGTAACTCCTTCAGGGCGAGGAAGGG	372525	372622	372475	372527	1	ASPFOscaffold_17	ASPFODRAFT_65470	372386	373401	None	5192	659	27399	No_constitutive_exon_found_in_species
ACTGCACGGGTAAGTTATTATGGGGACTGGCCGGCGATTGGGTAAGGTAGGG	372663	372693	372613	372665	1	ASPFOscaffold_17	ASPFODRAFT_65470	372386	373401	None	5192	659	27399	No_constitutive_exon_found_in_species
TCGAGTGATGGCCTGTCCTGGTATTGTGGTTTGGACTGACGGGTAGACAGCT	433033	433049	433099	433047	-1	ASPFOscaffold_17	ASPFODRAFT_704262	432378	433594	None	5192	659	27399	No_constitutive_exon_found_in_species
CCAATGTCCACGGATATAATACAGTGCTAATCAACATTGGGATCAAATAGGT	486397	486582	486347	486399	1	ASPFOscaffold_17	ASPFODRAFT_398751	485683	487892	None	5192	659	27399	No_constitutive_exon_found_in_species
CCTCCGTTTCCTTTTCTTTATGAGGGATATTCATTTTTGACGATGGGCAGGA	500652	501466	500602	500654	1	ASPFOscaffold_17	ASPFODRAFT_65510	500019	501466	None	5192	659	27399	No_constitutive_exon_found_in_species
ATCTCATTGTGAATGGCTCGTTCCTTATAAAAGTAGAGAATCGGGTGGAGAC	519933	520031	520081	520029	-1	ASPFOscaffold_17	ASPFODRAFT_147018	519933	521508	None	5192	659	27399	No_constitutive_exon_found_in_species
GGTCTTCGCTCCCGCTCTGAACCCCGAGTCTCCCCAGTTCTGGATGGGAGAA	543335	543499	543549	543497	-1	ASPFOscaffold_17	ASPFODRAFT_65521	542121	543669	None	5192	659	27399	No_constitutive_exon_found_in_species
AGACGAGTTAGCCCGTACTGATGGCTACAGGTTATTGCGGGGACACCAAGAA	550466	551451	551501	551449	-1	ASPFOscaffold_17	ASPFODRAFT_65525	550305	553384	None	5192	659	27399	No_constitutive_exon_found_in_species
GGTGAGCCAGTTAGGAAACTATAAAGAAATATGCTAATGGGGTCATGAAGCA	606410	606637	606687	606635	-1	ASPFOscaffold_17	ASPFODRAFT_65542	606410	607246	None	5192	659	27399	No_constitutive_exon_found_in_species
GCTCTCGGCCTCGAAGGCTTCTGCGCAGTGACCACTGACACGGGTGACAGAC	701880	702266	702316	702264	-1	ASPFOscaffold_17	ASPFODRAFT_146773	701880	703761	None	5192	659	27399	No_constitutive_exon_found_in_species
CTTCGCAAAGTATATTGCGATACTCCAGGCGGGACATTCTTACGGGCAAGTC	738102	738439	738052	738104	1	ASPFOscaffold_17	ASPFODRAFT_212331	738023	738439	None	5192	659	27399	No_constitutive_exon_found_in_species
CCCAGATTGCAGCAAATTTGGCAAGATAGGGCGCTAATGGGAAATTATAGGC	750195	751231	750145	750197	1	ASPFOscaffold_17	ASPFODRAFT_85657	749693	758531	None	5192	659	27399	No_constitutive_exon_found_in_species
GCCGGCTGTTGGTCCTGTCAATTGTTGGAGAACAAAGTTGGGAAATACAGGT	758238	758531	758188	758240	1	ASPFOscaffold_17	ASPFODRAFT_85657	749693	758531	None	5192	659	27399	No_constitutive_exon_found_in_species
GATGCTCCACCCAATTTGACGTCTAAATATTAACTACCATGGGGCAATAGAC	2877	4540	4590	4538	-1	ASPFOscaffold_18	ASPFODRAFT_147512	2702	7111	None	5192	659	27399	No_constitutive_exon_found_in_species
GAGGTGGGTATACTCTCCTTCAATCAATGGATGTGGTACTGAGGGAACAGAA	186173	186303	186123	186175	1	ASPFOscaffold_18	ASPFODRAFT_147282	185394	186682	None	5192	659	27399	No_constitutive_exon_found_in_species
TTTGTATTAAGGTTGTTGTTCGGTGCGATCACATGCTAAGCAGGGTATAGGA	186359	186682	186309	186361	1	ASPFOscaffold_18	ASPFODRAFT_147282	185394	186682	None	5192	659	27399	No_constitutive_exon_found_in_species
GGTAATATCTCAATTTGTGAACGTTCAAGGTGCTAATATGGGATAATCAGCT	574558	574919	574969	574917	-1	ASPFOscaffold_18	ASPFODRAFT_212539	571879	578343	None	5192	659	27399	No_constitutive_exon_found_in_species
AGATCGTCTACTAGCACTTTCTGTTTCAATGCTTATTCAAGGGTACATAGCT	574128	574500	574550	574498	-1	ASPFOscaffold_18	ASPFODRAFT_212539	571879	578343	None	5192	659	27399	No_constitutive_exon_found_in_species
GTGAGTTGCATCCTGTGCCAATGGGCTGTCGTTGTACTAACTAGGGGTAGGG	39029	39359	39409	39357	-1	ASPFOscaffold_19	ASPFODRAFT_200538	39029	41157	None	5192	659	27399	No_constitutive_exon_found_in_species
TCCTATTTTCAGGGGCACACAGCTCTAATTATACCTATTGGGAAATGTAGGA	76120	76253	76303	76251	-1	ASPFOscaffold_19	ASPFODRAFT_223512	74980	76548	None	5192	659	27399	No_constitutive_exon_found_in_species
GCATGAACATGTCTTCTTACGACGTCACTAACTTCTAGGGAAATACATAGGC	96314	96690	96740	96688	-1	ASPFOscaffold_19	ASPFODRAFT_53091	95466	97225	None	5192	659	27399	No_constitutive_exon_found_in_species
GGTGAGTCTATCTCTGCTGTCCCAATATGCCAAACTGATGCGCGGGGCAGAA	134943	135066	135116	135064	-1	ASPFOscaffold_19	ASPFODRAFT_53109	133706	135198	None	5192	659	27399	No_constitutive_exon_found_in_species
ATTGGCCGAGACTGTCGCTCAATGTCATCGGGCCTGCTTCTGTAGGGAAGAG	77772	77833	77722	77774	1	ASPFOscaffold_20	ASPFODRAFT_147892	77469	78269	None	5192	659	27399	No_constitutive_exon_found_in_species
GTCTGTAAGTTACTTGCTATCACTTAATGAGCGTTCTAACAGTGGGTCAGAC	116812	117379	117429	117377	-1	ASPFOscaffold_20	ASPFODRAFT_53262	116812	117487	None	5192	659	27399	No_constitutive_exon_found_in_species
GTCTGTAAGTTACTTGCTATCACTTAATGAGCGTTCTAACAGTGGGTCAGAC	182919	183315	182869	182921	1	ASPFOscaffold_20	ASPFODRAFT_53314	182861	183315	None	5192	659	27399	No_constitutive_exon_found_in_species
GCAATCACACGAGATCTGTGTCGACGCCTCGAAGCTGGGAAATATGCGAGAA	187168	187661	187118	187170	1	ASPFOscaffold_20	ASPFODRAFT_53327	186888	187661	None	5192	659	27399	No_constitutive_exon_found_in_species
GAGTTCGGACCCGAGTGCTACCAGTGCCACAAGAAGGGCCACAAGGTGAGTA	200088	200194	200038	200090	1	ASPFOscaffold_20	ASPFODRAFT_65877	199890	202854	None	5192	659	27399	No_constitutive_exon_found_in_species
CAAGAAATGGCCAAGCTTCCGAAGGACTTTATAGGCTCAGCGGGACCAAGAT	201079	201704	201029	201081	1	ASPFOscaffold_20	ASPFODRAFT_65877	199890	202854	None	5192	659	27399	No_constitutive_exon_found_in_species
GTCATTTATTGCTTCACTTGATATCCCAGTGCTCATTCTCGGGTGCATAGAG	127060	127225	127010	127062	1	ASPFOscaffold_21	ASPFODRAFT_65902	126353	127957	None	5192	659	27399	No_constitutive_exon_found_in_species
GATGTGAGTAAAACTCCCGTTCTGAAATCGTTGTCTCTGACAGGGAGCAGCG	134241	134607	134657	134605	-1	ASPFOscaffold_21	ASPFODRAFT_65903	134241	135615	None	5192	659	27399	No_constitutive_exon_found_in_species
AGGCCGGGTATAAGGTGCACATAGTCGACTACGAGGGCTGGGCGGCGTAGGC	139041	139302	138991	139043	1	ASPFOscaffold_21	ASPFODRAFT_85937	136418	139302	None	5192	659	27399	No_constitutive_exon_found_in_species
GCGATACCAGGAGACATTTTGCGTGGTATCGAGCTGACGGGGAGCTATAGAA	167342	167709	167759	167707	-1	ASPFOscaffold_21	ASPFODRAFT_53561	167342	168237	None	5192	659	27399	No_constitutive_exon_found_in_species
GGGTAAGCGACCAAGTTTTATAGATTTTTAATTTTTCAAAGATTGGGCAGGA	6983	7199	6933	6985	1	ASPFOscaffold_22	ASPFODRAFT_53589	6701	7847	None	5192	659	27399	No_constitutive_exon_found_in_species
CGACGTATGCTCGAGCAGTGATGGGAGATATCCAGACATGACGGGAAGAGGC	34050	34127	34000	34052	1	ASPFOscaffold_24	ASPFODRAFT_65920	33596	34827	None	5192	659	27399	No_constitutive_exon_found_in_species
GTAACTGACACCGTCTGCGGAGTGAGATTTAGCTGATGGGGAGATAATAGGG	14627	14646	14577	14629	1	ASPFOscaffold_25	ASPFODRAFT_148198	14010	15892	None	5192	659	27399	No_constitutive_exon_found_in_species
TTCGCCTGTCGAACAATAAGTAACAACTCGGGTCGGTTTTGGGAACGCAGTT	20353	20671	20721	20669	-1	ASPFOscaffold_27	ASPFODRAFT_466770	20353	21002	None	5192	659	27399	No_constitutive_exon_found_in_species
GTCTGTAAGTTATTTGCTATCATTTAATGAGTGTTCTAACAGTGGGTCAGAC	60583	60981	61031	60979	-1	ASPFOscaffold_26	ASPFODRAFT_54010	60583	61092	None	5192	659	27399	No_constitutive_exon_found_in_species
GGAGGAAGAGAGGCAAGCACGAGAAGAGGCAGAACGCCGTGGGGAGGAAGAG	56685	57137	56635	56687	1	ASPFOscaffold_29	ASPFODRAFT_116313	56516	57137	None	5192	659	27399	No_constitutive_exon_found_in_species
ACTCCATTGCCTTCACAAGATTTGGTTCCCGAACGCCTATACCAAGGGAGAG	32161	32323	32373	32321	-1	ASPFOscaffold_32	ASPFODRAFT_66009	31876	32948	None	5192	659	27399	No_constitutive_exon_found_in_species
GTACGGTCGTGGACTTCCTTTTCTCGCACCATATGATTACACGGGGCCAGTC	12910	13144	12860	12912	1	ASPFOscaffold_35	ASPFODRAFT_148575	12256	13144	None	5192	659	27399	No_constitutive_exon_found_in_species
CACAATACAAGGTGACACCAAATCCAGGCTGTCTGAACGGGTGAAGTAAGTG	33200	33376	33150	33202	1	ASPFOscaffold_35	ASPFODRAFT_148577	32864	33376	None	5192	659	27399	No_constitutive_exon_found_in_species
CGTGGATGCATGTCGTCTGTTTCTTTGTGGATGGGCTGGCGGGATTGGAGAA	32412	32653	32362	32414	1	ASPFOscaffold_37	ASPFODRAFT_148616	31959	35099	None	5192	659	27399	No_constitutive_exon_found_in_species
GTAAGCGACCAAGTTTTGTAGATTTTTGGTTTTTCTTAACGGTTGGGCAGGA	5877	6065	6115	6063	-1	ASPFOscaffold_38	ASPFODRAFT_521258	5505	6340	None	5192	659	27399	No_constitutive_exon_found_in_species
GATGGTCAGTACTGTGACCCGAAAGCGATGCCACTAACAGGGTTAGGCAGCT	14226	14691	14176	14228	1	ASPFOscaffold_39	ASPFODRAFT_213129	13693	15534	None	5192	659	27399	No_constitutive_exon_found_in_species
AGGTATAGAAGGGAATGGGACGAACAGAACCTCTGAAATTTGTGGGATAGCC	28058	28118	28168	28116	-1	ASPFOscaffold_39	ASPFODRAFT_213131	28058	28319	None	5192	659	27399	No_constitutive_exon_found_in_species
GTCTGTAAGTTATTTGCTATCACTTAATGAGTGTTCTAACAGTGGGTCAGAA	6575	6973	7023	6971	-1	ASPFOscaffold_43	ASPFODRAFT_54839	6575	7036	None	5192	659	27399	No_constitutive_exon_found_in_species
GGTCTTCTGGCCACCGCCAGCGCAGGACGACTGCACGTCGGGTGAGCGAGAA	14902	15417	14852	14904	1	ASPFOscaffold_43	ASPFODRAFT_148738	9088	15990	None	5192	659	27399	No_constitutive_exon_found_in_species
CGGCGCTGTTCCTGCCCCTTGTGGCCGTGCCGCTGACGGCCACGGGCAAGAC	4796	6446	4746	4798	1	ASPFOscaffold_41	ASPFODRAFT_148698	3139	6446	None	5192	659	27399	No_constitutive_exon_found_in_species
GAAGCATCCAGTCCGAAACACAAGCTGACCGCGATATGCTTGGGGGATAGCG	23265	24216	23215	23267	1	ASPFOscaffold_47	ASPFODRAFT_54913	22827	24216	None	5192	659	27399	No_constitutive_exon_found_in_species
AGGTAAACGACCAAGTTTTATAGATTTTTGATTTTCTAAAGATTGGGCAGGA	7613	8055	8105	8053	-1	ASPFOscaffold_48	ASPFODRAFT_54937	7613	8272	None	5192	659	27399	No_constitutive_exon_found_in_species
GCGTTGTCTCTAACCTCGATTCCTCTGGCATACGGAGACCCTAACGGGAGCA	19721	19917	19967	19915	-1	ASPFOscaffold_48	ASPFODRAFT_86068	17833	20247	None	5192	659	27399	No_constitutive_exon_found_in_species
AGTGTAGCCCAAATGATAGTCGGTCGATTCGTTGCCGGATTGGGGAATAGCA	10868	11553	11603	11551	-1	ASPFOscaffold_49	ASPFODRAFT_714251	10250	11942	None	5192	659	27399	No_constitutive_exon_found_in_species
TATTCGTACTGTACTCGGATTGTGCTGAAGCAAAGCTGATTGGGATGTAGGC	2115	2491	2541	2489	-1	ASPFOscaffold_52	ASPFODRAFT_175149	2115	2944	None	5192	659	27399	No_constitutive_exon_found_in_species
GTCTGTAAGTTATTTGCTATCACTTAATGAGTGTTCTAACAGTGGGTCAGAA	14149	14721	14771	14719	-1	ASPFOscaffold_55	ASPFODRAFT_55008	14149	14784	None	5192	659	27399	No_constitutive_exon_found_in_species
TTGGCCTGCCATTTTCGAGTCATCTATCTGACTTGGGGAAAATGCAATAGGA	994	1148	944	996	1	ASPFOscaffold_90	ASPFODRAFT_201375	610	1597	None	5192	659	27399	No_constitutive_exon_found_in_species
GAGTCGCCAAATTCCTAATGGTGAAGTGGTTACATCTACACTGCAGGGAGCT	1196	1597	1146	1198	1	ASPFOscaffold_90	ASPFODRAFT_201375	610	1597	None	5192	659	27399	No_constitutive_exon_found_in_species
GGGTAAGCGACCAAGTTTTATAGATTTTTAATTTTCTAAAGATTGGGCAGGA	1022	1457	1507	1455	-1	ASPFOscaffold_95	ASPFODRAFT_55172	1022	1668	None	5192	659	27399	No_constitutive_exon_found_in_species
