# Supplementary material for: Widespread Separation of the Polypyrimidine Tract From 3′ AG by G Tracts in Association With Alternative Exons in Metazoa and Plants
Source: Front Genet. 2019 Jan 14;9:741. doi: 10.3389/fgene.2018.00741 (PMC6339879; doi:10.3389/fgene.2018.00741)
Supplement: DATA FILE S1 — Sequences of REPAG 3′ SS from each species of fungi. [file Data_Sheet_1.zip › Supplementary data 1/Fungi_Release38_fibroporia_radiculosa.txt]

REPA_GGG_Sequence	Exon_Start	Exon_End	Pos_-50	Pos_+2	Strand	Chromosome	GeneID	Gene_Start	Gene_End	Gene_Name	Number_of_REPAs	Number_of_REPAs_has_GGG	Number_of_Intron(Intra_genic_Region)	Upstream_Constitutive_Exon
GCATTTATATATATCTTAACCTATCTGACGTTCATGATTGGGAAATTCAGGT	32182	32434	32132	32184	1	HE797160	FIBRA_06696	31673	36430	None	4917	756	50817	No_constitutive_exon_found_in_species
GTATCATAATGAATTTGAGGAAGCAAGAAGTTCTTGACACATTGGGATAGGT	59264	59455	59214	59266	1	HE797160	FIBRA_06705	58243	59786	None	4917	756	50817	No_constitutive_exon_found_in_species
AGAGCTTCCGAATGTTGTTCCTCTGACTGATGTGTGTCGGGCGGAATTAGAT	72009	72107	71959	72011	1	HE797160	FIBRA_06713	71517	75518	None	4917	756	50817	No_constitutive_exon_found_in_species
TGTGAGTCTGTTCTCTACTATTGCTCGGAACGGTGCTGATGGGTGTGCAGTA	72156	73170	72106	72158	1	HE797160	FIBRA_06713	71517	75518	None	4917	756	50817	No_constitutive_exon_found_in_species
ATCATTGAAATATTTCCGTTTATCACTTATTGATTCGTTTATGGGGTTAGTT	73228	73288	73178	73230	1	HE797160	FIBRA_06713	71517	75518	None	4917	756	50817	No_constitutive_exon_found_in_species
TTCTATGCCGGAAGACATAGCTGATTTCGATTCATTCTGTGGGGTGATAGCC	123236	123315	123186	123238	1	HE797160	FIBRA_06729	121150	123315	None	4917	756	50817	No_constitutive_exon_found_in_species
TGGGTAGCTAGATTCTTTCTGTTGCTCGTATTGATTGCTGGGAATCATAGTG	132616	132778	132828	132776	-1	HE797160	FIBRA_06733	132616	134297	None	4917	756	50817	No_constitutive_exon_found_in_species
TGAGTTGTATTCGCAGATATTCTCAATCCACTTGCTTATCCAGGGTATAGCA	143956	144180	143906	143958	1	HE797160	FIBRA_06737	141958	147319	None	4917	756	50817	No_constitutive_exon_found_in_species
TGTAATTTTGACAGTCTTTGACAGATAGCGTTCCAGATACGGGATTACAGGA	193513	193741	193463	193515	1	HE797160	FIBRA_06751	191838	194765	None	4917	756	50817	No_constitutive_exon_found_in_species
TGATCGCTTTGATATACTCACCCGAATTCCTGACTCAACGATGGGCACAGTA	250315	250465	250515	250463	-1	HE797160	FIBRA_06771	243669	253655	None	4917	756	50817	No_constitutive_exon_found_in_species
TGGCATGCCTATACACTCTGCTGGCTCCTCTAAAGCCCACAGGGTACTAGCG	281401	281588	281351	281403	1	HE797160	FIBRA_06781	281274	282547	None	4917	756	50817	No_constitutive_exon_found_in_species
ATCAACAAGCTGATTCGGCAAATGAACTGAATGTATTGTTGGCTGGGCAGTT	285920	285991	285870	285922	1	HE797160	FIBRA_06783	284658	285991	None	4917	756	50817	No_constitutive_exon_found_in_species
CTGATGTGAACGCCGGGAAGCATTTGCTGAAATTGTTATCATTCGGGAAGAA	290542	290879	290492	290544	1	HE797160	FIBRA_06785	290186	294864	None	4917	756	50817	No_constitutive_exon_found_in_species
CGCTTCGTCCATCGTGTCGCATTCAAGTCTACTAACCTGTGGTTGGGCAGAT	294741	294864	294691	294743	1	HE797160	FIBRA_06785	290186	294864	None	4917	756	50817	No_constitutive_exon_found_in_species
GTGGGTCATGCGCGCGGTATTTTCTCACTTATTCTCATGTGGGAGAACAGGT	331059	331227	331009	331061	1	HE797160	FIBRA_06799	330931	332273	None	4917	756	50817	No_constitutive_exon_found_in_species
AGGTTCGTTCTCTACGCGTTATTCTTCCGGCTTTATCTGAAATGGGCTAGTC	14370	14403	14320	14372	1	HE797095	FIBRA_04966	14297	17191	None	4917	756	50817	No_constitutive_exon_found_in_species
CGGTATGTACAGTTCTTCCCCTCGATACTTGCAGACATTCATGGGAGTAGAC	25669	25706	25756	25704	-1	HE797095	FIBRA_04970	24223	26676	None	4917	756	50817	No_constitutive_exon_found_in_species
TGCGATAACGGAATTCCATCGAAGTAGAACTGACATTTTGGGCATGATAGTC	40462	40500	40550	40498	-1	HE797095	FIBRA_04976	40390	43610	None	4917	756	50817	No_constitutive_exon_found_in_species
GGTGAGTAGCGTGCATATTGATACAGAGGTGGGGCCTGACCTGAGGGCAGTG	70917	71006	71056	71004	-1	HE797095	FIBRA_04987	68933	71741	None	4917	756	50817	No_constitutive_exon_found_in_species
GTCCATTTAACCTGTAGTTTTTATCCCGCTAACAGACATGGGTGTAATAGGC	140894	140954	140844	140896	1	HE797095	FIBRA_05015	140706	142453	None	4917	756	50817	No_constitutive_exon_found_in_species
ATCGTTTGTCATTCTATAGGAGGTTCAAGGTCGCCGATCAATGGGGGCAGTG	161862	161950	161812	161864	1	HE797095	FIBRA_05020	161783	168292	None	4917	756	50817	No_constitutive_exon_found_in_species
TATTCCTTCGCGGCGATCAGAGCTTTTTTTTTGACTGGTTGGGATGGCAGGG	181230	181399	181449	181397	-1	HE797095	FIBRA_05023	178447	182208	None	4917	756	50817	No_constitutive_exon_found_in_species
TCCGCGGTATCAGTCATATCCTTGATACTCGTGTCATTATGGGAAAGCAGGA	202966	203145	202916	202968	1	HE797095	FIBRA_05030	202047	204695	None	4917	756	50817	No_constitutive_exon_found_in_species
ACGCCTGAGGAAACCATCAGTATTACCGGCTTACCTTACATGGGTGATAGGT	205694	205819	205869	205817	-1	HE797095	FIBRA_05031	205018	206263	None	4917	756	50817	No_constitutive_exon_found_in_species
ATGCGTTCACGTTATTTCGAAGTTAAATTTACCATTGATATGGGTAACAGTC	210813	210944	210763	210815	1	HE797095	FIBRA_05034	210463	213711	None	4917	756	50817	No_constitutive_exon_found_in_species
GTGTGCGTTTGGCGAGATTGGGAATCGCAGCTTATCGGCTGGGCGGGCAGGC	624	751	801	749	-1	HE796869	FIBRA_00069	179	4168	None	4917	756	50817	No_constitutive_exon_found_in_species
TGTTGTGAACACAGCCTCACCGCAAATGCCATGCTAACGCAGTTGGGTAGGG	6324	6661	6711	6659	-1	HE796869	FIBRA_00071	6324	8048	None	4917	756	50817	No_constitutive_exon_found_in_species
GATTCTCTCACTTTCAATCCAAATTTACTTACCAGAATTCTTGCGGGAAGGC	29187	29298	29348	29296	-1	HE796869	FIBRA_00081	28908	30637	None	4917	756	50817	No_constitutive_exon_found_in_species
CGTGACTTGTATGCGTGGTAATGAGGACAAGCGCTGAACTAGCTGGGCAGAG	67442	67546	67596	67544	-1	HE796869	FIBRA_00095	66229	69588	None	4917	756	50817	No_constitutive_exon_found_in_species
TTATTTCTCTTCATCACTTCATCTCATGCTGTGTATTATCGGGGATGCAGAG	140644	140876	140926	140874	-1	HE796869	FIBRA_00126	138821	141255	None	4917	756	50817	No_constitutive_exon_found_in_species
TATAGTCAGTTGCTGCCCATTTATCTGCGCTCACATTGGGGTCGGGGCAGAT	9147	9200	9250	9198	-1	HE797096	FIBRA_05057	8968	10587	None	4917	756	50817	No_constitutive_exon_found_in_species
AGTAACCTTCTGTTTCATCAGCGCGTAACCTGACTGCGTTGGGTGCGTAGCC	80281	80625	80231	80283	1	HE797096	FIBRA_05081	79966	80625	None	4917	756	50817	No_constitutive_exon_found_in_species
GCGAGGTCGTCATAATGCATACGGGTATTGATGCATACGGGGAAGAACAGTC	104708	105288	105338	105286	-1	HE797096	FIBRA_05090	104393	106835	None	4917	756	50817	No_constitutive_exon_found_in_species
TCTGTCGGTGAAAATTCATGGCTGCATGCTCATAGTGCTGTGGGACGCAGAT	122805	122863	122913	122861	-1	HE797096	FIBRA_05094	121276	124648	None	4917	756	50817	No_constitutive_exon_found_in_species
ATGTTGCCTACAGCCACATCCGTTGCGGGCGTGGCTGATGTATGGGAAAGGC	168301	168481	168251	168303	1	HE797096	FIBRA_05110	167710	169671	None	4917	756	50817	No_constitutive_exon_found_in_species
TTGGTTGGCCTTAGTCTGTCTTTGTTTGACTAACTGAGGGGAGTGTGTAGGC	14606	14637	14687	14635	-1	HE797086	FIBRA_04655	14495	15119	None	4917	756	50817	No_constitutive_exon_found_in_species
AGGATCTACCCTCTTCCCTTGTGCCATGTCTTGGGACTGAACGGGTGCAGAT	116841	116970	117020	116968	-1	HE797086	FIBRA_04699	116233	118427	None	4917	756	50817	No_constitutive_exon_found_in_species
TGAGCTATTGTTTATCATTGTTTCTAATCTGCTCATTGACTATCGGGAAGAT	150426	150548	150598	150546	-1	HE797086	FIBRA_04711	150355	152419	None	4917	756	50817	No_constitutive_exon_found_in_species
CCGACGGCACCGTTCGATATTGATAATTTCTTTCGATCCGGCGGGCGCAGCA	201654	202026	201604	201656	1	HE797086	FIBRA_04724	200445	203098	None	4917	756	50817	No_constitutive_exon_found_in_species
CACCACGCATGAATGCCTTGGCTTCGTCCACGCATTCACTAGGGAGACAGTC	8860	8898	8948	8896	-1	HE797078	FIBRA_04439	8860	10354	None	4917	756	50817	No_constitutive_exon_found_in_species
CTCATGGCTCAATGTGATGAAGATCATCGCTCACCTGAAACGATGGGTAGGT	15193	15263	15143	15195	1	HE797078	FIBRA_04442	12783	15536	None	4917	756	50817	No_constitutive_exon_found_in_species
CGAGTTCCGAATCGAGATGCTAACCGCTTTTCTCTGCGTCGGGAATGCAGGT	15334	15351	15284	15336	1	HE797078	FIBRA_04442	12783	15536	None	4917	756	50817	No_constitutive_exon_found_in_species
TGTCATATAGTCACACGATGCTTTTGTATTGAATCATTGGGCCAACGAAGAT	36317	36704	36754	36702	-1	HE797078	FIBRA_04449	36317	37194	None	4917	756	50817	No_constitutive_exon_found_in_species
GGTGCGTCGTGTTGATCACTTCTTTGGTATAGTGGCTCACTGAAGGGCAGAT	61359	61517	61567	61515	-1	HE797078	FIBRA_04459	61272	65126	None	4917	756	50817	No_constitutive_exon_found_in_species
GGTAGGCGGCGCCTCTCGAGTCACTCATTAGCCAGCTCATCGATGGGCAGGT	75424	75613	75663	75611	-1	HE797078	FIBRA_04462	72760	75920	None	4917	756	50817	No_constitutive_exon_found_in_species
AAATTTTTTCATTCACTAGACGTGCTCCGAGGCTTACATTGCAGGGACAGCC	76913	76948	76998	76946	-1	HE797078	FIBRA_04463	76913	80843	None	4917	756	50817	No_constitutive_exon_found_in_species
ATTTTTTATTCAACAATTTACGGGTGATCTTACTGACGACGAGGGCTAAGGT	121700	122747	121650	121702	1	HE797078	FIBRA_04475	119780	122933	None	4917	756	50817	No_constitutive_exon_found_in_species
TAGTTCAGATGTTTCATTTATGATCTTTGCAATAATAGGGAATGTAACAGTC	143699	143771	143649	143701	1	HE797078	FIBRA_04482	143329	144024	None	4917	756	50817	No_constitutive_exon_found_in_species
GTCTAGTAACTTGGACCCGGTCATGGATAATGAATTCTGTGCGGGCGTAGGG	144907	144998	144857	144909	1	HE797078	FIBRA_04483	144491	145852	None	4917	756	50817	No_constitutive_exon_found_in_species
GCTCACCACTCGTCTCGCTGGTTCGCTGAAGCGGTACTTCGAGGGGTCAGAA	180503	180549	180599	180547	-1	HE797078	FIBRA_04504	179493	180635	None	4917	756	50817	No_constitutive_exon_found_in_species
AGGTAAGCACTCGCTCTCACCGCTACGAAGAGTCTGACATGGGACATCAGCT	181231	181243	181181	181233	1	HE797078	FIBRA_04505	180929	182405	None	4917	756	50817	No_constitutive_exon_found_in_species
AGAATAAAGTAAATGAGTAGGGTGCCTGCGGAGATGACATCGGGAAACAGCG	189757	189911	189707	189759	1	HE797078	FIBRA_04508	189002	192830	None	4917	756	50817	No_constitutive_exon_found_in_species
TCGCATTGTCGCATAACACGGTGTATGGCTGACATTTCTCGGGTGAACAGAA	190215	190367	190165	190217	1	HE797078	FIBRA_04508	189002	192830	None	4917	756	50817	No_constitutive_exon_found_in_species
TTTTATTATAGTGTACTGTGCATTAATGTCTTGGCCCGGGGTAAAATTAGCT	199935	200026	200076	200024	-1	HE797078	FIBRA_04513	199031	203559	None	4917	756	50817	No_constitutive_exon_found_in_species
TCATGTTCAAGTAACAGTGAATTAATTAGTTTCACCCGGGGTCATGAAAGAT	211394	211405	211344	211396	1	HE797078	FIBRA_04517	210210	211540	None	4917	756	50817	No_constitutive_exon_found_in_species
GTGAGTAAAATGCACCGGAATTCTTCTTCCTATGACTCATGGGGTTACAGGT	64471	64594	64644	64592	-1	HE797169	FIBRA_07000	59852	65114	None	4917	756	50817	No_constitutive_exon_found_in_species
TTACTCTCCTGTCTCCACTCGTGATGGACACCTTACTGGGTAAGCAATAGTT	67667	67960	67617	67669	1	HE797169	FIBRA_07002	67069	68188	None	4917	756	50817	No_constitutive_exon_found_in_species
GATATATTTATGACCAGTAGTATTATAGCAATATTAATGGGATTGGGTAGGG	88529	88683	88479	88531	1	HE797169	FIBRA_07011	87442	88683	None	4917	756	50817	No_constitutive_exon_found_in_species
AAAGGTAAGGGCTTTGACAAAAAGGTCCATTCGATCTAACGGGGGGAAAGGA	99381	99399	99449	99397	-1	HE797169	FIBRA_07016	97735	99469	None	4917	756	50817	No_constitutive_exon_found_in_species
GACGTGCTCGTGGCTATCTTGTCTATTATCTGACTTTCTTGTGGGAACAGAC	125119	125448	125069	125121	1	HE797169	FIBRA_07026	122725	126286	None	4917	756	50817	No_constitutive_exon_found_in_species
CTGATAGGTCGCAAAGAAAATCAATACCATTTTCACTTGCGGGTATATAGTC	147649	147664	147714	147662	-1	HE797169	FIBRA_07035	145596	148077	None	4917	756	50817	No_constitutive_exon_found_in_species
AAATCCTCTGCCACATGCGTATGATTAATGTTTGACCGAACACGGGACAGCA	145596	145876	145926	145874	-1	HE797169	FIBRA_07035	145596	148077	None	4917	756	50817	No_constitutive_exon_found_in_species
AGCCTTGTCGGATCCCTACGGTCCCCGCGTGAGCTCTCTGAGAGGGACAGAT	93448	93505	93555	93503	-1	HE797114	FIBRA_05576	93448	94871	None	4917	756	50817	No_constitutive_exon_found_in_species
AAGTGTTGACCATATTTCATGCAGCCCAGTTAGTTGATGGGAGACATTAGAC	117009	117045	117095	117043	-1	HE797114	FIBRA_05582	114033	117713	None	4917	756	50817	No_constitutive_exon_found_in_species
CGTAGCGGCGAGCAGAACGGCTGACCTACCAACGACTTTGGGAACGGAAGCG	166057	166217	166267	166215	-1	HE797114	FIBRA_05597	166057	168930	None	4917	756	50817	No_constitutive_exon_found_in_species
GAGGTAAATCTCATCGGTATCCCGGGCTTTAATTCTGACTATCGGGACAGCG	173957	174029	174079	174027	-1	HE797114	FIBRA_05599	170274	174548	None	4917	756	50817	No_constitutive_exon_found_in_species
GTGTTTTAATGTATACTCATAGAGTTATTCTCTGAGTCTGGGGCGTGCAGCT	173781	173905	173955	173903	-1	HE797114	FIBRA_05599	170274	174548	None	4917	756	50817	No_constitutive_exon_found_in_species
CGTGATACTGTCTTGAGTGCCGGCCTAAGCTGAGGGCCACGCCTGGGAAGTT	30612	30755	30805	30753	-1	HE797010	FIBRA_02940	29989	31069	None	4917	756	50817	No_constitutive_exon_found_in_species
AAGTCAATGTCAGACGTTTATCCTAGTAGAATTCTTACCGGGAATGTAAGGA	35101	35995	35051	35103	1	HE797010	FIBRA_02942	34287	39991	None	4917	756	50817	No_constitutive_exon_found_in_species
TGTTTCGAATTCGTCTTGAAAATCCCGTCCCTGGCTGATTTGTGGGTAAGGT	87964	88468	88518	88466	-1	HE797010	FIBRA_02962	87964	89043	None	4917	756	50817	No_constitutive_exon_found_in_species
AACATTTTTAATGATCTCATATTAGTGTCATATCCTTGCTCAATGGGTAGTA	110476	110527	110577	110525	-1	HE797010	FIBRA_02972	109557	112268	None	4917	756	50817	No_constitutive_exon_found_in_species
CTCGACGTAGTTTGAGTCCTGTGACAGTCACCGAATATCTCTCGGGGAAGCT	113067	113219	113017	113069	1	HE797010	FIBRA_02973	112429	116534	None	4917	756	50817	No_constitutive_exon_found_in_species
ATCTTCCATCGGACGTTCGATAACATTTCTAATGCTGACATGGGATGCAGAA	56722	56794	56844	56792	-1	HE796896	FIBRA_00671	56117	58618	None	4917	756	50817	No_constitutive_exon_found_in_species
ATGTCCGAATGAGTCAAGAAAAGCTAAGTGCAAGTACTTCGAATGGGCAGAA	60111	60215	60265	60213	-1	HE796896	FIBRA_00672	60019	63523	None	4917	756	50817	No_constitutive_exon_found_in_species
TCTGTAGTCCATTTTATGTTCTATTACCCGGGCTGACAGCTTGGGGAAAGAT	167259	167486	167209	167261	1	HE796896	FIBRA_00713	164619	167486	None	4917	756	50817	No_constitutive_exon_found_in_species
TATGTGTTTAGTTGTTTCCGTTTAGTATAATTACCGGACTGGGTTGAAAGTT	168205	168275	168325	168273	-1	HE796896	FIBRA_00714	167668	171084	None	4917	756	50817	No_constitutive_exon_found_in_species
CTATTCGATTTAGTTCTCTGGAGTTTAGGCTGACGTTCCATGGGTGTAAGAC	55932	56041	55882	55934	1	HE797141	FIBRA_06239	54891	57334	None	4917	756	50817	No_constitutive_exon_found_in_species
CATGAAATATCAGTCCGCTAATCCTTTCACCCTGATTCATGGGCAGCTAGGT	15793	15910	15743	15795	1	HE797130	FIBRA_05965	15699	16552	None	4917	756	50817	No_constitutive_exon_found_in_species
GGAGCTTATCGGCAGGGTGCAAGGAACGCGACGCTCACGTGAATGGGAAGGA	27614	27674	27724	27672	-1	HE797130	FIBRA_05970	27062	28357	None	4917	756	50817	No_constitutive_exon_found_in_species
TGTAAGTAAGGGGTGGGCTCCTGATATTCTACTGGCTGACAGGGTGACAGTC	33071	33202	33252	33200	-1	HE797130	FIBRA_05972	32531	35205	None	4917	756	50817	No_constitutive_exon_found_in_species
CCGGTTTATGATCGTCTGCGTTTGTCCTCTCGCTCATAGGGGTGAAACAGGC	60786	60935	60985	60933	-1	HE797130	FIBRA_05977	59382	61620	None	4917	756	50817	No_constitutive_exon_found_in_species
GTGCGTCTCGACCATAGCTGTCATATTCTTCCTGACTCATACTGGGACAGAT	64769	64903	64953	64901	-1	HE797130	FIBRA_05978	63581	66417	None	4917	756	50817	No_constitutive_exon_found_in_species
ATTGCCCACCTCTCCTCCGCATTGGCGACACACATGCTGTGGGTGCATAGGG	87179	87330	87129	87181	1	HE797130	FIBRA_05984	86466	87984	None	4917	756	50817	No_constitutive_exon_found_in_species
ACCAGCTTCTTTGGGCGCGTTCAACTGGGGAAGTTAATAGGGCGGAAAAGAC	110318	110346	110268	110320	1	HE797130	FIBRA_05993	110164	111094	None	4917	756	50817	No_constitutive_exon_found_in_species
GGTGCGTATCTATGATAATATCACTGTGGCTACCGTTGACATGGGTACAGTT	113202	113427	113477	113425	-1	HE797130	FIBRA_05995	112948	113922	None	4917	756	50817	No_constitutive_exon_found_in_species
CACTTGCTATCCTTATATTTGAGCGTATCGCTGATGATGGGAATCGAAAGGC	137847	137906	137956	137904	-1	HE797130	FIBRA_06003	136965	138633	None	4917	756	50817	No_constitutive_exon_found_in_species
TCACCCAAAGTAGCTCGGTTTTTTTTGACTGTCTCACTGGGAATATGTAGCT	168100	168109	168159	168107	-1	HE797130	FIBRA_06013	163405	168381	None	4917	756	50817	No_constitutive_exon_found_in_species
ATGTCAATCGTTCCGAAGATAGGGTTGATTTAACGACGATACGGGCGCAGAT	181334	181360	181284	181336	1	HE797130	FIBRA_06017	178483	181360	None	4917	756	50817	No_constitutive_exon_found_in_species
GCGTTCACCTCATTTGTCGACATTGTTGATTGAGTTGGGCGTGATGACAGGT	31388	31439	31338	31390	1	HE797023	FIBRA_03241	28630	31770	None	4917	756	50817	No_constitutive_exon_found_in_species
AAGGTGATCTCCTCTCATCCCGCCTGGCGGGAAATACTAATGGGAGTTAGGT	88099	88467	88517	88465	-1	HE797023	FIBRA_03256	86816	88678	None	4917	756	50817	No_constitutive_exon_found_in_species
TATGTTGTCCTGTTAGCGTCATACAACTTTTTCTCACATGGGGAATTAAGTT	103913	104033	103863	103915	1	HE797023	FIBRA_03263	103714	109256	None	4917	756	50817	No_constitutive_exon_found_in_species
GGATTTGGCAGTTTTGGATGCCATTATAATCGACTTTACTGGGAACGCAGGC	162005	162032	162082	162030	-1	HE797023	FIBRA_03282	161404	162614	None	4917	756	50817	No_constitutive_exon_found_in_species
GGCTTATTGGCTTTGTTGTCCATTGAGTTCAAGCTGACTCGCTGGGACAGAT	30603	30707	30757	30705	-1	HE797181	FIBRA_07361	28126	31130	None	4917	756	50817	No_constitutive_exon_found_in_species
AGCCAGGTTTGCTTTCAATAATCGCACACTTCTCACATAATCGGGAATAGGC	33828	33844	33778	33830	1	HE797181	FIBRA_07362	31688	34028	None	4917	756	50817	No_constitutive_exon_found_in_species
GGGTTGACCGCTTCCATAGCGGATTGATGATCTGACTTATCAAGGGATAGGA	47170	47211	47261	47209	-1	HE797181	FIBRA_07368	44792	48798	None	4917	756	50817	No_constitutive_exon_found_in_species
TAAGTGGTACAATGTTGAAGAATTTACAAAGATGTTGATGACAGGGTAAGAT	54528	54615	54665	54613	-1	HE797181	FIBRA_07372	54146	58717	None	4917	756	50817	No_constitutive_exon_found_in_species
GCTCCCTCCACGCTTGTGGCTGTTTCGTTAACGGGTTATGGAACGGGTAGGT	86838	87016	86788	86840	1	HE797181	FIBRA_07385	86099	87535	None	4917	756	50817	No_constitutive_exon_found_in_species
ACGTGTTGGTGCTGGCAGATTCCGTTTCCCGAGGATGACTCTGAGGGCAGGC	122079	122143	122029	122081	1	HE797181	FIBRA_07400	121577	123114	None	4917	756	50817	No_constitutive_exon_found_in_species
AGTACACGCCGTAGTGCTGTGCAGGCCGGCGGGACTAACGAGCGGGACAGGA	169714	169771	169664	169716	1	HE797181	FIBRA_07417	167991	169771	None	4917	756	50817	No_constitutive_exon_found_in_species
TGGTAGGCCGTGTCATCGTCTTAGATGTTTCTAAGCTGAATGTGGGATAGGA	34892	34988	35038	34986	-1	HE797020	FIBRA_03168	34295	35541	None	4917	756	50817	No_constitutive_exon_found_in_species
TGAATCTTGATTTTTGCTCTTCATATAGTTGTCCTGATGGGGTCTGAAAGCA	108473	108659	108423	108475	1	HE797020	FIBRA_03193	108377	110154	None	4917	756	50817	No_constitutive_exon_found_in_species
GGTCTGCGTTTTGTTTTCCCGAATGAACTCTCATTCTCTAAATCGGGCAGAC	127452	127631	127681	127629	-1	HE797020	FIBRA_03200	126968	128471	None	4917	756	50817	No_constitutive_exon_found_in_species
TACGTCACACAACGCATTGCTGTCCGTAAATGTCTCATAGTTGGGAATAGGT	162218	162281	162168	162220	1	HE797020	FIBRA_03210	162080	164369	None	4917	756	50817	No_constitutive_exon_found_in_species
TTCCTTTTTGCTTCGTGGGCGGACAGACGTGGTGCTAATGGGGAGTGAAGGG	2466	2606	2656	2604	-1	HE796885	FIBRA_00445	2466	3862	None	4917	756	50817	No_constitutive_exon_found_in_species
CTCTTCGCCGTCCTTCTCCTTGCGCTCTTCTGAACTCCAGGGCATTAAAGGT	54963	55047	55097	55045	-1	HE796885	FIBRA_00464	51193	55483	None	4917	756	50817	No_constitutive_exon_found_in_species
CGGGGTTGTATCTGCAAACGGAGCATGTTGACTGACGCGGGAACTGATAGTT	38038	38100	38150	38098	-1	HE797146	FIBRA_06391	36370	38836	None	4917	756	50817	No_constitutive_exon_found_in_species
CAGGACCTGAAGGCAAGGGGCTGGATCTGAATTCAACTTATGGGACACAGAG	151751	151779	151701	151753	1	HE797146	FIBRA_06433	150550	152716	None	4917	756	50817	No_constitutive_exon_found_in_species
CAGGGACTCATTAATCGGGCTGAAGATGTTTCTGCTTGTCGCGGGACTAGCT	157244	157339	157194	157246	1	HE797146	FIBRA_06435	156883	157935	None	4917	756	50817	No_constitutive_exon_found_in_species
TTGCATCTGTGGCGTCATACGTCGTCCTGTTGACATGGTGAGGGATACAGTT	111005	111243	110955	111007	1	HE796987	FIBRA_02553	104620	111756	None	4917	756	50817	No_constitutive_exon_found_in_species
AGCCATTGTTTTGTTCTTTACTGAGGTTCAACTCTGACTGGGGCGTGCAGAA	135136	135322	135086	135138	1	HE796987	FIBRA_02561	132557	136134	None	4917	756	50817	No_constitutive_exon_found_in_species
GCTCAGCGTAATTTGGCCTTGAGGAGCTACGTCTCACAGTTCGGGAGCAGTT	91263	91404	91454	91402	-1	HE797195	FIBRA_07781	90628	96660	None	4917	756	50817	No_constitutive_exon_found_in_species
CCTTGGGTCTGTTCGTAGCAAGTTCGCCTTGGATTTGTTCGCGGGGGCAGGG	113592	114022	114072	114020	-1	HE797195	FIBRA_07791	113269	114103	None	4917	756	50817	No_constitutive_exon_found_in_species
GCGTACCAGTTGAGCTCAGACTTGATCCGTATGCTGACGTGGGATTGTAGGA	4445	4551	4601	4549	-1	HE797183	FIBRA_07433	3511	7106	None	4917	756	50817	No_constitutive_exon_found_in_species
CTCTGTTCAGTCGATTGATCCAAAACTTACTATGCACTCTGGGTACCAAGGA	114694	114817	114867	114815	-1	HE797183	FIBRA_07466	114354	115563	None	4917	756	50817	No_constitutive_exon_found_in_species
GGCTGCATGAATAATTCATTAACCACGCTCTTACTGATTGGGTATGGTAGCA	131788	131813	131863	131811	-1	HE797183	FIBRA_07472	131357	133285	None	4917	756	50817	No_constitutive_exon_found_in_species
TTGTTCTCCAATTTCAATTAAACCTGTCACTGATATGCTGGGACGTACAGGG	136789	136840	136890	136838	-1	HE797183	FIBRA_07473	136789	138920	None	4917	756	50817	No_constitutive_exon_found_in_species
TCGTAGGAGTGAATTGATCACTGATTATCGAACACTGTTTGGGAAACCAGGT	51692	52184	52234	52182	-1	HE796932	FIBRA_01435	51481	54159	None	4917	756	50817	No_constitutive_exon_found_in_species
GTCTGTACCCTTCAACTATCTAAGGTGGAATCTCATGAGGGAACTGGCAGAG	56054	56194	56244	56192	-1	HE796932	FIBRA_01436	54413	57779	None	4917	756	50817	No_constitutive_exon_found_in_species
GCGATCAATGTGCCCGCGATCGAGTGTCCCTGACTCTGAGATGGGTAAAGGC	139752	139949	139999	139947	-1	HE796932	FIBRA_01466	138215	142136	None	4917	756	50817	No_constitutive_exon_found_in_species
TTATCATGCTTCTGGTAAGCTCAATGTAGCTCACATGTTGCGATGGGCAGGT	88383	88510	88560	88508	-1	HE796927	FIBRA_01323	84559	90793	None	4917	756	50817	No_constitutive_exon_found_in_species
ATATCAGGTGCAGATATGGAATATAAAGACTAACAATGATGGGTGTATAGCG	135741	137146	135691	135743	1	HE796927	FIBRA_01337	129338	146733	None	4917	756	50817	No_constitutive_exon_found_in_species
GGTGAGTACAATATGTTCTGTCACGCTTCTTCTGATCAACAATCGGGCAGAA	66488	66575	66625	66573	-1	HE797222	FIBRA_08296	66030	69173	None	4917	756	50817	No_constitutive_exon_found_in_species
GACTACCTACTCAGGATCAAAGACGCTCAACGCTACAGCTTACGGGGCAGAA	89317	89951	90001	89949	-1	HE797222	FIBRA_08303	88368	90678	None	4917	756	50817	No_constitutive_exon_found_in_species
TGTAAGTTGCCAATATCAGCTGATGTCTCGTTGCTCATTGGGATGTCAAGAG	14949	15011	14899	14951	1	HE797116	FIBRA_05629	13508	15500	None	4917	756	50817	No_constitutive_exon_found_in_species
GGGTTCTGTTTTTGAATGATATCTACACAGCTTACCATGGGGAATTTAAGGA	23071	23176	23021	23073	1	HE797116	FIBRA_05632	22847	23470	None	4917	756	50817	No_constitutive_exon_found_in_species
AGGCTCAACGACTATGCCTGCTGTGAGAAACTGTGATCTCTGGGATGCAGGC	25496	25541	25591	25539	-1	HE797116	FIBRA_05634	24918	25738	None	4917	756	50817	No_constitutive_exon_found_in_species
CGTGCACTCCGTCGGTCCAGAATGCCAGCGTCCTCACGACGGTTGGGTAGGA	27953	28128	27903	27955	1	HE797116	FIBRA_05635	25938	28755	None	4917	756	50817	No_constitutive_exon_found_in_species
CAGTCTGATTTGCGCCCAGTAGTCCGCTTAATTAACTTTTGGGACTACAGGT	51554	51562	51612	51560	-1	HE797116	FIBRA_05643	49667	52054	None	4917	756	50817	No_constitutive_exon_found_in_species
ATGGCTCTAATCTCGATCACGCCGACCGAGTCAGTTAACACGGGATGCAGGG	51454	51497	51547	51495	-1	HE797116	FIBRA_05643	49667	52054	None	4917	756	50817	No_constitutive_exon_found_in_species
ACATATCTTCATCTCGATTTGCTCACGGCTGCTCATCGTCGATGGGTTAGAT	58907	58955	58857	58909	1	HE797116	FIBRA_05646	57307	59881	None	4917	756	50817	No_constitutive_exon_found_in_species
CCCGGCTCCGCATCCCGAAAGAACCGGACCGCTGACTGACATGGGAACAGGC	95003	95109	95159	95107	-1	HE797116	FIBRA_05657	93791	96906	None	4917	756	50817	No_constitutive_exon_found_in_species
GCAGAACGACTTCATTCATGTTGCCGACCATATATTGAACGGGATTGCAGGA	140467	140725	140417	140469	1	HE797116	FIBRA_05677	139094	143219	None	4917	756	50817	No_constitutive_exon_found_in_species
GGTAAGTGCATGCATGCCCTAGAATGACGATTTCTCTAAAATGTGGGCAGAT	52034	52411	51984	52036	1	HE797163	FIBRA_06857	44502	52411	None	4917	756	50817	No_constitutive_exon_found_in_species
CCGCCTGATGACACGTGGGCTCATTTGCACGAACTTGGGCACGGCGAAAGCT	106090	106492	106542	106490	-1	HE797163	FIBRA_06871	105967	107409	None	4917	756	50817	No_constitutive_exon_found_in_species
TGAGTTGTATATGAAACATCTGAGATTCTTTCTCAATGGGCAAACAACAGCT	11349	11512	11562	11510	-1	HE797087	FIBRA_04739	10263	12477	None	4917	756	50817	No_constitutive_exon_found_in_species
AGGTAAGGCCACTAGACATGTCCATGAGTTTATCCTGACGAGGGATGTAGAG	36768	36848	36718	36770	1	HE797087	FIBRA_04746	35974	37514	None	4917	756	50817	No_constitutive_exon_found_in_species
TCATACACAGACATTATGAAATCTGACGCCTCGACGACCGTGGGGAATAGCT	101506	102814	101456	101508	1	HE797087	FIBRA_04767	100860	102814	None	4917	756	50817	No_constitutive_exon_found_in_species
ATGCCGCCGTTCTTGTATGCACTGTGGCTGATGCAATGGGTGGACGAAAGGG	124440	124558	124390	124442	1	HE797087	FIBRA_04775	124095	126209	None	4917	756	50817	No_constitutive_exon_found_in_species
CCCTACATACGGCTCTCTGACGAACCAATCTCATCGGGGGGGGCATGTAGAT	31739	31963	31689	31741	1	HE796971	FIBRA_02220	31292	33063	None	4917	756	50817	No_constitutive_exon_found_in_species
GAGCGGTAGTTGTCCAAGCCGTGTAATCTTTGAGGTTGATTGTGGGATAGGC	32015	32496	31965	32017	1	HE796971	FIBRA_02220	31292	33063	None	4917	756	50817	No_constitutive_exon_found_in_species
CAGTCTAGCCTGTGTCCGCCTTCCAACGTGCCATGGCGGTGGGGCGTTAGTA	70311	70571	70621	70569	-1	HE796971	FIBRA_02233	69869	70944	None	4917	756	50817	No_constitutive_exon_found_in_species
CGAGCAATGACTTATTCTTGGTAACGACCTGACAATAACCCGGGTGGTAGAT	119278	119539	119589	119537	-1	HE796971	FIBRA_02250	118926	120209	None	4917	756	50817	No_constitutive_exon_found_in_species
GTCAATCTTGTCGGCATCTATACCCTCTTAATACTAATATGGGAGTGTAGGT	54067	54146	54017	54069	1	HE797050	FIBRA_03878	52179	54146	None	4917	756	50817	No_constitutive_exon_found_in_species
AGGCTTGTATGTGTATATAGCAGTATTAGAGCCACTTACGAGGGGCACAGTT	143800	143912	143962	143910	-1	HE797050	FIBRA_03907	142643	144549	None	4917	756	50817	No_constitutive_exon_found_in_species
ATTTTTCTACTAAGAACATAATGTGCTGAAGAGTACCGGAAATTGGGTAGTT	13100	13264	13314	13262	-1	HE796942	FIBRA_01588	12754	14459	None	4917	756	50817	No_constitutive_exon_found_in_species
ATTTGCGTGATTTATGCTAGTTCAAGCTTTTGATCATGCGAGGGGTGCAGAA	17769	17804	17719	17771	1	HE796942	FIBRA_01590	17679	19515	None	4917	756	50817	No_constitutive_exon_found_in_species
CCGAACCGAAGTGCGGCTTACGATGATGAACTCATTCCGGGGGCAATCAGTC	46315	46453	46503	46451	-1	HE796942	FIBRA_01598	44357	46636	None	4917	756	50817	No_constitutive_exon_found_in_species
ACATATGCAATCATTCCTGCCACAACAGAATAACTGATTGGAACGGGCAGAA	54229	54421	54471	54419	-1	HE796942	FIBRA_01601	53853	54501	None	4917	756	50817	No_constitutive_exon_found_in_species
CCTCCATTCGTCTGGACGTTGTGCTGCGGTCCAGTTAAATATTAGGGCAGGG	57722	57782	57832	57780	-1	HE796942	FIBRA_01602	55027	58236	None	4917	756	50817	No_constitutive_exon_found_in_species
CACAATGTCTCTCACACGAATTATTTAATTATGGCTTACACGATGGGCAGTA	93268	93288	93338	93286	-1	HE796942	FIBRA_01614	90476	93401	None	4917	756	50817	No_constitutive_exon_found_in_species
GCTTTCTACTTCTCGAGTTCCAATCACTATACTGACACGAGGGTGGTCAGCT	91145	91264	91314	91262	-1	HE796942	FIBRA_01614	90476	93401	None	4917	756	50817	No_constitutive_exon_found_in_species
CTGCCGATCTGCTTTCCAATTCTACTTGCGCTGATCTGCGTGCGGGGCAGAT	115845	115959	115795	115847	1	HE796942	FIBRA_01624	115373	116046	None	4917	756	50817	No_constitutive_exon_found_in_species
CGTTGGAAGTGTGTCAGCTGAAGATGAGCTGATCGATGTCGGGGGGGCAGTT	2175	2309	2359	2307	-1	HE796917	FIBRA_01124	648	3893	None	4917	756	50817	No_constitutive_exon_found_in_species
AGTTGTATCAAGTTCCCTTGCATGGAATTCAATTGACAGAAGGGTTGTAGAA	58630	59003	58580	58632	1	HE796917	FIBRA_01143	58039	59614	None	4917	756	50817	No_constitutive_exon_found_in_species
TAAGCATTGTCGGTGCATACAGCAAGTTTCTTCCACTCATATTAGGGCAGCG	118659	119081	118609	118661	1	HE796917	FIBRA_01163	117941	120121	None	4917	756	50817	No_constitutive_exon_found_in_species
GTACAGGAATTTGGAAGAATCCACCATTACCTAATCACTTGGGAAATCAGTC	122736	122863	122913	122861	-1	HE796917	FIBRA_01165	122093	126113	None	4917	756	50817	No_constitutive_exon_found_in_species
GACTGCCGCGAGCTTGCGCAGAGGTCGTTTGTCGCTCATGGGGTGATCAGCT	6433	6510	6383	6435	1	HE797034	FIBRA_03513	4689	8346	None	4917	756	50817	No_constitutive_exon_found_in_species
ATGTGTTTTACACTTCGGTCTTTGCTAGTAGAGTTGACCGGGCCGGAAAGAT	7405	7432	7355	7407	1	HE797034	FIBRA_03513	4689	8346	None	4917	756	50817	No_constitutive_exon_found_in_species
GTGCACGTCTGGACCATTGCTAAGGTGCTCACGCCGCGGTGGGTGCACAGGG	81523	81649	81473	81525	1	HE796948	FIBRA_01754	81194	82139	None	4917	756	50817	No_constitutive_exon_found_in_species
TCCTTCCTTTCCACGACTAGCGAGGTGCGATCATCTTAATCGATGGGCAGGC	91914	92025	91864	91916	1	HE796948	FIBRA_01757	89884	92129	None	4917	756	50817	No_constitutive_exon_found_in_species
CTGTCATTATGGCGATGTGTACTAACTTCTCGCGCGGCTCGGCTGGGCAGGT	132837	132933	132983	132931	-1	HE796948	FIBRA_01771	129964	133151	None	4917	756	50817	No_constitutive_exon_found_in_species
TCACTTCCATGCCGTATCGGATCTCGAAAGCTAATATGCTGGGACTGCAGCG	29465	29478	29528	29476	-1	HE797150	FIBRA_06471	27073	31337	None	4917	756	50817	No_constitutive_exon_found_in_species
TAAAGCACGATTGCTGACGCGCTTGATCGTCACCACATCTGTGGGAATAGGA	28687	28883	28933	28881	-1	HE797150	FIBRA_06471	27073	31337	None	4917	756	50817	No_constitutive_exon_found_in_species
GGGCCCTGAGATTGATGTCAACATTGACCGATATTGCCTTGTGGGGATAGCT	28581	28631	28681	28629	-1	HE797150	FIBRA_06471	27073	31337	None	4917	756	50817	No_constitutive_exon_found_in_species
CACAGCTAATCACCGACGCATCGCTGACCTATTTGGATACACCGGGGCAGTA	57394	57450	57500	57448	-1	HE797150	FIBRA_06480	56368	59732	None	4917	756	50817	No_constitutive_exon_found_in_species
CTATTTTGTCTCCCCGTTGTCAATCCTTACACTAATTACGTATGGGACAGTC	16025	17624	15975	16027	1	HE796965	FIBRA_02101	15229	17624	None	4917	756	50817	No_constitutive_exon_found_in_species
TACACTTTTCATTACTCAATGTGAACTATCACTAATGCGGCGACGGGCAGGA	18291	18465	18241	18293	1	HE796965	FIBRA_02102	17923	19434	None	4917	756	50817	No_constitutive_exon_found_in_species
TATATGCGCTTTTTAACTTGACTGCAGCACTGAAATTGATCATGGGATAGAT	26844	26903	26953	26901	-1	HE796965	FIBRA_02106	25988	28618	None	4917	756	50817	No_constitutive_exon_found_in_species
GGTCCATATTCGCAACGTCTTGATGCCTATACTAATCAGGGAATATGAAGGG	35020	35218	34970	35022	1	HE796965	FIBRA_02109	33708	36787	None	4917	756	50817	No_constitutive_exon_found_in_species
GTAGGTTGCCTCACTTGTGCTCGGTAGATACTGACTTGATGGGGGTCAAGAG	44296	44340	44390	44338	-1	HE796965	FIBRA_02112	42457	44642	None	4917	756	50817	No_constitutive_exon_found_in_species
TGTACGTGCATTGTTTTTGCACAAACGAGTCTGATGCTGTGGGTTGGAAGGC	49569	50288	49519	49571	1	HE796965	FIBRA_02114	47848	50629	None	4917	756	50817	No_constitutive_exon_found_in_species
GTTACTTCCGTTTTTCAAGCCCGCATCTCCTACTTATACGTGGGTAATAGGT	71531	71633	71683	71631	-1	HE796965	FIBRA_02120	69967	72275	None	4917	756	50817	No_constitutive_exon_found_in_species
ACGTATTTGAATGAGTTAGATTCAGCTGCCTTTATGGACATATGGGGCAGGT	70888	70940	70990	70938	-1	HE796965	FIBRA_02120	69967	72275	None	4917	756	50817	No_constitutive_exon_found_in_species
ATATTCCTTTTTCGACCTATTCGTTTCCCACTGATGGTCTATGCGGGTAGCA	80665	80893	80943	80891	-1	HE796965	FIBRA_02125	79679	81455	None	4917	756	50817	No_constitutive_exon_found_in_species
TATGTCATCAATTTCCTATCGAGAAGTGACCGATTGGGTTCAACGTGAAGAG	83860	83883	83810	83862	1	HE796965	FIBRA_02126	81851	85121	None	4917	756	50817	No_constitutive_exon_found_in_species
CTCAATCATGTCTTCATTTGTGAAGTCCGCTGATCCATTTCCGGGAGCAGTC	117227	117280	117177	117229	1	HE796965	FIBRA_02136	116314	117936	None	4917	756	50817	No_constitutive_exon_found_in_species
ATATTAATGCTAACCGTAGGTATGACTCCACATCCGGCGGTGAACGGGAGAT	120623	120808	120858	120806	-1	HE796965	FIBRA_02138	120285	121912	None	4917	756	50817	No_constitutive_exon_found_in_species
GTCTGGAGAGCTCGTGTATCGACGAGAGGATCCGTTCTGACATGGGGTAGTC	123880	123961	123830	123882	1	HE796965	FIBRA_02140	123800	125205	None	4917	756	50817	No_constitutive_exon_found_in_species
TATTGATCTTTTGATTACTGTCTTCCTCAATTGAATCCATCTGGGAATAGAC	3290	3456	3240	3292	1	HE797042	FIBRA_03673	3088	4597	None	4917	756	50817	No_constitutive_exon_found_in_species
GCGTCCGACGTGTTGCACCTCAGCTTGAATGAGTATTGAGAGGGTAACAGGT	21621	21750	21800	21748	-1	HE797042	FIBRA_03680	20353	23066	None	4917	756	50817	No_constitutive_exon_found_in_species
TGTTCTCACGTCTCCTTGGTAACGCTCACGGTGAGAGGATGGGATTGCAGAT	53915	54013	54063	54011	-1	HE797042	FIBRA_03690	52588	55020	None	4917	756	50817	No_constitutive_exon_found_in_species
TAACTCGCTGAGTGTATTTTAGATCGCTTATTGACATATGCTGGGAATAGAT	63863	63980	63813	63865	1	HE797042	FIBRA_03694	61378	63980	None	4917	756	50817	No_constitutive_exon_found_in_species
GAGTAAGTGAGGATCGTTCAAACATAGAGAATATCCTAACGAGGGACTAGAT	106154	106185	106235	106183	-1	HE797042	FIBRA_03703	95387	107284	None	4917	756	50817	No_constitutive_exon_found_in_species
GGGTAGGTAGTTTATATCGTTGGGCTGCTGAAGCTGATAGCGCTGGGAAGGC	105486	105526	105576	105524	-1	HE797042	FIBRA_03703	95387	107284	None	4917	756	50817	No_constitutive_exon_found_in_species
GCCGTAAGTAACATGTTTTATTTTTCTATAGGTACTGACACATAGGGTAGTT	103018	103263	103313	103261	-1	HE797042	FIBRA_03703	95387	107284	None	4917	756	50817	No_constitutive_exon_found_in_species
GGTTTCCATGTGCTACCGAGCCTACAAGCTTTCATTTCTGGGATAAATAGAT	121112	121254	121062	121114	1	HE797042	FIBRA_03709	120203	122531	None	4917	756	50817	No_constitutive_exon_found_in_species
CGTGTCCAGCTTGTGGTGCGAGGAGGTGCGCTGACGGGGAGGGGGGCCAGCA	134041	134117	133991	134043	1	HE797042	FIBRA_03715	133039	134528	None	4917	756	50817	No_constitutive_exon_found_in_species
TTTCCATGACATCGCACAAGGATACTGATACCGATATTTGTTGGGAGCAGTT	24613	26238	24563	24615	1	HE797128	FIBRA_05913	23765	26238	None	4917	756	50817	No_constitutive_exon_found_in_species
GGTTCTACGACGGTCGCAGCGTACTGATGCAGAAATTTCCGGGTGCATAGGT	110063	110202	110252	110200	-1	HE797128	FIBRA_05943	105820	110377	None	4917	756	50817	No_constitutive_exon_found_in_species
GCGTAAGTTTTCTACTTCACAAGTATACCTCAGTGCTCATTTGGGAAAAGAG	2099	2128	2049	2101	1	HE797103	FIBRA_05265	1263	4611	None	4917	756	50817	No_constitutive_exon_found_in_species
CGGTAGGAGCTTTCGTATTTTCAAAGACTATGCGTTGACTCGGGACATAGGC	67510	67608	67460	67512	1	HE797103	FIBRA_05292	66934	68434	None	4917	756	50817	No_constitutive_exon_found_in_species
ACGTTGTCGCTTTCTCCGGACCTCGCGCCCTATGTTAAGGGGAACGACAGGT	81649	81702	81752	81700	-1	HE797103	FIBRA_05297	81581	87268	None	4917	756	50817	No_constitutive_exon_found_in_species
GTTGGAACTCACATTCACGCCCTTTGTTCCGGTCAGCTGTAACTGGGTAGGC	116784	116815	116865	116813	-1	HE797103	FIBRA_05309	116463	118681	None	4917	756	50817	No_constitutive_exon_found_in_species
AGTCGGTCCGCCACAGCATCGCCCATACGTGTGTCTCAGCTGGGGAAAAGGC	122317	122517	122567	122515	-1	HE797103	FIBRA_05311	121216	122983	None	4917	756	50817	No_constitutive_exon_found_in_species
GGTATGGGTTTTTGTTGTGGTAAGTATGTCTCTCACCGATGGGTATACAGGT	47616	47877	47927	47875	-1	HE797122	FIBRA_05794	44568	49973	None	4917	756	50817	No_constitutive_exon_found_in_species
CGTATGTGCGTTCGAGATCAATCGTGTATGTGTTATTGATGATGGGGCAGCC	79532	79987	80037	79985	-1	HE797122	FIBRA_05802	77237	80480	None	4917	756	50817	No_constitutive_exon_found_in_species
TAAGTAATCGCGTGATGATTTGTGTCTGGCTGACACGTATTGGGTGAAAGAT	82623	82707	82757	82705	-1	HE797122	FIBRA_05803	81038	83320	None	4917	756	50817	No_constitutive_exon_found_in_species
TAAGTGATCATGATGTTTACGCATCTCCCGAAGGGCTAACAAGGGCACAGGC	118218	118347	118397	118345	-1	HE797122	FIBRA_05814	115268	120101	None	4917	756	50817	No_constitutive_exon_found_in_species
ACACTGATGTCTGTGATTGATTTAAATACCAATTCTATATGGGATTGCAGGC	35296	35429	35479	35427	-1	HE796958	FIBRA_01972	33453	35688	None	4917	756	50817	No_constitutive_exon_found_in_species
AAATTCGCGACATTACCGCCAATGCTTATAATAGAGCGACAATGGGGTAGAT	34844	34993	35043	34991	-1	HE796958	FIBRA_01972	33453	35688	None	4917	756	50817	No_constitutive_exon_found_in_species
TGTCCATATAACAGGGGTCGCACATCCATTGACGAATTGCTGGTGGGAAGTG	111504	111562	111454	111506	1	HE796958	FIBRA_01998	110509	111702	None	4917	756	50817	No_constitutive_exon_found_in_species
GAGTCGTGTCTTCCACCTATGCCAGTCAACATCACCTAACACGGGTGCAGGG	120201	120308	120358	120306	-1	HE796958	FIBRA_02002	119594	122082	None	4917	756	50817	No_constitutive_exon_found_in_species
CTCACTTTCTTGTTCCATGACTGATTAGTAAAATATAATTTATGGGACAGGC	9184	9263	9134	9186	1	HE797179	FIBRA_07287	8841	13134	None	4917	756	50817	No_constitutive_exon_found_in_species
GGAATTCGTGGCCGTCGGTGCTGAACTCAGCTTATCTTGCGGGCGTACAGAT	58483	58524	58574	58522	-1	HE797179	FIBRA_07302	57568	58899	None	4917	756	50817	No_constitutive_exon_found_in_species
CGAGTACGTTTGTTATTATCCAATGCAACTTCAGCTCATTGATGGGTCAGGG	76562	76728	76778	76726	-1	HE797179	FIBRA_07307	75428	77616	None	4917	756	50817	No_constitutive_exon_found_in_species
CTTTTCAGAGCAAATATTGACTTGAGATTTATGCTGACCGGGATACGTAGCT	22226	22399	22176	22228	1	HE797189	FIBRA_07601	21244	26309	None	4917	756	50817	No_constitutive_exon_found_in_species
TCATCTCCGTAAGTCTCTGATAATTGAATCAACTGAACCTGGGTTGGTAGAT	55772	55920	55970	55918	-1	HE797189	FIBRA_07615	55772	56530	None	4917	756	50817	No_constitutive_exon_found_in_species
AGCCACCTCTGCTATCAATATGGAGGATGCAGCTCACAGTGCAAGGGCAGGA	106371	106456	106506	106454	-1	HE797189	FIBRA_07637	104967	106848	None	4917	756	50817	No_constitutive_exon_found_in_species
TCGTTTGATGCACAACATGAACTTCGTTTAGAGACTGAATTGGGATATAGCC	11551	11611	11501	11553	1	HE797026	FIBRA_03332	11317	11735	None	4917	756	50817	No_constitutive_exon_found_in_species
AGTAATTGAATTCTAACATCGCGTCTTTCGGCTTACACAGGGGATGTCAGGT	17381	17416	17466	17414	-1	HE797026	FIBRA_03334	16149	18339	None	4917	756	50817	No_constitutive_exon_found_in_species
GTGAGTAGCAACTTTAGTATTGCGTATCATGGCTTACAACGGGATGGTAGGT	20783	20818	20868	20816	-1	HE797026	FIBRA_03335	19550	21737	None	4917	756	50817	No_constitutive_exon_found_in_species
GAGTGGCTGAATTCTAGCATCACGTCTCAGGGCTTACAAGGGGATGGTAGGT	25713	25748	25798	25746	-1	HE797026	FIBRA_03336	23576	26660	None	4917	756	50817	No_constitutive_exon_found_in_species
TCTTTCTGTGGCTGTTTGAACGTGTCTATTGACACCATATACGGGATTAGGG	39080	39168	39218	39166	-1	HE797026	FIBRA_03342	38840	40273	None	4917	756	50817	No_constitutive_exon_found_in_species
TGCTGAATACTGACGTATTATACTGATAATTGACATACGTGGGAACATAGCT	70935	71156	71206	71154	-1	HE797026	FIBRA_03352	60565	72062	None	4917	756	50817	No_constitutive_exon_found_in_species
TCGGTGAGTGTTTATCATACGAGTAGAGTGCCACTAACTGGGTATTGAAGTG	64351	64389	64439	64387	-1	HE797026	FIBRA_03352	60565	72062	None	4917	756	50817	No_constitutive_exon_found_in_species
TAACCTGCCGAAGTATTCATGGGGGTGCTCAAATGTCGTCGGGAAAACAGTG	99091	99347	99397	99345	-1	HE796979	FIBRA_02376	98794	100468	None	4917	756	50817	No_constitutive_exon_found_in_species
ATTGAGGTGTCCAAATGTCAGCAGCTGAGTCGGTCTTTGCGGGCGAAAAGCA	39146	39236	39286	39234	-1	HE796953	FIBRA_01875	37527	39396	None	4917	756	50817	No_constitutive_exon_found_in_species
CCGCTTTTGATTGAACTTTCCGAACTGACTCTTCCATGTTCGGGATATAGAA	83022	83175	83225	83173	-1	HE796953	FIBRA_01891	83022	85122	None	4917	756	50817	No_constitutive_exon_found_in_species
TACATGGGTCCCGAGCGCTGTGGTCTGCTGAGACTCACTGTGCGGGAAAGGT	103163	103244	103294	103242	-1	HE796953	FIBRA_01896	102852	104447	None	4917	756	50817	No_constitutive_exon_found_in_species
GACGATACATTCCTTCATCATCCCTCAATTATCTGACATCATGGGATCAGAG	106606	107392	107442	107390	-1	HE796953	FIBRA_01897	104752	109848	None	4917	756	50817	No_constitutive_exon_found_in_species
AGTGCTTCTTGGCTGTTCTGTGCGCCGAGTCGTTGCTGACAGGGCCACAGTA	32584	32909	32534	32586	1	HE797202	FIBRA_07926	30700	32909	None	4917	756	50817	No_constitutive_exon_found_in_species
CGCGCGCGCGCTCTGCCGCGACTGACGGACTGACTGACCGGGTTGGACAGGT	34986	35267	34936	34988	1	HE797202	FIBRA_07928	34214	35267	None	4917	756	50817	No_constitutive_exon_found_in_species
GTAAGCATCCTATTGTCGGCGATTCTGAGGTAATGAACTCTGGGACGCAGAC	57142	57216	57266	57214	-1	HE797202	FIBRA_07937	54893	57983	None	4917	756	50817	No_constitutive_exon_found_in_species
AATAATTTCTCAACTGGTTCACACTTGTTTTTCTGACTTTTGTGGGATAGGC	89015	89092	88965	89017	1	HE797202	FIBRA_07946	88702	89578	None	4917	756	50817	No_constitutive_exon_found_in_species
GTAAGATCATAGACTATTAAGCACGGCTTAAACGCTGACCCTGGGAATAGTT	5077	5245	5027	5079	1	HE797054	FIBRA_03936	2480	7015	None	4917	756	50817	No_constitutive_exon_found_in_species
ACCAAGCACCCAGCGTTTTTGTCTACTGACGCTCTTAATGGGAAACGCAGCC	9426	9636	9686	9634	-1	HE797054	FIBRA_03937	7162	13561	None	4917	756	50817	No_constitutive_exon_found_in_species
TGAATGCTTTACGCCAGCACTTGCCTTTTCTGAAGCTATGGGTTGAACAGTG	21371	21428	21321	21373	1	HE797054	FIBRA_03942	20185	21881	None	4917	756	50817	No_constitutive_exon_found_in_species
GTTGACGCTTGCCATTTCGCCACACCACTCAATTATTATGGGTGTGTAAGGC	92536	92676	92486	92538	1	HE797054	FIBRA_03968	91933	92954	None	4917	756	50817	No_constitutive_exon_found_in_species
TCATAGTTTTACTTTGACGTTGAACTTGATTACTTACACTGGGCGACCAGAA	119867	119960	119817	119869	1	HE797054	FIBRA_03978	119501	120062	None	4917	756	50817	No_constitutive_exon_found_in_species
AGCAAATCAGTGCGGAGAGCGCTGCGGCAACGCTGGCGCGGGGCGGGGAGCG	5270	5280	5330	5278	-1	HE797112	FIBRA_05496	5270	9000	None	4917	756	50817	No_constitutive_exon_found_in_species
GCAGATCGTTATCGGAGTCGTCTGGCTATTCATCGAGCGAGGGAATCCAGGC	75822	76891	75772	75824	1	HE797112	FIBRA_05525	75259	77464	None	4917	756	50817	No_constitutive_exon_found_in_species
GGTATGCCCCCATTGTGACTGTGAATTTTCTGTTCATGAAGTGGGCATAGAT	83051	83143	83001	83053	1	HE797112	FIBRA_05527	82071	83723	None	4917	756	50817	No_constitutive_exon_found_in_species
TGTTCTCAGCTGCCTTCGTGCTCCTTCGTATACTTCTCGGGCGAAGCCAGAG	114443	114461	114393	114445	1	HE797112	FIBRA_05542	113164	115276	None	4917	756	50817	No_constitutive_exon_found_in_species
AGCTGTCTCAACATTTATGGTCTTTATAATACTGAGAGCTGGGGAAATAGAT	38709	38823	38873	38821	-1	HE797041	FIBRA_03641	36606	41534	None	4917	756	50817	No_constitutive_exon_found_in_species
CTGAGTGAGCATCGTCATTTGTACAGTATTTTTACTTATGGTATGGGCAGGA	71479	71650	71429	71481	1	HE797135	FIBRA_06089	70996	71741	None	4917	756	50817	No_constitutive_exon_found_in_species
TGTGGTGGTTTATGATAGTATGGAGCTTAGTCAAATGTTATGGGATATAGAA	104960	105022	104910	104962	1	HE797135	FIBRA_06104	104650	105638	None	4917	756	50817	No_constitutive_exon_found_in_species
TTGATCACACTCTTGCTCACAGACCAGTTCTCTTACGACAAGGGCAGTAGTT	73421	73633	73371	73423	1	HE796959	FIBRA_02029	68129	74330	None	4917	756	50817	No_constitutive_exon_found_in_species
GGTACTTAGCGTTTGTACTCAACAGAGATAGTGTGTATTCACTGGGGCAGAC	73682	74079	73632	73684	1	HE796959	FIBRA_02029	68129	74330	None	4917	756	50817	No_constitutive_exon_found_in_species
TAATATGACTATTGTCGTTCCGATGTGCACGCACTAACATATGTGGGCAGGC	104062	104172	104222	104170	-1	HE796959	FIBRA_02044	103930	104620	None	4917	756	50817	No_constitutive_exon_found_in_species
CGACCGGCACAGCTAATTGTCCGTGGTTGTCGTTGCGATTGCATGGGCAGGC	115024	115134	114974	115026	1	HE796959	FIBRA_02048	113766	116044	None	4917	756	50817	No_constitutive_exon_found_in_species
GCGCTCCTTCTCTTAGCATGATGGCGTTCTGGTTTTGACGGGTGAGATAGCA	40719	40913	40963	40911	-1	HE796930	FIBRA_01386	40719	42063	None	4917	756	50817	No_constitutive_exon_found_in_species
TTTGTTCCGTCTCTCCGCTTGTCGATCTCACGTCTGTGTGTGCGGGGTAGGC	19693	19738	19788	19736	-1	HE797185	FIBRA_07510	18637	20278	None	4917	756	50817	No_constitutive_exon_found_in_species
ACCTGTCGTAACCATAACCTTCAGCATTTTCCATGCTCAAATGGGATAAGTC	72060	72107	72157	72105	-1	HE797185	FIBRA_07522	71046	72783	None	4917	756	50817	No_constitutive_exon_found_in_species
CTGGTGCGGGAGAGTGTGTGGACGGGGGGTGACTGACTGGGACTGGGCAGGC	251	375	201	253	1	HE797101	FIBRA_05187	76	624	None	4917	756	50817	No_constitutive_exon_found_in_species
CTGGCCGGCTGCTGCGGTGGGCAAGGGGGGGCTGAATGAGGGTGGGACAGAT	437	521	387	439	1	HE797101	FIBRA_05187	76	624	None	4917	756	50817	No_constitutive_exon_found_in_species
GTATGTCTGGCCTCGCTCCGCTGAGTGCGCGACTGACTGTGGGGCGGCAGGG	3910	4113	3860	3912	1	HE797101	FIBRA_05188	1463	4113	None	4917	756	50817	No_constitutive_exon_found_in_species
TGAGTTGTCCTGGCTTCTGAGCAGTTGATCGCTGGAATGTGAGGGAACAGAA	8472	8690	8422	8474	1	HE797101	FIBRA_05189	6408	11293	None	4917	756	50817	No_constitutive_exon_found_in_species
GTGTTCTGCACTTTAGGTCAGAATGAGTGCTGATCGGCATGGGTGCACAGCG	26896	26941	26846	26898	1	HE797101	FIBRA_05198	25540	26941	None	4917	756	50817	No_constitutive_exon_found_in_species
TGAGGATTCGTATTCGTGAGCTGGATGATCGACGGCTTATGAGCGGGCAGAC	40064	40280	40330	40278	-1	HE797101	FIBRA_05202	39801	42016	None	4917	756	50817	No_constitutive_exon_found_in_species
CTGTTGACATCTCCCTCGCGCCATCCGTATCTTGACGTTAAAATGGGCAGTC	97871	97941	97991	97939	-1	HE797101	FIBRA_05224	97369	98946	None	4917	756	50817	No_constitutive_exon_found_in_species
GACCTGCTTTTCGAAACATGGCTAATAAGCTCAACTTATGGGATGGATAGCA	103364	103491	103314	103366	1	HE797057	FIBRA_04052	102915	103636	None	4917	756	50817	No_constitutive_exon_found_in_species
TGAAGGTTTAGTTCTTTTTTGCGGTAGGTGCTCACGCGGATGGGATATAGGG	21521	21651	21471	21523	1	HE796980	FIBRA_02393	20373	22184	None	4917	756	50817	No_constitutive_exon_found_in_species
GTCAGTGCCAGTCCGATGTCCACGGAAGCTTGCTCATCGCACGTGGGTAGAT	69009	69096	68959	69011	1	HE796980	FIBRA_02410	67642	70923	None	4917	756	50817	No_constitutive_exon_found_in_species
CATGGTGTGTTCTAATACCGTGCCGCTTGGCTCCGCTTGAATATGGGCAGAT	98465	98772	98415	98467	1	HE796980	FIBRA_02418	97190	99675	None	4917	756	50817	No_constitutive_exon_found_in_species
GAGGTGTCTTCTATTGTACTACTACTCCAACCGTCCTAATGATTGGGTAGGA	27200	27230	27150	27202	1	HE797157	FIBRA_06626	25307	29286	None	4917	756	50817	No_constitutive_exon_found_in_species
CGGTACAACCTTTGGTGGTGGCAGTAAGGAAGGCTCACAGATGCGGGTAGGC	41060	41199	41249	41197	-1	HE797157	FIBRA_06630	38009	41487	None	4917	756	50817	No_constitutive_exon_found_in_species
TGACGGGCTCGACTGCTGGTCACTGCCGACAGTCTCAATTTGGGGTATAGCG	77536	77604	77654	77602	-1	HE797157	FIBRA_06644	75799	77945	None	4917	756	50817	No_constitutive_exon_found_in_species
TCCTCGTAATATTAATATGCCACATGTGAATGAAACATATGGGACACCAGCG	17949	18121	17899	17951	1	HE797046	FIBRA_03755	17061	18121	None	4917	756	50817	No_constitutive_exon_found_in_species
GCGTAGTTCTCTTTATTCAGCTGAGCAGTGATTGAAGGGGAATGACATAGGC	61247	61438	61488	61436	-1	HE797046	FIBRA_03773	59362	62058	None	4917	756	50817	No_constitutive_exon_found_in_species
TGGCCGGGTCAGTCGCGTTCCTTCCACTCGCTCACGCTGCGGGTAAACAGCA	1241	1347	1397	1345	-1	HE797143	FIBRA_06295	152	2231	None	4917	756	50817	No_constitutive_exon_found_in_species
GGCACATGTCAAATGCTCAGTGCGCAATCTAAAGACTCACCGGGTAATAGTA	7281	7306	7356	7304	-1	HE797143	FIBRA_06297	4871	9781	None	4917	756	50817	No_constitutive_exon_found_in_species
AAGAATTTTTTTATGAATGCGAACAGGAGAGTTCACAAGCGAGGGATCAGGC	56656	56676	56726	56674	-1	HE797143	FIBRA_06312	54832	57223	None	4917	756	50817	No_constitutive_exon_found_in_species
AGTCGTAGATTCACAAAAACACGTTCGTATGAGACTGATCGGGAAGATAGGT	53103	53149	53053	53105	1	HE797108	FIBRA_05403	51615	53449	None	4917	756	50817	No_constitutive_exon_found_in_species
TGAGCCATTCGACACTTGATCCGTAGAGGTGGCTCATTTTATGCGGGTAGAT	63138	63337	63387	63335	-1	HE797108	FIBRA_05406	61525	65916	None	4917	756	50817	No_constitutive_exon_found_in_species
GTGCCCGCAAATGGTCTTGATTCAGTCTTTATTGATGTTGCGGGTGATAGCC	82667	82697	82747	82695	-1	HE797108	FIBRA_05412	82577	83141	None	4917	756	50817	No_constitutive_exon_found_in_species
CTCGTGCTGATGTCCGGGCGATGCGGCTGGGAGCGAGCGGGCGACGACAGAT	5587	5936	5537	5589	1	HE797206	FIBRA_07991	5018	9851	None	4917	756	50817	No_constitutive_exon_found_in_species
CAGTGTGACGTTCGCGGTGCGCCTTGCTGATGCGACCCCGGGGCTGATAGCT	14927	15047	14877	14929	1	HE797206	FIBRA_07993	11479	15047	None	4917	756	50817	No_constitutive_exon_found_in_species
GGTGAGCAGTGCCGCATTGATTTTTCGCAGATTTTACCAACGGGACATAGGT	34587	34680	34537	34589	1	HE797206	FIBRA_08002	32731	34680	None	4917	756	50817	No_constitutive_exon_found_in_species
CCGCCCGCCCTTGATGCTGTTGTTTCTGGGCGCTCACAGAGGGGATGCAGCT	41179	41490	41129	41181	1	HE797206	FIBRA_08004	37863	41813	None	4917	756	50817	No_constitutive_exon_found_in_species
AGTCCCATGTTATGCATTCCACAGCTTGTCATCATTTAACTGTAAGGGAGGT	86970	87017	87067	87015	-1	HE797206	FIBRA_08023	85902	87729	None	4917	756	50817	No_constitutive_exon_found_in_species
CACCCCCGGTGTATGCGTCGGAAACCAGCTCGGCTCAACGGGGAGGGCAGGG	10463	10577	10627	10575	-1	HE797062	FIBRA_04141	8660	10822	None	4917	756	50817	No_constitutive_exon_found_in_species
TATGTGTAATGCGGATTTAAGGCGGAAAGCATTACTCACGCGCGGGGTAGTG	10357	10412	10462	10410	-1	HE797062	FIBRA_04141	8660	10822	None	4917	756	50817	No_constitutive_exon_found_in_species
GGAGCCATATCATGATGCTTGGCAAATAAATTGATCTTTGGGGTTGACAGGA	96616	96776	96826	96774	-1	HE797062	FIBRA_04175	95980	97819	None	4917	756	50817	No_constitutive_exon_found_in_species
CTCTGGCTCTTCTTGTGTCTTTCCGCGCACCCATCTGTTCGGGTGCATAGGG	27912	28096	27862	27914	1	HE797090	FIBRA_04827	25318	28096	None	4917	756	50817	No_constitutive_exon_found_in_species
ATGTTCCAGAAATTCCGTGGCGATTCTGTTCGCTGATCTTGGGTGTGCAGAG	50525	50650	50475	50527	1	HE797090	FIBRA_04834	48510	50912	None	4917	756	50817	No_constitutive_exon_found_in_species
TTGTTCATGTTGGTACATTGTACGATTTAATATTAAACACGAATGGGCAGGT	58152	58230	58280	58228	-1	HE797090	FIBRA_04838	57371	62266	None	4917	756	50817	No_constitutive_exon_found_in_species
GCGGCCGTATCACTTGCCTTATCGTACGCACTCATCGTACGGGTGAGCAGTT	63107	63281	63057	63109	1	HE797090	FIBRA_04839	62638	66911	None	4917	756	50817	No_constitutive_exon_found_in_species
TTTGTTGTTGCAAGTTTTCATGTGAGACATTGCTCATAGCCGGGGCGCAGTG	71320	71451	71501	71449	-1	HE797090	FIBRA_04840	67447	71692	None	4917	756	50817	No_constitutive_exon_found_in_species
GAGAAATGTATATATGCGCGCTCATCAGATGTTTGCGTGCGGATGGGCAGGA	87528	87543	87478	87530	1	HE797090	FIBRA_04846	87180	89483	None	4917	756	50817	No_constitutive_exon_found_in_species
GCCTATTTTCTGTTACGTTTTGTGTGCCTGTGCTGACTGGGCGGACGTAGTG	99450	99531	99400	99452	1	HE797090	FIBRA_04849	96636	99531	None	4917	756	50817	No_constitutive_exon_found_in_species
TCGCTGCTCGCGTTGTGCGTCTGCGCGCGGTGTTGCTGAAATGGGAATAGTG	26331	26469	26281	26333	1	HE797110	FIBRA_05441	26157	27064	None	4917	756	50817	No_constitutive_exon_found_in_species
GGTATCTAAAATCATTTCCTTAAGTGCTCTGCTAACGACTATGGGGTTAGTC	48513	48529	48579	48527	-1	HE797110	FIBRA_05448	45156	50349	None	4917	756	50817	No_constitutive_exon_found_in_species
GGCGAGTTGAGAGGACATTTATTGATGGGAGTTTTCTTTTGGGGTGTTAGCT	9033	9094	8983	9035	1	HE797209	FIBRA_08067	8055	10578	None	4917	756	50817	No_constitutive_exon_found_in_species
TCAGTGTCGTCTGACCTTTCTAAACTTATCTTTCGGATCCGGGTAAGTAGCG	11950	12029	11900	11952	1	HE797024	FIBRA_03290	10154	12305	None	4917	756	50817	No_constitutive_exon_found_in_species
GAGTAGCGTGTTCTCAAACGTGGATCTGCACTGACCAGGGTGGATGGCAGGG	31127	31212	31077	31129	1	HE797024	FIBRA_03295	29154	31956	None	4917	756	50817	No_constitutive_exon_found_in_species
CGTTTTCCTTCGTCATTGTGGCTATGCGCCCAGATTTACGGGGTGTATAGGT	31605	31657	31555	31607	1	HE797024	FIBRA_03295	29154	31956	None	4917	756	50817	No_constitutive_exon_found_in_species
TGCGTAAAACGCCATTTTCGCCTAGATGTTCTGCTCAGTAGGGGTACAAGAT	61125	61171	61075	61127	1	HE797024	FIBRA_03307	60938	61627	None	4917	756	50817	No_constitutive_exon_found_in_species
ATATCTTTACCGCTACTTGTCATATACTTATGGATTATGGGGAATGACAGGA	84237	84375	84187	84239	1	HE797024	FIBRA_03313	83115	84375	None	4917	756	50817	No_constitutive_exon_found_in_species
GTTCGATTCTAGGACTTTCTAATGAATGCATTTTGAATGTTTGGGGGTAGAT	33123	33290	33073	33125	1	HE797031	FIBRA_03446	32726	33480	None	4917	756	50817	No_constitutive_exon_found_in_species
GAGCTTCGCGTCATTGTGTAGTCGAATCTAGGTCTCAATCGGGAGTTCAGTG	49416	49475	49366	49418	1	HE797031	FIBRA_03451	47705	51415	None	4917	756	50817	No_constitutive_exon_found_in_species
GTGTCTATCTTCATTCGTCCGTCACATGCCGATTTACGGAAATGGGATAGGG	66364	66509	66314	66366	1	HE797031	FIBRA_03457	64439	69170	None	4917	756	50817	No_constitutive_exon_found_in_species
GAAATGTGTCCACTCGCGAATCTGACTTGTGACGGAATCGGGACAAACAGAG	66576	66743	66526	66578	1	HE797031	FIBRA_03457	64439	69170	None	4917	756	50817	No_constitutive_exon_found_in_species
TTGTATTTACTTGGCCAGTTAATGACATGATCATACGCATGTGTGGGTAGGC	79973	80099	80149	80097	-1	HE797031	FIBRA_03461	75736	81122	None	4917	756	50817	No_constitutive_exon_found_in_species
TATATGCGCATAGATAGTCCATAGGTTACTGAAAGCATTGGGGTGGGCAGGT	92890	92935	92840	92892	1	HE797031	FIBRA_03466	91998	98776	None	4917	756	50817	No_constitutive_exon_found_in_species
TTCACTCATACCGGATAGTTAATAATTTGTCAATGACATATGGGAGATAGAG	96074	96177	96024	96076	1	HE797031	FIBRA_03466	91998	98776	None	4917	756	50817	No_constitutive_exon_found_in_species
ATTTGCGGGTGCGAAGTAGGAAGAGCGGCTGACACTGGTCGGGTGTAAAGGA	66203	66235	66285	66233	-1	HE796898	FIBRA_00754	66203	67993	None	4917	756	50817	No_constitutive_exon_found_in_species
AATGTATGCGTCTGGTTGTGTCTCTTTGGCTCACTGCGGCGGGACATCAGCG	81272	81384	81222	81274	1	HE796898	FIBRA_00759	78773	82423	None	4917	756	50817	No_constitutive_exon_found_in_species
CATAATGCCCCCCTCTTCTCAGTTAACGACAAACTTCTTGGGATGAGCAGGG	47066	47142	47016	47068	1	HE796873	FIBRA_00250	46664	48392	None	4917	756	50817	No_constitutive_exon_found_in_species
TGCGTTTGCTTTATACGCCGTGTCCAGCAGAGACTGACGTGACGGGCTAGCA	51339	51421	51471	51419	-1	HE796873	FIBRA_00252	50177	51496	None	4917	756	50817	No_constitutive_exon_found_in_species
CAACGCGTCGTCTACGTCATGCTAATTACTTTCCCGCACTGGGAGCCCAGTC	52110	52194	52060	52112	1	HE796873	FIBRA_00253	51802	53745	None	4917	756	50817	No_constitutive_exon_found_in_species
GCTTGCCGTGCTGAGTTGGGTGCGCGTGTGTCCGCGCGGCGGGGAGGCAGGA	7404	7934	7354	7406	1	HE797213	FIBRA_08137	7252	9354	None	4917	756	50817	No_constitutive_exon_found_in_species
GGTATGTTTGGCCCTCATGTTCAGGCCGCATCGCCGACTGGGAAATGTAGAT	26794	26910	26744	26796	1	HE796904	FIBRA_00874	21360	28455	None	4917	756	50817	No_constitutive_exon_found_in_species
GAATCATGCCCAATAATTCTTAGCGACGCTCACCTAACGCACATGGGCAGAT	40065	40173	40223	40171	-1	HE796904	FIBRA_00878	39902	40460	None	4917	756	50817	No_constitutive_exon_found_in_species
TAGTCTTACAATGCTCATGACGCTAATGCCCTACGTGCTCTTGGGGACAGGT	15227	15251	15301	15249	-1	HE797198	FIBRA_07840	13483	15732	None	4917	756	50817	No_constitutive_exon_found_in_species
GTCGTTAGTGAGAATCCCAGTGGGACTGTTTTTGTTCACGGGTGGTGAAGGC	40981	41059	40931	40983	1	HE797198	FIBRA_07850	39622	41444	None	4917	756	50817	No_constitutive_exon_found_in_species
GCGCTCCAGTCCGCTTTGCTGCGCTGTGTTGTACCCGCCTGACGGGCTAGTT	46542	46760	46810	46758	-1	HE797198	FIBRA_07852	44760	47150	None	4917	756	50817	No_constitutive_exon_found_in_species
CTTATTCATTTCTGTCTGTCCACTATAATTTGTGACGGGTAGACGTGCAGAG	45517	45724	45774	45722	-1	HE797198	FIBRA_07852	44760	47150	None	4917	756	50817	No_constitutive_exon_found_in_species
CTGTGAGTAGGTTCTCTTACATACCGAATACTTAACACGAGTGGGTACAGAA	54387	54426	54337	54389	1	HE797198	FIBRA_07855	53984	55303	None	4917	756	50817	No_constitutive_exon_found_in_species
CACTTGTATCTTTGACTGCCACTCACTGAAAAATTTGGTCTGGGATGTAGGT	25732	25867	25917	25865	-1	HE796872	FIBRA_00210	25561	26952	None	4917	756	50817	No_constitutive_exon_found_in_species
AGTGTGCCCGTGCTCTCCGGTCTGGCGGCGCTGACTGGGACAGGCCGGAGCA	97603	97614	97553	97605	1	HE796872	FIBRA_00233	97226	97614	None	4917	756	50817	No_constitutive_exon_found_in_species
CGGTGACTGAGGACACAGGGTGGGGCGATACTGATGACAAGACTGGGTAGAG	848	956	798	850	1	HE796909	FIBRA_00973	337	956	None	4917	756	50817	No_constitutive_exon_found_in_species
GCCATCGTAGTCTATGGTGAATGCCAGTTGATCTTCGCGCGGGGCATCAGGT	14036	14093	13986	14038	1	HE796909	FIBRA_00980	13374	14093	None	4917	756	50817	No_constitutive_exon_found_in_species
TGTGAGTCTTGTGGATTATTTTTTTGTCCTTTCACCTGACGTCCGGGAAGGG	14748	14776	14826	14774	-1	HE796909	FIBRA_00981	14317	15331	None	4917	756	50817	No_constitutive_exon_found_in_species
CAAGCGACCGTATATACCCACAGTCGTCTTGACGCACATGGGTTGAACAGCT	17093	17169	17043	17095	1	HE796909	FIBRA_00983	16784	17869	None	4917	756	50817	No_constitutive_exon_found_in_species
AGTATGCTTTACAAATTTCTTGCACTGGCATTGAACTCCGGCGTGGGAAGGG	24548	24630	24680	24628	-1	HE796909	FIBRA_00986	22841	25335	None	4917	756	50817	No_constitutive_exon_found_in_species
TACGCCTTCGTGCTGAGTCAAGATTTGTTCATTCCTCACTGTCGGGATAGAT	64227	64362	64177	64229	1	HE796909	FIBRA_00998	61504	64362	None	4917	756	50817	No_constitutive_exon_found_in_species
TTTGATATCTTCCACACACAGAGATTATGGCTGAAGCGGCGGGGGTGCAGAG	67214	67375	67425	67373	-1	HE796909	FIBRA_00999	64463	67492	None	4917	756	50817	No_constitutive_exon_found_in_species
CAGTCTCCCAGAAGTCTCAAAAATCTCACTGAATGTGCACCAATGGGTAGAA	17210	17270	17320	17268	-1	HE797177	FIBRA_07228	14725	17480	None	4917	756	50817	No_constitutive_exon_found_in_species
TATGGCCCCGTGTTCCCTGTCAGCTCTTGCTCATACATATCGGGCGATAGGG	16338	16558	16608	16556	-1	HE797177	FIBRA_07228	14725	17480	None	4917	756	50817	No_constitutive_exon_found_in_species
GTGTATACTTCCTCCTTTATAAACACATGGCTCATCGCGTACGGGTACAGGC	82330	82583	82280	82332	1	HE797177	FIBRA_07252	81557	82583	None	4917	756	50817	No_constitutive_exon_found_in_species
TGATGAACTTGACATGTTATGCGACTGGGTCCGTCTCCATGGGAAATTAGAT	37917	38139	38189	38137	-1	HE797220	FIBRA_08251	37917	39153	None	4917	756	50817	No_constitutive_exon_found_in_species
AGCGTTGAGAATTCTGAAACCTATGATTAACCCATAAACCACGGGACTAGGT	30299	30403	30453	30401	-1	HE797173	FIBRA_07117	29524	31730	None	4917	756	50817	No_constitutive_exon_found_in_species
TGAGTATGTTTAGTCTTTTTCACTTACACAAGCCTGATGGGGGACACTAGTG	54625	54858	54908	54856	-1	HE797002	FIBRA_02790	54271	57414	None	4917	756	50817	No_constitutive_exon_found_in_species
CCGGTAAGTTGATCGAAGTATGTAATGATAGGCAACTGATGGGACTGCAGAC	55412	55457	55507	55455	-1	HE797058	FIBRA_04075	50609	66010	None	4917	756	50817	No_constitutive_exon_found_in_species
ACTATATTACTACCTTACTGCTGGATTTCGCTGAAGGTGGGGGATTATAGGA	50780	51013	51063	51011	-1	HE797058	FIBRA_04075	50609	66010	None	4917	756	50817	No_constitutive_exon_found_in_species
ACTGACTTTGGGATCCTTTGCCGGAGGTACTGATAACGGGGGCATGGCAGTG	70945	71297	71347	71295	-1	HE797058	FIBRA_04077	69859	75285	None	4917	756	50817	No_constitutive_exon_found_in_species
TGCTTTACATTTTGTGCTGCCGTTCTGATAACGGATGCGCGGGTGTGAAGGT	86657	86758	86607	86659	1	HE797058	FIBRA_04083	85737	87276	None	4917	756	50817	No_constitutive_exon_found_in_species
GCGTGGTGCGCGTGCGGGGTGGTGGTCTGCGCTGACTTGCGTGCGGGCAGTT	90068	90136	90018	90070	1	HE797058	FIBRA_04084	87705	90535	None	4917	756	50817	No_constitutive_exon_found_in_species
GACATACTCCGTTCGCTGTAATAATCTGTGTGCGTGTATCTGGAGGGTAGGT	16215	16323	16373	16321	-1	HE797156	FIBRA_06581	16215	16510	None	4917	756	50817	No_constitutive_exon_found_in_species
ACTATCGAATTTTATCTGCTTGAATGAGCAGGTCTAAGGCAGCTGGGTAGTA	30217	30295	30345	30293	-1	HE797156	FIBRA_06587	30217	31084	None	4917	756	50817	No_constitutive_exon_found_in_species
GTCGCGTTTGTGCTGATCGAGTACGGGCAATGTCACCGGGGACTTGGAAGCT	80287	80386	80237	80289	1	HE797156	FIBRA_06609	80111	80530	None	4917	756	50817	No_constitutive_exon_found_in_species
ATTTTTACTGCATAACCTCATCGCATGTCATTGGTGGGCCGAACACATAGCT	34095	34167	34045	34097	1	HE797175	FIBRA_07177	33958	35115	None	4917	756	50817	No_constitutive_exon_found_in_species
GTGCGCGGAGCATTTTGAGCGTGTGGCGAGCTCACGCGCCCGGGTGTAAGTC	70289	70613	70239	70291	1	HE797175	FIBRA_07189	70169	71722	None	4917	756	50817	No_constitutive_exon_found_in_species
ACTTGAAGCCTTTTCCCTATTACTTTGATTTGCCGACGGGGACAATATAGGG	17754	19338	17704	17756	1	HE797137	FIBRA_06122	17640	19338	None	4917	756	50817	No_constitutive_exon_found_in_species
AGGTCCATCGATCGCCTCTGAACAAGGAGATTAAAGTCATGCGCGGGTAGCT	1466	1609	1416	1468	1	HE796900	FIBRA_00778	382	2060	None	4917	756	50817	No_constitutive_exon_found_in_species
GTTTTGTTCTTTCTACTGCTTCCCATTCTCGCTTTTTAATGGGGAGTCAGGC	31671	31798	31621	31673	1	HE796900	FIBRA_00791	31042	32248	None	4917	756	50817	No_constitutive_exon_found_in_species
GTGTGTTGTCTTCTCATGAGTCTCTTACTATCATCTAAGGGGATAACCAGAG	74209	74403	74453	74401	-1	HE796900	FIBRA_00806	73463	75066	None	4917	756	50817	No_constitutive_exon_found_in_species
ACGTACTTGTATGTTGCCGCACGTTTCTCTGTGACTTATTGTACGGGGAGAT	18098	18126	18048	18100	1	HE797094	FIBRA_04924	17854	18749	None	4917	756	50817	No_constitutive_exon_found_in_species
GACAATTATCATAGTCTCTTTTCCGCTTGCGCTCACGTCAAGTGGGACAGGT	60213	60863	60913	60861	-1	HE797094	FIBRA_04944	58964	61832	None	4917	756	50817	No_constitutive_exon_found_in_species
TTCTTCTGCTTATCGGATAAAGTTTGCTCATTGACGGTGGCCGGGAATAGCA	13110	13198	13060	13112	1	HE796901	FIBRA_00816	11224	14785	None	4917	756	50817	No_constitutive_exon_found_in_species
TCCTTTTTCTTTCTTTGCTACATTCTAATGTTCTGAGAAGCCCGAGGGAGGG	49435	49593	49643	49591	-1	HE796901	FIBRA_00826	47505	50124	None	4917	756	50817	No_constitutive_exon_found_in_species
GTCCTGCTCATGGTCTGCTGACGCTTCATATGGATGCTGTGGGATCACAGTG	52965	53570	52915	52967	1	HE796901	FIBRA_00827	51755	53570	None	4917	756	50817	No_constitutive_exon_found_in_species
GTCACAGCCAGCAGCGAGCAGCAATCGATTAGTTCATGGATGGGGAATAGGG	80463	80520	80413	80465	1	HE796901	FIBRA_00836	79203	81190	None	4917	756	50817	No_constitutive_exon_found_in_species
AGGTGTTTATGTTTGTCTAAATCACGCCGTGATGCTAATGGGTCGAGCAGGC	11835	12242	12292	12240	-1	HE797102	FIBRA_05236	9787	12326	None	4917	756	50817	No_constitutive_exon_found_in_species
GCGGTGCAAGTCTGACAGATGACGCAAACTTATCCTGGGCTGATGTGAAGGA	15176	15297	15347	15295	-1	HE797102	FIBRA_05237	13133	16569	None	4917	756	50817	No_constitutive_exon_found_in_species
CCTTATTATCATCCTTTCCAAACACATAGATATACTCAGAATGGGTGCAGAA	4679	4783	4833	4781	-1	HE796981	FIBRA_02424	4679	6611	None	4917	756	50817	No_constitutive_exon_found_in_species
CTGTGTGACTTCTGTTGGAAAAGATGACTGATGAATAGCTCGAGGGATAGCT	67804	67886	67936	67884	-1	HE796981	FIBRA_02447	67130	68427	None	4917	756	50817	No_constitutive_exon_found_in_species
CCTCGGCTCTGAGGAGATGCGTTGTGTCCTAATCGCCGATGGGGCTGCAGGA	89879	89986	89829	89881	1	HE797184	FIBRA_07501	89683	90786	None	4917	756	50817	No_constitutive_exon_found_in_species
CGTGTGAGCAGGGGTGTGCGGGGCTGACTGGGGCTGGCTGGGGCTGACAGAG	3020	3325	3375	3323	-1	HE796946	FIBRA_01685	2753	3716	None	4917	756	50817	No_constitutive_exon_found_in_species
AGAAATGGGCGTTCCAATGTGCATGCCCTGCTTGCTCACTGACCGGGAAGGA	31659	32043	31609	31661	1	HE796866	FIBRA_00011	30734	32043	None	4917	756	50817	No_constitutive_exon_found_in_species
CCTCCGGTCAGAGATGCGCAAGTTTCTGATTGGGAACGTGGGATGTGCAGCC	71764	72244	71714	71766	1	HE796866	FIBRA_00021	70739	72244	None	4917	756	50817	No_constitutive_exon_found_in_species
GTCCTATTCCCATCCCCTTCCGTGTTGGATACTTACTGGCGAGGGTTCAGCT	50699	50960	51010	50958	-1	HE797145	FIBRA_06369	49689	55306	None	4917	756	50817	No_constitutive_exon_found_in_species
TGCTCTCTCCCGCAGATGTCAACTCGCACTGACGTGCCCGGCGGGCGCAGAG	8108	8195	8245	8193	-1	HE797224	FIBRA_08353	7927	9349	None	4917	756	50817	No_constitutive_exon_found_in_species
TAGGTGCGTCTGGCTGGCCGACATTTAACTTCGCCACTCACGGGGCACAGAC	25138	25652	25088	25140	1	HE797224	FIBRA_08357	24022	25825	None	4917	756	50817	No_constitutive_exon_found_in_species
GCGCAGACTAGGGTACAACTACTCCCAGTTCTGGAGGGACACGCGAACAGTG	38626	39782	39832	39780	-1	HE797224	FIBRA_08363	38626	43589	None	4917	756	50817	No_constitutive_exon_found_in_species
GATCTTTCACCGCTTCGGCCGTCTATGCTAATATATGCGATGGGACACAGGA	73704	73833	73654	73706	1	HE797224	FIBRA_08368	73465	73833	None	4917	756	50817	No_constitutive_exon_found_in_species
GTGAGTAGAATTTAAATACCTATACTCACCTATTGATACATGGGGTACAGAT	43729	43747	43679	43731	1	HE797111	FIBRA_05481	42372	46667	None	4917	756	50817	No_constitutive_exon_found_in_species
CCCGTATATGACCGCTTTCCATTTCTCACGAATATTATCGGGAAACATAGGT	44177	44190	44127	44179	1	HE797015	FIBRA_03106	43241	44876	None	4917	756	50817	No_constitutive_exon_found_in_species
AGGATAGCGCTAACTCGGGATCTCGTGTCACAGTTACTGGGACAATGTAGGC	44484	44540	44434	44486	1	HE797015	FIBRA_03106	43241	44876	None	4917	756	50817	No_constitutive_exon_found_in_species
TAGTGAGTTTCCTCTTCGGTATATGACAGAATGTTGCTGAGGGGACACAGTT	17362	17846	17312	17364	1	HE797049	FIBRA_03841	16484	18642	None	4917	756	50817	No_constitutive_exon_found_in_species
TGAGTCAGCACCGACTTTCCATTGGAATAACCTACTCATCATGGGTATAGCC	46814	46878	46764	46816	1	HE797049	FIBRA_03849	45759	49059	None	4917	756	50817	No_constitutive_exon_found_in_species
AGAGTCTTCAAGTGTAGCGTTGAAAAGCTAGTGCTGACATTGGGACACAGAA	17595	18016	17545	17597	1	HE797167	FIBRA_06942	13887	18754	None	4917	756	50817	No_constitutive_exon_found_in_species
ATATAGCAGTTCATGTTACTTCTGATCCTCTCTTTTTTTCGCTGGGATAGGA	68726	68820	68676	68728	1	HE797167	FIBRA_06959	68039	69224	None	4917	756	50817	No_constitutive_exon_found_in_species
CTTCATTGCTTCACCAATATTCAGTCCGTCCCGGGATCTCGGGCCAACAGCA	80260	80336	80210	80262	1	HE797167	FIBRA_06965	80017	82133	None	4917	756	50817	No_constitutive_exon_found_in_species
TTTCGGCTTGCGTCTTAGCCTGTATACTGGACTGACATGGGATGGTGCAGTC	22666	22695	22616	22668	1	HE797159	FIBRA_06668	21388	22783	None	4917	756	50817	No_constitutive_exon_found_in_species
TTTGATATCTTTCCAATGCTGTTTTCTCACAAATTTGAGACGGGGAATAGCA	48387	48497	48337	48389	1	HE797159	FIBRA_06675	41310	51672	None	4917	756	50817	No_constitutive_exon_found_in_species
GCTGCTCTCTACCCCTTCTCACACATTCCTAACATCTTTTCCGGGAACAGAT	3180	3312	3362	3310	-1	HE797011	FIBRA_03005	1824	4889	None	4917	756	50817	No_constitutive_exon_found_in_species
GAGTCTAAGTCTGCTTTTTTTCTAAGCTGGAAGACCTTACCGCGGGACAGGC	40527	40665	40715	40663	-1	HE797011	FIBRA_03020	40397	40840	None	4917	756	50817	No_constitutive_exon_found_in_species
CGACTCTAGCAATCTGCCTGTGCATTGACACTGACTGTTCTGGGGCGTAGAT	48984	49072	49122	49070	-1	HE797011	FIBRA_03022	47800	49277	None	4917	756	50817	No_constitutive_exon_found_in_species
ATCTACCTAAATATTCACAGGAATTTATGCTCATGGTTCACACAGGGTAGCT	85611	85673	85723	85671	-1	HE797011	FIBRA_03033	84121	85955	None	4917	756	50817	No_constitutive_exon_found_in_species
GAGGTAGGACGCATACAATCACCCTTTGTCTGTGATTGACAAGGGCATAGAT	84556	84693	84743	84691	-1	HE797011	FIBRA_03033	84121	85955	None	4917	756	50817	No_constitutive_exon_found_in_species
GGTGGCTCATCAATCTGCTTCAGCATTGACGTCCACTAATAGGGGTTCAGTT	27967	28045	28095	28043	-1	HE797091	FIBRA_04858	27055	28817	None	4917	756	50817	No_constitutive_exon_found_in_species
GAGTGCGCTAATTTAAGCCACGAAAAAGTGGGAGGAGCTCACGGGGGAAGGT	66432	66611	66661	66609	-1	HE797091	FIBRA_04872	66432	68417	None	4917	756	50817	No_constitutive_exon_found_in_species
TCCGAAAGCCAGAGGGGATATCCAGGGAGCTCTTCTCACTAATTGGGCAGTC	72020	72103	72153	72101	-1	HE797048	FIBRA_03825	68501	72259	None	4917	756	50817	No_constitutive_exon_found_in_species
AGGTAAGCCAGCGTGATCCTTCAATCATAATGTATACTCAGCGGGAGTAGAT	56589	56708	56758	56706	-1	HE797204	FIBRA_07976	55051	61971	None	4917	756	50817	No_constitutive_exon_found_in_species
GTTTGTCGCGTCCTGGTAGTTGTCAACTCACCGGATAATGGGGCATAAAGCC	55558	55805	55855	55803	-1	HE797204	FIBRA_07976	55051	61971	None	4917	756	50817	No_constitutive_exon_found_in_species
TGGGTGAGTCAACAGGAAGTAGGATGAGGCTTTACTCATCATATGGGTAGGC	6404	6502	6354	6406	1	HE796906	FIBRA_00925	2696	6989	None	4917	756	50817	No_constitutive_exon_found_in_species
GTACGTGTGTTTCCCTTTACATGTGTGGCCACCTTCCGACAGGGCAGCAGAC	23635	23729	23779	23727	-1	HE796905	FIBRA_00906	21334	23959	None	4917	756	50817	No_constitutive_exon_found_in_species
ATGCCCCGAAGGTACGCTCCTATTATAACTGAGATCACTTGGGGCGGCAGGC	28022	28069	28119	28067	-1	HE796905	FIBRA_00908	25082	28354	None	4917	756	50817	No_constitutive_exon_found_in_species
GTATTCACCCTCAATTTCGGTGGTAGTCATCGCTTATAGTTGGTGGGCAGAC	52940	52985	52890	52942	1	HE796905	FIBRA_00914	48047	53382	None	4917	756	50817	No_constitutive_exon_found_in_species
TCATTCAAAAAGTCTTTCTTTTCCCTGCCTTGTCTGACCACGGGTGACAGCC	53038	53160	52988	53040	1	HE796905	FIBRA_00914	48047	53382	None	4917	756	50817	No_constitutive_exon_found_in_species
CGTGTATATATATGTTCCACTTGTTTGTCTTTTAAGTTGGGAGTGCACAGCG	70466	70870	70920	70868	-1	HE796905	FIBRA_00921	69110	72212	None	4917	756	50817	No_constitutive_exon_found_in_species
TAGGTGTCTGCGCCGTCGACAAAGTGCCAAGTATTGATGTCGGGTAACAGTA	75449	75572	75622	75570	-1	HE796905	FIBRA_00922	73788	75859	None	4917	756	50817	No_constitutive_exon_found_in_species
ACGAGGACGCGGATGTTGAGGGGGGACAGATGCACGTGTGATGGGACTAGCA	82825	83303	82775	82827	1	HE796905	FIBRA_00923	77627	83632	None	4917	756	50817	No_constitutive_exon_found_in_species
GCGAGCGGGCGGGGGCGCGCGGGTGCGGGGCTGACGCGGCGCGGGCGCAGGT	1469	1595	1645	1593	-1	HE797063	FIBRA_04177	824	5112	None	4917	756	50817	No_constitutive_exon_found_in_species
GGTAATGTTAAGCACTAGCGCAGATGTACTGACTGGGGTTATATGAGCAGAC	14238	14364	14414	14362	-1	HE797063	FIBRA_04183	14238	21547	None	4917	756	50817	No_constitutive_exon_found_in_species
TTCGTCTAGTCGTCCCACTCATACATGCCCATTGCGCATGGGAACCACAGGC	28791	28850	28900	28848	-1	HE797063	FIBRA_04186	27181	29680	None	4917	756	50817	No_constitutive_exon_found_in_species
TGAGTGTTTTCCGCACCATGATGTGTTTATGAAGCTCAAAGGGCTGAAAGCC	42428	42502	42552	42500	-1	HE797063	FIBRA_04190	40649	43847	None	4917	756	50817	No_constitutive_exon_found_in_species
GCCGTACAGGCCCAACGCACTCCGCCTAACGATCAGCATCTGGGGCACAGGC	43605	43740	43790	43738	-1	HE797066	FIBRA_04241	43313	45500	None	4917	756	50817	No_constitutive_exon_found_in_species
CAGAGCCCCACTAGCCGTATCACAACGAGTTACTAATGCTGGGTCGACAGTT	43313	43546	43596	43544	-1	HE797066	FIBRA_04241	43313	45500	None	4917	756	50817	No_constitutive_exon_found_in_species
CGATCTCTATCTCGGTGGCAGTACGTGCTAACTGACCGGTGGGATGATAGAA	14701	14926	14651	14703	1	HE796998	FIBRA_02696	11514	16148	None	4917	756	50817	No_constitutive_exon_found_in_species
GTCATGCATCTGCATCTGCAACTTTGCATGCTAATTATTTGGGCTTGAAGAC	29285	29349	29399	29347	-1	HE796998	FIBRA_02703	28023	31119	None	4917	756	50817	No_constitutive_exon_found_in_species
GTTCCTCTATCTTCTTGAAAACGATTCAGCTCATTAACGAGGGGAAATAGTC	46246	46339	46389	46337	-1	HE796998	FIBRA_02711	44609	47698	None	4917	756	50817	No_constitutive_exon_found_in_species
TCCGTCCTCAGTGTTGTACCGAGAATGTAGTCATTAATAGATGGGATCAGAT	58161	58310	58360	58308	-1	HE796998	FIBRA_02714	56359	58521	None	4917	756	50817	No_constitutive_exon_found_in_species
TGTGCGTTCGATGGCACAGATGCGGTGAGCCAATGCATCCGGGGCCACAGGC	80685	80718	80635	80687	1	HE796998	FIBRA_02721	77345	80718	None	4917	756	50817	No_constitutive_exon_found_in_species
TCAAAGACAATGGCGATGTGTTGTAGGGCTAACGCTTGGGACATGAACAGAG	19817	19944	19994	19942	-1	HE797032	FIBRA_03474	19817	20726	None	4917	756	50817	No_constitutive_exon_found_in_species
AGTGGTTGCTAAAGCTATCAGAACATAGCAATGCTGAAATGGGCCGGAAGTT	28854	29625	28804	28856	1	HE797032	FIBRA_03475	21431	29950	None	4917	756	50817	No_constitutive_exon_found_in_species
TGCACATGCATTAGCTTGCTCCTGAAGTGAGCTGATCATGTGTGGGACAGGA	57198	57316	57366	57314	-1	HE797032	FIBRA_03486	56569	58582	None	4917	756	50817	No_constitutive_exon_found_in_species
TCGGTATGTCATCTCAATAAGTTCTGTTTAATGACACTAAAGTGGGCTAGCT	48786	49020	49070	49018	-1	HE797180	FIBRA_07338	46667	50471	None	4917	756	50817	No_constitutive_exon_found_in_species
AGGCATGAGACACCCTTGACTAAGGAGAACGTAACTGATGTCCGGGAAAGTT	79429	79488	79538	79486	-1	HE797000	FIBRA_02757	73912	79827	None	4917	756	50817	No_constitutive_exon_found_in_species
GAGTCAGTGACTAAAGTATTGACATTCTTGCATATCTGACAAGGGACTAGGA	14308	14398	14258	14310	1	HE796892	FIBRA_00596	13765	16770	None	4917	756	50817	No_constitutive_exon_found_in_species
GTCTGTCTTCCCTCTGACTGAGGGCTATGAATTTGACTGGTATGGGAAAGCG	15013	15289	14963	15015	1	HE796892	FIBRA_00596	13765	16770	None	4917	756	50817	No_constitutive_exon_found_in_species
CTTTCTTATATGTGAATTCTCTTGGGAATAGTAGGTTTATGGGTAAACAGGA	19283	19416	19466	19414	-1	HE796892	FIBRA_00597	17494	19682	None	4917	756	50817	No_constitutive_exon_found_in_species
GGCAGACATAAATCTACCTTACGTGACGACTAACAAGAGATGATGGGTAGGA	71357	71420	71307	71359	1	HE796892	FIBRA_00615	69851	74552	None	4917	756	50817	No_constitutive_exon_found_in_species
GATATCCCCTGGTTGATTGTGCTCGAAGATTGATCAACGCGCGTGGGCAGCG	78791	78941	78741	78793	1	HE796892	FIBRA_00617	77540	79437	None	4917	756	50817	No_constitutive_exon_found_in_species
AGTCCTCCTCTATCTATGGTTGTTGACTCCACTCATTCCTTGGGGTATAGGC	26701	26719	26651	26703	1	HE797088	FIBRA_04793	26071	28215	None	4917	756	50817	No_constitutive_exon_found_in_species
GCGCATTTTTTTTGTTTCATTTCGGTGCGCGGCGCTGACCAGTGGGACAGGC	38494	38513	38563	38511	-1	HE797088	FIBRA_04795	36558	38649	None	4917	756	50817	No_constitutive_exon_found_in_species
GTTGTGGGTGGTCCTTGTGACGGTACCGATGGAAGCTAATGCTGGGATAGTT	54956	54981	54906	54958	1	HE797088	FIBRA_04798	54016	56074	None	4917	756	50817	No_constitutive_exon_found_in_species
GTTTAATTTATGTGAAGTCTCGCAACTTATCTCGTCGGGGATGGTGGTAGGG	2469	2558	2419	2471	1	HE797012	FIBRA_03034	1905	4567	None	4917	756	50817	No_constitutive_exon_found_in_species
TTCGTCTCTAACACGCTAGCTGAATCGTCCTAACGCAGTATGGGCGATAGGC	12428	12526	12378	12430	1	HE797012	FIBRA_03036	11845	14197	None	4917	756	50817	No_constitutive_exon_found_in_species
TATACTTTCGCATATGCCCATGCAGATAGGATGATAACATTGATGGGCAGGC	38564	38668	38514	38566	1	HE797012	FIBRA_03047	38420	39531	None	4917	756	50817	No_constitutive_exon_found_in_species
GGTAACTCATAGTCCTGGTTCTTGCTTCAAAGCTGACATAGGGGCAACAGCT	62983	63156	63206	63154	-1	HE797012	FIBRA_03052	57599	63879	None	4917	756	50817	No_constitutive_exon_found_in_species
GTAGGTCTTGTCATAAATGGTTCCAATACTCAAGTATCTCGATGGGCCAGCG	57991	58225	58275	58223	-1	HE797012	FIBRA_03052	57599	63879	None	4917	756	50817	No_constitutive_exon_found_in_species
ACGTTCCTTTGCAACCCGCTCACCTCGAGTCTCCACCTTTGGGATGGTAGAT	8710	8875	8660	8712	1	HE797085	FIBRA_04620	6307	9217	None	4917	756	50817	No_constitutive_exon_found_in_species
TGCGCTTAAATGTTCACAGAGTGGCCCACTGCTCTGACTGACACGGGTAGGC	52567	52591	52517	52569	1	HE797085	FIBRA_04639	52310	52591	None	4917	756	50817	No_constitutive_exon_found_in_species
TACCGCATTGTATCTATACTACCTAGCCGCTTCTTACCCGGGATGAATAGGA	68222	68360	68410	68358	-1	HE797085	FIBRA_04643	65359	68573	None	4917	756	50817	No_constitutive_exon_found_in_species
GTGTGTCTCCTTTACCAATTAGTATTCGCTGATATGGACTTCGGGAACAGAC	15477	15814	15864	15812	-1	HE797207	FIBRA_08036	15331	20699	None	4917	756	50817	No_constitutive_exon_found_in_species
AGAAGCTGACTGCCCTTCCGTTACGCCATGAACTCCGATTATGTGGGCAGAC	46852	47027	46802	46854	1	HE797207	FIBRA_08043	45409	47572	None	4917	756	50817	No_constitutive_exon_found_in_species
CTCTATTGGTAGTAAGACGAACGCAGATCGTGACGCTGAGTTGGGAACAGCC	62574	62755	62805	62753	-1	HE797072	FIBRA_04370	62574	64255	None	4917	756	50817	No_constitutive_exon_found_in_species
GGTGCGTAGTATTGAAGGATTCGGTGACAGCCATGTTAATCGGGTCGAAGAT	18043	18223	18273	18221	-1	HE797223	FIBRA_08327	16472	19366	None	4917	756	50817	No_constitutive_exon_found_in_species
TCTTTTTTTTTTTTCATATTCATTTTGCATTCACACGTCCGTGGGTGTAGGT	62574	62676	62524	62576	1	HE797223	FIBRA_08345	61715	64900	None	4917	756	50817	No_constitutive_exon_found_in_species
AATCGATTGGGCCATTCGCTAGCCGTGGCACTGACCTTCGGGGGCAATAGCT	26253	26348	26203	26255	1	HE797097	FIBRA_05143	24989	26770	None	4917	756	50817	No_constitutive_exon_found_in_species
GGTTTCTGGTGGCTCGACAGAGCGCGGTGCAAGACTGATCGTGGGCGCAGCG	26500	26631	26450	26502	1	HE797097	FIBRA_05143	24989	26770	None	4917	756	50817	No_constitutive_exon_found_in_species
GTACGTTCTTGCGCGCTTTACGACGACCATGCCGCTGACGCTGGGAGTAGCA	33699	33810	33649	33701	1	HE797097	FIBRA_05146	32034	34891	None	4917	756	50817	No_constitutive_exon_found_in_species
ATCGACTCGAAGTTACACTTGGTTGTTGTCGACTGACTTCAAATGGGCAGGA	1729	1827	1679	1731	1	HE796949	FIBRA_01773	1137	3510	None	4917	756	50817	No_constitutive_exon_found_in_species
GATATTAAATTTCAGAGGAATCGCTGCTAATGCATGTGGGTTAAATGAAGGA	26313	26867	26917	26865	-1	HE796949	FIBRA_01781	25342	28659	None	4917	756	50817	No_constitutive_exon_found_in_species
CTGCTTACGTGTGAATGTCGGGGATTTTTGACTGACGGGGGGGTTGACAGGA	15819	16759	15769	15821	1	HE796878	FIBRA_00343	12479	16759	None	4917	756	50817	No_constitutive_exon_found_in_species
CGTGCTGGAACGAGTCACACAGCTGGCATTCCTAAGACGAAGGGGTCAAGGT	40615	40694	40744	40692	-1	HE796878	FIBRA_00350	36866	41271	None	4917	756	50817	No_constitutive_exon_found_in_species
GTGATGTTGAAGCGGAATCGACGATAAGTCTTATCGTACCGATGGGATAGAC	54058	54104	54008	54060	1	HE796878	FIBRA_00355	53938	55142	None	4917	756	50817	No_constitutive_exon_found_in_species
TCATTCACTTTACTGACGAACAATGTTAAATGCGCGCTCGGGACACGTAGAC	38513	38692	38463	38515	1	HE796928	FIBRA_01353	37779	38822	None	4917	756	50817	No_constitutive_exon_found_in_species
TGTCTCGCTTGATGCCGCGGGAATCCGCCAGTGACGGTGCGCGGGCGCAGTG	71752	72090	71702	71754	1	HE796928	FIBRA_01365	70959	72603	None	4917	756	50817	No_constitutive_exon_found_in_species
GCTTTATGTATGTATCATGTATGTATATGTCCCTGACGAGGGGTACATAGAA	14204	15317	14154	14206	1	HE796957	FIBRA_01944	12630	15600	None	4917	756	50817	No_constitutive_exon_found_in_species
GAGGCGCAAGGATTATACGACCATATGCGCTAAGCACTGACGGAGGGCAGAG	46674	46789	46624	46676	1	HE796957	FIBRA_01952	46579	47693	None	4917	756	50817	No_constitutive_exon_found_in_species
TGTTCTTGATGTAAAACCTATTATCTTATTTCTGACTCTTTCGAGGGTAGGA	50870	50996	51046	50994	-1	HE797104	FIBRA_05327	49613	51887	None	4917	756	50817	No_constitutive_exon_found_in_species
AGTACTTGGACTCTGGCACAGGTCATGTCTGTATTAACTAGATTGGGCAGGG	60575	60781	60525	60577	1	HE797104	FIBRA_05333	60124	63469	None	4917	756	50817	No_constitutive_exon_found_in_species
TGAGTCACTGCTTGATGCATATGTGCAGGTTGATTACACATGCGGGATAGGT	18514	18571	18621	18569	-1	HE796876	FIBRA_00305	18514	21096	None	4917	756	50817	No_constitutive_exon_found_in_species
TCTATCTCGTCCGTCGATCCCTTTCGGTGCATTTAACCACATGGGCATAGCT	35707	36265	36315	36263	-1	HE796876	FIBRA_00309	35080	38737	None	4917	756	50817	No_constitutive_exon_found_in_species
GCCAGTGAGAGTGACAAATTCCGAAGGGTGGTTTTCACGGGAAAGCACAGTC	17085	17181	17035	17087	1	HE796945	FIBRA_01665	16966	17689	None	4917	756	50817	No_constitutive_exon_found_in_species
CCCGATGTGGATACGAACGTACGGACACTGGTACTGATTTGGGACGATAGGC	20214	20380	20430	20378	-1	HE796945	FIBRA_01666	19735	21315	None	4917	756	50817	No_constitutive_exon_found_in_species
TCTGAAAGTTTCTTCATCTCAGACACTGACTCCCTTTGGGGGACGCGCAGAA	46558	46654	46508	46560	1	HE796945	FIBRA_01674	46294	46896	None	4917	756	50817	No_constitutive_exon_found_in_species
GACCCGCCACCCTCTGACACTGGCCCCTGTGGGGTGCTCGATGGGTGTAGGT	8421	8446	8371	8423	1	HE797132	FIBRA_06029	8295	9095	None	4917	756	50817	No_constitutive_exon_found_in_species
ATATCGCTTGGTGTGAGAAGTGCGAGGATGCTCACGGCTCGCGGGTACAGGT	9040	9095	8990	9042	1	HE797132	FIBRA_06029	8295	9095	None	4917	756	50817	No_constitutive_exon_found_in_species
TACGTCCTACGAGGATGTGAGTTTGTCGTACTTATTCAACGGGGCATTAGCG	66638	66957	66588	66640	1	HE797132	FIBRA_06048	65901	67265	None	4917	756	50817	No_constitutive_exon_found_in_species
TGGGTCTTTATCATGTTATACATCGATTCTCGCTGACTCGATGGGCGCAGAC	67495	67542	67445	67497	1	HE796951	FIBRA_01821	67425	69266	None	4917	756	50817	No_constitutive_exon_found_in_species
AGTCGGCATGACACTGCTCGTTATGCGCAGATATCGTCCTGTGGGGGCAGTC	3297	3509	3559	3507	-1	HE797187	FIBRA_07552	2927	3640	None	4917	756	50817	No_constitutive_exon_found_in_species
AGCTTCCTGAATATGGCTGAGGTGCATGTACTGACGTCGGAGGGTTGTAGGC	7942	8122	8172	8120	-1	HE796868	FIBRA_00048	6295	8493	None	4917	756	50817	No_constitutive_exon_found_in_species
ACTATCTGATCAGACCGATTGGTGAGAGGTGGCTCACACTGGGATCGAAGAT	36015	36116	36166	36114	-1	HE796868	FIBRA_00056	30908	36328	None	4917	756	50817	No_constitutive_exon_found_in_species
AAGTTCGGAGGTTCACGCTGTGAAGAATGGATGATACAATTATGGGACAGGG	17593	17649	17699	17647	-1	HE797117	FIBRA_05690	17132	22409	None	4917	756	50817	No_constitutive_exon_found_in_species
TGTCTGAAGTGTCGCGTCTAATGCGTTTCTACCGTATTCCGGGGACGCAGAC	53516	53598	53466	53518	1	HE797117	FIBRA_05702	51903	54487	None	4917	756	50817	No_constitutive_exon_found_in_species
TGAGTCTTGAATGTTCTTCAATACTTCAATAGCTGGAAGTGGGCGCGTAGGT	65709	65882	65659	65711	1	HE797117	FIBRA_05706	64739	66639	None	4917	756	50817	No_constitutive_exon_found_in_species
GTGCGTTGTAGATGTTACTTACACGATGATTGAATAGAATGAATGGGTAGGT	6659	7511	6609	6661	1	HE796954	FIBRA_01904	6497	8095	None	4917	756	50817	No_constitutive_exon_found_in_species
GAACAAGCTTATATCAAATCTTGTTGACTTTCCAAATTGCGGATGGGCAGAG	13738	13864	13688	13740	1	HE796954	FIBRA_01905	12311	14005	None	4917	756	50817	No_constitutive_exon_found_in_species
AGCAAAGTTCCGACATTCTGTTTTGCTAGCTGACAAAACGGGTATGATAGAG	45204	45574	45154	45206	1	HE796954	FIBRA_01913	44651	45574	None	4917	756	50817	No_constitutive_exon_found_in_species
GAGTGTGGGCGTGCGGCGCGCGAGTGCGCGAGTGCTGATCGGGGCAACAGCT	1761	1859	1909	1857	-1	HE796918	FIBRA_01172	933	1940	None	4917	756	50817	No_constitutive_exon_found_in_species
GCGCGGTGCGCTGTGGCTGCGGGGGCGCGCTGACCGGCGGGCGGGCGCAGCG	1447	1703	1753	1701	-1	HE796918	FIBRA_01172	933	1940	None	4917	756	50817	No_constitutive_exon_found_in_species
ACGTCGGCCGCCCGCGCGCATGTGTGTATGCTAACCGTGCGGCCGGGCAGAT	4797	4899	4949	4897	-1	HE796918	FIBRA_01174	4797	5920	None	4917	756	50817	No_constitutive_exon_found_in_species
GAGAGAGTTACTGTCTCCGAATCCGACCTCATTATTTGTCGGGGTACCAGAG	10736	10794	10844	10792	-1	HE796918	FIBRA_01176	9803	11077	None	4917	756	50817	No_constitutive_exon_found_in_species
TCACATTCATACCGTGAGGTGTCCATACTAAACTTGTATTGGGCGATCAGTG	63520	63625	63470	63522	1	HE796918	FIBRA_01196	62985	63893	None	4917	756	50817	No_constitutive_exon_found_in_species
TAAGCAGTAAGCTGAGGGAGATTTCAGCACTTCCTGACTTTGGGCGACAGGT	17829	17866	17916	17864	-1	HE797174	FIBRA_07148	16895	20023	None	4917	756	50817	No_constitutive_exon_found_in_species
GTATGTCCCCACGCTTCAGTCTTCTTAGTGAGCATGCGGAACGGGCGCAGGT	47543	47946	47996	47944	-1	HE797139	FIBRA_06189	47001	48099	None	4917	756	50817	No_constitutive_exon_found_in_species
TGAGCTGATATTCCTCTTGGTCAACACACTTCGTTGAATTTAGGGTGAAGAT	8690	8778	8828	8776	-1	HE797027	FIBRA_03371	8574	13220	None	4917	756	50817	No_constitutive_exon_found_in_species
CGCGCGCTCCCACGTTAGGACTCTCGCAATCGTTTGACGGGAAATCACAGAA	25477	25595	25645	25593	-1	HE797027	FIBRA_03378	24710	25971	None	4917	756	50817	No_constitutive_exon_found_in_species
TGGTTCGCCCCTTCACCTGCTCCTCATTTATCTGAAATGCGCGAGGGCAGTG	51868	52035	51818	51870	1	HE797027	FIBRA_03384	50114	53848	None	4917	756	50817	No_constitutive_exon_found_in_species
CACAATCTCCATGATTCGGTAATGTATTGAAACTCACCTGGGAAATCTAGCT	5097	5144	5194	5142	-1	HE797199	FIBRA_07874	1985	5244	None	4917	756	50817	No_constitutive_exon_found_in_species
GCATCTTCTCTAATTCCCAGGTGTCCAATATTCATCTGGAGGGATAACAGCC	6752	6803	6702	6754	1	HE797199	FIBRA_07875	5868	7076	None	4917	756	50817	No_constitutive_exon_found_in_species
GAGTGGTTTTACCAGCAAAAAATGGCCATAAGCTGATTCGCGGGATGAAGTC	15267	15383	15217	15269	1	HE797199	FIBRA_07880	14375	19301	None	4917	756	50817	No_constitutive_exon_found_in_species
GGCTTTCGTTACGACGAAGAATCAAAGCTCATCCGCTCCTTATGGGACAGGA	6989	7020	7070	7018	-1	HE797059	FIBRA_04089	6989	8505	None	4917	756	50817	No_constitutive_exon_found_in_species
TGTCTGCATCCAAGTTCGAGTTTAGGAAGCTGCTGACCGGGGCACGGCAGAG	19136	19219	19086	19138	1	HE797059	FIBRA_04092	16859	20067	None	4917	756	50817	No_constitutive_exon_found_in_species
AAAGATTTCGCGGCTGCCCGGATACGAGCAGCTTCTGAAGTTGGGGAAAGAG	28672	28711	28761	28709	-1	HE797059	FIBRA_04096	28456	29115	None	4917	756	50817	No_constitutive_exon_found_in_species
TTAGAATCAGCATGCAGCTGCCGTATTGGCGATGTTGATGATGGGCGTAGAC	52410	52730	52780	52728	-1	HE797059	FIBRA_04103	51971	54312	None	4917	756	50817	No_constitutive_exon_found_in_species
TTGTTTGATGTGCGTTTGAATGGCGCTGACAGTAAGATTGATGGGGTTAGGG	22235	22251	22301	22249	-1	HE796887	FIBRA_00517	21901	22894	None	4917	756	50817	No_constitutive_exon_found_in_species
TGGCTAGTCTTTAATGTAGAGCGACATCATGTTCTGATGGGATACGGTAGGA	45026	45152	44976	45028	1	HE796887	FIBRA_00523	39561	45804	None	4917	756	50817	No_constitutive_exon_found_in_species
TGTGAGAATCCTATGCGCAGATCAGCTACTCGTAACTCAGCGCAGGGTAGGT	28147	28241	28291	28239	-1	HE797144	FIBRA_06334	27008	29174	None	4917	756	50817	No_constitutive_exon_found_in_species
TCCGTAGTTATTTCTGTCTGGATGCGCTCACGGCTGAACGAGGGCGCTAGGG	47364	47513	47314	47366	1	HE797144	FIBRA_06342	47109	48454	None	4917	756	50817	No_constitutive_exon_found_in_species
CCGCGCCGCGCTACTCGCGGCACTAGGCCGGCCAGACCCCCGACGGGTAGCC	51985	52016	51935	51987	1	HE797144	FIBRA_06345	50780	52208	None	4917	756	50817	No_constitutive_exon_found_in_species
AGTATACTGATCATATGCATACTGCAGCTCACAGACAATGGGTGATATAGTC	56767	56965	56717	56769	1	HE797076	FIBRA_04424	56240	59870	None	4917	756	50817	No_constitutive_exon_found_in_species
TGGTTTTATATGCTCATCTCATCTAAATCTGACACTAAGGGGGACGGAAGTC	47808	48462	48512	48460	-1	HE797045	FIBRA_03746	47808	49191	None	4917	756	50817	No_constitutive_exon_found_in_species
TGGCCAGCTGACACTTTCCCTTTTCAATTTTCATACGCCCGGGGGATTAGGA	28498	28693	28448	28500	1	HE797176	FIBRA_07209	27583	31468	None	4917	756	50817	No_constitutive_exon_found_in_species
TTCGTATGCAGTAAGCACATAATTCGCACATCTGCTGAATGGGATTGCAGCT	40579	40856	40529	40581	1	HE797176	FIBRA_07213	40381	40856	None	4917	756	50817	No_constitutive_exon_found_in_species
GCGGTTCGCTTCTTCCAGATTGACGCCGTCTTACTGTGGTGGGCACACAGCA	43026	43091	43141	43089	-1	HE797176	FIBRA_07215	42589	44014	None	4917	756	50817	No_constitutive_exon_found_in_species
GACGAGGAGGTCAGAGGCATGGCGAATGGTCCTGACTTTAGGCAGGGCAGAT	52535	52633	52683	52631	-1	HE797176	FIBRA_07217	46152	52815	None	4917	756	50817	No_constitutive_exon_found_in_species
TCTCACTCGGGACGTTGTGGCGCTGATAAGTGCTGCGTGGATGGGAATAGCG	58447	58521	58397	58449	1	HE797215	FIBRA_08197	56825	58823	None	4917	756	50817	No_constitutive_exon_found_in_species
AGATTTTATTTGTTTATTTGACAAGGCGATTCATCTGAAAGGGCGTATAGAT	12732	12759	12809	12757	-1	HE797140	FIBRA_06201	12584	13692	None	4917	756	50817	No_constitutive_exon_found_in_species
CCTGCATTGTGCTTGTGCGATCGCGCCTCATGTGGATGCTGGGTGGGCAGGG	26910	27020	27070	27018	-1	HE797140	FIBRA_06209	26590	27359	None	4917	756	50817	No_constitutive_exon_found_in_species
GCATTGACATTTTTAGCATCCAAGGTAGAGACTGCATAGGGAATGCGAAGAC	35935	36033	35885	35937	1	HE797140	FIBRA_06215	35427	37480	None	4917	756	50817	No_constitutive_exon_found_in_species
GTGTGGCCACGTTTCTATGTCATTTGGGGACTGACGAATCCGGGCGCAAGAA	53512	53561	53462	53514	1	HE797140	FIBRA_06223	50895	54683	None	4917	756	50817	No_constitutive_exon_found_in_species
TTATAAATGCGTTGCGTGGAAGATGTACTGACTGGGCTTGGGACGCACAGAG	52026	52056	52106	52054	-1	HE797013	FIBRA_03071	51275	52549	None	4917	756	50817	No_constitutive_exon_found_in_species
TCCTGCAAGACCGTGTACCTTACGCAATGTCGCGACCTAACAAGGGTTAGGA	51567	51703	51753	51701	-1	HE797013	FIBRA_03071	51275	52549	None	4917	756	50817	No_constitutive_exon_found_in_species
GATTTCGCGAGTTTTGAGGCATGCGATGCTAATTGCTACATGTGGGGTAGTT	4909	5019	4859	4911	1	HE796972	FIBRA_02257	2961	9777	None	4917	756	50817	No_constitutive_exon_found_in_species
CTTAATTTGTGGTTTATTCAACCGATTGCTAATGTGCTTGGGGCACGTAGTG	38801	38816	38866	38814	-1	HE796972	FIBRA_02265	37695	42580	None	4917	756	50817	No_constitutive_exon_found_in_species
TGCGCATATCGGTATGCCCACTCACTGTCTATTACTGAGGGCTGGTGAAGGG	11499	12139	12189	12137	-1	HE797178	FIBRA_07266	11366	12378	None	4917	756	50817	No_constitutive_exon_found_in_species
GTAGACCCTTCCTTCAGACGCTCATCCCTCGCAATGACCGGCGGGCGTAGAT	41601	42075	42125	42073	-1	HE797178	FIBRA_07275	40828	42381	None	4917	756	50817	No_constitutive_exon_found_in_species
GCCTCGGTTATTCTGGCTGTGTCTGCTAAGAAGGCGATCGGACTGGGCAGCG	43575	43776	43525	43577	1	HE797178	FIBRA_07276	43150	44140	None	4917	756	50817	No_constitutive_exon_found_in_species
GTGTAAGGCCTGAAAGTGATCGCTTACGCACTTTTCTCTCGGGGACTCAGAT	36947	37241	36897	36949	1	HE797126	FIBRA_05881	36075	38026	None	4917	756	50817	No_constitutive_exon_found_in_species
ATTAACTTTGACTAATAAGGTGGCTTTCATTCACCATTCGACGGGTGCAGAC	22630	23044	22580	22632	1	HE796875	FIBRA_00282	20478	23572	None	4917	756	50817	No_constitutive_exon_found_in_species
AATTTGTTTGATGAATAGCTGCGTTCAATCTAAGTCTCATGGGTGTACAGGT	4756	4876	4706	4758	1	HE796915	FIBRA_01094	4117	7368	None	4917	756	50817	No_constitutive_exon_found_in_species
ACGGCATAGCAAGCGATGCATTCCCATCAGGCTGAAACTCTTTGGGAAAGAA	16009	16097	15959	16011	1	HE796915	FIBRA_01098	15747	17276	None	4917	756	50817	No_constitutive_exon_found_in_species
GTACGAGCTCCATGCATTTCTATCTGTGTGCCAGCCTCATGCGGGGCTAGAT	32651	32975	32601	32653	1	HE796915	FIBRA_01105	31848	32975	None	4917	756	50817	No_constitutive_exon_found_in_species
ATGACGCTACTCATTCCAGTTTGCCCGGGAATACTGATGAGGGGGCGCAGTC	21481	21572	21431	21483	1	HE796967	FIBRA_02166	19363	21572	None	4917	756	50817	No_constitutive_exon_found_in_species
AGTCCGATTGTCTGACACAATCGTACATCGCCGCTCACGCTGGGAATCAGCG	55795	55841	55891	55839	-1	HE796967	FIBRA_02178	54380	56008	None	4917	756	50817	No_constitutive_exon_found_in_species
TAGTAGGTCCTCCCAGTGATAAGATTTAGCCTGGCTGATCAGGGCGATAGAT	7857	8195	8245	8193	-1	HE797191	FIBRA_07664	7679	11980	None	4917	756	50817	No_constitutive_exon_found_in_species
TTGCTCGTATTCTGAGACTGCTTTTTCACGTTTGACCCTCGGGCGAACAGCT	18361	18474	18524	18472	-1	HE797191	FIBRA_07667	17403	18772	None	4917	756	50817	No_constitutive_exon_found_in_species
CCCAGCGTTTTTATTCACAGCCTGATCAACGCCGTCGGTCGGCCGGGCAGTC	22003	22260	21953	22005	1	HE797191	FIBRA_07669	21838	23520	None	4917	756	50817	No_constitutive_exon_found_in_species
GCGCTGCCATCAATCATTGTTCACATTTTGTGGCGCATTCCTGGGAATAGTT	46081	46193	46031	46083	1	HE797007	FIBRA_02884	44018	46529	None	4917	756	50817	No_constitutive_exon_found_in_species
GTGCGTGTTCGTGAAACTTTGCAACAGTGGTGCTTACCCTCGGGAGACAGGA	15405	15599	15649	15597	-1	HE796993	FIBRA_02624	8257	16945	None	4917	756	50817	No_constitutive_exon_found_in_species
GTCAGTGACACTGTAAATGTGACCGCTTGACTAATCTCGCAAGGGCCTAGGT	37406	37577	37356	37408	1	HE796993	FIBRA_02632	34785	38186	None	4917	756	50817	No_constitutive_exon_found_in_species
GGTGAGTTATGCGCAACGACAAATTAATATAAGAATTAACGAAAGGGCAGGT	41277	41373	41423	41371	-1	HE797166	FIBRA_06931	41142	44039	None	4917	756	50817	No_constitutive_exon_found_in_species
AGGTGCGTGTCTAGATGCAGTAACACTGTTTGTTCTCATGGGGTCGACAGCA	28170	28278	28328	28276	-1	HE797125	FIBRA_05857	28170	28773	None	4917	756	50817	No_constitutive_exon_found_in_species
AGTGCTTTTGTCAAATACCCAATGCATCTTGCTAATACGGGGAAATGCAGAC	34186	34402	34452	34400	-1	HE797125	FIBRA_05860	33746	38250	None	4917	756	50817	No_constitutive_exon_found_in_species
AGCATATGACCATGGATCCTTTGTCCATGCACCTGACTGGGATGGGCTAGCT	40819	41178	41228	41176	-1	HE797125	FIBRA_05862	40819	42652	None	4917	756	50817	No_constitutive_exon_found_in_species
GAGTGGGTATAAAGCTTATCAAGTAACGCGTTGCTGACAAACGGGTGCAGAG	7848	8009	8059	8007	-1	HE796938	FIBRA_01538	7848	10214	None	4917	756	50817	No_constitutive_exon_found_in_species
CCGTCTACGCTTCTACTCCCGTGCAGGTCGCTGATGTAGAGGGGGCGCAGAT	12633	12757	12807	12755	-1	HE796879	FIBRA_00365	12002	13280	None	4917	756	50817	No_constitutive_exon_found_in_species
AACTTGGTCCTCCTATCTTCCCTGACCATGTGTATTCTTGGGGAATTTAGTA	12211	12261	12311	12259	-1	HE796879	FIBRA_00365	12002	13280	None	4917	756	50817	No_constitutive_exon_found_in_species
TACGTATCGTTAGCATCTCAGCCTATTCACGCCTTACTATTGGGGCAAAGAT	14844	14910	14794	14846	1	HE797196	FIBRA_07812	14236	15015	None	4917	756	50817	No_constitutive_exon_found_in_species
CAGGTCCGTGATATGCGCTTGAAAATTGACTACTGCTGACAGGGGCTTAGGT	38799	41195	38749	38801	1	HE797080	FIBRA_04545	38643	41195	None	4917	756	50817	No_constitutive_exon_found_in_species
TGTTTATAGACTTCTGCTTCGATGCGCAATGGCTGAAACGGGCGTGACAGAC	11058	11107	11157	11105	-1	HE796919	FIBRA_01202	9009	11208	None	4917	756	50817	No_constitutive_exon_found_in_species
GTGCGTGTTGCGCCAATGCTTCCGTCCATGGTCTCACACGCGGGATGTAGTA	39033	39068	39118	39066	-1	HE796919	FIBRA_01212	37656	41308	None	4917	756	50817	No_constitutive_exon_found_in_species
ATGGAGTGCCTGTGGTTTCCCGATAGTTGGCTGACTCCGCGCGGGGTCAGGT	51028	51125	50978	51030	1	HE796919	FIBRA_01214	49689	51359	None	4917	756	50817	No_constitutive_exon_found_in_species
TCCAGCTGGTCTCGCCTCCCATCACACTTTCAACATTCGGAGGGATGCAGGG	3144	3298	3094	3146	1	HE796986	FIBRA_02499	2772	8942	None	4917	756	50817	No_constitutive_exon_found_in_species
GTGCGGCGCACAACACACAATGACGAAGTGGGTGATCGATCACAGGGCAGGA	6266	7226	6216	6268	1	HE796986	FIBRA_02499	2772	8942	None	4917	756	50817	No_constitutive_exon_found_in_species
ACACGATGCATATTTACACGTGATTTCTGACCACATTTCAACCGGGATAGAG	31324	31642	31274	31326	1	HE796986	FIBRA_02506	28718	31736	None	4917	756	50817	No_constitutive_exon_found_in_species
CCACTCCTCACGCCCTCAAACTGGTCCCGCTGACTGTCTTGGGAACTCAGGG	36869	37011	37061	37009	-1	HE797005	FIBRA_02851	36055	38094	None	4917	756	50817	No_constitutive_exon_found_in_species
GCGTGAAGTTGGCGTACAGCATACTGAAATAATGCATTCTTTGGGAACAGGT	43639	43698	43589	43641	1	HE797005	FIBRA_02853	43071	45024	None	4917	756	50817	No_constitutive_exon_found_in_species
GAGCTGAAATATGATCCTTTCAGAGCTATGGTACAGTTCTTGGGCAATAGTT	53912	54698	54748	54696	-1	HE797005	FIBRA_02857	53912	55276	None	4917	756	50817	No_constitutive_exon_found_in_species
AGCTGAGCGTACTTGACTAGCGGGTGTCTATCTGATTGGAGGGATACCAGCG	13839	13894	13789	13841	1	HE797171	FIBRA_07079	12287	17194	None	4917	756	50817	No_constitutive_exon_found_in_species
AGGTTCTGTCTCCTAGCTCTGGAGGTTTGATGGTCTAATGATGGGGCTAGGA	48021	48101	48151	48099	-1	HE797171	FIBRA_07092	45081	49240	None	4917	756	50817	No_constitutive_exon_found_in_species
CGTCTCCATTTCTCACCTCTCGTATTGCAAATTGTTGATTTGGGAAGAAGGA	8541	8946	8996	8944	-1	HE797121	FIBRA_05758	8541	9740	None	4917	756	50817	No_constitutive_exon_found_in_species
AGTTGCGTTGCTAGGCACATTTCCGCATGTCACTGACGCAGATCGGGCAGTG	29710	29854	29660	29712	1	HE797121	FIBRA_05765	29596	30515	None	4917	756	50817	No_constitutive_exon_found_in_species
CGTGCTCGCAGTGCGGGGCGTTAGCTGACCGCGGGGAATCGGGAGCGCAGGT	52674	52761	52811	52759	-1	HE797121	FIBRA_05774	51873	53953	None	4917	756	50817	No_constitutive_exon_found_in_species
TGGGCTATTTTATTTTCCTTGGTGGTGCATTATTGACAAGTAGCGGGTAGTG	18973	18986	19036	18984	-1	HE797064	FIBRA_04209	18479	24760	None	4917	756	50817	No_constitutive_exon_found_in_species
TATGTTATACAGATTATAGTGCAATAACAGGGCTGCTAACATGGGACTAGAT	28792	28940	28990	28938	-1	HE797070	FIBRA_04328	21055	30063	None	4917	756	50817	No_constitutive_exon_found_in_species
TTACCTTTCCATAGCTCTGGACTAATGAAATACTACTATACAGTGGGAAGAA	25921	26117	26167	26115	-1	HE797070	FIBRA_04328	21055	30063	None	4917	756	50817	No_constitutive_exon_found_in_species
ACATTATAACTCTCGTGCCCATCTCTGACGATCAATGTGTATCGGGATAGAA	42793	42856	42743	42795	1	HE797151	FIBRA_06515	42507	44416	None	4917	756	50817	No_constitutive_exon_found_in_species
GGTGAGTCTATTGTGTTTCCGTGCGCTGGAGGAGTCTCATGCGCGGGCAGCG	14509	14559	14459	14511	1	HE796880	FIBRA_00381	13883	14666	None	4917	756	50817	No_constitutive_exon_found_in_species
TCCTCAAGATGCTCATGAAATCTAAACGCACACATTTCGGGAAATACTAGGT	986	1069	1119	1067	-1	HE797060	FIBRA_04107	588	2028	None	4917	756	50817	No_constitutive_exon_found_in_species
CCTTGCTTATCGGATGTTTTCAATGCCCCTCATCCTCGATCGGGTAATAGCT	4278	4345	4228	4280	1	HE797060	FIBRA_04108	3216	4504	None	4917	756	50817	No_constitutive_exon_found_in_species
CTCAGTCGACATCTGTGCAGTGCTGCAAGATTTTGACACCGGGCGCGCAGGT	21176	21284	21126	21178	1	HE797060	FIBRA_04115	20082	21666	None	4917	756	50817	No_constitutive_exon_found_in_species
TCTTCCCAATTTTTGCATATGGCCCTGACCCTGCCCGGGGTGTGGAATAGTG	45117	45301	45067	45119	1	HE797060	FIBRA_04126	43743	45706	None	4917	756	50817	No_constitutive_exon_found_in_species
ACACGCTGTTCAAAGTGAGTGCTGACAACTCAAAATGAATGAGGGAATAGCT	28868	28912	28818	28870	1	HE796922	FIBRA_01245	28161	30046	None	4917	756	50817	No_constitutive_exon_found_in_species
ATGCATTTCTATCAGATCTTTCTTTCTATGTAGCCCCGTAACGGGATCAGGA	47874	48238	48288	48236	-1	HE796922	FIBRA_01251	43774	48452	None	4917	756	50817	No_constitutive_exon_found_in_species
CTTCTAGCCTCTGAATCGGAGGCTCATATCGAGGCTCCTTGCGAGGGTAGCG	40080	40184	40234	40182	-1	HE797014	FIBRA_03091	39303	43512	None	4917	756	50817	No_constitutive_exon_found_in_species
AATCATCATGGGGTTGCATCATGCTCTCGGCTGTGGGGCGGGGGTATCAGCG	41023	41048	40973	41025	1	HE797029	FIBRA_03414	40293	41534	None	4917	756	50817	No_constitutive_exon_found_in_species
GTTCCATTATCAGGGCCGAATGATGAGCTGATGCCTTCGGCGGGGAGCAGAA	43971	44074	44124	44072	-1	HE797029	FIBRA_03415	42757	45149	None	4917	756	50817	No_constitutive_exon_found_in_species
CGTTCGCTGTTCTCAAGCACATAGAGTCATCATATCTACCATGGGTGCAGCC	45953	46098	46148	46096	-1	HE797029	FIBRA_03416	45667	46787	None	4917	756	50817	No_constitutive_exon_found_in_species
CCCCTCGCGCGCGAACTTCAATGGCTCACTCTTCATCCTTGCGCGGGCAGAC	33583	34011	33533	33585	1	HE796891	FIBRA_00584	32717	34667	None	4917	756	50817	No_constitutive_exon_found_in_species
AAGGTGAGCAACAGCCGTCGTATTGCGTCTATGTGTTAAGTGTAGGGTAGCT	38628	39002	38578	38630	1	HE796891	FIBRA_00588	38160	41797	None	4917	756	50817	No_constitutive_exon_found_in_species
GAACGTCCACGTCGCAATTTGCACTCATATGAATGGGTACGGGCGCGTAGTA	7319	7341	7391	7339	-1	HE797105	FIBRA_05338	4732	11255	None	4917	756	50817	No_constitutive_exon_found_in_species
GGTTTGTATCTATGGACGATTGTGCAATTATCTGCTGACGGGGCATATAGCG	4470	4614	4664	4612	-1	HE797037	FIBRA_03572	3648	7871	None	4917	756	50817	No_constitutive_exon_found_in_species
GTCTGTGTGCATATCTACATGAATTCTGGTTTGATCGTACTCGGGAACAGAC	42122	42653	42072	42124	1	HE796889	FIBRA_00548	42005	42653	None	4917	756	50817	No_constitutive_exon_found_in_species
TCGCCGTAGTGCAGCGCCGTTAGGGGTGTCGTAACGTCGTCTGGGGACAGTG	13955	14320	13905	13957	1	HE797006	FIBRA_02862	11006	15026	None	4917	756	50817	No_constitutive_exon_found_in_species
ATCGACCACTAGCGGCGTGCGCGGCGCTTAGCTTAAGTTTGCGGGTCAAGAT	19691	19799	19641	19693	1	HE797006	FIBRA_02863	19359	19799	None	4917	756	50817	No_constitutive_exon_found_in_species
GTGAGTAAGAAGGAAACTCTTCTCTTCGGATTCCTCTGACGCGGGTATAGGT	48530	48577	48627	48575	-1	HE797006	FIBRA_02872	47728	49927	None	4917	756	50817	No_constitutive_exon_found_in_species
TGTATTCAGCATTTTACCGTTGATATGGCATTAATTTGGGGAACATGCAGGA	6873	6883	6933	6881	-1	HE797152	FIBRA_06520	5482	7426	None	4917	756	50817	No_constitutive_exon_found_in_species
GAGTATTATGAGCTACCTTTGTTGCTTCCTTTAATTCTCGTATGGGGTAGAT	18164	18189	18114	18166	1	HE797152	FIBRA_06524	17232	18669	None	4917	756	50817	No_constitutive_exon_found_in_species
GCGTGCTGTGCTACTTCCCTGGTTCATGAATACTGACAGGGATAGAATAGCT	1273	1622	1223	1275	1	HE797056	FIBRA_03988	921	3475	None	4917	756	50817	No_constitutive_exon_found_in_species
TGCGACTCGACAGTCCAGCTGTGGTTCTTGGCTAATTGAGGGATAATCAGGT	26599	26691	26741	26689	-1	HE797089	FIBRA_04810	25418	29204	None	4917	756	50817	No_constitutive_exon_found_in_species
GCATTGTCCTGGCGATAGTTTTGTGACTACTTACAAGGGTCAGAGCGCAGAT	11967	12130	12180	12128	-1	HE796920	FIBRA_01219	10677	12816	None	4917	756	50817	No_constitutive_exon_found_in_species
AATAACTTTGATACCCATCCAATCGAGATTATGAACTGATGGGTGAGCAGGA	22757	22943	22707	22759	1	HE796920	FIBRA_01223	22479	24409	None	4917	756	50817	No_constitutive_exon_found_in_species
AGGTCATCTACCCCTTTCTTCCAGTCACCAATCTTAAATTGGGACGACAGGA	38799	39211	39261	39209	-1	HE796920	FIBRA_01227	34225	39517	None	4917	756	50817	No_constitutive_exon_found_in_species
TTCGTTCAGAGTTCGTCTATTTTATACGCATCTAAATGCATGGGTGATAGTC	8076	8148	8026	8078	1	HE796877	FIBRA_00326	7843	11034	None	4917	756	50817	No_constitutive_exon_found_in_species
AGCCGTTTTCACTCTCGCTCGAAGTTGCTTGATGATATCTGGGGCTACAGCT	46294	46458	46244	46296	1	HE796877	FIBRA_00338	45053	48266	None	4917	756	50817	No_constitutive_exon_found_in_species
TGTGCGTGATTTGTCTCGTGTGATCGGAGGAAACTGATTGCAACGGGCAGCT	4271	4575	4221	4273	1	HE797092	FIBRA_04880	3995	6192	None	4917	756	50817	No_constitutive_exon_found_in_species
TTTGTTCGGACATACTTAAGAGCAAGAATGGGTATTGATCTAGGGCGCAGAG	33378	33452	33328	33380	1	HE797092	FIBRA_04889	31703	35096	None	4917	756	50817	No_constitutive_exon_found_in_species
GGTGAGACAAGTCTGCATTGCCACAACTCAGGGATGTGGCACATGGGCAGGC	24727	24894	24677	24729	1	HE797190	FIBRA_07653	24543	25959	None	4917	756	50817	No_constitutive_exon_found_in_species
GTAGTCTTTGTTTTGGATCTGACCCTCGTTTAAACTCAAAAATCGGGCAGCA	13808	13876	13926	13874	-1	HE796882	FIBRA_00406	13413	16895	None	4917	756	50817	No_constitutive_exon_found_in_species
GTCCTCCGACATGTACCTTGCAGTCGTCACTTCTTCATCGGGTATAACAGCG	25168	25309	25359	25307	-1	HE796882	FIBRA_00410	24601	25931	None	4917	756	50817	No_constitutive_exon_found_in_species
TGTGAGCCTGGTCTGATGTTCCTTGCTCAAGTCTAACTCGGCGGGCATAGGT	28958	28970	28908	28960	1	HE796882	FIBRA_00412	28434	33133	None	4917	756	50817	No_constitutive_exon_found_in_species
TTCTCAGTGAAGCTGTTCGATTGCATCTGACATATCTTGGGGTGCGACAGTA	40336	40376	40426	40374	-1	HE796870	FIBRA_00173	40210	42624	None	4917	756	50817	No_constitutive_exon_found_in_species
TTGGTAAGCATGTTTCGCCTCAGAGGCTCTACTTTAACTGTGGGACATAGAG	8252	8330	8202	8254	1	HE797127	FIBRA_05890	7228	10791	None	4917	756	50817	No_constitutive_exon_found_in_species
TTTACCACTAGCTAGGTTCTCCCGCTGCGCATTGTCTGACGGGGGGACAGGA	23297	23313	23247	23299	1	HE797127	FIBRA_05895	19668	24310	None	4917	756	50817	No_constitutive_exon_found_in_species
CTCAAAAGTGCTCTAGGACACTTGACGAAATCGGCACTGGGGGATCATAGGT	24077	24180	24027	24079	1	HE797127	FIBRA_05895	19668	24310	None	4917	756	50817	No_constitutive_exon_found_in_species
AGTCTTGCCGCGTGTCTCACTAGAAGTGAGGCGAATGAATGGGAAAATAGTC	38770	38816	38866	38814	-1	HE797127	FIBRA_05899	37826	39154	None	4917	756	50817	No_constitutive_exon_found_in_species
GGATGTCATATTGCGAAAGTGGACAACTGCTCAAAGCCGGGTGGGAGTAGGA	41436	41513	41563	41511	-1	HE796903	FIBRA_00863	38851	41776	None	4917	756	50817	No_constitutive_exon_found_in_species
AGTCATATTTTACGGAGCAGGATTGGCTATACTTACTACAAAGGGGAAAGCT	37310	37583	37260	37312	1	HE797142	FIBRA_06290	36680	38626	None	4917	756	50817	No_constitutive_exon_found_in_species
TTGATCAACCAAAAACAAATACTATGCTAATCCTGGATTTTTGGGAGTAGGC	39391	39480	39341	39393	1	HE797142	FIBRA_06291	39193	40373	None	4917	756	50817	No_constitutive_exon_found_in_species
GTAAATTACTTTGACTTCTTATACTGAGAATATCCCTAACAAGGGATTAGAT	11990	12051	12101	12049	-1	HE796995	FIBRA_02654	10118	13124	None	4917	756	50817	No_constitutive_exon_found_in_species
ACAGTTGCTTTTCTAAACTTTTCCAACATACCCTGTACTGCCGGGAATAGCT	10369	10456	10506	10454	-1	HE796995	FIBRA_02654	10118	13124	None	4917	756	50817	No_constitutive_exon_found_in_species
TGGTATTTTGCGCGATCTCTGATATAGTAGCCCTAATGGGGGAATAACAGGA	41266	41349	41216	41268	1	HE796995	FIBRA_02661	40075	42067	None	4917	756	50817	No_constitutive_exon_found_in_species
ACGTATAGTCTTGAAATTTATAACCAATACTGATATTGGGAGGATTGTAGGC	38612	38662	38562	38614	1	HE797165	FIBRA_06919	38227	41570	None	4917	756	50817	No_constitutive_exon_found_in_species
GGGTCTTCGTCCTAGAAAACGCGAAAGTACTACTATATCTCGGGAGGTAGCT	8777	8882	8932	8880	-1	HE797226	FIBRA_08383	8633	9465	None	4917	756	50817	No_constitutive_exon_found_in_species
GGTAAGATGGTTCATGATGCACTTCACATTCATGCTAAAGCAAGGGATAGGC	23778	23995	24045	23993	-1	HE797211	FIBRA_08118	23041	28068	None	4917	756	50817	No_constitutive_exon_found_in_species
GCTGTGAGGTGAGCGAGGTGAATCTAGTCTGATAATATCTGGGGAGATAGAA	36840	36896	36790	36842	1	HE797211	FIBRA_08122	36434	38917	None	4917	756	50817	No_constitutive_exon_found_in_species
GTAAAGCATTTATGTTTCTTCGCTGGAAAGGCCTTGACATGGGGCTGCAGGT	38422	38917	38372	38424	1	HE797211	FIBRA_08122	36434	38917	None	4917	756	50817	No_constitutive_exon_found_in_species
GTATGGCATTAGTTTTGTAAAACTACTTACCTGCATCTGATTGTGGGAAGCA	6663	6779	6613	6665	1	HE796890	FIBRA_00556	6461	8329	None	4917	756	50817	No_constitutive_exon_found_in_species
GCGTCACTCATGCTGCTAGCATAGTCACGACTGACTCGGGATAAACACAGGA	11122	12069	12119	12067	-1	HE796890	FIBRA_00558	11122	13245	None	4917	756	50817	No_constitutive_exon_found_in_species
CTGTGAGTTGCGCGCGGTGGCTTACGGTCTCCTGCTTACTTAGGGAACAGAC	18530	18992	19042	18990	-1	HE797028	FIBRA_03394	18234	24298	None	4917	756	50817	No_constitutive_exon_found_in_species
ATATCATCATCTCTTGTATTGTCTCAAGACTCAGACAGACATGGGTGCAGGT	10934	11071	11121	11069	-1	HE796910	FIBRA_01011	9082	11261	None	4917	756	50817	No_constitutive_exon_found_in_species
TCAGCTTGAATAGCTACTTGGCGTACAGTTTACTGAGTACGGGTACGCAGAT	3417	3530	3367	3419	1	HE797001	FIBRA_02758	1659	6143	None	4917	756	50817	No_constitutive_exon_found_in_species
TGGTCTATGCGCTTGACCCACATAATCTACTAAGGTATTCATGGGATCAGGC	22676	23103	23153	23101	-1	HE797001	FIBRA_02764	20208	24019	None	4917	756	50817	No_constitutive_exon_found_in_species
GAGGGTCTCATAGTTACATCGTCATCACTTGGAATTAACTATCAGGGTAGAT	34737	34997	35047	34995	-1	HE797001	FIBRA_02768	34220	35579	None	4917	756	50817	No_constitutive_exon_found_in_species
CGTCATCCATCTCACCCCTAAAATATTGATGATCTCACGGGGGAACACAGGA	9046	9434	9484	9432	-1	HE796886	FIBRA_00504	8790	10121	None	4917	756	50817	No_constitutive_exon_found_in_species
GGTGGGGATACCAATTACAGACATTGTTCGGTGGCTAATGGGGTGCATAGTA	10464	10594	10644	10592	-1	HE796886	FIBRA_00505	10464	17225	None	4917	756	50817	No_constitutive_exon_found_in_species
TAGACTCGTCCGCGAGATGGGATGCTCATACTTCTGGGGGAGGTGGATAGAA	29227	29337	29387	29335	-1	HE796886	FIBRA_00509	29010	30511	None	4917	756	50817	No_constitutive_exon_found_in_species
TGGGTTGGTTGCGGCCTTCGGCTCATCTGCTGATTGAGCGACTGGGACAGGT	6280	6386	6230	6282	1	HE797040	FIBRA_03616	5584	7238	None	4917	756	50817	No_constitutive_exon_found_in_species
GATCGCTGATGCGGAAAGCCGGGCCATTTGACTGATGTTGTGTGGGATAGGT	33356	33538	33588	33536	-1	HE797040	FIBRA_03624	32330	36309	None	4917	756	50817	No_constitutive_exon_found_in_species
GCTCACTAAAACTTTACTTGAACCACAAAGGTTTTGACATGGGAGTCCAGTC	37648	37775	37825	37773	-1	HE797040	FIBRA_03626	37214	38666	None	4917	756	50817	No_constitutive_exon_found_in_species
CAGATAGTTCACGATGATGTGCTTGTGTTCTGAGTGGTATGCTGGGGTAGAC	37466	37590	37640	37588	-1	HE797040	FIBRA_03626	37214	38666	None	4917	756	50817	No_constitutive_exon_found_in_species
TATTATATCTTGGAATAGTCACTCACATAGACTCTGCACATGATGGGTAGCC	10950	11151	10900	10952	1	HE797073	FIBRA_04376	10476	15940	None	4917	756	50817	No_constitutive_exon_found_in_species
CCGTGGCAGTATAGAGACTCGTCCGACGCTGACGCGCTGCTGGGTGGTAGGA	34694	34868	34918	34866	-1	HE797073	FIBRA_04383	33973	35969	None	4917	756	50817	No_constitutive_exon_found_in_species
GAACTTAACTGTTGCGCGCATGGCTCGTGCTGACGTACTGGGGACATCAGGA	34325	34478	34528	34476	-1	HE796937	FIBRA_01533	34325	35455	None	4917	756	50817	No_constitutive_exon_found_in_species
TATACTCAACATCCTCATATGTGCAGTGAACTACTGATCCATCGGGGCAGAA	28287	28429	28237	28289	1	HE796982	FIBRA_02466	27939	29551	None	4917	756	50817	No_constitutive_exon_found_in_species
AAGACATCGCAGCATTTCAGCGCCCGTCGTACTGACTTGGGAACGCGAAGGT	31305	31476	31255	31307	1	HE796988	FIBRA_02579	29480	31476	None	4917	756	50817	No_constitutive_exon_found_in_species
TGCGTGCGTGCGCTCGCTACGATAGATGCATGATGCTGGAACGGGCATAGAG	420	847	897	845	-1	HE796939	FIBRA_01555	420	1753	None	4917	756	50817	No_constitutive_exon_found_in_species
CTGCTTGTTCCGACATCCCATAATATGGACGAGAACTGACGGGGGAAAAGAT	11230	11415	11180	11232	1	HE796939	FIBRA_01557	7124	18431	None	4917	756	50817	No_constitutive_exon_found_in_species
GTGGTGCGGTTGCGAAACTATGATTGATGAGGACGTCTCTGGTGGGGTAGGT	18181	18431	18131	18183	1	HE796939	FIBRA_01557	7124	18431	None	4917	756	50817	No_constitutive_exon_found_in_species
AGTCATCGGATAAAACACTGAACAAAGAACCTAACTAGTAATGGGAAAAGTC	35065	35207	35015	35067	1	HE796939	FIBRA_01566	34514	35317	None	4917	756	50817	No_constitutive_exon_found_in_species
TTTGCGTGTGCTGTAAATCTATCTGTGTCTCCAAACTCACGTGGGCGCAGAG	5857	5901	5951	5899	-1	HE796936	FIBRA_01512	4491	6408	None	4917	756	50817	No_constitutive_exon_found_in_species
GTGTGTAAGGCCAGGGCAGCGTGTTTGTCTTACGTAAACAAAGGGCCTAGTT	28360	28441	28491	28439	-1	HE796895	FIBRA_00648	25268	28564	None	4917	756	50817	No_constitutive_exon_found_in_species
GGTGGCGGGTGCAGAGAGAGGGGGAGCGAAGACGAGGAATGATCGGGCAGCG	7715	8064	8114	8062	-1	HE796963	FIBRA_02071	5982	8371	None	4917	756	50817	No_constitutive_exon_found_in_species
CTTTACATCCGGTAGTGAGGTGTTGATTAATGGCTCGTGGGCGGGCGCAGGT	9987	10002	9937	9989	1	HE796963	FIBRA_02072	8590	10002	None	4917	756	50817	No_constitutive_exon_found_in_species
TGAGTGTTCACGGTGAGATTGTAGATATATAAACTGATTGGGAAACGTAGTA	18871	19031	18821	18873	1	HE796963	FIBRA_02075	16280	20947	None	4917	756	50817	No_constitutive_exon_found_in_species
GTCTTGCTGTTATCTGCGCCTTTTGCTTTGTTCTCATGGGAAGCATGCAGGA	1518	1688	1468	1520	1	HE797074	FIBRA_04385	35	2344	None	4917	756	50817	No_constitutive_exon_found_in_species
TGATCCATGCAACCTGTCTTACGAAGTTTCTCTAATGTGCGATGGGCCAGTA	27872	27931	27981	27929	-1	HE797017	FIBRA_03135	26964	31344	None	4917	756	50817	No_constitutive_exon_found_in_species
CTCCACCACCCGTCTTGCATCAACATCTAACTCTAGGGGACGATGAGTAGCC	13347	13531	13297	13349	1	HE797170	FIBRA_07067	13266	14347	None	4917	756	50817	No_constitutive_exon_found_in_species
TTGGAAGAAGGCAAGCGGATGGGTTTGTACTGGGAATCAGCTGAGGGTAGGC	17351	17478	17528	17476	-1	HE797170	FIBRA_07069	16846	18271	None	4917	756	50817	No_constitutive_exon_found_in_species
AGCTTGCTCCTCGGTCCTCTAGCTGGCACTTACGAATGCTGGGAGTTTAGGT	29342	29437	29292	29344	1	HE797170	FIBRA_07074	28340	31842	None	4917	756	50817	No_constitutive_exon_found_in_species
GGAATATGGCTTGCAGTGATCCATCTGGAGCGCTGAACTTTAGCGGGAAGGC	4212	4368	4162	4214	1	HE796964	FIBRA_02083	3417	5771	None	4917	756	50817	No_constitutive_exon_found_in_species
TACGGATACGGGTATTGATACAAGGCTACTGACGTTGACGGGGTATGCAGGG	7015	7115	6965	7017	1	HE796964	FIBRA_02084	6581	7115	None	4917	756	50817	No_constitutive_exon_found_in_species
GTTACTCTGTTCTTACGTACCCTTGAACGGAAACCTGACTGGGCGAATAGTC	7526	7735	7785	7733	-1	HE797107	FIBRA_05374	7292	8129	None	4917	756	50817	No_constitutive_exon_found_in_species
GAGTCGTATCGTTAAAATCAGGATGGCCCGTTACAAATTTGGGGTATAAGAC	14972	15032	15082	15030	-1	HE796969	FIBRA_02195	14219	15860	None	4917	756	50817	No_constitutive_exon_found_in_species
TGCCCTGCATCCCCTCCGAATACCCTGTTTGCCTGCTGACGATCGGGTAGTG	21860	21881	21810	21862	1	HE797186	FIBRA_07546	21294	23732	None	4917	756	50817	No_constitutive_exon_found_in_species
TATTATCTTGATCGGAGCGGAAGATCTGTTGAACAACAAATGGGTTGAAGTT	28944	29073	28894	28946	1	HE797186	FIBRA_07548	26854	31017	None	4917	756	50817	No_constitutive_exon_found_in_species
CATTGCAACCTTTTATGTGAAGCAACTTACATGTTTTGGTGTGGGTCAAGGT	6785	6801	6851	6799	-1	HE797003	FIBRA_02804	5724	7879	None	4917	756	50817	No_constitutive_exon_found_in_species
TGCTCTGACTCTAAGCTCACATCTCAATGATAATCTACTTGGGATCAAAGGT	11007	11494	11544	11492	-1	HE797003	FIBRA_02806	9797	11990	None	4917	756	50817	No_constitutive_exon_found_in_species
TGCATATTGTATCGCTGGTGAACGTGGTTGCTTACAATGGGTGACGGCAGCT	31217	31251	31301	31249	-1	HE797003	FIBRA_02813	30166	31667	None	4917	756	50817	No_constitutive_exon_found_in_species
TGCGCATCCCATTTCTTTGGTTGTGTTTCGCGTGGACTGACGGGGACTAGGA	4694	4840	4890	4838	-1	HE796899	FIBRA_00769	3804	5301	None	4917	756	50817	No_constitutive_exon_found_in_species
GTACGGAGCTCGTTCACACCGCTCATTTCACGTATTAATGCGGGTGATAGGT	21517	21799	21467	21519	1	HE797082	FIBRA_04595	19472	22570	None	4917	756	50817	No_constitutive_exon_found_in_species
GCTCCTCAGACTCACGCGGGACTGATATTGATTTGGGGGTTGGATGACAGAT	19413	19432	19482	19430	-1	HE797131	FIBRA_06022	18100	21296	None	4917	756	50817	No_constitutive_exon_found_in_species
AGTAATTGTAGGGCCTCTGCGTCGGGACTACGACTGACCCCGGGAATCAGTT	15444	15456	15506	15454	-1	HE797068	FIBRA_04304	13438	16116	None	4917	756	50817	No_constitutive_exon_found_in_species
GGAGTCAGTACTAGCTTGCGGTTCCCTGGGCAACTGAATGGGTGATACAGAA	14564	14657	14707	14655	-1	HE797068	FIBRA_04304	13438	16116	None	4917	756	50817	No_constitutive_exon_found_in_species
GCTGTCGCAATGAATATTACTTGTACAAAACAGCCTATGATTGGGGATAGTC	13817	13880	13930	13878	-1	HE797068	FIBRA_04304	13438	16116	None	4917	756	50817	No_constitutive_exon_found_in_species
TATCACTTTCATTTGCTGTTATTGATAAAGTTATGTTACCGGGATGATAGCG	10441	10608	10658	10606	-1	HE796908	FIBRA_00968	9300	12791	None	4917	756	50817	No_constitutive_exon_found_in_species
GTAAGAACCTGAGGCTCAGGAACTGTGTTGACACAGTGTTGTGCGGGCAGGG	28283	28339	28233	28285	1	HE796908	FIBRA_00971	17132	29000	None	4917	756	50817	No_constitutive_exon_found_in_species
CCCCTCCCGCAGCGGGGATATAGGAGCGCGTCTGATGCTCGGGATAACAGGT	10742	10915	10965	10913	-1	HE797069	FIBRA_04315	10463	12058	None	4917	756	50817	No_constitutive_exon_found_in_species
CTACGTTGTTGCAAGCCCCATCAGAACTATAACATCCGTTGGGAATTCAGCA	24261	24422	24211	24263	1	HE797069	FIBRA_04319	23762	24784	None	4917	756	50817	No_constitutive_exon_found_in_species
CAATCGTGGCCTTGTTCGTGAAATATGCTCAAGCATTATCGGGGTTGTAGTG	27855	27892	27942	27890	-1	HE797069	FIBRA_04320	25516	28438	None	4917	756	50817	No_constitutive_exon_found_in_species
GTGCTGCGGTGCTCGGTTTCATGCATACGTCACTGACAGGGACATGGAAGAA	33163	33407	33113	33165	1	HE797069	FIBRA_04322	31256	33750	None	4917	756	50817	No_constitutive_exon_found_in_species
TGCTCACGCGTCCGCCCGGTGCTAACATCCCGCGATGCGACGGCGGGCAGTG	11301	11534	11251	11303	1	HE797083	FIBRA_04604	11142	12375	None	4917	756	50817	No_constitutive_exon_found_in_species
TGCAATAATGCACGAGTGACCCGCCTCTGACGCATTACCTGGGATGGCAGAC	13889	14118	14168	14116	-1	HE797083	FIBRA_04605	13124	14698	None	4917	756	50817	No_constitutive_exon_found_in_species
AATTCAGCTTGGCGTGTGTGGTCCTCGCTAACATGGACCGGGGTGATTAGAT	6643	6677	6727	6675	-1	HE797182	FIBRA_07421	5844	8813	None	4917	756	50817	No_constitutive_exon_found_in_species
AGTCGGGAGAGTCCATCTGTGATAATTGGACTGACAAAGGGGAAAACCAGAC	20335	20561	20611	20559	-1	HE797182	FIBRA_07426	19246	21065	None	4917	756	50817	No_constitutive_exon_found_in_species
GTACGTTGCGCTGTGCAGCGTCTGTAGATCCCGAGTGACGCCGGGAGCAGGT	9722	10344	10394	10342	-1	HE796970	FIBRA_02202	6646	10625	None	4917	756	50817	No_constitutive_exon_found_in_species
CAGGTAAGTTGTCAGTGATTTGCGTACATCGTTTTACCAGGGCGATACAGGT	17188	17275	17138	17190	1	HE796970	FIBRA_02205	16181	17654	None	4917	756	50817	No_constitutive_exon_found_in_species
GCGTTTCCACGTTTTCATGCTCACTGATGAAGTTATCCACTGGGATGCAGAC	3521	3986	3471	3523	1	HE797133	FIBRA_06053	2083	4173	None	4917	756	50817	No_constitutive_exon_found_in_species
TGTTTATTTTATTCGATGTGATTGATTCTAATGGTATGATGATGGGACAGGG	11445	11462	11512	11460	-1	HE797039	FIBRA_03607	10592	12033	None	4917	756	50817	No_constitutive_exon_found_in_species
TTATAGCTTATATGCCATCTCATCTCTCACTAAATGCGGGGAACGCGTAGTA	19057	19243	19007	19059	1	HE797039	FIBRA_03609	17304	21587	None	4917	756	50817	No_constitutive_exon_found_in_species
GCGTCGCATTTCCTACACACAGTCAGATTTTTAATAACATTGGGTGATAGAG	25362	25450	25500	25448	-1	HE796975	FIBRA_02301	24979	26265	None	4917	756	50817	No_constitutive_exon_found_in_species
GAGTGTCGATATCTGTATAGCGTATGGCCCGGCTTATATTTCGGGGACAGGC	24979	25038	25088	25036	-1	HE796975	FIBRA_02301	24979	26265	None	4917	756	50817	No_constitutive_exon_found_in_species
CTGTGCGACTAACGGCGACGCTTGTCGTGACCGCTTACGGGGGTCTGAAGAT	18035	18095	18145	18093	-1	HE796956	FIBRA_01933	17768	18189	None	4917	756	50817	No_constitutive_exon_found_in_species
GTGAGTCAACAATCTTGTCGTTCTTCTTGCACTCAGTTGGGTTGGGAAAGGC	10310	10453	10503	10451	-1	HE796913	FIBRA_01070	8705	10817	None	4917	756	50817	No_constitutive_exon_found_in_species
ACGGCTTGAAGAAATCCTGTAGTAGGTCTTTACTAACACTTAATGGGCAGCG	21512	21539	21462	21514	1	HE797079	FIBRA_04522	21110	21539	None	4917	756	50817	No_constitutive_exon_found_in_species
ATGAAGATCATGAAACCGCGCTTTCCGCTGTGCGAAATCTGAACGGGCAGGA	21087	21405	21037	21089	1	HE796929	FIBRA_01372	20336	22050	None	4917	756	50817	No_constitutive_exon_found_in_species
CTCGTTGCCTAAATTAGGTACAAAAATGGGGTGCTGAATAGGTGGGATAGGA	8763	8827	8713	8765	1	HE797019	FIBRA_03148	8320	10332	None	4917	756	50817	No_constitutive_exon_found_in_species
CATATGAATTCAAAATATATTCGTTGGAGCTGAGTGCTTTGAATGGGAAGGC	10715	10775	10825	10773	-1	HE797019	FIBRA_03149	10715	11309	None	4917	756	50817	No_constitutive_exon_found_in_species
AGCACTATTGTTTGAACTGAATGCATACTTATGATTCTCGGGATATGTAGGG	11176	11293	11343	11291	-1	HE797197	FIBRA_07829	10901	14302	None	4917	756	50817	No_constitutive_exon_found_in_species
TCTTACTGCTTTTGATAATGACAAGGGTGAACAGTACGATAGGGCCATAGAA	15969	16081	16131	16079	-1	HE797197	FIBRA_07830	15328	16803	None	4917	756	50817	No_constitutive_exon_found_in_species
GGTGTTTCAGTCGGATTTCTACCATGTATTTGGAACTGACTTGCGGGAAGTT	19000	19155	18950	19002	1	HE797155	FIBRA_06571	18741	20672	None	4917	756	50817	No_constitutive_exon_found_in_species
TGTAGGCTGCTAGCTCATAAATTATGAGTTCATGCTGATGGTGGGTGCAGCA	19819	19909	19769	19821	1	HE797155	FIBRA_06571	18741	20672	None	4917	756	50817	No_constitutive_exon_found_in_species
CTTTACTGGGTGCTAGTGACGGCTCATAGACCACTTAGCGGGGCTGACAGAT	5433	5604	5654	5602	-1	HE796991	FIBRA_02610	5433	6630	None	4917	756	50817	No_constitutive_exon_found_in_species
CCTTCTTCGTCATAACAGTCTGTGCTGTGCTTATGAAGATGGGATGGTAGGT	6907	7073	7123	7071	-1	HE796991	FIBRA_02611	6907	8536	None	4917	756	50817	No_constitutive_exon_found_in_species
ATGATTGTGGCGTGTTTTAGGGTGGGAATAATAATTCTTGGGCGTGATAGGA	19063	19273	19013	19065	1	HE797065	FIBRA_04220	17830	22518	None	4917	756	50817	No_constitutive_exon_found_in_species
GCGCGTTTGTGCTTTGATGTGGTATGTCACTTACAATAAGGGATCGGCAGGT	11630	11689	11739	11687	-1	HE797030	FIBRA_03423	7640	13294	None	4917	756	50817	No_constitutive_exon_found_in_species
TGCGTTCCATCTCGTGTTCCCGGCCGCTCCAAAGTCTGAGATGGGGGCAGGG	27602	27742	27552	27604	1	HE797225	FIBRA_08379	17796	28552	None	4917	756	50817	No_constitutive_exon_found_in_species
CAGGTGCGCTTCCGCTGGGAACCCAACTCTATCGCGTTCTGGGACAACAGGG	2041	2386	2436	2384	-1	HE797036	FIBRA_03563	2041	3787	None	4917	756	50817	No_constitutive_exon_found_in_species
GGATATTATTGCTTCGCTAGGCTCATCAGCTCCTCTACTCTGTGAGGGAGAA	27547	27658	27708	27656	-1	HE797055	FIBRA_03986	26510	28150	None	4917	756	50817	No_constitutive_exon_found_in_species
GTGTCTCTGAGAGATGTGACGGGCTGACACGATGTCTGCTACGGGTGTAGGC	10230	10326	10180	10232	1	HE797208	FIBRA_08057	9850	11309	None	4917	756	50817	No_constitutive_exon_found_in_species
ATTGGTTAGATCAGAATCCTGACTTCTAGAGTATTCAATGCTGGGAATAGTC	12964	12974	12914	12966	1	HE797208	FIBRA_08058	12428	13928	None	4917	756	50817	No_constitutive_exon_found_in_species
ACTGGTTGGATTGGAATCCTGACCTCTAGAGTATTCAATGATGGGAATAGTC	17394	17404	17344	17396	1	HE797208	FIBRA_08059	16863	18341	None	4917	756	50817	No_constitutive_exon_found_in_species
GAGTGTCGCTTGGGTACGTCTGCTGAGTTTGGTGCTGACTGGGTGTACAGGT	16122	16163	16213	16161	-1	HE796985	FIBRA_02497	15606	20385	None	4917	756	50817	No_constitutive_exon_found_in_species
TTCAGCTTCGTATTGTTATTGTAAATGTCTGCTGAAGCCGCGGGGCGCAGAT	15606	15645	15695	15643	-1	HE796985	FIBRA_02497	15606	20385	None	4917	756	50817	No_constitutive_exon_found_in_species
GTGTCTCGCATCCCCGGGGTGCGCGGGCGGAGGGGCTGATGCGGGGCTAGCA	17375	17604	17654	17602	-1	HE797149	FIBRA_06461	16379	17859	None	4917	756	50817	No_constitutive_exon_found_in_species
CGTGCCGTTCGTTTCTTGCTCGTTTGTCAAGTGCTGACTAGGGGCAACAGTG	18622	18660	18710	18658	-1	HE797149	FIBRA_06462	18353	23694	None	4917	756	50817	No_constitutive_exon_found_in_species
GAGTCCCCTCTCACCCCGCCTTCTCATGCGCAGTCCCATGGGACGCATAGAT	4136	4458	4086	4138	1	HE796977	FIBRA_02320	3660	4931	None	4917	756	50817	No_constitutive_exon_found_in_species
TTAGTTTCTATCTGTTGTCTCGCTCAAGACTACTCACCTCAGGGCTGTAGAT	12886	12997	12836	12888	1	HE796977	FIBRA_02323	10168	13886	None	4917	756	50817	No_constitutive_exon_found_in_species
CTCACAGGCCTACGTACAGAGTGCTCACCGTGCTTGATCGGGGATTGCAGCG	20395	20569	20345	20397	1	HE796902	FIBRA_00845	20302	22382	None	4917	756	50817	No_constitutive_exon_found_in_species
TCATGCATCGAGATCTCAATGACAGAGATTAATGGTAGCTAGGGCCGCAGAT	11056	11171	11006	11058	1	HE797025	FIBRA_03322	10947	11758	None	4917	756	50817	No_constitutive_exon_found_in_species
CCATTGAGTACGTACCACAGCCCTACACCAGAGCTGAAGGGGTACGACAGGC	23132	23178	23082	23134	1	HE797162	FIBRA_06841	22955	23178	None	4917	756	50817	No_constitutive_exon_found_in_species
GCAGTCTATCATGCAGTGCTACTGCGGTCGCTGATGCAGTGGGTGACAAGTC	13651	13898	13601	13653	1	HE797118	FIBRA_05713	10325	15577	None	4917	756	50817	No_constitutive_exon_found_in_species
GTCTCATTTTCCTACGCTGGTGTGTCATCTGCAACGACCAATGGGAGTAGGT	5686	5715	5765	5713	-1	HE797021	FIBRA_03212	4759	6132	None	4917	756	50817	No_constitutive_exon_found_in_species
GAGTAAGCGGTCAAGTATATCTGTATAGCGGAATGCTAATGGGCATATAGCA	6235	6268	6318	6266	-1	HE797044	FIBRA_03727	4852	6326	None	4917	756	50817	No_constitutive_exon_found_in_species
TGCGTTATAATTTTATTTCATTCTCTCGCTCTCATCGACGGGTAAAATAGCC	6047	6184	6234	6182	-1	HE797044	FIBRA_03727	4852	6326	None	4917	756	50817	No_constitutive_exon_found_in_species
GTTAGTGTTTCGCGTACGATTTGAATGCATGTCTGAACGACCGGGAACAGAT	18653	18897	18947	18895	-1	HE797044	FIBRA_03730	16520	19010	None	4917	756	50817	No_constitutive_exon_found_in_species
CGCTTACCGCCGCACATGCTGATCACAATTACGGTCGTCGGGACGCGCAGCT	3008	3028	3078	3026	-1	HE796973	FIBRA_02275	2891	6751	None	4917	756	50817	No_constitutive_exon_found_in_species
TGCGTTCGTGTGCTCTTTTTGCGCCAGGTTTAACTAATTTATGGGAGCAGAA	10147	10323	10097	10149	1	HE796973	FIBRA_02276	7021	10502	None	4917	756	50817	No_constitutive_exon_found_in_species
TATATTGTCGGCTGCAGACGCCAATCTGAACAAAGTTCACGGAGGGATAGAC	23253	23979	24029	23977	-1	HE797061	FIBRA_04137	23253	24104	None	4917	756	50817	No_constitutive_exon_found_in_species
TTTTTTTGTGGTCCACATCAGGTGTTCTTGTTGACACCGCAGGGGGTCAGTG	3767	3986	4036	3984	-1	HE797154	FIBRA_06557	2994	4640	None	4917	756	50817	No_constitutive_exon_found_in_species
TCGTAAGTTTTCCCTGAATTCGTCAGGTAATTCGGCTGATATTGGGATAGAT	10261	10404	10211	10263	1	HE797154	FIBRA_06558	6104	11085	None	4917	756	50817	No_constitutive_exon_found_in_species
GTGAGTGTGCAGATGTCGGGAAACGCTGGACGCTGATCGGGGATGGGCAGGG	18980	19060	19110	19058	-1	HE797154	FIBRA_06561	18127	19990	None	4917	756	50817	No_constitutive_exon_found_in_species
TCGTGTTGCGAGAGCTATACTGATTCGCCACACTTTCCATGGGGTGATAGAT	21482	21656	21706	21654	-1	HE797154	FIBRA_06562	21482	22949	None	4917	756	50817	No_constitutive_exon_found_in_species
GTATGCTGTACTCGTCCACGTATAAGTTTGCATGTTGACTCGGGGCGCAGAT	8925	9258	8875	8927	1	HE796962	FIBRA_02066	8014	11853	None	4917	756	50817	No_constitutive_exon_found_in_species
GTTGCTCGTGTTAGGTCTATTGACTCCTGGCTGATGGACCGGGCGGATAGAC	6467	6620	6417	6469	1	HE797203	FIBRA_07959	4902	6620	None	4917	756	50817	No_constitutive_exon_found_in_species
CTCGTCTACCTTCTGCATGCCGACGTTCACGTAGACTTGGGAACACACAGCA	14883	15027	15077	15025	-1	HE796935	FIBRA_01510	14252	18257	None	4917	756	50817	No_constitutive_exon_found_in_species
CATTTGTGTATGTTCCTGCCGCGCTCAGTTGGCAGATCGGGATGACGCAGGA	16863	16878	16813	16865	1	HE796955	FIBRA_01925	15006	17664	None	4917	756	50817	No_constitutive_exon_found_in_species
TGCTGACAACTAAGGTATATAATATACGACGAGCTGACCGGGACCACAAGGT	16486	16565	16436	16488	1	HE796940	FIBRA_01573	15621	16565	None	4917	756	50817	No_constitutive_exon_found_in_species
ACCACCCCTCGACGGCCTTTAAATGGTACTGACGTTAACTTGGGCGGTAGGG	11351	11372	11422	11370	-1	HE797075	FIBRA_04400	11351	11888	None	4917	756	50817	No_constitutive_exon_found_in_species
GTGCGTCTCCGAATCTGTCGCTTGAGGTGGGTGCTTAAGCTAGGGGTCAGAT	17346	17549	17296	17348	1	HE796916	FIBRA_01121	17019	17953	None	4917	756	50817	No_constitutive_exon_found_in_species
CGCTTGATTGCCCCCTTGCGTGTCTGACGGGCTGTGGGCGGCGGGTGCAGTT	10071	10277	10021	10073	1	HE797168	FIBRA_06971	8301	10277	None	4917	756	50817	No_constitutive_exon_found_in_species
GGTATGCTTGTTATGCTGTACTTTCTCACAAGCTTCATGTGTGGGAGCAGGG	3858	3927	3808	3860	1	HE797051	FIBRA_03911	2880	5100	None	4917	756	50817	No_constitutive_exon_found_in_species
TTCTGTGTGCGTGCACAAGTGAATGATCCATGTGCGGTGCCGGGATGCAGTA	7039	7186	6989	7041	1	HE797051	FIBRA_03912	6669	8394	None	4917	756	50817	No_constitutive_exon_found_in_species
CCTCTGACGCTCCCCCTTTCCACACCCGAAACCTGAGTGCAGGGAGACAGGC	15324	15442	15492	15440	-1	HE797051	FIBRA_03916	15324	15750	None	4917	756	50817	No_constitutive_exon_found_in_species
GAGTGGTAACGCTGCCCCTGGCGGGAGGAAGCTAACGTGAATGCGGGAAGAC	235	804	854	802	-1	HE796960	FIBRA_02049	105	2542	None	4917	756	50817	No_constitutive_exon_found_in_species
TCGTGGTATATGGAGGACGATCCATACTGACGCGGGTGCGGCTGGGACAGGT	9464	9668	9718	9666	-1	HE796960	FIBRA_02052	6720	9976	None	4917	756	50817	No_constitutive_exon_found_in_species
TGGCTAATGCAGCAGTTGTGGGTGACAGTATACCGACGGCGGGACCGCAGAT	6989	7096	7146	7094	-1	HE796960	FIBRA_02052	6720	9976	None	4917	756	50817	No_constitutive_exon_found_in_species
GTCCAGTATGACCTCACTGCTGTCACTGATGAGCGCACTGGGAATGCTAGCG	10429	10561	10611	10559	-1	HE796960	FIBRA_02053	10429	12280	None	4917	756	50817	No_constitutive_exon_found_in_species
AGGTACGCGTATTATCTTCGCGGTCGTGGTGAATATTCACTGGGGAGTAGCA	8180	8244	8294	8242	-1	HE797035	FIBRA_03559	2284	9402	None	4917	756	50817	No_constitutive_exon_found_in_species
CTAAGGAACGTTCAGGAATTGAGACTAAATATGATTTCAGGGCATGACAGTG	8035	8171	8221	8169	-1	HE796874	FIBRA_00273	6733	9044	None	4917	756	50817	No_constitutive_exon_found_in_species
AGGTAAGCTTCAAACGTTCTCCGAGCTGACAGAGATTCATTAGTGGGCAGAT	14911	15050	14861	14913	1	HE796874	FIBRA_00274	11183	19473	None	4917	756	50817	No_constitutive_exon_found_in_species
AGTACTCATGCCGGTTGAGCTACATCATATGCTCGCTGACAGGGTTGTAGAC	3293	3849	3243	3295	1	HE797129	FIBRA_05953	431	4794	None	4917	756	50817	No_constitutive_exon_found_in_species
TGCCCCCCCCTTGTTGCCGCGACTGTCGCTTGACCGCTTTGCCGGGGCAGTC	851	914	801	853	1	HE797273	FIBRA_08534	201	1670	None	4917	756	50817	No_constitutive_exon_found_in_species
TGCGCATGTTCTCCGTCGCATATCATACAAGCGATACGATTGTGGGGTAGGT	9950	10044	9900	9952	1	HE797273	FIBRA_08537	9677	10942	None	4917	756	50817	No_constitutive_exon_found_in_species
GTGCGTGTGGGGTGAAATGGGCGCACACTGATGGCGCGGGACGGTGACAGCA	848	959	1009	957	-1	HE797275	FIBRA_08546	757	1531	None	4917	756	50817	No_constitutive_exon_found_in_species
TGAGTTACCATTTCTGTTCTCGCTGCTAATGCTCATACCAGTTGGGGTAGGC	10864	10872	10922	10870	-1	HE797306	FIBRA_08625	10143	11201	None	4917	756	50817	No_constitutive_exon_found_in_species
TCCACATCTTGCCGGCTAGTCTGCGTTTGTGGTTAATGGGGGAGTGTTAGCT	17568	17963	17518	17570	1	HE797306	FIBRA_08629	15465	18930	None	4917	756	50817	No_constitutive_exon_found_in_species
GAATTTGCCATATCGTGATGCCGCCTTTGATTGTGGAACCCAACGGGCAGAC	4331	4388	4281	4333	1	HE797265	FIBRA_08508	3993	4388	None	4917	756	50817	No_constitutive_exon_found_in_species
AGTATCTTGCCTACATTTATGGCTTTGCCCGTTCTAACGTGTGAGGGCAGTC	16292	16466	16242	16294	1	HE797541	FIBRA_09177	8603	16466	None	4917	756	50817	No_constitutive_exon_found_in_species
CCACGTGTGAGTTTCACCTGTTCCTGTCCGGTTCTTATTTTACGGGGAAGCT	5404	5488	5354	5406	1	HE797272	FIBRA_08529	1250	5876	None	4917	756	50817	No_constitutive_exon_found_in_species
TTGTTCGTTTGACATGGTGGAGTAGCTAACATCTTTGGGCGATGTGATAGTT	4286	4319	4236	4288	1	HE797430	FIBRA_08929	3636	4534	None	4917	756	50817	No_constitutive_exon_found_in_species
GCATTTGGCTAAGTGCACATTTTCCAATTCGCCCGTTGATGGGAACATAGGC	7472	7513	7563	7511	-1	HE797495	FIBRA_09074	7472	8707	None	4917	756	50817	No_constitutive_exon_found_in_species
GCCTTCGAGTTTCCACGCCCCGCTCAACGAGGATTGACATGGGGTCGCAGCT	9355	9479	9529	9477	-1	HE797638	FIBRA_09401	8613	11582	None	4917	756	50817	No_constitutive_exon_found_in_species
CGTCAGACTAGCAATGTCACTTACGATATAGCAACTGAATCTGGGGACAGCT	3652	3704	3754	3702	-1	HE797239	FIBRA_08419	2612	4785	None	4917	756	50817	No_constitutive_exon_found_in_species
TGTCCCCTGTATGATTCTTTAAAAAATGTGTTCTTACGTCGTGCGGGCAGTT	3005	3091	3141	3089	-1	HE797239	FIBRA_08419	2612	4785	None	4917	756	50817	No_constitutive_exon_found_in_species
GTGCCACCATTCTATTCAGCCTCAGTAGTATGTGCTGAGAATAGGGGTAGAC	7258	7290	7340	7288	-1	HE797377	FIBRA_08801	5640	9398	None	4917	756	50817	No_constitutive_exon_found_in_species
TGTCGATGACTTTTCTGTTCCATTACACTAATATCTTGAATGGTGGGTAGGA	122	742	72	124	1	HE797308	FIBRA_08633	34	3472	None	4917	756	50817	No_constitutive_exon_found_in_species
GTTCCTAAGTATTGACGGCGACGGACGCTGATTGGGCGGGGCGCGGATAGGT	12807	12893	12757	12809	1	HE797328	FIBRA_08695	11693	13165	None	4917	756	50817	No_constitutive_exon_found_in_species
CTGCTGTGCGCTCGTCATGGGACTGACGCATCCGATCTCGGGGGAAACAGTA	11788	11798	11848	11796	-1	HE797358	FIBRA_08762	9379	11975	None	4917	756	50817	No_constitutive_exon_found_in_species
GTACGGATATGCCCTCTGTCATTCGTCCGCCAACTCACCCGGGACTACAGAG	10841	10870	10920	10868	-1	HE797358	FIBRA_08762	9379	11975	None	4917	756	50817	No_constitutive_exon_found_in_species
TCGTGACCGTCTCTCTTAGTGAAGTTAATCAATTTACCGAGTATGGGCAGGC	4465	4786	4836	4784	-1	HE797587	FIBRA_09282	4465	5096	None	4917	756	50817	No_constitutive_exon_found_in_species
CAACAACCGCAGCAGATGTACTTTGTGCCACAGAACCTGTAGGGAATTAGAA	10125	10248	10298	10246	-1	HE797587	FIBRA_09284	9725	11173	None	4917	756	50817	No_constitutive_exon_found_in_species
TGCGTTGCGATGTGTTTGTGCGAGCGACGTATGCTGACTTGGGGCTGCAGTG	663	810	860	808	-1	HE797242	FIBRA_08430	358	2791	None	4917	756	50817	No_constitutive_exon_found_in_species
GGACCGCTGGCGCTGATCGTCTCGCTGCGCTCTCCTCGTGCTGGGTGAAGAA	10882	11016	11066	11014	-1	HE797320	FIBRA_08671	10882	11578	None	4917	756	50817	No_constitutive_exon_found_in_species
ACTTGTCTCCGCCCGTGCTGCGTTCGCTGACGGCTGGACTGGGCATATAGCA	6375	6584	6325	6377	1	HE797283	FIBRA_08562	4488	7015	None	4917	756	50817	No_constitutive_exon_found_in_species
CTTCGTTCTTGGACGACGCGCATAATCGGTGCTGATGCGTGGGTGTGCAGTC	4769	4885	4719	4771	1	HE797662	FIBRA_09464	2113	5372	None	4917	756	50817	No_constitutive_exon_found_in_species
TTCATTTCTGTCTGTTCGGGACCATGTGCTGACACGGGATAAATTAACAGCT	5953	6862	5903	5955	1	HE797372	FIBRA_08791	3762	6862	None	4917	756	50817	No_constitutive_exon_found_in_species
CTTACCAGGCTATATAGCTGTACTTTCCCTCACCCACTGTGCGGGCGTAGTG	3536	3573	3486	3538	1	HE797666	FIBRA_09472	944	4377	None	4917	756	50817	No_constitutive_exon_found_in_species
TCCTATGATTTCAGTTGAGGGGCGTACTTAGTCAGTGTGTGGGGCGACAGTT	6017	6126	6176	6124	-1	HE797509	FIBRA_09102	3363	6885	None	4917	756	50817	No_constitutive_exon_found_in_species
GAGACTCCTTTCGGCTGTGCCGCAGCCCGATGCTGACTGGGGGTATGCAGGA	6557	6684	6507	6559	1	HE797645	FIBRA_09420	5338	7469	None	4917	756	50817	No_constitutive_exon_found_in_species
TATATTCCCTTCCGGGCCGAGTGCGAGCATGCGCTGACAGGGTGTGACAGTG	7148	7395	7098	7150	1	HE797645	FIBRA_09420	5338	7469	None	4917	756	50817	No_constitutive_exon_found_in_species
TCCGTTTCCCTAATAGCAGCCCTGCACTGGACTTGACGGCTAGGGGGTAGAA	5622	5711	5572	5624	1	HE797295	FIBRA_08595	5268	7949	None	4917	756	50817	No_constitutive_exon_found_in_species
AGTGCATCGGCCATGCACCTGCTGACTAGCTGCTTGGTGCTGGGATGCAGAA	7296	7434	7246	7298	1	HE797677	FIBRA_09497	5174	7434	None	4917	756	50817	No_constitutive_exon_found_in_species
TTTTGTCCTCGCGTCCCACTAGCAATGGCTTTGACGACGTAGGGATTTAGTC	6624	6913	6963	6911	-1	HE797378	FIBRA_08805	5606	7089	None	4917	756	50817	No_constitutive_exon_found_in_species
TCGCTGTGCGTATCGCGGGCGCACGTTGACGACTCGGCGCGGGGGCGTAGCA	4353	4516	4303	4355	1	HE797247	FIBRA_08448	3903	5621	None	4917	756	50817	No_constitutive_exon_found_in_species
AGTGCCCGCGCATATCCTCACGTGCTACGTGAATATAACCGGGTGTGGAGAT	1520	1615	1665	1613	-1	HE797513	FIBRA_09111	1340	2622	None	4917	756	50817	No_constitutive_exon_found_in_species
TTTGTGTCCGACTTCTGGTTTCGATACGTGAGCTGAGCGATGGCGGGCAGGT	1211	1344	1161	1213	1	HE797253	FIBRA_08469	496	3771	None	4917	756	50817	No_constitutive_exon_found_in_species
GTGCGTGCAATACATACAACATGGGTTATCGTTGAACATTTTGGGGGTAGAC	4310	5150	5200	5148	-1	HE797241	FIBRA_08429	3881	5313	None	4917	756	50817	No_constitutive_exon_found_in_species
GTGAGCCTTTCTGCTTACACGGCCCACCCGGCAGGCTGAACGAGGGACAGGT	3657	3894	3944	3892	-1	HE797230	FIBRA_08396	2943	4123	None	4917	756	50817	No_constitutive_exon_found_in_species
TCTGCCTGTGCGCGCGCCGGCCGCCCGCTGACGACGCCGCGGCGGGCCAGAC	3151	3268	3101	3153	1	HE797311	FIBRA_08648	1467	3581	None	4917	756	50817	No_constitutive_exon_found_in_species
CTCGCGCCGCGCATGTGCTCACCTTAGTCTCCTCCTCTGCGATGGGGCAGCT	3335	3458	3285	3337	1	HE797311	FIBRA_08648	1467	3581	None	4917	756	50817	No_constitutive_exon_found_in_species
GCGTCGGCGACGGTGTCTGCGGCGCACATGCTGATGCTGTGGGTGTGCAGGA	3515	3581	3465	3517	1	HE797311	FIBRA_08648	1467	3581	None	4917	756	50817	No_constitutive_exon_found_in_species
CGTCCTCACCAGCTCCTTGGGGGCTGCACTAACTCTCCGGCGGTGGGCAGGG	3980	4020	3930	3982	1	HE797503	FIBRA_09094	2987	4717	None	4917	756	50817	No_constitutive_exon_found_in_species
GATGTGTTCTCTCGTCGGTGGCGGACACTGATCGCGGACCGGGCGCATAGGT	4369	4490	4319	4371	1	HE797280	FIBRA_08558	1622	4694	None	4917	756	50817	No_constitutive_exon_found_in_species
GTGCCCCCCGCTCGTCCCCCTACTGTGTTTGCGGCTGACGCGGCGGGCAGTT	4544	4694	4494	4546	1	HE797280	FIBRA_08558	1622	4694	None	4917	756	50817	No_constitutive_exon_found_in_species
GAGTTGGCATGCAGGCATACATAGGTTGCGTACCGATGGGCGAACAACAGGC	2622	2735	2785	2733	-1	HE797252	FIBRA_08468	1154	3277	None	4917	756	50817	No_constitutive_exon_found_in_species
TCATCCCCACCTCTCTGCAATGCTCGCAATTGACCATATCCGGGGAACAGAA	1424	1540	1590	1538	-1	HE797419	FIBRA_08901	645	2810	None	4917	756	50817	No_constitutive_exon_found_in_species
TGCTCCCCCACTTTCTACAGTGCTCTCATCTGACCATGACTGGGGAATAGAC	2566	2682	2516	2568	1	HE797533	FIBRA_09151	1150	3461	None	4917	756	50817	No_constitutive_exon_found_in_species
CTCGCTCCTCGCGCGCCTCGAGCAGTGCTGATGGCGCGGCGCGGGGGCAGTC	2123	2258	2073	2125	1	HE797428	FIBRA_08925	834	2624	None	4917	756	50817	No_constitutive_exon_found_in_species
GAAGAGAATAGAATATGTACAGTACCAGTGCTAATGTGATGGGACTGCAGGG	2709	2779	2829	2777	-1	HE797691	FIBRA_09541	2709	2904	None	4917	756	50817	No_constitutive_exon_found_in_species
