# Supplementary material for: Widespread Separation of the Polypyrimidine Tract From 3′ AG by G Tracts in Association With Alternative Exons in Metazoa and Plants
Source: Front Genet. 2019 Jan 14;9:741. doi: 10.3389/fgene.2018.00741 (PMC6339879; doi:10.3389/fgene.2018.00741)
Supplement: DATA FILE S1 — Sequences of REPAG 3′ SS from each species of fungi. [file Data_Sheet_1.zip › Supplementary data 1/Fungi_Release38_beauveria_bassiana.txt]

REPA_GGG_Sequence	Exon_Start	Exon_End	Pos_-50	Pos_+2	Strand	Chromosome	GeneID	Gene_Start	Gene_End	Gene_Name	Number_of_REPAs	Number_of_REPAs_has_GGG	Number_of_Intron(Intra_genic_Region)	Upstream_Constitutive_Exon
AGTTTGAGTGATCTCCTTCACAGAGCAACTCATGATAATAGAGGGCGCAGTC	180477	180511	180561	180509	-1	BB8028_0001	BB8028_0001g00510	180261	180850	None	3043	313	17402	No_or_no_constitutive_exon
CCCGACAGAGGGTAGAGAAGAGGGGAGAAAGCTAACGGGGTGGGATATAGTA	200659	200797	200847	200795	-1	BB8028_0001	BB8028_0001g00610	200659	201519	None	3043	313	17402	No_or_no_constitutive_exon
CATCCGCTGACTTTACCCTGCTGACTTGTTTCTTCGATATGGGACAGCAGGA	332855	334806	332805	332857	1	BB8028_0001	BB8028_0001g01130	332196	334806	None	3043	313	17402	No_or_no_constitutive_exon
AGCAAGATGATAGTCCTAGAACAGAATGCAGGCAAGCTAACTGGGAACAGCC	565525	565612	565662	565610	-1	BB8028_0001	BB8028_0001g01780	563686	566050	None	3043	313	17402	No_or_no_constitutive_exon
CACAAAAAAAAATATAGCGTCAGAAAGAGCTTACATGACGGGGAAAACAGCC	747009	748016	746959	747011	1	BB8028_0001	BB8028_0001g02360	746011	748016	None	3043	313	17402	No_or_no_constitutive_exon
ATATGATGGCAAGGCCTATACTTACAGCTCCACCTATCACTCGGGAACAGGC	1174124	1174737	1174074	1174126	1	BB8028_0001	BB8028_0001g03640	1172959	1174737	None	3043	313	17402	No_or_no_constitutive_exon
AACAAGTACACGCAAACGTTGCAAAGCGCACACACTAATAGCGTGGGCAGAC	1304250	1305053	1305103	1305051	-1	BB8028_0001	BB8028_0001g03960	1303272	1306096	None	3043	313	17402	No_or_no_constitutive_exon
AAACATTATTGTCAAGTCAGGCTGACGTTGTGTCTTTTTGTTGGGAATAGAT	1310332	1310753	1310803	1310751	-1	BB8028_0001	BB8028_0001g03980	1310332	1313494	None	3043	313	17402	No_or_no_constitutive_exon
GAGCATTGACTAACCACCTGGGCGGGGGGGGGGCTCGGGCGGGCGTACAGAC	1366993	1367238	1367288	1367236	-1	BB8028_0001	BB8028_0001g04190	1365978	1367606	None	3043	313	17402	No_or_no_constitutive_exon
CACGACTCTACAACACTCGGCGGAATCGCTAACGTCTCTGGGACCAACAGGT	1365978	1366926	1366976	1366924	-1	BB8028_0001	BB8028_0001g04190	1365978	1367606	None	3043	313	17402	No_or_no_constitutive_exon
CAACGCTTGCATCATGTGCTCACGAGAGCCCGCGCTGACGAGGGATCAAGGA	1393974	1395904	1393924	1393976	1	BB8028_0001	BB8028_0001g04300	1393565	1395904	None	3043	313	17402	No_or_no_constitutive_exon
AGTCCATGTCCACTTGAGCCACACAATTCTTGATGCTTACTATGGGAAAGGA	1578341	1578469	1578291	1578343	1	BB8028_0001	BB8028_0001g04860	1577109	1580503	None	3043	313	17402	No_or_no_constitutive_exon
AAGAACATTACCAAAAACAGATTTATCCGTCAAATGCTGATGGGGAACAGGT	1595639	1595815	1595589	1595641	1	BB8028_0001	BB8028_0001g04930	1595031	1598060	None	3043	313	17402	No_or_no_constitutive_exon
ACCCTATGGGTCCTTTGTGATGGGAAATTTCCTTGCTAATGGGAAAACAGAA	1596652	1597264	1596602	1596654	1	BB8028_0001	BB8028_0001g04930	1595031	1598060	None	3043	313	17402	No_or_no_constitutive_exon
TGATCTGATCGTTGCCAGACCTCATCAGTGAATACTAACAGGGACTGCAGAC	1635080	1636129	1635030	1635082	1	BB8028_0001	BB8028_0001g05030	1632785	1636129	None	3043	313	17402	No_or_no_constitutive_exon
GGGATGCTGAACAAAGGAGGGACGCCAACGGCTAATGAGATGGGCAACAGTG	1722366	1722485	1722535	1722483	-1	BB8028_0001	BB8028_0001g05280	1721349	1723381	None	3043	313	17402	No_or_no_constitutive_exon
CAGATGCCGTTCGTTCTCAACGTGAAGTCTAATTAATGTGTGGGATACAGGA	1903943	1904034	1903893	1903945	1	BB8028_0001	BB8028_0001g05790	1902913	1906843	None	3043	313	17402	No_or_no_constitutive_exon
GAATGGCAAGGGAAATTATGGCTAATGATGGGAAAACTACGGGGGAACAGGG	1907680	1908264	1907630	1907682	1	BB8028_0001	BB8028_0001g05800	1907014	1908264	None	3043	313	17402	No_or_no_constitutive_exon
ATGTCAGCGCTGCGTTTGCCGTATGACAAGAGGCGCTAACCGGGACATAGAT	2103917	2104008	2104058	2104006	-1	BB8028_0001	BB8028_0001g06360	2102501	2104207	None	3043	313	17402	No_or_no_constitutive_exon
CGGTCGGTCAAATTGTTGCATTGTGGGAAACTAACCAACACACGGGGCAGCA	2165262	2165333	2165383	2165331	-1	BB8028_0001	BB8028_0001g06610	2164445	2166998	None	3043	313	17402	No_or_no_constitutive_exon
GTGAGAAGCGTGGGCTTGGGCAAGGAACCGCAACTGACTTGGGGCTACAGAT	2300635	2300919	2300585	2300637	1	BB8028_0001	BB8028_0001g07080	2291906	2300919	None	3043	313	17402	No_or_no_constitutive_exon
AGATGTTCGTATTGCATATTCATTTTTCTCGTTCTTGGCTGACTGGGCAGGG	2563781	2563921	2563731	2563783	1	BB8028_0001	BB8028_0001g07940	2562801	2565682	None	3043	313	17402	No_or_no_constitutive_exon
AAGTGGTTATTTCCATTGTGACATGGCTACTGACGTTGGGGTAAATATAGGT	2593440	2593466	2593516	2593464	-1	BB8028_0001	BB8028_0001g08020	2592753	2594038	None	3043	313	17402	No_or_no_constitutive_exon
ATCTTCGCTTCTTTATATCGTTACTGACCGGGCGCGTGGGCATGTGAAAGTA	2604937	2605363	2605413	2605361	-1	BB8028_0001	BB8028_0001g08080	2603827	2607480	None	3043	313	17402	No_or_no_constitutive_exon
AAGCGAAATTCGCAATTGAAACTCGAACCAAAAGCGCTGACGGGTGATAGTA	2867079	2867462	2867029	2867081	1	BB8028_0001	BB8028_0001g08960	2866485	2868263	None	3043	313	17402	No_or_no_constitutive_exon
CAGCAAGGCCGCAGGCTGAGACACGGAGCTAATATAACGAATTGGGACAGTG	2939244	2939579	2939629	2939577	-1	BB8028_0001	BB8028_0001g09180	2939244	2939983	None	3043	313	17402	No_or_no_constitutive_exon
AGTCGCTCAGGACCAGACCATATAGTAGCACCACTAACATCGGGCGGCAGCA	3019150	3019830	3019880	3019828	-1	BB8028_0001	BB8028_0001g09480	3019150	3021388	None	3043	313	17402	No_or_no_constitutive_exon
TCAAAATTCCCCCTTTTCCTCGCTGCAACGGATGATGCTAATGTGGGCAGTT	3036110	3036265	3036060	3036112	1	BB8028_0001	BB8028_0001g09540	3034805	3036265	None	3043	313	17402	No_or_no_constitutive_exon
TAATATTTGATCCCGTCTCAGTTGCAATAATGTCTGACGAGGTCGGGTAGCC	3390872	3391774	3390822	3390874	1	BB8028_0001	BB8028_0001g10620	3389650	3392442	None	3043	313	17402	No_or_no_constitutive_exon
GGCTGGCCTCGGGCGAGATTCAGATTTGTTAACTCGGGGGATACAAAAAGAC	3635858	3636161	3635808	3635860	1	BB8028_0001	BB8028_0001g11400	3634108	3636617	None	3043	313	17402	No_or_no_constitutive_exon
ACGTGAATGACAGATTTTTGGCCGATCTTCTCTTCGCTAACTCGGGAAAGGA	3725813	3726534	3726584	3726532	-1	BB8028_0001	BB8028_0001g11670	3725813	3727305	None	3043	313	17402	No_or_no_constitutive_exon
GATGTGATGGGGCTGACAAGCAACATTTAGGCAAGTCTCTGGGCTAACAGAG	3883519	3883788	3883469	3883521	1	BB8028_0001	BB8028_0001g11850	3882765	3884648	None	3043	313	17402	No_or_no_constitutive_exon
ATGCTTGTTGAAATGACAGAATGTGAAGTGAGAATGCTAATGGGATATAGAT	4137026	4137503	4137553	4137501	-1	BB8028_0001	BB8028_0001g12450	4137026	4143578	None	3043	313	17402	No_or_no_constitutive_exon
ATTCTACAAGAATGGCAAAGCAGCAGAGACAAAAGCTAATGGGAAAGTAGCC	4195339	4195525	4195289	4195341	1	BB8028_0001	BB8028_0001g12630	4195134	4196283	None	3043	313	17402	No_or_no_constitutive_exon
GCGCTTTGCGTTGGTATTGTTCTTGATCAGCCTACTGACGACGGGTGTAGAC	4283970	4284131	4284181	4284129	-1	BB8028_0001	BB8028_0001g12940	4280011	4284420	None	3043	313	17402	No_or_no_constitutive_exon
CAACAGGGGGGGCAAAAAACTAACAAGCAAGTTGGGGGGGGGGGGCGCAGTG	4311256	4311888	4311206	4311258	1	BB8028_0001	BB8028_0001g13010	4311035	4311888	None	3043	313	17402	No_or_no_constitutive_exon
GGGAAAAAAACAGGGTGTCGAGAACTAATACTTTTTCGGGGGGTGAGTAGCA	4338024	4338146	4337974	4338026	1	BB8028_0001	BB8028_0001g13090	4337039	4338868	None	3043	313	17402	No_or_no_constitutive_exon
AAACGCCAAAGGGCTCAGCCTGTGTGGACCTCTCGCTTACTGGGGCACAGAA	4506248	4506306	4506356	4506304	-1	BB8028_0001	BB8028_0001g13550	4504512	4506524	None	3043	313	17402	No_or_no_constitutive_exon
CTTTCTTTTGTTACACCAAGAATGGTGCACAATACTAACTGGGAAAATAGAC	5112630	5113104	5112580	5112632	1	BB8028_0001	BB8028_0001g14670	5110827	5113104	None	3043	313	17402	No_or_no_constitutive_exon
GGACGTGGTAAGTTGACTTGAGACATAAGGCGCCAGGGCTAACTGATAAGGT	5311114	5311333	5311383	5311331	-1	BB8028_0001	BB8028_0001g15230	5310383	5313322	None	3043	313	17402	No_or_no_constitutive_exon
TGCGCAATGCTGTGGCTAAAGAACTCTAGACGCCGCTAACGGGGCTGCAGAG	5491979	5492064	5492114	5492062	-1	BB8028_0001	BB8028_0001g15910	5491979	5492612	None	3043	313	17402	No_or_no_constitutive_exon
TGCTTTGACTCCTCACTCCAAGTTGCCCATGTTAACTTGCGGGGATTCAGGA	5599385	5599824	5599335	5599387	1	BB8028_0001	BB8028_0001g16220	5598280	5600554	None	3043	313	17402	No_or_no_constitutive_exon
TGCTGATGATGATGATAATTTACGATGGCTAACGAATTTGGGAAAAACAGTA	5625927	5626446	5625877	5625929	1	BB8028_0001	BB8028_0001g16320	5625272	5626446	None	3043	313	17402	No_or_no_constitutive_exon
GATGATAAAACTTGAGCTTGAAAGGGACGCGGCTTGACTAATGGGGACAGAT	5649730	5649860	5649910	5649858	-1	BB8028_0001	BB8028_0001g16430	5648911	5650756	None	3043	313	17402	No_or_no_constitutive_exon
TGGGCTTTTTTTTGAAAAGCAAAGACTTGCTGACACGTGTGGGCGTCAAGTG	5673969	5674120	5674170	5674118	-1	BB8028_0001	BB8028_0001g16510	5673969	5674925	None	3043	313	17402	No_or_no_constitutive_exon
CAAAAGATGTAGCAGGGAAATGTAGGCAGAGACTGACCTCCTGGGAACAGCG	5776445	5776524	5776574	5776522	-1	BB8028_0001	BB8028_0001g16680	5775146	5777260	None	3043	313	17402	No_or_no_constitutive_exon
GTATTGTATTGAATTTTGTCTAGAAGCTAACTATAGAGGGGGGAGAATAGAT	5880960	5881156	5881206	5881154	-1	BB8028_0001	BB8028_0001g16840	5880960	5883240	None	3043	313	17402	No_or_no_constitutive_exon
TTACGAGGTGATTGCTGTGTTTTTTTTATGTGCTAATGGAGAGGGAAAAGCA	5981918	5982156	5982206	5982154	-1	BB8028_0001	BB8028_0001g17170	5981145	5983266	None	3043	313	17402	No_or_no_constitutive_exon
TCTCTCTGTATTTGTTGAGTGTACAAGTGTTTACTGACTTGGGATACCAGCT	5997316	5997795	5997266	5997318	1	BB8028_0001	BB8028_0001g17220	5996104	5997795	None	3043	313	17402	No_or_no_constitutive_exon
CCTGTTCGGAAAATTGTAAGCTACATTTGCAAGTGCTGACTGGGTGATAGTC	6044635	6045632	6044585	6044637	1	BB8028_0001	BB8028_0001g17370	6043476	6045632	None	3043	313	17402	No_or_no_constitutive_exon
GTATGCAGAACTTTACACAGCGACTTTCATGTGCTAACAGGGACGATAAGAG	6053901	6054004	6054054	6054002	-1	BB8028_0001	BB8028_0001g17410	6053040	6055258	None	3043	313	17402	No_or_no_constitutive_exon
GTTCTGTTAGTGTTGCGCTGTTGCTGACAATACACACCTTGGGGCTGCAGTT	302649	302856	302906	302854	-1	BB8028_0002	BB8028_0002g00790	302649	304635	None	3043	313	17402	No_or_no_constitutive_exon
TTTGACCAAGTCACCTCATCAGCGCGCGGCTTTGCTAATTCGGGAACAAGTA	308597	308727	308547	308599	1	BB8028_0002	BB8028_0002g00810	308314	310489	None	3043	313	17402	No_or_no_constitutive_exon
TATGGAAGAAGGGAAAACTGGATCTATGGCTAATCACACGCGGGAAATAGCT	345600	345783	345833	345781	-1	BB8028_0002	BB8028_0002g00930	345276	346054	None	3043	313	17402	No_or_no_constitutive_exon
TCAGTGGAATCCAAGTTTGGTGCGGGTAATCATGCTAACGGGGAAAACAGGG	584366	584860	584910	584858	-1	BB8028_0002	BB8028_0002g01640	583265	585023	None	3043	313	17402	No_or_no_constitutive_exon
CATTCGACTTTAGAGATGATGGGGCATTTACTGACGTGGGCCGCGAAAAGGA	731534	732722	731484	731536	1	BB8028_0002	BB8028_0002g01990	731271	732722	None	3043	313	17402	No_or_no_constitutive_exon
AGTGACAGATGAACCCGGCTGGAAACTTGCTAATGAGGGTGTGCAAACAGCC	954389	954627	954677	954625	-1	BB8028_0002	BB8028_0002g02730	952257	954951	None	3043	313	17402	No_or_no_constitutive_exon
GAGACGGCTGGATGCAAGAGTAGAAACGGGCGCGCTAATCGGGAACCAAGTC	1073645	1073900	1073950	1073898	-1	BB8028_0002	BB8028_0002g03090	1069628	1074745	None	3043	313	17402	No_or_no_constitutive_exon
CTGGAGCTCCGTACTGGTGTAGACGTGATGCTGACGGTACGGGACGGCAGGT	1322419	1322872	1322922	1322870	-1	BB8028_0002	BB8028_0002g03870	1322419	1323733	None	3043	313	17402	No_or_no_constitutive_exon
ACGCAAACCCCATTCGTGACCACCCTCATGTGCTGACTGGAAATGGGCAGGC	1399512	1399835	1399462	1399514	1	BB8028_0002	BB8028_0002g04070	1398618	1400308	None	3043	313	17402	No_or_no_constitutive_exon
TTACATGTCGCACCCGACAATCAACTGACCTGCGGATGACGGGACGGTAGCG	1614159	1614335	1614109	1614161	1	BB8028_0002	BB8028_0002g04770	1613630	1616204	None	3043	313	17402	No_or_no_constitutive_exon
CCAAATTACCATGCATAGAGAGTGACGAGACACAGCTAATGATGGGGTAGAT	1756234	1756698	1756184	1756236	1	BB8028_0002	BB8028_0002g05210	1753975	1756698	None	3043	313	17402	No_or_no_constitutive_exon
ACCAAATACGACTGTTGCCTAAAACGTGCTGACGCGACTGACATGGGCAGCT	1790297	1791342	1790247	1790299	1	BB8028_0002	BB8028_0002g05340	1789737	1791342	None	3043	313	17402	No_or_no_constitutive_exon
GAAGGAATCATTGACATTGTTCTACCCAGGTCACAAGCTAATGTGGGCAGGA	2016912	2017186	2017236	2017184	-1	BB8028_0002	BB8028_0002g06000	2016912	2018462	None	3043	313	17402	No_or_no_constitutive_exon
AAAGTAATCGAGCATCTCAGGTCATCATCTCTAACATTTTGGGAATGAAGCT	2059453	2060523	2059403	2059455	1	BB8028_0002	BB8028_0002g06160	2059157	2060929	None	3043	313	17402	No_or_no_constitutive_exon
ACTTGAGCCGGTGTGTAAGTCGGTTGCCTATGGGCTGACTATGGGCGTAGTG	2181167	2181610	2181117	2181169	1	BB8028_0002	BB8028_0002g06610	2180415	2181610	None	3043	313	17402	No_or_no_constitutive_exon
GGTGTTGTTGGCTTGTAATGTCTGGCTAATGAACCTCTGGGGTGAGGTAGAC	2235235	2235268	2235185	2235237	1	BB8028_0002	BB8028_0002g06770	2234871	2235779	None	3043	313	17402	No_or_no_constitutive_exon
AAGTACACCACTTCAAATGCCTACAAGCCTACATGCTGACCTGGGAACAGCC	2501121	2501851	2501901	2501849	-1	BB8028_0002	BB8028_0002g07590	2501121	2503873	None	3043	313	17402	No_or_no_constitutive_exon
GGAAAAAAAGGCATGGGAATTCTTTGAGGCTGACACATTTTGGGCAACAGCG	2785792	2785919	2785969	2785917	-1	BB8028_0002	BB8028_0002g08400	2783802	2788988	None	3043	313	17402	No_or_no_constitutive_exon
AGACTGATTTGGCCCTTGTAATCCTACTGAATACTAACGCGACAGGGTAGAA	2785666	2785738	2785788	2785736	-1	BB8028_0002	BB8028_0002g08400	2783802	2788988	None	3043	313	17402	No_or_no_constitutive_exon
AATGAAATGCCCCTGTTGCTTTGGAGCAGCGCTAACACTCACACGGGCAGAC	2813208	2814008	2814058	2814006	-1	BB8028_0002	BB8028_0002g08460	2813208	2816181	None	3043	313	17402	No_or_no_constitutive_exon
CGGGGGTGAAGGGCGTTGGGAGCAAATACTTGGCTGCTAACGGGCAATAGTT	3039334	3039412	3039284	3039336	1	BB8028_0002	BB8028_0002g09170	3038985	3040537	None	3043	313	17402	No_or_no_constitutive_exon
TCTTTGCTCATGTTCCTCGAGAATAACGTACTGATGTGGGTGATGGCAAGGT	3154284	3154572	3154234	3154286	1	BB8028_0002	BB8028_0002g09540	3152393	3154728	None	3043	313	17402	No_or_no_constitutive_exon
ATGCATCTTCGCACACGCCGCGTTACTAATGAGCCGTCCGATCGGGATAGTC	3224726	3225003	3224676	3224728	1	BB8028_0002	BB8028_0002g09770	3224279	3226404	None	3043	313	17402	No_or_no_constitutive_exon
GAGGGAACTGGCGTTTCAGAAATCTCATGTAAACTAATTCGGGGGGTCAGAA	4061489	4062355	4061439	4061491	1	BB8028_0002	BB8028_0002g10920	4061096	4062355	None	3043	313	17402	No_or_no_constitutive_exon
GATGTGCAGCAAATGAAGCCTGAAAAGCAAGCTAATCGAGAATTGGGTAGGC	4084912	4085450	4085500	4085448	-1	BB8028_0002	BB8028_0002g10990	4084912	4086267	None	3043	313	17402	No_or_no_constitutive_exon
TACGTTGCATAGGTATATGCTCCTACGTTCGCATAACTAACGGGTAGCAGAC	4086832	4088579	4088629	4088577	-1	BB8028_0002	BB8028_0002g11000	4086832	4089372	None	3043	313	17402	No_or_no_constitutive_exon
GTCGGTAGGTACTTTTGTCATGGGAGCCTATTTACTCATGTGGGAAATAGAT	4126606	4126905	4126556	4126608	1	BB8028_0002	BB8028_0002g11170	4126124	4128201	None	3043	313	17402	No_or_no_constitutive_exon
GTCTGCCCTACGTTTTTATTGGAATTACTAGACTGACGGTGGGAAATCAGGT	4129885	4130140	4129835	4129887	1	BB8028_0002	BB8028_0002g11180	4128740	4130140	None	3043	313	17402	No_or_no_constitutive_exon
GCAATCAAAGCCCCAAATCTTTTCCATCATGCCTCTAACCGGGTATATAGCA	4223785	4224007	4224057	4224005	-1	BB8028_0002	BB8028_0002g11470	4223545	4224535	None	3043	313	17402	No_or_no_constitutive_exon
CAACGTGAGCCTCGGCGAACCTTGAGTGGACAAACTCCATACGGGACCAGGT	4540364	4540885	4540935	4540883	-1	BB8028_0002	BB8028_0002g12410	4540364	4541676	None	3043	313	17402	No_or_no_constitutive_exon
GCGCACATCGGATTACTCTAGGTACTAGTGGCTGACGATCGGGTTGACAGTG	4545777	4546482	4545727	4545779	1	BB8028_0002	BB8028_0002g12430	4545489	4547700	None	3043	313	17402	No_or_no_constitutive_exon
ATCATGGGTAGGCAAAGCTTGGTGGCTAACGCGATTGTGGGGATGGATAGGT	4588902	4589049	4588852	4588904	1	BB8028_0002	BB8028_0002g12530	4588325	4589517	None	3043	313	17402	No_or_no_constitutive_exon
CGCACAACTTTTGCGTGGCAAAGGCCGAGCATTGATATTGGGTCGAATAGAT	4759854	4760074	4759804	4759856	1	BB8028_0002	BB8028_0002g13160	4759526	4760953	None	3043	313	17402	No_or_no_constitutive_exon
GTAAGTTTCATACATATAGCACGTGAAAGCTTAGTCTAAATGGGGCATAGGC	4760207	4760669	4760157	4760209	1	BB8028_0002	BB8028_0002g13160	4759526	4760953	None	3043	313	17402	No_or_no_constitutive_exon
GAAGTGCATTTCCGAATGCACCAAACGGCAGCTGATTGTACGGGGACCAGTC	5107110	5108903	5108953	5108901	-1	BB8028_0002	BB8028_0002g14320	5106105	5109050	None	3043	313	17402	No_or_no_constitutive_exon
TACGAATCCGTGACATTGACGGCTAATATATAATGTTGGCGGGAGCGCAGCT	5225461	5225896	5225411	5225463	1	BB8028_0002	BB8028_0002g14620	5225161	5227185	None	3043	313	17402	No_or_no_constitutive_exon
AAAAAAAAAAAAAAGACCATACAAGTAGTACTGACCAGGGGCAAAAAAAGGC	5343071	5343376	5343426	5343374	-1	BB8028_0002	BB8028_0002g15050	5342522	5343791	None	3043	313	17402	No_or_no_constitutive_exon
CTGCTGCTCCTCTGGCCCTGAATTGCTCGTCAAAGCTAATGATGGGGTAGGT	5373349	5373544	5373594	5373542	-1	BB8028_0002	BB8028_0002g15170	5371545	5374093	None	3043	313	17402	No_or_no_constitutive_exon
GAATGCCGAAAACTTGGATGCGTCGTGCTGACAGTATCATGGGATGACAGCC	5490464	5490872	5490414	5490466	1	BB8028_0002	BB8028_0002g15540	5490144	5490872	None	3043	313	17402	No_or_no_constitutive_exon
CCCTGAGGTTCCGTCTACATCTTCAATCTAATTACTGGACGGGAATCCAGTC	5599900	5599988	5600038	5599986	-1	BB8028_0002	BB8028_0002g15860	5596169	5600142	None	3043	313	17402	No_or_no_constitutive_exon
TACTTGTTGGAATTCTCAGAAAGCTGACGAGGGCATCTGGCGGGATACAGGC	5625329	5625487	5625279	5625331	1	BB8028_0002	BB8028_0002g15950	5625022	5626225	None	3043	313	17402	No_or_no_constitutive_exon
ACAAAAGAACCGGGCTTGAGCTAATCCGCGCGCATGGGAAAAAAAAAAAGAA	5778481	5778866	5778916	5778864	-1	BB8028_0002	BB8028_0002g16500	5777801	5779418	None	3043	313	17402	No_or_no_constitutive_exon
CCTTTTGTCTTGCTTCATTACCTCTCATCTTAACTCACCGGGACATCAAGGG	5859996	5860171	5859946	5859998	1	BB8028_0002	BB8028_0002g16760	5859551	5861123	None	3043	313	17402	No_or_no_constitutive_exon
CCCTCCCTCTGTGTTGTAGGACTGAGAAAGCTTTCTGATGGGACGGGCAGTT	10972	11177	11227	11175	-1	BB8028_0003	BB8028_0003g00060	10972	12623	None	3043	313	17402	No_or_no_constitutive_exon
TTCAGAACAACAATGTACTTTTGCTAACCGTACCCATGACGGCGGGACAGGG	204053	205798	204003	204055	1	BB8028_0003	BB8028_0003g00670	201747	206825	None	3043	313	17402	No_or_no_constitutive_exon
TTTTTTCTTTTCTTCTTCTTGTAGTTTACTGTGATTAACTGGGAATATAGTG	206596	206825	206546	206598	1	BB8028_0003	BB8028_0003g00670	201747	206825	None	3043	313	17402	No_or_no_constitutive_exon
GAAGCAAGCCTGCTATTAATCAAGAGTGTAATACTGATGGGAGTGGCTAGGT	422072	422258	422308	422256	-1	BB8028_0003	BB8028_0003g01330	420754	422425	None	3043	313	17402	No_or_no_constitutive_exon
TGGGCCGATTATGACGCCAGAATCCAGACAGCTAACGGGGATTGCAAAAGGG	594911	596107	594861	594913	1	BB8028_0003	BB8028_0003g01850	594713	596107	None	3043	313	17402	No_or_no_constitutive_exon
TGGAAATATGCGGAGCTCTTGAACTAATTCTTCTTCTTGGGATGGGCCAGTT	601111	601524	601061	601113	1	BB8028_0003	BB8028_0003g01860	599218	601524	None	3043	313	17402	No_or_no_constitutive_exon
GTCTGCAGGGCCGTATCGTACATTGAGAACATGATGCTAATAGGGTACAGGC	653839	653991	653789	653841	1	BB8028_0003	BB8028_0003g01990	651532	653991	None	3043	313	17402	No_or_no_constitutive_exon
GCATACAGGTTGATAACCATTGCGGCACCCTGCCAAGGGTGGAAAACCAGCC	750350	750602	750300	750352	1	BB8028_0003	BB8028_0003g02240	750094	752735	None	3043	313	17402	No_or_no_constitutive_exon
CATGCGATTCGTAATTTAATGGATCAAAGCTAACATGACCGGGGGTTTAGAC	1039818	1040091	1039768	1039820	1	BB8028_0003	BB8028_0003g03050	1038693	1040091	None	3043	313	17402	No_or_no_constitutive_exon
CGCTGAGACGCGGGGTATGGGACATGCGCTGATGCGGGTGATTGAAATAGGT	1148612	1148731	1148562	1148614	1	BB8028_0003	BB8028_0003g03450	1148305	1152012	None	3043	313	17402	No_or_no_constitutive_exon
GTCAGCTATTGCTTCTGAACCACGTTGAATGACTGCTGATTGGGATACAGGT	1374293	1374662	1374712	1374660	-1	BB8028_0003	BB8028_0003g04240	1374004	1375892	None	3043	313	17402	No_or_no_constitutive_exon
GTAAGATGAAGTCTCATTGGTATTTGCCTATGCACTAATCGTGGGCAAAGGT	1397425	1398297	1397375	1397427	1	BB8028_0003	BB8028_0003g04310	1395581	1400656	None	3043	313	17402	No_or_no_constitutive_exon
AGAAGGATTGCTTTTCATGAGATCAAGAGACGACACTAATACGGGCATAGGG	1411877	1413086	1411827	1411879	1	BB8028_0003	BB8028_0003g04350	1411638	1413086	None	3043	313	17402	No_or_no_constitutive_exon
CGTAAGTTCGCCCTTTTACCTGCAAGCCTAACTTCATCTAACAGGGTCAGTC	1413932	1414410	1414460	1414408	-1	BB8028_0003	BB8028_0003g04360	1413303	1415645	None	3043	313	17402	No_or_no_constitutive_exon
CCCCCCTCTTCATCATCTCCTCCATGTGTTTTTGCTAACAGGGAAAAAAGAC	1628457	1629083	1628407	1628459	1	BB8028_0003	BB8028_0003g04930	1627710	1629083	None	3043	313	17402	No_or_no_constitutive_exon
GCTCTCGATTACAGGCGACGCAGGAAGAATGTGCTAACGCGGGCGTGCAGGC	1630711	1630959	1631009	1630957	-1	BB8028_0003	BB8028_0003g04950	1630711	1632458	None	3043	313	17402	No_or_no_constitutive_exon
TGTGTGTCTTGTGGGAACTGAGACGGAGATTAACGATGCTTGGGGCAAAGGT	1729519	1729643	1729469	1729521	1	BB8028_0003	BB8028_0003g05180	1728707	1731579	None	3043	313	17402	No_or_no_constitutive_exon
CCCGACTGGCAGCCCAGGGATGAGAAGCTGACCGCAGTCTACGGGGCTAGAG	1961716	1962038	1962088	1962036	-1	BB8028_0003	BB8028_0003g05910	1961154	1962431	None	3043	313	17402	No_or_no_constitutive_exon
GCTAGAAAAGAGTCTTTATATGCTAACACGCGACTGGGGGGATGGCATAGCT	2117384	2117532	2117334	2117386	1	BB8028_0003	BB8028_0003g06350	2116968	2117911	None	3043	313	17402	No_or_no_constitutive_exon
ATGCGCCGGAGCGTTGTTTTGCGCTGGCTCGTTGCTAATACACGGGACAGGT	2299512	2300275	2300325	2300273	-1	BB8028_0003	BB8028_0003g06950	2298793	2300855	None	3043	313	17402	No_or_no_constitutive_exon
GAGGGCTACCTGGAATGCGTTTTTGCTCAGGCTAACTACCAGGGCTACAGGA	2339141	2339422	2339091	2339143	1	BB8028_0003	BB8028_0003g07090	2338463	2340691	None	3043	313	17402	No_or_no_constitutive_exon
ACATAGGGGGTGCTACAGCAAGCGCAGCTAACAAATCTGCTTGGGAGCAGGA	2689127	2689135	2689077	2689129	1	BB8028_0003	BB8028_0003g08220	2688449	2690827	None	3043	313	17402	No_or_no_constitutive_exon
ATGTCTTTCTTCAAAACCTGCAAGTTGTCATCAATGACATTGGGAAATAGTT	2963930	2964034	2964084	2964032	-1	BB8028_0003	BB8028_0003g08940	2963170	2965506	None	3043	313	17402	No_or_no_constitutive_exon
GAATCTCTTCGAGAATTCCTCGTTTTGCTGACCACGCATTGTTGGGATAGCT	3193774	3195147	3193724	3193776	1	BB8028_0003	BB8028_0003g09540	3193307	3195147	None	3043	313	17402	No_or_no_constitutive_exon
TATGTTACCCTGATTCGAAAGCACGGTTCTTCAACTGACGTCTGGGAAAGTG	3198244	3201374	3201424	3201372	-1	BB8028_0003	BB8028_0003g09560	3198244	3202054	None	3043	313	17402	No_or_no_constitutive_exon
TAGATTGGATACTCGATACGTCAAGGCCCTTTCTAACCGCCTGGGAACAGTC	3245426	3245667	3245376	3245428	1	BB8028_0003	BB8028_0003g09720	3245041	3247269	None	3043	313	17402	No_or_no_constitutive_exon
CAGCTCCCCCTGCCGCTATCTTGAGGCGCCACTGACCCCAATGGGTACAGTC	3307801	3308186	3308236	3308184	-1	BB8028_0003	BB8028_0003g09940	3306979	3308595	None	3043	313	17402	No_or_no_constitutive_exon
TTTACACGGTTTTGTGGTGTTGGTGTCGACTACGCTAACAAGGGCACCAGAC	3351304	3352389	3351254	3351306	1	BB8028_0003	BB8028_0003g10080	3350382	3352389	None	3043	313	17402	No_or_no_constitutive_exon
GAGTTCATCACTGCGACACGCTCCTTCATATACTGATGGGCGATATAAAGGT	3389754	3389938	3389988	3389936	-1	BB8028_0003	BB8028_0003g10220	3388984	3390211	None	3043	313	17402	No_or_no_constitutive_exon
CCGTGATTGTAAATCGATCGAATTCGCTGACCATATGGGGGGTGGTGTAGCC	3469843	3470508	3470558	3470506	-1	BB8028_0003	BB8028_0003g10500	3469843	3472139	None	3043	313	17402	No_or_no_constitutive_exon
GAAACGACAGCTGGGACGAAATCCAATGCTGACAAGAGGGAAAATGGCAGAT	3499516	3499703	3499466	3499518	1	BB8028_0003	BB8028_0003g10600	3499262	3500676	None	3043	313	17402	No_or_no_constitutive_exon
AACTGTAAACGGCGCCAAAATAGAACATATTAACCCTGTTTGGGAAAAAGAC	3597644	3597759	3597594	3597646	1	BB8028_0003	BB8028_0003g10980	3597505	3598404	None	3043	313	17402	No_or_no_constitutive_exon
TTTTTTCTTCAAGTGCCCGAATAGTCGCTCTCTGCTAACGTGAGGGATAGGT	3719360	3719407	3719457	3719405	-1	BB8028_0003	BB8028_0003g11330	3718012	3719863	None	3043	313	17402	No_or_no_constitutive_exon
TTCTCCTTCAACTTGACGCTGTTCTGCATTGCTAACACGGGTTATGAAAGGC	4030030	4030698	4030748	4030696	-1	BB8028_0003	BB8028_0003g12160	4030030	4032393	None	3043	313	17402	No_or_no_constitutive_exon
ACGACGACAGCAAGCGAGAGTGGGTAGCTAATTGCCATTGGGGAATACAGTG	4105111	4105165	4105061	4105113	1	BB8028_0003	BB8028_0003g12370	4104637	4105839	None	3043	313	17402	No_or_no_constitutive_exon
AGACATTATACGGATACTGACTTTTTTCCCCCCTTGTTGGGATGGTGCAGAT	4122703	4123507	4123557	4123505	-1	BB8028_0003	BB8028_0003g12430	4121448	4124238	None	3043	313	17402	No_or_no_constitutive_exon
ATCTCGACCCATTTCTATACATTTAATAACCGAAGGCTTGGCGGGGTCAGGA	4364608	4364682	4364558	4364610	1	BB8028_0003	BB8028_0003g13250	4363904	4364682	None	3043	313	17402	No_or_no_constitutive_exon
CGACCCGATGGAGGGTGTACGGTTCGCTAATGATGGTGATGGTGGGATAGAG	4496437	4496616	4496666	4496614	-1	BB8028_0003	BB8028_0003g13690	4495256	4497307	None	3043	313	17402	No_or_no_constitutive_exon
AAGATCTGCAAGGGGGGTCCTGAAATAGCTGACGCTGGGGAAACAAAAAGCA	4620591	4621291	4621341	4621289	-1	BB8028_0003	BB8028_0003g14070	4620051	4622133	None	3043	313	17402	No_or_no_constitutive_exon
TAACGGAAGCTTTTGTGTGTGTATGTGTAGTGCTAACTCGGGGTAATCAGCT	4913338	4913949	4913288	4913340	1	BB8028_0003	BB8028_0003g14960	4911488	4913949	None	3043	313	17402	No_or_no_constitutive_exon
CATGGCGACCAACTAGAATAAACCTGCTGACCCGGACCGGGAATCAACAGAG	4967746	4968437	4968487	4968435	-1	BB8028_0003	BB8028_0003g15160	4967746	4970003	None	3043	313	17402	No_or_no_constitutive_exon
TGAAGAGATCCTCGAGAGATGGCCCGAGAAGCTCATGGACCAGGGCATAGTA	5013871	5013982	5014032	5013980	-1	BB8028_0003	BB8028_0003g15260	5013613	5014484	None	3043	313	17402	No_or_no_constitutive_exon
GTCCATTGGACGCCGGGATACGATGGCCTGAGGCTAACAGACGGGACCAGGA	5123934	5124004	5123884	5123936	1	BB8028_0003	BB8028_0003g15560	5123581	5124694	None	3043	313	17402	No_or_no_constitutive_exon
GGTACTTGCGATGCTTGTTACATGCCGTCCGCTAATCTACTAACGGGTAGTC	5197644	5197916	5197594	5197646	1	BB8028_0003	BB8028_0003g15820	5197231	5199892	None	3043	313	17402	No_or_no_constitutive_exon
TTGTGGTCGTAGCCACCTTGTCTTTGTCTCGCGTACTAACGACCGGGTAGAT	5528351	5528920	5528970	5528918	-1	BB8028_0003	BB8028_0003g16370	5527508	5530307	None	3043	313	17402	No_or_no_constitutive_exon
CACACGGTCCCCGGGATACGAAAGCAAACTAACAAAAAGGGCAAATGTAGAA	5545323	5545886	5545273	5545325	1	BB8028_0003	BB8028_0003g16410	5544538	5545886	None	3043	313	17402	No_or_no_constitutive_exon
ATAACTTGCTTTTTTGTTTCCAAATGTTTGGACCAACTGACGGGGAACAGAG	5564859	5565366	5564809	5564861	1	BB8028_0003	BB8028_0003g16460	5564331	5565818	None	3043	313	17402	No_or_no_constitutive_exon
AAAAACTTTTTAAAACAAGTTTCTTACAAAAGTTCTTGGGGAACAAATAGGT	5616476	5617598	5616426	5616478	1	BB8028_0003	BB8028_0003g16600	5616239	5617598	None	3043	313	17402	No_or_no_constitutive_exon
TTCAGGTATGTAATACCGGGGAATTTGTAGGACGTCGCTAATAGGGACAGTG	5618666	5618990	5618616	5618668	1	BB8028_0003	BB8028_0003g16610	5617976	5618990	None	3043	313	17402	No_or_no_constitutive_exon
CGGAATATTCGATTGCTGATTGATCTACTGTGTGTGTTGCTGGGAAACAGCT	5625346	5626140	5625296	5625348	1	BB8028_0003	BB8028_0003g16640	5624884	5626697	None	3043	313	17402	No_or_no_constitutive_exon
TAAAAGAAAAAAGAAAAGAAAAAGAAAACTGCGCTAATCATGGGATATAGTC	5626336	5626697	5626286	5626338	1	BB8028_0003	BB8028_0003g16640	5624884	5626697	None	3043	313	17402	No_or_no_constitutive_exon
GTGCCCGTGCCCTGGACGCGCCACATGAGCTGACCGACTGACATGGGCAGGC	5646671	5646789	5646621	5646673	1	BB8028_0003	BB8028_0003g16680	5646483	5649371	None	3043	313	17402	No_or_no_constitutive_exon
TATGATTTTCCCTTTTCCAGCGAGTACCTTACTGCTAACTCTGGGAAAAGGC	77849	78262	78312	78260	-1	BB8028_0004	BB8028_0004g00330	77849	80317	None	3043	313	17402	No_or_no_constitutive_exon
CGTCTTGGGGGAATCTGGCAGCCCGTGCTAACAGATGGGGGGAAATGTAGTA	149785	149956	149735	149787	1	BB8028_0004	BB8028_0004g00580	149393	149956	None	3043	313	17402	No_or_no_constitutive_exon
GAGTTGCACTTGAAGAATCAGATTGAACGCATGAGTTAACGTGGGTGTAGAT	251148	251454	251098	251150	1	BB8028_0004	BB8028_0004g00890	249498	251454	None	3043	313	17402	No_or_no_constitutive_exon
TACCCCACTCCCAAAGCCGGAAAGGAGAAGAGCGCTGACTGGGATAATAGAA	366707	367114	366657	366709	1	BB8028_0004	BB8028_0004g01300	364673	367114	None	3043	313	17402	No_or_no_constitutive_exon
CAACGATGCTAACCAACGACCCGGGGGGGGGGGGGGGGGGGGGGGGGCAGTC	388548	389519	389569	389517	-1	BB8028_0004	BB8028_0004g01370	387971	389800	None	3043	313	17402	No_or_no_constitutive_exon
TGAGTTTCTACTAGATGGTGACGGAGCTAACCAAGGCTGACGGGGATCAGAT	431770	432182	431720	431772	1	BB8028_0004	BB8028_0004g01520	430496	432452	None	3043	313	17402	No_or_no_constitutive_exon
CCCTGGAATGCCATGGCAACTAACAAAAAGGGGGGTGATCTGGGGCGTAGAT	566342	566573	566623	566571	-1	BB8028_0004	BB8028_0004g01920	566085	567411	None	3043	313	17402	No_or_no_constitutive_exon
ATGGCGGATTGGATTAGTGGCTAATGATGACTCGCGGAGGGGGGACTTAGAA	643090	643384	643040	643092	1	BB8028_0004	BB8028_0004g02100	642837	643384	None	3043	313	17402	No_or_no_constitutive_exon
GCGGGAATTTAATTCAGGCATGGTTTGGTGCTAATACGGGGGGGGTATAGGC	741793	741898	741743	741795	1	BB8028_0004	BB8028_0004g02410	741455	743120	None	3043	313	17402	No_or_no_constitutive_exon
AGAAAAAAAAAAGAACATTGATTGCTAACATGCAATGAATGAATGGGTAGCG	744961	745607	744911	744963	1	BB8028_0004	BB8028_0004g02420	744393	746752	None	3043	313	17402	No_or_no_constitutive_exon
ATACCTCGCTCGGATGCCGATCGCGTCAACTGACCTTGACGATGGGCCAGGC	768240	772096	772146	772094	-1	BB8028_0004	BB8028_0004g02540	768240	772638	None	3043	313	17402	No_or_no_constitutive_exon
AGTAGCACGTCAACTGTCTGCCATGGGCTACTGCTAACGGGAAAGAAAAGCA	1141744	1141898	1141694	1141746	1	BB8028_0004	BB8028_0004g03380	1141193	1142613	None	3043	313	17402	No_or_no_constitutive_exon
GCGGCGGCTGTTTTACGACGAGCTGGGCCGGGAGCTCGGCGGGCTCGAAGAC	1420260	1420460	1420210	1420262	1	BB8028_0004	BB8028_0004g04180	1419234	1420460	None	3043	313	17402	No_or_no_constitutive_exon
TGTTTCGAAACGTGAGACAGGGTTTTAGCTAATGAGATCGGGACGCGCAGGC	1573514	1573847	1573464	1573516	1	BB8028_0004	BB8028_0004g04540	1572892	1573847	None	3043	313	17402	No_or_no_constitutive_exon
CGAGCAAGTGCACTAACATGGTGACGGGGGGGGGGGGGGGGAATGAATAGCT	1638478	1640080	1638428	1638480	1	BB8028_0004	BB8028_0004g04760	1637691	1640080	None	3043	313	17402	No_or_no_constitutive_exon
TTGTATTCGAACTGGCACATAATTGATCTCTAGCTAATACGTTGGGAAAGTT	1686806	1689490	1689540	1689488	-1	BB8028_0004	BB8028_0004g04820	1686806	1691456	None	3043	313	17402	No_or_no_constitutive_exon
ATCAGCCGTACTACTTGGCGATCTCTGTACTCCGTACTGACCGGGAACAGGA	1972380	1972458	1972508	1972456	-1	BB8028_0004	BB8028_0004g05520	1970545	1973002	None	3043	313	17402	No_or_no_constitutive_exon
GTGAGTCTCCCGCCCGGGCAACCCTTCTGGCCAGTTACTAACACGGGCAGGT	1970545	1971387	1971437	1971385	-1	BB8028_0004	BB8028_0004g05520	1970545	1973002	None	3043	313	17402	No_or_no_constitutive_exon
TCATTATTTCTCAAGGACGTCATTCGCTAATATGCTTGGCGGGGTCACAGTG	2007601	2008198	2007551	2007603	1	BB8028_0004	BB8028_0004g05680	2007196	2008198	None	3043	313	17402	No_or_no_constitutive_exon
GGATGCGGGGTGTGTAATGATAATGATGCAGAGAGACTGACAGGGGCTAGAT	2167776	2168091	2168141	2168089	-1	BB8028_0004	BB8028_0004g06210	2167437	2169249	None	3043	313	17402	No_or_no_constitutive_exon
GTACGCAACCGCACTTGCCGTTTGTTTTGGACTGTACTGACTGGGAGCAGAT	2167437	2167726	2167776	2167724	-1	BB8028_0004	BB8028_0004g06210	2167437	2169249	None	3043	313	17402	No_or_no_constitutive_exon
GCGTGAAAAATCAATATGATACGGTGTGGGCGGCTGATTTCAGGGAACAGAG	2225720	2226427	2225670	2225722	1	BB8028_0004	BB8028_0004g06370	2225388	2227480	None	3043	313	17402	No_or_no_constitutive_exon
TTGCGCCATTAGAAAAAAATGGCCTATACCTGAACTAACCGAGGGCGTAGCA	2678186	2678995	2678136	2678188	1	BB8028_0004	BB8028_0004g07590	2677008	2678995	None	3043	313	17402	No_or_no_constitutive_exon
AGTGACGAACGATTGACTATTCTTCATGGCAAGCTAACGGGAAATTACAGGC	2898503	2898650	2898700	2898648	-1	BB8028_0004	BB8028_0004g08510	2897965	2902445	None	3043	313	17402	No_or_no_constitutive_exon
TCCGTGTTCCCCCCTTTGCTAACACTCCAAACCCTGTTTGGGCTGAATAGGT	2906703	2906789	2906653	2906705	1	BB8028_0004	BB8028_0004g08530	2906406	2908374	None	3043	313	17402	No_or_no_constitutive_exon
CCGTAAGCACCTCCAGCTCAACGCCGGGCGCATATACTGACGCGGGGCAGAT	2915874	2916582	2915824	2915876	1	BB8028_0004	BB8028_0004g08570	2915180	2916582	None	3043	313	17402	No_or_no_constitutive_exon
GTCGCGCGCAATTTGCCTCCAGAGCTGTTATTGACCCCCGGGATGTATAGCT	2917168	2917375	2917425	2917373	-1	BB8028_0004	BB8028_0004g08580	2916639	2917610	None	3043	313	17402	No_or_no_constitutive_exon
ATTGCTGCACATGCTTTCAAGTAGACGGTCGTCTAACTGAAAGGGCGCAGCA	2970257	2970359	2970207	2970259	1	BB8028_0004	BB8028_0004g08740	2969997	2970690	None	3043	313	17402	No_or_no_constitutive_exon
CGCGACTTTTCGAAACAGGATTGCTAATCACGAGAGGGGGGCCGGAATAGGT	2984645	2985035	2984595	2984647	1	BB8028_0004	BB8028_0004g08780	2983684	2986137	None	3043	313	17402	No_or_no_constitutive_exon
TGTGGACTTTGCAGATGTTGACGGATTGGCTAACATGGGAAACATGATAGGA	2996886	2997298	2996836	2996888	1	BB8028_0004	BB8028_0004g08820	2994606	2997298	None	3043	313	17402	No_or_no_constitutive_exon
GAGGACAGATTAATGGAACTTGTTACAAGTACTCACAGAGGGTGTGATAGGC	3446738	3447146	3446688	3446740	1	BB8028_0004	BB8028_0004g10200	3443680	3447146	None	3043	313	17402	No_or_no_constitutive_exon
GTGCTAAAGATGGCAGAGTGTCTCGCAATATACTGACTCCCGCGGGACAGGC	3736829	3737833	3736779	3736831	1	BB8028_0004	BB8028_0004g11170	3736692	3738199	None	3043	313	17402	No_or_no_constitutive_exon
ATGGGAGAGTCTGTTGTGCTAACGAATCTTTGGGGGGGTGAAATTGATAGGC	3863786	3863972	3863736	3863788	1	BB8028_0004	BB8028_0004g11600	3863439	3864428	None	3043	313	17402	No_or_no_constitutive_exon
TATGTGCCTTTGACACCTCTAGAATCAATAGTGTATGTTAACGGGCGCAGCT	4100058	4100289	4100339	4100287	-1	BB8028_0004	BB8028_0004g12180	4099450	4102084	None	3043	313	17402	No_or_no_constitutive_exon
GTGCGGGGAAAAAAAAAATAAAACCTTTCACAACTGACTTGGGCTGGTAGGG	4304764	4305313	4305363	4305311	-1	BB8028_0004	BB8028_0004g12740	4304764	4307270	None	3043	313	17402	No_or_no_constitutive_exon
CTCACATCTATCGGGCCCCTGAGGTGACACAGGAAGCTCCATGGGACTAGTT	4569179	4569213	4569263	4569211	-1	BB8028_0004	BB8028_0004g13600	4568648	4569590	None	3043	313	17402	No_or_no_constitutive_exon
TGATCTGCGGCGATGCTGGGTCACCGATTATCGTGCGTACGGGCGAAAAGGG	4684369	4684998	4685048	4684996	-1	BB8028_0004	BB8028_0004g13960	4684369	4685605	None	3043	313	17402	No_or_no_constitutive_exon
CTCTTTTCATAGAAACAAGATGTCACTAACATGCTTTGTGCGACGGGCAGAT	43985	44357	44407	44355	-1	BB8028_0005	BB8028_0005g00160	43985	47631	None	3043	313	17402	No_or_no_constitutive_exon
AGCGGAATGTCAGGGGCGAAAATAGGAAATCAAGCTAACGAGGGCTACAGAA	185858	186128	186178	186126	-1	BB8028_0005	BB8028_0005g00520	185858	189646	None	3043	313	17402	No_or_no_constitutive_exon
CAGGTTAGTTGGCAGTCGTGTCTTGTGTGTTGCTTGGCTAATGTGGGTAGAA	221095	221933	221045	221097	1	BB8028_0005	BB8028_0005g00580	218899	221933	None	3043	313	17402	No_or_no_constitutive_exon
TTCCGAGGGTAGCGTGGCAGTTAAAGTACTAACATTGGAGGGGGCAACAGTG	236342	237007	236292	236344	1	BB8028_0005	BB8028_0005g00640	235206	237007	None	3043	313	17402	No_or_no_constitutive_exon
ACGTCACGCGACAGCCGTCGAGCACAGCAACCAGACTAATCGGGATACAGAA	417306	418048	418098	418046	-1	BB8028_0005	BB8028_0005g01240	417306	418388	None	3043	313	17402	No_or_no_constitutive_exon
TACAGGAATGCCCAAACAAACTGCAATTTCTTTGCTGACGTGGTGGGCAGAG	529771	530889	530939	530887	-1	BB8028_0005	BB8028_0005g01640	529771	531260	None	3043	313	17402	No_or_no_constitutive_exon
AGTGCGACCCGACCACTTCAAGCAGCAGCTAACATGACGGTAACGGGAAGCC	541365	541433	541315	541367	1	BB8028_0005	BB8028_0005g01670	541126	542693	None	3043	313	17402	No_or_no_constitutive_exon
TGCAATGCCCGATTTTTCTCTCGTGATTTGAATTAACAGGGACAATGTAGTA	720457	720511	720407	720459	1	BB8028_0005	BB8028_0005g02360	719095	720511	None	3043	313	17402	No_or_no_constitutive_exon
CCCTATCGAGTATGGCTGCCATGCAGCATTGAACTAACACTATGGGACAGAA	897784	897856	897906	897854	-1	BB8028_0005	BB8028_0005g02990	894655	898643	None	3043	313	17402	No_or_no_constitutive_exon
ATCAGAACCCGTCCATTATATACATTTGCAGAAACTTTTAAAAGGGCTAGTC	966330	966427	966280	966332	1	BB8028_0005	BB8028_0005g03080	965975	968163	None	3043	313	17402	No_or_no_constitutive_exon
CACACGTTCAATATCACACATGCTCGGCTAACACAGGAGGGGGGGGATAGAG	1075437	1076020	1076070	1076018	-1	BB8028_0005	BB8028_0005g03510	1075437	1076813	None	3043	313	17402	No_or_no_constitutive_exon
AAAGATGCTTCATAAGGATAGCAAAATGAAGATCCTAACATGGGAAAAAGAG	1080574	1080820	1080524	1080576	1	BB8028_0005	BB8028_0005g03530	1079671	1081985	None	3043	313	17402	No_or_no_constitutive_exon
GCGTCGGATGGATGCGGCTAACACGTCCGGCCGGGGGCGGGGGGGCACAGGC	1094940	1095159	1094890	1094942	1	BB8028_0005	BB8028_0005g03580	1094163	1095687	None	3043	313	17402	No_or_no_constitutive_exon
TCCTGCTGGATGAGGATGAGAGAAGCACGGAACTAACGAGGGAATTACAGTG	1095366	1095416	1095316	1095368	1	BB8028_0005	BB8028_0005g03580	1094163	1095687	None	3043	313	17402	No_or_no_constitutive_exon
TTTTTTTTTTTTTATTCTTCATTTTTGCTAATCAATCCCTGCTGGGACAGAC	1116103	1116281	1116331	1116279	-1	BB8028_0005	BB8028_0005g03690	1116103	1118749	None	3043	313	17402	No_or_no_constitutive_exon
GTATGTCGTTGATGCATCAGCATGTGAAAAGACACTGACTGAATGGGCAGCA	1159379	1159416	1159329	1159381	1	BB8028_0005	BB8028_0005g03800	1158929	1162163	None	3043	313	17402	No_or_no_constitutive_exon
ACGCCCTGTGCAAGGGGAAGATGCATAAACTAATTCGTTTGGGGTCGCAGTC	1522099	1522171	1522049	1522101	1	BB8028_0005	BB8028_0005g04840	1521568	1522662	None	3043	313	17402	No_or_no_constitutive_exon
CAATTTTCGGCACCGCTTAAAACGTCGTGGCTAAAACTGTGACGGGGCAGGG	1639675	1640233	1639625	1639677	1	BB8028_0005	BB8028_0005g05260	1639373	1641756	None	3043	313	17402	No_or_no_constitutive_exon
TAAGTCGGCCACATCTTCCAAAATATCATCAAACTAATGGGGAAATCTAGCT	1679326	1679441	1679491	1679439	-1	BB8028_0005	BB8028_0005g05380	1678713	1680457	None	3043	313	17402	No_or_no_constitutive_exon
CGTTCTGAAGCGGACGAGAGTTATCGCGGGCATTGACTCTTCGGGGGCAGAT	1715825	1715899	1715949	1715897	-1	BB8028_0005	BB8028_0005g05460	1715101	1716414	None	3043	313	17402	No_or_no_constitutive_exon
ATGACGGCGATGCGAATTCCGAACAATGGCATCTCTAACAGGGGCAACAGAA	1742607	1743771	1743821	1743769	-1	BB8028_0005	BB8028_0005g05530	1742607	1745137	None	3043	313	17402	No_or_no_constitutive_exon
GTGACCTCGGGTCTACTGGGCCGATATCCACTAACCGCCCGGGTATGTAGAG	1921534	1922021	1922071	1922019	-1	BB8028_0005	BB8028_0005g06020	1921534	1922799	None	3043	313	17402	No_or_no_constitutive_exon
CTACTTGATGAATACGATTGATTGATTGATGACGGGCTGACAGGGAGTAGAA	1928869	1928966	1928819	1928871	1	BB8028_0005	BB8028_0005g06040	1928328	1930487	None	3043	313	17402	No_or_no_constitutive_exon
TCGTGTGATAAAGTCGAACTCTGCTAACTAATTTGCTGTTGGGGTTGTAGGA	2033300	2034444	2034494	2034442	-1	BB8028_0005	BB8028_0005g06380	2033300	2034728	None	3043	313	17402	No_or_no_constitutive_exon
CTCCTCCTGGCACCGAGACCACTCCTCCTAACACTCCTCCGGGCACCGAGAC	2064008	2065888	2063958	2064010	1	BB8028_0005	BB8028_0005g06440	2062855	2065888	None	3043	313	17402	No_or_no_constitutive_exon
GTCAATGATAAGGAATTACTGATTACTGATAACGACGGGCGACCAAAAAGGT	2121433	2121597	2121383	2121435	1	BB8028_0005	BB8028_0005g06590	2121001	2123997	None	3043	313	17402	No_or_no_constitutive_exon
GTGGTGTTTCCACCACAGACAACGTCGACAAAACATTTATATGTGGGCAGGT	2551482	2551601	2551432	2551484	1	BB8028_0005	BB8028_0005g07830	2549353	2551601	None	3043	313	17402	No_or_no_constitutive_exon
TCTGCCCCCCCTCTTACCTTCGAATGACGCAGCTCACAGGGAAAGTACAGCG	2611596	2612143	2612193	2612141	-1	BB8028_0005	BB8028_0005g07930	2611596	2613388	None	3043	313	17402	No_or_no_constitutive_exon
GAAGCATCCCGGATCGTTATCATATTATTCCTTTGACTGACGAAAGGGAGCT	2765935	2766000	2765885	2765937	1	BB8028_0005	BB8028_0005g08090	2763519	2766000	None	3043	313	17402	No_or_no_constitutive_exon
CTACTAGGTAGCATCTCGCGAAATAAGTGCTGATCTGGAGGGACTGATAGAT	3106695	3106922	3106645	3106697	1	BB8028_0005	BB8028_0005g09080	3105579	3106922	None	3043	313	17402	No_or_no_constitutive_exon
CTTTTGCATTTGAGGGGGGTGTTTTGCAAGACTGACAGTTGGGACATTAGCC	3186699	3187325	3186649	3186701	1	BB8028_0005	BB8028_0005g09310	3186068	3189729	None	3043	313	17402	No_or_no_constitutive_exon
CGCACAGCTATTTCGGGCATTCTGGGCTAACTTCCCTACGGGACGGCAAGAT	3312872	3313276	3312822	3312874	1	BB8028_0005	BB8028_0005g09710	3312526	3315499	None	3043	313	17402	No_or_no_constitutive_exon
GAGTGAACAGGCATCTTGTATTCGATGATGCAGCAGCTAATCGGGGGCAGAA	3320033	3320090	3319983	3320035	1	BB8028_0005	BB8028_0005g09740	3319830	3320649	None	3043	313	17402	No_or_no_constitutive_exon
CCCCCCCCTAAAGAGACAGTTGAAACTCACCCAACGCTGGGAAAAATCAGAC	3342816	3343112	3343162	3343110	-1	BB8028_0005	BB8028_0005g09830	3342309	3343944	None	3043	313	17402	No_or_no_constitutive_exon
AAACGAAGATTCCCTGCAAGTTGAGACAGAAACTGATGTTGCGGGCACAGGC	3412704	3413059	3412654	3412706	1	BB8028_0005	BB8028_0005g09890	3411549	3413059	None	3043	313	17402	No_or_no_constitutive_exon
GTGAGATGAGTCCGCTTGATTCAGACGCTCGACTTCTAATGTGGGGGCAGAA	3494018	3495048	3495098	3495046	-1	BB8028_0005	BB8028_0005g10210	3494018	3495731	None	3043	313	17402	No_or_no_constitutive_exon
CAATCAGGGCTTGACTCGACGAATTGAGCTGGAAACTAATGGGTATACAGTA	3542642	3543113	3543163	3543111	-1	BB8028_0005	BB8028_0005g10350	3542642	3543578	None	3043	313	17402	No_or_no_constitutive_exon
CGCACATGTGCTACATCAATTCTGACTGATGGACTGGGGGGGGTAAACAGGG	3585111	3585778	3585828	3585776	-1	BB8028_0005	BB8028_0005g10430	3583762	3586304	None	3043	313	17402	No_or_no_constitutive_exon
AGAAAATCAGGCGAAAAATTGTGCTTCGAGCTGACAGCGGCGGGTGACAGTC	3672474	3672801	3672851	3672799	-1	BB8028_0005	BB8028_0005g10660	3671974	3672922	None	3043	313	17402	No_or_no_constitutive_exon
ACGGCGCAAGCGTGCGACTCTGCGATACGATGCTAACGGGATGAAAACAGGT	3679806	3679935	3679985	3679933	-1	BB8028_0005	BB8028_0005g10700	3678140	3680051	None	3043	313	17402	No_or_no_constitutive_exon
GTAACTTCCCTATATGTATCTCCTAGACAATAAGGACTAACGGGCAGCAGAT	3698919	3700378	3700428	3700376	-1	BB8028_0005	BB8028_0005g10780	3698919	3701372	None	3043	313	17402	No_or_no_constitutive_exon
ATCATTTTTTTCTTCCTTTTTTTTACTGATATTATTCACTGGGAATCTAGGC	3725164	3725661	3725114	3725166	1	BB8028_0005	BB8028_0005g10850	3724657	3725661	None	3043	313	17402	No_or_no_constitutive_exon
TGGCACATTTCGGCATTGAGATGATACTAATCGTACCTGTGGGTAATCAGGG	4058576	4058905	4058955	4058903	-1	BB8028_0005	BB8028_0005g11720	4058576	4061372	None	3043	313	17402	No_or_no_constitutive_exon
TCTCTCTCTAACATCACCCACCAATCTGACTGGAGATGGGGGACAACTAGAT	4088319	4088657	4088269	4088321	1	BB8028_0005	BB8028_0005g11800	4087128	4089514	None	3043	313	17402	No_or_no_constitutive_exon
AGGCTCACTCTTTCACCCTTCTTGCTCAGAATACTAACGGGGTAAAATAGCC	77797	78140	78190	78138	-1	BB8028_0006	BB8028_0006g00290	77797	78769	None	3043	313	17402	No_or_no_constitutive_exon
TTTTCTGAACATGATGTATTGACATCTAACCACTTGGGAAATCAAAATAGTG	114115	114810	114860	114808	-1	BB8028_0006	BB8028_0006g00440	114115	115276	None	3043	313	17402	No_or_no_constitutive_exon
AAGTCCATACAGGTTTCCGTCCATGGCACGGGCGCTGACAGGGTGAATAGGG	192706	192759	192809	192757	-1	BB8028_0006	BB8028_0006g00680	189570	193619	None	3043	313	17402	No_or_no_constitutive_exon
GTAAGGGCGCGCAAATCTATGTTTATACAGCAACTAACAAAGATGGGCAGGT	213918	214450	213868	213920	1	BB8028_0006	BB8028_0006g00760	213146	214450	None	3043	313	17402	No_or_no_constitutive_exon
GACGATGCGGCTACAGTGGTCAGAAATAAGTTTGCTAAACATGGGGGTAGAT	224520	224639	224470	224522	1	BB8028_0006	BB8028_0006g00830	223991	225125	None	3043	313	17402	No_or_no_constitutive_exon
CGTCAATTTGTCTTTTTCCGCTTCCACATGATGTCTGACTGGGCGCACAGAT	284595	285849	284545	284597	1	BB8028_0006	BB8028_0006g00970	283539	285849	None	3043	313	17402	No_or_no_constitutive_exon
TTTTTGTCATGGTGCATCAAATGCTTGATTGATTAATCTTGGGATTGTAGGC	467425	467458	467375	467427	1	BB8028_0006	BB8028_0006g01400	464849	467458	None	3043	313	17402	No_or_no_constitutive_exon
GCGGTTCTACATGCAGCATGGGTCGGCTTACACGCCGTGTGGGATATTAGCG	475807	476395	475757	475809	1	BB8028_0006	BB8028_0006g01450	474844	477411	None	3043	313	17402	No_or_no_constitutive_exon
CCTGGGAACGAACGGGGCTGACAGGTAGTGATTCTTGGTGTGGCGGGCAGTC	476480	476659	476430	476482	1	BB8028_0006	BB8028_0006g01450	474844	477411	None	3043	313	17402	No_or_no_constitutive_exon
TTTCTAGACCCTCTCCAACGACACATTCAATCACTGACATGAAGGGCCAGGA	713309	713793	713259	713311	1	BB8028_0006	BB8028_0006g01920	711842	713793	None	3043	313	17402	No_or_no_constitutive_exon
GTTTGGCGCGCGAAGTGATGATGAAATACTGACGGGGCGAAAATGGGTAGTC	762542	763126	762492	762544	1	BB8028_0006	BB8028_0006g02130	762142	763126	None	3043	313	17402	No_or_no_constitutive_exon
GTGAGTGAGTGATAGCGTGCTGACACAGAAATCTTGGGTGGGGTGGTTAGAT	811183	811433	811483	811431	-1	BB8028_0006	BB8028_0006g02290	809713	812331	None	3043	313	17402	No_or_no_constitutive_exon
ACTGCTGCGACTTGTCGAATATCCTCCTTTTACTAAAAACTGGGAAACAGTG	824827	825284	825334	825282	-1	BB8028_0006	BB8028_0006g02330	822427	825788	None	3043	313	17402	No_or_no_constitutive_exon
TTCCAGCAGTCTCGAGGCGGCAGCTAACCACCCGCCGCGGCGGGGGACAGAT	857998	859821	859871	859819	-1	BB8028_0006	BB8028_0006g02420	857998	860330	None	3043	313	17402	No_or_no_constitutive_exon
GTGCGTGTGTGCACCGAAAGAGTGGTGAACCATAGCTGACCAGGGGTTAGGA	1034519	1034742	1034792	1034740	-1	BB8028_0006	BB8028_0006g02960	1034519	1035798	None	3043	313	17402	No_or_no_constitutive_exon
ATGTATCTGTACTGATCCAGTCATTGAAAAGAAGCTGACGAGGGAAACAGTC	1362194	1362924	1362974	1362922	-1	BB8028_0006	BB8028_0006g04040	1362194	1364203	None	3043	313	17402	No_or_no_constitutive_exon
GGATTGTACGTCGATGAGCTTCGGGCAGGGGTTACCGCTAATGGGAACAGAT	1375270	1376410	1376460	1376408	-1	BB8028_0006	BB8028_0006g04090	1375270	1376584	None	3043	313	17402	No_or_no_constitutive_exon
CAAGTGATTTTTGACGTCGTGATCGAATGAACGTACTAATACGGGTATAGGT	1560345	1561757	1560295	1560347	1	BB8028_0006	BB8028_0006g04630	1559146	1561757	None	3043	313	17402	No_or_no_constitutive_exon
AGAGCGGTAGGTCGATCGAGTGTAACCAAATGCACGGGCTAATAGCGCAGGC	1622651	1622768	1622601	1622653	1	BB8028_0006	BB8028_0006g04810	1622277	1623639	None	3043	313	17402	No_or_no_constitutive_exon
GAGACAACTCGGTCGCTCTAGGGATAAGCAGCAGGCTAACCCAGGGATAGTG	1723062	1723091	1723141	1723089	-1	BB8028_0006	BB8028_0006g05240	1722358	1723525	None	3043	313	17402	No_or_no_constitutive_exon
GTCTTGATTGGATTTTGAAAACTGGGAATACTAAATTAATTGGGACAAAGGC	1800967	1801212	1800917	1800969	1	BB8028_0006	BB8028_0006g05510	1800113	1801212	None	3043	313	17402	No_or_no_constitutive_exon
AGACAACGCCGCTCGAAGTGTGGTGGAAGACGAGGCTAACAGGGAACAAGAT	1810861	1811548	1811598	1811546	-1	BB8028_0006	BB8028_0006g05550	1810861	1812276	None	3043	313	17402	No_or_no_constitutive_exon
AAGCCCTCCCTAAATGATGTCTCTCAGCAAACTAAGAAGGGGAGGAGCAGAT	1889739	1889847	1889689	1889741	1	BB8028_0006	BB8028_0006g05780	1889058	1889847	None	3043	313	17402	No_or_no_constitutive_exon
CTTAAAGTCGAATTTGTCTTTGTCTTTGCTCAACTTGTAATTGGGAACAGCA	2080283	2080505	2080233	2080285	1	BB8028_0006	BB8028_0006g06240	2079302	2081150	None	3043	313	17402	No_or_no_constitutive_exon
CGTGTCAAGCAGTTCTGTCCCACTGACAACCAACCTTCCTGGGACAAAAGGG	2154248	2154446	2154198	2154250	1	BB8028_0006	BB8028_0006g06410	2152840	2154631	None	3043	313	17402	No_or_no_constitutive_exon
CAGACGGGCAAAACATCCATCACAAATCTTGCTGACACAGAAGGGAATAGGT	2477186	2477342	2477136	2477188	1	BB8028_0006	BB8028_0006g07390	2475844	2477781	None	3043	313	17402	No_or_no_constitutive_exon
CTGGGGGGCGGGAGGCGGCACGAAAGCTGGGCTGACATTACGGGGATCAGGT	2503030	2503454	2503504	2503452	-1	BB8028_0006	BB8028_0006g07480	2502664	2503807	None	3043	313	17402	No_or_no_constitutive_exon
ATGAAACTCACCGGAAGCCTACATTTCGATAGGTACTGACAGGGGGCTAGGT	2603955	2604299	2603905	2603957	1	BB8028_0006	BB8028_0006g07800	2603289	2605240	None	3043	313	17402	No_or_no_constitutive_exon
GGTCTGAAATCGAGGAGTAGCTCTCGATTGGTTACTGACGGTGGGAATAGGA	2741533	2741675	2741483	2741535	1	BB8028_0006	BB8028_0006g08300	2741226	2743522	None	3043	313	17402	No_or_no_constitutive_exon
TAAGAATCCCAGATTGCCCGAAGGAAACATCCTGCTGACGGGGAACTTAGCA	2754417	2755205	2755255	2755203	-1	BB8028_0006	BB8028_0006g08360	2754417	2755760	None	3043	313	17402	No_or_no_constitutive_exon
AAGTGAATCTCATTTTATGATTGTGGTGGCTAACATATCTGGGACGGCAGGC	2815756	2816088	2815706	2815758	1	BB8028_0006	BB8028_0006g08560	2814396	2817034	None	3043	313	17402	No_or_no_constitutive_exon
ACACCTCTTCTCATGCTTAGCATTGCATATTCTAATAGATGGGTTGAAAGCG	3112203	3112670	3112153	3112205	1	BB8028_0006	BB8028_0006g09550	3111500	3112670	None	3043	313	17402	No_or_no_constitutive_exon
TCTGTTGTGTACTCGCCAGTTGCACTTTTGCTTATCGCAAGACGGGATAGGT	3148907	3148968	3149018	3148966	-1	BB8028_0006	BB8028_0006g09620	3148078	3149636	None	3043	313	17402	No_or_no_constitutive_exon
ACTGCTGCTGCATAGAGAGAGAGGGTATCTGCTGACTCGTGGGCTATAAGGC	3260277	3260462	3260227	3260279	1	BB8028_0006	BB8028_0006g10010	3258373	3265960	None	3043	313	17402	No_or_no_constitutive_exon
TTGATGCTTTTGCTGTGTTGCAGTGAGACGGATTGCTGACCGGGAAACAGAT	3411395	3411529	3411345	3411397	1	BB8028_0006	BB8028_0006g10380	3411117	3413385	None	3043	313	17402	No_or_no_constitutive_exon
CATCTTTATCCAACATGTTGTGATTATGACAATCTGACGGGAATCAATAGAA	3421444	3421581	3421631	3421579	-1	BB8028_0006	BB8028_0006g10410	3419907	3423247	None	3043	313	17402	No_or_no_constitutive_exon
CTTGTGGGGATCAACCGCCTTTTCCGGGCTTTACATTAACAAGGGCTTAGCT	3456287	3456639	3456689	3456637	-1	BB8028_0006	BB8028_0006g10460	3454963	3457843	None	3043	313	17402	No_or_no_constitutive_exon
AATCCTCGACTCAATTCTCGCTGACACTGTCAACGCGCGCGGGGGTTTAGCT	3534102	3534551	3534601	3534549	-1	BB8028_0006	BB8028_0006g10760	3533788	3534792	None	3043	313	17402	No_or_no_constitutive_exon
TGTAAGTCTGCATATATAAATGGTATGAAAATTTACTAACAGTTGGGAAGGG	3540460	3541622	3541672	3541620	-1	BB8028_0006	BB8028_0006g10800	3540460	3542517	None	3043	313	17402	No_or_no_constitutive_exon
CAATCTCCGACATGTCCATACTAACATTATGTTGCGAATGGGAATTAAAGTG	3797100	3797609	3797050	3797102	1	BB8028_0006	BB8028_0006g11140	3796986	3798153	None	3043	313	17402	No_or_no_constitutive_exon
CCAGTACAGTAACGCTCGCGGCAAAAATTACCAGAAGTTGATTGGGATAGAA	41648	41727	41777	41725	-1	BB8028_0007	BB8028_0007g00160	41365	42081	None	3043	313	17402	No_or_no_constitutive_exon
GGGAAGCATTTGTAAAAGAGCTAAATAAAAACTTATCGGCAGGGCAACAGCA	57079	58365	57029	57081	1	BB8028_0007	BB8028_0007g00230	56778	58918	None	3043	313	17402	No_or_no_constitutive_exon
TGGCAACCACAATCGCCTGTTGGACATTGGCTGATTTCTTGGGCGCGCAGCG	73960	74009	73910	73962	1	BB8028_0007	BB8028_0007g00260	73506	75093	None	3043	313	17402	No_or_no_constitutive_exon
GTATGTTACGGCTAAAGATGGACGAACAGGATCTTACACGACAGGGCCAGAC	88887	89084	88837	88889	1	BB8028_0007	BB8028_0007g00310	88247	89302	None	3043	313	17402	No_or_no_constitutive_exon
TCCAACTGTACAGTGCTAATTCTTCTTCTTCTTCTTGAAAAAATGGGTAGTT	484764	484972	485022	484970	-1	BB8028_0007	BB8028_0007g01430	483211	485813	None	3043	313	17402	No_or_no_constitutive_exon
GGCCGTCTTCAGCGCTTCCGTCGCGTACAGACTAACAAGTTGGGAATTAGGA	597421	597940	597990	597938	-1	BB8028_0007	BB8028_0007g01730	597421	598928	None	3043	313	17402	No_or_no_constitutive_exon
ACCATCATACTGCTAATTTCCCCAAGGCTGACTGACTTTTGGGGTTTGAGGA	745455	745818	745868	745816	-1	BB8028_0007	BB8028_0007g01900	743511	747108	None	3043	313	17402	No_or_no_constitutive_exon
TGCCGGCGCTCCCGTTGCACTGGCGCTTCATGCTGACATGTGGTGGGCAGTG	809673	809825	809623	809675	1	BB8028_0007	BB8028_0007g02110	809240	810709	None	3043	313	17402	No_or_no_constitutive_exon
AGCATTATAAACTTTGAAGCCCGTATTACTACACAGCTAACGAGGGGCAGAC	809888	810014	809838	809890	1	BB8028_0007	BB8028_0007g02110	809240	810709	None	3043	313	17402	No_or_no_constitutive_exon
CCGCGAGTTGTCGTGGCCAAAACGTCGTCGTTGCTAACATTGGGATACAGCA	829866	829958	830008	829956	-1	BB8028_0007	BB8028_0007g02180	828549	830204	None	3043	313	17402	No_or_no_constitutive_exon
AAGCTGTTCCAGGGACAGGAACTTGAGTCGTTTTGCTAATCTGGGGATAGGG	831777	833229	833279	833227	-1	BB8028_0007	BB8028_0007g02200	831777	836246	None	3043	313	17402	No_or_no_constitutive_exon
TCATTGGCGGCGCACCGCGGAAACTACCTGTGGCTGACATGTCGGGGGAGGA	955401	955462	955512	955460	-1	BB8028_0007	BB8028_0007g02560	955401	956542	None	3043	313	17402	No_or_no_constitutive_exon
TACCATTACTACCGGTTCTCTGACAATACTTTATTCTAATAAATGGGCAGGG	1005754	1006579	1005704	1005756	1	BB8028_0007	BB8028_0007g02730	1004776	1006579	None	3043	313	17402	No_or_no_constitutive_exon
TTTTTTCCACGATACATTGGCGAACATGCTAACATGTCTGGGGAACATAGCA	1171199	1172208	1172258	1172206	-1	BB8028_0007	BB8028_0007g03220	1171199	1173311	None	3043	313	17402	No_or_no_constitutive_exon
CCGCAAGTGGGCAGGTATGAGGTGGCACAGCTAACTCTTGTGGGATGCAGAC	1565673	1566758	1565623	1565675	1	BB8028_0007	BB8028_0007g04360	1564845	1567767	None	3043	313	17402	No_or_no_constitutive_exon
CGCAAGAAGCGACTACTAACGAGAGACATATTCTTGTGGGGAGGAAACAGCC	1597588	1599086	1599136	1599084	-1	BB8028_0007	BB8028_0007g04480	1597588	1599739	None	3043	313	17402	No_or_no_constitutive_exon
TATCTTCTCTCATCAACGCTCATGTACTCGACTGATGGGGAAAAAAACAGCG	1672700	1673530	1673580	1673528	-1	BB8028_0007	BB8028_0007g04710	1671632	1674022	None	3043	313	17402	No_or_no_constitutive_exon
CCCCCCCCCCCCCCTTCCTGAAATGTATCTCTAACATGGGGAAATTCAAGAT	1699357	1699494	1699544	1699492	-1	BB8028_0007	BB8028_0007g04820	1698793	1700727	None	3043	313	17402	No_or_no_constitutive_exon
TGCTCCATGAATACTCTCTGCGTGTTTTTGGCTAAAATCAGGGGCATCAGTT	1703765	1703886	1703715	1703767	1	BB8028_0007	BB8028_0007g04830	1701484	1708851	None	3043	313	17402	No_or_no_constitutive_exon
TCTCTTTGAGTCTTCTCGGTGGCTAATCTCTGAGATTCTGGGCAAATCAGAC	1838993	1839126	1838943	1838995	1	BB8028_0007	BB8028_0007g05350	1838429	1842953	None	3043	313	17402	No_or_no_constitutive_exon
AGGACGCCCCTCTTCAATCAATAGAAACACCAGGCTAACTTCGGGAACAGCG	1977531	1977818	1977481	1977533	1	BB8028_0007	BB8028_0007g05710	1977108	1980443	None	3043	313	17402	No_or_no_constitutive_exon
ATCGCCCCTGCCAAAGGAATCAACCAGTAGCTAACGCCGGGCGCAAACAGGT	1980931	1982123	1980881	1980933	1	BB8028_0007	BB8028_0007g05720	1980611	1982123	None	3043	313	17402	No_or_no_constitutive_exon
CCCCCCGAAAATGCCGGGCTCACACGCATTTTTGATTACATGGGATATAGGG	2087911	2087973	2087861	2087913	1	BB8028_0007	BB8028_0007g06040	2087586	2088923	None	3043	313	17402	No_or_no_constitutive_exon
AGATAAAAACTGCTGTTTACCTTACTGACTGACATGGGTGAAAATCAAAGGC	2133458	2134453	2133408	2133460	1	BB8028_0007	BB8028_0007g06140	2133028	2135046	None	3043	313	17402	No_or_no_constitutive_exon
ACACCCCCGCCGTTTCCCATATTGACTGCACAAGTGCTGAGGGGCCGCAGGT	2231566	2231610	2231516	2231568	1	BB8028_0007	BB8028_0007g06540	2230002	2231887	None	3043	313	17402	No_or_no_constitutive_exon
ATCAACAAGTTACTTTGATCCCGAACGTGAGTCGCTTACCTGGGAAACAGTG	2270237	2270330	2270187	2270239	1	BB8028_0007	BB8028_0007g06660	2268681	2270683	None	3043	313	17402	No_or_no_constitutive_exon
GTTAGCTAACCACTCCCTCCCCCCCCTTTTCGGGGGAGGGGGGGGGCCAGAT	2309844	2310062	2309794	2309846	1	BB8028_0007	BB8028_0007g06800	2308474	2310792	None	3043	313	17402	No_or_no_constitutive_exon
AGTTGTGCTTCTCTTTTTCTTTTCTTTTTACTTACTTTAATGGGACCAAGAC	2317075	2317548	2317025	2317077	1	BB8028_0007	BB8028_0007g06820	2316415	2317548	None	3043	313	17402	No_or_no_constitutive_exon
GTAAGTGACTTGCGTCTAATATATGATCAGCGCTAACGGGAAATAATTAGGC	96306	96798	96848	96796	-1	BB8028_0008	BB8028_0008g00220	96306	98447	None	3043	313	17402	No_or_no_constitutive_exon
ATGCAAGAACACATGGCCCTGACTGGGGCTGATGCGGACGAGCGGGGAAGGC	305422	305690	305372	305424	1	BB8028_0008	BB8028_0008g00730	304367	305690	None	3043	313	17402	No_or_no_constitutive_exon
CGTCCTTTCAGCAGAGTACAACACAAAGTACTGACTCATTGGGTGGCTAGGC	355535	355592	355485	355537	1	BB8028_0008	BB8028_0008g00870	351747	355592	None	3043	313	17402	No_or_no_constitutive_exon
TATCGGTCACGAACTGGGGCATCGCTGGCTGGATGCTAACGGGAGGATAGTA	453826	453861	453911	453859	-1	BB8028_0008	BB8028_0008g01170	452724	454239	None	3043	313	17402	No_or_no_constitutive_exon
TTTTTTCTGATTTCCCAACACCGTTCATCAACGACTAATCTCGAGGGCAGTG	564289	564601	564651	564599	-1	BB8028_0008	BB8028_0008g01460	563904	566365	None	3043	313	17402	No_or_no_constitutive_exon
TGTGTGTGTGTGTTTGTGTGTGTGGCCCTTGACTTACAGCTTGGGGACAGGT	575098	575510	575048	575100	1	BB8028_0008	BB8028_0008g01500	574443	576696	None	3043	313	17402	No_or_no_constitutive_exon
GCAGATCGACAACTGCGTCGCAGAGTAATTGGATGCTGACGGGCGGAAAGCT	766001	766102	765951	766003	1	BB8028_0008	BB8028_0008g02120	765542	771200	None	3043	313	17402	No_or_no_constitutive_exon
TTTCGTAAGTTTATTACCCTTCCTGGCTCTATTTCGGGCTAATATAGTAGAA	1163075	1163326	1163376	1163324	-1	BB8028_0008	BB8028_0008g02590	1162426	1166849	None	3043	313	17402	No_or_no_constitutive_exon
TTCTTGAGACTGGGGCGTTTTTTTTGTAAACTGACTTAGCTGGGGGGTAGTG	1300165	1300249	1300299	1300247	-1	BB8028_0008	BB8028_0008g02700	1298407	1300799	None	3043	313	17402	No_or_no_constitutive_exon
AGTACGTCCCGGCAATGCCCCGTCCGGACAACAGACTAACCCGGGAGCAGCT	194757	195056	194707	194759	1	BB8028_0009	BB8028_0009g00680	193505	196123	None	3043	313	17402	No_or_no_constitutive_exon
TCTCCCCTCCCCTGCTGTTGCCAACCATTGACTAACACACGGGAAACAAGTG	228823	228891	228941	228889	-1	BB8028_0009	BB8028_0009g00780	227924	229536	None	3043	313	17402	No_or_no_constitutive_exon
CATTCAAATGTCCAAGTCAATTGACTGACGACCCGCAAAGGGGAGCAAAGAT	348611	348671	348721	348669	-1	BB8028_0009	BB8028_0009g01120	347280	350208	None	3043	313	17402	Yes
CCAAAAAAGAGCTTTTGCTGACTGAGGGGGCCTTGCTCCCGGGTTAATAGCG	431617	431696	431746	431694	-1	BB8028_0009	BB8028_0009g01360	430596	432060	None	3043	313	17402	No_or_no_constitutive_exon
GCGGATCCATGCGCATGCTATAGTTAACGGGAACGCTGACGAGGGCAAAGGT	516187	516412	516137	516189	1	BB8028_0009	BB8028_0009g01650	515636	517305	None	3043	313	17402	No_or_no_constitutive_exon
ATGATTCGGCCGCTATCTACGATAATACTGACGAGAGGGGGGGATTTAAGTA	76908	77219	76858	76910	1	BB8028_0010	BB8028_0010g00270	76188	77219	None	3043	313	17402	No_or_no_constitutive_exon
TTAAGGTACGTCTCGACAGCAAGGCTGCTACCGGTCTAACAAAAGGGCAGAA	86736	87195	86686	86738	1	BB8028_0010	BB8028_0010g00320	86634	87195	None	3043	313	17402	No_or_no_constitutive_exon
TATTCGTTCTGACGACACTAAGCTGTTGCTGATTTTTTGATGGGAAATAGGT	121809	123314	121759	121811	1	BB8028_0011	BB8028_0011g00230	121139	123314	None	3043	313	17402	No_or_no_constitutive_exon
AGAAGGAACATAAAATTTCTTGATATGCTAATGGCGGGAGAAATGGACAGCC	139787	139944	139994	139942	-1	BB8028_0011	BB8028_0011g00320	138983	140447	None	3043	313	17402	No_or_no_constitutive_exon
