# Supplementary material for: Widespread Separation of the Polypyrimidine Tract From 3′ AG by G Tracts in Association With Alternative Exons in Metazoa and Plants
Source: Front Genet. 2019 Jan 14;9:741. doi: 10.3389/fgene.2018.00741 (PMC6339879; doi:10.3389/fgene.2018.00741)
Supplement: DATA FILE S1 — Sequences of REPAG 3′ SS from each species of fungi. [file Data_Sheet_1.zip › Supplementary data 1/Fungi_Release38_hypholoma_sublateritium_fd_334_ss_4.txt]

REPA_GGG_Sequence	Exon_Start	Exon_End	Pos_-50	Pos_+2	Strand	Chromosome	GeneID	Gene_Start	Gene_End	Gene_Name	Number_of_REPAs	Number_of_REPAs_has_GGG	Number_of_Intron(Intra_genic_Region)	Upstream_Constitutive_Exon
GATACAGAAGAGAGATATTGATGCGCCCTTCATCGTGTAAATGGGTATAGAT	109823	109907	109957	109905	-1	scaffold_1	HYPSUDRAFT_60425	109823	110667	None	7638	1093	72435	No_or_no_constitutive_exon
CGATATCTGCGAGACGTTCGCTGACGTTGTCGGTTGGGTGAACCTGGAAGGG	118855	118873	118923	118871	-1	scaffold_1	HYPSUDRAFT_31492	115502	119519	None	7638	1093	72435	No_or_no_constitutive_exon
ATGTCCATAAATACTTCAAAGGTAATGCGACTTCTGACTGGGTGGCGTAGAC	122834	122997	123047	122995	-1	scaffold_1	HYPSUDRAFT_60431	122286	123871	None	7638	1093	72435	No_or_no_constitutive_exon
TACGTTTCCAGTTCAATATATGATTAAATCTCAGCTCAAGTGGGAACCAGAG	198396	198479	198346	198398	1	scaffold_1	HYPSUDRAFT_31529	195538	200042	None	7638	1093	72435	No_or_no_constitutive_exon
CTCTCGCTGTCGCTTGGGTGACTAGTTTAATTGTTTTTCTGGGATTGCAGTG	200976	201046	200926	200978	1	scaffold_1	HYPSUDRAFT_31531	200262	201207	None	7638	1093	72435	No_or_no_constitutive_exon
TCAGCTGGGTTTATAGAATTAATTAATTAACCGATTTCTCCGGGGAACAGAC	223526	223619	223476	223528	1	scaffold_1	HYPSUDRAFT_152512	223040	224448	None	7638	1093	72435	No_or_no_constitutive_exon
GGACCCTTCCGCAGCCTACCACACAGCTTTGTACTGATGCAGGGCCACAGGT	247154	247225	247104	247156	1	scaffold_1	HYPSUDRAFT_195988	246106	249001	None	7638	1093	72435	No_or_no_constitutive_exon
GAGTGTTATTGTCTTTCTGTTCTATGCTACGTGTTAACGAAGGGTCGCAGGT	252777	252863	252727	252779	1	scaffold_1	HYPSUDRAFT_60480	251878	252863	None	7638	1093	72435	No_or_no_constitutive_exon
TGAGTCTGGGGTCGCTCTTTTGATTAGTTGCTGGCTGATTTGAGGGGTAGGT	351915	352030	351865	351917	1	scaffold_1	HYPSUDRAFT_227373	344417	352030	None	7638	1093	72435	No_or_no_constitutive_exon
TATTTTGTTTGTTTGTATAGCGAGGCGTTCTGACTATTCTGGGTCTGAAGTC	470066	470318	470016	470068	1	scaffold_1	HYPSUDRAFT_230634	467514	471967	None	7638	1093	72435	No_or_no_constitutive_exon
GTGCGTGCTGTTGTACTTTGTTGTGTGCGTGTGTTGATGGGGTGGTGTAGGG	532179	532750	532800	532748	-1	scaffold_1	HYPSUDRAFT_31727	532179	535043	None	7638	1093	72435	No_or_no_constitutive_exon
TCTTATTTCCTTGATCCCTCTGCGATTGTATAATTGATGGGAAATCGCAGCT	545403	545436	545486	545434	-1	scaffold_1	HYPSUDRAFT_31731	543119	546421	None	7638	1093	72435	No_or_no_constitutive_exon
TGCTATAGGGTGCGGTGGGCGCACGGCTGACGCGCATGGGGTGGGTGCAGCC	606481	606780	606431	606483	1	scaffold_1	HYPSUDRAFT_60618	605782	607278	None	7638	1093	72435	No_or_no_constitutive_exon
TGTGCATGTGCACATTTATGGCGCGATTTAAATAAGGCGGTGGGTGACAGGC	606970	607046	606920	606972	1	scaffold_1	HYPSUDRAFT_60618	605782	607278	None	7638	1093	72435	No_or_no_constitutive_exon
GTGCTCTTGCGGCGCGCACACGGCTGACGGTGTTTGGGTGCGACAGACAGCT	684780	684839	684889	684837	-1	scaffold_1	HYPSUDRAFT_174683	681263	685170	None	7638	1093	72435	No_or_no_constitutive_exon
TGGTGTGCGATACGAGCGCGTGCTGACGCTTTTGTGGATGGGGGTGATAGCC	686805	686970	687020	686968	-1	scaffold_1	HYPSUDRAFT_60651	685711	688262	None	7638	1093	72435	No_or_no_constitutive_exon
GGCAGGTGCGCGCGCCTCTTTCCTGATGCGGCGGATGCTGACGGGCGCAGAC	716234	716312	716362	716310	-1	scaffold_1	HYPSUDRAFT_174698	716234	716837	None	7638	1093	72435	No_or_no_constitutive_exon
CTTCTTCTGCGCCGCACGGTGCTCACGCAGCCCCGTTTCCCCGGGGGTAGAT	720940	721012	721062	721010	-1	scaffold_1	HYPSUDRAFT_31817	720567	721935	None	7638	1093	72435	No_or_no_constitutive_exon
TGTGAGCCCCATTTTTATCTTCAAAATTAGGCGACTTACCGGGATTGTAGAC	728794	728871	728744	728796	1	scaffold_1	HYPSUDRAFT_60668	728239	729836	None	7638	1093	72435	No_or_no_constitutive_exon
GTGTGTTATAATTTTCTTGCATAGGCACTTACCTGATACTGTGGGGCAAGGT	769808	770067	770117	770065	-1	scaffold_1	HYPSUDRAFT_1062085	769808	772534	None	7638	1093	72435	No_or_no_constitutive_exon
TGTGTAGAGACAAGTTCGCCTTTGCGCAACAATTTCTGACGGGAGAGCAGTC	802952	803105	802902	802954	1	scaffold_1	HYPSUDRAFT_127126	802251	804121	None	7638	1093	72435	No_or_no_constitutive_exon
ATTCTGCGAATCTATCACTTTGATACATCCTTATATACATGGGATAACAGGT	819960	820205	819910	819962	1	scaffold_1	HYPSUDRAFT_31873	819137	821718	None	7638	1093	72435	No_or_no_constitutive_exon
CCCTTCATTTCAGTTTTCTATAGGAAATGAACTGACGTTGGGAATGAAAGTC	832336	832623	832286	832338	1	scaffold_1	HYPSUDRAFT_126680	831291	832843	None	7638	1093	72435	No_or_no_constitutive_exon
TTTGTCGGGGGGGTTTTGGTCTGTGGGTGTGCTGATGGGTGTGGGGGCAGAG	905298	905410	905460	905408	-1	scaffold_1	HYPSUDRAFT_31935	904743	906065	None	7638	1093	72435	No_or_no_constitutive_exon
GTTCCATTCGTTGTTTTTATATTCAAGCTTGCTCAGTATCGGGTATACAGGT	913335	913846	913285	913337	1	scaffold_1	HYPSUDRAFT_245483	912915	913846	None	7638	1093	72435	No_or_no_constitutive_exon
TCCGTTCAGCGCGTGTGTCACCTCAATACGGCCCCTGACAAAGGGCCAAGAT	983288	983820	983870	983818	-1	scaffold_1	HYPSUDRAFT_31977	983171	984229	None	7638	1093	72435	No_or_no_constitutive_exon
GAGTCCCGTCCCTCCGCATGCCGTGCCCGCTGAGTCGTCTGGGCGCGCAGAG	988824	989335	989385	989333	-1	scaffold_1	HYPSUDRAFT_31982	988824	989602	None	7638	1093	72435	No_or_no_constitutive_exon
AGTGCGTTCTGTTTATTTAATTCGATTCGTGCGTTAATTGTGGGGCGCAGTC	998038	998200	997988	998040	1	scaffold_1	HYPSUDRAFT_210779	997374	998639	None	7638	1093	72435	No_or_no_constitutive_exon
CAACCTTTTTTCGTTCTGGTGAGCTTTGGCGCTTACCAGGGCAAGCATAGAT	1087225	1087305	1087175	1087227	1	scaffold_1	HYPSUDRAFT_196285	1086917	1088119	None	7638	1093	72435	No_or_no_constitutive_exon
AGTTCTGTCTAACGGTGTGCAAATGATCATCCTTGCTGACGGGTATGCAGAC	1130424	1131036	1130374	1130426	1	scaffold_1	HYPSUDRAFT_81619	1129810	1131793	None	7638	1093	72435	No_or_no_constitutive_exon
TTCACGATGGATGACACCAATTCCATCTCGAATTTATAGTGGGAAAATAGTT	1152220	1152342	1152392	1152340	-1	scaffold_1	HYPSUDRAFT_1062609	1149660	1152728	None	7638	1093	72435	No_or_no_constitutive_exon
TATTATTGTCCGCAATAGTGAGGTGCTTAACTTATGGCGTCTCGGGAAAGGC	1227336	1227350	1227286	1227338	1	scaffold_1	HYPSUDRAFT_127114	1226259	1228305	None	7638	1093	72435	No_or_no_constitutive_exon
GACCACGGTACGGCCTTATCATCCGCTGTACATATAAGTCTTATAGGGAGTC	1250431	1250769	1250381	1250433	1	scaffold_1	HYPSUDRAFT_126039	1248098	1251682	None	7638	1093	72435	No_or_no_constitutive_exon
ACAAGCTCATCGTTGAACCCCGAGATACTAACTCCGGCGATGGGATGCAGAT	1284344	1284387	1284437	1284385	-1	scaffold_1	HYPSUDRAFT_125890	1283918	1286308	None	7638	1093	72435	No_or_no_constitutive_exon
GCTGTGAGTCTGCGTTTCTGCGCTTGCGCGGTGGCTGATGGACTGGGCAGCG	1321811	1322052	1321761	1321813	1	scaffold_1	HYPSUDRAFT_125732	1321128	1323103	None	7638	1093	72435	No_or_no_constitutive_exon
AAGGTGGGTGGTGCGCGATCTGGCGTGCATTCGAGCTGACGGCGGGCCAGGC	1322182	1322219	1322132	1322184	1	scaffold_1	HYPSUDRAFT_125732	1321128	1323103	None	7638	1093	72435	No_or_no_constitutive_exon
TTAGTCTAGTGGCCGTTACTAAAACCATAGCTTCTGACTGGTGGGCGTAGGA	1334560	1334598	1334510	1334562	1	scaffold_1	HYPSUDRAFT_32171	1333833	1336796	None	7638	1093	72435	No_or_no_constitutive_exon
TTGTGCGTTGTCCGTTTCCCATGTTCCGATGTGTGCTGAGGGACGCGCAGGA	1369193	1369229	1369279	1369227	-1	scaffold_1	HYPSUDRAFT_125912	1367309	1370043	None	7638	1093	72435	No_or_no_constitutive_exon
AACGATATTTGCGCTTTATTCGATCGGAAAGTCTGATGCAGTGGGCACAGAG	1373713	1373802	1373663	1373715	1	scaffold_1	HYPSUDRAFT_126531	1372706	1374339	None	7638	1093	72435	No_or_no_constitutive_exon
CGTGCGACGCGGGGCGGGCTCGCTTGCCGGGTGCCGTATGTGGTGGGTAGGC	1377898	1378090	1378140	1378088	-1	scaffold_1	HYPSUDRAFT_1062913	1377392	1378778	None	7638	1093	72435	No_or_no_constitutive_exon
TTGAGACCCCCGATTGACATGCTGTACAAGCCACCTGAGCCGGGAGTAAGGC	1470414	1470542	1470592	1470540	-1	scaffold_1	HYPSUDRAFT_32268	1468888	1471028	None	7638	1093	72435	No_or_no_constitutive_exon
TGACAGGAATCCATACTATAACACCATCACGGTATGAGAGCAGCCGGGAGAT	1489189	1489530	1489139	1489191	1	scaffold_1	HYPSUDRAFT_50548	1488321	1491531	None	7638	1093	72435	No_or_no_constitutive_exon
TAATGTTACCTTGAGCAACACCTCTCATCGGTTACTGATTGAGTGGGCAGGA	1502632	1503268	1503318	1503266	-1	scaffold_1	HYPSUDRAFT_32284	1500963	1511162	None	7638	1093	72435	No_or_no_constitutive_exon
ACAGGTGAACGGACTGCATGCGTGGATCTGTAGTATCTGACGGGAAACAGAG	1535335	1535464	1535514	1535462	-1	scaffold_1	HYPSUDRAFT_196449	1534871	1537108	None	7638	1093	72435	No_or_no_constitutive_exon
CTGTATCTACAGTACCAGCTGCTTATTTGTGTCCCCCCCGGGCCGAACAGAG	1549659	1549693	1549743	1549691	-1	scaffold_1	HYPSUDRAFT_126524	1548897	1550476	None	7638	1093	72435	No_or_no_constitutive_exon
CGTAATTGACATAAATGTCTGATCATTATCTCATTGGGATAGAAATATAGCT	1566578	1566594	1566644	1566592	-1	scaffold_1	HYPSUDRAFT_32339	1564314	1568856	None	7638	1093	72435	No_or_no_constitutive_exon
AAGGTACCATTTACCACAGACTGTTGGAAAGCACTAAAGGGCTATAAAAGGC	1598801	1598954	1599004	1598952	-1	scaffold_1	HYPSUDRAFT_32361	1598315	1599701	None	7638	1093	72435	No_or_no_constitutive_exon
GAGATCCAGATCGTGTGCACCGAGTTACGATGGCTGAAGGCAGTGGGCAGCG	1608860	1609544	1608810	1608862	1	scaffold_1	HYPSUDRAFT_196478	1608564	1609736	None	7638	1093	72435	No_or_no_constitutive_exon
AAGTTGGACCGTGCTGGGGCGCCAAGAGACGAGACTGATGGGGCTGGCAGGA	69449	69587	69637	69585	-1	scaffold_2	HYPSUDRAFT_32453	69449	70232	None	7638	1093	72435	No_or_no_constitutive_exon
AGTAACACATATCTTGCGTCTAGTAAACAAAATATTAAGGAATGGGGAAGGC	82265	82335	82385	82333	-1	scaffold_2	HYPSUDRAFT_489273	79690	83061	None	7638	1093	72435	No_or_no_constitutive_exon
CGTGCGTTACTTATTACTTTCTCACTTCGTCGACTGACATGTGCGGGCAGAA	110953	111477	110903	110955	1	scaffold_2	HYPSUDRAFT_61159	107815	112185	None	7638	1093	72435	No_or_no_constitutive_exon
GTCATAAAATTCAGTCTGCAATTTATTATCATGCATAAATGGGTGGCTAGGC	162366	162470	162316	162368	1	scaffold_2	HYPSUDRAFT_127834	161962	164768	None	7638	1093	72435	No_or_no_constitutive_exon
AATCTTTCCTTCGTGATGCTCGGACAACTGAAATGAACCCACAAGGGTAGAT	170812	170834	170884	170832	-1	scaffold_2	HYPSUDRAFT_211072	169370	171104	None	7638	1093	72435	No_or_no_constitutive_exon
ATACCTTTAAAAAACTAAACAATTAAACATCTTATTCTGTGGGGCTGTAGGG	191237	191250	191300	191248	-1	scaffold_2	HYPSUDRAFT_127558	189716	191951	None	7638	1093	72435	No_or_no_constitutive_exon
CCTTCCATTCTAAAAATATTCCTCAGGAGGAGGAAAAACGAGGCGGGAAGAA	236225	236480	236530	236478	-1	scaffold_2	HYPSUDRAFT_128046	236225	237790	None	7638	1093	72435	No_or_no_constitutive_exon
GTTTTTCACTGCGCCCGTGCGTGCCGTGCGCTGATGCATGGGGCCGGCAGCG	258563	258675	258513	258565	1	scaffold_2	HYPSUDRAFT_495028	257687	259460	None	7638	1093	72435	No_or_no_constitutive_exon
TGAGTGCCGCTCTTGGGTGTGGAGGGTGGAGGGCTAATGGATGAGGGCAGGC	300051	300193	300001	300053	1	scaffold_2	HYPSUDRAFT_499442	299550	300622	None	7638	1093	72435	No_or_no_constitutive_exon
GCGTGCTTTCAGCGCAGTGATATAGCATGCTGACGGTATGTGGCGGGCAGGG	300253	300622	300203	300255	1	scaffold_2	HYPSUDRAFT_499442	299550	300622	None	7638	1093	72435	No_or_no_constitutive_exon
CCGACAATTGTTCTCTGCGTAGCTGTTTGACGATTCCCGGTGGGACACAGTT	304700	304817	304650	304702	1	scaffold_2	HYPSUDRAFT_127767	304360	306153	None	7638	1093	72435	No_or_no_constitutive_exon
AATTTATTGGCTACCGTCTCTAAATAAACTGAATTGTTTTGGGTGTACAGTG	319015	319238	319288	319236	-1	scaffold_2	HYPSUDRAFT_32609	319015	319745	None	7638	1093	72435	No_or_no_constitutive_exon
AGACGGTATGTTGCATGATCAAGATAAATTCTAATTCTAATGGGGAGTAGGA	457700	457874	457924	457872	-1	scaffold_2	HYPSUDRAFT_32690	455604	459647	None	7638	1093	72435	No_or_no_constitutive_exon
CGTCTCCTCTCGTACTACTGATGTACAGAATCTGACTCAGGGGACGGCAGTC	456846	457436	457486	457434	-1	scaffold_2	HYPSUDRAFT_32690	455604	459647	None	7638	1093	72435	No_or_no_constitutive_exon
ATTGACCTGTCACCACTAGCGCGAGTCTAATCATCTGCTGACGGGCACAGGT	467904	468183	467854	467906	1	scaffold_2	HYPSUDRAFT_176102	467626	469110	None	7638	1093	72435	No_or_no_constitutive_exon
TGGTCCTACAGTACAATTTAAATGGTGACCAACACGATTTGGGATGGTAGGA	469964	470182	470232	470180	-1	scaffold_2	HYPSUDRAFT_176107	468759	473716	None	7638	1093	72435	No_or_no_constitutive_exon
GTACCAGTAATTCCCATTCATCTTGCTTGCATATACTAATGAGGGATTAGAT	617458	617553	617603	617551	-1	scaffold_2	HYPSUDRAFT_509615	607171	618723	None	7638	1093	72435	No_or_no_constitutive_exon
CACTGTAATTACGCGGCAGAAGTGACGCTAATGATTGGTTGGGTATCAAGTG	624768	624807	624857	624805	-1	scaffold_2	HYPSUDRAFT_211237	623010	625120	None	7638	1093	72435	No_or_no_constitutive_exon
TGTAAGTGCTCGTCGGAAATCCATTGGATATATCACCTTATTGGGAGCAGCT	721256	721367	721417	721365	-1	scaffold_2	HYPSUDRAFT_32851	716394	721687	None	7638	1093	72435	No_or_no_constitutive_exon
TGTGCGTAGTTTAGCTTTGCAGTTGAGCAGCTTCTGACTGGGACGCGCAGAA	752216	752235	752285	752233	-1	scaffold_2	HYPSUDRAFT_32866	750853	753124	None	7638	1093	72435	No_or_no_constitutive_exon
CCCCATGTTTATCATTGCACTCGGTTCTCATCCGTTTCGGGGCAAATCAGAT	775982	776253	776303	776251	-1	scaffold_2	HYPSUDRAFT_127996	774624	777203	None	7638	1093	72435	No_or_no_constitutive_exon
TCCACCTGTATAGTGCGCTGAGTCCTGACGCTGTCCTACAGGGAAGTCAGTG	803896	804278	803846	803898	1	scaffold_2	HYPSUDRAFT_518974	803313	804278	None	7638	1093	72435	No_or_no_constitutive_exon
GTGACACGGTGACGATTGATACTGTGCTTATATAACTTTTGGGGATCTAGTA	826111	826133	826061	826113	1	scaffold_2	HYPSUDRAFT_127796	825342	828097	None	7638	1093	72435	No_or_no_constitutive_exon
ATCAATTTGTATGTTTCCAAGAAATTCTCACCTCGAGTTCGGGAAAATAGTT	828607	828700	828750	828698	-1	scaffold_2	HYPSUDRAFT_61476	828384	829488	None	7638	1093	72435	No_or_no_constitutive_exon
TGCCGATAGGGATGAGGTGAACTGACGACTTTGTTTTATTGGGGATGTAGGT	835102	835222	835272	835220	-1	scaffold_2	HYPSUDRAFT_520129	835102	837733	None	7638	1093	72435	No_or_no_constitutive_exon
CCTTACCTATGTTGTTATATTGACGGTACGAGTGACCACGACATGGGCAGCG	838430	839006	839056	839004	-1	scaffold_2	HYPSUDRAFT_520232	838430	840686	None	7638	1093	72435	No_or_no_constitutive_exon
TGTGAGCTTTGTTGCGCACTTTTTGTTCTCATTTCCTAAAGCCGGGACAGGT	924431	924466	924516	924464	-1	scaffold_2	HYPSUDRAFT_61515	923686	924793	None	7638	1093	72435	No_or_no_constitutive_exon
CGCCAAAAATGTATCCTCCACTGAAATTCTTGCTGATTGTATGGGTGCAGAA	924302	924378	924428	924376	-1	scaffold_2	HYPSUDRAFT_61515	923686	924793	None	7638	1093	72435	No_or_no_constitutive_exon
GGCTGCGGCGGATCCAGAGCTCGCGGTACGATATTGGGCTACAGATGTAGGG	997737	997773	997823	997771	-1	scaffold_2	HYPSUDRAFT_211354	995618	999422	None	7638	1093	72435	No_or_no_constitutive_exon
GTATCGGGGCGCACGCAACGAGATCGCTGCCCACCAACTAACGGGGCCAGAT	1005177	1006089	1006139	1006087	-1	scaffold_2	HYPSUDRAFT_211357	1005177	1006217	None	7638	1093	72435	No_or_no_constitutive_exon
GGGAATGTGCGCATTTCGCTGACTTTTTTGTCTCTTTTTGGTGGGAGTAGAG	21774	21954	21724	21776	1	scaffold_3	HYPSUDRAFT_176515	18465	21954	None	7638	1093	72435	No_or_no_constitutive_exon
AGCAACTCGCTATAATCCGTTAGGCTGCATTATTGATGCTTGGGTCGAAGGA	92105	92552	92602	92550	-1	scaffold_3	HYPSUDRAFT_61572	92105	93215	None	7638	1093	72435	No_or_no_constitutive_exon
CAGAATAGATTTTTCGGCGTACTGATACTACATCTCCTTCTGGGACACAGTC	115330	115455	115505	115453	-1	scaffold_3	HYPSUDRAFT_33070	114489	118989	None	7638	1093	72435	No_or_no_constitutive_exon
GCCTAACACTTAAATCCTTACATGCGATGTATTGACTTGATGGGCGGCAGGT	136924	137213	137263	137211	-1	scaffold_3	HYPSUDRAFT_61585	135305	138272	None	7638	1093	72435	No_or_no_constitutive_exon
TACTGATCCAAATGTTTCTGAAGCCGCCATTCACTTTGAGAAGGGACCAGGC	167986	168198	168248	168196	-1	scaffold_3	HYPSUDRAFT_128581	167751	168903	None	7638	1093	72435	No_or_no_constitutive_exon
CCATGTTCCCCGGCTGATCACGGCTGACTCTGCCTCCGTGAGGGCTGTAGCC	191398	191869	191348	191400	1	scaffold_3	HYPSUDRAFT_33099	190574	192708	None	7638	1093	72435	No_or_no_constitutive_exon
TACGTCCTGTCTATGCAATGCTAAATCACCCCTTGACTGCGGGAATGTAGAT	213972	214384	214434	214382	-1	scaffold_3	HYPSUDRAFT_33114	213338	215731	None	7638	1093	72435	No_or_no_constitutive_exon
GAGCAGAAAGCGGTATACTACTTCTGTTCGTGACTGACGCGGTCGGGCAGGG	244531	244563	244481	244533	1	scaffold_3	HYPSUDRAFT_33125	243887	245505	None	7638	1093	72435	No_or_no_constitutive_exon
CGTGCGCTGTTTTCGTACACCCGAGTGCGCGCTGAGGCTTGGCGGGGTAGAC	256607	256646	256557	256609	1	scaffold_3	HYPSUDRAFT_211438	256333	257602	None	7638	1093	72435	No_or_no_constitutive_exon
CCCTCTTTTCTGTAACCCTCCCCCCAGACCGACTTCATCGATGGGAAAAGAA	324849	326477	326527	326475	-1	scaffold_3	HYPSUDRAFT_50978	324849	327855	None	7638	1093	72435	No_or_no_constitutive_exon
ATTTGACATCTCCGGAACGGCGACCGGAGTAGAACTTACAGGGACGCCAGGA	335138	335189	335239	335187	-1	scaffold_3	HYPSUDRAFT_1082732	333998	336123	None	7638	1093	72435	No_or_no_constitutive_exon
ATGGACTTTGGACGTGCGGTCCTGACGGGCGAGGCGGCGTGGGGCGTTAGCA	483269	483528	483219	483271	1	scaffold_3	HYPSUDRAFT_33260	482743	484387	None	7638	1093	72435	No_or_no_constitutive_exon
CGCTGTCAATGGAGCAAGAGCGAACCAAGAATGGCTAATTGGGGATACAGTC	515578	516030	516080	516028	-1	scaffold_3	HYPSUDRAFT_623648	515578	518159	None	7638	1093	72435	No_or_no_constitutive_exon
TCAACAATGTTTGGAAATACCACAGGGTTGGAATTTACGGGAGATATTAGCG	525232	525297	525347	525295	-1	scaffold_3	HYPSUDRAFT_51024	525001	525693	None	7638	1093	72435	No_or_no_constitutive_exon
TGTTGTACATTCTGGCTTGTGCGAATTCTGAACAGAGGCGCGGGGTACAGCA	559613	559743	559563	559615	1	scaffold_3	HYPSUDRAFT_61731	559164	561344	None	7638	1093	72435	No_or_no_constitutive_exon
GAGTCTATGCATTTTCGTAGTCAACAGTGACTAACTGAGGGTAAAATTAGGA	674970	675139	674920	674972	1	scaffold_3	HYPSUDRAFT_33390	672119	675837	None	7638	1093	72435	No_or_no_constitutive_exon
CGTCGCACCGTCCCCCTGCGCTGGCTGCTCCCTGCTGACTGCGAGGGCAGTT	747699	747812	747649	747701	1	scaffold_3	HYPSUDRAFT_33435	747272	748467	None	7638	1093	72435	No_or_no_constitutive_exon
TAAGTGTGTGCGCTTTTCGGGCGGGTCCGGTGCTGATGGGCAGGCGGCAGGG	791850	792055	791800	791852	1	scaffold_3	HYPSUDRAFT_128259	791710	792055	None	7638	1093	72435	No_or_no_constitutive_exon
TCTACCTTTTTGGGTACATAATTTATCTGACATCGGTGTCTGGGAAATAGAA	820884	820900	820834	820886	1	scaffold_3	HYPSUDRAFT_33491	818728	824363	None	7638	1093	72435	No_or_no_constitutive_exon
CCAAATTTTGAAGGCGTACTCATTTGACTAATAATTTCGGGGGATCATAGGT	901709	901743	901793	901741	-1	scaffold_3	HYPSUDRAFT_33536	901196	902855	None	7638	1093	72435	No_or_no_constitutive_exon
GTGCGTGCCTTCAAAAATGTTTTTGGGGGTAGGGTTGATGGTGGGTGCAGAG	981741	982071	981691	981743	1	scaffold_3	HYPSUDRAFT_177169	980682	982996	None	7638	1093	72435	No_or_no_constitutive_exon
AGGTTCGTGTTTTCTTGATGTTATTCTACATGTACTTACAACGGGTGCAGGG	1033102	1033640	1033052	1033104	1	scaffold_3	HYPSUDRAFT_197177	1032873	1033791	None	7638	1093	72435	No_or_no_constitutive_exon
TCTGCCACTACTGGTATAACAATATAATGCCTTCTAATCGGGTAAATCAGAT	49338	49474	49524	49472	-1	scaffold_4	HYPSUDRAFT_33613	47845	51186	None	7638	1093	72435	No_or_no_constitutive_exon
TCAGAATACAGATGCCGGCCCCATCTGCTGACTAGAACATGGGACGTTAGTT	108953	109014	108903	108955	1	scaffold_4	HYPSUDRAFT_51169	108334	109459	None	7638	1093	72435	No_or_no_constitutive_exon
TCTGGTTTTTTCAACGGTGGTGTGTAGTTGCTTATTGTTTCGGGGTGCAGAT	190693	190732	190782	190730	-1	scaffold_4	HYPSUDRAFT_61983	190693	197677	None	7638	1093	72435	No_or_no_constitutive_exon
GTATATTGCCGCACAGATCGCAAATGAACGCACACCCAACGGGCGCATAGCG	313964	314078	314128	314076	-1	scaffold_4	HYPSUDRAFT_33769	313144	314935	None	7638	1093	72435	No_or_no_constitutive_exon
GTTATTATATCTCCCTCCGCCGTTCCAGCTCTAACTTCAGGGAACCGAAGTG	323087	323333	323383	323331	-1	scaffold_4	HYPSUDRAFT_62031	318039	323810	None	7638	1093	72435	No_or_no_constitutive_exon
GTGAGTTTCCTCCATTGACTTTTTGTGATCATGTCTTAACCAGGGGTTAGCT	371663	372684	371613	371665	1	scaffold_4	HYPSUDRAFT_62051	370447	373528	None	7638	1093	72435	No_or_no_constitutive_exon
GCGATCTCTCTCTCGGAAATGCATCGCATTAAATTCACTCGGGTATATAGGA	450989	451196	450939	450991	1	scaffold_4	HYPSUDRAFT_33844	447097	451196	None	7638	1093	72435	No_or_no_constitutive_exon
GTAAGCCATTTTTCTATTGTGAGCGCTTCTTAGCCTGACATAGTGGGCAGCG	478654	478864	478914	478862	-1	scaffold_4	HYPSUDRAFT_33859	472661	479839	None	7638	1093	72435	No_or_no_constitutive_exon
AAAGTGCATGCGAAGTGCGTATATAATTTGACAGATGATAGCAGGGCGAGGT	481554	481739	481504	481556	1	scaffold_4	HYPSUDRAFT_129195	479863	481739	None	7638	1093	72435	No_or_no_constitutive_exon
GTGAGTATTCGAGTCCCGGTGTCTGCAATCTTTATCTGACAGGGCATCAGTG	491479	491927	491977	491925	-1	scaffold_4	HYPSUDRAFT_197325	491082	492104	None	7638	1093	72435	No_or_no_constitutive_exon
CCCGCCTGATCTATAGACCTTCCTTACTCACTTAATTTTGGGCGGTGTAGTA	526676	526877	526927	526875	-1	scaffold_4	HYPSUDRAFT_706447	525669	528407	None	7638	1093	72435	No_or_no_constitutive_exon
GCGCATATACGCCTGATAATTTACTGATTTATTGTCCTGTATGGGAATAGGT	544104	545682	544054	544106	1	scaffold_4	HYPSUDRAFT_93985	543745	545682	None	7638	1093	72435	No_or_no_constitutive_exon
GGAGCTATTTCTGTTGCATTTCCTACCTGCCTCACATTGTGGGTGGTTAGCG	582556	582688	582506	582558	1	scaffold_4	HYPSUDRAFT_33912	582231	583041	None	7638	1093	72435	No_or_no_constitutive_exon
AATAATTCCACCTCATGATAGATCTGCGTCAACTGACGGGAATGGGACAGTT	582741	583041	582691	582743	1	scaffold_4	HYPSUDRAFT_33912	582231	583041	None	7638	1093	72435	No_or_no_constitutive_exon
AGTAGGTGTTTTCAACTTCGCCCAAAAGCTGTTCTCATACAATGGGATAGTT	603364	603667	603717	603665	-1	scaffold_4	HYPSUDRAFT_709265	599113	604282	None	7638	1093	72435	No_or_no_constitutive_exon
AGGTTCCGAGAAATATTTTTGACTCCGTATAACGTTGTTCCAATGGGCAGGA	634297	634412	634462	634410	-1	scaffold_4	HYPSUDRAFT_129304	634297	634869	None	7638	1093	72435	No_or_no_constitutive_exon
CAATTTTGGCTCTCATTTCCCTATATTCCACTCATGCAATACCAGGGCAGAT	640839	641102	640789	640841	1	scaffold_4	HYPSUDRAFT_197370	640068	642305	None	7638	1093	72435	No_or_no_constitutive_exon
TCCAGCTGATTTGTGCCAATGTGCGCCGTAGTAGCTGAACAGAGGGACAGAG	705235	705579	705185	705237	1	scaffold_4	HYPSUDRAFT_33971	704736	705579	None	7638	1093	72435	No_or_no_constitutive_exon
TGTGCGTCCTCCCCCGCACACCTTATCGGTAGCACTAATCTCGGGAACAGAT	723402	723842	723892	723840	-1	scaffold_4	HYPSUDRAFT_33986	721946	724771	None	7638	1093	72435	No_or_no_constitutive_exon
CCACAGCAGCAGATAGGTGCACTCACTAAAGGGACGTGCGAGCGGGTCAGGA	777403	777459	777353	777405	1	scaffold_4	HYPSUDRAFT_82913	775442	781431	None	7638	1093	72435	No_or_no_constitutive_exon
TCAGTGATAGTGCTCCCCATGATGATGTTTCAAGCGATCTTGGGATACAGTC	791228	791358	791178	791230	1	scaffold_4	HYPSUDRAFT_62222	790137	791889	None	7638	1093	72435	No_or_no_constitutive_exon
ATACTTTACTCTATTCTGCATGCGAGTATTCTCTGACTCTGGGAAATTAGGC	815392	815467	815517	815465	-1	scaffold_4	HYPSUDRAFT_129455	814791	819615	None	7638	1093	72435	No_or_no_constitutive_exon
GTCCGCTTTCGCGGATCGTCGGTGCATTGGTGAACTGACTGTGGGGCTAGAT	827436	827505	827386	827438	1	scaffold_4	HYPSUDRAFT_716158	824930	828168	None	7638	1093	72435	No_or_no_constitutive_exon
CCTTTTATTTTGTCCGTTGAGCGTGTTGGGCTGACCTGGTGGGTACGCAGTT	827887	827908	827837	827889	1	scaffold_4	HYPSUDRAFT_716158	824930	828168	None	7638	1093	72435	No_or_no_constitutive_exon
TCTGCGACAATGATACGTTATTCTGATAGGGTTTTCCTTGGGACATGTAGCC	902956	903090	903140	903088	-1	scaffold_4	HYPSUDRAFT_62268	902956	903977	None	7638	1093	72435	No_or_no_constitutive_exon
GTGGAAGTGACCTTAGCGAGCGAACAAAGCTATTAACAAGGGAATATTAGAT	976804	977091	976754	976806	1	scaffold_4	HYPSUDRAFT_211940	974177	977091	None	7638	1093	72435	No_or_no_constitutive_exon
ACTATTTTCAGTGACCCTGAGCGTTGCCCAGTACTCACTGGGAAATATAGCG	82919	83062	83112	83060	-1	scaffold_5	HYPSUDRAFT_156193	81784	84901	None	7638	1093	72435	No_or_no_constitutive_exon
CTGTCTCTAGGGTCTAAATTGAGTACCTATCTATCTTCTGGGGTCGCAAGGT	89615	89816	89565	89617	1	scaffold_5	HYPSUDRAFT_34187	87736	90821	None	7638	1093	72435	No_or_no_constitutive_exon
CCCAATGATGCGAGGTGCAGCGGGATATGTGCTAAAACACGCGGGAACAGGC	116816	117035	117085	117033	-1	scaffold_5	HYPSUDRAFT_1091323	116526	118747	None	7638	1093	72435	No_or_no_constitutive_exon
AAGTGCTTCTGAAACGCACCGTGTGACGCGCGACAACTGGGGTGTGGCAGTC	175634	175784	175584	175636	1	scaffold_5	HYPSUDRAFT_197544	174109	176339	None	7638	1093	72435	No_or_no_constitutive_exon
TGAGTCTTCCTCCCCTTCTGCACCCGCCCCGTCTTGATGTACGGGTGCAGAG	221203	222877	222927	222875	-1	scaffold_5	HYPSUDRAFT_197558	219884	223536	None	7638	1093	72435	No_or_no_constitutive_exon
TCAAAAGAACAGATGGTAATCACAGCTTTCTGATGATTTTGTGCAGGGAGAA	269037	269156	268987	269039	1	scaffold_5	HYPSUDRAFT_130158	268600	270977	None	7638	1093	72435	No_or_no_constitutive_exon
TGACCTCTCTCGTCGCGTTTCTGCCTTCGCTTGCGCGCCGATGGGTGTAGCT	301979	302045	301929	301981	1	scaffold_5	HYPSUDRAFT_130184	301861	304220	None	7638	1093	72435	No_or_no_constitutive_exon
TCCGGCGGCGGCGCGCACGTCGTGCTGCACGGCAGCGCCGGCGCGGGGAGCG	302971	303251	302921	302973	1	scaffold_5	HYPSUDRAFT_130184	301861	304220	None	7638	1093	72435	No_or_no_constitutive_exon
ATCCTGCTGTTCATTGAAATTTTGATTGAAATTTTCTCTTTGGGAACCAGTG	365629	365654	365704	365652	-1	scaffold_5	HYPSUDRAFT_178199	363722	366361	None	7638	1093	72435	No_or_no_constitutive_exon
ATCTTCGCTGTTCAAGGCTTACAGTAAACTGATGCATATTGGGGTGTTAGCC	453037	453377	452987	453039	1	scaffold_5	HYPSUDRAFT_34429	451272	453377	None	7638	1093	72435	No_or_no_constitutive_exon
TGAGTGGGCTCCGCAGATTGTGCAATGCATGACGTGACTGGCGTGGGCAGCA	459608	459702	459558	459610	1	scaffold_5	HYPSUDRAFT_62487	459345	460909	None	7638	1093	72435	No_or_no_constitutive_exon
TGAGCTGCTGTGTTTGTGGATGGTCATTGATGTGGCTAATAATGGGTTAGGA	462998	463142	462948	463000	1	scaffold_5	HYPSUDRAFT_130100	462165	465672	None	7638	1093	72435	No_or_no_constitutive_exon
GGGTGGGTGCTTAGGTCGCCGGGGGGTATGTGTGTGAGGGTGACAGACAGCG	513415	513472	513365	513417	1	scaffold_5	HYPSUDRAFT_197646	512447	513918	None	7638	1093	72435	No_or_no_constitutive_exon
TGTTTCTCCACATTTATCGCGCGTAGTGTCGCTGACGGGCGGGAACGTAGCT	596160	596198	596248	596196	-1	scaffold_5	HYPSUDRAFT_197681	596059	596507	None	7638	1093	72435	No_or_no_constitutive_exon
AGGTAGGCATATATCTTATGTTCAATGTCCTTTCTGATGTCGGGGCGAAGAT	618350	618478	618300	618352	1	scaffold_5	HYPSUDRAFT_197689	617180	619442	None	7638	1093	72435	No_or_no_constitutive_exon
CGGCAAATGAAGTGAAATGCTAAGTAACCTGATGTTTATGGGAGAGCCAGGT	646311	646374	646424	646372	-1	scaffold_5	HYPSUDRAFT_130307	642412	646523	None	7638	1093	72435	No_or_no_constitutive_exon
GGTTTGCCCATCCTTGGAAAAATGATGCTGATCGGCTCATTGGGGGACAGGC	657090	657209	657040	657092	1	scaffold_5	HYPSUDRAFT_34569	654908	659060	None	7638	1093	72435	No_or_no_constitutive_exon
TGGTACTTTGCTTAATCTCCGCTCATGGAACTAACAGAATGGGTATACAGGA	724833	725367	725417	725365	-1	scaffold_5	HYPSUDRAFT_178521	722795	726200	None	7638	1093	72435	No_or_no_constitutive_exon
AGGTTGACGAAAATATGCCTTACTATGGAGGTTATCAAACCTGGGGGCAGAC	790383	790430	790333	790385	1	scaffold_5	HYPSUDRAFT_51613	788939	790430	None	7638	1093	72435	No_or_no_constitutive_exon
TGTCCTTCAAATCGCAGTCGCGGCAGATGGTGATACTTTGGTGCGGGCAGGT	795305	795972	796022	795970	-1	scaffold_5	HYPSUDRAFT_130149	795305	796083	None	7638	1093	72435	No_or_no_constitutive_exon
TCCTTGATAGATTGTCTGCGTAGCTCAAGCTTATTGCGTGACGGGCATAGAT	842061	842223	842011	842063	1	scaffold_5	HYPSUDRAFT_51624	841603	843483	None	7638	1093	72435	No_or_no_constitutive_exon
ACTTTGCCCAAGCCGTAACAGCGAATACTGACCGATCTGTAACGGGGCAGTT	11350	11989	12039	11987	-1	scaffold_6	HYPSUDRAFT_62643	10224	12311	None	7638	1093	72435	No_or_no_constitutive_exon
AGCTATCCAATCCATGCAACTTTCAAACTGACGTGGCGCTAATTGGGCAGCT	67519	68054	68104	68052	-1	scaffold_6	HYPSUDRAFT_212216	66110	70400	None	7638	1093	72435	No_or_no_constitutive_exon
TTACGTGTCTCGTTAAGCTACTTGGAGTACTGACGACGGGAATGTGATAGGA	71743	71771	71821	71769	-1	scaffold_6	HYPSUDRAFT_34696	70575	72173	None	7638	1093	72435	No_or_no_constitutive_exon
TGGCCTTATTATTCTGCTGCATGGGATTGCATTTGATGCGGGTAATGTAGCA	86151	86288	86338	86286	-1	scaffold_6	HYPSUDRAFT_51655	83005	86854	None	7638	1093	72435	No_or_no_constitutive_exon
GAGTAGCTACCCATCTCATTCAGATGCGATGAAATGACGGGATATAACAGGT	104536	105841	104486	104538	1	scaffold_6	HYPSUDRAFT_34712	103597	105841	None	7638	1093	72435	No_or_no_constitutive_exon
TACACGAAGTCAACACGAAGTATGCCGTGTCCCTGAGATGGGTCATGGAGCG	233384	233390	233440	233388	-1	scaffold_6	HYPSUDRAFT_62709	233384	233643	None	7638	1093	72435	No_or_no_constitutive_exon
TGCCTACGCCCGAGCCGTGGGCCGCGGGTGGTGGCGCGCCGCGCGGGCAGTC	259273	259556	259606	259554	-1	scaffold_6	HYPSUDRAFT_1095017	258775	262234	None	7638	1093	72435	No_or_no_constitutive_exon
ACAAGGTATGTGCGTGCGTTGACGCGGAAAAAATGTACTGATGGGCGCAGCG	262711	262770	262820	262768	-1	scaffold_6	HYPSUDRAFT_110412	262711	264199	None	7638	1093	72435	No_or_no_constitutive_exon
TATTATTATATGCGTGGGTGGTGAGGACTGACGGCCTACCGATGGGTCAGCT	272082	272217	272267	272215	-1	scaffold_6	HYPSUDRAFT_178728	270825	273567	None	7638	1093	72435	No_or_no_constitutive_exon
TGAGTTCTCGACATGCAAGGAAGCTGATATTTTTCTGTGGGGGGCGATAGCT	320869	320917	320967	320915	-1	scaffold_6	HYPSUDRAFT_197866	320113	322508	None	7638	1093	72435	No_or_no_constitutive_exon
TGGACCTCCCAACATTCTCAACAAAGTACCCTGATGCACGTGGCGGGCAGTA	377876	377952	377826	377878	1	scaffold_6	HYPSUDRAFT_62761	377639	381635	None	7638	1093	72435	No_or_no_constitutive_exon
TGGTTAGTTCCATTCGCAACTTCTTGAAACGATTAACACCGGGGTTGTAGTT	455296	455416	455246	455298	1	scaffold_6	HYPSUDRAFT_197913	455091	457624	None	7638	1093	72435	No_or_no_constitutive_exon
GTTTGGTAAAATCATTTTTGTTATGACTGTTGACTCGGTTTGGGGTATAGAA	456745	456899	456695	456747	1	scaffold_6	HYPSUDRAFT_197913	455091	457624	None	7638	1093	72435	No_or_no_constitutive_exon
AGTTGCCTACAATAAAGATCCGTACTGCTCTAACAGGGTCATGAACACAGTT	511862	512115	511812	511864	1	scaffold_6	HYPSUDRAFT_212342	510784	516101	None	7638	1093	72435	No_or_no_constitutive_exon
AACCCGATTATTCTATCTCTTCGCATGAATTTACTCCAGGGACAATATAGCT	726672	726746	726796	726744	-1	scaffold_6	HYPSUDRAFT_35028	725392	726959	None	7638	1093	72435	No_or_no_constitutive_exon
GGGCATCGAGTGTGGCGTAGTCATTGGCCGGACCGCTGACCAGGGGTCAGGC	756528	756577	756627	756575	-1	scaffold_6	HYPSUDRAFT_198012	756528	757933	None	7638	1093	72435	No_or_no_constitutive_exon
GTATGATGTTTTATAGTGAACAAAAAATGCCCGCTGAGGGACGTGAATAGTA	805559	805750	805509	805561	1	scaffold_6	HYPSUDRAFT_51823	804471	806458	None	7638	1093	72435	No_or_no_constitutive_exon
TAACATTGCCCATCTAATACACTGGTCGCGTACTGATTGCGGGAACGTAGCT	843836	843979	844029	843977	-1	scaffold_6	HYPSUDRAFT_885609	842974	845133	None	7638	1093	72435	No_or_no_constitutive_exon
CGTTAGTTAAATTTTTCTCTGTTGCCACCAGGATAACTAAAGCGGGACAGAT	49705	49876	49926	49874	-1	scaffold_7	HYPSUDRAFT_62954	48998	51787	None	7638	1093	72435	No_or_no_constitutive_exon
GCAGCGCACACAATTGCACGGGCGCGACGACGGGCTAAAAAGGGAATTAGGC	68028	68761	68811	68759	-1	scaffold_7	HYPSUDRAFT_35120	68028	68898	None	7638	1093	72435	No_or_no_constitutive_exon
TAGTGGTATTCCCGTCACTTGACAAGCTACATTAAATTGGGGAAAAATAGTT	93990	94109	94159	94107	-1	scaffold_7	HYPSUDRAFT_130991	85808	95283	None	7638	1093	72435	No_or_no_constitutive_exon
CACGTAGGTCTATTGCGCCACAACTGCTTTTTCGCTGACCGGGCATCAAGGT	99250	99451	99501	99449	-1	scaffold_7	HYPSUDRAFT_131432	98227	101808	None	7638	1093	72435	No_or_no_constitutive_exon
ATATGCATTACGAACATTACAAAGTTTTTTAATACCGGATGGGAGTGTAGGT	105658	106272	106322	106270	-1	scaffold_7	HYPSUDRAFT_35138	105460	106959	None	7638	1093	72435	No_or_no_constitutive_exon
TTGCACTCCGGCGGATACGCGGCTGACGGGATGTGTGCGGGGGTATACAGAC	119460	119618	119410	119462	1	scaffold_7	HYPSUDRAFT_131148	119004	120483	None	7638	1093	72435	No_or_no_constitutive_exon
GGTATGTCGTTACCCACATATCTAACCCTCAGAAAAAATAACGGGATCAGGT	305246	305422	305196	305248	1	scaffold_7	HYPSUDRAFT_131472	304933	306401	None	7638	1093	72435	No_or_no_constitutive_exon
CCGTCGACTGAACTCAATCATCCGAGCCACTACTTAATGCGGGCGTGTAGGT	334339	334387	334437	334385	-1	scaffold_7	HYPSUDRAFT_35275	331559	334707	None	7638	1093	72435	No_or_no_constitutive_exon
TGGGTCTTTACCTGGGATTCTACAATTACGAATCTAAGGGAGGCGGATAGGC	349365	349454	349315	349367	1	scaffold_7	HYPSUDRAFT_131428	346250	350099	None	7638	1093	72435	No_or_no_constitutive_exon
AGAGCGATATATCCGAGGAGTACCTGAGCTAATAATATGGGGATATATAGTA	349839	349899	349789	349841	1	scaffold_7	HYPSUDRAFT_131428	346250	350099	None	7638	1093	72435	No_or_no_constitutive_exon
GTTTCCTTGCGTCCCTCTGGCTGACCCTGGCTAACCTATGGGTGGGGCAGAC	350953	351239	350903	350955	1	scaffold_7	HYPSUDRAFT_35289	350319	352641	None	7638	1093	72435	No_or_no_constitutive_exon
AACGTGCGTATATTCTACCTAAATTTTGCACATACTCATGAGGGGTACAGTG	373553	373968	373503	373555	1	scaffold_7	HYPSUDRAFT_131378	372248	374738	None	7638	1093	72435	No_or_no_constitutive_exon
TGGCGCCGACCTGCAGGGCGGGTGAGGGGCACAACGGCGCGGGTGCGCAGGC	423074	423713	423024	423076	1	scaffold_7	HYPSUDRAFT_198194	422947	424559	None	7638	1093	72435	No_or_no_constitutive_exon
TTTGGAAGCCATATCACCGTTGACTTTACTCATCATCACGTAGGGAGAAGGC	424832	425902	424782	424834	1	scaffold_7	HYPSUDRAFT_130944	424539	429009	None	7638	1093	72435	No_or_no_constitutive_exon
ACGTTAGTACCGATCGTTTATACTCTGCATAGTCACTTAGGGGAACACAGGC	436831	437310	436781	436833	1	scaffold_7	HYPSUDRAFT_35321	436357	437310	None	7638	1093	72435	No_or_no_constitutive_exon
AGCCCAATAATTCTGCTACACATATCTGATGACGCTGCTCGGGCATGTAGGG	478816	478996	479046	478994	-1	scaffold_7	HYPSUDRAFT_35345	478041	481206	None	7638	1093	72435	No_or_no_constitutive_exon
GGTCAGTCTCATGGACTTCCTTATTTCGCCCCCTTTTACCAAGGGTTTAGGT	484828	485074	484778	484830	1	scaffold_7	HYPSUDRAFT_35350	484416	485490	None	7638	1093	72435	No_or_no_constitutive_exon
GGCTCACCTTCCACGCACGAGCGAACATCCTCTGACGACTGGGTGCATAGTT	561841	562008	561791	561843	1	scaffold_7	HYPSUDRAFT_1098767	560732	564941	None	7638	1093	72435	No_or_no_constitutive_exon
ATTAATAAATTTTTCATCATCTGGTTGCTCATGAGATATCTGGGGCGTAGGT	596302	596827	596252	596304	1	scaffold_7	HYPSUDRAFT_940154	595669	596827	None	7638	1093	72435	No_or_no_constitutive_exon
GATCGAAACGACCGCAATGATCGTAATGACCGCAATGACCGGTCGGGCAGGC	631256	631879	631206	631258	1	scaffold_7	HYPSUDRAFT_63203	630793	633621	None	7638	1093	72435	No_or_no_constitutive_exon
TTGTGGAGTGCGCAGGACGGCAGCTGATAGCCGGCCTGCTGGGTGTGCAGAT	690883	691226	690833	690885	1	scaffold_7	HYPSUDRAFT_179695	690360	691861	None	7638	1093	72435	No_or_no_constitutive_exon
AGGTAAGGGGGCGCGCTTGCGGAGTGGCTGCTGACTGACGGGATGTGCAGTT	695112	695278	695062	695114	1	scaffold_7	HYPSUDRAFT_63230	693507	695278	None	7638	1093	72435	No_or_no_constitutive_exon
GTCGATGGGACGAGACTGTAGTCCTCCAAGCGCTGAAGGAATGGGACCAGAG	19155	20321	19105	19157	1	scaffold_8	HYPSUDRAFT_212670	18776	20321	None	7638	1093	72435	No_or_no_constitutive_exon
CTTCAAAACTCGACCATCCCCGACTGGTATCTGCTATTAGGGTTGTAAAGGA	34617	34755	34567	34619	1	scaffold_8	HYPSUDRAFT_35499	34266	35731	None	7638	1093	72435	No_or_no_constitutive_exon
CCCGGACATGCACACATCCGCGCCTGTGTCGGCTATGCGCGGGAATGCAGCT	58537	58783	58487	58539	1	scaffold_8	HYPSUDRAFT_35513	55211	59311	None	7638	1093	72435	No_or_no_constitutive_exon
TCCCCTGGCAGGCACAACTTGTGTGTCCCGAAGCTGATGGTGTGGGGAAGGA	155900	156105	156155	156103	-1	scaffold_8	HYPSUDRAFT_63294	155271	157429	None	7638	1093	72435	No_or_no_constitutive_exon
AAGCACACCGCGGCTGCGTGGAAGAGCATATCTGACGCGCGGGGAGACAGGT	155414	155480	155530	155478	-1	scaffold_8	HYPSUDRAFT_63294	155271	157429	None	7638	1093	72435	No_or_no_constitutive_exon
AAATATCAATTTCTTCTTACACGCTGCCATCGCTGACGATAATGGGTCAGAT	161454	161629	161679	161627	-1	scaffold_8	HYPSUDRAFT_179813	160733	162513	None	7638	1093	72435	No_or_no_constitutive_exon
GAGGGGTGCGTGCCTCGTTTATCTATGTGGCGTTGGCTTACGTAGGGCAGTC	204372	204525	204575	204523	-1	scaffold_8	HYPSUDRAFT_131958	202958	205730	None	7638	1093	72435	No_or_no_constitutive_exon
AGTCGCAATCGCAATCGCAATCACAAGGAGGAGGAGGGGGAGGGGCAGAGGG	203790	203894	203944	203892	-1	scaffold_8	HYPSUDRAFT_131958	202958	205730	None	7638	1093	72435	No_or_no_constitutive_exon
CGGGGGGCGGGCGGCGCACCGTCTACGCCTGCCGCGTCGGGCGCGGGGAGCG	219724	220115	220165	220113	-1	scaffold_8	HYPSUDRAFT_131644	219724	224085	None	7638	1093	72435	No_or_no_constitutive_exon
GATCTTGATCAGTGGTCCGTGCTGTCGCTGACGCCGTCTCGGGCGCGCAGGT	226127	226227	226277	226225	-1	scaffold_8	HYPSUDRAFT_63325	225481	226690	None	7638	1093	72435	No_or_no_constitutive_exon
CTCTCCCTAGCACCCCTCCCCCCGCTTTCCCAATTGACCTGCTGGGGCAGTC	252278	252298	252228	252280	1	scaffold_8	HYPSUDRAFT_198371	252068	253809	None	7638	1093	72435	No_or_no_constitutive_exon
TCGCGCGCCTCCAATAAACGTGCGAGAGATCGCTGATGTTTGGGGTGTAGGT	252598	252612	252548	252600	1	scaffold_8	HYPSUDRAFT_198371	252068	253809	None	7638	1093	72435	No_or_no_constitutive_exon
GAGGGACGTTTATCAGCTTGCAACTATGCTGACCCACCTTGCGCGGGTAGCC	255957	256078	255907	255959	1	scaffold_8	HYPSUDRAFT_63331	255410	257867	None	7638	1093	72435	No_or_no_constitutive_exon
GATTCTGGGTCCACGTGCAGCGCAAACGCAACGAGGCGGGGCATGGGTAGAG	265992	266166	265942	265994	1	scaffold_8	HYPSUDRAFT_1101438	265218	268120	None	7638	1093	72435	No_or_no_constitutive_exon
ACATATTGCTTCCCTACTCACTCTCGAAAACATTCCTGTTGAATGGGCAGAT	310447	311242	311292	311240	-1	scaffold_8	HYPSUDRAFT_35653	310447	311450	None	7638	1093	72435	No_or_no_constitutive_exon
CCCACTGCGGCCCATGACGCCTGTCACTTATTTTCGGCGCGCGGGGAAAGTC	327844	328524	328574	328522	-1	scaffold_8	HYPSUDRAFT_158124	327844	329128	None	7638	1093	72435	No_or_no_constitutive_exon
GAGTCTGGTTTTTCTATAACTTGGAATACGCGCACAAACGGGAACGCCAGCA	355533	355645	355695	355643	-1	scaffold_8	HYPSUDRAFT_158141	354938	356375	None	7638	1093	72435	No_or_no_constitutive_exon
AGCACTTCCTGCGTATTCTAGTTTTAGCTGACGGCGCCACGGGGCCATAGCG	361159	361251	361109	361161	1	scaffold_8	HYPSUDRAFT_198404	359907	361487	None	7638	1093	72435	No_or_no_constitutive_exon
CTCGACGGCGCGATGGTACTTAATTGCTGTTCTTTTTCTCTGGGGCACAGCC	381042	381056	380992	381044	1	scaffold_8	HYPSUDRAFT_212781	376921	382317	None	7638	1093	72435	No_or_no_constitutive_exon
TTTTTCTGAGGTCGTGTGGATTGGGGCTGATCAGCGATGTGTGCGGGCAGTT	381647	381742	381597	381649	1	scaffold_8	HYPSUDRAFT_212781	376921	382317	None	7638	1093	72435	No_or_no_constitutive_exon
CTTTTTTCCGTATCAAGTTCACTTTCTGACATCCGTATGTGGGCATGTAGGA	434578	434660	434710	434658	-1	scaffold_8	HYPSUDRAFT_35715	434268	436145	None	7638	1093	72435	No_or_no_constitutive_exon
TGAGTACTGGGTTCGTAGTTTATGCAATGAGCTACTGACAAGGGAAATAGAA	440724	440922	440972	440920	-1	scaffold_8	HYPSUDRAFT_1101634	439954	442887	None	7638	1093	72435	No_or_no_constitutive_exon
GCTCGCTCACACGATTTGCGCCGTAGCGAAACACTGAACGGGAATCATAGGC	459534	459666	459484	459536	1	scaffold_8	HYPSUDRAFT_35737	459134	461254	None	7638	1093	72435	No_or_no_constitutive_exon
TCACCTTATAATATTGCTTATACATTTCCCAAGCTGACTGCGAGGGGTAGCC	526619	526736	526569	526621	1	scaffold_8	HYPSUDRAFT_35785	522348	530835	None	7638	1093	72435	No_or_no_constitutive_exon
GTTTGTTGCGCAGCATCACTTTGGCCATTACTAATGGGAAGGGATGATAGAT	530488	530835	530438	530490	1	scaffold_8	HYPSUDRAFT_35785	522348	530835	None	7638	1093	72435	No_or_no_constitutive_exon
GTGTGTGTTATTTCCGCTCTGGTATTGCATATCACTGAGGGGGAATCTAGCT	541189	541587	541637	541585	-1	scaffold_8	HYPSUDRAFT_131753	537127	541797	None	7638	1093	72435	No_or_no_constitutive_exon
GTATGTATTTCCCGTTTACTCTGCATCCTCAGCTGACAACGGGTGTGTAGCG	537127	537378	537428	537376	-1	scaffold_8	HYPSUDRAFT_131753	537127	541797	None	7638	1093	72435	No_or_no_constitutive_exon
CTTATTTTTGCCTTCCTTGCGATTTGATTTAGCTGACTGGGATCAACAAGCT	560843	560867	560793	560845	1	scaffold_8	HYPSUDRAFT_35793	557341	561518	None	7638	1093	72435	No_or_no_constitutive_exon
TAGACGGGGAAGGGGGTACGGAAGGGGAGAGGGGTACAGACGGGGGAGAGGA	572418	572490	572368	572420	1	scaffold_8	HYPSUDRAFT_131682	569554	572490	None	7638	1093	72435	No_or_no_constitutive_exon
AATCATCTCTTCGGATGTCGGTGCGCTCAGACCGAACATTGGGACATTAGTT	620447	620482	620397	620449	1	scaffold_8	HYPSUDRAFT_35833	617768	621500	None	7638	1093	72435	No_or_no_constitutive_exon
TCCTTTTTTTTGTGCCCGTGCGCGCCGCTGACGCGCGGGCGTGTGGGTAGTG	647717	647809	647667	647719	1	scaffold_8	HYPSUDRAFT_35851	646291	648578	None	7638	1093	72435	No_or_no_constitutive_exon
TCGCGTGCAAAAGTCACTGTTGATGCTGACACCCAACCACGCCCGGGAAGGT	647958	648133	647908	647960	1	scaffold_8	HYPSUDRAFT_35851	646291	648578	None	7638	1093	72435	No_or_no_constitutive_exon
TTTGTGTGTGTGTTGTGCGCAGGGCTGACTTGGTGCGTGGGTGGGGGTAGAA	648208	648239	648158	648210	1	scaffold_8	HYPSUDRAFT_35851	646291	648578	None	7638	1093	72435	No_or_no_constitutive_exon
CGTACGTTACCACGTCTTCTCCCTCCAGCCAATCTGACGCCAAAGGGAAGGC	79414	79777	79364	79416	1	scaffold_9	HYPSUDRAFT_180251	78854	80608	None	7638	1093	72435	No_or_no_constitutive_exon
CGACAACAAATCCTGTCTCAATTTCAATTGCTTATGTTTGGCGGGCGTAGTT	145911	145962	145861	145913	1	scaffold_9	HYPSUDRAFT_35906	140680	147041	None	7638	1093	72435	No_or_no_constitutive_exon
GTCTGGCTGTGTGTACGGCTGACGGAACGCTGTGCGGGCGGCGTAGGAAGCT	154689	154784	154834	154782	-1	scaffold_9	HYPSUDRAFT_1104101	153661	155049	None	7638	1093	72435	No_or_no_constitutive_exon
CATACGCCGTCGGCGAGGCGCGAGTGTGCTGATGAGTGGGTGGTGAACAGAT	175867	175954	176004	175952	-1	scaffold_9	HYPSUDRAFT_198581	175216	176327	None	7638	1093	72435	No_or_no_constitutive_exon
ACGGCCTTTCTGATCATCCACTATTTGGGCGAGGCTGATTGGGATTGCAGGG	197731	199093	199143	199091	-1	scaffold_9	HYPSUDRAFT_198590	197731	199394	None	7638	1093	72435	No_or_no_constitutive_exon
ATTTTAGTCGGCGTGGATATGGCGGCTTACTTGTTTTGGGAATGACATAGGC	237120	237200	237250	237198	-1	scaffold_9	HYPSUDRAFT_35957	236067	239558	None	7638	1093	72435	No_or_no_constitutive_exon
GAGTGGCATTCATCGCGTTGAAATTGACAATCAAGCTAAAGGGCGCGTAGAA	246397	246483	246533	246481	-1	scaffold_9	HYPSUDRAFT_35961	243074	247038	None	7638	1093	72435	No_or_no_constitutive_exon
GGTAGATTGTTCAACTTATCATTCGTGCCACCGAACTGAACGCGGGACAGAG	246001	246194	246244	246192	-1	scaffold_9	HYPSUDRAFT_35961	243074	247038	None	7638	1093	72435	No_or_no_constitutive_exon
TGTAGAATTTGTTTTCTTTCACTGGATTTTTCTTATTTCTGGGTTGGCAGGT	255573	255640	255523	255575	1	scaffold_9	HYPSUDRAFT_198610	255348	256936	None	7638	1093	72435	No_or_no_constitutive_exon
ACGTACGGCCAGAAGGGCTGGAGTTCGCTCACGCTGCATGTCGAGGGCAGCG	257736	257920	257686	257738	1	scaffold_9	HYPSUDRAFT_1031619	257260	257920	None	7638	1093	72435	No_or_no_constitutive_exon
TTATTTTGCTACTGAGGAATTTTGCTGACATTGATTTGGGGAAAACTTAGGG	260902	261002	260852	260904	1	scaffold_9	HYPSUDRAFT_132460	260745	262401	None	7638	1093	72435	No_or_no_constitutive_exon
ACAGGGAAAGGGTAGAGAAGTCATGCTAATACGATTTTTTGCGAGGGCAGGA	326761	326870	326920	326868	-1	scaffold_9	HYPSUDRAFT_1032560	326452	328695	None	7638	1093	72435	No_or_no_constitutive_exon
AACGGCGGCGGCAGCGGTGAAGGAGATAGGGGCGAAGGGGGTGGGGGAAGAG	364262	364374	364212	364264	1	scaffold_9	HYPSUDRAFT_132412	362836	364374	None	7638	1093	72435	No_or_no_constitutive_exon
TTCGGTGATGTACTAGAAATCGGATCCTGCTCAATCATGTGGGGTGGTAGCG	517387	517913	517337	517389	1	scaffold_9	HYPSUDRAFT_63676	517279	517913	None	7638	1093	72435	No_or_no_constitutive_exon
CGAAGAAACGATCACGGAATGAAGACGGCGACGACGGGCAGGACAGAGAGGT	573097	573116	573166	573114	-1	scaffold_9	HYPSUDRAFT_132417	571942	574770	None	7638	1093	72435	No_or_no_constitutive_exon
TCTATCATTATCGCCCAGTTCGACAGGAGACATATCTTACGGGCCGATAGAT	640598	640617	640667	640615	-1	scaffold_9	HYPSUDRAFT_198729	639662	641418	None	7638	1093	72435	No_or_no_constitutive_exon
AAGTAGGTGACTCTCATCCACATCAAAGAAGTGTTTTGACACCGGGGAAGTG	682213	682393	682163	682215	1	scaffold_9	HYPSUDRAFT_132498	681905	683493	None	7638	1093	72435	No_or_no_constitutive_exon
AGATGAGCCGCGGGAAGCCATAAGAGCAACCCGAGAGGGAAAGGGCAAAGCA	691424	691705	691374	691426	1	scaffold_9	HYPSUDRAFT_132533	690061	691705	None	7638	1093	72435	No_or_no_constitutive_exon
TATTTTGCAAAAAAAATCCATGGGTATCTGTGGGTCATGGGTACCGGGAGTG	53569	53570	53519	53571	1	scaffold_10	HYPSUDRAFT_117500	52576	53828	None	7638	1093	72435	No_or_no_constitutive_exon
TGACGTTTTCTGCTTGGAAAAAATAATTCAACTAACGCTTGGGGACGCAGAT	142322	142510	142560	142508	-1	scaffold_10	HYPSUDRAFT_276102	141124	144053	None	7638	1093	72435	No_or_no_constitutive_exon
TATGTCTCTGGTTCACTCTGTACAACTAAAAACATGACGAGGGATATAAGGT	234911	235000	234861	234913	1	scaffold_10	HYPSUDRAFT_277247	234356	236513	None	7638	1093	72435	No_or_no_constitutive_exon
CGTACTGCCTTGAAGAACCTGAGAAGGCTGGACTGACAACATGGGAGCAGAC	257452	257521	257571	257519	-1	scaffold_10	HYPSUDRAFT_36257	256929	257698	None	7638	1093	72435	No_or_no_constitutive_exon
CGTCATTCTGTCCGCGGGCCATATACCCTGCTAATGAAAGGGGTTGATAGAC	364412	364576	364626	364574	-1	scaffold_10	HYPSUDRAFT_132678	363428	364748	None	7638	1093	72435	No_or_no_constitutive_exon
TGCTGGCCCGCGGTAGTGGTGTGCAATTGCTGACGCGTTTTGGCGGGCAGTG	371131	371193	371243	371191	-1	scaffold_10	HYPSUDRAFT_84464	370619	377914	None	7638	1093	72435	No_or_no_constitutive_exon
GTAGTGCATTTCGAGTATTTTGACTCGTGTCTGTTATGGGACCAATGAAGAG	396202	396255	396305	396253	-1	scaffold_10	HYPSUDRAFT_198867	395223	396446	None	7638	1093	72435	No_or_no_constitutive_exon
TCGTGGTTCATGAGCTCATGTGCTTCCTATCATTCTATTTACGTGGGAAGCT	565104	565244	565294	565242	-1	scaffold_10	HYPSUDRAFT_36391	564775	566255	None	7638	1093	72435	No_or_no_constitutive_exon
TCAAAGTCCCTTTGTTTGACGCCTGACCAAATCTTGATGTGGGCGTGCAGGG	607545	607839	607889	607837	-1	scaffold_10	HYPSUDRAFT_36406	606042	608848	None	7638	1093	72435	No_or_no_constitutive_exon
CATCTGTTCATCGTAAAGTCGCTCACCTTAGCCTTGGTATGTTCAGGGAGAT	657661	657701	657611	657663	1	scaffold_10	HYPSUDRAFT_132772	657357	659164	None	7638	1093	72435	No_or_no_constitutive_exon
ACGTGCGCCCCCCCCTCCTTTTTCCCTGCGCCTGCTGACACCAGGGGCAGTG	32886	33346	33396	33344	-1	scaffold_11	HYPSUDRAFT_213257	31981	34208	None	7638	1093	72435	No_or_no_constitutive_exon
TTTCTTGTGTTTTTGCGGAAAGACAAGTGCTGATACAGTTTGGGACGCAGGT	31981	32421	32471	32419	-1	scaffold_11	HYPSUDRAFT_213257	31981	34208	None	7638	1093	72435	No_or_no_constitutive_exon
CGTATTACTAGAGCCATGTAACCAACTCATTCATCTTTTGGGAGATGTAGAC	45253	45525	45575	45523	-1	scaffold_11	HYPSUDRAFT_36452	43549	46001	None	7638	1093	72435	No_or_no_constitutive_exon
TATAGTCAGTGACTATTCTTATGTCTCGACCCTGACTGACAGGGGGACAGTG	77467	77659	77417	77469	1	scaffold_11	HYPSUDRAFT_36471	75789	78811	None	7638	1093	72435	No_or_no_constitutive_exon
TGTGTGCCCAGTTAATTTACCCGCTGCACAGGATCTGAGGGGCGATGTAGTG	80876	80920	80970	80918	-1	scaffold_11	HYPSUDRAFT_132963	78805	81276	None	7638	1093	72435	No_or_no_constitutive_exon
GTACGGGCGACGGAAGTCGACCGACCAGCAATCCTAATTGATGGGTACAGGT	117655	117838	117605	117657	1	scaffold_11	HYPSUDRAFT_198987	116771	117950	None	7638	1093	72435	No_or_no_constitutive_exon
TGCTTGTCAAAAATCCCAGATAACCAGTGTTCTAAGAGCGACGTGGGCAGAT	151336	151531	151581	151529	-1	scaffold_11	HYPSUDRAFT_213291	151045	152552	None	7638	1093	72435	No_or_no_constitutive_exon
AAAGTATGTTGTTTCGCATTGTATCGTACAATCAAAACTGATAGGGCTAGTA	216570	216651	216701	216649	-1	scaffold_11	HYPSUDRAFT_36540	213689	220755	None	7638	1093	72435	No_or_no_constitutive_exon
CCCGTACACGCGCCGTGCATTGACGCTGCGGCCTACACCCGGGCTGCGAGCC	282226	282484	282534	282482	-1	scaffold_11	HYPSUDRAFT_199037	282226	283794	None	7638	1093	72435	No_or_no_constitutive_exon
CCCTGTCTGACCAGTGACCACCCCTCAGTATCAGCAGCGCAAACTGGGAGGG	293024	293602	293652	293600	-1	scaffold_11	HYPSUDRAFT_64022	292792	294214	None	7638	1093	72435	No_or_no_constitutive_exon
TAAACTTCGTATGAAAGAGATTATCGGATATTTATCTTGGGGTGAAACAGAT	301510	301900	301460	301512	1	scaffold_11	HYPSUDRAFT_199044	300659	302721	None	7638	1093	72435	No_or_no_constitutive_exon
TCGATTATATCTTCGAGTACTTATCCGACATGACAGGGAGCGGAAACCAGTC	310485	310521	310435	310487	1	scaffold_11	HYPSUDRAFT_133147	309963	313671	None	7638	1093	72435	No_or_no_constitutive_exon
ACTAGACTCTCTCTTTTCAATCCAAATTCTCAGACCCCTTGGGTGGGTAGCT	341200	341254	341304	341252	-1	scaffold_11	HYPSUDRAFT_64036	340391	341886	None	7638	1093	72435	No_or_no_constitutive_exon
CCTCCAAGATATCGGTTTCGCGTGTTCTTACAATTGGGGGCGGGCGGCAGTG	426183	426680	426730	426678	-1	scaffold_11	HYPSUDRAFT_181144	426183	428040	None	7638	1093	72435	No_or_no_constitutive_exon
TAAGAAGAGACAATGCACCCTCGCATAGATCGCTGACGGGGTGCGGGTAGCG	486377	486599	486327	486379	1	scaffold_11	HYPSUDRAFT_36679	486082	487244	None	7638	1093	72435	No_or_no_constitutive_exon
CGTGCACCCTCACACACAGCGCAACCCGGCTCTTGACGGGACCAAAATAGAA	536557	536683	536507	536559	1	scaffold_11	HYPSUDRAFT_199121	535280	537045	None	7638	1093	72435	No_or_no_constitutive_exon
CCTCTATATTATTTAACACTGCTCACAGAACTTATTCTTGGACCGGGAAGTC	584079	584324	584029	584081	1	scaffold_11	HYPSUDRAFT_319870	582028	584324	None	7638	1093	72435	No_or_no_constitutive_exon
TGAACTGATATTTTGTGCACGAAAGTAACACGTTGTGGGTGGCGTGATAGGC	632974	633766	632924	632976	1	scaffold_11	HYPSUDRAFT_84743	631775	633766	None	7638	1093	72435	No_or_no_constitutive_exon
TTTTCTGTGCGGCGGTTTTGCGCTGGATGCTGATGTGCTTGGGTCGGTAGGC	72530	72746	72796	72744	-1	scaffold_12	HYPSUDRAFT_52703	72072	75030	None	7638	1093	72435	No_or_no_constitutive_exon
CATGTAAGATTTACAACATTTTTAGGAGCCAGCGCGCTGACGGCGGGCAGAT	97868	98033	97818	97870	1	scaffold_12	HYPSUDRAFT_64171	96408	98033	None	7638	1093	72435	No_or_no_constitutive_exon
CTGCGGTCTGCTGGGATGGACGGACGATGCTGATGCGCGGGGATGTGTAGCT	161470	161562	161612	161560	-1	scaffold_12	HYPSUDRAFT_199213	161470	161821	None	7638	1093	72435	No_or_no_constitutive_exon
GTTCATATCGCGTCTCTTTCTTTACTGATATTGTTCTGGGAAATTAACAGGA	207818	207991	207768	207820	1	scaffold_12	HYPSUDRAFT_133578	207575	208403	None	7638	1093	72435	No_or_no_constitutive_exon
TGGGTTTTTCTATTTATCTCTCCTTTTCAACTACGTTAAACATGGGATAGGT	214482	214597	214647	214595	-1	scaffold_12	HYPSUDRAFT_64223	214349	216067	None	7638	1093	72435	No_or_no_constitutive_exon
GTGAGTTTGAAATGTCTCCTGCGAGAGATGCAGCACTTACGTTGGGATAGGA	242015	242177	241965	242017	1	scaffold_12	HYPSUDRAFT_1067312	236332	245188	None	7638	1093	72435	No_or_no_constitutive_exon
GTGTAGTTCACGTTCGTCCCATAAGTTGGTTTCTGATGTGCATGGGACAGTC	244045	244173	243995	244047	1	scaffold_12	HYPSUDRAFT_1067312	236332	245188	None	7638	1093	72435	No_or_no_constitutive_exon
AACCCGGTTTCGCGGAGTGCGAGCGCATTGCTGATGTACTTGGGGTGCAGAA	285908	286071	286121	286069	-1	scaffold_12	HYPSUDRAFT_36889	285429	293630	None	7638	1093	72435	No_or_no_constitutive_exon
GGATCAGCAATGCACACACCAATGCCAACGGCGACGTCGGCTGGGAGGAGAT	322436	322586	322386	322438	1	scaffold_12	HYPSUDRAFT_133378	319632	322586	None	7638	1093	72435	No_or_no_constitutive_exon
CAAATCACTTTGTTTCCAAGACCATTGCGGCATGCTGAGGGCTAGAATAGGT	327478	327555	327428	327480	1	scaffold_12	HYPSUDRAFT_199269	327007	327555	None	7638	1093	72435	No_or_no_constitutive_exon
TCAACGTGCAGGGCATCCTGAAGCTCGTCGACTAGCTGGGGACGGGGAAGGA	340066	340092	340016	340068	1	scaffold_12	HYPSUDRAFT_64255	339883	341028	None	7638	1093	72435	No_or_no_constitutive_exon
ACCTTCCCGAACCTGCTTGTTGGAATTCGCTAATATCATATGACGGGCAGGT	387502	388509	387452	387504	1	scaffold_12	HYPSUDRAFT_36925	386659	390143	None	7638	1093	72435	No_or_no_constitutive_exon
TAATACGACTCATTGTCCTACAAAGTCAATATTATTCAATAGGGTTGCAGGA	402038	402080	401988	402040	1	scaffold_12	HYPSUDRAFT_199300	401333	402080	None	7638	1093	72435	No_or_no_constitutive_exon
AAGGTAAGCGCCATGGCCGCTGGGTGTGCCGTGATGCTAATGGGACATAGCT	533976	534015	534065	534013	-1	scaffold_12	HYPSUDRAFT_64337	533976	535097	None	7638	1093	72435	No_or_no_constitutive_exon
TCATTTGTTTTAGATAAGTGGGGTTTCCAAACCAATCAATTTGGGGGCAGCG	562767	562899	562717	562769	1	scaffold_12	HYPSUDRAFT_133326	560053	564625	None	7638	1093	72435	No_or_no_constitutive_exon
GTACGTCGCCCCACTAGCCGCACGCGCCGCGGCTCACCGAGTATGGGCAGGC	589123	589739	589073	589125	1	scaffold_12	HYPSUDRAFT_1067743	588297	589739	None	7638	1093	72435	No_or_no_constitutive_exon
TTTTTGACGTGCTGAATGAGCGAGGCTGACGCGTTGTTTTGGGGGTGCAGCG	595426	595794	595844	595792	-1	scaffold_12	HYPSUDRAFT_75710	595426	596976	None	7638	1093	72435	No_or_no_constitutive_exon
CGGGTGCGTGCGGCGGGCTTTGGATGGCGGTGCGAGCTGACGGCGGGCAGGG	600516	600788	600466	600518	1	scaffold_12	HYPSUDRAFT_199363	599584	600788	None	7638	1093	72435	No_or_no_constitutive_exon
TTTGACTCTATTTGCTCATGGAGTTTCCTATGACTAATTGGGCGGATAAGCT	607372	607482	607532	607480	-1	scaffold_12	HYPSUDRAFT_1067791	605536	607959	None	7638	1093	72435	No_or_no_constitutive_exon
CGTTTGGGGTATTGCCATTAATGGAAATATATACTAATTAGGGAATACAGCG	109369	109452	109502	109450	-1	scaffold_13	HYPSUDRAFT_37110	106814	111854	None	7638	1093	72435	No_or_no_constitutive_exon
ACGAGCACCCTATTGAAGTCCAGGAGTGCCAATCATTGAACGGAGGGCAGGT	138383	138463	138333	138385	1	scaffold_13	HYPSUDRAFT_199418	138222	139028	None	7638	1093	72435	No_or_no_constitutive_exon
GTATATCGGGCAGATATGTAAAGGCCGGGTTATTGACATGGACTGGGTAGCA	194340	194446	194496	194444	-1	scaffold_13	HYPSUDRAFT_64438	193938	196269	None	7638	1093	72435	No_or_no_constitutive_exon
GTAGGTTTTTGCTGACAAAATGAATGACATATTAACAGAAGGGACACTAGGC	226445	226508	226395	226447	1	scaffold_13	HYPSUDRAFT_37166	225352	227447	None	7638	1093	72435	No_or_no_constitutive_exon
AGTTTTTTTGACCGACCTTTCCTAGGATATCTACTGAAGGGCCAACAAAGAA	281727	281789	281839	281787	-1	scaffold_13	HYPSUDRAFT_134278	279592	281923	None	7638	1093	72435	No_or_no_constitutive_exon
GGTTGTTCGACATCAGAAGCGCGGGGACTGGCTGACGGGCGAATGAACAGAA	321594	322097	321544	321596	1	scaffold_13	HYPSUDRAFT_134259	320186	322097	None	7638	1093	72435	No_or_no_constitutive_exon
TCGCACTCATTTATCACATATGTGATTTGAATACTTAGGGCGTGAAATAGTC	382604	382790	382554	382606	1	scaffold_13	HYPSUDRAFT_64511	382319	383364	None	7638	1093	72435	No_or_no_constitutive_exon
CTTCCAGCACATATGTGTTACTCCGGCTGCTAAATTCTCGTGGGGAACAGTG	455474	455521	455424	455476	1	scaffold_13	HYPSUDRAFT_383526	455155	456944	None	7638	1093	72435	No_or_no_constitutive_exon
CACTTATTTATCCACTAATACACTAATATATTTGCAGGGCATGTCGGAAGCC	527985	528005	527935	527987	1	scaffold_13	HYPSUDRAFT_385485	527448	528449	None	7638	1093	72435	No_or_no_constitutive_exon
GAGTAAGCGTTGTGTTTTGTTAAGGAGGTGCTAATAGATATGGGGTGTAGAC	543499	543614	543449	543501	1	scaffold_13	HYPSUDRAFT_199542	539740	544194	None	7638	1093	72435	No_or_no_constitutive_exon
GGTTCTATATGCGCCCTCACCGTTGTTGGTGCTCATCGGGCGGTGAGAAGTT	544243	544516	544566	544514	-1	scaffold_13	HYPSUDRAFT_199543	544243	544930	None	7638	1093	72435	No_or_no_constitutive_exon
AAGTGCTGTGCCAATGATGATGTGTCATAAATTTGCTAATGGGACGGCAGTG	550372	550470	550322	550374	1	scaffold_13	HYPSUDRAFT_134007	549354	550470	None	7638	1093	72435	No_or_no_constitutive_exon
GCGGATTCAAACTCAACACATGAAATAGACTGAGGGTATCTGTGGGACAGGC	15555	15652	15505	15557	1	scaffold_14	HYPSUDRAFT_64635	15456	15813	None	7638	1093	72435	No_or_no_constitutive_exon
TTATCAATGCCCCTACTATAGCCAGCATATTCATCTTATTGGGGTACTAGAT	56716	56790	56840	56788	-1	scaffold_14	HYPSUDRAFT_53016	56716	58324	None	7638	1093	72435	No_or_no_constitutive_exon
AGCGCTACCAACTAGCCTTTTTTAATATCGCTTATCACAAGCACGGGCAGAC	86908	87072	87122	87070	-1	scaffold_14	HYPSUDRAFT_37440	86345	88254	None	7638	1093	72435	No_or_no_constitutive_exon
TCGTGGAAGTGGGTGGGTGTGTAGAAACAGCTAGCTGCCTGGGATCCAAGAT	152157	152216	152107	152159	1	scaffold_14	HYPSUDRAFT_53034	151717	152874	None	7638	1093	72435	No_or_no_constitutive_exon
CCTTACCTTTTTCAAAGCACTCGCTGACTGAGCTCTGAATAGGGCCATAGCG	159695	159782	159645	159697	1	scaffold_14	HYPSUDRAFT_199636	157603	159871	None	7638	1093	72435	No_or_no_constitutive_exon
TTGTGCTCGACAGCCTGCTGCTGCCGTTGACTGCTGATGGGGGTGTGCAGAT	173578	173752	173802	173750	-1	scaffold_14	HYPSUDRAFT_160630	172616	174318	None	7638	1093	72435	No_or_no_constitutive_exon
TCCCCTGCGCGCGCTCATGGTTTGGTTTGGTTTGATTTGTGGGGTTGCAGCA	226307	226370	226420	226368	-1	scaffold_14	HYPSUDRAFT_37487	224290	227069	None	7638	1093	72435	No_or_no_constitutive_exon
CGCGAGCGGCACTTCAGCGGTGGGGCGTGGCTAACGGGGTGAGAGTGTAGGT	226010	226118	226168	226116	-1	scaffold_14	HYPSUDRAFT_37487	224290	227069	None	7638	1093	72435	No_or_no_constitutive_exon
GGGAGCCTATTTCCGCCTCGAAGAATAATTGCTGATTTGGGTAAATATAGTT	262866	263079	263129	263077	-1	scaffold_14	HYPSUDRAFT_199669	262866	265100	None	7638	1093	72435	No_or_no_constitutive_exon
TTATAAAATATTCATTACCTCAGATACATAAAGCTCAACATACGGGACAGGA	376588	376911	376961	376909	-1	scaffold_14	HYPSUDRAFT_37551	376588	377772	None	7638	1093	72435	No_or_no_constitutive_exon
TGTTAGTCTCGCTCGTCGGGCCTATCGCTGATGCTTTCGCTGACGGGTAGAG	396249	396348	396199	396251	1	scaffold_14	HYPSUDRAFT_37565	395662	398197	None	7638	1093	72435	No_or_no_constitutive_exon
CCGCCGTCCTATCATGAGTGACGAAGCAGCTCGTTGATACCGAAGGGCAGAC	459405	459984	460034	459982	-1	scaffold_14	HYPSUDRAFT_37633	457582	464195	None	7638	1093	72435	No_or_no_constitutive_exon
CACTTTAATCAATCTTTTGTTGTTATGCCACAACTCACTTGGGACGCTAGGA	538772	538908	538722	538774	1	scaffold_14	HYPSUDRAFT_199737	538200	539612	None	7638	1093	72435	No_or_no_constitutive_exon
TGCGCTTTGCGCTTCGGCACGGGTGGCTGACGGTATTTTTGGGTGGGCAGTG	53848	53941	53798	53850	1	scaffold_15	HYPSUDRAFT_199780	50193	55264	None	7638	1093	72435	No_or_no_constitutive_exon
GAGCGCGAGTTCCCATACCATAGATTCAGAGCTCACTAGAGGCTGGGTAGAT	58420	58534	58584	58532	-1	scaffold_15	HYPSUDRAFT_182650	57073	59054	None	7638	1093	72435	No_or_no_constitutive_exon
ACTGCTTTCCTACTCATTTCAGGCGGACTGTTAACAGGAAAGGGAAACAGAG	100352	100727	100302	100354	1	scaffold_15	HYPSUDRAFT_37739	100081	109908	None	7638	1093	72435	No_or_no_constitutive_exon
GCTACATTGTTTGGCAAAAAGGTCCTAAGTCAGATTTCGGGAGGTCGTAGGT	147961	148710	148760	148708	-1	scaffold_15	HYPSUDRAFT_1071367	147961	149216	None	7638	1093	72435	No_or_no_constitutive_exon
TGATGCACGACTTGACAAATGTGGTTGCTTATAATTCTCACTACAGGGAGAT	150757	150799	150849	150797	-1	scaffold_15	HYPSUDRAFT_135104	149774	151176	None	7638	1093	72435	No_or_no_constitutive_exon
TGCGATGGTTGTATTCTGCAATATGGTATCGTGTTGATGGGCGGGTGTAGGT	164969	165065	164919	164971	1	scaffold_15	HYPSUDRAFT_37761	164441	166756	None	7638	1093	72435	No_or_no_constitutive_exon
ACTTCATCAATCATAAATCTGAATGATACACATTAAACATGATTGGGTAGAC	185165	185427	185477	185425	-1	scaffold_15	HYPSUDRAFT_213995	184316	186347	None	7638	1093	72435	No_or_no_constitutive_exon
ACAGCTCTGTACTGGGCAAGTAATTGTTGACCGTTCTTATCAGGGCGAAGTT	197721	198242	197671	197723	1	scaffold_15	HYPSUDRAFT_134961	195692	198499	None	7638	1093	72435	No_or_no_constitutive_exon
TTTTCACCTCTATGTATACAGCGAAAAGACTGACTTGATCGGGAACGTAGGA	209358	209571	209308	209360	1	scaffold_15	HYPSUDRAFT_76037	207330	210165	None	7638	1093	72435	No_or_no_constitutive_exon
TCAATGAGCAAGCGTATTCTGGGGATGTGCTGATGCGATGTGGGGTGCAGAC	314354	314458	314508	314456	-1	scaffold_15	HYPSUDRAFT_37830	313630	316059	None	7638	1093	72435	No_or_no_constitutive_exon
GGTGTGTATCCTTCTCTCTTCCATTTCTTCTCGTTCATTGGGTATAGTAGAC	419135	419570	419620	419568	-1	scaffold_15	HYPSUDRAFT_199881	414807	420616	None	7638	1093	72435	No_or_no_constitutive_exon
TCGCGCGCTCTTTGTCTCTTGGTGCATGGGTACTGACGGGATGGCGGCAGGA	467000	467012	466950	467002	1	scaffold_15	HYPSUDRAFT_199899	465242	467157	None	7638	1093	72435	No_or_no_constitutive_exon
CAGATGACATAGACGAAAGCCATGAGCTCCCTTCTTTTCCCGGGGCACAGGA	521511	522295	521461	521513	1	scaffold_15	HYPSUDRAFT_53262	518000	523500	None	7638	1093	72435	No_or_no_constitutive_exon
TATCTCGTATCTATAAATCTATGGAAACTAACACAATCCGGCTAGGGCAGCT	38731	38946	38996	38944	-1	scaffold_16	HYPSUDRAFT_64979	38039	39479	None	7638	1093	72435	No_or_no_constitutive_exon
AGCCGCTAGTCAGACCTATGTACAAACCAAGTGACTTTGGGTAACAACAGAA	54163	54526	54576	54524	-1	scaffold_16	HYPSUDRAFT_37943	52061	54821	None	7638	1093	72435	No_or_no_constitutive_exon
TGTGGGATTTCATCTTTACTATTGAAATAAGACTAACATTGGGGATGTAGGA	55506	55590	55456	55508	1	scaffold_16	HYPSUDRAFT_199957	55015	55722	None	7638	1093	72435	No_or_no_constitutive_exon
ATTCACCCTCTGATATCCCAAATTTTTCTGATTTTTGGAGGGGACATAAGCT	93657	93672	93722	93670	-1	scaffold_16	HYPSUDRAFT_1072206	92807	96004	None	7638	1093	72435	No_or_no_constitutive_exon
ATCTCCGCGATTACGTTGAACCAGCCTAACATCGCGCGGGTGGGTGGTAGAC	103041	103069	102991	103043	1	scaffold_16	HYPSUDRAFT_434943	101173	103588	None	7638	1093	72435	No_or_no_constitutive_exon
TATTCTGCCTGTCGATCTGATTTGATTCTAACTTCAAGTGGGAACATAAGCT	163230	163245	163295	163243	-1	scaffold_16	HYPSUDRAFT_199987	162824	165526	None	7638	1093	72435	No_or_no_constitutive_exon
TTCACAATCTGCAGCAACCTCCAACGCCCAGCCGCCACGGGAAAGAGAAGGC	166140	166245	166295	166243	-1	scaffold_16	HYPSUDRAFT_135179	166140	168157	None	7638	1093	72435	No_or_no_constitutive_exon
GAATTGCTCGTTTTTAACAGTTTGGGACTCTCAACTTTCCGGGATCACAGAT	206111	206194	206244	206192	-1	scaffold_16	HYPSUDRAFT_214138	204768	206525	None	7638	1093	72435	No_or_no_constitutive_exon
CTGAAATAATCACTGAGCCCAACGTACGGATTAGTGGGCAGGTCATGAAGTT	268874	269151	268824	268876	1	scaffold_16	HYPSUDRAFT_135245	266302	270580	None	7638	1093	72435	No_or_no_constitutive_exon
CTCGCGTTTTGTTCAATGAATGCTTTGCTGACTGTGGGATGTGTGGATAGTG	291325	291636	291686	291634	-1	scaffold_16	HYPSUDRAFT_38077	291325	293662	None	7638	1093	72435	No_or_no_constitutive_exon
GCATCGTTTCACTCTCCGAGATATGCGTTTATTGACGCGGGTATGAACAGTG	342253	342375	342425	342373	-1	scaffold_16	HYPSUDRAFT_38107	341042	342768	None	7638	1093	72435	No_or_no_constitutive_exon
TGCGTGTGCGTTTGTATGCGTTGACTGACCGCTGACATGCGGGGTACTAGAC	438220	438302	438352	438300	-1	scaffold_16	HYPSUDRAFT_214191	437136	438569	None	7638	1093	72435	No_or_no_constitutive_exon
AAATCGTTGCTTTGTGGACCCTGTCTTCAACGAGCGAGTTCGTGAGGGAGAT	452327	452511	452561	452509	-1	scaffold_16	HYPSUDRAFT_135415	450262	453097	None	7638	1093	72435	No_or_no_constitutive_exon
TGTACGTGCGTGTGAATCAGTAGACTGACCGCTGACATGCGGGGTACTAGAC	488836	489171	489221	489169	-1	scaffold_16	HYPSUDRAFT_441170	488836	489652	None	7638	1093	72435	No_or_no_constitutive_exon
GGAGTGTGTTCGTCGTGCAGGAGAGCGCGTCTGGCGCGCCGGGTTTGAAGCG	529577	529673	529527	529579	1	scaffold_16	HYPSUDRAFT_76191	529224	530138	None	7638	1093	72435	No_or_no_constitutive_exon
ACGCTCACAAATGCCATTTTAAAAAAGCTTCGATTCATCTGGGAAAACAGCT	540299	540354	540249	540301	1	scaffold_16	HYPSUDRAFT_183125	540111	541947	None	7638	1093	72435	No_or_no_constitutive_exon
TGGTGTCTGCGCGCAGAATTGATTTATCGTGTGTTATTGTGGGTGTATAGGA	27654	27738	27788	27736	-1	scaffold_17	HYPSUDRAFT_65152	26016	30237	None	7638	1093	72435	No_or_no_constitutive_exon
GGTACGACATTAGTGGAGCTGTGCTGAAATCCGCACTCATTGGGCAACAGGT	50553	50622	50672	50620	-1	scaffold_17	HYPSUDRAFT_38189	48650	52674	None	7638	1093	72435	No_or_no_constitutive_exon
GATGCTCCGGACCTCGCGCCCACGGCGCCTTCATGAACTGGGACGAGCAGCA	76045	76241	76291	76239	-1	scaffold_17	HYPSUDRAFT_200118	76045	77035	None	7638	1093	72435	No_or_no_constitutive_exon
GTGCGTGCTGCGTTTTGGGTCTGGGGAAAGCTGCTGATGATAAGGGGAAGGA	90325	90409	90459	90407	-1	scaffold_17	HYPSUDRAFT_135462	89594	90674	None	7638	1093	72435	No_or_no_constitutive_exon
CTGCATTTGAACTTGTACACAGCATTCATCAAACGCCTGGGGGATTGTAGTG	119872	119885	119935	119883	-1	scaffold_17	HYPSUDRAFT_135533	117835	120317	None	7638	1093	72435	No_or_no_constitutive_exon
ACCGCGAGGGCGACCGTGACCGCGACCGCGAGCGGAACGGGGGGAAGAAGAA	151244	151386	151436	151384	-1	scaffold_17	HYPSUDRAFT_450966	151244	157321	None	7638	1093	72435	No_or_no_constitutive_exon
CAAAATGCACCTTATTTCTCTGGCAGTGGTACTCACAGTTGATGGGGTAGGG	174536	174617	174486	174538	1	scaffold_17	HYPSUDRAFT_65181	173265	175170	None	7638	1093	72435	No_or_no_constitutive_exon
TTGTAAGTCTTCGTTCATTGTGTTTTTTTTTCTATCTCACGTGTGGGAAGCA	184075	184173	184223	184171	-1	scaffold_17	HYPSUDRAFT_38235	178601	184433	None	7638	1093	72435	No_or_no_constitutive_exon
GATCGTATATCATCTATACCGTTCAACGTTAAACCCTGGGAAATGACAAGGC	215735	215788	215685	215737	1	scaffold_17	HYPSUDRAFT_452805	215404	218429	None	7638	1093	72435	No_or_no_constitutive_exon
TGTGGCAACTCCGTTCCTTTTCTAAATCTGTCTACGTTTCGTTGGGATAGGC	255331	255602	255652	255600	-1	scaffold_17	HYPSUDRAFT_183221	255331	259732	None	7638	1093	72435	No_or_no_constitutive_exon
CGGAATAAGCATCCGGCGTGTGTAACATAGTACATACACGTAGGGGCCAGCG	302086	302197	302036	302088	1	scaffold_17	HYPSUDRAFT_53437	301544	302494	None	7638	1093	72435	No_or_no_constitutive_exon
GCGCGAGACCGAGACGCGCAGCGGTGGCTAATAATTCCCGTGGGCGCAAGGT	305630	306287	305580	305632	1	scaffold_17	HYPSUDRAFT_200178	304933	306676	None	7638	1093	72435	No_or_no_constitutive_exon
TCTGCGCTGGACGCGAGATTATGAGCTGAGAGATACGGACAATGGGGCAGCG	308214	308536	308586	308534	-1	scaffold_17	HYPSUDRAFT_200179	308214	309719	None	7638	1093	72435	No_or_no_constitutive_exon
GCGTGCAGTCATCGCAGTCGGCGGGAGCTTTGCTGACGGTACATGGGAAGGT	346306	346370	346420	346368	-1	scaffold_17	HYPSUDRAFT_38315	345590	350250	None	7638	1093	72435	No_or_no_constitutive_exon
TAAGTGATATCTCAGCTCAAGTAGTTTGTGGTGTGCTCACGGGAGTGCAGAC	389361	390189	389311	389363	1	scaffold_17	HYPSUDRAFT_161540	388913	390925	None	7638	1093	72435	No_or_no_constitutive_exon
GAGGTAGTGTGCGTGTGAGAAGAGGAGGATGTCGGACGGTCGGGTGCGAGGA	516058	516219	516269	516217	-1	scaffold_17	HYPSUDRAFT_200232	515531	517859	None	7638	1093	72435	No_or_no_constitutive_exon
GTGATGTCCTTTTGTCCGCAGCACATGTCTGACATGAATGGGGGATGCAGCC	15364	15483	15533	15481	-1	scaffold_18	HYPSUDRAFT_38389	15149	15916	None	7638	1093	72435	No_or_no_constitutive_exon
TATGCGCTTTACATCTCCGAGCTGAGCACAGAGGCTTATTGGGCTGGTAGAA	42154	42164	42214	42162	-1	scaffold_18	HYPSUDRAFT_214332	39911	43273	None	7638	1093	72435	No_or_no_constitutive_exon
GCGCAAGGACGGCATGGCGGGAAGACGCGCGGTGCGCGAGCGGCGGGCAGGA	95280	95396	95446	95394	-1	scaffold_18	HYPSUDRAFT_53525	94988	95923	None	7638	1093	72435	No_or_no_constitutive_exon
CGTGCGGAGTAGCATTCGGGTAGCTGTCGTCTGATGGGACGGCGATGCAGAC	209894	210043	210093	210041	-1	scaffold_18	HYPSUDRAFT_200303	209397	211410	None	7638	1093	72435	No_or_no_constitutive_exon
AAAGTACGTAGAATATACTCCTGCATTCTATCGACCCAATCTGGGTGAAGAT	276266	276421	276216	276268	1	scaffold_18	HYPSUDRAFT_76312	274991	276927	None	7638	1093	72435	No_or_no_constitutive_exon
GCGGCGCGGGTGCTGTGCGGCTGCTGACTGACGCGTATCTGGGATCGCAGGC	344281	344384	344231	344283	1	scaffold_18	HYPSUDRAFT_38427	337460	344754	None	7638	1093	72435	No_or_no_constitutive_exon
CGTTGTGTGCGCTTGCGGCGGGAGTTTATTAAATGGGATGGGGGCCGCAGCT	54574	55078	54524	54576	1	scaffold_19	HYPSUDRAFT_1074753	53561	55078	None	7638	1093	72435	No_or_no_constitutive_exon
CTCCCACTAGGTCGACAGCTATGATTTGACACTCATATATTGGGTAATAGAG	255001	255197	255247	255195	-1	scaffold_19	HYPSUDRAFT_136017	255001	256601	None	7638	1093	72435	No_or_no_constitutive_exon
CTATCCAAATGTAGACCTGAATATATCTTTACGTGCCTTTGCGGGAATAGAT	260006	260056	259956	260008	1	scaffold_19	HYPSUDRAFT_38648	259668	260683	None	7638	1093	72435	No_or_no_constitutive_exon
GGTAAGCATATGCTGCTGGTAATCCATCCTTTTACTGAGTTGGGGTACAGAA	260344	260683	260294	260346	1	scaffold_19	HYPSUDRAFT_38648	259668	260683	None	7638	1093	72435	No_or_no_constitutive_exon
CTTTTGCAAACAATGTTGAAACAATGAGATACTAAAAATTATGGGTATAGTT	260580	260712	260762	260710	-1	scaffold_19	HYPSUDRAFT_135976	260580	261417	None	7638	1093	72435	No_or_no_constitutive_exon
ATACGCACATCAATGTCTTTGCACCATCTGACTGATTATTGGGGGTGTAGAT	281963	282047	282097	282045	-1	scaffold_19	HYPSUDRAFT_38666	279311	283050	None	7638	1093	72435	No_or_no_constitutive_exon
CGTTTGATTGGCCCGTCGCGCGCTGGGTGACGCTGACGCGGGGAATGCAGGT	290586	290720	290536	290588	1	scaffold_19	HYPSUDRAFT_117309	290132	291854	None	7638	1093	72435	No_or_no_constitutive_exon
ACCACCCCTTGTCTCCCACCGCATTGGAATTCACATCCCGGGAAGTGCAGGC	100184	100209	100259	100207	-1	scaffold_20	HYPSUDRAFT_200566	99002	100800	None	7638	1093	72435	No_or_no_constitutive_exon
GGCATGGTTGAAACGAGGCATCGCTCTCCTGTTGCTAACGAAATGGGTAGGG	221450	221578	221400	221452	1	scaffold_20	HYPSUDRAFT_65593	221360	223077	None	7638	1093	72435	No_or_no_constitutive_exon
CCTCTGGAATATTCCCGTGTCATATGACTGAGTATCAAATGGGAATATAGGA	262001	262079	262129	262077	-1	scaffold_20	HYPSUDRAFT_162137	261208	262827	None	7638	1093	72435	No_or_no_constitutive_exon
GTGCGTATCCTTCTGCCTGCGTCGGGCTGGGAAGCTGACGGGATGTGCAGTG	279660	279676	279610	279662	1	scaffold_20	HYPSUDRAFT_527331	279115	280792	None	7638	1093	72435	No_or_no_constitutive_exon
TGGATAAGTATTGGTGTCAGTTGCTGATTTGATGGGGATGGGACGGGTAGGA	281530	281613	281480	281532	1	scaffold_20	HYPSUDRAFT_136370	281171	282816	None	7638	1093	72435	No_or_no_constitutive_exon
TTTGGCACATATAGAGGGCTTCACACTGATGTGCGTAATGGGGATTACAGTG	286921	287124	287174	287122	-1	scaffold_20	HYPSUDRAFT_200621	286623	288762	None	7638	1093	72435	No_or_no_constitutive_exon
GACCATTTTGTCTGTGTGCATTTTTTTTGCGGCTGCTGAATGATGGGCAGAT	452782	452848	452732	452784	1	scaffold_20	HYPSUDRAFT_529564	451632	453984	None	7638	1093	72435	No_or_no_constitutive_exon
GGGTAAGTGAATGATACTCGAGATATATTCCAATTAATTGGGATCAGTAGAA	7803	8630	7753	7805	1	scaffold_21	HYPSUDRAFT_533704	6312	9163	None	7638	1093	72435	No_or_no_constitutive_exon
TCAAGAATTGGTGGCTCCTAGGTGTGATGCTTTCTTCAACGCCGGGTGAGGC	65739	66011	65689	65741	1	scaffold_21	HYPSUDRAFT_113492	65564	66011	None	7638	1093	72435	No_or_no_constitutive_exon
AGGGGGTCACAACGGTGGCGGCGCTGGAGGTAACGGTGGGGCGCAGCAAGGC	94114	94578	94064	94116	1	scaffold_21	HYPSUDRAFT_86158	92809	94578	None	7638	1093	72435	No_or_no_constitutive_exon
GTGCGCGCCTCGAGCGCGGTCGCGTCTCCGTGTTGGAACGGGAGCGCGAGCG	130661	130747	130611	130663	1	scaffold_21	HYPSUDRAFT_536912	129599	130945	None	7638	1093	72435	No_or_no_constitutive_exon
AACTTGGCCTCCATTATGCTCTGTTTTTGTGTATGGGATGGGCGGGTTAGCA	379464	379567	379414	379466	1	scaffold_21	HYPSUDRAFT_540136	378704	380170	None	7638	1093	72435	No_or_no_constitutive_exon
TTGGCCTAACGTATTTCATCTTGGTTGTGTGCTGACAGATCGGGCAATAGGA	95774	95974	96024	95972	-1	scaffold_22	HYPSUDRAFT_39125	94978	97264	None	7638	1093	72435	No_or_no_constitutive_exon
TCATGGTATATCCAGTGCTTTCTTTTATTTGTACTGAGGTGGGTTGAAAGTC	108482	108594	108432	108484	1	scaffold_22	HYPSUDRAFT_65826	107182	109229	None	7638	1093	72435	No_or_no_constitutive_exon
ACACTCAAAACTACGTAACACAAATCAGCATATCACTGAGGGCGCAACAGCA	172848	172968	172798	172850	1	scaffold_22	HYPSUDRAFT_548747	171094	173282	None	7638	1093	72435	No_or_no_constitutive_exon
TACGCGTAATTGTTGATAACCCATTTAATCAACGCTCATTATATGGGCAGGG	198698	199307	199357	199305	-1	scaffold_22	HYPSUDRAFT_65862	198328	200711	None	7638	1093	72435	No_or_no_constitutive_exon
TGCAATTTCACTTGTTAGTGACTCGTGCAATATTAAGTTGGGAATGGTAGAT	340246	340477	340196	340248	1	scaffold_22	HYPSUDRAFT_39260	340003	340477	None	7638	1093	72435	No_or_no_constitutive_exon
GCTGTCGTTGTCGAGCATGTCTGGGATGATAGCTTATTTCAGGGCAAAAGCG	439512	439557	439462	439514	1	scaffold_22	HYPSUDRAFT_39284	438221	441091	None	7638	1093	72435	No_or_no_constitutive_exon
TATAGCATTTCTCTAATTTCTATTGGTATATGCATTTATGTTGGGTGAAGTG	13022	13054	12972	13024	1	scaffold_23	HYPSUDRAFT_200955	12521	14129	None	7638	1093	72435	No_or_no_constitutive_exon
CAGGTTAGTTTATAGCAAACATATTAGACGCCACACTGAAAGGGTTGCAGAG	112769	112955	112719	112771	1	scaffold_23	HYPSUDRAFT_39364	111733	114802	None	7638	1093	72435	No_or_no_constitutive_exon
CGCTTTGGATCACCGGGGGAGATATGGGTACTGATGCGAGTGGGGTGTAGCC	113669	113757	113619	113671	1	scaffold_23	HYPSUDRAFT_39364	111733	114802	None	7638	1093	72435	No_or_no_constitutive_exon
TCTCATCTATGATAGCTATAGTTACTCAGTGAACGTATTTGGGAATGTAGAC	233429	233732	233782	233730	-1	scaffold_23	HYPSUDRAFT_137120	233429	235585	None	7638	1093	72435	No_or_no_constitutive_exon
CATAGGCTCTGTTCTCAAATACACCTGTTGATTCCCGGTGGGACGGTTAGGC	252478	252656	252428	252480	1	scaffold_23	HYPSUDRAFT_39418	251642	252879	None	7638	1093	72435	No_or_no_constitutive_exon
GAGATGGTGAAGGCCTGACAGGACTTGTTGTTTCGAAATTCGGGGTATAGGA	286191	286406	286456	286404	-1	scaffold_23	HYPSUDRAFT_39430	285880	286535	None	7638	1093	72435	No_or_no_constitutive_exon
CCTTTGAACTGCTCTCCCCAAGCCTGTGGCTGACCTGGGTAAATGACTAGCG	288450	288614	288664	288612	-1	scaffold_23	HYPSUDRAFT_201041	288450	290290	None	7638	1093	72435	No_or_no_constitutive_exon
AAGTAAGCGTTCCTTTTGCTGTTAGTCGGTACACCTTACAGGGAACATAGCA	355033	355129	354983	355035	1	scaffold_23	HYPSUDRAFT_39467	352643	355970	None	7638	1093	72435	No_or_no_constitutive_exon
CATTTATCATGAGACATATGAATCTCATTCGCACGACTTTGGGTATGCAGCT	395495	395596	395445	395497	1	scaffold_23	HYPSUDRAFT_1079387	394648	397340	None	7638	1093	72435	No_or_no_constitutive_exon
CTCGTGAAGGTAGAAGACCACCGCGGGAACGTGAACATGCGCGGGATTAGGG	21297	21321	21371	21319	-1	scaffold_24	HYPSUDRAFT_201095	20751	22042	None	7638	1093	72435	No_or_no_constitutive_exon
TCTCAATTATTTACATCCCAAAAGCATCTATTTATTCGGGATGAACACAGTT	48480	48535	48430	48482	1	scaffold_24	HYPSUDRAFT_39507	47878	50314	None	7638	1093	72435	No_or_no_constitutive_exon
AATGTCATTCTGACCCTGACTTTATAGATCTTCCCATCGGGGAACGAAAGAA	120307	120493	120543	120491	-1	scaffold_24	HYPSUDRAFT_137421	119405	120947	None	7638	1093	72435	No_or_no_constitutive_exon
AATGTCATTCTGACCCTGACTTTATAGATCTTCCCATCGGGGAACGAAAGAA	131147	131333	131097	131149	1	scaffold_24	HYPSUDRAFT_137348	130693	132235	None	7638	1093	72435	No_or_no_constitutive_exon
TTTCAATTTCTGATACCGTTAGACTGCTGATAATATTTGGGGTACAACAGGA	135381	135558	135608	135556	-1	scaffold_24	HYPSUDRAFT_137286	135381	137211	None	7638	1093	72435	No_or_no_constitutive_exon
AATCATTTTTTTCTGTGCAGCGCTCTTGACGGCCTGACCTATACGGGCAGGA	193206	193307	193156	193208	1	scaffold_24	HYPSUDRAFT_163027	193034	195431	None	7638	1093	72435	No_or_no_constitutive_exon
TGGGCTGCATTCGTCGGCGAGAGTGGGTACTGATGGGGATGCGGGTGTAGAT	213384	213519	213569	213517	-1	scaffold_24	HYPSUDRAFT_571111	212039	214302	None	7638	1093	72435	No_or_no_constitutive_exon
TGGAAGCCCTTTCGCATATACAAGACATTCATAGTGATCTGTGGGAACAGCA	283937	284115	283887	283939	1	scaffold_24	HYPSUDRAFT_54183	282769	285912	None	7638	1093	72435	No_or_no_constitutive_exon
TACTCAATTCTGTCACATATACATGTGCTCTTTACTAATGGGAAAATCAGCA	305648	305801	305598	305650	1	scaffold_24	HYPSUDRAFT_137304	305375	306782	None	7638	1093	72435	No_or_no_constitutive_exon
CAAATGATTAATAGTTGATTAATGGACGAACATATCATTTAATCGGGTAGCA	363013	363168	362963	363015	1	scaffold_24	HYPSUDRAFT_1079957	362556	367853	None	7638	1093	72435	No_or_no_constitutive_exon
CAATATATCGATGTATGTCTTCGAGAAAATAAAACAAATTCCGGGAAAAGCC	365042	365075	364992	365044	1	scaffold_24	HYPSUDRAFT_1079957	362556	367853	None	7638	1093	72435	No_or_no_constitutive_exon
ATCCCGCAATTGTTAATTCACGGTTACTCATCTAACCTGGGACTGGATAGGA	378643	378795	378593	378645	1	scaffold_24	HYPSUDRAFT_201192	378205	382420	None	7638	1093	72435	No_or_no_constitutive_exon
GTGAGACGTTTCGTAGAACAGCGATTGACCTAACTCACATGGGACGTCAGAA	40320	40695	40745	40693	-1	scaffold_25	HYPSUDRAFT_137710	37821	40829	None	7638	1093	72435	No_or_no_constitutive_exon
TGCGTCTTCTTTCTATAGTATCACTTATGTTTGACGACTGGGAATCATAGTC	88389	88448	88339	88391	1	scaffold_25	HYPSUDRAFT_137706	85699	90396	None	7638	1093	72435	No_or_no_constitutive_exon
AGTTGTTGAACTTTTTTTTCTATCGCTGCGATTTTGACATCGGGAACCAGAC	88988	89066	88938	88990	1	scaffold_25	HYPSUDRAFT_137706	85699	90396	None	7638	1093	72435	No_or_no_constitutive_exon
ATACAATCGCTCTCTTGGTCACTATACTGAAATATGGATTGGGTCAACAGAA	105295	105565	105615	105563	-1	scaffold_25	HYPSUDRAFT_76881	102609	109101	None	7638	1093	72435	No_or_no_constitutive_exon
TGGACAGTGAGTGGGGTGCCTGCGGTGCGGGGTCGTGCTGACGGGCGCAGTA	130701	130805	130651	130703	1	scaffold_25	HYPSUDRAFT_137640	130605	130903	None	7638	1093	72435	No_or_no_constitutive_exon
TCGCGCTTCTGTGCAATCTTATTGACGGCTTCTGTTGACGGGACGCGCAGCC	293119	293233	293069	293121	1	scaffold_25	HYPSUDRAFT_137510	292898	295400	None	7638	1093	72435	No_or_no_constitutive_exon
TTGTCATTCGAAAGTTAATCGGTTGTGCTTATCAATGTAGAGCTGGGCAGAC	304622	304732	304782	304730	-1	scaffold_25	HYPSUDRAFT_201311	302665	307300	None	7638	1093	72435	No_or_no_constitutive_exon
TTGGCTTGTACTTGATTGATCTTAGGAGGCGCCGGTTGGGGGTGACGAAGAT	327012	327076	327126	327074	-1	scaffold_25	HYPSUDRAFT_66273	326436	330976	None	7638	1093	72435	No_or_no_constitutive_exon
GTACGTTATCCTGGCTTTTATTTAAATAAAAACACTTAGGGGGTCCAAAGGT	331576	334172	331526	331578	1	scaffold_25	HYPSUDRAFT_76926	331312	334172	None	7638	1093	72435	No_or_no_constitutive_exon
GCCCCATGCAGCAACTGGTGAGTTTCACCGGCATATGTGAAGGGGAGGAGAC	363466	363861	363416	363468	1	scaffold_25	HYPSUDRAFT_66286	363206	366725	None	7638	1093	72435	No_or_no_constitutive_exon
CTTCTGCTCTTTTACGTTCCCACCTCAGTTGTACTAATCGGGTGGATCAGAT	364310	364571	364260	364312	1	scaffold_25	HYPSUDRAFT_66286	363206	366725	None	7638	1093	72435	No_or_no_constitutive_exon
CCAGACCTTTTCGTTATCGAGAAATAGAGCTGACAGCTAGGGAAATGCAGTA	381327	381424	381277	381329	1	scaffold_25	HYPSUDRAFT_137693	378647	384029	None	7638	1093	72435	No_or_no_constitutive_exon
CGAGAGTGGGTCGAGAAACGGAATCTGACACGTCGGTACTTGGGATATAGGC	415967	416073	416123	416071	-1	scaffold_25	HYPSUDRAFT_39829	414705	416643	None	7638	1093	72435	No_or_no_constitutive_exon
CCTCAAATGAACATTGTGAACGAAGTACTGACACTGTTCGGGGAAATAAGCT	25599	25616	25549	25601	1	scaffold_26	HYPSUDRAFT_66321	25127	25822	None	7638	1093	72435	No_or_no_constitutive_exon
GTTGTGCGCGCTTTATTTTTTGTGCACTTTGAACGCCATATGTGCGGGAGGC	32348	32563	32613	32561	-1	scaffold_26	HYPSUDRAFT_201363	31844	39091	None	7638	1093	72435	No_or_no_constitutive_exon
TGTGCTGAGTAGCATTCGGGTAGCTGTCGCCTGATGGGACGGCGATGCAGAC	67925	68063	67875	67927	1	scaffold_26	HYPSUDRAFT_201373	67566	68464	None	7638	1093	72435	No_or_no_constitutive_exon
GTTGGATTGAGAGGTGCTGACGGATGAGGGGCGGGCGGTTGGTTGGGCAGGT	115361	115435	115485	115433	-1	scaffold_26	HYPSUDRAFT_201384	114611	115560	None	7638	1093	72435	No_or_no_constitutive_exon
CCCTCCCTCACGCCTGCAACGCTGACCGACTGACTGACACCGGGATATAGCC	139038	139078	139128	139076	-1	scaffold_26	HYPSUDRAFT_39850	136788	139647	None	7638	1093	72435	No_or_no_constitutive_exon
GATATTCTCAATATTTTTTATCCCCCGCTGACACCTTTTATGGGGAATAGTT	217065	217173	217015	217067	1	scaffold_26	HYPSUDRAFT_39875	215395	218436	None	7638	1093	72435	No_or_no_constitutive_exon
GAATGCGCCTCCCAACCGTCAGTGATTGATCTCGGACTACCGTGGGACAGTG	278405	278529	278355	278407	1	scaffold_26	HYPSUDRAFT_54370	278005	278635	None	7638	1093	72435	No_or_no_constitutive_exon
CCTGTAAGTGTAACCCTATGTTTCGCCAAGCGGTAATAATTCAGGGGCAGTC	357377	357609	357327	357379	1	scaffold_26	HYPSUDRAFT_39906	356752	357609	None	7638	1093	72435	No_or_no_constitutive_exon
CACTGGTCATTTTTTCGTCCTTACTCATGCCAAAATTTTTGGGAACGTAGGC	361038	361170	360988	361040	1	scaffold_26	HYPSUDRAFT_215226	360875	364272	None	7638	1093	72435	No_or_no_constitutive_exon
ATGTGAGTGACGTTATTTTTCTCGGTAACTTAGTCTGATGGGGGAGGAAGAC	8080	8132	8182	8130	-1	scaffold_27	HYPSUDRAFT_39944	7514	9137	None	7638	1093	72435	No_or_no_constitutive_exon
GAGTCGGCCGTCTTTTCTTATTTGCGGGAGGTGGGCTGATTGGGGTGTAGCA	17240	17284	17190	17242	1	scaffold_27	HYPSUDRAFT_201488	14576	17807	None	7638	1093	72435	No_or_no_constitutive_exon
TAGTTATCCCACCTTTAGAAAGTGTTTGATATTTATGCATATGGGATTAGGC	68140	68217	68267	68215	-1	scaffold_27	HYPSUDRAFT_39979	66625	73448	None	7638	1093	72435	No_or_no_constitutive_exon
TCTAGTCTTGCGCTACCCAAGACATGGGATACTCACGGGAAGGGTACTAGAA	100719	100798	100848	100796	-1	scaffold_27	HYPSUDRAFT_201512	100125	101438	None	7638	1093	72435	No_or_no_constitutive_exon
TAAGAGTCGTTCATAACGAATGTTGGGGAAGCTGAAGAATATGGGATCAGCT	151924	151939	151874	151926	1	scaffold_27	HYPSUDRAFT_40046	151144	155268	None	7638	1093	72435	No_or_no_constitutive_exon
ACCATCAATACCATAGCACCTAGATATATTGCTGATCTTCCCACAGGGAGAC	160972	161071	161121	161069	-1	scaffold_27	HYPSUDRAFT_138053	160078	161923	None	7638	1093	72435	No_or_no_constitutive_exon
TAATCCACTACTCTTTTTCTGGGTATGATTTGACTGGATGATGGGCACAGGC	164974	165162	165212	165160	-1	scaffold_27	HYPSUDRAFT_40051	162851	166104	None	7638	1093	72435	No_or_no_constitutive_exon
AAAGGTGGTCAGGTTGAGGTCGCGCACAATGGCCTGACGGGCGTGGGCAGTG	191867	191877	191927	191875	-1	scaffold_27	HYPSUDRAFT_201542	191634	193860	None	7638	1093	72435	No_or_no_constitutive_exon
CGTGTTTCTAACCTTCTACCGGTGATGCCTATCTGATACTAGGGCCATAGCC	225902	225972	225852	225904	1	scaffold_27	HYPSUDRAFT_40061	224689	227889	None	7638	1093	72435	No_or_no_constitutive_exon
CCCGCGCCCGGGCCATTAATTACTCACTGATACCCACCGCGGATGGGCAGCG	264342	264464	264292	264344	1	scaffold_27	HYPSUDRAFT_215305	262724	264697	None	7638	1093	72435	No_or_no_constitutive_exon
GGTTTCTGTTAAACAGTCCTATTTAACAGTTAGACTCACGGGAAACTCAGGT	309559	309636	309509	309561	1	scaffold_27	HYPSUDRAFT_201573	308350	311135	None	7638	1093	72435	No_or_no_constitutive_exon
CGGTTCAAACGTATCCAAGTCGCAACCAAATTCATCTTGAAGGGCTGTAGTC	310515	310547	310465	310517	1	scaffold_27	HYPSUDRAFT_201573	308350	311135	None	7638	1093	72435	No_or_no_constitutive_exon
AGGTGAGTTTCCATTCTGCCATCGACCCCTTTATCTGACTGGGTGCGGAGAT	312181	312775	312131	312183	1	scaffold_27	HYPSUDRAFT_66493	311473	312775	None	7638	1093	72435	No_or_no_constitutive_exon
TGAGTACTGTGGCTTTTGTTTTCGGGGTATGGGGTTGACGGGTGAGACAGTG	359320	359511	359270	359322	1	scaffold_27	HYPSUDRAFT_201587	356002	359634	None	7638	1093	72435	No_or_no_constitutive_exon
GCGGAGGTGCGTGCTCTCTTCGTCGTCTGGGCTGCTGCTGACGGGCGCAGTG	368087	368150	368037	368089	1	scaffold_27	HYPSUDRAFT_201590	367751	370472	None	7638	1093	72435	No_or_no_constitutive_exon
GCGGAGGTGCGTGCTCTCTTCGTCGTCTGGGCTGCTGCTGACGGGCGCAGTG	390711	390774	390661	390713	1	scaffold_27	HYPSUDRAFT_598563	390197	393226	None	7638	1093	72435	No_or_no_constitutive_exon
CATTGTGCCCTACATGTGTTATGCCCTGTTGTGTGATATCACGGCGGGAGCA	410287	410440	410237	410289	1	scaffold_27	HYPSUDRAFT_54489	410009	410767	None	7638	1093	72435	No_or_no_constitutive_exon
TGAGTTCTCATTGCCATTGTCTCACTGCGGTATCATCTCATGAGGGATAGAC	3946	4132	3896	3948	1	scaffold_28	HYPSUDRAFT_138140	3394	4383	None	7638	1093	72435	No_or_no_constitutive_exon
GTACGTTCAGTAACTCTGAACAGCTCTGAAATCTGACTGGGAATGTATAGGT	4182	4383	4132	4184	1	scaffold_28	HYPSUDRAFT_138140	3394	4383	None	7638	1093	72435	No_or_no_constitutive_exon
GCCCGGATCAGCACGATTCTCACGCAAACTATCCATAACGATGGGAACAGCC	22970	23081	23131	23079	-1	scaffold_28	HYPSUDRAFT_40166	20876	23608	None	7638	1093	72435	No_or_no_constitutive_exon
GCCAGGACAAATGACTCAGTCTGCGCCGCCGCCGATGTCGGGACAGGCAGCT	38862	39464	39514	39462	-1	scaffold_28	HYPSUDRAFT_66529	38862	42468	None	7638	1093	72435	No_or_no_constitutive_exon
GAGGGATGCTCTTAGCCCGGCCTGTGTGGCTGATTCGCGCGTGGGTGTAGAC	72664	73630	73680	73628	-1	scaffold_28	HYPSUDRAFT_201624	72664	76162	None	7638	1093	72435	No_or_no_constitutive_exon
CTTTTGCATTTAAGCCTTGCGCAGACCAGAAACTGACACCGGGTAATCAGTC	85811	85977	85761	85813	1	scaffold_28	HYPSUDRAFT_1081404	85009	86442	None	7638	1093	72435	No_or_no_constitutive_exon
TCAACATGTTTCTCACTTCCGTCCTGCCAAAACTAACCTCGATGGGCTAGGC	88036	88181	87986	88038	1	scaffold_28	HYPSUDRAFT_138248	87379	88742	None	7638	1093	72435	No_or_no_constitutive_exon
TTTCTTTACCTTTTTACGCCTCGTCTTATTCGTTTATTTGACGGGAACAGGC	117251	117429	117479	117427	-1	scaffold_28	HYPSUDRAFT_40201	115891	120228	None	7638	1093	72435	No_or_no_constitutive_exon
TGTCTTCCTCCACCGTCGAAAGGCCTTGCTAATCTAGGGAAAATGCGCAGTT	121863	122498	121813	121865	1	scaffold_28	HYPSUDRAFT_1081494	121281	122947	None	7638	1093	72435	No_or_no_constitutive_exon
TGCTCTTCTGTTCATCTGGAGTATTTTTATTTTCAAATAAGTGGGCGCAGTG	124284	124373	124234	124286	1	scaffold_28	HYPSUDRAFT_601084	123420	125731	None	7638	1093	72435	No_or_no_constitutive_exon
TTATATATGTCATGATCTGTCCTCTAGGGGCCTAATATCATGTGGGATAGAT	154938	155009	154888	154940	1	scaffold_28	HYPSUDRAFT_40213	150277	156245	None	7638	1093	72435	No_or_no_constitutive_exon
GTGTTCGCATTTTCTTCTCGTGCGGACGCTGAAGCTGCAAGGGAAATTAGAT	180130	180155	180205	180153	-1	scaffold_28	HYPSUDRAFT_163683	179470	181755	None	7638	1093	72435	No_or_no_constitutive_exon
TCTTGCTTTTTCGTCTCGTGCGATGCTTATGCATGCTGTGGGCACGACAGAC	190337	190826	190876	190824	-1	scaffold_28	HYPSUDRAFT_602052	190337	191362	None	7638	1093	72435	No_or_no_constitutive_exon
GTTGGGAGTCAGTACTAGTCAGTCATGAGTCGCTTAAACTGGGAGTTTAGCT	303119	303337	303069	303121	1	scaffold_28	HYPSUDRAFT_1081684	302051	304467	None	7638	1093	72435	No_or_no_constitutive_exon
AGTTCACTCCGCTCTTTGAGGATACACAGTTTTATAACGGGAGCAAATAGTG	314329	314421	314279	314331	1	scaffold_28	HYPSUDRAFT_138175	311236	314595	None	7638	1093	72435	No_or_no_constitutive_exon
ACCACTCCGAAGTTTCATCTGACGACGTGCATATGTAGGGAAAATTGGAGGC	48773	48969	49019	48967	-1	scaffold_29	HYPSUDRAFT_138443	45890	50297	None	7638	1093	72435	No_or_no_constitutive_exon
AGCACAGGTCATCAATGCTTTCTGTTGGTCTGACAGGGGGGCCGAGATAGGG	148778	148860	148728	148780	1	scaffold_29	HYPSUDRAFT_40448	147177	149516	None	7638	1093	72435	No_or_no_constitutive_exon
GTCTCTTTGGATGTGATCAGTAAAGCTTGGACTGACCGGGAGAGGCACAGGA	160905	161181	160855	160907	1	scaffold_29	HYPSUDRAFT_138553	159643	161770	None	7638	1093	72435	No_or_no_constitutive_exon
AGGTCAGTAGATCTCCTATTCCATTATCACAAATTAAAGGGAATGCGCAGGT	194013	194091	193963	194015	1	scaffold_29	HYPSUDRAFT_87103	192718	195087	None	7638	1093	72435	No_or_no_constitutive_exon
TTCAGCTGCTCGTTTATTCCTGGGCGCATATCGCTTATTCCGGGACATAGAA	300859	301123	301173	301121	-1	scaffold_29	HYPSUDRAFT_201796	300114	301396	None	7638	1093	72435	No_or_no_constitutive_exon
CTCTGGCATCCATCTGTAAATTCAGAAAGTCGATCTCGCGGGACAACGAGAC	317974	318233	317924	317976	1	scaffold_29	HYPSUDRAFT_66719	316222	319053	None	7638	1093	72435	No_or_no_constitutive_exon
TGCATGCACACTGGCTCTTCTTTTTGTTCTGTATGCTGATGGGTGAGTAGCT	362599	363141	363191	363139	-1	scaffold_29	HYPSUDRAFT_201823	362599	363397	None	7638	1093	72435	No_or_no_constitutive_exon
ATATGCGTTTTCGTTTTCCTCATGGGCGTCATTGTTGGGGATATGGATAGAT	8989	9104	8939	8991	1	scaffold_30	HYPSUDRAFT_87132	7252	9761	None	7638	1093	72435	No_or_no_constitutive_exon
CGATCTGTAAATACGAATGCTGATGAATGTCTGCTTTGTGTGGGACGCAGTT	95082	95525	95032	95084	1	scaffold_30	HYPSUDRAFT_40561	93258	95525	None	7638	1093	72435	No_or_no_constitutive_exon
TCCGCCTTATACAATGCTCCCCGCGCTTACTGACGTATGTGGGTTGTAAGCT	140908	141004	141054	141002	-1	scaffold_30	HYPSUDRAFT_638507	140154	141641	None	7638	1093	72435	No_or_no_constitutive_exon
CTATACACTGTAACACGTACCTCTTGTTCTTGCTGACGCGCGGGGCGCAGGC	161010	161069	160960	161012	1	scaffold_30	HYPSUDRAFT_201876	160591	161069	None	7638	1093	72435	No_or_no_constitutive_exon
GTTAGGGTATGAGTAAACTCTCACATGCAAACTTCGCGTTGGGTCGGCAGGT	176229	176367	176179	176231	1	scaffold_30	HYPSUDRAFT_185857	175482	178600	None	7638	1093	72435	No_or_no_constitutive_exon
TAAGTTGCTTTGTCGCATCACACGAAATACACCTCGCTGATTGGGTAAAGGC	177673	177775	177623	177675	1	scaffold_30	HYPSUDRAFT_185857	175482	178600	None	7638	1093	72435	No_or_no_constitutive_exon
TGTTTTCGTGTGTCGCTACTGTTTTTTATCTTTAACACGGGACCATGAAGGT	187054	187141	187004	187056	1	scaffold_30	HYPSUDRAFT_639359	186445	189670	None	7638	1093	72435	No_or_no_constitutive_exon
GTCGGTATTAATGCGGAATTTTTGATCATTGCTCTGAAACTCGGGAAAAGGT	253084	253125	253034	253086	1	scaffold_30	HYPSUDRAFT_201906	252879	255863	None	7638	1093	72435	No_or_no_constitutive_exon
CGGCGCCAGCACGCGCCCTCGCGCATCTCCAGCCGTGGCGCTTGGGAGAGGC	275194	275373	275423	275371	-1	scaffold_30	HYPSUDRAFT_138765	275057	276641	None	7638	1093	72435	No_or_no_constitutive_exon
TACCTTTTATTGGGTTCATTAATCGAAGGCGCGGTTCATCGGGATCCAAGCG	365377	365486	365327	365379	1	scaffold_30	HYPSUDRAFT_66825	365119	367477	None	7638	1093	72435	No_or_no_constitutive_exon
TTCACGAAGGCTCTACAAGGAGTTCGACTTACCTTTTTGGGAAATGCCAGTT	1898	1913	1963	1911	-1	scaffold_31	HYPSUDRAFT_215595	265	2236	None	7638	1093	72435	No_or_no_constitutive_exon
GTTCTCGTCTCTAGTTTGTATTACTGGGCAGGGACTGATGGGCGGTGCAGGT	26017	27014	25967	26019	1	scaffold_31	HYPSUDRAFT_54725	24817	27014	None	7638	1093	72435	No_or_no_constitutive_exon
CAGGTAAGCGCTCCTCAGGTGGGGCATTGCGGTATTCTGAGGGCAAACAGAT	43281	43434	43484	43432	-1	scaffold_31	HYPSUDRAFT_185942	42744	44518	None	7638	1093	72435	No_or_no_constitutive_exon
GTCACAGCAGATACTTTCCTCGTACTCCGGGCTAATGTTCATTGGGGTAGTA	125512	125706	125462	125514	1	scaffold_31	HYPSUDRAFT_87244	125048	128421	None	7638	1093	72435	No_or_no_constitutive_exon
TGTACGTTATGTGCTTTCTGTGTGTCCTCGTTCAATCTGACGCGGGATAGGT	138903	138936	138986	138934	-1	scaffold_31	HYPSUDRAFT_1084048	137435	139181	None	7638	1093	72435	No_or_no_constitutive_exon
AATTCAATTCTTATTTATCACTCATTGAAATATTAATCGGGGATGATCAGCG	141941	142590	141891	141943	1	scaffold_31	HYPSUDRAFT_1084056	141046	142590	None	7638	1093	72435	No_or_no_constitutive_exon
CCATATCTGCCGCTGTGTTCTCAACCCATAGCTTATACGAATGGGTGTAGTG	162180	162318	162368	162316	-1	scaffold_31	HYPSUDRAFT_40739	160775	164653	None	7638	1093	72435	No_or_no_constitutive_exon
GATTATCTGGGACTACTCAATCCGCTAATATCTTGCGGGGAATGGCATAGAT	222219	222270	222169	222221	1	scaffold_31	HYPSUDRAFT_202004	221775	222497	None	7638	1093	72435	No_or_no_constitutive_exon
TTGGGCTAGGGATGGCAATGGGGCACCACAAAAAATCGGACAGGGCACAGGT	253875	253885	253935	253883	-1	scaffold_31	HYPSUDRAFT_40793	253605	255004	None	7638	1093	72435	No_or_no_constitutive_exon
TCAATGAAATGCCAATTCGCATGCTCGCGTTTGACTCCGATGGGATGCAGCT	266893	268432	268482	268430	-1	scaffold_31	HYPSUDRAFT_40800	266893	268542	None	7638	1093	72435	No_or_no_constitutive_exon
AGGGGGATCGTAGAGCGCAAGAGCAGGTGCAGGTGCAGGTTAGGGTGCAGAG	271267	271646	271696	271644	-1	scaffold_31	HYPSUDRAFT_215669	271267	272038	None	7638	1093	72435	No_or_no_constitutive_exon
TCGCCTGTTGCAGGTTGTACATCCGCGAGCTCACGTCGGGATGGGCGCAGTT	312756	312883	312706	312758	1	scaffold_31	HYPSUDRAFT_40822	312374	313644	None	7638	1093	72435	No_or_no_constitutive_exon
TGCTGTCAGCCGGCAGCGGCAACCGCGGAATTGTACTGAATGGGACGCAGTT	43044	43094	43144	43092	-1	scaffold_32	HYPSUDRAFT_202058	43044	43435	None	7638	1093	72435	No_or_no_constitutive_exon
CAAAATGTACACTGCAGAGCTGGACATATACTGAATAACCGGGGTAATAGTC	47014	47355	46964	47016	1	scaffold_32	HYPSUDRAFT_40843	44061	47355	None	7638	1093	72435	No_or_no_constitutive_exon
GCCCGTGCGCCCGTGTCTTGTTTGAGGCATGTACTGAGGGCGCGAAATAGTT	129514	129642	129464	129516	1	scaffold_32	HYPSUDRAFT_40881	128838	130758	None	7638	1093	72435	No_or_no_constitutive_exon
TTCTCAAATTTGTTTGGGCTCGTTACTTATTTGATGATGGGGGGGTGTAGAA	200657	201028	201078	201026	-1	scaffold_32	HYPSUDRAFT_40926	200657	201437	None	7638	1093	72435	No_or_no_constitutive_exon
TGAGTATATTTCCCGAATGCGAATTGTGAATTGTAATCTGAGGGACCCAGGC	290359	290437	290309	290361	1	scaffold_32	HYPSUDRAFT_202133	290205	291106	None	7638	1093	72435	No_or_no_constitutive_exon
TTCTTTCTTTATTATAAAAGAGACAACTTCTTACGGTGGGATGGCAATAGGA	1874	2126	1824	1876	1	scaffold_33	HYPSUDRAFT_139283	1492	3172	None	7638	1093	72435	No_or_no_constitutive_exon
TTGGAACCCGAACTTACCCAAATTTCCAGGGTGATTTTTCTTTAGGGGAGGA	4759	4841	4891	4839	-1	scaffold_33	HYPSUDRAFT_67056	3251	5456	None	7638	1093	72435	No_or_no_constitutive_exon
CCCATTAATCCATTTAATTTCGCGCATATATTTACATTTTTGATGGGTAGCA	56299	56579	56629	56577	-1	scaffold_33	HYPSUDRAFT_40989	54565	57026	None	7638	1093	72435	No_or_no_constitutive_exon
GATCTCCTGCTATTCATTCATGAAAAAGATGCTGACATATGCGAGGGCAGGC	55353	55523	55573	55521	-1	scaffold_33	HYPSUDRAFT_40989	54565	57026	None	7638	1093	72435	No_or_no_constitutive_exon
TTTTTTTTCTCGTTCTTTGGAAGAAGGCTGATTGGGCTTTGGGGATATAGAG	92640	94899	94949	94897	-1	scaffold_33	HYPSUDRAFT_164549	92640	95180	None	7638	1093	72435	No_or_no_constitutive_exon
GAGAGGATGGGTGGGTATGGGGGTGGATGGGAAGGAGGAGGGTATGGGAGGA	97494	97835	97885	97833	-1	scaffold_33	HYPSUDRAFT_655703	97494	100210	None	7638	1093	72435	No_or_no_constitutive_exon
TCTGCCTTATGCATTCACATCCCCAACCCGCTGACACGCGCGGGACACAGGT	223884	223952	223834	223886	1	scaffold_33	HYPSUDRAFT_656786	223539	224201	None	7638	1093	72435	No_or_no_constitutive_exon
GAGTTGCCTACAACAATGGATTGAGAGGACGAATGCTAAGGGCATGACAGGT	266877	267235	266827	266879	1	scaffold_33	HYPSUDRAFT_67097	266602	269222	None	7638	1093	72435	No_or_no_constitutive_exon
TGAGTGTCTGCGCAGTATGAAGCAACGTGGTCTTCATGAACGGGGAGCAGGG	302385	302513	302563	302511	-1	scaffold_33	HYPSUDRAFT_41064	300859	303025	None	7638	1093	72435	No_or_no_constitutive_exon
TGTGTCTCAACATTTATCTGGAATTCTATTTACTGGGGGTTGGGATCAAGCA	317665	317777	317827	317775	-1	scaffold_33	HYPSUDRAFT_67116	315731	318320	None	7638	1093	72435	No_or_no_constitutive_exon
GTTTATTCCATGAAAGATCGTGGTGCACAAATTAACATCCAGGGTTACAGGA	315731	315911	315961	315909	-1	scaffold_33	HYPSUDRAFT_67116	315731	318320	None	7638	1093	72435	No_or_no_constitutive_exon
GTTCAATACGCCCCTCGCTCGGCTGCATACCTATCGAATGATGGGCATAGCA	99657	100137	100187	100135	-1	scaffold_34	HYPSUDRAFT_215859	99657	102316	None	7638	1093	72435	No_or_no_constitutive_exon
ACGCGCACGTACATCAGTGGGTCGACACACTCGCCCTGCCGTGCGGGAAGTA	189924	190274	189874	189926	1	scaffold_34	HYPSUDRAFT_1084845	189340	190999	None	7638	1093	72435	No_or_no_constitutive_exon
GCCGACAATGCTCCGCACGGTACGCGATAATATACGGGCCGACGTACAAGGC	197136	197222	197272	197220	-1	scaffold_34	HYPSUDRAFT_1084846	195395	198188	None	7638	1093	72435	No_or_no_constitutive_exon
TCTAAAAAAATACGATAGAAATAATAACCTCTATATCTATGGGGTAAAAGGG	283549	283890	283499	283551	1	scaffold_34	HYPSUDRAFT_54996	283469	283890	None	7638	1093	72435	No_or_no_constitutive_exon
CTTTCCCTTTTGTTTGGATTTGGAGTGCTGATGGATGGTGGGGGGTGTAGAC	315638	315828	315588	315640	1	scaffold_34	HYPSUDRAFT_41184	313915	318352	None	7638	1093	72435	No_or_no_constitutive_exon
GACCATTTTTGTCCGTCTTATCACAGCTTGATAACGTTTTGGGCACGCAGCT	320590	320773	320540	320592	1	scaffold_34	HYPSUDRAFT_41185	318454	321376	None	7638	1093	72435	No_or_no_constitutive_exon
TTCCAAACGATTAATCACGATAATACGAGACTAATTTACTTGGGATATAGGT	329887	330112	329837	329889	1	scaffold_34	HYPSUDRAFT_186492	329780	330955	None	7638	1093	72435	No_or_no_constitutive_exon
GCCTCCCCCGATTTCTCCATGTCGCCTGTAGCTAATTCCTGGGCGTACAGAT	12547	12634	12497	12549	1	scaffold_35	HYPSUDRAFT_202343	11201	13325	None	7638	1093	72435	No_or_no_constitutive_exon
TAGTTCAACTTTTTTTGCGATAATGTTTACGGCCTTACAGGGGTCGCAAGAT	32303	33137	33187	33135	-1	scaffold_35	HYPSUDRAFT_87529	32303	35510	None	7638	1093	72435	No_or_no_constitutive_exon
CCTCACAGGTGTCCATGGTGGCCTCAGACACAGGTGACGCTATTGGGGAGAA	71130	71319	71369	71317	-1	scaffold_35	HYPSUDRAFT_117994	70293	71910	None	7638	1093	72435	No_or_no_constitutive_exon
TCATCTATCTTGCTCCGCTTTAGACTTATCGCCGGTGATGAATTGGGCAGCT	94027	94279	94329	94277	-1	scaffold_35	HYPSUDRAFT_41235	93326	95283	None	7638	1093	72435	No_or_no_constitutive_exon
TCCTGAAGTCCTTATCTGATTATCATCCCCTGACGGATGGGCTAGGAAAGGC	109583	109688	109533	109585	1	scaffold_35	HYPSUDRAFT_665148	108632	109688	None	7638	1093	72435	No_or_no_constitutive_exon
GTTCTCTTTTGGCATTACAAGGAACGCGCCAATTGATGGGCATGGTAAAGTA	116632	116792	116842	116790	-1	scaffold_35	HYPSUDRAFT_139498	115745	117812	None	7638	1093	72435	No_or_no_constitutive_exon
AAAGAGTAAAATCTACTACATAAAGTTGCTAATAATATTGGGGACTGTAGGC	130186	130266	130316	130264	-1	scaffold_35	HYPSUDRAFT_41259	128588	132977	None	7638	1093	72435	No_or_no_constitutive_exon
GTATATGTGTGTATGATTTGTCTCTCCGGAGATTTATTAACGGGATGCAGAT	185204	185328	185154	185206	1	scaffold_35	HYPSUDRAFT_202405	183625	186764	None	7638	1093	72435	No_or_no_constitutive_exon
CAAGTCAACGTACCGTGCCATGACGCAGACTAATTAATCATTGGGTAAAGGA	11000	11171	11221	11169	-1	scaffold_36	HYPSUDRAFT_670511	9538	12826	None	7638	1093	72435	No_or_no_constitutive_exon
ACCTTTCTACATCTTTGCCGAATTCTCACTCTCTTTACGGGAATGTGTAGAT	10590	10725	10775	10723	-1	scaffold_36	HYPSUDRAFT_670511	9538	12826	None	7638	1093	72435	No_or_no_constitutive_exon
TCGTGCAGTGAGTTCCACTACGGCCGCATCGGCTGACGGAACGCCGGGAGCC	56301	56638	56251	56303	1	scaffold_36	HYPSUDRAFT_202468	55703	57412	None	7638	1093	72435	No_or_no_constitutive_exon
TTCGTGACAGCAATTTTTTTTCATCTTGTTTACTCAAACGTGAAGGGTAGGA	87002	87033	87083	87031	-1	scaffold_36	HYPSUDRAFT_55113	84025	90171	None	7638	1093	72435	No_or_no_constitutive_exon
GGCATGGCGATCATGATAGTTGGACATCGTGGCTTCGTTGGTGGGCGCAGGT	107849	107946	107799	107851	1	scaffold_36	HYPSUDRAFT_55116	107033	108057	None	7638	1093	72435	No_or_no_constitutive_exon
GGTCAACGAGGTTCTCGTGAGTGGTGTGGAACTGTGCTTGGGTGCACAAGGT	107980	108057	107930	107982	1	scaffold_36	HYPSUDRAFT_55116	107033	108057	None	7638	1093	72435	No_or_no_constitutive_exon
GCGTACTGACCTGTCTCCCCGAACCCTCTTTTGATACTCTGCAGGGAAAGCG	112563	112716	112766	112714	-1	scaffold_36	HYPSUDRAFT_139692	112326	112941	None	7638	1093	72435	No_or_no_constitutive_exon
TCGTGCAGTGAGTTCCACTACGGCCGCATCGGCTGACGGAACGCCGGGAGCC	150926	151263	150876	150928	1	scaffold_36	HYPSUDRAFT_202496	150328	152037	None	7638	1093	72435	No_or_no_constitutive_exon
GTAGTTCAGCGTTATCGGTCAACGCCTTGGTAGACTGATGGGATGGACAGGT	257419	257575	257369	257421	1	scaffold_36	HYPSUDRAFT_41441	256582	258406	None	7638	1093	72435	No_or_no_constitutive_exon
TCGGCCGCCACGGAGCCTGCAGAGGCTGAGCCGTCATGGCGCGGGAGCAGCG	14776	15127	15177	15125	-1	scaffold_37	HYPSUDRAFT_55175	12531	16025	None	7638	1093	72435	No_or_no_constitutive_exon
CCGTACCATAAAATACAAGCGCCTATAGTTCTCGTTAACACGGGGTGAAGGC	34392	34650	34700	34648	-1	scaffold_37	HYPSUDRAFT_41485	33009	35186	None	7638	1093	72435	No_or_no_constitutive_exon
GTGCGTTACTTAGATATCTCCCCTACGTTTTCCTCTGACGTCACGGGAAGGG	239191	239334	239141	239193	1	scaffold_37	HYPSUDRAFT_139878	238970	240964	None	7638	1093	72435	No_or_no_constitutive_exon
GTGGGCCCAGTATGAAGACAGGGGCTGATTGTGTTGGGTGGGGGGCGCAGCG	283224	284254	284304	284252	-1	scaffold_37	HYPSUDRAFT_41544	283224	284588	None	7638	1093	72435	No_or_no_constitutive_exon
CGCCTCCCCCTAGTGCCTTCTGGCGCCTAACTGACGGGCGGCGACACAAGGT	288992	289336	289386	289334	-1	scaffold_37	HYPSUDRAFT_186841	288681	290482	None	7638	1093	72435	No_or_no_constitutive_exon
TTCTACCCTGTATATGTATCGTGTTGGCTAACTTGGCTTGGGATAAATAGGC	301949	302324	301899	301951	1	scaffold_37	HYPSUDRAFT_41554	299552	305358	None	7638	1093	72435	No_or_no_constitutive_exon
CTATCACTCTAATCATCTTTTTACTCACGTCGGGGTATTAGGGATCACAGTC	307581	307918	307968	307916	-1	scaffold_37	HYPSUDRAFT_676774	306351	308339	None	7638	1093	72435	No_or_no_constitutive_exon
GCTCCACGGACGAGTTTGGACCTCGCGTAAAACTACCAGAGACCAGGGAGTT	31606	31783	31556	31608	1	scaffold_38	HYPSUDRAFT_121280	31477	31783	None	7638	1093	72435	No_or_no_constitutive_exon
GCGCTGGGCGGTGAGAGCGATGACGATGCTGACTGGGTGTGGGATGACAGCG	42984	43122	42934	42986	1	scaffold_38	HYPSUDRAFT_41573	42646	45297	None	7638	1093	72435	No_or_no_constitutive_exon
TGGCCTCTGCCGACTGCGAGGGAGGGGATGCTGACGCGATGGCTGGGCAGAG	45699	45843	45893	45841	-1	scaffold_38	HYPSUDRAFT_87746	45240	46240	None	7638	1093	72435	No_or_no_constitutive_exon
ATTGGGCAGGGCGTCCGCCGATGCTGATGGGGATTGGGGGGCGGGTGCAGAC	45361	45509	45559	45507	-1	scaffold_38	HYPSUDRAFT_87746	45240	46240	None	7638	1093	72435	No_or_no_constitutive_exon
GAGTGGGCAGCTCGTGCCGGCGTGGAGGGATAGCTGATTGATTGGGATAGGG	55168	55229	55118	55170	1	scaffold_38	HYPSUDRAFT_41579	53311	57247	None	7638	1093	72435	No_or_no_constitutive_exon
GCTGTAGTTGCCTGGTTCGTCGTGCGCTCGCGCTGATTTTGGGATTGTAGTC	56324	56365	56274	56326	1	scaffold_38	HYPSUDRAFT_41579	53311	57247	None	7638	1093	72435	No_or_no_constitutive_exon
CACCATCTCTTTCGATAATTGTCCCCACTGAAAACTTTCGGGGTGGTTAGGA	85299	85713	85249	85301	1	scaffold_38	HYPSUDRAFT_41592	84923	86399	None	7638	1093	72435	No_or_no_constitutive_exon
TACTCCCTATGTCCCTGTGCGCAACCCAGGTTGAAGTGCGACTCGGGAAGTG	135727	135863	135677	135729	1	scaffold_38	HYPSUDRAFT_41608	133514	137819	None	7638	1093	72435	No_or_no_constitutive_exon
GTCTACATCTGAGTTGCGTCTAGAGCTGCTTGTGGCTAAGGGATATACAGAA	174634	174768	174584	174636	1	scaffold_38	HYPSUDRAFT_55288	174102	175043	None	7638	1093	72435	No_or_no_constitutive_exon
GAGTGCTTGCGCTCGCTCATGTTATCGCCGTCATGGTGATTGGGACCAAGTC	247748	247959	248009	247957	-1	scaffold_38	HYPSUDRAFT_41682	245659	248632	None	7638	1093	72435	No_or_no_constitutive_exon
GTGCATACCACAGCGGAAGATGAGCATAGCTGACCGGGAAGAGATCATAGCT	294941	295164	295214	295162	-1	scaffold_38	HYPSUDRAFT_41706	292304	295428	None	7638	1093	72435	No_or_no_constitutive_exon
ATGTCAGCAGTCCATAAATATGTTTATTTAATGTTGACGGGATGGCACAGGC	2677	3200	2627	2679	1	scaffold_39	HYPSUDRAFT_140328	1942	3844	None	7638	1093	72435	No_or_no_constitutive_exon
CCGTTTATTTCAAATAATCATGGCTAACACTACTTCTGTGAGGGATGTAGCC	64429	64894	64379	64431	1	scaffold_39	HYPSUDRAFT_216177	63978	65902	None	7638	1093	72435	No_or_no_constitutive_exon
TTTCAACTAATCGCGCGTCACGGCTAACACTACTTCTGTGAGGGATGTAGCC	67233	67698	67183	67235	1	scaffold_39	HYPSUDRAFT_202760	66778	68700	None	7638	1093	72435	No_or_no_constitutive_exon
ATCGCCCGCGGGGGAAAGGTGCGCTGGTAGCATGTCCTGCGGGCGCACAGAC	122397	122500	122347	122399	1	scaffold_39	HYPSUDRAFT_55361	122185	123617	None	7638	1093	72435	No_or_no_constitutive_exon
CTACGCGCTAGGCTCGCCGGAATTATTTATTTCATATTCTCCAGGGCAAGCG	137812	137965	138015	137963	-1	scaffold_39	HYPSUDRAFT_140218	137575	138172	None	7638	1093	72435	No_or_no_constitutive_exon
GGCCACAAGCAAGTTGAATCAAAGGCAAGTTAGCTTTCTTGAGGGTCGAGCA	213081	213214	213264	213212	-1	scaffold_39	HYPSUDRAFT_111821	211318	214224	None	7638	1093	72435	No_or_no_constitutive_exon
TGCGTGTGGGTTTTTAATGTGGATGTGGATGTGCTGATGCGATTGGGTAGAC	279759	279917	279709	279761	1	scaffold_39	HYPSUDRAFT_77735	279080	280696	None	7638	1093	72435	No_or_no_constitutive_exon
GTGGCTTTTAAGTGTGTGTATTTGTGTACGTGAACTGACGGCGGGTGCAGTT	285569	286353	285519	285571	1	scaffold_39	HYPSUDRAFT_41852	282902	286675	None	7638	1093	72435	No_or_no_constitutive_exon
TTTACCCTGCTCACGGTGATTCTTTGAACATCCTTTTCTTGGGTATTAAGAT	296563	296692	296513	296565	1	scaffold_39	HYPSUDRAFT_41858	294010	300475	None	7638	1093	72435	No_or_no_constitutive_exon
CGACAATATCTGAATTCTCTGCTCATTATTCTGCTCGCTGGGGAGTGTAGGC	296942	297711	296892	296944	1	scaffold_39	HYPSUDRAFT_41858	294010	300475	None	7638	1093	72435	No_or_no_constitutive_exon
AAGTACGATTTGGAGAAGTACAGTATTACTTTAGGTGTAGGGTCCAAGAGAA	322617	322887	322937	322885	-1	scaffold_39	HYPSUDRAFT_140349	322617	323603	None	7638	1093	72435	No_or_no_constitutive_exon
TCCTTTTTCTTCTTTAGGTGGGGTGTGCTGATGGGTTTTTTTGGGGGTAGAG	34411	35938	35988	35936	-1	scaffold_40	HYPSUDRAFT_202848	32514	36672	None	7638	1093	72435	No_or_no_constitutive_exon
TTGGCAATCCCCTCATGACCGAAAGGAAAGTTGACTAATGATAGGGATAGCA	55641	55739	55591	55643	1	scaffold_40	HYPSUDRAFT_77748	54212	56357	None	7638	1093	72435	No_or_no_constitutive_exon
CGGTGCGTGCGCCCCACCTGTTTCTGTACCCTTGCTGACCGTGGGCGCAGAA	56112	56177	56062	56114	1	scaffold_40	HYPSUDRAFT_77748	54212	56357	None	7638	1093	72435	No_or_no_constitutive_exon
CTCTGCTATACGTGCGTGCATGAGGAATGATTTTTTCTGTTGATGGGTAGAT	66327	66534	66584	66532	-1	scaffold_40	HYPSUDRAFT_202858	66137	67730	None	7638	1093	72435	No_or_no_constitutive_exon
GCTCTCTTTTTCGGTTTATTGTCGTTGGGGTGCTAATGACGCGGGTGCAGAG	136983	137024	137074	137022	-1	scaffold_40	HYPSUDRAFT_67659	136983	139056	None	7638	1093	72435	No_or_no_constitutive_exon
GGCTCCAGCGGCGTGTTTTTTTGGGGGTGCAGGACTCATTCGGGGCATAGCA	143322	143531	143581	143529	-1	scaffold_40	HYPSUDRAFT_724379	140878	145143	None	7638	1093	72435	No_or_no_constitutive_exon
TGCGCTAGCGCGTGGGGCTGGAGCTCATTTCCTTTTTGGTGGGGATTTAGAC	143063	143158	143208	143156	-1	scaffold_40	HYPSUDRAFT_724379	140878	145143	None	7638	1093	72435	No_or_no_constitutive_exon
GGTACGCGACCCTGCTGCTACTCCACCGTACCCGACCTAACGCGGGGCAGCC	177015	177358	176965	177017	1	scaffold_40	HYPSUDRAFT_41914	175926	178295	None	7638	1093	72435	No_or_no_constitutive_exon
AGTTCGTTAATTCATGTTCATCCTACGATCGAACCTCACGTAGGGCATAGAT	262899	263259	263309	263257	-1	scaffold_40	HYPSUDRAFT_726652	261468	264306	None	7638	1093	72435	No_or_no_constitutive_exon
TATTTTCTGTCGTACCGGGAAGTTTTCTCATATGTGTCCGCGGGGAATAGGG	292950	292977	293027	292975	-1	scaffold_40	HYPSUDRAFT_67708	292404	294512	None	7638	1093	72435	No_or_no_constitutive_exon
TCGTTTTGTCCTTTCCCTTGACTGATTGACACTGAGGGCCACGCGAGTAGGC	78101	78188	78238	78186	-1	scaffold_41	HYPSUDRAFT_67739	76333	78778	None	7638	1093	72435	No_or_no_constitutive_exon
ATTTCCTTGCATTGGTATCGCCTTAGATTCACGCTAATTCCTGAGGGCAGTC	129734	130113	130163	130111	-1	scaffold_41	HYPSUDRAFT_42057	129485	130867	None	7638	1093	72435	No_or_no_constitutive_exon
GCGTATCTACTATCGAGGCCTCCCGCGCTGACACTGCGAATGGGGCACAGAT	183888	184142	184192	184140	-1	scaffold_41	HYPSUDRAFT_42080	183389	186273	None	7638	1093	72435	No_or_no_constitutive_exon
CGCCCTCTGTGCGCCTGTGCTGACTTTTTATGCTTATTCGGGATGTGCAGCG	246622	246890	246572	246624	1	scaffold_41	HYPSUDRAFT_42105	245860	247339	None	7638	1093	72435	No_or_no_constitutive_exon
TCTGGTCTTGCGTGGTGTGGTGTGTGATCGCTGATGCCTTGCGGGGGTAGTA	246945	247035	246895	246947	1	scaffold_41	HYPSUDRAFT_42105	245860	247339	None	7638	1093	72435	No_or_no_constitutive_exon
GCGCATGGAGATGTGGGCGCTGACGATTTATTTTTGATCTGGGCAAATAGCC	257299	257364	257414	257362	-1	scaffold_41	HYPSUDRAFT_67797	256617	259081	None	7638	1093	72435	No_or_no_constitutive_exon
GTGCGTATGTGCGCAGGCGCTCAGTGGGAAGCTGACCCGTGGGCGTGCAGTG	264695	265270	264645	264697	1	scaffold_41	HYPSUDRAFT_42112	264417	265444	None	7638	1093	72435	No_or_no_constitutive_exon
TTCTATATATCAATGACATGTAATTCATCTAATGCTGTTATGGGTAACAGAC	31416	31437	31487	31435	-1	scaffold_42	HYPSUDRAFT_203038	29224	34575	None	7638	1093	72435	No_or_no_constitutive_exon
CTGTGTAATCCCTTTTTTCTTTCGCTGGTAGCTGACGGCGCGACGGGAAGTG	117085	117191	117241	117189	-1	scaffold_42	HYPSUDRAFT_203061	116078	119407	None	7638	1093	72435	No_or_no_constitutive_exon
TTCAGCTGTTCGTTTATTCTTGGGCGCACATCGCTTATTCCGGGGCATAGAA	197205	197472	197155	197207	1	scaffold_42	HYPSUDRAFT_67846	196929	198345	None	7638	1093	72435	No_or_no_constitutive_exon
ACCTGTCGTCTAGACTAATGCGACCACAACGCTGAGGTTTGGGACATCAGAC	201701	201735	201785	201733	-1	scaffold_42	HYPSUDRAFT_67848	200010	203830	None	7638	1093	72435	No_or_no_constitutive_exon
TTCTGTACTCATCTGTGGTCGATTTCACTCATACTGGTTGGGGACTACAGAC	206002	206578	206628	206576	-1	scaffold_42	HYPSUDRAFT_67850	205838	209725	None	7638	1093	72435	No_or_no_constitutive_exon
GGTACGTGTTTCCCTTGGGAGGTGAGGCGGGTTGCTGATTGGAAGGGCAGGC	240218	240517	240567	240515	-1	scaffold_42	HYPSUDRAFT_1088940	240218	242316	None	7638	1093	72435	No_or_no_constitutive_exon
CTTATTTACTTCGCGTCGTGGTCGGACTAACATCTATGGGAATTGTAAAGGT	244198	244893	244943	244891	-1	scaffold_42	HYPSUDRAFT_187596	244198	245753	None	7638	1093	72435	No_or_no_constitutive_exon
TGATTTCTACAATTCGAATTGTTTATATTCCACGTTCACCGGGTCGAAAGAT	148681	148756	148806	148754	-1	scaffold_43	HYPSUDRAFT_55644	145563	149609	None	7638	1093	72435	No_or_no_constitutive_exon
TCAGAAATATTCCTTTTCTCCCCTTACATGTATGCTAAACATGGGGATAGTG	154956	155046	155096	155044	-1	scaffold_43	HYPSUDRAFT_203169	154956	155666	None	7638	1093	72435	No_or_no_constitutive_exon
CCCTTGCGTTGACTAACTGTCCCCCATTGTACGTGTTTTGGGAATCATAGCA	181552	181681	181731	181679	-1	scaffold_43	HYPSUDRAFT_141104	180652	182886	None	7638	1093	72435	No_or_no_constitutive_exon
GCTTCCATTGCTTGTTAATGATATGTTTAGCCATGTTTTCGCGGGCATAGGT	218658	218826	218876	218824	-1	scaffold_43	HYPSUDRAFT_42354	216854	219250	None	7638	1093	72435	No_or_no_constitutive_exon
TCCCTATCTATCTTTACCCCGCTTTCTCCCACTCACACGCGCGGGCGCAGAT	285926	286121	286171	286119	-1	scaffold_43	HYPSUDRAFT_42398	284119	287328	None	7638	1093	72435	No_or_no_constitutive_exon
GATAGAAATGTGGACTAACTATGGCTGTTTTTCGCGTTTTTGTGGGGTAGCA	24290	24381	24431	24379	-1	scaffold_44	HYPSUDRAFT_141351	24290	25595	None	7638	1093	72435	No_or_no_constitutive_exon
AAGGTGTGCCCTCAACATGATTTGATGATTTTAGACTGACATGGGCGTAGTT	35075	36431	36481	36429	-1	scaffold_44	HYPSUDRAFT_203234	35075	38886	None	7638	1093	72435	No_or_no_constitutive_exon
TCCATTATTCTGCGCGCGGGCGGCGCGCAACGCTGACGGGAGGCACACAGCG	69363	69459	69313	69365	1	scaffold_44	HYPSUDRAFT_68022	68884	72718	None	7638	1093	72435	No_or_no_constitutive_exon
AGGGGTGAGCGCGCTGATAATAATGCACTTACGTTCACTACGGGAATCAGCA	115194	115254	115304	115252	-1	scaffold_44	HYPSUDRAFT_203259	114281	115369	None	7638	1093	72435	No_or_no_constitutive_exon
CGAGCTTCATGCCGATCCCGGTAACGCTGACGGGCGGTGGGGGCATGCAGGG	182013	182193	182243	182191	-1	scaffold_44	HYPSUDRAFT_88314	182013	185492	None	7638	1093	72435	No_or_no_constitutive_exon
TTTATCGTCTCGCTGAAGGGTGCATTGTGTGCTGATGTTGGGCGGGACAGAC	270436	270537	270587	270535	-1	scaffold_44	HYPSUDRAFT_762112	270081	271903	None	7638	1093	72435	No_or_no_constitutive_exon
AGTCTGTTTCGCATGACATACACCCCATACTGATCGCTTCATGGGTACAGGT	37386	37420	37336	37388	1	scaffold_45	HYPSUDRAFT_42524	35907	38149	None	7638	1093	72435	No_or_no_constitutive_exon
ATTTTGTCTGAGTTTTGTCTCGTTGTATTCTCAATAATTGGGTGTGAAAGAA	132499	132594	132449	132501	1	scaffold_45	HYPSUDRAFT_203349	130900	134573	None	7638	1093	72435	No_or_no_constitutive_exon
AGTTGTGTTTTTTATTCTTAGGAGCGTGTGGACTGAGTGCGGTGGGGTAGCT	163545	163599	163649	163597	-1	scaffold_45	HYPSUDRAFT_141390	163545	164066	None	7638	1093	72435	No_or_no_constitutive_exon
CCTCACACATACAATTTCGTCCGGACGCTGAATTAAGTGGGTGGGTGTAGAT	189787	189862	189912	189860	-1	scaffold_45	HYPSUDRAFT_68118	189638	190271	None	7638	1093	72435	No_or_no_constitutive_exon
AGTCGTTTACAACTCTTAAAGGCATGGTAGTGCCTCACGACGGGGCGCAGAT	264695	264782	264832	264780	-1	scaffold_45	HYPSUDRAFT_188119	262499	265736	None	7638	1093	72435	No_or_no_constitutive_exon
CGTCCTCCCCTCTCCTTTTGTCATATTGAAGCACTCTGATGGGTGGGCAGGC	264223	264328	264378	264326	-1	scaffold_45	HYPSUDRAFT_188119	262499	265736	None	7638	1093	72435	No_or_no_constitutive_exon
GAACTTTCTCTTTTCACCGATGAAGCAATACGAGCTAATAATGGGTCAAGAG	46294	46379	46244	46296	1	scaffold_46	HYPSUDRAFT_166374	42361	47334	None	7638	1093	72435	No_or_no_constitutive_exon
CAAATCACTTTGTTTCCAAGACCATTGCGGCATGCTGAGGGCTAGAATAGGT	121243	121320	121193	121245	1	scaffold_46	HYPSUDRAFT_216710	120621	121320	None	7638	1093	72435	No_or_no_constitutive_exon
AGCGCAAAGAAACCATTCGTATTGATCTATAACTGCATTGGGGTATACAGTG	159346	159402	159296	159348	1	scaffold_46	HYPSUDRAFT_68178	156806	161882	None	7638	1093	72435	No_or_no_constitutive_exon
TGTCCGCACAAATACGCGATGTGCTGCTTGGGGCTGACAGGGAATTTGAGTC	190068	190093	190143	190091	-1	scaffold_46	HYPSUDRAFT_216725	188122	190241	None	7638	1093	72435	No_or_no_constitutive_exon
AGGGGAGGAGGCGCGTCGAGGTGGAGGTCGCTAAAGCGAGGGAGAAGGAGGT	217500	217818	217450	217502	1	scaffold_46	HYPSUDRAFT_769024	216363	217818	None	7638	1093	72435	No_or_no_constitutive_exon
ATGTATGTGGATGTCCGCTGGAATGCATGCCGCGCTGACAGGGGGTCGAGTC	220409	220434	220359	220411	1	scaffold_46	HYPSUDRAFT_42692	220234	222599	None	7638	1093	72435	No_or_no_constitutive_exon
GTCGGGGCACGCTGAGTTCGCTGCGCGCGTGGAACGTCAACGGGATGCAGGC	228362	228425	228312	228364	1	scaffold_46	HYPSUDRAFT_68198	226641	228540	None	7638	1093	72435	No_or_no_constitutive_exon
TAATCACTTTGAGGGTTTTCCTTTATATCCTGATATAATGGGGAATTCAGGT	249102	249128	249052	249104	1	scaffold_46	HYPSUDRAFT_769623	248276	250696	None	7638	1093	72435	No_or_no_constitutive_exon
CATTTCTTATCTTCTGAACTTTGATTACGGCCACTTATGCTGGCGGGTAGGG	270974	271058	271108	271056	-1	scaffold_46	HYPSUDRAFT_68217	270745	271591	None	7638	1093	72435	No_or_no_constitutive_exon
TTTGTTATTATTTCAAAAGCCTGACATTGACTCCTAAGCTGGGCACGTAGCC	484	581	631	579	-1	scaffold_47	HYPSUDRAFT_203483	233	1075	None	7638	1093	72435	No_or_no_constitutive_exon
TAAGTCACTGCTGTTCGGTGCATCATTTCGCCTACTAACCAACGGGACAGAC	20731	21023	20681	20733	1	scaffold_47	HYPSUDRAFT_42752	19792	21023	None	7638	1093	72435	No_or_no_constitutive_exon
TTGGTAAGTTTGCAGTCGCATAATTTAAACCCAATTAACACGATGGGTAGAA	51391	51523	51573	51521	-1	scaffold_47	HYPSUDRAFT_141681	50861	54181	None	7638	1093	72435	No_or_no_constitutive_exon
TCTCCTGACTCCGACCATCACACGACCTCGATCATGACCATGGGCGGCAGAG	56468	56554	56604	56552	-1	scaffold_47	HYPSUDRAFT_772433	54255	56960	None	7638	1093	72435	No_or_no_constitutive_exon
GGTTTCATTGGTTCTCAGGGTACCGGCGGCGAGCGCTCATAGGGTTGTAGGA	65168	65222	65272	65220	-1	scaffold_47	HYPSUDRAFT_42780	64132	67250	None	7638	1093	72435	No_or_no_constitutive_exon
GTCCTACATGCTGTGATCCATGTTTAATTGAATTGTCTGGGAATGCACAGTT	73049	73096	72999	73051	1	scaffold_47	HYPSUDRAFT_42785	72024	73660	None	7638	1093	72435	No_or_no_constitutive_exon
AGTGAGTTCGTTTCCCACCGACGGAAAAGCTTGATATTGAATGGGATTAGCG	110243	110645	110193	110245	1	scaffold_47	HYPSUDRAFT_42806	107153	111181	None	7638	1093	72435	No_or_no_constitutive_exon
AAGTCTGGTGATCCAAGTATTGTATTCATTATGCTGATGCGAGGGCAAAGAT	147629	147695	147745	147693	-1	scaffold_47	HYPSUDRAFT_68288	145810	150106	None	7638	1093	72435	No_or_no_constitutive_exon
AATTTACCGGTAGAAATTCTTGAGACATACTGACTTGCACGGGTGCGCAGGC	197273	197324	197223	197275	1	scaffold_47	HYPSUDRAFT_141882	196077	197675	None	7638	1093	72435	No_or_no_constitutive_exon
TAGGTTTTCATTAATGTAAGATAAAGAGTGGGTGGATTGACGGCGGGCAGCG	243137	243424	243474	243422	-1	scaffold_47	HYPSUDRAFT_68323	243137	244142	None	7638	1093	72435	No_or_no_constitutive_exon
TTGCCTGGCCGCCGTACAACCCACTAAACAGCTATGTTTTGGGTTGAAAGTG	255844	255892	255942	255890	-1	scaffold_47	HYPSUDRAFT_141853	255160	256342	None	7638	1093	72435	No_or_no_constitutive_exon
TGTTTAGGCTTGACATGGTCTCCACGTTTATTCACGTTGCACATGGGCAGGA	272759	273428	272709	272761	1	scaffold_47	HYPSUDRAFT_781308	271846	273428	None	7638	1093	72435	No_or_no_constitutive_exon
TATTTGGAAAGATAATCATCTCCGTCTACCGCCTATCAATCATGGGACAGCG	60161	60532	60582	60530	-1	scaffold_48	HYPSUDRAFT_781786	60161	61509	None	7638	1093	72435	No_or_no_constitutive_exon
CGTCCCACAGGTCTCTATTCTTGTATGCTATTATGTTGACGGGAACGAAGAT	111360	111381	111431	111379	-1	scaffold_48	HYPSUDRAFT_42945	110629	112700	None	7638	1093	72435	No_or_no_constitutive_exon
GCGTATATGATTCAATAATCGAACAGATGATGTACTCAAGGGAACTGCAGAC	110629	111068	111118	111066	-1	scaffold_48	HYPSUDRAFT_42945	110629	112700	None	7638	1093	72435	No_or_no_constitutive_exon
TGTGTTTGTGTCTCGTGTGTGGATGGGCTGAACTGATTGGTGCGGGGTAGTT	188493	188724	188774	188722	-1	scaffold_48	HYPSUDRAFT_141967	188493	189388	None	7638	1093	72435	No_or_no_constitutive_exon
TGTAATTCCCTGCTAGTCTGACAACAAATGGCAGCTCTTCGGGCGTGCAGCG	228390	228988	228340	228392	1	scaffold_48	HYPSUDRAFT_203643	225807	229365	None	7638	1093	72435	No_or_no_constitutive_exon
ACCTCTCGCACCGTGCGTAACTGCGCCGCTTACGTCGTGCGCAAGGGCAGGC	106871	107014	107064	107012	-1	scaffold_49	HYPSUDRAFT_142116	105005	107380	None	7638	1093	72435	No_or_no_constitutive_exon
TTGATTTGATGTGCGGGTGTGCTGATTGGGATTTCGGGTTTGGGGGATAGAG	106632	106806	106856	106804	-1	scaffold_49	HYPSUDRAFT_142116	105005	107380	None	7638	1093	72435	No_or_no_constitutive_exon
GGCAAGTGCGCCTCTTGTATGCGCACAATATTTTCTGACTTCGGGAGCAGAG	110371	110443	110493	110441	-1	scaffold_49	HYPSUDRAFT_203686	108080	110559	None	7638	1093	72435	No_or_no_constitutive_exon
TATGCTTCTCTATATCGATAGCGTTTCTTGGTAATTAACGGGAAAGTCAGGA	116637	116870	116587	116639	1	scaffold_49	HYPSUDRAFT_43037	115846	117144	None	7638	1093	72435	No_or_no_constitutive_exon
TTCAGCGCGATCAACGCTTGGCGCTGCAGTTAACTGACAATGGAGGGCAGGA	119342	119439	119292	119344	1	scaffold_49	HYPSUDRAFT_43039	117604	120744	None	7638	1093	72435	No_or_no_constitutive_exon
TCCCCTCCAACAATAAGCATGGGCTGTATCATCTGATTTGGGTAATACAGAT	120063	120202	120013	120065	1	scaffold_49	HYPSUDRAFT_43039	117604	120744	None	7638	1093	72435	No_or_no_constitutive_exon
AACAACTTGCCACACGGTCAATAATTAACCTTCAATAAATGTGGGTGTAGAA	177807	178014	177757	177809	1	scaffold_49	HYPSUDRAFT_142094	174197	178699	None	7638	1093	72435	No_or_no_constitutive_exon
TTTCTTTAGTTTTCAGCCTGTTGTACTTGGTGGCTCAATGGGGTACGTAGTT	206909	207013	207063	207011	-1	scaffold_49	HYPSUDRAFT_43088	206489	209446	None	7638	1093	72435	No_or_no_constitutive_exon
TCCCAATATCTCTCGCCTTAATATACGAGAACTGATGCAAGGGTAGCCAGTG	225464	225527	225414	225466	1	scaffold_49	HYPSUDRAFT_788249	225001	225828	None	7638	1093	72435	No_or_no_constitutive_exon
TGAGTACTCTTTTATATGAGGATGACGGCGTAGGCTGACGGGCGGTATAGCA	21566	22693	22743	22691	-1	scaffold_50	HYPSUDRAFT_203739	19020	24612	None	7638	1093	72435	No_or_no_constitutive_exon
TTTCCCCGTGCGCGATTTTCTTGGTGCTGATTTTGCTTCTTTGGGGGCAGGT	66658	66822	66608	66660	1	scaffold_50	HYPSUDRAFT_43133	63921	67399	None	7638	1093	72435	No_or_no_constitutive_exon
TGTACTTCGAGGCATGAGATTCCGAAGCTCATTCTGTTTGTAACGGGCAGGA	72333	72374	72424	72372	-1	scaffold_50	HYPSUDRAFT_43137	70655	72820	None	7638	1093	72435	No_or_no_constitutive_exon
TAGCGCCTGCGTATTGTTCTATGAGCTCATTCTACGCGCATTGGGGACAGAA	78323	78400	78273	78325	1	scaffold_50	HYPSUDRAFT_78307	77625	81125	None	7638	1093	72435	No_or_no_constitutive_exon
CGCGCCGAGGAAGCCCTGCTACTTTCCCCAACCGTATATTGGCGGGCCAGCG	96426	96787	96376	96428	1	scaffold_50	HYPSUDRAFT_203761	94799	96787	None	7638	1093	72435	No_or_no_constitutive_exon
AATGTTTGCACCAGAGACGCGTAGCAGAGAGTGAGAGCGTGGATGGGAAGTA	108889	109139	109189	109137	-1	scaffold_50	HYPSUDRAFT_203766	108724	111972	None	7638	1093	72435	No_or_no_constitutive_exon
TCCTTCCCTGATGCTGCCGTGCGCTGCGGGCTGACCGACTGGGATTGTAGAC	186971	187139	186921	186973	1	scaffold_50	HYPSUDRAFT_68504	185955	187502	None	7638	1093	72435	No_or_no_constitutive_exon
ACGGAAGCTTACAGCTGCGCGCGGTGTTTTGACGTGCTGGTGGGGAATAGGA	201245	201419	201195	201247	1	scaffold_50	HYPSUDRAFT_43184	200600	201915	None	7638	1093	72435	No_or_no_constitutive_exon
GCCGACAAGCTCAAGCACTGCTGTCGCTTCGGGGGGATCAAAAGGGTGAGTC	113173	113401	113451	113399	-1	scaffold_51	HYPSUDRAFT_817041	113173	114037	None	7638	1093	72435	No_or_no_constitutive_exon
GCGGGGGGCTTTGGTTCGTGTGTCCTTGTTCGCTGACTGGGGGGGGGCAGTA	268843	268871	268793	268845	1	scaffold_51	HYPSUDRAFT_68590	267978	270062	None	7638	1093	72435	No_or_no_constitutive_exon
CGGAACACAATCAGGGTACATTTTGCGACTAACATGGGGCACTGGAACAGGA	67259	67364	67414	67362	-1	scaffold_52	HYPSUDRAFT_88823	66599	69084	None	7638	1093	72435	No_or_no_constitutive_exon
GTGTGCCCACAATACTTATATTTATCGTTTAATATTGACTATGGGGGTAGAT	136420	136584	136370	136422	1	scaffold_52	HYPSUDRAFT_1092898	133561	137598	None	7638	1093	72435	No_or_no_constitutive_exon
TGCCATATTTTTCTCGCAATAGCGTCCCACTTGTTTAACGGGGAATTCAGCG	179637	179721	179587	179639	1	scaffold_52	HYPSUDRAFT_142413	175771	180286	None	7638	1093	72435	No_or_no_constitutive_exon
CTCTGTGTATGTGTGCACAGGCGACTGACGGCGGGCACGGGTGCGAACAGAA	206734	206918	206968	206916	-1	scaffold_52	HYPSUDRAFT_68674	206128	210253	None	7638	1093	72435	No_or_no_constitutive_exon
GCGTGCAGCTCCGGGCACGAGGCGCGTCCGGCGCTCTCACGGGCGTGCAGAT	211932	212341	211882	211934	1	scaffold_52	HYPSUDRAFT_203968	211827	212341	None	7638	1093	72435	No_or_no_constitutive_exon
TGTTCTTCAAATCGCAGTCGCGGCAGATGGTGATACTTTAGCGCGGGCAGGT	263338	263883	263288	263340	1	scaffold_52	HYPSUDRAFT_142439	262993	264910	None	7638	1093	72435	No_or_no_constitutive_exon
GGGTTAGGACATACTTGCAATGGCAGAACGCGCTCTAAAGGGTAAGCTAGGC	57660	57726	57610	57662	1	scaffold_53	HYPSUDRAFT_828333	55602	58741	None	7638	1093	72435	No_or_no_constitutive_exon
AAGTCGCGTTTGTCACTGTCCAATGATTTCTTTCATTAACGGGTTTGAAGTG	96598	96637	96687	96635	-1	scaffold_53	HYPSUDRAFT_828902	95864	97871	None	7638	1093	72435	No_or_no_constitutive_exon
GTAGGTCAACGATCAAGCCAATTTTATGCTTTCTGACGTTAGGGACTCAGTT	243602	243669	243552	243604	1	scaffold_53	HYPSUDRAFT_43555	239672	246677	None	7638	1093	72435	No_or_no_constitutive_exon
GTCTACTTGGATTTGCAGCTGTGGAATATTAATGGCGATCGGGATACAAGTT	245489	245512	245439	245491	1	scaffold_53	HYPSUDRAFT_43555	239672	246677	None	7638	1093	72435	No_or_no_constitutive_exon
ACACGCTGGCTTTCGCTGCAAGGTTGCTGATAATGACGTATGGGCGACAGTT	32019	32179	32229	32177	-1	scaffold_54	HYPSUDRAFT_68770	31098	32448	None	7638	1093	72435	No_or_no_constitutive_exon
GGGTGCTGGGTCTGGTGCAGCGTGTCAACTGACCTTCGCTGACCGGGCAGGT	51202	51362	51152	51204	1	scaffold_54	HYPSUDRAFT_68780	50264	51362	None	7638	1093	72435	No_or_no_constitutive_exon
TCGTGAAAAATAACTTCGGGTTGTTGAAGTGCTGATACACGGGACCGTAGAA	56902	56989	56852	56904	1	scaffold_54	HYPSUDRAFT_189180	56278	57502	None	7638	1093	72435	No_or_no_constitutive_exon
CCGCAGTCCAAACCCCCGCGCGCTGCTCACAGACAGGCCCACGGGACCAGGT	132650	133337	133387	133335	-1	scaffold_54	HYPSUDRAFT_43665	132650	134777	None	7638	1093	72435	No_or_no_constitutive_exon
ACGTCTAATCTTATCGTCCCATCAAACGGCAATTTATGCAGGGCGGGCAGTT	156481	156584	156634	156582	-1	scaffold_54	HYPSUDRAFT_43676	155832	158344	None	7638	1093	72435	No_or_no_constitutive_exon
GCACTTCTTGTCCTCAAACTACATGAAATGATGTTTCTCATGGGAAAAAGTT	257354	257416	257304	257356	1	scaffold_54	HYPSUDRAFT_838942	256072	259103	None	7638	1093	72435	No_or_no_constitutive_exon
GCTGACGAGAACGAGCCGCTTCGTTGCGGGAATGAGGGCCTGCAGTGGAGGA	9251	9566	9201	9253	1	scaffold_55	HYPSUDRAFT_204141	8599	9566	None	7638	1093	72435	No_or_no_constitutive_exon
ATATATTAAGCGTATTTGTTATCGATCGGCATACTTACTGGGGAATGCAGAT	14507	14769	14457	14509	1	scaffold_55	HYPSUDRAFT_56318	11493	14769	None	7638	1093	72435	No_or_no_constitutive_exon
TTAACCTATTCACCGATTTTCTATGTAGCCCTTATCTTTAATGGGTGCAGTT	49730	49836	49680	49732	1	scaffold_55	HYPSUDRAFT_143169	49508	51262	None	7638	1093	72435	No_or_no_constitutive_exon
GGCTGACGCGAGTTTCAAAGACGGAACCTGACTTATTTCTTGGGTCAAAGTG	80656	80791	80841	80789	-1	scaffold_55	HYPSUDRAFT_68905	79457	82328	None	7638	1093	72435	No_or_no_constitutive_exon
CTGTACATTTGTTCTCCAACGGAATTACTAACTCTGCCCCAAGGGTATAGCG	84576	84963	84526	84578	1	scaffold_55	HYPSUDRAFT_189383	83719	84963	None	7638	1093	72435	No_or_no_constitutive_exon
GTAAGCCTTGTCGCCCTTCACGTCACGTACATAACTCACTGGGTGGGTAGTA	113058	113338	113008	113060	1	scaffold_55	HYPSUDRAFT_142967	112820	115087	None	7638	1093	72435	No_or_no_constitutive_exon
TTGTCTTCATTCTGTGTACTGTGACAGTCTCATTCTGATCTGGGGTGTAGCT	124609	124638	124688	124636	-1	scaffold_55	HYPSUDRAFT_68925	123187	125651	None	7638	1093	72435	No_or_no_constitutive_exon
TCCGATTGTGAGTGGGCTGTGGGTGGTGTAGACGGAGCTGACGGGCGCAGAT	168892	169009	168842	168894	1	scaffold_55	HYPSUDRAFT_143092	168534	169813	None	7638	1093	72435	No_or_no_constitutive_exon
GGTAAGTGGCGGACTGCGATTGGCGGGCGGATATTGATGCGCGGGAGTAGTG	169196	169429	169146	169198	1	scaffold_55	HYPSUDRAFT_143092	168534	169813	None	7638	1093	72435	No_or_no_constitutive_exon
CAGTGAGTGTTCATTTCGTATGGGGGTGCTTTTTTTGAATGATGGGGCAGTG	174399	174480	174349	174401	1	scaffold_55	HYPSUDRAFT_204196	169929	176942	None	7638	1093	72435	No_or_no_constitutive_exon
TGTTGTCGCTGCGCTGCGGTGCATTTCTGGGCGCTGACGGGGGGGTGTAGGA	184475	184519	184425	184477	1	scaffold_55	HYPSUDRAFT_204199	184286	186484	None	7638	1093	72435	No_or_no_constitutive_exon
ATGTAGGTGCCCGTTTCACCGCCTGTGCCGCTGTTCTGATGAAGGGGCAGGG	188037	188150	188200	188148	-1	scaffold_55	HYPSUDRAFT_847535	187545	189934	None	7638	1093	72435	No_or_no_constitutive_exon
ATCCCACCTGGTGCTCGATGACTTCGATTCATTATCGTGTTCGGGAACAGAT	58381	58652	58331	58383	1	scaffold_56	HYPSUDRAFT_143241	58219	59326	None	7638	1093	72435	No_or_no_constitutive_exon
AATCTAAACTGTAGACGTCGTCGCACTCATCACTACTCCCGGGCAACCAGCC	106524	106645	106695	106643	-1	scaffold_56	HYPSUDRAFT_69017	106433	107745	None	7638	1093	72435	No_or_no_constitutive_exon
TGGTCAGCTCGAAGCTCATGAAATATAACGGAAGCGGAAGGGCGATGTAGGT	124436	124692	124742	124690	-1	scaffold_56	HYPSUDRAFT_851671	124436	125159	None	7638	1093	72435	No_or_no_constitutive_exon
GAATTATACATCTAGAAAGCATTGACGAGCCATTAAATTGGGATATACAGAG	181541	181782	181491	181543	1	scaffold_56	HYPSUDRAFT_143195	181125	181782	None	7638	1093	72435	No_or_no_constitutive_exon
GTCCACCTCTTCCCAGGATGTAGCGACTGATCGCGAGGGTCGAATACAAGAA	242307	242825	242257	242309	1	scaffold_56	HYPSUDRAFT_204297	241798	242825	None	7638	1093	72435	No_or_no_constitutive_exon
GTATATTTGACAATCGTCGATATCCGTATTCCTGACGGGGAGGTGTACAGCA	6711	6792	6661	6713	1	scaffold_57	HYPSUDRAFT_43988	6139	8035	None	7638	1093	72435	No_or_no_constitutive_exon
CTATCTGCCGTGTATTCTCGTATTCTATATACTGATTTGGGATAATCAAGGC	69633	69910	69960	69908	-1	scaffold_57	HYPSUDRAFT_89245	69633	70669	None	7638	1093	72435	No_or_no_constitutive_exon
TCACTGGCCGTTTTGTGTGTTCTATTTCGTTCGTGCTACTGGGTCGACAGAT	72423	72941	72373	72425	1	scaffold_57	HYPSUDRAFT_44011	71287	72941	None	7638	1093	72435	No_or_no_constitutive_exon
ATTGTCGACTTGCCCCATGCCTGCTGATAGGCCATGCCACGGGCGCGAAGAG	122300	122570	122620	122568	-1	scaffold_57	HYPSUDRAFT_854683	122300	123262	None	7638	1093	72435	No_or_no_constitutive_exon
TTTTTATGTCTCTGTTTTGTGCGCCCCTATATATTCAATGGGATAAATAGGA	125199	125287	125337	125285	-1	scaffold_57	HYPSUDRAFT_204330	123998	125554	None	7638	1093	72435	No_or_no_constitutive_exon
ACACGAATATGCTCTGCGACCTTCGTCGGAGTGTGTGGATGGGGCTACAGTC	129103	129317	129053	129105	1	scaffold_57	HYPSUDRAFT_56463	128645	129822	None	7638	1093	72435	No_or_no_constitutive_exon
CATTCAATGCTATGATATACTGCCTGACTAATGTATGTATGGGAACTTAGTT	7456	7683	7733	7681	-1	scaffold_58	HYPSUDRAFT_143405	4834	8643	None	7638	1093	72435	No_or_no_constitutive_exon
TTTTTTTTTTTTGACTTACATGATTTGCGAATACTGACCCGGGGTCGCAGAG	22438	22483	22388	22440	1	scaffold_58	HYPSUDRAFT_56497	22155	25113	None	7638	1093	72435	No_or_no_constitutive_exon
CGCGGCCTGGGCGTATGAAGATGGGCTTTTTTTTTGTCTTGGGATTGCAGGA	22650	22811	22600	22652	1	scaffold_58	HYPSUDRAFT_56497	22155	25113	None	7638	1093	72435	No_or_no_constitutive_exon
GCGCGGCCCCGTTCCCAATTTGTGGCCCTGCTCCTGCGCGAGATGGGCAGAA	134383	134507	134333	134385	1	scaffold_58	HYPSUDRAFT_204398	133119	134507	None	7638	1093	72435	No_or_no_constitutive_exon
GGCGTATATGTTATTCTCACCTCATCCCTTTATTATTGCAAGGGCGTTAGTC	197000	197091	196950	197002	1	scaffold_58	HYPSUDRAFT_1094494	196092	197700	None	7638	1093	72435	No_or_no_constitutive_exon
TGCGCGCTAGCTCTTGTCGCTCTTGACCAGATCGAGACTTGGGATTGTAGGC	229533	229757	229807	229755	-1	scaffold_58	HYPSUDRAFT_44074	228283	230653	None	7638	1093	72435	No_or_no_constitutive_exon
ACTAAACAGTTTCTCAACTCTCGACCTGACTGACTGGGCCAAAAACACAGAT	19189	19284	19139	19191	1	scaffold_59	HYPSUDRAFT_44096	19070	19420	None	7638	1093	72435	No_or_no_constitutive_exon
TTTTCCTTATATATGCACCTCTCATGCTTGCTGACGCGTGTGGGGCGTAGCC	21292	21388	21242	21294	1	scaffold_59	HYPSUDRAFT_858037	20944	21578	None	7638	1093	72435	No_or_no_constitutive_exon
TAAGTTGCTTTATTGCGTGACAGGGAATAAGGCTCATTTATAGGGCGAAGTC	23969	23994	24044	23992	-1	scaffold_59	HYPSUDRAFT_44100	23085	26688	None	7638	1093	72435	No_or_no_constitutive_exon
GGTGAGTCACTCTCCGGTCTTAGGGACTGCGCTCAACGCACGGGAACCAGCA	68327	68900	68950	68898	-1	scaffold_59	HYPSUDRAFT_168041	65541	69722	None	7638	1093	72435	No_or_no_constitutive_exon
TGACTATTTATTCTTGGTGCTTGGGGGTGCTGATATATAGAGCTGGGCAGGT	146246	146295	146345	146293	-1	scaffold_59	HYPSUDRAFT_204474	146246	147490	None	7638	1093	72435	No_or_no_constitutive_exon
TGTCCATGTCACACCCACCGTCGCGGTGGTTCAATTGACGGTCGGGATAGAC	148704	148871	148921	148869	-1	scaffold_59	HYPSUDRAFT_217540	147721	149167	None	7638	1093	72435	No_or_no_constitutive_exon
ATCCTCACGTCTTGAGGAGATACTGATTGTTTGAATACGGGAATAAATAGAT	150486	150532	150582	150530	-1	scaffold_59	HYPSUDRAFT_44149	149551	151114	None	7638	1093	72435	No_or_no_constitutive_exon
GTATTTTGAGCTTCGTTGTGTGTGGTGTTCCAAGGCTGACGGCGGGGTAGAT	182976	183035	183085	183033	-1	scaffold_59	HYPSUDRAFT_143535	181479	186218	None	7638	1093	72435	No_or_no_constitutive_exon
GTCGAGCAGTCTCTTGTTTTGAGGAAAGATCTCATCAAATTGGGTGACAGAT	32308	32340	32258	32310	1	scaffold_60	HYPSUDRAFT_44202	30365	33578	None	7638	1093	72435	No_or_no_constitutive_exon
GTGTGTTTTTCTTGGAGGGCGCTGGCTGACGACGACGGCGGGGCGGGCAGTG	43592	43675	43542	43594	1	scaffold_60	HYPSUDRAFT_69205	42609	44163	None	7638	1093	72435	No_or_no_constitutive_exon
GCATATACCCTCTTTTTTCCGCGACGAGCCTGACCTGTTGGGGCACGCAGCG	43904	44163	43854	43906	1	scaffold_60	HYPSUDRAFT_69205	42609	44163	None	7638	1093	72435	No_or_no_constitutive_exon
GGAATGAACGGCTGCACGAGAACCCCTTGATTAACCAAAGGGATATGCAGTG	54108	54182	54058	54110	1	scaffold_60	HYPSUDRAFT_204521	53907	54673	None	7638	1093	72435	No_or_no_constitutive_exon
GTGGGCACATCTCCATTGAGAATTGTTACTAACCTTCTGCAATGGGGAAGAC	54237	54314	54187	54239	1	scaffold_60	HYPSUDRAFT_204521	53907	54673	None	7638	1093	72435	No_or_no_constitutive_exon
ATGCGCATATACTTATGCGCGACTTGCTGACCTAGTATCTATGGGGACAGGA	66876	66985	66826	66878	1	scaffold_60	HYPSUDRAFT_143650	66506	67093	None	7638	1093	72435	No_or_no_constitutive_exon
GGTGTGTCTATCTCGGTTGACTTCGCACGACGAAGCTAAGGGTGGCACAGAA	82020	82603	82653	82601	-1	scaffold_60	HYPSUDRAFT_189915	77829	83295	None	7638	1093	72435	No_or_no_constitutive_exon
GAGCAACTATCATCAGTCGATCACCCTCGTATTGACGTCCGGGGCTGCAGCG	80609	81543	81593	81541	-1	scaffold_60	HYPSUDRAFT_189915	77829	83295	None	7638	1093	72435	No_or_no_constitutive_exon
TGCGCTCCCCGTATCCGTTGAGTGGCCGTGCTAAAATGGGGGCGGCGCAGTT	103967	104084	104134	104082	-1	scaffold_60	HYPSUDRAFT_44245	102545	104670	None	7638	1093	72435	No_or_no_constitutive_exon
TACGTGCTCTGCTGCTTCGACGGGGGGAGCATCTATGCTGACGGGCGCAGGT	117472	117616	117422	117474	1	scaffold_60	HYPSUDRAFT_168207	116963	120687	None	7638	1093	72435	No_or_no_constitutive_exon
GTGAGTCTCCTCCCTTTTTTCATTTGTCTCGAAAGCTGATACTGGGATAGCA	6944	7046	7096	7044	-1	scaffold_61	HYPSUDRAFT_44306	6474	8613	None	7638	1093	72435	No_or_no_constitutive_exon
GGTGCGCAAAGAAACTGGGGCGTCCCTTGATTGATCGTATGGGACGGCAGGC	13572	13685	13735	13683	-1	scaffold_61	HYPSUDRAFT_204582	12615	14609	None	7638	1093	72435	No_or_no_constitutive_exon
GGGGGGGAGGGGCTTTTTTTGTGGATGCTTATTGAGTTTTGGGGGGAAAGGA	15862	15976	15812	15864	1	scaffold_61	HYPSUDRAFT_89436	14669	18057	None	7638	1093	72435	No_or_no_constitutive_exon
GCGCGGTTCCTGCGTCATCCGCCCAGTTGCTACTGTATCAGGGCCAACAGAC	80564	80709	80514	80566	1	scaffold_61	HYPSUDRAFT_217653	80313	81635	None	7638	1093	72435	No_or_no_constitutive_exon
AGCGTCGTTTAGCGATAACGAAGCGGCGCGCTCACGTTTGGGGCAATCAGGA	107835	107869	107919	107867	-1	scaffold_61	HYPSUDRAFT_204615	106548	108876	None	7638	1093	72435	No_or_no_constitutive_exon
AGCATCAAGACTTCAGTGTTTTATTGTTGCTGACGATGTTGGGGGGTTAGCC	118792	119207	118742	118794	1	scaffold_61	HYPSUDRAFT_204620	118061	122857	None	7638	1093	72435	No_or_no_constitutive_exon
CTTTCTGCCCCACGTGCACTGCTAACTCGCCATTTTCGCGGCGGGTACAGCT	198917	198955	198867	198919	1	scaffold_61	HYPSUDRAFT_1095993	198534	199051	None	7638	1093	72435	No_or_no_constitutive_exon
TCCCATTTCCCTGGACTGTTCCTGTGCAGGTGCTGACGGGGGTACGGCAGCC	20463	21064	20413	20465	1	scaffold_62	HYPSUDRAFT_168299	14524	21064	None	7638	1093	72435	No_or_no_constitutive_exon
CCTCCGCGCGCCGCGTAGACGCAGACTGACGCCGGCCCACGGGCACACAGCG	108804	108982	109032	108980	-1	scaffold_62	HYPSUDRAFT_1096103	106472	109161	None	7638	1093	72435	No_or_no_constitutive_exon
CGCGACAATTTCCTCATGAAAGAGTGAAAGGCTGACTGGGATAATGATAGCG	130234	130341	130184	130236	1	scaffold_62	HYPSUDRAFT_204704	129333	130653	None	7638	1093	72435	No_or_no_constitutive_exon
GGTATGTCTTCTTAATTTTCGTCGGTTTCACGTTCTTATTGGGGACTCAGCA	130390	130450	130340	130392	1	scaffold_62	HYPSUDRAFT_204704	129333	130653	None	7638	1093	72435	No_or_no_constitutive_exon
TCCGGTGGGTGGGATCGCAGCGTGTATGCGCGCACGCACGGGCGGTACAGAC	194869	195012	195062	195010	-1	scaffold_62	HYPSUDRAFT_204727	194430	196575	None	7638	1093	72435	No_or_no_constitutive_exon
TCGAGGTGCGTCCTCGCCGCCGCCGCAAGTCCGTCGCTGACGGGGGCCAGGC	229147	229914	229097	229149	1	scaffold_63	HYPSUDRAFT_901770	228435	229914	None	7638	1093	72435	No_or_no_constitutive_exon
CCGCCCAGGGTGTGGAGCGGCGGAAACGAAGACGCGCGTGGGCGAAGGAGCG	48174	48717	48124	48176	1	scaffold_64	HYPSUDRAFT_190242	44529	48717	None	7638	1093	72435	No_or_no_constitutive_exon
TACCATCGTCTCACCGAATCATATCTGACACAGCTGAGTGGGGAGAGTAGTG	64449	64592	64399	64451	1	scaffold_64	HYPSUDRAFT_89571	64015	66155	None	7638	1093	72435	No_or_no_constitutive_exon
AAGCGATCTCCGACGCTGACGCTTATTATGATCTCGCTCGGGCGAGCTAGTC	224440	224535	224585	224533	-1	scaffold_64	HYPSUDRAFT_204885	222791	224778	None	7638	1093	72435	No_or_no_constitutive_exon
TGCGTAGTGACCCATTTCTCACCGGTGCGTCCGGCGTTGGGCGTGAATAGGT	223333	223392	223442	223390	-1	scaffold_64	HYPSUDRAFT_204885	222791	224778	None	7638	1093	72435	No_or_no_constitutive_exon
ACATTTACCACCACCGTGTGGCGGTGCGATATCTGATTGCGGGTACACAGGA	229683	229718	229768	229716	-1	scaffold_64	HYPSUDRAFT_204886	228064	229823	None	7638	1093	72435	No_or_no_constitutive_exon
CTGCCTCTGCGATCGCTGGCGACGCAGCCGCTGACCGCCGGGCTGGATAGTC	229532	229627	229677	229625	-1	scaffold_64	HYPSUDRAFT_204886	228064	229823	None	7638	1093	72435	No_or_no_constitutive_exon
GGTCATCACGGAATGTATTGGTTAGGGCGGGGAAATTGACGTCGGGACAGGC	9140	9386	9436	9384	-1	scaffold_65	HYPSUDRAFT_69501	9008	9820	None	7638	1093	72435	No_or_no_constitutive_exon
CGTCGCCTCCGCGTACTCATGGTATCCTGGCCGTCATTGGTGGGAGCCAGTA	103819	104171	103769	103821	1	scaffold_65	HYPSUDRAFT_908938	103548	104171	None	7638	1093	72435	No_or_no_constitutive_exon
CCTGGTCATAGGTTTTGCATGAGCTAGTTCAAATTCTGTTTGGGGAGAAGTT	197165	197292	197115	197167	1	scaffold_65	HYPSUDRAFT_204955	196945	197903	None	7638	1093	72435	No_or_no_constitutive_exon
GGTGAATGATACTCCATTCAATAGAGCGCTTTTTGCACAACGGGAACAAGTA	130520	130804	130854	130802	-1	scaffold_66	HYPSUDRAFT_911536	130520	131009	None	7638	1093	72435	No_or_no_constitutive_exon
TGTTGCACATGCCTGGCTTTATCAGCTTGACTTATGTATGAGGGTAATAGAT	143995	144097	143945	143997	1	scaffold_66	HYPSUDRAFT_44767	142140	144766	None	7638	1093	72435	No_or_no_constitutive_exon
TGTTTTATTTTAACTTTGTGTCTCGGGGGCTAATAAGTGGAGTGGGACAGCT	157383	157444	157494	157442	-1	scaffold_66	HYPSUDRAFT_912068	155923	159015	None	7638	1093	72435	No_or_no_constitutive_exon
CGTAAGGGAGGGTGTACGAGCGGCGCTGATATTATTTTTGGGTAATGTAGAT	172552	172634	172684	172632	-1	scaffold_66	HYPSUDRAFT_44780	168986	174795	None	7638	1093	72435	No_or_no_constitutive_exon
TCGTCGATTTTGAATAGCGCTTACCTTTGGGTGTGGGTGGGGGGGTGCAGAC	171445	171648	171698	171646	-1	scaffold_66	HYPSUDRAFT_44780	168986	174795	None	7638	1093	72435	No_or_no_constitutive_exon
GACACACTGTTCTCATTATACCATTATGTATTTTAAATTAGCCGGGGCAGAT	202497	202502	202552	202500	-1	scaffold_66	HYPSUDRAFT_44792	201444	203839	None	7638	1093	72435	No_or_no_constitutive_exon
TCTCCTGAGTGCTGTACAAAAAAACTCTCTAACGAATGTTATTGGGATAGGT	217898	217917	217848	217900	1	scaffold_66	HYPSUDRAFT_913356	216494	219712	None	7638	1093	72435	No_or_no_constitutive_exon
GTTTTGTCTTCTATGGATCTCAAATAATCTCCGTCTCATGGGTAGTACAGAA	23848	23959	23798	23850	1	scaffold_67	HYPSUDRAFT_56910	23538	24885	None	7638	1093	72435	No_or_no_constitutive_exon
CTTATTTTAGAGCGCAATAACTTTAAACTGACTGGCTGGTGGGAGTCTAGGC	42965	43529	43579	43527	-1	scaffold_67	HYPSUDRAFT_118568	42965	44907	None	7638	1093	72435	No_or_no_constitutive_exon
CTTAGACTGGGCGCAGGGACTTCACGGATCCAATCGTCTTGGGATAACAGGC	88261	88453	88211	88263	1	scaffold_67	HYPSUDRAFT_69618	85787	88987	None	7638	1093	72435	No_or_no_constitutive_exon
AGTATCCGCATGCACAATAAACTCCCGCGTCTTAATCATTTGGGGCACAGCT	7738	7783	7833	7781	-1	scaffold_68	HYPSUDRAFT_69642	6083	8656	None	7638	1093	72435	No_or_no_constitutive_exon
GCTTCCTCCACAATTCTTCTCTAATATGCAAGACTAACTGGGTGCAACAGAG	60146	60253	60303	60251	-1	scaffold_68	HYPSUDRAFT_190528	60146	62942	None	7638	1093	72435	No_or_no_constitutive_exon
GCTTCCTGATCCTCTTTTCTATTCAGTTGACTGATCATACCATGGGACAGTC	66107	66360	66057	66109	1	scaffold_68	HYPSUDRAFT_144552	64304	68931	None	7638	1093	72435	No_or_no_constitutive_exon
TTTTTGTGTGTGTCCTGGTGGGGAGGTGCTGATTGGGTTGGGGGCGGTAGAT	78756	79873	78706	78758	1	scaffold_68	HYPSUDRAFT_69665	78400	81275	None	7638	1093	72435	No_or_no_constitutive_exon
ATGTGCGCGCAGATGAGGTGGCCCGCAGCGAGAGGGTTGATGGGCGACAGCT	83343	83935	83985	83933	-1	scaffold_68	HYPSUDRAFT_205117	83343	84229	None	7638	1093	72435	No_or_no_constitutive_exon
TCCAGCCCATTGCCCGTTACAATGCTGAATGTGTGGTGCGGGTATGATAGAC	87521	87557	87607	87555	-1	scaffold_68	HYPSUDRAFT_44909	85414	87913	None	7638	1093	72435	No_or_no_constitutive_exon
GTAATTAGACGCGCACCTTTGTGCTGATGTTGATCGTTTTGCCGGGAAAGGT	205382	205694	205332	205384	1	scaffold_68	HYPSUDRAFT_144517	202176	205694	None	7638	1093	72435	No_or_no_constitutive_exon
TATGCTTCAGTTTATTCATAAAAAATCGATGCTGAAATGTGCGTGGGCAGGC	3176	3209	3259	3207	-1	scaffold_69	HYPSUDRAFT_205158	3176	5282	None	7638	1093	72435	No_or_no_constitutive_exon
TGTCTTTACCGTTTTGCCCACGGAACGTTCTAACGGTGGCCGGGGGTCAGCT	101998	102203	102253	102201	-1	scaffold_69	HYPSUDRAFT_919639	101998	102970	None	7638	1093	72435	No_or_no_constitutive_exon
ATCTGCGTGCGGTGTGTGTGCTGATGGCGCTTTTTGTTTTGGGTGTGCAGAG	137142	137174	137092	137144	1	scaffold_69	HYPSUDRAFT_69741	135000	137660	None	7638	1093	72435	No_or_no_constitutive_exon
TCCCTCCTTCCCTCATCGCTGAGTGTTGGCTGACGCGGCGGCGGGGTCAGGG	138802	138810	138752	138804	1	scaffold_69	HYPSUDRAFT_218065	138316	141541	None	7638	1093	72435	No_or_no_constitutive_exon
TTGCTGCCAGTGGGGTGCTGATAGCGCTGACGTCGATACTTCGGGGGCAGGC	138883	139000	138833	138885	1	scaffold_69	HYPSUDRAFT_218065	138316	141541	None	7638	1093	72435	No_or_no_constitutive_exon
AATGCCCAATTTTCATATTTACCGGATGAAATGTGGACTGGGCAATGCAGCG	139134	139340	139084	139136	1	scaffold_69	HYPSUDRAFT_218065	138316	141541	None	7638	1093	72435	No_or_no_constitutive_exon
GTACGCTGCCCCCCCCGGAGACGTAGAGACGCACGCTGATGAGGGCGAAGGA	139885	139943	139835	139887	1	scaffold_69	HYPSUDRAFT_218065	138316	141541	None	7638	1093	72435	No_or_no_constitutive_exon
TGTGTCTGCTGCCTGCGTATGGGAGCGCGCTGATGGATGATGGGACACAGAT	143035	143093	142985	143037	1	scaffold_69	HYPSUDRAFT_45020	142476	144121	None	7638	1093	72435	No_or_no_constitutive_exon
CGTACGTGAGCGATGTCTTGCGAGTAGATAAGTTGCTGATCCGGGAGCAGAG	157506	158906	157456	157508	1	scaffold_69	HYPSUDRAFT_69749	157087	158906	None	7638	1093	72435	No_or_no_constitutive_exon
GTCCTTACTCGCTCGCTTTAGCACGCACCCTGGCGATCATGGGTATGTAGGA	202109	202431	202481	202429	-1	scaffold_69	HYPSUDRAFT_1097662	202109	203808	None	7638	1093	72435	No_or_no_constitutive_exon
GGTATGTGTTGGCTCGTTGTTCGATGTACTGTTTACAGATATTGGGGTAGCC	10020	10130	10180	10128	-1	scaffold_70	HYPSUDRAFT_144864	7466	11671	None	7638	1093	72435	No_or_no_constitutive_exon
AAAGTGAGTAAATAATGATGCCTGCTGCGACTTACTGAGGGAAAGAAAAGTC	12757	13136	13186	13134	-1	scaffold_70	HYPSUDRAFT_45058	12101	14778	None	7638	1093	72435	No_or_no_constitutive_exon
TTCACGCAACAAAAGAGCATTCTAATCGAAGGAACCTAATTGGGAAATAGAC	49812	49929	49762	49814	1	scaffold_70	HYPSUDRAFT_69788	45391	49929	None	7638	1093	72435	No_or_no_constitutive_exon
AGTTGATCGCTGCTGAGAGTCAGTGCTGATCTATATTGGGCAAATCAAAGCA	57342	57427	57292	57344	1	scaffold_70	HYPSUDRAFT_205245	54879	58609	None	7638	1093	72435	No_or_no_constitutive_exon
CCGAACCGTCATCGTTGCCGGAAGCTCGCTCACCTTCGATGGGTGTGTAGAA	106985	107281	107331	107279	-1	scaffold_70	HYPSUDRAFT_45116	106617	109723	None	7638	1093	72435	No_or_no_constitutive_exon
ACCATCCGTGAGTCGTGTTTCCTTTCAATTCTAGGATTTATGAGGGCTAGTT	114315	114322	114265	114317	1	scaffold_70	HYPSUDRAFT_69814	113122	114322	None	7638	1093	72435	No_or_no_constitutive_exon
GTACTTCGGCAACCGCCATAACCTACCGAAATTTCTGACCGCGGGCACAGCA	149847	150059	149797	149849	1	scaffold_70	HYPSUDRAFT_45142	149037	151162	None	7638	1093	72435	No_or_no_constitutive_exon
GTAGCGTCTCTATTGTAGGCTGTCTGCTCGCCGCTAACTTGCGGGAATAGGG	150343	150450	150293	150345	1	scaffold_70	HYPSUDRAFT_45142	149037	151162	None	7638	1093	72435	No_or_no_constitutive_exon
CCTGTATTTGGTGTAGACGCGTTGCTGAAATGGTTTGGCGGGATTGACAGCA	12104	12212	12054	12106	1	scaffold_72	HYPSUDRAFT_145049	10334	12212	None	7638	1093	72435	No_or_no_constitutive_exon
CTCGCGGCTCGTGCGTGGTCCGATTATATTGACTGCCAGTGTGGGCGTAGGG	24274	24463	24513	24461	-1	scaffold_72	HYPSUDRAFT_45238	22637	24989	None	7638	1093	72435	No_or_no_constitutive_exon
CTCCTTTCCCCTCGTCGCGCGGGTGGATGACTGACGGACTGCGGGCACAGAA	61372	61952	61322	61374	1	scaffold_72	HYPSUDRAFT_45256	60685	61952	None	7638	1093	72435	No_or_no_constitutive_exon
GTTGGGGGTGTTTGATGGGAAGCTGGGCTGATTTTGTGGGGGGGGGGCAGAA	67468	67514	67418	67470	1	scaffold_72	HYPSUDRAFT_45259	66695	68632	None	7638	1093	72435	No_or_no_constitutive_exon
CTTTCAATTGGGTGTTTGTAAGATAGTAACTATATTATTCGGTGGGGTAGGC	98646	98734	98596	98648	1	scaffold_72	HYPSUDRAFT_218219	96405	99311	None	7638	1093	72435	No_or_no_constitutive_exon
CTTAGTCTGGGTGCACGGATTTTACCGAGCCAATCTTCTTGGGATCACAGGC	133261	133453	133211	133263	1	scaffold_72	HYPSUDRAFT_45294	130729	134202	None	7638	1093	72435	No_or_no_constitutive_exon
TTATGCGTCGGCGTTCGTTTCTGTGTCGCGGCTGACTGCGGGACGTGTAGAT	129325	129496	129546	129494	-1	scaffold_73	HYPSUDRAFT_69995	128721	130190	None	7638	1093	72435	No_or_no_constitutive_exon
AACTAATCGATAATATAATATCATGGGGTTGGTGATCGTGGGGTATACAGTG	161131	161501	161551	161499	-1	scaffold_73	HYPSUDRAFT_90079	161131	164463	None	7638	1093	72435	No_or_no_constitutive_exon
GGTAAGTCATGCTCTATATCTAGTCCGACTAGTGCTGACCGGGCGGTCAGAG	185025	185196	185246	185194	-1	scaffold_73	HYPSUDRAFT_57199	182490	185860	None	7638	1093	72435	No_or_no_constitutive_exon
CACTTTTTACAAAATCTGTTCAGATTCTTACGCAAGGAATGCGAGGGCAGTT	8280	8438	8488	8436	-1	scaffold_74	HYPSUDRAFT_145188	7554	9979	None	7638	1093	72435	No_or_no_constitutive_exon
TTAATCCGTATCACCGTTCATGGGAGGACATACTGACCACCGAGGGATAGAA	99100	99175	99225	99173	-1	scaffold_74	HYPSUDRAFT_45431	98112	99688	None	7638	1093	72435	No_or_no_constitutive_exon
CATAAGTTAATAATCTCACGCACAGCTGAGCACTAACATGGGCGTGGCAGAT	98622	98840	98890	98838	-1	scaffold_74	HYPSUDRAFT_45431	98112	99688	None	7638	1093	72435	No_or_no_constitutive_exon
TCATGTAGCGCGCCGCAGCGGCCTTTACTGATCTACTTGGGGCCGGGCAGTG	105939	106422	106472	106420	-1	scaffold_74	HYPSUDRAFT_45444	105939	106765	None	7638	1093	72435	No_or_no_constitutive_exon
GTTTACCGCCCGCCCGCTGCCCGTGCCCGGATGCTGACTCCGCAGGGCAGTG	171138	171237	171287	171235	-1	scaffold_74	HYPSUDRAFT_205533	170641	171787	None	7638	1093	72435	No_or_no_constitutive_exon
TCTCGCTTGCTTCTCCGAGCCGCACGTCTACTGAGCGCAACTGGGGACAGGA	69664	69722	69614	69666	1	scaffold_75	HYPSUDRAFT_45494	68564	71385	None	7638	1093	72435	No_or_no_constitutive_exon
TCTGTGCGTATATGTGTGTTCAAATTGTCTGATACCGGCTCTGGGGACAGTT	84100	84199	84249	84197	-1	scaffold_75	HYPSUDRAFT_965824	83453	85774	None	7638	1093	72435	No_or_no_constitutive_exon
ACTTTTTATTGAGCATTCGTTCGCATCTGATATGTTGGGTGGGCATCAAGCG	89483	89650	89433	89485	1	scaffold_75	HYPSUDRAFT_70095	88931	90328	None	7638	1093	72435	No_or_no_constitutive_exon
TGCCGAGCGGGGGGTCGAGCCCCGCGAAGCGCACGGTGAGCCGCGGGGAGAG	93620	93836	93570	93622	1	scaffold_75	HYPSUDRAFT_145355	92407	93836	None	7638	1093	72435	No_or_no_constitutive_exon
ATGTTAATCTTAAAAGTGGGCTTCTTTACTGACTGTAATCGGGTGTATAGAC	134013	134125	133963	134015	1	scaffold_75	HYPSUDRAFT_205578	132162	134226	None	7638	1093	72435	No_or_no_constitutive_exon
CGATCTTGGAACTCCCATCGCATACCGAGTTGTATAACGTGTTGGGGCAGGT	104756	105191	105241	105189	-1	scaffold_76	HYPSUDRAFT_218388	104004	105476	None	7638	1093	72435	No_or_no_constitutive_exon
CGTCTTTCATGTGTATGTCTAGTGCGGGCGCTCATACTTAGGGGCTATAGCA	148448	148525	148575	148523	-1	scaffold_76	HYPSUDRAFT_968702	147530	149186	None	7638	1093	72435	No_or_no_constitutive_exon
CGAAAGTGAGAGTGAGAGCGAAGAAGGGAGTGGTAGTGGGGAGGAGGGAGGC	56436	57081	56386	56438	1	scaffold_77	HYPSUDRAFT_970402	53649	57081	None	7638	1093	72435	No_or_no_constitutive_exon
CGCTCAATCTCTGTGCCGTCAGCTCATAAGACGCCTGTGTGGGCACATAGGT	157352	157450	157500	157448	-1	scaffold_77	HYPSUDRAFT_218454	155911	157813	None	7638	1093	72435	No_or_no_constitutive_exon
CGGCGCGTTTCTGTCTCTGTTGTTGACTGGGGTGCTAACGTGCGGGGCAGGT	39962	40176	39912	39964	1	scaffold_78	HYPSUDRAFT_45697	38255	40176	None	7638	1093	72435	No_or_no_constitutive_exon
CTTTTCGTGGCGGGAGAGCCGGCACTGACGGGGATGCGCGGGACTTGGAGGG	81684	81805	81855	81803	-1	scaffold_78	HYPSUDRAFT_70267	81139	82487	None	7638	1093	72435	No_or_no_constitutive_exon
TCGACATGCCATATATTTCCTGAGCTGTGGATTTATGACGGGAACCACAGGT	82903	83028	83078	83026	-1	scaffold_78	HYPSUDRAFT_45719	82903	84019	None	7638	1093	72435	No_or_no_constitutive_exon
CTAATTTCCCTGCGGTTTGCGTCCCACATTGACCGTGCGCGCACGGGCAGCT	85497	85570	85447	85499	1	scaffold_78	HYPSUDRAFT_169779	85242	86969	None	7638	1093	72435	No_or_no_constitutive_exon
GAGCTTTTCATTCGTAATGACTGCGCAGATACTGAATGATGTATGGGCAGCC	98902	98971	99021	98969	-1	scaffold_78	HYPSUDRAFT_79398	97226	99837	None	7638	1093	72435	No_or_no_constitutive_exon
CCCTTCGAGATCAACGCAAGATGCTACAAGAAAAAATTCAAAACTGGGAGGC	119865	120906	120956	120904	-1	scaffold_78	HYPSUDRAFT_115767	119865	123616	None	7638	1093	72435	No_or_no_constitutive_exon
ACAAGATGTGGGAGGAAAGTGGACCTTCATTCACATATTGGGGTGTACAGCT	31972	31989	32039	31987	-1	scaffold_79	HYPSUDRAFT_205764	28999	32491	None	7638	1093	72435	No_or_no_constitutive_exon
CACGCGCAGCAGGGGCAGATGCATAATGGGGGTGGAGGAGGGGGGGGGAGGA	45669	46882	45619	45671	1	scaffold_79	HYPSUDRAFT_975728	44820	46882	None	7638	1093	72435	No_or_no_constitutive_exon
GTACTTCATTTATGAGCCTTATTTCTATTACGTATTTAAGGGAACTATAGCG	55291	55375	55241	55293	1	scaffold_79	HYPSUDRAFT_145806	54951	56486	None	7638	1093	72435	No_or_no_constitutive_exon
CTTCTGTTAGGGTTCGTTGAAACCAGAACTAACTTGGCTGGGCGATGCAGGT	78154	78182	78104	78156	1	scaffold_79	HYPSUDRAFT_169845	76454	79250	None	7638	1093	72435	No_or_no_constitutive_exon
CTGATTGATCTTTCATCGGTGTTCTTTGCAGGGGTGAATTCGGGATGCAGGA	159890	159973	159840	159892	1	scaffold_79	HYPSUDRAFT_57445	158551	159973	None	7638	1093	72435	No_or_no_constitutive_exon
CGTTGGGGATTTGGGTCGTGTGTCCTTGTTCGCTGACTGGGGGGGGGCAGTA	182360	182388	182310	182362	1	scaffold_79	HYPSUDRAFT_79446	181480	183033	None	7638	1093	72435	No_or_no_constitutive_exon
GGGAGCGCATACGGTACCTGATCGGAAGCTGACTGTGTGGGGGATGGCAGTG	84958	84974	84908	84960	1	scaffold_80	HYPSUDRAFT_45860	84451	86329	None	7638	1093	72435	No_or_no_constitutive_exon
TTTGCTGCGCCGCGGCCCATTCATGAGCTGTTGATCATGGGGACCGACAGGC	13386	13541	13336	13388	1	scaffold_81	HYPSUDRAFT_45918	13161	14761	None	7638	1093	72435	No_or_no_constitutive_exon
GTTGAATGTACTGTTCAAACATTCTTTTTGAATTCTAAAGGTGGGGTCAGAG	13890	13992	13840	13892	1	scaffold_81	HYPSUDRAFT_45918	13161	14761	None	7638	1093	72435	No_or_no_constitutive_exon
GCCATTCATGAGCAAGGTGCTACTGCTGATCCGATAGCTTGGGGAAATAGTC	32848	32924	32798	32850	1	scaffold_81	HYPSUDRAFT_45930	32034	33884	None	7638	1093	72435	No_or_no_constitutive_exon
CGCCGCCCCCCGGTCCCGCCAGGAGGCTGCTAATATATTTGGGGCCATAGTC	71574	71659	71709	71657	-1	scaffold_81	HYPSUDRAFT_45968	70357	71801	None	7638	1093	72435	No_or_no_constitutive_exon
GCAATCGACTCGTTACCAACGCGTCTTGGGGCTCACCTCTGGGCTTGAAGAC	35506	35524	35574	35522	-1	scaffold_82	HYPSUDRAFT_46030	34725	35716	None	7638	1093	72435	No_or_no_constitutive_exon
GATGTTTACACTCCAGCACAGAACGTACAGCTCACGGGCTGAACGATCAGAG	37756	37819	37706	37758	1	scaffold_82	HYPSUDRAFT_46033	36992	39416	None	7638	1093	72435	No_or_no_constitutive_exon
AGCATAACTAACGCGACCGTGTTGGAATGGGGTTAATTGAAGGGTAGTAGAT	57927	58010	58060	58008	-1	scaffold_82	HYPSUDRAFT_90506	56969	58696	None	7638	1093	72435	No_or_no_constitutive_exon
GAACGTTTCTCTCTGGAACCATTTTATATAAAAATATTCCCCAGGGAAAGCG	106049	106202	105999	106051	1	scaffold_82	HYPSUDRAFT_146055	105850	106434	None	7638	1093	72435	No_or_no_constitutive_exon
GTTCTCGCTGTTTTGTGGTCTCCTGTACGGCATAATTGACAGGGTTACAGGA	109498	109824	109874	109822	-1	scaffold_82	HYPSUDRAFT_46069	106424	113447	None	7638	1093	72435	No_or_no_constitutive_exon
TTGACAACCTGCACAAGGTGTCCATGTAAACTTAAAAATGGGACGATAAGAT	56890	56943	56840	56892	1	scaffold_83	HYPSUDRAFT_1007302	54708	59719	None	7638	1093	72435	No_or_no_constitutive_exon
TTTTCCTGTGTTGTTATAGGAGGTGGTGGGCGGGGCTGAGGGGGAGGCAGAT	152321	152408	152458	152406	-1	scaffold_83	HYPSUDRAFT_170303	146076	152603	None	7638	1093	72435	No_or_no_constitutive_exon
GTGTCTGGAGTGCTGATCGGACGCTGATTGGATTAATTGGGTGGGTGCAGGT	151556	151659	151709	151657	-1	scaffold_83	HYPSUDRAFT_170303	146076	152603	None	7638	1093	72435	No_or_no_constitutive_exon
TTATAGGCGCGTGCGTGGCTCACGCTGGGTTGGCTGGGCTGGGTGTGCAGTG	150134	150174	150224	150172	-1	scaffold_83	HYPSUDRAFT_170303	146076	152603	None	7638	1093	72435	No_or_no_constitutive_exon
GGTGGTGGTGTGAGTGCTAATGGTGATTGGTTGGTGGTTGGTGGGAGTAGAA	150040	150060	150110	150058	-1	scaffold_83	HYPSUDRAFT_170303	146076	152603	None	7638	1093	72435	No_or_no_constitutive_exon
CTTCCTGAGAAAATGGTGTGTGGGGGGTGTGCTGATGCTTGGGGGGACAGGG	149635	149680	149730	149678	-1	scaffold_83	HYPSUDRAFT_170303	146076	152603	None	7638	1093	72435	No_or_no_constitutive_exon
GTGTGGTGGGTGAATGGGAAAAGGGTGCTGATGTTTGCTTTTGGGAATAGTA	149426	149458	149508	149456	-1	scaffold_83	HYPSUDRAFT_170303	146076	152603	None	7638	1093	72435	No_or_no_constitutive_exon
AACTCATTTCTAGGTTGCAATTTGTAATAACGTTATCCCCGGGTGTGCAGAA	161383	161617	161333	161385	1	scaffold_83	HYPSUDRAFT_1009460	161057	163640	None	7638	1093	72435	No_or_no_constitutive_exon
GTGAGTAGCATCAGGTTGAGGTCAGCTCGTTAACTGACGGGAAAGCATAGGT	166797	166830	166880	166828	-1	scaffold_83	HYPSUDRAFT_192041	165910	167261	None	7638	1093	72435	No_or_no_constitutive_exon
GTATCTACAACTTAATATCTGCTGTTTCGTCGATTCTCACCGGGAAAAAGAT	31971	32030	31921	31973	1	scaffold_84	HYPSUDRAFT_206043	29411	32952	None	7638	1093	72435	No_or_no_constitutive_exon
ATCCGTCTATTCCGCTGTGCGTGTGCTTATTTTTTTTATTGTCGGGGTAGGA	87364	87514	87564	87512	-1	scaffold_84	HYPSUDRAFT_70594	87364	89265	None	7638	1093	72435	No_or_no_constitutive_exon
GAATTCGACGACGGCGACGGCGACGGCGCGCACAACGAAGGCTGGGCAAGTG	95454	96461	96511	96459	-1	scaffold_84	HYPSUDRAFT_1011233	95454	98252	None	7638	1093	72435	No_or_no_constitutive_exon
GTTCAATTTGCTGAAGTTCTATTCGATCACTTTTGTTGACGAGCGGGAAGGA	141845	143166	143216	143164	-1	scaffold_84	HYPSUDRAFT_192120	139458	143457	None	7638	1093	72435	No_or_no_constitutive_exon
GCGTAAACTCGGTTGTTTGTTATCCAAATAACTATTCAAAGGGCCAAAAGAT	145967	146028	145917	145969	1	scaffold_84	HYPSUDRAFT_46248	143433	146643	None	7638	1093	72435	No_or_no_constitutive_exon
CTGTTCCCCTCTTCTGTGCTGCATTATACACACCTTTTGTTTGGGGATAGGA	156879	157410	157460	157408	-1	scaffold_84	HYPSUDRAFT_170395	156879	157894	None	7638	1093	72435	No_or_no_constitutive_exon
CTCCGGTGCGCACCCAGCCCATCATCGTGAACGTCTGATGGGGTGGTCAGCG	54427	54530	54580	54528	-1	scaffold_85	HYPSUDRAFT_206114	54278	54997	None	7638	1093	72435	No_or_no_constitutive_exon
TACGCTCATATCACGGACAAGGCTTATAATGACATACTGTGGGGCTACAGAG	103336	103929	103286	103338	1	scaffold_85	HYPSUDRAFT_1014773	101833	103929	None	7638	1093	72435	No_or_no_constitutive_exon
TGGTGAGTGCGATTTTTGTTTTGGATGAATTGCTCTCACTAGGCGGGCAGTG	124955	125074	124905	124957	1	scaffold_85	HYPSUDRAFT_46329	123934	126347	None	7638	1093	72435	No_or_no_constitutive_exon
GACTTCTCATCTTCTGCATACATCTGAAATGTGAAAACGTCGGGCAATAGAA	7880	7917	7967	7915	-1	scaffold_86	HYPSUDRAFT_46363	6260	8193	None	7638	1093	72435	No_or_no_constitutive_exon
TTCAATCTGTGTTGTGGCTTGGCTGACCGGGACTTTTTTTGGGTACGCAGTG	65312	65393	65262	65314	1	scaffold_86	HYPSUDRAFT_70699	64643	68386	None	7638	1093	72435	No_or_no_constitutive_exon
TCTATATGATATAATTGCATCTTTTGCCGACGTTGCTATTAGGGTTGAAGGC	146369	146723	146319	146371	1	scaffold_86	HYPSUDRAFT_146538	145607	149111	None	7638	1093	72435	No_or_no_constitutive_exon
CTACTGTTTTGTTCGATTTCCATCTCTTTACTCAAGTTGTGGCGGGCTAGGA	156597	156706	156756	156704	-1	scaffold_86	HYPSUDRAFT_146448	156090	160671	None	7638	1093	72435	No_or_no_constitutive_exon
CCTGCCGTGTCAGAGGCCACGATGTCAGCCTAACGTCTGGGCGGATGCAGCG	2965	3030	3080	3028	-1	scaffold_87	HYPSUDRAFT_46458	2191	3473	None	7638	1093	72435	No_or_no_constitutive_exon
TATTCCTTATTCGCTGTCTTCCGCTCATTCCGTAACGCACGCTGGGACAGAT	10536	10654	10704	10652	-1	scaffold_87	HYPSUDRAFT_146586	10536	11266	None	7638	1093	72435	No_or_no_constitutive_exon
TTCGGGTTGATTTCCATCCGGCGTCCGGCGTGCTGATGGATGGGGGACAGAT	23435	23546	23596	23544	-1	scaffold_87	HYPSUDRAFT_1021216	20181	24066	None	7638	1093	72435	No_or_no_constitutive_exon
CCTGCCGTGTCAGAGGCCACGATGTCAGCCTAACGTCTGGGCGGATGCAGCG	31399	31464	31349	31401	1	scaffold_87	HYPSUDRAFT_46468	30839	32221	None	7638	1093	72435	No_or_no_constitutive_exon
TCCAAACCCAAACAGCAGGTTCGAGATGCTAAATTGCACTTGGGCGGTAGAC	49311	49450	49261	49313	1	scaffold_87	HYPSUDRAFT_206215	48803	50183	None	7638	1093	72435	No_or_no_constitutive_exon
TGCGTTATCTGATCGGCCCACATGCGTGCGGCGAGGCTGACGGGACGCAGGA	57991	58208	57941	57993	1	scaffold_88	HYPSUDRAFT_218946	57251	58816	None	7638	1093	72435	No_or_no_constitutive_exon
GCATGGTGTTGTGCAATAACAGACACCAAGAAACTCATCTCTGAGGGAAGGC	63360	63378	63428	63376	-1	scaffold_88	HYPSUDRAFT_206272	60981	63719	None	7638	1093	72435	No_or_no_constitutive_exon
TATATTGAAGTTTCGTGCCTGTCCTCACATCTGGCTGACTGGGATATCAGAA	87563	88363	87513	87565	1	scaffold_88	HYPSUDRAFT_1023378	85192	88363	None	7638	1093	72435	No_or_no_constitutive_exon
GCTTTGGGCCATTCTATTCCACCAGAAACCAAGCTGAATAAGGGTATCAGGG	158439	158676	158389	158441	1	scaffold_88	HYPSUDRAFT_46575	157004	158676	None	7638	1093	72435	No_or_no_constitutive_exon
TGTGTTGTATGTGGGTTTTTGCGGGGTTGACTCTGATGCGGGGGGTTTAGAA	15944	16020	16070	16018	-1	scaffold_89	HYPSUDRAFT_206309	15396	18741	None	7638	1093	72435	No_or_no_constitutive_exon
ATATACAGGCTTTATTTACCGCGCGGAATAGTACTGATTTTGGGGGGCAGTA	27772	27790	27840	27788	-1	scaffold_89	HYPSUDRAFT_1025354	26860	29004	None	7638	1093	72435	No_or_no_constitutive_exon
TCAGCTTCTTGCTTGCGTGTTCTCATTCATACTATGGTGAACGGGAATAGGA	26860	27227	27277	27225	-1	scaffold_89	HYPSUDRAFT_1025354	26860	29004	None	7638	1093	72435	No_or_no_constitutive_exon
TATGTATAGAGTTCTTGCGCGATTTCCACCACTCTATCGAGGGATATCAGAG	153957	154115	153907	153959	1	scaffold_89	HYPSUDRAFT_57821	153681	155179	None	7638	1093	72435	No_or_no_constitutive_exon
TCGTCTTCCGCCGCCTGCATGGCGCCCGATCTCGCTCCCGCGGGATTAAGAG	163818	164305	163768	163820	1	scaffold_89	HYPSUDRAFT_206354	161913	164838	None	7638	1093	72435	No_or_no_constitutive_exon
TGCCATTTCGCTGTTGCGTGGTGATGTCACTGATGTGCTGCGGCGGGCAGCG	38329	38935	38279	38331	1	scaffold_90	HYPSUDRAFT_170761	37730	39953	None	7638	1093	72435	No_or_no_constitutive_exon
TCTCAAAATTATACTACTTCAAAGAGGAGATAATGACGGCTGGGCAACAGCG	156250	158002	156200	156252	1	scaffold_90	HYPSUDRAFT_192512	155733	158002	None	7638	1093	72435	No_or_no_constitutive_exon
GTCATATGTTATCGGTCAGCGGGGAGAGGCTGATTGGTTTTGGGTGGTAGTG	50912	50962	51012	50960	-1	scaffold_91	HYPSUDRAFT_146874	50417	51203	None	7638	1093	72435	No_or_no_constitutive_exon
GGTGAGTGCGGGTTGTTTGCGTTGGTGTTTTATGCTGATGGGTGGGACAGGG	51378	52589	52639	52587	-1	scaffold_91	HYPSUDRAFT_1042308	51378	55103	None	7638	1093	72435	No_or_no_constitutive_exon
CTGGTGGATTGGGACTGCGCTGACGCTTTTCTTTTCTTTGGGTGGTGTAGAT	117447	117483	117533	117481	-1	scaffold_91	HYPSUDRAFT_219062	116401	119471	None	7638	1093	72435	No_or_no_constitutive_exon
TTGTTTTGTGCGGTGTTTTCTTTTGTTTTTGCTGATAATAACGGGGCTAGGT	122485	122608	122658	122606	-1	scaffold_91	HYPSUDRAFT_206440	121233	124590	None	7638	1093	72435	No_or_no_constitutive_exon
GTGAGCGCTATCCTGTCGCACCCTGCAGACCACTGAGCGTTTGTGGGAAGGC	153480	153589	153430	153482	1	scaffold_91	HYPSUDRAFT_146846	151609	153589	None	7638	1093	72435	No_or_no_constitutive_exon
CGTGCGCCTGCCATCAGCAGCGAGCGAGGGGCGGGCCGGCGGGCGGCTAGTG	105936	106099	105886	105938	1	scaffold_93	HYPSUDRAFT_206517	105483	106492	None	7638	1093	72435	No_or_no_constitutive_exon
CGATCTGGAGAGCGAGCTGACTTCGTTGACAATTTTGTCCGTGGGGACAGAT	76909	77015	76859	76911	1	scaffold_94	HYPSUDRAFT_111694	76352	77188	None	7638	1093	72435	No_or_no_constitutive_exon
AGGCGCCGAGGTGTTGTTCGCGGGCCCGCATAATGTTAAAGGGGTTGTAGAC	154795	154828	154878	154826	-1	scaffold_94	HYPSUDRAFT_1046429	153821	155920	None	7638	1093	72435	No_or_no_constitutive_exon
AAGCTCCCTTTACCCGTGTTCTCGACGTCAGTGGTTGACATAGGGTACAGGC	23957	24149	23907	23959	1	scaffold_95	HYPSUDRAFT_46828	23025	25778	None	7638	1093	72435	No_or_no_constitutive_exon
GCCCGCTGCCGCGCTTGAATATGCGGGATATATCCGGGACCGGGGCGAAGCC	100559	100670	100509	100561	1	scaffold_95	HYPSUDRAFT_192651	95414	100670	None	7638	1093	72435	No_or_no_constitutive_exon
CATTTACCGCCCGCCCGCTGCCCGTGGCGGATGCGGACCCCGCAGGGTAGTG	152281	152380	152231	152283	1	scaffold_95	HYPSUDRAFT_147089	151924	159587	None	7638	1093	72435	No_or_no_constitutive_exon
CTCCCACTCATCAAATCGACTAAAAGCCTACTTACGTTACGGGCGACTAGCC	59399	59948	59998	59946	-1	scaffold_96	HYPSUDRAFT_79865	59399	60610	None	7638	1093	72435	No_or_no_constitutive_exon
GTATCGGCATTCCATTCCATTTGTGAGCATGATATTGACGGGAAAACTAGGC	65994	66232	66282	66230	-1	scaffold_96	HYPSUDRAFT_71052	65994	68223	None	7638	1093	72435	No_or_no_constitutive_exon
TCTGCAAGCGGCGCAAGGTCAGCCGACACTAACATTCTGTGGACTGGGAGAG	68797	69306	68747	68799	1	scaffold_96	HYPSUDRAFT_1052040	68045	69306	None	7638	1093	72435	No_or_no_constitutive_exon
TGTCACATCTATTTCTTTTGGCCTTGTCCTTTCTCACAAGGGTGGTGAAGTT	79617	79843	79893	79841	-1	scaffold_96	HYPSUDRAFT_91024	78893	80264	None	7638	1093	72435	No_or_no_constitutive_exon
ACTGGTCATAGGCCTTGCATGCACTCGTTCAAATTCTGCTTGGGGAGCAGTT	124380	124507	124330	124382	1	scaffold_96	HYPSUDRAFT_219214	124033	125110	None	7638	1093	72435	No_or_no_constitutive_exon
ACCTCTTTTTGGTGAAGTGCAATACTTCTTTAGGGCTAAGCTACAGGGAGAC	21218	21472	21522	21470	-1	scaffold_97	HYPSUDRAFT_147230	21218	22535	None	7638	1093	72435	No_or_no_constitutive_exon
TGGCGCACACGCGTACGTCCGGGCAATTGAGATTGACTGGAAGGGCGCAGTC	28778	28858	28908	28856	-1	scaffold_97	HYPSUDRAFT_206711	28455	29196	None	7638	1093	72435	No_or_no_constitutive_exon
TGTATTTTTTCGTGGTGTGGTATAATGTTGAGATGACTGGGACATAACAGAG	41543	41643	41693	41641	-1	scaffold_98	HYPSUDRAFT_147261	41201	43442	None	7638	1093	72435	No_or_no_constitutive_exon
GGTGAGCCTGCTCGTTTAAAAATAGCGGACTCTTCTGAATGTGGGGGCAGAA	69537	69748	69487	69539	1	scaffold_98	HYPSUDRAFT_147278	69187	71164	None	7638	1093	72435	No_or_no_constitutive_exon
ACTCCTGATATTTTGTTCATTTGAAAATTTACGGGAAACGGGATTGAAAGGC	94627	94673	94577	94629	1	scaffold_98	HYPSUDRAFT_1105438	94419	95599	None	7638	1093	72435	No_or_no_constitutive_exon
GTTTGTCTACTCCATATAGAGCGCGGAATGAATGTTGATGGAGGGCACAGGC	103509	103576	103459	103511	1	scaffold_98	HYPSUDRAFT_1058197	103119	109876	None	7638	1093	72435	No_or_no_constitutive_exon
AGGTCAGCCCGCCGCGCTTCCTGATCTCCAGCGTCTGACGGGCGGGTTAGGT	66110	66230	66280	66228	-1	scaffold_99	HYPSUDRAFT_47092	61707	66500	None	7638	1093	72435	No_or_no_constitutive_exon
TTCTGACTTTGAAATGTAAATTGCTAAACCTCATTTTGTGGCGGGCGCAGCT	72943	72981	72893	72945	1	scaffold_99	HYPSUDRAFT_99600	72669	73072	None	7638	1093	72435	No_or_no_constitutive_exon
ACATATTCACATCCTCCAATATCCAGCTGCCTGGCTGACACGATGGGAAGAT	40461	40690	40740	40688	-1	scaffold_100	HYPSUDRAFT_71211	38560	41851	None	7638	1093	72435	No_or_no_constitutive_exon
GGGCTGCGGTGCATTTATGGTGCCGGGGCTGATACACATGAGGCGGGCAGGA	98730	98849	98899	98847	-1	scaffold_100	HYPSUDRAFT_71229	96582	100190	None	7638	1093	72435	No_or_no_constitutive_exon
GTGCGTGCGAGCTTTACAGACCCAAAAGAGTGTGCTCACTGGGGTGGCAGAT	97550	97903	97953	97901	-1	scaffold_100	HYPSUDRAFT_71229	96582	100190	None	7638	1093	72435	No_or_no_constitutive_exon
GCGGTCGGCACATATGAGTCGGTGTTCACTGATTCGCGATGGGCGTGCAGGC	12878	13000	13050	12998	-1	scaffold_101	HYPSUDRAFT_91198	11977	13317	None	7638	1093	72435	No_or_no_constitutive_exon
TAAATAATTTGTTGTGTTTGACACCGATGTTTTGTCGCTTGGTGGGGTAGTG	89015	89046	89096	89044	-1	scaffold_101	HYPSUDRAFT_47229	88030	89662	None	7638	1093	72435	No_or_no_constitutive_exon
GCTAGGGCGCGGCTGTGAGGCGTGCAGGCGGGACGATGAATGGGGGCCAGGA	2555	3088	2505	2557	1	scaffold_104	HYPSUDRAFT_207011	2469	4299	None	7638	1093	72435	No_or_no_constitutive_exon
TATACACCTGCGCGCTATGCTGTGCTACTTATTGACGCGCGTGGGTGTAGGC	21918	21977	22027	21975	-1	scaffold_104	HYPSUDRAFT_193147	20686	22943	None	7638	1093	72435	No_or_no_constitutive_exon
TAAGGTTTCTTGCCTGTGATTCACCTTCGTTCTTTTGTCACTGGGAATAGAC	115376	115484	115534	115482	-1	scaffold_104	HYPSUDRAFT_207046	113309	115707	None	7638	1093	72435	No_or_no_constitutive_exon
CAGTACTCCCAAATAATCGATGAGTCGTCGCTGACTTGGGTACACGGAAGAG	134776	134945	134995	134943	-1	scaffold_104	HYPSUDRAFT_219472	132509	135116	None	7638	1093	72435	No_or_no_constitutive_exon
GCCTAGCGGGTTAGTTTCGGTCATGACTTTAATGACGTGGTGGGGTCAAGCC	140321	140475	140525	140473	-1	scaffold_105	HYPSUDRAFT_207108	140252	142248	None	7638	1093	72435	No_or_no_constitutive_exon
AGGCGCCCGAAATATGTAGATTTGATGTACTTACGCGATAAGCGGGGCAGAA	14643	14888	14593	14645	1	scaffold_106	HYPSUDRAFT_58270	11159	14888	None	7638	1093	72435	No_or_no_constitutive_exon
CGTCAGGCTGGGGAGCGCGCAAGACACGTCAGTGTACGCCGGGTGCGCAGAT	31069	32114	32164	32112	-1	scaffold_106	HYPSUDRAFT_207118	31069	35084	None	7638	1093	72435	No_or_no_constitutive_exon
TGCTTCAAATCCTCAGTTATGGGCAAATCACTGAGAAAACAGGGGCGCAGTC	97537	97656	97706	97654	-1	scaffold_107	HYPSUDRAFT_71457	95998	97778	None	7638	1093	72435	No_or_no_constitutive_exon
GTGCGTTTTGTTTCTCGTTGTATGGAGGTATGGGCTGATTGGGGGTCTAGCA	117297	117411	117247	117299	1	scaffold_107	HYPSUDRAFT_147883	115858	117411	None	7638	1093	72435	No_or_no_constitutive_exon
CCCCAAATTCCACTGCGAGCTCAATTATATTGAATATTTTTGGGGGGCAGTG	62966	63214	62916	62968	1	scaffold_108	HYPSUDRAFT_193377	60334	63214	None	7638	1093	72435	No_or_no_constitutive_exon
CTCTCCTCTGCGCCATCGCGCGCCGGCTGACCTTCTGGATGGGGCAACAGCT	114082	115040	115090	115038	-1	scaffold_108	HYPSUDRAFT_300322	114082	115717	None	7638	1093	72435	No_or_no_constitutive_exon
TCCCTCTTTCAATTTTTTTGAGACATGGGCTGATAGGGAGGGGACGGCAGTG	12066	12205	12016	12068	1	scaffold_109	HYPSUDRAFT_47588	9000	12919	None	7638	1093	72435	No_or_no_constitutive_exon
ATATTGGGTGGATTATGGCGGATGGGCCAGCTGATGGGGAATGAACACAGTA	43207	43322	43372	43320	-1	scaffold_109	HYPSUDRAFT_47605	42363	44382	None	7638	1093	72435	No_or_no_constitutive_exon
CAGGCCAGAAGACCAGTCAAGAAACGGCGTACCAGACAGAAGGGTGAAAGGC	107531	107903	107953	107901	-1	scaffold_110	HYPSUDRAFT_71581	105531	109080	None	7638	1093	72435	No_or_no_constitutive_exon
TCTCCCCCTACTCGTTATCGTTATCGTCCAGCGCCGCTGACAGGGCGCAGGC	116810	116965	116760	116812	1	scaffold_110	HYPSUDRAFT_47688	116300	117873	None	7638	1093	72435	No_or_no_constitutive_exon
GCGCGTTTTGGCCTGGTTATCCTCGCGCGCGCTTATATCCAGGGCTATAGGC	26038	26149	25988	26040	1	scaffold_111	HYPSUDRAFT_207319	25607	27801	None	7638	1093	72435	No_or_no_constitutive_exon
GAGAACTCAGGTGTGCTGGGGCGGCTGCTGACTGCGCCGCTGGGAAATAGTT	27413	27422	27363	27415	1	scaffold_111	HYPSUDRAFT_207319	25607	27801	None	7638	1093	72435	No_or_no_constitutive_exon
GCTACATCACTTGGACAGTTATGGAAAGTGCGCTGACGTGGGACGCGTAGAT	27767	27801	27717	27769	1	scaffold_111	HYPSUDRAFT_207319	25607	27801	None	7638	1093	72435	No_or_no_constitutive_exon
CGACCTCGTGTGACGGCTGATTGACAAGTTGACATTCGTCCGGGATGCAGGC	79596	79887	79546	79598	1	scaffold_111	HYPSUDRAFT_324054	77059	79887	None	7638	1093	72435	No_or_no_constitutive_exon
CGTCGTATTAACTCCCGCAAGGCACTGACATTCATGGCGGCTGAGGGTAGGT	127447	127598	127648	127596	-1	scaffold_111	HYPSUDRAFT_219685	126484	127822	None	7638	1093	72435	No_or_no_constitutive_exon
GTGCGTAGTTTTGCTTCCGTTGCTGGCGTTTCGGGCTGACGGTGGGACAGGT	15614	15814	15564	15616	1	scaffold_112	HYPSUDRAFT_47774	14070	17076	None	7638	1093	72435	No_or_no_constitutive_exon
ACGTATATTCTATTTCTCAGCTGCCGGTTTATTGACATCTGGGCGGACAGTT	15866	16062	15816	15868	1	scaffold_112	HYPSUDRAFT_47774	14070	17076	None	7638	1093	72435	No_or_no_constitutive_exon
TACCTTCCAATGCAGTCCCATCGTTGCTCAACCCAATCGGGGAATGTCAGTG	50935	50969	51019	50967	-1	scaffold_112	HYPSUDRAFT_325670	49630	51240	None	7638	1093	72435	No_or_no_constitutive_exon
CGCTTTGAGCGTTTATTGTGATACCGCGCGCTGGCTGACGCGGGGGAAAGTG	73160	73412	73110	73162	1	scaffold_112	HYPSUDRAFT_47798	72693	74420	None	7638	1093	72435	No_or_no_constitutive_exon
GAAGGTGTGTCTGCGCGGTTCGTTTATCGTACAAACTAACATGGGTATAGGA	77430	78783	78833	78781	-1	scaffold_112	HYPSUDRAFT_47799	74565	79650	None	7638	1093	72435	No_or_no_constitutive_exon
TACGACTATGATTCTTTGCTTTTGTACTGGTGACTGATTTCCGAGGGCAGGT	92455	92510	92560	92508	-1	scaffold_112	HYPSUDRAFT_47805	91559	92973	None	7638	1093	72435	No_or_no_constitutive_exon
GACAATATTTATTGTCTTTGACACGCCGCTAATTTTATGCGGGAGAGTAGGC	96571	96853	96521	96573	1	scaffold_112	HYPSUDRAFT_193694	95485	97607	None	7638	1093	72435	No_or_no_constitutive_exon
CGATGCTGCATGTTCATTTGCCGTCTAATATCTACATTTCTGGGGCACAGAA	55886	56018	56068	56016	-1	scaffold_113	HYPSUDRAFT_207405	55231	56124	None	7638	1093	72435	No_or_no_constitutive_exon
GTTTTAGGCTGTTTTAATCACTAACTGTCGCTTGCACTCGGGAAAATTAGCT	83154	83411	83461	83409	-1	scaffold_114	HYPSUDRAFT_148511	83154	85830	None	7638	1093	72435	No_or_no_constitutive_exon
ATGCCTGTGGGAATTTTTGATTCAAAGGCAGGGCTGACCTACGGGCATAGTT	29555	29648	29505	29557	1	scaffold_115	HYPSUDRAFT_1066635	28897	30637	None	7638	1093	72435	No_or_no_constitutive_exon
TGTTTAGTGTCAGAGTGAGTGCGGTGAGCGTGTGCAGGATCTTGGGGAAGGC	7424	8057	8107	8055	-1	scaffold_116	HYPSUDRAFT_58568	6945	8279	None	7638	1093	72435	No_or_no_constitutive_exon
GTGCTTTATTTTATTCTTGACCGTGACTCTGACGGTGTGCTGGGGTGCAGTG	16631	16826	16876	16824	-1	scaffold_116	HYPSUDRAFT_207515	16530	18856	None	7638	1093	72435	No_or_no_constitutive_exon
CTGGGGGTGGAACGCGGCGAGCACCACATTGGGGTGTTCAGGGCCATGAGCG	24966	25012	24916	24968	1	scaffold_116	HYPSUDRAFT_71792	23670	30881	None	7638	1093	72435	No_or_no_constitutive_exon
TTCGGGGACCCTGAGTCCTGCCCGGCCAGCCCGCACCTCCGGGATAACAGAC	39586	39877	39927	39875	-1	scaffold_116	HYPSUDRAFT_207521	38852	40142	None	7638	1093	72435	No_or_no_constitutive_exon
TGTATTGTTTCACTACCGTCAGATTGTTGACTTATCAACTTGGGATATAGAT	64850	65181	65231	65179	-1	scaffold_116	HYPSUDRAFT_148609	63062	66382	None	7638	1093	72435	No_or_no_constitutive_exon
CCAGTGCGTTTCTCCGTAGTGGCTCTAGCGAAATGTACTCATGGGACTAGGA	76868	76970	76818	76870	1	scaffold_116	HYPSUDRAFT_207526	76690	79722	None	7638	1093	72435	No_or_no_constitutive_exon
ACCGTATGTCTTCTGTTTATATGCGATGTCTAAAACTCACAGGGGAGCAGGG	87404	87578	87354	87406	1	scaffold_116	HYPSUDRAFT_48025	87050	91075	None	7638	1093	72435	No_or_no_constitutive_exon
CAAGTGAGAAAGCCATCTATCGTTACGAATTGGAGCTGACGGGCGTGTAGAT	97754	97869	97704	97756	1	scaffold_116	HYPSUDRAFT_207533	96780	100463	None	7638	1093	72435	No_or_no_constitutive_exon
TAGGTCGCTTGTCCTACTACATGGTCTACTAATAACCTCTGGGTAACCAGCC	105589	105775	105825	105773	-1	scaffold_116	HYPSUDRAFT_71811	105254	106970	None	7638	1093	72435	No_or_no_constitutive_exon
CTTCTCTGGGTCATGGCCATATGTCCAATTATACTGATCGGGCAGCATAGGT	115553	115658	115503	115555	1	scaffold_116	HYPSUDRAFT_193948	115134	116865	None	7638	1093	72435	No_or_no_constitutive_exon
TCCACGCGAACGTCCAGCAGCCTTGTGTGATGACTGGGATACATCAGGAGGT	36881	36949	36831	36883	1	scaffold_117	HYPSUDRAFT_1066986	35821	38961	None	7638	1093	72435	No_or_no_constitutive_exon
GCTTTACTTAATTACAATTGTGTCAAATCGTTTCTGACTTTGGGATATAGCT	38294	38669	38244	38296	1	scaffold_117	HYPSUDRAFT_1066986	35821	38961	None	7638	1093	72435	No_or_no_constitutive_exon
CAATCGCCCTGCTGAGTGAGTTATTGACACCGGTAATGTTGGGATCGTAGTA	60102	60197	60052	60104	1	scaffold_117	HYPSUDRAFT_48038	55914	62477	None	7638	1093	72435	No_or_no_constitutive_exon
CGTCAAATGATCCATTTAGCCAGTGTTTTTGGTGTCTAACTGGGAATTAGAA	30990	31062	31112	31060	-1	scaffold_118	HYPSUDRAFT_71831	30615	31232	None	7638	1093	72435	No_or_no_constitutive_exon
CCCAATCCATGATCCGTCGAAATGCTCGATTATTTACCGCAGCCGGGCAGTC	78342	78510	78560	78508	-1	scaffold_118	HYPSUDRAFT_207584	76970	80815	None	7638	1093	72435	No_or_no_constitutive_exon
AGCCAAAACCACGGTTTTTTTAGCTGATCCCCTGACTCTCAGGGCACCAGGT	97709	97757	97659	97711	1	scaffold_118	HYPSUDRAFT_58632	96537	97868	None	7638	1093	72435	No_or_no_constitutive_exon
TTTCCTTTATTCAGTCGTTGGTTGCAACACATTCAATATTAATGGGACAGAA	100873	101037	100823	100875	1	scaffold_118	HYPSUDRAFT_148660	98872	103244	None	7638	1093	72435	No_or_no_constitutive_exon
TTCACCAATCTCCTCATGACCGAAAGGAAGTTGGCTGATGGTGGGGATAGCA	34017	34121	33967	34019	1	scaffold_119	HYPSUDRAFT_80374	32704	34949	None	7638	1093	72435	No_or_no_constitutive_exon
TTTTCGGGGGTCTTGAGGTGACCTGAAAACCTCAACTTGCCAGGGTGTAGTA	62562	62945	62995	62943	-1	scaffold_119	HYPSUDRAFT_219858	61552	64956	None	7638	1093	72435	No_or_no_constitutive_exon
TGCTCGCTTGCTGCTTTCCCTTCGGGCTGACAAACATGGGGACAATGTAGTT	90356	90401	90306	90358	1	scaffold_119	HYPSUDRAFT_207620	88320	90822	None	7638	1093	72435	No_or_no_constitutive_exon
GCGGCGAGGGCGGGCTCGGGGAGGGCGTCGATGAGACTGGGCGGGGTTAGGC	57407	57809	57859	57807	-1	scaffold_120	HYPSUDRAFT_357915	57407	58548	None	7638	1093	72435	No_or_no_constitutive_exon
GCGCAGCGGTGCACTCCAGGTCGATCCGGCGCCGCTTCCGGGCGCGACAGGC	81484	82070	82120	82068	-1	scaffold_120	HYPSUDRAFT_207651	81484	82286	None	7638	1093	72435	No_or_no_constitutive_exon
GACCTCACCTTTCTCGCCGAAACCATTTTAGAAATATTTTCCAGGGCAAGCG	60999	61152	60949	61001	1	scaffold_121	HYPSUDRAFT_148776	60803	61386	None	7638	1093	72435	No_or_no_constitutive_exon
GCTGTTAATGATATCTTCGCCCAGGCTCAGGCTAATGAACGGGGCGGCAGAA	8104	8242	8292	8240	-1	scaffold_122	HYPSUDRAFT_48142	6198	8987	None	7638	1093	72435	No_or_no_constitutive_exon
GTATGCACATCCTAAATATTGTACGCACTGTTGTCTCACCGTTGGGACAGGC	35784	35948	35734	35786	1	scaffold_122	HYPSUDRAFT_48151	35447	37677	None	7638	1093	72435	No_or_no_constitutive_exon
GTACGTCTTGAGCGCCGTTCGCGGGGTTGAGTGCTGATTGGGAGGTTTAGGG	73564	73989	73514	73566	1	scaffold_122	HYPSUDRAFT_48170	73147	75346	None	7638	1093	72435	No_or_no_constitutive_exon
TTCATGACGTTGAACACCTCTTGCTGTGAACACGCCGCACTCGGGAACAGTC	18660	18744	18610	18662	1	scaffold_123	HYPSUDRAFT_48201	18342	19071	None	7638	1093	72435	No_or_no_constitutive_exon
GCAGATCCGAGGATTGTCCTGACGTGCCTTTCCTTTTTGTGGGGTTACAGTG	24753	24869	24703	24755	1	scaffold_123	HYPSUDRAFT_194086	20671	26383	None	7638	1093	72435	No_or_no_constitutive_exon
CGTACGTCTCTTTTTTTATAGCTCTAGATCCAGCTCAGCGTAGGGCAAAGGT	72600	72691	72741	72689	-1	scaffold_123	HYPSUDRAFT_219935	71992	73413	None	7638	1093	72435	No_or_no_constitutive_exon
TGTAAGCCTCCCGGTTGACGCCATCAGCGTGGAACTTATTGGGACAAAAGAG	85123	85303	85073	85125	1	scaffold_123	HYPSUDRAFT_362803	84280	87107	None	7638	1093	72435	No_or_no_constitutive_exon
GGACCGAGCTCACGAAGAAGGGCGTCGGGCTCGCTGGGATTGAGGACAAGGC	25558	26584	25508	25560	1	scaffold_124	HYPSUDRAFT_71954	18943	26584	None	7638	1093	72435	No_or_no_constitutive_exon
ATGTGTGTCCTTTCATCGCAGAGAATTGTACTCACATCCATGGGACGCAGGC	45944	45972	46022	45970	-1	scaffold_124	HYPSUDRAFT_148958	45447	46960	None	7638	1093	72435	No_or_no_constitutive_exon
GGGGGGCATCAGGTCTTTTGGCTAAAAGATGGCGACGGTTCGGGATGCAGCT	107694	108020	107644	107696	1	scaffold_124	HYPSUDRAFT_1068313	105319	108020	None	7638	1093	72435	No_or_no_constitutive_exon
AGTACGTTCCCAGGTCTCTATAAATATGGACTGAACAAATGGGTGCATAGCT	87877	88275	88325	88273	-1	scaffold_125	HYPSUDRAFT_194203	87101	89899	None	7638	1093	72435	No_or_no_constitutive_exon
TCCTCCTCCTCTCCTCCTCTTACGAGTGCTGACGTGTTGCTTGGGGATAGGT	103623	104023	103573	103625	1	scaffold_125	HYPSUDRAFT_194208	101950	104023	None	7638	1093	72435	No_or_no_constitutive_exon
CATAAAACGTGGAAGAAAACACTGGAAGTGGTGACCGGCGAGGGGCGCAGAG	5219	5267	5169	5221	1	scaffold_126	HYPSUDRAFT_207816	3754	5900	None	7638	1093	72435	No_or_no_constitutive_exon
CGTGTCTCTTTTTCGTGGACGCTGATATCCATCTTTTTTTTGGGATTAAGGA	8557	8668	8507	8559	1	scaffold_126	HYPSUDRAFT_207818	7845	9222	None	7638	1093	72435	No_or_no_constitutive_exon
AGTCTGGCCACCTTTATTCGCACCGCGCTTGAGCTAATTTGGGGATGCAGGT	8265	8380	8430	8378	-1	scaffold_127	HYPSUDRAFT_48345	7742	9985	None	7638	1093	72435	No_or_no_constitutive_exon
GTTTACATTTGGTCGTCCATCCAATGGCGCTGAGACTTACACGGGTATAGTC	66833	67090	67140	67088	-1	scaffold_127	HYPSUDRAFT_80497	66833	67592	None	7638	1093	72435	No_or_no_constitutive_exon
TTTATCCGTCATCCCATTTGACTTCCGTATTTATATAACGCGGGATGTAGAC	52132	52563	52082	52134	1	scaffold_128	HYPSUDRAFT_72077	51028	53004	None	7638	1093	72435	No_or_no_constitutive_exon
TTGGTTTCTTTCATTCCCTTCGTGCGGTTGACTCTGTCGGGTACGAGTAGGT	79361	79572	79311	79363	1	scaffold_128	HYPSUDRAFT_207904	78835	79908	None	7638	1093	72435	No_or_no_constitutive_exon
TTAATCTTTCAGAATGTATTTTCTCACCCGACCGATCTTTGGGGGTCCAGGC	44871	45171	44821	44873	1	scaffold_130	HYPSUDRAFT_220070	44153	45171	None	7638	1093	72435	No_or_no_constitutive_exon
GTACTTTTTTTGTGGGTTTTTCGAAGGGTGCTGATGTGGGGGGTTGACAGGC	27265	27334	27215	27267	1	scaffold_132	HYPSUDRAFT_48492	25550	27616	None	7638	1093	72435	No_or_no_constitutive_exon
GAATGAAAATGAAATATGGGGTGCTGATGTATTTGTTTTTCGGGCGGCAGGC	30115	30443	30493	30441	-1	scaffold_132	HYPSUDRAFT_48494	30115	32343	None	7638	1093	72435	No_or_no_constitutive_exon
ATCTTTTCGGTCCGATGATCCTCGGCTAAACAGTTCTCGTGGGCGAGCAGCG	35587	35730	35780	35728	-1	scaffold_132	HYPSUDRAFT_392216	35206	36243	None	7638	1093	72435	No_or_no_constitutive_exon
CCCTTCGCCTTTTGTTTGTTGAAGGCAGAATGTGCTGACGGTGTGGGCAGCG	11298	11471	11248	11300	1	scaffold_133	HYPSUDRAFT_48541	9575	12208	None	7638	1093	72435	No_or_no_constitutive_exon
CATGCCTCTTTTCTTCACGTCTAGTCTGACCGCCTGACCGGGGTGCGCAGGG	33060	33306	33010	33062	1	scaffold_133	HYPSUDRAFT_92018	32879	34995	None	7638	1093	72435	No_or_no_constitutive_exon
TCCACCCTCCCGCTTTCTCGCACCACGCGCGGTGGCTGACAGGGGCCCAGTA	84519	84621	84671	84619	-1	scaffold_133	HYPSUDRAFT_92035	84207	84961	None	7638	1093	72435	No_or_no_constitutive_exon
GTTGGTACTAGCGGTGACGGAGGGTGTATATACTCACAGCGCTGGGATAGAC	27871	27986	27821	27873	1	scaffold_134	HYPSUDRAFT_208070	27797	29700	None	7638	1093	72435	No_or_no_constitutive_exon
ACGCAACCTCAAGCGCTCAGCGCTTAAAGTACGTGTCATGGCGCGGGGAGAC	51790	52101	52151	52099	-1	scaffold_134	HYPSUDRAFT_48596	51790	55050	None	7638	1093	72435	No_or_no_constitutive_exon
ACTTCTGTTCTAAATACTCTGGATTAATTACAATTGTCCTTGGGATGTAGGG	17805	18137	17755	17807	1	scaffold_135	HYPSUDRAFT_48622	16847	18137	None	7638	1093	72435	No_or_no_constitutive_exon
TTTCAAAAGACAACGTATGCCCAGATTGCATATCAAGGGGATCGAAAGAGCC	35726	35831	35881	35829	-1	scaffold_135	HYPSUDRAFT_149504	32563	36364	None	7638	1093	72435	No_or_no_constitutive_exon
CCCTTCGAGACCAGCGGAAGCTGCTGGCGGAGAAAATACAGAATTGGGAGAC	33156	33643	33693	33641	-1	scaffold_135	HYPSUDRAFT_149504	32563	36364	None	7638	1093	72435	No_or_no_constitutive_exon
GGAGCGGAAGGAGGAGGGGTGGGCAGGGATGAGGGGAGACGGGTGGGCAGGC	27920	28203	27870	27922	1	scaffold_136	HYPSUDRAFT_398114	27185	28203	None	7638	1093	72435	No_or_no_constitutive_exon
ACGTTCTCGATCCTGATTAGAAAATGTCCGGTGCTGATGAGAGGGGACAGTG	87417	87466	87367	87419	1	scaffold_136	HYPSUDRAFT_149535	86461	88013	None	7638	1093	72435	No_or_no_constitutive_exon
CGCGCCCCCGATCTCAACTCGGCGCCGTGCTCCTGCGCGGGACCAGCGAGGC	63537	63839	63889	63837	-1	scaffold_137	HYPSUDRAFT_208164	62652	64218	None	7638	1093	72435	No_or_no_constitutive_exon
GGTGCGCAGACGCAGCAGCGGAGCCGCGTCATCGTTGAGTGGGCGTCGAGGC	64948	65053	65103	65051	-1	scaffold_137	HYPSUDRAFT_208165	64246	65126	None	7638	1093	72435	No_or_no_constitutive_exon
CATTTTTTGGTACATTGACCCATGGTTTTGACGAGTCTGCAGGGGGCCAGGG	71858	72044	71808	71860	1	scaffold_137	HYPSUDRAFT_208168	71311	73579	None	7638	1093	72435	No_or_no_constitutive_exon
CCTTCCCTGCCGTAGGGATGAGCTCCGCCCCAGCGATGCATTGGGGGTAGGA	5548	6178	5498	5550	1	scaffold_138	HYPSUDRAFT_208174	5401	6433	None	7638	1093	72435	No_or_no_constitutive_exon
TAATATAAATTCCAGCTAGTCTGGCGCGGCACATGAAGCGGGAATCACAGGA	23930	24062	24112	24060	-1	scaffold_138	HYPSUDRAFT_59016	23083	24930	None	7638	1093	72435	No_or_no_constitutive_exon
CAGGCTGCGCGCACGCAGGGTTCGCCTCCGCTCACTGATGTGGGCGCGAGCG	31887	33022	31837	31889	1	scaffold_139	HYPSUDRAFT_1070351	31433	33022	None	7638	1093	72435	No_or_no_constitutive_exon
CGCTGACTGAAAGGGACAACAGCGGACTAAAGAACGACATGGGCAACCAGTT	50170	50712	50762	50710	-1	scaffold_141	HYPSUDRAFT_149692	50170	51722	None	7638	1093	72435	No_or_no_constitutive_exon
TGGGGATTGAATATATATTCTTGAGTGCCTTATTTTGACTTAGTGGGCAGGC	64362	64482	64532	64480	-1	scaffold_141	HYPSUDRAFT_208260	63928	67731	None	7638	1093	72435	No_or_no_constitutive_exon
GCAATGTGCGTAATTTTATTCTTGCTGAGGCGCCGCTGACGGGTGTACAGGA	13331	14013	13281	13333	1	scaffold_142	HYPSUDRAFT_208266	12842	14651	None	7638	1093	72435	No_or_no_constitutive_exon
GTATGCTGTTATAGAGTATGACAATGTGCGGGAATGCAGGGGTAAGTCAGGT	79970	80049	79920	79972	1	scaffold_143	HYPSUDRAFT_149754	78658	82146	None	7638	1093	72435	No_or_no_constitutive_exon
AGGTTGCGTTGCCGAACAACGGTACTGGTCTTACTCACATGGGACGCTAGAA	66352	66727	66302	66354	1	scaffold_144	HYPSUDRAFT_96017	66075	69206	None	7638	1093	72435	No_or_no_constitutive_exon
TTTCTTATCAACCCTCCGCCGTGCTCACGAGGAGAGTCTTGCGGGCGCAGTT	28256	28403	28453	28401	-1	scaffold_146	HYPSUDRAFT_220281	27802	30881	None	7638	1093	72435	No_or_no_constitutive_exon
GGTGAGTCGGGGAAAACTGGAATGTACAGGGTCCTGATAAGGGAGTATAGCT	36968	37041	36918	36970	1	scaffold_146	HYPSUDRAFT_208364	36048	38187	None	7638	1093	72435	No_or_no_constitutive_exon
GGTGGGCGTGCCCCGCGCCGCCCGCAGAGGAGGCGCTGACTGGGGCGAAGCG	40983	41271	41321	41269	-1	scaffold_146	HYPSUDRAFT_208365	40821	42173	None	7638	1093	72435	No_or_no_constitutive_exon
GCGCACGCACGCGCCGTTAACCGCCACTCTATAGATTTCCGGGGAGCCAGCC	32814	32861	32764	32816	1	scaffold_147	HYPSUDRAFT_149914	32640	34578	None	7638	1093	72435	No_or_no_constitutive_exon
ATGTTCCGTCTGATTGGCTTTCTAATTAACTTCTACTGAAAGGGTATTAGCC	54990	55405	55455	55403	-1	scaffold_147	HYPSUDRAFT_1071108	53868	55718	None	7638	1093	72435	No_or_no_constitutive_exon
GCGTGGGTTCCCTGTGCTCTCGGCGCGGGACGCGTCCGCCGGTCGGGCAGGG	25761	26072	25711	25763	1	scaffold_148	HYPSUDRAFT_80706	25323	26072	None	7638	1093	72435	No_or_no_constitutive_exon
TTTGAGAAACCACAAAAGCACCCAACCGATAAGCCCCGGGAGGCAATAAGAG	70060	70367	70010	70062	1	scaffold_148	HYPSUDRAFT_149927	68723	70367	None	7638	1093	72435	No_or_no_constitutive_exon
CGTGAGGAACAAGTGCTCGAGGGTGATTAACACGCTCAATGACTGGGAAGAT	7550	7619	7669	7617	-1	scaffold_149	HYPSUDRAFT_220336	7238	12299	None	7638	1093	72435	No_or_no_constitutive_exon
ATAATGGAATTCACGTGCCGTCGCGATATTTCGGTCAAAGGGTCAAGGAGAA	2003	2295	1953	2005	1	scaffold_150	HYPSUDRAFT_150030	914	2295	None	7638	1093	72435	No_or_no_constitutive_exon
GGCCTGGCGGCGACGTGGCGGCGTGCATAGCCGTGAAAATACATGGGAAGTG	21765	21879	21929	21877	-1	scaffold_150	HYPSUDRAFT_59205	21537	22686	None	7638	1093	72435	No_or_no_constitutive_exon
TCTCGGCCTGCTGTATCTTTAGAGCTCTTCTCATACCAGAAATGGGACAGGC	7058	7156	7008	7060	1	scaffold_151	HYPSUDRAFT_48907	6297	7572	None	7638	1093	72435	No_or_no_constitutive_exon
GGTGTGTATTTGCTGTGCTGAGCGCCTGGACGTATCTGACTCGGGAACAGGA	12921	12979	13029	12977	-1	scaffold_151	HYPSUDRAFT_427143	12754	13518	None	7638	1093	72435	No_or_no_constitutive_exon
TGTCCCGGATCTCGGGTGTCCGTGCCCTGCTGACTCGATCGGGGCAACAGCT	63266	63475	63216	63268	1	scaffold_151	HYPSUDRAFT_59233	59871	64063	None	7638	1093	72435	No_or_no_constitutive_exon
TTCTTTTCGTTGATTGGCAGTTGTTCACGTTACGCAGGGAGAAACTCGAGCA	38224	38332	38174	38226	1	scaffold_153	HYPSUDRAFT_150101	37508	39391	None	7638	1093	72435	No_or_no_constitutive_exon
GAAAAGAACAGTCTATTTTCATAGAAAAAAACGCTCACAGGGAATTGTAGGA	55173	55204	55254	55202	-1	scaffold_155	HYPSUDRAFT_72493	53128	56236	None	7638	1093	72435	No_or_no_constitutive_exon
CCATTCCCTGCTGCAAATTTTGTGGAAGTTAATATGTAGAAATCGGGCAGCG	66772	67013	67063	67011	-1	scaffold_155	HYPSUDRAFT_150161	64478	67378	None	7638	1093	72435	No_or_no_constitutive_exon
TTCCCCTCTGCTTGCAATAGTTGGAGCTAATTGTATGCGGTGGTGGGTAGCC	26449	26589	26639	26587	-1	scaffold_157	HYPSUDRAFT_49027	24587	27144	None	7638	1093	72435	No_or_no_constitutive_exon
GCGCGCTCATCGGCCATGGGTTCTGCTTAATCATTTGGGTGGGTGAATAGGC	26381	26391	26441	26389	-1	scaffold_157	HYPSUDRAFT_49027	24587	27144	None	7638	1093	72435	No_or_no_constitutive_exon
GTTCTATATTTGTTTCTGTAAATTCCCTGTGTTGATGTCGGAGTGGGCAGGT	26296	26327	26377	26325	-1	scaffold_157	HYPSUDRAFT_49027	24587	27144	None	7638	1093	72435	No_or_no_constitutive_exon
GTGTGGATGATAGCGCGATGCAGATGCTGACGACGGTGGGGGTGATGCAGCA	25404	25503	25553	25501	-1	scaffold_157	HYPSUDRAFT_49027	24587	27144	None	7638	1093	72435	No_or_no_constitutive_exon
CGTGTCTTTGCCGTCTGCTCAAGTCGAGGTGGTGCTCAGACGGGGTGTAGAT	24587	24743	24793	24741	-1	scaffold_157	HYPSUDRAFT_49027	24587	27144	None	7638	1093	72435	No_or_no_constitutive_exon
CGAACTTTGCGGTATGCATTGATGTCAAAGAGCGGAGTGTAGGGTTATAGGT	45564	45599	45514	45566	1	scaffold_158	HYPSUDRAFT_59323	45504	46584	None	7638	1093	72435	No_or_no_constitutive_exon
CGCCCTTCTTTTGTTATGCTCGAGATTCCTCCATCTCACAGGGCGCACAGGA	5756	6703	6753	6701	-1	scaffold_161	HYPSUDRAFT_444124	5391	6962	None	7638	1093	72435	No_or_no_constitutive_exon
AAGGAATTTAGAACATGTAATCGCTGATTGACAATGGGCCTGGAATGTAGTC	14565	14718	14515	14567	1	scaffold_161	HYPSUDRAFT_208680	12346	14718	None	7638	1093	72435	No_or_no_constitutive_exon
TGAGGATAAGCGAGTCCAAACTGTTGACGAGCGCACTCATAGGGAGTCAGTA	23831	23973	23781	23833	1	scaffold_161	HYPSUDRAFT_444655	23181	24585	None	7638	1093	72435	No_or_no_constitutive_exon
GAACGCGCGAGGATCAGCGTATATGAAATCACCGCCTGTCGGGGACGCAGGG	33692	33825	33642	33694	1	scaffold_161	HYPSUDRAFT_208685	33160	33825	None	7638	1093	72435	No_or_no_constitutive_exon
GCTGACGAGAACGAGCCGCTTCGTTGCGGGAATGAGGGCCTGCAGTGGAGGA	9251	9566	9201	9253	1	scaffold_163	HYPSUDRAFT_208713	8599	9566	None	7638	1093	72435	No_or_no_constitutive_exon
TGGATATTTGATTGTCCCGATTTAATTGTAATTCATCAACTGGGAACTAGGC	3901	4044	3851	3903	1	scaffold_165	HYPSUDRAFT_80850	3666	6858	None	7638	1093	72435	No_or_no_constitutive_exon
CGCGCGCGGCGGGACAAGCGTGGCGGTGGTGCTGCGCGATGGGCATGCAGTG	6460	6768	6818	6766	-1	scaffold_166	HYPSUDRAFT_1072976	5728	7173	None	7638	1093	72435	No_or_no_constitutive_exon
TATAATTATTTATTTACTCACCGAAAAGTGCTACATGCTTTATGGGATAGCC	28809	28880	28759	28811	1	scaffold_166	HYPSUDRAFT_59422	27094	30917	None	7638	1093	72435	No_or_no_constitutive_exon
GTGTTGTCGCTGCTCTGCGGTGCATTTCTGGGCGCTGACGGGGGGTGTAGGA	6812	6856	6906	6854	-1	scaffold_168	HYPSUDRAFT_1073007	4899	7160	None	7638	1093	72435	No_or_no_constitutive_exon
ACGCGATCTGCCGGGGGCGTTTTTTGAACTGACGGGGAGGGGGCGCATAGGA	14824	14896	14774	14826	1	scaffold_168	HYPSUDRAFT_220528	11437	16811	None	7638	1093	72435	No_or_no_constitutive_exon
TATTCCTATTTCTTTAGATTAGAGATTGACCAATCATTGGATGGGTGCAGAC	42429	42558	42608	42556	-1	scaffold_168	HYPSUDRAFT_49302	41198	43576	None	7638	1093	72435	No_or_no_constitutive_exon
TCTCTTTGATTCTTCTGTGATTCCGTCGACCATCGCACTCATGGGCGAAGCC	49350	49443	49300	49352	1	scaffold_168	HYPSUDRAFT_150594	49077	53948	None	7638	1093	72435	No_or_no_constitutive_exon
TCATATTATGTTGGTCCGCACGACGCATATCGCTGATGCGGGACACGCAGAT	4999	5307	4949	5001	1	scaffold_170	HYPSUDRAFT_208848	4801	6878	None	7638	1093	72435	No_or_no_constitutive_exon
ACGTTAAATCGTCCATTCAATGCTCCACTTCGTTTCTAACAGGGTGTTAGAA	39530	39602	39652	39600	-1	scaffold_170	HYPSUDRAFT_173561	39120	40604	None	7638	1093	72435	No_or_no_constitutive_exon
ACTCAGAGCCCGTGCGTGTTGAGGGGTGCTTGCTGATTGGCGGGATACAGGA	22057	22184	22234	22182	-1	scaffold_171	HYPSUDRAFT_49332	21508	24010	None	7638	1093	72435	No_or_no_constitutive_exon
CGTTGATTTCGCGCAGGCTGCGCTGATTTGCGTCTTTTTCGGGTGGGCAGGC	21508	21709	21759	21707	-1	scaffold_171	HYPSUDRAFT_49332	21508	24010	None	7638	1093	72435	No_or_no_constitutive_exon
GCAGGACGTGGACTGGGAGGGGCAGGACGTCGGCGAGACGCGCGGGGCAGCT	36806	36944	36994	36942	-1	scaffold_171	HYPSUDRAFT_208874	36806	40746	None	7638	1093	72435	No_or_no_constitutive_exon
TCAAATTTCAATTGGGCCGCCCTTACTTCTGTCACAATTCACGGGGGCAGCC	8765	9509	8715	8767	1	scaffold_172	HYPSUDRAFT_49350	7693	9509	None	7638	1093	72435	No_or_no_constitutive_exon
TCTCTACGATTTTTCTTGCGTGCGGGCGGTGCTTATCGGGGGATGTGTAGGT	17421	17451	17501	17449	-1	scaffold_172	HYPSUDRAFT_150665	17110	20784	None	7638	1093	72435	No_or_no_constitutive_exon
ACAAGTGAGCTCTATTTTATCGGGGTTTACAGGAGTCTGACGGGGGCTAGCT	17338	17375	17425	17373	-1	scaffold_172	HYPSUDRAFT_150665	17110	20784	None	7638	1093	72435	No_or_no_constitutive_exon
ATGCAACTCTAGCCTGTGACCCTTAGCTGCTATGCTCATGGGCGTGGCAGTT	44975	45113	45163	45111	-1	scaffold_173	HYPSUDRAFT_49366	44426	45392	None	7638	1093	72435	No_or_no_constitutive_exon
GTGGTTTCCGTACGTGTGTTTTGGGGCACGGCTGATGAGCGAGGGCGCAGCC	42276	42382	42226	42278	1	scaffold_174	HYPSUDRAFT_220612	41810	43306	None	7638	1093	72435	No_or_no_constitutive_exon
ATACGCACATCAATGTCTTTGCACCATCTGACTGATTATTGGGGGTGTAGAT	20876	20960	21010	20958	-1	scaffold_178	HYPSUDRAFT_463995	20275	24656	None	7638	1093	72435	No_or_no_constitutive_exon
TGACTGATTTTGTCTGAGAATAGGTGCTGATCAGACTGGGTGGGTGGTAGAT	7053	7176	7226	7174	-1	scaffold_179	HYPSUDRAFT_59564	5317	8435	None	7638	1093	72435	No_or_no_constitutive_exon
TCTCATTCGCACCCTACCGATAGATCTACGCTTACGCTTACGGGCCAAAGAT	19281	20129	19231	19283	1	scaffold_180	HYPSUDRAFT_209031	17957	20415	None	7638	1093	72435	No_or_no_constitutive_exon
AGACGACCTAAATCCAGAAGTCGAGCGTCGCTGACCCATGCAAGGGGCAGAA	30190	30237	30287	30235	-1	scaffold_181	HYPSUDRAFT_209054	29287	31330	None	7638	1093	72435	No_or_no_constitutive_exon
ACGTGGGCTCGATCCTTTGCTGGAACGCTAACGTCTATGGGGTGAGCTAGGA	23553	23717	23503	23555	1	scaffold_183	HYPSUDRAFT_220657	23073	24687	None	7638	1093	72435	No_or_no_constitutive_exon
TCCGTTTCGCGCTGTTTTTTTTATGTTTGTTGATTGTTTGGGTGATGCAGGA	26807	26943	26757	26809	1	scaffold_183	HYPSUDRAFT_467608	26008	27750	None	7638	1093	72435	No_or_no_constitutive_exon
GCGCTGATATTTGGCGTCTGCTAGTGGTGGGAACTAATATTGGGGAGCAGAA	27007	27127	26957	27009	1	scaffold_183	HYPSUDRAFT_467608	26008	27750	None	7638	1093	72435	No_or_no_constitutive_exon
ATATATCTTTATCCTTGTGCGTGTGATATTGATCTAATATGTGGGTACAGTA	30519	30641	30469	30521	1	scaffold_183	HYPSUDRAFT_49472	28658	32829	None	7638	1093	72435	No_or_no_constitutive_exon
ATATCCAGCCCCATACATGTCGGACTGCTGATGACTTACGGGGACAGAAGAT	31730	31962	31680	31732	1	scaffold_183	HYPSUDRAFT_49472	28658	32829	None	7638	1093	72435	No_or_no_constitutive_exon
CAAAATTTGTATTCCAGAAGTAACACTTCAATTCGTTGGGGAACGTAAAGCT	45069	45233	45019	45071	1	scaffold_184	HYPSUDRAFT_150921	44480	45233	None	7638	1093	72435	No_or_no_constitutive_exon
GGTAAAGCAAACTTCTTTCTAAGCATGAATCGTTCTAACAAGGGGCGCAGGA	34912	35226	35276	35224	-1	scaffold_185	HYPSUDRAFT_195477	33341	36053	None	7638	1093	72435	No_or_no_constitutive_exon
TCTTCATCCCCCTCCTCTCCAACTTCAACAGTGCGCTATTTGTGGGGCAGGT	7650	9501	9551	9499	-1	scaffold_186	HYPSUDRAFT_1074564	7462	10944	None	7638	1093	72435	No_or_no_constitutive_exon
TTGTTCATTCATTGATATCTGCACTCCGAGTCCTGACGGGGATGATGAAGCT	34746	34861	34696	34748	1	scaffold_187	HYPSUDRAFT_469970	32299	35452	None	7638	1093	72435	No_or_no_constitutive_exon
ACCGGGATCGGTAGCAGTGCCTGATCTTCAAACGCATTCGGGGGTGTCAGCT	22745	23061	22695	22747	1	scaffold_192	HYPSUDRAFT_151072	20356	23401	None	7638	1093	72435	No_or_no_constitutive_exon
CGTATGTCACTGATGCAGTAGTATCCGGCACTCTGCTACTATGGGTGCAGCG	12749	12871	12921	12869	-1	scaffold_194	HYPSUDRAFT_209212	12630	13535	None	7638	1093	72435	No_or_no_constitutive_exon
CCTCCTCGACGTCAACTCGACGTTCTACTAAATCTTATTTGGGAAGCCAGAG	9409	11071	11121	11069	-1	scaffold_195	HYPSUDRAFT_49592	9409	12160	None	7638	1093	72435	No_or_no_constitutive_exon
TTGCTGAGTATTGCTGGGATTTGGCTGGGATACTTATGTGGGTAGTAAAGCG	23868	23904	23818	23870	1	scaffold_195	HYPSUDRAFT_209229	23276	23904	None	7638	1093	72435	No_or_no_constitutive_exon
AGCCGAATAATGCAGTGTCTGACAGATACTTATTTTTTGGGGGTGTATAGGA	2099	2338	2049	2101	1	scaffold_197	HYPSUDRAFT_59709	1950	3052	None	7638	1093	72435	No_or_no_constitutive_exon
TCTCCGCTTATCTTACTCGCATTTGACATTGTTGATGTACGGGTGCACAGGG	27643	27904	27593	27645	1	scaffold_201	HYPSUDRAFT_530239	26822	28712	None	7638	1093	72435	No_or_no_constitutive_exon
TTTATTCAAGACTTACTACTCCGTTGCGCATTTTCAAACGAGGGTTGCAGAC	33370	33467	33320	33372	1	scaffold_202	HYPSUDRAFT_151253	32876	33854	None	7638	1093	72435	No_or_no_constitutive_exon
AGCCCCAATGATGGCCTCCCTAATAATTCTATTTCACCCGGGTAAACAAGGG	35119	35214	35264	35212	-1	scaffold_202	HYPSUDRAFT_530802	34152	36972	None	7638	1093	72435	No_or_no_constitutive_exon
CAGCATCAAGTAATGGTTGGGTTCAATGAAACACGTGTGGTGATTGGGAGTA	39497	39756	39447	39499	1	scaffold_206	HYPSUDRAFT_101808	38823	39756	None	7638	1093	72435	No_or_no_constitutive_exon
TTTTGCCGAAGGTTGTGATCGTTTGCGCTGATTTGGCCTCTGGGTGGTAGTC	33355	33598	33305	33357	1	scaffold_207	HYPSUDRAFT_209363	33225	33980	None	7638	1093	72435	No_or_no_constitutive_exon
CCTTCGATTGTTCTGTCGTCGTCAGACCTTACGCTGAAATGGGGTCACAGCA	13042	13130	13180	13128	-1	scaffold_208	HYPSUDRAFT_72940	12709	15523	None	7638	1093	72435	No_or_no_constitutive_exon
TCAGCCTGCGCAAAATTCGAGGTGCAGTGGTTATACTTACAGGGCGATAGAT	20370	20431	20481	20429	-1	scaffold_208	HYPSUDRAFT_49730	19704	21894	None	7638	1093	72435	No_or_no_constitutive_exon
CTTATCTGGTGAATCTTCTTGGTGAATAAGTTGCTTACGTGGGATCACAGAA	38044	38862	38912	38860	-1	scaffold_209	HYPSUDRAFT_59806	35069	39346	None	7638	1093	72435	No_or_no_constitutive_exon
CGTCGCCGAGCTCCGCCGGCGCCCCCAGCGGGGGCTCGCCCGGGTCGGAGCC	26313	26775	26263	26315	1	scaffold_210	HYPSUDRAFT_542693	24756	26775	None	7638	1093	72435	No_or_no_constitutive_exon
AGCTCATGCAGTCGTGTCACGACTCTGACTGACATATCGCGGGTGTGCAGAT	31303	31620	31670	31618	-1	scaffold_210	HYPSUDRAFT_92712	31303	32088	None	7638	1093	72435	No_or_no_constitutive_exon
CTTCTGCCCCAAAACAAATGGATTCAACTGCAAAAAAAGCGCCAGGGAAGCT	22764	22869	22919	22867	-1	scaffold_211	HYPSUDRAFT_151446	21241	25652	None	7638	1093	72435	No_or_no_constitutive_exon
TCTTCTCTTCCGATTTAATGTATTCTTGACCTCTGACCCCATGGGAGTAGCG	16510	17052	17102	17050	-1	scaffold_213	HYPSUDRAFT_151472	14378	17724	None	7638	1093	72435	No_or_no_constitutive_exon
CTTCGAGACCAAAGAAAGCTACTGTCGGAGAAAATTCAAAACTGGGAAAGTG	14968	15453	15503	15451	-1	scaffold_213	HYPSUDRAFT_151472	14378	17724	None	7638	1093	72435	No_or_no_constitutive_exon
GTTGCCCGCCCAACGCTGCGCCGGATTGGGATACGGGGACGGGCGCGTAGTC	29871	29974	29821	29873	1	scaffold_213	HYPSUDRAFT_59831	27037	34570	None	7638	1093	72435	No_or_no_constitutive_exon
GGAGGGCTGCTGCGCCTCTGTTCGGCAGGTGCGGGGACGGCGGGGTGAAGGC	29996	30161	29946	29998	1	scaffold_213	HYPSUDRAFT_59831	27037	34570	None	7638	1093	72435	No_or_no_constitutive_exon
CCACAGACGTCGAATGGGGCGCGTCTGCGCGCTCTGTCCATGCGGGGTAGTC	31099	31127	31049	31101	1	scaffold_213	HYPSUDRAFT_59831	27037	34570	None	7638	1093	72435	No_or_no_constitutive_exon
GTCCAGTTCGCTCATGGTGGACCTTTCCATTTGAACGCTTGATTGGGCAGAT	16003	16037	16087	16035	-1	scaffold_215	HYPSUDRAFT_103081	15822	16502	None	7638	1093	72435	No_or_no_constitutive_exon
CCCTCTGGTGGAGCAGTGATTGACTTTGACTACTCGCACGCTAAGGGTAGTG	16696	16715	16765	16713	-1	scaffold_216	HYPSUDRAFT_209461	16179	16801	None	7638	1093	72435	No_or_no_constitutive_exon
GCCCATTTCGCGCGAAATTGAAGTTAAAGACTGATAAACTGGGCGTACAGTG	12427	12676	12377	12429	1	scaffold_218	HYPSUDRAFT_209480	11962	12830	None	7638	1093	72435	No_or_no_constitutive_exon
TATGTGCTTTGGTTGAGGCTCTTAAGTGGAGATTGCTTATCAGCGGGCAGTC	13038	13253	13303	13251	-1	scaffold_218	HYPSUDRAFT_151535	13038	13773	None	7638	1093	72435	No_or_no_constitutive_exon
ACATTATACATAGCGATGTTCCTGTTCATAATCTGACTAGGGTGATATAGGC	23276	23330	23226	23278	1	scaffold_218	HYPSUDRAFT_49808	22132	24796	None	7638	1093	72435	No_or_no_constitutive_exon
TCTGTAGAGCACGGCAACTAGCTTAACCTTCTCAATCATGTGGGCGGTAGTC	16409	16596	16646	16594	-1	scaffold_221	HYPSUDRAFT_1078854	15647	16907	None	7638	1093	72435	No_or_no_constitutive_exon
TACTATACGCACAAATGCATGAGGGAGCGTTCTGACTTTTTGATGGGCAGAT	16292	16496	16242	16294	1	scaffold_223	HYPSUDRAFT_209525	14510	16496	None	7638	1093	72435	No_or_no_constitutive_exon
TTTGAGCGGGGTGGGTGTATTAACTTGGTTGGATTGATGGGGAGCTGTAGGC	17297	17405	17455	17403	-1	scaffold_223	HYPSUDRAFT_209526	17116	17640	None	7638	1093	72435	No_or_no_constitutive_exon
GGCGCTGGTGCGAGGAGGGAGCGAAGACAAACAAGAGCCTCGGGGCCAAGAA	17983	18004	17933	17985	1	scaffold_223	HYPSUDRAFT_209527	17666	18004	None	7638	1093	72435	No_or_no_constitutive_exon
CTAATCTCGACCGTTTGTATCATGGATGAACGGTTTAACTTTGGGAACAGAC	22297	22966	22247	22299	1	scaffold_223	HYPSUDRAFT_209531	22008	22966	None	7638	1093	72435	No_or_no_constitutive_exon
AAGGGCTCAGCAGGATATCCCCGTTTTGCTGATGACGGGCACGGGCGCAGGC	27490	27533	27583	27531	-1	scaffold_223	HYPSUDRAFT_209533	26456	28698	None	7638	1093	72435	No_or_no_constitutive_exon
ACATTGGAAGACATTTTTTGTGAATGTTAGCCGAAAATTGGGCTTGGAAGAT	148	278	328	276	-1	scaffold_224	HYPSUDRAFT_59891	148	3017	None	7638	1093	72435	No_or_no_constitutive_exon
GCTTTCACCCTCCCCTGTGCTTTGCTCTACTTAGTACATGACTGGGACAGAT	15554	15778	15828	15776	-1	scaffold_224	HYPSUDRAFT_92743	15135	16640	None	7638	1093	72435	No_or_no_constitutive_exon
CTTATTTCAATCCCTGAGTATGTGTTACCTGATTGTTTTTGGGACCAAAGGT	8013	8119	8169	8117	-1	scaffold_233	HYPSUDRAFT_115550	6338	10330	None	7638	1093	72435	No_or_no_constitutive_exon
TCAGTGGCACAATAATTGCAATGCAAAACACTGATAGATACGGGGTGCAGGA	22316	22588	22266	22318	1	scaffold_234	HYPSUDRAFT_59954	21887	23663	None	7638	1093	72435	No_or_no_constitutive_exon
CAATGTTCTCCCCGTTTTCGTAGTTTGACTCATGCAGAACGGGCGAGTAGAC	20076	20116	20166	20114	-1	scaffold_236	HYPSUDRAFT_59963	19595	21194	None	7638	1093	72435	No_or_no_constitutive_exon
TGATTACTACGGGGTAGCCATATTTTCGGTGTGCACGCTGGGAAATTCAGGA	12112	12242	12292	12240	-1	scaffold_244	HYPSUDRAFT_49949	11869	13296	None	7638	1093	72435	No_or_no_constitutive_exon
CCACTTTACCGCGTATACAAAGCTGCTCACTCACACATCCGGGAATATAGCG	11506	11731	11781	11729	-1	scaffold_247	HYPSUDRAFT_209704	11132	11850	None	7638	1093	72435	No_or_no_constitutive_exon
GTGGTAAGGGACGGCGGGCGCGTATCGGTATCTTATCTTGTGCAGGGTAGAA	9262	9280	9330	9278	-1	scaffold_251	HYPSUDRAFT_209728	9262	10795	None	7638	1093	72435	No_or_no_constitutive_exon
GTTGGATTGAGGGGTGCTGACGGATGAGCGGCGGGCGGGCGGTTGGGCAGGT	5059	5133	5183	5131	-1	scaffold_252	HYPSUDRAFT_49986	3217	5345	None	7638	1093	72435	No_or_no_constitutive_exon
GGTACGACATTAATGGAGCTGCGCTGAAGTCCGCACTCATTGGGCAACAGGT	8841	8910	8791	8843	1	scaffold_252	HYPSUDRAFT_49987	6793	10812	None	7638	1093	72435	No_or_no_constitutive_exon
CTATACCCTCAATATTTTTTTCTGCCGCTGACATTTTTACGGGGAATAAGTT	17319	17420	17269	17321	1	scaffold_255	HYPSUDRAFT_209754	17058	17749	None	7638	1093	72435	No_or_no_constitutive_exon
GTATGCTATCCTTCTCGCTGGTTGTGCTGTGTTTACTCACTTGGGAGTAGCG	2645	2761	2811	2759	-1	scaffold_264	HYPSUDRAFT_151902	942	3766	None	7638	1093	72435	No_or_no_constitutive_exon
CGTCAAATGATCCGTTTAGCCAGTGTTTTTGGTGTCTAACTGGGAATTAGAA	3848	3920	3798	3850	1	scaffold_268	HYPSUDRAFT_73137	3678	4291	None	7638	1093	72435	No_or_no_constitutive_exon
TTCTACTGATTTTTCTTTCACTAATCGTCTTTGTGGCATCGTTGGGGCAGAT	5085	5234	5284	5232	-1	scaffold_279	HYPSUDRAFT_174162	4047	5695	None	7638	1093	72435	No_or_no_constitutive_exon
TCCGCTGCAGAGTTGTGATTTCTTGTACGTGGCGTTAAAGGGTACAATAGAC	7566	8788	8838	8786	-1	scaffold_289	HYPSUDRAFT_209907	7566	10332	None	7638	1093	72435	No_or_no_constitutive_exon
AATTCGATCTGATTTGCTCCAGACTACTCATTGTCTATGCTGGGTACAAGAA	4116	4150	4200	4148	-1	scaffold_291	HYPSUDRAFT_60128	3802	6010	None	7638	1093	72435	No_or_no_constitutive_exon
CTCTCTTGCGAATAACAAGGAATCATGCAACACTGCTCACTATGGGATAGCA	1831	2300	2350	2298	-1	scaffold_316	HYPSUDRAFT_649054	1419	3234	None	7638	1093	72435	No_or_no_constitutive_exon
CAGCGCCGCCCACATTTTGAAGTTCACGCATTGAGGCCCAAGGGCCGCAGTG	1918	1982	1868	1920	1	scaffold_329	HYPSUDRAFT_60181	1092	2234	None	7638	1093	72435	No_or_no_constitutive_exon
ATGGACGCACGCACGGGGACTTCTTATGTGAAAGAAATCAGGGCGTGTAGTG	1821	1965	1771	1823	1	scaffold_345	HYPSUDRAFT_60193	60	2092	None	7638	1093	72435	No_or_no_constitutive_exon
GAGTAAGCATTGTATTTTGTGAAGGAGGTGCTAATGGATATGGGGCGCAGAC	1652	1767	1817	1765	-1	scaffold_358	HYPSUDRAFT_60205	584	1887	None	7638	1093	72435	No_or_no_constitutive_exon
GAGTACATGTTATGATTATAGTACAGTATATTTATTGATTGGGATGGCAGGG	1140	1600	1650	1598	-1	scaffold_358	HYPSUDRAFT_60205	584	1887	None	7638	1093	72435	No_or_no_constitutive_exon
GCCTCGTCGCCGCCAAGGGACAGTGCGACGGCTCATGCACGCTGGGGCAGTG	359	429	479	427	-1	scaffold_360	HYPSUDRAFT_210075	217	749	None	7638	1093	72435	No_or_no_constitutive_exon
GATGAGCTGCACGAATCCGAGGTGCTGCGGCCGGAGGCACGGTTGGGCAGGT	972	1129	1179	1127	-1	scaffold_375	HYPSUDRAFT_60220	254	2038	None	7638	1093	72435	No_or_no_constitutive_exon
CGTTTTGCGAGTGGTACGGGGCGGATGGGCTGATTTATTGATGTGGGCAGTT	2141	2215	2091	2143	1	scaffold_416	HYPSUDRAFT_210158	1869	2842	None	7638	1093	72435	No_or_no_constitutive_exon
GACGGCGCTTCCTGGTCACGCTGACGTCGATCTGTATATAACGGGATGAGAA	1838	1990	2040	1988	-1	scaffold_437	HYPSUDRAFT_60263	623	2738	None	7638	1093	72435	No_or_no_constitutive_exon
ACGGCCGATTGTCGAATAATCAACGTACGTTGTTGGATGGGTATGGATAGGG	2327	2375	2425	2373	-1	scaffold_459	HYPSUDRAFT_60276	198	2445	None	7638	1093	72435	No_or_no_constitutive_exon
GGTGGAGGATCTTCCTGTGCGTTTTCTTGTTCAAATTGGCACGGGAATAGTT	146	383	433	381	-1	scaffold_464	HYPSUDRAFT_60278	146	1543	None	7638	1093	72435	No_or_no_constitutive_exon
GGACGTCGAGGACGAGGTAGAGGTTGACACGCCGGGCGCTTGGGATGCAGTC	1132	1396	1082	1134	1	scaffold_505	HYPSUDRAFT_210263	35	1396	None	7638	1093	72435	No_or_no_constitutive_exon
GTCCACCTCTTCCCAGGAGGTAGCAACTGATCGCGAGGGCCGAATACAAGAA	410	1022	360	412	1	scaffold_551	HYPSUDRAFT_210312	33	1022	None	7638	1093	72435	No_or_no_constitutive_exon
ACTTTTTATTGAGCATTCATTCGCGTCTAATATTTTGGGCGTGTGCGAAGCG	1527	1639	1477	1529	1	scaffold_554	HYPSUDRAFT_1094138	1104	1639	None	7638	1093	72435	No_or_no_constitutive_exon
ATTGCCATAGTCACGGTGTGTATATGAATATCAACGCTTGTTGGGTGGAGGA	567	827	877	825	-1	scaffold_604	HYPSUDRAFT_210365	567	1425	None	7638	1093	72435	No_or_no_constitutive_exon
