# Supplementary material for: Widespread Separation of the Polypyrimidine Tract From 3′ AG by G Tracts in Association With Alternative Exons in Metazoa and Plants
Source: Front Genet. 2019 Jan 14;9:741. doi: 10.3389/fgene.2018.00741 (PMC6339879; doi:10.3389/fgene.2018.00741)
Supplement: DATA FILE S1 — Sequences of REPAG 3′ SS from each species of fungi. [file Data_Sheet_1.zip › Supplementary data 1/Fungi_Release38_aspergillus_parasiticus_su_1.txt]

REPA_GGG_Sequence	Exon_Start	Exon_End	Pos_-50	Pos_+2	Strand	Chromosome	GeneID	Gene_Start	Gene_End	Gene_Name	Number_of_REPAs	Number_of_REPAs_has_GGG	Number_of_Intron(Intra_genic_Region)	Upstream_Constitutive_Exon
GCCATACTTGAGACGTGAGGTTGAGCTAATACGTTTGTTACGGGTGATAGGG	25056	25150	25006	25058	1	690	P875_00042253	24604	25150	None	3483	356	19444	No_constitutive_exon_found_in_species
GTTTTGATCATGGTAAGCGTCGCTAGCAAAAAGTCCTGACAATTGGGTAGTG	37613	37708	37563	37615	1	690	P875_00042246	37434	39777	None	3483	356	19444	No_constitutive_exon_found_in_species
TCGTGATGGGCATGGTGGAGAGATGATTTCCTTTTTATTCGGGGCGGTAGTG	67055	67308	67005	67057	1	690	P875_00042252	66738	67308	None	3483	356	19444	No_constitutive_exon_found_in_species
GTCCCTATCTTGTCTTCAGCATGAAGTATAGGTTACTAATGGGTGTATAGGT	67632	67684	67734	67682	-1	690	P875_00042258	67632	69575	None	3483	356	19444	No_constitutive_exon_found_in_species
ATTTTCTAACCCCCTTGGACAAACACCATATATTGACTTGAGGGAACTAGGC	70951	71144	70901	70953	1	690	P875_00042250	70867	71992	None	3483	356	19444	No_constitutive_exon_found_in_species
ATTTTCCCTGCCGATACAGCTCTGACGCCGATCGATGTGATGGGAATTAGGT	116950	117175	116900	116952	1	690	P875_00042278	116715	117299	None	3483	356	19444	No_constitutive_exon_found_in_species
CCAACCCACAATGCCGGGAGATATATAGCTAATGTATCCTGGGACAAAAGAC	226272	226867	226917	226865	-1	690	P875_00042323	226272	227272	None	3483	356	19444	No_constitutive_exon_found_in_species
TCTGACCAGGTTTGACTAGAGACTTGAAGTTAACAAATATTGGGAAACAGGC	301226	301930	301176	301228	1	690	P875_00042333	295347	302282	None	3483	356	19444	No_constitutive_exon_found_in_species
CTTATACTATCCATTACCATCTACAACCTTTTACTAAAGGGAAAACGCAGCT	341322	341426	341272	341324	1	690	P875_00042340	335577	341869	None	3483	356	19444	No_constitutive_exon_found_in_species
ATCCGCCGTGCACAAACGTACCAGGACAGCGAGGCGGGATCGACAAACAGTT	372803	372852	372753	372805	1	690	P875_00042338	371711	375269	None	3483	356	19444	No_constitutive_exon_found_in_species
AGTAAGTTCACCGATTATGTTCATCTGGACTGGACTAATAGCGGGTAAAGCT	384367	384653	384703	384651	-1	690	P875_00042383	384367	387650	None	3483	356	19444	No_constitutive_exon_found_in_species
CAGGACCAGGAACAGAAAAAACGCAGACCATGATAGCTGGTGGGTTAGAGGC	7088	7337	7387	7335	-1	717	P875_00042814	7088	7525	None	3483	356	19444	No_constitutive_exon_found_in_species
ACTATTTGATTAACTCACTATACACATGGATACTGATCCGGGAAATCTAGTG	251058	251306	251356	251304	-1	717	P875_00042898	250892	255122	None	3483	356	19444	No_constitutive_exon_found_in_species
ATGTTCGATGTTTTATGATATTGTATTGACCATGCTGACAAGGGTATCAGTG	324950	325072	324900	324952	1	717	P875_00042885	323254	325627	None	3483	356	19444	No_constitutive_exon_found_in_species
GTCTCTTGTAATCGTCACTAGAACACCGCAATTCTGCACGGTGGGAGTAGAT	351102	351910	351052	351104	1	717	P875_00042886	348289	351910	None	3483	356	19444	No_constitutive_exon_found_in_species
GCCCGTCCTCCACAGGTCCATTCTTTTGCAGTATGTGCCGGGCTAACGAGTA	402755	403459	403509	403457	-1	717	P875_00042930	401578	404183	None	3483	356	19444	No_constitutive_exon_found_in_species
TATGATGAAATGACAGTCCGTCCACTGAGCAACCATGCTAATGGGACTAGAC	30415	30537	30365	30417	1	677	P875_00086627	29449	31062	None	3483	356	19444	No_constitutive_exon_found_in_species
GGTACTTTTAATTGCAAGCCATCCTATGGTCACCGACTAATCTGGGAAAGCG	237745	237837	237695	237747	1	677	P875_00086720	237403	240725	None	3483	356	19444	No_constitutive_exon_found_in_species
TCCTCTTACCTTTCTTTTTTGGAGGCTGATCGTATATGAGGCGGGCATAGAC	319276	319814	319864	319812	-1	677	P875_00086737	319276	320531	None	3483	356	19444	No_constitutive_exon_found_in_species
CCAATACCAGGACCTCTCCGCCCAGTTGGGCTAACGAGGGGAATGAGTAGTG	365881	366186	366236	366184	-1	677	P875_00086763	365881	366993	None	3483	356	19444	No_constitutive_exon_found_in_species
TATAGCTGGTCGCTTTTCACGAACGAAATACTCACGAACTGGGAAACTAGAT	380667	380775	380825	380773	-1	677	P875_00086759	380667	381476	None	3483	356	19444	No_constitutive_exon_found_in_species
ATAATAGGTAGGTCGGCATATAGTGATGGCTGGGCTGATTTAGGGGACAGTT	59231	59402	59452	59400	-1	409	P875_00010463	59231	59889	None	3483	356	19444	No_constitutive_exon_found_in_species
GCTGTGGTTATTACTCCGTGGGGATACTGGGAATTGCTAACGGGATGTAGGA	116980	117119	117169	117117	-1	409	P875_00010464	116830	118535	None	3483	356	19444	No_constitutive_exon_found_in_species
GGCATTCATCCAATTGTTATATATCCAAGACTAATGCAAGGGTTGGACAGGC	179194	179468	179144	179196	1	409	P875_00010478	177883	179468	None	3483	356	19444	No_constitutive_exon_found_in_species
ATGCGATATCCAGAACTAGTCGCAGTTGATTAACTATTTGGGTGAATTAGGC	181107	182480	181057	181109	1	409	P875_00010483	180117	182600	None	3483	356	19444	No_constitutive_exon_found_in_species
TATTCTTCAGCCTTTCTCTGGCTTTGGGCTAACAGTTTGGGGGATGGTAGGT	314774	315613	314724	314776	1	409	P875_00010510	314331	315736	None	3483	356	19444	No_constitutive_exon_found_in_species
TTTTCGACAGTGCTTGTGCCATAGTGTTAGGAAATTTGCTGACTGGGTAGAA	90147	90222	90097	90149	1	249	P875_00117123	89212	90222	None	3483	356	19444	No_constitutive_exon_found_in_species
CGAAATGATTATACCTCCATCCGTGAAGACATAAGCTGACATCGGGACAGAA	194574	195094	194524	194576	1	249	P875_00117152	193604	195094	None	3483	356	19444	No_constitutive_exon_found_in_species
GAAATTCATATCGGATAAATGTGTTAGGTTGTTTTTACTTATTTGGGAAGGA	210024	210178	210228	210176	-1	249	P875_00117170	209158	211111	None	3483	356	19444	No_constitutive_exon_found_in_species
TGTCTGGCATTGACCTAATACACAATGAATACAGACTAACCAGGGCATAGAC	235639	236080	235589	235641	1	249	P875_00117186	235295	236312	None	3483	356	19444	No_constitutive_exon_found_in_species
CCTGATTCTATCTCGGAAGAAGGATATACTGATGGCCAGGGGAAAAACAGAA	179016	179089	179139	179087	-1	280	P875_00127861	178051	179365	None	3483	356	19444	No_constitutive_exon_found_in_species
TTCAGCATGTATAGTGGAACGCAGCATCGCTGACCAAACGGGAACCGTAGTT	211660	212192	211610	211662	1	280	P875_00127840	211014	212667	None	3483	356	19444	No_constitutive_exon_found_in_species
AAGGACCGGTCCATTTCCTTCCTCTGAATGCCGCTGATTCTATGGGATAGGC	224692	224909	224959	224907	-1	280	P875_00127860	223507	225017	None	3483	356	19444	No_constitutive_exon_found_in_species
CTGCATCCACTCGTTCTGGCGTTCCGGTAACTATCTTGCGAGTCGGGCAGGT	174336	174469	174519	174467	-1	606	P875_00034128	173914	175186	None	3483	356	19444	No_constitutive_exon_found_in_species
TGTGATTTTAGTGCTAATGTGACGTTGCTATCTACTGTTCGGTTGGGTAGGC	178893	179178	178843	178895	1	606	P875_00034105	178713	179775	None	3483	356	19444	No_constitutive_exon_found_in_species
CTATGTGACAGCATAATAGAGAATGCTGGACTGACTAGGGAGCGTAATAGGC	205366	205658	205316	205368	1	606	P875_00034103	205011	211567	None	3483	356	19444	No_constitutive_exon_found_in_species
ACTTTTATTCTATTTCAGATTCGTTCCATTGCGAGCGTGTGGGCTAATAGTC	229335	229382	229432	229380	-1	606	P875_00034121	229335	229681	None	3483	356	19444	No_constitutive_exon_found_in_species
ACCTACCTTATTCTACTAGAAAAGACTGCTAACGAAGCTTTCGGGACAAGAC	294093	294323	294373	294321	-1	606	P875_00034157	292505	294425	None	3483	356	19444	No_constitutive_exon_found_in_species
TACGTTGTCGCCTCTCTACCTTACTTTGTGTTTTGTGCTGATAGGGGCAGCC	22639	22823	22873	22821	-1	254	P875_00117410	22639	24071	None	3483	356	19444	No_constitutive_exon_found_in_species
ATGGCTTTCCCGGGAAGCGCGTTGATGCTAACTCGACCGGGTGGAATTAGAC	73361	73640	73690	73638	-1	254	P875_00117406	68573	73740	None	3483	356	19444	No_constitutive_exon_found_in_species
GGTATGCGCTCCCGTAAAACCTGTCATATCCGATACTAACGACTGGGTAGAT	165730	166103	166153	166101	-1	254	P875_00117437	165101	168024	None	3483	356	19444	No_constitutive_exon_found_in_species
TGTTTCGCTTACTTGAGGAAAATATTGGCACGGCTGCTAACAATGGGTAGGG	192309	193218	192259	192311	1	254	P875_00117414	192079	193218	None	3483	356	19444	No_constitutive_exon_found_in_species
AAGTAGGTAGACTAAAGCCCACAACAGCGCTTCTTTACTGACGGGTGCAGTC	194504	194685	194735	194683	-1	254	P875_00117435	194504	196167	None	3483	356	19444	No_constitutive_exon_found_in_species
GTTTGCCCAAGACTTGACTGAGGATAACAGAGCACTAATGGGTGGATTAGGC	319763	319934	319713	319765	1	254	P875_00117488	319136	320974	None	3483	356	19444	No_constitutive_exon_found_in_species
CCGATGCCAAAGCACAGTACGACCTCATCGGTTGCTTAAGCGAGGGATAGGG	21072	21414	21464	21412	-1	410	P875_00010596	21072	22703	None	3483	356	19444	No_constitutive_exon_found_in_species
GATTGAGAGAATGGGTGTGCATGGGAGGGTTTATGCTAACCGGGTGGTAGGA	68071	68146	68021	68073	1	410	P875_00010575	67270	68677	None	3483	356	19444	No_constitutive_exon_found_in_species
TGTTGTGAACCACCCAGTGGATAAGAAATTCTAGCTGATCGAACGGGCAGAT	86654	86849	86899	86847	-1	410	P875_00010581	86310	87486	None	3483	356	19444	No_constitutive_exon_found_in_species
ACTGTGTTTGATTTGATCGACAAGTAGACAACATACTCATTGGGATGCAGGC	270956	271102	270906	270958	1	410	P875_00010625	270591	273248	None	3483	356	19444	No_constitutive_exon_found_in_species
TTAGGGCTTCCTTTTGTATTTTGCGTTGGGAACTAATGTTCAATGGGCAGGT	291664	291920	291970	291918	-1	410	P875_00010656	291664	292487	None	3483	356	19444	No_constitutive_exon_found_in_species
TCTCTGGTTTAATCAGTGGCCAGGACGAACACGAGCTAACGGTCGGGAAGGC	105752	108134	108184	108132	-1	116	P875_00076260	104198	108493	None	3483	356	19444	No_constitutive_exon_found_in_species
TATTTGACGCAAGAAGAAGCTTCATTAGGGTGGTGCTAATACAGGGATAGAT	103474	103752	103802	103750	-1	645	P875_00095572	97105	107899	None	3483	356	19444	No_constitutive_exon_found_in_species
AGGAATAGCCGTAACACAAAGCTACTTGGGCAAAGACTGACGGGCGGCAGAT	160693	161060	160643	160695	1	645	P875_00095550	160385	161762	None	3483	356	19444	No_constitutive_exon_found_in_species
AGTATTAGTGTCGCCGTCTGCAGCATATCAGCTGACCCGCAGGGCTACAGGA	282648	282733	282598	282650	1	645	P875_00095610	279941	287135	None	3483	356	19444	No_constitutive_exon_found_in_species
CAAAAACCCCTATTTGGCAATACCTGTCAGGACGAGACTGACGAGGGCAGTT	74407	74734	74357	74409	1	562	P875_00064704	73710	74734	None	3483	356	19444	No_constitutive_exon_found_in_species
CTTCGCTGTGGATAATGATAACACTAGATGGGCTTACAATGGGACAATAGGA	17827	18112	18162	18110	-1	252	P875_00117252	17827	18441	None	3483	356	19444	No_constitutive_exon_found_in_species
TTTGATTTTGATGTGGGGTCATAGTCGTCGACCACTGACCGGGGACCTAGAT	71743	72210	71693	71745	1	252	P875_00117268	71075	73380	None	3483	356	19444	No_constitutive_exon_found_in_species
GGCAATCATTCATCCAACCGTCGCGAAGATCAATCACTGATGGTGGGCAGAG	200299	200560	200249	200301	1	252	P875_00117304	198922	202114	None	3483	356	19444	No_constitutive_exon_found_in_species
GTTTGCTTCTTTGGAGGGAGTTGGAGGTGGTTGGGTGGATAGGGGGTTAGGG	61077	61434	61484	61432	-1	426	P875_00011133	61077	62204	None	3483	356	19444	No_constitutive_exon_found_in_species
TTTGTTGTGAAGTTGTGGTTGGGTTAGTGCTGATGCTAGGCTGGGGGTAGTT	178572	178850	178900	178848	-1	426	P875_00011153	178572	179327	None	3483	356	19444	No_constitutive_exon_found_in_species
AGCAAGAGAAAATAGTTGAGTTCATGAACTAATAATGTTTCAGTGGGTAGAT	201611	201645	201695	201643	-1	426	P875_00011161	201408	203359	None	3483	356	19444	No_constitutive_exon_found_in_species
CTCATGGAGGTCGCCATTTAAATATCCAATGGATGCTCCATCGGGGCGAGCG	249537	250837	249487	249539	1	426	P875_00011171	249182	251149	None	3483	356	19444	No_constitutive_exon_found_in_species
GGCTATTTAGACTACTAGTGGACACTTCCATTTGTTAACAATGGGTGCAGAC	207781	207944	207994	207942	-1	678	P875_00086821	207552	209049	None	3483	356	19444	No_constitutive_exon_found_in_species
TCGTGAGCTTCTTTGCTAATATTTTGGGCTAATGATGGGTGAAATATCAGGG	249811	250359	249761	249813	1	678	P875_00086827	249468	250359	None	3483	356	19444	No_constitutive_exon_found_in_species
GATACAAAAAAGTAGCGGTGAATATATGTGAACTGACAAAAGGGTACCAGGA	269252	269412	269462	269410	-1	678	P875_00086842	267706	269794	None	3483	356	19444	No_constitutive_exon_found_in_species
ACAGTGAGTGTAATCCTTCTTTGTACTAATGACTAGAGCTAACGGGATAGAT	11818	11973	12023	11971	-1	364	P875_00021887	10974	12827	None	3483	356	19444	No_constitutive_exon_found_in_species
GTGTGAGTATATGATCCTGTTGACATGTGAGTTGCTTCTTATATGGGTAGTT	143181	143762	143812	143760	-1	364	P875_00021910	140789	144259	None	3483	356	19444	No_constitutive_exon_found_in_species
GTCTCTTTGCCAACCAAATGACTGTGTTTCGTGCACTCATGTGGGAATAGAC	187220	187835	187170	187222	1	364	P875_00021945	186674	187835	None	3483	356	19444	No_constitutive_exon_found_in_species
CTATCCTCTGCAAGGAATCATTGACTAAGAAAATAATATCGGGAAACTAGTC	164020	164471	163970	164022	1	540	P875_00138350	163843	165601	None	3483	356	19444	No_constitutive_exon_found_in_species
ATATTGTCATCATAACCTTCCTTTGGGTCTGTATTAACGCACGGGATAAGTG	187228	187346	187178	187230	1	540	P875_00138355	186518	187596	None	3483	356	19444	No_constitutive_exon_found_in_species
ACCCCAAATCAAATCACCATCACCCTACATATACTAAACAAACGGGATAGGA	272168	272515	272118	272170	1	540	P875_00138387	270533	273379	None	3483	356	19444	No_constitutive_exon_found_in_species
GAATGCTCCTGTAATACCATTGTAGCCCATGCTGACGCCGGGAATTGTAGAC	183290	183644	183694	183642	-1	593	P875_00033757	181275	186254	None	3483	356	19444	No_constitutive_exon_found_in_species
CATATCTACAATATCACAGGGGGAGTGCTAATAGTTATGTGGACGGGTAGAA	192575	192785	192835	192783	-1	593	P875_00033763	191809	193978	None	3483	356	19444	No_constitutive_exon_found_in_species
AACTGTGTATCAATATTTTCGGTGTCATGACGGCGTACTGGGTCGGTAAGTT	28991	29170	28941	28993	1	399	P875_00010215	28235	30366	None	3483	356	19444	No_constitutive_exon_found_in_species
ATACTTACCTCCCCTACTTGGTGAAAATCTTTTGCTTACGAGTAGGGTAGGT	47859	48010	48060	48008	-1	346	P875_00021448	45492	50450	None	3483	356	19444	No_constitutive_exon_found_in_species
TCGAGCGCTGCTGGCAGTATTTCGGGCAAATGTTGACATGGAGGGCATAGTG	83955	84011	84061	84009	-1	539	P875_00138272	83141	84296	None	3483	356	19444	No_constitutive_exon_found_in_species
GAGTACTGATAGATGGCAGTTTTTTGGACCAGTACTAACTGGGGATGCAGTC	89994	90058	89944	89996	1	539	P875_00138263	89569	90401	None	3483	356	19444	No_constitutive_exon_found_in_species
AAGTCTTCCATGTTGTTTTGGTGGAGAGCGATTGCTGATTGGGAGAGTAGGA	136840	136855	136790	136842	1	539	P875_00138262	134880	136855	None	3483	356	19444	No_constitutive_exon_found_in_species
TCAGGTGAGTAATGGTTGGCCTGACTCATCGGTAGTCTAACAGGGAGTAGAA	154341	154487	154537	154485	-1	751	P875_00053344	152832	156487	None	3483	356	19444	No_constitutive_exon_found_in_species
ACACCCACTCGACCGTATGACGATCGCGCACTAACTAACCGGGTCAATAGCT	184458	184482	184408	184460	1	751	P875_00053324	184296	185571	None	3483	356	19444	No_constitutive_exon_found_in_species
TGTCGCAGAGAGAAATACTTGGCGTTGGACGGGTTCTAATAGTCGGGCAGGA	76595	76647	76545	76597	1	212	P875_00108811	76488	78426	None	3483	356	19444	No_constitutive_exon_found_in_species
AGTTGAAATTGCTGGTGTATTCTTCATTAGCTGACTGGGTTAAAAAAAAGGG	147850	147998	147800	147852	1	212	P875_00108814	147769	150979	None	3483	356	19444	No_constitutive_exon_found_in_species
TTAGGTTTGTTGGCCGCGTGCATAAGACCACTAATCTGTGGACGGGGCAGGA	151002	151051	151101	151049	-1	363	P875_00021857	149957	151246	None	3483	356	19444	No_constitutive_exon_found_in_species
TGGCCATACGTTACAAGATTCATGTACATCGACTTATACATGGGTGATAGGA	155943	156122	156172	156120	-1	363	P875_00021864	155943	156316	None	3483	356	19444	No_constitutive_exon_found_in_species
GCATTGGTATGGCAGTAGCTCCTTGGTACTAATGCTATGAAGGGCTGAAGGG	2336	2409	2286	2338	1	634	P875_00095122	2075	4227	None	3483	356	19444	No_constitutive_exon_found_in_species
AGTTGGTCCTCTCTTATTCTGTCAAGGAGGTAGATTGATGCAGGGCATAGGG	2679	3296	2629	2681	1	634	P875_00095122	2075	4227	None	3483	356	19444	No_constitutive_exon_found_in_species
TTTTATTTTTTTTCCCCCTACCATGATGAGTTGCTGATCAAAATGGGTAGAA	20047	20178	20228	20176	-1	634	P875_00095131	19289	20653	None	3483	356	19444	No_constitutive_exon_found_in_species
CTGTTTAGAGTCCCCATGGAACCCAACCCAAGGCTGACCTGGGATCACAGTT	55379	58877	55329	55381	1	634	P875_00095141	55065	58877	None	3483	356	19444	No_constitutive_exon_found_in_species
AGTGTCCTGACTTTTTAGTCTTGTGCGCTAACATCACGGGACGATGACAGAC	244670	244753	244803	244751	-1	634	P875_00095226	242584	245771	None	3483	356	19444	No_constitutive_exon_found_in_species
GTAGGCAAAACCTCATTCGATTTGCCTGATAATTCTCTAAGGGACTATAGAT	73541	73753	73803	73751	-1	603	P875_00033969	73074	75053	None	3483	356	19444	No_constitutive_exon_found_in_species
ATCGCGTATGATTGCTCGGAGGGGGCTAAGCCCGTACTAAATGGGATTAGTC	104083	104134	104033	104085	1	603	P875_00033980	99519	104920	None	3483	356	19444	No_constitutive_exon_found_in_species
AAAAAGTGAATAACTCTACGACAATTACGGAAGCTGTGGGGATATGGCAGGA	102132	102549	102599	102547	-1	374	P875_00022137	102132	104508	None	3483	356	19444	No_constitutive_exon_found_in_species
GGCTCTCTACCCTGCCTGAGGATTTCGTATGTCTGACTGGGAGATCACAGGC	152016	152116	152166	152114	-1	374	P875_00022128	150439	152490	None	3483	356	19444	No_constitutive_exon_found_in_species
GCAAATATCATATAACATTAAGACGATGATACTAATACCCCCGGGGAAAGCG	24747	25140	24697	24749	1	202	P875_00108559	23729	25140	None	3483	356	19444	No_constitutive_exon_found_in_species
CACATGTTACTCTACCATCCAAATCATACATACTGACTCGGGGATATTAGCA	83420	83639	83370	83422	1	202	P875_00108575	82787	83885	None	3483	356	19444	No_constitutive_exon_found_in_species
CGCGGTTGAACGGTTGCAGGCCATGTATCGGGATTGACAGAACTGGGTAGCT	187609	187812	187559	187611	1	202	P875_00108609	187286	188894	None	3483	356	19444	No_constitutive_exon_found_in_species
AGGGTGCATCTAAAGGGAAGCAATAATGAGAAGAGACTAACTGGGAGCAGAT	209148	209231	209281	209229	-1	202	P875_00108620	208361	210411	None	3483	356	19444	No_constitutive_exon_found_in_species
ATCTAAATGAAGCTCTGTTGATTTCGCATACTAAACAGACACGGGACTAGAT	82266	82557	82607	82555	-1	104	P875_00076044	81750	85174	None	3483	356	19444	No_constitutive_exon_found_in_species
CAAAAACAATGGGTCTCCAATAGACCAAATCCCAGCTAATCGGGTGGTAGCA	100852	101049	101099	101047	-1	104	P875_00076051	100852	104028	None	3483	356	19444	No_constitutive_exon_found_in_species
AATGTAAGATTTCCACACCTACATATCTCGATGGGAACTAAAGGGTTTAGGT	61605	63296	63346	63294	-1	704	P875_00042554	61053	65345	None	3483	356	19444	No_constitutive_exon_found_in_species
CTGCGCTTCCGAAAACGGCTGAGATAGGGTACTGATGGGCGTTGGGATAGGT	163926	164006	164056	164004	-1	704	P875_00042580	162473	164240	None	3483	356	19444	No_constitutive_exon_found_in_species
CTCCTTAACCCTTTTATGAATGAATCACTAACGGATGGGAAAATCAATAGGT	179238	179355	179188	179240	1	704	P875_00042573	178531	179355	None	3483	356	19444	No_constitutive_exon_found_in_species
GTGGTTCTTTCTCAGTCATTTGATGGTATACTAACATGATGGGATTGCAGAT	53075	53098	53025	53077	1	682	P875_00086892	52536	53098	None	3483	356	19444	No_constitutive_exon_found_in_species
ACCGACTATGGCTGGTGCTACGTATACTAAGTCTTTTGGGCGACATGAAGGC	65054	66198	66248	66196	-1	682	P875_00086918	63601	66489	None	3483	356	19444	No_constitutive_exon_found_in_species
CCACCTCCTGTGGCCAAATGGATTAACTTCGAGCTAACATACATGGGAAGAC	29040	29764	29814	29762	-1	547	P875_00138497	29040	30205	None	3483	356	19444	No_constitutive_exon_found_in_species
TGTGACTTTACTCGAAAAATAATTCAATGGGCTACTAATGAGGTGGGCAGTA	117092	117727	117042	117094	1	547	P875_00138522	116586	118008	None	3483	356	19444	No_constitutive_exon_found_in_species
AAGTTGTAATTGCGGTCTACTCTATGCTTTCACTAACTTGGGTAATATAGTG	19328	19514	19278	19330	1	747	P875_00053172	18182	22125	None	3483	356	19444	No_constitutive_exon_found_in_species
AGCCCAACTGAACACTGTCTTATAGCCTTTAGTAACATGGGGTGGTATAGAG	68088	68175	68225	68173	-1	747	P875_00053182	66213	69485	None	3483	356	19444	No_constitutive_exon_found_in_species
AGGTTGGATCTCCTAGTCTCTGACATAGCATGACATACTAACCGGGATAGAT	113604	115503	115553	115501	-1	747	P875_00053220	113604	117357	None	3483	356	19444	No_constitutive_exon_found_in_species
GTAGGAAGACATTGTCCTTTCATTCCTCGATCTTGGCTAACGGAGGGTAGGG	137426	137677	137376	137428	1	747	P875_00053202	135626	142333	None	3483	356	19444	No_constitutive_exon_found_in_species
TGATGGTGTTCGATCATGAAGGGGCAAAGAAAAAAAATGGGAATTCAAAGCC	56588	57185	56538	56590	1	102	P875_00075964	56311	57185	None	3483	356	19444	No_constitutive_exon_found_in_species
CTCTCTTCAAGGATCCCGGGAAATGGATGAGGCTAACTGTTGGGGTGTAGCT	72133	72276	72326	72274	-1	102	P875_00075957	72133	73961	None	3483	356	19444	No_constitutive_exon_found_in_species
TCAGTAGTTGGCTAGAATGTTGGAGCGAACTAAGACTGATGAAGGGCTAGGG	131074	131149	131199	131147	-1	102	P875_00075996	130686	132013	None	3483	356	19444	No_constitutive_exon_found_in_species
TCGTCGGCCATCCATGTGTATTATGTTGCCCAAGCTGACACTGGGAACAGTT	63199	63747	63149	63201	1	91	P875_00075698	62738	65157	None	3483	356	19444	No_constitutive_exon_found_in_species
CCTTTCTCCGTTTGGGTGTTTTCCGTGATTGCGAAGCTAATAGGGTGAAGCT	125066	125157	125207	125155	-1	91	P875_00075748	125066	126958	None	3483	356	19444	No_constitutive_exon_found_in_species
GGATAGTTTGAACCCGAATCCCTAACTCCGAGATTGATATAAGGGTGTAGGT	127536	127662	127486	127538	1	91	P875_00075720	127378	129706	None	3483	356	19444	No_constitutive_exon_found_in_species
ATGGTTTTGATTTAGATTCGGACATGACGCTGACCGCAGGGGGGTAACAGTC	70625	70748	70575	70627	1	574	P875_00065009	70491	72657	None	3483	356	19444	No_constitutive_exon_found_in_species
ATATCTGTCGAATAGTTGTTGAACGTTGATCTCTAACCCAGCGGGTGCAGCT	138965	139701	138915	138967	1	574	P875_00065002	138862	139846	None	3483	356	19444	No_constitutive_exon_found_in_species
GGTATGACCTCTCAATAAATACCTCTGACTTCACTACTAACAGAGGGCAGGT	146821	147539	147589	147537	-1	574	P875_00065027	146821	147791	None	3483	356	19444	No_constitutive_exon_found_in_species
CTTCCTCATTCTGGGATCCTGATCGTGGTTAACATTGCCTGGGAATGCAGAC	162819	163363	163413	163361	-1	574	P875_00065024	161392	163430	None	3483	356	19444	No_constitutive_exon_found_in_species
GTGTGACGACTCGCGAAGATTAGTTTTGAATTTCTGACGGTGGGTAATAGGC	194556	194668	194506	194558	1	574	P875_00065032	194092	196591	None	3483	356	19444	No_constitutive_exon_found_in_species
GAGGTATGACTTCTGTCACTAAACCAGCGAACATGGCTAATGAGGGGTAGAT	150023	151721	151771	151719	-1	667	P875_00086515	148499	152756	None	3483	356	19444	No_constitutive_exon_found_in_species
CGTATGTTGACGCTTACTTTATGCATCATACAGATACTGACAGCGGGTAGAA	154826	155615	155665	155613	-1	667	P875_00086511	154826	155724	None	3483	356	19444	No_constitutive_exon_found_in_species
AAGCTCAATTCCTACCGTAAAGTGAATGATCATTTCTAACGGGGCCATAGCT	165414	165742	165792	165740	-1	667	P875_00086514	165414	166519	None	3483	356	19444	No_constitutive_exon_found_in_species
TTCAAATGATACTAAGCAGTGGCACCAACTAACCTTGCATGACTGGGCAGTT	10012	10780	10830	10778	-1	636	P875_00095217	10012	11228	None	3483	356	19444	No_constitutive_exon_found_in_species
TATATTTTATAGTTGAGAGGGTTAAAGAGTTAATTTTGTGATTGGGAAAGGT	172041	172431	171991	172043	1	278	P875_00127779	169722	172431	None	3483	356	19444	No_constitutive_exon_found_in_species
GAGTTTACAGCAGCTTTCAATGTATCGAATATAACTCACGGGTTAAATAGGT	84060	84579	84010	84062	1	594	P875_00033806	83470	84579	None	3483	356	19444	No_constitutive_exon_found_in_species
TGTTGTCGTTTGGGAAGGGAGTTGAGGTGGTGATGCTAATGGGTGTATAGAC	63327	63519	63569	63517	-1	354	P875_00021692	63327	64711	None	3483	356	19444	No_constitutive_exon_found_in_species
CTTCGTTTGTCTCGGAAGATACGCCGCTGACTGAACTGAGGGGCATGTAGCC	161543	161601	161651	161599	-1	354	P875_00021722	159803	161697	None	3483	356	19444	No_constitutive_exon_found_in_species
GCATCGCGATGTTACTGTCCCCTCGAGCTGATTCTGACTCGGGAAAACAGTT	3034	3110	2984	3036	1	242	P875_00117005	2845	4724	None	3483	356	19444	No_constitutive_exon_found_in_species
CCCTCCACCCCCTTGCCAGTACCTGAACCAAGACTGATAGAATGGGGTAGAC	19609	20184	20234	20182	-1	242	P875_00117024	19609	20696	None	3483	356	19444	No_constitutive_exon_found_in_species
CTGTAGGTGGATCCTCTAAGATTCAATATGCAGGCCTATTAATGGGGTAGAC	32545	32687	32737	32685	-1	242	P875_00117028	31709	32875	None	3483	356	19444	No_constitutive_exon_found_in_species
TATTTCATTCCCTGGTCTTATCGGGTGTTGTCTGTACTAATGGGGTGTAGGT	47855	47888	47805	47857	1	242	P875_00117007	46617	47888	None	3483	356	19444	No_constitutive_exon_found_in_species
GCTAAGCTTCATTCGGTCACGACGGACAAGCCTGAGCTAACGGGAATTAGTT	153573	155253	153523	153575	1	601	P875_00033916	152426	155459	None	3483	356	19444	No_constitutive_exon_found_in_species
AAGCTCGACCTCCATCAGTGCAGGAAACGAATGACGTTAATGGGGAATAGAT	38079	38336	38386	38334	-1	286	P875_00128032	36662	38987	None	3483	356	19444	No_constitutive_exon_found_in_species
TGAGTAGGCTGATCTAGATGTATCGCGCGGTCTAATATTGCTGGGGACAGGC	96746	96915	96696	96748	1	286	P875_00128066	93969	97867	None	3483	356	19444	No_constitutive_exon_found_in_species
GTAAGTGGTGTCCAACTCGTCTCATCCATCATGATATTAACGAGGGACAGGG	155921	157137	155871	155923	1	286	P875_00128057	155513	157137	None	3483	356	19444	No_constitutive_exon_found_in_species
GCAATACCCTGTGTCGGCCTCCAGAGGAGTCACTAACAGGGACCGAACAGGT	158322	159366	159416	159364	-1	286	P875_00128083	157268	159674	None	3483	356	19444	No_constitutive_exon_found_in_species
GTCAGTCGTCTTCGTTGTCTCGATAGGATGTTTACTAAACCGGGGGATAGGC	172018	172591	171968	172020	1	286	P875_00128053	171193	173985	None	3483	356	19444	No_constitutive_exon_found_in_species
AAGTGGTTGTTAGTCTATGTTACTCGAGAATGTTCTAACGGGTGATATAGCA	35280	36004	36054	36002	-1	756	P875_00053463	35280	36596	None	3483	356	19444	No_constitutive_exon_found_in_species
CAATCCGAGCTTTGCAGATAGCTTTTGCTAACGATATCAATGACGGGCAGAT	67189	67296	67139	67191	1	756	P875_00053442	66986	69200	None	3483	356	19444	No_constitutive_exon_found_in_species
CTACGGGTCTACTTAAACTTGCATGTATAGACTAACAAAAAACCGGGCAGGA	180	812	862	810	-1	617	P875_00034377	180	4126	None	3483	356	19444	No_constitutive_exon_found_in_species
TCTTCCCCTAAGTTCGTCTACTAAACAAAACCAATAACTAACTGGGATAGGT	121372	121717	121322	121374	1	617	P875_00034397	120096	121717	None	3483	356	19444	No_constitutive_exon_found_in_species
TCCAGCTCGCCTCGTCCGGGCCAAGTTCGTTATTACCATGGGAATCGTAGGA	35576	36185	35526	35578	1	609	P875_00034198	33871	39456	None	3483	356	19444	No_constitutive_exon_found_in_species
GGGTATGTACATGGAAGGCAGCCAGTAGGGGCAAATTGCTAATTGGGTAGGT	38531	38700	38481	38533	1	609	P875_00034198	33871	39456	None	3483	356	19444	No_constitutive_exon_found_in_species
ATAGTTGACTGTTCCAGGAGTTCCGTGTTGTCTAACTTGGGGGCCAATAGCA	44225	44971	44175	44227	1	609	P875_00034193	43804	44971	None	3483	356	19444	No_constitutive_exon_found_in_species
TCCGCCGATATGTGTACCAGCATCGCTAACAATATACTGGGATGAAACAGCT	49535	49620	49670	49618	-1	609	P875_00034215	49228	50059	None	3483	356	19444	No_constitutive_exon_found_in_species
TGTAAGTGGTTGGCATCTCTTGTCAAATGGTAGATGCTAAAATGGGATAGAT	41228	42080	42130	42078	-1	396	P875_00010123	41228	42714	None	3483	356	19444	No_constitutive_exon_found_in_species
GTGAGGTGCTGCAAAACCAATGGGGCCAAGATGTCGCTAACACAGGGCAGAA	116630	116699	116580	116632	1	396	P875_00010112	116504	118036	None	3483	356	19444	No_constitutive_exon_found_in_species
GAATACCGTCATCCGTAGATATTCTCCTCATTTCTAATCATATGGGGTAGGT	145392	145659	145709	145657	-1	396	P875_00010166	144701	146676	None	3483	356	19444	No_constitutive_exon_found_in_species
TGTTTCTCTATTCGATAATATTTTGGTATGCTAATTCGGCGGTGGGCTAGAC	138839	139009	139059	139007	-1	758	P875_00053551	138839	140763	None	3483	356	19444	No_constitutive_exon_found_in_species
CGAATGGCCCTAGTGCCTTGTTTGGGAAGAGCTGTGCTGAACGGGCGTAGTT	9379	13208	9329	9381	1	750	P875_00053228	8607	13570	None	3483	356	19444	No_constitutive_exon_found_in_species
GGTATGTGAGCTGTCACTAGCGAAATCTTCTCCAGCTGACAGGGATCCAGCA	50834	51782	51832	51780	-1	218	P875_00109026	50834	52482	None	3483	356	19444	No_constitutive_exon_found_in_species
AGCTACCTTGATATGAACAACGATACTCAAATGGCTAACGGGTAAGATAGCA	60974	61002	60924	60976	1	218	P875_00109005	60528	62775	None	3483	356	19444	No_constitutive_exon_found_in_species
TACTTCTAGTTGTCCTTCGTATGTGTCCGCTAATCGCTGGTGGGACATAGTT	109673	109792	109623	109675	1	218	P875_00109000	109371	111027	None	3483	356	19444	No_constitutive_exon_found_in_species
TTCTATAAAGTGCTATCTTTAACGCTGGCTTACTGTAATTGGGGTCATAGTG	116396	116468	116518	116466	-1	218	P875_00109018	116396	117275	None	3483	356	19444	No_constitutive_exon_found_in_species
AGAATGGATACACATAGCGGGCAAGAATATGTAAACCGCTGGGGAACCAGTG	30822	30943	30993	30941	-1	753	P875_00053393	29828	31341	None	3483	356	19444	No_constitutive_exon_found_in_species
TATGAAAGTGTATTGTACAAGGATCCGATACATACTTACCGGGAATAAAGAA	106331	106539	106281	106333	1	753	P875_00053411	105795	106857	None	3483	356	19444	No_constitutive_exon_found_in_species
TTCCTCTTTGTTTTGGCAGTATTGCCAGACACTAACTGGGCGAAAAATAGCT	116688	116989	117039	116987	-1	753	P875_00053429	114889	118566	None	3483	356	19444	No_constitutive_exon_found_in_species
TATTATGGGGGCTCTGAGTTTAATTGGTTCTTGGGCTAATGGGTGGATAGTG	23065	23173	23015	23067	1	419	P875_00010858	22773	23256	None	3483	356	19444	No_constitutive_exon_found_in_species
TTATTCTTTGGGAGTTTGATTGGGAATTTTTTACTGACGGGTATGGATAGGT	23243	23256	23193	23245	1	419	P875_00010858	22773	23256	None	3483	356	19444	No_constitutive_exon_found_in_species
TCAACGCTATACCGACTAGAACCCCTAATACTGATAGACATGGGAAACAGTA	68980	69655	68930	68982	1	419	P875_00010886	68736	69655	None	3483	356	19444	No_constitutive_exon_found_in_species
TATATACCGACTATGAATTGCCAAAAATGCAACTGTCTAATGGGAAATAGTG	97905	98936	98986	98934	-1	419	P875_00010907	97905	99684	None	3483	356	19444	No_constitutive_exon_found_in_species
TTCTTCCTGACCGCCTAGTTATGATCGCCTCTGACCGGGTGTAAAATCAGGA	114977	115134	115184	115132	-1	419	P875_00010908	106359	115332	None	3483	356	19444	No_constitutive_exon_found_in_species
ACAGTATAATACTCCCACTATGGGTTGGATCTAACATTTTTGGGATATAGGA	137251	138119	137201	137253	1	419	P875_00010889	136611	139063	None	3483	356	19444	No_constitutive_exon_found_in_species
GGTCCCTTGACTTGTGCTATTGTCATGTTGCTGATCAAAGGGCAATACAGGG	3611	4061	3561	3613	1	702	P875_00042458	3503	5151	None	3483	356	19444	No_constitutive_exon_found_in_species
ATTTCGAAACCTATAATACACGCGCATATCTAATAGGAATGGGGTTGCAGGC	52916	52989	53039	52987	-1	702	P875_00042495	52429	53115	None	3483	356	19444	No_constitutive_exon_found_in_species
TCATATTTGATTGGTTATAAAGAGATCTATGTACTAATGGGATTGAACAGAA	112082	112678	112728	112676	-1	702	P875_00042528	112082	113057	None	3483	356	19444	No_constitutive_exon_found_in_species
TGTAGGATTATGTACTTTTGGAGTATATATTAACTGACCGAGGGATATAGCT	130855	131014	131064	131012	-1	702	P875_00042530	129520	131194	None	3483	356	19444	No_constitutive_exon_found_in_species
AATGCCATTACCTGTGTGAGGTTGCTAACAAGTTGCCGTTGGGATGACAGCT	146652	146868	146918	146866	-1	702	P875_00042529	146460	148515	None	3483	356	19444	No_constitutive_exon_found_in_species
CCTCCCTCATTTATCCCAATACCTATGCTGTGGGCTAACGGGTGATATAGGA	46062	46068	46012	46064	1	253	P875_00117333	45035	46986	None	3483	356	19444	No_constitutive_exon_found_in_species
GACAGTAGCGAGTCGACCTGAAAGGTTGGTGCATACTGACATGGGGATAGTC	106019	106414	105969	106021	1	253	P875_00117355	105353	107105	None	3483	356	19444	No_constitutive_exon_found_in_species
GCCCCTTGTAGCTCGTGTACAACGGGCGGTATTAACTCTAATGGGCAAAGGT	156450	156632	156400	156452	1	253	P875_00117392	156253	156695	None	3483	356	19444	No_constitutive_exon_found_in_species
ATTTTGATCATTTGAGTGGCGGTGTTCTGATGGGGAATGAATGGGTGCAGGT	28347	28587	28637	28585	-1	661	P875_00086400	28347	29795	None	3483	356	19444	No_constitutive_exon_found_in_species
TTCCCGAAACTGGAGAGTATAGTAGGTGTGCTAATGGGTAATGAAAACAGTT	39540	39693	39743	39691	-1	661	P875_00086399	39249	40120	None	3483	356	19444	No_constitutive_exon_found_in_species
GGTACGTATCCCAGTGAGACATCGTCGCAATCGCAACCTGACGGGACCAGTA	97594	98055	97544	97596	1	661	P875_00086410	96853	98926	None	3483	356	19444	No_constitutive_exon_found_in_species
GTTACTCGTTCTTTTGTCTAAAGGTAGTGGCGCATGCTAACGGGAAACAGCA	98742	98926	98692	98744	1	661	P875_00086410	96853	98926	None	3483	356	19444	No_constitutive_exon_found_in_species
ATTGAATGAGGGTATGGTTCGGAGAATAGCTACTAACCGGGAATGAGTAGAT	15029	15129	14979	15031	1	425	P875_00011048	14707	15295	None	3483	356	19444	No_constitutive_exon_found_in_species
TTCTTTTTCTGTCTTTTGGGTGTATGTAGTGGCTAACGAGGGTAATATAGAC	15206	15295	15156	15208	1	425	P875_00011048	14707	15295	None	3483	356	19444	No_constitutive_exon_found_in_species
TCTCTTGAGGGGGGGTGAGTGTAACAGAGGCTGATACTGCGGGGAATTAGGG	46527	46763	46813	46761	-1	425	P875_00011069	45041	46861	None	3483	356	19444	No_constitutive_exon_found_in_species
ACGGTTACGCGACAAATAGCCTTACTAATAGTACTTGGTGGGATATATAGAA	67693	68338	67643	67695	1	425	P875_00011082	67349	68338	None	3483	356	19444	No_constitutive_exon_found_in_species
AAGGATGCGAATAAACAGATATACAAGTGCACATTGCTGATGGGAAACAGGA	20666	20726	20776	20724	-1	597	P875_00033850	20184	21153	None	3483	356	19444	No_constitutive_exon_found_in_species
GTAAGTTTAAACATACGCTACGAGCTACTCCCGAGCACTGACAGGGTTAGTT	72667	72813	72617	72669	1	710	P875_00042672	71839	73780	None	3483	356	19444	No_constitutive_exon_found_in_species
TGGGTCCATCCAAGGCTTCATAAGAAGACGTGAACTAACTTGGGACATAGGT	85611	85724	85561	85613	1	413	P875_00010766	85313	88331	None	3483	356	19444	No_constitutive_exon_found_in_species
GACGTTTGATGAGTTTAAAAATTTGAATTGGGACTGATTATCAGGGGTAGCC	110491	110683	110733	110681	-1	413	P875_00010774	109859	111087	None	3483	356	19444	No_constitutive_exon_found_in_species
GAAACCAATACCGTTAGCTGCATTCCACAAGTTCCAATTAACCGGGTAAGCT	34668	34756	34806	34754	-1	572	P875_00064930	31816	34991	None	3483	356	19444	No_constitutive_exon_found_in_species
TAAGAAACAATTCCCTAATACTTTGCAGTCTAGCTTCTGACAAGGGTTAGTC	52472	52639	52689	52637	-1	572	P875_00064925	51894	53910	None	3483	356	19444	No_constitutive_exon_found_in_species
GTCAGGAACCAGTGGGCCTCTACTTTCACGGGGGAGCTGGGTGATGGGAGGA	5511	6023	5461	5513	1	741	P875_00052989	3424	6023	None	3483	356	19444	No_constitutive_exon_found_in_species
AAATGTGCGAGTGAGCAGGGCCCATGAGCTCTCTGGAGGTCATGGGACAGAC	24393	24491	24343	24395	1	741	P875_00052985	24089	26035	None	3483	356	19444	No_constitutive_exon_found_in_species
CTTTTGACTTTACGCTTTCCGAAGTTGGAAGATGCTAAAGAAGGGGCCAGTT	37958	38387	37908	37960	1	741	P875_00053008	36991	38387	None	3483	356	19444	No_constitutive_exon_found_in_species
TCAAGAGACGACAACAAAGTCGAATAGATGCTAATAAGGGAGCGATAAAGGC	75419	76030	76080	76028	-1	741	P875_00053037	75419	76796	None	3483	356	19444	No_constitutive_exon_found_in_species
TGCCTACATATCTTAGAAAGTCGTGAGCACAGTTGATAACAATTGGGTAGTC	84176	84317	84367	84315	-1	741	P875_00053034	81374	84717	None	3483	356	19444	No_constitutive_exon_found_in_species
GGGTATCTTGATATGTGGGTTCCCATACTGACGATTGACCTGGGACACAGTG	99660	99917	99967	99915	-1	741	P875_00053029	98211	100551	None	3483	356	19444	No_constitutive_exon_found_in_species
TTGGATGTGATCGCGGGGCTAATGAGGCGCTACCTGGGTTGGATGCATAGGA	51706	51844	51894	51842	-1	345	P875_00021421	49209	52048	None	3483	356	19444	No_constitutive_exon_found_in_species
ATTGGCCTGGCCTATAGGTGAGCAAGATCATCATTTAATATGGGACGGAGAC	80915	81387	80865	80917	1	345	P875_00021408	80712	82527	None	3483	356	19444	No_constitutive_exon_found_in_species
CCCATTCCCTCTTTCTGCTTGCTATGTGTTAACATGTAGATGGGTAAAAGTG	87039	87338	87388	87336	-1	345	P875_00021426	86792	89411	None	3483	356	19444	No_constitutive_exon_found_in_species
TTAGACATGGACCATGCAGTGGACGTGAGAACTGACGGCGGGGTATATAGGC	25844	26008	25794	25846	1	276	P875_00127641	25528	26159	None	3483	356	19444	No_constitutive_exon_found_in_species
AGAAAGCTACCCTCAAGAGCGCTGACGTTAGCATCTCTTAACTGGGACAGTG	1630	2737	1580	1632	1	412	P875_00010696	1511	2737	None	3483	356	19444	No_constitutive_exon_found_in_species
GTTTGCGTTGTAGTTTGAGGACAAGTGGTTAACTATGTTGGGATGTGTAGAT	55961	56050	55911	55963	1	412	P875_00010704	55533	56139	None	3483	356	19444	No_constitutive_exon_found_in_species
TGCGCCGGGTGGAATGTGTGTTGGATTGTATTGACTGAGGGATAATAAAGAG	107406	107773	107823	107771	-1	97	P875_00075870	107406	108133	None	3483	356	19444	No_constitutive_exon_found_in_species
CTAACTATCTCATATGTGGTAAAGCTTACGCTAACGCTTCGGGTGTACAGTA	20156	20876	20926	20874	-1	216	P875_00108931	19407	21161	None	3483	356	19444	No_constitutive_exon_found_in_species
GTCTATGTCCATGTCAAACCCTAGAAAATCTCTAATGATTGGGCGTGCAGTT	52917	53421	53471	53419	-1	216	P875_00108961	52917	53736	None	3483	356	19444	No_constitutive_exon_found_in_species
TTTTCCTCAGGATTTGGGATATTGTGGCTGACAAATGTATTGGGTAATAGCC	18954	19311	18904	18956	1	395	P875_00010058	18119	20158	None	3483	356	19444	No_constitutive_exon_found_in_species
AAGTTTCACTGTTTCCATTCTACCAAGTGAGTTTCTAACTGGGGGTCTAGAA	123238	123499	123188	123240	1	759	P875_00053613	122228	123499	None	3483	356	19444	No_constitutive_exon_found_in_species
TGTGGAACTCAACTTGTTGCATATGATTTAACGGGTCGGGATGACGGTAGGC	82343	82529	82293	82345	1	544	P875_00138442	81546	83705	None	3483	356	19444	No_constitutive_exon_found_in_species
GAGGCTTACTTCACATTTTTCATGATCAGTGCTTACTCTCGTTGGGACAGGC	97156	97560	97610	97558	-1	544	P875_00138459	97156	98338	None	3483	356	19444	No_constitutive_exon_found_in_species
GCTAGATCGCTCTCCTGGTGATGCAAGGCAACTAATTCAGGGGGTTGTAGGT	102557	103137	103187	103135	-1	544	P875_00138456	101521	103338	None	3483	356	19444	No_constitutive_exon_found_in_species
TGCTCTCCCTAAGACATTCCTGGCGAGACTAACGTCACTGCATGGGACAGTA	122851	123015	122801	122853	1	393	P875_00010028	122293	124372	None	3483	356	19444	No_constitutive_exon_found_in_species
TATGGCTACGCGATACCAAGCCATCGTACCAAAATTATTAACGGGCGCAGGC	69083	69241	69291	69239	-1	423	P875_00011014	67696	69613	None	3483	356	19444	No_constitutive_exon_found_in_species
TTGTCTATCGTACCCAAGTGGAGATTAACAGGCTGACGGAGATTGGGTAGTT	102842	102869	102792	102844	1	423	P875_00010980	100588	102869	None	3483	356	19444	No_constitutive_exon_found_in_species
GTTTTGTTTGGGGTGGTTGAGTGTGGCTGTGCTGACTTTGGGTGGTATAGGG	83955	84022	83905	83957	1	281	P875_00127930	83500	84022	None	3483	356	19444	No_constitutive_exon_found_in_species
TCCGGGTGTCGCAATAAACCGAAATCTAATTCCTTGAGGGTGAATGACAGGC	73361	73538	73588	73536	-1	277	P875_00127689	70812	74859	None	3483	356	19444	No_constitutive_exon_found_in_species
GTAGAACATTGAGAACACCAGATCTAACCAATGCTATTTTGGGGTTGCAGCG	32204	32318	32368	32316	-1	424	P875_00011042	30110	32458	None	3483	356	19444	No_constitutive_exon_found_in_species
CATCCTGTGGTACCAGTGATGCTACATTCGATACTAACCACGGGACATAGTG	44893	45749	45799	45747	-1	424	P875_00011028	44893	46181	None	3483	356	19444	No_constitutive_exon_found_in_species
ATGCTCTCCCTTTTTCCTTTCCTCAATGTAACTGATGCTAACGGGCGCAGGT	90047	90411	89997	90049	1	424	P875_00011051	89089	90411	None	3483	356	19444	No_constitutive_exon_found_in_species
TTCCTCTTTTGCCATATATTACAGCAACAATTGTCTAATCGGGTAAATAGGC	67012	67884	66962	67014	1	206	P875_00108701	66611	68274	None	3483	356	19444	No_constitutive_exon_found_in_species
GGTTTGACTGTGGAAGTGCATGTTTGAAGATGCTAATGGGATGATAAAAGGT	41840	42491	41790	41842	1	573	P875_00064935	41369	42491	None	3483	356	19444	No_constitutive_exon_found_in_species
GACCCCTCCAAGATGAGGAGCGCAAGCAGTCAACGCACAGGGGAAAATAGTC	61266	61316	61366	61314	-1	416	P875_00010849	60762	61470	None	3483	356	19444	No_constitutive_exon_found_in_species
AGCTTGAACGTGGGCGCGGGGGAAGCTAATTTTTCTTGCCGGGATAACAGCG	60919	60991	61041	60989	-1	416	P875_00010849	60762	61470	None	3483	356	19444	No_constitutive_exon_found_in_species
CGGTGATTTGGGCAGAGAGTTATATCAACTAACTGATTGTGACTGGGCAGGT	26855	26863	26805	26857	1	713	P875_00042743	25840	26863	None	3483	356	19444	No_constitutive_exon_found_in_species
AGAAAGGTCTATTGCCTAGAATCAGATTGAGAGTACTGACGGGGGTATAGAA	51546	52580	51496	51548	1	713	P875_00042731	50973	52580	None	3483	356	19444	No_constitutive_exon_found_in_species
ATGCTCCCAACAATCTTGTTGCTGTCTTGCCTACCGACAGCATGGGGTAGTC	76078	77503	77553	77501	-1	713	P875_00042786	76078	78008	None	3483	356	19444	No_constitutive_exon_found_in_species
ATTATGGTCTGTTCTCGATGATTGATCAAGCCGTTCCGTCGTCGGGATAGTG	104646	104822	104872	104820	-1	713	P875_00042775	104129	105582	None	3483	356	19444	No_constitutive_exon_found_in_species
TACCCTCGATTCCCCATTCTAGCAATATACTGACCATCGTGATGGGCCAGCG	110092	110681	110731	110679	-1	713	P875_00042783	109882	111751	None	3483	356	19444	No_constitutive_exon_found_in_species
AGAAACATGCTACAATAGAAATCCTAAGCTGATGCATCTTTAATGGGTAGGG	34971	36210	36260	36208	-1	569	P875_00064826	34971	36475	None	3483	356	19444	No_constitutive_exon_found_in_species
CATCGCCCATCTCTAGATTCCGTACTCCGTTGACATGAACTGTGGGACAGGT	81820	82325	82375	82323	-1	569	P875_00064837	81203	82891	None	3483	356	19444	No_constitutive_exon_found_in_species
CTCTTCCCTTTAGCTTTATCTGGTGATGGTGTGAGGCTAACGGGGATCAGGA	87721	88022	87671	87723	1	569	P875_00064819	86428	88022	None	3483	356	19444	No_constitutive_exon_found_in_species
GTTTTTGCTCTGTGGTTTGTACGAGAGTATAGAGCTAAGGGTAGATGTAGCT	11969	12170	12220	12168	-1	600	P875_00033889	10914	12619	None	3483	356	19444	No_constitutive_exon_found_in_species
GTTTGTCGCATACCCAAAGTATACGCGGTCTTGGTTAATAAAGGGAACAGGC	35777	36163	35727	35779	1	600	P875_00033879	35464	37192	None	3483	356	19444	No_constitutive_exon_found_in_species
ACATCGACCTCTGTCCTACTCTATGAACGAAATTGTGCAACTGGGGGCAGTA	90178	90206	90128	90180	1	600	P875_00033902	89655	94049	None	3483	356	19444	No_constitutive_exon_found_in_species
CCCAGATGGCATTCGGGCGGAAGACTAATTCAACTTTTTTGTGGGTATAGTT	12736	12811	12861	12809	-1	422	P875_00010941	12447	13312	None	3483	356	19444	No_constitutive_exon_found_in_species
TCTCTTCCTGGCATATTTCCAAATACTTCTAAGTCTAATCATGAGGGCAGCT	14972	15229	14922	14974	1	760	P875_00053608	12702	15452	None	3483	356	19444	No_constitutive_exon_found_in_species
TTGCTCAATCGTTCGCTTTCCATTAATGTCTATCTGTCTAACTGGGGTAGGG	21604	22297	21554	21606	1	760	P875_00053604	20652	22297	None	3483	356	19444	No_constitutive_exon_found_in_species
CCACTTCTACTATCATATGAGTAAGATACTGATGAGAACGGGGGAAATAGTG	66970	67410	66920	66972	1	760	P875_00053607	65997	67410	None	3483	356	19444	No_constitutive_exon_found_in_species
AGGGTTGGTGCAAATCAATGGTCCTGTTCGTCCGGGCTTACTAGGGACAGGT	79777	79869	79727	79779	1	760	P875_00053605	78047	80228	None	3483	356	19444	No_constitutive_exon_found_in_species
CTTTTGGCGCAATCCCATAAAGCAAGAAAATATACTAACGGGACCAAAAGAC	81572	81733	81783	81731	-1	760	P875_00053627	80908	82692	None	3483	356	19444	No_constitutive_exon_found_in_species
TATTTGACGCAAGAAGAAGCTTCATTAGGGTGGTGCTAATAGAGGGATAGAT	3783	4025	3733	3785	1	411	P875_00010667	3163	7187	None	3483	356	19444	No_constitutive_exon_found_in_species
CGCTGGGTATTATGGAAAGGATTAGAGAAGCTGATGGGCGCGTGAAACAGCA	13657	13816	13607	13659	1	411	P875_00010673	13483	14307	None	3483	356	19444	No_constitutive_exon_found_in_species
TACCCCGCCATACACATCTGTCTATCGAGCAGGTCTAATGGGAAGTCTAGCC	6555	6793	6843	6791	-1	349	P875_00021590	6113	6937	None	3483	356	19444	No_constitutive_exon_found_in_species
CGTTTTCTTCCTGTGCTGTTTCCAATTGCCGGTGCTAACTGATTGGGTAGGT	54063	54099	54149	54097	-1	349	P875_00021598	54063	54792	None	3483	356	19444	No_constitutive_exon_found_in_species
GTAAGTACTTTAGCAGGAGTCATGGTAATTCGCAGCTAACAGGGTGATAGAG	100520	100690	100740	100688	-1	349	P875_00021622	100440	102120	None	3483	356	19444	No_constitutive_exon_found_in_species
CGGTGAGTAAGATTCAGTCGTACATTAACCATCGCTGACGAAGGGAATAGAT	57191	57737	57787	57735	-1	246	P875_00117078	56688	58281	None	3483	356	19444	No_constitutive_exon_found_in_species
GTCTTCTCGCAGGATAAGAAATAGGAATGCCAGGCATTGACCAGGGACAGAA	2827	2977	3027	2975	-1	220	P875_00109055	1393	5214	None	3483	356	19444	No_constitutive_exon_found_in_species
TGTCCAGAACCTCCTTCCACTGCTTGAATCAGCAGGTCCAAGTCGGGTAGAG	36836	37376	36786	36838	1	93	P875_00075759	36376	37376	None	3483	356	19444	No_constitutive_exon_found_in_species
TTTTCGAGGATTTGGAAGATATGAGATGACATGTGCTAACTGGGTCGAAGAT	82516	82653	82466	82518	1	93	P875_00075791	81905	84334	None	3483	356	19444	No_constitutive_exon_found_in_species
TTAGGATTACAGGATGTGGTACAAGACGACCGAGATGCTAACGGGGACAGTT	24410	24503	24360	24412	1	674	P875_00086597	23949	24591	None	3483	356	19444	No_constitutive_exon_found_in_species
ATTATATCCTCTAATTTGTTACGAACGAACTGACTAGAAGGGGCCGACAGAT	101706	102098	101656	101708	1	674	P875_00086632	101603	104465	None	3483	356	19444	No_constitutive_exon_found_in_species
CGTGAGTGGCCTACCTTCGTTTCTACTAAAACGATTACTAACGGGTGAAGAA	103338	103799	103288	103340	1	674	P875_00086632	101603	104465	None	3483	356	19444	No_constitutive_exon_found_in_species
TATGGTTACTTAGGATTCATATTGGTTTATATGCTAACGGGAACTGATAGGG	13686	13967	13636	13688	1	672	P875_00086561	12845	14588	None	3483	356	19444	No_constitutive_exon_found_in_species
ATCACAAAGAAACTGGTCGATCGCTGTAATGGACAGTTTTAATGGGTCAGGC	59137	59836	59886	59834	-1	672	P875_00086578	57540	60339	None	3483	356	19444	No_constitutive_exon_found_in_species
GATATTTTGGATAATGTGGTAATTATACTTACTAACTTGGGAGAGGCTAGAT	82382	82512	82332	82384	1	672	P875_00086562	81119	82581	None	3483	356	19444	No_constitutive_exon_found_in_species
ACCATTCTTTTGCCTATAAGTATACTGCAGTATAAGGGTTAACATAGCAGTT	10891	11087	10841	10893	1	689	P875_00042230	10601	11302	None	3483	356	19444	No_constitutive_exon_found_in_species
TCCTCCCATGTGGTGAACCTCTCCCAAGACCAGAACTAACGGGAACATAGTA	6743	7317	6693	6745	1	556	P875_00064595	6184	7317	None	3483	356	19444	No_constitutive_exon_found_in_species
GCTTGGCTCAACCTATTGGTTTGGTTAAAACTGACCATCACGGGATATAGTA	61407	61662	61357	61409	1	556	P875_00064587	60572	64170	None	3483	356	19444	No_constitutive_exon_found_in_species
CCCGTCTGACATATACCATGGTGTGGTAACTGACAAACTTGGGGAAACAGTA	16553	18197	16503	16555	1	707	P875_00042604	16025	21386	None	3483	356	19444	No_constitutive_exon_found_in_species
GTTATCCTCAGCAATGCATGAGCGCTGAACGGCGAGCTAACAGGGCGTAGTG	27456	28072	27406	27458	1	707	P875_00042613	25866	28072	None	3483	356	19444	No_constitutive_exon_found_in_species
CGTTATTCTACGATATTCCGAACAGATGCTTACCGGTGGCGCGGGATCAGGA	11899	12276	11849	11901	1	610	P875_00034226	11659	12687	None	3483	356	19444	No_constitutive_exon_found_in_species
TATGTCCCGCACTGCTTTCATAACTTGGGTATATACTAACGTGGGGAAAGGC	14666	14899	14616	14668	1	610	P875_00034229	13462	14899	None	3483	356	19444	No_constitutive_exon_found_in_species
GTTGTTCTTATCAGCGATTAGAGAAAGCCAGCTAACATTAGGGTGTACAGGA	37890	38351	38401	38349	-1	553	P875_00064544	37890	38874	None	3483	356	19444	No_constitutive_exon_found_in_species
CTAGAGAAACCATATCAGTTAGTTAGCTAATACCTCGGTTGGGACAAAAGAC	21995	22582	21945	21997	1	613	P875_00034288	21165	23414	None	3483	356	19444	No_constitutive_exon_found_in_species
AGTCTCGCTATTGCTACCATCGATCGTTTTAACACTAACGGGAACATTAGCA	75799	75879	75749	75801	1	613	P875_00034315	75436	77244	None	3483	356	19444	No_constitutive_exon_found_in_species
ATAGCAACACGCTGGCGAATCTTAAGCTTTGCTGACGATGATGGGGGCAGAA	92573	92834	92884	92832	-1	613	P875_00034330	91535	93613	None	3483	356	19444	No_constitutive_exon_found_in_species
TCTCTACCGGCTGTGGCGCCCTTGATTCGGAGATCACCTCAGGGCGACAGGG	13192	13227	13142	13194	1	552	P875_00064504	12030	13510	None	3483	356	19444	No_constitutive_exon_found_in_species
GGTTTATGTGTTTTGTTTAGGATCAATTGTGTGGCTGACAAAGGGCTTAGGG	16619	16879	16929	16877	-1	351	P875_00021619	13616	17813	None	3483	356	19444	No_constitutive_exon_found_in_species
GTACCTAACCTTCTTTCGCATGAACTCTAGAAAGGATACTGACGGGCTAGAC	22676	23539	23589	23537	-1	351	P875_00021621	22676	24005	None	3483	356	19444	No_constitutive_exon_found_in_species
ATATTGGTCCGGGGGGTTCTGAATTTATACTGATTGTATGGGAATGCTAGGG	1732	1861	1911	1859	-1	679	P875_00086846	1310	2138	None	3483	356	19444	No_constitutive_exon_found_in_species
GCCCCCACGTTTTGGACACCCAACGAGACACAAGAGTTGGGTTAGAACAGGG	20719	20829	20879	20827	-1	204	P875_00108652	18051	22918	None	3483	356	19444	No_constitutive_exon_found_in_species
AATTACCTCCTTCCTGTTGCCAGAAACCGAGTATGTTCTAACTGGGGCAGAT	13581	13719	13531	13583	1	282	P875_00127928	13436	15316	None	3483	356	19444	No_constitutive_exon_found_in_species
CCCTGAATATTCCTGAAACCCCCCTTTTCAACGGTCTAATTTGGGAACAGGA	38384	39330	39380	39328	-1	282	P875_00127934	38384	39725	None	3483	356	19444	No_constitutive_exon_found_in_species
CTGAGAGCAGAAGCGTTACAGGGCTACCATACTGACTATCGTGGGAAAAGGT	81875	82338	82388	82336	-1	407	P875_00010428	81164	82447	None	3483	356	19444	No_constitutive_exon_found_in_species
ACTTGATTGAGCTGTCCATGTACTACTGTCCTGTATATTGACGGGGACAGAT	81728	81815	81865	81813	-1	407	P875_00010428	81164	82447	None	3483	356	19444	No_constitutive_exon_found_in_species
CCCTTTTCTATGGCTCTTTTGGGGACCAACGCCACTGACGGGGACTGCAGGG	13146	13355	13405	13353	-1	570	P875_00064861	12996	13885	None	3483	356	19444	No_constitutive_exon_found_in_species
TTTTCTTTTGGTTTTATGATATGAGTGCGGTGCTAAAACAATGGGAATAGTA	36031	36331	35981	36033	1	398	P875_00010208	35227	36331	None	3483	356	19444	No_constitutive_exon_found_in_species
CCCATGTTTTCTCTACAGTGGAACAACGATAATAATGCGGAGGGGTGCAGCA	40492	40801	40851	40799	-1	285	P875_00127995	39951	42138	None	3483	356	19444	No_constitutive_exon_found_in_species
AATGCTCACCCCAATTAGTAAATATATTACAGTCAGCTGATGGAGGGCAGTT	6286	6444	6494	6442	-1	671	P875_00086548	5366	7230	None	3483	356	19444	No_constitutive_exon_found_in_species
AGCTGTGCTAGGGCAGCAATGACAAGTGGCTTGCTAATGGGAAGAGATAGTG	57402	57590	57640	57588	-1	665	P875_00086456	56152	61647	None	3483	356	19444	No_constitutive_exon_found_in_species
TCCTTCTCGGCTTCACGGTGGCTGATATGAATGCAACGTTACGGGTGCAGCC	19742	21721	19692	19744	1	203	P875_00108634	19346	22009	None	3483	356	19444	No_constitutive_exon_found_in_species
ACTCGCCCATATGAGGCGTACAGATTTCGGAGAGTAACGGGGGATTGTAGGT	39506	39580	39630	39578	-1	203	P875_00108649	39171	40215	None	3483	356	19444	No_constitutive_exon_found_in_species
ATCGAATAACATAAAGAATTATGGCTAACCTAGATGCAATGGGTATACAGTA	6857	7271	6807	6859	1	545	P875_00138440	6447	7271	None	3483	356	19444	No_constitutive_exon_found_in_species
ATAAATCCCCTTCCTTGCATCTAATGGCCTACTAATAATGGGTGGAACAGAT	69881	69921	69971	69919	-1	737	P875_00053001	68427	70753	None	3483	356	19444	No_constitutive_exon_found_in_species
TCATGGGCATCTCATGATGCATGTTGGGCGCAAGACTGATACATGGGTAGGG	41157	41342	41392	41340	-1	696	P875_00042443	40752	41709	None	3483	356	19444	No_constitutive_exon_found_in_species
ATCTAGTGTAGTTCTGTACTGTACAAGCTCCTCTAACATCCAACGGGTAGGT	45766	45975	46025	45973	-1	696	P875_00042444	44717	46386	None	3483	356	19444	No_constitutive_exon_found_in_species
GCTATTGCCGTCTATGGGTGACTTCAATGTAGACTAACAGGGATGATTAGAG	30914	30954	31004	30952	-1	604	P875_00034031	30004	31218	None	3483	356	19444	No_constitutive_exon_found_in_species
TGAACAGGCTCTAGAGAGAGCAAAATGTCTCGATGGATTGGGAGCCTAAGGT	2235	2429	2185	2237	1	745	P875_00053118	1780	3748	None	3483	356	19444	No_constitutive_exon_found_in_species
TTTACGACCTACCGCAATGAATAGCCCAGCTAACAACAAGGGACTAAAAGGC	39437	40236	40286	40234	-1	745	P875_00053132	37447	40548	None	3483	356	19444	No_constitutive_exon_found_in_species
GATGAAATTGTTACTGGTACAGACGGACTGACATGGATACTGGGATATAGTC	19211	19265	19161	19213	1	644	P875_00095502	18700	19818	None	3483	356	19444	No_constitutive_exon_found_in_species
CTGTTGGGGTTCCAAGGGGTGTGTGGTTGAGTGCTAATGTTAGGGGATAGGC	21420	21616	21370	21422	1	644	P875_00095500	21216	23192	None	3483	356	19444	No_constitutive_exon_found_in_species
TTGATAGGACGTACGGTTGTTGGGGTGTTGGCTAATGGGTAGTTGAATAGCT	21688	22135	21638	21690	1	644	P875_00095500	21216	23192	None	3483	356	19444	No_constitutive_exon_found_in_species
AGTATATCTTTCTATTTCGCGATTGAGCAGCTCGTGCTAATAAGGGTCAGGT	13144	13314	13094	13146	1	370	P875_00022024	12208	13314	None	3483	356	19444	No_constitutive_exon_found_in_species
GTTTGCAGGCTTTGGTGCGGGTTGCGGGTGTGACTAATTCTGGGATACAGGC	42903	42945	42995	42943	-1	370	P875_00022055	41857	43174	None	3483	356	19444	No_constitutive_exon_found_in_species
AGTCTGTGATGAGCCTTTTGCTTTTCAACCCTCAGTCTGACCGGGAACAGGC	8876	9485	9535	9483	-1	571	P875_00064893	8800	10466	None	3483	356	19444	No_constitutive_exon_found_in_species
AGGTACTTATTCCTTTTCGCTATATCATAGAGTCCGACTGACAGGGCTAGCT	62603	62641	62553	62605	1	368	P875_00022009	62204	62641	None	3483	356	19444	No_constitutive_exon_found_in_species
CGCAGATAGTGTGGATCCTCTTGTATGGCAACAGTGACTGACGGGTGTAGAT	30524	30883	30933	30881	-1	616	P875_00034351	30396	31552	None	3483	356	19444	No_constitutive_exon_found_in_species
TAAGGAATATCTCATTACGTGCCGAAGTTCTTTTTCTCATTGGGGCATAGAT	52528	52897	52947	52895	-1	650	P875_00095674	52293	54087	None	3483	356	19444	No_constitutive_exon_found_in_species
AAAGAAGCATGGTAGGCTGCCCCTCTGATGTGTGCATCCGGGAAATGTAGGA	61772	61879	61929	61877	-1	650	P875_00095691	61333	61921	None	3483	356	19444	No_constitutive_exon_found_in_species
ATTTCCTCACCTATTTCAATTAGCTAATATTTTTTTCTCCGGGTGTATAGAC	13693	13873	13923	13871	-1	109	P875_00076140	13693	14063	None	3483	356	19444	No_constitutive_exon_found_in_species
TTGTCCAGGGACCCAGAGAGCCACCCCTCTGTCATCTAACGTTGGGACAGCT	2694	2953	3003	2951	-1	581	P875_00065080	1085	5936	None	3483	356	19444	No_constitutive_exon_found_in_species
CCTCCCCATTTCTCCAAGTATAAACACAGAAACTAACTAATGGGAGATAGTC	6918	7215	7265	7213	-1	214	P875_00108897	6538	8020	None	3483	356	19444	No_constitutive_exon_found_in_species
CTTTCTCGTATTTTGTGAGAGGGAGCTGTATGCTAACAGAAGGGATGCAGTC	6777	6853	6903	6851	-1	214	P875_00108897	6538	8020	None	3483	356	19444	No_constitutive_exon_found_in_species
AAGATAGAGTTGTTGGATTGAATGCGATGACTGACAGGGATTGGGAAAAGTG	11411	11953	11361	11413	1	214	P875_00108878	10906	12648	None	3483	356	19444	No_constitutive_exon_found_in_species
GGAATGATGGCGACGTAGCGCAGTTTATTGACTATGATGGGCAAATCAAGAA	47697	48171	48221	48169	-1	537	P875_00138212	46898	48593	None	3483	356	19444	No_constitutive_exon_found_in_species
GTCCGTTCATACAGTTAGCCGGTTACTAATCAATATACTGGGGAGTGCAGCC	21003	21085	20953	21005	1	105	P875_00076092	20544	22469	None	3483	356	19444	No_constitutive_exon_found_in_species
TCAAGAATATGGTAGAGAATCAGTTCATGACTGACACAATGGGAATCCAGCA	15533	15910	15483	15535	1	639	P875_00095319	15169	15910	None	3483	356	19444	No_constitutive_exon_found_in_species
TAATTCATTGCTGGGGGATCCATGGGGACTGATACGGGTGCACGGAATAGAC	33154	33579	33104	33156	1	639	P875_00095323	32625	33579	None	3483	356	19444	No_constitutive_exon_found_in_species
TCGATAGCTAATTACAAGGGTCACCGTGAAGCTGTACTGACACGGGCAAGGG	5383	5502	5552	5500	-1	13	P875_00138122	4877	6243	None	3483	356	19444	No_constitutive_exon_found_in_species
TGGTGTTTTCTCAGAGACATAGAAAGTTAAACTGATACCTGGGAATCCAGAT	20632	20738	20582	20634	1	13	P875_00138099	18461	21027	None	3483	356	19444	No_constitutive_exon_found_in_species
TTGCAACTAATAGAGATGGTCGAACACCACATAGCTAACTGGGGATTCAGGA	13967	14192	13917	13969	1	623	P875_00034425	12120	16240	None	3483	356	19444	No_constitutive_exon_found_in_species
CCGGCCTGGACCGTTTGACCGAGAACAGTGTTCTAACCGCGGGTAATTAGAC	43142	43563	43613	43561	-1	623	P875_00034468	41239	45278	None	3483	356	19444	No_constitutive_exon_found_in_species
AAAAAGGACTTCAAGTGGCGCCCCTTCGAGGAAACTAACGTGGCGGGGAGGG	32230	32256	32306	32254	-1	108	P875_00076136	29695	32370	None	3483	356	19444	No_constitutive_exon_found_in_species
ATTTGCCACTATCGGAATCAATATTACAGGTTACTGATCATACGGGACAGAG	23803	23898	23753	23805	1	402	P875_00010331	6588	23898	None	3483	356	19444	No_constitutive_exon_found_in_species
TAGAGGGTTTATGTGGTTTGGAATGAACTACTACTGAGGTTGGGATACAGCT	23402	23464	23352	23404	1	607	P875_00034172	23033	23464	None	3483	356	19444	No_constitutive_exon_found_in_species
TGAAGAATGGCACTGTCCTTGGATGTAGAAATGACGTGGAAGGGGTCCAGCG	43759	44026	43709	43761	1	287	P875_00128071	40727	45693	None	3483	356	19444	No_constitutive_exon_found_in_species
GCCAACAATTGACTTTTTTCTAGCATCACTTAACAGCCGCGGCTGGGCAGAA	44223	44368	44173	44225	1	287	P875_00128071	40727	45693	None	3483	356	19444	No_constitutive_exon_found_in_species
CTGTGGGCTGGTCGTCTTTCATTCCTGAGCTTCGTACTTGGGACTAGAAGAT	28199	28432	28482	28430	-1	563	P875_00064773	26683	28511	None	3483	356	19444	No_constitutive_exon_found_in_species
GTACCACTGTCGGAAGTTCTTTCACACATCGCTAATGAGGAGGTGGGAAGGC	27292	28140	28190	28138	-1	563	P875_00064773	26683	28511	None	3483	356	19444	No_constitutive_exon_found_in_species
GTCAGACGTACTTTCTAAAGCCCTGTTTGGAATATCGCTGACGGGATCAGAG	49338	49623	49673	49621	-1	559	P875_00064661	48069	50666	None	3483	356	19444	No_constitutive_exon_found_in_species
GTTCTTCCATCTTTCCAGTTTTAACAGCATGTGTCTAACTTGGGACATAGTG	11006	11190	10956	11008	1	224	P875_00109077	9339	11483	None	3483	356	19444	No_constitutive_exon_found_in_species
CCATCACTATTTATAAGGGAGAAAGGCCACTGATATATATGGGCGGATAGAT	41820	42117	42167	42115	-1	224	P875_00109108	40844	42345	None	3483	356	19444	No_constitutive_exon_found_in_species
CGCAGTGGCTCGGGCAGTATTCAACCCACACTGATACTTCTAGGGACTAGGC	41275	41359	41409	41357	-1	224	P875_00109108	40844	42345	None	3483	356	19444	No_constitutive_exon_found_in_species
GAGGAGTCGGTGGAGCTGGGAGTCGCTGCTAACCTTATCATGGGCGATAGAC	10288	10330	10380	10328	-1	117	P875_00076320	8938	11534	None	3483	356	19444	No_constitutive_exon_found_in_species
TGGGGCGTCGCACGACATCTTGTATCCATCTGAATCATCGGCGGGGAAAGTA	44092	44430	44042	44094	1	111	P875_00076155	42667	45622	None	3483	356	19444	No_constitutive_exon_found_in_species
GATTCACTGGAGGCAAGCGATGGCTGTTAACATGCAGGGAACCGGGATAGAT	47035	47327	46985	47037	1	251	P875_00117245	46387	47796	None	3483	356	19444	No_constitutive_exon_found_in_species
TCTCATCGTAGAAAGGAAAAGAAGAAAAACTGACTATCGTGCTGGGACAGGT	36522	37307	36472	36524	1	714	P875_00042763	35429	37307	None	3483	356	19444	No_constitutive_exon_found_in_species
TGAACTAGGAAGTTACATCTAGGGGAAGTTTACGTTAATGGGATATGTAGGC	6996	7438	7488	7436	-1	564	P875_00064802	806	9144	None	3483	356	19444	No_constitutive_exon_found_in_species
CGTCTCTACTACTTTGCCCGTCTACTTGGCTAATATCGGGGGTTGAATAGGG	31751	32919	31701	31753	1	742	P875_00053039	31288	32919	None	3483	356	19444	No_constitutive_exon_found_in_species
AAGATAGCCAATTTTTCACCAGGGCTCGTTTTCTGACGGGAGAGTCACAGCA	39314	39384	39434	39382	-1	223	P875_00109116	38168	39785	None	3483	356	19444	No_constitutive_exon_found_in_species
GATAAGGGTCCTAGATTGTCTTGTGGCTAACTTTTTTCCTCGCGGGGCAGAT	36630	37325	37375	37323	-1	660	P875_00086371	36630	37763	None	3483	356	19444	No_constitutive_exon_found_in_species
GGATGCGCCTTTTTCCGTGCAAAATATACTTGTTGCTAACGTGGGGAAAGTT	25776	26575	25726	25778	1	560	P875_00064639	24732	26575	None	3483	356	19444	No_constitutive_exon_found_in_species
TATGCACTCCTCACATCTTTTTCTAGTCTTCCAGACTAACATTAGGGTAGCT	36053	36624	36003	36055	1	560	P875_00064652	33115	36624	None	3483	356	19444	No_constitutive_exon_found_in_species
TGCTCTGTACTTGAAATGAGGAACCTTTTCACTAACAAGGAGTGGGGCAGTT	11267	11735	11785	11733	-1	719	P875_00042960	11267	13202	None	3483	356	19444	No_constitutive_exon_found_in_species
GGAGAACTATGAAGGCTAATCTGAGCATCCGGGGCGGGCTGGATAAGTAGGT	4855	5122	4805	4857	1	535	P875_00138165	3919	5277	None	3483	356	19444	No_constitutive_exon_found_in_species
TTCCTCCTATGGCCCGTCGAGAGCCATTCAGAACTGACTTGTTGGGAAAGCG	25797	26871	26921	26869	-1	535	P875_00138176	25564	28051	None	3483	356	19444	No_constitutive_exon_found_in_species
TCTGTGAGTTGTAGAGGCTCCTGGTACCCGCTACTGTACTAACTGGGCAGAT	19441	19941	19991	19939	-1	691	P875_00042410	19441	21686	None	3483	356	19444	No_constitutive_exon_found_in_species
CGTGGTGTCCATCCCGGTTACGAGTCATTAGATGAAGACCTGGGATGAAGAA	32246	32495	32196	32248	1	691	P875_00042399	31162	32495	None	3483	356	19444	No_constitutive_exon_found_in_species
CGCGTCTGCGCATCCATCAAATGCGAATGGCTAAGTTATGATGGGAACAGGC	22704	22908	22958	22906	-1	378	P875_00022183	21114	22999	None	3483	356	19444	No_constitutive_exon_found_in_species
ATACTAAACCTCGAATTGCCATTCCACTGACGACCGGCGGGGGAGGACAGCC	7215	7493	7165	7217	1	740	P875_00052986	4400	8760	None	3483	356	19444	No_constitutive_exon_found_in_species
TTCTTCTTTGCGCGCGCAGGGAGCGACGTGGGCTAACGTTGGGGTGGTAGAT	19656	19731	19606	19658	1	740	P875_00052988	17694	19731	None	3483	356	19444	No_constitutive_exon_found_in_species
AGGTGATATCTAGCTTCCTCTCTGTGCTGCTCGGTCTGACATGGGTGCAGGT	32075	32674	32025	32077	1	740	P875_00052979	26828	32674	None	3483	356	19444	No_constitutive_exon_found_in_species
CCGGTGGATTCGATGACGGAGCTAGAGGTCGCTAACGGGATGGTGTAAAGGT	23770	24087	23720	23772	1	748	P875_00053236	22995	25072	None	3483	356	19444	No_constitutive_exon_found_in_species
CCCACCTCCATGAAAACATAATAAAACTAGTAGGTCTAATAGGGATTTAGAT	26842	27335	27385	27333	-1	205	P875_00108678	22574	27528	None	3483	356	19444	No_constitutive_exon_found_in_species
CCCCCGGTTACACTTGGCAATGGATATGTGCTGACGGTCAGGGATAAAAGCA	26221	26705	26171	26223	1	608	P875_00034171	25440	26705	None	3483	356	19444	No_constitutive_exon_found_in_species
GTCCCTCGAAGGAGCAAAAATAGGAAGAATAACATTTAGCATGGGTCAAGGC	9456	9588	9638	9586	-1	115	P875_00076232	7251	9857	None	3483	356	19444	No_constitutive_exon_found_in_species
ATCTAGATTCATTGCATACATACATACACATGACACATTTTTGGGAATAGAA	9580	9734	9784	9732	-1	649	P875_00095667	7479	11952	None	3483	356	19444	No_constitutive_exon_found_in_species
TGTTTTCCAGTTGACGTAGTGCTGGTGAAAGTTGAAGCTGACAGGGACAGTA	26578	26605	26655	26603	-1	538	P875_00138244	26578	27978	None	3483	356	19444	No_constitutive_exon_found_in_species
GACAACGCAAAGGATTGCGACCGTGTCGAGTTAAATTAAGGGACAAATAGGA	21558	21729	21508	21560	1	250	P875_00117222	21379	22652	None	3483	356	19444	No_constitutive_exon_found_in_species
GTGAGGCCACACGCTAACTCTTTTTTACATGTTTTGGCTGACACGGGCAGGA	20222	20763	20813	20761	-1	587	P875_00065120	19117	21229	None	3483	356	19444	No_constitutive_exon_found_in_species
GAGAATCTTTGGCTTTGCTTGGAATGTGGCAATCTTGGCTGCGGGCGTAGCC	22831	24442	22781	22833	1	587	P875_00065093	22014	24639	None	3483	356	19444	No_constitutive_exon_found_in_species
ACCCCTATACAATCCGCGCAGAATACGACGACTAACGTAGAATGGGATAGGA	8768	8787	8837	8785	-1	376	P875_00022178	8353	10025	None	3483	356	19444	No_constitutive_exon_found_in_species
CAATGTTCTCTTTCTACTGCAAAGAGGACTAACGAAGACAATGGGTACAGTC	13538	13699	13488	13540	1	339	P875_00021309	13394	15581	None	3483	356	19444	No_constitutive_exon_found_in_species
ACTACTTCCTAAGCCTCATGGACATCTTGACTAATCACTTTGGGTAATAGAA	19013	19430	19480	19428	-1	596	P875_00033846	18011	19839	None	3483	356	19444	No_constitutive_exon_found_in_species
TGATGCCTCAGCCCTAAGACTACTGCCTGCTCACTGACTGGGATAACTAGGT	2399	2489	2349	2401	1	248	P875_00117089	2262	11138	None	3483	356	19444	No_constitutive_exon_found_in_species
ATGAAGCCATCCATTATTCAGTAACAACAGCTAACTTTGGGCAACAATAGCA	1618	1749	1568	1620	1	764	P875_00053658	279	2546	None	3483	356	19444	No_constitutive_exon_found_in_species
GTAGTTGTACAATTGGGTTAGTCGTTTTGCTAATTGTTACGGGTCCAAAGGA	10677	11550	10627	10679	1	619	P875_00034427	10335	11550	None	3483	356	19444	No_constitutive_exon_found_in_species
CATTTGGGGCAGATGGTGAGTGGTGAGCGGCCAGCTAACCAACTGGGTAGGG	2507	2793	2843	2791	-1	427	P875_00011189	1906	7108	None	3483	356	19444	No_constitutive_exon_found_in_species
TTCTGCTAGCCGCGAAGAAAAGGATTCTCAGCCAGCTGACACTAGGGCAGGG	1884	2216	1834	1886	1	343	P875_00021344	783	4660	None	3483	356	19444	No_constitutive_exon_found_in_species
TCGGGCTCTCGCTTAACAAAACGTAGAATAAACACCAGCTGGGCGACTAGTG	2292	3178	2242	2294	1	591	P875_00033689	1314	3693	None	3483	356	19444	No_constitutive_exon_found_in_species
CACGGCCGATGGAAACGATGTAATATACCATCTAATCACTGGGAATCTAGGA	530	632	480	532	1	550	P875_00064479	368	1907	None	3483	356	19444	No_constitutive_exon_found_in_species
