# Supplementary material for: Widespread Separation of the Polypyrimidine Tract From 3′ AG by G Tracts in Association With Alternative Exons in Metazoa and Plants
Source: Front Genet. 2019 Jan 14;9:741. doi: 10.3389/fgene.2018.00741 (PMC6339879; doi:10.3389/fgene.2018.00741)
Supplement: DATA FILE S1 — Sequences of REPAG 3′ SS from each species of fungi. [file Data_Sheet_1.zip › Supplementary data 1/Fungi_Release38_sporothrix_insectorum_rcef_264.txt]

REPA_GGG_Sequence	Exon_Start	Exon_End	Pos_-50	Pos_+2	Strand	Chromosome	GeneID	Gene_Start	Gene_End	Gene_Name	Number_of_REPAs	Number_of_REPAs_has_GGG	Number_of_Intron(Intra_genic_Region)	Upstream_Constitutive_Exon
ATGTTCTTTTTTTCAATATCACGGGTTTGCTAACGCATCTGGGATCATAGCC	198543	198584	198493	198545	1	scaffold_1	SPI_00046	198158	204981	None	2771	306	16587	No_constitutive_exon_found_in_species
ACGCGCGAAATGCCGACGCCGTCCCTGCCATGCGGGCCTGGGTGCAGCAGGC	285520	285886	285470	285522	1	scaffold_1	SPI_00069	284804	285886	None	2771	306	16587	No_constitutive_exon_found_in_species
GGAGGCGGCCCCGGCGCTAGCGGTGCGTCGGGAAGCGGTGGTGTGGGTAGCC	297475	297762	297812	297760	-1	scaffold_1	SPI_00075	295467	297902	None	2771	306	16587	No_constitutive_exon_found_in_species
GTAAGTTCCTCGGCCCGCGTTACCACGACCACCACTAACGGGGGACACAGGG	568019	568165	568215	568163	-1	scaffold_1	SPI_00156	567749	569195	None	2771	306	16587	No_constitutive_exon_found_in_species
AACCCCTACGGCAACGGCAGCGTCACCACCAACATCACGGGCCGGCGAAGAC	657001	657196	656951	657003	1	scaffold_1	SPI_00178	655828	657196	None	2771	306	16587	No_constitutive_exon_found_in_species
TGAAAATTCTGTGATAAGCACATTCTTTCTAACAGTTGGGGGGTGTGCAGAT	731837	731951	732001	731949	-1	scaffold_1	SPI_00206	731447	733773	None	2771	306	16587	No_constitutive_exon_found_in_species
CACTGACGGACGAGAAATGCATTACTGACAACCGCTTGTGGGATAACTAGGA	883046	883398	883448	883396	-1	scaffold_1	SPI_00250	881563	884157	None	2771	306	16587	No_constitutive_exon_found_in_species
TTGATGTATTGCGATTTTTTTTGCGCTTTCGCATACTGAACATGGGACAGGT	920200	920937	920987	920935	-1	scaffold_1	SPI_00259	920200	922158	None	2771	306	16587	No_constitutive_exon_found_in_species
CGTTGTTGTCGGCGTGAAACAGGCAACCTAACGATGCACCCATGGGGAAGCC	1027863	1027991	1027813	1027865	1	scaffold_1	SPI_00287	1027584	1027991	None	2771	306	16587	No_constitutive_exon_found_in_species
TTTGGTTTGTTTTTCTTCCGGCTCCGAACTGACACTGCATGCGTGGGCAGGC	1070171	1070502	1070552	1070500	-1	scaffold_1	SPI_00301	1069443	1070917	None	2771	306	16587	No_constitutive_exon_found_in_species
TGGGTATCTTTCTTCCTGCGCGTGTTCTGAGTTTCTGACGGGGATGGCAGAG	1182845	1183061	1182795	1182847	1	scaffold_1	SPI_00328	1180448	1185927	None	2771	306	16587	No_constitutive_exon_found_in_species
TATCGAAAGCACAGAGGACCTAACCACAGACCGCATTCGTGGGTGTGCAGAC	1220714	1223414	1220664	1220716	1	scaffold_1	SPI_00340	1220601	1223831	None	2771	306	16587	No_constitutive_exon_found_in_species
GCGTTGCCAGATTTTTTCCCTTCTTTAGCTCACGCCGACGGTGTGGGTAGCT	1324659	1326134	1326184	1326132	-1	scaffold_1	SPI_00371	1324659	1326312	None	2771	306	16587	No_constitutive_exon_found_in_species
GGCTCCAGCCAGGCGGAGCTCGACTAGCCGGATGTGCTCACGGGCAACAGCG	1472901	1473028	1472851	1472903	1	scaffold_1	SPI_00420	1472221	1473028	None	2771	306	16587	No_constitutive_exon_found_in_species
TACTTACCCAAGAGGGGGCATCATTGCTAACGCATGGGGGAAAACAAAAGTT	1538123	1538357	1538073	1538125	1	scaffold_1	SPI_00439	1535742	1541463	None	2771	306	16587	No_constitutive_exon_found_in_species
TTGGACCATTCGTGAAAAGGCATCAAAACGTGGACCGCTGACGAGGGCAGGC	1616960	1617304	1617354	1617302	-1	scaffold_1	SPI_00459	1616960	1617591	None	2771	306	16587	No_constitutive_exon_found_in_species
GAAGAAAAGCTTTGCGATACGAAAAAGGCGTGGGTGGGCATAGTGGATAGCG	1704324	1704369	1704419	1704367	-1	scaffold_1	SPI_00491	1704324	1707267	None	2771	306	16587	No_constitutive_exon_found_in_species
TGTCCGGGGTTCTTACATGATCGTGTTGCAAACTGCTTACAATGGGTTAGGC	1923283	1923317	1923367	1923315	-1	scaffold_1	SPI_00562	1922121	1927996	None	2771	306	16587	No_constitutive_exon_found_in_species
CGGGCGTCGCGGGCGGCGCGCTGTACCGCGACGCCGACTGGGACAAGCAGCT	2171518	2171935	2171468	2171520	1	scaffold_1	SPI_00628	2170787	2171935	None	2771	306	16587	No_constitutive_exon_found_in_species
TCTGTTTTTTCCGGTTCGACCCTTTGACTGACTAGACCGTGACGGGATAGGT	2532082	2532179	2532032	2532084	1	scaffold_1	SPI_00723	2531958	2535511	None	2771	306	16587	No_constitutive_exon_found_in_species
CTGTCACGGTCCTTTCTTTGGGAACCCATTTGCTAACTGTTTGGGAACAGAC	2636671	2637183	2636621	2636673	1	scaffold_1	SPI_00757	2635308	2637183	None	2771	306	16587	No_constitutive_exon_found_in_species
ATCCCCAGTCACGGATTGTCTGGTGATGCTGTTGTCTAACAGGGAAACAGGC	2869718	2870026	2870076	2870024	-1	scaffold_1	SPI_00822	2869321	2870391	None	2771	306	16587	No_constitutive_exon_found_in_species
CGAGTCTTTGTTCGCCTGGGAGGCTTCTGCGTCTGATTTTGGGCCGGTAGAT	2885083	2885166	2885033	2885085	1	scaffold_1	SPI_00829	2884669	2886013	None	2771	306	16587	No_constitutive_exon_found_in_species
GTTGGCGAGTGTTTGGATGCCACAACCGAGGCTAATGGGCGTGCAAACAGGT	3066831	3067327	3066781	3066833	1	scaffold_1	SPI_00881	3066573	3067836	None	2771	306	16587	No_constitutive_exon_found_in_species
GACACGTTGTGTGAAGGAAACATCTGTGCTGATCGTGAATGGGTCGGCAGCG	3070911	3071058	3071108	3071056	-1	scaffold_1	SPI_00882	3068676	3071580	None	2771	306	16587	No_constitutive_exon_found_in_species
TTTTTTTTTGTTTTTTTTTTATCGTGTGTAAAGCTGACGGGGATAAAAAGCT	3267289	3267415	3267239	3267291	1	scaffold_1	SPI_00936	3266457	3268481	None	2771	306	16587	No_constitutive_exon_found_in_species
AACATGCAGCAGAACCAGACTTTGTCATATCTAACTGAGTGAACGGGTAGTC	3322387	3322515	3322337	3322389	1	scaffold_1	SPI_00952	3320869	3322515	None	2771	306	16587	No_constitutive_exon_found_in_species
TTGTCGGCTTTTTCTCTTCGTTGGTTGCTAACGCATTGGGGAGAGGACAGAC	90992	91288	91338	91286	-1	scaffold_2	SPI_01028	90471	91668	None	2771	306	16587	No_constitutive_exon_found_in_species
TCATCTCCAATCTTCATTTTTCCCATTCCTTGAGTCCTAACACAGGGCAGAT	97880	98545	97830	97882	1	scaffold_2	SPI_01031	97178	99816	None	2771	306	16587	No_constitutive_exon_found_in_species
GCCGGCGTGTGCTGTTGTTTTCCTCCGGCTGCTTGCTAACACGGGGTCAGTT	206528	207386	207436	207384	-1	scaffold_2	SPI_01064	206528	207620	None	2771	306	16587	No_constitutive_exon_found_in_species
AACCACCGCCACAAACGACACTAGTGACGATCTCTGAAACAATATGGGAGAC	359551	360104	359501	359553	1	scaffold_2	SPI_01116	359134	360503	None	2771	306	16587	No_constitutive_exon_found_in_species
CTTCTAACACATACACAGTGTAAATCCATGTGGCTACACGGGCAACGCAGTC	421385	421824	421874	421822	-1	scaffold_2	SPI_01142	421385	422682	None	2771	306	16587	No_constitutive_exon_found_in_species
CTGGTCGACGCGGCGCCCGCGCCGCTGACCAACGCGACGGGCGGCACGAGCG	559642	559792	559842	559790	-1	scaffold_2	SPI_01186	558473	561094	None	2771	306	16587	No_constitutive_exon_found_in_species
CACGTGGTCCGTACACAAAAAAACCATCTACGAAACTAACACGGGGCCAGGC	558473	558557	558607	558555	-1	scaffold_2	SPI_01186	558473	561094	None	2771	306	16587	No_constitutive_exon_found_in_species
TAGGATCTGCGGGCTGTTTTTTTGTTTTTTCTTTCTGACGGTGGGTGTAGCT	571618	571769	571819	571767	-1	scaffold_2	SPI_01189	570136	571993	None	2771	306	16587	No_constitutive_exon_found_in_species
CCCGGCGAAGAGACAAACGATTGCTAATGCTTTTTTTTTCGGGAAATTAGGG	635195	635465	635515	635463	-1	scaffold_2	SPI_01213	634714	635649	None	2771	306	16587	No_constitutive_exon_found_in_species
ACGGCATGCGCGTACTCGTCCTCCAGCCCTTTGCCAACTTCGAGGGCTAGCC	810359	810697	810747	810695	-1	scaffold_2	SPI_01260	809869	811106	None	2771	306	16587	No_constitutive_exon_found_in_species
CGGGTTTTTTTTCGACAAAAGGGCCGTCGTTCTGATGCAAAGGGAAACAGCG	843735	843869	843919	843867	-1	scaffold_2	SPI_01272	841351	844243	None	2771	306	16587	No_constitutive_exon_found_in_species
GGCCGCCGCGGACGGCGGCGAGGTTGGCGGCGCCTACAGCGGGCGGCAAGGG	949833	950256	950306	950254	-1	scaffold_2	SPI_01304	949833	953739	None	2771	306	16587	No_constitutive_exon_found_in_species
GAGTGTGTATCCGATGGTTGAGAATTGGATTCATGGCTAACGGGATGCAGTC	1092702	1092770	1092820	1092768	-1	scaffold_2	SPI_01345	1092219	1092945	None	2771	306	16587	No_constitutive_exon_found_in_species
GTAGGTCTACGCCATGTGCTTGCGGCGCATACTAATTCTGGGGAAAATAGAT	1101405	1101572	1101355	1101407	1	scaffold_2	SPI_01349	1100333	1102067	None	2771	306	16587	No_constitutive_exon_found_in_species
CTACACCTGTCAGGAGGCTTGTCACAAGTCACTAACACCCCCGGGAACAGTA	1154760	1154791	1154841	1154789	-1	scaffold_2	SPI_01370	1154760	1155289	None	2771	306	16587	No_constitutive_exon_found_in_species
ACGGCGGCTCTGTTCCTACCGCCATACCCAACAGCCTAAAACGGGACAAGCA	1163173	1163455	1163123	1163175	1	scaffold_2	SPI_01373	1158695	1163455	None	2771	306	16587	No_constitutive_exon_found_in_species
CCGTACCACCACCACCGCCGACGCCGTTTTCGACATACGCGGCGGGGTAGCG	1263671	1264257	1264307	1264255	-1	scaffold_2	SPI_01410	1263671	1265274	None	2771	306	16587	No_constitutive_exon_found_in_species
TGTTGTCTGTGTAAAATAGCTGTTCCAGTTGCTAACCTTGGGCGTAACAGCC	1330072	1330214	1330264	1330212	-1	scaffold_2	SPI_01437	1328704	1330635	None	2771	306	16587	No_constitutive_exon_found_in_species
AAGACGTTCCGACTGATGATCTTTCCCTGCTACGGGGGGGACGAAAACAGAG	1493511	1494055	1494105	1494053	-1	scaffold_2	SPI_01503	1493511	1494393	None	2771	306	16587	No_constitutive_exon_found_in_species
CGTAGCTTTATCGCCTCACTTCCACTGATCATCACTAATATCGGGAACAGGG	1500808	1501349	1500758	1500810	1	scaffold_2	SPI_01505	1499492	1502020	None	2771	306	16587	No_constitutive_exon_found_in_species
GTACAAAAACAAGAGAAAAAACATACAACCTAACACACGGGGCAAAACAGAA	1612197	1612568	1612147	1612199	1	scaffold_2	SPI_01544	1611301	1613868	None	2771	306	16587	No_constitutive_exon_found_in_species
GCGCGCGAGAGACAGAGAGGGCCCAGGATGCTAATTGACCCCGGGGGCAGAT	1748961	1749007	1749057	1749005	-1	scaffold_2	SPI_01581	1748503	1749364	None	2771	306	16587	No_constitutive_exon_found_in_species
TCTCCTATGTCCTTTTGAAGCTGGTTTTGTTGCTAACTTGGAACAGGGAGAT	1847612	1847766	1847562	1847614	1	scaffold_2	SPI_01603	1847488	1848374	None	2771	306	16587	No_constitutive_exon_found_in_species
CTCACCGACACCCTTTGCGGAGGCTATCTTCCGCTAATTGGGGTATTAAGTA	1931089	1932821	1931039	1931091	1	scaffold_2	SPI_01625	1928434	1932821	None	2771	306	16587	No_constitutive_exon_found_in_species
TTTATAGCATTCATTCGCATTCAACATATTTATTGTGGAGGGAAACCGAGCG	1978577	1979433	1978527	1978579	1	scaffold_2	SPI_01639	1975521	1980451	None	2771	306	16587	No_constitutive_exon_found_in_species
TTGCGTTGCCTTGTGCCCTTTCTTTACTATGGAGCTGATGATTAGGGTAGGT	1981114	1981452	1981502	1981450	-1	scaffold_2	SPI_01640	1980843	1981592	None	2771	306	16587	No_constitutive_exon_found_in_species
GGGGTTGTTGTCCATGTACGTGTGGGCGCGCCACGGCGGGCGGCAGCAAGGC	2048328	2048863	2048913	2048861	-1	scaffold_2	SPI_01656	2048328	2049317	None	2771	306	16587	No_constitutive_exon_found_in_species
AGGCGAGTGCGAAGGAAGAATACGACACGAAGAACGCTAACGGGGCCAAGGT	2162902	2163018	2162852	2162904	1	scaffold_2	SPI_01688	2162455	2164696	None	2771	306	16587	No_constitutive_exon_found_in_species
TGCGCGCTGGCCCGGGAGGAGCTGGCCTCGGATGATGACGACGCCGGGAGGA	2183088	2183460	2183510	2183458	-1	scaffold_2	SPI_01692	2182366	2184830	None	2771	306	16587	No_constitutive_exon_found_in_species
TAGGGCAAAAGCTACGTCGACGTCGAGCTGGCTAACGAAAACGGGGGCAGTG	2239540	2239634	2239684	2239632	-1	scaffold_2	SPI_01706	2239086	2239972	None	2771	306	16587	No_constitutive_exon_found_in_species
TCCCCGTTGTTGTTGTTGGCTGGTTTTTTTACTAACGAGCTGGGGGGCAGGC	2260647	2262771	2262821	2262769	-1	scaffold_2	SPI_01711	2260162	2263142	None	2771	306	16587	No_constitutive_exon_found_in_species
TTGGGGTTGGTAAAGGAAGGGGCTGTTTGCTAATGAACCCGGGCGAACAGGT	2358447	2358489	2358539	2358487	-1	scaffold_2	SPI_01734	2357420	2358789	None	2771	306	16587	No_constitutive_exon_found_in_species
CATACGTCCCGGGGCCTACTTATGGCTGTGCTAACCGGCCGCGTGGGTAGAT	2508203	2508340	2508390	2508338	-1	scaffold_2	SPI_01774	2507998	2508918	None	2771	306	16587	No_constitutive_exon_found_in_species
TTGCGGTTCGTGCGCGTTCGAACGTGAGAAACTAACAGGGGGGAACGCAGGC	2541264	2541277	2541327	2541275	-1	scaffold_2	SPI_01785	2537743	2541478	None	2771	306	16587	No_constitutive_exon_found_in_species
CCCACTCTTGCCTGAACCCGACCAGCTAACGAAGCGACGGGGCAATGCAGGG	2633986	2635863	2635913	2635861	-1	scaffold_2	SPI_01808	2631770	2636107	None	2771	306	16587	No_constitutive_exon_found_in_species
AGTGCGCAACCGCGTGCACCGGCTGGTCGGTTGGGTCTGGGTGGTGGCAGCG	2807266	2809318	2809368	2809316	-1	scaffold_2	SPI_01849	2805419	2810276	None	2771	306	16587	No_constitutive_exon_found_in_species
ATTTTTGTCTGGATTGAGGAGAAGATGGCTACTAACGCACGGGTTGCAAGGA	2858390	2858419	2858340	2858392	1	scaffold_2	SPI_01864	2858269	2859834	None	2771	306	16587	No_constitutive_exon_found_in_species
ACGGTTGTCGCGCTTTTGTGCTGTTGTGTGCTTGCTAACCTGGCGGGCAGAA	2955571	2956685	2956735	2956683	-1	scaffold_2	SPI_01898	2955571	2957591	None	2771	306	16587	No_constitutive_exon_found_in_species
AAAACTCTCCAGTGGGCGGACCGTTGGCTGACAGCAGACTACACGGGCAGTG	2960390	2960726	2960340	2960392	1	scaffold_2	SPI_01899	2958867	2961620	None	2771	306	16587	No_constitutive_exon_found_in_species
ACTGCAACCTTTGCTAACCACCATCACCACCCACGTTCCCGGGCGAACAGTC	3003860	3004435	3003810	3003862	1	scaffold_2	SPI_01912	3003375	3004435	None	2771	306	16587	No_constitutive_exon_found_in_species
ACCCCCAACAAGGACCTCCATGCTGATGTGCTTCCGTGCGCGGGAATCAGTT	3020191	3020367	3020417	3020365	-1	scaffold_2	SPI_01918	3019325	3020780	None	2771	306	16587	No_constitutive_exon_found_in_species
GGCTGATTTTTCTTTTCGTTTTCGGCACAGCCTCGCTGACACGGGCACAGAT	3082655	3083135	3083185	3083133	-1	scaffold_2	SPI_01929	3081633	3084219	None	2771	306	16587	No_constitutive_exon_found_in_species
GAGACGACCTTTGAGCAGGAGGTCGTATAACTAACAAACTGGGTCAACAGCT	268980	270917	270967	270915	-1	scaffold_3	SPI_02022	268980	272220	None	2771	306	16587	No_constitutive_exon_found_in_species
CGGGAGCAAGTTTGCATCAGATGCGACCACACAGATCGCTAACCGGGCAGAT	299882	300248	299832	299884	1	scaffold_3	SPI_02030	299173	301566	None	2771	306	16587	No_constitutive_exon_found_in_species
TGTGTGCCCGCGCCATTCTGTTGTGCCCATGTGCTAATGGGCAAAATCAGGT	667512	667633	667683	667631	-1	scaffold_3	SPI_02134	667512	668103	None	2771	306	16587	No_constitutive_exon_found_in_species
GCTTGCATCTGCTTGCTCCAGAACTAACTCTCGCGCCTTTGGGGATACAGTA	734081	734670	734031	734083	1	scaffold_3	SPI_02156	733928	737459	None	2771	306	16587	No_constitutive_exon_found_in_species
CCAGGCTTCGTCGGCTTCAAGAAACTAACGGGCTGCTTTACAACGGGAAGCT	781552	782331	782381	782329	-1	scaffold_3	SPI_02172	779839	783334	None	2771	306	16587	No_constitutive_exon_found_in_species
CGAGAAAAACAGTATTTTTGGCTTACCCATTCACCCATTTTGGGGCGTAGTT	841489	842009	841439	841491	1	scaffold_3	SPI_02189	841276	842424	None	2771	306	16587	No_constitutive_exon_found_in_species
ACAAGATCAAACAACAACTTACCAGTCTGTATGGGCTAACGCGGGTACAGAG	1159108	1159214	1159058	1159110	1	scaffold_3	SPI_02275	1158384	1164192	None	2771	306	16587	No_constitutive_exon_found_in_species
GGAACTGGATTAAGCTCCAGAATGGTGGAAGCTGACATTTGGGGACCCAGAC	1183218	1190357	1183168	1183220	1	scaffold_3	SPI_02281	1182908	1191017	None	2771	306	16587	No_constitutive_exon_found_in_species
TTGTGTACGTTTCCGTCGGCTCGCTGACCGCTGACTCTTCCGGGCAAAAGGC	1253408	1254826	1253358	1253410	1	scaffold_3	SPI_02303	1252543	1254826	None	2771	306	16587	No_constitutive_exon_found_in_species
GCCTGCGTCTAAATCCGTGTGTTTGCTAACCTCCCTTCGTACGGGCGCAGCA	1308089	1308108	1308039	1308091	1	scaffold_3	SPI_02321	1307196	1309039	None	2771	306	16587	No_constitutive_exon_found_in_species
GTCGTCTCCGTGAGCCACCCGTTCACTTACCCCTTCCCGTGGGAGAACAGGT	1360299	1360977	1361027	1360975	-1	scaffold_3	SPI_02335	1359482	1361096	None	2771	306	16587	No_constitutive_exon_found_in_species
TGTGCGCAAAAGGCTGCATAACCTCTACCATTATTTAACGCGGGACGCAGCT	1423820	1424674	1423770	1423822	1	scaffold_3	SPI_02356	1423344	1424674	None	2771	306	16587	No_constitutive_exon_found_in_species
TTTTTTTCTTTTTTTTTTCTTCGCGGCGTTGTGCTAAGAATCGGGAACAGGC	1523240	1524373	1523190	1523242	1	scaffold_3	SPI_02387	1522348	1525173	None	2771	306	16587	No_constitutive_exon_found_in_species
CTCTTCGTGAATCAGTCTTAGGCACTTTTGATGTGCTAACACGTGGGTAGAT	1533625	1533777	1533575	1533627	1	scaffold_3	SPI_02389	1533423	1534182	None	2771	306	16587	No_constitutive_exon_found_in_species
TCCAGATCCAGTGCAGTGTCCGGCTCCAAATTGGGCGGACAACGGGGTAGAC	1736693	1737141	1736643	1736695	1	scaffold_3	SPI_02447	1736569	1738980	None	2771	306	16587	No_constitutive_exon_found_in_species
GACACCTTGGGCTTATAAAGGACAGTGTGAGGAGCTCTAACGCGTGGGAGAA	1824308	1824530	1824580	1824528	-1	scaffold_3	SPI_02472	1820277	1824702	None	2771	306	16587	No_constitutive_exon_found_in_species
GTGGCGGGGGGGGGATGGCGGCGGCGACAATCACAACACGGCGGCGGGAGCG	2008360	2009058	2009108	2009056	-1	scaffold_3	SPI_02519	2008360	2010948	None	2771	306	16587	No_constitutive_exon_found_in_species
GTCCGTGGGGCGTTTCTTCTTTCTTATCGCATGCTAATGCGGGGGTGTAGGC	2017547	2017738	2017788	2017736	-1	scaffold_3	SPI_02521	2014952	2017878	None	2771	306	16587	No_constitutive_exon_found_in_species
TTGCCATCGTTGTATTTTTACAAAGAGGAAATGCATATTAACGGGACTAGCG	2022028	2022391	2022441	2022389	-1	scaffold_3	SPI_02523	2021364	2023651	None	2771	306	16587	No_constitutive_exon_found_in_species
ATCCAAGGATGTCGGTTGCGGAGAGAGACTTGCTGACGGGGGAATGCCAGGC	2164616	2165557	2164566	2164618	1	scaffold_3	SPI_02569	2164459	2166653	None	2771	306	16587	No_constitutive_exon_found_in_species
CGGGTCCTGGCCGTGGTACCCGCATGGCATCGGTCTCATGCTGGGGGTAGGT	2191611	2191808	2191561	2191613	1	scaffold_3	SPI_02580	2191504	2191808	None	2771	306	16587	No_constitutive_exon_found_in_species
TGGTGCTACCTATCCATAACATCTTCCTCGGCTAACAATGGGGAACACAGCA	2280848	2280986	2281036	2280984	-1	scaffold_3	SPI_02608	2280664	2284296	None	2771	306	16587	No_constitutive_exon_found_in_species
TACAATATGCTGCTCCTTTAACGCGTACTAATATGGGGATAGCGATGCAGGA	2296551	2297412	2296501	2296553	1	scaffold_3	SPI_02612	2296209	2297412	None	2771	306	16587	No_constitutive_exon_found_in_species
TCCGTTCATTCTTTTTATTTATACAATGCTGCTAACAGGGAAACAAACAGCC	2329085	2330725	2329035	2329087	1	scaffold_3	SPI_02628	2328365	2330725	None	2771	306	16587	No_constitutive_exon_found_in_species
GCCGCGCCCACCATCGGCGCCGCCGTGTGGTGGCACGGCTGGGACCGCAGCG	2574837	2575440	2575490	2575438	-1	scaffold_3	SPI_02720	2574093	2575976	None	2771	306	16587	No_constitutive_exon_found_in_species
ATCTTACTGAGAAAGGTTAATTGTTAACCCCTTTCTCCCCGGGAAAACAGTG	2603666	2603739	2603789	2603737	-1	scaffold_3	SPI_02730	2601531	2607174	None	2771	306	16587	No_constitutive_exon_found_in_species
ACTCGTTTCTTCCGTCCCACGGTAAACTAATGCATATACCCCGGGGGCAGAA	2662594	2662691	2662741	2662689	-1	scaffold_3	SPI_02740	2661772	2663285	None	2771	306	16587	No_constitutive_exon_found_in_species
TGCAGAATCTTGCTTGCTGACGTCGGGTTGCTGCTGTTGGGACGATGCAGGC	2819404	2819538	2819588	2819536	-1	scaffold_3	SPI_02783	2818393	2819873	None	2771	306	16587	No_constitutive_exon_found_in_species
GTCTCACTGTCCACTTTTTTTCGAAAAGAAATGCTAATGGTGGGGACTAGAA	355272	355489	355539	355487	-1	scaffold_4	SPI_02906	354731	358736	None	2771	306	16587	No_constitutive_exon_found_in_species
TATGTTTCAAAAAGGAGACTATATTGTTGGTGGCTAACGCGTCGGGACAGAG	393597	393644	393547	393599	1	scaffold_4	SPI_02913	393462	394718	None	2771	306	16587	No_constitutive_exon_found_in_species
TTTTTTTGGCCCCCCGCCCCCCGGCCGGCGTTCTGACTATCGGGAAACAGTC	441409	441954	442004	441952	-1	scaffold_4	SPI_02926	439425	442520	None	2771	306	16587	No_constitutive_exon_found_in_species
CATCCGAGGGCTAACGGCTTTTTTCTTTTCCCTTGTTGCGCGGGATACAGAC	516200	516497	516150	516202	1	scaffold_4	SPI_02948	516040	518038	None	2771	306	16587	No_constitutive_exon_found_in_species
CGGTTGCTCCATTACCACCTGTTGTCGTCGTTTGCTAACTGTTGGGACAGGC	728384	728558	728608	728556	-1	scaffold_4	SPI_03000	728384	729152	None	2771	306	16587	No_constitutive_exon_found_in_species
GCGTTGAAGAATAAACCGGGCCGACAAGGGACGACGGGACGGACGACGAGGA	861924	862314	861874	861926	1	scaffold_4	SPI_03034	857355	862314	None	2771	306	16587	No_constitutive_exon_found_in_species
TTCATGTTGTGCCCTCTACTTCCCAGACAGCTAACATGTTGGGGCAACAGTA	985523	986112	985473	985525	1	scaffold_4	SPI_03078	982013	986112	None	2771	306	16587	No_constitutive_exon_found_in_species
TTTGCGACGAAAGGCTGACGTTGTTTTTTTTGCTCCTTCTCAACGGGAAGGC	1022135	1022836	1022085	1022137	1	scaffold_4	SPI_03085	1022031	1022836	None	2771	306	16587	No_constitutive_exon_found_in_species
TATTTCGTCCTCCGTTGGTCCATCACTTGTGGTTCTAACAGACCGGGCAGCC	1107963	1109199	1107913	1107965	1	scaffold_4	SPI_03105	1107363	1109199	None	2771	306	16587	No_constitutive_exon_found_in_species
GAGGAACGTCTTCCACAAAAATCAAAGAACAGTCACTAACAGGGTCACAGAT	1123102	1123168	1123052	1123104	1	scaffold_4	SPI_03109	1122582	1123168	None	2771	306	16587	No_constitutive_exon_found_in_species
TTATACCAATCTGAAATTCGAGGCAATTCAAATTAACAAGGGTGATTAAGGA	1617439	1617470	1617389	1617441	1	scaffold_4	SPI_03231	1617299	1619699	None	2771	306	16587	No_constitutive_exon_found_in_species
AGTATGGTGAGACGATATTTTGCTAACAAGGTACTGCTCCTGGGGGGTAGCT	1617957	1618059	1617907	1617959	1	scaffold_4	SPI_03231	1617299	1619699	None	2771	306	16587	No_constitutive_exon_found_in_species
ATGCATTCCATCCTTTTCGTCGTCATCAGGGCTAACAACGCGGGCAACAGGG	2164578	2164609	2164528	2164580	1	scaffold_4	SPI_03392	2162690	2164609	None	2771	306	16587	No_constitutive_exon_found_in_species
ATACCTTCTACTTAACGATACGCCGCTAATAAATTTACTGGGGCGGTTAGTC	2196398	2196536	2196348	2196400	1	scaffold_4	SPI_03403	2195791	2196782	None	2771	306	16587	No_constitutive_exon_found_in_species
CCATCCTCCTTTCAACCCTCCCCCGATTTTCTAACATTGTTGGGGAACAGTC	314341	315607	315657	315605	-1	scaffold_5	SPI_03466	314341	317865	None	2771	306	16587	No_constitutive_exon_found_in_species
ACGCAAAGACCGCATCGCCTAGGAAGACACGATAAGCTGACAGGGCGCAGAT	368852	368986	369036	368984	-1	scaffold_5	SPI_03483	366405	369117	None	2771	306	16587	No_constitutive_exon_found_in_species
GGGACTACCTCGTCTACAAGTTCCCGACGTGGGCGTGGGCGGACGCCGAGCC	512754	513141	512704	512756	1	scaffold_5	SPI_03514	512589	513913	None	2771	306	16587	No_constitutive_exon_found_in_species
TGCTTTGAGGTCTGTGTTCGTTTACACGATTCGCTGACTGGGCCAATAAGAT	579867	580515	579817	579869	1	scaffold_5	SPI_03535	579763	580515	None	2771	306	16587	No_constitutive_exon_found_in_species
GCTATAAGAGCCGTAAGTAGAAGTACAGTACCGTACTGGGCTAGGACAAGTG	828029	828078	827979	828031	1	scaffold_5	SPI_03603	827819	830375	None	2771	306	16587	No_constitutive_exon_found_in_species
ACGCGTCCTCTGCCGCGCATGGTCTCCGTCTGACGTGTGTCTCGGGAAAGGC	905772	905901	905951	905899	-1	scaffold_5	SPI_03620	905772	909799	None	2771	306	16587	No_constitutive_exon_found_in_species
CGATGTCAACGGCAGCGACAGCAAAAACAACAAAACTGACGCGGGACGAGGC	1171070	1171307	1171020	1171072	1	scaffold_5	SPI_03689	1170614	1171602	None	2771	306	16587	No_constitutive_exon_found_in_species
CCCCCCGACTGGGTGTATTTGGACTGGCAACATGCGCTCCAAAGGGGCAGGC	1245313	1245641	1245263	1245315	1	scaffold_5	SPI_03714	1245039	1245641	None	2771	306	16587	No_constitutive_exon_found_in_species
ATCACGCGGTTTCCGCTCTAATACTGACCGGGGCGACTGGGACGGAGTAGTT	1516232	1516886	1516936	1516884	-1	scaffold_5	SPI_03794	1516232	1517015	None	2771	306	16587	No_constitutive_exon_found_in_species
TAGATAGAGTGAACACAACGGGCGACGGACACATCATTGGGACAATACAGAA	1611491	1611548	1611598	1611546	-1	scaffold_5	SPI_03826	1611491	1615000	None	2771	306	16587	No_constitutive_exon_found_in_species
TTTGGGTAAAAATTGTAAAAATTAAGACGGACTGCTAACGGAGGGGAAAGTG	1840022	1841559	1839972	1840024	1	scaffold_5	SPI_03891	1839275	1841992	None	2771	306	16587	No_constitutive_exon_found_in_species
CGCAACAATCACAGGAGAGAGACACACACAGATCATGCTAATGCGGGCAGTC	54650	54727	54600	54652	1	scaffold_6	SPI_03955	54547	58480	None	2771	306	16587	No_constitutive_exon_found_in_species
CCAACGATGTCCACGTCCTGCTGGACGCCGTGGCGCGGCGCACGGGCAAGCT	235744	236023	236073	236021	-1	scaffold_6	SPI_03998	235744	237166	None	2771	306	16587	No_constitutive_exon_found_in_species
CCATCCTTATAATCATTCAACTGCTGTCCGTGTGCTCACCGTTGGGGCAGTC	323583	324542	323533	323585	1	scaffold_6	SPI_04017	322754	324542	None	2771	306	16587	No_constitutive_exon_found_in_species
GGAGAGAAGGCACGTCATTTTTTATTGCATTGCTATCTTGGGTTGGGCAGAA	368765	369390	368715	368767	1	scaffold_6	SPI_04031	367625	369688	None	2771	306	16587	No_constitutive_exon_found_in_species
GAGACGCTGAACGAGTGTTTATCTGTTACTAACTTTTCTTGGCGGGCCAGAT	668896	668987	669037	668985	-1	scaffold_6	SPI_04108	667536	669329	None	2771	306	16587	No_constitutive_exon_found_in_species
TCAATGCGGACCACCCGAACCCGTGGGCGGCGCTGACGTTTTGGTGGGAGCC	693516	694000	693466	693518	1	scaffold_6	SPI_04115	692504	694000	None	2771	306	16587	No_constitutive_exon_found_in_species
CGTTTGAGAGCTGGATGGTGACGGACTATTGGCGGCGGGTGGCGGCCGAGGA	925411	925669	925719	925667	-1	scaffold_6	SPI_04176	924632	926051	None	2771	306	16587	No_constitutive_exon_found_in_species
CGCTCGTGATGGTTCCACACACACACACAACTAACAAAAGGGACAACCAGGA	924632	925337	925387	925335	-1	scaffold_6	SPI_04176	924632	926051	None	2771	306	16587	No_constitutive_exon_found_in_species
CTGCCTTCGCCACCACGCCACGCCCGCGGCCCTCGACGGGGCTGGAAGAGGG	1082926	1083130	1083180	1083128	-1	scaffold_6	SPI_04218	1082926	1083490	None	2771	306	16587	No_constitutive_exon_found_in_species
TCTTCTCTCATGCTCTCAAATGCTAATGTATTCTCTTTGTCGGGCAACAGCG	1125198	1127078	1127128	1127076	-1	scaffold_6	SPI_04233	1124250	1127219	None	2771	306	16587	No_constitutive_exon_found_in_species
TTCCGTTTGTATATTCCGCAGCAAATCACATAGTTAACGGGACGAAATAGGA	1372250	1372333	1372383	1372331	-1	scaffold_6	SPI_04289	1370297	1372587	None	2771	306	16587	No_constitutive_exon_found_in_species
GAGAATTTCTCTTTTTCTGCGCTGAAAGAGCCGTTCTTTCGTCGGGAAAGTC	1546758	1547736	1546708	1546760	1	scaffold_6	SPI_04347	1543507	1548875	None	2771	306	16587	No_constitutive_exon_found_in_species
CGACTGCATGCCGGCCGTGCTGACATCTTCGCCGCCGTCCGGGCCAACAGCC	1607950	1608033	1608083	1608031	-1	scaffold_6	SPI_04362	1607950	1608324	None	2771	306	16587	No_constitutive_exon_found_in_species
CCCCAAAACACTGCAGCGGAAAATGGCAGTTTACTAACGGGGAACGATAGGC	1652728	1653096	1653146	1653094	-1	scaffold_6	SPI_04371	1652728	1653709	None	2771	306	16587	No_constitutive_exon_found_in_species
TAAAGTGGCACTGATATTTGAGGTTAAACGATGGCTAACGGGACTGGTAGAC	117762	117873	117923	117871	-1	scaffold_7	SPI_04479	116398	118100	None	2771	306	16587	No_constitutive_exon_found_in_species
CACCGGAAGCATAAGTGGTACCGAAGCGGCCGCCGCTTTGGCCGGGACAGCT	168914	170090	170140	170088	-1	scaffold_7	SPI_04493	168914	171119	None	2771	306	16587	No_constitutive_exon_found_in_species
GGTGTGTCTGCATCAAGCAAGACTTCCAGGTATGCTGACGGCGGGTACAGAT	228120	228612	228070	228122	1	scaffold_7	SPI_04507	226904	234031	None	2771	306	16587	No_constitutive_exon_found_in_species
TTTTATACAACGTGTTCGGCATGCTAAACAAAGGTTGGGGGATGGGTTAGGC	230388	230872	230338	230390	1	scaffold_7	SPI_04507	226904	234031	None	2771	306	16587	No_constitutive_exon_found_in_species
GGAACGGTACCGGGCGCTGGACCGGGCGGAGGCTGACCGGGCGGAGGCAGAA	249959	250090	249909	249961	1	scaffold_7	SPI_04511	248617	250090	None	2771	306	16587	No_constitutive_exon_found_in_species
GCAAAGCAGAAAGCAAAAGCGGCGCAGCGACCAAGGCGGCGGGCGGGCAGAA	290373	290613	290323	290375	1	scaffold_7	SPI_04523	289081	290914	None	2771	306	16587	No_constitutive_exon_found_in_species
GATGCAAGACTCGCAACTAGGCGCCTTGTTTGGTATAACAGGGTGCATAGAT	290899	290914	290849	290901	1	scaffold_7	SPI_04523	289081	290914	None	2771	306	16587	No_constitutive_exon_found_in_species
TTCTTGATCTTGCGTAGGCTCTGCAACATCACTAACAAAAATGGGTACAGGT	510274	510358	510224	510276	1	scaffold_7	SPI_04573	507500	510358	None	2771	306	16587	No_constitutive_exon_found_in_species
CCGACGACGATGACCACCACCCCGCGTCCGACAAGTTGCTGCGGGAACAGCG	543788	543972	544022	543970	-1	scaffold_7	SPI_04585	543788	547783	None	2771	306	16587	No_constitutive_exon_found_in_species
TTCTCTCTGCCGTTTGTTCGCAGCACTAACATGGGAACCGGGTGTGGCAGGC	768374	769051	769101	769049	-1	scaffold_7	SPI_04646	768374	770104	None	2771	306	16587	No_constitutive_exon_found_in_species
GGCGAAGAATGCCGCTGGGCTGGTCGACGACGCCGCGTTGGGCGCGCAAGGC	802619	803032	802569	802621	1	scaffold_7	SPI_04654	801966	803032	None	2771	306	16587	No_constitutive_exon_found_in_species
GGCAAGTCAAGTCAAAGCGGCAGGGACACTAACTTGGGTTTGCAAAATAGGA	821242	823642	823692	823640	-1	scaffold_7	SPI_04659	821242	825367	None	2771	306	16587	No_constitutive_exon_found_in_species
TTCTGTTGACTTACTTATTCTTTGCAAGTCCACTTACACAACTGGGATAGGC	966520	966545	966470	966522	1	scaffold_7	SPI_04705	966099	968354	None	2771	306	16587	No_constitutive_exon_found_in_species
CGTATAATTCATCACGTGTGCGCGTTGCATCTGCTAACCGGGCGTAACAGAA	1169198	1170744	1170794	1170742	-1	scaffold_7	SPI_04759	1169198	1171219	None	2771	306	16587	No_constitutive_exon_found_in_species
GGCGGAAGTGGATCGGGACGGCCGGGACGGCGCGGGGGCCGATGCAGGAGGT	1175247	1177318	1175197	1175249	1	scaffold_7	SPI_04760	1174918	1177614	None	2771	306	16587	No_constitutive_exon_found_in_species
TTCTGCCTTTCACCGCCAGCAAATCTCAACTAACAACGGGCACGCAAAAGTT	1250279	1250613	1250229	1250281	1	scaffold_7	SPI_04779	1249904	1250782	None	2771	306	16587	No_constitutive_exon_found_in_species
AGATAGACCAGACGGACAACGTGAGAAACCATGGCTGCAGCACAGGGCAGCT	1368329	1368442	1368492	1368440	-1	scaffold_7	SPI_04818	1365561	1370603	None	2771	306	16587	No_constitutive_exon_found_in_species
CGATGCTTTCGCTTTTCTCGCTCTGACGTGTGATAACCATGTATGGGTAGTA	1469980	1471189	1469930	1469982	1	scaffold_7	SPI_04845	1469023	1471189	None	2771	306	16587	No_constitutive_exon_found_in_species
ACGAGGAGAAACAGACGAGCTAACTGCGTGGCATGTGTGTGGGTCGACAGGC	1599710	1600325	1599660	1599712	1	scaffold_7	SPI_04895	1599409	1605039	None	2771	306	16587	No_constitutive_exon_found_in_species
GTCAAGGGTACCCACACCGGTGGCAGCGCGGCGAGCTCGGGCGGTGGCAGCC	1643081	1645175	1643031	1643083	1	scaffold_7	SPI_04905	1642401	1645175	None	2771	306	16587	No_constitutive_exon_found_in_species
AATAGGACAAATGTTCGTGCAGTCAGCTAACTCGTCTGCACGGGACAAAGAC	1653892	1654734	1654784	1654732	-1	scaffold_7	SPI_04908	1652583	1655007	None	2771	306	16587	No_constitutive_exon_found_in_species
TCGACCTAGGGGGGGTGTGGATGGAGTATGCGTGCTGACACGGGGCACAGGG	1702366	1702444	1702494	1702442	-1	scaffold_7	SPI_04922	1701121	1702852	None	2771	306	16587	No_constitutive_exon_found_in_species
GGGCTTTCGATAGAGTTGTCCCGTGATGACGTTCGCTGACAAGGGACTAGTT	223814	223901	223951	223899	-1	scaffold_8	SPI_05005	223370	224369	None	2771	306	16587	No_constitutive_exon_found_in_species
TTTTTCATTTGACAAGAAAACACAGTCTTGCTAACAAGGGCCAAAAAAAGTA	273172	273228	273122	273174	1	scaffold_8	SPI_05022	272770	273228	None	2771	306	16587	No_constitutive_exon_found_in_species
TTGTCCAAAAAAAAAATCCAACATAAACTGATTAAACTTTGGGGTCACAGGG	330622	330666	330716	330664	-1	scaffold_8	SPI_05036	329636	332017	None	2771	306	16587	No_constitutive_exon_found_in_species
GGTTTCTTTCGAGGATTCCGGATGTCCGTCCGCTAACCCCAGGGCGAAAGCT	386286	387020	386236	386288	1	scaffold_8	SPI_05052	385800	387020	None	2771	306	16587	No_constitutive_exon_found_in_species
GGCGGTCAAGATTCTGACCCAGCGGACGGCTGACGAGTTGGGATAAACAGGT	508062	508267	508012	508064	1	scaffold_8	SPI_05084	507529	509807	None	2771	306	16587	No_constitutive_exon_found_in_species
TCTCTGGACGACCTTGTGCCCCAGCATCCGCTAACGCGGGAAAAAAACAGTG	696633	696980	696583	696635	1	scaffold_8	SPI_05127	695145	696980	None	2771	306	16587	No_constitutive_exon_found_in_species
TTGTTCTTTCTGGTGACCTGTCAGCTAACATCGGCGCTCCGGGTGAATAGCC	707206	708077	707156	707208	1	scaffold_8	SPI_05130	706463	709154	None	2771	306	16587	No_constitutive_exon_found_in_species
GTCGAAATGCACAATTGCTAACAACAGGGCGTGGGTGGGGAGGGAAACAGAC	724339	724929	724289	724341	1	scaffold_8	SPI_05137	723696	724929	None	2771	306	16587	No_constitutive_exon_found_in_species
TCTTCTCTTTCACATTTTACCCATGTACTAAACAAAAGTTGGGTGATCAGCA	1004872	1005918	1005968	1005916	-1	scaffold_8	SPI_05201	1002183	1006402	None	2771	306	16587	No_constitutive_exon_found_in_species
TTTTCTTCTTTCTTTTTGATTTGGCGATCTATCCACTAACACCGGGACAGCC	1136910	1137002	1136860	1136912	1	scaffold_8	SPI_05245	1136816	1138371	None	2771	306	16587	No_constitutive_exon_found_in_species
GCTGCATCCTCTGCTACGGAAAAAAAAAAAAACTGACCCGGGGGCACTAGGT	1317370	1317671	1317721	1317669	-1	scaffold_8	SPI_05289	1315947	1318286	None	2771	306	16587	No_constitutive_exon_found_in_species
CAGAAGAACAAACAAGAACACGCTGGTTTTGCATTGTGCTAATGTGGGAGCG	204385	204639	204335	204387	1	scaffold_9	SPI_05394	203597	205214	None	2771	306	16587	No_constitutive_exon_found_in_species
CGAGAGGCAATTTGTTGTCTAGATGTAATAACCGTTTTTGGGGAGCATAGTC	266472	266666	266422	266474	1	scaffold_9	SPI_05419	266227	267463	None	2771	306	16587	No_constitutive_exon_found_in_species
CTGCTTATGATATACAGGAATGTAACCCTCATTTTTCTAACCGGGAAAAGAT	296531	296801	296851	296799	-1	scaffold_9	SPI_05428	296531	297451	None	2771	306	16587	No_constitutive_exon_found_in_species
GGACTTGTGCCTTATACGACTTCCAGAAATAGACACTAATGGGATGACAGGC	335162	335486	335536	335484	-1	scaffold_9	SPI_05442	334259	341148	None	2771	306	16587	No_constitutive_exon_found_in_species
GTTCTTCAAAATTCCTCGGCAGACGGATGCTTTTGCTAATGGGAATTTAGGT	365096	365229	365046	365098	1	scaffold_9	SPI_05450	364913	367809	None	2771	306	16587	No_constitutive_exon_found_in_species
CAGACACCTACACTGTTGCATTTTTCGGTGTTGCTAACCCGGGATATTAGAG	419344	419435	419294	419346	1	scaffold_9	SPI_05472	419064	420868	None	2771	306	16587	No_constitutive_exon_found_in_species
TAAGCTTCAATGATTTTGCGGCACTCATTGCATGGGCCTGGGGATGAAAGGC	456391	457817	456341	456393	1	scaffold_9	SPI_05486	456040	459305	None	2771	306	16587	No_constitutive_exon_found_in_species
GCCGATCGAAAAAACTGTTGACCCAATGTTTGTCTGACAAAACGGGGTAGGC	531265	531447	531215	531267	1	scaffold_9	SPI_05509	528942	533860	None	2771	306	16587	No_constitutive_exon_found_in_species
TGACTAAAACGGCCGGCAGTGAGCAGACAACGTTAACCGGCCGGGAGCAGGA	545907	549136	545857	545909	1	scaffold_9	SPI_05513	545794	549136	None	2771	306	16587	No_constitutive_exon_found_in_species
GTTCTCCTTGCTGTGTTTTTCTTGTTTCTGTGTGCTAACCCGGGGTGCAGTC	675465	675488	675538	675486	-1	scaffold_9	SPI_05545	675465	675802	None	2771	306	16587	No_constitutive_exon_found_in_species
GGCACGTGGTGGACGGGCGGGCGTTGTAGTTGGACGACAACGGGGACCAGCG	891672	891854	891904	891852	-1	scaffold_9	SPI_05603	891672	894108	None	2771	306	16587	No_constitutive_exon_found_in_species
ATATAGCGGTATCTGTCTAAAGGGGATCCCTCGGCTAACGGGGCAAACAGGG	1151931	1151962	1151881	1151933	1	scaffold_9	SPI_05670	1151413	1151962	None	2771	306	16587	No_constitutive_exon_found_in_species
GCGTTTTACGCTTGCTAACCTTTCTTGATGTTCGTTTGCGGGAAATGTAGTA	1152930	1154943	1154993	1154941	-1	scaffold_9	SPI_05671	1152930	1155048	None	2771	306	16587	No_constitutive_exon_found_in_species
GCGGAAGAGAAGAAGAAAAAAAAAAGAGAAAAATGTGGGAAACCAGCGAGAC	1166767	1166797	1166717	1166769	1	scaffold_9	SPI_05675	1166139	1166797	None	2771	306	16587	No_constitutive_exon_found_in_species
CTGGTCATGTGTGTGTGATCTTGTTGCTAACACTAGGGAATCCAAAAAAGGG	1234204	1234335	1234385	1234333	-1	scaffold_9	SPI_05701	1234204	1235672	None	2771	306	16587	No_constitutive_exon_found_in_species
ATGCGTGCGAGCCATTGATCAAGCGCTGACCTCTCTTCGTCTGGGGAAAGGT	1259491	1259907	1259957	1259905	-1	scaffold_9	SPI_05712	1257193	1263100	None	2771	306	16587	No_constitutive_exon_found_in_species
GCCCGGCACGGACTCTATCATCGTCACGTTGGCCGAGCGGGCGACGGAAGAC	1270334	1270464	1270284	1270336	1	scaffold_9	SPI_05715	1268917	1271757	None	2771	306	16587	No_constitutive_exon_found_in_species
GTTGCCGCCCGCAACGGGGGGGCCCGCCCTCTTGGCACCAGCGGGCGTAGCA	1270809	1271757	1270759	1270811	1	scaffold_9	SPI_05715	1268917	1271757	None	2771	306	16587	No_constitutive_exon_found_in_species
GTTGCCCATTTTGTTTGGCGCGAGCCTGAAAACTAACGTGGGATGCATAGAC	83747	83760	83810	83758	-1	scaffold_10	SPI_05754	82837	83865	None	2771	306	16587	No_constitutive_exon_found_in_species
GTCCGGTACCCGCCCTGCCGGCCGCGATGTCCGTGGCCGTGGGGGCTTAGGC	241945	244066	244116	244064	-1	scaffold_10	SPI_05801	241945	246623	None	2771	306	16587	No_constitutive_exon_found_in_species
GACAATCCACTGTCCCTCACACCGTCGTCGTCGTCGTCAAAGGGGAACAGCC	262259	262619	262669	262617	-1	scaffold_10	SPI_05804	262259	263392	None	2771	306	16587	No_constitutive_exon_found_in_species
GGCGAAGCTGCAGGGGGCCAAACGGGTCATCGGGCTGGCGGGCAGTGAAGTG	278276	278388	278438	278386	-1	scaffold_10	SPI_05812	277710	278961	None	2771	306	16587	No_constitutive_exon_found_in_species
TTGTTCATCTGCCCGCAGACTGTTGACTGACTGGTTTTTGGGGGGGCTAGCC	352933	353109	353159	353107	-1	scaffold_10	SPI_05834	352933	354905	None	2771	306	16587	No_constitutive_exon_found_in_species
GTCGAGCCAAACGTATTTTCCTCCAGCTAACACCATCCGCCCGGGAGCAGAT	625651	626037	625601	625653	1	scaffold_10	SPI_05898	624838	626441	None	2771	306	16587	No_constitutive_exon_found_in_species
CTTCTGTGACCGGACCCTACCCTCGCTAGCAGAGCACTAATGGGGTGCAGCA	838434	838801	838384	838436	1	scaffold_10	SPI_05983	838208	840662	None	2771	306	16587	No_constitutive_exon_found_in_species
TCGGACATGCACGTGAGTAATCGCGACGCACAACTAACACGGGAACACAGCC	856428	856694	856744	856692	-1	scaffold_10	SPI_05988	853497	857647	None	2771	306	16587	No_constitutive_exon_found_in_species
TTATTGGGGAAACTTTTTTTTTTTTTTTTTTTTTTTTGACTGAGGGCTAGTT	1238033	1238069	1238119	1238067	-1	scaffold_10	SPI_06093	1238033	1239844	None	2771	306	16587	No_constitutive_exon_found_in_species
CCCCTTGTTCCTATCTTGTCATGGTGCGTAATTGTGCTAACAGTGGGCAGCT	1284459	1285423	1285473	1285421	-1	scaffold_10	SPI_06108	1284459	1286501	None	2771	306	16587	No_constitutive_exon_found_in_species
CTCTTCGCAATTCCCTCTCGTTGGGCGGCATGACTGACTCACATGGGCAGCG	113493	114068	114118	114066	-1	scaffold_11	SPI_06135	111225	114144	None	2771	306	16587	No_constitutive_exon_found_in_species
ATTTTTTACGAAAAAAAAGATGGTACGACAGAAACTAACCATGGGCGCAGTT	231220	231372	231422	231370	-1	scaffold_11	SPI_06173	230667	231967	None	2771	306	16587	No_constitutive_exon_found_in_species
AGGGCAAGCATCGATAGTGTGGCTTGCGGGACCCCTATCCGGGTTGATAGTA	376754	378322	376704	376756	1	scaffold_11	SPI_06218	376010	378322	None	2771	306	16587	No_constitutive_exon_found_in_species
CACATTCGGATACTGCTTGTTTGAACAAAAACTGACAACGGCGGGACTAGTT	457332	457938	457988	457936	-1	scaffold_11	SPI_06250	456851	459712	None	2771	306	16587	No_constitutive_exon_found_in_species
GAGCTGGCCACGCTCGTCGCCTTCGTCGTCGTGCTCGCCGGGGGCCGCAGGC	561368	561590	561318	561370	1	scaffold_11	SPI_06279	560914	561590	None	2771	306	16587	No_constitutive_exon_found_in_species
TCTCTCGAAACAGTTCTGCAGGCGAGACTGCTAACCGTCCAAACGGGCAGGC	715980	716053	716103	716051	-1	scaffold_11	SPI_06317	714209	716940	None	2771	306	16587	No_constitutive_exon_found_in_species
GTGGGCAGCAATCCGGCTGCTGCTGCTGCTGGTGTTGCTGCGGGGGGCAGCC	794291	794523	794241	794293	1	scaffold_11	SPI_06336	788650	794684	None	2771	306	16587	No_constitutive_exon_found_in_species
GTGGTGGTGGTGGTGGTGGTGGGTGCGCCGACCAGCGGGGGTGGTGGTAGTG	794551	794684	794501	794553	1	scaffold_11	SPI_06336	788650	794684	None	2771	306	16587	No_constitutive_exon_found_in_species
CTGGATTGCGGATGCTGGCAGTGCTAACCGTCCGGGGGGCAAAACAGCAGGA	807630	807646	807580	807632	1	scaffold_11	SPI_06341	807511	809818	None	2771	306	16587	No_constitutive_exon_found_in_species
TACTGACCAGCATCCGAACCTCGCGGGGGAGTGGCAAAGGGGAAAAACAGTG	840722	840858	840908	840856	-1	scaffold_11	SPI_06349	840084	841101	None	2771	306	16587	No_constitutive_exon_found_in_species
GCCTGACCGTCGACCCGGCGCGGCGCATGACCGCGCACGAGGGGCTGCAGCA	880104	880609	880054	880106	1	scaffold_11	SPI_06368	879205	880609	None	2771	306	16587	No_constitutive_exon_found_in_species
GCGTTTTCGCCACCTTGATTTGTTCGTCAACTGACTGTTGGGGGATCCAGCT	923952	924431	923902	923954	1	scaffold_11	SPI_06380	923513	925227	None	2771	306	16587	No_constitutive_exon_found_in_species
ATGGAAAATCTTAGGAAACGGAAAGGTTGTTCTGATCCTCGGGCGACCAGAC	1069340	1070956	1069290	1069342	1	scaffold_11	SPI_06428	1068827	1070956	None	2771	306	16587	No_constitutive_exon_found_in_species
TTTCTCAACGATGCAACACGAACGGTCGCTGACATGTGGGGGAAATATAGAT	112854	112903	112804	112856	1	scaffold_12	SPI_06461	112522	113599	None	2771	306	16587	No_constitutive_exon_found_in_species
AAGTCCAGGGGCTATTTTCATTTCATCGTCTTTGTCTTTTTGGGGGACAGAA	136981	137049	137099	137047	-1	scaffold_12	SPI_06465	129404	137493	None	2771	306	16587	No_constitutive_exon_found_in_species
CCACCGGTGCATCACACGGCTTGTGGCTTTGTAGCTAACGAGGGTTGCAGAC	206096	206118	206046	206098	1	scaffold_12	SPI_06485	205942	207215	None	2771	306	16587	No_constitutive_exon_found_in_species
GTCATGATGGGCTATGGAGTTTTTTTTATTAACTTTGACGCGGGCAATAGGA	212330	212697	212280	212332	1	scaffold_12	SPI_06487	211519	213414	None	2771	306	16587	No_constitutive_exon_found_in_species
CTTATCCTTTTATTATATATATATGCATATCTTGCTGATGGGTAAACAAGAG	339407	340508	340558	340506	-1	scaffold_12	SPI_06528	337089	341073	None	2771	306	16587	No_constitutive_exon_found_in_species
ACAGGCTTTGTGTGACTTGGATCCTTGGAATCTGACGGTTTGGGGAATAGCA	657996	661690	657946	657998	1	scaffold_12	SPI_06619	656400	661690	None	2771	306	16587	No_constitutive_exon_found_in_species
TCTTTTTCTCTGGCTTCTTCTTTTGCTAACACCTCGTTTGCGGGGGCCAGCC	662270	662459	662509	662457	-1	scaffold_12	SPI_06620	662270	662595	None	2771	306	16587	No_constitutive_exon_found_in_species
CAAGTTGGTATATCGATTGACTGACGTTGGCTCGTGAATGGGAAAAAAAGAC	812089	812501	812039	812091	1	scaffold_12	SPI_06652	811806	812836	None	2771	306	16587	No_constitutive_exon_found_in_species
TTTGGTTGACAAGCCGGCTTTGCGAACCTGTCCCGACACGGGTGAAACAGCC	825018	825892	824968	825020	1	scaffold_12	SPI_06656	824535	826451	None	2771	306	16587	No_constitutive_exon_found_in_species
ATTCCCCTGACCGCCGCTTTGGATGAGGAAGCAGGCTAACTGGGTGACAGCA	863902	864029	863852	863904	1	scaffold_12	SPI_06663	863218	864479	None	2771	306	16587	No_constitutive_exon_found_in_species
GCCCTTTATCCAGGCAAAGGTTTTGCGACAGAATGCTAACCGTGGGGCAGAT	1022582	1022634	1022532	1022584	1	scaffold_12	SPI_06711	1016193	1025458	None	2771	306	16587	No_constitutive_exon_found_in_species
TTGCATCCCCTTCCCTGAAGGAGCCAGCTGTGCTAACTATGGGAATCAAGAT	41081	42371	41031	41083	1	scaffold_13	SPI_06730	40900	44003	None	2771	306	16587	No_constitutive_exon_found_in_species
GCGCGCCCGCGTGGAACCGCGTCGGCGTGGCCGTGCGCGGGGACGCGCAGAT	138957	139467	139517	139465	-1	scaffold_13	SPI_06754	138957	139642	None	2771	306	16587	No_constitutive_exon_found_in_species
CCCCCCCCGACGAAATCCTCGAGGTGTACTGCATCGTGACCGATGGGCAGCT	299639	300299	299589	299641	1	scaffold_13	SPI_06802	299478	300299	None	2771	306	16587	No_constitutive_exon_found_in_species
GTGTGCATTTGCCGTTCTTCTCGAGAAAAACAGGGGGGCTAACAGGACAGAT	304859	305011	304809	304861	1	scaffold_13	SPI_06804	304591	305011	None	2771	306	16587	No_constitutive_exon_found_in_species
GGCCGACACCCAGCCTTGACGCCATGTACCGTGCCTTTCGTGGCCGGGAGCT	600168	600507	600118	600170	1	scaffold_13	SPI_06886	598117	600507	None	2771	306	16587	No_constitutive_exon_found_in_species
TGGTCTTTTATCTGTTCGCTCAAAGAAGAATCTTGAGTCTAACGGGACAGGA	621982	622166	622216	622164	-1	scaffold_13	SPI_06893	621982	622867	None	2771	306	16587	No_constitutive_exon_found_in_species
CTTGGCTTTGCCTTTCCGCTAACCAAAGCTCGGGGGGAGGGGGAATGCAGTC	656489	656797	656847	656795	-1	scaffold_13	SPI_06906	655847	656971	None	2771	306	16587	No_constitutive_exon_found_in_species
GTCCCTAGTCTAAATTATTATTGCTAATCTTACGGATTGGGGGCGTGAAGGT	713249	714090	714140	714088	-1	scaffold_13	SPI_06918	712413	714353	None	2771	306	16587	No_constitutive_exon_found_in_species
GGTTCCTCCTTCACCTACGAGACCAACGCTAACTGTCGCGCGGGTTGAAGTC	982677	982888	982938	982886	-1	scaffold_13	SPI_06994	982411	984094	None	2771	306	16587	No_constitutive_exon_found_in_species
TTTTTTTTTTTTTTTTTTTTTTTTTTTTACTATGCCCTGCTCGGGAGAAGAC	147318	147580	147268	147320	1	scaffold_14	SPI_07066	147052	148326	None	2771	306	16587	No_constitutive_exon_found_in_species
TTGTTGCAGGAGTTTACGTGATTGACCCGGAATTTTGACGGGGGGGATAGGG	163666	163772	163822	163770	-1	scaffold_14	SPI_07073	161911	164475	None	2771	306	16587	No_constitutive_exon_found_in_species
TTCTTTTTTTTTTTTGTCTAGTTATTGTTTTGCTAACCACCGGGAAACAGTG	200904	200930	200854	200906	1	scaffold_14	SPI_07083	199595	200930	None	2771	306	16587	No_constitutive_exon_found_in_species
ATGTACATATATATACACGTGACACGTCCCGGGGGCTGACGATGGGGTAGTC	290121	290284	290071	290123	1	scaffold_14	SPI_07103	289503	291112	None	2771	306	16587	No_constitutive_exon_found_in_species
CCGGCAGGCGGCCTTGTTGCGGGGGGAGGAGGGGGGGGCGGTGGTGGCAGGA	344391	345406	344341	344393	1	scaffold_14	SPI_07126	344131	345406	None	2771	306	16587	No_constitutive_exon_found_in_species
TGGCTCGGCTTCGTGACGAGCCACTGGGAGGGGGTCGGGTGGGGGGGCAGCC	365864	366122	365814	365866	1	scaffold_14	SPI_07132	365328	366122	None	2771	306	16587	No_constitutive_exon_found_in_species
CAAAGATGTTTGGGAGGGAGCGTGAAGAACAACTAGATTGACTGGGGCAGCA	397094	397230	397044	397096	1	scaffold_14	SPI_07139	396627	398534	None	2771	306	16587	No_constitutive_exon_found_in_species
CGGCGCGAGGAAAAACGAGCAGGGGGAAACTTTTGCTAACAAATGGGCAGGA	955691	955811	955861	955809	-1	scaffold_14	SPI_07303	952699	956159	None	2771	306	16587	No_constitutive_exon_found_in_species
CCCACGGGCCCTCGGCGTACCGGCCGATGGCGGCCGCACTGGGCGGGCAGGG	977604	977898	977948	977896	-1	scaffold_14	SPI_07310	977398	978785	None	2771	306	16587	No_constitutive_exon_found_in_species
GAGGTGTTTTTTGGTCTTTTTTCATGTTTACGGTTTCGCTAACAGGGCAGTT	7094	7672	7044	7096	1	scaffold_15	SPI_07312	2466	7971	None	2771	306	16587	No_constitutive_exon_found_in_species
GCGCGGGGCCGGCGGGAGCGGCGTTGCAGCCGCCGGAGGTGGGCGGGGAGGA	126355	126951	126305	126357	1	scaffold_15	SPI_07330	124365	127916	None	2771	306	16587	No_constitutive_exon_found_in_species
TCGCCGCAGCAGCAGAGGCCACAGGGACGTGCCTTGCCGCCGGGCGGCAGCC	182525	182686	182475	182527	1	scaffold_15	SPI_07341	182346	184009	None	2771	306	16587	No_constitutive_exon_found_in_species
ACCGTGGCTCTCCTTGTTAATCCTGTCCGAAAGCTAACGGGGTGAAATAGTG	328880	328950	329000	328948	-1	scaffold_15	SPI_07369	327047	330291	None	2771	306	16587	No_constitutive_exon_found_in_species
TATAGCAGGATGCATCGACCAAATCCAGATTGCTGACGGGGTGTATAAAGTC	421207	421499	421549	421497	-1	scaffold_15	SPI_07393	420745	422601	None	2771	306	16587	No_constitutive_exon_found_in_species
CTTTCTCCGTTCTCCCCTAGTAACTAGCCCTCTTTGCTCATAATGGGTAGAT	516042	517209	515992	516044	1	scaffold_15	SPI_07418	515151	517209	None	2771	306	16587	No_constitutive_exon_found_in_species
CAGACGAAGCAAGAGTGCATTCAGGCTGACGGCAAATCCTGGGCGAAAAGAC	617659	618511	618561	618509	-1	scaffold_15	SPI_07443	617133	618762	None	2771	306	16587	No_constitutive_exon_found_in_species
TCTAGCGACCCCTGTTTTGGTTGTATCAAAAAGCTAACGGGCGTGACAAGGT	766594	767077	767127	767075	-1	scaffold_15	SPI_07488	766260	767889	None	2771	306	16587	No_constitutive_exon_found_in_species
TCACAATGCGGCAATTTCTCAGGACAATCTGTTGATTTTGGGGACAATAGGA	775139	775587	775089	775141	1	scaffold_15	SPI_07491	774496	776414	None	2771	306	16587	No_constitutive_exon_found_in_species
GTTGTTTTTTGCAGCTCAACGGGATTTCCAAGGCTGACACGGGTACGCAGCT	233226	233296	233176	233228	1	scaffold_16	SPI_07588	232992	233518	None	2771	306	16587	No_constitutive_exon_found_in_species
TTGTTTCCGCGACTTTTCTGTTGAGTTCGGCTGACGGGGAAAACTGGTAGGT	233368	233518	233318	233370	1	scaffold_16	SPI_07588	232992	233518	None	2771	306	16587	No_constitutive_exon_found_in_species
CGGCAATGGCAACGGCAACGGCAACGACGGGGACGCTGAGCTGGGGCGAGCG	402666	404716	402616	402668	1	scaffold_16	SPI_07630	402268	405272	None	2771	306	16587	No_constitutive_exon_found_in_species
GGCGCAACCGCGGCAAGTCGTACGTCGCCCGCACCGCCGACTGGGACGAGTG	453174	453743	453793	453741	-1	scaffold_16	SPI_07639	452820	454772	None	2771	306	16587	No_constitutive_exon_found_in_species
CCCACGGGTCATCTATAGAAGGACTCAGCTAACAAGGGGCGAAAATGCAGCT	566617	566709	566567	566619	1	scaffold_16	SPI_07663	566255	567119	None	2771	306	16587	No_constitutive_exon_found_in_species
TTTCATCGTGAATCGATCGTCCACGTACAACATGCTAACTATGGGGACAGAA	591197	591359	591409	591357	-1	scaffold_16	SPI_07670	591197	594952	None	2771	306	16587	No_constitutive_exon_found_in_species
ACTAGATCCTTAGGGGGCGAACTACAGCTGACGGTTTCTGGTCGGGACAGAT	373796	374297	374347	374295	-1	scaffold_17	SPI_07840	373796	374639	None	2771	306	16587	No_constitutive_exon_found_in_species
CGTCTTTCCTTTGAGCATGCGAAAGCCTCGCTGACAATACGGGATTACAGAA	441702	442142	441652	441704	1	scaffold_17	SPI_07862	439837	442142	None	2771	306	16587	No_constitutive_exon_found_in_species
GCGCAGTAGAAACTAGGTTTGAGACGGCATGCCTGTTGCGGGCGAGATAGAA	589642	589660	589592	589644	1	scaffold_17	SPI_07914	588132	589660	None	2771	306	16587	No_constitutive_exon_found_in_species
TGGGGCGCCGACGGGTGGCCGTACCTGCTGCACGCCGCCGGGGGCGGCAGCA	800004	800848	800898	800846	-1	scaffold_17	SPI_07976	800004	801821	None	2771	306	16587	No_constitutive_exon_found_in_species
CCGAAGGGCGCACGGGTGAACGCAGCTATTGGACTAACCAAATGGGTCAGGT	243422	243626	243372	243424	1	scaffold_18	SPI_08039	243117	243626	None	2771	306	16587	No_constitutive_exon_found_in_species
TTTTTTTCCAGCATATAAGACGAAAAAACTGCTAACAACCCCGGGGGTAGTG	251217	255358	251167	251219	1	scaffold_18	SPI_08043	250955	255358	None	2771	306	16587	No_constitutive_exon_found_in_species
TATATAAGAATGCTTTTTATTTGGCCATGCTGACACTGCTGGGGGAGCAGCC	270455	270784	270834	270782	-1	scaffold_18	SPI_08047	270455	270999	None	2771	306	16587	No_constitutive_exon_found_in_species
TCCCCACCCACCAAAAGCAGCCTAAAAAGCTTACAATTGGGCAATAGTAGGG	299753	300778	300828	300776	-1	scaffold_18	SPI_08054	299753	301256	None	2771	306	16587	No_constitutive_exon_found_in_species
GACTAACCAGGTACACCTCCCCCTTTTTTTTTTCTTTCCCGGGTATGCAGTG	387171	387467	387517	387465	-1	scaffold_18	SPI_08082	386596	387918	None	2771	306	16587	No_constitutive_exon_found_in_species
AGGAGCTGGAAGAGCTGTCGTAGTTGGATGCTGACGGGCTGCGACAATAGGC	458862	458915	458965	458913	-1	scaffold_18	SPI_08108	458039	459161	None	2771	306	16587	No_constitutive_exon_found_in_species
CTGATCCCCGATGGGCTGCCCGTCGCCGACCTGGGTTGCTGCTGGGCGAGGA	487389	487608	487658	487606	-1	scaffold_18	SPI_08117	487389	491489	None	2771	306	16587	No_constitutive_exon_found_in_species
TACCGTTGGCGTTCCGACTCATCACCCGTTGCTAACCAAAATGTGGGTAGGT	587924	588102	588152	588100	-1	scaffold_18	SPI_08154	587924	588983	None	2771	306	16587	No_constitutive_exon_found_in_species
CTCCGTGCAACACGTCTTCCGGCTGACGGGAAGTGACCGCGATTGGGCAGTG	665681	665712	665631	665683	1	scaffold_18	SPI_08176	665178	666387	None	2771	306	16587	No_constitutive_exon_found_in_species
CAATTGGAGGTAATCTAACGTGCCCTTAATCGTTTTCCTCGCGGGAACAGTA	92756	92878	92706	92758	1	scaffold_19	SPI_08202	91552	97541	None	2771	306	16587	No_constitutive_exon_found_in_species
GTTTCTGTGTTGTCTTTTCTTCTTGTGCATGTGCTAATGCGGGTGCGTAGGT	180721	180838	180888	180836	-1	scaffold_19	SPI_08224	180721	183163	None	2771	306	16587	No_constitutive_exon_found_in_species
GGGGTTTGAGACGGACAAGGGGTGTGTTTGAGACGGACAAGGGGTCCAAGGT	354112	354667	354062	354114	1	scaffold_19	SPI_08265	352312	354667	None	2771	306	16587	No_constitutive_exon_found_in_species
CGGGGTTGTCGGCGGGGTCGGCGGCGGAGCCGTTGCACCCGTCGGGCGAGGC	377897	378779	378829	378777	-1	scaffold_19	SPI_08272	377897	380140	None	2771	306	16587	No_constitutive_exon_found_in_species
CTTTACAAACGACAACACAAGCAAACCGAACAGGAGCTTACCAGGGACAGCC	62247	62557	62197	62249	1	scaffold_20	SPI_08315	61795	62557	None	2771	306	16587	No_constitutive_exon_found_in_species
AAAATAGAGTTGGGAAAAGGACGTACTGGTTCGCTAATCGACGGGTGCAGAC	341515	342465	341465	341517	1	scaffold_20	SPI_08404	341211	342465	None	2771	306	16587	No_constitutive_exon_found_in_species
GGCGCGCAATGCGGCGCGTCTGTTTGGCGGCATGTTTGGTGCGGGCGCAGGC	103415	103591	103641	103589	-1	scaffold_21	SPI_08461	103415	107382	None	2771	306	16587	No_constitutive_exon_found_in_species
CGAGGTTCGTTCGCCCCAAAGAGGACGTTGTCGCTCGCTAACAAGGGTAGAG	115272	115589	115639	115587	-1	scaffold_21	SPI_08465	115272	116072	None	2771	306	16587	No_constitutive_exon_found_in_species
GACAGCCGGCTACTGGTGATCGGCGGGGTCGACGGCGGCGGGGCGGCGAGGT	133168	133249	133118	133170	1	scaffold_21	SPI_08471	131063	133249	None	2771	306	16587	No_constitutive_exon_found_in_species
ACCGCGCTGAAAAAAAAAAAAGGTTAGACTTCACAACTGACACAGGGTAGGC	265139	265327	265377	265325	-1	scaffold_21	SPI_08509	264534	266128	None	2771	306	16587	No_constitutive_exon_found_in_species
TTGACCGGCGAGACAGTCACCGAGACCGTGTCGCTAACAACAGGGACCAGGG	289086	289112	289036	289088	1	scaffold_21	SPI_08514	288943	289920	None	2771	306	16587	No_constitutive_exon_found_in_species
ATACCATAGCACTTTGACCAGGATGGTTCTGGCTAACGTTTCGGGTGAAGAT	404499	404655	404705	404653	-1	scaffold_21	SPI_08543	403488	404986	None	2771	306	16587	No_constitutive_exon_found_in_species
CGCTTTCTCTCCCGCCAAAGAAAAGGACAGAACTAACACTGGTATGGGAGCA	508147	508283	508333	508281	-1	scaffold_21	SPI_08571	508147	509744	None	2771	306	16587	No_constitutive_exon_found_in_species
GAAAGAAAAAAAAAAAACTACCTGGCAGAGCTGACCGTAAGCGAGGGCAGGG	9873	10194	10244	10192	-1	scaffold_22	SPI_08585	9873	10981	None	2771	306	16587	No_constitutive_exon_found_in_species
TTTCTTTTTTTTGGCGATTTTTTTATGAACTTTTCTGACATGGGAGACAGCC	184261	188302	188352	188300	-1	scaffold_22	SPI_08639	184261	188647	None	2771	306	16587	No_constitutive_exon_found_in_species
ACGAGAGGTATGTCCTCGGGGTTGCGTTGGCTGACAGGGTGGCGGCGTAGGA	262707	262779	262829	262777	-1	scaffold_22	SPI_08660	262384	263234	None	2771	306	16587	No_constitutive_exon_found_in_species
TTTTTTTATCGGTCTTGCTGACAGTTTTGGACCGTGGCCCGGGCATGCAGTC	279544	279682	279494	279546	1	scaffold_22	SPI_08664	279188	280320	None	2771	306	16587	No_constitutive_exon_found_in_species
ACCCTGAAGATATTGCTCGTTACTAGACAGTGAAGCTGACATCGGGGTAGTG	390700	390803	390853	390801	-1	scaffold_22	SPI_08693	387400	391399	None	2771	306	16587	No_constitutive_exon_found_in_species
CGTGGACAAGTGCGTTTTGTTTGTTCCCGTGGTCGGGCTAACCAGGGCAGAA	419454	419642	419692	419640	-1	scaffold_22	SPI_08702	417746	420002	None	2771	306	16587	No_constitutive_exon_found_in_species
CGAGAGAACGGGGAGATGCGACGTCGCAGGACCCACTGGGACGAACACAGGC	14158	15298	15348	15296	-1	scaffold_23	SPI_08723	14158	16296	None	2771	306	16587	No_constitutive_exon_found_in_species
TTGTTGTTGCTTTGTTTGCATGCCATGACTGACCTGACATCGGGGCGTAGAG	90475	90647	90697	90645	-1	scaffold_23	SPI_08747	90114	92000	None	2771	306	16587	No_constitutive_exon_found_in_species
CGCAGGTTCGGCGATCCAGTACAACTAGTTGCTGTCTAAGGGTCGAACAGCT	183716	183983	183666	183718	1	scaffold_23	SPI_08771	183567	184624	None	2771	306	16587	No_constitutive_exon_found_in_species
TTTATGATGAGAGTGCACGAAGAACCAAAACTGATCGGGCGAACAAACAGTC	199521	199718	199768	199716	-1	scaffold_23	SPI_08778	199521	200538	None	2771	306	16587	No_constitutive_exon_found_in_species
TGCGCGCTTTTGGTCCTAACATGTTTCATATCTCTAACGGGAACACGCAGTC	391706	393292	393342	393290	-1	scaffold_23	SPI_08830	391408	394282	None	2771	306	16587	No_constitutive_exon_found_in_species
GTTTCCCTTCCTCTCCCCTCGCTTACTCACAAGCGCTAACGGGGAATCAGCA	395163	395712	395762	395710	-1	scaffold_23	SPI_08831	395163	397404	None	2771	306	16587	No_constitutive_exon_found_in_species
TCAGAAAAAAAAAATAAGAAAAGGAAAAAAAACCATCCGCTAATGGGCAGAT	41467	41663	41713	41661	-1	scaffold_24	SPI_08869	41467	42378	None	2771	306	16587	No_constitutive_exon_found_in_species
TTTCATTGGTGCATCACGGACGCGTGCTAATCACTGTCGTGGGTATACAGTA	55452	55604	55654	55602	-1	scaffold_24	SPI_08874	55452	59169	None	2771	306	16587	No_constitutive_exon_found_in_species
GCCCTCTCTCCCCGGTTGACATTGCGCGAAACTGACGTACTTGGGCAAAGCA	226806	227553	226756	226808	1	scaffold_24	SPI_08931	226651	228634	None	2771	306	16587	No_constitutive_exon_found_in_species
CCTTCAAACGATTCAAAATGGACGCTGACAAGTCGGTGACGGGCAAATAGAA	99276	99512	99226	99278	1	scaffold_25	SPI_09016	97469	101055	None	2771	306	16587	No_constitutive_exon_found_in_species
CTGGCGATTCATCTCCGAAACGACCTTTGATTGCTAACGTGGGCGTGCAGAT	184677	188166	184627	184679	1	scaffold_25	SPI_09037	183913	188166	None	2771	306	16587	No_constitutive_exon_found_in_species
ATTGCTTTTTTTTTGCCTTTCGTTTCTATGCTAATAGGGGAAACAAACAGGG	195831	195990	195781	195833	1	scaffold_25	SPI_09040	195722	196685	None	2771	306	16587	No_constitutive_exon_found_in_species
GCTTTTCGTTTCTATGCACAAAACTAACAGGAAGCCTTCTGGGTGACTAGGA	365545	366111	366161	366109	-1	scaffold_25	SPI_09086	365545	366498	None	2771	306	16587	No_constitutive_exon_found_in_species
TTTGTTCGTATCCGAATGTGTAAGAAACGAATCACTAACGGGAACGATAGGA	109131	109239	109289	109237	-1	scaffold_26	SPI_09131	107976	109438	None	2771	306	16587	No_constitutive_exon_found_in_species
CCTTTCGGGATCTGGATGTACAAAGTCGGTTTTACTGACTAGGGTCGCAGTG	91274	91300	91350	91298	-1	scaffold_27	SPI_09211	91274	91724	None	2771	306	16587	No_constitutive_exon_found_in_species
TAAAAGACGAAGGATTGAGGTTGTCGCTTGGATGCTGACGGCGGGACAAGAC	100195	100224	100274	100222	-1	scaffold_27	SPI_09214	100195	101115	None	2771	306	16587	No_constitutive_exon_found_in_species
GAAAGAAACAAACAAGTCGAAAGACGTAACGAAAAGCTAACGTAGGGCAGCT	130187	130877	130927	130875	-1	scaffold_27	SPI_09224	130187	131267	None	2771	306	16587	No_constitutive_exon_found_in_species
CGTCGGCGCCGGCGCACGCCGCGTACGGGCAGCAGCAGTGCGGTGGGCAGCG	189819	190282	190332	190280	-1	scaffold_27	SPI_09244	189819	190791	None	2771	306	16587	No_constitutive_exon_found_in_species
TTTGCCCCCTGTCGACTCTAAACAAGACCAATACCGGGGCGAGTGGACAGAC	16355	17578	16305	16357	1	scaffold_28	SPI_09289	15216	19102	None	2771	306	16587	No_constitutive_exon_found_in_species
TGGTGGGGTTGTGTCGTTGCTCTTGTTACGATGTACGTTGTGGGCGATAGGC	65912	65926	65862	65914	1	scaffold_34	SPI_09480	64191	65926	None	2771	306	16587	No_constitutive_exon_found_in_species
