# Supplementary material for: Widespread Separation of the Polypyrimidine Tract From 3′ AG by G Tracts in Association With Alternative Exons in Metazoa and Plants
Source: Front Genet. 2019 Jan 14;9:741. doi: 10.3389/fgene.2018.00741 (PMC6339879; doi:10.3389/fgene.2018.00741)
Supplement: DATA FILE S1 — Sequences of REPAG 3′ SS from each species of fungi. [file Data_Sheet_1.zip › Supplementary data 1/Fungi_Release38_saccharomyces_sp_boulardii_.txt]

REPA_GGG_Sequence	Exon_Start	Exon_End	Pos_-50	Pos_+2	Strand	Chromosome	GeneID	Gene_Start	Gene_End	Gene_Name	Number_of_REPAs	Number_of_REPAs_has_GGG	Number_of_Intron(Intra_genic_Region)	Upstream_Constitutive_Exon
AATGTTGTGCGCCATCAAAAGCACAGGTTATCGGTATCCTCGCACGGGAGCC	70194	70562	70144	70196	1	II	KO01_00107	68324	70562	None	83	10	442	No_constitutive_exon_found_in_species
ATTACCAAAGCCATTAGAGGGTAATTGTAACGACATTTTAGGGGCTATAGTC	352078	353441	353491	353439	-1	II	KO01_00252	352078	353740	None	83	10	442	No_constitutive_exon_found_in_species
AAGAATATTTGTGCCAAGATAAGGCCAAGAAATTTTTGGGGCAACAGTAGGC	204862	205281	205331	205279	-1	III	KO01_00539	204862	206552	None	83	10	442	No_constitutive_exon_found_in_species
GATAAATTGTGCAGTAGCTGGATTTCCCTGAACCCTCCTGGGACAAGCAGGA	251689	252721	251639	251691	1	III	KO01_00566	251393	252721	None	83	10	442	No_constitutive_exon_found_in_species
TTTACTAACTTAAGTTGTCTCATTTGATTATTGCTATTTTTATAGGGTAGAG	1343651	1344054	1344104	1344052	-1	IV	KO01_01215	1343651	1344194	None	83	10	442	No_constitutive_exon_found_in_species
GAAATTGTTCGGAATGTAGCATATCATTTATTGAAAATCAAAGGGTTTAGCA	139173	140173	140223	140171	-1	VII	KO01_01718	139173	140987	None	83	10	442	No_constitutive_exon_found_in_species
TATAAACCTGATGCGGAGACAGATCAACAAAGTGAAGAGGTGGGAAATAGTG	354115	354621	354671	354619	-1	XII	KO01_03383	354115	356418	None	83	10	442	No_constitutive_exon_found_in_species
TAATGAAATTGTTTCAAAACAGTTACGATTTCAACTATCCATGGGACCAGGT	522459	523104	523154	523102	-1	XII	KO01_03425	522459	523931	None	83	10	442	No_constitutive_exon_found_in_species
ATTTACAAACTTTTTATTTTGTATTGCTTTTCGTCATTTTAATAGGGTAGAG	699619	700022	700072	700020	-1	XIII	KO01_04005	699619	700509	None	83	10	442	No_constitutive_exon_found_in_species
AAGAATATTTGTGCCAAGATAAGGCCAAGAAATTTTTGGGGCAACAGTAGGC	14640	15059	15109	15057	-1	scf7180000000088	KO01_05457	14640	16330	None	83	10	442	No_constitutive_exon_found_in_species
