# Supplementary material for: Widespread Separation of the Polypyrimidine Tract From 3′ AG by G Tracts in Association With Alternative Exons in Metazoa and Plants
Source: Front Genet. 2019 Jan 14;9:741. doi: 10.3389/fgene.2018.00741 (PMC6339879; doi:10.3389/fgene.2018.00741)
Supplement: DATA FILE S1 — Sequences of REPAG 3′ SS from each species of fungi. [file Data_Sheet_1.zip › Supplementary data 1/Fungi_Release38_rhizopus_delemar_ra_99_880.txt]

REPA_GGG_Sequence	Exon_Start	Exon_End	Pos_-50	Pos_+2	Strand	Chromosome	GeneID	Gene_Start	Gene_End	Gene_Name	Number_of_REPAs	Number_of_REPAs_has_GGG	Number_of_Intron(Intra_genic_Region)	Upstream_Constitutive_Exon
ATCGTTGCAAGCTGGCCTGAGAATGTAGCAGACTCTTATTTGTGGGATAGCG	182559	183586	182509	182561	1	CH476732	RO3G_00074	181216	183586	None	6699	155	40501	No_constitutive_exon_found_in_species
AATGTTGAAAGTAAGGGGGGGAAACTAACATTCTTTGAATGGGAGTGTAGGT	285699	286505	286555	286503	-1	CH476732	RO3G_00111	285699	286837	None	6699	155	40501	No_constitutive_exon_found_in_species
TGATATGATCAAGATTATTAGAGATAAAATATTGGATTTTACGGGATTAGAA	391633	391775	391583	391635	1	CH476732	RO3G_00157	391140	391916	None	6699	155	40501	No_constitutive_exon_found_in_species
AAGGTACATATAAAGATGAGAAAGAAAAAAACTAAAATAAGGGTGTATAGAT	1020001	1020302	1019951	1020003	1	CH476732	RO3G_00411	1019694	1020977	None	6699	155	40501	No_constitutive_exon_found_in_species
AGGTAAGAAAAGAAGAAAAGAAGAGAGATGAAAGGTTAATGGGTGATTAGGT	1273365	1273436	1273486	1273434	-1	CH476732	RO3G_00508	1272307	1273712	None	6699	155	40501	No_constitutive_exon_found_in_species
AATAATGAGATAAAAAAATAGATGAAAAACTAATAGAAGGGAAAATATAGCT	1457013	1457294	1457344	1457292	-1	CH476732	RO3G_00580	1457013	1457561	None	6699	155	40501	No_constitutive_exon_found_in_species
GGAAAAAGACGATTGTAACTTTTCTCTCTCTCTCTCTGGGGAAATATTAGGA	1843233	1843330	1843380	1843328	-1	CH476732	RO3G_00733	1840324	1843509	None	6699	155	40501	No_constitutive_exon_found_in_species
AAAAAATTTTATCGTCGTATGCTTTCTTACATAAAAAATGGGATGATCAGAT	1865368	1865591	1865641	1865589	-1	CH476732	RO3G_00742	1862786	1865975	None	6699	155	40501	No_constitutive_exon_found_in_species
GTAAAAAAAAATTACTCTAGCCACTTTTTTAGACTCATAAAACGGGTTAGCA	2397921	2398053	2398103	2398051	-1	CH476732	RO3G_00946	2397794	2398214	None	6699	155	40501	No_constitutive_exon_found_in_species
CTTTTTCTCTGGTATTCATCCCATCTTTATGTACTAATACGATGGGATAGAG	2734621	2734890	2734571	2734623	1	CH476732	RO3G_01088	2733790	2735775	None	6699	155	40501	No_constitutive_exon_found_in_species
AGGTAAAAAAAAATAAAGTCATAAGGTCAAGTAAACTAATATGGGTGTAGGA	2832030	2832303	2832353	2832301	-1	CH476732	RO3G_01121	2831949	2833442	None	6699	155	40501	No_constitutive_exon_found_in_species
TTGAGGAATTACATATACAGAGGATATCTCATTTCTTGTTTTGGGAATAGAT	2848415	2848505	2848555	2848503	-1	CH476732	RO3G_01126	2847004	2848775	None	6699	155	40501	No_constitutive_exon_found_in_species
AAGCAGACAAAAGAGAGAGAGAGAGGAGTGACTGACGTCTGGGTGGGTAGAG	3134772	3135314	3134722	3134774	1	CH476732	RO3G_01225	3134348	3135717	None	6699	155	40501	No_constitutive_exon_found_in_species
AATTGAGGCTGCTAAAAAAAAAAAAGAAAGGCTAATAATGGGAAAAAAAGAG	3558039	3558487	3557989	3558041	1	CH476732	RO3G_01362	3557101	3558487	None	6699	155	40501	No_constitutive_exon_found_in_species
AATTGAGGCTGCTAAAAAAAAAAAAGAAAGGCTAATAATGGGAAAAAAAGAG	3561747	3562195	3562245	3562193	-1	CH476732	RO3G_01364	3561747	3563133	None	6699	155	40501	No_constitutive_exon_found_in_species
AAGGAAGAAGAAGGAAAATGAAATGTTAATGAAAATAAAAAGTGGGCTAGTG	3754959	3755188	3754909	3754961	1	CH476732	RO3G_01441	3754867	3755253	None	6699	155	40501	No_constitutive_exon_found_in_species
TAAGAATAGAAATAAGATGGATAAAGAAAAAGAGACTGACGGGTATATAGAT	3897938	3899223	3899273	3899221	-1	CH476732	RO3G_01502	3897938	3899711	None	6699	155	40501	No_constitutive_exon_found_in_species
AACCAAAAAAATGAAAAAAAATCAAAAAAAGAAAAATGGGGCAAGTACAGCC	3907942	3908056	3907892	3907944	1	CH476732	RO3G_01505	3906636	3908056	None	6699	155	40501	No_constitutive_exon_found_in_species
AAAACTTTTAACTGCCAATTGATAAATACATTTTTATTCAAATGGGATAGCA	4000198	4000962	4001012	4000960	-1	CH476732	RO3G_01540	4000106	4001836	None	6699	155	40501	No_constitutive_exon_found_in_species
CATCTGGATCCAACTTGACTCCCATTTCGGGAAAAGGGTCAGAACATCAGTG	4519340	4521214	4521264	4521212	-1	CH476732	RO3G_01744	4519340	4522123	None	6699	155	40501	No_constitutive_exon_found_in_species
GCGTCACAAACGTATCCGATGTCCTAATTATTATCTGCTGGGATTTAAAGCT	4990673	4991133	4990623	4990675	1	CH476732	RO3G_01932	4990200	4991133	None	6699	155	40501	No_constitutive_exon_found_in_species
AATGGTAACCATCCATTATTGAAATAACAGAATACTCATGGGATAAATAGAA	5290835	5291125	5291175	5291123	-1	CH476732	RO3G_02052	5290081	5291726	None	6699	155	40501	No_constitutive_exon_found_in_species
ATACATGGCTACAAAAGAAGAAGAAAAAGTATATTAAAGACATGGGAAAGAG	5305688	5305865	5305638	5305690	1	CH476732	RO3G_02059	5305521	5305865	None	6699	155	40501	No_constitutive_exon_found_in_species
AATGTATTCGAACAGGTCTTGGAGAGCCACATAATAACAGGGTCGAATAGGT	209026	209180	209230	209178	-1	CH476733	RO3G_02294	207694	209283	None	6699	155	40501	No_constitutive_exon_found_in_species
AAGTGATAGCTGACTATGCTGTGTGTCATTGTTTACATTGAATGGGTTAGGT	604336	604520	604570	604518	-1	CH476733	RO3G_02441	603497	605377	None	6699	155	40501	No_constitutive_exon_found_in_species
CGAAAAAACTGACCACCCACAGAAAGTTTTTAGCAAAAAGGGAGCAATAGCT	1013322	1013510	1013272	1013324	1	CH476733	RO3G_02615	1012389	1013510	None	6699	155	40501	No_constitutive_exon_found_in_species
AGGTAAATTGACAAACTGACTTTCCTCTCTGTTATTAACGGGTAAATCAGAG	2456958	2457320	2457370	2457318	-1	CH476733	RO3G_03177	2456958	2458548	None	6699	155	40501	No_constitutive_exon_found_in_species
CAAGGTAAATTTAAACAATATTTAAGAATGTTAATAATATGGGATCATAGGT	2512542	2512681	2512731	2512679	-1	CH476733	RO3G_03202	2511570	2512770	None	6699	155	40501	No_constitutive_exon_found_in_species
TATAAACATTCAATAGCCTTTTTTTTTTTTCTAAATTATTCTGGGAATAGTA	3151352	3151421	3151471	3151419	-1	CH476733	RO3G_03477	3150635	3153038	None	6699	155	40501	No_constitutive_exon_found_in_species
TTTTGGTAAATGAAATCATAAAAAAGAAAAAAGGGCTAAAGTGGGAATAGAG	3253455	3253767	3253817	3253765	-1	CH476733	RO3G_03514	3253455	3254299	None	6699	155	40501	No_constitutive_exon_found_in_species
AGGTATAAAAATGATAAGCACAGTTACTAACAGATGAATGGGTGATATAGAT	3627192	3627331	3627142	3627194	1	CH476733	RO3G_03654	3626896	3629664	None	6699	155	40501	No_constitutive_exon_found_in_species
ACGGGCGCTTAGCTTCATCTGTAAAGAGTTGCTACTCCAGGGTAGAATAGGT	3752035	3752236	3751985	3752037	1	CH476733	RO3G_03702	3751975	3752236	None	6699	155	40501	No_constitutive_exon_found_in_species
TCTATTTCACTCAAAACAAATGTGCATATATCATTAACATATGGGAACAGAG	3779406	3779492	3779356	3779408	1	CH476733	RO3G_03715	3778278	3780159	None	6699	155	40501	No_constitutive_exon_found_in_species
GATGGATTCTTTTGGCGATGCGGCTCAACCACCTGTGCGTGTGGGCGTAGCC	3943519	3943728	3943469	3943521	1	CH476733	RO3G_03779	3943254	3944034	None	6699	155	40501	No_constitutive_exon_found_in_species
GATGGATTCTTTTGGCGATGCGGCTCAACCACCTGTGCGTGTGGGCGTAGCC	3968564	3968773	3968514	3968566	1	CH476733	RO3G_03793	3968299	3969031	None	6699	155	40501	No_constitutive_exon_found_in_species
GATGGATTCTTTTGGCGATGCGGCTCAACCACCTGTGCGTGTGGGCGTAGTC	4029455	4029598	4029648	4029596	-1	CH476733	RO3G_03806	4029083	4029863	None	6699	155	40501	No_constitutive_exon_found_in_species
TTGTCACTACTTCACTTTTTGACATGAAACTGACAAAAAAGGGGGAATAGAA	4433371	4433445	4433321	4433373	1	CH476733	RO3G_03964	4423460	4433793	None	6699	155	40501	No_constitutive_exon_found_in_species
AAACATTCGAATAAAAGGAGAAGAAAGAAATTAATTCAAAAAGGGGTTAGAG	4556063	4556850	4556013	4556065	1	CH476733	RO3G_04005	4555307	4556850	None	6699	155	40501	No_constitutive_exon_found_in_species
CCCCTCTGGATAGACTCTAGAGCCTTTCTTGACACCTTTTGGGACAACAGCA	4726184	4726285	4726335	4726283	-1	CH476733	RO3G_04065	4726184	4726587	None	6699	155	40501	No_constitutive_exon_found_in_species
AAAGGGGGACTCATCATTTCAAGGTATGGCGAGTCCTTTGATGGGGATAGGT	4774891	4775340	4774841	4774893	1	CH476733	RO3G_04087	4771783	4775515	None	6699	155	40501	No_constitutive_exon_found_in_species
AAATAATAATTCTCTATTGTTTTGATTCACTTATAAAAAGGGGATAAAAGGG	11048	11254	11304	11252	-1	CH476734	RO3G_04222	7688	11774	None	6699	155	40501	No_constitutive_exon_found_in_species
TGACGGTAAGCAATGAACGAATTGAGAACGATGACTGATAGGGATGATAGGC	399344	399794	399294	399346	1	CH476734	RO3G_04368	396495	399794	None	6699	155	40501	No_constitutive_exon_found_in_species
CGGAAACGAAAAATAGATTTTGAAACTAATCACAACATTGGGAATCATAGGC	756402	756526	756352	756404	1	CH476734	RO3G_04508	756254	757261	None	6699	155	40501	No_constitutive_exon_found_in_species
GAATTTGGTTGGGGAAGGAAAAATGAAAATACTGATGTATGGGGAAATAGTA	812956	813159	812906	812958	1	CH476734	RO3G_04526	812282	814068	None	6699	155	40501	No_constitutive_exon_found_in_species
AGTTTTCTTTTTATTTACTCTTTTCTTCTTTTATCTAAAAAAGGGCGTAGGT	839552	839713	839502	839554	1	CH476734	RO3G_04534	839086	840096	None	6699	155	40501	No_constitutive_exon_found_in_species
TGGTAAGTTCTAGACTGACTACAACATACCAAAAACTAATGGGCTGGTAGGT	1030970	1031365	1030920	1030972	1	CH476734	RO3G_04597	1029923	1031365	None	6699	155	40501	No_constitutive_exon_found_in_species
TATGGTAATCATTCAATAGAGAAATAACAACATGCTTATGGGATAAATAGAA	1056865	1057155	1056815	1056867	1	CH476734	RO3G_04606	1056324	1057746	None	6699	155	40501	No_constitutive_exon_found_in_species
TAATACAGTGCGTTGCAAAACCCGGACACAAAACTCTTTTCATGGGATAGAT	1558011	1558026	1557961	1558013	1	CH476734	RO3G_04780	1557522	1558026	None	6699	155	40501	No_constitutive_exon_found_in_species
GTAAAATAACATAAACATATAAGTATGTGTATGCTAAATATGGGATATAGAT	1695856	1695981	1696031	1695979	-1	CH476734	RO3G_04838	1695457	1696821	None	6699	155	40501	No_constitutive_exon_found_in_species
GTAAGTTTCAAATAGACTCTATAGTTTATGTATACTAAAGCAGGGTATAGCC	1728558	1728674	1728508	1728560	1	CH476734	RO3G_04854	1728207	1729157	None	6699	155	40501	No_constitutive_exon_found_in_species
GTAGAAAAGAGCCTCGAGGATAAAGAGAGACTTATTTTGTTTGGGAATAGTT	2363657	2363810	2363607	2363659	1	CH476734	RO3G_05118	2363138	2363810	None	6699	155	40501	No_constitutive_exon_found_in_species
TTTCTCTTCCATTCCAGTATGCTTTGACTGATATTACTATATGGGATTAGGA	2495375	2495741	2495791	2495739	-1	CH476734	RO3G_05168	2495375	2496075	None	6699	155	40501	No_constitutive_exon_found_in_species
CGGGCTTTTGTGTAGATTATGCGAAGCTTATACAAATTTTGGTGGGTTAGAG	2675125	2675283	2675075	2675127	1	CH476734	RO3G_05236	2674116	2677884	None	6699	155	40501	No_constitutive_exon_found_in_species
TGGGGCAGGCATGCCTGGGGGTATGGGGCCTGCAGCACAGATGGGTATAGTC	3101976	3102027	3101926	3101978	1	CH476734	RO3G_05396	3100423	3103820	None	6699	155	40501	No_constitutive_exon_found_in_species
TAGCTTGCTGCAGAAGAGTGACATGTCAACATACTGAACCCAGGGATTAGGA	1014014	1014122	1013964	1014016	1	CH476735	RO3G_05888	1011911	1014210	None	6699	155	40501	No_constitutive_exon_found_in_species
GAAAGAGATGACAATAAATAAAAAAGAGAACTCAATAAAGGGGTGATTAGGT	1031857	1032000	1032050	1031998	-1	CH476735	RO3G_05896	1031214	1032068	None	6699	155	40501	No_constitutive_exon_found_in_species
GTGGGTCGGGTGATGATGATGATGACTGATAAGATGAGGGATGATGATAGCA	1254852	1254900	1254950	1254898	-1	CH476735	RO3G_05969	1254708	1255674	None	6699	155	40501	No_constitutive_exon_found_in_species
CCCCACTAACTTTAAATTTTAATTAAAAAACATCTTTTTTGGGGAATTAGAA	1278963	1280733	1280783	1280731	-1	CH476735	RO3G_05981	1276805	1282457	None	6699	155	40501	No_constitutive_exon_found_in_species
TGTAAGTAGAAAAGGGAGGGAAAGAATCAAACTGACGGCATGGGGACTAGAT	1358577	1358985	1359035	1358983	-1	CH476735	RO3G_06004	1356038	1359721	None	6699	155	40501	No_constitutive_exon_found_in_species
AAGCAAGTCAACAATGAGCTTTTGTACTATGAAATTGACCATGGGTGTAGTC	1387429	1387570	1387379	1387431	1	CH476735	RO3G_06013	1386998	1387900	None	6699	155	40501	No_constitutive_exon_found_in_species
TAGTCTGGGATACAAAAATATTAGGAGAAACAAGAACCTGGGAAGAAAAGCT	2199502	2199543	2199593	2199541	-1	CH476735	RO3G_06312	2199502	2201949	None	6699	155	40501	No_constitutive_exon_found_in_species
TGGTTTAAACAAGATGTTTTTTTAAGAGCCGCAATCAACCGGGTACAAAGTT	2352977	2353106	2352927	2352979	1	CH476735	RO3G_06375	2352666	2354156	None	6699	155	40501	No_constitutive_exon_found_in_species
CCATTTTTCATATTGATACATTTCTCTTATGTGTACTTTATGGGAGTTAGAC	3200757	3201167	3201217	3201165	-1	CH476735	RO3G_06691	3199775	3201234	None	6699	155	40501	No_constitutive_exon_found_in_species
CATTTTTATTGAAAAAGATAAACTAGGGATGATTTCTTATGGGCATACAGTG	194142	194359	194409	194357	-1	CH476736	RO3G_06808	193980	194960	None	6699	155	40501	No_constitutive_exon_found_in_species
CAGATGTATAATCGCTGTGTATTAAAAAGGCTACTACATTGCGGGTCAAGCT	253525	253617	253667	253615	-1	CH476736	RO3G_06831	253363	253788	None	6699	155	40501	No_constitutive_exon_found_in_species
AAACATGAAAAACACGCGTTATTAGACAAGGAGACTAAACAAAAGGGAAGGT	331029	331121	330979	331031	1	CH476736	RO3G_06862	330521	332277	None	6699	155	40501	No_constitutive_exon_found_in_species
GAAAATAAGAAAGGAACAGGAAAGATGAAGAGATATTGATGGGTTGATAGGC	559589	559731	559781	559729	-1	CH476736	RO3G_06955	559117	560328	None	6699	155	40501	No_constitutive_exon_found_in_species
GTAGATAGCAATAGCATCCTTATAGATAAAAAGTTAACACGATGGGTTAGGC	585515	585962	586012	585960	-1	CH476736	RO3G_06974	585515	586963	None	6699	155	40501	No_constitutive_exon_found_in_species
GTAAAAAAAAAAAATAAAGTGGATATTTGTAATGTTAAAGGGAAAAAAAGGC	1094238	1094322	1094188	1094240	1	CH476736	RO3G_07160	1093241	1094960	None	6699	155	40501	No_constitutive_exon_found_in_species
ATACTAATACTAAAGGAAGAATAGCCAGCTGATATTTGCTTTGGGAATAGAA	1681806	1682135	1682185	1682133	-1	CH476736	RO3G_07404	1681016	1682445	None	6699	155	40501	No_constitutive_exon_found_in_species
CAATTAGGTAATTTATTCTATCCTTCTTTCTATCACTCACAGTGGGTTAGGA	1703034	1703285	1702984	1703036	1	CH476736	RO3G_07416	1702711	1704392	None	6699	155	40501	No_constitutive_exon_found_in_species
TTTATAAGCAAAGTAGAATAAAATCAGACTATTAACTGGGAGAAATATAGAC	3077220	3078488	3077170	3077222	1	CH476736	RO3G_07895	3076009	3078755	None	6699	155	40501	No_constitutive_exon_found_in_species
CGCTTCCTCTGATATGCATCTTTATAGAGTTTACGAGGGATAAAAAATAGGC	109835	109892	109942	109890	-1	CH476737	RO3G_08022	109835	110888	None	6699	155	40501	No_constitutive_exon_found_in_species
ATTACACATTGATTGTAACACAACATTAACTTTTTTTTGGGGGGGACTAGGC	742192	742259	742309	742257	-1	CH476737	RO3G_08268	741666	743345	None	6699	155	40501	No_constitutive_exon_found_in_species
GGTAAAGCAACGACAGCAATGAATAATGTGAAATTAATTCTGGGAAATAGGG	870501	870796	870846	870794	-1	CH476737	RO3G_08330	868885	870977	None	6699	155	40501	No_constitutive_exon_found_in_species
GCCTCTATTAATTAGTTTTAAAAAATTTGTATTTAACTTTACGGGAACAGCC	1096069	1096381	1096019	1096071	1	CH476737	RO3G_08418	1095817	1097003	None	6699	155	40501	No_constitutive_exon_found_in_species
AGAAAAAAAAAAAGAAAAAAAAAACTAATACTGTATGGGTGTGAGTTAAGGG	1405796	1405961	1405746	1405798	1	CH476737	RO3G_08548	1405245	1406276	None	6699	155	40501	No_constitutive_exon_found_in_species
TGTTTTGAGCTCAAAGTATTTAACATATTTTATGTTTTGGGCAATGATAGGA	1457603	1457920	1457553	1457605	1	CH476737	RO3G_08569	1457251	1458855	None	6699	155	40501	No_constitutive_exon_found_in_species
TGTACAAAGGATTAGATCGAGAAAAACTAAAGATAAATTGGGGATTGCAGTG	2112966	2113089	2113139	2113087	-1	CH476737	RO3G_08827	2112763	2113494	None	6699	155	40501	No_constitutive_exon_found_in_species
CGATTTATACGAGACGGTAGAATTAGAAGGGTATCGCTGGGAAAAATTAGAA	2892167	2892412	2892462	2892410	-1	CH476737	RO3G_09118	2892167	2892839	None	6699	155	40501	No_constitutive_exon_found_in_species
GATGGATTCTTTTGGCGATGCGGCTCAACCACCTGTGCGTGTGGGCGTAGCC	10649	10858	10908	10856	-1	CH476738	RO3G_09196	10343	11123	None	6699	155	40501	No_constitutive_exon_found_in_species
TAATTTTAGAGATTATTATCATTCGCTAGTGCTCACAAAGGGAAATATAGTC	151782	151994	151732	151784	1	CH476738	RO3G_09252	151256	153377	None	6699	155	40501	No_constitutive_exon_found_in_species
CTTTTGTCTCCTATCACTCCTCACTGGTCTGAACACGTTTTGGGGAACAGTT	591473	592063	592113	592061	-1	CH476738	RO3G_09424	591473	594808	None	6699	155	40501	No_constitutive_exon_found_in_species
AAAAAGGGGGGTAAACTAATCTAATAATTCTCTTTGCTCTTGTGGGATAGGC	714132	714307	714082	714134	1	CH476738	RO3G_09476	713900	714743	None	6699	155	40501	No_constitutive_exon_found_in_species
TAAAGTATAAAGATAAAATACAAGGGACTGCTTATTTAAAGGGTTGATAGAA	1284271	1284462	1284221	1284273	1	CH476738	RO3G_09690	1284202	1284685	None	6699	155	40501	No_constitutive_exon_found_in_species
TATTCAGTCACTTGCTGACGAGTGGAAGACACTGTCCATTGGGTGGACAGGT	1851997	1852159	1852209	1852157	-1	CH476738	RO3G_09908	1849789	1852273	None	6699	155	40501	No_constitutive_exon_found_in_species
TAAAGTAAACATGAGTAACGTATCTTTGCATTCATACTAACTAAGGGTAGTG	2016345	2016728	2016295	2016347	1	CH476738	RO3G_09973	2016030	2016975	None	6699	155	40501	No_constitutive_exon_found_in_species
AGAAAGGAGAGGGTTGAAAGAAGAGGAAGAGACTAATGAGGGGGGAACAGTG	2360568	2360779	2360518	2360570	1	CH476738	RO3G_10115	2359876	2361287	None	6699	155	40501	No_constitutive_exon_found_in_species
ATAAATAAATTAAATGATAAACCTGTCAAAATAATTACAATAATGGGTAGAT	2378891	2378986	2379036	2378984	-1	CH476738	RO3G_10123	2376868	2379773	None	6699	155	40501	No_constitutive_exon_found_in_species
AAAAGAGAGAAGAAGGAAAAAGTTAATGATTGTCTTTTTGGGAAATACAGGC	2453307	2453406	2453257	2453309	1	CH476738	RO3G_10146	2452761	2454300	None	6699	155	40501	No_constitutive_exon_found_in_species
GCAAGATAAATGGGAAGGTCCATTCATCATACAACATATTTTGGGAAAAGGC	2711417	2711581	2711367	2711419	1	CH476738	RO3G_10230	2710234	2711581	None	6699	155	40501	No_constitutive_exon_found_in_species
AACAATAATCATTGTTTCTTTATAGAATCAAATGCTTGTTGTTGTGGGAGAT	85163	85505	85113	85165	1	CH476739	RO3G_10269	83814	87357	None	6699	155	40501	No_constitutive_exon_found_in_species
TATAAAAAAGCAAGACAAAACTTTTGGGTTCCTTATTCTTGGGATATTAGGT	217678	217757	217807	217755	-1	CH476739	RO3G_10314	215980	218898	None	6699	155	40501	No_constitutive_exon_found_in_species
AGTAAGTGAATATGATGTAATAATTTAAGGAAGCTAAAAAAAAAGGGTAGTG	298456	298577	298406	298458	1	CH476739	RO3G_10348	297173	299815	None	6699	155	40501	No_constitutive_exon_found_in_species
GGTATACTTGATAATACACATCTCTTGGTAAATACTTACAACTGGGATAGGA	1106806	1106995	1107045	1106993	-1	CH476739	RO3G_10627	1105496	1108957	None	6699	155	40501	No_constitutive_exon_found_in_species
TGATAGGATGAATAAAGAATAAACATAAACTCATTATCCTTGGGAAATAGTT	1635202	1635429	1635152	1635204	1	CH476739	RO3G_10812	1633288	1635429	None	6699	155	40501	No_constitutive_exon_found_in_species
GCAAAAAAAAAAAGAAAAAAAAAAAGAAGAGAGACTGAGGGAAAGTTTAGGT	1678464	1678499	1678414	1678466	1	CH476739	RO3G_10828	1677726	1679588	None	6699	155	40501	No_constitutive_exon_found_in_species
AAAAAAAAAAGAAAAGGGGAAAAAGCAGAGACTAACAAAAGAGAGGGTAGAT	1678860	1679007	1678810	1678862	1	CH476739	RO3G_10828	1677726	1679588	None	6699	155	40501	No_constitutive_exon_found_in_species
TAGGGATCATGTTGCACAATAAGACAATTGACAGTGAGGGGGGATATTAGAT	1697489	1697614	1697439	1697491	1	CH476739	RO3G_10834	1697000	1698115	None	6699	155	40501	No_constitutive_exon_found_in_species
ATCAGATCTTGGCATGGCATCAAGCTGACTTTTTTTTTTGGGTCAAATAGTG	2161937	2162659	2161887	2161939	1	CH476739	RO3G_11015	2161206	2162916	None	6699	155	40501	No_constitutive_exon_found_in_species
GAAAAAAGGAAGGGTGATATATTAATATTCTGTATTTTTTGGGTGATTAGGC	94218	94699	94749	94697	-1	CH476740	RO3G_11139	92024	95263	None	6699	155	40501	No_constitutive_exon_found_in_species
AAGTAAGTGGTATAAGCTGTCAAAAGGTAAATTCTTATGGGGATGGTTAGAA	120895	121088	121138	121086	-1	CH476740	RO3G_11152	119593	121238	None	6699	155	40501	No_constitutive_exon_found_in_species
ATTGCACTTTTTTATAGATCAGATCTAATGTTGAAATGGGAAAATCATAGAC	725338	726749	726799	726747	-1	CH476740	RO3G_11355	725338	726915	None	6699	155	40501	No_constitutive_exon_found_in_species
CTAGATCGATCGATGGGGTCGTCGAAGAATACTGATTTGGGGTGCAATAGGT	1554051	1554226	1554276	1554224	-1	CH476740	RO3G_11676	1553435	1555542	None	6699	155	40501	No_constitutive_exon_found_in_species
GAAAAATTTATGCGAATCGGTCAATTAACTCACAGACATGATGGGATCAGAT	170959	171626	170909	170961	1	CH476741	RO3G_12015	170762	171626	None	6699	155	40501	No_constitutive_exon_found_in_species
ATAATAGAGAGAGGGGGGATAAGTCATAGAGAGACTGACGGGTATAAAAGAA	196981	197090	196931	196983	1	CH476741	RO3G_12028	196664	197230	None	6699	155	40501	No_constitutive_exon_found_in_species
ATATAATAAGCATCATTGATTTCTCTAATCATCTTACTGGGAACAAATAGCC	377311	377355	377261	377313	1	CH476741	RO3G_12090	376290	378600	None	6699	155	40501	No_constitutive_exon_found_in_species
ACTCCTTGGGGTTTTAATTTATTATTTTACTCCTTTATTTGGGTGAGTAGTA	377426	377758	377376	377428	1	CH476741	RO3G_12090	376290	378600	None	6699	155	40501	No_constitutive_exon_found_in_species
GGCTTTGATAAGAATATATAGAAAAAAAAGAAGCTGATGGGGTAAATTAGGG	466115	466208	466065	466117	1	CH476741	RO3G_12115	455838	466458	None	6699	155	40501	No_constitutive_exon_found_in_species
ATGGCCAAGATGAAAATACGCTTTGCTTATTCTTTTTTTGGGTAACATAGGC	773997	774201	774251	774199	-1	CH476741	RO3G_12252	773997	776960	None	6699	155	40501	No_constitutive_exon_found_in_species
AAAAAAACCTATACTGTCACGTATTTTTAATTATTTTCTTGGGAATATAGTT	840849	841038	841088	841036	-1	CH476741	RO3G_12281	839583	841740	None	6699	155	40501	No_constitutive_exon_found_in_species
AAAGCATGGATACAGATCAAATTCTGGATCTGTTTAACATTGGTGGGCAGGG	1065170	1065175	1065225	1065173	-1	CH476741	RO3G_12366	1065170	1071158	None	6699	155	40501	No_constitutive_exon_found_in_species
AATTTATAAGCAAAGTGGGATAAAATCAGACTATTAACTGGGATAAATAGAC	1688236	1689504	1689554	1689502	-1	CH476741	RO3G_12602	1687966	1690641	None	6699	155	40501	No_constitutive_exon_found_in_species
GTATGTTTTTATGAATCTTTAGTCGTCTTTTTAAACTTGGGCGAAAATAGGT	871521	871593	871471	871523	1	CH476742	RO3G_13008	871416	872180	None	6699	155	40501	No_constitutive_exon_found_in_species
GTAAGCGAGACATGGGCATGTCAAAGAGGTACTGATAAGGACATGGGTAGAA	1184425	1184478	1184375	1184427	1	CH476742	RO3G_13130	1183684	1186237	None	6699	155	40501	No_constitutive_exon_found_in_species
AAGGTAAAATAAAAAAAAAAAAAAGGAAACAAGACTAAAAGAGGGATTAGAT	1273104	1273291	1273054	1273106	1	CH476742	RO3G_13160	1272538	1274921	None	6699	155	40501	No_constitutive_exon_found_in_species
ACAAGGGACGTGTTTTGTTGCTTGGGCACAACGCGTGCTGATGCGGGTAGTG	1277854	1277978	1278028	1277976	-1	CH476742	RO3G_13162	1277439	1278393	None	6699	155	40501	No_constitutive_exon_found_in_species
ACAAATGCGAGAAAGAGATATATGAATGTTAACGAGGGGAAAAATAACAGAG	1283555	1283677	1283505	1283557	1	CH476742	RO3G_13164	1283114	1284304	None	6699	155	40501	No_constitutive_exon_found_in_species
AGGTAGGGTGATGATAGATGAAAGAAGGAGACTGATGTGATGGGAGATAGAT	1585942	1586409	1585892	1585944	1	CH476742	RO3G_13261	1585656	1587346	None	6699	155	40501	No_constitutive_exon_found_in_species
AAAAAAGAAAAAGAAAAAGAAAAGCATTCTTGTTGACATTTGAGGGATAGGT	138303	138445	138495	138443	-1	CH476743	RO3G_13345	138303	140474	None	6699	155	40501	No_constitutive_exon_found_in_species
AATCAACAGAGGATAAGAAAAGAAACTAAAGAGACTGTAGATCATGGGAGCC	200998	201504	201554	201502	-1	CH476743	RO3G_13370	200998	204155	None	6699	155	40501	No_constitutive_exon_found_in_species
AAAAAAAAAAAATAAAAATAAAAAGGACTAAATGATATGGGAACATGTAGAT	244891	245931	245981	245929	-1	CH476743	RO3G_13386	244891	246431	None	6699	155	40501	No_constitutive_exon_found_in_species
AGGCCTATATAACTAAATAAAGCTTGCTTCTCATGTTTGCGGGAGTATAGAT	480211	480293	480161	480213	1	CH476743	RO3G_13463	479915	480942	None	6699	155	40501	No_constitutive_exon_found_in_species
TATCATCAAACAAATAAAAGAAAACAGCTAATGATGTATGTGGGTGATAGAG	618583	618878	618533	618585	1	CH476743	RO3G_13516	618053	618878	None	6699	155	40501	No_constitutive_exon_found_in_species
CACAGAAAGCACTTGTCAAAAACAATAGCTGATATATATCTATGGGATAGGC	993400	993607	993657	993605	-1	CH476743	RO3G_13659	989380	994035	None	6699	155	40501	No_constitutive_exon_found_in_species
AAAAATAAAAAATTCGCTTCACACTTCTTTACTAATGTGGGCAAGAATAGCT	579195	579549	579145	579197	1	CH476744	RO3G_14078	578778	579549	None	6699	155	40501	No_constitutive_exon_found_in_species
AGGTAAAAATGTATGTTTGCTAGTTTTTATAGTTATTAACTGAAGGGTAGGT	821946	822129	821896	821948	1	CH476744	RO3G_14178	821404	823018	None	6699	155	40501	No_constitutive_exon_found_in_species
AGGTGATGAATCTATTGTGCTGGATATTGCTGGTTATAAAACGGGTGAAGAC	929599	931665	929549	929601	1	CH476744	RO3G_14224	928966	931665	None	6699	155	40501	No_constitutive_exon_found_in_species
TAATATAAAAAAAGGGTTCCCTTTTTTAATTTATTTTTGGGAAAATATAGGA	981321	981412	981462	981410	-1	CH476744	RO3G_14241	980609	981793	None	6699	155	40501	No_constitutive_exon_found_in_species
GAATACAAGTTAGAGAAATCAGTACTAAAAAATTATGGTGGGGATAATAGGT	1018006	1018196	1018246	1018194	-1	CH476744	RO3G_14253	1017315	1018507	None	6699	155	40501	No_constitutive_exon_found_in_species
ATCGGTAAGAGAAAAGAAGCATGAAAGGATGAAAACTAAAATGGGATCAGTG	629218	629546	629168	629220	1	CH476745	RO3G_14585	628004	629905	None	6699	155	40501	No_constitutive_exon_found_in_species
TGAAGAAATAAATGGAAAACAAAGTCATGCTCATTTATATCGGGCAACAGGT	648566	648740	648516	648568	1	CH476745	RO3G_14592	648298	649760	None	6699	155	40501	No_constitutive_exon_found_in_species
AAAAAAAAAAAAGATGGAGAGAGAAGCAAAGACACTGACAGGGCATATAGCA	829394	829686	829344	829396	1	CH476745	RO3G_14661	829139	829686	None	6699	155	40501	No_constitutive_exon_found_in_species
CGGTAAGAGAAAAGAAGGCATGAGACGATGAAAAACTAAAATGGGATCAGTG	370634	370962	370584	370636	1	CH476746	RO3G_14938	369048	371344	None	6699	155	40501	No_constitutive_exon_found_in_species
AGGTAATGAAGCGAGCGACAGGGTCAGCGAACTGACAAGGGGTGGAGTAGGC	574752	576067	576117	576065	-1	CH476746	RO3G_15014	574307	576423	None	6699	155	40501	No_constitutive_exon_found_in_species
AGAGGGGAGGGGGGGATCAAAAGGGGAAAAGACTGACGGGAGACGGATAGGA	774415	775582	775632	775580	-1	CH476746	RO3G_15085	773836	777058	None	6699	155	40501	No_constitutive_exon_found_in_species
TGTTCTCTTCACAGTACATGTATTCTTATACTATTTTTTGGGAAACATAGCT	802029	802353	802403	802351	-1	CH476746	RO3G_15093	802029	803109	None	6699	155	40501	No_constitutive_exon_found_in_species
ATTTTACTGATTTGCTCTTTAGGAAAATTTAAAGCCTCCTAGGGATTCAGGC	502146	502166	502096	502148	1	CH476747	RO3G_15472	501591	504404	None	6699	155	40501	No_constitutive_exon_found_in_species
AAGCATTATAAATAACATTTGGATGTACGTGCTTATGTGGGAGTGTATAGGT	655846	656060	655796	655848	1	CH476747	RO3G_15525	654843	656638	None	6699	155	40501	No_constitutive_exon_found_in_species
AAATCAAGAGTCACATTCCAAACTGCAGCTCATCCTTCTTGGGCTGATAGAA	710393	710639	710689	710637	-1	CH476747	RO3G_15546	710393	711183	None	6699	155	40501	No_constitutive_exon_found_in_species
TCTTTTTCTCCACATGTTTTTTTTCGGAATTAATAATTTGTGGGGTATAGAT	303679	304798	304848	304796	-1	CH476748	RO3G_15699	303679	305099	None	6699	155	40501	No_constitutive_exon_found_in_species
AGACAAAAAAAGGTGGCATGGATCAGCTTACTCATGCTTTGGGATGATAGGT	501731	502006	502056	502004	-1	CH476748	RO3G_15767	501096	502327	None	6699	155	40501	No_constitutive_exon_found_in_species
AAAAAATCCTCTTACGTCTGCATTGACTAGATTGGACTAAGGGTATGTAGAA	128470	128590	128420	128472	1	CH476749	RO3G_15920	128317	128590	None	6699	155	40501	No_constitutive_exon_found_in_species
CTGCAAGTCACCCAACCAGGGTAATTCCTGCAAAAGGGATAGCAAAAAAGTC	204907	205701	204857	204909	1	CH476749	RO3G_15948	204370	206254	None	6699	155	40501	No_constitutive_exon_found_in_species
TTTCTAGAGTGAGGAAGAAAAAACAAATAGATACTCTACTGGGAAAACAGCC	265973	266290	265923	265975	1	CH476749	RO3G_15974	265658	266717	None	6699	155	40501	No_constitutive_exon_found_in_species
TTTTTTATACTTTTTTTCATCGTATTCATATCGATTTGTTGGGTGAAAAGGT	358665	359367	358615	358667	1	CH476749	RO3G_16010	358279	360107	None	6699	155	40501	No_constitutive_exon_found_in_species
GAGGTAAATACCTATGTCTATCATACGGAAAACTGACACGGGTTGAATAGAT	543594	543812	543862	543810	-1	CH476750	RO3G_16331	543019	543866	None	6699	155	40501	No_constitutive_exon_found_in_species
GCTCACTTGGTCATGCATGAACTTATTAACAAGTTTACCAAATGGGATAGGT	95856	95933	95806	95858	1	CH476751	RO3G_16392	94715	95933	None	6699	155	40501	No_constitutive_exon_found_in_species
ATCACATGCAAATTAAATGCTCTCTTTTTTTATATATTTTGGGCGTATAGGG	191732	191850	191682	191734	1	CH476751	RO3G_16433	191611	192786	None	6699	155	40501	No_constitutive_exon_found_in_species
GATGGATTCTTTTGGCGATGCGGCTCAACCACCTGTGCGTGTGGGCGTAGCC	255789	255998	255739	255791	1	CH476753	RO3G_16802	255524	256304	None	6699	155	40501	No_constitutive_exon_found_in_species
GATATCTTGCCTTTTCTCTCGTTTGTTTAATATCTTTTTTTATGGGATAGAT	133145	133402	133452	133400	-1	GG669511	RO3G_16974	133145	133721	None	6699	155	40501	No_constitutive_exon_found_in_species
TCAAATTTAAGTTTTTTGTTTTCAATTGACCTGGAAATGTGGGGGTATAGTT	144025	144080	143975	144027	1	CH476755	RO3G_17073	143923	144947	None	6699	155	40501	No_constitutive_exon_found_in_species
GTGAGTACCTTGTACGTTGGAAAAACTACAGCAGTGAATGGGATGAATAGCT	16242	16608	16658	16606	-1	GG669513	RO3G_17274	16242	21717	None	6699	155	40501	No_constitutive_exon_found_in_species
GATGGATTCTTTTGGCGATGCGGCTCAACCACCTGTGCGTGTGGGCGTAGCC	7247	7456	7197	7249	1	GG669530	RO3G_17373	6983	7762	None	6699	155	40501	No_constitutive_exon_found_in_species
GAAAGCACTTGCTCTGCTCAATACTAAATGACTTAATATCTGACGGGTAGCT	1249	1387	1437	1385	-1	GG669534	RO3G_17388	78	1995	None	6699	155	40501	No_constitutive_exon_found_in_species
