# Supplementary material for: Widespread Separation of the Polypyrimidine Tract From 3′ AG by G Tracts in Association With Alternative Exons in Metazoa and Plants
Source: Front Genet. 2019 Jan 14;9:741. doi: 10.3389/fgene.2018.00741 (PMC6339879; doi:10.3389/fgene.2018.00741)
Supplement: DATA FILE S1 — Sequences of REPAG 3′ SS from each species of fungi. [file Data_Sheet_1.zip › Supplementary data 1/Fungi_Release38_zymoseptoria_brevis.txt]

REPA_GGG_Sequence	Exon_Start	Exon_End	Pos_-50	Pos_+2	Strand	Chromosome	GeneID	Gene_Start	Gene_End	Gene_Name	Number_of_REPAs	Number_of_REPAs_has_GGG	Number_of_Intron(Intra_genic_Region)	Upstream_Constitutive_Exon
TATGCCGTCTTGAGATGGAAATGCAACCAAATCTTCACTAACGGGATCAGGA	74450	75416	75466	75414	-1	contig354	TI39_contig354g00029	74450	76103	None	2020	170	14811	No_constitutive_exon_found_in_species
TAATCTTCCACAATCTCTTCCAGCTTCCTGAATTCTGACGGGAAATCTAGTC	242526	242598	242476	242528	1	contig354	TI39_contig354g00100	241931	243603	None	2020	170	14811	No_constitutive_exon_found_in_species
TATGGAGTGCAGCCCATATAAAAAATGGACCTGTTGCTAATTGGGAGCAGAT	256989	257073	256939	256991	1	contig354	TI39_contig354g00104	256469	257245	None	2020	170	14811	No_constitutive_exon_found_in_species
ATAAAGAGCTGGGTGAGGTATTGGATGGGAGGCTGACAATGTGGGTGAAGAT	55665	55835	55615	55667	1	contig307	TI39_contig307g00024	55274	55901	None	2020	170	14811	No_constitutive_exon_found_in_species
CGGTTCGCGTTTTTGCAGAGTGGTGAAGTGATCATACTGGCGACGGGCAGTA	108641	109530	108591	108643	1	contig307	TI39_contig307g00044	108023	109530	None	2020	170	14811	No_constitutive_exon_found_in_species
CGATTCTTTGACGTTTGAGACCGGTACACGGACGTTGACCATCAGGGCAGGA	69507	69636	69457	69509	1	contig279	TI39_contig279g00032	68597	69636	None	2020	170	14811	No_constitutive_exon_found_in_species
TGAGTCGAATGCACGTGCGATCTTCGCTCTTTGACTGTGAATGGGGACAGTG	69945	70059	70109	70057	-1	contig279	TI39_contig279g00033	69945	70478	None	2020	170	14811	No_constitutive_exon_found_in_species
TGTTTTGCGCCACCTGTCAAACAATTCCAAAGCTAACGCGCTGGGCAAAGTG	97875	102211	102261	102209	-1	contig279	TI39_contig279g00043	97473	102433	None	2020	170	14811	No_constitutive_exon_found_in_species
ATTTTTGGGAAGAGGGCAATACAGCATGCTGACTTGTGGGAACGATGCAGAG	176767	176870	176920	176868	-1	contig4159	TI39_contig4159g00067	176644	177303	None	2020	170	14811	No_constitutive_exon_found_in_species
GAAGAATCTGGATGAACGACTTGGAGATGCTGACGACAGGGTGATGGCAGAT	27065	27201	27251	27199	-1	contig4202	TI39_contig4202g00012	26756	28810	None	2020	170	14811	No_constitutive_exon_found_in_species
AGTTGTGCTCTTAAAAGTAGAGCAACGAAGATGACTGACAGGGTCGACAGCG	73928	73980	74030	73978	-1	contig4202	TI39_contig4202g00030	72084	74576	None	2020	170	14811	No_constitutive_exon_found_in_species
GTCGATGAAAACTCATCTGGATTAAGAGTACTGACAATGGGTGAGAACAGGC	107344	107766	107294	107346	1	contig298	TI39_contig298g00044	106507	107766	None	2020	170	14811	No_constitutive_exon_found_in_species
GCCCGCACGACTCCAATTTCATCGTCGTCGCCAGACTGACAGCTGGGCAGGA	43888	44243	43838	43890	1	contig345	TI39_contig345g00013	43598	44243	None	2020	170	14811	No_constitutive_exon_found_in_species
CACTTGCATGGCAGGGGAATTATTGCGTGGCACAAACTAATGTAGGGCAGGA	64843	64982	64793	64845	1	contig345	TI39_contig345g00027	64592	66060	None	2020	170	14811	No_constitutive_exon_found_in_species
CTGACAGGTTGTTGATTTGATCAGGAAGCTAACGAATGGGACGTGGATAGTG	19261	19349	19211	19263	1	contig285	TI39_contig285g00008	18951	19349	None	2020	170	14811	No_constitutive_exon_found_in_species
TTCAACGGCTTGAGGATTCCACCAACGATGGCTGACGACGGGATGTACAGGT	44794	44929	44744	44796	1	contig285	TI39_contig285g00019	43359	46737	None	2020	170	14811	No_constitutive_exon_found_in_species
ATGGGTGAGAGAAGTGGGTTTGAGGGTTTGTTGCTGACTTTTGGGAATAGCT	105485	105538	105435	105487	1	contig285	TI39_contig285g00044	105146	105626	None	2020	170	14811	No_constitutive_exon_found_in_species
AGTGTGCTACAAATCTGGAACTTGCAGTTCTGAACTGACTTGTGGGACAGTA	37173	37359	37409	37357	-1	contig594	TI39_contig594g00013	31051	38729	None	2020	170	14811	No_constitutive_exon_found_in_species
CCGCGATTTATAGAAGAGAGGTGGATTGCTGATTGCATGGGGTAAAACAGAT	106911	107060	107110	107058	-1	contig594	TI39_contig594g00038	105099	107532	None	2020	170	14811	No_constitutive_exon_found_in_species
GCATATCGGGAACTTCTTCGACGTGGGCTAGCGGACTGACAGATGGGCAGAC	41518	42087	42137	42085	-1	contig4173	TI39_contig4173g00018	41518	42710	None	2020	170	14811	No_constitutive_exon_found_in_species
GTGAGTTTTGGTATCTGCTTCGTAAAGGAGATTCGCTAACGTCGGGACAGTG	83169	83303	83353	83301	-1	contig303	TI39_contig303g00033	83169	84963	None	2020	170	14811	No_constitutive_exon_found_in_species
GTATGTTTCCACAGCTTTGAGAACGAGAGCATAAATTGACAGGGCACTAGTT	38954	38988	38904	38956	1	contig412	TI39_contig412g00019	38626	39562	None	2020	170	14811	No_constitutive_exon_found_in_species
GAGAATTGGCTTGGATAGAGACACGTTCACTTGCTGACTGGGACGGATAGTA	6272	6405	6455	6403	-1	contig429	TI39_contig429g00002	2283	7493	None	2020	170	14811	No_constitutive_exon_found_in_species
AGGGACACGAGCAATGCATTGGAGCTCTCCGCTGACATGTGAGGGCAAAGCA	55540	57128	57178	57126	-1	contig315	TI39_contig315g00022	55474	57506	None	2020	170	14811	No_constitutive_exon_found_in_species
TATGATCATGCGAGGATGGCTGGGCGACTCAGGACTGACAGGGTGTACAGAT	64080	64821	64871	64819	-1	contig5832	TI39_contig5832g00024	63095	65181	None	2020	170	14811	No_constitutive_exon_found_in_species
ATCTTCGTTCCGGGAGGCTGGCTTGCTAACGTATTTTTGGGTGGAAACAGGG	11613	11833	11883	11831	-1	contig368	TI39_contig368g00005	10880	13126	None	2020	170	14811	No_constitutive_exon_found_in_species
CTCCAAGTCGCTAACTCAAGTCATCAACATCGGACTGACACGGGATACAGTT	101331	102465	101281	101333	1	contig399	TI39_contig399g00037	100260	102465	None	2020	170	14811	No_constitutive_exon_found_in_species
GTCGCGCGGTTTGTTGCGGAACGCAGGCTAACTTTTTGTGGGATGAACAGCG	20433	20483	20533	20481	-1	contig339	TI39_contig339g00012	20433	22391	None	2020	170	14811	No_constitutive_exon_found_in_species
TGGACACGTGGAGCGAAGGAAGTCGAGGTTGCTGATATGAGGGAACACAGTG	34281	34405	34455	34403	-1	contig4119	TI39_contig4119g00017	31754	34481	None	2020	170	14811	No_constitutive_exon_found_in_species
GATGCTTCGTTGTCCTGGCTTGGCTGACGATTCTGTCTCTGGGGACTCAGGC	86511	86741	86461	86513	1	contig598	TI39_contig598g00031	86286	88188	None	2020	170	14811	No_constitutive_exon_found_in_species
TATGTATGCACGCTTCAGTCGAATCTTGACTTGACTGACGGCGGGTGCAGAC	22355	23311	23361	23309	-1	contig1051	TI39_contig1051g00004	22355	23684	None	2020	170	14811	No_constitutive_exon_found_in_species
AATGGAGCAAGATGTGCGTGAACTTTACCACCAGGGCTGACGCGGGCAAGGT	59201	59280	59151	59203	1	contig475	TI39_contig475g00020	58111	59430	None	2020	170	14811	No_constitutive_exon_found_in_species
ACAATGGAGAGAACCACGGATGTTGCAGGGCTGACAGTGTGGGACGGAAGGA	73410	73892	73942	73890	-1	contig475	TI39_contig475g00027	73215	74578	None	2020	170	14811	No_constitutive_exon_found_in_species
CTTTATCGTTCACTCTCGATACTAGAAGGTCCGCTGACTGGGGCGTATAGGC	18506	18537	18456	18508	1	contig4112	TI39_contig4112g00012	17701	19415	None	2020	170	14811	No_constitutive_exon_found_in_species
TAGGTCGATATCATGGTTTGTCTGCTGCGAGTATGACTGACCGGGAGTAGCG	71162	71232	71112	71164	1	contig4112	TI39_contig4112g00035	71038	72919	None	2020	170	14811	No_constitutive_exon_found_in_species
ATGGGAGGGAGGGAGATTTGTGTGCGGATGGTATGCTAATGGGACGACAGGT	42219	42437	42169	42221	1	contig4099	TI39_contig4099g00016	41200	42437	None	2020	170	14811	No_constitutive_exon_found_in_species
TAAGTCGAGCTTATTGGGACAAACGTGATATGGACTGATAATGGGTACAGGC	20707	20962	21012	20960	-1	contig453	TI39_contig453g00008	20049	21678	None	2020	170	14811	No_constitutive_exon_found_in_species
CTTCTCGAAAGAATGCCCAAGCCAACAGTGTTTTAACTGCTGGGAGCTAGGC	22020	22071	21970	22022	1	contig322	TI39_contig322g00007	21150	22393	None	2020	170	14811	No_constitutive_exon_found_in_species
TCACTGTGGCTTGCAGTATTGTTCGATCGGGTTGCTGACGGGTATGGTAGAT	82818	82893	82943	82891	-1	contig374	TI39_contig374g00033	82818	84165	None	2020	170	14811	No_constitutive_exon_found_in_species
GCGGCCATTTGATCCTGCAGGAGGAGCACGTACTTACACGTGGGAAACAGCC	33546	34920	34970	34918	-1	contig5817	TI39_contig5817g00011	33281	37580	None	2020	170	14811	No_constitutive_exon_found_in_species
TACCTGAGTTGTGTCCTTGGGGTGGGACAGAGGTACTGATGAGGGGACAGGT	22224	22344	22394	22342	-1	contig505	TI39_contig505g00010	22224	25019	None	2020	170	14811	No_constitutive_exon_found_in_species
GTTGTCGGCTCGTAGTTCGTTTATATCTATGGACTGACTTGTGGGTATAGCA	70014	70144	69964	70016	1	contig380	TI39_contig380g00025	68850	70491	None	2020	170	14811	No_constitutive_exon_found_in_species
AGAAATCAACCAACGGTGGGACAGACAACTCGAACAAGGTGGGTGAAAAGAC	18686	18698	18636	18688	1	contig357	TI39_contig357g00009	17354	18698	None	2020	170	14811	No_constitutive_exon_found_in_species
CGCACCCCTCGGCGATGACCATGGCGGCGGCGCCTGACTGACGGGTGCAGGT	47225	47395	47445	47393	-1	contig4199	TI39_contig4199g00018	47225	49268	None	2020	170	14811	No_constitutive_exon_found_in_species
TCGGGGAGGGGGGTGGGAAGGAGGGAGGGAATGCCGGGCCGGCGAGGCAGGA	29779	29789	29729	29781	1	contig71	TI39_contig71g00009	28568	29789	None	2020	170	14811	No_constitutive_exon_found_in_species
GGTTGGAGGGAGATGATAGCAAGGGGTGGAGGCACTGACATTGGGGATAGAT	3288	3465	3515	3463	-1	contig385	TI39_contig385g00002	3076	4091	None	2020	170	14811	No_constitutive_exon_found_in_species
CGTTCGCCTTCTTCAGCAAGGATTTGAAGAACGTGGCCCGTGATTGGGAGAG	61162	61371	61421	61369	-1	contig385	TI39_contig385g00031	61162	62356	None	2020	170	14811	No_constitutive_exon_found_in_species
ACGCTTCGGACTCTGCGGCTGGACGTGACGAGACTGATGTGGGTATGCAGGT	68640	68710	68760	68708	-1	contig385	TI39_contig385g00036	68640	68982	None	2020	170	14811	No_constitutive_exon_found_in_species
ATTGTCGGATGCTGTAGGAACTTGCAGATTCTCACGTACAGGGTGATCAGGC	44244	44393	44443	44391	-1	contig367	TI39_contig367g00015	43581	44878	None	2020	170	14811	No_constitutive_exon_found_in_species
AGGTAATATCGTGTGAACGAGAATCGACATATGTTCTTACAAAAGGGTAGGG	3243	3304	3193	3245	1	contig344	TI39_contig344g00002	3008	5815	None	2020	170	14811	No_constitutive_exon_found_in_species
GTTCGAAAACTGCCCAAGCGATACACAACATGACTGATTCTGGGATACAGCT	57858	59009	57808	57860	1	contig5829	TI39_contig5829g00020	57193	59009	None	2020	170	14811	No_constitutive_exon_found_in_species
CTGGAGCGACTCACGAGGTCGGGCCAGAGCAATGTCTGACGCCAGGGCAGTA	26769	27072	27122	27070	-1	contig4154	TI39_contig4154g00011	25580	27656	None	2020	170	14811	No_constitutive_exon_found_in_species
TGATGGACGAGGGTTACAAGGTGCCGTTGGCTAACCACGGGTGCGAGCAGAT	22534	22838	22484	22536	1	contig402	TI39_contig402g00009	22185	22838	None	2020	170	14811	No_constitutive_exon_found_in_species
TTTGTTGTAATCGTGGCGTGGTTGAGTTTCGCGGCTAACAAGGGCGATAGGC	22176	22239	22289	22237	-1	contig331	TI39_contig331g00007	21416	22618	None	2020	170	14811	No_constitutive_exon_found_in_species
ATCGATGTCCCCGAGAGCTGGAAAGTTTGCAAAAGCTGATGGGATCGCAGGC	56888	57013	57063	57011	-1	contig331	TI39_contig331g00021	55948	57496	None	2020	170	14811	No_constitutive_exon_found_in_species
TGGTATGGATTACCTGGGTTGGACGAAGAACGACACTAACTCGGGAGCAGAT	59913	59961	60011	59959	-1	contig331	TI39_contig331g00022	58560	60204	None	2020	170	14811	No_constitutive_exon_found_in_species
GTGAGTGTCTTCGTGGCAGGTTGTTAAGTTTTCTACTGACAGGGACCCAGTA	26469	26817	26867	26815	-1	contig4150	TI39_contig4150g00011	26469	29102	None	2020	170	14811	No_constitutive_exon_found_in_species
GTATCATCGCAAGGCCCATGATAAGCAGAACTGACGGGGGAAACAAGTAGAA	18748	19291	19341	19289	-1	contig5852	TI39_contig5852g00007	18748	20733	None	2020	170	14811	No_constitutive_exon_found_in_species
ATGCGATGGTGACATTTGCGAGCGATGATGTGAGCTAACGGGAACTATAGCT	61211	61274	61324	61272	-1	contig5852	TI39_contig5852g00026	61211	61897	None	2020	170	14811	No_constitutive_exon_found_in_species
GTAAACTCTCATCGAGTCGAGCATTTAGAACCTGGCTGACGGGTGAACAGGT	47782	48070	48120	48068	-1	contig347	TI39_contig347g00020	44501	48742	None	2020	170	14811	No_constitutive_exon_found_in_species
CAACTCTGCCTCCATTTTTGAATAAAGCTCAGAACTGGCCGGGTGCGCAGAG	18805	19192	19242	19190	-1	contig4175	TI39_contig4175g00006	18805	20866	None	2020	170	14811	No_constitutive_exon_found_in_species
AGTCTACGCGAAGAGCAGACCTGGCTTGAAGCATTCTGACATGGGTACAGAT	58560	58764	58510	58562	1	contig419	TI39_contig419g00020	57930	59069	None	2020	170	14811	No_constitutive_exon_found_in_species
GTTCGAGACGGCGAAAGCGAAGGATTGGCGGACGCCGAGGGTGACAAAAGAG	50159	50599	50109	50161	1	contig5831	TI39_contig5831g00016	48652	50599	None	2020	170	14811	No_constitutive_exon_found_in_species
GGAGTGGGTGGGTTTGAGGGGTGATGGATGGAGTGCTGACGCGGGAATAGGT	21056	21150	21006	21058	1	contig373	TI39_contig373g00007	20738	21150	None	2020	170	14811	No_constitutive_exon_found_in_species
TAAGCATCGCGCATGCACCCCTCCAAGCGACAACGACTGACTAAGGGTAGCC	23728	24209	24259	24207	-1	contig4195	TI39_contig4195g00009	22664	24670	None	2020	170	14811	No_constitutive_exon_found_in_species
TGATTTTGTCCGAGATATGGAGAGGGTGTCAAGTACTGACGGGAAAGCAGTG	1864	1978	1814	1866	1	contig263	TI39_contig263g00001	1226	3262	None	2020	170	14811	No_constitutive_exon_found_in_species
ATGCAAAGGATGACTGACTGTTGATGGAAGCAAATTGACCTGGGCAACAGGG	50629	51299	51349	51297	-1	contig343	TI39_contig343g00024	50629	51414	None	2020	170	14811	No_constitutive_exon_found_in_species
GGCTATTGACATCTTTCATATCTACAGAGTCAAATGCTAAGGGTAGACAGAC	11717	12008	12058	12006	-1	contig618	TI39_contig618g00002	7832	16719	None	2020	170	14811	No_constitutive_exon_found_in_species
GTTTGTCACTCACTCGCGTTTGTGCACGCATGTGCTGACTTTGGGCGAAGGC	26759	26971	26709	26761	1	contig618	TI39_contig618g00007	25277	26971	None	2020	170	14811	No_constitutive_exon_found_in_species
CCATTCCTCAAGTGCTTCAACTACTTGCAGAAAACTAAGAGGGGATCCAGCT	38630	39048	38580	38632	1	contig5827	TI39_contig5827g00017	37613	39048	None	2020	170	14811	No_constitutive_exon_found_in_species
CACTACCAAATCAATTGTGTTCAACATCGTACTGATATGAAGGGACACAGAG	19522	20079	19472	19524	1	contig4296	TI39_contig4296g00008	19199	20192	None	2020	170	14811	No_constitutive_exon_found_in_species
TTCACGCAGGAAGATTGCCTCTAGGTTGTGCTGACATATTGGGGTGCTAGAT	13113	13145	13195	13143	-1	contig4229	TI39_contig4229g00006	12124	13462	None	2020	170	14811	No_constitutive_exon_found_in_species
GCCTCCTCTGGACAACAGACTCGACATCCTGCTAACCTCGAGGGATACAGCG	25061	26203	26253	26201	-1	contig541	TI39_contig541g00008	25061	26546	None	2020	170	14811	No_constitutive_exon_found_in_species
AACCGTCCGGAGTCAGACTTTCTCGAGATCATACTGACTCGGGACAACAGAC	50955	50990	51040	50988	-1	contig541	TI39_contig541g00019	50659	51300	None	2020	170	14811	No_constitutive_exon_found_in_species
GGTCACAAGGCTGCTTTCCACGATGTTGATGCTAATATGTTGGGGAACAGGT	43997	44104	44154	44102	-1	contig4248	TI39_contig4248g00013	43822	45055	None	2020	170	14811	No_constitutive_exon_found_in_species
ACTAGGTTACTCGAACTTTTCTGCCTCTGCTGCAAGCTGGGAAATTGAAGGA	26875	26889	26939	26887	-1	contig50	TI39_contig50g00008	26418	27294	None	2020	170	14811	No_constitutive_exon_found_in_species
AGAGTGCTGACCCGCTGGATCATAGTGGCTGAAGACTGATCTGGGTGGAGGA	26418	26574	26624	26572	-1	contig50	TI39_contig50g00008	26418	27294	None	2020	170	14811	No_constitutive_exon_found_in_species
TTACCCGGGTTGGTGAGGGAGAGCGAAGGAGGGAGACTAATGGGACGCAGAA	2055	2355	2005	2057	1	contig4126	TI39_contig4126g00002	1436	2355	None	2020	170	14811	No_constitutive_exon_found_in_species
TCCCTACTGATACCGATCTTGGTAGGAATGATGCTGACGACCGGGAACAGGT	39641	39653	39703	39651	-1	contig391	TI39_contig391g00015	39641	42334	None	2020	170	14811	No_constitutive_exon_found_in_species
ATGAGGTGGAAATGCTGGAGCTTCATACTAATCTTGTGACTACGGGACAGAT	41496	41637	41687	41635	-1	contig802	TI39_contig802g00017	41496	42137	None	2020	170	14811	No_constitutive_exon_found_in_species
TTGACGACGCAGGCTGCGTATCAAACCGGAGACTGACAGGGCAACGGCAGCT	20397	20491	20541	20489	-1	contig4214	TI39_contig4214g00011	19203	21255	None	2020	170	14811	No_constitutive_exon_found_in_species
ATCGTCCTGTTGTCTGAGCATCGCAAATCTCTGCACCCGCGGGCGATTAGGA	9005	9084	8955	9007	1	contig49	TI39_contig49g00006	8720	10240	None	2020	170	14811	No_constitutive_exon_found_in_species
TTGGGCACAACTGCGTCTGTATCACGGTGGTGCTGACGGGGATGAATCAGAC	24734	24912	24684	24736	1	contig478	TI39_contig478g00012	24177	24912	None	2020	170	14811	No_constitutive_exon_found_in_species
GGTGGTGAAGAGCATGTGCTTGCTAACCTTGTGCGTGTCTTGTGGGATAGGC	43578	43760	43528	43580	1	contig610	TI39_contig610g00014	41253	44126	None	2020	170	14811	No_constitutive_exon_found_in_species
ACACACCCTACTCCTGTCGCGTGAGAAGAGCACTAACGGACGGGACACAGAC	23802	23990	23752	23804	1	contig950	TI39_contig950g00008	23291	23990	None	2020	170	14811	No_constitutive_exon_found_in_species
TGTTACATGCTGTCAGAGTAAGCTCTAAATGCTAACACATGGGACTACAGCA	38083	38619	38033	38085	1	contig4163	TI39_contig4163g00020	37700	38619	None	2020	170	14811	No_constitutive_exon_found_in_species
GACATTCTTTCGAAATTCAATTGCGATGCTGCTTACTGACGGGAGGATAGAT	35008	35114	35164	35112	-1	contig4211	TI39_contig4211g00015	33733	35351	None	2020	170	14811	No_constitutive_exon_found_in_species
CTGGGCAAGACGCTGTGGATTTAAGGACAGCAGCTGATATGCGCGGGCAGTA	3989	4192	3939	3991	1	contig47	TI39_contig47g00002	3461	5927	None	2020	170	14811	No_constitutive_exon_found_in_species
CTGACTCGCACGAACAGTTGCAGCTGACTCGTGGGCTACCGGGATAGAAGAC	36788	37114	36738	36790	1	contig304	TI39_contig304g00011	36536	37114	None	2020	170	14811	No_constitutive_exon_found_in_species
GAGTGGTTGGAGGCTGGTGAATACGGTAGCGTGGACTGACAAGGGAGCAGCA	24840	24946	24996	24944	-1	contig5840	TI39_contig5840g00015	24840	25321	None	2020	170	14811	No_constitutive_exon_found_in_species
AAGATGTGAAGGAGAAAGTCCGGACAACACCACTAACATGCGGGAAACAGTG	32608	32670	32558	32610	1	contig483	TI39_contig483g00015	32256	32670	None	2020	170	14811	No_constitutive_exon_found_in_species
AAGAAATGGTAGAAACATTGAACATTCGCTGATTTCCTTCGGGGTTTAAGAG	7071	7102	7152	7100	-1	contig70	TI39_contig70g00003	5290	7234	None	2020	170	14811	No_constitutive_exon_found_in_species
TTGGCAGTCGGACTTGGGGCAGGTCTTGGACTGACCTTGGGCAAGAGTAGCG	28120	28192	28070	28122	1	contig70	TI39_contig70g00009	27816	30373	None	2020	170	14811	No_constitutive_exon_found_in_species
CGTCACCCCATCAATGTTGAAGGCTTGTGGATCGCTGACGGGATGAGTAGAC	4951	5564	4901	4953	1	contig259	TI39_contig259g00003	4492	6213	None	2020	170	14811	No_constitutive_exon_found_in_species
GGTAGGAGGCTCTCGCAGATAAAAGCATTGCACAGTGCTGACGGGCACAGAT	9339	10045	9289	9341	1	contig410	TI39_contig410g00003	9063	10045	None	2020	170	14811	No_constitutive_exon_found_in_species
GTAAGTCCTCACGCGCGACGGACTACCAAGATTGTGCTAATGTCGGGAAGGC	35288	35300	35350	35298	-1	contig589	TI39_contig589g00010	35288	35959	None	2020	170	14811	No_constitutive_exon_found_in_species
GGCATTGGTTGGTCGTGTGAGGATATCGGTTAACTGGGCATATGGAACAGGG	34110	34212	34262	34210	-1	contig954	TI39_contig954g00017	32898	34505	None	2020	170	14811	No_constitutive_exon_found_in_species
AATAGCCAAGCAACCGCCCAGCTCATTGAAGAATCGAGCGAAGGGAACAGAA	12220	13093	12170	12222	1	contig450	TI39_contig450g00005	11838	13093	None	2020	170	14811	No_constitutive_exon_found_in_species
TTCTGTCTTGGGGTGCTGAGGGTGCTGGTGCTGACGAGGATGGTGGGTAGAT	10693	10738	10643	10695	1	contig625	TI39_contig625g00006	10172	10738	None	2020	170	14811	No_constitutive_exon_found_in_species
CTTCGACCCAGGAGAGATGGCGTGAGGTGAGGTGTGCTGACAGGGATTAGAT	16435	16815	16865	16813	-1	contig4189	TI39_contig4189g00010	15689	16928	None	2020	170	14811	No_constitutive_exon_found_in_species
TCTGCCGTGATTCCAGAGGGATGGCTTCAACTGATTCTGGAATGGGTCAGGT	12373	12506	12323	12375	1	contig4125	TI39_contig4125g00006	11978	12968	None	2020	170	14811	No_constitutive_exon_found_in_species
GACTCCTTCGAATTACGACAAAGAGCAGTGTGGTCTAACTGGGATAACAGCA	21976	22170	22220	22168	-1	contig4109	TI39_contig4109g00010	21660	22429	None	2020	170	14811	No_constitutive_exon_found_in_species
TGTGTGGAATCACGGAGCGAGTTGGATGCTACAGGGCTAACGATGGGCAGAT	25128	25175	25078	25130	1	contig456	TI39_contig456g00010	24717	25175	None	2020	170	14811	No_constitutive_exon_found_in_species
GATCTGTTCGTATCTGAGCATGGCTGATCCTCCATCCTTTGGGAATGCAGCT	6009	7280	7330	7278	-1	contig671	TI39_contig671g00004	6009	7610	None	2020	170	14811	No_constitutive_exon_found_in_species
GGAACATTCTGCAGTGTACACCTCTACAACGCATGCTAACATTGGGATAGTC	17136	18064	18114	18062	-1	contig612	TI39_contig612g00006	17136	18516	None	2020	170	14811	No_constitutive_exon_found_in_species
TTGATGTGGTATTTGGGGTTTGGAGATCAGATGCTGATGATATGGGACAGTT	18882	18946	18996	18944	-1	contig622	TI39_contig622g00007	17973	19439	None	2020	170	14811	No_constitutive_exon_found_in_species
TTACTCCGCGGACGTGATGTGGTGACTTTGCTGACTGAGGGGTGGTGCAGGT	5440	5577	5627	5575	-1	contig440	TI39_contig440g00002	5278	7760	None	2020	170	14811	No_constitutive_exon_found_in_species
GTCACTTGACAAATGCTGATTGATCGGAACTATAGCCTGACGGGAAGTAGGA	2399	2877	2927	2875	-1	contig81	TI39_contig81g00001	2399	3918	None	2020	170	14811	No_constitutive_exon_found_in_species
CTGCGGCTGCGTTGCGGTGTGAGAAGAATGATGGTGTTGACGGGATGCAGCC	9948	10002	9898	9950	1	contig4304	TI39_contig4304g00004	9596	11463	None	2020	170	14811	No_constitutive_exon_found_in_species
GTGTTTTGAGGTGGTGCGAGAGGGGATGCTTACTGACTTTGGGAACACAGAT	8462	8488	8538	8486	-1	contig4323	TI39_contig4323g00006	8462	10416	None	2020	170	14811	No_constitutive_exon_found_in_species
AGCACAGCTTCCACAACGCATCTGTGACGAAGCTCACACCGGGTTGACAGTG	1895	3534	3584	3532	-1	contig5894	TI39_contig5894g00002	1895	4886	None	2020	170	14811	No_constitutive_exon_found_in_species
TTGTGAGGGTGACGGAGGGTTCTGTTGGCTGACGAGTGTTGGGGAGGTAGGC	8833	8900	8783	8835	1	contig617	TI39_contig617g00005	8029	8900	None	2020	170	14811	No_constitutive_exon_found_in_species
TGGAGAAGCGGTTTGTGGTGGGAAGTTTGCTGACGAGCTCGGGGTGGTAGGA	6455	6780	6405	6457	1	contig5843	TI39_contig5843g00002	4523	6780	None	2020	170	14811	No_constitutive_exon_found_in_species
GTTTGTGACTCTGCAGAGGGTTGATGAAACCAAGCTAACGGGTGTGATAGGT	26619	26649	26699	26647	-1	contig387	TI39_contig387g00011	24007	27893	None	2020	170	14811	No_constitutive_exon_found_in_species
AGTAAGTGTGATCAAGTTTCTCGGAAAATCCAGACTGATGGGAGTCGCAGGT	20767	23052	23102	23050	-1	contig390	TI39_contig390g00007	20767	23222	None	2020	170	14811	No_constitutive_exon_found_in_species
CCAGCCTGTACGTGCTATTGAAATGTCGTACCGGAGCTGATGGGAGATAGGA	23817	23871	23767	23819	1	contig5834	TI39_contig5834g00010	23173	24739	None	2020	170	14811	No_constitutive_exon_found_in_species
GGGATGCGAGAGAGTACTTGTGGGTTTCGTGAAGCTGATTGATTGGGCAGAA	260	322	210	262	1	contig280	TI39_contig280g00001	28	3151	None	2020	170	14811	No_constitutive_exon_found_in_species
TATGCTGCCACCAACACATTCTTGGACGCTTTTGCGCAGTACCGGGACAGTC	23294	23970	23244	23296	1	contig423	TI39_contig423g00011	23091	23970	None	2020	170	14811	No_constitutive_exon_found_in_species
ACAGCGTCAACAGTAATAGCAGCACCACCAACAGCAACAACAGGGACCAGCG	1945	3486	3536	3484	-1	contig4182	TI39_contig4182g00001	1945	3605	None	2020	170	14811	No_constitutive_exon_found_in_species
GTCTCAAGATCTTGGCATGGTTTTGGGCAATGCTAATGTTGGGCAACCAGAG	4997	5323	4947	4999	1	contig555	TI39_contig555g00001	4459	5754	None	2020	170	14811	No_constitutive_exon_found_in_species
AGGTTCAGACTGATCCGCGTAGTTGTGAGTCTTACTGACGGGAGTGACAGCT	12155	12338	12105	12157	1	contig640	TI39_contig640g00006	11956	13680	None	2020	170	14811	No_constitutive_exon_found_in_species
TGACTCTGAGTGCCATTTGGTTGGGAGACTTTGGCTGATGAGAGGGACAGCG	13869	13891	13819	13871	1	contig4321	TI39_contig4321g00008	13379	13891	None	2020	170	14811	No_constitutive_exon_found_in_species
ATTCATTGCTTCGCGTGCCGGACAACAGCATAAGCTGACTGTGGGTGTAGAC	3796	4936	3746	3798	1	contig442	TI39_contig442g00003	3623	4936	None	2020	170	14811	No_constitutive_exon_found_in_species
TTTGCATCATTCTGTATGAGTCCGATGGCTAACGACGGGAATTGGAATAGAA	17347	17471	17521	17469	-1	contig4339	TI39_contig4339g00009	17347	17911	None	2020	170	14811	No_constitutive_exon_found_in_species
TTTGGTTTGGACGATGGGGTGGGTTGGATGATGCTGACTTCGGGTAACAGAT	5776	5956	6006	5954	-1	contig675	TI39_contig675g00005	5776	7132	None	2020	170	14811	No_constitutive_exon_found_in_species
CGAATATGTTCGAATGTTGCTTGCGACGCGCATACTGACGGATCGGGCAGCT	6092	7460	6042	6094	1	contig4233	TI39_contig4233g00003	5966	7460	None	2020	170	14811	No_constitutive_exon_found_in_species
GAGGATGGCTTGATGAGTTTGGACAATTTGCTGATATGCTGGGGGAACAGCG	19943	20087	20137	20085	-1	contig4384	TI39_contig4384g00007	18510	20602	None	2020	170	14811	No_constitutive_exon_found_in_species
CACCTCCACCCACCCAACCTGATTGTGAACTGCTGTTGACTTGAGGGAAGGG	9835	10159	10209	10157	-1	contig5880	TI39_contig5880g00005	9835	10888	None	2020	170	14811	No_constitutive_exon_found_in_species
AGTGGCTGCCGCAAGTAGTTGTTATCTGTCCAGTATTGACTCGGGAGCAGCA	14669	14963	14619	14671	1	contig5880	TI39_contig5880g00006	14199	14963	None	2020	170	14811	No_constitutive_exon_found_in_species
AGCTCTGGCGGGACGATACACAATCAACAGGAACTGACATTGGGCAACAGCG	4212	4365	4162	4214	1	contig430	TI39_contig430g00002	3993	4481	None	2020	170	14811	No_constitutive_exon_found_in_species
GCTGTGAGTCAAGGCAGCTTTGCTTGACAACACGCTGAGTGCGGGATCAGGT	14407	14517	14357	14409	1	contig5889	TI39_contig5889g00006	14001	15840	None	2020	170	14811	No_constitutive_exon_found_in_species
TTGGGAAGAGGTTTACAGAGGCGGCATGCTGACGAAAGGGGACTGAACAGGA	590	1006	540	592	1	contig4290	TI39_contig4290g00001	173	1006	None	2020	170	14811	No_constitutive_exon_found_in_species
ACCCACCACGCTACCCTACGTTGCTGACGCCAGTGTTTTTGGGAACACAGTG	347	574	297	349	1	contig5905	TI39_contig5905g00001	63	754	None	2020	170	14811	No_constitutive_exon_found_in_species
TTTTCCTGTGCTGCTTCGAAGTGAGCAATCCTGACTAACAGATTGGGCAGTG	10823	10980	11030	10978	-1	contig4207	TI39_contig4207g00003	9010	11130	None	2020	170	14811	No_constitutive_exon_found_in_species
AGAGGCCCATTTGTCTTTTTAGCCAGACTCCTGCTGACGGGGGAAACCAGTG	13563	13642	13692	13640	-1	contig523	TI39_contig523g00006	12816	15825	None	2020	170	14811	No_constitutive_exon_found_in_species
TGAGTATGGCGATTCCGTCGTTGAGAGCGTTCCACTGACGGGAAGTATAGGA	3739	4505	3689	3741	1	contig5920	TI39_contig5920g00001	3167	4505	None	2020	170	14811	No_constitutive_exon_found_in_species
GCTCTACCGCTCCGTGTGAAGTGCGCGTTTACTAATGAATTGGGCAACAGAC	12751	12945	12995	12943	-1	contig547	TI39_contig547g00006	12520	14752	None	2020	170	14811	No_constitutive_exon_found_in_species
ACGGCAGAACGGATCTGCTGACGAGATCTTGCTAACGGGGCAGCAAACAGGT	1669	2417	1619	1671	1	contig684	TI39_contig684g00001	664	2770	None	2020	170	14811	No_constitutive_exon_found_in_species
GAGATGGAGAACGCTACCTGTCAAGGAAGATCTTCTGATGGGAAGAACAGGT	7601	7675	7551	7603	1	contig4324	TI39_contig4324g00003	7320	9155	None	2020	170	14811	No_constitutive_exon_found_in_species
TGATTGCAGCGTGAGCAGTGCCGTTCAATGGACTAACATTGTGGGTGTAGGT	4117	4207	4257	4205	-1	contig564	TI39_contig564g00003	4117	7430	None	2020	170	14811	No_constitutive_exon_found_in_species
AGAGAATCACGACCTCCAGGTGACACGGCATCTCTAACGGGCATGGGTAGAC	5509	5850	5459	5511	1	contig4275	TI39_contig4275g00004	5065	5850	None	2020	170	14811	No_constitutive_exon_found_in_species
GGAGAAATCCGGGAATGGCGTTTTGGTTTTGTGGCTAATGGAGGGAACAGAT	3614	3854	3564	3616	1	contig5892	TI39_contig5892g00002	2955	3854	None	2020	170	14811	No_constitutive_exon_found_in_species
AGGGACTGGGGCAATCGCAGTGCCCGAGATACCGACTGAAAGGGAAACAGAC	14220	14495	14170	14222	1	contig694	TI39_contig694g00008	13490	15234	None	2020	170	14811	No_constitutive_exon_found_in_species
ATCGATCGGGCAAACAGGTTGCCTGAGGTGCAGCTGATGTTGAGGGAAAGCC	14555	15171	14505	14557	1	contig694	TI39_contig694g00008	13490	15234	None	2020	170	14811	No_constitutive_exon_found_in_species
CATTTTTTTTTTGACGGGGAGATGGGGTTTGGCTGACTCGGTGGGGTTAGGT	10395	11710	11760	11708	-1	contig466	TI39_contig466g00005	10395	14423	None	2020	170	14811	No_constitutive_exon_found_in_species
GAGCGGTCTTATTGCCACGCCGATCGATTTCTGACTGTGCGGGTGACCAGCG	2731	3166	2681	2733	1	contig396	TI39_contig396g00003	2471	5225	None	2020	170	14811	No_constitutive_exon_found_in_species
TACGAGCGCCTAGTCGCAGCGAAGCATTCATTTGGCTGACCTGGGAACAGAC	3650	3731	3781	3729	-1	contig44	TI39_contig44g00002	3650	4306	None	2020	170	14811	No_constitutive_exon_found_in_species
TGAAAGTGGTTCCTTCACTGGCTCTTACATTCAGGCGGACACTGGGATAGAC	5577	5652	5702	5650	-1	contig83	TI39_contig83g00003	5157	6550	None	2020	170	14811	No_constitutive_exon_found_in_species
GTGCATATGTGTGGGGAGATGAGAAAGTGCTGACAGACTTGGGTGTGCAGTC	8563	8640	8690	8638	-1	contig76	TI39_contig76g00003	8563	10286	None	2020	170	14811	No_constitutive_exon_found_in_species
GTCTCCAGGGAATGGTTCCCATCGACAGACTTGAACGCTGACTGGGAAAGTT	10578	10767	10528	10580	1	contig4512	TI39_contig4512g00004	9187	10767	None	2020	170	14811	No_constitutive_exon_found_in_species
GAGCATCTTACCATGATTCCGGTACTCGCTGATCGATTTTGGTCGGGCAGAT	11308	11605	11655	11603	-1	contig4512	TI39_contig4512g00005	10773	12855	None	2020	170	14811	No_constitutive_exon_found_in_species
GTCCCTCTCACCGACTTGACTCGCATCCGCTGACATGTCGGGATTGGTAGAT	1893	2369	2419	2367	-1	contig277	TI39_contig277g00002	1635	2867	None	2020	170	14811	No_constitutive_exon_found_in_species
ACGCTGCGAAGAGAGGATCGTACGCGAGATGGGAGAGATGGGAAGGATAGAC	481	781	431	483	1	contig4337	TI39_contig4337g00001	176	1193	None	2020	170	14811	No_constitutive_exon_found_in_species
ACCACTCTCCACCAAGCTGGCGGGCTAAACACTCACAATGGGCGCGGCAGAG	9214	9878	9164	9216	1	contig590	TI39_contig590g00004	6206	11506	None	2020	170	14811	No_constitutive_exon_found_in_species
CAGGGTTCTTGATCTTTTTGCTGACGACGAGTGTTGCGTGAGGGATACAGGT	3082	3166	3032	3084	1	contig389	TI39_contig389g00001	2576	3166	None	2020	170	14811	No_constitutive_exon_found_in_species
TGGTTTGGGACGTGAGGGTGCGCGAGAGGAAGTGCTAACTGGTGGGTTAGAT	9244	9372	9194	9246	1	contig389	TI39_contig389g00005	8908	9372	None	2020	170	14811	No_constitutive_exon_found_in_species
GGAGAAAGGAATTGGACATGGAAGGACAATTGGCTAACGCTGTGGGACAGCC	2479	2595	2645	2593	-1	contig5900	TI39_contig5900g00002	2066	2994	None	2020	170	14811	No_constitutive_exon_found_in_species
GGTGTGGGTTGGTTTGGATGGATGACATGGCTGACGCTTGGGGTGGGCAGTT	10726	10754	10676	10728	1	contig626	TI39_contig626g00005	10482	12131	None	2020	170	14811	No_constitutive_exon_found_in_species
TGGAGCGAAGAGCCAGTCGACATTTGCGCAGATCGCTGACGGGGCCACAGAT	3599	3842	3549	3601	1	contig5820	TI39_contig5820g00002	3225	4509	None	2020	170	14811	No_constitutive_exon_found_in_species
TTTGCTGTGGAGAAGGGTACTCGGGCACATCGGCTAACATGCAGGGACAGGA	9411	9465	9515	9463	-1	contig5820	TI39_contig5820g00005	9102	10210	None	2020	170	14811	No_constitutive_exon_found_in_species
TGGAGATGTGAAGCCAAGAGAGATATCCATCAGCAGCTGACTGGGAATAGCA	1462	1887	1412	1464	1	contig4213	TI39_contig4213g00001	226	1887	None	2020	170	14811	No_constitutive_exon_found_in_species
GATAGAGGCTTCCGGTCGTGTGACAGGACTATGTGCTAACGGGAGTGCAGTG	3348	3446	3298	3350	1	contig4147	TI39_contig4147g00002	3005	3446	None	2020	170	14811	No_constitutive_exon_found_in_species
ATTTTTCCCCTTGATGTTTCTTCGATGGTTGACTAACGCAGGACGGGCAGTG	8130	8564	8080	8132	1	contig260	TI39_contig260g00005	7392	8564	None	2020	170	14811	No_constitutive_exon_found_in_species
ATGGATAATGTGCATCGCTCGCTGGTCACACGTGTACTGATGGGAGGCAGAT	3974	4165	3924	3976	1	contig4314	TI39_contig4314g00002	3495	4559	None	2020	170	14811	No_constitutive_exon_found_in_species
TCGCATCAGGTCCCAAGATGCACGACCATATGCGCGAGATGCGGGAGAAGGT	4778	5794	5844	5792	-1	contig4485	TI39_contig4485g00003	4778	6521	None	2020	170	14811	No_constitutive_exon_found_in_species
TGATGTATCCATCCTGGCGGATTATGCTGACGGGTTCATTGGGACTGCAGAC	4329	4494	4279	4331	1	contig5958	TI39_contig5958g00002	4006	5044	None	2020	170	14811	No_constitutive_exon_found_in_species
GTGGGAAGGATGAGAGGGGGCACGTTGAGGTTGAGTGAGGGGGATGTGAGGA	10	19	69	17	-1	contig4448	TI39_contig4448g00001	10	970	None	2020	170	14811	No_constitutive_exon_found_in_species
GTATCGACCTCGACAAGCGCGTTTGCTAAGTACCTCGATCCGGGACGTAGAT	320	440	490	438	-1	contig4585	TI39_contig4585g00001	320	648	None	2020	170	14811	No_constitutive_exon_found_in_species
GTGAGGAAGGGCGCGGGATTTTTGAGGCGGGCGGAGAGAGGGGGGTGGAGGG	13	27	77	25	-1	contig1648	TI39_contig1648g00001	13	434	None	2020	170	14811	No_constitutive_exon_found_in_species
CGGATGCGTTGGGTGGGGTGGGACATGTGGTTGAGGGGCCGGGGTTGGAGTT	9	23	73	21	-1	contig118	TI39_contig118g00001	9	564	None	2020	170	14811	No_constitutive_exon_found_in_species
