# Supplementary material for: Widespread Separation of the Polypyrimidine Tract From 3′ AG by G Tracts in Association With Alternative Exons in Metazoa and Plants
Source: Front Genet. 2019 Jan 14;9:741. doi: 10.3389/fgene.2018.00741 (PMC6339879; doi:10.3389/fgene.2018.00741)
Supplement: DATA FILE S1 — Sequences of REPAG 3′ SS from each species of fungi. [file Data_Sheet_1.zip › Supplementary data 1/Fungi_Release38_macrophomina_phaseolina_ms6.txt]

REPA_GGG_Sequence	Exon_Start	Exon_End	Pos_-50	Pos_+2	Strand	Chromosome	GeneID	Gene_Start	Gene_End	Gene_Name	Number_of_REPAs	Number_of_REPAs_has_GGG	Number_of_Intron(Intra_genic_Region)	Upstream_Constitutive_Exon
GAGTCGCTGATTGAGCAGCAGCTGCAGAATGCAGGCTGATGTCGGGATAGAG	66502	66945	66995	66943	-1	contig00163	MPH_03127	66502	67292	None	3340	428	20767	No_constitutive_exon_found_in_species
GGCGGGCCATGGAATTGCGAAGCTTGTCACACCACTAACGGGCGAGAAAGAT	99928	100060	99878	99930	1	contig00163	MPH_03138	99673	100060	None	3340	428	20767	No_constitutive_exon_found_in_species
ATTTGCAAGCCCAAATGCCCCGAACGCAAGGAGTAGCTGAGGGGCAATAGCA	173731	173806	173856	173804	-1	contig00163	MPH_03159	171591	174036	None	3340	428	20767	No_constitutive_exon_found_in_species
CTCCGCGGTTGGCATTGTATCGCCTACGTCCATCTGATTTTGGGAAACAGAT	268530	268545	268595	268543	-1	contig00163	MPH_03197	268530	269323	None	3340	428	20767	No_constitutive_exon_found_in_species
AGAGTGTTGCGAATCGGTCCGAGACTACCTGGGGCACTGACAGGGAATAGAT	320498	320564	320614	320562	-1	contig00163	MPH_03215	320498	321618	None	3340	428	20767	No_constitutive_exon_found_in_species
GTCACGCGCAATTGACGTTCCAGAAGCTTTCCATCTCACCCGGGAAATAGGG	603581	604164	604214	604162	-1	contig00163	MPH_03308	602345	604488	None	3340	428	20767	No_constitutive_exon_found_in_species
CGGCCGCGAGGAGCACTCTTTGTGAGCGCCCCGCTAACGTCATAGGGCAGAA	612864	615174	612814	612866	1	contig00163	MPH_03310	612643	616815	None	3340	428	20767	No_constitutive_exon_found_in_species
TTCGTGTTAAAGGCTTAACGAGTATCAAGGCGCTGACATTGTGGGGCCAGGG	721927	722113	721877	721929	1	contig00163	MPH_03346	720262	722113	None	3340	428	20767	No_constitutive_exon_found_in_species
TTCCTGCGGCCCCTGAAAAAAGCACCGGCCAATGGCTGATATTGGGGCAGCA	737174	737437	737487	737435	-1	contig00163	MPH_03350	734329	737709	None	3340	428	20767	No_constitutive_exon_found_in_species
GGAGCTAGCGGCTCGTCCGGGAAACAAGCTCACTGACTTGCCGGGAACAGGT	899623	899700	899573	899625	1	contig00163	MPH_03404	899431	902782	None	3340	428	20767	No_constitutive_exon_found_in_species
GCAAAATCAAATATTCTGACGCAAAGCTCACGACTCACCCGGGGAATCAGCC	973719	973963	974013	973961	-1	contig00163	MPH_03429	973305	974395	None	3340	428	20767	No_constitutive_exon_found_in_species
CTCTTTATCAACTGACGCTTGTGTGCGCGAAGCTGATAGGGCGGACGCAGGA	1037584	1037854	1037904	1037852	-1	contig00163	MPH_03448	1037197	1038288	None	3340	428	20767	No_constitutive_exon_found_in_species
CCGAAGCCCTACCAATATTCCCACTGACGCATGGTCTCGGGGCTGGACAGAT	1064557	1064722	1064507	1064559	1	contig00163	MPH_03458	1064150	1066177	None	3340	428	20767	No_constitutive_exon_found_in_species
GTCGTGTGACGACTCTTTGACACGCAGTGGCTAATCGGTGGGGCATGCAGAG	52790	53017	52740	52792	1	contig00467	MPH_11035	52412	53087	None	3340	428	20767	No_constitutive_exon_found_in_species
CGCTCCAGTACGAATCTGGAATATCTAGCTAACGCGGACGGGGTGCGCAGCT	190242	192477	192527	192475	-1	contig00467	MPH_11086	190242	192756	None	3340	428	20767	No_constitutive_exon_found_in_species
GCTGGGGAGGAATAAATGAAGCTTTGAGTAATGCTAAGGAATGGGACAAGGC	251500	251565	251615	251563	-1	contig00467	MPH_11105	249553	252291	None	3340	428	20767	No_constitutive_exon_found_in_species
ATGGATGTCGATTGTTTTAGCTTGGGCCGGAGCTAACCTCGTGGGGGCAGGT	283725	283818	283868	283816	-1	contig00467	MPH_11117	283484	284704	None	3340	428	20767	No_constitutive_exon_found_in_species
TGTTATTGATGGTGTACGTGAGAAACTTCATGCTGACAGGTGGGGCACAGGG	323393	324609	324659	324607	-1	contig00467	MPH_11131	323393	325519	None	3340	428	20767	No_constitutive_exon_found_in_species
GCGCCCACCCATCGAACTCGCGCGACACACTGACGGGTTGGGTTGGATAGGA	473594	473637	473687	473635	-1	contig00467	MPH_11185	470232	473762	None	3340	428	20767	No_constitutive_exon_found_in_species
CGTTTCAGCCAGTTACCCCGCCCGTGCCGCGCAGCTAACACGGGATGCAGAG	678188	678934	678138	678190	1	contig00467	MPH_11251	677981	678934	None	3340	428	20767	No_constitutive_exon_found_in_species
CCGGGATGGCGAAAAGGGCCCAACGTGTAAGAGGCAGTTGGCAGGGCCAGGG	780292	780311	780361	780309	-1	contig00467	MPH_11287	780292	782945	None	3340	428	20767	No_constitutive_exon_found_in_species
TTCTTGTCGAACGTAACGAAGACTGGTGGCTCACGACAGGGAGAGCGCAGTC	887985	888189	888239	888187	-1	contig00467	MPH_11324	887671	888581	None	3340	428	20767	No_constitutive_exon_found_in_species
GAATGTTTTGTTTTGTTTTGTTTTGTGCATTGGGCTGACATTGGGGATAGCT	924362	924370	924312	924364	1	contig00467	MPH_11336	923987	926302	None	3340	428	20767	No_constitutive_exon_found_in_species
GGAGGTTTGGAAGCTGGAAGAGGTGCAAGGCTGACGATCTGGGGCGGTAGAT	176349	176381	176431	176379	-1	contig00500	MPH_11902	175226	176702	None	3340	428	20767	No_constitutive_exon_found_in_species
TATGGGAAAATCCTGCTTTGGGGTGGGAGATATGCTGATGGAGTGGGCAGAG	175752	175827	175877	175825	-1	contig00500	MPH_11902	175226	176702	None	3340	428	20767	No_constitutive_exon_found_in_species
AGCTCTCCCCGTCGGCATTCCGCTGCTGACCGAGTCTGTGTGGGTAACAGCA	189353	189368	189418	189366	-1	contig00500	MPH_11905	187707	189489	None	3340	428	20767	No_constitutive_exon_found_in_species
TGCCTTTGATATCCCTTCGCGGTTGGCACTACTCCTAACTGGGTGTGTAGAT	388308	388441	388258	388310	1	contig00500	MPH_11961	387481	389035	None	3340	428	20767	No_constitutive_exon_found_in_species
ACTATTCGAAATAGGCTAGACGGGAATACTAATCTCAAGGGATACTGGAGGC	401137	401172	401222	401170	-1	contig00500	MPH_11964	399360	401478	None	3340	428	20767	No_constitutive_exon_found_in_species
GGCAGAAGAAGACGTCTGGGCGGACAACGCTTGTACTGACGGGGCTGCAGCG	355248	355379	355198	355250	1	contig00293	MPH_07128	354973	356060	None	3340	428	20767	No_constitutive_exon_found_in_species
TCGTAAGAACAGCCCACTCCACGGCTACTGGACCCGCTGACTGGGAAAAGAC	441956	442168	441906	441958	1	contig00293	MPH_07157	441652	444948	None	3340	428	20767	No_constitutive_exon_found_in_species
TGTCACGAAGGCTCGCCAGAGAGACTGACGGAAAGTTATCATCGGGATAGGC	477862	478928	478978	478926	-1	contig00293	MPH_07167	477862	479315	None	3340	428	20767	No_constitutive_exon_found_in_species
CAAATGGAATGCCGTGTCTGGAGCCGTGCTGACGTTGTTCTCGGGGGAAGTA	24298	24383	24433	24381	-1	contig00035	MPH_00708	22923	25041	None	3340	428	20767	No_constitutive_exon_found_in_species
ACGTGCGTATGTCTCAACTATTGCATGCTCATAGCTGACAAGGGCGTTAGGT	119342	120752	120802	120750	-1	contig00035	MPH_00738	119342	124416	None	3340	428	20767	No_constitutive_exon_found_in_species
GTGTTTCAGCGCATCTGGCACACGATCCATGCTGATGGGAGAGCACACAGCA	261788	263364	261738	261790	1	contig00035	MPH_00771	261536	263364	None	3340	428	20767	No_constitutive_exon_found_in_species
CGCTCGAAGCTATCCGGCCCCGCGCGGACGCGTACGGAGCAAGGGTCCAGTA	418660	419080	419130	419078	-1	contig00035	MPH_00819	418660	420618	None	3340	428	20767	No_constitutive_exon_found_in_species
GCATTGCGCCCCACCTACCATGCATGCGCTAATGCGTCGCCTGGGAATAGAG	462935	463099	463149	463097	-1	contig00035	MPH_00831	462289	463578	None	3340	428	20767	No_constitutive_exon_found_in_species
TCTTGATACACCCTGCCGGCACGAGGCTGACACCTGCGGGGGGGAAACAGTG	509876	510521	509826	509878	1	contig00035	MPH_00853	509394	512143	None	3340	428	20767	No_constitutive_exon_found_in_species
GGGTTTGATGACTTTGTGTGACGGAGTTCGACTGACGAGTATGGGTGCAGCT	594907	595105	595155	595103	-1	contig00035	MPH_00880	594440	596344	None	3340	428	20767	No_constitutive_exon_found_in_species
TAGACTACCTTTCGGGGAAGAGGACAGCTGCTGATTTGTGGGTGGATTAGAC	594714	594849	594899	594847	-1	contig00035	MPH_00880	594440	596344	None	3340	428	20767	No_constitutive_exon_found_in_species
GTGGGTCATGGCATCGCTACCGCAAAGACCTCGTGTTGACAATGGGCCAGGG	110202	110623	110152	110204	1	contig00517	MPH_12324	109879	112304	None	3340	428	20767	No_constitutive_exon_found_in_species
CTGCTGGGGAGGATGCTTTTCGACCTTCGCTGACTTGTTTCGGGATGTAGGT	266222	266362	266412	266360	-1	contig00517	MPH_12374	266222	267415	None	3340	428	20767	No_constitutive_exon_found_in_species
CTTCGCGGTACATAGAGTTGATTGGGCAACCCTTCTGACACGGGCAACAGAC	547955	548323	547905	547957	1	contig00517	MPH_12466	547747	549005	None	3340	428	20767	No_constitutive_exon_found_in_species
GCTGGGCGCTGCGGAGGTGGCGAGGGCTGTGCAATGGATGAGCCGGGCAGAG	2545	3034	3084	3032	-1	contig00207	MPH_04206	2545	4385	None	3340	428	20767	No_constitutive_exon_found_in_species
CTAGCGTGCGCTGACTCTTTTTGTCTTTTTGGCATGGGACGCGGAAGTAGGC	62743	62843	62893	62841	-1	contig00207	MPH_04230	62210	63318	None	3340	428	20767	No_constitutive_exon_found_in_species
CGGCTGTCTTTTTTCGGAGAAACACTGGGTGAATGACGTGGGGCCAATAGAT	272176	272620	272126	272178	1	contig00207	MPH_04298	271882	272620	None	3340	428	20767	No_constitutive_exon_found_in_species
TGCAGCCCCGCGCGAGACATGGAGGCGGAGTATAATGCGTGGGGGCACAGTA	282744	282925	282694	282746	1	contig00207	MPH_04301	281977	282925	None	3340	428	20767	No_constitutive_exon_found_in_species
GCGTTGGGATATACGAAGAATATCAAAGACACTTTCGTACTGGGCAACAGGA	346841	346974	346791	346843	1	contig00207	MPH_04319	344941	346974	None	3340	428	20767	No_constitutive_exon_found_in_species
AGACTTGAAGACGGTCTCGTGGTAAGACTGCATTTGCTGACGGGGTGCAGTT	418671	419434	418621	418673	1	contig00207	MPH_04341	417687	419729	None	3340	428	20767	No_constitutive_exon_found_in_species
AACGTGTATTTCTCGTAAGATTGTTCTTTCTCACCTAAGGGGATGTGCAGGC	432680	432934	432630	432682	1	contig00207	MPH_04344	432407	432934	None	3340	428	20767	No_constitutive_exon_found_in_species
CGTCGTGTTGCCGCTGCATGCGCTCGTCCGCTAACTCGCGGGTGGAACAGGA	30735	31128	31178	31126	-1	contig00414	MPH_09504	30735	34163	None	3340	428	20767	No_constitutive_exon_found_in_species
AGCGTAATTCCCATCATTACTGGTGGAAGCTGACCTGTCTGACCGGGTAGCT	96665	97085	97135	97083	-1	contig00414	MPH_09532	93620	97414	None	3340	428	20767	No_constitutive_exon_found_in_species
TTCCACGAGTCCAGAACATGAGCACGTTTACTGACGGGAACAAACAACAGCC	220322	220445	220495	220443	-1	contig00414	MPH_09571	219699	220986	None	3340	428	20767	No_constitutive_exon_found_in_species
AGCTTTGCCAACCGACCACTATTGAGGTTGGATTCTGACGCCGAGGGCAGGC	37342	37450	37500	37448	-1	contig00267	MPH_06231	37342	39856	None	3340	428	20767	No_constitutive_exon_found_in_species
CTAGGTAAGCCTCCGCCGATGCCTCTCCCCAAACCCGCTGACTGGGGCAGGC	78795	79256	78745	78797	1	contig00267	MPH_06246	78685	79256	None	3340	428	20767	No_constitutive_exon_found_in_species
GCTCTTGTGCAGCTGGTGTTAAGATCGACTAGGAGTAACGAAGGGAACAGAA	111993	112044	112094	112042	-1	contig00267	MPH_06257	103935	112482	None	3340	428	20767	No_constitutive_exon_found_in_species
TACACCACCCCACGCCTTCCAATACTGACCCTCGCTTGGGAGGCTGAAAGGA	314474	315082	315132	315080	-1	contig00267	MPH_06318	313364	315355	None	3340	428	20767	No_constitutive_exon_found_in_species
GGAGGGGGCATTGCAAGAAAAGAAGAAGAGTGCTCATGATGGGTGTGCAGCT	349418	349753	349368	349420	1	contig00267	MPH_06332	348658	350688	None	3340	428	20767	No_constitutive_exon_found_in_species
AATCAACACGATGAATTACGCGCGAGGACGGCTGTTGACAATCAGGGCAGGG	363750	363846	363896	363844	-1	contig00267	MPH_06336	363330	366123	None	3340	428	20767	No_constitutive_exon_found_in_species
TTTTCATTTAAAGTGGGCGGCTTCGCTAATAAAAAATGGGGGGAACCCAGGT	180814	181271	180764	180816	1	contig00526	MPH_12755	178751	181271	None	3340	428	20767	No_constitutive_exon_found_in_species
GGCTCGGATACAGGATGTGCATGTGCTGGTGGCTGACTAAATGCGGGCAGGG	248522	248853	248903	248851	-1	contig00526	MPH_12771	247871	248951	None	3340	428	20767	No_constitutive_exon_found_in_species
CAAGTATGTGTCCATGAGCCGGATTATCGATTGCGGCTCACGGGAATAAGGG	303546	303583	303633	303581	-1	contig00526	MPH_12786	300915	303953	None	3340	428	20767	No_constitutive_exon_found_in_species
TGAGGCTCAATTGCTTCTGAGGTAAGCTCGCAAGCTGACGGGATGAACAGGC	122848	123050	122798	122850	1	contig00083	MPH_02081	122298	124084	None	3340	428	20767	No_constitutive_exon_found_in_species
ACACGCAACAAGACACGCGCCCCGAGCCTTCCCACTAACGGGACAACTAGGT	143270	143329	143379	143327	-1	contig00083	MPH_02085	143020	143430	None	3340	428	20767	No_constitutive_exon_found_in_species
GAGGAGGAGGAAGGGAAGATGGAGAGGGAGAGGATTGAGGGGGAGGGCAGCG	303306	303733	303783	303731	-1	contig00083	MPH_02139	303306	307178	None	3340	428	20767	No_constitutive_exon_found_in_species
ACCAGAATATTGCAATAATACCATCATTCAGCCTCGAAAGCGGGGCGCAGCT	24732	25311	24682	24734	1	contig00387	MPH_09108	24250	25311	None	3340	428	20767	No_constitutive_exon_found_in_species
CTTCTTCTGACACGCCTGGTATGGGACGATGGTGTTGACTATGGGTACAGAC	64156	64419	64469	64417	-1	contig00387	MPH_09120	63252	65382	None	3340	428	20767	No_constitutive_exon_found_in_species
GCGAGGCAGTTAGCGGAGGCGCCGGAGACACATTGGAGTTGGGGGGTCAGGG	85695	85753	85645	85697	1	contig00387	MPH_09126	84586	85753	None	3340	428	20767	No_constitutive_exon_found_in_species
AAGGACGAAGAACCTTCCAATAACGTACATTTGCCCCTTGGGTAAAACAGAA	268129	268450	268079	268131	1	contig00387	MPH_09181	267010	268450	None	3340	428	20767	No_constitutive_exon_found_in_species
GCATCTTCGGCATCTCTGACGGAATCGCAGAGCTAACGCCCGGGCGGCAGGT	320957	321311	321361	321309	-1	contig00387	MPH_09197	320957	322077	None	3340	428	20767	No_constitutive_exon_found_in_species
TGGTGGCGGAAAAGACTAGGGCCCCACAACCTATTGACAGGGGCAAGCAGGC	204358	204408	204458	204406	-1	contig00229	MPH_05117	204358	205092	None	3340	428	20767	No_constitutive_exon_found_in_species
CACAGGCTTCCTCAAATCCAGGTCCACGAGGTGCATACTCATGGGCATAGAG	304395	304526	304345	304397	1	contig00229	MPH_05142	303240	304614	None	3340	428	20767	No_constitutive_exon_found_in_species
TGCGCTCTGGCATGGCAAATCATCACTAGTGACACGCTCAAAGGGTCAAGGC	318157	318544	318107	318159	1	contig00229	MPH_05145	317844	318544	None	3340	428	20767	No_constitutive_exon_found_in_species
TTGGCAATATTGGTGTTTGGCTGGTGCGCTAACGGACTTCGGCTGGGCAGCT	322291	322450	322241	322293	1	contig00229	MPH_05146	321733	322450	None	3340	428	20767	No_constitutive_exon_found_in_species
CTTTTCATGATTAGTTGCAACAACGAAGGCTAAGTTGTATGGGATTGCAGGG	331839	332416	332466	332414	-1	contig00229	MPH_05150	331839	332781	None	3340	428	20767	No_constitutive_exon_found_in_species
CTGGATACATTGATGGGATGGAATATCCGGATGCTGACGGGAAATTGTAGTC	41473	41722	41772	41720	-1	contig00337	MPH_07999	41395	42314	None	3340	428	20767	No_constitutive_exon_found_in_species
ATGTTTACCCAGATCCCAGCTTCATCGCGGCCCGCTGATCAAGGGCGCAGAC	119461	119628	119678	119626	-1	contig00337	MPH_08025	118657	120316	None	3340	428	20767	No_constitutive_exon_found_in_species
TCGAGTATGTAAATCTCCGACAGCCAGCGACCGCTTACTAACAGGGCCAGTG	167965	169076	167915	167967	1	contig00337	MPH_08043	167911	169150	None	3340	428	20767	No_constitutive_exon_found_in_species
AGGATGCCCTCCTGACTCTCGCCGGGAACCTCGCTAACATGGGGGTTCAGCA	26038	26324	25988	26040	1	contig00451	MPH_10447	25761	27195	None	3340	428	20767	No_constitutive_exon_found_in_species
AGAGAGAGAGAGAAGTGAGAGGCAGAAAACTAACAAGTGGGCACAAACAGCA	28412	28761	28811	28759	-1	contig00451	MPH_10448	28412	30466	None	3340	428	20767	No_constitutive_exon_found_in_species
CGAGTATGACCGTCTGGGTAAACTATCGCGAGAAACTGACGGGAGAGTAGGT	89790	90661	90711	90659	-1	contig00451	MPH_10468	89790	91380	None	3340	428	20767	No_constitutive_exon_found_in_species
TTCTGTCGATATAGCCGGTACGTAGTCCTGCTGACGCGTAAGGGACAAAGAG	123649	124247	124297	124245	-1	contig00451	MPH_10479	123527	124574	None	3340	428	20767	No_constitutive_exon_found_in_species
GTGCAATTTTGCATTGCTGAACAGTGCTGAAACTTGAATTTGGGAAACAGAC	255769	257843	255719	255771	1	contig00451	MPH_10526	255345	259324	None	3340	428	20767	No_constitutive_exon_found_in_species
CTTCCTGCTGTTGGGGTTGGTTCGATGAGCTGATGTACGGGGAGATGCAGCT	54386	54625	54336	54388	1	contig00218	MPH_04693	53910	55612	None	3340	428	20767	No_constitutive_exon_found_in_species
AGCGCAAGAAGTTTGTAATGATCCCTGGCCTTTTTTAAACGCCTGGGAAGGT	56567	56805	56855	56803	-1	contig00218	MPH_04694	56567	57357	None	3340	428	20767	No_constitutive_exon_found_in_species
GGTAAGACCAGCCTTTACAAGTCCCTTACTGGATACTGACACGGGATCAGGC	104728	105204	105254	105202	-1	contig00218	MPH_04710	104728	105704	None	3340	428	20767	No_constitutive_exon_found_in_species
ACAGCAGCAGGACTCTTTCGGGGGGTAGTACTGACGCCGGTGGGAAACAGTG	119857	120032	119807	119859	1	contig00218	MPH_04715	119227	120032	None	3340	428	20767	No_constitutive_exon_found_in_species
TCTCAGTCCGTGTCTGCATCGGCACTGAGGCTGACAATATGGGCGCATAGTT	146245	146429	146195	146247	1	contig00218	MPH_04721	146098	147110	None	3340	428	20767	No_constitutive_exon_found_in_species
ATTTTTCCATTGACAGGCGTTGCCTACTCAAAAGCGCCCGAATGGGCCAGGC	304018	304894	303968	304020	1	contig00218	MPH_04768	303783	306056	None	3340	428	20767	No_constitutive_exon_found_in_species
GCCACCCTACGATGCTTTCCCCATATCAGTATTAACGGGTAGATCGATAGAG	304951	305054	304901	304953	1	contig00218	MPH_04768	303783	306056	None	3340	428	20767	No_constitutive_exon_found_in_species
GGTTCTGCCTGCGGTCAAGCGGCGGTGGCGACCAGCTGACGGGAAATTAGGG	65541	65590	65640	65588	-1	contig00413	MPH_09409	63861	67441	None	3340	428	20767	No_constitutive_exon_found_in_species
TAATCGAGGAAAGGAAGGCGTTTGGAGCTCGTGCTAACGGGTAGTGATAGTT	160211	160322	160372	160320	-1	contig00413	MPH_09436	159540	160858	None	3340	428	20767	No_constitutive_exon_found_in_species
TCGACTGCTGACAGCCAACGCGTAAATATCACGGCTAACAAAATGGGCAGGG	249489	249552	249439	249491	1	contig00413	MPH_09467	249160	250737	None	3340	428	20767	No_constitutive_exon_found_in_species
GTATTTATAATTTTTCCCTCCTGATAACTTCAACTGACTTGAGGGATTAGGT	132999	133031	133081	133029	-1	contig00170	MPH_03868	132999	134013	None	3340	428	20767	No_constitutive_exon_found_in_species
GGACGAAATGCTGGCCTTTGCTGATGCTCGGGTTTTTGGTGGGGTGATAGGT	205214	205341	205164	205216	1	contig00170	MPH_03886	204682	206494	None	3340	428	20767	No_constitutive_exon_found_in_species
CCCCCACCGCGCCGCAACACAGCCGGGTGGCATTGCTAAAGGGGGTCCAGCG	217031	217834	217884	217832	-1	contig00249	MPH_05441	217031	218328	None	3340	428	20767	No_constitutive_exon_found_in_species
TGGAAAGAAAGAAAGAAAGAAAGAAAGTAATACTGATCCGGGCTGGGCAGAA	274413	274653	274363	274415	1	contig00249	MPH_05456	273124	274653	None	3340	428	20767	No_constitutive_exon_found_in_species
TGGAGAGCTTGTTGATAGATGAAGATATGGAGGAGCTGACAATGGGACAGAC	289937	290068	290118	290066	-1	contig00249	MPH_05462	287676	290681	None	3340	428	20767	No_constitutive_exon_found_in_species
GGCATATCTGGCCTGGGCGCCATGTGACGCAATGGCTGACTGGGGTGCAGCA	185103	185235	185053	185105	1	contig00334	MPH_07861	184498	186567	None	3340	428	20767	No_constitutive_exon_found_in_species
CGCGTTTTCTTTAGCCGCGAAGGCGTGGACCCTGGCTAACGCGGGCGCAGTC	234078	235256	235306	235254	-1	contig00334	MPH_07877	234078	235935	None	3340	428	20767	No_constitutive_exon_found_in_species
GCCCAGAGTATCCTCAGGGGACATGTACTAACATGGCCGTGGGGCTCAAGGT	266484	266882	266932	266880	-1	contig00334	MPH_07889	265925	267858	None	3340	428	20767	No_constitutive_exon_found_in_species
AGGTAAGAAGTGTGGGGTATTGAATGTTCGAAGGCTGACTTGGGACATAGTT	269742	269840	269692	269744	1	contig00334	MPH_07891	269313	273378	None	3340	428	20767	No_constitutive_exon_found_in_species
TCGTAAGCATTCTCAAGAGCATACACATAGGTGTTTCTGATGGGAAGCAGCT	269888	269937	269838	269890	1	contig00334	MPH_07891	269313	273378	None	3340	428	20767	No_constitutive_exon_found_in_species
TGCCGCAGTGGTCCGGAATGTGATAGAGCTCCGCTAAGGGATGATTGAAGGT	289585	289733	289535	289587	1	contig00334	MPH_07900	289203	291184	None	3340	428	20767	No_constitutive_exon_found_in_species
AGTCTCACCCCGACCGGCTCGCCTGCGTGATCGCTAACGTCAACGGGCAGAT	61294	61714	61244	61296	1	contig00167	MPH_03674	60660	61714	None	3340	428	20767	No_constitutive_exon_found_in_species
CCCAATAGACCATTGGTGACTGGTACAGGCACTGATGCAGGGTATGACAGAT	235408	235510	235560	235508	-1	contig00167	MPH_03739	235408	238349	None	3340	428	20767	No_constitutive_exon_found_in_species
TATGAACCACCCGTCGCGTTCTTCTGAGCATCTTACTTAGCAATGGGTAGGA	249140	249504	249554	249502	-1	contig00167	MPH_03743	248231	250400	None	3340	428	20767	No_constitutive_exon_found_in_species
CACATAACTACCATCCCACTGGAAGTAAAGCTAATACTTGAGCTGGGTAGGT	55015	55090	55140	55088	-1	contig00426	MPH_10022	54451	55735	None	3340	428	20767	No_constitutive_exon_found_in_species
ATGTGGGGCGAGCTAAAACGTTGAGAGTGCAGGCTGACTGGGATACGCAGAG	63758	64057	64107	64055	-1	contig00426	MPH_10026	63758	64936	None	3340	428	20767	No_constitutive_exon_found_in_species
GTACCTCTTCCAATCTTCTTCCTGCTTTCTGCATTTCTAACACAGGGTAGCC	157239	157475	157189	157241	1	contig00052	MPH_01338	156935	157663	None	3340	428	20767	No_constitutive_exon_found_in_species
TTTGAGTACTGCTGCGAGGCCGGGCCGGCTTTGACTAACGGGTGGCGCAGGG	262186	262336	262136	262188	1	contig00052	MPH_01376	258627	262797	None	3340	428	20767	No_constitutive_exon_found_in_species
TGGGGGTTTTCTCTGTTTGCAATCATTTGGCTGACGGGTGTGGAACGCAGGG	38795	38965	39015	38963	-1	contig00008	MPH_00157	38795	39671	None	3340	428	20767	No_constitutive_exon_found_in_species
GGTAAGGCTACTCCTGACTTTTCCAGGGGCCCAAGCTAACAGGGCCACAGGC	204755	205234	204705	204757	1	contig00008	MPH_00218	204473	205821	None	3340	428	20767	No_constitutive_exon_found_in_species
TACTACGTTAGAAGACTATTTCCCCGGGATATGTTGCTAACGGGATGCAGGA	259253	259878	259928	259876	-1	contig00008	MPH_00239	259253	260765	None	3340	428	20767	No_constitutive_exon_found_in_species
CCCACAATGGCTTCGGTCTGACCTCGCGGCTCTTGCTGATGGGTAGATAGGT	267590	267724	267540	267592	1	contig00008	MPH_00243	267419	269062	None	3340	428	20767	No_constitutive_exon_found_in_species
TAAGCACCGCGGCTTCCTACCGGCCGTGCAAAGTCACTGAGGGGATACAGAC	167056	167140	167190	167138	-1	contig00165	MPH_03551	166248	167476	None	3340	428	20767	No_constitutive_exon_found_in_species
AGGTTGCCGACCGGCAGACCCAAAGAAGTCAGCTGACGGTGTGGGCGCAGTT	196921	196987	196871	196923	1	contig00165	MPH_03558	195835	197229	None	3340	428	20767	No_constitutive_exon_found_in_species
CTCCTCTCCCCCTCCACGGCTACCGACGAGGGTAATCGATGTGGGATCAGAC	254979	256553	254929	254981	1	contig00165	MPH_03580	254391	256553	None	3340	428	20767	No_constitutive_exon_found_in_species
TGTGAACTATAGCGTCACGCCTGTGGTGTGGAAAACATTGGGGTACATAGGC	81164	81195	81245	81193	-1	contig00375	MPH_08764	81164	81985	None	3340	428	20767	No_constitutive_exon_found_in_species
CCTGTTTTGCCCGCTTCCCAGGAGAAACCGCACTGATGCAAGAGGGACAGGA	123311	123419	123469	123417	-1	contig00375	MPH_08780	122798	123785	None	3340	428	20767	No_constitutive_exon_found_in_species
CATGAGGTGTGTTGATTCTTCGAGGCCGTTGCTGATCGGTTTGGGAACAGCT	202088	202240	202290	202238	-1	contig00375	MPH_08810	200018	203206	None	3340	428	20767	No_constitutive_exon_found_in_species
TACCAAATTTCTGTTTTCTGGTTTCGTCAGCGAACCATTGACGGGACAAGGA	47143	47457	47093	47145	1	contig00215	MPH_04547	46370	48248	None	3340	428	20767	No_constitutive_exon_found_in_species
TACCATCAAACACTCAAGTAGTGCACACGAATGCTAATGGGAAAATCCAGAC	133798	134056	134106	134054	-1	contig00215	MPH_04572	133583	134450	None	3340	428	20767	No_constitutive_exon_found_in_species
AGTTTTCCCCTCCACCAGCACCTCAGCCACATGAATTAACGGGATTGCAGCT	265895	266652	266702	266650	-1	contig00215	MPH_04611	265895	267743	None	3340	428	20767	No_constitutive_exon_found_in_species
GACCAAGTCCCGTTGGACCACTCAGTAACTTACCAAGAGTTGGGGCACAGGA	52789	53250	53300	53248	-1	contig00518	MPH_12475	48257	53445	None	3340	428	20767	No_constitutive_exon_found_in_species
TTGATTTATGTTCCAACAACAATGCTAGAGGAAACTTCCAATGGGCCAAGAT	209598	210651	209548	209600	1	contig00518	MPH_12523	209144	210651	None	3340	428	20767	No_constitutive_exon_found_in_species
GCGCGTGCTGGGCGAGAGCCAGCGGAGCAAGCTATTGACCGGTGGGACAGAG	248334	248765	248815	248763	-1	contig00518	MPH_12538	246825	249539	None	3340	428	20767	No_constitutive_exon_found_in_species
AAGTATTTACTCTCGTTGAATGCTGCAAGCTAGCTGACTGGGAGTTGCAGAA	93435	94227	93385	93437	1	contig00564	MPH_13058	90149	94227	None	3340	428	20767	No_constitutive_exon_found_in_species
TCAAACACAAGGCAAATCTCGGCTAACGTGGGGGTCGCGGGAAAATGCAGGC	175409	175667	175717	175665	-1	contig00564	MPH_13079	175409	180604	None	3340	428	20767	No_constitutive_exon_found_in_species
TCTTTCTGAAATCATTTTGGCTCGCGACGGCAAACTAATAGCGGGCACAGAC	196062	196500	196550	196498	-1	contig00564	MPH_13083	194425	197103	None	3340	428	20767	No_constitutive_exon_found_in_species
GCGTAAGTTTCATTTCCTTGAAGTTTGCTATATCTGCTAAGAGGGCACAGCG	206503	206635	206685	206633	-1	contig00564	MPH_13086	206503	208123	None	3340	428	20767	No_constitutive_exon_found_in_species
GAGACGGAAGTGCTGTGGCATGGAGAGCTGAGGCGCTAACCGGGCAACAGGG	70632	70885	70935	70883	-1	contig00073	MPH_01750	69710	71139	None	3340	428	20767	No_constitutive_exon_found_in_species
CGTGTTTTGCTGTTTCACCGGCTTCGCTGATGCTGACACGAGCGGGACAGTC	92132	92557	92607	92555	-1	contig00073	MPH_01757	92132	93790	None	3340	428	20767	No_constitutive_exon_found_in_species
GTAAGTTCTCCAGATCCGCCCAAGACCTGATGCTGACAAGGGAAAAAAAGAC	130868	131081	130818	130870	1	contig00073	MPH_01768	130691	131505	None	3340	428	20767	No_constitutive_exon_found_in_species
AGATACTACAGGTAACAGATGGAGCAACTGCTGAAATGGGCGGACAACAGGT	235624	235884	235934	235882	-1	contig00073	MPH_01808	235624	236914	None	3340	428	20767	No_constitutive_exon_found_in_species
AGCGATCAAGGAATAAGGTCGTAGAGACTAACGATCCGAAAGTGGGTAAGGG	52767	52818	52717	52769	1	contig00347	MPH_08306	49638	52818	None	3340	428	20767	No_constitutive_exon_found_in_species
TGGGTTGAGAACGTCGGGATTGCAGAGCGTCGAGCGCTGATATGGGGCAGAC	70196	70233	70146	70198	1	contig00347	MPH_08313	69784	71869	None	3340	428	20767	No_constitutive_exon_found_in_species
GGTTCGAGCGCTGGCACAAGCAGGACCGCACTAGCGAGTCGGGCCTGAAGGT	227265	227728	227778	227726	-1	contig00347	MPH_08363	227265	228393	None	3340	428	20767	No_constitutive_exon_found_in_species
AATGAGTGAGACACTTGGCACAGACTGAAAGGCTAATTTATGGGCGGCAGGC	41777	41795	41845	41793	-1	contig00288	MPH_06847	41075	43160	None	3340	428	20767	No_constitutive_exon_found_in_species
AGAAGAAATCAGTATTGACGCGTATGTCCTTTCGTTCTTCGGGCACACAGGG	51935	52175	51885	51937	1	contig00288	MPH_06851	51099	52175	None	3340	428	20767	No_constitutive_exon_found_in_species
CTTCCCGCATCCTCGTGCCGCACATTTCAGGGTTAACACTGGGCATACAGGG	64680	68592	64630	64682	1	contig00288	MPH_06857	64050	69065	None	3340	428	20767	No_constitutive_exon_found_in_species
TTACGAAAGAGAGCGGTGGCTGACAATGGATATCGCTCCGGGATGACCAGAG	15512	15903	15462	15514	1	contig00259	MPH_05841	15175	16198	None	3340	428	20767	No_constitutive_exon_found_in_species
TGACTTTGGGGAGCAATTCCGAAATGCTTGTCTTGCTGACGAGGGCACAGAG	44596	44883	44933	44881	-1	contig00259	MPH_05854	44596	45360	None	3340	428	20767	No_constitutive_exon_found_in_species
GCTGGCGCGTCTCCGCAGGAGCCGATGGACTAATGAGAGCGCGGGACTAGGC	97575	97650	97700	97648	-1	contig00259	MPH_05871	97376	98691	None	3340	428	20767	No_constitutive_exon_found_in_species
TCTCCTTGAACGGCCCATGCCCTTGAAGTGAGCGCTAATGTTGGGGACAGTG	110341	110640	110291	110343	1	contig00259	MPH_05877	109508	110640	None	3340	428	20767	No_constitutive_exon_found_in_species
AGCTTTGTGGCTGTTAGACTGGGTGCTTATGTCTTACCGGGGTGATACAGGC	202775	203070	202725	202777	1	contig00259	MPH_05907	202437	203803	None	3340	428	20767	No_constitutive_exon_found_in_species
GTTGAGCTTGCCTTGAATGTGTGCGGACTGATAACGATGATACGGGGCAGTG	222315	222398	222265	222317	1	contig00259	MPH_05916	221588	223953	None	3340	428	20767	No_constitutive_exon_found_in_species
CACCTTCCGTCGATATGAGAATGGAGTCGAGAAGCTCACACGGGCAACAGTT	57496	57533	57583	57531	-1	contig00257	MPH_05714	56262	57920	None	3340	428	20767	No_constitutive_exon_found_in_species
CACCTCAAACGCACCCTTCAATAGCTGATCGGTGCTTCCGTGGGACACAGGT	176118	176339	176389	176337	-1	contig00257	MPH_05749	175607	176712	None	3340	428	20767	No_constitutive_exon_found_in_species
AGTAGCTTGTCGAACACCTTTGTACAGTCTTCGAGCTGGGAATCGGGCAGCT	206263	206335	206213	206265	1	contig00257	MPH_05758	205658	206335	None	3340	428	20767	No_constitutive_exon_found_in_species
TGTAAGTATTTACCGTGTGACCACTGAGTAAAACCTGACAAGGGCGATAGCT	129262	129943	129212	129264	1	contig00031	MPH_00627	127245	130418	None	3340	428	20767	No_constitutive_exon_found_in_species
TAATGAGGATCCGAGAGCATAAGCCGGCCGGCGTTATCTTGGGCGTGTAGAT	228804	229242	228754	228806	1	contig00031	MPH_00661	228421	229242	None	3340	428	20767	No_constitutive_exon_found_in_species
TCACCACCACTCTTCGCCAGACTGCTGACATTCTCTCATGGGTGATATAGTA	48124	48236	48074	48126	1	contig00090	MPH_02384	47598	49064	None	3340	428	20767	No_constitutive_exon_found_in_species
ACTACGGTAAGCATATCACAACATTGGCAGAGCAGAGACTGATGGGACAGGC	199687	200096	199637	199689	1	contig00090	MPH_02430	198689	200460	None	3340	428	20767	No_constitutive_exon_found_in_species
AGAGGAGAATGGGGATGAGGATGAGGATGAGGATCCGGAAAAGGGTGCAGAG	41195	43261	43311	43259	-1	contig00499	MPH_11801	41195	56070	None	3340	428	20767	No_constitutive_exon_found_in_species
CAAATTCGGGGTGTTAGTAACAGTGGCTGACGAGGAGCGGGAGCATACAGGT	126700	127333	126650	126702	1	contig00499	MPH_11815	126252	127333	None	3340	428	20767	No_constitutive_exon_found_in_species
CCGAGAGTTTCAGCTTAATCGGACAAGTGCCCCCGGACTGACAGGGCCAGTG	189939	190154	190204	190152	-1	contig00499	MPH_11837	189352	191793	None	3340	428	20767	No_constitutive_exon_found_in_species
AGTTTTGTCGTCGTCCCAGGGGAAATGAGGCTGATGCTGGGGGCGACTAGAT	40764	40946	40714	40766	1	contig00469	MPH_11426	39936	40946	None	3340	428	20767	No_constitutive_exon_found_in_species
TTTGACTCCTTTTGGGGTTTTGCTTTGTGCTGACGTGTCGGGGTGTGAAGCT	161206	163512	163562	163510	-1	contig00261	MPH_06008	161206	164047	None	3340	428	20767	No_constitutive_exon_found_in_species
TATGTTCACATAAGTCTTGAACTTTAGTGGCTGAACTAATGGGCATACAGCC	179970	180475	179920	179972	1	contig00261	MPH_06012	179171	181426	None	3340	428	20767	No_constitutive_exon_found_in_species
TTCCAGTCATTTCCCTGTTTGTATGTTTAACGGGTTAACGGGAGGTACAGAT	204307	204376	204257	204309	1	contig00261	MPH_06018	202562	204376	None	3340	428	20767	No_constitutive_exon_found_in_species
ATGCAAGACAAGGCGAATGTTGATACTGGGTACTCCGTTTCGGGATATAGTT	31252	31414	31464	31412	-1	contig00284	MPH_06586	30310	31786	None	3340	428	20767	No_constitutive_exon_found_in_species
TCCCCCATTTTATGCGTTTTGCTGATGAGGGGGTTTTGGGAGTAAATTAGAG	66565	66774	66515	66567	1	contig00284	MPH_06602	63311	66774	None	3340	428	20767	No_constitutive_exon_found_in_species
CGTTGTTTCACGGCCATTTGTTGCCCCAGCCGCTGACGGCGAGGGACAAGGA	103816	104160	104210	104158	-1	contig00284	MPH_06614	102695	104482	None	3340	428	20767	No_constitutive_exon_found_in_species
CTGCGAAGGCCGGACGGGGTGAGGAGTCGTAGCTGACGGGAGAATAGTAGGT	192470	192657	192707	192655	-1	contig00284	MPH_06642	192131	193022	None	3340	428	20767	No_constitutive_exon_found_in_species
AGCCTTACTCGCGGAGGAGTGGGTAGTGTTGATGCGGACGGGACACGCAGGT	125917	126168	126218	126166	-1	contig00465	MPH_10968	124146	126370	None	3340	428	20767	No_constitutive_exon_found_in_species
TGGGCGTTTTATCTTCTGCATCTGGCCTTTCTGATGGTGTGGGCGACCAGAG	137235	137440	137490	137438	-1	contig00465	MPH_10973	137235	137982	None	3340	428	20767	No_constitutive_exon_found_in_species
TTTCTTGTCTGCCAGCAACCCTGGAGTTTCCTGACGCTGGGTGGCGAAAGAT	17043	17345	17395	17343	-1	contig00462	MPH_10863	16048	17647	None	3340	428	20767	No_constitutive_exon_found_in_species
TCCCTTTTATAAATGCGACGTTGACTGTCATCTGACGTGAGTTGGGATAGCC	186223	186365	186173	186225	1	contig00416	MPH_09742	185482	186901	None	3340	428	20767	No_constitutive_exon_found_in_species
AGGATCCTGCAGCTGGGCGAATGCGTGCTGACATGTCCCTATCGGGAAAGAC	191024	191339	191389	191337	-1	contig00416	MPH_09743	190199	191634	None	3340	428	20767	No_constitutive_exon_found_in_species
GAGTCCCGCCGTCTGACTGTCTTCCAGGCTCTTCGTTTGGGTCGAGGTAGTC	2019	2580	2630	2578	-1	contig00330	MPH_07714	2019	3128	None	3340	428	20767	No_constitutive_exon_found_in_species
CACGTACACACAGCACACATCCCGGACAGGCTTTTCTGACAAAAGGGCAGCA	13242	13695	13745	13693	-1	contig00330	MPH_07718	13242	14315	None	3340	428	20767	No_constitutive_exon_found_in_species
TGCCCGCCCAATGACGTCTCGTTACACGCTAACATGGGTTTGGTGGACAGGC	28462	29919	28412	28464	1	contig00330	MPH_07722	27693	29919	None	3340	428	20767	No_constitutive_exon_found_in_species
GTGAGTCGGGAATAGTAAGGGATGGGATCACATGAGACTAACGGGTGTAGGG	65928	66039	66089	66037	-1	contig00330	MPH_07732	64719	66762	None	3340	428	20767	No_constitutive_exon_found_in_species
ACACCATCGTCGCCGGAGATAACCGGAGATTTGCTAACGGGATACAAAAGTG	21152	21294	21344	21292	-1	contig00286	MPH_06710	21152	22529	None	3340	428	20767	No_constitutive_exon_found_in_species
AGGCGGTGAATGGAGGTGTGTTGCTGACTGCGAGATTGTTGGGCGGGTAGGC	128532	128562	128612	128560	-1	contig00286	MPH_06749	128532	131044	None	3340	428	20767	No_constitutive_exon_found_in_species
TAAGTGTCTCTAGTGGAGAGTGCTGTGGCGTGGTGGCTAAATGAGGGCAGCG	208834	208906	208784	208836	1	contig00286	MPH_06776	208263	210233	None	3340	428	20767	No_constitutive_exon_found_in_species
CCACCAGGCTTCTCGTCCGTCATGCTCGAATTGCCGGAAGTGGGGCATAGCA	23173	23823	23123	23175	1	contig00014	MPH_00306	21227	25082	None	3340	428	20767	No_constitutive_exon_found_in_species
CGGGTAAGGAGATTGACCGCATGTATTGCAAAATAAACTGACTGGGTAAGGG	51079	51152	51029	51081	1	contig00014	MPH_00317	49570	51152	None	3340	428	20767	No_constitutive_exon_found_in_species
TTTCGGCGTCTGTGCGTGTGATCGACATTCGATTCCCTAACGGGCAGCAGGT	79557	80048	79507	79559	1	contig00026	MPH_00409	77075	80604	None	3340	428	20767	No_constitutive_exon_found_in_species
GTCTGGTGGATCGCTGGTCGCGTGCTGGTGGCTAACGAGCGGGTACGCAGTT	80112	80439	80062	80114	1	contig00026	MPH_00409	77075	80604	None	3340	428	20767	No_constitutive_exon_found_in_species
CGCGGCCACAGACGACGATTGGGCGGTACACTGACTTTTTGGGCCGACAGAA	80497	80604	80447	80499	1	contig00026	MPH_00409	77075	80604	None	3340	428	20767	No_constitutive_exon_found_in_species
GAGTGCCCTCTCTCTTCGAGGAACGCAACCTGCTCACAGGCGGGACACAGCG	90022	90250	90300	90248	-1	contig00026	MPH_00411	90022	91459	None	3340	428	20767	No_constitutive_exon_found_in_species
GCACCTTTTGTCTTTTCATTCAAAAAGCATGCGTCTAACCTGGGGAACAGGT	5314	5473	5264	5316	1	contig00166	MPH_03593	4763	7006	None	3340	428	20767	No_constitutive_exon_found_in_species
TGGGTCGAGGCCCTGAGAGGCGATTGCCGGTTGTGCTGACGACGGGGCAGGT	18839	18961	18789	18841	1	contig00166	MPH_03597	18150	19916	None	3340	428	20767	No_constitutive_exon_found_in_species
CTCGTTTGGCCTGCTGGTTATGTTGATTTGCGTGTCTGGGGTGAGGTCAGGT	85497	85690	85447	85499	1	contig00166	MPH_03620	83993	85690	None	3340	428	20767	No_constitutive_exon_found_in_species
GCATGCGACCTCTTTCCTTGTTTGGTGTCCTGGCTTACCATAGGGTGCAGTT	174545	175027	174495	174547	1	contig00166	MPH_03654	174004	175770	None	3340	428	20767	No_constitutive_exon_found_in_species
CCGTTCCTTTTTTTTTTTGGATATGGTTTATCGCTGACTATGGGTAATAGCG	6538	6568	6618	6566	-1	contig00453	MPH_10562	6538	8916	None	3340	428	20767	No_constitutive_exon_found_in_species
GTGAAATAACAGAGGGAAACAAATATTCAACTCGTCTAACAGCGGGTCAGGT	39587	39595	39537	39589	1	contig00453	MPH_10574	39313	40628	None	3340	428	20767	No_constitutive_exon_found_in_species
CGTAAGGCCCACCGACGCACACACATGCAAACGGCTGACGGGAAGCCCAGAC	193742	193834	193692	193744	1	contig00453	MPH_10618	192700	193964	None	3340	428	20767	No_constitutive_exon_found_in_species
TTCTTGTCCCGACAGACTTTTTTATACCTTGAGACTAACAGGGACGCTAGTG	13760	14030	14080	14028	-1	contig00055	MPH_01442	13760	19492	None	3340	428	20767	No_constitutive_exon_found_in_species
TGTAAGTCGTCGTACTGGCGGCTGGAGAGTTCCTGCTAACAGTGGGCAAGAT	61806	61840	61890	61838	-1	contig00055	MPH_01452	61304	63644	None	3340	428	20767	No_constitutive_exon_found_in_species
GTGGGACATTCCCAGCTCCTAAGTTGTTTCAATTGCTAACAGGGACACAGAA	116361	116380	116430	116378	-1	contig00055	MPH_01469	114928	116502	None	3340	428	20767	No_constitutive_exon_found_in_species
TTTCTGTCTCGCCGATCTGTGGGGTTATCACTAATGTCGTGGGGGTGCAGAT	119175	119427	119125	119177	1	contig00324	MPH_07626	117663	119427	None	3340	428	20767	No_constitutive_exon_found_in_species
CGCGTCGCTCAATCGACAGAAGAGTGGCCCATTACTAAAACGGAGGGCAGGT	118798	119285	119335	119283	-1	contig00028	MPH_00492	117138	119572	None	3340	428	20767	No_constitutive_exon_found_in_species
TCCATGCACTTTTCCCTATCCATCGAGCGGTCACTAATGCTGGGGGACAGTC	150568	150626	150518	150570	1	contig00028	MPH_00505	150352	151504	None	3340	428	20767	No_constitutive_exon_found_in_species
GTCCGACAATAACCCCTACCGGGCCTCACGCGGTATGCGGCATGGGACAGTT	198730	199588	199638	199586	-1	contig00028	MPH_00522	198730	199771	None	3340	428	20767	No_constitutive_exon_found_in_species
TGGTAATCGTCGTCATTTTACCCAGAGACCAAAAACCGGGGTAAACAAAGGC	5996	6387	5946	5998	1	contig00007	MPH_00086	5493	6387	None	3340	428	20767	No_constitutive_exon_found_in_species
ACCTATACTCCATGGTGTTCAAATGCTCATTTGCTCCTGCGGGGCAACAGGC	105498	105597	105448	105500	1	contig00007	MPH_00121	104960	105949	None	3340	428	20767	No_constitutive_exon_found_in_species
TCGTACTACCTTCAATTCGGCTGAATGGACGGGGAGCTAACAGGGGTCAGGA	173254	173751	173204	173256	1	contig00007	MPH_00137	171723	176072	None	3340	428	20767	No_constitutive_exon_found_in_species
AGGGTGGCGACGAAAGTGTCGTCGCTGTCCAGCCAGCTGATGGGGAAAAGGA	193568	204452	193518	193570	1	contig00007	MPH_00140	182510	204452	None	3340	428	20767	No_constitutive_exon_found_in_species
GAGTAAGCCTTTCATTCCCTCTTGCACAGATCAAAATATTGACCGGGCAGCC	6823	6996	6773	6825	1	contig00221	MPH_04826	6712	7940	None	3340	428	20767	No_constitutive_exon_found_in_species
GTCGCGATTGCCCGAATAAACTAGAGTACCGGCTGATTGGGGCATAACAGAG	8176	8209	8259	8207	-1	contig00221	MPH_04827	8054	8521	None	3340	428	20767	No_constitutive_exon_found_in_species
AATTTGGGGAGGGGGACGGGGTTTCCTGTGGGAAAGCGTTTGGGGAACAGTG	81453	81583	81403	81455	1	contig00300	MPH_07426	79510	83359	None	3340	428	20767	No_constitutive_exon_found_in_species
CATCCCTCTGTTCTTCGCCAGCTTGGACATGGACACTGACGTCGGGGCAGAG	47525	47622	47475	47527	1	contig00419	MPH_09825	47164	47622	None	3340	428	20767	No_constitutive_exon_found_in_species
CGGGCAGCCCAAGTGAGTCAAATGCTGCATAGACCTGGATGTGGGGGCAGCT	111909	112437	112487	112435	-1	contig00419	MPH_09848	110170	112776	None	3340	428	20767	No_constitutive_exon_found_in_species
GATTATCAGGCTGATCGGATGGCGCGCTTCCTTTGTTGCGGGATGTACAGAG	191283	191367	191233	191285	1	contig00419	MPH_09870	190929	191367	None	3340	428	20767	No_constitutive_exon_found_in_species
CCTTTCACGGCAGAAAAGCGCCAATTTCGTTATACTCATCAAGGGGTAAGGT	119761	120483	119711	119763	1	contig00266	MPH_06193	119271	120483	None	3340	428	20767	No_constitutive_exon_found_in_species
TAAAATCGCACAATAACGCTTAGAGATGCATTGGCTGATCGGGGTACTAGTC	170144	170339	170389	170337	-1	contig00266	MPH_06212	170002	170748	None	3340	428	20767	No_constitutive_exon_found_in_species
TCTGTTAGCACCCCAAGAACACTTCCTATACGTCCGCTGACATGGGACAGAT	18458	18622	18672	18620	-1	contig00085	MPH_02178	17513	20132	None	3340	428	20767	No_constitutive_exon_found_in_species
ATACGAGCTTCGTCAATCTAAGTCCTAACGACTAAATTAGTGGGGAAAAGAT	29969	30238	30288	30236	-1	contig00085	MPH_02183	29583	30437	None	3340	428	20767	No_constitutive_exon_found_in_species
GTCAGTCTCCCAAACGTACCCCACACTAGCCTTGCTAACAAGGGCGACAGGG	61972	62035	62085	62033	-1	contig00323	MPH_07566	61433	62948	None	3340	428	20767	No_constitutive_exon_found_in_species
AGGTAAGGAGCCTCAAAATATCTTCTCGAAACACTACTAACGCGGGACAGAC	56370	56610	56660	56608	-1	contig00468	MPH_11380	54161	59870	None	3340	428	20767	No_constitutive_exon_found_in_species
TTGATATTCGATGAGTTCTTTGAGAGAAGAGAGGCTGACTCGATGGGTAGTG	108179	108922	108129	108181	1	contig00468	MPH_11390	105584	109131	None	3340	428	20767	No_constitutive_exon_found_in_species
CGCAGGATATGGATTGTTTTGGCTGGCAGGCGCTGACTGGGACGACGCAGGC	161964	162103	162153	162101	-1	contig00250	MPH_05516	161964	162802	None	3340	428	20767	No_constitutive_exon_found_in_species
CGGCTTTTTGTGTGTGGAGTGGGAAACAATTTCTTTATTGGTTGGGAAAGGA	168967	169310	169360	169308	-1	contig00250	MPH_05517	168967	169669	None	3340	428	20767	No_constitutive_exon_found_in_species
CGAAGAAGATTCAAGAGAGGAACGGATCGGGGCTGATTGGGAACGAACAGGT	65979	66269	66319	66267	-1	contig00505	MPH_12181	65979	66924	None	3340	428	20767	No_constitutive_exon_found_in_species
ACAGATGCATGCGCCAAGGACATGGGAAAGCAAAGACTGACAAGGGGCAGTG	71815	71999	72049	71997	-1	contig00505	MPH_12182	71241	73650	None	3340	428	20767	No_constitutive_exon_found_in_species
ACCAGTCGCTCGGTGGTCCGATGGAGGGTCAGAGGCTAACGGGTGAGCAGTT	59009	59347	59397	59345	-1	contig00088	MPH_02295	58564	60408	None	3340	428	20767	No_constitutive_exon_found_in_species
TGGCCCTCAGGGAACGCTGGAGCTAACGTTCTCCCCGCTGGGTTAAACAGGC	109281	109374	109231	109283	1	contig00088	MPH_02316	109044	109589	None	3340	428	20767	No_constitutive_exon_found_in_species
GTGCGTATGGCCTACTTGTTTCTGTTGCATAAAACATTGACAGCGGGAAGCC	130651	130843	130601	130653	1	contig00456	MPH_10692	130409	135961	None	3340	428	20767	No_constitutive_exon_found_in_species
ATGCAGTTTTTCTGGACCGACGTGATAAACGATTCTGACGGGGACGACAGCG	54131	54829	54879	54827	-1	contig00217	MPH_04627	53601	55046	None	3340	428	20767	No_constitutive_exon_found_in_species
TTTCTGAGAGAGTTGGCAGATAGGATCAGATACTTACATTGGGGAACTAGCT	158493	158747	158797	158745	-1	contig00217	MPH_04666	158020	161475	None	3340	428	20767	No_constitutive_exon_found_in_species
TCCCCCTGCCGGACCAATCGCCGAGTCTTTCTGGCTGACTGGATGGGCAGGA	1809	2000	1759	1811	1	contig00495	MPH_11595	1486	2000	None	3340	428	20767	No_constitutive_exon_found_in_species
GTTTTATACGAAGGGGTGTGCAATCGGGTGCGCTTTTACGGGATTGATAGTT	105328	105422	105472	105420	-1	contig00495	MPH_11625	105328	106959	None	3340	428	20767	No_constitutive_exon_found_in_species
GTCTCTTCTCCCGTGATTTTTCTAGCCTTCTGAGACTGACAAGGGAGCAGGT	18133	19088	19138	19086	-1	contig00094	MPH_02502	18133	19948	None	3340	428	20767	No_constitutive_exon_found_in_species
GAGCTGCCTTCCTTTCGCGGCAACTGCTTCTGCAGCTGGGGTGAGCATAGAG	28499	28778	28449	28501	1	contig00094	MPH_02507	28381	28778	None	3340	428	20767	No_constitutive_exon_found_in_species
CACGTCAGTCCCTGTGCTCCTGATGCTAGTCATGCACTTACAATGGGCAGCT	67849	67912	67962	67910	-1	contig00348	MPH_08400	67070	68273	None	3340	428	20767	No_constitutive_exon_found_in_species
CTCACGCATGAGCATGAAGAATGAAAGTGTTGCTGATGCAGGGCGCGCAGCT	67164	67311	67361	67309	-1	contig00348	MPH_08400	67070	68273	None	3340	428	20767	No_constitutive_exon_found_in_species
AGCCATTTTCAGGCAGACAAGATGGTCATTCAAGCTAACCAATCGGGTAGAT	24675	24838	24625	24677	1	contig00265	MPH_06100	23195	25470	None	3340	428	20767	No_constitutive_exon_found_in_species
CGTAAGGCTGCTTGTGAGAGCTCTCGGTGGCAGAGCTCCGGGTGAGGCAGGA	74065	74098	74015	74067	1	contig00265	MPH_06112	72993	74098	None	3340	428	20767	No_constitutive_exon_found_in_species
CGCTGAAGGTTAGGTGCGCGATTGAGGTCGAGCTGGACAGGGGGTATCAGGT	36255	36293	36343	36291	-1	contig00232	MPH_05178	36255	38375	None	3340	428	20767	No_constitutive_exon_found_in_species
TGGCGTCGAGATGGACATGAACGGAGTTACTGGATCCTTGGGACTGGCAGGC	109779	109840	109729	109781	1	contig00232	MPH_05201	108002	114497	None	3340	428	20767	No_constitutive_exon_found_in_species
TTTAGCATGCCCCTGTCAGCGCAGAGCTCGTTGTACTAACGGGAAGACAGCT	122171	122639	122689	122637	-1	contig00232	MPH_05205	122171	123536	None	3340	428	20767	No_constitutive_exon_found_in_species
GATGTGAGCTTGATTGGGAACAGCTACGTGGTGACGGTGGGCGGGTACAGCT	123256	123322	123372	123320	-1	contig00100	MPH_02725	123256	124788	None	3340	428	20767	No_constitutive_exon_found_in_species
GTTCTTTCTATCTCTGCAAGAAGCTGCACATGCGCTAATGGGACGTGCAGGC	133634	135211	135261	135209	-1	contig00100	MPH_02728	133634	135751	None	3340	428	20767	No_constitutive_exon_found_in_species
GATTGTTCTGCTTTTGCTCCGCCGTCAAAGAATGCTGACCGTGGGCGTAGAG	80736	81331	80686	80738	1	contig00030	MPH_00559	80289	82542	None	3340	428	20767	No_constitutive_exon_found_in_species
TTCATTTTGTGTCATCTCGGAGTACTGTATTTTTGCTGATCGGGTGGTAGTG	118817	118968	119018	118966	-1	contig00099	MPH_02675	118140	120207	None	3340	428	20767	No_constitutive_exon_found_in_species
CTGCGTCCTTTCTCAGACGATAGAATCGGAGCACGCTAACAAGGGCACAGAC	136011	136769	135961	136013	1	contig00099	MPH_02681	134933	136769	None	3340	428	20767	No_constitutive_exon_found_in_species
GAGCGTTGCACCGTATTATTCAGATCGACGAGGTTGGGGAAGGCTGACAGTA	87830	88031	88081	88029	-1	contig00208	MPH_04384	87830	88337	None	3340	428	20767	No_constitutive_exon_found_in_species
AGCAGCAGCAGCAGCAGCGCCAGCACATCTGTCGGCTCGGGATCGGCAAGCG	51442	51508	51558	51506	-1	contig00378	MPH_08911	51442	52254	None	3340	428	20767	No_constitutive_exon_found_in_species
CGCTATTTGAAGCTTGCAACAAGGACCACTAATGACGTAATGATGGGTAGGT	101064	101073	101014	101066	1	contig00378	MPH_08926	96991	101073	None	3340	428	20767	No_constitutive_exon_found_in_species
CAGGACCATGCGAAACCGCGTCGTAGCTGACAATACACGGGAAATATCAGAG	49521	49803	49471	49523	1	contig00269	MPH_06371	49167	49803	None	3340	428	20767	No_constitutive_exon_found_in_species
TTAAACGTGAGGCGCGCATGATTGTGACTGGAACGGATGATGGCGGGCAGCG	144529	144618	144479	144531	1	contig00269	MPH_06398	142984	144618	None	3340	428	20767	No_constitutive_exon_found_in_species
CTATTATACACTGCCCTCTACAACGAACATCCGCTGAACTAGTGGGACAGGC	79984	80401	80451	80399	-1	contig00053	MPH_01413	79984	81532	None	3340	428	20767	No_constitutive_exon_found_in_species
CCGGGGAGGATTGGGAGGGGTGGCGAGCGCGGCTAATGCGGGGACGATAGTG	59348	59762	59298	59350	1	contig00079	MPH_01919	58729	59762	None	3340	428	20767	No_constitutive_exon_found_in_species
CCTTTGAATCTCCGAGAGGCGCTTTGCTGACAACTCTTCGGGAAATGCAGCA	71445	71618	71668	71616	-1	contig00079	MPH_01927	71445	72384	None	3340	428	20767	No_constitutive_exon_found_in_species
ACCGACCGGACTGTCCGCCCGATCCTGTTGACCTACTGACACGGGTACAGCA	49233	49708	49183	49235	1	contig00570	MPH_13218	49075	50451	None	3340	428	20767	No_constitutive_exon_found_in_species
AAGGGTGCAGGGCACTCGTATTTTCAAGGAAGAAAGCTAATGGGCAACAGCC	101036	101129	101179	101127	-1	contig00283	MPH_06570	101036	102369	None	3340	428	20767	No_constitutive_exon_found_in_species
AAGGCCAGCCTTGGCGACTTCAAGGCCCTCGTTGACTAAAGGGGCAATAGGA	133201	133535	133151	133203	1	contig00386	MPH_09094	132567	134293	None	3340	428	20767	No_constitutive_exon_found_in_species
TGCGCGCGTTTTCGGGAAGAGAGAAGGCTGATGGGGAGCGGGCGACGTAGTA	141564	141725	141775	141723	-1	contig00386	MPH_09097	140818	142434	None	3340	428	20767	No_constitutive_exon_found_in_species
CGCCCGTCCACTTCGAACAGCCGAGCAAGATAATGACTAGTGGGAAACAGCG	15091	16459	16509	16457	-1	contig00422	MPH_09914	15091	17385	None	3340	428	20767	No_constitutive_exon_found_in_species
AAAAAAAAAAACATGCAGCTAACGCGTTCCTTTCACCGATGGGTGTGCAGAT	33366	33549	33599	33547	-1	contig00101	MPH_02752	33366	34736	None	3340	428	20767	No_constitutive_exon_found_in_species
TGTAAGTGGTACACTGAAAAAGGCATCTGCCCATAGCTTACGGGGCGCAGTT	51061	54209	54259	54207	-1	contig00101	MPH_02757	51061	55220	None	3340	428	20767	No_constitutive_exon_found_in_species
TGAGTAGGCTCCCACGGTGACAGAACCATGCTGATGGGATGGGTGAATAGAC	81672	81853	81622	81674	1	contig00006	MPH_00059	81233	83156	None	3340	428	20767	No_constitutive_exon_found_in_species
GCTTATAGCCTCTGCATCTTCTGACTGCACGGCAAGGCTATGGGACGTAGCG	135284	136495	136545	136493	-1	contig00006	MPH_00081	135284	137764	None	3340	428	20767	No_constitutive_exon_found_in_species
CGAGAGCAACGTCGTCGGCGTGTTGTGGACATGTTCCTGACCGGGAGCAGGC	121988	122372	122422	122370	-1	contig00424	MPH_09995	121338	123234	None	3340	428	20767	No_constitutive_exon_found_in_species
CTGGGTGCGGTGGTGGGGGTTTTGGTGGCGGTGGTCTGATGTGGGGATAGAT	79690	79707	79640	79692	1	contig00569	MPH_13184	76958	79707	None	3340	428	20767	No_constitutive_exon_found_in_species
GCACAAAAGGGGAATTGCAGACAGCAGGAAGCTGACATGCTCGGGAGCAGAG	84091	84331	84041	84093	1	contig00569	MPH_13185	83115	85448	None	3340	428	20767	No_constitutive_exon_found_in_species
TTGATGAATCAGTGCCGTACAGGAGATGATATATACTGATTGTGGGGCAGGG	3496	3731	3781	3729	-1	contig00421	MPH_09875	1157	4291	None	3340	428	20767	No_constitutive_exon_found_in_species
ACATCCCCTCTGGACCCTGGCGGGCCGCCGCCGAGCTAACACGGGAACAGGT	36382	36750	36332	36384	1	contig00421	MPH_09883	35227	37249	None	3340	428	20767	No_constitutive_exon_found_in_species
AAGTGGGTATCTTCCTGAAGTTGGCTGAACTACGCCTAACGGGTGCACAGGA	57180	57501	57551	57499	-1	contig00421	MPH_09889	56154	58336	None	3340	428	20767	No_constitutive_exon_found_in_species
GTAAGTGTTGCAGATACTGCTTCTTGGCTGGTGGCTGAGGGAGTGGGCAGTG	78761	78850	78900	78848	-1	contig00336	MPH_07970	78761	80741	None	3340	428	20767	No_constitutive_exon_found_in_species
CCATCAACTCGGTAAACTTGATGATACTAATCTATGAGTGGGAATGCCAGTA	102775	102829	102879	102827	-1	contig00336	MPH_07981	102070	104678	None	3340	428	20767	No_constitutive_exon_found_in_species
CGTCCGTGCCCAGGCCTGTAGAAGAAGATCACGTGCTCATGGGTGTCAAGCA	38366	38665	38316	38368	1	contig00359	MPH_08491	37760	40152	None	3340	428	20767	No_constitutive_exon_found_in_species
TGTGTAGATTTGGTGCGCCAAAGGTTGCAGAGACTGATCGGGTAGTGCAGGA	61460	61494	61410	61462	1	contig00359	MPH_08497	60836	61494	None	3340	428	20767	No_constitutive_exon_found_in_species
TGATCCCTGATTTTGTGGGATTTTGGGCAAAGACTAACTCAGGGGTTTAGAT	59632	59747	59797	59745	-1	contig00256	MPH_05673	58488	60780	None	3340	428	20767	No_constitutive_exon_found_in_species
AAGGGGAAGGATGAGGGAGAGGGAGAGGAAGATGGGAAGGGGGCGAAGAGGA	77796	78073	78123	78071	-1	contig00450	MPH_10419	77796	78996	None	3340	428	20767	No_constitutive_exon_found_in_species
GAAATACATGGTTTTGAGAAGATTATGAGGCTGATATGGGAAACATGTAGAA	13869	13984	13819	13871	1	contig00041	MPH_00977	12498	14365	None	3340	428	20767	No_constitutive_exon_found_in_species
ATTTCCTTTCAGAGCAACCACAGTGCACGTAAGACTAAAACTGGGAGTAGAT	82353	82564	82303	82355	1	contig00183	MPH_04116	82281	84083	None	3340	428	20767	No_constitutive_exon_found_in_species
TGCGGGTGAGTGCACTGATATACTGTATTGAATGTGTACTGATTGGGCAGGT	109610	109995	109560	109612	1	contig00484	MPH_11546	109015	110487	None	3340	428	20767	No_constitutive_exon_found_in_species
GCGGCGCGAGGCATACAAAGCATCGAGACTGACTAAAAGTGGGACGTTAGCT	13484	13616	13434	13486	1	contig00376	MPH_08840	13193	15081	None	3340	428	20767	No_constitutive_exon_found_in_species
GGAGGTGTGGGGAGGTGAGGGATGCGGAGAGGGCGGCGGAGAGGGGCCAGAA	33136	33184	33234	33182	-1	contig00047	MPH_01124	33136	34202	None	3340	428	20767	No_constitutive_exon_found_in_species
TATGTCCTCACAGATTATTTTTTACCGGTACTTGCTGACAGGGTGCATAGGC	33252	33546	33202	33254	1	contig00169	MPH_03797	33129	33546	None	3340	428	20767	No_constitutive_exon_found_in_species
CGTAAGTCAGCTGTGCCATGTGTGAGAACCAACGCTAACCAAGAGGGCAGTG	76512	76600	76650	76598	-1	contig00169	MPH_03813	76512	78801	None	3340	428	20767	No_constitutive_exon_found_in_species
CTCTATTCTGTCGTGGGTGCGATGGGTCTTGCGGCTGACTGGGAGGATAGGT	124504	124613	124454	124506	1	contig00169	MPH_03826	123008	124613	None	3340	428	20767	No_constitutive_exon_found_in_species
TGCGCCGATCAGACGACCCGGCCGGACGCGCCTCTAACGTGCCGGGGTAGGC	66893	67572	67622	67570	-1	contig00458	MPH_10759	66893	67746	None	3340	428	20767	No_constitutive_exon_found_in_species
CGCTTGTGGCTCCCATGCAATAATTGGTGGATGCTAATGGGATCAAACAGGA	103574	103823	103873	103821	-1	contig00458	MPH_10772	103574	104513	None	3340	428	20767	No_constitutive_exon_found_in_species
AGTGGCCAATGCCGAGTGCCTCCAATGGATCAAGCTAACTGTGGGAACAGTA	6724	6732	6674	6726	1	contig00417	MPH_09756	6417	8399	None	3340	428	20767	No_constitutive_exon_found_in_species
GTGCACCAAACCATGCCACCAATCTGACACTGCCGCCTTGGGCGGAGCAGGT	123234	123912	123184	123236	1	contig00417	MPH_09786	122446	124416	None	3340	428	20767	No_constitutive_exon_found_in_species
GTGAAACGCGCGCTACCTATTTTCCTGCTGCTTACTGACCGGGCGTGCAGTC	109009	109089	109139	109087	-1	contig00108	MPH_02899	108603	110960	None	3340	428	20767	No_constitutive_exon_found_in_species
AGGATAGTAGTGAGAGTGAGAGCGAGGACGAAGGTGAAGAGGAGGGCCAGAA	49407	49575	49625	49573	-1	contig00248	MPH_05354	49407	52032	None	3340	428	20767	No_constitutive_exon_found_in_species
TCAGGAGGAGTACGCCTCCTTCTACAAGTCGCTCTCCAACGACTGGGAAGAC	12680	13900	13950	13898	-1	contig00211	MPH_04458	12680	14842	None	3340	428	20767	No_constitutive_exon_found_in_species
AACGATCTCTGCACCTGACAGTGGCTCTCGGTTGACGACGTGGGTGGCAGTG	62120	62435	62485	62433	-1	contig00211	MPH_04472	62120	62728	None	3340	428	20767	No_constitutive_exon_found_in_species
CCCTTCCCACATCAACATCAGCGCAGCTAAACATCGCTTGGGGACTGCAGGG	99081	100068	100118	100066	-1	contig00211	MPH_04484	99081	100168	None	3340	428	20767	No_constitutive_exon_found_in_species
GCGGGAGGGAGAAGGAATTGGCGGCGCAGGGGAAAGGAAAGGGGAAGAAGCG	75936	76227	75886	75938	1	contig00364	MPH_08607	74784	76227	None	3340	428	20767	No_constitutive_exon_found_in_species
CCCATTATTTAGGAGGTTTTGCGCTGAATCTGTGACCTTTGGGGTTGCAGGA	10889	10986	10839	10891	1	contig00091	MPH_02444	10608	11352	None	3340	428	20767	No_constitutive_exon_found_in_species
GGTTTGTGGAATTCAGTAGAGTTGGGCTTCAGAGGCTGACGCCGGGGCAGGT	78043	78124	77993	78045	1	contig00292	MPH_07007	77787	78580	None	3340	428	20767	No_constitutive_exon_found_in_species
TCTCTTTTGGCAAACGCGGTGCACATCCACTAACCAAGGGGAAACAATAGCT	113981	114051	114101	114049	-1	contig00292	MPH_07017	113858	114551	None	3340	428	20767	No_constitutive_exon_found_in_species
GTTATCTAGACATTGGAGCATCATCGTCTAAACAACAGCCTACGGGACAGGG	95470	96222	96272	96220	-1	contig00415	MPH_09678	95470	96348	None	3340	428	20767	No_constitutive_exon_found_in_species
GTGTCTCGTATGGCTGTGAAGGAGCCGCTGGTATTCTGACGGTGGGGAAGGA	5333	6778	6828	6776	-1	contig00089	MPH_02339	5027	7356	None	3340	428	20767	No_constitutive_exon_found_in_species
GCGCCTCTCTCTCGTTTGCTTCCGCCTCTTGCTGACCGAGGGCCGGACAGGT	91847	92283	92333	92281	-1	contig00180	MPH_04055	91847	92882	None	3340	428	20767	No_constitutive_exon_found_in_species
GTATTTCTGCTACCTCGGCGCGTCTGACGAAAGGCTAACGCTGGGAAAAGGT	23139	23295	23089	23141	1	contig00335	MPH_07910	22486	23804	None	3340	428	20767	No_constitutive_exon_found_in_species
GTGATAAAGAGACAATGTGTGAAGTTTGCCTTGCTGATTGATCGGGACAGGC	110944	111574	110894	110946	1	contig00335	MPH_07946	109665	112325	None	3340	428	20767	No_constitutive_exon_found_in_species
GCGTGACCTCGATGACATAACTGCGTGAGAGAACTCATGGGAAATCGCAGCT	111626	111691	111576	111628	1	contig00335	MPH_07946	109665	112325	None	3340	428	20767	No_constitutive_exon_found_in_species
CTTGAGATACAACTGCCCTAAAGGATACGTGTATTAACTCCGAGGGTCAGGG	61703	61711	61761	61709	-1	contig00294	MPH_07236	61703	62103	None	3340	428	20767	No_constitutive_exon_found_in_species
GTAAGGAATCATCGCACCTCTTGGAACCCTTACGCTAATACCGAGGGCAGTA	89129	89826	89876	89824	-1	contig00582	MPH_13291	88153	90200	None	3340	428	20767	No_constitutive_exon_found_in_species
GTATCGTCTTGGTCTTCCGGGATTTCTTACCTCAGCTGAGATGAGGGAAGCT	56136	56262	56086	56138	1	contig00185	MPH_04134	55918	57426	None	3340	428	20767	No_constitutive_exon_found_in_species
TAACCAAATATCGTTTCTGGGCCACTGGCTAACAAAATCTTGGGGGGCAGGA	25420	25558	25608	25556	-1	contig00525	MPH_12672	25420	25860	None	3340	428	20767	No_constitutive_exon_found_in_species
TAACAGCGGTCTTCGATCCACAGAGGGCTACAGCTAACCAGTATGGGTAGAT	15741	15807	15857	15805	-1	contig00532	MPH_12882	14589	16119	None	3340	428	20767	No_constitutive_exon_found_in_species
AGTGCCCGTTCTGATTGCCCATGGGCCTTGCGAATTAATCGGGAGATTAGGT	26146	26342	26392	26340	-1	contig00503	MPH_12099	25407	26746	None	3340	428	20767	No_constitutive_exon_found_in_species
CCGCCCTTGATGCATTCCTTGTGCGCTGCACTAACTCTGTAGGGTAACAGGC	22013	22350	21963	22015	1	contig00109	MPH_02913	21928	22350	None	3340	428	20767	No_constitutive_exon_found_in_species
ATCAGTATCTCAGTAAAGCTATTCTTTTTTGTTGCTGATAGGGCGATCAGGG	77023	79873	76973	77025	1	contig00109	MPH_02931	68058	79873	None	3340	428	20767	No_constitutive_exon_found_in_species
TGAAGAAACAGAGGCGGCGGCGGCTGCTGCTGCTGCTGACGCAGGGGTAGCC	8585	8689	8739	8687	-1	contig00494	MPH_11567	935	9650	None	3340	428	20767	No_constitutive_exon_found_in_species
CACATGAAAATAAAAAAAAAAAAGCAAAAAAACTGACGCTGGGTGTGTAGGG	57561	57705	57755	57703	-1	contig00494	MPH_11581	57561	59134	None	3340	428	20767	No_constitutive_exon_found_in_species
GCGTCGCCAAGCTGCACGCAAAAATCGGTCCTTCGCTGACGCAGGGACAGAC	27270	27317	27367	27315	-1	contig00459	MPH_10786	27035	27501	None	3340	428	20767	No_constitutive_exon_found_in_species
AGTAGTGACGATGTGGATGTGCGGAGGAATGGCAGGGGCTGATGATATAGGC	30126	30364	30076	30128	1	contig00010	MPH_00254	28286	30449	None	3340	428	20767	No_constitutive_exon_found_in_species
GGTGAGCTTCGAACCAAGTGAGCTCTGGGTGACGGCTGACTGGGACATAGCT	26372	26415	26465	26413	-1	contig00295	MPH_07262	25473	26530	None	3340	428	20767	No_constitutive_exon_found_in_species
TACCCGCGTAGCTCAAAGTGGTGGGCGTGGAAGCTAATGGGCTGGGATAGGG	92856	93169	92806	92858	1	contig00295	MPH_07288	91974	93529	None	3340	428	20767	No_constitutive_exon_found_in_species
GTGGGAAGGATGGAGGAGAGAATGGGGGCGCTGGTGATGGGACGGACCAGGA	72472	72784	72834	72782	-1	contig00050	MPH_01246	72472	74774	None	3340	428	20767	No_constitutive_exon_found_in_species
CCTGGATTGCAAGTGAGTGGTTTATCCTAGATGCTGATACGATGGGACAGCA	49733	49817	49683	49735	1	contig00247	MPH_05315	49326	51371	None	3340	428	20767	No_constitutive_exon_found_in_species
CCCCCCAGATCCACCGAAAAGAGGATTCCCGCCCGCTGACAGGGCTATAGTT	61415	61645	61365	61417	1	contig00408	MPH_09314	60721	61932	None	3340	428	20767	No_constitutive_exon_found_in_species
AAGGTATGTGGAGTGCGCCCCAAGAAGAATCTTGCTGATCCTCGGGAAAGGA	21892	22031	21842	21894	1	contig00164	MPH_03491	21650	23126	None	3340	428	20767	No_constitutive_exon_found_in_species
AGGTATGTTTTGTGTTCCCGGGCACTAATGTTCTCACTCACACGGGGTAGGT	93532	94294	93482	93534	1	contig00157	MPH_03064	91219	94294	None	3340	428	20767	No_constitutive_exon_found_in_species
TTGCCCCAACGCATCCTCCCACAGCTTCCGCTAACCGCCGGGAACCATAGGA	15592	15886	15936	15884	-1	contig00291	MPH_06959	14841	15985	None	3340	428	20767	No_constitutive_exon_found_in_species
GTAAGTGCACCCGCAAGGTGGGTGTCGGACGTGTGCTGACGTGGGCGCAGTG	47529	47800	47850	47798	-1	contig00080	MPH_01975	47529	48569	None	3340	428	20767	No_constitutive_exon_found_in_species
CCTCAATCGCAGGCGTGACAACAGATGTACTGACGAGTTGGGATGCGCAGAT	27797	28165	27747	27799	1	contig00251	MPH_05528	27573	28165	None	3340	428	20767	No_constitutive_exon_found_in_species
AACACATGCAATCCGGTTCCATCTTTACTGATTCTGGGCCGCACAAAAAGGC	82801	83460	83510	83458	-1	contig00251	MPH_05546	82801	83830	None	3340	428	20767	No_constitutive_exon_found_in_species
AAGAGGCGGTACACAAAGAGGTAGGGAGGGAGGGGAAGTCGTCGGGGTAGGA	33227	33256	33177	33229	1	contig00460	MPH_10824	28391	33256	None	3340	428	20767	No_constitutive_exon_found_in_species
GAGGTTCGAGTCTTGTCGGTTGTGCTAACGGCGCTTTTCGGGAGTCACAGCC	42633	42838	42888	42836	-1	contig00460	MPH_10827	42203	43191	None	3340	428	20767	No_constitutive_exon_found_in_species
TATGAATCCTTCGGCCTTTTCCGTTGGTGCTCGTGCTGACGTGGGCGTAGAA	43961	46136	43911	43963	1	contig00066	MPH_01611	43624	46554	None	3340	428	20767	No_constitutive_exon_found_in_species
GTCCGGAGGTGGTAGGGACGGCCAAGGAGTGCATTTTACGGGGTGGGCAGGT	87500	88012	88062	88010	-1	contig00066	MPH_01625	87417	89346	None	3340	428	20767	No_constitutive_exon_found_in_species
TACCAGAGGCACATATTCGGTCGGATGCATATGCTGATGGGAGTAGGCAGAC	51767	51869	51919	51867	-1	contig00748	MPH_13777	50605	52187	None	3340	428	20767	No_constitutive_exon_found_in_species
TGAGATTATTTCGCCCGCTTGGTGAAGACACTCACGAGCAACATAGGGAGTC	20118	20224	20068	20120	1	contig00436	MPH_10132	19856	20224	None	3340	428	20767	No_constitutive_exon_found_in_species
ATGTGAGTTTGGGTCCGTCGATCGTCTGTCGTAAGCTAACGAGTGGGCAGTA	84652	84828	84878	84826	-1	contig00568	MPH_13156	84383	86277	None	3340	428	20767	No_constitutive_exon_found_in_species
AAGAGCTTTGTCTCGCTCGCCGCAAAGCTTGAGGCTAACCGGATGGGCAGAT	2321	2595	2645	2593	-1	contig00362	MPH_08544	1295	3892	None	3340	428	20767	No_constitutive_exon_found_in_species
TCACCTTCATTCTTCTTGGCCGTCCAACAACAGTGTGTCTCGGGCGTAAGGG	5005	5082	4955	5007	1	contig00442	MPH_10178	4682	6323	None	3340	428	20767	No_constitutive_exon_found_in_species
GAAGATCCCATGCGACTGCCAGTATGCTGACTCAAGTGGGGGGAATGTAGCG	8278	8835	8885	8833	-1	contig00263	MPH_06049	7909	9237	None	3340	428	20767	No_constitutive_exon_found_in_species
CCATGAAGGGATTGGTATTATCGAGTGCCACCTCCGCTAACACGGGACAGCC	84897	85065	85115	85063	-1	contig00263	MPH_06078	84897	85554	None	3340	428	20767	No_constitutive_exon_found_in_species
ATTACTATATGTAGAGATCCCTGCGCAAGCGCTGACAATGCGGGGTGCAGAA	22886	22922	22836	22888	1	contig00039	MPH_00935	22166	23876	None	3340	428	20767	No_constitutive_exon_found_in_species
CAGGTGTTCCTGGCGTGCAATTGGTGTCGGAGGCGCTGACTTGGGGGTAGCG	34751	35019	34701	34753	1	contig00039	MPH_00938	33869	35220	None	3340	428	20767	No_constitutive_exon_found_in_species
TAGATTAAGTCACCCTGTGGTAATGAAAGCATATACTGATTTGGGAACAGCC	35189	35220	35139	35191	1	contig00039	MPH_00938	33869	35220	None	3340	428	20767	No_constitutive_exon_found_in_species
ACGTGAGTCACACCACATCTCGAACGCAACTTCACTGACAGGGATAATAGCA	437	755	387	439	1	contig00056	MPH_01503	284	1937	None	3340	428	20767	No_constitutive_exon_found_in_species
GTAAATTGAACCATCAGCATCTTGGCCTAACACTGCTAACAAGGGGCTAGGG	62674	62914	62624	62676	1	contig00298	MPH_07370	62167	64015	None	3340	428	20767	No_constitutive_exon_found_in_species
GTATGTCTATCCGTCCTCGATATCCATTAATATTTGATCGACGGGGGAAGGG	71133	71258	71083	71135	1	contig00298	MPH_07372	70814	72677	None	3340	428	20767	No_constitutive_exon_found_in_species
TCAGCTCCAAAATGCCGTCGCATCCCAGTATTTGACACTGTTGGGGACAGAT	68694	69483	68644	68696	1	contig00210	MPH_04451	68119	69778	None	3340	428	20767	No_constitutive_exon_found_in_species
CCCTAATATCCTTCTGCAAACTATGAATGGTCGGCTAACCGGGATATCAGAC	28685	29226	28635	28687	1	contig00209	MPH_04414	28095	29226	None	3340	428	20767	No_constitutive_exon_found_in_species
TGTAAGTCACTCAATTTCCTCACGCAGCAAAATTGCTAATGGCAGGGCAGTC	45266	45541	45216	45268	1	contig00209	MPH_04419	43544	48430	None	3340	428	20767	No_constitutive_exon_found_in_species
ACGCTGCATGTCTCTCCTACGGTTGCGAGCGCGCGCTAATTGGGATACAGCC	1030	1256	1306	1254	-1	contig00075	MPH_01822	900	1403	None	3340	428	20767	No_constitutive_exon_found_in_species
TTAAAGCCTCATAACCTCGCGAATCTGCAGGCTCATACGGGAACATATAGCA	13938	14311	14361	14309	-1	contig00075	MPH_01828	13390	14427	None	3340	428	20767	No_constitutive_exon_found_in_species
CCTGCGGGATGTTGTGCTTGCTGACATGTTGTCGTCGCGGCGTGGGGCAGGC	28844	28979	29029	28977	-1	contig00075	MPH_01833	28654	29884	None	3340	428	20767	No_constitutive_exon_found_in_species
CATCACACGGCAGGCGGGCAGGAGAGACTGACACGGAGCGAACGGGGTAGTA	59528	59726	59776	59724	-1	contig00233	MPH_05235	59528	60219	None	3340	428	20767	No_constitutive_exon_found_in_species
ACGTTGGGCAAGCCATGCAAGCTAGCGTTGTGCTGACGGATATCGGGAAGTG	75485	75670	75720	75668	-1	contig00233	MPH_05239	74473	76173	None	3340	428	20767	No_constitutive_exon_found_in_species
AGCGAACCCTGGAAATTGTGTTCTTGGGTTTTCCATGCTAACGGGAGTAGCT	791	1520	741	793	1	contig00045	MPH_01038	210	2396	None	3340	428	20767	No_constitutive_exon_found_in_species
CACCCAACTGGTGCACATCCGCATCCACGCTGACGTTTTGGGCGGGGCAGGC	34344	34378	34428	34376	-1	contig00045	MPH_01051	33344	34439	None	3340	428	20767	No_constitutive_exon_found_in_species
GGTCTGTATCTTCGATCGCTTTTGCGCTTCTGCACTAATTCGGGCGATAGGT	54906	55315	54856	54908	1	contig00045	MPH_01058	54240	55510	None	3340	428	20767	No_constitutive_exon_found_in_species
GTACGTGCCGTGACCTCTGCTCGAAAGACAAGCGGCTAATCTGGGGATAGAC	59117	59220	59067	59119	1	contig00045	MPH_01059	57265	59442	None	3340	428	20767	No_constitutive_exon_found_in_species
CGTTAGCTGCATGCAAACGCGTTACAAGGTTAAGTGCTAACAACGGGCAGTC	55772	56082	55722	55774	1	contig00302	MPH_07470	54915	56900	None	3340	428	20767	No_constitutive_exon_found_in_species
GTGGCTGATCCCCCTTGCCAAGCTGTTGTCCTATTGACACGGGCGCGCAGTG	22547	22673	22497	22549	1	contig00234	MPH_05247	21923	22869	None	3340	428	20767	No_constitutive_exon_found_in_species
GGTATTATTTCTATTTGTTGAAAAGCAGTGACGGCTGATGGGTAAAAAAGGT	64177	64606	64127	64179	1	contig00234	MPH_05261	63800	64606	None	3340	428	20767	No_constitutive_exon_found_in_species
TGAGGCACTTTCTTTGAGCGAGGCTGTAAGCTAATGGCAGGGGGATGCAGTA	17127	17214	17264	17212	-1	contig00447	MPH_10308	17127	19035	None	3340	428	20767	No_constitutive_exon_found_in_species
GTAGGTATCCCTTTTAATAATCTCAGAACAATAATTTGACAGTTGGGTAGTC	57516	57813	57466	57518	1	contig00051	MPH_01274	54514	58274	None	3340	428	20767	No_constitutive_exon_found_in_species
TGGAAAACAGAATGTGCCATGATGGGTTGATTGCTGAGATCAAGGGTTAGAT	62433	62780	62830	62778	-1	contig00051	MPH_01275	60330	63433	None	3340	428	20767	No_constitutive_exon_found_in_species
TCTAGCGTCTGGTAAACCTAATGTTTCTTATTGCTGACTGGGATGCACAGTG	53365	53514	53564	53512	-1	contig00344	MPH_08255	53365	54071	None	3340	428	20767	No_constitutive_exon_found_in_species
ACCGCAGGGCTGTGCGAGAAAGTCGGGTTTCTGATGGCTTAGGGCGACAGAG	5818	6159	6209	6157	-1	contig00418	MPH_09788	5818	6450	None	3340	428	20767	No_constitutive_exon_found_in_species
TGCTGCGTCCCCGCTGACGGAGAGCATGTGCTAACGACGGGAAATGCAAGAC	8939	9268	9318	9266	-1	contig00418	MPH_09791	8939	9714	None	3340	428	20767	No_constitutive_exon_found_in_species
TTCACACGTCTATATCAGTTGTGCCGCGGTATGAGCTGATGATGGGGCAGTA	15114	15170	15220	15168	-1	contig00418	MPH_09793	13382	16090	None	3340	428	20767	No_constitutive_exon_found_in_species
GCGCGCCTGCGCAAAGTGACCTGGACACAACACGCTGACGTGGGGAACAGGC	69377	69404	69454	69402	-1	contig00095	MPH_02580	67584	69506	None	3340	428	20767	No_constitutive_exon_found_in_species
GTAAGCTATTTGGCTGAGCGCATCCTGACAACTTGCTAACTGGGGTACAGGA	73709	73807	73659	73711	1	contig00095	MPH_02582	72278	73807	None	3340	428	20767	No_constitutive_exon_found_in_species
CCCTGGCCGCCCTGTACACTGGAAGATCCTAATGCGCAGGGGAACACTAGGT	46450	46782	46400	46452	1	contig00096	MPH_02602	45981	47365	None	3340	428	20767	No_constitutive_exon_found_in_species
GGAGGTTCTGGCGGAGGATCCGGCGTTAGTGGCGCTGTTGGTGGGGGCAGTG	61438	61462	61388	61440	1	contig00225	MPH_04998	60129	61462	None	3340	428	20767	No_constitutive_exon_found_in_species
AGCATGGGCTGGGCGATTGGAGCCGGGGCATTGCCCACGGGAACAACCAGGG	50525	50798	50848	50796	-1	contig00423	MPH_09958	50525	53607	None	3340	428	20767	No_constitutive_exon_found_in_species
TTAGTTCTCTGCCAAAGCTGCCTCTCCGTTTGCTGACAATGGGGGATTAGGT	44388	44610	44660	44608	-1	contig00036	MPH_00899	43685	45296	None	3340	428	20767	No_constitutive_exon_found_in_species
CATATTATCATGACGCTGTCTATGCGAAAGGCTGAATTTAAACCGGGCAGGC	64037	64309	63987	64039	1	contig00448	MPH_10349	63617	66313	None	3340	428	20767	No_constitutive_exon_found_in_species
GTAAGAATTCCTCAGGCCATTTCATTATTGCCGCTAACACGTGGGTGAAGGT	8683	9055	8633	8685	1	contig00642	MPH_13450	7817	9165	None	3340	428	20767	No_constitutive_exon_found_in_species
AGGAGGAGGAGGAGGAGGGAGGGGGAGGAGGGAGGGGGAGGAGGATGTAGAT	56159	57324	57374	57322	-1	contig00345	MPH_08280	55034	59247	None	3340	428	20767	No_constitutive_exon_found_in_species
TTTTCTATCGTCGGCAAGAAATATAGGGTCACTAACGCTTTGAGGGACAGGC	30092	32910	32960	32908	-1	contig00058	MPH_01551	28932	37779	None	3340	428	20767	No_constitutive_exon_found_in_species
CGTAAGTCCGCGCTCACCATAGCCAATTCAGTTTGCTGACCAAGGGATAGAG	3448	3503	3553	3501	-1	contig00206	MPH_04187	2848	4213	None	3340	428	20767	No_constitutive_exon_found_in_species
ATCAAGATTACACCACTTTCGACGATATTAAACCTGACATGGGATGCCAGGT	38211	38701	38161	38213	1	contig00369	MPH_08690	37714	43332	None	3340	428	20767	No_constitutive_exon_found_in_species
CTGAGGCTGTGCGAGGTGCGATTCATGCCTCTGTTGGGGGAATGGGGAAGTG	49371	49696	49746	49694	-1	contig00369	MPH_08694	49371	51091	None	3340	428	20767	No_constitutive_exon_found_in_species
TTATCCCATTTCAGCACACGGTGGAGTACATTCATTCTAATGAGGGCTAGGC	34042	37649	37699	37647	-1	contig00176	MPH_03949	32851	38197	None	3340	428	20767	No_constitutive_exon_found_in_species
CAGGTCAGTATGTTTATTCCTCCATGGTTGTTCCATCTGACGGGATACAGCT	12010	12196	11960	12012	1	contig00299	MPH_07379	11033	13173	None	3340	428	20767	No_constitutive_exon_found_in_species
ATGTGAGCCGCGTTTGTCCATTTGGCTTGGGTGAAAGCTAATAGGGCCAGGA	33045	34567	34617	34565	-1	contig00299	MPH_07387	29594	35122	None	3340	428	20767	No_constitutive_exon_found_in_species
CTTTGGTACGTTGTCTTTGTTTGTGTGTCCTTCACACATGGGACAATCAGTA	34742	34804	34692	34744	1	contig00411	MPH_09363	34292	36785	None	3340	428	20767	No_constitutive_exon_found_in_species
TCCGTTGCTGCTGACTTTTCGGTGCGGGGGGAAACTGACGGGAAACACAGAA	46551	46859	46501	46553	1	contig00466	MPH_11016	46271	46859	None	3340	428	20767	No_constitutive_exon_found_in_species
CGGATGCGCCATACCTCAACACATGCTGAAGCTAAATTGCGGGTTTGAAGGA	9919	10335	9869	9921	1	contig00200	MPH_04170	9793	11387	None	3340	428	20767	No_constitutive_exon_found_in_species
ACTCGAGGAAGTGTGCTCGACGGAGCTGTTTTGCTGAAGGGATGGAACAGTC	23495	23954	23445	23497	1	contig00097	MPH_02618	22873	23954	None	3340	428	20767	No_constitutive_exon_found_in_species
ACGGTCACGTATGTAATTATCCCTGGCGTGTTTACTGATAAAGGGCTCAGCC	13965	15207	13915	13967	1	contig00277	MPH_06453	13240	15207	None	3340	428	20767	No_constitutive_exon_found_in_species
TGACCACCCACCGCACAGTGCAAGAGATGAGACGTTGACTCAAGGGGCAGAT	43560	44018	44068	44016	-1	contig00356	MPH_08463	43278	44532	None	3340	428	20767	No_constitutive_exon_found_in_species
GTGTGGACGCAGAGTTTCCTGATGTTCTTGCTGATACTGCGGGCGGTCAGGG	13830	13996	14046	13994	-1	contig00325	MPH_07659	13830	15448	None	3340	428	20767	No_constitutive_exon_found_in_species
TGAGGACCTTGGAAACTCTCTCATGCTCTATTAGGCTGACGGGCGAATAGAT	26030	26086	26136	26084	-1	contig00483	MPH_11501	25482	26166	None	3340	428	20767	No_constitutive_exon_found_in_species
CGTGGTGACCAGCCCTCTTTCTGGGCTATCTATGGCTTACACTTGGGAAGAT	30432	30574	30382	30434	1	contig00483	MPH_11504	30023	35586	None	3340	428	20767	No_constitutive_exon_found_in_species
CACCAAATCTGTTCAATGAGCAACATCAGAGTTTGCTGACACATGGGAAGAT	8389	8763	8813	8761	-1	contig00078	MPH_01876	8389	10962	None	3340	428	20767	No_constitutive_exon_found_in_species
AAGTCCGCCGCTTGCATGAGCCGGCGAGGCGAGAACTAATGGGCCAACAGGA	44316	44526	44576	44524	-1	contig00032	MPH_00682	44316	46078	None	3340	428	20767	No_constitutive_exon_found_in_species
GCCCCGACCGCTGTACGCAACGGAACATACGCTGACAGGGCGCGATAAAGGG	33231	33322	33372	33320	-1	contig00455	MPH_10643	31860	33673	None	3340	428	20767	No_constitutive_exon_found_in_species
GGGTGGCTGCTCTGTTTTGGACGAGGTCATCTTGCTAACGCGGGAGACAGTT	37489	37825	37875	37823	-1	contig00072	MPH_01725	37117	38368	None	3340	428	20767	No_constitutive_exon_found_in_species
TCACGTATGAATTTTTCCAGTCGGGAGATGGCGTTTTGGGGGGGATTCAGGG	30962	31052	31102	31050	-1	contig00521	MPH_12551	30404	32558	None	3340	428	20767	No_constitutive_exon_found_in_species
CGTACGTCTGCAAACGCCCAAGCGGCCTGCGCTTACTAACGGGTCGGCAGGA	34205	34409	34155	34207	1	contig00527	MPH_12825	33786	34409	None	3340	428	20767	No_constitutive_exon_found_in_species
TTCGGACAATCTTGAAGCTTTTCTGCGGACTAAGGGCGAGTTGGGGACAGGT	6277	6501	6227	6279	1	contig00563	MPH_13015	5448	8093	None	3340	428	20767	No_constitutive_exon_found_in_species
CTGCGCACGTACAAACAATCATACGCGGGAGTTGACTCGGGGAAATCTAGGA	12633	14220	14270	14218	-1	contig00529	MPH_12841	10769	14575	None	3340	428	20767	No_constitutive_exon_found_in_species
GTTTGTTTTCTGTTCTAGTCACATTCATACTGCGAAGCTAACGGGAGCAGGC	6932	7782	6882	6934	1	contig00346	MPH_08284	6119	8450	None	3340	428	20767	No_constitutive_exon_found_in_species
CCGCGGTGCCCAGGAGCCACGGGACATTGGAGGATGCTAACGGGCAGCAGTC	13134	16167	13084	13136	1	contig00346	MPH_08286	13027	16167	None	3340	428	20767	No_constitutive_exon_found_in_species
ACCAGCATTGCTGTATTGCTATGAAGAGCATGATCTAATTTGGGTGATAGCT	19921	20047	19871	19923	1	contig00252	MPH_05559	18742	20047	None	3340	428	20767	No_constitutive_exon_found_in_species
CGCACCCTTCGTTGAAGTTTGTGTGACTAATCTATGGGTGACGGAAACAGAT	1754	1814	1704	1756	1	contig00071	MPH_01698	1497	2044	None	3340	428	20767	No_constitutive_exon_found_in_species
GGATCTACGCTATCTAAGAATTACTGATACTCAGGAACAGTGGGAGCCAGCC	4984	5177	4934	4986	1	contig00561	MPH_12995	4108	5763	None	3340	428	20767	No_constitutive_exon_found_in_species
CTTCCGAATGGAGTTCCGGAGTCAAGACTGACCAGCCTGGGCGAGTGCAGTG	26390	26591	26340	26392	1	contig00619	MPH_13423	26138	27094	None	3340	428	20767	No_constitutive_exon_found_in_species
TATGATATATTCCGCTTCCTTCGATACGAAAAGCCATCTAACGGGCGCAGGA	16579	16806	16856	16804	-1	contig00445	MPH_10228	15697	16931	None	3340	428	20767	No_constitutive_exon_found_in_species
TTCTTTCGTCCCTGTCTCTTTGCTCATGATTGATGCTGACGGGACACCAGGG	26089	26990	26039	26091	1	contig00281	MPH_06513	25745	26990	None	3340	428	20767	No_constitutive_exon_found_in_species
AGCGTGCAGGTTTCCTCCACGGTGATTACACGAACTAATGGGTTGCAAAGAG	8792	8937	8987	8935	-1	contig00070	MPH_01688	7598	10241	None	3340	428	20767	No_constitutive_exon_found_in_species
TATATCATGAAAGAACTGGGTATGGACAAACACGAGGGCTGGGGATGTAGCC	32290	32373	32240	32292	1	contig00542	MPH_12968	31050	32373	None	3340	428	20767	No_constitutive_exon_found_in_species
CCCCAGTCCAGTCCGGCGGCGGCGGCGATGTACTGAGATTCTCGGGAAAGCA	11205	11865	11155	11207	1	contig00428	MPH_10113	10964	13413	None	3340	428	20767	No_constitutive_exon_found_in_species
CCCGTGAGTCCGTCGCCCCTCGGCCGAGCGTCTCTGCTAACAGCGGGCAGCC	11912	13413	11862	11914	1	contig00428	MPH_10113	10964	13413	None	3340	428	20767	No_constitutive_exon_found_in_species
GAGTTACTCCCGGCTGCGCCTCCACGAAATCCATGCTGACGGGGCTGCAGTG	26672	27328	27378	27326	-1	contig00528	MPH_12836	26672	27581	None	3340	428	20767	No_constitutive_exon_found_in_species
GCACCCCGCAAAAAAATATCATGTCACGAGCTAACGGCTGCGGGATGTAGCG	23145	23576	23626	23574	-1	contig00274	MPH_06428	23145	24889	None	3340	428	20767	No_constitutive_exon_found_in_species
TGTCTTCCAGAGCGGATGGTTTGTGAACAAAGTGCTAATGGGATACGCAGTG	5371	5459	5321	5373	1	contig00040	MPH_00962	3771	5459	None	3340	428	20767	No_constitutive_exon_found_in_species
TGCGTATAACCGACGGGAACCGTGCACCTTGCCATGCTGACAAGGGACAGAT	15297	16031	15247	15299	1	contig00040	MPH_00966	14810	16031	None	3340	428	20767	No_constitutive_exon_found_in_species
AGCGAGGTTGTATAAGTCACACTGAAATCCCTCACTACCAAGAGGGTCAGAT	22131	22259	22309	22257	-1	contig00268	MPH_06350	22131	22454	None	3340	428	20767	No_constitutive_exon_found_in_species
AGTAATCCCGGTTTGCTTATACGGAGTGCTTTGACTGATCAAGCGGGTAGTT	6704	6755	6805	6753	-1	contig00461	MPH_10849	4742	7087	None	3340	428	20767	No_constitutive_exon_found_in_species
GTTCCCTTCGACAGGCAAATCAAATGGAGTCATAACGGGTTGGGTTGAAGCA	24186	24404	24454	24402	-1	contig00395	MPH_09250	23584	24631	None	3340	428	20767	No_constitutive_exon_found_in_species
GGGATTTGCACACGTGTTTTCCTTTCTTTTGCTGATGACGTGGGAGATAGTT	11887	12038	11837	11889	1	contig00574	MPH_13269	11551	12260	None	3340	428	20767	No_constitutive_exon_found_in_species
TTGAGTTGGAATCGTGGCAACGGTGGATAAGGCAACTGACGGGGACGCAGAC	6521	6718	6768	6716	-1	contig00057	MPH_01532	6521	8282	None	3340	428	20767	No_constitutive_exon_found_in_species
TAAGCTACGCACACAACCAAGTATGAGATCCGTGCTGATTGTTGGGACAGGT	14205	16660	14155	14207	1	contig00410	MPH_09344	13855	16844	None	3340	428	20767	No_constitutive_exon_found_in_species
TGAGAAAAAAAAAAAAAAGAAGGTTAACTGATTGTGTTGGGATAAAATAGAG	2019	2088	1969	2021	1	contig00363	MPH_08576	1693	2222	None	3340	428	20767	No_constitutive_exon_found_in_species
TGAGACGGAAAAAGTGGCACGATATGATCTGTCGACTAATCAAGGGATAGAG	18177	18292	18342	18290	-1	contig00363	MPH_08580	17444	19115	None	3340	428	20767	No_constitutive_exon_found_in_species
TGCGGCTCGCCGTTCTTGAGACACCTGTAATGCTGACTCTCGCGGGGTAGGG	11760	12342	11710	11762	1	contig00114	MPH_02946	11404	12342	None	3340	428	20767	No_constitutive_exon_found_in_species
ATGTTTGAGCGTAGTCGCACCCTACGAGAGCGCTGGCTTACCGGGAACAGCG	11840	11941	11991	11939	-1	contig00280	MPH_06507	11840	12849	None	3340	428	20767	No_constitutive_exon_found_in_species
GCATAGCCGGGCATGTTGGAGAAACGAAGCTGACATGGAGGGGATTCAAGAG	19232	19317	19182	19234	1	contig00092	MPH_02491	18786	20112	None	3340	428	20767	No_constitutive_exon_found_in_species
TGAGTCTCCCCTCCTTGACCGTATGGCGCACTGAGCTTATGGGGCTGTAGCT	11008	12415	12465	12413	-1	contig00646	MPH_13477	11008	12694	None	3340	428	20767	No_constitutive_exon_found_in_species
GTGTGTAGTCACCATACCAATCCAGCTAAGCTTTGCTAATTGTGGGGTAGCT	5095	13903	5045	5097	1	contig00610	MPH_13348	4487	13903	None	3340	428	20767	No_constitutive_exon_found_in_species
AGAGACGGCCCAGTACCGACGATGAAGATGACGATGTGGGGGGCCAAAAGAT	2171	3682	2121	2173	1	contig00656	MPH_13492	1745	5788	None	3340	428	20767	No_constitutive_exon_found_in_species
AGCGCACCCAAACGGAGGCGGCAGGCGCCAGCTAATAGGGCAAACAACAGTT	4337	5138	5188	5136	-1	contig00275	MPH_06434	4337	5299	None	3340	428	20767	No_constitutive_exon_found_in_species
CGACATCGCGCCCCAGCTCCCAGTTGCGTGCGCTGACAGCCGGGCAATAGAC	13768	14245	13718	13770	1	contig00037	MPH_00911	13499	14425	None	3340	428	20767	No_constitutive_exon_found_in_species
CATGTGACGGCGCGCCAGTCGTGGAGCGGGTGTTTGCTAACGACGGGCAGGT	1974	2088	2138	2086	-1	contig00326	MPH_07673	1974	3439	None	3340	428	20767	No_constitutive_exon_found_in_species
AGTTTGGAGAGCCTTAAACCGCAACTTCCGTTTCTAATCTTGGGGAATAGTA	6953	7449	7499	7447	-1	contig00367	MPH_08666	6953	9121	None	3340	428	20767	No_constitutive_exon_found_in_species
GACTTGATTTTTCCACCCAAAACATGCACCAAAAAGCTGACTGGGTGGAGTT	10902	11007	11057	11005	-1	contig00367	MPH_08668	10643	11514	None	3340	428	20767	No_constitutive_exon_found_in_species
AGGTGGAGTGATACGTCTTGGTGGAGCACGTGCTGATTAGGGGACGACAGGC	6288	6565	6238	6290	1	contig00366	MPH_08662	5870	8480	None	3340	428	20767	No_constitutive_exon_found_in_species
TGTTCTACTTGACTTCGCCGAACTATAGATCGCTGACATTCTGGGAATAGTG	7911	7997	7861	7913	1	contig00487	MPH_11558	7652	9222	None	3340	428	20767	No_constitutive_exon_found_in_species
TCCACCACAACCAGGAGCTGCTCCAGGCAACAGAGCACCAAGAGGGGCAGAT	7081	7656	7706	7654	-1	contig00727	MPH_13709	7081	8470	None	3340	428	20767	No_constitutive_exon_found_in_species
ATTGGGGCCCAGAGAATCGGAGACACGAAAACGCTACTTGGGATATACAGGT	2145	2175	2095	2147	1	contig00654	MPH_13489	1314	2175	None	3340	428	20767	No_constitutive_exon_found_in_species
