# Supplementary material for: Widespread Separation of the Polypyrimidine Tract From 3′ AG by G Tracts in Association With Alternative Exons in Metazoa and Plants
Source: Front Genet. 2019 Jan 14;9:741. doi: 10.3389/fgene.2018.00741 (PMC6339879; doi:10.3389/fgene.2018.00741)
Supplement: DATA FILE S1 — Sequences of REPAG 3′ SS from each species of fungi. [file Data_Sheet_1.zip › Supplementary data 1/Fungi_Release38_glarea_lozoyensis_atcc_20868.txt]

REPA_GGG_Sequence	Exon_Start	Exon_End	Pos_-50	Pos_+2	Strand	Chromosome	GeneID	Gene_Start	Gene_End	Gene_Name	Number_of_REPAs	Number_of_REPAs_has_GGG	Number_of_Intron(Intra_genic_Region)	Upstream_Constitutive_Exon
TCCAGATGGCGGAAACGGCACGTACTGACACTGCCATAGTGGGGAAGTAGGG	127221	127492	127171	127223	1	KE145367	GLAREA_00047	126284	127492	None	4537	326	25740	No_constitutive_exon_found_in_species
GTTTGCTTTCTGGGCTGTGTGTGGGTTGAGAGGGACTGATGATGGGATAGAT	463422	463528	463578	463526	-1	KE145367	GLAREA_00165	463214	465421	None	4537	326	25740	No_constitutive_exon_found_in_species
AAGGCATGACTCCTCAGATCCTTCTTCACCCATGAACTAACGCGGGATAGTG	709053	709362	709003	709055	1	KE145367	GLAREA_00252	707569	710237	None	4537	326	25740	No_constitutive_exon_found_in_species
GGTACGATAGCTAGGGATTTGAAGTACAAGGCTACTATGAAACCGGGCAGCT	1020723	1020853	1020673	1020725	1	KE145367	GLAREA_00333	1020216	1021485	None	4537	326	25740	No_constitutive_exon_found_in_species
TAAGGGTTTTTCGAGACGTGGAATAAATATGCTGAGATTGGGCAGCATAGAA	1118029	1118080	1118130	1118078	-1	KE145367	GLAREA_00366	1118029	1118849	None	4537	326	25740	No_constitutive_exon_found_in_species
TAAGTAAGTTCGATAACAGCACATATAACATACAAGGCTGACCACGGGAGGT	1173594	1173868	1173918	1173866	-1	KE145367	GLAREA_00387	1172404	1174848	None	4537	326	25740	No_constitutive_exon_found_in_species
GGTCATATATTAGACAAATCTCGAATACTAATGAATTCTGGGTGGTATAGGT	1271540	1271597	1271490	1271542	1	KE145367	GLAREA_00421	1270908	1271597	None	4537	326	25740	No_constitutive_exon_found_in_species
TCGCGTCAGACTGAGCAAGATTTGACCACCCCGGCTAACTGGAAGGGCAGTT	1524318	1524440	1524490	1524438	-1	KE145367	GLAREA_00501	1523200	1527186	None	4537	326	25740	No_constitutive_exon_found_in_species
TTGGGATAGGAGCGAAATCAGGAGATGTGCTGACAGTACGCTGGGAGTAGGT	1539962	1540058	1539912	1539964	1	KE145367	GLAREA_00505	1538433	1540427	None	4537	326	25740	No_constitutive_exon_found_in_species
CTTGGGTATGGCTTAAATGGAATGCAGGATCTGACTGTTCGGGGGTGTAGGG	1609850	1609923	1609800	1609852	1	KE145367	GLAREA_00509	1609777	1612172	None	4537	326	25740	No_constitutive_exon_found_in_species
CACTCACCCCTCAGCCTGACCCCGCGGTGCAGCGACTGATGTTGGGATAGCT	1628603	1628650	1628700	1628648	-1	KE145367	GLAREA_00515	1627363	1628743	None	4537	326	25740	No_constitutive_exon_found_in_species
CCACCAGCCTCGATATGTTTCAGGCGGGATGCTGATTCGCATGGGATTAGTT	1650555	1650814	1650505	1650557	1	KE145367	GLAREA_00522	1649828	1651210	None	4537	326	25740	No_constitutive_exon_found_in_species
TTCGATCAAGAGTACAACCGCTACGGCTAACACATTGGTGGGATACACAGAA	1732032	1733495	1733545	1733493	-1	KE145367	GLAREA_00552	1730238	1733632	None	4537	326	25740	No_constitutive_exon_found_in_species
TGTTGAATGCGAGCCGTTATGGATAACTTTCCTGACTGGGTGACGAACAGTG	1829249	1829544	1829594	1829542	-1	KE145367	GLAREA_00582	1828015	1829956	None	4537	326	25740	No_constitutive_exon_found_in_species
CGTGCAGATATATATTACCTTCCCGCGGGCGTTCTGGTTGAGTGAGGGAGTC	2017311	2017952	2017261	2017313	1	KE145367	GLAREA_00643	2015937	2017952	None	4537	326	25740	No_constitutive_exon_found_in_species
GGTATTGCAAAATATGGACGAATTGATGGAGATGGAACTTGACGGGCCAGAG	2036943	2037030	2037080	2037028	-1	KE145367	GLAREA_00653	2036416	2037567	None	4537	326	25740	No_constitutive_exon_found_in_species
CGTGGCAGCTACCACAAAAAGGACCACAGCTAATACGGGTGTAATGACAGAC	2113592	2113736	2113786	2113734	-1	KE145367	GLAREA_00681	2110636	2113948	None	4537	326	25740	No_constitutive_exon_found_in_species
GATGGGATATGTTTCGCTATTTCGAGGACAACCACTGATAGAAGGGGTAGAT	2210580	2210702	2210530	2210582	1	KE145367	GLAREA_00715	2208246	2210861	None	4537	326	25740	No_constitutive_exon_found_in_species
TCTCCTCCTACAATCTGAACCTTAGGAATACTTTACTAACTTGGGAATAGCG	2308312	2308420	2308262	2308314	1	KE145367	GLAREA_00756	2304683	2308420	None	4537	326	25740	No_constitutive_exon_found_in_species
GGTAAGTGCCGTGTTGTGGAGAAACTACGGGAGACTGACTGGGATTATAGAA	2406335	2406368	2406418	2406366	-1	KE145367	GLAREA_00782	2406335	2406945	None	4537	326	25740	No_constitutive_exon_found_in_species
TTGTGAGTAGAGAGGCATGTTGACAGTAGGCCAATTGCTAATTGGGACAGAT	2525174	2525558	2525124	2525176	1	KE145367	GLAREA_00826	2524803	2526776	None	4537	326	25740	No_constitutive_exon_found_in_species
CTTGAATTCCTCGAATGTATAGCTGGTGCAATCCTCTAACGGGTTAACAGGA	2719765	2719925	2719975	2719923	-1	KE145367	GLAREA_00887	2718067	2720954	None	4537	326	25740	No_constitutive_exon_found_in_species
CGTACGGACGTGGAGTTTCGATTATATTTGATGGTTGCTGAGAGGGCCAGAG	2879076	2879758	2879808	2879756	-1	KE145367	GLAREA_00935	2879076	2879857	None	4537	326	25740	No_constitutive_exon_found_in_species
ATGAGGGAGGGAAAAGAGTGAGCGATAATGCTGACGAAACTCGGGAACAGCA	2955201	2955323	2955151	2955203	1	KE145367	GLAREA_00956	2955107	2956594	None	4537	326	25740	No_constitutive_exon_found_in_species
CGTACCCTTTTGTCTGTTCTAAGAGTTATTGTTGATCAAGGGATTGACAGCG	3035634	3035867	3035584	3035636	1	KE145367	GLAREA_00986	3030711	3036117	None	4537	326	25740	No_constitutive_exon_found_in_species
TGAGTCAATTTGTTTTGAGAAAGCTTAAGGGTAGGACTGATGTGGGATAGGT	3249692	3252687	3252737	3252685	-1	KE145367	GLAREA_01060	3249692	3252968	None	4537	326	25740	No_constitutive_exon_found_in_species
CTGGTTTGTGCAAGAGAATGTGATATGCTAACATCTATATGATGGGACAGTA	3264408	3264655	3264358	3264410	1	KE145367	GLAREA_01064	3264084	3264655	None	4537	326	25740	No_constitutive_exon_found_in_species
ACTCGTGCGAAAAAGGTCCCTGTACATGTGCTAACATGGGACACGGATAGTT	3352131	3352157	3352207	3352155	-1	KE145367	GLAREA_01090	3352131	3353246	None	4537	326	25740	No_constitutive_exon_found_in_species
AGAGGACGAGGAACCACACGCGACTGAACAATACTGACTGCGGGGTATAGCA	11641	13315	11591	11643	1	KE145371	GLAREA_01179	11361	13315	None	4537	326	25740	No_constitutive_exon_found_in_species
TCTGTTCCTGTAACAAATAAATGTACAATGTGCTAATTCCAGGGTCGTAGGC	25887	26556	25837	25889	1	KE145371	GLAREA_01184	25320	28044	None	4537	326	25740	No_constitutive_exon_found_in_species
GGTATGTGGTGGGATAACTTGAGGAGGGTATTGTGCTGATGGGTGCATAGAA	193727	193784	193677	193729	1	KE145371	GLAREA_01244	193597	194727	None	4537	326	25740	No_constitutive_exon_found_in_species
TTCCGGTAGCCAAAGTTACAAGGATGCCATGACATTTCTTCGTGGGACAGCT	265910	266012	266062	266010	-1	KE145371	GLAREA_01268	264699	266468	None	4537	326	25740	No_constitutive_exon_found_in_species
TCTCGTGGTTCAACTGGGAGTGAAGATTATATACTGATTATTGGGAATAGTG	653087	653169	653219	653167	-1	KE145371	GLAREA_01403	652348	653412	None	4537	326	25740	No_constitutive_exon_found_in_species
TCTGCATCTGGCACTTCAGAGTTCACCGGCTAACCGTGGTGGTGGGATAGTA	928491	928614	928441	928493	1	KE145371	GLAREA_01495	928330	930411	None	4537	326	25740	No_constitutive_exon_found_in_species
CGTTTTAGACAGAAAGTTTACAGTACCAGCGCTGACCTGGGCAAACATAGTT	928667	928779	928617	928669	1	KE145371	GLAREA_01495	928330	930411	None	4537	326	25740	No_constitutive_exon_found_in_species
TGTAAGCTTTGAGTGAGCTGAGAAGATGAATGAACGCTAATAGGGATTAGGG	974165	974235	974285	974233	-1	KE145371	GLAREA_01514	973332	974714	None	4537	326	25740	No_constitutive_exon_found_in_species
GTAAGCGTTGGAGGCCTAACCAGAATTGTTCGGAAGCTAATTGGGAATAGCG	977038	977419	977469	977417	-1	KE145371	GLAREA_01516	977038	979872	None	4537	326	25740	No_constitutive_exon_found_in_species
AAGATTTCTGTAAGTCTCAAAAAGTGCTTCAACTAATTGCAGGGGTGAAGGT	1044560	1045928	1045978	1045926	-1	KE145371	GLAREA_01537	1044560	1046796	None	4537	326	25740	No_constitutive_exon_found_in_species
GCCTACTCTACGTGGAATTGTTGTATATCTGCTAACATGGGGGTGTTAAGGT	1136190	1136590	1136640	1136588	-1	KE145371	GLAREA_01562	1134896	1136706	None	4537	326	25740	No_constitutive_exon_found_in_species
GGTTTAAAACTACTCTGTGGAATATCCACAATCACTAAACTTGGGAACAGGT	1380090	1380713	1380040	1380092	1	KE145371	GLAREA_01646	1379947	1383842	None	4537	326	25740	No_constitutive_exon_found_in_species
CGCCAGAAGCAATGGATGAGAATCCGAGACCTTCTAAAAGGGCGAGAAAGAG	1381610	1381688	1381560	1381612	1	KE145371	GLAREA_01646	1379947	1383842	None	4537	326	25740	No_constitutive_exon_found_in_species
AGGTCCCCAAGCAAACATGGTGGAAAAGAGAGGATTAACTAGGGGGTTAGGT	1393982	1394039	1394089	1394037	-1	KE145371	GLAREA_01650	1392684	1394161	None	4537	326	25740	No_constitutive_exon_found_in_species
ATGTACATTCTCCCTCCAGGTGACTGACACAAATCGCTGACAGGGGACAGAA	1536115	1536232	1536282	1536230	-1	KE145371	GLAREA_01698	1534157	1536979	None	4537	326	25740	No_constitutive_exon_found_in_species
TGTTATACCTCGCTAGAATTTCTCAAATGTAATCACGGGCTGACAGATAGCA	1745286	1745510	1745236	1745288	1	KE145371	GLAREA_01746	1745010	1745914	None	4537	326	25740	No_constitutive_exon_found_in_species
CATTCTACTGATTTCATGTTTCCGGGATCAATTAATAAGTGGGCAAATAGAT	1989438	1989674	1989388	1989440	1	KE145371	GLAREA_01823	1988735	1990714	None	4537	326	25740	No_constitutive_exon_found_in_species
GAGCACTCCCTCAAATTTGCCAGAACGAATACTAACGAACGGGTTAATAGCA	2009785	2009896	2009946	2009894	-1	KE145371	GLAREA_01829	2009596	2010100	None	4537	326	25740	No_constitutive_exon_found_in_species
ATTTCCCTTGACCTATTACCCTCGAGATAATGCTAATGTTTTGGGAATAGGT	2047887	2047908	2047837	2047889	1	KE145371	GLAREA_01840	2046731	2047908	None	4537	326	25740	No_constitutive_exon_found_in_species
GGTACGTGTCTATGCATTAAACATTCGAGTTCCGCTGATCAGGGAGACAGAT	2123452	2124292	2123402	2123454	1	KE145371	GLAREA_01859	2123126	2124703	None	4537	326	25740	No_constitutive_exon_found_in_species
TGGCTCGGTGGGGTATTCTTTTGCGCAGATAGCTAATGAGAGGGTTGAAGGG	2169472	2169625	2169422	2169474	1	KE145371	GLAREA_01877	2169167	2169625	None	4537	326	25740	No_constitutive_exon_found_in_species
GTAAGTCCCCACCGCTCTCTGTGTCTGGGCAACTATTGACGGGATGGAAGGT	2437679	2437803	2437629	2437681	1	KE145371	GLAREA_01964	2437337	2438551	None	4537	326	25740	No_constitutive_exon_found_in_species
CGTGAGTTTCTCTTTATTTCTCCATCTCAACGAGCCTAACGTAGGGGCAGAT	2489994	2492414	2489944	2489996	1	KE145371	GLAREA_01984	2489200	2492414	None	4537	326	25740	No_constitutive_exon_found_in_species
TTGACCCATCCTGCAATAATTAGAATTCCGCGGCTGACAACGCGGGGTAGTT	2603520	2604382	2604432	2604380	-1	KE145371	GLAREA_02025	2603342	2604685	None	4537	326	25740	No_constitutive_exon_found_in_species
GCTCATGATAATCACATTCAATTCGCATGCAGATACTGACGGGAGAATAGGT	2672379	2673077	2672329	2672381	1	KE145371	GLAREA_02049	2672002	2673143	None	4537	326	25740	No_constitutive_exon_found_in_species
TAATGAAGACTTTCGGCTTTGGGAAGAGCTTTTGGGCAGAGAAGGGAAAGTC	2968058	2969631	2968008	2968060	1	KE145371	GLAREA_02159	2967786	2969631	None	4537	326	25740	No_constitutive_exon_found_in_species
TGTAAGTCGTCTTCCTATCACACTTAAACATTTGAGGTTAACGGGTGTAGTG	3029709	3029742	3029792	3029740	-1	KE145371	GLAREA_02179	3029270	3030518	None	4537	326	25740	No_constitutive_exon_found_in_species
TCTGGTGGTGAAGTGATGAGGTGATGAGAGGGGATGCTGATGGGATATAGGT	3062654	3062705	3062755	3062703	-1	KE145371	GLAREA_02193	3061805	3063334	None	4537	326	25740	No_constitutive_exon_found_in_species
GTTGTAAGTAGGTCTAGGTCTACAACTAGGAAGGCTAAGGGCTAAGAAAGGA	26573	26874	26924	26872	-1	KE145370	GLAREA_02302	24998	27116	None	4537	326	25740	No_constitutive_exon_found_in_species
GCTATGTTGGTCGTTTTGGATAGAAGGGAAGATGCTAATGGGAGTTGTAGGA	115123	115243	115293	115241	-1	KE145370	GLAREA_02332	114774	115392	None	4537	326	25740	No_constitutive_exon_found_in_species
AGTTCCTCTCTATACTTACTCGGGGATTGGGTTGCTGATGATGGGGATAGGC	118159	118216	118109	118161	1	KE145370	GLAREA_02334	118049	119298	None	4537	326	25740	No_constitutive_exon_found_in_species
AAGACAACATGAACACTTATATTTTATGGACAATGTTGACAGTCGGGTAGGG	369481	369823	369873	369821	-1	KE145370	GLAREA_02419	366984	370025	None	4537	326	25740	No_constitutive_exon_found_in_species
TCTCTTTGAATATCACGACCTAAATTACAGCAATGTTAATGAATGGGCAGAA	444061	444397	444447	444395	-1	KE145370	GLAREA_02444	444061	444955	None	4537	326	25740	No_constitutive_exon_found_in_species
AGCTGTTATTGGATTTGGAAGCCCCGAGAACCATAACTAATGATGGGCAGGA	1098335	1099112	1099162	1099110	-1	KE145370	GLAREA_02664	1098075	1099419	None	4537	326	25740	No_constitutive_exon_found_in_species
GTATATTCGATCGGAAAAACTCTCATTGAAAACCCTCTGATGGGTGATAGTT	1259418	1259964	1260014	1259962	-1	KE145370	GLAREA_02715	1257922	1260288	None	4537	326	25740	No_constitutive_exon_found_in_species
GTTAACACATGATTCCAAGATTTAGAGTGTAAAGCTTATGAGGGTTGAAGAT	1456888	1456963	1457013	1456961	-1	KE145370	GLAREA_02797	1456888	1457176	None	4537	326	25740	No_constitutive_exon_found_in_species
CAATCTCACCTTACACCACTACTAACATCCCTCTGGTTTGGCATGGGTAGAC	1620686	1621456	1620636	1620688	1	KE145370	GLAREA_02855	1620064	1621456	None	4537	326	25740	No_constitutive_exon_found_in_species
GGACACCAAGAAGCGAAATCCAGTGCAAAGAGGCTTACGGGATGGTGTAGTT	1724081	1724226	1724276	1724224	-1	KE145370	GLAREA_02889	1715611	1724630	None	4537	326	25740	No_constitutive_exon_found_in_species
CACGCTGCAAATAGTCCTGGTGGAGGGCATTGGCTAATGTGACGGGATAGCA	2062141	2062320	2062091	2062143	1	KE145370	GLAREA_03002	2061621	2064910	None	4537	326	25740	No_constitutive_exon_found_in_species
TATGACGACACCGGAGCAGCGGCACCTTTACTGATAGCTATGGGATACAGGG	2547659	2547704	2547754	2547702	-1	KE145370	GLAREA_03155	2544404	2547931	None	4537	326	25740	No_constitutive_exon_found_in_species
GTGATTGTATACAGAGCTTGAGCATATGTACTAATTCTGGGGGACTGTAGTG	2642166	2643740	2642116	2642168	1	KE145370	GLAREA_03188	2641799	2644159	None	4537	326	25740	No_constitutive_exon_found_in_species
CTAAAACCCTATGCCGCGTGATGGATGGAAGAGAACTGATGGTGGGATAGAA	2756367	2756445	2756495	2756443	-1	KE145370	GLAREA_03228	2756249	2756581	None	4537	326	25740	No_constitutive_exon_found_in_species
TGTATGTATGACCAATGGGGAGGTAGGGGAATTGGCTGATGCGGGGATAGAC	2756249	2756318	2756368	2756316	-1	KE145370	GLAREA_03228	2756249	2756581	None	4537	326	25740	No_constitutive_exon_found_in_species
GGTAAGTTTTAGGGGGGGCGTGGGGTGAAACAGGGCTAATGTGGGTGTAGGA	2796142	2796358	2796408	2796356	-1	KE145370	GLAREA_03244	2796142	2796911	None	4537	326	25740	No_constitutive_exon_found_in_species
GGTATCTCTTGTCTTATGTCTTGTTTTCGGGTGACGCTGACGATGGGTAGGG	2864326	2864434	2864484	2864432	-1	KE145370	GLAREA_03266	2863576	2865590	None	4537	326	25740	No_constitutive_exon_found_in_species
GAGTTCGTTGTTATTGAAACATAGCGGCTATTATATGCTAACGGGAATAGGA	2876354	2876475	2876304	2876356	1	KE145370	GLAREA_03271	2876126	2876556	None	4537	326	25740	No_constitutive_exon_found_in_species
CGTGAGTTGCTAGCAAATCTCTGGCGTCGTTTTGGTAGCTAATTGGGTAGGC	2886476	2886570	2886426	2886478	1	KE145370	GLAREA_03277	2886233	2887072	None	4537	326	25740	No_constitutive_exon_found_in_species
GCAAGTCATAATCAGTCGGTTAAAATGATATGCTAACATTAACAGGGCAGCG	2917628	2918517	2918567	2918515	-1	KE145370	GLAREA_03287	2917088	2919134	None	4537	326	25740	No_constitutive_exon_found_in_species
TTACCTTCACGTATTTAATCATAAGTTGGCTAGCTAACGGGTCAAAACAGTT	76116	77241	77291	77239	-1	KE145363	GLAREA_03331	75173	77901	None	4537	326	25740	No_constitutive_exon_found_in_species
GACTTCCCGGATTCATTCATGTGTGTTGCCTGCTGACGAAGGGGATTTAGAA	149272	155587	149222	149274	1	KE145363	GLAREA_03361	149034	155659	None	4537	326	25740	No_constitutive_exon_found_in_species
AAGTCATGTTTTGGTCATCGGGTTGGTACTTTATACTGATTGGGTAATAGGT	167409	167455	167505	167453	-1	KE145363	GLAREA_03365	167298	167987	None	4537	326	25740	No_constitutive_exon_found_in_species
TACACTCGATATAGAGTACAAAATTTACAAACTAATGCTTGCTGGGAAAGTA	329869	329964	329819	329871	1	KE145363	GLAREA_03419	328795	330880	None	4537	326	25740	No_constitutive_exon_found_in_species
TCTTGGCGGGTGAGTTTTTTTTTAGCACTTGCTAACAAAAAGGGTGAAAGGC	439719	439978	439669	439721	1	KE145363	GLAREA_03462	439571	439978	None	4537	326	25740	No_constitutive_exon_found_in_species
GTAAAGTTACTTGAAAGGTTTCTTTCGTTAGTTACTGATTGCACGGGTAGAC	569126	569543	569076	569128	1	KE145363	GLAREA_03515	568871	571536	None	4537	326	25740	No_constitutive_exon_found_in_species
GTGGAGTGTGAGTTCGGAACACCAAAGGCTGATTCGGGTTTAAAATATAGGT	592235	592403	592453	592401	-1	KE145363	GLAREA_03522	592086	593153	None	4537	326	25740	No_constitutive_exon_found_in_species
TATGTAGTTGAGATTCAGAGGTGAGAGAGAGGGCTGATTTTAGGGAGTAGGT	608486	608635	608436	608488	1	KE145363	GLAREA_03530	607698	608721	None	4537	326	25740	No_constitutive_exon_found_in_species
TCAAACTTGTAGCATTAGAGATCCTCTCAGCTAACGGGAATGCAAAGCAGAA	631086	632342	631036	631088	1	KE145363	GLAREA_03535	630513	633460	None	4537	326	25740	No_constitutive_exon_found_in_species
TAAGTCTCCAAGTTGGAAGCCAAGAATATGTCAGCTAACACATGGGAAAGCA	636532	636616	636666	636614	-1	KE145363	GLAREA_03536	635452	637809	None	4537	326	25740	No_constitutive_exon_found_in_species
CTCCCGGCTTTTCTTTATGAGTGAAATCGGATATTGACTTGGGTGTATAGTA	679728	680506	679678	679730	1	KE145363	GLAREA_03555	679339	681791	None	4537	326	25740	No_constitutive_exon_found_in_species
GGTAAGTGTGCTTTGGATATCCTGGAGTTTTCTCACTAAGGGATGAACAGCG	1116476	1116931	1116981	1116929	-1	KE145363	GLAREA_03692	1116476	1117449	None	4537	326	25740	No_constitutive_exon_found_in_species
AAGTAAGTGGGACGAATCTTGCATTCATAGCATTCACTAATGGGTAATAGGA	1130698	1130837	1130648	1130700	1	KE145363	GLAREA_03696	1127654	1132073	None	4537	326	25740	No_constitutive_exon_found_in_species
AGTTTGATCGAATACTTCATGCACAAAAGAGATTGGCTAGCTGGGCGAAGAA	1184959	1185538	1184909	1184961	1	KE145363	GLAREA_03719	1184315	1185538	None	4537	326	25740	No_constitutive_exon_found_in_species
TGGAGGGTGTGGCGTGGATTTGAATGAAGAAGGCTAATTTAATGGGCTAGGC	1255082	1255176	1255226	1255174	-1	KE145363	GLAREA_03746	1255082	1255677	None	4537	326	25740	No_constitutive_exon_found_in_species
TCCACATCACCATCCTGCCTACTCCTAGATATGCTTACAAGATTGGGAAGCT	1377801	1377888	1377938	1377886	-1	KE145363	GLAREA_03790	1375148	1377964	None	4537	326	25740	No_constitutive_exon_found_in_species
TCTGATCTTGGCACCCATCCACGGCAGCAATATCACTGACGGGCGGCCAGAT	1385738	1386100	1385688	1385740	1	KE145363	GLAREA_03793	1384778	1387751	None	4537	326	25740	No_constitutive_exon_found_in_species
GACAGTAAGAATACGTCAAAAGAGTCGATGCTGACATTTGGGACATGCAGGA	1471101	1471234	1471051	1471103	1	KE145363	GLAREA_03806	1467020	1473281	None	4537	326	25740	No_constitutive_exon_found_in_species
TAAGGTGTTCCTAATCTCTTCGTTCCATAGTCTTTAGCTAATTGGGATAGGG	1481116	1481273	1481066	1481118	1	KE145363	GLAREA_03810	1480192	1481273	None	4537	326	25740	No_constitutive_exon_found_in_species
TGTCGGTGAGTTTCATCTTTTTGGGAGTGGGACTGGGTTGATGGGTGTAGAT	1891067	1891114	1891017	1891069	1	KE145363	GLAREA_03945	1890911	1893724	None	4537	326	25740	No_constitutive_exon_found_in_species
TGCGTGAGCGTCTTATTCCTACTGACGATTCATGAATCCGGGATTTAAAGAG	2471625	2471723	2471575	2471627	1	KE145363	GLAREA_04137	2471364	2471723	None	4537	326	25740	No_constitutive_exon_found_in_species
CTTTATTTTGGGGTGTCTTGTGGTATATTTTCTTGCTGATATGGGATTAGGA	2574881	2575660	2575710	2575658	-1	KE145363	GLAREA_04169	2574881	2575834	None	4537	326	25740	No_constitutive_exon_found_in_species
TGAGTGTTGATATGTGATCTTCCGGCGGGATAGACGCTAATGCGGGACAGCA	72774	72871	72921	72869	-1	KE145369	GLAREA_04212	72532	73043	None	4537	326	25740	No_constitutive_exon_found_in_species
GTTGGCATATTTCTATGATATGTGAGATATCTTGCTGACGGCTGGGATAGTT	267917	268099	268149	268097	-1	KE145369	GLAREA_04280	267485	268433	None	4537	326	25740	No_constitutive_exon_found_in_species
TAGGGGTATGAGATTTGAGAAACACGTGACTGATATGATTTGGGAAGTAGTG	374378	374405	374455	374403	-1	KE145369	GLAREA_04322	373363	376020	None	4537	326	25740	No_constitutive_exon_found_in_species
AAGTAATTCACTCCTTGCTATGAATAACCAGAGTTGACAGGGGGTTATAGCT	708337	708432	708482	708430	-1	KE145369	GLAREA_04442	708337	709007	None	4537	326	25740	No_constitutive_exon_found_in_species
TGAGGTTTGGAATTCTCCCCTTCTAAATATCAAATGCTTAGGGGAACCAGAT	790641	790834	790884	790832	-1	KE145369	GLAREA_04466	786781	791227	None	4537	326	25740	No_constitutive_exon_found_in_species
ATGAGGTGAGTGGATTGTGATGAGTTGTCGAGGAGAGCTGATGGGTGTAGGC	926496	926745	926446	926498	1	KE145369	GLAREA_04500	924776	928178	None	4537	326	25740	No_constitutive_exon_found_in_species
TATTAGCAGCGATACATCAATCGCAGACTATATGAGGCTAAGATGGGAAGCT	957175	957227	957125	957177	1	KE145369	GLAREA_04508	955674	962388	None	4537	326	25740	No_constitutive_exon_found_in_species
TGTGTTTCTATTTGTAGCGCAGAACCGTGCAACACTGCGACTGGGGACAGTC	1264875	1268394	1268444	1268392	-1	KE145369	GLAREA_04612	1264875	1268634	None	4537	326	25740	No_constitutive_exon_found_in_species
GAGGATATATGCTTTCACCTGGTCGAATACTCGCTCATGGGCAAACATAGGT	1722449	1722816	1722866	1722814	-1	KE145369	GLAREA_04756	1722449	1723120	None	4537	326	25740	No_constitutive_exon_found_in_species
GTAATACCTAATCTGCCTCTATGTTGGCTGCTTCTGATGAGTGTGGGTAGGA	1827701	1828382	1828432	1828380	-1	KE145369	GLAREA_04790	1826987	1828580	None	4537	326	25740	No_constitutive_exon_found_in_species
AGTGCGTAATGTTGCTCATGCTTTTATGCGGGAATGCTGATGGGATATAGTT	1945917	1945977	1945867	1945919	1	KE145369	GLAREA_04823	1945521	1947652	None	4537	326	25740	No_constitutive_exon_found_in_species
TATGTTATTCTTTGCTTGGGTTGTGGATTTTGTGGGGCTGATGGGAATAGAT	2273216	2273406	2273166	2273218	1	KE145369	GLAREA_04944	2272388	2273985	None	4537	326	25740	No_constitutive_exon_found_in_species
GAATGTAAGTGGTCGGTCTGGGCCGAGAGGGTGGTGCTAACGCGGGGAAGGT	2315030	2315129	2315179	2315127	-1	KE145369	GLAREA_04962	2315030	2315475	None	4537	326	25740	No_constitutive_exon_found_in_species
GGTTTGTAAGTTTGCCAATCATATTGACACTGTTCCAGCGGGTGCAGTAGGT	2431232	2431323	2431373	2431321	-1	KE145369	GLAREA_04999	2429764	2431508	None	4537	326	25740	No_constitutive_exon_found_in_species
GCTGGGTATGTTTTGGTCGTGGATTGAGGGTGCTAGCTAACTGGGTGGAGGG	93657	93735	93607	93659	1	KE145353	GLAREA_05029	93160	94709	None	4537	326	25740	No_constitutive_exon_found_in_species
TATGCTTTTGTTCTTGGTGCGAGGATGTTTGCTAATGATGTGGGTGATAGCG	152260	152325	152375	152323	-1	KE145353	GLAREA_05048	152079	153562	None	4537	326	25740	No_constitutive_exon_found_in_species
GGATGTAAGTTCATTTCACGCCGTAGACAGGGAAATGCTGATGGGGGTAGGC	152169	152214	152264	152212	-1	KE145353	GLAREA_05048	152079	153562	None	4537	326	25740	No_constitutive_exon_found_in_species
AAAGAGGAGGGATGTTTAGGTGAAAGAGAGGACGAGCTAATGGGATATAGAC	234902	235035	234852	234904	1	KE145353	GLAREA_05078	234276	235376	None	4537	326	25740	No_constitutive_exon_found_in_species
TGTGAGTTTTGAGCGGTAGTGGAAGGGATGGAGGGAGCTGATGGGAATAGGT	366419	366469	366519	366467	-1	KE145353	GLAREA_05132	364943	366904	None	4537	326	25740	No_constitutive_exon_found_in_species
TATTGGCATTTCTTCAACATGGACTCAGCTAATATGTTTTTGGGATACAGCG	415418	416022	415368	415420	1	KE145353	GLAREA_05148	414296	416022	None	4537	326	25740	No_constitutive_exon_found_in_species
GGTGTAAGCCGAATGAAGTGGAAGAATGGGGAGATTAACGAAGGGTTTAGAG	470876	470977	471027	470975	-1	KE145353	GLAREA_05166	470876	471319	None	4537	326	25740	No_constitutive_exon_found_in_species
GCTTTTTAATTTTCTCTGCTAAGGAGCGATTGTTGATCTTGGGAAAATAGTG	520748	520869	520919	520867	-1	KE145353	GLAREA_05191	520319	522365	None	4537	326	25740	No_constitutive_exon_found_in_species
GCGACCCTACCATGTACGGTCTGGAATGCGCCACTGATCAGGGAGTATAGGT	575327	575834	575277	575329	1	KE145353	GLAREA_05213	574861	575834	None	4537	326	25740	No_constitutive_exon_found_in_species
CCCCATACATGATTTAGATTTGGCATATTCTCGTTGGATACACGGGGTAGAG	802206	802230	802156	802208	1	KE145353	GLAREA_05291	801480	802230	None	4537	326	25740	No_constitutive_exon_found_in_species
GTTTCCAGCGATTTTGATGAGTTCTTAGGAGTCTACTGATGGGTTCAAAGCA	892408	892657	892358	892410	1	KE145353	GLAREA_05324	891984	892657	None	4537	326	25740	No_constitutive_exon_found_in_species
TCTTTCTACAATTCACAAGGCCGAAACAGTGCTGACCAAGGGACAAATAGCC	1000937	1001005	1000887	1000939	1	KE145353	GLAREA_05362	1000126	1001005	None	4537	326	25740	No_constitutive_exon_found_in_species
CCCGTATTAATCGCTCTGCTTCTCTTTGTTGTGTGAGAAAAAGGGAAAAGTT	1004103	1004287	1004337	1004285	-1	KE145353	GLAREA_05365	1003820	1004552	None	4537	326	25740	No_constitutive_exon_found_in_species
CCATTGGGCGATAATTGCAGCCGGTCCGAATACCTGCTAACAGGGAACAGCC	1021978	1022541	1022591	1022539	-1	KE145353	GLAREA_05372	1021978	1025378	None	4537	326	25740	No_constitutive_exon_found_in_species
TAAGGTATTTGTCCGTGTTGACATGATATTGCCTGCTGACGATGGGGCAGCA	1379457	1380669	1380719	1380667	-1	KE145353	GLAREA_05485	1377842	1381527	None	4537	326	25740	No_constitutive_exon_found_in_species
ATTCGGTGAGTCTTTTACAAGATGGATTGAGATGGTGCTAATTAGGGTAGGA	1392055	1392127	1392177	1392125	-1	KE145353	GLAREA_05488	1390540	1392259	None	4537	326	25740	No_constitutive_exon_found_in_species
TCTGACAGAGATCTACCACGTGCAAGATAATCAAGGTGTTGGGTATCAAGTG	1785105	1785114	1785164	1785112	-1	KE145353	GLAREA_05597	1785105	1786174	None	4537	326	25740	No_constitutive_exon_found_in_species
CCATGGCAAACGGGTTTCTCTACAGAGTATATAGCTGACATAGTGGGCAGAA	1849590	1850242	1850292	1850240	-1	KE145353	GLAREA_05620	1848876	1850721	None	4537	326	25740	No_constitutive_exon_found_in_species
CTCCAGGGGAAATGAAAGGAAGGATGTTTGCTAATGTGTATGAGGGATAGCC	1892438	1892558	1892388	1892440	1	KE145353	GLAREA_05641	1891524	1892558	None	4537	326	25740	No_constitutive_exon_found_in_species
ATGTACATTATAACCCTAAAGGGATCTAGACAGCAGACTGATTGGGATAGTT	2215879	2216485	2215829	2215881	1	KE145353	GLAREA_05753	2215536	2216485	None	4537	326	25740	No_constitutive_exon_found_in_species
GTATATCTTTGATTCCGCTTTGTTTCTAATTTGTGTGCTGATGGGAATAGAC	2329396	2329563	2329613	2329561	-1	KE145353	GLAREA_05799	2329158	2330941	None	4537	326	25740	No_constitutive_exon_found_in_species
ATAGTCGCAAAGCAACACCGACAAATATCGAAACTGGCTTAACGGGTTAGAT	2974	3186	2924	2976	1	KE145358	GLAREA_05818	1055	3186	None	4537	326	25740	No_constitutive_exon_found_in_species
GTAAGTCTTTGCGTTGTTGTTTAAATATGGGAGTAGGCTAATAGGGTAAGCG	228672	228834	228884	228832	-1	KE145358	GLAREA_05890	228672	229626	None	4537	326	25740	No_constitutive_exon_found_in_species
TGTTTTGTGGTTAAGGGTGGAAAGGGAGGGCTAATGAGGGGATTGGATAGAT	398252	398476	398202	398254	1	KE145358	GLAREA_05953	397683	399000	None	4537	326	25740	No_constitutive_exon_found_in_species
AAGTGTTTTCTTGTAGTGGTGTTCAAGCAACCAGGCATTAACGGGAATAGAT	477721	477766	477816	477764	-1	KE145358	GLAREA_05981	476816	479033	None	4537	326	25740	No_constitutive_exon_found_in_species
GTAATGTTAGTACAGGATCTATTGCTATAAAGCCTTGCTAACGGGAGTAGAT	528488	529115	529165	529113	-1	KE145358	GLAREA_06001	527179	531098	None	4537	326	25740	No_constitutive_exon_found_in_species
TAGGTTCTGACGACACGCTCGCGGATGACACGGCTGATTCATGGGGATAGGG	813209	813359	813409	813357	-1	KE145358	GLAREA_06090	813209	813613	None	4537	326	25740	No_constitutive_exon_found_in_species
GGTAAATTCTTATTGAAGTTCGACTTGTTTTACTAGCTAACGGGGATAAGGT	820149	820246	820296	820244	-1	KE145358	GLAREA_06092	818758	820868	None	4537	326	25740	No_constitutive_exon_found_in_species
GTATGTATTTTCCGAAGAGCATGGAATAAAGCTAATTTCCGTGGGGCAAGTC	1051655	1052055	1051605	1051657	1	KE145358	GLAREA_06150	1050660	1052055	None	4537	326	25740	No_constitutive_exon_found_in_species
GAATGGAAACGAATCTTCACTCGTTGCACCCCGACAAATCCAGGGCTGAGCC	1218444	1218781	1218831	1218779	-1	KE145358	GLAREA_06218	1216146	1220189	None	4537	326	25740	No_constitutive_exon_found_in_species
ATCCTGTCCCAAGAGTTTGGCTCGGGACGATGCTAATGAGGGGTATGCAGGA	1249235	1249385	1249435	1249383	-1	KE145358	GLAREA_06229	1248536	1249884	None	4537	326	25740	No_constitutive_exon_found_in_species
GAGTAAGTGTCTCGTTCTAATCGCGAGTCGCTGAAAATTGACGGGACTAGGA	1379309	1379594	1379644	1379592	-1	KE145358	GLAREA_06269	1377344	1383206	None	4537	326	25740	No_constitutive_exon_found_in_species
GCTTTCCGACAGCATATAAAATCTAGGGACGGGCTAATTGGTTGGGATAGGG	1378746	1378797	1378847	1378795	-1	KE145358	GLAREA_06269	1377344	1383206	None	4537	326	25740	No_constitutive_exon_found_in_species
GAGTGTTCTTTTAGTAAGAAGAGGGGTTGGGATGCTGATGAATGGGGTAGGA	1564263	1564284	1564213	1564265	1	KE145358	GLAREA_06329	1563794	1565012	None	4537	326	25740	No_constitutive_exon_found_in_species
GGTTCGTTTGGTTGTCTGTCCATCTCTGTCAAAACGCTAATGACGGGTAGAA	1646343	1646586	1646636	1646584	-1	KE145358	GLAREA_06352	1645560	1648095	None	4537	326	25740	No_constitutive_exon_found_in_species
ACTCTTGGAATAGATCCGTTCACGTCAATCGATGTATTAACGGGCAACAGCT	1743593	1743682	1743732	1743680	-1	KE145358	GLAREA_06386	1742453	1743817	None	4537	326	25740	No_constitutive_exon_found_in_species
GAGTGTATTCCCCGTCAATGAGTTCTTGACCATGCTAATTTGGGGAACAGAT	1769737	1770107	1769687	1769739	1	KE145358	GLAREA_06395	1769631	1771357	None	4537	326	25740	No_constitutive_exon_found_in_species
TTCATTTGGCTATACTACATGACCTGAAGCTGATGTTGGGTATGGGACAGGT	1798623	1799413	1799463	1799411	-1	KE145358	GLAREA_06404	1798320	1799839	None	4537	326	25740	No_constitutive_exon_found_in_species
AAGGTATGCGCTCCCACACGATAGTTTAGGCTGCAGCTGATGGGTGATAGCG	1819576	1819698	1819526	1819578	1	KE145358	GLAREA_06410	1819185	1822551	None	4537	326	25740	No_constitutive_exon_found_in_species
GTAAGTTGCGATAGAAATGTTGATGGATACGGTGCTAATAAGGGTGGCAGAC	1870406	1870555	1870605	1870553	-1	KE145358	GLAREA_06429	1870222	1871104	None	4537	326	25740	No_constitutive_exon_found_in_species
GGATTGCGGTGTTGAAGATTAGAGAAGAGAATGCTAATCCCACGGGACAGCA	1897002	1897082	1896952	1897004	1	KE145358	GLAREA_06439	1896593	1897082	None	4537	326	25740	No_constitutive_exon_found_in_species
TCTTGTTCTGTTCGACTATAAATTTGAGCTATGTGCTGACGGGGTTACAGTG	1929975	1930395	1930445	1930393	-1	KE145358	GLAREA_06451	1929975	1932225	None	4537	326	25740	No_constitutive_exon_found_in_species
CACACACTACCTACATCATTGCATAAACTAACTTCGGGCCATGGGCGCAGCG	2031272	2031918	2031222	2031274	1	KE145358	GLAREA_06480	2028635	2032912	None	4537	326	25740	No_constitutive_exon_found_in_species
AAGACGCCGGTGTTGGTGTGTGGAGGGAGTCGGAGTAGGGAGGTGACGAGGG	2064700	2064720	2064770	2064718	-1	KE145358	GLAREA_06490	2064700	2065283	None	4537	326	25740	No_constitutive_exon_found_in_species
AGGTATGTGATGGTTGTGGATGGTAGAAGTGGGCTGACGGTGGGACGTAGGG	2128114	2128142	2128192	2128140	-1	KE145358	GLAREA_06514	2126719	2128403	None	4537	326	25740	No_constitutive_exon_found_in_species
ATGATTCTTGACTGGTGTCACAAGCGTATTGTACTGACATGAATGGGCAGAT	2179483	2179579	2179433	2179485	1	KE145358	GLAREA_06536	2177913	2179579	None	4537	326	25740	No_constitutive_exon_found_in_species
AGTGGTGTAAGTACAGGGTCGAAGATGAAGGCTTTACTGATTGGGAGCAGTA	237552	237733	237502	237554	1	KE145357	GLAREA_06641	235074	238641	None	4537	326	25740	No_constitutive_exon_found_in_species
CCACAGTGCGCTAGACAAAGCTTACAACCTGGGTTCTGACAGACGGGTAGGG	602057	602095	602145	602093	-1	KE145357	GLAREA_06774	601766	602202	None	4537	326	25740	No_constitutive_exon_found_in_species
AACGTTCGGTTATGCTATATAGATATTTTTCAACGCGCTAACAGGGAAAGAA	644998	645107	645157	645105	-1	KE145357	GLAREA_06790	644553	645383	None	4537	326	25740	No_constitutive_exon_found_in_species
GTGGATCATCACCGCCCCTAGGTCCATCAAATACTTACTGATATGGGCAGGA	646422	646527	646577	646525	-1	KE145357	GLAREA_06791	645812	646805	None	4537	326	25740	No_constitutive_exon_found_in_species
CTTCCTCACCCCCAACAATCATAGCAAGTGGAAATCTGATTGGGGGATAGAT	693956	694028	693906	693958	1	KE145357	GLAREA_06808	692437	694119	None	4537	326	25740	No_constitutive_exon_found_in_species
GTAAGTCTAAAATACCTGAGGGCTTCGGTTCGATGGGCTGACGGGTGAAGCG	740751	741152	740701	740753	1	KE145357	GLAREA_06821	740172	741963	None	4537	326	25740	No_constitutive_exon_found_in_species
AAGACCTTTTTTTCATTCTCAAGACCGCATACTAACATAAATGGGAACAGGT	1030964	1034671	1030914	1030966	1	KE145357	GLAREA_06929	1030397	1036897	None	4537	326	25740	No_constitutive_exon_found_in_species
AGTTGAAAGGCAGTCTCGTTTTGAACGTGGGATTGTGCTAAGGGGAATAGCA	1165482	1165546	1165596	1165544	-1	KE145357	GLAREA_06972	1165359	1165828	None	4537	326	25740	No_constitutive_exon_found_in_species
CCATGTAAGTCCGTCGGATTATGTGATTGGCTTGACTGATGAAGGGGTAGAC	1170472	1170503	1170422	1170474	1	KE145357	GLAREA_06974	1168875	1170503	None	4537	326	25740	No_constitutive_exon_found_in_species
TGCCAAACTCATGGTGAAATAAGAGAGGTGTTGATGGTGTTGGGGGTTAGGA	1171510	1171973	1171460	1171512	1	KE145357	GLAREA_06975	1171234	1171973	None	4537	326	25740	No_constitutive_exon_found_in_species
TGAGGATTGAAGTTTGGCCGAACCCAAGAGGAGATATTGATTTGAGGGAGAG	1238555	1239053	1239103	1239051	-1	KE145357	GLAREA_06996	1236540	1239237	None	4537	326	25740	No_constitutive_exon_found_in_species
TTTTATAGGTGGTGGTGTAATGGTTGGGAAAGCGGGCTGATGGGGAGTAGAG	1286280	1286376	1286426	1286374	-1	KE145357	GLAREA_07013	1285282	1286909	None	4537	326	25740	No_constitutive_exon_found_in_species
TCGACTGGAGTGAAAATGAGAGAGGGGATGCTGATGTGTGGGTGGTGTAGGT	1295117	1295195	1295245	1295193	-1	KE145357	GLAREA_07017	1294862	1296047	None	4537	326	25740	No_constitutive_exon_found_in_species
GTGAGGCGCATTGGGGATTGAAGAAAGAAATGGCTGATTTTAGAGGGTAGTT	1364819	1364965	1365015	1364963	-1	KE145357	GLAREA_07042	1364540	1365211	None	4537	326	25740	No_constitutive_exon_found_in_species
AGAGACCTGCTTAAAGTCGGGATATAGGAAAATGCTGACAGGGGAAACAGTA	1370463	1370653	1370703	1370651	-1	KE145357	GLAREA_07043	1366031	1371042	None	4537	326	25740	No_constitutive_exon_found_in_species
TTTCCGCACGCGACGCAAACAAGGTAAACAGTGCTGATTGAGGGGTACAGGT	1444132	1444771	1444821	1444769	-1	KE145357	GLAREA_07073	1443949	1445120	None	4537	326	25740	No_constitutive_exon_found_in_species
TTGTAGGTTTTTTGTGGTGTGACGAGTATACTGGGCTAATTTGGGGATAGAT	1472281	1472329	1472231	1472283	1	KE145357	GLAREA_07086	1471831	1472510	None	4537	326	25740	No_constitutive_exon_found_in_species
GAGTTTGCAACTTTCGTGTGGTACGAGTCATTGTACTGATGTTGGGATAGTA	1472381	1472510	1472331	1472383	1	KE145357	GLAREA_07086	1471831	1472510	None	4537	326	25740	No_constitutive_exon_found_in_species
GTAGGTATGGTGCAGTTATAGAACTACGGATGGCTAATGTTTGAGGGTAGAA	1517417	1517605	1517655	1517603	-1	KE145357	GLAREA_07105	1517417	1518121	None	4537	326	25740	No_constitutive_exon_found_in_species
TGTTGCGCCTGGTCTATATAAGGAGTCGCATGCTAATGGGTACGGAATAGGC	1570399	1571191	1571241	1571189	-1	KE145357	GLAREA_07122	1570399	1571560	None	4537	326	25740	No_constitutive_exon_found_in_species
ATGTAGGAGTTCTTCGTCAATTATAAACAGCACTCCACTAACGGGAGTAGTT	1626969	1627073	1626919	1626971	1	KE145357	GLAREA_07145	1626145	1627885	None	4537	326	25740	No_constitutive_exon_found_in_species
TATGGCTCATTTTTCTATGTGGGTTGGGCATAGGCTAATGACGGGCATAGGT	1767255	1768629	1767205	1767257	1	KE145357	GLAREA_07179	1766511	1768629	None	4537	326	25740	No_constitutive_exon_found_in_species
GTAAGCAGACCCTTTTTCTCTGCATTGAATTCGATTTAACGGGGTTGTAGGG	1773209	1773434	1773484	1773432	-1	KE145357	GLAREA_07181	1772166	1773514	None	4537	326	25740	No_constitutive_exon_found_in_species
TATAAACTCCCTCTTTTCTTGGGATGAGATGCTGATTATGATGGGGGTAGTA	1921667	1921693	1921617	1921669	1	KE145357	GLAREA_07225	1920978	1922646	None	4537	326	25740	No_constitutive_exon_found_in_species
GTAGGTAACGCTTCTCTCAGTTCGATTTCCTGTTTCTAAAGGGAATCCAGAT	58838	58924	58788	58840	1	KE145359	GLAREA_07303	58764	59310	None	4537	326	25740	No_constitutive_exon_found_in_species
CTGTAAGTTGGACTCCTTTTACACGTGAAACCTTGCTAATCGGGACATAGCT	202171	203134	203184	203132	-1	KE145359	GLAREA_07348	202171	203578	None	4537	326	25740	No_constitutive_exon_found_in_species
TGGTGAGTATTGAGTCCAAGGGACGTTAAATATTTTCTAATACGGGGTAGAG	313056	313230	313280	313228	-1	KE145359	GLAREA_07384	312714	313659	None	4537	326	25740	No_constitutive_exon_found_in_species
TGGTATCCTTTTTATATGGAGGGGAGAGAGCTGATGATTTGGGGGTGTAGAA	381649	382052	381599	381651	1	KE145359	GLAREA_07404	381131	382052	None	4537	326	25740	No_constitutive_exon_found_in_species
TTAGAGCATATCCTTGATTGCTGCGAATTTGACGCTGACGGGGGGTTTAGAA	423224	425359	423174	423226	1	KE145359	GLAREA_07420	422547	425359	None	4537	326	25740	No_constitutive_exon_found_in_species
TGTGAACATTTGATGGATGATCAAGAAACAATAGCTGATGGGAAAAATAGAG	474907	475099	475149	475097	-1	KE145359	GLAREA_07435	473772	475227	None	4537	326	25740	No_constitutive_exon_found_in_species
AGGATTGAAAGAAAGTGAGGGGACTTGGGCTAATTTATTTGGGAGGATAGTT	519284	519318	519368	519316	-1	KE145359	GLAREA_07441	518858	519420	None	4537	326	25740	No_constitutive_exon_found_in_species
TGTGAGTTGAATAATTTGAAATGGGGGAGAGGAGGGCTAATTGGGGGTAGCA	576586	577559	577609	577557	-1	KE145359	GLAREA_07463	576318	578007	None	4537	326	25740	No_constitutive_exon_found_in_species
TACGTCGTCTCCTTCGTTGTTGTTGTGGATGTACTAACGCTGCGGGATAGAT	592054	592818	592004	592056	1	KE145359	GLAREA_07469	591930	592818	None	4537	326	25740	No_constitutive_exon_found_in_species
AAATTGGACAACCCTCGATTATAGACGTACATACTGATTAACGGGCATAGAG	689972	690090	690140	690088	-1	KE145359	GLAREA_07496	689747	690565	None	4537	326	25740	No_constitutive_exon_found_in_species
TCCATCTCCTGTGGTCCAAGAATGGATTTCTGATTGACAACTGGGAACAGGT	818426	818527	818577	818525	-1	KE145359	GLAREA_07545	818063	819368	None	4537	326	25740	No_constitutive_exon_found_in_species
TTGACACAGATGCGCCGCGGACATCACCACAGTGGCTAACGATGGGGCAGAT	970618	970662	970568	970620	1	KE145359	GLAREA_07602	970533	972504	None	4537	326	25740	No_constitutive_exon_found_in_species
GAACTTTCTCGCCTACCTCTTCCATAGATACGGTTGATAGGGCCGGAAAGGT	1046958	1046987	1046908	1046960	1	KE145359	GLAREA_07622	1046712	1049049	None	4537	326	25740	No_constitutive_exon_found_in_species
TTTGAAAACGAGCTATGTTGATATTCAATTCCTATCTTTTTTGGGAGCAGGT	1158908	1158949	1158858	1158910	1	KE145359	GLAREA_07645	1158743	1159752	None	4537	326	25740	No_constitutive_exon_found_in_species
GTAGTCCTTTTGACCTGTCGCAGTTTGTTGGAGTGCTAATATTGGGACAGCG	1266857	1267012	1267062	1267010	-1	KE145359	GLAREA_07681	1264614	1267217	None	4537	326	25740	No_constitutive_exon_found_in_species
TAAAGTTTGGCCCCAAGAAATTAGATGCTAACTTTATTTGGGATGCTAAGGA	1552975	1553233	1552925	1552977	1	KE145359	GLAREA_07771	1551993	1553233	None	4537	326	25740	No_constitutive_exon_found_in_species
ACACCTGCTGTTTAGTAATGATGAGGAATGGGAACTGACTGGGTGTATAGCC	1721143	1721214	1721264	1721212	-1	KE145359	GLAREA_07828	1720242	1721460	None	4537	326	25740	No_constitutive_exon_found_in_species
GACTTTGAGTCGAGAGTTTTGGGGGGAAAGGCAAAGGCTGATGGGGATAGGG	1985371	1985542	1985592	1985540	-1	KE145359	GLAREA_07910	1984971	1985817	None	4537	326	25740	No_constitutive_exon_found_in_species
CGAGTAAGTCCTTCAACTTCACTCTACCTCACCTCGGCTAACACGGGTAGGG	5498	5823	5873	5821	-1	KE145373	GLAREA_07942	5498	7507	None	4537	326	25740	No_constitutive_exon_found_in_species
TCCGAGGAGCAATACCAAATACTAATTGGTTTATTTGGCGGTGGGTGCAGAG	81893	82308	82358	82306	-1	KE145373	GLAREA_07974	81893	82845	None	4537	326	25740	No_constitutive_exon_found_in_species
AGTTTATCTCTTGTTTCCATTCGCGCTATTTACTGATCTTGGGGGATAAGTC	121504	121708	121758	121706	-1	KE145373	GLAREA_07992	120573	121967	None	4537	326	25740	No_constitutive_exon_found_in_species
CCTTCTCGTACCCTTAGACTTTGTTTTCGGTGATGTTAATAGGGTATTAGGA	272687	272887	272637	272689	1	KE145373	GLAREA_08032	272433	272887	None	4537	326	25740	No_constitutive_exon_found_in_species
ACGCCTATCCTCTCTTTCAATTCCATTGCTGTACTAATTGAGGGTATCAGAT	277256	277710	277206	277258	1	KE145373	GLAREA_08034	276605	277710	None	4537	326	25740	No_constitutive_exon_found_in_species
AGGGGAAGAGATGGAGGTGAAGAGATGGAATGCTGATGAATGGGGTGTAGGT	288790	288887	288740	288792	1	KE145373	GLAREA_08038	288393	289736	None	4537	326	25740	No_constitutive_exon_found_in_species
CTGTTCAATTACAGATTGCTTCAATGTTCTTGTAGCTGACAGGGTCGCAGAG	362698	363273	363323	363271	-1	KE145373	GLAREA_08061	362698	363430	None	4537	326	25740	No_constitutive_exon_found_in_species
TATCATGACAACTTCTTCGCATCATACTGATACTTTCTGGGGAACTATAGAA	400001	400391	399951	400003	1	KE145373	GLAREA_08071	396813	401227	None	4537	326	25740	No_constitutive_exon_found_in_species
TTACATGTGTTGCGTTGCGTCTGGGTAGCAAATGGCTGACGGGTTGATAGCA	422647	422994	422597	422649	1	KE145373	GLAREA_08079	421991	424228	None	4537	326	25740	No_constitutive_exon_found_in_species
TGAAGAGGGATTTAGATGAGGGGAGATGGCTAATTATGAGGGCGTGGTAGAC	522928	523963	522878	522930	1	KE145373	GLAREA_08110	522522	523963	None	4537	326	25740	No_constitutive_exon_found_in_species
TGCGAATCAGTCCCAGGCTTAAGTAGAGCAGGCTGACGAGGGCAATGCAGCA	696416	696667	696366	696418	1	KE145373	GLAREA_08166	696107	697294	None	4537	326	25740	No_constitutive_exon_found_in_species
GTGGAAGTGCAGATTATGATGCCTGGGAGACACTTGGTAACGCGGGATAGGG	916982	917015	916932	916984	1	KE145373	GLAREA_08225	916440	919215	None	4537	326	25740	No_constitutive_exon_found_in_species
AAAAAAGGTCTAGGGGAACTCATTTGAAATATGTACTAACGGGAATATAGCT	976711	977922	976661	976713	1	KE145373	GLAREA_08250	975965	977922	None	4537	326	25740	No_constitutive_exon_found_in_species
TCACAAGCGCCACTCTTGCTTGGATGTTTATCAATCTAATGGGAGATTAGTT	1145417	1146394	1145367	1145419	1	KE145373	GLAREA_08313	1144511	1146394	None	4537	326	25740	No_constitutive_exon_found_in_species
GGTGTGGTTAGAGGGATGAGATGAGATGAAATAGGCTGATAATGGGATAGGG	1174430	1174703	1174380	1174432	1	KE145373	GLAREA_08324	1174096	1175052	None	4537	326	25740	No_constitutive_exon_found_in_species
TAGGGTTCGTACTGACTCGTCTTTGTTGTAATGAAAGCTAACGTGGGTAGTG	1367540	1368612	1368662	1368610	-1	KE145373	GLAREA_08401	1367540	1372575	None	4537	326	25740	No_constitutive_exon_found_in_species
TCAATAAACTGGCCATTCATGTTAAAATACCTTTGCTAATCGGGAGCCAGAT	1850452	1850682	1850732	1850680	-1	KE145373	GLAREA_08555	1849933	1851155	None	4537	326	25740	No_constitutive_exon_found_in_species
GTAAGTGCCTCTTTTACCAAGTGCGTTAGTCCTGCTAATATCAAGGGCAGGG	1993313	1994079	1994129	1994077	-1	KE145373	GLAREA_08604	1993313	1994167	None	4537	326	25740	No_constitutive_exon_found_in_species
GTGATAGAAAACACGTACCTGTCTAGAACTCTAGCTGATAATTGGGACAGCG	124569	124992	125042	124990	-1	KE145352	GLAREA_08693	123134	125081	None	4537	326	25740	No_constitutive_exon_found_in_species
GCAACAACAAAAATTGACGAGTCATTGCTCAAAGCTGCTGTCGAGGGTAGCT	257540	259239	259289	259237	-1	KE145352	GLAREA_08738	257540	262114	None	4537	326	25740	No_constitutive_exon_found_in_species
GCAAGAGAAGGAAAGTGGAGGGAGATTTGCTAACGTAGGGCGAATGGTAGGT	393179	393234	393129	393181	1	KE145352	GLAREA_08783	392538	393234	None	4537	326	25740	No_constitutive_exon_found_in_species
TCGTTCTTCCATAGAGGCTTTCACAGGAGAGTCCGCTGATGAGGGCATAGTT	397913	398166	397863	397915	1	KE145352	GLAREA_08785	397077	398166	None	4537	326	25740	No_constitutive_exon_found_in_species
GAGGTGAGTCTCCTATGCCTGCTCAGCGGAACGATATTCATGGGAAATAGAA	499000	499071	498950	499002	1	KE145352	GLAREA_08822	498213	500539	None	4537	326	25740	No_constitutive_exon_found_in_species
GAGATCGTGCCTGAGAGTCGTGAACTAACTGGATATCTTCGGCTGGGTAGAT	600417	600442	600492	600440	-1	KE145352	GLAREA_08854	599080	603720	None	4537	326	25740	No_constitutive_exon_found_in_species
GCTGTGATTTATTAATAACTCGGTTGAAAATGAAAATTGATGGGAATTAGTG	607994	608124	608174	608122	-1	KE145352	GLAREA_08855	607194	608685	None	4537	326	25740	No_constitutive_exon_found_in_species
CTCGTCTTCTAGTGGCCAATACTTGTGTGGCAAGCATTTGACGGGTGCAGAT	800862	801032	800812	800864	1	KE145352	GLAREA_08920	800165	801032	None	4537	326	25740	No_constitutive_exon_found_in_species
CATATTTTCAACATCTGAACGTCGAAGCTGTGCTAACACAAGGGTGCCAGGA	951103	951139	951053	951105	1	KE145352	GLAREA_08965	948799	951398	None	4537	326	25740	No_constitutive_exon_found_in_species
GAGGAGTTGAAATGTAATTATTATCTAACGGATTAGCTTGGGGAGCACAGTC	1030713	1030931	1030663	1030715	1	KE145352	GLAREA_08990	1029988	1030931	None	4537	326	25740	No_constitutive_exon_found_in_species
AGCGTCATGGGAGAGAAGCTGATGATGGCGCAACTCTGAGCAGAGGGAAGAC	1138688	1138908	1138638	1138690	1	KE145352	GLAREA_09032	1137370	1140198	None	4537	326	25740	No_constitutive_exon_found_in_species
AAGTCTGTTTGGCCGTTGACTATTGAAATTCCAATTCTAACGGGAACTAGGT	1191316	1191488	1191538	1191486	-1	KE145352	GLAREA_09053	1188789	1192546	None	4537	326	25740	No_constitutive_exon_found_in_species
GGAAATTTGAAGATTTTCAATTGGAATATACTAACTTAAGGGAATTAAAGCC	1255286	1255397	1255236	1255288	1	KE145352	GLAREA_09076	1255077	1256664	None	4537	326	25740	No_constitutive_exon_found_in_species
AGCCCAACAAGAAGACGTACTTTTTGTTGATGAGTCGCGCCGAGGGGTAGCC	1296965	1297616	1297666	1297614	-1	KE145352	GLAREA_09087	1296965	1298153	None	4537	326	25740	No_constitutive_exon_found_in_species
CGGTAGGAGACATATTTTAGACGGGAAGAGCCGTGCTAATGGTTGGGCAGGC	1304356	1304436	1304486	1304434	-1	KE145352	GLAREA_09090	1302705	1304552	None	4537	326	25740	No_constitutive_exon_found_in_species
AGGTTTGTCTCGGACTACCATTTGAAAGGCATTGGCTGACGGCGGGGCAGGA	1324072	1324228	1324278	1324226	-1	KE145352	GLAREA_09098	1322438	1324430	None	4537	326	25740	No_constitutive_exon_found_in_species
GTACGATTGCGGAATTCTTAATGGCAGTTCGAATTGCTAAATGGGAATAGAT	1323642	1324022	1324072	1324020	-1	KE145352	GLAREA_09098	1322438	1324430	None	4537	326	25740	No_constitutive_exon_found_in_species
TGCTTTTTGCAACACACTTTGCACAGCATCGCTAACATGATGGGACGCAGCC	1360621	1360915	1360965	1360913	-1	KE145352	GLAREA_09112	1359599	1361715	None	4537	326	25740	No_constitutive_exon_found_in_species
CCTCTCTTTCATTACTCTGTTTCTGACTTTGGCTGATTGATGGGGATCAGTT	1508324	1508440	1508274	1508326	1	KE145352	GLAREA_09164	1507397	1509387	None	4537	326	25740	No_constitutive_exon_found_in_species
TATGTCGCCTTTTGGTTCAGTAGCTCAGTGGTAGACTAATAGGGAATTAGCG	1664559	1664797	1664509	1664561	1	KE145352	GLAREA_09198	1663144	1665302	None	4537	326	25740	No_constitutive_exon_found_in_species
GGTATGTAACTCCTCACCTTGTCCGGACGTAAGCTAATACCTGGGGGTAGTA	1812707	1813180	1813230	1813178	-1	KE145352	GLAREA_09243	1811623	1814873	None	4537	326	25740	No_constitutive_exon_found_in_species
GGGGTATGCTTTACGATCACGGTTTGCGGATTTTGACTGATAGGGTGTAGAT	1867282	1868931	1868981	1868929	-1	KE145352	GLAREA_09257	1867282	1869365	None	4537	326	25740	No_constitutive_exon_found_in_species
GTGAGTGTGTATCTTTGAGTAGGTCCCAGTGCTCTACTAATGGGAGAAAGGC	1900699	1901025	1900649	1900701	1	KE145352	GLAREA_09273	1900295	1901178	None	4537	326	25740	No_constitutive_exon_found_in_species
GGTGGGACCTGTTCTTGAACAAGCAATATTAGTTGCTGACGAAGGGAAAGGC	70489	70940	70439	70491	1	KE145368	GLAREA_09365	70031	71866	None	4537	326	25740	No_constitutive_exon_found_in_species
GGGTATGTATCTCTGTTTTTGGATTGAGAGTGTTAAGGGGAAGCTAATAGAG	349207	349432	349482	349430	-1	KE145368	GLAREA_09470	347422	350067	None	4537	326	25740	No_constitutive_exon_found_in_species
AAGGCAAGTCTCTCCATCAGATCCTCTCAGATAGAAACATGGGCTAACAGCT	513197	513763	513147	513199	1	KE145368	GLAREA_09525	512903	514148	None	4537	326	25740	No_constitutive_exon_found_in_species
AGCAACCTCCCCAGTTTCCACTAGCCTATATTTACTGACGGGGTTAACAGCC	571861	571912	571811	571863	1	KE145368	GLAREA_09547	571263	572284	None	4537	326	25740	No_constitutive_exon_found_in_species
AGTTTAACTTATTTCACTTCGGCGTCTGTGCTAACGAAGGGGATTGGCAGGG	585945	586454	585895	585947	1	KE145368	GLAREA_09554	585256	586977	None	4537	326	25740	No_constitutive_exon_found_in_species
GAATAGCTTCATTTTCTTAGCAGAAGAAAATACTAATTGGGGCGAAATAGTC	766370	766408	766458	766406	-1	KE145368	GLAREA_09604	764382	766527	None	4537	326	25740	No_constitutive_exon_found_in_species
CTGTTCAATGCCCCTGTCGGTCAATTCTGCCTGCCGCTGACAATGGGCAGAT	933944	934530	934580	934528	-1	KE145368	GLAREA_09666	933780	934873	None	4537	326	25740	No_constitutive_exon_found_in_species
TTTAACATCGGGTCTTGGTTTAAGGGGTGATGCTGATGGGAGTGGGTTAGTG	1100751	1100942	1100701	1100753	1	KE145368	GLAREA_09721	1100008	1100942	None	4537	326	25740	No_constitutive_exon_found_in_species
GTAAGCTCATGCCAATTCGGAGTGCTGACTTATACTTATTCTAAGGGTAGTT	1281355	1281858	1281908	1281856	-1	KE145368	GLAREA_09778	1280260	1282042	None	4537	326	25740	No_constitutive_exon_found_in_species
AACATTTCACCCTCCCCTCTTTACATCATCAAGACTAATTAAAGGGATAGAA	1337854	1338724	1338774	1338722	-1	KE145368	GLAREA_09794	1337854	1339686	None	4537	326	25740	No_constitutive_exon_found_in_species
ATCGCTAAAGCGTCCAATAAGTAAAATTTGCTAATTGTTTGGCTGGGAAGTT	1354007	1354202	1353957	1354009	1	KE145368	GLAREA_09799	1353451	1354887	None	4537	326	25740	No_constitutive_exon_found_in_species
TAATGATTTTGAATCACAAGTTTATTAGTTGGATTCTGACATTGGGATAGTG	1375249	1375301	1375351	1375299	-1	KE145368	GLAREA_09805	1373790	1375786	None	4537	326	25740	No_constitutive_exon_found_in_species
GGTATTTACTCGTATGTGGATATGAGGATGGATATGCTGACGGGATACAGGC	1479666	1480419	1479616	1479668	1	KE145368	GLAREA_09846	1479106	1480662	None	4537	326	25740	No_constitutive_exon_found_in_species
CTTCAGACACAACAGTGGGTTTATGGAAGCTCGGCTAATGAATGGGATAGGA	1686145	1686263	1686313	1686261	-1	KE145368	GLAREA_09917	1685251	1686831	None	4537	326	25740	No_constitutive_exon_found_in_species
GAGTACATCTCCAAGGTTGAATCTGATGTTTTGTGCTGACATGTGGGCAGTC	1719051	1719209	1719259	1719207	-1	KE145368	GLAREA_09929	1719051	1720611	None	4537	326	25740	No_constitutive_exon_found_in_species
CAGTCAAAGCTGCTACCCCTCCGAAGAGCGTTATGTTAATGGGGCTATAGCT	100015	100336	99965	100017	1	KE145356	GLAREA_09997	99659	104153	None	4537	326	25740	No_constitutive_exon_found_in_species
GGTGAGTCTTAAATGGCGGAAAGAGAGAGGGATTGGGCTGATGGGGGTAGGT	325200	325790	325150	325202	1	KE145356	GLAREA_10058	324892	325790	None	4537	326	25740	No_constitutive_exon_found_in_species
GAGAAGGGAAACATGAAAGGGGAGAAAAGAACATGGCTGATAAGGGACAGAT	355035	355172	354985	355037	1	KE145356	GLAREA_10069	353973	355172	None	4537	326	25740	No_constitutive_exon_found_in_species
AGCCACCTTGTGGGTTCAGAAACCGAAGCTAATTTTTCGGGGGGAAAAAGGG	624183	624406	624133	624185	1	KE145356	GLAREA_10149	623253	627142	None	4537	326	25740	No_constitutive_exon_found_in_species
ATTTCCCATTCGCTCTTCACATTTTTGGACATGCTGACCTGGGGTTGTAGCT	650618	651247	650568	650620	1	KE145356	GLAREA_10158	649431	651247	None	4537	326	25740	No_constitutive_exon_found_in_species
ATATGGAGCACTGCATTCATTCAAAGATATCTGACACATAACGGGACTAGTT	683505	683510	683455	683507	1	KE145356	GLAREA_10162	681987	683510	None	4537	326	25740	No_constitutive_exon_found_in_species
ACCGGATGAATTTTGCAAGTGAGAGCATAGATAATTGACTGGGTAAACAGAG	689636	689704	689586	689638	1	KE145356	GLAREA_10165	687404	692095	None	4537	326	25740	No_constitutive_exon_found_in_species
AGGTAAGGAGATTCTTTCCGCGAACGTGAAAAATACTAACTGGGGCCAAGAT	720285	720431	720481	720429	-1	KE145356	GLAREA_10173	720285	721910	None	4537	326	25740	No_constitutive_exon_found_in_species
AAGGTGCGTTTTAAACATATGCGATTGAGTTACGCTGACTTGGGGGACAGGA	762582	762651	762701	762649	-1	KE145356	GLAREA_10193	762582	763580	None	4537	326	25740	No_constitutive_exon_found_in_species
ATCCCTCCACCCTCGAGCCTACCCAAGATCATGCTAACCAAGGGGCGCAGCT	923653	923831	923881	923829	-1	KE145356	GLAREA_10257	923079	924013	None	4537	326	25740	No_constitutive_exon_found_in_species
CGTAGGTTCTCAATTGATTCCCTTGAGAATTGTCTAACGCGCAAGGGCAGAC	987400	988043	987350	987402	1	KE145356	GLAREA_10277	986559	989365	None	4537	326	25740	No_constitutive_exon_found_in_species
TACGTAGAATATATCTCGGGGAATGGAATATGGACTGATCGCGGGAATAGAA	1006599	1006687	1006549	1006601	1	KE145356	GLAREA_10284	1006273	1007577	None	4537	326	25740	No_constitutive_exon_found_in_species
GCTTGTAAGTGTATTTCCACGGTTTTTTGAAATATGCTGATGGGATACAGTG	1333612	1333659	1333709	1333657	-1	KE145356	GLAREA_10392	1333612	1334797	None	4537	326	25740	No_constitutive_exon_found_in_species
TTTGATCTGCTTGGTTTGATTTGGCGGAAATGTGCTGATGTTGGGGATAGAT	1335405	1335473	1335523	1335471	-1	KE145356	GLAREA_10393	1335405	1336999	None	4537	326	25740	No_constitutive_exon_found_in_species
TGAGTAAATCCAAGTCCTACATTGGCCTTCACTTTTCTGACTGGGGATAGCT	209641	209816	209866	209814	-1	KE145355	GLAREA_10542	207952	210329	None	4537	326	25740	No_constitutive_exon_found_in_species
CGTGCTGTGCGTCGTATGTAGCTTGATATCATACTCACAATCTGGGGAAGAT	439399	439799	439849	439797	-1	KE145355	GLAREA_10591	439399	440239	None	4537	326	25740	No_constitutive_exon_found_in_species
TTTGACGGAGAGGGGGTAGCTGAGGAAGAGATGCTGATCTTGCGGGATAGTT	470579	470628	470529	470581	1	KE145355	GLAREA_10602	470256	471422	None	4537	326	25740	No_constitutive_exon_found_in_species
ACAGATGTCTCTATATTAAATTCTGAAAATGCTAACGAACGGGGAAATAGAA	678903	679822	679872	679820	-1	KE145355	GLAREA_10665	678903	679993	None	4537	326	25740	No_constitutive_exon_found_in_species
CTGGGAAGCTTCCATTGATCAAAGATGTCTTGCTAACGTTGGTGGGGTAGGT	1160369	1160390	1160440	1160388	-1	KE145355	GLAREA_10812	1159141	1160497	None	4537	326	25740	No_constitutive_exon_found_in_species
TCTTCTGCTTCTTGTCACATCTCTGTAAAGTACTGATTTGGGAAATGTAGTG	1314426	1314588	1314638	1314586	-1	KE145355	GLAREA_10865	1314426	1315640	None	4537	326	25740	No_constitutive_exon_found_in_species
GGGTTTCTGAGGCATTGTCTTTTTAATCACAGCTAATAGGGAAATGCAAGGT	1318391	1318679	1318729	1318677	-1	KE145355	GLAREA_10867	1318391	1319432	None	4537	326	25740	No_constitutive_exon_found_in_species
AATTCCGCAAACCTGGTAGTGGAATTGGAGGACTGGGCTAACGGGATTAGAA	325543	325756	325493	325545	1	KE145354	GLAREA_11020	324882	325756	None	4537	326	25740	No_constitutive_exon_found_in_species
CGTGTCAGTAAGACATCCGTGTTAGATGAACTCGGCTGATAGGGGACCAGTC	497452	497529	497402	497454	1	KE145354	GLAREA_11076	497008	499721	None	4537	326	25740	No_constitutive_exon_found_in_species
GTTTGACCTCTTCTAACATTGAAAGTTTTGGCTAATTTTTGGGGATTTAGTA	691781	691871	691731	691783	1	KE145354	GLAREA_11150	691171	691871	None	4537	326	25740	No_constitutive_exon_found_in_species
GGTAAGTCGTCTGATTGCTATATCGTAACCTCTTCTAACGGGTACAGTAGTA	931048	931123	930998	931050	1	KE145354	GLAREA_11219	929592	932205	None	4537	326	25740	No_constitutive_exon_found_in_species
GATTCAGACTTTTCCTTTGATTGTCCTTGCTAATGATAACATGAGGGTAGAT	1222592	1222810	1222860	1222808	-1	KE145354	GLAREA_11292	1222592	1223300	None	4537	326	25740	No_constitutive_exon_found_in_species
TCCGTCTGCCTTTAATGTCTTGATTTGGCTAAAATCTAATGGGTGGCTAGGT	1321751	1321887	1321701	1321753	1	KE145354	GLAREA_11317	1320812	1322189	None	4537	326	25740	No_constitutive_exon_found_in_species
TTCTTGTGCGATTTCCTAGTCACAAAACGGTTCGCGGCTGATGGGAATAGAC	1398841	1398972	1398791	1398843	1	KE145354	GLAREA_11344	1395945	1400323	None	4537	326	25740	No_constitutive_exon_found_in_species
AATGTCCAGTCACATATTATGAGAACAAAAGTAGCTGACCGGAGGGTAAGGA	1481399	1481524	1481349	1481401	1	KE145354	GLAREA_11369	1481149	1482368	None	4537	326	25740	No_constitutive_exon_found_in_species
CTCCATTATCCCTCTGGAAAAAGTGACCCTTGGAATTGACATATGGGTAGAA	181022	181395	180972	181024	1	KE145372	GLAREA_11436	179852	181395	None	4537	326	25740	No_constitutive_exon_found_in_species
CAAGTATTTCTATTTATTTCACCCAGCGGCATGTCCTTAATAGGGCTGAGTA	242582	242650	242532	242584	1	KE145372	GLAREA_11455	241427	244570	None	4537	326	25740	No_constitutive_exon_found_in_species
ATATTCGCATCTATGTAGTGATGAGGAAACGGGGGCTAATGAGGGAACAGTG	367300	367531	367250	367302	1	KE145372	GLAREA_11501	366756	367531	None	4537	326	25740	No_constitutive_exon_found_in_species
CGAATTTCCCAGGGACGCAAGAATATCGTTACAGAGCTAATGATGGGTAGTA	446154	446637	446104	446156	1	KE145372	GLAREA_11532	445954	447830	None	4537	326	25740	No_constitutive_exon_found_in_species
GAGGGTGAGTACACGTTCAAATGGAGGAGTTTTGAGCTAACGGGATCAAGGG	595659	595810	595860	595808	-1	KE145372	GLAREA_11584	591425	599684	None	4537	326	25740	No_constitutive_exon_found_in_species
CTGGGACTGAGAATAAGGAACTAGCAGATGCACTTGCTAACGATGGGAAGGC	624352	624384	624302	624354	1	KE145372	GLAREA_11595	623416	624384	None	4537	326	25740	No_constitutive_exon_found_in_species
GTGAGTTAGACAAGTCTTTTTTCTTCTGTCTTTGGCTAATGGGCATGTAGTG	651565	652562	651515	651567	1	KE145372	GLAREA_11605	650882	652562	None	4537	326	25740	No_constitutive_exon_found_in_species
GGTTTGTTAACTGCGCTGAACTCATTGGAACTACTGCTGACGACGGGAAGGA	670717	670982	671032	670980	-1	KE145372	GLAREA_11611	668504	671671	None	4537	326	25740	No_constitutive_exon_found_in_species
ATGCGTGTGTGACATTAATAGGATTCTTTCTTCTGACGGTAGGGATTTAGGT	850528	850627	850478	850530	1	KE145372	GLAREA_11671	850059	852453	None	4537	326	25740	No_constitutive_exon_found_in_species
TAAGCGAGAAGTTCACTCGTTTGTGGAAGCTATACTAATTTGGAGGGTAGTG	1138053	1138097	1138147	1138095	-1	KE145372	GLAREA_11762	1136597	1138689	None	4537	326	25740	No_constitutive_exon_found_in_species
AAATGATTATGGGATCTTCGTTATGGTACTTCCACTAACGGGAATGTTAGAT	1234661	1234896	1234611	1234663	1	KE145372	GLAREA_11792	1234025	1236627	None	4537	326	25740	No_constitutive_exon_found_in_species
TGGCTCTATAGGTGTCTATCAGGTTGCTATGCTAACCTGCCTTAGGGAAGAG	1346277	1346284	1346227	1346279	1	KE145372	GLAREA_11834	1345922	1346284	None	4537	326	25740	No_constitutive_exon_found_in_species
TGTATACCTGTCGCTGAGAGAATGGATTGCTAATTGGATCTCGGGAATAGTG	221233	221532	221183	221235	1	KE145360	GLAREA_11904	220953	222935	None	4537	326	25740	No_constitutive_exon_found_in_species
AGCCTGACCTTCTTATTGTTATTGGTAAATTTTACTGACCAGGGTGGTAGAT	334757	335520	335570	335518	-1	KE145360	GLAREA_11943	334757	335728	None	4537	326	25740	No_constitutive_exon_found_in_species
CATGTGCTTCTTTGACGCAAGATCGGGTTTGAATTGATGATGGGATATAGGT	498436	498603	498653	498601	-1	KE145360	GLAREA_11989	496570	498716	None	4537	326	25740	No_constitutive_exon_found_in_species
ACCTCAACCCTCTCTGATACTTATGGTTCTTGAGCTAATAAAGGGAACAGAC	539874	540120	540170	540118	-1	KE145360	GLAREA_12003	539874	545015	None	4537	326	25740	No_constitutive_exon_found_in_species
TCAATGGTTTGAGAACAGTCTACCGTCGAGCAACCTCACAGTGTGGGAAGCG	652266	652368	652418	652366	-1	KE145360	GLAREA_12041	652266	653810	None	4537	326	25740	No_constitutive_exon_found_in_species
TTATTAACGATCCAGTGAGATGATATGTTAATTTGCTGATGCGGGTATAGGT	796028	796153	796203	796151	-1	KE145360	GLAREA_12095	796028	797012	None	4537	326	25740	No_constitutive_exon_found_in_species
AGATGCGAGCAATGCGAGTCCACACTTCTAACCACTTTCTATGGGTACAGAC	850174	850483	850124	850176	1	KE145360	GLAREA_12119	849867	851015	None	4537	326	25740	No_constitutive_exon_found_in_species
TTTAGAGGAAATTCGAGTTTTTTGGGGTGGGTGCTAATGATGGGATACAGGG	1048240	1048583	1048633	1048581	-1	KE145360	GLAREA_12183	1048240	1048831	None	4537	326	25740	No_constitutive_exon_found_in_species
GTTCCCCTTGTGTGTGATGTGAGGGAAGACGGCTAATATTTGGGTGATAGAT	1068534	1068629	1068484	1068536	1	KE145360	GLAREA_12191	1062000	1068629	None	4537	326	25740	No_constitutive_exon_found_in_species
GTCGAAATGTTGATCTGGGTTAGGATTTTCAAAGACTAATGGCTGGGCAGGC	317094	317106	317156	317104	-1	KE145361	GLAREA_12333	317094	317642	None	4537	326	25740	No_constitutive_exon_found_in_species
CGGTAAGTTGGACCCTCCTTTTGACCGAGAGCCAATGTTAACTGGGACAGTG	367252	367512	367202	367254	1	KE145361	GLAREA_12354	366681	367512	None	4537	326	25740	No_constitutive_exon_found_in_species
GTGTAGCGAATTTTGTGCGAGGCGATTGAACTGAGGCTGATGGTGGGTAGAA	522817	522918	522968	522916	-1	KE145361	GLAREA_12411	522257	523169	None	4537	326	25740	No_constitutive_exon_found_in_species
TTGTAACAACCGCTCGGTATGAAATCAAATCGCTGACAACGGGTTCAAAGTG	764103	764327	764053	764105	1	KE145361	GLAREA_12493	763714	765091	None	4537	326	25740	No_constitutive_exon_found_in_species
GTAAGCGTCAACGCCCTCTTGTTTGATTCATGGAGCTGACCAGGGAAAAGAC	810554	811009	810504	810556	1	KE145361	GLAREA_12506	810165	811565	None	4537	326	25740	No_constitutive_exon_found_in_species
TCCTCGAACTAGAATCGCGTTTGGGGATTGCAAACTGATCAGGGACATAGAC	828075	828136	828186	828134	-1	KE145361	GLAREA_12513	827960	828432	None	4537	326	25740	No_constitutive_exon_found_in_species
TAATTGCTTTTACGTATAATATGCTGGAAGGACTAAGACAAAAGGGATAGAT	832211	832403	832453	832401	-1	KE145361	GLAREA_12515	832211	833255	None	4537	326	25740	No_constitutive_exon_found_in_species
GTGAGGAACGTCCAGATTCTTGAGAATATCAGGCTAACAAGGGGTGTTAGGG	248545	248636	248495	248547	1	KE145362	GLAREA_12601	248354	248743	None	4537	326	25740	No_constitutive_exon_found_in_species
CTATAATCGCTCCAGCTATTGTTCCAACTAACAATAATCAATTGGGTAAGTC	685174	685233	685124	685176	1	KE145362	GLAREA_12755	683423	685233	None	4537	326	25740	No_constitutive_exon_found_in_species
TCAGTTTGGGTTTGAAAACGGTTATTGGCAGTGCTGATGGGGACAAATAGTG	732988	734297	734347	734295	-1	KE145362	GLAREA_12772	732988	734535	None	4537	326	25740	No_constitutive_exon_found_in_species
CAGGAGTAATTGTCGAAGGAATTGTGATTGTCGAGTTCGTGAACGGGTAGCT	166030	166582	166632	166580	-1	KE145365	GLAREA_12837	166030	166663	None	4537	326	25740	No_constitutive_exon_found_in_species
TTGGTGAGTGCGCTCTATGATGGTTTGAGGTTGTTTGCTGATTGTGGGAGAA	178202	178546	178152	178204	1	KE145365	GLAREA_12843	177972	181079	None	4537	326	25740	No_constitutive_exon_found_in_species
TGTTGCCGATGGTGTCTGCAATTCTGGATTTTGCTAACGGGGGAATAAAGCT	205429	205454	205504	205452	-1	KE145365	GLAREA_12850	202872	206045	None	4537	326	25740	No_constitutive_exon_found_in_species
TACAGTAGGAAACTGTCTTCCGGATCATGGGAGTGCTGACATGGGGAAAGTT	283219	283292	283169	283221	1	KE145365	GLAREA_12864	282641	284817	None	4537	326	25740	No_constitutive_exon_found_in_species
TAATGCCTCGAACTCTCCTGTTGACATTTGCTAATTTGCAACGGGAATAGCA	295245	297493	297543	297491	-1	KE145365	GLAREA_12869	295245	301549	None	4537	326	25740	No_constitutive_exon_found_in_species
TGGTATGCAAATTTCTGGGTGGTGTCAAGGACTTGCTAATAATTGGGTAGAT	457462	458179	457412	457464	1	KE145365	GLAREA_12917	456343	458179	None	4537	326	25740	No_constitutive_exon_found_in_species
GGGAAAGTGAGCAAAAGATGCGATGAATTCTCACTGATTGGGAGAAATAGGT	547388	550366	550416	550364	-1	KE145365	GLAREA_12950	546690	550671	None	4537	326	25740	No_constitutive_exon_found_in_species
GGTGAGATTTTCTTTACAACTCATTCGATAGGCCAACTGATGGGGTGTAGGA	13803	13991	14041	13989	-1	KE145366	GLAREA_13065	12644	14987	None	4537	326	25740	No_constitutive_exon_found_in_species
GGATGTGAGTTTAGGTCTTGCTGGTTCGTATTTCTGCTGATGGGTCAAAGAT	21535	21601	21651	21599	-1	KE145366	GLAREA_13068	19677	21866	None	4537	326	25740	No_constitutive_exon_found_in_species
GATCTTTGCATCAGACCGTGTTTGTTAACTGACGGATTTGGGAGGGAAAGAT	97888	98174	97838	97890	1	KE145366	GLAREA_13094	97327	98507	None	4537	326	25740	No_constitutive_exon_found_in_species
