# Supplementary material for: Widespread Separation of the Polypyrimidine Tract From 3′ AG by G Tracts in Association With Alternative Exons in Metazoa and Plants
Source: Front Genet. 2019 Jan 14;9:741. doi: 10.3389/fgene.2018.00741 (PMC6339879; doi:10.3389/fgene.2018.00741)
Supplement: DATA FILE S1 — Sequences of REPAG 3′ SS from each species of fungi. [file Data_Sheet_1.zip › Supplementary data 1/Fungi_Release38_penicillium_coprophilum.txt]

REPA_GGG_Sequence	Exon_Start	Exon_End	Pos_-50	Pos_+2	Strand	Chromosome	GeneID	Gene_Start	Gene_End	Gene_Name	Number_of_REPAs	Number_of_REPAs_has_GGG	Number_of_Intron(Intra_genic_Region)	Upstream_Constitutive_Exon
TGTGTTCCCTCGGAAACCCTCCAAGGAGACTAGCCTAACTCGGGATACAGGA	56358	56487	56308	56360	1	PENCOP_contig001	PENCOP_c001G00290	55870	57720	None	2703	210	18884	No_constitutive_exon_found_in_species
AACCTGTTATTAGCCTTGAAGATTGCTAACCAGGGATCTGGGACGTACAGAA	75437	75926	75387	75439	1	PENCOP_contig001	PENCOP_c001G06679	74813	81365	None	2703	210	18884	No_constitutive_exon_found_in_species
TGAGACAAGATCTTTTATGGCCAGTCTTGAAGACTGAGATGGGATCTGAGTC	343749	343757	343807	343755	-1	PENCOP_contig001	PENCOP_c001G03238	343749	344129	None	2703	210	18884	No_constitutive_exon_found_in_species
TCAATCTACGAAACTGGATTCTTTGTTGGATTCTAACTGGGACAATACAGAG	458066	458339	458389	458337	-1	PENCOP_contig001	PENCOP_c001G01617	458066	459445	None	2703	210	18884	No_constitutive_exon_found_in_species
TAATCGAGCACGGTTGGCTAACGAAGGACAAATTGGGTATGGGAATATAGTT	467302	468402	467252	467304	1	PENCOP_contig001	PENCOP_c001G05252	466157	468402	None	2703	210	18884	No_constitutive_exon_found_in_species
CGTATTTCGTGGGTGTTATCAAGGAATACACAAACTAACAGAGGGGACAGCC	621770	622097	621720	621772	1	PENCOP_contig001	PENCOP_c001G07228	621163	622097	None	2703	210	18884	No_constitutive_exon_found_in_species
TGAATATCCCGCTATGCTGAATTATTGCTGATGCCTTGGTTTGGGGATAGAT	634341	634483	634291	634343	1	PENCOP_contig001	PENCOP_c001G05543	633237	640202	None	2703	210	18884	No_constitutive_exon_found_in_species
GTTAGTGCAGGTGAACAGTCCTGAGAGCAGCTTTGCTGACAGCCGGGCAGAA	643349	643500	643550	643498	-1	PENCOP_contig001	PENCOP_c001G07487	640623	643759	None	2703	210	18884	No_constitutive_exon_found_in_species
GTATGTTTTCACCTTGTTTCCTCAAAGGAGCACAACTAACGAGGGAATAGGT	789988	790498	789938	789990	1	PENCOP_contig001	PENCOP_c001G03866	789798	791492	None	2703	210	18884	No_constitutive_exon_found_in_species
AGTAACAACTCTGTTGGTCCATTAATTGTTTTGCTGACTTGAACGGGCAGTC	804056	806436	806486	806434	-1	PENCOP_contig001	PENCOP_c001G05421	804056	807114	None	2703	210	18884	No_constitutive_exon_found_in_species
ATTCAATGCCTTGGGACAATTCGGATCCGGTCGCTGACATTAAGGGATAGCT	819174	819223	819273	819221	-1	PENCOP_contig001	PENCOP_c001G08677	817005	819494	None	2703	210	18884	No_constitutive_exon_found_in_species
ATGTCTTATCCTCATCCGTAATCTATACTTGCTGAGGCTTTCGGGGATAGTT	881569	881902	881519	881571	1	PENCOP_contig001	PENCOP_c001G00455	880448	882617	None	2703	210	18884	No_constitutive_exon_found_in_species
TCCATGTTGGCTCTACAAGCGCCAACTGATCAACTGACTGGGTGTGATAGGC	897649	897960	898010	897958	-1	PENCOP_contig001	PENCOP_c001G04870	896846	899628	None	2703	210	18884	No_constitutive_exon_found_in_species
ACAAGAGTCAAGGTTTCGGATCTAGTGTCTCTAACATACTCGGGAATTAGTT	925028	925164	925214	925162	-1	PENCOP_contig001	PENCOP_c001G02351	924401	925367	None	2703	210	18884	No_constitutive_exon_found_in_species
GCCTATCCCAATGAGCCGAAGTGAACGGGACTAACAAGGAATGGGAATAGAC	992885	994425	992835	992887	1	PENCOP_contig001	PENCOP_c001G01369	992259	994425	None	2703	210	18884	No_constitutive_exon_found_in_species
TGCAGGATTTGCTGAAGTTGTATCAATCATTCTTTTAACGGGAATCATAGCT	1210110	1214887	1210060	1210112	1	PENCOP_contig001	PENCOP_c001G08186	1209173	1214887	None	2703	210	18884	No_constitutive_exon_found_in_species
ACGTGCGGCTCTAGCGAAATATCTCCTGGTCTAACGGGTCGGGTTAACAGGC	1408524	1408730	1408474	1408526	1	PENCOP_contig001	PENCOP_c001G01005	1407772	1408940	None	2703	210	18884	No_constitutive_exon_found_in_species
GGTTCGTATGAATCGGGATGATCTACAAATATCCAGCTAATTGGGGACAGAA	1845014	1845154	1844964	1845016	1	PENCOP_contig001	PENCOP_c001G03747	1844845	1845571	None	2703	210	18884	No_constitutive_exon_found_in_species
CTTCTCTGTTGCGTGGGTGATGGGTAACTGACAATGAATTGTCGGGGTAGAA	1852453	1853026	1853076	1853024	-1	PENCOP_contig001	PENCOP_c001G02304	1852021	1853844	None	2703	210	18884	No_constitutive_exon_found_in_species
GTTGCTCATTATTCAAGTCATGACCTTATATCAACTAACAAAGGGAAAAGGC	1918538	1918667	1918717	1918665	-1	PENCOP_contig001	PENCOP_c001G06214	1914126	1923272	None	2703	210	18884	No_constitutive_exon_found_in_species
CCCCGTCTGAAACGATTCAAGAAGACCAAGCTGACTGTTGGGATTACAAGGA	1927847	1928247	1927797	1927849	1	PENCOP_contig001	PENCOP_c001G05022	1922495	1931471	None	2703	210	18884	No_constitutive_exon_found_in_species
AGTATTCCGGCAGAATGATCCTACATGGGTAGGTAACTGATTCAGGGAAGAT	1989843	1989937	1989987	1989935	-1	PENCOP_contig001	PENCOP_c001G06015	1987887	1990341	None	2703	210	18884	No_constitutive_exon_found_in_species
GCGTGAGTTATATTCCGTCCAAGTGAGTTGCCTTGTCTAATAGGGGATAGTT	2435207	2435296	2435346	2435294	-1	PENCOP_contig001	PENCOP_c001G02675	2433943	2435826	None	2703	210	18884	No_constitutive_exon_found_in_species
TATGATTTCCAACATTCAAAGAACCAGATGACTGACTAACAGGGGAGCAGCT	2524328	2524989	2524278	2524330	1	PENCOP_contig001	PENCOP_c001G05380	2523082	2524989	None	2703	210	18884	No_constitutive_exon_found_in_species
GTAAGTGTGGCAATACCTAATTCAAATTATACCCCACTGACAAGGGCTAGAA	2656490	2656578	2656440	2656492	1	PENCOP_contig001	PENCOP_c001G04545	2655356	2658731	None	2703	210	18884	No_constitutive_exon_found_in_species
AATAAACCGATGATCTGGTCTCAATTTTCATCTCACTAATTGGGACATAGGT	2693528	2693638	2693478	2693530	1	PENCOP_contig001	PENCOP_c001G02089	2692035	2695331	None	2703	210	18884	No_constitutive_exon_found_in_species
TGTTCCTTATCTATTTGCTTGGACTTTATGCTAACGTTTTGGGAAAACAGAG	2764105	2765064	2764055	2764107	1	PENCOP_contig001	PENCOP_c001G01582	2759314	2765064	None	2703	210	18884	No_constitutive_exon_found_in_species
GAATGCAAGAAACGATTCTAACGGAACAACCGGACTAATTCAATGGGTAGCT	2833366	2833490	2833540	2833488	-1	PENCOP_contig001	PENCOP_c001G05343	2832197	2834552	None	2703	210	18884	No_constitutive_exon_found_in_species
AATTGATGAGCACTCTACCCAAGCTAGTGAAGATGATTAACGGGAACTAGCC	2849974	2850510	2849924	2849976	1	PENCOP_contig001	PENCOP_c001G08156	2848971	2850510	None	2703	210	18884	No_constitutive_exon_found_in_species
CCTGTGAGTCTTCCCCCACATATTCTCCGAACGGCATTAACGGGGAACAGGC	2885611	2885744	2885561	2885613	1	PENCOP_contig001	PENCOP_c001G06477	2884161	2889197	None	2703	210	18884	No_constitutive_exon_found_in_species
ACTATCTGCTTGTAAAATGCATACGAGATGCTGACTAAGGGATATAACAGAT	2917530	2918383	2918433	2918381	-1	PENCOP_contig001	PENCOP_c001G00316	2917530	2920911	None	2703	210	18884	No_constitutive_exon_found_in_species
ATTTCTATTGTGCCCAGTTTATACACATACTAACATACATCGGGGTATAGTA	3239872	3240252	3240302	3240250	-1	PENCOP_contig001	PENCOP_c001G05386	3238779	3240826	None	2703	210	18884	No_constitutive_exon_found_in_species
CAATCTGTGTGCACTTGGAACCAGACAGCTCATGACTTTGGGAAAACTAGGA	3331343	3331611	3331661	3331609	-1	PENCOP_contig001	PENCOP_c001G01352	3330052	3333029	None	2703	210	18884	No_constitutive_exon_found_in_species
GTCCTTGTGTCATTACTGATATCAAATACATACTGACCGGGATATAACAGGA	3394658	3398470	3398520	3398468	-1	PENCOP_contig001	PENCOP_c001G06589	3394658	3399959	None	2703	210	18884	No_constitutive_exon_found_in_species
CGAGAATCTGAGCTGGAGCCAAAGAAATCCTCGCTGCATCCAAGGGCCAGGT	3759887	3760547	3759837	3759889	1	PENCOP_contig001	PENCOP_c001G08576	3759539	3760547	None	2703	210	18884	No_constitutive_exon_found_in_species
GTATGTCGCAATCTTTCACACTTCATCACTTCGCTAGTGGGTAATGAAAGGT	3943653	3943884	3943603	3943655	1	PENCOP_contig001	PENCOP_c001G03806	3940784	3947388	None	2703	210	18884	No_constitutive_exon_found_in_species
TATTGGCCCTTGGAGTTGTGACATGTATGACTGACACTTAAGGGAATTAGGT	4231895	4231906	4231956	4231904	-1	PENCOP_contig001	PENCOP_c001G05684	4228208	4232456	None	2703	210	18884	No_constitutive_exon_found_in_species
TCCACAATTGAAATGATGAACTCGAATCTAATGAAGGGAAATTGGAACAGGC	4348997	4349236	4349286	4349234	-1	PENCOP_contig001	PENCOP_c001G02040	4348997	4349707	None	2703	210	18884	No_constitutive_exon_found_in_species
TGTGCTTGCTTTCCTTTTCCTTCTGATATTCCATTTCTAACGGGATAAAGTC	4413568	4413845	4413518	4413570	1	PENCOP_contig001	PENCOP_c001G00543	4411969	4414786	None	2703	210	18884	No_constitutive_exon_found_in_species
ATCTTTACTTGTCTATAATGCATGGGATACTGTCTAAAAGTGGGCTGAAGGA	4451068	4451616	4451666	4451614	-1	PENCOP_contig001	PENCOP_c001G08705	4451068	4452082	None	2703	210	18884	No_constitutive_exon_found_in_species
TATTTTTGCTGTGGTATAAATTCTACCTCCCCACGTGGTCAGGGCTACAGTC	4588475	4588626	4588676	4588624	-1	PENCOP_contig001	PENCOP_c001G00056	4586594	4588929	None	2703	210	18884	No_constitutive_exon_found_in_species
ATGTAAGACACAATGTCTGTATTTATCAGACGACTCGCTAACGGGAACAGAT	4649898	4650419	4649848	4649900	1	PENCOP_contig001	PENCOP_c001G00366	4649469	4651250	None	2703	210	18884	No_constitutive_exon_found_in_species
ACCTGTGTATGTGTGTATTTGGTTGGATATATGCTGACAAAAATGGGTAGGG	4739951	4740278	4739901	4739953	1	PENCOP_contig001	PENCOP_c001G06844	4738740	4740278	None	2703	210	18884	No_constitutive_exon_found_in_species
TAAATATACCCCCCATTATATTCTGATCAAAGGCTGACTACAGTGGGTAGGC	4857216	4857740	4857166	4857218	1	PENCOP_contig001	PENCOP_c001G00048	4855821	4857740	None	2703	210	18884	No_constitutive_exon_found_in_species
GAGGTATGTGTCTGATTCTCTGGTTTATGGGCTGTCATGCTGACGGGGAGAT	5261191	5261195	5261245	5261193	-1	PENCOP_contig001	PENCOP_c001G05794	5261191	5261946	None	2703	210	18884	No_constitutive_exon_found_in_species
ATGCTATGCATATACTAACCCAACTAGATACGTCTTCCACAAGGGCCAAGGT	5373595	5373599	5373649	5373597	-1	PENCOP_contig001	PENCOP_c001G07107	5373595	5375422	None	2703	210	18884	No_constitutive_exon_found_in_species
CATTATGCTATCAATTCCCCTGTTCCCGCTAACTTGAATGGGAATGGCAGTC	5457574	5457891	5457941	5457889	-1	PENCOP_contig001	PENCOP_c001G01824	5456753	5458849	None	2703	210	18884	No_constitutive_exon_found_in_species
CTCATTTTCCCGGGCTAAGCTAATAAGCTTTGGTACTAATATAGGGTTAGGG	5473893	5475074	5475124	5475072	-1	PENCOP_contig001	PENCOP_c001G00235	5473004	5475413	None	2703	210	18884	No_constitutive_exon_found_in_species
GGCAGATCGCGAGCCATTCAAACCTACCAACAAAACTAACTAGGGGATAGGT	224756	227665	227715	227663	-1	PENCOP_contig002	PENCOP_c002G05866	224277	227927	None	2703	210	18884	No_constitutive_exon_found_in_species
GGCTCAGAAAACTTTGTGGATGCACATGTATAGAGCTGACTGGGGTGTAGAA	359098	359224	359274	359222	-1	PENCOP_contig002	PENCOP_c002G07245	357288	364145	None	2703	210	18884	No_constitutive_exon_found_in_species
AAGGTACGTCTTTGAAACGGCTATCATAACACATCACTGATAGGGGTCAGTT	430985	431120	430935	430987	1	PENCOP_contig002	PENCOP_c002G07232	429959	432078	None	2703	210	18884	No_constitutive_exon_found_in_species
TCCACTCCTTGCTCTATGACTGCATACTAACCGTATGTTCTCCGGGGGAGGC	553289	553341	553391	553339	-1	PENCOP_contig002	PENCOP_c002G07480	552696	555310	None	2703	210	18884	No_constitutive_exon_found_in_species
GAAGGGGTACATTTGTTGTCGGAGAGTACATGCTGACTGGGAAATTTAAGAG	687110	689242	689292	689240	-1	PENCOP_contig002	PENCOP_c002G05817	687110	692504	None	2703	210	18884	No_constitutive_exon_found_in_species
AGTCTGCATAGTTTGGGAAACGGAATTTTTAATGGCGGCGGGAAACACAGAT	731803	731865	731753	731805	1	PENCOP_contig002	PENCOP_c002G06273	728758	734275	None	2703	210	18884	No_constitutive_exon_found_in_species
TCCCCGAACATCCCCCCGCTGACTGTAAACCCGCGAATCGGGAGGTACAGGC	760004	760154	760204	760152	-1	PENCOP_contig002	PENCOP_c002G02584	758917	762704	None	2703	210	18884	No_constitutive_exon_found_in_species
TTCGTGTCGCAGTCCTGCAGGTACACCCCGCAGCTAACGGGAATACACAGAT	759471	759938	759988	759936	-1	PENCOP_contig002	PENCOP_c002G02584	758917	762704	None	2703	210	18884	No_constitutive_exon_found_in_species
GCGCTGAGGCATTGGATGATATGGTGCTAATCATATGGGCGAAGAAACAGCG	1114200	1118765	1118815	1118763	-1	PENCOP_contig002	PENCOP_c002G07590	1105727	1119326	None	2703	210	18884	No_constitutive_exon_found_in_species
GGAATTACCTGTTCCTCTGCCATATTTCCTCGGGGCTAACGGGTTAACAGGG	1201957	1202040	1201907	1201959	1	PENCOP_contig002	PENCOP_c002G01217	1199219	1203582	None	2703	210	18884	No_constitutive_exon_found_in_species
TCCATCGTGCTATTTGATTGATGGAAGTACTGACAAGTTTGGGGCACCAGGA	1514117	1514753	1514803	1514751	-1	PENCOP_contig002	PENCOP_c002G03861	1512956	1514900	None	2703	210	18884	No_constitutive_exon_found_in_species
ATTCCGGTCCGAGTCGAGTCCCGATTAGGTGTGTTAACACAGGGGGCTAGGT	1688954	1689004	1689054	1689002	-1	PENCOP_contig002	PENCOP_c002G06351	1686789	1689538	None	2703	210	18884	No_constitutive_exon_found_in_species
TGGTGCTTTATATAGGGACGGAAATCAGACTAATTGATATTGGGATACAGCT	1834640	1834689	1834739	1834687	-1	PENCOP_contig002	PENCOP_c002G00634	1831582	1835146	None	2703	210	18884	No_constitutive_exon_found_in_species
AACTTCGCAGCATTGACTGATTTATTGACTGATTTTATGGCGGGGAACAGAT	1835695	1835756	1835645	1835697	1	PENCOP_contig002	PENCOP_c002G02305	1835260	1836351	None	2703	210	18884	No_constitutive_exon_found_in_species
ATGTCATTGGCCCCTCTTTATCAAATGTCAAGATGCTTACGGGTACACAGAG	2201238	2201953	2201188	2201240	1	PENCOP_contig002	PENCOP_c002G06462	2200735	2203188	None	2703	210	18884	No_constitutive_exon_found_in_species
TAAGTCATGTTTCACTTGACTGCTCCTTATACATGCTGACAATTGGGAAGCA	2235228	2236829	2236879	2236827	-1	PENCOP_contig002	PENCOP_c002G02571	2235228	2237878	None	2703	210	18884	No_constitutive_exon_found_in_species
AGTTGCTTCATCCTTGACCAGAGCTATACTGATACTAACTGGGACTAAAGCC	2273020	2273896	2273946	2273894	-1	PENCOP_contig002	PENCOP_c002G02839	2271640	2274792	None	2703	210	18884	No_constitutive_exon_found_in_species
CCCCTCCCCTTGGAATTCCTCTCGCTGATGCCGTCCGCATAATCTGGGAGCG	2436084	2436103	2436034	2436086	1	PENCOP_contig002	PENCOP_c002G08486	2435892	2436679	None	2703	210	18884	No_constitutive_exon_found_in_species
GAAGGGCTCCAAACCGTGATATTGGACACCATATAATAACATGGGTATAGAG	2476832	2477013	2476782	2476834	1	PENCOP_contig002	PENCOP_c002G05574	2476109	2478272	None	2703	210	18884	No_constitutive_exon_found_in_species
AACATAATTCCCCGAGCATCAAACCAATCTAATCAGCCCGGGACAAACAGCG	3015799	3016354	3016404	3016352	-1	PENCOP_contig002	PENCOP_c002G00123	3015799	3017334	None	2703	210	18884	No_constitutive_exon_found_in_species
CCTCCCCCTTGAGACTTGAAGAGTTTACCCGGCTAATTGGGCGAGATTAGCC	3098102	3098364	3098052	3098104	1	PENCOP_contig002	PENCOP_c002G04924	3097461	3099699	None	2703	210	18884	No_constitutive_exon_found_in_species
TTATCCGAATGGGATATAGATTAAGTGAACCAGCAGCTAACATAGGGTAGAC	47563	47883	47933	47881	-1	PENCOP_contig003	PENCOP_c003G06865	46771	48747	None	2703	210	18884	No_constitutive_exon_found_in_species
GTCTTCCTCAGTAACCATACAGACCCGGGATTGCTAAAGCCTGGGAAAAGTC	71917	72059	71867	71919	1	PENCOP_contig003	PENCOP_c003G01698	70961	73104	None	2703	210	18884	No_constitutive_exon_found_in_species
CTTCATTTTATGGAATCAAGTTGGATTTACGCGGGACCCAGGGCAGATAGGT	219239	219245	219295	219243	-1	PENCOP_contig003	PENCOP_c003G02806	219239	220356	None	2703	210	18884	No_constitutive_exon_found_in_species
ATACCATGACTTCAAAATGTTCACGGAAGACAAGTTTCTGATCAGGGCAGAG	278870	279973	278820	278872	1	PENCOP_contig003	PENCOP_c003G02763	276121	281758	None	2703	210	18884	No_constitutive_exon_found_in_species
CAGTGAGTAACCGCCCGTGACTGTGAATAGTATCACTGACTGGGATGAAGTC	372873	373860	372823	372875	1	PENCOP_contig003	PENCOP_c003G06144	372162	375065	None	2703	210	18884	No_constitutive_exon_found_in_species
TTCCCCGCAGATCTTGTGAATAGATAGCTTACAGCTTTGGGGTACAATAGGT	567653	569351	567603	567655	1	PENCOP_contig003	PENCOP_c003G07102	567115	570106	None	2703	210	18884	No_constitutive_exon_found_in_species
GTGAGCATTGCTTCTGGACGCGCTCCAAAGCACTTGCTAATATGGGGCAGGA	756526	756782	756476	756528	1	PENCOP_contig003	PENCOP_c003G03671	754504	760843	None	2703	210	18884	No_constitutive_exon_found_in_species
GTAGGTATTTGAGCGATTGTAAGGTGGCTCCGTTTGCAGGATATGGGGAGAG	924295	924300	924350	924298	-1	PENCOP_contig003	PENCOP_c003G00470	924295	924612	None	2703	210	18884	No_constitutive_exon_found_in_species
GTGTATCTGGTTTACAAGAACGATAACTAATGGTTTGAATCATGGGGCAGGC	1135402	1135622	1135672	1135620	-1	PENCOP_contig003	PENCOP_c003G00874	1134133	1136082	None	2703	210	18884	No_constitutive_exon_found_in_species
GTCTCTCTTAGATTCTAGTCTCAATGCAGAAACGCTGACCAGGGACATAGAT	1193961	1194752	1193911	1193963	1	PENCOP_contig003	PENCOP_c003G04040	1193141	1194752	None	2703	210	18884	No_constitutive_exon_found_in_species
AAGTTTTGGAAGATAGACATCAAAGTCGGAGCTGAAAACTAACTGGGCAGGT	1645270	1645388	1645220	1645272	1	PENCOP_contig003	PENCOP_c003G08843	1645084	1648808	None	2703	210	18884	No_constitutive_exon_found_in_species
CAATAATTCTGCATTCAGCAGGAGCCAGGTTGTTAATTGAAGTGGGATAGAT	1723495	1724414	1723445	1723497	1	PENCOP_contig003	PENCOP_c003G02066	1722270	1724414	None	2703	210	18884	No_constitutive_exon_found_in_species
ACCACATTGAGTATGTGTTTAATTTATACTGACAATTGCGGGTTGAATAGAT	1741438	1741511	1741388	1741440	1	PENCOP_contig003	PENCOP_c003G00135	1740644	1741511	None	2703	210	18884	No_constitutive_exon_found_in_species
TTGTGTCTGTATCTTAAATCTGGTGACTAACAAGCTGTGTCTGGGAGCAGAC	1829746	1830272	1829696	1829748	1	PENCOP_contig003	PENCOP_c003G03086	1829132	1831754	None	2703	210	18884	No_constitutive_exon_found_in_species
ATGTCATGAATTAGAAAAACTAACCGGGTTTTCTCTGAGTGGGATTATAGGA	1851802	1851919	1851969	1851917	-1	PENCOP_contig003	PENCOP_c003G02825	1848294	1852382	None	2703	210	18884	No_constitutive_exon_found_in_species
CGACTCAGTTGAAGTATTCCATGCCGCATATCTGATCATTCGGGCGATAGTT	1925485	1925646	1925696	1925644	-1	PENCOP_contig003	PENCOP_c003G00514	1925485	1926013	None	2703	210	18884	No_constitutive_exon_found_in_species
GCCTTAGAGCCAGAGAGGAATGACATATACTGACTTGACATGGGAAACAGCT	2108598	2108691	2108548	2108600	1	PENCOP_contig003	PENCOP_c003G00302	2108248	2110205	None	2703	210	18884	No_constitutive_exon_found_in_species
GGCTGTCGTCTTTTTTTTTTCTTTTGCACCAAAAGCTAACAATGGGATAGGT	2118099	2118236	2118286	2118234	-1	PENCOP_contig003	PENCOP_c003G03412	2117579	2120308	None	2703	210	18884	No_constitutive_exon_found_in_species
ATACGAGTATTGGTGTTTCTGTCTTGTTGTTCGGGATTGACGGGTGACAGCA	2312222	2313213	2313263	2313211	-1	PENCOP_contig003	PENCOP_c003G06758	2308790	2313611	None	2703	210	18884	No_constitutive_exon_found_in_species
ATACATTTTCCTCGGGTCAGGCTATATTGGATATTAACTTTGGGAAATAGAT	2417105	2420872	2417055	2417107	1	PENCOP_contig003	PENCOP_c003G00134	2415114	2420872	None	2703	210	18884	No_constitutive_exon_found_in_species
TTTCCCTTCAAACAAGGTAAATGGTGGTAATCATACTGATTGGGCAAAAGAT	2510774	2510817	2510867	2510815	-1	PENCOP_contig003	PENCOP_c003G08727	2509513	2512345	None	2703	210	18884	No_constitutive_exon_found_in_species
GTTCTTCAATAATCATTTGAAGTGCTGACTCGCCCTTGCGGGATAAAAAGAA	2708107	2709104	2708057	2708109	1	PENCOP_contig003	PENCOP_c003G03508	2707419	2709104	None	2703	210	18884	No_constitutive_exon_found_in_species
TTGATGCCTGCTTAGTTTGGATCTCAATTACTGACTATGTTCGCGGGAAGAT	2797963	2798000	2797913	2797965	1	PENCOP_contig003	PENCOP_c003G01168	2797704	2799111	None	2703	210	18884	No_constitutive_exon_found_in_species
GGTCCTACTTTGTCCGTTATACCTGTTGTACTGACAAAAAGGGTTGATAGAG	344033	345140	345190	345138	-1	PENCOP_contig004	PENCOP_c004G00355	341567	350778	None	2703	210	18884	No_constitutive_exon_found_in_species
ATATCTTATAGCTTAATACTCATTTTATATACTAATTACGCGGGATGCAGTT	496822	496895	496772	496824	1	PENCOP_contig004	PENCOP_c004G02330	496116	498312	None	2703	210	18884	No_constitutive_exon_found_in_species
TGAGATCCTCGATCGATGCAGCAGACACTTGGGACTAATGAAATGGGTAGAC	858081	859404	859454	859402	-1	PENCOP_contig004	PENCOP_c004G00504	858081	859777	None	2703	210	18884	No_constitutive_exon_found_in_species
GTGTGGCTTCCGCACTGGTATACACTAAGAGGCTAACATGAAGGGCATAGAT	921162	921391	921112	921164	1	PENCOP_contig004	PENCOP_c004G07246	920522	921674	None	2703	210	18884	No_constitutive_exon_found_in_species
ATGCTATCAAGTCCATCTTACGTATGGCCATCCTCAACTAACGGGATTAGTC	938284	938856	938906	938854	-1	PENCOP_contig004	PENCOP_c004G07397	937605	939365	None	2703	210	18884	No_constitutive_exon_found_in_species
CACTTCATTTCACGCCTTGAACAGAATAACTGACAGGGAGATAAATATAGTC	952017	952186	951967	952019	1	PENCOP_contig004	PENCOP_c004G07160	951003	952504	None	2703	210	18884	No_constitutive_exon_found_in_species
AATCATGTCATTGAATGCCCTCCAGAATTGACAAGTTATGTGGGATACAGAC	1087093	1089654	1087043	1087095	1	PENCOP_contig004	PENCOP_c004G01649	1085315	1089654	None	2703	210	18884	No_constitutive_exon_found_in_species
AAAGTCCTCTGCCGTAGTTGTGCAACACAGCTAACGTGACTGGGAAATAGTT	1113192	1113256	1113306	1113254	-1	PENCOP_contig004	PENCOP_c004G02877	1113192	1114155	None	2703	210	18884	No_constitutive_exon_found_in_species
AAAGCCGCTTGTCGAAATCCGAAATAGAATAATCGCTGAGGGTTGGATAGGT	1160521	1161096	1160471	1160523	1	PENCOP_contig004	PENCOP_c004G01834	1159946	1161096	None	2703	210	18884	No_constitutive_exon_found_in_species
GTTGGTGCCCGATGCCTTTTTGAAGAGACAAGTCACTGAGCAGGGTGCAGGT	1181534	1181605	1181655	1181603	-1	PENCOP_contig004	PENCOP_c004G00841	1179169	1183242	None	2703	210	18884	No_constitutive_exon_found_in_species
GAGGTTTGGAGGAATCATGGAAGATCTCTAACTTTCGCTGGGCGATGTAGGT	1488895	1490429	1488845	1488897	1	PENCOP_contig004	PENCOP_c004G08556	1488402	1491220	None	2703	210	18884	No_constitutive_exon_found_in_species
GAGATGACATGCGGTGATGGAGAAACACATGCTGACAAGAGGGCAAACAGAG	1493447	1495737	1495787	1495735	-1	PENCOP_contig004	PENCOP_c004G07474	1493028	1496449	None	2703	210	18884	No_constitutive_exon_found_in_species
GGTGAGATTTGATTTTCAGCTTTTTCCAAGTACCCCTAACAGCTGGGCAGAA	1537024	1537086	1537136	1537084	-1	PENCOP_contig004	PENCOP_c004G00446	1536553	1538119	None	2703	210	18884	No_constitutive_exon_found_in_species
CATTAGTGTGACAAGGACTGCAACTAATCAACGTTCTTTTGGGAATTTAGGA	1678491	1678530	1678580	1678528	-1	PENCOP_contig004	PENCOP_c004G08005	1675463	1678957	None	2703	210	18884	No_constitutive_exon_found_in_species
CTAAAGGCGATTTATTCGGTTTCAAAATCCTGACAGTTGGGGAATCACAGGA	1820327	1820743	1820793	1820741	-1	PENCOP_contig004	PENCOP_c004G01699	1819147	1822158	None	2703	210	18884	No_constitutive_exon_found_in_species
GGTTGCAATTGGATCATCCGTGGAAGAAACTCGTACTAACGTGGGACTAGGC	1839014	1840776	1838964	1839016	1	PENCOP_contig004	PENCOP_c004G02393	1838165	1840776	None	2703	210	18884	No_constitutive_exon_found_in_species
TTAGCCACGCGTTGCACCGGATCAAGTTCATCGGAGCTCTGGGGCAATAGAC	185973	186382	185923	185975	1	PENCOP_contig005	PENCOP_c005G04495	185841	186705	None	2703	210	18884	No_constitutive_exon_found_in_species
ACGCAATCGAGAGAAGTTGGCGCGTTCTCCAAATGAGGCTAACGGGATAGAT	267523	267628	267473	267525	1	PENCOP_contig005	PENCOP_c005G08634	266772	268773	None	2703	210	18884	No_constitutive_exon_found_in_species
AGTGAGTTTCATCTTCTCCAAAGCAACGTTGAAACGCATCACCCAGGGAGGA	493259	493425	493475	493423	-1	PENCOP_contig005	PENCOP_c005G06161	492551	493564	None	2703	210	18884	No_constitutive_exon_found_in_species
ACAAAGCCCATCGATTGCAGAGATGTTGCTGATGGAGTATATGTGGGAAGTG	530390	532628	530340	530392	1	PENCOP_contig005	PENCOP_c005G07010	529769	537199	None	2703	210	18884	No_constitutive_exon_found_in_species
AGGTAAGATAGACATAATTGGGTTGGAAAGAATTATACTAAGGGGGACAGGC	576954	577018	576904	576956	1	PENCOP_contig005	PENCOP_c005G04750	576827	579260	None	2703	210	18884	No_constitutive_exon_found_in_species
GTGTCTCTTTTGAAGGAGACAGTTTGAACACGATGTTAATAGGGCCATAGAA	690027	690425	689977	690029	1	PENCOP_contig005	PENCOP_c005G00943	688842	690425	None	2703	210	18884	No_constitutive_exon_found_in_species
CCATTCAATCTCCCACCACCCCACTGACCGCAGGTGTGAGGGGCATACAGCC	723610	723668	723560	723612	1	PENCOP_contig005	PENCOP_c005G00627	723422	726067	None	2703	210	18884	No_constitutive_exon_found_in_species
TTCTTTAACCCCTGATGGGAAGATGGGCAGATGGCTGACTTGGGATACAGGA	805278	805621	805671	805619	-1	PENCOP_contig005	PENCOP_c005G03097	804571	806262	None	2703	210	18884	No_constitutive_exon_found_in_species
GAGGCTTTAATGTCGCTGGAATTGTTCCTAACAAGACTGGGGGTAAACAGGT	989719	989931	989981	989929	-1	PENCOP_contig005	PENCOP_c005G04485	988832	990321	None	2703	210	18884	No_constitutive_exon_found_in_species
TCGCAGTGGTTGCTGCAGTTCACAACAAAACATCTGACACGGGATCACAGAC	1000027	1000091	999977	1000029	1	PENCOP_contig005	PENCOP_c005G06048	999561	1001827	None	2703	210	18884	No_constitutive_exon_found_in_species
GAGCCTCATTGCATCTGCCAATATTCTATGCTAATTAGGCTGCGGGATAGAC	1004955	1005073	1005123	1005071	-1	PENCOP_contig005	PENCOP_c005G06232	1004802	1005558	None	2703	210	18884	No_constitutive_exon_found_in_species
AATTCGGCCGAGGATTCTTGCTTACTATTCCCCCTCTATGAGGGATTTAGGC	1061902	1062017	1062067	1062015	-1	PENCOP_contig005	PENCOP_c005G02796	1060747	1062799	None	2703	210	18884	No_constitutive_exon_found_in_species
GTGAAAAATAACATGAGAAATTCTGAGCTTGAGGACTAATTTTGGGAAAGGC	1081763	1082241	1081713	1081765	1	PENCOP_contig005	PENCOP_c005G02375	1080071	1083589	None	2703	210	18884	No_constitutive_exon_found_in_species
AGTATCTCAATTCAAAACTCATTCAACTGCATTTGCTAAATGATCGGGAGTG	1131117	1131459	1131509	1131457	-1	PENCOP_contig005	PENCOP_c005G04881	1130344	1132553	None	2703	210	18884	No_constitutive_exon_found_in_species
ATGCTTATACTTCTACATAGACCAAGTACTGACCAGCCTGGGCCGAACAGAA	1195046	1198269	1198319	1198267	-1	PENCOP_contig005	PENCOP_c005G06457	1195046	1200810	None	2703	210	18884	No_constitutive_exon_found_in_species
AGGGAGATACGAAGATACAAAAATTAATTGACCAACTGGGTGATCGAAAGTC	1377480	1377768	1377430	1377482	1	PENCOP_contig005	PENCOP_c005G08554	1376740	1377768	None	2703	210	18884	No_constitutive_exon_found_in_species
TCTAGTGTTCGTTGTTACTTTGATAGCACATAATATCTAATGGGAAGTAGCG	1388223	1389834	1388173	1388225	1	PENCOP_contig005	PENCOP_c005G06076	1387582	1389834	None	2703	210	18884	No_constitutive_exon_found_in_species
TATTCTCTCATGGTGATCAACTGAGAGACTGCAAACTGATACGAGGGCAGTG	1882284	1882423	1882234	1882286	1	PENCOP_contig005	PENCOP_c005G03415	1880875	1882938	None	2703	210	18884	No_constitutive_exon_found_in_species
ACACTTCGAGTGGCAACTTGCTCCAATGTTCTGATCCTTTATATCGGGAGGT	1986766	1986770	1986820	1986768	-1	PENCOP_contig005	PENCOP_c005G05969	1986766	1987067	None	2703	210	18884	No_constitutive_exon_found_in_species
CCTGCTACCTTACAGTCTCGTTCCTTTTCTGCATAGCTGACTGGGTGAAGCT	2020420	2021068	2020370	2020422	1	PENCOP_contig005	PENCOP_c005G07449	2018226	2021068	None	2703	210	18884	No_constitutive_exon_found_in_species
GTATGAGAGTATGTGGACAAGCACAACGTGACGGAAACTGATGGGCGCAGGA	2071121	2071190	2071240	2071188	-1	PENCOP_contig005	PENCOP_c005G08351	2070089	2072201	None	2703	210	18884	No_constitutive_exon_found_in_species
TCATCCAACGTAGCTATAGACATTAACGAGCAATATCATGAGTCGGGCAGGT	2111256	2113903	2113953	2113901	-1	PENCOP_contig005	PENCOP_c005G00758	2108249	2114498	None	2703	210	18884	No_constitutive_exon_found_in_species
AGACAGGGGCTTGCCTACCATACACCGACCGGGATTGATTTCGGGGATAGTA	90118	90478	90068	90120	1	PENCOP_contig006	PENCOP_c006G01735	89974	93633	None	2703	210	18884	No_constitutive_exon_found_in_species
CCTCTCTGTTTTGAGCTGTTTGATCTAATATTTGGGTGTGGGAAATTCAGTG	92888	93633	92838	92890	1	PENCOP_contig006	PENCOP_c006G01735	89974	93633	None	2703	210	18884	No_constitutive_exon_found_in_species
GTGCTAGATTCCAATCCATTGGAAGTCCATACTAATATTGAGGGCTGTAGAG	460977	462385	462435	462383	-1	PENCOP_contig006	PENCOP_c006G05973	460977	463285	None	2703	210	18884	No_constitutive_exon_found_in_species
CGCCATAGCAAAAGTCATATGACGCTAATAATATGGAATGCGGGCAATAGGT	463414	463601	463364	463416	1	PENCOP_contig006	PENCOP_c006G01130	462880	465042	None	2703	210	18884	No_constitutive_exon_found_in_species
ATGGGCACTTCACCTTGCCCCGAGCGAGATTGATACTAAACTGGGGACAGGG	651269	651847	651897	651845	-1	PENCOP_contig006	PENCOP_c006G02932	650939	652693	None	2703	210	18884	No_constitutive_exon_found_in_species
CGTCTTTCTTGACTGAAAGGATATGTCAAGAGCATGCTAATGGGAAACAGAC	766852	767000	767050	766998	-1	PENCOP_contig006	PENCOP_c006G03346	765000	768026	None	2703	210	18884	No_constitutive_exon_found_in_species
CAATTTAGAACGAGGATGCGTGGTCAGAGGTCGAAGCTAATGTGGGCAAGTT	951556	951923	951506	951558	1	PENCOP_contig006	PENCOP_c006G08038	950894	952659	None	2703	210	18884	No_constitutive_exon_found_in_species
GAGCCTTTGATTATATTTGAAGAATTAAGTTCCTAACTTGGGGCATGAAGGT	963591	963732	963541	963593	1	PENCOP_contig006	PENCOP_c006G05427	962184	965301	None	2703	210	18884	No_constitutive_exon_found_in_species
TGTATCTTGATACCTGCAAATGTGAAACGTGGACTAACTTTTGTGGGAAGAT	1056222	1056461	1056511	1056459	-1	PENCOP_contig006	PENCOP_c006G03065	1055612	1058213	None	2703	210	18884	No_constitutive_exon_found_in_species
ATCAATCTTGAGCATGCACCCGCTGCAATATTAATACAGTGGGCAACCAGTG	1239559	1239625	1239675	1239623	-1	PENCOP_contig006	PENCOP_c006G07104	1238907	1241894	None	2703	210	18884	No_constitutive_exon_found_in_species
TATCAAGGTACTGATCAGGTCTTGGAGATTGGGGTTGATGCAGAGGGGAGGT	1238907	1238914	1238964	1238912	-1	PENCOP_contig006	PENCOP_c006G07104	1238907	1241894	None	2703	210	18884	No_constitutive_exon_found_in_species
GAAGAGGTCATATTCCATGCTTCTAGGCCATAAACTAACACACGGGATAGGT	1431840	1432217	1432267	1432215	-1	PENCOP_contig006	PENCOP_c006G06829	1430195	1432728	None	2703	210	18884	No_constitutive_exon_found_in_species
GGTTTTGGTAAGTCTGAGTTCTTGGGTTACTTCACCAGCTAACGGGATAGCC	1579785	1580159	1580209	1580157	-1	PENCOP_contig006	PENCOP_c006G07874	1578443	1580344	None	2703	210	18884	No_constitutive_exon_found_in_species
TGAGGTAAATAATCGCTGCGCTGGAGCTACGGGCTGAGCACGGGAGACAGTG	1622387	1622605	1622655	1622603	-1	PENCOP_contig006	PENCOP_c006G00016	1621784	1623516	None	2703	210	18884	No_constitutive_exon_found_in_species
GTACTTCTCTGTAATGATCTTCTAGGTGGCTAATGCCTATGGGAACATAGGA	1671869	1672045	1671819	1671871	1	PENCOP_contig006	PENCOP_c006G05896	1671525	1673962	None	2703	210	18884	No_constitutive_exon_found_in_species
GATTGGGTGTGCTACTCTTTCTTGGCTTGTGGCTCTAATCTAGGGGATAGGA	1869376	1869448	1869326	1869378	1	PENCOP_contig006	PENCOP_c006G06563	1867899	1871150	None	2703	210	18884	No_constitutive_exon_found_in_species
GTGCTGTATGATCCTGCCTCTCTAGAACTAGAGCTGACTATAGGGCGAAGGG	110894	111205	110844	110896	1	PENCOP_contig007	PENCOP_c007G05027	108655	112359	None	2703	210	18884	No_constitutive_exon_found_in_species
TTATGAAACCCTGCTGTTATAATGTGCGAGCTTGACTGACAGTAGGGTAGCT	262751	262884	262934	262882	-1	PENCOP_contig007	PENCOP_c007G06342	260997	263268	None	2703	210	18884	No_constitutive_exon_found_in_species
AAGGCTTTCCTTGTAATTTTTCTAGAATTGGAAACTAATGGATGGGATAGAT	793558	793618	793668	793616	-1	PENCOP_contig007	PENCOP_c007G01199	793351	796102	None	2703	210	18884	No_constitutive_exon_found_in_species
TGGTGCACTTAATTACTTCAGAATGAACAGTCTCGCTAACCATGGGATAGCT	901058	901631	901008	901060	1	PENCOP_contig007	PENCOP_c007G02409	898934	901631	None	2703	210	18884	No_constitutive_exon_found_in_species
GTATGATCGACTCTCCGAGAGATCGTGGGGCTTACTGAAATTGGGAAAAGAC	1357864	1358265	1358315	1358263	-1	PENCOP_contig007	PENCOP_c007G04846	1356459	1358847	None	2703	210	18884	No_constitutive_exon_found_in_species
TGGGTGAATTCCGCTATTCCTGTGTATGGCTTGCTAACTGGGAATATCAGGC	1417812	1417839	1417762	1417814	1	PENCOP_contig007	PENCOP_c007G07340	1416567	1421619	None	2703	210	18884	No_constitutive_exon_found_in_species
GCGTAAGTCATTGAAATCCAGTTGGCAGTTTGTCGCTAATGGGAATTCAGCA	1455812	1455975	1455762	1455814	1	PENCOP_contig007	PENCOP_c007G08836	1453952	1455975	None	2703	210	18884	No_constitutive_exon_found_in_species
TCGGTACGTTTGTACCATCCTTAACACTTGGTCAATGCTAAGGGAATCAGCA	1457403	1458434	1458484	1458432	-1	PENCOP_contig007	PENCOP_c007G05537	1456997	1458672	None	2703	210	18884	No_constitutive_exon_found_in_species
TTTGAACATGCAATACTACAAGAGAACACCGAATAATGGGGAAGATACAGCA	1518276	1518390	1518226	1518278	1	PENCOP_contig007	PENCOP_c007G04414	1517994	1521699	None	2703	210	18884	No_constitutive_exon_found_in_species
CTCGTCGAGCCTTTGACCTAGCTCTATCCCTACTTTCCCGGGGGTGACAGAA	14820	15235	15285	15233	-1	PENCOP_contig008	PENCOP_c008G07144	13971	15998	None	2703	210	18884	No_constitutive_exon_found_in_species
CGCTTCAGGTTCTACTCTGCATCTCACAGAGGTCAAGCTGATATGGGTAGAT	199345	200590	200640	200588	-1	PENCOP_contig008	PENCOP_c008G01666	196918	201812	None	2703	210	18884	No_constitutive_exon_found_in_species
CTCCCCGTTGTTCTTCCAGGCCAGCGGCAACTGACGTTGATGGCGGGCAGGA	579365	579486	579315	579367	1	PENCOP_contig008	PENCOP_c008G07699	577790	581136	None	2703	210	18884	No_constitutive_exon_found_in_species
GTTGTCGGGGGTGGTGGGGTTCATACGGGCTGACATAAACGGGGGTCAAGAG	601224	601626	601174	601226	1	PENCOP_contig008	PENCOP_c008G00428	600558	601786	None	2703	210	18884	No_constitutive_exon_found_in_species
TGGGAGCTCTAGCCGGGAAATCGAATACAGGACTGACATCGAGGGAATAGGT	630487	630508	630437	630489	1	PENCOP_contig008	PENCOP_c008G03838	630319	631890	None	2703	210	18884	No_constitutive_exon_found_in_species
TCTATACAATAATGTTGAAGCTGTTTCGTGATCTGACCAGGGTGAACCAGGC	750820	752313	752363	752311	-1	PENCOP_contig008	PENCOP_c008G01955	750820	753601	None	2703	210	18884	No_constitutive_exon_found_in_species
CTTTCCCGATTTTATTCTACCCGACTTCTCATCACTCACTGGGGTTCAAGGT	1118804	1119015	1118754	1118806	1	PENCOP_contig008	PENCOP_c008G06355	1118266	1119828	None	2703	210	18884	No_constitutive_exon_found_in_species
GGCAGATTTTCTAGTACGAATACTAACAAATATCTCGCTTGGGATAAAAGAA	1230696	1231299	1230646	1230698	1	PENCOP_contig008	PENCOP_c008G07576	1229893	1231784	None	2703	210	18884	No_constitutive_exon_found_in_species
CATGTTGGTCTATGTTCGAAATTGCATTAGCTGATTTTCTGAAGGGCCAGGC	1279794	1279874	1279924	1279872	-1	PENCOP_contig008	PENCOP_c008G08479	1274780	1281518	None	2703	210	18884	No_constitutive_exon_found_in_species
TATTATATCCTACCATGCATAATCGAACGAAGATTTAACTAGCTGGGCAGGT	1282743	1284323	1282693	1282745	1	PENCOP_contig008	PENCOP_c008G01995	1281760	1284323	None	2703	210	18884	No_constitutive_exon_found_in_species
GAGCGTCTTGGCTCCATATATCCGTCCCAATGCTAATGGAGGCTGGGCAGCT	235065	235459	235509	235457	-1	PENCOP_contig009	PENCOP_c009G08080	235065	235778	None	2703	210	18884	No_constitutive_exon_found_in_species
ATCAGCACCGCCTTACACCCCCACAACAGACATATTAACCGGGGTTATAGGA	526570	526750	526800	526748	-1	PENCOP_contig009	PENCOP_c009G00395	526062	527280	None	2703	210	18884	No_constitutive_exon_found_in_species
CATTCATTCTTGTACATCTTGAGAGACTGAGTTGACTGATCGGGATACAGGC	824257	825517	825567	825515	-1	PENCOP_contig009	PENCOP_c009G02656	824101	826057	None	2703	210	18884	No_constitutive_exon_found_in_species
GAATATGAGATCGACGTTCTTCAAGATATAACGACTGATGAGGGACACAGTA	828173	828845	828895	828843	-1	PENCOP_contig009	PENCOP_c009G06924	826845	831466	None	2703	210	18884	No_constitutive_exon_found_in_species
GACCATTTCCCTACGCTTGAGATTTGTCTCAAATACTAACATGGGCATAGTT	943506	944019	944069	944017	-1	PENCOP_contig009	PENCOP_c009G06724	942561	945418	None	2703	210	18884	No_constitutive_exon_found_in_species
GCTGCCTGTGGGATCAGGATGATGTGTATATGCTGACGGGGAAATGGTAGAC	1048966	1049056	1049106	1049054	-1	PENCOP_contig009	PENCOP_c009G06231	1047057	1050156	None	2703	210	18884	No_constitutive_exon_found_in_species
GGATTTCGAGGATTGCTGTGGCAGTGGCTAACGCAGTGTTTTGGGGATAGGT	6824	6850	6900	6848	-1	PENCOP_contig010	PENCOP_c010G08247	4887	7631	None	2703	210	18884	No_constitutive_exon_found_in_species
TAAGTGCATAGTCAATCTAGAAAAAATACACACTAACATGGGAAATACAGTC	32509	32528	32578	32526	-1	PENCOP_contig010	PENCOP_c010G06691	31064	32716	None	2703	210	18884	No_constitutive_exon_found_in_species
CCGCTTGCTTCGCGGATGCGATTGCTGATTTCCGCTTTCCCGGGTAATAGGT	315029	315109	315159	315107	-1	PENCOP_contig010	PENCOP_c010G07807	313511	315437	None	2703	210	18884	No_constitutive_exon_found_in_species
TGACCGAAAACGGAGAAGGAACAGATTGTGACTGACTGTTGGGGATATAGTT	637548	637857	637498	637550	1	PENCOP_contig010	PENCOP_c010G08218	632187	645441	None	2703	210	18884	No_constitutive_exon_found_in_species
CAGGCGCTGCTGAGTGACCAAGAGCTGGCCAATATCGACGAGGGATACAGCT	775560	775847	775897	775845	-1	PENCOP_contig010	PENCOP_c010G04819	775485	776075	None	2703	210	18884	No_constitutive_exon_found_in_species
TTGAAATGATGTCGGCAAGTTTTATCAAGGCACTAACCAAATTGGGACAGCA	989017	990563	990613	990561	-1	PENCOP_contig010	PENCOP_c010G06663	989017	991247	None	2703	210	18884	No_constitutive_exon_found_in_species
TAACCGTTCGTGTCACGCCGTGCGGGGTTGGTGCTGACTGGGGCGACAAGAA	1011903	1011943	1011853	1011905	1	PENCOP_contig010	PENCOP_c010G00898	1009325	1013521	None	2703	210	18884	No_constitutive_exon_found_in_species
AAATCTACCCATATTTGGCGAACTTTTGTGTGCTGACTCAAGGGCTACAGCA	1011999	1012069	1011949	1012001	1	PENCOP_contig010	PENCOP_c010G00898	1009325	1013521	None	2703	210	18884	No_constitutive_exon_found_in_species
GGTAGGACCAAAGAACCTCGACGCGAGATGCAATCACTGATATGGGATAGGC	1076688	1076788	1076638	1076690	1	PENCOP_contig010	PENCOP_c010G00299	1076535	1080831	None	2703	210	18884	No_constitutive_exon_found_in_species
TCTTGTTCTTTTAGATTCTGCTATGGCATTGGGACTAATGAACGGGTTAGAG	71423	71665	71715	71663	-1	PENCOP_contig011	PENCOP_c011G05513	71423	72985	None	2703	210	18884	No_constitutive_exon_found_in_species
TAAGCTACCCAGATATCTGATTCGGTTGCATGGGCTAATCAACTGGGCAGCC	329426	331276	329376	329428	1	PENCOP_contig011	PENCOP_c011G01354	328952	331276	None	2703	210	18884	No_constitutive_exon_found_in_species
ATCCACTGCACATTATCATTTGATGAGACTTTAGCTGAAATAGGGTACAGGA	371884	372023	372073	372021	-1	PENCOP_contig011	PENCOP_c011G00617	370798	372471	None	2703	210	18884	No_constitutive_exon_found_in_species
TATGCAAATGACCTTTTTCGTATTTCATGACATAACTGACGGGGAATTAGAT	506203	506482	506532	506480	-1	PENCOP_contig011	PENCOP_c011G02923	506203	507633	None	2703	210	18884	No_constitutive_exon_found_in_species
ACTGATACGCCGAGCCCAGAATGATCTACATGTTCTAATTTAAAGGGCAGTC	657293	658436	658486	658434	-1	PENCOP_contig011	PENCOP_c011G02048	656876	659078	None	2703	210	18884	No_constitutive_exon_found_in_species
CCCATGTACCATTCTTGAGGCAGAGCAACGACTGATTGTAAATCGGGTAGAA	801965	802054	802104	802052	-1	PENCOP_contig011	PENCOP_c011G05187	799039	803237	None	2703	210	18884	No_constitutive_exon_found_in_species
ATTCGTGAATCGAAGGAATGTGCTAATCATAACATTTTTGGGAAATATAGAC	809931	810200	809881	809933	1	PENCOP_contig011	PENCOP_c011G00848	808325	811604	None	2703	210	18884	No_constitutive_exon_found_in_species
CTGTCATCATAGCTGCACAGCCCAACTAACTGATATTCTGCGGGGCACAGCA	810265	810636	810215	810267	1	PENCOP_contig011	PENCOP_c011G00848	808325	811604	None	2703	210	18884	No_constitutive_exon_found_in_species
CGGGGTTGTTTGGGCTATTTATCTCAGCCTGATGACTGGGTAAATAGAAGTG	820636	820642	820692	820640	-1	PENCOP_contig011	PENCOP_c011G07683	820636	822181	None	2703	210	18884	No_constitutive_exon_found_in_species
AGCCTTGTCTTAAACGATTATCCATCTCATAGCTAACTGGGAAATGCCAGAT	163545	163723	163495	163547	1	PENCOP_contig012	PENCOP_c012G02581	160383	164909	None	2703	210	18884	No_constitutive_exon_found_in_species
GGGCTAGGCGGAAATGCTCAACAATTTGACTAACGTTGGGGGATGGACAGCA	376044	376832	375994	376046	1	PENCOP_contig012	PENCOP_c012G05546	374838	376832	None	2703	210	18884	No_constitutive_exon_found_in_species
TGTCTTGATCTATTGAGGTTGGCCGGCTGACACTGTTTTGATCGGGGTAGAC	658669	658802	658619	658671	1	PENCOP_contig012	PENCOP_c012G06328	658223	663771	None	2703	210	18884	No_constitutive_exon_found_in_species
ATTTCTCCCTAGACTCTTTTTGTTCTAGATTCATGCTTACGAGGGAATAGAT	665515	665589	665465	665517	1	PENCOP_contig012	PENCOP_c012G04482	664832	666735	None	2703	210	18884	No_constitutive_exon_found_in_species
CCTGTTCGCTGGTGAGCGCAGGTCTAGCAGTCTGACATTCCATGGGATAGAT	184285	184347	184235	184287	1	PENCOP_contig013	PENCOP_c013G04611	183704	184838	None	2703	210	18884	No_constitutive_exon_found_in_species
TGTAAGCTCCCTCTGCCAAATTGAATTACCCTAGCTAAATGGAAGGGCAGCA	372849	374080	374130	374078	-1	PENCOP_contig013	PENCOP_c013G04911	372849	374673	None	2703	210	18884	No_constitutive_exon_found_in_species
CTTTACACCAATAGCAAACTTAGGCAGACGGCTCTTCCATAGAGGGTCAGCT	472403	472407	472457	472405	-1	PENCOP_contig013	PENCOP_c013G08558	472403	473041	None	2703	210	18884	No_constitutive_exon_found_in_species
GTAAAGTGTGGTTACTTCGCTTCGTTGCCTTTTCATCTAATAGGGTAAAGGG	541658	543006	541608	541660	1	PENCOP_contig013	PENCOP_c013G03665	540905	543119	None	2703	210	18884	No_constitutive_exon_found_in_species
GAATCCCCCCTTTTTTTTTGGGGATATCTTAATTTCTGACGGTGGGACAGAT	583936	586691	583886	583938	1	PENCOP_contig013	PENCOP_c013G07292	581919	586691	None	2703	210	18884	No_constitutive_exon_found_in_species
CTCCTTTCTCCAACAGAGAAATGCAAAGGATTCTGAGAGCGGGATAATAGCT	300141	300744	300091	300143	1	PENCOP_contig014	PENCOP_c014G02276	288785	300744	None	2703	210	18884	No_constitutive_exon_found_in_species
GTGTATGCAGCGCTTCTTCAAGTGTAGGGCTCGAAACTGACATGGGACAGAC	497631	498218	498268	498216	-1	PENCOP_contig014	PENCOP_c014G04174	497173	498371	None	2703	210	18884	No_constitutive_exon_found_in_species
ATCTCCTCGATAGTACAATATTTTTGTGTACAAAAGCTGATTGGGAGCAGAG	68919	69071	69121	69069	-1	PENCOP_contig015	PENCOP_c015G06813	67587	70109	None	2703	210	18884	No_constitutive_exon_found_in_species
GAGTGTCTCCAATATAAGAGTTCCGAAAATTGCTAATATGGGCAAATTAGGC	93504	93541	93454	93506	1	PENCOP_contig015	PENCOP_c015G05148	93126	93900	None	2703	210	18884	No_constitutive_exon_found_in_species
TCAATTTGTTGGGTTTTTTTTCTTCTACTAACACTTTGTCTGGGACATAGTT	109860	110244	110294	110242	-1	PENCOP_contig015	PENCOP_c015G06182	109860	111694	None	2703	210	18884	No_constitutive_exon_found_in_species
TAACAGTGATTCAAAATCCCATCATTGCGGTCAGCTGATTGGGACGACAGCT	167473	167677	167423	167475	1	PENCOP_contig015	PENCOP_c015G05742	166511	168818	None	2703	210	18884	No_constitutive_exon_found_in_species
GCGATGGGGGTCAGCACGCCGACTCTCGTTGCACTAACGGGAAGAAGAAGGA	299466	299567	299617	299565	-1	PENCOP_contig015	PENCOP_c015G05619	297918	299744	None	2703	210	18884	No_constitutive_exon_found_in_species
GTTAATCATGACGCACTCATTGACACTCGCTAACCATGGGTAATAAACAGGA	417323	418405	417273	417325	1	PENCOP_contig015	PENCOP_c015G04742	410466	418405	None	2703	210	18884	No_constitutive_exon_found_in_species
TCAATTCTCATTAAGATGGATTTCGGAGGCTTACTTTCCTGGGAAACTAGTG	47604	47773	47823	47771	-1	PENCOP_contig016	PENCOP_c016G06020	45864	49980	None	2703	210	18884	No_constitutive_exon_found_in_species
CGTACCAGCTTTCGGGAACTTACGGTGGATTCTGCTAATGGTGGGTGTAGTG	201264	201453	201503	201451	-1	PENCOP_contig016	PENCOP_c016G01651	199170	201792	None	2703	210	18884	No_constitutive_exon_found_in_species
CATCAAATGCCAAGATAAGGCCATTATTACCCTCGCTAACGGGCATGAAGAC	125658	125853	125608	125660	1	PENCOP_contig017	PENCOP_c017G05383	124402	126286	None	2703	210	18884	No_constitutive_exon_found_in_species
TAAGGCGTCGAAGAAGAAGATCATGAGGAACATGTGCTGAGTGGGTGTAGGA	35310	35381	35260	35312	1	PENCOP_contig019	PENCOP_c019G08607	31433	38927	None	2703	210	18884	No_constitutive_exon_found_in_species
