# Supplementary material for: Widespread Separation of the Polypyrimidine Tract From 3′ AG by G Tracts in Association With Alternative Exons in Metazoa and Plants
Source: Front Genet. 2019 Jan 14;9:741. doi: 10.3389/fgene.2018.00741 (PMC6339879; doi:10.3389/fgene.2018.00741)
Supplement: DATA FILE S1 — Sequences of REPAG 3′ SS from each species of fungi. [file Data_Sheet_1.zip › Supplementary data 1/Fungi_Release38_pseudogymnoascus_sp_05ny08.txt]

REPA_GGG_Sequence	Exon_Start	Exon_End	Pos_-50	Pos_+2	Strand	Chromosome	GeneID	Gene_Start	Gene_End	Gene_Name	Number_of_REPAs	Number_of_REPAs_has_GGG	Number_of_Intron(Intra_genic_Region)	Upstream_Constitutive_Exon
AAGTACATAAAACACCAATATAATTTCCGCATTGCTAACTTGGGGAATAGTT	57411	57639	57361	57413	1	scaffold_1	VF21_00019	57034	57639	None	3424	352	19919	No_constitutive_exon_found_in_species
AGTTCGTCGGGCTCCCTTGTTAGTGGTACTAACTATATCAACTGGGACAGCA	137939	138788	137889	137941	1	scaffold_1	VF21_00051	136817	138788	None	3424	352	19919	No_constitutive_exon_found_in_species
GGATGTCCTCCTATTGACTGCTACTCGCAATTCACTAACTGGGCGAATAGTT	257648	257924	257974	257922	-1	scaffold_1	VF21_00089	255953	258376	None	3424	352	19919	No_constitutive_exon_found_in_species
TTTCCCTTCCAGCATGGGCGAAGAAGGCAATAAACTAACTGGGAAAATAGAA	318550	318706	318756	318704	-1	scaffold_1	VF21_00114	318550	321091	None	3424	352	19919	No_constitutive_exon_found_in_species
CATGATGCATGATGCATGATGTTCAGCTGACTGACTGGCGGCGGGTGTAGGT	402591	402757	402807	402755	-1	scaffold_1	VF21_00140	402591	403264	None	3424	352	19919	No_constitutive_exon_found_in_species
CATGATGCATGATGCATGATGTTCAGCTGACTGACTGGCGGCGGGTGTAGGT	465131	465297	465081	465133	1	scaffold_1	VF21_00155	464624	465297	None	3424	352	19919	No_constitutive_exon_found_in_species
TTTCCCTTCCAGCATGGGCGAAGAAGGCAATAAACTAACTGGGAAAATAGAA	549182	549338	549132	549184	1	scaffold_1	VF21_00181	546797	549338	None	3424	352	19919	No_constitutive_exon_found_in_species
GGATGTCCTCCTATTGACTGCTACTCGCAATTCACTAACTGGGCGAATAGTT	609964	610240	609914	609966	1	scaffold_1	VF21_00206	609512	611935	None	3424	352	19919	No_constitutive_exon_found_in_species
AGTTCGTCGGGCTCCCTTGTTAGTGGTACTAACTATATCAACTGGGACAGCA	729100	729949	729999	729947	-1	scaffold_1	VF21_00244	729100	731071	None	3424	352	19919	No_constitutive_exon_found_in_species
GGGCAGGGGCCGACTTTTGGACCTGGGAGTATGGGAGGGTGGGGTGCGAGAT	785750	785754	785804	785752	-1	scaffold_1	VF21_00265	785750	786011	None	3424	352	19919	No_constitutive_exon_found_in_species
AAGTACATAAAACACCAATATAATTTCCGCATTGCTAACTTGGGGAATAGTT	810249	810477	810527	810475	-1	scaffold_1	VF21_00276	810249	810854	None	3424	352	19919	No_constitutive_exon_found_in_species
CTTTGTGATCGGTGGGATAGTGAGAGGGGATAGAGGCTAACGGGGAACAGAT	309487	309532	309582	309530	-1	scaffold_2	VF21_00401	309487	310131	None	3424	352	19919	No_constitutive_exon_found_in_species
AGTAAGTGATGGACATCATGTAGGAGAGGTAAATTGGCTAATTGGGATAGTC	310724	310851	310674	310726	1	scaffold_2	VF21_00402	310347	311078	None	3424	352	19919	No_constitutive_exon_found_in_species
TCTCCTCTCCCCGCTGTGACGCGCCTCTTTTTGCTAATGTAGGGGACTAGGG	308121	308794	308071	308123	1	scaffold_3	VF21_00833	307819	308794	None	3424	352	19919	No_constitutive_exon_found_in_species
CGGTTTAGAGGCGAGCGAGGAGTTGGGCTGGGCTGATGGGAGATGTGTAGCC	323933	324182	323883	323935	1	scaffold_3	VF21_00839	323602	324493	None	3424	352	19919	No_constitutive_exon_found_in_species
AGTAAATGATAGTTCTATTCTCTACTCATGCTGACTTATTGGGGAATTAGTT	344266	344427	344216	344268	1	scaffold_3	VF21_00848	344134	345650	None	3424	352	19919	No_constitutive_exon_found_in_species
GGATGTTCAAAGACCACCGCACAATAGGCACTTTTTTTCTAACGGGATAGGT	518221	518409	518171	518223	1	scaffold_3	VF21_00902	517525	519529	None	3424	352	19919	No_constitutive_exon_found_in_species
CATCAGTTATATGGTTCATATACGCAACATCTTACTGACACAATGGGCAGAC	556872	557086	556822	556874	1	scaffold_3	VF21_00920	556040	557218	None	3424	352	19919	No_constitutive_exon_found_in_species
TCGTTCCCTCTAGTGTCGATGGTTCGAGTGGCAGTGCTAATTGGGCAAAGGG	35989	36126	36176	36124	-1	scaffold_4	VF21_00545	35805	36866	None	3424	352	19919	No_constitutive_exon_found_in_species
GCTCCAGTCATCAGTCATCAAAGAACTGCACTCTGACACAGGGATTATAGGT	59658	59767	59817	59765	-1	scaffold_4	VF21_00554	58614	62143	None	3424	352	19919	No_constitutive_exon_found_in_species
CCGGCTATACTGTCTATCCGTTTCCCATATTTTACTAAATACGGGAACAGTC	207982	208249	208299	208247	-1	scaffold_4	VF21_00608	207982	208962	None	3424	352	19919	No_constitutive_exon_found_in_species
TCATACCATTTCGTTCTCGATAAAATATACTAACCGAGCATAACGGGTAGAT	271760	272452	272502	272450	-1	scaffold_4	VF21_00638	270612	273079	None	3424	352	19919	No_constitutive_exon_found_in_species
GTTTCTTACTGCATGGCTGTCTCTATTTTTGCATCTGACACAAAGGGCAGTA	390949	392249	392299	392247	-1	scaffold_4	VF21_00680	390478	392916	None	3424	352	19919	No_constitutive_exon_found_in_species
CGGCAAGGGGTATAACCGGGTCTTCATCTGATCCAGTATATGATGGGCAGTT	52291	52332	52241	52293	1	scaffold_5	VF21_01075	51745	53387	None	3424	352	19919	No_constitutive_exon_found_in_species
ACAGCTACCAAGGAGAACACATTGGCTAACTCGTGTTTTTTGGGATATAGGT	240736	240760	240686	240738	1	scaffold_5	VF21_01144	240589	242293	None	3424	352	19919	No_constitutive_exon_found_in_species
CCCTCCACATTGTTTCCCCTTCGGGCTAAAGAGACTGACCGGGTAAACAGTC	305061	307789	305011	305063	1	scaffold_5	VF21_01160	304477	307789	None	3424	352	19919	No_constitutive_exon_found_in_species
CGGTGAGTGGTGTTAGTGTAGTAAGATGATCTGGTGCTAACGATGGGGAGGG	425816	425899	425766	425818	1	scaffold_5	VF21_01205	425384	426443	None	3424	352	19919	No_constitutive_exon_found_in_species
AACCTTCCCCTCTCACAGCTTCATCAACAATGAGTACATCGAGGGCGTAGAC	11334	11701	11751	11699	-1	scaffold_6	VF21_01529	10249	11866	None	3424	352	19919	No_constitutive_exon_found_in_species
CTGTTTGCTTGAACTCTGCTTGCTTGGACGTACCTTACTAATGGGATTAGGG	210744	210895	210694	210746	1	scaffold_6	VF21_01589	210059	210895	None	3424	352	19919	No_constitutive_exon_found_in_species
CTTCTGGAGGAGTTGGGTTGGGTGTTGAGGACGGTACTGATTGGGAATAGTT	319493	319596	319646	319594	-1	scaffold_6	VF21_01627	319493	320495	None	3424	352	19919	No_constitutive_exon_found_in_species
GGACGAGCCTTCCCGAGACGAGCGCGAAGGAGGCTAATGGGAATTAAAAGGG	411961	412072	412122	412070	-1	scaffold_6	VF21_01667	410229	412741	None	3424	352	19919	No_constitutive_exon_found_in_species
ACCTGAGAAGGTTGGCACAGAGAGGGCGATTCTGACCATGACGGGAATAGGA	48035	48086	48136	48084	-1	scaffold_7	VF21_01384	47054	48161	None	3424	352	19919	No_constitutive_exon_found_in_species
ATTTTCATCACCCCCTTTTTTGATAACCTATACTGATGGTGTGGGAATAGGA	339335	339525	339575	339523	-1	scaffold_7	VF21_01486	339335	343556	None	3424	352	19919	No_constitutive_exon_found_in_species
GGTTTGTTGCCCCCTCCCCACAGATTGTGACTTTGACTAAAACGGGATAGAA	373720	373824	373874	373822	-1	scaffold_7	VF21_01501	373720	384433	None	3424	352	19919	No_constitutive_exon_found_in_species
ATAGACTGCTCTTGGGTGACTTGGGATGATGGCTAATGATGGGATTACAGTC	101744	101783	101694	101746	1	scaffold_8	VF21_01249	101686	102408	None	3424	352	19919	No_constitutive_exon_found_in_species
TATCACGTGGTACGACATGTTCAGGCCGGACGGAGCTGACGAGGGCATAGGT	287723	287869	287673	287725	1	scaffold_8	VF21_01315	287335	288224	None	3424	352	19919	No_constitutive_exon_found_in_species
CGATTCTGCCGGTATGAAGCTGAGGAGTGAGGTTACTGATGACGGGACAGGC	334088	334203	334253	334201	-1	scaffold_8	VF21_01335	332986	334392	None	3424	352	19919	No_constitutive_exon_found_in_species
GATCTCGGGTATTCATGTGTGCGATGGGATTTGTGCTAATGGGTCAATAGCA	127657	127778	127828	127776	-1	scaffold_9	VF21_02005	127657	129635	None	3424	352	19919	No_constitutive_exon_found_in_species
ATAAGGATGAAGTGGGTTGAGAGAGCGATTGCTGATGGTTTGGGGTGCAGAT	198403	198524	198574	198522	-1	scaffold_9	VF21_02030	198070	198904	None	3424	352	19919	No_constitutive_exon_found_in_species
ATAAGGATGAAGTGGGTTGAGAGAGCGATTGCTGATGGTTTGGGGTGCAGAT	229244	229365	229194	229246	1	scaffold_9	VF21_02041	228864	229698	None	3424	352	19919	No_constitutive_exon_found_in_species
GATCTCGGGTATTCATGTGTGCGATGGGATTTGTGCTAATGGGTCAATAGCA	299990	300111	299940	299992	1	scaffold_9	VF21_02067	298133	300111	None	3424	352	19919	No_constitutive_exon_found_in_species
CCGATCGATATAATGGGGGGGAAGATGGAGGGCTAATGAATGGGATGCAGAA	318997	319048	318947	318999	1	scaffold_9	VF21_02076	318806	320201	None	3424	352	19919	No_constitutive_exon_found_in_species
TTCTTACCCATCCGTGAAGGGAAATTGAAGTAGAACTAACCTGGGAATAGCC	132662	133046	133096	133044	-1	scaffold_10	VF21_01872	132662	133447	None	3424	352	19919	No_constitutive_exon_found_in_species
GGCAAGGGCAGTTTTTACTCTGTCGGAATTACGGCTAATAATGGGAGCAGGG	199277	200185	200235	200183	-1	scaffold_10	VF21_01893	198871	200366	None	3424	352	19919	No_constitutive_exon_found_in_species
TAACAATGGTCTATGAGTTTTAGATTTGAGCTGCGCTAACCAGTGGGCAGGA	307489	309120	309170	309118	-1	scaffold_10	VF21_01933	307489	309545	None	3424	352	19919	No_constitutive_exon_found_in_species
ATAAAGATCCAGCGCGATAAGGGAATCTGAGCTGACCTTTGGGTGAATAGTG	401373	401432	401323	401375	1	scaffold_10	VF21_01957	400694	404118	None	3424	352	19919	No_constitutive_exon_found_in_species
GGGGAGGGGGATGGGGGTGGAGAGGAAGATGGCGGCTAATGGGTGAATAGGA	20464	20592	20414	20466	1	scaffold_11	VF21_01684	20158	20852	None	3424	352	19919	No_constitutive_exon_found_in_species
ATGCGCTGGTAGCCTCGTAGCGATGGGCATTTGCTAAGACCTGGGAACAGAG	242297	242362	242412	242360	-1	scaffold_11	VF21_01769	241748	242462	None	3424	352	19919	No_constitutive_exon_found_in_species
AACCATGAAGCCATACGATTAGAGAGCCAATCTAACAACACGGGAAATAGGA	255122	255209	255072	255124	1	scaffold_11	VF21_01772	254949	257973	None	3424	352	19919	No_constitutive_exon_found_in_species
AAATTTACATATTGGACACAACCCCTTTTCTAATGCAATCGCACGGGCAGGC	281315	281495	281545	281493	-1	scaffold_11	VF21_01786	281315	284618	None	3424	352	19919	No_constitutive_exon_found_in_species
GCGTTGCGTTTTGCTATACAAGACACTGGGAACGGACTGACGGCGGGCAGGT	101128	101177	101078	101130	1	scaffold_12	VF21_02399	100923	101620	None	3424	352	19919	No_constitutive_exon_found_in_species
GAAAACCACAACACTTCGTGATGGAATCGTGCTGACGAGAGGGAATATAGAA	150909	151025	150859	150911	1	scaffold_12	VF21_02422	150819	151677	None	3424	352	19919	No_constitutive_exon_found_in_species
CGGTGAGTGAGTTTTTTGGGAGGGGGGTTTTGGGGGTGCCGGGGGCGGAGTA	167866	167869	167919	167867	-1	scaffold_12	VF21_02429	167866	173418	None	3424	352	19919	No_constitutive_exon_found_in_species
CGAGAGGGGGGAGAGGGTAGTGGTTGCGGGTGAGGATTTTGATGTGGGAGGT	176393	176398	176448	176396	-1	scaffold_12	VF21_02431	176393	176986	None	3424	352	19919	No_constitutive_exon_found_in_species
GTTTTTTCTTATCTTTTGTGTTTGGGACGATTGTGCTAATTCGAGGGCAGGA	289589	289716	289539	289591	1	scaffold_12	VF21_02471	289111	294677	None	3424	352	19919	No_constitutive_exon_found_in_species
AGACGAAACACTGGCGCTTCTACGAGATTTATGCGAATGGGAAGCGTTAGTT	372201	372504	372151	372203	1	scaffold_12	VF21_02494	370744	372504	None	3424	352	19919	No_constitutive_exon_found_in_species
TAAGTCCTAGGAGCGATATTGTAGCTTTGAGCTAATAAATTTGGGTGAAGAA	167928	168096	168146	168094	-1	scaffold_13	VF21_02802	167805	168796	None	3424	352	19919	No_constitutive_exon_found_in_species
CCCCTTCACCCTCGGAGTTGTTGACATGCCGCCTCTAACAGGGATCGCAGAA	188401	190103	190153	190101	-1	scaffold_13	VF21_02810	188401	190235	None	3424	352	19919	No_constitutive_exon_found_in_species
CGTAATTGGACATTTAGAGAGTTGGCTTCTGACTTTCTGGGGTGAGACAGAC	213032	213250	212982	213034	1	scaffold_13	VF21_02818	212550	213250	None	3424	352	19919	No_constitutive_exon_found_in_species
TTGGCGTGCTGGGAGATGGGGAGGTGGCTGATACTGATGGGACTGGGTAGTT	297476	298520	298570	298518	-1	scaffold_13	VF21_02853	297476	299008	None	3424	352	19919	No_constitutive_exon_found_in_species
AGGGGAAAGGAGTTGAGGATGAAATGCTGATGGTTTTTCTTGGGGGGTAGAT	338355	338408	338305	338357	1	scaffold_13	VF21_02867	337882	339605	None	3424	352	19919	No_constitutive_exon_found_in_species
CGCGTGAGTTTTACTTACTATGAGGTTCTGGCAGTTGCTGACTGGGACAGAT	148400	148478	148350	148402	1	scaffold_14	VF21_02555	147646	148740	None	3424	352	19919	No_constitutive_exon_found_in_species
TACAGTGCTGTATCCTAGAGGGAGGTGGCTGACAGTGTTTGTGTGGGCAGGA	246275	246623	246673	246621	-1	scaffold_14	VF21_02594	246050	246926	None	3424	352	19919	No_constitutive_exon_found_in_species
TACCCCTCGTGTGCGTGGTCTGGGGCTAATCCGTGATTTTGGGAATATAGGG	20913	20921	20863	20915	1	scaffold_15	VF21_02236	20491	21682	None	3424	352	19919	No_constitutive_exon_found_in_species
CGAAAGAGGGGTAATGTGGCGGTGAGGGGTCAAGCTGACAGTGGGAATAGCT	94833	94864	94783	94835	1	scaffold_15	VF21_02259	94606	95606	None	3424	352	19919	No_constitutive_exon_found_in_species
AGTACGTGTTCAACACTGTCCATGGCGAAACAGTCACTAACGGGATATAGAA	203193	203278	203143	203195	1	scaffold_15	VF21_02304	201122	203501	None	3424	352	19919	No_constitutive_exon_found_in_species
TTTTGGGATCCCCGCAATGTCTTACCATTCATTAAACTAACAACGGGCAGTA	327266	327596	327646	327594	-1	scaffold_15	VF21_02350	327266	327685	None	3424	352	19919	No_constitutive_exon_found_in_species
GTTTTTTGGGGAGAAAGAGGGGGGGGGGCAGATTGCTAATGGGGTAATAGTA	341357	341717	341767	341715	-1	scaffold_15	VF21_02357	339698	342083	None	3424	352	19919	No_constitutive_exon_found_in_species
TGGCATTGCGCATTCGACGACCACGACATTTTCTAACTCGGGATTAATAGGG	70208	70289	70339	70287	-1	scaffold_16	VF21_00943	68842	70509	None	3424	352	19919	No_constitutive_exon_found_in_species
TTAGTAATCTTTGTGGAGTGAGGGATGGGGCAGGGGCTAATGGGATGCAGCT	94755	94899	94705	94757	1	scaffold_16	VF21_00952	94404	94899	None	3424	352	19919	No_constitutive_exon_found_in_species
AGGTGTGTTTTGTCCACCTAATACATACGGTTCCTGACGGGAAGATATAGGC	99520	100104	100154	100102	-1	scaffold_16	VF21_00955	99019	100380	None	3424	352	19919	No_constitutive_exon_found_in_species
TCCCTATCGTAACAGTATCATTATGCAACGGCATTTGACTAGGGCATCAGGA	213051	213131	213001	213053	1	scaffold_16	VF21_01005	212772	213341	None	3424	352	19919	No_constitutive_exon_found_in_species
TATGATATTTTTATATCCCGACTCTGTACAGCGTACTGACATGGGTGCAGGT	238328	238368	238418	238366	-1	scaffold_16	VF21_01016	235781	239866	None	3424	352	19919	No_constitutive_exon_found_in_species
GTATGTCACCCTTCATATTAGACCTTAGCGCATAACTGACCGACGGGCAGGT	250772	250921	250971	250919	-1	scaffold_16	VF21_01022	250436	255266	None	3424	352	19919	No_constitutive_exon_found_in_species
GTTTTATTTTCACTTAGAGTCATGTTTTTAAACTACTAAAAGGGCAGCAGGC	282218	282472	282522	282470	-1	scaffold_16	VF21_01031	280167	282638	None	3424	352	19919	No_constitutive_exon_found_in_species
TGTCTCTAACGCGAGTGTGGAGGAAAGGGAAATTCTAACGTGGGATGCAGCT	280167	280299	280349	280297	-1	scaffold_16	VF21_01031	280167	282638	None	3424	352	19919	No_constitutive_exon_found_in_species
CCCACCCCCTTCCTGCCTTCTCGCCTGGCTATACTGACAGAAGGGCAAAGCG	294137	294208	294087	294139	1	scaffold_16	VF21_01036	294054	295896	None	3424	352	19919	No_constitutive_exon_found_in_species
AGGTATGTAGTCAAACCCCCCACAGTTCAGCAAGTATTAACGGGAAATAGGT	340766	340906	340956	340904	-1	scaffold_16	VF21_01051	340766	342073	None	3424	352	19919	No_constitutive_exon_found_in_species
GTATGTCAATATGTAGGCGAAGTGAGAGTGAATGCTAATGGGTGTAACAGGG	23898	24552	23848	23900	1	scaffold_17	VF21_02116	23448	24552	None	3424	352	19919	No_constitutive_exon_found_in_species
GTTATCCAGAATAAGGATCGGATCTCGCTCAGCGGCTAATATGGGGATAGGG	90845	90910	90795	90847	1	scaffold_17	VF21_02139	90431	91693	None	3424	352	19919	No_constitutive_exon_found_in_species
GTCAAATTTCTTTGCTCCCTTTCGTTCCATCACTGATGGGACTAACGAAGGT	245225	245235	245175	245227	1	scaffold_17	VF21_02197	242676	245354	None	3424	352	19919	No_constitutive_exon_found_in_species
GGCTATTCAATTCCAGATCTGGGGGACATAATGAGCTGACCGGGGGTTAGGT	287426	287548	287598	287546	-1	scaffold_17	VF21_02210	286595	287790	None	3424	352	19919	No_constitutive_exon_found_in_species
ATTTGCTTTGCGTGGGAGCAAGAAGATTTTCTCGCTGAGGGGTTGAGAAGAT	94591	94596	94646	94594	-1	scaffold_18	VF21_02999	94591	95913	None	3424	352	19919	No_constitutive_exon_found_in_species
AAGCGTTTTGTAAACCTAGACCTTCGCGAGTGATTGCTAACAAGGGATAGTA	97094	97174	97044	97096	1	scaffold_18	VF21_03000	96725	98546	None	3424	352	19919	No_constitutive_exon_found_in_species
TTGGGTAGGGGAGGGTACCGGAGGCAAACGCAGCAGCGACAGGGTCGCAGAC	272416	272585	272635	272583	-1	scaffold_18	VF21_03064	272416	274661	None	3424	352	19919	No_constitutive_exon_found_in_species
CTTTACTTTCGGTCACGATTTTGGTGTTCCTCTGCTGATTTGGGGGACAGGC	299389	299613	299339	299391	1	scaffold_18	VF21_03071	298993	301888	None	3424	352	19919	No_constitutive_exon_found_in_species
CAGGTCAGTTACTTAACCGGTCCTTGCGATAGCTACTAACTGGGCAATAGAT	81879	84283	81829	81881	1	scaffold_19	VF21_02670	81214	84580	None	3424	352	19919	No_constitutive_exon_found_in_species
GGTAAGGCGTTTTTCTAGCTACAAATTTATCATTACTAACCAGGGTACAGCT	84944	87142	87192	87140	-1	scaffold_19	VF21_02671	84944	88629	None	3424	352	19919	No_constitutive_exon_found_in_species
TGCTGCCCGTGCTAACTGGCCTACGGATCCGGATATGTCGATCTGGGAAGTG	112998	113157	113207	113155	-1	scaffold_20	VF21_03124	112422	115113	None	3424	352	19919	No_constitutive_exon_found_in_species
GGTGAGTCGATTGGTTATTTTATGGGAGTTTGTCAAACTAACGGGTATAGGC	146586	146699	146536	146588	1	scaffold_20	VF21_03137	145272	146699	None	3424	352	19919	No_constitutive_exon_found_in_species
CACCTCCCAGGGTTCTGCGTTAATAGGTAGCAGCTAACCAAGGGCGCTAGGC	249627	249840	249890	249838	-1	scaffold_20	VF21_03175	249441	250805	None	3424	352	19919	No_constitutive_exon_found_in_species
GAATCACCAGAGACTGGGGGTTCTTGCGAGTCCAGGAGCTGGGTTGGGAGGA	24922	24927	24977	24925	-1	scaffold_21	VF21_04289	24922	27099	None	3424	352	19919	No_constitutive_exon_found_in_species
TTGGGATTGAAGAGTGGGGGATGAGGGATGAGGGCTAATTGGGTGTACAGGA	101131	101276	101081	101133	1	scaffold_21	VF21_04319	100479	101276	None	3424	352	19919	No_constitutive_exon_found_in_species
GAGAGAAGTGAGAGAGGGGGGAGAAGGGGGAGAAGTGAGAGAAGGGGGAGAA	267018	267024	267074	267022	-1	scaffold_21	VF21_04364	267018	268283	None	3424	352	19919	No_constitutive_exon_found_in_species
GTTTGTGGGTTGGACGGTGGGTTTGGAGGTGGTGGGGGTGGTGATGGGAGGA	90574	90579	90629	90577	-1	scaffold_22	VF21_03223	90574	91117	None	3424	352	19919	No_constitutive_exon_found_in_species
AGTAGGAAATTCTAAACTGCGCTTATATTCGTGCTTCTAACACAGGGAAGAG	106075	106476	106526	106474	-1	scaffold_22	VF21_03230	104955	107748	None	3424	352	19919	No_constitutive_exon_found_in_species
TTATGTGAGTACACGCCCCACAAGATATAATTGTATACTAATGGGCGAAGAT	140979	141088	140929	140981	1	scaffold_22	VF21_03241	139795	141462	None	3424	352	19919	No_constitutive_exon_found_in_species
ACGAGGCTACATCTTGCGGGGGGTGCTGTGGGGAGGATATTAATGGGAAGGT	159623	159629	159679	159627	-1	scaffold_22	VF21_03249	159623	159869	None	3424	352	19919	No_constitutive_exon_found_in_species
AGTTTGAATGGGTTGATATGCGTATGAGAATTAATGCTAATGTGGGATAGTC	227752	227842	227892	227840	-1	scaffold_22	VF21_03271	227752	232474	None	3424	352	19919	No_constitutive_exon_found_in_species
AGGTTGACTGGTTTGTCATCTTGCTTTTCGATCCGCTAACATGGGAATAGGG	31892	31907	31957	31905	-1	scaffold_23	VF21_03773	31892	33949	None	3424	352	19919	No_constitutive_exon_found_in_species
CGCGTTAGCGCGGTGGTGATAACTTAGGCTAGGCTGACGGGAAATCGCAGAT	270442	270632	270392	270444	1	scaffold_23	VF21_03853	270226	271192	None	3424	352	19919	No_constitutive_exon_found_in_species
AAGGTGAGACATTCACAGAGATTCAACATCACATAAGCTGAGAGGGTCAGGT	7069	7426	7476	7424	-1	scaffold_24	VF21_03671	6444	7843	None	3424	352	19919	No_constitutive_exon_found_in_species
GAGGTAGGTTGGCTATCCCTATTCTTGAGGTGGAGACTTACGGGATGCAGGT	30523	30677	30727	30675	-1	scaffold_24	VF21_03681	30523	31499	None	3424	352	19919	No_constitutive_exon_found_in_species
AGTTTTCCTCCTTATCAGTAGGGAAGTCACATAACTAATATATGGGATAGCT	98992	99034	98942	98994	1	scaffold_24	VF21_03703	98279	100115	None	3424	352	19919	No_constitutive_exon_found_in_species
CCAGCACGTTATTGAAGCTGAACGCCGGGGCGTGTATTTGGGCAAAACAGTC	112555	112860	112910	112858	-1	scaffold_24	VF21_03708	111507	113297	None	3424	352	19919	No_constitutive_exon_found_in_species
CAGTGGTTTTTACGACACCCCAATTATACTAGTTGGCGGGATAGCAACAGTT	136354	139352	136304	136356	1	scaffold_24	VF21_03713	134957	139352	None	3424	352	19919	No_constitutive_exon_found_in_species
CCACCCTCACCCCCCACCAACACGCTTAGACTTAGCTAACAGGGTACTAGCA	81642	81692	81592	81644	1	scaffold_25	VF21_04566	81476	81981	None	3424	352	19919	No_constitutive_exon_found_in_species
TTCCACCTAGTATTTTGTGTTTGCATCGGTCCAGTACCTTATAGGGGCAGCG	32520	32576	32470	32522	1	scaffold_26	VF21_05215	32211	36398	None	3424	352	19919	No_constitutive_exon_found_in_species
GAGATATCCGGGTGGGGGGTTTTGGAAGCAAGTACTAATGGGGTGCATAGGG	66379	66445	66329	66381	1	scaffold_26	VF21_05225	64608	66536	None	3424	352	19919	No_constitutive_exon_found_in_species
ATCTCTGTCATACTCTAGGAGATGAACGTAATTATTAACGGGAATGTTAGAG	252242	253102	253152	253100	-1	scaffold_26	VF21_05282	251072	253319	None	3424	352	19919	No_constitutive_exon_found_in_species
TACTGTTGGAGGATGGTGTGGCATATGTGATTTACTGACAATGGGAATAGAG	126233	126319	126183	126235	1	scaffold_27	VF21_04227	125876	131668	None	3424	352	19919	No_constitutive_exon_found_in_species
CAGCCAGCGATTCCACGGAGATCATAGATGACTAACCGAACTAATGGGAGCA	151736	151919	151686	151738	1	scaffold_27	VF21_04235	150419	153174	None	3424	352	19919	No_constitutive_exon_found_in_species
CCGTTATCGTCGCAATTGCTGCCGGGAAAAAATATTTACAAGGGATCTAGCA	248931	249049	249099	249047	-1	scaffold_27	VF21_04277	248201	249185	None	3424	352	19919	No_constitutive_exon_found_in_species
CTCTAAGTGTGCAAAATTTGAGTTGAAACTGACAAACACTTGGGATATAGTT	51034	51937	50984	51036	1	scaffold_28	VF21_03407	50971	55937	None	3424	352	19919	No_constitutive_exon_found_in_species
AGTCAACACACCATTGTTTGGCAGCGCGAGAAAGAAACTGACATGGGCAGTC	56402	56575	56625	56573	-1	scaffold_28	VF21_03408	56402	57044	None	3424	352	19919	No_constitutive_exon_found_in_species
GTGTGATGTTTAATGGTGGTAGTGGCTAATTGATTTTGTGGGGTGGGCAGAT	67209	67328	67378	67326	-1	scaffold_28	VF21_03411	64104	67738	None	3424	352	19919	No_constitutive_exon_found_in_species
TATGTTCTTTGGAAGCGTGTTGAAGATGGGTTTGCTGACGGGGTGATTAGGG	65233	65309	65359	65307	-1	scaffold_28	VF21_03411	64104	67738	None	3424	352	19919	No_constitutive_exon_found_in_species
CAGCCTTTATACTTTTATATTTCGAAATAGCAAATTAACGGGGAAAATAGGG	219245	219339	219389	219337	-1	scaffold_28	VF21_03465	219245	219559	None	3424	352	19919	No_constitutive_exon_found_in_species
AGGAGGTGAGCATAGAACCTCTGTTGTAACGAATTGGGCTAACGGAACAGGC	244040	244917	243990	244042	1	scaffold_28	VF21_03479	243141	244917	None	3424	352	19919	No_constitutive_exon_found_in_species
TGGAAGCTATGCAGCCCAGCTTTGCTCGGATTCGTGGGAGACGAGACTAGTC	130353	130359	130409	130357	-1	scaffold_29	VF21_04071	130353	136049	None	3424	352	19919	No_constitutive_exon_found_in_species
CCGGGCCCCGATATGGCGAGAATACAGGTTGGCTAACGAGAGGGATACAGTG	201368	201494	201318	201370	1	scaffold_29	VF21_04096	201099	202613	None	3424	352	19919	No_constitutive_exon_found_in_species
CCCGCCTTACTGTCACAGCTTCACAGTTCTGGTCTGACTTGGGCACATAGGC	98029	98310	98360	98308	-1	scaffold_30	VF21_05070	96903	98613	None	3424	352	19919	No_constitutive_exon_found_in_species
ATAATTGTGTCGGGAGATATAAAGGGATAGTAGGCTAATGGGTAACATAGTG	133354	133533	133583	133531	-1	scaffold_30	VF21_05084	133247	134209	None	3424	352	19919	No_constitutive_exon_found_in_species
CATGGTGAATTCAGGAAGTGTCTAGCTAACCACACTGCGATTATAGGGAGAG	221835	222054	221785	221837	1	scaffold_30	VF21_05118	221714	223592	None	3424	352	19919	No_constitutive_exon_found_in_species
TTCTGCTCGAGATCAAAGTCGGAGGAGACAAGCTAACAAATAATGGGTAGCC	119402	119585	119635	119583	-1	scaffold_31	VF21_02918	119402	119898	None	3424	352	19919	No_constitutive_exon_found_in_species
TGAGTTTTGTCCTGGGTAGTTTGAATACATTGATGCGGGCTAACACGAAGGG	149215	149220	149270	149218	-1	scaffold_31	VF21_02931	149215	150083	None	3424	352	19919	No_constitutive_exon_found_in_species
TGGTTAGTTACCTTTAAACTCCAACCCTGCACGAACTAACTAGCGGGTAGAA	222297	224030	224080	224028	-1	scaffold_31	VF21_02960	222297	225647	None	3424	352	19919	No_constitutive_exon_found_in_species
GTATGTTCCCTCATTCTTAGTTTCCTCCACACTTACTGACGAGGGCGCAGTG	79063	79688	79738	79686	-1	scaffold_32	VF21_04145	79063	80845	None	3424	352	19919	No_constitutive_exon_found_in_species
CGGGGGGTTAGGACGGGATGGTCGGGCATAAAGGCTAACAGAGCGGGCAGAC	144192	144309	144142	144194	1	scaffold_32	VF21_04168	143851	145465	None	3424	352	19919	No_constitutive_exon_found_in_species
GAGGCAGAGAGCCCTCCGATGATCCGCATGCTGATCGCAGCGGGGTGCAGTA	144385	144398	144335	144387	1	scaffold_32	VF21_04168	143851	145465	None	3424	352	19919	No_constitutive_exon_found_in_species
TGCGTCAATTATACTTGTCTTGGAGATCCGCTAACACCTTGGGTATACAGAT	196491	196586	196636	196584	-1	scaffold_32	VF21_04184	195755	197903	None	3424	352	19919	No_constitutive_exon_found_in_species
TGCGGGTGGTGAGAGCCGTGGGAAATATGTGCTGATGCCCGGGGATGTAGGT	198674	198718	198768	198716	-1	scaffold_32	VF21_04185	198471	198913	None	3424	352	19919	No_constitutive_exon_found_in_species
ATTTATTTTTGAGGACTGAGACACTGACTGGGATTTTTTTGGGTCAACAGTT	132804	132862	132754	132806	1	scaffold_33	VF21_04758	132556	134836	None	3424	352	19919	No_constitutive_exon_found_in_species
AGTATGATTTCGCCACAGGATTATACCGGCGAGAACAAACTGTGGGATAGTT	37112	37247	37062	37114	1	scaffold_35	VF21_03867	35991	38559	None	3424	352	19919	No_constitutive_exon_found_in_species
AGAAAGATGGAGGATGGGGTTGATGATGGGCTTTGCTGACGGGGTAATAGGA	157083	157217	157267	157215	-1	scaffold_35	VF21_03909	155957	157429	None	3424	352	19919	No_constitutive_exon_found_in_species
GTAAGTGATATATAACCCCGGTTTGGGCGTGGAGTTGGGCGAGCGATTAGCG	204540	204546	204596	204544	-1	scaffold_35	VF21_03925	204540	205559	None	3424	352	19919	No_constitutive_exon_found_in_species
AGCTTTCTTTTCGCTGCGCGTAGCGGAGCCGCACTGACAGGGAATTACAGAC	210931	210957	211007	210955	-1	scaffold_35	VF21_03928	209730	211134	None	3424	352	19919	No_constitutive_exon_found_in_species
GTAACAATTCGTTGATATTTGAAGTAATTACTGCTAATTATTGGGGATAGGC	29516	29709	29466	29518	1	scaffold_36	VF21_05295	29454	35533	None	3424	352	19919	No_constitutive_exon_found_in_species
TCTTGGTTCCATTGCTGGTATGCCAAATTTTTGTTTGCGGACGGGATCAGCA	49543	49660	49493	49545	1	scaffold_36	VF21_05299	48745	49660	None	3424	352	19919	No_constitutive_exon_found_in_species
AGATTTAACATATATCAATCGATTGCCCGGCTTTGCTAACTAGGGCCAAGTT	57482	57639	57689	57637	-1	scaffold_36	VF21_05302	57482	59539	None	3424	352	19919	No_constitutive_exon_found_in_species
TCAACTGCAGTCCCGAACCGATCTTTTGTACCCAACTAACATGGGTGAAGCT	197472	197557	197607	197555	-1	scaffold_36	VF21_05352	195779	197796	None	3424	352	19919	No_constitutive_exon_found_in_species
CGCGTGCTCGGCTTATAATGGACGAGCTTGGGTTATGGCCTAACAGGGAGTA	206211	206214	206264	206212	-1	scaffold_37	VF21_05435	206211	206734	None	3424	352	19919	No_constitutive_exon_found_in_species
AAGCGGCGCTTTGGAAAGAATAAGAATGTTACTGACATTCTGGGATGTAGAT	146082	146179	146229	146177	-1	scaffold_38	VF21_03993	142894	146264	None	3424	352	19919	No_constitutive_exon_found_in_species
GACTCTCTCCTCTGCTGCTCTCCAGTGCATATGCTAATGGGATATAATAGCT	146825	146905	146775	146827	1	scaffold_38	VF21_03994	146469	146905	None	3424	352	19919	No_constitutive_exon_found_in_species
CTCCCAGAGCTACGTCTCGCGTGGTGGCGGCTTTAACGGGGTGGGTGCAGGC	15315	15703	15265	15317	1	scaffold_39	VF21_03581	14549	15703	None	3424	352	19919	No_constitutive_exon_found_in_species
CGCGCACACCTACTCCCCCCCGCCGCGAAGTAAACACTGACATGGGACAGAA	113920	113998	114048	113996	-1	scaffold_39	VF21_03620	113800	114138	None	3424	352	19919	No_constitutive_exon_found_in_species
TGAGTGATGCGTGTTGTGGTGGTGGTGGGAAAGATACTGACGGGAAGTAGAC	113800	113869	113919	113867	-1	scaffold_39	VF21_03620	113800	114138	None	3424	352	19919	No_constitutive_exon_found_in_species
CTGGTTTCCCCTATAGGCGTCCCAACGTACAAATGCTAATGGGATCAAAGAA	123809	123922	123972	123920	-1	scaffold_39	VF21_03625	123591	124701	None	3424	352	19919	No_constitutive_exon_found_in_species
TTCGCGTGATGGGGGTGAGATGAGAGAGTGTGTGCTGACTGGGGATTTAGAC	163597	163948	163547	163599	1	scaffold_39	VF21_03641	163124	164618	None	3424	352	19919	No_constitutive_exon_found_in_species
TGTGTTTCTTCTGTTTGTGTTTGGTTTTGGATAAGGACTAATGGGAGTAGAT	164444	164618	164394	164446	1	scaffold_39	VF21_03641	163124	164618	None	3424	352	19919	No_constitutive_exon_found_in_species
GGTAAGTGTTATAACTATGCCGCTATATAGGAATGGGGCGTGGAAACAAGAT	170198	170206	170256	170204	-1	scaffold_39	VF21_03645	170198	170418	None	3424	352	19919	No_constitutive_exon_found_in_species
AGGTAACGTACCTGTATTGAAACTATGTAACTTGAACTAACGAAGGGAAGTT	64936	65032	65082	65030	-1	scaffold_40	VF21_03311	64936	66181	None	3424	352	19919	No_constitutive_exon_found_in_species
CCTTTCGGGGTTTTGGTGGCTGCGAGAGGGATGATGCTGACGGGAGGTAGAT	87461	87632	87682	87630	-1	scaffold_40	VF21_03322	87364	88541	None	3424	352	19919	No_constitutive_exon_found_in_species
GGTAAGTGCTTGTGTCTTCATTCCTAGAACATAGCTGACAAGAGGGAAAGTG	98553	98685	98735	98683	-1	scaffold_40	VF21_03327	97605	100074	None	3424	352	19919	No_constitutive_exon_found_in_species
GTCTATTGGTGGGTGTGGTATATGAGGGTTTTACTAATGTGGGTGCGCAGAT	7336	10011	7286	7338	1	scaffold_41	VF21_04961	6720	11364	None	3424	352	19919	No_constitutive_exon_found_in_species
CCTTCTGGGGGAGGGAGGGGAGGAGGGAGGGGCTAACGGAAGGGTGGTAGTT	13002	13108	12952	13004	1	scaffold_41	VF21_04962	12432	15060	None	3424	352	19919	No_constitutive_exon_found_in_species
TGGGGAGATTTTTAAGGGGCTAGAAAAGCTAACATGTGTGGGGAAAACAGCA	13708	14272	13658	13710	1	scaffold_41	VF21_04962	12432	15060	None	3424	352	19919	No_constitutive_exon_found_in_species
CATTCAGACTTCCATCATTGATAGGCATTGCTGACTCGGCGGGCAATTAGGA	54248	54405	54455	54403	-1	scaffold_41	VF21_04974	53321	54763	None	3424	352	19919	No_constitutive_exon_found_in_species
TATATGCCCGAATTTACCAAACAAACATTGCTAACGCTGGTGGGGGTTAGAG	117191	117282	117332	117280	-1	scaffold_41	VF21_05002	116779	117373	None	3424	352	19919	No_constitutive_exon_found_in_species
GAAAAGGGGGGGGGGGGGTTGGTGAAGTGGTTGCTAACGGGGGGAAATAGGA	114848	114971	115021	114969	-1	scaffold_42	VF21_04843	114720	116162	None	3424	352	19919	No_constitutive_exon_found_in_species
CCTCCCCTTTTGATAGAAAAATTGGGCATTTGCTGATGATATGGGAGCAGGT	117246	118022	117196	117248	1	scaffold_42	VF21_04844	116990	118412	None	3424	352	19919	No_constitutive_exon_found_in_species
GGTATGTTCGTGAAATGTCGTGTGTGGGATATGGGACTGATGCGGGATAGGT	118071	118209	118021	118073	1	scaffold_42	VF21_04844	116990	118412	None	3424	352	19919	No_constitutive_exon_found_in_species
AAGAGGTGAGTTTTCCCGTATGGGGAGAAAGGGGGAGAGGGCTAATGAAGGT	131182	131186	131236	131184	-1	scaffold_42	VF21_04849	131182	131530	None	3424	352	19919	No_constitutive_exon_found_in_species
TGGATTTGGGAGCGGGAGGGGAGGAAGAGGGCTAATGAAAGGGGCGATAGGG	144313	144628	144263	144315	1	scaffold_42	VF21_04854	143387	144628	None	3424	352	19919	No_constitutive_exon_found_in_species
TCTCTTCCTTACATCGTTTTTCGTGATTCTAGGGTCTAATACGGGAACAGAG	190923	191101	190873	190925	1	scaffold_42	VF21_04872	190493	191101	None	3424	352	19919	No_constitutive_exon_found_in_species
GGGTATGCAGTGCTCCAATCTACCGGCAAGGCATCTGCTAACGGGATCAGGA	97872	97928	97978	97926	-1	scaffold_43	VF21_03526	97784	98466	None	3424	352	19919	No_constitutive_exon_found_in_species
ATTATACCCCGCCACCTCTTATGGGGGAGATATCTGACTGGGGATTATAGTT	118974	119022	118924	118976	1	scaffold_43	VF21_03534	117439	119452	None	3424	352	19919	No_constitutive_exon_found_in_species
AGCCAGCGCAGTCCTTTGTCTGTTTTTATAGTCGCTAACGGGCGGGTCAGCG	32628	33163	33213	33161	-1	scaffold_44	VF21_05750	32628	33819	None	3424	352	19919	No_constitutive_exon_found_in_species
TGGGATACTAACGAACGTGTGCCATTAGTTACGTTGTAACTGGGCAGAAGTT	50054	50058	50108	50056	-1	scaffold_44	VF21_05754	50054	51472	None	3424	352	19919	No_constitutive_exon_found_in_species
TTCATCTTCCCCTAGAGAAAGGAAGTATAACTGATAACTGGGAAATGCAGTT	136332	136386	136282	136334	1	scaffold_44	VF21_05782	135933	137517	None	3424	352	19919	No_constitutive_exon_found_in_species
CTCCGTCGAACTTGGTCGGTGGACTACAACAGCTGCTAATGGATGGGCAGGA	164583	164632	164682	164630	-1	scaffold_44	VF21_05794	164473	164996	None	3424	352	19919	No_constitutive_exon_found_in_species
GAGGGGAGGGGAATGAGAGAGAGGGTGGCGGCTGACTGATGGGTGTGTAGGA	115271	115337	115387	115335	-1	scaffold_45	VF21_04416	115271	116221	None	3424	352	19919	No_constitutive_exon_found_in_species
TTGGGTTTGAGGTTGCTGAGTTTGTGATTGGAGGGGGGTTAAAGGGGTAGTA	204008	204011	204061	204009	-1	scaffold_45	VF21_04453	204008	206258	None	3424	352	19919	No_constitutive_exon_found_in_species
TTGCTATATCTACCAGTAGTAGCTCTTTGCGTGAAGGGTTAAAATAAAAGCA	14734	14739	14789	14737	-1	scaffold_46	VF21_05525	14734	16012	None	3424	352	19919	No_constitutive_exon_found_in_species
GTAGTCCATCCTACTATTAGCGTTTGAAATGCTAACAGGGAAATAAATAGTG	21314	26210	21264	21316	1	scaffold_46	VF21_05527	21137	26210	None	3424	352	19919	No_constitutive_exon_found_in_species
TGGGATTATTTCCGTTGGCGCTTTTCAGTTGGCTAATGTCGGGAATTTAGAC	107221	107441	107171	107223	1	scaffold_47	VF21_05926	106966	110432	None	3424	352	19919	No_constitutive_exon_found_in_species
CCCCTGTACATCAACCCCTCGATGACGAGGCTAATAGCGGGGTATAACAGCA	188609	190212	190262	190210	-1	scaffold_48	VF21_05194	188548	190490	None	3424	352	19919	No_constitutive_exon_found_in_species
CTTTTTGGTCAGGTGACCTAAATATTGAGCCCCTGGCTAATGTGGGATAGGA	164012	164173	164223	164171	-1	scaffold_49	VF21_05869	162913	164502	None	3424	352	19919	No_constitutive_exon_found_in_species
CTGTTTCAAGGTTCAGCCGGCCAGTCACAATCAACTCATCGTGGGAACAGCT	46604	46686	46554	46606	1	scaffold_50	VF21_04901	43129	46935	None	3424	352	19919	No_constitutive_exon_found_in_species
ATTCGCTGCCGTTGAAAGATGGTGGGCTAGAAAGCTAATAGGGACTGCAGAG	54967	55163	54917	54969	1	scaffold_50	VF21_04904	53556	55642	None	3424	352	19919	No_constitutive_exon_found_in_species
TGAGATACCCGCAAACATTGGGTAGATTCACGTAGCTGACAAGGGGCCAGAG	60694	60722	60772	60720	-1	scaffold_50	VF21_04907	59379	61221	None	3424	352	19919	No_constitutive_exon_found_in_species
TCTTTTGTTTTCTCTTCCCTTTTTGGATGTGGCTGACGGTGACGGGTTAGGA	84030	84304	84354	84302	-1	scaffold_50	VF21_04917	84030	86536	None	3424	352	19919	No_constitutive_exon_found_in_species
ATTCCGAAGAAATCAAGATAGATGAGATGAGTGGTGCTGATTGGGAGTAGGA	153512	153723	153462	153514	1	scaffold_50	VF21_04941	153180	155372	None	3424	352	19919	No_constitutive_exon_found_in_species
CGGTGGCTAGGAAAGGGAGGTTTGTGTGGGATCGAGGCTAACTGGGGTAGCT	81811	81900	81761	81813	1	scaffold_51	VF21_05702	80977	81900	None	3424	352	19919	No_constitutive_exon_found_in_species
TTGAACCGGGAAGTGCTAAGAAACGAAGCTAACGAGGGACAACCAAATAGTC	91191	91425	91475	91423	-1	scaffold_51	VF21_05708	91086	91735	None	3424	352	19919	No_constitutive_exon_found_in_species
CCAACTTGATGTTTATGCGCACGTGAGGCTAATCCCCAGAAGGCGGGAAGAA	196160	196766	196110	196162	1	scaffold_51	VF21_05737	196087	197441	None	3424	352	19919	No_constitutive_exon_found_in_species
GACTCCCATGCAAGGTTTATTTGTAATGGTACTGATTATTGGGGAAATAGAT	42200	42445	42150	42202	1	scaffold_52	VF21_04650	42002	43422	None	3424	352	19919	No_constitutive_exon_found_in_species
TTTCCTTGCATTCCCTGGTTTTGGAAAGGTCATGTTAACGGGTATGATAGAT	50947	51226	50897	50949	1	scaffold_52	VF21_04655	49068	51226	None	3424	352	19919	No_constitutive_exon_found_in_species
GCGACTTCTTGAGCGTCTCAGTGATTTTGGTCTTGCTAACAGGGAGACAGAT	93861	93923	93811	93863	1	scaffold_52	VF21_04673	93699	94315	None	3424	352	19919	No_constitutive_exon_found_in_species
TTTGGGCAGCTTGTACGAGTTTATGGGAGTATTACTGACTGGGGTTATAGAG	95143	99624	95093	95145	1	scaffold_52	VF21_04674	94874	99624	None	3424	352	19919	No_constitutive_exon_found_in_species
TTCCAGGAGATACCTGGGTATGTGGGGACAGAAGCTGACGGGATAAACAGCA	100672	101032	100622	100674	1	scaffold_52	VF21_04675	100027	101032	None	3424	352	19919	No_constitutive_exon_found_in_species
GGGCGTATACAGGGTTGGGTTTCTGGGACTGTTGCTAATATTGGGAACAGAT	101455	101558	101608	101556	-1	scaffold_52	VF21_04676	101455	102291	None	3424	352	19919	No_constitutive_exon_found_in_species
CAACTCCGTTCCATTGTTTGCGGATGGCCATGCTGACTTTTATGGGATAGAG	131462	131479	131412	131464	1	scaffold_52	VF21_04691	131269	132905	None	3424	352	19919	No_constitutive_exon_found_in_species
TGGCCTCATCATCTGAAACTTAAACACATTGCTAATGCTAGGGATTATAGAA	181843	181961	181793	181845	1	scaffold_52	VF21_04708	181176	181961	None	3424	352	19919	No_constitutive_exon_found_in_species
TTCCTGAGTGAAGCTGCTGCATCTGGCGAATAGTTGATAGGTTGAGGGAGTT	13007	13013	13063	13011	-1	scaffold_53	VF21_05604	13007	15113	None	3424	352	19919	No_constitutive_exon_found_in_species
CATGTCTCCAGCCTCAATCAATTTGTTTTTCACGTCTCTAACTGGGGCAGAT	34072	34763	34813	34761	-1	scaffold_53	VF21_05614	33566	36574	None	3424	352	19919	No_constitutive_exon_found_in_species
GCCACCCCGACTGCTTCTTCATGGTGTTTAGTACTGATATACTGGGATAGTT	56444	57650	57700	57648	-1	scaffold_53	VF21_05623	56444	58575	None	3424	352	19919	No_constitutive_exon_found_in_species
GTAAGAAACCCCCACCCATAAGCTAGTTGAACAGTTGCTAACGGGAATAGGG	174678	174914	174964	174912	-1	scaffold_53	VF21_05666	172695	176748	None	3424	352	19919	No_constitutive_exon_found_in_species
ATGGGAATGGGATGAGGAGAGTTTTGGAAGCATACTAATAGGGATAATAGGA	3366	3516	3566	3514	-1	scaffold_54	VF21_06098	3366	4313	None	3424	352	19919	No_constitutive_exon_found_in_species
GCTCCCATCAGCTGTTAATTGAGCTGTTGCTAATCACATTGGGCGTACAGCA	73303	75468	73253	73305	1	scaffold_54	VF21_06125	72797	75595	None	3424	352	19919	No_constitutive_exon_found_in_species
GGGTTTGTATTTCTTCTGAGCTTTTGAGGTCTATCCTAATAGGGCTATAGGA	146144	146564	146094	146146	1	scaffold_54	VF21_06148	137643	146564	None	3424	352	19919	No_constitutive_exon_found_in_species
TATTGTGGGATATACTGTGTGATGAGGGTAGTAGCTGACGGGAGATCTAGAA	82946	83013	83063	83011	-1	scaffold_55	VF21_05480	80792	83236	None	3424	352	19919	No_constitutive_exon_found_in_species
TTCTAACCGAGCAATAAGAGGACAGGAGAGGCTGATTATGGGGCACGTAGAT	123516	124000	124050	123998	-1	scaffold_55	VF21_05495	123516	124121	None	3424	352	19919	No_constitutive_exon_found_in_species
CCCCCAGGAGCCACCAACGCGCGGGTTTGAGAAGAAGCTAATCGGGGCAGGT	173463	174313	174363	174311	-1	scaffold_55	VF21_05512	172749	175174	None	3424	352	19919	No_constitutive_exon_found_in_species
AAGTTTACCATCCACATTGTGGCTAACAATAAAATGCTAACGGGGAATAGGG	40620	40738	40788	40736	-1	scaffold_56	VF21_06502	40620	44686	None	3424	352	19919	No_constitutive_exon_found_in_species
CCTTCAAACCCCCCAAGTAACCCCGACTGACGTAGCTCCAATGGGGGTAGAT	68356	68534	68306	68358	1	scaffold_56	VF21_06513	68195	70921	None	3424	352	19919	No_constitutive_exon_found_in_species
GATCGCGGCAGTGAGATTGAGCTGACGCGCTGTTTTTGCCGGGGTTGCAGTG	1377	1519	1569	1517	-1	scaffold_57	VF21_06287	306	1712	None	3424	352	19919	No_constitutive_exon_found_in_species
AACATTCATTACTTTTGCCTGTGGGTATGATACTAACTACGGCTGGGTAGGT	27006	27429	27479	27427	-1	scaffold_57	VF21_06296	27006	27545	None	3424	352	19919	No_constitutive_exon_found_in_species
CGGTTAGTACTTTATCCATAGCTTATTGCCATTCTCTAATAGGGAAACAGAT	32248	32468	32518	32466	-1	scaffold_57	VF21_06298	31544	32621	None	3424	352	19919	No_constitutive_exon_found_in_species
ATGGGCAGGACACTGGGAGGTACTGGAAGTTGGCTAACAGGGTGATGCAGGG	34290	34682	34732	34680	-1	scaffold_58	VF21_06039	34290	35292	None	3424	352	19919	No_constitutive_exon_found_in_species
TGGGGTTGGAAGGGGGGTGACGATGGGGGATGAGGCTAACGGGGGGGTAGTG	27543	27602	27652	27600	-1	scaffold_59	VF21_06735	26645	28366	None	3424	352	19919	No_constitutive_exon_found_in_species
CTCCTTGTTGCATATATAAGTTTTTTTTACTGACTTGGCTGGGCACAAAGGA	138825	138963	138775	138827	1	scaffold_59	VF21_06777	138434	138963	None	3424	352	19919	No_constitutive_exon_found_in_species
CACCCCTCCCATCCATCTCCAAGTAGCCAGCTAACCCGGGAAACCAACAGTA	70364	71363	71413	71361	-1	scaffold_60	VF21_06445	70364	71841	None	3424	352	19919	No_constitutive_exon_found_in_species
TTTTTGCCCCTGTGAGTTGGGGAGTGGATTGGCTAATGACGGGTGTGTAGAC	112963	113019	113069	113017	-1	scaffold_60	VF21_06462	112963	115160	None	3424	352	19919	No_constitutive_exon_found_in_species
AACAGGCATGGCATCACTATGATGAGGTAAATTTTTTTTAACGGGAACAGCA	128017	128413	127967	128019	1	scaffold_60	VF21_06466	127704	128413	None	3424	352	19919	No_constitutive_exon_found_in_species
TCTTCACTCGTATGCTGGGGACGTCCTGTACAGCTGGGGTAGAAAACCAGTC	158687	159131	158637	158689	1	scaffold_60	VF21_06479	157752	159131	None	3424	352	19919	No_constitutive_exon_found_in_species
TGATTCAGCCCTCCCGCAATCTATTCAAGTTAACTCATGGGATGGTATAGGG	19260	19436	19486	19434	-1	scaffold_61	VF21_06612	15863	19537	None	3424	352	19919	No_constitutive_exon_found_in_species
AGCATTGTTGGGGGAGAAGTTGTATGAGTGAAGTACTAACGGGATTATAGGA	68915	68942	68992	68940	-1	scaffold_61	VF21_06630	68915	70444	None	3424	352	19919	No_constitutive_exon_found_in_species
GTCATCATGCTGAATTTGGTTTCGTGCGGCATTGCTAAGGGCACAGATAGGC	91508	91766	91816	91764	-1	scaffold_61	VF21_06638	91508	92731	None	3424	352	19919	No_constitutive_exon_found_in_species
GGAAAGGGGGGGTGTAGATATTTCGGGGTTTATTATTATTTGAGGGAAAGGT	184373	184380	184430	184378	-1	scaffold_61	VF21_06668	184373	186707	None	3424	352	19919	No_constitutive_exon_found_in_species
CTATTTTTTGGGGGGTCCATTGAAGTGAATGTGATGCTGATTGGGGGTAGTC	66241	66371	66191	66243	1	scaffold_63	VF21_06381	65513	66768	None	3424	352	19919	No_constitutive_exon_found_in_species
CCTGGCAGCCCTACTTAAAATGCGTTGCTTGCTGATGTTTGGGGAGATAGAT	101551	101802	101852	101800	-1	scaffold_63	VF21_06391	98414	105614	None	3424	352	19919	No_constitutive_exon_found_in_species
CACCTTCAAAACTTTAACGGGAACCACGACACTAACTGTGGGCCTAAAAGGC	168914	170385	168864	168916	1	scaffold_63	VF21_06413	165173	171421	None	3424	352	19919	No_constitutive_exon_found_in_species
CGAAACGGGCAATAACTCTACAAATCAAAATGGGTGGGGACAAGGCACAGAG	48109	48666	48716	48664	-1	scaffold_64	VF21_07526	48109	48978	None	3424	352	19919	No_constitutive_exon_found_in_species
TGTAGGTTTCACGTCAGCCCCGATTCTCTCATCACTGACAAGCTGGGTAGAG	141474	141552	141424	141476	1	scaffold_64	VF21_07563	141215	145462	None	3424	352	19919	No_constitutive_exon_found_in_species
TACAGCTCACTCCAGTAAGCTTTCCTGTTGCTAATCGTTTGGGTGATTAGGG	25459	25537	25587	25535	-1	scaffold_65	VF21_06913	22801	25710	None	3424	352	19919	No_constitutive_exon_found_in_species
GGTGAGGGCGAGTTAAGGAGTATTAAGTGCTATGCTAACGCGGGAGGTAGGC	69357	69621	69671	69619	-1	scaffold_65	VF21_06928	69357	70418	None	3424	352	19919	No_constitutive_exon_found_in_species
AACCAGACAGATCCCCTCGTATCAATGGCAATGGCTAACTCGGGATATAGCT	87991	88035	88085	88033	-1	scaffold_65	VF21_06935	86814	88106	None	3424	352	19919	No_constitutive_exon_found_in_species
TAGCGAACAAAAGAATATATATACTAACAACCATGTTTTGGGCACAACAGGT	163785	163887	163735	163787	1	scaffold_66	VF21_06608	163658	165090	None	3424	352	19919	No_constitutive_exon_found_in_species
AGAATTGTTTGCCTCAGCTCCAAACAGCAGTGATCTAATTAGGGGCCTAGAA	167876	168248	167826	167878	1	scaffold_66	VF21_06610	167248	168964	None	3424	352	19919	No_constitutive_exon_found_in_species
GCAGGAGCGAATGTGATATTTATTGCAATTCGATTGCTAACACTGGGAAGGT	67997	68096	68146	68094	-1	scaffold_67	VF21_06814	66214	68766	None	3424	352	19919	No_constitutive_exon_found_in_species
CGTTCGGTAATGTCACATGACGATCGAGAGCTGATAGAGGTGGGGAATAGAC	6401	6880	6930	6878	-1	scaffold_68	VF21_06850	6298	7434	None	3424	352	19919	No_constitutive_exon_found_in_species
GTTTCTCGCTTTCTCTTTTTAACGTGTACAATACTAATGGGCGTGGATAGAC	16790	16979	17029	16977	-1	scaffold_68	VF21_06852	16790	17706	None	3424	352	19919	No_constitutive_exon_found_in_species
TTTGAAGTTGGATTCGTTGAGAGCGATGGCTAACCACTGGGGATGTGTAGGT	87614	87700	87564	87616	1	scaffold_68	VF21_06876	86447	87700	None	3424	352	19919	No_constitutive_exon_found_in_species
TCTTGCAAAAGTTGCTCACGGTGACTCGTTTGGCCCTCGTTGGGACGCAGTT	159086	159256	159036	159088	1	scaffold_68	VF21_06901	158956	159256	None	3424	352	19919	No_constitutive_exon_found_in_species
CCTTTCCCCCAAAACCACACTGCAATGTACTAACGGGAGAGGGGTGATAGGA	15971	16038	15921	15973	1	scaffold_69	VF21_07369	15645	16038	None	3424	352	19919	No_constitutive_exon_found_in_species
GTTTTTTAATGGGGTTCTGTGGGCGTGTGGATGGGAGTTGACGGGTATAGGT	58993	59271	59321	59269	-1	scaffold_69	VF21_07386	57676	59850	None	3424	352	19919	No_constitutive_exon_found_in_species
GCTGAGTATAATCTATTCACCTATCGTACTGAACTGACTCTGGGCGGCAGGT	91238	91829	91188	91240	1	scaffold_69	VF21_07396	90353	91829	None	3424	352	19919	No_constitutive_exon_found_in_species
CTCTCGCGCGCTGCCTTGGGGGGGTTTGAGATGTTAATTGGGAGATGTAGGT	62750	62798	62848	62796	-1	scaffold_70	VF21_07050	61877	63146	None	3424	352	19919	No_constitutive_exon_found_in_species
GAGTATGTTTTTTCATGCATTTATACGATGTATACTAATTTGATGGGTAGAT	86812	86946	86762	86814	1	scaffold_70	VF21_07059	86399	87143	None	3424	352	19919	No_constitutive_exon_found_in_species
GTGGGGGAAACTGGGAATGGGGTCGAGGAGAAATGCTAATGAAGGGGTAGGA	103742	104246	104296	104244	-1	scaffold_70	VF21_07066	103742	104625	None	3424	352	19919	No_constitutive_exon_found_in_species
CCACTGACCCGGTGTTGGGGGGATAGAAATTGACTAACTGGGGTGAATAGCG	114551	114668	114718	114666	-1	scaffold_70	VF21_07070	114188	115468	None	3424	352	19919	No_constitutive_exon_found_in_species
ATGTGCGCGTTGACCGATGGAAGCTTTTATAATAACATTTGGGAATTCAGGT	160236	160310	160360	160308	-1	scaffold_70	VF21_07084	156773	160487	None	3424	352	19919	No_constitutive_exon_found_in_species
GGTGAGTATTCACATCGACTTCAGATAGTTTCTCAACTGAGGGGGCCTAGTC	71950	72113	72163	72111	-1	scaffold_71	VF21_06257	69693	74772	None	3424	352	19919	No_constitutive_exon_found_in_species
CAGGGGCAGACGAAGTTGATGGATTGAGGCTGACAATTGTGGGATTATAGCG	117914	118087	118137	118085	-1	scaffold_71	VF21_06273	117544	118362	None	3424	352	19919	No_constitutive_exon_found_in_species
TGAGCTTGCATAGCACTCCTACTGCATAACAATTTTAACAAACGGGATAGAT	60589	61161	60539	60591	1	scaffold_72	VF21_07107	60046	61161	None	3424	352	19919	No_constitutive_exon_found_in_species
GCCTCAGTGGGGGTCGGTTGTTGGGATGAGAGAGCTAATACGAGGGATAGGG	97877	98093	98143	98091	-1	scaffold_72	VF21_07120	97877	98478	None	3424	352	19919	No_constitutive_exon_found_in_species
GGTACGCCTCCTGGTGCTCGAGACGGAAGAGCTACGCTAACATGGGATAGCT	115216	115300	115350	115298	-1	scaffold_72	VF21_07125	113574	115475	None	3424	352	19919	No_constitutive_exon_found_in_species
AGGTTTAACCGGAGGGAGGGATGAGTGTTGTGCTGACGGGGTGGATGCAGAA	69119	70136	70186	70134	-1	scaffold_73	VF21_07816	67633	70566	None	3424	352	19919	No_constitutive_exon_found_in_species
GAATTATATCCAACCCTGTTCTAAAGTCTAGGATGCTAACGGGTTTAAAGGT	146020	146346	145970	146022	1	scaffold_73	VF21_07841	145470	146539	None	3424	352	19919	No_constitutive_exon_found_in_species
CGACGGCGATGCTGAGAGAGAGGAAGGAATGGAGGGCTAACAGGGCGCAGGT	1865	1946	1815	1867	1	scaffold_74	VF21_05962	1639	2319	None	3424	352	19919	No_constitutive_exon_found_in_species
TTTGGTTTGGCGCGTCTGTTGGGAATGTAATTGCTGACATGGGGTGGTAGGC	51215	51284	51165	51217	1	scaffold_74	VF21_05986	49463	51284	None	3424	352	19919	No_constitutive_exon_found_in_species
GAGCAATATAATCTTATTGAGCCTGCACGCTTTACTAATGCGGGGTGCAGTG	62003	62023	61953	62005	1	scaffold_74	VF21_05991	61846	64021	None	3424	352	19919	No_constitutive_exon_found_in_species
TTTGAATAATTTACAGCTCCTGTATCCATATGTGATTCTGATAAGGGCAGTT	21411	22392	22442	22390	-1	scaffold_75	VF21_07429	21411	22824	None	3424	352	19919	No_constitutive_exon_found_in_species
CATTTGATGTGATGCCCACGTTGTTTTTCCGGAAACTGACAGCGGGATAGGC	57716	58407	57666	57718	1	scaffold_76	VF21_08264	55883	58407	None	3424	352	19919	No_constitutive_exon_found_in_species
GTCGCGTCAAAGAACCGCGTCTGGTCACGTGTACTAATTGGGGATTATAGCT	81047	81423	81473	81421	-1	scaffold_77	VF21_06693	79029	81547	None	3424	352	19919	No_constitutive_exon_found_in_species
TATCCTGTCTGAGACTTGAAGAGGGAAGGGTTGTGCTAATTTGGGAATAGCT	67175	67273	67125	67177	1	scaffold_78	VF21_07998	63683	67273	None	3424	352	19919	No_constitutive_exon_found_in_species
CGCAATGAGTTAGGCCTGTCCGGAATCTAATGTGCTCCCCTGGGAAACAGTA	69070	70772	69020	69072	1	scaffold_78	VF21_07999	68663	70772	None	3424	352	19919	No_constitutive_exon_found_in_species
ACTGCACTGCCTGATGCGTCTCCTTCTGGAAGAACCTAACGATGGGATAGTA	65810	65928	65760	65812	1	scaffold_79	VF21_07170	64364	65928	None	3424	352	19919	No_constitutive_exon_found_in_species
AAGGATCAGCTCTCTACTAAGGCCTCGACCTAATTGAGGGATGGACATAGGC	66633	66893	66943	66891	-1	scaffold_79	VF21_07171	66422	67787	None	3424	352	19919	No_constitutive_exon_found_in_species
GCCAGAACCCATCTCTCGTCCGATATTCCAGCCGCTAACGAAGGGTTTAGGA	25593	25659	25709	25657	-1	scaffold_81	VF21_07317	25220	25914	None	3424	352	19919	No_constitutive_exon_found_in_species
GGGGTCGGTGGTTAGCGCCGATGGGGGGGTATCAGTATGGACGGGTTGAGAC	118270	119062	119112	119060	-1	scaffold_81	VF21_07353	115651	119585	None	3424	352	19919	No_constitutive_exon_found_in_species
GCAAGGCATCATAGAAGCTATTTGAAAGCTTGCTGACATGGACTGGGAAGTA	25934	26021	25884	25936	1	scaffold_82	VF21_07631	24404	27072	None	3424	352	19919	No_constitutive_exon_found_in_species
CCACGAGGAGGCGGTCGGAGGAGGGACGATAACAGGAGGGACGATAACAGGC	41923	42075	41873	41925	1	scaffold_82	VF21_07635	41077	42289	None	3424	352	19919	No_constitutive_exon_found_in_species
CCATTCGGTCTTTCTGTAGGTGGGTGAGTAGATGGAGGCTGATGGGATAGGC	81823	81941	81773	81825	1	scaffold_82	VF21_07652	81150	81941	None	3424	352	19919	No_constitutive_exon_found_in_species
GTGTGTGTGGGCTTTGTCAGATGTGTGTTGATGTGCTTATGGCGGGGCAGGG	89553	89603	89503	89555	1	scaffold_82	VF21_07654	87914	89603	None	3424	352	19919	No_constitutive_exon_found_in_species
CGGGAGCACCACCACTAGGGCCGTCGATGGAGCCGCTCACGTGCGGGCAGTG	118966	119339	118916	118968	1	scaffold_82	VF21_07662	116287	119525	None	3424	352	19919	No_constitutive_exon_found_in_species
TTTCTTGGGTTGGATGTGTTTATAAGGGCTTGGCTAACTTTGGGTGATAGGA	53365	53407	53457	53405	-1	scaffold_83	VF21_07216	53365	55788	None	3424	352	19919	No_constitutive_exon_found_in_species
TCAACATGCCACTATCCATATGCAAGATGGCTAATATTAGGGCGAATTAGTT	62409	62420	62359	62411	1	scaffold_83	VF21_07221	62265	63024	None	3424	352	19919	No_constitutive_exon_found_in_species
GTGGGGGCGTGTACCCCGCGGTGAGTGATGGTTGCTAACGGGTTGGATAGCA	96768	96784	96718	96770	1	scaffold_83	VF21_07231	96661	97451	None	3424	352	19919	No_constitutive_exon_found_in_species
CACGATGGGACTACGATGTCGAGATGGAATACATGCTGATGCGGGAATAGCT	96905	96990	96855	96907	1	scaffold_83	VF21_07231	96661	97451	None	3424	352	19919	No_constitutive_exon_found_in_species
CCGCCTCAATGACCCTCGCCTGATGGCACCTGGACTGGGCGACATATGAGGA	54779	54818	54868	54816	-1	scaffold_85	VF21_08094	53118	55020	None	3424	352	19919	No_constitutive_exon_found_in_species
GAGGAGGCGGGTGAGTCAAGAGGTAAGTCAAGGGTAAGTTGGGGTAAGAGTA	66695	66698	66748	66696	-1	scaffold_85	VF21_08101	66695	69546	None	3424	352	19919	No_constitutive_exon_found_in_species
GTAAGTATTTTTAATACCGTTTCTGCGACCAGGGCTAATATGGGCGACAGTC	56244	56623	56194	56246	1	scaffold_86	VF21_07689	53679	57812	None	3424	352	19919	No_constitutive_exon_found_in_species
CCCGCGATTGTATTCTATTATTTCGCGCACAAGTACTAATATGAGGGCAGCT	82302	82653	82703	82651	-1	scaffold_86	VF21_07697	80974	83014	None	3424	352	19919	No_constitutive_exon_found_in_species
TTGGGGGTGTTTTTTTGGGAGGCAATGTGCTGACGAGTGGGTGGATGTAGTT	8187	8338	8388	8336	-1	scaffold_88	VF21_08421	7636	8767	None	3424	352	19919	No_constitutive_exon_found_in_species
AGGTCAGAAGAAAACGCGAGAAGAAAAAATAAGAGGGGAGAGAACAGCAGGT	32015	33497	33547	33495	-1	scaffold_88	VF21_08432	32015	33656	None	3424	352	19919	No_constitutive_exon_found_in_species
GCCCCTGGACTGTGGGGGAAATTTGACTCGTGGGCTGACGAAGGGGGTAGTC	94674	94802	94624	94676	1	scaffold_88	VF21_08452	94393	96755	None	3424	352	19919	No_constitutive_exon_found_in_species
AGGGAGGGGGGTGCGAGTAAAGCATGAATGAATGGCTGACATGGGAATAGGT	78257	78351	78207	78259	1	scaffold_90	VF21_08712	77572	79610	None	3424	352	19919	No_constitutive_exon_found_in_species
AATGACTCGCATGTCTCAATAAATTCAACTCTAACAATTGTGACGGGTAGCG	98669	99275	99325	99273	-1	scaffold_90	VF21_08718	95554	100065	None	3424	352	19919	No_constitutive_exon_found_in_species
ATTCACCAAGGGAAGGAGGGACGGACTTTCATCTCCTAATATAGGGCAAGAT	24490	24720	24440	24492	1	scaffold_91	VF21_07901	23951	24720	None	3424	352	19919	No_constitutive_exon_found_in_species
TATACAGACATACATTTTGAACGTAATACCCACACTAACAGGGTTGATAGGC	13103	13501	13053	13105	1	scaffold_93	VF21_07576	12365	13784	None	3424	352	19919	No_constitutive_exon_found_in_species
GTATGTATTTGCCTTTTGACACTTAGCAACAGGAAATTAAACTGGGACAGTG	27234	27341	27391	27339	-1	scaffold_94	VF21_07719	26396	28365	None	3424	352	19919	No_constitutive_exon_found_in_species
TTCTACAATCCCCGAACAAACCCCTTTTGAGACTAACATGGGACCCGAAGGA	54759	56843	56893	56841	-1	scaffold_94	VF21_07728	54029	57238	None	3424	352	19919	No_constitutive_exon_found_in_species
GTTGAGAGCTACGCGCTTCAATGGGGCGTTTGCTAATAATGGGGCAATAGTT	79279	81439	81489	81437	-1	scaffold_94	VF21_07738	79279	81683	None	3424	352	19919	No_constitutive_exon_found_in_species
TTGGTATGTGCTTGGCTCTGATTCGCCATCGTTGACTAACGTAAGGGCAGGG	14310	14443	14260	14312	1	scaffold_95	VF21_07849	13331	15272	None	3424	352	19919	No_constitutive_exon_found_in_species
GCAAGTGTGAAAGGGGGTGCAGGGGGCGCCGGGCTAATACGAGGGGGTAGGT	32634	32736	32584	32636	1	scaffold_96	VF21_08470	32172	32736	None	3424	352	19919	No_constitutive_exon_found_in_species
GGCTTCCAAGAATGGCATGAACAGCAAGAAGGCATACTAATGGGTAACAGTG	111827	111914	111964	111912	-1	scaffold_96	VF21_08496	111827	113359	None	3424	352	19919	No_constitutive_exon_found_in_species
AACCTAATCTGCAACCTTATTTCTTATTTGGAGATACTGACAGGGTGTAGGG	62237	62326	62376	62324	-1	scaffold_99	VF21_08307	60538	62618	None	3424	352	19919	No_constitutive_exon_found_in_species
CGCGCAAGCGTAACCGGAAGGGAGGAGCGTTCTGACGAGTGGGGCTATAGTC	81845	81936	81795	81847	1	scaffold_99	VF21_08314	81540	82996	None	3424	352	19919	No_constitutive_exon_found_in_species
TTCCTCGCATCACGATGCCATGGGATCCAGTGGCTAACATGGACGGGAAGAT	82361	82450	82311	82363	1	scaffold_99	VF21_08314	81540	82996	None	3424	352	19919	No_constitutive_exon_found_in_species
ATAACCCCCATTCCTTCCGTGCTCTGCAATACTGATAGGGGTGGGTGCAGCC	9984	10192	9934	9986	1	scaffold_100	VF21_08615	9735	12057	None	3424	352	19919	No_constitutive_exon_found_in_species
ATAAAACTAACCACCTCTTATAAAGTGGAAAGATGCTAACTGGGTGACAGTC	27091	28555	28605	28553	-1	scaffold_100	VF21_08620	27091	31720	None	3424	352	19919	No_constitutive_exon_found_in_species
AGAAGAGGCACAATGAGTAGATAGAAACAGTAGCTAATCAGGGTGAATAGAT	54911	54977	54861	54913	1	scaffold_100	VF21_08628	54599	54977	None	3424	352	19919	No_constitutive_exon_found_in_species
TCTTCTGGCTGTGGAGGGAATCGGTGAACAAGCGCTGATAAGGGGGACAGGA	30802	30882	30752	30804	1	scaffold_103	VF21_08553	30712	32609	None	3424	352	19919	No_constitutive_exon_found_in_species
AATTGTGGAGAGGGAGTACGATTGGAAGGGGCTAACTGGTGGGGTGTTAGGT	18333	18423	18283	18335	1	scaffold_105	VF21_08122	17790	19129	None	3424	352	19919	No_constitutive_exon_found_in_species
ATGCTATTACGATGGCGGCGCATGGGATAGGGTCTAATCAGGGGTTATAGAA	18475	18528	18425	18477	1	scaffold_105	VF21_08122	17790	19129	None	3424	352	19919	No_constitutive_exon_found_in_species
ACGCTGAAGGGATTGAGGAGATTGTGTTTGCTATCTTTGATGATGGGGAGAA	107535	107542	107592	107540	-1	scaffold_105	VF21_08161	107535	108391	None	3424	352	19919	No_constitutive_exon_found_in_species
GTATGTTGAGCTCTGTTTATGAGAGGGGGACGGTATTGACGGGGGGATAGGA	72362	72463	72513	72461	-1	scaffold_106	VF21_10501	70943	72750	None	3424	352	19919	No_constitutive_exon_found_in_species
TTCTGGTTTCCCTGGTACGCGCGGATCATGGACTTACAAGGGTGCGACAGTG	95774	96049	96099	96047	-1	scaffold_106	VF21_10508	95352	96168	None	3424	352	19919	No_constitutive_exon_found_in_species
TTGAATGAGTGGATGAATGATGGAGCAGTTTGCTAACCCAAGGGAAATAGAT	96785	97125	97175	97123	-1	scaffold_106	VF21_10509	96721	97664	None	3424	352	19919	No_constitutive_exon_found_in_species
TACATATCCCGAAGCCGTAGATGAGGGTGGGGGGAGTTAAGGGGGGTGAGGG	96721	96726	96776	96724	-1	scaffold_106	VF21_10509	96721	97664	None	3424	352	19919	No_constitutive_exon_found_in_species
AGACTCTCCTCCGTTGGTGTTTCTTGGAACCTAGCACTGACGTAGGGCAGGT	26925	27249	26875	26927	1	scaffold_108	VF21_08508	25960	27249	None	3424	352	19919	No_constitutive_exon_found_in_species
GCGCCAACTTTTAGTCCTGGAACATCAACTTACTTGGAATCGGGATATAGGA	88195	88272	88322	88270	-1	scaffold_109	VF21_08239	87605	89424	None	3424	352	19919	No_constitutive_exon_found_in_species
TGAGATGGATGAATTGTTGATGCCTGATGCTGACTGATATGGTGGGGTAGCG	24441	24914	24391	24443	1	scaffold_112	VF21_09302	23976	24914	None	3424	352	19919	No_constitutive_exon_found_in_species
TATCCGATCTGGAGTGATTGGCTGGCAGCGGCTGACTTGTGGGTGTGCAGCA	86501	86567	86451	86503	1	scaffold_112	VF21_09320	86286	88626	None	3424	352	19919	No_constitutive_exon_found_in_species
GGGCATATATACACACTGGAATTGAGGGAGTAAGGCTGACAATGGGGAAGGT	86619	86771	86569	86621	1	scaffold_112	VF21_09320	86286	88626	None	3424	352	19919	No_constitutive_exon_found_in_species
ATGTATGTAAGTGGAGAGGTGTTGACTGTTGACGGGGGGTGGATGGGAAGGT	51677	51681	51731	51679	-1	scaffold_113	VF21_07959	51677	52517	None	3424	352	19919	No_constitutive_exon_found_in_species
TAAGTTATGCCACATTTATCATATTAACAACCAGACTCTGACGGGAGAAGTT	59956	60011	59906	59958	1	scaffold_113	VF21_07962	59563	63241	None	3424	352	19919	No_constitutive_exon_found_in_species
GAAGGGTGGAAGGGTGGAAGGGGAAAGATGGAAGGCTAATGGGGATATAGGT	2276	2382	2226	2278	1	scaffold_114	VF21_08165	1940	2601	None	3424	352	19919	No_constitutive_exon_found_in_species
AGGTTCGTGGTTGCCTACCAGTTACTGGTACTTTACTAACGGGCCGATAGAT	44378	44732	44782	44730	-1	scaffold_114	VF21_08180	44378	45566	None	3424	352	19919	No_constitutive_exon_found_in_species
CACAATCCGCTGGCTATGTGGATTAAGACACGATTACTAACGGGACGCAGTC	18865	19060	19110	19058	-1	scaffold_116	VF21_10518	18865	23263	None	3424	352	19919	No_constitutive_exon_found_in_species
TAGTTACATCAAGACTTTCGAGTCTTTGCGGGAAGTCTGTCGTGGGGCAGCA	44101	44161	44051	44103	1	scaffold_116	VF21_10524	42578	44161	None	3424	352	19919	No_constitutive_exon_found_in_species
TCGTTTTCAAGTCTATTGGGCTTCTGAGTATATAACTAACGGGCATAAAGGA	63786	64208	63736	63788	1	scaffold_117	VF21_08784	60656	65394	None	3424	352	19919	No_constitutive_exon_found_in_species
AATCTCTCCCCGATAGTGAGTGTCAGATGCAATACTAAGTCAGGGCGCAGGA	20143	21126	21176	21124	-1	scaffold_118	VF21_09172	20143	21592	None	3424	352	19919	No_constitutive_exon_found_in_species
TATGTGGCCTCTCTCGACAGGCTTGTGAAATGCGGCTAATGGGAATCCAGCG	24813	24933	24983	24931	-1	scaffold_120	VF21_08885	24416	25162	None	3424	352	19919	No_constitutive_exon_found_in_species
GGGGGTTTATGGATTGGAAACGGGATGGAGCTGGGCTAATGGGACTACAGTG	30516	31903	31953	31901	-1	scaffold_125	VF21_09206	30119	32349	None	3424	352	19919	No_constitutive_exon_found_in_species
GGTGAACCCCCATATGAAATAAGAAGAAAGTAAAAACTAATGGGAGATAGGT	68010	68292	67960	68012	1	scaffold_125	VF21_09217	66790	68292	None	3424	352	19919	No_constitutive_exon_found_in_species
AGGTTAGTTTTCTCGAGCTTTTTGGAATTTGAAGATTAACATGGGTCAAGCA	76521	76614	76664	76612	-1	scaffold_125	VF21_09221	76003	77612	None	3424	352	19919	No_constitutive_exon_found_in_species
TTCTGTATCGTTTTTTCCAGAGGGCTAACAAGGAAATGTTGGGTGAACAGGT	56121	56329	56071	56123	1	scaffold_130	VF21_09339	55171	56329	None	3424	352	19919	No_constitutive_exon_found_in_species
AGGGATATGGGGCGAGGAATGAGGGGGGATAATGGCTAATGGGGCAATAGGT	26333	26432	26482	26430	-1	scaffold_131	VF21_09402	26333	26827	None	3424	352	19919	No_constitutive_exon_found_in_species
CTACCAACACTTGACACGTCGGATGTGTCACAGCCTTCTAACAGAGGGAGAT	43044	43219	43269	43217	-1	scaffold_131	VF21_09407	37019	45108	None	3424	352	19919	No_constitutive_exon_found_in_species
GCCGCAGCACTGATTATTTGCGCCGAGTAACTTGCTGACTGGGAATTTAGGA	32664	35625	35675	35623	-1	scaffold_135	VF21_09662	31220	36084	None	3424	352	19919	No_constitutive_exon_found_in_species
TTGAACGACTTGGCTGGTGCTATTAATTACTATTGTTTTATGGGGCGAAGCG	28739	29128	28689	28741	1	scaffold_139	VF21_09534	27350	29663	None	3424	352	19919	No_constitutive_exon_found_in_species
GGTGAGTAGTAATGTTCCGTGGCGGTATCACTGTGCTGATAAATGGGAAGTA	57146	57450	57096	57148	1	scaffold_146	VF21_10608	56524	57672	None	3424	352	19919	No_constitutive_exon_found_in_species
TCGGGGCTTGAAGCTCAGTTGGCAATGGAATTGACGAGTCGGTTGGGAAGGC	2839	2954	2789	2841	1	scaffold_150	VF21_09417	2642	5044	None	3424	352	19919	No_constitutive_exon_found_in_species
AGCCGCTTCACCTGCAAGGCTAGGCCCCTGCTGCACTTTATGGGAACGAGCA	3299	3474	3249	3301	1	scaffold_150	VF21_09417	2642	5044	None	3424	352	19919	No_constitutive_exon_found_in_species
GTTTATTTTTCAATACTCACTTTTACCAAATCTGATACCGGGTGATGCAGCT	14928	15161	14878	14930	1	scaffold_152	VF21_09641	14484	15416	None	3424	352	19919	No_constitutive_exon_found_in_species
AGGACGGATATTGTATAGACTTGGGAAAGGGGAGTGGGGACAGGGGGGAGAG	46524	46530	46580	46528	-1	scaffold_155	VF21_10378	46524	48076	None	3424	352	19919	No_constitutive_exon_found_in_species
ACAATGTAAGTCTCAGCCTATTGCAATATCTGCACCAACTAACAGGGTAGCC	8796	9206	9256	9204	-1	scaffold_157	VF21_09606	8443	10649	None	3424	352	19919	No_constitutive_exon_found_in_species
GGGTGGGGACAAGGGGGTTGAGATAGGTGAGAGCTGGGGAAGCAGGTTAGAA	2619	2626	2676	2624	-1	scaffold_158	VF21_09919	2619	2978	None	3424	352	19919	No_constitutive_exon_found_in_species
GTACTCACCCTACCCGTTTTCTCCCAAGCGTTGAAATAACCAGGGACTAGGA	36425	36934	36375	36427	1	scaffold_161	VF21_09879	35828	37015	None	3424	352	19919	No_constitutive_exon_found_in_species
CTTTTAGTCGTACCTTCTATGGCGCTTCACTAGTACTAACTAATGGGCAGAT	26471	27212	26421	26473	1	scaffold_168	VF21_09557	26169	27910	None	3424	352	19919	No_constitutive_exon_found_in_species
ATTCCAATTCAACTCTATCTGAATATCGCATAACTGACCATGTGGGCGAGTT	7951	8231	8281	8229	-1	scaffold_173	VF21_10114	7242	10272	None	3424	352	19919	No_constitutive_exon_found_in_species
GGGCCAAGCTTCCGTCTAAGTTTATAAAGTTGCTAATAGGGAAACGCTAGGA	36098	36710	36048	36100	1	scaffold_174	VF21_10257	36011	36710	None	3424	352	19919	No_constitutive_exon_found_in_species
TTGAGATTCGCGCGGATAACAAAAATATGAAGCGCTGACGGGGATGGCAGGG	28861	29028	29078	29026	-1	scaffold_182	VF21_09889	28183	29761	None	3424	352	19919	No_constitutive_exon_found_in_species
TTATACTGCTTTGTCGTCGTGTTTTCTTACTGATAATTTTGGGCGTGTAGCA	18803	19125	19175	19123	-1	scaffold_185	VF21_10363	18344	20093	None	3424	352	19919	No_constitutive_exon_found_in_species
AGCTTTTGTGACCCCTGAGAGAAGTGGATACGAAGCTAATAACAGGGTAGGG	9088	9245	9295	9243	-1	scaffold_190	VF21_09967	9088	12088	None	3424	352	19919	No_constitutive_exon_found_in_species
GGTTTGTTCAAAATGTGATCGCAGGTATTCATTCCGTCTTGGGATCGTAGGT	2498	2502	2552	2500	-1	scaffold_199	VF21_10009	2498	3683	None	3424	352	19919	No_constitutive_exon_found_in_species
CTAGTGTTCTCATAACAATAGTGCACTACCTAACTTAAGGGATGAAACAGTG	10970	11011	10920	10972	1	scaffold_199	VF21_10012	9889	11555	None	3424	352	19919	No_constitutive_exon_found_in_species
GCGCCTGTGTTGGAGACTTCGACGGCTGGGAGAGTATGGGAATTTAAGAGAG	11639	11645	11695	11643	-1	scaffold_199	VF21_10013	11639	12888	None	3424	352	19919	No_constitutive_exon_found_in_species
AGTAGGGACCGGTGTTTGGCTAGGTACAAAGAGGGTTTGGGACGAAAGAGCC	6401	6406	6456	6404	-1	scaffold_205	VF21_10351	6401	8242	None	3424	352	19919	No_constitutive_exon_found_in_species
TGAGTTTATCCCCTACCCCTCAACTTTCCCGTCACTTACTCGGGATGCAGGT	10945	11256	10895	10947	1	scaffold_231	VF21_10192	9656	11256	None	3424	352	19919	No_constitutive_exon_found_in_species
GTAAGTCTTGGTATCCTAGTTACATCTCAGCAGAACTGACGGGCAAATAGTC	13195	13266	13145	13197	1	scaffold_235	VF21_10281	12904	13357	None	3424	352	19919	No_constitutive_exon_found_in_species
GGGGTGGGGGAGAGGGGGGTAATGGGATAATGAGGGGGATAGATTTAGAGAT	7229	7235	7285	7233	-1	scaffold_236	VF21_10170	7229	10139	None	3424	352	19919	No_constitutive_exon_found_in_species
GGACAACTAAACGCCACATTCTAAGGCCAGCAAGACTAGGGAATAAACAGCG	4142	4443	4092	4144	1	scaffold_253	VF21_10666	4014	4443	None	3424	352	19919	No_constitutive_exon_found_in_species
TTCCTTGGGGAGGTGTGAGTGAGTTAGTGAGTGTATACTGATGGGAGTAGGG	2918	3063	2868	2920	1	scaffold_284	VF21_10208	1554	3063	None	3424	352	19919	No_constitutive_exon_found_in_species
ACCGGCATCTCCTGCTTGGAACGAAAACATTTAACTGATGTAATGGGCAGCT	1016	1072	966	1018	1	scaffold_295	VF21_10261	686	4747	None	3424	352	19919	No_constitutive_exon_found_in_species
CGGACCGCTGTGTCATGTGTGTGTGTGTGCGGATTCTAATGGGGAAATAGCG	5402	5541	5591	5539	-1	scaffold_295	VF21_10262	5402	5867	None	3424	352	19919	No_constitutive_exon_found_in_species
AGGGCAATTAAACGCCACATTCCAAGGCTAGCAGGACTAGGGAATAACAGGC	4893	5162	5212	5160	-1	scaffold_306	VF21_10665	4893	5289	None	3424	352	19919	No_constitutive_exon_found_in_species
AAGTCACCCTCCTTATTAAATGATTCAACTAGTTGCTGACGGGAACGTAGAT	2034	2048	1984	2036	1	scaffold_335	VF21_10240	946	4241	None	3424	352	19919	No_constitutive_exon_found_in_species
AGTAGGGCAACCCCCATCCTCATTCATCGTTTGTGCTAACGGGTGGGTAGGC	1820	2289	2339	2287	-1	scaffold_400	VF21_10435	1525	2788	None	3424	352	19919	No_constitutive_exon_found_in_species
