# Supplementary material for: Widespread Separation of the Polypyrimidine Tract From 3′ AG by G Tracts in Association With Alternative Exons in Metazoa and Plants
Source: Front Genet. 2019 Jan 14;9:741. doi: 10.3389/fgene.2018.00741 (PMC6339879; doi:10.3389/fgene.2018.00741)
Supplement: DATA FILE S1 — Sequences of REPAG 3′ SS from each species of fungi. [file Data_Sheet_1.zip › Supplementary data 1/Fungi_Release38_saccharomyces_sp_boulardii__gca_001413975.txt]

REPA_GGG_Sequence	Exon_Start	Exon_End	Pos_-50	Pos_+2	Strand	Chromosome	GeneID	Gene_Start	Gene_End	Gene_Name	Number_of_REPAs	Number_of_REPAs_has_GGG	Number_of_Intron(Intra_genic_Region)	Upstream_Constitutive_Exon
ATTACCAAAGCCATTAGAGGGTAATTGTAACGACATTTTAGGGGCTATAGTC	438816	440179	438766	438818	1	II	AB282_00282	438517	440179	None	74	7	441	No_constitutive_exon_found_in_species
AAGAATATTTGTGCCAAGATAAGGCCAAGAAATTTTTGGGGCAACAGTAGGC	110561	110980	110511	110563	1	III	AB282_00507	109290	110980	None	74	7	441	No_constitutive_exon_found_in_species
GAAATTGTTCGGAATGTAGCATATCATTTATTGAAAATCAAAGGGTTTAGCA	139335	140335	140385	140333	-1	VII	AB282_01934	139335	141149	None	74	7	441	No_constitutive_exon_found_in_species
GGGCCTTTTACGGGCAGGGACAATACGCTCTCTTTTAACAAAATCGGGAGCA	117572	118314	117522	117574	1	VIII	AB282_02412	115264	118314	None	74	7	441	No_constitutive_exon_found_in_species
TTTTTTTTCATTAGAAGTGTATGTGTATGTCACGCTTTGGGATGAAGCAGAT	131971	133050	131921	131973	1	XII	AB282_03308	131740	133050	None	74	7	441	No_constitutive_exon_found_in_species
TAATGAAATTGTTTCAAAACAGTTACGATTTCAACTATCCATGGGACCAGGT	486655	487300	487350	487298	-1	XII	AB282_03459	486655	488127	None	74	7	441	No_constitutive_exon_found_in_species
ATTTACAAACTTTTTATTTTGTATTGCTTTTCGTCATTTTAATAGGGTAGAG	209014	209417	208964	209016	1	XIII	AB282_03810	208383	209417	None	74	7	441	No_constitutive_exon_found_in_species
