# Supplementary material for: Widespread Separation of the Polypyrimidine Tract From 3′ AG by G Tracts in Association With Alternative Exons in Metazoa and Plants
Source: Front Genet. 2019 Jan 14;9:741. doi: 10.3389/fgene.2018.00741 (PMC6339879; doi:10.3389/fgene.2018.00741)
Supplement: DATA FILE S1 — Sequences of REPAG 3′ SS from each species of fungi. [file Data_Sheet_1.zip › Supplementary data 1/Fungi_Release38_rhynchosporium_agropyri.txt]

REPA_GGG_Sequence	Exon_Start	Exon_End	Pos_-50	Pos_+2	Strand	Chromosome	GeneID	Gene_Start	Gene_End	Gene_Name	Number_of_REPAs	Number_of_REPAs_has_GGG	Number_of_Intron(Intra_genic_Region)	Upstream_Constitutive_Exon
GTACGTTGAGTCACCTTCCTTCCTTAAGGCTCGAAGACTGACCGGGACAGAT	63429	63497	63379	63431	1	RAG0_scaffold001	RAG0_00029	63051	65382	None	5034	348	27856	No_constitutive_exon_found_in_species
CAGATTTATATAAATATATATATCTTTTGGACTGACTGACGGGTGAACAGGC	65801	66059	66109	66057	-1	RAG0_scaffold001	RAG0_00030	65801	67626	None	5034	348	27856	No_constitutive_exon_found_in_species
CGTAACCTCGATCTCAATGTGGAGAACTTGAGCTGACTGCAGGGGAATAGAT	243038	243262	243312	243260	-1	RAG0_scaffold001	RAG0_00094	243038	244009	None	5034	348	27856	No_constitutive_exon_found_in_species
CGTTCAAGACTGGCAGATGATGTGAGGTTGGATATTGACAATTGGGACAGTT	778377	778469	778519	778467	-1	RAG0_scaffold001	RAG0_00311	777853	778662	None	5034	348	27856	No_constitutive_exon_found_in_species
TGCGGCATAAAACTCCCTCTTTTCTAGGCCAGTAATCTAACGGGACGCAGTC	812349	812525	812299	812351	1	RAG0_scaffold001	RAG0_00326	811822	812525	None	5034	348	27856	No_constitutive_exon_found_in_species
CTTCCGCACCGAGGGATGAGGTTTTCGAATTTCACTTGAGGCGGGTACAGTC	338009	338164	337959	338011	1	RAG0_scaffold002	RAG0_00576	337831	338164	None	5034	348	27856	No_constitutive_exon_found_in_species
TGAGTAAGTACTTGAGAACATTCGAAGGGCTCAAGAGCTGATGGGAGCAGGT	540332	540906	540956	540904	-1	RAG0_scaffold002	RAG0_00654	539181	541529	None	5034	348	27856	No_constitutive_exon_found_in_species
GTCTACTCCGAGTCTTCTCCGTATACTTGTACTGATAGCTCTGGGAATAGTG	619949	620098	619899	619951	1	RAG0_scaffold002	RAG0_00684	619815	624624	None	5034	348	27856	No_constitutive_exon_found_in_species
GAGTGACTTACTTCTGAGATTAGCTTCAACACTGATGATGGGGTGAACAGAT	731792	731963	732013	731961	-1	RAG0_scaffold002	RAG0_00727	731792	732388	None	5034	348	27856	No_constitutive_exon_found_in_species
AAGTTTATCTGTCCGCGCTTGAGGTTTGAGACTTTGCTGATTTGGGAAAGTG	885982	886050	886100	886048	-1	RAG0_scaffold002	RAG0_00785	885523	886890	None	5034	348	27856	No_constitutive_exon_found_in_species
TCAGTATTTCCCTCCCGTATGCTAGCAAACGTGCTGCCTGGGACACATAGAT	15448	15596	15646	15594	-1	RAG0_scaffold012	RAG0_02746	15217	15676	None	5034	348	27856	No_constitutive_exon_found_in_species
GAGATGTGGTGAGATGTGGTGATGTTGTATACATGCATATAATGGGACAGCT	43475	43520	43425	43477	1	RAG0_scaffold012	RAG0_02758	43090	46368	None	5034	348	27856	No_constitutive_exon_found_in_species
ATCAGTAAGTCAACATCTGCCCACTGCAGAGTTATTTAACACAGGGGCAGTT	155332	156024	155282	155334	1	RAG0_scaffold012	RAG0_02805	154921	157663	None	5034	348	27856	No_constitutive_exon_found_in_species
AGCTTCAAACACCGGGGTGGGATCTATGACTGGACTAAAGGGCCAGGTAGGG	200003	200042	200092	200040	-1	RAG0_scaffold012	RAG0_02826	200003	200971	None	5034	348	27856	No_constitutive_exon_found_in_species
GATGATAAGCTGCTAAAAGATTTAAGGTTAACGAATTCTTGAGAGGGAAGCC	828169	828378	828428	828376	-1	RAG0_scaffold012	RAG0_03101	828169	828616	None	5034	348	27856	No_constitutive_exon_found_in_species
GAAGCTTGTTGCCTTTTAGGTAGACCAATCATACCACTTTAGGGTCACAGTT	929627	929770	929820	929768	-1	RAG0_scaffold012	RAG0_03142	929627	930047	None	5034	348	27856	No_constitutive_exon_found_in_species
GACCCTGGAATACTATCAAGGAATGACGTTCCTCACCACTAATTGGGTAGAG	976530	976865	976480	976532	1	RAG0_scaffold012	RAG0_03160	974528	976865	None	5034	348	27856	No_constitutive_exon_found_in_species
ATGGTATGAACTCCGCTCAAGCCATGAAACCAAGCTAATTGTGAGGGCAGTT	111023	111991	110973	111025	1	RAG0_scaffold017	RAG0_04004	110589	111991	None	5034	348	27856	No_constitutive_exon_found_in_species
TCGTCGAGGCGCATCGATGCATGCTGAAATTATGATGCTGACGGGTGCAGTC	144817	144970	145020	144968	-1	RAG0_scaffold017	RAG0_04017	140209	145119	None	5034	348	27856	No_constitutive_exon_found_in_species
CATACCTTCACGTTGGAGTTGCGAACTTTGCTGACGTGGGAAAATTACAGAC	173161	173221	173111	173163	1	RAG0_scaffold017	RAG0_04028	172742	173325	None	5034	348	27856	No_constitutive_exon_found_in_species
GCCAACTATTTCAGATCAAACTTCGATGCTAATGATGACTACTGGGGCAGTG	375966	376002	375916	375968	1	RAG0_scaffold017	RAG0_04107	375784	376875	None	5034	348	27856	No_constitutive_exon_found_in_species
TTTTACCCTCATGTTTGGTCTGATTGAAATGCGGCTAACGGGGGTTGCAGCG	467362	467518	467312	467364	1	RAG0_scaffold017	RAG0_04142	465123	467518	None	5034	348	27856	No_constitutive_exon_found_in_species
TTATGGTCTGGCTGTTGTGGTTTGCTGACATTGCGTTCCTCGGGTAATAGAT	707704	707904	707654	707706	1	RAG0_scaffold017	RAG0_04228	705441	707904	None	5034	348	27856	No_constitutive_exon_found_in_species
TCCGATATAGCAACATTTCATGTCGCTGTCGTTATCTAACGGGTTGGCAGAT	743697	744115	743647	743699	1	RAG0_scaffold017	RAG0_04245	742876	744115	None	5034	348	27856	No_constitutive_exon_found_in_species
GTATTGTTTTCCTGCTAGGCTCCTCAATTCATATCTGACGGGGGTCATAGCA	855843	856227	855793	855845	1	RAG0_scaffold017	RAG0_04285	854642	856490	None	5034	348	27856	No_constitutive_exon_found_in_species
TTGCACGAGGACTGTCCTATACCTGGGAGGTATTGACTAATGGGATACAGAT	868226	868887	868937	868885	-1	RAG0_scaffold017	RAG0_04291	868226	869233	None	5034	348	27856	No_constitutive_exon_found_in_species
GTTCCCATCTTATGTGTCTATGGTCTCGTCAACTAATGTTGAGGGCAAAGCT	874639	875010	875060	875008	-1	RAG0_scaffold017	RAG0_04293	871778	875263	None	5034	348	27856	No_constitutive_exon_found_in_species
ATCATGGTTAGCTACAGCAATTTGAACTTCTGTACACTTACGGGAGCCAGTT	253050	253406	253456	253404	-1	RAG0_scaffold042	RAG0_07984	252699	253948	None	5034	348	27856	No_constitutive_exon_found_in_species
AGTTTGATGGTGATGAGGGGTCATGCACAAGTTGCTGATTGAGGGAACAGTA	371862	371953	372003	371951	-1	RAG0_scaffold042	RAG0_08023	371295	372363	None	5034	348	27856	No_constitutive_exon_found_in_species
GTAAGTATCCAGACTCGAAATCATTCTCAGCTCAAGGAAACGGGATGAAGCA	647771	647941	647991	647939	-1	RAG0_scaffold042	RAG0_08128	647771	648040	None	5034	348	27856	No_constitutive_exon_found_in_species
TCGAGACTTGTGATCTGCCTTATCTTTCACCAATGATGATGGGCTGACAGCT	563578	563942	563528	563580	1	RAG0_scaffold005	RAG0_01565	563277	563942	None	5034	348	27856	No_constitutive_exon_found_in_species
ACAGGTAAGTTCTAAAATTACAAATAGACAACGCTAATCGGGAAATGTAGGA	638081	638145	638031	638083	1	RAG0_scaffold005	RAG0_01597	636941	638145	None	5034	348	27856	No_constitutive_exon_found_in_species
GAGGAAACTTTGCGCAATTACTTAGGAATATACGCTGACATATGGGATAGTT	671369	671957	671319	671371	1	RAG0_scaffold005	RAG0_01615	670588	671957	None	5034	348	27856	No_constitutive_exon_found_in_species
AGGTCATGTTTGTGGAGGTGGCACATGATGACTGCTTACAGTGGGCATAGCG	728196	728331	728146	728198	1	RAG0_scaffold005	RAG0_01642	727982	732818	None	5034	348	27856	No_constitutive_exon_found_in_species
CTCATTTGTATATTGCCTATTGGGTATCGGTTTCAATTCTGACGGGTTAGAT	15438	15805	15388	15440	1	RAG0_scaffold015	RAG0_03532	14316	15805	None	5034	348	27856	No_constitutive_exon_found_in_species
GTCGTAAGTTTTCGAGATTCTTCACGAGCCACGGCACTAACAGGGCAAAGGA	120412	121360	120362	120414	1	RAG0_scaffold015	RAG0_03575	115804	121360	None	5034	348	27856	No_constitutive_exon_found_in_species
AGTAAATTTCCGCTTCTTCTGAAAATCACTCGTATGCTGATGGAGGGAAGAA	199809	199878	199759	199811	1	RAG0_scaffold015	RAG0_03609	199327	199878	None	5034	348	27856	No_constitutive_exon_found_in_species
AGGGTATGTAGCACAATTGAATATGAATGCGAAATACTGACTGGGAACAGGA	229262	230990	229212	229264	1	RAG0_scaffold015	RAG0_03622	228711	230990	None	5034	348	27856	No_constitutive_exon_found_in_species
CGAATATTCTCTTGACCCTTATGGGGACAAAATAGCTAATGGCAGGGCAGAG	332634	332818	332584	332636	1	RAG0_scaffold015	RAG0_03652	332295	333098	None	5034	348	27856	No_constitutive_exon_found_in_species
TCCTCAGGAAACTTGGAAGTACGTCTAACCATAACCTGGGAGCATAACAGGC	431990	432307	431940	431992	1	RAG0_scaffold015	RAG0_03690	431739	432307	None	5034	348	27856	No_constitutive_exon_found_in_species
CAATAAATACACTGCAAAAAGAAAAGAGACTAACGGGGTGATTCAAAAAGAG	485856	486309	485806	485858	1	RAG0_scaffold015	RAG0_03713	485536	487388	None	5034	348	27856	No_constitutive_exon_found_in_species
ATGTTTGGTCGAATTGAGGCAATTATGGGTGCTGGGCTAATGGGAGATAGAT	545322	545550	545272	545324	1	RAG0_scaffold015	RAG0_03736	544763	545550	None	5034	348	27856	No_constitutive_exon_found_in_species
TCTACATGGCCTTATACCTCGAGTTGATTGGGAACTGATCAAGGGTGCAGGC	622225	622396	622175	622227	1	RAG0_scaffold015	RAG0_03760	621191	622396	None	5034	348	27856	No_constitutive_exon_found_in_species
TGCTTCCCGGTACTCCCGTCTCAAGTATTATGTGCTAATTGAATGGGTAGGA	660410	660660	660710	660658	-1	RAG0_scaffold015	RAG0_03778	660197	661583	None	5034	348	27856	No_constitutive_exon_found_in_species
TTTTTCTTAGCGAGAGTATGACTTGGGTATGCTGACGTGGGGAACCATAGAC	660197	660351	660401	660349	-1	RAG0_scaffold015	RAG0_03778	660197	661583	None	5034	348	27856	No_constitutive_exon_found_in_species
AGTTGTATACATCATAACAGGATTGCGAGTACTGATAGGGGATATGATAGGT	220506	220868	220456	220508	1	RAG0_scaffold003	RAG0_00946	220001	222488	None	5034	348	27856	No_constitutive_exon_found_in_species
AAGAAGACGGATTCGGCGGGGAGCAAGATCGTGAGTTTGATAGGGAGTAGTG	508114	509180	508064	508116	1	RAG0_scaffold003	RAG0_01054	507230	509180	None	5034	348	27856	No_constitutive_exon_found_in_species
GATTGGGTACAGGTATACAGGTGTGAGACTCGCTGCGTGGGAAAATGTAGAT	565505	565590	565640	565588	-1	RAG0_scaffold003	RAG0_01076	565505	565690	None	5034	348	27856	No_constitutive_exon_found_in_species
GATGATTGGAGATGGCATACGATGACTGATACCTACTTGCCTGGGTAGAGAG	588103	588241	588053	588105	1	RAG0_scaffold003	RAG0_01083	587878	588241	None	5034	348	27856	No_constitutive_exon_found_in_species
TATGAGGAGTGTGAGTTGTCTTCAAATGCTAATTAACTCCTTGGGCGGAGGT	251961	252020	252070	252018	-1	RAG0_scaffold020	RAG0_04701	251301	252139	None	5034	348	27856	No_constitutive_exon_found_in_species
GGACGGCATTCAAAATTTCCATGTCGTACACTGATTAACTCAATGGGCAGTA	263261	263418	263211	263263	1	RAG0_scaffold020	RAG0_04706	261630	264281	None	5034	348	27856	No_constitutive_exon_found_in_species
TTCTGAAGCTGGTCTGACTGTTTATCGCGAGAGCTAATGGGAAAGGACAGGC	274064	274157	274014	274066	1	RAG0_scaffold020	RAG0_04711	273785	274884	None	5034	348	27856	No_constitutive_exon_found_in_species
AAAAAGAATCTAGAGCCGTACAAAGGGTTCACAACTGACGGGAGTGTTAGAG	334942	335116	335166	335114	-1	RAG0_scaffold020	RAG0_04731	333916	335367	None	5034	348	27856	No_constitutive_exon_found_in_species
TTCTCCTTGATTCTGTCATGAAAGTGTTATTGTTGACGGAATGGGGGTAGAT	487415	487503	487553	487501	-1	RAG0_scaffold020	RAG0_04782	486057	488002	None	5034	348	27856	No_constitutive_exon_found_in_species
GAGATGTCCGTAGGGCAGTCTGTTCATAGGCGGGCACTGACGCGGGGTAGCA	493579	494532	494582	494530	-1	RAG0_scaffold020	RAG0_04785	492650	494827	None	5034	348	27856	No_constitutive_exon_found_in_species
TCGCACTTGAATTGCAATTACGGGGAGCATTAACTAACTCAGGGTATCAGTG	98705	98813	98655	98707	1	RAG0_scaffold004	RAG0_01160	97837	99939	None	5034	348	27856	No_constitutive_exon_found_in_species
TGAGGTGAGGTGATTGATAGATGAAGTGAGTGGAGTGGGATGGGATGAAGAC	221822	221867	221917	221865	-1	RAG0_scaffold004	RAG0_01208	221642	223351	None	5034	348	27856	No_constitutive_exon_found_in_species
TCTCTAAATCGATAGTTCGATCAGTGCAATAACTAACACTATGGGTGTAGAT	288293	289202	288243	288295	1	RAG0_scaffold004	RAG0_01237	287812	289202	None	5034	348	27856	No_constitutive_exon_found_in_species
CAATTCCAAAAATTTATTTATACTGACGTACTGTTGCTCTGGTGGGAAAGTC	477856	478224	478274	478222	-1	RAG0_scaffold004	RAG0_01306	476726	478491	None	5034	348	27856	No_constitutive_exon_found_in_species
CGTATTATACATAGAAATACGGATGAGTGGTTAGACTATTGGGAATGCAGCA	489868	490013	489818	489870	1	RAG0_scaffold004	RAG0_01309	489556	490013	None	5034	348	27856	No_constitutive_exon_found_in_species
TGATTATTCCCGACAAACACTCAGTTGCCTGATAATACGTGGGTAACAAGGT	564784	564937	564987	564935	-1	RAG0_scaffold004	RAG0_01332	561497	565715	None	5034	348	27856	No_constitutive_exon_found_in_species
TTGGTACTCACTCACTCGGCTATGCTGCAAGTTCGGTTAACAGGGGCTAGTT	180268	180421	180218	180270	1	RAG0_scaffold010	RAG0_02404	178745	180421	None	5034	348	27856	No_constitutive_exon_found_in_species
CTGCGGGATTAGAGTTCAATCTCCTGAATTCCACAGCTGATGGTGGGAAGAG	276090	276396	276040	276092	1	RAG0_scaffold010	RAG0_02448	275378	276396	None	5034	348	27856	No_constitutive_exon_found_in_species
TCGTGAGTATTGTTATATCTCTAGGGGAGCAATAGCTAATAGGGACACAGTT	310716	311734	311784	311732	-1	RAG0_scaffold007	RAG0_01916	310716	312324	None	5034	348	27856	No_constitutive_exon_found_in_species
TTCGTCTTACAACCATGGTCTCGCATAACGGTAGGACTTACGGGTAGTAGGT	481792	481932	481982	481930	-1	RAG0_scaffold007	RAG0_01970	480100	483004	None	5034	348	27856	No_constitutive_exon_found_in_species
GACATGAGGTTTCCAGACGATGGTGGACTGGTTAAGAGGAGTGGGGATAGGC	234304	234708	234758	234706	-1	RAG0_scaffold014	RAG0_03420	234304	235217	None	5034	348	27856	No_constitutive_exon_found_in_species
TTATGTCGGTTCCATCTCCTGTCACAGCTGCTCAGAGCTAATGGGAGCAGTG	425341	425424	425474	425422	-1	RAG0_scaffold014	RAG0_03489	423113	426314	None	5034	348	27856	No_constitutive_exon_found_in_species
TGTCGACATGAAATTCAAGCTCAGTCGTCTGGATTATTGAGGGCGTGTAGGG	107479	108320	108370	108318	-1	RAG0_scaffold030	RAG0_06217	107479	108432	None	5034	348	27856	No_constitutive_exon_found_in_species
GAAACCTTAGTAGTCCAGTCTTTGCAAGAAAGCTTGGGGAATGGCGATAGTA	148327	148621	148671	148619	-1	RAG0_scaffold030	RAG0_06234	148327	149155	None	5034	348	27856	No_constitutive_exon_found_in_species
GTTGGAGACGAAGATTTCAGACGTTAGATCTGAGCATGCTAAGAGGGTAGAG	207907	208594	207857	207909	1	RAG0_scaffold030	RAG0_06258	205879	209117	None	5034	348	27856	No_constitutive_exon_found_in_species
TTAAATCCGCTCTCCCTTGAGAACTCACGAGACATTAACAATGGGTATAGGG	322717	322899	322667	322719	1	RAG0_scaffold030	RAG0_06300	322130	324236	None	5034	348	27856	No_constitutive_exon_found_in_species
TGCCCTACATATAAACCAGGAGGAGGGAATCATGCTGACTATGGGAATAGGA	407968	408115	408165	408113	-1	RAG0_scaffold030	RAG0_06330	406302	408610	None	5034	348	27856	No_constitutive_exon_found_in_species
ACCAACGAGGAACAAATGGTTCTTACAAGCCTGGGCTGATGCTGTGGGAGAC	518216	518486	518536	518484	-1	RAG0_scaffold030	RAG0_06355	516938	519010	None	5034	348	27856	No_constitutive_exon_found_in_species
AGTGTCATCTGAATTTCTCCATCTTATGGCCGCTTACTTAAATCGGGCAGAC	26092	26653	26703	26651	-1	RAG0_scaffold034	RAG0_06775	22012	27283	None	5034	348	27856	No_constitutive_exon_found_in_species
CTTTCTACCGCTATTTTTATCCTACTTGGAAGTATACCTTCGACGGGCAGCT	56342	56789	56292	56344	1	RAG0_scaffold034	RAG0_06786	55608	56789	None	5034	348	27856	No_constitutive_exon_found_in_species
GGAGGGGCACTAACGATTGCGTTAAATGCTATGCTCAAATGCGTGGGTAGTC	181639	181977	181589	181641	1	RAG0_scaffold034	RAG0_06834	181423	181977	None	5034	348	27856	No_constitutive_exon_found_in_species
CAGCTGGAATTCTATCATAATTAGAAAAGGTTGTGCTAACACCAGGGCAGCG	401214	401290	401164	401216	1	RAG0_scaffold034	RAG0_06915	401113	402842	None	5034	348	27856	No_constitutive_exon_found_in_species
ACGTTCCTGACTGGCTGTATAGCAGATAAATGGAGACTGACGGGGCGTAGAA	415901	416077	416127	416075	-1	RAG0_scaffold034	RAG0_06918	413042	416594	None	5034	348	27856	No_constitutive_exon_found_in_species
GTAAGTACCTACATCCCTATGCAAGCCTGAAACTTTGCTTACAGGGATAGGC	471277	473719	473769	473717	-1	RAG0_scaffold034	RAG0_06935	471277	477205	None	5034	348	27856	No_constitutive_exon_found_in_species
CAGTCCAACCTTTTCCCAAAGGTTCAAATTCGAAAAACTGATCAGGGCAGTA	21338	21491	21541	21489	-1	RAG0_scaffold006	RAG0_01651	21338	22034	None	5034	348	27856	No_constitutive_exon_found_in_species
GATCTCGCTTCTTGTCATTTCGGAGCTCGCTTTACTAACAGGGGCCATAGGA	291459	291618	291409	291461	1	RAG0_scaffold006	RAG0_01738	291037	291618	None	5034	348	27856	No_constitutive_exon_found_in_species
AGATAGTTACCCGAAATATAGACTCCACGTAGCAAGACTAACAGGGTCAGAA	300024	300121	299974	300026	1	RAG0_scaffold006	RAG0_01744	299251	300388	None	5034	348	27856	No_constitutive_exon_found_in_species
CAAACTGTGGAAGGCCTGCACAGAATTGAAGTCATCTGGGAGATGGCAAGGC	410499	410658	410449	410501	1	RAG0_scaffold006	RAG0_01781	409864	410658	None	5034	348	27856	No_constitutive_exon_found_in_species
AATTTTTCAATCCTAGAGTGGCATACAAAACTCTGCTAAGTGGGAAACAGAT	30320	31561	31611	31559	-1	RAG0_scaffold039	RAG0_07477	30103	32105	None	5034	348	27856	No_constitutive_exon_found_in_species
TGCTATTTACATTGCTAATTCCCCTGTCATCTAGATAAATGGGCGAAGAGAG	403373	403689	403323	403375	1	RAG0_scaffold039	RAG0_07617	402215	403893	None	5034	348	27856	No_constitutive_exon_found_in_species
TTGTACTTGGACATAACATTCAGGCCGAGCTGACAATGCGGGGTAAACAGCT	112245	112346	112195	112247	1	RAG0_scaffold033	RAG0_06628	111987	112641	None	5034	348	27856	No_constitutive_exon_found_in_species
GAGACACTCAGCTTGAAGAAGACATTGCTGATGGGGGTTGGGGCGCATAGGG	145665	145793	145615	145667	1	RAG0_scaffold033	RAG0_06636	144889	146059	None	5034	348	27856	No_constitutive_exon_found_in_species
TTCTATCAACTGAGTGGTCTCACAATTCGAATGGACTAACTGGGCAACAGTT	360206	360278	360156	360208	1	RAG0_scaffold033	RAG0_06717	359959	361043	None	5034	348	27856	No_constitutive_exon_found_in_species
TAGCTATCTCATCCCTCTATCTGCTTCATTAACTAATCGGGAGTGAACAGTC	360662	360809	360612	360664	1	RAG0_scaffold033	RAG0_06717	359959	361043	None	5034	348	27856	No_constitutive_exon_found_in_species
ATCTGGCGAAGACATGAGGTAATAGTGTTCGATGCTACTGGGAAGGGTAGCT	6437	6833	6387	6439	1	RAG0_scaffold011	RAG0_02559	5829	6833	None	5034	348	27856	No_constitutive_exon_found_in_species
TGCACTAAATTGATCGGAGGCTATAGAAATTGTACTGATGGGAGATACAGCT	168091	168270	168041	168093	1	RAG0_scaffold011	RAG0_02624	167686	168647	None	5034	348	27856	No_constitutive_exon_found_in_species
GGTAGGATCATCTATACAGACGTGGCTATAGCTTTACTGACAGGGTGTAGAT	244340	244459	244290	244342	1	RAG0_scaffold011	RAG0_02653	243826	247200	None	5034	348	27856	No_constitutive_exon_found_in_species
ATGTGCTCCTCTACCTTGCTTCGATTTGTGGGAATACTGATGAGGGGCAGAT	352565	352597	352515	352567	1	RAG0_scaffold011	RAG0_02691	352374	354743	None	5034	348	27856	No_constitutive_exon_found_in_species
TACTTTCAGCATCCGCAAATATGCAAGGAAGTGCTAAGGGAAATGTGCAGGG	397460	397614	397664	397612	-1	RAG0_scaffold011	RAG0_02712	396135	398229	None	5034	348	27856	No_constitutive_exon_found_in_species
GACGAATTAATGGCGACCGGGAAAGGAACAATGCTGATCGGGTGTGATAGAT	68789	68856	68906	68854	-1	RAG0_scaffold008	RAG0_02028	67561	69119	None	5034	348	27856	No_constitutive_exon_found_in_species
TCTTCGAATGCCTTTGGAAACCACAAGGAAGTGCTGATATGGGCGCGCAGTA	237377	237511	237561	237509	-1	RAG0_scaffold008	RAG0_02085	234017	237632	None	5034	348	27856	No_constitutive_exon_found_in_species
AGGTGTGTTTCCTAGAAATAATTGTCTGTAACGTATGCTAACGGGGTCAGAA	271459	272183	272233	272181	-1	RAG0_scaffold008	RAG0_02098	271198	272969	None	5034	348	27856	No_constitutive_exon_found_in_species
TAAGTTTAGCTCCTGACTCCATCCGAGGATATCACTAACGGGTATGACAGAA	412555	413191	413241	413189	-1	RAG0_scaffold008	RAG0_02144	412555	414246	None	5034	348	27856	No_constitutive_exon_found_in_species
GATGCTGTTTATCAACCATAGATGCTTGTCACTAACCGAGGGGTTCAAAGCT	426823	427057	427107	427055	-1	RAG0_scaffold008	RAG0_02151	426176	427699	None	5034	348	27856	No_constitutive_exon_found_in_species
CCCAACATTCAGTTCCATCAGACTGACCGGAGTTTCCTGCGGGGTGACAGCA	37540	37758	37808	37756	-1	RAG0_scaffold009	RAG0_02181	37446	38907	None	5034	348	27856	No_constitutive_exon_found_in_species
AGAGGGGGTTCGAATTGGAATGGCAGCTGATTGTGAGGGAAAATACATAGGG	385020	385163	384970	385022	1	RAG0_scaffold009	RAG0_02311	384731	385271	None	5034	348	27856	No_constitutive_exon_found_in_species
ATGAATTGCCCATCCGTACAAGCCATACCGTACTGAATCTGGGATACTAGAA	417189	418439	417139	417191	1	RAG0_scaffold009	RAG0_02326	416768	418858	None	5034	348	27856	No_constitutive_exon_found_in_species
ATGGTAAGTCATTTGCCGTATTTCGGTGTCGTTATGCTAATGTCGGGAAGAT	436560	436901	436951	436899	-1	RAG0_scaffold009	RAG0_02334	435459	439181	None	5034	348	27856	No_constitutive_exon_found_in_species
CATTTTGCTGTCATTTTTTTTATTCCGCCGAAGCTGACAGGGAGGTCTAGGC	32264	32359	32409	32357	-1	RAG0_scaffold021	RAG0_04859	30981	32867	None	5034	348	27856	No_constitutive_exon_found_in_species
TCTTTCCATTCACTTAGCAGCCGAGAAGAGCAACTTTCAACCTGGGGAAGTA	37870	38025	38075	38023	-1	RAG0_scaffold021	RAG0_04861	37870	38756	None	5034	348	27856	No_constitutive_exon_found_in_species
AAGGAGAGGATCTTACGTAGATCTGGGTACAGTTGCTAATATGGGAATAGAG	53069	53100	53150	53098	-1	RAG0_scaffold021	RAG0_04866	52462	53351	None	5034	348	27856	No_constitutive_exon_found_in_species
ATATGAAAGCCTATGCGCAATACAATAGCTGATATTTGTGGGACTTGAAGGC	108583	109356	109406	109354	-1	RAG0_scaffold021	RAG0_04891	105385	109450	None	5034	348	27856	No_constitutive_exon_found_in_species
GTACGTACCATCAACAATTCATGCAGCTATCAATTGACCGGGAACCAAAGGC	260629	261097	260579	260631	1	RAG0_scaffold021	RAG0_04946	259683	262447	None	5034	348	27856	No_constitutive_exon_found_in_species
ATGCGGTTGTCAGGAGCTACTACAGAAAGGAGAGCTGACTGGGATCACAGGT	23918	23975	23868	23920	1	RAG0_scaffold013	RAG0_03181	23789	25279	None	5034	348	27856	No_constitutive_exon_found_in_species
GGTAAGTCATCTCGTCCCTTGCCACGCGAAGTTTCTGCTAACGGGCATAGGA	25252	25279	25202	25254	1	RAG0_scaffold013	RAG0_03181	23789	25279	None	5034	348	27856	No_constitutive_exon_found_in_species
TAGTAGAGCTTGCGCATTGGAAAACGATTGAGCGGGTATTGGGCGTTGAGAA	48943	49183	49233	49181	-1	RAG0_scaffold013	RAG0_03188	48943	50461	None	5034	348	27856	No_constitutive_exon_found_in_species
CATGTAGGTCTTCTATATCATCCGTGTTTTCACTTCTATAACAAGGGTAGGT	315962	316047	315912	315964	1	RAG0_scaffold013	RAG0_03286	314981	316950	None	5034	348	27856	No_constitutive_exon_found_in_species
GGTACGTTGCAGAGGGGGTTTAAGGGGATCTGGTGCTAAATGGGATATAGGC	370852	370966	371016	370964	-1	RAG0_scaffold013	RAG0_03312	370424	371259	None	5034	348	27856	No_constitutive_exon_found_in_species
GGAATAGAATTGGGAGGGTTTGAAAAGTTGTGAGCTAATAGGGATGATAGGA	328535	328788	328485	328537	1	RAG0_scaffold016	RAG0_03918	327691	328788	None	5034	348	27856	No_constitutive_exon_found_in_species
GGTTAGCAAGTCTATACTGTGGAATGATCCATTGACTAACGGGATTACAGTG	330261	330804	330211	330263	1	RAG0_scaffold016	RAG0_03919	330005	330804	None	5034	348	27856	No_constitutive_exon_found_in_species
TTCTGCTATAGCATATAGGTATTTGAACTCTCTAAATGGGGTCGGAATAGGA	340058	340158	340008	340060	1	RAG0_scaffold016	RAG0_03923	339827	340583	None	5034	348	27856	No_constitutive_exon_found_in_species
AAGCGCAGACTGGCACACTTTCGCACAGCAGGGAACTGATGGGATTACAGTG	340210	340253	340160	340212	1	RAG0_scaffold016	RAG0_03923	339827	340583	None	5034	348	27856	No_constitutive_exon_found_in_species
ACAACAAACCACGCGCGCCCAACGACTTAGATAATTCTGACGGGTCAGAGTG	379373	379480	379323	379375	1	RAG0_scaffold016	RAG0_03938	376726	379480	None	5034	348	27856	No_constitutive_exon_found_in_species
AGCGGGCCAGCCCCCTCTAGCGTCCGACTCAATACTAACGGGACGTGTAGCA	328290	328536	328240	328292	1	RAG0_scaffold028	RAG0_06025	327130	328936	None	5034	348	27856	No_constitutive_exon_found_in_species
CTCTTTCCGTCTGAGTGTGTGTGTATCATGAGCTAATGGAGGGAATACAGGC	332570	334026	332520	332572	1	RAG0_scaffold028	RAG0_06027	332434	334330	None	5034	348	27856	No_constitutive_exon_found_in_species
GGAGGCTGGTAAGGCGATCGCAGATTGAATCGATTGAAAAAATGGGATAGTG	139341	139453	139291	139343	1	RAG0_scaffold018	RAG0_04354	138529	140562	None	5034	348	27856	No_constitutive_exon_found_in_species
CGTTCAGCGTCCGAAGCGAATGAAGTATTATAGCTAATGGGATGGTATAGGT	283038	283556	283606	283554	-1	RAG0_scaffold018	RAG0_04411	282420	284493	None	5034	348	27856	No_constitutive_exon_found_in_species
GTGTTTGAAGAAAGGTGGCTAGATGCAATGGTCAACTGATAGGTGGGAAGCA	386377	386444	386494	386442	-1	RAG0_scaffold018	RAG0_04453	385939	387419	None	5034	348	27856	No_constitutive_exon_found_in_species
TTGCCCCTTTTTGTCCTTTTTTAAGGAAGAAGCTAATTGTAGGGACGTAGGT	55037	55523	54987	55039	1	RAG0_scaffold058	RAG0_18101	54710	58096	None	5034	348	27856	No_constitutive_exon_found_in_species
CCAAGTCCCTTTGACAGCCTTACTATTAAGTATTTACTAACAGGGAGCAGGA	307434	307481	307531	307479	-1	RAG0_scaffold058	RAG0_09867	305693	307757	None	5034	348	27856	No_constitutive_exon_found_in_species
GCAGAGGAAGCGCGAGGAAGGGGACCAGTATGGCGAGGAAGGGAATCCAGGA	390616	390906	390956	390904	-1	RAG0_scaffold058	RAG0_09900	390616	398336	None	5034	348	27856	No_constitutive_exon_found_in_species
GCAGCACAGACTCAACTTCTTGGGATTTTACTCTAACATTGGGCAATTAGCA	31588	31778	31828	31776	-1	RAG0_scaffold037	RAG0_07198	31588	35657	None	5034	348	27856	No_constitutive_exon_found_in_species
TCAGTAAGTGATTCTTAGAGTCTATTCTGGATTGTGCTGACAGGGAGCAGAA	191641	191685	191591	191643	1	RAG0_scaffold037	RAG0_07260	190798	191685	None	5034	348	27856	No_constitutive_exon_found_in_species
GGTATGTTCTGAATCTGGAAGTGTTTGGACATTGGCTAATAAATGGGTAGAG	340916	341221	340866	340918	1	RAG0_scaffold037	RAG0_07324	340269	341221	None	5034	348	27856	No_constitutive_exon_found_in_species
ATCGATCTTTCTCTATAAAAATTTTAATAAAAAAAGCTAATGGAGGGTAGGA	190071	190491	190021	190073	1	RAG0_scaffold068	RAG0_10811	187354	191925	None	5034	348	27856	No_constitutive_exon_found_in_species
TGGTGGTGACATGGAGTTAGCGAGGGTGCTTTTGCTGATGGGAATTATAGGA	191370	191538	191320	191372	1	RAG0_scaffold068	RAG0_10811	187354	191925	None	5034	348	27856	No_constitutive_exon_found_in_species
TCAGGTAATATACCCAATACGTTAATTGAGGACGTTTCTAATATGGGCAGAT	285199	285270	285149	285201	1	RAG0_scaffold068	RAG0_10845	284952	287407	None	5034	348	27856	No_constitutive_exon_found_in_species
AGACATTTACAGATTCTGGAGATTATTGCCTTACTAATCCCGGGATATAGAC	352530	352615	352480	352532	1	RAG0_scaffold068	RAG0_10872	352470	354723	None	5034	348	27856	No_constitutive_exon_found_in_species
ATAGCTTCGATTGCACCAATTAGACATATGCTGATTCGGATGGGGACTAGGT	385313	385333	385383	385331	-1	RAG0_scaffold068	RAG0_10887	383759	385631	None	5034	348	27856	No_constitutive_exon_found_in_species
AATCGCTCATATCCCACTATCAGCAACCAAATATTAATGTGAAAGGGTAGGA	102966	103160	103210	103158	-1	RAG0_scaffold025	RAG0_05500	102659	103565	None	5034	348	27856	No_constitutive_exon_found_in_species
ATATATTTGCTGTAAATGTTAATCGCTAAGTACCTCTCGGGCGCGAAAAGTG	141539	141701	141751	141699	-1	RAG0_scaffold025	RAG0_05516	141011	142674	None	5034	348	27856	No_constitutive_exon_found_in_species
AGATGCATGAAAGATTAATATCTCGGCATATATACTGACCGGGTAATCAGCA	150425	150559	150375	150427	1	RAG0_scaffold025	RAG0_05519	149746	151394	None	5034	348	27856	No_constitutive_exon_found_in_species
AACACCAAAGAGGCTATCCAGCATCCTCGCAATGCCTGTCCGGGGTATAGTG	176956	177068	177118	177066	-1	RAG0_scaffold025	RAG0_05528	176934	177506	None	5034	348	27856	No_constitutive_exon_found_in_species
CCTACCCCAGTAAGAAAGGATTTGAAACAAGACGCTAATGAAATGGGCAGCT	191396	191759	191809	191757	-1	RAG0_scaffold025	RAG0_05534	191396	192587	None	5034	348	27856	No_constitutive_exon_found_in_species
AGGTAGGCTTTGCAATCCTAACAATGCTTTGCAACTGACCGGATGGGCAGGA	288944	289138	289188	289136	-1	RAG0_scaffold025	RAG0_05571	288553	289215	None	5034	348	27856	No_constitutive_exon_found_in_species
TAAGATACATCAGACTATGTCTTAACCATACAATACTAATAGGGATTTAGGC	27735	27935	27685	27737	1	RAG0_scaffold022	RAG0_05024	25578	29135	None	5034	348	27856	No_constitutive_exon_found_in_species
GGTATGTATTCCTTGCAATTCAAAGGCCATCTAACTGACTGGGCACGTAGCT	155460	155481	155410	155462	1	RAG0_scaffold022	RAG0_05076	154866	155481	None	5034	348	27856	No_constitutive_exon_found_in_species
TGCGTACGTTAAACGTGTCCCCCTTTCTGATCCTCACTCATCGGGAATAGTC	185747	185801	185697	185749	1	RAG0_scaffold022	RAG0_05085	185532	185926	None	5034	348	27856	No_constitutive_exon_found_in_species
GTATGGTTATCCAAGGCATCAAGCTCCCAGAAAATGCTAATGGGAGATAGGA	208744	209581	209631	209579	-1	RAG0_scaffold022	RAG0_05095	208744	209925	None	5034	348	27856	No_constitutive_exon_found_in_species
GTACGTTTCGGTCTGAGGTTACTGTCACTGCCACCAACTTACGGGTACAGAA	213847	214383	214433	214381	-1	RAG0_scaffold022	RAG0_05097	213847	214852	None	5034	348	27856	No_constitutive_exon_found_in_species
TGGTACCTGGAGGAAGAGAGATGGTGTGATTGCTGACTTTGGGGATGCAGGT	61991	62105	62155	62103	-1	RAG0_scaffold040	RAG0_07677	61991	62717	None	5034	348	27856	No_constitutive_exon_found_in_species
TGCTATTATCGTCGGGTCTTGCATTTATATGGGAAGCTGGGTAAAGATAGGC	120766	121005	120716	120768	1	RAG0_scaffold040	RAG0_07693	120561	121005	None	5034	348	27856	No_constitutive_exon_found_in_species
CTGAAACCAAGATTGTATGTACGTACATCTTACTGACGGGGAATGTGTAGAA	123379	123677	123329	123381	1	RAG0_scaffold040	RAG0_07695	122999	123677	None	5034	348	27856	No_constitutive_exon_found_in_species
TCCTTCTTCGTATCATTGCTGGTTGGAATGTGCTGACTTGGGATGTGAAGAT	246124	246200	246074	246126	1	RAG0_scaffold040	RAG0_07738	245284	246200	None	5034	348	27856	No_constitutive_exon_found_in_species
AGAATTCCCGTGAGCTCAGTAATGGTCGAAGGCTAACGATGTGTGGGTAGAT	247661	248497	247611	247663	1	RAG0_scaffold040	RAG0_07739	247241	249752	None	5034	348	27856	No_constitutive_exon_found_in_species
TTGAAGGTACGAACACCTCCTTGCGCCAAGCCGTATGCTTATGGGGTCAGGT	282530	284093	282480	282532	1	RAG0_scaffold040	RAG0_07752	282084	284093	None	5034	348	27856	No_constitutive_exon_found_in_species
CTTTTTTAAAACTAGTAAATGTAGGGGCCAAAGGCTGACATGGGAGCCAGGA	322267	323274	323324	323272	-1	RAG0_scaffold040	RAG0_07765	322039	323659	None	5034	348	27856	No_constitutive_exon_found_in_species
AGAAGAGATGAGTGATAGTTGATGCTGACTCATACGATTATATAGGGTAGGC	112429	112833	112883	112831	-1	RAG0_scaffold056	RAG0_09564	110615	113751	None	5034	348	27856	No_constitutive_exon_found_in_species
GATCAGTCGCAATTTCGTAACACGACGTACATGCTGACGGGACAGTAAAGTT	110864	111233	111283	111231	-1	RAG0_scaffold056	RAG0_09564	110615	113751	None	5034	348	27856	No_constitutive_exon_found_in_species
CAGCGTAAGTTATCTCATGCGTCGAAAGTGATCTAAGCTAACTGGGACAGGC	232455	232592	232405	232457	1	RAG0_scaffold056	RAG0_09608	231577	233373	None	5034	348	27856	No_constitutive_exon_found_in_species
GCGTACGTGTGATGCCTCATAGAAATGTGCAAATCCTAATGGGTATGCAGTG	255631	256952	255581	255633	1	RAG0_scaffold023	RAG0_05264	255043	257181	None	5034	348	27856	No_constitutive_exon_found_in_species
TAAGCAAGCAACCTCTGGTGCTACTGTAGCAATGCTGGTATGTGGGGAAGGC	341668	341722	341618	341670	1	RAG0_scaffold023	RAG0_05297	340873	341853	None	5034	348	27856	No_constitutive_exon_found_in_species
CCACTTTTGAATCCAATAATCGTGCTTGGCTGATAGTACGGGGGATACAGCT	375760	375940	375990	375938	-1	RAG0_scaffold023	RAG0_05307	375344	376334	None	5034	348	27856	No_constitutive_exon_found_in_species
GCTCCGAGAGAGGTGGTTGAGAGTATTGCGACGCTGATGGGCATGAACAGAG	190285	190444	190235	190287	1	RAG0_scaffold024	RAG0_05386	190003	190855	None	5034	348	27856	No_constitutive_exon_found_in_species
ACCCTAATGGTTATTACTTTGTTAATATTACATGCGTACTGCCGGGACAGCA	212032	212248	212298	212246	-1	RAG0_scaffold024	RAG0_05395	212032	213335	None	5034	348	27856	No_constitutive_exon_found_in_species
CTGAATATTCATTTCAAGTGAAGGCTGGTTGCTAATAGAGATTGGGACAGAC	327440	328586	328636	328584	-1	RAG0_scaffold024	RAG0_05433	325402	328690	None	5034	348	27856	No_constitutive_exon_found_in_species
TTTGTTCTCGAGAGAGTTGGGTTCGAGATTGTACTGTGAGGGGGATTCAGGT	337798	337847	337748	337800	1	RAG0_scaffold024	RAG0_05437	336495	338588	None	5034	348	27856	No_constitutive_exon_found_in_species
AAACGTACGATAATTGGAAGAAGCCATGAATCAATCGTTGGGACGGATAGGA	72463	72502	72413	72465	1	RAG0_scaffold026	RAG0_05632	72150	72991	None	5034	348	27856	No_constitutive_exon_found_in_species
ACTGTGGTGGTGTTTTTTTGGGTTCCGATGATTGGCTAATATGGGAATAGGG	168600	168700	168750	168698	-1	RAG0_scaffold026	RAG0_05673	168600	169850	None	5034	348	27856	No_constitutive_exon_found_in_species
GTCAGTAACCGCTATCGCGCCAGGAAACGTTGCTCATTGGGTGTGGATAGGA	209539	210199	210249	210197	-1	RAG0_scaffold026	RAG0_05688	207838	210540	None	5034	348	27856	No_constitutive_exon_found_in_species
TTCTGCATAAAAAGGCTCAAAATCAATGCTAATTACTTTGGGATGAACAGAA	260895	261113	261163	261111	-1	RAG0_scaffold026	RAG0_05710	260206	262625	None	5034	348	27856	No_constitutive_exon_found_in_species
ACAGCAATTTGAGATGGAGAGCTACTAGAGCTAACAAGGGGAATTGAAAGGC	290209	290344	290159	290211	1	RAG0_scaffold026	RAG0_05724	289882	290344	None	5034	348	27856	No_constitutive_exon_found_in_species
ATGTAACTAGGACGACCCTCGACCACTGATTCTGATATGTCAGGGGCTAGGA	351779	351889	351939	351887	-1	RAG0_scaffold026	RAG0_05744	351055	352350	None	5034	348	27856	No_constitutive_exon_found_in_species
AGAGTACGTTCTTCGAACGAGTTGAAAGAGTTCACTAATGTGGGAGATAGCT	124891	126609	126659	126607	-1	RAG0_scaffold035	RAG0_06988	124814	127213	None	5034	348	27856	No_constitutive_exon_found_in_species
TGTAAGTTTCTCACTTTGAGCTAGTTAGATCTCGTCACTGACGGGTACAGGA	277114	277398	277448	277396	-1	RAG0_scaffold035	RAG0_07051	276908	278140	None	5034	348	27856	No_constitutive_exon_found_in_species
TAAGTCATTCCTAATGCCCATGGCGAATATTTCAGCTGATGGGAAAACAGTA	277008	277063	277113	277061	-1	RAG0_scaffold035	RAG0_07051	276908	278140	None	5034	348	27856	No_constitutive_exon_found_in_species
GGAGCGTTCAAGCTATGATTTGAAAGAAAGATTCATTGACCGGGTAACAGGC	52335	52584	52634	52582	-1	RAG0_scaffold062	RAG0_10180	52335	53045	None	5034	348	27856	No_constitutive_exon_found_in_species
GAACAGGTCTTGATAGCTTGTGGAAAGTATAACGAAGCGGGATAACGCAGCG	90447	90667	90717	90665	-1	RAG0_scaffold062	RAG0_10198	90185	92317	None	5034	348	27856	No_constitutive_exon_found_in_species
TTGTGGCCGTATGACGAAATAATCGTATACGATGATGTGGGAGCGTAAAGCA	29267	29437	29217	29269	1	RAG0_scaffold069	RAG0_10905	29143	29437	None	5034	348	27856	No_constitutive_exon_found_in_species
TTCGATTGATATAACCGCTTAACTGTCAATTCTGTACTACCGGGAGGAAGGG	266574	266642	266692	266640	-1	RAG0_scaffold069	RAG0_10993	266248	267075	None	5034	348	27856	No_constitutive_exon_found_in_species
GTGCTCTTCGACTTATCATACACGCGAACACATACTCACATACGGGACAGCT	225792	226377	225742	225794	1	RAG0_scaffold027	RAG0_05842	225310	226750	None	5034	348	27856	No_constitutive_exon_found_in_species
GGTAAGTCTGAATGCACCGACCAGAATACCGAATCTAACGAGGGTAACAGAT	280900	281126	281176	281124	-1	RAG0_scaffold027	RAG0_05872	280900	283499	None	5034	348	27856	No_constitutive_exon_found_in_species
CGAGTAAGTCTCCTCACTTCTCTGCTTACAGTCACTGACTTGCGGGAAAGGC	335406	335584	335634	335582	-1	RAG0_scaffold027	RAG0_05897	335406	336236	None	5034	348	27856	No_constitutive_exon_found_in_species
GCCATTTGGTCTCCGCAAATTTCCATCCAAACCACTGACACGGGATATAGGT	211220	211321	211371	211319	-1	RAG0_scaffold029	RAG0_06135	209853	214648	None	5034	348	27856	No_constitutive_exon_found_in_species
ACCAATCCTGCGGATCTGGTTTGTATGGGGCTAATTGATAGGGATTATAGGT	217933	218122	218172	218120	-1	RAG0_scaffold029	RAG0_06137	217522	218334	None	5034	348	27856	No_constitutive_exon_found_in_species
CGCCATCATGAAAAAATCCCCGATTGTCAAAGGTTCTAACGGGTAAATAGCT	267584	268587	268637	268585	-1	RAG0_scaffold029	RAG0_06160	267584	268724	None	5034	348	27856	No_constitutive_exon_found_in_species
TATGTACCTGCTTTACATTGCGACATTAGGATGGCAACTGACTGGGATAGCG	276213	276299	276349	276297	-1	RAG0_scaffold029	RAG0_06164	275583	277237	None	5034	348	27856	No_constitutive_exon_found_in_species
GCTTGTTACCGGATCTCTAAAAGACAAGCGATGCTAAGGGTGAGAATTAGGT	58241	58637	58687	58635	-1	RAG0_scaffold122	RAG0_14554	57798	59450	None	5034	348	27856	No_constitutive_exon_found_in_species
AGGGGTGGTCGAGAAACGAGAGATTGGAAGGGGATGCTGATGGGGCGCAGAG	119739	119776	119689	119741	1	RAG0_scaffold122	RAG0_14575	119166	119776	None	5034	348	27856	No_constitutive_exon_found_in_species
ATAACCTTTCAGTACGGTTGTGTGATGAACAAAAAATGGATGGGTGGAAGGA	150838	150968	150788	150840	1	RAG0_scaffold122	RAG0_14586	146343	151819	None	5034	348	27856	No_constitutive_exon_found_in_species
TGACATAATTTAATTGACGAAATTGAAGATGTGGTAGCATGGGGAATTAGGT	201202	201365	201415	201363	-1	RAG0_scaffold067	RAG0_10703	200784	201484	None	5034	348	27856	No_constitutive_exon_found_in_species
ATCTCTATGTTTCGAGGTATGACTTCGAAGCTCGAAAACTGGGACGTCAGGG	207121	207180	207071	207123	1	RAG0_scaffold067	RAG0_10707	207065	207360	None	5034	348	27856	No_constitutive_exon_found_in_species
AGGTATAGTCAAGCCTGACAACTGATGTTCAAGCTAACCACAGCGGGTAGAC	182891	183175	182841	182893	1	RAG0_scaffold105	RAG0_13623	182350	184954	None	5034	348	27856	No_constitutive_exon_found_in_species
GATATCTTCTGAACTGTCCAGGATATCCAGTCTCTTTATGGGCAAAACAGAG	81841	81934	81984	81932	-1	RAG0_scaffold031	RAG0_06387	81041	82539	None	5034	348	27856	No_constitutive_exon_found_in_species
CAAAATTTAAAAAAAAAAAAAAAAAACAATTGCTGACGGTGGGGAAACAGTG	25531	25777	25827	25775	-1	RAG0_scaffold032	RAG0_06482	25531	27738	None	5034	348	27856	No_constitutive_exon_found_in_species
GAGATGAATGTCTGACATATGAAATCGTGTCTTGTCATGGGCATGGGCAGCA	66285	66447	66497	66445	-1	RAG0_scaffold036	RAG0_07095	65730	67001	None	5034	348	27856	No_constitutive_exon_found_in_species
AGGGAGCGTGCGAATCGATGGAAACTGAGGCTGACTGTGGGATAATACAGGG	202175	204483	204533	204481	-1	RAG0_scaffold036	RAG0_07150	201901	204671	None	5034	348	27856	No_constitutive_exon_found_in_species
CTGAGCTTGCGATGTCTGGGGGAGAATGGGTGCTAATGATGTGGGTGCAGTT	304098	304184	304234	304182	-1	RAG0_scaffold036	RAG0_07186	304098	305028	None	5034	348	27856	No_constitutive_exon_found_in_species
CTATTTTCTTGGATGTCTGGCTTCTATGATTGCTGGCTAATGATGGGCAGAA	181452	181575	181625	181573	-1	RAG0_scaffold104	RAG0_13504	181452	183237	None	5034	348	27856	No_constitutive_exon_found_in_species
AGGTATGTACCTAGGTGGTACCTAGGTACCTACCTACCTTGGGTATGTAGGA	94186	94268	94318	94266	-1	RAG0_scaffold055	RAG0_09438	94123	94909	None	5034	348	27856	No_constitutive_exon_found_in_species
TATTTCTTGCATTTCAACTCAGATGAATACACATACTAAATGGGGATTAGCA	236457	238154	236407	236459	1	RAG0_scaffold055	RAG0_09497	236082	238154	None	5034	348	27856	No_constitutive_exon_found_in_species
GCTGGTAAGGCATCAATCCCTCTTAGATATACAAAAGCTAAATAGGGCAGAT	288292	288951	288242	288294	1	RAG0_scaffold055	RAG0_09517	288107	289664	None	5034	348	27856	No_constitutive_exon_found_in_species
ATGGTACGTAAAAGTTGATATAGTACATGGGCATAGCTGACGGGAAATAGGT	193901	193995	193851	193903	1	RAG0_scaffold038	RAG0_07417	193403	196900	None	5034	348	27856	No_constitutive_exon_found_in_species
GCAAGTTATCATGCCGCATTTTCAATTCGATTGCTAACCAGGGACTATAGCC	146170	146478	146528	146476	-1	RAG0_scaffold043	RAG0_08263	144659	147753	None	5034	348	27856	No_constitutive_exon_found_in_species
AGGTAAGATGCCCTTGAGTCAAATTTGCGGCAAGAACTAACTGGGAATAGAT	186802	187755	187805	187753	-1	RAG0_scaffold043	RAG0_08277	186802	189538	None	5034	348	27856	No_constitutive_exon_found_in_species
GAAGTAGAATGTTCCTGTAACGACACAGACTGATAGATAGGGTACAACAGGA	40180	40261	40130	40182	1	RAG0_scaffold046	RAG0_08522	38739	41112	None	5034	348	27856	No_constitutive_exon_found_in_species
TTTGAATGTTCAGTAGAGCCACATTAAGCTTGTTCCGACTTTGGGGATAGAT	50958	51130	51180	51128	-1	RAG0_scaffold046	RAG0_08526	50482	51721	None	5034	348	27856	No_constitutive_exon_found_in_species
GTAAGGCGCATTTTCTGGTAGAATTGGAGGTTGGGCTAATTTGGGGAAAGGA	131731	131794	131844	131792	-1	RAG0_scaffold046	RAG0_08556	130931	132406	None	5034	348	27856	No_constitutive_exon_found_in_species
ATAAAATTGCAGACTCTGACTCAACTCTCCCCCTGGCACGGAAGGGCTAGGC	190820	190914	190964	190912	-1	RAG0_scaffold041	RAG0_07879	190687	192733	None	5034	348	27856	No_constitutive_exon_found_in_species
CCCGAACACATCTGGATCATAGCTCAGCTCACTAACTGGGGGCAAAACAGGA	49184	49230	49134	49186	1	RAG0_scaffold045	RAG0_08429	47284	49230	None	5034	348	27856	No_constitutive_exon_found_in_species
CGGTACATATGCGTCAGCTCGGTTGGAAACCTGTAACTGATTAGGGGTAGAT	105331	105465	105515	105463	-1	RAG0_scaffold045	RAG0_08449	104695	105622	None	5034	348	27856	No_constitutive_exon_found_in_species
GGAGATGGAACAAGGGGCGAGACAGTGAGGCTGATCGTTCTGGGGTGTAGGT	259548	259689	259498	259550	1	RAG0_scaffold045	RAG0_08499	259125	259689	None	5034	348	27856	No_constitutive_exon_found_in_species
CGAGTTTGAAGATGACTGCAGGTATACAGAAGTACGCGATTGGGTGGTAGAA	122506	122569	122456	122508	1	RAG0_scaffold075	RAG0_11419	122377	123567	None	5034	348	27856	No_constitutive_exon_found_in_species
TCGAAGTAAGGGAGAGAAGGTGGTTTACATGTGCTGATTGTTGGGAATAGTA	225770	228559	225720	225772	1	RAG0_scaffold075	RAG0_11453	225502	228559	None	5034	348	27856	No_constitutive_exon_found_in_species
TACATGCATGAACTACGCTTCCAGAAACGAGGACTAACATGGGATTATAGCT	109063	111623	109013	109065	1	RAG0_scaffold047	RAG0_08648	108869	111623	None	5034	348	27856	No_constitutive_exon_found_in_species
TCTCTGTCCTGAATATGAGACCATGAATACTTGCTAAGCGGAGGGCACAGGA	139953	140082	139903	139955	1	RAG0_scaffold047	RAG0_08660	139271	140082	None	5034	348	27856	No_constitutive_exon_found_in_species
GACTTGTGTGCTGAGAAGATAGTTTGAGGCGCAAGCTAATGGGATGCTAGAA	140529	140622	140672	140620	-1	RAG0_scaffold047	RAG0_08661	140410	141109	None	5034	348	27856	No_constitutive_exon_found_in_species
ACGGGCGATCAGTTCATTTCGAGGACTATGCTAACGAACGGGAGTTACAGTC	77344	77487	77294	77346	1	RAG0_scaffold052	RAG0_09126	77273	77891	None	5034	348	27856	No_constitutive_exon_found_in_species
GGAGGTTTGAATTTCTTTCTAATAGTGAAGGCTGTACTGAAAGGGTTTAGGT	93242	93433	93483	93431	-1	RAG0_scaffold101	RAG0_13244	92459	93951	None	5034	348	27856	No_constitutive_exon_found_in_species
AGCTTGTTCTTCAACCAGACACAACTTCAAGTATGCTAACGGGATTATAGTC	185425	185620	185375	185427	1	RAG0_scaffold101	RAG0_13276	185082	185620	None	5034	348	27856	No_constitutive_exon_found_in_species
AAGCCAATTACAACAAGATGCACTTCTCTAATTATTGAACAGGGTCGCAGGT	12605	13455	12555	12607	1	RAG0_scaffold134	RAG0_15197	12006	13455	None	5034	348	27856	No_constitutive_exon_found_in_species
GCCTCAATAATGTGGCGAGGAGGTTTAAATAGTTTGGGCTGACCAAGAAGAC	85410	85598	85360	85412	1	RAG0_scaffold134	RAG0_15222	85074	86802	None	5034	348	27856	No_constitutive_exon_found_in_species
CAGGACTGTTTGGGCAGGATTTGAGGACCTACGAACTGATTGATGGGTAGAT	75636	75726	75776	75724	-1	RAG0_scaffold049	RAG0_08841	74762	75896	None	5034	348	27856	No_constitutive_exon_found_in_species
CTAGAAACATTTTTGTTACGACTAGTAAAACCAACCTCTAATGGGATTAGGT	118967	119500	118917	118969	1	RAG0_scaffold049	RAG0_08861	118721	121352	None	5034	348	27856	No_constitutive_exon_found_in_species
GGTAGGTACGTGCCCTAGTCCTCAACACTCCACTGCTAACGGGCTAACAGGA	201657	201688	201607	201659	1	RAG0_scaffold085	RAG0_12177	199932	201688	None	5034	348	27856	No_constitutive_exon_found_in_species
GGTAATCTGATCTTTCTGTCGCATTTTACACTGCTGACTGGGTGAAACAGCT	63759	63902	63952	63900	-1	RAG0_scaffold050	RAG0_08940	63361	64705	None	5034	348	27856	No_constitutive_exon_found_in_species
TCTCATCCTAAATACTTCAAAATGGTACAACTGCTGACTCGGGTAATCAGAA	70530	70662	70712	70660	-1	RAG0_scaffold050	RAG0_08944	70237	72309	None	5034	348	27856	No_constitutive_exon_found_in_species
GACCCGAACCCCTTGCCTCTTGCATCACACTGACTTGAGACGGGAAATAGCC	91382	91453	91332	91384	1	RAG0_scaffold050	RAG0_08951	91125	92381	None	5034	348	27856	No_constitutive_exon_found_in_species
AGGAAGGAGTCGAGGAAGAATGATGAAATTGTCTGTATCTTGGGATACAGAC	112304	112349	112254	112306	1	RAG0_scaffold050	RAG0_08958	111499	112349	None	5034	348	27856	No_constitutive_exon_found_in_species
CCATCATACATACCTAGCCCACTTTCTTCACTTCATCTACTGGGAATTAGTT	161677	161865	161627	161679	1	RAG0_scaffold050	RAG0_08973	160852	162461	None	5034	348	27856	No_constitutive_exon_found_in_species
TATCTCAGTAAGTACCAAGTCGATTTTGAAGAATCTACTAACAAGGGCAGAA	202786	204321	204371	204319	-1	RAG0_scaffold051	RAG0_09086	202786	205016	None	5034	348	27856	No_constitutive_exon_found_in_species
AAACCGAACAACCTCTCCTTGACGATAGAACACCGCTGACAGCAGGGTAGGG	173781	173912	173731	173783	1	RAG0_scaffold054	RAG0_09392	173675	174133	None	5034	348	27856	No_constitutive_exon_found_in_species
GGGATGGAGACCAGAATCTTGGGGACTGAGTGCTAACTGATGGTGGGTAGAA	182267	182346	182396	182344	-1	RAG0_scaffold054	RAG0_09396	182267	187194	None	5034	348	27856	No_constitutive_exon_found_in_species
GAGTCAGAGAGCAATCGTCTTTGCAGGCGCATACTGACAAGGAGGGGTAGAT	70730	70828	70878	70826	-1	RAG0_scaffold065	RAG0_10466	70730	71044	None	5034	348	27856	No_constitutive_exon_found_in_species
CAAGGTGGGCGCATTCTACGAGGCTGTAGCCAAGGGCTAATGAGGGATAGGG	30583	30796	30846	30794	-1	RAG0_scaffold059	RAG0_09911	30583	31085	None	5034	348	27856	No_constitutive_exon_found_in_species
CCTAGAACTGGGGACTACCGCTGCCCAAAACAACCACTAATCGGGAACAGGT	81170	81566	81616	81564	-1	RAG0_scaffold059	RAG0_09934	80532	82049	None	5034	348	27856	No_constitutive_exon_found_in_species
CCTCCTCTGCGTCCGAGACGGGAAGCAGTGAAGATAACCAAGGGAAAAAGCA	51901	52325	52375	52323	-1	RAG0_scaffold061	RAG0_10095	51371	52421	None	5034	348	27856	No_constitutive_exon_found_in_species
ATACCCTCAGCACAGCGATTGAACTCTTCTCTAATTGCTCGGGGATTCAGAG	140248	140457	140507	140455	-1	RAG0_scaffold063	RAG0_10338	140248	140829	None	5034	348	27856	No_constitutive_exon_found_in_species
CACTATTGACAGAATACCGAAAGCTCTGCTTACAAACATGAAATGGGAAGCC	47769	48466	47719	47771	1	RAG0_scaffold064	RAG0_10384	47560	49781	None	5034	348	27856	No_constitutive_exon_found_in_species
GTTTTGCGGACGTCTGGGATTTCTGGGAGGGAAGAACAACATATGGGGAGAT	53221	53884	53171	53223	1	RAG0_scaffold064	RAG0_10386	52552	55267	None	5034	348	27856	No_constitutive_exon_found_in_species
TCGCGTACTAAACTAGTATGTAGCCTACCCCTCAGCAGAAAGACGGGTAGAG	50432	50762	50812	50760	-1	RAG0_scaffold091	RAG0_12566	50432	51804	None	5034	348	27856	No_constitutive_exon_found_in_species
CGACTCTCTCGTTTGTGAAGTTTCGAATAGCTCCTACTGAAGGGATGAAGAC	48950	49095	48900	48952	1	RAG0_scaffold115	RAG0_14190	48750	49767	None	5034	348	27856	No_constitutive_exon_found_in_species
GAGGAGGAGAAGTATATACTGATTCAGAGCTTTATATATAAGAAAGGGAGCC	111479	111749	111429	111481	1	RAG0_scaffold115	RAG0_14207	110918	111749	None	5034	348	27856	No_constitutive_exon_found_in_species
TGAGTTTTTTCCACCTTGATTGCCTACGAATCATAACTAACAGAGGGCAGTA	23374	24714	23324	23376	1	RAG0_scaffold121	RAG0_14478	22938	24714	None	5034	348	27856	No_constitutive_exon_found_in_species
TGCGATTTCCATATTGCAAAATGGGATGTTTCCGTAGATCAGGGGGACAGAT	35256	35540	35590	35538	-1	RAG0_scaffold121	RAG0_14484	35256	36215	None	5034	348	27856	No_constitutive_exon_found_in_species
ATATCGGGTGTTAGAAGTCTGTCTTATATATCCCTGCTTGGGCGGCGAAGCC	62947	63012	62897	62949	1	RAG0_scaffold121	RAG0_14494	62467	63101	None	5034	348	27856	No_constitutive_exon_found_in_species
GACAAGCCAACTGAAATTAGATCGGGAGTAGTGTTCACAGATGGGTACAGAC	129152	129245	129102	129154	1	RAG0_scaffold097	RAG0_12978	128793	130633	None	5034	348	27856	No_constitutive_exon_found_in_species
CTACCAGTTTACCTTGTAATACAGGACATAACTAAAATTTGGGGATGCAGAC	160523	160817	160867	160815	-1	RAG0_scaffold097	RAG0_12990	160523	161322	None	5034	348	27856	No_constitutive_exon_found_in_species
GGGGTTAGCGAAGCAGGGGAGTGTGGCAACTGAAGGAGGGGTTATGAAAGTT	140505	140759	140809	140757	-1	RAG0_scaffold074	RAG0_11370	140024	140964	None	5034	348	27856	No_constitutive_exon_found_in_species
ATTATAGATCCAATCCAGCTTTCAAATTATCAAACTAACGAGGGTAATAGGT	39908	40034	40084	40032	-1	RAG0_scaffold103	RAG0_13368	38674	40198	None	5034	348	27856	No_constitutive_exon_found_in_species
GTTTTTTTTCTCCTGCGAGTGCTGGAAAGTATTGCTAATCATTGGGACAGTA	167318	167447	167268	167320	1	RAG0_scaffold103	RAG0_13409	165930	167447	None	5034	348	27856	No_constitutive_exon_found_in_species
TATATCTCATTCACCCTACTAACAATCCCTTTCTGAGCTGACGGGAACAGGA	34132	34486	34082	34134	1	RAG0_scaffold149	RAG0_15888	33136	34486	None	5034	348	27856	No_constitutive_exon_found_in_species
GAAGGAGGACGAGGAGCAAGAGGAAAGAGGCTGACGGGTGTGATGAACAGGC	48965	49074	49124	49072	-1	RAG0_scaffold149	RAG0_15894	48688	49320	None	5034	348	27856	No_constitutive_exon_found_in_species
TATATCTACAGCTTCACTCTTCCCAGCGCCGCATACTGATAGGGCAATAGAG	141610	142126	141560	141612	1	RAG0_scaffold149	RAG0_15920	141320	142705	None	5034	348	27856	No_constitutive_exon_found_in_species
ACTACTTCTGATTTCTCTTCCTTGACTGGTAGCTGACAAGAGGGACACAGAC	142548	142705	142498	142550	1	RAG0_scaffold149	RAG0_15920	141320	142705	None	5034	348	27856	No_constitutive_exon_found_in_species
GTCTGATCCCGCTTGCATTTGCTTGCAAACCTTCTGAAGGGAAAATACAGCG	23833	23898	23948	23896	-1	RAG0_scaffold100	RAG0_13151	23675	24103	None	5034	348	27856	No_constitutive_exon_found_in_species
AAACAGAAGCATAGCAGGAACATAGAGCTGACATGGTTCCGGGTCGATAGAG	82647	82853	82903	82851	-1	RAG0_scaffold100	RAG0_13170	82518	83167	None	5034	348	27856	No_constitutive_exon_found_in_species
CAGTCTCGATCTTAGAGATCGAGAACCAAAACATAATTGACGGGAATTAGGT	138380	138487	138330	138382	1	RAG0_scaffold100	RAG0_13194	138210	139113	None	5034	348	27856	No_constitutive_exon_found_in_species
TTCCTAGATGTCTATTGGTGTCTCAAGAATAATTGCTAACTTGGGGACAGAG	54141	54243	54091	54143	1	RAG0_scaffold088	RAG0_12360	52991	54243	None	5034	348	27856	No_constitutive_exon_found_in_species
GGTGCTACCTGATGATGAAGCAATACTATATAGTTTACTAGGGATAATAGTC	5290	5374	5240	5292	1	RAG0_scaffold082	RAG0_11868	4926	5470	None	5034	348	27856	No_constitutive_exon_found_in_species
GTCAGTACTGGAATGCTGAAGTGCTGAGCGGAATGTTGACTGGTGGGTAGAT	72246	73280	72196	72248	1	RAG0_scaffold082	RAG0_11891	71356	74760	None	5034	348	27856	No_constitutive_exon_found_in_species
TGAGGCCAATATGATTCCCGTAGTAACAAGCTGACTCGGGATGATGCAAGAC	99688	99831	99881	99829	-1	RAG0_scaffold072	RAG0_11212	98968	100537	None	5034	348	27856	No_constitutive_exon_found_in_species
ACCAAGTACAGTGTCATTTTATGATTATCATACTGACTCCTTGGGAATAGTG	42244	42470	42194	42246	1	RAG0_scaffold123	RAG0_14658	39362	42470	None	5034	348	27856	No_constitutive_exon_found_in_species
TGTTTGAGATGTGGTTTTCTGGTATGAGTTGCTAATTTCTGAGGGCATAGTG	100312	100448	100262	100314	1	RAG0_scaffold123	RAG0_14683	99696	102474	None	5034	348	27856	No_constitutive_exon_found_in_species
TCAAGACACCTTATCCACTTTTTGTTCAACCACTAATCTCAACTGGGTAGGC	116723	116879	116929	116877	-1	RAG0_scaffold123	RAG0_14689	115633	117311	None	5034	348	27856	No_constitutive_exon_found_in_species
GGGTATTACACTTACTCGGATCTGTACTAGTACTGACCGCTCGGGTGAAGTT	180405	180444	180355	180407	1	RAG0_scaffold123	RAG0_14708	180039	180546	None	5034	348	27856	No_constitutive_exon_found_in_species
ATACTCAAGAATCAACGGCCCTTGAGACCATGTATTCTAATAATGGGCAGCA	33577	33804	33854	33802	-1	RAG0_scaffold139	RAG0_15442	32539	35484	None	5034	348	27856	No_constitutive_exon_found_in_species
ACTGGAACAGAGATTATGTTATGGGCGATGAGCTACTAAGACAGGGCCAGCG	119619	119636	119569	119621	1	RAG0_scaffold089	RAG0_12457	118766	119636	None	5034	348	27856	No_constitutive_exon_found_in_species
TGGATATGAGTGTGAGGCGGTAGGTCAAAGGCTGATGAAGGGGTGAACAGGC	79233	79326	79183	79235	1	RAG0_scaffold094	RAG0_12792	79049	79528	None	5034	348	27856	No_constitutive_exon_found_in_species
GGTAACGAAACTCGATCGAGCACAATTTTTCACGCACTGACAATGGGAAGGC	56047	56100	55997	56049	1	RAG0_scaffold076	RAG0_11489	55637	57325	None	5034	348	27856	No_constitutive_exon_found_in_species
AGTGAGTTTTCTGATTTTAAAATTGCGGGAGTTGACACTAACGGGGCGAGTG	61245	61317	61195	61247	1	RAG0_scaffold076	RAG0_11491	59624	61317	None	5034	348	27856	No_constitutive_exon_found_in_species
GTCGCAGATGGATGGATGGGAAGGATTAAGGGCATACTGACTGGGAATAGCT	75456	75513	75406	75458	1	RAG0_scaffold076	RAG0_11496	75247	75849	None	5034	348	27856	No_constitutive_exon_found_in_species
TATGTTGCTTTCATGCTTGGAATAGGGATAACTGGACTAATGGGAAGCAGCG	125244	125307	125357	125305	-1	RAG0_scaffold076	RAG0_11516	125244	125504	None	5034	348	27856	No_constitutive_exon_found_in_species
TTGAAAATCTGGGTTTGATTGCTTTCCCGGTGCATCCTGGGTGGGTGCAGAC	148314	148482	148264	148316	1	RAG0_scaffold076	RAG0_11525	147637	148482	None	5034	348	27856	No_constitutive_exon_found_in_species
AAGGGTAAGTTATTTGGGTCATGTGAGAAGGCAGTTTCTAATTGGGATAGAT	36620	36983	37033	36981	-1	RAG0_scaffold081	RAG0_11816	36620	37617	None	5034	348	27856	No_constitutive_exon_found_in_species
CATTTTTGTCCGATACTGATGGAAGATTGCTGATCATTGATGAGGGATAGAA	146093	146323	146043	146095	1	RAG0_scaffold127	RAG0_14897	145544	146323	None	5034	348	27856	No_constitutive_exon_found_in_species
CCTCCATCGAAGCAAGAGGGTGTTCATGCCACAAAGTCGGGGATGAATAGTA	159051	159268	159318	159266	-1	RAG0_scaffold127	RAG0_14903	157949	159382	None	5034	348	27856	No_constitutive_exon_found_in_species
TGGCACGGGTGGTGCTCAAGGAAGAGGAATGGTCGCTAATTTGGGAACAGGT	153856	153897	153806	153858	1	RAG0_scaffold077	RAG0_11601	152877	153897	None	5034	348	27856	No_constitutive_exon_found_in_species
GTTTCATGGCTCCTTGCAAATATTCATTTCGGCGGGAACGGGTACAATAGTT	176123	176221	176073	176125	1	RAG0_scaffold077	RAG0_11610	175224	177390	None	5034	348	27856	No_constitutive_exon_found_in_species
TCTGTGCAGTGAAGAATGAAGTTAACGATACTGGACTCGTGGTGGGCCAGGT	147719	147997	148047	147995	-1	RAG0_scaffold078	RAG0_11666	145297	148125	None	5034	348	27856	No_constitutive_exon_found_in_species
ATGAAGGAGTGAACGAGGGAAAAGTGCTAACGAGGACGTGTGGGCAATAGTG	136383	136441	136333	136385	1	RAG0_scaffold111	RAG0_13998	134570	136665	None	5034	348	27856	No_constitutive_exon_found_in_species
CGAAATATGTGTACGCCATCGGATCGCTAATATTCTAAAGGGTAAACAAGAC	53215	53353	53403	53351	-1	RAG0_scaffold079	RAG0_11695	53088	53667	None	5034	348	27856	No_constitutive_exon_found_in_species
GGTAGATGCATCCCGTCCCAGATCATACATGCATGTATTAACGGGTACAGGC	145499	146327	146377	146325	-1	RAG0_scaffold083	RAG0_12011	145499	146547	None	5034	348	27856	No_constitutive_exon_found_in_species
AGATCGCTCAGGGCTTTGATACAGGACCCACAAAAATCTAAGGGGCTCAGTA	42508	42647	42458	42510	1	RAG0_scaffold080	RAG0_11751	41161	42647	None	5034	348	27856	No_constitutive_exon_found_in_species
ACATGAGGAGTTTTGTGATTGAGTTGCATCACTTACTGATGATCGGGCAGCT	149881	149933	149983	149931	-1	RAG0_scaffold080	RAG0_11790	149536	150062	None	5034	348	27856	No_constitutive_exon_found_in_species
AGCTAGCGATTTGTCTGCGTAGAGGAGCCCACAGGCTAAAGTGGGAACAGAA	63685	63800	63850	63798	-1	RAG0_scaffold084	RAG0_12053	63257	65217	None	5034	348	27856	No_constitutive_exon_found_in_species
TCTCCTCTTTAGATGTCTGTTTGATTACTGCTAATGCAATGGGTATACAGAA	105870	106331	105820	105872	1	RAG0_scaffold086	RAG0_12239	104674	106331	None	5034	348	27856	No_constitutive_exon_found_in_species
CTCCCTCATTGTCCTTGTCTTTGGCCATCTTGATACTAACATCGGGGCAGTT	11760	11971	11710	11762	1	RAG0_scaffold140	RAG0_15516	11593	12808	None	5034	348	27856	No_constitutive_exon_found_in_species
AGTTTTCTTTTGCAAGGCATTCCAGACCCTTTGCTAACGTCTGGGGATAGTA	109345	109394	109444	109392	-1	RAG0_scaffold140	RAG0_15547	107933	109755	None	5034	348	27856	No_constitutive_exon_found_in_species
TCACTCACCTCCTGCGTAGACTAATGCCAAGTAGCAACGATGTGAGGGAGAT	132971	133079	132921	132973	1	RAG0_scaffold140	RAG0_15555	131748	133883	None	5034	348	27856	No_constitutive_exon_found_in_species
GCGCGGCTGATACATATTGCTTGGGCTATGGGAGCTGACTGGGTTGATAGGG	69336	69505	69555	69503	-1	RAG0_scaffold106	RAG0_13702	69336	69744	None	5034	348	27856	No_constitutive_exon_found_in_species
TGGTGGAAGACATCTATGTTGAAAATGAGGTTGTGCTGATGCAAGGGCAGGT	109811	110314	110364	110312	-1	RAG0_scaffold106	RAG0_13720	108647	110666	None	5034	348	27856	No_constitutive_exon_found_in_species
ACGCTTCACACGGTTTCTACCGGCGGCTCCTGGCATGAAGAAGGGTCCAGTT	136289	136555	136239	136291	1	RAG0_scaffold106	RAG0_13735	136104	136555	None	5034	348	27856	No_constitutive_exon_found_in_species
AAGTCTCGGTTCTGTCTTTCTGACTTGATGGGCACTTCTGACGGGACTAGGC	5728	5752	5678	5730	1	RAG0_scaffold098	RAG0_13010	5538	5752	None	5034	348	27856	No_constitutive_exon_found_in_species
AAGTTAACATCCAGGATTCTAAAGCCAAAAAGCGTCATAACACGGGACAGGA	60110	61085	60060	60112	1	RAG0_scaffold098	RAG0_13035	59122	62561	None	5034	348	27856	No_constitutive_exon_found_in_species
TCAAAGACCCCACTAGAAAGAACAATTGACTGACCTTTGTGGACGGGCAGGA	135628	135777	135578	135630	1	RAG0_scaffold098	RAG0_13063	135498	136201	None	5034	348	27856	No_constitutive_exon_found_in_species
CGATTACGTATGCCATTGAACCATTTCTGACCAGCAGATTGAGGGTCCAGGC	147724	147895	147674	147726	1	RAG0_scaffold098	RAG0_13069	147018	147895	None	5034	348	27856	No_constitutive_exon_found_in_species
TGGTGAGTTGTCTCCATGTGTAACTTTCGAATGCTTCTAATGGGACGAAGGA	89377	90027	89327	89379	1	RAG0_scaffold099	RAG0_13111	88611	90555	None	5034	348	27856	No_constitutive_exon_found_in_species
CTTTCAAATTTCCAGGGAACAAAACGAACTCGGCTGACCTCGGGAAATAGCT	66186	66646	66136	66188	1	RAG0_scaffold112	RAG0_14033	64967	70811	None	5034	348	27856	No_constitutive_exon_found_in_species
AGTGTGCCGCATTATGTGTCCAAGGGCAAAGCTAATATCGGGCGCAATAGAG	49448	52636	52686	52634	-1	RAG0_scaffold117	RAG0_14302	48782	52975	None	5034	348	27856	No_constitutive_exon_found_in_species
AGCTGAGAAATCTCATTCAATTTTCTGTCGATGGCTAACTTGGGGGATAGTT	141044	141083	141133	141081	-1	RAG0_scaffold117	RAG0_14331	141044	142749	None	5034	348	27856	No_constitutive_exon_found_in_species
TCTTGGGGATTTGTAGATGTTCTGAAGGAGACTTGTTGATGGGAGAGTAGTC	118227	118279	118177	118229	1	RAG0_scaffold093	RAG0_12753	117893	120160	None	5034	348	27856	No_constitutive_exon_found_in_species
CTCTTCCTTCTGATATCATATGCGAACTGACTTTGGTACGGGCATGATAGGT	57793	58022	58072	58020	-1	RAG0_scaffold096	RAG0_12900	56996	59062	None	5034	348	27856	No_constitutive_exon_found_in_species
TGAACAGTAAGTTTCAACTAATGTAAACAAGAGCCTGCTGACGGGTGGAGTG	40528	40629	40478	40530	1	RAG0_scaffold095	RAG0_12836	38949	41373	None	5034	348	27856	No_constitutive_exon_found_in_species
GAATGAGAGATCATTTAGCCGATTTTAGTACATCATTGACACACTGGGAGGT	47955	47993	48043	47991	-1	RAG0_scaffold095	RAG0_12840	47955	49371	None	5034	348	27856	No_constitutive_exon_found_in_species
TTCAAAGAGGATCAAATTCAGGGTTGTTTGCGTTGAAATTCAGGGACCAGGC	76805	77288	77338	77286	-1	RAG0_scaffold095	RAG0_12854	76805	78594	None	5034	348	27856	No_constitutive_exon_found_in_species
TTAAGATACAGAAAACTGCTCGCAGCAAATTGAAACTCATGGCGGGGCAGAT	28883	29785	28833	28885	1	RAG0_scaffold102	RAG0_13309	27868	29785	None	5034	348	27856	No_constitutive_exon_found_in_species
CGTGTTCAGAAAGCGCATGCCAGCGGAAACATATCTGATAGGGGACATAGGC	44289	44479	44529	44477	-1	RAG0_scaffold102	RAG0_13314	43471	44784	None	5034	348	27856	No_constitutive_exon_found_in_species
ATATTCTATCCAGTCCACTTAAAGTATCTAAGCGACTGACAGGGAAATAGGA	77528	77829	77478	77530	1	RAG0_scaffold102	RAG0_13325	76592	79625	None	5034	348	27856	No_constitutive_exon_found_in_species
AAGTATGGCATTTTACGATGGTCTTGGAGGAAGTTGCTAATGGGTAACAGAT	29663	29949	29999	29947	-1	RAG0_scaffold131	RAG0_15070	29663	30530	None	5034	348	27856	No_constitutive_exon_found_in_species
ATGCAGTAAGTCAGCTCTGACCGTGTGCACAACGCCTGCTGACGGGCAAGCT	29687	30540	29637	29689	1	RAG0_scaffold165	RAG0_16382	29264	30540	None	5034	348	27856	No_constitutive_exon_found_in_species
CTCGCATGACCGAAGTCTAGAGATCTGACACTAATCCATGGGACTGATAGTC	82657	83439	82607	82659	1	RAG0_scaffold165	RAG0_16400	81270	83708	None	5034	348	27856	No_constitutive_exon_found_in_species
CTATCAGTGTATCGTCATAGCTTACAGCGGAAGTTCTGACAGCTGGGTAGAG	38894	38971	39021	38969	-1	RAG0_scaffold109	RAG0_13874	38607	39100	None	5034	348	27856	No_constitutive_exon_found_in_species
ACATCTCACTTCATCAATCCTGCTAACCTTCCACCAAACAAAGGGAACAGGT	95899	96006	95849	95901	1	RAG0_scaffold166	RAG0_16447	95587	96364	None	5034	348	27856	No_constitutive_exon_found_in_species
AACAAGGCTTGGAACGAGGGGCATGCTGACACCTTTTGCGGGATACGCAGTT	13800	14057	14107	14055	-1	RAG0_scaffold174	RAG0_16615	13800	14635	None	5034	348	27856	No_constitutive_exon_found_in_species
TGAGTAGAGTTCAAGATTTTTCGGTAGGAGGATATTAATGGGTTGAAAAGGA	59627	59710	59577	59629	1	RAG0_scaffold114	RAG0_14143	59394	60776	None	5034	348	27856	No_constitutive_exon_found_in_species
TTTTACCTTTTGATCGAATGTTTTGGGTGATATTGAAGAGTTGGGAGTAGTG	9612	9692	9742	9690	-1	RAG0_scaffold118	RAG0_18083	7955	10322	None	5034	348	27856	No_constitutive_exon_found_in_species
GTTGCCGAGGGATAGTGAGTGTGCGATCTGTACGTGTAGACGGGATGCAGGG	74825	74983	74775	74827	1	RAG0_scaffold135	RAG0_15305	74728	74983	None	5034	348	27856	No_constitutive_exon_found_in_species
GGTTAAAAAAATAGGAATTGTTACCTCAAATTGATGCTGATGGGGTGCAGTC	32432	32520	32570	32518	-1	RAG0_scaffold136	RAG0_15338	30841	33977	None	5034	348	27856	No_constitutive_exon_found_in_species
GTGAGACTTGAGTATCTACACATTTCTGTTTGCGTGGGCTAATGAGATAGTG	52883	53202	53252	53200	-1	RAG0_scaffold136	RAG0_15347	52883	53845	None	5034	348	27856	No_constitutive_exon_found_in_species
GTAACAATTTTCCTGTGGCGTAAAATGAAGTTTGCTAACTGTGGGTGCAGAC	87822	88656	87772	87824	1	RAG0_scaffold124	RAG0_14738	86767	88656	None	5034	348	27856	No_constitutive_exon_found_in_species
AGCTATTCCCGAAGCTGTCACTCGAGCTGCGCCTTCTGATATGGGAACAGAC	74207	74975	74157	74209	1	RAG0_scaffold125	RAG0_14781	73984	74975	None	5034	348	27856	No_constitutive_exon_found_in_species
GGAAATGGCCATTCGCTTGCTGTGCTGATGGGTCTGTTCATTGGGAATAGTG	38825	39714	38775	38827	1	RAG0_scaffold175	RAG0_16667	38616	42217	None	5034	348	27856	No_constitutive_exon_found_in_species
GCTCGGCTCTTGGACTTTGTATGAGAATAGATGCTGACAATGGGAAATAGGT	52181	52247	52131	52183	1	RAG0_scaffold128	RAG0_14923	50296	52395	None	5034	348	27856	No_constitutive_exon_found_in_species
TTTACATGCGTTCAAAATACTACCTCGGAAAGCACTGACTTGGGTGATAGTA	80283	80530	80580	80528	-1	RAG0_scaffold138	RAG0_15426	80283	82344	None	5034	348	27856	No_constitutive_exon_found_in_species
AGTTGGTGTGATAGACGTGAGAGAAAGTTGACTGACTATGGGATGTGTAGTA	67749	67898	67699	67751	1	RAG0_scaffold160	RAG0_16248	67023	67898	None	5034	348	27856	No_constitutive_exon_found_in_species
ATAATTCTTAATAGTAAGCGTCGAACTGTTTCTTGGTACTAAGGGTAGAGAT	28870	29252	29302	29250	-1	RAG0_scaffold133	RAG0_15162	28870	29719	None	5034	348	27856	No_constitutive_exon_found_in_species
TTTTGTTTCTGGATTTTGGACGGGGTAGGAGAAGCTGATGGGATGTGTAGTT	43238	43381	43188	43240	1	RAG0_scaffold137	RAG0_15385	42789	43836	None	5034	348	27856	No_constitutive_exon_found_in_species
CCACCTTCAATGCACCCGCCATTGCGCTCGCTTATTGATTGGGGAAATAGGA	43910	44008	43860	43912	1	RAG0_scaffold144	RAG0_15744	43661	45835	None	5034	348	27856	No_constitutive_exon_found_in_species
GGCCTCGTTGCTTTGGTTTTGGCGAGAGATACTAATGATTTGCGGGGTAGAT	14304	14444	14494	14442	-1	RAG0_scaffold158	RAG0_16176	14182	14978	None	5034	348	27856	No_constitutive_exon_found_in_species
TGAGGATTCTTTACCTGCAGTGTAATCCATACTAATGTTTTGGGAATTAGTC	13668	14169	13618	13670	1	RAG0_scaffold143	RAG0_15694	13129	15344	None	5034	348	27856	No_constitutive_exon_found_in_species
ATAGGTTTTATAGACATTACGAAGAGAAATTTGGCTAATTGGGTATACAGAT	7775	7799	7725	7777	1	RAG0_scaffold146	RAG0_15791	7601	10119	None	5034	348	27856	No_constitutive_exon_found_in_species
AAGTGAACTTATCATTTTTGATTGAATTGTGCTGATTCAGGGCGGTATAGTG	79100	79168	79218	79166	-1	RAG0_scaffold146	RAG0_15822	79100	80558	None	5034	348	27856	No_constitutive_exon_found_in_species
GTAGACATTCCACAATCCCATGACTCTCGAAATCTAACTTGGGAGCTTAGAC	26122	26307	26357	26305	-1	RAG0_scaffold150	RAG0_15947	25422	26775	None	5034	348	27856	No_constitutive_exon_found_in_species
AGGTGTCAGGAGTTCATGGGATCATGGGATTGTGCTAATGCAAGGGATAGCG	43675	44261	44311	44259	-1	RAG0_scaffold172	RAG0_16579	43675	44722	None	5034	348	27856	No_constitutive_exon_found_in_species
TATCTTTAAGAAGCACGAGAACAATCTCATCCAGGACTTACGGGGGATAGAA	74481	74651	74701	74649	-1	RAG0_scaffold172	RAG0_16585	72700	75037	None	5034	348	27856	No_constitutive_exon_found_in_species
AGTTATCTCGCTCGCGTGAGAGGTTCTGTGAGCTGAGCTGATGGGGATAGTC	63968	64219	63918	63970	1	RAG0_scaffold168	RAG0_16499	63699	65488	None	5034	348	27856	No_constitutive_exon_found_in_species
GGTCTGGTAAGTATACTCTTATTTCATAACTTCTGGCTAAACATGGGAAGGA	19665	19720	19615	19667	1	RAG0_scaffold151	RAG0_15979	18901	20970	None	5034	348	27856	No_constitutive_exon_found_in_species
GTTAGACGATATTGTTCGCTACTGTTGTTGGCTGGTTGATGAATGGGAAGCG	64008	64268	63958	64010	1	RAG0_scaffold157	RAG0_16171	63281	64439	None	5034	348	27856	No_constitutive_exon_found_in_species
TCCAGCCGTTGAATTTGTCTTTGTACCCCTGAAACTAACTTGGGACTAAGTG	29523	29746	29796	29744	-1	RAG0_scaffold159	RAG0_16217	29523	30765	None	5034	348	27856	No_constitutive_exon_found_in_species
AATGTAAGTAATTGAGGAAAAACTTCATTTCTTGGGCTGACGATGGGTAGTT	42019	42505	41969	42021	1	RAG0_scaffold169	RAG0_16514	41667	43308	None	5034	348	27856	No_constitutive_exon_found_in_species
ATCGAAGGAAGAGGAAAGTGAAGAAGCACTTCGCTGATTCAGGGTTGCAGAC	58931	59069	59119	59067	-1	RAG0_scaffold163	RAG0_16342	58582	59438	None	5034	348	27856	No_constitutive_exon_found_in_species
AACACGATATACGGTAAGGATATATCACAAGCTGACCGTATGGGATATAGTG	12140	12335	12385	12333	-1	RAG0_scaffold171	RAG0_16549	12140	12856	None	5034	348	27856	No_constitutive_exon_found_in_species
GAGATGTCCATTAACGGCTTGTGGATGCTCACGAGCTATGTGCTGGGAAGGT	47699	48671	48721	48669	-1	RAG0_scaffold170	RAG0_16545	47699	51827	None	5034	348	27856	No_constitutive_exon_found_in_species
ACCTTATGGATTATTTGTCTGGGATAGCGCGGGCGCTGATGGGTATGTAGGT	26820	26997	26770	26822	1	RAG0_scaffold182	RAG0_16796	26676	28513	None	5034	348	27856	No_constitutive_exon_found_in_species
TGCCATCCATCTCCCATCGTAATCCCCTCTTACTAACCTTGGGACCGAAGCT	27065	28513	27015	27067	1	RAG0_scaffold182	RAG0_16796	26676	28513	None	5034	348	27856	No_constitutive_exon_found_in_species
TTATTAGAGACGATTGAGCGGGAACGAACAATAGCTGATAGGGGTTATAGCA	32272	32390	32222	32274	1	RAG0_scaffold191	RAG0_16947	32075	32911	None	5034	348	27856	No_constitutive_exon_found_in_species
ACTTAACAAGACGAAGCACCTGATCTTGGAAGACTGCTGACAGGGAAAAGGT	35659	35935	35609	35661	1	RAG0_scaffold181	RAG0_16784	35158	36952	None	5034	348	27856	No_constitutive_exon_found_in_species
ACACAAACAAGATTCTACCATTTCTGACTCTGCATAACCCTAGTGGGCAGGT	24382	24457	24332	24384	1	RAG0_scaffold209	RAG0_17241	24072	24607	None	5034	348	27856	No_constitutive_exon_found_in_species
TGACGACACCAATACATAGAGAAGACTTACACGCTAATAGGGAATTACAGAG	24466	25244	24416	24468	1	RAG0_scaffold214	RAG0_17303	23986	27456	None	5034	348	27856	No_constitutive_exon_found_in_species
GCTATAAGGCTGGAATTAAGAATATGTAAAGCTTTGGGAAGAAACACCAGCT	15527	15821	15871	15819	-1	RAG0_scaffold215	RAG0_17313	15017	17108	None	5034	348	27856	No_constitutive_exon_found_in_species
TTCTCTTTCTAGTAATAGTTTTATTTCTATTAATAAGGGCAAAACTATAGTT	14407	14435	14357	14409	1	RAG0_scaffold233	RAG0_17447	14247	15354	None	5034	348	27856	No_constitutive_exon_found_in_species
CCAAGGTCCCTCAATCAAGTGTAGGAAGAAAAGCTGCTGTGGGAATGTAGAG	5307	5412	5462	5410	-1	RAG0_scaffold342	RAG0_17819	4647	5694	None	5034	348	27856	No_constitutive_exon_found_in_species
