# Supplementary material for: Widespread Separation of the Polypyrimidine Tract From 3′ AG by G Tracts in Association With Alternative Exons in Metazoa and Plants
Source: Front Genet. 2019 Jan 14;9:741. doi: 10.3389/fgene.2018.00741 (PMC6339879; doi:10.3389/fgene.2018.00741)
Supplement: DATA FILE S1 — Sequences of REPAG 3′ SS from each species of fungi. [file Data_Sheet_1.zip › Supplementary data 1/Fungi_Release38_cryptococcus_amylolentus_cbs_6039.txt]

REPA_GGG_Sequence	Exon_Start	Exon_End	Pos_-50	Pos_+2	Strand	Chromosome	GeneID	Gene_Start	Gene_End	Gene_Name	Number_of_REPAs	Number_of_REPAs_has_GGG	Number_of_Intron(Intra_genic_Region)	Upstream_Constitutive_Exon
AGTAAAGTCTGGCGGTGTGTTTGGTTCGAGTCGCTTATTTTGGGCGGTAGTG	1920	1951	1870	1922	1	supercont1.1	L202_00002	896	2427	None	8080	1673	37738	No_or_no_constitutive_exon
AAGTCTGTCCTTTTGTGCTGGAAGGAGATACTGATTTAAGGGGGTGCTAGTG	11629	11708	11758	11706	-1	supercont1.1	L202_00005	8934	11936	None	8080	1673	37738	No_or_no_constitutive_exon
CAGGTGAGTTCCTCTTCTTATGCTTGGGGGTTATGCTGATGGAGGGGAAGAA	11017	11154	11204	11152	-1	supercont1.1	L202_00005	8934	11936	None	8080	1673	37738	No_or_no_constitutive_exon
GAGTTATATAAGTCGGAGGGTGGGAGGGGTGGTACTGATGGGGGATGTAGGT	9436	9499	9549	9497	-1	supercont1.1	L202_00005	8934	11936	None	8080	1673	37738	No_or_no_constitutive_exon
TTCCTTCCTTCCTTCGTGGTATGAAGAATTGAGCTGATGGGTTGGAATAGTA	13228	13495	13545	13493	-1	supercont1.1	L202_00006	12049	14676	None	8080	1673	37738	No_or_no_constitutive_exon
ACGTACGTCCCCCCTCCTCACTATCTTGTCAAAAGCTGATGAGGGCGCAGTG	26105	26242	26055	26107	1	supercont1.1	L202_00012	24741	26877	None	8080	1673	37738	No_or_no_constitutive_exon
TCTTTCTGCTTTGTGGGAGAGGGAGAGGGGGTGCTAATGGGGGTTGATAGGC	28514	28572	28622	28570	-1	supercont1.1	L202_00013	27213	29480	None	8080	1673	37738	No_or_no_constitutive_exon
CTTTTTGGGTTGGGAGTTGGTTAGGATTTGGAGGCTGATGGGTGGGGAAGGC	28070	28154	28204	28152	-1	supercont1.1	L202_00013	27213	29480	None	8080	1673	37738	No_or_no_constitutive_exon
GGTGGGGAAGAGGATGGGAAGGGGATGTGTGCTGACTTGGGTGGGTGTAGCA	27614	27666	27716	27664	-1	supercont1.1	L202_00013	27213	29480	None	8080	1673	37738	No_or_no_constitutive_exon
TGAAGCTGCAGGAAGGAATGGGGATATGTTGACTGACGGGGATGATATAGAG	45994	46065	45944	45996	1	supercont1.1	L202_00021	45214	47194	None	8080	1673	37738	No_or_no_constitutive_exon
GTCTCGGGGTTGTTGGGTTATTGGAGAAGAACTGACGGGGGTGTGGACAGTA	50572	50664	50714	50662	-1	supercont1.1	L202_00023	48536	52900	None	8080	1673	37738	Yes
CTTGTCGGATGAGATGGGATGGTGGGATGAGGCTGACTTTTGGGGGGCAGAA	50118	50174	50224	50172	-1	supercont1.1	L202_00023	48536	52900	None	8080	1673	37738	Yes
CATCTCTTTGTCTTTTTGTCTTTTGATCGTCAAAAGCTGATGGGGTAAAGTC	49631	49796	49846	49794	-1	supercont1.1	L202_00023	48536	52900	None	8080	1673	37738	Yes
CTGTCTGTAGGGTGATGCTGGAGAGTAGGCGGCTGATATGTGGGGAATAGTC	49511	49566	49616	49564	-1	supercont1.1	L202_00023	48536	52900	None	8080	1673	37738	Yes
TTTTCTTTTCGTATAGATACGAGATGACGTCGGCGCTGATATGGGTGTAGCG	49424	49455	49505	49453	-1	supercont1.1	L202_00023	48536	52900	None	8080	1673	37738	Yes
TTTCAAGATACAGAACAGGAAGGGCGCCTGGCTGACGTTTGGGGGGTTAGTC	48536	48870	48920	48868	-1	supercont1.1	L202_00023	48536	52900	None	8080	1673	37738	No_or_no_constitutive_exon
CCTCTCCCCCCCTGGAAAAGCAAATACTGAATTTCGGGATGCGAACATAGAC	66045	66146	66196	66144	-1	supercont1.1	L202_00029	64327	66917	None	8080	1673	37738	No_or_no_constitutive_exon
TGTGTATCTTGGGTGTGGGGGAGGAAAGAAAGCTGATGGGAAGGTTGTAGCT	65613	65749	65799	65747	-1	supercont1.1	L202_00029	64327	66917	None	8080	1673	37738	No_or_no_constitutive_exon
CTCTACAAAAGAGTCAAAAAGCCAGATAAGCTAACGAACCATCGGGATAGCT	65375	65522	65572	65520	-1	supercont1.1	L202_00029	64327	66917	None	8080	1673	37738	No_or_no_constitutive_exon
CTTCTTCTATCGTCTGGTGAAGGGTGCAGTGCGCTAATGTGGGGTGATAGAG	68437	68605	68655	68603	-1	supercont1.1	L202_00031	68437	69787	None	8080	1673	37738	No_or_no_constitutive_exon
GAGTCTTTCTTCGTCGTGTGCAATGAGGGGAGATGTTGACGGGATGATAGGA	72842	73031	73081	73029	-1	supercont1.1	L202_00033	72439	75916	None	8080	1673	37738	No_or_no_constitutive_exon
CATGTAAGTCGCTCTCCATCTGTTCCAGACATGAGCTGACGGGTATACAGAA	99843	101430	101480	101428	-1	supercont1.1	L202_00041	99291	106458	None	8080	1673	37738	No_or_no_constitutive_exon
TTTCCCATAATGGCCCATTGATGGGGATGGAAGCTGACGAAAGGGTATAGGG	99291	99780	99830	99778	-1	supercont1.1	L202_00041	99291	106458	None	8080	1673	37738	No_or_no_constitutive_exon
TCTTGTGTGTTTGTTGGATGGACGTGGACTGAGCTAATGGGGTATGGTAGGT	107812	107905	107762	107814	1	supercont1.1	L202_00042	106958	110983	None	8080	1673	37738	No_or_no_constitutive_exon
TTCATCTTCCATCTTCCATCGACATCACCCTGACACTGATGGTGGGACAGAG	107971	108421	107921	107973	1	supercont1.1	L202_00042	106958	110983	None	8080	1673	37738	No_or_no_constitutive_exon
AGTCTCCTCCGACGTCTCCTCCTTGAATAAGCAAGCTAACGGGGGTGTAGCA	112870	113258	112820	112872	1	supercont1.1	L202_00044	111954	113258	None	8080	1673	37738	No_or_no_constitutive_exon
CCGTTCCACCCTCTTTTTACGGCTTTGCACGAGACTGACGCGAGGGACAGCT	136838	136946	136788	136840	1	supercont1.1	L202_00055	136077	138552	None	8080	1673	37738	No_or_no_constitutive_exon
CATTTCCACCCCGTGAAAAGGTTGAGTGGCGGGCTGATGGTGGGGTGAAGCT	137003	137068	136953	137005	1	supercont1.1	L202_00055	136077	138552	None	8080	1673	37738	No_or_no_constitutive_exon
TGCTCTTTGTGCTCTGACGGGGAGAGGGAGAAGCTGATGGGGGTTGGTAGTT	138057	138176	138007	138059	1	supercont1.1	L202_00055	136077	138552	None	8080	1673	37738	No_or_no_constitutive_exon
TCTGTAAGTCGGCTCGGAATGGTGGTGGAGCGTGCTGACGGGAGTTGTAGAC	143524	143605	143655	143603	-1	supercont1.1	L202_00058	143264	143974	None	8080	1673	37738	No_or_no_constitutive_exon
GAGGTGAGTCTGTCCCAGCAATGATGAAGAGCAAGCTGACAGGGTTGTAGGA	169937	170282	169887	169939	1	supercont1.1	L202_00069	169619	172639	None	8080	1673	37738	No_or_no_constitutive_exon
GGGTAAGTCCTCCCACACGCAGAGCTTAGCAGGGCTGATTATGGGTGCAGAT	194466	194644	194416	194468	1	supercont1.1	L202_00076	191798	194644	None	8080	1673	37738	No_or_no_constitutive_exon
GAGTGAGCTCTCTCTCAGTTTGACACTGAATGATGCTGATGAGGGCGCAGTA	194970	195009	195059	195007	-1	supercont1.1	L202_00077	194970	195788	None	8080	1673	37738	No_or_no_constitutive_exon
GGTGAGTACTCTGGCATTCGGTCCAGAAGGTATAGCTGAACAGGGTGCAGAG	227171	227781	227831	227779	-1	supercont1.1	L202_00092	226528	228504	None	8080	1673	37738	No_or_no_constitutive_exon
TAAGTTCCGCTGTCTCTGTATGTTACACGACGAGACTGACTGGGATGTAGCC	238144	238955	239005	238953	-1	supercont1.1	L202_00098	237590	239693	None	8080	1673	37738	No_or_no_constitutive_exon
GAGGTGAGTTATCGTCGAGCAGCGAAACGAGGTGCTGATGGATGGGTAAGCT	260920	261031	261081	261029	-1	supercont1.1	L202_00104	259844	261495	None	8080	1673	37738	No_or_no_constitutive_exon
ATGTGGCTGCTTTTCATCCTTTCACACTCGTGCTGATATGGGAAATACAGTT	275532	275617	275667	275615	-1	supercont1.1	L202_00110	274784	279287	None	8080	1673	37738	No_or_no_constitutive_exon
CTGGGTACGTTCTTTGTCTCTTCATTGTATGGGGCTGACGGGGGTGGTAGGC	296339	296521	296289	296341	1	supercont1.1	L202_00119	295642	297082	None	8080	1673	37738	No_or_no_constitutive_exon
ATGGTAAGTGAAAAATCGCTGAAGAGACCTGTGCTGACCAGGGATCATAGAT	331407	332058	332108	332056	-1	supercont1.1	L202_00133	331407	333567	None	8080	1673	37738	No_or_no_constitutive_exon
ATGTCTCTCACTTGCGCTCACGTGTATCTTGCTGACGTAGTAGAGGGCAGGT	355422	355579	355629	355577	-1	supercont1.1	L202_00142	354453	356468	None	8080	1673	37738	No_or_no_constitutive_exon
GCCATGATCACCATTCTGACAATGTCAAAAAACTAACAGAAGGGAATCAGTC	370916	371027	370866	370918	1	supercont1.1	L202_00149	369322	371342	None	8080	1673	37738	No_or_no_constitutive_exon
CCCGCTCATCAGCACATACCCCACTGACTGTCTCACGGGCCGTCGAAGAGCT	392982	393184	393234	393182	-1	supercont1.1	L202_00159	392549	393495	None	8080	1673	37738	No_or_no_constitutive_exon
TTATGCTCCTCTTACCGGCCGTCTCTGCCCAGAGCTTACTGGGGAGTTAGCT	392549	392617	392667	392615	-1	supercont1.1	L202_00159	392549	393495	None	8080	1673	37738	No_or_no_constitutive_exon
GCGTCTTCTCCTCCATCATGCTGGGATGCTCGAGCTGACAAGGGTGATAGAT	397597	397751	397547	397599	1	supercont1.1	L202_00161	397253	398022	None	8080	1673	37738	No_or_no_constitutive_exon
GTTCGTCCTCTCCCCTGTATACCTATGCACACAGCTGACGAGTGGGATAGGA	400997	401168	400947	400999	1	supercont1.1	L202_00163	400405	402322	None	8080	1673	37738	No_or_no_constitutive_exon
CCCTCACACCCTACCCTCGAGGACTGAGAGCTGATGGCATGAGGGGACAGTC	401233	401392	401183	401235	1	supercont1.1	L202_00163	400405	402322	None	8080	1673	37738	No_or_no_constitutive_exon
TCAAGCGATTGGCTATACGGGACAAGGAAGGCTAACGGATAGGGACATAGAT	401453	401558	401403	401455	1	supercont1.1	L202_00163	400405	402322	None	8080	1673	37738	No_or_no_constitutive_exon
TGGTGAGTAGTCGAATAGCTATGGCAAGGCAAGAGCTGATGCGGGGGTAGGT	447535	447567	447485	447537	1	supercont1.1	L202_00183	447278	448892	None	8080	1673	37738	No_or_no_constitutive_exon
CACCCCACTCCACTTCAATATATGACACATGGCTGATAAAAAGGGTGAAGGC	450077	450292	450027	450079	1	supercont1.1	L202_00184	449034	450484	None	8080	1673	37738	No_or_no_constitutive_exon
TGTCTCTTTTGACTCGCTTTCAATTGATCGATCTGACCGTATGGGAATAGAC	457928	458602	458652	458600	-1	supercont1.1	L202_00189	456801	460440	None	8080	1673	37738	No_or_no_constitutive_exon
TGTGCGTGAAGATTGTCTTGGTGGGAGTCATCGCTGACGACAGGGGATAGAA	461034	461318	460984	461036	1	supercont1.1	L202_00190	460823	461817	None	8080	1673	37738	No_or_no_constitutive_exon
CTTTTCTCTCTTCAACAGCGCTCAGCAAACCTGACGTTGTGATTGGGAAGGG	467054	467127	467004	467056	1	supercont1.1	L202_00193	465980	468851	None	8080	1673	37738	No_or_no_constitutive_exon
GAGGCATATCCCCATATCAGATAGATAGTCGGAGCTGATAGGGGGTTCAGGT	483731	484181	483681	483733	1	supercont1.1	L202_00200	482828	484181	None	8080	1673	37738	No_or_no_constitutive_exon
ACGTGTTGGGAACTTGCGTTGAGGGGTGTTGGCTGATAATTCGGGGGTAGGC	521144	521191	521241	521189	-1	supercont1.1	L202_00215	520253	521731	None	8080	1673	37738	No_or_no_constitutive_exon
CCCGTGAGTGCTACGTCGAAAGTGCATTAGCGCAGCTAACAATGGGACAGAA	558116	558326	558066	558118	1	supercont1.1	L202_00230	556956	563658	None	8080	1673	37738	Yes
CTCTCTCTCTCTCTTAACTCGAGACCTGACAAAAATGGGTGGGTGGTTAGAT	564589	564769	564819	564767	-1	supercont1.1	L202_00231	563647	565865	None	8080	1673	37738	No_or_no_constitutive_exon
CTTTCCCTCGGTTTGCGGTTTGCGGCGGGCTGATGAGGGGACGTGAACAGGG	564359	564524	564574	564522	-1	supercont1.1	L202_00231	563647	565865	None	8080	1673	37738	No_or_no_constitutive_exon
GGATCTCCACCGGGTCACACAGGCATGGAAGCTGATGTCTGTGGGGACAGAG	570249	570299	570349	570297	-1	supercont1.1	L202_00234	569148	572111	None	8080	1673	37738	Yes
CACGGGTACTCTACTCTATATTGCATCTCAATACTCATACAGGGTTACAGGA	578325	578485	578535	578483	-1	supercont1.1	L202_00237	578325	580601	None	8080	1673	37738	No_or_no_constitutive_exon
GTGAGTCGGTATTCTTTGAATGGGTTCTATAATCTGATGGTCGGGGATAGCA	582525	582633	582683	582631	-1	supercont1.1	L202_00239	581997	583545	None	8080	1673	37738	Yes
GTATGTCCTGTCTTTGCTCATTTCCAAGCTCCATACTAAAGGGCGAGCAGGT	591643	592012	592062	592010	-1	supercont1.1	L202_00244	590691	593245	None	8080	1673	37738	No_or_no_constitutive_exon
TCATCATCGCTCCACATCCCCGACTGGTAGTGTGCTTACCGATCGGGCAGGA	594400	594609	594659	594607	-1	supercont1.1	L202_00245	593480	595590	None	8080	1673	37738	No_or_no_constitutive_exon
CTACCTGAAAAGCCTTGTTGACTTGTGACATACTGACCGGAGGGCAATAGTC	596521	596697	596471	596523	1	supercont1.1	L202_00246	595938	597180	None	8080	1673	37738	No_or_no_constitutive_exon
GTATGTCCGCTTCGGGAGATATGACAACATTTCCGACTATGGGTTGGTAGGT	599393	599464	599514	599462	-1	supercont1.1	L202_00247	597204	599601	None	8080	1673	37738	No_or_no_constitutive_exon
TATATATCGTTCAAGGAAGCGGTTGTACCACGTTGACGAGTATGGGGCAGGT	635756	635845	635706	635758	1	supercont1.1	L202_00262	635350	636984	None	8080	1673	37738	No_or_no_constitutive_exon
AAAAGTGAGGTTTCCTGAAGCTATGAAAGTTGAGGGCTGACGAGGGGCAGGC	646173	646235	646123	646175	1	supercont1.1	L202_00266	644707	648055	None	8080	1673	37738	No_or_no_constitutive_exon
AGTAAACATGTCTCCCATGAAGCTATCTTGTTCACTGACATGATGGGCAGGG	648813	649083	649133	649081	-1	supercont1.1	L202_00267	648055	649865	None	8080	1673	37738	Yes
TCGGTCAGTCCTGCACTTTGGACGTTCGGGAAGAGACTGATGATGGGCAGAC	667561	667728	667511	667563	1	supercont1.1	L202_00275	666874	668390	None	8080	1673	37738	No_or_no_constitutive_exon
ATTCCCTGATCATCATTCTGGTTTGGAAGGCGGCTGACGAGATGGGATAGCA	704402	704502	704352	704404	1	supercont1.1	L202_00289	702617	704502	None	8080	1673	37738	No_or_no_constitutive_exon
GACGGGTAAGTCTTTTGATCTCGAGCTTGACTGCGATCTGACTGGGGCAGCT	740841	741594	740791	740843	1	supercont1.1	L202_00304	739512	741594	None	8080	1673	37738	Yes
TACGTATATGCACTCAATTCGAACGTGCTATGCTGACGTGGGGTGTGCAGGT	786098	786266	786316	786264	-1	supercont1.1	L202_00323	785878	787383	None	8080	1673	37738	No_or_no_constitutive_exon
TGAGTTTTCGGACATTTGGTTCGTATAACAAGCTGACTGGGAGTGTGAAGAG	805407	805549	805357	805409	1	supercont1.1	L202_00334	804715	807191	None	8080	1673	37738	Yes
AGGTCAGTCAGCTGGCAATCTAATGACATGTTGACTGATGGTGGGTATAGCT	848622	848695	848745	848693	-1	supercont1.1	L202_00355	846664	851022	None	8080	1673	37738	No_or_no_constitutive_exon
AAAGTGCGTCCTTTTCTTTCTCGCGCTGCCATATACTGACTGGGGATTAGCT	855997	856096	855947	855999	1	supercont1.1	L202_00357	853954	856518	None	8080	1673	37738	No_or_no_constitutive_exon
TGGTAAGCCCCTCATCCTTCCTTGAGATACAACGCTGAGACAGGGTATAGGC	858857	859118	859168	859116	-1	supercont1.1	L202_00358	858549	859909	None	8080	1673	37738	No_or_no_constitutive_exon
TGAGCTGTCTTGTTGTTTGTCTCTGGAGATTCGTGACTGATATGGGGTAGCT	876215	876853	876903	876851	-1	supercont1.1	L202_00368	876215	878097	None	8080	1673	37738	No_or_no_constitutive_exon
TTTGCTGTGACATTGTGGGTGGGGGGCTGTGAGCTGATGTGCAGGGTTAGCA	892074	892335	892385	892333	-1	supercont1.1	L202_00375	889711	892726	None	8080	1673	37738	No_or_no_constitutive_exon
CCACCTTCATACTGTAACGATGAGGGGGGGAGCTGATGGGAAGTGTGTAGGG	890743	890836	890886	890834	-1	supercont1.1	L202_00375	889711	892726	None	8080	1673	37738	No_or_no_constitutive_exon
TACATAGGTCTTTCGCTTTGGCCAAGGATGGCGCTGATGGGTGAAAACAGAC	890123	890270	890320	890268	-1	supercont1.1	L202_00375	889711	892726	None	8080	1673	37738	No_or_no_constitutive_exon
AACGTGAGTCATACCGGGCGTATCAATGCTCAAAGCTGATGGGTCAATAGTT	933919	934042	933869	933921	1	supercont1.1	L202_00391	932686	934466	None	8080	1673	37738	No_or_no_constitutive_exon
ATCATCATCCCTTCCTTGGTGGTGGACAAGGCTGATATTTTGGGGGGTAGAA	940142	940277	940327	940275	-1	supercont1.1	L202_00394	939870	941128	None	8080	1673	37738	No_or_no_constitutive_exon
CCCTCTTCTTCTTCCCCTCCTTCTTAGCACTCTTACTGATACGGGGGTAGAA	939870	940086	940136	940084	-1	supercont1.1	L202_00394	939870	941128	None	8080	1673	37738	No_or_no_constitutive_exon
CTGTGAGTGTGGTCATGGTTCGTCGGAAACAAATGCTGACGCCGGGATAGAT	967865	967930	967815	967867	1	supercont1.1	L202_00407	965162	968965	None	8080	1673	37738	No_or_no_constitutive_exon
ATGTACGTGTCTATGCTTCTTCCTTCGATATCAAGGCTGACAAGGGGCAGAT	968230	968468	968180	968232	1	supercont1.1	L202_00407	965162	968965	None	8080	1673	37738	No_or_no_constitutive_exon
ACCTTTTTTCATCACACCTGCGGAAAGGCAAAGCTGACGAGAAGGGGTAGAT	985568	985829	985518	985570	1	supercont1.1	L202_00414	983036	985829	None	8080	1673	37738	No_or_no_constitutive_exon
GCTCAGTGAGTGGCACTCTGTGCACATGGTCTTGACTGACTGGGTGATAGAG	1012594	1012717	1012767	1012715	-1	supercont1.1	L202_00421	1007884	1012910	None	8080	1673	37738	No_or_no_constitutive_exon
AAGTGTCGTTACCCATCTCATCATCGACAACTATGCTGACGTGGGTACAGTG	1036803	1036846	1036896	1036844	-1	supercont1.1	L202_00434	1035341	1036926	None	8080	1673	37738	No_or_no_constitutive_exon
AAGTCGAGCGAGTTGTTGACGCGATCCAGGGCTGATATCGGGAATGATAGCG	1062512	1062630	1062462	1062514	1	supercont1.1	L202_00444	1062045	1064759	None	8080	1673	37738	No_or_no_constitutive_exon
CGTGAGTCGTCGCGTCTCTTTAACGTGGAGGGGGCTGACGAAGGGAGCAGTT	1107121	1107435	1107071	1107123	1	supercont1.1	L202_00463	1106231	1108097	None	8080	1673	37738	No_or_no_constitutive_exon
TGAGTGGTCCACTGGGAAAATTGTTGGGTGTGTGCTGATAAGGGGGTTAGCT	1107794	1107863	1107744	1107796	1	supercont1.1	L202_00463	1106231	1108097	None	8080	1673	37738	No_or_no_constitutive_exon
GAGGTGAGCCTGCGCCAGCAAATGCATAGTTGTTTGCTGACAGGGTACAGGC	1107910	1108097	1107860	1107912	1	supercont1.1	L202_00463	1106231	1108097	None	8080	1673	37738	No_or_no_constitutive_exon
TGTCTACAGCTCATCATACACACAGAGTAGGCTGCTGACGGGACGGGTAGTA	1173144	1173263	1173094	1173146	1	supercont1.1	L202_00486	1171143	1174010	None	8080	1673	37738	No_or_no_constitutive_exon
CAGGGGGGGGGGGGGGGGGGGGGGGGGCGGGGCAGCGCTGACGGGGACAGAC	1195920	1196087	1196137	1196085	-1	supercont1.1	L202_00495	1193028	1196177	None	8080	1673	37738	No_or_no_constitutive_exon
ATCGAGTACGTCCGAAACTCCACTCGTGATCCCAAACTGACGGGAAGCAGGA	1204101	1204382	1204432	1204380	-1	supercont1.1	L202_00499	1204101	1205841	None	8080	1673	37738	No_or_no_constitutive_exon
TGGTACGCTACTTTTTCTCTTGCCATCAATGGATGCTGATGGGCAAACAGGG	1210002	1210972	1209952	1210004	1	supercont1.1	L202_00501	1208570	1210972	None	8080	1673	37738	No_or_no_constitutive_exon
CAGTAAGCGTTCATGCGTGAGTATCAGGGCCGGGGCTAACGACGGGACAGAG	1241053	1241181	1241003	1241055	1	supercont1.1	L202_00516	1240682	1242195	None	8080	1673	37738	No_or_no_constitutive_exon
GCATCTGCCAGCCGTAAGTCTCCCTCTTAGTGACAGCACTGACAGGGCAGTG	1293306	1293576	1293626	1293574	-1	supercont1.1	L202_00532	1292020	1293761	None	8080	1673	37738	Yes
CAAATGTGAGTCACGTCGGCTTCTGTAAAGCAATCGCTGACTGGGAGCAGCG	1327477	1327688	1327738	1327686	-1	supercont1.1	L202_00549	1325454	1329343	None	8080	1673	37738	Yes
AAGTGAGTGGATGGGGAGCGACACACGACAGCCTACTGACATGGGTGTAGCA	1340991	1341262	1340941	1340993	1	supercont1.1	L202_00553	1339039	1343818	None	8080	1673	37738	Yes
GAGTACGGTTGTCCACAGACTCACAGGAGCACAAGCTGACCGGGGTATAGAA	1366043	1366567	1366617	1366565	-1	supercont1.1	L202_00561	1364680	1367557	None	8080	1673	37738	No_or_no_constitutive_exon
CAAGTGAGTTTAGCACCCTTTCCCCAAACACACTCACTGACGATGGGTAGAT	1391403	1392570	1392620	1392568	-1	supercont1.1	L202_00569	1389438	1394024	None	8080	1673	37738	No_or_no_constitutive_exon
TACAAGATTGGTCACTTGGCGCCTTCACTCACCGGGTCCGGGGGTGCTAGCA	1398243	1398632	1398682	1398630	-1	supercont1.1	L202_00572	1398243	1399793	None	8080	1673	37738	No_or_no_constitutive_exon
TCCAGTGAGTTGTAACGCCGCTTGCTTTGTTCATATGCTGATGGGCGCAGAA	1414666	1414936	1414616	1414668	1	supercont1.1	L202_00579	1412228	1415896	None	8080	1673	37738	No_or_no_constitutive_exon
CGTCTCGCTGTTTGTACGCCGGTATATGGAGTGCTGACAGGGAGCAACAGGT	1417309	1417405	1417259	1417311	1	supercont1.1	L202_00581	1417087	1418131	None	8080	1673	37738	Yes
AGGCAAGTCTTATATGATGGCGATCGTCCATTCGCTCATACGGGGTGCAGAA	1420826	1421023	1421073	1421021	-1	supercont1.1	L202_00583	1420728	1423508	None	8080	1673	37738	No_or_no_constitutive_exon
TGGTCTTCAAGTGCTTTCCAAACTTAGTCAAGGGCTGACGAAGGGATCAGGG	1470398	1470607	1470657	1470605	-1	supercont1.1	L202_00606	1469342	1471577	None	8080	1673	37738	No_or_no_constitutive_exon
TGAGTGAAACCAACCACTATAATAAGTCTGTCGACTGATAACACGGGCAGCT	1469342	1469797	1469847	1469795	-1	supercont1.1	L202_00606	1469342	1471577	None	8080	1673	37738	No_or_no_constitutive_exon
TGTTCAGAAGACTTGGCATATAACATAGGAAGTACTGACTTGGGGTAAAGGT	1522245	1522308	1522195	1522247	1	supercont1.1	L202_00626	1522047	1524485	None	8080	1673	37738	No_or_no_constitutive_exon
CAAATGTAAGTTGCCATCGCCACTGTGCTCATTGCTGACAGGGAGAACAGGA	1591093	1591209	1591043	1591095	1	supercont1.1	L202_00653	1588889	1592036	None	8080	1673	37738	No_or_no_constitutive_exon
AAAGGTAAGCTTTGACGAGTTTCTGGCCTCTGTTTCTGACACGGGTATAGAC	1608205	1608275	1608325	1608273	-1	supercont1.1	L202_00661	1606379	1610600	None	8080	1673	37738	No_or_no_constitutive_exon
CGTATTCCTTCTTGTTCAACTGCATAGATAGGGCTGACAATGAGGGCCAGGA	1611016	1611168	1610966	1611018	1	supercont1.1	L202_00662	1610812	1611656	None	8080	1673	37738	No_or_no_constitutive_exon
CCTGTACGTTTCTCTGTCGAGGCTAACGGACTGGGAGCTGATAAGGGTAGAT	1616104	1616359	1616054	1616106	1	supercont1.1	L202_00665	1614753	1616359	None	8080	1673	37738	Yes
TGGTATGTTCTTGTCGCCCTTTACCGCGTACCGTGCTGATTGGGGTGCAGTT	1648294	1648366	1648244	1648296	1	supercont1.1	L202_00679	1644764	1651028	None	8080	1673	37738	No_or_no_constitutive_exon
CGTGAGTCCCAGATCATGGCGTGCCAGCAGTCAGCTAATATAGGGTGAAGGC	1725648	1725723	1725773	1725721	-1	supercont1.1	L202_00707	1725192	1726438	None	8080	1673	37738	No_or_no_constitutive_exon
GCTGTGAGTGTGGTTGTCTTGCCTATATGTACCTTACTGACGAAGGGTAGAT	1725192	1725204	1725254	1725202	-1	supercont1.1	L202_00707	1725192	1726438	None	8080	1673	37738	No_or_no_constitutive_exon
CCAACATCAACTTGTACGTTCATTCAATACCGGCTGGGCTGACAATGCAGAT	1790157	1790303	1790353	1790301	-1	supercont1.1	L202_00733	1788421	1791396	None	8080	1673	37738	No_or_no_constitutive_exon
ATACGGTGAGTACTTGGGGATGAGCCATGAGGTCGAGCTGACGAGGGTAGAT	1789233	1789765	1789815	1789763	-1	supercont1.1	L202_00733	1788421	1791396	None	8080	1673	37738	No_or_no_constitutive_exon
AGTCTCCACAAGCGCGAAAGGGATGTAGTGTACGGCTGACAAATGGGCAGAT	1801370	1801611	1801661	1801609	-1	supercont1.1	L202_00737	1801370	1804122	None	8080	1673	37738	No_or_no_constitutive_exon
CGGCATTATCGGCTTAATTGAGTGATGAGCTGCAGCTAATCGTGGGGTAGCC	1818817	1819042	1819092	1819040	-1	supercont1.1	L202_00744	1818817	1819783	None	8080	1673	37738	No_or_no_constitutive_exon
GGTACGTCGCCATATGCAAAGAGATGAATGGGGCTGATACATGGGGTTAGAC	1845772	1846823	1845722	1845774	1	supercont1.1	L202_00753	1844454	1846823	None	8080	1673	37738	Yes
TCCTCTTTCTCTCTACTCCTTATTTTATATGAAGACTGACGAGTGGGCAGAA	1891639	1891824	1891874	1891822	-1	supercont1.1	L202_00774	1891285	1892924	None	8080	1673	37738	No_or_no_constitutive_exon
CGACCTCCAGCAAATTGTTGAAAGGAGAGAAAGCTGAGTTGTGGGTATAGGC	1895389	1896103	1895339	1895391	1	supercont1.1	L202_00776	1894289	1896269	None	8080	1673	37738	No_or_no_constitutive_exon
GTGAGTACTCGCTTTTCTCTTGTTAAATGACAGAAACTGATGTGGGACAGGT	1901637	1901815	1901865	1901813	-1	supercont1.1	L202_00779	1898601	1903131	None	8080	1673	37738	No_or_no_constitutive_exon
GGGGTGAGTCAACGAAGATGATGTGGGGTGAGAAGCTGATGGGATTGTAGGC	1922076	1922779	1922026	1922078	1	supercont1.1	L202_00789	1921119	1924014	None	8080	1673	37738	No_or_no_constitutive_exon
GTAAGTGGCACCCCCCTTATTTCTTTGTGTATACTGACGGGCGCGAGTAGAA	1933947	1934097	1933897	1933949	1	supercont1.1	L202_00795	1931126	1934740	None	8080	1673	37738	No_or_no_constitutive_exon
TTTTGACTTTATGAGAAAGGGAAAGAGGCAGAAGGCTGATTGGGTGACAGAG	1948054	1948188	1948238	1948186	-1	supercont1.1	L202_00803	1947811	1950729	None	8080	1673	37738	No_or_no_constitutive_exon
CCTCATTCGCCCCCGCCGATCTTGGCAAATGGCTGACTGGGTAATGGTAGTT	1957221	1957352	1957171	1957223	1	supercont1.1	L202_00807	1956852	1957775	None	8080	1673	37738	No_or_no_constitutive_exon
AAGCTTCCCCTTTTTTTGTGTACTGAAGAGATGCTGATGGGAGGCCACAGAA	1961217	1961274	1961167	1961219	1	supercont1.1	L202_00808	1959653	1961540	None	8080	1673	37738	No_or_no_constitutive_exon
TTTTCTTTTCTTTCTTTATCTTTCTTTTCGGGTGCTGATGATATGGGCAGGA	1966780	1967168	1967218	1967166	-1	supercont1.1	L202_00811	1966780	1968677	None	8080	1673	37738	No_or_no_constitutive_exon
AAGGTTCGTTCGCTTCTTATTCCTATGAGCTGATACTGACTAGGGGATAGAT	2015091	2015895	2015041	2015093	1	supercont1.1	L202_00834	2014144	2015895	None	8080	1673	37738	No_or_no_constitutive_exon
CAGGTGCGCTCTCCGGCTTCATTGAGGAGTAAGCGCTGACGGGTCGGGAGGT	2022329	2022430	2022279	2022331	1	supercont1.1	L202_00837	2021577	2022867	None	8080	1673	37738	No_or_no_constitutive_exon
GCTTAATGCGAGGTACCGTACGTCAGTGGGATACTGACTTGGGTATGTAGAT	2025114	2025152	2025202	2025150	-1	supercont1.1	L202_00838	2023882	2025343	None	8080	1673	37738	No_or_no_constitutive_exon
GTGAGTTACGTTTTGACTTTCGCAGAGGCTCAGAGCTGACAGTGGGCAAGTG	2029827	2030148	2030198	2030146	-1	supercont1.1	L202_00840	2027334	2031103	None	8080	1673	37738	No_or_no_constitutive_exon
TATGTGAGTTGTCTCTGCCTGGGGATGTGGGCCAAGCTGACAGGGAACAGAA	2039587	2039756	2039537	2039589	1	supercont1.1	L202_00842	2037726	2040769	None	8080	1673	37738	Yes
GAGCAAGTCGTGCTTAATCTGTTTAGAGTGCATCGCTAACATTGGGATAGTG	2046625	2046789	2046575	2046627	1	supercont1.1	L202_00846	2045232	2047019	None	8080	1673	37738	No_or_no_constitutive_exon
GTAAGCTCTCTCTTGGAAACAGGTGGGGGACTGACCCGCTGCTGGGATAGCC	2047924	2048348	2048398	2048346	-1	supercont1.1	L202_00847	2047181	2048860	None	8080	1673	37738	No_or_no_constitutive_exon
GAGTCCTCATCACAAGAAAGGGCCTGCGCTGATGGAAGTTGGGGGTACAGGG	2061033	2061099	2060983	2061035	1	supercont1.1	L202_00853	2059241	2061099	None	8080	1673	37738	No_or_no_constitutive_exon
GAGTCCCATCCAGGACACGTGTGGGGAAAAGAAGCTGATGGGGTGGGCAGTA	2069537	2069704	2069754	2069702	-1	supercont1.1	L202_00856	2064326	2070008	None	8080	1673	37738	Yes
CACCTCCACCTCCCAGAAGATAACGAAGCTGACTAAGGGCTATGAAATAGCA	2077771	2077911	2077961	2077909	-1	supercont1.1	L202_00860	2077771	2079330	None	8080	1673	37738	No_or_no_constitutive_exon
TCGGGGATTGTGGTGGTAAATGAGGATTTGTACTGATGGGAGGTGTGTAGAC	2154234	2154491	2154541	2154489	-1	supercont1.1	L202_00895	2154234	2156728	None	8080	1673	37738	No_or_no_constitutive_exon
GACAGGTACGTCATACAGCGAAGGGGGGGCGGGGGCTGATGGGAGCGCAGAA	2169804	2169847	2169754	2169806	1	supercont1.1	L202_00901	2169655	2171868	None	8080	1673	37738	Yes
ACGGGTGAGTGGCGCTATAGGGGAAGGGGAAGGGCGCTGACGGGGGGCAGTA	2169893	2170013	2169843	2169895	1	supercont1.1	L202_00901	2169655	2171868	None	8080	1673	37738	Yes
TAGGAGCAACAAGAAGAAGAGGAAGAAGAAGAAGCTGACAAGGGGGGCAGAT	2170784	2171225	2170734	2170786	1	supercont1.1	L202_00901	2169655	2171868	None	8080	1673	37738	Yes
GCCCTCCTTCGAAATATATGAAAAAGTAATGGAGCTGATAGAGGGAAAAGCA	2188591	2188730	2188541	2188593	1	supercont1.1	L202_00909	2187330	2189822	None	8080	1673	37738	No_or_no_constitutive_exon
CTTCAACTGCTTTGACAGGTATGGGAGGGGCAAGCTGATGAAGGGGGCAGTT	2191365	2191440	2191315	2191367	1	supercont1.1	L202_00910	2189955	2191440	None	8080	1673	37738	No_or_no_constitutive_exon
GACGGTAAGCTCTTTACAGCACACGATATGGGTTAGCTGATGGGACGCAGAT	37542	37580	37630	37578	-1	supercont1.2	L202_00944	32150	38064	None	8080	1673	37738	Yes
AAGGTATGTCTGTCATCCAATTCTTTGATCAGTGACTAATGGGAGTGCAGAA	39874	40143	39824	39876	1	supercont1.2	L202_00945	38925	40143	None	8080	1673	37738	No_or_no_constitutive_exon
GTAAGTCCCACGCCGAGCGTACTGAAACGTCTAGCTGACAGACTGGGCAGTT	46481	46577	46627	46575	-1	supercont1.2	L202_00949	46481	46768	None	8080	1673	37738	No_or_no_constitutive_exon
TATGGATAAGGCAGAGTGGATGAATGTCGCGCCGGAGAAGGGCTAGCAAGAG	50508	50726	50458	50510	1	supercont1.2	L202_00951	50112	50726	None	8080	1673	37738	No_or_no_constitutive_exon
GCATACATGGACAGCTTCAAGAGCTATCAACATGTCTCTCATGGGTAAAGAA	56830	56885	56935	56883	-1	supercont1.2	L202_00955	55790	57798	None	8080	1673	37738	No_or_no_constitutive_exon
GGTGAGTTGAGAATTAAATCCGCTCTGGACTGCTCCTGACTATGGGGCAGAT	97935	98552	98602	98550	-1	supercont1.2	L202_00974	97935	100095	None	8080	1673	37738	No_or_no_constitutive_exon
GGTGAGCACTCATTCTGTAGGGTGGGATGATCGTGCTGATGGGAGAGCAGAG	119013	119140	119190	119138	-1	supercont1.2	L202_00980	116783	121336	None	8080	1673	37738	Yes
GTGAGTCTCTTTCTCATATGGCGATCAGATCAGGATTGACGAGGGGACAGCT	126429	126761	126811	126759	-1	supercont1.2	L202_00983	125721	127760	None	8080	1673	37738	No_or_no_constitutive_exon
GCGTCCCGCCGAAAATTGTCTCGGGAAGCCGGCTGACCGAGGGGCTGTAGAC	129286	129633	129683	129631	-1	supercont1.2	L202_00984	128132	130283	None	8080	1673	37738	No_or_no_constitutive_exon
TAGACCTCTAGATGGGAGGGGGGGGGAGGGAAGCTGATGGAGGGATACAGGG	131247	131933	131197	131249	1	supercont1.2	L202_00985	130785	133117	None	8080	1673	37738	No_or_no_constitutive_exon
TCATCCCCCCCTCAAAAAAGGGGGGAGAGAGAGAGAGCTGACAAGGGCAGCG	131991	132270	131941	131993	1	supercont1.2	L202_00985	130785	133117	None	8080	1673	37738	No_or_no_constitutive_exon
TAACCATCCACATTCACAAGCAATACGTATGGATTACTGACGAAGGGTAGAC	132834	133117	132784	132836	1	supercont1.2	L202_00985	130785	133117	None	8080	1673	37738	No_or_no_constitutive_exon
CCGCAAGTCTGCTGAAAATCATTTGAGGGAAAGTGCTTATGGGAAAGTAGGG	157339	158159	157289	157341	1	supercont1.2	L202_00999	157030	158824	None	8080	1673	37738	No_or_no_constitutive_exon
TGGGTGAGTTGACAGAACCCAAGTGGGAGAGTGAGCTGACGGGGATACAGTA	200413	200707	200757	200705	-1	supercont1.2	L202_01012	197655	202504	None	8080	1673	37738	Yes
GTGAGTCTTGTCTTTTGGATGGACGGGGAAATGTGCTGATGAGAGGGTAGTA	199470	199538	199588	199536	-1	supercont1.2	L202_01012	197655	202504	None	8080	1673	37738	Yes
GTGAGTCGTCTACCATATTTATCGAGGGCAAGAGCTGATGAAGGGCAAAGAC	198291	198374	198424	198372	-1	supercont1.2	L202_01012	197655	202504	None	8080	1673	37738	No_or_no_constitutive_exon
TCTTCTTTGAATAGGATAGTGAGTATGTAAAGGCTAATGAGGAGGGGTAGAA	205397	205901	205347	205399	1	supercont1.2	L202_01014	204637	206194	None	8080	1673	37738	No_or_no_constitutive_exon
CACCACTCTCCAAACGTGGCGACAAGAAGAGCTGACGCAGTGGGAAACAGTC	206087	206194	206037	206089	1	supercont1.2	L202_01014	204637	206194	None	8080	1673	37738	No_or_no_constitutive_exon
ATCATGTAGGTCTCTCTTGCTCTTTGGTACGGGGTACTGAAGGGGAGCAGAT	207589	207708	207539	207591	1	supercont1.2	L202_01016	207478	209298	None	8080	1673	37738	No_or_no_constitutive_exon
GCTCTCTCGGGCTGTCTTGTGGTGGAGAGAGTACTGATATAGGGGTGTAGGA	209062	209128	209012	209064	1	supercont1.2	L202_01016	207478	209298	None	8080	1673	37738	No_or_no_constitutive_exon
AAATTGTGGGTACTCTTTGAAGTGGTCGGGGTTTAGCTGACGGGGTGTAGTT	211713	211829	211879	211827	-1	supercont1.2	L202_01017	209554	214534	None	8080	1673	37738	No_or_no_constitutive_exon
TCCGGAATTGATTGGGATGGGTGGGAGCTGATGTGATTGGATTGGGGTAGAA	217043	217152	216993	217045	1	supercont1.2	L202_01018	215179	217747	None	8080	1673	37738	No_or_no_constitutive_exon
TGAGTCACTGTGGTTCGACGTGGCAGGAGGCATGCTGACAGGGTGTGTAGTT	227901	228176	227851	227903	1	supercont1.2	L202_01022	225408	228176	None	8080	1673	37738	No_or_no_constitutive_exon
CTTTCCCTAACGCAACTTTGAAGACCGAAGCTGATGAGGGGATATGACAGGA	249115	249423	249473	249421	-1	supercont1.2	L202_01030	248671	250937	None	8080	1673	37738	No_or_no_constitutive_exon
GAGTAGTCGCTCATGAGTAAGAGGACGAAGCGCTGAATGTGGGCGAATAGTG	252643	254191	252593	252645	1	supercont1.2	L202_01031	252034	255453	None	8080	1673	37738	No_or_no_constitutive_exon
TGAGAGTGAGTCGGGTTTGGGATGTAATTAGCTTTGCTGATGTGGGATAGTC	281306	281356	281406	281354	-1	supercont1.2	L202_01038	279882	282025	None	8080	1673	37738	No_or_no_constitutive_exon
TGCGTTTTCAACTCGTTGGTTGCGAGAGGAGAGAACTGATGGTGGGATAGTG	284799	284880	284930	284878	-1	supercont1.2	L202_01039	282129	285590	None	8080	1673	37738	No_or_no_constitutive_exon
GAGAGTGGGTGCAAGGGAGTGTCTGTGGATGAAGCTGACGGAATGGGTAGGT	286513	286659	286709	286657	-1	supercont1.2	L202_01040	285827	287243	None	8080	1673	37738	No_or_no_constitutive_exon
TCAGGATTGAGAAGCGTCGCTACGGAGCCATGACTGACATGGGATTATAGGT	308507	308629	308679	308627	-1	supercont1.2	L202_01047	307621	309755	None	8080	1673	37738	No_or_no_constitutive_exon
CAGGTGAGTTTCTTCTTTCGGCTTTGAATCAGACACTGATGTTGGGGTAGTT	307973	308093	308143	308091	-1	supercont1.2	L202_01047	307621	309755	None	8080	1673	37738	No_or_no_constitutive_exon
TTAGAAGTGCAAGCTGATTTCTGGGGTGTATCAGGACCAGGGAGCTGAAGGG	318833	318962	319012	318960	-1	supercont1.2	L202_01051	317821	319450	None	8080	1673	37738	No_or_no_constitutive_exon
GTCCCCTCTTGTTGTACAGAGAAAAGGGGGGAGCTCACGGGAATGTGTAGTG	321211	321263	321161	321213	1	supercont1.2	L202_01053	321089	321886	None	8080	1673	37738	No_or_no_constitutive_exon
GTATTACCATCCTCTTGCCCTTGGGCGCGTTAGCTGACGAGAGGGCGTAGTA	323639	324256	324306	324254	-1	supercont1.2	L202_01054	322072	326519	None	8080	1673	37738	Yes
TTCTTGACGAGGAAGACGAGGAATGGATGGGTGCTAATGAGAGAGGGCAGAT	322808	322894	322944	322892	-1	supercont1.2	L202_01054	322072	326519	None	8080	1673	37738	Yes
CTTATACTTCATTGCAATGGGGAAAGAGCTGATGGGCGTGGGATCGACAGGA	355360	355418	355468	355416	-1	supercont1.2	L202_01066	355009	355770	None	8080	1673	37738	No_or_no_constitutive_exon
TTTCTCTTCTCCTCTGTACAGGTGGAAGCCAAGCTGACCCATGGGGCCAGGC	380579	380711	380529	380581	1	supercont1.2	L202_01077	379316	380711	None	8080	1673	37738	No_or_no_constitutive_exon
GTCTTGCCGCGTCGTGTTCCGCCAGACTCTTTGGCTGACGACGAGGGCAGCC	382985	383189	382935	382987	1	supercont1.2	L202_01078	382459	385251	None	8080	1673	37738	Yes
GACGTAAGCCTGACTCATCAATAGACTGAACGCAGCTGACGGGAGCTCAGCT	403168	403250	403300	403248	-1	supercont1.2	L202_01085	402938	403745	None	8080	1673	37738	No_or_no_constitutive_exon
TTGTAAGTTTGAAACACAGAGGTTTAATATAGCGACTGACGGGGGCATAGCT	446596	446992	446546	446598	1	supercont1.2	L202_01098	446072	446992	None	8080	1673	37738	No_or_no_constitutive_exon
GTAAGTTCGCACATCCCCCCCCGCCATGCTGACAACTTTGGGAACGATAGGG	456852	456922	456972	456920	-1	supercont1.2	L202_01104	456852	457085	None	8080	1673	37738	No_or_no_constitutive_exon
GAGGAGTGAGTAGGTTCATTCGCGTCTAGGCATGGCTAACGGGTAATCAGAA	463150	465508	463100	463152	1	supercont1.2	L202_01107	460827	466375	None	8080	1673	37738	No_or_no_constitutive_exon
GTAAGCTCCCACTCTGCGAAATGTCAAGCATACATCTGACGGGACTGTAGCG	466892	467141	467191	467139	-1	supercont1.2	L202_01108	466479	468216	None	8080	1673	37738	No_or_no_constitutive_exon
CGTCGGAGAAGCCTGGCCAACCCTTGATGGCTCCGCTGATACGGGATCAGTG	494180	494250	494130	494182	1	supercont1.2	L202_01120	493225	494686	None	8080	1673	37738	No_or_no_constitutive_exon
GTAGGTTCATCGAGTGCTTTTCCTTGTTCGCGCTGACAAATGGGGTGCAGAT	515048	515469	515519	515467	-1	supercont1.2	L202_01131	514951	516276	None	8080	1673	37738	No_or_no_constitutive_exon
CTCCAATCTAAGCATCAGAACGATTTCACTGACTGACTGACGGGTGATAGCT	543277	543341	543227	543279	1	supercont1.2	L202_01146	542721	544698	None	8080	1673	37738	No_or_no_constitutive_exon
GTGGGTGTGTCGCGATAGATCGATCTCATGTCATGACCAACGGGAGATAGCT	554520	554598	554648	554596	-1	supercont1.2	L202_01152	554001	555110	None	8080	1673	37738	No_or_no_constitutive_exon
AAAGTAGTGTCCATCTTCCCGAGAGCGGCGCTCAGTGGGAAAAACAACAGGA	555999	556062	556112	556060	-1	supercont1.2	L202_01153	555082	556560	None	8080	1673	37738	No_or_no_constitutive_exon
TGTAAGCGTGACTTGCTATCCTCTGGTGCACTGTTAACATGAGCGGGTAGCG	570331	570418	570468	570416	-1	supercont1.2	L202_01159	569851	576152	None	8080	1673	37738	No_or_no_constitutive_exon
AAGTTTGCGGGAGAGGGCGATTCGTACAGTGAACTGACACGATTGGGTAGGT	643515	643587	643637	643585	-1	supercont1.2	L202_01183	642711	644349	None	8080	1673	37738	No_or_no_constitutive_exon
CAATCAATCACGCTGGGATACTCTGCTGGGATGATCATTGGGATGTACAGGC	740758	740830	740708	740760	1	supercont1.2	L202_01219	740519	741836	None	8080	1673	37738	Yes
TGTGAGTCAGGTGATTATTCCAAACTGCGTCGACTGACATGGGGATGCAGCG	763904	763990	763854	763906	1	supercont1.2	L202_01230	760909	764955	None	8080	1673	37738	No_or_no_constitutive_exon
TGAGTCTACAGACAGACTTTTGCCGATACCCCGTTCTGATGGGTACGCAGTG	800044	800369	799994	800046	1	supercont1.2	L202_01244	797589	801190	None	8080	1673	37738	No_or_no_constitutive_exon
GTAAGTGTTTGTCGACATCGATACCATTCCCAGAGCTGACAAGGGTGTAGTT	816590	816755	816805	816753	-1	supercont1.2	L202_01254	816590	817791	None	8080	1673	37738	No_or_no_constitutive_exon
TGACCTCTTCAGACCATGATCACAAGATGGGATTCCTGATGGGCGAACAGTC	823592	823713	823763	823711	-1	supercont1.2	L202_01257	822463	825276	None	8080	1673	37738	No_or_no_constitutive_exon
GTATGTGACATACGGGTCGGGCGGGATAGGCATGCTGACTCGCGGGGTAGCT	850205	850242	850292	850240	-1	supercont1.2	L202_01269	846701	850667	None	8080	1673	37738	No_or_no_constitutive_exon
CACTTTAAATTGAGCTTTGCGTTTGATGGCCCCTGACTTTGGGCACACAGAA	880418	880536	880368	880420	1	supercont1.2	L202_01282	876567	881997	None	8080	1673	37738	No_or_no_constitutive_exon
AAGGCGGGTGACCTCTACAGCGCACATGTTTGGTACTGACGATGGGACAGGG	884765	884824	884874	884822	-1	supercont1.2	L202_01284	883804	885665	None	8080	1673	37738	No_or_no_constitutive_exon
GCGTGAGTCTTTTGCTAACAAGTGGGCAAACAACTGATGTGGGGGCATAGCA	895801	896049	895751	895803	1	supercont1.2	L202_01288	893924	896181	None	8080	1673	37738	No_or_no_constitutive_exon
GGTGAGCTCTCCAACACTGTCGGGACAGGCGGCTGATGTAAAGGGTATAGAT	1006158	1006251	1006108	1006160	1	supercont1.2	L202_01333	1005933	1006618	None	8080	1673	37738	No_or_no_constitutive_exon
TAAGCAGAGGTTCAAACGAAACGTGCTTGCAGCTCACCGATGGGCCAAAGCA	1037519	1038352	1038402	1038350	-1	supercont1.2	L202_01347	1037519	1039064	None	8080	1673	37738	No_or_no_constitutive_exon
AGGTCCCTTTACGCCCGATCTTCCGTCAACGTATACTGATAGATGGGTAGTG	1131604	1131649	1131554	1131606	1	supercont1.2	L202_01390	1130490	1131932	None	8080	1673	37738	No_or_no_constitutive_exon
GTACGTCTCCCCCTCCCAGACCCAGACTGGAAGCTGATGTGGGGTAACAGAG	1131699	1131932	1131649	1131701	1	supercont1.2	L202_01390	1130490	1131932	None	8080	1673	37738	No_or_no_constitutive_exon
AAAGTGAGTCCACAGTCCAAGTGTGTACGGACGGTACTGACGGGCAACAGAA	1180313	1180486	1180263	1180315	1	supercont1.2	L202_01412	1177839	1181088	None	8080	1673	37738	Yes
TTGTACGTCCCACTTGGGTGACTTTGGACCAAGCTGATATATGGGGCTAGAC	1193323	1193596	1193646	1193594	-1	supercont1.2	L202_01416	1192366	1194060	None	8080	1673	37738	Yes
CCTGATCTACCATTCCCGCTTTGCCTTGTATACTCACAATGGGTGGGCAGGA	1194426	1194612	1194662	1194610	-1	supercont1.2	L202_01417	1194146	1195759	None	8080	1673	37738	No_or_no_constitutive_exon
GAGTCATCATCCAAGAAAATCGGTGAAACGAAGTTGACTGGGTGGAATAGGA	1197191	1197237	1197141	1197193	1	supercont1.2	L202_01418	1195958	1198982	None	8080	1673	37738	Yes
GTAAGCCTCTTTTTCTTTTGCTTTGGTGGGACGCTAAATGATAGGGGTAGGC	1197762	1197856	1197712	1197764	1	supercont1.2	L202_01418	1195958	1198982	None	8080	1673	37738	Yes
TGCCCTTGCAAGCCTGCACTTTCTGACCACAATCCCATTGGGACATGTAGAA	1221466	1221652	1221702	1221650	-1	supercont1.2	L202_01425	1221137	1221975	None	8080	1673	37738	No_or_no_constitutive_exon
CTGTCTTGAGTATCTCCGGTATATGTTCATATACTGATATGGGGTGGCAGCT	1246527	1246720	1246477	1246529	1	supercont1.2	L202_01436	1246093	1247629	None	8080	1673	37738	Yes
CTCGTACGTCGGCAGGGGCAGGGCAGAGTGGTAGCTGACGGGCGATGTAGAA	1271378	1271409	1271328	1271380	1	supercont1.2	L202_01451	1271304	1272416	None	8080	1673	37738	No_or_no_constitutive_exon
AGTGAGTGTCGTGCCGATCGTGATGAACGAGCTGACACCAAGGGCGACAGTA	1299267	1299272	1299322	1299270	-1	supercont1.2	L202_01466	1299267	1300784	None	8080	1673	37738	No_or_no_constitutive_exon
ATAGTAAGCGCTAACAAGAAAGCACAGGGTCTCGCTGACAAGGAGGGCAGGA	1315518	1315665	1315715	1315663	-1	supercont1.2	L202_01471	1314695	1316125	None	8080	1673	37738	Yes
GGTAAGCCCATCTGCATATACGGCATCTCGCCCGAGCTGAGGGTACACAGCC	1376784	1376897	1376947	1376895	-1	supercont1.2	L202_01501	1376297	1377213	None	8080	1673	37738	No_or_no_constitutive_exon
CTGTGAGTAATTTGGGTCGACGTTTGATCAAGACTGACGGGAAGATGCAGGT	1394260	1394475	1394210	1394262	1	supercont1.2	L202_01509	1391788	1394704	None	8080	1673	37738	No_or_no_constitutive_exon
TCTCTCCCTTTGCCATCTCCTTGGTTCACCACTGACGATGGGAATCACAGGT	1423699	1423812	1423649	1423701	1	supercont1.2	L202_01523	1422900	1424439	None	8080	1673	37738	No_or_no_constitutive_exon
GGTGAGTAATTTGCACTTGAGATGCGAGGGTGAGGCTGATGGGAGGATAGCT	1464008	1464127	1464177	1464125	-1	supercont1.2	L202_01541	1463515	1464543	None	8080	1673	37738	Yes
CTCACAAAGTGGTTTCATCTGCGTGATGAAGAGCTGAAGGGGTAATGTAGAG	1468873	1468995	1469045	1468993	-1	supercont1.2	L202_01545	1468759	1469894	None	8080	1673	37738	No_or_no_constitutive_exon
CTTTTCGTACGTACTTTGGCTCTGACGGGAATGTCACTGATGTAGGGTAGCA	1477706	1477813	1477863	1477811	-1	supercont1.2	L202_01549	1476494	1479676	None	8080	1673	37738	No_or_no_constitutive_exon
GGGAAGACGGGGAGGTGGTGGGGAAGCAAGCTGATGGGGTGGATATATAGAC	1515054	1515097	1515147	1515095	-1	supercont1.2	L202_01564	1514376	1515427	None	8080	1673	37738	No_or_no_constitutive_exon
ACCTCTCATGGGCCATAACCGCGCCGGTCCGCAACTGACCGGGCCGACAGGA	1516726	1516798	1516848	1516796	-1	supercont1.2	L202_01565	1515573	1516974	None	8080	1673	37738	No_or_no_constitutive_exon
TGAGTCAAACAAGTTGACATTGTCCCGAGCCAATGCTGATGAGGGTGTAGCA	1554439	1555042	1554389	1554441	1	supercont1.2	L202_01584	1553769	1556190	None	8080	1673	37738	Yes
TCTGGTATGTTTGGCGCGTGGGGAGGTGATGTGATGCTGACGGGGCATAGCT	1563801	1563981	1563751	1563803	1	supercont1.2	L202_01589	1563435	1566054	None	8080	1673	37738	No_or_no_constitutive_exon
TAGTAGGCCTTTTTGGTGAGATTTGGGGTACAGCTGATGTCGAGGGCAAGTG	1584788	1584908	1584738	1584790	1	supercont1.2	L202_01599	1584537	1585411	None	8080	1673	37738	No_or_no_constitutive_exon
CGTAAGTATCAGCGCTTATCAGTCATAGTTGAAGCTGACAGGGGTCGCAGGG	1595291	1595387	1595437	1595385	-1	supercont1.2	L202_01606	1594390	1597774	None	8080	1673	37738	No_or_no_constitutive_exon
TGAGCGAAACTGGCTAGATCGGCTGGCAGCTACTTACTTGGGAATCGTAGTA	1601862	1601930	1601812	1601864	1	supercont1.2	L202_01609	1601398	1603286	None	8080	1673	37738	No_or_no_constitutive_exon
CACGTCTCTTTCTTGCCTTACCATGTCATGAGCGCTAATGGAGGGTGCAGGT	1616451	1617220	1617270	1617218	-1	supercont1.2	L202_01614	1616105	1618735	None	8080	1673	37738	No_or_no_constitutive_exon
GGTGCGCAATATGGCCGACTGAATTGAACACTGCTGATGGGAGACACAAGAC	1682944	1683087	1682894	1682946	1	supercont1.2	L202_01642	1679145	1686277	None	8080	1673	37738	No_or_no_constitutive_exon
CCAAGGTGAGTATCGTGGAGCGTGGCATGGACAGCGCTGACGAGGGACAGGG	1701566	1701591	1701641	1701589	-1	supercont1.2	L202_01651	1700761	1701773	None	8080	1673	37738	No_or_no_constitutive_exon
GTGAGTCACTGACGGGATTGAGGCGTGAAGGTGATGCTGATGGGGCGTAGAA	1733022	1733097	1732972	1733024	1	supercont1.2	L202_01660	1730648	1733345	None	8080	1673	37738	No_or_no_constitutive_exon
TGTGAGTCACAGCTAGCAAGACTCTGGTGCAAAGGGCTGATGGGGCGCAGCT	1881425	1881484	1881534	1881482	-1	supercont1.2	L202_01714	1880003	1882449	None	8080	1673	37738	Yes
GGTACGTCAATCTCATCGTGACAAGGATCATGGCTGATGAGAGGGATTAGCT	1900796	1901375	1901425	1901373	-1	supercont1.2	L202_01724	1899628	1903035	None	8080	1673	37738	No_or_no_constitutive_exon
GACTCTTCCGCTTTACCCCTAGGTGACAGCTTTGCTGACGAGGGGCACAGTT	1914863	1914966	1915016	1914964	-1	supercont1.2	L202_01728	1914863	1917666	None	8080	1673	37738	No_or_no_constitutive_exon
TAGGCAAGTGCATTCTATCCATGATGGGGTAGTTGCTAATGGGTGTATAGGT	1919462	1919543	1919593	1919541	-1	supercont1.2	L202_01729	1918523	1920076	None	8080	1673	37738	No_or_no_constitutive_exon
AGAAGTGAGTAATTTCTGTTGTAAGGGGGGTTTTGCTGACAGGGCTGGAGGT	1921156	1921235	1921285	1921233	-1	supercont1.2	L202_01730	1920250	1922164	None	8080	1673	37738	No_or_no_constitutive_exon
TGGCCTCACATTCTCCATCCTCTTCGGGTGCTGTGCTGACGGGCATGCAGCG	1920250	1920293	1920343	1920291	-1	supercont1.2	L202_01730	1920250	1922164	None	8080	1673	37738	No_or_no_constitutive_exon
GGCCTTGCCTCTTTGCTCGCTTTCCTATCAAACTGACGGGAGCATGACAGGT	1924695	1925021	1924645	1924697	1	supercont1.2	L202_01731	1922311	1925021	None	8080	1673	37738	No_or_no_constitutive_exon
GTGAGTCAAAACAGCTTGGGATCCTGGACAGTGCTTACTCGGGGCCATAGAA	1937801	1938145	1938195	1938143	-1	supercont1.2	L202_01736	1937801	1940044	None	8080	1673	37738	No_or_no_constitutive_exon
TCACCCGACGACCTCTTGAATGCGCTGGATTGTATCGCCCGGGAGAGTAGTG	1951475	1951578	1951628	1951576	-1	supercont1.2	L202_01740	1950516	1952627	None	8080	1673	37738	No_or_no_constitutive_exon
TGGGTAACCCGACTTGGACGTGCAATGGCGCAACTGACCTGGGGGTGTAGAG	1953525	1953598	1953475	1953527	1	supercont1.2	L202_01741	1952664	1953598	None	8080	1673	37738	No_or_no_constitutive_exon
ATGGGTATTTAGCGCCTCCAGTGATTTGGGAAGAGACTAACACGGGGCAGAC	1967830	1967961	1967780	1967832	1	supercont1.2	L202_01749	1965663	1969739	None	8080	1673	37738	Yes
AGTACGCCACCGCCCCCTTCTGGTCAAGAGTCATGCTAATGGGCGACTAGGT	1968010	1968908	1967960	1968012	1	supercont1.2	L202_01749	1965663	1969739	None	8080	1673	37738	Yes
TTTGTCCCTTCTACGCTTGTTGCGGGAGAGAAGGCTGATGATGGGTGTAGAA	1969447	1969603	1969397	1969449	1	supercont1.2	L202_01749	1965663	1969739	None	8080	1673	37738	No_or_no_constitutive_exon
CAAGGTAAGCTTGCTTTGCAGCCCAAGGTCGACTGCTGATATGGGAGTAGAT	1974107	1974234	1974057	1974109	1	supercont1.2	L202_01752	1973494	1976186	None	8080	1673	37738	Yes
CCACTTGATGTGCCTATTTTTCAAATCGCTGATCATAGTGGGTTGGGCAGAG	1974294	1974391	1974244	1974296	1	supercont1.2	L202_01752	1973494	1976186	None	8080	1673	37738	Yes
ACGCCCTCCCTTTCTCTGTTACCCTTTGACAAGACTAACTGGGCATACAGCG	1996076	1996787	1996026	1996078	1	supercont1.2	L202_01759	1995674	1996787	None	8080	1673	37738	No_or_no_constitutive_exon
CGGCGCTGGTTCAAAATTTTGGCCACTAACTTGATGAATGGGGTGACCAGCG	2011615	2011814	2011864	2011812	-1	supercont1.2	L202_01767	2009168	2012227	None	8080	1673	37738	No_or_no_constitutive_exon
GCCCAGCCGGGGCAGCCGGGGATGGGGTTGGAGGGGCAGGGGCAGCAGAGGC	2009638	2010625	2010675	2010623	-1	supercont1.2	L202_01767	2009168	2012227	None	8080	1673	37738	No_or_no_constitutive_exon
TATGCTCGCTCTGTGTGTAGAGACTGGATACTAATTATGAGGGAATGTAGGT	2014275	2014351	2014225	2014277	1	supercont1.2	L202_01768	2013051	2014841	None	8080	1673	37738	Yes
TTTTCCATCGTATACGTATGACGAGATAGAGAACTGATGGGAGGGGATAGTT	2016434	2016627	2016677	2016625	-1	supercont1.2	L202_01769	2015142	2019024	None	8080	1673	37738	No_or_no_constitutive_exon
CCCCCCCATCCCCCCTCTTTAGCTAGTAACTGACGAACAAGGGGTCATAGGA	2019623	2019832	2019573	2019625	1	supercont1.2	L202_01770	2019369	2023333	None	8080	1673	37738	No_or_no_constitutive_exon
ACGCCCTCCCTTTCTCTGTTACCCTTTGACAAGACTAACTGGGCATACAGCG	2029003	2029714	2029764	2029712	-1	supercont1.2	L202_01774	2029003	2030306	None	8080	1673	37738	No_or_no_constitutive_exon
TTTGTCTTTTCCCTTCTTTTGGGATAGGGCGAGGCTGATGGGGATGAAAGGA	2041728	2042003	2042053	2042001	-1	supercont1.2	L202_01781	2039502	2044099	None	8080	1673	37738	No_or_no_constitutive_exon
GCCATCTTTCCAAAAGCCATCATCACAGGCCCAAGCTAATGCCAGGGTAGGA	2040065	2040144	2040194	2040142	-1	supercont1.2	L202_01781	2039502	2044099	None	8080	1673	37738	No_or_no_constitutive_exon
TCTATTCTTTCTCTTGTGTGTGGGAAGGAAGGAAGCTGATGGGAATGTAGGC	2045122	2045362	2045412	2045360	-1	supercont1.2	L202_01782	2044753	2046064	None	8080	1673	37738	No_or_no_constitutive_exon
TATCGTACGTCTTGAGAAAGTGGGAGAGCAAGTAGCTGATTCGGGGATAGCC	2050185	2050355	2050135	2050187	1	supercont1.2	L202_01785	2049743	2050466	None	8080	1673	37738	No_or_no_constitutive_exon
GTGTGTTTCTTCTTCTTCCTGGGTTGAGGTTGGCGCTGATGAGGGGAAAGCC	2058072	2058357	2058022	2058074	1	supercont1.2	L202_01788	2055755	2058722	None	8080	1673	37738	No_or_no_constitutive_exon
TCTCTGGAGACTTTTGCTGGTTCAAGATAGAAGCTGATGCAATGGGACAGAT	2058722	2058875	2058925	2058873	-1	supercont1.2	L202_01789	2058722	2060162	None	8080	1673	37738	No_or_no_constitutive_exon
CTTTTTTTCAGATACAAAACGAAAAGGGGGCAAGCTGATATGGGGGTTAGCG	2079380	2079504	2079554	2079502	-1	supercont1.2	L202_01796	2077705	2082704	None	8080	1673	37738	No_or_no_constitutive_exon
ACCAACCCCGCTCTGCGCAAGTATTTCATGCTAAGCTGGTATCGGGATAGAA	2078861	2079034	2079084	2079032	-1	supercont1.2	L202_01796	2077705	2082704	None	8080	1673	37738	No_or_no_constitutive_exon
CTTCAGAACGACTTTCGAGTGGGGACATGGTTGCTGATGGGGGGTGGTAGCT	2078622	2078805	2078855	2078803	-1	supercont1.2	L202_01796	2077705	2082704	None	8080	1673	37738	No_or_no_constitutive_exon
AAAAGCCTGTGGCTGTTTTGTTTCGGGTAGATACTGATGTTTTGGGAAAGTA	2083495	2083589	2083445	2083497	1	supercont1.2	L202_01797	2082821	2084666	None	8080	1673	37738	No_or_no_constitutive_exon
CCAGCCTTTGTCCAGTTTTGCCATACCCAGCTGACTGAAGGGGCGTATAGCT	2088163	2088312	2088113	2088165	1	supercont1.2	L202_01800	2087615	2091344	None	8080	1673	37738	No_or_no_constitutive_exon
TTGTTGCTCGAAGTTAGAAATTTAAAGCGCAGGCTGGGCTAAAGATCCAGCA	2092296	2092320	2092246	2092298	1	supercont1.2	L202_01801	2091850	2092320	None	8080	1673	37738	No_or_no_constitutive_exon
GAATTGGTAAGTTTACGACGTTCGTATGGCGGGGGCTAACGGGATGACAGAT	2096970	2097348	2096920	2096972	1	supercont1.2	L202_01803	2094018	2097348	None	8080	1673	37738	No_or_no_constitutive_exon
TGTGAGTCTTCTCTTCTCTTTTCTACGACGAGTGCTAAAAGGGTGGACAGTG	2102076	2102342	2102392	2102340	-1	supercont1.2	L202_01805	2099257	2103282	None	8080	1673	37738	No_or_no_constitutive_exon
CTGGTAAATACTGAGGTTACTGTCTGGGTCTCGTTACTGACGACGGGCAGTC	2105718	2105753	2105668	2105720	1	supercont1.2	L202_01806	2105549	2106903	None	8080	1673	37738	No_or_no_constitutive_exon
TGCGTCTTGTTCATCTTTGAGCGCGTGACGACAAGCTGACACGGGTGCAGGT	2110041	2110181	2109991	2110043	1	supercont1.2	L202_01808	2108528	2113179	None	8080	1673	37738	No_or_no_constitutive_exon
TACGTGCAAATTATTGCCATCTGTAAGCCGTGCTGATCTGGGATGTCAAGGA	2112009	2112066	2111959	2112011	1	supercont1.2	L202_01808	2108528	2113179	None	8080	1673	37738	No_or_no_constitutive_exon
AAGTGAGTACCCCCGGACGTCGTCTTGTTCGGCCGCTGATGGGACTGTAGGC	2112744	2113179	2112694	2112746	1	supercont1.2	L202_01808	2108528	2113179	None	8080	1673	37738	No_or_no_constitutive_exon
GAGTCCAGTCTGGCGTCTAGACACTCTAGTACATACTGATGGGGGGTTAGCT	2119315	2119561	2119265	2119317	1	supercont1.2	L202_01811	2118611	2119561	None	8080	1673	37738	No_or_no_constitutive_exon
GGGGTAAGTGTTGTTGGGTTCGGGGCGATTTTTCACTGATGTGTGGGTAGTT	2122719	2122797	2122669	2122721	1	supercont1.2	L202_01812	2120907	2122797	None	8080	1673	37738	No_or_no_constitutive_exon
TTCCTCCCTTCTTCCTTTTCTTCAGACACCTGCTGACGGTATGGGTGTAGTA	2124501	2124929	2124979	2124927	-1	supercont1.2	L202_01813	2123068	2125580	None	8080	1673	37738	No_or_no_constitutive_exon
GGACCCCTTACTTTTACACGATTTGAAAGAAAAGCTGATAGGGTGGAAAGTC	2123443	2123529	2123579	2123527	-1	supercont1.2	L202_01813	2123068	2125580	None	8080	1673	37738	No_or_no_constitutive_exon
TCAGCTGATTGCGATACCCGACAACCTTCCTGTGCTGACTGGGGATATAGTG	2134228	2134507	2134178	2134230	1	supercont1.2	L202_01815	2133382	2134507	None	8080	1673	37738	No_or_no_constitutive_exon
TGAGCTGATCGCGATACCTGACAACCTTCGTGTGCTGACTGGGGATATAGCT	2140250	2140532	2140582	2140530	-1	supercont1.2	L202_01819	2140250	2141339	None	8080	1673	37738	No_or_no_constitutive_exon
TATGTTTTTTCCCCCGTATTGGCTGTGTTCTGTGCTGATGAGGGGTGTAGAT	2154696	2154790	2154646	2154698	1	supercont1.2	L202_01824	2154050	2155196	None	8080	1673	37738	No_or_no_constitutive_exon
TATGTTTTTTCCCCCGTATTGGCTGTGTTCTGTGCTGATGAGGGGTGTAGAT	2159715	2159824	2159665	2159717	1	supercont1.2	L202_01826	2159129	2160178	None	8080	1673	37738	No_or_no_constitutive_exon
CTTTCATATGTTTGGGATAAGGAAAGGAAGGGAGGCTGATAGGGGTGTAGGG	2163494	2163615	2163444	2163496	1	supercont1.2	L202_01828	2162421	2164752	None	8080	1673	37738	No_or_no_constitutive_exon
GTAGGCTTTCTCTTTGGACTTTTAGGATGGTGTGCTGATAAGAGGGATAGTT	2168437	2168601	2168651	2168599	-1	supercont1.2	L202_01830	2166389	2169046	None	8080	1673	37738	No_or_no_constitutive_exon
TTCTCTGTTCTGCTCAGAAGCCAAAAACAAGAAGCTGACGGGGATAACAGAA	2167356	2167530	2167580	2167528	-1	supercont1.2	L202_01830	2166389	2169046	None	8080	1673	37738	No_or_no_constitutive_exon
CTGGGGAGGGGAGGGGCGGGAAAAGAGACAAGGCTGATGGGAATAAATAGCC	2179336	2179747	2179797	2179745	-1	supercont1.2	L202_01836	2179336	2180975	None	8080	1673	37738	No_or_no_constitutive_exon
GAGGCAAGTCTTCCCAGATCATGTCAACAACATGGGGCTGATGGGAGTAGAG	2181733	2181907	2181683	2181735	1	supercont1.2	L202_01837	2181329	2182779	None	8080	1673	37738	No_or_no_constitutive_exon
CGTGAGTCTTCTTTTTCTTTTGCGAGAGGGGGATGCTGATGGTGGGATAGCT	2190248	2190410	2190460	2190408	-1	supercont1.2	L202_01842	2188732	2191406	None	8080	1673	37738	No_or_no_constitutive_exon
CTCCTTCTATATCACAGTAGAGTTTAAAGCTGATGTCTATTGGGAAAAAGGC	2192565	2192781	2192831	2192779	-1	supercont1.2	L202_01843	2191406	2193466	None	8080	1673	37738	Yes
TTTTCAGCTTTTGGGAAAGGGGAAGGGAACGGGTGGCTGATGGGTGATAGGC	2191677	2191830	2191880	2191828	-1	supercont1.2	L202_01843	2191406	2193466	None	8080	1673	37738	Yes
AGTATAGTAACTTTGCGGGTAAAGCACGGCGCTGATGGGTTGGGATGTAGGG	2191406	2191624	2191674	2191622	-1	supercont1.2	L202_01843	2191406	2193466	None	8080	1673	37738	Yes
GTTTCGTTTTTCGCCGCAATGGCTGTGTTCTGCGCTGATGAGGGGTGTAGAT	2201842	2202136	2202186	2202134	-1	supercont1.2	L202_01848	2201842	2204620	None	8080	1673	37738	No_or_no_constitutive_exon
GTAAGTCATTCTGGGAAAGGGACGAGGTCGGTCACTGACAAGGGTAATAGAT	2207457	2207496	2207407	2207459	1	supercont1.2	L202_01849	2206094	2209427	None	8080	1673	37738	No_or_no_constitutive_exon
TATGTCTCTCCTTCCTTGGTGGGAAGAAACATCGCTGACAAGGGATATAGGA	10805	11126	10755	10807	1	supercont1.3	L202_01860	10279	11573	None	8080	1673	37738	Yes
TCTCCTCCTCCAGGGATCATGAAGAAGGCTCAGGCTAATGCGGGATACAGTT	11797	12349	12399	12347	-1	supercont1.3	L202_01861	11553	12617	None	8080	1673	37738	No_or_no_constitutive_exon
AAGTCTCTACTCTTTTTCTTGTCTTGCGAGGAAGCTGATGGGAACGGTAGCC	11553	11745	11795	11743	-1	supercont1.3	L202_01861	11553	12617	None	8080	1673	37738	No_or_no_constitutive_exon
CGTGAGTTTGAATCTTGAAGGGAAGGGGAGAGAGCTGATGGGTAGGGTAGGT	17024	17142	17192	17140	-1	supercont1.3	L202_01863	16136	17808	None	8080	1673	37738	No_or_no_constitutive_exon
CGATGACTTCTTGCTGCTACTAGCATGAACGGGCATGATCGGTTGGGCAGGG	22881	22942	22831	22883	1	supercont1.3	L202_01864	19654	24105	None	8080	1673	37738	No_or_no_constitutive_exon
GGCGGTGAGTATCTGGTACGATTTTTGGGGTGGGGCTGATGGTGGGGTAGGT	39504	39541	39591	39539	-1	supercont1.3	L202_01872	38988	40068	None	8080	1673	37738	No_or_no_constitutive_exon
TGCCGGGTGGGATGGGTGAAATGGACAGGGTATTGATAAAGATGGGTCAGGT	45319	45435	45269	45321	1	supercont1.3	L202_01874	41990	46594	None	8080	1673	37738	No_or_no_constitutive_exon
TGCCAAGTAAGCATATACCGCTTTAGAAGAAGGGAGCTAATGGGAAGTAGGT	60255	60390	60440	60388	-1	supercont1.3	L202_01880	60032	64165	None	8080	1673	37738	No_or_no_constitutive_exon
AGGTGGGTTTCATCTGTTCTTTGAGTGGATTGAGCTGATGGGGAGAATAGGA	67691	67835	67641	67693	1	supercont1.3	L202_01881	65236	70555	None	8080	1673	37738	Yes
GTGTTGCTGGTGGTTTTGGTCGCCTGATGGGTTCTGATGGGTGGCGACAGGA	74770	75105	74720	74772	1	supercont1.3	L202_01883	74423	75648	None	8080	1673	37738	No_or_no_constitutive_exon
AGGTGTGTAGTCCAGGCTGTTTGAGAGGGTGGGTGCTGATAGGGAGATAGAT	77876	77978	78028	77976	-1	supercont1.3	L202_01884	76067	78240	None	8080	1673	37738	No_or_no_constitutive_exon
GAGCTTTCCCTTTCCAGCATATTGTGTGGATCAAGCTGATAGGCGGGAAGGT	77733	77824	77874	77822	-1	supercont1.3	L202_01884	76067	78240	None	8080	1673	37738	No_or_no_constitutive_exon
CGTGAGTCTATATCCTCTCTCTTATTAGTCCTGGCTGATTTCAAGGGTAGGG	77598	77684	77734	77682	-1	supercont1.3	L202_01884	76067	78240	None	8080	1673	37738	No_or_no_constitutive_exon
GGGTCTGCTTCTACTTCTTCTTCGAGCGTATGGTGATAGAGGCTGGGTAGTA	90986	91133	91183	91131	-1	supercont1.3	L202_01890	90711	91796	None	8080	1673	37738	No_or_no_constitutive_exon
GGTCAGTATCCTCGTCTCTTGTATGCTTCAGTGACCTGACGGGACTGTAGCA	97930	99139	97880	97932	1	supercont1.3	L202_01892	97392	99848	None	8080	1673	37738	No_or_no_constitutive_exon
TAAGTGTCCCTACGTTCTCGTCCCCTGGCGCATAACTGACAGAAGGGCAGAT	107251	107383	107433	107381	-1	supercont1.3	L202_01896	105919	108187	None	8080	1673	37738	No_or_no_constitutive_exon
AGCCCATTCTCCACTCCACGCAAACTTCGTACCTAACCCGAGGGTAACAGCG	111795	111830	111745	111797	1	supercont1.3	L202_01898	110419	115385	None	8080	1673	37738	Yes
CTTTTCGGCCTTGAGGAAGATCGTTGAGAGGAGAGGCTGATGTGGGGAAGGT	112109	112131	112059	112111	1	supercont1.3	L202_01898	110419	115385	None	8080	1673	37738	Yes
TCCCTCTTCTTTCATGGATACCAAAGTGCAGAGGCTAAATGAGGGCACAGGA	112342	112427	112292	112344	1	supercont1.3	L202_01898	110419	115385	None	8080	1673	37738	Yes
TAGCTGCTTTGGAGGTGGGGTGGGGAAAGGGGTGCTGATGGGGAGAGAAGCT	112951	113015	112901	112953	1	supercont1.3	L202_01898	110419	115385	None	8080	1673	37738	Yes
CTTTGTATGGCAGTGACAAGTTGGATGAGGCTAATGAGATTGGGGTGTAGGA	122336	122412	122462	122410	-1	supercont1.3	L202_01902	121509	122778	None	8080	1673	37738	Yes
AGTACGTCTTCTTCGCGTCTTTCGTTTGGTTCGCGCTGATGGGGTTGTAGAT	127963	128015	128065	128013	-1	supercont1.3	L202_01905	126602	128207	None	8080	1673	37738	No_or_no_constitutive_exon
ACGTCCTTCTTGTCCTTCTTGTTCGTCAGATGGAGCCAACGGGGTACTAGGG	127273	127394	127444	127392	-1	supercont1.3	L202_01905	126602	128207	None	8080	1673	37738	No_or_no_constitutive_exon
GTATGTCTTTTTCTTGGTCGGTAGATGGAAAAAAGCTGATGGTGGGATAGGC	130747	130911	130697	130749	1	supercont1.3	L202_01906	128319	133026	None	8080	1673	37738	Yes
TTTGATGCAACTTTTGTCGAGGAAGAGGAAGGTGCTGACTGGGGCTGTAGGC	152874	153086	152824	152876	1	supercont1.3	L202_01913	151444	153086	None	8080	1673	37738	No_or_no_constitutive_exon
GAGGTAAGTGTCAGGACGTAGATTAAGGACATGTGCTGATGGGGAGAAAGAT	159646	159879	159929	159877	-1	supercont1.3	L202_01916	158963	160178	None	8080	1673	37738	Yes
GTCGTTTTGCTAGTTTTGAGATGAGGGGACAGAGCTGACGGGAGGAAAAGCT	165605	165923	165973	165921	-1	supercont1.3	L202_01918	165198	167270	None	8080	1673	37738	No_or_no_constitutive_exon
TTCTGTCTCCCAATGATATGGATATGGAAGGGAGCTGATGGGGGTGGTAGGT	171832	171954	171782	171834	1	supercont1.3	L202_01921	171139	173012	None	8080	1673	37738	No_or_no_constitutive_exon
ATCTTAATGTGGGTTGGGGTGAGAATGGAGCTGATGGGATTGGGATAAAGAT	174046	174544	173996	174048	1	supercont1.3	L202_01922	173168	174544	None	8080	1673	37738	No_or_no_constitutive_exon
ATCCTCAAGTGACATTAGACGGAATGGGCGGGAGCTGACGGGAAGAATAGCA	175308	175371	175421	175369	-1	supercont1.3	L202_01923	174637	175653	None	8080	1673	37738	No_or_no_constitutive_exon
GAGTCCTTTGCCCAGCTCGAAGCTGGTATGGAAAGAGCTGATGGGGTTAGAT	176597	176717	176547	176599	1	supercont1.3	L202_01924	175797	177053	None	8080	1673	37738	No_or_no_constitutive_exon
GAAGCGGGTGTTGGGGATGGAGGGGTGAGAAGCTGATGTGGGGGTGGTAGAA	177151	177379	177429	177377	-1	supercont1.3	L202_01925	177151	177673	None	8080	1673	37738	No_or_no_constitutive_exon
GTGAGTTGCTCTCTTGGTTTTGGGCTGCAAAAGCTGATCTAGGGTGGTAGTG	193254	193350	193204	193256	1	supercont1.3	L202_01933	190489	194833	None	8080	1673	37738	No_or_no_constitutive_exon
TCTTTCTCTCTATCTTTTACCTGAGTGGGATAAGGCTGACGATGGGGTAGGT	201092	201190	201240	201188	-1	supercont1.3	L202_01936	198247	202454	None	8080	1673	37738	No_or_no_constitutive_exon
TCTTCGGTCCGAGTGGATATAGAGTGGACAGGAGCTGATGGGAACAGTAGCG	200067	200255	200305	200253	-1	supercont1.3	L202_01936	198247	202454	None	8080	1673	37738	No_or_no_constitutive_exon
TGTAAGTCCTCTCTTTGCTTGTGGTAGAATCAAGCTGATATGGGGGTAAGGT	198247	200018	200068	200016	-1	supercont1.3	L202_01936	198247	202454	None	8080	1673	37738	No_or_no_constitutive_exon
GTGAGTCGCTCCAGCCGCTTTATCAGTGTGAAAGCTGATGATGGGTGTAGAC	204018	204131	203968	204020	1	supercont1.3	L202_01937	202958	206237	None	8080	1673	37738	No_or_no_constitutive_exon
TTTAAAGCAAGCGGTTCTGAAAGCTGACGGGGCCATGGGGGTGAATGTAGAG	205761	205872	205711	205763	1	supercont1.3	L202_01937	202958	206237	None	8080	1673	37738	No_or_no_constitutive_exon
TCGCTGTGGGCGGGACCCGTGGATCATAGGTGCTGATAGTGGGGCGGAAGGA	231472	231777	231422	231474	1	supercont1.3	L202_01950	231197	231935	None	8080	1673	37738	No_or_no_constitutive_exon
TGGTGAGCTTTTTGGGTACCTGGAGGGGCGAGAGCTGACACCAAGGGAAGAC	234909	234962	235012	234960	-1	supercont1.3	L202_01952	234308	235603	None	8080	1673	37738	No_or_no_constitutive_exon
AAGCTCTGTGAGTCATTTATGGTTCATGAGGACTTGACTGATGGGAGCAGGC	263079	263259	263029	263081	1	supercont1.3	L202_01964	261496	263259	None	8080	1673	37738	No_or_no_constitutive_exon
ACGTCCCCTTCCCCATCAACACATCTCTTGGAGACTAATGGGGAGGATAGAT	264847	264978	264797	264849	1	supercont1.3	L202_01965	263951	266066	None	8080	1673	37738	No_or_no_constitutive_exon
ATGCTGTGTTCCGTGGTAAGGGCTAGGGAAGGAGGCTGACGGGAAAGCAGAC	271208	271303	271158	271210	1	supercont1.3	L202_01967	270633	273625	None	8080	1673	37738	No_or_no_constitutive_exon
GTGTAAGTCCTCTCAGGTAGACGGTAGTATGGGGCTGACAAGGGGCTTAGCG	298522	299191	298472	298524	1	supercont1.3	L202_01975	295871	299191	None	8080	1673	37738	No_or_no_constitutive_exon
TAAGCTCTTTTTCCTCCAGATTTGGCTTTCACTTACACATGGGAGTCCAGAT	312246	312721	312771	312719	-1	supercont1.3	L202_01981	311629	313154	None	8080	1673	37738	No_or_no_constitutive_exon
GATGCCCTTCTTTGGGACACATTTGGGCAAGGAGCTGATGGGGGGAATAGGA	315591	315721	315771	315719	-1	supercont1.3	L202_01983	315062	316124	None	8080	1673	37738	Yes
AGTGAGTCATTCTCTGTTGTTGTGTGGGGGTAGGGCTGATGGGGAGGTAGGT	321851	321957	321801	321853	1	supercont1.3	L202_01986	321292	322585	None	8080	1673	37738	No_or_no_constitutive_exon
TCGTACGTTTACACTATCGTGTGGTATTACTGCAGCTAACGGTCGGGTAGTG	323925	324046	323875	323927	1	supercont1.3	L202_01988	323683	325835	None	8080	1673	37738	No_or_no_constitutive_exon
ACATTGCAACATGGCCCGTGCGCTGACGGACGCGTCGGGCGGTTAAACAGCA	329834	330244	329784	329836	1	supercont1.3	L202_01991	329292	332725	None	8080	1673	37738	No_or_no_constitutive_exon
GCTGGTGAGTGCTCTTAGCATCCGTATACAGCGCTGACTAGGGATGACAGGC	333030	333723	332980	333032	1	supercont1.3	L202_01992	332821	334828	None	8080	1673	37738	No_or_no_constitutive_exon
GTGAGTACTCCGTTAATACTGGCAAGCTGCAAGCTGACGGTGGGTCAAAGCG	338118	338241	338291	338239	-1	supercont1.3	L202_01995	337024	338892	None	8080	1673	37738	No_or_no_constitutive_exon
GGTGAGTGCTAGAGTCGATGCTGATTGAGTGGTGCTGATGTGGGGCGTAGTC	356253	356515	356203	356255	1	supercont1.3	L202_02004	355703	356515	None	8080	1673	37738	No_or_no_constitutive_exon
AGTAAGTGCGCTCTGCCGATCGTGGTCTTCACTGACGCCTGCGGGGATAGTC	365011	365352	365402	365350	-1	supercont1.3	L202_02009	364632	366140	None	8080	1673	37738	No_or_no_constitutive_exon
TCCTCTATCATGGAACATTGATGGGTGTGAGCTGACGCGGTGCGGGACAGGC	385173	385417	385123	385175	1	supercont1.3	L202_02016	383769	385417	None	8080	1673	37738	Yes
TCTTATCACTTCTGATGCCCGGCCATGGCAGTGCTAACTTGGGTTTGAAGCG	387173	387232	387123	387175	1	supercont1.3	L202_02017	386488	387680	None	8080	1673	37738	No_or_no_constitutive_exon
AGTTTTACTCCTTTTTCTGGCCTTGGAAGGGGCGCTGATGAATGGGAAAGAT	391192	391556	391142	391194	1	supercont1.3	L202_02019	390055	391556	None	8080	1673	37738	No_or_no_constitutive_exon
AGTGGCAGGCGGGTGTATGGGAAGTACGGGGCTGATCATTCGGGATGTAGAA	399620	399657	399707	399655	-1	supercont1.3	L202_02023	398760	399811	None	8080	1673	37738	No_or_no_constitutive_exon
GTATCAGTTGAATAACGGAATATTTTTGCCTTGTTTCTTTGGGCTGACAGGT	400251	400598	400648	400596	-1	supercont1.3	L202_02024	400075	402141	None	8080	1673	37738	No_or_no_constitutive_exon
TTTCGTGAGTCTCATCAACGAGTAGGTGAAATTAGGCTGACTGGGAAAAGGA	400075	400205	400255	400203	-1	supercont1.3	L202_02024	400075	402141	None	8080	1673	37738	No_or_no_constitutive_exon
TAGGCTCATAACACTCAGGGCATACAGTGGCTTACATTATGGGGTCGCAGAG	410018	410050	410100	410048	-1	supercont1.3	L202_02028	409387	410590	None	8080	1673	37738	No_or_no_constitutive_exon
TGGTGAGCGCAATAGGCATTCCACTGTTCATTGTTAACGACACTGGGAAGGT	430758	430826	430708	430760	1	supercont1.3	L202_02034	429218	432772	None	8080	1673	37738	No_or_no_constitutive_exon
TCATGTGAGTCGTCCTATTACTTAGCGGGCACGGAGCTAATAGGGTGCAGGA	443082	443106	443032	443084	1	supercont1.3	L202_02040	441525	443173	None	8080	1673	37738	No_or_no_constitutive_exon
GGGTGAGTCATGGTCGCATAGAGTTGGGTATTCACTGACACAGGGACCAGAT	453358	453439	453308	453360	1	supercont1.3	L202_02044	452184	454923	None	8080	1673	37738	Yes
AAGTGAGCCCTTCTTTGCATTTGATAAGAGCGCGACTGATAGGGCCACAGGG	453901	454171	453851	453903	1	supercont1.3	L202_02044	452184	454923	None	8080	1673	37738	Yes
TGACCATGCATGTTGACGGAGAAGGAGTGTATGCTGATCGGGCGAGTCAGAT	462352	462555	462302	462354	1	supercont1.3	L202_02046	458110	462555	None	8080	1673	37738	No_or_no_constitutive_exon
TTCGTATGTCCTTGAGTGTGCACCAAGGGGCCCGTGCTGACAAGGGGTAGAT	479351	479422	479301	479353	1	supercont1.3	L202_02051	477366	480975	None	8080	1673	37738	No_or_no_constitutive_exon
CGCTGTAAGTTGATACTCCCAGATGGTGGCCCATATTGACATGGGCGCAGCT	486285	486926	486976	486924	-1	supercont1.3	L202_02053	486285	487762	None	8080	1673	37738	No_or_no_constitutive_exon
CACCTGTGTTATTGAAAGCCGAAATGATCAGCTCGCTAACGAGGGTATAGAA	488242	488314	488192	488244	1	supercont1.3	L202_02054	487780	488581	None	8080	1673	37738	No_or_no_constitutive_exon
GTGAGTCTTTGAAAATGCGCACCTCGGCTGCTTGCTGACAAGGGCGATAGCG	526834	527121	527171	527119	-1	supercont1.3	L202_02072	523888	528216	None	8080	1673	37738	No_or_no_constitutive_exon
ATTTTGGTGGATGCTGGATTATTTTGATGGGAATGAAATTGGGACTATAGGG	542147	542230	542280	542228	-1	supercont1.3	L202_02079	541546	542466	None	8080	1673	37738	No_or_no_constitutive_exon
CATGCTGTGAGTCTTGACCTTGCGCGACGATCCGTCACTGACCAGGGCAGAT	542928	543111	543161	543109	-1	supercont1.3	L202_02080	542620	544389	None	8080	1673	37738	No_or_no_constitutive_exon
CTTGCCACTATGCAAGTGGTCCTGTATACTCAGCTCAAATGGGCACGCAGAT	575670	575720	575770	575718	-1	supercont1.3	L202_02096	575314	576052	None	8080	1673	37738	No_or_no_constitutive_exon
ACCCGTGAGTGTGGATCCGTCGAGCCGATCAAGGCTGATATTGGGAGCAGGG	600655	600841	600605	600657	1	supercont1.3	L202_02108	600236	600841	None	8080	1673	37738	No_or_no_constitutive_exon
GTGTGAGTTTTATCCTACCTAGCGAAGGTCTGTGACTGACTGGGATGTAGGA	626571	626707	626521	626573	1	supercont1.3	L202_02117	622581	629335	None	8080	1673	37738	No_or_no_constitutive_exon
ATGTGTTGCTGAACCTCAATGTCCTCCCGCGAACTAATAGGGCTTGAAAGAT	657045	657408	657458	657406	-1	supercont1.3	L202_02130	656711	657904	None	8080	1673	37738	Yes
TGAGCTGCAGCATTAGTCATGGGAGTATGCCGGCTGACGCGGGGACGTAGAA	675483	675557	675607	675555	-1	supercont1.3	L202_02139	674576	675860	None	8080	1673	37738	No_or_no_constitutive_exon
AGTCTCTCGTCGCCATACTCTCGCGGGGGCCTGACTCTATCGGGCGATAGAT	691606	691668	691718	691666	-1	supercont1.3	L202_02144	689823	693453	None	8080	1673	37738	No_or_no_constitutive_exon
CCAGGTGCGTACATTGTCTTGGGCTTCCAGTATGCGCTGATCAGGGAAAGAT	756319	756466	756516	756464	-1	supercont1.3	L202_02167	755718	757455	None	8080	1673	37738	No_or_no_constitutive_exon
AAGGTAAGCTCAATTTGATGCGATGAAGCATGAAGCTGACGGGCGACCAGTT	755718	755986	756036	755984	-1	supercont1.3	L202_02167	755718	757455	None	8080	1673	37738	No_or_no_constitutive_exon
GTAAGTCGATTCCTTCTGACGGGAGACAGGGAGACGGCTGATACGGGCAGGC	766649	766705	766599	766651	1	supercont1.3	L202_02171	766164	768603	None	8080	1673	37738	No_or_no_constitutive_exon
TGAGGAGCTCGTCTGCCCACTATGAATATATCTGACTGATGGGTTGACAGGA	791206	791285	791156	791208	1	supercont1.3	L202_02179	790158	792782	None	8080	1673	37738	No_or_no_constitutive_exon
GGTAGGTGCAATGGAGAGATGCGCACAGCAAGGCTGATGTAGGGGCGTAGAT	795036	795140	795190	795138	-1	supercont1.3	L202_02182	794911	796930	None	8080	1673	37738	No_or_no_constitutive_exon
TCGCGTGATGGTGTGTCTTGCAAATGATTGGCAGCTGATAGGGAGCGCAGGT	843278	843325	843228	843280	1	supercont1.3	L202_02200	842929	843897	None	8080	1673	37738	No_or_no_constitutive_exon
TTGCTATTGACGTGCAAAGGCAAGGCGTTGATTGGGTGGACGGGATGTAGGA	845082	845526	845032	845084	1	supercont1.3	L202_02202	844586	845526	None	8080	1673	37738	No_or_no_constitutive_exon
CATTTTCTTTGCGAACGGACTCTGGTAAGACGCTGACATGGGCACGAAAGGC	849179	849500	849129	849181	1	supercont1.3	L202_02205	848896	850493	None	8080	1673	37738	No_or_no_constitutive_exon
TAGGTGCGTGTTTTGAACTCTATCAAAGCCATGCTAACTCTGGGGACTAGGC	871475	873859	873909	873857	-1	supercont1.3	L202_02212	871475	874018	None	8080	1673	37738	No_or_no_constitutive_exon
GTGAGCCTCGTGGCTCGTCTTTGCGACACGGCGACTGACGGGTGGTATAGCA	875200	875250	875150	875202	1	supercont1.3	L202_02213	874421	876271	None	8080	1673	37738	Yes
GCGTCCTTTCTATCTTCTCTTCTTGAGCATACACCTAACATGGGCGATAGTC	875617	875766	875567	875619	1	supercont1.3	L202_02213	874421	876271	None	8080	1673	37738	No_or_no_constitutive_exon
TAAGTCTGCCTCCAATATGGACACTACGTGTGTGCTTACATGGGATACAGGA	875945	876271	875895	875947	1	supercont1.3	L202_02213	874421	876271	None	8080	1673	37738	No_or_no_constitutive_exon
CCTTCCCTTCCCCTCGTCACCTTGTGAGTATTGCTGATGTAGAAGGGTAGTT	880759	881006	881056	881004	-1	supercont1.3	L202_02215	878896	881133	None	8080	1673	37738	No_or_no_constitutive_exon
AGGTGGGTGTAATTCTAGTAGAATCAGGGCTGTGCTGATGGGTGTGATAGGA	880427	880711	880761	880709	-1	supercont1.3	L202_02215	878896	881133	None	8080	1673	37738	No_or_no_constitutive_exon
TCGATTGGCAAGTTGTATTTTCGAGGCTTGGCATGCGCTGACGGGCGTAGCT	884023	884260	883973	884025	1	supercont1.3	L202_02217	883367	886065	None	8080	1673	37738	No_or_no_constitutive_exon
TACACAGGTAGGTTATATACACTCCATCGACAACGTACTGACGGGTGCAGGC	906193	906307	906357	906305	-1	supercont1.3	L202_02226	905800	906463	None	8080	1673	37738	No_or_no_constitutive_exon
GCAAGTCTTGTAGCCACACTCCTCGTCCTTGTTCTAACTTTTGGGAGCAGAA	905800	905992	906042	905990	-1	supercont1.3	L202_02226	905800	906463	None	8080	1673	37738	No_or_no_constitutive_exon
GTAAGCTCAACCCCTCTATATACTCGAAAAGATCTGACGAAAGGGGGTAGCA	926272	926674	926724	926672	-1	supercont1.3	L202_02238	925869	927450	None	8080	1673	37738	Yes
TGGAGGCTGCTCGCGACGTGTCTTGAACGCAACGCTGACGTTGGGCAAAGCT	992914	993009	992864	992916	1	supercont1.3	L202_02265	992040	993009	None	8080	1673	37738	No_or_no_constitutive_exon
TCTCTCACCCAAACACTTTCAAATTATACGGACACTGACCTGGGGCGCAGCT	995372	995402	995452	995400	-1	supercont1.3	L202_02267	995245	996174	None	8080	1673	37738	No_or_no_constitutive_exon
GTAAGTACAGTCGCTGCCAGGTGAGGGATTCGAACTGACAAGGGCATCAGTT	1021980	1022255	1022305	1022253	-1	supercont1.3	L202_02281	1021980	1024246	None	8080	1673	37738	No_or_no_constitutive_exon
TGTGAGTATCTGTGGGTGGGCCATCCGGGTGTGTGTGCTGACGCGGGCAGAA	1027185	1027222	1027272	1027220	-1	supercont1.3	L202_02282	1024411	1027433	None	8080	1673	37738	Yes
CCTTTCAACTCTGTCTCGTTGTTTAGTTTCTATGCTGATAGACCGGGCAGTG	1034075	1034646	1034696	1034644	-1	supercont1.3	L202_02286	1033897	1035972	None	8080	1673	37738	No_or_no_constitutive_exon
GCTGTGAGGCGTTTGACCAGGGCCCGAGACAGTGCTGACGGGAATTGCAGGG	1086760	1086826	1086876	1086824	-1	supercont1.3	L202_02303	1085748	1087543	None	8080	1673	37738	No_or_no_constitutive_exon
ACTATGTGAGCTACATTCAATCCGGGACCAATGCTGACACTGGGGTGCAGAT	1086694	1086715	1086765	1086713	-1	supercont1.3	L202_02303	1085748	1087543	None	8080	1673	37738	No_or_no_constitutive_exon
TGGTATGTCTTCTAGCATAACGATTTGGAGAATCCTGATGTAGGGAACAGGA	1125458	1125707	1125408	1125460	1	supercont1.3	L202_02318	1125136	1126093	None	8080	1673	37738	No_or_no_constitutive_exon
AAGTCATTTGCTTAGCATACAATATGCGCCATACTGAAGGGAGGCGGCAGAA	1149379	1150075	1149329	1149381	1	supercont1.3	L202_02331	1148983	1150075	None	8080	1673	37738	No_or_no_constitutive_exon
GCGCTATTGAAAGCCAGCTTGAGCGCTTGATCGCTGACAAACGGGAACAGGA	1155452	1156008	1156058	1156006	-1	supercont1.3	L202_02334	1154212	1156778	None	8080	1673	37738	No_or_no_constitutive_exon
AGTAAGTCAGCCAGGGATGTGACGTGCGTCATGCTGACGGAAGGGTGCAGGA	1171063	1171101	1171151	1171099	-1	supercont1.3	L202_02342	1170325	1171369	None	8080	1673	37738	No_or_no_constitutive_exon
GTAAGCCCGTCTTGCCTTTGCAACATTCGAAGACTGATCGGGGGTCGCAGTT	1183093	1183225	1183275	1183223	-1	supercont1.3	L202_02351	1181073	1183411	None	8080	1673	37738	No_or_no_constitutive_exon
GTACCGAGTAGGTACTTTTGCTTGTGACAAGACGAGGCTGATGGGTGTAGTG	1182901	1183050	1183100	1183048	-1	supercont1.3	L202_02351	1181073	1183411	None	8080	1673	37738	No_or_no_constitutive_exon
GCATTCTCGTGAGTCGCCGCGAGGACTTGGTCAGTTTTAACGGGGAGTAGTA	1182235	1182415	1182465	1182413	-1	supercont1.3	L202_02351	1181073	1183411	None	8080	1673	37738	No_or_no_constitutive_exon
GCAGGTACGCTACATGACCTTTCTGAGTACGAAAGTTGACGGGAGATCAGAT	1204268	1204615	1204665	1204613	-1	supercont1.3	L202_02361	1203340	1205298	None	8080	1673	37738	No_or_no_constitutive_exon
CAGGGTAGGCTTGTTGCAGCTTTTGGTCTCGTTTGCTGATACGCGGGTAGTG	1212137	1212275	1212325	1212273	-1	supercont1.3	L202_02364	1207920	1212616	None	8080	1673	37738	No_or_no_constitutive_exon
ACGTGTTGCTATGCGTTGATTCGGAATCAGAGGCTGACTATGGGGCAAAGAC	1226680	1226843	1226630	1226682	1	supercont1.3	L202_02371	1226361	1228710	None	8080	1673	37738	No_or_no_constitutive_exon
CTCGTACGTTTGAATAATCGAGATTTTGAGTCATTACTGATGGGCAGCAGAG	1256729	1256807	1256857	1256805	-1	supercont1.3	L202_02386	1256469	1257595	None	8080	1673	37738	No_or_no_constitutive_exon
CGTGAGTGCCTTATAGTCGTCCCCGAATGCTGTCCTGACGCGGGAAACAGTC	1308604	1308698	1308554	1308606	1	supercont1.3	L202_02410	1308499	1309522	None	8080	1673	37738	No_or_no_constitutive_exon
ACGTTCAAGCATCTTCCTCAGCAGCATGGTCTGACAGTCTGGGTGATCAGGC	1339123	1339536	1339073	1339125	1	supercont1.3	L202_02428	1338809	1342195	None	8080	1673	37738	No_or_no_constitutive_exon
AAGTGGTCTGTCATACTGAGGCTGTCGGTACGCTGACGCTGGGATCGTAGTA	1348475	1348491	1348541	1348489	-1	supercont1.3	L202_02431	1348060	1348672	None	8080	1673	37738	No_or_no_constitutive_exon
TCATTATTTCGAGGGTTGCAGGGCTGACTGCATCCATGGGGATGACACAGTA	1351011	1351508	1351558	1351506	-1	supercont1.3	L202_02433	1351011	1352307	None	8080	1673	37738	No_or_no_constitutive_exon
CCTTGCTTTCCCCTCTCCTCCCCTTCTATTCCTCCTGGGACGGGAAATAGTT	1354313	1354331	1354263	1354315	1	supercont1.3	L202_02434	1353908	1355150	None	8080	1673	37738	No_or_no_constitutive_exon
GTGAGTCACACTAATAATGCTATGTAATAGGCACTGACTGATGGGTGTAGGA	1354381	1354498	1354331	1354383	1	supercont1.3	L202_02434	1353908	1355150	None	8080	1673	37738	No_or_no_constitutive_exon
TGGTGAGCCATCGAATGACTAGAGAGATGCGTGAGCTGACGGGGCGATAGGA	1367021	1367162	1366971	1367023	1	supercont1.3	L202_02441	1364541	1367425	None	8080	1673	37738	No_or_no_constitutive_exon
GTAAGTATCTGGAAGCAAGTTGCAGAGAGTCAAGCTGACGCGGAGGGTAGGT	1384400	1384443	1384493	1384441	-1	supercont1.3	L202_02449	1384400	1385926	None	8080	1673	37738	No_or_no_constitutive_exon
GAGTTTTTTCTTTGTTGTAATGGTGGGAGTTGAGCTGATTGTGGGGGTAGTA	1433581	1433839	1433889	1433837	-1	supercont1.3	L202_02471	1433581	1437324	None	8080	1673	37738	No_or_no_constitutive_exon
GTGAGTCTTTCTGCTTGCGTCTGTCGAAATCGTAGCTGATGTTGGGGTAGTG	1453216	1453449	1453499	1453447	-1	supercont1.3	L202_02477	1451503	1453848	None	8080	1673	37738	No_or_no_constitutive_exon
GGTAGATAGCTTATGTTGCTGTCATATACATCAGCTGATGGTTGGGACAGCA	1458931	1458994	1458881	1458933	1	supercont1.3	L202_02481	1458744	1459429	None	8080	1673	37738	No_or_no_constitutive_exon
GACTGAAACATGAAGAAGCGCTGGTTATGGTGTTGACGAGGGGTAATTAGTT	1460221	1460315	1460171	1460223	1	supercont1.3	L202_02482	1459560	1462829	None	8080	1673	37738	No_or_no_constitutive_exon
CTCGCTCATCATGATCTCTCGTCGGACTAAGATGGCTGACGGGGTGGTAGAT	1460968	1461291	1460918	1460970	1	supercont1.3	L202_02482	1459560	1462829	None	8080	1673	37738	No_or_no_constitutive_exon
GAGTTGCCTTCTACTTGTGTTGCGGGGTGGTGGAGCTGACAGAGGGGCAGGG	1469050	1469143	1469000	1469052	1	supercont1.3	L202_02487	1467618	1469143	None	8080	1673	37738	No_or_no_constitutive_exon
TACTTTTTCTCGCGCCCTGAAGATGTCTGGTCGCTTATCGGGTGATACAGCG	1474947	1475022	1474897	1474949	1	supercont1.3	L202_02489	1473275	1476321	None	8080	1673	37738	Yes
TATGAGAGTAGCACGATCGGGTTGAGGAGCTGACTGAATGTGGGGATCAGGG	1475359	1475408	1475309	1475361	1	supercont1.3	L202_02489	1473275	1476321	None	8080	1673	37738	Yes
GTCCATTTGTCCAATGGGGGTGCAAAGAGCTCTTGCTGACAGGGATGCAGGT	1478892	1478977	1478842	1478894	1	supercont1.3	L202_02490	1476853	1482938	None	8080	1673	37738	No_or_no_constitutive_exon
GACGTGAGTACCTTTACGTCTCGGTCTTGAAGACACGCTGACGAGGGTAGAC	1496061	1496180	1496230	1496178	-1	supercont1.3	L202_02499	1495188	1498784	None	8080	1673	37738	No_or_no_constitutive_exon
GAACGTGAGTCCTTCTCATCTCTAGGTGGGATGGAGGCTGATGGGTGTAGGC	1515764	1516029	1516079	1516027	-1	supercont1.3	L202_02506	1513034	1517148	None	8080	1673	37738	No_or_no_constitutive_exon
AAGGTGAGTGTCCTCTGTGTTTTTTGATATGGTGAAGCTGATGGGAGTAGAT	1513689	1515251	1515301	1515249	-1	supercont1.3	L202_02506	1513034	1517148	None	8080	1673	37738	No_or_no_constitutive_exon
GTATCTACCAACTATCCTTGCTCGCGGAAAGCTCATATATGGGGTGATAGAT	1521249	1521423	1521473	1521421	-1	supercont1.3	L202_02509	1521249	1523094	None	8080	1673	37738	No_or_no_constitutive_exon
AGCCTGTCACCTTGAGGTGGGGATGGAGTGGTACTGATGGGGAATGGTAGAT	1549831	1549870	1549781	1549833	1	supercont1.3	L202_02521	1549332	1550795	None	8080	1673	37738	No_or_no_constitutive_exon
CTTTTTACTCTCATTGTGGATGTTGGATATGAAGCTTACATGGGGTATAGTT	1588168	1588281	1588118	1588170	1	supercont1.3	L202_02537	1584917	1588578	None	8080	1673	37738	No_or_no_constitutive_exon
GTCTGCTACTATCACCTCTCTCCGTGGACCGACACTGATGGGAGTTCAAGGC	1592558	1592855	1592508	1592560	1	supercont1.3	L202_02540	1592182	1593543	None	8080	1673	37738	No_or_no_constitutive_exon
TGAGTCTTCCATCCACCGAAGAGCAAGAAGGGACGCTGACTGGGGACCAGGG	1606904	1607017	1606854	1606906	1	supercont1.3	L202_02545	1603531	1608616	None	8080	1673	37738	No_or_no_constitutive_exon
CTCTCCCCCTTGAAGGTTGTAGATACGGGGAAGGGGCTGATGGGAATCAGCT	1611613	1611669	1611563	1611615	1	supercont1.3	L202_02546	1609955	1612163	None	8080	1673	37738	No_or_no_constitutive_exon
AAGTCTCCTCTCCCTCTTACATGAACCTGAGAGCTGATGGGGATACGTAGAC	1617772	1617901	1617722	1617774	1	supercont1.3	L202_02549	1617321	1618551	None	8080	1673	37738	No_or_no_constitutive_exon
TTCGTACTCTGTTTCTCTCTCTGAAGGCTCATTGCTGATCAAACGGGCAGTC	1619421	1619585	1619371	1619423	1	supercont1.3	L202_02550	1618907	1619752	None	8080	1673	37738	No_or_no_constitutive_exon
AGTCGCTTGTCTCCTGCCCTCCTTGATGGTTTGGGTACTGAGGGCAGCAGTT	1620592	1620839	1620542	1620594	1	supercont1.3	L202_02551	1620344	1623228	None	8080	1673	37738	No_or_no_constitutive_exon
TACTTTGTGGATAGTACAGTCGAGACCGGTACTGACCTATGGGGTTGCAGTA	1624951	1625266	1625316	1625264	-1	supercont1.3	L202_02552	1624951	1626174	None	8080	1673	37738	No_or_no_constitutive_exon
CGAAGGGACGAGCAGCCATGGGGAAAGACATTCGACTGACCGGGGTATAGGG	1627988	1628077	1628127	1628075	-1	supercont1.3	L202_02554	1627708	1628619	None	8080	1673	37738	No_or_no_constitutive_exon
TCCCCCCTCCTTCTCTTGCAGTTGTAGGCAAAAAGCTGATGTGGGAGTAGAT	1628748	1630061	1630111	1630059	-1	supercont1.3	L202_02555	1628748	1633500	None	8080	1673	37738	No_or_no_constitutive_exon
GAGTGTCTTCGTTCGCTACAGGGTTATGTTGGGGTGCTGATGGGAGGCAGGC	1636984	1637078	1636934	1636986	1	supercont1.3	L202_02558	1636538	1638152	None	8080	1673	37738	Yes
TCTTTTCGCTTTTTTGGAATGTGGGGGTGCAAAGCTGATGAGGGGAATAGTC	1639644	1639996	1640046	1639994	-1	supercont1.3	L202_02559	1639644	1641890	None	8080	1673	37738	No_or_no_constitutive_exon
TCCTTCTTACGCCTCCCTCGTGGCGCTTTACTGACGGACGCTGGGAGTAGAA	1642702	1642881	1642652	1642704	1	supercont1.3	L202_02560	1642240	1646416	None	8080	1673	37738	No_or_no_constitutive_exon
TGATGTAGAATGAGAGGTGGAAGAAAGCTGATGGGTTGATGGGTTGATAGGG	1643194	1643540	1643144	1643196	1	supercont1.3	L202_02560	1642240	1646416	None	8080	1673	37738	No_or_no_constitutive_exon
CAGTCTGGCTTTACTTGGAGGACAGACAGGAGTGCTGATGGGGGGTGTAGGA	1643592	1643674	1643542	1643594	1	supercont1.3	L202_02560	1642240	1646416	None	8080	1673	37738	No_or_no_constitutive_exon
ACGTCCTCTGACACAGTGCGGAGATAAGCAGTGGCTGATGGAAGGGGTAGGT	1645818	1645982	1645768	1645820	1	supercont1.3	L202_02560	1642240	1646416	None	8080	1673	37738	No_or_no_constitutive_exon
CTTCCCTTCTCATTGCCGGTGAAAGCAGGGGCTGACGTGCTGGGCAATAGGG	1657356	1657831	1657306	1657358	1	supercont1.3	L202_02565	1654803	1657831	None	8080	1673	37738	No_or_no_constitutive_exon
CTGCAAGAGGATACAGATTGTGATTGGCGAGTGCTGATGGGGCCGAGCAGAA	1663795	1664944	1663745	1663797	1	supercont1.3	L202_02568	1663318	1666047	None	8080	1673	37738	No_or_no_constitutive_exon
GTGGGGCTCAGGCTCGGGAGGGGGTGGGGGTGGGAGTGGGAGTGAGGGAGAG	1665544	1665658	1665494	1665546	1	supercont1.3	L202_02568	1663318	1666047	None	8080	1673	37738	No_or_no_constitutive_exon
GTCTTCTTCTTTCCTGTCTTTCAAGAAAGTGAAGCTGATGAGCGGGATAGTA	1665712	1666047	1665662	1665714	1	supercont1.3	L202_02568	1663318	1666047	None	8080	1673	37738	No_or_no_constitutive_exon
GTACGTCTCTTTTTGGGATTCTGTGAGGCCGCCGCTGACCGGGGGTACAGAT	1670690	1670758	1670808	1670756	-1	supercont1.3	L202_02571	1670080	1671566	None	8080	1673	37738	Yes
TGCGTTGCTTGGCTTCGAGAAGAGGAAAGAGCTGATGAGTATGGGCGCAGCC	1670425	1670489	1670539	1670487	-1	supercont1.3	L202_02571	1670080	1671566	None	8080	1673	37738	No_or_no_constitutive_exon
CTTTGCGCTCTCGGAAGCTTGAAGAGGACAAACTGACGCTGGGGGTGTAGCT	1684937	1685516	1685566	1685514	-1	supercont1.3	L202_02579	1684937	1685813	None	8080	1673	37738	No_or_no_constitutive_exon
TTCTTCTGCCTTTTTGCTTTCCGTACATGGCTGATTGATTGGGATGGCAGGC	1689779	1689858	1689908	1689856	-1	supercont1.3	L202_02581	1689245	1690465	None	8080	1673	37738	No_or_no_constitutive_exon
CCTCGGTGAGTATGGCTCGTTATCCAAGGGCGAAGCTGATGGGAGTGCAGAT	1702405	1702627	1702355	1702407	1	supercont1.3	L202_02587	1701616	1702976	None	8080	1673	37738	No_or_no_constitutive_exon
GGTCGTGAGTATCCTACGTGTGTGTGAAGATAGGGGGCTGATGGGAGTAGCG	6296	6460	6510	6458	-1	supercont1.4	L202_02592	3225	6693	None	8080	1673	37738	No_or_no_constitutive_exon
GAGGTACGTCTTCCTGCGCGATATGATCTGGGCTGATCAAGGGGGATTAGAC	5745	6249	6299	6247	-1	supercont1.4	L202_02592	3225	6693	None	8080	1673	37738	No_or_no_constitutive_exon
GTAAGGCCCCATCTTTTCTTTATGATGTAGAGACACTGACATGGGAGTAGAT	4982	5342	5392	5340	-1	supercont1.4	L202_02592	3225	6693	None	8080	1673	37738	No_or_no_constitutive_exon
GTGAGTTCAATCTCGAGCAGTGGCAGGTTGTAGGCTGATTTGCGGGGTAGGT	3815	3878	3928	3876	-1	supercont1.4	L202_02592	3225	6693	None	8080	1673	37738	No_or_no_constitutive_exon
TCTTCTTTCTCCCCGCGGCGGGTGTGCTCTTGCTGACACGGGGACGCAAGAC	7176	7305	7126	7178	1	supercont1.4	L202_02593	6833	7993	None	8080	1673	37738	No_or_no_constitutive_exon
GTGCTTCCTTGTCAGTTGTTGTAAGGACGTTGAGCTGATGGGGGTTGTAGGC	9445	9548	9598	9546	-1	supercont1.4	L202_02594	8079	10830	None	8080	1673	37738	No_or_no_constitutive_exon
TTGTCCCTTGTCTGGGAGGAAGAGAGGGGGGATGGCTGATAATGGGTCAGAA	8421	8488	8538	8486	-1	supercont1.4	L202_02594	8079	10830	None	8080	1673	37738	No_or_no_constitutive_exon
CATCTCAATGGAATCATCGAGTGAGGAGGAGCTGACGTATGATGGGGTAGCT	22702	22770	22820	22768	-1	supercont1.4	L202_02598	21198	23609	None	8080	1673	37738	No_or_no_constitutive_exon
TTTCCTTCGAGAATGTAGATTGTAATGGAGGAAGGGCTGATGCGGGGTAGAT	22311	22418	22468	22416	-1	supercont1.4	L202_02598	21198	23609	None	8080	1673	37738	No_or_no_constitutive_exon
CTTCTTCTTCTTCTTCTTCTTTCTTGATGGGGGCTAATGGGCAAAAATAGCT	47628	47952	48002	47950	-1	supercont1.4	L202_02608	45592	49031	None	8080	1673	37738	No_or_no_constitutive_exon
TCACTCTTTCTTGTCCGTGTGTTAGAGGGGGGAGGCTGATGAAGGGGTAGTA	46831	47251	47301	47249	-1	supercont1.4	L202_02608	45592	49031	None	8080	1673	37738	No_or_no_constitutive_exon
TAAGCCCCCCTTCTCTTTGCTTTTGTTGGGACGGAGCTGATGAAGGGTAGTG	46292	46780	46830	46778	-1	supercont1.4	L202_02608	45592	49031	None	8080	1673	37738	No_or_no_constitutive_exon
CCCCCTTCTCTCTTCCCTCTTCAAAGCAAAGCGCTGACAAGTGTGGGTAGCA	69179	69526	69129	69181	1	supercont1.4	L202_02618	69098	70048	None	8080	1673	37738	No_or_no_constitutive_exon
GGTGCGTCCCCCCTCCATCCAATATGGAAAGACCTAACGTCTAGGGGTAGGA	79503	79834	79453	79505	1	supercont1.4	L202_02622	78360	80923	None	8080	1673	37738	No_or_no_constitutive_exon
TCTGAAGTGAGCCACCTCCATCCGAACGAGCATAGCTGACAGGGTCAAAGGC	115387	115486	115536	115484	-1	supercont1.4	L202_02639	113296	115778	None	8080	1673	37738	Yes
GCTGTGAGTACTCAACTCCCGCTATAAGCTTGAAGCTGAATGGGGTGCAGCT	120047	120343	120393	120341	-1	supercont1.4	L202_02641	118388	120528	None	8080	1673	37738	No_or_no_constitutive_exon
ATCGAGTAAGTGATACCTCGTAGTCGCACTATGGTGCTGACGGGAAGCAGAA	134850	134940	134990	134938	-1	supercont1.4	L202_02651	133650	136252	None	8080	1673	37738	No_or_no_constitutive_exon
TGAGTGAGCCCCCGTCTATATACATTGTGGGCAGTGCTGACGAGGGGTAGAT	140856	140971	141021	140969	-1	supercont1.4	L202_02653	139668	141216	None	8080	1673	37738	No_or_no_constitutive_exon
TCTCTTCCTCCCTTCCTTGGGGTAAAGTGGAAGCTGATGTGGCGGGATAGTC	144708	144826	144876	144824	-1	supercont1.4	L202_02655	144128	146953	None	8080	1673	37738	No_or_no_constitutive_exon
CCTCTTCAAAACACGAAGAAAGAGGAGACAGGGGCTGACAACGAGGGTAGAT	144592	144646	144696	144644	-1	supercont1.4	L202_02655	144128	146953	None	8080	1673	37738	No_or_no_constitutive_exon
GGTCAGTTCTTTTCGTCTCGTGTTTGAGTGTTTCGCTGACGGGTCCAAAGCT	151361	151529	151579	151527	-1	supercont1.4	L202_02657	149580	152275	None	8080	1673	37738	Yes
ACTGTGAGTTCCTTCTTTTGGACCGTCTCTGGCCCAGCTGACGGGAATAGGT	158370	158646	158320	158372	1	supercont1.4	L202_02659	156572	159624	None	8080	1673	37738	Yes
CTATGTACGTTTTTCTGTTTGAACTTGGATTCCCACTGACGAGGGTGTAGGT	170516	170662	170712	170660	-1	supercont1.4	L202_02663	169175	171256	None	8080	1673	37738	No_or_no_constitutive_exon
TGTGAGTGACATGGCCTGCTTGCTGGAGCACAGGAGCTGACAGGGTACAGTG	169704	169946	169996	169944	-1	supercont1.4	L202_02663	169175	171256	None	8080	1673	37738	No_or_no_constitutive_exon
CACGTAAGTCGTCGAGGATGTGAAATGGCCGTCACTGATGCAGGGCGTAGCT	173681	173770	173820	173768	-1	supercont1.4	L202_02664	171892	174499	None	8080	1673	37738	No_or_no_constitutive_exon
CCAGGTACGTCCCTCTACTCTACTTTGATACACAAGCTGACGTGGGACAGGT	183987	184335	183937	183989	1	supercont1.4	L202_02668	182591	184692	None	8080	1673	37738	No_or_no_constitutive_exon
AAGGCGAGTTGCTATACTCTCATAATCGTTCTATGCTGACAGGGCTATAGTC	202389	202576	202626	202574	-1	supercont1.4	L202_02675	201704	203512	None	8080	1673	37738	No_or_no_constitutive_exon
GTCATCCCGCGACTACAATTTGGCAACCTATGACTGACGTCGGGATACAGTG	201704	202161	202211	202159	-1	supercont1.4	L202_02675	201704	203512	None	8080	1673	37738	No_or_no_constitutive_exon
GAGGTGGGTTTTTGTAAATGTACCCGTTCTCCGACTGACGCGGGCGACAGGG	210675	211347	210625	210677	1	supercont1.4	L202_02679	209966	211617	None	8080	1673	37738	No_or_no_constitutive_exon
GATTGACTTGACTCCACTGTTGTGAAGAGGTTCTGACAGTTGGGGTGCAGTC	307163	307241	307291	307239	-1	supercont1.4	L202_02709	306175	307547	None	8080	1673	37738	No_or_no_constitutive_exon
CGGTACGTTATCAATCTTGCGCCAACCAAGCGTGACTAACATGGGATCAGAG	337068	337440	337490	337438	-1	supercont1.4	L202_02721	336305	338126	None	8080	1673	37738	No_or_no_constitutive_exon
TATGTCCCATATGTCTCTAGCTGCTACACTCATTCTGACTTGATGGGTAGTG	339907	340328	340378	340326	-1	supercont1.4	L202_02723	339907	341724	None	8080	1673	37738	No_or_no_constitutive_exon
TTGTCAGGTACGCTTTCAACCAAGTCATGACCGAACGCTAACGTGGGCAGAC	343440	343638	343688	343636	-1	supercont1.4	L202_02724	341753	344444	None	8080	1673	37738	No_or_no_constitutive_exon
AAGTGCAGCGGGTACCAGCAAGCGCCAATCATTGACAATGATGGGCGCAGAA	346728	346760	346678	346730	1	supercont1.4	L202_02726	346445	349035	None	8080	1673	37738	No_or_no_constitutive_exon
GTGATCTTGTGGAATAGGAGCCTATGATACAGAAGCTGATGGGGTGCGAGAT	352617	352680	352567	352619	1	supercont1.4	L202_02727	349347	353654	None	8080	1673	37738	No_or_no_constitutive_exon
GAGTATGTTTCAACATCATTCTTTCTTGCCAAGCTGACAAAGGGCTGCAGGC	363206	363299	363156	363208	1	supercont1.4	L202_02731	358663	364433	None	8080	1673	37738	No_or_no_constitutive_exon
GTAAGCACCCATCCCACTCCGAACAAGATGTGGCTGACAGGGGAACGCAGTC	364766	364826	364876	364824	-1	supercont1.4	L202_02732	364766	365436	None	8080	1673	37738	No_or_no_constitutive_exon
TCCTTCCATCGTTATTCACTGCTTGTAGGCATCTGCTCATACGGGTGTAGGT	371171	371299	371349	371297	-1	supercont1.4	L202_02734	370192	371683	None	8080	1673	37738	No_or_no_constitutive_exon
ATCTCACCTTGACTTTACACGAGTGCAGAGCTGACTATAGGCGGGTATAGGT	398933	399132	398883	398935	1	supercont1.4	L202_02745	398656	400362	None	8080	1673	37738	No_or_no_constitutive_exon
TGAGTTTTGTACGATAGTGTGCAATATTTTTTTGCTGACAAGGGTTGCAGGT	401981	402304	402354	402302	-1	supercont1.4	L202_02747	401981	404640	None	8080	1673	37738	No_or_no_constitutive_exon
CGGTCCAATTGTTGATGAAACGCGACGGATATTGACGGTAGGGCGATCAGCA	407597	407657	407547	407599	1	supercont1.4	L202_02749	407084	407842	None	8080	1673	37738	No_or_no_constitutive_exon
GCTGTATGATTGTCTCCTGCTAAAACAGAATATAGCTGACAGGGGCGCAGTC	412279	412637	412229	412281	1	supercont1.4	L202_02751	408881	413073	None	8080	1673	37738	No_or_no_constitutive_exon
CAGGTAAGCCACGACCGCGTCCAATCATCGCAAGACTGATTGGGAAACAGTA	418101	418153	418203	418151	-1	supercont1.4	L202_02754	417191	419826	None	8080	1673	37738	No_or_no_constitutive_exon
CGTTGCGGCTCTTGCAGATGGGTAAGCTCGGGCTGATGAAAGGGACTTAGCG	463798	463960	463748	463800	1	supercont1.4	L202_02768	463300	464612	None	8080	1673	37738	Yes
GGTGAGTTCAGCTCGTGTCCCTGGGAACGTAAACTGATTGATGGGCGTAGAT	464612	464765	464815	464763	-1	supercont1.4	L202_02769	464612	467546	None	8080	1673	37738	No_or_no_constitutive_exon
CAAGGTGAGTTGTCATTAAAGTCAGGTGGACAATGCTTACAAGGGGACAGGA	468893	469017	469067	469015	-1	supercont1.4	L202_02770	468622	471179	None	8080	1673	37738	Yes
TCCCTTGAACCCCATTGACGGGCACTTGGCTGATGACGCTGGGCATGTAGCT	474833	474933	474983	474931	-1	supercont1.4	L202_02774	474377	475308	None	8080	1673	37738	No_or_no_constitutive_exon
TCGTAAGTCCTTCATGGCCTCCTTGAGACTAAAGCTGACAGAGGGATCAGGG	501523	501573	501623	501571	-1	supercont1.4	L202_02787	500513	501846	None	8080	1673	37738	No_or_no_constitutive_exon
TGGTAAGTTGTCATCGCTACGTATGGGATCCGAGCTTACGGGTTGAGCAGGG	525713	525821	525871	525819	-1	supercont1.4	L202_02798	523531	526447	None	8080	1673	37738	No_or_no_constitutive_exon
CTTTCGAGTTACTTTCACGAGAGGAGAGAGGTGCTGATGGGGGGTGGTAGAT	568298	568454	568248	568300	1	supercont1.4	L202_02816	566900	569510	None	8080	1673	37738	No_or_no_constitutive_exon
CTTTTTCTCTTTCCATGACAAGGTGAAGTAAGCTGATGGATGGGCGGTAGGG	569386	569510	569336	569388	1	supercont1.4	L202_02816	566900	569510	None	8080	1673	37738	No_or_no_constitutive_exon
GTGATTCTTTTCTGGGGGAAGGGGGCATGGGGCTTACGCGTGGGACGCAGCG	572821	573104	572771	572823	1	supercont1.4	L202_02818	570838	573306	None	8080	1673	37738	No_or_no_constitutive_exon
GAGTATGTGATCTAGGTGTCGAGATTCAATGTCACTGACAGCGGGTGTAGTT	575043	575722	575772	575720	-1	supercont1.4	L202_02819	573931	576664	None	8080	1673	37738	No_or_no_constitutive_exon
TGTTTTCTCTTTTCACAGTTTTGAGTGACAAAAGCTGACATGGTGGGCAGCA	574302	574808	574858	574806	-1	supercont1.4	L202_02819	573931	576664	None	8080	1673	37738	No_or_no_constitutive_exon
GGTAAGTGGCGATTCCCTTCGCTTGTCCTCAGAGCTGACAATATGGGAAGAT	635569	635717	635519	635571	1	supercont1.4	L202_02849	635166	636947	None	8080	1673	37738	Yes
CACGCGATCTGGTTGAGTGACATGTGGTGTTGACCGAGATGGGTATACAGAT	683499	683749	683799	683747	-1	supercont1.4	L202_02865	683499	684520	None	8080	1673	37738	No_or_no_constitutive_exon
AGTCCCCCGTAACGCTGTTGCAGGTGGGAAAGAGCTGACTGGGACGATAGTA	696587	696613	696537	696589	1	supercont1.4	L202_02869	694614	696944	None	8080	1673	37738	No_or_no_constitutive_exon
GCCGTTTGTCTAATAACCGCGATCGACCAGTTTGCTGATGGGATCAACAGTA	720073	720288	720338	720286	-1	supercont1.4	L202_02880	720073	724540	None	8080	1673	37738	No_or_no_constitutive_exon
ACGCGGTCTCCCGAGATTTTCCCTCCGAGTGCCAGCTGAAGGGACCGCAGAC	729276	729333	729226	729278	1	supercont1.4	L202_02882	728550	729996	None	8080	1673	37738	No_or_no_constitutive_exon
CGTGAGCTGCCCAAGTCCTTGGCCCAGAGCTTCCCACTGACAGAGGGTAGAA	729508	729618	729458	729510	1	supercont1.4	L202_02882	728550	729996	None	8080	1673	37738	No_or_no_constitutive_exon
AGTCGGTCACGTATGGATATGGTGGACCCCGGGGCTGACATGGGGAACAGGA	735412	735582	735362	735414	1	supercont1.4	L202_02884	733691	736422	None	8080	1673	37738	No_or_no_constitutive_exon
ACTGGTGCGTATCTAGACTCGCGTTGCGACCACGACTGACATCGGGACAGGT	752273	752517	752567	752515	-1	supercont1.4	L202_02894	751033	753986	None	8080	1673	37738	Yes
GACCGTGGGTAACACAAGCGCAGTATGAACCGTGCTGACGAGGGGTTTAGGT	754591	754688	754541	754593	1	supercont1.4	L202_02895	754110	755327	None	8080	1673	37738	Yes
GTACGTATGCGTTATGAGAGAGGGCGATGGAAGAGCTGATGGGTGTGTAGTG	777580	777652	777530	777582	1	supercont1.4	L202_02904	775556	778089	None	8080	1673	37738	No_or_no_constitutive_exon
GTGGGTCTTGACACGGTCTGTGGCGATAGTGGCTGACATTGGGTGAACAGTC	810121	810477	810071	810123	1	supercont1.4	L202_02918	809040	810477	None	8080	1673	37738	No_or_no_constitutive_exon
TGAGCCAATGAAAGTGCCACAAAAAGTCAACTAGATTGAGCGCGGGAAAGGC	855687	855936	855637	855689	1	supercont1.4	L202_02937	855644	857005	None	8080	1673	37738	No_or_no_constitutive_exon
CAGGGCCTCACATCAAACTCTGAAGCGGACATCTAATGATTGGGATATAGCA	906166	906317	906367	906315	-1	supercont1.4	L202_02956	904178	906576	None	8080	1673	37738	No_or_no_constitutive_exon
TTGGTGAGTCATTCGACTTTCAGTTGAGCATAGCTGATGGGTGGTCGAAGTG	914418	914455	914368	914420	1	supercont1.4	L202_02962	913769	914854	None	8080	1673	37738	No_or_no_constitutive_exon
TTTTTGGTGATAGATATGAAGAAGGGAAGGGGAGCTGATGGGAGGGGCAGGT	915628	915727	915777	915725	-1	supercont1.4	L202_02963	914923	916274	None	8080	1673	37738	No_or_no_constitutive_exon
TATGTCATCCGATCCTACCACGACTAGCTTGCGATTGACATTGGGCAAAGTT	965515	965632	965682	965630	-1	supercont1.4	L202_02986	964857	965719	None	8080	1673	37738	No_or_no_constitutive_exon
AGTGAGTTGTGGAATATGTGCATGGCTATGATCTGATTTGGGTGGGTCAGGC	968847	968919	968797	968849	1	supercont1.4	L202_02987	967466	969386	None	8080	1673	37738	No_or_no_constitutive_exon
GAATGTGAGTTGTCTGCTTGGCTGTGTGGTTCAAAGCTGATTGGGGGCAGGA	1005976	1005994	1006044	1005992	-1	supercont1.4	L202_03002	1003067	1006316	None	8080	1673	37738	No_or_no_constitutive_exon
TCATCTCGAGGGTGCAAGTGATTGCCGAATAGCTCACACTATGGGAACAGGT	1033030	1033355	1032980	1033032	1	supercont1.4	L202_03013	1032668	1034652	None	8080	1673	37738	Yes
CAGTCTGGAGTTGGACGAAATCGGGACGAGGGCTAACGGGATGAGTACAGAT	1034375	1034489	1034325	1034377	1	supercont1.4	L202_03013	1032668	1034652	None	8080	1673	37738	No_or_no_constitutive_exon
AAGTGATACATGGAAGACGTGATGGCAAAGGCTGATGTGGGAGAGTGTAGTG	1048870	1048943	1048993	1048941	-1	supercont1.4	L202_03019	1047748	1049347	None	8080	1673	37738	No_or_no_constitutive_exon
GAGTGAGTGTGGCGTTGAATGAAGGAGAATGGGGGCTCATAAGGGGATAGGT	1048438	1048532	1048582	1048530	-1	supercont1.4	L202_03019	1047748	1049347	None	8080	1673	37738	No_or_no_constitutive_exon
GTATGCTGACTCAGTGTCTGTGGTCACCTCGATACTGATAATGGGAATAGAT	1078726	1078787	1078837	1078785	-1	supercont1.4	L202_03030	1075727	1079672	None	8080	1673	37738	No_or_no_constitutive_exon
AGACCAGTGAGTTCATTTGTCTCTGTGAAAACGGTAGCTAATGGGCGTAGAC	1137796	1139650	1139700	1139648	-1	supercont1.4	L202_03057	1137647	1141317	None	8080	1673	37738	No_or_no_constitutive_exon
ACGCCCCTCTCCTTCCATCTTACCCGCAATTCTGACTTGTAGGGGGTAAGGA	1142595	1142812	1142545	1142597	1	supercont1.4	L202_03058	1141788	1143986	None	8080	1673	37738	Yes
CTCTCTTTCTTCCTTTCTTGTGGGGGGTATGGACTGATGGGAGGGGGAAGAG	1143491	1143732	1143441	1143493	1	supercont1.4	L202_03058	1141788	1143986	None	8080	1673	37738	No_or_no_constitutive_exon
TCGGTACATACATAGATAATATGCTCATGCCAGCATTGGACGGGGGGCAGGT	1165647	1165730	1165780	1165728	-1	supercont1.4	L202_03068	1164970	1166128	None	8080	1673	37738	No_or_no_constitutive_exon
ATGTGAGTGCCTTCTTGTTGTCAAAGAGACAGAGACTGATGGAGGGATAGTA	1177089	1177236	1177039	1177091	1	supercont1.4	L202_03072	1175442	1177902	None	8080	1673	37738	Yes
GTGAGTCCAGACTTGATTTGTAGACATGGGGAAAGCTGATGGGTGATTAGCT	1179030	1179102	1178980	1179032	1	supercont1.4	L202_03073	1178090	1179456	None	8080	1673	37738	No_or_no_constitutive_exon
TCTGTGAGTTGTCAGCCTATCATTGCGCAAAAGCGCTGACGGGAGTACAGCT	1181112	1181241	1181291	1181239	-1	supercont1.4	L202_03075	1180838	1182166	None	8080	1673	37738	No_or_no_constitutive_exon
CTGCTACAAGACAAGGAAGAGAGAGAGAGGAGGAGCTGATGGGGATACAGAG	1200790	1200901	1200951	1200899	-1	supercont1.4	L202_03084	1200435	1201685	None	8080	1673	37738	No_or_no_constitutive_exon
TGTGAGTGCAAGAGCTTATACGATGGCGGGGGTGCTGACGCGGGACAAAGTG	1203173	1203385	1203123	1203175	1	supercont1.4	L202_03085	1202882	1204281	None	8080	1673	37738	No_or_no_constitutive_exon
GCGAGTGTCTTATTGAGCAGGACTCAATCAAAAAGCTAATAGGGCCGCAGTG	1223738	1223809	1223859	1223807	-1	supercont1.4	L202_03093	1221722	1224593	None	8080	1673	37738	No_or_no_constitutive_exon
TAGAGTATCATGCTACAGTATCATGAAGGAAGACTGACTTGAGGGAAAAGGC	1232526	1232637	1232687	1232635	-1	supercont1.4	L202_03098	1231529	1233049	None	8080	1673	37738	No_or_no_constitutive_exon
TAAGTACTTTCCACGTGACTTGCTTTGCGGGTAGCTGATAAGGGCGATAGAA	1247282	1247472	1247232	1247284	1	supercont1.4	L202_03104	1246601	1247472	None	8080	1673	37738	No_or_no_constitutive_exon
ACAAGGTGTGTTTCTCTACTTCTCCTTCCAAAGCGAGCTAATCAGGGTAGAT	1262416	1262747	1262366	1262418	1	supercont1.4	L202_03111	1261158	1262747	None	8080	1673	37738	No_or_no_constitutive_exon
GTGAGTGTTAACATCCCGGGAGTGTGGGTGATGAGCTGATGGGGATGTAGAA	1263569	1264212	1263519	1263571	1	supercont1.4	L202_03112	1262846	1264674	None	8080	1673	37738	Yes
TACGTTCCCCGCAAACAATGTAGACGAACAATGAGCTGACGAGGGCGCAGCA	1264457	1264674	1264407	1264459	1	supercont1.4	L202_03112	1262846	1264674	None	8080	1673	37738	No_or_no_constitutive_exon
GGTACGTTCTCCTATGGATGACGTTGTGCGACAAACTGAAGGGAGAGTAGTT	1267215	1267308	1267165	1267217	1	supercont1.4	L202_03114	1265735	1269935	None	8080	1673	37738	Yes
CTTGCCACCGAGGTCTATATGAGAACATAGCTGACGAAGAGGGATGGCAGTG	1290205	1290312	1290155	1290207	1	supercont1.4	L202_03125	1289899	1290413	None	8080	1673	37738	No_or_no_constitutive_exon
GTATGTCTCGCCTCTTTCTGGCGTTTGGTGTAGGGCTGATGGGGTGGAAGTA	1350007	1350154	1350204	1350152	-1	supercont1.4	L202_03149	1348240	1350926	None	8080	1673	37738	No_or_no_constitutive_exon
ACACACCCATCTCCATCGTACTTTTCAGATACTAACGTGGGGAATTATAGAC	1359202	1359373	1359423	1359371	-1	supercont1.4	L202_03154	1358138	1359641	None	8080	1673	37738	No_or_no_constitutive_exon
CTGTAAGTCATTATCCCCTTCTGTCTCATTCATGGCTAACAAAAGGGCAGTG	1372964	1373273	1372914	1372966	1	supercont1.4	L202_03160	1371226	1374030	None	8080	1673	37738	Yes
CCCTCTTCTCTTCTGGATCTTCGGTGAATGTAAGCTGACTTGGGGGTTAGTG	1396224	1396591	1396174	1396226	1	supercont1.4	L202_03168	1394518	1396591	None	8080	1673	37738	No_or_no_constitutive_exon
CTTGCTAAAAGGAGAGCGGCCAAGGGCAAGGGCTGATAGTGGGGTGATAGGT	1401658	1401715	1401608	1401660	1	supercont1.4	L202_03171	1399255	1402400	None	8080	1673	37738	No_or_no_constitutive_exon
ACTACTTGTCACCCATCACGCTGGGATATATATGGCTGAGGGGAATGTAGAT	1427867	1428256	1427817	1427869	1	supercont1.4	L202_03183	1427607	1428256	None	8080	1673	37738	No_or_no_constitutive_exon
GAAAGCACACCGCGAGCACAAGGATCTGGGGCTAACGTGAGGCGGGGCAGAT	1444035	1444272	1443985	1444037	1	supercont1.4	L202_03190	1443260	1444641	None	8080	1673	37738	No_or_no_constitutive_exon
CTTCCTTTTTGATCTCTGAGAGTAAAGCCAACGGTTTGTGGGTATGACAGGG	1444413	1444641	1444363	1444415	1	supercont1.4	L202_03190	1443260	1444641	None	8080	1673	37738	No_or_no_constitutive_exon
CCATCATCATGTGTGGTTTTGTGAAACTAGTTGCTGATGGAGGGGTACAGTT	1448229	1448338	1448179	1448231	1	supercont1.4	L202_03192	1446936	1450355	None	8080	1673	37738	No_or_no_constitutive_exon
GAGTTCTTCCCTTACACGACGAGGAGGTGGTCGCTGATCAGGCGGGAAAGCA	1448896	1448932	1448846	1448898	1	supercont1.4	L202_03192	1446936	1450355	None	8080	1673	37738	No_or_no_constitutive_exon
AGTCCATCCCCCCACCCTTTTGTTCAAAAAGCTGACGATAGCCGGGACAGTT	1448985	1449455	1448935	1448987	1	supercont1.4	L202_03192	1446936	1450355	None	8080	1673	37738	No_or_no_constitutive_exon
GGTGAGTAGTTCATTGTTAAGGAGGTTGATAAGAGCTGATGGGAATGGAGGG	1449504	1449616	1449454	1449506	1	supercont1.4	L202_03192	1446936	1450355	None	8080	1673	37738	No_or_no_constitutive_exon
CTTACCCCTCCCCTTCCTTATGGCTCACAGACCTGATGATCTGGGGACAGTC	1449674	1449892	1449624	1449676	1	supercont1.4	L202_03192	1446936	1450355	None	8080	1673	37738	No_or_no_constitutive_exon
AATGCTGCAGGGGTGGAAGGGGAAGGGAATGGGCAAGGGGGAGAGGTGAGTT	1449967	1450079	1449917	1449969	1	supercont1.4	L202_03192	1446936	1450355	None	8080	1673	37738	No_or_no_constitutive_exon
TCAAAGGTTCAGCGAGTCGAGAAGAGAGGAAGGGCTGATGAAGAGGGCAGAT	1450163	1450251	1450113	1450165	1	supercont1.4	L202_03192	1446936	1450355	None	8080	1673	37738	No_or_no_constitutive_exon
CCAGGGTCATCGAGCGTTTATCGTGGTGATGGCTGACGTGGGGTGTATAGCA	1450650	1450750	1450800	1450748	-1	supercont1.4	L202_03193	1450650	1451196	None	8080	1673	37738	No_or_no_constitutive_exon
GTCTCTTGGTGCCGAAGGATGATGATAAGAAGGCTGACAGGGGCGCGTAGAT	1462193	1462239	1462289	1462237	-1	supercont1.4	L202_03198	1461104	1464468	None	8080	1673	37738	Yes
CATCTCTTCTCTCTTTGATTGGAAAGTGTGCTGATAGGGGGTTGGAAAAGCG	1461440	1461583	1461633	1461581	-1	supercont1.4	L202_03198	1461104	1464468	None	8080	1673	37738	Yes
CATCGAAGCGGAGAGGGAGGAGGCGGAGCTGCAAGCTGCCCTGGGACGAGCG	1495526	1495609	1495659	1495607	-1	supercont1.4	L202_03213	1490787	1497165	None	8080	1673	37738	No_or_no_constitutive_exon
CTTGGATTTGTGTTGTGGTGGAGTGGAGGTGCTGATGGATGCATGGGTAGGA	1495329	1495485	1495535	1495483	-1	supercont1.4	L202_03213	1490787	1497165	None	8080	1673	37738	No_or_no_constitutive_exon
TCTCCTCCTGACAGTGGAATAGTGTGGAGACGGAGCTGATGGGGGCATAGGT	1500778	1500985	1501035	1500983	-1	supercont1.4	L202_03215	1500778	1502181	None	8080	1673	37738	No_or_no_constitutive_exon
GTGTTTCGGGTTGGGAAAAGGGGAGGAGAAAGAAGCTGATGGGGGTGTAGAT	1532461	1532859	1532909	1532857	-1	supercont1.4	L202_03233	1532461	1534133	None	8080	1673	37738	No_or_no_constitutive_exon
TGGTACGTGGAAGCATCCTTTCGCCTGCATCGAGCTGATAGAGGGGGTAGAT	1535093	1535189	1535043	1535095	1	supercont1.4	L202_03234	1534198	1537947	None	8080	1673	37738	No_or_no_constitutive_exon
TCGTCCCTTCTCTTTCTCTTCTTTGGGGGTCTTGCTGACATTGGGGATAGCC	1536641	1536794	1536591	1536643	1	supercont1.4	L202_03234	1534198	1537947	None	8080	1673	37738	No_or_no_constitutive_exon
CATCTTATGATACCAGAACTTCGGCTGGACCCTCTACTTATGGGAATCAGAG	1547004	1547059	1546954	1547006	1	supercont1.4	L202_03239	1545993	1547059	None	8080	1673	37738	No_or_no_constitutive_exon
TCTTTCGGTGGGGCATGAGATGGATGGTACGGAGCTCATGGGGAGTACAGAT	1551033	1551147	1551197	1551145	-1	supercont1.4	L202_03241	1548861	1551464	None	8080	1673	37738	No_or_no_constitutive_exon
CTTTTCTACATCTGTCACTTGTACGGGAAAGGCTTAATTTCGGGGTGTAGTG	1550842	1550956	1551006	1550954	-1	supercont1.4	L202_03241	1548861	1551464	None	8080	1673	37738	No_or_no_constitutive_exon
TTCTTCCTCCGTTGGGCAAGAAGACAAAAGCTGATGTTGAACGAGGGCAGTC	1550679	1550781	1550831	1550779	-1	supercont1.4	L202_03241	1548861	1551464	None	8080	1673	37738	No_or_no_constitutive_exon
TATGTACAAGAGAAGGACAAGGTGGGTAGAAGGCTAATAGTGGGGTATAGTA	1549610	1549663	1549713	1549661	-1	supercont1.4	L202_03241	1548861	1551464	None	8080	1673	37738	No_or_no_constitutive_exon
TTCTTTGATTTTGTTCTGAGAGAGGGTACCGGGTTGCTGATGAAGGGCAGTG	1549358	1549455	1549505	1549453	-1	supercont1.4	L202_03241	1548861	1551464	None	8080	1673	37738	No_or_no_constitutive_exon
CCACTGGACAGGGTGGTGGGAGAGGAGATTGCTGATGGGTGGGGGTTTAGAT	1548861	1549032	1549082	1549030	-1	supercont1.4	L202_03241	1548861	1551464	None	8080	1673	37738	No_or_no_constitutive_exon
CAGGTATGCCTCTCACAACACATGGCTCTGTCAAAGCTGATAGGGTGCAGCA	1559884	1560604	1559834	1559886	1	supercont1.4	L202_03245	1558437	1562432	None	8080	1673	37738	No_or_no_constitutive_exon
CCTTCTTCTCCTTTCTTTGCTGCTTCGTGAGGTACTAATGGAAAGGGCAGAT	1560662	1561051	1560612	1560664	1	supercont1.4	L202_03245	1558437	1562432	None	8080	1673	37738	No_or_no_constitutive_exon
TTCGGTGAAGGTGAAGGAAGCATTGAGTAGAAGGCTGATGGGAAGAGCAGGA	1561480	1562432	1561430	1561482	1	supercont1.4	L202_03245	1558437	1562432	None	8080	1673	37738	No_or_no_constitutive_exon
CCCTCTCCCTCCTCTTCTTTTGCCGGTGTACGTGCTGAAAGCGGGTACAGTT	1565046	1565337	1565387	1565335	-1	supercont1.4	L202_03246	1562656	1566313	None	8080	1673	37738	No_or_no_constitutive_exon
CGTCACTTATCATTGATATCGAAATGGGAAATCGGGCTGATGAGGGGTAGGT	1564811	1564988	1565038	1564986	-1	supercont1.4	L202_03246	1562656	1566313	None	8080	1673	37738	No_or_no_constitutive_exon
AAACAAACCAAGCTGGGAGAGGGGATGTTGAGCTGATGAGTGGGATAAAGAT	1564153	1564262	1564312	1564260	-1	supercont1.4	L202_03246	1562656	1566313	None	8080	1673	37738	No_or_no_constitutive_exon
AGTGAGTCATACCAGTCCACTTGAGATGGAGGGGCTGATGTCGGGGGCAGAC	1575162	1575288	1575338	1575286	-1	supercont1.4	L202_03250	1574423	1576947	None	8080	1673	37738	No_or_no_constitutive_exon
TTGAGTGAGTCGTCTTTCCCTTCTATGTAAACATTGCTGATGATGGGTAGAC	1587463	1587783	1587833	1587781	-1	supercont1.4	L202_03253	1581478	1589183	None	8080	1673	37738	No_or_no_constitutive_exon
CAAAGTGAGTTGGACGTCGCGTCTGTTGGTCTTTTGCTGATGACGGGTAGAT	1583674	1583799	1583849	1583797	-1	supercont1.4	L202_03253	1581478	1589183	None	8080	1673	37738	No_or_no_constitutive_exon
GCTCTCGGGGTCTCGGGTGTGTGCTATGTGCTGATGGTTTTGGGGTGCAGTC	1582670	1582769	1582819	1582767	-1	supercont1.4	L202_03253	1581478	1589183	None	8080	1673	37738	No_or_no_constitutive_exon
GAGATTGGAGTCGCCGCTGACTTTTGACTTTTGACTTTTGGGGGTTACAGCG	1581906	1581986	1582036	1581984	-1	supercont1.4	L202_03253	1581478	1589183	None	8080	1673	37738	No_or_no_constitutive_exon
TGTATACTCTGCATCTGCACCTCTATCCAGAGCTGATGCTGAAGGGATAGGC	1595450	1595630	1595680	1595628	-1	supercont1.4	L202_03256	1594934	1595865	None	8080	1673	37738	No_or_no_constitutive_exon
CGAGGGGTCGGTCCAAAAGCTGGTCGGCCAGCCTCTGATGAGGGTCGAAGAG	1597629	1598237	1597579	1597631	1	supercont1.4	L202_03257	1596675	1598798	None	8080	1673	37738	No_or_no_constitutive_exon
ATTAACAGCTCCAAGAGCTGTTAGCATGACTCTCATGGGTAGAGACATAGGC	1606769	1606818	1606719	1606771	1	supercont1.4	L202_03264	1606143	1607099	None	8080	1673	37738	No_or_no_constitutive_exon
TCGTCCACGCCGGTCTACTGTCTCGTGTCTTGGTGCTAACGATTGGGTAGCG	10545	10687	10737	10685	-1	supercont1.5	L202_03270	9865	13134	None	8080	1673	37738	No_or_no_constitutive_exon
GTCCTTTTCTTTTCTTTTGCTTCTGATTGGGTGGGCTGATAAGGGTGTAGTT	15440	15532	15582	15530	-1	supercont1.5	L202_03271	15145	16815	None	8080	1673	37738	No_or_no_constitutive_exon
TTGTCTTTTTTTTTTTGATTGTGGGATTTGAAGCTGACTATGGGGGGTAGAA	17677	17751	17627	17679	1	supercont1.5	L202_03272	16994	20036	None	8080	1673	37738	No_or_no_constitutive_exon
GTTTACGCTCGGATGGAGGATTTTGAGTAGGGACTGATGTCGTGGGGTAGCT	27670	27714	27764	27712	-1	supercont1.5	L202_03274	25645	27881	None	8080	1673	37738	No_or_no_constitutive_exon
GTACGTCTCTCTCTTCCGTCCGTGGGTAGGGGGCTGAGAGGGGTGAGTAGTG	36289	36574	36239	36291	1	supercont1.5	L202_03277	35985	38155	None	8080	1673	37738	No_or_no_constitutive_exon
CGTGTAACAGTATGTGGATAAAGAAGGAGAAGGGGCTGATGGGAATGTAGCA	37932	38155	37882	37934	1	supercont1.5	L202_03277	35985	38155	None	8080	1673	37738	No_or_no_constitutive_exon
TCCTCCTCCTTTTGCTGCTGCTGTTGTTGCCAAGCTTACACCCGGGAAAGAT	38737	39089	38687	38739	1	supercont1.5	L202_03278	38563	39937	None	8080	1673	37738	No_or_no_constitutive_exon
TGTACGTCTCCTTTTGCTTCTTTTCAGTGTCCGAGCTGATAGGGGTATAGTC	55870	56208	55820	55872	1	supercont1.5	L202_03286	54062	56780	None	8080	1673	37738	Yes
TACGTATCTTCCTTCCCCGTTAAATGGTGTATTCTGACAAGAAGGGGTAGAT	56259	56395	56209	56261	1	supercont1.5	L202_03286	54062	56780	None	8080	1673	37738	Yes
GTGGGTCACCTCTCATATGTTCCTATACATTTACTGATGCGGGGGTCTAGGG	59152	59714	59102	59154	1	supercont1.5	L202_03288	58833	59714	None	8080	1673	37738	No_or_no_constitutive_exon
GGGTTTGCCAGGGTTTTGTAAAGGAAGAAGAAGGGCTGATGTGTGGGTAGGG	68919	69033	69083	69031	-1	supercont1.5	L202_03292	68521	69805	None	8080	1673	37738	No_or_no_constitutive_exon
GGGTGGCGGGAAAGGAGAAGGAGGGAAGGGGGATGGAGGAGGGAGGGGAGGG	71716	71803	71666	71718	1	supercont1.5	L202_03293	70760	72566	None	8080	1673	37738	No_or_no_constitutive_exon
GTCTTCTCGACTTGAAGGATGCAAAGCTGACGATAAAGCGGGGTGGGTAGAA	76644	76931	76594	76646	1	supercont1.5	L202_03295	74361	76931	None	8080	1673	37738	No_or_no_constitutive_exon
ACAAGCTTCACAACGTACGAGGAAAGAGTTTTGTGCTGACTGTGGGATAGTT	84693	84937	84987	84935	-1	supercont1.5	L202_03300	84693	86190	None	8080	1673	37738	No_or_no_constitutive_exon
TTCGTTGGGAGGGTGTGAGGAGGAGTCGGAGGGGGAGTCCGGAGGGGCAGGG	88184	88260	88310	88258	-1	supercont1.5	L202_03301	86571	89149	None	8080	1673	37738	No_or_no_constitutive_exon
GTCTTGCTTTTGTTTTGGCGACATAACTCTATGATCTGACAAAGGGGTAGAC	97165	97301	97115	97167	1	supercont1.5	L202_03305	96598	97301	None	8080	1673	37738	No_or_no_constitutive_exon
GTGGGTACAATATCTGTTTGACGTCTTGGTGGCTGACGAATGGGAATTAGTT	103566	103694	103744	103692	-1	supercont1.5	L202_03310	102806	105009	None	8080	1673	37738	No_or_no_constitutive_exon
GAAATGGTTAGTCGCCGTCCAAAGTCGAGACAGAGCTGATACGGGAACAGGG	111220	111273	111323	111271	-1	supercont1.5	L202_03313	109679	111628	None	8080	1673	37738	No_or_no_constitutive_exon
CGGTGAGTCTGGATTCTTTGTGCATTGGGAAGAATGCTAATGGGGTGTAGGT	132477	132637	132687	132635	-1	supercont1.5	L202_03323	132036	135089	None	8080	1673	37738	No_or_no_constitutive_exon
GTACGTCCAAGTCTCTTCAAAAACCAACTTTCAACTGACGGGGAATGTAGAA	132036	132427	132477	132425	-1	supercont1.5	L202_03323	132036	135089	None	8080	1673	37738	No_or_no_constitutive_exon
AGTGACGGCAAGTCTTTCAACTTCCAGAAGGAATGTAAAGGGGAAAGGAGCT	137514	137872	137464	137516	1	supercont1.5	L202_03324	135238	139211	None	8080	1673	37738	No_or_no_constitutive_exon
CTCTCCCGGCTGTCATGAAGGTACATGAAGCTGATGGATCGGGTGACCAGCT	169349	169487	169299	169351	1	supercont1.5	L202_03332	168749	170590	None	8080	1673	37738	Yes
GTATGTTTTCTTGTCCCTATCTTTGGTGTGGGATGCTCATGGGGCGATAGTA	169684	169741	169634	169686	1	supercont1.5	L202_03332	168749	170590	None	8080	1673	37738	Yes
TTCTTCTACCGTACATTCGATACACGAGCTGATAAGGAGCTGGGAGACAGGA	169799	169867	169749	169801	1	supercont1.5	L202_03332	168749	170590	None	8080	1673	37738	Yes
GTCCTCCGGCTCAAGCTGCTCCCTGAATCGTCGCTGACAATACAGGGTAGTG	169921	170035	169871	169923	1	supercont1.5	L202_03332	168749	170590	None	8080	1673	37738	Yes
CTCCATCGTCCACATCTAATGATTCTCGAGTATCTGACTGGCGGGTATAGCG	170092	170133	170042	170094	1	supercont1.5	L202_03332	168749	170590	None	8080	1673	37738	Yes
CCAGATGGTCTGTGACTGTGATTTGGATGCAGGCTAATGGGATAGAGTAGCC	176791	176899	176741	176793	1	supercont1.5	L202_03336	176538	178941	None	8080	1673	37738	Yes
TAAACCCCGAGTGGAACAAGCGGATGATGAAAAGACTGATGTTGGGGTAGAT	178682	178941	178632	178684	1	supercont1.5	L202_03336	176538	178941	None	8080	1673	37738	No_or_no_constitutive_exon
GTTGTGGTTGTTTATGTTTGGGGGGGGGGAGTAAGCTGATGAGGGTGCAGTC	181854	181999	181804	181856	1	supercont1.5	L202_03337	179555	183030	None	8080	1673	37738	No_or_no_constitutive_exon
AGTGAGTTTATCCAGCTTTCCTTGGCTGAATCGGCTGACATGGGATGAAGGC	191233	191309	191359	191307	-1	supercont1.5	L202_03340	188652	192648	None	8080	1673	37738	No_or_no_constitutive_exon
CACCCCAGTGACTTTTGCCATGGAGAAGGGGGGGCTGACTGGGTGTACAGAC	204387	204591	204337	204389	1	supercont1.5	L202_03346	204067	205204	None	8080	1673	37738	No_or_no_constitutive_exon
CTGTCTTTCACTTCATTTTACTAGGAATATGCTGACAAGATCTGGGAAAGAG	218471	218529	218421	218473	1	supercont1.5	L202_03353	217868	220037	None	8080	1673	37738	No_or_no_constitutive_exon
TTTTCTTCTATAGATTCATGGGTGCGCAGGGTATTGATAGATGGGGCAAGAC	218997	219253	218947	218999	1	supercont1.5	L202_03353	217868	220037	None	8080	1673	37738	No_or_no_constitutive_exon
TTTCTCTTCTTGCGTCGTGAGGTGGAAGTGAAAGCTGATGAGTTGGGTAGTG	219316	219335	219266	219318	1	supercont1.5	L202_03353	217868	220037	None	8080	1673	37738	No_or_no_constitutive_exon
AGGTGCGCTGATCGCATTTCAACTGACCTTGCGCTAACTCGGGGGTACAGAT	226546	226666	226496	226548	1	supercont1.5	L202_03358	225815	228210	None	8080	1673	37738	No_or_no_constitutive_exon
GGTGTGCTCCCCGACTATCTCTGTGTAATTGTGCTGATGCAGGGATGCAGGC	234384	234438	234334	234386	1	supercont1.5	L202_03362	233714	234715	None	8080	1673	37738	No_or_no_constitutive_exon
TGTGAATATATTCACCTTTCCCATCGGGACGTCGCTGATTTGGGCAATAGCG	239088	239220	239038	239090	1	supercont1.5	L202_03366	238109	239656	None	8080	1673	37738	Yes
CGTACGCCTTTTCTGCTCTTGGTATCCGGCGAGATGCTGATGAAGGGTAGTG	257833	257947	257783	257835	1	supercont1.5	L202_03374	256998	259416	None	8080	1673	37738	No_or_no_constitutive_exon
CTCGTGCGTGCTCTCGGAAAGCTGGGCAATCAGGGCTGACGGTAGGGCAGAG	260333	260635	260685	260633	-1	supercont1.5	L202_03375	259618	261168	None	8080	1673	37738	No_or_no_constitutive_exon
GTACGTCCAATCTCAAAGGCGCGAGAGTCGAGCTGAACGACGGGGGTCAGTA	269296	269564	269614	269562	-1	supercont1.5	L202_03378	269171	270131	None	8080	1673	37738	No_or_no_constitutive_exon
TCATCATGGGTGGAGCATCCAAGGGAGATGAAACTGACGAGTGGGAATAGCG	275765	276013	275715	275767	1	supercont1.5	L202_03381	273763	276013	None	8080	1673	37738	No_or_no_constitutive_exon
AGTAAGCTGTCCGTCCTCAAGTGTCGATCCAAAGCTAATCACTGGGGCAGAG	277431	277572	277622	277570	-1	supercont1.5	L202_03382	276265	279165	None	8080	1673	37738	No_or_no_constitutive_exon
CAGACTGTAACAGGTACTGGATCTGGCTATACTCAAGCTACAGGGTATAGTA	372205	372315	372365	372313	-1	supercont1.5	L202_03407	371191	372988	None	8080	1673	37738	No_or_no_constitutive_exon
GAGTAAGTGGAATAATCCAAAGTAGCTATGAAGCGCTGATGGGTGAGCAGGA	405305	405380	405430	405378	-1	supercont1.5	L202_03423	405020	406436	None	8080	1673	37738	No_or_no_constitutive_exon
ACATAGTGCGTAGATGAGCATCTGGTGGGCCTTGCTGACTAGGGGTGCAGCG	434153	434236	434103	434155	1	supercont1.5	L202_03436	433678	434881	None	8080	1673	37738	No_or_no_constitutive_exon
AGGCCAGTCTCCTTCTCGTGTGCGCCCGACTAGTGATTGACGGGAAACAGGC	469200	469482	469150	469202	1	supercont1.5	L202_03449	468907	470933	None	8080	1673	37738	No_or_no_constitutive_exon
TACAGTGAGTACCTGCTCTTATGTAGGAGACGCTGCTGATCATGGGAAAGAT	469528	469580	469478	469530	1	supercont1.5	L202_03449	468907	470933	None	8080	1673	37738	No_or_no_constitutive_exon
TCGGTAAGCACTTCTTGTCTGCTACCTGTGATCCGCTGACACGGGCACAGTT	478100	478220	478270	478218	-1	supercont1.5	L202_03451	474172	478492	None	8080	1673	37738	No_or_no_constitutive_exon
TATCTCATTTTGGGTGAGAATATAGGCGCTAATAGGTTGGGAACGAGTAGAA	528888	529071	529121	529069	-1	supercont1.5	L202_03472	528327	530023	None	8080	1673	37738	Yes
GTAAGCTGCTGCACAATCAGAGTAAGGCATTGCTGACTAGAACTGGGAAGGG	530844	530946	530794	530846	1	supercont1.5	L202_03473	530179	531680	None	8080	1673	37738	No_or_no_constitutive_exon
CTCTTCGTAAGTCTTTCCTTCCAAGACGTACCCATCTGACATTGGGATAGCA	570228	570619	570669	570617	-1	supercont1.5	L202_03489	569413	573977	None	8080	1673	37738	No_or_no_constitutive_exon
CAGGTGGGTATCGTGGGAATACATCGACCTCATTGCTGACAGGGGTGCAGAT	582477	582614	582427	582479	1	supercont1.5	L202_03494	581795	584458	None	8080	1673	37738	Yes
CAGAGTAAGTTCAGTCGCTATCCTCAATCCATATACTGACAAGGGCTTAGCG	705395	707022	707072	707020	-1	supercont1.5	L202_03543	703565	719312	None	8080	1673	37738	Yes
AGTCGCTTCGTGTTTCAATGGCTTTGCTGGAGGCTGAATCCAGGGTGCAGGC	748885	749023	748835	748887	1	supercont1.5	L202_03559	747764	749023	None	8080	1673	37738	No_or_no_constitutive_exon
GTGAGTCATATCCTCTGCTGCTACTACTGTCCAGGGACTGATGGGTGTAGTG	779235	779371	779185	779237	1	supercont1.5	L202_03571	778454	779371	None	8080	1673	37738	No_or_no_constitutive_exon
CAGGTGAGTGGCGCTTTTTCGAGTGGGGCGCATGTTGACTTGGGTGACAGTA	804353	804836	804303	804355	1	supercont1.5	L202_03585	803882	807181	None	8080	1673	37738	No_or_no_constitutive_exon
AGCTCAGACAGATTCAGCCTGAAGAGAAGCAAGAGCTAACGGGAAGTTAGAA	822443	822524	822574	822522	-1	supercont1.5	L202_03594	822074	823131	None	8080	1673	37738	No_or_no_constitutive_exon
GTGGGTTGCCTTCTTCTCTCCCCAAGCGTAGCAGCTGATGAAGGGCATAGCT	844539	844718	844489	844541	1	supercont1.5	L202_03601	843262	844718	None	8080	1673	37738	No_or_no_constitutive_exon
GGGTTCAATGACGGTCTAGCCTTCATATGAACGATCTAACAGGGATGCAGCC	851394	851766	851344	851396	1	supercont1.5	L202_03604	850000	852530	None	8080	1673	37738	Yes
TCATCTTCGCTTTCGAAACAATACTGGGCTACTGGGCTGATGAGGGGTAGGG	864001	864325	863951	864003	1	supercont1.5	L202_03607	862687	864541	None	8080	1673	37738	No_or_no_constitutive_exon
GCGTCCCCTGCTATATCTTTTCATTTTTTCCCATGCTGACTCGAGGGTAGGC	871760	872143	871710	871762	1	supercont1.5	L202_03611	871105	873821	None	8080	1673	37738	No_or_no_constitutive_exon
CGTATGTGCCCCCACCGTCCCATGTACCCTCCACTGACCAAAGGGCGCAGTC	872192	873821	872142	872194	1	supercont1.5	L202_03611	871105	873821	None	8080	1673	37738	No_or_no_constitutive_exon
CTCCTTTGCACCGTCCTTTGTGCGAATGATCAGAGCTGACAGGGATGTAGCG	877787	877893	877737	877789	1	supercont1.5	L202_03614	877263	878308	None	8080	1673	37738	No_or_no_constitutive_exon
GGTCCTGTCTCTCTTGTCTTGTATAGTCTCAATAGCCAACGACGGGGTAGTG	886455	886602	886405	886457	1	supercont1.5	L202_03619	885942	890492	None	8080	1673	37738	No_or_no_constitutive_exon
TGGAGATATAGGTCTTCACTATGTCTCTGGTTTACTAATCAGTGGGAAAGTG	888555	888646	888505	888557	1	supercont1.5	L202_03619	885942	890492	None	8080	1673	37738	No_or_no_constitutive_exon
AAGCTTCCTTCCTAGCTGTTCGGTATCAGAGAGCTGACTGGGTACAATAGTG	917432	917888	917382	917434	1	supercont1.5	L202_03626	915771	918328	None	8080	1673	37738	Yes
GTAGGTCTGCATCAGATCGCTATGCGAAGAGGCTGACGGGAGGGGTACAGCA	964766	964862	964716	964768	1	supercont1.5	L202_03645	964401	966363	None	8080	1673	37738	No_or_no_constitutive_exon
GGTAAGCACGACTCCGCAATGATATCTTGTCTATGCTGAGGGCCGAGTAGAC	964911	965145	964861	964913	1	supercont1.5	L202_03645	964401	966363	None	8080	1673	37738	No_or_no_constitutive_exon
GGGCTACTGTTGGGAGGAAACACATGGTTGATATCATACTGGGCAAATAGTA	1001488	1002625	1002675	1002623	-1	supercont1.5	L202_03657	996340	1003376	None	8080	1673	37738	No_or_no_constitutive_exon
GTGCGTCCAGGTCAACGTTGCCCGTTCGTGCCTTGCTGATAAGCGGGCAGAC	1023183	1023395	1023445	1023393	-1	supercont1.5	L202_03665	1019978	1023929	None	8080	1673	37738	No_or_no_constitutive_exon
CACCAGTAAGTGTGAACCTCTGGATCCATTCAATTGCTGACAGGGAGCAGGA	1042278	1042449	1042228	1042280	1	supercont1.5	L202_03675	1040967	1043662	None	8080	1673	37738	No_or_no_constitutive_exon
TGACGTGAGCCTCTCCATACCTCTGGTTTGTCAGGCTGACACGGGGATAGTT	1068402	1068786	1068836	1068784	-1	supercont1.5	L202_03684	1067843	1069400	None	8080	1673	37738	No_or_no_constitutive_exon
AAGTGGTATGTGCCTTTTTATCCTCTACGCAGGCACTGACGAATGGGTAGCA	1085003	1085418	1085468	1085416	-1	supercont1.5	L202_03693	1085003	1087472	None	8080	1673	37738	No_or_no_constitutive_exon
CTGTCAAGCTCTCCATGTGTTTGTATACTGACTCTTGCTTGGGTGTACAGGT	1098016	1098133	1098183	1098131	-1	supercont1.5	L202_03695	1095528	1098331	None	8080	1673	37738	Yes
ATCACAAAGAGGGCTTTTCCCTTCCGTATTGGCTGACAGTAGTGGGATAGAT	1148915	1149000	1148865	1148917	1	supercont1.5	L202_03716	1148151	1151704	None	8080	1673	37738	Yes
GTAAGTTTGGTCATATACAAGTGTGTGTTTGACTGAGACTGGGTACATAGAT	1152880	1153051	1153101	1153049	-1	supercont1.5	L202_03717	1152225	1155139	None	8080	1673	37738	Yes
AGCGGCAGTATGAGGCCCACGGTAGACGAAGCTGACAAGGGCGAGTACAGCT	1158571	1158699	1158749	1158697	-1	supercont1.5	L202_03720	1157460	1159199	None	8080	1673	37738	No_or_no_constitutive_exon
TATGTTGCCGGTAATCTCCATCCATAGTACAGAATCTCACGGGACTACAGGG	1160539	1160607	1160489	1160541	1	supercont1.5	L202_03721	1159250	1161016	None	8080	1673	37738	No_or_no_constitutive_exon
AAGGTCAGTTCTCTTCCGCCTTTTGGGAACGTTGGCTGACGAAAGGGCAGAA	1189226	1189396	1189446	1189394	-1	supercont1.5	L202_03737	1188453	1192002	None	8080	1673	37738	No_or_no_constitutive_exon
CGAGGTGTGTCGCTTTTCGTATGCAGGGGCAAAGCTGACAAAGTGGGAAGCC	1197427	1197575	1197625	1197573	-1	supercont1.5	L202_03739	1194484	1198308	None	8080	1673	37738	No_or_no_constitutive_exon
GGAGGTGGGTATCCTGTCCGTGCTGAGATTGACGGCTGATGGGAGTGCAGGG	1246181	1246251	1246131	1246183	1	supercont1.5	L202_03764	1245014	1247281	None	8080	1673	37738	No_or_no_constitutive_exon
GGCTCAGTGAGTACATAGGTGTACAGGAAAAGCCGAGCTGACTGGGGCAGGG	1252799	1252865	1252915	1252863	-1	supercont1.5	L202_03768	1251301	1252991	None	8080	1673	37738	No_or_no_constitutive_exon
TCGGTACGTCTTGCGGCTGTAACACTTGGGATATATGCTGATGGGCGCAGGT	1253302	1253370	1253252	1253304	1	supercont1.5	L202_03769	1253116	1254058	None	8080	1673	37738	No_or_no_constitutive_exon
TGATGGAGAGGTACAAGATTGAGGATAAGAGGCTGATGTGGTTGGGCAAGAT	1269428	1269492	1269542	1269490	-1	supercont1.5	L202_03778	1268786	1271592	None	8080	1673	37738	No_or_no_constitutive_exon
GGCGTCTTTCATCTTCCCAAAAGGAGTTTGCTGACGTGATGGGCCGGTAGAG	1288333	1288405	1288455	1288403	-1	supercont1.5	L202_03787	1287509	1288879	None	8080	1673	37738	Yes
TCTTGTTCAAGCTGCGGGTAAACTAGTGTAGCTAATGGAATGGGATGTAGTA	1292435	1292733	1292783	1292731	-1	supercont1.5	L202_03789	1292111	1293022	None	8080	1673	37738	No_or_no_constitutive_exon
GGCATTCCCCTTTTGGATTTCGAGAGAAAGAAGCTGACAATGGGGCGTAGAT	1298044	1298132	1298182	1298130	-1	supercont1.5	L202_03792	1297250	1298656	None	8080	1673	37738	No_or_no_constitutive_exon
TGTGAGTGTTCCATTCTGGCTCAGGTTTTCCAAGGCTGATGGGTGTGTAGGA	1301215	1301344	1301165	1301217	1	supercont1.5	L202_03793	1299332	1301588	None	8080	1673	37738	No_or_no_constitutive_exon
CGTGAGTGGCAGAAGTCTTGTCGATGGGATGCAGCTGACAGGGAATGTAGCG	1312910	1312981	1312860	1312912	1	supercont1.5	L202_03799	1310794	1313928	None	8080	1673	37738	No_or_no_constitutive_exon
CGTTTCCACCTCTCTTGGTATGTTTTGGAAACATGCTGATGGGAATGTAGTC	1341863	1341992	1342042	1341990	-1	supercont1.5	L202_03808	1341450	1342542	None	8080	1673	37738	Yes
CGTCCCTTTTCCTTGTCGCTATAAAAGACGATCACTGACGTGGGATACAGCG	1341450	1341625	1341675	1341623	-1	supercont1.5	L202_03808	1341450	1342542	None	8080	1673	37738	Yes
GAGGTGAGTACTAATGTTTATTTGGAGGGGGGGGCTGATGGGTGTGGCAGTT	1376153	1376207	1376103	1376155	1	supercont1.5	L202_03823	1374461	1376374	None	8080	1673	37738	Yes
TACGTCCATCCACCATCTTTTCAAGTGACGTTGCCTGACGCGGGGTGTAGGG	1378260	1378389	1378210	1378262	1	supercont1.5	L202_03824	1376638	1379447	None	8080	1673	37738	No_or_no_constitutive_exon
TTCTTCTACCTTTGGCATTTGGGGGCGGAGAACTGATTTGTTGGGAATAGGG	1378970	1379447	1378920	1378972	1	supercont1.5	L202_03824	1376638	1379447	None	8080	1673	37738	No_or_no_constitutive_exon
TGGAGTGAGTAGCAAAGATTAGTGAAAGGGAAAGAGCTGATGATGGGCAGAG	1402722	1402780	1402672	1402724	1	supercont1.5	L202_03830	1401100	1404028	None	8080	1673	37738	No_or_no_constitutive_exon
TCTCAACAAGTCGATGGGCTGCGCGACAAAAGCTGAACGGGGAATCGTAGCA	1414831	1414866	1414781	1414833	1	supercont1.5	L202_03834	1414677	1416394	None	8080	1673	37738	No_or_no_constitutive_exon
TTCTTCAGCGTCTTGGCTCGCGACTGACTTTGTGTGGTTCTGGGAATCAGCC	1456212	1456597	1456162	1456214	1	supercont1.5	L202_03852	1455547	1460120	None	8080	1673	37738	No_or_no_constitutive_exon
GATGTATGTCCTCGGGCATTCAGTTATGATAGAGCTGACGTTGGGCAAAGGG	1457478	1457620	1457428	1457480	1	supercont1.5	L202_03852	1455547	1460120	None	8080	1673	37738	No_or_no_constitutive_exon
GTAAGCACCTTTTTGTATTTCGTGAGATCTCGGTGCTGAAGGGAGTGCAGAC	1458289	1458886	1458239	1458291	1	supercont1.5	L202_03852	1455547	1460120	None	8080	1673	37738	No_or_no_constitutive_exon
GCCCAAGGTAAAGGTACAGACGATACTGACGTATATTTGAATGGGGGTAGAT	1459544	1459699	1459494	1459546	1	supercont1.5	L202_03852	1455547	1460120	None	8080	1673	37738	No_or_no_constitutive_exon
CGAGTGGTTAGAGTGCGGTGGGGTATGGTGCTGATGGGTATGGCGGGTAGAA	1464596	1464749	1464546	1464598	1	supercont1.5	L202_03854	1464339	1466402	None	8080	1673	37738	No_or_no_constitutive_exon
GTGCGTACCTCTCCATGACGAAATCCGAGATTGAGCTAAATGGGGAACAGAT	1465653	1466182	1465603	1465655	1	supercont1.5	L202_03854	1464339	1466402	None	8080	1673	37738	No_or_no_constitutive_exon
CCCTTCTGTTCTGAGGGAGGAGGAGAGAGGGAAGCTGATGGGGGTGGTAGGA	1472905	1473250	1473300	1473248	-1	supercont1.5	L202_03858	1472905	1474613	None	8080	1673	37738	No_or_no_constitutive_exon
CTACCTCCTATTCTAAGAGAGGGGGGAGGGTGCTGATAAAGGGTGGATAGTT	1477348	1477405	1477455	1477403	-1	supercont1.5	L202_03860	1476344	1477674	None	8080	1673	37738	No_or_no_constitutive_exon
ACTATCTCCTCGACTCTGATAAGGGCTTGAAGCTGATGGAGGAGGGGTAGAA	1477169	1477286	1477336	1477284	-1	supercont1.5	L202_03860	1476344	1477674	None	8080	1673	37738	No_or_no_constitutive_exon
GCCGTTCATGTTTCATGAATGTGTTTTGCAAAGGCTGATATGGGGGGTAGGT	1477048	1477113	1477163	1477111	-1	supercont1.5	L202_03860	1476344	1477674	None	8080	1673	37738	No_or_no_constitutive_exon
CCTCCAAAAAAAAGAAAACCTACAAGAAAGGAACTGATGAAGGGGTCTAGAG	1479098	1479304	1479048	1479100	1	supercont1.5	L202_03861	1477864	1479515	None	8080	1673	37738	No_or_no_constitutive_exon
TACGCCTTTTTGATCCAGGGAAAGGGAGGAGAAGCTAATGGGGAGAATAGTG	1480576	1480753	1480526	1480578	1	supercont1.5	L202_03862	1479933	1480953	None	8080	1673	37738	Yes
GCTTTCCACGAAAAGGAAAGGAAAGGTGAAAGAAAGCTGACAGGGGGTAGGC	1487055	1487216	1487005	1487057	1	supercont1.5	L202_03866	1484916	1488323	None	8080	1673	37738	No_or_no_constitutive_exon
AGGGTTGAGGGAGGGGTGGGGGTGATGAAGCAGGAGCTGATGGGGGACAGGG	1492255	1492341	1492205	1492257	1	supercont1.5	L202_03869	1491813	1493482	None	8080	1673	37738	No_or_no_constitutive_exon
TCCTTCCTTCTCATGAAGTGGATGTGCAAAAGCTGATTGAGGGAGTGTAGCT	1492403	1492536	1492353	1492405	1	supercont1.5	L202_03869	1491813	1493482	None	8080	1673	37738	No_or_no_constitutive_exon
CTTACTTCGGCAATTTGTGAAGAGGAGAAGGAGGCTGATGGGGAGAGTAGTA	1492598	1492717	1492548	1492600	1	supercont1.5	L202_03869	1491813	1493482	None	8080	1673	37738	No_or_no_constitutive_exon
GGGACTTGAGGGAGGGACGAGTAGTAATGATGGCTGATGAATGGGGACAGAG	1493085	1493232	1493035	1493087	1	supercont1.5	L202_03869	1491813	1493482	None	8080	1673	37738	No_or_no_constitutive_exon
TTTGTCTTTTGGTGAAGAGGGCTAGGCTGATGAGGTGCGGATGGGAAAAGCC	1493919	1494054	1493869	1493921	1	supercont1.5	L202_03870	1493657	1494784	None	8080	1673	37738	No_or_no_constitutive_exon
TGTCCTAAAGTAACAAGGATATGAAAGCTGATTACTGGGGAAACACAAAGCC	1495552	1495687	1495502	1495554	1	supercont1.5	L202_03871	1495324	1496174	None	8080	1673	37738	No_or_no_constitutive_exon
AGGTAAAGGTGGATCATTTGTGGTGGGAGTGCGTGCTGATGGGTGTGCAGCT	1496895	1496974	1497024	1496972	-1	supercont1.5	L202_03872	1496593	1498556	None	8080	1673	37738	No_or_no_constitutive_exon
CGCTGCCACAGGTGATGATAGTAGGATTAAAGCTGACACTTGGGCAACAGAT	1499842	1501052	1499792	1499844	1	supercont1.5	L202_03873	1498936	1501052	None	8080	1673	37738	No_or_no_constitutive_exon
TAACAAAAAACCAGCGCACTAGCCCCTCGCAGCGGAGCTGAAGGGGGTAGTG	1515218	1515247	1515168	1515220	1	supercont1.5	L202_03880	1514732	1515447	None	8080	1673	37738	No_or_no_constitutive_exon
TCTTCTCCCGTCTCTTGTCTTTTTGTCGCGGTGCTGATCAGGGGTTATAGAT	1515727	1516333	1516383	1516331	-1	supercont1.5	L202_03881	1515727	1518124	None	8080	1673	37738	No_or_no_constitutive_exon
CACCGCGAAGGAAGGGATGATACAGCGAGAAACAAACTGATGGGCAACAGGT	1524854	1525001	1525051	1524999	-1	supercont1.5	L202_03885	1524609	1526327	None	8080	1673	37738	No_or_no_constitutive_exon
GTATGTGTCGGGCTCGCTATGACGATGGGAATGCAGCTGATGAGGGGTAGAG	1531349	1531825	1531875	1531823	-1	supercont1.5	L202_03889	1531349	1532068	None	8080	1673	37738	No_or_no_constitutive_exon
TATCGGTCTCTTGTGGCCCTCGTATGAGTACCAAGCTGATGGGGAGATAGGT	1533323	1533375	1533273	1533325	1	supercont1.5	L202_03890	1532277	1533930	None	8080	1673	37738	No_or_no_constitutive_exon
TCTTTCTTTTCTTTCTTGGTTGCATGGCTGATAAGCTTTGGGGACAAAAGAA	1537336	1537484	1537286	1537338	1	supercont1.5	L202_03892	1535267	1539572	None	8080	1673	37738	No_or_no_constitutive_exon
TGTCGAGGATTGGGGAAATGATGAGGGTGAGAGCTGATGGGGAAATTTAGCA	1538184	1538290	1538134	1538186	1	supercont1.5	L202_03892	1535267	1539572	None	8080	1673	37738	No_or_no_constitutive_exon
TGCGTATCTTTATCATCTTTTCATGAGGGCGGCGCTGATGGGGGCTGTAGAC	1541445	1541797	1541395	1541447	1	supercont1.5	L202_03893	1540053	1541797	None	8080	1673	37738	No_or_no_constitutive_exon
TCTCGCTTCCCAATTTCCGGGTTGGATAGCGAGGCTGATGGGTTGGATAGAA	1548137	1548284	1548087	1548139	1	supercont1.5	L202_03896	1547000	1548440	None	8080	1673	37738	No_or_no_constitutive_exon
CACCTCACTCGTCGGCGAGTAGTAGGGTAATTTGCTGATGAGGGGTGTAGAC	1548345	1548440	1548295	1548347	1	supercont1.5	L202_03896	1547000	1548440	None	8080	1673	37738	No_or_no_constitutive_exon
CAGGCAGGGGGGTTGTGAGGTTAGGAAAGACAAGGGCTGATGGGGGGCAGGG	1556361	1556482	1556311	1556363	1	supercont1.5	L202_03900	1555189	1557557	None	8080	1673	37738	Yes
CGTTCTTCTCCCGTTCTTCTCCCTTTTACGTAGCTGACAAAGGGAAATAGTC	1556755	1556874	1556705	1556757	1	supercont1.5	L202_03900	1555189	1557557	None	8080	1673	37738	Yes
GTCTTTATGTTGATATGGGGGACTGGAAGGGTGCTGACTGGTGGGGGTAGGA	1559553	1559640	1559503	1559555	1	supercont1.5	L202_03902	1559036	1561511	None	8080	1673	37738	No_or_no_constitutive_exon
TCTCTTTTTCTCTTGATATTGTGGGTGGGAGGGATGTGGGCTGATGAGAGGA	1560542	1560790	1560492	1560544	1	supercont1.5	L202_03902	1559036	1561511	None	8080	1673	37738	No_or_no_constitutive_exon
TGTCAAGCGTCAGGAGGTGGCTGGATGGGTGGCTGACCTGGGTGGTGTAGTC	1568369	1568459	1568319	1568371	1	supercont1.5	L202_03905	1568212	1569321	None	8080	1673	37738	No_or_no_constitutive_exon
CCCCGGCTAACTCTCCCATGCCAGAAGCGTGCTGACTTTGGGGGGCGTAGTG	1568524	1568668	1568474	1568526	1	supercont1.5	L202_03905	1568212	1569321	None	8080	1673	37738	No_or_no_constitutive_exon
ATCGTGAGTCTCTGTCATTTTTGTGGGCGTCTTTGCTGATGGGAGTATAGGT	2313	2435	2485	2433	-1	supercont1.6	L202_03910	1237	4064	None	8080	1673	37738	No_or_no_constitutive_exon
ACATGCAGGATAGGCAGGACGGAGGAGGCGGGGTGAGTGTGGATGGGAAGGG	6801	6912	6751	6803	1	supercont1.6	L202_03911	4538	8832	None	8080	1673	37738	Yes
CCTCCCCTCTCCTCTTGTTATCCGAAAGAGTGGTACTGACAGGGAAGCAGTT	18313	18791	18263	18315	1	supercont1.6	L202_03915	17562	18791	None	8080	1673	37738	No_or_no_constitutive_exon
GGTGAGTTCTCCTTTTCTCTTTCTGCTCGAGGCATAACTGACGGGCGTAGTC	31854	32319	32369	32317	-1	supercont1.6	L202_03923	31380	33682	None	8080	1673	37738	No_or_no_constitutive_exon
AGTTCCTCAGAAGGACGGGGCATGAGACCGAGGGACTGATATGGGGATAGTC	46763	46831	46713	46765	1	supercont1.6	L202_03927	46488	47767	None	8080	1673	37738	No_or_no_constitutive_exon
CGTAAGTACTTCTATGTCTACTCCAGATGATGCGCTGACACGGGAAGCAGAA	46880	46990	46830	46882	1	supercont1.6	L202_03927	46488	47767	None	8080	1673	37738	No_or_no_constitutive_exon
CGCGCCTTTAAACAAATGGTAGTGGTCAAAACAAACTGATTGGGACGTAGGA	79680	79837	79887	79835	-1	supercont1.6	L202_03939	78370	80175	None	8080	1673	37738	Yes
CTTGTTTGCTTTGTTTGTTTGTGGGAAGGGAGCTGATGAAGGAGGGTTAGGA	78729	78999	79049	78997	-1	supercont1.6	L202_03939	78370	80175	None	8080	1673	37738	No_or_no_constitutive_exon
TGGGGAATGGGGGGGGGGGGGGGTGAAGAGGGCTGACATGGGGTGTGCAGGT	99505	99609	99659	99607	-1	supercont1.6	L202_03946	99223	100710	None	8080	1673	37738	No_or_no_constitutive_exon
CTTCCATCCTCATCCTATCAATCTATGGCAGGCAGCTGATGAGGGAATAGGT	103284	104474	103234	103286	1	supercont1.6	L202_03947	101029	105299	None	8080	1673	37738	No_or_no_constitutive_exon
CTTCTCCGCCCTCTTACACTCTGATAATGGACTGACATTGGGGGTAACAGGC	104783	104920	104733	104785	1	supercont1.6	L202_03947	101029	105299	None	8080	1673	37738	No_or_no_constitutive_exon
GTCCGCGCCTGTTGTTTTTTTGGGGGGGTACGAGCTGATGGATGGGTTAGGC	110377	110393	110443	110391	-1	supercont1.6	L202_03950	109180	110477	None	8080	1673	37738	No_or_no_constitutive_exon
TTTGAATGGGAGGATGGGGGATGTGAGGGGTGGAGCTAATGGGATTGTAGAG	110270	110322	110372	110320	-1	supercont1.6	L202_03950	109180	110477	None	8080	1673	37738	No_or_no_constitutive_exon
TTTCCCATTTCCACTCTTCTCCGCAGGACCCAGGCTGACAGGTGGGATAGTC	109180	109218	109268	109216	-1	supercont1.6	L202_03950	109180	110477	None	8080	1673	37738	No_or_no_constitutive_exon
CTCTTCCATCCTTCCTTCTTTGCTTGTGCAGTCACTGACAGGGTGATCAGAC	147667	147884	147617	147669	1	supercont1.6	L202_03959	146566	148937	None	8080	1673	37738	No_or_no_constitutive_exon
TCCCCTGCTTTGGTTTTGGTTTGGGGGGTGGAAATGCTGATAAGGGGTAGCG	147949	148054	147899	147951	1	supercont1.6	L202_03959	146566	148937	None	8080	1673	37738	No_or_no_constitutive_exon
TCGTATGTCCCTTTCTATGCTTTGTTTGGGCCAAGCTGACTGGTGGGTAGTT	157451	157533	157401	157453	1	supercont1.6	L202_03964	157231	158830	None	8080	1673	37738	No_or_no_constitutive_exon
GGGTAAGTCCTCTTACACACTCGAGAAAGACAGAGCTGATGAGAGGGTAGAA	161160	161817	161110	161162	1	supercont1.6	L202_03965	158922	161817	None	8080	1673	37738	No_or_no_constitutive_exon
TTGTGAGTCTTTTGTCCTTGGCAACACCCAGTACTGACGGGATGTGATAGGT	162091	162469	162519	162467	-1	supercont1.6	L202_03966	161901	162640	None	8080	1673	37738	No_or_no_constitutive_exon
GTCTCTTACTTTCTCTTTCTCTTTCGTTCCAAAGCTAACGAGGGGTACAGAC	171897	172318	171847	171899	1	supercont1.6	L202_03970	169194	172318	None	8080	1673	37738	No_or_no_constitutive_exon
TGTGGCAAGCTCAGTGTTGTTGACGGTTGGAATTGACAATGGGATATTAGCG	173118	173169	173219	173167	-1	supercont1.6	L202_03971	172326	173580	None	8080	1673	37738	No_or_no_constitutive_exon
TAAGTCTCTTTTGCTGGTGGTGGTGATGATGAGGGCTGATGGGGGGCCAGTT	192431	192478	192528	192476	-1	supercont1.6	L202_03981	189813	193024	None	8080	1673	37738	No_or_no_constitutive_exon
CTGGGGATGGAGGGAGATATGATGAGAGCTGGAGGGCTAATGGGAGATAGGT	195164	195318	195114	195166	1	supercont1.6	L202_03983	194245	195961	None	8080	1673	37738	No_or_no_constitutive_exon
GACTTGTAAGTCCTTTTCCCGCTGTATGGGACATCGCTGAAGGGAGGCAGCT	206582	206701	206532	206584	1	supercont1.6	L202_03990	205604	208225	None	8080	1673	37738	No_or_no_constitutive_exon
TCGTACGTCCTCTCTTTGTCTCTGGAGTGCCAAAAGCTGATGTGGGGCAGGT	217289	218561	218611	218559	-1	supercont1.6	L202_03997	217289	220562	None	8080	1673	37738	No_or_no_constitutive_exon
TGTGAGTGTATTGCGTTGGGTGTAGAGGGATGTAGCTGATGTGGGGTCAGTC	226936	227107	226886	226938	1	supercont1.6	L202_03999	225463	227755	None	8080	1673	37738	No_or_no_constitutive_exon
TAGGTGAGTTCATTCTTTTTGTTGTGGATGCAGAGCTGATGGTGGGACAGGG	232816	233014	232766	232818	1	supercont1.6	L202_04001	230134	234627	None	8080	1673	37738	No_or_no_constitutive_exon
AGCCCTCATTTCTCTAATCTCCCTTGGCACACACTGACTCTTAGGGATAGCT	265814	266010	266060	266008	-1	supercont1.6	L202_04017	265369	267800	None	8080	1673	37738	No_or_no_constitutive_exon
ACGTCAGTCTTACATTTCGTCGTCCTGGGGCAGCGCTAATCGGGGAGTAGGA	282480	282625	282430	282482	1	supercont1.6	L202_04024	280487	286020	None	8080	1673	37738	No_or_no_constitutive_exon
TGAGTTTCTACTTTTCCTGACTCGCCTACCATCTGCTGAGAACCGGGAAGCC	289259	289356	289406	289354	-1	supercont1.6	L202_04026	289066	290567	None	8080	1673	37738	No_or_no_constitutive_exon
TTCCCTGAACGCCAGAGCAGAAAGCTGATCATTTCGTTCTGGGACGGCAGGA	291446	291487	291396	291448	1	supercont1.6	L202_04027	291038	292067	None	8080	1673	37738	No_or_no_constitutive_exon
TTCGTGAGTCGTCTCTGGTGTCAGGAAAGGGGAGCGGCTGATGGGAACAGCT	299554	300232	300282	300230	-1	supercont1.6	L202_04031	299403	302036	None	8080	1673	37738	No_or_no_constitutive_exon
TACTGGTGCGTCCTCTCATTCGCGTAGGACATTCGCTGATGGGCAAGTAGCA	324862	325473	325523	325471	-1	supercont1.6	L202_04042	321379	326599	None	8080	1673	37738	No_or_no_constitutive_exon
GTCAAGATTGAAGATCATACAACGGTGGAGGGAGAGCTAATGGGGCGTAGGA	334656	334687	334737	334685	-1	supercont1.6	L202_04046	333766	334975	None	8080	1673	37738	No_or_no_constitutive_exon
ATGTGCGTTTCCGTCTATGTGAACGAGTAGACTGCTGATGAGTGGGGCAGAT	426336	426417	426286	426338	1	supercont1.6	L202_04087	426117	428531	None	8080	1673	37738	No_or_no_constitutive_exon
AGGTGGGTAGACTACCGCTCAATTAGGTTTATCTGCTGACATCCGGGAAGAT	481366	481456	481316	481368	1	supercont1.6	L202_04112	479736	481597	None	8080	1673	37738	No_or_no_constitutive_exon
GGTGAGTGCTCATTACAAGAGCGAGAAATCAAGTCTGACAGTGGGTGCAGTC	482936	483110	483160	483108	-1	supercont1.6	L202_04114	482603	484003	None	8080	1673	37738	No_or_no_constitutive_exon
TGCGTATCCGCTTTATGGCGGGGCGAAAGTGTATGCTCACACGGGAATAGAA	496561	497639	497689	497637	-1	supercont1.6	L202_04122	495863	498007	None	8080	1673	37738	No_or_no_constitutive_exon
GTAAGTGTGTCAGTATCAGAATGGAGGCGGCCGCTGATGAGGCGGGCTAGAT	500763	500945	500995	500943	-1	supercont1.6	L202_04123	498154	501397	None	8080	1673	37738	No_or_no_constitutive_exon
GCTGGTCGTGAGTGGCTATCCATCATCGGCTGTACTGATCCGGGACGTAGCT	499506	499745	499795	499743	-1	supercont1.6	L202_04123	498154	501397	None	8080	1673	37738	No_or_no_constitutive_exon
AGTGAAGATGGAGACTTGACTGTGGCAATCATGTGCTCATGGGTGAACAGGT	508847	508916	508797	508849	1	supercont1.6	L202_04126	505897	509352	None	8080	1673	37738	No_or_no_constitutive_exon
GGTAGGAGATCCCCTCTGGCGCACTGGCAAAGCTTATGCGGGAAACGCAGTG	534031	534857	533981	534033	1	supercont1.6	L202_04140	533809	536334	None	8080	1673	37738	No_or_no_constitutive_exon
TGAGTGAGTGCCCTGCCATGGCCTGCATAAGCAAGCTGACACTGGGGTAGTG	589022	589081	588972	589024	1	supercont1.6	L202_04164	588331	590952	None	8080	1673	37738	No_or_no_constitutive_exon
TATTGTGAGTCGTAGAGAGGCGAAAGGAAGTACTGCTGACACGGGTACAGAG	589645	589715	589595	589647	1	supercont1.6	L202_04164	588331	590952	None	8080	1673	37738	No_or_no_constitutive_exon
TTGTCTCCTGTGATATAAGTGATGACAAGGCTGACGTGCCCCGGGAACAGGT	598789	598997	598739	598791	1	supercont1.6	L202_04169	597102	600991	None	8080	1673	37738	No_or_no_constitutive_exon
TGATAGTGCGTCCATATCCCTGGTTTTGGCGTGAGCTGATGAAGGGGAAGAC	606205	606357	606155	606207	1	supercont1.6	L202_04171	603313	607620	None	8080	1673	37738	Yes
ATGGCGACTTGCAAACGACGCTGGAGCGGAATGCTGACTTTGGAGGGTAGGC	622733	622770	622683	622735	1	supercont1.6	L202_04180	621968	623832	None	8080	1673	37738	Yes
CCGGTAAGCTGCCATGAACCTGCCTACGCCTCATGCTGATATCGGGACAGAC	644191	644626	644676	644624	-1	supercont1.6	L202_04190	642993	645956	None	8080	1673	37738	No_or_no_constitutive_exon
GTACTTGTCGTCTCCCCCTACGATTGGGTCACGACTGACCAAGGGTACAGCG	683593	683753	683803	683751	-1	supercont1.6	L202_04209	682595	684166	None	8080	1673	37738	No_or_no_constitutive_exon
GAAGTGTGAGTATGCTGTGTATACAGATTGCCATGCTGAAGGGTCGAAAGTG	690204	690957	690154	690206	1	supercont1.6	L202_04213	689187	691103	None	8080	1673	37738	No_or_no_constitutive_exon
GTGAGTCTCTGGAGCCCTACACCGATAGACCTCTGCTGATATGGGTACAGTG	706053	706255	706003	706055	1	supercont1.6	L202_04221	705545	707537	None	8080	1673	37738	No_or_no_constitutive_exon
GTGAGCTTGCGACTTTCCTCGAATAGAGCCTCGCTGACTTGAGGGCTCAGCG	717720	718152	717670	717722	1	supercont1.6	L202_04225	717366	722454	None	8080	1673	37738	No_or_no_constitutive_exon
ACTGTACGTCGCGCTGTCTTCTTTTGCGAACACTGCTGACAAGGGTACAGTG	727626	729729	727576	727628	1	supercont1.6	L202_04228	726447	729729	None	8080	1673	37738	No_or_no_constitutive_exon
GAAGAGTCGAGAAAGCCGCCAGCGGTAGAGACGCCAGAGAGGGTTGTGAGCA	735374	735461	735511	735459	-1	supercont1.6	L202_04231	733732	736161	None	8080	1673	37738	No_or_no_constitutive_exon
CGTACGTGCAGCTCCCAGGTACTCTGCCAATTACTGACTTGGGACCATAGAA	851379	851601	851329	851381	1	supercont1.6	L202_04271	850555	852167	None	8080	1673	37738	No_or_no_constitutive_exon
GCGCTTGCTTGGACCCTCTGCCTGTGCTCGAGAGCTGACTGGGGGCGCAGGC	882959	883170	883220	883168	-1	supercont1.6	L202_04284	882525	883551	None	8080	1673	37738	No_or_no_constitutive_exon
TCTCGCCTCGTCTCGGCCCGCCGTGATGATATGCTGACAGCGGGATCAAGCC	902167	902364	902414	902362	-1	supercont1.6	L202_04290	901456	902878	None	8080	1673	37738	No_or_no_constitutive_exon
GGAGTGAGTACGACTCTTTTCAGGAGATCTAAAAACTGACAATCGGGCAGAG	903005	903552	903602	903550	-1	supercont1.6	L202_04291	903005	904440	None	8080	1673	37738	No_or_no_constitutive_exon
CAAGAGGTGTGTAGACGACAAAGCAAGAGGTTGAGCTGACGACGGGCCAGAT	914958	915081	914908	914960	1	supercont1.6	L202_04295	914407	915081	None	8080	1673	37738	No_or_no_constitutive_exon
AGTCTGAGGATGTGGTCGGAGTTTCTTAAGCATGCTAATCGAGGGTCCAGGC	923195	923229	923145	923197	1	supercont1.6	L202_04300	922736	923914	None	8080	1673	37738	Yes
GTGAGCCTCTTCTGCTTCTGAAGAGTAATGTAACTGACAAGGGGATAAAGCA	939999	940099	940149	940097	-1	supercont1.6	L202_04309	939164	940844	None	8080	1673	37738	No_or_no_constitutive_exon
GAGTCTGGAGCCATCGAATGGAGGAAAATACTGACGACGATGGGTGAAAGGT	973269	973334	973384	973332	-1	supercont1.6	L202_04326	972492	974565	None	8080	1673	37738	No_or_no_constitutive_exon
CTCAACGGGTGAGTGATGCCGACATGAAGAAGTAGCGCTAACGGGAGCAGAG	993375	993471	993325	993377	1	supercont1.6	L202_04333	989696	994092	None	8080	1673	37738	No_or_no_constitutive_exon
AGGTGAGTTTCCGATTGTGACGGCATCTGCATTCGCTGATGGGGATTCAGGC	1002363	1002668	1002313	1002365	1	supercont1.6	L202_04335	996516	1002668	None	8080	1673	37738	No_or_no_constitutive_exon
CTGGTCATCTGTGTGTCTGGAAGTACACGTTGACTGATACCGGGAACTAGGA	1031434	1031704	1031384	1031436	1	supercont1.6	L202_04345	1030975	1031704	None	8080	1673	37738	No_or_no_constitutive_exon
TGCATGGTCTTGCTTGGTAGAGGATTCGGAGACTGATGGGGATGATGTAGGA	1051688	1053364	1051638	1051690	1	supercont1.6	L202_04351	1051120	1053364	None	8080	1673	37738	No_or_no_constitutive_exon
TTCCCTTCGATGGAGTGTGATAGTCGGACATGAACTGATGGGGACCATAGGA	1053921	1053962	1054012	1053960	-1	supercont1.6	L202_04352	1053415	1054542	None	8080	1673	37738	Yes
TCAGTCGGCAAGCGATCACGAGTATGACTGGGACTGACTGTGGAGGGTAGCT	1057996	1058069	1058119	1058067	-1	supercont1.6	L202_04354	1056086	1060552	None	8080	1673	37738	No_or_no_constitutive_exon
ACCAGGTAAGCGCACCAGATCTCGAAAGTGAATGTGCTTATAGGGACTAGGC	1095763	1096634	1096684	1096632	-1	supercont1.6	L202_04370	1093545	1097943	None	8080	1673	37738	Yes
GACGTGAGTTCTTCTAACAGGTCTCGAGCTGTCAGCTGACGGGTAGACAGAT	1106279	1106385	1106229	1106281	1	supercont1.6	L202_04375	1105114	1106649	None	8080	1673	37738	No_or_no_constitutive_exon
CATGTGAGCTCTTTTCATTCATGTAGGTAATGAGAGCTGATGGGAGACAGTA	1109016	1109208	1109258	1109206	-1	supercont1.6	L202_04378	1108649	1110125	None	8080	1673	37738	No_or_no_constitutive_exon
TCCCCTTCCCACGATGTCTGCCTAACAAGCCACTGAATGAAGATGGGTAGGT	1138996	1139167	1138946	1138998	1	supercont1.6	L202_04390	1138431	1139959	None	8080	1673	37738	Yes
GTGAGCGTACATAGATCTGAAAAGTGTGGGGAGCTGACCGGCAGGGGTAGTC	1145155	1145185	1145235	1145183	-1	supercont1.6	L202_04393	1144183	1145778	None	8080	1673	37738	No_or_no_constitutive_exon
GTAAGCTGGCTCATCAAACCTCGGGCTGAATGCTGACCCCTGGGTCAAAGTT	1156195	1156275	1156145	1156197	1	supercont1.6	L202_04398	1155085	1157437	None	8080	1673	37738	Yes
GGTGATGACTCTGGGGGGAGAAGTGGGGGCAAGACCGACTATGGGGACAGAT	1163753	1163854	1163703	1163755	1	supercont1.6	L202_04402	1163439	1163854	None	8080	1673	37738	No_or_no_constitutive_exon
CCGAATGGCTGTGGAGACGAGAGCAACACTGATGCGGGATTATGAGATAGTC	1182805	1183006	1182755	1182807	1	supercont1.6	L202_04409	1180917	1183483	None	8080	1673	37738	Yes
TAAGTGTTCCGGCGTTGAGGTTCTCTATGGCGGTGACTAATTGGGGATAGCT	1189389	1189533	1189583	1189531	-1	supercont1.6	L202_04412	1187799	1190481	None	8080	1673	37738	No_or_no_constitutive_exon
CTTCGTGCCCTTAGTCTTATAGAGTGTCCGAAGACTGACGGGGAGTGTAGAA	1196765	1196809	1196715	1196767	1	supercont1.6	L202_04415	1195574	1197128	None	8080	1673	37738	No_or_no_constitutive_exon
TCGGCCAGTCACATGGTAAAGAGTAGGATGCTGACTTTGAGGGACAACAGTG	1199755	1199844	1199894	1199842	-1	supercont1.6	L202_04417	1199457	1201207	None	8080	1673	37738	No_or_no_constitutive_exon
AGGTGTCGTGGGCCTTGGGAAGGAAGGGGTGATGCTGATGGGGGTCATAGGC	1199457	1199490	1199540	1199488	-1	supercont1.6	L202_04417	1199457	1201207	None	8080	1673	37738	No_or_no_constitutive_exon
GTGAGTCGTTTGTGTACTTTGAGTGGAGGCCAGCCTGACGAGGGGAATAGGT	1203347	1203450	1203297	1203349	1	supercont1.6	L202_04419	1202672	1204323	None	8080	1673	37738	No_or_no_constitutive_exon
TCGTAAGTCTACGACTTATTGGTGAGATGGGTAAGAGCTGATGGGTGTAGGG	1203748	1203812	1203698	1203750	1	supercont1.6	L202_04419	1202672	1204323	None	8080	1673	37738	No_or_no_constitutive_exon
AGTTCTCTTGATATCTCTTGCCGATCGTGTATGCTAAACCGGGATTGCAGGA	1207375	1208033	1207325	1207377	1	supercont1.6	L202_04421	1206664	1208033	None	8080	1673	37738	No_or_no_constitutive_exon
GGTATGTCTCTTATCTTGCTCTGTAGAGTGAGAGCTGACAAGGGGAGTAGGT	1208633	1208755	1208805	1208753	-1	supercont1.6	L202_04422	1208033	1209747	None	8080	1673	37738	No_or_no_constitutive_exon
GCGCGGTGGGGATTGGTGTGGTAGACAAGGTGAGGCACGGGGGCAAGTAGAC	1210528	1210661	1210478	1210530	1	supercont1.6	L202_04423	1210171	1212232	None	8080	1673	37738	No_or_no_constitutive_exon
GAGTACCTGTTCAGCCGCAGTCGGTGTGGCTTGGAGCTAACGGGGTGTAGGC	1231438	1231511	1231561	1231509	-1	supercont1.6	L202_04433	1230840	1232389	None	8080	1673	37738	No_or_no_constitutive_exon
CTTTGAGGGGTGGTCAATCTCGAGAATCGTGGAGCTGACGCAAGGGACAGTT	1234861	1234984	1234811	1234863	1	supercont1.6	L202_04434	1232668	1235749	None	8080	1673	37738	Yes
CGCTCGCTACCCGGTGCCCCCCCCCCCCGATGCTCACCAGCAGGGGCGAGGT	1242381	1242459	1242331	1242383	1	supercont1.6	L202_04437	1240454	1242933	None	8080	1673	37738	No_or_no_constitutive_exon
GTGAGTACTGAGGTCTCGATGTGTGGGGGCGATATTGACAAGCTGGGTAGGG	1243902	1243961	1243852	1243904	1	supercont1.6	L202_04438	1243272	1244539	None	8080	1673	37738	No_or_no_constitutive_exon
GTAAGTGGCTCTGATAGTTATAGTATACAGTACTGACGGGGTATGGGTAGTT	1257454	1257517	1257567	1257515	-1	supercont1.6	L202_04441	1256054	1258962	None	8080	1673	37738	Yes
CCGAGGTGAGTGTTCCTCAACATCATGAGGCGCAAGCTGACAGGGACAAGAT	1256675	1256752	1256802	1256750	-1	supercont1.6	L202_04441	1256054	1258962	None	8080	1673	37738	Yes
TAAGTATTCTCAGGTGATGCTTGTCATGATCGCAATTGATGGGCAAACAGGG	1269314	1269370	1269420	1269368	-1	supercont1.6	L202_04446	1269059	1270676	None	8080	1673	37738	No_or_no_constitutive_exon
TATTGTGAGTCCAAGCAAGCTCCTACCATACCCGCTGACGCAAGGGATAGAC	1277395	1277466	1277345	1277397	1	supercont1.6	L202_04448	1275788	1278010	None	8080	1673	37738	No_or_no_constitutive_exon
GTGCGTTTGCTTTGGAGTCTGTCATGATGGGACGCTGATGGGGATGATAGGA	1321831	1321967	1321781	1321833	1	supercont1.6	L202_04465	1320965	1322320	None	8080	1673	37738	No_or_no_constitutive_exon
ATAGTGGTGGGTGAGCTTAGTCAACGCGACAGAGCTGACGCTGGGGATAGGA	1327111	1327184	1327061	1327113	1	supercont1.6	L202_04467	1326265	1328569	None	8080	1673	37738	No_or_no_constitutive_exon
CATCCTTCATCCATTCACAGTCGGCCTCAGGTCGCTAATTTGGCGGGCAGCA	1335274	1335368	1335224	1335276	1	supercont1.6	L202_04472	1334940	1335857	None	8080	1673	37738	No_or_no_constitutive_exon
TGGGTCCAGAGGGTTATCTCGTTCACAAAGACATGCTGACGAAAGGGCAGTC	1337814	1338102	1337764	1337816	1	supercont1.6	L202_04474	1336909	1338102	None	8080	1673	37738	No_or_no_constitutive_exon
ACGCCTTTTTCCTATCTCTCCTTTGAAGCAGAACACTGACGGGTGGGCAGTG	1362907	1363067	1363117	1363065	-1	supercont1.6	L202_04487	1362360	1363636	None	8080	1673	37738	No_or_no_constitutive_exon
TGCTTCCCAACTTGCTAGAACGAAAGAGTGTGGGCTGATGGGATGCATAGCG	1371591	1371644	1371694	1371642	-1	supercont1.6	L202_04489	1367778	1372012	None	8080	1673	37738	No_or_no_constitutive_exon
TTGGTGAGTCTTCTTTACGCTCCTGATGATGTGACGCTGACAGTGGGCAGGG	1369342	1369444	1369494	1369442	-1	supercont1.6	L202_04489	1367778	1372012	None	8080	1673	37738	No_or_no_constitutive_exon
GGTGAGTCTTGCCTCCTTGTTGTCAGACACGTGCTGATGGGGGTGGGCAGAA	1382506	1382586	1382636	1382584	-1	supercont1.6	L202_04493	1381477	1382979	None	8080	1673	37738	No_or_no_constitutive_exon
GAGTTCTCAACCTGCTGCGAGACTGGGAGATGAAGCTGACGGGAAGTTAGAT	1394764	1394991	1394714	1394766	1	supercont1.6	L202_04500	1393748	1395558	None	8080	1673	37738	Yes
GCTGTACGTGCCCCCCACTCTCAACTTGGGGCCACGCTGACGAGGGGTAGAC	1425732	1426147	1426197	1426145	-1	supercont1.6	L202_04511	1421603	1426532	None	8080	1673	37738	No_or_no_constitutive_exon
AGCCCCGTCCCCTCGTTTATGTGAGGGACCAAAGCTCATGCAGAGGGAAGGC	1422963	1423319	1423369	1423317	-1	supercont1.6	L202_04511	1421603	1426532	None	8080	1673	37738	No_or_no_constitutive_exon
GCCTGTCTGCTGCGAGAGGGAGGGGGAGGGGAAGCTGATGAAGGGGGTAGGT	1427015	1427074	1426965	1427017	1	supercont1.6	L202_04512	1426814	1428257	None	8080	1673	37738	No_or_no_constitutive_exon
TCTCCTCTGGCTAGATGGGTGGGCTATGGATAACTGATGGAGGGTGAAAGGT	1427502	1427630	1427452	1427504	1	supercont1.6	L202_04512	1426814	1428257	None	8080	1673	37738	No_or_no_constitutive_exon
CTATTGAGTGATCAGGTCTGATGGAGAGGAAAAGCTGATAGGGGGTGTAGCT	1433122	1433232	1433072	1433124	1	supercont1.6	L202_04515	1432712	1433848	None	8080	1673	37738	No_or_no_constitutive_exon
CGTTCTTGTGGTCTGACGAGAGGGCATGAAAGCTGACAGTAGGGGTACAGTC	1434472	1435162	1434422	1434474	1	supercont1.6	L202_04516	1434316	1440604	None	8080	1673	37738	Yes
CGTCTTCTTTCTCCATGTGCTTTACCGGGTGCCTGATGGGAATGGGGTAGTG	1457552	1457650	1457700	1457648	-1	supercont1.6	L202_04522	1456294	1457873	None	8080	1673	37738	No_or_no_constitutive_exon
TCTTTGGCTTCTTCAAAAGGTTTGAGGACGGGGGGCTGATGATGGGGTAGAT	1473355	1473396	1473446	1473394	-1	supercont1.6	L202_04529	1471163	1474166	None	8080	1673	37738	No_or_no_constitutive_exon
CTTGCTTTCCTTGCCTTAGAGATGCTTACAGAGACATGGGGTGAATGTAGCC	1475194	1475296	1475144	1475196	1	supercont1.6	L202_04530	1474308	1475816	None	8080	1673	37738	No_or_no_constitutive_exon
GTGAGTGCTTTTTTGGCATGGTGGCGATGGAAATGCTGATGGTGGGGCAGAC	1480463	1480553	1480603	1480551	-1	supercont1.6	L202_04532	1477914	1480912	None	8080	1673	37738	No_or_no_constitutive_exon
CCTCCCCCCTCCTTCTTTTCTTTTTGACGTCATGCTGATGAAGGGGCTAGTT	1477914	1478950	1479000	1478948	-1	supercont1.6	L202_04532	1477914	1480912	None	8080	1673	37738	No_or_no_constitutive_exon
TTGATGGTCTTTCTTTTTTTGGTCGGTGGAGAAGCTGATATGGGGGTTAGTT	1482779	1482849	1482899	1482847	-1	supercont1.6	L202_04533	1482011	1485304	None	8080	1673	37738	No_or_no_constitutive_exon
TGCCCCCCCTCGCACATGCATGTCGGTGGATGGGTGGATGGGAATGGCAGAA	1482011	1482140	1482190	1482138	-1	supercont1.6	L202_04533	1482011	1485304	None	8080	1673	37738	No_or_no_constitutive_exon
CCCCACTGTTCTTTGTGGAGGGAAGGGGAGAGGCTGATGGGGGTTGGTAGTT	1500571	1500734	1500521	1500573	1	supercont1.6	L202_04537	1498557	1501229	None	8080	1673	37738	No_or_no_constitutive_exon
ACTTCACTCTCCCCACTACAGGAAAAGAAAAGGAGCTGATGAGGGTATAGGC	1501674	1502308	1502358	1502306	-1	supercont1.6	L202_04538	1501522	1503385	None	8080	1673	37738	No_or_no_constitutive_exon
CCTCAACCACGTAAAAGAAAGAAGCTAACAACGCATTTTGTTGGGAACAGAT	1503811	1504153	1504203	1504151	-1	supercont1.6	L202_04539	1503528	1506828	None	8080	1673	37738	No_or_no_constitutive_exon
TCCATCCCATGTTCTTTGCCGACGCCGTCCCTGACCTCCCGGGCATATAGTC	1514818	1515138	1515188	1515136	-1	supercont1.6	L202_04543	1514818	1516163	None	8080	1673	37738	No_or_no_constitutive_exon
CTTTCTCTCCTACCTTTGACTTGGTTCAAGCGTTGACGTTGACGGGGTAGCA	1532949	1533103	1532899	1532951	1	supercont1.6	L202_04552	1532432	1533171	None	8080	1673	37738	No_or_no_constitutive_exon
GATTTTGAGGGATGGAGAGAGAGAGAGAGAAGAAGCTGATGGAGGGGTAGTC	1537524	1537678	1537474	1537526	1	supercont1.6	L202_04554	1536950	1537749	None	8080	1673	37738	No_or_no_constitutive_exon
TTCCTTCTGTGCGATGTGTGTGGTTGGGGGAAGGGCTGATGGGGTGATAGGT	1540756	1540933	1540706	1540758	1	supercont1.6	L202_04555	1538072	1542836	None	8080	1673	37738	No_or_no_constitutive_exon
CCCGGGACTACGACTTATGGCTTCGCGCTGACTTCTCTGATGGGGTACAGTT	14509	14523	14459	14511	1	supercont1.7	L202_04560	12637	16021	None	8080	1673	37738	No_or_no_constitutive_exon
CGTCCCCTCTACCATCTACTTTGAGGAGTAAGGCTGATTTTGGGGGCAAGAT	22456	22638	22406	22458	1	supercont1.7	L202_04564	21419	23932	None	8080	1673	37738	No_or_no_constitutive_exon
CGTCCTTCTCCCCTTGCTTTCCTTGAAGCCAGCTGATGGAAATGGGACAGAT	22691	22868	22641	22693	1	supercont1.7	L202_04564	21419	23932	None	8080	1673	37738	No_or_no_constitutive_exon
CGGTGTCTCGAAAGGAAAGGAGAAGGGGAGAAAGGCTGATTTGGGAATAGAG	27071	27161	27021	27073	1	supercont1.7	L202_04566	24855	27871	None	8080	1673	37738	Yes
AGTTTTTTCCAGCCTTAGAGCCGAGGAACTGCAGCTGATACGGAGGGTAGAG	33045	33106	33156	33104	-1	supercont1.7	L202_04569	31347	33348	None	8080	1673	37738	No_or_no_constitutive_exon
GTGCACCTTCTTCACGCGTCCCCATGATGACTACTGACTCTGGGTAATAGAT	32898	32991	33041	32989	-1	supercont1.7	L202_04569	31347	33348	None	8080	1673	37738	No_or_no_constitutive_exon
CCCTCCCTCTCAACTTTCCTCTGCGGGCGAGATACTGATATGGGTGATAGTC	32008	32183	32233	32181	-1	supercont1.7	L202_04569	31347	33348	None	8080	1673	37738	No_or_no_constitutive_exon
TGAGTACATGTGTGTTTGCCGGTGAAACGTAAAGACTGATTGGGGATTAGGG	31837	31957	32007	31955	-1	supercont1.7	L202_04569	31347	33348	None	8080	1673	37738	No_or_no_constitutive_exon
ACGTCAATCAGCCATCTATTGGGTATGGACAAATACTGATGGGGGTGTAGTC	35326	35482	35532	35480	-1	supercont1.7	L202_04570	33848	36064	None	8080	1673	37738	No_or_no_constitutive_exon
GTCTCTTTCTCTTCTCTTTTAAAGTGTGCTCGGTGCTGATGGGATGACAGGA	38953	39751	39801	39749	-1	supercont1.7	L202_04572	38953	40243	None	8080	1673	37738	No_or_no_constitutive_exon
GTCCCTTTCCATCGCTTTCTCTCCCTCGATAGGAGCTGACAGGGGTGTAGGG	44458	44647	44697	44645	-1	supercont1.7	L202_04573	44108	46128	None	8080	1673	37738	No_or_no_constitutive_exon
AGGTGAGTCTTTACAGCTTGAGCGTAGATTTCGAGACTGACGACGGGTAGTT	51948	52060	52110	52058	-1	supercont1.7	L202_04575	49710	52945	None	8080	1673	37738	No_or_no_constitutive_exon
CGAGTTTGTCCCCGCCCTCAAGCAGGAAAAAGAGCTGATGGGAAAAGCAGGA	65954	66244	66294	66242	-1	supercont1.7	L202_04581	64894	66397	None	8080	1673	37738	No_or_no_constitutive_exon
CATGTATGTCTAGCATATGTGAGAGGCAGGGTGACTGATGGGTGTGATAGCC	71352	71466	71302	71354	1	supercont1.7	L202_04585	71030	71644	None	8080	1673	37738	No_or_no_constitutive_exon
TGTGAGTATATGATGGTTATCGAAATGGGAGAGAGCTGATGGGAATATAGCC	78697	78757	78647	78699	1	supercont1.7	L202_04588	78622	80583	None	8080	1673	37738	No_or_no_constitutive_exon
GTCTCGTCATCAAGAACAAATGCCCAGGCTGATGTAAGGATCGGGAATAGTG	85645	85739	85789	85737	-1	supercont1.7	L202_04593	84881	86152	None	8080	1673	37738	No_or_no_constitutive_exon
ATGTGAGTCATTTGCACAAGCACTTCAAGGTGGTCCTGACACGGGTGTAGCT	90607	91075	90557	90609	1	supercont1.7	L202_04596	89168	93818	None	8080	1673	37738	No_or_no_constitutive_exon
GGGTGTGTTGTATCTGCTTTACGACAAAGAATAGGACTGATGGGAACCAGTG	93088	93241	93038	93090	1	supercont1.7	L202_04596	89168	93818	None	8080	1673	37738	No_or_no_constitutive_exon
AGTTTTCTTGACATCCCTCGCCGATTGTGTATGCTAAACCGGGATTGCAGGA	132304	133022	133072	133020	-1	supercont1.7	L202_04614	132304	133722	None	8080	1673	37738	No_or_no_constitutive_exon
TTTCTGCCTTTTGCTGCCCTTTGGTGGGAGAGGGCTGATGAGAAGGGTAGTG	147961	148092	148142	148090	-1	supercont1.7	L202_04621	146727	149855	None	8080	1673	37738	No_or_no_constitutive_exon
ATGTCTTCCTTCCCTTCATTCATGTGAGAGGTGGGCTGATTGGGATGCAGGA	146727	147909	147959	147907	-1	supercont1.7	L202_04621	146727	149855	None	8080	1673	37738	No_or_no_constitutive_exon
TTCCTCGTTATCCATTTTCCCGAAAGATGGGTCTGACAGGGAGAGGGTAGAG	150882	150971	150832	150884	1	supercont1.7	L202_04622	150033	151315	None	8080	1673	37738	No_or_no_constitutive_exon
TAGGAAGGTTGGTAGGGTGGAAGGAGGGTGGAAGCTAAAGGGAGGTGTAGCA	152407	152490	152540	152488	-1	supercont1.7	L202_04623	151561	153846	None	8080	1673	37738	No_or_no_constitutive_exon
CCTATGTTGGGGATTTGTGAAGTGACGAGAGCTGATTGGGGGTGATATAGCC	151793	151967	152017	151965	-1	supercont1.7	L202_04623	151561	153846	None	8080	1673	37738	No_or_no_constitutive_exon
AGGAGGGAGAGTGCATGGGGAAAGAGGAAAAAGCTGATGGGTGGTGATAGAC	151561	151653	151703	151651	-1	supercont1.7	L202_04623	151561	153846	None	8080	1673	37738	No_or_no_constitutive_exon
ACGCCCCTTCTCAACCGCTCCCTTGAGCAAAACGCTGATGGGATGAACAGGA	155296	155575	155625	155573	-1	supercont1.7	L202_04625	155296	157688	None	8080	1673	37738	No_or_no_constitutive_exon
GAGTGAGTGGCTTGGCCTTCAAGGGTGGGACAGCGCTGATAGGGGGGGAGGA	168035	168163	168213	168161	-1	supercont1.7	L202_04629	166600	168880	None	8080	1673	37738	No_or_no_constitutive_exon
CTTCCCCTTCTTCTTCACTCTTGTACCAGATGCTGATAGGGTTGAGGCAGGT	167154	167342	167392	167340	-1	supercont1.7	L202_04629	166600	168880	None	8080	1673	37738	No_or_no_constitutive_exon
AACTTGAGAATTTGAGAAGGGGCAGAGCTGATGGATGGGTGGTGACAAAGAT	172394	172494	172544	172492	-1	supercont1.7	L202_04631	170450	173804	None	8080	1673	37738	No_or_no_constitutive_exon
AAGTGAGTCTAATTTTTCTATAACTAGAGTATGATGCTTAACGTGGGTAGGC	172305	172346	172396	172344	-1	supercont1.7	L202_04631	170450	173804	None	8080	1673	37738	No_or_no_constitutive_exon
GCTTTGCCACCTTTTCTCTTTCCCTGAAGCACACGCTGACGAATGGGTAGGA	177604	177966	177554	177606	1	supercont1.7	L202_04634	176173	177966	None	8080	1673	37738	No_or_no_constitutive_exon
GTACCGTGAGTTCTGCTTATATCTGATCGGGTTGAGCTGATGGGGTGTAGTA	197458	199269	199319	199267	-1	supercont1.7	L202_04641	195855	199874	None	8080	1673	37738	No_or_no_constitutive_exon
TGTACGTCCCTCTGCCAGACAAAGAGTGGGATACTGATGAGTGGGGGCAGAG	211914	212489	212539	212487	-1	supercont1.7	L202_04644	211914	214463	None	8080	1673	37738	No_or_no_constitutive_exon
AGTATATGGTAAGGTCGCTCATGACCGGGGACATGGCTGACATGGGGTAGGA	220589	221579	220539	220591	1	supercont1.7	L202_04648	219903	222820	None	8080	1673	37738	No_or_no_constitutive_exon
TGGGTACAAGGCGAGAGTAGGGGATGTGGATGGCTGATAAATATGGGCAGAT	222803	223221	223271	223219	-1	supercont1.7	L202_04649	222803	223550	None	8080	1673	37738	No_or_no_constitutive_exon
GGTGGGTATCACATTAAGAGTGGTGGCGTAATGCTGATGGGAGAGAATAGTT	224672	225086	225136	225084	-1	supercont1.7	L202_04651	224478	225849	None	8080	1673	37738	No_or_no_constitutive_exon
GGTTCGTTCATTTCAACTGTACTCTCAACCCGTCTGACCTGGGAGAGTAGTC	242151	244262	242101	242153	1	supercont1.7	L202_04659	240137	244262	None	8080	1673	37738	No_or_no_constitutive_exon
TAGCAAACCTTGTGACCCTATGGGGCACTGCTGATTGGTCGGGCATGTAGAT	245252	245339	245202	245254	1	supercont1.7	L202_04660	244360	247814	None	8080	1673	37738	No_or_no_constitutive_exon
ATCGTGGGGTTTTGGCGCTTGTGGCTGGTGTATGCTGACTGAGAGGGCAGCA	245398	245522	245348	245400	1	supercont1.7	L202_04660	244360	247814	None	8080	1673	37738	No_or_no_constitutive_exon
GGTGAGCTTCTTTTGAATACATGGGAAGGGGAGGGCTGATATCGGGATAGAC	245800	245904	245750	245802	1	supercont1.7	L202_04660	244360	247814	None	8080	1673	37738	No_or_no_constitutive_exon
AGTGAGCTTCAAGCCTGACACTGTGTAACAGAATTGATAGGGAATCGCAGCG	270245	270396	270195	270247	1	supercont1.7	L202_04668	269553	270755	None	8080	1673	37738	No_or_no_constitutive_exon
CATACTGGGGAGGCCATGTCACTTTAGCCGAGGCTAATGGGAACGTGCAGGA	270457	270755	270407	270459	1	supercont1.7	L202_04668	269553	270755	None	8080	1673	37738	No_or_no_constitutive_exon
AAGGTATGTCCTGCAACATCGACATGCTCAAGCTGATGGGGGACATGTAGAT	338566	338879	338929	338877	-1	supercont1.7	L202_04698	337837	339592	None	8080	1673	37738	No_or_no_constitutive_exon
CGTCTTGAGCCTCTGGACGAGGAGCGGCAGGAGCTAACAGATGGGTATAGCC	351744	351845	351895	351843	-1	supercont1.7	L202_04707	351496	358311	None	8080	1673	37738	No_or_no_constitutive_exon
GTCACCTTCCTATCATATGACTATAGTGTGGCTAATGGCTGGGTGTGCAGGC	359041	359120	359170	359118	-1	supercont1.7	L202_04708	358419	360514	None	8080	1673	37738	No_or_no_constitutive_exon
AAGGTGAGTTGAATGATGGGACGATGGTGGTCTGGCTAACATTGGGGCAGTT	372408	372541	372591	372539	-1	supercont1.7	L202_04714	371785	374694	None	8080	1673	37738	No_or_no_constitutive_exon
CAGGTGAGTTTTTGCCCGAGGTGGATGAGGGAGGAGCTGATGGGACATAGGA	377437	377685	377735	377683	-1	supercont1.7	L202_04715	376664	378635	None	8080	1673	37738	Yes
GCCATTCTGATGCGAGGGATCCGGAAGGACTGTATTGATGAGGGCAACAGGC	432948	433108	432898	432950	1	supercont1.7	L202_04739	432640	434333	None	8080	1673	37738	No_or_no_constitutive_exon
AAAGGTATGTGCTGTCTCAAATGTGCAGAACACGCTGACGGGCCGAGTAGCA	435412	436108	435362	435414	1	supercont1.7	L202_04740	434505	438643	None	8080	1673	37738	No_or_no_constitutive_exon
CAAATGGTGAGTATTGATTTGGTCGGGGAAGTGGCGCTGACAGAGGGCAGCT	437222	437312	437172	437224	1	supercont1.7	L202_04740	434505	438643	None	8080	1673	37738	No_or_no_constitutive_exon
GAGGTGAGTTTCTTTCTTATCGTGCTGGCACTGTACTGACGGGTATATAGTA	439214	439354	439164	439216	1	supercont1.7	L202_04742	438770	440214	None	8080	1673	37738	Yes
TCTTTCGTGTCTGTCGCCGAGTACGAGGAATGACGCTGATGGGTGTATAGGA	444970	445025	444920	444972	1	supercont1.7	L202_04744	442131	445025	None	8080	1673	37738	No_or_no_constitutive_exon
AGCGGAGCCAGGTGGGGAGGGGCAAGTACGCGCCTGGGGGTAAGTTGGAGGG	476529	476631	476479	476531	1	supercont1.7	L202_04755	475599	478351	None	8080	1673	37738	No_or_no_constitutive_exon
CTTGTAAGTTGCCGTCATTCTCGCGTGGACTCGTACTGACTAGGGACCAGCG	482477	482736	482786	482734	-1	supercont1.7	L202_04757	481446	484365	None	8080	1673	37738	No_or_no_constitutive_exon
GATGTAGGTATCGTGTCTTCAAACCAATTTTGCGCGCTGATGGTGGGCAGCG	516592	516675	516542	516594	1	supercont1.7	L202_04771	515916	518193	None	8080	1673	37738	No_or_no_constitutive_exon
GTACGTGCTTTCTGGCTTGTAAGGGGCAGCACTAATAGAGGGGGTGATAGCG	524720	524795	524845	524793	-1	supercont1.7	L202_04775	522438	524936	None	8080	1673	37738	No_or_no_constitutive_exon
CGTACGCGCCGTGTCGAGACGCAGCTCGGTTATTCGCTAACGGGCAGTAGAA	530544	530837	530887	530835	-1	supercont1.7	L202_04779	530005	531158	None	8080	1673	37738	No_or_no_constitutive_exon
GTAGGTCGAGTGTTACCAGAGGGTGAGAAAGACGCTGATGGGATGAGCAGGC	541016	541173	540966	541018	1	supercont1.7	L202_04783	539648	541674	None	8080	1673	37738	No_or_no_constitutive_exon
GACTTCAATGACGGTCTAGCCTTCATATGAACGATCTAACAGGGATGCAGCC	554497	554870	554447	554499	1	supercont1.7	L202_04787	553105	555783	None	8080	1673	37738	No_or_no_constitutive_exon
GAGGTATGCTCAAAGTCCCCTGAATACAGACTCGACTGACAGGGTGATAGAA	571999	572373	572423	572371	-1	supercont1.7	L202_04791	568317	575632	None	8080	1673	37738	No_or_no_constitutive_exon
GTCTCTTGTCTATATACAATGCGAATCATGAGGCTGACACGTGGGAGTAGCA	577386	577487	577336	577388	1	supercont1.7	L202_04792	576515	577810	None	8080	1673	37738	No_or_no_constitutive_exon
GGCACTCGGTATAGAGGGGACACCTTGCTAACGGGAAATTGGGATAATAGGA	583861	584158	583811	583863	1	supercont1.7	L202_04795	583258	584158	None	8080	1673	37738	No_or_no_constitutive_exon
GTGCGTTATCTGCTTTGATATGACCTCCAAAGGCTGACAGGGAGGCTTAGAA	634032	634196	634246	634194	-1	supercont1.7	L202_04816	633163	636898	None	8080	1673	37738	No_or_no_constitutive_exon
TACGTCTGATTCCTGTGCATACATCAAGAAAACGCTAATGGGAAGAGCAGAG	668038	668308	668358	668306	-1	supercont1.7	L202_04828	666918	669274	None	8080	1673	37738	No_or_no_constitutive_exon
TAGGCCCCCTCTCGCGCTATATGACTGTGAAGAGCTGACATGGGTGGCAGCG	677738	677884	677934	677882	-1	supercont1.7	L202_04832	677093	678192	None	8080	1673	37738	No_or_no_constitutive_exon
TCTCCCCATCTAATGATAAGCTGGATCGAAAAGCTGACTTGGGTGGGTAGAC	682875	682980	683030	682978	-1	supercont1.7	L202_04835	682565	683245	None	8080	1673	37738	No_or_no_constitutive_exon
TAAGTCTAGTCCGAAAGGAAGGTTCGCGAGCTGATTCTGATGGGTGATAGGA	703356	703437	703306	703358	1	supercont1.7	L202_04844	702014	703740	None	8080	1673	37738	No_or_no_constitutive_exon
ACCTTTCCCTCTATTGGCAACATGCAAGAGAGAAGCTGATGGGTGTACAGGC	704434	704607	704657	704605	-1	supercont1.7	L202_04845	703925	705200	None	8080	1673	37738	No_or_no_constitutive_exon
TGATGGTGAGTACTGGTATCAGCAAGAAGACGTGAGCTGACGGGGTATAGTC	720767	721042	720717	720769	1	supercont1.7	L202_04853	718997	721936	None	8080	1673	37738	No_or_no_constitutive_exon
GAGTCTTTTCCACCGTGGGATCATGGGGCAAGAGCTGACCTGGGCGGTAGAT	760089	760216	760039	760091	1	supercont1.7	L202_04870	758477	760216	None	8080	1673	37738	No_or_no_constitutive_exon
AGTCTTCCTATGTTTCTTTATACACGAGACAGAGGCTGATGGGGGTATAGAT	789460	790095	790145	790093	-1	supercont1.7	L202_04883	789460	792494	None	8080	1673	37738	No_or_no_constitutive_exon
TTTGACTCAATCATAAGCTAGGGAGGGAAGGAAGCTAACAGCGGGTGTAGGA	812434	812631	812681	812629	-1	supercont1.7	L202_04895	811632	814412	None	8080	1673	37738	Yes
TTCTCCTTATCCTCCTTATCAGCAGACCGAGTTAACGGGTACGGGGCAAGCT	828823	828994	828773	828825	1	supercont1.7	L202_04901	828654	830800	None	8080	1673	37738	No_or_no_constitutive_exon
CTTGCTGCGGAAAGTGATTATATAGTGGGTAGCTGATGGAGGGGTGGTAGGG	864974	865056	864924	864976	1	supercont1.7	L202_04920	864633	865437	None	8080	1673	37738	No_or_no_constitutive_exon
GACGTAAGTCTCCACTCTTTACTTTATGCGCATGGCTAACAGCGGGTCAGTA	865103	865197	865053	865105	1	supercont1.7	L202_04920	864633	865437	None	8080	1673	37738	No_or_no_constitutive_exon
TGAGTGTCCATCCTCACATGCGCTGTTTCGAGAGCTGATTACAGGGAAAGGT	896794	897332	897382	897330	-1	supercont1.7	L202_04929	896457	898580	None	8080	1673	37738	No_or_no_constitutive_exon
GTAAGATCAACGTCTAACATCAGAAATGTGTTTGGCTGACTCGGGGAAAGAC	904978	905116	905166	905114	-1	supercont1.7	L202_04931	901875	908360	None	8080	1673	37738	No_or_no_constitutive_exon
GAGCTTGGGCCGGAGAAGTGCCGTGGAACAAGGTGCTGACTGGGCTGAAGAG	927829	927910	927779	927831	1	supercont1.7	L202_04940	927247	928107	None	8080	1673	37738	No_or_no_constitutive_exon
TGCGTATCTCGTCCTGTGTGCAAAGACTATGACTAACATATGGGCAACAGTT	962838	962951	962788	962840	1	supercont1.7	L202_04949	962465	964552	None	8080	1673	37738	No_or_no_constitutive_exon
TATGTAAGTCCTCGGGCTGGAGATAAAAACGAATGCTGACAGGGGCACAGTG	964264	964552	964214	964266	1	supercont1.7	L202_04949	962465	964552	None	8080	1673	37738	No_or_no_constitutive_exon
TGTGAGTCTTATTGATTCCCAGAGATTCTCGCCGGCTGATAGCGGGATAGTA	983713	983762	983812	983760	-1	supercont1.7	L202_04957	983713	984270	None	8080	1673	37738	No_or_no_constitutive_exon
TCGTGAGTCACCTGTAACCAAGCCTAGATGAGAATCTAACGGGGATGCAGAG	1017225	1017322	1017175	1017227	1	supercont1.7	L202_04974	1016944	1018845	None	8080	1673	37738	No_or_no_constitutive_exon
AAGTTTCTACTCCTGTCATCGAGTCTATAACTCATTGTGCTATGGGATAGAT	1019516	1020148	1020198	1020146	-1	supercont1.7	L202_04975	1018409	1020529	None	8080	1673	37738	No_or_no_constitutive_exon
GGTATGTCTCATCCCTCGCGACGTGTCACATCTCCTGACTACGGGTACAGCC	1025525	1025675	1025475	1025527	1	supercont1.7	L202_04977	1024902	1025970	None	8080	1673	37738	No_or_no_constitutive_exon
CTTTCGTGAGTTGCTTGAAAGACAATATACATACGCTGATCGGGTAAAAGAT	1058988	1060035	1058938	1058990	1	supercont1.7	L202_04985	1055003	1061105	None	8080	1673	37738	No_or_no_constitutive_exon
GCTGTGAGTCGTCGTGCACTTTTGTATCTCTTTGCTGATCGGGGTCATAGGA	1089881	1090346	1089831	1089883	1	supercont1.7	L202_04998	1088404	1091282	None	8080	1673	37738	No_or_no_constitutive_exon
TTGGTGTTTTGCTCATATCCCGAGATTGCTCGAGGCTGATTGGGCGATAGTA	1107683	1108091	1108141	1108089	-1	supercont1.7	L202_05007	1107683	1108558	None	8080	1673	37738	No_or_no_constitutive_exon
GTTTCGGGATAGACCATACATGCGAAGATGGTCGCTCATATGGGGAACAGGA	1118774	1118844	1118894	1118842	-1	supercont1.7	L202_05010	1118031	1119941	None	8080	1673	37738	No_or_no_constitutive_exon
GTCAGTTCTTTTCACTCTTCCGGTATGAGTAGAGCTGACGGGAGGTGTAGAG	1181800	1181874	1181924	1181872	-1	supercont1.7	L202_05025	1181254	1182527	None	8080	1673	37738	No_or_no_constitutive_exon
CGCGTAAGCTTGTGTCTGGCTCACTCCTGCCGATGCTGATGGGTATATAGCC	1208120	1208414	1208464	1208412	-1	supercont1.7	L202_05036	1205607	1212071	None	8080	1673	37738	No_or_no_constitutive_exon
CATTCTTCCTTGCTCGCGTATACTGATTGAGAGACTAACCGGGATGATAGAC	1232638	1232896	1232946	1232894	-1	supercont1.7	L202_05044	1231291	1237799	None	8080	1673	37738	No_or_no_constitutive_exon
ATTGGGGGAATACTGGGATGGCAAGACCACCGCTGACACGGGATATACAGTT	1250130	1250266	1250316	1250264	-1	supercont1.7	L202_05049	1249549	1250575	None	8080	1673	37738	No_or_no_constitutive_exon
GTAAGTGTATCTTAATGGGCAGCAGAGCCGAGTCTAATGGGATGGTGCAGAT	1267385	1268588	1268638	1268586	-1	supercont1.7	L202_05057	1267385	1269157	None	8080	1673	37738	No_or_no_constitutive_exon
AGCATTCACGCTGATCAGTGGGAAAAATGAGCTGAACAGAAGGGATGTAGTT	1280327	1280404	1280277	1280329	1	supercont1.7	L202_05061	1278729	1281191	None	8080	1673	37738	No_or_no_constitutive_exon
CCCTTTCCTCTTCATTTCGTTCCAAATACAATACTGACAGCTGGGGTAAGGT	1281181	1281956	1282006	1281954	-1	supercont1.7	L202_05062	1281181	1282979	None	8080	1673	37738	No_or_no_constitutive_exon
GTGAGTCTTGTTTGCGCTTCTCTATTCTTTGAGCTGACATTGGGCGATAGCT	1286545	1286686	1286495	1286547	1	supercont1.7	L202_05064	1285787	1286686	None	8080	1673	37738	No_or_no_constitutive_exon
GTGAGTCTTGTTTGCGCTTCTCTATTCTTGAAGCTGACGTTGGGCAATAGCT	1290591	1291113	1290541	1290593	1	supercont1.7	L202_05065	1290033	1291113	None	8080	1673	37738	No_or_no_constitutive_exon
GTTATGTGAGTCTTTTGTGATGAGGTGGGGGAGTGAGCTGATGAGGGTAGGT	1294329	1295062	1294279	1294331	1	supercont1.7	L202_05066	1291989	1295467	None	8080	1673	37738	No_or_no_constitutive_exon
GGTTGGTCCTTCTGCCTGTTTGATGCGATAGATGGCTGATCAGGGTGTAGTG	1295111	1295467	1295061	1295113	1	supercont1.7	L202_05066	1291989	1295467	None	8080	1673	37738	No_or_no_constitutive_exon
CCTTTCCCCTTTGGCGACCCATGTAGACCAATATGCTGATGGGTTGATAGCC	1298943	1299218	1298893	1298945	1	supercont1.7	L202_05067	1298080	1299666	None	8080	1673	37738	Yes
GAGTTCAGTATCACATATCCTAGGAATGAAGGCTGACTACAGGGATGCAGCG	1316054	1316136	1316004	1316056	1	supercont1.7	L202_05073	1315487	1316136	None	8080	1673	37738	No_or_no_constitutive_exon
TCTTTCTTTGCTTTGACTTGGCTGGGGGTAAGAGCTGATGGGGGGGGTAGGA	1343246	1343360	1343410	1343358	-1	supercont1.7	L202_05081	1343246	1344339	None	8080	1673	37738	No_or_no_constitutive_exon
CCTCTCCACTCCCTGCTCATGTGAGCAGAAACTGACAGGGGGGATGGTAGTT	1356390	1357045	1357095	1357043	-1	supercont1.7	L202_05088	1356390	1359623	None	8080	1673	37738	No_or_no_constitutive_exon
ACAGCCATACGGACAGACGGAGGGAACAAGAGCTGACAAGAAGGGTTCAGGA	1362606	1362733	1362783	1362731	-1	supercont1.7	L202_05090	1361549	1364376	None	8080	1673	37738	No_or_no_constitutive_exon
GTGTGTTTTCTTAATGTCTGTCTCTTGAATCTCAACTGACGTGGGTAAAGAC	1366372	1367240	1366322	1366374	1	supercont1.7	L202_05091	1365412	1367240	None	8080	1673	37738	No_or_no_constitutive_exon
GAGTTCATCTACTCGGAAGAGAAGAGAGGATGGGGCTGACGAGGGTGTAGCG	1369716	1370517	1370567	1370515	-1	supercont1.7	L202_05092	1367283	1372268	None	8080	1673	37738	No_or_no_constitutive_exon
GTACTGGAGCTTAGTTCTGTGGAAGAGGACAAGTGCTGATGGGTATATAGGG	1374771	1374880	1374721	1374773	1	supercont1.7	L202_05093	1374409	1375463	None	8080	1673	37738	No_or_no_constitutive_exon
GTGAGTCGGGTTTTATGGGTTTTATGTGGGTTTTGCTGACGGGAGTGTAGGC	1375977	1376021	1376071	1376019	-1	supercont1.7	L202_05094	1375775	1377778	None	8080	1673	37738	No_or_no_constitutive_exon
CGAAAACCAAAGTACACAAACCAAAAGACCGGTGCTGACCAAGGGGACAGCT	1436933	1437052	1436883	1436935	1	supercont1.7	L202_05120	1435951	1437905	None	8080	1673	37738	No_or_no_constitutive_exon
TGCAGGTGAGTCTTTTCTTGCGGAGGAGTTAATATGCTGATGGGATACAGTC	1441169	1441694	1441119	1441171	1	supercont1.7	L202_05121	1438307	1443161	None	8080	1673	37738	No_or_no_constitutive_exon
TTGAGAATGGGAATGGGAAAGAAAGGTGTAGAGCTGATCGGAAGGGATAGGC	1453026	1453158	1452976	1453028	1	supercont1.7	L202_05126	1451954	1453158	None	8080	1673	37738	No_or_no_constitutive_exon
TATCAACGGTCGAGAGAGAGAGAGAGAGAGAAGCTGACCTGCGGGGATAGAT	1453248	1453940	1453990	1453938	-1	supercont1.7	L202_05127	1453248	1454382	None	8080	1673	37738	No_or_no_constitutive_exon
TGGGGGGGAGTGGGTCGGGGGAGGGGAGGGGGAAGAGAGGATTGGGGGAGGG	1458326	1458874	1458276	1458328	1	supercont1.7	L202_05129	1457534	1460131	None	8080	1673	37738	No_or_no_constitutive_exon
AAGTTCTCTCAGAAAGTTTTGTGGAAGTTTAAGGGCTGATGGGGAGATAGAT	1458941	1459236	1458891	1458943	1	supercont1.7	L202_05129	1457534	1460131	None	8080	1673	37738	No_or_no_constitutive_exon
AGTCTTTTATGTTCAAGGGGAAAGTGAGGAGGAGCTGAGGGATTGAATAGCC	1459289	1459568	1459239	1459291	1	supercont1.7	L202_05129	1457534	1460131	None	8080	1673	37738	No_or_no_constitutive_exon
TTTTTTGGCTTTCCGAGGAGACAAGAGGGGCTTGCTGATAGGGAGGGTAGAG	1459624	1459892	1459574	1459626	1	supercont1.7	L202_05129	1457534	1460131	None	8080	1673	37738	No_or_no_constitutive_exon
GTTTGATACTCGGCTCGATGTGAGGTCAGATAGCTGACGAGGGGCTGCAGAG	1466247	1466348	1466197	1466249	1	supercont1.7	L202_05130	1463225	1467919	None	8080	1673	37738	Yes
GTCCTACAATTGTACCTACCTTGCGTGAACGTGCACTGACAAGGGGCTAGAA	1466402	1466624	1466352	1466404	1	supercont1.7	L202_05130	1463225	1467919	None	8080	1673	37738	Yes
AGTGGTTTTCACGTGGCGATCTGAGAGGAGTGTGGCTCACGGGGGTTTAGAA	1466935	1467004	1466885	1466937	1	supercont1.7	L202_05130	1463225	1467919	None	8080	1673	37738	Yes
ATCTCCTTCTCCTTTTCTCTTCTACACGAGCTCATGTGGGAATGATATAGCC	1472062	1472278	1472328	1472276	-1	supercont1.7	L202_05132	1470100	1472677	None	8080	1673	37738	No_or_no_constitutive_exon
GACGTACGTCCCTTCTCTCTCTTTCGGATCATAGCTGACGATTGGGATAGAC	1477774	1477995	1477724	1477776	1	supercont1.7	L202_05134	1476347	1478749	None	8080	1673	37738	No_or_no_constitutive_exon
TCGTGAGTCGTCTCCATCCCACATTTTCAGCATATGCTGACGGAGGGTAGTG	1488731	1488854	1488904	1488852	-1	supercont1.7	L202_05139	1487266	1489504	None	8080	1673	37738	No_or_no_constitutive_exon
ACGTATTTCTTGCTTCGGATGAGGATAAGGCAGAGCTGACAATTGGGCAGGC	1488057	1488116	1488166	1488114	-1	supercont1.7	L202_05139	1487266	1489504	None	8080	1673	37738	No_or_no_constitutive_exon
AAGTAACGCATCCCAACATCCGCAAGTCCCACTAACGAAGATGGGTACAGTG	1490397	1490488	1490538	1490486	-1	supercont1.7	L202_05140	1489897	1490613	None	8080	1673	37738	No_or_no_constitutive_exon
TCGGTGCGTCGGAGCTGGAGTAGTCATGTACAGCACTGACGGGGATGTAGCT	1495495	1495548	1495445	1495497	1	supercont1.7	L202_05143	1495310	1497984	None	8080	1673	37738	No_or_no_constitutive_exon
GGTCTTTCCCTTTGCGTCGACTTTGGAGGTTGTACTGATTGGGGGCGTAGGT	1498461	1498514	1498411	1498463	1	supercont1.7	L202_05144	1498271	1500623	None	8080	1673	37738	No_or_no_constitutive_exon
AAGGTACGTCGCTTCTCTCTCTGTAAGATTACAAGCTAAAGGGTGGTTAGTA	1505108	1505441	1505058	1505110	1	supercont1.7	L202_05146	1503459	1506500	None	8080	1673	37738	No_or_no_constitutive_exon
GAGTTGCTTCTATCCTTATGATGTGATATGCGGCTGACGATGGGGGGTAGTT	725	850	900	848	-1	supercont1.8	L202_05148	416	2317	None	8080	1673	37738	No_or_no_constitutive_exon
AAAGAAGGGAAGACGGGGAAAGAAGGGGAAGGACTGACGGGGTGGTGTAGGA	7097	7184	7047	7099	1	supercont1.8	L202_05150	4456	8242	None	8080	1673	37738	No_or_no_constitutive_exon
GGGCAAGTACCCCCTCTCTTCAAAGAAGCCAAATCTGACGGGAGAAACAGGT	9994	10241	9944	9996	1	supercont1.8	L202_05151	8345	10241	None	8080	1673	37738	No_or_no_constitutive_exon
ACTTCATCACCGGCCCTGTATGGATAAACGTCCTCCAGAAATGGGCATAGGC	11173	11274	11324	11272	-1	supercont1.8	L202_05152	10713	11436	None	8080	1673	37738	No_or_no_constitutive_exon
TAAGTCTTCTCTGTATGGAAAGTGTGGACAAGGGTGCTGATGGGGTATAGCA	10962	11058	11108	11056	-1	supercont1.8	L202_05152	10713	11436	None	8080	1673	37738	No_or_no_constitutive_exon
GTGAGCTGTTCCTCGCTTGTCTTGTCTGGTGATCGCTGATGTGTGGGTAGAT	19471	19612	19662	19610	-1	supercont1.8	L202_05157	17999	20358	None	8080	1673	37738	No_or_no_constitutive_exon
AGTCGTCTTTTTTCCTTTCTCGGGTGAAGATGAGGTACTGATGGGCGTAGAT	18473	18545	18595	18543	-1	supercont1.8	L202_05157	17999	20358	None	8080	1673	37738	Yes
TTCTTTCTTTTTTGTTTTGATCAATGGGTGGGAGCTGATGGTTGGGGTAGGT	17999	18200	18250	18198	-1	supercont1.8	L202_05157	17999	20358	None	8080	1673	37738	No_or_no_constitutive_exon
ATACCCTCTCAAAAACCTAGCTGGTGGATAAAAGCTGATATGACGGGTAGAT	32256	33027	33077	33025	-1	supercont1.8	L202_05162	30912	33473	None	8080	1673	37738	No_or_no_constitutive_exon
CCTGTCTGCTGTTTTTGTAAGAAAATGAACCGAGCTGATGAGAGGGTTAGAT	31544	31716	31766	31714	-1	supercont1.8	L202_05162	30912	33473	None	8080	1673	37738	No_or_no_constitutive_exon
GATTGGGAGATTGGGAGATTGAAAAATTGGGAGCTGATGTCGGTGGGCAGCG	30912	31490	31540	31488	-1	supercont1.8	L202_05162	30912	33473	None	8080	1673	37738	No_or_no_constitutive_exon
CTCTCATGTCGGTTGAGGAGAAGGGAAGCTGACATTTGGGGCGTGAATAGAA	43930	44125	44175	44123	-1	supercont1.8	L202_05168	43671	44441	None	8080	1673	37738	No_or_no_constitutive_exon
ATGTTCTGCGGAGCGTCCCTAAAGATCTACAAGGCTGACGGGAGACGCAGAA	43671	43851	43901	43849	-1	supercont1.8	L202_05168	43671	44441	None	8080	1673	37738	No_or_no_constitutive_exon
TCCTCCTCTCCTCAACTTCACCTACTTGAGAAGAGCTGACAGGGGCTCAGTA	45113	45165	45215	45163	-1	supercont1.8	L202_05170	44983	45643	None	8080	1673	37738	No_or_no_constitutive_exon
AGTTTATGCTAGAAGGTTGAACAGGAGTGAAAAGGCTAATGGGGTGGTAGAT	50040	50111	50161	50109	-1	supercont1.8	L202_05173	50040	51472	None	8080	1673	37738	No_or_no_constitutive_exon
TAGTAAGTCGTTGGTCGTCAATGAAGCGAGCTATGCTAAAGCGGGTGCAGTC	91264	91374	91424	91372	-1	supercont1.8	L202_05191	90543	93481	None	8080	1673	37738	No_or_no_constitutive_exon
TGAGTCGTTTTTGACAGCGTGGTTGGATGTTGGGCTAATGTGTGGGATAGTC	112178	112330	112380	112328	-1	supercont1.8	L202_05203	111311	113439	None	8080	1673	37738	Yes
TTTCTCTTATGATTGTGATGATTATGGGAGGGAGGCTGATGAGAGGGTAGAC	111311	111786	111836	111784	-1	supercont1.8	L202_05203	111311	113439	None	8080	1673	37738	No_or_no_constitutive_exon
TCTTTTCTGGTCAGGTCAAATATGGGGGCGAAGGCTGATGGGTGGAATAGGC	117626	117863	117913	117861	-1	supercont1.8	L202_05205	117439	118785	None	8080	1673	37738	No_or_no_constitutive_exon
CTCCTTCTTTTTTGTTGTGGGGTGGGCAAGAGCTGATTGGTGGGTGATAGGA	123798	124077	124127	124075	-1	supercont1.8	L202_05207	123160	125795	None	8080	1673	37738	No_or_no_constitutive_exon
TGAGTCTTTCATCCCTTTCTTTTCTGGGTATTGGCTGATTTTGGGAATAGGT	133640	133826	133590	133642	1	supercont1.8	L202_05210	132388	134492	None	8080	1673	37738	No_or_no_constitutive_exon
CTGGTGCGTCTCCACTTTAGACCGGATAGCAGAGAGCTGATATAGGGTAGTG	133873	133957	133823	133875	1	supercont1.8	L202_05210	132388	134492	None	8080	1673	37738	No_or_no_constitutive_exon
TTCTGTTGTGTTTTTGGATGAGGTTCAGAGGGGTGCTGATGGGAGCCTAGAT	134324	134492	134274	134326	1	supercont1.8	L202_05210	132388	134492	None	8080	1673	37738	No_or_no_constitutive_exon
TTGCGTGAGTCGTACACTACTGCCAAAGGGCAATGCTGACAGGGGCATAGTT	142930	143038	143088	143036	-1	supercont1.8	L202_05213	140873	143517	None	8080	1673	37738	No_or_no_constitutive_exon
TACGAAACCAAAAAGATTACTTGCGTGATCTCTGACCAGGAAGGGGACAGAC	145065	145563	145015	145067	1	supercont1.8	L202_05214	144369	145678	None	8080	1673	37738	No_or_no_constitutive_exon
TCTTCGAGGGAAAGGTGCGATAGCTGATGATTGATCTGACGGGACATTAGAG	149357	149463	149307	149359	1	supercont1.8	L202_05216	148498	149587	None	8080	1673	37738	No_or_no_constitutive_exon
TCATCTTGCATACTACATCGGAAAGGCGAAAGGCTGACGGGAGGAATTAGCT	178045	178589	178639	178587	-1	supercont1.8	L202_05229	178045	180123	None	8080	1673	37738	No_or_no_constitutive_exon
CATCCCTCCACATCTCCACTTCCAACACGTGCTGATAGGGTATGGAACAGTA	181519	182148	181469	181521	1	supercont1.8	L202_05230	180614	182815	None	8080	1673	37738	No_or_no_constitutive_exon
GGTGAGTATCCACCTCGTTCTGTTGCGGAGTGGATTCTGACAGGGTGTAGAC	183141	183301	183351	183299	-1	supercont1.8	L202_05231	182810	184171	None	8080	1673	37738	No_or_no_constitutive_exon
ACCTGTAGGTTTCACTCTCATGGATATGGACAAAACTAACAAGGGCGCAGTC	182810	183095	183145	183093	-1	supercont1.8	L202_05231	182810	184171	None	8080	1673	37738	No_or_no_constitutive_exon
TGGGGTCTAAGACGTGGCACTGCTGGGGATAGAGGCTGATGATTGGGCAGGT	185418	185481	185531	185479	-1	supercont1.8	L202_05232	184338	185761	None	8080	1673	37738	Yes
ATGTGATGCTTCTTTCCCTGATTCCCGGACGCAAGCTAACGAGGGGATAGTC	191217	191283	191167	191219	1	supercont1.8	L202_05235	190790	192479	None	8080	1673	37738	No_or_no_constitutive_exon
CCCTTCTTCCCTCCCCCTCTCTTCGTTCCCGGAGCTGATGGGATCCGAAGCG	191688	192161	191638	191690	1	supercont1.8	L202_05235	190790	192479	None	8080	1673	37738	No_or_no_constitutive_exon
GTGAGCGACCTCTTTTTGGTCTTTCTAACACGCCACTAAACGATGGGCAGGA	222278	222417	222228	222280	1	supercont1.8	L202_05248	221259	225172	None	8080	1673	37738	No_or_no_constitutive_exon
GGACGTCGCCTCCATAACGTTCGTCCGGTATGCTAATGACGGGAGTGCAGAT	225960	226058	226108	226056	-1	supercont1.8	L202_05249	225323	226318	None	8080	1673	37738	No_or_no_constitutive_exon
ATGAGTGAGTCTCCTTCATCTACCGAGTAACTACGCTGACAAAGGGGTAGTC	233729	233865	233915	233863	-1	supercont1.8	L202_05254	232210	234783	None	8080	1673	37738	Yes
TGAGTCTTTCTTCTGTCTTTGTTGTTGATCAGAAGCTGACTGGGAGATAGCA	240654	241056	241106	241054	-1	supercont1.8	L202_05257	240287	241674	None	8080	1673	37738	No_or_no_constitutive_exon
TGTCTTCCCCTCTTTCCCTTCTTTCTTTCAATGGCTAATGGGATATATAGAA	240287	240599	240649	240597	-1	supercont1.8	L202_05257	240287	241674	None	8080	1673	37738	No_or_no_constitutive_exon
TGTAAGCGCTCCTTGCTGGCCACATCGAATCACTGCTAAGGGAGAGCTAGCG	246514	246601	246651	246599	-1	supercont1.8	L202_05259	244603	246933	None	8080	1673	37738	No_or_no_constitutive_exon
AGTCTCGATCTCGTCGTAGAAGATGGAGGGAGGCTGATGGGTGAGGATAGGT	256509	256573	256623	256571	-1	supercont1.8	L202_05262	255391	256989	None	8080	1673	37738	Yes
GACTATTGTGAGTCTTTGTCTACCCAAGCAGGCAGCGCTGATGGGAGCAGTG	272231	272408	272181	272233	1	supercont1.8	L202_05268	270311	274049	None	8080	1673	37738	No_or_no_constitutive_exon
GCGTGCGTATGTCCTTCTGATTATGGAAAGTTTCATTGACAAGGGCGTAGAT	277898	278063	278113	278061	-1	supercont1.8	L202_05271	276359	279048	None	8080	1673	37738	Yes
GTGAGTCTCCTGTCATGAGGAGTATGAGAAGGGTGCTAATGGGGGTGCAGAA	289567	289792	289842	289790	-1	supercont1.8	L202_05277	289567	291726	None	8080	1673	37738	No_or_no_constitutive_exon
ACTTTCTCATTCTGGGGGACGGGTAACGACAAGAGCTGATATGGGGATAGAT	295477	295610	295660	295608	-1	supercont1.8	L202_05280	295010	296935	None	8080	1673	37738	No_or_no_constitutive_exon
AGTCGTGTTGAGGAAAGATGGGTCGGAAAGCAGCTGACTCTGTGGGATAGCC	298999	299091	298949	299001	1	supercont1.8	L202_05282	298501	299958	None	8080	1673	37738	No_or_no_constitutive_exon
CTGCTTGATCTATGCATCACACTGACAGTACACTGACATCGGGTCACAAGCT	327912	327991	327862	327914	1	supercont1.8	L202_05291	327695	329076	None	8080	1673	37738	No_or_no_constitutive_exon
CTGTAAGTGCCCACTTGTCACTATATGAAGGAGTGCTGATGAAAGGGAAGGC	349188	349317	349367	349315	-1	supercont1.8	L202_05300	348203	350134	None	8080	1673	37738	No_or_no_constitutive_exon
AGGTAGGTTTCAGCGCGAGGGATTGGCGTCAGACGCTAATGGGCGGAAAGAC	349060	349140	349190	349138	-1	supercont1.8	L202_05300	348203	350134	None	8080	1673	37738	No_or_no_constitutive_exon
TAGCCGGCTAAAGAAAACAAAGAAAGAGGAAGACTGATAAGAGGGGACAGGT	362418	362476	362368	362420	1	supercont1.8	L202_05308	361432	362916	None	8080	1673	37738	Yes
AGTATGTTCTTCTGTCTTGGTTATGAGCTGTCAGCTGACTGGGTGTGCAGCC	362525	362591	362475	362527	1	supercont1.8	L202_05308	361432	362916	None	8080	1673	37738	Yes
ACCATCCCAAGATTGAGAATGGGAGACGAAAGAGGCTGATGGGAAAACAGTT	386258	386324	386208	386260	1	supercont1.8	L202_05316	384765	386324	None	8080	1673	37738	No_or_no_constitutive_exon
AGAAGCTTCTCTCTATATCATAATGTTAAGGCGGTCTGACGGGATGCTAGGA	397440	397558	397390	397442	1	supercont1.8	L202_05321	396583	397875	None	8080	1673	37738	Yes
AGCTCCTGCTGACTCTATCAACCTAAACCACATCGCTCACGGGTGTGCAGAC	417487	417951	418001	417949	-1	supercont1.8	L202_05326	415427	418681	None	8080	1673	37738	No_or_no_constitutive_exon
AGTCGCGAGATGAATATCGCAAACGTTTGGAGCTGACATGGGCAATGCAGTT	463433	463531	463581	463529	-1	supercont1.8	L202_05342	462186	464816	None	8080	1673	37738	Yes
TATTCTAACCATTCTCCTCTTACCTGGACCCAAGCTAAAGGGAGATTTAGCC	474023	474191	474241	474189	-1	supercont1.8	L202_05349	473551	474971	None	8080	1673	37738	No_or_no_constitutive_exon
AAGGTGAGTGATCTGTTTGTGGTATCCATTCCGAGCTGATGATAGGGGAGAT	480338	480958	480288	480340	1	supercont1.8	L202_05352	480021	482048	None	8080	1673	37738	No_or_no_constitutive_exon
ACGGTCCACATATGATAGTTGTAGAAGAAAGCAGCTGACATGGGATACAGCT	491147	491326	491376	491324	-1	supercont1.8	L202_05359	491050	491566	None	8080	1673	37738	No_or_no_constitutive_exon
AGGGTGAGTCAATCGTGGGCAGACTAGAGGGGTGCACTGACAGGGCGCAGAT	536663	536881	536931	536879	-1	supercont1.8	L202_05382	534910	539262	None	8080	1673	37738	Yes
GAGTCAGGCCTTGTCTCTGAAAGTCTGGTTGACTGACTTTGGGCACATAGAG	551930	552133	552183	552131	-1	supercont1.8	L202_05389	551838	552752	None	8080	1673	37738	No_or_no_constitutive_exon
GGTGGAAAAGGTACTTGCTGCTAACGCCAGCTAGTCGAATGGGAGGCAAGTC	574200	574208	574258	574206	-1	supercont1.8	L202_05396	573415	578104	None	8080	1673	37738	No_or_no_constitutive_exon
AGTGAGTCGGGCATATATGTCGCATTGCGCTTGCTAACTTGGGGCATCAGGA	578561	578650	578511	578563	1	supercont1.8	L202_05397	578283	579365	None	8080	1673	37738	No_or_no_constitutive_exon
CCGCTTTGCGCTGCCCAGAACCTCGCGCTCATGACATGTGAAGGGAAAAGCA	582427	582909	582959	582907	-1	supercont1.8	L202_05400	582223	584197	None	8080	1673	37738	No_or_no_constitutive_exon
GCTGGTGGGTATGCCACTCGTCTTGTCTATAACGCTAATGGGGTGGGTAGGT	610516	611025	610466	610518	1	supercont1.8	L202_05410	609792	612433	None	8080	1673	37738	No_or_no_constitutive_exon
CGTTGTCCTTGTCGTGGAAGGGTGGAACGATGCTGACCAAGGGCTGATAGGT	615432	615513	615563	615511	-1	supercont1.8	L202_05412	614530	615714	None	8080	1673	37738	No_or_no_constitutive_exon
TGGGGTGAGTTGATTTGTGCAAAGCGAGGATGTCTGGCTGACGCGGGCAGTC	678973	680846	678923	678975	1	supercont1.8	L202_05442	678021	680846	None	8080	1673	37738	No_or_no_constitutive_exon
GAGGGTGCGTAGTATCCTCAACCTACGCTCGAGCTGACAAGGGTGGACAGCG	688023	688281	687973	688025	1	supercont1.8	L202_05447	687533	688848	None	8080	1673	37738	No_or_no_constitutive_exon
GTGAGCGTGGTATAAACGCGCAATGGGTAGAGGCTGACGACAGGGTGCAGGC	703337	703386	703436	703384	-1	supercont1.8	L202_05455	702042	704970	None	8080	1673	37738	Yes
CGAAGGTGAGATTCATGCTCGAGAAAGAATCAAGTAGCTCACATGGGCAGTG	710771	710926	710721	710773	1	supercont1.8	L202_05459	710323	712917	None	8080	1673	37738	Yes
TGAGTGCCCCGAAGCACCCGGACTGCAAGTGCTGACAGGTCGAGGGTCAGAG	713316	713392	713266	713318	1	supercont1.8	L202_05460	713015	715487	None	8080	1673	37738	No_or_no_constitutive_exon
AGTACGTCCCCTGTGGTCCTTGAGATCTATATATTGATTCACGGGTATAGCG	753700	753862	753912	753860	-1	supercont1.8	L202_05477	750624	755909	None	8080	1673	37738	Yes
AGTGGGTGCAGCTTTTTTGAATCAGGTGGTCCAGCTCAAGGGAAATATAGGA	769159	769253	769109	769161	1	supercont1.8	L202_05484	768303	770030	None	8080	1673	37738	Yes
AGTGTGTTCAATCTATTGTCAAATGCTTTCATACTGACTATGGGCTAAAGAT	776484	777101	776434	776486	1	supercont1.8	L202_05485	770299	779816	None	8080	1673	37738	No_or_no_constitutive_exon
TGGTACGCTTTTTCTCTTGTATTCGTGAAGAAGTGCTTACGGGGGTCTAGTT	778743	778955	778693	778745	1	supercont1.8	L202_05485	770299	779816	None	8080	1673	37738	No_or_no_constitutive_exon
CAGTCAACCCCGTTGCTCCCCGAACATCCCAAGCTAATCAGGGTATACAGGC	783881	783945	783831	783883	1	supercont1.8	L202_05488	783785	784533	None	8080	1673	37738	No_or_no_constitutive_exon
ACTGTAGGTCGTGACTATTGGTGTCTGAAAATGGGCTGATGGGGTCATAGGT	802659	802673	802723	802671	-1	supercont1.8	L202_05495	801577	804602	None	8080	1673	37738	No_or_no_constitutive_exon
AGTGATTGTTCCTGGGAATTGAGGCTGAACTCTAGCTGATGCGGGGGCAGAT	810444	810773	810394	810446	1	supercont1.8	L202_05498	806880	810773	None	8080	1673	37738	No_or_no_constitutive_exon
TGTGAGTGACATATATCGCATAGCAGGATGTGGGACTGACGCGGGCGCAGCA	854655	854754	854804	854752	-1	supercont1.8	L202_05520	854655	857167	None	8080	1673	37738	No_or_no_constitutive_exon
GAGTAAGTTGTGCCGTTGTCGACCTTGTATTTGGCTGATCAGGGATATAGTT	859404	860125	859354	859406	1	supercont1.8	L202_05521	857176	860125	None	8080	1673	37738	No_or_no_constitutive_exon
AGGCAAGTCGAATGTGCAATCTTGAGAATGGAAAGCTGATGTGGGTGTAGTC	866373	866458	866323	866375	1	supercont1.8	L202_05525	865845	866854	None	8080	1673	37738	No_or_no_constitutive_exon
CTGTAAGTCTTGTCGCCTTTATGTACGTGTAGTCACTGATGAAGGGTCAGTG	870432	870833	870382	870434	1	supercont1.8	L202_05527	867931	871694	None	8080	1673	37738	No_or_no_constitutive_exon
GTACGTCTAGATGGGCCTCGGATGAGGGTAGGAGCTCACGGGAAGGGCAGAA	939828	939984	940034	939982	-1	supercont1.8	L202_05552	939133	940314	None	8080	1673	37738	Yes
GGGTAAGTTTGGCGCGACGAGAAAATTGCGCGTTCTCAACTGGTGGGTAGCA	951913	952111	952161	952109	-1	supercont1.8	L202_05558	950338	952680	None	8080	1673	37738	No_or_no_constitutive_exon
AACGTGAGTACACTTCGTGTGCATTAGAAAGTGACGCTGATGGGATATAGTC	959554	959952	959504	959556	1	supercont1.8	L202_05560	956169	960416	None	8080	1673	37738	No_or_no_constitutive_exon
TTGTGAGTTTTGATCACTTACCCGCGCTGGGATCGTCTAACGTGGGATAGAT	989791	989925	989741	989793	1	supercont1.8	L202_05573	987616	990094	None	8080	1673	37738	No_or_no_constitutive_exon
CCATTGAGAGTGAGTTCTGGATTTGAAGGAGACAAAGCTGATGGGTACAGTC	994554	994628	994678	994626	-1	supercont1.8	L202_05577	994434	996451	None	8080	1673	37738	No_or_no_constitutive_exon
GTGAGCATGGTATTTCTAGACGTTTGACGCATCTGCTTACAGGGCGATAGTC	1046700	1046819	1046869	1046817	-1	supercont1.8	L202_05600	1045586	1047203	None	8080	1673	37738	No_or_no_constitutive_exon
GTTCTGTTGGCGCGGGGGGTGTAGATGGAATGTGCTGATATAGGGAGTAGAT	1076776	1076850	1076900	1076848	-1	supercont1.8	L202_05609	1076181	1077514	None	8080	1673	37738	No_or_no_constitutive_exon
TATTTTCTGCGCCCATCCCGCCTTTTGAAAAGTGGCTGACGGGAGGATAGTG	1108234	1108798	1108848	1108796	-1	supercont1.8	L202_05622	1107499	1109177	None	8080	1673	37738	No_or_no_constitutive_exon
TATTTTCTGCGCCCATCCCGCCTTTTGAAAAGTGGCTGACGGGAGGATAGTG	1126598	1127162	1126548	1126600	1	supercont1.8	L202_05631	1126126	1128897	None	8080	1673	37738	Yes
CGCATCCGCACCTTTTGCAGAGATCTCCCGTCGGTTTGGAAGCAGGGTAGGC	1128960	1129210	1129260	1129208	-1	supercont1.8	L202_05632	1128960	1129418	None	8080	1673	37738	No_or_no_constitutive_exon
GTGAGCATGGTATGAACGCGCAATGGATAGAGGCTGACGACGAGGGGCAGGC	1144061	1144110	1144011	1144063	1	supercont1.8	L202_05639	1143235	1145028	None	8080	1673	37738	Yes
GAGCTCTATTCTATGTTGAGACGACGAGTCCGCAGCTGATGAGGGCGTAGCT	1162158	1162249	1162108	1162160	1	supercont1.8	L202_05647	1161324	1162797	None	8080	1673	37738	Yes
TCGACCAAGTTGTTGTGAGATTCGCCACTGACGAAGGTTGGTGGGTGTAGTG	1175571	1175728	1175778	1175726	-1	supercont1.8	L202_05652	1173994	1176054	None	8080	1673	37738	No_or_no_constitutive_exon
ATTTCGAGCATGGTACTATGTGAGAGGATGGAGCTGATGGAGGGCTGTAGGT	1200553	1200732	1200503	1200555	1	supercont1.8	L202_05659	1199811	1202081	None	8080	1673	37738	No_or_no_constitutive_exon
TGGATATGGGAGATTGGAAAGGGAAGAGGAAACTGACGTGGGGTTTGAAGAT	1220897	1220980	1220847	1220899	1	supercont1.8	L202_05666	1219517	1221185	None	8080	1673	37738	Yes
GTGAGTATCTTTCTTGGTCAATATGGAAAAGAGTGCTGACGGGGCAATAGGC	1223293	1223406	1223456	1223404	-1	supercont1.8	L202_05668	1223042	1224651	None	8080	1673	37738	Yes
TGGTGGGGTGGGGGGTGGGGAAGACGATGTGGAGTGGGGCGGGGGGGAAGGA	1244295	1244351	1244245	1244297	1	supercont1.8	L202_05677	1241856	1245440	None	8080	1673	37738	Yes
GTAAGTGTACTCCTCGGTCTGTCTTGTTCTATTGCTAATGTCAAGGGTAGCC	1260311	1260598	1260261	1260313	1	supercont1.8	L202_05682	1259790	1261509	None	8080	1673	37738	No_or_no_constitutive_exon
CTCCTTTCTCGTCACACCCGCCATTCGTAAAGTGCTAACATAGGGGCCAGAT	1272138	1272409	1272459	1272407	-1	supercont1.8	L202_05688	1271820	1273145	None	8080	1673	37738	Yes
CCTTCATACCTCCCCCAATCGCCACAAGTTCCAAGCTGATGGGGTATCAGTT	1274553	1274767	1274503	1274555	1	supercont1.8	L202_05689	1273332	1274767	None	8080	1673	37738	No_or_no_constitutive_exon
GTAAGTCTTGCCTCTATAGTGACAGTGCATTGGCTGATGAACATGGGTAGCA	1280817	1281013	1281063	1281011	-1	supercont1.8	L202_05692	1280817	1284109	None	8080	1673	37738	No_or_no_constitutive_exon
TACGAACAGAGCTTGGCAAATTCCCATCATCGGTGGCGATGGGAACCTAGAT	1284771	1284858	1284908	1284856	-1	supercont1.8	L202_05693	1284440	1285149	None	8080	1673	37738	No_or_no_constitutive_exon
TCGGTCTGCTTTCCCCGGCAGTCGCTGACTGACGCCCGACGGGCGCGTAGAT	1294789	1294903	1294739	1294791	1	supercont1.8	L202_05697	1294105	1295735	None	8080	1673	37738	Yes
GTTTTTGAAATCGAGCGAGGGTAAAGAAGGGAGGCTGATGGGATGATTAGCT	1295410	1295735	1295360	1295412	1	supercont1.8	L202_05697	1294105	1295735	None	8080	1673	37738	Yes
TTTCCGTCTTCTTCAGAGAAAAGAGCAGAGCTGATAGCAGGGTGATATAGGT	1296996	1297176	1296946	1296998	1	supercont1.8	L202_05698	1296314	1297925	None	8080	1673	37738	No_or_no_constitutive_exon
GTGAGTACCCTTAAAAATGAAAGAGAGAAAGACTGACGGGGTTGGGGTAGGA	1297706	1297925	1297656	1297708	1	supercont1.8	L202_05698	1296314	1297925	None	8080	1673	37738	No_or_no_constitutive_exon
CTCCTTCTTTGTCATGAGCTGTGGGTGGACGTGGAGCTAATGGGGAGTAGGC	1301098	1301265	1301048	1301100	1	supercont1.8	L202_05699	1299928	1301265	None	8080	1673	37738	No_or_no_constitutive_exon
TGAGTTGTCTCTCACTCTCGCCCATGGCCCGTAAGCTGACAGGGTGATAGCG	1301574	1302462	1302512	1302460	-1	supercont1.8	L202_05700	1301398	1304379	None	8080	1673	37738	No_or_no_constitutive_exon
TGGGTATATGCTAATTCATTCTCTTAGATGCGGTATCTCATTGGGACGAGCT	1301398	1301527	1301577	1301525	-1	supercont1.8	L202_05700	1301398	1304379	None	8080	1673	37738	No_or_no_constitutive_exon
GCCTTTTCCCTGGAAATCACTCGGGTTATGCTGATGATAGATGGGGATAGAC	1325242	1325503	1325553	1325501	-1	supercont1.8	L202_05709	1325242	1326503	None	8080	1673	37738	No_or_no_constitutive_exon
AGCCTGTAAGTGCTTTGATTTCAAAGCAGAGTGGAAGCTGATGGGTGTAGGT	1328287	1328415	1328465	1328413	-1	supercont1.8	L202_05710	1326657	1329713	None	8080	1673	37738	No_or_no_constitutive_exon
TCTGGTAGGTCGACCATGTCTCGAAGAGTACACAGCTAACAGGGGTGGAGAC	1332220	1332318	1332170	1332222	1	supercont1.8	L202_05712	1331887	1336021	None	8080	1673	37738	No_or_no_constitutive_exon
AGTACGCTCTTTTCCAATCTTGATGTGCTGTCATGCTAATCCGGGAACAGAC	1336702	1337500	1337550	1337498	-1	supercont1.8	L202_05713	1336459	1338805	None	8080	1673	37738	No_or_no_constitutive_exon
ATATGTGCGTAAGACAATGGTAACGTAGGCGGTGCTAATTCGGGATACAGCG	1340295	1340359	1340245	1340297	1	supercont1.8	L202_05714	1339646	1343200	None	8080	1673	37738	No_or_no_constitutive_exon
TCCTCTTGTCCCTATTTATCACGATGAAGGAGATGCTGATGGGAATGTAGAA	1345278	1345439	1345489	1345437	-1	supercont1.8	L202_05716	1344553	1347289	None	8080	1673	37738	No_or_no_constitutive_exon
AGTTTTTCAGAGGAAGCGAGGGAGGGGATTTGGACTGATGTGAGGGAAAGCT	1349117	1349282	1349067	1349119	1	supercont1.8	L202_05717	1348554	1350662	None	8080	1673	37738	No_or_no_constitutive_exon
CAAGTGAGTTGATTGTCTTTCTCTTCTGATCGGTGCTGATTGGGGGATAGCT	1372821	1372926	1372771	1372823	1	supercont1.8	L202_05727	1371458	1373901	None	8080	1673	37738	No_or_no_constitutive_exon
AGTAACTTCTCTTATACTACATCGCGACCAAGCGCTCACTCGGGGCGTAGAT	1374979	1375058	1374929	1374981	1	supercont1.8	L202_05728	1374325	1376694	None	8080	1673	37738	No_or_no_constitutive_exon
TGAGTTCAACTTCGTGCTTGTGCGTCTGCAGATGTCTGACAGGGCTGTAGGG	1375376	1375473	1375326	1375378	1	supercont1.8	L202_05728	1374325	1376694	None	8080	1673	37738	No_or_no_constitutive_exon
CAAGTGAGTTGATTGTCTTTCTCTTCTGATCGGTGCTGATTGGGGGATAGCT	1375838	1375943	1375788	1375840	1	supercont1.8	L202_05728	1374325	1376694	None	8080	1673	37738	No_or_no_constitutive_exon
GCCAGCCTCTCCATCACCGTCCGCGGCCTGCGCTGACACGGGGGCGACAGAG	1390571	1390687	1390737	1390685	-1	supercont1.8	L202_05733	1388872	1390924	None	8080	1673	37738	No_or_no_constitutive_exon
TGTGAGTCACCCTCTAGATATTCATCGGTATCTCGCTGATACATGGGCAGGC	1390469	1390522	1390572	1390520	-1	supercont1.8	L202_05733	1388872	1390924	None	8080	1673	37738	No_or_no_constitutive_exon
GTGAGTCTCTCTTTGAACGGTCGGGGGTGAGAGCTGACGGAGGGTGGTAGCA	1394323	1394511	1394273	1394325	1	supercont1.8	L202_05734	1392864	1395297	None	8080	1673	37738	No_or_no_constitutive_exon
CGTCCCCCCTCACCACCCTTCCTTATCTCTCAACTGACCCAATGGGGTAGCG	1394564	1394793	1394514	1394566	1	supercont1.8	L202_05734	1392864	1395297	None	8080	1673	37738	No_or_no_constitutive_exon
CGTATGTCCATACCATTGCTTGTTTGATTCTCGCTGAAACTGGGGGAAAGCC	1396495	1396690	1396740	1396688	-1	supercont1.8	L202_05735	1395297	1397210	None	8080	1673	37738	No_or_no_constitutive_exon
CCCCCTTTTAACCCCCACGTCTACCTGGAAGAAGCTGATGGGGTGGAAAGCA	1396307	1396440	1396490	1396438	-1	supercont1.8	L202_05735	1395297	1397210	None	8080	1673	37738	Yes
TCCCTCTTTCTTGAGGGTGTGTGAGGGCTGATGGGAATGGGAATTGGCAGGG	1398321	1398599	1398271	1398323	1	supercont1.8	L202_05736	1397590	1398892	None	8080	1673	37738	No_or_no_constitutive_exon
TCGTGAGTATCACACGATTCGTTGGTGAGGTGATGCTGACTGGGGTATAGTT	1406758	1406818	1406708	1406760	1	supercont1.8	L202_05738	1401834	1407784	None	8080	1673	37738	Yes
CTCTTCTCTCTCTCTCTTTGAGCGTGTTCAGAGACTGATGGTGGGAGTAGCA	1415570	1415673	1415723	1415671	-1	supercont1.8	L202_05743	1415061	1417563	None	8080	1673	37738	No_or_no_constitutive_exon
GTACTTTTGTCTCGCTGTGACTTGGTTGGGATGCTGATGATTTGGGAAAGGT	16746	17765	16696	16748	1	supercont1.9	L202_05755	13276	17765	None	8080	1673	37738	No_or_no_constitutive_exon
TTCCATCCAAGCTTGTGAAAAGAGGGGAAGGGACTGATGGAAGGGGGTAGTA	27571	28298	27521	27573	1	supercont1.9	L202_05761	27302	28298	None	8080	1673	37738	No_or_no_constitutive_exon
TTGGTTCGTCCTGGATGATACGAAGGTGGAAGGCTGATGGAGGGGGGCAGAG	31283	31337	31233	31285	1	supercont1.9	L202_05763	29878	32651	None	8080	1673	37738	No_or_no_constitutive_exon
TTCATCCTTACGTCGGGCGTCAAGAATTCAAGCTAACGGAGATGGGATAGCT	35648	35715	35598	35650	1	supercont1.9	L202_05766	34637	36239	None	8080	1673	37738	No_or_no_constitutive_exon
TCAATCTCAAAGCAAAAGGATATGGGAAGAAAAGCTGATTGTGGGAATAGCC	63395	63508	63345	63397	1	supercont1.9	L202_05775	62784	64216	None	8080	1673	37738	Yes
GTTTTTTTTCCTTCGAAGGTGAGATGCTGATGGTGATGGGGGATGGGTAGAT	64710	65240	65290	65238	-1	supercont1.9	L202_05776	64533	66992	None	8080	1673	37738	No_or_no_constitutive_exon
GTGAGTCTTTATACTACTAGGGAGAGAGGGTGAAGCTGATGAAAGGGTAGGT	68771	69664	69714	69662	-1	supercont1.9	L202_05777	68145	71534	None	8080	1673	37738	No_or_no_constitutive_exon
TCCTCTATTCCCTTCGTTCTCTTGAGTACGGAAGCTGATGGGGAGATTAGGG	76478	76602	76652	76600	-1	supercont1.9	L202_05779	75232	78395	None	8080	1673	37738	No_or_no_constitutive_exon
GTTGGTTTTTTCTTTTTGTCTTCTTGATACTTGAGCTGACGCTGGGGAAGGC	91387	91546	91596	91544	-1	supercont1.9	L202_05784	89484	93256	None	8080	1673	37738	No_or_no_constitutive_exon
AGTGCGTCTCCCCCCCAAACCATACGACTATGACTGATGGGTGTGGGCAGTA	90960	91338	91388	91336	-1	supercont1.9	L202_05784	89484	93256	None	8080	1673	37738	No_or_no_constitutive_exon
AGAAGCAGGGGAAGGGGAATGGGAAGGGGGTGGGGAGGTGGAGAGGGGAGGG	90852	90900	90950	90898	-1	supercont1.9	L202_05784	89484	93256	None	8080	1673	37738	No_or_no_constitutive_exon
TTTATTCCTATACTTTTTTGCGTGGGAGATGAAGCTGATGGTGGGTGTAGAT	115634	115698	115584	115636	1	supercont1.9	L202_05790	114379	115698	None	8080	1673	37738	No_or_no_constitutive_exon
CTTATCTCGTACATTCAAAATGAGGGGCAACAGCTGATTGGGATATATAGTA	117607	118234	118284	118232	-1	supercont1.9	L202_05792	117607	120320	None	8080	1673	37738	No_or_no_constitutive_exon
TTTCCTTCTGCTCTCAATAAGTGAACTGGGCGCTGACGGGAGTGGACTAGAT	146729	146802	146852	146800	-1	supercont1.9	L202_05799	145890	148379	None	8080	1673	37738	No_or_no_constitutive_exon
CCTCTGTGTCTCATCTACTGGAGAGGAGTGGGTGCTGATGCAAAGGGTAGAT	152938	153082	153132	153080	-1	supercont1.9	L202_05802	151129	154414	None	8080	1673	37738	No_or_no_constitutive_exon
GCCCTTCATGTCCTAGAGATTGAGAACGTTGACTGATGGCTGGGATGCAGCT	152852	152884	152934	152882	-1	supercont1.9	L202_05802	151129	154414	None	8080	1673	37738	No_or_no_constitutive_exon
CACTTTCCTATCTCTCTACCCTCATCATTTGAGACTGACGGGTGCAACAGTC	158343	158476	158526	158474	-1	supercont1.9	L202_05804	157747	159179	None	8080	1673	37738	No_or_no_constitutive_exon
GTGAGTACCACCTCCATCCTCTCAAATGAGCAGTAGCTGATAGAGGGTAGTG	157747	158293	158343	158291	-1	supercont1.9	L202_05804	157747	159179	None	8080	1673	37738	No_or_no_constitutive_exon
ACGTCCCACTTTCCCACACATCGATGGATAAGGCTGATATGGGGGAACAGAC	162172	162518	162122	162174	1	supercont1.9	L202_05805	159373	162959	None	8080	1673	37738	No_or_no_constitutive_exon
CCTCTTTCGCCGATTGTGGATGTACGGTAAGAGTGCTGATTGGGAGCTAGGT	175270	175372	175220	175272	1	supercont1.9	L202_05809	175023	175919	None	8080	1673	37738	No_or_no_constitutive_exon
GATCTACGGATAATCGTGAAAAGGTATTGGACTGACGGAAAGGGGCAAAGGG	175432	175486	175382	175434	1	supercont1.9	L202_05809	175023	175919	None	8080	1673	37738	No_or_no_constitutive_exon
CCCCTTTTGCAGACTCTTGGAGAGGATGAGCTGACGTTGAGATGGGGTAGAT	189819	189941	189991	189939	-1	supercont1.9	L202_05817	189039	190474	None	8080	1673	37738	No_or_no_constitutive_exon
TTTTTTGGCCGTGGGCCGTGGGTGATGAGGGGATGCTGACGAGGGGGAAGAG	194488	194716	194438	194490	1	supercont1.9	L202_05819	194120	196042	None	8080	1673	37738	No_or_no_constitutive_exon
GGGTACAAATTTGAAGCGCGATACTGTGGATGAAGCTGACTTGGGGATAGTG	208706	209403	208656	208708	1	supercont1.9	L202_05826	208172	209403	None	8080	1673	37738	No_or_no_constitutive_exon
CTGCAAAGTGCGAAGCATGAGGGATATCAGAGGGCTGATGGGGTGAATAGGT	213118	213248	213068	213120	1	supercont1.9	L202_05829	212773	213901	None	8080	1673	37738	Yes
TAAGCACCCCTTCCCATCACATCCGGCAAACAACTGACATTGGGGGATAGAC	213299	213681	213249	213301	1	supercont1.9	L202_05829	212773	213901	None	8080	1673	37738	Yes
GGTGAGCTGCTTTTGGCTATGTAGTTTGAAAGGAGCTGACGGCTGGGTAGTA	213730	213901	213680	213732	1	supercont1.9	L202_05829	212773	213901	None	8080	1673	37738	Yes
TAAAGGGGTATGGGGTGGATCAAGCTGGGAAAGTGCTGATACCAGGGCAGGC	229352	229477	229302	229354	1	supercont1.9	L202_05839	228991	230084	None	8080	1673	37738	No_or_no_constitutive_exon
TCTTCCCTCTTTTCTTTGTGAGCGAGGTGTGGGAGCTGATGGGGGAATAGGA	231493	231787	231443	231495	1	supercont1.9	L202_05840	230268	231937	None	8080	1673	37738	No_or_no_constitutive_exon
TTCCATACCAAGAAGAAAAGAAAGAAGGAGGCTGATGGGGGGTTGAATAGTC	254592	254739	254789	254737	-1	supercont1.9	L202_05849	252864	257013	None	8080	1673	37738	No_or_no_constitutive_exon
TTTATTTCCTTCCCAGTCGTCTTTAGGATGATAGCTGACGGGGGTCCAAGAC	272430	272573	272623	272571	-1	supercont1.9	L202_05855	271146	273965	None	8080	1673	37738	No_or_no_constitutive_exon
AGTGAGTCGCCTTCCTTCATCCTTTGTGGAGCTCGACTGATGCGGGACAGCT	274464	274562	274414	274466	1	supercont1.9	L202_05856	274134	275144	None	8080	1673	37738	No_or_no_constitutive_exon
GTCGAAAGAGTTCTGCATAAGGGCACAAGACTGAAGGGCAAGGGGTCAAGTT	281938	282061	281888	281940	1	supercont1.9	L202_05858	281214	283937	None	8080	1673	37738	No_or_no_constitutive_exon
CCGGACACTATCGAGGGTCATTGGAAAATAAATGCTAATGGGATGTATAGGA	291625	291777	291575	291627	1	supercont1.9	L202_05863	289116	291777	None	8080	1673	37738	No_or_no_constitutive_exon
CCGGACACTATCGAGGGTCATTGGAAAATAAATGCTAATGGGATGTATAGGA	295521	295599	295471	295523	1	supercont1.9	L202_05864	292919	295599	None	8080	1673	37738	No_or_no_constitutive_exon
GTAAGTCCTGCTTGTCTATCATGGGATGGCATGGCTGATGAAAGGGACAGTG	305524	307072	307122	307070	-1	supercont1.9	L202_05868	305524	307641	None	8080	1673	37738	No_or_no_constitutive_exon
GATGACTGTCTGTATCAAGATGCGCGGCGCTGATCATGATCAAGGGACAGGT	316517	316536	316586	316534	-1	supercont1.9	L202_05873	315737	316986	None	8080	1673	37738	No_or_no_constitutive_exon
TACGTCCATATACGATTTGAGACGAAAGACTCTCGCTTACGGGGCGACAGGC	339291	339346	339241	339293	1	supercont1.9	L202_05883	339173	340453	None	8080	1673	37738	No_or_no_constitutive_exon
TTGGTAAGTCGATAATGTTTCATGCTGTGGACGCTGCTGACCAGGGGTAGCT	371035	371210	370985	371037	1	supercont1.9	L202_05896	369771	374032	None	8080	1673	37738	No_or_no_constitutive_exon
TGAGTGGCAACCAATCGTGTCCATTGTGCCTCGTTAATGCAAGGGCTCAGTC	382601	383186	382551	382603	1	supercont1.9	L202_05900	381598	385820	None	8080	1673	37738	No_or_no_constitutive_exon
ATTTTGGGTGAGTTCATGACAAGTGGGAAGCGAGATGTTGACGGGTGCAGCG	412799	412881	412931	412879	-1	supercont1.9	L202_05913	411923	414850	None	8080	1673	37738	No_or_no_constitutive_exon
GAGGGTGAGTTCACATTTCTGAACCGGTGAATATCACTGACACAGGGCAGAG	418902	419425	418852	418904	1	supercont1.9	L202_05915	418528	421970	None	8080	1673	37738	Yes
TGACCGGTGAGTTCAAAACGTCTTTTTGAGGGTTTTGCTTATGGGAGTAGAT	423299	423727	423249	423301	1	supercont1.9	L202_05916	422345	424311	None	8080	1673	37738	No_or_no_constitutive_exon
CGTTGTTATATTACTCAAAAGCGATGGCTAATGGTATTCGCGGGATATAGCC	457237	457419	457187	457239	1	supercont1.9	L202_05932	456855	459478	None	8080	1673	37738	Yes
CAAGTAAGTCGTCCAGAGGTTTTCTCAGACATCGACTGACGACAGGGTAGCG	469551	469884	469501	469553	1	supercont1.9	L202_05935	468793	469884	None	8080	1673	37738	No_or_no_constitutive_exon
GACTATGCATGAAGGGGAACACGCGAGCTAATGTTCGGTCGGGGTGTTAGGA	488948	489034	489084	489032	-1	supercont1.9	L202_05942	488595	490119	None	8080	1673	37738	Yes
TCTTCTGTGAGTTCGTTTCTCCCCCACAACCCAAAGCTGACGGGGAGCAGAC	516860	517011	517061	517009	-1	supercont1.9	L202_05951	514768	519362	None	8080	1673	37738	Yes
TTTTTCCCCTGCCATGCCATCCTTGCATACGGTTCTGATACGGTGGGCAGAT	523073	523399	523023	523075	1	supercont1.9	L202_05953	522573	524257	None	8080	1673	37738	No_or_no_constitutive_exon
AATGGGTATGTCTTTTGCATTGTGATGGGATTGAGCTGATGGGAATGCAGTA	524050	524257	524000	524052	1	supercont1.9	L202_05953	522573	524257	None	8080	1673	37738	No_or_no_constitutive_exon
ACGCTGACTGGAGTGTAGTTGGTGAAATTGATCAAGGATGAATGGGATAGCC	525833	526123	526173	526121	-1	supercont1.9	L202_05955	525294	526892	None	8080	1673	37738	No_or_no_constitutive_exon
GTATGTCCGGCAAGAGCCTTGGCTACACAGCATTCTGACTGGGAGTGTAGTC	563857	563955	564005	563953	-1	supercont1.9	L202_05970	563425	564436	None	8080	1673	37738	No_or_no_constitutive_exon
CTTGTAAGTCTACTCTTCTTTGCAGGTGTGCAGGGCTGACGGGATGTAAGGG	585414	585550	585364	585416	1	supercont1.9	L202_05977	584185	585550	None	8080	1673	37738	No_or_no_constitutive_exon
GCGTTCCCCCAGGTTTCTTGAAAAGAGTGTTGGGCTGATATGGCTGGGAGAC	586398	586493	586348	586400	1	supercont1.9	L202_05978	585858	587388	None	8080	1673	37738	No_or_no_constitutive_exon
AGTCATAACACACCCTCACCAAGGGGGCTGTACTAACTCGAATGGGTTAGGT	586741	587015	586691	586743	1	supercont1.9	L202_05978	585858	587388	None	8080	1673	37738	No_or_no_constitutive_exon
AGTTGTTCTCGTCAAACGTAAGGTTAGAAGAGCGCTGATGAGGGTGAAAGAG	587068	587160	587018	587070	1	supercont1.9	L202_05978	585858	587388	None	8080	1673	37738	No_or_no_constitutive_exon
ACGTGGTGTGGCCACCCGCCCTCCTGCATGCGCTGACAGCAAGGGTATAGGC	594985	595257	595307	595255	-1	supercont1.9	L202_05982	593257	595461	None	8080	1673	37738	Yes
CGTCTCGGGCATGGAGAGAATTTGATATTACAAGCTGATACGGGGCATAGGT	601909	602004	601859	601911	1	supercont1.9	L202_05986	601046	603593	None	8080	1673	37738	Yes
GAGTCACTCCTTTTCCACGTGTTTATGCGCATGCTGATGGCGTGGGGCAGAT	618253	618439	618489	618437	-1	supercont1.9	L202_05991	617579	618971	None	8080	1673	37738	Yes
AGTGTCACTCTTCCTTTTGCCACGAGGAAGAGTACTGACAATGGGGCAAGGT	623089	623212	623262	623210	-1	supercont1.9	L202_05995	622692	624157	None	8080	1673	37738	No_or_no_constitutive_exon
GGTGAGTGGCTGACGACATCAAGCCCCTCATCGGTGCTCATGGGTGGTAGAG	653710	653769	653819	653767	-1	supercont1.9	L202_06009	652861	654280	None	8080	1673	37738	Yes
TGTGAGTCTACATTCCCGACGGGGGAACGTATGGCTGATAAGGGCATCAGCG	674580	674713	674530	674582	1	supercont1.9	L202_06016	672367	675248	None	8080	1673	37738	No_or_no_constitutive_exon
TAAGTCAACATGGCATAACCTCTGAGGCGACACAAGAGTGACATGGGCAGCG	693908	694013	694063	694011	-1	supercont1.9	L202_06023	692580	694700	None	8080	1673	37738	No_or_no_constitutive_exon
CTCGGTGAGTATACATCTATCAGGGTGATATGGCTGCTGATGATGGGAAGAA	706205	706314	706364	706312	-1	supercont1.9	L202_06031	704148	708738	None	8080	1673	37738	No_or_no_constitutive_exon
TCTTTGTGTGAGCTACACTATCATACCGTGGACTCGGGCTGATGGAATAGAC	744715	745259	745309	745257	-1	supercont1.9	L202_06047	744020	745515	None	8080	1673	37738	No_or_no_constitutive_exon
ATGTATGAGCTTTGTCTGGTATGGCCGTGCCCTGACACGAGGGATTGTAGAT	779493	779528	779443	779495	1	supercont1.9	L202_06058	778674	781363	None	8080	1673	37738	No_or_no_constitutive_exon
GAGATTCTTCTGAAGCGCCGTGTTTACCAAGACACTAAATGTTGGGATAGAT	779580	779821	779530	779582	1	supercont1.9	L202_06058	778674	781363	None	8080	1673	37738	No_or_no_constitutive_exon
CCAAGGTGAGTGGTCATACGTGGCGTTGGCTGAGGCTGACAGGGTGCTAGAA	791280	791432	791230	791282	1	supercont1.9	L202_06063	788486	792684	None	8080	1673	37738	No_or_no_constitutive_exon
GAGCCCTTCCCTAATCATCATTTCTGGATATGACTAACGTCAACGGGGAGGC	803665	803962	804012	803960	-1	supercont1.9	L202_06068	803665	805837	None	8080	1673	37738	No_or_no_constitutive_exon
AAGGTGCGTGGTGCGATGTATGTCCGATGTGGCTGCTGACTGGGGCATAGCA	815694	815805	815644	815696	1	supercont1.9	L202_06073	814877	815805	None	8080	1673	37738	No_or_no_constitutive_exon
TGTGAGTACTTACCCTGCCCTGCCATGGAAGTGAAACTGATGGGGAACAGAA	818324	818444	818274	818326	1	supercont1.9	L202_06074	815903	818916	None	8080	1673	37738	No_or_no_constitutive_exon
AAAAGTAAGCCCACGTTGCACGCTGCTTGAGGGGTGCTGACAGGGTAAAGAT	909507	909749	909457	909509	1	supercont1.9	L202_06108	906898	911007	None	8080	1673	37738	No_or_no_constitutive_exon
GGTACGTTTTTTCTTGTTTTCATCGAGATGGTTAGCTGATTGGGCAATAGTG	909798	910268	909748	909800	1	supercont1.9	L202_06108	906898	911007	None	8080	1673	37738	No_or_no_constitutive_exon
GATCGTCAGGTGAGTCAACGCGCATTCTGTTCTGAGCTGAACAAGGGCAGAC	927313	927384	927434	927382	-1	supercont1.9	L202_06119	926360	930271	None	8080	1673	37738	Yes
CACAACTCTCTCTTGTTCAATTTGGACAATCAGGTGCTTACAGGGAATAGTG	961926	962012	962062	962010	-1	supercont1.9	L202_06132	960818	963437	None	8080	1673	37738	No_or_no_constitutive_exon
CTTACCAGCCTTCGTATCACATGCCTCATAAAGCTGACAAAGGGAGAAAGGT	961552	961700	961750	961698	-1	supercont1.9	L202_06132	960818	963437	None	8080	1673	37738	No_or_no_constitutive_exon
CGATGGCGCAGAGCATTCACGTGAAAATACTGACGAGAGTGGGCTGGAAGGT	961398	961480	961530	961478	-1	supercont1.9	L202_06132	960818	963437	None	8080	1673	37738	No_or_no_constitutive_exon
GCGTGCTGTTTCTTGTACCCCAGCATCAGAAGCTAACAGGGGGACGTCAGGA	964537	964668	964487	964539	1	supercont1.9	L202_06134	963992	968805	None	8080	1673	37738	No_or_no_constitutive_exon
CGGTGAGCAGTACGAATCTGTCCCTCCAATGCCTCGCTGACGGGATGCAGTG	965883	965989	965833	965885	1	supercont1.9	L202_06134	963992	968805	None	8080	1673	37738	Yes
GTGAGTCGTTTATCGTTCATCGTCCAGTCGCATACTGACGCATAGGGTAGCT	975057	975297	975007	975059	1	supercont1.9	L202_06139	973573	975297	None	8080	1673	37738	No_or_no_constitutive_exon
GCCAATGTGAGTTCTCTCTATCGCTATAAGGATTGGGCTGACTAGGGCAGAT	986725	987314	986675	986727	1	supercont1.9	L202_06144	984358	988986	None	8080	1673	37738	No_or_no_constitutive_exon
TGTCCGACTTTTCTGCTAGGTATATGAGGTGCTGATAAAAGGGGTGTTAGTC	1013454	1013500	1013404	1013456	1	supercont1.9	L202_06156	1012025	1013607	None	8080	1673	37738	No_or_no_constitutive_exon
TGCTAAAAAGGTGAGTCGACTTGTTACTGTGGCGTGGCTGATGCGGGCAGCC	1019037	1019088	1019138	1019086	-1	supercont1.9	L202_06159	1016983	1019944	None	8080	1673	37738	Yes
GCGTACTGTTCCCATTGCGCAAAAGTTGTAAAGGCTGACTGGGATATCAGGC	1027723	1027851	1027901	1027849	-1	supercont1.9	L202_06166	1026201	1028567	None	8080	1673	37738	No_or_no_constitutive_exon
TGGTATGTGCGCCCCTGGTGTCCAAGCGCATGACTGACTTGGGGCTGTAGTG	1041674	1041754	1041624	1041676	1	supercont1.9	L202_06175	1041193	1043025	None	8080	1673	37738	No_or_no_constitutive_exon
TGGTATGTCGAGCAATTGAACCATCGAGGTGGCTTCTAACATGGGTATAGCA	1052088	1052321	1052038	1052090	1	supercont1.9	L202_06179	1047967	1053843	None	8080	1673	37738	No_or_no_constitutive_exon
TTGTAAGTCTTGTCCCAGACTCTGTAGGGATGGGCTGACGGGAGGATCAGCT	1066657	1067180	1066607	1066659	1	supercont1.9	L202_06184	1066109	1070181	None	8080	1673	37738	No_or_no_constitutive_exon
TAAGTCCTTGGCTTTCATGCTCTTTGTGTTCGGACTGACATCAGGGATAGAT	1078916	1079383	1078866	1078918	1	supercont1.9	L202_06189	1077296	1080039	None	8080	1673	37738	No_or_no_constitutive_exon
TCAAAGTGAGTGTTACCTCTATGGATGTAGACGGGGCTGATGGGGAGTAGGT	1120489	1120729	1120439	1120491	1	supercont1.9	L202_06212	1119267	1122976	None	8080	1673	37738	No_or_no_constitutive_exon
TCTTCTCTAGCCATGGGGGCTGCGAGCTGACTGACTTTGGGTTGGGATAGAC	1122109	1122314	1122059	1122111	1	supercont1.9	L202_06212	1119267	1122976	None	8080	1673	37738	No_or_no_constitutive_exon
GAGTCTGATTCATCCCTTGGTATTGGGGAATGGTGCTGATGGGGGTGTAGCT	1122366	1122976	1122316	1122368	1	supercont1.9	L202_06212	1119267	1122976	None	8080	1673	37738	No_or_no_constitutive_exon
CCCTTTTGGGCGTTGGTAGGTGGGTATAAGAACTGATTTGTGGGGGGTAGTA	1136729	1137007	1137057	1137005	-1	supercont1.9	L202_06219	1136729	1138370	None	8080	1673	37738	No_or_no_constitutive_exon
GTAAGCCCCCTCTTGAACCCCAGTAGCTCCCACCTGACACGGGCATGCAGCG	1140698	1140955	1141005	1140953	-1	supercont1.9	L202_06221	1140412	1141641	None	8080	1673	37738	Yes
CCTCCCTCCTCCCTGCCCTCTCATTCCACAGCTGACTCTAATGGGAATAGAC	1156553	1156726	1156776	1156724	-1	supercont1.9	L202_06233	1156109	1158791	None	8080	1673	37738	Yes
TCTCTCCCTACCGAGATTCATACAGAGTAGTGACGCTTACGGGGCGATAGCA	1161426	1161521	1161376	1161428	1	supercont1.9	L202_06234	1158931	1161815	None	8080	1673	37738	No_or_no_constitutive_exon
GTGAGCCATCTCTTACATTTCTATCAGGATGGAGCTGACGCTAGGGCAAGTG	1167158	1167251	1167108	1167160	1	supercont1.9	L202_06237	1164546	1167555	None	8080	1673	37738	No_or_no_constitutive_exon
TCAACTCTGTCTTTGCATTGATCTGACTTTGTTCTGACTTCGGGTGATAGTG	1186011	1186457	1186507	1186455	-1	supercont1.9	L202_06245	1185095	1187732	None	8080	1673	37738	No_or_no_constitutive_exon
GGTATGTTAATCTGCTTCCCGAGACTGACGAATGCTGACGCGGGGCGTAGTC	6396	6475	6525	6473	-1	supercont1.10	L202_06253	5226	7729	None	8080	1673	37738	No_or_no_constitutive_exon
CTTCCCTCCTCTACCATCAGTGTTTTGGGATGGTGGCTGATGGGTGGTAGGC	10549	10683	10733	10681	-1	supercont1.10	L202_06255	9770	11740	None	8080	1673	37738	No_or_no_constitutive_exon
GTGGGGGTTGGAAAAGGTAAAAGAAGAGGGGCTGACGGGCGAAATTATAGCG	20430	20512	20562	20510	-1	supercont1.10	L202_06259	19917	21652	None	8080	1673	37738	Yes
GTTCCCCTCCATTCCCTGCGTTGCAAGGCATGTACTGATCTGGGGGGTAGGT	23820	24217	24267	24215	-1	supercont1.10	L202_06260	23820	24402	None	8080	1673	37738	No_or_no_constitutive_exon
TTTCTGTGGGGGATGGGTAAGGGGAAAAAACTGAGAGGTGGGGGTTGTAGTG	25610	25706	25756	25704	-1	supercont1.10	L202_06261	25028	27954	None	8080	1673	37738	No_or_no_constitutive_exon
TGAGTGCTTGAAACAGTATGTTGGAAGGGGATGGAGCTGACGGGGTACAGAG	30180	30320	30370	30318	-1	supercont1.10	L202_06262	28360	30639	None	8080	1673	37738	No_or_no_constitutive_exon
CAAATCGTACGTTTCTCTCCTTCTCCTCGTACCAAGCTGACGGGGTATAGTT	29951	30136	30186	30134	-1	supercont1.10	L202_06262	28360	30639	None	8080	1673	37738	No_or_no_constitutive_exon
CCCTCTTCCGTGTGTAGCGAAGGAAAGAAGGCGGCTGATATGTGGGATAGGC	29266	29409	29459	29407	-1	supercont1.10	L202_06262	28360	30639	None	8080	1673	37738	No_or_no_constitutive_exon
CGCCCTCCTCTTATCCATCCCCGCCTCTGAGTCGGCTAATGCCGGGATAGAT	28683	28892	28942	28890	-1	supercont1.10	L202_06262	28360	30639	None	8080	1673	37738	No_or_no_constitutive_exon
TACCTGCTTGTCTGAGATGAGATGAAAAGAGAGGCTGATGGGGGATGTAGCT	28538	28628	28678	28626	-1	supercont1.10	L202_06262	28360	30639	None	8080	1673	37738	No_or_no_constitutive_exon
TGAGTTTTTTTCATGTTCGAGTGGTCAAGGAGGTGCTGACTGAGGGATAGGT	35921	36035	36085	36033	-1	supercont1.10	L202_06265	35120	37111	None	8080	1673	37738	No_or_no_constitutive_exon
ACTCTTCTTGCTATGCTGGTTGAATTTCGGCAGAGCTGACGGGCGTAAAGGA	43085	43173	43035	43087	1	supercont1.10	L202_06267	42297	43854	None	8080	1673	37738	No_or_no_constitutive_exon
CGCCCCTTCTGTCTAGGTCAAAGAGATATGGTGGCTGATAAGGGGGATAGTA	45396	45502	45552	45500	-1	supercont1.10	L202_06268	44710	45918	None	8080	1673	37738	No_or_no_constitutive_exon
TTGCCTTGCGTATCTTGTGATGAGAAGGGAAGCTGATGGAGTGGGTGTAGCG	45001	45122	45172	45120	-1	supercont1.10	L202_06268	44710	45918	None	8080	1673	37738	No_or_no_constitutive_exon
GCCCATCCATGCCCTCTGTGCGACAAAGGATGAGACTGACGTAGGGGTAGGT	46534	46861	46484	46536	1	supercont1.10	L202_06269	46041	47541	None	8080	1673	37738	No_or_no_constitutive_exon
TGAGTCCTTGAGAGAATCTTTCAAGGTTGGAGCTGATGAAGGGTTGGTAGAA	46912	47541	46862	46914	1	supercont1.10	L202_06269	46041	47541	None	8080	1673	37738	No_or_no_constitutive_exon
AGTGAGAGAGGGAAGGAGAGGGACAGGGGCAGGGCTGATGGGGTGGATAGCA	48277	48499	48549	48497	-1	supercont1.10	L202_06270	47541	48834	None	8080	1673	37738	No_or_no_constitutive_exon
GCTTTGCTGGGATGGAAGTGAGGGGATGGAAGCTGATGAATGGGGTGTAGTG	47866	48216	48266	48214	-1	supercont1.10	L202_06270	47541	48834	None	8080	1673	37738	No_or_no_constitutive_exon
TTGTGAGTCTACCAAGAAGAGTGGAGGGCAAGGCTGATTTGGGGGTTTAGAC	47541	47818	47868	47816	-1	supercont1.10	L202_06270	47541	48834	None	8080	1673	37738	No_or_no_constitutive_exon
TCCCGGCCTTGGGATGGAGGGCGATCGGAGGCTGATGGAAGGATGGGTAGGT	49033	49239	49289	49237	-1	supercont1.10	L202_06271	49033	49960	None	8080	1673	37738	No_or_no_constitutive_exon
TAACTCTTCTTGTCCCTTTCCTTCTCAAGTACAAGCTGATCAGAGGGCAGGG	55546	55650	55700	55648	-1	supercont1.10	L202_06274	55380	56773	None	8080	1673	37738	No_or_no_constitutive_exon
CCTCCCTTTTCTATTTCTATTCTGAGGGTAAATGCTGATGGGGGTGGTAGAT	55380	55489	55539	55487	-1	supercont1.10	L202_06274	55380	56773	None	8080	1673	37738	No_or_no_constitutive_exon
TCCAATCTTGGGAATGTAGAAGAGTGGTATAGGGCTGACAAAGTGGGTAGGC	64100	65120	65170	65118	-1	supercont1.10	L202_06277	62713	65360	None	8080	1673	37738	No_or_no_constitutive_exon
CTTCCTTGTGTGTGTGTGTGTGGTGGGGATGGAGCTGATTTGAGGGGTAGAA	63790	64039	64089	64037	-1	supercont1.10	L202_06277	62713	65360	None	8080	1673	37738	No_or_no_constitutive_exon
TCTCTTTCGGGGCGGATGAGGGAAAAGGCATGGTGCTGATGGGATGGCAGAT	67799	67963	67749	67801	1	supercont1.10	L202_06278	65780	69566	None	8080	1673	37738	No_or_no_constitutive_exon
GCTCCTATTCTTGAAGAGAAGAAGAAGGAGAGCTGATGAGTTTGGGAAAGGC	69085	69143	69035	69087	1	supercont1.10	L202_06278	65780	69566	None	8080	1673	37738	No_or_no_constitutive_exon
GTTCTCTTGTTATGTACTGTATGGGGGCGAATGCTGATAGATGGGGATAGTT	76183	76307	76357	76305	-1	supercont1.10	L202_06283	75920	77200	None	8080	1673	37738	No_or_no_constitutive_exon
AGGGTGCGTTCTGCTTTTATCTTGTGAATGTGGTGCTGACTTGGGAATAGAC	79109	79178	79059	79111	1	supercont1.10	L202_06285	78601	79380	None	8080	1673	37738	No_or_no_constitutive_exon
TTTTGGAGCGGGTGTGGGAAACTTGAGACCAGAGGCTGATGGGGCTGTAGCG	80371	80489	80321	80373	1	supercont1.10	L202_06286	79624	80489	None	8080	1673	37738	No_or_no_constitutive_exon
GTACCTATCCGTGGCTGGGTGTGTACAGGGGGAGTGCTGATGGGCAACAGGT	81030	81165	81215	81163	-1	supercont1.10	L202_06287	80841	81561	None	8080	1673	37738	No_or_no_constitutive_exon
CCCTGCAGTGACCTTGGCTTGGTATGATGAAGAGCTAATGAAAGGGATAGGG	80841	80961	81011	80959	-1	supercont1.10	L202_06287	80841	81561	None	8080	1673	37738	No_or_no_constitutive_exon
GTGAGTGCATGCGAGGGGGGCAGAGGGGGTATAGCTGATCACGGGGACAGTT	81785	81821	81735	81787	1	supercont1.10	L202_06288	81716	82986	None	8080	1673	37738	No_or_no_constitutive_exon
GTCAGTCCTTGCATTCAACTCTGGAGTGTTTAGCTGACGAGTTGGGACAGAG	102286	102459	102236	102288	1	supercont1.10	L202_06295	100812	102771	None	8080	1673	37738	No_or_no_constitutive_exon
CGAGGTCAGTCGTTTCACTGGATATGGTGGTGTCTGCTGACGGGAGGTAGAT	105758	105927	105708	105760	1	supercont1.10	L202_06296	102895	106359	None	8080	1673	37738	No_or_no_constitutive_exon
CATTCTCTACACGATCGGGCTCTGGCAAGACGCTGACATGGGCACAAAAGGC	118452	118734	118402	118454	1	supercont1.10	L202_06301	118169	119325	None	8080	1673	37738	No_or_no_constitutive_exon
TTTTTTCTCGTGGGCGTGGGCATGGGGGAGGGAGCTGATGAGGGAAACAGAT	126195	126308	126358	126306	-1	supercont1.10	L202_06306	124655	129058	None	8080	1673	37738	No_or_no_constitutive_exon
CTTCTTTCCTTCTCAAGTCTGAAGAGAAGGGGAGGCTGATGGTGGGATAGTG	133244	133618	133194	133246	1	supercont1.10	L202_06308	132219	134230	None	8080	1673	37738	No_or_no_constitutive_exon
TCTTTACTTGTTACGAGTGTCGGTGGATGAAGGTTGATGGGGTGAAATAGGT	171089	171391	171441	171389	-1	supercont1.10	L202_06327	171089	173267	None	8080	1673	37738	No_or_no_constitutive_exon
AGTGAGTTGGATCGCTTCAAAGAAGTTCTGTAAGCTGACCGGGTATGTAGGA	201739	201851	201901	201849	-1	supercont1.10	L202_06338	199958	202019	None	8080	1673	37738	No_or_no_constitutive_exon
AGCCCCCTTTCTTTACTCTATCTGTGAAAAATCGACTGACAATGGGATAGCG	214685	214986	215036	214984	-1	supercont1.10	L202_06346	214685	216156	None	8080	1673	37738	No_or_no_constitutive_exon
GGTAAGCCTTGCCTTGCTGTTCATGAAAAAAGGTGCTGATGGGAAAATAGAT	225426	225592	225376	225428	1	supercont1.10	L202_06349	219687	226211	None	8080	1673	37738	No_or_no_constitutive_exon
TCCTTGGCGGATGGTCATGATGACCAAAGCTGACTCGCTCATGGGTAAAGCC	230481	230524	230431	230483	1	supercont1.10	L202_06352	230137	231232	None	8080	1673	37738	No_or_no_constitutive_exon
TTCACTTGAGATGTGGTGTTTTGTGAGGAGTAAAGCTGATGGGGTTGTAGGT	231026	231152	230976	231028	1	supercont1.10	L202_06352	230137	231232	None	8080	1673	37738	No_or_no_constitutive_exon
GTGATTGACGAATGAAAACGGCGGATGGATGCTGACGCGTGCACGGGTAGCT	239911	240006	239861	239913	1	supercont1.10	L202_06355	239229	241792	None	8080	1673	37738	No_or_no_constitutive_exon
GAGGTGAGTTATGTACGCTTGCCGTGTGCATTGCTGATGTGAAGGGGTAGGG	252997	253211	252947	252999	1	supercont1.10	L202_06359	250753	253211	None	8080	1673	37738	No_or_no_constitutive_exon
CGGCAGTGAGTATCCCGGCATGCTGATGGCTATAGCTGACATGTGGGCAGAA	267803	267882	267932	267880	-1	supercont1.10	L202_06363	265515	268143	None	8080	1673	37738	No_or_no_constitutive_exon
AGGTACGTACAATGTGCTATAGCGAAACAAATTCATTGACAAGGGCATAGGT	277057	279120	277007	277059	1	supercont1.10	L202_06367	276507	279564	None	8080	1673	37738	Yes
CATCCCTCGCCTCAAGCATCTTGGACCGTGGCTAACTTGGGAATACATAGGA	302912	302992	303042	302990	-1	supercont1.10	L202_06376	301744	303328	None	8080	1673	37738	No_or_no_constitutive_exon
CAGTGAGTCATTGTTCAGAGTTGAGAGGATCAAGCTAATAGGGAGACTAGAT	356223	356375	356173	356225	1	supercont1.10	L202_06400	355069	356572	None	8080	1673	37738	No_or_no_constitutive_exon
TAAGTCTCCATAGATTTCCGTAAACCAGATCTAACTGAGGGGTGACATAGCG	362094	362179	362229	362177	-1	supercont1.10	L202_06404	361315	363803	None	8080	1673	37738	No_or_no_constitutive_exon
GAGTGCACAACAATAGGCCAGCATAACTCTGTGCTGAATCGATGGGTCAGCT	393439	393887	393389	393441	1	supercont1.10	L202_06415	393008	393887	None	8080	1673	37738	Yes
GTGAGTGCGCGCTTGTGAAACTTGAAGATGGGAGGCTCATGGGATTGCAGCA	402386	402462	402512	402460	-1	supercont1.10	L202_06418	401632	403259	None	8080	1673	37738	No_or_no_constitutive_exon
GTACGTTTGCCGACCCAGCTCGAATCTGTGTGCTGACATAAAGGGCATAGGA	467105	467206	467256	467204	-1	supercont1.10	L202_06442	466516	467945	None	8080	1673	37738	No_or_no_constitutive_exon
CGAAGTGCGTCTTTTCTGTTTCCATAGGTAATCGCTGACAGGGCGAGTAGGA	510928	511192	510878	510930	1	supercont1.10	L202_06459	509753	511192	None	8080	1673	37738	No_or_no_constitutive_exon
AGCGTCTCTGTTATTGGGGTGTAAGATTGAGAGCTGATCGGGCGTGATAGCT	512459	512552	512409	512461	1	supercont1.10	L202_06461	511978	513257	None	8080	1673	37738	No_or_no_constitutive_exon
GGCTTTGGTAGTATCACGGGCAGGACACTGGCTGATAGTTATGGGCGCAGCT	512607	512695	512557	512609	1	supercont1.10	L202_06461	511978	513257	None	8080	1673	37738	No_or_no_constitutive_exon
TCCGGTGCGTTCTTCCAAGAGAAACCGAACTACGCTCATGGGCAGCACAGCT	517341	517597	517647	517595	-1	supercont1.10	L202_06464	516103	517775	None	8080	1673	37738	No_or_no_constitutive_exon
AAGGTGCGATCACTCTTTTTCGTGGTACTCGGGTGCTGACGGGTGTATAGCT	614111	614233	614061	614113	1	supercont1.10	L202_06506	612443	614298	None	8080	1673	37738	No_or_no_constitutive_exon
AGTTTATCCATCCGTACAGACAAGAGTCCCACCGCTGACAGGGGGTCTAGCT	715213	715333	715163	715215	1	supercont1.10	L202_06536	713420	715718	None	8080	1673	37738	No_or_no_constitutive_exon
CATTTCTCTGAAGATGAGCACCATGGAGACGGCTAACAGGGGCTGGACAGCT	729355	729401	729305	729357	1	supercont1.10	L202_06542	728246	731009	None	8080	1673	37738	No_or_no_constitutive_exon
CGTTCCTCTTTGGCTATGTAATGTTCAAGGCCGCTGACTTGTGGGGCCAGAT	733709	734051	733659	733711	1	supercont1.10	L202_06544	732372	734051	None	8080	1673	37738	No_or_no_constitutive_exon
TGAGTGCTCCCTTGTGAGTGATGTACTATGCTGATCCATGCCGGGGGCAGCT	735229	735758	735808	735756	-1	supercont1.10	L202_06546	735229	736710	None	8080	1673	37738	No_or_no_constitutive_exon
AGGGTATGTCGTATCTGGCGTATCTAGGAGCTATCCTGACGATCGGGCAGAA	737556	737659	737506	737558	1	supercont1.10	L202_06547	736772	741414	None	8080	1673	37738	No_or_no_constitutive_exon
CTAGTATGATCCAACATTTCCAATCCCCTACAAGCTGACCTGGGCGATAGCA	747856	747910	747960	747908	-1	supercont1.10	L202_06551	746494	749134	None	8080	1673	37738	No_or_no_constitutive_exon
GAGTCTTCCTACCATACCTGGAGAGCTGCTGCTGACTTGGGTATGAACAGAT	776849	776855	776799	776851	1	supercont1.10	L202_06564	776679	777895	None	8080	1673	37738	Yes
CGGGTGCACCAATATATCGCTTGATGAGAATTGACTGACGCGGGCAGTAGAT	780627	780710	780760	780708	-1	supercont1.10	L202_06566	779191	781001	None	8080	1673	37738	Yes
GGTGTGTGCCATTCTTGTACTTTTGTCACACACTTACCAGAGGGAAACAGGC	866298	866478	866248	866300	1	supercont1.10	L202_06607	864021	866478	None	8080	1673	37738	No_or_no_constitutive_exon
TGTGAGTCAGCCTTCTGGATGACTGATAGAGGTGGTGCTGGGGATGTTAGGC	882824	883011	883061	883009	-1	supercont1.10	L202_06610	881756	883441	None	8080	1673	37738	No_or_no_constitutive_exon
TACCTTCGGCGAGATTGTTGGGCCTTTGGTCTTTCCTTGGTGATGGGCAGAG	891636	892657	892707	892655	-1	supercont1.10	L202_06612	891516	893306	None	8080	1673	37738	No_or_no_constitutive_exon
TCGCGACAAACGCCTTCGTGCACACTTGCCAGTCCTGACAATTGGGATAGAG	907358	907383	907433	907381	-1	supercont1.10	L202_06617	906298	907536	None	8080	1673	37738	No_or_no_constitutive_exon
TCCGGACGTTATCGGGACGAGTGTCCTTTGCTGATCATCGGGGGCCACAGGA	907091	907234	907284	907232	-1	supercont1.10	L202_06617	906298	907536	None	8080	1673	37738	No_or_no_constitutive_exon
GACTGTAAGTCAATTCGCATTTCCGATAGCACACTGGTGACACGGGCAAGCC	906798	906934	906984	906932	-1	supercont1.10	L202_06617	906298	907536	None	8080	1673	37738	Yes
TTGAGGGTGCGTACAGACACAGATCAGTGGATAGAGCTCATGGGGAGCAGAG	921402	921804	921854	921802	-1	supercont1.10	L202_06624	919506	922024	None	8080	1673	37738	No_or_no_constitutive_exon
GTAAGAAGCTCTCATATCGCTAGGGAGAAGGAGTCTTACAGGGAGGGCAGAA	922409	922485	922359	922411	1	supercont1.10	L202_06625	922089	923797	None	8080	1673	37738	Yes
AGGTCAGTATTTTCTTTTCAAAGGTTGGGTGCGTGCTGATGGGCGAGTAGGG	933737	933805	933687	933739	1	supercont1.10	L202_06629	932860	935172	None	8080	1673	37738	Yes
TACGCTTGTTGCTATCCGTCAATACATCCAGAGCTGACAAGAGGGTATAGAC	934261	934683	934211	934263	1	supercont1.10	L202_06629	932860	935172	None	8080	1673	37738	Yes
GTAAGTCTTCAGCCCATGACTATGTGATCAAAGTCTTACTGGGATGGTAGCT	937807	938074	937757	937809	1	supercont1.10	L202_06631	937608	939063	None	8080	1673	37738	No_or_no_constitutive_exon
TCCTGTACCCTTCCTCTCTAATGGGGTGCCGAGTGCTGATGGGTCAATAGGA	948003	948399	947953	948005	1	supercont1.10	L202_06636	947727	949110	None	8080	1673	37738	No_or_no_constitutive_exon
ACGTGACTTTACTGTTGAATTGGCTGTCAACGTGCTTAAAGGGATGATAGAC	948774	949110	948724	948776	1	supercont1.10	L202_06636	947727	949110	None	8080	1673	37738	No_or_no_constitutive_exon
GAGGAGACAATATCAGAGGAAGGATAGAGGCTGATGCTGGGAACGCAAAGGA	966033	966121	966171	966119	-1	supercont1.10	L202_06643	965257	966395	None	8080	1673	37738	No_or_no_constitutive_exon
TTCTGGTCTTGCATAGACGTTGGGATGAGAAGACTGATAGAGGGGTATAGAA	965714	965888	965938	965886	-1	supercont1.10	L202_06643	965257	966395	None	8080	1673	37738	No_or_no_constitutive_exon
AGGATATGCTGAATGGGGAGGACGGGGATGAGAAGCTGATGAGGGAACAGGT	968952	968993	969043	968991	-1	supercont1.10	L202_06645	968032	969330	None	8080	1673	37738	No_or_no_constitutive_exon
GTAAACCTACATTCCTTCCCTTTCGTTGCGGAGCTGATTCAAGGGTATAGGC	969673	970208	970258	970206	-1	supercont1.10	L202_06646	969417	971143	None	8080	1673	37738	No_or_no_constitutive_exon
GGTCAGTCCTCTCGAATTTAACATGTCTTACGGGGCTAATGGGATGACAGAC	975423	975563	975373	975425	1	supercont1.10	L202_06647	971739	975563	None	8080	1673	37738	No_or_no_constitutive_exon
GAAAGTGAGTCTTTCGCGATATGGCAGGAGGTGGTACTGATGGGAGACAGTT	993149	993383	993433	993381	-1	supercont1.10	L202_06653	992099	993889	None	8080	1673	37738	No_or_no_constitutive_exon
TGGGTGAGTCTGACTCGTATGTGGATAAGGACGGAGCTGATAGGGGATAGGG	995578	995685	995528	995580	1	supercont1.10	L202_06654	994417	997419	None	8080	1673	37738	Yes
CCCCCTTTCGAATGACAGTCAAAGTCAAAGCTGATATGGAGATGGGATAGAA	1004371	1004486	1004536	1004484	-1	supercont1.10	L202_06658	1002974	1004585	None	8080	1673	37738	No_or_no_constitutive_exon
GTGAGTCTGTCTCTTTATATCCCGCTGTTCGAGTAACTTACGGCGGGTAGAA	1010513	1010608	1010463	1010515	1	supercont1.10	L202_06662	1010358	1012001	None	8080	1673	37738	No_or_no_constitutive_exon
GAGAGGGAAGGGAGAATGAAGAATGCTGATTATTGGCTGACGGGGAACAGGT	1017562	1017646	1017696	1017644	-1	supercont1.10	L202_06664	1017186	1018073	None	8080	1673	37738	No_or_no_constitutive_exon
CCCCATCTATTTGTGCCATGCGACTTGAAGGACTGACGGATGGGACGTAGTT	1068866	1069256	1069306	1069254	-1	supercont1.10	L202_06692	1068866	1071179	None	8080	1673	37738	No_or_no_constitutive_exon
TATGCCTTTCCTTGGATCTTGGAGGGGAGGGAGCTGATGAAGGGGGGTAGGT	1072701	1072822	1072872	1072820	-1	supercont1.10	L202_06693	1071403	1073225	None	8080	1673	37738	No_or_no_constitutive_exon
CTTCGAGCTCAATGTGTTGGGTGCAAGACGCTAATGGCGGGGGGTGGTAGTT	1072591	1072639	1072689	1072637	-1	supercont1.10	L202_06693	1071403	1073225	None	8080	1673	37738	No_or_no_constitutive_exon
CCTTTCTTTTTTCTCGATCTAGGGTAAAAGTGCTGATGTTGATGGGGTAGAT	1072265	1072301	1072351	1072299	-1	supercont1.10	L202_06693	1071403	1073225	None	8080	1673	37738	No_or_no_constitutive_exon
CTCCACTCTTCTCTCCTGCTTATACCACGAAAAATGCTGATAAAGGGTAGCT	1085040	1085721	1085771	1085719	-1	supercont1.10	L202_06697	1083755	1086814	None	8080	1673	37738	No_or_no_constitutive_exon
CTTCCCCCCCTTCCTCCTTTTCCAAAAGCATGGTGGTTGACTAGGGGCAGCT	1095830	1096100	1096150	1096098	-1	supercont1.10	L202_06702	1095392	1096789	None	8080	1673	37738	No_or_no_constitutive_exon
CTCCCTTCGCGAAATATTTTACAAATGCTGACTTATGCTCGGGTGGACAGGT	1098059	1098210	1098009	1098061	1	supercont1.10	L202_06703	1096852	1099537	None	8080	1673	37738	No_or_no_constitutive_exon
CTTTCTTCTTTTGTTGGTCTCATGGGGAGAGGGTGCTGACGAGGGATTAGTA	1099515	1099537	1099465	1099517	1	supercont1.10	L202_06703	1096852	1099537	None	8080	1673	37738	No_or_no_constitutive_exon
TCCTTTCTTCCCTTCCTTTCTGCGCAAGAGTTGATAAGATTGGGTTAAAGCT	1114675	1114848	1114625	1114677	1	supercont1.10	L202_06711	1112192	1115273	None	8080	1673	37738	No_or_no_constitutive_exon
TTAGAGTGGACGTGGAGTAGTCGCAGGGGGCAAGCTGATACAAGGGATAGGT	1120692	1120858	1120908	1120856	-1	supercont1.10	L202_06714	1119259	1121525	None	8080	1673	37738	No_or_no_constitutive_exon
GCTTCGTGGCCAGGGGGGCGCGTGAGGGCTCAGGGGAGGGTGAGGGGGAGGG	1120221	1120340	1120390	1120338	-1	supercont1.10	L202_06714	1119259	1121525	None	8080	1673	37738	No_or_no_constitutive_exon
GGAAAGAGAAGGAAGAGAAGAAGGGAGGGAGACTGATGAAGGGTTGATAGCG	1119793	1119881	1119931	1119879	-1	supercont1.10	L202_06714	1119259	1121525	None	8080	1673	37738	No_or_no_constitutive_exon
TGTGAGGCTGGAAGGAGGTGAAACGTTGGAGGCAGCGGTTGAGGGGGTAGTT	1123704	1123735	1123785	1123733	-1	supercont1.10	L202_06715	1122987	1124414	None	8080	1673	37738	No_or_no_constitutive_exon
CGCCCTCCATTTACTGACAACTGGGGATCGGACTGACGAATGGAGGGTAGCA	1130593	1130716	1130543	1130595	1	supercont1.10	L202_06718	1130397	1132264	None	8080	1673	37738	No_or_no_constitutive_exon
AAGGCTCGTTCGCTCTTTCAGCAACAATGGTCAAGCTGATAGGGAACTAGGC	1132679	1132836	1132629	1132681	1	supercont1.10	L202_06719	1132485	1134224	None	8080	1673	37738	No_or_no_constitutive_exon
CTGGTACGCACATATGTCTCTCAAAATGATGTCTACTAACCAAAGGGTAGTG	1137715	1138095	1137665	1137717	1	supercont1.10	L202_06722	1137425	1138095	None	8080	1673	37738	No_or_no_constitutive_exon
GAGAGGGAGAGAGAGAGAGAATGGTCCGCTGATAAGGATGGGGAAACTAGGA	1144649	1144870	1144920	1144868	-1	supercont1.10	L202_06725	1143679	1145306	None	8080	1673	37738	No_or_no_constitutive_exon
TGAGTCTTGACCCCCTCTTTCGAGGTTGGACAAGCTGACGAGGGCTGTAGCT	1148722	1149088	1148672	1148724	1	supercont1.10	L202_06727	1147354	1150446	None	8080	1673	37738	No_or_no_constitutive_exon
CGCGATTCTTGCTAGAGTCTAAGGTAAGGCGGTGCTGATGGGCAGTGTAGAT	3791	3881	3741	3793	1	supercont1.11	L202_06735	2319	4838	None	8080	1673	37738	No_or_no_constitutive_exon
CAGTGAGCTTTCTATATCTGTGAGGGCACCCGACTGATGTTGGGACGTAGCA	7515	7583	7633	7581	-1	supercont1.11	L202_06736	4970	8631	None	8080	1673	37738	No_or_no_constitutive_exon
ACACGGTTTGGCTCATGGCATCACGTCCCCGGCGCATGGGCCGGGACAAGGG	38301	38430	38480	38428	-1	supercont1.11	L202_06748	34678	39784	None	8080	1673	37738	No_or_no_constitutive_exon
TGAGTGGAACCTTTACTTCTGGAAGACTTTGGCTGATAGGAGGGTGGTAGGT	38020	38250	38300	38248	-1	supercont1.11	L202_06748	34678	39784	None	8080	1673	37738	No_or_no_constitutive_exon
GGATGGGGTGGGATGGGGAGAAGAAGGGTATGGTGCTGATGGGGGAGTAGGT	46237	46490	46540	46488	-1	supercont1.11	L202_06751	45370	47498	None	8080	1673	37738	No_or_no_constitutive_exon
TGTCCCACCCAAACCACCCGATGGGCATTTGCTGACTGACTGGGGGGTAGTT	55257	56016	56066	56014	-1	supercont1.11	L202_06754	53692	56797	None	8080	1673	37738	No_or_no_constitutive_exon
CTTCCTCTTCTTCTTCTCTTCTTTTCTCTTGGGCTGATGATGGGAAACAGAG	54145	55195	55245	55193	-1	supercont1.11	L202_06754	53692	56797	None	8080	1673	37738	No_or_no_constitutive_exon
GTATTCTTTTTTACTGGATGCAGAGGGGAGAGGAGCTGATGAGTGGGTAGTT	53976	54091	54141	54089	-1	supercont1.11	L202_06754	53692	56797	None	8080	1673	37738	No_or_no_constitutive_exon
TCTCCGGCTCTTTTATTGAAGAAGAAGAAAAGACTGATTTGGGGGGTTAGTT	57788	57942	57738	57790	1	supercont1.11	L202_06755	56945	62315	None	8080	1673	37738	No_or_no_constitutive_exon
CATACGGGCATAACGGACATGGATCTGTGCTGATGGGGTGGGGATGGTAGCT	58915	59037	58865	58917	1	supercont1.11	L202_06755	56945	62315	None	8080	1673	37738	No_or_no_constitutive_exon
AAGAAAAGGAATTTTTCTTATGAGGATGATGCTGACGAGATGGTGGGTAGAC	59394	59595	59344	59396	1	supercont1.11	L202_06755	56945	62315	None	8080	1673	37738	No_or_no_constitutive_exon
CCTCTCCCTCTCCTATATCTTTCTTCTTGGGCTGACGGGTTGGGGGTTAGTT	60044	60187	59994	60046	1	supercont1.11	L202_06755	56945	62315	None	8080	1673	37738	No_or_no_constitutive_exon
GTGTAAGTATCTTCTCCATATTGTCGTTCTCAGTATTAACGTGGGTGTAGGA	61414	61501	61364	61416	1	supercont1.11	L202_06755	56945	62315	None	8080	1673	37738	No_or_no_constitutive_exon
GGGCTCTGGTGGTGTGGGTAAACTGGACGGTGCTGACTATGGGTGGACAGAG	67474	67503	67553	67501	-1	supercont1.11	L202_06759	67474	69568	None	8080	1673	37738	No_or_no_constitutive_exon
AGAGGTGAGGTTTCTTCTTTTTGTTGTGTTCGTATGCTCATGTGGGGTAGTT	71433	71835	71885	71833	-1	supercont1.11	L202_06760	69959	73632	None	8080	1673	37738	No_or_no_constitutive_exon
CTTCCCTTCTTTACCACTCTACCTTGGAGGTGTGAGCTGATGGGGAGCAGGC	77500	77755	77805	77753	-1	supercont1.11	L202_06762	75812	78894	None	8080	1673	37738	No_or_no_constitutive_exon
GTGTTCTTGGATTATGATGTGATAGAGATCTTCTTCAACGGGCGGTGTAGCA	79677	79788	79627	79679	1	supercont1.11	L202_06763	79021	79788	None	8080	1673	37738	No_or_no_constitutive_exon
AGTCCCTCCCATCTCTGTATAACATAGGAAATAGGCTGATTAGGGGCTAGGT	85822	86267	86317	86265	-1	supercont1.11	L202_06767	84494	87364	None	8080	1673	37738	No_or_no_constitutive_exon
CCCCCAAGCTTTCTCGGCTCGGTAAAAACAGGGGCTGATGGGAGGAAAAGAG	84916	85758	85808	85756	-1	supercont1.11	L202_06767	84494	87364	None	8080	1673	37738	No_or_no_constitutive_exon
GGTGAGTATCCTCTTTTTGTGGTGGTGGGAGAGGGCTGACGTGGGGTTAGCT	84494	84867	84917	84865	-1	supercont1.11	L202_06767	84494	87364	None	8080	1673	37738	No_or_no_constitutive_exon
CAACGCGAGTCAGCAATCCACTGCAAGGGACAATGCTGATAGGGATGTAGGC	87788	87958	87738	87790	1	supercont1.11	L202_06768	87497	88905	None	8080	1673	37738	No_or_no_constitutive_exon
CCTCCCACCCACACACCTCTTTGTTGGGATGAAAGCTGACGAGGGTATAGTT	105506	105798	105848	105796	-1	supercont1.11	L202_06775	105506	107594	None	8080	1673	37738	No_or_no_constitutive_exon
CTTGGTACGTTTCTCTATCATAATGTCGAACTCGACTGACGGGGAAACAGTG	116394	116984	117034	116982	-1	supercont1.11	L202_06780	116394	119720	None	8080	1673	37738	No_or_no_constitutive_exon
GAGCTCTGTTCCCCTTCTTGTATCGATGCCCGAGCTGACGTTAGGGGCAGCA	121770	122114	122164	122112	-1	supercont1.11	L202_06781	120010	123757	None	8080	1673	37738	No_or_no_constitutive_exon
GTGAGTGTTCCTTCTTGATGGATGGGAAAGAAAGCTGATGGGGGATGCAGAC	120373	120411	120461	120409	-1	supercont1.11	L202_06781	120010	123757	None	8080	1673	37738	No_or_no_constitutive_exon
GTCCTCTTCCTCTCTCTTTCTCCTGATGGGCCAAGCTGATAGAGGGCAAGCT	126924	127059	127109	127057	-1	supercont1.11	L202_06782	125494	127273	None	8080	1673	37738	No_or_no_constitutive_exon
AGTGCCGGGGTTCTTTCTGTTGTTGGGGTACTTGAGCTTATGAGGGGTAGTT	126137	126354	126404	126352	-1	supercont1.11	L202_06782	125494	127273	None	8080	1673	37738	No_or_no_constitutive_exon
TGAGTCTTCTCATTTGGAAGTATGGAGGATGGAATTGATGGGGAAGAAAGAT	125967	126086	126136	126084	-1	supercont1.11	L202_06782	125494	127273	None	8080	1673	37738	No_or_no_constitutive_exon
GTAAGTCTTCTTTTTCTTTCTAAGTGTGGATGGGGCTGATGGGGAGGCAGGT	144428	144599	144649	144597	-1	supercont1.11	L202_06787	140544	147125	None	8080	1673	37738	No_or_no_constitutive_exon
AGGGAGAAGGAGGGAGAAGGAGAGAAGAAGGAGAGCTGATGGGGGTATAGCG	150438	150488	150388	150440	1	supercont1.11	L202_06789	149432	152473	None	8080	1673	37738	No_or_no_constitutive_exon
GGGAAGGGGAAGGGAGAGGGAGAGGGATGGGAAGCTGACAGAGGGTATAGGG	150856	150963	150806	150858	1	supercont1.11	L202_06789	149432	152473	None	8080	1673	37738	No_or_no_constitutive_exon
GGAGACGGGGAAGAAGAAGAGGAAGAGGAAGGAGGAGAAGGAGGAGGGAGAG	151275	151374	151225	151277	1	supercont1.11	L202_06789	149432	152473	None	8080	1673	37738	No_or_no_constitutive_exon
TTCTGGTAAGTCCCTTCTTCTCGTGTAAAGCATGAGCTGATAGGGGGTAGCA	152281	152473	152231	152283	1	supercont1.11	L202_06789	149432	152473	None	8080	1673	37738	No_or_no_constitutive_exon
ATCACGTCAAAGAAGAAAGAGAGAAGAAGAAGGGCTGATATGATGGGTAGGC	162510	162581	162631	162579	-1	supercont1.11	L202_06794	162212	163516	None	8080	1673	37738	No_or_no_constitutive_exon
GTCTTTCAAAGCGGTTATGCAGACTAGGAGGGAAAGCTGATGGGGTATAGCA	194852	195287	195337	195285	-1	supercont1.11	L202_06808	194852	197173	None	8080	1673	37738	No_or_no_constitutive_exon
GTACGTGACCCATGAGTCTGTTTGAGTACACGCTGATGACTTGGGAACAGGG	209926	210175	209876	209928	1	supercont1.11	L202_06814	208478	210782	None	8080	1673	37738	No_or_no_constitutive_exon
ATTGTACGTTTTCATCGCCACCAAACGGGCCAAAGCTGACTTGGGGACAGTG	210516	210782	210466	210518	1	supercont1.11	L202_06814	208478	210782	None	8080	1673	37738	No_or_no_constitutive_exon
TTTGGTGCGTCCCTTTTCTAAAAGTCGGTGTGGAACTGACGAGGGAGCAGAG	212173	212470	212123	212175	1	supercont1.11	L202_06815	211675	213169	None	8080	1673	37738	No_or_no_constitutive_exon
GGTGAGTGATTATATGACCGACTACAAGGCAGTGGCTGACGCGGGTTAAGAA	271495	271660	271710	271658	-1	supercont1.11	L202_06844	271495	274890	None	8080	1673	37738	No_or_no_constitutive_exon
TGAGCTTCTTCATGGTTTGCTGTTGAAACTGCCGCTGATGGGGGAAGCAGAT	283460	283548	283410	283462	1	supercont1.11	L202_06848	282700	284793	None	8080	1673	37738	No_or_no_constitutive_exon
ACGCGTGAGTCTCATCCTTTCTCTCGAGATTTCGGCTGAACAAGGGGCAGGC	291551	291768	291818	291766	-1	supercont1.11	L202_06850	290154	292899	None	8080	1673	37738	No_or_no_constitutive_exon
AAGAGTGAGTGACGTTTTCCCGATAAGACTTGGTACTAATAGGGGATCAGGA	312334	312550	312284	312336	1	supercont1.11	L202_06859	308627	318088	None	8080	1673	37738	No_or_no_constitutive_exon
CTGTCTTTGATTCGGCTGACATACTCAAAGACCCCGTCACGGGCTGGAAGGG	386843	386927	386977	386925	-1	supercont1.11	L202_06895	386387	388059	None	8080	1673	37738	No_or_no_constitutive_exon
GGAGTGTGTCCTTTTATTCCTCACTGGTACAATGCTGACGTGGGCAGTAGGA	397745	397821	397695	397747	1	supercont1.11	L202_06899	396429	397821	None	8080	1673	37738	No_or_no_constitutive_exon
GAGTATCGCTGTGGCGACCCGTGGAGCAGTGTACTGATAAGGGGCTGTAGGC	414373	414526	414576	414524	-1	supercont1.11	L202_06906	411675	414743	None	8080	1673	37738	No_or_no_constitutive_exon
GAGCTGCATACAGTACAAGAGGAATCGCGCTAACAGTGATGGGCGACTAGAT	490117	490396	490446	490394	-1	supercont1.11	L202_06936	490117	492387	None	8080	1673	37738	No_or_no_constitutive_exon
TTCGCCGGTAAAAGTGAAAGACAGGGCTTACTTGCCGGGGCGGGATACAGTC	497642	497937	497987	497935	-1	supercont1.11	L202_06940	496464	498084	None	8080	1673	37738	Yes
AACGTGAGTCTGTCAAACACGAGACGAATGGGCGCTCATCGGGCGTGTAGAA	557202	557361	557411	557359	-1	supercont1.11	L202_06966	556261	558026	None	8080	1673	37738	No_or_no_constitutive_exon
GGTATGTCGGCCGCAGATATGCAGGGCGCCTCAGCTAATGGGCGTGATAGGA	599548	599609	599659	599607	-1	supercont1.11	L202_06988	598270	602186	None	8080	1673	37738	Yes
TTCTCCCACTACTCGAATGGGAAGAACTTGTGCTGACCATGGGTAAACAGGA	599441	599491	599541	599489	-1	supercont1.11	L202_06988	598270	602186	None	8080	1673	37738	Yes
ATGCTGCCATTCAACAACTAGCAGGGGCTACTGGCTGACAGGGCAAACAGAT	661463	661780	661413	661465	1	supercont1.11	L202_07012	660541	661780	None	8080	1673	37738	No_or_no_constitutive_exon
TGAGTCGGCTCCTGGACGTGACAGGTCAGTAGGGCTGACGGGCGAAATAGAT	730798	731579	730748	730800	1	supercont1.11	L202_07042	728752	731579	None	8080	1673	37738	No_or_no_constitutive_exon
GTGAGTCTCCTTGTCCATCAGGCAGAAGAGAATCGCTCATGCGGGGATAGTT	743174	743297	743347	743295	-1	supercont1.11	L202_07047	742606	743431	None	8080	1673	37738	No_or_no_constitutive_exon
TAAGTGACGGTCGAATGGAAGAAAGGAAAGCTGATGCAAGGGTGGTATAGTC	744240	744335	744385	744333	-1	supercont1.11	L202_07049	744240	745605	None	8080	1673	37738	No_or_no_constitutive_exon
GAACCCCCTGATTCTTGGTACATGGCGAGTGCAAGCTGATGAAGGGACAGTT	747474	747753	747424	747476	1	supercont1.11	L202_07050	746426	747753	None	8080	1673	37738	No_or_no_constitutive_exon
GATCCGTAGGTCTACAATATCAGAGTAATACAATGCTGATTGGGAGACAGGC	748237	748896	748946	748894	-1	supercont1.11	L202_07051	747859	749594	None	8080	1673	37738	No_or_no_constitutive_exon
CTCCTCCAAAACACCGGCTTAGAGGATCAGAGCTGACTGCATGAGGGTAGTT	770377	770530	770580	770528	-1	supercont1.11	L202_07063	769077	772359	None	8080	1673	37738	No_or_no_constitutive_exon
TTTCAACAAGATGAGACCTGTGCGGAGACAAAGGCTGATTCAAAGGGTAGCT	769077	769262	769312	769260	-1	supercont1.11	L202_07063	769077	772359	None	8080	1673	37738	No_or_no_constitutive_exon
AGTGAGTAGCTCTTATATAGTAGGGGTAAAAGGCTGACATGGGTGGGTAGCA	773126	773249	773076	773128	1	supercont1.11	L202_07064	772580	773885	None	8080	1673	37738	No_or_no_constitutive_exon
ATCTGTCCTCGAGTCAGTTAATCAGATTCTTTTGAGACTGATGGGATTAGCT	775507	775611	775457	775509	1	supercont1.11	L202_07065	774182	776173	None	8080	1673	37738	Yes
ATCCTTGTCTGGGAGTTTTGTGGGATTGACGAGCTGACTGGGGGATACAGGA	781869	781906	781956	781904	-1	supercont1.11	L202_07068	781869	783548	None	8080	1673	37738	No_or_no_constitutive_exon
GAAGTACGTTTTCAGCGCTGATTTCCTGTTGATATGCTTACAGGGTGCAGCT	786367	786436	786486	786434	-1	supercont1.11	L202_07070	786151	787194	None	8080	1673	37738	No_or_no_constitutive_exon
CCCCAGAAAATGAAAAGGAGGGTGGAAAATTAAGCTGACGGGTGAATAAGAT	792394	792412	792344	792396	1	supercont1.11	L202_07073	791933	792720	None	8080	1673	37738	No_or_no_constitutive_exon
AAGTTGTTTACTTGGGTGCGTTTGAAGTTGGGATGCTGATAGGGAAATAGAA	805792	805905	805955	805903	-1	supercont1.11	L202_07078	805111	807749	None	8080	1673	37738	No_or_no_constitutive_exon
TGTGCGTAAATTTGCAAGTTTTTGTGGGATGGCTGCTGACTGGGAATCAGCG	845205	845221	845271	845219	-1	supercont1.11	L202_07092	845205	845953	None	8080	1673	37738	No_or_no_constitutive_exon
GCGTGAGTGTGAGCCCTTTGGCGCTGTGAATTGAGCTAACAATGGGATAGAT	880220	880413	880463	880411	-1	supercont1.11	L202_07107	879164	881706	None	8080	1673	37738	Yes
TTCTTCTAGCTGCCTTGTCGGGAAGGGCGGAGTGCTGATAGGGAACGCAGCA	879551	879660	879710	879658	-1	supercont1.11	L202_07107	879164	881706	None	8080	1673	37738	No_or_no_constitutive_exon
CAGCTGTAAGCCTATACTAAGAGTGGTGTAGCTATACTGACAATGGGCAGTT	889393	889611	889343	889395	1	supercont1.11	L202_07111	889019	893055	None	8080	1673	37738	Yes
CCCGTGAGTACTGATGTGGGCGTGATGTGCGACGGCTGATCGGGGTATAGAG	953287	953357	953407	953355	-1	supercont1.11	L202_07136	952785	953592	None	8080	1673	37738	No_or_no_constitutive_exon
GGTGAGTCTAATACTTGGCTGTCCTTTAATTATTGGTAAAATGAGGGTAGCC	971645	971698	971748	971696	-1	supercont1.11	L202_07142	970422	972458	None	8080	1673	37738	No_or_no_constitutive_exon
TGTGAGTGTTTTCGTCTCGAAAGGAAAGGGCATGGACTGACGGGGTGCAGTC	982641	982738	982591	982643	1	supercont1.11	L202_07147	982110	983880	None	8080	1673	37738	No_or_no_constitutive_exon
TATACCGTCTTTTATCTTATCAGAGTGCGAAAGCTTATGGGATGGAACAGAG	983595	983747	983545	983597	1	supercont1.11	L202_07147	982110	983880	None	8080	1673	37738	No_or_no_constitutive_exon
TGAGTCTTCCCTATCAGAACCAAGAGGCTTAGAGCTGATGGGAAATACAGAC	988539	988572	988489	988541	1	supercont1.11	L202_07149	987826	989798	None	8080	1673	37738	Yes
GTGGGTTGGAGCTAGTTCGAACGAGAGGGTACATGCTGACATGGGCGCAGAA	997458	997481	997408	997460	1	supercont1.11	L202_07153	996599	1000899	None	8080	1673	37738	No_or_no_constitutive_exon
ACGTTCCCTCTTGCCTCTTGAAGGAGAAGATGAGCTGACTGGGTGTGCAGCG	998964	999126	998914	998966	1	supercont1.11	L202_07153	996599	1000899	None	8080	1673	37738	No_or_no_constitutive_exon
CGGCCTCGCCAGGTGAGTCCAAACATGGGAAGGTCAAGGCTGATGGGTAGTG	1018636	1018795	1018845	1018793	-1	supercont1.11	L202_07161	1016844	1019006	None	8080	1673	37738	Yes
TCTCCATATTCCGCTGGATCAAAGCTTACCACCTGATGGTGGGGTAACAGGT	1016844	1017020	1017070	1017018	-1	supercont1.11	L202_07161	1016844	1019006	None	8080	1673	37738	No_or_no_constitutive_exon
GCAGTAAATCCACCCACTACATCTCCTACCAAACTGACTTTGGGGCGCAGCG	1033421	1033939	1033989	1033937	-1	supercont1.11	L202_07167	1030707	1035145	None	8080	1673	37738	No_or_no_constitutive_exon
GAGGTGAGTCTCTGCGCGCGTGTGTGGTATAAGCTGACCATAAGGGATAGGA	1032741	1032982	1033032	1032980	-1	supercont1.11	L202_07167	1030707	1035145	None	8080	1673	37738	No_or_no_constitutive_exon
AGTAAGTATTTTGAGGTTCCAGAGAGTGTGTAAGCTGATTCGGGGTGTAGTG	1036236	1036461	1036186	1036238	1	supercont1.11	L202_07168	1035471	1036461	None	8080	1673	37738	No_or_no_constitutive_exon
ATACTGGAACGGCATGATGATCTTGTCCCTCGTAGCTGACGGGAATACAGCG	1036691	1036818	1036868	1036816	-1	supercont1.11	L202_07169	1036691	1038306	None	8080	1673	37738	No_or_no_constitutive_exon
GTGAGCGTCTGGCTTCTCGAGCAGGAAAAAAGCTGACACAGACTGGGCAGTG	1047386	1047603	1047336	1047388	1	supercont1.11	L202_07175	1047081	1048091	None	8080	1673	37738	No_or_no_constitutive_exon
CGTTACATTGTTGTGTGTTTGGGAGGGGTGGGATACTGATGGGGGTGTAGCT	1056653	1056878	1056603	1056655	1	supercont1.11	L202_07179	1054624	1056878	None	8080	1673	37738	No_or_no_constitutive_exon
TATCTGTACGTTACTTCGTTTTGAAAAGGGGTGTGGCTGATGGGGAGTAGGT	1064081	1064167	1064217	1064165	-1	supercont1.11	L202_07182	1060137	1067151	None	8080	1673	37738	No_or_no_constitutive_exon
CTTTTCTTGATATGACGGGGTAAAGAGCAAAAGGCTGATGGAGGGATCAGCG	1073863	1073974	1073813	1073865	1	supercont1.11	L202_07184	1072503	1074826	None	8080	1673	37738	No_or_no_constitutive_exon
TCTTTCCTCGCTTTTTTGCAAAGAAGGGAAAGCTGATGTGGTGGGTGTAGTT	1074534	1074826	1074484	1074536	1	supercont1.11	L202_07184	1072503	1074826	None	8080	1673	37738	No_or_no_constitutive_exon
GTAAGTGCTGCCGATCCATCCTCCTTTGCGTTCAGACTGACAGGGGTTAGTC	1090995	1091091	1091141	1091089	-1	supercont1.11	L202_07191	1087401	1091544	None	8080	1673	37738	No_or_no_constitutive_exon
GTCCCCCTCTCCCGGGATGTCAGAGAGGACAAGACTGACGAAGAGGGTAGTG	1088616	1090027	1090077	1090025	-1	supercont1.11	L202_07191	1087401	1091544	None	8080	1673	37738	No_or_no_constitutive_exon
TACGTCAATATACATCTCTGCTTTGCCCTCAAGCTGACATAACGGGATAGGC	21570	21692	21742	21690	-1	supercont1.12	L202_07211	20494	22765	None	8080	1673	37738	No_or_no_constitutive_exon
AAGTGCTTTTTCCTCAGTGTCTTGTATGAGAGGCTGACAGGGGGTTAAAGGG	35518	35622	35468	35520	1	supercont1.12	L202_07218	35244	36438	None	8080	1673	37738	No_or_no_constitutive_exon
TACTATACTACTCGTGAGAGCGGGAGAGCTGATGGGGGATGCGGGATTAGGG	44099	44194	44049	44101	1	supercont1.12	L202_07223	43827	46067	None	8080	1673	37738	No_or_no_constitutive_exon
CTCTTTGTGAGCCTGAGTCTTGTGCTGAGGGATGGGGCTGATGGGAGTAGTA	44928	45042	44878	44930	1	supercont1.12	L202_07223	43827	46067	None	8080	1673	37738	No_or_no_constitutive_exon
CTCTACCGGCTCTTCTTGGAAAGAGGGATACTGACGCGTCGGTGGGATAGGT	48038	48139	48189	48137	-1	supercont1.12	L202_07225	47721	48434	None	8080	1673	37738	No_or_no_constitutive_exon
TGGTACGCTTGAGTGTGCTGTGGAAAGATAACGGATTGATGGGAGCGTAGGG	52428	52510	52378	52430	1	supercont1.12	L202_07228	52160	55491	None	8080	1673	37738	No_or_no_constitutive_exon
TGTAAGTCCTTCTCTGAACTTCATCGGAAGCCGTCTAACGGAGGGCGAAGCA	52929	53048	52879	52931	1	supercont1.12	L202_07228	52160	55491	None	8080	1673	37738	No_or_no_constitutive_exon
GGCAAACATCTCCAAGACGTAGGAGAGCTGATATACGTATGGGTGTATAGCG	70159	70290	70109	70161	1	supercont1.12	L202_07234	68621	70290	None	8080	1673	37738	No_or_no_constitutive_exon
CCCCTACGCCTCGACTCGAGGGACGTGCAGTATGCTGACAGGAAGGGTAGAT	79447	79642	79692	79640	-1	supercont1.12	L202_07238	77823	79939	None	8080	1673	37738	No_or_no_constitutive_exon
CGACCCCCCTCTCTCTCATATCCTCGGGCGCGGGCTAACAGAGGGAATAGTG	80935	81060	81110	81058	-1	supercont1.12	L202_07239	80381	82167	None	8080	1673	37738	No_or_no_constitutive_exon
GTCTTTTCTCTGTATCTTGTTGGAAGGGTGGAAAGCTGATGGGATCACAGTC	84369	84608	84319	84371	1	supercont1.12	L202_07240	82515	84608	None	8080	1673	37738	No_or_no_constitutive_exon
AGTGACCTTCACCTCAATGATCAAAGGTGAGGAGACTGATGGGAAGCTAGGG	86271	86381	86221	86273	1	supercont1.12	L202_07241	85342	87498	None	8080	1673	37738	No_or_no_constitutive_exon
TTTTTTTGTCTTGTGGTATCAGCTGGAATTGGGACTGACGTGAGGGAAAGAT	86916	87205	86866	86918	1	supercont1.12	L202_07241	85342	87498	None	8080	1673	37738	No_or_no_constitutive_exon
GTGGATGTGAGTGTTGCGGTTATTGAAGCGGAGGGTGCTGATGGGGATAGGC	91381	91459	91509	91457	-1	supercont1.12	L202_07243	89165	93038	None	8080	1673	37738	No_or_no_constitutive_exon
AAGAGAGTACGTTCTTCGAAGAGGAGGGTGGTGTAAGCTGATGGGGGCAGTT	90788	90876	90926	90874	-1	supercont1.12	L202_07243	89165	93038	None	8080	1673	37738	No_or_no_constitutive_exon
CCCCCTCTTCACACTTCATTTGTCAAGCCCTGGGAACTGATAAAGGGTAGGT	90631	90728	90778	90726	-1	supercont1.12	L202_07243	89165	93038	None	8080	1673	37738	No_or_no_constitutive_exon
GCTTTTCACAGCTGGGGTTCTGGTCGGGCAAGGGCTGATGGGGGAGGTAGAT	90296	90347	90397	90345	-1	supercont1.12	L202_07243	89165	93038	None	8080	1673	37738	No_or_no_constitutive_exon
CCGGGCCAGTCTGCGAAAGGAGCGATGGACAGAAGGCTGATGGGGGGTAGTG	89681	89789	89839	89787	-1	supercont1.12	L202_07243	89165	93038	None	8080	1673	37738	No_or_no_constitutive_exon
ACAGCCACTTGGCTGAATATTCAGTTTGGAGGGCTAATATGGTTGGGCAGAG	110752	110796	110702	110754	1	supercont1.12	L202_07252	110353	111588	None	8080	1673	37738	No_or_no_constitutive_exon
CGATCCGTAAGTCGCCGTTTGAGAGTGTGGACTTGGCTGACGGGATATAGCG	112844	113771	112794	112846	1	supercont1.12	L202_07253	111844	115630	None	8080	1673	37738	Yes
CTTCTCTACTTTGAGTACGAGGGACGGTGGTGCTGACAGAGAGGGAACAGTA	122311	122808	122261	122313	1	supercont1.12	L202_07256	120890	122808	None	8080	1673	37738	No_or_no_constitutive_exon
TGTGAGTACCTTCAAGTCTCTTGAGGAGACTTGGAGCTGATGGGGTGTAGCC	125893	126040	125843	125895	1	supercont1.12	L202_07258	124259	126040	None	8080	1673	37738	No_or_no_constitutive_exon
CCTTCCGCTTCCCCCCAACGGTTGTCTAGAAGCTGATGGGGGTGGACTAGAT	133311	133409	133261	133313	1	supercont1.12	L202_07262	132630	134292	None	8080	1673	37738	No_or_no_constitutive_exon
GTGTGTGGAGAGGGCAGGGGAAAAGGGGAGAAGCTGATGGGATGAACTAGCC	136617	136736	136567	136619	1	supercont1.12	L202_07264	135029	137104	None	8080	1673	37738	No_or_no_constitutive_exon
CATAATTTTTGAGTGGGTAGAGAGGACATTTTGCTGACAAGGTGGGACAGGT	136834	137104	136784	136836	1	supercont1.12	L202_07264	135029	137104	None	8080	1673	37738	No_or_no_constitutive_exon
AAGGCTGCTCCTCTTGAATTGCCAGGGAAGATACTGACGACGGGGTATAGCA	139774	139922	139972	139920	-1	supercont1.12	L202_07267	139560	146777	None	8080	1673	37738	No_or_no_constitutive_exon
GTACCGACAATCATTGGGGGTGGAACATGGCTAAATTTGGGTGGGTGTAGCT	149051	149204	149001	149053	1	supercont1.12	L202_07268	146883	149204	None	8080	1673	37738	No_or_no_constitutive_exon
CTCCTTCATCAGTTCCAGTGAAAGGAATACAAGCTGATGGGCGGTGGTAGTC	153951	154301	154351	154299	-1	supercont1.12	L202_07271	153951	156379	None	8080	1673	37738	No_or_no_constitutive_exon
ATGTGATGGCTCTCCTTTATCTCCAGGCGAATATCTAATGGGAGATACAGGC	170562	170609	170659	170607	-1	supercont1.12	L202_07276	169354	171685	None	8080	1673	37738	No_or_no_constitutive_exon
TCGTAAGCCAAATACGGTCACCCCATTGCGCATACTTACTGGGCATACAGCG	189806	191055	189756	189808	1	supercont1.12	L202_07285	189726	191055	None	8080	1673	37738	No_or_no_constitutive_exon
ACGTTCTTTCCCCTCAGTAGTTTCTTCAGAAAGCTGACAAAAAGGGATAGCT	191581	191731	191781	191729	-1	supercont1.12	L202_07286	191581	193750	None	8080	1673	37738	Yes
GTGCCTTGCAGCACCTGATTGAGAGGAAGCTGTAGCTGATGGGAGTGTAGAT	208571	209033	208521	208573	1	supercont1.12	L202_07295	208165	209033	None	8080	1673	37738	No_or_no_constitutive_exon
AAATGTATGTCGCCACAGCTAATGCAAAATCTCATGACTTCGCGAGGGAGGT	218417	218803	218853	218801	-1	supercont1.12	L202_07300	218417	219365	None	8080	1673	37738	No_or_no_constitutive_exon
GGTGAGTGCTCTGCAGACCTTTCTCGTGCATAGCTGACTCGGGGGATCAGGC	276242	276526	276192	276244	1	supercont1.12	L202_07329	275286	276526	None	8080	1673	37738	No_or_no_constitutive_exon
GAGCAGATGTTTGTCCTGGTATATGACAGTCACTGACACGGGGGCCGTAGGG	278185	278218	278268	278216	-1	supercont1.12	L202_07332	278185	279857	None	8080	1673	37738	No_or_no_constitutive_exon
GCGTAAGTGACCTCTATGCTCTATGAGCCTGACTAATCTCATCGGGATAGAT	301977	302250	301927	301979	1	supercont1.12	L202_07346	301448	302311	None	8080	1673	37738	No_or_no_constitutive_exon
CTCTCTGTGTACATTGAAGAGGGCAACTCTGACTAGCGGCTGGGGTGCAGTT	310727	310811	310677	310729	1	supercont1.12	L202_07352	310427	312841	None	8080	1673	37738	No_or_no_constitutive_exon
CGCGTGAGTTGCGCCGTACTGCATTGGTTCTTTGCTGACTGGGAGTGAAGAG	316492	316595	316645	316593	-1	supercont1.12	L202_07355	315190	317377	None	8080	1673	37738	No_or_no_constitutive_exon
ATGTGAGGCACATATGTGTATCTAATAGTGCATAGCTGATATGGGACTAGCG	371240	372064	371190	371242	1	supercont1.12	L202_07379	370444	372479	None	8080	1673	37738	No_or_no_constitutive_exon
TTGCGGCTCAACGGAGATGGGCAGAGGCGCTGACGGCCCTTGGGAACTAGCT	398876	399054	399104	399052	-1	supercont1.12	L202_07394	398201	399431	None	8080	1673	37738	No_or_no_constitutive_exon
GTCAACCTCTCCATCCCATCGTAATAGCCCGTAGGCTAATACGTGGGTAGAT	414265	414436	414215	414267	1	supercont1.12	L202_07400	411717	414436	None	8080	1673	37738	No_or_no_constitutive_exon
ACGTCACTGTGCGTCCATGTCATACGGAACAAAACTCATGCGCAGGGCAGAT	427918	428296	428346	428294	-1	supercont1.12	L202_07407	427378	428653	None	8080	1673	37738	No_or_no_constitutive_exon
ATGTGAGTACTTTGATGCGTTTTCCAAGTCCTTTGCTGACCGGGTTGAAGTA	435519	435585	435635	435583	-1	supercont1.12	L202_07410	435143	438798	None	8080	1673	37738	Yes
GTGTCTGTCGCTTGGTCTGGACACGTAGTGTATCGCTGACGGTGGGACAGTA	445378	445461	445511	445459	-1	supercont1.12	L202_07413	445150	446113	None	8080	1673	37738	No_or_no_constitutive_exon
CGTTTTTTGTGATCTCGAAACGTGTCGAGTCTGTGCTGACGACGGGCCAGAT	446736	447225	446686	446738	1	supercont1.12	L202_07414	446272	447822	None	8080	1673	37738	Yes
CGTGCATCAATGGGTTGAGCATTCTGGTGTTCTGATGGCGGGCACAATAGTG	535322	535407	535272	535324	1	supercont1.12	L202_07439	533898	538675	None	8080	1673	37738	No_or_no_constitutive_exon
GTAACGTACTATGCATGTTCCGACTGGAGCCCTATCTGACACTGGGATAGGG	538106	538269	538056	538108	1	supercont1.12	L202_07439	533898	538675	None	8080	1673	37738	No_or_no_constitutive_exon
CAGAGTGAGTGATATGATAGCGCGCCGAGTGATGAGCTGACGCGGGGTAGAC	552342	552527	552577	552525	-1	supercont1.12	L202_07447	552139	554638	None	8080	1673	37738	No_or_no_constitutive_exon
AAAGTGAGTGAGGAGAGTCGGCTGGCGGCTTCAAGCTGACGCGGGAACAGTT	561773	561872	561922	561870	-1	supercont1.12	L202_07453	560363	563617	None	8080	1673	37738	No_or_no_constitutive_exon
TTCGTGGGTTTGCATCATCTCGAGCGTACTCGAGCTGATGTTGGGTGAAGAA	576606	576756	576556	576608	1	supercont1.12	L202_07457	575053	577048	None	8080	1673	37738	No_or_no_constitutive_exon
AGTCTTTCCACTCTACAACTTGGGGAGCCACGCTAATGATGATGGGGCAGGT	590858	591017	591067	591015	-1	supercont1.12	L202_07466	589747	591312	None	8080	1673	37738	Yes
ACATCAGGTGAGTCAGTGACACAATGAGTGACCCAGCTGATGCGGGGCAGGG	606350	606500	606550	606498	-1	supercont1.12	L202_07474	606051	606996	None	8080	1673	37738	No_or_no_constitutive_exon
TCCAGGTGAGTACCATGCCAGGATAAAGGCGTCACTGACCCGGGACGAAGCA	629331	629474	629524	629472	-1	supercont1.12	L202_07487	627895	630408	None	8080	1673	37738	No_or_no_constitutive_exon
GGCGCTGGTGGGTCACTTTCTGTCCTTGCTCGGATGCTAATGGGAGGCAGAT	638271	638352	638221	638273	1	supercont1.12	L202_07490	637564	639155	None	8080	1673	37738	Yes
GTTGGAGGTGAGTCCTGGGAATATCTGGAGAGCATAGCTGACATGGGCAGGT	638395	638494	638345	638397	1	supercont1.12	L202_07490	637564	639155	None	8080	1673	37738	Yes
AGAGGGTGAGTCGCCCTTTGCAATGTCTGAAGTGAAACTGATGGGAGTAGCC	664113	664221	664063	664115	1	supercont1.12	L202_07501	661392	665668	None	8080	1673	37738	Yes
GACTGAAGCAAATAATATGGCTCGAAAAGGGTTATTGACGGGATACGCAGTT	684830	684936	684986	684934	-1	supercont1.12	L202_07512	683881	685223	None	8080	1673	37738	No_or_no_constitutive_exon
AGCTATGGCTTCAGGTCTGTCAAAATCGTGCTGACGAGACCGGGATCAAGAC	715035	715160	715210	715158	-1	supercont1.12	L202_07524	713697	721738	None	8080	1673	37738	No_or_no_constitutive_exon
TCCTGGTGCGTCAATAAGTACTATCACCTAAATGAGCTGACAGGGCACAGGT	764209	764366	764416	764364	-1	supercont1.12	L202_07545	763181	764821	None	8080	1673	37738	Yes
TGGCATATCGCCTCGACAGATTGATACGCCCATACTGACGGGGATGACAGAT	770141	770392	770091	770143	1	supercont1.12	L202_07549	769619	771033	None	8080	1673	37738	No_or_no_constitutive_exon
CTTTCTACTTGATACTCGAGTCTGGTGGCGAGCTGATACGGGATAAGCAGGG	786294	786448	786244	786296	1	supercont1.12	L202_07557	785864	786448	None	8080	1673	37738	No_or_no_constitutive_exon
AGTGTTGTTTGTGTTTTTGATTTCGTATTGTCGCTGATATGGTGGGTCAGGT	794526	794586	794476	794528	1	supercont1.12	L202_07561	792804	795018	None	8080	1673	37738	No_or_no_constitutive_exon
GGTGAGTACTCTCGCATTTGATGCTGGTGCGGATGTTGATGGGGATATAGCT	815508	817658	815458	815510	1	supercont1.12	L202_07572	813933	817658	None	8080	1673	37738	No_or_no_constitutive_exon
TCCTTCTTCTTCCTGGCAGAAACGAAACCTCATTGGCTTGTGCGGGATAGTG	820229	820771	820179	820231	1	supercont1.12	L202_07575	820092	821368	None	8080	1673	37738	No_or_no_constitutive_exon
TCTCCTTTCCTTCATCTTTTCTCGGAGGCCAGAGCTGATGGGAATGGTAGTA	826155	826352	826402	826350	-1	supercont1.12	L202_07578	825340	827280	None	8080	1673	37738	No_or_no_constitutive_exon
TGAGCGGCCCCTCTAGCTTGAATGGAAGTCAAGAGCTGATGGGGTGATAGGT	829031	829102	828981	829033	1	supercont1.12	L202_07579	827406	829693	None	8080	1673	37738	No_or_no_constitutive_exon
ATCAAATCGCCAAACATCGTATCATGCACTTTTACTGACGTGGGATGTAGCT	863632	863899	863949	863897	-1	supercont1.12	L202_07596	863632	865482	None	8080	1673	37738	No_or_no_constitutive_exon
CTCTTTCTCTCCTTCTTTGTTGTGTGTGTGTGGGCTGATGGGAAGAGTAGAA	875932	876181	875882	875934	1	supercont1.12	L202_07600	874513	876181	None	8080	1673	37738	No_or_no_constitutive_exon
GTTCTTGACAAGAATGAATGTGGAAGGGAAAGCTGATGGAATGGGTACAGAG	882015	882138	882188	882136	-1	supercont1.12	L202_07603	881569	882821	None	8080	1673	37738	No_or_no_constitutive_exon
CGTCCCTTGTCTTCTCTACCAGGGTGTGGTGTGCTGACTATGACGGGTAGAG	881878	881962	882012	881960	-1	supercont1.12	L202_07603	881569	882821	None	8080	1673	37738	No_or_no_constitutive_exon
GGTGAGTACTTTTCTCAGTCGTGGGTGAGGGAAGAGCTGATGGGTAGTAGAA	893490	893570	893620	893568	-1	supercont1.12	L202_07608	891927	894299	None	8080	1673	37738	No_or_no_constitutive_exon
TCGCGGTAAGCACGCTTCCTTCCCGCAAGTCGTTCTCTGACAAGGGGTAGTA	893350	893445	893495	893443	-1	supercont1.12	L202_07608	891927	894299	None	8080	1673	37738	No_or_no_constitutive_exon
AGTAAGCTCTGCAGTACTGCACGATAGGCAGAGGCTAATGGGGTATGTAGGG	902869	902994	902819	902871	1	supercont1.12	L202_07611	902508	903815	None	8080	1673	37738	No_or_no_constitutive_exon
TGAGTGTTTTTGAGGAGTGTGGATGGGGGTGGAGCTGATGGGGTGGGTAGGA	912730	912858	912680	912732	1	supercont1.12	L202_07616	911520	914750	None	8080	1673	37738	No_or_no_constitutive_exon
ATCCAACTACTGCATGTGGCTGGGGCGTGAGACTGACGAAATGGGGGTAGCT	913121	913238	913071	913123	1	supercont1.12	L202_07616	911520	914750	None	8080	1673	37738	No_or_no_constitutive_exon
GTAAGCTTACTCTTCTCAGAAGGCAGGTGGATGCAAGCTGACTAGGGCAGGT	913845	914287	913795	913847	1	supercont1.12	L202_07616	911520	914750	None	8080	1673	37738	No_or_no_constitutive_exon
GCATATTGAAAAATTGATGAATTGGTCCATAGCCTGTCACAGGGGATAAGTG	921614	921740	921564	921616	1	supercont1.12	L202_07620	920272	922629	None	8080	1673	37738	No_or_no_constitutive_exon
TACAAGTATGTTGGGAGGATGGAGAGAGGGATGTTGGCTGATTGGGGTAGTA	928207	928311	928361	928309	-1	supercont1.12	L202_07623	928122	928873	None	8080	1673	37738	No_or_no_constitutive_exon
TGTGATTCCTTCTTTCTAGATCACTTGGCTGACTGAAGCTGGGGGTGTAGAT	936790	938184	936740	936792	1	supercont1.12	L202_07626	936514	938184	None	8080	1673	37738	No_or_no_constitutive_exon
TCAAGGTATGTCTTTCTGCTTCTCTACGAGTGATACTGACGGGTATCAAGGA	939514	939665	939464	939516	1	supercont1.12	L202_07627	938994	941406	None	8080	1673	37738	No_or_no_constitutive_exon
ACCCCTATCCTTCTTCATCTTGTGCAAATAGGCTAATGGAGGGAGGGTAGTG	974888	975061	975111	975059	-1	supercont1.12	L202_07642	974190	975432	None	8080	1673	37738	Yes
CCCCTCCATCCCCCCTCTCTCATCTCACCTGGCTGACATGTGGGAAACAGAG	974297	974662	974712	974660	-1	supercont1.12	L202_07642	974190	975432	None	8080	1673	37738	No_or_no_constitutive_exon
TTTCATCCATACGTGTCCATGTTGGATGGGGGCTGATGGAAGGGGTGAAGGA	976678	976962	976628	976680	1	supercont1.12	L202_07643	975900	976962	None	8080	1673	37738	No_or_no_constitutive_exon
TATGTGTGGGAAACTGACAGAGACCCCGGTTGGGGCGGGGGTGATGATAGGT	978134	978216	978266	978214	-1	supercont1.12	L202_07644	977242	978365	None	8080	1673	37738	Yes
TTCCATTCCACTCCCTGTTTTGATGATTGTGTGCTGACAAGAGTGGGTAGAG	977242	977357	977407	977355	-1	supercont1.12	L202_07644	977242	978365	None	8080	1673	37738	No_or_no_constitutive_exon
GTATGTCTCCGCTCCTTGGTATCATGGTGACTGGCTGATGGGTGTGATAGGT	995542	995591	995641	995589	-1	supercont1.12	L202_07652	994322	995779	None	8080	1673	37738	No_or_no_constitutive_exon
AACAGGTGAGCTCGGCATGTCTTTGTGAGCTGTAGCTGACGTTCGGGAAGGT	1011342	1011410	1011292	1011344	1	supercont1.12	L202_07658	1011077	1013070	None	8080	1673	37738	No_or_no_constitutive_exon
AGTATATCCTATACATACCCACCAAACGCCTACAGCTGACATATGGGTAGGA	1025634	1025775	1025584	1025636	1	supercont1.12	L202_07663	1025528	1025775	None	8080	1673	37738	No_or_no_constitutive_exon
CTGTGGGTACCTTTCTTGTTGCGCGGACAAGCATCTGATGGGTGGTTAAGTC	1055243	1055334	1055384	1055332	-1	supercont1.12	L202_07676	1053724	1056332	None	8080	1673	37738	No_or_no_constitutive_exon
TCTTTTCTTGAGGGTGTGTGCGGAGAGGTAGGACTGATGAGTGGGGGTAGCG	1054421	1054497	1054547	1054495	-1	supercont1.12	L202_07676	1053724	1056332	None	8080	1673	37738	No_or_no_constitutive_exon
ACTTTTGGGTTCGTGGGTTTGTGGTTTGGGTAGCGCTGATTTGGGGATAGTG	734	867	684	736	1	supercont1.13	L202_07679	103	867	None	8080	1673	37738	No_or_no_constitutive_exon
GTCGAGTAAGTCCCGAGCTCAATGGCAGATCAAGCTGACGAGTGGGATAGGT	1656	1751	1801	1749	-1	supercont1.13	L202_07680	1269	2284	None	8080	1673	37738	No_or_no_constitutive_exon
CGCCTCTCATCTATAGGAGACTTGGGGGAGTGCTGATAGATGGCGGGTAGAA	15770	15883	15933	15881	-1	supercont1.13	L202_07687	14918	16233	None	8080	1673	37738	No_or_no_constitutive_exon
CCATGGTGCGTCCCCCTACCACTCTTCCCAAGATACTAACACAAGGGTAGGT	15550	15725	15775	15723	-1	supercont1.13	L202_07687	14918	16233	None	8080	1673	37738	No_or_no_constitutive_exon
TTTATTCCCCTCCTTCTTCTTAAAGGAAACCAAGCTGACCCAGGGCACAGGT	17816	18104	17766	17818	1	supercont1.13	L202_07688	16378	18104	None	8080	1673	37738	No_or_no_constitutive_exon
AAGTCAAGTCTTCCTCTATTGAGAGGACAGTTGGACTGACGGGATTGCAGGA	33200	33270	33150	33202	1	supercont1.13	L202_07695	30575	33941	None	8080	1673	37738	No_or_no_constitutive_exon
TATTCCTTTTGTATTTTTAGGGTTGGGAAGAGAGCTGATGGGGATGGTAGAG	37730	37787	37837	37785	-1	supercont1.13	L202_07697	37451	39116	None	8080	1673	37738	No_or_no_constitutive_exon
TGTTTTCTTGGGTTTCTGGGGTGGGGGCTGGGGCTGATGATGGGTTGAAGGG	40696	40824	40646	40698	1	supercont1.13	L202_07698	39518	40824	None	8080	1673	37738	No_or_no_constitutive_exon
CCCTTCCAGTAAAGAGATCAAGGGGGCAGATCTGATGATGGGAAATGCAGCA	49317	49449	49499	49447	-1	supercont1.13	L202_07703	48102	49677	None	8080	1673	37738	No_or_no_constitutive_exon
GTGGTGAGTCTTGCCCACTTTGTGATATTGCTTTAGCTGATATGGGGCAGGT	48403	48528	48578	48526	-1	supercont1.13	L202_07703	48102	49677	None	8080	1673	37738	No_or_no_constitutive_exon
GGGTCTTTTTGTTCGTGACTTTCGAAGGATGGAGCTGATGAGGGTGATAGAT	56543	56614	56664	56612	-1	supercont1.13	L202_07706	54773	57794	None	8080	1673	37738	No_or_no_constitutive_exon
TAAGTACTCTTCTCTGTCGCATGGGGACAAGAGCTGATAGTGGGTGGTAGGG	56161	56234	56284	56232	-1	supercont1.13	L202_07706	54773	57794	None	8080	1673	37738	No_or_no_constitutive_exon
GTAAGTATCCCTTCTTTCTTGTCAAACGGGGGTTCGGCTGATGGGATTAGCG	73876	74361	73826	73878	1	supercont1.13	L202_07711	71246	75367	None	8080	1673	37738	Yes
GTGAGTCTTTTTTCTTGTCGTTAGGTGAGGATGTAAGCTGATGGGTGTAGGA	79672	80005	79622	79674	1	supercont1.13	L202_07714	77687	80747	None	8080	1673	37738	No_or_no_constitutive_exon
GTGAGTCTTCTTCTGTTGTTTGAGGGGAGGTATAGCTGACTTGGGGGTAGAT	87720	89523	89573	89521	-1	supercont1.13	L202_07719	87720	91561	None	8080	1673	37738	No_or_no_constitutive_exon
CAGTCATCTTTATCCCTTTACGAATCCAGCTAACGCGAGGGTAATGATAGCT	106476	106637	106426	106478	1	supercont1.13	L202_07725	104597	107918	None	8080	1673	37738	No_or_no_constitutive_exon
CGGTGAGTCTTCTACCTTTCTCTTGTCGCTCGAAGCTGATGGGACGATAGGC	107905	108896	108946	108894	-1	supercont1.13	L202_07726	107905	111370	None	8080	1673	37738	No_or_no_constitutive_exon
GCGTGAGTTCATTTTCAACTCTATAGTGGCCCGAGCTAACAGGGAGATAGGC	121648	121933	121598	121650	1	supercont1.13	L202_07731	119192	123677	None	8080	1673	37738	No_or_no_constitutive_exon
AAGGCGTAAGTCGTCACACTTCTGTGGGGGTTGGAGCTGATGGGAAGTAGAG	121978	122128	121928	121980	1	supercont1.13	L202_07731	119192	123677	None	8080	1673	37738	No_or_no_constitutive_exon
GTACGTTCCCCCTCCCCCTTGATCAGGGTGAAGCTGACCGGGGGGGTTAGCT	124707	124894	124657	124709	1	supercont1.13	L202_07732	124342	125125	None	8080	1673	37738	No_or_no_constitutive_exon
GTAAGTCCCTCCTCTTCCGAGTTGAGGAACAGGCTGATGGGAAGGTATAGTT	124944	125125	124894	124946	1	supercont1.13	L202_07732	124342	125125	None	8080	1673	37738	No_or_no_constitutive_exon
CTCCTCCTCTTGACTCTGGTGTGAAGGGCAGAAAGCTGACGGGGGGATAGCT	126504	126644	126454	126506	1	supercont1.13	L202_07733	125687	127988	None	8080	1673	37738	No_or_no_constitutive_exon
GTCCAAAAAAGTGGAAGGGAATGAGGCTGATGGGATGGGGGACTGAGTAGAT	127246	127334	127196	127248	1	supercont1.13	L202_07733	125687	127988	None	8080	1673	37738	No_or_no_constitutive_exon
GTCTGTCTCCAGATTCCTTGGCCCGGGGAGCTGATCGATGGGGACAAAAGGT	127404	127528	127354	127406	1	supercont1.13	L202_07733	125687	127988	None	8080	1673	37738	No_or_no_constitutive_exon
GCGTAAGTCTACTTTTCCGTTTGATTGGGCTGAAGCTGACGAGGGGATAGGG	130844	131719	130794	130846	1	supercont1.13	L202_07734	129204	131951	None	8080	1673	37738	No_or_no_constitutive_exon
GGGTTCTGTTTCTTTGTCTTTGGGTGATGAGAGGCTGACGGGGATTGTAGCT	131771	131951	131721	131773	1	supercont1.13	L202_07734	129204	131951	None	8080	1673	37738	No_or_no_constitutive_exon
CCATGTGCATTATGGCATGTTGATTACTCGTGCTGAAGGGCGAAAACCAGCA	133628	133778	133578	133630	1	supercont1.13	L202_07735	132244	134652	None	8080	1673	37738	No_or_no_constitutive_exon
CGTGAGTACTACATCTTGGAAGGGGAAGGGCAGCTGATGGTGGGGTGTAGAC	138079	138110	138160	138108	-1	supercont1.13	L202_07736	136499	138548	None	8080	1673	37738	No_or_no_constitutive_exon
GTTCTTTTTCACGCGGTCGCGTTGTGCGGTGCTGATGGTGGGATGGGAAGAG	137556	137657	137707	137655	-1	supercont1.13	L202_07736	136499	138548	None	8080	1673	37738	No_or_no_constitutive_exon
TTTCGGCATGGTGTTAGAAAAAGGCTGACAACCGTGGGGGGTAATAACAGAC	137102	137235	137285	137233	-1	supercont1.13	L202_07736	136499	138548	None	8080	1673	37738	No_or_no_constitutive_exon
CATGTGGATGAGATTCGGAGGTGGACTAACAAAAAACGGGGGGAAAATAGCC	140088	140318	140038	140090	1	supercont1.13	L202_07737	139000	141121	None	8080	1673	37738	No_or_no_constitutive_exon
TTCATCTGAAGCGTGTGGAATGGGAATGGAGCTGATGGTTTATGGGGTAGTA	140390	140496	140340	140392	1	supercont1.13	L202_07737	139000	141121	None	8080	1673	37738	No_or_no_constitutive_exon
GCTGGCTCGTGATGGTACGATAGAAAATGGAGCTAATGGGAGCGGAATAGGA	207273	207438	207223	207275	1	supercont1.13	L202_07767	207030	209231	None	8080	1673	37738	No_or_no_constitutive_exon
GTCATTCTCCTTTCTCATACGTATGATACAGACTGACGAGAGGGGTGTAGTT	213289	213341	213239	213291	1	supercont1.13	L202_07769	210881	213689	None	8080	1673	37738	No_or_no_constitutive_exon
GTAAGCTCGCTGCTTTGTTCCAAGAAAGAAAGAGCTGACAACGGGTGAAGCT	215316	215376	215266	215318	1	supercont1.13	L202_07771	215023	216725	None	8080	1673	37738	No_or_no_constitutive_exon
TGAGTCGTCAAAGGCGCATGCGCAAGACGACATGACTGACTAGGGACCAGAT	215818	216293	215768	215820	1	supercont1.13	L202_07771	215023	216725	None	8080	1673	37738	No_or_no_constitutive_exon
GAGTATGCCTCTTCTTCCTTCTGGGTGGGACGGGGCTGACTGTGGGGTAGCA	222480	222696	222430	222482	1	supercont1.13	L202_07775	222173	223928	None	8080	1673	37738	No_or_no_constitutive_exon
CCCCTTTCTTGCAACTTGGTGAGGATTTAGAGCTGATGGGAGAATGATAGTG	223130	223396	223080	223132	1	supercont1.13	L202_07775	222173	223928	None	8080	1673	37738	No_or_no_constitutive_exon
AAGGTTAGTCTTGGTTTTCTTACAAGGGTAGTAATGCTGATTGGGGGTAGTA	223443	223928	223393	223445	1	supercont1.13	L202_07775	222173	223928	None	8080	1673	37738	No_or_no_constitutive_exon
GAATCTGAAGGAGGTATTTGGGGACAAAGAACTGATGTGGTTGGGAATAGGT	246638	246713	246588	246640	1	supercont1.13	L202_07788	246195	247213	None	8080	1673	37738	No_or_no_constitutive_exon
CAGTCGGCTCTTTGGACAGGAAGGCTGTGGTGCTGATCTTGTGGGGTTAGGT	247045	247079	246995	247047	1	supercont1.13	L202_07788	246195	247213	None	8080	1673	37738	No_or_no_constitutive_exon
AAGTCGTGTTCAAACCAGTATCTAGACTTGGGCTGATGGAGGGGTGGCAGCG	264878	265026	265076	265024	-1	supercont1.13	L202_07798	264878	267059	None	8080	1673	37738	No_or_no_constitutive_exon
GCAACGGGGCAGATACGTACAGCGGACCGATACTGACATTAATGGGCTAGTA	272232	272294	272344	272292	-1	supercont1.13	L202_07801	271975	272704	None	8080	1673	37738	No_or_no_constitutive_exon
ATGACTATGCGCTGACGGTCATGTTTAGAGGAGTCGCGTTAGCAGGGAAGAA	303440	303521	303390	303442	1	supercont1.13	L202_07815	302719	305503	None	8080	1673	37738	No_or_no_constitutive_exon
TGAGCTTCTTTTGAAGTGTTCAATGGCATGATATCTAACAAAGGGATTAGGT	319129	319333	319079	319131	1	supercont1.13	L202_07824	316641	319333	None	8080	1673	37738	No_or_no_constitutive_exon
GTGTAAGTTTGTTCGATATCAAGTATCTGTCACTGATGACAGGGACATAGCG	326348	326478	326528	326476	-1	supercont1.13	L202_07827	325256	328804	None	8080	1673	37738	No_or_no_constitutive_exon
GGAGTAAGTACCCTTTCAGTCGGGGGAGGTGTAGAGCTGATAGGGTGTAGTC	337389	337474	337524	337472	-1	supercont1.13	L202_07832	336166	338666	None	8080	1673	37738	Yes
TGAGTGATCTCTTGAGAGATTGTGTGCTCGGACGCTGACTCGGGGTGTAGCG	352117	352140	352067	352119	1	supercont1.13	L202_07835	345197	352140	None	8080	1673	37738	No_or_no_constitutive_exon
GTAAGCACGTCAGCCGCGAATGAAAGGGCATATTCGCTGACTGGGAGTAGTC	357631	357694	357581	357633	1	supercont1.13	L202_07838	357546	358567	None	8080	1673	37738	No_or_no_constitutive_exon
ACGTGTGAAGGGAAATGTATGTGGGGAAATTGAACGTGGGGGTATGGCAGGT	385920	386206	385870	385922	1	supercont1.13	L202_07848	385279	386408	None	8080	1673	37738	No_or_no_constitutive_exon
GCTTATTTCTCTGTGAAAAAGAAGAACAGTCACAGAAACCAGGGTAGTAGGG	389578	389655	389705	389653	-1	supercont1.13	L202_07849	386776	390024	None	8080	1673	37738	No_or_no_constitutive_exon
GTGTAGGTGTGGTCGTCCGATCGGTGTACTTTGAGCTGATGGGTGGGTAGTC	398504	398562	398454	398506	1	supercont1.13	L202_07853	396982	400032	None	8080	1673	37738	No_or_no_constitutive_exon
TTCAATTGATCATCCGTCTGAGACGAAGGGGCTGATGGATTGGCGGGAAGGT	399147	399225	399097	399149	1	supercont1.13	L202_07853	396982	400032	None	8080	1673	37738	No_or_no_constitutive_exon
CGTAAGTCAGTCCATTTGCGATGACGGGCCATGCTAAACTTGGGTTGAAGAG	399274	399382	399224	399276	1	supercont1.13	L202_07853	396982	400032	None	8080	1673	37738	No_or_no_constitutive_exon
TGAGTTTTCACTATGTTGTACTGGAGGCAAGGACTCATGTGGTAGGGTAGCG	406104	406250	406054	406106	1	supercont1.13	L202_07858	405242	406376	None	8080	1673	37738	No_or_no_constitutive_exon
AGGAGTAAGTGGTGCAAGTGCAGCGTGGGAACTTGCTTATGGGAATACAGGA	411499	411577	411449	411501	1	supercont1.13	L202_07861	411134	412223	None	8080	1673	37738	No_or_no_constitutive_exon
TCTGGCTCTGGTCAGTCATTTGTTGATCATCGATAGGGTAAAGCTGACAGCA	426143	426520	426093	426145	1	supercont1.13	L202_07867	425011	426520	None	8080	1673	37738	No_or_no_constitutive_exon
TGAGTTGGGACGTCTCGTGGACACAAGGAATGAGCTGATGGGAAGGGTAGTG	427448	427561	427611	427559	-1	supercont1.13	L202_07868	426574	428758	None	8080	1673	37738	Yes
GCCCATATCTCTCAGTCTTTGTGCCGATTACTGACTCCGAGGGCGTGCAGGT	428514	428639	428689	428637	-1	supercont1.13	L202_07868	426574	428758	None	8080	1673	37738	No_or_no_constitutive_exon
TGCTACTCTGGTCCGCAACGTTTGAGGAAGAGGCTGATGGGGGCATGTAGCG	447148	447229	447279	447227	-1	supercont1.13	L202_07875	446154	448398	None	8080	1673	37738	No_or_no_constitutive_exon
CTTCCACTTCCACTTTTCCTTCTCTGCTCCGGTGCTGACATGAAGGGTAGAT	477851	477967	477801	477853	1	supercont1.13	L202_07891	477214	478632	None	8080	1673	37738	Yes
CTACTTGTGCGTACCATCAAGAAAATTGGGATGAAGGCTGACCAGGGCAGGT	487786	488040	487736	487788	1	supercont1.13	L202_07894	487066	489873	None	8080	1673	37738	No_or_no_constitutive_exon
CCCCCCCGCGTTGCTCTTGTTTTAGCGAGAAATACTGATATGGGGCGTAGAC	504712	504852	504662	504714	1	supercont1.13	L202_07900	503584	504852	None	8080	1673	37738	Yes
CGTTACAGAAGGGGTCACGGCAATTCATGACTGACGGGAAGAGTGTGCAGCT	527486	527600	527650	527598	-1	supercont1.13	L202_07908	525940	528628	None	8080	1673	37738	Yes
TGCGTATTCATTAGTGATTGTGCAAGTCAGAGGACTGACAGGCGGGCCAGTT	642666	642918	642968	642916	-1	supercont1.13	L202_07951	642666	654553	None	8080	1673	37738	No_or_no_constitutive_exon
CGTTTGCCCTCAAAACCCGCTCTTTCCTTGTTGGTTGACCGAGGGCACAGAG	725630	725907	725580	725632	1	supercont1.13	L202_07980	725235	726025	None	8080	1673	37738	No_or_no_constitutive_exon
TCAAGATTTCTCTTCTGAAGCGCGGAAGCGATGGCTGATGGGACGTGTAGAT	738516	738996	739046	738994	-1	supercont1.13	L202_07988	738255	739914	None	8080	1673	37738	No_or_no_constitutive_exon
TGTAAGCCTATCTCATTCCCACGTAGGTCCGAGCTGATATTGAGGGCTAGTG	749063	749157	749013	749065	1	supercont1.13	L202_07991	748000	749437	None	8080	1673	37738	No_or_no_constitutive_exon
ATGTCTCTTGATTTTGTGCGAAAATGATTAAAGCTGATTCGGGGATGCAGTG	758030	758204	757980	758032	1	supercont1.13	L202_07995	756230	758204	None	8080	1673	37738	Yes
TATCCCCTCACCGGTTATAATGCTGATGAGTCGATACCGGGGGTAATCAGCT	787707	787844	787894	787842	-1	supercont1.13	L202_08004	787243	789244	None	8080	1673	37738	No_or_no_constitutive_exon
AAGTGATTTGTTTCAGATTGGGCTGGATGGATGCTGATGGATATGGGTAGAA	797292	797374	797242	797294	1	supercont1.13	L202_08008	795451	798617	None	8080	1673	37738	Yes
TAAGTATTTGTTTCGAATGGGGCTGGATGGTTGCTGATGGGTATGGGTAGAA	811900	812020	811850	811902	1	supercont1.13	L202_08014	810495	812020	None	8080	1673	37738	No_or_no_constitutive_exon
TGTGCGTATTGCCTCTGCCTTTTCACCTTTACTGACACCTGATGGGAAAGGG	831001	831070	830951	831003	1	supercont1.13	L202_08023	829690	832680	None	8080	1673	37738	No_or_no_constitutive_exon
GTCTCTTTGTGAAGGAGTGGGAGAGAGACGGTGCTGATGGGAGTGAATAGTG	833302	833377	833427	833375	-1	supercont1.13	L202_08024	833097	834526	None	8080	1673	37738	No_or_no_constitutive_exon
TTCCACCTGCCTATCGAGTGAGAGCCAGAGGCTGACATGGTGGGGGTTAGCC	835271	835457	835507	835455	-1	supercont1.13	L202_08025	835108	836624	None	8080	1673	37738	No_or_no_constitutive_exon
CATGGTAAGCTTACAAGGGTTTTGGCGAGGACTAGGCTGATGGGGAGTAGGC	840237	840941	840187	840239	1	supercont1.13	L202_08026	836860	841526	None	8080	1673	37738	No_or_no_constitutive_exon
TTCCTCTCTTCTGTCTACATTGGTCGTGGAAGCTGACGAGGGATGTGCAGGC	854602	854713	854552	854604	1	supercont1.13	L202_08031	853922	854713	None	8080	1673	37738	No_or_no_constitutive_exon
AGCCTCTCTTCCTCTTTTAGTTAGAGCCAAAGCTAACGGCGTTGGGGTAGTT	867887	868199	868249	868197	-1	supercont1.13	L202_08039	867887	869442	None	8080	1673	37738	No_or_no_constitutive_exon
CCTCGCTCTCCTTGATTGTTGATAAGGCCATGGACTGATTGATTGGGTAGTG	875533	875604	875483	875535	1	supercont1.13	L202_08042	875024	876390	None	8080	1673	37738	No_or_no_constitutive_exon
GGTGAGTTACACGCGTACTTTCTAGTGATTGGAAGCTGACGGGATTGCAGAG	880527	880959	880477	880529	1	supercont1.13	L202_08044	877966	880959	None	8080	1673	37738	Yes
TACGTCCATTCCCCCCATCGATCAGATCATTTATTGACGAAAGGGAACAGAC	881410	881566	881616	881564	-1	supercont1.13	L202_08045	880965	883467	None	8080	1673	37738	No_or_no_constitutive_exon
GTGAGTTGAGTGTCCTCTCTGTGGGTGATCTTGTTGCTAAAAGGGAGTAGGC	895988	896158	896208	896156	-1	supercont1.13	L202_08051	894256	899853	None	8080	1673	37738	No_or_no_constitutive_exon
CTTCGCGGATTCTACGCCACGACATCGATTCGGGGGCTGACTGGGAGTAGCT	925419	925797	925847	925795	-1	supercont1.13	L202_08065	925419	925969	None	8080	1673	37738	No_or_no_constitutive_exon
TCAAGTGAGTCGTTTTATCTACAAGTTGGAGTCGTGCTAAAGGGGTGTAGGA	928204	928387	928154	928206	1	supercont1.13	L202_08067	927525	929454	None	8080	1673	37738	No_or_no_constitutive_exon
CCTCCCATCTTCTCCTTCCATGGCACAAAGCTAATAGGTGAGGGATTTAGAA	928451	928912	928401	928453	1	supercont1.13	L202_08067	927525	929454	None	8080	1673	37738	No_or_no_constitutive_exon
AGGTATGTGATTTTGAGTGAGAGGCTGGTTGGGCTGATGGGAAGGGGTAGGA	930770	930953	930720	930772	1	supercont1.13	L202_08068	930101	931978	None	8080	1673	37738	No_or_no_constitutive_exon
TGGCTTTTACCTCGAGTTTTGGCATCACGAGCTGACATGTGGGGGTGTAGAA	931006	931467	930956	931008	1	supercont1.13	L202_08068	930101	931978	None	8080	1673	37738	No_or_no_constitutive_exon
TAGAGGAAAAAGGAGAAGGAGGAGGGGGCTGATTTTTGGGGGCGGGGTAGAT	934286	934615	934665	934613	-1	supercont1.13	L202_08070	934286	935299	None	8080	1673	37738	No_or_no_constitutive_exon
GTCTTTTCTACATCAACAGTGTTTTGGAGTTGTAGCTGACGGGTTGATAGGC	935647	935782	935832	935780	-1	supercont1.13	L202_08071	935647	936724	None	8080	1673	37738	No_or_no_constitutive_exon
CTCTCCCTTCACCTTGATCGTCTTGTCGGAAGGCTGACTGAATTGGGTAGAC	937896	937970	937846	937898	1	supercont1.13	L202_08072	936906	938395	None	8080	1673	37738	Yes
TTTTTCTCCGTCTTCTTTAGGTTGGGTGGAAAGGGCTGATCGGGTGGTAGTC	946716	946866	946666	946718	1	supercont1.13	L202_08076	946247	947767	None	8080	1673	37738	No_or_no_constitutive_exon
TTCCCCTTGCGTCATTCGGATGGGGATGAATGCTGATGGAAAGGGGAAAGGT	949539	949634	949489	949541	1	supercont1.13	L202_08078	949090	950637	None	8080	1673	37738	No_or_no_constitutive_exon
CCCTCCAAACGCCGAACGACGAAAGGGGTATGGAGCTGATGGAGGGGTAGGC	949691	949770	949641	949693	1	supercont1.13	L202_08078	949090	950637	None	8080	1673	37738	No_or_no_constitutive_exon
GGTATGTCTTGCGTCAAAGGGATAGGGTAAAGGGCTAACGATGGGGGTAGTA	956365	956464	956315	956367	1	supercont1.13	L202_08082	956010	958398	None	8080	1673	37738	No_or_no_constitutive_exon
GTGTGGAGCTATTCGGTGTTTGGTGTAAAGAAAGCTGACGAGGGTTGTAGAC	961144	962959	961094	961146	1	supercont1.13	L202_08083	958836	963238	None	8080	1673	37738	No_or_no_constitutive_exon
CACTAGTATGTCTGTCACTTCGGAAGTGAGATGGGGCTGATGGGACGTAGCT	964164	964281	964331	964279	-1	supercont1.13	L202_08084	963316	965672	None	8080	1673	37738	No_or_no_constitutive_exon
CGTACACCCCTTGTTCTTCCAGAAGGTGGTTTCTGACAATGAGGGTTCAGGA	967787	967979	968029	967977	-1	supercont1.13	L202_08085	967150	968077	None	8080	1673	37738	No_or_no_constitutive_exon
GGATGTGCGTTTGCGCGATTCTGATGACGATGGATCGGGGGAGGATGAAGAT	981358	981544	981308	981360	1	supercont1.13	L202_08091	980955	981544	None	8080	1673	37738	No_or_no_constitutive_exon
ATTGGCGTCGGGGAAAGGGAAGAAGGGTTTGAGCTGATGGGATGGAATAGCT	989145	989346	989396	989344	-1	supercont1.13	L202_08096	988651	991958	None	8080	1673	37738	No_or_no_constitutive_exon
CACACCTATCCTTTTGAGTTGGATGATAGATGTTGACAATGGGGTGTTAGTG	988651	988852	988902	988850	-1	supercont1.13	L202_08096	988651	991958	None	8080	1673	37738	No_or_no_constitutive_exon
CCCCCTCCCCCTCCCACAGACTCCGAGCCCACGCTGACTCTCAGGGATAGTG	4340	4555	4290	4342	1	supercont1.14	L202_08108	4104	5025	None	8080	1673	37738	No_or_no_constitutive_exon
TGTGTCTCTTTCCTTCTCATGATGGTGGATACCGGCTGATGACGGGATAGGT	25609	25712	25762	25710	-1	supercont1.14	L202_08117	23958	25939	None	8080	1673	37738	No_or_no_constitutive_exon
TAGTGAGGGAAGAGTTGATGAGACTGTTGAGCTGACAGTAGGGACGACAGGT	43442	43465	43392	43444	1	supercont1.14	L202_08126	43110	43753	None	8080	1673	37738	No_or_no_constitutive_exon
GTCTCCCCACCTTCTCCTTTCACCGCACATCATACTAATTCAAGGGATAGTT	55688	55903	55638	55690	1	supercont1.14	L202_08133	52547	56839	None	8080	1673	37738	No_or_no_constitutive_exon
GGGGTAATTTGGAAGGGGAGGAAGGGAGAAGGAGGAGGAGGTGCGGGGAGGG	77498	77562	77448	77500	1	supercont1.14	L202_08145	75115	78938	None	8080	1673	37738	No_or_no_constitutive_exon
AGTCTCTGACATCCTCATTGACCAACACATCACTCACCTGTTTGGGGAAGTA	87030	87454	86980	87032	1	supercont1.14	L202_08150	86954	88844	None	8080	1673	37738	No_or_no_constitutive_exon
AGTCACCTTCCTTGAAGTTTCTTCGTCTACACGCTGATTCGGGAGTATAGTC	100046	100191	99996	100048	1	supercont1.14	L202_08155	99901	100847	None	8080	1673	37738	No_or_no_constitutive_exon
CCGTACGCCCTTTTCCCCTTGCTCAAAAACCGAAGCTAACATGTGGGTAGCT	110695	111023	111073	111021	-1	supercont1.14	L202_08161	110435	111539	None	8080	1673	37738	No_or_no_constitutive_exon
TTTGGCTGCCTGAGGCCATAGAGTGGAGGAATGCTGATGAATGGGTGAAGGA	124409	124494	124544	124492	-1	supercont1.14	L202_08167	123867	125041	None	8080	1673	37738	No_or_no_constitutive_exon
TGGTAAGCCCTATCGCTCTTGTGTTTTGGGTGCTGCTAATCGGGGTATAGAT	125836	126565	125786	125838	1	supercont1.14	L202_08168	125174	126565	None	8080	1673	37738	No_or_no_constitutive_exon
CCCATGAAAATGGGAGAGAAGGGGAGTGATAGAGACTGATGGGAAGATAGCC	127339	127650	127289	127341	1	supercont1.14	L202_08169	126857	128020	None	8080	1673	37738	No_or_no_constitutive_exon
TTCTTTCCATGCTTCTTTGTAACCGGGACAAAGCTGATAGGGGGTGGTAGGG	127706	128020	127656	127708	1	supercont1.14	L202_08169	126857	128020	None	8080	1673	37738	No_or_no_constitutive_exon
TTCTTGATGTTCTCGCAGTGGGGTGAGGAAGAACTGATGGTGGGGGTTAGTG	131763	131877	131713	131765	1	supercont1.14	L202_08171	129736	136146	None	8080	1673	37738	No_or_no_constitutive_exon
TGTTGGTAAGTGCGCGACAGGCGGAAATGATGGTAGCTGATGGGGCATAGTT	132715	133039	132665	132717	1	supercont1.14	L202_08171	129736	136146	None	8080	1673	37738	No_or_no_constitutive_exon
TCATTGTCATTAAATCGGCAGAGAGTCTAGCTGACATACTGTGGGTGAAGCC	134472	134610	134422	134474	1	supercont1.14	L202_08171	129736	136146	None	8080	1673	37738	No_or_no_constitutive_exon
AATATCGAACGCCTAGAATACCCTCTCGGGCGCTGATGCCGACGGGCGAGGC	141061	141721	141011	141063	1	supercont1.14	L202_08174	140862	142079	None	8080	1673	37738	No_or_no_constitutive_exon
TCTTCTCCTCCTCCACATGCTTTAGGGAGTGCTACTGACAGGGTAACAAGCT	146625	146792	146842	146790	-1	supercont1.14	L202_08178	145996	147191	None	8080	1673	37738	Yes
TTCCCCCTCCCCGACGGTCACTGACTGATACCATCTGGTTCTGGGAACAGGC	146419	146554	146604	146552	-1	supercont1.14	L202_08178	145996	147191	None	8080	1673	37738	No_or_no_constitutive_exon
TCTTCCCCCTTTCTTCCGTCTTGACCATGAAAACTGATAAGAGGGAGTAGCA	155374	155732	155782	155730	-1	supercont1.14	L202_08183	154595	157228	None	8080	1673	37738	No_or_no_constitutive_exon
CTTCTTTCTTCTCTTTTGTTCTTGGGCGACGGCTGATGAGGGGGGGGCAGAT	154828	154940	154990	154938	-1	supercont1.14	L202_08183	154595	157228	None	8080	1673	37738	No_or_no_constitutive_exon
GAGTCCCCCTTCTTCAGAACGGTGGTGGAAGTGCGCTGAGACTGGGGTAGGA	159587	159772	159537	159589	1	supercont1.14	L202_08184	158859	161129	None	8080	1673	37738	No_or_no_constitutive_exon
CCATTCTTGGCTGGTTTTGGCGTGATGGGTGAGCTGACGGGAGGGGGTAGGT	160235	160315	160185	160237	1	supercont1.14	L202_08184	158859	161129	None	8080	1673	37738	No_or_no_constitutive_exon
GTGTGTGAGTATGATAGCCCTATGCTGCAGCAAAAACTGACAATGGGTAGCT	170847	171000	170797	170849	1	supercont1.14	L202_08188	169656	175722	None	8080	1673	37738	No_or_no_constitutive_exon
GCCCTTCCCCAGTATTGATATACGCATAACTGGCGCTGATGACGGGATAGCA	171594	171739	171544	171596	1	supercont1.14	L202_08188	169656	175722	None	8080	1673	37738	No_or_no_constitutive_exon
CTCGTTTTGTTCGTCGGCGCTTTGAGATGGATATGGCTGTATGGGGTTAGGA	173458	173628	173408	173460	1	supercont1.14	L202_08188	169656	175722	None	8080	1673	37738	No_or_no_constitutive_exon
GTAAGATTCTTGGATCTCCGACCATGCAGGGTGCTGACACGGGTCAACAGAA	175364	175457	175314	175366	1	supercont1.14	L202_08188	169656	175722	None	8080	1673	37738	No_or_no_constitutive_exon
GTGAGTATTCCATTTCTGTATCCGGCGGGACAATGGCTGATGAGGGGTAGAC	178680	179522	179572	179520	-1	supercont1.14	L202_08190	177772	181620	None	8080	1673	37738	No_or_no_constitutive_exon
GGTGAGTCTTTCGAGTATCGTTCGTTGAGCAACTGCTGATGGGTTGGAAGCC	177772	177977	178027	177975	-1	supercont1.14	L202_08190	177772	181620	None	8080	1673	37738	No_or_no_constitutive_exon
TCCACCCCAAATCGCTAGCAAAGCGAGAAGCTAACGAAGGGATATGGCAGAT	199301	199444	199251	199303	1	supercont1.14	L202_08197	199115	200758	None	8080	1673	37738	No_or_no_constitutive_exon
CCCCTTAGCCCCATAAGCATTCGAGGATAAAGCTGACTGAGGTGGGATAGTC	218459	219028	219078	219026	-1	supercont1.14	L202_08207	218459	219512	None	8080	1673	37738	No_or_no_constitutive_exon
AATCTTCACCCCTTGAATATTGGCAAGGAAAGAGCTGACAGGGGTGATAGCG	236330	236464	236514	236462	-1	supercont1.14	L202_08215	235062	236742	None	8080	1673	37738	No_or_no_constitutive_exon
CCTTTCCGTTTTCTGTACCTTGACGAGTGGGGAGCTGATGGGGAGGCTAGAT	236056	236262	236312	236260	-1	supercont1.14	L202_08215	235062	236742	None	8080	1673	37738	No_or_no_constitutive_exon
CTCTTCACGATAACAAAAAGGCAAATGCTGATTGCTGATGGGGCGAACAGAC	235894	235992	236042	235990	-1	supercont1.14	L202_08215	235062	236742	None	8080	1673	37738	No_or_no_constitutive_exon
GTAATTGGTTGGAGGTATTGGAGAAGTGACAAGAGCTGATCGGGGAATAGGG	238855	238974	239024	238972	-1	supercont1.14	L202_08216	237395	239912	None	8080	1673	37738	No_or_no_constitutive_exon
TGTGAGTCTCTGCTTCTGAGGATGTGAAACCTGAGCTGATGGGTGTAAAGAC	247665	247721	247615	247667	1	supercont1.14	L202_08220	246549	248651	None	8080	1673	37738	No_or_no_constitutive_exon
TGGGTAGGTCACATTTAGCCTTCCAGTCGACTTGCTTATCTTGGGAATAGCA	277188	277672	277138	277190	1	supercont1.14	L202_08233	276411	279168	None	8080	1673	37738	No_or_no_constitutive_exon
GCGGGTACGTCCATGTAGCATTCACTATGCCACTGCTGACGGGAGTGTAGAC	284047	284115	284165	284113	-1	supercont1.14	L202_08236	281320	284299	None	8080	1673	37738	No_or_no_constitutive_exon
TGTACGTCTCTCTCATCCATAAAGCATGATCGAGCTGATGAGTGGGAAAGCG	282552	282670	282720	282668	-1	supercont1.14	L202_08236	281320	284299	None	8080	1673	37738	No_or_no_constitutive_exon
GTGAGTCTATCTTGTTTCCCTGTTGGGGGTGAGTACTGATGAGGGGCTAGCC	281968	282030	282080	282028	-1	supercont1.14	L202_08236	281320	284299	None	8080	1673	37738	No_or_no_constitutive_exon
TTACCTTGCCTGAGATATCACCGATCTAGTGCGATACTGACGATGGGCAGGG	281474	281562	281612	281560	-1	supercont1.14	L202_08236	281320	284299	None	8080	1673	37738	No_or_no_constitutive_exon
GTACGTCTTTTGTTACGTGTGGAGGGGTAGGAACTGATACGAGGGAATAGTG	287395	287545	287345	287397	1	supercont1.14	L202_08238	286631	288798	None	8080	1673	37738	No_or_no_constitutive_exon
TGGAAGGTGGGTAGCTCTGATTCATATGGTATTGAGCTGACATGGGGCAGAT	290214	290619	290164	290216	1	supercont1.14	L202_08239	289287	293121	None	8080	1673	37738	Yes
TCATAGTGCTTGTCAGAGTAAGGTCAATGATCTGATTATTGGGACCATAGAC	299721	299772	299671	299723	1	supercont1.14	L202_08243	299083	301495	None	8080	1673	37738	Yes
GTGAGTTTCTGCCTTGCATTGCGCCGTGGGCTGGGCTGACGGGCGTGTAGAA	313589	313780	313830	313778	-1	supercont1.14	L202_08252	313589	316080	None	8080	1673	37738	No_or_no_constitutive_exon
TAGTGGAGTTGGAGTGAAAGAGATGCTGATAAGGTCAATGGGCTGAGTAGAA	340819	340870	340920	340868	-1	supercont1.14	L202_08263	340375	341186	None	8080	1673	37738	No_or_no_constitutive_exon
TGCGGGATTTGGTTAGTCATTTGTGCTGATATGCGTATGCGGGCTGGCAGGT	345408	345485	345358	345410	1	supercont1.14	L202_08265	344835	345567	None	8080	1673	37738	No_or_no_constitutive_exon
CATTGTAAGTACTGCATTTGCTTCTGATGCAGCTGCTGATGTGGGTATAGCG	358490	358768	358818	358766	-1	supercont1.14	L202_08273	358089	360603	None	8080	1673	37738	Yes
AGGTTTGATCTACGAGGTATGGACGAGTGAGCTGACTCTTGGGGGTACAGCA	383921	383982	384032	383980	-1	supercont1.14	L202_08284	382888	384185	None	8080	1673	37738	No_or_no_constitutive_exon
CCGTATGCTAATCATGTGACCGGCAGCTGACTTGCGCGTGTGGGATATAGCT	383149	383544	383594	383542	-1	supercont1.14	L202_08284	382888	384185	None	8080	1673	37738	Yes
GTCCATCTTGAATCGAGAAGTTGATGGTAAAAGTCTGATGGGTGAACCAGGT	414199	414393	414149	414201	1	supercont1.14	L202_08297	412183	414393	None	8080	1673	37738	No_or_no_constitutive_exon
TTTGTGTTATTGTTTCCGTTCAAGCACCAGCCAATGACACGATGGGACAGTC	421761	422236	422286	422234	-1	supercont1.14	L202_08300	421284	423286	None	8080	1673	37738	Yes
CGCAGTGTCTTTCTCCTCTTCTGGGGCTGTGGCTCATGAAACGGGTATAGGT	437102	437197	437052	437104	1	supercont1.14	L202_08307	436775	438984	None	8080	1673	37738	No_or_no_constitutive_exon
AGGTGAGTTTTGCTCAGCATGAACCGAGAAGGGGCTCTGACAGGGAGTAGTG	495943	496089	495893	495945	1	supercont1.14	L202_08331	494947	496884	None	8080	1673	37738	No_or_no_constitutive_exon
TACGTATCGTCCTGTAGATCGCTCGACATTGTCTGACGATAGTCGGGTAGTG	513300	513507	513250	513302	1	supercont1.14	L202_08340	512009	513814	None	8080	1673	37738	No_or_no_constitutive_exon
TCAAGGACAGAAGAAGGCGGGGAAAACGGGAATGCTGATTGGGGTCGCAGAA	514961	515028	515078	515026	-1	supercont1.14	L202_08342	514598	515253	None	8080	1673	37738	No_or_no_constitutive_exon
TGTGAGTATGTTGGGGCGGACGTACAGGGCGGCGACTGACGGATGGGCAGTT	518906	518993	519043	518991	-1	supercont1.14	L202_08344	518103	519459	None	8080	1673	37738	No_or_no_constitutive_exon
AGTACTTTCAATCCGTGCTGGTACTGTACATGCTGACATTGGGTGGACAGAT	545821	545900	545771	545823	1	supercont1.14	L202_08356	545574	546155	None	8080	1673	37738	No_or_no_constitutive_exon
ACTCTGTCGACGTACGTGCTACTGCACCATGATCTGGGCTGACCGAGAAGCT	561832	561909	561782	561834	1	supercont1.14	L202_08363	561622	563106	None	8080	1673	37738	No_or_no_constitutive_exon
AGAGGTATGGTCCACACATGTCGATAGCACGAGTACTGACGAGGGCGTAGAA	563019	563106	562969	563021	1	supercont1.14	L202_08363	561622	563106	None	8080	1673	37738	No_or_no_constitutive_exon
CCGTGAGTCAATCACGCGTGTACCCATGTCAACATTGCTGATGGGTGCAGCC	563708	564011	564061	564009	-1	supercont1.14	L202_08364	563155	564401	None	8080	1673	37738	No_or_no_constitutive_exon
GAAGGTATGTTGTCTTGCCGGTAGCGAGGAGTCTAGACTGACATGGGCAGGT	607447	607466	607516	607464	-1	supercont1.14	L202_08374	606229	608359	None	8080	1673	37738	Yes
TCGAGGTGAGTACTCTTCTATGATTGAGACTGCAAGCTGATAGGGGGTAGGA	634789	636217	636267	636215	-1	supercont1.14	L202_08385	634789	637787	None	8080	1673	37738	No_or_no_constitutive_exon
TGAGTCATGAACGTGTTGAAGTGGTTTTGGCGAGGCTGACATTGGGGTAGGA	637958	638367	638417	638365	-1	supercont1.14	L202_08386	637958	640035	None	8080	1673	37738	No_or_no_constitutive_exon
ATGCGGAGATATAGAGAGTTCGAGCTGACGAGACGATGTGGGCTGAAAAGGG	642019	642459	641969	642021	1	supercont1.14	L202_08387	640206	642459	None	8080	1673	37738	No_or_no_constitutive_exon
TGGGTCTCTTATGCTTACTTTGTTTGATCATAAGCTGATGGGAAGAGTAGCA	644883	644992	645042	644990	-1	supercont1.14	L202_08390	644455	646829	None	8080	1673	37738	No_or_no_constitutive_exon
CCCCTTTTTCACCGTTCCGGACAAGACAAGAAGCTGACAGAGGGATGTAGTC	657813	658211	657763	657815	1	supercont1.14	L202_08398	655347	658211	None	8080	1673	37738	No_or_no_constitutive_exon
TCTTCTCCTTGACAACGTCGGGGAAGCCAATGAGATTGATGGGACTGCAGGA	671308	671382	671432	671380	-1	supercont1.14	L202_08407	669079	672489	None	8080	1673	37738	No_or_no_constitutive_exon
TATCCTCATTTCACTTCAGGGGTGAATCAGTAACTTACCTTCAGGGACAGTT	669832	669982	670032	669980	-1	supercont1.14	L202_08407	669079	672489	None	8080	1673	37738	No_or_no_constitutive_exon
CTTTCCAAACAGGTACTAAGAATGACGAGGCTAAATGCGCGGGGGCGTAGTT	688805	688889	688939	688887	-1	supercont1.14	L202_08414	686894	689920	None	8080	1673	37738	Yes
CCATCGTATATCTTATCTTATCTTTCGACACCTGCTGACTGGGTCGAAAGAA	693192	693335	693142	693194	1	supercont1.14	L202_08415	692872	695529	None	8080	1673	37738	No_or_no_constitutive_exon
GACGTATGTTCCCTACTTTCCATGGTATTCAGAACTGATGAAAAGGGCAGAT	696338	696814	696864	696812	-1	supercont1.14	L202_08416	695729	697899	None	8080	1673	37738	No_or_no_constitutive_exon
TCTTTCTCTGTTTTTGGGGTAGAGTGAGCCGATGCTGACCAAGGGTGTAGTT	695729	695875	695925	695873	-1	supercont1.14	L202_08416	695729	697899	None	8080	1673	37738	No_or_no_constitutive_exon
CGAGGTTTGCGTCTTTGGTGGACGGTGGACAAAAGCTGACTTGGGAATAGCA	704852	705284	705334	705282	-1	supercont1.14	L202_08420	703168	705669	None	8080	1673	37738	No_or_no_constitutive_exon
GTCTGGTGGTGATTGATATGGGGTACTGTGTGCTGATGCTGGGCTGGCAGAT	718841	718862	718791	718843	1	supercont1.14	L202_08425	718181	718862	None	8080	1673	37738	No_or_no_constitutive_exon
ACGTCCCCTCCTCCCCCTCCTCAAAAACAAAGAGCTGACTTGGTGGGTAGGA	745989	746706	746756	746704	-1	supercont1.14	L202_08436	745989	749302	None	8080	1673	37738	No_or_no_constitutive_exon
TCTCTCTTTGAGTGGAAGAGTATGGCGAATAGGGCTGATGGGATGAACAGGT	758615	759091	758565	758617	1	supercont1.14	L202_08441	756137	759091	None	8080	1673	37738	No_or_no_constitutive_exon
CTCTTTCACCTATAAATCCTGAACGTATAAAGCTGACGATGGGGAAAAAGGC	759194	759560	759610	759558	-1	supercont1.14	L202_08442	759194	760307	None	8080	1673	37738	No_or_no_constitutive_exon
ATGTGTTTGTGACTGTGCAAGTGTACGGTGCTGACAAGGATGGGGTGTAGGA	762694	762789	762644	762696	1	supercont1.14	L202_08443	760469	764269	None	8080	1673	37738	No_or_no_constitutive_exon
AAAGTGAAAGGTGAATGTTGGAGAAAGATGGCTGATGGTTTGGGGAATAGAA	762969	763039	762919	762971	1	supercont1.14	L202_08443	760469	764269	None	8080	1673	37738	No_or_no_constitutive_exon
AAGACAAGGAAGGTGATAGAGAAAGGAACAGAGGCTGATCTGGGAAATAGGT	763137	763638	763087	763139	1	supercont1.14	L202_08443	760469	764269	None	8080	1673	37738	No_or_no_constitutive_exon
TCTTTCACGCTTGATGCGAATATGGAAAGGAGGTTGATAGATGGGTGTAGAT	764358	764573	764623	764571	-1	supercont1.14	L202_08444	764358	765245	None	8080	1673	37738	No_or_no_constitutive_exon
TTGGATGTACGTAAGTTTGAATGGAAGTCGAGCTGATGGCGGGATAATAGGA	787212	787329	787162	787214	1	supercont1.14	L202_08452	785184	787523	None	8080	1673	37738	No_or_no_constitutive_exon
CTTCCCTCTCGTTGTATGAGACTTGTTGACTGATGAACTTGGGCGCGTAGGG	800513	800687	800737	800685	-1	supercont1.14	L202_08460	800169	802190	None	8080	1673	37738	No_or_no_constitutive_exon
CGTCCCGCCCTTCTTCCATATGATGAGAGAGGGAGCTGATATGGGAGTAGTG	802749	803037	802699	802751	1	supercont1.14	L202_08461	802331	804546	None	8080	1673	37738	No_or_no_constitutive_exon
CTTTGTTTTGTTTTGTTTTTATCTTGGAGGAGAGCTGATAAAAGGGGCAGAT	806958	807077	806908	806960	1	supercont1.14	L202_08463	806033	808180	None	8080	1673	37738	No_or_no_constitutive_exon
GAATGTGCGTCATCTCCTCCCTCACTCGAGCACGACTGACGAAGGGGTAGCA	809823	810136	809773	809825	1	supercont1.14	L202_08465	809637	810597	None	8080	1673	37738	No_or_no_constitutive_exon
AGTCCCTCTCGCTCTTTATGATATTCATTAACGCTGACGTTTGGGAAAAGAT	813735	813849	813899	813847	-1	supercont1.14	L202_08468	812998	815712	None	8080	1673	37738	No_or_no_constitutive_exon
TCTCATTATTGACCTGTAAGCGAGGGTGAAGGGCTGATGGGTTGGAATAGCC	818988	819084	819134	819082	-1	supercont1.14	L202_08470	817757	820282	None	8080	1673	37738	Yes
ACGTCTGCCCTCTTTCCGTGCCATCTCCGAGCTGATTAGCTGGGGTGCAGAA	820858	820999	821049	820997	-1	supercont1.14	L202_08471	820399	821831	None	8080	1673	37738	No_or_no_constitutive_exon
