# Supplementary material for: Widespread Separation of the Polypyrimidine Tract From 3′ AG by G Tracts in Association With Alternative Exons in Metazoa and Plants
Source: Front Genet. 2019 Jan 14;9:741. doi: 10.3389/fgene.2018.00741 (PMC6339879; doi:10.3389/fgene.2018.00741)
Supplement: DATA FILE S1 — Sequences of REPAG 3′ SS from each species of fungi. [file Data_Sheet_1.zip › Supplementary data 1/Fungi_Release38_phialophora_attae.txt]

REPA_GGG_Sequence	Exon_Start	Exon_End	Pos_-50	Pos_+2	Strand	Chromosome	GeneID	Gene_Start	Gene_End	Gene_Name	Number_of_REPAs	Number_of_REPAs_has_GGG	Number_of_Intron(Intra_genic_Region)	Upstream_Constitutive_Exon
TCGAGAAGGTCGATGTTATAGGGGAGAATCATGCTGACAACTGGGAACAGGA	110284	110411	110234	110286	1	Contig1	AB675_276	109717	110411	None	2981	266	15143	No_constitutive_exon_found_in_species
TCTGTCTGGATTAGATCTGTCGAGAAGGATGACCTCATCCGATGGGACAGCG	183653	184466	183603	183655	1	Contig1	AB675_307	182846	184466	None	2981	266	15143	No_constitutive_exon_found_in_species
TTGTGAGTATTTGCCGTCAAAGCCAAGTATCAGATACTAACGGGCGACAGAC	304347	305996	304297	304349	1	Contig1	AB675_352	304219	306640	None	2981	266	15143	No_constitutive_exon_found_in_species
AGCATCCTTGTCACTATCGAAATGACCTAACGCAACGCACTGGGAACCAGAA	649485	651051	649435	649487	1	Contig1	AB675_470	649280	651051	None	2981	266	15143	No_constitutive_exon_found_in_species
GTCGGCCTCGTCAAAGCATGAGTTTAACGTCAGGAAGTTGGGAATCCAAGAT	861785	863108	861735	861787	1	Contig1	AB675_553	858736	863108	None	2981	266	15143	No_constitutive_exon_found_in_species
TGTATGTATATGATGGGAGATGCATGTCGACACTGCTGACGGGAGTACAGCT	890418	890939	890989	890937	-1	Contig1	AB675_565	889226	898205	None	2981	266	15143	No_constitutive_exon_found_in_species
AGGTGAGACCATGGTTTATGAGCTTCTGCACCCATGCTGACAGGGCATAGGC	959647	959781	959597	959649	1	Contig1	AB675_593	958126	960344	None	2981	266	15143	No_constitutive_exon_found_in_species
CAACGGGAAGCCTCCGGGACAATCAGAGTCAGCTTGGGTGCGATGAGTAGCC	1074107	1075203	1074057	1074109	1	Contig1	AB675_636	1072774	1075203	None	2981	266	15143	No_constitutive_exon_found_in_species
TCTCGGTTCTGATTATTGCCGATAGATAGTCATACTGACAGGGGCAATAGGA	1180134	1180719	1180084	1180136	1	Contig1	AB675_680	1179859	1181450	None	2981	266	15143	No_constitutive_exon_found_in_species
AGTGAGTATACAAAGCACGGGATCGCACAAGGTACTGATCACAGGGGCAGAA	1239872	1239887	1239822	1239874	1	Contig1	AB675_705	1239247	1239887	None	2981	266	15143	No_constitutive_exon_found_in_species
GAGTTCACGCTTTGCGGAATCTACGCAGGATACGCTAACAATGGGCACAGCT	1275186	1275474	1275136	1275188	1	Contig1	AB675_717	1274254	1275851	None	2981	266	15143	No_constitutive_exon_found_in_species
GCGTAAGGATGGCAGCAATCAGTTGGAACGGAAGGAATACAGGGCCGCAGAT	1282281	1282429	1282479	1282427	-1	Contig1	AB675_719	1281172	1282544	None	2981	266	15143	No_constitutive_exon_found_in_species
TAGGTTGCTGCGTGCTAGGTCCCATTCGTTGGCTGACATGAATCAGGGAGCA	1288386	1288562	1288336	1288388	1	Contig1	AB675_721	1287682	1289746	None	2981	266	15143	No_constitutive_exon_found_in_species
CCTTCCATTAAGAATGTCCACTAGTGTTGCGAGACTGACGGGTGCGACAGTA	1323852	1323906	1323956	1323904	-1	Contig1	AB675_736	1323852	1325227	None	2981	266	15143	No_constitutive_exon_found_in_species
ATGGGGAGTGGAGCCTTGTGTGACCAGGGAGGACTTGTTGACGGGTAAAGTT	1340865	1341308	1340815	1340867	1	Contig1	AB675_743	1339465	1341308	None	2981	266	15143	No_constitutive_exon_found_in_species
GTATGGTCAGAAAAGATTCATTTCCGATGAGCTTCGTTTTGACGGGATAGAT	1437729	1438880	1438930	1438878	-1	Contig1	AB675_780	1437729	1439081	None	2981	266	15143	No_constitutive_exon_found_in_species
GACGTGAGTCTCCCGAACACTGCGCATGGAGACAGCCTGATGGGATATAGTC	1459438	1460704	1459388	1459440	1	Contig1	AB675_790	1459327	1462830	None	2981	266	15143	No_constitutive_exon_found_in_species
GTATGCCACCTCCGCGGAAGACGAGGCAAGAAGAATTGACCGGAGGGTAGGA	1473330	1473375	1473280	1473332	1	Contig1	AB675_795	1473162	1475235	None	2981	266	15143	No_constitutive_exon_found_in_species
ATTCGTGAGTCTGAGTCCAAACTAATAATGCTACTGCTTATGGGTGACAGAA	1493815	1494527	1493765	1493817	1	Contig1	AB675_802	1493193	1494527	None	2981	266	15143	No_constitutive_exon_found_in_species
TTGCCTTTTCTTTCTTTCTCTGGCTCTGGCGCTGTTTCTGACGGGCGCAGCC	1728134	1728405	1728084	1728136	1	Contig1	AB675_901	1727592	1728534	None	2981	266	15143	No_constitutive_exon_found_in_species
GTGCTCCTGATGATTCTATGCAAGCGGAAAGGCTGACACGGGGGTGGCAGGA	230206	230231	230156	230208	1	Contig2	AB675_2374	229618	230231	None	2981	266	15143	No_constitutive_exon_found_in_species
TCAATTCACACGAAGCAAAACGTTAAGCTGATGTACATCAACGGGGACAGGA	236423	237044	237094	237042	-1	Contig2	AB675_2377	236423	237995	None	2981	266	15143	No_constitutive_exon_found_in_species
AAGGTGAATGTTGAGCTTCGAATGTGTCACGAGCTGCCGGATGACGGGAGCG	240907	241586	241636	241584	-1	Contig2	AB675_2379	240907	242103	None	2981	266	15143	No_constitutive_exon_found_in_species
GGCCTACGTGCGGAATGTCACAAGAGCATATCACTAACGGGAAACAACAGTG	468205	468356	468406	468354	-1	Contig2	AB675_2475	468087	468583	None	2981	266	15143	No_constitutive_exon_found_in_species
CGTGCTGCCACCGTTTCATTTGTTCGAGCCGAGCGTTGACGGGTTGACAGCG	473551	473953	474003	473951	-1	Contig2	AB675_2478	473551	475252	None	2981	266	15143	No_constitutive_exon_found_in_species
TCCCTGCTCAGGGTCTTCCCGATACAAGTTCAGGCTGACGGGTGCAATAGAA	479500	479677	479727	479675	-1	Contig2	AB675_2480	477864	480006	None	2981	266	15143	No_constitutive_exon_found_in_species
GACTTTTGGGGCAAGAGCATGCGTACTGACCGGTGGTCGCGGGAGAGTAGTA	557378	557531	557328	557380	1	Contig2	AB675_2511	557008	557531	None	2981	266	15143	No_constitutive_exon_found_in_species
TGCTGCTTGTCGTGGACCTACGGGTATGAGGCAAGACTGACGGGAAGTAGCA	703068	703273	703323	703271	-1	Contig2	AB675_2568	703068	703924	None	2981	266	15143	No_constitutive_exon_found_in_species
CGATCCTCCGGTCCTGCCAGCTCCAGATGTGTGTTACTGACGAGGGTTAGCC	830553	831240	831290	831238	-1	Contig2	AB675_2624	830022	831640	None	2981	266	15143	No_constitutive_exon_found_in_species
CGGGAACGCTCCCGAAGCCGCAACCGATCTGACTACTACGATCAGGGCAGGG	1147966	1148339	1148389	1148337	-1	Contig2	AB675_2737	1146752	1150011	None	2981	266	15143	No_constitutive_exon_found_in_species
TTCATTCCTGTGACTCGAGAGTGTGACATCAGCAAGCTGACAGGGCGCAGGT	1146752	1147531	1147581	1147529	-1	Contig2	AB675_2737	1146752	1150011	None	2981	266	15143	No_constitutive_exon_found_in_species
TTTGACCATTGTTCAGGCACTGTTCGCCTCGCTGACAATGATGCCGGGAGCT	1243876	1246103	1246153	1246101	-1	Contig2	AB675_2773	1243876	1246590	None	2981	266	15143	No_constitutive_exon_found_in_species
TGGGGCTCCCGTCTCGATTCAACAGCGAGATGTGGCTGACTGGGCAATAGAC	1355928	1357239	1357289	1357237	-1	Contig2	AB675_2817	1355928	1357356	None	2981	266	15143	No_constitutive_exon_found_in_species
CGACGGTAAGTGGCTGCTGGTCTACAATGGAATGACGACAGGGCGCGCAGGC	1444949	1445161	1444899	1444951	1	Contig2	AB675_2848	1443782	1445291	None	2981	266	15143	No_constitutive_exon_found_in_species
GCACTGCTCGTATAGCCACATTGGTCGCGAAGCTGACAGTAGGGCAAAAGCG	1523737	1523827	1523877	1523825	-1	Contig2	AB675_2875	1523737	1524003	None	2981	266	15143	No_constitutive_exon_found_in_species
CGTATGGCTCTATAACCCTCCCATTTGGCTCTCGCTAACAGGGGTGGAAGAA	499234	499807	499184	499236	1	Contig3	AB675_8441	499097	500771	None	2981	266	15143	No_constitutive_exon_found_in_species
TCGATTCTGATACCTGTCCGTTCCCGGGTTTTGCTGGCTTGGCGGGGTAGAG	668504	668738	668788	668736	-1	Contig3	AB675_8517	668504	668989	None	2981	266	15143	No_constitutive_exon_found_in_species
TGGAGCGTGAGTGGTAATGAGCAGCCAAGATGCTCACGTGGGTGGCACAGCG	696289	696531	696239	696291	1	Contig3	AB675_8529	696214	697929	None	2981	266	15143	No_constitutive_exon_found_in_species
CAAGCTTCGGTTCCACCAACGCTTAGCAGTACTGACATCTTGGGCAACAGGG	867423	868258	867373	867425	1	Contig3	AB675_8595	867262	869027	None	2981	266	15143	No_constitutive_exon_found_in_species
TCTCCTGTGTCAATATGCTAAGGCGAATCCAAGTCTGTGGGAGTATGGAGCG	872477	872937	872427	872479	1	Contig3	AB675_8598	872376	872937	None	2981	266	15143	No_constitutive_exon_found_in_species
AAGTAAGTCGACTGCACCCGAAATCATGTTCAGGCTAACTCGATGGGCAGTG	979277	980031	979227	979279	1	Contig3	AB675_8638	978348	980031	None	2981	266	15143	No_constitutive_exon_found_in_species
AGGTCAGTTGATGTGATGCCTGGCATGCCGACCTTACTGACAGGGCACAGCG	1363843	1363970	1364020	1363968	-1	Contig3	AB675_8785	1361511	1364654	None	2981	266	15143	No_constitutive_exon_found_in_species
ATCCGACTCTGTACATTCTCACACTTGGCCCACTGCTGGGAATGAGGCAGTC	1393541	1394672	1393491	1393543	1	Contig3	AB675_8798	1393098	1394672	None	2981	266	15143	No_constitutive_exon_found_in_species
CACTGCGCAGAGTGATGCAGCGCAGCCAGAATGCTGACGGGCAATGACAGGC	226251	226444	226494	226442	-1	Contig4	AB675_6177	224531	226786	None	2981	266	15143	No_constitutive_exon_found_in_species
GTAAGTGGAACGAGATGTGTCGGTATTGAGTATTCGCTAATCGGGGATAGAT	765772	766267	765722	765774	1	Contig4	AB675_6396	765497	766267	None	2981	266	15143	No_constitutive_exon_found_in_species
CACCAGCCTCTTCACCACGGGGATGAGCACGCTGGGCCCACAAATGGGAGCA	877167	877693	877117	877169	1	Contig4	AB675_6443	873932	877693	None	2981	266	15143	No_constitutive_exon_found_in_species
CTCATAAACGTTCGCTGATTTCGTCCATCGTCTGACGTGCGGGTTCGAAGGC	1061289	1061516	1061566	1061514	-1	Contig4	AB675_6517	1060613	1061858	None	2981	266	15143	No_constitutive_exon_found_in_species
TCCATCGTTTCTATGCGAGGTCGTGTGCTGACGAGTGTCTGGGGATTCAGAG	1098674	1098743	1098793	1098741	-1	Contig4	AB675_6535	1097914	1100136	None	2981	266	15143	No_constitutive_exon_found_in_species
GTAAAGTGGGGCAAGCCGAAGCCGCTTGATAATACTGATCGGGATCAGAGGA	1334464	1334644	1334414	1334466	1	Contig4	AB675_6621	1333517	1334644	None	2981	266	15143	No_constitutive_exon_found_in_species
TAAGCTTGGAGCAAATTCGCACGACTTTAAAGATGCTGACGAGGGAATAGGT	1372234	1372332	1372184	1372236	1	Contig4	AB675_6638	1372143	1373790	None	2981	266	15143	No_constitutive_exon_found_in_species
AAGGCTTGAGGATCCAGGCACTGCTGTCGCCAGGCACTGACGGGCGATAGAT	42854	43100	43150	43098	-1	Contig5	AB675_6661	42298	43662	None	2981	266	15143	No_constitutive_exon_found_in_species
TGTAACCTCAAGCAAACTCCGCTGTCACTACCTTACTGACGTGGGTATAGGT	350534	350627	350677	350625	-1	Contig5	AB675_6783	348865	351123	None	2981	266	15143	No_constitutive_exon_found_in_species
AGTCGCTACCCGCAGAGCCATATCATTGCGGCTACTGCCTGGGAATGAAGGA	743011	743313	743363	743311	-1	Contig5	AB675_6937	742328	744473	None	2981	266	15143	No_constitutive_exon_found_in_species
GATCAGTGACCGATCGACGGTTGTCGCTTGATTCTGATAGGGATTGGCAGAT	805819	806674	805769	805821	1	Contig5	AB675_6961	802238	806674	None	2981	266	15143	No_constitutive_exon_found_in_species
GAATCTCAGTGTTTGCTGAGGTGCCTGATTTCGTGTTCCCGTTGGGCGAGAC	874760	874961	874710	874762	1	Contig5	AB675_6986	873055	874961	None	2981	266	15143	No_constitutive_exon_found_in_species
AGGTTACGCAGATGATTCAGATGGGTTCATAATTTGCTGACGATGGGCAGAG	1008464	1008740	1008790	1008738	-1	Contig5	AB675_7046	1007974	1009817	None	2981	266	15143	No_constitutive_exon_found_in_species
GGCAAATGCCTCGACCCCAAGATTGTTGTATACACATTCTACGGGTACAGCG	1042530	1043214	1043264	1043212	-1	Contig5	AB675_7061	1042530	1043865	None	2981	266	15143	No_constitutive_exon_found_in_species
ACGGTCTGGCGGATGGGCTTTCCAGAGCTGCGTTGGCCAAGGGGCACTAGAA	1129037	1129172	1129222	1129170	-1	Contig5	AB675_7095	1129037	1130446	None	2981	266	15143	No_constitutive_exon_found_in_species
TAAGTGCCTGGACAATACACGATCGGAACACCCACTAACATACAGGGCAGCT	1187105	1187386	1187436	1187384	-1	Contig5	AB675_7122	1187105	1191826	None	2981	266	15143	No_constitutive_exon_found_in_species
ATGCTTTCCTCAGATACGAGACGCAGCGACGAGTCTGATGAGGGAGACAGAT	114032	114151	114201	114149	-1	Contig6	AB675_1758	111832	114404	None	2981	266	15143	No_constitutive_exon_found_in_species
TGCCGCCCGGGCGTAGCCCTCCAGAACACTCGAGCTAATGCGTGGGACAGGT	165371	165615	165321	165373	1	Contig6	AB675_1776	164941	165811	None	2981	266	15143	No_constitutive_exon_found_in_species
GAAGGTGAGTCATACCATCTCGGACTGAATCTGGCTGACAACATGGGCAGCA	173544	173803	173494	173546	1	Contig6	AB675_1780	173198	178592	None	2981	266	15143	No_constitutive_exon_found_in_species
ATGATAAACAATGAGGGTGTGTGTACATAGAGAGAAACTGACGGGAGCAGTA	426077	426150	426027	426079	1	Contig6	AB675_1884	425838	427415	None	2981	266	15143	No_constitutive_exon_found_in_species
ACAACGGTAGCGTCCGCATCCGTTTGAGGAACAGCGCTGATGGGAGACAGGC	469799	470701	470751	470699	-1	Contig6	AB675_1903	469799	471463	None	2981	266	15143	No_constitutive_exon_found_in_species
CCTGGCGCTGGACACATGCACGGATTCCAGCATCAGGCTGGTGGGCGCAGGG	735269	735632	735219	735271	1	Contig6	AB675_1997	727942	735632	None	2981	266	15143	No_constitutive_exon_found_in_species
TAACAAAGCCCTAAATGTCCAGCACGTCTCCTGCTAAGCGTTAGGGACAGCG	736087	737219	737269	737217	-1	Contig6	AB675_1998	736087	737351	None	2981	266	15143	No_constitutive_exon_found_in_species
CCAACACTGGTAGCTCTGACAGACCTGGCTAAGAAGCTCGAGGGTGCCAGGC	860737	863281	860687	860739	1	Contig6	AB675_2045	853236	863359	None	2981	266	15143	No_constitutive_exon_found_in_species
ATACTCATACTGCTCACGACCGAAATCAGACAGCTAAATTGAGGGTTCAGTT	875312	875499	875262	875314	1	Contig6	AB675_2051	875170	875899	None	2981	266	15143	No_constitutive_exon_found_in_species
TACGTCATATGCTCTATCTGTGCGATGTAATGTGTTTGACGGGCAGACAGGG	879829	880003	879779	879831	1	Contig6	AB675_2053	879667	880478	None	2981	266	15143	No_constitutive_exon_found_in_species
AGTGTTAAGCCACATATCTGCCGACAATGACCACTAACGGGGAATAACAGAT	78913	79549	78863	78915	1	Contig7	AB675_9491	78185	79549	None	2981	266	15143	No_constitutive_exon_found_in_species
TCACGTGCTCACTTTTCTCACTACGAACAATGCTGACTTGGGGTGAACAGTT	92894	93371	92844	92896	1	Contig7	AB675_9496	92295	93457	None	2981	266	15143	No_constitutive_exon_found_in_species
GCCTCGTGAGTCTAACCGGTTCCTGTCGGAGCCACTCTAACAGGGCGCAGTC	381730	382151	381680	381732	1	Contig7	AB675_9615	381174	382793	None	2981	266	15143	No_constitutive_exon_found_in_species
GGCATAGAAGGGAAGCTTGGAGGTACGCTGGGGGTGCTGACGGGTGTGAGTA	383981	384071	383931	383983	1	Contig7	AB675_9616	382991	384071	None	2981	266	15143	No_constitutive_exon_found_in_species
GCTGCGTCCGTCTCTCGCACAAGGACATCACCTTCCGGACCGGGGATCAGAG	437766	438662	438712	438660	-1	Contig7	AB675_9638	437766	439115	None	2981	266	15143	No_constitutive_exon_found_in_species
CTATGCTTGTATCGCTGCCGAATGCATGGCATGCTGATCGCACCGGGGAGCG	478223	478332	478382	478330	-1	Contig7	AB675_9655	477759	479457	None	2981	266	15143	No_constitutive_exon_found_in_species
CTCTGGGTGAGGAGCTGTCGAACTACCCGCTCTCACCACGACTGGGCAAGAT	682437	683342	682387	682439	1	Contig7	AB675_9730	679573	683449	None	2981	266	15143	No_constitutive_exon_found_in_species
GTATGTTCTGATTCCAGGAATGCTATTGTTTGTAGCTGAGTGGGCGACAGGA	708197	708226	708276	708224	-1	Contig7	AB675_9739	706716	708305	None	2981	266	15143	No_constitutive_exon_found_in_species
TCTGACCTTTGCAGTGTTCTCAGATGGTTTTAGAGACTGACTGAGGGCAGAA	708049	708074	708124	708072	-1	Contig7	AB675_9739	706716	708305	None	2981	266	15143	No_constitutive_exon_found_in_species
GCCGATATTATCGCTTACAGAGTGCTCTACTCATCACACCGACGGGAAAGTC	709783	713343	709733	709785	1	Contig7	AB675_9740	708714	713343	None	2981	266	15143	No_constitutive_exon_found_in_species
GTCAATGCTTACAGTCTGTGGCTGAGCGATACGAACACACAAACGGGGAGAT	867611	868292	868342	868290	-1	Contig7	AB675_9797	867611	868972	None	2981	266	15143	No_constitutive_exon_found_in_species
GTGTGGAGGTCACAGGGGCGTTCATGTGGTCGTTCGCAGACAACTGGGAGTT	982376	982496	982326	982378	1	Contig7	AB675_9844	980589	982496	None	2981	266	15143	No_constitutive_exon_found_in_species
TTAGTATGTCTGAATCCGTGTCCTACCTACGACAGACTGACGAGGGATAGTT	3834	4037	3784	3836	1	Contig8	AB675_5280	3298	4966	None	2981	266	15143	No_constitutive_exon_found_in_species
GTATGTTGCTCGCGTTTTCTGATATGGACTCGGTCTAATATGCAGGGAAGAA	58684	58858	58634	58686	1	Contig8	AB675_5303	58458	60263	None	2981	266	15143	No_constitutive_exon_found_in_species
TTCGCCGGGGCTTTCGAGAGGGAAGCCGAAGTGATGCTAATTGGGAACAGGA	70559	70632	70682	70630	-1	Contig8	AB675_5309	70238	73575	None	2981	266	15143	No_constitutive_exon_found_in_species
GGACGGGATACATTGTGATGAGAAAGGAAATGTGTATGCTGGCACGGGAGAT	262943	263118	262893	262945	1	Contig8	AB675_5386	261612	263118	None	2981	266	15143	No_constitutive_exon_found_in_species
TTTGTCATGTCCGTGGAACACTATTGTGGTAGGTGCTGACAATTGGGCAGGG	339030	339991	338980	339032	1	Contig8	AB675_5421	338026	340915	None	2981	266	15143	No_constitutive_exon_found_in_species
TCTGCTCCTCTCATCTGTCTTTGGTTCAGTCAACTGATGAATCGGGACAGGT	573286	573373	573423	573371	-1	Contig8	AB675_5521	573286	574107	None	2981	266	15143	No_constitutive_exon_found_in_species
TATGTCGTGCCCTGTGAACGAGATAAGCTGACACGTTTGGGGAATGGTAGGC	900344	900468	900294	900346	1	Contig8	AB675_5636	899701	900468	None	2981	266	15143	No_constitutive_exon_found_in_species
GTATGTTTCCGCATTCATGGTCAAGGGAGGTAGACTGACAGGATGGGCAGGA	1002329	1002399	1002279	1002331	1	Contig8	AB675_5677	1002028	1004563	None	2981	266	15143	No_constitutive_exon_found_in_species
GGAACAAGGCCGCGAAGTATCTCGAGAAGTTGTTTGCGAGCAGGGATTAGGT	806	995	756	808	1	Contig9	AB675_8986	401	995	None	2981	266	15143	No_constitutive_exon_found_in_species
GGTAAGCGGCTTTCACGACAATATCTTCAGTACGATTCTGACCGGGACAGGT	13292	13701	13751	13699	-1	Contig9	AB675_8992	12014	14045	None	2981	266	15143	No_constitutive_exon_found_in_species
TGAGTACTTCTGTGTTTTCTAGAGAAAGGTTTTGCTAATGTGTGGGATAGGG	42942	42959	42892	42944	1	Contig9	AB675_9007	41488	42959	None	2981	266	15143	No_constitutive_exon_found_in_species
GGTTTGTCAAGTCCGCAGCCTCCTCCTACCGTCGCTGATCCAGTGGGCAGAC	78066	78134	78016	78068	1	Contig9	AB675_9021	77274	78586	None	2981	266	15143	No_constitutive_exon_found_in_species
GACGTATGCGTGCAACAAGTCGAACATGGCATGCTGTTGAATGTGGGCAGTC	331507	331697	331747	331695	-1	Contig9	AB675_9134	330393	332341	None	2981	266	15143	No_constitutive_exon_found_in_species
GTTCGTCGCCTACATGCCATGTATGTTCACAAGACTGACACCAGGGTGAGGA	342617	343000	343050	342998	-1	Contig9	AB675_9139	341313	343159	None	2981	266	15143	No_constitutive_exon_found_in_species
ACCGGATATGCACGATCAACATGATATCGCTTGCTAATGATGGGTGGCAGCT	426582	426610	426532	426584	1	Contig9	AB675_9172	426493	428918	None	2981	266	15143	No_constitutive_exon_found_in_species
GTGGGTCTTCCTGCAGAAGTCCCTCACGTTTCCGATGCTGACGGGAACAGTA	484677	485197	484627	484679	1	Contig9	AB675_9194	484266	485197	None	2981	266	15143	No_constitutive_exon_found_in_species
TCGACCTTGATGGCTTCTATGCTACCGTCGCCTGGGACTGACGGGTCAAGCG	650717	650897	650667	650719	1	Contig9	AB675_9267	649702	652890	None	2981	266	15143	No_constitutive_exon_found_in_species
TGCGCACTGACATTGCCGTGCCCATCCTTCTGGACTCCGTGGGTGGAAAGGC	806604	807114	806554	806606	1	Contig9	AB675_9323	806272	807114	None	2981	266	15143	No_constitutive_exon_found_in_species
GTGGGACTGTGTGCTGATGAGTGAACGCTGACGCAGTGTGGGTAATGTAGAT	934725	937815	937865	937813	-1	Contig9	AB675_9376	934725	938237	None	2981	266	15143	No_constitutive_exon_found_in_species
GTGCTCGAGGCTCTTGCCAGTGTTGGGCTATACTCATCATGGGGAAATAGCA	58692	58792	58642	58694	1	Contig10	AB675_7858	58365	61920	None	2981	266	15143	No_constitutive_exon_found_in_species
TTGGGTACGTTCTCAGTCCATGATCCACTGCTTTGCTGACTGAGGGTTAGTC	61835	61920	61785	61837	1	Contig10	AB675_7858	58365	61920	None	2981	266	15143	No_constitutive_exon_found_in_species
GTGGTCCCAGAAAATGGTGTGTCATTTGCGGCATCCGCTAACAGGGCCAGTC	248481	249089	249139	249087	-1	Contig10	AB675_7929	248237	249333	None	2981	266	15143	No_constitutive_exon_found_in_species
GGGTGGCCCCGATGGGCCTTTCTATGAGTGACTGACTGACAGGGGACCAGGT	393829	393943	393779	393831	1	Contig10	AB675_7982	393382	395432	None	2981	266	15143	No_constitutive_exon_found_in_species
ACTAACAGTGAGTGCTGCAGAGGCCACCTGAATGATTCTGACCGTGGGAGAT	446851	447226	446801	446853	1	Contig10	AB675_8003	445838	447434	None	2981	266	15143	No_constitutive_exon_found_in_species
CGATGCAGGCGCAACTGCGAACGTTGTACATGTGGCTTTGGGGACAACAGAA	451031	451082	451132	451080	-1	Contig10	AB675_8006	451031	452100	None	2981	266	15143	No_constitutive_exon_found_in_species
CGCACACTGTACTACCCGAGGTAAGGACAAAAGACTGACCAAAGGGGTAGAT	471354	472048	472098	472046	-1	Contig10	AB675_8014	471354	472793	None	2981	266	15143	No_constitutive_exon_found_in_species
TCCCTAGGCCTTACCTTGTGTTGACTCAAGTGAGTATTGACAGGGACAAGGT	579126	579317	579367	579315	-1	Contig10	AB675_8059	578901	579519	None	2981	266	15143	No_constitutive_exon_found_in_species
ATGAAGGCACTGGCTATATTCATGAGATAGGTTCTGGAGCTGAGGGAAAGGC	657360	657594	657644	657592	-1	Contig10	AB675_8087	656747	657822	None	2981	266	15143	No_constitutive_exon_found_in_species
AATGACTTGCGACCGAGAAGCTGCTGGCTCTGATCAACATTGGGAATCAGTT	675964	676735	675914	675966	1	Contig10	AB675_8096	675840	676735	None	2981	266	15143	No_constitutive_exon_found_in_species
GGTGAGAAGATGCAGAAGATCAATGAGGTGGCTGCTAAGAGTCAGGGCAGCT	719679	719790	719629	719681	1	Contig10	AB675_8114	719333	720383	None	2981	266	15143	No_constitutive_exon_found_in_species
AGTCTTAATAACTGTCATACGTGCCTAGCATTTACTCAACTGGGCAATAGGC	807536	807743	807486	807538	1	Contig10	AB675_8153	806888	812093	None	2981	266	15143	No_constitutive_exon_found_in_species
TATGTGAGTTCTGTTACAAACATTCCGCAGGCTGGTCTGACCGGGAGTAGGG	904884	905005	905055	905003	-1	Contig10	AB675_8193	904884	906415	None	2981	266	15143	No_constitutive_exon_found_in_species
AAGTCGGCGCGTGTCGAAGGCCAGGGACAAAAACTAATGCGGGTGACCAGTA	935594	935636	935544	935596	1	Contig10	AB675_8205	935425	937143	None	2981	266	15143	No_constitutive_exon_found_in_species
TCTCCGGAGGTGTATGTGTACTCGTGAAAGTACTGACTTGGGCTGAACAGAT	225825	226091	225775	225827	1	Contig11	AB675_10613	224980	226091	None	2981	266	15143	No_constitutive_exon_found_in_species
GTAAGGAGGGCACGATTCTGGCGCGGTTGTGGAGGGAGACTGCACGGGAGAT	546520	547237	546470	546522	1	Contig11	AB675_10739	546242	547237	None	2981	266	15143	No_constitutive_exon_found_in_species
TCCTTCGGCTACCCCAAAACCACCGTCTTTCAGGCTTCCTCGAGGGCCAGGA	580681	580876	580926	580874	-1	Contig11	AB675_10750	580681	582085	None	2981	266	15143	No_constitutive_exon_found_in_species
AGGAAATCAACCGAGCACCCTTCGAGTCTAAGCAAACTCCAATTGGGCAGCC	883545	884488	883495	883547	1	Contig11	AB675_10876	880440	884869	None	2981	266	15143	No_constitutive_exon_found_in_species
GTGAGCAAGATCAGAAGAGTCAGTGGAGGGCTAGCTGACGGGAGTGACAGTA	896985	897057	897107	897055	-1	Contig11	AB675_10881	895437	897185	None	2981	266	15143	No_constitutive_exon_found_in_species
GGTGAGTCCTCGTTTGCGTCAAGCACAGTTTAGCTGACTGGGAAATCAAGCG	966745	966932	966695	966747	1	Contig11	AB675_10908	965714	967625	None	2981	266	15143	No_constitutive_exon_found_in_species
CCCTTGTCTACTCTCTACAGACTCGCTAATCATCATTCATGCGGGTGCAGGC	966996	967625	966946	966998	1	Contig11	AB675_10908	965714	967625	None	2981	266	15143	No_constitutive_exon_found_in_species
TATGTTAAGCACTTGATTAGGTGTGTTTGACTAATGCGGGAGATGTGCAGTG	12456	12737	12406	12458	1	Contig12	AB675_7436	10458	12737	None	2981	266	15143	No_constitutive_exon_found_in_species
CTCGCTGTCGGGCCTCGTCGATTGTCCATGCTAACAGGTTGTGGGAATAGAT	131315	131502	131552	131500	-1	Contig12	AB675_7486	131315	132134	None	2981	266	15143	No_constitutive_exon_found_in_species
GGTAGGGCCCCTTTCGTAACGAACGATGATACATCTGACTGGGACAACAGCT	133545	133974	134024	133972	-1	Contig12	AB675_7487	132950	134577	None	2981	266	15143	No_constitutive_exon_found_in_species
GGTGAGTCCCGTGAGATGCATTTACCACAGACTATGCTGACGGGATGAAGTG	161517	161883	161467	161519	1	Contig12	AB675_7500	161435	161883	None	2981	266	15143	No_constitutive_exon_found_in_species
GTATGTCCAAACTGCGCCTCAATGATACGCAATACTAATGATAGGGTCAGGG	181554	181755	181504	181556	1	Contig12	AB675_7510	181280	183911	None	2981	266	15143	No_constitutive_exon_found_in_species
TAAGTCTTCTCGCCAGCGATCAAACCCCAAACATACTAACGCGGGTATAGCA	212280	212515	212565	212513	-1	Contig12	AB675_7523	212280	214439	None	2981	266	15143	No_constitutive_exon_found_in_species
GCGAAGACATCTCTTGGTGCCGAGGACATGCACGAACCGGGCTGGACGAGTA	371516	372311	372361	372309	-1	Contig12	AB675_7592	370647	372424	None	2981	266	15143	No_constitutive_exon_found_in_species
TGGGTGACGGAACAGAAGAAGACATCAAGGTCGCATTGAAGTTGCGGGAGAA	871480	871663	871430	871482	1	Contig12	AB675_7799	869270	871663	None	2981	266	15143	No_constitutive_exon_found_in_species
CATCAGTATGTTTTTACCCATAGCCCATGGCTTTGCTGACGGGTCGCAAGCG	29110	29771	29060	29112	1	Contig13	AB675_11239	28735	30580	None	2981	266	15143	No_constitutive_exon_found_in_species
TTGTGCTCTAAGTAAGCTCTTCGACAAATCGTCGGCTAATGGGTGAACAGGT	100977	101192	101242	101190	-1	Contig13	AB675_11264	100479	101711	None	2981	266	15143	No_constitutive_exon_found_in_species
TGAGTACTCACGCCGTGTTCACTATGATGTTTGCTGACTATGGTGGGCAGTA	131120	131444	131494	131442	-1	Contig13	AB675_11279	131120	132763	None	2981	266	15143	No_constitutive_exon_found_in_species
AGTGTAACACTTGCTTCGTCCGATGTTCCCCGCTGACGGGAAGGTACCAGCT	177378	177944	177328	177380	1	Contig13	AB675_11299	176755	178046	None	2981	266	15143	No_constitutive_exon_found_in_species
GCACGTGTGGTCGAACGACTACTTCCTCACTCAGGCTGGCGGGTGAGGAGTG	282178	282820	282128	282180	1	Contig13	AB675_11345	281714	282820	None	2981	266	15143	No_constitutive_exon_found_in_species
TGAGTATTCTCGGTTTCGATCCTGGGGTGCGTGTACTGACACATGGGTAGGC	422261	422288	422211	422263	1	Contig13	AB675_11402	420393	422288	None	2981	266	15143	No_constitutive_exon_found_in_species
TATGCCATCAAAACGCAGATGTAACCGGACAGGGCTAACGGGCAGTACAGGA	643950	644925	643900	643952	1	Contig13	AB675_11489	643413	644925	None	2981	266	15143	No_constitutive_exon_found_in_species
CGTGAGATCTATTCAGGAGCAAGCTATCGCCGTCGATCGACGGGAACGAGAG	754975	755956	754925	754977	1	Contig13	AB675_11534	752683	755956	None	2981	266	15143	No_constitutive_exon_found_in_species
TGGGGGCAAAGCCTGACGAGTGACCGTGTGCGCAGTGGTAACGGGATCAGGC	856544	856709	856494	856546	1	Contig13	AB675_11575	856369	857922	None	2981	266	15143	No_constitutive_exon_found_in_species
ATGTACAAAAGCGCCAGACAGGCTATCAAGCGCATGCTTACCGAGGGTAGAT	880213	881035	880163	880215	1	Contig13	AB675_11585	879991	885470	None	2981	266	15143	No_constitutive_exon_found_in_species
ATCAGGCGACTTGCGGAATGGAGGAAGTGTCACTGACTGGGGTATAACAGCA	23788	23939	23989	23937	-1	Contig14	AB675_3254	23788	24669	None	2981	266	15143	No_constitutive_exon_found_in_species
ATCCATCCATTCCCGTTCGCTGCATAGTTCGTGATGCTAAGCGGGCCGAGCT	34809	35685	34759	34811	1	Contig14	AB675_3259	34262	35685	None	2981	266	15143	No_constitutive_exon_found_in_species
ACCGGCAGCACCGGCAGCAGCAGTGGGTTGAGCAGGCGGGGCCAAAGCAGGC	74227	74718	74768	74716	-1	Contig14	AB675_3274	74227	75455	None	2981	266	15143	No_constitutive_exon_found_in_species
CATAGCTGCAACGCCTAGCAGACACAAGCTAACACGCTGCGGGACGGTAGGC	16573	16686	16736	16684	-1	Contig15	AB675_4964	16404	16791	None	2981	266	15143	No_constitutive_exon_found_in_species
TTCACGCATGACCATTGGCATGTTTGTCGAGTCACTGGCGGGTAAGTCAGGA	17664	18344	18394	18342	-1	Contig15	AB675_4965	17664	21293	None	2981	266	15143	No_constitutive_exon_found_in_species
CATGGTAGGTCACTGATGAGCGTATCTTGATACATAGCTGACAGGGCCAGCG	99723	99933	99983	99931	-1	Contig15	AB675_4998	99098	100524	None	2981	266	15143	No_constitutive_exon_found_in_species
CGCGATGACGCCCCCACTTGAAAGGTATGGAACTAATAGTAGGGGCAGAGTG	451770	451860	451720	451772	1	Contig15	AB675_5136	451525	453837	None	2981	266	15143	No_constitutive_exon_found_in_species
TGGCGTGGCTGCTCAATCCACCGCGCAAGGCACAGCGGACAGACGGGAAGGC	512880	513017	512830	512882	1	Contig15	AB675_5155	512052	513891	None	2981	266	15143	No_constitutive_exon_found_in_species
ACGCCTCGACCAAATCTCAGATGGAGGACGCCGTGCTTGGGGTGGCTAAGGC	624395	624635	624685	624633	-1	Contig15	AB675_5203	624395	625405	None	2981	266	15143	No_constitutive_exon_found_in_species
CAAAGATCCTCGAATCTGCTGGCTCAAGCTGACCGATACGGGCGAAATAGGC	630739	630835	630689	630741	1	Contig15	AB675_5205	629380	630835	None	2981	266	15143	No_constitutive_exon_found_in_species
TTCGGTGTCGCTGCCGCGGCGCGCCGACGACGGCGGTTAATGGGCTGAAGAG	794043	794190	794240	794188	-1	Contig15	AB675_5276	794043	795568	None	2981	266	15143	No_constitutive_exon_found_in_species
TTCGCTTCGCCGGTGTGCAGTGCTGCGTACCGCTGCTCATCAGCTGGGAGGT	82828	82915	82965	82913	-1	Contig16	AB675_4473	82577	84460	None	2981	266	15143	No_constitutive_exon_found_in_species
GCGATGATGTTGTTTCGGTTGGAGAAGGTGGGGATTGAGGGAGAAGTTAGAG	200710	200975	201025	200973	-1	Contig16	AB675_4520	200710	201939	None	2981	266	15143	No_constitutive_exon_found_in_species
TTCGACGTGAGACCAGGATGCGATTGTCGTGATTGCTGGCGGGGAAACAGAG	455927	456207	455877	455929	1	Contig16	AB675_4621	453751	456207	None	2981	266	15143	No_constitutive_exon_found_in_species
TTTCTGGCTGTCTTGGCGAACCACAACTACATTATCCAACATGGGAGAAGGC	691322	691973	692023	691971	-1	Contig16	AB675_4717	691322	692119	None	2981	266	15143	No_constitutive_exon_found_in_species
ATATCCTCTCATTTGGCGTGGCGATGAATACATTGATACCAACGGGCAAGGG	121028	121452	120978	121030	1	Contig17	AB675_5756	120176	122476	None	2981	266	15143	No_constitutive_exon_found_in_species
TTTTACATTTCTAATCGGGAACCAGGCTCTAACCGGTGGGGAACCGATAGAT	194326	195394	195444	195392	-1	Contig17	AB675_5781	194326	196108	None	2981	266	15143	No_constitutive_exon_found_in_species
CAGTTCGCTGGATGCAGTGGACACAGCTCACGGAGATTCCATTGGGGAAGAT	327347	328027	328077	328025	-1	Contig17	AB675_5835	327347	328951	None	2981	266	15143	No_constitutive_exon_found_in_species
TGCATTTTCACTCCGTCGTGATGAAACAAGCGAAGCTAATCGACGGGCAGGC	373626	374178	373576	373628	1	Contig17	AB675_5853	372830	374178	None	2981	266	15143	No_constitutive_exon_found_in_species
TCGGCGCCTGGCTGAGCAGCGCCGTACACGATGGGCTAGCTGTGGGACAGCA	432312	432526	432576	432524	-1	Contig17	AB675_5878	432062	434208	None	2981	266	15143	No_constitutive_exon_found_in_species
CCGACCCGACACAAAGACCCAGGTCACTATTGAATATGCCCACGAGGGAGGC	50231	50842	50181	50233	1	Contig18	AB675_4109	49555	50842	None	2981	266	15143	No_constitutive_exon_found_in_species
TCTTCCGCACCCACTTAGCAGACACATATACTGACTTGAAGCGCGGGCAGGG	65000	65242	64950	65002	1	Contig18	AB675_4115	64865	65242	None	2981	266	15143	No_constitutive_exon_found_in_species
CGGAAGAGGTTGGCGGCCGAGTCGAGGAGGTGGAGGTGTGGAGGGTGTAGTG	246514	247319	247369	247317	-1	Contig18	AB675_4182	246514	252152	None	2981	266	15143	No_constitutive_exon_found_in_species
TTCGGGATGAGACGAGACGTGGTTCAATACTCTGTGGGCTGACAATGGAGAC	275152	275209	275259	275207	-1	Contig18	AB675_4189	274197	277072	None	2981	266	15143	No_constitutive_exon_found_in_species
CCAACTCTTCAGACTATTCATCCAAAACCGATCTGACTCGGCGGGTCAAGAT	401135	401745	401085	401137	1	Contig18	AB675_4244	400434	403180	None	2981	266	15143	No_constitutive_exon_found_in_species
TTCGTGCGTTGAAGCAGAGTGTAGAAGGAATACTCAACTTGGGTATGGAGGA	34715	35093	35143	35091	-1	Contig19	AB675_11973	34715	36019	None	2981	266	15143	No_constitutive_exon_found_in_species
CGCTTACGGTGAGTGTCCCAATATTGTTTACGCACGATGCTGATGGGTAGGT	151476	151628	151678	151626	-1	Contig19	AB675_12021	151476	152494	None	2981	266	15143	No_constitutive_exon_found_in_species
TCCCGCTTCAGGTTCTTTCCGACACTTGTTTTGTCTGACGGGTGCAATAGAT	278752	279070	279120	279068	-1	Contig19	AB675_12072	278035	279953	None	2981	266	15143	No_constitutive_exon_found_in_species
AGCAGATGAGGTGAGAAGACCGTAAGGGCTGACGAATTTGGGTGATATAGGA	298856	298993	298806	298858	1	Contig19	AB675_12079	297595	298993	None	2981	266	15143	No_constitutive_exon_found_in_species
CCGGTACGTATGAGAACTCCAAGGCCCGAAACATACTTCTGGGAACACAGCA	3157	3960	3107	3159	1	Contig20	AB675_982	3043	3960	None	2981	266	15143	No_constitutive_exon_found_in_species
CAAAACCCAGAGGAGCGATTCGATATGCAAATGGAGGGATTGAAGCAAAGCG	112068	112600	112018	112070	1	Contig20	AB675_1031	111746	112600	None	2981	266	15143	No_constitutive_exon_found_in_species
CCATTCACTTATTGTGAGTTATCATCAATCCACGATCTGATGGGCAACAGAC	157459	158004	157409	157461	1	Contig20	AB675_1054	156790	159189	None	2981	266	15143	No_constitutive_exon_found_in_species
AAGATACAGGCCCGACGCTCCAGCACAGAGTACTCTTACCAATGGGACAGAG	166504	166765	166454	166506	1	Contig20	AB675_1059	166357	169390	None	2981	266	15143	No_constitutive_exon_found_in_species
AAGGAGGAGAAGCGTTGGGTCAAGGAATGGATGGTGCTGTGGGGAAGAAGGC	218877	219477	218827	218879	1	Contig20	AB675_1079	218437	219477	None	2981	266	15143	No_constitutive_exon_found_in_species
AGCATGCTCTGGTCCTTCCCGATGCACTTTCAGTCTAACGGGTGCAATAGGT	334094	334517	334567	334515	-1	Contig20	AB675_1131	333643	335257	None	2981	266	15143	No_constitutive_exon_found_in_species
GTGGGTAACACCTTCCCGGTGCTGTGAGACCTTGTGCTAACGGGAAGCAGTC	333643	334044	334094	334042	-1	Contig20	AB675_1131	333643	335257	None	2981	266	15143	No_constitutive_exon_found_in_species
CCAGCCTCGCCAATGTCCAAGGCAACGAAACGCCGACTGGGCCAGGATAGCT	367002	367256	367306	367254	-1	Contig20	AB675_1151	366692	367666	None	2981	266	15143	No_constitutive_exon_found_in_species
ACATTCCCCCAATGTGCTGGTATAGGCTGACCAATACCGGCGGGAAACAGCC	433921	434009	434059	434007	-1	Contig20	AB675_1173	432467	434679	None	2981	266	15143	No_constitutive_exon_found_in_species
ACGTAAGTCAAACCAGGTTCCTGTCAGCCAATGCTAACATGGGGCGACAGTA	442489	444206	444256	444204	-1	Contig20	AB675_1178	442489	446970	None	2981	266	15143	No_constitutive_exon_found_in_species
GGTACAGTATGGGACGCAGGCGATCGCAGCACCTGACTGACGGGCGACAGAC	224704	226704	226754	226702	-1	Contig21	AB675_3108	224704	226913	None	2981	266	15143	No_constitutive_exon_found_in_species
GTTTCCTACCCCTCTGGCTCTATTTACTTCGCTGACTGTGAGGGCAACAGTA	414520	414611	414470	414522	1	Contig21	AB675_3188	412304	414611	None	2981	266	15143	No_constitutive_exon_found_in_species
CGCGAGTCTTGGAGGCGGATGCTGCCACACGGACCGCGCCTGTGGGACAGGC	439514	439683	439464	439516	1	Contig21	AB675_3200	438598	439683	None	2981	266	15143	No_constitutive_exon_found_in_species
AAGGTGGTGAAGGTGATGAAGGCGGCAATGAGCACGACGATGACGGGCAGTC	462403	462711	462353	462405	1	Contig21	AB675_3207	458329	462851	None	2981	266	15143	No_constitutive_exon_found_in_species
TCTGTGAGAAGCTACACAGGGGATTCAATGGGCTGATGTTGGGGTGGCAGTG	497271	497344	497221	497273	1	Contig21	AB675_3221	495963	497344	None	2981	266	15143	No_constitutive_exon_found_in_species
TCCCCCATGAAGCTTCTCCAAAACGACGAGGACTGATGCTAGGGTCAAAGAA	35226	36027	35176	35228	1	Contig23	AB675_3910	33057	36027	None	2981	266	15143	No_constitutive_exon_found_in_species
CCCATTGACAACCATCTCTGCCAGCCGAAGCAGCTGCTAACAGTGGGCAGAC	189840	190503	190553	190501	-1	Contig23	AB675_3967	189692	190583	None	2981	266	15143	No_constitutive_exon_found_in_species
CGCCGTTCAGACCGACCAGAATGTCGTTTCTTGCTGACACGAGGGACCAGGC	194209	195447	194159	194211	1	Contig23	AB675_3969	192690	195447	None	2981	266	15143	No_constitutive_exon_found_in_species
TCGACGCACCAGACTGGCTTCTCGATCTTGTCACTACTCACCGGGAACAGCA	246669	247151	246619	246671	1	Contig23	AB675_3988	244269	248493	None	2981	266	15143	No_constitutive_exon_found_in_species
AGAAGGGTAGCGCAGTTCATCAAGTCCCAGGCTCGGTGCCAGGGATCCAGCT	378930	379911	379961	379909	-1	Contig23	AB675_4033	378930	380390	None	2981	266	15143	No_constitutive_exon_found_in_species
TGCCGCCGAAGACGAAGAAACGAAAGGGCAGTGCTGAAGAGGGCGATTAGAG	240909	241551	241601	241549	-1	Contig24	AB675_10318	240909	241740	None	2981	266	15143	No_constitutive_exon_found_in_species
GGTGAGTATACCGTCATCTATGCTCAAGTCGACTGCTGACGGGACTGCAGGA	263390	264206	264256	264204	-1	Contig24	AB675_10328	263390	264998	None	2981	266	15143	No_constitutive_exon_found_in_species
CTTGTGCGTCGGGCATTATTTACTGTCTTGCTGACGCTGGGAGGCATTAGCT	265784	266369	266419	266367	-1	Contig24	AB675_10329	265784	268362	None	2981	266	15143	No_constitutive_exon_found_in_species
TGGTAAGTCTTTATATTCCCTCACTAACAGCACGCACTGATGGGGTGCAGCT	288899	289601	288849	288901	1	Contig24	AB675_10339	288647	289601	None	2981	266	15143	No_constitutive_exon_found_in_species
CAAACCCCTGTTGACCACAACCCTGGTGGCTTACGGCCCGGGAAATACAGAC	5106	8249	8299	8247	-1	Contig25	AB675_1423	5106	12856	None	2981	266	15143	No_constitutive_exon_found_in_species
CGCGACGCTCGTTTTCAGGCAACGTGACTACCACTCTGAGGATTGGGCAGGG	145132	146413	145082	145134	1	Contig25	AB675_1479	139752	146413	None	2981	266	15143	No_constitutive_exon_found_in_species
AAGTGATCGATGGTAGTAATGCACGCGCAAATTGCTGACAAATAGGGTAGAT	165568	165763	165813	165761	-1	Contig25	AB675_1489	165568	166049	None	2981	266	15143	No_constitutive_exon_found_in_species
CCGCTCCTCTGCCGTAGACTTAAAGGTCAGCTGACGTTGGGCGAAACCAGTA	185691	185952	185641	185693	1	Contig25	AB675_1497	184166	185952	None	2981	266	15143	No_constitutive_exon_found_in_species
GTCCTCCGATGTTCTGCTCCTGCTAGTCAAGTTACTGACGGCGTGGGTAGAC	298018	298156	298206	298154	-1	Contig25	AB675_1540	298018	298719	None	2981	266	15143	No_constitutive_exon_found_in_species
CTACCGATTCTGGTTTGCCTCGATACATGTTTAGTCTGACAGGGCAATAGCT	331025	331044	331094	331042	-1	Contig25	AB675_1554	329338	331330	None	2981	266	15143	No_constitutive_exon_found_in_species
AAGCAGGCCCTGAGTGTTCGGGCGTAAGAGACACTGACAAATTGGGACAGGA	249610	249992	249560	249612	1	Contig26	AB675_3676	248921	249992	None	2981	266	15143	No_constitutive_exon_found_in_species
AAGAAGGATGGCAGCTCACAAGTCGCCATCAAGCTGATTCGTCGGGATAGTG	271563	272341	271513	271565	1	Contig26	AB675_3687	270691	274012	None	2981	266	15143	No_constitutive_exon_found_in_species
CGGTGTACCACTACCACTCCAACTACGACAGTTTCGGGTGGATGGAGAAGTT	285758	286328	286378	286326	-1	Contig26	AB675_3691	285758	288088	None	2981	266	15143	No_constitutive_exon_found_in_species
AGGTAGCTCTCACTGACCCAATTGACAGGACGTGTACTGACGGGAAGCAGGC	74870	75077	75127	75075	-1	Contig27	AB675_5984	74158	75893	None	2981	266	15143	No_constitutive_exon_found_in_species
GTCTCCAGCTCCGGTCTCCCCAATACCCGTTCCTGCTAACGGGAGACCAGGC	88917	89147	88867	88919	1	Contig27	AB675_5990	87418	89147	None	2981	266	15143	No_constitutive_exon_found_in_species
TTTGCTCGGGGTCCATCCCGTGGATCTCGATGAATGTTTTGGGCAAGCAGAG	311732	312212	312262	312210	-1	Contig27	AB675_6080	311732	313311	None	2981	266	15143	No_constitutive_exon_found_in_species
AGTTGCAAAGTCCCCCTCGAGGAGTGATATATGCTGACTAGGGGCTGCAGCC	285111	285269	285061	285113	1	Contig28	AB675_11863	284730	285269	None	2981	266	15143	No_constitutive_exon_found_in_species
TGGTAGGCGGTGTTCAGGAGGGAAGAGAGGCGCAGGTTTTGGGTGTGTAGCG	51665	52340	52390	52338	-1	Contig29	AB675_10000	51665	53934	None	2981	266	15143	No_constitutive_exon_found_in_species
AATGCAATGGCTGAGCCACGCGTGCTCTTGACCATAGACGGGACGGCGAGGC	194827	195193	194777	194829	1	Contig29	AB675_10053	191408	195193	None	2981	266	15143	No_constitutive_exon_found_in_species
TCAGTCGAGTCTTCCTAGCCCCAGGACACGTTGCTGACGATGGGACACAGCG	98503	98562	98453	98505	1	Contig30	AB675_4355	98430	99763	None	2981	266	15143	No_constitutive_exon_found_in_species
TCTGGTAAGTGTGGCACTGTTCCCAATATCAATACTGACAAGGTGGGTAGGC	130480	131006	130430	130482	1	Contig30	AB675_4368	129075	131006	None	2981	266	15143	No_constitutive_exon_found_in_species
AAGTCGCCGCAAGAAGTCACCTGGCCTTGACTACTAATAATGGGGACCAGGC	315615	315782	315565	315617	1	Contig30	AB675_4438	314296	315994	None	2981	266	15143	No_constitutive_exon_found_in_species
AGCTCACATCCATTTTAACCTTTTTGCTGGACATACTGACAAGGGCTCAGGA	66289	67486	66239	66291	1	Contig31	AB675_2908	63032	67486	None	2981	266	15143	No_constitutive_exon_found_in_species
ACTGGCTGAGCAGGGCGTGACTGGCGCCACGCGCATCTTCGAGGGCAAAGTC	305259	305906	305956	305904	-1	Contig31	AB675_3002	305259	306663	None	2981	266	15143	No_constitutive_exon_found_in_species
CCTACATCCAAACTCGACAGGCCCGTGTCAGACTAATCTCGATGGGACAGAC	72243	72390	72440	72388	-1	Contig32	AB675_7281	72243	73122	None	2981	266	15143	No_constitutive_exon_found_in_species
AACAGTGGGTGGCGATCAGCATTGCAAAGACTGCGCTGACATATGGGTAGAT	203632	203671	203582	203634	1	Contig32	AB675_7338	202314	206667	None	2981	266	15143	No_constitutive_exon_found_in_species
ACAACGATTGAAACTTTGGATCTACTGTTCACGGACTTACAGACGGGGAGAC	214505	214723	214455	214507	1	Contig32	AB675_7339	207816	214723	None	2981	266	15143	No_constitutive_exon_found_in_species
CAGCCTCACAAGGTTTGCGCGGATGTCGCGGATCTCATCCTGTGGGACAGCC	280939	281233	280889	280941	1	Contig32	AB675_7370	280117	281233	None	2981	266	15143	No_constitutive_exon_found_in_species
ATTCTATTTGACAGAGATCGTCGTCTGAACATCCAACTGATTGGGATGAGAC	25962	26172	26222	26170	-1	Contig33	AB675_8857	25962	26526	None	2981	266	15143	No_constitutive_exon_found_in_species
GGTTTGGGGGAGGGTTAGGTGGTGCGCCCTCTCAATGCTGGTGGGGTCAGTG	93752	94125	93702	93754	1	Contig33	AB675_8884	92432	94125	None	2981	266	15143	No_constitutive_exon_found_in_species
GGAAGGAGGGGTGTGAGTATGTTATTGGGGAGTGATATTGGGGGTTGCAGTT	112501	112584	112451	112503	1	Contig33	AB675_8892	112189	112584	None	2981	266	15143	No_constitutive_exon_found_in_species
TGCGGGCGCGGATAAAGGTGATTCCGCAGAATGACGGGCCAGGGTCGCAGAG	182971	183573	183623	183571	-1	Contig33	AB675_8926	182971	184176	None	2981	266	15143	No_constitutive_exon_found_in_species
TATACCTACCTACCTGGCTTTAGGCTGTCATACTCACCTCTGTGGGATAGGT	133781	133968	134018	133966	-1	Contig34	AB675_1652	132637	134453	None	2981	266	15143	No_constitutive_exon_found_in_species
TGTTTCTTGACATTAAGGTGCCCAAGACTGTGCTGGAGAGCAGGGATCAGGC	202523	202657	202473	202525	1	Contig34	AB675_1674	202193	203912	None	2981	266	15143	No_constitutive_exon_found_in_species
TGCTGTGAGTGTGTGTGAAGGTGTGTAATTAGTTACTGATTGGGATGCAGGA	207159	207195	207109	207161	1	Contig34	AB675_1676	206658	207195	None	2981	266	15143	No_constitutive_exon_found_in_species
TCCGTGATTCAATGTGTATACTAATGACGCCTACAGATGGGACAAAGAAGGC	230159	230535	230585	230533	-1	Contig34	AB675_1688	230159	231376	None	2981	266	15143	No_constitutive_exon_found_in_species
CCTTGCACAAGAACAACGATGTCCAGCAAAGTACTTATTGGGGCTAATAGGC	6986	7309	6936	6988	1	Contig35	AB675_10407	6176	8174	None	2981	266	15143	No_constitutive_exon_found_in_species
ATTTCCGTCTTCTCGCATTGGATATCGTCACGGATGTGCTCTGGGGCGAGAA	130913	131794	131844	131792	-1	Contig35	AB675_10462	130761	132442	None	2981	266	15143	No_constitutive_exon_found_in_species
CTGGCTCTCATTCGGCTTCCTTCTCCTTCCAACACTGAACCTGGCGGGAGCT	244991	245229	245279	245227	-1	Contig35	AB675_10510	244754	248293	None	2981	266	15143	No_constitutive_exon_found_in_species
CGCGAAGAAACTGTTTGGCAGGCAAGCGATGCTGACACATACGGGAATAGAC	244754	244919	244969	244917	-1	Contig35	AB675_10510	244754	248293	None	2981	266	15143	No_constitutive_exon_found_in_species
TACCGCACGTCGTCCTGACGGATCCTCATCTGCCTGGGAAAGGCTGGGAGAT	8028	8437	8487	8435	-1	Contig36	AB675_11078	5254	9111	None	2981	266	15143	No_constitutive_exon_found_in_species
CAGGAGAACAATCAGCCACTGTCGTGCTCGACTATGTCCTGGGCGAAAAGGA	20647	22616	20597	20649	1	Contig36	AB675_11081	16074	23177	None	2981	266	15143	No_constitutive_exon_found_in_species
CCCTGTAATATTGGCCCTCAAAGGATATGAATGCTGACTTGACGGGACAGAT	64771	66145	66195	66143	-1	Contig36	AB675_11099	64771	66391	None	2981	266	15143	No_constitutive_exon_found_in_species
GGGGGGATTGGGGGTATGTTAATTGGAATTCGGGGTGGGCGGATGCGGAGGC	73354	74254	73304	73356	1	Contig36	AB675_11102	72759	74254	None	2981	266	15143	No_constitutive_exon_found_in_species
GCCTGTCTTGTGAAGCTCGGCCCAGGTTGATAGCTGACACAAAGGGACAGAT	216104	216357	216054	216106	1	Contig36	AB675_11162	215527	216357	None	2981	266	15143	No_constitutive_exon_found_in_species
ATCCCAGCTACTGGGCGAAGTGGTGAATGGCGGTTGGGACGGAGTGCTAGGT	82515	82803	82465	82517	1	Contig37	AB675_1240	80956	82803	None	2981	266	15143	No_constitutive_exon_found_in_species
GTCTGGGAAGTGAAGGTGCGGGCGTGGAGGCGCTGAGGGCGGATGTTGAGGG	40266	41205	41255	41203	-1	Contig38	AB675_4747	40266	45234	None	2981	266	15143	No_constitutive_exon_found_in_species
GTACCTATACCCATATTGCCCCAATATGTTCAGTCTAATGGGTGCGATAGCC	94732	94775	94825	94773	-1	Contig38	AB675_4768	92903	95078	None	2981	266	15143	No_constitutive_exon_found_in_species
CGGTCGTGTTTCTTCTCAATGCGTGTTCTTTGTTCTAACGGGTGCAATAGAG	113537	113768	113818	113766	-1	Contig39	AB675_10965	113537	115430	None	2981	266	15143	No_constitutive_exon_found_in_species
CGAGTCCCAAGTCATCCTCCCCTGCTCCCGCCTACTGCTCAAAAGGGCAGCC	142624	142910	142960	142908	-1	Contig39	AB675_10980	142624	143903	None	2981	266	15143	No_constitutive_exon_found_in_species
ACGATCGTCATTCGAACTGCGTTACTGAAGGTACTGACAAATGGGGCAAGCC	46677	46764	46627	46679	1	Contig40	AB675_11669	46170	46764	None	2981	266	15143	No_constitutive_exon_found_in_species
GGTGAGCAGTCCAATGGACTGACCATAAACGAATACTAAAGCATGGGCAGGT	130254	130752	130802	130750	-1	Contig40	AB675_11709	129698	130880	None	2981	266	15143	No_constitutive_exon_found_in_species
GGGTCTTACCGAAACAGCGAGCAGCTGAGCTGATTCGACGTGGGACGTAGTA	87	260	310	258	-1	Contig41	AB675_9895	87	559	None	2981	266	15143	No_constitutive_exon_found_in_species
ATCAGTAAGTTCAAAAGTCTGCCAATTGCCAAGATGCTAAGGGACCCAAGAC	201509	201728	201778	201726	-1	Contig41	AB675_9978	201112	202135	None	2981	266	15143	No_constitutive_exon_found_in_species
GTAGGAACCCACACGATGTCAGTGAGATTCAAAGCATAACGAGGGCACAGGA	110050	110433	110000	110052	1	Contig42	AB675_3770	109719	111470	None	2981	266	15143	No_constitutive_exon_found_in_species
GCTCGGGGAGAAGTCGCGCCGCTAAATCCAACCGAGGGCAAGGACGCCAGAT	101231	103748	101181	101233	1	Contig43	AB675_10150	99947	103870	None	2981	266	15143	No_constitutive_exon_found_in_species
GTAGCTTGAGGGCAGGACGGCAAGAGGTTTAGCTGACTGAGATGGGACAGCC	144307	144788	144257	144309	1	Contig43	AB675_10165	137782	145757	None	2981	266	15143	No_constitutive_exon_found_in_species
GGTAAGTCATGTTCTCATGTCAAATCAAATCACCACTGACGGGAGTGCAGCT	157700	157757	157807	157755	-1	Contig43	AB675_10172	157089	157873	None	2981	266	15143	No_constitutive_exon_found_in_species
TTTGTGATATTCTCCTCACTTTGGGACATTTCTACTAACGGGATGTACAGAC	171832	172059	171782	171834	1	Contig43	AB675_10177	170775	172796	None	2981	266	15143	No_constitutive_exon_found_in_species
GTAAGTCGACCAGGCCCTCATGAAGCCGTTGGCTGATCAACTGGGTAAAGTA	45134	45908	45958	45906	-1	Contig44	AB675_1333	45134	46319	None	2981	266	15143	No_constitutive_exon_found_in_species
AAATTGTGTGATCTGGCAGCTCTGACGCTGAGTATGGGCTAACAAGATAGGA	4828	4924	4974	4922	-1	Contig45	AB675_7188	4828	5242	None	2981	266	15143	No_constitutive_exon_found_in_species
ATTGTTGCCGTAGGAGCATCGCAGAGCTACAGGAGCTCTCGGGCTCAAAGCA	95692	97477	97527	97475	-1	Contig48	AB675_2268	95692	102351	None	2981	266	15143	No_constitutive_exon_found_in_species
AGGCGTTCATGGTCATGCTCACCAGGAACAGGAGCACTGACTAGGGGAAGGT	109039	109133	108989	109041	1	Contig48	AB675_2272	108714	110593	None	2981	266	15143	No_constitutive_exon_found_in_species
GTTCACTCTGACAGGCGCGATAGTGTAATTGGGCCTTTCCCCCGGGAAAGTA	71097	71435	71485	71433	-1	Contig51	AB675_30	71023	73168	None	2981	266	15143	No_constitutive_exon_found_in_species
GTGTCTGGCTTTGTCAAACCTGGCACTCTGACCGCATTGATGGGCACAAGCG	78315	79369	79419	79367	-1	Contig51	AB675_32	77458	81985	None	2981	266	15143	No_constitutive_exon_found_in_species
TTCCGCTCGCCCACGAGATTAACGACGTCGACACCTACGACGCGGGCAAGAG	6996	7349	7399	7347	-1	Contig53	AB675_42	6996	7647	None	2981	266	15143	No_constitutive_exon_found_in_species
TGCCAGAACTGCGTGAAATGGTCGACATTGGGACTAAGCGGGGCGTGTAGAT	11047	11809	10997	11049	1	Contig54	AB675_11617	10469	11809	None	2981	266	15143	No_constitutive_exon_found_in_species
TCCACGTGGGTATTGTCCCTCCATAGCTGCTGTTCTAACGGGACCGACAGAG	50761	51023	50711	50763	1	Contig54	AB675_11636	50704	51922	None	2981	266	15143	No_constitutive_exon_found_in_species
CACCGTAAGTCTCTTTCTTGCCATCTTTGTTTGCTCTGACGCGGGTGCAGAT	84508	84926	84458	84510	1	Contig54	AB675_11647	83615	85452	None	2981	266	15143	No_constitutive_exon_found_in_species
TGGCCATGCTGAAGGAATTTTACGAAGACTGACGCCTCTGGGATGTAGAGTA	47727	48586	47677	47729	1	Contig55	AB675_4927	47588	50123	None	2981	266	15143	No_constitutive_exon_found_in_species
GAAGCATTCTGCTGTGGTCCCAATTGTGCATGAGACTGACCAAGGGATAGAT	18412	18486	18536	18484	-1	Contig56	AB675_11193	17665	19370	None	2981	266	15143	No_constitutive_exon_found_in_species
GTGCGTTCGACGAGCTCGGAGCGACAGCTACAGGTGACATGGTGGGACAGGT	5430	5769	5819	5767	-1	Contig57	AB675_7388	4522	6330	None	2981	266	15143	No_constitutive_exon_found_in_species
TTCGACTACGAGCCTACCCTCCAGGCGGACTTCATCTCACGGGTGACTAGAT	35222	35314	35364	35312	-1	Contig57	AB675_7404	33223	35599	None	2981	266	15143	No_constitutive_exon_found_in_species
GTTGACCTGTCCGAACAGTATCTGGTGACAAGCACTGACGGGCAATGCAGTA	2010	2112	1960	2012	1	Contig59	AB675_4053	1537	2641	None	2981	266	15143	No_constitutive_exon_found_in_species
GGGAAGGCGGTGATATTGCAGAATCATGGGTTGTTGACTGTGGGTGGGAGTG	6595	6769	6545	6597	1	Contig59	AB675_4056	5780	6875	None	2981	266	15143	No_constitutive_exon_found_in_species
TACCAGTCCAGCAACCATTCCCACAACCCAGATGACTGATGGGAGCACAGGT	19801	20885	20935	20883	-1	Contig59	AB675_4063	19438	21092	None	2981	266	15143	No_constitutive_exon_found_in_species
ACTTCACGCGTTCTTTGCGCGTTATGGCTGAGATAGCGGGAGTGACACAGGC	62307	63252	62257	62309	1	Contig61	AB675_3895	61287	66016	None	2981	266	15143	No_constitutive_exon_found_in_species
AGATTAGGTACGCTTTCAGCAGGGAGAGCGAGGCTTCCAAAGGGTGCAAGTA	1783	2020	1733	1785	1	Contig64	AB675_11054	14	2020	None	2981	266	15143	No_constitutive_exon_found_in_species
