# Supplementary material for: Widespread Separation of the Polypyrimidine Tract From 3′ AG by G Tracts in Association With Alternative Exons in Metazoa and Plants
Source: Front Genet. 2019 Jan 14;9:741. doi: 10.3389/fgene.2018.00741 (PMC6339879; doi:10.3389/fgene.2018.00741)
Supplement: DATA FILE S1 — Sequences of REPAG 3′ SS from each species of fungi. [file Data_Sheet_1.zip › Supplementary data 1/Fungi_Release38_ogataea_parapolymorpha_dl_1.txt]

REPA_GGG_Sequence	Exon_Start	Exon_End	Pos_-50	Pos_+2	Strand	Chromosome	GeneID	Gene_Start	Gene_End	Gene_Name	Number_of_REPAs	Number_of_REPAs_has_GGG	Number_of_Intron(Intra_genic_Region)	Upstream_Constitutive_Exon
CCACCATCATGCTTGTGCTTACTGCGTTCTCCTGCTGGGCCATCAAGGAGCG	886183	887183	886133	886185	1	II	HPODL_05009	885433	887183	None	77	3	498	No_constitutive_exon_found_in_species
CCAGGGGTCGTTTGGAACCCGAGACTCGACACGGTTTACTAACGGGCCAGGG	272561	274299	272511	272563	1	IV	HPODL_01041	272427	274299	None	77	3	498	No_constitutive_exon_found_in_species
ACATCAAGTAAGTACATTGAAAGCTTCTCATGTAAGGGCTAACTGAGCAGGC	479969	480929	479919	479971	1	VI	HPODL_01379	479872	480929	None	77	3	498	No_constitutive_exon_found_in_species
