# Supplementary material for: Widespread Separation of the Polypyrimidine Tract From 3′ AG by G Tracts in Association With Alternative Exons in Metazoa and Plants
Source: Front Genet. 2019 Jan 14;9:741. doi: 10.3389/fgene.2018.00741 (PMC6339879; doi:10.3389/fgene.2018.00741)
Supplement: DATA FILE S1 — Sequences of REPAG 3′ SS from each species of fungi. [file Data_Sheet_1.zip › Supplementary data 1/Fungi_Release38_erysiphe_necator.txt]

REPA_GGG_Sequence	Exon_Start	Exon_End	Pos_-50	Pos_+2	Strand	Chromosome	GeneID	Gene_Start	Gene_End	Gene_Name	Number_of_REPAs	Number_of_REPAs_has_GGG	Number_of_Intron(Intra_genic_Region)	Upstream_Constitutive_Exon
AGGAAATCTGATCGTGCGGCAAGAGAAGTCGGTAACTGATATAAGGGTAGCC	30916	31096	31146	31094	-1	c-strain-scaffold_658	EV44_g6331	29658	32317	None	2330	82	10948	No_constitutive_exon_found_in_species
AAAGTAAGTTAGTCTTTAAGCTTAACTCAATAAACTTATGGGAACTGCAGTC	58666	58899	58616	58668	1	c-strain-scaffold_419	EV44_g5876	58044	58899	None	2330	82	10948	No_constitutive_exon_found_in_species
GGGGTACCAACAAAAGAACAGATGAAAGTATACCGATAAATGGGAAATAGGG	44023	44192	43973	44025	1	c-strain-scaffold_4266	EV44_g6055	41817	44192	None	2330	82	10948	No_constitutive_exon_found_in_species
CCTTTTGGTCAAGGAAATACTGACAAGTTTTTTTCTTAAAAAATGGGTAGCG	8898	9091	8848	8900	1	c-strain-scaffold_1398	EV44_g5012	8507	9378	None	2330	82	10948	No_constitutive_exon_found_in_species
ATCAGGTTTGTGATTTGTCCCTCTAGAATAACAAAAAATAACCGGGACAGTA	53297	53396	53247	53299	1	c-strain-scaffold_1447	EV44_g6430	52092	53396	None	2330	82	10948	No_constitutive_exon_found_in_species
AGGGTAACTACTACGTGATACCCACGAATATAAAGCTAAAATCAGGGCAGAA	27684	27875	27925	27873	-1	c-strain-scaffold_36	EV44_g5576	27514	28420	None	2330	82	10948	No_constitutive_exon_found_in_species
TACGTTAATTCTACCGTGTTTAGAAACAAAAAAGGGTTAATAAGGGCTAGAA	20972	21373	21423	21371	-1	c-strain-scaffold_3185	EV44_g0917	19837	22853	None	2330	82	10948	No_constitutive_exon_found_in_species
TTTCGAGCATAGAGTTTAAATTATGTCTTTGTAAGACTAATGTGGGATAGAT	52883	53021	52833	52885	1	c-strain-scaffold_682	EV44_g1910	52423	53021	None	2330	82	10948	No_constitutive_exon_found_in_species
CGCTGAGTCTTTCCGTATCACTTAACTAACATCATAGGGTTAAAAATTAGTG	35472	36088	35422	35474	1	c-strain-scaffold_1300	EV44_g5338	35213	36088	None	2330	82	10948	No_constitutive_exon_found_in_species
ATTTTAATGTCTAATTTCATTAGGTAGCATCTACTAACTATAGGGTCAAGGC	39690	39887	39937	39885	-1	c-strain-scaffold_2220	EV44_g2098	39690	45687	None	2330	82	10948	No_constitutive_exon_found_in_species
CATCTTTTTACGAGCTTTCTTTCTCATGCTTTTGCTTATCTGCTGGGAAGGG	6072	6135	6022	6074	1	c-strain-scaffold_5470	EV44_g2923	5868	6970	None	2330	82	10948	No_constitutive_exon_found_in_species
AAGGTAAACTCTTCTACTCCTGCTAGCACTTGTCTGACTTCTACGGGAAGAA	7950	8142	7900	7952	1	c-strain-scaffold_1763	EV44_g2506	7682	8537	None	2330	82	10948	No_constitutive_exon_found_in_species
TCAGCTTTCATATGAAGCGATCTCATCTGACTGTGATTTGGGATGATTAGTT	46052	46167	46002	46054	1	c-strain-scaffold_1192	EV44_g4924	45956	46866	None	2330	82	10948	No_constitutive_exon_found_in_species
ATGTTTGTTTATGACCCATTCTAAAACAGATCGTGGCTCACAAGGGATAGCC	44130	46092	44080	44132	1	c-strain-scaffold_2104	EV44_g0673	43956	46092	None	2330	82	10948	No_constitutive_exon_found_in_species
AAGTTCTCCAATATTTTCTCTTTCGGCACCAAAGATGACAGGGTAAATAGAT	11827	12266	12316	12264	-1	c-strain-scaffold_2673	EV44_g4540	11487	12694	None	2330	82	10948	No_constitutive_exon_found_in_species
TTAAAGAGCGGACCTTACAATCATAACTAACACACCTTGGGGATAAATAGAT	43208	43261	43158	43210	1	c-strain-scaffold_2163	EV44_g5110	43067	44712	None	2330	82	10948	No_constitutive_exon_found_in_species
CCTCTAAGCGTCCTGTAACAGAGAGACCTACCCAGAATAATAGGGACTAGCC	43180	43645	43695	43643	-1	c-strain-scaffold_2291	EV44_g3982	41696	43887	None	2330	82	10948	No_constitutive_exon_found_in_species
TTAATGTGAACCCTGAAAATGTGTAGAAATTCTCTAACATGGGGATATAGTT	40161	40391	40111	40163	1	c-strain-scaffold_987	EV44_g4947	38482	40391	None	2330	82	10948	No_constitutive_exon_found_in_species
AGTACTCTAGGCCTCAGAAAAAAAATTATCTCCAGACTAACGGGATAAAGCA	40510	40611	40661	40609	-1	c-strain-scaffold_4178	EV44_g2614	36012	40714	None	2330	82	10948	No_constitutive_exon_found_in_species
TGTGCCCAATCTTGCCTATTTTATATCATTAACATGTGTGGGCAATAAAGAT	41649	41678	41728	41676	-1	c-strain-scaffold_2712	EV44_g2671	37105	42121	None	2330	82	10948	No_constitutive_exon_found_in_species
AAGCATTTAAGAAAGCAAATATAATCATGCTCCCTAAACCCGGGAAAAAGAC	38575	39129	38525	38577	1	c-strain-scaffold_1570	EV44_g3821	35849	40176	None	2330	82	10948	No_constitutive_exon_found_in_species
CCATTACTCTTCTGAGTGCCCAAGTCCTATGCTAATGTAGCGGGAGCAAGAG	11420	12290	12340	12288	-1	c-strain-scaffold_1748	EV44_g3923	10728	13752	None	2330	82	10948	No_constitutive_exon_found_in_species
CTAGTTTTTAATTTCCTGTCTCGTACCACTAATACTTGGGAAATAAATAGTC	37178	37309	37359	37307	-1	c-strain-scaffold_2107	EV44_g5208	37178	38542	None	2330	82	10948	No_constitutive_exon_found_in_species
GCCTAAAATGAGAACAATCCATAAATTGGCCACGGGTTAATGGGCACAAGGT	29031	30185	28981	29033	1	c-strain-scaffold_253	EV44_g2140	28071	30185	None	2330	82	10948	No_constitutive_exon_found_in_species
TCTTTCAAATGCTCTGTCGACGATCAACTCGGATTAAGAAAAGGGAACAGAT	39329	40285	40335	40283	-1	c-strain-scaffold_53	EV44_g5117	39171	40471	None	2330	82	10948	No_constitutive_exon_found_in_species
CCTAAGAAATTATTGTTATGAAACCCAGCTTGCTAATAGGTCAAGGGTAGAT	2429	2499	2549	2497	-1	c-strain-scaffold_2777	EV44_g5757	1258	2631	None	2330	82	10948	No_constitutive_exon_found_in_species
CGTTAAGATTTTATTTCTTGATGTCAATTGCAACTGATTTAAGGGAATAGGG	26641	27849	27899	27847	-1	c-strain-scaffold_2893	EV44_g2964	26641	27991	None	2330	82	10948	No_constitutive_exon_found_in_species
TGTATCATAAAAAGAGTAAAAAAATTAAAGAGATAACTGATTTGGGAAAGAA	21061	21799	21849	21797	-1	c-strain-scaffold_724	EV44_g4925	20964	22363	None	2330	82	10948	No_constitutive_exon_found_in_species
ACTTTTTCATGTTTGCAAGATATTAGATTTGCTAATCCGGGGGGTATTAGAT	28607	28750	28800	28748	-1	c-strain-scaffold_5676	EV44_g0430	28607	29146	None	2330	82	10948	No_constitutive_exon_found_in_species
CTCAACCTTATCATTAGTCAGCCTCTTGAATCTTAGTAAGGCTGGGCAAGGC	27045	27792	26995	27047	1	c-strain-scaffold_732	EV44_g3408	26793	27792	None	2330	82	10948	No_constitutive_exon_found_in_species
AAATATCAAATTTGCTAAATAATAGATTTTTTTTTTCGTTGGGAGAACAGAT	12695	14512	12645	12697	1	c-strain-scaffold_2292	EV44_g1543	12401	14512	None	2330	82	10948	No_constitutive_exon_found_in_species
CTGTAAGTGGTTGAAAGATTTTCAAATTACTTCATTAATTGGGAAAATAGGA	13010	13382	13432	13380	-1	c-strain-scaffold_4531	EV44_g0136	13010	13673	None	2330	82	10948	No_constitutive_exon_found_in_species
GTAATTAATTCAATTTAAAATTTAGGTCTGACACTAAAGGGATGAAACAGCA	13747	14171	14221	14169	-1	c-strain-scaffold_3835	EV44_g5042	13747	14944	None	2330	82	10948	No_constitutive_exon_found_in_species
TGACCAGCTTAACCTAATGAGTATTCTAATTGACTGATGGATGGGAGTAGAA	24389	24635	24685	24633	-1	c-strain-scaffold_5970	EV44_g4687	22610	25133	None	2330	82	10948	No_constitutive_exon_found_in_species
GTAAATTTTCGGCTAGATCCGTCTCGTTATACTAATTTGGGAGGTACAAGAT	9535	11109	11159	11107	-1	c-strain-scaffold_2152	EV44_g0790	9535	11302	None	2330	82	10948	No_constitutive_exon_found_in_species
TTAAATATTGAAAAGCTTTCGCAAGAAGTAAAACTAACTCTATGGGAAAGGT	12994	14196	12944	12996	1	c-strain-scaffold_3942	EV44_g2182	12689	16325	None	2330	82	10948	No_constitutive_exon_found_in_species
TGAGCTAATCTTTTAGAGGAGTTATTTTCATCGTGCTTACTAGGGTACAGCC	2247	2412	2197	2249	1	c-strain-scaffold_2940	EV44_g5348	1951	3688	None	2330	82	10948	No_constitutive_exon_found_in_species
GACTGTACTTGATGTGTTTCTCGACAAGGCTAACACTTTAAACGGGTCAGAT	17160	17313	17363	17311	-1	c-strain-scaffold_2940	EV44_g6131	17160	17763	None	2330	82	10948	No_constitutive_exon_found_in_species
GTTAAATATATAGATCTGATCAAAGAATAAACTGCTGAGAAGAAGGGTAGGT	9204	9285	9335	9283	-1	c-strain-scaffold_2474	EV44_g1389	7484	9412	None	2330	82	10948	No_constitutive_exon_found_in_species
TGTATGTATAATCTTATGTTTATATTTATTACTAATATCATATGGGAAAGTA	14256	14703	14753	14701	-1	c-strain-scaffold_2641	EV44_g0903	13589	15138	None	2330	82	10948	No_constitutive_exon_found_in_species
ATATCATGGTAATCACTAGCTTTCAGTTCTAGTGCCTAACTAGCGGGAAGGA	14628	14694	14744	14692	-1	c-strain-scaffold_2542	EV44_g5977	14247	14966	None	2330	82	10948	No_constitutive_exon_found_in_species
AGGTGAGAATCTTATCGTTCTTTAATTGTTGCAAGCTGAAGATCGGGTAGAA	16213	16639	16689	16637	-1	c-strain-scaffold_726	EV44_g5648	15926	17201	None	2330	82	10948	No_constitutive_exon_found_in_species
ATTTTCGGAAATTTAACTCCGATATACATTGTCTAATTTTGGGTTGGAAGGG	12324	12544	12274	12326	1	c-strain-scaffold_2350	EV44_g6091	11984	13110	None	2330	82	10948	No_constitutive_exon_found_in_species
TAATTACTGATTAGGAGTCTTCTTACTTGCTAATTGCCAGGGCAATAAAGGG	749	775	699	751	1	c-strain-scaffold_2573	EV44_g2227	641	3964	None	2330	82	10948	No_constitutive_exon_found_in_species
ATGTTAATGATGTAGAGAAAGTAATGCGTTAACACACGTCTGGGAGCTAGAT	5847	5902	5797	5849	1	c-strain-scaffold_2551	EV44_g4964	5382	7109	None	2330	82	10948	No_constitutive_exon_found_in_species
TTCTAAAAACTCTTCTGTTTATACTTATCTTAACTTAATTCTGGGAATAGAT	10794	11106	10744	10796	1	c-strain-scaffold_2334	EV44_g1342	9666	11426	None	2330	82	10948	No_constitutive_exon_found_in_species
TAAGTTTCTAACCCTCTCTCTGATATTTTGACTGACTAGGGGCTAAAAAGAG	5556	5608	5658	5606	-1	c-strain-scaffold_1201	EV44_g2795	4467	5760	None	2330	82	10948	No_constitutive_exon_found_in_species
ATTCAATCAAGTAGCCTATGAAGGGCGTACTAATTAATCGGGGATTATAGAA	2711	2744	2794	2742	-1	c-strain-scaffold_246	EV44_g0906	2711	3284	None	2330	82	10948	No_constitutive_exon_found_in_species
AGCTATTTTCATCCAAATTAGCGTCAGCTATGTCTAAATAAGAGGGTCAGAT	8704	9000	8654	8706	1	c-strain-scaffold_3492	EV44_g0377	8329	10540	None	2330	82	10948	No_constitutive_exon_found_in_species
TTCGGACCTAAGAGAGAATTTCAATCAGTTACTGATGTCTACATGGGTAGCT	579	1257	1307	1255	-1	c-strain-scaffold_748	EV44_g0509	579	1627	None	2330	82	10948	No_constitutive_exon_found_in_species
TCTCGGAGTGTCTCCAGCTTCGATTGGATTAATTAATGTCATGGGGCTAGAG	10	47	97	45	-1	c-strain-scaffold_1214	EV44_g3617	10	990	None	2330	82	10948	No_constitutive_exon_found_in_species
GGTTCCAACACGCACACGACCTAGCAGACAATAGAAATGGGAAAGGCAAGAA	9716	10244	9666	9718	1	c-strain-scaffold_2806	EV44_g3891	9514	11833	None	2330	82	10948	No_constitutive_exon_found_in_species
TTGTATGTATAGCAATATTCGTCAGGGGATTCAAAGGTTAACGGGAGCAGGA	15255	15333	15205	15257	1	c-strain-scaffold_7289	EV44_g0292	15084	16623	None	2330	82	10948	No_constitutive_exon_found_in_species
CAACTCCTATTACGATCCCGATATCGAGGGCTTCTAATAATGGGATACAGCC	10017	10746	9967	10019	1	c-strain-scaffold_1257	EV44_g3917	9661	10746	None	2330	82	10948	No_constitutive_exon_found_in_species
AGAAATTTCCTCATCAACACAAATATCTAGCGCTTGACTAATTGGGTAAGGC	2483	3106	2433	2485	1	c-strain-scaffold_710	EV44_g2958	2339	3552	None	2330	82	10948	No_constitutive_exon_found_in_species
AAGTGAGTTCAAAATTCCTATTAAAAAATCTTATTTTACTAAGGGATTAGTT	3562	4634	3512	3564	1	c-strain-scaffold_6329	EV44_g0642	2335	4790	None	2330	82	10948	No_constitutive_exon_found_in_species
TCTTTATTTTATCCGGTGGCATTGAAAATAGCTAATATGGAAGGGAGTAGCC	10166	10349	10116	10168	1	c-strain-scaffold_4557	EV44_g2205	9929	10815	None	2330	82	10948	No_constitutive_exon_found_in_species
AACTCATCAAAATTTTTTGATAATAAAATATACGCTAAGAAAGTGGGTAGTT	9060	9104	9154	9102	-1	c-strain-scaffold_1203	EV44_g2100	7563	9371	None	2330	82	10948	No_constitutive_exon_found_in_species
ATTTTTTTTAGTATTCATTATTATGTCTGATTTAATTGACAAGGGCGCAGTA	8357	9214	8307	8359	1	c-strain-scaffold_3107	EV44_g1635	7117	9214	None	2330	82	10948	No_constitutive_exon_found_in_species
CATTGCCACTGTCTGATTTGAAAATCCTTGCATAGGTTGTTGGGGAATAGCC	6277	7027	7077	7025	-1	c-strain-scaffold_8337	EV44_g0142	6277	7090	None	2330	82	10948	No_constitutive_exon_found_in_species
ACTCAATAGCTAACTTTTGTGCCGAACAATAAAGCTGATCGGGATCACAGGC	6406	6580	6356	6408	1	c-strain-scaffold_4294	EV44_g2992	4947	6580	None	2330	82	10948	No_constitutive_exon_found_in_species
GTAGGTCAGGTCAGTAACATCAGCACTTTAAAGACACGTTGGGTCAATAGTC	9471	11065	9421	9473	1	c-strain-scaffold_1316	EV44_g4155	9402	11065	None	2330	82	10948	No_constitutive_exon_found_in_species
GTAAGTTCTTAATTTCCAACATATTTCTATAAGATTAATTTTGGGTAAAGTG	3284	5082	3234	3286	1	c-strain-scaffold_7812	EV44_g1302	2695	5082	None	2330	82	10948	No_constitutive_exon_found_in_species
GCAGATAGTAGGTATTTCCAAAAGATTTTGTATTTGGGTAACTGAAGTAGTT	7860	9079	7810	7862	1	c-strain-scaffold_6206	EV44_g3487	5579	10119	None	2330	82	10948	No_constitutive_exon_found_in_species
GCTGTTGAGTTAGCTTCGTAATTATTTAAATAACAAACTAACTTGGGGAGCG	6243	7013	7063	7011	-1	c-strain-scaffold_241	EV44_g6516	6243	7185	None	2330	82	10948	No_constitutive_exon_found_in_species
TTCTTAAAGCTTCAAATGTCATAGAAATTCACTAACTCTATGGGATATAGGC	6708	6772	6658	6710	1	c-strain-scaffold_9618	EV44_g2111	6522	7188	None	2330	82	10948	No_constitutive_exon_found_in_species
ATGTAGGATCTTTTAAACCCTCTTACATATAATAGTTAACATTAGGGAAGGG	1155	1303	1105	1157	1	c-strain-scaffold_6872	EV44_g0139	996	2703	None	2330	82	10948	No_constitutive_exon_found_in_species
TGTCTTGCCACATTATAACCAAAGACATATCAAAGCTAATTGGGAACAAGGA	3022	7588	2972	3024	1	c-strain-scaffold_9743	EV44_g2056	2427	7658	None	2330	82	10948	No_constitutive_exon_found_in_species
TGGAAGAAAGATGGGAGAAGATATTTGGGAAAGCTGACGGGAGCATATAGCT	3716	3771	3821	3769	-1	c-strain-scaffold_8061	EV44_g6204	1986	4071	None	2330	82	10948	No_constitutive_exon_found_in_species
AAGTGTGAAGATATCTATCACCTCAATGTTTACTTTCTAATATGGGGTAGAT	1123	3256	1073	1125	1	c-strain-scaffold_4048	EV44_g1018	996	3256	None	2330	82	10948	No_constitutive_exon_found_in_species
AGTTTATTGCCAACCTAAGAAGGCAGCTCAATTTACTGAGGGAAGATTAGAT	2236	4401	2186	2238	1	c-strain-scaffold_4491	EV44_g0831	1966	5872	None	2330	82	10948	No_constitutive_exon_found_in_species
AATATACTCGTATGATGTTTCAATATTTGATTGATCTAAGGCATGGGTAGAT	2596	3806	2546	2598	1	c-strain-scaffold_1345	EV44_g5179	2178	3935	None	2330	82	10948	No_constitutive_exon_found_in_species
GTGAGGTGATTGTCAAAAAACTTTCAATCTCGCCATCACTGATTGGGAAGAT	4626	5007	4576	4628	1	c-strain-scaffold_6363	EV44_g4111	4543	5007	None	2330	82	10948	No_constitutive_exon_found_in_species
GAAAATTGTCAAGGCTCCTGGAGATGATGCAACCAAGGAAGGGCGACTAGTA	5335	6077	5285	5337	1	c-strain-scaffold_3642	EV44_g3571	4889	6077	None	2330	82	10948	No_constitutive_exon_found_in_species
CAGGTCAGTGCTAGTAATTTGATGGGAAAATGCCGTTGACGTAGGGATAGAC	3240	3492	3190	3242	1	c-strain-scaffold_515	EV44_g5942	2965	3954	None	2330	82	10948	No_constitutive_exon_found_in_species
AAATTTCTATACCGAATAATTGGTGTGGACTGACTTTGTGGGAATGGCAGGA	1603	1869	1919	1867	-1	c-strain-scaffold_10519	EV44_g4706	1074	2157	None	2330	82	10948	No_constitutive_exon_found_in_species
AAATTTTTGTAAAGAAAGAAAGCCTAATCCTGTGTATTGGGAGGAAATAGCT	1397	1526	1347	1399	1	c-strain-scaffold_8923	EV44_g0756	1074	1692	None	2330	82	10948	No_constitutive_exon_found_in_species
TTTTGAATGCTATATAAATTTATCAACCGAGTATGCTAATATAGGGAAAGAT	2242	2314	2192	2244	1	c-strain-scaffold_3221	EV44_g5924	1631	2728	None	2330	82	10948	No_constitutive_exon_found_in_species
ACGTATCAATTCGAAGTCCATGAGCTAATATAGTGAGGGAAATAAATCAGTC	959	1209	1259	1207	-1	c-strain-scaffold_7521	EV44_g5301	959	1743	None	2330	82	10948	No_constitutive_exon_found_in_species
AGTTATACGGGTATAAATTCAAGTTCGAAGAAAACACAAGGGACGCATAGTC	989	1015	939	991	1	c-strain-scaffold_6555	EV44_g4123	348	1015	None	2330	82	10948	No_constitutive_exon_found_in_species
GGCGTCAGAGATTTGGCGAAAGATTGTGGAAGCACCAAGTTTAGTGGGAGCT	929	933	879	931	1	c-strain-scaffold_5157	EV44_g2414	271	933	None	2330	82	10948	No_constitutive_exon_found_in_species
GTGGACAACGTTCGTAATAGGACCTATACCTAAGAAAATTAGGGGCTTAGAA	24	37	87	35	-1	c-strain-scaffold_11792	EV44_g3980	24	614	None	2330	82	10948	No_constitutive_exon_found_in_species
