# Supplementary material for: Widespread Separation of the Polypyrimidine Tract From 3′ AG by G Tracts in Association With Alternative Exons in Metazoa and Plants
Source: Front Genet. 2019 Jan 14;9:741. doi: 10.3389/fgene.2018.00741 (PMC6339879; doi:10.3389/fgene.2018.00741)
Supplement: DATA FILE S1 — Sequences of REPAG 3′ SS from each species of fungi. [file Data_Sheet_1.zip › Supplementary data 1/Fungi_Release38_valsa_mali.txt]

REPA_GGG_Sequence	Exon_Start	Exon_End	Pos_-50	Pos_+2	Strand	Chromosome	GeneID	Gene_Start	Gene_End	Gene_Name	Number_of_REPAs	Number_of_REPAs_has_GGG	Number_of_Intron(Intra_genic_Region)	Upstream_Constitutive_Exon
TTCCATGATATTGTGGAGAGTGTTTTTTTTGCTAACGGGCAGTGGCACAGGT	66785	67156	67206	67154	-1	1	VM1G_00009	66785	69108	None	3074	370	18455	No_constitutive_exon_found_in_species
CCACGTAGAGGCTTGGCGCAGAATATCTGACTTATGAATGGGTGAAATAGGT	112286	112573	112623	112571	-1	1	VM1G_00022	112286	114158	None	3074	370	18455	No_constitutive_exon_found_in_species
TGAGCCAATGATACCCGTTTCCTAGTTTCGTGGCTGACGGGGAGTGACAGAT	115777	116110	115727	115779	1	1	VM1G_00023	115217	118227	None	3074	370	18455	No_constitutive_exon_found_in_species
TCGTGTTTCTTGTGCTTAGAAACATCTGGACTTACTGATGGGGCGAAAAGCC	600350	600389	600300	600352	1	1	VM1G_00124	595835	600389	None	3074	370	18455	No_constitutive_exon_found_in_species
GGGGTAAAGGTGGTGGTGGAGGTGGTGGGGAGGAGGAGGATGGGGAGAAGAA	823266	823470	823216	823268	1	1	VM1G_00186	822435	823470	None	3074	370	18455	No_constitutive_exon_found_in_species
TTTGCCCGCGACCCTATCGCCGAGGACTAACGAGGACGGTGGGAAAACAGCA	860059	860661	860009	860061	1	1	VM1G_00202	859536	860971	None	3074	370	18455	No_constitutive_exon_found_in_species
TAAGGGTAGATACGCTGGCGGGCCAAACCAATGCTGACAGGGCAAACCAGGT	1052052	1052427	1052477	1052425	-1	1	VM1G_00266	1051230	1053693	None	3074	370	18455	No_constitutive_exon_found_in_species
CATGGTCGCGTACGGCCCCCTTATGTGATGGGAGACTAACGGGATTGCAGGC	1103394	1104523	1103344	1103396	1	1	VM1G_00281	1102048	1104523	None	3074	370	18455	No_constitutive_exon_found_in_species
CGACGCCGACGCCGACGACTACGATGACGACGAGTGTATGGGTACTGAAGAG	1235256	1235471	1235521	1235469	-1	1	VM1G_00311	1231525	1238894	None	3074	370	18455	No_constitutive_exon_found_in_species
GGTCTAAACACACTTCATGTATTAACACAAATACTTACGGGAAAGCACAGAT	1397893	1401400	1401450	1401398	-1	1	VM1G_00326	1397302	1402768	None	3074	370	18455	No_constitutive_exon_found_in_species
ACCCAGCGCGCCTTGGAGAGAGCAATGGATTGCTAATTCATGGGATATAGAC	1462573	1462605	1462523	1462575	1	1	VM1G_00335	1461875	1462605	None	3074	370	18455	No_constitutive_exon_found_in_species
TGTGTGTGTACCAGTATCCACCACACAAAAGCCCGAGGAGGGAGAGAGAGAG	1517240	1517988	1518038	1517986	-1	1	VM1G_11282	1515911	1518546	None	3074	370	18455	No_constitutive_exon_found_in_species
ACAAATCTTTGTCGGGCATATAAGCTAATACGTGGGGGTGGGGGTGGAAGGG	1645345	1645673	1645295	1645347	1	1	VM1G_00394	1644819	1645673	None	3074	370	18455	No_constitutive_exon_found_in_species
GTCGTGCTGTACTGTGAATCAATTGGGGCTAACCTTTGCGATGGGCGCAGTC	1789936	1790123	1790173	1790121	-1	1	VM1G_00440	1786469	1790292	None	3074	370	18455	No_constitutive_exon_found_in_species
ACTTGCCTTCTCATGTACCATGAGATGAGAGATGCTGACTGGGGTGACAGAT	1786469	1786847	1786897	1786845	-1	1	VM1G_00440	1786469	1790292	None	3074	370	18455	No_constitutive_exon_found_in_species
AGGGACAGGGATGCCGACAGGGACAGGGACAGGGACAGGGAGAAGGACAGCC	1832768	1832973	1833023	1832971	-1	1	VM1G_00453	1832346	1836389	None	3074	370	18455	No_constitutive_exon_found_in_species
AGAGCTCAAGCAGGAGGAGCAGCAGCAGCAGCAGCAGCAGGGGGGCCTAGGG	1873315	1873910	1873265	1873317	1	1	VM1G_00464	1871319	1874742	None	3074	370	18455	No_constitutive_exon_found_in_species
GCAGCAATGAAGAAGGGAGAATATACATATACTGAAGACAATTGGGACAGGA	1972550	1972729	1972500	1972552	1	1	VM1G_00490	1972177	1972904	None	3074	370	18455	No_constitutive_exon_found_in_species
ACCCAACGGCAACGGTCCAAGATTTCCCCAAGATTGTTGAGAAAGGGTAGGT	2041776	2041880	2041726	2041778	1	1	VM1G_00512	2039935	2042441	None	3074	370	18455	No_constitutive_exon_found_in_species
TCCTCGACGACGTCTACGTCATCGGTGACTGCAGCATCGTGGACGGGCAGCC	2385919	2386171	2386221	2386169	-1	1	VM1G_00520	2385787	2388013	None	3074	370	18455	No_constitutive_exon_found_in_species
TGCCCAGCGCGCAAAGGCCCTCCAACCGAACCCCCCGTCCGGCGGGAAAGGC	2442326	2442651	2442701	2442649	-1	1	VM1G_00535	2442326	2444577	None	3074	370	18455	No_constitutive_exon_found_in_species
CTGCCTGTATAGGTAGAAAGATCTCTCACTAATCTGCATTCGGGATACAGGC	2542286	2542474	2542524	2542472	-1	1	VM1G_00567	2542008	2542888	None	3074	370	18455	No_constitutive_exon_found_in_species
TCAGGTATGCGCAGGGATTTGGACAGTAACTGATAATGTACTGGGGGTAGGA	2899396	2899714	2899346	2899398	1	1	VM1G_11308	2899196	2900889	None	3074	370	18455	No_constitutive_exon_found_in_species
TCACCATTTACATGTAATACATCGATGCGCCCTCCCTCGCGGGCCTGAAGGA	2974951	2975314	2975364	2975312	-1	1	VM1G_00677	2974540	2979676	None	3074	370	18455	No_constitutive_exon_found_in_species
TCATACATGTATACTCACAATTGGAAGTATCACTGACCTGGGGATTATAGAC	2981859	2982010	2982060	2982008	-1	1	VM1G_00678	2981107	2982209	None	3074	370	18455	No_constitutive_exon_found_in_species
CACATTCAAGACATAAAGGTCGAGGGCAACCAGGCTGACGAGGGTAATAGGA	3022003	3022114	3022164	3022112	-1	1	VM1G_00690	3021938	3022572	None	3074	370	18455	No_constitutive_exon_found_in_species
ACGCGGTTCTTTGTGCTGCGGCGGAAGGGGGGGGTGTTGTCGAGGGAGAGGG	3037516	3037828	3037878	3037826	-1	1	VM1G_00697	3037516	3038943	None	3074	370	18455	No_constitutive_exon_found_in_species
ATCCTACCTGAGGCTAACTATGTGTTGACAACAATCCCATGGGATCACAGAC	3428978	3429122	3429172	3429120	-1	1	VM1G_00787	3427745	3429874	None	3074	370	18455	No_constitutive_exon_found_in_species
CTGCGTTCACACTCCTCTACACGTCTATGACTGCTGATGTAAAGGGTCAGAT	3489943	3491098	3491148	3491096	-1	1	VM1G_00809	3489943	3491749	None	3074	370	18455	No_constitutive_exon_found_in_species
TCCCGACGATACCTTCCCAGTCGAATAATCTTGGCTAAATGGGCAAATAGGC	3541997	3542056	3541947	3541999	1	1	VM1G_00824	3541473	3542056	None	3074	370	18455	No_constitutive_exon_found_in_species
CAACACCATGAAAAGAAATTCAAGAAATGTGTTTTCTAACTTGGGAGCAGTG	3586732	3586784	3586834	3586782	-1	1	VM1G_00835	3586559	3587740	None	3074	370	18455	No_constitutive_exon_found_in_species
ATAGTGACGAGGACGAGGAGAGGAGTATCGACGGGGAGAGGTGGGATCAGAG	3681212	3681254	3681304	3681252	-1	1	VM1G_00861	3681212	3682375	None	3074	370	18455	No_constitutive_exon_found_in_species
GTGTACAATATATGCGTATTGGTGAGACCAGAGTTTAACAATTGGGACAGCG	3788930	3788978	3789028	3788976	-1	1	VM1G_00892	3788736	3789205	None	3074	370	18455	No_constitutive_exon_found_in_species
CCCCTAAATGGGAGAAGGCAATATGCGACAGTTTCGCTGACACGGGACAGGC	4000695	4001810	4000645	4000697	1	1	VM1G_00953	3999941	4002494	None	3074	370	18455	No_constitutive_exon_found_in_species
CCCCCTTTGATCCCACATCATGTTCAACATGGGCTAACAGGGGTACACAGGA	4110199	4110498	4110149	4110201	1	1	VM1G_00975	4110096	4111633	None	3074	370	18455	No_constitutive_exon_found_in_species
CTAGAAACTCGGAAGGGGCCCACCGCTGACGGAAGGGGAAATACAAATAGAA	4111951	4112328	4112378	4112326	-1	1	VM1G_00976	4111951	4112813	None	3074	370	18455	No_constitutive_exon_found_in_species
GTTGTTTCCATCTCAGCATATGAATGAGTTACGTTGCTAATACAGGGCAGAG	4268716	4268953	4268666	4268718	1	1	VM1G_01025	4265254	4271342	None	3074	370	18455	No_constitutive_exon_found_in_species
GCCCACATGTTTTCTGGGATGGGGGGTTTTGTTAACGGGGGCGAGGATAGGG	4353049	4353471	4353521	4353469	-1	1	VM1G_01053	4352988	4354050	None	3074	370	18455	No_constitutive_exon_found_in_species
TCAGGGAACAAAAATATCAATCGACGGACTTGCGCTAATATCAGGGACAGCA	4420956	4421923	4420906	4420958	1	1	VM1G_01080	4419761	4421923	None	3074	370	18455	No_constitutive_exon_found_in_species
GATGTGAGACTATCGGCACCTTTGAGAAGGAGAACTGACAGGGTGGCCAGGA	4588174	4590026	4590076	4590024	-1	1	VM1G_01131	4588174	4591651	None	3074	370	18455	No_constitutive_exon_found_in_species
CGCTGATCACCCTCGATGAGCATCCTACAGTTGCTAACATGTGGGTGCAGGA	4696358	4696702	4696752	4696700	-1	1	VM1G_01158	4694849	4700307	None	3074	370	18455	No_constitutive_exon_found_in_species
CCCTCTTGATCCGCCTGAGGACAATACTGATTCGGATTGGGAGCATATAGAC	4716891	4717148	4716841	4716893	1	1	VM1G_01162	4716305	4719086	None	3074	370	18455	No_constitutive_exon_found_in_species
GACTGCCAGCCAGCTTGGTCAGCCAGCTCCGAGCATGGGCGCCTAGGAAGCC	4804363	4806474	4804313	4804365	1	1	VM1G_01181	4802856	4807612	None	3074	370	18455	No_constitutive_exon_found_in_species
CTGTCTTTGGCACATAGTCCCTGGACTAACTCCTGTTGTGTGGGCGGTAGAC	5178175	5178859	5178125	5178177	1	1	VM1G_01232	5175298	5178859	None	3074	370	18455	No_constitutive_exon_found_in_species
AAGGGGCGGGGAGTGCGCACAAGGAGGGGGAGGGGAGGGGGAGGTGGTAGGA	5282431	5282706	5282381	5282433	1	1	VM1G_01267	5282089	5282706	None	3074	370	18455	No_constitutive_exon_found_in_species
TCAGTGGGCAAGGGTCAGGGTTAGACATGCTGACTGATGGGCAAATATAGAC	5283463	5283723	5283773	5283721	-1	1	VM1G_01266	5282995	5284394	None	3074	370	18455	No_constitutive_exon_found_in_species
TTTCCTCGTTAATCAATCCCCCATCATTGGCTGACGAACCGGGACAACAGAA	5303965	5304403	5304453	5304401	-1	1	VM1G_01275	5302372	5305245	None	3074	370	18455	No_constitutive_exon_found_in_species
CAAGGAAGTTCACCAGGCGATATGCTGACATGGGACATGGGATGGCATAGGC	5323919	5324017	5323869	5323921	1	1	VM1G_01279	5323734	5325884	None	3074	370	18455	No_constitutive_exon_found_in_species
GCTATCTAGATCCTGGTGAAGCCCCCAATGATACAAGACCGGGCATATAGGC	262834	262939	262784	262836	1	10	VM1G_08738	262586	262939	None	3074	370	18455	No_constitutive_exon_found_in_species
GTGTCTGGCACCACACATGGCTTCTTAACACCGGCTAACAGGGACCACAGAA	364532	365636	364482	364534	1	10	VM1G_08771	363776	365636	None	3074	370	18455	No_constitutive_exon_found_in_species
TCAGTTGCACTGCAGAACTCGACAACTGATCATGGTGATTCGGGCAAAAGCT	690851	691348	691398	691346	-1	10	VM1G_08851	690851	692503	None	3074	370	18455	No_constitutive_exon_found_in_species
CAGCTGGCGGCCCGACTACTTACTCAATAGACTAACACCCCGGGAAACAGAT	715376	715477	715326	715378	1	10	VM1G_08862	715268	716055	None	3074	370	18455	No_constitutive_exon_found_in_species
AGTAACCTGCCATTGCTTCTTCATGCTTGCATTGCTAACAGGGATGCTAGCC	772574	772635	772524	772576	1	10	VM1G_08878	771645	774146	None	3074	370	18455	No_constitutive_exon_found_in_species
TCACAGGGGATAGAAATACTAACGTGAGGCCGTTGCGACCGGGAAAACAGGA	928416	929896	928366	928418	1	10	VM1G_08925	927739	929896	None	3074	370	18455	No_constitutive_exon_found_in_species
TTAACCCCGACTATACATCTTGGAAAACAGGCTGATGGGAAAACAACTAGTC	1004845	1005467	1004795	1004847	1	10	VM1G_08943	1003984	1008967	None	3074	370	18455	No_constitutive_exon_found_in_species
CCGAAGAAGAAAAAAAGAAAAAAAGCTAACAACATGGGGGGGATATACAGCA	1005627	1008967	1005577	1005629	1	10	VM1G_08943	1003984	1008967	None	3074	370	18455	No_constitutive_exon_found_in_species
ATGGAGGTGAGTGCTTTGAGCTCCCCGAGCTGACTGGGACTAAGGTATAGTT	1056949	1057373	1057423	1057371	-1	10	VM1G_08960	1056949	1057610	None	3074	370	18455	No_constitutive_exon_found_in_species
GTGAGTAGTTTCGGGCGAGAAGTTAGATGGCCGCTGACAAGGGCGTACAGAT	1112453	1117854	1117904	1117852	-1	10	VM1G_08981	1111912	1117939	None	3074	370	18455	No_constitutive_exon_found_in_species
AGCTGGAAACCTCAGATTCAATTCAACTGACCAGCAATTCATTGGGATAGGC	1776673	1776803	1776853	1776801	-1	10	VM1G_09105	1775610	1777691	None	3074	370	18455	No_constitutive_exon_found_in_species
TGCAGGCCGGGGGGCAAAATAAATGAATGCTGACTCGGGACGAAAAACAGTA	1887855	1887989	1887805	1887857	1	10	VM1G_09141	1887101	1888543	None	3074	370	18455	No_constitutive_exon_found_in_species
ACGTCCGCTGATGAACCGAGTTTCTTGAAGCTGACCACCCTCGGGGAAAGAT	55106	55205	55255	55203	-1	11	VM1G_09161	54495	57017	None	3074	370	18455	No_constitutive_exon_found_in_species
TTGAGTCCCTCATCTATGACATAGATGCTAACTTCTCTCGGAATGGGCAGCT	160426	161247	160376	160428	1	11	VM1G_09185	159811	161992	None	3074	370	18455	No_constitutive_exon_found_in_species
CCTCGAGAAATTGTCAGTGATGATGATGCTAATGTGAGATGGTCGGGCAGGT	410932	411292	410882	410934	1	11	VM1G_09227	408871	411292	None	3074	370	18455	No_constitutive_exon_found_in_species
TTTAAAGACCATGGCGAGAGGAGAGACATCTGACTGACGCTGGTGGGCAGAT	414481	414807	414431	414483	1	11	VM1G_09228	412640	414807	None	3074	370	18455	No_constitutive_exon_found_in_species
TAATGCGCCCCATGCCGGTACTGCAGGCCTAGCTGACTTGGGAACAACAGTC	494396	496634	496684	496632	-1	11	VM1G_09240	494396	497494	None	3074	370	18455	No_constitutive_exon_found_in_species
GCTCCCTCACGCAAATAGGGAGCTGAGAAGACTGACCCAGAGGGTTGTAGTG	601685	604038	604088	604036	-1	11	VM1G_09279	601685	604613	None	3074	370	18455	No_constitutive_exon_found_in_species
CTCCAAGACCCATCTTCAGAATGTAAACTAACCAACACGGGGCATTGAAGTA	607420	607852	607902	607850	-1	11	VM1G_09280	605028	608874	None	3074	370	18455	No_constitutive_exon_found_in_species
GCTACGTGGTCTGTTGCTATGGTAGAACAGAATCGCTGACGTCGGGATAGAA	653051	653134	653184	653132	-1	11	VM1G_09298	650737	653596	None	3074	370	18455	No_constitutive_exon_found_in_species
ATCTTAGTTCCGCGGGATGAGACCAGCTTGGGGACTAACAGGGCAAAAAGGA	859300	860725	860775	860723	-1	11	VM1G_09363	859300	862618	None	3074	370	18455	No_constitutive_exon_found_in_species
TGCGTGTGTGTGCGTGTGAGTGTGTGAAAGAAGCTGACGTGGGAGACCAGGT	1303002	1303058	1303108	1303056	-1	11	VM1G_09493	1303002	1303593	None	3074	370	18455	No_constitutive_exon_found_in_species
ATCCCGGGCCTTTAGTCGAAAATGAGGATCTACTGGTCGGGGATGAACAGGG	1308366	1309611	1308316	1308368	1	11	VM1G_09495	1306757	1309611	None	3074	370	18455	No_constitutive_exon_found_in_species
TTCATCTGTTGGAACACCTTCAGAGTCTTTCGGCAGCTAGGGAAGCAGAGTA	1328428	1328431	1328481	1328429	-1	11	VM1G_09502	1328428	1329341	None	3074	370	18455	No_constitutive_exon_found_in_species
CGACCTCGGTACTCGTCTCATAGATCTGGATGTCTGACTTGGGACTGTAGAA	1336768	1339070	1339120	1339068	-1	11	VM1G_09503	1336768	1339415	None	3074	370	18455	No_constitutive_exon_found_in_species
CCGAGCACGTCCTGGCGGCGCCCTCGGCGGGCGGGTGCATGGGCACGTAGAC	1355821	1356208	1355771	1355823	1	11	VM1G_11930	1355424	1356585	None	3074	370	18455	No_constitutive_exon_found_in_species
AATAAGACAATGGCGCAGAAATACTGATTTCGAACCCATGGGTGCAACAGGC	1440065	1440232	1440015	1440067	1	11	VM1G_09534	1439386	1441959	None	3074	370	18455	No_constitutive_exon_found_in_species
CCTGGATGGAGTCATATTAGCAACGAGGTACCATATGGAAAGGGTTACAGGC	1504397	1504569	1504619	1504567	-1	11	VM1G_11931	1504231	1506806	None	3074	370	18455	No_constitutive_exon_found_in_species
AACTCCATAGTGCGGCGGCTGTGAAGGTGATGGAGAGGGACGTGCAGAAGGC	1543529	1543534	1543584	1543532	-1	11	VM1G_11933	1543529	1544654	None	3074	370	18455	No_constitutive_exon_found_in_species
TTTCTTCGATCTTGAGTAAAGCACTCGTCTAACTACGTTGGGATATATAGGG	1656674	1656784	1656834	1656782	-1	11	VM1G_09601	1655625	1658775	None	3074	370	18455	No_constitutive_exon_found_in_species
GTTGCCGGGCATGTTTGAAGTTGATAAGTCACTGACCGGGGAACTTGGAGCC	1680875	1681137	1681187	1681135	-1	11	VM1G_11939	1680875	1681714	None	3074	370	18455	No_constitutive_exon_found_in_species
CCGACCCAAGTATTACTCCACGGAGTTTGGCTAACAAGTGGGTATGGTAGTT	1808103	1808193	1808053	1808105	1	11	VM1G_09625	1806573	1808387	None	3074	370	18455	No_constitutive_exon_found_in_species
TTCCTCTCCATGTTGGTTGATGCTTGACAATGGCTAACAATGAGGGACAGAC	1884259	1885545	1885595	1885543	-1	11	VM1G_09655	1884259	1885866	None	3074	370	18455	No_constitutive_exon_found_in_species
GGTCGGCCTAATATAATACGAGACTGATGATCTGATTACCCGGGAAACAGTC	94828	94929	94979	94927	-1	12	VM1G_09674	93228	95578	None	3074	370	18455	No_constitutive_exon_found_in_species
ATCGGTGTGTACGCCGTGTTCAAACTCGCTAATGGTGTCGGGGGCTCAAGAT	273539	275435	273489	273541	1	12	VM1G_09727	268348	276770	None	3074	370	18455	No_constitutive_exon_found_in_species
GAGTGACCCCTTCTAAAGGCTGAGAAGGCATCTTCGACGGGTGAAGGTAGCT	354048	354535	354585	354533	-1	12	VM1G_09756	351752	355201	None	3074	370	18455	No_constitutive_exon_found_in_species
TCCTCCTGCAGTGTTATATGGAACCTATGTGCTAATAATAGGGATTACAGTG	500561	500621	500511	500563	1	12	VM1G_09812	500052	502876	None	3074	370	18455	No_constitutive_exon_found_in_species
ACCTAGGCACTATGTGGGAGGCTTGTTTTGCTAATATGGGAGTCGAATAGGA	500693	501705	500643	500695	1	12	VM1G_09812	500052	502876	None	3074	370	18455	No_constitutive_exon_found_in_species
TGGGTCCCTTGCATAGAGAAGACGGGCAAGAAACTGACAAAGGGTTGTAGGA	557292	557430	557242	557294	1	12	VM1G_09825	556866	559777	None	3074	370	18455	No_constitutive_exon_found_in_species
ATCCTTCTATTTTCCACAGAGATATGTAATGCTAACTCCAAAGGGTTCAGTC	701065	702853	701015	701067	1	12	VM1G_09867	700661	702853	None	3074	370	18455	No_constitutive_exon_found_in_species
ATGGCGACCAACCTAGGGTGTAAGCCTAGCTTTTACTAACGGGCAACAAGGA	931404	932467	932517	932465	-1	12	VM1G_09938	931404	933842	None	3074	370	18455	No_constitutive_exon_found_in_species
AGCAACCAGCTCACCCTCTTCATCAAATGACGTGCTGATGGGACGGCCAGGA	1238849	1239845	1239895	1239843	-1	12	VM1G_10006	1238849	1241219	None	3074	370	18455	No_constitutive_exon_found_in_species
TGGAAAGAATGTCGATGATGAGGGCAACACATTCTGGGAGGTAAGTACAGTA	1276024	1276192	1276242	1276190	-1	12	VM1G_10017	1275737	1276358	None	3074	370	18455	No_constitutive_exon_found_in_species
ACATATAATTTGACGAGTATGATATGGGTGTCACTAAAATTGCGGGATAGAT	1281554	1281654	1281704	1281652	-1	12	VM1G_11965	1281217	1281934	None	3074	370	18455	No_constitutive_exon_found_in_species
ATCACCCGGGATATCAAAAGCATGGGCCATTGCTGATGAGGGAATGATAGGC	1329603	1329698	1329553	1329605	1	12	VM1G_10034	1328339	1335166	None	3074	370	18455	No_constitutive_exon_found_in_species
CCCCATCTTTGTTATGCCGAACTAGCCCTGATGACTGGGGTGGAAACCAGTG	1398371	1398798	1398848	1398796	-1	12	VM1G_10053	1398371	1399714	None	3074	370	18455	No_constitutive_exon_found_in_species
TGGTGTGCAGGATACCGATATAGATAGCGCTCTAATATGGGCACGAAAAGTC	1417623	1417668	1417573	1417625	1	12	VM1G_10063	1415696	1417668	None	3074	370	18455	No_constitutive_exon_found_in_species
CCAGCATGCATGGGGGTAGGTAGTGTCACTGTGCTGACTGGGGCAAACAGTT	251434	251569	251619	251567	-1	13	VM1G_10124	250022	253323	None	3074	370	18455	No_constitutive_exon_found_in_species
GCCATCCCCTTTTCACTGTCTCTAGTGCTACGTAAGCTAACAGAGGGCAGGA	320061	320141	320011	320063	1	13	VM1G_10148	319187	320141	None	3074	370	18455	No_constitutive_exon_found_in_species
GGACTCCAACTACGAACCTCCTCCCCCTGCGCCCCATCCTAGGGATACAGGA	500647	501006	501056	501004	-1	13	VM1G_10186	499148	501114	None	3074	370	18455	No_constitutive_exon_found_in_species
CTCTATCCATGATGACTGTGGTCGCATTTACTTACGGGCATGACACAAAGTG	506779	507029	507079	507027	-1	13	VM1G_10189	504538	507355	None	3074	370	18455	No_constitutive_exon_found_in_species
ATTGGATTGGGGTTGCGTTATATCCATGGATTAGAACTGACGGGATCAAGGT	23728	23916	23678	23730	1	2	VM1G_01295	21040	25259	None	3074	370	18455	No_constitutive_exon_found_in_species
GACTTTGTTTTCTGCGAGTTTGACACGAGTACTTATTGACTTGGGGACAGAT	175119	175261	175069	175121	1	2	VM1G_01321	173965	177532	None	3074	370	18455	No_constitutive_exon_found_in_species
CATACAGTCTTACATAGCTGTAGGTAGCTAACAGACTACGGGGAATACAGAC	234036	234320	233986	234038	1	2	VM1G_01335	233818	234764	None	3074	370	18455	No_constitutive_exon_found_in_species
CAATCAAACGTTACAAGCATGGCCTGTTCGTTAGCTGACGAGGGCCAAAGCC	318903	318978	318853	318905	1	2	VM1G_01360	318372	320062	None	3074	370	18455	No_constitutive_exon_found_in_species
CCAGGAGAATTCCGGAATGCGCCCACTGACGGTGACACTGAGGGCTATAGAT	757231	757546	757181	757233	1	2	VM1G_01460	756452	759310	None	3074	370	18455	No_constitutive_exon_found_in_species
TCGCACACTTCTATTTGGTACGTGTTTCAGCGAGCTGACCGGGATGGCAGCG	953265	953990	954040	953988	-1	2	VM1G_01525	953265	956115	None	3074	370	18455	No_constitutive_exon_found_in_species
TTTTTCTTTCTTCGTTTTTTCTAGTATCCATTGACTGACAACACGGGCAGGT	1076314	1076913	1076963	1076911	-1	2	VM1G_01569	1076314	1077227	None	3074	370	18455	No_constitutive_exon_found_in_species
GGCCAGAATGACACGAGAGTTTGAAAGCTGACAGCATGTTGGGTGCACAGGC	1117959	1118100	1118150	1118098	-1	2	VM1G_01582	1117959	1118464	None	3074	370	18455	No_constitutive_exon_found_in_species
CGCTTCCCGAAGCTCCCAGATCCTTGCTAACTGTGTTCGTGGGGCGATAGGC	1430451	1430530	1430401	1430453	1	2	VM1G_01678	1430197	1430784	None	3074	370	18455	No_constitutive_exon_found_in_species
GCCCACCGACTCGGTCTGGCTTCTACTTACTTACTGACCTGGGAGCACAGTC	1446816	1446956	1447006	1446954	-1	2	VM1G_01686	1446816	1447481	None	3074	370	18455	No_constitutive_exon_found_in_species
AATGGCCTTTTTTTGTCTTGAAACGGGGAACGGCTAATGCGATGGGCTAGAC	1577267	1577896	1577946	1577894	-1	2	VM1G_01731	1577267	1578689	None	3074	370	18455	No_constitutive_exon_found_in_species
CCATAAAAGTCCATCCTTGCTGACTGACTCCCTTCCTCCGGGCATAAAAGCC	2772134	2772700	2772084	2772136	1	2	VM1G_02060	2771517	2772700	None	3074	370	18455	No_constitutive_exon_found_in_species
GATATAAGAATATTGCGCATGGAAACTGACTAAAAATCTTGACGGGTTAGCC	2805645	2805786	2805836	2805784	-1	2	VM1G_02067	2805645	2806043	None	3074	370	18455	No_constitutive_exon_found_in_species
GTGGAACTGCCATTTCCGCTCCACCAGTCACTGACGCGAGAGGGCTACAGAC	3053009	3053953	3054003	3053951	-1	2	VM1G_02138	3052508	3054252	None	3074	370	18455	No_constitutive_exon_found_in_species
TTCCATCACAACATCATTGACGTTTCGATGTCTGACAAAAACATGGGTAGCT	3156637	3156859	3156587	3156639	1	2	VM1G_02163	3155978	3158400	None	3074	370	18455	No_constitutive_exon_found_in_species
GCCTTCCTTACTCACAACTGACGACAATAGTGACTGACCGGGACACACAGAT	3171276	3172158	3172208	3172156	-1	2	VM1G_02169	3169770	3173302	None	3074	370	18455	No_constitutive_exon_found_in_species
CAGAAAACGAGGAGGTCGATCCGGATTGCAATACGGAATTATTGGGCGAGCT	3187503	3187701	3187751	3187699	-1	2	VM1G_11418	3187503	3188791	None	3074	370	18455	No_constitutive_exon_found_in_species
CCCCAAATAAAGTTGCGATGTCCTAGAAGTATTGACATGGGTGGAAACAGGC	3288070	3290803	3288020	3288072	1	2	VM1G_02199	3283574	3290803	None	3074	370	18455	No_constitutive_exon_found_in_species
GCCCGTTCTCTCCTTCGTATAGCTAGCAGAGCTAACCTAAGGGTACACAGGT	3402779	3403091	3402729	3402781	1	2	VM1G_02226	3399722	3403091	None	3074	370	18455	No_constitutive_exon_found_in_species
CTGTACAGCCTGTGTATTAAGAATGCTTTACTGACGTGGACCGGGAACAGAA	3460888	3461193	3461243	3461191	-1	2	VM1G_02245	3460361	3461780	None	3074	370	18455	No_constitutive_exon_found_in_species
CTTTCGAAGTTCTGCCAGTCGTTTTCCTGCTTACTGACCAGATGGGTTAGAT	3612586	3613182	3613232	3613180	-1	2	VM1G_02293	3612586	3614388	None	3074	370	18455	No_constitutive_exon_found_in_species
GCTCTGGTACAGCATTCTAGGCATTGGAAGCTAACCTCGTGGGTGAACAGCT	3884505	3885213	3884455	3884507	1	2	VM1G_02323	3882823	3885213	None	3074	370	18455	No_constitutive_exon_found_in_species
ACGTTCCCGAGAAAACCTGTACATACGGGACGCTGACTGGGAGAAAACAGCA	4089933	4091443	4089883	4089935	1	2	VM1G_02340	4089001	4091443	None	3074	370	18455	No_constitutive_exon_found_in_species
AAGCTAAGTCAAGGATCAGAAGCCCAGGCTAACGGCTACGGGATGTGAAGTG	4115073	4115325	4115375	4115323	-1	2	VM1G_11440	4114398	4116076	None	3074	370	18455	No_constitutive_exon_found_in_species
CTTTCTTTTGTTTTCTACTGCATATGTGCAGATGACTGACATGGGTAAAGTG	4160386	4160796	4160336	4160388	1	2	VM1G_02360	4158283	4160796	None	3074	370	18455	No_constitutive_exon_found_in_species
TTTCCTACCTCTCCATTTTCAGTTTGCACTTCACTGACGGGGAACATTAGGG	4162825	4163491	4162775	4162827	1	2	VM1G_02361	4162033	4163666	None	3074	370	18455	No_constitutive_exon_found_in_species
AGGACTGCCAAAAGAAAAAAAAGGATTCTTTGCTGACGTGAGGGTGCTAGTT	4347114	4348791	4347064	4347116	1	2	VM1G_02406	4346473	4348791	None	3074	370	18455	No_constitutive_exon_found_in_species
TTCTGACCCCGAAGGAAATATCATTGACTGACGCCTCGGGGACACAACAGTG	4703993	4704482	4703943	4703995	1	2	VM1G_02506	4703597	4705489	None	3074	370	18455	No_constitutive_exon_found_in_species
AGTATATTGCGCTTGATCTATTCTGACGACACCTGCTGATATTGGGACAGAG	4711081	4711479	4711031	4711083	1	2	VM1G_02509	4710187	4711479	None	3074	370	18455	No_constitutive_exon_found_in_species
CCTCTGTGTACCATTGCCGACAAGTAATATGCTGACCTCGGGGATCATAGCC	4751750	4752135	4752185	4752133	-1	2	VM1G_02520	4750859	4753346	None	3074	370	18455	No_constitutive_exon_found_in_species
AAGGAGGCTGCGGCTGCGGCTGCGGCGGCGGTGCAGGCTGAGGGCGATAGCA	4758247	4758510	4758197	4758249	1	2	VM1G_02522	4757933	4761376	None	3074	370	18455	No_constitutive_exon_found_in_species
GGGAAGAGACCCTGGAGGCCCAATGTACTAACACAAGGCTCATGGGACAGGC	4771637	4772089	4772139	4772087	-1	2	VM1G_02527	4770621	4772459	None	3074	370	18455	No_constitutive_exon_found_in_species
TTCTTCTTCGAACGCCCTTCTTCAGAGCCTTCTTATTAACGAGTGGGTAGCT	4837694	4837804	4837644	4837696	1	2	VM1G_02551	4835985	4837804	None	3074	370	18455	No_constitutive_exon_found_in_species
ACGCTCGCTTATAGTATCTAGCCTTGGAGCTTGGTTAACACTGGGGATAGCA	4838375	4838736	4838786	4838734	-1	2	VM1G_02552	4838375	4839607	None	3074	370	18455	No_constitutive_exon_found_in_species
GTCAATAAACCTAATGTTCGTCCAATCTGACCTGACGGGCTGGAAAATAGGC	171437	171829	171387	171439	1	3	VM1G_02601	170506	173610	None	3074	370	18455	No_constitutive_exon_found_in_species
AGCCATCCATCTTTGATTACATAGTACTGAACTTCCGATGGGCGATACAGTC	305351	305485	305301	305353	1	3	VM1G_02640	305085	310504	None	3074	370	18455	No_constitutive_exon_found_in_species
CGCCGCAGACCAATCGACTGACTTGGCTTGACTTCAAATTCGGGGTATAGGC	324480	324546	324596	324544	-1	3	VM1G_02648	324144	325026	None	3074	370	18455	No_constitutive_exon_found_in_species
CGCCGCAGACCAATCGACTGACTTGGCTTGACTTCAAATTCGGGGTATAGGC	324144	324363	324413	324361	-1	3	VM1G_02648	324144	325026	None	3074	370	18455	No_constitutive_exon_found_in_species
GTAAGTACGAGCGACACGTTACCCAAGCGCCTTAACTAACAACGGGACAGCG	437810	438489	438539	438487	-1	3	VM1G_02688	437076	439255	None	3074	370	18455	No_constitutive_exon_found_in_species
ACAAATTCATACATTGTGCAAATAACGCAGACTGACATTCGGGTTCAAAGCA	512648	513292	512598	512650	1	3	VM1G_02708	509431	515474	None	3074	370	18455	No_constitutive_exon_found_in_species
TCCAAGCTTGAACGATTCCACGTACTCAGAACTGACATATGACGGGATAGGC	577950	578028	578078	578026	-1	3	VM1G_02727	577037	578248	None	3074	370	18455	No_constitutive_exon_found_in_species
AGAGTTGCGAGATGGATAGGCGCATCGATCGTACGACCGGGAATAGCTAGCT	631806	632029	631756	631808	1	3	VM1G_02742	631608	634340	None	3074	370	18455	No_constitutive_exon_found_in_species
CACACACACATTGGGTGGTCGGTGATGAAGGTTGACTTTGGGAGCTACAGTA	710450	710756	710400	710452	1	3	VM1G_02764	709005	710756	None	3074	370	18455	No_constitutive_exon_found_in_species
AACCAGCGCCCCTTGAAACAGGAGAGGCTGACATGGTATTGGGCATTGAGAT	1047822	1048096	1047772	1047824	1	3	VM1G_11468	1046194	1049246	None	3074	370	18455	No_constitutive_exon_found_in_species
GTATCTGCGAAAAGGCACAGTCCAGTGGTCGTCTATTGAAAATTCGGGAGAC	1128418	1128497	1128547	1128495	-1	3	VM1G_11470	1128418	1129355	None	3074	370	18455	No_constitutive_exon_found_in_species
GAGGAGTAGGGATCTTAGGTGTGTGGATGAGAGGATGGAGGGAGGTAAAGAA	1282866	1282889	1282816	1282868	1	3	VM1G_02895	1281872	1282889	None	3074	370	18455	No_constitutive_exon_found_in_species
CAACATCAGACTCCAAGGAAAGACACCGACTAATCCATCTTGAGGGACAGAT	1290468	1290719	1290418	1290470	1	3	VM1G_02899	1289090	1290719	None	3074	370	18455	No_constitutive_exon_found_in_species
CTGCTGCAGTTCCGCAATAAGAGGGTATGGGCTTGGCTAAAGGGAAATAGGA	1324143	1325498	1325548	1325496	-1	3	VM1G_02917	1324143	1326892	None	3074	370	18455	No_constitutive_exon_found_in_species
AGGCTGAGGGTGAGGGTGAGGACAAGGAGGGTGGGGAGGGGGAGGAGAAGCA	1636645	1636750	1636595	1636647	1	3	VM1G_03012	1634998	1636750	None	3074	370	18455	No_constitutive_exon_found_in_species
GAGGATACGTCTGCTGCCGCGTCGGCGCGAAGAAGCTGCCAGGGCTCGAGGT	1646473	1646890	1646940	1646888	-1	3	VM1G_11479	1646473	1648476	None	3074	370	18455	No_constitutive_exon_found_in_species
TCATATGAGTACAGCCTCGAGCCATGACTAACTTATTTTTCATGGGCAAGGC	1658375	1659466	1658325	1658377	1	3	VM1G_03020	1657833	1659831	None	3074	370	18455	No_constitutive_exon_found_in_species
TCAACCGCAAATTATCTAAGCCTGCCAAACAAAAACTAACTGGGGATCAGAT	1674018	1674720	1674770	1674718	-1	3	VM1G_03026	1673273	1675116	None	3074	370	18455	No_constitutive_exon_found_in_species
CGTTTTGGGGCATTTGGTGAGATACAGGGTCGCTAATTTTGGGAACACAGAA	1756882	1757615	1757665	1757613	-1	3	VM1G_03047	1756882	1759353	None	3074	370	18455	No_constitutive_exon_found_in_species
GCTTTCAGAACCAGTTCCCACTCGAGTCAGACTGCTGAACACCGGGACAGCT	1815796	1816369	1815746	1815798	1	3	VM1G_03064	1815008	1816891	None	3074	370	18455	No_constitutive_exon_found_in_species
TCAGTCTTACCAGCCTGTATTCCAGGATCCTGCTGACATCTGGGTAACAGAC	2018568	2019497	2018518	2018570	1	3	VM1G_03129	2018085	2019497	None	3074	370	18455	No_constitutive_exon_found_in_species
CTGTAGGTCCCTGACTGACTGGGAAATGCTGATAGCTGGGAGTTGAACAGGC	2332721	2332781	2332831	2332779	-1	3	VM1G_03188	2331258	2333266	None	3074	370	18455	No_constitutive_exon_found_in_species
GGGTGGCATTCTGGCGTGGAGGGCCGGGGCAGGGTCAGTTATGGGGGCAGCT	2539610	2539622	2539560	2539612	1	3	VM1G_03252	2538480	2539622	None	3074	370	18455	No_constitutive_exon_found_in_species
ACGCTGGCGCTGGCTTCTACGCGATCACGAAACTAACTTGGGACAATCAGAT	2560208	2560252	2560158	2560210	1	3	VM1G_03257	2559496	2563367	None	3074	370	18455	No_constitutive_exon_found_in_species
GGACAATTCGAGACGGAGAGAGTTACAAAGCCGCTGACATGGGACCATAGCT	2560316	2560606	2560266	2560318	1	3	VM1G_03257	2559496	2563367	None	3074	370	18455	No_constitutive_exon_found_in_species
GAGCAGAGGATTGTAACATTATGGACACCAACGCCACCAAAAGGGGTCAGTG	2586066	2586347	2586016	2586068	1	3	VM1G_03263	2582320	2586559	None	3074	370	18455	No_constitutive_exon_found_in_species
TGCATATCCTTATGTTATTGATCATCGATGAAGGCTTACAAGGGAATTAGGT	2600046	2600920	2600970	2600918	-1	3	VM1G_03269	2598866	2601378	None	3074	370	18455	No_constitutive_exon_found_in_species
CCCGAGTCCTCCGAGCCGGAGATACCGTATAGTGTGGGGGGGGGGCACAGGC	2617548	2617758	2617808	2617756	-1	3	VM1G_03275	2617548	2618842	None	3074	370	18455	No_constitutive_exon_found_in_species
TCACTGTCTCCACGGTTTGCGGGCCAAACTTGAGAGTTGCTGACAGGGAGAC	2978977	2978984	2979034	2978982	-1	3	VM1G_11495	2978977	2979364	None	3074	370	18455	No_constitutive_exon_found_in_species
TATCATGATTCCACACCGAACAAGATCAGCTGATAAGGGAGGCAAAACAGAT	3041001	3042090	3042140	3042088	-1	3	VM1G_03402	3041001	3042444	None	3074	370	18455	No_constitutive_exon_found_in_species
ATCGCAATCGCGTATGAAACAAATACATGTACTAATATGGGGGACTGCAGCA	3152820	3152951	3152770	3152822	1	3	VM1G_03436	3152253	3156279	None	3074	370	18455	No_constitutive_exon_found_in_species
CCCCAGAACCCCCCAACGGCCTCCCGGAGCCGCCCAGGGCGCAACCGAAGGA	3155625	3156129	3156179	3156127	-1	3	VM1G_03437	3155625	3156462	None	3074	370	18455	No_constitutive_exon_found_in_species
AAAGGAAGTACAGTGTCGCTGACGGATGGGTGTCTTTGCTCGGGATACAGAT	3194205	3194412	3194462	3194410	-1	3	VM1G_03449	3194205	3195148	None	3074	370	18455	No_constitutive_exon_found_in_species
CACTTGATACTGTATTACTTAAAGTAGCTTGCTGATCTGAGGGGTTGTAGGA	3449575	3449916	3449525	3449577	1	3	VM1G_03516	3445327	3449916	None	3074	370	18455	No_constitutive_exon_found_in_species
CCGACAGATGTACTTCAGATCAACATCAACTATATGCTGTTCGGGGGCAGGG	3476191	3477356	3476141	3476193	1	3	VM1G_03522	3475613	3477356	None	3074	370	18455	No_constitutive_exon_found_in_species
GAATACTCGTGGAGAAAAGACATCGTCCACTGACTCTAACGGGCTGACAGAT	160347	160553	160297	160349	1	4	VM1G_03665	159403	160553	None	3074	370	18455	No_constitutive_exon_found_in_species
TTGGGACCTGCATCAGTTGGGTAGCCGTGATTGACTAACCATTGGGATAGAT	417607	418620	418670	418618	-1	4	VM1G_03748	417607	422261	None	3074	370	18455	No_constitutive_exon_found_in_species
TCTCACCCTCATTATATACACACAGCAGCACGCTGACGCATGGGGAAAAGGC	555952	557349	557399	557347	-1	4	VM1G_03796	555464	557911	None	3074	370	18455	No_constitutive_exon_found_in_species
ATAACTGCATTTGATAAGCTAGTTAGACTGACTTGACTCTTGGGGACAAGTT	573823	573902	573952	573900	-1	4	VM1G_03803	573823	578325	None	3074	370	18455	No_constitutive_exon_found_in_species
CTCACATGCAACAAGAGACAAGCCTCGCTGACGGTGGGGGCTGGGAGTAGGT	646890	647016	647066	647014	-1	4	VM1G_03823	644997	647369	None	3074	370	18455	No_constitutive_exon_found_in_species
CAGAGACTGTTCCCTACGTAGCTGAGCAAATGCTAATATCGCGAGGGTAGTT	646743	646821	646871	646819	-1	4	VM1G_03823	644997	647369	None	3074	370	18455	No_constitutive_exon_found_in_species
TATGCCGCATTTGAAGAGAAATGACCAACATTCCAGATTGGGTCGAACAGAT	645619	645820	645870	645818	-1	4	VM1G_03823	644997	647369	None	3074	370	18455	No_constitutive_exon_found_in_species
CACCCACTCCTGAAGTCTTCGAGCTGTTTACTAACTGTCAGGGCGAACAGGA	911208	911862	911912	911860	-1	4	VM1G_03902	909316	912161	None	3074	370	18455	No_constitutive_exon_found_in_species
CGAATCCGAACTTGCCGGCCATGAACAACAGCGCGCTCACCTGAGGGCAGAC	922702	923017	923067	923015	-1	4	VM1G_11542	922702	923186	None	3074	370	18455	No_constitutive_exon_found_in_species
CAAACATAGTTGATTTTAGCCCATGCTGACTGATGTTGGGACATGACAAGAC	1161725	1161747	1161797	1161745	-1	4	VM1G_03988	1159062	1162793	None	3074	370	18455	No_constitutive_exon_found_in_species
CCCGCCGCTCTTTCAATTGCCTTGTAGGGCCTGGCTGACAGGGCGCATAGGA	1171734	1171750	1171800	1171748	-1	4	VM1G_03991	1169205	1172064	None	3074	370	18455	No_constitutive_exon_found_in_species
ATAAAACATACAAACTTCCTCTCGTCGAAATACTCATGCCGGGGGTACAGAT	1171324	1171674	1171724	1171672	-1	4	VM1G_03991	1169205	1172064	None	3074	370	18455	No_constitutive_exon_found_in_species
TCTATGAGAGAGCTAGAGTTGATATCGATTCCGTCTTTGTCGGGAAATAGGA	1174430	1174471	1174521	1174469	-1	4	VM1G_03993	1172221	1174802	None	3074	370	18455	No_constitutive_exon_found_in_species
CCGTCCCTACTCGCAGAAGTCACCTGCTCAGATACTGACAAGGGATCCAGTA	1172596	1172682	1172546	1172598	1	4	VM1G_03992	1172474	1173245	None	3074	370	18455	No_constitutive_exon_found_in_species
AAGTTGAAAAGAAGCTCGAACGGAATCGCTGACTCGGGACGATGTGATAGCT	1193145	1193246	1193095	1193147	1	4	VM1G_03999	1192648	1193452	None	3074	370	18455	No_constitutive_exon_found_in_species
TTCCGGTCTGAAGAAAACAAACGGTCAAGTGCTGACACGGGTGCGAACAGTA	1301317	1301622	1301672	1301620	-1	4	VM1G_04036	1301317	1303778	None	3074	370	18455	No_constitutive_exon_found_in_species
GTATGTCGACCAGCCTCTACACCGTATAACACTCACTGACTGGGTAACAGTT	1652575	1653699	1652525	1652577	1	4	VM1G_04161	1651170	1653699	None	3074	370	18455	No_constitutive_exon_found_in_species
TCTGGCATATGGAATCTTTTGGCTGACATGTGAAATCTCACCAGGGATAGAC	1777490	1777741	1777791	1777739	-1	4	VM1G_04193	1776471	1778143	None	3074	370	18455	No_constitutive_exon_found_in_species
AAACAATCATCCCAGAGGACCAAGAAGAAAACTAACTGGCATGGGTGCAGCT	1961968	1962068	1961918	1961970	1	4	VM1G_04248	1960678	1962068	None	3074	370	18455	No_constitutive_exon_found_in_species
GCCGCGGGCGCGGGCGCGAGCGGGTGGGGGCTCGGCCTGGGGCGGACCAGGA	1975436	1975565	1975615	1975563	-1	4	VM1G_04251	1975195	1978121	None	3074	370	18455	No_constitutive_exon_found_in_species
TACGTGCTCGACGCGTCAAACATCACATTGCGTCACTGACGAGGGTGTAGCA	1993264	1993355	1993405	1993353	-1	4	VM1G_04254	1989068	1993585	None	3074	370	18455	No_constitutive_exon_found_in_species
GACCAGACCAAAGATGTGGGAGTTGGTTCACTGACCCGAACGGGATATAGTG	2007941	2008016	2008066	2008014	-1	4	VM1G_04258	2007655	2010874	None	3074	370	18455	No_constitutive_exon_found_in_species
TCCTGGAATCGTCTTATGGAGGAGATTGAGACACTGATGAAGGGACTTAGGC	2051480	2051645	2051430	2051482	1	4	VM1G_04271	2051056	2053791	None	3074	370	18455	No_constitutive_exon_found_in_species
GTTTTAAAGGGGGGGTTAACAGTGGCAGCCGCGAATAGGGGGAGATCTAGAG	2053806	2054926	2054976	2054924	-1	4	VM1G_04272	2053806	2055271	None	3074	370	18455	No_constitutive_exon_found_in_species
GGAGACTGGTACGTCCATGTCGAAGCACAGTTCTTCTAATTGGGTGACAGAT	2176254	2176598	2176204	2176256	1	4	VM1G_04309	2175886	2177980	None	3074	370	18455	No_constitutive_exon_found_in_species
GGTGTACTCGAAACCATATAAGAAATTGATCAACTTACACGGGGATATAGGT	2206198	2206428	2206148	2206200	1	4	VM1G_04322	2205073	2206862	None	3074	370	18455	No_constitutive_exon_found_in_species
GATCATGGTGATGGTGGGATCTTGGGGTTGCTGAAGAGGAGGGAGAGTAGTA	2218767	2218996	2219046	2218994	-1	4	VM1G_04327	2218767	2219818	None	3074	370	18455	No_constitutive_exon_found_in_species
TCCACTTCTTCCTTGGCATTACCTTCTAACGTGATAATTCGTGGGAATAGCG	2249949	2250106	2250156	2250104	-1	4	VM1G_04335	2249673	2251204	None	3074	370	18455	No_constitutive_exon_found_in_species
CTGCGAGTATGTGATTGTTCTGACTAAATGGGGATATTGGGGACGGATAGGC	2270524	2270590	2270474	2270526	1	4	VM1G_04343	2270288	2271402	None	3074	370	18455	No_constitutive_exon_found_in_species
GTTCGGGGCTCAGCAGCAATAATACTTATCGTGCTGCGATGGGGTCCAAGAC	2403045	2403180	2403230	2403178	-1	4	VM1G_04387	2403045	2404924	None	3074	370	18455	No_constitutive_exon_found_in_species
ATCTTGCGTCTTTTGATATGTGGGTTCGCTGACGAGTCTTGGTGGGACAGAA	2501425	2501514	2501564	2501512	-1	4	VM1G_04414	2500054	2502084	None	3074	370	18455	No_constitutive_exon_found_in_species
CAACTCCTTGCCTGAAGTGGACTGGATATCGCTAATACGCATGGGCATAGGA	2557441	2558198	2558248	2558196	-1	4	VM1G_04434	2554899	2558265	None	3074	370	18455	No_constitutive_exon_found_in_species
AGGAAAGACGTGAAGGACGACGAGATTGCGAAGAAGCTCTGGGAATCGAGCG	2713517	2713523	2713573	2713521	-1	4	VM1G_04488	2713517	2714587	None	3074	370	18455	No_constitutive_exon_found_in_species
TGTGTTTCACAGCTTATGTCTATGTGGTTCTCTGACATGGTGGGCAACAGGT	2792501	2792546	2792451	2792503	1	4	VM1G_04512	2791976	2796914	None	3074	370	18455	No_constitutive_exon_found_in_species
GGGGAGGGGGAGGGGGAGGGGGATGGTCTTGGTGGGGGTGATGCGGATAGGG	2878741	2878850	2878900	2878848	-1	4	VM1G_04534	2878741	2879839	None	3074	370	18455	No_constitutive_exon_found_in_species
AGAAGGACCAGCAGCAGCAGAAACAGCAACAACAACAACAACAGGGCAAGAT	2920985	2921219	2921269	2921217	-1	4	VM1G_04547	2920985	2931101	None	3074	370	18455	No_constitutive_exon_found_in_species
CGATGCGGGCGCTGGGCGAGATGGCGCGGGCCGAGGGGCTGGCGGTGCAGAC	2973983	2974761	2974811	2974759	-1	4	VM1G_04559	2973983	2975656	None	3074	370	18455	No_constitutive_exon_found_in_species
CGTAACTACACCTGAGAGTCCGAGGATGCTATACTGATATGAGGGTCTAGCG	3202435	3202630	3202680	3202628	-1	4	VM1G_04621	3201024	3203048	None	3074	370	18455	No_constitutive_exon_found_in_species
ATGTGACGGTGTTGTTAATAGCGTTGGGCTGACATGACCTCGGGATATAGGA	3334518	3335108	3335158	3335106	-1	4	VM1G_04674	3334518	3336385	None	3074	370	18455	No_constitutive_exon_found_in_species
CTCGACAGACATCTCCTGCGAGAAGATAGCTGACCAGGGGACTGGGATAGGA	130861	131304	131354	131302	-1	5	VM1G_04747	130739	131836	None	3074	370	18455	No_constitutive_exon_found_in_species
TGATCCAGGTTATATGGGTCTATTGCCGGAAACTGATTTGAGGGTCACAGGC	335837	336521	336571	336519	-1	5	VM1G_04810	335837	339826	None	3074	370	18455	No_constitutive_exon_found_in_species
TGATAGCAAGCTCCTGCTATTTCTTTCTTCACTCTGACCCGGGAATCAAGGT	458112	458448	458498	458446	-1	5	VM1G_04851	454947	460780	None	3074	370	18455	No_constitutive_exon_found_in_species
GTATTTTCCACACTTGAACTTCAGGATTCGTGCTAACCTTGGGACTATAGCC	684632	684703	684753	684701	-1	5	VM1G_04913	684632	685800	None	3074	370	18455	No_constitutive_exon_found_in_species
AGATTTCCTGTAGCATTGTTTCAGGCGCTGATTTCATATGGGGAAAATAGTA	687698	687937	687987	687935	-1	5	VM1G_04914	687186	688669	None	3074	370	18455	No_constitutive_exon_found_in_species
TTAGTACCTCGGGCATGACTGGGTGGCTGACTTGGTGGGTGGTGTGACAGTG	802200	802263	802150	802202	1	5	VM1G_04943	801760	802263	None	3074	370	18455	No_constitutive_exon_found_in_species
AGAGAGTTTGTTCAAAGAGCATGGCTAAAAATAGGGGTTCGTGGGAACAGGT	805752	805934	805702	805754	1	5	VM1G_04945	805065	806430	None	3074	370	18455	No_constitutive_exon_found_in_species
TAGCCCCACATCTGCAGCTCCCCCCTCGAGCTCACTTGGAGGGTTAAAAGCC	965090	965475	965525	965473	-1	5	VM1G_04990	965090	968336	None	3074	370	18455	No_constitutive_exon_found_in_species
TGTAGTTCTCATTGTCTATAGAGAGGTTGAGCTGATGTGGGCTGGCGAAGAA	1057959	1059494	1057909	1057961	1	5	VM1G_11615	1057628	1059494	None	3074	370	18455	No_constitutive_exon_found_in_species
CGGGGGGAGGGTACGGCACGGGGGAGGGGGAGGGGGAGGGGGAGGAGAAGAA	1115796	1116087	1115746	1115798	1	5	VM1G_05028	1114705	1116087	None	3074	370	18455	No_constitutive_exon_found_in_species
TGCGTAGAATACAGGTGTGTAGAATTATGCTGATGCTTCCGGGTGGGAAGAT	1308361	1308460	1308510	1308458	-1	5	VM1G_05074	1308361	1309097	None	3074	370	18455	No_constitutive_exon_found_in_species
ATACGTGGTATGATACCCCTAGTCATATGTATTAGCTAACGGGATAATAGCA	1454420	1455094	1455144	1455092	-1	5	VM1G_05117	1453334	1457796	None	3074	370	18455	No_constitutive_exon_found_in_species
CGGTCTTGAGAGCTAATCTATAGTAGGAAATGGGCTGACGGGCGAACCAGTT	1528584	1529772	1528534	1528586	1	5	VM1G_05142	1527067	1531922	None	3074	370	18455	No_constitutive_exon_found_in_species
GTGTATTCGAGATGGAACTAACAGAGTCTTCTCTCTTTGTGGGAGTTCAGCC	1569940	1570242	1570292	1570240	-1	5	VM1G_05155	1569940	1571822	None	3074	370	18455	No_constitutive_exon_found_in_species
CCCGTGCGGACCATTAATTGTAGCCTTTGGCGCTGACTGGGAATATGTAGCC	1645430	1645546	1645380	1645432	1	5	VM1G_05174	1644862	1652672	None	3074	370	18455	No_constitutive_exon_found_in_species
CCACCCAGCCAGATCCTTGGTACTAACGAATCATTGGGGAAAAAAAACAGCC	1748482	1750502	1750552	1750500	-1	5	VM1G_05210	1748482	1751429	None	3074	370	18455	No_constitutive_exon_found_in_species
TTGAGACGCATTCGAACTGGCTAATATGGCAGCTAACTGGGGCTAAATAGGG	1757760	1757856	1757906	1757854	-1	5	VM1G_05212	1757154	1758743	None	3074	370	18455	No_constitutive_exon_found_in_species
GCTTCCATAGGGGAAGTTCTCCCGGAATTCGAGCTGACTTGCGGGCATAGCT	1937988	1938120	1938170	1938118	-1	5	VM1G_05236	1937988	1938381	None	3074	370	18455	No_constitutive_exon_found_in_species
TGACTTATATGGTGACAGAACATCTAGCCTTCTGCTGACGAGATGGGCAGTG	2032754	2034990	2032704	2032756	1	5	VM1G_05268	2032054	2034990	None	3074	370	18455	No_constitutive_exon_found_in_species
TTGGTTGCTATGACTCACCTAACTGAGGTCTAATTCTGACTAATGGGTAGTT	2067020	2067089	2066970	2067022	1	5	VM1G_05278	2065630	2067089	None	3074	370	18455	No_constitutive_exon_found_in_species
TGTGATCCAGGAACAATTGGTAGTACACAATTGACATACCGGGTATATAGAT	2119614	2119771	2119564	2119616	1	5	VM1G_05284	2119348	2121795	None	3074	370	18455	No_constitutive_exon_found_in_species
TGCCTCGCGCCCGACCTTCTCGGTTTCTTGTAACTAACATGGGCTAACAGGA	2264136	2265387	2265437	2265385	-1	5	VM1G_05333	2264136	2267361	None	3074	370	18455	No_constitutive_exon_found_in_species
CCTTCATTCTTGTTGTCCCAGCGGATCGCCGACTAATCCGTGCGGGCAAGGG	2492401	2493477	2492351	2492403	1	5	VM1G_05399	2492159	2494016	None	3074	370	18455	No_constitutive_exon_found_in_species
TTGGGTTTTCAAGTGCACTGTCCGTTGCAAGGCTGACAAGGGCAATATAGAT	2600583	2600799	2600849	2600797	-1	5	VM1G_05431	2599007	2601373	None	3074	370	18455	No_constitutive_exon_found_in_species
ATTGGTATTTGGATTGAAAGGTTTTATGCTAACTATGTATGGGGACTTAGCT	2842151	2842599	2842101	2842153	1	5	VM1G_05497	2840482	2842599	None	3074	370	18455	No_constitutive_exon_found_in_species
CTTGCTACTCCGTCACCCATGTTAGGAGAAGCTAGCTAACCGGGAGGCAGCA	3027701	3029973	3030023	3029971	-1	5	VM1G_05556	3026681	3030850	None	3074	370	18455	No_constitutive_exon_found_in_species
TAAGGAGGAACGCAACAGTTTCAGTTCGAAGTGAAGGGGAGGTAGGGGAGGA	3339513	3339891	3339941	3339889	-1	5	VM1G_11650	3338627	3341236	None	3074	370	18455	No_constitutive_exon_found_in_species
CCCTTATTCCCCCAGGCCTTTAGTGACAGACTCCGCTGACGGGGTAATAGTA	218387	219646	218337	218389	1	6	VM1G_05734	217314	219646	None	3074	370	18455	No_constitutive_exon_found_in_species
CCGCCTGTCCACAGATCGATAACTAACCATATCGCGCCGGGGAAAAACAGCT	250183	251126	250133	250185	1	6	VM1G_05742	249435	251126	None	3074	370	18455	No_constitutive_exon_found_in_species
TAAGACCCCTGGTCTTCAGTCACAGAGAAGGTTTCTAATACACAGGGAAGCC	275538	276239	276289	276237	-1	6	VM1G_05749	275066	276432	None	3074	370	18455	No_constitutive_exon_found_in_species
TCGGTGCCCCATGTACAACTTTTTAGAGGTGGTGGCTGACGGGCAAATAGGT	396123	396235	396073	396125	1	6	VM1G_05775	394787	399698	None	3074	370	18455	No_constitutive_exon_found_in_species
TTTCAACCCCTCTGACCTAAAGACCCTGGAAACTGACTTGGGAACTATAGGG	509418	509514	509368	509420	1	6	VM1G_05808	509351	510722	None	3074	370	18455	No_constitutive_exon_found_in_species
CCGTTTGGTTCTCCAGTGTGAAAGTCCAGGTAGCTGACATGGGATATTAGAC	526485	527364	526435	526487	1	6	VM1G_05814	526086	528967	None	3074	370	18455	No_constitutive_exon_found_in_species
TGATCCCGCCATCTCCCCAACTGCATCCGTTGCTGACGGAGGGCACGCAGCG	647653	648853	648903	648851	-1	6	VM1G_05845	647653	651994	None	3074	370	18455	No_constitutive_exon_found_in_species
CCTGGACGTACCCTAGGGTACAGATCATGAGTTCTCATAACGTGGGAAAGCA	677690	677873	677640	677692	1	6	VM1G_05854	675682	678079	None	3074	370	18455	No_constitutive_exon_found_in_species
ATCTCCCACGTTGTCTTGCTGAGATAATATTATGTGCTAAGGGGCAATAGAC	703898	706991	707041	706989	-1	6	VM1G_05860	703898	707813	None	3074	370	18455	No_constitutive_exon_found_in_species
GGGGCATGCCCGTCCGCCCTCGCCCCCGCCCGGCCCTGTGGGAGGAGAAGGC	773746	774049	773696	773748	1	6	VM1G_05886	773141	774049	None	3074	370	18455	No_constitutive_exon_found_in_species
CTCATCGGTCGTTGATCGTGGAAGTGAAAACGGCTAACACGGGTGCCAAGGC	883227	883297	883177	883229	1	6	VM1G_05916	882768	883297	None	3074	370	18455	No_constitutive_exon_found_in_species
TCCACATGGAGAATAAGAATACGTAAGCTGACCCTCGGGTTCGAAAACAGGA	895318	895899	895268	895320	1	6	VM1G_05921	893701	895899	None	3074	370	18455	No_constitutive_exon_found_in_species
AGCACCAATATAGGTGGCTTGACTTAAAAGTATTTATGGGCACGGGATAGCA	941448	941559	941609	941557	-1	6	VM1G_05936	941448	943994	None	3074	370	18455	No_constitutive_exon_found_in_species
TTGACAATCAACCAGTACCTAGCTAGCCAAGTACTGACGGGGAAAGACAGGT	1061790	1062910	1062960	1062908	-1	6	VM1G_05973	1060745	1063583	None	3074	370	18455	No_constitutive_exon_found_in_species
GAGCTGGCCCTGGCTCTTGACGAGGAGGAGGATGAGGAGGCAGGGAGCAGCT	1253666	1253715	1253616	1253668	1	6	VM1G_06028	1252118	1253715	None	3074	370	18455	No_constitutive_exon_found_in_species
GAGTAGATTTGAGGAATCCCCAACCCCCATGGTACTGACAACCTGGGGAGAT	1327253	1327260	1327310	1327258	-1	6	VM1G_11680	1327253	1327463	None	3074	370	18455	No_constitutive_exon_found_in_species
GCGAGGAGACGTCTTGTCGGAATTGCATTGCTAACTGAATATGGGGACAGAC	1503884	1504751	1504801	1504749	-1	6	VM1G_06106	1503884	1507823	None	3074	370	18455	No_constitutive_exon_found_in_species
CTACGTGCTTGAGACCGGAAGACTGTGGGCTGACACTATGGGGCAAAAAGAC	1633359	1633393	1633443	1633391	-1	6	VM1G_11688	1632688	1633524	None	3074	370	18455	No_constitutive_exon_found_in_species
ATACACCTGCAAGAAGACGACCGTGGTTGGACTGACGAAGGGACCAATAGGA	1633048	1633145	1633195	1633143	-1	6	VM1G_11688	1632688	1633524	None	3074	370	18455	No_constitutive_exon_found_in_species
CTCCTTCACGGGAGTACACGTTCTGACACTGTGACCCTTTGGGGCAAAAGTC	1789920	1790120	1790170	1790118	-1	6	VM1G_06180	1788796	1790432	None	3074	370	18455	No_constitutive_exon_found_in_species
CACATCATAGGGAGTAATGGGGATTAGGAAGCTAATGTGGGAGACAATAGGA	1874880	1877408	1877458	1877406	-1	6	VM1G_06203	1874880	1878504	None	3074	370	18455	No_constitutive_exon_found_in_species
CGGTACAGCAGCAGCAGCAGCAGCAGCAGCAAGTGGGGGCGAGAGTGGAGGC	1929012	1929497	1929547	1929495	-1	6	VM1G_06216	1929012	1930679	None	3074	370	18455	No_constitutive_exon_found_in_species
CGAAGAATATCCCTCAGCATATTGTCCTCCACAAGCTGAGGTGGGACTAGAG	2161291	2161352	2161402	2161350	-1	6	VM1G_11695	2161291	2164015	None	3074	370	18455	No_constitutive_exon_found_in_species
GACCTGGCCTTAGGTTTGCTGCTCTCCTTATGGCTTCTGTGGGACAACAGCC	2232287	2233014	2233064	2233012	-1	6	VM1G_06272	2227312	2233150	None	3074	370	18455	No_constitutive_exon_found_in_species
CTATATTCGAGGGAGTAGAAGATAGTGTTTTTTTGCTAACGGGAAGATAGTT	2301922	2302027	2302077	2302025	-1	6	VM1G_06299	2301234	2302602	None	3074	370	18455	No_constitutive_exon_found_in_species
AACTCCTCTTTCTATAACACCATGCTGATTGGTATCGATAATGGGAATAGCG	2341674	2343848	2343898	2343846	-1	6	VM1G_06312	2341674	2345240	None	3074	370	18455	No_constitutive_exon_found_in_species
CGGGCGCGCTGCTGGGCGCGCGGCCTGGGTGTACGTTGCCGCCGGGTAAGGT	2539204	2539493	2539154	2539206	1	6	VM1G_06361	2537267	2539915	None	3074	370	18455	No_constitutive_exon_found_in_species
GTACTTACAGATAGCAGCATACGGTCCTAGGTAGCTAACAACGGGTACAGTG	2543557	2545186	2543507	2543559	1	6	VM1G_06363	2543121	2545186	None	3074	370	18455	No_constitutive_exon_found_in_species
GACACTGTCTGTCTGTCTGTCTGTTGCTGACTTGGCTTACCGGGGAACAGCT	2546368	2546752	2546802	2546750	-1	6	VM1G_06364	2545491	2548085	None	3074	370	18455	No_constitutive_exon_found_in_species
AAAGTCCAGCTCCATTTGGCCTTTAATGGCTTATTCTGACTTGGGAGTAGTA	2749743	2750946	2750996	2750944	-1	6	VM1G_06415	2748433	2751586	None	3074	370	18455	No_constitutive_exon_found_in_species
CACGCACCGAGAATGCAAGACCACAATGCTGATCATGGAGGGGGAAACAGAC	2913174	2913311	2913124	2913176	1	6	VM1G_06447	2911652	2913967	None	3074	370	18455	No_constitutive_exon_found_in_species
CTACACGATCACTCTGACCACTGCCCAAACAATTCCAACAAACGGGGCAGTG	2920227	2920635	2920685	2920633	-1	6	VM1G_11715	2919391	2920856	None	3074	370	18455	No_constitutive_exon_found_in_species
TTCCCATAAAACTACTCCCCGCGGTTGCTAACTGGTATGGGCCGGAACAGAT	3080243	3080592	3080642	3080590	-1	6	VM1G_06504	3079375	3081139	None	3074	370	18455	No_constitutive_exon_found_in_species
GCTTAGGATCCCATTGTTACAAATTGCTCACAAATCCTCGGGTGGAATAGTC	3253273	3254529	3253223	3253275	1	6	VM1G_06560	3253012	3254786	None	3074	370	18455	No_constitutive_exon_found_in_species
CTTTACATAAGGATAACAAGATCGCTGACTCCATGGGTACCGACGGGAAGGG	3264315	3264496	3264546	3264494	-1	6	VM1G_06562	3262910	3265413	None	3074	370	18455	No_constitutive_exon_found_in_species
AATATCCAATATTGATTATCGAGCCGGCAGATTTCTGACAACCGGGACAGGA	114707	114840	114890	114838	-1	7	VM1G_06630	109337	115545	None	3074	370	18455	No_constitutive_exon_found_in_species
ATATGACAGAAAGAAAGACCAGGTACAGCTCGCAACCGGGGGAGGACTAGGC	283746	285835	285885	285833	-1	7	VM1G_11731	283359	286113	None	3074	370	18455	No_constitutive_exon_found_in_species
CATGCCATCGGATGAAGAGGTCTTTTCACTGACACATCTGAGATGGGCAGGG	335171	335525	335121	335173	1	7	VM1G_06687	334315	336236	None	3074	370	18455	No_constitutive_exon_found_in_species
TTTTCGCTCTAGCTCATGAAACAGCTACTAAACCAAGTACCGGGAAACAGTC	473400	474924	473350	473402	1	7	VM1G_06726	471990	474924	None	3074	370	18455	No_constitutive_exon_found_in_species
GGCGGGAGGAGGAGTGGAGGCAGCAGGAAGAGGAGAGGGAGAAGGCCAAGTT	502286	502314	502236	502288	1	7	VM1G_06734	501620	502314	None	3074	370	18455	No_constitutive_exon_found_in_species
GTTCTACCGATTACGGAGAAGACGTATAAATATTAATGCGGGAAACTCAGTG	584459	584648	584698	584646	-1	7	VM1G_06756	584459	584908	None	3074	370	18455	No_constitutive_exon_found_in_species
AGACGAATCCCCGTGGATCAACGTCAACTTTTAACGTGGCTAGGGACAAGCG	768316	769678	769728	769676	-1	7	VM1G_06822	768316	771667	None	3074	370	18455	No_constitutive_exon_found_in_species
CTGAACAACGTTGCTCGGATTCAGCCAGCTAACCCGGGGAAAACATACAGAC	851710	852309	851660	851712	1	7	VM1G_06837	851121	852309	None	3074	370	18455	No_constitutive_exon_found_in_species
GCTTCATCTGGCGGGACCCGCCCGCTGGTCGCCAACGAGCGGTGCGGGAGCT	863750	863882	863932	863880	-1	7	VM1G_06842	862306	864357	None	3074	370	18455	No_constitutive_exon_found_in_species
ACGACAACGACGACGAGGGAGGCGACAACAAAGGCCACTGGGAGCTCAAGCG	1148885	1149467	1148835	1148887	1	7	VM1G_06911	1147326	1152031	None	3074	370	18455	No_constitutive_exon_found_in_species
AGTTTTACTGTACTATCAAACACCTACTGACTTGAATTGCTTGGGGGCAGGA	1180641	1181890	1181940	1181888	-1	7	VM1G_06916	1179520	1182409	None	3074	370	18455	No_constitutive_exon_found_in_species
TGAGCAGCTCGTCAAACCCCGCGCTTGTGTGATGATATTGATGGGAGTAGGT	1183720	1184554	1184604	1184552	-1	7	VM1G_06918	1183720	1185127	None	3074	370	18455	No_constitutive_exon_found_in_species
CGATGGGGTGGACGAATAATTACTAACAACACCTGTCTTGGGGAATATAGTT	1206228	1206333	1206383	1206331	-1	7	VM1G_06927	1205686	1206612	None	3074	370	18455	No_constitutive_exon_found_in_species
GGCCGCCATTCTGTGTCGCGGCGACAGTCGGTGTCCCTATGGGAGCATAGCC	1258472	1258811	1258861	1258809	-1	7	VM1G_11757	1258472	1259399	None	3074	370	18455	No_constitutive_exon_found_in_species
CTTCAAAATATGATACTGATTTCGCCAAATCCTGACCATGGTGGGAATAGGC	1406903	1408459	1408509	1408457	-1	7	VM1G_06992	1405913	1408930	None	3074	370	18455	No_constitutive_exon_found_in_species
TACGAGCTATCAGGAGATGTGTGCGGATCTCAAACTGACAAGGGCTACAGAA	1556963	1557012	1556913	1556965	1	7	VM1G_07044	1556228	1557012	None	3074	370	18455	No_constitutive_exon_found_in_species
CAATTTGTTCACTGTGGTGGCTAATACTCAGACTCTGATATGGGTGATAGGA	1634107	1635135	1635185	1635133	-1	7	VM1G_07069	1634107	1635414	None	3074	370	18455	No_constitutive_exon_found_in_species
CATAGAGACCGAGAAAGAATGAAGGGCTAATTTTTGATATTGGGAAATAGGC	1856243	1856327	1856193	1856245	1	7	VM1G_07140	1856089	1856476	None	3074	370	18455	No_constitutive_exon_found_in_species
GATCAGTCGTTGCTAAATTGAAGCTGGGACTGACCGGGATGGTGGAACAGGT	1897017	1897077	1896967	1897019	1	7	VM1G_07153	1895681	1897629	None	3074	370	18455	No_constitutive_exon_found_in_species
CGGCTTGAACCTTTTGCTTCAAAGAAACTAACAAGGCAAATGGGAACCAGCT	2190586	2190666	2190716	2190664	-1	7	VM1G_07249	2189872	2190757	None	3074	370	18455	No_constitutive_exon_found_in_species
ACTCAGTCGGCACAGTCCAAGATGATGCCTTGAAACTAACTAGGGGCCAGAT	2213784	2213918	2213734	2213786	1	7	VM1G_07260	2212908	2215120	None	3074	370	18455	No_constitutive_exon_found_in_species
GCTGAGTAGCGAAGTAGCGAAATAATCCATACTGACAATGTGTGGGATAGGA	2215583	2218269	2218319	2218267	-1	7	VM1G_07261	2215583	2218938	None	3074	370	18455	No_constitutive_exon_found_in_species
TCCATCCAATAGCATACCAGAGATCTCTAAGCTGACCATCGATGGGATAGGA	2252979	2255241	2252929	2252981	1	7	VM1G_07274	2252587	2255241	None	3074	370	18455	No_constitutive_exon_found_in_species
TCATCGCTCGGCGACTAGAATCGATATACTGACGACAATAAACCGGGTAGAA	2810563	2811594	2810513	2810565	1	7	VM1G_07372	2807777	2811594	None	3074	370	18455	No_constitutive_exon_found_in_species
CTATAGTATCCTCGGTCTTCTTGGGAAGTCACTAAGTCGGGAGACTGCAGTG	2905342	2905470	2905520	2905468	-1	7	VM1G_07403	2905097	2905812	None	3074	370	18455	No_constitutive_exon_found_in_species
TCAGCACCGGCCCACGAAACTGTATGGGGTAACACCTGGGTTGGGCAGAGTT	468841	468982	469032	468980	-1	8	VM1G_11792	468841	470095	None	3074	370	18455	No_constitutive_exon_found_in_species
CGGATGAGGAAGGCAGCATCGTGGAGGGGATCGCGATTTTAGTGGGGTAGTC	622793	623116	623166	623114	-1	8	VM1G_11799	622793	623513	None	3074	370	18455	No_constitutive_exon_found_in_species
CCGTGAAGCTCATGGCCACGTCGTCCACGTTGGTCTCCAGGTAAGGGTAGAT	744098	744244	744294	744242	-1	8	VM1G_11803	743623	745092	None	3074	370	18455	No_constitutive_exon_found_in_species
GATCTGGGGGGTTTATGGGAGAAGGAAATTTGGCTGACAATCGGGGACAGGA	775329	775564	775279	775331	1	8	VM1G_07601	773918	776051	None	3074	370	18455	No_constitutive_exon_found_in_species
AATAATTTCAAGTGTGCTTCACTCTGTATTTCTGCTGACATGGGCTGAAGGT	804407	804558	804357	804409	1	8	VM1G_07614	804284	805371	None	3074	370	18455	No_constitutive_exon_found_in_species
ATACCTTTCATAGACATACAAGACACAAACTGACGGCGGGTGATGGAAAGAG	895585	895939	895989	895937	-1	8	VM1G_07640	895348	897728	None	3074	370	18455	No_constitutive_exon_found_in_species
GGTCGTCCACCTCTGGGCTGCTTCTTGAAACTTACTAACTGGGTGTATAGAT	904517	906608	904467	904519	1	8	VM1G_07641	901960	907522	None	3074	370	18455	No_constitutive_exon_found_in_species
TGAACAAACATCAACCTAGAATATGCAGGGCTAACTACCCTAGTGGGTAGCA	950928	951537	950878	950930	1	8	VM1G_07656	950694	951537	None	3074	370	18455	No_constitutive_exon_found_in_species
ACAGCGATCTCCTGTCTAATTGGGTGAGATGTTTACTGACAGGGCCATAGGA	1220887	1220985	1221035	1220983	-1	8	VM1G_07708	1220203	1223343	None	3074	370	18455	No_constitutive_exon_found_in_species
AAGGGAGTGGGCTGATGGTGGAATATGGCTTGCTAACTTTGTGGGAATAGTA	1320438	1320748	1320798	1320746	-1	8	VM1G_07737	1320438	1322025	None	3074	370	18455	No_constitutive_exon_found_in_species
CAAGACCGCTCCTCGGATATCACAATCTGACCGCCATCTAACGGGAACAGCT	1460583	1460991	1461041	1460989	-1	8	VM1G_11810	1460583	1461493	None	3074	370	18455	No_constitutive_exon_found_in_species
AATCAAGACGATAAATAAGCATGAACTGAAATACTTTTTGCGGCGGGCAGTA	1810602	1810740	1810790	1810738	-1	8	VM1G_07874	1804881	1811226	None	3074	370	18455	No_constitutive_exon_found_in_species
CCCTTTAACGGATGTGTCAAGATAAAATTGTGGCTGATATGGGAGTTCAGCA	2274947	2274979	2275029	2274977	-1	8	VM1G_07961	2272758	2276244	None	3074	370	18455	No_constitutive_exon_found_in_species
ATGCCCCTCCCAGACGAGACCACATCGGCCCCGATGTCACGGGACTCAAGCG	2302389	2302569	2302339	2302391	1	8	VM1G_07969	2297850	2302569	None	3074	370	18455	No_constitutive_exon_found_in_species
ACCCAATAAGAGGTGCAGGGTGGTGATTTACTAATATACATGGGAAACAGGC	2327550	2327715	2327765	2327713	-1	8	VM1G_07980	2327550	2327993	None	3074	370	18455	No_constitutive_exon_found_in_species
TCCACATCATCGCCGCCATAGCAATGGCCTTGCTAGCAACAGGGGCATAGGA	2377334	2377727	2377777	2377725	-1	8	VM1G_07997	2377334	2378170	None	3074	370	18455	No_constitutive_exon_found_in_species
CCTCTGAATAATAATGAGTGCTAACTCAAAACCCTCGCTGGGAGGAGTAGAC	2470845	2471562	2470795	2470847	1	8	VM1G_08024	2470304	2472581	None	3074	370	18455	No_constitutive_exon_found_in_species
CCGTTCGCCCTGCCTTCTGAAATATCACCTTTGCTGACGGGCAAGTCAAGAG	2534361	2534446	2534311	2534363	1	8	VM1G_08042	2534003	2536676	None	3074	370	18455	No_constitutive_exon_found_in_species
CAGACAGATTTTATGGGAAAATAGTTGTCCCGAGTTGACATGGGAAAAAGAG	2710638	2712055	2712105	2712053	-1	8	VM1G_08069	2710638	2712354	None	3074	370	18455	No_constitutive_exon_found_in_species
GAGCATCCGGAGCTTGTGGGTTTCCAATTAGGGACCTCCAGGGGACATAGGT	2774725	2774841	2774891	2774839	-1	8	VM1G_08090	2774331	2776430	None	3074	370	18455	No_constitutive_exon_found_in_species
TTTGTTCCGAGTCCGTACAATGAATGGAACTGACTACTATGGGTAACTAGCG	2831299	2831322	2831372	2831320	-1	8	VM1G_08104	2830252	2831529	None	3074	370	18455	No_constitutive_exon_found_in_species
TTAGATGGGATAGACATTGAGGACCGATGGCTAACCGTTGGGCAAAACAGAT	84554	84583	84633	84581	-1	9	VM1G_08120	84554	85253	None	3074	370	18455	No_constitutive_exon_found_in_species
TCTCTTTGTCCTACCTCTTTGAGAACCTTGGAGCTAATGGGATAACCAAGGA	119651	119983	120033	119981	-1	9	VM1G_08130	119651	121679	None	3074	370	18455	No_constitutive_exon_found_in_species
TGAATGATGAAGATCATATCGGGCCAGAACAATGCTGATGGAATGGGCAGGT	477569	477887	477519	477571	1	9	VM1G_08230	476952	478848	None	3074	370	18455	No_constitutive_exon_found_in_species
AGCCGAATCTATAATATAGGGACTTTGAACGCTTATGTGAGGGAAAACAGCT	528550	529927	529977	529925	-1	9	VM1G_08242	528550	530343	None	3074	370	18455	No_constitutive_exon_found_in_species
GCTTTCCATAAAAGCATATGTGAGACAGTTCACTGACAGGGAACGCACAGAA	803614	804314	804364	804312	-1	9	VM1G_08319	803368	805065	None	3074	370	18455	No_constitutive_exon_found_in_species
CCGTTGCATTTTGCTTGTGACGTGGTCTAACAGGGCTGGGGGGGAAATAGGA	940683	943665	940633	940685	1	9	VM1G_08365	940046	946090	None	3074	370	18455	No_constitutive_exon_found_in_species
GAGAAGAAGGAGGATAAGGAGAAGGACAAGGACAAGGACAAGGGCCGGAGTG	972259	972320	972209	972261	1	9	VM1G_08374	968052	972320	None	3074	370	18455	No_constitutive_exon_found_in_species
GTGCGTGGGCTCTTTGTGTGTATGAACGAAATGCTGACATGGGGGTTGAGGG	1052202	1052703	1052753	1052701	-1	9	VM1G_08405	1052202	1053762	None	3074	370	18455	No_constitutive_exon_found_in_species
AGAGGTTTAGGAGGAGGGAGAGGGAGAGGGAGAGGGAGAGGGAGAAAAAGGT	1097850	1098012	1097800	1097852	1	9	VM1G_08417	1095440	1098012	None	3074	370	18455	No_constitutive_exon_found_in_species
CTTGTGCTGTTTTGCGGCTCTATATCCAGCTAACAACCCTGGGAATCTAGTT	1149528	1149636	1149686	1149634	-1	9	VM1G_08431	1148931	1150316	None	3074	370	18455	No_constitutive_exon_found_in_species
GGAATCACATCATCAGTAGTGACAGCAGCTGGGACCCGTGTGGGAAACAGTA	1180771	1180774	1180824	1180772	-1	9	VM1G_08439	1180771	1183897	None	3074	370	18455	No_constitutive_exon_found_in_species
CCCCTTCCCCCTTTTTTTGTACAAAGATGGGGGAGGGCTCTCGACGGGAGCC	1280544	1280551	1280601	1280549	-1	9	VM1G_08461	1280544	1283186	None	3074	370	18455	No_constitutive_exon_found_in_species
TCCCTGTCTTTGAGATGGTCAGAGAAAGTGACTAACGAGAGGGAATCAAGGG	1296675	1297046	1297096	1297044	-1	9	VM1G_08466	1296511	1298763	None	3074	370	18455	No_constitutive_exon_found_in_species
GGGGAAAATAATCTGAAGCGCAAATTGCTGACTCTTTGGGAAAATCGCAGCC	1332857	1332895	1332807	1332859	1	9	VM1G_08476	1332514	1334603	None	3074	370	18455	No_constitutive_exon_found_in_species
TCTCAACGCCTGCCTCGTATTAGTTCTTGCTGACCCAGTGGGACTGAAAGAC	1405038	1405971	1406021	1405969	-1	9	VM1G_08503	1404942	1406924	None	3074	370	18455	No_constitutive_exon_found_in_species
GCGATGAGGAGGAGGATGGGGATGGGGTGGGGAAGAGGGAGAGTGATCAGGT	1404942	1404948	1404998	1404946	-1	9	VM1G_08503	1404942	1406924	None	3074	370	18455	No_constitutive_exon_found_in_species
CATGCGCCGGGCCCAAGAATGTGTGAGAGTGCTGATGGAGGGACACGCAGGC	1583164	1583336	1583386	1583334	-1	9	VM1G_08539	1582533	1583659	None	3074	370	18455	No_constitutive_exon_found_in_species
GCACCCAACGGCACCACCTGCGCTCGAGTAAAACTGACCCATGGGACTAGGA	1633755	1633968	1634018	1633966	-1	9	VM1G_08557	1632670	1634776	None	3074	370	18455	No_constitutive_exon_found_in_species
ACAAGATGTTACAGGCTGCGAATGCCTTCGACAAACTTGCAAGGGAGTAGCA	1674149	1674719	1674099	1674151	1	9	VM1G_08570	1673872	1674719	None	3074	370	18455	No_constitutive_exon_found_in_species
CTCCTAGATGTATGGCTTGGAGTATTTGTGGCTGAAAATATGGGACATAGGC	1737938	1738595	1737888	1737940	1	9	VM1G_08596	1737854	1739795	None	3074	370	18455	No_constitutive_exon_found_in_species
AACTTCGTCGAGATTGTTGCGCCACAATATCGGCCTCAATGGGACGTAAGAT	1745844	1746480	1746530	1746478	-1	9	VM1G_08600	1745844	1748308	None	3074	370	18455	No_constitutive_exon_found_in_species
GGTTCGAAAGCACACAACACCACTGACACGCGAATTGCCGGGAACAACAGGA	2040259	2040406	2040456	2040404	-1	9	VM1G_08667	2039989	2040751	None	3074	370	18455	No_constitutive_exon_found_in_species
GAGGGGCCCGAACATCGAAATCTGTACTGATAGCCCATACGGGGATATAGGT	2072182	2074193	2072132	2072184	1	9	VM1G_08673	2070911	2074716	None	3074	370	18455	No_constitutive_exon_found_in_species
CTCGACTTGCTTGTCTATAATTCTGATGCTGACCATGGGCAATGATATAGAA	2082009	2082415	2082465	2082413	-1	9	VM1G_08676	2081310	2083724	None	3074	370	18455	No_constitutive_exon_found_in_species
TCCGTTGCATTGTATAACAGTCTAAAAGCCAGTGCTAACGGGAAATGCAGCT	197502	198141	198191	198139	-1	scaffold00016	VM1G_10258	197502	199624	None	3074	370	18455	No_constitutive_exon_found_in_species
CAGTCTATTTCACAGCGTTCATCGTTATTGCTAACGGGACGACATGGCAGTC	280456	280509	280406	280458	1	scaffold00016	VM1G_10286	279851	281887	None	3074	370	18455	No_constitutive_exon_found_in_species
GACTAGCTTTGGCTATATAGTCAGCCTTACTAACAAGGGTGGTATGGTAGGA	319320	319389	319270	319322	1	scaffold00016	VM1G_10296	318778	321468	None	3074	370	18455	No_constitutive_exon_found_in_species
CGTATGCCAGTCTGAGTTCTAAGTGATGATAAACTGACATTGGGGCACAGCG	428320	428723	428270	428322	1	scaffold00016	VM1G_10331	426936	428723	None	3074	370	18455	No_constitutive_exon_found_in_species
GCTCCCCTCTATAATTATCCAAACAGGACAGATCGCTAACTGGGAAGCAGGT	633470	633953	634003	633951	-1	scaffold00016	VM1G_10360	633470	635237	None	3074	370	18455	No_constitutive_exon_found_in_species
CTTTCCTTTCCTTTTTTTATTTCCCCCCCAATAGACTAACACAAGGGCAGCC	22786	23587	23637	23585	-1	scaffold00022	VM1G_10412	22786	24281	None	3074	370	18455	No_constitutive_exon_found_in_species
TAAGTCCCACCCCGTCCATGTTCTCACGTACACGCTGACGACGTGGGCAGAC	70662	71142	71192	71140	-1	scaffold00022	VM1G_10420	70343	72250	None	3074	370	18455	No_constitutive_exon_found_in_species
CCAACAGCCAAAGCCTAGTCGACACGCGCACATGAGCTACGGCACGGGAGGT	238080	238238	238288	238236	-1	scaffold00022	VM1G_10475	238080	238813	None	3074	370	18455	No_constitutive_exon_found_in_species
TTTCTTTGTTCTTTCTGGTGACCTGTACTGACTTGGGGGGGAAAATAAAGAC	262147	262302	262352	262300	-1	scaffold00022	VM1G_10484	262147	262551	None	3074	370	18455	No_constitutive_exon_found_in_species
TATCATCTTAGTCTATGCATTCAACGTATATCACATACTAACGTGGGCAGAC	298464	298588	298638	298586	-1	scaffold00022	VM1G_10493	295226	299667	None	3074	370	18455	No_constitutive_exon_found_in_species
CGTTCCAGCGTGAACGACACTCAGAGCACAATAACTAACATAATGGGCAGCT	305014	305078	305128	305076	-1	scaffold00022	VM1G_10495	304359	306197	None	3074	370	18455	No_constitutive_exon_found_in_species
CCGGAGGTGAGGTCGGGGGAGAAGAGGCTGACATTGTTGGACGGGGGCAGGA	330714	330850	330664	330716	1	scaffold00022	VM1G_10503	330343	332199	None	3074	370	18455	No_constitutive_exon_found_in_species
AGATCCACTGGGAGAGCCTATAATTTGGTGGCAATGCTAATACGGGATAGTC	110841	111477	110791	110843	1	scaffold00024	VM1G_10617	108183	113479	None	3074	370	18455	No_constitutive_exon_found_in_species
GGTATTTTTTGTCACCATCTTAATGCTAACCACGATTTTCATCGGGACAGAG	282307	283347	282257	282309	1	scaffold00024	VM1G_10643	280926	283347	None	3074	370	18455	No_constitutive_exon_found_in_species
AGTATAGAAAGGAACCAAGAAGAAGCTGACTTTCCTCCGGTGGGAACTAGGC	517402	517585	517635	517583	-1	scaffold00024	VM1G_10709	517402	517870	None	3074	370	18455	No_constitutive_exon_found_in_species
ATGACCTGCTTCGTTGTGTTCATGACTGACCAGGCCAAAACGTGGGACAGAT	214014	214149	214199	214147	-1	scaffold00036	VM1G_10761	213314	214793	None	3074	370	18455	No_constitutive_exon_found_in_species
AGGCATCCTCCTTGCCGGTGACCAGTGATCATGTGCTCGGGTTGGAAGAGGC	192062	192345	192395	192343	-1	scaffold00038	VM1G_12054	191311	192651	None	3074	370	18455	No_constitutive_exon_found_in_species
TCATAATCAGTCCAAAGCCGCGGAAACTGTCGCTGATGAATGGGAGCCAGGT	91389	91480	91339	91391	1	scaffold00045	VM1G_10881	90087	98469	None	3074	370	18455	No_constitutive_exon_found_in_species
GTAACAGCCTTCCAGGTTTGAAGATTGGTAATACTGATAGGGCGTACAAGCG	91534	91691	91484	91536	1	scaffold00045	VM1G_10881	90087	98469	None	3074	370	18455	No_constitutive_exon_found_in_species
CAACTGCGAGCCATCCGATTCAAACAAAGATGCTGATACTAGGGGTACAGTG	77183	77435	77133	77185	1	scaffold00043	VM1G_10850	75971	79008	None	3074	370	18455	No_constitutive_exon_found_in_species
GCCAGCAACCGCAAAGTAGTAATGCAGCAGGGCAACTAAGGGCTCAAAAGAG	56167	56187	56117	56169	1	scaffold00047	VM1G_10911	55138	56187	None	3074	370	18455	No_constitutive_exon_found_in_species
TTCAAAAATGCGTGATACGGTCGTCCGATGATGCTAACCTCGATGGGTAGCC	99433	99696	99746	99694	-1	scaffold00047	VM1G_10924	99433	101910	None	3074	370	18455	No_constitutive_exon_found_in_species
TACTCAAATATTTGGGCATTCCATGATCGCGTGCTGACTACCTGGGAAAGAA	102344	102677	102727	102675	-1	scaffold00053	VM1G_11009	102091	103368	None	3074	370	18455	No_constitutive_exon_found_in_species
ACCTCTTGTTCGACGTATACAATATTTGATCTAATTTCCAGGGCATATAGGA	26607	27331	26557	26609	1	scaffold00056	VM1G_11070	26443	28604	None	3074	370	18455	No_constitutive_exon_found_in_species
CGACCTACTTCACTTATAATTGAAAAACTAAATATCACGGGAGTGAATAGCG	33539	34171	34221	34169	-1	scaffold00056	VM1G_11073	33539	35250	None	3074	370	18455	No_constitutive_exon_found_in_species
GGAGGTCTCACGTTTTACTTCACGTTTGAATTACTGACAGGGATGTTAAGTT	66974	67043	67093	67041	-1	scaffold00056	VM1G_11083	66974	67776	None	3074	370	18455	No_constitutive_exon_found_in_species
GTTGTATGACACCAACCAGAAAATATGATGTTACTGATACGGGTTGGCAGCT	67347	67540	67590	67538	-1	scaffold00062	VM1G_11168	65816	68891	None	3074	370	18455	No_constitutive_exon_found_in_species
CAGGTACGATGATGCTCCAAGGGTTGACCACTGGTAGCTAACCAGGGCAGAA	11470	12517	11420	11472	1	scaffold00066	VM1G_11170	11285	12517	None	3074	370	18455	No_constitutive_exon_found_in_species
ATTGATATGCTTAAACTCAGCGGGTAATCCCGCCTGACCTGGGGTCGCAGTT	5940	6051	5890	5942	1	scaffold00102	VM1G_12120	5293	6051	None	3074	370	18455	No_constitutive_exon_found_in_species
GCTGAGTAGCGAAGTAGCGAAATAATCCATACTGACAATGTGTGGGATAGGA	954	3640	904	956	1	scaffold00128	VM1G_11253	285	3640	None	3074	370	18455	No_constitutive_exon_found_in_species
ACTCAGTCGGCACAGTCCAAGATGATGCCTTGAAACTAACTAGGGGCCAGAT	5305	5439	5489	5437	-1	scaffold00128	VM1G_11255	4103	6315	None	3074	370	18455	No_constitutive_exon_found_in_species
