# Supplementary material for: Widespread Separation of the Polypyrimidine Tract From 3′ AG by G Tracts in Association With Alternative Exons in Metazoa and Plants
Source: Front Genet. 2019 Jan 14;9:741. doi: 10.3389/fgene.2018.00741 (PMC6339879; doi:10.3389/fgene.2018.00741)
Supplement: DATA FILE S1 — Sequences of REPAG 3′ SS from each species of fungi. [file Data_Sheet_1.zip › Supplementary data 1/Fungi_Release38_aspergillus_fumigatus.txt]

REPA_GGG_Sequence	Exon_Start	Exon_End	Pos_-50	Pos_+2	Strand	Chromosome	GeneID	Gene_Start	Gene_End	Gene_Name	Number_of_REPAs	Number_of_REPAs_has_GGG	Number_of_Intron(Intra_genic_Region)	Upstream_Constitutive_Exon
AAAATACCTAATTACCAGTATATCGGCTTCGTCGAGGACGCATGGGGCAGAT	162435	163021	162385	162437	1	I	CADAFUAG00009135	160404	163021	AFUA_1G00520	3446	384	18614	No_constitutive_exon_found_in_species
TTCAATGCGGGAAAGGAGATTAGTTCGTTCGCAAAACCCCCGGGCTGAAGGA	345262	346145	346195	346143	-1	I	CADAFUAG00009255	344952	346714	AFUA_1G00980	3446	384	18614	No_constitutive_exon_found_in_species
CAAGAGACGAGGCGAGGCTAACGAAAGACCGTTGCTCCGCGCGAGGGCAGTC	347631	348149	348199	348147	-1	I	CADAFUAG00009109	347631	348512	AFUA_1G00990	3446	384	18614	No_constitutive_exon_found_in_species
CGCAGCTTCTTCTCTTTTCAGCCAATACTCAAACATCCCTCTGAGGGCAGAT	353823	354139	353773	353825	1	I	CADAFUAG00009219	352043	358955	AFUA_1G01010	3446	384	18614	No_constitutive_exon_found_in_species
TCTGCAGGCACATATACATATTTACTCGGTCAGGTTTGATGATAGGGTAGAA	403058	403157	403207	403155	-1	I	CADAFUAG00008879	402755	403563	AFUA_1G01120	3446	384	18614	No_constitutive_exon_found_in_species
ACCTCGAGTTGCGACACCCGCGGCTCTGCTTTTGCTGACGGGAGTGCCAGAC	408306	408490	408540	408488	-1	I	CADAFUAG00009100	406881	408853	AFUA_1G01160	3446	384	18614	No_constitutive_exon_found_in_species
CATTCTGGTGTTTGAGTTAGCTACTGCAGCTGACTCGTGACTGGGAACAGTG	407808	408239	408289	408237	-1	I	CADAFUAG00009100	406881	408853	AFUA_1G01160	3446	384	18614	No_constitutive_exon_found_in_species
AGTTGGTTAGGGAACAAGGATGGCCGAGAGACTGCTAACGGGAGGTGCAGTT	412776	414019	414069	414017	-1	I	CADAFUAG00008677	412776	414594	AFUA_1G01180	3446	384	18614	No_constitutive_exon_found_in_species
ACAGTAGGTCTCCATTGCTGTCTCCATGAGTCTATGCTGACGGGTGATAGCC	417921	418039	417871	417923	1	I	CADAFUAG00008697	417269	418552	AFUA_1G01190	3446	384	18614	No_constitutive_exon_found_in_species
GCAGCTAAGTAAGTAATACCTATCGCCATATGGCCCTGCTGACGGGCCAGGA	447372	447573	447623	447571	-1	I	CADAFUAG00009250	446906	447833	AFUA_1G01330	3446	384	18614	No_constitutive_exon_found_in_species
GATCCCCGAGCCGTTTGTGACTGCACGACAGGAGGGCTGACGGGAATTAGCT	487317	487491	487541	487489	-1	I	CADAFUAG00009177	486856	488384	AFUA_1G01540	3446	384	18614	No_constitutive_exon_found_in_species
ATCAGAGTCGCAGCACACACGGCCAGATTGCTCGCTGACGGGGTTCGAAGTG	492678	493602	492628	492680	1	I	CADAFUAG00009114	492488	494421	AFUA_1G01560	3446	384	18614	No_constitutive_exon_found_in_species
GGGGTTGTTGGAAAACGAGTTTGCCAGAACTAACTCTCGGGTTAAAATAGGT	536415	537910	537960	537908	-1	I	CADAFUAG00009012	536415	538448	AFUA_1G01740	3446	384	18614	No_constitutive_exon_found_in_species
CTTCTCTAGCCATCTGTGCTTATGATTGTCCTAACTAATCGGGAACATAGTC	587969	588246	587919	587971	1	I	CADAFUAG00008706	586991	588246	AFUA_1G01970	3446	384	18614	No_constitutive_exon_found_in_species
CTGGTTTTGAGTCCATGATGTTTATGGCTAACAGAAAACCACCGGGATAGTT	630297	631465	631515	631463	-1	I	CADAFUAG00008612	629242	631922	AFUA_1G02130	3446	384	18614	No_constitutive_exon_found_in_species
ATAGACAGACATTTAACATATACACATGCGGGGGTGGGGAAAAAAAATAGGA	911260	912146	911210	911262	1	I	CADAFUAG00009297	910843	913875	AFUA_1G03170	3446	384	18614	No_constitutive_exon_found_in_species
TAGCCTGTTCGCTATGTTACCGCCAGTTCTCGACTAATGGAGGGCGTTAGCT	956759	956965	956709	956761	1	I	CADAFUAG00009291	955979	958095	AFUA_1G03300	3446	384	18614	No_constitutive_exon_found_in_species
TGCAGAACCGTAAGGTTACGAAGCTGACGCATGGATGATTTGACGGGCAGAG	997833	998375	998425	998373	-1	I	CADAFUAG00008595	997412	998550	AFUA_1G03440	3446	384	18614	No_constitutive_exon_found_in_species
CCACTCTTATGCCTATATTCAACTCAATCTGACCTTTCATGGGATGTCAGCT	1013167	1013394	1013444	1013392	-1	I	CADAFUAG00008932	1010509	1013940	AFUA_1G03500	3446	384	18614	No_constitutive_exon_found_in_species
CTTTTACGCAATTTATCTTCCGCAATTTTGGAGAAATGATGGGTGAACAGCT	1116507	1116645	1116457	1116509	1	I	CADAFUAG00008760	1116017	1117196	AFUA_1G03840	3446	384	18614	No_constitutive_exon_found_in_species
TAGGCTACAGAGAAGGCTTCAGTCAATGGGTAGGTTCCTGAACTCGGGAGAT	1124300	1125848	1125898	1125846	-1	I	CADAFUAG00008918	1124300	1126046	AFUA_1G03890	3446	384	18614	No_constitutive_exon_found_in_species
AGCCGAATCATCCACTCCGGAATGTGTCTGATCTCTGACAGGGAGCACAGGA	1164427	1164463	1164377	1164429	1	I	CADAFUAG00009121	1162305	1164551	AFUA_1G04080	3446	384	18614	No_constitutive_exon_found_in_species
AAACGACTGCCTCGCCTTTCTCCGCATAATGTCCACGCACTGGGACACAGCC	1194456	1194869	1194406	1194458	1	I	CADAFUAG00009106	1192672	1194869	AFUA_1G04170	3446	384	18614	No_constitutive_exon_found_in_species
CTCCAGAGCGGCGCTCTACGGCCTGGTTCACCTGGGACAAAGGGACACAGGG	1208811	1209020	1208761	1208813	1	I	CADAFUAG00009091	1208617	1212127	AFUA_1G04260	3446	384	18614	No_constitutive_exon_found_in_species
CTGAAATTGATGTTCTGGACATTTTAGACTGACAATCTCTACGGGAACAGTG	1242220	1244424	1244474	1244422	-1	I	CADAFUAG00009068	1240072	1244829	AFUA_1G04360	3446	384	18614	No_constitutive_exon_found_in_species
GTCCATCTTTTCCTCCATTCACCAATCTACGGAGTATCAGACCAGGGCAGGC	1309671	1309857	1309621	1309673	1	I	CADAFUAG00009073	1309469	1309857	AFUA_1G04630	3446	384	18614	No_constitutive_exon_found_in_species
CTGTCCGACCGAGATGTTATGGATCGATTGGCTGACACGCAGTTGGGCAGTT	1375179	1375249	1375129	1375181	1	I	CADAFUAG00009119	1374761	1375363	AFUA_1G04850	3446	384	18614	No_constitutive_exon_found_in_species
GCCAGGACTTTGAGTGATGCGACAGAATTATTGATATTGACCGGGAATAGGT	1378643	1379154	1379204	1379152	-1	I	CADAFUAG00009115	1377183	1379617	AFUA_1G04870	3446	384	18614	No_constitutive_exon_found_in_species
TGTTTCGTCGGGCTCTCGCAGCTCAAGGTTTGCTTTGCTAACTGGGATAGAT	1410887	1411187	1411237	1411185	-1	I	CADAFUAG00008947	1410731	1412013	AFUA_1G04950	3446	384	18614	No_constitutive_exon_found_in_species
AGATTTCACATCCCCCTGAAGACCGACCTATGGCTGGTTCTAATGGGCAGGT	1599505	1600059	1600109	1600057	-1	I	CADAFUAG00008791	1598654	1601481	AFUA_1G05580	3446	384	18614	No_constitutive_exon_found_in_species
ATGCTCAACCCACAAGGTCTTTTGAGCTAAGTAACTGACGGGATATGCAGTG	2017739	2017957	2018007	2017955	-1	I	CADAFUAG00008811	2017739	2019049	AFUA_1G07110	3446	384	18614	No_constitutive_exon_found_in_species
GTACCCAAGTAGTTTACCTCAATTCCTAAATCTAACCCCCCGGGTGAAAGTG	2052258	2052930	2052980	2052928	-1	I	CADAFUAG00009171	2052258	2053029	AFUA_1G07230	3446	384	18614	No_constitutive_exon_found_in_species
TATCAGTCATAACCAAGGAGCACGTGGTCGACAGCTTGAAACGGGATCAGGA	2054041	2054777	2054827	2054775	-1	I	CADAFUAG00008628	2053700	2055976	AFUA_1G07240	3446	384	18614	No_constitutive_exon_found_in_species
TTGCCCGCAAACACACCTCTCAATGCCTGTTTGATGCTTAATGGGTGAAGGG	2098982	2099076	2099126	2099074	-1	I	CADAFUAG00008731	2098711	2099410	AFUA_1G07420	3446	384	18614	No_constitutive_exon_found_in_species
TCTCTTTGTCCAATTTTCATATCCCGGAGAGTTTCCTAACAACCGGGCAGGA	2118483	2118855	2118433	2118485	1	I	CADAFUAG00009241	2116632	2118962	AFUA_1G07510	3446	384	18614	No_constitutive_exon_found_in_species
TATCCAGTCATAAAGATTATTCAGATTATTTACTGACCGAGGGATGGCAGGC	2140085	2140420	2140035	2140087	1	I	CADAFUAG00008780	2139165	2140420	AFUA_1G07580	3446	384	18614	No_constitutive_exon_found_in_species
AATCCTCCGTCATTTCGGCAAGGGAACCCTGACCATGGCACGGGATGTAGAC	2142783	2142929	2142979	2142927	-1	I	CADAFUAG00009048	2140844	2143074	AFUA_1G07590	3446	384	18614	No_constitutive_exon_found_in_species
CCCTACGGCCATCACTTGGCGATCAGGAGAAAGGCTAATTGGGATGGTAGGC	2408004	2408089	2407954	2408006	1	I	CADAFUAG00007174	2407311	2409143	AFUA_1G09280	3446	384	18614	No_constitutive_exon_found_in_species
TGCATATTGGCTTTTGCGTTCTTGACCGGACTTTGTCTGACGCGGGACAGAT	2521557	2521819	2521869	2521817	-1	I	CADAFUAG00006869	2520896	2522013	AFUA_1G09750	3446	384	18614	No_constitutive_exon_found_in_species
AAGTCGAGCCATTCTTACTCTGTGTTGTGGTACTGGGCTGACCGGGGAAGGG	2612336	2612724	2612774	2612722	-1	I	CADAFUAG00006910	2612336	2613231	AFUA_1G10140	3446	384	18614	No_constitutive_exon_found_in_species
TTTAATCCTAAGAAGAATGCAATATGTGACATGCGCTGACCCGGGAATAGAA	2756711	2758475	2756661	2756713	1	I	CADAFUAG00007238	2756326	2758475	AFUA_1G10580	3446	384	18614	No_constitutive_exon_found_in_species
TGTTGACTCCGCGACGGTAAATGCCCGCATTTACTGACTTGGGGATGTAGAC	2822221	2822416	2822171	2822223	1	I	CADAFUAG00007371	2821016	2822416	AFUA_1G10810	3446	384	18614	No_constitutive_exon_found_in_species
TATGTAAATATGCTAAACCTCCCCTTCAGTGGTTTTGATAACGTGGGTAGAT	2834096	2834302	2834352	2834300	-1	I	CADAFUAG00006906	2834096	2834912	AFUA_1G10870	3446	384	18614	No_constitutive_exon_found_in_species
ACAGTGCTGATGCACGATGACAAAGTGACAAACTGACTTGGGGGGCATAGAT	2844418	2845181	2844368	2844420	1	I	CADAFUAG00007060	2843617	2845396	AFUA_1G10890	3446	384	18614	No_constitutive_exon_found_in_species
ACGTTGGGTCCTTCCGGACTCTTTCTTTGTTAACCTGACGGGGATTGCAGGT	2891028	2891080	2890978	2891030	1	I	CADAFUAG00007695	2890913	2892844	AFUA_1G11050	3446	384	18614	No_constitutive_exon_found_in_species
CTCTCTCTCTCTGCGTCGTTTCGTGCTTGCGGCTAACGGCTTGGGAGCAGAT	2981856	2983329	2983379	2983327	-1	I	CADAFUAG00006976	2981856	2983914	AFUA_1G11310	3446	384	18614	No_constitutive_exon_found_in_species
TGCATTCTCTGCGCGTCCTGTGCGATCATACTGACTGGTTGGGCATACAGAT	3039987	3040796	3039937	3039989	1	I	CADAFUAG00006922	3039776	3040796	AFUA_1G11510	3446	384	18614	No_constitutive_exon_found_in_species
GTATGCCCATCATGTCACCTTGCGTCAATTGTTTTTACTAACCAGGGTAGGA	3054195	3054573	3054623	3054571	-1	I	CADAFUAG00006887	3054195	3055922	AFUA_1G11580	3446	384	18614	No_constitutive_exon_found_in_species
AGTTTCCCTCTATGGCTCTATGGACATAAAGCTGATCTGAGGGATGTCAGGG	3058143	3058384	3058434	3058382	-1	I	CADAFUAG00007699	3058143	3059398	AFUA_1G11600	3446	384	18614	No_constitutive_exon_found_in_species
TTTTTTTTTTTTTGTGGTCAACAGCTGACTGATGGCTGATGGCGGGACAGGG	3060607	3060773	3060823	3060771	-1	I	CADAFUAG00007545	3060607	3063384	AFUA_1G11620	3446	384	18614	No_constitutive_exon_found_in_species
GCTTGTTGCAGAAGGGTAGGTCGCGCTCAGATACTAATCTAGGGGAACAGAG	3085150	3085504	3085100	3085152	1	I	CADAFUAG00007339	3083792	3085893	AFUA_1G11720	3446	384	18614	No_constitutive_exon_found_in_species
GAGACACCGTTTCCCCGGATGATTGAGAGAAAATGACTGATGGGGGATAGTC	3273371	3273516	3273321	3273373	1	I	CADAFUAG00007087	3272931	3274357	AFUA_1G12400	3446	384	18614	No_constitutive_exon_found_in_species
TGCGCCTAGAAGTTTAGGGACTGTAGCTAATGCCGGCGACGGGGGTGTAGGT	3339408	3339836	3339358	3339410	1	I	CADAFUAG00007402	3338972	3339987	AFUA_1G12630	3446	384	18614	No_constitutive_exon_found_in_species
GGCGCAGGAATATGCTCGCTCCACACGGCAACGTGCCGCTGAAAGGGGAGGC	3353252	3353998	3354048	3353996	-1	I	CADAFUAG00007197	3353252	3357600	AFUA_1G12690	3446	384	18614	No_constitutive_exon_found_in_species
TCGTTCTGCAACCGTGGAATGCAAAATAAGAGATGTATTAATTGGGATAGAT	3370235	3371098	3371148	3371096	-1	I	CADAFUAG00006816	3370235	3371537	AFUA_1G12750	3446	384	18614	No_constitutive_exon_found_in_species
ACGCGCCATCGAACTGCGAGCACACGCGGATACCAGGGATATGGAAGAAGCT	3385245	3385280	3385330	3385278	-1	I	CADAFUAG00007054	3385245	3385659	AFUA_1G12810	3446	384	18614	No_constitutive_exon_found_in_species
GCTGTTACGCAGGACATAAGATTGGGCGTCGCTAATACTGCGTAGGGGAGCA	3432150	3432283	3432100	3432152	1	I	CADAFUAG00007315	3430903	3433736	AFUA_1G12950	3446	384	18614	No_constitutive_exon_found_in_species
GGGTAGCTCGGTCTTGGTACTGCGCCTCCTTTTGTCACTGGGAATTTGAGGC	3440360	3440427	3440477	3440425	-1	I	CADAFUAG00007652	3439082	3440659	AFUA_1G12980	3446	384	18614	No_constitutive_exon_found_in_species
CTCGGTCCGTCAGCGGTGCTTTAGAAAGTTTTGGCTAATCGGGTTGACAGCT	3486511	3487068	3487118	3487066	-1	I	CADAFUAG00007213	3486409	3487653	AFUA_1G13140	3446	384	18614	No_constitutive_exon_found_in_species
GGATTGGGGTGCAACAGGGCAAAAAGCTAATGGTGTGTGTGAGAGGGTAGTG	3532836	3532972	3532786	3532838	1	I	CADAFUAG00007605	3532260	3533310	AFUA_1G13260	3446	384	18614	No_constitutive_exon_found_in_species
CAGGGCGTTAATTTCAGAGACCATTGGTTGACGTTCCGCGGGTAATATAGAT	3546899	3547125	3546849	3546901	1	I	CADAFUAG00007030	3546427	3548027	AFUA_1G13330	3446	384	18614	No_constitutive_exon_found_in_species
TTACCCTCCGTGCGAATATATATCGGTTTGATTTGTACTGACGGGATTAGAC	3647334	3650028	3650078	3650026	-1	I	CADAFUAG00007630	3647223	3650512	AFUA_1G13710	3446	384	18614	No_constitutive_exon_found_in_species
TGTGGCTGGGAGCGATCGATGGGTTTGGATACTAATACAGGGGTATGTAGGA	3798471	3799182	3799232	3799180	-1	I	CADAFUAG00007326	3798471	3799657	AFUA_1G14220	3446	384	18614	No_constitutive_exon_found_in_species
TCTTGTAATATGAACACATGGGGAACCAACCGCAAGGGTGGAAAACAAAGGA	3814467	3814949	3814999	3814947	-1	I	CADAFUAG00007499	3814129	3815255	AFUA_1G14270	3446	384	18614	No_constitutive_exon_found_in_species
GTTTCACCGCTGGAAGTCAAGTCAACCCAAGAGACTAACTGGGAGTCTAGAT	3852647	3852806	3852597	3852649	1	I	CADAFUAG00007611	3851990	3852806	AFUA_1G14410	3446	384	18614	No_constitutive_exon_found_in_species
GACCGACCGCCAAGCCTTGTGTGCAATCTGATAATGGCTTAATTGGGAAGAA	3967334	3967522	3967284	3967336	1	I	CADAFUAG00006822	3966676	3967522	AFUA_1G14800	3446	384	18614	No_constitutive_exon_found_in_species
CATCGTGAAACAGGAGAGAATCCTTTTAGCAGGGCTAATGGGTGGTGCAGGT	4201738	4202459	4202509	4202457	-1	I	CADAFUAG00007047	4198913	4202902	AFUA_1G15520	3446	384	18614	No_constitutive_exon_found_in_species
AGGTATGCATTAGACATGGATTATTGATCATTCTGCGGCTAACGGGCCAGGC	4514242	4514491	4514192	4514244	1	I	CADAFUAG00007526	4513548	4514491	AFUA_1G16600	3446	384	18614	No_constitutive_exon_found_in_species
GTCTGATGATGCTCTCCAGGGCTGTAATGAAAGACGCTGATAGAGGGTAGCG	4593712	4594754	4593662	4593714	1	I	CADAFUAG00007455	4591412	4594754	AFUA_1G16830	3446	384	18614	No_constitutive_exon_found_in_species
GTACGTTCGTTGACGCCTAGGTTTATGTTCTAAGTCTTACCTGGGGACAGCA	4632020	4633032	4631970	4632022	1	I	CADAFUAG00007362	4631409	4633032	AFUA_1G16950	3446	384	18614	No_constitutive_exon_found_in_species
CGGGTAAGTCATTGATTTGATGGAAGCTCAAAGTAGAGCTGATGGGTTAGAT	4721475	4721772	4721822	4721770	-1	I	CADAFUAG00007406	4719817	4722341	AFUA_1G17270	3446	384	18614	No_constitutive_exon_found_in_species
GTTTCTAGTAAGTGGATCTTCCTTCAAGCAATCGTCTCTAACAGGGGTAGTC	4719817	4720874	4720924	4720872	-1	I	CADAFUAG00007406	4719817	4722341	AFUA_1G17270	3446	384	18614	No_constitutive_exon_found_in_species
AAGTCACCTCACAACTTTAAAAATGTGCCAGCAATTGCTGAACTGGGTAGGT	4731902	4732223	4732273	4732221	-1	I	CADAFUAG00006903	4731002	4733114	AFUA_1G17310	3446	384	18614	No_constitutive_exon_found_in_species
GCTTACATTTGTCTTGCCATGGAAGCAGCGCTGCAACTGGCCCAAGGGAGAC	4905381	4905904	4905331	4905383	1	I	CADAFUAG00007262	4902296	4910256	AFUA_1G17740	3446	384	18614	No_constitutive_exon_found_in_species
GCCTGCCGTCAGAAGATGGCAGCGTGAATGCCGTCGACGAGGGCCGCAAGCT	4911750	4912425	4911700	4911752	1	I	CADAFUAG00007592	4911267	4912425	AFUA_1G17750	3446	384	18614	No_constitutive_exon_found_in_species
CCACCTTTTCTCGCATGTAGCAGCATATCTGAAATCTGACAAGGGTATAGAA	93293	93589	93639	93587	-1	II	CADAFUAG00003441	90341	93690	AFUA_2G00430	3446	384	18614	No_constitutive_exon_found_in_species
GTGTAAGTCTCTTGCTGCCATGTGCTCCCTTCGCGGTCTGACGGGCATAGTT	166062	166167	166217	166165	-1	II	CADAFUAG00003505	166062	167300	AFUA_2G00750	3446	384	18614	No_constitutive_exon_found_in_species
AAGCCCGTCTTGAGATTTGTGCGCTGTGTTAGACTAACATGGGACATCAGAC	241413	241483	241533	241481	-1	II	CADAFUAG00003819	241107	241572	AFUA_2G01050	3446	384	18614	No_constitutive_exon_found_in_species
GTTGGTGGCTAGTGCTTGTGGTGTGTCGCTGACTGTGTGGGAAAAGGTAGTT	293952	294066	293902	293954	1	II	CADAFUAG00003428	293642	295759	AFUA_2G01250	3446	384	18614	No_constitutive_exon_found_in_species
CCCTTTTGCGAACGGGAAATATATCATGTGCTTACATACGGGGGACATAGGG	303670	303832	303620	303672	1	II	CADAFUAG00003466	302144	304277	AFUA_2G01270	3446	384	18614	No_constitutive_exon_found_in_species
TTCGGCGCTGATCGATACGATGGATGATCCGGGTCTGATCCATGGGGTAGCA	346532	346806	346482	346534	1	II	CADAFUAG00003718	345987	347285	AFUA_2G01440	3446	384	18614	No_constitutive_exon_found_in_species
ATCCCAAATATAGCAACTCCTGACTGCATCGTCCGGCTAACAGCGGGCAGCT	416292	416883	416933	416881	-1	II	CADAFUAG00003590	415685	418254	AFUA_2G01700	3446	384	18614	No_constitutive_exon_found_in_species
TCATCGAGTCCAGTCACCGGTGATTGTATGCTGAAGATGGGTAATGACAGAC	565080	565359	565409	565357	-1	II	CADAFUAG00003329	565080	565782	AFUA_2G02230	3446	384	18614	No_constitutive_exon_found_in_species
ATATGGTAGGCATTTTGGCTGACCAGACATGTGATTGCATGATGGGGCAGCT	633572	633662	633522	633574	1	II	CADAFUAG00003524	633251	633811	AFUA_2G02485	3446	384	18614	No_constitutive_exon_found_in_species
AGCTCTCAGGGGGCCTCAGGACGAATACTAACACTTGCGGGATGGTGCAGCA	839725	839761	839675	839727	1	II	CADAFUAG00003496	839440	839761	AFUA_2G03190	3446	384	18614	No_constitutive_exon_found_in_species
CGGTAAGATCGAGACTATTTGACCCAGTCACGATGCTTATGTGGGTGCAGAC	1200756	1202429	1200706	1200758	1	II	CADAFUAG00003697	1199281	1202429	AFUA_2G04360	3446	384	18614	No_constitutive_exon_found_in_species
GTCAGAACCGTCGGTCCAGAACCGTCCAGGCCGACATGCTGACGGGACAGTT	1244674	1244956	1245006	1244954	-1	II	CADAFUAG00003659	1244674	1245756	AFUA_2G04540	3446	384	18614	No_constitutive_exon_found_in_species
TTCGATTTTGTGGTTGCGTGGAAAAAGAGAAGCTAATACTGGGTGATTAGGA	1271375	1271410	1271460	1271408	-1	II	CADAFUAG00003861	1269394	1271655	AFUA_2G04670	3446	384	18614	No_constitutive_exon_found_in_species
ATCAGCAAGTCAAACCAAAGATTTTGGAGCGCATGCAGGAGTGGGCGCAGAT	1270895	1270959	1271009	1270957	-1	II	CADAFUAG00003861	1269394	1271655	AFUA_2G04670	3446	384	18614	No_constitutive_exon_found_in_species
CATTCTCTCTCTGGGATTCTCTCTGATTGAAGCTGTTGACGACGGGTAAGGA	1490178	1490420	1490128	1490180	1	II	CADAFUAG00003381	1489566	1491076	AFUA_2G05350	3446	384	18614	No_constitutive_exon_found_in_species
AACGTTTTTTTATGTGTATGTACCTGCCAAACCAATAATTGACCGGGAAGAG	1490455	1490867	1490405	1490457	1	II	CADAFUAG00003381	1489566	1491076	AFUA_2G05350	3446	384	18614	No_constitutive_exon_found_in_species
TATGTGCACTTTCGCTTTTGAGGATCTCGGCATGGCTAATGGGTGATCAGGA	1548958	1548992	1549042	1548990	-1	II	CADAFUAG00003737	1546510	1549075	AFUA_2G05540	3446	384	18614	No_constitutive_exon_found_in_species
GTGAGTTATCAACCTGGATCAATCACTGAATTAGATGCTGATTTGGGAAGGG	1622703	1622970	1622653	1622705	1	II	CADAFUAG00003579	1621986	1623626	AFUA_2G05760	3446	384	18614	No_constitutive_exon_found_in_species
TAACAAAAATAATCCATAATGTGATGGACTAATGACACTGGAGGGGAAAGGA	1798478	1798818	1798868	1798816	-1	II	CADAFUAG00003578	1797447	1798908	AFUA_2G06240	3446	384	18614	No_constitutive_exon_found_in_species
GTCGGCCATTACACTCGAACTTGTACTAATGGCTTCGTCTGGGATCACAGTG	1954583	1955387	1954533	1954585	1	II	CADAFUAG00004630	1954194	1956752	AFUA_2G07670	3446	384	18614	No_constitutive_exon_found_in_species
GGTATGCGTGCTGATTCTGGGGTAATTTAACGATGCTGATGTGTGGGTAGGG	1994025	1995314	1993975	1994027	1	II	CADAFUAG00004785	1993152	1995314	AFUA_2G07780	3446	384	18614	No_constitutive_exon_found_in_species
TAGCGAGTGCCTTACATTCGGGAGAGGGGGCCAGCTAATCAGGGCCACAGGC	2092864	2093067	2092814	2092866	1	II	CADAFUAG00004397	2090361	2093220	AFUA_2G08070	3446	384	18614	No_constitutive_exon_found_in_species
TGCGTTGCAATTCGAGCAGATTTGCTGATGTGGTTGGGTCGGTTGAATAGGT	2234072	2234243	2234293	2234241	-1	II	CADAFUAG00004783	2227400	2234495	AFUA_2G08670	3446	384	18614	No_constitutive_exon_found_in_species
GGGACGGGAGAGTAGGGGGAGATACGAATAGGGGGCTAATGGGTGTACAGGT	2449292	2449566	2449242	2449294	1	II	CADAFUAG00004170	2448566	2449566	AFUA_2G09560	3446	384	18614	No_constitutive_exon_found_in_species
GTCGTTGAGCGACGTTTTAACCAGGGGTAAAGATACAGCTTGTGGGACAGAA	2455507	2455705	2455457	2455509	1	II	CADAFUAG00004250	2455193	2455705	AFUA_2G09590	3446	384	18614	No_constitutive_exon_found_in_species
ACGAGTCTTTGTCGCGGCTCCAGCATGATGATTTCTAACCAGGGATAGAGCC	2588271	2588302	2588221	2588273	1	II	CADAFUAG00004438	2587840	2589246	AFUA_2G10120	3446	384	18614	No_constitutive_exon_found_in_species
GAGTCTTATTTGATTTGCACGCTGATTCGCGTTAGTTCTAATGGGAATAGCC	2744364	2746083	2744314	2744366	1	II	CADAFUAG00004385	2743925	2748526	AFUA_2G10730	3446	384	18614	No_constitutive_exon_found_in_species
ACGCGAACAAAGCAGGCTTAAATGACACAGTATACTTTGCAATGGGATAGAA	2784774	2784938	2784724	2784776	1	II	CADAFUAG00004060	2783851	2784938	AFUA_2G10840	3446	384	18614	No_constitutive_exon_found_in_species
CTGAAGCTGTATAGCATGGACTATTGCTGACCAGGAGTGTCGGCAGGGAGCG	2853065	2853206	2853256	2853204	-1	II	CADAFUAG00004382	2851418	2853503	AFUA_2G11130	3446	384	18614	No_constitutive_exon_found_in_species
TTTGTCTCTACATTGTAGCATTTATTCAATTGCTAATGTGAAGGGCTCAGGT	2856869	2857424	2856819	2856871	1	II	CADAFUAG00004036	2856082	2857872	AFUA_2G11150	3446	384	18614	No_constitutive_exon_found_in_species
GCGGCTTGAGAAGCAGACCAGTGAAGGGCAATGCTAACGGGGGAATCTAGGA	2875550	2876306	2876356	2876304	-1	II	CADAFUAG00004021	2875550	2877034	AFUA_2G11190	3446	384	18614	No_constitutive_exon_found_in_species
CCGACATCGGTCACGCCCAACTCGAACCTGACTTCCGAGTCAGGGGCCAGTC	3021938	3022914	3021888	3021940	1	II	CADAFUAG00004601	3020957	3024086	AFUA_2G11760	3446	384	18614	No_constitutive_exon_found_in_species
CCCAGGGACCTGTAGACAGCTAGCGTGACAATGGAGGGAGAGCTGGACAGAT	3097905	3097924	3097855	3097907	1	II	CADAFUAG00004901	3097332	3098107	AFUA_2G12040	3446	384	18614	No_constitutive_exon_found_in_species
ACTTCGGCATTAAACCGAAGACTTGCGGCTGACCAAGGGTGATGCGACAGGT	3184406	3184540	3184356	3184408	1	II	CADAFUAG00004654	3183770	3184845	AFUA_2G12390	3446	384	18614	No_constitutive_exon_found_in_species
CGTGCTTGATCTCTGGATAGTGGATGACTGACGCCTGGATGGGACATCAGGG	3210209	3211331	3210159	3210211	1	II	CADAFUAG00004871	3209607	3211652	AFUA_2G12500	3446	384	18614	No_constitutive_exon_found_in_species
GTGCTATCCTCAAAATTGCAAATAAGCCATGCATGCTGATTGGGCAATAGAA	3224705	3225199	3225249	3225197	-1	II	CADAFUAG00004218	3224510	3225680	AFUA_2G12540	3446	384	18614	No_constitutive_exon_found_in_species
GACTCTGGCGTCGGTTAGGGTTTAGGCGAAAGCGTCACGGGAGGTGGCAGTA	3282648	3282879	3282598	3282650	1	II	CADAFUAG00004077	3282198	3283096	AFUA_2G12800	3446	384	18614	No_constitutive_exon_found_in_species
ATGTATAAAGAACAAGTATGGTCAACTGTGGTACTGATCACGGGAAACAGCG	3456950	3457578	3457628	3457576	-1	II	CADAFUAG00003989	3456149	3458128	AFUA_2G13390	3446	384	18614	No_constitutive_exon_found_in_species
TAGACTCTTCCTTCATATCGGAGTGAGTAGCACTGACGACAGGGGGAAAGAT	3537611	3538747	3538797	3538745	-1	II	CADAFUAG00004298	3537611	3539214	AFUA_2G13610	3446	384	18614	No_constitutive_exon_found_in_species
TGACCACGTTCCTTCCAAGGGTAACCGTGTTGGCTGACGGGAACCGGTAGAT	3700102	3700893	3700052	3700104	1	II	CADAFUAG00004005	3695304	3700893	AFUA_2G14130	3446	384	18614	No_constitutive_exon_found_in_species
TCCTCATCATCTTTTTGTCCATCCTGGTGGCCGTGTGCTGACGGGACCAGTT	3822421	3822883	3822371	3822423	1	II	CADAFUAG00004126	3821880	3823640	AFUA_2G14590	3446	384	18614	No_constitutive_exon_found_in_species
TTTCCAAGGCGACAGCATATTTTACTGACTTGATGTTCTGAACTGGGCAGGT	3966655	3966685	3966735	3966683	-1	II	CADAFUAG00004476	3965042	3967141	AFUA_2G15020	3446	384	18614	No_constitutive_exon_found_in_species
TTTTCAACTTCTTATTTCAAACTCTTAGAACTCGGCTAAGCAGGGGATAGTA	3998549	4000043	4000093	4000041	-1	II	CADAFUAG00004352	3997535	4002289	AFUA_2G15130	3446	384	18614	No_constitutive_exon_found_in_species
TTTCGTTATGGTTTCATTTGCTGTGGGTGTGGTTAGGCTAACGGGTATAGAT	4008800	4008901	4008750	4008802	1	II	CADAFUAG00004087	4007087	4008901	AFUA_2G15150	3446	384	18614	No_constitutive_exon_found_in_species
ATGTCTGGTAAGCAGTCTTCCTCTTCTTGCATCTCGTACTGATGGGTCAGTG	4082148	4082232	4082282	4082230	-1	II	CADAFUAG00004140	4082148	4083977	AFUA_2G15470	3446	384	18614	No_constitutive_exon_found_in_species
GCAAGCACGGAACATTGGAATGTTGTGATCAGGGCTGACCGAGGGCACAGAA	4320655	4320728	4320778	4320726	-1	II	CADAFUAG00004760	4318888	4321052	AFUA_2G16280	3446	384	18614	No_constitutive_exon_found_in_species
ACCATGCCATTAGCCACTTGTACACATCACTAACTGTGAAGGACGGGTAGTA	4417434	4418123	4417384	4417436	1	II	CADAFUAG00003971	4417091	4418424	AFUA_2G16540	3446	384	18614	No_constitutive_exon_found_in_species
GATTTTTACATCATTTAAAGGGGGCGATAGTCTCGCTGACGGGATACTAGCT	4442772	4443000	4442722	4442774	1	II	CADAFUAG00004738	4442218	4443705	AFUA_2G16630	3446	384	18614	No_constitutive_exon_found_in_species
GACACCCAGTATCTCAAACATAACAGAATAGATCGCTAATGGGACTACAGTT	4519504	4519782	4519832	4519780	-1	II	CADAFUAG00004615	4519504	4520588	AFUA_2G16900	3446	384	18614	No_constitutive_exon_found_in_species
TCTCTCACTTTCTGGAAGCCCATGGGATTCCTAATGTGCTCTGGGGAGAGCT	4584507	4584546	4584596	4584544	-1	II	CADAFUAG00003928	4583614	4584704	AFUA_2G17160	3446	384	18614	No_constitutive_exon_found_in_species
TTCCGCTGTCCTCATTCCCGTCATGCCCCTGGCTAATGCGGGAACAATAGCT	4628726	4629076	4629126	4629074	-1	II	CADAFUAG00004752	4628726	4629597	AFUA_2G17300	3446	384	18614	No_constitutive_exon_found_in_species
AAGTATATCGCCGCCAGAACCAAGTTCAGACGTGTATACTCACGGGACAGGT	4680367	4681466	4680317	4680369	1	II	CADAFUAG00004821	4679982	4682076	AFUA_2G17540	3446	384	18614	No_constitutive_exon_found_in_species
GTTCTAGTACACTTGCGCGACTGGTAAGCTGATGTTCTATGGCGGGAAAGAC	72161	72734	72111	72163	1	III	CADAFUAG00000300	71185	72734	AFUA_3G00340	3446	384	18614	No_constitutive_exon_found_in_species
TTGAAGAGCCATAGTTCTCTATAAATCGGGTAAAAATACCAGGGTTATAGTC	117701	117960	117651	117703	1	III	CADAFUAG00000015	115709	117960	AFUA_3G00540	3446	384	18614	No_constitutive_exon_found_in_species
GCCGGCGTATGGGTATTGAATGAGACCCAATCTGTGGGCCTAGAATGAAGGC	125329	125537	125279	125331	1	III	CADAFUAG00000068	124299	125537	AFUA_3G00580	3446	384	18614	No_constitutive_exon_found_in_species
ACTTCACAACAATGCTGGAAGGGCCAGACAAGGTGCTGACGTTAGGGCAGTG	132887	133084	132837	132889	1	III	CADAFUAG00000076	131434	133886	AFUA_3G00600	3446	384	18614	No_constitutive_exon_found_in_species
TCTCCCCCCCCCCTTTTGATAATGGGCATGGATGGCTAACGAGGGGGTAGGT	192631	193243	193293	193241	-1	III	CADAFUAG00000212	191940	193601	AFUA_3G00840	3446	384	18614	No_constitutive_exon_found_in_species
CCACTTCGGCCGGGAGCTAACTCGCACCCCCCCCCCGGGGGGGCGGAAAGGA	195282	195732	195232	195284	1	III	CADAFUAG00000175	194214	195732	AFUA_3G00850	3446	384	18614	No_constitutive_exon_found_in_species
CTGGGGTTTGAAAACCTTTTTGGGGATGAAGGCAGCTGCTGACGGGATAGCT	219392	219629	219342	219394	1	III	CADAFUAG00000236	218496	219629	AFUA_3G00920	3446	384	18614	No_constitutive_exon_found_in_species
ATGTACGTCTGCCTTGCCGACATTGATATCGATCCACTGACAGGGTACAGGA	230716	230855	230905	230853	-1	III	CADAFUAG00000048	229234	231178	AFUA_3G00980	3446	384	18614	No_constitutive_exon_found_in_species
CTGGGTAGGCTTAACTCATATTATCAGAGAGTCTTGGTTAACATGGGTAGTC	232825	233099	233149	233097	-1	III	CADAFUAG00000325	231772	233454	AFUA_3G01002	3446	384	18614	No_constitutive_exon_found_in_species
ATTTTGGAATCTAATTTGTCGAACAATCATGCTCATGCCCGGGTGATCAGTC	244959	245075	244909	244961	1	III	CADAFUAG00000216	244683	245476	AFUA_3G01060	3446	384	18614	No_constitutive_exon_found_in_species
AAGTGCTTCCGATGACAGACTTGACAAGGGGTTTGATCGTGGGGAAACAGGC	245348	245476	245298	245350	1	III	CADAFUAG00000216	244683	245476	AFUA_3G01060	3446	384	18614	No_constitutive_exon_found_in_species
AGTATGTTTCTCGATGAATAGTATAGAAGAGTACTAACAGAAGGGAGCAGTC	252425	252653	252375	252427	1	III	CADAFUAG00000171	251367	253483	AFUA_3G01080	3446	384	18614	No_constitutive_exon_found_in_species
TATGTAGTTCCTGGTCAGTGCAGCTGTACGGATGAAGACTAATAGGGCAGAA	373513	373698	373463	373515	1	III	CADAFUAG00000356	372685	373698	AFUA_3G01470	3446	384	18614	No_constitutive_exon_found_in_species
AGTCATCCGTACTCGCAACAAGACGGTCCTATATCTAACTGACGGGATAGGC	395704	395903	395953	395901	-1	III	CADAFUAG00000234	395355	397771	AFUA_3G01580	3446	384	18614	No_constitutive_exon_found_in_species
AGTCACGCATCCGGAAACCATGGATAGTGTACGTTTCTTGGGTAAAGCAGGC	430488	431259	431309	431257	-1	III	CADAFUAG00000351	430488	431824	AFUA_3G01710	3446	384	18614	No_constitutive_exon_found_in_species
GTTGTCATCCATCTACCATCCGTCGAACACCATACTAACACGGGAACAAGAC	504636	504786	504836	504784	-1	III	CADAFUAG00000008	503946	505870	AFUA_3G02060	3446	384	18614	No_constitutive_exon_found_in_species
ATCCTGATGCTGCCTTAAACACCTCCTACCGATACTTCGGGGAAACAAAGGC	673065	673246	673015	673067	1	III	CADAFUAG00000346	671968	673246	AFUA_3G02650	3446	384	18614	No_constitutive_exon_found_in_species
ATGTCTTCCTGGTTGGTTTGGCTGAATGTCCGGTCTTTGCGACGGGATAGTG	715761	715985	715711	715763	1	III	CADAFUAG00000187	715590	720196	AFUA_3G02760	3446	384	18614	No_constitutive_exon_found_in_species
TGTACATGCCCATGTATTCAGCCTGATTTACTCTGACCGGGAGAAACTAGGG	736195	736250	736300	736248	-1	III	CADAFUAG00000386	735383	737024	AFUA_3G02790	3446	384	18614	No_constitutive_exon_found_in_species
CGCTTGCGATGGGGCGGGGAAGAGTTGTTGCCGTGGGGGCGACGGATGAGTT	750418	750899	750368	750420	1	III	CADAFUAG00000326	749765	750899	AFUA_3G02840	3446	384	18614	No_constitutive_exon_found_in_species
GCTTCGTGGTTCCCCATCCAACCTTCCTCCAGTTGCGCCCGAGGGTAGAGCT	806463	807215	807265	807213	-1	III	CADAFUAG00000047	806163	807813	AFUA_3G03020	3446	384	18614	No_constitutive_exon_found_in_species
CCGGTCAATCCCGATGGCACACGATCCGTCGACCGATCCTGGGATCAGAGTG	850436	850663	850386	850438	1	III	CADAFUAG00000003	849710	851011	AFUA_3G03160	3446	384	18614	No_constitutive_exon_found_in_species
TCAATGCGTGGGTTTTGAAGACGTGAGCCTAGCTGACTGCGGGAACAAAGGG	908657	914474	908607	908659	1	III	CADAFUAG00000091	908167	914474	AFUA_3G03420	3446	384	18614	No_constitutive_exon_found_in_species
TTGGTGTATGTCTCTGGGTCCCCTTCTAGGACGAAGCTGACGGGGAATAGAA	1100624	1100907	1100957	1100905	-1	III	CADAFUAG00000340	1099846	1101709	AFUA_3G03820	3446	384	18614	No_constitutive_exon_found_in_species
TCTGGCACTCGCTAACTCGCGGCTGTTCTGTTACTCCTTTGGGATAATAGGT	1294603	1294996	1294553	1294605	1	III	CADAFUAG00005233	1293760	1295556	AFUA_3G05370	3446	384	18614	No_constitutive_exon_found_in_species
CTCTGTTTCTCTTTCGAAAGTTGTAATGCAGTACTGACGGGACGGACCAGAC	1438968	1439216	1439266	1439214	-1	III	CADAFUAG00004972	1438968	1443481	AFUA_3G05890	3446	384	18614	No_constitutive_exon_found_in_species
CTGTCATTTCCCACACGATGAGTTCAAAACTGACATTGCTGGGGGTCTAGCA	1484854	1484901	1484951	1484899	-1	III	CADAFUAG00005627	1484854	1486353	AFUA_3G06040	3446	384	18614	No_constitutive_exon_found_in_species
GCAGCTTCAAGTATAATGAATAGCACAACCACTAACTTTTGGGTGGCCAGGA	1624357	1624615	1624307	1624359	1	III	CADAFUAG00005359	1623468	1625008	AFUA_3G06550	3446	384	18614	No_constitutive_exon_found_in_species
CCCTTAGTCAACAACAGCCAATTGCTTCATCTCTCCCACAGGGTGCATAGTA	1711217	1711356	1711406	1711354	-1	III	CADAFUAG00005184	1710747	1711840	AFUA_3G06860	3446	384	18614	No_constitutive_exon_found_in_species
GGTAAGTCGTTCCGTCGGTCTGGTATCAGGCGATTTCTGACAGGGTGCAGAG	1876712	1877059	1876662	1876714	1	III	CADAFUAG00005290	1875539	1878141	AFUA_3G07480	3446	384	18614	No_constitutive_exon_found_in_species
GCTTGCAGCCGGAGAGGGATGAGAGTGACCGAGACTGACAACTGCGGGAGTT	1894003	1894295	1893953	1894005	1	III	CADAFUAG00005018	1892930	1894919	AFUA_3G07540	3446	384	18614	No_constitutive_exon_found_in_species
CACCGCTACTGCCACAGCAGTCAGGAACGCAAACTAGGGTGACCAGGGAGAA	1894521	1894919	1894471	1894523	1	III	CADAFUAG00005018	1892930	1894919	AFUA_3G07540	3446	384	18614	No_constitutive_exon_found_in_species
CAATGTGAGTATTCTCTTCACCAAAGACAGGGTCTCTTCTAACTGGGCAGTT	2025142	2025276	2025092	2025144	1	III	CADAFUAG00004922	2024039	2025441	AFUA_3G07960	3446	384	18614	No_constitutive_exon_found_in_species
TCTTCCTATTACGGCCTATGAAAGTACCGTCATTAATCTGGGAATCACAGGT	2094958	2095317	2095367	2095315	-1	III	CADAFUAG00005683	2094222	2095759	AFUA_3G08160	3446	384	18614	No_constitutive_exon_found_in_species
TGACCCGAACCTCGAACTGCTGCAAGCCCTACTGCGCTCCATGGGCCAAGCA	2411425	2411657	2411707	2411655	-1	III	CADAFUAG00004964	2411202	2412286	AFUA_3G09470	3446	384	18614	No_constitutive_exon_found_in_species
GAGGTATACTACGGTTGCAACAATGGATTCACCGCTAACAGGGCAAGTAGGT	2478685	2479320	2479370	2479318	-1	III	CADAFUAG00005829	2478685	2482012	AFUA_3G09700	3446	384	18614	No_constitutive_exon_found_in_species
TCCCGAGCGGCAGCTCGGCTTGGGGAGCTGGCAGTTGACTCATGGGATAGCC	2526663	2528314	2526613	2526665	1	III	CADAFUAG00005265	2525987	2528851	AFUA_3G09860	3446	384	18614	No_constitutive_exon_found_in_species
AAGTTGGTTAAGATTCTGATCTGATCGTGGCTGACTGGGTATGTAAATAGTA	2562821	2562930	2562980	2562928	-1	III	CADAFUAG00004967	2562821	2563238	AFUA_3G09980	3446	384	18614	No_constitutive_exon_found_in_species
ACCCCCTGTGGCGACCGCCAGCGTACCGCATCTTTTGTTGACCAGGGTAGGA	3012971	3013542	3012921	3012973	1	III	CADAFUAG00004961	3012551	3013542	AFUA_3G11480	3446	384	18614	No_constitutive_exon_found_in_species
CCTGCAATTTTCGTAGTGCTTGCATAAGCTGAACTGACTGGGGGAATCAGTC	3024584	3024933	3024983	3024931	-1	III	CADAFUAG00004987	3024584	3025343	AFUA_3G11510	3446	384	18614	No_constitutive_exon_found_in_species
CTGGTAAGTATTTTTACTCCCCGGGTTCCAGGGGATACTGACGGGTGTAGAT	3056885	3056935	3056835	3056887	1	III	CADAFUAG00005261	3054957	3056935	AFUA_3G11620	3446	384	18614	No_constitutive_exon_found_in_species
AGGAGTCCTCATGGAATGCCTAGTGTATGAAACTGACGTGGGCGCGACAGTC	3107832	3108236	3107782	3107834	1	III	CADAFUAG00005473	3107367	3108940	AFUA_3G11800	3446	384	18614	No_constitutive_exon_found_in_species
AAGTAAGTCGCGCCAGTCTACTCGGGAATACTTTGTGCTAACGGGTGCAGCT	3111519	3111957	3111469	3111521	1	III	CADAFUAG00005479	3110036	3111957	AFUA_3G11810	3446	384	18614	No_constitutive_exon_found_in_species
ATAGGTGAGCATCCCGATAGGTTACTATTCGGCCAAGCTGATGGGCGCAGGA	3451979	3452382	3452432	3452380	-1	III	CADAFUAG00005704	3451124	3453144	AFUA_3G12990	3446	384	18614	No_constitutive_exon_found_in_species
CGGCCGGACCGCAGCAGCGACCGGGGAATTGATTTGCTGACGGGGGATAGTT	3568903	3569044	3568853	3568905	1	III	CADAFUAG00005841	3567282	3569531	AFUA_3G13490	3446	384	18614	No_constitutive_exon_found_in_species
ATGCTTCGATGTTGCGACTTGCAGATCTTCCACCTTGATGAATGGGCTAGGA	3590867	3591269	3590817	3590869	1	III	CADAFUAG00005352	3590155	3591932	AFUA_3G13590	3446	384	18614	No_constitutive_exon_found_in_species
CGCTGAGGTGATCTACCAGGAGAATGTCTAGTCGCTGACTGTAGGGATAGGG	3612930	3613488	3612880	3612932	1	III	CADAFUAG00005164	3612572	3615716	AFUA_3G13700	3446	384	18614	No_constitutive_exon_found_in_species
AACCTCTCCACGCTCGAGAATCAGCCGTTGATCATTCCCGGGATAAACAGGT	3802690	3804177	3802640	3802692	1	III	CADAFUAG00005720	3801856	3804177	AFUA_3G14320	3446	384	18614	No_constitutive_exon_found_in_species
CACGACGCAGGAAGCAAGGCTCGCTCGCTGACAGATAGCATGGGAACTAGAT	3835942	3836232	3835892	3835944	1	III	CADAFUAG00004917	3835668	3836453	AFUA_3G14430	3446	384	18614	No_constitutive_exon_found_in_species
CTGGGTAAGTTGCTTTGATGACTTGGAGATACAATGAATGACGGGTATAGGC	3960031	3960432	3960482	3960430	-1	III	CADAFUAG00005607	3959768	3961567	AFUA_3G15020	3446	384	18614	No_constitutive_exon_found_in_species
GTGAGAGACGAGTCGCATTCGAGCTCAGTAGCAAGCTAACAGGGAACCAGAA	46957	47490	46907	46959	1	IV	CADAFUAG00002380	44888	48699	AFUA_4G00180	3446	384	18614	No_constitutive_exon_found_in_species
ATTTTCAGGTTTTGTGGTCTGCATATGGGCTGATGCGGGGATGGATGCAGCT	172041	172389	172439	172387	-1	IV	CADAFUAG00002498	172041	173117	AFUA_4G00640	3446	384	18614	No_constitutive_exon_found_in_species
ATGATGCGATTGTGGACTCTGCGCTTGCGAACCACGTCACGCAGGGCGAGTC	186914	187130	187180	187128	-1	IV	CADAFUAG00002453	186549	188022	AFUA_4G00680	3446	384	18614	No_constitutive_exon_found_in_species
TTGTAAGATTTCTGCTTTCCCAAAATGTGATCCGCTGCTAATTGGGATAGAT	251349	252174	252224	252172	-1	IV	CADAFUAG00002397	251349	252825	AFUA_4G00920	3446	384	18614	No_constitutive_exon_found_in_species
TTCCATTCCAGTTTGTCGGTGGCTCATACTTTCGTGTTTTGGGGGGACAGCC	396409	396619	396669	396617	-1	IV	CADAFUAG00002440	396217	398854	AFUA_4G01510	3446	384	18614	No_constitutive_exon_found_in_species
GTGAGCTTGGTGCTGATTTATAGGATACCATAAACTAACAGGGGCTACAGGT	830940	831372	831422	831370	-1	IV	CADAFUAG00001440	829644	832060	AFUA_4G02970	3446	384	18614	No_constitutive_exon_found_in_species
CTCATTCTCCCCCTACTCATCCTCACTCCTAATACTGATGGGATACGAAGGA	974338	974631	974288	974340	1	IV	CADAFUAG00001384	973987	974631	AFUA_4G03420	3446	384	18614	No_constitutive_exon_found_in_species
CCCCCCAGCAACACAACAACAAACACTAACCCCCTGTGCGAGGGAAAAAGGC	1042209	1042696	1042159	1042211	1	IV	CADAFUAG00001482	1041796	1043191	AFUA_4G03722	3446	384	18614	No_constitutive_exon_found_in_species
AATATGCCTGGCGGGTTGAATGTGTTAGATGGGCTGACATGGGATAACAGAG	1086606	1088858	1086556	1086608	1	IV	CADAFUAG00001395	1086175	1088858	AFUA_4G03860	3446	384	18614	No_constitutive_exon_found_in_species
CTCGAATTGCCCAGTTGTGTTATCTATACTGATCTGGAGGGAAATACCAGGT	1093115	1093844	1093894	1093842	-1	IV	CADAFUAG00001367	1093115	1094058	AFUA_4G03890	3446	384	18614	No_constitutive_exon_found_in_species
TGGAGGTACGTCTGGATCAAGACTTGACTGAAAGACACTGACGGGTATAGTA	1131643	1131789	1131593	1131645	1	IV	CADAFUAG00001464	1129642	1131789	AFUA_4G04010	3446	384	18614	No_constitutive_exon_found_in_species
TGCTTCTGCGTTTGGCTTCTGTGACGTTGACGTTGGCTGATATGGGGTAGGG	1132324	1132345	1132395	1132343	-1	IV	CADAFUAG00001431	1132113	1132822	AFUA_4G04020	3446	384	18614	No_constitutive_exon_found_in_species
GTAGGGGCTAGCCCTTCTGCATCACAGTCACCAACACTCCAGTCCGGGAGTT	1153170	1154683	1154733	1154681	-1	IV	CADAFUAG00001354	1153170	1155196	AFUA_4G04100	3446	384	18614	No_constitutive_exon_found_in_species
GCATGACGGCACCATATCGAGGATTACCACACAGACTGACAGGGCAACAGGT	1348802	1348895	1348752	1348804	1	IV	CADAFUAG00001392	1342452	1351293	AFUA_4G04760	3446	384	18614	No_constitutive_exon_found_in_species
ACTCGCAGTTGAGATTTTTTTGGTGTGAGAGCTATGCTGACGGGATATAGGC	1499566	1499661	1499516	1499568	1	IV	CADAFUAG00008352	1498788	1499661	AFUA_4G05860	3446	384	18614	No_constitutive_exon_found_in_species
ATATGCTAGTGGACTGTCTGGATCTGAGGGACATTTAAAGGGAGTTATAGAG	1725444	1725603	1725653	1725601	-1	IV	CADAFUAG00008468	1725444	1725982	AFUA_4G06660	3446	384	18614	No_constitutive_exon_found_in_species
GAGGTGCATTCGGTTCAGTGTATAGGGCGCTAAACTGGAACACTGGGGAGAC	1742132	1742195	1742082	1742134	1	IV	CADAFUAG00008524	1741819	1746689	AFUA_4G06750	3446	384	18614	No_constitutive_exon_found_in_species
CTTCTACCCCTGAAAAGAAGGCCATCATACTGATCGCAATATGGGAACAGGT	1769091	1769128	1769041	1769093	1	IV	CADAFUAG00008486	1768328	1770097	AFUA_4G06850	3446	384	18614	No_constitutive_exon_found_in_species
TGACAATAATCCCTTCAGCTGTTCCAACGCTGATGCTAACGCGGGAACAGAT	1831017	1831565	1830967	1831019	1	IV	CADAFUAG00007842	1830111	1831565	AFUA_4G07060	3446	384	18614	No_constitutive_exon_found_in_species
GCCTGTTTTAGTCTTTATTCGTAAGTCTTCTATAGCTACCCCAGGGACAGAT	2019494	2019821	2019871	2019819	-1	IV	CADAFUAG00008255	2018429	2020274	AFUA_4G07720	3446	384	18614	No_constitutive_exon_found_in_species
TCTGCTGCTCGATCTGGGGCTGTCTCACGCGGTTAACTTGGGCGAAATAGAT	2045884	2045956	2046006	2045954	-1	IV	CADAFUAG00008340	2044242	2046402	AFUA_4G07820	3446	384	18614	No_constitutive_exon_found_in_species
TCGTTGGAAATGCTGCTAGCTATTTGGCCCGCATGCTGACAATGGGAAAGGA	2045548	2045680	2045730	2045678	-1	IV	CADAFUAG00008340	2044242	2046402	AFUA_4G07820	3446	384	18614	No_constitutive_exon_found_in_species
GTAGCTTGACCCTTGGTCGTTATTGTCCTAACCTTATCGATGGGTGATAGAT	2074857	2074989	2074807	2074859	1	IV	CADAFUAG00008145	2074505	2076323	AFUA_4G07970	3446	384	18614	No_constitutive_exon_found_in_species
AGGCGCATCCTTACCTCCTTCAGCCCAAGTCGTTTGGGTTACTGAAAGAGAA	2132828	2132972	2133022	2132970	-1	IV	CADAFUAG00008418	2132354	2133834	AFUA_4G08230	3446	384	18614	No_constitutive_exon_found_in_species
GCCTACTTGAGGAGAGAACACACGACAAGCTGATAGTGTTCGTGGGATAGTT	2136627	2137074	2136577	2136629	1	IV	CADAFUAG00008208	2135949	2137174	AFUA_4G08240	3446	384	18614	No_constitutive_exon_found_in_species
AAGTGTTGGTAAGCTGCGAAGATGGAGAGATCGAGTTTGGGGAAGGGGAGAG	2243827	2244190	2243777	2243829	1	IV	CADAFUAG00008358	2243119	2244190	AFUA_4G08634	3446	384	18614	No_constitutive_exon_found_in_species
GGTACGCTTACGTCCTCTGTCATCTGGCGACATGTACTAATGGCGGGCAGGC	2273222	2273274	2273172	2273224	1	IV	CADAFUAG00007774	2272691	2274379	AFUA_4G08760	3446	384	18614	No_constitutive_exon_found_in_species
ATCAGTTCAACAACGTGAAGAGGCACAAGCTGATTGCCTATGGGACACAGAA	2382814	2384584	2382764	2382816	1	IV	CADAFUAG00007901	2382419	2384584	AFUA_4G09120	3446	384	18614	No_constitutive_exon_found_in_species
TGTATCTCAGTCCACCATTTTCCTTCTCCAAACCTTCACTAACGGGGTAGGG	2400616	2401181	2400566	2400618	1	IV	CADAFUAG00008531	2400367	2401569	AFUA_4G09180	3446	384	18614	No_constitutive_exon_found_in_species
GAACGGTCTAAATTTCAGCGGATCCTCAACACCCACCGTGCGGGTACAAGGG	2418003	2419136	2419186	2419134	-1	IV	CADAFUAG00008231	2418003	2419234	AFUA_4G09240	3446	384	18614	No_constitutive_exon_found_in_species
TCAGTATCTGGAAGACGCCGGGTAGCTGACGGGAGGGGGCCGGGGACCAGTT	2493832	2494095	2494145	2494093	-1	IV	CADAFUAG00007814	2493832	2494637	AFUA_4G09550	3446	384	18614	No_constitutive_exon_found_in_species
TTTCTTGTTCCTATCATGATTGCTGACTGTGATCGCTTGTTTAGGGACAGCC	2662224	2663071	2662174	2662226	1	IV	CADAFUAG00008551	2660467	2663670	AFUA_4G10200	3446	384	18614	No_constitutive_exon_found_in_species
TTCTGAGCATTGACACCCGAAGTCTAACATGGTGGATACGGGAACTACAGAC	2744399	2744877	2744349	2744401	1	IV	CADAFUAG00007714	2744190	2746140	AFUA_4G10470	3446	384	18614	No_constitutive_exon_found_in_species
CCACAACCATCTTCGGAGGTGCTAATGTTGGTGCCTGCCAGGGAGGTCAGTG	2766143	2767774	2767824	2767772	-1	IV	CADAFUAG00008177	2766143	2769060	AFUA_4G10570	3446	384	18614	No_constitutive_exon_found_in_species
CAGTATTCAACGCAACTGCTTCTCGTCAGTGCATTCTGGGATCGGGATAGCA	2792351	2792537	2792301	2792353	1	IV	CADAFUAG00008096	2792228	2793813	AFUA_4G10720	3446	384	18614	No_constitutive_exon_found_in_species
GCTCTCCATTCTCTGGTGTATGATCAACCGCTGTCGCCGGGCACGAACAGTC	2913488	2913570	2913438	2913490	1	IV	CADAFUAG00008227	2911223	2913570	AFUA_4G11150	3446	384	18614	No_constitutive_exon_found_in_species
ATGGTAAGTTTCATTGGTCGAATGAGTCGGACCATGCTGATAGGGCACAGTC	3085970	3086029	3085920	3085972	1	IV	CADAFUAG00008114	3083860	3086029	AFUA_4G11660	3446	384	18614	No_constitutive_exon_found_in_species
ATTGAGCTCAATGTCACGCTTTGCTCGCAATACTGACGAGAAGGGAAAAGAC	3086206	3086845	3086895	3086843	-1	IV	CADAFUAG00008323	3086206	3087191	AFUA_4G11680	3446	384	18614	No_constitutive_exon_found_in_species
TAAGTTGGAGTTCCTGGAGTATGCTGAGGCAGATCGCTAATGTGGGATAGTT	3211989	3214898	3211939	3211991	1	IV	CADAFUAG00008218	3211742	3214898	AFUA_4G12250	3446	384	18614	No_constitutive_exon_found_in_species
CATCTACCCCGCCTGTCGAATTTCTCGTTCCTAAGCTAAGGGTTACGAAGCG	3294439	3295761	3295811	3295759	-1	IV	CADAFUAG00007876	3293319	3295996	AFUA_4G12560	3446	384	18614	No_constitutive_exon_found_in_species
TCATCAAACAGACAGCTCATGAGTGTCGTTTATGCTAAGTGGGAATACAGAC	3327495	3327579	3327629	3327577	-1	IV	CADAFUAG00008129	3323706	3328354	AFUA_4G12680	3446	384	18614	No_constitutive_exon_found_in_species
TATATGATTGTATCGAAGGCAACATCCTCTTGAAGAGAGCCAGGGACAAGGC	3467704	3467783	3467833	3467781	-1	IV	CADAFUAG00007918	3467704	3469056	AFUA_4G13240	3446	384	18614	No_constitutive_exon_found_in_species
TGTAAGTCCCCTCTTCTGTCACATTGCATTGCTCGGGGCTAACGGGATAGAA	3700171	3701552	3700121	3700173	1	IV	CADAFUAG00008396	3698889	3701552	AFUA_4G14150	3446	384	18614	No_constitutive_exon_found_in_species
AAGTGTCGAGCGGCCATATCGCGGAATTTTCATTCACTGACAATGGGTAGGT	3869148	3869993	3870043	3869991	-1	IV	CADAFUAG00008103	3868290	3870188	AFUA_4G14670	3446	384	18614	No_constitutive_exon_found_in_species
CCCTGGCCTGGACGGCCGAGAATCAGCACCGTGGGCCCGAGGGCGACTAGCG	3151	4150	4200	4148	-1	V	CADAFUAG00002534	3151	5290	AFUA_5G00110	3446	384	18614	No_constitutive_exon_found_in_species
GCCTTTCTTGTTCGTGACGACGATGCTGATAGCAGTGGCGAGGGTGGTAGAA	7346	7498	7296	7348	1	V	CADAFUAG00002908	5838	7498	AFUA_5G00120	3446	384	18614	No_constitutive_exon_found_in_species
GGTGCTCTTCTTGAGGTGACGGATAATTTTTCGTGCTCAGGGGATGATAGAT	92663	93063	92613	92665	1	V	CADAFUAG00002562	91963	93063	AFUA_5G00330	3446	384	18614	No_constitutive_exon_found_in_species
CTTACTGCGTCGTCTATGTCCGACCCTGTTCGGAGACACTACGGGCGCAGCT	175743	175945	175693	175745	1	V	CADAFUAG00002703	174612	175945	AFUA_5G00620	3446	384	18614	No_constitutive_exon_found_in_species
AGTAACCCTACCCTCCAATGATAGTAATAGTATCCGCTGATGGGGCGTAGTC	374006	374145	374195	374143	-1	V	CADAFUAG00002733	373848	374613	AFUA_5G01420	3446	384	18614	No_constitutive_exon_found_in_species
TCTTAGTAAGTTTTCTTTCTCTCCGGCGGACAATGATGCTAACGGGCTAGCT	373848	373961	374011	373959	-1	V	CADAFUAG00002733	373848	374613	AFUA_5G01420	3446	384	18614	No_constitutive_exon_found_in_species
CTCAGTAAGTCTCTTCGGCTAGTTATAATTGCACATGACTAACGGGTCAGGT	389542	390009	390059	390007	-1	V	CADAFUAG00002914	389542	391289	AFUA_5G01510	3446	384	18614	No_constitutive_exon_found_in_species
AAGAAAGAAAGAAAGAAAGAAAGCAAGAAAAAAAAAAGCTGACGGGATAGAA	429668	430043	430093	430041	-1	V	CADAFUAG00002557	429668	431519	AFUA_5G01710	3446	384	18614	No_constitutive_exon_found_in_species
GATTCTACCATCTTGAAAGCACTAATTGGATACTGACTGGGATGACATAGGC	475369	475770	475319	475371	1	V	CADAFUAG00002566	474352	475770	AFUA_5G01870	3446	384	18614	No_constitutive_exon_found_in_species
ACCTGTGGCTGGGATGTTATGCGCCTCGTTGGATGCTAACGGGCTGGCAGAT	704222	704482	704532	704480	-1	V	CADAFUAG00002913	702769	705415	AFUA_5G02690	3446	384	18614	No_constitutive_exon_found_in_species
TTCTCCTGATCTCTAGGCTTGAAGTGCTGGCCGGCTGACAGGGAGGACAGCT	723497	723780	723447	723499	1	V	CADAFUAG00002658	723029	724173	AFUA_5G02760	3446	384	18614	No_constitutive_exon_found_in_species
GTAGCCATTCACTTATGACTTATCCATACTGACATGGGTGAGAGAGATAGTT	759110	759147	759060	759112	1	V	CADAFUAG00002591	758798	760220	AFUA_5G02860	3446	384	18614	No_constitutive_exon_found_in_species
AATGTGACAGGAAGGAGCTTCTCAACAACCGCGCGGTGAGTGTAGGGTAGTA	764545	764605	764655	764603	-1	V	CADAFUAG00002853	762082	764674	AFUA_5G02880	3446	384	18614	No_constitutive_exon_found_in_species
GACCTCCATAATTTTCAATATCTCCACTGATAAAATTTCCTGGGATACAGAT	851111	851414	851061	851113	1	V	CADAFUAG00002893	850225	851414	AFUA_5G03140	3446	384	18614	No_constitutive_exon_found_in_species
GGATTTGAAGAGCACTCCGGTTGCTCTCGCCGTCTGACATTGGGTAACAGGC	875761	875919	875711	875763	1	V	CADAFUAG00002861	875136	879241	AFUA_5G03250	3446	384	18614	No_constitutive_exon_found_in_species
TACTGACACCGTGGGTTTCATATGCTGACGTTGGATTACTGGGACAAAAGGT	979194	979885	979935	979883	-1	V	CADAFUAG00002605	979194	980470	AFUA_5G03660	3446	384	18614	No_constitutive_exon_found_in_species
TTTAGCATGTGTCTGGATACGGTGGTTTACAGGTACTGATCCGGGAACAGGA	1266222	1266307	1266357	1266305	-1	V	CADAFUAG00006027	1265370	1266407	AFUA_5G05450	3446	384	18614	No_constitutive_exon_found_in_species
TTTGCTTAATCTCTTCTGTCAATTATCGTTTCTAACGCTTAGAGGGATAGAA	1275311	1275473	1275261	1275313	1	V	CADAFUAG00006283	1274937	1276745	AFUA_5G05490	3446	384	18614	No_constitutive_exon_found_in_species
ATTTGTCTTCGCGGAATTTTCAAGCATCTTGTGCTGATTTGTTGGGATAGAA	1298955	1299027	1298905	1298957	1	V	CADAFUAG00006140	1298103	1299027	AFUA_5G05560	3446	384	18614	No_constitutive_exon_found_in_species
TGGAGATAAAGAGACTTCAAATTGATTCCCTCGGTAACATGGGTATACAGAC	1364568	1366544	1366594	1366542	-1	V	CADAFUAG00006648	1364568	1367101	AFUA_5G05860	3446	384	18614	No_constitutive_exon_found_in_species
CCTCAGTTGCCTTTTTCTAAATTGGAAATACTGATATCATTGGGCAAAAGAC	1556190	1556848	1556140	1556192	1	V	CADAFUAG00006073	1555483	1558069	AFUA_5G06440	3446	384	18614	No_constitutive_exon_found_in_species
TGGGGCAGTCAGTGAAGACCACTGCCTTTTGTTAACTAATGGGAATTCAGGA	1594445	1594798	1594848	1594796	-1	V	CADAFUAG00005952	1593387	1595213	AFUA_5G06530	3446	384	18614	No_constitutive_exon_found_in_species
CGGTGAGCGACACCTTCCAGTGATTCCGGACGACGCTGATAAGGGTTTAGTT	1643644	1643833	1643883	1643831	-1	V	CADAFUAG00006456	1643644	1644228	AFUA_5G06690	3446	384	18614	No_constitutive_exon_found_in_species
CTAGAAAGTGAAGGAATGTGAGCTGCAGATGCTGATACAGTGGGGCACAGGC	1644899	1644980	1644849	1644901	1	V	CADAFUAG00006721	1644667	1646309	AFUA_5G06700	3446	384	18614	No_constitutive_exon_found_in_species
GCCTTTGGCTGTTTTGGAAATTCGCATTGACTGATGAGGGAGGGTAATAGAC	1647091	1647222	1647041	1647093	1	V	CADAFUAG00006560	1646866	1648603	AFUA_5G06710	3446	384	18614	No_constitutive_exon_found_in_species
AATGCTATCTTTGTGCGTTTCGAAATATATATACGTGGTAATGCGGGCAGTG	1647438	1648313	1647388	1647440	1	V	CADAFUAG00006560	1646866	1648603	AFUA_5G06710	3446	384	18614	No_constitutive_exon_found_in_species
ATTGAACAGCCATACTGACGATGCGAGAGAGCCGCATGGCACGGGGCCAGAA	1719579	1719762	1719812	1719760	-1	V	CADAFUAG00006500	1717458	1719922	AFUA_5G06940	3446	384	18614	No_constitutive_exon_found_in_species
TTCTATGATCATTTGCTAATTGTGGTTTAAGGTAAACATCGACTGGGCAGGG	1875938	1876211	1875888	1875940	1	V	CADAFUAG00006628	1875286	1876685	AFUA_5G07500	3446	384	18614	No_constitutive_exon_found_in_species
GGTTCGTCTCTCCCGACTTGTCCATACGCCACGAAGGCTAACGGGGGTAGGA	1882564	1882860	1882910	1882858	-1	V	CADAFUAG00006252	1882165	1884449	AFUA_5G07530	3446	384	18614	No_constitutive_exon_found_in_species
ACATTGTGTTACTGGTGTTGTAGATGGTGCTAACAGGAGGCGGGATGTAGTG	2052534	2052687	2052484	2052536	1	V	CADAFUAG00006654	2052098	2052687	AFUA_5G08100	3446	384	18614	No_constitutive_exon_found_in_species
ACCCCTTTTTGACTCTCTTCCAGCTTCCTACCCTACTAAGAAAGGGTTAGGT	2071323	2072139	2072189	2072137	-1	V	CADAFUAG00006460	2071323	2072284	AFUA_5G08180	3446	384	18614	No_constitutive_exon_found_in_species
GCATACTTGATTCTCCAGGTACAAGTGATCTCCTGATTGGTAGGGACTAGAA	2135387	2135496	2135546	2135494	-1	V	CADAFUAG00006762	2134541	2135780	AFUA_5G08410	3446	384	18614	No_constitutive_exon_found_in_species
GTATGTTTCACTCCCTTCGTTGTGGGATTCTCGGCGCTGATGGGTAACAGGT	2137863	2137986	2138036	2137984	-1	V	CADAFUAG00006361	2137277	2138401	AFUA_5G08420	3446	384	18614	No_constitutive_exon_found_in_species
TTCTATCCGCATCTTTGGCCGGGCTGACGGGCGAGATTCTGGGATTATAGTG	2177668	2177793	2177618	2177670	1	V	CADAFUAG00006479	2177187	2178628	AFUA_5G08570	3446	384	18614	No_constitutive_exon_found_in_species
CCCTAACCGATCAAATAGTTGGAGCGCAACTGACTCAACGGGGATTCAAGGT	2196943	2197103	2197153	2197101	-1	V	CADAFUAG00006154	2196493	2197225	AFUA_5G08640	3446	384	18614	No_constitutive_exon_found_in_species
GTTCATACCATAATGGTCTCAAGAATCTATGCTGACTCGGGGTGTTGAAGAG	2338913	2339007	2338863	2338915	1	V	CADAFUAG00006399	2335970	2339320	AFUA_5G09090	3446	384	18614	No_constitutive_exon_found_in_species
GTGGTAGATGACGTGGGCTGAGACCCTTGAGAAGAAGAGGGAAAAGAAAGAA	2502890	2503049	2503099	2503047	-1	V	CADAFUAG00006425	2502890	2505820	AFUA_5G09690	3446	384	18614	No_constitutive_exon_found_in_species
AGAATTCAGGACATGTCAGTATACTTCTACCTCTACTTGCGGAGGGTTAGGT	2524275	2525232	2525282	2525230	-1	V	CADAFUAG00006220	2523440	2525358	AFUA_5G09750	3446	384	18614	No_constitutive_exon_found_in_species
ATACTACTTCTGGTGTGCGTCTAATTCTACTCTACCCCTCTACAGGGTAGGA	2607871	2608369	2607821	2607873	1	V	CADAFUAG00006282	2607559	2608369	AFUA_5G10130	3446	384	18614	No_constitutive_exon_found_in_species
CGTGGATGTATGTATCCCCTGTGATCGCAGTGGCCGGCTGACGGGCGTAGCG	2617324	2617488	2617274	2617326	1	V	CADAFUAG00006532	2616828	2618430	AFUA_5G10180	3446	384	18614	No_constitutive_exon_found_in_species
TCCGGGCCCTTGCGCTGGAAAGAATAGGGGCTAATGGGGGATAAATGTAGTG	2627190	2627353	2627403	2627351	-1	V	CADAFUAG00006727	2627190	2628085	AFUA_5G10250	3446	384	18614	No_constitutive_exon_found_in_species
TCCTCTCAAACGTGGTCACTTGAGATAAATGCTGATATGGACGGGAATAGAC	2659343	2659577	2659293	2659345	1	V	CADAFUAG00006264	2658655	2659968	AFUA_5G10380	3446	384	18614	No_constitutive_exon_found_in_species
TGCATCCCCTCCCCCATAAACAAACATTCATAGTAATAAAAAGGGAGTAGGC	2679786	2679908	2679958	2679906	-1	V	CADAFUAG00005985	2678277	2680338	AFUA_5G10490	3446	384	18614	No_constitutive_exon_found_in_species
GTAATCATATTAGTACCCTGCAGCTAACGATGTCGTCCCATTGGGAATAGCT	2795955	2796794	2795905	2795957	1	V	CADAFUAG00006486	2793753	2796794	AFUA_5G10920	3446	384	18614	No_constitutive_exon_found_in_species
CGTTTGCCTAACCCGAAGTAGAGGACTTATCGTGAATTCTTGGGAAGCAGAG	2801312	2801365	2801262	2801314	1	V	CADAFUAG00006022	2801132	2803373	AFUA_5G10940	3446	384	18614	No_constitutive_exon_found_in_species
GAGCCTCTGCACACTTGCGACAAATGAGACCCGTACGCTGACTAGGGCAGGT	2822982	2823303	2823353	2823301	-1	V	CADAFUAG00006371	2822228	2823889	AFUA_5G11020	3446	384	18614	No_constitutive_exon_found_in_species
CGCCATGAGCATTGCGCAGGGCTAACCCGTTCCTTCCGGAGGGAGAACAGAT	2926862	2927071	2926812	2926864	1	V	CADAFUAG00006013	2926670	2928212	AFUA_5G11390	3446	384	18614	No_constitutive_exon_found_in_species
GTAATGCAAGTGTCTTTTGCTCGAAAGAAAGTCGCTAACATGGCGGGTAGGT	3103325	3103916	3103966	3103914	-1	V	CADAFUAG00006300	3103325	3104713	AFUA_5G11990	3446	384	18614	No_constitutive_exon_found_in_species
CGATGCTCACATCGAAGAGGCATATGATGTGATCTGACGCGGGCGATCAGAA	3200514	3202206	3200464	3200516	1	V	CADAFUAG00006284	3198973	3202206	AFUA_5G12330	3446	384	18614	No_constitutive_exon_found_in_species
TTTTTTCCTCGCTTCCGTCAGTGCGGCTCGGAGTACTAATCGGGAAATAGAT	3241356	3241750	3241800	3241748	-1	V	CADAFUAG00006404	3241356	3243343	AFUA_5G12510	3446	384	18614	No_constitutive_exon_found_in_species
CAACAAAACTCCAGAAGAAAGACAGCGTGACTGATACCGGGAGGACACAGGC	3341544	3341667	3341494	3341546	1	V	CADAFUAG00006473	3341236	3342792	AFUA_5G12740	3446	384	18614	No_constitutive_exon_found_in_species
TCTGCTGTTTTGATGATCTACGCCTCGGTCTGACTGCCTTGGGATCATAGTG	3409146	3409478	3409528	3409476	-1	V	CADAFUAG00006178	3409146	3410360	AFUA_5G13000	3446	384	18614	No_constitutive_exon_found_in_species
GATCAGGTAAGTCTATCCTTCGAAAGATGAATGAAGGGTAACGAGTACAGTG	3702524	3702766	3702474	3702526	1	V	CADAFUAG00005896	3701482	3703309	AFUA_5G14190	3446	384	18614	No_constitutive_exon_found_in_species
TGGTGTAAGTCATTATCTCCGGGGGCAGGTTACGCAGCTGACGAGGGTAGTT	3740965	3741228	3740915	3740967	1	V	CADAFUAG00006763	3739718	3741228	AFUA_5G14350	3446	384	18614	No_constitutive_exon_found_in_species
GACCCTTTCAGTTTTCGGACTCGCGTCCAAACGAAGCTAACAGGGCGTAGGA	262889	263239	262839	262891	1	VI	CADAFUAG00000421	262423	264364	AFUA_6G01860	3446	384	18614	No_constitutive_exon_found_in_species
CCTGCTTGAAGGGGTATGTCTGATCATCGGCTGCTACTTTTGGGAGGTAGGC	307056	307260	307310	307258	-1	VI	CADAFUAG00000473	307056	308110	AFUA_6G01980	3446	384	18614	No_constitutive_exon_found_in_species
CCAGGGAAGGATTACATCCTACCTCTCTACCACCAATGTTCAATTGGGAGCG	325134	325223	325273	325221	-1	VI	CADAFUAG00000609	323984	325500	AFUA_6G02030	3446	384	18614	No_constitutive_exon_found_in_species
CCCCATCGAGATGTCGCTCGATTCTTCGACTGACACTGGGATGCAAACAGGT	354336	354474	354286	354338	1	VI	CADAFUAG00000483	354223	356219	AFUA_6G02100	3446	384	18614	No_constitutive_exon_found_in_species
CCGTGGCACCTCGTGGACATGAGCTAGAGCCGCCGTATAGGGATGCAAAGTC	371754	371809	371704	371756	1	VI	CADAFUAG00000451	370512	371809	AFUA_6G02150	3446	384	18614	No_constitutive_exon_found_in_species
TTCTGATATGTCTGTTGGTACCTGTACCTATGATGCACTGAATGGGAAAGTC	492133	492518	492083	492135	1	VI	CADAFUAG00000707	491907	492518	AFUA_6G02575	3446	384	18614	No_constitutive_exon_found_in_species
TATGTAGGACCTTTATCTGGATCCTTGGTCAAAGTCTAATGCGGGCAAAGTG	588586	588875	588536	588588	1	VI	CADAFUAG00000665	588114	590287	AFUA_6G02860	3446	384	18614	No_constitutive_exon_found_in_species
TGATCCTCATTAGCTTAGATTTGCAAGATTAGAAGCTAACAATGGGTCAGCT	589404	589828	589354	589406	1	VI	CADAFUAG00000665	588114	590287	AFUA_6G02860	3446	384	18614	No_constitutive_exon_found_in_species
AGTGCTTCTTGTTGAAGATGCCGTGAGCATCGGTTCTAATGCTAGGGCAGAA	625560	626253	626303	626251	-1	VI	CADAFUAG00000748	625303	627384	AFUA_6G03020	3446	384	18614	No_constitutive_exon_found_in_species
CTGACGCAGACAAGACCGGGGAGAAACCGAGGGAGCGGGTGAAAATCGAGTT	774624	774822	774872	774820	-1	VI	CADAFUAG00000578	774624	777911	AFUA_6G03570	3446	384	18614	No_constitutive_exon_found_in_species
CTCGCTACACTCCTCTCGCTTCGCAAGCTCGCTAACCTACTGACGGGCAGGT	785079	785526	785576	785524	-1	VI	CADAFUAG00000690	785079	786646	AFUA_6G03600	3446	384	18614	No_constitutive_exon_found_in_species
CTTTCTGTCATCTTCTTCGTATCTGGGATCGTAGACTGACAAGGGAATAGAG	859680	860560	860610	860558	-1	VI	CADAFUAG00000750	859390	862946	AFUA_6G03900	3446	384	18614	No_constitutive_exon_found_in_species
GGAAGATCCTCCCTTTGGCTATCAAAACCTCTCTGACGGGGACCAAATAGGG	869308	869724	869774	869722	-1	VI	CADAFUAG00000428	869117	870588	AFUA_6G03930	3446	384	18614	No_constitutive_exon_found_in_species
GGATGGCTCCAATGGGTAAGGCAGCGAAAGTTGAAGGGGCGAGGTCACAGTG	952500	952503	952450	952502	1	VI	CADAFUAG00000410	951673	952503	AFUA_6G04240	3446	384	18614	No_constitutive_exon_found_in_species
TCGAACAAGGGGATCTTCCCTATTTCCTGGGAGTCACTGATTGGGAACAGTA	1019291	1019556	1019606	1019554	-1	VI	CADAFUAG00000684	1018820	1019985	AFUA_6G04460	3446	384	18614	No_constitutive_exon_found_in_species
TCCTGCTGCGGACGTTGAGGGCTGGAAGGGCTGACTGGAAATGGGAGTAGAC	1118780	1118978	1119028	1118976	-1	VI	CADAFUAG00000543	1118780	1119485	AFUA_6G04760	3446	384	18614	No_constitutive_exon_found_in_species
ATCCATGATATAAAGCTTTGTCGTAACTAACAACCGATTGATTGGGACAGCT	1123045	1123157	1122995	1123047	1	VI	CADAFUAG00000612	1122935	1123878	AFUA_6G04790	3446	384	18614	No_constitutive_exon_found_in_species
CGGGTGCTCCGAGTACTTAACATGCACGGTATATGCTGACAGCGGGATAGTC	1176703	1179409	1179459	1179407	-1	VI	CADAFUAG00000683	1175882	1179907	AFUA_6G04960	3446	384	18614	No_constitutive_exon_found_in_species
AAACGAACTCGAATGCCCCTTCTATGTCCCTTCAGCTAATGGGTTCAAAGGG	1203118	1203264	1203068	1203120	1	VI	CADAFUAG00000534	1201672	1203264	AFUA_6G05060	3446	384	18614	No_constitutive_exon_found_in_species
AAGCGCATTGAGAAGCTTATCGGTATAGATTGGTACTGATAGGGTAGCAGAA	1273422	1273467	1273517	1273465	-1	VI	CADAFUAG00000458	1273422	1274750	AFUA_6G05320	3446	384	18614	No_constitutive_exon_found_in_species
CGAGTTCCACTGGCAAGCTGAATACTTGAAATGCTAATGGGATGATAAAGGA	1405488	1406031	1406081	1406029	-1	VI	CADAFUAG00002349	1405488	1409237	AFUA_6G06520	3446	384	18614	No_constitutive_exon_found_in_species
CTGCATTATGCGTGGGTGAGTCCGACGGGGAACTAAAAGGGCGAGGGTAGTG	1447831	1448908	1448958	1448906	-1	VI	CADAFUAG00002274	1446087	1449216	AFUA_6G06660	3446	384	18614	No_constitutive_exon_found_in_species
CTGAACGGTTATGCCTCCTTTGTCATGAGAGACACTGACCGTAAGGGCAGAG	1446087	1447222	1447272	1447220	-1	VI	CADAFUAG00002274	1446087	1449216	AFUA_6G06660	3446	384	18614	No_constitutive_exon_found_in_species
TCCCAATGTACCGACCAAACTCCAGGATCTGAATGCTGACGGGCGGGTAGCA	1493594	1493944	1493994	1493942	-1	VI	CADAFUAG00002072	1492657	1494424	AFUA_6G06820	3446	384	18614	No_constitutive_exon_found_in_species
TGGACGTAAGATAAAGTGTGAGGGAAAGAGGACTAACATGACGGGAGCAGGG	1600458	1600780	1600408	1600460	1	VI	CADAFUAG00001572	1600127	1600861	AFUA_6G07120	3446	384	18614	No_constitutive_exon_found_in_species
GAGCACGAACAATCCCCCCCTCCATCTCTCCGCGGCGCCTTGGGGAAAAGAG	1668901	1669439	1669489	1669437	-1	VI	CADAFUAG00001930	1668565	1669657	AFUA_6G07400	3446	384	18614	No_constitutive_exon_found_in_species
AGATGCCACCAGTTGTGTTTAATCATACAATGACTGATTTGGGAATGCAGGG	1771855	1772048	1771805	1771857	1	VI	CADAFUAG00001681	1770436	1772048	AFUA_6G07760	3446	384	18614	No_constitutive_exon_found_in_species
GCTCTTTTGTCTGAGATGGTTTCGAAAGGGTGCTGATACTGCCAGGGTAGAC	1832375	1832468	1832325	1832377	1	VI	CADAFUAG00002257	1832002	1833789	AFUA_6G07910	3446	384	18614	No_constitutive_exon_found_in_species
TGCATCTCCGACCCTGGGTTGTTAGAACTGTCAGCTGACAAGGGGACTAGTT	1846462	1846654	1846704	1846652	-1	VI	CADAFUAG00002265	1845375	1848167	AFUA_6G07970	3446	384	18614	No_constitutive_exon_found_in_species
GGTCTCGGTTCAGCCCTGGATGCCCAAAGCTAACAGTTGCGGGGTTACAGCT	1872028	1872190	1871978	1872030	1	VI	CADAFUAG00001724	1871237	1872190	AFUA_6G08070	3446	384	18614	No_constitutive_exon_found_in_species
AGTCAAGAAGCTTACCGGGTGACGCGAGCATGGCTGACAGTTGGGAACAGCA	1986463	1987037	1986413	1986465	1	VI	CADAFUAG00002219	1986237	1987990	AFUA_6G08460	3446	384	18614	No_constitutive_exon_found_in_species
GTACTCCAGCGACATCATCTTCTCGGGTAGTTTTTCGAATATGGGAGCAGTG	2220205	2220263	2220313	2220261	-1	VI	CADAFUAG00002034	2220205	2222892	AFUA_6G09310	3446	384	18614	No_constitutive_exon_found_in_species
ACTTGATCCGCAGGCCATTGTTACAACTGCACCGACGATTGAGGGTGCAGTA	2279925	2280046	2280096	2280044	-1	VI	CADAFUAG00002002	2279925	2281603	AFUA_6G09440	3446	384	18614	No_constitutive_exon_found_in_species
TATGGCTTTTTTGATGCTCCTTCTGAAGATGACTGACTTGGGCAACATAGGC	2359675	2359860	2359625	2359677	1	VI	CADAFUAG00001869	2359528	2361379	AFUA_6G09670	3446	384	18614	No_constitutive_exon_found_in_species
TTTTGCACGGAGTATGTAGGGTTTACGGCGGGACTTACTGACGTGGGCAGGT	2367947	2368072	2368122	2368070	-1	VI	CADAFUAG00002058	2367947	2368912	AFUA_6G09720	3446	384	18614	No_constitutive_exon_found_in_species
CGACTAGTGACTTTGGCAAGATGGGTGTGATGCTGATGGGAACACAATAGCT	2459302	2461628	2459252	2459304	1	VI	CADAFUAG00002188	2459186	2462825	AFUA_6G09990	3446	384	18614	No_constitutive_exon_found_in_species
TTTCCGCTCTCCAGACAAGATGCAATCATGAAATACTAACGGGCTGGCAGGT	2475783	2476017	2475733	2475785	1	VI	CADAFUAG00002069	2473115	2476017	AFUA_6G10050	3446	384	18614	No_constitutive_exon_found_in_species
TCCCTCCAGTTTCTTCAAACCAAGACATATGCTGATATTGGGCAAAACAGCG	2543617	2544296	2543567	2543619	1	VI	CADAFUAG00002091	2543234	2544296	AFUA_6G10280	3446	384	18614	No_constitutive_exon_found_in_species
GTATGTTCCAATACTGAGAATGAGTATTGCTATAGCTAATAGACGGGCAGGT	2580658	2580892	2580608	2580660	1	VI	CADAFUAG00001976	2579460	2582722	AFUA_6G10410	3446	384	18614	No_constitutive_exon_found_in_species
TCTTGCTTACATTTACCCGCATAGAGTAAAGAAGTTAACGGTGGGAACAGCG	2631572	2632668	2632718	2632666	-1	VI	CADAFUAG00001901	2631088	2633925	AFUA_6G10650	3446	384	18614	No_constitutive_exon_found_in_species
AGCGTGGTGCTGAATGTGGCGAGTGTGGCGGGATTGATTCGCAGGGCCAGTT	2672962	2673152	2672912	2672964	1	VI	CADAFUAG00002185	2672307	2673356	AFUA_6G10820	3446	384	18614	No_constitutive_exon_found_in_species
CGACGACGGAAAGGCAGTCAACGAAGCCAAAGAAACCGAGAGCGAGGGAGCA	2743790	2744282	2744332	2744280	-1	VI	CADAFUAG00001748	2743503	2746308	AFUA_6G11120	3446	384	18614	No_constitutive_exon_found_in_species
AGATTCTCAGAGTCATGCATCGCTCGAGACCTCTGTCGACCAGGGATTAGCC	2844635	2844735	2844785	2844733	-1	VI	CADAFUAG00001871	2842746	2845180	AFUA_6G11450	3446	384	18614	No_constitutive_exon_found_in_species
ATCCTCCTTCCGATCCGGATAGCGCTCTCTGCTAACTGGTGGCTGGGTAGAT	2870620	2871057	2870570	2870622	1	VI	CADAFUAG00001888	2869630	2871057	AFUA_6G11560	3446	384	18614	No_constitutive_exon_found_in_species
GCAGTCCTCTTTGGTCCGTTGTACTGAGTTCTGACGGTGATCAGGGGGAGTG	2909407	2909451	2909501	2909449	-1	VI	CADAFUAG00001805	2907310	2909677	AFUA_6G11680	3446	384	18614	No_constitutive_exon_found_in_species
GGTAAATTCGAGAGACATGCCTTCCAGAAAGGTTCGACACCAATGGGCAGTG	2988469	2988832	2988419	2988471	1	VI	CADAFUAG00002356	2988180	2988832	AFUA_6G11950	3446	384	18614	No_constitutive_exon_found_in_species
CGTCGGTCGATTCTATTGCTGGTCTGTTTGCTAATGGGGTGATATGATAGTG	3060874	3060895	3060824	3060876	1	VI	CADAFUAG00002092	3060447	3061084	AFUA_6G12170	3446	384	18614	No_constitutive_exon_found_in_species
AAGGATTGCGACTTCTGCGATTTCCGTGGCGATACTGACTGGATGGGAAGGA	3169791	3169827	3169741	3169793	1	VI	CADAFUAG00001966	3169698	3170907	AFUA_6G12550	3446	384	18614	No_constitutive_exon_found_in_species
AGCAGCATTGCACATTGGACGTTCATTCTGACCACGATCCGGGGCCACAGGA	3207230	3207423	3207180	3207232	1	VI	CADAFUAG00001802	3206625	3207423	AFUA_6G12700	3446	384	18614	No_constitutive_exon_found_in_species
TGGACTTATAAGACAACGTCCGCAAAGGAGTCATTGCTGAAACCGGGCAGGT	3245472	3245643	3245693	3245641	-1	VI	CADAFUAG00001929	3244646	3246241	AFUA_6G12860	3446	384	18614	No_constitutive_exon_found_in_species
GGCTCTCTCATGAACGCAAAACCTGACATAAACACTGACGTGGGTACGAGGT	3259675	3260015	3259625	3259677	1	VI	CADAFUAG00002234	3259452	3260497	AFUA_6G12900	3446	384	18614	No_constitutive_exon_found_in_species
AGCAGCCGTCGTTCTATCTTGGGCATCAATATCTGACCTGGGAACTATAGGA	3270223	3270563	3270173	3270225	1	VI	CADAFUAG00001903	3268957	3270783	AFUA_6G12950	3446	384	18614	No_constitutive_exon_found_in_species
GTGCGTCTGCTGTCTACCTTGATCTATATTCAGACCATTGATGGGAGTAGGA	3290774	3291054	3290724	3290776	1	VI	CADAFUAG00002144	3290155	3292919	AFUA_6G13050	3446	384	18614	No_constitutive_exon_found_in_species
CTTTCTAAATCTGCAGGGATAGCCTATGGCAAAAGCTGATTCGGGAGCAGCA	3383083	3383137	3383033	3383085	1	VI	CADAFUAG00002344	3382647	3383137	AFUA_6G13330	3446	384	18614	No_constitutive_exon_found_in_species
GTTAGTCCTTCAGATATCCACAACAGAAAGAGACTGACGACCGAGGGTAGAC	3465284	3465764	3465814	3465762	-1	VI	CADAFUAG00002233	3464487	3466148	AFUA_6G13630	3446	384	18614	No_constitutive_exon_found_in_species
ACGTAGGTTATCTCTTTTCCTCTGTTGGATATTTGCTGACTGCGGGACAGTT	3474632	3474806	3474582	3474634	1	VI	CADAFUAG00001660	3471563	3474806	AFUA_6G13650	3446	384	18614	No_constitutive_exon_found_in_species
CGAGGTACGTTCAGTTGCTCATGTCCACGGACGACGCTGATGGGTGGTAGTT	3510905	3511133	3510855	3510907	1	VI	CADAFUAG00001644	3510178	3511133	AFUA_6G13740	3446	384	18614	No_constitutive_exon_found_in_species
TCCCAAGTCGGAGGAGATTCAAGTGCGCTGACCGTGGCATGGTGGGGTAGGT	3624347	3624643	3624693	3624641	-1	VI	CADAFUAG00002282	3624106	3625046	AFUA_6G14240	3446	384	18614	No_constitutive_exon_found_in_species
AGACTTGATTGTGACCAGGAATGTGGCTAACATGCTGGCGGGTTGGACAGAA	3640559	3640753	3640803	3640751	-1	VI	CADAFUAG00001865	3639002	3641192	AFUA_6G14310	3446	384	18614	No_constitutive_exon_found_in_species
TACGTGCAAGTCCTCTCTTGGATTATAATATCACAGACTAACGGGAACAGGC	3673372	3673458	3673322	3673374	1	VI	CADAFUAG00001567	3671672	3673845	AFUA_6G14442	3446	384	18614	No_constitutive_exon_found_in_species
AGGACTGCTAGTTTGCTGCTAGAGGATGACCGGGGTACAACGGGAGTTAGAG	45362	45566	45616	45564	-1	VII	CADAFUAG00001032	45362	46481	AFUA_7G00190	3446	384	18614	No_constitutive_exon_found_in_species
TCAAGCGTCAACCGCAGAGTGCAAATGTATGCTCATCGTAACGGGTGCAGTG	200704	201037	201087	201035	-1	VII	CADAFUAG00001051	199848	201262	AFUA_7G00770	3446	384	18614	No_constitutive_exon_found_in_species
CTGCACTAACTGGCCGAGCTAACTATTGTTTTTTTTCCCTGGGGGTACAGGC	348059	349013	348009	348061	1	VII	CADAFUAG00001205	347856	350633	AFUA_7G01320	3446	384	18614	No_constitutive_exon_found_in_species
CCGCCAATGAATCATACATATATTATTGTACGCCTACTGCCGGGGAACAGAC	474281	474587	474637	474585	-1	VII	CADAFUAG00001055	474281	475067	AFUA_7G01780	3446	384	18614	No_constitutive_exon_found_in_species
TGTTGACTCGTCCATAATAGCCAAGCAGTGCTACAACTGCCAGGGACTAGGC	587877	587966	587827	587879	1	VII	CADAFUAG00001088	587508	588543	AFUA_7G02190	3446	384	18614	No_constitutive_exon_found_in_species
AGACCCCCCCGTTCATCATTGTGGTGTATTTGTTGCTAACGCTGGGACAGTG	637998	638467	638517	638465	-1	VII	CADAFUAG00001207	636394	640713	AFUA_7G02350	3446	384	18614	No_constitutive_exon_found_in_species
TTTCAGTCAAGTGCCCCGCCTGGTCCTGAATATCTGACCAAGGGTTATAGTC	637351	637936	637986	637934	-1	VII	CADAFUAG00001207	636394	640713	AFUA_7G02350	3446	384	18614	No_constitutive_exon_found_in_species
GCGGCAGTTTCTCTGAATGACAACGAGCTCTTTACTGACTGGGAATTCAGTT	922016	922464	921966	922018	1	VII	CADAFUAG00009668	921434	922800	AFUA_7G04090	3446	384	18614	No_constitutive_exon_found_in_species
CTGATTCGTCTCTGTACATCTTTGATATGGTACTCACCAAGGGCCAACAGGC	1075665	1076668	1076718	1076666	-1	VII	CADAFUAG00009605	1075665	1078746	AFUA_7G04680	3446	384	18614	No_constitutive_exon_found_in_species
GCGTTCATCACCCTTCCCGCTGAACCAAACAGTGCTAACCGGGTCAAAAGTG	1120373	1121120	1120323	1120375	1	VII	CADAFUAG00009647	1119728	1121120	AFUA_7G04800	3446	384	18614	No_constitutive_exon_found_in_species
CAAGTACTTTCGCGACAACTAATTATAACTAAGCTAACTTGGGCCAATAGGA	1162213	1162310	1162163	1162215	1	VII	CADAFUAG00009559	1161297	1162709	AFUA_7G04930	3446	384	18614	No_constitutive_exon_found_in_species
ATGAGGTTTGTTTATTCCATGCGGAGGAGCGTTGCTGATGGGAGTTATAGCT	1178332	1178405	1178282	1178334	1	VII	CADAFUAG00009344	1177852	1178526	AFUA_7G05010	3446	384	18614	No_constitutive_exon_found_in_species
TACTTCCCTCGTTCATAGGCTGCTTCGAGCTCACGTGCTAAGGGGTATAGGG	1198471	1198556	1198421	1198473	1	VII	CADAFUAG00009521	1198308	1200727	AFUA_7G05080	3446	384	18614	No_constitutive_exon_found_in_species
ACGCCTGGTGATCTCGGGACAGGTGCGACGAGTTCAGCTGACGGGAGTAGGA	1201788	1202005	1201738	1201790	1	VII	CADAFUAG00009654	1200865	1203076	AFUA_7G05085	3446	384	18614	No_constitutive_exon_found_in_species
CTTTCTCGACCCTCGGCAGGATAGTGTACCTTCTAACGGGAAGTATATAGGA	1273997	1274638	1274688	1274636	-1	VII	CADAFUAG00009395	1273108	1275919	AFUA_7G05330	3446	384	18614	No_constitutive_exon_found_in_species
TGGCATCATCGATGAGGGTATGAGGGTCGCTGATGATATCTGACGGGCAGGT	1501694	1501865	1501644	1501696	1	VII	CADAFUAG00009655	1500708	1502459	AFUA_7G06110	3446	384	18614	No_constitutive_exon_found_in_species
TGCTGCGACTGCTGCAACCACAACATTATGCAATCCCCCACCGTGGGAAGGC	1593346	1594293	1593296	1593348	1	VII	CADAFUAG00009400	1592958	1594293	AFUA_7G06526	3446	384	18614	No_constitutive_exon_found_in_species
CCCATGTTCGCGTTTCCTTGCCTTGACCTGTGCAACTCGAAGCTGGGCAGTA	1751050	1751488	1751538	1751486	-1	VII	CADAFUAG00009389	1750739	1752387	AFUA_7G07120	3446	384	18614	No_constitutive_exon_found_in_species
CAGCGGATCAAGTCACACATCGGCCCCGGCCTGGATGGCCCGGGGTAGAGAA	47532	47650	47700	47648	-1	VIII	CADAFUAG00000783	46666	48171	AFUA_8G00270	3446	384	18614	No_constitutive_exon_found_in_species
AAGTTTCTCGCTCCGCGCAGAATCAACTGTGTTCTAACCTGGGACGACAGGC	75885	76088	75835	75887	1	VIII	CADAFUAG00000910	74123	77388	AFUA_8G00350	3446	384	18614	No_constitutive_exon_found_in_species
GTAAGTCCGGTTGATTCCTCAAGAAGAATATGCACTAATGGTGGGAAAAGAC	90298	90355	90405	90353	-1	VIII	CADAFUAG00000758	90298	92235	AFUA_8G00410	3446	384	18614	No_constitutive_exon_found_in_species
GGCGAGGAGTATGTCCCCTTGGATTATGGCTAGAGTCATGGGGCTGACAGAT	179141	180372	179091	179143	1	VIII	CADAFUAG00000902	178806	180372	AFUA_8G00760	3446	384	18614	No_constitutive_exon_found_in_species
TTCGTCTGGCAGATACTATAAATCTGTCGATATACTGAAGGGGAATATAGGG	281419	281993	282043	281991	-1	VIII	CADAFUAG00000901	280029	282395	AFUA_8G01190	3446	384	18614	No_constitutive_exon_found_in_species
GTCCGGTCGCCCAACTGTCACTATAGACACAAGCCGCGAAGGGACTATAGAT	340823	340890	340773	340825	1	VIII	CADAFUAG00000759	340261	341223	AFUA_8G01370	3446	384	18614	No_constitutive_exon_found_in_species
TGAGGACCTGGCATTGACATGAGATTGCTCTGGCTGCGATGGTTGGGTAGGT	397236	397363	397413	397361	-1	VIII	CADAFUAG00001012	397236	398548	AFUA_8G01540	3446	384	18614	No_constitutive_exon_found_in_species
TATGCGCGTTGCACCCATTGGACTGGTGTATTTTCGGGACATGGAGATAGCA	404522	405001	404472	404524	1	VIII	CADAFUAG00000870	403910	405001	AFUA_8G01570	3446	384	18614	No_constitutive_exon_found_in_species
ATGCTCATGGCCGTTTCCCACTGCCATGGTGCCTACTGACCGATGGGCAGGT	446944	447129	446894	446946	1	VIII	CADAFUAG00000999	446370	447862	AFUA_8G01700	3446	384	18614	No_constitutive_exon_found_in_species
AAACTTTTGGATCATTTGCGATGAGGCGATCGACTAACGTGGGGCGACAGCG	499399	499425	499475	499423	-1	VIII	CADAFUAG00000778	498608	500185	AFUA_8G01930	3446	384	18614	No_constitutive_exon_found_in_species
ACAGATCAGTTTTGAAACCTGTGCAACAAGATTAACCAGTGGGACGTCAGAT	556072	556226	556276	556224	-1	VIII	CADAFUAG00000849	555308	557016	AFUA_8G02150	3446	384	18614	No_constitutive_exon_found_in_species
TCTCGACGCCCTAGTCCCCAAGGTAGGTTCCCCATTGGTGCATGGGATAGGG	559124	559781	559074	559126	1	VIII	CADAFUAG00000958	558220	559781	AFUA_8G02160	3446	384	18614	No_constitutive_exon_found_in_species
GTTCGAAAGATCACAAGGACTGTCTGACGGTTGGTTCACTGGTCGGGTAGAC	566129	566284	566079	566131	1	VIII	CADAFUAG00000760	563484	566284	AFUA_8G02180	3446	384	18614	No_constitutive_exon_found_in_species
TAAGTGCATTTAACTTGGTTAAGTCTATTGCACGCCGACTGGGGTGAAAGTG	577657	578898	578948	578896	-1	VIII	CADAFUAG00000782	577475	579083	AFUA_8G02240	3446	384	18614	No_constitutive_exon_found_in_species
AGTAGTGAGCCAAGGCTGATCCATGGTATTATCATATTCGCGGGCCGAAGTC	580168	580406	580118	580170	1	VIII	CADAFUAG00000825	579642	580406	AFUA_8G02230	3446	384	18614	No_constitutive_exon_found_in_species
TGGGAAGCAATGGAGTCTATTATACTACGGACTTTGGGAAGCACTGAAAGCG	624164	624497	624114	624166	1	VIII	CADAFUAG00000993	622697	624497	AFUA_8G02330	3446	384	18614	No_constitutive_exon_found_in_species
AGAGTGTCTGACCGCCGTAGCAGCGTTGATATTGGACATGAGGGACCAAGGG	679991	680148	680198	680146	-1	VIII	CADAFUAG00000845	679991	680358	AFUA_8G02540	3446	384	18614	No_constitutive_exon_found_in_species
CCTCACTCGGCAGAGTCGCCGCTCCAGTCCAACACTAATTTGACGGGTAGGG	682297	682989	682247	682299	1	VIII	CADAFUAG00000756	680832	682989	AFUA_8G02550	3446	384	18614	No_constitutive_exon_found_in_species
GGTTGCGCAGCCTGCATGAAATGACAATTCAGAATACTGGAAATGGGCAGAG	693934	694000	694050	693998	-1	VIII	CADAFUAG00000893	693099	695141	AFUA_8G02620	3446	384	18614	No_constitutive_exon_found_in_species
GATTCATCTGTCATCTATCGCACAAGATACTCACGTTCTTGGGGCAACAGCA	913888	914254	914304	914252	-1	VIII	CADAFUAG00003014	912592	914383	AFUA_8G04150	3446	384	18614	No_constitutive_exon_found_in_species
GTGAGCACGACTATTCCCCAACTCTGTACACGCTTGGGCAACCGAGCAAGCT	984659	984942	984992	984940	-1	VIII	CADAFUAG00003031	983786	985156	AFUA_8G04380	3446	384	18614	No_constitutive_exon_found_in_species
TAATCGCGATGACCTGCGGATGCGGACACAGAAAACTAACGGGTCGATAGAA	995983	996332	996382	996330	-1	VIII	CADAFUAG00003082	994678	997494	AFUA_8G04420	3446	384	18614	No_constitutive_exon_found_in_species
GTGAGCTTGGCTGGGATCATTGATCGGGAAAGAATTCTGACGGGGGACAGGG	1131260	1131449	1131499	1131447	-1	VIII	CADAFUAG00002950	1129785	1132078	AFUA_8G04910	3446	384	18614	No_constitutive_exon_found_in_species
GATGGCCGGTTATCAGCGTCCTATGGGCATGGGGTACATGGGTATGGGAGGA	1221653	1221931	1221981	1221929	-1	VIII	CADAFUAG00003098	1220483	1222535	AFUA_8G05240	3446	384	18614	No_constitutive_exon_found_in_species
CCTGTTACTTTCCCTCAAGTGGACACATACTGATTCTTCTGGGGGTGCAGCT	1246322	1246516	1246272	1246324	1	VIII	CADAFUAG00003270	1245439	1246516	AFUA_8G05350	3446	384	18614	No_constitutive_exon_found_in_species
TGTGAGATATCCCAAGACCGGATACAACGAAGTGGTGCTAATTGGGACAGGG	1309368	1310334	1309318	1309370	1	VIII	CADAFUAG00003255	1308873	1310609	AFUA_8G05580	3446	384	18614	No_constitutive_exon_found_in_species
CCTAGAAGACAAGATAGTGCATGTCCCCGATAGACCACTAATAATGGGAGTA	1546280	1546348	1546230	1546282	1	VIII	CADAFUAG00003104	1545900	1546846	AFUA_8G06405	3446	384	18614	No_constitutive_exon_found_in_species
AAGTATCTGTCTCAGGTTCCAAGGGGATTCGTGATAGTGATCGAGGGCAGCA	1548907	1549336	1549386	1549334	-1	VIII	CADAFUAG00003103	1548907	1549974	AFUA_8G06420	3446	384	18614	No_constitutive_exon_found_in_species
GTACGTTATGATTCAGTGCCGTGTATCTCTCTTGCTGACAGGGGTGCAAGGT	1736084	1736479	1736034	1736086	1	VIII	CADAFUAG00003091	1735677	1737788	AFUA_8G07080	3446	384	18614	No_constitutive_exon_found_in_species
GTGCCGCCTATCCAGATTGTTTAGCTGAAGATGCACCGCAGGGTCAATAGGC	1750266	1750568	1750216	1750268	1	VIII	CADAFUAG00003029	1748423	1751203	AFUA_8G07140	3446	384	18614	No_constitutive_exon_found_in_species
GAGTCGTTTGATATGGATGTTCTGATCCCGGCTGACTTGGGTATGGGTAGAT	1767574	1767751	1767801	1767749	-1	VIII	CADAFUAG00003240	1767574	1769143	AFUA_8G07210	3446	384	18614	No_constitutive_exon_found_in_species
