# Supplementary material for: Widespread Separation of the Polypyrimidine Tract From 3′ AG by G Tracts in Association With Alternative Exons in Metazoa and Plants
Source: Front Genet. 2019 Jan 14;9:741. doi: 10.3389/fgene.2018.00741 (PMC6339879; doi:10.3389/fgene.2018.00741)
Supplement: DATA FILE S1 — Sequences of REPAG 3′ SS from each species of fungi. [file Data_Sheet_1.zip › Supplementary data 1/Fungi_Release38_lichtheimia_ramosa.txt]

REPA_GGG_Sequence	Exon_Start	Exon_End	Pos_-50	Pos_+2	Strand	Chromosome	GeneID	Gene_Start	Gene_End	Gene_Name	Number_of_REPAs	Number_of_REPAs_has_GGG	Number_of_Intron(Intra_genic_Region)	Upstream_Constitutive_Exon
GCATGTTTTATTATGTACACAACATAGATTCTAACATCAAGGGATAATAGTA	88603	88720	88770	88718	-1	SCAF1	LRAMOSA00026	88036	90186	LRAMOSA00026	6274	577	48267	No_or_no_constitutive_exon
AAGAGTGAAGAATGGTACATGTGATGATAGAGCTGAAAGGGAATCGATAGTA	114490	114602	114652	114600	-1	SCAF1	LRAMOSA00034	113727	115075	LRAMOSA00034	6274	577	48267	No_or_no_constitutive_exon
GACTTTTTTCTTACCAAACACTTGACGCATTGCTGACCATGGGGAGTTAGCA	172238	172467	172188	172240	1	SCAF1	LRAMOSA00052	172012	174680	LRAMOSA00052	6274	577	48267	No_or_no_constitutive_exon
GGGAAGCATGGTTGTGTCAAGGAGCTAATGGGGTGGTGTTGGGGTGTCAGGT	197958	198141	198191	198139	-1	SCAF1	LRAMOSA00063	195261	198399	LRAMOSA00063	6274	577	48267	No_or_no_constitutive_exon
CAAAAAGACGTAACTCTAAATTATGAAATTGTGTACGTGGGGAAATGTAGAG	222085	222293	222343	222291	-1	SCAF1	LRAMOSA00069	220665	223409	LRAMOSA00069	6274	577	48267	No_or_no_constitutive_exon
GATGATGTAGTTTTCTTTTAAAGCAAGCTAATTATATGGGATAATAATAGGC	233946	234743	233896	233948	1	SCAF1	LRAMOSA00074	233241	234743	LRAMOSA00074	6274	577	48267	No_or_no_constitutive_exon
CATCACAAGTGAATCAATCATCTTTTGACATGTTTTTCAGGGTTGGAGAGGA	237188	237216	237138	237190	1	SCAF1	LRAMOSA00075	235183	238757	LRAMOSA00075	6274	577	48267	No_or_no_constitutive_exon
GGAAAAGATGGTTGTCATGGCATATGAATAATGACATTGGGTGACGATAGTG	272928	273133	273183	273131	-1	SCAF1	LRAMOSA00087	272625	273838	LRAMOSA00087	6274	577	48267	No_or_no_constitutive_exon
GGGGTTGTTATATCCCCCTGCATGATTTACTCACAAATTTGGGACATCAGGT	534980	535629	534930	534982	1	SCAF1	LRAMOSA00174	533824	535629	LRAMOSA00174	6274	577	48267	No_or_no_constitutive_exon
TCACGTATATCAAGAGTGATAAGAAGACTAAAAGACATTGGGATGGATAGGT	546259	546609	546659	546607	-1	SCAF1	LRAMOSA00179	545130	547113	LRAMOSA00179	6274	577	48267	No_or_no_constitutive_exon
AAGATGGATATCATGTTGAATTAGGATCATGGATTAATATGGGTTGATAGGG	616618	617231	617281	617229	-1	SCAF1	LRAMOSA00211	615140	617750	LRAMOSA00211	6274	577	48267	No_or_no_constitutive_exon
GGTATCAGAAAGTATTATAAGCTATGACTAATCGAATGGGGTAATAATAGCA	655168	655492	655118	655170	1	SCAF1	LRAMOSA00232	654716	659246	LRAMOSA00232	6274	577	48267	No_or_no_constitutive_exon
GGAACAAAAGAAACGAGAAATATGTATCATTGACTCATTGACTGGGATAGAT	662121	663464	663514	663462	-1	SCAF1	LRAMOSA00234	661801	663586	LRAMOSA00234	6274	577	48267	No_or_no_constitutive_exon
AGTTGTTCTATGGCATAGGAATCATTTGAGCTCATCATTGGGGTAATTAGGC	670611	670816	670866	670814	-1	SCAF1	LRAMOSA00238	670611	672379	LRAMOSA00238	6274	577	48267	No_or_no_constitutive_exon
GTTGGCGGGGGTGGTCTTTTGGGAATCACATGCTCATTCTTGGGACACAGTA	690662	691784	690612	690664	1	SCAF1	LRAMOSA00248	690249	691784	LRAMOSA00248	6274	577	48267	No_or_no_constitutive_exon
GTTGGATGTATGTGATGGTTTAGGTCTAATTGATCTTTTTGGGATTGCAGTG	851289	851375	851425	851373	-1	SCAF1	LRAMOSA00309	850475	854101	LRAMOSA00309	6274	577	48267	No_or_no_constitutive_exon
AGTGTATATGGTACATATGATCATTGTAATATCTAACCAGGGATCAAAAGCG	913154	913260	913104	913156	1	SCAF1	LRAMOSA00338	910896	913601	LRAMOSA00338	6274	577	48267	No_or_no_constitutive_exon
TTTGGAAGGAGGAGGAATGTTGAAGCATGGATGTTAACATTGGGTAACAGTG	913938	914057	914107	914055	-1	SCAF1	LRAMOSA00339	913511	914471	LRAMOSA00339	6274	577	48267	No_or_no_constitutive_exon
GTCCTTTGAATAACGCATGCACTTTCTGCAAAAATAAAATGGGCAATCAGAT	921615	921699	921749	921697	-1	SCAF1	LRAMOSA00342	920911	922139	LRAMOSA00342	6274	577	48267	No_or_no_constitutive_exon
GAAGGAGATGATGTTTTGTCTGTAATTCTTACTAATCACTGGGAGTCTAGGT	987211	987494	987161	987213	1	SCAF1	LRAMOSA00366	984489	988088	LRAMOSA00366	6274	577	48267	No_or_no_constitutive_exon
AAGTTAATTCATACCTTTGCATGCATGTTTTGCTGATCATGGGAAAATAGAA	998404	998471	998521	998469	-1	SCAF1	LRAMOSA00373	997398	999153	LRAMOSA00373	6274	577	48267	No_or_no_constitutive_exon
TTCTGTTCTGAGATTAATCTTATGCTTTTTGATGAAATGGTGGGACAAAGCG	1004483	1004589	1004639	1004587	-1	SCAF1	LRAMOSA00375	1003729	1008531	LRAMOSA00375	6274	577	48267	No_or_no_constitutive_exon
GTTGGATGATGATATTGTCATGAGTGGCATTGTCTAATAAGGGATGATAGTA	1015535	1015603	1015485	1015537	1	SCAF1	LRAMOSA00377	1012506	1016163	LRAMOSA00377	6274	577	48267	No_or_no_constitutive_exon
TGCAAGTGTACAAGGTTTCTATTGATCAAGTGGCTCATTTGGGATAATAGAT	1059845	1059947	1059997	1059945	-1	SCAF1	LRAMOSA00393	1058229	1060843	LRAMOSA00393	6274	577	48267	No_or_no_constitutive_exon
GGGATGATGGATGAAGCATGTTAATGTCACTCATGGTGGTATGGGAATAGTT	1062900	1063310	1062850	1062902	1	SCAF1	LRAMOSA00395	1062010	1063310	LRAMOSA00395	6274	577	48267	No_or_no_constitutive_exon
GCTGTTTGACAAGTATAGAGCGCCGCGCACTAAAGCTTTTGGGAAATTAGTG	1081588	1081654	1081538	1081590	1	SCAF1	LRAMOSA00403	1080940	1083049	LRAMOSA00403	6274	577	48267	No_or_no_constitutive_exon
GTGTTTGGTCACTGTAGCTCTTTCTTCCTTCTGACAAAGGGATAATATAGTC	1102550	1102627	1102500	1102552	1	SCAF1	LRAMOSA00408	1102121	1104794	LRAMOSA00408	6274	577	48267	No_or_no_constitutive_exon
GAGAAACAAGTTGTCAAAATGCAAGAAGCATCTCACATGTTGGGACGTAGTT	1176817	1176966	1176767	1176819	1	SCAF1	LRAMOSA00434	1176166	1177131	LRAMOSA00434	6274	577	48267	No_or_no_constitutive_exon
AAGTGGTTGGTTGTCATGGGGAAAAGCATATGAATGACTGGGGAATATAGTT	1184526	1184883	1184476	1184528	1	SCAF1	LRAMOSA00438	1183869	1186139	LRAMOSA00438	6274	577	48267	No_or_no_constitutive_exon
AAGTAAAGTATGCTTTATCTTTAGGAGATACTAATGATAGGATGGGATAGGG	1200319	1200407	1200457	1200405	-1	SCAF1	LRAMOSA00445	1200319	1200712	LRAMOSA00445	6274	577	48267	No_or_no_constitutive_exon
GGTAACAAGTTATTCTTTTACTTGTTTGTCTTACTGACGGGATAGGGTAGGT	1248107	1248218	1248057	1248109	1	SCAF1	LRAMOSA00462	1247188	1248432	LRAMOSA00462	6274	577	48267	No_or_no_constitutive_exon
TATATACATGGCTTACAGGAAGCTCATTGGGTCTTTGAATGGGTGCATAGAT	1369808	1369960	1370010	1369958	-1	SCAF1	LRAMOSA00513	1369343	1370105	LRAMOSA00513	6274	577	48267	No_or_no_constitutive_exon
TAGGAAGGATTGATCAAGATGGGAGTCATTCATATCATGGGATGATATAGGC	1381904	1381954	1382004	1381952	-1	SCAF1	LRAMOSA00520	1381555	1382932	LRAMOSA00520	6274	577	48267	No_or_no_constitutive_exon
TGCGTGTTCACCATTTCAACTTGAACTAAAACCCCTTTTTGGATGGGTAGGT	1508355	1508403	1508453	1508401	-1	SCAF1	LRAMOSA00569	1507598	1510306	LRAMOSA00569	6274	577	48267	No_or_no_constitutive_exon
TGTATGCTGGTGAAAAAATGTGAGATAAGGAATGACAAGGGAGTATATAGGG	1666531	1666605	1666481	1666533	1	SCAF1	LRAMOSA00629	1665505	1667111	LRAMOSA00629	6274	577	48267	No_or_no_constitutive_exon
AGCTCATACCCAACTCTTTAACAAGGATGATGAATTGATGGGTTGAATAGAT	1684133	1684540	1684083	1684135	1	SCAF1	LRAMOSA00638	1683331	1684540	LRAMOSA00638	6274	577	48267	No_or_no_constitutive_exon
TTCACTAATACACAGCTATGATGTATGCTAACGATAATGGGATGTAATAGGA	1689158	1690649	1689108	1689160	1	SCAF1	LRAMOSA00642	1689002	1690649	LRAMOSA00642	6274	577	48267	No_or_no_constitutive_exon
TAAGTATCCTTTTGGCTGTGTCTTTCTTTACATGATACTCATGGGGACAGTC	1691817	1691944	1691994	1691942	-1	SCAF1	LRAMOSA00643	1690661	1692936	LRAMOSA00643	6274	577	48267	No_or_no_constitutive_exon
TGTTCGGGAATATTCACAGTGAAAAAGAGACTGACATTCAAGAGGGATAGGA	1691470	1691764	1691814	1691762	-1	SCAF1	LRAMOSA00643	1690661	1692936	LRAMOSA00643	6274	577	48267	No_or_no_constitutive_exon
AATGCACAGGGCAACATGTTTATGCTTATGGAAATTGTCGGGCATGATAGAT	1694817	1694903	1694953	1694901	-1	SCAF1	LRAMOSA00645	1694642	1696946	LRAMOSA00645	6274	577	48267	No_or_no_constitutive_exon
ATATACATGATGTGTCAAAAAGGACTGTGACTAATGATGGGTAATAATAGCA	1698455	1698514	1698405	1698457	1	SCAF1	LRAMOSA00646	1697772	1698827	LRAMOSA00646	6274	577	48267	No_or_no_constitutive_exon
AGATACATGATATACAGACTGAAAAGTATGATACTCATAGTGGGATATAGCA	1830434	1830505	1830384	1830436	1	SCAF1	LRAMOSA00691	1828658	1834067	LRAMOSA00691	6274	577	48267	No_or_no_constitutive_exon
AATACGATCTTGGTGTTGATACATGTATGGCTCACGTGGATATGGGATAGCA	1854548	1854768	1854818	1854766	-1	SCAF1	LRAMOSA00701	1853885	1855069	LRAMOSA00701	6274	577	48267	No_or_no_constitutive_exon
ATGGCAAGATGATTTAGAGGATAGGAATGCTAAGTGTGTTGGGATATTAGGC	1929485	1929569	1929435	1929487	1	SCAF1	LRAMOSA00729	1928794	1930436	LRAMOSA00729	6274	577	48267	No_or_no_constitutive_exon
AGACACTTCTATTTCAGGTTGACGATATTCATATTCATTTGGGACAAAAGGA	2027281	2028808	2028858	2028806	-1	SCAF1	LRAMOSA00762	2027281	2030989	LRAMOSA00762	6274	577	48267	No_or_no_constitutive_exon
ATCTTGGCTGACAAAAACTTCCGATTCATCATTGACATCCACATGGGTAGAT	2137101	2138798	2138848	2138796	-1	SCAF1	LRAMOSA00805	2137101	2139286	LRAMOSA00805	6274	577	48267	No_or_no_constitutive_exon
AGGATATAGGTGGATATATGAATCATACACTAAATGCATGGGGATAATAGAA	2177642	2178034	2177592	2177644	1	SCAF1	LRAMOSA00821	2177192	2178740	LRAMOSA00821	6274	577	48267	No_or_no_constitutive_exon
TAATAGGAAGGAACATTTGTATTACATGCATTCACTGACAATGGGTAAAGCC	2178272	2178416	2178222	2178274	1	SCAF1	LRAMOSA00821	2177192	2178740	LRAMOSA00821	6274	577	48267	No_or_no_constitutive_exon
CTACATGAAGGAAGTTGCCAAGGTATGTTGGAAATGATGATGGGAAATAGGC	2188730	2188738	2188680	2188732	1	SCAF1	LRAMOSA00827	2188659	2189600	LRAMOSA00827	6274	577	48267	No_or_no_constitutive_exon
GACTTGAGAACAATCCTTTTGCATATGATTACTTATGGGAAACAACATAGAA	2216266	2216951	2217001	2216949	-1	SCAF1	LRAMOSA00836	2216266	2220344	LRAMOSA00836	6274	577	48267	No_or_no_constitutive_exon
TTTATAGGACAAATAGATAGGGTGATGACTGATGGTTGATTTGGGAACAGGT	2276052	2276280	2276330	2276278	-1	SCAF1	LRAMOSA00865	2276052	2277234	LRAMOSA00865	6274	577	48267	No_or_no_constitutive_exon
TAGCCATAAGACGATTCGAGAACAAAACCACTGATACAATAGGGTGATAGCC	2298171	2298274	2298324	2298272	-1	SCAF1	LRAMOSA00875	2297387	2298568	LRAMOSA00875	6274	577	48267	No_or_no_constitutive_exon
GATTGTACTGCTTCTAGATGACTCGAGACTGATAGTTGGGGTGCAAATAGTC	2378209	2378432	2378482	2378430	-1	SCAF1	LRAMOSA00905	2378209	2379316	LRAMOSA00905	6274	577	48267	No_or_no_constitutive_exon
AGGGATTGGGATGGTACACAATGTCAATTTTGACGCGTGGGAAAACTTAGAA	2421353	2421648	2421303	2421355	1	SCAF1	LRAMOSA00924	2420644	2422391	LRAMOSA00924	6274	577	48267	No_or_no_constitutive_exon
GTGAAGATAAAGATGGTTGGTACAAGTATATTCATACAATGGGATAATAGCC	2429217	2429508	2429167	2429219	1	SCAF1	LRAMOSA00927	2428243	2429844	LRAMOSA00927	6274	577	48267	No_or_no_constitutive_exon
AGCTTTTCAACAACGAAAGACGACGACTAACCGAATGTGTGCATGGGCAGTC	2479417	2479544	2479594	2479542	-1	SCAF1	LRAMOSA00946	2477964	2479725	LRAMOSA00946	6274	577	48267	No_or_no_constitutive_exon
ATAGATATGTGATCAAGATGCATTGACTGATAGGTGGGAATGAATGATAGGG	2491509	2491882	2491932	2491880	-1	SCAF1	LRAMOSA00951	2491509	2494064	LRAMOSA00951	6274	577	48267	No_or_no_constitutive_exon
ACAAAAGATTCATCATGACAAAAGGATGTGTTTTCATGGATGGGAAATAGAG	2627165	2627342	2627392	2627340	-1	SCAF1	LRAMOSA01003	2626043	2628300	LRAMOSA01003	6274	577	48267	No_or_no_constitutive_exon
AGAGGTGGGTGATGTAGGATGGGGATATATCTGACCCGTTATGGGTATAGTG	2683224	2683320	2683370	2683318	-1	SCAF1	LRAMOSA01027	2681733	2683575	LRAMOSA01027	6274	577	48267	No_or_no_constitutive_exon
TTAATGCATCATCCTTGATGAGGATATGAAGGGATTGACTTGGGATGTAGGC	2693891	2694042	2694092	2694040	-1	SCAF1	LRAMOSA01032	2693891	2695274	LRAMOSA01032	6274	577	48267	No_or_no_constitutive_exon
TCGTGAGGAGAAAAGGTAAAAGGAGATACTAACAAGGGTTGGGGAAATAGAA	2698256	2698332	2698206	2698258	1	SCAF1	LRAMOSA01033	2696524	2698713	LRAMOSA01033	6274	577	48267	No_or_no_constitutive_exon
AAAGAAAGAGTGTCAAGATGCATGTGAACTAATCTTGATTTGGGAACTAGAC	2746577	2747455	2747505	2747453	-1	SCAF1	LRAMOSA01051	2744568	2748739	LRAMOSA01051	6274	577	48267	No_or_no_constitutive_exon
TGGACTTGTCGTCTTCGCGTTGAAGAGTACTCATGGAGAAAGGGGTATAGCA	2761494	2761602	2761444	2761496	1	SCAF1	LRAMOSA01056	2761272	2762909	LRAMOSA01056	6274	577	48267	No_or_no_constitutive_exon
TTACTTGGATATGGATGTAATCAACATGGAAGATCTGACAATGGGGATAGGT	2771606	2771675	2771556	2771608	1	SCAF1	LRAMOSA01062	2770687	2772794	LRAMOSA01062	6274	577	48267	No_or_no_constitutive_exon
TACGTTGTTCCTTTATTCAACCTTGGCAGTGATCACTTACAATGGGATAGCA	2776388	2776505	2776338	2776390	1	SCAF1	LRAMOSA01064	2775996	2779963	LRAMOSA01064	6274	577	48267	No_or_no_constitutive_exon
TCTATGAGCAATGTACCTATATCTTCACAACGACTTACACTGGGATGTAGAG	2791920	2792051	2792101	2792049	-1	SCAF1	LRAMOSA01067	2788170	2792516	LRAMOSA01067	6274	577	48267	No_or_no_constitutive_exon
GACATGTACACGCTATTATCATGATAGTATGCTGACCAAGGGGGATCTAGGG	2826025	2826053	2826103	2826051	-1	SCAF1	LRAMOSA01079	2825188	2826567	LRAMOSA01079	6274	577	48267	No_or_no_constitutive_exon
GTAGAATAGAGGCAATCGTGATACAAGAAAACAACTCACAAGTGGGATAGTC	2825719	2825842	2825892	2825840	-1	SCAF1	LRAMOSA01079	2825188	2826567	LRAMOSA01079	6274	577	48267	No_or_no_constitutive_exon
GTATATACATGACAAGAGGAATGATCCACTGATACTGAATCATAGGGCAGCG	2829785	2829878	2829928	2829876	-1	SCAF1	LRAMOSA01080	2829198	2830516	LRAMOSA01080	6274	577	48267	No_or_no_constitutive_exon
ACACGTTGATCTTGTATTGCCATAGAGCCATGACTGACACAATGGGTTAGAC	2855396	2855499	2855549	2855497	-1	SCAF1	LRAMOSA01093	2855207	2855975	LRAMOSA01093	6274	577	48267	No_or_no_constitutive_exon
GTAAACAAGTTGGATGATGACATATCAAAAGTCTTACATTGGGGATATAGAA	2880128	2880226	2880276	2880224	-1	SCAF1	LRAMOSA01103	2878053	2880545	LRAMOSA01103	6274	577	48267	No_or_no_constitutive_exon
TAAGGATCAAGGATGATGATGATGAGTGGATGACTGATGGGAAAGCATAGGC	2894212	2894375	2894162	2894214	1	SCAF1	LRAMOSA01106	2892461	2895462	LRAMOSA01106	6274	577	48267	No_or_no_constitutive_exon
TTGTATGTACATGCAATGCTTTCTTTTCGTGTTACTTATACAAGGGATAGAT	2919210	2919595	2919645	2919593	-1	SCAF1	LRAMOSA01114	2918471	2921044	LRAMOSA01114	6274	577	48267	No_or_no_constitutive_exon
GAGAAAAGGAAGGGTATTTTTCGGGTTTTCTCACGCAGGGTACAATAAAGGA	2946063	2946168	2946218	2946166	-1	SCAF1	LRAMOSA01128	2946063	2950567	LRAMOSA01128	6274	577	48267	No_or_no_constitutive_exon
GTGTGTATTCAATAAGGACATGGCAAATAGCTGAACTGGGGGATGAATAGGT	3010469	3010702	3010419	3010471	1	SCAF1	LRAMOSA01151	3009335	3011182	LRAMOSA01151	6274	577	48267	No_or_no_constitutive_exon
AGGTCCAATGGTGTCTAAGTAAGGATATGGATTGACATGTGGGATATTAGGT	3014814	3014993	3014764	3014816	1	SCAF1	LRAMOSA01153	3013971	3017061	LRAMOSA01153	6274	577	48267	No_or_no_constitutive_exon
CTATATACATCTATTTTGAATCTTGGACTAACGCAATGGGATTGGGATAGAA	3041894	3042029	3042079	3042027	-1	SCAF1	LRAMOSA01161	3041894	3044016	LRAMOSA01161	6274	577	48267	No_or_no_constitutive_exon
GGAAGGGTCTTTGTTGTCTAGGTAACCTAAAATACTCATGGGTGTAGTAGGT	3062599	3063154	3063204	3063152	-1	SCAF1	LRAMOSA01169	3061655	3063487	LRAMOSA01169	6274	577	48267	No_or_no_constitutive_exon
AACGAGAAAAGGTTTCAAGCTGAACACAACCTTATTGAAATGGGAAATAGTG	24829	24942	24992	24940	-1	SCAF2	LRAMOSA01185	24345	26011	LRAMOSA01185	6274	577	48267	No_or_no_constitutive_exon
TGACAAGAGAGAGACAATTCTTTTGCTGACATATTGGGTGGTGAAATTAGGC	107985	108082	108132	108080	-1	SCAF2	LRAMOSA01222	107578	109515	LRAMOSA01222	6274	577	48267	No_or_no_constitutive_exon
ATTACGACTTGAATGGCAACTCGATACTAATCCATACTTGGGCAATATAGCT	181215	181231	181281	181229	-1	SCAF2	LRAMOSA01255	180807	181337	LRAMOSA01255	6274	577	48267	No_or_no_constitutive_exon
TATATATATATTATTCATTTTGACTGACCAACTTTGGGATATGATGATAGGA	187308	187515	187258	187310	1	SCAF2	LRAMOSA01256	182032	189302	LRAMOSA01256	6274	577	48267	No_or_no_constitutive_exon
TATAAAGTAATACAGAAAAGGCTTACTAAGGTGTGTGTGGGAAATAATAGTG	201074	201157	201207	201155	-1	SCAF2	LRAMOSA01258	192107	201391	LRAMOSA01258	6274	577	48267	No_or_no_constitutive_exon
TAGATCAGCCACAGCCCCAAAAGGAAAGAAACTAACAGATATTGGGGTAGGA	225358	225659	225709	225657	-1	SCAF2	LRAMOSA01269	224761	226535	LRAMOSA01269	6274	577	48267	No_or_no_constitutive_exon
AACAAGAGAGATGGTGTATATAAGAGAAAGAATACTCATTGGGGATAAAGCG	233046	233658	232996	233048	1	SCAF2	LRAMOSA01273	232661	233946	LRAMOSA01273	6274	577	48267	No_or_no_constitutive_exon
AAGCACATCTACATGTATATGGATACAGAGTTGACTGATATGGGTGATAGAT	397176	397506	397556	397504	-1	SCAF2	LRAMOSA01338	397176	398474	LRAMOSA01338	6274	577	48267	No_or_no_constitutive_exon
AGGCAGTATTGCAATAGAATGCTTTATTGAATGACTAATGGGTCAAGTAGAC	479326	479392	479276	479328	1	SCAF2	LRAMOSA01367	478931	480824	LRAMOSA01367	6274	577	48267	No_or_no_constitutive_exon
GTCATCTATCATTTGGTTTGATTTACTGTGATCTAATGATTGGGATATAGCT	605674	605929	605624	605676	1	SCAF2	LRAMOSA01422	604692	606799	LRAMOSA01422	6274	577	48267	No_or_no_constitutive_exon
AGTTGGATGGTTTGATGATGGACTTGCTTATTCATCAGCATATGGGATAGTG	687430	687665	687380	687432	1	SCAF2	LRAMOSA01453	686930	688742	LRAMOSA01453	6274	577	48267	No_or_no_constitutive_exon
AAAGGATGTGGATTGGTTACTGGGAAGCTAATGAAGGGAATGAAATATAGAT	719552	719669	719502	719554	1	SCAF2	LRAMOSA01465	717612	720054	LRAMOSA01465	6274	577	48267	No_or_no_constitutive_exon
AGGGAAGGAAATCAAGGATCGGTTTGGATCATGACTGATATGGGAAACAGGC	765725	765876	765675	765727	1	SCAF2	LRAMOSA01483	765077	771533	LRAMOSA01483	6274	577	48267	No_or_no_constitutive_exon
TATATGTGAATCAGAAGGCTTATTACCTCTCTTTCTATATACGGGATCAGGT	767738	767938	767688	767740	1	SCAF2	LRAMOSA01483	765077	771533	LRAMOSA01483	6274	577	48267	No_or_no_constitutive_exon
GCTTGGAATGGATTATAGGATAAGAGGATAAGAACTAACTTGGGATATAGAT	799642	799781	799831	799779	-1	SCAF2	LRAMOSA01495	795413	800389	LRAMOSA01495	6274	577	48267	No_or_no_constitutive_exon
ATAATGTGGCAAAACCAGTTTGCTAACGAACGAGATGTGTGACGGGATAGTG	822137	822410	822087	822139	1	SCAF2	LRAMOSA01505	820007	823414	LRAMOSA01505	6274	577	48267	No_or_no_constitutive_exon
TTTGATAGATGTACATCCTTTTTTAATCATTTTCTTTCTTGGGAATCTAGTT	827213	827245	827295	827243	-1	SCAF2	LRAMOSA01508	826898	827970	LRAMOSA01508	6274	577	48267	No_or_no_constitutive_exon
GGATAAAGGATTTATTGCGTGTTGTATTCATTATGGTTGGGGGAGATTAGGA	841204	841364	841154	841206	1	SCAF2	LRAMOSA01512	840866	841696	LRAMOSA01512	6274	577	48267	No_or_no_constitutive_exon
CATGGATTGATTTCAAAGGTGATACTGACACATTGGGGATGGATGTATAGAT	856155	856240	856290	856238	-1	SCAF2	LRAMOSA01519	855314	856796	LRAMOSA01519	6274	577	48267	No_or_no_constitutive_exon
ATCTCATTCGCATATAGGCACTATCAGTTCATATAGCTCATGGGGATTAGGG	862926	863020	863070	863018	-1	SCAF2	LRAMOSA01523	861732	864808	LRAMOSA01523	6274	577	48267	No_or_no_constitutive_exon
CAAACAATGATCTTGTTAGGTACAACAATACTGATTTAGGGAAAATGTAGGA	1017434	1018029	1018079	1018027	-1	SCAF2	LRAMOSA01587	1017434	1019036	LRAMOSA01587	6274	577	48267	No_or_no_constitutive_exon
TGAACAAGTGGATATATATCCTTTCTTTGCTGACAATGGGATCATAAAAGGT	1039410	1040055	1039360	1039412	1	SCAF2	LRAMOSA01597	1038692	1040408	LRAMOSA01597	6274	577	48267	No_or_no_constitutive_exon
AGTGAAGAAAAGGGATATGGAGTAAAATGCTAATATGGGTAACAAAACAGAG	1134000	1134770	1134820	1134768	-1	SCAF2	LRAMOSA01638	1133404	1135298	LRAMOSA01638	6274	577	48267	No_or_no_constitutive_exon
GACAACATCATACGACAACTGTAGACACATGTATTAATGGGATACAATAGGA	1354755	1354940	1354705	1354757	1	SCAF2	LRAMOSA01739	1351875	1354940	LRAMOSA01739	6274	577	48267	No_or_no_constitutive_exon
ATTGGGATGTTTCTGTGATGAAACCAAACTTACAATGGGAAATGATGTAGAC	1365117	1365326	1365376	1365324	-1	SCAF2	LRAMOSA01744	1365117	1365939	LRAMOSA01744	6274	577	48267	No_or_no_constitutive_exon
GTGATGGATGGATGGATGAATGCATATGGTTTACTAATAAGGGACTATAGGT	1383072	1383117	1383022	1383074	1	SCAF2	LRAMOSA01748	1377328	1384079	LRAMOSA01748	6274	577	48267	No_or_no_constitutive_exon
CTTGGATCTAAGGTATGCTCATATATACTGAACTGGGACATGTGGGATAGGC	1510569	1510691	1510741	1510689	-1	SCAF2	LRAMOSA01802	1509596	1511490	LRAMOSA01802	6274	577	48267	No_or_no_constitutive_exon
AGAACAGCCCTTCTTTGCTGCTTCGTGATGCTGACCTGCAAGTGGGATAGGA	1518098	1518175	1518048	1518100	1	SCAF2	LRAMOSA01806	1516516	1519079	LRAMOSA01806	6274	577	48267	No_or_no_constitutive_exon
TAAGTCGAAATGCGTTATCAACACACATTCATGAGCTGATGGGATCATAGAT	1535289	1535433	1535239	1535291	1	SCAF2	LRAMOSA01813	1534271	1535930	LRAMOSA01813	6274	577	48267	No_or_no_constitutive_exon
AACATTCCCTTTTTATTTTGCATGAACAAATGTTGATAGGGAGAGATTAGGT	1562238	1562482	1562532	1562480	-1	SCAF2	LRAMOSA01825	1559368	1563046	LRAMOSA01825	6274	577	48267	No_or_no_constitutive_exon
ATAGAGGATATATATATGTATTTGATCAAGTCACTGATAATAGGGTATAGGA	1617830	1617932	1617780	1617832	1	SCAF2	LRAMOSA01847	1616746	1619330	LRAMOSA01847	6274	577	48267	No_or_no_constitutive_exon
GGTATGTAATGTGACACATTATGACACACGAAAAGCTCACACATGGGCAGTG	1698584	1699097	1698534	1698586	1	SCAF2	LRAMOSA01883	1697842	1699470	LRAMOSA01883	6274	577	48267	No_or_no_constitutive_exon
TTGTGGTATGAATGACATTGACATGACTTTAACACCTGGTTGGGTGATAGTC	1709874	1709997	1710047	1709995	-1	SCAF2	LRAMOSA01887	1705171	1711772	LRAMOSA01887	6274	577	48267	No_or_no_constitutive_exon
GGATGGGGAACATGTCAAGGGAGGATGATGATTAACATGGGATATGATAGAC	1727585	1727699	1727749	1727697	-1	SCAF2	LRAMOSA01894	1727585	1728176	LRAMOSA01894	6274	577	48267	No_or_no_constitutive_exon
AGTATCTTGTATAGGATTATGGTCTGTATACTTATCATTCAAGGGATTAGAT	1742819	1742921	1742769	1742821	1	SCAF2	LRAMOSA01900	1741954	1743171	LRAMOSA01900	6274	577	48267	No_or_no_constitutive_exon
GTAAAACGATGATACTTTTATTGTCTTTTATCACTCACATGGGATTGTAGTT	1786290	1786354	1786240	1786292	1	SCAF2	LRAMOSA01914	1785844	1787498	LRAMOSA01914	6274	577	48267	No_or_no_constitutive_exon
AGAACATTTGCATGGATCACTTGCATTACTGACTGGGGATATGTGAACAGTG	1869682	1869846	1869896	1869844	-1	SCAF2	LRAMOSA01945	1869186	1870677	LRAMOSA01945	6274	577	48267	No_or_no_constitutive_exon
GGTAATACCATGAGCCTTCCTTCTCTAATGGACTCCATTGGGATATATAGAG	2024728	2025304	2025354	2025302	-1	SCAF2	LRAMOSA01994	2023790	2025502	LRAMOSA01994	6274	577	48267	No_or_no_constitutive_exon
TTCCTGGCTTGCACATTCTCGACTAACATATAGTTCTGGGGAACGAATAGAT	2127210	2127252	2127302	2127250	-1	SCAF2	LRAMOSA02037	2125721	2127414	LRAMOSA02037	6274	577	48267	No_or_no_constitutive_exon
GATGGGAATAGAGTGTTATTGGTAGCATGATATTCATGGATGGGAAATAGAT	2170416	2170583	2170366	2170418	1	SCAF2	LRAMOSA02053	2169751	2171427	LRAMOSA02053	6274	577	48267	No_or_no_constitutive_exon
TAGACTGGAAAAAAAAAGAGAAAAAGAAGGACTAATATTGGGTGAAATAGAT	2189261	2189510	2189211	2189263	1	SCAF2	LRAMOSA02062	2188785	2189581	LRAMOSA02062	6274	577	48267	No_or_no_constitutive_exon
CAGAGACTGAAGAAGCCAGCATGCACCATGACTGATGGGGGATAACATAGTC	2316091	2316496	2316041	2316093	1	SCAF2	LRAMOSA02112	2315981	2317806	LRAMOSA02112	6274	577	48267	No_or_no_constitutive_exon
ACAAGTATCATATGTATGTGTGGATAGGATAATAATCCAAGGGAATATAGAG	2326596	2326768	2326818	2326766	-1	SCAF2	LRAMOSA02117	2321396	2327269	LRAMOSA02117	6274	577	48267	No_or_no_constitutive_exon
TATTACAAGTTCTTTATCATTGGGTGAATGTTTCTAATGATGGGATATAGAT	2388987	2389514	2389564	2389512	-1	SCAF2	LRAMOSA02147	2388987	2390372	LRAMOSA02147	6274	577	48267	No_or_no_constitutive_exon
AAGCACTTTATTGGACATCATACGATAGCTAACACACTATGGGATGATAGTG	2427680	2427699	2427630	2427682	1	SCAF2	LRAMOSA02159	2426584	2428548	LRAMOSA02159	6274	577	48267	No_or_no_constitutive_exon
TACAAGTGTGGTTTCAGATTACTGACACATTAGTCGTGGGAAATGTATAGTT	2549155	2549235	2549105	2549157	1	SCAF2	LRAMOSA02212	2548363	2550327	LRAMOSA02212	6274	577	48267	No_or_no_constitutive_exon
TAAGCATTCAAGATACTTTCCAAAGAATGGTACTAATTACAGGGCAATAGCT	2716929	2717037	2717087	2717035	-1	SCAF2	LRAMOSA02274	2716360	2718345	LRAMOSA02274	6274	577	48267	No_or_no_constitutive_exon
ATGGGGATGTTTATGCTATAACGCAGGTTTATTGATATACATTGGGATAGGC	2722972	2723054	2722922	2722974	1	SCAF2	LRAMOSA02276	2721827	2723844	LRAMOSA02276	6274	577	48267	No_or_no_constitutive_exon
GTGTTGTCTTGTTGGGATTGGAAGATGTATTGATTGACAAGGGAGTATAGGT	2831828	2831982	2832032	2831980	-1	SCAF2	LRAMOSA02316	2829572	2832221	LRAMOSA02316	6274	577	48267	No_or_no_constitutive_exon
TTTGAAGGACATCACAATCACAATATATCACTCATTCATTATGGGGATAGTA	101726	101964	101676	101728	1	SCAF3	LRAMOSA02372	100895	101964	LRAMOSA02372	6274	577	48267	No_or_no_constitutive_exon
GATTGATCAATATGACTCATTACCAGGTTGAATTAAATGCAATGGGATAGGT	200519	200592	200469	200521	1	SCAF3	LRAMOSA02406	199840	201083	LRAMOSA02406	6274	577	48267	No_or_no_constitutive_exon
GTGGGGGGATGATTACCATATTAGGGATATTAACGATGGGGGGTATATAGCT	227881	228293	227831	227883	1	SCAF3	LRAMOSA02416	226542	228293	LRAMOSA02416	6274	577	48267	No_or_no_constitutive_exon
AAGATTATTTACAAGGAGGCATGCATATGCACCCGTCTTTTGGGAAATAGGT	327663	328233	327613	327665	1	SCAF3	LRAMOSA02453	325913	328233	LRAMOSA02453	6274	577	48267	No_or_no_constitutive_exon
TGTTGTTCATGATTTGTTACAAAAAGACTGATTGTATTGGGTGAAACTAGAC	407976	408183	408233	408181	-1	SCAF3	LRAMOSA02487	407976	408635	LRAMOSA02487	6274	577	48267	No_or_no_constitutive_exon
AGTAGTAGGACAAGAAAATGAAATGAATGACATACTTAAGGGGATTATAGGG	510770	510986	510720	510772	1	SCAF3	LRAMOSA02527	509731	512212	LRAMOSA02527	6274	577	48267	No_or_no_constitutive_exon
AGCACAGCATTAAACGAAAGTTATACAAGAAAGCTTATACAGGGATTTAGGT	576049	576167	576217	576165	-1	SCAF3	LRAMOSA02551	575928	576774	LRAMOSA02551	6274	577	48267	No_or_no_constitutive_exon
ATGCAATCAAGATGATCAGGACAGGGATTGATATATTTATGGGATGATAGGA	649871	649956	649821	649873	1	SCAF3	LRAMOSA02578	649260	652333	LRAMOSA02578	6274	577	48267	No_or_no_constitutive_exon
TTCTTTTCCTAGTATTGGGAATATGGACTGATGGTTTATGGGATGATTAGGT	650019	650207	649969	650021	1	SCAF3	LRAMOSA02578	649260	652333	LRAMOSA02578	6274	577	48267	No_or_no_constitutive_exon
AGAGTTGAATGGTACAAAAAGATATGCACTTACTAATGGGGTGATAACAGAT	722137	722337	722087	722139	1	SCAF3	LRAMOSA02607	721904	723228	LRAMOSA02607	6274	577	48267	No_or_no_constitutive_exon
ATCATCAATGTGGATTTCTTTCATGTCACTAATCATCGTGGGTAAAATAGTG	852806	852960	852756	852808	1	SCAF3	LRAMOSA02659	851551	852960	LRAMOSA02659	6274	577	48267	No_or_no_constitutive_exon
CTAAATTGTATCACATGCTCTCGAGTGATCACTCACACGGGAAAAACTAGTG	943829	943858	943779	943831	1	SCAF3	LRAMOSA02696	943108	945632	LRAMOSA02696	6274	577	48267	No_or_no_constitutive_exon
TGTGGATTGTGTGAGAGAGAATTATGCAAAGCTAAAAGGGCAAGATATAGGG	1131800	1132414	1132464	1132412	-1	SCAF3	LRAMOSA02767	1130381	1132844	LRAMOSA02767	6274	577	48267	No_or_no_constitutive_exon
TGATAGATACATCACTATGGCTACTGGATTAATCCTGGGTGACATGATAGGG	1180978	1181109	1180928	1180980	1	SCAF3	LRAMOSA02784	1180469	1181561	LRAMOSA02784	6274	577	48267	No_or_no_constitutive_exon
TATTGTAGCATGATTGGAAAACAGGTGATTGATCTTTATTGGGTACATAGAT	1182801	1182873	1182751	1182803	1	SCAF3	LRAMOSA02785	1181847	1185482	LRAMOSA02785	6274	577	48267	No_or_no_constitutive_exon
TAAGTGTTGTTGTCTTGTATTTGGATTCATGCTCATCTTGGGTAATGTAGAC	1185648	1185910	1185960	1185908	-1	SCAF3	LRAMOSA02786	1185551	1189237	LRAMOSA02786	6274	577	48267	No_or_no_constitutive_exon
ATAGACTAAGTGAAATGATATACACTAATACTTATTGTTGCTGGGAAAAGGC	1190116	1190375	1190425	1190373	-1	SCAF3	LRAMOSA02787	1189650	1191330	LRAMOSA02787	6274	577	48267	No_or_no_constitutive_exon
TGTATACATTGGCATTGCATCTTGATGGCTTTGCTAATACTGGGACATAGAT	1202847	1203650	1203700	1203648	-1	SCAF3	LRAMOSA02793	1202847	1204359	LRAMOSA02793	6274	577	48267	No_or_no_constitutive_exon
AGTAAGAAATCAATGCTATGCTATATACTATGTGTCTAATATGGGATTAGGT	1373045	1373267	1372995	1373047	1	SCAF3	LRAMOSA02861	1371758	1373267	LRAMOSA02861	6274	577	48267	No_or_no_constitutive_exon
AGCAATGATGGGTATTCTGCATGGATACTGATACAATATCGGGATAATAGGC	1375262	1375401	1375212	1375264	1	SCAF3	LRAMOSA02863	1374721	1376215	LRAMOSA02863	6274	577	48267	Yes
GTAGGATGATGATGATGGTGGATAAAGAGACACTGATAGTGGGAATGTAGAT	1398920	1399256	1399306	1399254	-1	SCAF3	LRAMOSA02871	1398597	1399758	LRAMOSA02871	6274	577	48267	No_or_no_constitutive_exon
GCATGTATGAATGTCCATGTACTAAAGGGAATATGCGGGAAATTAATAAGGT	1458843	1459260	1459310	1459258	-1	SCAF3	LRAMOSA02895	1457738	1459574	LRAMOSA02895	6274	577	48267	No_or_no_constitutive_exon
CTTGTTACTACCAAGTCGTATAAATCACTAACACATTGTATGGGATATAGGA	1581636	1582092	1581586	1581638	1	SCAF3	LRAMOSA02940	1581374	1582092	LRAMOSA02940	6274	577	48267	No_or_no_constitutive_exon
TGTGGGATGAAAAGTTATGTGTTACATATCATTAACATGATGATGGGTAGTA	1592444	1592667	1592394	1592446	1	SCAF3	LRAMOSA02942	1590755	1595116	LRAMOSA02942	6274	577	48267	No_or_no_constitutive_exon
GGGTGAGGTGTATACGCGTTCTTGTTGTTCATAAGGGTGGGATGGTATAGAT	1677445	1677777	1677827	1677775	-1	SCAF3	LRAMOSA02979	1673731	1678075	LRAMOSA02979	6274	577	48267	No_or_no_constitutive_exon
TGTCTTAAGGTGATGTTTCTAATCAAAAATGCCATGATATGGGTATGCAGCC	1738535	1738665	1738485	1738537	1	SCAF3	LRAMOSA03003	1738342	1738665	LRAMOSA03003	6274	577	48267	No_or_no_constitutive_exon
TAAGTAATGGAGTCATTGTTTGTAAAGGAGAATGCTAAATTGGGAAAAAGAC	1765184	1765814	1765134	1765186	1	SCAF3	LRAMOSA03014	1764763	1767074	LRAMOSA03014	6274	577	48267	No_or_no_constitutive_exon
ACTGGAGGTATTATCAAGGGTGAATGACTGATTCAATATGGGATGCATAGGT	1802419	1802763	1802813	1802761	-1	SCAF3	LRAMOSA03029	1802419	1805349	LRAMOSA03029	6274	577	48267	No_or_no_constitutive_exon
AAGTCCAAGTGCTATGGATGATGGATTGTACTCACATAGGGTGATGATAGGG	1859213	1859288	1859163	1859215	1	SCAF3	LRAMOSA03047	1858776	1860438	LRAMOSA03047	6274	577	48267	No_or_no_constitutive_exon
TCGTCATGGAAAAAACAAGTCATTGATACTAACTTTATGAAATAGGGAAGTG	1884337	1884494	1884287	1884339	1	SCAF3	LRAMOSA03054	1883699	1886506	LRAMOSA03054	6274	577	48267	No_or_no_constitutive_exon
AAGTTTATTATCGCCTAATCATGATCATCATGACTGATAAGGGATTATAGTG	1914829	1914865	1914779	1914831	1	SCAF3	LRAMOSA03071	1913141	1916672	LRAMOSA03071	6274	577	48267	No_or_no_constitutive_exon
AAGACAGGTGAATCACATGAAATATATGTACTGATCTATGCTGGGGAAAGGT	2031540	2031653	2031703	2031651	-1	SCAF3	LRAMOSA03111	2031173	2031926	LRAMOSA03111	6274	577	48267	No_or_no_constitutive_exon
AAAGATGAAAGGAACGGATCATGGATCAATTAGCTTATATGGGAATGTAGAC	2068610	2068764	2068560	2068612	1	SCAF3	LRAMOSA03124	2067746	2068798	LRAMOSA03124	6274	577	48267	No_or_no_constitutive_exon
AATGCATCTTAATATAGGTGAGAAACGTACTGAACACGTTCATGGGATAGGT	2100485	2100793	2100843	2100791	-1	SCAF3	LRAMOSA03139	2099622	2101056	LRAMOSA03139	6274	577	48267	No_or_no_constitutive_exon
CTTTTTATTGTATATGAAACACAGGAGATATCTTGACTAGGGAATGATAGGA	2100395	2100429	2100479	2100427	-1	SCAF3	LRAMOSA03139	2099622	2101056	LRAMOSA03139	6274	577	48267	No_or_no_constitutive_exon
CTTTTGTAAGGAGTCACCAAACCTATAGTTTCTCATTGTTGGGGTTGTAGCA	2237865	2238034	2238084	2238032	-1	SCAF3	LRAMOSA03202	2237865	2243111	LRAMOSA03202	6274	577	48267	No_or_no_constitutive_exon
GGTATGATGCATATGACATATATCATTAAATACTAAAGCATAGGGAATAGGG	4305	4602	4652	4600	-1	SCAF4	LRAMOSA03210	4305	6597	LRAMOSA03210	6274	577	48267	No_or_no_constitutive_exon
GTGAGGAGGAAAATCAACATGTGGATAGGTAGATTAAGGGATGAAAATAGAA	73961	74527	74577	74525	-1	SCAF4	LRAMOSA03239	73961	76220	LRAMOSA03239	6274	577	48267	No_or_no_constitutive_exon
TCATAAAAGGAGAAAAAGTACAAGGGCTAACAGATGGGATGATAACATAGAA	154235	154336	154185	154237	1	SCAF4	LRAMOSA03260	153995	154928	LRAMOSA03260	6274	577	48267	No_or_no_constitutive_exon
GTGACATTGACTATTGGCTCATGGGTGTACTCATTGTGAATGGGTTAAAGGG	187280	187380	187230	187282	1	SCAF4	LRAMOSA03272	187128	188168	LRAMOSA03272	6274	577	48267	No_or_no_constitutive_exon
AAGAGATTTTGACAACCTGTCATGGTATATTGACTTGAAGGGTGGATTAGGT	220977	221151	220927	220979	1	SCAF4	LRAMOSA03285	219767	221867	LRAMOSA03285	6274	577	48267	No_or_no_constitutive_exon
AAGCATGGATTGACTTGATCATAGAGAAGGAGAAACTAATGGGTGGATAGTA	260142	260266	260092	260144	1	SCAF4	LRAMOSA03293	259571	261711	LRAMOSA03293	6274	577	48267	No_or_no_constitutive_exon
GGATGTCATGTCATACAAGAAGCATTATGCTAACAAAAAGGGTTGGATAGGG	284911	286142	284861	284913	1	SCAF4	LRAMOSA03302	284400	286142	LRAMOSA03302	6274	577	48267	No_or_no_constitutive_exon
AGTTGATTTACAACTTGTGCTATTATATGAAACTAACATGGGACATGTAGAA	346737	347160	346687	346739	1	SCAF4	LRAMOSA03325	344875	347160	LRAMOSA03325	6274	577	48267	No_or_no_constitutive_exon
TCATGTTATAAAGTAATGACTGAATATAATGACACGTGGGGAAATCCAAGGT	368107	368267	368057	368109	1	SCAF4	LRAMOSA03334	365114	369155	LRAMOSA03334	6274	577	48267	No_or_no_constitutive_exon
GTAAAGAAGGAATGGATCATGTATCAAGGGATTAACAACGGGGATTACAGAT	430455	430721	430771	430719	-1	SCAF4	LRAMOSA03360	430455	431282	LRAMOSA03360	6274	577	48267	No_or_no_constitutive_exon
CGCGACCAAGGGTAAAGACTATGACAAGGTGCTAATAGCACTGGGAATAGGT	478420	478467	478370	478422	1	SCAF4	LRAMOSA03379	477979	480220	LRAMOSA03379	6274	577	48267	No_or_no_constitutive_exon
ACCAGACTATGGCGCAGAACAAGTGATATTAAGCCTTTTGGGATGATTAGGG	491773	492246	491723	491775	1	SCAF4	LRAMOSA03385	491264	492442	LRAMOSA03385	6274	577	48267	No_or_no_constitutive_exon
ATGGATGAGAGGGATCTATATGAAAAGATAAGGCTAATGGGAATGTATAGGA	527940	528103	528153	528101	-1	SCAF4	LRAMOSA03400	527403	529760	LRAMOSA03400	6274	577	48267	No_or_no_constitutive_exon
CCTTGTTTATTGGTTGTCATGTTGGTGTTGCTAATGATACCATGGGGTAGAT	579527	579578	579477	579529	1	SCAF4	LRAMOSA03422	576946	582963	LRAMOSA03422	6274	577	48267	No_or_no_constitutive_exon
TAAGTTATACATTGGGAATGAGAGAAGCTTGGATTAAAGGGTGATGGTAGGT	658251	658333	658201	658253	1	SCAF4	LRAMOSA03447	657798	658976	LRAMOSA03447	6274	577	48267	No_or_no_constitutive_exon
TTGGTGATGAGTATAGATGACTTCAAGTTTGACATTGGATGGGATTATAGAT	691384	691474	691524	691472	-1	SCAF4	LRAMOSA03460	690971	692141	LRAMOSA03460	6274	577	48267	No_or_no_constitutive_exon
GTTTATTGTTCTATAAAGAAGCGACTAATATAAGATGGTTGGGGGCATAGGA	869198	869576	869626	869574	-1	SCAF4	LRAMOSA03530	869198	869985	LRAMOSA03530	6274	577	48267	No_or_no_constitutive_exon
TCACCTTGTCACTTGTTGAAACCATACTGACCAATGGGTGGAATGGATAGAC	893283	893471	893521	893469	-1	SCAF4	LRAMOSA03539	891149	893645	LRAMOSA03539	6274	577	48267	No_or_no_constitutive_exon
CCAGCAACACACAAACATTACGCAAACAATGCATTGACAAATGGGAATAGCA	943822	943928	943978	943926	-1	SCAF4	LRAMOSA03561	943552	944453	LRAMOSA03561	6274	577	48267	No_or_no_constitutive_exon
GAGCTATTGTATAAAGGAATGGCGTTATTGACTAACAAGGGGATATATAGGA	1153955	1154087	1153905	1153957	1	SCAF4	LRAMOSA03645	1152901	1154641	LRAMOSA03645	6274	577	48267	No_or_no_constitutive_exon
ACCCAGGGTGTCATTGTGAATGCTATATAGCAAACTAATAAGGGATATAGAC	1231455	1231840	1231890	1231838	-1	SCAF4	LRAMOSA03674	1231455	1232500	LRAMOSA03674	6274	577	48267	No_or_no_constitutive_exon
TTATCATGGTTTTATTCTTATCACCTATGTTTATTGATATGGGATTATAGAG	1282491	1282803	1282441	1282493	1	SCAF4	LRAMOSA03698	1281701	1283029	LRAMOSA03698	6274	577	48267	No_or_no_constitutive_exon
CACTTTGACATGTGTGTCTTGTTACTCATTCACGAACCGGGAAAACATAGGT	1346017	1346053	1346103	1346051	-1	SCAF4	LRAMOSA03723	1345040	1346203	LRAMOSA03723	6274	577	48267	No_or_no_constitutive_exon
CTTTTTCGGTTATTGCCTTACCATCAATTGACATCGGGAAACAAAATAAGGG	1402693	1403285	1402643	1402695	1	SCAF4	LRAMOSA03743	1402564	1403285	LRAMOSA03743	6274	577	48267	No_or_no_constitutive_exon
GTGCTAATCGATCGTGTGGTGTCTTGTTGGCACCGTGGGGAAAAACACAGAT	1404847	1405159	1405209	1405157	-1	SCAF4	LRAMOSA03744	1403512	1405387	LRAMOSA03744	6274	577	48267	No_or_no_constitutive_exon
GGCTGTGTGGGAATAAAGACAAAGAAAAAGACTAACGGGAGATGATGCAGCA	1476028	1476293	1475978	1476030	1	SCAF4	LRAMOSA03778	1474911	1476293	LRAMOSA03778	6274	577	48267	No_or_no_constitutive_exon
ATGACACTTGTACTCCTCTCTCCTTCTCTTTATTCATTGGGAACATGTAGTT	1514113	1514939	1514989	1514937	-1	SCAF4	LRAMOSA03794	1514113	1515190	LRAMOSA03794	6274	577	48267	No_or_no_constitutive_exon
GCAGTAGCAACAGCTCAAGAGACATATGTAGCTAATTATGGGCGCAATAGTA	1527510	1527600	1527650	1527598	-1	SCAF4	LRAMOSA03800	1527510	1530370	LRAMOSA03800	6274	577	48267	No_or_no_constitutive_exon
AGACAAGGAACACAATCTTGGTACTGACATCAAGTGTCCATTGGGAGTAGAA	1736478	1737126	1737176	1737124	-1	SCAF4	LRAMOSA03877	1732390	1737341	LRAMOSA03877	6274	577	48267	No_or_no_constitutive_exon
TACAATACACGTGACATGGCATATGCTAATCATGATATGGGATATGATAGAT	1803821	1804181	1804231	1804179	-1	SCAF4	LRAMOSA03901	1803821	1806077	LRAMOSA03901	6274	577	48267	No_or_no_constitutive_exon
GTGACAACATTTACCTTTTGACACACAACCTATATTGATGGGATGATTAGAG	1839508	1839625	1839458	1839510	1	SCAF4	LRAMOSA03913	1839032	1841643	LRAMOSA03913	6274	577	48267	No_or_no_constitutive_exon
TGATATTGATTGTTTTATTTGATGATTAACATGGTGTATGGGATGCATAGAT	1867628	1867701	1867751	1867699	-1	SCAF4	LRAMOSA03924	1867192	1868166	LRAMOSA03924	6274	577	48267	No_or_no_constitutive_exon
ATTCTTGCGAATAATATTATGAATCAGACTCTGATTCAGTGACTGGGTAGGC	1900229	1900289	1900179	1900231	1	SCAF4	LRAMOSA03939	1899181	1900638	LRAMOSA03939	6274	577	48267	No_or_no_constitutive_exon
GGTATCTTTTTATTACAAGAGTAGATTGGATATTGATAGGGATTGAATAGGA	1919001	1919343	1919393	1919341	-1	SCAF4	LRAMOSA03944	1915102	1919620	LRAMOSA03944	6274	577	48267	No_or_no_constitutive_exon
ACAATATACTCATGGGACTGGATCGGGTGTTTGGACATTGGGATAAATAGAA	1939997	1940255	1940305	1940253	-1	SCAF4	LRAMOSA03955	1938584	1940373	LRAMOSA03955	6274	577	48267	No_or_no_constitutive_exon
TTATTGTTGTAGGATAAGCATTACTTATATATGTCTCTAGATATGGGAAGCA	1989505	1989622	1989672	1989620	-1	SCAF4	LRAMOSA03973	1987130	1989864	LRAMOSA03973	6274	577	48267	No_or_no_constitutive_exon
AGTCTATCGTCATATTCATTGCAGCGGTATGAAACTTGACACGGGAATAGGA	2014701	2014892	2014942	2014890	-1	SCAF4	LRAMOSA03981	2014701	2015285	LRAMOSA03981	6274	577	48267	No_or_no_constitutive_exon
TCAAGTAGTTGGATAAAAAGATACATGTGCTAACAAAGGGAAACGAGTAGAA	2031035	2031432	2030985	2031037	1	SCAF4	LRAMOSA03987	2029436	2032173	LRAMOSA03987	6274	577	48267	No_or_no_constitutive_exon
ACATTAGGAGATGATATGCATGTACAAGAGACTCATAGGATGGGATATAGGT	2057366	2058000	2057316	2057368	1	SCAF4	LRAMOSA04000	2056399	2058000	LRAMOSA04000	6274	577	48267	No_or_no_constitutive_exon
TGTTGCATTCAATATGGAATGACCATCAAACTGATATGGGATGAATATAGGC	2091813	2091932	2091982	2091930	-1	SCAF4	LRAMOSA04011	2088332	2092436	LRAMOSA04011	6274	577	48267	No_or_no_constitutive_exon
TGTGATACATGTCATACAAAGATATGCCAAAACTCATTAGGGTACAATAGGC	2106509	2106879	2106459	2106511	1	SCAF4	LRAMOSA04019	2104236	2106879	LRAMOSA04019	6274	577	48267	No_or_no_constitutive_exon
GTCTCTTGGATCATAAATACGCTATCGACTTTGTCTTATGGGTTGAATAGGA	2145813	2145943	2145993	2145941	-1	SCAF4	LRAMOSA04037	2145442	2146743	LRAMOSA04037	6274	577	48267	No_or_no_constitutive_exon
AGTGGCGTTGGATATTGAATCATATATCAAATGCTTATTTGGGTATGTAGGA	2173902	2174112	2173852	2173904	1	SCAF4	LRAMOSA04044	2167431	2175481	LRAMOSA04044	6274	577	48267	No_or_no_constitutive_exon
AATGTCCCAAGTTGAAACAAGATCAGGGAAAAGAAATAGGGCGACAGTAGTG	69437	72148	72198	72146	-1	SCAF5	LRAMOSA04069	69437	73223	LRAMOSA04069	6274	577	48267	No_or_no_constitutive_exon
GATGATGATGGTGATGGATATATACTTTTACTTATGGGATAAATGTGCAGGG	174804	174883	174933	174881	-1	SCAF5	LRAMOSA04112	171845	175459	LRAMOSA04112	6274	577	48267	No_or_no_constitutive_exon
ATGCGGATGATCTCTGGAAAGTAGTGCTTATGTTAATACTGTGGGATTAGGA	268741	269037	268691	268743	1	SCAF5	LRAMOSA04149	267020	269037	LRAMOSA04149	6274	577	48267	No_or_no_constitutive_exon
GAGTGTCTATCATTGATGTTGGTAACTAGTACTGACTCGTATATGGGTAGAA	299134	299283	299333	299281	-1	SCAF5	LRAMOSA04168	298821	302297	LRAMOSA04168	6274	577	48267	No_or_no_constitutive_exon
TTCTTGGTGAATACATTTGCTGACATATGCTGACATGATCTGGGACATAGAT	400028	400235	400285	400233	-1	SCAF5	LRAMOSA04213	400028	402046	LRAMOSA04213	6274	577	48267	No_or_no_constitutive_exon
TTTGGGATCCTTGCGTAATGTACATATGTGATACTAATTGGGACACATAGCT	470803	470976	470753	470805	1	SCAF5	LRAMOSA04241	469059	471638	LRAMOSA04241	6274	577	48267	No_or_no_constitutive_exon
CGCAACACGTCCTTTGACGATACTCATGTGAGCAACTTTGGGATCGATAGAA	504798	504906	504956	504904	-1	SCAF5	LRAMOSA04252	503889	505038	LRAMOSA04252	6274	577	48267	No_or_no_constitutive_exon
GTAACAAGGTGATTATACATTGATCTTAATACTTATTGGGTACCAAAAAGGA	531115	531163	531065	531117	1	SCAF5	LRAMOSA04264	530110	533694	LRAMOSA04264	6274	577	48267	No_or_no_constitutive_exon
AAGCTATATTGAAGATGGCACTAAATCTAATATGGATGGGTGGAGAAAAGGA	552801	553324	553374	553322	-1	SCAF5	LRAMOSA04274	552801	553615	LRAMOSA04274	6274	577	48267	No_or_no_constitutive_exon
GCTTATAAGATTCTATGCATAAAGATGGCTAATATGGGAAGATGATGCAGTT	699404	699486	699536	699484	-1	SCAF5	LRAMOSA04342	698683	700224	LRAMOSA04342	6274	577	48267	No_or_no_constitutive_exon
TAAAAAAGAGCAAGACTGACTTGTTATCATGACCTAACATTGGGATATAGCA	715790	716162	716212	716160	-1	SCAF5	LRAMOSA04350	715498	716607	LRAMOSA04350	6274	577	48267	No_or_no_constitutive_exon
TTCTTTGTAGTCAAATGAGCGTTACTCACACCATCCCCCCATGGGAATAGTG	779052	779184	779002	779054	1	SCAF5	LRAMOSA04372	778938	779922	LRAMOSA04372	6274	577	48267	No_or_no_constitutive_exon
TGAACTCCTTTATTGCTAGCATTGACTCTATTGACTGACAATGGGAATAGGA	826132	826241	826082	826134	1	SCAF5	LRAMOSA04390	825956	827914	LRAMOSA04390	6274	577	48267	No_or_no_constitutive_exon
GGTCAAGTTGTATGGATCCAATACAGCATGGATTGACAAGGGACATATAGGT	831851	832084	832134	832082	-1	SCAF5	LRAMOSA04392	831851	833283	LRAMOSA04392	6274	577	48267	No_or_no_constitutive_exon
GTATGTTATCTACATTGTCAATGACAGTAGATTAATGTTGGGGATGATAGGG	888753	889072	889122	889070	-1	SCAF5	LRAMOSA04416	886837	889528	LRAMOSA04416	6274	577	48267	No_or_no_constitutive_exon
GGATGCATACATGTCAATGTTTGCTAATTGTATTCTTGGATGGGAAATAGGT	896232	896333	896182	896234	1	SCAF5	LRAMOSA04418	896060	902368	LRAMOSA04418	6274	577	48267	No_or_no_constitutive_exon
GAAGGATTGTACACAAGTGGAAATGTGATCACTGATGGGTATGACAATAGCA	921251	921474	921201	921253	1	SCAF5	LRAMOSA04427	919530	923846	LRAMOSA04427	6274	577	48267	No_or_no_constitutive_exon
TTGTTGGTCGAGATAAGCACTGTCTTGGAGTATTCTAATAAGGGATACAGTA	1071048	1071133	1070998	1071050	1	SCAF5	LRAMOSA04483	1070915	1072799	LRAMOSA04483	6274	577	48267	No_or_no_constitutive_exon
AAGTATAGATTGGTTGCAGATTGTATTGACAGACCTTTGGGGAACAATAGCT	1071199	1071438	1071149	1071201	1	SCAF5	LRAMOSA04483	1070915	1072799	LRAMOSA04483	6274	577	48267	No_or_no_constitutive_exon
CAAAGAGGATGCAATGCATTGTATAAGAGTTGACATGGGATGAAACATAGGT	1114582	1114783	1114532	1114584	1	SCAF5	LRAMOSA04501	1114030	1115479	LRAMOSA04501	6274	577	48267	No_or_no_constitutive_exon
CAAGGTGAACATATATACTGATGTTGGATTGGTTGGGATGGGAACTATAGGT	1120823	1120929	1120773	1120825	1	SCAF5	LRAMOSA04503	1120398	1124255	LRAMOSA04503	6274	577	48267	No_or_no_constitutive_exon
TCACTTGAAGATGTGGAATGGTGTACTCATATGTAGGAAAATGGGATTAGGA	1134469	1134577	1134627	1134575	-1	SCAF5	LRAMOSA04509	1133068	1135510	LRAMOSA04509	6274	577	48267	No_or_no_constitutive_exon
GATATTTTAAAGATCGAATGACGATAGCTCACCCCATATGGGTAATATAGAT	1234177	1234297	1234127	1234179	1	SCAF5	LRAMOSA04541	1233842	1236222	LRAMOSA04541	6274	577	48267	No_or_no_constitutive_exon
ATCGTCATTGTAGTCAAAGAACAATAAGGACTTACATTGGCATGGGGTAGGT	1295279	1295398	1295229	1295281	1	SCAF5	LRAMOSA04561	1295149	1297002	LRAMOSA04561	6274	577	48267	No_or_no_constitutive_exon
AAAGCAATGTCGTCAATCTGAAAGCACTTTGTATTGATGATTGGGAATAGAA	1493051	1493492	1493001	1493053	1	SCAF5	LRAMOSA04638	1492292	1493492	LRAMOSA04638	6274	577	48267	No_or_no_constitutive_exon
TTCGCAACACAAACAAATAAATCTAGTGTTACTTATATGGGGAATGATAGCT	1529332	1529376	1529426	1529374	-1	SCAF5	LRAMOSA04652	1528430	1529730	LRAMOSA04652	6274	577	48267	No_or_no_constitutive_exon
ACAATGATGAAGAGAGCCCCTTTCCCGCATTCGGATGGGAAGAGTCGAAGAA	1530249	1530929	1530979	1530927	-1	SCAF5	LRAMOSA04653	1530249	1533484	LRAMOSA04653	6274	577	48267	No_or_no_constitutive_exon
AACATCACTTACATGAAAGGGATCTTGACTCATATCTATGGGATGAATAGCT	1544265	1544577	1544215	1544267	1	SCAF5	LRAMOSA04656	1541821	1544577	LRAMOSA04656	6274	577	48267	No_or_no_constitutive_exon
TGGCTGTACCCAAAGTGAAGAGCATACATTGATTCAAACCGGGTATATAGCT	1624050	1624128	1624178	1624126	-1	SCAF5	LRAMOSA04692	1623506	1625087	LRAMOSA04692	6274	577	48267	No_or_no_constitutive_exon
ATAATGATATTCAATGTCAAGGTTGCATAAACTAACATTGGGGATTATAGTG	1644086	1644221	1644271	1644219	-1	SCAF5	LRAMOSA04702	1643587	1645463	LRAMOSA04702	6274	577	48267	No_or_no_constitutive_exon
GTATGCAATGACTTTTTTATTGTAACAAATAGCTCACAACAATGGGATAGAT	1648981	1649299	1649349	1649297	-1	SCAF5	LRAMOSA04705	1648981	1652587	LRAMOSA04705	6274	577	48267	No_or_no_constitutive_exon
TTGACACCATGGCAGGACTAAATGGGTTTGGTGTGGTTCATGGGTGACAGAT	1684096	1684287	1684337	1684285	-1	SCAF5	LRAMOSA04715	1682777	1684451	LRAMOSA04715	6274	577	48267	No_or_no_constitutive_exon
TACACAAAAGAGGAAAGTGAATGATAGGATACTAATAGAGGGAGACAAAGGA	1802165	1802313	1802363	1802311	-1	SCAF5	LRAMOSA04751	1801807	1802953	LRAMOSA04751	6274	577	48267	No_or_no_constitutive_exon
TGTTGATCTCCACCCAGGTACGACATGAGTCCAATGGGTGACATGGCAAGGC	153648	153898	153948	153896	-1	SCAF6	LRAMOSA04830	151948	154052	LRAMOSA04830	6274	577	48267	No_or_no_constitutive_exon
ATGCTTGGACATGTGTCGAAGAGAGTATACACTAATGTTTTGGGTGATAGTC	192791	192819	192869	192817	-1	SCAF6	LRAMOSA04844	192147	193154	LRAMOSA04844	6274	577	48267	No_or_no_constitutive_exon
GTAAGTTATGTGATCATGGTTATGGATGATCATTAACATTGGGATAATAGTG	211326	211464	211514	211462	-1	SCAF6	LRAMOSA04852	210188	212211	LRAMOSA04852	6274	577	48267	No_or_no_constitutive_exon
TCTTTTGCATCATATACATATAATGCATATACTAATGGGACAATGGATAGGC	235731	235983	236033	235981	-1	SCAF6	LRAMOSA04861	235731	238114	LRAMOSA04861	6274	577	48267	No_or_no_constitutive_exon
GTTCACAAAGATCAGTATGACAAGGCCATTCTAAGAATGCATGGGAATAGAC	320001	320033	319951	320003	1	SCAF6	LRAMOSA04892	318784	320551	LRAMOSA04892	6274	577	48267	No_or_no_constitutive_exon
CTTTTACATGTAAGATATGGTTGATGGCTCATTAAGGGATTGGAAACAAGAT	328920	329029	329079	329027	-1	SCAF6	LRAMOSA04895	328523	329490	LRAMOSA04895	6274	577	48267	No_or_no_constitutive_exon
TATAGCACACCATACAGTCGAAATGGGCTTCTAATGGGAACTGGAAACAGGG	412875	413019	413069	413017	-1	SCAF6	LRAMOSA04928	411835	413265	LRAMOSA04928	6274	577	48267	No_or_no_constitutive_exon
GGTATGTTCTCTTCATCTTTACAAGACTTGTTCTTAACCGGGATTGGTAGAG	498671	498826	498621	498673	1	SCAF6	LRAMOSA04969	498534	500229	LRAMOSA04969	6274	577	48267	No_or_no_constitutive_exon
TGGGAAAAGTACAGTATAGATGATGATGATACTAAAGCAGGGTCAAATAGTG	516312	516590	516640	516588	-1	SCAF6	LRAMOSA04978	514814	517697	LRAMOSA04978	6274	577	48267	No_or_no_constitutive_exon
TACATTCAGGGGGAAAAGAGTGATGCTGACTGATGTATTCCGCGGGATAGGT	519123	519774	519073	519125	1	SCAF6	LRAMOSA04979	518104	519774	LRAMOSA04979	6274	577	48267	No_or_no_constitutive_exon
AGATGATCAACAATACCATCATGGTCAGACACTGACATCTTGGGATATAGTG	556530	556660	556710	556658	-1	SCAF6	LRAMOSA04994	554267	557331	LRAMOSA04994	6274	577	48267	No_or_no_constitutive_exon
TGTCATGATGATCTGGAGATCATTTTGAAGAATCTGGGTAAACGGAAAAGAC	581765	582043	581715	581767	1	SCAF6	LRAMOSA05006	581688	582181	LRAMOSA05006	6274	577	48267	No_or_no_constitutive_exon
AGTAAGTAGAGAATGGTGTGATTGATGATGATACTGATTGGGAGAAATAGCA	664345	664587	664295	664347	1	SCAF6	LRAMOSA05037	663812	665654	LRAMOSA05037	6274	577	48267	No_or_no_constitutive_exon
ATAGGATCTATTTGCTGTGGATGGATTAGGGACTGATATGGGATCAATAGAA	703754	703949	703999	703947	-1	SCAF6	LRAMOSA05055	703273	704694	LRAMOSA05055	6274	577	48267	No_or_no_constitutive_exon
AAGGAATGCAAATATATCATAGTCACAAGGTGTTAACATTGGGATGATAGGG	743940	744045	743890	743942	1	SCAF6	LRAMOSA05071	741719	744045	LRAMOSA05071	6274	577	48267	No_or_no_constitutive_exon
AAGCATTCTTATCATCATCCATGATCTATCTATTGACAATGGGATTGTAGTG	751120	751423	751473	751421	-1	SCAF6	LRAMOSA05076	750750	752065	LRAMOSA05076	6274	577	48267	No_or_no_constitutive_exon
ATGATGTTGATCCATCACAAAAGTGGATACTGATATGGGAACATGGGTAGGA	793616	793745	793795	793743	-1	SCAF6	LRAMOSA05095	793239	795121	LRAMOSA05095	6274	577	48267	No_or_no_constitutive_exon
AATGCATAGTCTAGCACACTGTATAAAAGGAGCTCATGTTGGGATAATAGTC	801047	801132	801182	801130	-1	SCAF6	LRAMOSA05099	798986	801272	LRAMOSA05099	6274	577	48267	No_or_no_constitutive_exon
GTAGTACATCTGGTAGTCATGTATCCATGTATATTGACACAGGGTGGTAGTG	818442	818677	818727	818675	-1	SCAF6	LRAMOSA05108	817121	819107	LRAMOSA05108	6274	577	48267	No_or_no_constitutive_exon
AAGTGATGATCTTTCAATACTGGTATCCATGTAACTGATGTGGGATATAGTT	826980	827401	827451	827399	-1	SCAF6	LRAMOSA05113	826980	828742	LRAMOSA05113	6274	577	48267	No_or_no_constitutive_exon
AAGCACATGCATTCAATGACTGACTGACTGACTGACTGATCTGGGAATAGGA	844575	845801	845851	845799	-1	SCAF6	LRAMOSA05119	844575	847023	LRAMOSA05119	6274	577	48267	No_or_no_constitutive_exon
ATGTAAGTCATCAGGATCTTTGACAAGAGCATCGTCTAACATGGGATTAGGA	887362	887578	887628	887576	-1	SCAF6	LRAMOSA05139	885197	888145	LRAMOSA05139	6274	577	48267	No_or_no_constitutive_exon
TAATGTCTTTTATTAGTATAGAAACATGATCTAATTGAATGGGTACATAGGA	889039	889068	888989	889041	1	SCAF6	LRAMOSA05140	888738	889274	LRAMOSA05140	6274	577	48267	No_or_no_constitutive_exon
AGGAATAAGCTGTTATGACATGATAGAAAACTTACGGGATGATGATATAGCT	890325	892920	890275	890327	1	SCAF6	LRAMOSA05141	889364	892920	LRAMOSA05141	6274	577	48267	No_or_no_constitutive_exon
AACGTGCAGTACAGGAAAAGGACAAAAAAAAAGAATAAAGAGGGAAAGAGAG	895002	895956	896006	895954	-1	SCAF6	LRAMOSA05142	895002	896075	LRAMOSA05142	6274	577	48267	No_or_no_constitutive_exon
AGGTTCATCTATATAAAGAGGGGGAGTCACTCACTAGGGTGAATGATTAGGA	912169	912319	912119	912171	1	SCAF6	LRAMOSA05151	911847	912319	LRAMOSA05151	6274	577	48267	No_or_no_constitutive_exon
TAGTCCAACCACCTAATCTGCCACTTGCCATGCTGACATGGGCAATGTAGCC	938154	938262	938312	938260	-1	SCAF6	LRAMOSA05164	937269	938384	LRAMOSA05164	6274	577	48267	No_or_no_constitutive_exon
AAGAAGAATAGGAACGATGATGACAATCAGCTAACAAAAGGGTGATATAGGA	975794	976156	976206	976154	-1	SCAF6	LRAMOSA05181	975314	977139	LRAMOSA05181	6274	577	48267	No_or_no_constitutive_exon
TAAGTGTGTGTCCATGAGTCGTCTAGGAAAAAGACTGATAATAGGGATAGGT	1019056	1019523	1019573	1019521	-1	SCAF6	LRAMOSA05201	1019056	1019860	LRAMOSA05201	6274	577	48267	No_or_no_constitutive_exon
GTATGTTGCTGATTATAATATGGATACATGATATTAATGGGATAGTATAGAA	1092255	1092430	1092205	1092257	1	SCAF6	LRAMOSA05229	1090937	1092701	LRAMOSA05229	6274	577	48267	No_or_no_constitutive_exon
TAAGGATGGAGAGGAAGGATATGGGATGGATCTGACTAAAGGGGTGTTAGGT	1107499	1107540	1107449	1107501	1	SCAF6	LRAMOSA05236	1106664	1108678	LRAMOSA05236	6274	577	48267	No_or_no_constitutive_exon
AATCCTACCATGACATGGATATATGTATTAACAGAGAGGGAGAAATATAGGT	1128410	1128475	1128360	1128412	1	SCAF6	LRAMOSA05242	1127841	1129476	LRAMOSA05242	6274	577	48267	No_or_no_constitutive_exon
AGACAAACTGGAATGATGAAAAAGAACATTGACTGATCAAGGGATTGTAGGT	1234435	1234527	1234577	1234525	-1	SCAF6	LRAMOSA05286	1233868	1236994	LRAMOSA05286	6274	577	48267	No_or_no_constitutive_exon
ACGCAAAATTGGCTCCTCGATATAAAGATAGCTGATTAGGGTATAAGTAGAT	1287776	1288136	1287726	1287778	1	SCAF6	LRAMOSA05305	1286898	1288605	LRAMOSA05305	6274	577	48267	No_or_no_constitutive_exon
TTAAGTGAAATTGTGATGTAGATGTTACTAAAAATGAACTGGGATGGCAGGT	72675	72754	72804	72752	-1	SCAF7	LRAMOSA05340	70949	73871	LRAMOSA05340	6274	577	48267	No_or_no_constitutive_exon
TATGTTGTGCGAAATATTGACTGAGGATGATCATTCACCGGGAAAATTAGGT	190618	190720	190568	190620	1	SCAF7	LRAMOSA05386	189845	191476	LRAMOSA05386	6274	577	48267	No_or_no_constitutive_exon
TAAGGAAAGGATTGTATAAGGGTGGAAAATACTAAATGGGATGGATGTAGTT	193136	194450	194500	194448	-1	SCAF7	LRAMOSA05388	193136	195088	LRAMOSA05388	6274	577	48267	No_or_no_constitutive_exon
TAAAATATGGGGTGCAATGACGTTCCACTGACATTTTGGGGGGGTGATAGTG	258434	258803	258853	258801	-1	SCAF7	LRAMOSA05412	257962	260459	LRAMOSA05412	6274	577	48267	No_or_no_constitutive_exon
TGAACATTTTCAAAGATGACAAGATTGATATTCATAAGGGAATTGGATAGGA	306996	307092	307142	307090	-1	SCAF7	LRAMOSA05436	306996	307485	LRAMOSA05436	6274	577	48267	No_or_no_constitutive_exon
ATTTAAAAGATAACACAGGATGCACATCGCTAACTATCATGGGATTGTAGAA	334547	334790	334840	334788	-1	SCAF7	LRAMOSA05449	333659	336200	LRAMOSA05449	6274	577	48267	No_or_no_constitutive_exon
AAGTACACTGATATCATGATTGGAATTGGGTATTCAAATGGGTATGATAGCT	383367	383463	383317	383369	1	SCAF7	LRAMOSA05470	381906	385491	LRAMOSA05470	6274	577	48267	No_or_no_constitutive_exon
GTGGATCAATGAGCCATGCATTGCTTTACTAAGTCAACTGGGGATGATAGGC	650492	650550	650600	650548	-1	SCAF7	LRAMOSA05575	648956	652098	LRAMOSA05575	6274	577	48267	No_or_no_constitutive_exon
GTATGTGGTACATTGGATCATGTTATTGCATAATACTTATGGGATTATAGGC	688364	688448	688498	688446	-1	SCAF7	LRAMOSA05592	688033	689653	LRAMOSA05592	6274	577	48267	Yes
ATGACAATTCACCCCGATGATACTAAGACGACGATGATGATTGGGAACAGGT	748495	748597	748445	748497	1	SCAF7	LRAMOSA05616	747820	749617	LRAMOSA05616	6274	577	48267	No_or_no_constitutive_exon
GCAAAGTGGTGCATTGTGTGCTTAATGTCACTCATTGATAATACGGGAAGGT	754183	754759	754809	754757	-1	SCAF7	LRAMOSA05621	754183	755280	LRAMOSA05621	6274	577	48267	No_or_no_constitutive_exon
TAAGTGGATATTGAACACGTGAATATCATTTCTGATATAGGGTGGATTAGAT	763340	763984	764034	763982	-1	SCAF7	LRAMOSA05624	763340	764745	LRAMOSA05624	6274	577	48267	No_or_no_constitutive_exon
TGTACTCTATAACACTTTATTCAACTATACAACTAACAAGGGATACAAAGAA	877493	877640	877443	877495	1	SCAF7	LRAMOSA05664	877233	879362	LRAMOSA05664	6274	577	48267	No_or_no_constitutive_exon
ATCAATGATTGATATGTGCAAAAGCTTCATACTAATGGGAGTGAGTATAGAA	881352	881469	881519	881467	-1	SCAF7	LRAMOSA05666	880799	883472	LRAMOSA05666	6274	577	48267	No_or_no_constitutive_exon
TTACAAGAGGTTCAGTATAGATAGTGTACTCATCTCGAGTGTTGGGATAGAT	908479	908603	908429	908481	1	SCAF7	LRAMOSA05675	908261	911571	LRAMOSA05675	6274	577	48267	No_or_no_constitutive_exon
TAGAAGGATATGGTATGTATGAACAATATGCTAATCATGTGGGATGATAGGG	944063	944241	944013	944065	1	SCAF7	LRAMOSA05690	943583	945206	LRAMOSA05690	6274	577	48267	No_or_no_constitutive_exon
TGTATATACGTGATGTTTATTAAGGAAAGAAACTGATGATAGGGTGATAGTT	965465	965871	965415	965467	1	SCAF7	LRAMOSA05698	964460	965871	LRAMOSA05698	6274	577	48267	No_or_no_constitutive_exon
CTGCGCCCTTTTTATTTTCTTCTTGTATGGGTGCTAAAAAGGGAAAATAGGT	1045987	1046279	1045937	1045989	1	SCAF7	LRAMOSA05726	1045535	1047012	LRAMOSA05726	6274	577	48267	No_or_no_constitutive_exon
CATAGCGAATTGGATCAAAGTCAATCTTATATTCACATTCATGGGAATAGTG	1217088	1217194	1217038	1217090	1	SCAF7	LRAMOSA05800	1214921	1218103	LRAMOSA05800	6274	577	48267	No_or_no_constitutive_exon
ATGGAGATGTGTCTATGTAAGGGGAATAATGACTGATGATGGGTATATAGAC	1252239	1252446	1252189	1252241	1	SCAF7	LRAMOSA05815	1251004	1252446	LRAMOSA05815	6274	577	48267	No_or_no_constitutive_exon
TATGGAAAGAGGATGGATCAAGATTGGCATAAAGTTAACAAGGGGTATAGAA	1270790	1271041	1270740	1270792	1	SCAF7	LRAMOSA05822	1270166	1272422	LRAMOSA05822	6274	577	48267	No_or_no_constitutive_exon
ACATGGGAAAACAAGACACCATGAGCTGAATACGAGTTGGGATGGTGTAGAT	142629	142951	142579	142631	1	SCAF8	LRAMOSA05871	142478	144398	LRAMOSA05871	6274	577	48267	No_or_no_constitutive_exon
AGTGGATTGGTTGTATTGGTTGACATGAAAGACTTACACATGGGTGATAGAA	150996	151168	151218	151166	-1	SCAF8	LRAMOSA05875	150996	152749	LRAMOSA05875	6274	577	48267	No_or_no_constitutive_exon
GTGATGAAATGATTGTTGGGGGAAAAAAGTCTAACCTAATCATGGGATAGTG	156769	156962	157012	156960	-1	SCAF8	LRAMOSA05878	155685	157799	LRAMOSA05878	6274	577	48267	No_or_no_constitutive_exon
TATATGCAGTCATATTTGGGATGATCCTGTTACTGATGGGGACATGATAGAT	291462	291558	291412	291464	1	SCAF8	LRAMOSA05925	290423	292013	LRAMOSA05925	6274	577	48267	No_or_no_constitutive_exon
GTAAGTGAAACAAGATAAAAGTATGCACATCCACTTATGGGACATGACAGCT	569166	569369	569419	569367	-1	SCAF8	LRAMOSA06022	567521	570347	LRAMOSA06022	6274	577	48267	No_or_no_constitutive_exon
TCAAAAGAAGCATGTATAGGATGGTATATCTCACAAGGGTGATTCAAAAGCG	567797	568002	568052	568000	-1	SCAF8	LRAMOSA06022	567521	570347	LRAMOSA06022	6274	577	48267	No_or_no_constitutive_exon
AAGTGAATTTGGATAAGGATATAAGGTGTCAAACACTGATGGGAATATAGAA	612854	613149	612804	612856	1	SCAF8	LRAMOSA06039	612350	614828	LRAMOSA06039	6274	577	48267	No_or_no_constitutive_exon
CATATTTGAGTGATATTGATGTATGTGCTGATCATCATATATGGGTATAGCC	613382	613643	613332	613384	1	SCAF8	LRAMOSA06039	612350	614828	LRAMOSA06039	6274	577	48267	No_or_no_constitutive_exon
GATCATGGAGAGAAAATGTTTTTATAGAGATACTGATAGAAGGGAACTAGAA	638533	639013	638483	638535	1	SCAF8	LRAMOSA06050	637908	639526	LRAMOSA06050	6274	577	48267	No_or_no_constitutive_exon
AGTGTTCTTTAATTGCATGATCCATCTTCATACTCATATTGGGATTGTAGCA	639066	639207	639016	639068	1	SCAF8	LRAMOSA06050	637908	639526	LRAMOSA06050	6274	577	48267	No_or_no_constitutive_exon
AATACACATCAGGTGAACATGGATGACTCATCAACACATGGGTGGGATAGGA	741087	741354	741404	741352	-1	SCAF8	LRAMOSA06091	740828	742181	LRAMOSA06091	6274	577	48267	No_or_no_constitutive_exon
CAAGTGGATAGACGTTTTAGTGTAGAACCTTTCTTACTTTGGGAATATAGAT	764877	765032	764827	764879	1	SCAF8	LRAMOSA06102	764545	765670	LRAMOSA06102	6274	577	48267	No_or_no_constitutive_exon
AAGTCGGTTTACAATCATGCGCCAATTGTTTATTGAATTGATGGGGATAGAT	933416	933674	933724	933672	-1	SCAF8	LRAMOSA06171	933085	934950	LRAMOSA06171	6274	577	48267	No_or_no_constitutive_exon
TGGAATTACCTAAAAGGTACCTTACTTGCATACTTATATAAAGGGCATAGTT	975437	975584	975634	975582	-1	SCAF8	LRAMOSA06188	974685	976164	LRAMOSA06188	6274	577	48267	No_or_no_constitutive_exon
ACATGAGCTGAATAAAGCTACTGACATGAATTGTCTATGGGTGAATATAGCT	1059000	1059163	1059213	1059161	-1	SCAF8	LRAMOSA06222	1058546	1060364	LRAMOSA06222	6274	577	48267	No_or_no_constitutive_exon
AGTGCTGAAATGTCTTTAGGCAAGTATAGTTATTAATAAGGGGATGATAGAA	1095257	1095609	1095659	1095607	-1	SCAF8	LRAMOSA06234	1095257	1096594	LRAMOSA06234	6274	577	48267	No_or_no_constitutive_exon
GTCATGGCTTTTTAAGGGAGTTGTCAGTTTATTAATGGGATGAAATGCAGAC	1138025	1138350	1137975	1138027	1	SCAF8	LRAMOSA06252	1134532	1138489	LRAMOSA06252	6274	577	48267	No_or_no_constitutive_exon
ATGTTGATCATTGCTTCTTATTGACAGACTGCTGATTCATGGGATAATAGGG	1213853	1214009	1213803	1213855	1	SCAF8	LRAMOSA06279	1208967	1214204	LRAMOSA06279	6274	577	48267	No_or_no_constitutive_exon
GTAGTATTCATTCATCTATGTGTAAATCTATGCTAATGGGCGAGATATAGTA	1219788	1219864	1219738	1219790	1	SCAF8	LRAMOSA06282	1216958	1220109	LRAMOSA06282	6274	577	48267	No_or_no_constitutive_exon
TTGTCCTCCATGATTTACAAAGAGCATGTCTAAATCCTTTTGGGATGTAGAT	73638	73943	73993	73941	-1	SCAF9	LRAMOSA06319	73638	75241	LRAMOSA06319	6274	577	48267	No_or_no_constitutive_exon
GAGATTCAATACGTATCTGATCATTCACGTCTTTTACCTGGGATATGCAGAA	81461	81519	81411	81463	1	SCAF9	LRAMOSA06323	81004	82085	LRAMOSA06323	6274	577	48267	No_or_no_constitutive_exon
AAGTATAGGTTTAGAGCAGTGACAAAGATTGGGCTAACAGTGGGATGTAGAG	129105	129215	129055	129107	1	SCAF9	LRAMOSA06337	127227	129995	LRAMOSA06337	6274	577	48267	No_or_no_constitutive_exon
AGTGGGATTGGATATATACAACAGGTCATACTCATGCTTGGGATATGTAGAA	166669	166996	166619	166671	1	SCAF9	LRAMOSA06354	166515	169912	LRAMOSA06354	6274	577	48267	No_or_no_constitutive_exon
GTTGTAATAGGATGTGATCATGGCTTGATATTGACATATATGGGAAATAGAA	179586	179763	179813	179761	-1	SCAF9	LRAMOSA06359	179287	180598	LRAMOSA06359	6274	577	48267	No_or_no_constitutive_exon
GTATATTTATATGTGCTGGTATACTAATAATATGCAATGATGGGACATAGGC	292861	293270	292811	292863	1	SCAF9	LRAMOSA06395	291523	293435	LRAMOSA06395	6274	577	48267	No_or_no_constitutive_exon
TACATATTGGAAGCATTCATCATCCTGATTGCTAACATGAAAGGGAGTAGGG	367679	367856	367906	367854	-1	SCAF9	LRAMOSA06429	367206	369441	LRAMOSA06429	6274	577	48267	No_or_no_constitutive_exon
ATGTGTCGCGCTTTTTTGGAACTTATGGAGTACAATATGCGGGATGATAGAT	377776	377801	377851	377799	-1	SCAF9	LRAMOSA06433	377644	378825	LRAMOSA06433	6274	577	48267	No_or_no_constitutive_exon
ACCTTATTCATGTGCTCATGTCAGCTTGTTTGACTCACAAGTGGGATTAGTG	451700	451924	451650	451702	1	SCAF9	LRAMOSA06460	451620	453945	LRAMOSA06460	6274	577	48267	No_or_no_constitutive_exon
AGCAATAGCAGTAGTATGTAAGTTATCTTGTATCTTATTTTGGGAAATAGTT	506708	506934	506984	506932	-1	SCAF9	LRAMOSA06479	506708	507186	LRAMOSA06479	6274	577	48267	No_or_no_constitutive_exon
AAAAGTCTTGAATGGATGCAAAAGTCAATTGACTGATGGGATGGATGTAGCG	517550	517726	517500	517552	1	SCAF9	LRAMOSA06481	516974	518167	LRAMOSA06481	6274	577	48267	No_or_no_constitutive_exon
CACTGTAATACAGGAAATCAAATGATCTGGAGCACTTATGGGATGAAAAGGT	612376	612440	612490	612438	-1	SCAF9	LRAMOSA06517	608811	612989	LRAMOSA06517	6274	577	48267	No_or_no_constitutive_exon
GGTATGTGTGACCAGGTCACCTGTATGCATTTAACTAAAAGGGCGATTAGGA	623686	624010	623636	623688	1	SCAF9	LRAMOSA06523	622888	624669	LRAMOSA06523	6274	577	48267	No_or_no_constitutive_exon
CACGTTTTAGCTCAGTTGGTATACTAACTTGTCTTTTTGGGTGACACAAGAA	656628	656889	656578	656630	1	SCAF9	LRAMOSA06536	655944	658017	LRAMOSA06536	6274	577	48267	No_or_no_constitutive_exon
GCAAATAACAGCACTTGAAGCATATCATATATTGAATTGCCAAGGGGTAGGT	675705	675823	675655	675707	1	SCAF9	LRAMOSA06543	675233	679538	LRAMOSA06543	6274	577	48267	No_or_no_constitutive_exon
AATCATGCTCTTTCACATATTGTTTACTTATGCATCTTTGGGGAGAATAGCT	731733	731995	731683	731735	1	SCAF9	LRAMOSA06568	731095	733353	LRAMOSA06568	6274	577	48267	No_or_no_constitutive_exon
AAATGGATGGATGGAGATATGCCAAGAGTAGATATTAATGGATTGGGTAGGC	753221	753338	753171	753223	1	SCAF9	LRAMOSA06578	752419	753459	LRAMOSA06578	6274	577	48267	No_or_no_constitutive_exon
GTGTTTCTCTTTCTTATTGCATACTGACTTGTCATGGGGCGACATGGTAGGT	770062	770199	770012	770064	1	SCAF9	LRAMOSA06587	769762	771384	LRAMOSA06587	6274	577	48267	No_or_no_constitutive_exon
TGTCAACCAAGAGAGAGATCATGCCATGTATATTGATTTGGGAACAATAGGA	881696	881853	881903	881851	-1	SCAF9	LRAMOSA06631	881696	882669	LRAMOSA06631	6274	577	48267	No_or_no_constitutive_exon
GTATGAAAAGTGCTGATCAATGGTATTACATGGCTTGGGAATACAAATAGAG	890605	890609	890555	890607	1	SCAF9	LRAMOSA06634	889378	891461	LRAMOSA06634	6274	577	48267	No_or_no_constitutive_exon
ACAAATTGTCTTGTATAAAGGAAGGGGATGGCTTACATGATGGGATGTAGGG	904502	905431	905481	905429	-1	SCAF9	LRAMOSA06642	901374	906111	LRAMOSA06642	6274	577	48267	No_or_no_constitutive_exon
TTCTTTGGGTGTTGAAATGCATGAATATGAAGCTTATGGGACGATAATAGGC	969676	969752	969626	969678	1	SCAF9	LRAMOSA06666	969231	972029	LRAMOSA06666	6274	577	48267	No_or_no_constitutive_exon
CACGCGATATCTTGATAGGCAATTGGCATAACAAAGTGTTGATGGGATAGGT	1037492	1037959	1038009	1037957	-1	SCAF9	LRAMOSA06692	1036106	1038325	LRAMOSA06692	6274	577	48267	No_or_no_constitutive_exon
GTCGAATATGAAGAGATGAGTTCTAGTTTGCTCATTGAACAGGGGAATAGGA	1158607	1158773	1158823	1158771	-1	SCAF9	LRAMOSA06728	1148209	1159794	LRAMOSA06728	6274	577	48267	No_or_no_constitutive_exon
AAATGTCGTTTATATATGAGGAAATGACTGACATTGGGGAACATGGATAGGT	111649	111760	111810	111758	-1	SCAF10	LRAMOSA06766	111556	112052	LRAMOSA06766	6274	577	48267	No_or_no_constitutive_exon
ATACGACATCTCGTGTATATATTTGAAGCTAATGTGATTTGGGCAATAAGCG	216507	216711	216761	216709	-1	SCAF10	LRAMOSA06810	216201	217233	LRAMOSA06810	6274	577	48267	No_or_no_constitutive_exon
TTGAAAGTGGATGCTGGACTATGTGATTACTCATAGGTGGGTGAATGTAGTC	259248	259466	259198	259250	1	SCAF10	LRAMOSA06823	258919	260739	LRAMOSA06823	6274	577	48267	No_or_no_constitutive_exon
TAGTGGATTGGATCCCAGCTTATATTGATATTCCGCTACTGGGACAATAGGG	336202	336302	336152	336204	1	SCAF10	LRAMOSA06850	332847	336302	LRAMOSA06850	6274	577	48267	No_or_no_constitutive_exon
TACGAATGGTTGATTTAGGGACAACATGGCTCATCATTGGGTAAAATTAGGT	372676	372808	372626	372678	1	SCAF10	LRAMOSA06863	370434	373642	LRAMOSA06863	6274	577	48267	No_or_no_constitutive_exon
TTTATATATTGATATGGATGATATGGATGGTAGCCAACACAATGGGGTAGAC	410982	411097	410932	410984	1	SCAF10	LRAMOSA06876	409886	411857	LRAMOSA06876	6274	577	48267	No_or_no_constitutive_exon
TTGATATATCATAAGCCTGATTCATTCATTCATTCCTTGGGGAACCATAGAT	505475	505647	505697	505645	-1	SCAF10	LRAMOSA06910	503327	506495	LRAMOSA06910	6274	577	48267	No_or_no_constitutive_exon
ATGCTCATATTGCAGCAGTGATGTATCTTTGGACTCATCAGTGGGACTAGTT	572374	572484	572324	572376	1	SCAF10	LRAMOSA06937	569451	572757	LRAMOSA06937	6274	577	48267	No_or_no_constitutive_exon
ATACCCAATATTGACTTGATATGAATGACTATAAGCTAATGGGATTGTAGTA	701292	701921	701971	701919	-1	SCAF10	LRAMOSA06986	699878	702345	LRAMOSA06986	6274	577	48267	No_or_no_constitutive_exon
ATATGATAAGAGAACAACATGAATCGTTTTACTGATTATGGGAACAATAGTT	792978	793271	792928	792980	1	SCAF10	LRAMOSA07030	791694	794743	LRAMOSA07030	6274	577	48267	No_or_no_constitutive_exon
CAGCAAGCTTCCTCTTTCTGACAAACGGGTTTCGAACGGGTGGGGATTAGCT	805453	805525	805575	805523	-1	SCAF10	LRAMOSA07034	804224	806018	LRAMOSA07034	6274	577	48267	No_or_no_constitutive_exon
ATAGGATGTATTTGCTGTGGATCGATTAGAGACTGATATGGGATCAATAGAA	826948	827143	826898	826950	1	SCAF10	LRAMOSA07042	826577	827493	LRAMOSA07042	6274	577	48267	No_or_no_constitutive_exon
GTAAGATTCTGTTTCACTTTCATGTATCAGCTACTCAAGGGCAACAATAGGA	998997	999144	998947	998999	1	SCAF10	LRAMOSA07114	998815	999666	LRAMOSA07114	6274	577	48267	No_or_no_constitutive_exon
TGTGTGAAGAAGTATTGGGATGATGACAAATAGGTTGACAAAAGGGATAGGT	1007409	1007502	1007552	1007500	-1	SCAF10	LRAMOSA07119	1006874	1008301	LRAMOSA07119	6274	577	48267	No_or_no_constitutive_exon
AATGAGAATCTCGAACGCAGTACCAACAATATGGCATTCTGGGATGATAGGA	1108251	1108285	1108201	1108253	1	SCAF10	LRAMOSA07157	1108056	1109484	LRAMOSA07157	6274	577	48267	No_or_no_constitutive_exon
TCAATACCAATGTGTTTTGGATTGGCAGTGCACTTACTGGGAATATATAGAT	1119760	1120051	1120101	1120049	-1	SCAF10	LRAMOSA07162	1119760	1122459	LRAMOSA07162	6274	577	48267	No_or_no_constitutive_exon
ATAAGGAATCAAGAAACGCGTTTATTAACAACAGCCATTGGGGAAACTAGAT	37719	37765	37815	37763	-1	SCAF11	LRAMOSA07188	35901	37949	LRAMOSA07188	6274	577	48267	No_or_no_constitutive_exon
AAGTTTATATAAAAGGATATTGGTAGCTGGTTTATTGATAATGGGAGTAGAC	72520	72610	72470	72522	1	SCAF11	LRAMOSA07198	72272	72977	LRAMOSA07198	6274	577	48267	No_or_no_constitutive_exon
TAGTAGAGGAGATATATGATGAAGATGGATATTGACAATGGGGGATATAGGT	86068	86263	86018	86070	1	SCAF11	LRAMOSA07204	85185	86462	LRAMOSA07204	6274	577	48267	No_or_no_constitutive_exon
CATTGATGACAAGACAAACATTGGATGATATTCATTGGGTGAAAATGTAGCT	215586	216486	216536	216484	-1	SCAF11	LRAMOSA07254	215586	217878	LRAMOSA07254	6274	577	48267	No_or_no_constitutive_exon
ATGAAATGAGCATGCAAACAATAACTTTTTGTGGATTGTGTGGGAAATAGCT	252284	253592	252234	252286	1	SCAF11	LRAMOSA07270	251645	255622	LRAMOSA07270	6274	577	48267	No_or_no_constitutive_exon
GTACAAGTTGTCAAGCTGCTATTCCATCTTGTTTTAACATGGGATCATAGGC	295827	296873	295777	295829	1	SCAF11	LRAMOSA07288	295623	296873	LRAMOSA07288	6274	577	48267	No_or_no_constitutive_exon
GGTAAGGTACAAAAGGAGACAAGATGACAAGAGATTAATATGGGATGTAGAG	297615	298341	298391	298339	-1	SCAF11	LRAMOSA07290	297615	299144	LRAMOSA07290	6274	577	48267	No_or_no_constitutive_exon
ACATGCAAATGAATGAGAAGCATCCATGTTTATTGACATATGGGATATAGTC	348336	348397	348447	348395	-1	SCAF11	LRAMOSA07307	347634	349676	LRAMOSA07307	6274	577	48267	No_or_no_constitutive_exon
CAGGATGGTGAAAAAAGGCATATCACGTGACTCATGGTGATGGGATATAGGT	364940	365123	365173	365121	-1	SCAF11	LRAMOSA07315	363006	366390	LRAMOSA07315	6274	577	48267	No_or_no_constitutive_exon
AGTGTGATGGGATGGTTGTGTATATAAGGTGACTGATTATGGGGTAATAGGT	400637	400790	400840	400788	-1	SCAF11	LRAMOSA07328	398846	401853	LRAMOSA07328	6274	577	48267	No_or_no_constitutive_exon
GTGTATTCATGTTACTTGGATGATCATGGTGCTCATGGGATGAACAATAGTG	439469	439589	439419	439471	1	SCAF11	LRAMOSA07342	438673	440014	LRAMOSA07342	6274	577	48267	No_or_no_constitutive_exon
AGACACCGCTCGTTGGTTCCTGACAGAGTTTATTTAGAGGGACATTGAAGAA	448976	449057	448926	448978	1	SCAF11	LRAMOSA07348	448902	450461	LRAMOSA07348	6274	577	48267	No_or_no_constitutive_exon
TGGCTCTTGAATACTAACCTACACAATGCTGATTTCGGGAAATACAATAGGT	512632	512637	512582	512634	1	SCAF11	LRAMOSA07374	511376	513718	LRAMOSA07374	6274	577	48267	No_or_no_constitutive_exon
GTAAAGGAAAAGTGGGATAGTGTGGATCATGTCATTAACCAAGGGTATAGTT	520129	520367	520417	520365	-1	SCAF11	LRAMOSA07376	518598	520739	LRAMOSA07376	6274	577	48267	No_or_no_constitutive_exon
AAAATGGGGGAGTTGATGACCTGTTTTTCTCTGCTGACTTGGGTAAATAGGG	536671	537307	536621	536673	1	SCAF11	LRAMOSA07382	535062	537641	LRAMOSA07382	6274	577	48267	No_or_no_constitutive_exon
CCCATTTCCCCGCCATTGACATTGACTTTACGTTGACCATTGGGACATAGGA	570256	571147	571197	571145	-1	SCAF11	LRAMOSA07393	570256	571322	LRAMOSA07393	6274	577	48267	No_or_no_constitutive_exon
GTGAGTACTACAAGATATCGCATGAATGAAAGATTGACACTGGGAAATAGTA	574966	575021	574916	574968	1	SCAF11	LRAMOSA07395	574088	576284	LRAMOSA07395	6274	577	48267	No_or_no_constitutive_exon
GCCTGTTCTTGTAGTATTTACGAGTCATATTGACATGCTGGGACAAATAGGA	589130	589277	589327	589275	-1	SCAF11	LRAMOSA07402	589130	589559	LRAMOSA07402	6274	577	48267	No_or_no_constitutive_exon
TGTCAACAATGAGCAAGGTGCATGAAGTAACACACGTGATGGGACTTAAGGT	604043	604158	603993	604045	1	SCAF11	LRAMOSA07409	602728	604474	LRAMOSA07409	6274	577	48267	No_or_no_constitutive_exon
TTCATATAGCAAACCAATGCTGACAGAAAAGATTAACAGGGACAAGATAGGA	636015	636308	635965	636017	1	SCAF11	LRAMOSA07417	635151	636811	LRAMOSA07417	6274	577	48267	No_or_no_constitutive_exon
AAAACAAGGCGGATTGTGGAATAAAAGATGACTGATGGTGGGAATAATAGTC	717359	717545	717595	717543	-1	SCAF11	LRAMOSA07451	717218	718011	LRAMOSA07451	6274	577	48267	No_or_no_constitutive_exon
GATATATTGAATCAACAGAAGCTATATATACTAAGTTATGGGAGATATAGCG	907400	907811	907861	907809	-1	SCAF11	LRAMOSA07523	906612	908402	LRAMOSA07523	6274	577	48267	No_or_no_constitutive_exon
GCTCCTTTTATTATGAATATATAGATATATCTCAAATTCTGTGGGATCAGCT	1009602	1009646	1009552	1009604	1	SCAF11	LRAMOSA07561	1009263	1010568	LRAMOSA07561	6274	577	48267	No_or_no_constitutive_exon
TGACATTTACAAGCTTTCAAGGGACATTGGTTAATAAGGGAATGTAATAGTT	1046140	1046980	1047030	1046978	-1	SCAF11	LRAMOSA07579	1046140	1047423	LRAMOSA07579	6274	577	48267	No_or_no_constitutive_exon
TTCAGAGCTTGACTAAACATACATATGTACTAATGATATGGGATACATAGCA	1088547	1088741	1088791	1088739	-1	SCAF11	LRAMOSA07593	1088547	1089481	LRAMOSA07593	6274	577	48267	No_or_no_constitutive_exon
TTTACAAGTGAAAAGAGTGATAAACAGGCACTAACAAGGGTATAAAACAGGA	1127343	1127875	1127293	1127345	1	SCAF11	LRAMOSA07608	1126619	1129623	LRAMOSA07608	6274	577	48267	No_or_no_constitutive_exon
GGTGGTGGTAGTGAGTCGAGTTGTGGAAAAGCTAACAAAGGGAAATACAGGA	1134114	1134293	1134064	1134116	1	SCAF11	LRAMOSA07610	1133951	1136296	LRAMOSA07610	6274	577	48267	No_or_no_constitutive_exon
ACTTTACGTGACAATGGATTGGGGATGTCTATGCTAATGGGTCAAAATAGAG	1139529	1139623	1139673	1139621	-1	SCAF11	LRAMOSA07612	1137203	1141092	LRAMOSA07612	6274	577	48267	No_or_no_constitutive_exon
GCATCAAGGCAACAACATCAGTAAGGAGCTAATATGGGATGATGGATCAGAT	29035	29130	28985	29037	1	SCAF12	LRAMOSA07627	28415	30695	LRAMOSA07627	6274	577	48267	No_or_no_constitutive_exon
CGAGCATGCCACGCATGGCAACCAACCATTGACGACAGGGATGGGAATAGGA	120459	120587	120637	120585	-1	SCAF12	LRAMOSA07665	119699	120796	LRAMOSA07665	6274	577	48267	No_or_no_constitutive_exon
GAAGGATGATATGATGTGTTGGTCATTGCTCATACTGTACTGGGTAATAGCA	178381	178522	178331	178383	1	SCAF12	LRAMOSA07683	177873	178803	LRAMOSA07683	6274	577	48267	No_or_no_constitutive_exon
AAGAAAGGGGTTGTTGGTTGATTTGCTAATGTAAGGGGTGATAAATGTAGGG	333450	333517	333567	333515	-1	SCAF12	LRAMOSA07749	332542	335183	LRAMOSA07749	6274	577	48267	No_or_no_constitutive_exon
AGGAGCCAAAAGATTAGAGTTTAGGCTTATGATGTATATTGCATGGGTAGAC	402050	402139	402189	402137	-1	SCAF12	LRAMOSA07773	401724	402806	LRAMOSA07773	6274	577	48267	No_or_no_constitutive_exon
CCTTTTTTGGGCTTACTATTGCATAGTGAATATTAACGATGCGTGGGAAGAC	495186	495308	495358	495306	-1	SCAF12	LRAMOSA07804	493425	495905	LRAMOSA07804	6274	577	48267	No_or_no_constitutive_exon
AACAACACACCAGATTGATCAGAATCATTGGGATTGACATGGGATGATAGGT	571353	571752	571802	571750	-1	SCAF12	LRAMOSA07837	571353	573004	LRAMOSA07837	6274	577	48267	No_or_no_constitutive_exon
TGTCCAATGCTTTTATTCATAATATGGTCTATATTCATATGTATGGGTAGTT	593966	594280	593916	593968	1	SCAF12	LRAMOSA07846	593366	594883	LRAMOSA07846	6274	577	48267	No_or_no_constitutive_exon
GGGGAATCCAGTCTGATAAAATGTACAAGTGCTTACAAGGGAAACAATAGGG	689234	689369	689419	689367	-1	SCAF12	LRAMOSA07884	688625	690244	LRAMOSA07884	6274	577	48267	No_or_no_constitutive_exon
CATTATAGATGAAGAGTGGTATAAGATGATTGATTGTATATGGGGAATAGAC	703561	703760	703511	703563	1	SCAF12	LRAMOSA07888	702727	703760	LRAMOSA07888	6274	577	48267	No_or_no_constitutive_exon
TGAAGGATAAACAAGACTTTTTATTGCATGTTACTAACGAGGGATACTAGTC	845409	846047	846097	846045	-1	SCAF12	LRAMOSA07943	843044	846291	LRAMOSA07943	6274	577	48267	No_or_no_constitutive_exon
AAGCTGTTGGGAAAAGTGATCTAGTTTGTATGTTGACATGTGGGATATAGAT	906372	906480	906530	906478	-1	SCAF12	LRAMOSA07967	905613	907682	LRAMOSA07967	6274	577	48267	No_or_no_constitutive_exon
AAGCATAACTATAACATGATTGTTTTATCAACTGACATGTGGGAAAATAGAC	941589	941718	941768	941716	-1	SCAF12	LRAMOSA07980	939909	943274	LRAMOSA07980	6274	577	48267	No_or_no_constitutive_exon
ATGATTGTTGACGTGTCACAGCACTTGTATTTACACTATGATGGGTATAGGT	44978	46442	44928	44980	1	SCAF13	LRAMOSA08064	44483	47141	LRAMOSA08064	6274	577	48267	No_or_no_constitutive_exon
TTTATTGGAAAGTAGTGGTGCTAACAATGATCCATTACAGGGAGCTAAAGGA	59089	59123	59173	59121	-1	SCAF13	LRAMOSA08070	56623	61287	LRAMOSA08070	6274	577	48267	No_or_no_constitutive_exon
GTTGCAGAAAACTTTAAAGGTATTCAAGGGATATTCAAGGGATTGGGTAGAG	74561	74767	74511	74563	1	SCAF13	LRAMOSA08075	73773	76568	LRAMOSA08075	6274	577	48267	No_or_no_constitutive_exon
AAAAGTGTGTCTTGTTTGCATTGTATTCTGACCACGTGGCAATTGGGTAGGA	105147	105792	105842	105790	-1	SCAF13	LRAMOSA08085	105147	106762	LRAMOSA08085	6274	577	48267	No_or_no_constitutive_exon
AAGTTGGGATTACGTGTAATCAAGGTTTCACATTAACATGCAAGGGGTAGGA	190442	190826	190392	190444	1	SCAF13	LRAMOSA08115	189371	193758	LRAMOSA08115	6274	577	48267	No_or_no_constitutive_exon
AAATGGAAACTCATACCAAACACATTACACATTTGCGGGGGTGGGAATAGGT	215459	215785	215835	215783	-1	SCAF13	LRAMOSA08121	214667	216784	LRAMOSA08121	6274	577	48267	No_or_no_constitutive_exon
CAGTTTGGATGAAGGAAGGAGAATATTGATGACGGGAATTGGGGAAATAGCA	274347	274447	274297	274349	1	SCAF13	LRAMOSA08146	273424	276539	LRAMOSA08146	6274	577	48267	No_or_no_constitutive_exon
GATAGATTAATGCTTTCTTTCTTTTGCATGACTGACAAATGGGATGATAGGA	275513	275661	275463	275515	1	SCAF13	LRAMOSA08146	273424	276539	LRAMOSA08146	6274	577	48267	No_or_no_constitutive_exon
AGGATATTATCAATGTTATTGCAACACAAGACATGAATGCGGTGGGTAAGGA	364109	364130	364059	364111	1	SCAF13	LRAMOSA08171	363062	364130	LRAMOSA08171	6274	577	48267	No_or_no_constitutive_exon
CTGCAATTGGACTTTCAATGGTCGTTGTCTAACACAACATGGGATGATAGCA	412825	412905	412955	412903	-1	SCAF13	LRAMOSA08192	412580	414392	LRAMOSA08192	6274	577	48267	No_or_no_constitutive_exon
TAGCAACCTTGTCCATGGCCATTGACTAACTTGACACAATGGGGGAATAGTA	435499	435575	435625	435573	-1	SCAF13	LRAMOSA08199	433040	435706	LRAMOSA08199	6274	577	48267	No_or_no_constitutive_exon
CCTTATGATACACAGCATTCTAATTTTACATGATGATGGGGGTAAATAAGAT	456996	457109	456946	456998	1	SCAF13	LRAMOSA08205	456651	459562	LRAMOSA08205	6274	577	48267	No_or_no_constitutive_exon
AAGTGATTTTGTTATGATCGTTGACTTTAAACTAACAAGGGAATGACTAGGC	627706	627856	627656	627708	1	SCAF13	LRAMOSA08270	624787	627856	LRAMOSA08270	6274	577	48267	No_or_no_constitutive_exon
AGGGAGTTTAGGAGATGACGACATCAAAAGGCTGATACCGGGTAACATAGAG	646692	646910	646642	646694	1	SCAF13	LRAMOSA08278	643390	646910	LRAMOSA08278	6274	577	48267	No_or_no_constitutive_exon
AGTGTTAAATCATGGTCTTTGTTGGATTCCAGTATTGACTGGGTTGATAGGC	665119	665225	665275	665223	-1	SCAF13	LRAMOSA08284	664928	668988	LRAMOSA08284	6274	577	48267	No_or_no_constitutive_exon
AAGACACGCTTTGTCATTATCATGTTCTTGTGGCTCATACGGGTTGGTAGCG	778293	778392	778442	778390	-1	SCAF13	LRAMOSA08327	775208	778720	LRAMOSA08327	6274	577	48267	No_or_no_constitutive_exon
CAGTAATGAAAAGATGATACAAAACAAGATAGCTGACAATGGGTTGGAAGAA	862929	863057	863107	863055	-1	SCAF13	LRAMOSA08362	861504	863647	LRAMOSA08362	6274	577	48267	No_or_no_constitutive_exon
GGCATTGGGATGGCAATCACACTGAACGATATGCTTTTTGGAGGGAACAGCA	884139	884191	884241	884189	-1	SCAF13	LRAMOSA08372	882887	884502	LRAMOSA08372	6274	577	48267	No_or_no_constitutive_exon
AAGTCTGGTAGGGTTATATTTGGATAAGCATTAATGGATGGGAATAATAGGT	883539	883617	883667	883615	-1	SCAF13	LRAMOSA08372	882887	884502	LRAMOSA08372	6274	577	48267	No_or_no_constitutive_exon
TGTATTTTTACAACATGAACTTATACAAAGTACTTATCTGGGTATAAAAGAT	886109	886240	886290	886238	-1	SCAF13	LRAMOSA08374	885331	887483	LRAMOSA08374	6274	577	48267	No_or_no_constitutive_exon
AAGTTTATTGGATATTGAATCATATATCAAATGCTTATTTGGGTATGTAGAA	19468	19678	19728	19676	-1	SCAF14	LRAMOSA08396	18275	26532	LRAMOSA08396	6274	577	48267	No_or_no_constitutive_exon
TATAGTGGAACGTGTATATGGAAGAATAAGACACTAAGATAGGGCTATAGCT	89388	89530	89338	89390	1	SCAF14	LRAMOSA08419	89110	89977	LRAMOSA08419	6274	577	48267	No_or_no_constitutive_exon
ACAAGACCAAATTTTCAATCAAGAAGCATGACTTATATGTTGGGATATAGGT	99900	100228	100278	100226	-1	SCAF14	LRAMOSA08422	98431	100655	LRAMOSA08422	6274	577	48267	No_or_no_constitutive_exon
AGCATGACAAGGATGATTCTATTTTGATTCTGACACATGGGATGAAATAGTA	143461	143620	143411	143463	1	SCAF14	LRAMOSA08435	142592	143800	LRAMOSA08435	6274	577	48267	No_or_no_constitutive_exon
TCAATGAATCGATCGATCTTGCATAAACTAATGTCATGTTGGGTGATTAGGA	231461	231482	231411	231463	1	SCAF14	LRAMOSA08464	230766	232156	LRAMOSA08464	6274	577	48267	No_or_no_constitutive_exon
TAACAAGATGATGCGTGGGAAACATGTGAACTAAATGGGAATGATGGTAGTT	269524	270002	270052	270000	-1	SCAF14	LRAMOSA08476	269524	270808	LRAMOSA08476	6274	577	48267	No_or_no_constitutive_exon
AAGAGATGATTATGAAAAGTAAGAGCATGTATCTGATAAAGGGATTATAGGT	285813	285984	286034	285982	-1	SCAF14	LRAMOSA08483	285279	287150	LRAMOSA08483	6274	577	48267	No_or_no_constitutive_exon
TGTGGAAGAGAGTGAAATATGGTATGGAAACTGACATGTGATGGGTATAGGC	287692	288022	288072	288020	-1	SCAF14	LRAMOSA08484	287692	289600	LRAMOSA08484	6274	577	48267	No_or_no_constitutive_exon
GTAAGCTGTACAAACGCGTCATTTCAGTCTTTTAACCCCTTGATGGGCAGTT	331456	331589	331639	331587	-1	SCAF14	LRAMOSA08496	330255	331763	LRAMOSA08496	6274	577	48267	No_or_no_constitutive_exon
AGTGTCATTGGATATTGAATCATATACCATATGCTTATTTGGGTATGTAGGA	450136	450346	450086	450138	1	SCAF14	LRAMOSA08533	447644	451672	LRAMOSA08533	6274	577	48267	No_or_no_constitutive_exon
TTTCAAGTGGTGTGTTATGTATGTATTTATTGAATAGGGTGGGATAATAGGT	497044	497354	496994	497046	1	SCAF14	LRAMOSA08543	496686	498217	LRAMOSA08543	6274	577	48267	No_or_no_constitutive_exon
TGGATAACTTGTATTATGCACGCATGCCATTAATGCAATATGGGATGTAGTT	543278	543352	543402	543350	-1	SCAF14	LRAMOSA08566	542910	546538	LRAMOSA08566	6274	577	48267	No_or_no_constitutive_exon
AGTAAGTGTTGCTCCTAACAGCCATATAGGATACTTATATTGGGGTATAGAT	566854	567165	566804	566856	1	SCAF14	LRAMOSA08575	566608	568414	LRAMOSA08575	6274	577	48267	No_or_no_constitutive_exon
CACTAGAAACAAAGCAGTTGGTTGTTGTCTAATTCGAATGGGGTAATTAGAT	597135	597729	597779	597727	-1	SCAF14	LRAMOSA08588	596472	598166	LRAMOSA08588	6274	577	48267	No_or_no_constitutive_exon
TAGGCATGAAAAAGAGGAGATGACTGATCAACATGACGTAAATGGGGTAGGT	34610	35116	35166	35114	-1	SCAF15	LRAMOSA08680	34610	35589	LRAMOSA08680	6274	577	48267	No_or_no_constitutive_exon
TCCATTGTCGTCATTTTTAATGCTTACTGATATCAACCATGGTGGGAAAGAA	182215	182358	182165	182217	1	SCAF15	LRAMOSA08736	182035	182382	LRAMOSA08736	6274	577	48267	No_or_no_constitutive_exon
CTTATAAAAGATGACTATGGATGCGTATGATGCTTATATTGGGATGATAGAT	183968	184193	183918	183970	1	SCAF15	LRAMOSA08737	182506	184193	LRAMOSA08737	6274	577	48267	No_or_no_constitutive_exon
ATGTGTCGATGACTTTCACCTTTGGATACTATATTGATGGGTTGGAATAGCT	247542	247634	247492	247544	1	SCAF15	LRAMOSA08760	246791	248431	LRAMOSA08760	6274	577	48267	No_or_no_constitutive_exon
AAGTGACACATATAAACACTGTCAATGTCATCTAACACTTTAGGGGATAGGT	261092	261173	261223	261171	-1	SCAF15	LRAMOSA08764	260763	262686	LRAMOSA08764	6274	577	48267	No_or_no_constitutive_exon
GTTTATTGCTTTCACTACAATGATTCATCATCATAACTTTTGGGATATAGAT	279224	279370	279420	279368	-1	SCAF15	LRAMOSA08768	278015	280471	LRAMOSA08768	6274	577	48267	No_or_no_constitutive_exon
TGAGCAATCAAGGAATGAATCAAAGAGATACTAATCTGGGATAACAATAGCG	402256	402427	402477	402425	-1	SCAF15	LRAMOSA08817	402256	403721	LRAMOSA08817	6274	577	48267	No_or_no_constitutive_exon
GATATGAGAATGCATTGGATCATTTATTCACAAGTGATGGGAACAAATAGGC	480970	481219	481269	481217	-1	SCAF15	LRAMOSA08845	479967	482979	LRAMOSA08845	6274	577	48267	No_or_no_constitutive_exon
AAGCTTGATTTGAACTACTAAAGCACATTTCACTCATGACTTGGGGATAGTG	495735	495774	495824	495772	-1	SCAF15	LRAMOSA08852	495322	496727	LRAMOSA08852	6274	577	48267	No_or_no_constitutive_exon
AATAACATGTCACTCAATTTTGCTATCATCTTACGTGATATGGGATACAGCT	538606	538986	538556	538608	1	SCAF15	LRAMOSA08872	537426	539227	LRAMOSA08872	6274	577	48267	No_or_no_constitutive_exon
TGCAAAGGAAAACGTAACACCATCCCTAACCAAACGTGCCAATGGGTTAGAG	602841	602944	602791	602843	1	SCAF15	LRAMOSA08901	602587	604387	LRAMOSA08901	6274	577	48267	No_or_no_constitutive_exon
TCTTTTTGGTCTTGATGAATGTCTTTTTTTGTTACTGATTGGGATATTAGAT	610830	610901	610951	610899	-1	SCAF15	LRAMOSA08904	609795	611486	LRAMOSA08904	6274	577	48267	No_or_no_constitutive_exon
GTCATGATCTACATGATGACATAAAGACTAATGAAGACAATGGGATAAAGCG	610284	610771	610821	610769	-1	SCAF15	LRAMOSA08904	609795	611486	LRAMOSA08904	6274	577	48267	No_or_no_constitutive_exon
CATTATCTAATCAAATTTTCATTTTTCTTGCTCTTTGATCGGGTCGATAGCC	696925	696943	696875	696927	1	SCAF15	LRAMOSA08938	696576	698528	LRAMOSA08938	6274	577	48267	No_or_no_constitutive_exon
AAAAGTATGTGTTTGTATGCATTTTAAAGTTCCAGCTAACGAGGGAATAGAG	154066	154111	154016	154068	1	SCAF16	LRAMOSA08975	153587	155150	LRAMOSA08975	6274	577	48267	No_or_no_constitutive_exon
TGTAAGTCTTCTGTGACACAGCGTAACCATAGAAGTAACCAAAGGGGTAGAT	188360	188639	188689	188637	-1	SCAF16	LRAMOSA08979	188360	189317	LRAMOSA08979	6274	577	48267	No_or_no_constitutive_exon
GGGTGGGAAAGGTGATGATGATGATATAGTGGGATTAACTAGGGAATTAGGT	505458	505636	505686	505634	-1	SCAF16	LRAMOSA09057	505458	506020	LRAMOSA09057	6274	577	48267	No_or_no_constitutive_exon
ACTGCAAGGAAAACCAAAGCTTATGCTGTGTATGTTTTATTGGGCAACAGTT	532434	532454	532384	532436	1	SCAF16	LRAMOSA09064	532148	533053	LRAMOSA09064	6274	577	48267	No_or_no_constitutive_exon
TATGACCAAAAGTAAGGGGAAGAACAATGCTAATCCTAAGGGAATAATAGGA	590093	590210	590043	590095	1	SCAF16	LRAMOSA09079	588193	590210	LRAMOSA09079	6274	577	48267	No_or_no_constitutive_exon
AAGTAGTACAATTCTGCATGAATCGTTTCATTAACAAGGGTGACATAAAGGT	625127	625762	625812	625760	-1	SCAF16	LRAMOSA09092	624728	626615	LRAMOSA09092	6274	577	48267	No_or_no_constitutive_exon
TGTGTCTTCCCTAACATCTTTATGCTATTTTTTAATGATTTGGGTAATAGCA	126431	126439	126381	126433	1	SCAF17	LRAMOSA09157	124887	127595	LRAMOSA09157	6274	577	48267	No_or_no_constitutive_exon
GAGCTATATGCGCATGATCACAGTGATCTCATTAGCCAATGGGATGTTAGGT	255478	255654	255704	255652	-1	SCAF17	LRAMOSA09208	254924	256450	LRAMOSA09208	6274	577	48267	No_or_no_constitutive_exon
AAAAGTAACTTTTACATGGGAATCACATGTACTAAACATGGGATAATTAGGA	303495	303637	303445	303497	1	SCAF17	LRAMOSA09229	302854	304787	LRAMOSA09229	6274	577	48267	No_or_no_constitutive_exon
TGATGATGATGGATGATATACATGTATGTTGATGAAGAGATGGGAAATAGGC	306656	306829	306879	306827	-1	SCAF17	LRAMOSA09230	304808	307474	LRAMOSA09230	6274	577	48267	No_or_no_constitutive_exon
CTTCTTTGGGATAAGAATGAAACAAAGATACTAAATACAAGGGATGATAGAT	386942	388976	386892	386944	1	SCAF17	LRAMOSA09259	384635	390588	LRAMOSA09259	6274	577	48267	No_or_no_constitutive_exon
AATAAGGGGGAAAGTAAGTAACTGAAGCTAAACTGCGTTTGGGATATTAGGT	407409	407558	407608	407556	-1	SCAF17	LRAMOSA09268	406468	408069	LRAMOSA09268	6274	577	48267	No_or_no_constitutive_exon
TATTAGAGAAATCACTTTTGTTGTGCTGACAAAAAGGCGGGGAAATATAGAG	571828	572877	572927	572875	-1	SCAF17	LRAMOSA09333	571828	573379	LRAMOSA09333	6274	577	48267	No_or_no_constitutive_exon
TTGATACCAGAGACGACAACATCTATTCACATCTTACATTGGGTATGTAGGT	606788	606944	606994	606942	-1	SCAF17	LRAMOSA09351	606044	607976	LRAMOSA09351	6274	577	48267	No_or_no_constitutive_exon
GTATATGTTATCCATCATATAAGAAATTGAAGTCTAATATTGATGGGTAGGT	65743	65837	65693	65745	1	SCAF18	LRAMOSA09363	63293	66602	LRAMOSA09363	6274	577	48267	No_or_no_constitutive_exon
GTCTTTTAAGCTGTAAAGGTACAATCTGTAACCAAGTGGGACAACGATAGGT	131685	132061	132111	132059	-1	SCAF18	LRAMOSA09391	130228	132369	LRAMOSA09391	6274	577	48267	No_or_no_constitutive_exon
TATGTTGAGACGTTGATTGTCCTTGAAATAAACTAATGTTGGGAAAATAGGA	147557	147605	147507	147559	1	SCAF18	LRAMOSA09397	146814	148315	LRAMOSA09397	6274	577	48267	No_or_no_constitutive_exon
GGCAGGCTTGTGTTGAGGGATAAAGGAGAAAAACTAAACATGGGAGATAGAT	204955	205073	204905	204957	1	SCAF18	LRAMOSA09416	201451	205916	LRAMOSA09416	6274	577	48267	No_or_no_constitutive_exon
TATCATCATTTCTGTTAGTATTTCTTGGCACTAAGGGGTTTCAAAAAAAGGG	218213	218629	218163	218215	1	SCAF18	LRAMOSA09421	216692	218818	LRAMOSA09421	6274	577	48267	No_or_no_constitutive_exon
AGTACATCAGAAAGACATGAAATGGGATGACTGATGGGATACAAAAAAAGGG	323623	323676	323573	323625	1	SCAF18	LRAMOSA09459	323050	325111	LRAMOSA09459	6274	577	48267	No_or_no_constitutive_exon
GTCATTATTGCCTTTTCAGATAGCTTGATCTAGTCTAATGGGTAAAATAGCT	402151	402351	402101	402153	1	SCAF18	LRAMOSA09479	401863	403514	LRAMOSA09479	6274	577	48267	No_or_no_constitutive_exon
TCTATCACTATGCAACCAGGTACAAGTAGACTAACGAGTAGGGTGTATAGAT	449024	449125	448974	449026	1	SCAF18	LRAMOSA09501	448804	449347	LRAMOSA09501	6274	577	48267	No_or_no_constitutive_exon
TAATTTATTATCAAGACTAGACCTACATGTGATCTAAACAAGGGATGTAGGT	465787	466029	466079	466027	-1	SCAF18	LRAMOSA09510	464066	466119	LRAMOSA09510	6274	577	48267	No_or_no_constitutive_exon
CACACACGTGTCGTTGTTCAAGTCGGATTGATATGGAGGGAAATTGATAGGC	495919	496177	495869	495921	1	SCAF18	LRAMOSA09522	495379	496574	LRAMOSA09522	6274	577	48267	No_or_no_constitutive_exon
GAATGAATGGATCAAGATGTTGGATGATGATCTAAACAAGGGCAACACAGGT	498025	498267	497975	498027	1	SCAF18	LRAMOSA09523	497484	498927	LRAMOSA09523	6274	577	48267	No_or_no_constitutive_exon
ATTTTGCTATATATAGAGGATGGGAATCAGCTCACGTTTTGTTGGGATAGGA	498328	498458	498278	498330	1	SCAF18	LRAMOSA09523	497484	498927	LRAMOSA09523	6274	577	48267	No_or_no_constitutive_exon
TATGATATAGGAGTGATTGATGGCAACTATACTCATTGGGAAACAAAAAGAC	532962	533123	533173	533121	-1	SCAF18	LRAMOSA09539	529606	534027	LRAMOSA09539	6274	577	48267	No_or_no_constitutive_exon
GTGAGTCAGAAATCAAATTGGGATAAGTGTTACTCATTGGGATGTAATAGAG	544846	544923	544796	544848	1	SCAF18	LRAMOSA09544	544177	545127	LRAMOSA09544	6274	577	48267	No_or_no_constitutive_exon
GTTACTTAATGTGTACTTGACATCCAAATACTAATATGCTGGGAACGAAGGG	27414	27672	27364	27416	1	SCAF19	LRAMOSA09560	26224	30511	LRAMOSA09560	6274	577	48267	No_or_no_constitutive_exon
AGTGTGCTTACAAGGTCAATAGCTATTATATATTTTAACCTGGGACACAGTA	63992	64185	64235	64183	-1	SCAF19	LRAMOSA09570	60156	64258	LRAMOSA09570	6274	577	48267	No_or_no_constitutive_exon
GATTGTTGGATTGGCTATGAAAGGATATGGATGCTAATGGGATATGATAGAC	125122	125388	125072	125124	1	SCAF19	LRAMOSA09599	124662	125700	LRAMOSA09599	6274	577	48267	No_or_no_constitutive_exon
CAAGGAGTTTTTATCAAGGGAGAAAAAAAAGGCTTATTAGGGGAATTTAGGA	204022	204082	203972	204024	1	SCAF19	LRAMOSA09627	203753	208244	LRAMOSA09627	6274	577	48267	No_or_no_constitutive_exon
AGGTTTTTCGTTTTTACTTGATGATACAATGGCTCATATGGGACCAAAAGTG	223919	224024	223869	223921	1	SCAF19	LRAMOSA09635	222078	225772	LRAMOSA09635	6274	577	48267	No_or_no_constitutive_exon
TTGATAGGCTTTGTTGATTCATTCTTGATACTCATTGGGAATGATGATAGCA	236752	236905	236955	236903	-1	SCAF19	LRAMOSA09638	234318	237602	LRAMOSA09638	6274	577	48267	No_or_no_constitutive_exon
TGGCGTTCGCGTGTGAAATCGCTCAATCCTCTTTTTTCTTTTGGGAATAGTC	274973	275115	274923	274975	1	SCAF19	LRAMOSA09654	273817	275805	LRAMOSA09654	6274	577	48267	No_or_no_constitutive_exon
TAAGCATGGTGTGCTTTCTTTTGGCTTTATGACTGATCTAGTATGGGTAGAA	278457	278531	278407	278459	1	SCAF19	LRAMOSA09656	278093	280045	LRAMOSA09656	6274	577	48267	No_or_no_constitutive_exon
CGGTAAGCAGTATCCAATCATCCTTGGATAGATAGTAATAAGGGTATTAGGG	342277	342750	342227	342279	1	SCAF19	LRAMOSA09675	342036	342853	LRAMOSA09675	6274	577	48267	No_or_no_constitutive_exon
GTCAATGAGTCAAGTATCCATCACATCATCTGACATAATGGGGAATATAGGG	365242	365836	365886	365834	-1	SCAF19	LRAMOSA09684	365242	366264	LRAMOSA09684	6274	577	48267	No_or_no_constitutive_exon
CCAATGCGAGGAAAAAGACGAGTCAAAGGTGCTAATGGGGACCAAAACAGGG	442770	442848	442720	442772	1	SCAF19	LRAMOSA09715	442554	444756	LRAMOSA09715	6274	577	48267	No_or_no_constitutive_exon
CAAGTAGGATGAAAGAATACAGTTGTCAATGGATCTAATATGGGATATAGTG	501203	501355	501405	501353	-1	SCAF19	LRAMOSA09736	499404	501774	LRAMOSA09736	6274	577	48267	No_or_no_constitutive_exon
GTAAGTATCATCAAGGGAATTCTTAGCAAAAGTGCTGATGGGTATGATAGAG	41589	41690	41740	41688	-1	SCAF20	LRAMOSA09765	41248	42225	LRAMOSA09765	6274	577	48267	No_or_no_constitutive_exon
TGTGGAAAGATCATCCTTTGTCTGGTAAGTTAACAAGAGGGAAAAAATAGGT	67274	68341	68391	68339	-1	SCAF20	LRAMOSA09781	67274	68789	LRAMOSA09781	6274	577	48267	No_or_no_constitutive_exon
TTCAAACAATGGTATTTACAAGTGAATGTATTCTTATTGGGATCAAAAAGGC	118670	118744	118794	118742	-1	SCAF20	LRAMOSA09799	118382	119376	LRAMOSA09799	6274	577	48267	No_or_no_constitutive_exon
GTGCATGGATATTGGGATATGATAAGCAAGAGATTGACATTGGGATATAGGG	144780	144928	144730	144782	1	SCAF20	LRAMOSA09813	144133	145821	LRAMOSA09813	6274	577	48267	No_or_no_constitutive_exon
CAAGTACCTTGTTGTTTATATGGCTGACCAAAGATGTGAGGGATGATTAGGG	151272	151478	151528	151476	-1	SCAF20	LRAMOSA09815	147826	152303	LRAMOSA09815	6274	577	48267	No_or_no_constitutive_exon
AGGTAAGAAACAATGACTATTGCAGCGCATCATGCCAAATTTGGGAATAGTT	223398	223697	223747	223695	-1	SCAF20	LRAMOSA09844	223398	224332	LRAMOSA09844	6274	577	48267	No_or_no_constitutive_exon
TTGGAGGATGATCACGTGTATTAATATATACTAAGAGAGAGGGAGTATAGAG	289332	289404	289282	289334	1	SCAF20	LRAMOSA09871	288290	289646	LRAMOSA09871	6274	577	48267	No_or_no_constitutive_exon
TATGATTTGCATTGAAAGTGATGATCTGATATGGCTGGTGGGCATGATAGTC	379131	379199	379249	379197	-1	SCAF20	LRAMOSA09907	377041	380103	LRAMOSA09907	6274	577	48267	No_or_no_constitutive_exon
AAGTGTTGATATGGCAATGGATTGCTGATGGATGCTGACATGGGGATTAGAT	411723	411843	411893	411841	-1	SCAF20	LRAMOSA09916	411603	413402	LRAMOSA09916	6274	577	48267	No_or_no_constitutive_exon
GAAGCTTCTTTCATTTTCAAAACAATGTGACTAATGATTCAATGGGATAGGA	81509	81771	81821	81769	-1	SCAF21	LRAMOSA09972	80508	82266	LRAMOSA09972	6274	577	48267	No_or_no_constitutive_exon
ACTTAGGCAAAAAGTGATGATGGTTTATTGATACTAAAGATGGGGTATAGAT	238518	238643	238468	238520	1	SCAF21	LRAMOSA10025	237302	239012	LRAMOSA10025	6274	577	48267	No_or_no_constitutive_exon
TTGTAAAAGGGATATCTGCATAGACACAGTCTTTAATGATGCATGGGTAGAT	296343	296474	296293	296345	1	SCAF21	LRAMOSA10045	295903	296474	LRAMOSA10045	6274	577	48267	No_or_no_constitutive_exon
TGGACATTCACATAAATGAACCAGTCATGCTAACCTATTGGGAATAATAGGT	297821	297938	297988	297936	-1	SCAF21	LRAMOSA10046	296680	299039	LRAMOSA10046	6274	577	48267	No_or_no_constitutive_exon
GGTAAATTTAGTCAAGTGATATAAAACCTACCTAACGAGTATGGGAATAGAA	314682	315445	315495	315443	-1	SCAF21	LRAMOSA10051	312654	316388	LRAMOSA10051	6274	577	48267	No_or_no_constitutive_exon
TACAAGTGAATGTATGGGAAGGACAAGACTAACGATAATTGGGAATATAGGG	330532	330705	330482	330534	1	SCAF21	LRAMOSA10055	329733	330705	LRAMOSA10055	6274	577	48267	No_or_no_constitutive_exon
TATGGATGACATGTGAATGTATAAATATGTACTGATTAGGGGATAATTAGGG	332022	332442	331972	332024	1	SCAF21	LRAMOSA10056	330962	332442	LRAMOSA10056	6274	577	48267	No_or_no_constitutive_exon
TATTTATGTAGTGCTTGATGCAGTTGCTAATTGGGATTGGGTGGATGCAGTG	371189	371488	371538	371486	-1	SCAF21	LRAMOSA10071	370527	376376	LRAMOSA10071	6274	577	48267	No_or_no_constitutive_exon
TCAACTATGACTATCATTACATGTATCTGACGTATCTTTGGGATATGTAGAT	397165	397660	397115	397167	1	SCAF21	LRAMOSA10075	396585	398739	LRAMOSA10075	6274	577	48267	No_or_no_constitutive_exon
GTTTTGGGTATTGTTGTTTATTTCAAGTTGACTGACAATAGGGATAATAGGA	27704	27875	27654	27706	1	SCAF22	LRAMOSA10091	26140	27875	LRAMOSA10091	6274	577	48267	No_or_no_constitutive_exon
TCCATATCATATGACGATAACACTGCTGACATGATGGTATGGGAACTTAGAC	49870	50016	50066	50014	-1	SCAF22	LRAMOSA10100	49870	51404	LRAMOSA10100	6274	577	48267	No_or_no_constitutive_exon
TGTTTACTTTCTTTCCTTATACAATCATGACTCATCATGGGAATATATAGGT	58562	58691	58512	58564	1	SCAF22	LRAMOSA10103	56293	58691	LRAMOSA10103	6274	577	48267	No_or_no_constitutive_exon
AGCAACAAAGACAATTGTTCTTTATATGATACTGACAATGGGATATGTAGAT	121364	121447	121314	121366	1	SCAF22	LRAMOSA10129	120975	121447	LRAMOSA10129	6274	577	48267	No_or_no_constitutive_exon
TGATAAAGTGCAATAGTAACTTGGTTGATTGACAATGATGGGAATGATAGCT	137286	137688	137738	137686	-1	SCAF22	LRAMOSA10135	137286	137982	LRAMOSA10135	6274	577	48267	No_or_no_constitutive_exon
CATATCATGAATGTACGTCCATGTGTGATTACTGATACAAGGGAATGTAGTA	144141	144260	144091	144143	1	SCAF22	LRAMOSA10139	143727	145466	LRAMOSA10139	6274	577	48267	No_or_no_constitutive_exon
AGTATATGGATGGCAAAGGTGGATCTATAAGCTGATATCTGGGGTAATAGAG	144424	144562	144374	144426	1	SCAF22	LRAMOSA10139	143727	145466	LRAMOSA10139	6274	577	48267	No_or_no_constitutive_exon
AGGAGAGTTATGGGGGTTGTATTATATACAAAAGACTAAAAGTGGGATAGCC	159170	159440	159490	159438	-1	SCAF22	LRAMOSA10146	157547	159757	LRAMOSA10146	6274	577	48267	No_or_no_constitutive_exon
TCAAAACTAAGTAGGATGGATAGTGATATTGACTCGATATGGGAACACAGAG	170062	170158	170208	170156	-1	SCAF22	LRAMOSA10150	167809	171289	LRAMOSA10150	6274	577	48267	No_or_no_constitutive_exon
TGGAACATCAAGCTGAAAGATAAAAGTCATGCTTAAATGGGTGGATATAGGG	176483	176726	176776	176724	-1	SCAF22	LRAMOSA10153	175681	177851	LRAMOSA10153	6274	577	48267	No_or_no_constitutive_exon
TCAGTGAGACATATATCAACAAGCTTACTCATCTGCAAAGGGGAAAATAGGT	211169	211492	211542	211490	-1	SCAF22	LRAMOSA10166	210188	212435	LRAMOSA10166	6274	577	48267	No_or_no_constitutive_exon
GAGTGATACAGAATGGAATGATGGGAGAGAAAACTCATGGGATAGTGTAGGT	233874	235618	233824	233876	1	SCAF22	LRAMOSA10175	233213	235618	LRAMOSA10175	6274	577	48267	No_or_no_constitutive_exon
AATATCAGCAGCGGGACATATATCTGACATTGGATGGGCTGGGTCAATAGAA	253251	253367	253201	253253	1	SCAF22	LRAMOSA10182	252614	253684	LRAMOSA10182	6274	577	48267	No_or_no_constitutive_exon
ATGCTTTATGGTATATACGATATGAATACTAACATGGGATGTAAATATAGCA	278768	278900	278718	278770	1	SCAF22	LRAMOSA10191	278519	279695	LRAMOSA10191	6274	577	48267	No_or_no_constitutive_exon
AGGAGGAGCATGATGGATAATGAAATTCATGTCTCGATTGGGATCAACAGAG	301539	301973	302023	301971	-1	SCAF22	LRAMOSA10202	301539	302657	LRAMOSA10202	6274	577	48267	No_or_no_constitutive_exon
AGTAAATACATAGATGCTAAATATGATGTTATTAATATGGGATGATATAGAT	310028	310199	310249	310197	-1	SCAF22	LRAMOSA10205	309308	311640	LRAMOSA10205	6274	577	48267	No_or_no_constitutive_exon
AAGTAGTTGACTTGTAATTGTCACACGTAGTATTGACCATGGGCGAATAGTG	354733	354818	354683	354735	1	SCAF22	LRAMOSA10224	354239	355340	LRAMOSA10224	6274	577	48267	No_or_no_constitutive_exon
AGTACAAAAATTTACTATCAACGAGATCGTTTGACAGGGAAATGAATTAGGC	356988	357057	356938	356990	1	SCAF22	LRAMOSA10226	356627	358629	LRAMOSA10226	6274	577	48267	No_or_no_constitutive_exon
AAGGAAGAAAGATGATGAGGACTCATTGTATTAAGGGGAAAAACATGTAGAC	273180	273574	273624	273572	-1	SCAF23	LRAMOSA10350	272493	274312	LRAMOSA10350	6274	577	48267	No_or_no_constitutive_exon
CATTTTGGATTGATCATTCATGTTGTCATTCTTTACATGTGGGAGAATAGCT	284803	284899	284753	284805	1	SCAF23	LRAMOSA10352	284208	285949	LRAMOSA10352	6274	577	48267	No_or_no_constitutive_exon
TGTCAAACTTGATATCTCTTATTGCAGTTTGTTTACCATGGGAAGAATAGCA	314781	315320	314731	314783	1	SCAF23	LRAMOSA10361	314377	315320	LRAMOSA10361	6274	577	48267	No_or_no_constitutive_exon
ATATCGAATGACACATGCCATTGTTTACTGATATGAATGATGGGAATTAGAT	342832	343029	342782	342834	1	SCAF23	LRAMOSA10371	342446	343999	LRAMOSA10371	6274	577	48267	No_or_no_constitutive_exon
AAAGTATACTTGGGAAAAGGAGAAAAGCTATGCTTATTGGGATATGATAGCT	71916	72063	71866	71918	1	SCAF24	LRAMOSA10420	70425	75006	LRAMOSA10420	6274	577	48267	No_or_no_constitutive_exon
TGGCATTGGCTGTTACAAGTTTATTGTTGTTGTTAATCAACTGGGGATAGGC	77271	77447	77221	77273	1	SCAF24	LRAMOSA10422	76403	79472	LRAMOSA10422	6274	577	48267	No_or_no_constitutive_exon
TCATTGTCTTACTAACGCAAACTGTCGTATGATTTCTTTTGGGGCTGTAGAT	87379	88401	87329	87381	1	SCAF24	LRAMOSA10426	87029	88792	LRAMOSA10426	6274	577	48267	No_or_no_constitutive_exon
ACAATGAAAGATGACATCAAAGCGATAGAATAACTCATAGGGAACTATAGGA	124039	124966	123989	124041	1	SCAF24	LRAMOSA10443	122290	127364	LRAMOSA10443	6274	577	48267	No_or_no_constitutive_exon
TCAGGAAAAGGTGATATTTTGGATAAGGATGACTGATAAGGGAGCTGTAGTT	243592	245056	245106	245054	-1	SCAF24	LRAMOSA10491	243592	245599	LRAMOSA10491	6274	577	48267	No_or_no_constitutive_exon
ACTTATATATTGATGGATCATAATGTGTAATCAAGCTAACGGGGTACAAGTT	301506	301589	301639	301587	-1	SCAF24	LRAMOSA10514	300242	303705	LRAMOSA10514	6274	577	48267	No_or_no_constitutive_exon
GTGTTCTTTGGAAGGATGCTATATGAGATACTGATATTGGATGGGGATAGGA	17460	17572	17622	17570	-1	SCAF25	LRAMOSA10536	15023	17873	LRAMOSA10536	6274	577	48267	No_or_no_constitutive_exon
TTGCATAGTATGATGTTGGCAACATTATACTGAAATTGGATGGGAGATAGGA	104649	104798	104599	104651	1	SCAF25	LRAMOSA10569	103559	106530	LRAMOSA10569	6274	577	48267	No_or_no_constitutive_exon
AAAAGGGGTTACAAGTGACTGATTTATGAAAATGGTGGCTGGGTGATTAGGT	115356	116021	116071	116019	-1	SCAF25	LRAMOSA10575	115356	116516	LRAMOSA10575	6274	577	48267	No_or_no_constitutive_exon
TTCAGGGATAAGGCATGTATTACATACTCAATGAATGATGGGATTGGTAGCT	160553	160649	160699	160647	-1	SCAF25	LRAMOSA10596	159516	162408	LRAMOSA10596	6274	577	48267	No_or_no_constitutive_exon
CCTTATATGGTGATTGACCACATTTGACTCATGTGAATGGGGGGGTGTAGGC	191519	191761	191811	191759	-1	SCAF25	LRAMOSA10610	190337	191907	LRAMOSA10610	6274	577	48267	No_or_no_constitutive_exon
GAGCATCTCTTAAAGGAGACAAAGGGATGATACTTATTGGGAGACAATAGAT	226929	227301	226879	226931	1	SCAF25	LRAMOSA10623	226287	227998	LRAMOSA10623	6274	577	48267	No_or_no_constitutive_exon
AGTTAAGGATGAATAGCATTCTTCTATACATCTAACACATGATGGGATAGGA	236524	237029	236474	236526	1	SCAF25	LRAMOSA10627	234843	237323	LRAMOSA10627	6274	577	48267	No_or_no_constitutive_exon
AATTGGACTTGTAATCATGACATTGAATGATAATTAACATGGAAGGGTAGGC	241881	242054	241831	241883	1	SCAF25	LRAMOSA10630	241189	242054	LRAMOSA10630	6274	577	48267	No_or_no_constitutive_exon
ACTCTCTTTTCTTTATTGTCGTGTGTTATTCACTGACGATGGGATAATAGCT	28068	28154	28204	28152	-1	SCAF26	LRAMOSA10667	26777	28352	LRAMOSA10667	6274	577	48267	No_or_no_constitutive_exon
GGTACGTGATAGTGCTCTTTATTGGATTAGAGATCTAACAGGGTGAATAGCT	93446	93576	93626	93574	-1	SCAF26	LRAMOSA10694	92313	93885	LRAMOSA10694	6274	577	48267	No_or_no_constitutive_exon
TATAAAAAGGGATGGTATCCAAAGATGTGTATGATTCATTATGGGATTAGAA	108419	108492	108542	108490	-1	SCAF26	LRAMOSA10699	99829	108961	LRAMOSA10699	6274	577	48267	No_or_no_constitutive_exon
TGGTTGGGACATCAGCATCACATTCGCGAGATGATACAGGGATCAAATAGTA	106990	107051	107101	107049	-1	SCAF26	LRAMOSA10699	99829	108961	LRAMOSA10699	6274	577	48267	No_or_no_constitutive_exon
TAGAAAAGAGGATTAGATGGTATTGATACTAAATGATGGGAATAATACAGCA	238156	238524	238574	238522	-1	SCAF26	LRAMOSA10746	236563	238955	LRAMOSA10746	6274	577	48267	No_or_no_constitutive_exon
TGGAAGCAAAAGGAAGGATCAATCAATGAAGCTCATTTTGGGAATCATAGCA	241632	241773	241823	241771	-1	SCAF26	LRAMOSA10749	241491	242617	LRAMOSA10749	6274	577	48267	No_or_no_constitutive_exon
GTTAGGATAATATAAAGGAACGAGGAGGAATATTGATATGGGTGGAATAGAT	47900	48016	47850	47902	1	SCAF27	LRAMOSA10797	47238	48925	LRAMOSA10797	6274	577	48267	No_or_no_constitutive_exon
TGAAAAGATGAAAGTGTGATTGAATGTAGCTAATGTGTATGGGATGACAGGT	52081	52146	52196	52144	-1	SCAF27	LRAMOSA10799	51695	52642	LRAMOSA10799	6274	577	48267	No_or_no_constitutive_exon
GGTATTTATATGGATACAACATATAGGATACATGATTTATACATGGGTAGAT	102062	102203	102012	102064	1	SCAF27	LRAMOSA10817	100907	103663	LRAMOSA10817	6274	577	48267	No_or_no_constitutive_exon
TGATGAAAAAAAAGGGGGAAATTCATTGTACTAAATGGATGGGAATTTAGGA	125114	125844	125064	125116	1	SCAF27	LRAMOSA10823	123825	125844	LRAMOSA10823	6274	577	48267	No_or_no_constitutive_exon
TGTATATTGTCTATTTATCACCGCCTATTGGATTGACATGGGTTGAATAGAA	172363	172478	172313	172365	1	SCAF27	LRAMOSA10847	172137	173996	LRAMOSA10847	6274	577	48267	No_or_no_constitutive_exon
TTAAAGACGTGTTGATTTGAATATGGATGCACTAACGCAAAAGGGTCTAGAT	212012	212144	211962	212014	1	SCAF27	LRAMOSA10865	211712	213959	LRAMOSA10865	6274	577	48267	No_or_no_constitutive_exon
AAAAAGATTGTATACATTCATTAAGAACCCTATGCTAATTAGATGGGTAGAG	14561	15358	14511	14563	1	SCAF28	LRAMOSA10874	12525	15358	LRAMOSA10874	6274	577	48267	No_or_no_constitutive_exon
CCCAAACGAAATATGCATCCAGGGACTCACATGAAGGGATGTAAAAATAGGG	77145	77510	77560	77508	-1	SCAF28	LRAMOSA10894	76196	78268	LRAMOSA10894	6274	577	48267	No_or_no_constitutive_exon
GTTGATCAAGGATACAAGGGATTATGATGTACTGATGTGATGGGATGTAGTT	106176	106571	106621	106569	-1	SCAF28	LRAMOSA10905	106176	107967	LRAMOSA10905	6274	577	48267	No_or_no_constitutive_exon
TAAGTATTATTGGATGTTGAATCGTGACAAAATGTTTATTGGGTATATAGGA	232578	232788	232528	232580	1	SCAF28	LRAMOSA10943	226125	234129	LRAMOSA10943	6274	577	48267	No_or_no_constitutive_exon
ATCATTCACATCATCGAGAATATGAAAACGTTGACAAAGGGTGGATATAGTT	37384	37629	37679	37627	-1	SCAF29	LRAMOSA10954	35308	38562	LRAMOSA10954	6274	577	48267	No_or_no_constitutive_exon
TCTATATGTCACTAGTGTTTTGGATTTGATATACTGATAGGGGTATGTAGAT	53539	53759	53809	53757	-1	SCAF29	LRAMOSA10962	53539	54872	LRAMOSA10962	6274	577	48267	No_or_no_constitutive_exon
AGTGTACATGTACCAAGAAAGAGATCAAGTCAAGCCAACAAGGGATATAGGA	131099	131257	131049	131101	1	SCAF29	LRAMOSA10990	130925	131684	LRAMOSA10990	6274	577	48267	No_or_no_constitutive_exon
GACTTTACCTTCACATGATGAAGAGGACACTAATCAATGGGAATGACTAGAA	33231	33310	33360	33308	-1	SCAF30	LRAMOSA11025	32630	34673	LRAMOSA11025	6274	577	48267	No_or_no_constitutive_exon
AAGGAGAGAGAAAAGTGTGGCATGACAAGTGGATTGACTGGGGCGTATAGAA	57615	58122	57565	57617	1	SCAF30	LRAMOSA11034	56875	58122	LRAMOSA11034	6274	577	48267	No_or_no_constitutive_exon
CTTTTCTTGGATGATGCTATTCTAGTCACGATACTGATCCATGGGCATAGGT	85318	85413	85268	85320	1	SCAF30	LRAMOSA11044	84545	86582	LRAMOSA11044	6274	577	48267	No_or_no_constitutive_exon
CTCATACCATGTTTATCCACACAGTAAAAGCTGATACGTGGGATGAATAGGG	125556	125634	125506	125558	1	SCAF30	LRAMOSA11059	125133	128579	LRAMOSA11059	6274	577	48267	No_or_no_constitutive_exon
AAGACCAAATGAATAGAATGACAACATTGACTCATCATCCATGGGGATAGCA	129100	129199	129050	129102	1	SCAF30	LRAMOSA11060	128853	129596	LRAMOSA11060	6274	577	48267	No_or_no_constitutive_exon
CAAGTAAGTGGACAGGTGATCAAGTTGTCATGGAAACTAAAGGGTAATAGAC	105020	105083	104970	105022	1	SCAF33	LRAMOSA11172	104093	105214	LRAMOSA11172	6274	577	48267	No_or_no_constitutive_exon
ATTTGAATGCATTTTGAAGAGGAACCAGCATGGATTGATAGGGAAGAAAGTT	24557	24691	24741	24689	-1	SCAF34	LRAMOSA11199	23818	25716	LRAMOSA11199	6274	577	48267	No_or_no_constitutive_exon
CTGTGTACACGTATAACTTACTTGTATAGGACTAACGCAACAAGGGATAGCT	73380	73818	73330	73382	1	SCAF34	LRAMOSA11222	73146	73818	LRAMOSA11222	6274	577	48267	No_or_no_constitutive_exon
ACACATATCCCAAGCAATGATGTTGGAAAGGATCTAATGATGGGAAATAGGT	126002	126059	125952	126004	1	SCAF34	LRAMOSA11244	125604	127634	LRAMOSA11244	6274	577	48267	No_or_no_constitutive_exon
GTAAGATGGAATGTATGTTTAAAGGTCGACTGACACTAAGGGAACAATAGGA	56857	56959	56807	56859	1	SCAF35	LRAMOSA11274	56515	57882	LRAMOSA11274	6274	577	48267	No_or_no_constitutive_exon
AGTAAGTGTCAAGGATGATTACAGTGAAAAGTACTCATATAAGGGAATAGGT	76364	76420	76314	76366	1	SCAF35	LRAMOSA11283	74766	79022	LRAMOSA11283	6274	577	48267	No_or_no_constitutive_exon
TCGCCTGGTATAAGCAATCAACCCAATTGGCTCACTACTCGGGTATATAGCT	78495	78546	78596	78544	-1	SCAF36	LRAMOSA11325	77773	79343	LRAMOSA11325	6274	577	48267	No_or_no_constitutive_exon
ACACATTCAAGCATACCACATCCAGACTTTAACCGTGGGAAACTAAATAGGT	85486	85615	85436	85488	1	SCAF36	LRAMOSA11327	83561	85986	LRAMOSA11327	6274	577	48267	No_or_no_constitutive_exon
TCTTGTCAATATGGTATGGTTTGACGGGTTTGAAATGTGGTGGGAATTAGGC	102811	103300	102761	102813	1	SCAF36	LRAMOSA11334	101060	103300	LRAMOSA11334	6274	577	48267	No_or_no_constitutive_exon
AATGTTTTCAGGGGGAAAAAGCATGGATATAACAAAGGGATGGATGGTAGAT	5524	5712	5474	5526	1	SCAF37	LRAMOSA11349	4937	7365	LRAMOSA11349	6274	577	48267	No_or_no_constitutive_exon
ATATTTACATCATGCAATCACAAGGAGATTGATCATAATGGGTTGAATAGGT	5771	5863	5721	5773	1	SCAF37	LRAMOSA11349	4937	7365	LRAMOSA11349	6274	577	48267	No_or_no_constitutive_exon
GTAAGTGACATGCATGTTGTCATGTAAGGTGATTACTCATCATAGGGTAGAT	23532	24838	23482	23534	1	SCAF38	LRAMOSA11390	23073	24926	LRAMOSA11390	6274	577	48267	No_or_no_constitutive_exon
CAAGACATGCAGACATTCACAAGCGAACTGACAACTGAAGGGGGATATAGGA	80018	80080	79968	80020	1	SCAF38	LRAMOSA11408	79684	80892	LRAMOSA11408	6274	577	48267	No_or_no_constitutive_exon
CTTTCATGGTTGTCTATCATTCTTTATTGACATCTTTATGCATGGGATAGTC	11732	11742	11792	11740	-1	SCAF43	LRAMOSA11463	11287	12118	LRAMOSA11463	6274	577	48267	No_or_no_constitutive_exon
TATGTACTTAAGATGACTAAGCTGATGATGTTCTCATTCTGGGTATATAGGT	14825	15074	14775	14827	1	SCAF43	LRAMOSA11465	13472	15655	LRAMOSA11465	6274	577	48267	No_or_no_constitutive_exon
GACTCATGGACTGCATGGGACTTACTTATGACTTCCATTGGGAACGTTAGCT	2689	2842	2639	2691	1	SCAF44	LRAMOSA11469	2579	4314	LRAMOSA11469	6274	577	48267	No_or_no_constitutive_exon
TACATCGAGTTGGATCAAGGACAAAGGATATATACTTGGGGAGAAAATAGTG	6626	6674	6576	6628	1	SCAF44	LRAMOSA11471	6487	7884	LRAMOSA11471	6274	577	48267	No_or_no_constitutive_exon
