# Supplementary material for: Widespread Separation of the Polypyrimidine Tract From 3′ AG by G Tracts in Association With Alternative Exons in Metazoa and Plants
Source: Front Genet. 2019 Jan 14;9:741. doi: 10.3389/fgene.2018.00741 (PMC6339879; doi:10.3389/fgene.2018.00741)
Supplement: DATA FILE S1 — Sequences of REPAG 3′ SS from each species of fungi. [file Data_Sheet_1.zip › Supplementary data 1/Fungi_Release38_trichoderma_virens.txt]

REPA_GGG_Sequence	Exon_Start	Exon_End	Pos_-50	Pos_+2	Strand	Chromosome	GeneID	Gene_Start	Gene_End	Gene_Name	Number_of_REPAs	Number_of_REPAs_has_GGG	Number_of_Intron(Intra_genic_Region)	Upstream_Constitutive_Exon
TCCGAATGGTGGAACTAATAGTTAAGAATAGAGAAATACAGATGGGTCAGTT	11841	12144	11791	11843	1	6	TRIVIDRAFT_150386	10795	14847	None	4489	476	23606	No_or_no_constitutive_exon
TTTTTTTCAGATTGTTTGGTGGGGATTGCTTCTTCCCTGAATGGAGGGAGGA	68635	68763	68585	68637	1	6	TRIVIDRAFT_191008	68199	69644	None	4489	476	23606	No_or_no_constitutive_exon
GAAACATGACATCCCGTGGTTCTCTCTACAGCGGCTGACTTGAGGGGTAGCT	228264	228338	228214	228266	1	6	TRIVIDRAFT_71550	228001	231206	None	4489	476	23606	No_or_no_constitutive_exon
TAACAGAACGGCTGAATTGAAACGAGCTGACAATGGATTCCATGGGGAAGTC	297550	297631	297500	297552	1	6	TRIVIDRAFT_84212	296358	298934	None	4489	476	23606	No_or_no_constitutive_exon
AACCCCTGGCGCTCTTGAAGATGGGTCAGATTGCTAACTTGGGAATGTAGCC	444980	444996	445046	444994	-1	6	TRIVIDRAFT_27515	444531	445099	None	4489	476	23606	No_or_no_constitutive_exon
CACTCTCCCATCACGCAGATCCTTCTTTTGTTGCTAACACGGGATGGAAGTC	461091	461149	461199	461147	-1	6	TRIVIDRAFT_119461	461091	461731	None	4489	476	23606	No_or_no_constitutive_exon
CCTATCTAATGATTGAGTGAGATGAATCGAGTGCTGATGCGTTGGGATAGAC	492188	492313	492138	492190	1	6	TRIVIDRAFT_110616	491603	492313	None	4489	476	23606	No_or_no_constitutive_exon
ATAGCCATTCAAACTGGGGTTCGACACTAACGGGTGAGAGCGGGAGACAGTC	604001	604732	604782	604730	-1	6	TRIVIDRAFT_84151	604001	605034	None	4489	476	23606	No_or_no_constitutive_exon
AATTCAAGGTTAACTCACTAGCTCAATCACTTACTAAATGGGCAAACTAGAT	629188	629782	629832	629780	-1	6	TRIVIDRAFT_28934	628144	630229	None	4489	476	23606	No_or_no_constitutive_exon
GGCTACATTTTTTTGCCATCAAGGTGGTTCTAACGCTATGGGGTATATAGAC	762669	762880	762930	762878	-1	6	TRIVIDRAFT_221632	762669	765172	None	4489	476	23606	No_or_no_constitutive_exon
CCTGATAGGCTGGGCCGATTCTAGAGCTTGCTTACAAGTATGGGTGATAGGC	831464	831628	831414	831466	1	6	TRIVIDRAFT_84105	830439	833717	None	4489	476	23606	No_or_no_constitutive_exon
ATTGTCCATAGAACACCCTCCCGAGCCTGATTTATGCTAATAGTGGGAAGTG	958514	958822	958464	958516	1	6	TRIVIDRAFT_221683	958286	958822	None	4489	476	23606	No_or_no_constitutive_exon
ACGTTGCGCGGGACTACCTCCACACGTGTTATGCTTCGTGATTGGGACAGTG	1021873	1022578	1022628	1022576	-1	6	TRIVIDRAFT_60714	1021873	1023100	None	4489	476	23606	No_or_no_constitutive_exon
AGGTAGTAACTAGTAGGTGCTAAGAGATTGGCAGCTGACCGCTAGGGTAGGG	1138089	1138225	1138039	1138091	1	6	TRIVIDRAFT_60682	1137146	1138225	None	4489	476	23606	No_or_no_constitutive_exon
ATTTGCTCCGTATTTGATTTGGCCTGCACACTTTCAACGGGGCGATGCAGCA	1398141	1398405	1398455	1398403	-1	6	TRIVIDRAFT_60609	1398141	1399030	None	4489	476	23606	No_or_no_constitutive_exon
ATCTTCCATCTTGTTGCCAGTGATGCTGATATTTCCACTGGGAAACTTAGAT	1515349	1515561	1515299	1515351	1	6	TRIVIDRAFT_191312	1514178	1516107	None	4489	476	23606	No_or_no_constitutive_exon
AGAATGATTTACCGAACACGAAGGTAGGGCTAATAATATTGCGTGGGCAGCG	1566502	1566634	1566452	1566504	1	6	TRIVIDRAFT_27940	1565729	1567298	None	4489	476	23606	No_or_no_constitutive_exon
TGCCTTTGGGCAAAGTGGCCGAGCTCGAAGCTAAACTCGGGGGCGCACAGCA	1610272	1610583	1610222	1610274	1	6	TRIVIDRAFT_71263	1610076	1613393	None	4489	476	23606	No_or_no_constitutive_exon
AGAGAGAGTCTGGAGATTTAACAAAGTTCCGTCCTTTGTGGGAAATATAGCC	1738970	1739653	1738920	1738972	1	6	TRIVIDRAFT_60529	1738206	1739653	None	4489	476	23606	No_or_no_constitutive_exon
TAAAGACCCAAATCCATATTTAGCCATCGTCCCCTAACAGGGTGAAACAGGA	1859334	1859496	1859546	1859494	-1	6	TRIVIDRAFT_170216	1858103	1859857	None	4489	476	23606	No_or_no_constitutive_exon
GCCGACTAGATGTGAGGGTCAAATATTAACATGACTTTGGGAAAATGCAGTA	1858103	1858173	1858223	1858171	-1	6	TRIVIDRAFT_170216	1858103	1859857	None	4489	476	23606	No_or_no_constitutive_exon
ATGTTTTACGTATGGAAATGTGCCCAAGAAGTGTACTAACAAGGGCATAGAT	1893624	1893846	1893896	1893844	-1	6	TRIVIDRAFT_191377	1893624	1899984	None	4489	476	23606	No_or_no_constitutive_exon
TTATTATTATAATGATAATAATGATAATAATGATGATGATGGGAAAATAGAA	2073043	2073067	2072993	2073045	1	6	TRIVIDRAFT_201010	2072222	2073067	None	4489	476	23606	No_or_no_constitutive_exon
TATAATAAATGTCCAAAAGATGATCTCTAAATTGCTAATGCGGGCGGTAGGT	2109012	2109361	2108962	2109014	1	6	TRIVIDRAFT_150697	2108264	2109604	None	4489	476	23606	No_or_no_constitutive_exon
TCACCATCCCCGGCATCATGGCAAACCAAAGCATAGAAGACCAGGGCAAGAT	2118964	2120716	2118914	2118966	1	6	TRIVIDRAFT_191426	2117332	2120716	None	4489	476	23606	No_or_no_constitutive_exon
CTTTGCTCCTTTCTTTGATTTGTTTTAGAAGGCTGCTGACTGGGCATAAGTG	2296471	2296765	2296421	2296473	1	6	TRIVIDRAFT_29725	2295806	2296765	None	4489	476	23606	No_or_no_constitutive_exon
CATGTCCCTACAAGATGGCTAACAGGCACAATTGCCAAGGGGGCAGCAAGAG	2424000	2424132	2423950	2424002	1	6	TRIVIDRAFT_222091	2423625	2425395	None	4489	476	23606	No_or_no_constitutive_exon
ATCGGCCGTTTTTTTTTTTTTTGTGGTGCTGGCATCTCACACGGGAACAGAT	2449044	2449147	2448994	2449046	1	6	TRIVIDRAFT_201114	2448957	2450094	None	4489	476	23606	No_or_no_constitutive_exon
CTTCCTTGACTTACTTTTCTTTGCGGTGCTGGCATCTCACACGGGAACAGAT	2449204	2449457	2449154	2449206	1	6	TRIVIDRAFT_201114	2448957	2450094	None	4489	476	23606	No_or_no_constitutive_exon
TCTTGGTCATTGAAGTTTGCTACAACCCTAATCCTAACCTTGGGATGCAGGC	2519593	2520034	2519543	2519595	1	6	TRIVIDRAFT_53897	2517462	2520163	None	4489	476	23606	No_or_no_constitutive_exon
AAAAGTGGCAGCCTGATTCCGACTCATGCGTGTGTTTCTGGGAATCCAAGGT	2567852	2568545	2567802	2567854	1	6	TRIVIDRAFT_201148	2567614	2568545	None	4489	476	23606	No_or_no_constitutive_exon
AAGATCTGCGCAAGCAGTCGACCATGGAACGTCTTTAGGGACGAGTACAGCA	2625741	2626444	2626494	2626442	-1	6	TRIVIDRAFT_149971	2625741	2627726	None	4489	476	23606	No_or_no_constitutive_exon
GTCTTTGCCAGAGAGACAGCCCCCAGGCCTGCAAAGCGACAAGGGTAAAGCG	2665507	2666391	2666441	2666389	-1	6	TRIVIDRAFT_132648	2665507	2668917	None	4489	476	23606	No_or_no_constitutive_exon
CTTGGCAATGCAAAATAAACAGAGGCGATTGCTAACAAATGGGTGGAAAGCT	2801674	2802165	2801624	2801676	1	6	TRIVIDRAFT_222214	2800645	2802165	None	4489	476	23606	No_or_no_constitutive_exon
CTTGACACTTTATCGAAAATTTCCACTTGCTGATTGGTTGGGCGGGGCAGAT	2841475	2841649	2841699	2841647	-1	6	TRIVIDRAFT_132703	2840936	2844190	None	4489	476	23606	No_or_no_constitutive_exon
AATGAGTATACATGGTCGTTTACTAAATCATATGATTGGGGGGAGAATAGGC	3080389	3082409	3080339	3080391	1	6	TRIVIDRAFT_201309	3080206	3082884	None	4489	476	23606	No_or_no_constitutive_exon
GAGATACTGTGAGAATCCAAGTGAAAGTAAAGACTACTTACAGGGTATAGAT	3132466	3133138	3133188	3133136	-1	6	TRIVIDRAFT_60120	3132225	3133276	None	4489	476	23606	No_or_no_constitutive_exon
TTTCTTCGAGCATTATCGCAGTTGAAACTGGGACTTACGGGAACGTGTAGAT	3180123	3180606	3180073	3180125	1	6	TRIVIDRAFT_222335	3179945	3180681	None	4489	476	23606	No_or_no_constitutive_exon
ACAAAATGCAGATTCTTGGAGCAGGGATGATTATCATAGGGAAAACACAGTT	3261815	3261825	3261765	3261817	1	6	TRIVIDRAFT_191664	3261110	3263385	None	4489	476	23606	No_or_no_constitutive_exon
CCAATCAGTGGAACACGAAAGTCAAAGTCATAGGTGGGAAAGACGCCGAGTA	3307206	3308496	3308546	3308494	-1	6	TRIVIDRAFT_149874	3307206	3309097	None	4489	476	23606	No_or_no_constitutive_exon
CACGGCTTCTGTGGCTATACCGAGGAGTTTTGCAAGGGCAATGAAGTCAGGA	3371278	3372561	3372611	3372559	-1	6	TRIVIDRAFT_191688	3369361	3372959	TVC2	4489	476	23606	No_or_no_constitutive_exon
AAAGGCCCCAATATGCATTTTCCACGCAAACATCGCTAATCCGGGGAAAGTC	3400124	3400151	3400074	3400126	1	6	TRIVIDRAFT_22394	3398155	3406494	None	4489	476	23606	No_or_no_constitutive_exon
CATTCGACATTATGATTCCCTAATAAGTGCAGTAATTGACTCTAGGGAAGAA	3410397	3410854	3410904	3410852	-1	6	TRIVIDRAFT_28459	3410397	3411505	None	4489	476	23606	No_or_no_constitutive_exon
AAGGTGATTTTGGTTCCCCTTGAAAGATTTGCTGACCCGGCGGGGACTAGAT	3412145	3412617	3412095	3412147	1	6	TRIVIDRAFT_150057	3411948	3414595	None	4489	476	23606	No_or_no_constitutive_exon
TGTATGCGCATCCCAGTCCACTAACCAGCAATCACATGGGAAAACAACAGGT	33363	33673	33313	33365	1	5	TRIVIDRAFT_36828	32886	33673	None	4489	476	23606	No_or_no_constitutive_exon
TCGATATGCAATACCCCCTTTTGAGCTTTCTAAACTAATGATGGGTGTAGCC	55553	55990	55503	55555	1	5	TRIVIDRAFT_212444	54583	55990	None	4489	476	23606	No_or_no_constitutive_exon
AAAAAGAACAAAGACGGCAGACTCGGAATGCTGTGCTAACACGGGGACAGAG	68747	68827	68697	68749	1	5	TRIVIDRAFT_111161	68436	70570	None	4489	476	23606	No_or_no_constitutive_exon
TTGTTTACTCAAAAGGATACTTGGCTAACTGGAGGTTGATGGCTGGGCAGTA	94989	95130	95180	95128	-1	5	TRIVIDRAFT_220521	94789	96162	None	4489	476	23606	No_or_no_constitutive_exon
TATCGAGTAATCACTTGCAGATCTAGTGCGGTTTCTAATCCAGGGGGCAGAC	122956	123215	123265	123213	-1	5	TRIVIDRAFT_147266	121246	125678	None	4489	476	23606	No_or_no_constitutive_exon
TAGGAGGCTGGTCAGGCTGCTGGACTACTGACTGTTGATGAGGGAAACAGAT	126826	127823	127873	127821	-1	5	TRIVIDRAFT_36914	126826	128135	None	4489	476	23606	No_or_no_constitutive_exon
CAATACCAATTAGTATTAAAGGCAAGTCTTGAGCTAACGGGGAGAAATAGCG	287477	288313	288363	288311	-1	5	TRIVIDRAFT_36446	287477	289402	None	4489	476	23606	No_or_no_constitutive_exon
GAAAAAAAAAAAAGCTTGAATAGGAATCTGATGGAAGCTGACGGGAATAGTA	382814	383099	382764	382816	1	5	TRIVIDRAFT_133172	382703	385168	None	4489	476	23606	No_or_no_constitutive_exon
TCATGACTAATCTTGAGGAGTTTCGTCAAAATTAATTGCGTATCAGGGAGCG	384796	384857	384746	384798	1	5	TRIVIDRAFT_133172	382703	385168	None	4489	476	23606	No_or_no_constitutive_exon
ATGTATTATGCTGCTCTCTAAATGGAATAGTTGTACTGAGATCGGGGCAGTA	389329	389632	389279	389331	1	5	TRIVIDRAFT_82450	389025	391226	None	4489	476	23606	No_or_no_constitutive_exon
CGGTAACTTAGTAGATATTGTATAAGGAAAACACTGACTTGGGGGATCAGTA	559658	560279	559608	559660	1	5	TRIVIDRAFT_13472	558951	560704	None	4489	476	23606	No_or_no_constitutive_exon
AGTGAGCTTGTTTGGTTCAACTGTATACAGGAACTAACGTGGGAGGGCAGCT	636892	636973	637023	636971	-1	5	TRIVIDRAFT_190418	636050	640803	None	4489	476	23606	No_or_no_constitutive_exon
GCCACTATCACCAGAGGTATAAGCATGTATGGAGTACGGAGCACGGGCAGGT	665063	665473	665013	665065	1	5	TRIVIDRAFT_64126	664410	665473	None	4489	476	23606	No_or_no_constitutive_exon
CTGGCGAAATCCCAGTAAGTTAAATTCCTTTGCTCAAAGGGTATGTAAAGCT	701889	702581	701839	701891	1	5	TRIVIDRAFT_56023	700875	702581	None	4489	476	23606	No_or_no_constitutive_exon
TGTCCCTACTTTACATAGGTCGAGTCGGGCTATATCTAACAGGGAAGCAGAC	848720	849268	849318	849266	-1	5	TRIVIDRAFT_220749	848720	849970	None	4489	476	23606	No_or_no_constitutive_exon
TCCTGACAACTTCTCTGTTTGCTTGGTTGCAACTGCTAACTGGGAGCCAGAA	950272	950531	950222	950274	1	5	TRIVIDRAFT_199888	949442	950978	None	4489	476	23606	No_or_no_constitutive_exon
TCGTCTCTGTGTAAGAAGAATTAGAAGCTAATGGTGGATCTATGGGAAAGAT	992181	992315	992365	992313	-1	5	TRIVIDRAFT_74014	991396	992769	None	4489	476	23606	No_or_no_constitutive_exon
AACGGACGGGTTAGAACTGGAGAGGCGCTAGATTTGCTAACGCAGGGCAGAT	1074903	1075184	1075234	1075182	-1	5	TRIVIDRAFT_36778	1073969	1076702	None	4489	476	23606	No_or_no_constitutive_exon
TTTGTTAAGGATGTAAGAATACATGCTGATCGGATGGGGGGAGATGACAGGT	1091580	1093155	1093205	1093153	-1	5	TRIVIDRAFT_178999	1091580	1093443	None	4489	476	23606	No_or_no_constitutive_exon
AACTGCACACATATATTGAGGAAAGAAGAGAATGCTAATGAAACGGGTAGTT	1141098	1141399	1141449	1141397	-1	5	TRIVIDRAFT_55928	1140568	1143048	None	4489	476	23606	No_or_no_constitutive_exon
AAACCGGAGCCAGAGCATGCTGCTAGCCAGAACAATGAGGGCAAGCAAAGCA	1149444	1150608	1150658	1150606	-1	5	TRIVIDRAFT_112062	1147486	1150913	None	4489	476	23606	No_or_no_constitutive_exon
CCATGAGAGCGCCATATGCCGAGGCAAAGCCACTAACAACGGGATATAAGAC	1160978	1160994	1160928	1160980	1	5	TRIVIDRAFT_215832	1160802	1161766	None	4489	476	23606	No_or_no_constitutive_exon
AGCTTCAGCAGCAGCAGCGCACGACATCTCGTGCCCTTCACCGGGAAGAGAC	1275790	1276540	1275740	1275792	1	5	TRIVIDRAFT_10779	1274947	1278830	None	4489	476	23606	No_or_no_constitutive_exon
GGCAGGGCCCCCCAAGTGCTCGCCAACGTCCTCCTTACGAAGCGGGACAGCC	1296200	1296578	1296628	1296576	-1	5	TRIVIDRAFT_190568	1296200	1299365	None	4489	476	23606	No_or_no_constitutive_exon
GAAGGACGATTGGGATGTTGTCTTGAACAATTGCTAACGGGGAGGGCCAGAA	1315057	1316399	1316449	1316397	-1	5	TRIVIDRAFT_230262	1315057	1316920	None	4489	476	23606	No_or_no_constitutive_exon
ATCAGGCATGCTCTACTTGCACGTGCAGGGCTCTAACATGGGTATAATAGGG	1430435	1431325	1430385	1430437	1	5	TRIVIDRAFT_148980	1430157	1433942	None	4489	476	23606	No_or_no_constitutive_exon
ATATATTCTATGGCAAGAACACGTTTGCTTTTTCTTCTTTGGGCGAATAGGG	1492423	1493855	1493905	1493853	-1	5	TRIVIDRAFT_63893	1492163	1495163	None	4489	476	23606	No_or_no_constitutive_exon
ATTGTGTTGATTTGGGATGGGGAGACATGAGGGCTAATGGCCAAGGGCAGCT	1594165	1594885	1594115	1594167	1	5	TRIVIDRAFT_86541	1593567	1595450	None	4489	476	23606	No_or_no_constitutive_exon
TTCCTACGTGGCCGCGATTGGGGCGAATAGAGACTGATGCGGGTGCACAGTG	1626266	1627389	1626216	1626268	1	5	TRIVIDRAFT_73865	1626035	1628192	None	4489	476	23606	No_or_no_constitutive_exon
GCAAGCATCTGGCAACAGGAAACAGTCGCTGACGATGATATGGGATGCAGGC	1691345	1691589	1691295	1691347	1	5	TRIVIDRAFT_37192	1690319	1691903	None	4489	476	23606	No_or_no_constitutive_exon
TAATGGAGAAGAAACAAAACAAGAACCCAATTGCTGACCAGGGCGAATAGAT	1742112	1743624	1742062	1742114	1	5	TRIVIDRAFT_37111	1741860	1743729	None	4489	476	23606	No_or_no_constitutive_exon
TGCGTCCTAGTAGAGCTCAGAAGCGCTGTGCTGACAAGCCCGGGAACCAGCG	1761851	1762872	1761801	1761853	1	5	TRIVIDRAFT_36635	1761736	1762872	None	4489	476	23606	No_or_no_constitutive_exon
GCTGGAAACGAGATGGAGCTCTCAGCCCTGGAACGTGTTTTTGGAGGGAGCG	1831904	1841223	1831854	1831906	1	5	TRIVIDRAFT_10003	1830829	1880925	None	4489	476	23606	No_or_no_constitutive_exon
TTATTTGTTTGCTCTTTGACTTTTGGTTACTGACGACGGATGGGATGTAGGT	1984977	1985186	1984927	1984979	1	5	TRIVIDRAFT_89313	1983788	1985186	None	4489	476	23606	No_or_no_constitutive_exon
GCAGAGGTACTCGGGTGAGCGCAAGAGAAGGGCGTCTCCTGGGAGGAGAGAC	2020670	2021605	2021655	2021603	-1	5	TRIVIDRAFT_190738	2020670	2021786	None	4489	476	23606	No_or_no_constitutive_exon
TATGACCGTGGTAACAAGTATGTGTGTGTGCGCTAATACAGGGTCAACAGGG	2127280	2127376	2127230	2127282	1	5	TRIVIDRAFT_200188	2126391	2127905	None	4489	476	23606	No_or_no_constitutive_exon
GAACAAGTAGCTGCAATATGGGTAGTTGGAGCTAACTGGGATACAGAAAGCC	2159204	2159253	2159154	2159206	1	5	TRIVIDRAFT_45712	2158667	2159853	None	4489	476	23606	No_or_no_constitutive_exon
TGTCCTGGCAGATGAGTTGAGAGACAGGTGTCTAATCAGTGGGAAAACAGTC	2187674	2187714	2187764	2187712	-1	5	TRIVIDRAFT_45525	2186997	2187846	None	4489	476	23606	No_or_no_constitutive_exon
TTCGCCTGGATCGGGACTTCTTGGCGTGACGGATTCAAAGGGAGACCTAGAC	2230054	2230179	2230004	2230056	1	5	TRIVIDRAFT_190792	2227453	2230179	None	4489	476	23606	No_or_no_constitutive_exon
ACGGTTTTTGCTGACTAGCACCTTGGAGCTAACGGCCTAGGGGTGTGTAGCT	2299019	2299190	2298969	2299021	1	5	TRIVIDRAFT_67562	2297836	2300248	None	4489	476	23606	No_or_no_constitutive_exon
AGAGAGAGAGAAACATGATGGACTGATATTGATCTGGGAAAACAAAACAGAA	2484376	2485111	2484326	2484378	1	5	TRIVIDRAFT_80881	2483789	2485375	None	4489	476	23606	No_or_no_constitutive_exon
GTGAGCATTAGCATTAGCTTCGGAATAGCTGACGGCGGGAAATGGGACAGTC	2556951	2556990	2557040	2556988	-1	5	TRIVIDRAFT_76816	2556148	2557158	None	4489	476	23606	No_or_no_constitutive_exon
CTTGAACTTGATGCTAACATGTGGCTGATCTATTTACAAGACTGGGGTAGTC	2667065	2667076	2667126	2667074	-1	5	TRIVIDRAFT_221272	2667065	2667467	None	4489	476	23606	No_or_no_constitutive_exon
GTCCATCTATGTTTGCGATACGGTGTTTAATACTAATAACTGGGAACTAGGA	2676524	2676639	2676689	2676637	-1	5	TRIVIDRAFT_200343	2675399	2677530	None	4489	476	23606	No_or_no_constitutive_exon
CCGCTCCCAAAAGGAGACTTAGACTCCCTATGGCGACTCGCCGATGGGAGAC	2805375	2805572	2805325	2805377	1	5	TRIVIDRAFT_58123	2805038	2806040	None	4489	476	23606	No_or_no_constitutive_exon
TCCGTCTTCACGGCAGCAATTCGTTCCTCACAAATATCTAGTGTGGGCAGAC	2819146	2819427	2819477	2819425	-1	5	TRIVIDRAFT_113758	2818737	2821408	None	4489	476	23606	No_or_no_constitutive_exon
CAGGTAGGTCGCTTCTCATTATCTTCTATCAATACCTGACATGGGAATAGTT	2825466	2826356	2826406	2826354	-1	5	TRIVIDRAFT_67711	2825466	2827257	None	4489	476	23606	No_or_no_constitutive_exon
TTCTACACTCACGTCTTAACACAGTCTTCATTGCTAACAAACCGGGCAAGAT	2847640	2848613	2847590	2847642	1	5	TRIVIDRAFT_45674	2847109	2849271	None	4489	476	23606	No_or_no_constitutive_exon
CTTTGCTTTCTTATATAAACTTGATAAAGATACTGACTGCGGGACCATAGTT	2948660	2950256	2950306	2950254	-1	5	TRIVIDRAFT_45769	2948660	2950447	None	4489	476	23606	No_or_no_constitutive_exon
ACCACGGTCCCGAGGATCAGGAATGGAGACGCAGAAGAGGGGAAGGGAAGCC	2958473	2959914	2958423	2958475	1	5	TRIVIDRAFT_190965	2957825	2961119	None	4489	476	23606	No_or_no_constitutive_exon
CTTGTGCAAGTCGTGAGTCATTGCTGTTTATTGACACATCGAGGGTGTAGGG	166580	167123	167173	167121	-1	4	TRIVIDRAFT_145919	166580	168975	None	4489	476	23606	No_or_no_constitutive_exon
AGTCAATGATATTATTGTAAAACGAGTGTGTAATATAGCGGGAGCGGTAGGG	186871	186884	186821	186873	1	4	TRIVIDRAFT_61048	184296	186980	None	4489	476	23606	No_or_no_constitutive_exon
CAGCTGCTGCTAGCAGACTTGTGCCTGCACGAGTAATTGGGAGTGATTAGGC	203495	203625	203445	203497	1	4	TRIVIDRAFT_61055	203243	205283	None	4489	476	23606	No_or_no_constitutive_exon
CTCATCTTGATTGAGATGGTGTAGCCGTAACTGATTGGGCAACCAAATAGGT	232707	232814	232657	232709	1	4	TRIVIDRAFT_219724	231979	233367	None	4489	476	23606	No_or_no_constitutive_exon
CCGAGTACCAAGTACAGGTACGAGTGCTGGTACCTGCGCTTTGGGGATAGCG	257186	257421	257471	257419	-1	4	TRIVIDRAFT_61076	256875	257502	None	4489	476	23606	No_or_no_constitutive_exon
CTCTATTTTCTTGCATTTGAGGACTGCGCTCATTGACTCGGGGGGTTTAGGC	270571	270708	270521	270573	1	4	TRIVIDRAFT_61082	270346	270992	None	4489	476	23606	No_or_no_constitutive_exon
CTCCATGAGAGTCGTTCACAGAATGCTAACAACAAATAAGCTGGGACAAGAC	306266	306502	306216	306268	1	4	TRIVIDRAFT_146879	305593	306502	None	4489	476	23606	No_or_no_constitutive_exon
GGACTTGCCTTGGTCTATTGACAAAAACCAAACCTTCCGGGCTGGATGAGGA	398943	399159	399209	399157	-1	4	TRIVIDRAFT_122868	396014	399714	None	4489	476	23606	No_or_no_constitutive_exon
AGTTAACAACCTGTTAGGAGCGCAGCGGGTGCAGGGGGAGCAATGGCGAGAG	520143	520420	520093	520145	1	4	TRIVIDRAFT_30927	519495	520420	None	4489	476	23606	No_or_no_constitutive_exon
GGACCCATGTCGGTTCCAATGGTGGCCAAGCGACCAAAGGGGCCTAAAAGAA	739687	740264	739637	739689	1	4	TRIVIDRAFT_30731	736382	740264	None	4489	476	23606	No_or_no_constitutive_exon
GCCCAGCGCGGTACGGCTCAGAAGAACAAATAGATGCGATTCCAGGGGAGCA	767089	767588	767039	767091	1	4	TRIVIDRAFT_168316	766349	767588	None	4489	476	23606	No_or_no_constitutive_exon
GGTTTTAGCATTCTCCCCTACCAGTTTGGCCTGGTTACTAAGGGTGTTAGGT	889332	892852	892902	892850	-1	4	TRIVIDRAFT_84515	889071	893115	None	4489	476	23606	No_or_no_constitutive_exon
TCCCATTGGGCAATGGGCGGTGCCGTGTCTAATACATGCTTATAGGGGAGGC	987206	987400	987156	987208	1	4	TRIVIDRAFT_30803	986445	987759	None	4489	476	23606	No_or_no_constitutive_exon
CTCCCGATGATGAGACGAAAATTCTTTGTTAATAATAATCCGGGTCAAAGGT	994255	995472	995522	995470	-1	4	TRIVIDRAFT_71874	993190	995961	None	4489	476	23606	No_or_no_constitutive_exon
TATGGAGTCTTGTTACCCTAAGTTTATGCAGCTACCACAAACAAGGGCAGGT	1121019	1121159	1120969	1121021	1	4	TRIVIDRAFT_61353	1120516	1121412	None	4489	476	23606	No_or_no_constitutive_exon
AAGAGGGGAGAGGTGAAAGGGCATGCGCATTTGGCTAACGGGATCAACAGAC	1192561	1192913	1192511	1192563	1	4	TRIVIDRAFT_31045	1191341	1193059	None	4489	476	23606	No_or_no_constitutive_exon
TATGCCGATTCTGTTGATGTCATATTTGTGTTCTAACTGGGCGGGACTAGAC	1229673	1231283	1229623	1229675	1	4	TRIVIDRAFT_30121	1228835	1231538	None	4489	476	23606	No_or_no_constitutive_exon
GAAGGGCTTGTGAGTGCTAACTTTTTTTTTCTTCTCTCTTCAATGGGTAGCT	1268084	1269707	1268034	1268086	1	4	TRIVIDRAFT_30279	1267777	1269707	None	4489	476	23606	No_or_no_constitutive_exon
GTGGCATGTTGCCGTGGTATAGAACCGAAGTCTAATGGAGGGAAATACAGGC	1521268	1521415	1521465	1521413	-1	4	TRIVIDRAFT_189955	1521004	1521691	None	4489	476	23606	No_or_no_constitutive_exon
AGCCATGCTTTGAGGGGAGGAAGGCCGTGTGCTAATTTCGCGGGGTACAGGA	1521076	1521184	1521234	1521182	-1	4	TRIVIDRAFT_189955	1521004	1521691	None	4489	476	23606	No_or_no_constitutive_exon
AGCATTGGGTGAAAATGCGTCTCGAGATTTCTAACAATTTGGGAAAACAGCG	1531948	1532056	1532106	1532054	-1	4	TRIVIDRAFT_215647	1530801	1532295	None	4489	476	23606	No_or_no_constitutive_exon
CCAATAACTCACAGGCCGATGAGGAAGATACTAACTAAAAGGGTATGAAGGC	1696210	1696543	1696593	1696541	-1	4	TRIVIDRAFT_220174	1696061	1697315	None	4489	476	23606	No_or_no_constitutive_exon
CCAATCCCGTCACATGAGGCTGATGTTTGACCCCTTTTTGGGGAGTACAGTA	1822372	1822437	1822322	1822374	1	4	TRIVIDRAFT_30254	1820651	1822762	None	4489	476	23606	No_or_no_constitutive_exon
CCAGGGCACTCAAACTCTCTTGACCATCAACATGCTTACGGATGGGCTAGCT	1842507	1843482	1842457	1842509	1	4	TRIVIDRAFT_61548	1842177	1843482	None	4489	476	23606	No_or_no_constitutive_exon
CTACAGGAAGTCATAATGTTTGCCATGATGCTAATACACTAGGGTCGCAGAT	2004006	2005527	2005577	2005525	-1	4	TRIVIDRAFT_215686	2004006	2005982	None	4489	476	23606	No_or_no_constitutive_exon
GCACCCATATTATACAAGTCAGTGAACGCTTGATTAACAGTGGGACGCAGCT	2016971	2017316	2016921	2016973	1	4	TRIVIDRAFT_199411	2016469	2019683	None	4489	476	23606	No_or_no_constitutive_exon
CCCGAAATCTGAGAAACAAAAACAAAATGGCATCTCACTGGGGAAATCAGGC	2061693	2062433	2061643	2061695	1	4	TRIVIDRAFT_212358	2061166	2066799	None	4489	476	23606	No_or_no_constitutive_exon
CTAAGAATTACAGCTTGATATTTCGCAATGGATAGCTGACAAAGGGCTAGCA	2198608	2198855	2198558	2198610	1	4	TRIVIDRAFT_72120	2198518	2199875	None	4489	476	23606	No_or_no_constitutive_exon
AGGCGCACCTTTGGGAAGTGGAACGAGTGGCAAGGATGAAGAGGGCACAGAG	2418968	2419159	2419209	2419157	-1	4	TRIVIDRAFT_54615	2418968	2420003	None	4489	476	23606	No_or_no_constitutive_exon
GACATTTGCGCATCAAGACCTGCAACAAATATGACGCCAGGATTGGGTAGCG	2430179	2430987	2430129	2430181	1	4	TRIVIDRAFT_178515	2429882	2431903	None	4489	476	23606	No_or_no_constitutive_exon
CGCTTCCAATGTGTCAAAATCTGACAGCATGACTAACTGGGATGAACTAGAT	2470069	2471473	2470019	2470071	1	4	TRIVIDRAFT_110754	2469305	2471473	None	4489	476	23606	No_or_no_constitutive_exon
GCCGAGATGCCTCCTTTTTCTCGTCCCTTGTATCTGACTTCCAGGGATAGCT	2522458	2522662	2522712	2522660	-1	4	TRIVIDRAFT_220424	2522458	2522815	None	4489	476	23606	No_or_no_constitutive_exon
AATGGCTCGTTGCGTGGCAGATTCAGTAACTGACGGGGTGAGATTAATAGTT	2567503	2567696	2567453	2567505	1	4	TRIVIDRAFT_145416	2566956	2567696	None	4489	476	23606	No_or_no_constitutive_exon
TCCGCTCTTTTTATTATACTGTCAATAGTACATAAATGATTGGGAAACAGTC	2593625	2593651	2593575	2593627	1	4	TRIVIDRAFT_190204	2591917	2593651	None	4489	476	23606	No_or_no_constitutive_exon
GGCGGGCGAACGAGAGGAGTGACACAATAGCTTACTAATTCGGGGTGCAGGA	2610493	2610761	2610811	2610759	-1	4	TRIVIDRAFT_91694	2610493	2611518	None	4489	476	23606	No_or_no_constitutive_exon
CGCGGCAGGTCCCGCTATAAATTCATTGGAGTAGCTAACACAGGGTGCAGAT	2643483	2643526	2643576	2643524	-1	4	TRIVIDRAFT_215741	2642951	2643706	None	4489	476	23606	No_or_no_constitutive_exon
TAGCGAACCGAATTGGATTTGCAAGGGAAGACTGTCTAATAACGGGATAGGT	2642951	2643295	2643345	2643293	-1	4	TRIVIDRAFT_215741	2642951	2643706	None	4489	476	23606	No_or_no_constitutive_exon
AAAGTTCACAATTCAAAGTCCACACCGAAGCTAATGCAAGGGGCCAATAGGC	68993	70106	68943	68995	1	2	TRIVIDRAFT_82204	68539	72635	None	4489	476	23606	No_or_no_constitutive_exon
CTTACGATTATTATAACATCACGCTCAACGCTACTCATGAGACGGGTCAGTA	101979	102330	101929	101981	1	2	TRIVIDRAFT_188365	100592	102330	None	4489	476	23606	No_or_no_constitutive_exon
CTTGTCGTCGTAAAAGCTGCTAGCAATCAAACTAACGTGGGAAACTGTAGAG	121148	121433	121098	121150	1	2	TRIVIDRAFT_17533	120342	121433	None	4489	476	23606	No_or_no_constitutive_exon
CACAATCTCCTTAAAAAAACGTTCAGCATTACTGACTTGGGATGGATTAGGC	190721	191093	191143	191091	-1	2	TRIVIDRAFT_211535	190721	194869	None	4489	476	23606	No_or_no_constitutive_exon
GCCCTTGGGCGGCGCTGCCAACTCTAATGGCGCCAATGCGGGTGGCAGAGGA	201551	201586	201636	201584	-1	2	TRIVIDRAFT_35847	199749	202011	None	4489	476	23606	No_or_no_constitutive_exon
CGTCATGCCTTTGATCTCACATGGTCGCTCGGATGCTGATGGGGTCATAGTT	297716	298190	298240	298188	-1	2	TRIVIDRAFT_73445	294945	298380	None	4489	476	23606	No_or_no_constitutive_exon
ATGGAGACGAGAGCGAAGCTGCCGATGTCCTGGAAGAATCGGGGCGACAGAA	301140	301494	301090	301142	1	2	TRIVIDRAFT_124891	299208	301494	None	4489	476	23606	No_or_no_constitutive_exon
AGGGTGACGACGGCGACGACGGAGAAGGCGTGAATGCGGATCGGGGCGAGCG	309708	310176	309658	309710	1	2	TRIVIDRAFT_141842	309282	310176	None	4489	476	23606	No_or_no_constitutive_exon
ATCCCTGGGAGTCTTGAAGCCATCATCTCATCTCAAAAGACGACGGGCAGAT	488062	488119	488012	488064	1	2	TRIVIDRAFT_197485	487682	490248	None	4489	476	23606	No_or_no_constitutive_exon
AGACGCTTAGCGAGGCTTGCAACTCTAAATAGCTAATTGCGGGAATCTAGGA	633819	634704	633769	633821	1	2	TRIVIDRAFT_55520	633603	635122	None	4489	476	23606	No_or_no_constitutive_exon
AATGTGAAAATATCTGCCGAACTGTGATGATTGCTAATGAGAGGGAGTAGGC	643592	643802	643542	643594	1	2	TRIVIDRAFT_229236	642741	643802	None	4489	476	23606	No_or_no_constitutive_exon
GCAGGATGGCCAAGACAATGAGCAAAATGGCAACCAGGGTGACAACCAAGGC	739817	741247	741297	741245	-1	2	TRIVIDRAFT_176469	738161	741929	None	4489	476	23606	No_or_no_constitutive_exon
CCTCCCTTTACTTTTATCTTTTTGTAACACTGCTAACTGATTGGGAATAGGC	798996	799161	799211	799159	-1	2	TRIVIDRAFT_142219	798996	800824	None	4489	476	23606	No_or_no_constitutive_exon
CATGTAAGTAGCTGTGAGGTACCTGAACTATCTAATTACTGGGTATGTAGGT	1012392	1012457	1012342	1012394	1	2	TRIVIDRAFT_63551	1010073	1012457	None	4489	476	23606	No_or_no_constitutive_exon
ACAGGAAGCAGAGCCAGAAATCGGCAATGGCGAAAAGGGAAGCGGCCAAGAT	1255532	1255792	1255482	1255534	1	2	TRIVIDRAFT_35468	1253614	1255792	None	4489	476	23606	No_or_no_constitutive_exon
ACCGACTATGAGTCGAGAATTGCCCAGTCCCACGCCGCGGAGATGGGTAGGC	1288470	1288975	1288420	1288472	1	2	TRIVIDRAFT_137356	1287802	1288975	None	4489	476	23606	No_or_no_constitutive_exon
CGATTGTCTCGGCTGCCATGTGATTGCAAGCTTGCTAACCCGGGAACCAGTC	1398510	1398616	1398666	1398614	-1	2	TRIVIDRAFT_35262	1398278	1398829	None	4489	476	23606	No_or_no_constitutive_exon
GTGCTTGGGGTTTGTTAGGTAAAATTGCATGGGGCTGACTGGTGGGATAGGC	1401563	1401699	1401513	1401565	1	2	TRIVIDRAFT_82314	1400865	1403855	None	4489	476	23606	No_or_no_constitutive_exon
GAACCAACAAGCCCATTCTAGTGATGAATGCTTGTTAACATGGGATACAGGC	1420816	1423448	1420766	1420818	1	2	TRIVIDRAFT_188685	1420558	1423448	None	4489	476	23606	No_or_no_constitutive_exon
CAGCTCAAGCTTCTTTTCCCTTTGCAGATCGCAGTTAACGATGGGCACAGAC	1463673	1464903	1463623	1463675	1	2	TRIVIDRAFT_73726	1463388	1464903	None	4489	476	23606	No_or_no_constitutive_exon
AGGGCGGCGTGGGCGGTGTCGGCCCCGGAGGCAGCGAGGGGGCTGGAGAGGG	1505289	1505443	1505493	1505441	-1	2	TRIVIDRAFT_166999	1504694	1505911	None	4489	476	23606	No_or_no_constitutive_exon
AAAGGACGGGCATCCAAAAATACCAATAAACCTCTCGGATAATGGGCTAGAT	1530106	1531110	1531160	1531108	-1	2	TRIVIDRAFT_142906	1530106	1531785	None	4489	476	23606	No_or_no_constitutive_exon
TGCTTTGGTGCAGCTGTGAGCTTGGATGAGCGTGCTAATGCGATGGGCAGGA	1600168	1600242	1600292	1600240	-1	2	TRIVIDRAFT_55720	1598150	1600654	None	4489	476	23606	No_or_no_constitutive_exon
TGCTGAATCCGACCAAGGATGAATACTAACGCGAAAGACGTGGGCGGTAGGC	1624716	1625877	1624666	1624718	1	2	TRIVIDRAFT_35642	1624254	1625877	None	4489	476	23606	No_or_no_constitutive_exon
ATCCCCAACTTTCAAATGCTAGCCATCGACTAACTTTGGGTGGGAAATAGTG	1689754	1690228	1689704	1689756	1	2	TRIVIDRAFT_73792	1688485	1690937	COT1	4489	476	23606	No_or_no_constitutive_exon
TCGGCCTCAGCAACGGCATCGTCGTCTTGCGCTTCTGCCGTCGAGGGCAGCT	1765635	1766491	1765585	1765637	1	2	TRIVIDRAFT_35417	1765258	1767039	None	4489	476	23606	No_or_no_constitutive_exon
CTAGCAACCGAGACAACCTAGATTGCTAATGTGTGCCAATGGGAAAAAAGGC	1793732	1794242	1793682	1793734	1	2	TRIVIDRAFT_92093	1793383	1794242	None	4489	476	23606	No_or_no_constitutive_exon
TATTGCCGGGATCCCCTCACAAATGATGTACCCCCAGGCTCAGATGGGAGGT	1794978	1795673	1795723	1795671	-1	2	TRIVIDRAFT_123235	1794978	1797976	None	4489	476	23606	No_or_no_constitutive_exon
CATCCGCTTGGGGCTTCAGCAGCGCCGACTCCTTACTGACGGGCTGGTAGAA	1830558	1831173	1831223	1831171	-1	2	TRIVIDRAFT_92096	1830147	1831745	None	4489	476	23606	No_or_no_constitutive_exon
GCAGGAGTCTTGAAGTGGATCAGGCTCATCGATGAAAACCCGGTGGGCAGGA	1852928	1853127	1853177	1853125	-1	2	TRIVIDRAFT_63783	1851413	1853418	None	4489	476	23606	No_or_no_constitutive_exon
CTCGCGTTGTCTCCTCTACGGTGAGGAATAGTATCTGACTGGGTGTGCAGCA	2036231	2038045	2036181	2036233	1	2	TRIVIDRAFT_142199	2034903	2038045	None	4489	476	23606	No_or_no_constitutive_exon
TCTCGTTTGCGCCGGCAGTGAATAGCGGCTGTTGTGTTGGGGTGCCAAAGTC	2045360	2045523	2045573	2045521	-1	2	TRIVIDRAFT_70527	2044349	2046422	None	4489	476	23606	No_or_no_constitutive_exon
AGTTGGCACACCGCTTTGTAATAATGAAACTAAGACAAGGGGGAAAATAGGA	2055807	2055969	2056019	2055967	-1	2	TRIVIDRAFT_59784	2054331	2056283	None	4489	476	23606	No_or_no_constitutive_exon
GTACTGGACCCCTTGATTATGACGAGGCTACCAGCTAATGAGATGGGAAGCG	2089693	2089868	2089918	2089866	-1	2	TRIVIDRAFT_70539	2089213	2090381	None	4489	476	23606	No_or_no_constitutive_exon
TAATATGGTAGGTGTTGTCAAGAATATACAATACTGTTTCTGGGAAACAGCA	2122343	2122846	2122293	2122345	1	2	TRIVIDRAFT_69492	2122159	2124157	None	4489	476	23606	No_or_no_constitutive_exon
GTTGTTTCACTCTTTGACTTTATCCTTGCTAATTCATACCGCTGGGGCAGTG	2169169	2169322	2169372	2169320	-1	2	TRIVIDRAFT_50331	2168873	2170106	None	4489	476	23606	No_or_no_constitutive_exon
TTGCTCCCCAGGCGGCGACTTCGGCGGTATCGACTTCTCCAAGCTGGGAGGC	2178466	2178615	2178665	2178613	-1	2	TRIVIDRAFT_120772	2178466	2179245	None	4489	476	23606	No_or_no_constitutive_exon
TATCAGAAAACCAAGAACAAGAAGCATCCGGGGCAGATCAGGGCCAACAGCA	2207765	2208881	2208931	2208879	-1	2	TRIVIDRAFT_134370	2207765	2209265	None	4489	476	23606	No_or_no_constitutive_exon
TAGTCTCTTACTCTATATTTTTATATCAATAAATAGCTGACATGGGATAGAG	2427695	2428624	2428674	2428622	-1	2	TRIVIDRAFT_50219	2426264	2429806	None	4489	476	23606	No_or_no_constitutive_exon
AGTCAGCCACACTCTCTTGTCGAAGTTCGAGCCACTGCTAAGTAGGGAAGCT	2542395	2544096	2542345	2542397	1	2	TRIVIDRAFT_50265	2542129	2544096	None	4489	476	23606	No_or_no_constitutive_exon
ATACTAGCCCAGCAACAGGTCAGCCAGGGAATTCTAACACGGGAAAATAGTA	2554000	2554758	2554808	2554756	-1	2	TRIVIDRAFT_50317	2554000	2557257	None	4489	476	23606	No_or_no_constitutive_exon
AGTGACAACCTATTCATTTCGTATTTTACTCTTCTTACACTAGTGGGTAGGC	20555	20652	20505	20557	1	3	TRIVIDRAFT_72259	19441	21076	None	4489	476	23606	No_or_no_constitutive_exon
CGACCACCCTTTTCAAACAGTTTACCCAGTGTATTAATAGTATGGGGCAGCA	99530	99829	99480	99532	1	3	TRIVIDRAFT_33143	98740	99829	None	4489	476	23606	No_or_no_constitutive_exon
TGGCCCGATACGAAGCGGAGAACCAAGGCGTGGAGAACTAACGGGCACAGGT	159225	159300	159175	159227	1	3	TRIVIDRAFT_32934	158936	159450	None	4489	476	23606	No_or_no_constitutive_exon
ATCTGGATTCCTCGACGAAGCGAAGATTAACGGCGGTCACGTTTAGGGAGCT	159623	159801	159851	159799	-1	3	TRIVIDRAFT_32375	159623	160180	None	4489	476	23606	No_or_no_constitutive_exon
TCCAGACTAATACACGTAAGGTCGATGCGTCCATGCGTCATGTGGGGCAGCA	164391	164588	164638	164586	-1	3	TRIVIDRAFT_112547	161229	166623	None	4489	476	23606	No_or_no_constitutive_exon
ATCGGCGGAATACTTGAATGAGCCAAGCACGTTGCTAACTGCGGGAAAAGCT	300576	300671	300526	300578	1	3	TRIVIDRAFT_54702	298900	300969	None	4489	476	23606	No_or_no_constitutive_exon
GAGCCACCTGTCCCTTGACTCATGAGCGATGGGCTGACATTGGGTGACAGGA	390505	392086	392136	392084	-1	3	TRIVIDRAFT_114634	390505	392428	None	4489	476	23606	No_or_no_constitutive_exon
CGGTCTCGATTCAGGAGCTCGAGATCATGGAGGGCCTAATGGGAAATTAGTA	396826	396852	396902	396850	-1	3	TRIVIDRAFT_189050	396826	398180	None	4489	476	23606	No_or_no_constitutive_exon
TCTAGGCAGGCGTCAATCCAGCCCTGCTGAAAAGGTGCTGTCAGGGACAGAT	423007	424335	422957	423009	1	3	TRIVIDRAFT_32887	420672	424335	None	4489	476	23606	No_or_no_constitutive_exon
CACTGAACATGATCAATGGAGCTGGAGTTGCTGACTTTGGGATGATATAGAC	453777	454016	454066	454014	-1	3	TRIVIDRAFT_79227	453365	454564	None	4489	476	23606	No_or_no_constitutive_exon
AAGCTAGATGAGGAGACAAATGCGCTTTGACTGGGCTAACGGGCTACAAGGT	626015	626101	625965	626017	1	3	TRIVIDRAFT_85052	625538	627089	None	4489	476	23606	No_or_no_constitutive_exon
AAGTTTCTCTTCTCCATGGATGTGATATCAGTACTAACTATGGGACGTAGGA	701096	701117	701167	701115	-1	3	TRIVIDRAFT_219059	700695	702728	None	4489	476	23606	No_or_no_constitutive_exon
GCCATATCAACGTTTAGCATATGCACCAAGCTAACACAGGGACACCAAAGGA	876402	877540	877590	877538	-1	3	TRIVIDRAFT_114128	875804	878132	None	4489	476	23606	No_or_no_constitutive_exon
TTTGTGTGTCTGCATCTGTAAATGTATACTAATTTGCGGGGTACGAATAGCT	896992	897412	897462	897410	-1	3	TRIVIDRAFT_81979	896123	898311	CSK2A	4489	476	23606	No_or_no_constitutive_exon
GAGTCCTTGGGGGTTTTTTTTAGTATAAGTGCTGATTGGGGTGGGAATAGCT	994148	994383	994098	994150	1	3	TRIVIDRAFT_33005	993929	996534	None	4489	476	23606	No_or_no_constitutive_exon
GGAGTCGTTTTTTACTTTTCGTTGGTGGCTAACCCGGATCGGTGGGCTAGAG	1054244	1054354	1054404	1054352	-1	3	TRIVIDRAFT_32034	1052903	1054580	None	4489	476	23606	No_or_no_constitutive_exon
CCGTCCCAGCGCCTGTCCCTATGTCCGGGGCCCTCCAAGTAATGGGCCAGAC	1249247	1250474	1249197	1249249	1	3	TRIVIDRAFT_144354	1248956	1250474	None	4489	476	23606	No_or_no_constitutive_exon
TCACCGTTTGGCTGTAGTATTGCATTGAGCTGCCTTATATTATGGGACAGTC	1539191	1539257	1539141	1539193	1	3	TRIVIDRAFT_62208	1538337	1540615	None	4489	476	23606	No_or_no_constitutive_exon
TCTCCCCCCACTGTATACGATTATTTTTTTTCTGATCAACCGGGACACAGAG	1690410	1690765	1690815	1690763	-1	3	TRIVIDRAFT_32028	1690410	1691720	None	4489	476	23606	No_or_no_constitutive_exon
TCCAGGATTGCGCGTGTATCCAGTCTTGACTGACCAAGGCACTGGGGCAGGG	1719277	1719508	1719558	1719506	-1	3	TRIVIDRAFT_219361	1718985	1719741	None	4489	476	23606	No_or_no_constitutive_exon
AACAGCTCGGCTTGCTAACGACCAGCTCCTAATTGGGGCAACAACAACAGCG	1854119	1854252	1854069	1854121	1	3	TRIVIDRAFT_85427	1853787	1855808	tmk2	4489	476	23606	No_or_no_constitutive_exon
GAAAAGTAAAGAAAAAAGTGAATCACATGGTAGCACTTGTGGGAGCCTAGCG	1986625	1986668	1986718	1986666	-1	3	TRIVIDRAFT_62359	1986136	1986953	None	4489	476	23606	No_or_no_constitutive_exon
AACGGGGATCAAAGCGCCCCTCGTGCGGATGTTAAATATGACCTGGGAAGTA	2037250	2037743	2037793	2037741	-1	3	TRIVIDRAFT_21489	2037250	2039437	None	4489	476	23606	No_or_no_constitutive_exon
TATGTCTTGACTCTTGACGCAATTCGAATCGGCAATGCTGCTGGGACAAGAA	2086733	2086766	2086683	2086735	1	3	TRIVIDRAFT_32107	2086535	2091454	None	4489	476	23606	No_or_no_constitutive_exon
CTGGAAGCAAGAGGACAGCTTTGCTAACTGATTCCGGACGGGGATGCTAGGA	2188396	2188576	2188346	2188398	1	3	TRIVIDRAFT_72822	2188033	2188576	None	4489	476	23606	No_or_no_constitutive_exon
ACTGAAGTGCATCGCTGCATCATATACTGACTGAAGGGTATAATGAATAGTG	2265754	2267041	2265704	2265756	1	3	TRIVIDRAFT_31658	2265016	2267041	None	4489	476	23606	No_or_no_constitutive_exon
TACCGTGTGTGTGTGATCTTTTTTGACTGACTTGATATGTGGGAATACAGGC	2327220	2327771	2327170	2327222	1	3	TRIVIDRAFT_79416	2326389	2327771	None	4489	476	23606	No_or_no_constitutive_exon
ATCCCTCGTCCATAACCAGATATAGTTGTCTAATTAAGCTTGGGAAATAGCG	2344431	2345486	2345536	2345484	-1	3	TRIVIDRAFT_229758	2343549	2346315	None	4489	476	23606	No_or_no_constitutive_exon
GTAGGTTATAATACAAAAGAGATCATGAAAGCCTGCTAATGGGTGTATAGAA	2503393	2503945	2503343	2503395	1	3	TRIVIDRAFT_219634	2502985	2504067	None	4489	476	23606	No_or_no_constitutive_exon
CATTTTCTCAGCATTTGCCAATCGCTAACTCTGGATGTGGGAAAACTCAGGT	38901	38966	39016	38964	-1	1	TRIVIDRAFT_187765	37763	42846	None	4489	476	23606	No_or_no_constitutive_exon
AGCTGATTTCCAATGGAGGTGGTGCGGACTCGGACAGGGATAAGGATAAGGA	94492	96155	96205	96153	-1	1	TRIVIDRAFT_141127	94292	97568	None	4489	476	23606	No_or_no_constitutive_exon
CCATCTATGAATGACTCTTCTGCTTCATGCTTATGAATGGGTGGATACAGGC	298005	298300	297955	298007	1	1	TRIVIDRAFT_33900	297400	298926	None	4489	476	23606	No_or_no_constitutive_exon
TGCTTCCTTAGTTGGCCGAAGGACTAATTAGGCATGTGGTGGAAAGGGAGGG	389221	389653	389703	389651	-1	1	TRIVIDRAFT_34032	388876	390034	None	4489	476	23606	No_or_no_constitutive_exon
CCTCTAGATTTGCGCGTGCTCCAAGATGAAGTTGCTAACTTGGGAATCAGGG	696485	697259	697309	697257	-1	1	TRIVIDRAFT_33817	696327	697620	None	4489	476	23606	No_or_no_constitutive_exon
TGCCACGCTTTTCAACTATCAGCTGGAAACTAACTGGGGGGGAAACGCAGAT	701458	702510	701408	701460	1	1	TRIVIDRAFT_175713	701198	702510	None	4489	476	23606	No_or_no_constitutive_exon
TTGTCTCACTTGTACTGTTGGATAGCAGGATTGGGCTAACTGAGGGGTAGTT	786838	786934	786788	786840	1	1	TRIVIDRAFT_62770	785772	788577	None	4489	476	23606	No_or_no_constitutive_exon
TGCCATTCTTGTCGACACGTATGGCAGCCCAGACTGACTCGCGGGGACAGGT	834410	835043	835093	835041	-1	1	TRIVIDRAFT_175763	833070	835542	None	4489	476	23606	No_or_no_constitutive_exon
CGACGAGTTCACGAAGCAGTGTATACACCACTGGCAAAATGGGTACGTAGAA	880774	880822	880724	880776	1	1	TRIVIDRAFT_62794	878551	881401	None	4489	476	23606	No_or_no_constitutive_exon
ATGGAGCTGTGTGACTGGCCCGTGTAGGTGCGGTGTCTCCCAAGTGGGAGCG	904971	905119	904921	904973	1	1	TRIVIDRAFT_34051	901117	907270	None	4489	476	23606	No_or_no_constitutive_exon
ATTATTTACCACCACGAGACGAGAAAATATTTACAAAGTTGGGAACATAGTT	994452	995477	995527	995475	-1	1	TRIVIDRAFT_211342	994452	996331	None	4489	476	23606	No_or_no_constitutive_exon
TGTCGGATCTGCCCGTACTGGAGCCGGCAGTCTAGGTTGCCAGGGACAAGTG	1046445	1047152	1046395	1046447	1	1	TRIVIDRAFT_33951	1046180	1047152	None	4489	476	23606	No_or_no_constitutive_exon
CCGTCTTGTATGCTCACATGATTGACCTGGTGCACTCTGTGCTGGGAGAGTT	1117376	1117763	1117326	1117378	1	1	TRIVIDRAFT_188014	1116731	1117934	None	4489	476	23606	No_or_no_constitutive_exon
TGAGCTCGTCCATTAAACCCGTTTTCCAATTTGTATTGATTTGAGGGTAGCT	1136556	1136947	1136506	1136558	1	1	TRIVIDRAFT_33500	1136130	1137760	None	4489	476	23606	No_or_no_constitutive_exon
TAGACTGCAGCCCCCTCGACTGAAAACCACGGCGACCTTTTGTGGGATAGAC	1238963	1239059	1239109	1239057	-1	1	TRIVIDRAFT_196999	1238378	1239581	None	4489	476	23606	No_or_no_constitutive_exon
GATGAGTGGCAGGAGAAGCATGGGGTGCTCAAGGCGGAGGGCAAGGCAAGGG	1301270	1301403	1301453	1301401	-1	1	TRIVIDRAFT_34075	1301270	1302111	None	4489	476	23606	No_or_no_constitutive_exon
TAACCTTTTAGTACCCTGGAGGTTCTTCTAAACACCGCTGACGGGTCAAGGA	1403690	1404110	1403640	1403692	1	1	TRIVIDRAFT_73127	1403595	1407265	None	4489	476	23606	No_or_no_constitutive_exon
TCTACTTCGACTTCGGCGTCTGCTGCGGCGGCGCGATCGTCTGTGGGGAGCG	1408147	1408358	1408097	1408149	1	1	TRIVIDRAFT_33790	1407644	1408358	None	4489	476	23606	No_or_no_constitutive_exon
CGATGCTGTGGAAGAGGCGTATGCTAACGTGAGCATGGGATGGCAAACAGGA	1436984	1437179	1437229	1437177	-1	1	TRIVIDRAFT_120117	1436694	1437701	None	4489	476	23606	No_or_no_constitutive_exon
CTACGTTTGGACCCAGGATAGCAGAGACTCTCCGCATCAAGTCAAGGGAGCC	1445243	1445479	1445193	1445245	1	1	TRIVIDRAFT_188102	1444987	1446892	None	4489	476	23606	No_or_no_constitutive_exon
TCCGGCTCTGCCAAAGATGGGAAATAGATCTTAGCTAACTGGGCGAGTAGAA	1453786	1453942	1453736	1453788	1	1	TRIVIDRAFT_34890	1453452	1453942	None	4489	476	23606	No_or_no_constitutive_exon
CCCCAGGTTTTGATGCTGTCTAAAGCACAGGGTTTTTAACGGGAGTCCAGTA	1515734	1515984	1515684	1515736	1	1	TRIVIDRAFT_73156	1515376	1516395	None	4489	476	23606	No_or_no_constitutive_exon
AAGGGGACGAGACCGGCGGCGCAGATGGGAGGGATGGCAGGGCCATGAAGGG	1526702	1526834	1526652	1526704	1	1	TRIVIDRAFT_34757	1526306	1529120	None	4489	476	23606	No_or_no_constitutive_exon
GCAAGAATTAATTAATAGCTCAAAATTGGGCACCAACTGACGGGAAACAGGC	1582907	1583183	1582857	1582909	1	1	TRIVIDRAFT_211407	1582560	1585407	None	4489	476	23606	No_or_no_constitutive_exon
CTCGATTTTCCTGCTAGTGTAACACTTTTGGCTAACAGAGCGTGGGATAGAT	1861356	1863170	1861306	1861358	1	1	TRIVIDRAFT_33534	1860528	1863977	None	4489	476	23606	No_or_no_constitutive_exon
GCTTAGAGAGAGAAGTGAAGCTGAAGAAGATGCTAAAGATGGGATAACAGAA	2003535	2003562	2003485	2003537	1	1	TRIVIDRAFT_197216	2002346	2003707	None	4489	476	23606	No_or_no_constitutive_exon
CTTTTTATACGATGAATTATTCCAAGATGCTAATTGGAGGGTTGAAATAGCG	2037685	2037771	2037821	2037769	-1	1	TRIVIDRAFT_140068	2037123	2038678	None	4489	476	23606	No_or_no_constitutive_exon
TCTTGGCCGACAGATCCGGTGCACATGTCTAACATAGAGAGGGGGAATAGGA	2086106	2086322	2086372	2086320	-1	1	TRIVIDRAFT_188255	2085627	2086568	None	4489	476	23606	No_or_no_constitutive_exon
CAAGGATACATTTATCTATAAAGCGGTCGTTTTCTGATTGCGGGCGGTAGTT	2121950	2123152	2121900	2121952	1	1	TRIVIDRAFT_35077	2121647	2123152	None	4489	476	23606	No_or_no_constitutive_exon
ACAATGTGGAATTAATCTCTCTTCAGTGTGGCTAAATACTGGGATTACAGAT	16832	18827	16782	16834	1	92	TRIVIDRAFT_38844	16548	18827	None	4489	476	23606	No_or_no_constitutive_exon
GTTATTTGCCTCTGAATTCGAGCGTGCATATGCTAACCGTGGGGAAACAGCT	107580	107842	107892	107840	-1	92	TRIVIDRAFT_74747	107580	109492	None	4489	476	23606	No_or_no_constitutive_exon
TACTCACTACTCAGCTTTGGAAACGAAGCGGACTGACCAGGGCGCAACAGGG	416080	416145	416030	416082	1	92	TRIVIDRAFT_217202	413460	417020	None	4489	476	23606	No_or_no_constitutive_exon
CCCGAGTATGATGCCCGGCATTGCAACGCCCATATTTGGAGGAGGGGGAGAG	477116	477886	477066	477118	1	92	TRIVIDRAFT_38143	475758	477886	None	4489	476	23606	No_or_no_constitutive_exon
AAACACATGTGATATGAACTATGAACTATGACTAACTTTGGGTGATACAGCG	499398	499891	499348	499400	1	92	TRIVIDRAFT_111252	497094	499891	None	4489	476	23606	No_or_no_constitutive_exon
GTTTGTGATGGAGATGATGTTGATCTACTACTAACATGAAAGGGGGGAAGGC	650513	651554	651604	651552	-1	92	TRIVIDRAFT_122444	648183	653926	None	4489	476	23606	No_or_no_constitutive_exon
TTAGCATGCCGAATCAACATCATATCCATCGACGCCGTTTGACTGGGGAGTC	660561	661285	660511	660563	1	92	TRIVIDRAFT_214807	658677	661285	None	4489	476	23606	No_or_no_constitutive_exon
ATTGCGTCCCCTACAACTGGATGTGGTTCTTTTGGCTAACAGAGGGATAGAT	682837	683138	682787	682839	1	92	TRIVIDRAFT_184845	682372	684626	None	4489	476	23606	No_or_no_constitutive_exon
AGGTGACGCTAGAGATGGGCTGGCTTTCGCAATGCTAACTGCTGGGGCAGGT	900277	900639	900689	900637	-1	92	TRIVIDRAFT_38683	898771	901278	None	4489	476	23606	No_or_no_constitutive_exon
TGAGCAGCTCGAATGCGTTCTTGTGTTGAGCCTTACTGACGGGGGCGCAGCT	1012393	1012482	1012532	1012480	-1	92	TRIVIDRAFT_74491	1010442	1012650	None	4489	476	23606	No_or_no_constitutive_exon
GATTCATTTCTCCACCGTGCGCTGTACCGTATTAATGAAGGGGGTTGCAGGG	1046598	1047122	1047172	1047120	-1	92	TRIVIDRAFT_228578	1045605	1048534	None	4489	476	23606	No_or_no_constitutive_exon
TCGAGGGAATTTTGCACCACTGGCAAAGATTCATACTAACGAGGGACAAGGA	1260994	1261058	1260944	1260996	1	92	TRIVIDRAFT_175287	1259929	1262070	None	4489	476	23606	No_or_no_constitutive_exon
CTTACCATTATAAAATCTACAGACAGCCGATGGGGACTAAAGGGTGTTAGAC	1268598	1269132	1268548	1268600	1	92	TRIVIDRAFT_228635	1266430	1269672	None	4489	476	23606	No_or_no_constitutive_exon
CTTCAAGAAGAGTGCAAAGGGCGGAAACAAAAGGGCTGTGGGGTGGATAGCT	1315813	1316091	1316141	1316089	-1	92	TRIVIDRAFT_164408	1315635	1316196	None	4489	476	23606	No_or_no_constitutive_exon
AGGGCTCTATTTTTTTGCCTTCAATTTCGTGTACTGACAATTGTGGGAAGTG	1402025	1402130	1401975	1402027	1	92	TRIVIDRAFT_185105	1398998	1403366	None	4489	476	23606	No_or_no_constitutive_exon
CGCAGCCTCTTTGTTTATCCCGCTCCTGAAGCTAACATCCTGGGGGCTAGGA	1440070	1440464	1440020	1440072	1	92	TRIVIDRAFT_56288	1439754	1443359	None	4489	476	23606	No_or_no_constitutive_exon
ATAGGGACAAGGACGAGGAGAGGGAGAAGGAGAGGGAGAGGGACGAAGAGGG	1476350	1477703	1477753	1477701	-1	92	TRIVIDRAFT_123512	1476003	1478681	None	4489	476	23606	No_or_no_constitutive_exon
TATTCCGGTCGTCAAGAATCTCAAGGTAGTTGGCTAACATGGGTGTATAGAA	1504546	1505313	1504496	1504548	1	92	TRIVIDRAFT_11632	1502790	1505313	None	4489	476	23606	No_or_no_constitutive_exon
CTTCTTCTCGCAATTGAACATGAATTTTTAACAAGACGGTGGGGAAATAGCA	1572814	1573027	1572764	1572816	1	92	TRIVIDRAFT_38079	1572066	1573027	None	4489	476	23606	No_or_no_constitutive_exon
TATGTTGTTGATACATGTTCTCCATAAATTGCTGCCTTGGGAATCAATAGGT	1617041	1617190	1616991	1617043	1	92	TRIVIDRAFT_64401	1616064	1617780	None	4489	476	23606	No_or_no_constitutive_exon
AAATCGCGTCAATTGAGGATGGAAATGCTAATGGCAAGAGCGGGGAGCAGCT	310050	310218	310268	310216	-1	91	TRIVIDRAFT_9886	310050	310439	None	4489	476	23606	No_or_no_constitutive_exon
TTTTACATCTCGCTTCATGATTTGTTTGATTCTAACCGTGAGGGACCCAGGC	402245	402369	402419	402367	-1	91	TRIVIDRAFT_1445	400798	403436	None	4489	476	23606	No_or_no_constitutive_exon
AACTACGTCACTTGCCAAGAATGCAGGCTAATATACCGGGAAAACAACAGAC	546095	546945	546995	546943	-1	91	TRIVIDRAFT_39971	545175	547183	None	4489	476	23606	No_or_no_constitutive_exon
CGTCGGGTGCTTGCCATCAGGTACCTGCAGGTCTTGCACAACTGGGACAGAT	577813	578003	578053	578001	-1	91	TRIVIDRAFT_206636	577813	580244	None	4489	476	23606	No_or_no_constitutive_exon
GCAACAAGGATATTCGAGCCATCTACGGGAGCGCATGCTTACTGGGAAAGTA	730407	730887	730937	730885	-1	91	TRIVIDRAFT_116704	729951	731238	None	4489	476	23606	No_or_no_constitutive_exon
TAGCTGTAATGGTTTACATGGATGAGAATTGGGGCTGACAACACGGGCAGTG	752938	752998	753048	752996	-1	91	TRIVIDRAFT_40089	752718	753277	None	4489	476	23606	No_or_no_constitutive_exon
TCGCCCGTAACATGACTGGGGGACGTTGTGTGTTGATACAGGGCAAATAGAT	847166	847808	847116	847168	1	91	TRIVIDRAFT_80172	846582	850009	None	4489	476	23606	No_or_no_constitutive_exon
GAGGGATCTCCCCTCACGCCATGGTTCAACCGCTGACAAAGGGAATTTAGTT	848147	848483	848097	848149	1	91	TRIVIDRAFT_80172	846582	850009	None	4489	476	23606	No_or_no_constitutive_exon
TGCTTGTTTTACTTGTCATCGTCGACAGCTGCTAACTGGGGGGGAAATAGTC	1047989	1048095	1047939	1047991	1	91	TRIVIDRAFT_174777	1047204	1048833	None	4489	476	23606	No_or_no_constitutive_exon
AACTATGTTTATTACGCAGCTCTGAAACACTAATGTGATTAATTGGGCAGTA	1095242	1095978	1096028	1095976	-1	91	TRIVIDRAFT_228033	1095242	1097475	None	4489	476	23606	No_or_no_constitutive_exon
GCCGCGTGAGGAACACGCCTTGGAGCAACTCGCTAATTCTTGGGACGCAGCA	1126668	1126829	1126879	1126827	-1	91	TRIVIDRAFT_65070	1126153	1127022	None	4489	476	23606	No_or_no_constitutive_exon
GATGCTTGATTTGCTTTATGAGGACCGATGCTGATGATTCTGGGGGGTAGTT	1159343	1160273	1160323	1160271	-1	91	TRIVIDRAFT_39476	1159343	1160991	None	4489	476	23606	No_or_no_constitutive_exon
TGCCTGTGCCTGAGACTCGTCCTACGTCTTCTGGAAAAAGTAATGGGCAGCC	1227955	1230622	1230672	1230620	-1	91	TRIVIDRAFT_163322	1227955	1231138	None	4489	476	23606	No_or_no_constitutive_exon
TGGACAATGTTCAATGGCAAGATGTGGCCGACCTGGCTAACACGGGACAGAC	1390312	1391174	1390262	1390314	1	91	TRIVIDRAFT_74802	1389795	1391174	None	4489	476	23606	No_or_no_constitutive_exon
TAAGTACTTTGTTCTGTTAAATCCAGGGCAGTGCTAACCAACGCGGGTAGAT	1435231	1435411	1435461	1435409	-1	91	TRIVIDRAFT_74792	1435231	1436554	None	4489	476	23606	No_or_no_constitutive_exon
TCGAAGATCCGGAGGAGGGTGGGCAGAGTCTCTTGGGCCCAGGGGATGAGGA	1457934	1458087	1458137	1458085	-1	91	TRIVIDRAFT_122935	1453929	1458441	None	4489	476	23606	No_or_no_constitutive_exon
CCGTACGAAATACGACGCCCAGAAAGCCGGCTGCATCCAATGCAAGGGAGAC	1457121	1457580	1457630	1457578	-1	91	TRIVIDRAFT_122935	1453929	1458441	None	4489	476	23606	No_or_no_constitutive_exon
TTGAGCTTATTGTATACAAAGATAATGATCAGGTACTAATTGGGTGGTAGTT	1689939	1690131	1690181	1690129	-1	91	TRIVIDRAFT_228211	1689939	1691315	None	4489	476	23606	No_or_no_constitutive_exon
GGGTCGAAGACTATATCGGACAACAGCTGGTTATATAGGGATAGGACCAGGG	1694275	1694466	1694516	1694464	-1	91	TRIVIDRAFT_39487	1694275	1696546	None	4489	476	23606	No_or_no_constitutive_exon
CATACGGGCTATTTTCAATGTTTATTCAAACAAACACTAACGCATGGGAGGC	1770414	1771067	1770364	1770416	1	91	TRIVIDRAFT_163407	1769541	1771917	None	4489	476	23606	No_or_no_constitutive_exon
ATAAAGAAGTTAGATGATTCACATGTGGGTGCTAATACTAAGACGGGTAGAT	1804855	1805045	1805095	1805043	-1	91	TRIVIDRAFT_163701	1803737	1805431	None	4489	476	23606	No_or_no_constitutive_exon
TCCACTTCGCTTTGGTGGCTGATGTGTATACTTACAAAAGGGCAAAATAGGT	1815702	1815897	1815652	1815704	1	91	TRIVIDRAFT_206966	1815272	1816245	None	4489	476	23606	No_or_no_constitutive_exon
CATGTAGGCATCTTCGTTATTCGGTTCAGCGCATTGACTGGGAATTATAGCA	120987	127821	120937	120989	1	90	TRIVIDRAFT_65829	120748	130800	None	4489	476	23606	No_or_no_constitutive_exon
GTACCCGGTCCTGCTTCCTCCCGGCGATAAAGTTTGGCCTGGGATTGGAGAC	316792	316979	316742	316794	1	90	TRIVIDRAFT_40480	315491	317461	None	4489	476	23606	No_or_no_constitutive_exon
TATTTGTGCGTGGTACTGTATGTGTGGTATTAATGCGGCCGGGATTGCAGAT	426751	427836	426701	426753	1	90	TRIVIDRAFT_75420	425732	427836	None	4489	476	23606	No_or_no_constitutive_exon
TCTCCTCTGTTTATCCCGTCCTTCAATACATACTCACATGGGGAACACAGAG	488654	490299	490349	490297	-1	90	TRIVIDRAFT_56933	488654	491057	None	4489	476	23606	No_or_no_constitutive_exon
GTAGTATCAAAGATCAAAGAGCTAATCGTAGGGCCTTGGGGAGGGAAAAGAA	632074	632219	632024	632076	1	90	TRIVIDRAFT_214452	631395	632219	None	4489	476	23606	No_or_no_constitutive_exon
GAGGCAGATGGGCCAGAAGTCGACGTGATATGATGCTAATATGGGCATAGCG	743907	744065	744115	744063	-1	90	TRIVIDRAFT_87963	740938	744369	None	4489	476	23606	No_or_no_constitutive_exon
CTACTGCCGCTACCACTACCAGAACTATGCGCGTATCGGGAAGGACTCAGCT	760876	761710	760826	760878	1	90	TRIVIDRAFT_56894	759100	762303	TPK5	4489	476	23606	No_or_no_constitutive_exon
TGGGCAATCTGCTCGCTTGGCCGTCCTTTTGCTGACATTGGGTGAAATAGCT	792427	792508	792558	792506	-1	90	TRIVIDRAFT_117750	791412	792736	None	4489	476	23606	No_or_no_constitutive_exon
TGTCAACAGACAGTTAGGGCTAACGGTGTAATGGCTTACACGGGAGATAGTC	949913	950069	950119	950067	-1	90	TRIVIDRAFT_40764	948787	950650	None	4489	476	23606	No_or_no_constitutive_exon
TGATTTGTATCGGCCTCATATGCGCGGATTGAATGGCTGGGAGATAGTAGGA	953654	954082	953604	953656	1	90	TRIVIDRAFT_162615	953263	954082	None	4489	476	23606	No_or_no_constitutive_exon
GACATTTCCATAAAGCGAGATCGCCAAGGAACTGACAATTGGGCAAAAAGGG	1259966	1260858	1259916	1259968	1	90	TRIVIDRAFT_87830	1258872	1260858	None	4489	476	23606	No_or_no_constitutive_exon
AAACAATTATAAGAATTCAATGGAACTAATCACCATGGGCAAAAAAATAGGT	1340179	1340347	1340397	1340345	-1	90	TRIVIDRAFT_87813	1339834	1341400	None	4489	476	23606	No_or_no_constitutive_exon
CGCTGCCAATGCCTGTGTGGAAAGCGTGTTCTGACCATGAGAGGGGACAGGT	1348776	1348832	1348882	1348830	-1	90	TRIVIDRAFT_87804	1347165	1349511	None	4489	476	23606	No_or_no_constitutive_exon
AGTTCCCTTAGCATTCTGAAGTTCTAATCACTGACATTTGGGTGATATAGAT	1563749	1564141	1564191	1564139	-1	90	TRIVIDRAFT_75084	1563749	1566275	None	4489	476	23606	No_or_no_constitutive_exon
TTGGTTTTTTTGTCTTGAGAGTTGAGTTTGGGATACTGACGGGCTGGCAGAC	1604519	1604688	1604469	1604521	1	90	TRIVIDRAFT_80249	1604040	1605782	None	4489	476	23606	No_or_no_constitutive_exon
GGGGAGGGGATTAATTGTAGATTGTACTAGACAGCGTGTGGGGTAAACAGCA	1628244	1628260	1628194	1628246	1	90	TRIVIDRAFT_206439	1623529	1628260	None	4489	476	23606	No_or_no_constitutive_exon
AGTACTACTGAAAATCCGTTCTAACGATTCGTTGTACTATGCACAGGGAGAC	1644879	1645011	1644829	1644881	1	90	TRIVIDRAFT_195722	1643188	1645309	None	4489	476	23606	No_or_no_constitutive_exon
CCATGGTCGAGACCACGACCGTGATTACGATGACCGGGATTATGATGGAGAG	102216	102476	102526	102474	-1	89	TRIVIDRAFT_123419	102216	104937	None	4489	476	23606	No_or_no_constitutive_exon
TATATTCCCGTATTGTTACTGACCTTGAATAGGATGCGGGTGAGGATGAGGC	363512	363605	363655	363603	-1	89	TRIVIDRAFT_161348	362900	373167	None	4489	476	23606	No_or_no_constitutive_exon
GCTGAGTTCCCGGCATGCAATGCAATGCAAGATACTGACTGGGCACGCAGCT	432190	432300	432140	432192	1	89	TRIVIDRAFT_214259	431878	435179	None	4489	476	23606	No_or_no_constitutive_exon
CCCTACACATTCATTGACCAGAAGACTAACATGCTCGGGCGCAACAACAGGT	435897	435937	435987	435935	-1	89	TRIVIDRAFT_57076	435897	439211	None	4489	476	23606	No_or_no_constitutive_exon
TAGCCCTGTTGCCTTTGTATGAGACTCTCGATGGCTAACGGTTGGGACAGGG	555110	555168	555060	555112	1	89	TRIVIDRAFT_42205	554760	556372	None	4489	476	23606	No_or_no_constitutive_exon
CTGCCGATGGCTTTCAGGTTACCACAAGGGCTCTCGGGGGAGCGCAGCAGGC	602268	602559	602609	602557	-1	89	TRIVIDRAFT_42120	602268	605504	None	4489	476	23606	No_or_no_constitutive_exon
GGGGCAAACGGATCTGCAAATCCATAATTCCGCCTAGGGTGGGGCTGCAGGT	738816	738860	738910	738858	-1	89	TRIVIDRAFT_205738	737835	739072	None	4489	476	23606	No_or_no_constitutive_exon
CTTTTCCTGGGCTATTTGACTGATTGCTTGTTTTTCCGCGGGGCACAAAGTC	754841	755177	754791	754843	1	89	TRIVIDRAFT_42222	754655	755406	None	4489	476	23606	No_or_no_constitutive_exon
GCTCCCTCCACGGGGCATCTGGGACACTTCAGCTGACCGTAGCGGGATAGGA	788557	789769	788507	788559	1	89	TRIVIDRAFT_205752	788231	790215	None	4489	476	23606	No_or_no_constitutive_exon
CGTGCTACCACCTTGTACTAACTGGCCAATTTCCTTAGGGCGACAATGAGTG	923154	923370	923104	923156	1	89	TRIVIDRAFT_75774	922413	924812	None	4489	476	23606	No_or_no_constitutive_exon
CTGCGTGCTTCGCCGCTCATTTTTGAAGTCGTGCTAACCGAAGGGAACAGAT	932784	932995	933045	932993	-1	89	TRIVIDRAFT_57186	932784	933491	None	4489	476	23606	No_or_no_constitutive_exon
ATCCAGTACACCGGCTATCGAGTGTTTGCTCCAACTAACACGGGTCAAAGGA	1077725	1078555	1078605	1078553	-1	89	TRIVIDRAFT_114697	1077725	1079524	None	4489	476	23606	No_or_no_constitutive_exon
TCATATTCCATTTATAATTGAAGGTCAATGCTGATCCATATGGGAAACAGTG	1086589	1087707	1086539	1086591	1	89	TRIVIDRAFT_88473	1086225	1087707	None	4489	476	23606	No_or_no_constitutive_exon
TTGTCAAAGTAAGTTAATGCTCCCAATCTCAGCTAACCTCTGATGGGGAGAA	1215634	1215904	1215954	1215902	-1	89	TRIVIDRAFT_66215	1215360	1216616	None	4489	476	23606	No_or_no_constitutive_exon
GAATTTAGCCATGGAGACCTTGATATACCGGAACATACTAACTGGGATAGCG	1271675	1271732	1271625	1271677	1	89	TRIVIDRAFT_66234	1271294	1272259	None	4489	476	23606	No_or_no_constitutive_exon
ACCCTCTGAACCAACGATACCGAATGAATAAAGTCTAACTGGAGGGACAGCT	1458842	1459179	1458792	1458844	1	89	TRIVIDRAFT_183616	1458244	1460141	None	4489	476	23606	No_or_no_constitutive_exon
TAGATTTGGCTCTCTGATACCGTGAATCACTGACAAAAGAGGGGAGATAGAT	38397	39057	39107	39055	-1	88	TRIVIDRAFT_226365	36669	41124	None	4489	476	23606	No_or_no_constitutive_exon
GAGCCTGTCTCCTACAGAATACTAACCGTTCATGTATCGTTATGGGGCAGAT	37664	38312	38362	38310	-1	88	TRIVIDRAFT_226365	36669	41124	None	4489	476	23606	No_or_no_constitutive_exon
TGCAGAACGTGCCCGTACCCGTAGCAGCTGTGCCCCCTATGGGCGCGCAGAT	81926	82085	82135	82083	-1	88	TRIVIDRAFT_194649	81926	86099	None	4489	476	23606	No_or_no_constitutive_exon
TGCTTGTCCAGCTTCCTCGTCTTCAGTTGGATGCTAACAGTGGGATGTAGCA	110697	112647	110647	110699	1	88	TRIVIDRAFT_173105	110537	112647	None	4489	476	23606	No_or_no_constitutive_exon
GATCAGGATGCACCTGGAGCGCAATGGATTGTACTCACCACATGGGGTAGCA	166809	167140	166759	166811	1	88	TRIVIDRAFT_66366	166462	168162	None	4489	476	23606	No_or_no_constitutive_exon
CCTCCTCTGCTTTGTGTGAAGTTGGCAAAGTGTCTAACATGTGGGATTAGGT	226369	226599	226649	226597	-1	88	TRIVIDRAFT_43109	225814	227503	None	4489	476	23606	No_or_no_constitutive_exon
TTAGAAACAGGCACTGGGAGCCTTTGGTCAGTGGCTTTGGTTGGGAAAAGAT	240046	240204	239996	240048	1	88	TRIVIDRAFT_226427	239748	240829	None	4489	476	23606	No_or_no_constitutive_exon
GTTCTTTCTATCCTTGCTCTGTCGCACGTCTAATCGTTGAGGGTATACAGAT	261117	262702	261067	261119	1	88	TRIVIDRAFT_132999	260876	262702	None	4489	476	23606	No_or_no_constitutive_exon
AGCCTAACGATGCCGAGATTCGAAGAGGAAGCTGATGAGCTGGGATGCAGGT	436917	437808	437858	437806	-1	88	TRIVIDRAFT_57389	436917	437970	None	4489	476	23606	No_or_no_constitutive_exon
AGGTGAGGTAGACACTGAAGTCGTGTCTACCAGTCATGATGTCGAGGGAGAG	463009	463213	462959	463011	1	88	TRIVIDRAFT_160870	462540	464278	None	4489	476	23606	No_or_no_constitutive_exon
TTCTTCTTCTTCTTTGATCCTAAATTTATCATATGCTAACATGGGACTAGAT	540007	540259	539957	540009	1	88	TRIVIDRAFT_75995	538756	540259	None	4489	476	23606	No_or_no_constitutive_exon
AGTGAGGGAGATGGCGATGGTGGTGATGAGGCCAAGGGCGAGGCTGACAGCG	635634	636090	635584	635636	1	88	TRIVIDRAFT_43331	635266	637608	None	4489	476	23606	No_or_no_constitutive_exon
AATATAATGGCCAGACGCCGCTATGGGCAGCAGTAAGGCGAGGGAAAGAGTC	743835	744462	743785	743837	1	88	TRIVIDRAFT_160183	740035	744462	None	4489	476	23606	No_or_no_constitutive_exon
TACTAGTCTTCTTTTGCTGAAAAATCAATGACTAACGGCTATGGGCGCAGAA	771215	772381	771165	771217	1	88	TRIVIDRAFT_226586	771101	772381	None	4489	476	23606	No_or_no_constitutive_exon
ACTCCAGAGGAAGCTCCCCTCTTGACAAATTGCTAACTTGTGGGTGGCAGTG	1071421	1071647	1071371	1071423	1	88	TRIVIDRAFT_183126	1070169	1072519	None	4489	476	23606	No_or_no_constitutive_exon
CGCGGTGACAGACCTTGGTGACAACCTGGCTGACAAACGGGCAATGATAGGA	1079551	1080749	1080799	1080747	-1	88	TRIVIDRAFT_210451	1079551	1081343	None	4489	476	23606	No_or_no_constitutive_exon
TGCACAGGTAGCTAATCTATTATGCTTTATGCTGTTTGGGGAAATCACAGGC	1143696	1144089	1143646	1143698	1	88	TRIVIDRAFT_43114	1143562	1144682	None	4489	476	23606	No_or_no_constitutive_exon
CATTTTTGGAGGAGGTCGAGGATGCGGTATCCTCTTGGGCTTGAGTAGAGAC	1148970	1148998	1148920	1148972	1	88	TRIVIDRAFT_57520	1147175	1151443	None	4489	476	23606	No_or_no_constitutive_exon
TGTGAGTGATGAGACAACTCTTTCCTGGATACGGACTAATTGCTGGGAAGAT	1316231	1316603	1316181	1316233	1	88	TRIVIDRAFT_194940	1311555	1320084	None	4489	476	23606	No_or_no_constitutive_exon
ATTTCTCACATAGGACCTCTAACGCTTGAGAGATACTAATGGGCACATAGAT	107593	107702	107543	107595	1	85	TRIVIDRAFT_213773	101029	108887	None	4489	476	23606	No_or_no_constitutive_exon
AAAGACGAGATATGATGTGGACTGGATACTGACGGTTTGGCGGGATGCAGGC	130720	130868	130918	130866	-1	85	TRIVIDRAFT_182125	130334	132352	None	4489	476	23606	No_or_no_constitutive_exon
TGTCACGATGAATTGATAAAGCTTCAGCATTAATTAATGCGGGGTATCAGGC	277698	278120	278170	278118	-1	85	TRIVIDRAFT_231541	272845	278396	None	4489	476	23606	No_or_no_constitutive_exon
GTATAATACTCGTACATGTAGTTAGATTAAGAGGGTGTGGCGGCGGGTAGCT	487056	487204	487254	487202	-1	85	TRIVIDRAFT_66837	485630	488141	None	4489	476	23606	No_or_no_constitutive_exon
TCCGACTCTCTCCCCCGCAACTCCGCTGAGTTACTAATACGTATGGGTAGGA	563974	564483	563924	563976	1	85	TRIVIDRAFT_231565	562528	565770	None	4489	476	23606	No_or_no_constitutive_exon
GCACCTCATATCACATTCTGGAAGTGAGTGGAATGCTGACCTGGGGACAGCT	1156722	1156796	1156846	1156794	-1	85	TRIVIDRAFT_43553	1155973	1156933	None	4489	476	23606	No_or_no_constitutive_exon
ATTTGAGCGCTGAAAATATCGGGTCATGCTAACAATTTGGTGGTGGGCAGCG	1165508	1165581	1165458	1165510	1	85	TRIVIDRAFT_43559	1164682	1165581	None	4489	476	23606	No_or_no_constitutive_exon
CAAAAAAAGCGAGGAAAACATTGTGGCTAACTGCGGGATTGGGAATATAGAT	1251566	1251758	1251516	1251568	1	85	TRIVIDRAFT_89055	1251252	1252304	None	4489	476	23606	No_or_no_constitutive_exon
TAAGTCGTGATTATAGCATGCTGACCCGCATTTGCTAACACAGGGGGTAGCT	33097	33135	33185	33133	-1	87	TRIVIDRAFT_112103	32252	34127	None	4489	476	23606	No_or_no_constitutive_exon
TACATACAGTCTTCTTCCCCATTACGAAATTTAGATGTTGAGTGGGTTAGGT	47236	47488	47186	47238	1	87	TRIVIDRAFT_44495	47020	48138	None	4489	476	23606	No_or_no_constitutive_exon
TTCTTGAGAGAGCTCTGAGATATTGATGGCTAACCAATTGGGATGGATAGTG	123648	123747	123598	123650	1	87	TRIVIDRAFT_194377	122561	124058	None	4489	476	23606	No_or_no_constitutive_exon
TCCTCGGGGGAACTCGTTTTTGACTCGTTGTTTGTTGGGTGGGGATTTAGCT	137041	138575	138625	138573	-1	87	TRIVIDRAFT_89070	136391	138934	None	4489	476	23606	No_or_no_constitutive_exon
TGACTACGAGTAATAGGGAGGCATCAGACGATGGCGGCCGGGAAAATGAGAC	193572	193860	193910	193858	-1	87	TRIVIDRAFT_44566	191861	194184	None	4489	476	23606	No_or_no_constitutive_exon
CATCGCCTGTGTCTATTAAAAAAAAAGAAGATTTTGGGAAAAAAAAAAAGAA	280087	280096	280037	280089	1	87	TRIVIDRAFT_194423	278654	280096	None	4489	476	23606	No_or_no_constitutive_exon
GTTATATACCAGGTGCGACTTGAAGGCGCAACCGGCTAACGGGATGACAGGA	299711	299745	299661	299713	1	87	TRIVIDRAFT_194429	299396	299745	None	4489	476	23606	No_or_no_constitutive_exon
TGCCATTCACTAAACAATGAAATTGCTACTGATGAGTAAGGGCATGATAGGT	325653	326125	325603	325655	1	87	TRIVIDRAFT_67153	325451	326125	None	4489	476	23606	No_or_no_constitutive_exon
TGATCTGATAGCAAGCCATGCTTCGTTCTGGTGTTAACAACAGGGTACAGCA	457450	457593	457643	457591	-1	87	TRIVIDRAFT_44687	457254	458136	None	4489	476	23606	No_or_no_constitutive_exon
GTCATGGTCACGACAACTCTATGTAGATAGTTTGCTCACTCTGGGAAAAGTA	495645	497154	495595	495647	1	87	TRIVIDRAFT_44451	495478	497154	None	4489	476	23606	No_or_no_constitutive_exon
TCCAATAATTATCGCATATTGTCCAAAAGGGATGATACTAACTAGGGCAGAC	686581	687241	687291	687239	-1	87	TRIVIDRAFT_204989	686581	687948	None	4489	476	23606	No_or_no_constitutive_exon
TCTTAATTGCATCCGCCATGAAATGACAAGAGAAGCTGATGGGCTAATAGCT	815490	815764	815440	815492	1	87	TRIVIDRAFT_182727	814857	815764	None	4489	476	23606	No_or_no_constitutive_exon
TGTTAATTCGAGATACGGCGAAGCAAGATGCTAATTCGGGATGACGATAGTA	898163	898229	898113	898165	1	87	TRIVIDRAFT_89180	897799	900329	None	4489	476	23606	No_or_no_constitutive_exon
AGCAGAATAATAGATGTCTTCCGAGTGGTATCACACTAACATGGGAATAGAC	1030749	1030859	1030909	1030857	-1	87	TRIVIDRAFT_226278	1030179	1032346	None	4489	476	23606	No_or_no_constitutive_exon
AGGGTTCATTCGTTAGAAGCTAATATTTCTCTTTCGGATCCCAGGGGAAGAG	1072416	1072509	1072366	1072418	1	87	TRIVIDRAFT_159155	1071588	1072509	None	4489	476	23606	No_or_no_constitutive_exon
GCCCTTGTCCTTGTTCGGTGAGGATACATACTGACCCTGGCGTGGGATAGGA	1096533	1097676	1096483	1096535	1	87	TRIVIDRAFT_57920	1095796	1097676	None	4489	476	23606	No_or_no_constitutive_exon
TACAGCGGACCAGCACAGTGCCTGATCTGCGTAATGCCGGGGAAGGGGAGGC	1119471	1120938	1120988	1120936	-1	87	TRIVIDRAFT_123918	1119471	1121856	None	4489	476	23606	No_or_no_constitutive_exon
GAGACGATATATTTGAGGTGGTGGAAGGAGTGCTAATGATGGGGAAACAGTC	1238342	1238670	1238292	1238344	1	87	TRIVIDRAFT_44930	1237675	1239438	None	4489	476	23606	No_or_no_constitutive_exon
TCCAAATACTGAATATTTGTTATAACAGAAGTTTTATCTGGGATTGGAAGCT	235945	236271	235895	235947	1	86	TRIVIDRAFT_47475	233044	238375	None	4489	476	23606	No_or_no_constitutive_exon
GATTTTCTTTGATACACTTACTTCGAATTGAATTTCTAACGGGTGATTAGAC	313011	313266	312961	313013	1	86	TRIVIDRAFT_77131	312345	314099	None	4489	476	23606	No_or_no_constitutive_exon
GTTTGTTGATATTGTTATTCGGTGGGTTGTGGCTGACTGCTTGGGGGTAGTG	354860	355172	354810	354862	1	86	TRIVIDRAFT_89795	353573	355172	None	4489	476	23606	No_or_no_constitutive_exon
TGTGATTGTTAATCATTGTCAAATGAAGCATGTGCTAACTATGGGATTAGTA	381421	381720	381371	381423	1	86	TRIVIDRAFT_47618	379792	381720	None	4489	476	23606	No_or_no_constitutive_exon
TCTCCGGCCCATGAACGGCTCACGCGCGCAATGACAGGCTGATTGGGAAGCA	486693	488365	486643	486695	1	86	TRIVIDRAFT_182488	486534	488365	None	4489	476	23606	No_or_no_constitutive_exon
GCATCTCGATTGCTTCAGGAGAGCATTGGATTGCTGACTTTGATGGGTAGCT	520043	520106	519993	520045	1	86	TRIVIDRAFT_81025	519531	521897	None	4489	476	23606	No_or_no_constitutive_exon
GATGCAGCAACATGATTCCAATAAAGACATAGGCTGATGGGAGTACACAGAA	531667	531703	531753	531701	-1	86	TRIVIDRAFT_47601	530457	532473	None	4489	476	23606	No_or_no_constitutive_exon
GACACCTAAATCTACTGGAGAACAGGTTACAGAGCTAACAATAGGGATAGCC	531022	531396	531446	531394	-1	86	TRIVIDRAFT_47601	530457	532473	None	4489	476	23606	No_or_no_constitutive_exon
CTTCCAAAGGCTATGTTGTGGTTGATATCGTGTTTGCTGATGGGTAATAGGG	530457	530950	531000	530948	-1	86	TRIVIDRAFT_47601	530457	532473	None	4489	476	23606	No_or_no_constitutive_exon
GGTCGCCATTGGAAAAAATGCCAGTGTTGCATTACTCAGCTAAGGGATAGCC	598142	598252	598302	598250	-1	86	TRIVIDRAFT_68466	596994	598956	None	4489	476	23606	No_or_no_constitutive_exon
TCTGTTTCGCAATGTAGCAGTCCTAGCTTGCCCGGCATCGAGGGTCCAAGCA	662584	662960	663010	662958	-1	86	TRIVIDRAFT_58466	661532	663745	None	4489	476	23606	No_or_no_constitutive_exon
CCGTGGCTCGGAGGATGATTCATGGGAAGAAGAATTGGAAGATGAGGGAGAA	672659	673009	672609	672661	1	86	TRIVIDRAFT_129217	672043	673009	None	4489	476	23606	No_or_no_constitutive_exon
TCCATTATTGCGTGTCTGTGGCAGACAACTAACAACACGGGAAACTGCAGTG	704621	704886	704936	704884	-1	86	TRIVIDRAFT_47553	704621	705644	None	4489	476	23606	No_or_no_constitutive_exon
TCTGCACGGCGATAGGGGAGGGTGTTGCTGATGGGTGGGAGGACGAAGAGAC	841168	841330	841118	841170	1	86	TRIVIDRAFT_158592	839881	841330	None	4489	476	23606	No_or_no_constitutive_exon
CAAGGGCGAGCGGAAGACAGAGGGAGCATTAAATATGAATGGGCGTTGAGGC	1004734	1004742	1004792	1004740	-1	86	TRIVIDRAFT_112554	1003739	1008189	None	4489	476	23606	No_or_no_constitutive_exon
ACAACTGCTTGGACTCGGCAAGATCGCCAAACTCACTCTTCAGTAGGGAGCT	1062492	1062951	1063001	1062949	-1	86	TRIVIDRAFT_50993	1061953	1063058	None	4489	476	23606	No_or_no_constitutive_exon
TTTGTCACTGACGGAGCCATATATAGAAAATAAGCTAACTGGGATAACAGAT	1119758	1120254	1120304	1120252	-1	86	TRIVIDRAFT_204731	1118969	1124280	None	4489	476	23606	No_or_no_constitutive_exon
TTCCCTGTTGGTTTCAGGGTAGCATGGGGACCTGACACTTGCATGGGTAGGT	1132252	1132698	1132748	1132696	-1	86	TRIVIDRAFT_182568	1131531	1133482	None	4489	476	23606	No_or_no_constitutive_exon
TAAATTATTCTCCCTTGGTGACGATTTGATAACATTAACATTGGGAACAGGT	1174792	1175969	1176019	1175967	-1	86	TRIVIDRAFT_51044	1171699	1179993	None	4489	476	23606	No_or_no_constitutive_exon
TTTGTTTTTGAAAATCGACGGAATGGCTAATAAACATTGGGACAACGCAGGG	1191061	1191214	1191011	1191063	1	86	TRIVIDRAFT_59348	1190855	1192035	None	4489	476	23606	No_or_no_constitutive_exon
ACATACTGATCGATTTACTAGCGAGTGAATAATCACTGATTGGGAAATAGTT	1199720	1199807	1199857	1199805	-1	86	TRIVIDRAFT_194336	1199193	1201136	None	4489	476	23606	No_or_no_constitutive_exon
TATAGCGCCTCACGGAGTGTTTTCCATCCCAAATGCTTACGAGGGGCCAGGG	1205665	1205820	1205615	1205667	1	86	TRIVIDRAFT_50896	1205150	1207179	None	4489	476	23606	No_or_no_constitutive_exon
ATTTCGCACTTGCAACTGTGACGCACGGCTAACCAAACGGATGGGGACAGAT	50480	50849	50899	50847	-1	84	TRIVIDRAFT_90721	50480	51453	None	4489	476	23606	No_or_no_constitutive_exon
AATGCAAAGCCATCGGGTTGTAAAGGAAGTGACTGATGATGGGAGGATAGGC	368146	368585	368635	368583	-1	84	TRIVIDRAFT_128702	368146	369391	None	4489	476	23606	No_or_no_constitutive_exon
CCAACGGCAACCCTACCATGCTGTCGATGCCGGTTGATGGGACGAAACAGGC	465420	465576	465626	465574	-1	84	TRIVIDRAFT_157466	465420	467533	None	4489	476	23606	No_or_no_constitutive_exon
GCACACACAACTCACAATTAGTCGGGTTCCAGTACAAGCTAACAAGGGAGCG	785130	785258	785308	785256	-1	84	TRIVIDRAFT_49537	785130	786650	None	4489	476	23606	No_or_no_constitutive_exon
AACCCGTTATATTCATTCGAATGCATGCTGACTCCTCGGGATGGGTAAAGAT	964500	964575	964450	964502	1	84	TRIVIDRAFT_49339	963638	964575	None	4489	476	23606	No_or_no_constitutive_exon
CAGTACCATATCCTCAAAAGCCGTTGCTAACAAACCGGGTTGTTGAAAAGGC	986468	986760	986810	986758	-1	84	TRIVIDRAFT_49526	985766	987138	None	4489	476	23606	No_or_no_constitutive_exon
GAGCTAGATTGATGCATGGTGTGGCAAAACTGTCCAAGAGCGTAGGGAAGAA	76597	77733	76547	76599	1	83	TRIVIDRAFT_193343	76393	77733	None	4489	476	23606	No_or_no_constitutive_exon
TCTCATGCCTGACAATACTTACAAATTTAGAATTGACATGGCGACGGGAGAC	179652	180029	180079	180027	-1	83	TRIVIDRAFT_46657	179652	180858	None	4489	476	23606	No_or_no_constitutive_exon
ACCTACCTTTTACCTGACTTGATTTGCGAATGACTGACATGGGTGGATAGCC	323749	324359	323699	323751	1	83	TRIVIDRAFT_46577	323606	325978	None	4489	476	23606	No_or_no_constitutive_exon
TTTTGTCTTATAACGTGCCTTCAAGAGAGATACTAATTTGGGGTGACTAGAT	463871	463924	463974	463922	-1	83	TRIVIDRAFT_119068	463871	464949	None	4489	476	23606	No_or_no_constitutive_exon
TATTCTATTGACTTCTCAATCTGAGACACTAATACTAACCGGGTATACAGGT	469697	469723	469647	469699	1	83	TRIVIDRAFT_224756	468702	469723	None	4489	476	23606	No_or_no_constitutive_exon
GACTCGGATTTTCAAACGCTATATGATGCTAACGTGGGAAAACTAAATAGGT	683071	683578	683628	683576	-1	83	TRIVIDRAFT_203700	683071	684651	None	4489	476	23606	No_or_no_constitutive_exon
TCTCGCGGGGGAATAAAGGTGCAATGACATGCTAACGAGGGAATGCGCAGTT	688738	688767	688817	688765	-1	83	TRIVIDRAFT_89638	687396	689152	None	4489	476	23606	No_or_no_constitutive_exon
GTGATTTGTGTCGATGAATTGAGGGTGGACAAGGCTGACGGGGTTGATAGAC	753043	753205	752993	753045	1	83	TRIVIDRAFT_76984	752546	753775	None	4489	476	23606	No_or_no_constitutive_exon
TACTCCCCGGGTTTCATTGTTTAGCTTACAGCTCACACAACGGGTAACAGAA	753263	753775	753213	753265	1	83	TRIVIDRAFT_76984	752546	753775	None	4489	476	23606	No_or_no_constitutive_exon
TCTTGACGGGAGAAGAAGAGATGAAGAAGGGAGTGCTAATGTGGGAATAGAT	820226	820285	820335	820283	-1	83	TRIVIDRAFT_68047	820226	820631	None	4489	476	23606	No_or_no_constitutive_exon
GTTTCACAACACTACGAGCATCATTAGAGTTACTGACAGGGAAATTGTAGGA	869593	869761	869543	869595	1	83	TRIVIDRAFT_76997	869042	870048	None	4489	476	23606	No_or_no_constitutive_exon
GTCAACTAATAATCTTCGAAGCTTCATATACTTACCATTTGGGCTAATAGGA	898851	899587	898801	898853	1	83	TRIVIDRAFT_77012	896867	899587	None	4489	476	23606	No_or_no_constitutive_exon
GAGAGAGAGACAGAGAAAACGTTCGGTTGCTGACAGTGGGGGTGAAGTAGCT	27910	28143	28193	28141	-1	82	TRIVIDRAFT_216458	27910	28803	None	4489	476	23606	No_or_no_constitutive_exon
GGTCTAATAGACTGGAGTCTGGTAGCCGAGTTGATCTAACTTGAGGGCAGGT	132708	132795	132658	132710	1	82	TRIVIDRAFT_47073	132468	134441	None	4489	476	23606	No_or_no_constitutive_exon
GCTTTGGCGGTGCATAGCGGTTCTTTAACATGGATAAGTAATTGGGCAAGCT	187525	187623	187475	187527	1	82	TRIVIDRAFT_203349	187279	187961	None	4489	476	23606	No_or_no_constitutive_exon
AATGCTAACGGCCAACGCCTCTAGAACTGCTTACAATCTTGAGGGACAAGGC	243364	243682	243314	243366	1	82	TRIVIDRAFT_203368	242094	244395	None	4489	476	23606	No_or_no_constitutive_exon
GTCGCACGTGATGATAGCTTATGTAATGCAATGGACTAATTACGGGATAGTC	363759	363838	363888	363836	-1	82	TRIVIDRAFT_68192	363759	366154	None	4489	476	23606	No_or_no_constitutive_exon
GTACGTTATCACAAACCCTCTGGTTTATATCGTATGCTAACAGGGGATAGTA	374329	376502	374279	374331	1	82	TRIVIDRAFT_231280	372041	376502	None	4489	476	23606	No_or_no_constitutive_exon
AACAAAAGGTATGAATATAGCAGTCAACATCCTCCAAGAGCTGGGAATAGAA	554353	554429	554479	554427	-1	82	TRIVIDRAFT_203431	554353	555510	None	4489	476	23606	No_or_no_constitutive_exon
ATAATGAGGCTGAAGGGATTGATAAACAGGCATTAGATCTCCGACGGGAGTT	595137	595968	596018	595966	-1	82	TRIVIDRAFT_155683	595137	597794	None	4489	476	23606	No_or_no_constitutive_exon
CTTGGACTTGAACAGGCTTGTTGCTCGAGCTAATAGGGGAAAATAGCGAGGC	737939	738114	737889	737941	1	82	TRIVIDRAFT_46970	737718	740078	None	4489	476	23606	No_or_no_constitutive_exon
GACCCATTGCTTTGATTGAAGATTCAGTCTGATGACGTGGGGCGATGCAGGA	874560	874617	874510	874562	1	82	TRIVIDRAFT_193320	874145	875780	None	4489	476	23606	No_or_no_constitutive_exon
CGCTGAGGATACAGAGTTCTTCCCTGCCTGAGGCTGCACGAGAGGGTCAGTT	9606	9614	9556	9608	1	81	TRIVIDRAFT_192990	8499	9614	None	4489	476	23606	No_or_no_constitutive_exon
GGTAATTTTTCTGCGTCCTTGGAATGACAATACACTGACATGAGGGACAGGT	52965	52997	52915	52967	1	81	TRIVIDRAFT_58493	51984	53143	None	4489	476	23606	No_or_no_constitutive_exon
AGTTCTCATGATTCCTCCTACTACAAATTTCCACTAACGCAAGGGTCAAGAC	232369	232421	232319	232371	1	81	TRIVIDRAFT_193040	232201	233705	None	4489	476	23606	No_or_no_constitutive_exon
GTAGTAGTCGATCATCACTTAGTGCTGGTATACTGAAACAGGGAATACAGGC	525219	525278	525169	525221	1	81	TRIVIDRAFT_203212	523780	525278	None	4489	476	23606	No_or_no_constitutive_exon
AATCACCCCTGTCCCAAATCCTAACACCGACACTCCTCTTACGGGCAGAGAC	577013	577427	577477	577425	-1	81	TRIVIDRAFT_193123	575669	577566	None	4489	476	23606	No_or_no_constitutive_exon
GTTGTCTGGTATCTACTCATCACGCTACTGTGCTAACCTAGGGGATGTAGTA	783658	783773	783608	783660	1	81	TRIVIDRAFT_90008	782149	784650	None	4489	476	23606	No_or_no_constitutive_exon
TGCAGAAAAAGAGACAATGCCGTGGTCGCACGTCAGATGGGTCAAGATAGAC	26190	26663	26713	26661	-1	80	TRIVIDRAFT_126760	26190	27237	None	4489	476	23606	No_or_no_constitutive_exon
TGCTGCGAGGGTATCTGATGCCGTATGGCTAACCATGGGGAAATGCACAGCT	129850	130736	129800	129852	1	80	TRIVIDRAFT_77487	129381	130736	None	4489	476	23606	No_or_no_constitutive_exon
CCGGCTCCAACCCCTTCACCTTGTCTCTTCGCGGCGAGGAGAGGGAGAAGAA	195521	195617	195471	195523	1	80	TRIVIDRAFT_154990	194787	195617	None	4489	476	23606	No_or_no_constitutive_exon
GGAATAAGCATTCGTTTGCCTACTCTTACTGACGTGGGATATCAAAACAGAG	302304	302342	302392	302340	-1	80	TRIVIDRAFT_48635	300811	302592	None	4489	476	23606	No_or_no_constitutive_exon
TGTCCTTGAATGTATAACTCACACAGGCCGACTGACTGCCTCATGGGAAGTG	539138	539567	539088	539140	1	80	TRIVIDRAFT_224106	538085	540123	None	4489	476	23606	No_or_no_constitutive_exon
CGAATTTGGATAATTTCTCTATTCAGCTGCTGCGTACTGATACGGGCGAGTG	574653	574968	574603	574655	1	80	TRIVIDRAFT_48578	571134	574968	None	4489	476	23606	No_or_no_constitutive_exon
CTCTTTGAAGCGTTTTGTTCCAGGGCTGATGCTGGGGGCGAAAATTACAGGC	269236	269959	269186	269238	1	79	TRIVIDRAFT_77573	268576	270678	None	4489	476	23606	No_or_no_constitutive_exon
ACGTAGTATCATAACCACAGCTCTCATCGCTCTGGCAAAGGGGGCTTGAGGT	272354	272741	272304	272356	1	79	TRIVIDRAFT_192756	272029	273082	None	4489	476	23606	No_or_no_constitutive_exon
ATTCTAAGAGGGATATTGTTGGCTCACTCAACTCTTTCATTTGGGAATAGGT	301115	301982	301065	301117	1	79	TRIVIDRAFT_77579	300539	301982	None	4489	476	23606	No_or_no_constitutive_exon
TCTGATTTTGCTTCCTTTTTTCGATGATTTGATGCTAACAAGGGGTGCAGGT	473139	473516	473566	473514	-1	79	TRIVIDRAFT_90268	472161	474452	None	4489	476	23606	No_or_no_constitutive_exon
CCGTAAGGTTAGAACTGGTTTGGGCAGATCTTGTACTTTGGGATTAATAGCA	530910	530965	530860	530912	1	79	TRIVIDRAFT_202834	530094	531638	None	4489	476	23606	No_or_no_constitutive_exon
AAAGCTGGCAACAGGTTCTTGGGATAAAACTGTCAAAATCTGGGATGCAGTT	558917	559354	558867	558919	1	79	TRIVIDRAFT_49087	556005	559354	None	4489	476	23606	No_or_no_constitutive_exon
GGCAAATATCTCGACTCGTAACTGTTTTTGATTCTTACGCTGGGATACAGCG	561071	561206	561256	561204	-1	79	TRIVIDRAFT_69132	560137	562159	None	4489	476	23606	No_or_no_constitutive_exon
GGTGCCTTTGCGTATATCATTGCCCCTCTCATATGGCTCTTTGGCGGGAGGA	617290	618494	618544	618492	-1	79	TRIVIDRAFT_69153	617290	619450	None	4489	476	23606	No_or_no_constitutive_exon
CCAAACTCTTGACTCGAATGATTATCCGGACGGTCTCTTTGAGAAGGGAGGC	109984	110253	109934	109986	1	78	TRIVIDRAFT_154161	105486	110253	None	4489	476	23606	No_or_no_constitutive_exon
ACGCCGTCTAATAGGACCCTAGCTATGCATTTAGCTTATTGGGGATATAGTA	327153	327297	327347	327295	-1	78	TRIVIDRAFT_69431	326605	327598	None	4489	476	23606	No_or_no_constitutive_exon
GGATATTCTTGAGGTTCGTTTAAAAACTATAGCAGTCTAAAGGGAACCAGTC	354163	354788	354838	354786	-1	78	TRIVIDRAFT_49798	353762	355384	None	4489	476	23606	No_or_no_constitutive_exon
ATTTTGATGATGACGCTCCAGAATTTGTTGCCGATAGGAGCGGGAGAAAGAA	428978	429064	428928	428980	1	78	TRIVIDRAFT_115204	427536	429566	None	4489	476	23606	No_or_no_constitutive_exon
TTGTGTCATGAAGCATACATCAAGGATTAGAAGCTAATAATCAAGGGCAGAA	459646	459848	459596	459648	1	78	TRIVIDRAFT_153908	458536	459848	None	4489	476	23606	No_or_no_constitutive_exon
GCATTTTTCAGAATTTCAGTGAATCTAATGATACTAATTGGGCAAGCAAGAT	519559	519695	519509	519561	1	78	TRIVIDRAFT_59079	518678	520443	None	4489	476	23606	No_or_no_constitutive_exon
ATGCATAGAACAGCCACCTTCTCATTGTGCTAACGACTTGAGGGCAATAGGG	307694	307922	307644	307696	1	77	TRIVIDRAFT_59240	306688	308974	None	4489	476	23606	No_or_no_constitutive_exon
AAGTTCATGTCATAACATGCACGAGACCAGAGAGTAACACGAGAGGGTAGTG	332537	332739	332487	332539	1	77	TRIVIDRAFT_192570	331774	333383	None	4489	476	23606	No_or_no_constitutive_exon
GAACCCCGCCTCCCCCATACCGACCTTTGCTTACAAGAGTGGACGGGCAGTG	14153	14343	14103	14155	1	93	TRIVIDRAFT_90868	13730	19180	None	4489	476	23606	No_or_no_constitutive_exon
TCATGAGAACCAACTAGCCACGGCAAGCATGTTGAATAAGTAGGGTAAAGGA	51433	51558	51383	51435	1	93	TRIVIDRAFT_196587	51062	52267	None	4489	476	23606	No_or_no_constitutive_exon
CCATGTGGCCTCTTTTGATCGGTATACTAATACCATGGGTCGGTGGGTAGGA	81417	85033	81367	81419	1	93	TRIVIDRAFT_90905	81161	85341	None	4489	476	23606	No_or_no_constitutive_exon
TTTTGCGCATCCGGACAGTGAACAAGAATGCTCATGAGCAACTGGGACAGGC	111618	111807	111857	111805	-1	93	TRIVIDRAFT_81420	109037	112082	None	4489	476	23606	No_or_no_constitutive_exon
GCACATATACATACAAGGAGAACCATCTGCTGACTTGTGCGGGGAACTAGAC	134431	135016	134381	134433	1	93	TRIVIDRAFT_81425	133882	136462	None	4489	476	23606	No_or_no_constitutive_exon
CCACGGTTGTCGTGGATTGATTGACTGACAAGATTTTGTTGGCGGGGTAGAC	235056	235119	235006	235058	1	93	TRIVIDRAFT_81430	234271	236991	None	4489	476	23606	No_or_no_constitutive_exon
TGGCGTCTGCTCTCCATGGGGATATCGCTAATACCATCGGGATGAAACAGCC	67827	68180	67777	67829	1	74	TRIVIDRAFT_51870	66737	69069	None	4489	476	23606	No_or_no_constitutive_exon
ACACATATATTTCTTTCTTGCTTCTAACAAGGATGGGGATGGAATAAAAGTA	44311	44673	44723	44671	-1	75	TRIVIDRAFT_78343	44311	45082	None	4489	476	23606	No_or_no_constitutive_exon
CCAGCTCATATCCTCAGCAAGGTGTTTGACTTGGTAATGAGTGGGTTGAGTG	70812	71252	71302	71250	-1	75	TRIVIDRAFT_51642	67820	71663	None	4489	476	23606	No_or_no_constitutive_exon
TCAAAGATTCGCAAGCGTGGCTCTTCCGGCTTGGCACTGGGAGGCTACAGTT	104958	105049	104908	104960	1	75	TRIVIDRAFT_192391	102865	105049	None	4489	476	23606	No_or_no_constitutive_exon
TTTGTCACTGGCATATATCAGATATGGGATTGCTGACTGGAGGGACATAGCT	109383	109411	109461	109409	-1	75	TRIVIDRAFT_83637	108650	109759	None	4489	476	23606	No_or_no_constitutive_exon
GCGCTTCGGCTGACGATCCGAACCATCGAATGCTAACTGCGGGACTATAGCT	50468	50553	50603	50551	-1	72	TRIVIDRAFT_70330	50032	50752	None	4489	476	23606	No_or_no_constitutive_exon
CTCGTCGAGATGTCCGGTTTGATATGGACAGCCAGCTAACACGGGATTAGAC	138729	138808	138858	138806	-1	72	TRIVIDRAFT_83666	138034	140234	tmk3	4489	476	23606	No_or_no_constitutive_exon
CTCGAGGACAAAGGTCCTGTCCGTGCTGTGGACTTTTCTAAACAGGGAAGGT	188526	188721	188476	188528	1	72	TRIVIDRAFT_10543	186446	189934	None	4489	476	23606	No_or_no_constitutive_exon
GGCAGTTGTTATTTGTATACCCAAATGAAATTTGACGCTAATGAGGGCAGAT	218184	218362	218134	218186	1	72	TRIVIDRAFT_192247	216726	219373	None	4489	476	23606	No_or_no_constitutive_exon
TGTCAATTCATATGCAGTTACTAAGATGAGTGGCTGACGTGGGTGAATAGGT	243786	244648	243736	243788	1	72	TRIVIDRAFT_52018	242995	244648	None	4489	476	23606	No_or_no_constitutive_exon
GGCCCATAGTTTTCGAATCAGAAAATGCATCCGATGGGGAGAAGAGCGAGGC	7902	8603	7852	7904	1	71	TRIVIDRAFT_152503	7529	9665	None	4489	476	23606	No_or_no_constitutive_exon
GGCGCTTTCATTCCTACAAAACATACAAGAACTCATCCAGGGCGAACAAGAG	16644	16784	16834	16782	-1	71	TRIVIDRAFT_135256	15484	17340	None	4489	476	23606	No_or_no_constitutive_exon
AATCTCAACCAGATTCCTACATAGTTTTAATGCTGACGTTTGGGCGGCAGAC	24587	26300	26350	26298	-1	71	TRIVIDRAFT_52532	24587	28863	None	4489	476	23606	No_or_no_constitutive_exon
GTGCACAGTCCATGGAGCTTTGAGTGGCTGATGAAACACTGGGCAAACAGAC	33470	33600	33420	33472	1	71	TRIVIDRAFT_59828	33314	34428	None	4489	476	23606	No_or_no_constitutive_exon
TGTTTTTGACTGTTTTCGGGTATTCAGCAAACACTGCTAACATGGGATAGTT	45474	46158	46208	46156	-1	71	TRIVIDRAFT_78627	45474	47586	None	4489	476	23606	No_or_no_constitutive_exon
TCACGTAGACGTTCGCCTCGCCCAAGAAACCGAGTGATTAACGGGGCAAGTT	63065	63131	63181	63129	-1	71	TRIVIDRAFT_52587	61702	63659	None	4489	476	23606	No_or_no_constitutive_exon
TTTGATCTTTTTTCTTGTTGGCTTTGTGCAGATGCTGATGGGACGTGCAGTG	115012	115282	114962	115014	1	71	TRIVIDRAFT_91258	114308	115282	None	4489	476	23606	No_or_no_constitutive_exon
TGTTTGTGCGTGATAATAGTTCATCCTCCTAACTCGGGCGCATGAAATAGGT	136746	137134	136696	136748	1	71	TRIVIDRAFT_152535	135958	137717	None	4489	476	23606	No_or_no_constitutive_exon
TTCTCTCATTTATACCGACCAGAAACTACGGATAGCTAACTGGGATATAGTT	6281	6418	6231	6283	1	73	TRIVIDRAFT_52177	5329	6418	None	4489	476	23606	No_or_no_constitutive_exon
GCCTACCAGAAACAAATATGCAAGCGTTTGAACTAACCTGGGAAATTTAGCC	36210	37202	37252	37200	-1	73	TRIVIDRAFT_192258	36210	37619	None	4489	476	23606	No_or_no_constitutive_exon
TCGTGCTGCGATTTTGTAGAATTGTGAAGCTAACAGGATTGGGAATAAAGTC	116310	116648	116260	116312	1	73	TRIVIDRAFT_91118	114311	117132	None	4489	476	23606	No_or_no_constitutive_exon
GCTTCTTGCCACACGCTTGATATCCATTCACTTGATCTAACATGGGGCAGCA	128225	128373	128175	128227	1	73	TRIVIDRAFT_52099	127745	129560	None	4489	476	23606	No_or_no_constitutive_exon
CATGTGCTGGGTCTCGTATACAAGACAAGACTGACAATGGGGGCAAACAGTG	124211	124355	124405	124353	-1	70	TRIVIDRAFT_52320	124211	124967	None	4489	476	23606	No_or_no_constitutive_exon
TTTGGGCTCTTCGTCATTCCAGAATCATTGTTGTTAAGAAACAAGGGTAGAG	17747	17930	17697	17749	1	69	TRIVIDRAFT_192042	15908	18464	None	4489	476	23606	No_or_no_constitutive_exon
GCAATTCCAATGAAAATTGCTAACAACAAGTCTGATATCTCGGGTGAAAGAG	22251	23691	23741	23689	-1	69	TRIVIDRAFT_111987	21667	24137	None	4489	476	23606	No_or_no_constitutive_exon
CGATGAAGAAAAAAATCTAGAAGAATTCTCCGTTAGGGAATCAACAAGAGAC	51466	52867	51416	51468	1	69	TRIVIDRAFT_152250	50805	56303	None	4489	476	23606	No_or_no_constitutive_exon
CCTCCCCGTTCGCCAAGCTCACGGTTATCAAAAAGTCGTTTATCGGGGAGGC	72056	72206	72006	72058	1	69	TRIVIDRAFT_192059	71812	73364	None	4489	476	23606	No_or_no_constitutive_exon
GTGATAAATCGCTAAAAACTTTTTCGAATTCTAAGTTCTAACGGGAGCAGCT	78348	78500	78550	78498	-1	64	TRIVIDRAFT_81573	72508	79239	TVC4	4489	476	23606	No_or_no_constitutive_exon
CATTTCCAAAGGGTCCATGAGCGTGATACTAATAAGTGGGCAATAATAAGAA	73943	74002	74052	74000	-1	64	TRIVIDRAFT_81573	72508	79239	TVC4	4489	476	23606	No_or_no_constitutive_exon
ACTGACCTAGGTATAAGAGCAAATAACTAATATACAGTCGGGCATTAAAGAT	84094	84816	84866	84814	-1	64	TRIVIDRAFT_70774	84094	85591	None	4489	476	23606	No_or_no_constitutive_exon
TAATGGCCGAATCACGCCTCTGGAAACCACTTAAAATTGCGGGAGTTGAGGT	55967	57026	55917	55969	1	63	TRIVIDRAFT_191931	53380	57026	None	4489	476	23606	No_or_no_constitutive_exon
GCAACTGAGCATCGTAAATAGCGTGCTAACAAAAGCGGGTGCGAATATAGTA	15057	16515	15007	15059	1	61	TRIVIDRAFT_70819	2126	18675	None	4489	476	23606	No_or_no_constitutive_exon
CATGATTTTTGAAACGTGGTCGGCTAACCGAAAGGTGGGCATATGAACAGTG	25507	25861	25911	25859	-1	56	TRIVIDRAFT_230783	24493	27606	None	4489	476	23606	No_or_no_constitutive_exon
GCGAACCTTTCGCTCTTCAACATTCCGCATACTCCTGACATCACGGGGAGAC	11544	13444	11494	11546	1	58	TRIVIDRAFT_151590	6997	14348	None	4489	476	23606	No_or_no_constitutive_exon
CTGCCCTGTGAGCCCGAACTCGACGCTGATTTTAGCATGCGAGGGTAAAGTT	1110	1863	1913	1861	-1	51	TRIVIDRAFT_216163	1110	2955	None	4489	476	23606	No_or_no_constitutive_exon
CTCTATACTCTGTGTACTTCTTACTTTCTTCTAACTAAAGGGGTGTGCAGTA	33261	33466	33211	33263	1	51	TRIVIDRAFT_191817	33062	34473	None	4489	476	23606	No_or_no_constitutive_exon
TTTTTCTCAATGCGGCTACCGAAAAGCTAATCTCGAGCTGTGGGGAGCAGGA	37073	37603	37023	37075	1	51	TRIVIDRAFT_170504	36294	37603	None	4489	476	23606	No_or_no_constitutive_exon
TTGAACCTTCTGCAGCAAAGTAACAAGTTCTAATAGTACTTGGGAACTAGTC	10899	10979	11029	10977	-1	53	TRIVIDRAFT_191824	10706	12659	None	4489	476	23606	No_or_no_constitutive_exon
TGTGCTACTATTCAAGAACTGTAGATAAAGTACTCAGCTGGGAATATTAGTA	10706	10709	10759	10707	-1	53	TRIVIDRAFT_191824	10706	12659	None	4489	476	23606	No_or_no_constitutive_exon
AACACGGAATATTTGGGATGAAGGAATGGGAGCCAGTGGGACGCCGGGAGAT	20717	21002	20667	20719	1	53	TRIVIDRAFT_151499	20192	21002	None	4489	476	23606	No_or_no_constitutive_exon
AACCAATATAAAATCCGCCTAGAGCAGTAATTGGCTGACGGGATGACTAGAA	5815	5981	5765	5817	1	31	TRIVIDRAFT_78735	5522	6175	None	4489	476	23606	No_or_no_constitutive_exon
TTATGTAAAGGTAAGTTTAGTACAGAAAGCCGAAACTCATGATTGGGAAGGC	8162	9284	8112	8164	1	26	TRIVIDRAFT_201459	7843	9454	None	4489	476	23606	No_or_no_constitutive_exon
