# Supplementary material for: Widespread Separation of the Polypyrimidine Tract From 3′ AG by G Tracts in Association With Alternative Exons in Metazoa and Plants
Source: Front Genet. 2019 Jan 14;9:741. doi: 10.3389/fgene.2018.00741 (PMC6339879; doi:10.3389/fgene.2018.00741)
Supplement: DATA FILE S1 — Sequences of REPAG 3′ SS from each species of fungi. [file Data_Sheet_1.zip › Supplementary data 1/Fungi_Release38_umbilicaria_pustulata.txt]

REPA_GGG_Sequence	Exon_Start	Exon_End	Pos_-50	Pos_+2	Strand	Chromosome	GeneID	Gene_Start	Gene_End	Gene_Name	Number_of_REPAs	Number_of_REPAs_has_GGG	Number_of_Intron(Intra_genic_Region)	Upstream_Constitutive_Exon
AGGCTATCAGTCACGTGCCATAGGTTTCAGTCTTTGCTAACGGGGTATAGAT	57461	57563	57411	57463	1	scaffold79_size790089	SLM40646	57163	60693	None	3424	584	18853	No_constitutive_exon_found_in_species
AGAGAGCGGTTTAGGGGTAGAGGTGCTAATAGGGGGTTGGGGCGGTGTAGGA	60343	60471	60293	60345	1	scaffold79_size790089	SLM40646	57163	60693	None	3424	584	18853	No_constitutive_exon_found_in_species
GGTTGAGCCTATGACCGGTTATGCATGGGTTCGTACTGATAAGGGGACAGAG	88927	89408	88877	88929	1	scaffold79_size790089	SLM40655	87211	90498	None	3424	584	18853	No_constitutive_exon_found_in_species
CACTATGGAAAACCTCTCGTGCTGCGATGCTTGCTGATCTGGGCGCACAGGT	166078	167566	166028	166080	1	scaffold79_size790089	SLM40678	165710	167566	None	3424	584	18853	No_constitutive_exon_found_in_species
AAACCCCCAAAACAGATGCAGTCACTGACACCCCCCCGGGGGCAAAACAGCA	178703	178854	178904	178852	-1	scaffold79_size790089	SLM40682	178199	179169	None	3424	584	18853	No_constitutive_exon_found_in_species
GCGGTTGACCTCACGAGGTAAAGCAATGGACTGACTCGATGGGTGGGCAGGT	179948	179986	180036	179984	-1	scaffold79_size790089	SLM40683	179948	180858	None	3424	584	18853	No_constitutive_exon_found_in_species
GCGCTTTTATAGCATTTTGGCCCCAGCTGACATGCCACTGCCGGGATAAGCG	234357	234455	234505	234453	-1	scaffold79_size790089	SLM40699	232896	234750	None	3424	584	18853	No_constitutive_exon_found_in_species
GAGACCGCTCTACTCTTAGCAAGTACAAAGCAGGACTAACGGGCCAATAGAC	245685	245923	245973	245921	-1	scaffold79_size790089	SLM40704	243002	246468	None	3424	584	18853	No_constitutive_exon_found_in_species
GCCGGGATTAGACCAACTCGATTCTTCTAACGGACCCTTTCGGGATGTAGCT	310932	311783	310882	310934	1	scaffold79_size790089	SLM40725	309911	311783	None	3424	584	18853	No_constitutive_exon_found_in_species
AATGTCGATACGGAGGTTCCCGTGGCGAGGGCGCAGCCGGGGGTGCATAGGG	320516	320591	320641	320589	-1	scaffold79_size790089	SLM40728	320516	327526	None	3424	584	18853	No_constitutive_exon_found_in_species
TCCAACTTGCCCGAAAGGCCTCCGTAAGTAGATGACGCTCACCGGGATAGAG	331579	331757	331529	331581	1	scaffold79_size790089	SLM40730	330060	332173	None	3424	584	18853	No_constitutive_exon_found_in_species
GTGGTACCCTCGAATAATAATGGATACGTGCAGTATTGATGAGAGGGCAGGT	352973	353726	353776	353724	-1	scaffold79_size790089	SLM40736	352038	354610	None	3424	584	18853	No_constitutive_exon_found_in_species
GTGCAGCTGCTGCTGTATAATGGAGCAGATGTTAACGCTCAGGGTGGAAGGT	355919	356646	356696	356644	-1	scaffold79_size790089	SLM40737	355919	361416	None	3424	584	18853	No_constitutive_exon_found_in_species
ACCGTGTGAATTGCTCGACTTGCATAGCGGGGATTGACCGAATTGGGTAGCT	393695	393986	394036	393984	-1	scaffold79_size790089	SLM40744	393244	394465	None	3424	584	18853	No_constitutive_exon_found_in_species
CGGTTGCGGGGGGAGAAGCATGTGTATATGACGAAGAATGGGAGGATTAGTA	407256	407298	407348	407296	-1	scaffold79_size790089	SLM40748	407256	408914	None	3424	584	18853	No_constitutive_exon_found_in_species
GACTTATGGAGGGTGTGCAATGGATTCGGAGGCTAATTACGGGAGCGCAGGA	409503	409744	409794	409742	-1	scaffold79_size790089	SLM40749	409503	410765	None	3424	584	18853	No_constitutive_exon_found_in_species
GAGAGTCGGAAGGTTAAGGTGGAGAGTTTTAAGTTGGGGGATTTGAGGAGTG	473138	473150	473200	473148	-1	scaffold79_size790089	SLM40763	473138	476968	None	3424	584	18853	No_constitutive_exon_found_in_species
GATTCGTTGATGGGAATGAGGATATGGTGGGCTGACTTTTGGGGTTATAGCT	546351	546459	546509	546457	-1	scaffold79_size790089	SLM40781	546351	547936	None	3424	584	18853	No_constitutive_exon_found_in_species
TAGGCCACCTAGCCTTGCTCGGGTAAGACCACTAATACACACGGGACCAGCC	601967	602483	601917	601969	1	scaffold79_size790089	SLM40796	601809	602655	None	3424	584	18853	No_constitutive_exon_found_in_species
GCCCAATGCGGTGGACAGCAGAAATGTGGCATATGTGCTGAGGGACATAGGT	662512	663062	663112	663060	-1	scaffold79_size790089	SLM40816	662512	668004	None	3424	584	18853	No_constitutive_exon_found_in_species
TGGGTGCACATACAACAGGCTGGCTTTTGATGCTAATGCTGTGGGTATAGTG	686700	686809	686650	686702	1	scaffold79_size790089	SLM40822	686183	689234	None	3424	584	18853	No_constitutive_exon_found_in_species
TGGGCCCACCCAGCTCATCCGAACAGTTCCTCTAGCTAACGGGGAGAAAGCC	721500	721629	721450	721502	1	scaffold79_size790089	SLM40830	721083	722874	None	3424	584	18853	No_constitutive_exon_found_in_species
CTTAGGGGAGGAAGAGGTGGGCTGATTCTTTTTGGTGTTGGGGCGGGTAGCG	751651	751707	751757	751705	-1	scaffold79_size790089	SLM40836	751651	753453	None	3424	584	18853	No_constitutive_exon_found_in_species
TTCACTTTCCGACTGAATTTTACGGGCTTTAAGCTGATGGCGTGGGGTAGAT	4851	4877	4927	4875	-1	scaffold30_size581194	SLM37008	4851	6054	None	3424	584	18853	No_constitutive_exon_found_in_species
AGAAGGGCCTGCATTAACGACACTCCTGAAGAGCTAAACTTGGGAACCAGCA	69910	69925	69975	69923	-1	scaffold30_size581194	SLM37032	69910	71103	None	3424	584	18853	No_constitutive_exon_found_in_species
GCAGACGCGAGCAGCAGCTAACGCGGAAACGTGGTTGTGGATGGGTGCAGAG	112278	112364	112228	112280	1	scaffold30_size581194	SLM37045	111826	112845	None	3424	584	18853	No_constitutive_exon_found_in_species
GGTAGTTCGCCATCTTAACAACAAGTGCTGTTTCATCTGACAGGGTGCAGAA	167690	167780	167640	167692	1	scaffold30_size581194	SLM37062	166209	168464	None	3424	584	18853	No_constitutive_exon_found_in_species
TATCATGTAACATACCCAGGCTACTCTTACATGTTCTGATGGGGTCATAGGA	299211	299216	299266	299214	-1	scaffold30_size581194	SLM37100	298013	299429	None	3424	584	18853	No_constitutive_exon_found_in_species
GAGCACTGTTCCCTATCGACTTTTGCTGACATTATACTGGGTATGGATAGCG	410663	411079	411129	411077	-1	scaffold30_size581194	SLM37125	408354	411611	None	3424	584	18853	No_constitutive_exon_found_in_species
AGCCTTCGCATCTGCTAGGACCGCGAAAGCTGACGGCGATTTGGGGGCAGCC	488786	488879	488929	488877	-1	scaffold30_size581194	SLM37152	488534	489287	None	3424	584	18853	No_constitutive_exon_found_in_species
CCAAGGATCATACCTATCGTGATGCCAAATTACTGACGAGTGGTGGGCAGCG	496126	497061	496076	496128	1	scaffold30_size581194	SLM37153	495892	497061	None	3424	584	18853	No_constitutive_exon_found_in_species
AGGTTTCCTCAATCGGCCATCTACAGTCGAATCATCTGACGGGAATGTAGCA	533354	533415	533304	533356	1	scaffold30_size581194	SLM37168	532920	533536	None	3424	584	18853	No_constitutive_exon_found_in_species
AGTCGCAGCGCTCACACTGGTGAGTATAGCTTGGCTAACGAGGGACACAGGC	85936	86079	86129	86077	-1	scaffold54_size444984	SLM39331	85812	88735	None	3424	584	18853	No_constitutive_exon_found_in_species
AGTTCGATGGATTGACTTCTCGAATGTAACCACTAACTGGGGAAATGCAGAC	127177	128772	127127	127179	1	scaffold54_size444984	SLM39339	123457	128772	None	3424	584	18853	No_constitutive_exon_found_in_species
GGCGTAGGTGGGTTTATTTGGTGTTTTTCAATACGCTGTGGGTGTGGTAGGT	134939	135085	135135	135083	-1	scaffold54_size444984	SLM39341	134939	136298	None	3424	584	18853	No_constitutive_exon_found_in_species
GAACTCAGTCTTGCCTCTAAGCCAGGTTCAGCTAAGTCGGGTAGGCATAGAT	141392	142561	141342	141394	1	scaffold54_size444984	SLM39342	138372	142561	None	3424	584	18853	No_constitutive_exon_found_in_species
TCCGAGCCCTCGTTCGATCCCATTGCGCTTGGTACTGACGCCAGGGACAGAA	256999	257197	256949	257001	1	scaffold54_size444984	SLM39372	239556	257197	None	3424	584	18853	No_constitutive_exon_found_in_species
AAAGCGAATTCCTTTTTCGTCTATTGCAGGCTAATACCCACCGGGAGCAGAA	319605	319909	319555	319607	1	scaffold54_size444984	SLM39386	315539	323736	None	3424	584	18853	No_constitutive_exon_found_in_species
TTGTGGAGGTCACGAGTCAGTGGTGCAGCTGCTGCTGAAGAATGGGGCAGAT	384165	385215	384115	384167	1	scaffold54_size444984	SLM39401	384072	386989	None	3424	584	18853	No_constitutive_exon_found_in_species
TGAGTACCAAGGTTATGAGTCCTTTGAGAAGGACATTGAGGGAGCCCAAGCA	439524	440809	440859	440807	-1	scaffold54_size444984	SLM39417	439524	441417	None	3424	584	18853	No_constitutive_exon_found_in_species
ACACACCTGTCACTGCTTGGTCTTTTCCCCAAAGCTAACGGGTGCACGAGCT	5269	5467	5219	5271	1	scaffold13_size442073	SLM34360	4070	5656	None	3424	584	18853	No_constitutive_exon_found_in_species
GACCCTCAGTAACTCATAGTTGGACTAGAACCCTGTTGACTCGGGAAAAGGG	41053	41155	41003	41055	1	scaffold13_size442073	SLM34370	40701	41296	None	3424	584	18853	No_constitutive_exon_found_in_species
TTGGCTTTCAAACACTCCATGAGTGGTAAGCAATAAATTGACTGGGATAGGT	44961	45236	45286	45234	-1	scaffold13_size442073	SLM34371	44446	45663	None	3424	584	18853	No_constitutive_exon_found_in_species
TGTAGCTGGCGGTACAAAGAAGACCTCGTTGACTGCTGGGACGACAATAGCC	44821	44900	44950	44898	-1	scaffold13_size442073	SLM34371	44446	45663	None	3424	584	18853	No_constitutive_exon_found_in_species
AGTACTGGTGTTGTTATAACGGGTAACAAAGCAGGCTGACGGGGATGTAGCA	142830	143190	143240	143188	-1	scaffold13_size442073	SLM34396	137581	145758	None	3424	584	18853	No_constitutive_exon_found_in_species
CGGTGAATGAAAACCCGCGCTTTCTGACTCGAAGCCCGGGGCGGAAACAGAT	266760	266935	266985	266933	-1	scaffold13_size442073	SLM34435	266760	267509	None	3424	584	18853	No_constitutive_exon_found_in_species
CAGCCTTCCATGTTCATGGCATTCATCTACTAACGGCTGTGGGTCGATAGGA	23746	23890	23940	23888	-1	scaffold18_size420440	SLM35231	23746	26731	None	3424	584	18853	No_constitutive_exon_found_in_species
CTCTCTTGTCAAACCCTCATTGATATACTAAACTCATCTGGGCCGGATAGAA	32947	33111	32897	32949	1	scaffold18_size420440	SLM35234	31280	34575	None	3424	584	18853	No_constitutive_exon_found_in_species
AGTCCTCCTTGAACTATGACCATAGAGCCGGGCCTAACTAAGGGACGTAGGG	62052	62079	62129	62077	-1	scaffold18_size420440	SLM35244	61171	64508	None	3424	584	18853	No_constitutive_exon_found_in_species
GTTGATTCTACAAGGCCAGGGACCAAACATTGTTGATCATGGGGTTATAGCG	100897	101171	100847	100899	1	scaffold18_size420440	SLM35254	98435	103171	None	3424	584	18853	No_constitutive_exon_found_in_species
CCCATCGTACTTCCCGTTGCCAGCATGACTAACGATAATGGGATGAACAGCG	136078	138743	136028	136080	1	scaffold18_size420440	SLM35264	134847	138996	None	3424	584	18853	No_constitutive_exon_found_in_species
GATTTCAACCTTGTCGATACGCGCTTCGCACGGTGCTAACACGGGAATAGAA	35669	36811	35619	35671	1	scaffold77_size408808	SLM40447	34424	37347	None	3424	584	18853	No_constitutive_exon_found_in_species
AACAGAATCTCTGAGGATGAGTGAGAGAAAAGAGCTGATAGGGAGCATAGAC	54861	55274	55324	55272	-1	scaffold77_size408808	SLM40451	54028	56073	None	3424	584	18853	No_constitutive_exon_found_in_species
ATCCGTCGGCGGGGACGGGAGTGGTGACCACGCCGACGGGGGACACGAAGAG	75431	75454	75381	75433	1	scaffold77_size408808	SLM40454	73832	75454	None	3424	584	18853	No_constitutive_exon_found_in_species
CGGAGGGAGGTCAGGTGAGGGTGGAAGGCTAATGCTGGGTGCGGGTGTAGTG	76839	76868	76918	76866	-1	scaffold77_size408808	SLM40455	76839	78051	None	3424	584	18853	No_constitutive_exon_found_in_species
AGGCCGCTCCGCCTTCGCCGCCTGCCAAAGACGCACCGAAGGGGTCGCAGGA	195860	196097	195810	195862	1	scaffold77_size408808	SLM40486	194553	196097	None	3424	584	18853	No_constitutive_exon_found_in_species
TGGTTTTTGCATTCTCGATAACTGATGTTGGATCTTTGCCGGGATTGAAGAC	228411	228787	228837	228785	-1	scaffold77_size408808	SLM40492	219164	228946	None	3424	584	18853	No_constitutive_exon_found_in_species
TATGAAGACCCCGGTCCAAGCCTGAGGAATCCGTAGCTTACGGGGTGCAGTG	268866	268942	268992	268940	-1	scaffold77_size408808	SLM40500	266513	269312	None	3424	584	18853	No_constitutive_exon_found_in_species
GCCTGCCCAAAGAGTACGAGAGACTTATGCTGACATGGGTGAAATAATAGAG	359993	360166	359943	359995	1	scaffold77_size408808	SLM40520	359743	360478	None	3424	584	18853	No_constitutive_exon_found_in_species
GATGATGAAGACGTTTGCTGATGATGGCGATGATGGGGTTGGGGGTGTAGTT	29738	29918	29688	29740	1	scaffold70_size404996	SLM40215	28544	29918	None	3424	584	18853	No_constitutive_exon_found_in_species
CATGGATATGGCATGGGCGAGGGGTGGTGCTAATGCGAGGGATTGAATAGCT	82326	82399	82449	82397	-1	scaffold70_size404996	SLM40229	82110	82941	None	3424	584	18853	No_constitutive_exon_found_in_species
CGTGCAAGGAGACGCTGAGGGCGACTGACGAGCTTGTCTTGGGTCAACAGCG	106013	106337	105963	106015	1	scaffold70_size404996	SLM40235	105772	111162	None	3424	584	18853	No_constitutive_exon_found_in_species
TCAAACCCCCGTCTGCTGACTTGTATACTCCCGGACCCCCGGGGGTACAGCT	128129	128501	128551	128499	-1	scaffold70_size404996	SLM40241	128129	128855	None	3424	584	18853	No_constitutive_exon_found_in_species
CCTAGGCTTACGTTACTACGCGCGGCGGCCTTGCTAAAGGGACACAAAAGGT	208635	208790	208840	208788	-1	scaffold70_size404996	SLM40262	207326	208900	None	3424	584	18853	No_constitutive_exon_found_in_species
TTCCAAAATACTAGTTCTAGGTCTTATTTTACTGACGACATGGTGGGCAGAG	244782	244870	244920	244868	-1	scaffold70_size404996	SLM40271	244782	246979	None	3424	584	18853	No_constitutive_exon_found_in_species
AGCGGAAGCTCGTGCCTGTCGGAAGGCTAACGGTCGGGGCAACGGGAAAGGC	252175	252382	252125	252177	1	scaffold70_size404996	SLM40273	249198	252382	None	3424	584	18853	No_constitutive_exon_found_in_species
GGGGATCATTGCGGGTGCGGATGGATGCTGATGGTGTTTGGGGGTGGTAGGG	317944	318045	318095	318043	-1	scaffold70_size404996	SLM40292	317801	318279	None	3424	584	18853	No_constitutive_exon_found_in_species
GGTGAGTTTGAGTAGCTGAAGCGTCTTTCGCAAGCACTAATGTTGGGAAGAT	356357	356763	356813	356761	-1	scaffold70_size404996	SLM40307	356243	360175	None	3424	584	18853	No_constitutive_exon_found_in_species
TGCTTCCGTGACGAGGGCAGGCGTGCAGTGGCTAATTTGTGGGATTGTAGCA	372729	372835	372679	372731	1	scaffold70_size404996	SLM40314	372340	372835	None	3424	584	18853	No_constitutive_exon_found_in_species
AACAGTCTCGTCATTGGTTTTAGAACCGTTAGCGGCTGACGTTGGGACAGTG	124843	124923	124793	124845	1	scaffold42_size404787	SLM38415	121670	127398	None	3424	584	18853	No_constitutive_exon_found_in_species
GTAGGTCGTGACATTTCGACTGACCAGTAATGACTGCTGAGGGTTTAAAGCA	210699	211353	211403	211351	-1	scaffold42_size404787	SLM38433	208197	211916	None	3424	584	18853	No_constitutive_exon_found_in_species
GAGTGGGGGCCGGAAGATGGGAGGAAAGTGTTGATGGTGCATGGGATTAGTA	10134	10154	10204	10152	-1	scaffold210_size403975	SLM35499	9075	10479	None	3424	584	18853	No_constitutive_exon_found_in_species
GAGTGGGGTGTGTTGGATTGAAGGGCTGATGGGCGGATGATGCGGGGTAGGG	163694	163776	163644	163696	1	scaffold210_size403975	SLM35542	163560	164017	None	3424	584	18853	No_constitutive_exon_found_in_species
AGCCATGAAGGGGTTAAGGATTGGTTGGACATGCTGACGAGGGTATACAGGA	310374	310399	310324	310376	1	scaffold210_size403975	SLM35580	310112	310399	None	3424	584	18853	No_constitutive_exon_found_in_species
AGATGGTGATGGGAACGGTTGGGCTGATTTTTCTTTTTGGGGGGGAATAGGT	335851	335976	335801	335853	1	scaffold210_size403975	SLM35587	331485	335976	None	3424	584	18853	No_constitutive_exon_found_in_species
CCGCTACTGAGTGACTGAAGAGGCTGGATGCTGATGCAGGGGCTGTAAAGAT	356872	356987	356822	356874	1	scaffold210_size403975	SLM35594	355884	358111	None	3424	584	18853	No_constitutive_exon_found_in_species
AAACTTGTCACGACAAGTGCGAAGATTATTGCGCAGACGGGAGGTTACAGAT	244116	244127	244066	244118	1	scaffold91_size391847	SLM41386	240395	244127	None	3424	584	18853	No_constitutive_exon_found_in_species
GCTATAGGTGCAGCCCAGTCGTCTCTTCTGCTAGCTAAACGGGCGTGTAGTC	286692	286817	286867	286815	-1	scaffold91_size391847	SLM41396	285517	286905	None	3424	584	18853	No_constitutive_exon_found_in_species
TACGTATAACTCGATCAAATATAGAGAGACTATAACTCACCGGGAGTTAGTA	325365	325542	325592	325540	-1	scaffold91_size391847	SLM41406	324444	325842	None	3424	584	18853	No_constitutive_exon_found_in_species
CCAAGGTCAGCTTTTCCGCTTGACTATATGGTCCCGAGGGAGGAGGGCAGGG	29145	29352	29095	29147	1	scaffold67_size361826	SLM40042	28226	29352	None	3424	584	18853	No_constitutive_exon_found_in_species
TCAGCGATTTCTTGGGCTAGGCTTTAGGGCAGTGCTGATTGAGGGTGCAGTA	85271	85343	85221	85273	1	scaffold67_size361826	SLM40064	84756	86744	None	3424	584	18853	No_constitutive_exon_found_in_species
CTTCAGTTACTGTACAGTATGGTGATTTTTTGGCGCTTATAAGGGTTTAGTT	89329	89679	89729	89677	-1	scaffold67_size361826	SLM40066	89110	90806	None	3424	584	18853	No_constitutive_exon_found_in_species
AGTTTCTCTACCGACCCTAGCTATACCTGTTTATGCTGACTAGGGCGTAGAA	97819	97954	98004	97952	-1	scaffold67_size361826	SLM40070	97819	100754	None	3424	584	18853	No_constitutive_exon_found_in_species
GGGTGGGTAAAGGGGTTTGCTAATTTGGGGGGTTGTGTGGGGGGGGGTAGGT	117026	117106	116976	117028	1	scaffold67_size361826	SLM40077	116544	117696	None	3424	584	18853	No_constitutive_exon_found_in_species
CGCATTAGACCAGCCCTACAGTTGGGCCAATGATGTTAATGGGCTGGTAGTA	209228	209262	209178	209230	1	scaffold67_size361826	SLM40106	209004	209918	None	3424	584	18853	No_constitutive_exon_found_in_species
GGGGATTGATACTCTAAGGAGTTTGAGGATACAAGCTGAGGGATGTGCAGAT	209324	209356	209274	209326	1	scaffold67_size361826	SLM40106	209004	209918	None	3424	584	18853	No_constitutive_exon_found_in_species
TGTGAGACTTGTCTAGTGGGTTGTGGAAGCTGATCGGGCAAACGCGATAGGG	211304	211371	211421	211369	-1	scaffold67_size361826	SLM40108	211304	212013	None	3424	584	18853	No_constitutive_exon_found_in_species
TGGTGTGGGTTACGGTCGGGGCGTGTGGGGGGGATGGGGCGTATGAGCAGGT	230199	230235	230149	230201	1	scaffold67_size361826	SLM40113	226526	230235	None	3424	584	18853	No_constitutive_exon_found_in_species
GGCGGTTGGCCTTGCCGTGCATAATCTGTATGATCCGGCCGGGCGCGCAGGG	256559	256593	256509	256561	1	scaffold67_size361826	SLM40119	253484	256593	None	3424	584	18853	No_constitutive_exon_found_in_species
CCGGAGGGGAAGGGAGTACAGTGGGTATGGGCTAATGGGGAATGGGATAGTT	271596	271751	271801	271749	-1	scaffold67_size361826	SLM40127	271596	272576	None	3424	584	18853	No_constitutive_exon_found_in_species
CAAGCAATTAATGGTTCCGGGAGCCCAAAGCCCTGCTAACTGGGTGGCAGAG	295228	295351	295178	295230	1	scaffold67_size361826	SLM40135	295144	295630	None	3424	584	18853	No_constitutive_exon_found_in_species
TTTGCAACGTTTGCAATGTTACACTGTGCGACGACTGCTGGGAAAAACAGAT	311424	311713	311763	311711	-1	scaffold67_size361826	SLM40139	307679	312395	None	3424	584	18853	No_constitutive_exon_found_in_species
CAACCCTACAAACACAGTACACTAATCACATGCCCACGACCGGGAAACAGCA	323612	324658	323562	323614	1	scaffold67_size361826	SLM40143	323393	324658	None	3424	584	18853	No_constitutive_exon_found_in_species
TGCTTGCAGGCATTCCAGGGCGCATTCATATGGGAATTGTGATGGGACAGAT	334898	335881	334848	334900	1	scaffold67_size361826	SLM40149	332851	339443	None	3424	584	18853	No_constitutive_exon_found_in_species
TAAGTTTCCCAAATCCCCCGGCAGACGGCTATCTCTGATTGAAAGGGTAGAC	31448	31631	31398	31450	1	scaffold7_size345177	SLM40852	29327	31631	None	3424	584	18853	No_constitutive_exon_found_in_species
AAGGTATGTCAATGAAGGGTTTCCTGAACTGGTTATTGACTGGGGTATAGGG	94086	94343	94036	94088	1	scaffold7_size345177	SLM40871	91508	95899	None	3424	584	18853	No_constitutive_exon_found_in_species
GATGGAGTATGTGGCAATGGCAACCTAGAAGAGCTCAATTGGGGATCTAGGA	147112	148019	148069	148017	-1	scaffold7_size345177	SLM40887	147112	149237	None	3424	584	18853	No_constitutive_exon_found_in_species
GCTGTCTGATCTCCGCCAACATGTATCTTGATCTAACGTCGTGGGATTAGTC	194696	195816	194646	194698	1	scaffold7_size345177	SLM40908	194621	198798	None	3424	584	18853	No_constitutive_exon_found_in_species
GAACGTAGACTGGCTGGCTTCATGTATACGTACTGATTTGGGCGGGATAGAT	225435	225571	225385	225437	1	scaffold7_size345177	SLM40919	225210	225884	None	3424	584	18853	No_constitutive_exon_found_in_species
AAACCTCAGCTCTACTCGTCTCGTTTGAAGCTAATCCATGCGATGGGAAGAC	259129	259450	259500	259448	-1	scaffold7_size345177	SLM40931	259129	259532	None	3424	584	18853	No_constitutive_exon_found_in_species
AGCATGTGGACTTTCTCTGCTGGTCACAAAGCGCTTACGGGACCACAAAGAT	263008	263074	262958	263010	1	scaffold7_size345177	SLM40933	262915	263791	None	3424	584	18853	No_constitutive_exon_found_in_species
GTACGTCGCGCTCTTGACAATGATTGGTTGACTTGCTTACGGGACATTAGGC	287258	288925	287208	287260	1	scaffold7_size345177	SLM40940	286499	288925	None	3424	584	18853	No_constitutive_exon_found_in_species
TCGGGCGACGAATCACTGTAAGAGCTTGGGGCTGACGATGCGGGGCACAGGA	306279	306536	306586	306534	-1	scaffold7_size345177	SLM40946	302011	306738	None	3424	584	18853	No_constitutive_exon_found_in_species
TAGCTCCAATGTATGTACTTAGTCCCATGTAGACTAACGGGCGAACGTAGGT	305905	306002	306052	306000	-1	scaffold7_size345177	SLM40946	302011	306738	None	3424	584	18853	No_constitutive_exon_found_in_species
GTTACCGGGATTGCCGCGTCTGGTATACTGACTTAAATCCGCGGGCGTAGGC	48390	48621	48340	48392	1	scaffold48_size325962	SLM38974	43558	52873	None	3424	584	18853	No_constitutive_exon_found_in_species
TTGGTCACTAATTCATAAGCGACAATACTAAGAAGCAACCTAAGGGTCAGTG	51157	51718	51107	51159	1	scaffold48_size325962	SLM38974	43558	52873	None	3424	584	18853	No_constitutive_exon_found_in_species
TCTTCAATACGGCGGGGCTGAGAGTTCGTTCGCTGATAAGGACGGGTTAGAC	54561	55519	54511	54563	1	scaffold48_size325962	SLM38975	53874	58258	None	3424	584	18853	No_constitutive_exon_found_in_species
GGTTCAACCTTCGCCGGCTGTCATATGATTACTGATCCACTAATGGGCAGTC	66589	66725	66775	66723	-1	scaffold48_size325962	SLM38977	62043	67957	None	3424	584	18853	No_constitutive_exon_found_in_species
TCTTTCATTTCGATCGCGAGAACGCTGGGGCTAGTTCGTGGGTAATATAGGG	83896	83981	84031	83979	-1	scaffold48_size325962	SLM38984	83896	86168	None	3424	584	18853	No_constitutive_exon_found_in_species
CGCCATTACGATCGTGATTGTGATGTGTGCGCGGTTGACGGGGTGCGCAGAG	100031	100372	100422	100370	-1	scaffold48_size325962	SLM38991	100031	101000	None	3424	584	18853	No_constitutive_exon_found_in_species
AGCCATCATGCAGGAGACATCTATTTGTTCAGAAACTAATAAGGGGATAGGA	107010	107642	107692	107640	-1	scaffold48_size325962	SLM38994	106327	108017	None	3424	584	18853	No_constitutive_exon_found_in_species
TACTCGATCGGTGCACACGTCGAAGGGCTATATCTAATGCTGATGGGTAGGA	109372	109554	109604	109552	-1	scaffold48_size325962	SLM38995	108319	109653	None	3424	584	18853	No_constitutive_exon_found_in_species
ATTGGTGAGCGCCAGTCCTCGAGTTACATGTAGCTGATTGGGCGGACTAGGG	123143	123805	123093	123145	1	scaffold48_size325962	SLM38999	121378	124206	None	3424	584	18853	No_constitutive_exon_found_in_species
CCGACTGGGCTTGGTGGGCTTCTCATGTATGTTATGGGCTCGACGAATAGCG	126042	126104	126154	126102	-1	scaffold48_size325962	SLM39000	124554	128148	None	3424	584	18853	No_constitutive_exon_found_in_species
GAATCACTCCTTCGAATGCCAACACCGAACGCGATACTGACAGGGCCAAGTT	175302	175670	175720	175668	-1	scaffold48_size325962	SLM39016	174807	175890	None	3424	584	18853	No_constitutive_exon_found_in_species
CCTTTGCCCCCAGCTTCGTGAGAGGCTTGATTCCTAATGTGAGGGTCCAGCG	242005	242313	241955	242007	1	scaffold48_size325962	SLM39038	241774	243323	None	3424	584	18853	No_constitutive_exon_found_in_species
GTCATTGTAAAGATGGCATGCACAACTATCTCACTAACCGGGAAAAAAAGAT	308766	308963	308716	308768	1	scaffold48_size325962	SLM39058	308512	309085	None	3424	584	18853	No_constitutive_exon_found_in_species
CTCTGTGGTGGGGGTGGGGTTGGAACTGAGGGGCTGATTGGGAGGGTTAGAT	19904	19940	19990	19938	-1	scaffold308_size304299	SLM36921	19471	20550	None	3424	584	18853	No_constitutive_exon_found_in_species
GTTGTAGATTCAAACGTGCATTCTGCAGAATGACACGGGTGAAATTGTAGAA	19471	19525	19575	19523	-1	scaffold308_size304299	SLM36921	19471	20550	None	3424	584	18853	No_constitutive_exon_found_in_species
GCTTTCCCTGCCTTATTTATTCTGTCACTCCAACTAATTTGGGCAAATAGTT	26669	27026	27076	27024	-1	scaffold308_size304299	SLM36924	26669	35219	None	3424	584	18853	No_constitutive_exon_found_in_species
TATTTAACATGAGGTCTACCAATGGGCAATGGCTGAACAAAAGGGAACAGAC	119183	119576	119626	119574	-1	scaffold308_size304299	SLM36950	117985	120317	None	3424	584	18853	No_constitutive_exon_found_in_species
AGGGATCCGTCTTGGCTGGGTGTCGGTTGGCTGATGTGGGGGACGGGTAGAG	118083	118210	118260	118208	-1	scaffold308_size304299	SLM36950	117985	120317	None	3424	584	18853	No_constitutive_exon_found_in_species
GTACAGCATTACGCCCCACTCAGCACAGGGTTAACTGACGAAAGGGGCAGAT	22276	23620	23670	23618	-1	scaffold87_size291096	SLM41189	20998	23737	None	3424	584	18853	No_constitutive_exon_found_in_species
GTATGAAACCATCCGCATTCCAATGTCAGGACGCGGCTGATCAAGGGTAGTC	34237	34368	34418	34366	-1	scaffold87_size291096	SLM41191	34237	36090	None	3424	584	18853	No_constitutive_exon_found_in_species
TCATCGTTTACTGATGAGAGCATGTTCTGACTACGTTGGCGGGGACATAGGG	43289	43340	43239	43291	1	scaffold87_size291096	SLM41195	42822	43340	None	3424	584	18853	No_constitutive_exon_found_in_species
GGGTGCAGCTGGCTGACGAGACGGGCCCCGCCGGCCGCGGGGGGGAGTAGAT	83126	83169	83076	83128	1	scaffold87_size291096	SLM41207	82919	83444	None	3424	584	18853	No_constitutive_exon_found_in_species
CTTATGTCACCTGACGACTAAAACTCGGTGGGGGCTGACGGCTGGGATAGGG	94912	95326	95376	95324	-1	scaffold87_size291096	SLM41210	94912	100826	None	3424	584	18853	No_constitutive_exon_found_in_species
ACGATACAGGTCCTTGTCAGCCAGCTCTCTCAGCTAATGTAAGGGCGCAGTG	104105	104134	104055	104107	1	scaffold87_size291096	SLM41212	103743	104856	None	3424	584	18853	No_constitutive_exon_found_in_species
GATCAGGCGTGGGTGGGGAGGGGGTCGTATGAGCGGGAACGGGACTATAGGG	125422	125463	125372	125424	1	scaffold87_size291096	SLM41218	124731	125673	None	3424	584	18853	No_constitutive_exon_found_in_species
GAGAGAGAGATAGAGAATGGTTTGCTGACGGGCTGGGTCTGGGGTTGTAGAG	144563	144656	144513	144565	1	scaffold87_size291096	SLM41221	136413	144802	None	3424	584	18853	No_constitutive_exon_found_in_species
GTGCATTTTCTTGGTCTGGGGAGGGATAGATGACTGATGCATGTGGGTAGAT	144734	144802	144684	144736	1	scaffold87_size291096	SLM41221	136413	144802	None	3424	584	18853	No_constitutive_exon_found_in_species
TCAGGCGGTTGAGGATCTGGTGTTGGGGTAGTAGGCTGATGGGGAAATAGGT	280475	280546	280425	280477	1	scaffold87_size291096	SLM41253	278904	280546	None	3424	584	18853	No_constitutive_exon_found_in_species
TTTGGGTGGCTGTAGTCTACAGTTCGGTGCATGCTAATGGCCGAGGGCAGAA	284793	285234	284743	284795	1	scaffold87_size291096	SLM41254	283440	285234	None	3424	584	18853	No_constitutive_exon_found_in_species
GCAAGCTCCAATACTCAAGCTCTAAGGCCTCCTACTGATCAAGGGCGAAGAG	38468	38749	38418	38470	1	scaffold41_size286585	SLM38298	37937	38994	None	3424	584	18853	No_constitutive_exon_found_in_species
CGCGTCCGGGCACACTTTGTTGACGTGGGCCTCGCGGCCGTGGGGAACAGAC	80301	80433	80483	80431	-1	scaffold41_size286585	SLM38312	79936	81126	None	3424	584	18853	No_constitutive_exon_found_in_species
TAGGTGGAACTTGGAGGAAAATATGAGCACTTGCTGAGCGACGGGAACAGGC	107436	107504	107386	107438	1	scaffold41_size286585	SLM38319	107209	109053	None	3424	584	18853	No_constitutive_exon_found_in_species
GTGCGGGGCCGCCGGCGGCGGACGCGGTGCTGACGGTCGGGTATGTGAAGGC	166430	166441	166491	166439	-1	scaffold41_size286585	SLM38336	166430	167385	None	3424	584	18853	No_constitutive_exon_found_in_species
TAAGTTGCGAAATTTGGCGACTCAAGTCTACATGCTAACTAAATGGGTAGCA	168957	169105	169155	169103	-1	scaffold41_size286585	SLM38337	168957	171661	None	3424	584	18853	No_constitutive_exon_found_in_species
TAGGTTACTCCTGTTGGAGTTGAAAGGATTGCGTGCTAACGGGGTGTCAGGC	268665	268687	268737	268685	-1	scaffold41_size286585	SLM38356	268665	269260	None	3424	584	18853	No_constitutive_exon_found_in_species
TGAGAAGCGTGTGAGCAGGATCTCGGGGGTTGCCGCTGACGGGTTAGCAGGG	19316	19458	19266	19318	1	scaffold15_size283807	SLM34787	18590	19458	None	3424	584	18853	No_constitutive_exon_found_in_species
GTTTCTGAGTAGGCATTATGAAGGACGAAGCCTAGCTGATGGGGTCTAAGCT	57708	57806	57658	57710	1	scaffold15_size283807	SLM34800	57241	59629	None	3424	584	18853	No_constitutive_exon_found_in_species
CACAGCTTGTACCGCTGGAACAAAATTCGACTGACTCAATGGGACAACAGCA	81104	81203	81253	81201	-1	scaffold15_size283807	SLM34805	74287	81521	None	3424	584	18853	No_constitutive_exon_found_in_species
GTAGGTTAACAGAAGCATCATTATGCATGTTGATGTTAATGGGAGTCTAGGG	161165	161345	161395	161343	-1	scaffold15_size283807	SLM34823	160292	163700	None	3424	584	18853	No_constitutive_exon_found_in_species
TGTATTTCTGGTAATCACCGTCGCTGACTGATGTACCGTCGTGGGCGTAGGC	183065	183307	183015	183067	1	scaffold15_size283807	SLM34827	182587	183307	None	3424	584	18853	No_constitutive_exon_found_in_species
TTCGAAGGAGCTGGGCATGTTGGTGTCACACAGCTGACGGGTCGGGTAAGGT	239701	240058	239651	239703	1	scaffold15_size283807	SLM34837	239249	241619	None	3424	584	18853	No_constitutive_exon_found_in_species
TAGGCTTCTTGGGACGGTGTGACGGAGTCGCCATGCTGACTGGGATGCAGAG	93008	93034	93084	93032	-1	scaffold376_size273984	SLM37860	93008	93329	None	3424	584	18853	No_constitutive_exon_found_in_species
GTAAGCTTTCTAAATATATGTATAAGACCAGTATGCTGACGGGAGAGCAGAC	135582	135647	135532	135584	1	scaffold376_size273984	SLM37874	134763	137758	None	3424	584	18853	No_constitutive_exon_found_in_species
GTCCGGCCGGAAGAGCAAAGGCGACGACGAAACGGTCAAGGGCGCGAAAGGC	236994	237088	237138	237086	-1	scaffold376_size273984	SLM37904	236994	238474	None	3424	584	18853	No_constitutive_exon_found_in_species
TGCAGGAAGCCCTGGCGCTTTGTATGGACTATAACTGACTTGAGGGACAGCC	6161	6319	6369	6317	-1	scaffold21_size273048	SLM35700	4377	9579	None	3424	584	18853	No_constitutive_exon_found_in_species
AAGATGGGGGGTTCGCCAGGGGTTTGGGACGCGAGCTGATGGGGTGATAGTA	110678	110825	110628	110680	1	scaffold21_size273048	SLM35734	110138	110825	None	3424	584	18853	No_constitutive_exon_found_in_species
CGTGCGGCCCCCGTAGGTTGGTGCATGTGCCTAACAGACCGGGAAATTAGCG	136362	136568	136312	136364	1	scaffold21_size273048	SLM35743	134466	136668	None	3424	584	18853	No_constitutive_exon_found_in_species
CTTGGTAGTTCCTGGCGTATAGCTCGGGACATTGCTCACAATGAGGGCAGCG	165885	166052	165835	165887	1	scaffold21_size273048	SLM35754	164905	166667	None	3424	584	18853	No_constitutive_exon_found_in_species
CTGATCCCTTGGGTACCGTTCCAAGGGGAGGGAGATTGACAGGGTCGCAGAG	208563	208626	208676	208624	-1	scaffold21_size273048	SLM35769	208402	208949	None	3424	584	18853	No_constitutive_exon_found_in_species
GTAGGTCAACCATACTATCATAGTCCGTATGGCTTATCATAATGGGACAGTG	8381	8548	8598	8546	-1	scaffold129_size269304	SLM33959	7894	12144	None	3424	584	18853	No_constitutive_exon_found_in_species
GGTTGCTTGTGGGGAGGGGGATGGGGGGTTGTGCTGATCGAGGGAAGCAGAT	133155	133207	133105	133157	1	scaffold129_size269304	SLM33985	128420	133736	None	3424	584	18853	No_constitutive_exon_found_in_species
CCGGGGTGGAGGAGAGGGAGCGTGCCGGGATTAACTGACGGGGGCAGTAGAT	133300	133460	133250	133302	1	scaffold129_size269304	SLM33985	128420	133736	None	3424	584	18853	No_constitutive_exon_found_in_species
GAGGGGTTCGGTTGGGCTGGGGCTGAGGCTGATGGGTGCGGTGGGTGTAGGT	138863	138950	138813	138865	1	scaffold129_size269304	SLM33986	135789	138950	None	3424	584	18853	No_constitutive_exon_found_in_species
AGTTCTCGATGGAACGACCGCCTCGGACACTTGCTAAGACATCGGGCAAGCC	203739	204128	203689	203741	1	scaffold129_size269304	SLM34007	202973	206444	None	3424	584	18853	No_constitutive_exon_found_in_species
GAGGTTAAGAGGCTGGGGGGGGAGGTGGAGAGGGAGCGGGAGAGGTATAGGC	218485	218828	218878	218826	-1	scaffold129_size269304	SLM34009	218485	221014	None	3424	584	18853	No_constitutive_exon_found_in_species
AATTCCCCTAGTTTCAAAGCTAGAAGCTTGTCAACTAATCCGGGCAATAGAT	243542	243689	243739	243687	-1	scaffold129_size269304	SLM34014	240370	244724	None	3424	584	18853	No_constitutive_exon_found_in_species
CCGTGTTCATCCTACCTTACCCTAGTAGTGTTGACATGCAGGGTGGCTAGGA	37965	40253	37915	37967	1	scaffold231_size266569	SLM35980	37416	43426	None	3424	584	18853	No_constitutive_exon_found_in_species
ATGTTGGCCACCAGTACTCTGATAGGAAACACGCTAACCTAATTGGGAAGGT	87445	87540	87590	87538	-1	scaffold231_size266569	SLM35995	87445	88777	None	3424	584	18853	No_constitutive_exon_found_in_species
GAAAACTAGGTACAGCAGGCTAACGCGTGCGGTGCTCGACGCGGGAACAGAA	218490	218577	218440	218492	1	scaffold231_size266569	SLM36029	218129	218769	None	3424	584	18853	No_constitutive_exon_found_in_species
ACCATATGGAGCCCAGCATGTGGAGTGTGGATGTCTAATGGATGGGACAGAA	253217	253463	253513	253461	-1	scaffold231_size266569	SLM36041	251374	254100	None	3424	584	18853	No_constitutive_exon_found_in_species
TACGTTGAGGTGCAGTGGTTGAATCCGTGGCTAGGGCTAATACAGGGCAGGG	50017	50141	49967	50019	1	scaffold139_size265560	SLM34306	47710	50141	None	3424	584	18853	No_constitutive_exon_found_in_species
GTACGAGTGGCAGCGGCAGCTTGCTGAGCAAGATCGGGCTGAGAAACTAGGT	70991	71035	70941	70993	1	scaffold139_size265560	SLM34314	69961	71035	None	3424	584	18853	No_constitutive_exon_found_in_species
TACTCTACAGTTCACACTGGAAAGGATTCGGACTGACGAACTGCGGGAAGGG	78822	78940	78772	78824	1	scaffold139_size265560	SLM34317	78471	78940	None	3424	584	18853	No_constitutive_exon_found_in_species
AAAACTGTCCTCCAAATTCGGCTGGCGACGCCGCTAACGCGGGGATCTAGGA	81999	82092	81949	82001	1	scaffold139_size265560	SLM34318	79688	82330	None	3424	584	18853	No_constitutive_exon_found_in_species
GTAAATCCCCACCGCATTGCGCTCATGTTCCATATCTAATGGGCCACAAGGT	87974	88016	88066	88014	-1	scaffold139_size265560	SLM34320	86979	88240	None	3424	584	18853	No_constitutive_exon_found_in_species
CGGTGTAAAGCATCTGTTCTACTGTCAGGGGTCACGCTGACAGCGGGCAGGG	181995	183513	181945	181997	1	scaffold139_size265560	SLM34338	181661	184567	None	3424	584	18853	No_constitutive_exon_found_in_species
GTGTTTCTACGCGCACTATGTTAGACTCGAAACGCTGACTGGGCGATCAGAA	214143	214169	214219	214167	-1	scaffold139_size265560	SLM34344	212343	216118	None	3424	584	18853	No_constitutive_exon_found_in_species
CTCGAAGAAGTGTTGCCATAGGACCAGTAGCTAAAGTTCACGTGGGATAGGG	249061	249622	249011	249063	1	scaffold139_size265560	SLM34355	248632	249812	None	3424	584	18853	No_constitutive_exon_found_in_species
ATTCCCGTGGGTGGGGGCCCTGCGCCCGAAGAAGCTGACGTGCAGGGAAGCA	86121	86198	86071	86123	1	scaffold106_size265330	SLM33457	80307	91910	None	3424	584	18853	No_constitutive_exon_found_in_species
TCTATTGTAAAATAACCCATGACGTCAGGTGATAGCTGACTGGGGAACAGGA	119720	120105	119670	119722	1	scaffold106_size265330	SLM33466	117633	121747	None	3424	584	18853	No_constitutive_exon_found_in_species
ATCACAGGGCGCCGCAATCTGTTAGAGCCTGTAAATGACTGCCGGGATAGAC	121058	121747	121008	121060	1	scaffold106_size265330	SLM33466	117633	121747	None	3424	584	18853	No_constitutive_exon_found_in_species
TGTTCTGAACAGGCCGGGGTATTGGTGCCAAGCGTTAACAATTAGGGCAGGT	130809	130928	130759	130811	1	scaffold106_size265330	SLM33468	130430	134049	None	3424	584	18853	No_constitutive_exon_found_in_species
TCGACATCATGTCGCTAAGACAGGAGCTGTCAATTCTGACAGGGCCGCAGGG	196545	196887	196495	196547	1	scaffold106_size265330	SLM33484	195793	196887	None	3424	584	18853	No_constitutive_exon_found_in_species
GTCTGCCGGCGGATGCGGGCGCGGAATGTGCGGCTGACGGGCGGGTGTAGCG	197114	197457	197507	197455	-1	scaffold106_size265330	SLM33485	197114	200820	None	3424	584	18853	No_constitutive_exon_found_in_species
GAGATATGCAAACATCTGCGCTACGCCTGCTGATCTGGGTGACCATGAAGGA	205193	208302	205143	205195	1	scaffold106_size265330	SLM33487	204414	208462	None	3424	584	18853	No_constitutive_exon_found_in_species
GCGATGGATATGCGTCGGGCTAATCTGCGCGCGGTTGGGGGGGGGAATAGCT	209085	209204	209254	209202	-1	scaffold106_size265330	SLM33488	208762	209584	None	3424	584	18853	No_constitutive_exon_found_in_species
TAAAGGCCCCAAGGTCTTGGAACCTGCTGGTTGTTAATTCGGGCGTGTAGGA	219433	220077	219383	219435	1	scaffold106_size265330	SLM33494	219198	220192	None	3424	584	18853	No_constitutive_exon_found_in_species
TGAAACAACACAGCGGGGGGATGACTCACTCGTCCGGCTTGGGCGCACAGAA	149879	150026	149829	149881	1	scaffold584_size252868	SLM39606	149540	150026	None	3424	584	18853	No_constitutive_exon_found_in_species
GTCGCCCGAGAGCCACGCAGACGCTAATCAACCCCCTTCATGAAGGGTAGAC	177539	177581	177489	177541	1	scaffold584_size252868	SLM39615	177008	177581	None	3424	584	18853	No_constitutive_exon_found_in_species
TCTGGAGTTGTCAAAACGGAGCCCCTGACTGATGGTTTCCCGGGATACAGAA	187576	188121	187526	187578	1	scaffold584_size252868	SLM39617	186600	188121	None	3424	584	18853	No_constitutive_exon_found_in_species
TGTGTGGGGGGAATGGAATAATGGCTAATGCTTGTAATGGGGGGGCACAGGC	62228	62446	62496	62444	-1	scaffold266_size243617	SLM36464	62228	63365	None	3424	584	18853	No_constitutive_exon_found_in_species
ACTGATAAATTGTGACGGAACTCTATAACCTATAGTCTAACGAGGGCTAGAA	70822	70909	70959	70907	-1	scaffold266_size243617	SLM36466	70822	74077	None	3424	584	18853	No_constitutive_exon_found_in_species
ACAAGGGTATCCTTCTTACTCAGTAGAGTGCTGACGTTATCGGGATATAGAG	74526	74957	74476	74528	1	scaffold266_size243617	SLM36467	74392	75906	None	3424	584	18853	No_constitutive_exon_found_in_species
GATGTGGGGGGGGAGGAAGTTGGCGATGACGGGGCTGATGGGGGTGATAGTA	75896	75906	75846	75898	1	scaffold266_size243617	SLM36467	74392	75906	None	3424	584	18853	No_constitutive_exon_found_in_species
CAATACGAATCCTCGTTGCACAGAAAACCGCTGACACAATGGGAGCGCAGGT	80025	80253	79975	80027	1	scaffold266_size243617	SLM36469	79825	81514	None	3424	584	18853	No_constitutive_exon_found_in_species
TCCCAGGGTTTTAGCAGGATTCTCGTTTCTGCAGACTGACGGGATCACAGAC	87355	87490	87305	87357	1	scaffold266_size243617	SLM36471	84726	89593	None	3424	584	18853	No_constitutive_exon_found_in_species
GATATCCGTCCGCGTGGCGGGCCATGGCTAACGGCGTTGGGGGGTGGCAGGT	120095	120236	120286	120234	-1	scaffold266_size243617	SLM36481	120095	122865	None	3424	584	18853	No_constitutive_exon_found_in_species
AGAATGGCTTCTTGAGCAAAAGCTTCGCTAATCCGAGCATGGGAGCACAGTA	152960	153028	153078	153026	-1	scaffold266_size243617	SLM36492	152711	153510	None	3424	584	18853	No_constitutive_exon_found_in_species
GTATGAATACTGTTCCAGCAGTACCTAACATCCGTGCTGATAGGGAATAGGC	103507	103582	103632	103580	-1	scaffold265_size230316	SLM36421	103342	104533	None	3424	584	18853	No_constitutive_exon_found_in_species
CTGGATCTTCGCCACCCGGCTACATCAGCCGTCATGAACGGGTGAACTAGCA	183132	183157	183207	183155	-1	scaffold265_size230316	SLM36439	176306	184939	None	3424	584	18853	No_constitutive_exon_found_in_species
TAAGTATGCGCGGAGCACAAGATGGCGTCGAAACTAATAGCGGGATACAGAA	11703	12387	12437	12385	-1	scaffold170_size228822	SLM34988	11703	23389	None	3424	584	18853	No_constitutive_exon_found_in_species
TATGGGTGAGAACTGTACCCTCAGGCTACAAGCTGACGGGAAACAACTAGCA	88862	89471	88812	88864	1	scaffold170_size228822	SLM35005	88205	91061	None	3424	584	18853	No_constitutive_exon_found_in_species
ATTTTTATGGCAGAACAACGAACGAAAGCTGACGCGCCTCCGTGGGGTAGTA	120611	120776	120826	120774	-1	scaffold170_size228822	SLM35014	120611	121354	None	3424	584	18853	No_constitutive_exon_found_in_species
GAGGTAGATTTGAACCATAACGATATGCTATGGGTTCTGACGAGGGCTAGGC	138915	139303	139353	139301	-1	scaffold170_size228822	SLM35019	138528	139559	None	3424	584	18853	No_constitutive_exon_found_in_species
CGACGCCAGCAACCGTCCCCAAGAGAGCACGCAACTGACGGGAGGAACAGTC	151478	151789	151428	151480	1	scaffold170_size228822	SLM35023	150982	152497	None	3424	584	18853	No_constitutive_exon_found_in_species
GCGCGTGCTTTCGTATTGATGTTGTTTCGGTGCTAACGGGAGAGATGTAGGC	166023	166140	165973	166025	1	scaffold170_size228822	SLM35028	163568	166140	None	3424	584	18853	No_constitutive_exon_found_in_species
AAGCTCCAAGACAGTGCATGAGACCTGGCTGACGAATTGGGTGGCTAAAGCT	169504	169531	169454	169506	1	scaffold170_size228822	SLM35029	166964	173605	None	3424	584	18853	No_constitutive_exon_found_in_species
GCGAAAAACAGCAACGAAGGTCGGATAACCACTTCTATCGACACGGGCAGAT	175642	175881	175931	175879	-1	scaffold170_size228822	SLM35030	175642	177210	None	3424	584	18853	No_constitutive_exon_found_in_species
TGCACCTGTCTCTTTGCCTATAACGCAAAATAATTTGGGCGCCGAAGCAGGC	195676	196342	195626	195678	1	scaffold170_size228822	SLM35037	194986	201936	None	3424	584	18853	No_constitutive_exon_found_in_species
GTTGTCCAACGGGGGTCTAAGGCTGCAGAATAATGCTGAAGGGGTGTAAGAC	7328	7475	7525	7473	-1	scaffold55_size214978	SLM39447	5189	7797	None	3424	584	18853	No_constitutive_exon_found_in_species
GAGAGCGGTCGAGCAGAACGAATGGTATGCTAATTGTTTTGGGCGTGTAGAA	25992	26083	25942	25994	1	scaffold55_size214978	SLM39452	25510	29799	None	3424	584	18853	No_constitutive_exon_found_in_species
TTTTTATTTTGGGGAAAGTGGAGGGAGACGGTCCTGATTGAAGGGATTAGGG	44454	44503	44404	44456	1	scaffold55_size214978	SLM39457	43725	44687	None	3424	584	18853	No_constitutive_exon_found_in_species
GTTGGCGCGTGTGTTGCATTTGTTCGGCTGCTTACGGGGGCGGAGGGCAGGT	59459	59759	59409	59461	1	scaffold55_size214978	SLM39462	56155	59759	None	3424	584	18853	No_constitutive_exon_found_in_species
AGTAAGTTCGGCGGCTCTACTACTCGTCTGACGCTGATGTGGGTATACAGAT	143994	145307	145357	145305	-1	scaffold55_size214978	SLM39485	143994	145783	None	3424	584	18853	No_constitutive_exon_found_in_species
CGAGCCTGAGTCCTAACCATTTTCAACGGCTTCAACTAATAGGGCAGCAGCA	170046	170053	170103	170051	-1	scaffold55_size214978	SLM39493	169214	170156	None	3424	584	18853	No_constitutive_exon_found_in_species
AAAACCTCAGGGCATATCAAAGAGACAACCTGCGAAGACTGCACGGGCAGAG	16357	16438	16307	16359	1	scaffold29_size210544	SLM36806	14947	16533	None	3424	584	18853	No_constitutive_exon_found_in_species
CACATACGTGTACTCGATAGGTAATGTACAAGATAGCTGACAAGGGACAGGC	40186	40213	40136	40188	1	scaffold29_size210544	SLM36811	39559	40213	None	3424	584	18853	No_constitutive_exon_found_in_species
CCCTTGTGTCAGGCCAACGCCAGCACGTTCCTAACAACTTTGGGAACTAGAA	58781	59058	58731	58783	1	scaffold29_size210544	SLM36817	57422	61632	None	3424	584	18853	No_constitutive_exon_found_in_species
TCCCTCCTTCCCCATCTCAGTCTGGGGCAACTGCTAACGGGAAGTGACAGAT	61605	61632	61555	61607	1	scaffold29_size210544	SLM36817	57422	61632	None	3424	584	18853	No_constitutive_exon_found_in_species
GACACCGCTATCAGAATAGTACCATTACCTAGGGCTAACAATGGGTCAAGGG	83971	84052	84102	84050	-1	scaffold29_size210544	SLM36824	80876	84387	None	3424	584	18853	No_constitutive_exon_found_in_species
GTGGGGGGGGCGTTTAGCGGGATGATGGCCGCGTTTGGGGTGGTGAATAGTA	106078	106172	106222	106170	-1	scaffold29_size210544	SLM36830	104833	108485	None	3424	584	18853	No_constitutive_exon_found_in_species
CCCATAAAGAGGAGGCTGCCAGCAGGAGATCTACTGACGGAGGGCAACAGTC	139960	140124	140174	140122	-1	scaffold29_size210544	SLM36838	139960	140528	None	3424	584	18853	No_constitutive_exon_found_in_species
GATTGTAAGCCTTTTCGTCTTCGAGGTGATTGCTTGCTGACCGGGAGCAGAT	58645	58665	58715	58663	-1	scaffold114_size196712	SLM33675	57404	58916	None	3424	584	18853	No_constitutive_exon_found_in_species
CTTCTCTTCCCAAATGCTTAAGACAGAGATTCTGATAGCATGGGCGATAGAT	69805	69819	69755	69807	1	scaffold114_size196712	SLM33676	69375	69819	None	3424	584	18853	No_constitutive_exon_found_in_species
AGCCCGCCACATCTTCACCCACCGAACTGACAATTTTGTGGGTATGATAGGG	84051	84171	84221	84169	-1	scaffold114_size196712	SLM33680	84051	84529	None	3424	584	18853	No_constitutive_exon_found_in_species
CTCCCACGATGGGCAAAACCACCTTATGCTCCCCAGTAATTGAGGGGTAGGG	89003	89059	89109	89057	-1	scaffold114_size196712	SLM33683	88690	89208	None	3424	584	18853	No_constitutive_exon_found_in_species
AATCCCTCCCCCCCTCAACCACAACTAAATCCCCCCCCCGGGCAAACAAGCG	34200	34744	34794	34742	-1	scaffold268_size194316	SLM36531	34200	35584	None	3424	584	18853	No_constitutive_exon_found_in_species
AAGCTCGGGGCGGGAAGGTGTGCGCGCTTGCTGATACTTGGGGCGCGCAGTT	70891	71094	70841	70893	1	scaffold268_size194316	SLM36540	69994	71094	None	3424	584	18853	No_constitutive_exon_found_in_species
AAGTGAGTGTCACTCTAAGCATGGTTACCTTCCAGCTGACATGGGTATAGTG	95805	95923	95755	95807	1	scaffold268_size194316	SLM36549	94868	98847	None	3424	584	18853	No_constitutive_exon_found_in_species
GTTGATCGTGTAGAACGCGTCGCATTCGCTTACTCGTCGACGGGCAGCAGTC	109525	109549	109599	109547	-1	scaffold268_size194316	SLM36551	109358	114478	None	3424	584	18853	No_constitutive_exon_found_in_species
GTCACAACGTGTCAAATGATGGGGAATGAAGACTGATATGCGGGCAATAGCG	114959	115087	114909	114961	1	scaffold268_size194316	SLM36552	114868	115535	None	3424	584	18853	No_constitutive_exon_found_in_species
GCGCTCAAGCAACGCTGGGTCGTGAAACTGCATCACTAATCCGGGGACAGGG	131145	131312	131095	131147	1	scaffold268_size194316	SLM36555	131047	132992	None	3424	584	18853	No_constitutive_exon_found_in_species
GGATTGCTTCGCACGGCGTGGGTTTTTGCTACGGTGATGTGGTGGGATAGAG	151717	151759	151809	151757	-1	scaffold268_size194316	SLM36563	151717	156996	None	3424	584	18853	No_constitutive_exon_found_in_species
GTAACGGATTCTACCGAAGCCCCTTGTGACTCCGCATGGGGAAATTGCAGGT	107937	110246	107887	107939	1	scaffold66_size192957	SLM40005	105199	110246	None	3424	584	18853	No_constitutive_exon_found_in_species
GCAAAGGTTTGAGTTGGTACTGGAGGATGAAGCTGATGTTTTGGGGGCAGAT	110938	110968	111018	110966	-1	scaffold66_size192957	SLM40006	110938	112380	None	3424	584	18853	No_constitutive_exon_found_in_species
TTTCAGGGTCCGTATGTGCTACTTAACATGTGCTTACCAAGATCGGGTAGGA	119950	120024	119900	119952	1	scaffold66_size192957	SLM40010	118756	120208	None	3424	584	18853	No_constitutive_exon_found_in_species
TGAAGGGCGGGAAGGGGATCAAGATCTTGATTGGGGGGGTGGAGGCGTAGGT	133393	133437	133343	133395	1	scaffold66_size192957	SLM40013	132168	133548	None	3424	584	18853	No_constitutive_exon_found_in_species
AGGTGGCACTGGGTGGTGTGGGAGGTTGCGCTAATTGGGTGGTGTGGTAGTG	163714	163802	163852	163800	-1	scaffold66_size192957	SLM40017	163714	166176	None	3424	584	18853	No_constitutive_exon_found_in_species
AGCCATTATAGATGGATCCTTTCCGTATATCTAGCTAATTGGGCGTACAGCA	25792	26633	26683	26631	-1	scaffold234_size186733	SLM36051	21929	31051	None	3424	584	18853	No_constitutive_exon_found_in_species
TTTCTGAGGAGGTGAAGCGGGAGATCATCAGGAGGAGGGTGGGGCTGGAGTT	39639	39741	39589	39641	1	scaffold234_size186733	SLM36055	38514	40008	None	3424	584	18853	No_constitutive_exon_found_in_species
ATGTCTTCACCTTCCGGTACACCAGTGTCCGAGCTAAACCTACGGGGTAGCC	105647	105748	105597	105649	1	scaffold234_size186733	SLM36074	105561	106526	None	3424	584	18853	No_constitutive_exon_found_in_species
GTAAGGCTAGCCATAACTGCTAAGTAACAGGGCTGACTGGGACCGAACAGGT	154777	155422	155472	155420	-1	scaffold234_size186733	SLM36088	154670	156316	None	3424	584	18853	No_constitutive_exon_found_in_species
GGGAATGCGGGAGGAAGAAGGTGGGCTGATGTGTGTGCGGGCGGGATTAGAG	4364	4972	4314	4366	1	scaffold122_size184293	SLM33841	4093	5067	None	3424	584	18853	No_constitutive_exon_found_in_species
GTGAGCTATATGTTCCCTAATCTGACCGAGTACCGCTTACAAAGGGACAGGT	56448	57429	56398	56450	1	scaffold122_size184293	SLM33854	55968	57429	None	3424	584	18853	No_constitutive_exon_found_in_species
CGCGGATGAAGGGGTGGGGAAGCCGGAGCGCAAGGCTGATGGGCGCGTAGAT	121924	122036	122086	122034	-1	scaffold122_size184293	SLM33867	121706	122889	None	3424	584	18853	No_constitutive_exon_found_in_species
GTTTCTTGGAGAGGTGTGGGCTGACTGTTGGGTTGGTGGGGGGGTAACAGCC	49229	49397	49447	49395	-1	scaffold95_size175618	SLM41454	49020	49649	None	3424	584	18853	No_constitutive_exon_found_in_species
TTTTCCTTTTCGTTCCGTTGGCGGGACTGCATTGACGGTCGTTGGGACAGGT	132507	132664	132457	132509	1	scaffold95_size175618	SLM41472	131305	132664	None	3424	584	18853	No_constitutive_exon_found_in_species
ACATATCCTCCTGGAAGATGACGGGACGTGCAAGCTAACCGTGGGAACAGCG	65807	66086	66136	66084	-1	scaffold51_size170755	SLM39191	63271	66684	None	3424	584	18853	No_constitutive_exon_found_in_species
TACGTCACCTTAACCTAGCCGTGCATCTTGGGAGCTGACTGGGCATGTAGCT	65294	65756	65806	65754	-1	scaffold51_size170755	SLM39191	63271	66684	None	3424	584	18853	No_constitutive_exon_found_in_species
CATTGTATGGAAGTGCATAGAAATGCATGGAGCGGCTGATGTCGGGGCAGGG	87279	87307	87229	87281	1	scaffold51_size170755	SLM39197	86696	89288	None	3424	584	18853	No_constitutive_exon_found_in_species
GTCCATAGGATGAACCCCGTCACTTATTATCCGCTTTTAACAATGGGCAGAT	87602	87774	87552	87604	1	scaffold51_size170755	SLM39197	86696	89288	None	3424	584	18853	No_constitutive_exon_found_in_species
CTATACCAATCCCTACCGTTGATCTTCTCCTAACCGTGGCCGGGATCAAGAC	96486	96542	96436	96488	1	scaffold51_size170755	SLM39200	95974	96986	None	3424	584	18853	No_constitutive_exon_found_in_species
TCTACCTGAGCCGAAACGTTACGAGTGAGCGCCGGCTAAAGGGTGAGCAGTG	133750	135226	133700	133752	1	scaffold51_size170755	SLM39210	133524	135226	None	3424	584	18853	No_constitutive_exon_found_in_species
GTGCTCGCCAGCGCTTCCCCTGCTCCGTCGTCGTTGACAGTGTTAGGGAGTC	153162	153243	153293	153241	-1	scaffold51_size170755	SLM39217	151408	153779	None	3424	584	18853	No_constitutive_exon_found_in_species
GCTGATGAATCGCAGGATCGAGGCTTCCTGCAAAGTTAAGGGAAACCCAGCT	99452	99793	99843	99791	-1	scaffold302_size167952	SLM36890	97424	105111	None	3424	584	18853	No_constitutive_exon_found_in_species
CCTCCCCAGGTCCTTTCCATGACTGACTGAGGCTGAACAATGACGGGTAGGT	7834	7912	7962	7910	-1	scaffold328_size165022	SLM37322	6893	8143	None	3424	584	18853	No_constitutive_exon_found_in_species
CTTCCCTACTAGAATACGCGGGCTTTAGCCCTAACTGATTCGGGCAATAGAT	53217	53643	53167	53219	1	scaffold328_size165022	SLM37335	52613	54557	None	3424	584	18853	No_constitutive_exon_found_in_species
CGCAAGCAGTTGCGTAAATCTCCCACTGATTCCATATGAGGGTGATACAGAC	70706	71013	71063	71011	-1	scaffold328_size165022	SLM37341	69159	71277	None	3424	584	18853	No_constitutive_exon_found_in_species
GGGAAGAAGGGGGAAGGGTAGGGGTCATGGCTAATGTTTTGGGGTAATAGAT	5097	5186	5236	5184	-1	scaffold360_size163543	SLM37667	5097	5578	None	3424	584	18853	No_constitutive_exon_found_in_species
CTACCTGTCTCTGCTCATCTTTGAGACTAACGATCGTCTGCGTGGGACAGCC	135188	135437	135138	135190	1	scaffold360_size163543	SLM37697	134873	135755	None	3424	584	18853	No_constitutive_exon_found_in_species
GTTTTCCGTCTGTTCGATGAAGCTAACATCAGGTTTCTTGGGAAACGTAGGT	42735	48095	42685	42737	1	scaffold138_size163207	SLM34258	42537	48209	None	3424	584	18853	No_constitutive_exon_found_in_species
TCTCTGCCACCTCATGCACTCTGTATACCTAATCTTTGTGGGGTATGTAGAT	146560	146655	146705	146653	-1	scaffold138_size163207	SLM34285	143702	150218	None	3424	584	18853	No_constitutive_exon_found_in_species
GCGGGCGAGGGGGAGAGAGCTCGGTGCGTCGAAAGGACGGGATGGTGCAGTG	132749	132997	133047	132995	-1	scaffold133_size161831	SLM34135	132749	134907	None	3424	584	18853	No_constitutive_exon_found_in_species
AGTGAGAGGGCTGGGTGGGAGGACTGTGGGAGGGGTGTGTGGTCGGGAAGAG	82133	82212	82262	82210	-1	scaffold157_size160502	SLM34746	81955	85642	None	3424	584	18853	No_constitutive_exon_found_in_species
TGGGTACCTTATACATACCTTCTTGGATGTTGACGCCAATATGGGCACAGTC	97596	97764	97814	97762	-1	scaffold157_size160502	SLM34750	96266	98162	None	3424	584	18853	No_constitutive_exon_found_in_species
GGTTGGTGCGGTGCGGAAGGGGTATGCATGCTAACTTGTGGGTGGTGTAGTC	103141	103194	103244	103192	-1	scaffold157_size160502	SLM34752	103141	105401	None	3424	584	18853	No_constitutive_exon_found_in_species
AGGGTGATACAAGCAAAAGCTGGGGGTGAACGGATAACTGAGGGCATTAGGC	69177	69234	69284	69232	-1	scaffold60_size160016	SLM39771	67791	69372	None	3424	584	18853	No_constitutive_exon_found_in_species
GGTGCCTGGGAGTTGTGGAGGGGCTGGCTTGCTGATGTCGGGGATTGTAGAC	53753	54018	53703	53755	1	scaffold78_size158734	SLM40554	53364	56632	None	3424	584	18853	No_constitutive_exon_found_in_species
ACGGGGGAAGGAACGTCCCGCTGGGTTGCTTTGGCTAATGCTGGGAACAGTG	92746	92835	92885	92833	-1	scaffold78_size158734	SLM40564	92746	93531	None	3424	584	18853	No_constitutive_exon_found_in_species
GTTCTGGAAGTGACTGGCTGACGGTGCGAGCGGCGTTCGGGGATGGGCAGAG	23955	24024	23905	23957	1	scaffold224_size157409	SLM35876	23703	24445	None	3424	584	18853	No_constitutive_exon_found_in_species
TTCTGTTTGGTGAGGGGGTAGCTGATGCGGGTGTGTTGGGGGGGGTGTAGCG	24094	24210	24044	24096	1	scaffold224_size157409	SLM35876	23703	24445	None	3424	584	18853	No_constitutive_exon_found_in_species
GGAGGGCGGGTACCAGGAGGGTATGGAGGGATGGCTCTGGGCGGGAGAAGAC	34884	35169	34834	34886	1	scaffold224_size157409	SLM35880	34033	36760	None	3424	584	18853	No_constitutive_exon_found_in_species
GATGGCGTCGACGAGGGGAATGGAGTTGCTAACGTTTTGGGTGTGAGCAGGC	36727	36760	36677	36729	1	scaffold224_size157409	SLM35880	34033	36760	None	3424	584	18853	No_constitutive_exon_found_in_species
AGCTCGTCGGGCAGTCAGTATAGGACGTCTACTAACTCTGGGATGCATAGAG	48929	48980	49030	48978	-1	scaffold224_size157409	SLM35885	45633	49166	None	3424	584	18853	No_constitutive_exon_found_in_species
GGGAGGGGGGGTGGGCAAAGATTTGAGTTGCTAATCTGCGGGTGTGGCAGAG	105116	105206	105066	105118	1	scaffold224_size157409	SLM35900	102635	105432	None	3424	584	18853	No_constitutive_exon_found_in_species
GAGGTTTACGTGGGAGGACCGTGGAACACTTGATTGACATGGGAGTCGAGTA	41590	41621	41671	41619	-1	scaffold349_size155186	SLM37572	41015	41988	None	3424	584	18853	No_constitutive_exon_found_in_species
CACACTCAAACTTGTACCCCGAAAGCTTCTGGCTAACAGAAATGGGGTAGAA	41463	41526	41576	41524	-1	scaffold349_size155186	SLM37572	41015	41988	None	3424	584	18853	No_constitutive_exon_found_in_species
AGAGGACGGCCAGATGGCGAGGGCAATGGCTGACATGCACCGGGGGATAGTG	89679	89873	89629	89681	1	scaffold349_size155186	SLM37581	89350	90189	None	3424	584	18853	No_constitutive_exon_found_in_species
TGCTACATCAACCAAGTTGTCCTCCTCAGCTATTGCTAACATCAGGGAAGGC	52216	52243	52166	52218	1	scaffold43_size154718	SLM38595	52141	52976	None	3424	584	18853	No_constitutive_exon_found_in_species
GGTATTGACGTCCAGACTTACGACAACTTGACCCCTGATGGAGGGGATAGGA	143571	143593	143521	143573	1	scaffold43_size154718	SLM38623	140843	144195	None	3424	584	18853	No_constitutive_exon_found_in_species
TCGACAACCTCTCCAGCGCACACGTCTATCTCCGAATGGTGGAGGGCCAGAC	21606	21676	21726	21674	-1	scaffold132_size153629	SLM34082	20928	22067	None	3424	584	18853	No_constitutive_exon_found_in_species
ATATCTGCCTGGGCGGCATCAATGGTTACTGACAAGGATGTGGCGGGTAGGC	21374	21478	21528	21476	-1	scaffold132_size153629	SLM34082	20928	22067	None	3424	584	18853	No_constitutive_exon_found_in_species
CCTACGAGCTACCTGGATTGTACACAGTACCAGCGCTAAAGGGTGTGAAGAT	107021	107148	107198	107146	-1	scaffold36_size153361	SLM37783	106839	107527	None	3424	584	18853	No_constitutive_exon_found_in_species
GGTTCCGAAAGATCCCTATATGCAGTACAGCTGAATAGCGGGCGTGGCAGGG	65480	65569	65430	65482	1	scaffold101_size153217	SLM33310	65345	65978	None	3424	584	18853	No_constitutive_exon_found_in_species
TTCAAGCGTAGCTATGGTGGCCGGTAAGGCTAATTGTGTTCGGGATATAGGT	114319	114522	114269	114321	1	scaffold101_size153217	SLM33324	113719	114789	None	3424	584	18853	No_constitutive_exon_found_in_species
TTCGATGGCGTGCGACGCAACTCGACTAATTTTGCTGCGTGGGGGGGTAGGC	74477	74600	74427	74479	1	scaffold163_size152105	SLM34903	74092	74728	None	3424	584	18853	No_constitutive_exon_found_in_species
TTGTGAGAAATTGTGAGGTGAGGAAGGAGAATATAGCTGACTGGGGATAGGC	74665	74728	74615	74667	1	scaffold163_size152105	SLM34903	74092	74728	None	3424	584	18853	No_constitutive_exon_found_in_species
GCGGGGGCTGGAGGCTGTATGCATCTGACCCGTTTTGGGGGGTGGGATAGAC	64061	64265	64011	64063	1	scaffold442_size150889	SLM38674	61071	64265	None	3424	584	18853	No_constitutive_exon_found_in_species
TCATCGGCGTTCTCTTGTAGCCCACATGCTGACGGAGCATGGGCGAGCAGAC	79592	79735	79542	79594	1	scaffold442_size150889	SLM38678	79134	81061	None	3424	584	18853	No_constitutive_exon_found_in_species
AGGCCATTTGGTCGAGCAGCTTCCGTCTCAGCACGCGGACAGGGATATAGTA	100961	102162	100911	100963	1	scaffold442_size150889	SLM38683	99771	102162	None	3424	584	18853	No_constitutive_exon_found_in_species
TCCACTATTGGCGAGCGCATGGAATTCGCGAGCTGATGGGGGGACTGCAGGA	135520	136483	136533	136481	-1	scaffold442_size150889	SLM38694	135520	137978	None	3424	584	18853	No_constitutive_exon_found_in_species
TGTGTAGGGTCAACTGCCCAGGCAATTAGATATGCTAACATACTGGGAAGTC	70498	70953	71003	70951	-1	scaffold40_size148293	SLM38110	68744	71148	None	3424	584	18853	No_constitutive_exon_found_in_species
GTGAGTCGTTCCTACAATTCTTAACTTGGCCATCTGCTGACGGGGAATAGGT	74779	74797	74729	74781	1	scaffold40_size148293	SLM38111	73224	74797	None	3424	584	18853	No_constitutive_exon_found_in_species
TGCGTGATATGTATAGTGAAAAATGGGAAGAGATGCTGATTATGGGATAGGG	133958	134022	133908	133960	1	scaffold40_size148293	SLM38126	133295	134483	None	3424	584	18853	No_constitutive_exon_found_in_species
TTGTTGCTTCCTCGGTCGCCCGTGGATGCAGAGATTGAACTGGGTGATAGGA	29637	29986	30036	29984	-1	scaffold473_size147473	SLM38851	29359	30510	None	3424	584	18853	No_constitutive_exon_found_in_species
CCTTTACGAGAGGCTGCACGAGGTAAACTAACAGCCTCACTGGGCAACAGGG	43226	43503	43176	43228	1	scaffold473_size147473	SLM38856	42914	43503	None	3424	584	18853	No_constitutive_exon_found_in_species
GAGGGGTTTGTGAGGGTGGGGTGCTAATGGCGATGTGCTTGGGGATGCAGGA	82384	82470	82334	82386	1	scaffold473_size147473	SLM38869	81921	83476	None	3424	584	18853	No_constitutive_exon_found_in_species
ACTCGCTGACCGCCGTCTTCTCATTAGTGGGTCCTGTGATAGTGGGACAGCT	98438	98455	98388	98440	1	scaffold473_size147473	SLM38872	96949	98455	None	3424	584	18853	No_constitutive_exon_found_in_species
ATGCCTGCTCATCGTTGGAGTGAGCCGATTGCTGACAGTCAGGGAACCAGGT	135940	136031	135890	135942	1	scaffold473_size147473	SLM38886	135392	136375	None	3424	584	18853	No_constitutive_exon_found_in_species
TTCTTCATGCGCCTCACTCTCTATCTCTCTCGCTGACAAGGGAACTTAAGTT	59795	59855	59745	59797	1	scaffold39_size147367	SLM38061	59729	63373	None	3424	584	18853	No_constitutive_exon_found_in_species
AGGGCTTTGTGACTGAGCTGTCCATCACGAGAAGACTGAGGGTGTGATAGCG	86152	86200	86102	86154	1	scaffold39_size147367	SLM38065	84431	86458	None	3424	584	18853	No_constitutive_exon_found_in_species
GTACGAATGAACGGCAGCACCGCATGGGCCTGTGAACTGATGGGATACAGGC	145648	146026	145598	145650	1	scaffold39_size147367	SLM38070	144964	146872	None	3424	584	18853	No_constitutive_exon_found_in_species
AACTTTACCCTGATGTAACTCAGGCACTAATCATTCTTCTGCTGGGATAGGT	91817	92447	92497	92445	-1	scaffold74_size146739	SLM40405	91817	92961	None	3424	584	18853	No_constitutive_exon_found_in_species
GGCGTTATGCTCAACCGAGGGAAGAATGGCAGTCGCTGACATGGGAATAGAT	110159	110523	110573	110521	-1	scaffold74_size146739	SLM40410	107958	113843	None	3424	584	18853	No_constitutive_exon_found_in_species
GCTTCTTGGGCCTATGGACATTGAGGGCTTGCTAAGGCTTACGAGGGTAGAT	73086	73121	73171	73119	-1	scaffold417_size146516	SLM38249	71864	73294	None	3424	584	18853	No_constitutive_exon_found_in_species
GCGATCACCCCGGGGTATGGAGTACGCTAACAGGTTTGGGAGCGGGATAGAG	72299	72661	72711	72659	-1	scaffold417_size146516	SLM38249	71864	73294	None	3424	584	18853	No_constitutive_exon_found_in_species
TGCGCTTTGGTCAAACTACGACGGCAACGGCAGTGGCTAATCAATGGGAGGC	107047	107195	107245	107193	-1	scaffold417_size146516	SLM38259	105588	107653	None	3424	584	18853	No_constitutive_exon_found_in_species
CTTCCCCAAACCTTTGAGGTGGAAGGAGCCAAAAGCTCACAGCGGGATAGAT	145338	146248	146298	146246	-1	scaffold417_size146516	SLM38272	145338	146455	None	3424	584	18853	No_constitutive_exon_found_in_species
GGATGAACACCTTTTTCATCCCTATCACGTTGTCCAGATTGGGCTGGAAGAT	24462	24740	24790	24738	-1	scaffold236_size146480	SLM36113	21356	25275	None	3424	584	18853	No_constitutive_exon_found_in_species
TGGATGTCTTGGATGCGGCGGTGGTGCTGATGCGGTGCGCCGGGGGGTAGGT	98508	98588	98638	98586	-1	scaffold236_size146480	SLM36129	98508	99512	None	3424	584	18853	No_constitutive_exon_found_in_species
GAGTGAATACAGCCCTCAAAAGTTGTACCAGCATGGCTGACAGGGGATAGAC	140768	141030	140718	140770	1	scaffold660_size145664	SLM39974	139872	141030	None	3424	584	18853	No_constitutive_exon_found_in_species
CTCGGTCATGCACATCCCCTCCATTGTCATCATTTGACCGGGAGCTACAGGG	116151	116307	116357	116305	-1	scaffold105_size141980	SLM33408	116151	120001	None	3424	584	18853	No_constitutive_exon_found_in_species
TCGCCTCGGACAGATTGCCGGGCTATGTTTTGCTAACGGCGGGGTGGCAGGA	121504	121592	121454	121506	1	scaffold105_size141980	SLM33409	120750	121592	None	3424	584	18853	No_constitutive_exon_found_in_species
TTAGCATCAGAGCTATACGCAATGGCCCCATGGCTTTGATACGGGAGCAGCT	9975	10313	9925	9977	1	scaffold209_size141821	SLM35456	5956	10313	None	3424	584	18853	No_constitutive_exon_found_in_species
GGGGTTTTGTATACTGGGGGCTGACAGGTTGTTTTTTGGGGGGGTTGTAGAT	27868	27999	27818	27870	1	scaffold209_size141821	SLM35463	25811	27999	None	3424	584	18853	No_constitutive_exon_found_in_species
ATGTGTCATTGCAAGCATGGGTTACAAATTGCTAATTGCTTGGGGAGAAGAC	93863	93876	93813	93865	1	scaffold209_size141821	SLM35488	93675	94864	None	3424	584	18853	No_constitutive_exon_found_in_species
CTGCCGTTGGTGTTTTGGAGGTGGGTGCGCGGTTACTGATTGGGGTGTAGCA	59870	59969	59820	59872	1	scaffold155_size139358	SLM34707	58318	59969	None	3424	584	18853	No_constitutive_exon_found_in_species
GGGTGGGGTGTGGGAGTCGAAAAGAATTGGGGGGCTGATGCGGGATGCAGGC	113566	113656	113706	113654	-1	scaffold155_size139358	SLM34718	113566	113836	None	3424	584	18853	No_constitutive_exon_found_in_species
ATTAAGACGGGGTCTAGGGGGGTCAATGGCTGATGCTTGAGGTGGGACAGAC	1987	2096	1937	1989	1	scaffold230_size138733	SLM35933	1489	2224	None	3424	584	18853	No_constitutive_exon_found_in_species
GGGGTTTTGGACTTGTTGGAGCGGTTTGCTGATTGGTTTCGGGCGGATAGCG	6855	6920	6970	6918	-1	scaffold230_size138733	SLM35935	6855	9168	None	3424	584	18853	No_constitutive_exon_found_in_species
AGGGGAGGGGGGAGGGGAGGGCGGGGAAGATGGTTAGCTGGGATGGGCAGTT	14925	14987	15037	14985	-1	scaffold230_size138733	SLM35937	14925	17067	None	3424	584	18853	No_constitutive_exon_found_in_species
GTCGAGACTCGGCGCTCTTCACGCTCCTCCGAGATTGACAGGGACATTAGGC	87894	87941	87991	87939	-1	scaffold230_size138733	SLM35958	86684	88657	None	3424	584	18853	No_constitutive_exon_found_in_species
GACCTGGTCCACTCGCTTTCTATCCAAAGACCGCTTAGCCGTAGGGATAGGG	105206	105758	105156	105208	1	scaffold230_size138733	SLM35962	104593	107078	None	3424	584	18853	No_constitutive_exon_found_in_species
AGAAGAATTCGTAACACGATCAAAGGCGGAGGCGGCCGACAAGGGAGAAGAT	136106	136633	136056	136108	1	scaffold222_size138101	SLM35845	131115	136633	None	3424	584	18853	No_constitutive_exon_found_in_species
AGAGTGGGGGTTGCTGGGGACTTGCGCTGACGGGTTGGGGGGTGGGTTAGGC	51283	51313	51233	51285	1	scaffold544_size136910	SLM39275	48191	51313	None	3424	584	18853	No_constitutive_exon_found_in_species
GGGGCTTTGCCGGAGGAGAGGAGGGAGTGGTGTGGGTATTGGGTGCCGAGTA	63206	63236	63156	63208	1	scaffold544_size136910	SLM39277	58464	63737	None	3424	584	18853	No_constitutive_exon_found_in_species
GTGAGTGGGGTTCTTATGGGATCGGGGCTGTGGAGCTGATGCCGGGGTAGGA	63286	63737	63236	63288	1	scaffold544_size136910	SLM39277	58464	63737	None	3424	584	18853	No_constitutive_exon_found_in_species
CCACCCCTTCGACCGCGCCCCGGTTCGCACGCTAAGGGGTATATGAATAGAT	109800	109846	109896	109844	-1	scaffold544_size136910	SLM39287	109800	113549	None	3424	584	18853	No_constitutive_exon_found_in_species
GGTTCCGTTTGCGCCGGAGACGTGGTTGCGTGGGCTGACGGGGGAGATAGGT	84199	84382	84432	84380	-1	scaffold357_size135800	SLM37635	84199	84785	None	3424	584	18853	No_constitutive_exon_found_in_species
GAGGATGACGGACGATGGAAATCGAAGCTAACTTTTGACGGGGGCGGTAGAA	1683	1750	1800	1748	-1	scaffold208_size134934	SLM35425	7	2028	None	3424	584	18853	No_constitutive_exon_found_in_species
GTAAATATCAAGCTGATCTGTAAGGTACGAGTAGCTAACATAGGGGACAGAA	51056	51128	51178	51126	-1	scaffold208_size134934	SLM35432	48875	52836	None	3424	584	18853	No_constitutive_exon_found_in_species
TGAACGTGCTACAACCGTCGTCGGGGGGACTTGGCTGATGGGATGCGTAGAG	48483	48644	48433	48485	1	scaffold179_size133517	SLM35108	47274	55114	None	3424	584	18853	No_constitutive_exon_found_in_species
AGCGTAACCTTGTATCCTGGGTAGCGACACAACTGTTGACAGGGTCACAGAT	105459	105574	105409	105461	1	scaffold248_size131185	SLM36231	104984	106217	None	3424	584	18853	No_constitutive_exon_found_in_species
TACGTACTGATGGGTATATATCGAGTTCTACTTGGCTCACTACGGGCGAGGT	70354	70534	70304	70356	1	scaffold33_size130919	SLM37501	69211	79125	None	3424	584	18853	No_constitutive_exon_found_in_species
TGCTCCGCCTGACTCTTGCTGTTTGGAAGCCTTGCTAATGGGCCGGGCAGTA	32523	32811	32473	32525	1	scaffold183_size130916	SLM35150	31969	33482	None	3424	584	18853	No_constitutive_exon_found_in_species
GTTTGGGCTTGGGGGGTGGAAAGGGAGCTATTGCTGATTGGGTGATGCAGGT	94888	95411	94838	94890	1	scaffold183_size130916	SLM35165	91673	95411	None	3424	584	18853	No_constitutive_exon_found_in_species
TCCTACAAGTTAGTCTACGAATATGATCGTGCATGCTGACGGGGTACTAGAT	103729	103740	103790	103738	-1	scaffold183_size130916	SLM35169	102178	107565	None	3424	584	18853	No_constitutive_exon_found_in_species
CAGTGGGAGGTCTTATACATGGCTGATACGGCCCGCGACGGGGGACTTAGGC	43152	43265	43315	43263	-1	scaffold585_size130535	SLM39642	42899	43789	None	3424	584	18853	No_constitutive_exon_found_in_species
GTTGGGGGATGGTGACGAGGAATGTGCTGATCTGCGTGGGGCGGGGGTAGTG	47460	47477	47410	47462	1	scaffold150_size128396	SLM34610	45703	49800	None	3424	584	18853	No_constitutive_exon_found_in_species
TGGGATAGCGGTGGCTTGGGGATGGGTGAGCGTGCTGACTGGGGACACAGAG	47532	47547	47482	47534	1	scaffold150_size128396	SLM34610	45703	49800	None	3424	584	18853	No_constitutive_exon_found_in_species
TGGCACCTATGAATTTCTTCGGAGGGTTGCAAGTCTGACAAGATGGGCAGTC	51570	51643	51520	51572	1	scaffold432_size128154	SLM38509	51115	53048	None	3424	584	18853	No_constitutive_exon_found_in_species
GGGTGGTGGCTGCCGTATTTTTGTGGGTGCTGATGGGTTGGCGGGCATAGGA	55874	55905	55955	55903	-1	scaffold432_size128154	SLM38511	55874	56302	None	3424	584	18853	No_constitutive_exon_found_in_species
ACGACGTGCCTTTCTGTTTACAAATGTGTCGCGTACTAATGGGCAGGCAGGA	83995	85055	83945	83997	1	scaffold432_size128154	SLM38520	83875	85515	None	3424	584	18853	No_constitutive_exon_found_in_species
GAGAAGGTGATGCAATTGGCTGACGCAAACGGTGGGTTGTGGGTGGGTAGAT	106196	106312	106362	106310	-1	scaffold432_size128154	SLM38527	106060	106650	None	3424	584	18853	No_constitutive_exon_found_in_species
GGGGGCGGCTTGGTGCGAGGGGAGGGGCTGATGATGGTGGGTGGATGTAGTT	106060	106113	106163	106111	-1	scaffold432_size128154	SLM38527	106060	106650	None	3424	584	18853	No_constitutive_exon_found_in_species
TAAGCAAGGTGATCCTCGCTGCTTGAACCCCAAGACTGATGTACGGGAAGAA	109769	110214	110264	110212	-1	scaffold796_size123807	SLM40625	106687	110337	None	3424	584	18853	No_constitutive_exon_found_in_species
GCGCGTCGGCGTCTCTGTTCGCGCTTCTGCTGACCTGGTGGGTGCGGTAGGC	27547	27801	27497	27549	1	scaffold137_size121632	SLM34221	26506	27801	None	3424	584	18853	No_constitutive_exon_found_in_species
GCCTCCTCTACTTCTACCGTACAAGTACTGATCAAGGACGGGGAATCTAGTA	50173	50245	50123	50175	1	scaffold137_size121632	SLM34229	49885	50858	None	3424	584	18853	No_constitutive_exon_found_in_species
AGTGTAATGGAAGTCAGAACGGCTGATGTGTGCGGATTCGGGTGATGCAGGT	50498	50573	50448	50500	1	scaffold137_size121632	SLM34229	49885	50858	None	3424	584	18853	No_constitutive_exon_found_in_species
GGTGTCGAAGTGGCCTGCGTGGAGGTCGTATGCTGACGCGCGACGGGCAGTG	50887	51029	51079	51027	-1	scaffold243_size121003	SLM36184	50803	52474	None	3424	584	18853	No_constitutive_exon_found_in_species
AAGAGGGTCTGCGTGAAGGTGCTGATGCTAACGGTTGTGGGTGGTGACAGTT	61071	61153	61021	61073	1	scaffold243_size121003	SLM36187	56819	61153	None	3424	584	18853	No_constitutive_exon_found_in_species
TGCTCTTGCAGAGTCACACCCCTACGGCGCTGACACGGCGGGTGATGCAGGT	20722	20897	20672	20724	1	scaffold63_size120990	SLM39869	20040	20897	None	3424	584	18853	No_constitutive_exon_found_in_species
GGGGCTGGCATGAGGTTTGTCGTTGGAGATTGGACTGACGGGGGAAGTAGGG	72133	72296	72346	72294	-1	scaffold149_size119793	SLM34586	72133	73384	None	3424	584	18853	No_constitutive_exon_found_in_species
CCGTGCGGGCTCCGTGGCTTGGGTCCCGAAAACTTATTGACGGGCAACAGTC	28286	28588	28638	28586	-1	scaffold204_size117056	SLM35387	28286	29230	None	3424	584	18853	No_constitutive_exon_found_in_species
GCAAGGACAGGGTCGAGCAGGAGGGCGCACTTACTCACCGTATGGGGAAGTC	36974	37309	37359	37307	-1	scaffold255_size116706	SLM36277	36104	37592	None	3424	584	18853	No_constitutive_exon_found_in_species
TGTAGGTTAACCTGAATCCATCTGAGTCGGTCCTCGGCTTACACGGGAAGGG	36727	36925	36975	36923	-1	scaffold255_size116706	SLM36277	36104	37592	None	3424	584	18853	No_constitutive_exon_found_in_species
GGGTGAGACTTGCTTCCTGCATACGTCGACCGAACGCTGATGGGGTACAGCC	85313	85444	85494	85442	-1	scaffold255_size116706	SLM36287	83686	88836	None	3424	584	18853	No_constitutive_exon_found_in_species
AGATGCAGATGTCCGCGGGGCTGGTTTTACTAACGCCAGTCGGGAAACAGGC	97875	98082	98132	98080	-1	scaffold255_size116706	SLM36290	97875	103294	None	3424	584	18853	No_constitutive_exon_found_in_species
TTGGTTTCCAAATTCTCTCGCTCCAATAAATTGGGCTAATATTAGGGCAGGC	16089	16599	16649	16597	-1	scaffold568_size116163	SLM39507	16089	16866	None	3424	584	18853	No_constitutive_exon_found_in_species
GTGGGTGACGTTCGAATTGGAAAATAGGGTAACGCTGATGGGATCGGTAGTT	66223	66850	66900	66848	-1	scaffold568_size116163	SLM39519	65127	70793	None	3424	584	18853	No_constitutive_exon_found_in_species
GCCCCTTCGTCCTTCCACATGTGCGCCAGACCACTGACGGCGGGACACAGCA	10542	10705	10492	10544	1	scaffold130_size116049	SLM34020	6831	10705	None	3424	584	18853	No_constitutive_exon_found_in_species
CCATCATGGCATATACCGGAAATCGGAATGCTGAAACTGGGAGTAAACAGCG	62166	63501	62116	62168	1	scaffold130_size116049	SLM34030	61912	63761	None	3424	584	18853	No_constitutive_exon_found_in_species
CAACGAACTTTTGCGAATGCGAAATACACATGCTGAGGGAGAGAAAGTAGAC	91417	94230	94280	94228	-1	scaffold130_size116049	SLM34038	91417	94515	None	3424	584	18853	No_constitutive_exon_found_in_species
GAGTGAGGGGCTTTGAGGGATTGAGCTGACTGTTGGGGGCGGATTGGTAGAC	68119	68228	68069	68121	1	scaffold395_size113227	SLM38039	67625	69021	None	3424	584	18853	No_constitutive_exon_found_in_species
GGTCAGAGCGGGAGCTGGAGGACGCTGTTGGGCGCGTACGCGGTGGGAAGCG	96021	96058	96108	96056	-1	scaffold395_size113227	SLM38042	95892	96928	None	3424	584	18853	No_constitutive_exon_found_in_species
TTAGGTCATTCATCCCACAAAGTAACCGAAGCTGACAATGGGGGCGATAGTG	103884	104134	104184	104132	-1	scaffold395_size113227	SLM38043	99396	106491	None	3424	584	18853	No_constitutive_exon_found_in_species
GCAGACTGCAACCGAGACAATGTGGATTGACACTGAGAAGGGAAAAATAGCA	98882	98944	98832	98884	1	scaffold223_size112195	SLM35862	98608	100006	None	3424	584	18853	No_constitutive_exon_found_in_species
CTCTTAGGATATGAATTTGGAGAAGAGAAACTGATCGGCTGGGGTTGCAGTT	20662	20691	20612	20664	1	scaffold291_size109735	SLM36710	16151	20691	None	3424	584	18853	No_constitutive_exon_found_in_species
TTTGCGTGTGAAGGGGGTTGCGGGAGTGGGCTGATATGGTGGGTGTGTAGGT	22552	22603	22502	22554	1	scaffold291_size109735	SLM36711	22004	22603	None	3424	584	18853	No_constitutive_exon_found_in_species
GTACGAACCGCATTCCGGTCTCAAACGACTTACTGACAAGGGTATGGCAGGT	38580	38727	38777	38725	-1	scaffold291_size109735	SLM36716	37340	38921	None	3424	584	18853	No_constitutive_exon_found_in_species
TATGACACCCTTGAGCTTGCCAACCACCATACTGTGACTGATGGGTACAGGC	82839	83158	83208	83156	-1	scaffold291_size109735	SLM36735	82839	83289	None	3424	584	18853	No_constitutive_exon_found_in_species
GACGACTTGAGGGTAGGTGCTTGCGGAAGATGTCCACTGATGGGACGTAGAA	87975	88480	87925	87977	1	scaffold291_size109735	SLM36736	86589	88597	None	3424	584	18853	No_constitutive_exon_found_in_species
GGCGGTTGACGGTGATTAATCGGAGTGTGTTTTTATATGGGTGGATGGAGGG	99012	99246	98962	99014	1	scaffold291_size109735	SLM36741	97448	99246	None	3424	584	18853	No_constitutive_exon_found_in_species
CTACAGTAAGCTCGCATGGACCGAGTTTTCCTAACAGATTATGGGAGCAGAG	74789	74866	74916	74864	-1	scaffold120_size106194	SLM33786	73400	75131	None	3424	584	18853	No_constitutive_exon_found_in_species
CCTCAATGATGCCGAAGTCTGGCTCGCTCCTAATGATATGGGCAATACAGGG	12556	12831	12506	12558	1	scaffold135_size104964	SLM34164	11756	13510	None	3424	584	18853	No_constitutive_exon_found_in_species
AATCGTCTTCGTCGTGCATCTCTCCACTTGCTTATTTGTGGGCAAATTAGAG	31730	31915	31680	31732	1	scaffold135_size104964	SLM34169	29874	40217	None	3424	584	18853	No_constitutive_exon_found_in_species
TCCGAACAATAGCAATGGATATCACAGCTAACGGCTGGGAAACACAAAAGAC	37149	39116	37099	37151	1	scaffold135_size104964	SLM34169	29874	40217	None	3424	584	18853	No_constitutive_exon_found_in_species
GCGTCTTGGCCGCTGAGACCTTGCGGGCTGCCTGGCTTATACATGGGCAGAG	92529	93529	92479	92531	1	scaffold135_size104964	SLM34178	92185	96213	None	3424	584	18853	No_constitutive_exon_found_in_species
TCATTCGAGGATGGAGGGGGATGGAATGCTGACGATTTGGGGGAGTTTAGGG	45851	45890	45801	45853	1	scaffold186_size102766	SLM35195	44615	47448	None	3424	584	18853	No_constitutive_exon_found_in_species
TTGGTTGGTTGGTTGATTGATTGCTGATGCGGTGGGAGGGGAGGGGATAGAT	47358	47448	47308	47360	1	scaffold186_size102766	SLM35195	44615	47448	None	3424	584	18853	No_constitutive_exon_found_in_species
CCTCAATTGACGCTGATGCCGATACTGACGATGGATGATGGGAATTACAGTT	61331	61558	61281	61333	1	scaffold186_size102766	SLM35199	59433	61558	None	3424	584	18853	No_constitutive_exon_found_in_species
TGCGTCTGCCCTACCTGAAATGGACGACCTGTGCTGACACTGTGGGATAGGC	83865	83952	83815	83867	1	scaffold186_size102766	SLM35205	83317	84668	None	3424	584	18853	No_constitutive_exon_found_in_species
GGTAGCATCGCACCGCTCTGTCCATAACCCGCAGCGTCTGACGGGCGTAGGC	99287	99522	99237	99289	1	scaffold186_size102766	SLM35209	98997	101609	None	3424	584	18853	No_constitutive_exon_found_in_species
CTCAGTTAGGATAACCTAAATGTCTTGACATCCTTGCTAATGTAGGGTAGCA	7116	7403	7453	7401	-1	scaffold218_size102668	SLM35677	6442	7571	None	3424	584	18853	No_constitutive_exon_found_in_species
TGGATGTCTTGGATGCGGCGGTGGTGCTGATGCGGTGCGCCGGCGGGTAGGT	39936	40016	39886	39938	1	scaffold218_size102668	SLM35682	38369	40016	None	3424	584	18853	No_constitutive_exon_found_in_species
AGTGGACATGTCCGCAAAATTGAGTGCCAGTCGACTGATCGGGGAAATAGCT	85123	85760	85810	85758	-1	scaffold311_size102154	SLM37221	79326	86326	None	3424	584	18853	No_constitutive_exon_found_in_species
ATGTGATCAGTTAAAACTATGAACATAAGAGCGCTCACTGAGGGTCACAGGC	30544	30605	30494	30546	1	scaffold104_size98747	SLM33343	29246	31209	None	3424	584	18853	No_constitutive_exon_found_in_species
GTTCTTATCTGTTCCGGGCTACGCTGTATTGTTACTGATAGTTGGGACAGAT	33404	33522	33354	33406	1	scaffold104_size98747	SLM33344	31811	33522	None	3424	584	18853	No_constitutive_exon_found_in_species
CCGAATACTCTGTATTCCTATTCCAGAGATGCTGACGGGTAGCATAACAGCA	43444	43613	43394	43446	1	scaffold595_size95855	SLM39709	42462	45866	None	3424	584	18853	No_constitutive_exon_found_in_species
GTAGAGCGTCAATGATGTTTTGGCAAGGAAACCAGCTGACTGTGGGACAGTG	61669	62107	61619	61671	1	scaffold80_size94759	SLM40989	60251	67547	None	3424	584	18853	No_constitutive_exon_found_in_species
TTTGCTCCGTTGGGGTTTTCGGACTCGGTTTTGGCTAATGGGCGGAGTAGGG	67465	67547	67415	67467	1	scaffold80_size94759	SLM40989	60251	67547	None	3424	584	18853	No_constitutive_exon_found_in_species
TGATTGATTGAATGTGGGGGCTAATATGGTTTTGGTGTTGACGGGTGCAGAG	66985	67088	66935	66987	1	scaffold330_size94402	SLM37404	66614	67242	None	3424	584	18853	No_constitutive_exon_found_in_species
CCAGAGATGGCTGTCTGCGCGGAAGAACAAGACTAACAGTTGATGGGTAGCG	40645	40846	40595	40647	1	scaffold892_size92850	SLM41283	33886	40846	None	3424	584	18853	No_constitutive_exon_found_in_species
CTGCACTGAGCGCTTTTAGCATCTTGTATTTGTGTACTGATAAGGGATAGAA	57672	58665	57622	57674	1	scaffold892_size92850	SLM41288	56497	58665	None	3424	584	18853	No_constitutive_exon_found_in_species
AGGTCCTCTAATCACTTTGCCTGCACAGGATGACTAACAGGGACATGCAGCT	60374	61438	61488	61436	-1	scaffold892_size92850	SLM41289	60374	63009	None	3424	584	18853	No_constitutive_exon_found_in_species
AGGAAGGGGGGGTTTTGGTGGGCAAGAGGTTTGCTGACGTCGAGGGGTAGGA	541	629	491	543	1	scaffold334_size92381	SLM37436	7	935	None	3424	584	18853	No_constitutive_exon_found_in_species
GTTGACATGTGGTTATTGCGTGTGTTGTTAATAATATCTGGGGAGAAAAGAG	2419	2506	2369	2421	1	scaffold334_size92381	SLM37438	1983	2506	None	3424	584	18853	No_constitutive_exon_found_in_species
CAATAGTAGCTAGCGTCAGTGCCATACGATAGTCTGCTGATGGGGCGTAGTT	60351	60383	60301	60353	1	scaffold334_size92381	SLM37456	57287	63896	None	3424	584	18853	No_constitutive_exon_found_in_species
AGTAAGTCCTTTCCAAACCCGTGTCGTGCAGGATGGCCGTGGCTGGGCAGTA	16850	17254	17304	17252	-1	scaffold517_size92322	SLM39163	16729	17873	None	3424	584	18853	No_constitutive_exon_found_in_species
GGAAGACTGTATGGTCCCTGCGTGCTTGTTCCTCGCTGACGGGGCGATAGGG	16729	16796	16846	16794	-1	scaffold517_size92322	SLM39163	16729	17873	None	3424	584	18853	No_constitutive_exon_found_in_species
GTGGGTCTGGGGTGTTGTTGGGGCGGGTGCTCGGGCTGATGGGTGGGCAGAT	18509	18537	18459	18511	1	scaffold261_size91726	SLM36349	17897	21205	None	3424	584	18853	No_constitutive_exon_found_in_species
AGGTGAGAAGCTTGAAGACCGTATTGGTGGCAATGCTTACAATTGGGCAGGG	31562	32046	32096	32044	-1	scaffold261_size91726	SLM36354	31562	33168	None	3424	584	18853	No_constitutive_exon_found_in_species
TATGCAATTACTGTACAGCTGCGGACGAATATGCTGACACAGGGGTCCAGCG	40688	41223	40638	40690	1	scaffold261_size91726	SLM36358	40129	41223	None	3424	584	18853	No_constitutive_exon_found_in_species
ATACTCCAGAGTCCAGACGTGCAAGGCACTAATTGTTCTTGGGCACACAGTA	78972	81131	81181	81129	-1	scaffold261_size91726	SLM36366	78972	85680	None	3424	584	18853	No_constitutive_exon_found_in_species
GATTGAAGCGAGTGGAGTGAGCTGATAATGTTCGGGTGGGTATGGGGTAGGG	39269	39441	39491	39439	-1	scaffold260_size91509	SLM36327	37596	39783	None	3424	584	18853	No_constitutive_exon_found_in_species
GAGGGAAATTAGGTTTAGGGTGGGGTTGAGGCTGATGCTTTAGGGTGCAGAT	39050	39073	39123	39071	-1	scaffold260_size91509	SLM36327	37596	39783	None	3424	584	18853	No_constitutive_exon_found_in_species
GGGTCGGGGAAGGGGTTGGATGTGCGACTGACGGGTATGCGGGGGCGTAGGG	68720	68804	68854	68802	-1	scaffold260_size91509	SLM36331	68431	69876	None	3424	584	18853	No_constitutive_exon_found_in_species
TGATATGTGGGGAGAAGGGGGGCGCTGTGCTGATTCGGGGGGGTGGATAGGT	51537	51592	51642	51590	-1	scaffold438_size90392	SLM38568	51537	52713	None	3424	584	18853	No_constitutive_exon_found_in_species
TGACCTATAGGTCAGGCGCCGTCCCAGGATCGCTTGCTGATGGGTGACAGGT	22457	25872	22407	22459	1	scaffold960_size88798	SLM41482	21810	27294	None	3424	584	18853	No_constitutive_exon_found_in_species
TGCTGGCAAACGTTATCGAAGAGGAGACGTGGGTACTGATGAAGGGGCAGGT	13280	13360	13410	13358	-1	scaffold411_size88793	SLM38146	10726	13686	None	3424	584	18853	No_constitutive_exon_found_in_species
GGTCTGGAGTCGGTGGTGTTGGCCTAGAGTTCCTGATGTTTGGGTAATAGTT	12999	13026	13076	13024	-1	scaffold411_size88793	SLM38146	10726	13686	None	3424	584	18853	No_constitutive_exon_found_in_species
AGGTAAGCATCGAAGCCTTGCAGAAAGCGCCCGGCTAACGGGACACGCAGCG	8179	8714	8129	8181	1	scaffold656_size84634	SLM39914	5987	9528	None	3424	584	18853	No_constitutive_exon_found_in_species
CCACTGCTCTGAGCCTACTGAACTGAGAACTGTGCTGACCGAGGGATCAGGT	50985	51061	51111	51059	-1	scaffold656_size84634	SLM39922	45192	52762	None	3424	584	18853	No_constitutive_exon_found_in_species
GTGTAGGAATGAGAAGAGATTGGAGGCTTATGGATGCTGTGGTGGGGTAGGT	8469	8528	8419	8471	1	scaffold147_size83982	SLM34535	7765	8609	None	3424	584	18853	No_constitutive_exon_found_in_species
GAGTGGAGTCGCTGTTGTATGCTGTGGGGGTGTGCTGACGGGGCGCGTAGAC	45443	45458	45393	45445	1	scaffold147_size83982	SLM34538	45240	46444	None	3424	584	18853	No_constitutive_exon_found_in_species
CGCAAGAGTGAGGCCGTGACGTTAGGGGCTGTTGCTGAGTTTGGGGATAGTG	45518	45568	45468	45520	1	scaffold147_size83982	SLM34538	45240	46444	None	3424	584	18853	No_constitutive_exon_found_in_species
TATGGATTAAGTGAGTGCGGGGAAGAGTGCTAATATACTGGGCGATATAGGT	57746	57795	57845	57793	-1	scaffold147_size83982	SLM34540	55288	59137	None	3424	584	18853	No_constitutive_exon_found_in_species
TTTTGACGCTTTGTTGTGGTTGGTGGGTTTTTGCTAACGGTGAGGGATAGTC	60954	61029	61079	61027	-1	scaffold147_size83982	SLM34541	60954	65768	None	3424	584	18853	No_constitutive_exon_found_in_species
CTGTCTTGGTTGGATGGATGCGCCTCTACCATGTATTCACGGGAAGACAGGA	4566	4909	4959	4907	-1	scaffold191_size83196	SLM35279	4114	5365	None	3424	584	18853	No_constitutive_exon_found_in_species
GTTGGTCTCACAGCACTGATGTCTTGATGATTCGCTGATCAGGTGGGCAGAA	7228	8017	8067	8015	-1	scaffold191_size83196	SLM35280	7228	8840	None	3424	584	18853	No_constitutive_exon_found_in_species
AGTCTATCAGGGAGGGCTTCGGATGTTCACATGCTGACGGGAGATGCTAGGG	55337	55490	55287	55339	1	scaffold191_size83196	SLM35294	54311	55490	None	3424	584	18853	No_constitutive_exon_found_in_species
CGAAAGGATATTGGAGATTCAGGATGTGTACTAATGTTTGGGATGTATAGGT	60343	60393	60443	60391	-1	scaffold191_size83196	SLM35296	60343	61209	None	3424	584	18853	No_constitutive_exon_found_in_species
TTCGGGGTGCGGTTGGGGGCACCTGGGCTAATGAATGGATGGGCGAATAGTG	34706	34897	34947	34895	-1	scaffold188_size82465	SLM35215	34706	35029	None	3424	584	18853	No_constitutive_exon_found_in_species
CCTCGTTCACATGGATAGAAGATGCCAGCTAACCGGCCTTGGGCGCGCAGAC	11114	11219	11064	11116	1	scaffold290_size81475	SLM36686	10734	11219	None	3424	584	18853	No_constitutive_exon_found_in_species
AGGCACGCTTGGGAAGTTTTCGTTTGTCTCCGGCCACTGATGGGAAATAGGT	52729	52822	52872	52820	-1	scaffold290_size81475	SLM36696	52729	54191	None	3424	584	18853	No_constitutive_exon_found_in_species
AATGCACCCCGCGCATCTCGGCACCGTACCTGCAATCGTTTGTGGGGCAGAC	27064	27154	27014	27066	1	scaffold535_size80933	SLM39253	24590	27793	None	3424	584	18853	No_constitutive_exon_found_in_species
TGCACAGGCTGTCATGCCTCGCCTCCCTCACCACTAACGGGAAGAGACAGGA	2746	2926	2696	2748	1	scaffold182_size79035	SLM35123	2324	4849	None	3424	584	18853	No_constitutive_exon_found_in_species
GTGGTCCAAGATGACTCCCAGAGATGGTAAACTGATGGACGGGGAGTTAGGG	38936	38969	38886	38938	1	scaffold182_size79035	SLM35131	38425	46680	None	3424	584	18853	No_constitutive_exon_found_in_species
CGTACAAGTGTCTAGCACGATGGCTTCTGCTGACGCGCTGGGGCGTGTAGGC	60904	61002	61052	61000	-1	scaffold182_size79035	SLM35135	58852	62937	None	3424	584	18853	No_constitutive_exon_found_in_species
TTGGTTGAGGTAAGTAGTTACCGCAAATGAGTGCTAATGCCGGGGGTTAGGG	5266	5951	5216	5268	1	scaffold664_size78022	SLM39980	4831	6682	None	3424	584	18853	No_constitutive_exon_found_in_species
GGTGGGGGGGAGCGCGCGCTGGGAGATGGGGGGACCGGGTTGGGGGCCAGGG	19903	19948	19853	19905	1	scaffold46_size77581	SLM38820	17405	19948	None	3424	584	18853	No_constitutive_exon_found_in_species
ATGTGAGTTGATTAGATTAGCTGGATTGGATTGGTCGCTAATGGGACTAGTT	34112	34160	34210	34158	-1	scaffold46_size77581	SLM38825	34112	39336	None	3424	584	18853	No_constitutive_exon_found_in_species
GATGGCGGAGCTGGGCTGCGCCTTGCGATACATACACTCACAGGGGATAGTG	25200	25212	25262	25210	-1	scaffold615_size77539	SLM39802	24439	25904	None	3424	584	18853	No_constitutive_exon_found_in_species
TCGAGGATGACTAGGAGAAGAAAACTAGTTGGGGCTGATGGGAGAAGTAGGA	18050	18136	18186	18134	-1	scaffold279_size74183	SLM36643	17668	18918	None	3424	584	18853	No_constitutive_exon_found_in_species
AGGAGAGGCCGGGGGTGGAAAGGTTTGTGACGGCGCGAGAGGGTTGGTAGGT	22097	22253	22303	22251	-1	scaffold279_size74183	SLM36645	21924	24186	None	3424	584	18853	No_constitutive_exon_found_in_species
GTAGGTTTACCCCACACCCCAGTGCAGGATGTACTAACGGGGGCAAGCAGAT	28647	30155	30205	30153	-1	scaffold200_size73804	SLM35355	28647	32065	None	3424	584	18853	No_constitutive_exon_found_in_species
AGCTCGGCAAGGCAGCCCTGACCGCACGGCTCCATGGCTCACACGGGCAGGT	65816	65958	65766	65818	1	scaffold200_size73804	SLM35356	65539	66825	None	3424	584	18853	No_constitutive_exon_found_in_species
GTGGACCTTGTTGTTGTTCCAGTAAAGTCTTGGCTGATAGAATTGGGCAGAC	16691	16776	16826	16774	-1	scaffold112_size73752	SLM33632	15890	17361	None	3424	584	18853	No_constitutive_exon_found_in_species
CAATGGTTATATAATAAAATCGTACCCAAATGTCTTGGGTAGCGATATAGCG	36237	37058	36187	36239	1	scaffold112_size73752	SLM33635	35995	37058	None	3424	584	18853	No_constitutive_exon_found_in_species
GGGGGTGGGGAGGAGACGGGATGATGGCTACTAATACGGGAGGAGAGCAGCT	14110	14215	14060	14112	1	scaffold579_size73404	SLM39551	13792	14630	None	3424	584	18853	No_constitutive_exon_found_in_species
CTCCTCGGTTCTCTTCTTTATTTCTTTGGGTTTGGACTCATGGGATGTAGGC	51536	51568	51486	51538	1	scaffold579_size73404	SLM39559	49307	51568	None	3424	584	18853	No_constitutive_exon_found_in_species
AGGAGCATGTGGGAGCTGTTGTGCGCTAGAGCTAATGTGAGCGAGGGTAGAT	6480	6523	6430	6482	1	scaffold162_size72708	SLM34865	6048	6798	None	3424	584	18853	No_constitutive_exon_found_in_species
GCTGCCATCGCCTCTGAAGGACTGGACTAGGACTTACTTTGGGCCAACAGGA	44017	44094	43967	44019	1	scaffold162_size72708	SLM34875	42845	44720	None	3424	584	18853	No_constitutive_exon_found_in_species
GTCTCCTTATCGAGAGGCTCTTTTTGCGGATGGTGCTGACTGGGCGGCAGTT	49634	49734	49584	49636	1	scaffold162_size72708	SLM34876	47616	49734	None	3424	584	18853	No_constitutive_exon_found_in_species
TGTACGGACCGCAGAAGGGAAATCGCTCATCGATGGTTGCGGGTCGATAGCT	23841	23990	24040	23988	-1	scaffold347_size71729	SLM37540	23388	24164	None	3424	584	18853	No_constitutive_exon_found_in_species
GGTCTTTGCGCTTTCGGGCGTGGACGGAGTGCTGATGGTTTGTGGGATAGCC	27134	27143	27084	27136	1	scaffold347_size71729	SLM37542	26429	27143	None	3424	584	18853	No_constitutive_exon_found_in_species
GGGGTTTAGTGTTGGCTGACTCGAAGCTCACCGGTTGGGGGGGTTGGTAGTG	29193	29309	29143	29195	1	scaffold861_size70706	SLM41152	28924	30482	None	3424	584	18853	No_constitutive_exon_found_in_species
TAACACGGTAAATTCTGCCACTTATGCGGCTGCTCATAGTGGGACACCAGGC	69436	70050	69386	69438	1	scaffold861_size70706	SLM41159	66744	70606	None	3424	584	18853	No_constitutive_exon_found_in_species
ATGTAATCTTACCTTATGTATCTATTTCTACAGCTACTGACAGGGAACAGAG	51662	51822	51612	51664	1	scaffold299_size70609	SLM36797	50318	57786	None	3424	584	18853	No_constitutive_exon_found_in_species
GCGAGCAGTATGCGAGACATTCGATCATCTTATGGCTGACTGCGGGATAGTC	15872	16170	15822	15874	1	scaffold262_size69761	SLM36369	15757	17001	None	3424	584	18853	No_constitutive_exon_found_in_species
CTGTGGAATGTCGGGGACGATCGAGACCTCCTGCTGACTTCGCGGGATAGTG	53202	53749	53799	53747	-1	scaffold1062_size68633	SLM33428	49748	54165	None	3424	584	18853	No_constitutive_exon_found_in_species
GGATTCATGGGCGGACGCCTGGCTGGCTGGCTGACTGGTTGCGGGTACAGGT	51160	51793	51843	51791	-1	scaffold1062_size68633	SLM33428	49748	54165	None	3424	584	18853	No_constitutive_exon_found_in_species
TGTGGCTTTGCTCGTGGGGAAGGCTTGCTGACGAGCGGGATGGGGGGTAGAT	13565	13678	13728	13676	-1	scaffold172_size67676	SLM35059	13354	13906	None	3424	584	18853	No_constitutive_exon_found_in_species
GAGGGTGAGTGGGCTGGCTGATTTGGTGGGGCTCGTTGGCGGGAGCGCAGGT	13354	13459	13509	13457	-1	scaffold172_size67676	SLM35059	13354	13906	None	3424	584	18853	No_constitutive_exon_found_in_species
GGTGGCAAGCTCTGCATGGACTGGCGATGGCTGACATTCTGCGGGGGTAGAT	23976	24202	23926	23978	1	scaffold589_size67337	SLM39679	23574	25114	None	3424	584	18853	No_constitutive_exon_found_in_species
TTTTGGCACACTTTGCTGCCATTGTCCCAGACTTCGGCTGATGGGATAAGTT	27847	28442	27797	27849	1	scaffold555_size66924	SLM39432	27465	28730	None	3424	584	18853	No_constitutive_exon_found_in_species
GTAAATAAAGTGGCTAATAGATCCCCCCGCCCGGGCTGGGGAGGAACTAGAA	31396	31590	31346	31398	1	scaffold531_size65842	SLM39240	30929	33205	None	3424	584	18853	No_constitutive_exon_found_in_species
CAGGGCGTGCTGGTGTTCGGGTGAGACGGACTGTATGATTTGCGGGATAGGC	45552	45593	45643	45591	-1	scaffold365_size65682	SLM37728	45552	49934	None	3424	584	18853	No_constitutive_exon_found_in_species
AGTGAGTAACTAGTGCTTTATCCAAAACGCCACGCTGACCCGGGCAATAGGT	47196	47707	47757	47705	-1	scaffold816_size64830	SLM41019	47123	52715	None	3424	584	18853	No_constitutive_exon_found_in_species
GTGCTTATGTAAAGCCTGAGCGGCTTCCTTGGGAAGGATGGGACACGTAGAC	53870	55484	55534	55482	-1	scaffold816_size64830	SLM41020	53870	55937	None	3424	584	18853	No_constitutive_exon_found_in_species
GTCTTGCGTCTGGACGGCAGAGAATATATAAGCTGACGGGTGGAACGTAGGA	2236	2257	2307	2255	-1	scaffold217_size64757	SLM35652	626	2441	None	3424	584	18853	No_constitutive_exon_found_in_species
ACTGGTGGGCTGGGGGAATGGGTGAGCTGATTCTTGCTGGGGGGGGATAGGG	47530	47839	47889	47837	-1	scaffold275_size63384	SLM36621	47382	49142	None	3424	584	18853	No_constitutive_exon_found_in_species
CGGACAACTTGTTCTAATTGCATGCTCGATGTGCTTTTCGGGACATACAGCT	12990	13107	12940	12992	1	scaffold896_size62729	SLM41302	12678	14310	None	3424	584	18853	No_constitutive_exon_found_in_species
GTTTTGCGTTGGCTTGGGCTGGGCTTGGGCTGACTGGTGGGGTGGTGTAGAT	3967	4027	4077	4025	-1	scaffold373_size62418	SLM37817	3967	11703	None	3424	584	18853	No_constitutive_exon_found_in_species
GCGGATGAAGCATTACATTGCAGGGCTAATATAACTGGGGAAGGAAAAAGAA	13802	13940	13990	13938	-1	scaffold373_size62418	SLM37819	13802	17478	None	3424	584	18853	No_constitutive_exon_found_in_species
TGAACCACGTGACGGTAGCGACAAGCATAGGGGTTGGGTATGAAGTGTAGCC	20032	20254	19982	20034	1	scaffold320_size61268	SLM37273	18923	20254	None	3424	584	18853	No_constitutive_exon_found_in_species
GCCTGTGGCACAAGGGAAGGGATGGTCAGCTGACTGGATTGGGGCAATAGGT	42897	43243	43293	43241	-1	scaffold213_size61101	SLM35625	42540	46296	None	3424	584	18853	No_constitutive_exon_found_in_species
GTGACTGGTTCACAGTATATGAGGCTGATCTTGGGTGGGCAGAGGCGTAGAC	21115	21247	21297	21245	-1	scaffold198_size60465	SLM35335	18924	21643	None	3424	584	18853	No_constitutive_exon_found_in_species
AAAATTGCGGAGGGGTAGGGCGTTCCCGGACTGACAAGCATGGGACATAGGA	46217	46311	46361	46309	-1	scaffold590_size57755	SLM39696	45216	46918	None	3424	584	18853	No_constitutive_exon_found_in_species
GGGTGTTTGGGTGCTGTGGGTGGGTGGGCTAATGATTGGTGTGGGTGTAGGT	45216	45243	45293	45241	-1	scaffold590_size57755	SLM39696	45216	46918	None	3424	584	18853	No_constitutive_exon_found_in_species
AAGGATCAGATCCTCTCGTGTGGGGTAGTACTTTGCTAACGATCGGGCAGTG	34292	34484	34534	34482	-1	scaffold722_size57735	SLM40357	34292	39673	None	3424	584	18853	No_constitutive_exon_found_in_species
AATGCAGACAACGTCTTTCGGTACGGTAGCTAACAAGTATGCGTGGGTAGAT	46504	46628	46454	46506	1	scaffold722_size57735	SLM40361	46238	47509	None	3424	584	18853	No_constitutive_exon_found_in_species
AGTTTGTCGTCATGACCTTGCCTTTCGAATCATGCTTATCGGGCGTGTAGAT	18050	19211	18000	18052	1	scaffold497_size57131	SLM39083	17810	19799	None	3424	584	18853	No_constitutive_exon_found_in_species
GGTAGGTGGTAGGGGCTCTTGGTAGGGGCGTCAGACGCTAATGGGGAAAGGC	10707	11170	10657	10709	1	scaffold84_size57012	SLM41097	9209	11578	None	3424	584	18853	No_constitutive_exon_found_in_species
CATGAGTGAATGTACATCTGGAAGATGCCTTGTAAGCTGATGGGAGACAGGC	16757	18026	16707	16759	1	scaffold412_size55276	SLM38175	16648	18364	None	3424	584	18853	No_constitutive_exon_found_in_species
TGATTGCTTGTCAAATGATGGCTAAGGCTGACTTTGCGGGTGGGGAACAGGG	22555	22829	22505	22557	1	scaffold412_size55276	SLM38177	21147	22829	None	3424	584	18853	No_constitutive_exon_found_in_species
ATCCTCTGTTTCATCAATTTCCCTCCGCTTCTTGTATCGGGATGGATTAGGC	11931	12233	12283	12231	-1	scaffold588_size53813	SLM39670	11583	16140	None	3424	584	18853	No_constitutive_exon_found_in_species
GTAGGTTACCACGTCCTCAAGAGAAATGATCTCCGCTAACAGGGCTACAGTA	23296	23997	23246	23298	1	scaffold588_size53813	SLM39671	17363	23997	None	3424	584	18853	No_constitutive_exon_found_in_species
GGGATAATGGCACTGTCTTTCGTATGGAATCCATACTAACCTGGGAGTAGAC	8178	8266	8128	8180	1	scaffold168_size53634	SLM34956	880	10124	None	3424	584	18853	No_constitutive_exon_found_in_species
TCGTTTCATTTCTAGCATATCGTCATGCTGTGACTGACCCTTGGGGCAAGAA	49149	49301	49099	49151	1	scaffold168_size53634	SLM34968	45880	49659	None	3424	584	18853	No_constitutive_exon_found_in_species
GGCGCGGCGCGGATATGAGTAGATTCGCAAAGCTATTGAGGGAGGTTCAGGG	32848	32928	32798	32850	1	scaffold924_size52924	SLM41427	31218	34072	None	3424	584	18853	No_constitutive_exon_found_in_species
ATCCTCTTCCCCAAGTCCGTCCATTTCGCACCATCTAACCGGGAACATAGGG	13789	14057	13739	13791	1	scaffold899_size51713	SLM41317	8729	14488	None	3424	584	18853	No_constitutive_exon_found_in_species
ACTGTGGATTTGGGATTCTCGGGCTGGAGTTGACTAGGCGTTGGGAACAGGG	34698	34792	34648	34700	1	scaffold840_size51578	SLM41086	34240	35081	None	3424	584	18853	No_constitutive_exon_found_in_species
TTGTACATGGGAGGCGGTAATGCGCTCGCTCCGGAACTGACAGGGCATAGGG	42200	42250	42300	42248	-1	scaffold332_size51140	SLM37428	42200	42757	None	3424	584	18853	No_constitutive_exon_found_in_species
ACCGCGCCACCGCGTGTAAGTTAAGACAGCCATCTCTAACTGGGTGACAGGC	44732	45671	45721	45669	-1	scaffold164_size50836	SLM34936	44732	45813	None	3424	584	18853	No_constitutive_exon_found_in_species
GTTCATCATGAAAAGCGATTGTGTTTGCGAGCTGACAGTTGCTGGGACAGTA	24686	25987	24636	24688	1	scaffold653_size50043	SLM39908	24231	33473	None	3424	584	18853	No_constitutive_exon_found_in_species
GCTTGCTGCCCAGAACATAACTCATTCCTCGAGACGCTGACGGGAACCAGCG	29542	30274	29492	29544	1	scaffold653_size50043	SLM39908	24231	33473	None	3424	584	18853	No_constitutive_exon_found_in_species
CTGCTCGCAAAGAGCCAGCCTTTGCATCGGCATGCTGATTGTGGGGTCAGAA	31405	31639	31355	31407	1	scaffold653_size50043	SLM39908	24231	33473	None	3424	584	18853	No_constitutive_exon_found_in_species
GATGGGCCTTTGGCTTGGGGGACTGTGGTACTGATCTGTGGGGGCTATAGGT	22138	22186	22236	22184	-1	scaffold440_size49455	SLM38633	22138	22688	None	3424	584	18853	No_constitutive_exon_found_in_species
TTTTGACATAGCTCAAGTCAATGGTTATGATAGAGTTGACGGGAAAATAGTC	17767	17836	17717	17769	1	scaffold295_size48082	SLM36769	15969	17937	None	3424	584	18853	No_constitutive_exon_found_in_species
GGGGAGTTGGTGGGTTGCGGCTGATTGTCTGGGGTTGGCGGGTGCGGTAGGG	2769	2944	2994	2942	-1	scaffold871_size47026	SLM41165	1600	3495	None	3424	584	18853	No_constitutive_exon_found_in_species
ACCACGCTTCTCCACATGAACTATGGGCATTGCTCTGACAGGGCACTAAGGA	9921	10351	9871	9923	1	scaffold871_size47026	SLM41166	9380	11348	None	3424	584	18853	No_constitutive_exon_found_in_species
ACATCCCAAACCCTAGGGTTTCTCGCTTCGACGGCGCTAACGCGGGGCAGAT	1119	1142	1192	1140	-1	scaffold715_size46573	SLM40330	1119	7265	None	3424	584	18853	No_constitutive_exon_found_in_species
AGGGGCGCTGGGATGGGCTGTTTCACCCACTGCTGACGGGAATTGGACAGGC	22697	22994	22647	22699	1	scaffold715_size46573	SLM40331	15836	22994	None	3424	584	18853	No_constitutive_exon_found_in_species
TGCATGACCTAAGGTCGATTGGTTGATGTAAAGCGCTGACCTGGGAAGAGAT	39096	39270	39320	39268	-1	scaffold715_size46573	SLM40337	34043	39516	None	3424	584	18853	No_constitutive_exon_found_in_species
TGGGTAAGTGTCACATCCTTGAGATAGCAATATCTAACGTATACGGGCAGCC	27939	28720	28770	28718	-1	scaffold175_size44066	SLM35084	20897	28825	None	3424	584	18853	No_constitutive_exon_found_in_species
GAAGTCCTCGAACGAGGTCTGCCGACAAGGACTGACGAACCAGGGGCCAGTG	6377	7283	7333	7281	-1	scaffold181_size43577	SLM35118	3752	8624	None	3424	584	18853	No_constitutive_exon_found_in_species
AGTAAGTTCCTTGATGAGAATCACCGAAAGGTGTACTAATAGTTGGGCAGAT	14366	16444	14316	14368	1	scaffold1423_size43555	SLM34481	12881	16694	None	3424	584	18853	No_constitutive_exon_found_in_species
GAAGAATCCGGGTCGTCGATGCTGACACGTTCCTGTTGGTGGGATTGTAGGG	33355	33394	33444	33392	-1	scaffold1323_size42993	SLM34063	32219	33821	None	3424	584	18853	No_constitutive_exon_found_in_species
ACGTATTGTGCTCATTTTGCCTGGGAAGTGGAGTTAACTGCGGGGAGTAGGA	857	941	807	859	1	scaffold2214_size40833	SLM35793	746	2514	None	3424	584	18853	No_constitutive_exon_found_in_species
GGCCCCGAGGCCTCTTGTTGCGCGAGGACGTGCTGAGCTGGGACGCGCAGTC	32665	32972	33022	32970	-1	scaffold220_size40570	SLM35788	31372	35574	None	3424	584	18853	No_constitutive_exon_found_in_species
ACCGAAAGCAGTGCTTGGGACAGGCAGAGCTTGGCTAACTTCGGGGGCAGTC	25643	25743	25793	25741	-1	scaffold348_size40332	SLM37554	23586	25955	None	3424	584	18853	No_constitutive_exon_found_in_species
TGTGTTTCATTTTAATTTCTGCAGCCGCTGACTTTTTTCCGGGCGGCTAGGC	23902	23986	24036	23984	-1	scaffold348_size40332	SLM37554	23586	25955	None	3424	584	18853	No_constitutive_exon_found_in_species
GGTGGTCGGGATAGGGCGTTGTTCGTGGTGCTGATGTGTGGGGCTGGCAGGT	32319	32397	32269	32321	1	scaffold348_size40332	SLM37557	31860	32397	None	3424	584	18853	No_constitutive_exon_found_in_species
AGGTTTGTAGGTCAGATCATGGTGTTGGCGGTAGACTGACGGGAGTATAGGA	17510	17916	17966	17914	-1	scaffold1059_size39943	SLM33368	16577	19000	None	3424	584	18853	No_constitutive_exon_found_in_species
ACGTAGCCAGCATGTGTCCCAAGTGCATGTTACTGATAAGGGGTATGTAGCT	19304	19655	19254	19306	1	scaffold1327_size39249	SLM34071	16300	21603	None	3424	584	18853	No_constitutive_exon_found_in_species
AGAATGATCACCGCGGAAGAAGCGCTCGAGAAAAATAATTGGGCAGTTAGAC	10061	10651	10701	10649	-1	scaffold259_size38143	SLM36307	10061	11484	None	3424	584	18853	No_constitutive_exon_found_in_species
ACGACGGATGGATCGTCCATCCTGACCAGCTAATCATGACTGGGCGACAGTG	18915	19036	19086	19034	-1	scaffold1165_size37278	SLM33728	18135	19515	None	3424	584	18853	No_constitutive_exon_found_in_species
CCCTTAAACCTACATTACCAAAGACCGCTAACAAACACCCGGGGCTGCAGGC	29631	29752	29802	29750	-1	scaffold1165_size37278	SLM33731	29631	30540	None	3424	584	18853	No_constitutive_exon_found_in_species
ACGCGAGGATCCAGGGGGCGAATGTGGTGTGGAGTTTTGTGGGGAGGAAGGT	22677	22702	22752	22700	-1	scaffold973_size36288	SLM41506	22677	23305	None	3424	584	18853	No_constitutive_exon_found_in_species
TGGTGTTAAGGATGAAAACTGTGGTCTGTCTAACAATTGTGGGTGGATAGTA	27639	27702	27589	27641	1	scaffold1646_size35228	SLM34925	27387	28249	None	3424	584	18853	No_constitutive_exon_found_in_species
AGATGGAATCAGGTATAGGTAGGGCAGATTGCTGATGATGGTGGGAATAGGG	33441	33671	33391	33443	1	scaffold1646_size35228	SLM34927	31006	33671	None	3424	584	18853	No_constitutive_exon_found_in_species
GAAGAGGGGTCGTGAGATGTTGGAGACGGGGGTTGCTGACGCGGGAATAGGA	3717	3766	3667	3719	1	scaffold358_size34918	SLM37652	2825	3766	None	3424	584	18853	No_constitutive_exon_found_in_species
CCAGTTCGTACACCGAGGAAAGTATAGAAGCTAACGGACTGGGTGACTAGGT	21080	21305	21030	21082	1	scaffold414_size32787	SLM38204	20399	21507	None	3424	584	18853	No_constitutive_exon_found_in_species
AGGGAGGTGTGGAGTTGGGGAGCTGAAGCTGATGGGTTTGGGGTGGATAGGC	23554	23610	23660	23608	-1	scaffold414_size32787	SLM38207	23483	24162	None	3424	584	18853	No_constitutive_exon_found_in_species
GAGTCTACGAGGACCTCGACGTCATCGACTTCTGATGCTGATGGGCACAGCG	16474	16692	16424	16476	1	scaffold770_size32722	SLM40429	15968	18159	None	3424	584	18853	No_constitutive_exon_found_in_species
GATTGTAAACCTCTTTGTCTTCGAGGTGATTGCTTGCTGACCGGGAGCAGAT	7469	7489	7539	7487	-1	scaffold371_size31522	SLM37805	6228	7728	None	3424	584	18853	No_constitutive_exon_found_in_species
ATAACAATCCTTTTCTCTCGCGGAGCTACTTCAAGCTAACCAAGGGACAGTC	24177	24275	24325	24273	-1	scaffold1142_size31197	SLM33659	22006	24407	None	3424	584	18853	No_constitutive_exon_found_in_species
AATCCATCGCCATACTGGATCAGCAATCTTGGCTGCTAACCAGGGCGCAGCT	8427	8477	8527	8475	-1	scaffold379_size31121	SLM37925	3453	15131	None	3424	584	18853	No_constitutive_exon_found_in_species
GTAAGAGTACACTGACACCCGGGACGGACCTATACTAACAAGGGCCGTAGGT	5787	6567	6617	6565	-1	scaffold379_size31121	SLM37925	3453	15131	None	3424	584	18853	No_constitutive_exon_found_in_species
GCATGCATTTCTCTAGATGCTCCTGAGGCCCAAGGACTGATGGGCAGAAGAT	17452	17713	17763	17711	-1	scaffold1229_size30540	SLM33835	16627	17825	None	3424	584	18853	No_constitutive_exon_found_in_species
CAAGGTCGAACAGGACTTCCGAGACTTGCTGATCTGGCTGTTGGGGACAGAT	29649	29838	29888	29836	-1	scaffold1229_size30540	SLM33840	29649	30053	None	3424	584	18853	No_constitutive_exon_found_in_species
GTATGGTTCCCCTCGACATAAGTTTTCTAAGAAGTTGACGGGATATGCAGTC	27294	27433	27244	27296	1	scaffold1619_size30219	SLM34862	26369	28368	None	3424	584	18853	No_constitutive_exon_found_in_species
CAGCTGCATCGCCTTCGGGAAGCGGATTTGGAAACTAACCGGGCAAATAGAC	11368	11468	11518	11466	-1	scaffold582_size30056	SLM39569	8383	13780	None	3424	584	18853	No_constitutive_exon_found_in_species
TCCACTGCCGGAGATCAAACATGTCCAGTTCGGCTGACTGAGGGCATTAGCT	14464	16439	16489	16437	-1	scaffold478_size27573	SLM38916	14464	16710	None	3424	584	18853	No_constitutive_exon_found_in_species
GAGAGCACTCCAACATCGGGCCACAAAGTTCTCTCTGGGGGAGCGAACAGGA	13744	14952	15002	14950	-1	scaffold508_size26776	SLM39125	11219	15661	None	3424	584	18853	No_constitutive_exon_found_in_species
GAGCTGGTTGGTCCGGAATGGGATTTGCAAGGTCGTTGACTGGGAGGTAGCT	19863	19989	19813	19865	1	scaffold1487_size24870	SLM34551	18080	19989	None	3424	584	18853	No_constitutive_exon_found_in_species
AATATGGACTCCTGTGCTTGAGCATTGTCGGTTGCTGACTAGATGGGCAGTA	173	1212	1262	1210	-1	scaffold1167_size23877	SLM33735	173	1781	None	3424	584	18853	No_constitutive_exon_found_in_species
TAAAAATATTTGCGCATGGTTGGGCATGTACGTGAGGCTAATGGGTGCAGAT	6560	6586	6636	6584	-1	scaffold624_size23816	SLM39833	5327	8780	None	3424	584	18853	No_constitutive_exon_found_in_species
CGTGTTCTTGCTGTTGAAAGCTCCGGGCTATATAGCTGACAGGGTCGCAGTA	5575	6507	6557	6505	-1	scaffold624_size23816	SLM39833	5327	8780	None	3424	584	18853	No_constitutive_exon_found_in_species
ACACTGGACGCTTCAGATGACTGGAAACAAAGGGGCTGACGGGAGAGCAGAT	16757	17463	17513	17461	-1	scaffold1348_size23363	SLM34144	14971	18064	None	3424	584	18853	No_constitutive_exon_found_in_species
ACTGTAAGCTATTTCAAACGGCATGGGAGGGCTAACTCAAGGGGACATAGAT	14022	14121	13972	14024	1	scaffold708_size21798	SLM40203	11079	14121	None	3424	584	18853	No_constitutive_exon_found_in_species
AAGGCGAGCAACTCATACGAGAAGCTCTCACCAAGGACAGGGCCATGAAGGA	8088	9564	8038	8090	1	scaffold720_size21631	SLM40345	6340	9564	None	3424	584	18853	No_constitutive_exon_found_in_species
CTTCCATTTTTGATGTGATCTGTACATGAGCACTGCTGACGAAAGGGCAGGG	10925	10993	11043	10991	-1	scaffold739_size21205	SLM40375	10470	11810	None	3424	584	18853	No_constitutive_exon_found_in_species
CCTTACCTATCGCGGATGGGATTCCTAAGCTGATAGGAGGGCAACTAGAGGT	7753	10717	7703	7755	1	scaffold873_size18960	SLM41172	6904	12425	None	3424	584	18853	No_constitutive_exon_found_in_species
GCATACCATGGGTCTTTTGAAGAAGCTTACCCAGCTGAAGGTTGGGATAGCG	3082	3330	3380	3328	-1	scaffold886_size18802	SLM41263	1028	6541	None	3424	584	18853	No_constitutive_exon_found_in_species
GTCACCCACCCGTTTTCCTTTCGACAAAAAGCTGATGGGTTAAAAAACAGCG	6611	6729	6561	6613	1	scaffold2270_size18139	SLM35918	6449	9556	None	3424	584	18853	No_constitutive_exon_found_in_species
TGAAAATGGCAGTGGGTGACGAGAAGATGATAAGGCTGACGGGAAGACAGTG	12365	12824	12874	12822	-1	scaffold1711_size17419	SLM35050	7124	13333	None	3424	584	18853	No_constitutive_exon_found_in_species
TAAGTAATGTCCGCTTACCGCTGTACCGGCTACTAATCATTTGAGGGTAGTA	14143	14369	14093	14145	1	scaffold1017_size16812	SLM33297	13893	16781	None	3424	584	18853	No_constitutive_exon_found_in_species
TCTCTACAGATCTGGTATAACACCCTGACAGAATTTCTAAAGGGGCTTAGTT	12084	12470	12520	12468	-1	scaffold1037_size16542	SLM33334	11448	14819	None	3424	584	18853	No_constitutive_exon_found_in_species
AATGTGGATAAAGTACCAGACATACGAAGGACTTATCACCTGGGACATAGCA	8590	8975	9025	8973	-1	scaffold1057_size16287	SLM33361	3130	10039	None	3424	584	18853	No_constitutive_exon_found_in_species
GGACAAAACAGCAAAATGCTACCGCCTGTGGGCACCTGACCTGGGATGAGTG	5857	6711	5807	5859	1	scaffold1072_size16085	SLM33508	3354	7862	None	3424	584	18853	No_constitutive_exon_found_in_species
CACCCCCGTCTCCCTTCCCACCCGTGTCAAGCTAAAGAGAGGGACCGTAGTA	8844	9142	8794	8846	1	scaffold1693_size14914	SLM34975	8528	12410	None	3424	584	18853	No_constitutive_exon_found_in_species
AGATAGAATTGGGACGAGTAAATGAGCATTGTACTGATCAACGGGGATAGAT	9197	9323	9147	9199	1	scaffold1693_size14914	SLM34975	8528	12410	None	3424	584	18853	No_constitutive_exon_found_in_species
GTCATTGTTTAGCTGTGTCTCGCACTTGTAAGGCTCACAATGGGGGTTAGGG	2794	2878	2928	2876	-1	scaffold1200_size14553	SLM33758	1278	3142	None	3424	584	18853	No_constitutive_exon_found_in_species
GCATTTTATTACTGGACTACGTCACGACCTCGATTCTGATGGGTCAATAGGT	9991	11494	9941	9993	1	scaffold1632_size14519	SLM34885	8735	11494	None	3424	584	18853	No_constitutive_exon_found_in_species
GGGAGGGAAAGAGAGGATATTCTGCTGACGGGTTATGTGTGGGGTTGTAGAG	484	577	434	486	1	scaffold1289_size13578	SLM33950	46	723	None	3424	584	18853	No_constitutive_exon_found_in_species
GTGGATTTTCTTGGTGTGCGGAGGGATAGACGACTAATGCATGTGGGTAGAT	655	723	605	657	1	scaffold1289_size13578	SLM33950	46	723	None	3424	584	18853	No_constitutive_exon_found_in_species
TCAGGCTTATTCGAGGTACCATTCTCAAGATCTCCGACGGGTCAATGAAGCC	8478	8856	8428	8480	1	scaffold1313_size13336	SLM34047	8097	9993	None	3424	584	18853	No_constitutive_exon_found_in_species
ATTACGACACAATACTGGTTGTAACCGATAAGCTAACAAAGTATGGGAAGTT	7345	8392	8442	8390	-1	scaffold1356_size12964	SLM34153	7345	8754	None	3424	584	18853	No_constitutive_exon_found_in_species
TCCTTACCTATCTTGGACGGGATTCCTGAGCTGATAGGAGGGCAACACAGAC	967	1610	917	969	1	scaffold1464_size12038	SLM34525	112	1868	None	3424	584	18853	No_constitutive_exon_found_in_species
ACTATTTGCGAATTGCGGCACCGCTGCTAAACCTTCTGAAAACGGGAAAGAA	10320	11205	11255	11203	-1	scaffold1468_size12000	SLM34531	10320	11970	None	3424	584	18853	No_constitutive_exon_found_in_species
GCTGTTAAGAAGTACAAAGCTCGAGCAAGGACTGACTGAGGGCACTAAAGAC	679	755	805	753	-1	scaffold1513_size11624	SLM34640	99	1002	None	3424	584	18853	No_constitutive_exon_found_in_species
TATGTTCAAAAAGAACAAAATTAGATCGAATATTCTAACCAGGGAACCAGAC	8723	8775	8673	8725	1	scaffold1660_size10564	SLM34942	4159	9310	None	3424	584	18853	No_constitutive_exon_found_in_species
GAGCAAGACTTCAAAGATCCTCTTTTGACAACACCTCCGTGAGGGGGCAGCC	7292	9352	9402	9350	-1	scaffold1679_size10439	SLM34952	7292	9797	None	3424	584	18853	No_constitutive_exon_found_in_species
AAGATAGGAAGGACCGCAAGCTAACTCGATTGGATATCTGCGTGGGATAGCG	9297	9426	9247	9299	1	scaffold2393_size10381	SLM36158	9095	9598	None	3424	584	18853	No_constitutive_exon_found_in_species
ACTATTTGTGAATTGCGGCACCGCTGCTAAACCTTCTGAAAACGGGAAAGAA	9149	10025	9099	9151	1	scaffold1721_size10147	SLM35053	7757	10025	None	3424	584	18853	No_constitutive_exon_found_in_species
ACCACCTATGGCAATGAACAGAAGACGACAGCCTACATGAGTGGGCATAGGC	5093	5415	5465	5413	-1	scaffold1856_size9356	SLM35181	5093	6054	None	3424	584	18853	No_constitutive_exon_found_in_species
CGTCCTGAAAACCGCTCCACTCTTTCCTACACTGATACATGGGAACCCAGAT	7260	7392	7210	7262	1	scaffold2150_size7885	SLM35634	6911	7872	None	3424	584	18853	No_constitutive_exon_found_in_species
TTGTATTCAGATTTTGTGACTGCAAGCTGACAACTTCTAATACCAGGGAGGA	5029	5863	4979	5031	1	scaffold2222_size7603	SLM35809	4433	7218	None	3424	584	18853	No_constitutive_exon_found_in_species
CAGATCCTCCAGTATTTACTGATGGAAAGAACCTGACGTGGGAAGTGTAGGA	1626	2190	1576	1628	1	scaffold2338_size7188	SLM36047	1107	4773	None	3424	584	18853	No_constitutive_exon_found_in_species
ATACGTCAAGGCTTGAGGCAATGCTTGGGATTACACCTACAAAAGGGTAGGG	410	842	892	840	-1	scaffold2356_size7110	SLM36103	410	6914	None	3424	584	18853	No_constitutive_exon_found_in_species
ACTATTTACGAATTGCGGCACTGCTGCTAAACCTTCTGAAAATGGGAAAGAA	771	1063	1113	1061	-1	scaffold2442_size6814	SLM36196	385	1485	None	3424	584	18853	No_constitutive_exon_found_in_species
ATTATTCGCAAATTGCGGCACTGCTGCTAAACCTTCTGAAAACGGGAAAGAA	2822	3605	3655	3603	-1	scaffold2467_size6740	SLM36203	2822	4370	None	3424	584	18853	No_constitutive_exon_found_in_species
GTGGAGAGGAGGTGCAGAGACAGTGCAGCTGCTGCTGAATAAGGGAGCAGAT	11	2501	2551	2499	-1	scaffold3331_size5012	SLM37431	11	4972	None	3424	584	18853	No_constitutive_exon_found_in_species
CTCCCTACCTATCGCCGACGGGATTCCTGAGCTGATAGAGGGGCAACTAGAG	860	2905	2955	2903	-1	scaffold3368_size4971	SLM37469	659	4167	None	3424	584	18853	No_constitutive_exon_found_in_species
TGCCAAACAGTCTCACGACAGTTTGGTATGACGAGTACAACAGGGGCTAGCT	757	995	707	759	1	scaffold4089_size4271	SLM38090	462	1506	None	3424	584	18853	No_constitutive_exon_found_in_species
CTCCCTACCTATCTCGGACGGTATTCCTGAGCTGATAGGAGGGCAACTAGAG	1616	2940	1566	1618	1	scaffold4108_size4255	SLM38135	181	4186	None	3424	584	18853	No_constitutive_exon_found_in_species
GTGGAGAGGAGGTGCAGAGACAGTGCAGCTGCTGCTGAATAAGGGAGCAGAT	149	529	99	151	1	scaffold7188_size2785	SLM40339	50	2647	None	3424	584	18853	No_constitutive_exon_found_in_species
GTGGAGAGGAGGTGCAGAGACAGTGCAGCTGCTGCTGAATAAGGGAGCAGAT	1337	1469	1287	1339	1	scaffold7188_size2785	SLM40339	50	2647	None	3424	584	18853	No_constitutive_exon_found_in_species
TGCCAAACAGTCTCATGACAGTTTAGTACGATGAGTACGACAGGGGCTAGCT	655	1359	605	657	1	scaffold7590_size2678	SLM40419	57	1359	None	3424	584	18853	No_constitutive_exon_found_in_species
AGATGGGATCAGGTATAGGTAGGGCAGATTGCTGATGATGGTGGGAATAGGG	1459	1689	1739	1687	-1	scaffold7777_size2629	SLM40440	1459	2551	None	3424	584	18853	No_constitutive_exon_found_in_species
GAAAGGGAGTGATTGGCTGTAGAGGCAAAAACTGCTAAGGCAGGGGAAAGCC	1428	1533	1378	1430	1	scaffold11617_size1937	SLM33726	1117	1533	None	3424	584	18853	No_constitutive_exon_found_in_species
TCGTGAAGGTCGTGAGTCAGTGGTGCAGCTGCTGCTGAAGAATGGGGCAGAT	1552	1666	1716	1664	-1	scaffold12934_size1787	SLM33954	60	1741	None	3424	584	18853	No_constitutive_exon_found_in_species
TTGTAGAGGTCACGAGTCAGTGGTGCAGCTGCTGCTGAAGAATGGGGCAGAT	718	1468	1518	1466	-1	scaffold12934_size1787	SLM33954	60	1741	None	3424	584	18853	No_constitutive_exon_found_in_species
TGAATTGTGGCACCGCTGCTAAACCTTCTGAAAACGGGAAAGAATAAAAGGA	322	1300	272	324	1	scaffold18657_size1319	SLM35182	140	1300	None	3424	584	18853	No_constitutive_exon_found_in_species
ACTATTTGCAAATCGCGGCACCGCTGCTAAACCTTCTGAAAACGGGAAAGAA	443	794	844	792	-1	scaffold25105_size998	SLM36242	443	921	None	3424	584	18853	No_constitutive_exon_found_in_species
ACTATTTGCAAATTGCGGCACCGCTGCTAAACCTTCTGAAAACGGGAAAGAA	139	421	89	141	1	scaffold25691_size976	SLM36299	12	421	None	3424	584	18853	No_constitutive_exon_found_in_species
AGGTGGCACTGGGTGGTGTGGGAGGTTGCGCTAATTGGGTGGTGTGGTAGTG	361	449	499	447	-1	scaffold28721_size875	SLM36678	361	809	None	3424	584	18853	No_constitutive_exon_found_in_species
TCGAGGCAAGATGGCCGAAGCGGAAGCCATGTATCGACGGGCGTTGGAAGGC	37	107	157	105	-1	scaffold32244_size772	SLM37286	37	633	None	3424	584	18853	No_constitutive_exon_found_in_species
TCATGGCAAGATGGCCGAAGCGGAAGCCATGTATCGACGGGCGTTGGAAGGC	532	665	482	534	1	scaffold33882_size729	SLM37476	57	665	None	3424	584	18853	No_constitutive_exon_found_in_species
GGCTACGTAAGCTACGGATCGGCGAGGCTGAGAACGTCGTGACCGGGAAGGA	32	64	114	62	-1	scaffold36423_size670	SLM37707	32	633	None	3424	584	18853	No_constitutive_exon_found_in_species
TCGAGACATCTCCGAAAACAATATTATTATCACCGATCCGGGAATGGCAGAC	16	26	76	24	-1	scaffold36838_size661	SLM37740	16	612	None	3424	584	18853	No_constitutive_exon_found_in_species
CCATGTATCGACGGGCGTTGGAAGGGTATGAGACGGCGTGGGGGCCGTAGCA	22	354	404	352	-1	scaffold37509_size648	SLM37826	22	546	None	3424	584	18853	No_constitutive_exon_found_in_species
TACGGTAAGAAAGTTGGGGAAGGTGGATGAAGATTAAGGGAAGATGGCAGAA	186	228	278	226	-1	scaffold38058_size636	SLM37968	186	613	None	3424	584	18853	No_constitutive_exon_found_in_species
GCAACGCTCTGTATGCAGCGTCATCAAGAGGTCATGATCAACGGGTACAGAT	596	606	546	598	1	scaffold38673_size622	SLM37988	101	606	None	3424	584	18853	No_constitutive_exon_found_in_species
GGAAGGGAAACGAGACCAAAGACGCTTCCGATAGCGCAAGGGACTTGGAGGA	555	566	505	557	1	scaffold40493_size580	SLM38081	18	566	None	3424	584	18853	No_constitutive_exon_found_in_species
AGCGGCAGCGGCAGGTGCTGCTATCGTCGGAATCACAGGAGGGATGGCAGCG	380	389	330	382	1	scaffold48096_size404	SLM38924	79	389	None	3424	584	18853	No_constitutive_exon_found_in_species
ACGTGCAACAGCTCATTTCGAGCGAGGTCTTCGTGCTCGGGGAAATCCAGGT	262	313	212	264	1	scaffold49237_size374	SLM39070	47	313	None	3424	584	18853	No_constitutive_exon_found_in_species
CTGTTTTGTCATAAGAACCGGACGCCAGCTGCTTACCGGTGGGCGAGAAGGC	23	81	131	79	-1	scaffold49741_size359	SLM39079	23	310	None	3424	584	18853	No_constitutive_exon_found_in_species
