# Supplementary material for: Widespread Separation of the Polypyrimidine Tract From 3′ AG by G Tracts in Association With Alternative Exons in Metazoa and Plants
Source: Front Genet. 2019 Jan 14;9:741. doi: 10.3389/fgene.2018.00741 (PMC6339879; doi:10.3389/fgene.2018.00741)
Supplement: DATA FILE S1 — Sequences of REPAG 3′ SS from each species of fungi. [file Data_Sheet_1.zip › Supplementary data 1/Fungi_Release38_trichophyton_benhamiae_cbs_112371.txt]

REPA_GGG_Sequence	Exon_Start	Exon_End	Pos_-50	Pos_+2	Strand	Chromosome	GeneID	Gene_Start	Gene_End	Gene_Name	Number_of_REPAs	Number_of_REPAs_has_GGG	Number_of_Intron(Intra_genic_Region)	Upstream_Constitutive_Exon
TGTATACATACCTCTTGGGTATCACAGCGGCTAACATAAAGGGGGTATAGAT	27342	27968	28018	27966	-1	contig01293.0	ARB_03958	27342	29165	None	2180	302	12671	No_constitutive_exon_found_in_species
TGTCCCCTAAGCCACTGTTTAAACCTACTTTGACTGACAAAGGGTATTAGCC	170466	170563	170416	170468	1	contig01293.0	ARB_04006	169672	171764	None	2180	302	12671	No_constitutive_exon_found_in_species
ATGATCCTGACAACCAGCCTGCGTTCTGTCCTGCCCCCGGGAGTCGATAGGC	231538	231805	231855	231803	-1	contig01293.0	ARB_04031	231538	234799	None	2180	302	12671	No_constitutive_exon_found_in_species
GGTAGGGGAAGGGGAGGTGGGCGTGGTGGGCGAGGAGATTGGGGAAGTAGCT	241958	242131	241908	241960	1	contig01293.0	ARB_04035	240006	242131	None	2180	302	12671	No_constitutive_exon_found_in_species
GCATATCTGCTTTTTTTTAACAATATATATGCTGGCTAACAGGGAACTAGGC	250104	251596	250054	250106	1	contig01293.0	ARB_04040	249465	251596	None	2180	302	12671	No_constitutive_exon_found_in_species
ATTGCTTCCGCACAAATTGAAGTGGTTCGGGCCGCTAACTATAAGGGTAGGC	278218	278860	278168	278220	1	contig01293.0	ARB_04052	277526	279342	None	2180	302	12671	No_constitutive_exon_found_in_species
ACCCGTTTGTTTTGCTGACGTCTGACAACTAGGCGCCTCGCGGGACATAGCC	565571	566143	566193	566141	-1	contig01293.0	ARB_04152	564736	566399	None	2180	302	12671	No_constitutive_exon_found_in_species
TGGCTAGATTGCTAACCCTCGTTTTTTTCTTTCTTCATGGGCAACGATAGAA	581471	581906	581421	581473	1	contig01293.0	ARB_04161	581347	583148	None	2180	302	12671	No_constitutive_exon_found_in_species
GGCATCATTTTCTTCTTGTGAAACGGTTGCGGGTACTGAAACGGGTACAGAG	584648	585435	585485	585433	-1	contig01293.0	ARB_04162	583369	585662	None	2180	302	12671	No_constitutive_exon_found_in_species
CTACCACTACTACTATGAGCTAGTCAAGTGTCTAACGCCCGGGGAAGTAGGA	688943	690705	688893	688945	1	contig01293.0	ARB_04205	688307	690871	None	2180	302	12671	No_constitutive_exon_found_in_species
TTGCCGAAATGTTCGACTGACCACCGTGGCTCCCAGGCAAGGGAACCCAGGC	759274	759542	759592	759540	-1	contig01293.0	ARB_04230	758750	759788	None	2180	302	12671	No_constitutive_exon_found_in_species
TTTTTTTTTTTAGTCCGCACAGTCTGTTAGTCTAACTATCTGCGGGATAGGT	824279	824992	825042	824990	-1	contig01293.0	ARB_04257	823830	825626	None	2180	302	12671	No_constitutive_exon_found_in_species
TCTTGGAGGAGGGGCGAGTGTGCTGACCAGGTGAACCCTCGGGTATACAGCC	883912	884023	884073	884021	-1	contig01293.0	ARB_04281	882695	884240	None	2180	302	12671	No_constitutive_exon_found_in_species
TGAAGGAGGAGGGCCGGTGAGTGGGTGAGCTCTGTGGACGGGCGGTACAGCT	920423	920629	920373	920425	1	contig01293.0	ARB_04292	920225	921310	None	2180	302	12671	No_constitutive_exon_found_in_species
CCGCGGCGGCATTACAACAGACGAGCCGATTCCAACCCCGGGGGGATCAGGC	984828	985052	985102	985050	-1	contig01293.0	ARB_04320	984229	985205	None	2180	302	12671	No_constitutive_exon_found_in_species
GTTGAGCCGTGGGCGACCGTCGAGCCTCTGGGGACCGGACGGGCAGGCAGGC	1017659	1017827	1017609	1017661	1	contig01293.0	ARB_04331	1017390	1018440	None	2180	302	12671	No_constitutive_exon_found_in_species
TACGCAAGGTAGTTATTAGGTCGGTCGGCTTGTCAAGAGTGGGTATGAAGTC	1066496	1066620	1066670	1066618	-1	contig01293.0	ARB_04349	1066496	1066880	None	2180	302	12671	No_constitutive_exon_found_in_species
TTCTGCCTTTTACTCTTTCTCGCGCATACTTGAGGTTTGGGGGTATGTAGCC	1155687	1155764	1155814	1155762	-1	contig01293.0	ARB_04376	1155687	1159755	None	2180	302	12671	No_constitutive_exon_found_in_species
TCGCAATTTATACGTCATAAATGCTCTCCAATTCTAACCTTGGGGGACAGAC	1219155	1219284	1219105	1219157	1	contig01293.0	ARB_04399	1218901	1219523	None	2180	302	12671	No_constitutive_exon_found_in_species
ACGTCTAGATCTGTCCTTACATGGACATTGAGACTCGGGCGAGCTGACAGGG	1240983	1241123	1241173	1241121	-1	contig01293.0	ARB_04409	1239802	1241707	None	2180	302	12671	No_constitutive_exon_found_in_species
TTGCCTTTTGCGTGGCTGATGAATGGAAATGGAATGGGAAATGGGAATAGAA	1273733	1273879	1273929	1273877	-1	contig01293.0	ARB_04418	1273733	1274332	None	2180	302	12671	No_constitutive_exon_found_in_species
TGCTACATTCGCAGCAGGGATAAAATATGACACGAAAGTCAGGGATCTAGGA	1318888	1318933	1318838	1318890	1	contig01293.0	ARB_04432	1316967	1318933	None	2180	302	12671	No_constitutive_exon_found_in_species
TCTGGAGGGACGGGTTGTTCGTTGATTTGGACGTTACATATACGGGGTAGGA	1603814	1604324	1604374	1604322	-1	contig01293.0	ARB_04526	1603814	1604518	None	2180	302	12671	No_constitutive_exon_found_in_species
GAAGATGAAGATGAAGATGAGGCTGTGGTGTGTGGATCGGCGGCGGGAAGAA	1675406	1675874	1675924	1675872	-1	contig01293.0	ARB_04550	1674711	1676500	None	2180	302	12671	No_constitutive_exon_found_in_species
GTGGAGTGGTTTGATAGACCCTAGACTGACGGTGTTATCAATGGGAATAGGA	1686783	1687040	1686733	1686785	1	contig01293.0	ARB_04556	1686361	1687870	None	2180	302	12671	No_constitutive_exon_found_in_species
CGAGGTTGCCGAGGAGAGTTTCAATAATGCGAAGGCCCTGGGGTGCGCAGGG	1703498	1703863	1703448	1703500	1	contig01293.0	ARB_04562	1703160	1703863	None	2180	302	12671	No_constitutive_exon_found_in_species
ATCCAAATTGGTTTCTCCTTTATGAGAAAGAGTGCTAACCGGGAGAACAGGA	1767299	1767878	1767928	1767876	-1	contig01293.0	ARB_04585	1767299	1768424	None	2180	302	12671	No_constitutive_exon_found_in_species
ATATTACCTCCTATTACTCAACCGGGGATGACCGGCTAACGGGCTAGTAGAT	1846541	1849808	1846491	1846543	1	contig01293.0	ARB_04612	1845975	1849808	None	2180	302	12671	No_constitutive_exon_found_in_species
CGATTAGTCTTATAATTTTGAGACTTACAAGTATCTAACGGGGTGTACAGAC	1876007	1876124	1876174	1876122	-1	contig01293.0	ARB_04624	1875584	1876827	None	2180	302	12671	No_constitutive_exon_found_in_species
ACAGAGAGGCCTTGAAGAAATAAATTCGCTAACATGATACGGGTATATAGTG	1966969	1967188	1966919	1966971	1	contig01293.0	ARB_04650	1966586	1967188	None	2180	302	12671	No_constitutive_exon_found_in_species
TGTGCGAGGGACTGAGACTGGGACTGGGGAACGTGGAAATGGGAATACAGAG	2000130	2000344	2000080	2000132	1	contig01293.0	ARB_04664	1999237	2000344	None	2180	302	12671	No_constitutive_exon_found_in_species
TGCATTATAGCATACAGTCAGCTAACAAGGGCGTTATTTTTGGGAAATAGTG	2020454	2020702	2020752	2020700	-1	contig01293.0	ARB_04674	2020281	2021017	None	2180	302	12671	No_constitutive_exon_found_in_species
TTTGGCTCGCAGTCAACTGACTGACTTACTTATTTATGGGGGATATATAGTC	2050949	2052517	2050899	2050951	1	contig01293.0	ARB_04689	2050833	2053403	None	2180	302	12671	No_constitutive_exon_found_in_species
TAGGACCTATGAAGCTAGACATGATCAATCTAGTAGGCCTGGAGGGTTAGCT	2080324	2080737	2080274	2080326	1	contig01293.0	ARB_04700	2077833	2080737	None	2180	302	12671	No_constitutive_exon_found_in_species
AAGATTTCGGCCAAATGGTGGAATGCCACACTAACTAATGGGAATTTAAGTA	129674	129944	129624	129676	1	contig01989.5	ARB_04754	126675	130872	None	2180	302	12671	No_constitutive_exon_found_in_species
GGTCATTGATGGGTACTTGATGAAAGCTGACTTGGGCTGGGACGATATAGAG	188046	188211	187996	188048	1	contig01989.5	ARB_04775	187608	189049	None	2180	302	12671	No_constitutive_exon_found_in_species
ATCTACTCAGACCCTGACACTACTTTAATCGCGAGCTGTGGGCGCGATAGAA	197676	199171	199221	199169	-1	contig01989.5	ARB_04778	197676	201179	None	2180	302	12671	No_constitutive_exon_found_in_species
TTTGGCTTTGAATGACTTCCGGGAATGCATACTGACCGTTTGGGTGGTAGAC	234492	234664	234714	234662	-1	contig01989.5	ARB_04793	234492	235221	None	2180	302	12671	No_constitutive_exon_found_in_species
CCAGGTACGTTTTCTTGTGCGTCGTATTTACCGGCAGCTAACGAGGGTAGAC	256934	257641	256884	256936	1	contig01989.5	ARB_04800	255777	257641	None	2180	302	12671	No_constitutive_exon_found_in_species
CTCCTCCGCTTCAAGCTTACCAGCCGCCTGCTCACGCGTTGGGGCGTCAGGT	457794	457877	457744	457796	1	contig01989.5	ARB_04869	457374	458274	None	2180	302	12671	No_constitutive_exon_found_in_species
TCATATATTTTGACGAGATGGAACATATGCGTCTAACTCTAGGGACATAGTG	570806	570943	570993	570941	-1	contig01989.5	ARB_04909	568462	571105	None	2180	302	12671	No_constitutive_exon_found_in_species
GTATGTCTCATGTCTATGCCACACCTTCAAGCATGCTAACGGGGTATTAGGC	656057	656316	656007	656059	1	contig01989.5	ARB_04940	655443	656658	None	2180	302	12671	No_constitutive_exon_found_in_species
TGGCAACGGTGAGACAGAAGAAAAGTACTAATATGACGGGAAACAATCAGGT	911072	911526	911576	911524	-1	contig01989.5	ARB_05035	911072	912598	None	2180	302	12671	No_constitutive_exon_found_in_species
CGCAATGACGAAGTTCAATGGATACTGATGTCTGTATTCTGGGGATTTAGCA	934695	934986	934645	934697	1	contig01989.5	ARB_05044	934463	935442	None	2180	302	12671	No_constitutive_exon_found_in_species
CTTGGATCGCTTCAAGGGATGGGCATTACTGACCGAGGGGTAAAAAAAAGGC	1045615	1045988	1045565	1045617	1	contig01989.5	ARB_05084	1045396	1046694	None	2180	302	12671	No_constitutive_exon_found_in_species
CCGTGAACGACGCGTTTAGTAGAGCAGAAAGGATGATAGACGGGGTGTAGAG	1116714	1116882	1116932	1116880	-1	contig01989.5	ARB_05107	1116714	1117158	None	2180	302	12671	No_constitutive_exon_found_in_species
ACTGCGGGGTGGTGCTCCTTGATAAGAGAAAACTGACTTGGGTGGTGTAGAG	1169458	1171707	1171757	1171705	-1	contig01989.5	ARB_05124	1169458	1172133	None	2180	302	12671	No_constitutive_exon_found_in_species
CTGCAGTACTTATTGTGGGCACCCGAGGCCGGAGCCTTAAGGGGATGCAGGG	1189679	1190524	1189629	1189681	1	contig01989.5	ARB_05130	1188280	1191606	None	2180	302	12671	No_constitutive_exon_found_in_species
ACGACAATACAATTTCGATATGGTGATATATTTTTGGCTAACGAGGGTAGAT	1240748	1241354	1240698	1240750	1	contig01989.5	ARB_05148	1239934	1242248	None	2180	302	12671	No_constitutive_exon_found_in_species
ATCAGCCAAACCCCCAACACAGCTTCATGGTGTGACTAACAGGGATGAAGAA	1241412	1241684	1241362	1241414	1	contig01989.5	ARB_05148	1239934	1242248	None	2180	302	12671	No_constitutive_exon_found_in_species
GGTATAAGTCAGCTAACTACTATCGAAAATACTGACAGGGACAAAAACAGAT	1261658	1261793	1261608	1261660	1	contig01989.5	ARB_05155	1260532	1261793	None	2180	302	12671	No_constitutive_exon_found_in_species
CCCCTCTATCTACGATGATATGGTTACTAAACGAAAGGGGGGATATGTAGCG	1399294	1400160	1400210	1400158	-1	contig01989.5	ARB_05201	1398434	1400602	None	2180	302	12671	No_constitutive_exon_found_in_species
AGAGACAATCGATATGGCTGTTGGAATCGCACTTGGGGATGGTGAACCAGGT	1450180	1450745	1450795	1450743	-1	contig01989.5	ARB_05216	1450180	1450914	None	2180	302	12671	No_constitutive_exon_found_in_species
GGGGTGATGTTCGTTGATTCGAGGCAGCTTTGCTGATGTAAGGGGGTAAGCG	1507762	1507910	1507712	1507764	1	contig01989.5	ARB_05231	1507312	1510889	None	2180	302	12671	No_constitutive_exon_found_in_species
CACCTCCTGTAGACCCATCGCACGTTGCGCCCACTGAGTCTGGGATACAGAT	1539015	1539489	1539539	1539487	-1	contig01989.5	ARB_05244	1539015	1541023	None	2180	302	12671	No_constitutive_exon_found_in_species
CGGAAATTTCATTTATGCGATAAGCATACGGACTACTCACAGGGAGACAGGT	1766687	1766904	1766954	1766902	-1	contig01989.5	ARB_05319	1765517	1767294	None	2180	302	12671	No_constitutive_exon_found_in_species
CTTCCACGATTATTTGTTGGATATATCTAACCTAGCATGGGGAATTGTAGTT	1806105	1806233	1806055	1806107	1	contig01989.5	ARB_05331	1805269	1806233	None	2180	302	12671	No_constitutive_exon_found_in_species
GTTTTCTGACTCCCCCCGTTGATCAGACGTTGTACTAACTATGGGCATAGAT	197504	197972	198022	197970	-1	contix01456_5.r1.exp	ARB_03061	197504	198620	None	2180	302	12671	No_constitutive_exon_found_in_species
CCCCCGGGCATTTTTCAGGGGTAAGCCAAACTGATATAAGGGGTAAATAGTG	257967	258244	257917	257969	1	contix01456_5.r1.exp	ARB_03087	257282	258244	None	2180	302	12671	No_constitutive_exon_found_in_species
GCAAAATAGTTGACTGTGCAGTCTAACAATTGCAATCTACAGGGATGAAGCA	459947	460098	459897	459949	1	contix01456_5.r1.exp	ARB_03159	457622	460098	None	2180	302	12671	No_constitutive_exon_found_in_species
CCATGGCCGGACTATTAGAATCATGTAGTTGCTAATGATAGCTGGGATAGAG	557891	558525	558575	558523	-1	contix01456_5.r1.exp	ARB_03198	557059	558809	None	2180	302	12671	No_constitutive_exon_found_in_species
GGGCCTACCTGTCAAGACCAGCGCTTTGGCCAGCGTGACCAGAGGGCTAGTT	755493	756164	756214	756162	-1	contix01456_5.r1.exp	ARB_03271	755493	757241	None	2180	302	12671	No_constitutive_exon_found_in_species
CTGGAATACTGTGCGTGATGTGATGTGATGTGGTGATGCTGACGGGCCAGAC	768334	768418	768468	768416	-1	contix01456_5.r1.exp	ARB_03275	766972	768554	None	2180	302	12671	No_constitutive_exon_found_in_species
CATCCCTAGTTATTAAACTGATGTCGAATGCACTAGAAGCTCAAGGGCAGAA	889764	889877	889927	889875	-1	contix01456_5.r1.exp	ARB_03318	889764	892945	None	2180	302	12671	No_constitutive_exon_found_in_species
GGGGGGTACACTTCACCAGCGATTGTGGGAATCTAACAAAGGGACGATAGAT	910805	911502	910755	910807	1	contix01456_5.r1.exp	ARB_03323	909724	911502	None	2180	302	12671	No_constitutive_exon_found_in_species
ATTTCTCAGTCACTGCAACGAATAAGCCTGTTCTGACTCTAAGGGAACAGTA	916994	920025	916944	916996	1	contix01456_5.r1.exp	ARB_03326	916695	920896	None	2180	302	12671	No_constitutive_exon_found_in_species
TATTACCACGATACATAGGCATGAAGTAATAGCTAACTGGGGCATAACAGGA	976375	976655	976705	976653	-1	contix01456_5.r1.exp	ARB_03343	975694	976766	None	2180	302	12671	No_constitutive_exon_found_in_species
CCTTACCCTTCCGAACTTGTTTAGCATATTCCTAACTAAGGGATGGACAGGA	1032972	1033135	1032922	1032974	1	contix01456_5.r1.exp	ARB_03369	1032468	1033536	None	2180	302	12671	No_constitutive_exon_found_in_species
GCAGGTTGTATCTTATTTCTTTCTCTGACTCTTGCGTGTTACATGGGCAGGA	1186260	1186297	1186210	1186262	1	contix01456_5.r1.exp	ARB_03429	1186070	1188081	None	2180	302	12671	No_constitutive_exon_found_in_species
TTTCCCCCTTAATATTTGGTGTATTTACTAATTTCATCTAGGGAATACAGTG	1295979	1296899	1295929	1295981	1	contix01456_5.r1.exp	ARB_03467	1295234	1296899	None	2180	302	12671	No_constitutive_exon_found_in_species
TTCATATCTCGACCATTTTGACTTACAATATCAAAGAAAACCGGGAAAAGTG	92645	92785	92835	92783	-1	Abenha-G-c-322p01.r1	ARB_05847	92035	93722	None	2180	302	12671	No_constitutive_exon_found_in_species
TTCTGTCCATCAGATCTAATATATCTTTGGCAGGTTTACCGAGTGGGCAGCC	103054	103417	103467	103415	-1	Abenha-G-c-322p01.r1	ARB_05851	101847	103755	None	2180	302	12671	No_constitutive_exon_found_in_species
AAAGTCAAGAGTTCACGTTCGACTGACGCCCCCCGGGGGGGAATCAATAGAA	120911	121560	121610	121558	-1	Abenha-G-c-322p01.r1	ARB_05856	120178	121989	None	2180	302	12671	No_constitutive_exon_found_in_species
TCTCTTATGCTATAGAAACTGGTGAAAATGCAAGGATTACTGACGGGTAGCA	125883	126350	126400	126348	-1	Abenha-G-c-322p01.r1	ARB_05859	124605	126813	None	2180	302	12671	No_constitutive_exon_found_in_species
CTTTTAGGCACTTTGAATAACACTTTTATTACGCCCTCAGGGGGAAGAAGCC	146146	146476	146526	146474	-1	Abenha-G-c-322p01.r1	ARB_05869	146146	147192	None	2180	302	12671	No_constitutive_exon_found_in_species
TGTGAAACTGGACTCTCCCTGTTTTTCCTCCCCGCTAACTGTGAGGGTAGGC	174686	174890	174636	174688	1	Abenha-G-c-322p01.r1	ARB_05881	173847	174890	None	2180	302	12671	No_constitutive_exon_found_in_species
AGCCGTGTGTTGGTTGGTCTGCCACTTTGTCATAACGAAGAATGGGTAAGGC	242699	242916	242966	242914	-1	Abenha-G-c-322p01.r1	ARB_05906	241708	243631	None	2180	302	12671	No_constitutive_exon_found_in_species
AAAGAGCTGGTTGACTAGTTAGTTAATTGCTGACCGCTGGGACTGGACAGGA	321891	321984	321841	321893	1	Abenha-G-c-322p01.r1	ARB_05934	321379	322544	None	2180	302	12671	No_constitutive_exon_found_in_species
CCTCAGTATCAAATTGGGTTGGGACGATGATCTAACTTGGGGTGGCACAGTA	364816	364970	365020	364968	-1	Abenha-G-c-322p01.r1	ARB_05947	364816	366654	None	2180	302	12671	No_constitutive_exon_found_in_species
CTGTTTTAATGGCCGGAGTAACTTACACTGGGGAACAGGGAAGTATATAGGA	420395	420604	420345	420397	1	Abenha-G-c-322p01.r1	ARB_05966	419104	420604	None	2180	302	12671	No_constitutive_exon_found_in_species
TATCGTACCACATGACGCATTTAGGAATCTTCACTAACCTGGGAGCATAGAC	451069	451446	451496	451444	-1	Abenha-G-c-322p01.r1	ARB_05980	450581	451920	None	2180	302	12671	No_constitutive_exon_found_in_species
GCAATATCTATATCTTTGTGCCACGACCGAAAGCTAACCGGGTTGAACAGAC	513269	514480	514530	514478	-1	Abenha-G-c-322p01.r1	ARB_06002	513269	514897	None	2180	302	12671	No_constitutive_exon_found_in_species
GATGGCTAGGTGACACTGCACTTGCAAACGCCCGGCTGGGGAGAACAAAGAC	524793	525032	524743	524795	1	Abenha-G-c-322p01.r1	ARB_06006	524568	526838	None	2180	302	12671	No_constitutive_exon_found_in_species
TCTTGAATACATCGCGTCCGTTACACCTCGGCAAGTCGGCCGGGGGGTAGTT	582892	583077	582842	582894	1	Abenha-G-c-322p01.r1	ARB_06028	579705	586898	None	2180	302	12671	No_constitutive_exon_found_in_species
AAATTGACGTTCTGGATGATTTCCTAAAGGGGAGTCTTTTTAGGGCACAGCC	631399	631677	631727	631675	-1	Abenha-G-c-322p01.r1	ARB_06044	628046	631813	None	2180	302	12671	No_constitutive_exon_found_in_species
CCTTTGCCATTTCCCCGGGAATTCCCTCTCTTCCCTTTTTGGGATACAAGCT	868637	868670	868587	868639	1	Abenha-G-c-322p01.r1	ARB_06127	867831	869204	None	2180	302	12671	No_constitutive_exon_found_in_species
TGATTTTTATACCGACAATGTTATATGAGTATACTAATTGGGAATGCTAGTG	892007	892378	891957	892009	1	Abenha-G-c-322p01.r1	ARB_06135	891488	892378	None	2180	302	12671	No_constitutive_exon_found_in_species
CCGGATTATTAACGTACGGCCTATAGCGTCCGTAAAAAGAGGGAGTAAAGAC	967872	969368	969418	969366	-1	Abenha-G-c-322p01.r1	ARB_06170	967872	970046	None	2180	302	12671	No_constitutive_exon_found_in_species
AACAAGCCTGATCAGTCTTCTTTTGCAAGCCGGGTGGGAGACGAGTATAGTC	1115450	1115783	1115833	1115781	-1	Abenha-G-c-322p01.r1	ARB_06221	1115450	1116240	None	2180	302	12671	No_constitutive_exon_found_in_species
CGGCTATGTTGCAATTGTTGCTAATGGGGGTCAATTTTCGTGGGATATAGAT	1173491	1173749	1173441	1173493	1	Abenha-G-c-322p01.r1	ARB_06239	1173063	1174077	None	2180	302	12671	No_constitutive_exon_found_in_species
AAAATAAAAAAGAAAAGGGAAGCAAGAATAAGGAAGAAGGGCAATAACAGCA	86684	86864	86634	86686	1	contig01145.0	ARB_05399	86392	86864	None	2180	302	12671	No_constitutive_exon_found_in_species
GAGACAGAAGCAGCTCAGTAACGGGGAAGAAACCAGAGGGAAGAGCACAGAG	186868	186982	187032	186980	-1	contig01145.0	ARB_05436	186392	188083	None	2180	302	12671	No_constitutive_exon_found_in_species
CTACAGCTACAGGCAGCAGTAACAGCAGCAGTAATACGAACGGGATAAAGAC	213156	213485	213535	213483	-1	contig01145.0	ARB_05449	212008	214520	None	2180	302	12671	No_constitutive_exon_found_in_species
TACCTCCAGGATGGTGTACTCCATACGGGGGGATGTGAAGGGAAGGGCAGGC	246668	246964	246618	246670	1	contig01145.0	ARB_05463	246591	247502	None	2180	302	12671	No_constitutive_exon_found_in_species
TGCACCCCGGATCCTCAAGAATGTCGTGAAAACTGACGGGATTAAAATAGAC	279886	279985	279836	279888	1	contig01145.0	ARB_05474	279293	281902	None	2180	302	12671	No_constitutive_exon_found_in_species
CAACACCGAATTAAGAGAAGGCACATACTGATCAAGCTGTGGGAATACAGAG	399754	400018	400068	400016	-1	contig01145.0	ARB_05519	397688	400337	None	2180	302	12671	No_constitutive_exon_found_in_species
TTTGTTTTTTGGCTGTGGCGATTTTTCCACTATGATGTCACGTGGGCAAGCA	439139	439380	439089	439141	1	contig01145.0	ARB_05532	438727	440077	None	2180	302	12671	No_constitutive_exon_found_in_species
TATATGGCAAATCTTATGGCATGGAGCTGGCTGACATGACGGGTTTGAAGGC	499946	500701	499896	499948	1	contig01145.0	ARB_05559	499638	500701	None	2180	302	12671	No_constitutive_exon_found_in_species
ATGCACCGTCCGGGGCCGCGGTTTGCGGGCGTGTGTGCTGGGGGGCCCAGAG	550939	551613	551663	551611	-1	contig01145.0	ARB_05576	549755	551725	None	2180	302	12671	No_constitutive_exon_found_in_species
TTTTATTTTTATCTTGCTTGCGTCGATAATTGACATATCTGGGGCCATAGGT	549755	550800	550850	550798	-1	contig01145.0	ARB_05576	549755	551725	None	2180	302	12671	No_constitutive_exon_found_in_species
TACGCGACGTAACTATCCACGGGGGTATTCGCACAGCGGCGATGGGATAGTT	586283	586524	586574	586522	-1	contig01145.0	ARB_05588	586283	587733	None	2180	302	12671	No_constitutive_exon_found_in_species
TCTAACCGGCCCCTTTTGATAGCCCTCCCTTTGAGAATGGACGGGAATAGTC	923549	923703	923753	923701	-1	contig01145.0	ARB_05704	921758	924015	None	2180	302	12671	No_constitutive_exon_found_in_species
GTGTATTCTGGCCTTACTGTAGAATCCCAGGCTGATGATAAGGGGTATAGGA	963279	963361	963229	963281	1	contig01145.0	ARB_05718	962368	963652	None	2180	302	12671	No_constitutive_exon_found_in_species
CTATTGAGACACCCGCCAGCTCTCTCGCAAGAGGGGATTGGGGTCTAAAGCG	1167396	1168494	1168544	1168492	-1	contig01145.0	ARB_05797	1167396	1168795	None	2180	302	12671	No_constitutive_exon_found_in_species
TTCTCCTGCGTAAAATTGGTATCGCCAGTCAAGCAAGGGCTGATATAAAGCT	1198393	1198455	1198343	1198395	1	contig01145.0	ARB_05805	1198284	1199526	None	2180	302	12671	No_constitutive_exon_found_in_species
ATACGACATCTCGAACGCAAAGTCATTCCAGAACACGCGCAAATGGGTAGAC	17943	18236	18286	18234	-1	contig01535.1	ARB_06291	17943	18613	None	2180	302	12671	No_constitutive_exon_found_in_species
CTTATCTTATATCCCTACATACGAACGACATATGCTGATGGCGGGGATAGAA	44455	44659	44709	44657	-1	contig01535.1	ARB_06303	44053	45353	None	2180	302	12671	No_constitutive_exon_found_in_species
CAAGGTTGCCTTCGAACACACGGTTCGATAGTGGTTGGGCAACGCGCAAGAT	177941	178074	178124	178072	-1	contig01535.1	ARB_06344	176258	181222	None	2180	302	12671	No_constitutive_exon_found_in_species
TTCAAGCCATTCCAAGTTAATCAGCAATAAGCTAACCATACGGGGTAAAGAA	185724	186303	185674	185726	1	contig01535.1	ARB_06346	184575	186303	None	2180	302	12671	No_constitutive_exon_found_in_species
ATAAAGATTGGTTACGAGAATGCTTCGCTAAGACAACCTTGCGGGAATAGGC	274278	274393	274228	274280	1	contig01535.1	ARB_06379	273954	275613	None	2180	302	12671	No_constitutive_exon_found_in_species
TCAAAACGGTATAAAAAAAATCTTTCAGCGGGATACTAATGGGTCAATAGGA	366360	366396	366446	366394	-1	contig01535.1	ARB_06411	363668	366920	None	2180	302	12671	No_constitutive_exon_found_in_species
ACACTGGTGGGGTTATCATCACCATCATATCATCACCCCCAGGGTGCCAGCT	422793	423119	422743	422795	1	contig01535.1	ARB_06433	422358	423580	None	2180	302	12671	No_constitutive_exon_found_in_species
GAGTTATTCTTTCTTCTGGACTACATAATATTGATACTAAAGGGCATTAGCA	543598	544089	543548	543600	1	contig01535.1	ARB_06477	543341	544089	None	2180	302	12671	No_constitutive_exon_found_in_species
TCACAAAATCCCGAAGGTGGGGGAGCAAGAAGGCAGACGAGGGGCAGCAGAG	809215	809294	809165	809217	1	contig01535.1	ARB_06597	809111	809491	None	2180	302	12671	No_constitutive_exon_found_in_species
CGGCTTTAGACCTTCGATGCAGACGCCCTCATGTCTTCAGTCAAGGGTAGAA	827698	827825	827875	827823	-1	contig01535.1	ARB_06605	827698	828082	None	2180	302	12671	No_constitutive_exon_found_in_species
TAAGCTAAGTCCTCCTCAGAACCAAGCAATTACCGTTCAAGGGCTGATAGGC	854834	855136	854784	854836	1	contig01535.1	ARB_06614	854101	856086	None	2180	302	12671	No_constitutive_exon_found_in_species
ACCGCTGTTGGAGAACTAAGACTAGACACCATTATTGACTGGGCATATAGAC	9106	9291	9056	9108	1	contig00476.0	ARB_06633	8385	15852	None	2180	302	12671	No_constitutive_exon_found_in_species
GTGCCGGCGTTGTAACGATGAAATACTGACTGACGGGGGGGGGGGCATAGGT	82145	82268	82318	82266	-1	contig00476.0	ARB_06658	81551	82642	None	2180	302	12671	No_constitutive_exon_found_in_species
ATACATATAGGATATGTTATGGAGTAGGCTGCGTACTGATGGGAATTTAGGG	115089	116894	115039	115091	1	contig00476.0	ARB_06672	114280	116894	None	2180	302	12671	No_constitutive_exon_found_in_species
CGGTTGGAGCGTGGTGGTGAGAGCCGGAGTATACGGACCACGACGGGCAGCC	125379	125726	125776	125724	-1	contig00476.0	ARB_06675	125379	126231	None	2180	302	12671	No_constitutive_exon_found_in_species
AATATACATTGCAGTACGAGCAGCTAAGCGCATTAAGGGGCTAAAAATAGTT	160624	160812	160574	160626	1	contig00476.0	ARB_06688	160304	160812	None	2180	302	12671	No_constitutive_exon_found_in_species
GTGATTGATACGGGCTACGGTGCTAATACGCAGATTGCTCGGGGCGATAGTC	203146	203718	203768	203716	-1	contig00476.0	ARB_06701	203146	203939	None	2180	302	12671	No_constitutive_exon_found_in_species
CTGCTGTTATTGTTACCTGTTTATGGATTTAATCTAACTATGGGAATTAGTG	285812	286009	286059	286007	-1	contig00476.0	ARB_06735	285812	286765	None	2180	302	12671	No_constitutive_exon_found_in_species
CGCAGTCACTTCAATAATGTCTGTCCCAGCTGTTGCTAACGATTGGGTAGTG	318985	319138	318935	318987	1	contig00476.0	ARB_06745	318593	319138	None	2180	302	12671	No_constitutive_exon_found_in_species
ATCAATTGAAACATAGCAGACATGAAGACTGAGGAATATGGGTAATATAGGG	464174	464405	464455	464403	-1	contig00476.0	ARB_06800	464174	464643	None	2180	302	12671	No_constitutive_exon_found_in_species
TACTTTTATTCCCATTCATACTTCTTGGAAGACTTACTAACCGGGAACAGCG	630207	630815	630157	630209	1	contig00476.0	ARB_06863	628872	632210	None	2180	302	12671	No_constitutive_exon_found_in_species
CGGAAGAGTATCAGCGAGGCTCTGGGGTCATTCAGGACTCGGGGAACTAGCG	742192	742256	742142	742194	1	contig00476.0	ARB_06908	741881	743597	None	2180	302	12671	No_constitutive_exon_found_in_species
CATAATGAGCAACCGGACCCTTGGTTAACTTGCTTTGGGGATAAAAACAGTA	785684	786043	786093	786041	-1	contig00476.0	ARB_06920	785385	786358	None	2180	302	12671	No_constitutive_exon_found_in_species
TATTTCCGGACTCTAGTAGGCGCATATGTCTAACCCGGGGCAATAAACAGTA	168682	168912	168632	168684	1	Abenha-G-c-176a04.f1	ARB_06981	168372	170118	None	2180	302	12671	No_constitutive_exon_found_in_species
TGCTGCAGATGTCGACGTGGGTTGGTCGGTGGAGTCCCATGGGCAGTTAGGA	425572	425750	425522	425574	1	Abenha-G-c-176a04.f1	ARB_07073	424898	426056	None	2180	302	12671	No_constitutive_exon_found_in_species
TTTATGTCTATGATTTGAAAGATTGTCTTTTTAACACACGGGGCGATTAGCT	427707	427876	427926	427874	-1	Abenha-G-c-176a04.f1	ARB_07074	426989	429155	None	2180	302	12671	No_constitutive_exon_found_in_species
TTTTAACTCTTCGTTGGGCGGATTCCTCGGACTCCGGGCAAGCTGTAAAGGC	465035	465117	464985	465037	1	Abenha-G-c-176a04.f1	ARB_07090	464356	465467	None	2180	302	12671	No_constitutive_exon_found_in_species
ACCTAGTTAACCCATCATCCAACTGCTTCTATACTAACTAATGGGTACAGCC	501688	501742	501792	501740	-1	Abenha-G-c-176a04.f1	ARB_07106	500894	502760	None	2180	302	12671	No_constitutive_exon_found_in_species
GCGCGAGAGGCATCGCATATACTGATTCGTCCTCTGCGAGGGCCGAGCAGGC	609470	610042	610092	610040	-1	Abenha-G-c-176a04.f1	ARB_07148	609309	610469	None	2180	302	12671	No_constitutive_exon_found_in_species
AGTACTTATATCTGCTGTTTAACCCTCCCGATACTAACCTGGGCGCATAGCT	632118	632304	632068	632120	1	Abenha-G-c-176a04.f1	ARB_07157	631529	632304	None	2180	302	12671	No_constitutive_exon_found_in_species
ATCTGATAGATCCTGCCTGAAATGATGGGCACTTGACTGACAAGGGACAGGC	680726	681284	680676	680728	1	Abenha-G-c-176a04.f1	ARB_07177	679541	681284	None	2180	302	12671	No_constitutive_exon_found_in_species
TATCATTATCACTGACTAACGGTGGACAGTGATTGTACGACGGGTAGTAGAG	30990	31526	31576	31524	-1	contix00378_25.r1.exp	ARB_07194	30990	32429	None	2180	302	12671	No_constitutive_exon_found_in_species
TCCATTGGCCCATACACACCTGAGAACCCTCTCGCTGACCATGGGCACAGGA	167193	168031	167143	167195	1	contix00378_25.r1.exp	ARB_07245	166697	168031	None	2180	302	12671	No_constitutive_exon_found_in_species
CACTATTGAAGCTCATTGAAGCCAGCAGTTTAACTAACGGGAAGTAATAGTC	204236	204979	204186	204238	1	contix00378_25.r1.exp	ARB_07260	203659	205634	None	2180	302	12671	No_constitutive_exon_found_in_species
CAAGAATGCCGCTGCGGCACACCATCTTGCCGTGGTGTTCTGGGACCAAGAC	270457	270887	270937	270885	-1	contix00378_25.r1.exp	ARB_07287	270457	272769	None	2180	302	12671	No_constitutive_exon_found_in_species
GTCTTAAGGACAGGCCAGGTGCTTACAGGGCGTTAGATCGGGGGATATAGCA	304903	305245	304853	304905	1	contix00378_25.r1.exp	ARB_07305	304533	305245	None	2180	302	12671	No_constitutive_exon_found_in_species
TATATTATGTTTTTTTGACCGAAATTATGAGATATGCTAATGGGATACAGCT	310954	311171	310904	310956	1	contix00378_25.r1.exp	ARB_07307	310746	312496	None	2180	302	12671	No_constitutive_exon_found_in_species
GTGGACCTGCGAAGCCAAAAGCCGGTGCTGACAGGAATGGGTAAAAACAGGT	427130	427187	427237	427185	-1	contix00378_25.r1.exp	ARB_07342	426387	427650	None	2180	302	12671	No_constitutive_exon_found_in_species
CCTCGTAGACGGCTATCCGACATTAGCAAAGTTATTTCGTGGGAGTCAAGGG	475151	475594	475101	475153	1	contix00378_25.r1.exp	ARB_07360	474546	475594	None	2180	302	12671	No_constitutive_exon_found_in_species
TTTCCATATATGCGATCTGGAGAGAACCCCGGGCTAACGAGTGGGTGTAGGA	513062	513904	513954	513902	-1	contix00378_25.r1.exp	ARB_07375	513062	514592	None	2180	302	12671	No_constitutive_exon_found_in_species
TTCTTTTACGTCCTTTTACATTTTGATGTCCACTTACTAACTGGGAGTAGCA	582985	583113	582935	582987	1	contix00378_25.r1.exp	ARB_07403	581461	583113	None	2180	302	12671	No_constitutive_exon_found_in_species
ACGGGCAGGATTTCGTGAGAATATAACGGACGATAATTCGGGAGGCGTAGGT	640863	640899	640813	640865	1	contix00378_25.r1.exp	ARB_07424	639935	641246	None	2180	302	12671	No_constitutive_exon_found_in_species
CGGAGGCGAAATTCTAGCTTGAGCGTCATATTAACCGCATTGGGTAATAGGA	23696	24295	23646	23698	1	Abenha-F-W-01a06.fp72	ARB_07441	23294	26024	None	2180	302	12671	No_constitutive_exon_found_in_species
AGAACTGGTAGCGAACTATGTGCTGACAAGTCGATTGCGGGGTGATATAGAC	29486	29840	29436	29488	1	Abenha-F-W-01a06.fp72	ARB_07443	29057	30892	None	2180	302	12671	No_constitutive_exon_found_in_species
GTGGACGCGTATTGACAAGGCAAGGCGTATGTATGCTAACGGGAAGTTAGAT	183453	183578	183628	183576	-1	Abenha-F-W-01a06.fp72	ARB_07497	182559	184181	None	2180	302	12671	No_constitutive_exon_found_in_species
CCCACATCCACAATGGAACTAACACTAAGTCTGTTAGGGTGGATGTCAAGCC	300681	300995	300631	300683	1	Abenha-F-W-01a06.fp72	ARB_07538	299359	300995	None	2180	302	12671	No_constitutive_exon_found_in_species
CGGGCATTTTGGACGGAAGACTGATTTGTATTTTCTTGTTGTGGGTATAGGT	313580	313655	313530	313582	1	Abenha-F-W-01a06.fp72	ARB_07541	313386	313930	None	2180	302	12671	No_constitutive_exon_found_in_species
TGGAAACTGTTTTATATCTAAAATGCATGGTGCTAAGCCCTGGGACATAGCC	384609	387652	387702	387650	-1	Abenha-F-W-01a06.fp72	ARB_07566	384609	388020	None	2180	302	12671	No_constitutive_exon_found_in_species
ACTCCTGGTTCATCTAAATACTGCCTGGTACCCGTACTGACGGGTGACAGTT	540273	542024	540223	540275	1	Abenha-F-W-01a06.fp72	ARB_07626	540032	542024	None	2180	302	12671	No_constitutive_exon_found_in_species
TGCAACATGTTTGTATTAGCCGCTGACGCACCCTTGTTGTGGGGAAATAGAT	605166	605870	605116	605168	1	Abenha-F-W-01a06.fp72	ARB_07653	604974	606533	None	2180	302	12671	No_constitutive_exon_found_in_species
TTATATCTATACTCACTCTATAACGAATGGCTGACCAAGTGGGGAAGCAGCC	145876	147306	145826	145878	1	Abenha-G-c-312d04.f1	ARB_07711	145789	147610	None	2180	302	12671	No_constitutive_exon_found_in_species
CTTACTAACCAGCTAACTTCCTCCGGCCTTCCTTGGCTTCGATGGGCTAGAC	191758	192095	192145	192093	-1	Abenha-G-c-312d04.f1	ARB_07719	191758	192394	None	2180	302	12671	No_constitutive_exon_found_in_species
GAAAGCCCCTCGTGATTAAGTAATCAGCTATGAGCAGGGGGAGCTTAAAGAG	240171	240243	240293	240241	-1	Abenha-G-c-312d04.f1	ARB_07736	239217	240911	None	2180	302	12671	No_constitutive_exon_found_in_species
CAAAAGGAACCTTAACGAAACTTGTTGAGCTTGTCTTGAGAAGGGCGCAGAG	239217	239705	239755	239703	-1	Abenha-G-c-312d04.f1	ARB_07736	239217	240911	None	2180	302	12671	No_constitutive_exon_found_in_species
TCGAGCAAAGGAGGTTGGTTTTTGTTTCTATTCTGAGTGAGACAGGGCAGGC	360448	360606	360656	360604	-1	Abenha-G-c-312d04.f1	ARB_07779	360167	360659	None	2180	302	12671	No_constitutive_exon_found_in_species
GCCAGCTGCGAGTACTAATTTCTTTACATCTGAAGAATTAGGGTAGTTAGCG	370308	370909	370258	370310	1	Abenha-G-c-312d04.f1	ARB_07784	369858	371214	None	2180	302	12671	No_constitutive_exon_found_in_species
CAGACAAGATTCTGGAGTACGGCAACTGGAAGATACCAGCAGGGGTATAGTC	393029	393104	393154	393102	-1	Abenha-G-c-312d04.f1	ARB_07793	393029	394450	None	2180	302	12671	No_constitutive_exon_found_in_species
CATCACCGCATGCATACCAGTGTGTATCTGCCGCTAACAACGGGATGCAGGT	15963	16317	16367	16315	-1	contig00075.49	ARB_07856	15236	16918	None	2180	302	12671	No_constitutive_exon_found_in_species
AAGAAGAAAGGAGTTTATATGACCATGTATTATAGCCCGCGGGTGTACAGCA	27619	27650	27700	27648	-1	contig00075.49	ARB_07861	27619	29146	None	2180	302	12671	No_constitutive_exon_found_in_species
CAGGGCAAATCCCAGGCGGACGAGCAAGGACTAACTTATCCATGGGGCAGGC	357030	357806	357856	357804	-1	contig00075.49	ARB_07972	357030	358170	None	2180	302	12671	No_constitutive_exon_found_in_species
CAGTCCCCTGAATACCCAACATGAAAAATATATGCTAATGGGGTATATAGAA	377141	378734	378784	378732	-1	contig00075.49	ARB_07980	377141	379607	None	2180	302	12671	No_constitutive_exon_found_in_species
CATGCATAGAAGTGAAGCATAGAAATGTGAGAGCTGTCTAACGGGAATAGCT	399910	400363	400413	400361	-1	contig00075.49	ARB_07987	398644	400800	None	2180	302	12671	No_constitutive_exon_found_in_species
CAGGAAAAGTATTATTTTGCTAATGTTGATGCTGATGGATATTGGGATAGAC	456749	457037	456699	456751	1	contig00075.49	ARB_08012	455684	457533	None	2180	302	12671	No_constitutive_exon_found_in_species
GAAGAAGAAGAAAGGTTGTATAGCTGTGTGCTAATAAGAGGGTATGGTAGTG	457135	457533	457085	457137	1	contig00075.49	ARB_08012	455684	457533	None	2180	302	12671	No_constitutive_exon_found_in_species
CCTGGAGTTGGGAAAATGCTTGTATGATACGGCGATAAAACGGGTAACAGCC	481447	481799	481397	481449	1	contig00075.49	ARB_08025	480488	481799	None	2180	302	12671	No_constitutive_exon_found_in_species
TTCCTTTCCTGCTTGAAAGGAGGACATTCAAGAATGCTGACTGGGGGTAGAA	40542	41747	41797	41745	-1	contig02295.1	ARB_00910	40542	42117	None	2180	302	12671	No_constitutive_exon_found_in_species
GAGTATCGACAGCCTGCCTGCAGCGTCATGATACAGATTGGGCAGCAAAGAA	194836	195006	195056	195004	-1	contig02295.1	ARB_00962	194836	195733	None	2180	302	12671	No_constitutive_exon_found_in_species
TACCGTTGAGTAGTGCGCAGACGCTAATTGAGCCTTTGCAACGGGTGTAGCT	213851	214041	213801	213853	1	contig02295.1	ARB_00971	213596	214246	None	2180	302	12671	No_constitutive_exon_found_in_species
CTGCTCGTTTGCTTGTTTGTGTTTGACCAGCTTGCTCACGACGGGTACAGGA	266872	268031	266822	266874	1	contig02295.1	ARB_00993	266454	268031	None	2180	302	12671	No_constitutive_exon_found_in_species
CTGCCGCCAGTCCAGAGTGTCAACTAACACGTACCAACGATGGGCGGTAGAT	337467	338109	337417	337469	1	contig02295.1	ARB_01020	336251	338109	None	2180	302	12671	No_constitutive_exon_found_in_species
TCAATCGAATACCATTCTTTATCAGAACAAGATTGTAATAAGGGGAATAGGT	366647	367187	366597	366649	1	contig02295.1	ARB_01032	366271	367665	None	2180	302	12671	No_constitutive_exon_found_in_species
GTCCTCTTCCTCCCATTATATCAATCAATGGCACAGCTAACAGGGCGTAGGT	381805	382145	382195	382143	-1	contig02295.1	ARB_01037	380897	382337	None	2180	302	12671	No_constitutive_exon_found_in_species
TAACTATGCGACGTAGCACTTACAATTGCTGACGATGGGTGGTATAATAGCT	477057	477286	477007	477059	1	contig02295.1	ARB_01071	475932	477286	None	2180	302	12671	No_constitutive_exon_found_in_species
GACTCCAAAAAATTTTGACTGAATTCCTGCTAACTCGAGGGAAGAAATAGAG	486934	488652	486884	486936	1	contig02295.1	ARB_01075	486641	488803	None	2180	302	12671	No_constitutive_exon_found_in_species
ATTTATCTATCTACCTTTCAGGTATAGCTATATGCTAAGAGGGAGAACAGTC	520112	520704	520062	520114	1	contig02295.1	ARB_01087	519609	523441	None	2180	302	12671	No_constitutive_exon_found_in_species
CCTCATCATATTTACTACCTATATACAATGTGTGCTAATGGGAATAATAGAT	103365	103991	104041	103989	-1	Abenha-G-c-31b08.f1	ARB_02101	101291	104260	None	2180	302	12671	No_constitutive_exon_found_in_species
TGCGTCCAGGTCCCCGTCTTATTACCAGCTAACGAGCTGTTTGGGAACAGTG	173540	173693	173743	173691	-1	Abenha-G-c-31b08.f1	ARB_02126	172863	173789	None	2180	302	12671	No_constitutive_exon_found_in_species
GCCTTCTGTAAGTTGCTCTTCAATTTGTGCGCCTCTCCACGGGTGTATAGAC	341396	341816	341346	341398	1	Abenha-G-c-31b08.f1	ARB_02180	341029	341816	None	2180	302	12671	No_constitutive_exon_found_in_species
GTCTCCGTAGAGAGAGGTATATTTGTTAACTCGATGCTTGGGGCCGATAGAT	454533	454639	454483	454535	1	Abenha-G-c-31b08.f1	ARB_02223	453558	454941	None	2180	302	12671	No_constitutive_exon_found_in_species
CCATTGATATACATACATATAGTTACAAACTGCTAATAGAGGGTTGACAGCT	61092	61733	61042	61094	1	Abenha-G-c-208f01.r1	ARB_01283	60429	61733	None	2180	302	12671	No_constitutive_exon_found_in_species
CAGATGTTAACCAGACTCCCCAGACCCAAACTGCCAGGGGCGAAAACCAGAA	116112	116361	116411	116359	-1	Abenha-G-c-208f01.r1	ARB_01301	116112	116869	None	2180	302	12671	No_constitutive_exon_found_in_species
ATTTAACTTGGCCATAATTTACGTGACATGCTAACTTCAGGGGGGGTTAGCA	172285	173085	173135	173083	-1	Abenha-G-c-208f01.r1	ARB_01322	172285	173740	None	2180	302	12671	No_constitutive_exon_found_in_species
CCCCGTCCCTGTCTTTTCTTTGAACTGTGTACTAACGGGCGAGGTTGCAGGT	226216	227043	226166	226218	1	Abenha-G-c-208f01.r1	ARB_01343	225740	227221	None	2180	302	12671	No_constitutive_exon_found_in_species
AGTTGAGGAAGAGAGTACATACCTGTTTACTCTCCCAAGGGGGGGACAAGAG	243706	244025	244075	244023	-1	Abenha-G-c-208f01.r1	ARB_01350	243706	244099	None	2180	302	12671	No_constitutive_exon_found_in_species
CCCTTTGTGAAATGAGAAACTTTGATTAAATGAAATCTGTACGGGTACAGCA	328626	329365	328576	328628	1	Abenha-G-c-208f01.r1	ARB_01380	327959	329365	None	2180	302	12671	No_constitutive_exon_found_in_species
GCAATAGTTCGTTCTACAGTCTAGAATCCCATGGCTAACGATGGGAGCAGGA	163416	164124	163366	163418	1	contig00074.8	ARB_00056	162604	164124	None	2180	302	12671	No_constitutive_exon_found_in_species
AGTAAGCTATATTCCGTTATCCCGATAATCTGTCCGGGTAAAATTTAAAGGT	177540	177967	177490	177542	1	contig00074.8	ARB_00061	176891	178118	None	2180	302	12671	No_constitutive_exon_found_in_species
TCCCCATTGGTTGTCATACGAAATCATGTTGGCTAAACTCGAGGGTATAGGG	308480	308579	308629	308577	-1	contig00074.8	ARB_00110	307795	308757	None	2180	302	12671	No_constitutive_exon_found_in_species
GCCAGAGTCGGATACAGCGGGCCTGTCTGGGGTCTAAACGGGGGCAATAGCA	312540	312653	312703	312651	-1	contig00074.8	ARB_00113	311575	313173	None	2180	302	12671	No_constitutive_exon_found_in_species
TGCCTCTATATCCTATCTCTATGCTGTTACGTTCAAGGGAAGACTGACAGGA	322941	323415	322891	322943	1	contig00074.8	ARB_00117	322541	325223	None	2180	302	12671	No_constitutive_exon_found_in_species
CTTGCATCCCTGATTTCATGGAGTTTTTTTTTGGGGGGAGGGCGGAGTAGGA	445056	445296	445346	445294	-1	contig00074.8	ARB_00167	445056	447006	None	2180	302	12671	No_constitutive_exon_found_in_species
CCATCGAAACAACTTGTATCTACATCTATACTGACGGCGGCAATGGGTAGAA	485909	486794	486844	486792	-1	contig00074.8	ARB_00178	484169	486979	None	2180	302	12671	No_constitutive_exon_found_in_species
TCTGTAATACCACTAGTTCATGAGATGCTAGGTACTAATACGGGTGATAGAT	23829	24125	24175	24123	-1	contig00070.0	ARB_00198	23361	24864	None	2180	302	12671	No_constitutive_exon_found_in_species
CAGCAGAGTTTTCAAAGGGCGGAACGGGGCTAAGGCCTAAACGGGACTAGGT	43910	44217	43860	43912	1	contig00070.0	ARB_00206	43810	44217	None	2180	302	12671	No_constitutive_exon_found_in_species
TTTTTTTTTTTTTGGCTATGTATCATGTCTCCTAACGGCCGAGGGAATAGGG	92234	92577	92184	92236	1	contig00070.0	ARB_00227	91963	93536	None	2180	302	12671	No_constitutive_exon_found_in_species
GATAAACCAGGACAACTGAAACCCCCATCAAGAAGAAGAAGGGCAGGTAGGC	106988	107433	106938	106990	1	contig00070.0	ARB_00232	105980	107433	None	2180	302	12671	No_constitutive_exon_found_in_species
ATACTCCCTGGGAGCTCGTTGCAGGAACAATACTAATTTTTGGGGTACAGAC	241631	242521	242571	242519	-1	contig00070.0	ARB_00281	241631	247079	None	2180	302	12671	No_constitutive_exon_found_in_species
TCGTCTCATCATTATCGCTGTAGCCATGTATCATTAACCCCGGGTAACAGGG	293235	293617	293185	293237	1	contig00070.0	ARB_00295	292255	294355	None	2180	302	12671	No_constitutive_exon_found_in_species
TGCTCATTTTTAACATGGTAAGCACGTATATAGGGAGGGGAGCAAAATAGCA	368710	369190	368660	368712	1	contig00070.0	ARB_00322	368407	369190	None	2180	302	12671	No_constitutive_exon_found_in_species
TTGCTGGTTGCTGATTTCGGCGTAACTACGTACCCCTGGGTAAAAAAAAGAC	425154	425561	425104	425156	1	contig00070.0	ARB_00345	424424	425561	None	2180	302	12671	No_constitutive_exon_found_in_species
GGCCAATATTAGGACCCCATCAAGTAAAAATAGAGAACAAGGGAACACAGAG	442702	442832	442882	442830	-1	contig00070.0	ARB_00355	442465	443500	None	2180	302	12671	No_constitutive_exon_found_in_species
ATATGGTGCGATGAGCTACGATGTCCGGTCCAGGATCTCGGGAATCACAGAG	106378	107463	106328	106380	1	contig01356.0	ARB_00412	105341	107463	None	2180	302	12671	No_constitutive_exon_found_in_species
AGAGCATCTTGTTACTTCGTGCTCCGTATATAAATATCCCCGCGGGGTAGCT	278849	279104	279154	279102	-1	contig01356.0	ARB_00478	278561	279305	None	2180	302	12671	No_constitutive_exon_found_in_species
CATAAAGATGCAGCTTGGAAAGAATCGTGGCGCGAATTCAGGGACACTAGCC	290275	290879	290225	290277	1	contig01356.0	ARB_00482	288812	290879	None	2180	302	12671	No_constitutive_exon_found_in_species
CATGGAGGGGCAGCCAGCCCTATACTCAACCACTCACTGACCGAGGGCAGAT	325136	325256	325086	325138	1	contig01356.0	ARB_00497	324891	326000	None	2180	302	12671	No_constitutive_exon_found_in_species
GACATTGCCGTTGTTTACATAGCTAACTAACAGCTGGTGCGGGGATACAGCA	376165	376668	376115	376167	1	contig01356.0	ARB_00520	375934	379415	None	2180	302	12671	No_constitutive_exon_found_in_species
CACTGGTCTTTGTACTTAACTAATAGTTATTTGTAACTGACGGGAAAAAGTC	449694	450122	450172	450120	-1	contig01356.0	ARB_00549	449694	451590	None	2180	302	12671	No_constitutive_exon_found_in_species
TTGGTTACAAACAAAACGCCCTTAATTAGGGCTAATCGACTGGGATATAGCT	466926	467271	467321	467269	-1	contig01356.0	ARB_00554	466926	468062	None	2180	302	12671	No_constitutive_exon_found_in_species
CCCCAGAAGAATTAACCAGCAGGCACCACAATATATTAACGGGTGTATAGCT	160594	160847	160544	160596	1	contig00142.0	ARB_00616	160079	164777	None	2180	302	12671	No_constitutive_exon_found_in_species
AACCTACTATTCTTTTATTCCCTTCGTATGCTTACTTACTGTGTGGGTAGTG	166898	167036	166848	166900	1	contig00142.0	ARB_00617	166593	167357	None	2180	302	12671	No_constitutive_exon_found_in_species
CCTGTCGGAGGAGCTGCCCATACGTCTGGCTCACAGGGTACGAGAGCTAGGA	210591	210665	210715	210663	-1	contig00142.0	ARB_00632	209212	210911	None	2180	302	12671	No_constitutive_exon_found_in_species
CCCCCACCATTCTTCTTCTTCTATCTATTGATGCTAACAATAGGGAGTAGAT	241534	242670	242720	242668	-1	contig00142.0	ARB_00648	241534	246521	None	2180	302	12671	No_constitutive_exon_found_in_species
GGGGAAAAGCAAAGAAAGGGGGCCAGGTAGGAAGGGGGAAAAAAAAATAGGG	6312	6483	6262	6314	1	contix00201_1.exp	ARB_00737	6176	7586	None	2180	302	12671	No_constitutive_exon_found_in_species
GACGAGGATCGCGAGGGAGGACGAGCTAGGGCGTTTCAGCGGCGGGACAGCC	7302	7586	7252	7304	1	contix00201_1.exp	ARB_00737	6176	7586	None	2180	302	12671	No_constitutive_exon_found_in_species
TGGGTAAAAGAAAACGAGATACTGGATTGCTGACTGCCTGGGTGGATTAGGA	10109	10189	10239	10187	-1	contix00201_1.exp	ARB_00738	8715	10533	None	2180	302	12671	No_constitutive_exon_found_in_species
CTCACGGCCGAGCGAGAGTGAATCGCTGCGAGACGGACAAGCGGGCACAGAG	58091	58573	58623	58571	-1	contix00201_1.exp	ARB_00754	58091	59444	None	2180	302	12671	No_constitutive_exon_found_in_species
GGGAAACCGGCAGAGACTGATGTATGTTTGTATGGCATTTGGGTCAACAGTA	105389	105767	105817	105765	-1	contix00201_1.exp	ARB_00769	104757	106298	None	2180	302	12671	No_constitutive_exon_found_in_species
TCGCCTCAATCGCCTCTCCGAACAAACCGGCTGTAACGTCCTGGGAAAAGCC	193463	194389	193413	193465	1	contix00201_1.exp	ARB_00801	193186	194389	None	2180	302	12671	No_constitutive_exon_found_in_species
ATGAATGGATTTTATTTGGTTTGTGTTCCTGGCTAACTAACTGGGGGTAGAT	263629	263922	263972	263920	-1	contix00201_1.exp	ARB_00830	263629	264699	None	2180	302	12671	No_constitutive_exon_found_in_species
TCATTGAAACGCCCCTTAGGTTGGCGTAAGCTTCCTTGGGGATGGAAAAGTT	300434	300648	300384	300436	1	contix00201_1.exp	ARB_00846	299371	300648	None	2180	302	12671	No_constitutive_exon_found_in_species
CTTACTAAAACTGCGGAAAGCGGTGTTCCAGGTGAGCTTCGGGGACTCAGAA	416764	417356	416714	416766	1	contix00201_1.exp	ARB_00890	416133	418260	None	2180	302	12671	No_constitutive_exon_found_in_species
TTCTACATTGCATTACTATCGACATGCGACTAACTAGGGGGGCGGGCCAGAT	30976	31611	30926	30978	1	Abenha-F-W-21b08.fp109	ARB_01115	30364	32051	None	2180	302	12671	No_constitutive_exon_found_in_species
CGTCGCACCCCTGTTCATATCACTTCTGACGTTTAACGGGAGATATATAGAT	84527	85370	85420	85368	-1	Abenha-F-W-21b08.fp109	ARB_01136	84527	85920	None	2180	302	12671	No_constitutive_exon_found_in_species
CCTGGGTACGCAGATGATGCTGATGAAGTTGCCCGCGGGTGCTGGAGAAGGA	92141	92198	92091	92143	1	Abenha-F-W-21b08.fp109	ARB_01139	92003	93394	None	2180	302	12671	No_constitutive_exon_found_in_species
AGGTTCGAAATGAGATTGCCGTACTGAAGAGGGTGTCTATGGGACACCAGAA	172040	172083	172133	172081	-1	Abenha-F-W-21b08.fp109	ARB_01173	170979	172396	None	2180	302	12671	No_constitutive_exon_found_in_species
TATACCATGCTGCATTAGTGGAATGGAGATGATACTGACTTGGGACACAGGT	288012	288136	287962	288014	1	Abenha-F-W-21b08.fp109	ARB_01211	287667	288897	None	2180	302	12671	No_constitutive_exon_found_in_species
ATCAATACGAGGCTTCTAGTTAAAAAACGATACCCAAAGGGAAGAAGCAGAG	327415	327953	328003	327951	-1	Abenha-F-W-21b08.fp109	ARB_01227	327050	328119	None	2180	302	12671	No_constitutive_exon_found_in_species
TATCTCTCTAACTCATTTCATGTTATATATCTGACCGTTGGGGAATATAGCT	333688	333893	333943	333891	-1	Abenha-F-W-21b08.fp109	ARB_01229	333248	334137	None	2180	302	12671	No_constitutive_exon_found_in_species
TTAACCCCGGAATTTCTCTAGAACGATGCTCATTACTTTTCGGGATGTAGAA	12320	12683	12733	12681	-1	contig01094.0	ARB_01563	11728	13428	None	2180	302	12671	No_constitutive_exon_found_in_species
TGTGTTTTTTCGTTGTCTTTTCTGGATACCCATGCTGGCAGGGGGAATAGTT	33570	33612	33662	33610	-1	contig01094.0	ARB_01573	33570	35787	None	2180	302	12671	No_constitutive_exon_found_in_species
TCCAATGAACAGCCCTTTTTTCAATCTCCCCATTCTAATCGCTGGGATAGAG	89297	89627	89247	89299	1	contig01094.0	ARB_01594	88808	89627	None	2180	302	12671	No_constitutive_exon_found_in_species
ACCCGCGCCCCAGTGTTACGGACTAATTCTCATATCTGGGCAGGATATAGGA	128196	128369	128146	128198	1	contig01094.0	ARB_01608	127620	129705	None	2180	302	12671	No_constitutive_exon_found_in_species
ATACTCTTACAACAAAGTCATGCATAAATAAACTAACAGCTCAGGGATAGGC	171384	172533	171334	171386	1	contig01094.0	ARB_01622	170596	173163	None	2180	302	12671	No_constitutive_exon_found_in_species
TGCAATGACGGGTGAGAAAAAAGGGTGACGTCTCGGAAGAGGGAGTACAGAA	245637	246856	246906	246854	-1	contig01094.0	ARB_01650	245637	246902	None	2180	302	12671	No_constitutive_exon_found_in_species
GCGAGGGGAATCAAGACAAGGACAAGGACAACAGATAGGGAAATAAATAGCG	290678	290867	290628	290680	1	contig01094.0	ARB_01662	289629	290867	None	2180	302	12671	No_constitutive_exon_found_in_species
ATGATCAGCACACCGGGTACTGGACGCAACAGTACGCCGGGACGCAACAGCA	37209	37619	37159	37211	1	contig00269.3	ARB_01699	31784	37619	None	2180	302	12671	No_constitutive_exon_found_in_species
ACGAAGATCTTTTCGAATCATGGCTTTCCCGATTCTAACAAGGGTTACAGTG	127468	127624	127674	127622	-1	contig00269.3	ARB_01724	127304	128336	None	2180	302	12671	No_constitutive_exon_found_in_species
GCATACCTCGCCCTGGTTAACACTAAGTAGGCCGACGCCCGGGCATCAAGAG	145061	145305	145011	145063	1	contig00269.3	ARB_01730	144498	146925	None	2180	302	12671	No_constitutive_exon_found_in_species
GATGATGGGATGGGGATGGGGCCGGCCGGACAAGCCCCAGGGATGTGCAGCA	257889	257958	258008	257956	-1	contig00269.3	ARB_01768	257889	258691	None	2180	302	12671	No_constitutive_exon_found_in_species
GTAGAAAGCTGGTTGTTATATACAGGAGAACTTGACTGACAAAGGGGTAGAT	327547	329261	327497	327549	1	contig00269.3	ARB_01795	327314	329261	None	2180	302	12671	No_constitutive_exon_found_in_species
AATCAAGAGAATATGGCCGATACGAGCTTGCAGGCGGCACGAGGGAAAAGCA	374700	375000	374650	374702	1	contig00269.3	ARB_01808	374060	376448	None	2180	302	12671	No_constitutive_exon_found_in_species
GAGCAGAGACGGGGGCACACTAAAAGACGATATACTGATGGGTGATATAGAT	5869	7315	5819	5871	1	contig01106.0	ARB_01811	5659	7315	None	2180	302	12671	No_constitutive_exon_found_in_species
GTTGGCGCCGGAGTTGCTGCAGCCCTTGGTCTATTTTTCTGCTGGGATAGTT	52831	53396	52781	52833	1	contig01106.0	ARB_01831	52306	53396	None	2180	302	12671	No_constitutive_exon_found_in_species
TGAGCGGGGGAGGACACGAAGTCCCAAAAAGGAAATACCACGAGGGGTAGTC	127718	128189	128239	128187	-1	contig01106.0	ARB_01854	127718	128353	None	2180	302	12671	No_constitutive_exon_found_in_species
TTATCTTCTTTCCTGCCGTCGTCGCCAGTGTTGGCTGATGTTGGGAAAAGGT	163292	164965	163242	163294	1	contig01106.0	ARB_01864	162896	164965	None	2180	302	12671	No_constitutive_exon_found_in_species
CTACTGGGGTTGCAGGTATGTGTTTGCCGTCCCCTTGTCGGGGGATACAGCA	307403	307683	307353	307405	1	contig01106.0	ARB_01907	304586	307683	None	2180	302	12671	No_constitutive_exon_found_in_species
CAAACTGCACGTTCCCCCCATTAAGTCTGAAGCTAATCTAGGGCATAAAGTA	139276	139640	139226	139278	1	Abenha-G-c-62g06.r1	ARB_01979	138901	139640	None	2180	302	12671	No_constitutive_exon_found_in_species
CACGACAACGAAGAAGAGCAAGAAGACTGATTCATTTTTGGGAGGAATAGGT	141953	142109	142159	142107	-1	Abenha-G-c-62g06.r1	ARB_01981	141953	142368	None	2180	302	12671	No_constitutive_exon_found_in_species
GCCATGTACTCTCTCTCTTGAGAGAAGTCAAGCTGATTACAGGGAAATAGAA	11339	11940	11289	11341	1	Abenha-G-c-321f20.f1	ARB_02255	11099	12394	None	2180	302	12671	No_constitutive_exon_found_in_species
TATAAAATATACACGACTCAAGACCACCAGCTAACGACGGGATGAAACAGCC	242302	242589	242639	242587	-1	Abenha-G-c-321f20.f1	ARB_02329	241165	242935	None	2180	302	12671	No_constitutive_exon_found_in_species
GCTCTTTACTCGTTATTTAATTGTAAAGAGTGCATGGCTAACGGGCGCAGAT	243455	244485	244535	244483	-1	Abenha-G-c-321f20.f1	ARB_02330	243072	244770	None	2180	302	12671	No_constitutive_exon_found_in_species
CTTGATCTTGTTTTCTGGCTTATTCGTTCGTTGCTAACGTGGGTGTGTAGTG	37071	38550	37021	37073	1	contig00346.0	ARB_03820	36323	38550	None	2180	302	12671	No_constitutive_exon_found_in_species
GGTTAGACGTCTCATAATGCTTCTTTAGTTGCCAATGATGGGGCGTATAGAC	64196	64653	64703	64651	-1	contig00346.0	ARB_03827	63912	64841	None	2180	302	12671	No_constitutive_exon_found_in_species
CCCAATTAACGTAGCTATTGATTGTCTGGCTAACTCGGGTAAATATACAGCC	98615	98859	98565	98617	1	contig00346.0	ARB_03837	97714	98859	None	2180	302	12671	No_constitutive_exon_found_in_species
ATTAGCCTGATACTTTACTAATGCTTTGCCCTTTTATTACGGGAACATAGGG	275170	275730	275120	275172	1	contig00346.0	ARB_03898	274920	276352	None	2180	302	12671	No_constitutive_exon_found_in_species
CCACCCCTTTTCATTGAAGTTTAATGTCTAACAGCCTGTGGGGGGTATAGAT	182656	184033	182606	182658	1	contig00294.0	ARB_02419	177581	184033	None	2180	302	12671	No_constitutive_exon_found_in_species
TAGGAGTTTATACAAGTACTCACTTACCTGTCCTTCTGGGAATGGTGCAGTG	293711	294087	293661	293713	1	contig00294.0	ARB_02453	291416	294087	None	2180	302	12671	No_constitutive_exon_found_in_species
AGCAGTGTTCAATTCGCGTCAACTCCCCGTTTCCTATTTGGGGGCAATAGTA	103082	104337	104387	104335	-1	contig00209.0	ARB_02501	103082	104536	None	2180	302	12671	No_constitutive_exon_found_in_species
TTTGCCCTTGTCCTTTGTGCAGGTATAGCGCCGGTGCTAAGGGGGTTCAGGT	137643	137727	137777	137725	-1	contig00209.0	ARB_02516	137643	138625	None	2180	302	12671	No_constitutive_exon_found_in_species
TTAACTCCGGGTGCGCGCTTGACCGTTGATTTCTGACATTGGCCGGGTAGAC	155111	155594	155061	155113	1	contig00209.0	ARB_02522	152478	156501	None	2180	302	12671	No_constitutive_exon_found_in_species
CCGTTTATTTAAGACATTCGGGGATGTACCTAGCTGACCGAGGGCTATAGGA	192059	192588	192009	192061	1	contig00209.0	ARB_02536	191719	192971	None	2180	302	12671	No_constitutive_exon_found_in_species
TGACCCTCCTACCTATGGAATAATATCAAGACTAACGAACGGGGATATAGAT	235446	235600	235650	235598	-1	contig00209.0	ARB_02557	234110	236083	None	2180	302	12671	No_constitutive_exon_found_in_species
CCCTGATACTGCTATTCTACCACCAGTTCAATGCTAATTGGGTCGAACAGAG	79160	79207	79110	79162	1	contig01462.26	ARB_02613	78746	79207	None	2180	302	12671	No_constitutive_exon_found_in_species
GCTAGTTAACTACCAAGTTCCTAACTAACCGACTAAATTGACGGGAATAGGC	5144	5180	5230	5178	-1	contig00178.8	ARB_01452	2355	6114	None	2180	302	12671	No_constitutive_exon_found_in_species
AGCTAGTTACCAACAGAAGACCATGAATGCTGATACTTCTGGGTAACTAGAG	4837	4941	4991	4939	-1	contig00178.8	ARB_01452	2355	6114	None	2180	302	12671	No_constitutive_exon_found_in_species
TCTTGTTCACCCTAAGATCATAGAATCTAAACGGCTAATTTTCGGGAAAGCT	121458	121915	121408	121460	1	contig00178.8	ARB_01498	120699	122606	None	2180	302	12671	No_constitutive_exon_found_in_species
GGGGGGTTGGGAAGGTCGAGCTGCCTACATACCGTGAGACATGGGAGTAGCA	149914	150886	150936	150884	-1	contig00178.8	ARB_01509	149914	150970	None	2180	302	12671	No_constitutive_exon_found_in_species
AACCTCGCGATCGATCGTCTCCCCGCGTCCAAGGCTTTGCGGGGGACTAGTT	188340	188496	188290	188342	1	contig00178.8	ARB_01521	188251	189221	None	2180	302	12671	No_constitutive_exon_found_in_species
CACTCATATTTCTTTGAGATGTTGGTCTAACCAATGAATGGGGAGGACAGTT	276511	277456	276461	276513	1	contig00178.8	ARB_01557	276282	277735	None	2180	302	12671	No_constitutive_exon_found_in_species
TGGGCTTGTTCAGTTTCCGGTAATATACTGCCCTACTAACGCTGGGATAGAA	86568	86726	86518	86570	1	contig01206.0	ARB_02735	85776	86726	None	2180	302	12671	No_constitutive_exon_found_in_species
TTCTTCTGCTCGGGGACGAACAGGTTGTTGGCTGACGTGGGAGATTATAGAC	95502	96299	95452	95504	1	contig01206.0	ARB_02739	95163	97019	None	2180	302	12671	No_constitutive_exon_found_in_species
TATTCTTAGTTTATTATTTCAATGTTGGATGCTAAGTCTAAGTCGGGTAGAG	107547	108643	107497	107549	1	contig01206.0	ARB_02743	107136	109172	None	2180	302	12671	No_constitutive_exon_found_in_species
GACGCCATGGGTCGAAGGATCCCCGTGTGCATTATCGATACGGGATGTAGTT	116263	116349	116399	116347	-1	contig01206.0	ARB_02749	116263	116970	None	2180	302	12671	No_constitutive_exon_found_in_species
ATAACCAAATAAAGATTTTGTCATAAAATGGTGGCTACAACGGGACACAGAA	155629	155717	155579	155631	1	contig01206.0	ARB_02755	152338	157394	None	2180	302	12671	No_constitutive_exon_found_in_species
AACTATGTTACCTCGTCGGAACTTTCGAGCTGACATTTTCCGGGGATTAGAG	175318	176712	175268	175320	1	contig01206.0	ARB_02762	174917	176712	None	2180	302	12671	No_constitutive_exon_found_in_species
AGACCATGTGCCAGACTTTTTTTTTAACTGACGTGACGCGGGCTGAATAGAA	188016	189333	189383	189331	-1	contig01206.0	ARB_02767	188016	190147	None	2180	302	12671	No_constitutive_exon_found_in_species
GGCGGGAACGCAAGATATGTCACTTCTCTGCTACGCGAGGGCGCAAGAAGAC	229826	231138	231188	231136	-1	contig01206.0	ARB_02783	228493	231423	None	2180	302	12671	No_constitutive_exon_found_in_species
ATTATTAGCATCACTACGCCCGAGGTTCGGAGCAGAGACGGGGGCTGCAGGC	234270	234330	234220	234272	1	contig01206.0	ARB_02785	233616	235884	None	2180	302	12671	No_constitutive_exon_found_in_species
CGGTTTGTAAAGTAAAAGGTAAATAGGGGAGTGTATTTGACAACGGGTAGAG	49214	49439	49164	49216	1	contig01320.20	ARB_02810	48886	49439	None	2180	302	12671	No_constitutive_exon_found_in_species
ATTTACACCCTCTCACTAGCCATCTTCGCGGTTTATTTCCAACAGGGCAGGA	46356	46615	46306	46358	1	Abenha-G-c-338d12.r1	ARB_02888	44992	46615	None	2180	302	12671	No_constitutive_exon_found_in_species
TGTCTCTGTCTCTGCCTGTCGTCTGCGTATTCACCCTGCTGACGGGTCAGTA	89082	89317	89367	89315	-1	Abenha-G-c-338d12.r1	ARB_02908	84840	90346	None	2180	302	12671	No_constitutive_exon_found_in_species
TACCGCCTAATCTTCCGAGAACTAGAGCCGCTGACTTGACGACGGGATAGTA	91532	92103	92153	92101	-1	Abenha-G-c-338d12.r1	ARB_02909	91532	92534	None	2180	302	12671	No_constitutive_exon_found_in_species
CATCCTATGTTGAGTTGGAGCTTCGGAGGCGCGAACGGGAAGATGAGCAGAA	119635	119916	119966	119914	-1	Abenha-G-c-338d12.r1	ARB_02920	118248	120194	None	2180	302	12671	No_constitutive_exon_found_in_species
CCCTGCTTATCTTTCTCTCCCTAGCCAAAATTGCTAATCATTGGGGATAGGG	26859	27680	26809	26861	1	Abenha-G-c-136h12.r1	ARB_03549	26164	27680	None	2180	302	12671	No_constitutive_exon_found_in_species
TTCAGGTAGGCTACCCTCGCCCAGCAGACGGCAGACGGGTTGATGGATAGGT	50301	52038	52088	52036	-1	Abenha-G-c-136h12.r1	ARB_03559	50301	52302	None	2180	302	12671	No_constitutive_exon_found_in_species
GGGTGAAGGGATAGGAAGACCCGGCCCTGGTGGCCCGATGGGTGCAACAGCT	31106	31790	31840	31788	-1	contig02322.0	ARB_03598	31106	32321	None	2180	302	12671	No_constitutive_exon_found_in_species
CTTGCTACGGGTTGCTAATATCGAGGTAGAACCATCGCTGGGGGATATAGAC	45363	45844	45313	45365	1	contig02322.0	ARB_03606	44529	46202	None	2180	302	12671	No_constitutive_exon_found_in_species
CTCCGCTGGACTAGGTTTATACGGCACTGCATCCCTTGTGGGCTGAACAGCT	75136	75342	75086	75138	1	contig02322.0	ARB_03617	74049	75342	None	2180	302	12671	No_constitutive_exon_found_in_species
CCTTTTCTTCTTTCCCCCAAACAATTGGTTATACTGACCACTGGGAATAGAA	9495	10137	9445	9497	1	Abenha-F-c-01g09.f1	ARB_03626	8424	12165	None	2180	302	12671	No_constitutive_exon_found_in_species
GTTCCGTTCCCACCGTCTCCAGCTGGGCAAATAGCAATGGGAGCTAACAGAA	32631	33651	32581	32633	1	Abenha-F-c-01g09.f1	ARB_03636	32128	33651	None	2180	302	12671	No_constitutive_exon_found_in_species
ACCACCTCCACAAACTAGACAAAATAGACTTTGTATTGATGGGAGTGTAGAG	4722	5453	4672	4724	1	contig00057.0	ARB_03702	4344	5453	None	2180	302	12671	No_constitutive_exon_found_in_species
CGCGTCTTTGTCTGGAGGCCTTTCGTTAGTATCAGGGTGCGGGTGGTTAGGG	58553	58594	58644	58592	-1	contig00057.0	ARB_03724	58553	59471	None	2180	302	12671	No_constitutive_exon_found_in_species
GGCACTCACCAGACACTCAATTGAAGCAGAAAAGATGCTGACGGGTGTAGGA	43093	43172	43043	43095	1	contig01190.0	ARB_03740	42919	44398	None	2180	302	12671	No_constitutive_exon_found_in_species
ACGCACGATTGGACATGGGTCCAATAACTAGCTAGGGGGAAGAAGTAAAGAG	14317	14426	14476	14424	-1	contig00360.0	ARB_03689	14317	18190	None	2180	302	12671	No_constitutive_exon_found_in_species
GATCAATTTGACAAAGAATAGTCAGTTCTTCGTGAGGCTGGGGGATGTAGAG	21272	21360	21410	21358	-1	contig00360.0	ARB_03690	21272	22242	None	2180	302	12671	No_constitutive_exon_found_in_species
TCCATGTGAAACTCTGGTTTTTAACTAACTTATAATATTGGGGGATCTAGGC	1040	1070	990	1042	1	contig01100.0	ARB_03747	68	1241	None	2180	302	12671	No_constitutive_exon_found_in_species
ACTACTGTAATACAATTTGATGTCAACAGGCGGCTAATGCGGGATACTAGGG	16181	16862	16912	16860	-1	contig00331.0	ARB_03792	16181	17760	None	2180	302	12671	No_constitutive_exon_found_in_species
