# Supplementary material for: Widespread Separation of the Polypyrimidine Tract From 3′ AG by G Tracts in Association With Alternative Exons in Metazoa and Plants
Source: Front Genet. 2019 Jan 14;9:741. doi: 10.3389/fgene.2018.00741 (PMC6339879; doi:10.3389/fgene.2018.00741)
Supplement: DATA FILE S1 — Sequences of REPAG 3′ SS from each species of fungi. [file Data_Sheet_1.zip › Supplementary data 1/Fungi_Release38_paracoccidioides_brasiliensis.txt]

REPA_GGG_Sequence	Exon_Start	Exon_End	Pos_-50	Pos_+2	Strand	Chromosome	GeneID	Gene_Start	Gene_End	Gene_Name	Number_of_REPAs	Number_of_REPAs_has_GGG	Number_of_Intron(Intra_genic_Region)	Upstream_Constitutive_Exon
GGCTAAGGGTATCCTCTTATTTTACAAAAATATGCTAACGTGGGAAGTAGGT	57009	57027	57077	57025	-1	supercont1.2	ACO22_00071	55148	58086	None	3010	297	17836	No_constitutive_exon_found_in_species
TCTCTTTTTGAGGGTCATCGGAAAGTTTGCTGACTATCATGGGGAAACAGGA	145602	145851	145552	145604	1	supercont1.2	ACO22_00098	142952	145851	None	3010	297	17836	No_constitutive_exon_found_in_species
AGATTTTTAATATTTCCCATCGATTGGGCGTCAACTAACTTGGGCAACAGCC	4525	4657	4475	4527	1	supercont1.22	ACO22_00967	4445	5547	None	3010	297	17836	No_constitutive_exon_found_in_species
AGTTGAGAGAGTCCCTCCAGTTAAACTTACCAGCCTTGCTTGGGAAACAGAC	5109	5240	5059	5111	1	supercont1.22	ACO22_00967	4445	5547	None	3010	297	17836	No_constitutive_exon_found_in_species
TTGGACGATACACGCATTGTCAGCTTCATAATACTAATGGGAAAATATAGGC	129149	129451	129501	129449	-1	supercont1.22	ACO22_01002	127974	129897	None	3010	297	17836	No_constitutive_exon_found_in_species
TCTCGTCGAAAGCTTGTCGAAGAAAGGCTGACATTTCCCTGGGATATTAGCG	171358	171400	171308	171360	1	supercont1.22	ACO22_01015	170161	173494	None	3010	297	17836	No_constitutive_exon_found_in_species
TGAGCATATTTGGCTAATGTTGCTCTTGTCTCCTCGGGCTGGAATTCAAGTC	223618	223818	223568	223620	1	supercont1.22	ACO22_01030	222743	223818	None	3010	297	17836	No_constitutive_exon_found_in_species
AAGTCGCTAACAAGTCTCTTGATGGTTTCCAACTCTGCGTGGGAACATAGTG	53757	55025	55075	55023	-1	supercont1.4	ACO22_00224	53436	55167	None	3010	297	17836	No_constitutive_exon_found_in_species
TGTCTAGCTCACTGGAATTTGATGTCATTTCTTTATTCAAATGGGCACAGGT	189979	190059	190109	190057	-1	supercont1.4	ACO22_00264	188405	190423	None	3010	297	17836	No_constitutive_exon_found_in_species
ATCTACGCCCCGTGTATGATCGAAAAATATACTAACCCATCGGGAAACAGCC	76582	77378	77428	77376	-1	supercont1.1	ACO22_00023	76582	79158	None	3010	297	17836	No_constitutive_exon_found_in_species
TGATATCAATTATTCCTGTCCTGTTGCTAAACAAGCTAATGTTGGGATAGAA	98913	99106	98863	98915	1	supercont1.1	ACO22_00033	98203	101919	None	3010	297	17836	No_constitutive_exon_found_in_species
CTCCGTCGGGATCGAGCGGCGAAGGCTACCCGCTGATTGGCAGTGGGTAGCG	77463	78017	77413	77465	1	supercont1.31	ACO22_01326	76592	78017	None	3010	297	17836	No_constitutive_exon_found_in_species
TGTAAGCAAAAGCGATAGAGTGGTACAACAACCCCTAAGAAGGGGAAAAGTG	123739	124089	123689	123741	1	supercont1.19	ACO22_00892	123311	124089	None	3010	297	17836	No_constitutive_exon_found_in_species
TGGGCTGTCTGGGAACTTGGAACGCGAGCTAATAACTGGGAATTGAGCAGAT	95314	95354	95404	95352	-1	supercont1.62	ACO22_02158	94513	95936	None	3010	297	17836	No_constitutive_exon_found_in_species
GCCCTACACCCTGGCATGTCTCTGGCTTACCACAAACTAATACGGGGTAGAT	105226	105340	105390	105338	-1	supercont1.62	ACO22_02161	103339	105427	None	3010	297	17836	No_constitutive_exon_found_in_species
GTCCTCCCACCGTACCATCTTGACTTTCTCTAATTATTATGGGACTATAGAT	21574	21675	21725	21673	-1	supercont1.5	ACO22_00283	21574	21971	None	3010	297	17836	No_constitutive_exon_found_in_species
TGCACGAATATGTTTGGGTCCGGCGCCGCTAACGGGAATAATGCGGGTAGTA	114172	114506	114122	114174	1	supercont1.5	ACO22_00313	112382	114506	None	3010	297	17836	No_constitutive_exon_found_in_species
TTTTTTTTGGTTTCAAATTGTATGAGAGTTTTGATGCTAACGGGAAGTAGCG	10293	10321	10243	10295	1	supercont1.16	ACO22_00723	9768	10321	None	3010	297	17836	No_constitutive_exon_found_in_species
GCTGCGTTTATGTAGCTATTATCGTCACTGACTAATATGGGTGGAAATAGTT	58063	61740	61790	61738	-1	supercont1.16	ACO22_00739	56851	62689	None	3010	297	17836	No_constitutive_exon_found_in_species
AGTTCTTGAATGTCTATATGTCTCTTCTGGAAAATACTGACAGGGAATAGAA	25542	26148	26198	26146	-1	supercont1.107	ACO22_03201	23337	27556	None	3010	297	17836	No_constitutive_exon_found_in_species
AGGTGGTGAATGATGGGTGGCAGGATTTGGAAAGTTGGGAGAGGGAGCAGGA	122793	123021	122743	122795	1	supercont1.107	ACO22_03231	122385	123021	None	3010	297	17836	No_constitutive_exon_found_in_species
ACTAACCAGCGTCGTACTATCACATCTGCTAACAATGATTGGGGAAAAAGGA	136444	136525	136394	136446	1	supercont1.107	ACO22_03237	135832	136905	None	3010	297	17836	No_constitutive_exon_found_in_species
CGAAGCTCTTGAAGGCCCCTCTCGAGTCTTGAAATCTGCGACGGGTACAGGC	36068	36335	36018	36070	1	supercont1.18	ACO22_00818	35592	36335	None	3010	297	17836	No_constitutive_exon_found_in_species
AAACCTCTTTGCAGAGCTCTGTGAGACATTCTTTTCCCGCATGGGGGCAGAG	134953	135056	135106	135054	-1	supercont1.84	ACO22_02655	134953	137489	None	3010	297	17836	No_constitutive_exon_found_in_species
AGCCTATGTCTGAAATTGCATCTCTCAACAACTAACTTGGGATGATATAGGT	89367	89399	89317	89369	1	supercont1.6	ACO22_00354	88121	89399	None	3010	297	17836	No_constitutive_exon_found_in_species
CCTCGTAGAGTGGAACAATGAGACGGTAACTACCCAACTACGAGGGACAGAT	103801	103921	103751	103803	1	supercont1.8	ACO22_00456	101154	104585	None	3010	297	17836	No_constitutive_exon_found_in_species
TGGGTTAGGCGACTTGAAACTGCAAGCCGCCTGATTGGTGGAGGGCACAGAA	103993	104241	103943	103995	1	supercont1.8	ACO22_00456	101154	104585	None	3010	297	17836	No_constitutive_exon_found_in_species
TGGAAGATCCAGGGGATGTAGCTGTGCTAATCGGAGGGGAAGGATAAAAGGT	131843	132076	132126	132074	-1	supercont1.8	ACO22_00465	130400	132435	None	3010	297	17836	No_constitutive_exon_found_in_species
TCTGAACCATGGGATTTGCCGGTGCTAAATCACTTCCGGCATGGGGACAGAC	63767	64028	64078	64026	-1	supercont1.7	ACO22_00394	63286	64807	None	3010	297	17836	No_constitutive_exon_found_in_species
AAAGCAAAACCGATATATTGCGAAGCTTACTATTCTCTTGGGATAAACAGAG	82944	83033	83083	83031	-1	supercont1.7	ACO22_00399	81938	83485	None	3010	297	17836	No_constitutive_exon_found_in_species
CCCTCAAGTACTTCAACAGAAGTTCCCTAACTTTATTTCTCTGGGATAAGGT	93554	94262	94312	94260	-1	supercont1.7	ACO22_00403	92961	94454	None	3010	297	17836	No_constitutive_exon_found_in_species
AGAATATATTAACTTTTTCAACGACCATAATTCTAACAAATTGGGAACAGGA	92432	92630	92382	92434	1	supercont1.104	ACO22_03150	90923	92630	None	3010	297	17836	No_constitutive_exon_found_in_species
GCATATAATTGATTGGACGGGCTGTCAGTATTCGAAGTGTGGGAGAACAGAT	60135	61535	61585	61533	-1	supercont1.10	ACO22_00519	60135	62070	None	3010	297	17836	No_constitutive_exon_found_in_species
AAGTGTTTTTGCGAACGGATTTTTGCTTATCCTGACGTACTGGGAGTCAGAG	5344	5418	5294	5346	1	supercont1.15	ACO22_00682	921	7400	None	3010	297	17836	No_constitutive_exon_found_in_species
CTCTCCTCAGTTCATTCTGTCAATATTTGACTAACTGGGTGATATTAAAGTG	83200	83396	83446	83394	-1	supercont1.15	ACO22_00706	82440	83672	None	3010	297	17836	No_constitutive_exon_found_in_species
CAGCCTACCGCAATTCGGCGATTACAGATTATGTTCTAACAGGGGAACAGAT	108010	108213	107960	108012	1	supercont1.15	ACO22_00714	107123	110030	None	3010	297	17836	No_constitutive_exon_found_in_species
CATCCACGTTCTTGCACCCCACTCGCTTATTGTGGTCTGTCGGGAGGTAGAA	19893	20413	20463	20411	-1	supercont1.12	ACO22_00583	16884	20591	None	3010	297	17836	No_constitutive_exon_found_in_species
TTTGCTTTCTCTGGTCGCATTGCGAGGCGCCCATTGACAAAGGGATATAGAA	39008	39449	38958	39010	1	supercont1.12	ACO22_00587	33517	41442	None	3010	297	17836	No_constitutive_exon_found_in_species
GAAGCAAGCTAACATCAAGTCTGCTCTCTATGTCTCTACAAGGGTAAGAGGG	46006	46110	46160	46108	-1	supercont1.12	ACO22_00590	45380	46542	None	3010	297	17836	No_constitutive_exon_found_in_species
TTTAATCTGCCGTGACACGACGCTAAGGAATCTAATTGACGGGGAATTAGAA	87539	88057	87489	87541	1	supercont1.12	ACO22_00603	86804	88057	None	3010	297	17836	No_constitutive_exon_found_in_species
TTCCCGGACACCCCTATTTCATTTAACTGACCGGAAGGGCAAAAATACAGTT	37844	38546	37794	37846	1	supercont1.55	ACO22_01981	37176	38743	None	3010	297	17836	No_constitutive_exon_found_in_species
TTTGTATTTCTACCTAGAGTTGGGAGAAGATGAACTGACGGGCTCGGAAGAT	45106	45161	45211	45159	-1	supercont1.88	ACO22_02753	43819	45709	None	3010	297	17836	No_constitutive_exon_found_in_species
TAAGGCTTATGCTTGCTGGATGAACTACTGCTAACGGGACATAAAAACAGAA	47675	47773	47823	47771	-1	supercont1.88	ACO22_02755	47675	48806	None	3010	297	17836	No_constitutive_exon_found_in_species
GCAAAATCAAACATTTTCGACTTGACATTGACAACGAATCATGGGGACAGGG	86536	86762	86486	86538	1	supercont1.88	ACO22_02768	85396	86762	None	3010	297	17836	No_constitutive_exon_found_in_species
CTAGGCGGAATTCTGGCTAAAGCTTTCGCTGGTACGCGGGGTGGATACAGAT	42995	43125	43175	43123	-1	supercont1.13	ACO22_00628	42486	43635	None	3010	297	17836	No_constitutive_exon_found_in_species
TTTGATTGTATGTGCTAATGGTATTGACCAAACTATCAGGGATGAACCAGCC	41129	41739	41789	41737	-1	supercont1.14	ACO22_00661	40131	43110	None	3010	297	17836	No_constitutive_exon_found_in_species
TGTTCCCATATTTTGAAGTAACATATTCTGATATGAATACGCATGGGTAGGA	97295	97423	97245	97297	1	supercont1.14	ACO22_00677	95734	98576	None	3010	297	17836	No_constitutive_exon_found_in_species
CCCCAATTATCTCAGAGAAAGTTTCGAACATGTATTAATTGGGCACATAGGT	72559	72895	72509	72561	1	supercont1.93	ACO22_02884	72232	76354	None	3010	297	17836	No_constitutive_exon_found_in_species
AATATTCCGGCCTTTAAACCGACACTTCTACGGTGCTGATAATTGGGAAGCC	104912	104988	105038	104986	-1	supercont1.93	ACO22_02893	102849	105281	None	3010	297	17836	No_constitutive_exon_found_in_species
CTACCACTCCATATACCATACTAACACCGGAACTCCTGCTGTGCGGGTAGGT	46378	46873	46328	46380	1	supercont1.87	ACO22_02718	45096	46873	None	3010	297	17836	No_constitutive_exon_found_in_species
TAGCTATTCATGTGCAAGACTCGCGGGGCTAATTTTACGGGGTTACGAAGTG	47456	48699	48749	48697	-1	supercont1.87	ACO22_02719	47456	49045	None	3010	297	17836	No_constitutive_exon_found_in_species
CTACTGTCGAACTTCCGATGCTAACCATTAATTAGGATCCCGGGACCGAGTC	68920	69198	69248	69196	-1	supercont1.87	ACO22_02728	68265	70617	None	3010	297	17836	No_constitutive_exon_found_in_species
GGCTGCTCTTTTCCCTTCCCCGTCTATATGATATGCTAACGTGGGGATAGTG	50453	50501	50403	50455	1	supercont1.17	ACO22_00790	48501	50501	None	3010	297	17836	No_constitutive_exon_found_in_species
AGCCTAAGAAAGTTATTTAATGTCGAGAAAACATTGCTTCAGGGGACAAGTC	27545	29748	27495	27547	1	supercont1.135	ACO22_03752	25755	29748	None	3010	297	17836	No_constitutive_exon_found_in_species
GATTTTACAAGCTAATCTACTAAACATTATACTAATCAATGGGATGTTAGTG	57182	57307	57132	57184	1	supercont1.135	ACO22_03764	56721	57307	None	3010	297	17836	No_constitutive_exon_found_in_species
TATCCCACATCTTTCCCTGAATATCTTATGTAGTAACCATGGGTTGGTAGGC	105495	105658	105445	105497	1	supercont1.135	ACO22_03778	105012	106494	None	3010	297	17836	No_constitutive_exon_found_in_species
TTAATCCCTATAAGTCTATCGACTTGTCACTAACTTGAAGTGTGGGGTAGGA	89249	89785	89199	89251	1	supercont1.136	ACO22_03802	87506	90297	None	3010	297	17836	No_constitutive_exon_found_in_species
GTCAGAAAAATTTGCGATCTGACAGTAAATTATAATATCCTGCGGGACAGGA	57328	57548	57598	57546	-1	supercont1.92	ACO22_02854	56787	57857	None	3010	297	17836	No_constitutive_exon_found_in_species
TACAGATTCAATCAGCCCAGTACTACCCCGTCGAATTCCGCGGGTAACAGAG	23221	24057	23171	23223	1	supercont1.23	ACO22_01054	23108	24057	None	3010	297	17836	No_constitutive_exon_found_in_species
ACACCCTTCTCTTCTGAAAGAATTATATGCTAATCCGTAACTCGGGAAAGCT	80426	81687	80376	80428	1	supercont1.23	ACO22_01073	80288	81821	None	3010	297	17836	No_constitutive_exon_found_in_species
AGAGATGGTTAGGGCCAAATGGCAAATTTTCAGTGCTAGGGATTGGACAGCT	85396	85657	85346	85398	1	supercont1.188	ACO22_04637	84865	85657	None	3010	297	17836	No_constitutive_exon_found_in_species
GTCCATTTTCATATATTTTAAACTATATATATACTGATCATACGGGAAAGTC	12366	13632	12316	12368	1	supercont1.25	ACO22_01119	11776	13632	None	3010	297	17836	No_constitutive_exon_found_in_species
TACACTACGCTCCCAGGAACATGATACTGACTTTTGGGCTGGCTGGATAGAT	56085	56437	56487	56435	-1	supercont1.37	ACO22_01501	55490	57183	None	3010	297	17836	No_constitutive_exon_found_in_species
TCACGTTAGTGTTTGAGCCTGCTAACACTTGCGATTGTATAATTGGGCAGAA	35290	35679	35240	35292	1	supercont1.36	ACO22_01472	34609	35679	None	3010	297	17836	No_constitutive_exon_found_in_species
CCGGCCTCCACTTTTGCAGTTTTTTTAAGTCTCACGGGGACTAAAAGCAGTC	36925	37914	36875	36927	1	supercont1.36	ACO22_01473	35703	37914	None	3010	297	17836	No_constitutive_exon_found_in_species
GTAACAAGTGACATGGAGTTTCACCAATGTTCCCGAGCTTGGGATGTCAGCA	47564	47804	47854	47802	-1	supercont1.26	ACO22_01165	47564	48513	None	3010	297	17836	No_constitutive_exon_found_in_species
TTTTGGCAGCAGTTAAAACTTTTATTTTTATTTTTTTTGGGCGCAGCAAGTT	62699	62766	62649	62701	1	supercont1.26	ACO22_01169	61893	62766	None	3010	297	17836	No_constitutive_exon_found_in_species
TACATTTAAGGTATATGCTGACTTGTCCTTTTCTTTCCCCCGGGAACTAGAC	12522	12584	12634	12582	-1	supercont1.68	ACO22_02284	12300	13274	None	3010	297	17836	No_constitutive_exon_found_in_species
AAGGCTCTTGATACCCCCCTATGTTTGTTTATATGGCTAACCAAGGGCAGGA	60036	60609	59986	60038	1	supercont1.68	ACO22_02298	57036	65570	None	3010	297	17836	No_constitutive_exon_found_in_species
TCCCTTGTAGATTGATGACCCGTTTTATAACAAACGAGGGATGTGAATAGTT	90656	91322	90606	90658	1	supercont1.68	ACO22_02307	90190	91322	None	3010	297	17836	No_constitutive_exon_found_in_species
ATGAGTTGTTTGCGCAACCCGTTGTCGAGTGGGGTCTTTTATGGGGCCAGAC	33964	34041	34091	34039	-1	supercont1.29	ACO22_01246	33964	35277	None	3010	297	17836	No_constitutive_exon_found_in_species
CGTGACCAGTTTTTGTCTCCGCGCAGCTCGCTGATTTATCTTGGGAATAGGT	51731	53711	51681	51733	1	supercont1.29	ACO22_01254	51573	54258	None	3010	297	17836	No_constitutive_exon_found_in_species
AAGTGACAAACAAAAGTTAACAGCTAAAATTTTCGACGGGGGAAATATAGGT	44963	45192	45242	45190	-1	supercont1.38	ACO22_01536	44568	48986	None	3010	297	17836	No_constitutive_exon_found_in_species
TTTGGTTACGTTTACGTATATGTATGTACGATCTAACTGGGCTAAAACAGGC	71569	71713	71763	71711	-1	supercont1.38	ACO22_01547	71569	73831	None	3010	297	17836	No_constitutive_exon_found_in_species
CCTTTCTGCCTTTCTGCCCCTTAGACTTGATATCCCTCTGACGTGGGCAGCA	86863	86890	86940	86888	-1	supercont1.38	ACO22_01552	85346	87640	None	3010	297	17836	No_constitutive_exon_found_in_species
TCTTTGACTGATTCTTTTCATGCATGCGTCCCTTATCTTCCGGGTAAAAGGC	7480	8327	7430	7482	1	supercont1.28	ACO22_01208	7132	8558	None	3010	297	17836	No_constitutive_exon_found_in_species
ACATCATGTCAAGGCACGATCAAGGGTTTGCTGACTAAATGGGAATGTAGCG	9301	9415	9465	9413	-1	supercont1.30	ACO22_01272	8880	10409	None	3010	297	17836	No_constitutive_exon_found_in_species
ATAAGGAGCGCGTGCTGACTATTATCTATTACTTATTGTCGGGAACATAGAT	74664	74760	74614	74666	1	supercont1.30	ACO22_01299	74422	75190	None	3010	297	17836	No_constitutive_exon_found_in_species
GTTTGGCAGTTTTGCTTTTCCAATATCAAAATGCTTACGCAGGGATACAGGC	67038	67136	67186	67134	-1	supercont1.116	ACO22_03428	65176	68504	None	3010	297	17836	No_constitutive_exon_found_in_species
GTTGAAAATTTGCTGACTTGTAGTGAAATATATGGCTGGTGGGGATCAAGGG	7426	7649	7376	7428	1	supercont1.206	ACO22_04876	3943	8039	None	3010	297	17836	No_constitutive_exon_found_in_species
TCGAACGCACTGGACGGCCTGGATCTGCTCCTATGTGGGGGTTGAGAAAGAC	10612	12337	12387	12335	-1	supercont1.206	ACO22_04878	10612	12559	None	3010	297	17836	No_constitutive_exon_found_in_species
TCGCGTGTTAATCGCCGTCTATCCGCTGTTCGTATTTTATATTGGGATAGGG	73955	74063	74113	74061	-1	supercont1.33	ACO22_01405	73955	78667	None	3010	297	17836	No_constitutive_exon_found_in_species
TCCAGCTTTGCCCTTCATTGTAGAGTAGATTCTGACAATAGGGTACACAGGA	31208	31442	31492	31440	-1	supercont1.34	ACO22_01418	30911	32216	None	3010	297	17836	No_constitutive_exon_found_in_species
TACTGTTACGTCCCGTTGTTAGGCTTGTAGCATGCCTGGGACAAAACAAGAA	26339	26511	26289	26341	1	supercont1.165	ACO22_04267	25209	26994	None	3010	297	17836	No_constitutive_exon_found_in_species
CATGCAGATTCACATGAACGCTAACTAACTTGAAAACCTCGGGGGAACAGCG	24808	24983	24758	24810	1	supercont1.46	ACO22_01731	22489	30433	None	3010	297	17836	No_constitutive_exon_found_in_species
AGGGTTGGATTTTGGCCGTGTATGCGCCATCAGCGGCGCGGGACAGGCAGCA	39179	39392	39129	39181	1	supercont1.46	ACO22_01734	38877	39726	None	3010	297	17836	No_constitutive_exon_found_in_species
ACTCTGGCTGGAGTAGTCCTTCAATGAATGAATTACTGACAATGGGACAGCG	51305	51378	51428	51376	-1	supercont1.69	ACO22_02321	50949	53906	None	3010	297	17836	No_constitutive_exon_found_in_species
TCATTGCATCAAAGATTTAGTCCTCCCCTATACTCAACTTCGGGAATAAGGG	2891	2989	2841	2893	1	supercont1.60	ACO22_02087	1392	3485	None	3010	297	17836	No_constitutive_exon_found_in_species
AACCATCTAGTACCGTGTTGTTACTTATTTCTATGCGATCAAGGGATTAGGG	60141	60514	60564	60512	-1	supercont1.39	ACO22_01569	60141	61988	None	3010	297	17836	No_constitutive_exon_found_in_species
GATGAAAAACGGAATCCCTTTATTTATTATCTACTTTTATGGCAGGGTAGTT	60420	60563	60370	60422	1	supercont1.43	ACO22_01674	58805	60563	None	3010	297	17836	No_constitutive_exon_found_in_species
CAAATCTGAATCATGGATTGGTATCGGTGCTAACATTACATGGGCGATAGGA	48951	49820	48901	48953	1	supercont1.44	ACO22_01689	46625	50612	None	3010	297	17836	No_constitutive_exon_found_in_species
CACTCTGGAGTGCGAAGTTTGATGCTCAGCCTGACTCTGGGAGACATCAGAA	66881	67121	66831	66883	1	supercont1.44	ACO22_01697	66686	67681	None	3010	297	17836	No_constitutive_exon_found_in_species
TATACGATTTGCGACGATTCCCTCAAGCTATTTGTATACGTGGGGTACAGGG	57000	57145	56950	57002	1	supercont1.280	ACO22_05878	55642	57145	None	3010	297	17836	No_constitutive_exon_found_in_species
GGGGGCCAAACTCTGGATCCTCACGATCTGACACGCACGCCTGGCGGGAGCT	61025	61316	61366	61314	-1	supercont1.280	ACO22_05880	60725	61498	None	3010	297	17836	No_constitutive_exon_found_in_species
TATGGGAATTTTGAACCAGACAACCACTAATGCTTGTGGGAAATAACCAGGG	31258	31350	31400	31348	-1	supercont1.190	ACO22_04669	30525	31799	None	3010	297	17836	No_constitutive_exon_found_in_species
ATAAATGGGGGAATACGAAGTATTTGCTCAACATGCTTATACCGGGCAAGGA	41693	42104	41643	41695	1	supercont1.190	ACO22_04674	40676	42104	None	3010	297	17836	No_constitutive_exon_found_in_species
AAAAAAGAGCCAGCCCATTCTCCTTACATGACCTGCATTGGAAAGGGCAGTA	22065	22206	22015	22067	1	supercont1.48	ACO22_01787	21483	22206	None	3010	297	17836	No_constitutive_exon_found_in_species
CCATGGATCATGTATAAACTAACACCATATAATTGTGGGTGGAGCTGTAGGT	26962	32933	32983	32931	-1	supercont1.212	ACO22_05009	26962	33124	None	3010	297	17836	No_constitutive_exon_found_in_species
TTATTGAGTACGGATCGGACGGGTGGTGGAGGGGGTTCGGGGGGACATAGAG	74477	74760	74810	74758	-1	supercont1.212	ACO22_05023	74477	77771	None	3010	297	17836	No_constitutive_exon_found_in_species
TTCGTTAAATTTTTCGCTAGCTAACAATGTTGTTATTTTGAGCGGGTTAGCG	47454	47546	47404	47456	1	supercont1.67	ACO22_02272	46885	48936	None	3010	297	17836	No_constitutive_exon_found_in_species
TTGTTTGCATGAATTAACCGGGTTCACGACAGTTACTGGGAAGGGATCAGTT	30870	33373	33423	33371	-1	supercont1.79	ACO22_02518	30870	34374	None	3010	297	17836	No_constitutive_exon_found_in_species
AAATCTACTTGCGCAATCAGTTATTTATCGATGCTAACTTATGGGTGAAGTT	36938	39856	39906	39854	-1	supercont1.79	ACO22_02520	36938	40107	None	3010	297	17836	No_constitutive_exon_found_in_species
ATTTCGGACATTATACTGCTCTCATATTTGCTAACGGGCACATGAAACAGGA	41348	41427	41298	41350	1	supercont1.79	ACO22_02521	40636	41889	None	3010	297	17836	No_constitutive_exon_found_in_species
ATGGGGTATGTGGAATTGCTTGGTTTGCTGATGTCGGTTGGGACATGCAGCT	42132	42184	42234	42182	-1	supercont1.121	ACO22_03520	39772	42602	None	3010	297	17836	No_constitutive_exon_found_in_species
AACTTGTAGTTAGCTACGGCATGCTAACTTGTTGACAACCCCGGGAATAGTG	66962	67601	67651	67599	-1	supercont1.66	ACO22_02257	66962	68022	None	3010	297	17836	No_constitutive_exon_found_in_species
AAAGAAAGAAAGAAAGAAAGAAAGAAAGAAAGAAACTGACATGGGTGTAGGG	71116	72712	72762	72710	-1	supercont1.156	ACO22_04126	71116	73476	None	3010	297	17836	No_constitutive_exon_found_in_species
GAGAAACTGGAGGTGCTCAACAACCGAAAGCCGGTGTAGTGGGATCAAAGGG	26378	26672	26328	26380	1	supercont1.58	ACO22_02053	25343	27835	None	3010	297	17836	No_constitutive_exon_found_in_species
ACGATGGAATAAAAGAATTTTGGTGGACAATCGGAGCTAATGGGGTGCAGGA	5367	6198	5317	5369	1	supercont1.113	ACO22_03336	386	6198	None	3010	297	17836	No_constitutive_exon_found_in_species
CGCTTCAATGCTTTTTTCATCTGAGCTCGGGGTCTTGGGATAGAATACAGGT	31747	31900	31697	31749	1	supercont1.73	ACO22_02393	30337	35498	None	3010	297	17836	No_constitutive_exon_found_in_species
TATTTTTTTGTCGTATGTTCCACTGACGATTTTGGGAATTTGGTGGGTAGTC	5511	6037	5461	5513	1	supercont1.63	ACO22_02170	5163	6037	None	3010	297	17836	No_constitutive_exon_found_in_species
TATGTCCGCTCCTGGACTCTTAACCGCGAAATATTTCTAACGGGCAGCAGTG	43199	43320	43370	43318	-1	supercont1.98	ACO22_02999	41601	43940	None	3010	297	17836	No_constitutive_exon_found_in_species
TCCTTCGAGGGAGAGTGCGTCATCAGCTAAATCATCCGGGAAAACCATAGAT	57886	58160	58210	58158	-1	supercont1.83	ACO22_02605	57886	58860	None	3010	297	17836	No_constitutive_exon_found_in_species
TCTTGACCAACCACCAGCATGAACCATTTGCTATTAATCCCGGGTGGTAGGA	54157	54381	54107	54159	1	supercont1.114	ACO22_03374	53904	54381	None	3010	297	17836	No_constitutive_exon_found_in_species
TTGAATTGCATAATTTCTAATAACCTTTGGGGTTTTCATGGGATAAATAGAA	57851	58091	58141	58089	-1	supercont1.114	ACO22_03375	57381	59430	None	3010	297	17836	No_constitutive_exon_found_in_species
TTCGACCAGCTGAGCTGCCTTTTAACTGACCATTCATTATAGGGAAGCAGCC	26786	26906	26736	26788	1	supercont1.65	ACO22_02225	26619	28287	None	3010	297	17836	No_constitutive_exon_found_in_species
TCGTTTGCTCTATCTGTTCATCATCACGTCACCTTCGGGCTGCAAAGAAGGA	17680	17820	17630	17682	1	supercont1.149	ACO22_03977	16701	19517	None	3010	297	17836	No_constitutive_exon_found_in_species
ATGTTCTTGTCTGTGTCAACCGTGGACAAGGCCTGAAATGGGAAATTCAGGC	19287	19375	19237	19289	1	supercont1.197	ACO22_04761	18974	19375	None	3010	297	17836	No_constitutive_exon_found_in_species
TTGCGCTTGAACGTGACTGACATGGTATCTCTGCTGTGCTGGGCACGTAGGT	42914	42982	43032	42980	-1	supercont1.197	ACO22_04770	41634	43099	None	3010	297	17836	No_constitutive_exon_found_in_species
TCTAGTTCTTTAAAAATTCGTGGAACAAGAGACATTGACGGAGGGCGTAGAC	3084	3195	3034	3086	1	supercont1.271	ACO22_05754	2657	5571	None	3010	297	17836	No_constitutive_exon_found_in_species
AATCGCATCCTACTACCCACGTACATGATTCGCACCCCTTGCTGGGGTAGCT	15756	17495	17545	17493	-1	supercont1.72	ACO22_02373	15756	18360	None	3010	297	17836	No_constitutive_exon_found_in_species
CTGACGTCCAGTCTCCAGTCGTACTTATTATCCATGTTTGGGCAAATTAGGA	55368	55509	55559	55507	-1	supercont1.75	ACO22_02442	53997	55841	None	3010	297	17836	No_constitutive_exon_found_in_species
TATGATTTGATATTAAACAATAGAAAACTCTAACAGACAAGGGACATCAGGC	53134	54033	54083	54031	-1	supercont1.77	ACO22_02477	52972	55125	None	3010	297	17836	No_constitutive_exon_found_in_species
AATACCTATCACTACTTCCATCTAACCACGACTAACACTGGGAATAACAGTT	55378	55744	55328	55380	1	supercont1.120	ACO22_03504	53102	55744	None	3010	297	17836	No_constitutive_exon_found_in_species
TTCCTTTCCTTTCTCTCTTGGTGGTTTTGTATCTGATTTGTGGGACGCAGGC	2213	2552	2163	2215	1	supercont1.211	ACO22_04976	1610	2552	None	3010	297	17836	No_constitutive_exon_found_in_species
TGCTTAATTCTTACTCAGACTGATTATTTTCTCTTCTTTGGGAATGCTAGGT	38798	38974	39024	38972	-1	supercont1.89	ACO22_02793	35862	39668	None	3010	297	17836	No_constitutive_exon_found_in_species
ATTGTTTGGCGGCTAATGCTGGATTTGGATTGATTGGGTGTAAAATATAGCC	42274	42540	42590	42538	-1	supercont1.267	ACO22_05716	41489	43015	None	3010	297	17836	No_constitutive_exon_found_in_species
AAACGGATGCGGAATTTTTCTCAGTGGTAAATGTGCTGTTGGTGGGGTAGGG	54531	54683	54481	54533	1	supercont1.267	ACO22_05719	53603	54683	None	3010	297	17836	No_constitutive_exon_found_in_species
ACTATTTTCGTCCATGATTCAACGAGCTAACAGCGTATATACTTGGGAAGGG	11760	11848	11898	11846	-1	supercont1.132	ACO22_03706	7921	12055	None	3010	297	17836	No_constitutive_exon_found_in_species
GGACATATTTTATTCATTCATTTATTTATCGGGCTGACTGGGATGTGTAGAT	33865	36660	33815	33867	1	supercont1.256	ACO22_05604	33538	36660	None	3010	297	17836	No_constitutive_exon_found_in_species
CAACGTTTGCTGACTCCTTTTTTTTTTTTTTTTTTTGGGGAGGGGGATAGGG	20130	20179	20080	20132	1	supercont1.173	ACO22_04389	19169	20466	None	3010	297	17836	No_constitutive_exon_found_in_species
CCTTTACGATGATAATGGATGTGTGTGAAGCTAACATATTGAATAGGGAGAG	42844	42925	42975	42923	-1	supercont1.103	ACO22_03119	42643	44670	None	3010	297	17836	No_constitutive_exon_found_in_species
GGTTGCTGCGTCGTACACACCGAGACTAATACCACAGTCGGGATGGGCAGGA	53719	53957	53669	53721	1	supercont1.112	ACO22_03333	53471	53957	None	3010	297	17836	No_constitutive_exon_found_in_species
ACGTATCTTGTTCACACTAACCGGATGGGTTTATCATGGGGGGAAAATAGAT	22598	23434	23484	23432	-1	supercont1.102	ACO22_03088	21027	26046	None	3010	297	17836	No_constitutive_exon_found_in_species
TTTGGTGGAGATAAGTGGCGTGTGTTTGCTGATGTGGTGAGGGTGTGTAGGT	49824	49930	49980	49928	-1	supercont1.102	ACO22_03098	49824	50229	None	3010	297	17836	No_constitutive_exon_found_in_species
TCGATGAAAGTACCAATTGCTAATTGGAATCTTCTTTTTGTGGGTGATAGTT	37578	37766	37816	37764	-1	supercont1.101	ACO22_03076	37473	38454	None	3010	297	17836	No_constitutive_exon_found_in_species
CTTCTATATAACATTACACATTGAACATTAACGAACTGGCTGGGAGCTAGCT	2016	2442	1966	2018	1	supercont1.110	ACO22_03278	1318	3333	None	3010	297	17836	No_constitutive_exon_found_in_species
GCTGAATGGACATCCAACATCACTTTAATCTTAGCTAACACGGGAAGCAGAG	34233	34251	34301	34249	-1	supercont1.110	ACO22_03289	31462	34355	None	3010	297	17836	No_constitutive_exon_found_in_species
TAACCAGTTAATTGATTGATTGACTAACTACCGCCGTTTTGGGGCCGCAGGT	21867	21983	21817	21869	1	supercont1.111	ACO22_03302	20365	21983	None	3010	297	17836	No_constitutive_exon_found_in_species
AGCTTAAGTTTTCCCAACACCCCCCTCCATCACTGCTGACAATTGGGCAGCG	27319	27685	27735	27683	-1	supercont1.111	ACO22_03303	22662	30514	None	3010	297	17836	No_constitutive_exon_found_in_species
AAAGAGATGGATGGTGTCCTTGGTTGTGAGAGGCTAACTTGGGTGAATAGTT	23829	23968	23779	23831	1	supercont1.246	ACO22_05466	23678	24376	None	3010	297	17836	No_constitutive_exon_found_in_species
GTACTTTTCCCTGGAACCCGCTTGGATTATTACTTACAGGGTATAAATAGAC	14179	14390	14440	14388	-1	supercont1.108	ACO22_03244	10707	14798	None	3010	297	17836	No_constitutive_exon_found_in_species
TTCTCTCTGCAATCTCCCTTAATTCCCACACCTCACACAGGGCAAAACAGTA	55321	55811	55861	55809	-1	supercont1.254	ACO22_05584	54943	56317	None	3010	297	17836	No_constitutive_exon_found_in_species
TTTGGTAAAACAGGCTATCTAATACTGACAACTACCTTGCGCTGGGACAGGC	29709	29965	30015	29963	-1	supercont1.117	ACO22_03442	29331	30313	None	3010	297	17836	No_constitutive_exon_found_in_species
TTGCTGATAGGAATGATTCTTTTTTTAAATCTCTTCTCGTGGGATAATAGCT	46398	48307	46348	46400	1	supercont1.117	ACO22_03446	45721	48307	None	3010	297	17836	No_constitutive_exon_found_in_species
TAATGAAAGAGGCCGCCGGGAACAGGTCGTGTCGTGTCGGGTAAGGAAAGAA	22182	22288	22132	22184	1	supercont1.119	ACO22_03477	22041	22288	None	3010	297	17836	No_constitutive_exon_found_in_species
TTTTCATATTGTACGAACCTGAACTAACTGGCCATTGCTGGGGGAAAAAGTG	9520	9623	9470	9522	1	supercont1.122	ACO22_03529	9147	10135	None	3010	297	17836	No_constitutive_exon_found_in_species
TTTATTACATCTGCAGCTCGTGATTAGCTGATTTTGATAAATGGGAGCAGAA	12830	13057	12780	12832	1	supercont1.125	ACO22_03580	9553	13391	None	3010	297	17836	No_constitutive_exon_found_in_species
AACAGCTATCTAACATCCCTTATACCAAATATTGATATCTTGGGAATCAGCT	16358	16616	16308	16360	1	supercont1.126	ACO22_03603	16175	16616	None	3010	297	17836	No_constitutive_exon_found_in_species
AGTCTCCAACCTACCATTCCATTTCCCGCGCTGATGTTCGGCCCGGGAAGGC	33526	33712	33476	33528	1	supercont1.126	ACO22_03610	33402	37668	None	3010	297	17836	No_constitutive_exon_found_in_species
AAAAACACTAAAACCAAATAATGGACATGATTGACTCCGGGGAAATTTAGAG	14106	14372	14422	14370	-1	supercont1.128	ACO22_03643	14106	14779	None	3010	297	17836	No_constitutive_exon_found_in_species
GTCGATCTACTGTTGAATGTATGTTTGCTAATAGCCAATCGGGGATCTAGAG	23438	23472	23522	23470	-1	supercont1.129	ACO22_03661	21924	23729	None	3010	297	17836	No_constitutive_exon_found_in_species
TTCGGGGAGACCCAAGGCTGGAATCGAGTAAGCAACCCAAGGGGGAATAGTC	36509	36749	36459	36511	1	supercont1.129	ACO22_03666	36203	36749	None	3010	297	17836	No_constitutive_exon_found_in_species
TTGAAAATGGTCTCATTGCCAAACGATCCAACCTCTTGAACATGGGTAAGAT	28329	28462	28279	28331	1	supercont1.181	ACO22_04526	27983	28462	None	3010	297	17836	No_constitutive_exon_found_in_species
CCCACATCTCTCTTTCCGTTATTTTTCTTTTGGAAGCTTATTAGGGATAGCT	33340	33526	33290	33342	1	supercont1.181	ACO22_04528	32449	34359	None	3010	297	17836	No_constitutive_exon_found_in_species
CCTTGATATATCTCCTGCTATTGTTAACCGTGTAACTAATGGGAAACCAGGG	27345	27512	27562	27510	-1	supercont1.297	ACO22_06008	27345	29650	None	3010	297	17836	No_constitutive_exon_found_in_species
GTATTTCCTTCCTTACTCACTAATAGTAGTCTGCGCTGACAAGTGGGCAGAG	47550	47661	47500	47552	1	supercont1.245	ACO22_05455	45974	48412	None	3010	297	17836	No_constitutive_exon_found_in_species
TACAATGGGCATGCATATTCTTACTGAATAAAATGGTTTGCGGGGAGCAGCT	1409	1472	1522	1470	-1	supercont1.342	ACO22_06387	869	6268	None	3010	297	17836	No_constitutive_exon_found_in_species
GCTAGAAAGAGATTCTAACATTCACACTTCCACTACACAGCATGGGTAAGAC	16984	17815	17865	17813	-1	supercont1.219	ACO22_05147	16877	18184	None	3010	297	17836	No_constitutive_exon_found_in_species
CCATCCACATGCACGTGATTGGAGACTGATGATATTCTGCAATTGGGTAGTC	24996	25171	24946	24998	1	supercont1.312	ACO22_06142	24640	26292	None	3010	297	17836	No_constitutive_exon_found_in_species
AACTCAAAAGAAAATCTATCCTCTACCCCTTATTAATTGGGAAAATATAGAG	32245	32407	32195	32247	1	supercont1.140	ACO22_03861	32039	33453	None	3010	297	17836	No_constitutive_exon_found_in_species
TATCACTAGTGATGAAAAGGAATTTTCATGCCTTGACCATGGGACCACAGTA	35567	35653	35517	35569	1	supercont1.139	ACO22_03852	33718	39178	None	3010	297	17836	No_constitutive_exon_found_in_species
TCATCCTCCCATGGATATCGGCATGAGCAAATAATGCGGGGAAATATAAGTC	22376	22518	22568	22516	-1	supercont1.141	ACO22_03873	20896	25517	None	3010	297	17836	No_constitutive_exon_found_in_species
CGGATTGATTTTGCTCACGCGTTATTTTTTTTTTTTGGGGGGGGTGATAGGG	1843	1869	1919	1867	-1	supercont1.144	ACO22_03912	1470	2501	None	3010	297	17836	No_constitutive_exon_found_in_species
TCCAATTTATACAACTACCCCTCATGTCACCACTCTGACATTGTGGGAAGTT	34874	35375	35425	35373	-1	supercont1.248	ACO22_05504	34230	37179	None	3010	297	17836	No_constitutive_exon_found_in_species
TCTTCTGACATTCGCGATTCATTATTACACTTGCTAAACTGGGACCACAGAT	6655	7215	7265	7213	-1	supercont1.195	ACO22_04731	6655	9270	None	3010	297	17836	No_constitutive_exon_found_in_species
ACGTTATCCCTATTTTCACTTAAATATGCCTAATAATTGTTATGGGACAGAT	5995	6021	5945	5997	1	supercont1.146	ACO22_03939	5433	7317	None	3010	297	17836	No_constitutive_exon_found_in_species
TGTTTGCGTCTTGGAACTGATAAATCTAACTTCTCACGGGAAACAAACAGAC	43702	44092	44142	44090	-1	supercont1.150	ACO22_04005	38946	44546	None	3010	297	17836	No_constitutive_exon_found_in_species
TAATTCGATAGTTTGGTTTTTTCATCTCCACCCTTGATAAAATGGGACAGCA	32591	33095	33145	33093	-1	supercont1.151	ACO22_04016	32591	33780	None	3010	297	17836	No_constitutive_exon_found_in_species
GGCGACCCATACCGCTCTTGAAACGCTAACCATCTCTTTGGGAGAAACAGGA	10977	11064	11114	11062	-1	supercont1.241	ACO22_05398	9634	12253	None	3010	297	17836	No_constitutive_exon_found_in_species
CTGTCCACCCCCCGACACCTTCATTGAACTTATCTAACCGGGATGACCAGGG	19587	20756	19537	19589	1	supercont1.241	ACO22_05401	19045	20756	None	3010	297	17836	No_constitutive_exon_found_in_species
TTGCACTCCATTGCTGTGTGATATAGGTTCTGGTGCTGAATGGGAAATAGTG	5590	5675	5725	5673	-1	supercont1.163	ACO22_04227	5175	6311	None	3010	297	17836	No_constitutive_exon_found_in_species
ATGCAAAGAAGTTTGGTTAACGGATTCTTCCTTGGGGGAAAATGATACAGAG	18580	18591	18641	18589	-1	supercont1.163	ACO22_04229	13739	18964	None	3010	297	17836	No_constitutive_exon_found_in_species
TTGTATTTTTCTTCTTCTTTCGGATTCCATTTTCTAACATGGACGGGTAGAA	34603	35684	35734	35682	-1	supercont1.169	ACO22_04339	34603	35994	None	3010	297	17836	No_constitutive_exon_found_in_species
CGTATCTTACGTACGTATTTCTTCTGTTGTTTTGTAACCCGGGTCAAAAGGC	1155	1344	1394	1342	-1	supercont1.171	ACO22_04361	1155	1564	None	3010	297	17836	No_constitutive_exon_found_in_species
AACGCTCTCTATCGGTTTTCAACAGAGTGCGAACCCTGACGGGTAAAGAGAT	13478	13508	13558	13506	-1	supercont1.171	ACO22_04365	12981	13648	None	3010	297	17836	No_constitutive_exon_found_in_species
CTGGTGCACTGTCAGAAAACTGAGGACAAACATGTTCCATGGGCCAACAGGG	14844	14977	14794	14846	1	supercont1.171	ACO22_04366	14490	16593	None	3010	297	17836	No_constitutive_exon_found_in_species
GCTGGTCCGCTATATCTAGGATAAGGAAAGCTGACTAGGAGGGTTAACAGAA	25295	25386	25436	25384	-1	supercont1.171	ACO22_04370	23583	25524	None	3010	297	17836	No_constitutive_exon_found_in_species
TATATATTTGCTTTATATTCTCAAGTCCTCTAACAGGTGGGGAGGGTTAGCA	3314	3471	3264	3316	1	supercont1.174	ACO22_04404	3172	6909	None	3010	297	17836	No_constitutive_exon_found_in_species
AAACCGAACAGGATGATGTCAAATCTGATGTTTTGGGGTGGGCGGCATAGGT	9982	10044	10094	10042	-1	supercont1.217	ACO22_05121	9797	11004	None	3010	297	17836	No_constitutive_exon_found_in_species
ACGGTGTGGCAATTGATGCATTTGGAACCCGTGCTAACAGGACGGGATAGGT	30706	30788	30838	30786	-1	supercont1.217	ACO22_05126	30602	32543	None	3010	297	17836	No_constitutive_exon_found_in_species
GCTTGGCGTTATTTGTCTGGTTGCTTGCTCTACGGTTGGGTGGTACGAAGTA	9379	9574	9624	9572	-1	supercont1.179	ACO22_04488	8651	10493	None	3010	297	17836	No_constitutive_exon_found_in_species
CTACCCAAATCCACTTTATCGAGATAGAACTGACTAACCGGGAACAATAGAT	9137	9270	9320	9268	-1	supercont1.179	ACO22_04488	8651	10493	None	3010	297	17836	No_constitutive_exon_found_in_species
GCCATCGTTGGGGATGCGCTCATGCAGACTAATCTTTTGATGGGAAATAGGT	36078	37406	37456	37404	-1	supercont1.186	ACO22_04601	36078	39894	None	3010	297	17836	No_constitutive_exon_found_in_species
TCTGCATTGGGCGAAGGTTGTTAATTTTCATTTTGTTTCCGGGTGATTAGGC	24505	24540	24590	24538	-1	supercont1.185	ACO22_04581	24056	24722	None	3010	297	17836	No_constitutive_exon_found_in_species
ACCAGAAATATTATAAACCCCAATTACTTTAGAGAGAGGGAAGTTGATAGAG	38474	38504	38554	38502	-1	supercont1.185	ACO22_04587	38474	39137	None	3010	297	17836	No_constitutive_exon_found_in_species
GCCTAGAAGAAGCCAATAGATCCACTTACTCTTGTCGATTGGGAAATTAGAT	7671	7753	7621	7673	1	supercont1.187	ACO22_04604	7178	8665	None	3010	297	17836	No_constitutive_exon_found_in_species
GCCAGTCGGTTGATCTGTTACTAATGGGGTTATTCACGATTTAAAGGGAGTT	8520	8566	8616	8564	-1	supercont1.432	ACO22_06979	5543	9213	None	3010	297	17836	No_constitutive_exon_found_in_species
TCTGAGAGGTAATTCTGTCCCGCATGCTGGAAATGCACTTGTTGGGGCAGCT	2915	4876	2865	2917	1	supercont1.282	ACO22_05891	2821	4876	None	3010	297	17836	No_constitutive_exon_found_in_species
CCTCCTCCAATGACGCTGTGGATATGAAACTTACTCGGGGGTGGGTACAGTA	22997	23070	23120	23068	-1	supercont1.420	ACO22_06896	21443	23395	None	3010	297	17836	No_constitutive_exon_found_in_species
TTCTCCCCTCGATCAAGTCCGAAACTAACATGTATATGACTGGGTAATAGCT	35257	36237	35207	35259	1	supercont1.420	ACO22_06900	33642	36237	None	3010	297	17836	No_constitutive_exon_found_in_species
AATCAAGATAGATCGGATTGGCGAACTACTTTCGTCATGTATTGGGATAGAC	8367	8672	8317	8369	1	supercont1.201	ACO22_04818	7424	8672	None	3010	297	17836	No_constitutive_exon_found_in_species
ACTTTTGCTGGCCGGGTCCGTTTCGTGGGTTTTATGCTGGGGGTGGGAAGGG	170	971	1021	969	-1	supercont1.203	ACO22_04836	170	1757	None	3010	297	17836	No_constitutive_exon_found_in_species
ATTGCTGCTATTGATGACAAGATAATGTTATAACTAAACGGGATACACAGGA	28606	28824	28874	28822	-1	supercont1.203	ACO22_04847	28321	31720	None	3010	297	17836	No_constitutive_exon_found_in_species
AGGCAATCCATAGCTGACATCAACCCCAACAAACGGGGAGGGGAAAATAGCG	170	782	832	780	-1	supercont1.208	ACO22_04933	170	1342	None	3010	297	17836	No_constitutive_exon_found_in_species
TTGATGGGGTGTGGGGATTGGCGGGGAGGGTGATTTGGGAGGGGTTTAAGGC	25690	25722	25772	25720	-1	supercont1.208	ACO22_04942	25690	26757	None	3010	297	17836	No_constitutive_exon_found_in_species
GGCATCTTCGTCCCTTTGTCTCTAGGACGAATGTTGATAGGGAGGTACAGTT	2948	3234	3284	3232	-1	supercont1.210	ACO22_04962	2270	4012	None	3010	297	17836	No_constitutive_exon_found_in_species
TATGTTTTATACTTCCCTCGTTGATCACTTCTTACTAAATCACGGGGCAGAT	4962	5656	5706	5654	-1	supercont1.373	ACO22_06625	4690	7287	None	3010	297	17836	No_constitutive_exon_found_in_species
CTTAAGCCTGCGATCGAATCCTTTCCTGCGTAGGAAGCTAATGTGGGCAGAA	7812	7913	7762	7814	1	supercont1.373	ACO22_06626	7555	8537	None	3010	297	17836	No_constitutive_exon_found_in_species
GTAGACCAATGTACAAAAATACTATCAAATACTAACTAGCTGGGTAAAAGTG	20771	20828	20878	20826	-1	supercont1.316	ACO22_06182	19143	21474	None	3010	297	17836	No_constitutive_exon_found_in_species
GTTATAGGAACAATTTTACAGATAGATGCTAACGATGGGTGTTGACGAAGCG	14087	14221	14271	14219	-1	supercont1.216	ACO22_05109	14087	14760	None	3010	297	17836	No_constitutive_exon_found_in_species
ACCATGTCGTAATTTGACACTCAATCATTAACTGACAAAAACGGGGATAGAT	17865	18231	18281	18229	-1	supercont1.329	ACO22_06297	16537	20302	None	3010	297	17836	No_constitutive_exon_found_in_species
GACACCAAATACTGCAACTGGCTTTTTCTCAATTATGCTGATTGGGGTAGAG	17750	19694	19744	19692	-1	supercont1.222	ACO22_05187	17750	20881	None	3010	297	17836	No_constitutive_exon_found_in_species
ACAATCCACATAACTAATTATATATTGTGTAACAAACTCCACGGGAAAAGAA	36038	36478	35988	36040	1	supercont1.222	ACO22_05193	35467	36478	None	3010	297	17836	No_constitutive_exon_found_in_species
TAGTGGGTAACTATTTTTGAGTGCTAATGCTTCCTAACTGGGTATATAAGAC	25142	25371	25421	25369	-1	supercont1.223	ACO22_05199	22600	26046	None	3010	297	17836	No_constitutive_exon_found_in_species
GCGGCTCTTGGCTCCATGTCGGACTAAGACTTTGAGGGTCATAAGCGCAGCA	29992	30202	30252	30200	-1	supercont1.227	ACO22_05256	29615	31968	None	3010	297	17836	No_constitutive_exon_found_in_species
GATTAGAGAGGCATTGACTAACGGTTTTGCGGTTTGTGTGACGGGTGTAGAA	16257	16335	16385	16333	-1	supercont1.274	ACO22_05795	16257	16772	None	3010	297	17836	No_constitutive_exon_found_in_species
CTTGTCATAGCTGATACATCCAGCCATGGCACGGGATTGTGGGTGAAAAGCT	33213	33326	33163	33215	1	supercont1.274	ACO22_05801	32783	33538	None	3010	297	17836	No_constitutive_exon_found_in_species
ATCGGTCGGACTCTTTAGCACCACGAGATGGTAGACTTGTTGGGCAACAGGA	25315	25438	25265	25317	1	supercont1.255	ACO22_05593	24404	25438	None	3010	297	17836	No_constitutive_exon_found_in_species
TAATTGAAAACTCCTTCTCTAATAATTTTCTTGCTTGGGATTTGAAAAAGAA	25542	25793	25843	25791	-1	supercont1.255	ACO22_05594	25542	27025	None	3010	297	17836	No_constitutive_exon_found_in_species
ATCAATACCAGTTTTGCAGTGTGCGTGTGAAGCTGATATTTGCGGGATAGTT	28870	28948	28820	28872	1	supercont1.255	ACO22_05595	28212	30570	None	3010	297	17836	No_constitutive_exon_found_in_species
TGAATAATTCGCCGAGCGAGAAGCTAATGCACACAGCTACGGGCAAACAGGG	30377	30455	30327	30379	1	supercont1.255	ACO22_05595	28212	30570	None	3010	297	17836	No_constitutive_exon_found_in_species
CAGAGCTAGAAGCATGCCAAGTCCAATGTAATGCTAACTCTTGGGAATAGAC	26185	27039	27089	27037	-1	supercont1.235	ACO22_05342	25838	27369	None	3010	297	17836	No_constitutive_exon_found_in_species
GGTGGATGATTACTGACTTTGAAATGTTCAACTGCGGCCCCGGGACATAGAA	31414	31459	31364	31416	1	supercont1.237	ACO22_05367	30897	32939	None	3010	297	17836	No_constitutive_exon_found_in_species
TAGAAGGGAGAAGCACTGCAACTTCACCAGGATACTTGATGAGGGCATAGAA	15004	15404	14954	15006	1	supercont1.240	ACO22_05389	11076	16495	None	3010	297	17836	No_constitutive_exon_found_in_species
CATTTTCGATCTCAAGACTCCCAAAATTACCATAATTGGCAATGGGCAAGGA	29277	29457	29227	29279	1	supercont1.247	ACO22_05489	28869	30840	None	3010	297	17836	No_constitutive_exon_found_in_species
ACTCCATGCTCTTTCGCTATGATGGCAGATTTGTTGATATCGGGAAACAGCA	16934	17334	17384	17332	-1	supercont1.304	ACO22_06072	16706	17559	None	3010	297	17836	No_constitutive_exon_found_in_species
ACAACCAAGGTTATCTTTGACTCGATGCATGGCGACTGAGGGACGCATAGGG	29100	29295	29345	29293	-1	supercont1.304	ACO22_06075	28671	29725	None	3010	297	17836	No_constitutive_exon_found_in_species
ATAAACCAAATTACCAAAAAAAAATAAGAAATGCTAACATGGGAATCTAGGA	26867	26909	26817	26869	1	supercont1.251	ACO22_05541	26748	27769	None	3010	297	17836	No_constitutive_exon_found_in_species
CGCATTGTCCCAGTTCTCCTGATGTTGTAACGCGCTGTGGATGTGGGAAGAC	22324	22466	22516	22464	-1	supercont1.252	ACO22_05551	20381	23906	None	3010	297	17836	No_constitutive_exon_found_in_species
CTAGGCACCCGCACCGTGAGGTGATTTGACATGGAATGTGGGGAAATCAGTT	832	1174	782	834	1	supercont1.270	ACO22_05741	51	1969	None	3010	297	17836	No_constitutive_exon_found_in_species
TATACTTCTATATGCGTTGTGTGTAACTAACCTACGGGTGAAAACTGCAGCG	1658	1785	1835	1783	-1	supercont1.265	ACO22_05687	89	1988	None	3010	297	17836	No_constitutive_exon_found_in_species
CATTAGATTAACTGTATTTTGAGAAATTACTTATACGTTGTCGGGGGTAGCT	24858	25085	24808	24860	1	supercont1.321	ACO22_06223	23278	25085	None	3010	297	17836	No_constitutive_exon_found_in_species
GAAATAAAATAAAATAAAAATACGGAAAGACTAACATGAGAGGGTAACAGAG	1919	4385	4435	4383	-1	supercont1.272	ACO22_05775	407	4802	None	3010	297	17836	No_constitutive_exon_found_in_species
CTTAAAGGGTAGACGGAGTATGATGTGGGGCCATAAATCTAGGGGTTCAGGT	22690	27873	27923	27871	-1	supercont1.260	ACO22_05649	22690	29278	None	3010	297	17836	No_constitutive_exon_found_in_species
CCATTTCATTCTGAATTATACTCGAACTTTAAGCTAATGTGGGATTGTAGGA	10514	15821	15871	15819	-1	supercont1.366	ACO22_06584	10167	17154	None	3010	297	17836	No_constitutive_exon_found_in_species
ACTATTTAATAAATCTGGTGATTTCAAGAACATATTTAATAATGGGTCAGGC	27004	27074	27124	27072	-1	supercont1.263	ACO22_05677	26387	30060	None	3010	297	17836	No_constitutive_exon_found_in_species
TCTCTTGCAATGTTATATATCTTATATTGTGTTTATCTGATGTGGGCAAGAT	26057	26172	26222	26170	-1	supercont1.264	ACO22_05685	24139	27038	None	3010	297	17836	No_constitutive_exon_found_in_species
CGGGGATACTGAGAAGTACCATGACTAACTGGTGTAATCTGGGTGGATAGGT	28593	28674	28724	28672	-1	supercont1.266	ACO22_05702	26955	29167	None	3010	297	17836	No_constitutive_exon_found_in_species
GTGTCCACGAACGTCTGTTATATGTAGATTCTGATTGATTGGGGTGCCAGAT	10321	11902	11952	11900	-1	supercont1.268	ACO22_05725	10321	12258	None	3010	297	17836	No_constitutive_exon_found_in_species
TCCCTTCAGGAATGATACAGCATCTGACCCAAATAACCGGGAAAAAAAAGCT	29518	30050	29468	29520	1	supercont1.269	ACO22_05740	28037	30050	None	3010	297	17836	No_constitutive_exon_found_in_species
CATAGCCTCTTTTAAGATATGATTCTACAATTGCTAATTCTGGGGTGTAGTT	23168	23518	23568	23516	-1	supercont1.423	ACO22_06916	22929	24467	None	3010	297	17836	No_constitutive_exon_found_in_species
CCAGACCTCAATTCCTCTGCTAACTTGCCGCCAACGCATGGGAGAAACAGCA	9685	9772	9822	9770	-1	supercont1.277	ACO22_05832	9367	12291	None	3010	297	17836	No_constitutive_exon_found_in_species
TAGTGATATTATATTGTTTTTGCTAACTATTGTATTCACGGGATAAATAGAT	15016	15165	14966	15018	1	supercont1.278	ACO22_05842	13996	15165	None	3010	297	17836	No_constitutive_exon_found_in_species
CAGCTTAGGAACAACTATGATGTATAATTAGCTGATGATGAGGGTTACAGCG	11585	11657	11535	11587	1	supercont1.283	ACO22_05901	11200	14221	None	3010	297	17836	No_constitutive_exon_found_in_species
ACGGGACACAAAGCTTTATAATAGCATCACATGCTAACATACGAGGGTAGCT	10099	11398	10049	10101	1	supercont1.296	ACO22_05994	9480	15176	None	3010	297	17836	No_constitutive_exon_found_in_species
GCCCTCTCCCTTAGTTTAGTCATCCATGAAAGCTGAAAACAAGGGACGAGAT	28470	28539	28420	28472	1	supercont1.296	ACO22_06000	27049	29052	None	3010	297	17836	No_constitutive_exon_found_in_species
TTCTTGATTTTCTCTTGCTAACTTCTTTTATGCTCATGCGGGACGATCAGGT	21305	24663	24713	24661	-1	supercont1.290	ACO22_05947	21305	24910	None	3010	297	17836	No_constitutive_exon_found_in_species
GGCTATCGGGAGTTATTTTTGCTCATGGCTAATACGATGGGTGGAGACAGTG	2004	2023	1954	2006	1	supercont1.299	ACO22_06023	1707	3134	None	3010	297	17836	No_constitutive_exon_found_in_species
GACAGGCGCAACTTGTCAGGTGTACTAAGTATTGCACATTCGGGGTCAAGTA	3909	4220	3859	3911	1	supercont1.301	ACO22_06038	2671	4462	None	3010	297	17836	No_constitutive_exon_found_in_species
GGCTTTTCTTTTTCTCAAAGTTGTAAACATCACTGATTAGGGGAATGAAGCT	20421	20728	20778	20726	-1	supercont1.302	ACO22_06053	17653	26524	None	3010	297	17836	No_constitutive_exon_found_in_species
CAATCATAAGATTCTTATTTATTGCGGAAGATATCTAACAGCGGGAACAGGT	17156	17738	17788	17736	-1	supercont1.431	ACO22_06974	16705	18508	None	3010	297	17836	No_constitutive_exon_found_in_species
CTGGTCATTGTATGGGCTACAACTGACATTTCTTTTTATTGTATGGGCAGTT	13658	15443	15493	15441	-1	supercont1.510	ACO22_07352	13658	16266	None	3010	297	17836	No_constitutive_exon_found_in_species
GACTTGGCACGCTAGTCCCATCAGGGCTAGCCCCGCCCATTAGGGCATAGCC	25764	25930	25714	25766	1	supercont1.313	ACO22_06153	24243	25930	None	3010	297	17836	No_constitutive_exon_found_in_species
ATAAGGGGGTGGGGGGGGGGGGGTGGTCGGTGGGGAGTGTGAGGGAGCAGCG	8612	8659	8709	8657	-1	supercont1.323	ACO22_06237	8612	9217	None	3010	297	17836	No_constitutive_exon_found_in_species
ACACGCGGTACTCCATTTGCATTCTGACATATATATTCAACGGGTGATAGAA	5097	5202	5252	5200	-1	supercont1.324	ACO22_06245	5097	5557	None	3010	297	17836	No_constitutive_exon_found_in_species
ATGCTAGGCTCACCATGTCCGCTGAGCGATTGGGCTAATGAGGGTGCTAGGA	6621	8627	6571	6623	1	supercont1.324	ACO22_06246	6179	8627	None	3010	297	17836	No_constitutive_exon_found_in_species
GTTGTCTCAAAAGGAGAGATTATCCTCAGACTGACTGGGATAGAATATAGGC	5771	6157	6207	6155	-1	supercont1.332	ACO22_06318	4264	6502	None	3010	297	17836	No_constitutive_exon_found_in_species
GTGGTTTCGGCAATAGTAACTGGAATGGTCCCGAACCGGGGATGGAACAGAT	5932	6079	5882	5934	1	supercont1.337	ACO22_06351	5693	6696	None	3010	297	17836	No_constitutive_exon_found_in_species
CCACCCTGAGGTGCTGGAGAAACTGGAACTTTTCCGCGATCGGGCAGCAGAA	15625	16382	15575	15627	1	supercont1.340	ACO22_06374	13736	16382	None	3010	297	17836	No_constitutive_exon_found_in_species
TGGAATTTAGCGGTGATAGATATGCTGAATACTAACGTGGGTGGTGGCAGAT	24323	24429	24479	24427	-1	supercont1.341	ACO22_06386	22772	25559	None	3010	297	17836	No_constitutive_exon_found_in_species
AAAAACTAATTACTGACTTGGTTGTGTCGCCCACCGTTGGGAAATATAAGAT	15376	15680	15326	15378	1	supercont1.344	ACO22_06409	14843	17566	None	3010	297	17836	No_constitutive_exon_found_in_species
AGATCGCCTCTTCCGTGACTCGTTGGGTGTCATATTAATCCGGGGTGCAGGT	15831	17566	15781	15833	1	supercont1.344	ACO22_06409	14843	17566	None	3010	297	17836	No_constitutive_exon_found_in_species
TTCGTCCATGTATCCATTGGGCAAAATACGTATAAACTATGGGTATATAGTT	22128	22464	22078	22130	1	supercont1.349	ACO22_06452	20855	22464	None	3010	297	17836	No_constitutive_exon_found_in_species
CAAACGAGCAAGTAAAATAACAAATCTCTGGGATTGACCCGGGAAACTAGGC	14743	14891	14693	14745	1	supercont1.354	ACO22_06496	13751	15239	None	3010	297	17836	No_constitutive_exon_found_in_species
TGTGACAACTTCTGTTTATCAGTAACCGTGTCTTGCTAATACAAGGGTAGAT	14191	14228	14141	14193	1	supercont1.363	ACO22_06567	13944	15367	None	3010	297	17836	No_constitutive_exon_found_in_species
CAAAACATGTCTCAACACCGGAGGAAATCTTCTAACGAGTCCGAGGGTAGGT	14319	14405	14269	14321	1	supercont1.363	ACO22_06567	13944	15367	None	3010	297	17836	No_constitutive_exon_found_in_species
CATCGACTTGTCAAGGAAATCATTAAACATCAACACGTATTGTAGGGTAGGC	3805	3988	4038	3986	-1	supercont1.367	ACO22_06590	2768	4560	None	3010	297	17836	No_constitutive_exon_found_in_species
TATTTTATTTTGTTTACATTTAACTTTCAACTGTGTTTGGGAAACGAAAGTT	9565	9675	9515	9567	1	supercont1.368	ACO22_06598	9270	12819	None	3010	297	17836	No_constitutive_exon_found_in_species
CTGTTCCCCATACGAGAGTTTGCGATTTTTTATTTTACTGACTGTGGGAGGG	4282	4478	4232	4284	1	supercont1.378	ACO22_06661	3042	5738	None	3010	297	17836	No_constitutive_exon_found_in_species
CACTGCAATTGATCGCGTTAAATGTTGACTGGGTTGGGGACGCGGAACAGGA	19345	19480	19530	19478	-1	supercont1.390	ACO22_06745	18604	20238	None	3010	297	17836	No_constitutive_exon_found_in_species
TCTGGATGCCTTCTGAGACCTTTTGCGGCTAATGTATTTGGGCATGACAGCG	12045	12269	11995	12047	1	supercont1.394	ACO22_06765	11541	12269	None	3010	297	17836	No_constitutive_exon_found_in_species
GTTTATTCGTGCCTGCCATACTCTGCTTTCTATACCGTTGAGGGTTGCAGAA	15590	15868	15540	15592	1	supercont1.402	ACO22_06809	15335	15868	None	3010	297	17836	No_constitutive_exon_found_in_species
TCCCGTCGACCGAGCTGAGATCGAATGGCCTTTGATGTTGTGGGGGGGAGGG	9583	9943	9533	9585	1	supercont1.444	ACO22_07050	8898	10818	None	3010	297	17836	No_constitutive_exon_found_in_species
CTCCGTAGACGGAGCACTGAAAAGATGAAATTTTTTGGGATGAAAAGCAGGT	10653	10818	10603	10655	1	supercont1.444	ACO22_07050	8898	10818	None	3010	297	17836	No_constitutive_exon_found_in_species
TCAAGTAGGCTCCCCGTCATTTCGTCTTGTATACCTAACCGGGAATATAGAT	11476	11599	11426	11478	1	supercont1.413	ACO22_06861	8563	11599	None	3010	297	17836	No_constitutive_exon_found_in_species
AGTAGTACGACCGCAGATGCAGTGCATAGCTAACCTTGTATATGGGACAGAT	807	2067	757	809	1	supercont1.422	ACO22_06906	555	2067	None	3010	297	17836	No_constitutive_exon_found_in_species
GCATGTAGCGTGTTCTCTTGACTGATGTGGCCTCTGGGAGAACCGGATAGGC	10944	11123	11173	11121	-1	supercont1.421	ACO22_06903	9521	11492	None	3010	297	17836	No_constitutive_exon_found_in_species
ATAAGGTGGTATTTGGGGCGGTTGCGGAGGTATTTTGGCCTGGGAGGTAGCT	9717	9855	9905	9853	-1	supercont1.421	ACO22_06903	9521	11492	None	3010	297	17836	No_constitutive_exon_found_in_species
AGCTCCCCCTTAGATGGATAGCGTCAAATGCTAACTTGGGGATTGAACAGAT	7572	7612	7662	7610	-1	supercont1.517	ACO22_07373	5340	7773	None	3010	297	17836	No_constitutive_exon_found_in_species
GCGCAAAAATCATATACAAATTAACTGACAATCAAATGGGTGGAATATAGAC	8617	8642	8692	8640	-1	supercont1.449	ACO22_07070	1538	8987	None	3010	297	17836	No_constitutive_exon_found_in_species
ATCCTGATAGAATCTCTGCCGTTCCCTTGCTGACTTACTGGGAAATATAGGC	5331	5468	5518	5466	-1	supercont1.527	ACO22_07414	5331	7085	None	3010	297	17836	No_constitutive_exon_found_in_species
GGATCAGCTGCAAAGTCGCGAGGCACGCCATGATGTGGGAAAGTCAGTAGCA	2912	3365	3415	3363	-1	supercont1.453	ACO22_07088	2728	4341	None	3010	297	17836	No_constitutive_exon_found_in_species
CTAATTTCGGACTGCGGAGTCTAGCTTAAAATTACTGATGGGGCAAACAGGA	3114	3210	3064	3116	1	supercont1.480	ACO22_07225	3029	4144	None	3010	297	17836	No_constitutive_exon_found_in_species
AAAAGTAAATATGTTTATACTCATTCTGGTTTTCACGATCGGGGCCATAGGT	12747	14355	12697	12749	1	supercont1.480	ACO22_07230	12237	14729	None	3010	297	17836	No_constitutive_exon_found_in_species
AAAACTGTCCTTAAAGTGGGCTATTTTTTGTTGTTAATTCATGGGAATAGGA	8267	8650	8217	8269	1	supercont1.484	ACO22_07245	7867	10239	None	3010	297	17836	No_constitutive_exon_found_in_species
GTGGGATCCGTGAGGCATTTTACTGATATCTTTCACTTATTGCGGGGCAGGG	1670	2725	1620	1672	1	supercont1.568	ACO22_07555	1381	2809	None	3010	297	17836	No_constitutive_exon_found_in_species
GCCCGATAGAACAAGGCAGTCGGCAAACATTCGCTAACCGTAGGGTATAGGG	3485	3839	3889	3837	-1	supercont1.518	ACO22_07376	3485	4249	None	3010	297	17836	No_constitutive_exon_found_in_species
TCTGGCTGTGTCTCTGTAACTAAGGTGTAGGACTGACATGGGGTAACTAGTT	12032	12686	12736	12684	-1	supercont1.533	ACO22_07436	12032	12895	None	3010	297	17836	No_constitutive_exon_found_in_species
TACAGGGCGGATAAGGTGAGGACGAGCATAGTGTTTCCGTATTGGGTGAGGA	3957	4233	4283	4231	-1	supercont1.530	ACO22_07426	3957	5077	None	3010	297	17836	No_constitutive_exon_found_in_species
ACAACGTGAGCATGAGGGCCTGAACATTGGGGCTTATTAAGGGATTAAAGCA	9086	9198	9036	9088	1	supercont1.546	ACO22_07489	8464	10792	None	3010	297	17836	No_constitutive_exon_found_in_species
TAAACTGGCTAATGAACAACATTTTTCTTTTTCTATGGCTTTGGGAATAGGC	9020	9178	9228	9176	-1	supercont1.726	ACO22_07880	8028	9715	None	3010	297	17836	No_constitutive_exon_found_in_species
GTCCGCTCCACAGACACTAGCTACGAACATCCCGCCACCAGGGCTTGAAGAT	934	1272	884	936	1	supercont1.650	ACO22_07735	782	1863	None	3010	297	17836	No_constitutive_exon_found_in_species
CATGGGGATCTATCCATATACATATGCGCGTCTGAACATGCAAGGGTCAGAT	3130	3617	3080	3132	1	supercont1.555	ACO22_07513	2703	3617	None	3010	297	17836	No_constitutive_exon_found_in_species
CAAATACCTCGCCGGCGATCTTGCATAGCTAGCTAACCTGCACAGGGGAGGT	6891	7007	7057	7005	-1	supercont1.555	ACO22_07514	4072	7455	None	3010	297	17836	No_constitutive_exon_found_in_species
CCTGCGAGATGATCAGACAATGTACAGATGTGCGGAAAATGCATGGGTAGGG	291	505	555	503	-1	supercont1.560	ACO22_07529	291	2397	None	3010	297	17836	No_constitutive_exon_found_in_species
TCTTATTTATCATACGAAAAACTCCTATTCAGTGCTGACTGGCAGGGCAGAT	8518	8624	8468	8520	1	supercont1.564	ACO22_07543	8305	9157	None	3010	297	17836	No_constitutive_exon_found_in_species
CGGGGTCTTTAGGTTGAATGCAATGATCATTAATCTTTCCGTCGGGCAAGTG	7911	7992	8042	7990	-1	supercont1.580	ACO22_07590	7296	8152	None	3010	297	17836	No_constitutive_exon_found_in_species
CATCCATACTGACTGAAAGATGCGAAAATTCGTTAACGGAATGGGAATAGGA	4767	4893	4943	4891	-1	supercont1.592	ACO22_07629	4767	6634	None	3010	297	17836	No_constitutive_exon_found_in_species
CGCGTTTTTCTCTTTGGGCTCTTATGTCTCACACTGATATGGGCGTATAGGA	8135	8203	8253	8201	-1	supercont1.625	ACO22_07691	6412	8446	None	3010	297	17836	No_constitutive_exon_found_in_species
CTACGGTTGAAATACTGTATAATAACATTTCGTTCGGGGCGGAAATGTAGAA	1858	2093	1808	1860	1	supercont1.627	ACO22_07697	352	3052	None	3010	297	17836	No_constitutive_exon_found_in_species
TATGGTGTTGTCAAGTTGCTAATATATCTCTTGTTTCTATCGGGAAATAGAT	5161	5695	5111	5163	1	supercont1.848	ACO22_08016	4869	5695	None	3010	297	17836	No_constitutive_exon_found_in_species
AACCATGTCTCCATCTGTTAGGTCTACTGCCCTGACTAATGCGGGTATAGAC	5466	6373	5416	5468	1	supercont1.648	ACO22_07731	4663	6373	None	3010	297	17836	No_constitutive_exon_found_in_species
CTATTCTTGGAATGTTTTATATCTGGAATCTTAGCTAATCAGGGTAATAGAG	956	2272	2322	2270	-1	supercont1.693	ACO22_07812	274	2504	None	3010	297	17836	No_constitutive_exon_found_in_species
TGCCTCACCATCGGGTGAATTCTTTTTTACAGCAGCTGATGGGCATACAGCA	3639	3694	3744	3692	-1	supercont1.722	ACO22_07868	3108	4287	None	3010	297	17836	No_constitutive_exon_found_in_species
CAAAGATGACCCTTCTTCCCTTCAGCGTAGGCACTAAATTGACTGGGCAGAT	4839	4975	4789	4841	1	supercont1.722	ACO22_07869	4714	6535	None	3010	297	17836	No_constitutive_exon_found_in_species
CCAGGAAGCGTATGCCTGTTCTGGTTGAGAACAAAGCTTTTGAGGGAAAGGG	783	1036	1086	1034	-1	supercont1.770	ACO22_07941	783	1178	None	3010	297	17836	No_constitutive_exon_found_in_species
CTAGAAACTACAGCATGGGGACTGACGATTGTGGTGTGGGAGGTACACAGTG	806	909	756	808	1	supercont1.852	ACO22_08023	640	2470	None	3010	297	17836	No_constitutive_exon_found_in_species
