# Supplementary material for: Widespread Separation of the Polypyrimidine Tract From 3′ AG by G Tracts in Association With Alternative Exons in Metazoa and Plants
Source: Front Genet. 2019 Jan 14;9:741. doi: 10.3389/fgene.2018.00741 (PMC6339879; doi:10.3389/fgene.2018.00741)
Supplement: DATA FILE S1 — Sequences of REPAG 3′ SS from each species of fungi. [file Data_Sheet_1.zip › Supplementary data 1/Fungi_Release38_nosema_apis_brl_01.txt]

REPA_GGG_Sequence	Exon_Start	Exon_End	Pos_-50	Pos_+2	Strand	Chromosome	GeneID	Gene_Start	Gene_End	Gene_Name	Number_of_REPAs	Number_of_REPAs_has_GGG	Number_of_Intron(Intra_genic_Region)	Upstream_Constitutive_Exon
ATAACCCCAAAATGGTAAGTGAAAATTTTTTAATTTTAGGGAAATATTAGAA	8076	8422	8026	8078	1	scf7180000046882	NAPIS_ORF01183	7878	8422	None	1097	60	2102	No_constitutive_exon_found_in_species
GGGAGATATTTTAGAGTGTAGAGATTGTATATAAGAGATGATGTAGGGAGAT	66698	66771	66821	66769	-1	scf7180000046882	NAPIS_ORF01202	66698	67447	None	1097	60	2102	No_constitutive_exon_found_in_species
GATTGGGGTGTAGAATAAGAGATGGGGTATATAGGAAATGGGGTGTATAGGA	70645	70654	70704	70652	-1	scf7180000046882	NAPIS_ORF01203	69239	70732	None	1097	60	2102	No_constitutive_exon_found_in_species
GGGAGATATTTTAGAGTGTAGAGATTGTATATAAGAGATGATGTAGGGAGAT	69394	69413	69463	69411	-1	scf7180000046882	NAPIS_ORF01203	69239	70732	None	1097	60	2102	No_constitutive_exon_found_in_species
ATAAACTAAGACAAAAAATATTTACAATGTGATACCATGGGACGGTGTAGTA	54512	54545	54462	54514	1	scf7180000047057	NAPIS_ORF02431	54191	59023	None	1097	60	2102	No_constitutive_exon_found_in_species
AAAGGACAAACAGTAAGAGTAGCTAAGCGAGAGAACCTATCGGGGTGTAGCA	126343	126357	126407	126355	-1	scf7180000047057	NAPIS_ORF02433	115656	127607	None	1097	60	2102	No_constitutive_exon_found_in_species
CGTTTTGGTCTACTATGTAAAACAAATAATACTACACTAATAAGGGCAAGTT	121512	121519	121569	121517	-1	scf7180000047057	NAPIS_ORF02433	115656	127607	None	1097	60	2102	No_constitutive_exon_found_in_species
AATAGTTCTTTAGAGGTATATATTACTTGATACCGAAGGGAATGGTACAGTA	117583	117667	117717	117665	-1	scf7180000047057	NAPIS_ORF02433	115656	127607	None	1097	60	2102	No_constitutive_exon_found_in_species
ATGGTTGAAGTAAGAGGTTTTATCTGAGAAAACATATGGGAATGATAAAGAG	117445	117542	117592	117540	-1	scf7180000047057	NAPIS_ORF02433	115656	127607	None	1097	60	2102	No_constitutive_exon_found_in_species
ATAGACGTGGAATCTGCCTATAATCAGATAAACGTGAGGGAAGAGGATAGAT	21923	22080	21873	21925	1	scf7180000047024	NAPIS_ORF02094	14061	23214	None	1097	60	2102	No_constitutive_exon_found_in_species
ACCAGCCTGTAAATAAAGGTTATTTTTTTGAGAACAGAAATGGGAAGAAGTC	31997	32024	31947	31999	1	scf7180000047024	NAPIS_ORF02095	29191	38372	None	1097	60	2102	No_constitutive_exon_found_in_species
GTGGTGATGGTAAGCAGAAAAGGATATTGGGTAAAACTTAAGGGAAATAGGA	74517	74566	74467	74519	1	scf7180000047085	NAPIS_ORF02690	74242	74924	None	1097	60	2102	No_constitutive_exon_found_in_species
AGTATCTAACTATTACTATGTACCGAGTCAATCTGAAATTGGGTATAAAGTA	54785	55774	54735	54787	1	scf7180000047007	NAPIS_ORF02025	54719	55774	None	1097	60	2102	No_constitutive_exon_found_in_species
GGGTATGGGTTAACTAAAAATAAATATTTATATTTATTTTTGGGAGAAAGGA	9061	9634	9011	9063	1	scf7180000047052	NAPIS_ORF02376	7985	10881	None	1097	60	2102	No_constitutive_exon_found_in_species
TCTGCAACAAGCCTGTAAAAGTCTATATCTTCCTAGAACATAATGGGAAGAA	28150	28237	28287	28235	-1	scf7180000047054	NAPIS_ORF02408	27466	40828	None	1097	60	2102	No_constitutive_exon_found_in_species
CAATGAATGGTTACAATACTAGGATAATACAATACGTCATGATACGGGAGGA	52567	52647	52697	52645	-1	scf7180000047054	NAPIS_ORF02409	40943	59701	None	1097	60	2102	No_constitutive_exon_found_in_species
CCCTCCAAAAATCATATAAATAAAATTTGTAAAAGGGGCATACGAATAAGAT	51312	51426	51476	51424	-1	scf7180000047054	NAPIS_ORF02409	40943	59701	None	1097	60	2102	No_constitutive_exon_found_in_species
TCTATAATGATAATTTAATCATTTTAAAGAAATAGGGGAGTAATTGAAAGTC	50061	50095	50145	50093	-1	scf7180000047054	NAPIS_ORF02409	40943	59701	None	1097	60	2102	No_constitutive_exon_found_in_species
ATAAAAAAGAGTCATTATAAAAATAATATCAACTAGAGGGGCAATCAGAGTT	48646	48689	48739	48687	-1	scf7180000047054	NAPIS_ORF02409	40943	59701	None	1097	60	2102	No_constitutive_exon_found_in_species
TATTGTTTAAAAGCTTGGTACAGTTGATTCGTGAAGGGAAAAAAGATCAGAT	44645	44697	44747	44695	-1	scf7180000047054	NAPIS_ORF02409	40943	59701	None	1097	60	2102	No_constitutive_exon_found_in_species
CACTACCAATATATATGATGCTAAGACGTTTCGATCATATCGGGCACAAGTA	44144	44180	44230	44178	-1	scf7180000047054	NAPIS_ORF02409	40943	59701	None	1097	60	2102	No_constitutive_exon_found_in_species
CCAAGCAAATATCAATCTTTGTTCGTTAAACGGCAGGGTGTTAACAAAAGAT	42295	42344	42394	42342	-1	scf7180000047054	NAPIS_ORF02409	40943	59701	None	1097	60	2102	No_constitutive_exon_found_in_species
TTTCGGAGAACAAACTTGGTACAATTAGAAGGGTCTAGGGAACCAAAGAGCA	40943	40999	41049	40997	-1	scf7180000047054	NAPIS_ORF02409	40943	59701	None	1097	60	2102	No_constitutive_exon_found_in_species
TATTCAACGAGGTTATATTAAAGGTGTGTGTAAGTATTTTTATAAGGGAGAT	17050	17824	17874	17822	-1	scf7180000047084	NAPIS_ORF02662	13182	17926	None	1097	60	2102	No_constitutive_exon_found_in_species
TATTCAACGAGGTTATATTAAAGGTGTGTGTAAGTATTTTTATAAGGGAGAT	15801	16419	16469	16417	-1	scf7180000047084	NAPIS_ORF02662	13182	17926	None	1097	60	2102	No_constitutive_exon_found_in_species
TATTCAACGAGGTTATATTAAAGGTGTGTGTAAGTATTTTTATAAGGGAGAT	13389	15240	15290	15238	-1	scf7180000047084	NAPIS_ORF02662	13182	17926	None	1097	60	2102	No_constitutive_exon_found_in_species
ATATGTAAGACAAAGGTTATTTTTATATGTGTCAATATGGGATAGTATAGTC	7645	7674	7724	7672	-1	scf7180000047050	NAPIS_ORF02351	7470	8688	None	1097	60	2102	No_constitutive_exon_found_in_species
TTACCGTGTAAAAACATATGTTGTTCCTGTTAATCATTTTTGGGAGAAAGAT	3728	3780	3830	3778	-1	scf7180000047004	NAPIS_ORF01979	3728	4794	None	1097	60	2102	No_constitutive_exon_found_in_species
CCGAAGAGGCAAGTATATTACGGAAGGTGAACAGGGGGGTAATGAGTTAGAA	22358	22416	22308	22360	1	scf7180000046856	NAPIS_ORF00974	19892	22416	None	1097	60	2102	No_constitutive_exon_found_in_species
TAAAATAATAACTTTTTAAACTATTTATATTAAATACAAGAAGGGTCAAGAT	5096	5136	5046	5098	1	scf7180000046982	NAPIS_ORF01784	3661	21494	None	1097	60	2102	No_constitutive_exon_found_in_species
TCTATTTATTAGAAAACAAAAATGTTGATCGTAATGGGTTAAATAACAAGGT	2845	2876	2926	2874	-1	scf7180000046904	NAPIS_ORF01409	2542	3619	None	1097	60	2102	No_constitutive_exon_found_in_species
TGGATATAAAATAAAAATTATAGTATATGTTACGACATGAGAGGGAATAGTA	17013	17087	17137	17085	-1	scf7180000046814	NAPIS_ORF00674	16869	18562	None	1097	60	2102	No_constitutive_exon_found_in_species
CAATGAATGGTTACAAAATAGGATAATACCATAGGTCATTACATGGGAAGAA	7314	7465	7264	7316	1	scf7180000046956	NAPIS_ORF01666	6003	9627	None	1097	60	2102	No_constitutive_exon_found_in_species
ATGGATATAAAACAAAATTATACCATATGTTATGACATGGGAGGGAATAGTA	20675	20813	20625	20677	1	scf7180000047040	NAPIS_ORF02269	18613	22309	None	1097	60	2102	No_constitutive_exon_found_in_species
TTTATTTATCCAAGAATAAAGAAAATATAACTTGAATGGAAGGGACCTAGTA	11273	11290	11223	11275	1	scf7180000046933	NAPIS_ORF01553	9818	13745	None	1097	60	2102	No_constitutive_exon_found_in_species
CCCAGTGCATTTATTGTTAAAGTTGTGTAAGCGAATGTAAACGGCGGGAGTA	20269	20288	20338	20286	-1	scf7180000046933	NAPIS_ORF01555	17868	22214	None	1097	60	2102	No_constitutive_exon_found_in_species
AAGCGCCCTCCATAATAAGAGCGTCCACGTCGCGGAGGGTGGGACTGAAGCT	19255	19285	19335	19283	-1	scf7180000046933	NAPIS_ORF01555	17868	22214	None	1097	60	2102	No_constitutive_exon_found_in_species
TTAGCAGAAAAAAAAAATTAATTTGACCTGGGGGAGGTCGGGCATGATAGTG	18106	18185	18235	18183	-1	scf7180000046933	NAPIS_ORF01555	17868	22214	None	1097	60	2102	No_constitutive_exon_found_in_species
GGACAAAGATTATTCCTTATGTAATAACATGATATGGGGTGGTAACTAAGTA	7244	7332	7382	7330	-1	scf7180000046921	NAPIS_ORF01494	7054	7710	None	1097	60	2102	No_constitutive_exon_found_in_species
TTTTCTATAAATAATTTACTATAAATAAAAATTCCAAAATAATGGGACAGAC	14352	14413	14463	14411	-1	scf7180000046978	NAPIS_ORF01771	10168	16452	None	1097	60	2102	No_constitutive_exon_found_in_species
ATGTTTGTAATACTTTTGTGCAAGAAATTAATATTGACTATCAGGGAAAGGA	13377	13405	13455	13403	-1	scf7180000046978	NAPIS_ORF01771	10168	16452	None	1097	60	2102	No_constitutive_exon_found_in_species
ATTAAAAATAAATTTTATTCCTATTAATAATAACCAGGGCAAAATATTAGAC	5920	6009	5870	5922	1	scf7180000046555	NAPIS_ORF00013	3654	6009	None	1097	60	2102	No_constitutive_exon_found_in_species
GTACGATCTGTTAGCTAATGAGCTATGATTACTACACGGGTTAAAACAAGGA	7425	7636	7686	7634	-1	scf7180000046859	NAPIS_ORF01008	7425	7808	None	1097	60	2102	No_constitutive_exon_found_in_species
ACAGACCTTTAAACTGGAAAACTTTTAATCTAACTTTGCGGGAGAGATAGGG	10190	10270	10320	10268	-1	scf7180000046816	NAPIS_ORF00683	8746	16292	None	1097	60	2102	No_constitutive_exon_found_in_species
ATTTTGTTTGGAATTTTTCAAATGGATGTTATTTATTACAGGGATTTAAGGA	7473	7550	7600	7548	-1	scf7180000046812	NAPIS_ORF00655	7473	8096	None	1097	60	2102	No_constitutive_exon_found_in_species
AATTAAAAATGATGATCTTAGTGATATTGTTCTTGATTTGGGAGTACGAGCA	5981	6064	5931	5983	1	scf7180000046685	NAPIS_ORF00261	5565	6324	None	1097	60	2102	No_constitutive_exon_found_in_species
AATTGCCCTCCATAATAAGAGCGTCCACGTCGCGGAGGGTGGGACTGAAGCT	9512	9542	9592	9540	-1	scf7180000047086	NAPIS_ORF02692	8712	11328	None	1097	60	2102	No_constitutive_exon_found_in_species
TGAATTTTATAAAATTTAAAGTATAAATAAATAATTGGAAACGAGGGGAGGT	8712	8788	8838	8786	-1	scf7180000047086	NAPIS_ORF02692	8712	11328	None	1097	60	2102	No_constitutive_exon_found_in_species
ATATGAATAAGAGAGAGAGTTTTAGGATGATCAAGAGGGATCATGAAAAGAA	4359	4423	4473	4421	-1	scf7180000046944	NAPIS_ORF01584	291	6046	None	1097	60	2102	No_constitutive_exon_found_in_species
ACGAAAAAAGGGTCAAAACTTTAAAATTAAAGGAAGAATAGGGGGAATAGAC	650	703	600	652	1	scf7180000046804	NAPIS_ORF00618	40	9248	None	1097	60	2102	No_constitutive_exon_found_in_species
ACAAAGAAGTGGTGACGGTAAACAAAAAAGGATTTTGGGTAAGACTTAAGGG	8721	8768	8671	8723	1	scf7180000046804	NAPIS_ORF00618	40	9248	None	1097	60	2102	No_constitutive_exon_found_in_species
TTTCTTTTGGATGTTGTACGATCAACAATCGTCTACTTGGGTTGAACAAGGT	989	1390	939	991	1	scf7180000046832	NAPIS_ORF00773	164	1390	None	1097	60	2102	No_constitutive_exon_found_in_species
GCTTTTGTGGTGGTTGCAGTAGATTATTTTACGCGGAGGTTATGGGGTAGAG	10804	10835	10885	10833	-1	scf7180000046634	NAPIS_ORF00138	3840	11536	None	1097	60	2102	No_constitutive_exon_found_in_species
TGTGACAAATATATAAAAGGGAGATTTTAGACTTGGGGTAATAAAGGAAGTA	10293	10316	10366	10314	-1	scf7180000046634	NAPIS_ORF00138	3840	11536	None	1097	60	2102	No_constitutive_exon_found_in_species
TATCAGTCATTACAAGATTCGGTAGAATGCCAAGAGGTGGGTGGAACAAGGG	7198	7296	7346	7294	-1	scf7180000046634	NAPIS_ORF00138	3840	11536	None	1097	60	2102	No_constitutive_exon_found_in_species
ATGATCTGCTTGCTAACCATTGTGGCGCATTGCATGGGTACAAAACAAAGAT	5407	5433	5357	5409	1	scf7180000046552	NAPIS_ORF00002	2606	6745	None	1097	60	2102	No_constitutive_exon_found_in_species
ACGATCTGTTAGCTAATGAGCTAGGTTTAACATAAGGGTGTAAAACAAAGAT	6574	6607	6657	6605	-1	scf7180000046983	NAPIS_ORF01796	6388	6696	None	1097	60	2102	No_constitutive_exon_found_in_species
GATTCTATTAATTTATATGAGTTAATTGATTGTTGTGTAGAGAATGGGAGTG	607	1007	1057	1005	-1	scf7180000046609	NAPIS_ORF00102	607	1079	None	1097	60	2102	No_constitutive_exon_found_in_species
GGCTGAAAGCCTCTTAAGCCTGAAGCGTAGCTCAAATATATAATTGGGAGAA	1455	1511	1561	1509	-1	scf7180000046709	NAPIS_ORF00293	35	1713	None	1097	60	2102	No_constitutive_exon_found_in_species
AAAGACCCTCCATAATAAGAGCGTCCACGTCGCGGAGGGTGGGACTGAAGCT	1175	1205	1255	1203	-1	scf7180000046709	NAPIS_ORF00293	35	1713	None	1097	60	2102	No_constitutive_exon_found_in_species
