# Supplementary material for: Widespread Separation of the Polypyrimidine Tract From 3′ AG by G Tracts in Association With Alternative Exons in Metazoa and Plants
Source: Front Genet. 2019 Jan 14;9:741. doi: 10.3389/fgene.2018.00741 (PMC6339879; doi:10.3389/fgene.2018.00741)
Supplement: DATA FILE S1 — Sequences of REPAG 3′ SS from each species of fungi. [file Data_Sheet_1.zip › Supplementary data 1/Fungi_Release38_histoplasma_capsulatum_g186ar.txt]

REPA_GGG_Sequence	Exon_Start	Exon_End	Pos_-50	Pos_+2	Strand	Chromosome	GeneID	Gene_Start	Gene_End	Gene_Name	Number_of_REPAs	Number_of_REPAs_has_GGG	Number_of_Intron(Intra_genic_Region)	Upstream_Constitutive_Exon
TATTGTTTGTCCGGTTACCAATGTTACATTCTGACGAAACGGGATGACAGAA	265950	266025	266075	266023	-1	supercont2.1	HCBG_00043	265950	266893	None	3608	418	20493	No_constitutive_exon_found_in_species
TTATTTAATCGAGTTTGCTACCCTATACTGATGAAAATATATCGGGATAGTT	274271	274503	274553	274501	-1	supercont2.1	HCBG_00047	274271	278420	None	3608	418	20493	No_constitutive_exon_found_in_species
CCGAGCTGAGCCGAGCTGCAAACTAATCGAGGGCAGGACAGGGGGAACAGAT	290000	290038	289950	290002	1	supercont2.1	HCBG_00051	288847	290197	None	3608	418	20493	No_constitutive_exon_found_in_species
AGTTTTTTTTTTTTTTTTTTGTGTGTGTGTGGGTGGGTGTGGGTGTGTAGAG	318967	319350	319400	319348	-1	supercont2.1	HCBG_00062	318967	320802	None	3608	418	20493	No_constitutive_exon_found_in_species
AAACTATCTACTCAATATCTGCCAGTTGCTCATATTTTCAATGGGTGTAGGA	364446	366259	366309	366257	-1	supercont2.1	HCBG_00077	364446	366731	None	3608	418	20493	No_constitutive_exon_found_in_species
GCGCCCCCAAAAAATTCAAAGTCTTTTTGGCTACGATCAGGGTGTAACAGGA	485407	485772	485357	485409	1	supercont2.1	HCBG_00116	485225	487236	None	3608	418	20493	No_constitutive_exon_found_in_species
AGAGACAGGGCTCATTAACAAACGAACGCCTTTATATTTCGGGTGAATAGAT	512556	512793	512843	512791	-1	supercont2.1	HCBG_00125	511888	513365	None	3608	418	20493	No_constitutive_exon_found_in_species
CGAAAAAAAAAAAAATACGACATATCTGATGGGATGAATTATGGGTATAGGA	528755	528904	528954	528902	-1	supercont2.1	HCBG_00133	527781	529988	None	3608	418	20493	No_constitutive_exon_found_in_species
CGATGGCTTGTCAACAAAAGGAGCTTAGAACTGAGGGGAAAAGTCAACAGGG	535095	535597	535647	535595	-1	supercont2.1	HCBG_00135	535095	536119	None	3608	418	20493	No_constitutive_exon_found_in_species
ATTTTTTCGTGTGTTCTAAGGTAACCCGTGACTGACGGGATGAAAAACAGCT	562982	563150	562932	562984	1	supercont2.1	HCBG_00146	561675	563150	None	3608	418	20493	No_constitutive_exon_found_in_species
ATATTAACGTCCGCCCACGATGCAGCTTATTAGTCTTCTCTATGGGGAAGGA	656523	656837	656473	656525	1	supercont2.1	HCBG_00183	655728	656837	None	3608	418	20493	No_constitutive_exon_found_in_species
TATCTGCGAAAAGTGCCAATCTTAAACTAACCCACCTCGGGAAACTGCAGAT	745491	745736	745786	745734	-1	supercont2.1	HCBG_00214	743580	746173	None	3608	418	20493	No_constitutive_exon_found_in_species
GTTCTATGCATATTGTCATATTGTGCACAGAGAAGTTAAGGGGATGACAGTG	751724	751807	751857	751805	-1	supercont2.1	HCBG_00215	747453	752345	None	3608	418	20493	No_constitutive_exon_found_in_species
GGCTGAAGACTCTATCTAACATGTTGTTCTAAACCCTGGTGATTGGGAAGAC	797113	797497	797063	797115	1	supercont2.1	HCBG_00231	796967	797497	None	3608	418	20493	No_constitutive_exon_found_in_species
GGACATGTAGGGTCCGCTGTCAATCTCAACAACTAACTAATCGGGAATAGGC	922122	922539	922589	922537	-1	supercont2.1	HCBG_00277	921703	923067	None	3608	418	20493	No_constitutive_exon_found_in_species
GCGTTTCCTGACAGACATTCCGATACTAATCACTGTCGGGAGTTGTGAAGGA	933325	933390	933440	933388	-1	supercont2.1	HCBG_00281	931510	933541	None	3608	418	20493	No_constitutive_exon_found_in_species
CCCATGACGACCGAAACGAGACACTAATGGATTTGTAAACGGGAAGAAAGAA	950678	950916	950966	950914	-1	supercont2.1	HCBG_00286	950678	951882	None	3608	418	20493	No_constitutive_exon_found_in_species
ATGGGTTATGCAACTTGGCAGCAGTAGTAATTGGCGCTTTTGTGGGGAAGAA	976845	976999	977049	976997	-1	supercont2.1	HCBG_00295	976496	977567	None	3608	418	20493	No_constitutive_exon_found_in_species
CTTGAACATGGGAGAACTAACTCTGACATTCTTCTGGGGCGAAATTGCAGTG	1020926	1021682	1021732	1021680	-1	supercont2.1	HCBG_00311	1020471	1022495	None	3608	418	20493	No_constitutive_exon_found_in_species
GATGGTGAGGAGCGAGGGAGTTGAGGTTGGCGGCTGACGGTGGGTGGGAGTA	1025368	1025498	1025548	1025496	-1	supercont2.1	HCBG_00313	1024945	1026606	None	3608	418	20493	No_constitutive_exon_found_in_species
AGCAAGGCCATCTCTTGGTGACATACTAATGTCCTTTTTGGGGACCACAGAT	1084298	1084374	1084248	1084300	1	supercont2.1	HCBG_00334	1082704	1084374	None	3608	418	20493	No_constitutive_exon_found_in_species
GCAACATTCCACCAACTCCATCCAATCAAACATTTAACGCGGGGATGCAGTT	1114397	1114665	1114715	1114663	-1	supercont2.1	HCBG_00345	1114397	1115054	None	3608	418	20493	No_constitutive_exon_found_in_species
ACAAACGAGGGAAAAATGACCTCGAACTAAACTAATATGATGGGGGAAAGTT	1118764	1119296	1119346	1119294	-1	supercont2.1	HCBG_00347	1118004	1120077	None	3608	418	20493	No_constitutive_exon_found_in_species
GACCAAAGTTGTCTATTTCGAAGTTAATATATGCTAACTTGGGAACACAGAG	1254076	1254217	1254267	1254215	-1	supercont2.1	HCBG_00391	1252394	1257385	None	3608	418	20493	No_constitutive_exon_found_in_species
CCGAGCTGGCCAATGGCTGCGGCCGGGTGTCACCAGGGCGGGGGCGCTAGGG	1380865	1380994	1380815	1380867	1	supercont2.1	HCBG_00435	1380678	1381302	None	3608	418	20493	No_constitutive_exon_found_in_species
CTTTCTGATTTCTTTCCTATTCCTCATTTTTGGGACTTTTCACACGGGAGGA	1381059	1381302	1381009	1381061	1	supercont2.1	HCBG_00435	1380678	1381302	None	3608	418	20493	No_constitutive_exon_found_in_species
AATAAAAGAAGTAGATGCAGGTATCCACTCTTACTGACTTTGGGAAACAGAT	1393492	1393580	1393442	1393494	1	supercont2.1	HCBG_00439	1392435	1395318	None	3608	418	20493	No_constitutive_exon_found_in_species
ACTAGGGGATCTTCATGGACAAAAAAACATATACTCATATTGGGATACAGAT	1413732	1414139	1413682	1413734	1	supercont2.1	HCBG_00445	1411818	1414139	None	3608	418	20493	No_constitutive_exon_found_in_species
ATACATCACAGTATTGTGTGACTAACTTAAAGAAGTTTTGTAATGGGAAGCT	1546840	1546918	1546968	1546916	-1	supercont2.1	HCBG_00491	1546390	1547180	None	3608	418	20493	No_constitutive_exon_found_in_species
ATGGCGACTGTGATGACATCTGACCTCCTGGCAACAGACGGGTAACACAGCC	1740023	1740152	1739973	1740025	1	supercont2.1	HCBG_00555	1739808	1740843	None	3608	418	20493	No_constitutive_exon_found_in_species
AGCGGCTACAATAGTAGGAATTAACACCGAATCGAACAATACCGGGGGAGGA	2043625	2043944	2043575	2043627	1	supercont2.1	HCBG_00655	2042933	2044166	None	3608	418	20493	No_constitutive_exon_found_in_species
GGAGTTGACTTGTTCTGTCTGATCCTTGTTATTATTGTTGGCGGGGCCAGCA	2082901	2083082	2082851	2082903	1	supercont2.1	HCBG_00671	2082687	2083082	None	3608	418	20493	No_constitutive_exon_found_in_species
TCTTTATCAGCGTGACGGATTGTCTCCAGCGTACTAACGCGGGTGGACAGCA	2255589	2255691	2255741	2255689	-1	supercont2.1	HCBG_00727	2255478	2256220	None	3608	418	20493	No_constitutive_exon_found_in_species
TTTTCTATCCCTGAACATCACCAAAGGAAATACGCTAACACAGGGAATAGGG	2297392	2299407	2297342	2297394	1	supercont2.1	HCBG_00741	2296181	2299407	None	3608	418	20493	No_constitutive_exon_found_in_species
GAATAAAATTTCTCATGTATTCTGATATCAGTTTTCTGGGTGGACCAAAGGA	2363491	2363656	2363441	2363493	1	supercont2.1	HCBG_00759	2360929	2365097	None	3608	418	20493	No_constitutive_exon_found_in_species
AGCTAAACAGCGGGTACAACATGCCCATTGTTGGCTTTGGGCTGTGGAAGGT	2400547	2400651	2400701	2400649	-1	supercont2.1	HCBG_00772	2399717	2401042	None	3608	418	20493	No_constitutive_exon_found_in_species
AAGGAACCAGCTCAACCGACTCGAAGACGATACTGATCGCAACAGGGCAGAC	2411029	2411237	2410979	2411031	1	supercont2.1	HCBG_00776	2410686	2411237	None	3608	418	20493	No_constitutive_exon_found_in_species
ACTCAAGTGTTGCCTTGTTAACAACTGTTGCCAATCCACTGGGAGTATAGGG	2420263	2420340	2420213	2420265	1	supercont2.1	HCBG_00779	2419617	2422409	None	3608	418	20493	No_constitutive_exon_found_in_species
CCCCGCTCCAGGCGGACCCAGCTTTAACACACAACAGGGGATAAAAAAAGGC	2455346	2455456	2455506	2455454	-1	supercont2.1	HCBG_00792	2455346	2456637	None	3608	418	20493	No_constitutive_exon_found_in_species
ATCTTCTATTCATTCTGGCATGGAGAGTAGAAATTGACGAACGGGACTAGAT	2465722	2466322	2466372	2466320	-1	supercont2.1	HCBG_00794	2464648	2467533	None	3608	418	20493	No_constitutive_exon_found_in_species
TGATCTCCACGTCTGAAACCTAACGGGATTGGCTAACAAGGGTATGATAGAC	2474190	2474476	2474526	2474474	-1	supercont2.1	HCBG_00796	2474190	2474965	None	3608	418	20493	No_constitutive_exon_found_in_species
GTTTCTGTTTCTTGCTTAGCTGTATTCTAACCGTTGTCTGCGGGTTAAAGGG	2516532	2517130	2517180	2517128	-1	supercont2.1	HCBG_00808	2516532	2517920	None	3608	418	20493	No_constitutive_exon_found_in_species
CTAACGCTGCACTTCCGTCTATTTTTTCCCTTATGTCCGGGGTGCAAAAGGC	2593127	2593402	2593452	2593400	-1	supercont2.1	HCBG_00835	2591506	2593897	None	3608	418	20493	No_constitutive_exon_found_in_species
CACCGACATACTAACTTTTCTTTCTTTCTTTCTTTGTTTGTTTGGGGAAGCG	2595660	2596066	2596116	2596064	-1	supercont2.1	HCBG_00836	2594139	2597630	None	3608	418	20493	No_constitutive_exon_found_in_species
TGAGATCCTATTTTGAAAACTGACTTGAGATAACTCGCTGGGAAACCTAGTC	2598068	2599805	2599855	2599803	-1	supercont2.1	HCBG_00837	2598068	2600063	None	3608	418	20493	No_constitutive_exon_found_in_species
AGGGCGTGGAAGGGATGGCGGGGAAACTGAGGCTCTGCGGGGTGGAATAGGT	2688530	2688785	2688835	2688783	-1	supercont2.1	HCBG_00866	2688530	2689056	None	3608	418	20493	No_constitutive_exon_found_in_species
GGAACAGGAGTGGTGAAAAAATTTTTTTTCTGACATATTTTGCGGGATAGAA	2711725	2711971	2711675	2711727	1	supercont2.1	HCBG_00874	2710944	2714005	None	3608	418	20493	No_constitutive_exon_found_in_species
CACGAAGCATCTGGCATAATTGTTACTCGACGTACGTGCTAACTGGGTAGAT	2735622	2735723	2735572	2735624	1	supercont2.1	HCBG_00881	2730216	2737606	None	3608	418	20493	No_constitutive_exon_found_in_species
CAAAATTTTTCGAGAAGATAATACACGAGATGAGCGCACTGGGCTTGAAGGG	2871605	2871720	2871555	2871607	1	supercont2.1	HCBG_00931	2869849	2871720	None	3608	418	20493	No_constitutive_exon_found_in_species
CAGCAAAGAACCTCGCAGACGAAGTTAATATGTGATGGGAAGCAAATAAGCG	2974547	2974575	2974625	2974573	-1	supercont2.1	HCBG_00963	2974140	2975007	None	3608	418	20493	No_constitutive_exon_found_in_species
TGTCATCTATTTAAATTGCAATATCACTAACAACGGGGAAATGAATTAAGAT	2976296	2976822	2976246	2976298	1	supercont2.1	HCBG_00964	2975126	2976822	None	3608	418	20493	No_constitutive_exon_found_in_species
GCCGTTCAATTCACTGTGGGAGTCACCTCCGAGTAGACACGGGGCTACAGCC	3080131	3080294	3080081	3080133	1	supercont2.1	HCBG_00999	3079867	3080294	None	3608	418	20493	No_constitutive_exon_found_in_species
GAATAATTAGTACCCAGATGCCGTTAGATTTGCTAAAATTAGGGAATCAGTA	3192156	3193475	3193525	3193473	-1	supercont2.1	HCBG_01042	3191603	3193884	None	3608	418	20493	No_constitutive_exon_found_in_species
AGGAGGCGGCCAACAAAAACAGTGAATGAGTGAGGGACCTGGGCGACCAGAC	3317325	3317562	3317275	3317327	1	supercont2.1	HCBG_01082	3317076	3317562	None	3608	418	20493	No_constitutive_exon_found_in_species
TGCCTCAACTCATGAACGGTTATTGTATGCTATAACCTGGGAATAAAAAGGG	3409822	3409878	3409928	3409876	-1	supercont2.1	HCBG_01108	3408140	3410076	None	3608	418	20493	No_constitutive_exon_found_in_species
CCACAAACCAAGGTTTCGCACGCGCTGACATAGGTGGGTAACAACAACAGGG	3441118	3441187	3441068	3441120	1	supercont2.1	HCBG_01118	3440413	3441502	None	3608	418	20493	No_constitutive_exon_found_in_species
TAGTTAGCTAGCCTAGCCCACTAGTTCAGCTAACTGAGCTAGCGGGTTAGTG	3457552	3457907	3457957	3457905	-1	supercont2.1	HCBG_01125	3456865	3458460	None	3608	418	20493	No_constitutive_exon_found_in_species
CAAGTGCAGGTAACACTATATCAAGAATTTCTACTCTTGGATGATGGGAGAC	3496433	3496589	3496639	3496587	-1	supercont2.1	HCBG_01139	3495365	3497686	None	3608	418	20493	No_constitutive_exon_found_in_species
GCTAACCCACCCTTCGTCCCCATTCCTCCGCGTCCCTAATACAGCGGGAGCA	3629997	3630445	3630495	3630443	-1	supercont2.1	HCBG_01181	3629997	3631011	None	3608	418	20493	No_constitutive_exon_found_in_species
CGGGAGGCATAGTAAGAACGCTGCTAACTCGTCGGCTTCTGGATGGGTAGTG	3689283	3689605	3689655	3689603	-1	supercont2.1	HCBG_01200	3689283	3691444	None	3608	418	20493	No_constitutive_exon_found_in_species
AAAACCCCGCATCTACATACTTTTATTCTTTGACCTAACAGGATGGGCAGGA	71755	73019	73069	73017	-1	supercont2.2	HCBG_01239	71755	75965	None	3608	418	20493	No_constitutive_exon_found_in_species
ATAGACAATATATTCTAGTACTAATGGATTCATGATTGCGATCGGGATAGGC	169313	169371	169263	169315	1	supercont2.2	HCBG_01268	166897	170083	None	3608	418	20493	No_constitutive_exon_found_in_species
CACTCGACCCGACGAAGGTTTCTGACCAGCGACGGAGGGGAGGCACACAGGC	193314	193486	193536	193484	-1	supercont2.2	HCBG_01277	193130	193728	None	3608	418	20493	No_constitutive_exon_found_in_species
TCACCTGCCTTTGTGTTTATGACTAACATATATTATTTTGGGAGCAAAAGGG	236179	237137	236129	236181	1	supercont2.2	HCBG_01294	235122	237750	None	3608	418	20493	No_constitutive_exon_found_in_species
ATATTAAGTGTTTCCGCCGTGTCCTCTAAATGTGCTGCAAGGGCGTGTAGGG	291159	291284	291109	291161	1	supercont2.2	HCBG_01311	288859	291715	None	3608	418	20493	No_constitutive_exon_found_in_species
CAGCTATTGCGCAGTTACTGACGCCAGGATATGGTATGTACGGGGTGTAGTG	413475	413593	413643	413591	-1	supercont2.2	HCBG_01353	411961	413943	None	3608	418	20493	No_constitutive_exon_found_in_species
ATTTTCCTCACACTTTTATCATAAATTGTGTTTGCTAACGGGAACCCAAGGC	424449	424752	424802	424750	-1	supercont2.2	HCBG_01358	424449	426157	None	3608	418	20493	No_constitutive_exon_found_in_species
GAGTACGCTGTTGACCAGCTGATAAGTCGTTGGTGGGGATAGAGATCTAGCT	511636	511809	511586	511638	1	supercont2.2	HCBG_01386	510561	511809	None	3608	418	20493	No_constitutive_exon_found_in_species
TTACCCTGAGGCCGAGTTAACTAAATTTTTCATAAAGGGGTAAGGAATAGCC	643732	643813	643863	643811	-1	supercont2.2	HCBG_01434	643262	644395	None	3608	418	20493	No_constitutive_exon_found_in_species
CTTCTGGCAATCTTCAGTCGAATATCTCGGCTAACTATGCATGGGTGTAGCT	650945	651214	650895	650947	1	supercont2.2	HCBG_01436	650615	651686	None	3608	418	20493	No_constitutive_exon_found_in_species
AACCCTTTTTCGCTCCTGCTTTGCTTGCTGGAAGCTGAATGGGCAAATAGCT	657305	657489	657539	657487	-1	supercont2.2	HCBG_01438	656824	658238	None	3608	418	20493	No_constitutive_exon_found_in_species
CCACCCTACACGACATAACGTCCTATTATCTGGAAGCACTGATGGGCTAGTT	696285	696565	696235	696287	1	supercont2.2	HCBG_01453	695050	697126	None	3608	418	20493	No_constitutive_exon_found_in_species
GATATATTTATTCGGCGTCGTGCCTGGAGAACTCTAATTGTGGGAAACAGGT	775462	776044	776094	776042	-1	supercont2.2	HCBG_01473	770823	776810	None	3608	418	20493	No_constitutive_exon_found_in_species
TACTGGCATGTCCGTTGCTACGACATGCAGCTTTTAACGGATGAGGGCAGGT	824202	824360	824410	824358	-1	supercont2.2	HCBG_01489	824202	824952	None	3608	418	20493	No_constitutive_exon_found_in_species
TTAGTGTAACAAATATGAATCTTCTAAATGACTCTTTTACGGAAGGGTAGGC	846170	846302	846352	846300	-1	supercont2.2	HCBG_01497	846170	847084	None	3608	418	20493	No_constitutive_exon_found_in_species
CTATTTCTTTTCGCGAAGAAGTTTCTTCTGACTAATTCATGGGAGTCTAGTT	1123823	1123898	1123948	1123896	-1	supercont2.2	HCBG_01599	1122233	1124469	None	3608	418	20493	No_constitutive_exon_found_in_species
AGGTTTAATAGCTATTCGCCATTCGCAACATGCTGATTAAGGGGCAACAGCA	1343477	1343767	1343817	1343765	-1	supercont2.2	HCBG_01676	1340354	1343922	None	3608	418	20493	No_constitutive_exon_found_in_species
GAACGAAGAGCATGAAGCTTATTATCTGATTTATGTTGGGAACATGGCAGGT	1436348	1436444	1436298	1436350	1	supercont2.2	HCBG_01708	1436042	1437483	None	3608	418	20493	No_constitutive_exon_found_in_species
GTGTGCATTTTTCAAAAAAAGGTCGCGCTTACATGGACTGGGGGACATAGGT	1436828	1436976	1436778	1436830	1	supercont2.2	HCBG_01708	1436042	1437483	None	3608	418	20493	No_constitutive_exon_found_in_species
GCTACGATATTTTCAGCCAACTGTACTTCTGTAACTGATGGGGTATATAGAA	1591811	1591922	1591972	1591920	-1	supercont2.2	HCBG_01751	1587435	1592856	None	3608	418	20493	No_constitutive_exon_found_in_species
TTTTTGTGCATGTCGGGTGTTGACAATTTCCCTACCCGGTGGGCAAACAGAG	1679603	1680051	1680101	1680049	-1	supercont2.2	HCBG_01782	1678490	1680794	None	3608	418	20493	No_constitutive_exon_found_in_species
CATGTGTATATGCCAAACCAAGTAACCGGGGATGGGAATGTGGGACATAGAA	1850677	1850780	1850627	1850679	1	supercont2.2	HCBG_01845	1850295	1850780	None	3608	418	20493	No_constitutive_exon_found_in_species
ATGTTTTTTCGGGTGTCTTTTCATGAGCTAATCTTTCTATGGGGACATAGGG	1928247	1928273	1928197	1928249	1	supercont2.2	HCBG_01868	1927280	1928815	None	3608	418	20493	No_constitutive_exon_found_in_species
TTGAAACAATACGTAGCTAACAATTCACCTTTTCTTGCGGGGATTGACAGCT	1959294	1959777	1959827	1959775	-1	supercont2.2	HCBG_01881	1958379	1959964	None	3608	418	20493	No_constitutive_exon_found_in_species
TCTTCTTTTTCCTTGTCGCTGTCTTCGGCCTCCCTTACCTTATGGGCAAGCT	1958379	1958933	1958983	1958931	-1	supercont2.2	HCBG_01881	1958379	1959964	None	3608	418	20493	No_constitutive_exon_found_in_species
GTACTGCGGGACGATATGCTGACCGCCTTTTGCCAATTTTGGGGATGTAGAG	2094624	2095711	2094574	2094626	1	supercont2.2	HCBG_01930	2093695	2095827	None	3608	418	20493	No_constitutive_exon_found_in_species
TAATTGTCCGGAAACACGAGAGTTCTGACGCCGACTGACGGGCGAACTAGGG	2101231	2101282	2101181	2101233	1	supercont2.2	HCBG_01932	2100981	2101423	None	3608	418	20493	No_constitutive_exon_found_in_species
CTGCCAATGTCATACAAGCAAGCTCTTTCTCACATGGATGGGAACTATAGGC	2159022	2160935	2160985	2160933	-1	supercont2.2	HCBG_01952	2159022	2161224	None	3608	418	20493	No_constitutive_exon_found_in_species
GAAATCTTCTATATGATATCGTGTGGTTTGGTATTCACACAGGGATATAGAC	2172724	2173145	2172674	2172726	1	supercont2.2	HCBG_01955	2171631	2173145	None	3608	418	20493	No_constitutive_exon_found_in_species
GCCACGGAAGATGGTTCTTGACCTTCTTTTGGGAGCGGGAGGGAAACTAGAC	2230943	2231021	2231071	2231019	-1	supercont2.2	HCBG_01973	2228569	2231509	None	3608	418	20493	No_constitutive_exon_found_in_species
TGATATGAATACCGTAGCCGTTGCTGAGAGGGCTTATGGGGTTAGGGTAGAT	2360029	2360189	2360239	2360187	-1	supercont2.2	HCBG_02001	2360029	2361054	None	3608	418	20493	No_constitutive_exon_found_in_species
TCTCGTTATTTACGTATCAAATTACTAATTACTCTGGTGGGGGATATTAGGT	2374741	2374840	2374691	2374743	1	supercont2.2	HCBG_02007	2374276	2376453	None	3608	418	20493	No_constitutive_exon_found_in_species
CTAGTTTTTCCCTCCTCGTCTTGTTATTTTTTGTTAAATTTGGGGTTGAGAT	2476799	2476834	2476884	2476832	-1	supercont2.2	HCBG_02032	2476799	2478807	None	3608	418	20493	No_constitutive_exon_found_in_species
TGGAATGGTATAGATTATAACCATCACAACTGCTGTGATGGGGAATCTAGGC	2601723	2601941	2601991	2601939	-1	supercont2.2	HCBG_02072	2601300	2602665	None	3608	418	20493	No_constitutive_exon_found_in_species
TTGTAAGCCTAATATATCTTTGTGCAAAACAATTATTAAGGGGAAAACAGGC	2636277	2636694	2636227	2636279	1	supercont2.2	HCBG_02081	2635881	2637671	None	3608	418	20493	No_constitutive_exon_found_in_species
GGGGAAAGGGGTGGGGAGCAGGGATTTGCGTATACTAAAATCAAGGGCAGTG	2721840	2722927	2721790	2721842	1	supercont2.2	HCBG_02111	2721215	2722927	None	3608	418	20493	No_constitutive_exon_found_in_species
CTTGCTCTCTCTTATGCCGATCATTCCAAACTAATTCGACGAGGGAATAGGA	2761625	2761841	2761575	2761627	1	supercont2.2	HCBG_02127	2760878	2761841	None	3608	418	20493	No_constitutive_exon_found_in_species
CTTATAAAACAGAAACTGTTCTGGAGCTAATTGAAAAATGGGGTGGATAGTG	138354	138490	138304	138356	1	supercont2.3	HCBG_02224	138084	139681	None	3608	418	20493	No_constitutive_exon_found_in_species
TGCTGCGGATCGGGGATGGATATGTTGCTAACGCAAAGGGAATGACATAGGG	246319	246986	247036	246984	-1	supercont2.3	HCBG_02260	246319	249756	None	3608	418	20493	No_constitutive_exon_found_in_species
GCGCACCTGGAGTTCAGGGATCCTATTGACCTCCGGTGATAACGGGCCAGCG	284565	284742	284792	284740	-1	supercont2.3	HCBG_02272	283879	285145	None	3608	418	20493	No_constitutive_exon_found_in_species
CAAGGTCGTGATTCTCGCTGAGGTTTGAACATCCAAAGTGGGGGATCCAGCC	289197	289325	289147	289199	1	supercont2.3	HCBG_02274	288809	289950	None	3608	418	20493	No_constitutive_exon_found_in_species
CCTGGGAATGCTCCGGGCCGCCCCACGTTTGTATTAAGTCACACGGGAAGAT	336377	336815	336327	336379	1	supercont2.3	HCBG_02289	336283	337227	None	3608	418	20493	No_constitutive_exon_found_in_species
TTGGTTTGCTCACTCGTTCGCCCTGTTTGATATGCTCCATGGGATTTAAGCT	392369	392819	392869	392817	-1	supercont2.3	HCBG_02303	391028	393100	None	3608	418	20493	No_constitutive_exon_found_in_species
TGCAGCTGGGCTTATATCTTGCCCTGGATCTCTACACTGGGGAACATCAGGT	506990	507093	507143	507091	-1	supercont2.3	HCBG_02347	505436	507385	None	3608	418	20493	No_constitutive_exon_found_in_species
TTGTAAAGATGCACATGTATAGATAACGTCATAAGACCTGGGGTATGCAGTT	505994	506070	506120	506068	-1	supercont2.3	HCBG_02347	505436	507385	None	3608	418	20493	No_constitutive_exon_found_in_species
CGGCACTGTCAGCCCTCTGGGCGCGCTGACTGCCTATTTAAATCGGGTAGAC	536033	536505	536555	536503	-1	supercont2.3	HCBG_02357	535828	537695	None	3608	418	20493	No_constitutive_exon_found_in_species
CTGTTTCCTTGCGGGTATGCATGACTAATGACATTTATTTCAATGGGCAGGC	716499	717376	717426	717374	-1	supercont2.3	HCBG_02414	715046	717783	None	3608	418	20493	No_constitutive_exon_found_in_species
CCTGATATTATGGGATATACCTAAATTCAATTTACTAAATATGGGTGCAGGT	724017	724626	724676	724624	-1	supercont2.3	HCBG_02417	723001	725766	None	3608	418	20493	No_constitutive_exon_found_in_species
GGGAATATATCTTTCGCCACTGACGCCGATGCCATTTAGGGGTTGGATAGAA	785413	785629	785679	785627	-1	supercont2.3	HCBG_02441	785413	785918	None	3608	418	20493	No_constitutive_exon_found_in_species
ACGGAGCTGGCTATCCCAGCTTACTCCAAGGACAATTCCAAGGGATATAGGC	1032309	1032361	1032411	1032359	-1	supercont2.3	HCBG_02500	1031741	1033014	None	3608	418	20493	No_constitutive_exon_found_in_species
TTCATATTTATTTGCAGACCACCCATTTAACGAACGGGTGCGCAAAACAGTG	1038079	1038494	1038029	1038081	1	supercont2.3	HCBG_02503	1037722	1038494	None	3608	418	20493	No_constitutive_exon_found_in_species
ATCCGGGACTTCAGGAACTGATAAATTATTCAATCATTTGCAACCGGGAGGC	1071928	1072077	1072127	1072075	-1	supercont2.3	HCBG_02515	1071928	1072990	None	3608	418	20493	No_constitutive_exon_found_in_species
GCCTCAAGATCCCGGAAATCATATTAGGGGTTTATGACTGGTCGGGGTAGCG	1089530	1089772	1089480	1089532	1	supercont2.3	HCBG_02523	1088343	1089772	None	3608	418	20493	No_constitutive_exon_found_in_species
TCTTTGGAGATATTAAACGCACTGCGGGGGGGCTGATAAAATGGGATTAGGT	1135542	1135633	1135492	1135544	1	supercont2.3	HCBG_02536	1135292	1136774	None	3608	418	20493	No_constitutive_exon_found_in_species
ATTGCGCGCTTAGTCAGATTTCATGGCCCGTAAACTTTGGGGAAGCTCAGGG	1266476	1266663	1266713	1266661	-1	supercont2.3	HCBG_02587	1265928	1266993	None	3608	418	20493	No_constitutive_exon_found_in_species
GAACTGGCTTCGGTACGAGCGACTAGAACTTACAGCTGACATTGGGACAGCA	1338152	1338463	1338102	1338154	1	supercont2.3	HCBG_02607	1338009	1341109	None	3608	418	20493	No_constitutive_exon_found_in_species
AGGTAGGGCTTAGGGCTGCTAAGTTTTTCCATTTGGTGGGGTTGGTAGAGGC	1345091	1346208	1345041	1345093	1	supercont2.3	HCBG_02609	1343240	1347081	None	3608	418	20493	No_constitutive_exon_found_in_species
CTCATGTAGTCCTATATCCGGATGAACTGAAGTAGCTAACAGTGGGACAGGA	1471689	1473844	1471639	1471691	1	supercont2.3	HCBG_02649	1470748	1473844	None	3608	418	20493	No_constitutive_exon_found_in_species
AGCAGAAGCGACCCAGGAATGAGAGATAAGACGTAGTTATTGGGTTGGAGCT	1570042	1570324	1569992	1570044	1	supercont2.3	HCBG_02680	1569919	1570324	None	3608	418	20493	No_constitutive_exon_found_in_species
CCAGACAAATATCGCCAAAGTAGTCATACTAACAGGGGATAATATAATAGCT	1604298	1605972	1604248	1604300	1	supercont2.3	HCBG_02693	1603283	1605972	None	3608	418	20493	No_constitutive_exon_found_in_species
ATTCTATACTCTATTCTAATCTCACATTCTAATCAAATTTAATTGGGTAGCT	1726586	1727162	1726536	1726588	1	supercont2.3	HCBG_02735	1724216	1729414	None	3608	418	20493	No_constitutive_exon_found_in_species
CACCCATTTCCTGGGTTGATTAGGTCCATCACACTTCAACGGGCGACTAGAA	1773031	1773211	1772981	1773033	1	supercont2.3	HCBG_02750	1772839	1773211	None	3608	418	20493	No_constitutive_exon_found_in_species
TCATCTATTGCGGTAAGTATTCAATATTCGTTCATTACCATATGGGGTAGAA	1786524	1786956	1786474	1786526	1	supercont2.3	HCBG_02754	1785513	1787377	None	3608	418	20493	No_constitutive_exon_found_in_species
ATGTCCTGTGCATCAGCTGACGAATTTGAGGCCTCAAGATGGGAAAAAAGAG	1914258	1914313	1914208	1914260	1	supercont2.3	HCBG_02795	1913808	1914313	None	3608	418	20493	No_constitutive_exon_found_in_species
TCTATCATTTTAGAGAGCATTGTCGTCATATCTAACATGTATCGGGGTAGAT	1952752	1952835	1952702	1952754	1	supercont2.3	HCBG_02801	1950410	1954440	None	3608	418	20493	No_constitutive_exon_found_in_species
CCCGGAGGTTACTCGACGATGCCACTGACACGGCTCTTCGGGTGATGTAGAT	1962777	1963975	1964025	1963973	-1	supercont2.3	HCBG_02806	1962777	1964317	None	3608	418	20493	No_constitutive_exon_found_in_species
CACCACAATTCGAATGTGGACGGACACTAACATTGGGGGCAAAATAACAGGC	2159153	2159212	2159103	2159155	1	supercont2.3	HCBG_02880	2158662	2159212	None	3608	418	20493	No_constitutive_exon_found_in_species
GGCCCCTCCTTCCAGTAGACGAGTTTTGAATACTAAAATCGGGGGAGTAGCT	2408133	2408402	2408083	2408135	1	supercont2.3	HCBG_02967	2407821	2410137	None	3608	418	20493	No_constitutive_exon_found_in_species
ACCCCATGTAACATGTAACCTATTTTCTTTGAGGGCCGCGGGGGGTTTAGGT	2487086	2487192	2487242	2487190	-1	supercont2.3	HCBG_02996	2486427	2487945	None	3608	418	20493	No_constitutive_exon_found_in_species
ACTATCAAAAACAATAAATTTCATTCTCAGACTTACTCATGGGGCTGTAGAT	2614139	2614421	2614471	2614419	-1	supercont2.3	HCBG_03044	2610165	2614792	None	3608	418	20493	No_constitutive_exon_found_in_species
GCTGTTTGCTGAAACCTTTGAATTCTAACAAATACTGTGCTTGGGAATAGCC	2619588	2619637	2619538	2619590	1	supercont2.3	HCBG_03047	2619318	2622071	None	3608	418	20493	No_constitutive_exon_found_in_species
TGTCCTTGGAGGCCTATATAGGGACAAGCTTTTGACGTGTGGGATTACAGTC	2619699	2619793	2619649	2619701	1	supercont2.3	HCBG_03047	2619318	2622071	None	3608	418	20493	No_constitutive_exon_found_in_species
AGTGTGTCGATAGGGGGCTAAAATCCCATTGCTTGGGGTTGGATTGGCAGGA	29034	29182	28984	29036	1	supercont2.4	HCBG_03108	28395	30051	None	3608	418	20493	No_constitutive_exon_found_in_species
CCATTTGGAATGTAAACGTAGAGGCTGATTGAATTTTCGTGGGTGTATAGCT	66088	67617	66038	66090	1	supercont2.4	HCBG_03120	64078	67617	None	3608	418	20493	No_constitutive_exon_found_in_species
AATGGGTTGGGTGTTGATTGCTAAATGTTGCTTTTGGCTATGGGATGTAGGG	88649	88698	88599	88651	1	supercont2.4	HCBG_03126	88025	90508	None	3608	418	20493	No_constitutive_exon_found_in_species
CGGCTTCTTATGATTGAGAAAAAAGGTATGCCTAACCTCTGCGTGGGTAGTT	438504	438827	438454	438506	1	supercont2.4	HCBG_03254	437484	439502	None	3608	418	20493	No_constitutive_exon_found_in_species
GCACTGCATACTGTATTTGATCGGGCTAATATTGCTATTCTTGGGAATAGTT	625184	625741	625134	625186	1	supercont2.4	HCBG_03316	624924	625741	None	3608	418	20493	No_constitutive_exon_found_in_species
ATACAAATTTTTAGTTGGTGCTGACCCGAAGCTAACTGATGAGGGTTTAGCT	639302	639460	639510	639458	-1	supercont2.4	HCBG_03323	636890	639894	None	3608	418	20493	No_constitutive_exon_found_in_species
CGACTTTCCTTGCTAGTATACACTCTTACTTACTCCTACCGGGACACCAGCA	639256	639267	639317	639265	-1	supercont2.4	HCBG_03323	636890	639894	None	3608	418	20493	No_constitutive_exon_found_in_species
GTTCACACTTGGAGAATCTAGTTTACTGTGTATGAGGACGGACGGGATAGTG	649539	649576	649489	649541	1	supercont2.4	HCBG_03327	649130	649576	None	3608	418	20493	No_constitutive_exon_found_in_species
CTTATAGGCCAATTTTTACCTGCGCAGCTTTCTGACTCCGCGGGACACAGGT	741655	743635	741605	741657	1	supercont2.4	HCBG_03362	741508	744714	None	3608	418	20493	No_constitutive_exon_found_in_species
AGGCCTTGGCGCTGTCTTGCGCAATATGCTAAGAAAACTTTGGGGGAAAGTC	773528	773683	773733	773681	-1	supercont2.4	HCBG_03375	772530	773850	None	3608	418	20493	No_constitutive_exon_found_in_species
CGTGCTGACCAGCACACACATATTTTTTTTCTCTATATGGGAAAATTTAGAC	819565	819674	819515	819567	1	supercont2.4	HCBG_03389	818775	819906	None	3608	418	20493	No_constitutive_exon_found_in_species
CAAACCATCAAATTGCAATTATGTGTGTTGATGGGTAGGGTGTGAAATAGTT	885379	885665	885715	885663	-1	supercont2.4	HCBG_03407	884531	886489	None	3608	418	20493	No_constitutive_exon_found_in_species
CAGCGCAAGTGTCGTTCGCTTTGGATTGTAATGCTAATTTGGGTTTAAAGGT	890876	891431	891481	891429	-1	supercont2.4	HCBG_03409	888012	891886	None	3608	418	20493	No_constitutive_exon_found_in_species
TTTGCTTCCGTACCTTGAGCTTTGTCTCAGGAGCTTACTCGGGGAAGCAGCA	1151340	1152110	1152160	1152108	-1	supercont2.4	HCBG_03473	1150613	1152873	None	3608	418	20493	No_constitutive_exon_found_in_species
CAGTGGAGAAGGGGTTGGAAGAATTGACGATGGAAGATGGGAAGGGTGAGGT	1242911	1243023	1242861	1242913	1	supercont2.4	HCBG_03490	1241937	1244162	None	3608	418	20493	No_constitutive_exon_found_in_species
TTTGCTTCCGTACCTTGAGCTTTGTCTCAGGAGCTTACTCGGGGAAGCAGCA	1408799	1409569	1409619	1409567	-1	supercont2.4	HCBG_03523	1408072	1410332	None	3608	418	20493	No_constitutive_exon_found_in_species
CAGTGGAGAAGGGGTTGGAAGAATTGACGATGGAAGATGGGAAGGGTGAGGT	1500176	1500288	1500126	1500178	1	supercont2.4	HCBG_03540	1499202	1501427	None	3608	418	20493	No_constitutive_exon_found_in_species
TGCCACTTTGTGGGCTCCCTTGCACCAGGTCTAACGGCAAGGGGGAATAGAT	1526275	1527534	1527584	1527532	-1	supercont2.4	HCBG_03548	1526275	1527953	None	3608	418	20493	No_constitutive_exon_found_in_species
CTGCCAACAACGCCGAGGTTAGGACCGCAAGCTGACGCCGGGTCGCGGAGAT	1548366	1548575	1548625	1548573	-1	supercont2.4	HCBG_03557	1547382	1549382	None	3608	418	20493	No_constitutive_exon_found_in_species
TTCTGCCCTAACTACTTGTCTTGGATCGTTCTGTTAACCCGGGATCATAGTC	1627252	1627639	1627689	1627637	-1	supercont2.4	HCBG_03582	1627252	1628307	None	3608	418	20493	No_constitutive_exon_found_in_species
GCTGGACAGTATTCTAATTGCTTGACTGGTCTGTTGGGTGGAGCACATAGGT	1666599	1666725	1666775	1666723	-1	supercont2.4	HCBG_03594	1665093	1667261	None	3608	418	20493	No_constitutive_exon_found_in_species
AGGTGTTTTCTTGGGATTGCCCATGCAACAAACTCTGTAGGGCTGAGTAGCT	1729466	1729721	1729771	1729719	-1	supercont2.4	HCBG_03614	1729466	1729979	None	3608	418	20493	No_constitutive_exon_found_in_species
TTTACTGTACTTAGGTTACTATTAACTGTAGGAGAGAAGGGGCAATAAAGCC	1783287	1783315	1783365	1783313	-1	supercont2.4	HCBG_03630	1783287	1784753	None	3608	418	20493	No_constitutive_exon_found_in_species
ACATTCGATTCTTCTATAGACACACGACTGAAGAAAGCACGGGAGGCTAGCC	1802172	1802276	1802326	1802274	-1	supercont2.4	HCBG_03639	1801827	1802528	None	3608	418	20493	No_constitutive_exon_found_in_species
GCTAGGGAATCAATCCGTGTGAACAACAGTTTGCTGACCAGGGCAACCAGAT	1951664	1951701	1951751	1951699	-1	supercont2.4	HCBG_03696	1949642	1951944	None	3608	418	20493	No_constitutive_exon_found_in_species
AGGGCGTTGCTTTCGTCGACGGTTGCTATCAATTATGCTGACGGGGGCAGAG	2016187	2018309	2018359	2018307	-1	supercont2.4	HCBG_03715	2016187	2019423	None	3608	418	20493	No_constitutive_exon_found_in_species
TACCTCCCAGATAAGATTTGTAACTCCTTGAAAACGCCACGGTGGGGGAGGA	2158990	2159228	2159278	2159226	-1	supercont2.4	HCBG_03764	2158990	2160062	None	3608	418	20493	No_constitutive_exon_found_in_species
CTCCTCAATGAAGATGGGTGTTGACGCCTGCTGGCAGTGGATTTGGGGAGGG	2190856	2191282	2190806	2190858	1	supercont2.4	HCBG_03775	2189539	2191282	None	3608	418	20493	No_constitutive_exon_found_in_species
TGGTCACTAGTTTGATGTTAGATTATATCTGAAGTTGATTTGGGCAACAGAC	2219755	2219800	2219850	2219798	-1	supercont2.4	HCBG_03787	2219755	2220546	None	3608	418	20493	No_constitutive_exon_found_in_species
AGGCGAAGAGGGGTTCAAAGAGGCTAAATTAAGCTAATATACGGGAATAGGG	2237683	2238208	2237633	2237685	1	supercont2.4	HCBG_03794	2237390	2239599	None	3608	418	20493	No_constitutive_exon_found_in_species
GTATATAAGATTTGCATTTTGAATTACAGAACTAATCCATGGGTAGGCAGGT	2299095	2299883	2299933	2299881	-1	supercont2.4	HCBG_03817	2297917	2300555	None	3608	418	20493	No_constitutive_exon_found_in_species
TGCGGCAAATCAATTCTCCTGATTTAGCAGTCTACCGATGTAATGGGTAGGG	2427264	2427616	2427666	2427614	-1	supercont2.4	HCBG_03860	2426941	2427854	None	3608	418	20493	No_constitutive_exon_found_in_species
GCTATAGCAGTTTCTGTCCTTCCTCGATATCAGGTGGTTGACTGGGATAGAC	2456966	2458078	2458128	2458076	-1	supercont2.4	HCBG_03876	2456966	2458557	None	3608	418	20493	No_constitutive_exon_found_in_species
TGAGATATTATCTCCGACACTACTTCTTCTGACATCAAAATGTGTGGGAGAT	2500829	2500878	2500779	2500831	1	supercont2.4	HCBG_03886	2500504	2501470	None	3608	418	20493	No_constitutive_exon_found_in_species
CTTTGCATTTGCCGAATAAGACTAACAATGCTTGTTCGTCTGGGAAATAGTG	2518330	2518375	2518425	2518373	-1	supercont2.4	HCBG_03893	2517881	2523287	None	3608	418	20493	No_constitutive_exon_found_in_species
CTCAGAAGGTATTTCAATGGAGGTATGTCGCTGATTCAGTGGGAATGTAGAT	2536496	2536901	2536446	2536498	1	supercont2.4	HCBG_03898	2536359	2539743	None	3608	418	20493	No_constitutive_exon_found_in_species
AGTCGTGCTAGCCGCCAATCCTTGGATGCTGACTTTGGGGTTGGCGAAAGCA	2659701	2659904	2659651	2659703	1	supercont2.4	HCBG_03931	2659176	2660610	None	3608	418	20493	No_constitutive_exon_found_in_species
GATATTCCGTACTGCTGCTGACTATCTCTATCTATGTGGGGAGTAATTAGGT	26934	27133	27183	27131	-1	supercont2.5	HCBG_03946	26104	27372	None	3608	418	20493	No_constitutive_exon_found_in_species
AATTCAAGCCTCTGGTAACTAACAGTTTGAGCTGAAATCGGGAAACGTAGGT	163754	164468	163704	163756	1	supercont2.5	HCBG_03992	163659	165491	None	3608	418	20493	No_constitutive_exon_found_in_species
AGTGAAGACAATGTATGTATGTATTTGTTCAACGTCCCTGGGGGGTGTAGGC	245287	245341	245391	245339	-1	supercont2.5	HCBG_04019	245287	246531	None	3608	418	20493	No_constitutive_exon_found_in_species
GCGCGCCGTTCCCACTTACGCCCTAGCTGACAACTTCCTTTGGGATACAGAC	256919	256965	256869	256921	1	supercont2.5	HCBG_04023	256559	261016	None	3608	418	20493	No_constitutive_exon_found_in_species
GTTCTTCCATTTTCACCACAGAAACAAGAAAAGTTAACGGGAAGCCGTAGAC	304953	305064	305114	305062	-1	supercont2.5	HCBG_04043	302333	305487	None	3608	418	20493	No_constitutive_exon_found_in_species
CGCAAATATATGTCTCTACCTCTTTTGCAGTCACTAACGGGTAAAAACAGGC	363502	363731	363781	363729	-1	supercont2.5	HCBG_04067	363502	364760	None	3608	418	20493	No_constitutive_exon_found_in_species
TGCAGCCCCAAATTCAGCACTTCTGAAACCTTTGCTGACTGGGGATTAAGCC	378762	380015	380065	380013	-1	supercont2.5	HCBG_04074	378762	380309	None	3608	418	20493	No_constitutive_exon_found_in_species
GACTCAGTACAAAACACTCAAGTATATTTAAAAACTAATTTGGGATATAGAT	397715	397778	397665	397717	1	supercont2.5	HCBG_04081	396253	401331	None	3608	418	20493	No_constitutive_exon_found_in_species
AAAAGAAAATGAAAATCAAAGCACTAACTACTGGTGGCTATGGGATCAAGCA	479887	480197	480247	480195	-1	supercont2.5	HCBG_04108	479887	480456	None	3608	418	20493	No_constitutive_exon_found_in_species
GAAATGCAGACGTGCGGATCCCTAAACGAGACATAAAACGAGGGGGCCAGCA	507137	507283	507087	507139	1	supercont2.5	HCBG_04117	505460	507720	None	3608	418	20493	No_constitutive_exon_found_in_species
CGTGTTTTGGCAATTTTCATCATTATTCTCACATTTTTTTCGGGCGATAGGC	644322	644515	644272	644324	1	supercont2.5	HCBG_04170	643856	645874	None	3608	418	20493	No_constitutive_exon_found_in_species
CTCTCCCTCCTCGAGTTTACATCTAACCATGAAGCGGGCAAATTAAAAAGTC	648363	649263	648313	648365	1	supercont2.5	HCBG_04171	646285	649654	None	3608	418	20493	No_constitutive_exon_found_in_species
CCCTTTGCACCTATCTCAGCTTCATCATTACTGACATTTTGGGGCCATAGGG	671864	671963	671814	671866	1	supercont2.5	HCBG_04179	670971	673284	None	3608	418	20493	No_constitutive_exon_found_in_species
TGTGGGTTCGGTGCTTTGCTAACAATTTGGCTTTTATTGGGAAAATATAGAT	709154	709281	709331	709279	-1	supercont2.5	HCBG_04189	704636	709784	None	3608	418	20493	No_constitutive_exon_found_in_species
AAAAATCTGGCAGGATGGATTCATCAGGAATGTCACTAACTGGGATGTAGGG	960602	960808	960552	960604	1	supercont2.5	HCBG_04272	953896	962047	None	3608	418	20493	No_constitutive_exon_found_in_species
AGCTCTTCTACCCCCTTTACTGCTGCTCCATGTGCTAAATGAGAGGGTAGAA	965739	966078	965689	965741	1	supercont2.5	HCBG_04274	965248	966298	None	3608	418	20493	No_constitutive_exon_found_in_species
GCCGATGTTTTATTCCAAAGGGCGCTGATTAAGGTTGGGGGGAAACATAGCA	1143282	1143464	1143514	1143462	-1	supercont2.5	HCBG_04334	1142136	1145260	None	3608	418	20493	No_constitutive_exon_found_in_species
GTTATATCTGCAAACTTCACTCATCTAACGCCTTGCTTTGGGATGTGTAGGC	1225159	1226284	1225109	1225161	1	supercont2.5	HCBG_04361	1224709	1226284	None	3608	418	20493	No_constitutive_exon_found_in_species
GCCGTGTGCCCCCACCAGAACCACCTCTCCCCCGTCTCAAGGGCAGATAGTT	1300316	1300456	1300506	1300454	-1	supercont2.5	HCBG_04387	1299591	1300917	None	3608	418	20493	No_constitutive_exon_found_in_species
TAGGGCCCTGGCACTGACTGACAACTTCCGTACAGACGTAGTTGGGACAGAA	1370412	1370715	1370362	1370414	1	supercont2.5	HCBG_04409	1370265	1370715	None	3608	418	20493	No_constitutive_exon_found_in_species
ACTGGGGTGTTTTCACCTTTGCATGAACAATGCACTTACAGGGAATACAGTT	1435247	1435430	1435480	1435428	-1	supercont2.5	HCBG_04435	1434285	1435607	None	3608	418	20493	No_constitutive_exon_found_in_species
AATCTTCGCCAAATTCATCAATTAGGCTAACTAAGTTGGGAAAATGATAGAA	1437736	1437907	1437686	1437738	1	supercont2.5	HCBG_04436	1436820	1439452	None	3608	418	20493	No_constitutive_exon_found_in_species
TTCTACACTAGATAGATACATATATGCAAAAACTAATATGGGGAATAAAGCG	1469131	1469268	1469318	1469266	-1	supercont2.5	HCBG_04450	1469131	1469946	None	3608	418	20493	No_constitutive_exon_found_in_species
AATTTCCTTTTTAGAGCTTCTGTTCTTGCTAACCACAGGGTAAAATATAGGT	1512682	1513128	1513178	1513126	-1	supercont2.5	HCBG_04467	1512682	1514982	None	3608	418	20493	No_constitutive_exon_found_in_species
ATTGTCCTTCCGATGCCAAGGCTAGTATGATACTAACCTCTGGGAACTAGAC	1667896	1668750	1668800	1668748	-1	supercont2.5	HCBG_04522	1666827	1669329	None	3608	418	20493	No_constitutive_exon_found_in_species
TGACCCCATCTACTGAGATACTTTGATGATGTACGCTGATCCGGGAATAGGC	1677062	1677842	1677892	1677840	-1	supercont2.5	HCBG_04525	1675848	1679360	None	3608	418	20493	No_constitutive_exon_found_in_species
ATCTTCCCATAAAACAAATCTTCTTTTGCTAACCTGGGATACAAAACTAGAG	1902627	1902734	1902577	1902629	1	supercont2.5	HCBG_04602	1902412	1904717	None	3608	418	20493	No_constitutive_exon_found_in_species
GTGTGGGATGTATTTCTCTATACTACAATAAGTACCTTTTGTGTGGGAAGTA	1943655	1943759	1943809	1943757	-1	supercont2.5	HCBG_04619	1943655	1944697	None	3608	418	20493	No_constitutive_exon_found_in_species
AGCGATTCTCTTTTTTTCTGTCGAAATATATCGGAAACGGAGGGGGACAGTC	2098780	2099007	2098730	2098782	1	supercont2.5	HCBG_04659	2098595	2099950	None	3608	418	20493	No_constitutive_exon_found_in_species
AATCCGTGGGACAACGGTGTCCAATACTGATATAAACAGGGAAATTGCAGAG	2147962	2148069	2148119	2148067	-1	supercont2.5	HCBG_04674	2145472	2149377	None	3608	418	20493	No_constitutive_exon_found_in_species
TCCAACTCTGCGCTGGCCCCGTTATAATGCTAATTTTCAACTGCGGGAAGTT	2193594	2193787	2193837	2193785	-1	supercont2.5	HCBG_04693	2192755	2193888	None	3608	418	20493	No_constitutive_exon_found_in_species
ATTCCCCAACGAAAAGCAAGTTACTAGTATGTATGTGTTCGGGACGCAAGAC	59770	59907	59957	59905	-1	supercont2.6	HCBG_04715	59076	60135	None	3608	418	20493	No_constitutive_exon_found_in_species
CACTTGGCAATTGCCGCTTACTGACTCCTCTATGCGGGACATGTAAACAGAC	133153	133974	133103	133155	1	supercont2.6	HCBG_04740	132650	133974	None	3608	418	20493	No_constitutive_exon_found_in_species
ATAACTTGTGGGCTCTTCAACAAAATACTGACTTTTGGCCGGGAAACTAGCC	170092	170134	170042	170094	1	supercont2.6	HCBG_04753	169360	171789	None	3608	418	20493	No_constitutive_exon_found_in_species
ACAGGAAAAGGTGTGAATGTCCACAATTAGTCATTTTATTGGGTACATAGAC	188880	188918	188968	188916	-1	supercont2.6	HCBG_04760	188259	189402	None	3608	418	20493	No_constitutive_exon_found_in_species
AACTCTATTCTATCCCCTCTGATTTTCTAAAATCAATTGTGTTATGGGAGGC	195224	195421	195174	195226	1	supercont2.6	HCBG_04762	193134	195421	None	3608	418	20493	No_constitutive_exon_found_in_species
TCCTATAGCGCACACATTCCTTTTCATACACGCGACTAACGTCAGGGCAGGA	201749	202517	201699	201751	1	supercont2.6	HCBG_04764	199930	202517	None	3608	418	20493	No_constitutive_exon_found_in_species
TTATTTCCTTTTTTTTTTTTTTTTTAAAAAAATATGGATTCGGGAATTAGTG	265821	265863	265771	265823	1	supercont2.6	HCBG_04789	265651	266613	None	3608	418	20493	No_constitutive_exon_found_in_species
TTGCATTGCCGAAAACAGGAACGAGGATATGTTCTGTTTGGGTGAAAAAGAT	265953	266370	265903	265955	1	supercont2.6	HCBG_04789	265651	266613	None	3608	418	20493	No_constitutive_exon_found_in_species
CATGATGCGCCAAAGTATGCAGAGAGTTTGCTGACAATGAGGGAATTTAGAG	344600	345094	345144	345092	-1	supercont2.6	HCBG_04816	344600	345265	None	3608	418	20493	No_constitutive_exon_found_in_species
CCTTGAGCATCCCTGAATCATTAATAGTGTTCCTCATTTTGGGCTGACAGCT	359107	359218	359268	359216	-1	supercont2.6	HCBG_04820	357668	362176	None	3608	418	20493	No_constitutive_exon_found_in_species
GTGGTAGTCTTGTCTAATTGGGAGATACTGACGATATTCGGGAAATATAGTT	357668	358050	358100	358048	-1	supercont2.6	HCBG_04820	357668	362176	None	3608	418	20493	No_constitutive_exon_found_in_species
ATATAATTGAATTTAGAATAATATTTATCAAACTGACTGGAAGGGATAAGTT	414324	414566	414274	414326	1	supercont2.6	HCBG_04838	413909	414846	None	3608	418	20493	No_constitutive_exon_found_in_species
GCATATTGTTTTCTACCCCTGGGTTTACATTCTGACTGGGAAATTTGAAGAA	433208	433772	433158	433210	1	supercont2.6	HCBG_04844	431566	433838	None	3608	418	20493	No_constitutive_exon_found_in_species
TTGTTTGTTGAACAATTGAAAAACTGCTAATGGAATTTTCTTGGGAAAAGGA	491013	491069	490963	491015	1	supercont2.6	HCBG_04866	490193	491375	None	3608	418	20493	No_constitutive_exon_found_in_species
TAAGAGGCAATGCTAACTTTAATATTCCTCTCCTTTCGGGAAACGATTAGTC	492102	492294	492344	492292	-1	supercont2.6	HCBG_04867	492102	492602	None	3608	418	20493	No_constitutive_exon_found_in_species
GTATTATATTTCTTCTATTGACAGCACTGACGATTCGTGGGAAATTACAGAG	496029	497401	497451	497399	-1	supercont2.6	HCBG_04869	496029	498171	None	3608	418	20493	No_constitutive_exon_found_in_species
CGTCTTCGTCTTCCTCAACCCTTGCCCTGCCGGAGGTCCCATGGGTATAGTT	577271	577477	577221	577273	1	supercont2.6	HCBG_04900	576645	577649	None	3608	418	20493	No_constitutive_exon_found_in_species
GGGCATTTTGCTGATGCCAATAATACACACTATGGACCCGGGATATGGAGGT	579259	579867	579917	579865	-1	supercont2.6	HCBG_04901	579259	580199	None	3608	418	20493	No_constitutive_exon_found_in_species
AATTTACAAATTCCCTTAATCCATGGAAGTATCTGGCTAACAGGGTACAGCG	621074	621159	621209	621157	-1	supercont2.6	HCBG_04917	618037	622225	None	3608	418	20493	No_constitutive_exon_found_in_species
CCATGCTAGGCTCAGAACAGATTTAAAAGTGTCACGCTGTGGGCGTGCAGGC	755662	755690	755740	755688	-1	supercont2.6	HCBG_04960	749261	755825	None	3608	418	20493	No_constitutive_exon_found_in_species
CCCCCAGTAGTTCACCGGATTCCAGAGTTTCCCCCAGACTAACGGGTCAGGA	820035	822170	822220	822168	-1	supercont2.6	HCBG_04981	820035	823199	None	3608	418	20493	No_constitutive_exon_found_in_species
ATAATTGGTGTGCGGACTAACGTTTCATCTTCTCTCACGGGCAACAACAGAT	927624	927737	927574	927626	1	supercont2.6	HCBG_05018	927405	928038	None	3608	418	20493	No_constitutive_exon_found_in_species
ATGTACCAGCTGAAGTAATACTTTAAATTAGTACTGACTTGGGGTTAAAGCA	976263	976577	976213	976265	1	supercont2.6	HCBG_05040	973780	976868	None	3608	418	20493	No_constitutive_exon_found_in_species
TATTCTCTTATTATTCTCTTACTAATACGAACTCAGCTTTGTTTGGGAAGCC	1065179	1065238	1065129	1065181	1	supercont2.6	HCBG_05076	1063950	1065238	None	3608	418	20493	No_constitutive_exon_found_in_species
CCGACTATGCTAGGCGTTACACGAGCTCGGTCTATATGTGGGAAATACAGTG	1175711	1175755	1175805	1175753	-1	supercont2.6	HCBG_05113	1175711	1176737	None	3608	418	20493	No_constitutive_exon_found_in_species
ATGATACGTCGAAAACTAACGACGCCCAAATCTATGGGATGGATATGTAGGT	1213375	1213769	1213325	1213377	1	supercont2.6	HCBG_05122	1209753	1213769	None	3608	418	20493	No_constitutive_exon_found_in_species
AGGTGGCGTGATATTCTATTGAGTTGCATGGGGCTGATGTCTGGGGGTAGCC	1284569	1284984	1285034	1284982	-1	supercont2.6	HCBG_05146	1281577	1285641	None	3608	418	20493	No_constitutive_exon_found_in_species
TTTCTCTCCCTTGCAATCTATTTTACTGAAACAATGAGGACAGGGTATAGGA	1359607	1359667	1359717	1359665	-1	supercont2.6	HCBG_05169	1359607	1360916	None	3608	418	20493	No_constitutive_exon_found_in_species
CCCACGAACTGAAATGAGCTAAAATTAAAATGTTGGACTCGGGTGGATAGGA	1446899	1447485	1446849	1446901	1	supercont2.6	HCBG_05202	1445997	1449540	None	3608	418	20493	No_constitutive_exon_found_in_species
CGGCCAATCGATTGGAATGTCAATTACAAGAATCACCCTGCAGAGGGGAGAT	1587512	1587533	1587583	1587531	-1	supercont2.6	HCBG_05258	1586136	1587692	None	3608	418	20493	No_constitutive_exon_found_in_species
GAGACTTCGTGAATTGTATATTGTATACTCATGAAGCCGGGGCGTCGAAGCA	1639610	1639650	1639560	1639612	1	supercont2.6	HCBG_05277	1639088	1640300	None	3608	418	20493	No_constitutive_exon_found_in_species
CCCGCATACTGAGACTAACGTTTGTACTGAGGGTGATCCGCTGGGAATAGAT	7993	8742	7943	7995	1	supercont2.7	HCBG_05286	7348	10540	None	3608	418	20493	No_constitutive_exon_found_in_species
ACAGCAAGGTCTCTTATATGCAGCTCAATAACTGATGCTGGGGGGTATAGGG	9012	9480	8962	9014	1	supercont2.7	HCBG_05286	7348	10540	None	3608	418	20493	No_constitutive_exon_found_in_species
TACCTGTTTTTAATCATCAATAAGTAGAATTCTAACGTGCAGGGATGCAGGC	21101	21997	22047	21995	-1	supercont2.7	HCBG_05293	20846	23087	None	3608	418	20493	No_constitutive_exon_found_in_species
ATATTTGGTGAAACGGCTTTTTATCTGACATAACTTTGGGGGAACTACAGTT	53922	53995	53872	53924	1	supercont2.7	HCBG_05303	53525	57704	None	3608	418	20493	No_constitutive_exon_found_in_species
CCGTCTAGTTCGGACTATTTAGATCTTGTCTAACAGTGATGGGAATGCAGGC	124868	125008	124818	124870	1	supercont2.7	HCBG_05327	124485	125697	None	3608	418	20493	No_constitutive_exon_found_in_species
CTCAGCGCCTTCAATTCGAAGCACCTGGTGTCATATCTAACGGGAAATAGAT	191631	192381	192431	192379	-1	supercont2.7	HCBG_05354	191631	193115	None	3608	418	20493	No_constitutive_exon_found_in_species
GCATGGGAAATGGGAGGAGAAGATCAGCAGAGCCTAATGGGAGATCGCAGGA	361081	362629	362679	362627	-1	supercont2.7	HCBG_05411	360441	363723	None	3608	418	20493	No_constitutive_exon_found_in_species
CAGGCGTTGCTGCCAAACTGACCAATGGGGCGCGGCAAGTCACGGGGCAGGG	417366	417573	417623	417571	-1	supercont2.7	HCBG_05430	417366	417970	None	3608	418	20493	No_constitutive_exon_found_in_species
TAATTGTCCCTCCATCTGTTCGGAAACGATTTGGCTTACCAACTGGGTAGAA	600454	601894	600404	600456	1	supercont2.7	HCBG_05489	598889	601894	None	3608	418	20493	No_constitutive_exon_found_in_species
ACTCAGGGATGAAGAAGTAACTAGGCATTCTAAAGGGGCTGAATCAACAGGA	607572	607783	607522	607574	1	supercont2.7	HCBG_05491	606476	609085	None	3608	418	20493	No_constitutive_exon_found_in_species
ATTTGTTTTCACCAGACTTTTTAGGTGTACTGACTTTCTTTGGGAAATAGAA	694158	697737	697787	697735	-1	supercont2.7	HCBG_05523	694158	698769	None	3608	418	20493	No_constitutive_exon_found_in_species
GCCATCTGAAGCATGGATTTGGGAACAGCAGAGCTGACTTTAAAGGGTAGAT	764025	764095	763975	764027	1	supercont2.7	HCBG_05551	763889	766885	None	3608	418	20493	No_constitutive_exon_found_in_species
AGATACTGTGGAGTTCATTTCCCTTTACTTTGCTAATATTCTGCGGGAAGGC	794673	794753	794623	794675	1	supercont2.7	HCBG_05559	793618	796885	None	3608	418	20493	No_constitutive_exon_found_in_species
GAAGCGCAAATTGCTGACTCGGGACCTTGTTCTCTATGGGAAAATTGTAGCC	820068	820106	820156	820104	-1	supercont2.7	HCBG_05566	818629	821616	None	3608	418	20493	No_constitutive_exon_found_in_species
GTCCCCATCTACCCATAATCCTCATTCGTCAGCCGTACTTGGGCATACAGGC	830161	830222	830272	830220	-1	supercont2.7	HCBG_05570	830161	831810	None	3608	418	20493	No_constitutive_exon_found_in_species
TGAAACTTGCTCCTCTCTGCTGGTGTGAGTGGCTAACGGGAGTAACATAGGG	870289	870493	870239	870291	1	supercont2.7	HCBG_05586	865558	871354	None	3608	418	20493	No_constitutive_exon_found_in_species
CAAAGAGTGTGTGGATGGGCCATTGGCTCATAGGCTATATTGATGGGCAGAT	994310	994423	994260	994312	1	supercont2.7	HCBG_05629	994172	995349	None	3608	418	20493	No_constitutive_exon_found_in_species
CAAAACACCCCTATTCACTGACATCCGCTCTATTCCATTGGGATATACAGAC	1037160	1037574	1037624	1037572	-1	supercont2.7	HCBG_05640	1037160	1037825	None	3608	418	20493	No_constitutive_exon_found_in_species
AAGCACTGACACGAAATGTGTCTGCCTGTTGGGGGAGGTGGGAAATCTAGTG	1072469	1073615	1073665	1073613	-1	supercont2.7	HCBG_05651	1072469	1073774	None	3608	418	20493	No_constitutive_exon_found_in_species
GCTATCCATTGGCAACAATTGTATACCATTGTAATGATACAAGGGGATAGGC	1147318	1147425	1147475	1147423	-1	supercont2.7	HCBG_05677	1146505	1148216	None	3608	418	20493	No_constitutive_exon_found_in_species
GTGTGGTCATCACGAACTTCTGTCGCTAACTGCTTTCTCCTGGGATGTAGTC	1151540	1151844	1151490	1151542	1	supercont2.7	HCBG_05679	1150510	1152599	None	3608	418	20493	No_constitutive_exon_found_in_species
TGAGTGATATTTATTCTTTGTATCAGGGCCATTGAAATACGGTAGGGTAGGT	1197124	1197290	1197340	1197288	-1	supercont2.7	HCBG_05694	1194986	1198351	None	3608	418	20493	No_constitutive_exon_found_in_species
AGGGGGTCAAGCTATGCCGTGATTGGACCTGACTCGTTCTTGGGTGGCAGCT	1222985	1223473	1223523	1223471	-1	supercont2.7	HCBG_05705	1222985	1223624	None	3608	418	20493	No_constitutive_exon_found_in_species
CGATTGGTTACCTTTCAATGATTTTAATGTCGTTGCTAACGGGAAAATAGTG	1296617	1298629	1298679	1298627	-1	supercont2.7	HCBG_05731	1296617	1299598	None	3608	418	20493	No_constitutive_exon_found_in_species
ATTCAATTCTGAACACTGGAAAAGCATCCAGAAACTGACCGGGTTAATAGTT	132258	132397	132208	132260	1	supercont2.8	HCBG_05839	131972	132859	None	3608	418	20493	No_constitutive_exon_found_in_species
TTCTTTGCTCCTAACCTCGCGTTGAATTTTGCTAACACCAGGGGTGATAGCG	158405	158462	158355	158407	1	supercont2.8	HCBG_05848	154671	158462	None	3608	418	20493	No_constitutive_exon_found_in_species
GATTTTCAATACAAGATGCAATCCTTCTAACATAGAGCATTGATGGGCAGCT	179706	179881	179931	179879	-1	supercont2.8	HCBG_05855	174431	182172	None	3608	418	20493	No_constitutive_exon_found_in_species
TATCTGACTACTAGCTAACCATCTGCCTTTTTAACCTTCCGGGAACACAGGG	205158	205445	205495	205443	-1	supercont2.8	HCBG_05864	205158	206998	None	3608	418	20493	No_constitutive_exon_found_in_species
GTAATGGGCCATGAAAAACAAACTAACTCGACGCTGACTGGGGGAGGGAGGG	275529	275728	275479	275531	1	supercont2.8	HCBG_05885	274747	278052	None	3608	418	20493	No_constitutive_exon_found_in_species
TAGCATCTCATATCTGACATGATTGGTAGAATAGCGCTAACGGGATATAGCA	307257	308303	307207	307259	1	supercont2.8	HCBG_05897	306377	308303	None	3608	418	20493	No_constitutive_exon_found_in_species
GATATATCTTTGAACGACCGTGACAACCATCTAATATCTAGGGCATGAAGGC	449962	450197	449912	449964	1	supercont2.8	HCBG_05941	449168	451389	None	3608	418	20493	No_constitutive_exon_found_in_species
AATGCGTGTGGAGTTGCTTATTGGAGATCTTTTTTATTGTGTGTGGGTAGAG	458929	458989	458879	458931	1	supercont2.8	HCBG_05944	458611	461784	None	3608	418	20493	No_constitutive_exon_found_in_species
TAAAATCGTAGATTACTGTTGTTGTTATATTATCTAATTGGTACGGGAAGGA	509494	509777	509444	509496	1	supercont2.8	HCBG_05964	509397	514506	None	3608	418	20493	No_constitutive_exon_found_in_species
CTAAAATTCACCCAAAGTAATATTTCAACCAAACCTAATTGGGCAGCTAGGT	600926	601108	600876	600928	1	supercont2.8	HCBG_05999	600180	601899	None	3608	418	20493	No_constitutive_exon_found_in_species
TCTGCTCGAACGTGTTTAAGCGCTCTAAAAAAAAAATAATAGGGCTATAGAA	652105	652213	652263	652211	-1	supercont2.8	HCBG_06019	650222	653458	None	3608	418	20493	No_constitutive_exon_found_in_species
TGTTTTGGGGGGCCTAGAGGAAATCCATGTAGAGTAACGGGGTAATATAGGG	655508	655755	655805	655753	-1	supercont2.8	HCBG_06020	654270	656187	None	3608	418	20493	No_constitutive_exon_found_in_species
CATCAGGGTTTTCGGGGACAATTACCCAATTGAATCCTCTGGGTTGGCAGCC	775910	776188	775860	775912	1	supercont2.8	HCBG_06059	775631	776720	None	3608	418	20493	No_constitutive_exon_found_in_species
GTACAGAGCTGAATAAGTCTGTATAGCTGGCACTGTACGGGCTGAAATAGCC	810029	810069	810119	810067	-1	supercont2.8	HCBG_06069	808978	810419	None	3608	418	20493	No_constitutive_exon_found_in_species
CTCCAGCACCTCTAACCCCCTCAGAATAAACTAATACCCGGCATGGGTAGGA	833819	834057	833769	833821	1	supercont2.8	HCBG_06079	833541	834415	None	3608	418	20493	No_constitutive_exon_found_in_species
AAAGAAGGCGATGGATGGCCGACATGCACTAACAACATTGGGATATGTAGGA	906611	906875	906925	906873	-1	supercont2.8	HCBG_06105	906488	907118	None	3608	418	20493	No_constitutive_exon_found_in_species
CAGGTGTTGGGGGACGTCTGAAGGGAAACATTTATTGACTTGTGGGATAGGT	949180	949216	949266	949214	-1	supercont2.8	HCBG_06120	947210	949672	None	3608	418	20493	No_constitutive_exon_found_in_species
CCCCGTTTCGAGAAGATTGATGATAACGACAATAATACCTGCTTGGGAAGTC	968295	968401	968451	968399	-1	supercont2.8	HCBG_06125	966353	969452	None	3608	418	20493	No_constitutive_exon_found_in_species
GATTTCTACCACGGCCAAAGAAAAGAATGCTGACTGAATAAGGGGAAGAGAA	980766	980846	980896	980844	-1	supercont2.8	HCBG_06130	980653	981293	None	3608	418	20493	No_constitutive_exon_found_in_species
TATCGTATGATTTTGGATCCTGGAATACTGACTGTGGCGGACATGGGTAGGT	1174905	1175169	1175219	1175167	-1	supercont2.8	HCBG_06190	1172279	1175797	None	3608	418	20493	No_constitutive_exon_found_in_species
TCAAATTTAAACTTATATCGAAAACTATAATACTATTGGAAATGGGACAGCT	113767	113836	113717	113769	1	supercont2.9	HCBG_06269	112847	114346	None	3608	418	20493	No_constitutive_exon_found_in_species
GACTGCCGAAGTCGTACTGACATGATTGGTTGACTGGGGAGTATGGATAGAT	154288	154372	154422	154370	-1	supercont2.9	HCBG_06285	154288	155597	None	3608	418	20493	No_constitutive_exon_found_in_species
CCCCCCCCTCCTCTCATCCAGAGTTAGTATCGCTTATTTCATGGGAATAGTT	178544	178912	178962	178910	-1	supercont2.9	HCBG_06292	177803	179356	None	3608	418	20493	No_constitutive_exon_found_in_species
CTTGACTACCTATCTTGTTCTCCAAACCTTGCCTACTCTGGGATTTGAAGAG	198884	198906	198956	198904	-1	supercont2.9	HCBG_06297	197486	199856	None	3608	418	20493	No_constitutive_exon_found_in_species
TAGATGGAGGTAAATGCGTTCAGGTGCTAATTAATACATTGGGTACCAAGTT	201464	201958	201414	201466	1	supercont2.9	HCBG_06298	200526	201958	None	3608	418	20493	No_constitutive_exon_found_in_species
GCTCCACTTTCCTGATAAAACACCAAACTAAATTTAACATGGGCCAATAGGG	346162	346830	346880	346828	-1	supercont2.9	HCBG_06342	345956	350157	None	3608	418	20493	No_constitutive_exon_found_in_species
GATCCACGTATTCATTCCGTTGATCCATATCAAACTGATAAACGGGTTAGGA	353809	354035	353759	353811	1	supercont2.9	HCBG_06343	351956	354035	None	3608	418	20493	No_constitutive_exon_found_in_species
GCTACATGTATGTCTGAATATCTAGCTAATGTACGGCTACGGGGATACAGGA	357486	357817	357867	357815	-1	supercont2.9	HCBG_06346	357486	358613	None	3608	418	20493	No_constitutive_exon_found_in_species
CTTCTCACCCGAATATCGTATTTGATATCTAACTTTTCATGGGATTGCAGTA	449052	449477	449527	449475	-1	supercont2.9	HCBG_06377	449052	451839	None	3608	418	20493	No_constitutive_exon_found_in_species
TCAAGCCGATTATCAATGGACTGTTCTGTTTCTAACCTGTAGCAGGGCAGCC	602980	605690	605740	605688	-1	supercont2.9	HCBG_06422	602980	605820	None	3608	418	20493	No_constitutive_exon_found_in_species
AAAAAGTGAGTAAGATAAGGGGGCCCGTTGCTGATGTGGGACAAGGACAGAG	618671	618845	618895	618843	-1	supercont2.9	HCBG_06428	618671	619989	None	3608	418	20493	No_constitutive_exon_found_in_species
ATCTAATCTCCGGATCAGCCTGTACACGATGCTAATAATGGGTGAAATAGGT	888321	888414	888271	888323	1	supercont2.9	HCBG_06520	887351	888414	None	3608	418	20493	No_constitutive_exon_found_in_species
ATGGGGAAACGAAGTATTCATTTTACTGATACGAATTTTGGGAATAACAGTG	976494	976590	976640	976588	-1	supercont2.9	HCBG_06552	975092	976861	None	3608	418	20493	No_constitutive_exon_found_in_species
CCCAAATTGCCTCTAGCTGTAATTGCTAACCTGTCTAGCGGGGTTGACAGCA	1086001	1086057	1086107	1086055	-1	supercont2.9	HCBG_06598	1085386	1086800	None	3608	418	20493	No_constitutive_exon_found_in_species
GCATATCAGAGCCTACTGCTAATTGAACAACGCGGGGGGAAAATAATCAGTG	1235826	1236454	1235776	1235828	1	supercont2.9	HCBG_06644	1234868	1236454	None	3608	418	20493	No_constitutive_exon_found_in_species
GAAGATTTTCTATCTCGCTCGATATTAGGACTCGCTGAACTCAGGGGAAGCT	10381	10487	10331	10383	1	supercont2.10	HCBG_06649	9093	10842	None	3608	418	20493	No_constitutive_exon_found_in_species
AAAAGCTAACCGACCTCACTCGATCAAAAACTCACATGGGAGGAAAACAGAT	35536	35766	35816	35764	-1	supercont2.10	HCBG_06658	32387	36009	None	3608	418	20493	No_constitutive_exon_found_in_species
CTCACAATATCTGCCTTTCCCTCCTAATATTTACTCACTGGGTATAATAGGA	84918	84970	84868	84920	1	supercont2.10	HCBG_06675	84743	87054	None	3608	418	20493	No_constitutive_exon_found_in_species
CCTGACGCTGAGGGCTTGAGATAATTGTTCGCCGTTGTCGTGGGATGCAGGC	89614	89756	89564	89616	1	supercont2.10	HCBG_06677	89326	89950	None	3608	418	20493	No_constitutive_exon_found_in_species
GCGTCGATCACCCGCATGCCATGGACTTATCTCTCTATCCATGGGCCAAGGT	142834	143048	143098	143046	-1	supercont2.10	HCBG_06696	142834	144497	None	3608	418	20493	No_constitutive_exon_found_in_species
ATATGGTCCTCCAATAACTAACCACTATTTTCCCACCCGGGGATGAAAAGAT	238950	239716	239766	239714	-1	supercont2.10	HCBG_06730	238950	239897	None	3608	418	20493	No_constitutive_exon_found_in_species
CGACAATAATTAGTTCATTACCCGCAGCTTATTTGGCATTGGGTAACTAGGA	341122	341183	341072	341124	1	supercont2.10	HCBG_06768	340257	341183	None	3608	418	20493	No_constitutive_exon_found_in_species
CGATATCTCGGATAGATGAAAATGTTGCAGCTAACTCTATTAACGGGCAGAT	553489	553692	553742	553690	-1	supercont2.10	HCBG_06841	549546	554154	None	3608	418	20493	No_constitutive_exon_found_in_species
CCCGCAGAGAGTAGGGGACTATGAATAGATAAACGCTAACGGGATTGTAGGA	602575	603474	602525	602577	1	supercont2.10	HCBG_06854	594752	603474	None	3608	418	20493	No_constitutive_exon_found_in_species
ACAGGCTTGTAAGCAGCTAAACGCAACCAGTCCAACAAAGGGAAATTCAGGC	618602	618946	618552	618604	1	supercont2.10	HCBG_06860	614845	618946	None	3608	418	20493	No_constitutive_exon_found_in_species
CCTCAAATTGAGACACCTGGAACACTGGTAGCTGATAATAGGGATAACAGCG	678865	678937	678815	678867	1	supercont2.10	HCBG_06884	678716	679299	None	3608	418	20493	No_constitutive_exon_found_in_species
CATCATTCTTTGAAGAATCAGATATTAACCGAAATGTGATGGGAATTTAGCC	687189	687422	687472	687420	-1	supercont2.10	HCBG_06886	682540	687992	None	3608	418	20493	No_constitutive_exon_found_in_species
TCATGTCGAAAGTGCTTACGGACTGTACTGATATGCTTGGGCGAATGGAGGC	711009	711075	710959	711011	1	supercont2.10	HCBG_06894	705982	712635	None	3608	418	20493	No_constitutive_exon_found_in_species
TCAAACCTTCCCTTTCTTAAACGCAAATGGGGTGATAACAATGGGAGTAGTC	713951	714848	713901	713953	1	supercont2.10	HCBG_06895	713520	715534	None	3608	418	20493	No_constitutive_exon_found_in_species
GCCATGCCTGTTGGTTCATAAAACAAAGCAACAATCAAACCCACGGGAAGAG	759206	759648	759698	759646	-1	supercont2.10	HCBG_06911	759206	760068	None	3608	418	20493	No_constitutive_exon_found_in_species
GGGCTATAGATGCCGTTGCTAGATGTGCTAGTGCTAATTTGGGGTATCAGAT	850536	850634	850486	850538	1	supercont2.10	HCBG_06943	850090	853285	None	3608	418	20493	No_constitutive_exon_found_in_species
CTGGATCTGAAAACATGTAAGCTATATTGCTCAGCTGGGATGAGCTGAAGAT	855185	855310	855135	855187	1	supercont2.10	HCBG_06944	853837	855310	None	3608	418	20493	No_constitutive_exon_found_in_species
CTGATGAAGAGATTGCTGATTGAGTCGTGAGAGCTGACGTGATGGGGCAGAA	911102	911794	911844	911792	-1	supercont2.10	HCBG_06965	910115	912923	None	3608	418	20493	No_constitutive_exon_found_in_species
TTTAAATTTACTGATTCAATTATTTTGGACCAATCCTAACCGGGGAACAGTC	920249	920816	920866	920814	-1	supercont2.10	HCBG_06968	920249	921992	None	3608	418	20493	No_constitutive_exon_found_in_species
TTGAGGGCCGGTTCACTTATTTTGCTGATAACTGATAAGGGAAAAATTAGTG	945198	945975	945148	945200	1	supercont2.10	HCBG_06975	944314	945975	None	3608	418	20493	No_constitutive_exon_found_in_species
AATATTTTAATCATTATAAACCCTTGTTAACTAGCTGTTCCTGGGGGTAGTG	966582	966685	966532	966584	1	supercont2.10	HCBG_06983	966293	967447	None	3608	418	20493	No_constitutive_exon_found_in_species
CACAAAATCCTGTTGCCAGATGACAGAATATAAACTAACCTGGGCGGCAGAG	1035867	1036570	1036620	1036568	-1	supercont2.10	HCBG_07004	1035867	1036939	None	3608	418	20493	No_constitutive_exon_found_in_species
TTCTGGATAGTAGGTTCAAAATTTAAGGCAAAATATTCTCGGGACACTAGGC	1037777	1037798	1037848	1037796	-1	supercont2.10	HCBG_07005	1037777	1039494	None	3608	418	20493	No_constitutive_exon_found_in_species
ACCTAAGATCCCCAGAGCGGTTTATGAAGTAATGTTTTACGGGTATGTAGGA	44050	44229	44000	44052	1	supercont2.11	HCBG_07077	43273	44229	None	3608	418	20493	No_constitutive_exon_found_in_species
GGAGGCAGTGAACTAATAGGAATTCTTCTTTACTTCTCTGCATGGGATAGGA	106259	106366	106416	106364	-1	supercont2.11	HCBG_07102	105629	106865	None	3608	418	20493	No_constitutive_exon_found_in_species
TAGTGTATGTCTTGATGCAGTGTGTGTTGCTGGCGCTGGGGGTTTGGAAGGT	134334	134357	134407	134355	-1	supercont2.11	HCBG_07111	134203	134919	None	3608	418	20493	No_constitutive_exon_found_in_species
CTTAATCCCTTGGTTTTATGAAGCTAATGTGGCCGGTGTGATGGGGGTAGTA	152926	154443	154493	154441	-1	supercont2.11	HCBG_07119	152926	155058	None	3608	418	20493	No_constitutive_exon_found_in_species
ATCAATACAGGGCATATAACTAACCGGAGTGCAATTGGGAAAATATATAGGC	175779	175851	175901	175849	-1	supercont2.11	HCBG_07126	174847	176324	None	3608	418	20493	No_constitutive_exon_found_in_species
AAGACGGAAAACGAAGAATGTTCGTTAAATGTTCGTTTGGGAATATACAGCG	199041	199183	198991	199043	1	supercont2.11	HCBG_07135	198450	200470	None	3608	418	20493	No_constitutive_exon_found_in_species
AAAAATACAAAAGTTACTCAGTTGGTGGAGAAAAAATACAAGGGAAATAGAT	199657	199757	199607	199659	1	supercont2.11	HCBG_07135	198450	200470	None	3608	418	20493	No_constitutive_exon_found_in_species
TTCTCACCAATTACCTGGATATGAGAGAACTGATATGGACCGGGGAGCAGGT	205694	206433	205644	205696	1	supercont2.11	HCBG_07137	204879	211060	None	3608	418	20493	No_constitutive_exon_found_in_species
GCAATAATGATAATAGGGATGTCCAAAATTGACATTGGCGTTGGGGAAAGAT	228584	228856	228534	228586	1	supercont2.11	HCBG_07146	228130	228856	None	3608	418	20493	No_constitutive_exon_found_in_species
TACAATGTATGTTAACGAACCCATGATTTCTACCCGGGAAAAAACAACAGTA	395740	395974	396024	395972	-1	supercont2.11	HCBG_07202	395740	397273	None	3608	418	20493	No_constitutive_exon_found_in_species
GATTATTCGTGCGTTATTAACCTGTTTTCAAGAGCGGGTCGAAATATCAGAA	402430	402453	402503	402451	-1	supercont2.11	HCBG_07204	402139	403112	None	3608	418	20493	No_constitutive_exon_found_in_species
GTAAGCCCTCAACAATTGTGGAAATATCATACGCTAACGGGGATCTAAAGCT	447345	447498	447548	447496	-1	supercont2.11	HCBG_07220	447132	448308	None	3608	418	20493	No_constitutive_exon_found_in_species
GCCTTCATTGTTGATTCAGCGTTTTATCACTGACCAGGAGGGAACCGTAGCG	725324	725569	725619	725567	-1	supercont2.11	HCBG_07248	724891	726200	None	3608	418	20493	No_constitutive_exon_found_in_species
TAAATGCTTGTTTCAGCGCCAGCATTTTACTATCCTTTGGGAATATACAGCA	733144	733164	733094	733146	1	supercont2.11	HCBG_07253	732762	733988	None	3608	418	20493	No_constitutive_exon_found_in_species
GACCTCGGGTACGAACAAGCTAACGGTCCCCCAAGCATGGGGATTTGAAGAC	810711	811187	811237	811185	-1	supercont2.11	HCBG_07282	810711	813269	None	3608	418	20493	No_constitutive_exon_found_in_species
ATGTTGGATGCAAAAGGGTGCTAAACATGCTTCAGGCTGACTGCGGGAAGTC	817870	818184	817820	817872	1	supercont2.11	HCBG_07284	816741	818184	None	3608	418	20493	No_constitutive_exon_found_in_species
CTCCTCACTGTAAGGCATGACGAGGCTCCCTCTTGGCTGATATGGGATAGGA	841061	841364	841011	841063	1	supercont2.11	HCBG_07292	840780	841364	None	3608	418	20493	No_constitutive_exon_found_in_species
GCTTTTTTCAATGAGGCTAACACAAGAGACCATGAAGGTTCTGGGAATAGCT	959382	959811	959861	959809	-1	supercont2.11	HCBG_07315	958943	961088	None	3608	418	20493	No_constitutive_exon_found_in_species
GTAGGACTCACGACCATTCCCATCGAATAATGTTACTAATGGGTGCGTAGGA	22702	23568	23618	23566	-1	supercont2.12	HCBG_07341	22702	24643	None	3608	418	20493	No_constitutive_exon_found_in_species
ACGATGACGGAATCTACACTCACATTTCATTTTCTTCCTGAGTTGGGCAGGA	54129	54184	54079	54131	1	supercont2.12	HCBG_07352	53016	54523	None	3608	418	20493	No_constitutive_exon_found_in_species
TTGTCCATATTAAAGAAAAATGGCCATGCTAACCATGGGAAATCAAACAGGC	71068	71383	71433	71381	-1	supercont2.12	HCBG_07357	70021	71869	None	3608	418	20493	No_constitutive_exon_found_in_species
GTCAGAACAAAACTCCAGCAAAAGATAGCATCACATCTCCTGGGGAATAGCA	89569	90177	89519	89571	1	supercont2.12	HCBG_07364	89338	90177	None	3608	418	20493	No_constitutive_exon_found_in_species
GGCACACAAAAGCTCACAAAATTAATGCCTCCAGCTAACATGGGATGCAGTT	220843	221092	220793	220845	1	supercont2.12	HCBG_07402	219505	221742	None	3608	418	20493	No_constitutive_exon_found_in_species
ATACTGAAAACCACAAGTGCGGTTTTGAGACTGATGGAGTACGGGTGTAGGT	308922	309121	308872	308924	1	supercont2.12	HCBG_07431	308303	310283	None	3608	418	20493	No_constitutive_exon_found_in_species
GCGTTGAAGTTGGAAGTTGACGCAGAAGGACGGAGGGCAAAGGGAAAAAGGG	349202	349434	349484	349432	-1	supercont2.12	HCBG_07445	349202	350106	None	3608	418	20493	No_constitutive_exon_found_in_species
CTTGTTTGACTCCGAAAAGCTTGGGAGGGAGATATTAACTTGGTGGGAAGGT	358399	358580	358630	358578	-1	supercont2.12	HCBG_07447	356410	359057	None	3608	418	20493	No_constitutive_exon_found_in_species
CGCTTCAACCGGAAATGGATATGCTAAACAAGTCGATGCCGGGGATATAGAA	364582	364648	364532	364584	1	supercont2.12	HCBG_07450	363524	367855	None	3608	418	20493	No_constitutive_exon_found_in_species
ATCTATGGTGCATATGGGATAAGTTCGGCTGACTTGGTATCGGGAATAAGTG	508702	508884	508652	508704	1	supercont2.12	HCBG_07498	508050	509988	None	3608	418	20493	No_constitutive_exon_found_in_species
CAGCCCGGATTTGATCTGTCGGCGGGGATAGCTAATGTATCTATGGGAAGGC	523807	523864	523757	523809	1	supercont2.12	HCBG_07502	522661	523864	None	3608	418	20493	No_constitutive_exon_found_in_species
GCCAATTGCTTGTATTGGTTCGCTAATAGCGACATGCGCTGATGGGTGAGGT	539422	539546	539596	539544	-1	supercont2.12	HCBG_07509	536301	541210	None	3608	418	20493	No_constitutive_exon_found_in_species
TGGGGATAATCAATCGCATACTAATGAACGTGGCACGAGGGTTAGAATAGCC	538038	538103	538153	538101	-1	supercont2.12	HCBG_07509	536301	541210	None	3608	418	20493	No_constitutive_exon_found_in_species
CCTCTGTGGAAGGAATACCAAGGCTGATTTGAGGATTTCCGGGTATACAGAC	661832	661957	662007	661955	-1	supercont2.12	HCBG_07553	661204	662330	None	3608	418	20493	No_constitutive_exon_found_in_species
CAAGTCCGCCGCATCATGCACAAGTACCCGGGGTTCTTGGGCTGACGGAGCA	682807	683246	682757	682809	1	supercont2.12	HCBG_07561	681788	683246	None	3608	418	20493	No_constitutive_exon_found_in_species
CCCCACTTCATCATGCTCCTTTGAGGTTACTAATGAGTGGGGAAAATCAGAT	725028	725194	724978	725030	1	supercont2.12	HCBG_07576	723982	725447	None	3608	418	20493	No_constitutive_exon_found_in_species
TATTTTAAAGCTGACCTTTGTCTACTTTTTTCCCCTATTGGGAAATTTAGAA	841854	842159	841804	841856	1	supercont2.12	HCBG_07616	841403	842441	None	3608	418	20493	No_constitutive_exon_found_in_species
CTCTTCAACTGGGAATTAAATCCTAAACTATATGCTAATGCGGGAGATAGAC	9511	10014	9461	9513	1	supercont2.14	HCBG_07649	7796	10014	None	3608	418	20493	No_constitutive_exon_found_in_species
TTCATTATTTTCCCCCATCCTCTGTAGTGGTACTAATCGTGGGTAACTAGAT	51575	51952	51525	51577	1	supercont2.14	HCBG_07666	50453	53063	None	3608	418	20493	No_constitutive_exon_found_in_species
ATCGTGGTGTTTCTGATCAGGTACTAATCTGCACGGGAACGGGACGCAAGGG	141231	141602	141652	141600	-1	supercont2.14	HCBG_07696	139867	142962	None	3608	418	20493	No_constitutive_exon_found_in_species
TAGTTCGGAATATTTGACTTGATTGCTGATCTTATGGATTCGGGAGACAGGA	213324	213351	213401	213349	-1	supercont2.14	HCBG_07722	211267	213591	None	3608	418	20493	No_constitutive_exon_found_in_species
CCTCTAACTGGTTGGACCTGTTTGATGTCATGATACTGATTGGGTGATAGTT	369323	370582	370632	370580	-1	supercont2.14	HCBG_07774	369323	370822	None	3608	418	20493	No_constitutive_exon_found_in_species
CCAACCAAATACATCATCATCTATACTAACAAAAAGGGTCAACAAAACAGAC	491975	492043	492093	492041	-1	supercont2.14	HCBG_07815	491500	492433	None	3608	418	20493	No_constitutive_exon_found_in_species
TTCCACTGTTTGTTTATAACTAATGCATGTGTTAATGAGGGGAATACCAGTT	517952	518117	517902	517954	1	supercont2.14	HCBG_07824	517382	518117	None	3608	418	20493	No_constitutive_exon_found_in_species
TGGGGAATGCGTAAGAAGTTAAGGTCCCCTTTAACTTGCCGTCGTGGGAGTG	620613	620720	620563	620615	1	supercont2.14	HCBG_07868	620341	622004	None	3608	418	20493	No_constitutive_exon_found_in_species
TTGAAGTATCAGTGATTGTATATTGCTATTCTAATTCGACGAGGGAATAGAC	734169	734921	734119	734171	1	supercont2.14	HCBG_07909	733234	734921	None	3608	418	20493	No_constitutive_exon_found_in_species
CAGCCCAACTAACACATTTTGTTGCCGGGGTGGTGGGGCAAAAAATGTAGAA	793488	793912	793438	793490	1	supercont2.14	HCBG_07921	792771	793912	None	3608	418	20493	No_constitutive_exon_found_in_species
CCTCTATTGAGGCACGTCATGCGTGGGCGCGTTTACTTTCTGTGGGGTAGTG	797804	797998	798048	797996	-1	supercont2.14	HCBG_07925	797049	798268	None	3608	418	20493	No_constitutive_exon_found_in_species
CTCTGTTCTCCCTCATTTGCCCCTCATTGCCTCACTATCTCGAGGGATAGCC	852947	853052	852897	852949	1	supercont2.14	HCBG_07945	852083	853052	None	3608	418	20493	No_constitutive_exon_found_in_species
CTCTTGTTCTAAGACAGAATATGGTAGATAGCAGCTGATGGGTTTAAAAGGC	29406	29912	29962	29910	-1	supercont2.13	HCBG_07960	29406	30673	None	3608	418	20493	No_constitutive_exon_found_in_species
ACAAATGCTACAATGGCGCGATGAGAGATACATCAAGCGGGAGAAGAGAGAT	39364	39382	39314	39366	1	supercont2.13	HCBG_07965	38623	39643	None	3608	418	20493	No_constitutive_exon_found_in_species
ATACGAGTGGTTGTCCCCATCTAACCTAGAACTTCTTCTTGGGTGCATAGGA	261086	261247	261036	261088	1	supercont2.13	HCBG_08042	259189	261423	None	3608	418	20493	No_constitutive_exon_found_in_species
TCCGAATGCTGCTACATCACCTACATAGTACAGGGCTACATGGGTAGTAGTA	304644	304724	304774	304722	-1	supercont2.13	HCBG_08060	304186	304970	None	3608	418	20493	No_constitutive_exon_found_in_species
ACGAGGTAGATAGGTTCTGACCTTCTTCGCAGGTTGTGGGAAGGGTGAAGGG	320478	320572	320622	320570	-1	supercont2.13	HCBG_08069	319577	321079	None	3608	418	20493	No_constitutive_exon_found_in_species
GAGGAGGCTCTACCTACGTAACCCGGCTAACCCAGCAGGGCAGGAGTTAGTT	332673	332867	332917	332865	-1	supercont2.13	HCBG_08072	332673	333128	None	3608	418	20493	No_constitutive_exon_found_in_species
GAGTATGCAAATAGTATATATTCACATTGTATTGACTTGACGGGGACCAGAG	398633	398946	398996	398944	-1	supercont2.13	HCBG_08096	398633	399607	None	3608	418	20493	No_constitutive_exon_found_in_species
GTCCTGGACAGACTATACTGACCTTGAATCCAATTATTTTGGGAAATCAGCT	400494	400606	400444	400496	1	supercont2.13	HCBG_08097	400154	401746	None	3608	418	20493	No_constitutive_exon_found_in_species
CATGGTCCTTGGACATCCCAACATTACAGTAGCTAACACGGGATCAACAGAG	410406	410570	410356	410408	1	supercont2.13	HCBG_08100	410003	413381	None	3608	418	20493	No_constitutive_exon_found_in_species
AGTATCGAGAAGGGTGCATCGTTTCTTATGACCATTGATGGGATATAAAGGT	445520	445743	445793	445741	-1	supercont2.13	HCBG_08108	445520	446501	None	3608	418	20493	No_constitutive_exon_found_in_species
GGGCGGGCAGTAGAAGGCCTTCATTACTGATGCGCTGGGTGAACAAACAGGT	463133	463165	463215	463163	-1	supercont2.13	HCBG_08112	460352	463499	None	3608	418	20493	No_constitutive_exon_found_in_species
CGATTGACGGAGCCAATTGATGTTTGGAATAGAGGGGGTGAGAGGCAAAGGC	600495	600631	600445	600497	1	supercont2.13	HCBG_08163	600383	601134	None	3608	418	20493	No_constitutive_exon_found_in_species
GTCCCTATCTATGTATATATTTCCTTTTAACTAACAGGGGAGGATTACAGTT	616171	616873	616923	616871	-1	supercont2.13	HCBG_08168	615933	617567	None	3608	418	20493	No_constitutive_exon_found_in_species
AGATAGTCCCCCCAACTCACCAGGCTAACGAACGAATTGACGGGCTAAAGTG	647992	648066	647942	647994	1	supercont2.13	HCBG_08177	647336	648066	None	3608	418	20493	No_constitutive_exon_found_in_species
CTGTTCTTGTTGCCAAATCCAGCATTCCAGGCCATGGGATAGATAACCAGAA	650913	651110	651160	651108	-1	supercont2.13	HCBG_08178	649866	652005	None	3608	418	20493	No_constitutive_exon_found_in_species
TTTTAAAGTACGTACAAATTGATTAACTCCTTCATTATTGGGAATAACAGGT	665436	665649	665386	665438	1	supercont2.13	HCBG_08183	664539	665649	None	3608	418	20493	No_constitutive_exon_found_in_species
CTCCTGCATAGAGCACGTCTTGCGCGACTAACCAGCTGTTGGGAAGATAGGC	40442	42739	42789	42737	-1	supercont2.15	HCBG_08244	40179	44475	None	3608	418	20493	No_constitutive_exon_found_in_species
AAGTAGAAAACACCACCAGGCACAGCATGTATATCTAACTGGGAATTTAGAT	80145	80615	80665	80613	-1	supercont2.15	HCBG_08260	80145	83729	None	3608	418	20493	No_constitutive_exon_found_in_species
TTAAGGTAAGTTAAGTTTTTGATAAACAACTTTAAGCCTTGATTGGGCAGGA	121734	121781	121684	121736	1	supercont2.15	HCBG_08275	121062	122519	None	3608	418	20493	No_constitutive_exon_found_in_species
ATGCCGGAATAGAAAATGATAGGGATGGCACTGATGAAGGGTGGATATAGTA	164577	164650	164527	164579	1	supercont2.15	HCBG_08294	164105	166859	None	3608	418	20493	No_constitutive_exon_found_in_species
GTTTCTACGTCGTCGCTTTGTGTGGTGTGAGGATTCCAATGCCGGGATAGGA	177510	177880	177930	177878	-1	supercont2.15	HCBG_08299	177510	178016	None	3608	418	20493	No_constitutive_exon_found_in_species
CATTGCGGTGCTCCTGAATTTCTGGTCAATTAAGCAAGCACGGCGGGCAGAA	193014	193263	192964	193016	1	supercont2.15	HCBG_08304	192483	194686	None	3608	418	20493	No_constitutive_exon_found_in_species
ATAGGTGCTCTTGTTCCCGCTAAGAGTAGAGCTGACTTGGGTAATAAAAGCT	273258	273565	273208	273260	1	supercont2.15	HCBG_08331	267272	276388	None	3608	418	20493	No_constitutive_exon_found_in_species
TATAGTTATATGATATGTTGAATATAATGCTAATGGGCCGCGGGATACAGGA	533690	535121	535171	535119	-1	supercont2.15	HCBG_08413	533690	535620	None	3608	418	20493	No_constitutive_exon_found_in_species
TGATATTTCCAGTCCGTAGAACTGAGAATTCCATAGCTGACAGGGTGTAGAT	643445	643599	643649	643597	-1	supercont2.15	HCBG_08448	638402	643742	None	3608	418	20493	No_constitutive_exon_found_in_species
TCTATTAGCGGTATTTTAAGTGTCAGTCGGTCATTACCCTGGGGTTACAGCA	58159	58312	58109	58161	1	supercont2.16	HCBG_08478	57332	60591	None	3608	418	20493	No_constitutive_exon_found_in_species
CCGTTATAATAATCTAATTATCTGATTCGTACGAATATCAACGGGCATAGTG	124769	124854	124904	124852	-1	supercont2.16	HCBG_08498	122365	125126	None	3608	418	20493	No_constitutive_exon_found_in_species
CTCATCATCATCTTCCTCAATGGTCAACTCTCGGCAGCATGTGGGCGTAGTT	136620	137390	137440	137388	-1	supercont2.16	HCBG_08503	136620	138628	None	3608	418	20493	No_constitutive_exon_found_in_species
TTTTTTGAATACCCACGAGATGTGTAATTGGTTGCTAACTGGGAGTATAGAT	169777	169958	169727	169779	1	supercont2.16	HCBG_08515	167917	172868	None	3608	418	20493	No_constitutive_exon_found_in_species
ACGATGTCGTGTTATTTCACTGACCTAATTAATTTGTCGTGGGGAGTCAGAT	358398	359234	359284	359232	-1	supercont2.16	HCBG_08580	356928	359728	None	3608	418	20493	No_constitutive_exon_found_in_species
AAAGCAGGCCAAGGCGGCACGATAGCTTAAAATAAACCAAGGGAAGATAGAT	412073	412337	412023	412075	1	supercont2.16	HCBG_08601	411169	412337	None	3608	418	20493	No_constitutive_exon_found_in_species
TTATTTCTAAGAGCTGACGCTAACTTGAATTTGCGGAGGGAAAATCATAGCC	57457	58313	58363	58311	-1	supercont2.17	HCBG_08645	57457	58904	None	3608	418	20493	No_constitutive_exon_found_in_species
AACGCTCTTTTGTCGTACAGAGTAAGTATTGGCTTGGAAACGGGTGACAGAA	180941	181879	180891	180943	1	supercont2.17	HCBG_08689	180132	182430	None	3608	418	20493	No_constitutive_exon_found_in_species
GGAACTCAATGCAACGCCACTTACTAGTAGGCTAATAAATAGGGACACAGAA	184811	184978	185028	184976	-1	supercont2.17	HCBG_08690	184276	186736	None	3608	418	20493	No_constitutive_exon_found_in_species
TATGAAGCATTCTCTCTTGCTCACAGAGTTCGGAATTCTGAAGGGTTTAGGA	7560	7726	7510	7562	1	supercont2.18	HCBG_08770	7329	7976	None	3608	418	20493	No_constitutive_exon_found_in_species
GTATCTTGCTTCACTCGCACAGCTTGAAGGCGCTGACTTTGGGCGAATAGGG	48837	49206	48787	48839	1	supercont2.18	HCBG_08791	48683	49394	None	3608	418	20493	No_constitutive_exon_found_in_species
ACCTTGGCGACTGAATACCTTTGGGCCGTTTGTTGACGGGAGGGATGTAGAT	55422	55546	55372	55424	1	supercont2.18	HCBG_08794	55009	59737	None	3608	418	20493	No_constitutive_exon_found_in_species
AATTGTTCTGTATAACTGACCAGTATCTTTGCTTTACTCGGGGAACACAGTG	78652	79042	78602	78654	1	supercont2.18	HCBG_08802	78165	80211	None	3608	418	20493	No_constitutive_exon_found_in_species
CCTCTCTCGCCCCCCCAACTCACTGCCGTTGAATTACGCTGGGGAAAGAGGA	181846	182045	181796	181848	1	supercont2.18	HCBG_08836	181039	184550	None	3608	418	20493	No_constitutive_exon_found_in_species
GCCACGCATGGAAATATGGATCGCTTCTGACATTGCCTGGGGAAATCTAGGG	290411	290607	290361	290413	1	supercont2.18	HCBG_08874	289866	291127	None	3608	418	20493	No_constitutive_exon_found_in_species
ATATAAAGCCAGCCTTTGGAAGAAAAATAAGCTAACCAAGGGAAAAACAGTG	292073	292572	292622	292570	-1	supercont2.18	HCBG_08875	291232	292958	None	3608	418	20493	No_constitutive_exon_found_in_species
GAAATTTCACTTTATCTCCTTGCAGTTATTATTTCTAACTGCGGGTACAGGT	321773	321832	321723	321775	1	supercont2.18	HCBG_08884	321356	322724	None	3608	418	20493	No_constitutive_exon_found_in_species
CAAGCGGTATGCATTTGACTGATTTCCTTGTTACTTTCTGAGTGGGGAAGAG	102537	102612	102662	102610	-1	supercont2.19	HCBG_08927	99972	103808	None	3608	418	20493	No_constitutive_exon_found_in_species
TCTTGGCACGGATCGGGAGCGCAGGGGAGCGGAATGTTAACAGGGTATAGTT	137302	137352	137402	137350	-1	supercont2.19	HCBG_08938	136423	137957	None	3608	418	20493	No_constitutive_exon_found_in_species
AGCCAATTCCGAATAATGCTAACAGGTTGATTTCTCCACGGGGAAACCAGTG	136423	136674	136724	136672	-1	supercont2.19	HCBG_08938	136423	137957	None	3608	418	20493	No_constitutive_exon_found_in_species
TCGGGCATTCTACGTTCATTTTTAATACTGACAACTGAGGTGTGGGGCAGTC	192868	192981	193031	192979	-1	supercont2.19	HCBG_08956	192429	193458	None	3608	418	20493	No_constitutive_exon_found_in_species
TCTTGGTATACGGTACACGTCCATAAGTGCTCACCGGGTTTAACGGATAGGT	250761	250797	250847	250795	-1	supercont2.19	HCBG_08973	248888	251337	None	3608	418	20493	No_constitutive_exon_found_in_species
GGTTGAACATGCGTTGATGTGCTTGCTAATCCTGTCCGGGGGGAGCGAAGAG	100342	101121	100292	100344	1	supercont2.20	HCBG_09011	99636	101121	None	3608	418	20493	No_constitutive_exon_found_in_species
CATTTATATGGTTCTACGCTCGTGCTAATGCTGGTGGGGGGTTGGGGCAGAC	106914	107547	106864	106916	1	supercont2.20	HCBG_09015	106381	107547	None	3608	418	20493	No_constitutive_exon_found_in_species
GGAGATAAATATTTGTTGCTAAACCGCTAACTAACTTGCGGGACGCATAGGT	107523	107899	107949	107897	-1	supercont2.20	HCBG_09016	107523	109466	None	3608	418	20493	No_constitutive_exon_found_in_species
TTCCTCGCGAGCTGATCAAGTTCACCAAGCGCTAATCAATTGGGATATAGCT	26947	27292	26897	26949	1	supercont2.21	HCBG_09067	26165	27292	None	3608	418	20493	No_constitutive_exon_found_in_species
GAAACCCCAACCACAAGGTTATACATATAACTTATTGATGCGGGACGCAGTA	176579	177052	176529	176581	1	supercont2.21	HCBG_09109	175508	178165	None	3608	418	20493	No_constitutive_exon_found_in_species
GTTGGAGGTCTAGATTGTTCATGGTCTTGACACTGACGGGAGGAAGACAGAT	159289	159464	159514	159462	-1	supercont2.22	HCBG_09169	157275	159897	None	3608	418	20493	No_constitutive_exon_found_in_species
TAACTCCCTCACCGGTTATGCCAACACTAACCCGCCAGAAGGGAACCTAGCA	191778	191891	191941	191889	-1	supercont2.22	HCBG_09181	191778	193726	None	3608	418	20493	No_constitutive_exon_found_in_species
ATCTTTTATTGACTTAATATCTTTACTTACTCTGCTTTCTGGGGACACAGCC	197726	197879	197676	197728	1	supercont2.22	HCBG_09182	195650	197879	None	3608	418	20493	No_constitutive_exon_found_in_species
TTGCCTCTGCCCGTGACCGATTGCTTACTTATGCGGATCTTGTGGGATAGGT	18865	19494	18815	18867	1	supercont2.39	HCBG_09199	18111	20092	None	3608	418	20493	No_constitutive_exon_found_in_species
GCTGTGCGTTCGTAACAATATCAGTTTACTGACATTGTGGGGGAAAACAGAT	32281	32934	32231	32283	1	supercont2.39	HCBG_09203	30416	33448	None	3608	418	20493	No_constitutive_exon_found_in_species
CTAGATATAAGAACAGTTCGTTTAAAACGGCATTTAATTGGGGGATATAGTC	3936	4014	3886	3938	1	supercont2.60	HCBG_09218	3330	5330	None	3608	418	20493	No_constitutive_exon_found_in_species
