# Supplementary material for: Widespread Separation of the Polypyrimidine Tract From 3′ AG by G Tracts in Association With Alternative Exons in Metazoa and Plants
Source: Front Genet. 2019 Jan 14;9:741. doi: 10.3389/fgene.2018.00741 (PMC6339879; doi:10.3389/fgene.2018.00741)
Supplement: DATA FILE S1 — Sequences of REPAG 3′ SS from each species of fungi. [file Data_Sheet_1.zip › Supplementary data 1/Fungi_Release38_trichophyton_equinum_cbs_127_97.txt]

REPA_GGG_Sequence	Exon_Start	Exon_End	Pos_-50	Pos_+2	Strand	Chromosome	GeneID	Gene_Start	Gene_End	Gene_Name	Number_of_REPAs	Number_of_REPAs_has_GGG	Number_of_Intron(Intra_genic_Region)	Upstream_Constitutive_Exon
AGTGTTTGATGTCTACCATACAGCCTATAAATAACTAACTCGGGCTAAAGAT	84102	84346	84396	84344	-1	DS995718	TEQG_00031	83605	85369	None	3352	468	18639	No_constitutive_exon_found_in_species
GACTCGGAATTGAAGCATAGAATGAGCAACGGAGCTCACGGCGGGAATAGAA	175604	175785	175554	175606	1	DS995718	TEQG_00069	175255	175785	None	3352	468	18639	No_constitutive_exon_found_in_species
TTACCTAGATACGGGTAGAGAATAAGAGAAGACTAACGGGTTGATAAAAGAT	259887	259947	259837	259889	1	DS995718	TEQG_00104	259695	260507	None	3352	468	18639	No_constitutive_exon_found_in_species
ACTCCCATTGTTCTAGCAGATTACCTTATTTCAACTAACAGGGTAAATAGTG	275688	276015	276065	276013	-1	DS995718	TEQG_00111	272901	276535	None	3352	468	18639	No_constitutive_exon_found_in_species
ACCTTTGCTGTGCTGGTTGGTAGACGTTGATGCTAATTCTGGGAACTTAGTT	297271	297336	297221	297273	1	DS995718	TEQG_00120	296084	297417	None	3352	468	18639	No_constitutive_exon_found_in_species
CCTTGATCCCGGGGGGGCGATGATGACAAGCACTGACATCCGGGGATTAGTC	300699	302580	300649	300701	1	DS995718	TEQG_00122	300327	302580	None	3352	468	18639	No_constitutive_exon_found_in_species
GTCCCGTCCCTCTTGCTGTTCATGATATGGGTTCTAACGAACGGGGACAGAT	304476	304773	304426	304478	1	DS995718	TEQG_00123	304268	306207	None	3352	468	18639	No_constitutive_exon_found_in_species
TTGTTTGGAAGACTCAGATATTTTGGTTTGTAGCTGATGGGCAGGCACAGGA	316430	316538	316588	316536	-1	DS995718	TEQG_00128	315983	316901	None	3352	468	18639	No_constitutive_exon_found_in_species
AAGTAATCCAGAACAGCCTTCCATGCATCACACACTAATGGGTATAATAGTG	315983	316169	316219	316167	-1	DS995718	TEQG_00128	315983	316901	None	3352	468	18639	No_constitutive_exon_found_in_species
TCGCGTATCTAGTTATATCTCTTTGGCCTATCTAACATAAGGGAATGCAGTG	321281	321361	321231	321283	1	DS995718	TEQG_00131	320582	321361	None	3352	468	18639	No_constitutive_exon_found_in_species
CCCCGAGGGACTCGACTCTGCGAAGATGGACAAGCTGACAATGGGCGCAGAG	422347	422795	422297	422349	1	DS995718	TEQG_00172	421947	423450	None	3352	468	18639	No_constitutive_exon_found_in_species
TCCTGTAGCGTGCATTAAATTTGCTAAGAAATGTCCCTCCGGGGTATTAGGC	478993	479037	479087	479035	-1	DS995718	TEQG_00191	477754	479706	None	3352	468	18639	No_constitutive_exon_found_in_species
AATACCCCATACCTAGTCGCAAGTGAGATATATGTCTAATGCTGGGATAGGT	485039	485114	485164	485112	-1	DS995718	TEQG_00193	484844	485339	None	3352	468	18639	No_constitutive_exon_found_in_species
TTGGTTACAAACAAGTCGCCTTTAATTGGTGCTGATCGACGGGGATATAGCT	581001	581346	580951	581003	1	DS995718	TEQG_00228	580215	581346	None	3352	468	18639	No_constitutive_exon_found_in_species
ATATAAAACGGCATAAAAAATCTTTCGGCGGGATACTAATGGGTCAATAGGA	603233	603269	603183	603235	1	DS995718	TEQG_00238	602712	605958	None	3352	468	18639	No_constitutive_exon_found_in_species
AAGACCGCCGTGAACGTGGAGAAGGCATGCCATTACAATGGGGTAGTGAGGG	611903	612224	611853	611905	1	DS995718	TEQG_00242	610825	612224	None	3352	468	18639	No_constitutive_exon_found_in_species
TCTCCCTCGCATTTACCTTGTGCGTGTTACTTTTGCTAACCGGGTGGTAGAA	633069	633351	633401	633349	-1	DS995718	TEQG_00252	631950	634560	None	3352	468	18639	No_constitutive_exon_found_in_species
ATAAAGATTGGTTACGAGAATGACTCGCTAAAACAACCTTGCGGGAATAGGC	682905	683020	683070	683018	-1	DS995718	TEQG_00272	681693	683292	None	3352	468	18639	No_constitutive_exon_found_in_species
ATCTCCGCCTCGACTCAATACTCTCAACTCAATACTAATCGGGTATATAGGA	756590	757047	757097	757045	-1	DS995718	TEQG_00306	756590	758095	None	3352	468	18639	No_constitutive_exon_found_in_species
TTACCCCTGGTCATCTTTAACATTCAACTTCTCCGTGCTGACTAGGGTAGTT	763295	763356	763245	763297	1	DS995718	TEQG_00309	761127	763500	None	3352	468	18639	No_constitutive_exon_found_in_species
TATCCTACGTTTACTTCTCAGAATATATACAGTGGCTAAATTAGGGACAGGA	771062	771856	771012	771064	1	DS995718	TEQG_00313	770713	772744	None	3352	468	18639	No_constitutive_exon_found_in_species
ATCGTCACCGCCTTGTATATGAGAAACTGTACTGACTCAGGGTGGTATAGAC	865256	866045	865206	865258	1	DS995718	TEQG_00340	864963	866045	None	3352	468	18639	No_constitutive_exon_found_in_species
TGTCATTGTTCGACCTCTACACTAAGCACATTCTAATGTTAGGGGTCTAGGA	869061	869156	869206	869154	-1	DS995718	TEQG_00342	868968	870695	None	3352	468	18639	No_constitutive_exon_found_in_species
GGAATGGCAGAGGATCCGGGACAAAGCTAATAGGATGATGGGGATAACAGCC	896570	896978	896520	896572	1	DS995718	TEQG_00347	896405	897870	None	3352	468	18639	No_constitutive_exon_found_in_species
AATACAGGGTTGACTCTATGATGAATGATATATACTGACTGCGGGGATAGAA	919111	919315	919061	919113	1	DS995718	TEQG_00356	918730	919707	None	3352	468	18639	No_constitutive_exon_found_in_species
GGATGTCCAGCAGACTCACGCGACTACAGCTAATAACGGTGGGATGATAGAG	920448	920511	920561	920509	-1	DS995718	TEQG_00357	920276	920672	None	3352	468	18639	No_constitutive_exon_found_in_species
GCCTGCAGTGGTGCTTTTGGCATGGGATGGAAGCTGACTTGAGGGTGCAGGC	944444	944470	944394	944446	1	DS995718	TEQG_00368	944327	945280	None	3352	468	18639	No_constitutive_exon_found_in_species
TTTTCTGCTTGAAAGGAGGACATTCAAGAATGCTGACTAGGGGGGGGTAGAA	1000234	1001436	1001486	1001434	-1	DS995718	TEQG_00389	1000234	1001787	None	3352	468	18639	No_constitutive_exon_found_in_species
TCAACAGGATTAGGTATACCCTTTTCTTCCGTTTCATCACCCGGGGGTAGTC	1021088	1021779	1021829	1021777	-1	DS995718	TEQG_00397	1021088	1023324	None	3352	468	18639	No_constitutive_exon_found_in_species
TTATACCGTTGTCTGCTCCAGAAAGATAGCAAATGCTAACGGGCTAATAGGT	1123212	1123251	1123301	1123249	-1	DS995718	TEQG_00423	1123212	1124787	None	3352	468	18639	No_constitutive_exon_found_in_species
CCCTTCCCAAGTTAACCAAGATATATATAGTGGCTAACAGGGGAAATCAGTT	1192355	1192584	1192305	1192357	1	DS995718	TEQG_00450	1191697	1194762	None	3352	468	18639	No_constitutive_exon_found_in_species
GTCGCGCGAGGGGAATCGCATATACTGATTCGTCCTTTGGGAGGGCCGAGCA	106539	107114	107164	107112	-1	DS995719	TEQG_00494	106397	107442	None	3352	468	18639	No_constitutive_exon_found_in_species
ATCATCCTCTGTGTGCAAGCGAGCGTCGAGTGAGTTAACGGGACGGACAGAC	144284	144336	144386	144334	-1	DS995719	TEQG_00509	141334	144562	None	3352	468	18639	No_constitutive_exon_found_in_species
AAAAAAAAAAAAAAAAAAAAACTCGGCTTAAATCAATGCTTACAGGGGAGTA	141501	142535	142585	142533	-1	DS995719	TEQG_00509	141334	144562	None	3352	468	18639	No_constitutive_exon_found_in_species
CCAACAAGACTTAGCAACAAAAGCTAATGACTGAGTATTGGGAGTATTAGTC	162718	162815	162668	162720	1	DS995719	TEQG_00516	161994	163824	None	3352	468	18639	No_constitutive_exon_found_in_species
TCAAAAAACTTCCCCACGGTCAAGATATCCATGAACTGACGGGCCAGCAGTC	176708	176823	176658	176710	1	DS995719	TEQG_00521	176632	177991	None	3352	468	18639	No_constitutive_exon_found_in_species
TGGTTTCTTCCCCAGCCACATCTGTGAATGAGTGCTAACCGCCGGGACAGAC	234510	235165	234460	234512	1	DS995719	TEQG_00545	233955	235844	None	3352	468	18639	No_constitutive_exon_found_in_species
TTATTTACTCTCTATAAGACAGCTTGAGCCACTGACTGACTATGGGATAGTA	259236	259807	259186	259238	1	DS995719	TEQG_00554	258824	259807	None	3352	468	18639	No_constitutive_exon_found_in_species
GAGTAAGTCTCTGTCTCGTCTTCTGCGTATTCACCCTGCTAACGGGTCAGTA	262119	262354	262069	262121	1	DS995719	TEQG_00555	261985	266605	None	3352	468	18639	No_constitutive_exon_found_in_species
TAGGAGGGGATGAAGGAGAGGAGATGGCTGACGCTGCTGTTTGGGGGTAGAA	332392	332503	332342	332394	1	DS995719	TEQG_00583	332208	333519	None	3352	468	18639	No_constitutive_exon_found_in_species
TACGAAGCTCGAGTTAAAAGAATCGCGGGAGATTGATGTTGGGCATGTAGTA	356954	357003	357053	357001	-1	DS995719	TEQG_00594	356074	357108	None	3352	468	18639	No_constitutive_exon_found_in_species
CATTAACAGAGGAGCTCCAAGCCAAGTATGGTTAAAAGGGGGAAAGATAGGA	513036	513295	513345	513293	-1	DS995719	TEQG_00660	513036	513600	None	3352	468	18639	No_constitutive_exon_found_in_species
TCGTCTCATCAATATCGCTGTAACAATGTATGATTAATTCCGGGTAACAGGG	547620	548002	548052	548000	-1	DS995719	TEQG_00675	547319	549254	None	3352	468	18639	No_constitutive_exon_found_in_species
TGTATGCCCCAATACTCTCACATATGCACCACCAAGCTAACAGGGAGTAGCC	555276	555840	555890	555838	-1	DS995719	TEQG_00678	554843	557425	None	3352	468	18639	No_constitutive_exon_found_in_species
ATGCGAGTGCGTCTCTCCGTTCTCATTCTCACTATTATGTCATAGGGTAGGG	569314	569474	569264	569316	1	DS995719	TEQG_00682	569051	570141	None	3352	468	18639	No_constitutive_exon_found_in_species
TACATATCGTAAGCTAATTTACGTACTTCGTTTACTGACAGTTGGGATAGAG	578591	578621	578671	578619	-1	DS995719	TEQG_00686	578591	582703	None	3352	468	18639	No_constitutive_exon_found_in_species
CACGGTATACCTTGAAAGAGGACGCTTGGAATGTTAACAAAAGGGCACAGAA	589247	589852	589902	589850	-1	DS995719	TEQG_00689	589074	590388	None	3352	468	18639	No_constitutive_exon_found_in_species
AAATAAATAGCACCAGCGCAGCCGCTCACGTTCTGGGTCCAGGGGCGCAGAT	665271	665439	665221	665273	1	DS995719	TEQG_00715	664863	665439	None	3352	468	18639	No_constitutive_exon_found_in_species
CGTTTGCGCATGTATGAATTCATTGCATTACTGATGCTGGGTAAAAATAGCT	713312	713571	713621	713569	-1	DS995719	TEQG_00732	711788	714117	None	3352	468	18639	No_constitutive_exon_found_in_species
TTGGGAGTATAGCTCGGTACTGACATTTTTCCTTCTTGTCAATGGGAAAGCC	720623	720678	720573	720625	1	DS995719	TEQG_00735	720264	721911	None	3352	468	18639	No_constitutive_exon_found_in_species
GTATATTTTTTCTCCCTATATATTATGGTTCCTAACGCCCATGGGAATAGGG	748133	748476	748526	748474	-1	DS995719	TEQG_00746	747172	749282	None	3352	468	18639	No_constitutive_exon_found_in_species
TAGCCTACTGATTTCCAACGTCCATCTCTTTAATGCTAAGAGGGTTGTAGGG	761255	761986	762036	761984	-1	DS995719	TEQG_00752	761255	762151	None	3352	468	18639	No_constitutive_exon_found_in_species
GTCTTCATTCCTCGGGTCTGGCCAAAAGACTGTACGCCTTGGGAGCACAGAT	767422	767765	767815	767763	-1	DS995719	TEQG_08587	767422	768017	None	3352	468	18639	No_constitutive_exon_found_in_species
GAGATAAACTTTTGCCCCTGAAAGGTGTGATTCTGACATCACGGGAATAGTT	122074	122153	122203	122151	-1	DS995720	TEQG_00872	122074	123031	None	3352	468	18639	No_constitutive_exon_found_in_species
GCAGATTGTATCTTATTTGTTTCTCTGACTCTTGCGTGTTGCGTGGGCAGGA	144411	144448	144498	144446	-1	DS995720	TEQG_00882	142633	144638	None	3352	468	18639	No_constitutive_exon_found_in_species
CTGTTCGACTCTATCTTTTATAGTCGTTGCTAATGATTGTGTGGGTATAGCA	181079	181132	181182	181130	-1	DS995720	TEQG_00896	176248	181461	None	3352	468	18639	No_constitutive_exon_found_in_species
TATACTTATACCAGTCATGTTGAAACAGAGTTGCTAAAGGGAAGTGCTAGGA	200702	200817	200867	200815	-1	DS995720	TEQG_00902	198545	201235	None	3352	468	18639	No_constitutive_exon_found_in_species
GAACTTTCCTATTAGCCATCTACGCTGTCCAGTATGGGCTAACAGATCAGAT	292059	292659	292709	292657	-1	DS995720	TEQG_00932	292059	292926	None	3352	468	18639	No_constitutive_exon_found_in_species
GCTTGAGAGCTCACTAGCTAGTTACTAAGCACGGTCTAGACGGTGGGCAGGG	306150	306443	306493	306441	-1	DS995720	TEQG_00938	305482	306640	None	3352	468	18639	No_constitutive_exon_found_in_species
ATTTATGATGGAGAATGATGGAGTCGTTTGTTGATGTGGGTTGAAAATAGCC	316356	316595	316645	316593	-1	DS995720	TEQG_00943	315986	316738	None	3352	468	18639	No_constitutive_exon_found_in_species
ACAGCTCAGACGGCGCGGGTCTTTCTAGGCTGACGAAAAGAGGGGATAAGCC	342301	342457	342251	342303	1	DS995720	TEQG_00951	341855	344704	None	3352	468	18639	No_constitutive_exon_found_in_species
CAAGCTAGGCCGCCATCCCATGCAAGCTACTAACCAACCCGGGGATACAGGG	417529	418215	418265	418213	-1	DS995720	TEQG_00981	417272	418340	None	3352	468	18639	No_constitutive_exon_found_in_species
CTTGTTAAAATGGATTGGATGATGGACTAGGTGTTGACTTGAGGGAACAGGA	447518	447567	447468	447520	1	DS995720	TEQG_00996	446873	447893	None	3352	468	18639	No_constitutive_exon_found_in_species
CCCGGGGGCGTGTTGCCTGGCTGGATGCAGCGGCTGACCAGGGGTAAGAGGG	534806	534978	534756	534808	1	DS995720	TEQG_01030	534206	534978	None	3352	468	18639	No_constitutive_exon_found_in_species
CTGCAACAGGCCACATTAGATGCCACAGAACTAACGGGACAGTGTAACAGCG	584833	585177	585227	585175	-1	DS995720	TEQG_01049	583501	585523	None	3352	468	18639	No_constitutive_exon_found_in_species
CCATAACCCACAGGCAACCTTCGTCTGTACCATCAATGGATGTGGGAAAGGT	598112	598757	598062	598114	1	DS995720	TEQG_01054	597527	598928	None	3352	468	18639	No_constitutive_exon_found_in_species
GTCCCCTAGCTGTTACAGTGAAAGGTTCTTTGCTAATGCTACGAGGGCAGAT	607163	607383	607433	607381	-1	DS995720	TEQG_01057	607163	608138	None	3352	468	18639	No_constitutive_exon_found_in_species
GCCCCTGTATGAACGCCATATTTGCTAACGATGTATATGCGGCGGGATAGTG	624642	625924	625974	625922	-1	DS995720	TEQG_01064	624642	626525	None	3352	468	18639	No_constitutive_exon_found_in_species
TCCATCTAGTCTTTGGTGGCACACAGAACTTCTCACACAAGAGGGTATAGAC	659205	659316	659155	659207	1	DS995720	TEQG_01077	657980	659802	None	3352	468	18639	No_constitutive_exon_found_in_species
TATGGCCTTTGAGAACTGGTGTACGGATAAGCTAACGGGTAGCTGATGAGGG	675893	675940	675843	675895	1	DS995720	TEQG_01084	675723	676711	None	3352	468	18639	No_constitutive_exon_found_in_species
GAAATCTGCCACTACACTAAAAGGAGTGAGCCCACACTAATAGTGGGCAGAT	681399	681680	681730	681678	-1	DS995720	TEQG_01087	681094	682302	None	3352	468	18639	No_constitutive_exon_found_in_species
ACATGTGCCTATCGTCGTGGCAGCAGAGGTGTATCGCCTGGTCGGGATAGCA	727338	728234	727288	727340	1	DS995720	TEQG_01106	725636	728234	None	3352	468	18639	No_constitutive_exon_found_in_species
TTCTAATATTATGCTTTGGCGTAAGGATTTGACCGATTAATACGGGATAGAT	758455	759646	759696	759644	-1	DS995720	TEQG_01117	755077	762627	None	3352	468	18639	No_constitutive_exon_found_in_species
TTGCCCTTCTGCCGATGGCTTGACTGTGCTGACTGTGAGGTGGGATGTAGAC	404295	404441	404491	404439	-1	DS995721	TEQG_01274	399361	404949	None	3352	468	18639	No_constitutive_exon_found_in_species
GTATTGTTAATTGGGCTGCTTCTATCTCAACCCGCCAATTTGATGGGTAGGT	405521	406108	406158	406106	-1	DS995721	TEQG_01275	405521	406255	None	3352	468	18639	No_constitutive_exon_found_in_species
GTTGGCCTGATACTTTACTAACGCTTTGCCCTTTTATTACGGGAATATAGGG	438421	439603	438371	438423	1	DS995721	TEQG_01288	438171	439603	None	3352	468	18639	No_constitutive_exon_found_in_species
GAGCTATAGAGATACCCTTGCCGATGTTTTGACGCTCTTTGGGGTGGAAGAA	471416	471632	471366	471418	1	DS995721	TEQG_01298	467499	471632	None	3352	468	18639	No_constitutive_exon_found_in_species
TTAAATACGGCCGACGAATCAATATAGCTAATCAGCTCCTGGGTCAACAGGC	503005	504095	502955	503007	1	DS995721	TEQG_01306	502316	504095	None	3352	468	18639	No_constitutive_exon_found_in_species
AATGATTAAAGTCTTCCAGCATATAGACGTTAGACGCTGATGGGAAGCAGGA	518324	518670	518720	518668	-1	DS995721	TEQG_01313	517596	519456	None	3352	468	18639	No_constitutive_exon_found_in_species
TACCCGCTAAGACTATATCTTCTAACATACACTTTGGGGGAGCGCGGAAGGG	521550	521874	521924	521872	-1	DS995721	TEQG_01314	520021	522254	None	3352	468	18639	No_constitutive_exon_found_in_species
CTGCCACTTTACGGGTTTTCAGTGGCGTTACTGACCCTTGGGAATGAAAGAC	600283	600398	600233	600285	1	DS995721	TEQG_01347	599476	601501	None	3352	468	18639	No_constitutive_exon_found_in_species
CAGAAAAGAATTCAATAATATTGAAGGTGGAGACTAATCTGGGTAACAAGAT	600864	600901	600814	600866	1	DS995721	TEQG_01347	599476	601501	None	3352	468	18639	No_constitutive_exon_found_in_species
GCACTCCAACACCTTGTTGCGCACATGCTAACTGATGTGGGGGTGGCAAGGC	600967	601501	600917	600969	1	DS995721	TEQG_01347	599476	601501	None	3352	468	18639	No_constitutive_exon_found_in_species
TCTTTTTTTTCGTTATCTATCTACTTGGTGATACTAATATGCTGGGGTAGAC	605046	605955	606005	605953	-1	DS995721	TEQG_01348	604604	606162	None	3352	468	18639	No_constitutive_exon_found_in_species
GTGTGTTCTGGCCTTACTGTAGAGTCCCAGGCTGACGATAGGGGGTATAGGA	19729	19811	19861	19809	-1	DS995722	TEQG_01362	19438	20720	None	3352	468	18639	No_constitutive_exon_found_in_species
GGATGTGGTCGTTAGACGGGAAGAAGATGTGCTGACTTTTGGGATATTAGTG	87632	87667	87717	87665	-1	DS995722	TEQG_01387	87135	88165	None	3352	468	18639	No_constitutive_exon_found_in_species
TTTACGCAATTGAACAACATGATGGACTGGAAGACTGACAGGGTATGAAGAC	94449	94509	94559	94507	-1	DS995722	TEQG_01390	93677	94737	None	3352	468	18639	No_constitutive_exon_found_in_species
CCCACCCCCACCATTCCACGCAGTCATGCTAACTGGTAGTGGGAGGATAGGA	214505	214689	214455	214507	1	DS995722	TEQG_01414	213925	215073	None	3352	468	18639	No_constitutive_exon_found_in_species
TTATGGATACCCCCACTACACCAACCGAGATACTGACGGGACAGGAATAGTG	430411	431688	431738	431686	-1	DS995722	TEQG_01488	430411	432982	None	3352	468	18639	No_constitutive_exon_found_in_species
CTGTTATTTTTTCTTTGCTTGCTTGATAATTGACATATCTGGGGCCATAGGT	497995	499028	497945	497997	1	DS995722	TEQG_01510	497062	499028	None	3352	468	18639	No_constitutive_exon_found_in_species
GGACGACGTGTGAACGGTGTGAACGGGTGAATGAGTAACGGGACGAACAGGG	503542	504158	504208	504156	-1	DS995722	TEQG_01512	503542	505552	None	3352	468	18639	No_constitutive_exon_found_in_species
CTACCTGGCCAACTTATGGCATGGAGCTGGCTGACATAACGGGCTTAAAGGC	542123	542878	542928	542876	-1	DS995722	TEQG_01525	542123	543183	None	3352	468	18639	No_constitutive_exon_found_in_species
GGGTACGTATATTTCTAGGCCAATATACACATCTGTCTAACGGGTGATAGAT	610991	611403	610941	610993	1	DS995722	TEQG_01549	610665	613481	None	3352	468	18639	No_constitutive_exon_found_in_species
TATGCGAAAGTTAATGAGGTCGCTAATATTCTATAATCATGACCGGGCAGGG	34684	34882	34634	34686	1	DS995723	TEQG_01566	33969	36033	None	3352	468	18639	No_constitutive_exon_found_in_species
TACCCGGGACGGCTTCTGAGGCCCGTTTATCCATTGCTGACGGGGTGTAGGG	82134	82143	82084	82136	1	DS995723	TEQG_01585	81810	84929	None	3352	468	18639	No_constitutive_exon_found_in_species
AACGACGTGGACGGGATGTTTGATAGCTGACTGCACCGCCGGGAGAACAGGC	114313	114362	114263	114315	1	DS995723	TEQG_01595	114100	115610	None	3352	468	18639	No_constitutive_exon_found_in_species
TTTCCCCTTGTCCTTTGTACAGGTATAGCGCAGGTGCTAAGGGGGTTCAGGT	279258	279324	279374	279322	-1	DS995723	TEQG_01661	279258	280115	None	3352	468	18639	No_constitutive_exon_found_in_species
AAGACCGAGACACTGTTGGGCTGCGGGAATGGATGCTAACAGGGGAATAGAT	325497	325540	325447	325499	1	DS995723	TEQG_01681	325124	325540	None	3352	468	18639	No_constitutive_exon_found_in_species
CCTGCTGATATCGTTGTTGCTGGTTCGAGGGAGATACTGACAATGGGTAGAG	361447	361580	361397	361449	1	DS995723	TEQG_01699	361371	361923	None	3352	468	18639	No_constitutive_exon_found_in_species
CCGGTATAACAATACTTTATAACTTCTACAGGACGAGCTAACGGGAATAGAT	374113	375156	375206	375154	-1	DS995723	TEQG_01706	373874	375848	None	3352	468	18639	No_constitutive_exon_found_in_species
ATGTTCGAGCTGTTGTCGTTACATGTGGCATAAAACGTGTGTGGGAAAAGGT	425561	426581	425511	425563	1	DS995723	TEQG_01727	424563	426581	None	3352	468	18639	No_constitutive_exon_found_in_species
CATCACCCTTTAATTCTTCTTTAGTCTCTTTGCTAAGTAGGGTAGCATAGGC	466900	466965	466850	466902	1	DS995723	TEQG_01742	466432	468288	None	3352	468	18639	No_constitutive_exon_found_in_species
GCCCTACCTTTCAAACCCTAGATGGGACGCTGGCTGACATGGGCAAACAGTA	503420	503903	503370	503422	1	DS995723	TEQG_01755	502039	503903	None	3352	468	18639	No_constitutive_exon_found_in_species
GGCCATGCAGATCCCGTTATCTAAACATCACCTGGGCACCTGGGCGATAGGA	560682	560773	560823	560771	-1	DS995723	TEQG_01780	559529	560991	None	3352	468	18639	No_constitutive_exon_found_in_species
TATAGTCGGTATTATAATCCCCAAACCTCCATATTCAGTAGGGATGGTAGCT	58456	58633	58683	58631	-1	DS995724	TEQG_01815	58456	59254	None	3352	468	18639	No_constitutive_exon_found_in_species
TGAAGCGACACCCATATTGATATAAACAGTGTGCTAATGCGAGGGCATAGAC	65888	66769	66819	66767	-1	DS995724	TEQG_01818	65888	66957	None	3352	468	18639	No_constitutive_exon_found_in_species
ATAACACTACTCTGTACTTCAAGAACATTATGCATTGACAGGGTCGACAGGG	95530	96127	96177	96125	-1	DS995724	TEQG_01831	95009	96609	None	3352	468	18639	No_constitutive_exon_found_in_species
ATTTTGTGTGTGTGTTCAAAGGACTGGAGTTTTGTTGACGTGGGGGGTAGGT	142489	142750	142439	142491	1	DS995724	TEQG_01847	141712	143583	None	3352	468	18639	No_constitutive_exon_found_in_species
TTTATATTAGCTACTGCTTTTTTAGCGGCTGCTAACTTTGGGGGTATCAGGA	328255	328543	328205	328257	1	DS995724	TEQG_01927	327189	329390	None	3352	468	18639	No_constitutive_exon_found_in_species
CTGGTATGGAGATGTACGGACGAGCCTGCACGGATAGTAAAGCTGGGCAGTG	343116	343987	343066	343118	1	DS995724	TEQG_01933	342426	343987	None	3352	468	18639	No_constitutive_exon_found_in_species
ACGACGGCGTTGACTACGAACAGCTTGAAGCTAATGGGATAGGGAGGTAGGC	476241	476836	476886	476834	-1	DS995724	TEQG_01981	476241	477256	None	3352	468	18639	No_constitutive_exon_found_in_species
GATACCCCTCGCCTGTCCCTCCCGAATCATCTATCCCTTATGGGATAAAGTG	8971	9427	9477	9425	-1	DS995725	TEQG_02021	7962	9985	None	3352	468	18639	No_constitutive_exon_found_in_species
GCGGGGCCGTCTCTCAATCAAATACTAAATGATACCGGGGACAATGGTAGTG	93599	93607	93657	93605	-1	DS995725	TEQG_02045	93599	94394	None	3352	468	18639	No_constitutive_exon_found_in_species
ATGGATTTTGTCTCCTTGTATGGGGCCTGTTTATGTGGAATTGGGCAAAGAA	116807	117825	116757	116809	1	DS995725	TEQG_02056	115862	119159	None	3352	468	18639	No_constitutive_exon_found_in_species
TTTTTTCCTCTGGTCTCTGCATGAAAGCTAAACCAGCGAAGAGGGAAAAGGC	180589	180726	180539	180591	1	DS995725	TEQG_02080	180246	180726	None	3352	468	18639	No_constitutive_exon_found_in_species
AACCCTGGAATTTCTCTAGAACGATACTCATACTACTTTGTGGGATGTAGAA	242587	242950	243000	242948	-1	DS995725	TEQG_02098	241996	243697	None	3352	468	18639	No_constitutive_exon_found_in_species
CCTTTTGCGGTCACTTTTGAATACAGTGGGTTTCTAACACTCGAGGGAAGGA	260923	261303	261353	261301	-1	DS995725	TEQG_02106	260692	261524	None	3352	468	18639	No_constitutive_exon_found_in_species
CCCGCGCGGGCGCTCCGTGGTGAACATGTTCGCTGACCTGGCGGGCGCAGCT	267388	267608	267338	267390	1	DS995725	TEQG_02110	267308	269854	None	3352	468	18639	No_constitutive_exon_found_in_species
CCCAATAAACGGCCCTATTTTCAGCCCCCCTATTCTAACTGTTGGGATAGAG	315826	316156	315776	315828	1	DS995725	TEQG_02127	315580	316156	None	3352	468	18639	No_constitutive_exon_found_in_species
TCAATCCCTTACTACTTCAGCGAATAGTCGCCAACTAATGGGGTAATCAGAC	391876	392387	392437	392385	-1	DS995725	TEQG_02158	391876	393410	None	3352	468	18639	No_constitutive_exon_found_in_species
ATACTCTTACAACAAAGGCATGCATAAATAAACTAACGGCTCAGGGATAGGC	398099	399251	398049	398101	1	DS995725	TEQG_02159	397315	399876	None	3352	468	18639	No_constitutive_exon_found_in_species
TAAGTCTCGTGATCTTTTTCTCTTTAAAACTCCTGGCTAACACAGGGTAGTA	10363	10456	10313	10365	1	DS995726	TEQG_02206	9706	10456	None	3352	468	18639	No_constitutive_exon_found_in_species
CTAATACAGCGTTTAGTAAGGGGGAATGGATACTGATGGTAGTGGGATAGGC	36626	36856	36906	36854	-1	DS995726	TEQG_02218	36175	37242	None	3352	468	18639	No_constitutive_exon_found_in_species
AATTAGCATGCCATTCTACACCATGTTAACAAGAGGCGGGAAAATTACAGGC	123915	124754	124804	124752	-1	DS995726	TEQG_02249	123915	125045	None	3352	468	18639	No_constitutive_exon_found_in_species
CCCTCTCCCCCGTTTTGTAAACTAGATGGCTTGACTGACAGCGGGTATAGAA	215155	215559	215105	215157	1	DS995726	TEQG_02284	215041	216875	None	3352	468	18639	No_constitutive_exon_found_in_species
TGCCTAACACTAAGTTTCGTGGGATTTGTTTGCGTCTAACTTGGGAACAGAG	309656	312215	309606	309658	1	DS995726	TEQG_02302	309524	312215	None	3352	468	18639	No_constitutive_exon_found_in_species
ACTGTTGCTGGAGAACTAAGACTAGACACCATTATTGACTGGGCATATAGAC	325965	326150	325915	325967	1	DS995726	TEQG_02306	325244	332711	None	3352	468	18639	No_constitutive_exon_found_in_species
TCCGCTATGGCTGAAAGAGTGAGATTTTTGCTGACCCAGTGGGCAAATAGAT	372324	372400	372450	372398	-1	DS995726	TEQG_02322	371014	372543	None	3352	468	18639	No_constitutive_exon_found_in_species
CCTTGCTCTCTGTCAAACGATGACATACTGACTGACCGATGGGACGATAGGT	398561	398684	398734	398682	-1	DS995726	TEQG_02334	397976	399064	None	3352	468	18639	No_constitutive_exon_found_in_species
CTGTTCTGTTCTTTTGTTTGAGGAGGACTGACGTTGTTGGGACCGGACAGGG	407159	407307	407109	407161	1	DS995726	TEQG_02337	406822	408872	None	3352	468	18639	No_constitutive_exon_found_in_species
GCTGGCCCTTACTCTCCGACTAGTTGACGGCTTGAAGGGCCTGAGATAAGGT	416519	416581	416469	416521	1	DS995726	TEQG_02339	416217	417086	None	3352	468	18639	No_constitutive_exon_found_in_species
ATACATCTAGGTTATGTAATGGTGTTCACTGCGTACTGATGGGAATTTAGGA	430918	432807	430868	430920	1	DS995726	TEQG_02346	430290	432807	None	3352	468	18639	No_constitutive_exon_found_in_species
AAATATCATCGGTGGATAGATTACGGTTACTGATGGTCATGGGTGCACAGAT	435006	435093	434956	435008	1	DS995726	TEQG_02348	434491	435093	None	3352	468	18639	No_constitutive_exon_found_in_species
ACTGCGGGGTGGTGTTTTTTGATAAGAGAAAACTGACTTGGGTGGTGTAGAG	3440	5689	3390	3442	1	DS995727	TEQG_02370	3014	5689	None	3352	468	18639	No_constitutive_exon_found_in_species
GCTCTGCATCGGCCTCGCTAACTGGTTACGGAGTCCCTGAGGGACGCCAGCC	50526	50541	50591	50539	-1	DS995727	TEQG_02388	50526	51127	None	3352	468	18639	No_constitutive_exon_found_in_species
CGCAACCACTAGCTGGAGGTATATTATGCTAACATTACTGGGTTGATAAGTC	83550	83786	83500	83552	1	DS995727	TEQG_02400	82613	83786	None	3352	468	18639	No_constitutive_exon_found_in_species
ATATAGTACTCTCTAAAGTATGGTTCCCGACATTCCGACAAAGGGTTTAGCA	84841	85050	84791	84843	1	DS995727	TEQG_08629	84227	88685	None	3352	468	18639	No_constitutive_exon_found_in_species
AGGAGGTGCCAATCTTCCGACGCGCAAGTCGGGATGGAAGAGGGCACTAGAC	85342	85475	85292	85344	1	DS995727	TEQG_08629	84227	88685	None	3352	468	18639	No_constitutive_exon_found_in_species
TGTTGACCGTTATTGTTAAACTTCCATGGCACATGCTGACTGTGGGATAGGA	165749	165914	165964	165912	-1	DS995727	TEQG_02436	165749	168150	None	3352	468	18639	No_constitutive_exon_found_in_species
ATCTACTTAACTATATATGTTACTGTAGAGCGTTTCTAATATGGGCATAGGC	223561	223603	223653	223601	-1	DS995727	TEQG_02458	221474	224287	None	3352	468	18639	No_constitutive_exon_found_in_species
CCTAGCTATCAATCAACCGATACAGGTTTATCTAATTCTGAGGGAAATAGTA	235444	236603	236653	236601	-1	DS995727	TEQG_02463	235444	237084	None	3352	468	18639	No_constitutive_exon_found_in_species
CGCAATGATGAAGTCCAATGGATACTGATGTCTATGTTCTGGGGATATAGCA	248990	249281	249331	249279	-1	DS995727	TEQG_02467	248534	249514	None	3352	468	18639	No_constitutive_exon_found_in_species
TGGCATCGGTGAGAGAGAAGAAGAAAACTAACATGTCGGGAAACAACCAGGT	272345	272799	272295	272347	1	DS995727	TEQG_02475	271795	272799	None	3352	468	18639	No_constitutive_exon_found_in_species
AGTTAAGAAGCCGTGTATCCAACATAAAGAAAATAGCTAATAGGGGATAGGC	292239	292311	292361	292309	-1	DS995727	TEQG_02482	290387	292387	None	3352	468	18639	No_constitutive_exon_found_in_species
AAGTGTACCGTTTATCTGAAGGGTATTATTCATAGCACTAATGGGTACAGTC	352090	352246	352040	352092	1	DS995727	TEQG_02494	350673	353046	None	3352	468	18639	No_constitutive_exon_found_in_species
GTGGTTTGGTTTCCCATTCTCCGGATCCTGCTGACGGAGTGAGGGTATAGGA	369678	369770	369820	369768	-1	DS995727	TEQG_02501	369369	370564	None	3352	468	18639	No_constitutive_exon_found_in_species
AGAATCTGCCACTATACCAAAAGGAGTGAGCCCACACTAATAGTGGGCAGAT	390025	390451	389975	390027	1	DS995727	TEQG_02510	389529	390451	None	3352	468	18639	No_constitutive_exon_found_in_species
TTATCAAGTGATGAGCAACACTGGCTAATTAGTACGTGGCGGGATGATAGCT	424105	424155	424205	424153	-1	DS995727	TEQG_02522	423183	424411	None	3352	468	18639	No_constitutive_exon_found_in_species
CTATCATCACATAGCAGTTGAGCCATTAACTTACTAACGGGAGGTTATAGAT	429868	429906	429956	429904	-1	DS995727	TEQG_02526	429868	431068	None	3352	468	18639	No_constitutive_exon_found_in_species
TATGGTTTTTTGTACATACGGAGGAATACCACTGACACCAGGGCGACTAGGC	449224	449374	449424	449372	-1	DS995727	TEQG_02533	443708	449714	None	3352	468	18639	No_constitutive_exon_found_in_species
CTGAAACCCCAAGATGAAGTACATTGATAATAAGCTAATAGGGTAACTAGTA	455755	457036	457086	457034	-1	DS995727	TEQG_02535	452593	457502	None	3352	468	18639	No_constitutive_exon_found_in_species
CCAGAACATTCAATAACTGCTATGCAGCCTAATCAGGGACGGAACATAAGAC	489354	489658	489304	489356	1	DS995727	TEQG_02544	488849	489778	None	3352	468	18639	No_constitutive_exon_found_in_species
TAGTATGCTTAATCAGCTCTTTGTATGGTTTGATCTGACTTGGGAAATAGAA	13570	13879	13520	13572	1	DS995728	TEQG_02546	13260	13879	None	3352	468	18639	No_constitutive_exon_found_in_species
TTCCTAGGACTGGTTTTACTGACATGTTGCTCAATATTATGGGATTACAGGC	110080	110159	110030	110082	1	DS995728	TEQG_02586	109963	112410	None	3352	468	18639	No_constitutive_exon_found_in_species
CCATAGAAAACCAGACCGACACGGAAGAGGGCTGAGCTAACGGGTAACAGGT	154841	154917	154791	154843	1	DS995728	TEQG_02607	154529	156961	None	3352	468	18639	No_constitutive_exon_found_in_species
TCGCATATATGCTTGGAGTCACCTCTCTAACAATCTGGGGTAACAAGTAGAT	326407	327443	327493	327441	-1	DS995728	TEQG_02672	326326	327534	None	3352	468	18639	No_constitutive_exon_found_in_species
GGATTTTTGGTGAAATGTTTGACTCGGAACTAAATGATACTGGGAGCCAGGC	361283	361384	361434	361382	-1	DS995728	TEQG_02683	358762	362722	None	3352	468	18639	No_constitutive_exon_found_in_species
ATTCTATATCCATACTCACTCTATAACGAATGGCTGACCAAGCGGGGAAGCA	376499	377932	376449	376501	1	DS995728	TEQG_02688	376247	378233	None	3352	468	18639	No_constitutive_exon_found_in_species
GGTAGGTTGTGACTCTAACTTGCAAACCAAAGCTAATGGGAAGTATATAGGT	62570	62905	62955	62903	-1	DS995729	TEQG_02743	62222	63475	None	3352	468	18639	No_constitutive_exon_found_in_species
ATTTGGCTTGCTTGCTCTACTCATGGCATTGCTAACTGGTATGGGTGTAGGC	91982	92116	91932	91984	1	DS995729	TEQG_02754	91633	92116	None	3352	468	18639	No_constitutive_exon_found_in_species
CTACGCGACTGCGACCTGTTTCGGTCAAACCCTTCTAATGCGGGATATAGAT	104646	104716	104766	104714	-1	DS995729	TEQG_02759	104260	104934	None	3352	468	18639	No_constitutive_exon_found_in_species
CTCCTCTCGGAAATTTCATTTATGCGATAAGTATACTCACAGGGAGACAGGT	115191	115408	115141	115193	1	DS995729	TEQG_02763	114806	116591	None	3352	468	18639	No_constitutive_exon_found_in_species
GATATACGCTCTCTTATTGCCATGTTTATTGTCTTTCTAACACGGGATAGAA	125597	126024	125547	125599	1	DS995729	TEQG_02766	125477	127726	None	3352	468	18639	No_constitutive_exon_found_in_species
AAGATAGATCGATTACCAGGCCATCTGGGTACTGATGTTTGCGAGGGTAGCA	185398	185526	185576	185524	-1	DS995729	TEQG_02789	184090	186125	None	3352	468	18639	No_constitutive_exon_found_in_species
CATACTGAAACAACATAGATTGATAAATGAATGCTAACGGGGAGTCACAGAG	184177	184304	184354	184302	-1	DS995729	TEQG_02789	184090	186125	None	3352	468	18639	No_constitutive_exon_found_in_species
ATGTCGGTGCCTGGTGATACAGTGAAGATGGTGACTGTTTGGGAGTAAAGAT	317050	317626	317000	317052	1	DS995729	TEQG_02835	316652	317626	None	3352	468	18639	No_constitutive_exon_found_in_species
CAAGATTTTTCGTCGATTAAAGGCAGCTTTGCTGATGTAAACGGGATAAGCA	374340	374488	374538	374486	-1	DS995729	TEQG_02858	371276	374941	None	3352	468	18639	No_constitutive_exon_found_in_species
ACGAGCAACAGCTCGGCCAGGCCAGAGTGGAAATAATTAACGGGAATTAGTT	407448	408093	408143	408091	-1	DS995729	TEQG_02869	407249	408431	None	3352	468	18639	No_constitutive_exon_found_in_species
GTTTGGTCAAAGGAGTTCAAAATTGGGACGCCGTGGCTAACGGGATGCAGTT	416647	416835	416597	416649	1	DS995729	TEQG_02872	416157	416835	None	3352	468	18639	No_constitutive_exon_found_in_species
CGTACAGTGTGCATCTAGCCATGGGCTAACCGTGACCTTGGGACGTATAGGG	463777	463891	463727	463779	1	DS995729	TEQG_02891	463681	464298	None	3352	468	18639	No_constitutive_exon_found_in_species
CCCTCTATACACGATGATATGGTTACTAAACGAAAGGGGGGGATATGTAGTG	481605	481814	481555	481607	1	DS995729	TEQG_02900	481370	483327	None	3352	468	18639	No_constitutive_exon_found_in_species
AGTTCCTTGCACTTCGTGTGTATTGGGCTCCAGCCAAAACTGTGGGACAGAT	14691	15562	15612	15560	-1	DS995730	TEQG_02902	14395	15730	None	3352	468	18639	No_constitutive_exon_found_in_species
GGGCAAGTTACTACCGCCTATGTTCCCCTGGTTAAATTGTCAGTGGGTAGTA	67204	67317	67367	67315	-1	DS995730	TEQG_02919	65936	68068	None	3352	468	18639	No_constitutive_exon_found_in_species
CATGTGTCTTATGATTTTAAAGATTGTATTCTAATATACGGTGGGATTAGCT	83528	83697	83747	83695	-1	DS995730	TEQG_02925	82813	85898	None	3352	468	18639	No_constitutive_exon_found_in_species
GCTGCTCTAGCTAAGGAGCTGAATGAAGCAAACGCGGAAGGAGAGGGAAGCG	239434	240695	240745	240693	-1	DS995730	TEQG_02989	239434	241506	None	3352	468	18639	No_constitutive_exon_found_in_species
TTACCGCCTGCTACGAGCTTAGATACAAGCAGATACTAACGGGTTAACAGCG	323521	323637	323471	323523	1	DS995730	TEQG_03017	323105	324680	None	3352	468	18639	No_constitutive_exon_found_in_species
ATTAAAGTCAATAAAGTCAACGAAGGAATGAGATGCTAACTGGGTGCAAGCT	362603	363264	363314	363262	-1	DS995730	TEQG_03031	362432	363475	None	3352	468	18639	No_constitutive_exon_found_in_species
GATCTGCTTTTTCGTTTTGAAAACAATATGCTAACTAACGGGGAAACTAGGC	363780	365284	365334	365282	-1	DS995730	TEQG_03032	363780	365912	None	3352	468	18639	No_constitutive_exon_found_in_species
CCCCCCCCGGTCAACATCAACTAACCAAAGGCAACTTTTCGGGTGGTTAGGG	451632	452295	452345	452293	-1	DS995730	TEQG_03066	451632	452648	None	3352	468	18639	No_constitutive_exon_found_in_species
CTAGTCACCTTCACAGAGCTGACGAAGTTGGTTTTTGACGGGATCAACAGGA	454733	454845	454895	454843	-1	DS995730	TEQG_03067	453919	455652	None	3352	468	18639	No_constitutive_exon_found_in_species
AAGAGAGTAAGAAAGAAAATGCTAACTAATCTAGTTATTAAATGGGGTAGCT	39013	39067	38963	39015	1	DS995731	TEQG_03077	38925	39597	None	3352	468	18639	No_constitutive_exon_found_in_species
ACCTTTATTTCCGATTCATACTTCTTGGAGGACTTACTAACTGGGAACAGTG	99413	100021	99363	99415	1	DS995731	TEQG_03100	97252	101416	None	3352	468	18639	No_constitutive_exon_found_in_species
CTCCAAAGTTCATCCAGTTCAACTCCATGAAAGCTAATTGGGTTGAACAGTT	250346	250469	250296	250348	1	DS995731	TEQG_03145	249596	251457	None	3352	468	18639	No_constitutive_exon_found_in_species
CATAGTGAACAGCTGGACTCTTGGTTAACTTGCCTTCGGGATAAAAACAGTA	274561	274920	274970	274918	-1	DS995731	TEQG_03157	274197	275133	None	3352	468	18639	No_constitutive_exon_found_in_species
AATGGTTTCCCCTTTTGTTTAGTTAAGCGGTTCTAACTGTATGGGTATAGTT	306267	306313	306363	306311	-1	DS995731	TEQG_03170	305508	310641	None	3352	468	18639	No_constitutive_exon_found_in_species
GCATCACTGCACCACATATAAACTAAGATATATGCTAACAGGGTATGTAGAG	379232	380087	380137	380085	-1	DS995731	TEQG_03204	379232	380357	None	3352	468	18639	No_constitutive_exon_found_in_species
ATGGCAACCACGAAGACCACCATCGCCAAACGATGAAACGAGAATGGGAGAC	435811	436213	435761	435813	1	DS995731	TEQG_03224	435469	436213	None	3352	468	18639	No_constitutive_exon_found_in_species
AAGACATGGTCGAGGATGATAAGCTGATTGAATTTGTTGTTGGGATATAGAC	51173	51298	51348	51296	-1	DS995732	TEQG_03244	50719	51544	None	3352	468	18639	No_constitutive_exon_found_in_species
TCCCCTTTTCTATATCATGTTTGGACCAGGCTGACGGGTGACATACAAAGTG	164222	164518	164568	164516	-1	DS995732	TEQG_03276	164222	165985	None	3352	468	18639	No_constitutive_exon_found_in_species
GGACGAAGAAGCTGGAAGGAGATTGAAAGTTGACTTGGGTGAAATCACAGAT	254481	254646	254696	254644	-1	DS995732	TEQG_03310	254281	254871	None	3352	468	18639	No_constitutive_exon_found_in_species
CGGCCTCCTGACAACGTTAACTGTTGATTCAAACCCTAGCCAGTGGGTAGGA	267651	268097	267601	267653	1	DS995732	TEQG_03316	266371	268097	None	3352	468	18639	No_constitutive_exon_found_in_species
AGTAGTTTATCACTATACATGCTTTTAATTTTACTAATCAAGGGCTACAGAG	389747	390155	389697	389749	1	DS995732	TEQG_03359	385954	390155	None	3352	468	18639	No_constitutive_exon_found_in_species
CAGCTTTTAGGTACTGATAAACTCTACGTACGTGACTTGGACATGGGCAGCT	438649	439881	438599	438651	1	DS995732	TEQG_03375	438536	440463	None	3352	468	18639	No_constitutive_exon_found_in_species
CGATACACAGATACACAGGCATGAAGTAATAGCTAACTGGGGCATAACAGGA	448842	449122	449172	449120	-1	DS995732	TEQG_03379	448162	449241	None	3352	468	18639	No_constitutive_exon_found_in_species
CCATGTGTCCGCCAGTAAGAAAATGTTCCATAACTAACTGGGTGAAACAGCT	458219	458781	458831	458779	-1	DS995732	TEQG_03383	458219	459826	None	3352	468	18639	No_constitutive_exon_found_in_species
CGCAGCTGTTTCAATAACGTCCGTCCCAGCTGTTGCTAACGATTGGGTAGTG	147215	147368	147165	147217	1	DS995734	TEQG_03437	146823	147368	None	3352	468	18639	No_constitutive_exon_found_in_species
GTGGGGTTATTGTTAACGCTGGCTGCGCTAATGCAGTTACGGGCAAAAAGGG	150037	150144	149987	150039	1	DS995734	TEQG_03439	149681	151124	None	3352	468	18639	No_constitutive_exon_found_in_species
CAATCTATCAATCAGTTATGTATGATCTTCTACTTACAAGGGTTAGCAAGTG	232302	232724	232774	232722	-1	DS995734	TEQG_03473	231384	233347	None	3352	468	18639	No_constitutive_exon_found_in_species
ATACCTCCTCTCGCGATAGATCTTCGAACAATGGCACCCCCAGGGAAAAGGA	246590	248111	248161	248109	-1	DS995734	TEQG_03478	246439	249265	None	3352	468	18639	No_constitutive_exon_found_in_species
AAACCCACGATGGGTCATGTTGCTAATGCAGGGAACTCGCCTGGGGGTAGGA	282793	282863	282913	282861	-1	DS995734	TEQG_03489	280338	282972	None	3352	468	18639	No_constitutive_exon_found_in_species
ATTTTCTCGCAATGTCCTTGTCAAATGACTTACTAACAATGGGCGTATAGGC	280712	280983	281033	280981	-1	DS995734	TEQG_03489	280338	282972	None	3352	468	18639	No_constitutive_exon_found_in_species
TGACCAACTCCCTCGGACAAGGAGTCATGCTAACAGGGTGATGATAATAGCT	308318	308916	308966	308914	-1	DS995734	TEQG_03500	308318	309186	None	3352	468	18639	No_constitutive_exon_found_in_species
CGCCCCCCTGATTCCGGTATTCTGCATGGTACTAACGGACGGTGGGGTAGAA	344112	344321	344062	344114	1	DS995734	TEQG_03520	342643	344447	None	3352	468	18639	No_constitutive_exon_found_in_species
CTCCCCGCGGCAATGGTGTTTTAAGGGCCAATGTGCTGACTGAGGGCTAGAT	403563	403667	403513	403565	1	DS995734	TEQG_03544	403240	404124	None	3352	468	18639	No_constitutive_exon_found_in_species
GGTGCTGATAATCAATCGCTATATACCCCTTGCCAGCTGACACAGGGCAGGC	409566	409682	409732	409680	-1	DS995734	TEQG_03547	408259	410002	None	3352	468	18639	No_constitutive_exon_found_in_species
ACGGCCCCTAGGTAGAGGAACCCCAGGTGGGAATAAGGCGGGAGTGATAGCA	417718	417786	417668	417720	1	DS995734	TEQG_03551	416601	422313	None	3352	468	18639	No_constitutive_exon_found_in_species
CCCCATCGGTTGGCATACGAAATCATGTTGGCTTAAACTTGAGGGTATAGGG	8416	8515	8366	8418	1	DS995733	TEQG_03563	7475	9839	None	3352	468	18639	No_constitutive_exon_found_in_species
GACCCCCCCCCCCCAACAATGTACCATAACACGGCTGACAGGCGGGACAGCC	16509	17823	17873	17821	-1	DS995733	TEQG_03567	16509	18439	None	3352	468	18639	No_constitutive_exon_found_in_species
TGGCTGTTCCGGCGATGCAGCGCCTCCTTGATGGCTGACTAGGGAGCCAGCA	26785	27392	27442	27390	-1	DS995733	TEQG_03570	26785	28028	None	3352	468	18639	No_constitutive_exon_found_in_species
GCTTGAAGCACTTCCATGCCGTTATTCATACTTCCGGGGAATCGGGATAGAC	47685	47928	47978	47926	-1	DS995733	TEQG_03578	47411	48464	None	3352	468	18639	No_constitutive_exon_found_in_species
CCACCCTATGAATTGGAAATGTCTGGTTAGCTAACTTGTTGGGCTTGAAGGA	105532	105657	105707	105655	-1	DS995733	TEQG_03600	104847	105865	None	3352	468	18639	No_constitutive_exon_found_in_species
ATGCCTGGTATCCCGCGTTGCTGCGCTTTTATGTCTAACTGAATGGGAAGAT	114124	114234	114074	114126	1	DS995733	TEQG_03605	113598	116114	None	3352	468	18639	No_constitutive_exon_found_in_species
GTGGAAACGGCCATGGCTCCTGGCTGGATGCGAGCGGTGGGAGACAGCAGCC	156126	156140	156190	156138	-1	DS995733	TEQG_03624	156126	159325	None	3352	468	18639	No_constitutive_exon_found_in_species
CCCGCAAAATATGAATTGAATTTGAAATTCGAACTGACAGCCGGGGGAAGGG	308251	308310	308201	308253	1	DS995733	TEQG_03665	307353	308523	None	3352	468	18639	No_constitutive_exon_found_in_species
CCCGTGTGACGGCGGCCTGGATTCAATGCTAATATACAATTGGGATACAGTG	337180	337932	337982	337930	-1	DS995733	TEQG_03677	337180	338432	None	3352	468	18639	No_constitutive_exon_found_in_species
GTATTCGAATTATAGGGCTTTTCTAATCATCAGACACTAACAAGGGTTAGTT	371692	372706	372756	372704	-1	DS995733	TEQG_03687	371692	373383	None	3352	468	18639	No_constitutive_exon_found_in_species
TTTTCGATGTGTTGGCTGACATGCAACATTGTACTTTCATACGGGGTTAGGC	388212	389589	388162	388214	1	DS995733	TEQG_03689	387997	389589	None	3352	468	18639	No_constitutive_exon_found_in_species
ATCTGCGTAATAGTTAAACTGGAACGTGAGGCATCTGATGGGTTGAATAGGT	265210	265555	265605	265553	-1	DS995736	TEQG_03795	265210	268830	None	3352	468	18639	No_constitutive_exon_found_in_species
TGCTGACCTGCCGTAGCTGCTCCTTGGTAGCTAATCTGGGGTGAAACTAGCT	296695	296860	296645	296697	1	DS995736	TEQG_03810	295965	297304	None	3352	468	18639	No_constitutive_exon_found_in_species
CATATACTCTCTCTCTCTTGAGAGAAGTCAAGCTGATTACAGGGAAATAGAA	303547	304148	304198	304146	-1	DS995736	TEQG_03812	303084	304390	None	3352	468	18639	No_constitutive_exon_found_in_species
TTGCTGGCCTCCCCCGTTGATAAGACGTTGTACTAACTCTATGGGCATAGAT	36111	36579	36629	36577	-1	DS995735	TEQG_03883	36111	37233	None	3352	468	18639	No_constitutive_exon_found_in_species
TTAACTAACTAATAATGTACTAATGGTTAAGCTGTCAACCGTGGGTACAGGC	56339	56359	56289	56341	1	DS995735	TEQG_03891	55809	56359	None	3352	468	18639	No_constitutive_exon_found_in_species
TTTTTTTTTCAGGGGCAAGGGCAAGCCAAACTGATATAATGGGTAAATAGTG	99974	100213	99924	99976	1	DS995735	TEQG_03912	99258	100370	None	3352	468	18639	No_constitutive_exon_found_in_species
ACGTTTTACTTGAATTTTCTGGGATTTGATGCTAATTTTTGGGACTACAGTG	110728	110764	110814	110762	-1	DS995735	TEQG_03918	109489	111704	None	3352	468	18639	No_constitutive_exon_found_in_species
AGTTTGGTATGAGTGGTTTGTGGAAGTATTTATGCACCAGAGTGGGATAGGT	131803	131842	131892	131840	-1	DS995735	TEQG_03926	131803	134452	None	3352	468	18639	No_constitutive_exon_found_in_species
CTCTTGTTCTCCATATCAATAATAGCTAAAATGGCATATTGGGTGTACAGTG	329996	330528	329946	329998	1	DS995735	TEQG_04009	329462	330528	None	3352	468	18639	No_constitutive_exon_found_in_species
TCTCCCTTGTGTTCGACCTGAGCTTGTCCGTTAACTCGACACGTGGGAAGAC	19104	19941	19991	19939	-1	DS995737	TEQG_04050	19104	20736	None	3352	468	18639	No_constitutive_exon_found_in_species
GCACAGTTATATTTTCTATACCTACCTGATACTAACAAACATGGGTGTAGTC	71489	72266	72316	72264	-1	DS995737	TEQG_04069	71411	73927	None	3352	468	18639	No_constitutive_exon_found_in_species
TATTGCACTACATAACGCTTTTAGGAGTCTTCATTAACCCGGGAACATAGAC	127655	128032	128082	128030	-1	DS995737	TEQG_04093	127168	128504	None	3352	468	18639	No_constitutive_exon_found_in_species
GTCATACATGCATATTTGTGCCACGACCGAAAGCTAACCGGGTTGAACAGAC	189326	190537	190587	190535	-1	DS995737	TEQG_04117	189326	190957	None	3352	468	18639	No_constitutive_exon_found_in_species
GTTTGCCGTCCGTCCATCTGTCAGACAAGCGCTGACGGCGAGGGCTGTAGAA	218278	218865	218915	218863	-1	DS995737	TEQG_04127	218004	219046	None	3352	468	18639	No_constitutive_exon_found_in_species
TGAAAATCTCAGGTCTGTGTTTCTCGTTGTTTTGCTAACGAGGGCGATAGGC	259299	259771	259249	259301	1	DS995737	TEQG_04147	258386	259771	None	3352	468	18639	No_constitutive_exon_found_in_species
AAGTTCTATTGATGAGTGATAAGTAACCATTTGTTAACTATGGGATGTAGCC	341068	341166	341018	341070	1	DS995737	TEQG_04174	340346	341166	None	3352	468	18639	No_constitutive_exon_found_in_species
AAACATTGTAATCCTACCGAAAACCAGTGGCTAATGCAGGGGGGTAACAGAA	364600	365659	364550	364602	1	DS995737	TEQG_04186	363668	365659	None	3352	468	18639	No_constitutive_exon_found_in_species
GGAACGGTTCATAACATCCCTTGGCTATTTCAGTACTAACGGGAAGACAGGC	372912	374696	372862	372914	1	DS995737	TEQG_04190	372685	376181	None	3352	468	18639	No_constitutive_exon_found_in_species
CCGAAATGACGATGTGTGATTCACGGGAGTAAGAGTACTAACAGGGGTAGAA	375711	375875	375661	375713	1	DS995737	TEQG_04190	372685	376181	None	3352	468	18639	No_constitutive_exon_found_in_species
TAAACTAGCTGAACTAACGACGCTCTCCATGAGGGAGGGGGAGGGTACAGTG	51524	51603	51474	51526	1	DS995739	TEQG_04218	51318	53960	None	3352	468	18639	No_constitutive_exon_found_in_species
TATTCTCGCTATCTCGAGCTCTCAATGAATGTACCTAACCAGGGGTGAAGAT	167506	167660	167456	167508	1	DS995739	TEQG_04264	167387	168296	None	3352	468	18639	No_constitutive_exon_found_in_species
TCAAGAAAGATCGACTAAGTGATGCTGACTTGCAAATGTCGACGGGTTAGCG	167734	168296	167684	167736	1	DS995739	TEQG_04264	167387	168296	None	3352	468	18639	No_constitutive_exon_found_in_species
GCGGTGGGCGCATGCAAGACTCAGGTATTAATGGGCGCGTACGGGTGTAGAG	250499	250850	250449	250501	1	DS995739	TEQG_08690	250446	250850	None	3352	468	18639	No_constitutive_exon_found_in_species
ACCACATAGATACCCCAGCCTATATGACGAAGCTGACGGGATAACAACAGCC	261550	261976	262026	261974	-1	DS995739	TEQG_04288	261294	262601	None	3352	468	18639	No_constitutive_exon_found_in_species
AGGTAAAAGAAAACGAGAATACTGGATTGCTGACTGCCCGGGTGGATTAGGA	278494	278574	278624	278572	-1	DS995739	TEQG_04294	277095	278702	None	3352	468	18639	No_constitutive_exon_found_in_species
GTCTCTGAGTCGTCTTCATTAAAGGAATAAGAAGCTAACTGGGCCAATAGTC	351293	351841	351891	351839	-1	DS995739	TEQG_04323	350551	352736	None	3352	468	18639	No_constitutive_exon_found_in_species
TCTAGAGGGACGGACTGTTCGTTGATCTGGACGTTACATATACAGGGTAGGA	36267	36513	36563	36511	-1	DS995738	TEQG_04351	36267	36612	None	3352	468	18639	No_constitutive_exon_found_in_species
TTTTGGCGTCTCGACGTCCTGCACGGTTACTTACTTACGAGAGGGATAAGAA	84478	84685	84735	84683	-1	DS995738	TEQG_04365	84037	84855	None	3352	468	18639	No_constitutive_exon_found_in_species
AAAAAGTGATTTGGTAGACCCTAAACTGACGGTGTTATCAATGGGAATAGGA	120086	121169	120036	120088	1	DS995738	TEQG_04377	119666	121169	None	3352	468	18639	No_constitutive_exon_found_in_species
TTGCAGCTGTGCCTGAGCATGCAGCTAATAAATGATATCGTGTGGGGCAGAT	155961	156118	155911	155963	1	DS995738	TEQG_04388	155758	157653	None	3352	468	18639	No_constitutive_exon_found_in_species
TCCAAATCGGGTTCTCCTTTAAGAGAAAAGAGTGCTAATGGGAAGAACAGGA	200913	201492	201542	201490	-1	DS995738	TEQG_04408	200913	202039	None	3352	468	18639	No_constitutive_exon_found_in_species
CCCATTACATTCGTCCCTCTTCCCCGCAAAATAACTGACCAGGGCGATAGTG	218687	218832	218882	218830	-1	DS995738	TEQG_04415	218130	218955	None	3352	468	18639	No_constitutive_exon_found_in_species
ACCAATTGATGGATATATATACAAAGGGCTGGTTGACTAATAGGGTGTAGGC	242729	243398	242679	242731	1	DS995738	TEQG_04422	242367	243500	None	3352	468	18639	No_constitutive_exon_found_in_species
CCCTTGTACGGAGTCCTCCGTAGGTGAATACATATTAAGTAGCGGGTTAGAA	253171	253407	253457	253405	-1	DS995738	TEQG_04426	253171	253882	None	3352	468	18639	No_constitutive_exon_found_in_species
GGCGCTAAACTAGCTAGCTGACAAACTCAATCAATATGGGAAGGAAAAAGGA	275188	275238	275288	275236	-1	DS995738	TEQG_04434	275188	275856	None	3352	468	18639	No_constitutive_exon_found_in_species
GATTGGTCTTATAATGATGAGACTTAAAAAGTATCTAACGGGGTGTACAGAC	306316	306433	306483	306431	-1	DS995738	TEQG_04446	305891	307144	None	3352	468	18639	No_constitutive_exon_found_in_species
GCCTGCGGATAATCACCGAGTTCACAAGTATACTGACTGCAATGGGACAGTG	312187	312208	312137	312189	1	DS995738	TEQG_04447	311744	315114	None	3352	468	18639	No_constitutive_exon_found_in_species
CAAGGCAAATCCAACACGGACGAGCAAGGGCTAATATGTCCATGGGGCAGGC	8663	9439	8613	8665	1	DS995740	TEQG_04476	8299	9439	None	3352	468	18639	No_constitutive_exon_found_in_species
GGTCGGAGTGAACGGTCGAGAACCGATGGCGCTGACGACGGGGACGGCAGGG	122175	122248	122125	122177	1	DS995740	TEQG_04518	122051	123019	None	3352	468	18639	No_constitutive_exon_found_in_species
ATTAACATCCCTACTACTATTGGTAGATATTCATATACTAACGGGAACAGCT	163335	163623	163673	163621	-1	DS995740	TEQG_04533	163335	164424	None	3352	468	18639	No_constitutive_exon_found_in_species
TGCAGCAGCAGAAGAAGAAGAAGAAGAATCAGTGCTAACCGCGGGCATAGAT	308708	309063	308658	308710	1	DS995740	TEQG_04585	308179	309911	None	3352	468	18639	No_constitutive_exon_found_in_species
CTCTCCGCATGCATGCCGGTGTGTGTCTGTCGTTAACAACGGGGGGCCAGGT	346637	346991	347041	346989	-1	DS995740	TEQG_08699	345925	347557	None	3352	468	18639	No_constitutive_exon_found_in_species
TAACCTCCAGCTGGCCATTGTAGGACCCTGGAGCTGACTCTGGGAGCTAGGT	5144	5383	5433	5381	-1	DS995741	TEQG_04606	5144	5771	None	3352	468	18639	No_constitutive_exon_found_in_species
CCCATTTCATAACGTTATAAATATTCTCCAATTCTAACCTTGGGGGACAGAC	12101	12230	12280	12228	-1	DS995741	TEQG_04608	11775	13408	None	3352	468	18639	No_constitutive_exon_found_in_species
TATTGAAGGAACATGACGGGCGGCTGGTTGCTGACGAAGGGAAATTGTAGTA	145897	146473	145847	145899	1	DS995741	TEQG_04649	145262	146473	None	3352	468	18639	No_constitutive_exon_found_in_species
CTTCAACCATTGCAATCGAGAAAGTAGTTACTAACGGGGTATAAACACAGCA	30516	30925	30466	30518	1	DS995742	TEQG_08704	29565	30925	None	3352	468	18639	No_constitutive_exon_found_in_species
CCTTAAAAGATTAGTAGTAGAAATGCTGACCATGGCGTGCGGAGGGTTAGAA	33095	33303	33353	33301	-1	DS995742	TEQG_04753	31391	33649	None	3352	468	18639	No_constitutive_exon_found_in_species
CGGCGATGTTGAGTAGTTAGAGAGAGTGATTGGTGTGCTGACGGGAGCAGAG	34508	34718	34458	34510	1	DS995742	TEQG_04754	34275	35303	None	3352	468	18639	No_constitutive_exon_found_in_species
AGTTATATATTCTGACTTATGAGTAACTGATGGCTAACCAACGGGCAAAGAT	40501	40845	40895	40843	-1	DS995742	TEQG_08705	38928	41008	None	3352	468	18639	No_constitutive_exon_found_in_species
CCGGGTACTTGACACCAGGACTTGACACCAGGACTTGACACCAGGGATAGGC	82913	82935	82863	82915	1	DS995742	TEQG_04774	82756	83545	None	3352	468	18639	No_constitutive_exon_found_in_species
GGCATCTTCTACAGATATTATCAAATATAATTATACTAACTGGGGGTTAGAT	88405	88933	88983	88931	-1	DS995742	TEQG_04777	88405	90164	None	3352	468	18639	No_constitutive_exon_found_in_species
AGCTGGAATCTTACACCCTGTTGATTGGCCCGCCGGGGCAAAGTTGATAGTC	204299	204385	204435	204383	-1	DS995742	TEQG_04824	204052	204717	None	3352	468	18639	No_constitutive_exon_found_in_species
TGTATAACATAACGCTGTAGACTTGTTAATATATAACGACGGGTAGGGAGCA	248230	248388	248180	248232	1	DS995742	TEQG_04842	247466	248906	None	3352	468	18639	No_constitutive_exon_found_in_species
GGCCCGTCCAAACCCGGGGTACGTAGTCGAGCCAGGCCTTCGGGTAACAGAT	262200	262684	262734	262682	-1	DS995742	TEQG_04847	261863	262935	None	3352	468	18639	No_constitutive_exon_found_in_species
CTCGTAGGTCTACTCCTTTACTTCAGTGACAATGCTAACGGGATGAGCAGGT	332207	332519	332569	332517	-1	DS995742	TEQG_04876	332207	332803	None	3352	468	18639	No_constitutive_exon_found_in_species
CGTACCATTGCATATTATTATTATCTAGAAGCAGAAGCTAAAGGGAATAGGA	358823	359430	359480	359428	-1	DS995742	TEQG_04887	357334	359749	None	3352	468	18639	No_constitutive_exon_found_in_species
TTTTGATGCCCGAGCAGAGACGGACACGGATATACTGACGGGTGATATAGAT	60258	61704	60208	60260	1	DS995743	TEQG_04914	60059	61704	None	3352	468	18639	No_constitutive_exon_found_in_species
ATCTACTTTCCTGCCATCGTCGCCAGTGTTGGCGCTGACATTGGGAAAAGGT	212773	214446	212723	212775	1	DS995743	TEQG_04973	212375	214446	None	3352	468	18639	No_constitutive_exon_found_in_species
ATACCTATCCTATCCCCCCCTGGCCAGCCGAAGGCTGACAAGTGGGACAGTT	35616	35677	35566	35618	1	DS995745	TEQG_05031	35009	36974	None	3352	468	18639	No_constitutive_exon_found_in_species
AAGGGGGCCTCTTCTTTTTTTTATCTTACATGCTGACGGGATAATAATAGGA	150622	150701	150751	150699	-1	DS995745	TEQG_05073	149920	150904	None	3352	468	18639	No_constitutive_exon_found_in_species
GAAGAAGGTTGGCCTGAAGAAAGGCAGGCTTGGTCCTAATTTGGGAACAGAT	187532	187557	187482	187534	1	DS995745	TEQG_05086	186838	187557	None	3352	468	18639	No_constitutive_exon_found_in_species
CTCAAATTTTTTCTCACATAGTATACAGTTTAACAAACGGGGAATGGTAGAA	195732	197188	197238	197186	-1	DS995745	TEQG_05090	195732	197311	None	3352	468	18639	No_constitutive_exon_found_in_species
CGATGAGACCCGTCAACGCTTGACGAAAGTACGTCTGGGGAGAAAAGCAGCC	247827	249258	247777	247829	1	DS995745	TEQG_05109	247661	249258	None	3352	468	18639	No_constitutive_exon_found_in_species
AAGCCTAATCTAGCACAGGTCAGCTAACCAATGAGGCCGGGGACATGCAGAT	251796	252315	252365	252313	-1	DS995745	TEQG_05111	251796	252452	None	3352	468	18639	No_constitutive_exon_found_in_species
TTTCTGCATGGAGCCAGCTAACCACGCACCACAATGGGGGCGGGCGGTAGAT	36495	36604	36445	36497	1	DS995744	TEQG_05137	35278	36843	None	3352	468	18639	No_constitutive_exon_found_in_species
GAAACAAATTCCCTACACACGGAAAGCCGGAACATGCTAATAGGGCGTAGGT	38254	39151	38204	38256	1	DS995744	TEQG_05138	37563	40786	None	3352	468	18639	No_constitutive_exon_found_in_species
CAATTGAATATCCTTCTCCATCAGAACAAGATTTTAAATAAGGGGAATAGGT	65568	66108	65518	65570	1	DS995744	TEQG_05150	65191	66579	None	3352	468	18639	No_constitutive_exon_found_in_species
CTCTGCCTGCCGGGAATAAGCCAATATGCTGATTTAACCCTGGGGCATAGTA	110207	110315	110365	110313	-1	DS995744	TEQG_05167	109920	110573	None	3352	468	18639	No_constitutive_exon_found_in_species
GACTCAAAAAACAAATGACTGAATTCCTGCTAACTCGAGGGAAGAAATAGAG	200632	202356	200582	200634	1	DS995744	TEQG_05203	200334	202510	None	3352	468	18639	No_constitutive_exon_found_in_species
TGTTTAATTACTTACCTTCAGGTATAACTATATGCTAAGAGGGAGAACAGCC	233859	234451	233809	233861	1	DS995744	TEQG_05214	233356	237185	None	3352	468	18639	No_constitutive_exon_found_in_species
GCTTCTACTATACTCCTTCTACTATGTGAATTGAGATGCTAACGGGATAGCC	265229	265600	265179	265231	1	DS995744	TEQG_05230	264752	265600	None	3352	468	18639	No_constitutive_exon_found_in_species
ACCGTGAAGGAGCCCCTCCTTTCACCGCCAAAGCTGACACAGGGGGTCAGCT	8899	9245	8849	8901	1	DS995746	TEQG_05236	8457	10352	None	3352	468	18639	No_constitutive_exon_found_in_species
TTAGCTTGTTTTCTACGAGAAATTATTCCTAACATGCTGACGGGGGCTAGTG	135403	135527	135353	135405	1	DS995746	TEQG_05282	134320	136258	None	3352	468	18639	No_constitutive_exon_found_in_species
CTTCCCTCTTTTTTTCCCCCGAAACTGTGTGCTAACGGGCGAGGTTGCAGGT	176431	176930	176980	176928	-1	DS995746	TEQG_05296	175838	177409	None	3352	468	18639	No_constitutive_exon_found_in_species
TATATTACCTTGGCCATATTTTACGTGACATGCTAACTTCAGGGGGCTAGCA	230590	231366	230540	230592	1	DS995746	TEQG_05319	229954	231366	None	3352	468	18639	No_constitutive_exon_found_in_species
GTATGACGTTGCCGTTGTTTACATAGCTAACAGCTGGTGCGGGGATACAGCA	76392	76895	76945	76893	-1	DS995747	TEQG_05368	73647	77137	None	3352	468	18639	No_constitutive_exon_found_in_species
AGCAGCGTAGTATCAAAAAGTTTTAAGACATAGCTGACATGGGGTCATAGAT	74828	76327	76377	76325	-1	DS995747	TEQG_05368	73647	77137	None	3352	468	18639	No_constitutive_exon_found_in_species
ATGGCTGGGTAGTGAAACATCATTCATCTAACTAACTGCTGGGACGGTAGAA	81225	81382	81432	81380	-1	DS995747	TEQG_05370	80324	81543	None	3352	468	18639	No_constitutive_exon_found_in_species
GGGCAGCCAGCCGTATGCTATGCTCAACTCAACTCACTGACTGAGGGCAGAT	127495	127615	127665	127613	-1	DS995747	TEQG_05393	126541	128198	None	3352	468	18639	No_constitutive_exon_found_in_species
GTCAGACTCTCTTCTCTTCGCCGTTTGATATAGAGATTAACGATGGGTAGAA	182542	182605	182655	182603	-1	DS995747	TEQG_05415	179680	182794	None	3352	468	18639	No_constitutive_exon_found_in_species
TGACCACGAGAAAGATCCTTGGAAAACACGACGATACTAACAGGGATTAGAA	206768	206845	206718	206770	1	DS995747	TEQG_05423	205273	207210	None	3352	468	18639	No_constitutive_exon_found_in_species
GCATGCTTTCAGCCCGGCGTAATCTAAAACCCTTGAACGGCAAGGGTTAGGC	216307	216465	216257	216309	1	DS995747	TEQG_05430	215952	216747	None	3352	468	18639	No_constitutive_exon_found_in_species
GCCGGCCTACTTGGTGTAACTACCTAGCTAGTTGCTTACGGGATATACAGGA	229367	229531	229581	229529	-1	DS995747	TEQG_05435	229367	229811	None	3352	468	18639	No_constitutive_exon_found_in_species
TTACGCACTTTCATTTAAAAAGTAGTTAAATCAACTAACGGGCTGGGTAGCA	287373	287564	287614	287562	-1	DS995747	TEQG_05446	287373	288486	None	3352	468	18639	No_constitutive_exon_found_in_species
TTTTTACCTACCCTCACATATTCTTTCTGTTACTAATTTTGGGTATAAAGGT	6235	6964	7014	6962	-1	DS995748	TEQG_05448	3667	7624	None	3352	468	18639	No_constitutive_exon_found_in_species
CTAACCTTTCTTCCCGGGTATTCAGTCAGACTAACTTGGGGTTGAAACAGGT	18087	18123	18173	18121	-1	DS995748	TEQG_05453	18087	18927	None	3352	468	18639	No_constitutive_exon_found_in_species
GCATGGCTTACGTTTTATCCAAAACAAATCTCTAATTCACTGGGATACAGTG	232571	232646	232521	232573	1	DS995748	TEQG_05533	231591	233623	None	3352	468	18639	No_constitutive_exon_found_in_species
CTACTACTTCTATACATTGTCTGTTTTTGAATATATGCTAACGGGAGTAGGC	250890	250947	250840	250892	1	DS995748	TEQG_05541	250411	252343	None	3352	468	18639	No_constitutive_exon_found_in_species
ATTTATCTTTTATCCGTTGGTTTTGGTCAACGTTAACCATAGGGACCCAGTT	40493	40784	40834	40782	-1	DS995749	TEQG_05558	39979	42045	None	3352	468	18639	No_constitutive_exon_found_in_species
ATACGAATATCCCTCGGGTATCATAGTGGCTAACCTAAAAGGGGGTATAGAT	132562	133187	132512	132564	1	DS995749	TEQG_05586	131362	133187	None	3352	468	18639	No_constitutive_exon_found_in_species
TGTCTAGAGCCGAATCCACTGACAACCCCGCATTTCTATTGCGGGTACAGTC	159043	159495	158993	159045	1	DS995749	TEQG_05594	158353	159495	None	3352	468	18639	No_constitutive_exon_found_in_species
GCAGTTCTGTTGTGTCCGGGGCGACCCCTAAAAAAAGGGTGACCAAATAGCG	227924	228175	227874	227926	1	DS995749	TEQG_05625	227629	228175	None	3352	468	18639	No_constitutive_exon_found_in_species
ACCGGCTGAACAGACGGGATGGATGCTGATTGATACTTCTGGGAAACTAGAG	259402	259506	259556	259504	-1	DS995749	TEQG_05638	256916	260073	None	3352	468	18639	No_constitutive_exon_found_in_species
CAAATGGATCACAGCACGATTTTCCCTTGAAGTTGCTTGGGAGGCATTAGAA	3459	6920	6970	6918	-1	DS995750	TEQG_05640	2011	7364	None	3352	468	18639	No_constitutive_exon_found_in_species
GCGAACTGGGAACTGGACTGAACTATCTTGCGATGATCCGGGAGCTGTAGGT	203807	204091	204141	204089	-1	DS995750	TEQG_05687	202022	206780	None	3352	468	18639	No_constitutive_exon_found_in_species
CTTACTGGATATGGGTGTTGGAATATCATTTGGATTGACTCGGGAAACAGAC	74683	74794	74633	74685	1	DS995751	TEQG_05734	74276	77035	None	3352	468	18639	No_constitutive_exon_found_in_species
AGACTTCCCTGAATCGAGCTTAGGTAGCATCACTGACTATTGGGATACAGAT	128480	128504	128554	128502	-1	DS995751	TEQG_05758	128480	128880	None	3352	468	18639	No_constitutive_exon_found_in_species
AGCTTCTTGCTACTACTGCTACTACTTCAATGTGCTAACGGGGCATACAGAC	137150	137501	137551	137499	-1	DS995751	TEQG_05762	136373	138069	None	3352	468	18639	No_constitutive_exon_found_in_species
ACAAAACACACAAATGCATTGGACCCCCTACTAACGGCTGGGATGTATAGGG	136595	136971	137021	136969	-1	DS995751	TEQG_05762	136373	138069	None	3352	468	18639	No_constitutive_exon_found_in_species
AAGGAGAATATCCGCAAGGGGTTCCTGGAGACGCAGTCGCGGGTGAACAGCT	143103	143319	143369	143317	-1	DS995751	TEQG_05766	142668	144241	None	3352	468	18639	No_constitutive_exon_found_in_species
TTCCCCGGTACGTACGGATTAACAAATGTATATCAACGTCTAGGGCGCAGGC	169234	169497	169184	169236	1	DS995751	TEQG_08737	169107	169839	None	3352	468	18639	No_constitutive_exon_found_in_species
GATCCTGTTTGCGGGGACTCGAGCGAGAATGTCACTGATTGGGAATATAGAT	193905	195007	193855	193907	1	DS995751	TEQG_05791	192839	195007	None	3352	468	18639	No_constitutive_exon_found_in_species
CATGCATGGAAGTGAAGTATACAGATGCGAGAGCCGGCTAACGGGAATAGCT	204998	205451	204948	205000	1	DS995751	TEQG_05795	204462	206700	None	3352	468	18639	No_constitutive_exon_found_in_species
TGTTCAAGGACCAGCGTATCTCGCACTTTAGGGTAAAGTATGGGCGTAAGAT	211561	211755	211511	211563	1	DS995751	TEQG_05798	211211	211755	None	3352	468	18639	No_constitutive_exon_found_in_species
AGCCCCTGAATACCCAAAATATACAAATCAATGCTAATGGGGGTATATAGAA	226707	228300	226657	226709	1	DS995751	TEQG_05803	225832	228300	None	3352	468	18639	No_constitutive_exon_found_in_species
ATCGGTGGCGTGAGGATCGATCCTGTTATTTGTGGCTGGGGGTGGATGAGAT	24190	24371	24421	24369	-1	DS995754	TEQG_05815	23292	24843	None	3352	468	18639	No_constitutive_exon_found_in_species
TCTCCATGGAGAGAGGTAGTATTTGTTAACTCAATGCTTGGGGCCAATAGAT	105366	105472	105316	105368	1	DS995754	TEQG_05834	104386	105774	None	3352	468	18639	No_constitutive_exon_found_in_species
TTGTGCCCGGTCAGGTTAGTAGATTAGATGGCTGATGGATAGGGGAACAGGC	197850	198785	197800	197852	1	DS995754	TEQG_05860	197735	198785	None	3352	468	18639	No_constitutive_exon_found_in_species
ACACCTCCCCACCCCATTGAGCGTAGTATGTCGAGTCTAACGGGAGACAGAT	97669	97878	97619	97671	1	DS995752	TEQG_05902	96845	97878	None	3352	468	18639	No_constitutive_exon_found_in_species
CGTTTCTCGGTAGAGGAGTCTGACTCTAACGGGGTTTTGTGGGCAAATAGAA	154714	154949	154999	154947	-1	DS995752	TEQG_05923	152961	155067	None	3352	468	18639	No_constitutive_exon_found_in_species
CTTTCATTGTGAAGCTCATACCTTTTAACGCCCCTTATTCCATGGGAAAGGT	65509	65977	66027	65975	-1	DS995753	TEQG_05968	65003	66814	None	3352	468	18639	No_constitutive_exon_found_in_species
CACTCATATTTCTTTGAGATGTTGGTCTAACCAACGAATGGGGAGGATAGTT	71448	72393	72443	72391	-1	DS995753	TEQG_05970	71169	72622	None	3352	468	18639	No_constitutive_exon_found_in_species
ACAAGAAAAGAGTATTTTCCGCTGGCTAACATTTAGTTTGAACGGGTTAGTA	95250	95344	95200	95252	1	DS995753	TEQG_05980	94245	96976	None	3352	468	18639	No_constitutive_exon_found_in_species
CCGTTGATTGTCTGCATCCTTGGACTCCAGCTAATGCAGAGGGTTAACAGCA	95420	95462	95370	95422	1	DS995753	TEQG_05980	94245	96976	None	3352	468	18639	No_constitutive_exon_found_in_species
AAACGCATCCAGAGGTATGTAGATCAAAAGCTGATGCAATAGGGGAACAGCT	96760	96976	96710	96762	1	DS995753	TEQG_05980	94245	96976	None	3352	468	18639	No_constitutive_exon_found_in_species
AGGCCATTGAAGACTGTAATGATCGCCTTGCTGACCGGGAAACTGAACAGTC	146842	147438	147488	147436	-1	DS995753	TEQG_06005	144977	148024	None	3352	468	18639	No_constitutive_exon_found_in_species
CTATATAATAGCGGCTCTAATCTGGCTGAGGAGAGTATCGGGTCAATAAGGC	180349	181546	180299	180351	1	DS995753	TEQG_06014	179583	183546	None	3352	468	18639	No_constitutive_exon_found_in_species
AATTACCTATTTCCATTTAACTACCAAACTAACATTATCTTAGGGTAGAGAG	66457	66676	66726	66674	-1	DS995755	TEQG_06051	65523	68279	None	3352	468	18639	No_constitutive_exon_found_in_species
TGGGCATTTTGGACGGAAGACTGATTTGTGTTTTCTTCTTGTGGGTATAGGT	88428	88503	88553	88501	-1	DS995755	TEQG_06058	87895	89175	None	3352	468	18639	No_constitutive_exon_found_in_species
CAAAAAAGGAGGCCGGGGAGGGAATCAGCCTTATCGCAGGGAAGGGCCAGAA	125883	126005	126055	126003	-1	DS995755	TEQG_06067	125883	126536	None	3352	468	18639	No_constitutive_exon_found_in_species
ATGGTATGTTCGAATCAACACTCTCTTGCATTGGCACTAACGGGTAGCAGGA	159599	160220	160270	160218	-1	DS995755	TEQG_06079	159599	161155	None	3352	468	18639	No_constitutive_exon_found_in_species
GCTGACAAGGTGGAAGATGTCTGGACAAGATTGGCTAACAAGGGAATTAGGG	16426	16562	16612	16560	-1	DS995756	TEQG_06100	16152	18459	None	3352	468	18639	No_constitutive_exon_found_in_species
CAACGATAATGAAGGTATATTCCTATTACATTATATACAGAGTGGGCAAGCG	25548	25977	26027	25975	-1	DS995756	TEQG_06105	25548	26442	None	3352	468	18639	No_constitutive_exon_found_in_species
GATAGCCGTCATCTCTGTGCTGCCTGCTGACTGCCTGTCGGGATAACCAGTC	60277	60351	60401	60349	-1	DS995756	TEQG_06117	58988	60542	None	3352	468	18639	No_constitutive_exon_found_in_species
GAGCATGAGTTCAGACGGAAATGCTGATATGTTGTTTCTTCGGGAGATAGAT	62577	62673	62723	62671	-1	DS995756	TEQG_06118	62166	62862	None	3352	468	18639	No_constitutive_exon_found_in_species
GGGGGAAAGGGCCAAAAGGCTACCGAAACTCTAACGAGGGAAGTAAATAGCA	76193	76252	76143	76195	1	DS995756	TEQG_06125	75638	76252	None	3352	468	18639	No_constitutive_exon_found_in_species
TGATAACAGGGGACGAGAGAAGAATGCTGATTGGTGTTGGGGGGAAACAGAT	127168	127280	127330	127278	-1	DS995756	TEQG_06149	125941	129326	None	3352	468	18639	No_constitutive_exon_found_in_species
GTCACAAGCAAGCCCAAAAAGAGGGATGGCTAACAGGGGGAACAAACAAGGC	126688	126781	126831	126779	-1	DS995756	TEQG_06149	125941	129326	None	3352	468	18639	No_constitutive_exon_found_in_species
AAACATATTGGACTCTATGGGGATCTCTGTATGAAGACTGATGGGTACAGCC	190662	190880	190612	190664	1	DS995756	TEQG_06172	190161	190880	None	3352	468	18639	No_constitutive_exon_found_in_species
GTGCTCTCACAATGCATCGTCTATACCGTGGCTAAAATGCGTGTGGGTAGAT	192732	192935	192682	192734	1	DS995756	TEQG_06173	192542	193290	None	3352	468	18639	No_constitutive_exon_found_in_species
CTCCTTTCGGAAGAATGTTGCTGATAATGTGCTGTTTGGGGAGGGTATAGGT	10898	10979	10848	10900	1	DS995758	TEQG_06181	10416	11917	None	3352	468	18639	No_constitutive_exon_found_in_species
ATTTAATTTCTCGAAAGAAGATAGCAATTGACCATTGACTGGGAGAATAGGG	11222	11341	11172	11224	1	DS995758	TEQG_06181	10416	11917	None	3352	468	18639	No_constitutive_exon_found_in_species
GCCAGTCGATAAGTTATAACTACTGGAACCAGTTACTGACGGAGGGATAGCT	57697	57978	58028	57976	-1	DS995758	TEQG_06199	57064	58120	None	3352	468	18639	No_constitutive_exon_found_in_species
TTGCTTGCAAGTGCTGGAGCTGACCGCAAAATTCTCCTCTGGGAAACCAGGA	157325	157833	157275	157327	1	DS995758	TEQG_06240	156315	159325	None	3352	468	18639	No_constitutive_exon_found_in_species
ACCCTGAGAGTACTGGTGAGCTAGTTAGTGTCTAACGCCCGGGGAAGTAGGA	171148	172910	172960	172908	-1	DS995758	TEQG_06246	170982	173508	None	3352	468	18639	No_constitutive_exon_found_in_species
GCCATATCTATGAGTTTCCGGATTAACTTTAAGCGGGGGCAACAATGTAGAA	202725	202977	202675	202727	1	DS995758	TEQG_06258	202248	203411	None	3352	468	18639	No_constitutive_exon_found_in_species
AAATTATGATGAATTGCTACGAGGACATGGCGCTGACGAGAGGGATATAGGA	205236	205272	205186	205238	1	DS995758	TEQG_06259	204489	206158	None	3352	468	18639	No_constitutive_exon_found_in_species
ATTTGTACTTATCTTTATCTTCCTTGGCTTTGTTTTCGACGGGAAAAAAGGC	24229	25170	24179	24231	1	DS995757	TEQG_08754	23326	25170	None	3352	468	18639	No_constitutive_exon_found_in_species
TATATATATATATATATATATATATCAATAAGAGAAGACTAACTGGGTAGGC	26254	27272	27322	27270	-1	DS995757	TEQG_06270	26254	27565	None	3352	468	18639	No_constitutive_exon_found_in_species
CTGGCAAGTTGGGTCGGCAGTGGGCTCTAACTCACTCGTGGCGGGATAAGCA	59208	59555	59158	59210	1	DS995757	TEQG_06282	58660	59555	None	3352	468	18639	No_constitutive_exon_found_in_species
ACCACCTCCACAAACTATACAAAATAGGCTTTGTACTGATGGGAGTGTAGAG	104800	105531	105581	105529	-1	DS995757	TEQG_06304	104800	105911	None	3352	468	18639	No_constitutive_exon_found_in_species
CATTCTTGTCTTGCATTGGGTGATGGTCCATCTGACTAGGGGATAAACAGGG	178629	178687	178579	178631	1	DS995757	TEQG_06327	177540	179313	None	3352	468	18639	No_constitutive_exon_found_in_species
TCCTTACTTTCTCAGACTTTCGTTACTTGGACTAACAGACGGGAAAAAAGCA	115647	115677	115597	115649	1	DS995759	TEQG_06367	115076	115677	None	3352	468	18639	No_constitutive_exon_found_in_species
ATTTGTGTTGCATGTATATTTTGGTTGGATATGTGTGCTAATGGGGATAGTC	196742	196949	196692	196744	1	DS995759	TEQG_06397	195460	196949	None	3352	468	18639	No_constitutive_exon_found_in_species
TGTAGAACTTGGCTGCATGGTGATGTAGAAGTCGACTAACAGAAGGGTAGAT	49501	51200	49451	49503	1	DS995761	TEQG_06420	49296	51200	None	3352	468	18639	No_constitutive_exon_found_in_species
CCCTTTTCTGTCTGGTCCGCATTAAGCTGACGGATCGACATTGGGTGAAGGG	78415	78447	78365	78417	1	DS995761	TEQG_06431	77787	78447	None	3352	468	18639	No_constitutive_exon_found_in_species
GCAAAATGTTTGTATTAGCCGCTAACCGCACCTTTGCTGTGGGGGAATAGAT	138344	139048	139098	139046	-1	DS995761	TEQG_06453	137736	139243	None	3352	468	18639	No_constitutive_exon_found_in_species
ATCCTTGTCCCCGTCAACTCTAACGCTGCCGTTTGGAAGGGGGTGGGCAGAT	163502	163537	163587	163535	-1	DS995761	TEQG_06463	163502	164013	None	3352	468	18639	No_constitutive_exon_found_in_species
CCATGTGTCCGCCAGTAAGAAAATGTTCCATAACTAACTGGGTGAAACAGCT	69	533	583	531	-1	DS995762	TEQG_06466	69	1530	None	3352	468	18639	No_constitutive_exon_found_in_species
CTTAACAACTGTTGTTATTGAGGACGACACCTGCTAACAAGGGCCAATAGCA	28964	29251	29301	29249	-1	DS995762	TEQG_06476	28710	29354	None	3352	468	18639	No_constitutive_exon_found_in_species
TGTATCAATTGCTAGTTGGAGTCCGCGGAAGCTAACACAAGGCGGGAAAGAT	161604	161734	161554	161606	1	DS995762	TEQG_06531	161385	162576	None	3352	468	18639	No_constitutive_exon_found_in_species
GGCCTCTAAAGCCTGGTCTATCTGTCTTGATAACTAACGGGCGAGGACAGTT	14529	14679	14729	14677	-1	DS995760	TEQG_06545	13159	15402	None	3352	468	18639	No_constitutive_exon_found_in_species
CCTGGTTCATCTGAATACTACTGCCTGGTACCCGTGCTGACGGGTGATAGTT	39010	40761	40811	40759	-1	DS995760	TEQG_06555	39010	41001	None	3352	468	18639	No_constitutive_exon_found_in_species
AAAACAAACGATCTAGAGAAATCGCTTTAGCTAACGCAAAAGGGCAATAGTC	141710	142088	142138	142086	-1	DS995760	TEQG_06594	141710	143890	None	3352	468	18639	No_constitutive_exon_found_in_species
TGTTTCTGACAGCATCGGGATTTGCGCTATATACTAAACCCTGAGGGCAGAA	169140	169330	169090	169142	1	DS995760	TEQG_06606	169018	169870	None	3352	468	18639	No_constitutive_exon_found_in_species
GTGTTTTGTTTAGATGCTAACCATTAGGTACTGTACTTGGGATAAACTAGTC	89928	90538	89878	89930	1	DS995763	TEQG_06637	89756	92095	None	3352	468	18639	No_constitutive_exon_found_in_species
CAGATCCCGGCTTGTCACGAGCAACCCCTTCTTACGATGTGACGGGATAGGC	124815	125272	125322	125270	-1	DS995763	TEQG_06647	124673	125600	None	3352	468	18639	No_constitutive_exon_found_in_species
CTCTCGATCTAGGCGCGGACTTTCAAGCTGATTAGAAGAAGGGCCTAGAGGA	18750	20626	20676	20624	-1	DS995764	TEQG_06666	18750	20694	None	3352	468	18639	No_constitutive_exon_found_in_species
GGAGGAGGGTATTATCATTATAGTTATAGTGTGGTTCGAGGGGTGGATAGGT	172542	172662	172712	172660	-1	DS995764	TEQG_06730	172542	173121	None	3352	468	18639	No_constitutive_exon_found_in_species
CTCAGTTGGTCCTCTTGGACGTAAACCTCGAGGTGGTCGAAATTGGGAAGGC	90936	91187	91237	91185	-1	DS995766	TEQG_06752	88932	91822	None	3352	468	18639	No_constitutive_exon_found_in_species
ACTTCATTTGTTTGATGTCCTCCGACTAAGAGAGATCGATGGGATGGTAGAT	122804	123113	123163	123111	-1	DS995766	TEQG_06765	122804	124624	None	3352	468	18639	No_constitutive_exon_found_in_species
CGAACTTCACGTTTCCCCCGCTGAGCCTAGAGCTAACCCAGGGCATAAAGTA	130055	130419	130005	130057	1	DS995766	TEQG_06768	129659	130419	None	3352	468	18639	No_constitutive_exon_found_in_species
CACAGCAACGAAGAAGAGCCAGAAGACTGATTCATTTTCGGGAGGAATAGGT	132758	132863	132913	132861	-1	DS995766	TEQG_06770	132309	133367	None	3352	468	18639	No_constitutive_exon_found_in_species
TCCGGCGTCCGCATGTTTATAGAAACACCCGAAACTGACAGGGGACCTAGCA	73571	73660	73521	73573	1	DS995765	TEQG_06805	72898	73660	None	3352	468	18639	No_constitutive_exon_found_in_species
AATCGCCGGCTACCTTCCTTGTTGCGCGGCAATGGCTAACGGGTGGATAGAT	79781	79824	79874	79822	-1	DS995767	TEQG_06842	79058	80094	None	3352	468	18639	No_constitutive_exon_found_in_species
CCCTTCTCCTTCTCCTTGTTCATTTTTCCCCACCACACACGGGAAAATAGAT	120998	121026	120948	121000	1	DS995767	TEQG_06852	118239	121788	None	3352	468	18639	No_constitutive_exon_found_in_species
ACACAACGCTGACCAAGTCAGTTCAAAACACTGACACCACTGGGGGCTAGGA	149217	150956	151006	150954	-1	DS995767	TEQG_06863	149217	151060	None	3352	468	18639	No_constitutive_exon_found_in_species
GCCAACCTGCAAGCCATGATCTTCAAGCCGTCGCTCACAACAAGGGACAGGT	57395	57437	57487	57435	-1	DS995768	TEQG_06941	57012	57841	None	3352	468	18639	No_constitutive_exon_found_in_species
GTAATGATACTTGAGTAACAGTTTGGTACTCTGCTAACACTATGGGGTAGGA	83110	83188	83060	83112	1	DS995768	TEQG_06950	81427	83188	None	3352	468	18639	No_constitutive_exon_found_in_species
CTGGGTCCAGCAAACCGCATCTGACGTGCTTGAAGTGGGTAAGAATACAGCT	129168	129372	129118	129170	1	DS995768	TEQG_08775	128884	129372	None	3352	468	18639	No_constitutive_exon_found_in_species
GGAAAGCTGGTTAACTAGTTAGTTAATTGCTGACTGCTGGGACTGAGCAGGA	133598	133691	133548	133600	1	DS995768	TEQG_06969	133316	134407	None	3352	468	18639	No_constitutive_exon_found_in_species
TGTGTTGATACTTGCGTCTAATTCGCGACTGTATAGGGTACTGTGGAAAGGG	29772	31047	31097	31045	-1	DS995770	TEQG_06981	29772	31221	None	3352	468	18639	No_constitutive_exon_found_in_species
ATGCTATTGGATCTCTCCACCGCGTTAATCTTATTTTCTCGTGGGTATAGCC	32693	32927	32977	32925	-1	DS995770	TEQG_06982	32693	33602	None	3352	468	18639	No_constitutive_exon_found_in_species
TGAGCTGGTTCAGTTTCCCGTAATATACTGCCCTACTAACGCTGGGATAGAA	57134	57292	57084	57136	1	DS995770	TEQG_06993	56204	57292	None	3352	468	18639	No_constitutive_exon_found_in_species
TGCATTATAGCATACAATCAGCTAACGAGGACATTATACCTGGGAAATAGTG	17938	18186	18236	18184	-1	DS995769	TEQG_07018	17755	18506	None	3352	468	18639	No_constitutive_exon_found_in_species
TGTGGCGGCCAATACTGTGCCATTGGGCTCTTGACTGACCAGGGATACAGCC	69369	69457	69319	69371	1	DS995771	TEQG_07115	68738	70687	None	3352	468	18639	No_constitutive_exon_found_in_species
ATCATGAGAAGCTGAAGGAATTCCGCTTTCGAAAATCTGGGATGGTATAGAT	122345	122500	122550	122498	-1	DS995771	TEQG_07138	121313	123147	None	3352	468	18639	No_constitutive_exon_found_in_species
ATCAATCCCCCACACAGCACAGCTTCAGGATGTGACTAACAGGGGTAAAGAA	49796	50068	49746	49798	1	DS995775	TEQG_07156	48342	50633	None	3352	468	18639	No_constitutive_exon_found_in_species
ATTGTGACCGGCTTTTTGGCTGATGCGTTGTGTGTTTCTGGGACATACAGAC	29449	29652	29702	29650	-1	DS995776	TEQG_07187	29089	29965	None	3352	468	18639	No_constitutive_exon_found_in_species
TGAGTTGGGCAGACCACGTATTTTCGTATAGCTACTGACAAGCTGGGTAGGT	45619	46377	45569	45621	1	DS995776	TEQG_07193	45211	46989	None	3352	468	18639	No_constitutive_exon_found_in_species
GAAATGAAACCATAGTCGGAAGCGATGGAATCAACTTGAGTGGTGGGTAGAA	29059	29410	29460	29408	-1	DS995777	TEQG_07285	27280	31643	None	3352	468	18639	No_constitutive_exon_found_in_species
GCATATGAGCAGACCGAGAGTCTCAAAAGCTTTACTGGGGACGTATGAAGGA	48472	49552	49602	49550	-1	DS995777	TEQG_07291	48472	51067	None	3352	468	18639	No_constitutive_exon_found_in_species
CCCCTTACTCATATATATAAGTTATACTGACATTTTCATCCGAGGGAAAGAG	65329	65619	65279	65331	1	DS995777	TEQG_07297	65135	66370	None	3352	468	18639	No_constitutive_exon_found_in_species
GGAAGGAAAAGGGAGGATGACTAATCAGATAATGGCCTGATGGGGAAGAGAT	113524	113624	113474	113526	1	DS995777	TEQG_07320	112793	113624	None	3352	468	18639	No_constitutive_exon_found_in_species
AGATATCGATATTAATGGCGGGTTAGAGAAGCTTGGCTAAAGGGGTAAAGGA	89839	89987	90037	89985	-1	DS995780	TEQG_07365	89839	90489	None	3352	468	18639	No_constitutive_exon_found_in_species
ACTATTCCCCCCTTTTTATTGAAGTTTAATATCTAATAGCCAGGGTATAGAT	111178	112555	112605	112553	-1	DS995780	TEQG_07374	111178	117610	None	3352	468	18639	No_constitutive_exon_found_in_species
ACGGGTGGGTGTACAAATGGTAAAGACAATAGTGGTTAACAGTGGGTTAGGA	17662	17833	17883	17831	-1	DS995779	TEQG_07384	14701	18226	None	3352	468	18639	No_constitutive_exon_found_in_species
GGGAGGCAAAATTCTAGCTTGAGTGTCATATTAACCACATTGGGTAATAGGA	25163	25762	25113	25165	1	DS995779	TEQG_07387	24659	27850	None	3352	468	18639	No_constitutive_exon_found_in_species
AGAACTGGTAGTGAATTATGTGCTGACAAGTCGATTGCGGGGTGGTATAGAC	30949	31322	30899	30951	1	DS995779	TEQG_07389	30511	32372	None	3352	468	18639	No_constitutive_exon_found_in_species
TTCAGATAAAATCTGCGCGCGAGTGATAGAAGGGCTGACCGGGGCTGTAGCT	70191	71175	71225	71173	-1	DS995779	TEQG_07405	69798	71429	None	3352	468	18639	No_constitutive_exon_found_in_species
ACCTATCTCTTTACCTAGTACTAGCTAGAAGAGAGACTACTAGGGAATAGAG	21071	21505	21555	21503	-1	DS995781	TEQG_08794	21071	22814	None	3352	468	18639	No_constitutive_exon_found_in_species
GATACACGCTGGCCGAAAAGAGTGCTAACCATTCGTTTGTGGGATTACAGGA	43211	43345	43161	43213	1	DS995781	TEQG_07435	43009	44451	None	3352	468	18639	No_constitutive_exon_found_in_species
GCCTGCACCAATGCTAAGATACAACGATCCGTCTATAGGGAGGAGCTCAGAA	59142	59697	59747	59695	-1	DS995781	TEQG_07442	59142	60538	None	3352	468	18639	No_constitutive_exon_found_in_species
GAAGAAGATATCCTGTCTGTCTCATAGAAAGACGGGAGAGGGAGAGACAGTC	982	1379	1429	1377	-1	DS995778	TEQG_07471	982	1719	None	3352	468	18639	No_constitutive_exon_found_in_species
TTGTTTAACTATATATACAAGCGAGGTCCGCTAACATCTTGGGCAAACAGCT	19015	19340	19390	19338	-1	DS995783	TEQG_07507	16704	19700	None	3352	468	18639	No_constitutive_exon_found_in_species
CATCAAGTTAAAAAAAAAAAAAAATCTAACTAGATTCTCGGGCGTGATAGGC	96539	96994	97044	96992	-1	DS995782	TEQG_07589	95492	97387	None	3352	468	18639	No_constitutive_exon_found_in_species
TACTTTATTTGTAATAGTAATAGTCGAATCGCCGTCTAACGGGTGAATAGGT	48812	49377	48762	48814	1	DS995784	TEQG_07621	48047	49470	None	3352	468	18639	No_constitutive_exon_found_in_species
CATAATTTCCCCCTGGTATTGGTTGCGGCCGCCGGATACGGCTGTGGGAGGT	70947	71160	71210	71158	-1	DS995784	TEQG_07628	70947	72094	None	3352	468	18639	No_constitutive_exon_found_in_species
CTCATGATATATATACATCTAGGGCTAACAATGGCATACCGAACGGGCAGCG	108059	108133	108009	108061	1	DS995784	TEQG_07643	107336	109277	None	3352	468	18639	No_constitutive_exon_found_in_species
GGAGGAGGGTATTATCATTATAGTTATAGTGTGGTTCGAGGGGTGGATAGGT	119463	119583	119413	119465	1	DS995784	TEQG_07648	118739	119583	None	3352	468	18639	No_constitutive_exon_found_in_species
TTAATTGTTACCCCCACTTAATAACAAACTTCGACTGTTTGGGTATGCAGTT	3671	4506	4556	4504	-1	DS995785	TEQG_07652	3671	5071	None	3352	468	18639	No_constitutive_exon_found_in_species
ACTAATACGAAGCGGAACGTGATTATAAATTACTCGGTCGGGGATAATAGCA	94117	94205	94067	94119	1	DS995785	TEQG_07685	92164	95000	None	3352	468	18639	No_constitutive_exon_found_in_species
AAAAGATAACACCTTAGCGAAAACTGATGAGGCGGAGGAGGGAATACAAGCT	3658	3904	3954	3902	-1	DS995786	TEQG_07689	3658	4303	None	3352	468	18639	No_constitutive_exon_found_in_species
TACGTTGATGCTGCTGGGAATAGACGTGTTTAAACTAACGGGGCGGGCAGGA	61188	61677	61138	61190	1	DS995786	TEQG_07710	61126	61677	None	3352	468	18639	No_constitutive_exon_found_in_species
TAGTGAGACGACTGACTGACTGACTGACTGACTGGCTTGCTGGGACGCAGAT	63916	64489	63866	63918	1	DS995786	TEQG_07713	63797	66744	None	3352	468	18639	No_constitutive_exon_found_in_species
TACTTGTTTGTTTGTTTGTTAGGAAGAAATAAATGCTAACGGGATGCTAGAA	70952	71138	71188	71136	-1	DS995786	TEQG_07715	70952	71336	None	3352	468	18639	No_constitutive_exon_found_in_species
AAGTACACCGCATGGTATATCACTCGTACCCTTGTATAAAGGGAGTACAGCT	4870	5089	4820	4872	1	DS995787	TEQG_07735	4278	5365	None	3352	468	18639	No_constitutive_exon_found_in_species
GAAGCTGCTGCCTAGCGCTACGAGGTCTTGACTGAAACACACGGGCGAAGGA	6548	6659	6498	6550	1	DS995787	TEQG_07736	5757	6659	None	3352	468	18639	No_constitutive_exon_found_in_species
AATTTTCTCTCGGTGGCTAGAAAAGGCCTATAATACTAACTGGGATACAGGC	35113	36255	35063	35115	1	DS995787	TEQG_07749	34637	36504	None	3352	468	18639	No_constitutive_exon_found_in_species
ATACCTACTTCATCTTGGAACCTTTTTAAGACAACTAACGGGGCACACAGCA	96745	96880	96695	96747	1	DS995787	TEQG_08820	95935	97026	None	3352	468	18639	No_constitutive_exon_found_in_species
GGCTATGTTACAATTGTTGCTAATGGGGGTCATTTTTTCGTGGGATATAGAT	100739	100997	101047	100995	-1	DS995787	TEQG_07776	100411	101428	None	3352	468	18639	No_constitutive_exon_found_in_species
TATCTGAACCCGTTTAAAAGCTAGCAGTTAACTGACGGGAGGTAAAATAGTC	64079	64143	64193	64141	-1	DS995789	TEQG_07808	63024	64788	None	3352	468	18639	No_constitutive_exon_found_in_species
TCCATTGGCCCATACACTCCTGAGAAACCTCTCGCTGATCATGGGCACAGGA	99473	100308	100358	100306	-1	DS995789	TEQG_07823	99473	100443	None	3352	468	18639	No_constitutive_exon_found_in_species
AAAGAACTGCCACGACCGACCAAGCAGCAAGGTATTAATTTTTGGGGAAGTT	36585	36749	36535	36587	1	DS995790	TEQG_07879	36223	36749	None	3352	468	18639	No_constitutive_exon_found_in_species
GGCACCTCATCATCTTGACTACTTATAACATGTGCTAATGGGAAAAATAGAT	51451	52077	51401	51453	1	DS995790	TEQG_07885	51186	54154	None	3352	468	18639	No_constitutive_exon_found_in_species
CTGTGCCTCCTCGAGGCTGAAAATAAGCCCGACTTTCTAACAGGGAGTAGGG	2919	3006	3056	3004	-1	DS995792	TEQG_07907	2772	3994	None	3352	468	18639	No_constitutive_exon_found_in_species
CACTCTACGAATTAGCGGGGAATATTATATACAACGTGGGCAAAATCAAGAA	22302	22670	22252	22304	1	DS995792	TEQG_07913	19967	22670	None	3352	468	18639	No_constitutive_exon_found_in_species
ATAACGATCTCTGTATACCCATACTACTCGATTCTAATATGTGGGAGTAGAT	27280	28813	27230	27282	1	DS995792	TEQG_07915	26931	28813	None	3352	468	18639	No_constitutive_exon_found_in_species
TTGAGCGGACCATAAGATCATAGACTGACGTTTGGACGGTGCTGGGATAGGT	38782	39832	38732	38784	1	DS995792	TEQG_07919	38480	40097	None	3352	468	18639	No_constitutive_exon_found_in_species
CTTGTGATGAAGTGTGGAAACGTGCTCACTTCGGGGGCACGGGAGAGCAGGG	95902	96109	96159	96107	-1	DS995792	TEQG_07941	95902	96447	None	3352	468	18639	No_constitutive_exon_found_in_species
CTTGCTCGTTTGCTTGTTTGTGTCTGTCCAGCTGCTCACGACGGGTACAGGA	40975	42134	40925	40977	1	DS995791	TEQG_07964	40560	42134	None	3352	468	18639	No_constitutive_exon_found_in_species
CACTGGTCTTTGTAGCGAACTAGTTAATATTTGTAACTGACGGGGAAAAGTC	91460	91888	91410	91462	1	DS995791	TEQG_07985	89996	91888	None	3352	468	18639	No_constitutive_exon_found_in_species
ATATAACCGTGTGTAAGGATTAAAAAAAAGGGCTGACTGTCGGAGGGCAGGT	20412	20499	20362	20414	1	DS995797	TEQG_07997	20311	22021	None	3352	468	18639	No_constitutive_exon_found_in_species
GAGAATTGGTGGGCACCTGATGAAAGCTGACTTGAGCTGGGACGATATAGAG	68338	68503	68288	68340	1	DS995795	TEQG_08054	67900	68885	None	3352	468	18639	No_constitutive_exon_found_in_species
TCGTAACTCCTCCCAGGCAATTAATATATCTAACTGATCCGGGATGATAGGA	11522	11631	11681	11629	-1	DS995793	TEQG_08069	11370	11929	None	3352	468	18639	No_constitutive_exon_found_in_species
TGTCATTGTTGATAATACACGGGGTACTTACAAAATAATTGGCGGGTTAGTG	15786	16046	15736	15788	1	DS995793	TEQG_08070	13042	16046	None	3352	468	18639	No_constitutive_exon_found_in_species
ACAGTTATAGTCCCTCCGGTATCGATACAAGCCGCTAACGTACGGGATAGCT	9491	9772	9441	9493	1	DS995794	TEQG_08129	8944	11514	None	3352	468	18639	No_constitutive_exon_found_in_species
TTTTTCTTACTCTTTTTGTTTCTGATTTACTGACTTTACGACACGGGCAGGA	31864	32093	32143	32091	-1	DS995794	TEQG_08135	31359	32364	None	3352	468	18639	No_constitutive_exon_found_in_species
ATGTTCTGAATTGGTATATCTGACAAATTTGTGTATTTTGGGAGGGATAGCT	94442	95072	94392	94444	1	DS995794	TEQG_08159	94106	96056	None	3352	468	18639	No_constitutive_exon_found_in_species
ATCACCCTACTTTGTTCCACAGTGATTGTACAGGGAGCTGATCTGGGAAGAG	44418	44537	44368	44420	1	DS995798	TEQG_08179	43598	45137	None	3352	468	18639	No_constitutive_exon_found_in_species
CATTCAAGTGTTGCATCTAGATTGTTGAAATACTGACTGTGTGGGTGAAGTG	8208	8354	8404	8352	-1	DS995799	TEQG_08199	7288	8441	None	3352	468	18639	No_constitutive_exon_found_in_species
ATACGATATATGATAATGTCTAACCGTGCTGGTCTTGAGGGTTAAAACAGTG	71764	71811	71861	71809	-1	DS995799	TEQG_08224	71764	73347	None	3352	468	18639	No_constitutive_exon_found_in_species
AACTATGTTACCTGGTGGAAACTTCCGAGCTGACACTTTCCGGGGGATAGAA	1845	3242	1795	1847	1	DS995800	TEQG_08233	934	3242	None	3352	468	18639	No_constitutive_exon_found_in_species
ATATGCCAGACTTTACCTTTTTTTTAACTAACATGACCCGGGCTGAATAGAA	14980	16300	16350	16298	-1	DS995800	TEQG_08239	14980	17005	None	3352	468	18639	No_constitutive_exon_found_in_species
ATGGGTTTCCCCTCTATATATTACACCATCTACTAATACTGGGATACTAGGA	27283	27577	27233	27285	1	DS995800	TEQG_08245	27011	28147	None	3352	468	18639	No_constitutive_exon_found_in_species
CTATCACAATAGTTATAGATGGTTTCTAGTTTGATCTAACAAGGGAGTAGTA	79557	79888	79938	79886	-1	DS995800	TEQG_08264	79557	80285	None	3352	468	18639	No_constitutive_exon_found_in_species
CGAAAAGTCCTACTGTGAGATAGAAATTGTCTAACATGCTAGCGGGGCAGCT	32926	32965	33015	32963	-1	DS995801	TEQG_08275	31213	33117	None	3352	468	18639	No_constitutive_exon_found_in_species
ATCTGCATACCTCTAGTGTGTATAATGTTGCTAACATGGGAACATGGCAGAC	46241	46430	46191	46243	1	DS995804	TEQG_08311	45102	46430	None	3352	468	18639	No_constitutive_exon_found_in_species
CGGCCCCGAGGACTTTGACTACGCCAAGGATAAGATCTTGATGGGTGCAGAG	46918	47203	47253	47201	-1	DS995802	TEQG_08337	46426	49159	None	3352	468	18639	No_constitutive_exon_found_in_species
TAAATTGATACGGGCTACGGTGCTAATACTCAAGCTGCTCGGGGCGATAGTC	18406	18969	19019	18967	-1	DS995803	TEQG_08354	18406	19188	None	3352	468	18639	No_constitutive_exon_found_in_species
CGTCCAATCCCACTTCTTGATGCTAGATACTAACGGCGGGAGAAGATTAGAC	25411	25672	25361	25413	1	DS995803	TEQG_08357	25271	26564	None	3352	468	18639	No_constitutive_exon_found_in_species
GAAAAAGTGACGGCCAAAAAAGAAAAGGATAAGGAGATTAAAAAGGGTAGAG	48090	48196	48246	48194	-1	DS995803	TEQG_08851	47878	48420	None	3352	468	18639	No_constitutive_exon_found_in_species
TCAGCTGCGGCTGCTTCCGAGGTACAACGCTGATTGGTTGGGTGGAATAGGG	47878	47948	47998	47946	-1	DS995803	TEQG_08851	47878	48420	None	3352	468	18639	No_constitutive_exon_found_in_species
AAACTCCGAACGAGTGTATGGAAGGAATATAGAGCTAACCGGGCGGAAAGGA	57630	57821	57580	57632	1	DS995803	TEQG_08369	56944	59418	None	3352	468	18639	No_constitutive_exon_found_in_species
TATACCACCGGGAATTCACAAAAGACATGTCAAGAATGACCGATGGGCAGAT	16669	17210	16619	16671	1	DS995814	TEQG_08468	16367	17959	None	3352	468	18639	No_constitutive_exon_found_in_species
TCTCCCTAGGTTTCGATTAACTCATAGTCTCTCCCTGCAGGGATCCAAAGGC	30455	30532	30582	30530	-1	DS995814	TEQG_08856	30261	30874	None	3352	468	18639	No_constitutive_exon_found_in_species
TCGGCACTACTCCAATTGGAAATACTAAATCGGGCTTGGGACATGAGCAGAC	4101	4117	4167	4115	-1	DS995817	TEQG_08483	4101	6664	None	3352	468	18639	No_constitutive_exon_found_in_species
TTCCACTGGATATTACGATATAAAGATGGTAAACACTAACAAGGGACTAGAT	14721	15365	14671	14723	1	DS995818	TEQG_08505	14476	15365	None	3352	468	18639	No_constitutive_exon_found_in_species
CGAAGAGGAGCCATTCTACAGGAGACGACTGATGCTGACCGTGGGGATAGTC	22608	22662	22712	22660	-1	DS995818	TEQG_08508	20631	22824	None	3352	468	18639	No_constitutive_exon_found_in_species
CTACCTTGGATGCGCCCGAAGATGGAAGATGCATGGCTGACACGGGGCAGGG	8809	8906	8956	8904	-1	DS995819	TEQG_08857	8809	9355	None	3352	468	18639	No_constitutive_exon_found_in_species
TCTCTACAACTTTAGAAAAGCAAAAGGACTGGATTACTGACGGGCAGCAGTG	14914	15378	14864	14916	1	DS995820	TEQG_08524	14387	16821	None	3352	468	18639	No_constitutive_exon_found_in_species
