# Supplementary material for: Widespread Separation of the Polypyrimidine Tract From 3′ AG by G Tracts in Association With Alternative Exons in Metazoa and Plants
Source: Front Genet. 2019 Jan 14;9:741. doi: 10.3389/fgene.2018.00741 (PMC6339879; doi:10.3389/fgene.2018.00741)
Supplement: DATA FILE S1 — Sequences of REPAG 3′ SS from each species of fungi. [file Data_Sheet_1.zip › Supplementary data 1/Fungi_Release38_lachancea_nothofagi_cbs_11611.txt]

REPA_GGG_Sequence	Exon_Start	Exon_End	Pos_-50	Pos_+2	Strand	Chromosome	GeneID	Gene_Start	Gene_End	Gene_Name	Number_of_REPAs	Number_of_REPAs_has_GGG	Number_of_Intron(Intra_genic_Region)	Upstream_Constitutive_Exon
AAAGTCCAGCTGCAGGTCAAATTGGTTTCTAAAGCGGGCTGGAGAAAAAGAT	11477	11603	11427	11479	1	B	LANO_0B00144G	10738	11603	None	58	3	350	No_constitutive_exon_found_in_species
TGAGAGATCCGGAGATCAGTACGGCGAGGGATCCTTCGCTGGGCAAAAAGGC	11414	11762	11812	11760	-1	C	LANO_0C00188G	11414	12201	None	58	3	350	No_constitutive_exon_found_in_species
TTTCCACGATCCATTCTATAATTGTAAAACTAACAAACTAGGGAATGTAGAA	652734	653232	652684	652736	1	G	LANO_0G06832G	652605	653232	None	58	3	350	No_constitutive_exon_found_in_species
