# Supplementary material for: Widespread Separation of the Polypyrimidine Tract From 3′ AG by G Tracts in Association With Alternative Exons in Metazoa and Plants
Source: Front Genet. 2019 Jan 14;9:741. doi: 10.3389/fgene.2018.00741 (PMC6339879; doi:10.3389/fgene.2018.00741)
Supplement: DATA FILE S1 — Sequences of REPAG 3′ SS from each species of fungi. [file Data_Sheet_1.zip › Supplementary data 1/Fungi_Release38_trichophyton_verrucosum_hki_0517.txt]

REPA_GGG_Sequence	Exon_Start	Exon_End	Pos_-50	Pos_+2	Strand	Chromosome	GeneID	Gene_Start	Gene_End	Gene_Name	Number_of_REPAs	Number_of_REPAs_has_GGG	Number_of_Intron(Intra_genic_Region)	Upstream_Constitutive_Exon
GGGGCGATGTTCGTTGATTCGAGGCAGCTTTGCTGATGTAAGGGGATAAGCG	34165	34313	34115	34167	1	contig00205_1.f1.exp	TRV_02270	33715	37292	None	2190	332	12624	No_constitutive_exon_found_in_species
CTTCTGAAGCCCCCGGTCTACCTGTGTTGATAACTAACGGGTGAGGACAGTT	9947	10097	10147	10095	-1	contig00859_1.f1.exp	TRV_06953	9296	10822	None	2190	332	12624	No_constitutive_exon_found_in_species
GCGAATGACCGAATGCATCAAAGACGAGCGTCTCTTAAGGGGTATAATAGCC	9296	9633	9683	9631	-1	contig00859_1.f1.exp	TRV_06953	9296	10822	None	2190	332	12624	No_constitutive_exon_found_in_species
ACTCCTGATTCATCTGATTACTGCCTGGTACCCGTGCTGACGGGTGATAGTT	32786	34537	34587	34535	-1	contig00859_1.f1.exp	TRV_06962	32786	34778	None	2190	332	12624	No_constitutive_exon_found_in_species
ATGAAAACTGTTTATATCTAAAATACATGATGCTAAGCCCTGGGACATAGCC	187360	190403	187310	187362	1	contig00859_1.f1.exp	TRV_07022	186993	190403	None	2190	332	12624	No_constitutive_exon_found_in_species
GGCCGCGAAAAGGAGGGAAAGAGACACATTGATCACACATGGGATATTAGGG	130343	130435	130485	130433	-1	contig00217_1.f1.exp	TRV_02489	130343	131541	None	2190	332	12624	No_constitutive_exon_found_in_species
GTGATGTCCGTGTTATGGGTGATGTGATTGTGGTAATGCTGACGGGCCAGAC	169266	169350	169400	169348	-1	contig00217_1.f1.exp	TRV_02504	167941	169497	None	2190	332	12624	No_constitutive_exon_found_in_species
ATTGCTTCCGCACAAATTGAAGTGGTTCGGGCCGCTAACTATAAGGGTAGGC	11169	11811	11119	11171	1	contig00373_1.f1.exp	TRV_04845	10477	12293	None	2190	332	12624	No_constitutive_exon_found_in_species
TCGGCTGTTAACTTTTTGACTCTCTGTGCAGGTCGTGGGATGAGAAGAAGGT	101727	101995	102045	101993	-1	contig00373_1.f1.exp	TRV_04878	99314	102290	None	2190	332	12624	No_constitutive_exon_found_in_species
AGCGATCTTGTTGAATCCATCATAAACAAGCCTATCTAACGGGAAGATAGTA	146125	148375	148425	148373	-1	contig00360_1.f1.exp	TRV_04675	146125	148984	None	2190	332	12624	No_constitutive_exon_found_in_species
GACGTCGACGCTATCCTGACGGACTCGCAGGTAAGTCCCCGCGGGTATAGAG	150764	150821	150871	150819	-1	contig00360_1.f1.exp	TRV_04676	150764	151263	None	2190	332	12624	No_constitutive_exon_found_in_species
GCTCTTTACTCGCTATTTAATTGTAATGAATGCATGGCTAATGGGCGCAGAT	194258	195297	194208	194260	1	contig00360_1.f1.exp	TRV_04691	193973	195707	None	2190	332	12624	No_constitutive_exon_found_in_species
TTCTACTTGACATATAAACTGCTACTTGCGGTGTGCTAACGGGCATACAGAC	1266	1617	1216	1268	1	contig00345_1.f1.exp	TRV_04328	673	2111	None	2190	332	12624	No_constitutive_exon_found_in_species
TATAATTAACCACTCCCTGCATTGCAAGCTAACATGGGCCTAAAACACAGGT	26470	26571	26420	26472	1	contig00295_1.f1.exp	TRV_03518	26289	27842	None	2190	332	12624	No_constitutive_exon_found_in_species
CCCTTTGTTGTTGAAAGACATGCTAATTCTGTTTGCAATTGGGTGGATAGGA	67853	71831	71881	71829	-1	contig00295_1.f1.exp	TRV_03535	67853	72328	None	2190	332	12624	No_constitutive_exon_found_in_species
ACCCGCGCCCCTGTGTTACTGACTAATTCTCATATCTGGGCAGGATATAGGA	97454	97627	97677	97625	-1	contig00295_1.f1.exp	TRV_03545	96118	98201	None	2190	332	12624	No_constitutive_exon_found_in_species
GGATACATTAGCGTTGATTAAGGACTGAATCTAACACTTTGGGAAATCAGGT	122555	124116	122505	122557	1	contig00295_1.f1.exp	TRV_03553	122314	124116	None	2190	332	12624	No_constitutive_exon_found_in_species
CGCCGGCCCAGGACACCACACGCCTACGGGCCATCATCCACGGGCGACAGCC	189576	190043	189526	189578	1	contig00295_1.f1.exp	TRV_03578	189120	190043	None	2190	332	12624	No_constitutive_exon_found_in_species
GCTAATGTGTTCGATAGGCGTATGAATTGTCGGTCTTGACGGGCACGCAGGT	50253	50355	50405	50353	-1	contig00651_1.f1.exp	TRV_05844	49863	50781	None	2190	332	12624	No_constitutive_exon_found_in_species
TACCGTTGAGTAGTGCGCAGACGCTAATTGGGTCTTTGCAACGGGTGTAGCT	5367	5557	5607	5555	-1	contig00080_128.r1.exp	TRV_00713	5228	5812	None	2190	332	12624	No_constitutive_exon_found_in_species
CCCTTCTCAAGTTAACCAAGAGATATATAGCAGCTAACAGGGGGAATCAGTT	19889	20118	20168	20116	-1	contig00080_128.r1.exp	TRV_00719	17708	20773	None	2190	332	12624	No_constitutive_exon_found_in_species
GTCGGCCGTTCGCCTTGCACATATGTAGAGACTCGCCCGCAAGGGAGTAGCC	30649	30806	30856	30804	-1	contig00080_128.r1.exp	TRV_00723	30649	31197	None	2190	332	12624	No_constitutive_exon_found_in_species
AGATTTTCTATCATAAACTAGACTGACTTGGAACTTAGACGGGTGCACAGCT	130136	130175	130086	130138	1	contig00080_128.r1.exp	TRV_00758	128749	130175	None	2190	332	12624	No_constitutive_exon_found_in_species
CAGAGCAACTGAGTGACTGAGAGACAATTGAGGTATATAAAGGGGATCAGAA	136481	137208	136431	136483	1	contig00080_128.r1.exp	TRV_00761	136270	137208	None	2190	332	12624	No_constitutive_exon_found_in_species
TTCCTTTCCTGCTTGAAAGGAGGACATTCAAGAATGCTGACTGGGGGTAGAA	179886	180101	179836	179888	1	contig00080_128.r1.exp	TRV_00776	179516	180101	None	2190	332	12624	No_constitutive_exon_found_in_species
GGCTCTTCTTATATCTCTACACACGAACGAGATGCTGATGGCGGGGATAGAA	47379	47583	47633	47581	-1	contig00116_1.f1.exp	TRV_01390	46976	47942	None	2190	332	12624	No_constitutive_exon_found_in_species
CCATTCACGAAGAGATACCTGTCAACTCTCCTTGCTTCGGGGGGGTATAGTT	64198	64395	64445	64393	-1	contig00116_1.f1.exp	TRV_01397	64198	65267	None	2190	332	12624	No_constitutive_exon_found_in_species
CGGAAGAGTATCAGTGAGGCTCTGGGGTCATTCAGGACTCGGGGAACTAGCG	21618	21682	21732	21680	-1	contig00655_1.f1.exp	TRV_05933	20277	21993	None	2190	332	12624	No_constitutive_exon_found_in_species
TACTTTTATTCCCATTCATACTTCTTGGAAGACTTACTAACTGGGAACAGCG	133434	134042	134092	134040	-1	contig00655_1.f1.exp	TRV_05973	132143	135377	None	2190	332	12624	No_constitutive_exon_found_in_species
TCTGATGTGCCGGCGTTGTGACGATGAAATACTGACTGACGGGGGGATAGGT	2441	2564	2614	2562	-1	TV-F-b-10a05.M13f1	TRV_04002	1846	2937	None	2190	332	12624	No_constitutive_exon_found_in_species
TACATATTAGGATATGTTATGGAGTACACTGCGTACTGATGGGAATTTAGGG	35439	37244	35389	35441	1	TV-F-b-10a05.M13f1	TRV_04015	34814	37244	None	2190	332	12624	No_constitutive_exon_found_in_species
ATGACCATGACCGTGTTTCCGTACAACAAAGTGCAGATTGCAGGGTATAGCA	49705	49782	49832	49780	-1	TV-F-b-10a05.M13f1	TRV_04020	49705	50145	None	2190	332	12624	No_constitutive_exon_found_in_species
AATATAAATTGCAGTACGAGCAGCTAAGCGCATTAAGGGGCTAAAAATAGTT	81375	81563	81325	81377	1	TV-F-b-10a05.M13f1	TRV_04032	80759	81563	None	2190	332	12624	No_constitutive_exon_found_in_species
GTGATTGATACGGGCTACGGTGCTAATACGCAGATTTCTCGGGGCGATAGTC	123962	124540	124590	124538	-1	TV-F-b-10a05.M13f1	TRV_04043	123962	124767	None	2190	332	12624	No_constitutive_exon_found_in_species
ATTAGACGAGATTGAATATCAGCCTCCAACACCCCCTGTACGGGATATAGTG	131039	131255	130989	131041	1	TV-F-b-10a05.M13f1	TRV_04046	130855	132147	None	2190	332	12624	No_constitutive_exon_found_in_species
TAGAAATGTGACGGCCAAAAAGAAAAGGATAAGGAGATTAAAAAGGGTAGAG	153303	153498	153548	153496	-1	TV-F-b-10a05.M13f1	TRV_04054	153303	153701	None	2190	332	12624	No_constitutive_exon_found_in_species
TGTCCCCTAAGCCACTGTTTAAACCTACTTTGACTGACAAAGGGTATTAGCC	6777	6874	6924	6872	-1	contig00168_1.f1.exp	TRV_01784	5576	7668	None	2190	332	12624	No_constitutive_exon_found_in_species
TGTATACATACCTCTTGGGTATCACAGCGGCTAACATAAAGGGGGTATAGAT	149941	150567	149891	149943	1	contig00168_1.f1.exp	TRV_01833	148743	150567	None	2190	332	12624	No_constitutive_exon_found_in_species
ACCACCTCCACAAATTAGACAAAATAGACTTTGTATTGATGGGAGTGTAGAG	39177	39908	39127	39179	1	contig00020_1.f1.exp	TRV_00276	38799	39908	None	2190	332	12624	No_constitutive_exon_found_in_species
CAAAACCTAAAGTGGAGCCTGACACCATAACACATCGTGAAAGGGCGCAGCC	40335	41379	41429	41377	-1	contig00020_1.f1.exp	TRV_00277	40335	42673	None	2190	332	12624	No_constitutive_exon_found_in_species
CTATTCTATATATCCAGAAAGAAAAGAGAAAGACTGACGGGATAGGATAGCC	117157	118178	117107	117159	1	contig00020_1.f1.exp	TRV_00308	116966	118178	None	2190	332	12624	No_constitutive_exon_found_in_species
ATTTGTACTTATCTTTGTTTTTCTTGGCTTTGTTTTCGACGGGAAAAAAGGC	119231	120175	120225	120173	-1	contig00020_1.f1.exp	TRV_00310	119231	120939	None	2190	332	12624	No_constitutive_exon_found_in_species
TGGACCTGCGAAGTCAAAAGCCGGTGCTGACAGGGAACGGGTAAAAACAGGT	146279	146336	146229	146281	1	contig00019_1.f1.exp	TRV_00259	145618	147070	None	2190	332	12624	No_constitutive_exon_found_in_species
CCCCCTTTTCCCAAACAATTGGTTATCGGTATGCTAACAACGGGGAATAGAA	61748	62390	61698	61750	1	contig00188_1.f1.exp	TRV_01947	59891	64418	None	2190	332	12624	No_constitutive_exon_found_in_species
GTTCCGTTCCCACCGTCTCCAGCTGGGCAAATAGCAATGGGAGCTAACAGAA	84961	85981	84911	84963	1	contig00188_1.f1.exp	TRV_01957	84458	85981	None	2190	332	12624	No_constitutive_exon_found_in_species
CTGCAGTACTTATTGTAGGCACCCGAGGCCGTAGCCTTAAGGGGATGCAGGG	57319	58167	58217	58165	-1	contig01170_1.f1.exp	TRV_07838	56885	59564	None	2190	332	12624	No_constitutive_exon_found_in_species
ACTGCGGGGTGGTGTTTCTTGATAAGAGAAAACTGACTTGGGTGGTGTAGAG	76480	78729	76430	76482	1	contig01170_1.f1.exp	TRV_07845	76054	78729	None	2190	332	12624	No_constitutive_exon_found_in_species
CTCGTATGTCTACTCCTTTACTTCAGTGACAATGCTAACGGGATGACTAGGT	120530	120842	120480	120532	1	contig00190_1.f1.exp	TRV_02046	120132	120842	None	2190	332	12624	No_constitutive_exon_found_in_species
AGGTTCGAAATGAGATTGCCGTACTGAAGAGGGTGTCTATGGGGCACCAGAA	41966	42009	41916	41968	1	contig00275_1.f1.exp	TRV_03252	41653	43066	None	2190	332	12624	No_constitutive_exon_found_in_species
GCAGGTTGTATTTTATTTCTTTCTCTGACTCTTGCGTGTTACATGGGCAGGA	122884	122921	122834	122886	1	contig00275_1.f1.exp	TRV_03284	122694	124701	None	2190	332	12624	No_constitutive_exon_found_in_species
AAGACTCCAAACAAATGACTGAATTCCTGCTAACTCGAGGGAAGAAATAGAG	73103	74821	73053	73105	1	contig00242_1.f1.exp	TRV_02846	72812	74972	None	2190	332	12624	No_constitutive_exon_found_in_species
ATTTATCTATCTACCTTTCAGGTATAGCTATATGCTAAGAGGGAGAACAGTC	106318	106910	106268	106320	1	contig00242_1.f1.exp	TRV_02857	105815	109647	None	2190	332	12624	No_constitutive_exon_found_in_species
ACTGGGCGGAAAATGATGGTAAATATAAACTTGCTCCTTTGATGGGGTAGAT	118966	119354	119404	119352	-1	contig00242_1.f1.exp	TRV_02862	118020	119703	None	2190	332	12624	No_constitutive_exon_found_in_species
GCCTTCTGTAAGTTGCTCTTCAATTTGTGCGCCTCTCCACGGGTGTATAGAC	34305	34725	34255	34307	1	contig00034_1.f1.exp	TRV_00430	33938	34725	None	2190	332	12624	No_constitutive_exon_found_in_species
AAACGACACCAACGCCAGGAAGGGGAAAAAAAACACTTTGGGGTCGAAAGGG	117143	117258	117308	117256	-1	contig00034_1.f1.exp	TRV_00464	116620	117492	None	2190	332	12624	No_constitutive_exon_found_in_species
ATGATCAGCACACCGGGTACTGGACGCAACAGTACGCCGGGACGCAACAGCA	6087	6221	6037	6089	1	contig00287_1.f1.exp	TRV_03394	1896	6221	None	2190	332	12624	No_constitutive_exon_found_in_species
ACGAAGATCTTTTCGAATTATGGCTTTCCCGATTCTAACAAGGGTTACAGTG	96379	96535	96585	96533	-1	contig00287_1.f1.exp	TRV_03418	96215	97247	None	2190	332	12624	No_constitutive_exon_found_in_species
GGTTGACGTTGAGTTGTCGAAGTTGAGGTTTTGGTTGTGTTTGTGGGAAGAA	124068	124446	124496	124444	-1	TV-F-b-11a04.M13r1	TRV_03490	123805	124985	None	2190	332	12624	No_constitutive_exon_found_in_species
AGTAAGCTATATTCCGTTATCATGATGATCTGTCCGGGTAGAATGTAAAGGT	964	1391	914	966	1	contig00111_1.f1.exp	TRV_01307	315	1542	None	2190	332	12624	No_constitutive_exon_found_in_species
CTTGCGTCTTACTGGCTGGTGGGACTCGAGGGTGGCCAGAAGGGGACTAGCT	33741	33943	33993	33941	-1	contig00111_1.f1.exp	TRV_01319	33342	34613	None	2190	332	12624	No_constitutive_exon_found_in_species
AGGCGATAAGAGAAAGATTAATGGGAATAAGTGGCTGACGGGATGGACAGTG	9662	10179	9612	9664	1	contig00222_1.f1.exp	TRV_02580	9192	10179	None	2190	332	12624	No_constitutive_exon_found_in_species
ACTACTGTAATACAATTTGATGCCAACAGACAGCTAATGCGGGGTACTAGGG	53423	54104	53373	53425	1	contig00222_1.f1.exp	TRV_02595	52525	54104	None	2190	332	12624	No_constitutive_exon_found_in_species
GATCAATTTGACAAAGAATAGTCAGTTCTTCGTGAGGTTGGGGGATGTAGAG	110304	110392	110442	110390	-1	contig00222_1.f1.exp	TRV_02613	110304	111274	None	2190	332	12624	No_constitutive_exon_found_in_species
TGGGACTTTGTTTAGCTATGATTGCTTAATATTCTAATTCCGGGCGGTAGCA	5628	5868	5578	5630	1	contig00084_1.f1.exp	TRV_00852	5145	5868	None	2190	332	12624	No_constitutive_exon_found_in_species
ATCCAAATTGGCTTCTCCTTTATGAGAAAGAGTACTAATGGGGGGAACAGGA	37733	38312	38362	38310	-1	contig00084_1.f1.exp	TRV_00865	37733	38858	None	2190	332	12624	No_constitutive_exon_found_in_species
ATCCTGCGACTTGCCATCAGGTACAAGAGTTTATTTACCCTGAGGGTCAGAT	59633	59713	59763	59711	-1	contig00084_1.f1.exp	TRV_00875	59633	62431	None	2190	332	12624	No_constitutive_exon_found_in_species
CGTCTGGCTCTTCTTTGTGAGGAAGCAAAGTGCGAAGGCGAGGGCAGCAGGA	85697	85971	86021	85969	-1	contig00084_1.f1.exp	TRV_00882	85268	86633	None	2190	332	12624	No_constitutive_exon_found_in_species
TGTTTACTTCCTATTACTCAACCGGGAATGACCGGCTAACGGGCTAGTAGAT	115508	118796	115458	115510	1	contig00084_1.f1.exp	TRV_00894	114946	118796	None	2190	332	12624	No_constitutive_exon_found_in_species
ACAGATGAAGACAATCTAACTATCTAACTCCGTGTCTGCTGGGGGTTTAGGA	91747	91898	91948	91896	-1	contig00351_1.f1.exp	TRV_04490	90656	92137	None	2190	332	12624	No_constitutive_exon_found_in_species
CCATGGAGGGGCAACCAGCCGTATACTCACCACTCACTGACCGAGGGCAGAT	37291	37411	37461	37409	-1	contig00122_1.f1.exp	TRV_01588	36543	37655	None	2190	332	12624	No_constitutive_exon_found_in_species
AGAGCATCTTGTTACTTCGTCCTCCGTATATAAATATCCCCGCGGGGTAGCT	83727	83982	83677	83729	1	contig00122_1.f1.exp	TRV_01606	83527	84268	None	2190	332	12624	No_constitutive_exon_found_in_species
ATGACCACGAGAAATATCCCGGAGAACACGAAGATACTAACAGGGATTAGAA	116683	116764	116633	116685	1	contig00122_1.f1.exp	TRV_01618	115193	116764	None	2190	332	12624	No_constitutive_exon_found_in_species
GCCATGTACTCTCTCTCTTGAGAGAAGTCAAGCTGATTACAGGGAAATAGAA	102284	102885	102935	102883	-1	contig00379_1.f1.exp	TRV_04998	101830	103125	None	2190	332	12624	No_constitutive_exon_found_in_species
GGCACTCACCAGACACTCAATTGAAGTAGAAAAGATGCTGACGGGTGTAGGA	131961	132040	132090	132038	-1	contig00379_1.f1.exp	TRV_05008	130729	132214	None	2190	332	12624	No_constitutive_exon_found_in_species
TCGAGCAAAGGAGGTTGGTTTTTGTTTCTATTCTGAGTGAGACAGGGCAGGC	105939	106109	106159	106107	-1	contig00253_1.f1.exp	TRV_02941	105660	106162	None	2190	332	12624	No_constitutive_exon_found_in_species
TCTGTAATACCACTAGTTCATGAGATGCTAGGTACTAATACGGGTGATAGAT	6818	7114	7164	7112	-1	contig00394_1.f1.exp	TRV_05192	6350	7853	None	2190	332	12624	No_constitutive_exon_found_in_species
TTCGTCTTGACCATGGCACCTGAGACTTTCTTCGTGCAGCTGGGGTACAGTT	21465	21946	21415	21467	1	contig00394_1.f1.exp	TRV_05198	20845	21946	None	2190	332	12624	No_constitutive_exon_found_in_species
TTTCGGTCTGTGATGGCAGTGAATGCTAATGTAATATGAATGGGATGCAGGA	25524	25660	25474	25526	1	contig00394_1.f1.exp	TRV_05199	23168	25660	None	2190	332	12624	No_constitutive_exon_found_in_species
CAGCAGAGTTTTCAAAGGGCGGAACGGGGCTAAGGCCTAAACGGGACTAGGT	27490	27803	27440	27492	1	contig00394_1.f1.exp	TRV_05200	27379	27803	None	2190	332	12624	No_constitutive_exon_found_in_species
TTTTTTTTTTTTGTGCTATGTATCATGTCTGCTAACAGATATGGGAATAGGG	76419	76762	76369	76421	1	contig00394_1.f1.exp	TRV_05219	76129	77721	None	2190	332	12624	No_constitutive_exon_found_in_species
GTTTGCACATCTATGAATTCAATGCATTGCTAATGCTGGGCAAAAAACAGAT	111463	111722	111413	111465	1	contig00394_1.f1.exp	TRV_05231	110923	113262	None	2190	332	12624	No_constitutive_exon_found_in_species
ACGTCAATAGATAAGCCGACAGAGACAGAGCAAGCAAGGAAAGGGACTAGGG	119937	120127	119887	119939	1	contig00394_1.f1.exp	TRV_05236	119808	120127	None	2190	332	12624	No_constitutive_exon_found_in_species
CGGCTATGTTGCAATCGTTGCTAATGGGGGTCAATTTTCGTGGGATATAGAT	57646	57904	57596	57648	1	contig00082_1.f1.exp	TRV_00813	57218	58232	None	2190	332	12624	No_constitutive_exon_found_in_species
GTCAGCTTGTTTACGGGGGAGAAAAGCGCCCAAACCGGATTGGGAACTAGCG	68325	68534	68275	68327	1	contig00202_1.f1.exp	TRV_02183	68086	70446	None	2190	332	12624	No_constitutive_exon_found_in_species
CGCAATGACGAAGTTCAATGGATACTGATGTCTGGATTCCGGGGATTTAGCA	66675	66966	67016	66964	-1	contig00117_1.f1.exp	TRV_01455	66219	67478	None	2190	332	12624	No_constitutive_exon_found_in_species
CTTGGAGGAATCCTTTTTCAGCTCTGATTGCTAATATACTGGGTAACTAGCG	74485	76068	76118	76066	-1	contig00117_1.f1.exp	TRV_01458	72813	76288	None	2190	332	12624	No_constitutive_exon_found_in_species
TGGCAACGATGAGACAGAAGAAAAGTACTAATATGACGGGAAACAATCAGGT	90180	90634	90130	90182	1	contig00117_1.f1.exp	TRV_01463	89102	90634	None	2190	332	12624	No_constitutive_exon_found_in_species
CGTAAGTGTGCCGTTTATCTGAAGGATATTCATAGTGCTAACGGGTACAGTC	100537	100693	100487	100539	1	contig00117_1.f1.exp	TRV_01467	99122	101490	None	2190	332	12624	No_constitutive_exon_found_in_species
CGCTTGAATGCAGGAAGCTAACAAGTGGCATTTATAGACACGGGCAGTAGCT	114494	114753	114444	114496	1	contig00117_1.f1.exp	TRV_01474	113762	114753	None	2190	332	12624	No_constitutive_exon_found_in_species
CCCCCCAACCCAAGCGGATCCGGAACGAGGAAAGAATTGAGAGGGACAAGAC	119930	120122	120172	120120	-1	contig00124_1.f1.exp	TRV_01690	119380	120477	None	2190	332	12624	No_constitutive_exon_found_in_species
GAGCAGAGACGGGGGCACACTAACAGACGATATACTGATGGGTGATATAGAT	91945	93394	93444	93392	-1	contig00702_1.f1.exp	TRV_06434	91945	93604	None	2190	332	12624	No_constitutive_exon_found_in_species
TATCTCATACCTCATTCCAAGTTATATATCTGACTGTTGGGGAATTATAGCT	67125	67330	67075	67127	1	contig00109_1.f1.exp	TRV_01279	66873	67772	None	2190	332	12624	No_constitutive_exon_found_in_species
TATGCATGCTGCATTTAGTTGAATGGAGATGATGCTGACTCGGGAGACAGGT	112134	112258	112308	112256	-1	contig00109_1.f1.exp	TRV_01297	111365	112607	None	2190	332	12624	No_constitutive_exon_found_in_species
TTTGTCCTTGTCCTTTGTACAGGTATAGCGCCGGTGCTAAGGGGGTTCAGGT	9842	9932	9792	9844	1	contig00997_1.f1.exp	TRV_07316	9046	9932	None	2190	332	12624	No_constitutive_exon_found_in_species
AGCAGTGTTCAATTCGCGTCAACTCCCCGTTTCCTATTTGGGGGCAATAGTA	43268	44523	43218	43270	1	contig00997_1.f1.exp	TRV_07331	43069	44523	None	2190	332	12624	No_constitutive_exon_found_in_species
ATACTGACTGGTAAGTAGGACGATAGCTCTAAACCTGGGTTCAAAAACAGTT	23030	23977	24027	23975	-1	contig00185_1.f1.exp	TRV_01887	23030	25128	None	2190	332	12624	No_constitutive_exon_found_in_species
GTGGCCAGGAAGGCAAGTCGTTCAACCGCTGCATAGACGGGGAACATCAGCT	45173	45632	45123	45175	1	contig00185_1.f1.exp	TRV_01896	45066	45924	None	2190	332	12624	No_constitutive_exon_found_in_species
GTTTGTAAAGACAAAAGGTAAAATAGGGGAGTGTATTGGACAACGGGTAGAG	91058	91289	91008	91060	1	contig00185_1.f1.exp	TRV_01911	90728	91289	None	2190	332	12624	No_constitutive_exon_found_in_species
TTTCAACCTACCGGCCACAATTTACAACATGTTGGGCTTCGGGAAGAAAGGA	48437	48772	48822	48770	-1	contig00027_1.f1.exp	TRV_00343	44620	49341	None	2190	332	12624	No_constitutive_exon_found_in_species
TATTTCCGGACTCTAGTGGGCGCATATGTCTAACCCGGGGCAATAAACAGTA	56091	56362	56412	56360	-1	contig00027_1.f1.exp	TRV_00344	54202	56675	None	2190	332	12624	No_constitutive_exon_found_in_species
TGATTTTTATACTGACAACGTTATTTGAGTATGCTAATTGGGAATGCTAGTG	56692	57063	57113	57061	-1	contig00308_77.r1.exp	TRV_03815	56692	57582	None	2190	332	12624	No_constitutive_exon_found_in_species
CCTTTGCCATTTCCCCGGGAATTCCCTCTCTTCCCTTTTTGGGATACAAGCT	80570	80603	80653	80601	-1	contig00308_77.r1.exp	TRV_03824	80039	81404	None	2190	332	12624	No_constitutive_exon_found_in_species
TTGGTTACAAACAAAACGCCCTTAATTAGGGCTAATCGACTGGGATATAGCT	23400	23745	23350	23402	1	contig00029_1.f1.exp	TRV_00370	22610	23745	None	2190	332	12624	No_constitutive_exon_found_in_species
CCTCTATACACGATGATATGGTTACTAAACGAAAAGGGGGGGATATGTAGTG	91788	91997	92047	91995	-1	contig00296_1.f1.exp	TRV_03617	90272	92440	None	2190	332	12624	No_constitutive_exon_found_in_species
ATACTCTTACAACAAAGCCAAGCATAAATAAACTAACAGCTCAGGGATAGGC	38402	39551	39601	39549	-1	contig00298_1.f1.exp	TRV_03636	37773	40339	None	2190	332	12624	No_constitutive_exon_found_in_species
AACGGCTTAGCACACAATACGCTGCCCGTCTCCAGGCCCAGGGAGTATAGGT	42961	43633	43683	43631	-1	TV-F-a-04d11.M13r1	TRV_05507	41032	43782	None	2190	332	12624	No_constitutive_exon_found_in_species
TGACCCTCCTACCTATGGGATAATATCAAGACTAACGAACGGGGATATAGAT	75855	76009	75805	75857	1	TV-F-a-04d11.M13r1	TRV_05520	75372	77346	None	2190	332	12624	No_constitutive_exon_found_in_species
TTATATATATATAAATATATATATAACAGGATGTAAGCTAATAAGGGTAGAC	86356	86760	86306	86358	1	TV-F-a-04d11.M13r1	TRV_05524	85499	86760	None	2190	332	12624	No_constitutive_exon_found_in_species
TTCTGCCTTTTACTCTTTCTCGCGCATACTTGAGGTTTGGGGGTATGTAGCC	47316	47393	47443	47391	-1	contig00271_1.f1.exp	TRV_03166	47316	51384	None	2190	332	12624	No_constitutive_exon_found_in_species
TCACCAAGCATATTCCTGCCGAAAATGAGTGGCTAACGCAGGGGTAACAGAA	452	1511	1561	1509	-1	contig00695_1.f1.exp	TRV_06328	452	2422	None	2190	332	12624	No_constitutive_exon_found_in_species
GCAATAGCTATATATTTGTGCCACGACCGAAAGCTAACCGGGTTGAACAGAC	29283	30494	29233	29285	1	contig00695_1.f1.exp	TRV_06340	28866	30494	None	2190	332	12624	No_constitutive_exon_found_in_species
CTGCCGCGAGTTCAGAGCGTCAACTAACACGTACACACGATGGGCGGTAGAT	25018	25591	24968	25020	1	contig00240_1.f1.exp	TRV_02769	23800	25591	None	2190	332	12624	No_constitutive_exon_found_in_species
TCCCTCTTCCTCCCATTATATCAATCAATGGCACAGCTAACAGGGCGTAGGT	69592	69932	69982	69930	-1	contig00240_1.f1.exp	TRV_02786	68685	70427	None	2190	332	12624	No_constitutive_exon_found_in_species
AGAGAAGCTTGGATAGGGGGTGATATTGGTTTGCAACCTTGGGAATACAGAG	71506	71580	71630	71578	-1	contig00240_1.f1.exp	TRV_02787	71506	71813	None	2190	332	12624	No_constitutive_exon_found_in_species
GCGAGGGGAATCAAGACAAGAACAAGGACAACAAATAGGGAAATAAATAGCG	48957	49146	49196	49144	-1	contig00003_1.f1.exp	TRV_00044	48957	50213	None	2190	332	12624	No_constitutive_exon_found_in_species
TACTGGTACATTAACACGTATAACTGACTATTGAGCGCAGGGAGATGAAGTT	51109	53571	51059	51111	1	contig00003_1.f1.exp	TRV_00045	50811	53571	None	2190	332	12624	No_constitutive_exon_found_in_species
TGCAATGACGGGTGAGAGAAAAGGGTGACGTCTCGGAAGAGGGAGTACAGAA	93362	94374	93312	93364	1	contig00003_1.f1.exp	TRV_00058	93316	94580	None	2190	332	12624	No_constitutive_exon_found_in_species
CTACTGGGGTTGCAGGTATGTGTTTGCCGTCCCCTTGTCGGGGGATACAGCA	44023	44444	44494	44442	-1	contig00198_1.f1.exp	TRV_02123	44023	47257	None	2190	332	12624	No_constitutive_exon_found_in_species
ATAAAGATTGGTTACGAGAATGCTTCGCTAAGACAACCTTGCGGGAATAGGC	28394	28509	28559	28507	-1	contig01006_1.f1.exp	TRV_07407	27174	28890	None	2190	332	12624	No_constitutive_exon_found_in_species
GCTCGCGCCGATTCCTGATATCTCCCTTGAGACTCTTGCGGAGGGTATAGAA	30436	30582	30632	30580	-1	contig01006_1.f1.exp	TRV_07408	30436	31920	None	2190	332	12624	No_constitutive_exon_found_in_species
CATCATATCATATACCTACCCTGCCACGTGCTAACCAAGGGATCGAATAGGC	34523	34603	34473	34525	1	contig00119_1.f1.exp	TRV_01515	33498	34796	None	2190	332	12624	No_constitutive_exon_found_in_species
CACCACTGCCAGCAACATCCGACAAGACTAACCGCGGAGGGAAATCACAGAG	70826	71352	70776	70828	1	contig00119_1.f1.exp	TRV_01529	69807	71352	None	2190	332	12624	No_constitutive_exon_found_in_species
CAAAACTTGAGTGCTCCCCTCAAAAGAGCCTAAGATACCGGGAAAAATAGGC	73045	73891	72995	73047	1	contig00764_1.f1.exp	TRV_06635	71765	74837	None	2190	332	12624	No_constitutive_exon_found_in_species
CTCCAAGAAAGAAGAAGGGGGGAAAAGCAACGGGGCCATGAGGGAAAAAGAA	3090	3283	3040	3092	1	contig00097_1.f1.exp	TRV_01075	2597	3283	None	2190	332	12624	No_constitutive_exon_found_in_species
TTGCCGAAATGTTCGACTGACCACCGTGGCTCGCAGGCAAGGGAACCCAGGC	17179	17447	17129	17181	1	contig00097_1.f1.exp	TRV_01079	16930	17971	None	2190	332	12624	No_constitutive_exon_found_in_species
CGAATACTACTGCTATGAGCTAGTTAAGTGTCTAACGCCCGGGGAAGTAGGA	86133	87895	87945	87893	-1	contig00097_1.f1.exp	TRV_01104	85967	88550	None	2190	332	12624	No_constitutive_exon_found_in_species
CCCACATCCACAATGGAACTAACACTAAGTCTGTTAGGGTGGATGTCAAGCC	70645	70959	70595	70647	1	contig00037_1.f1.exp	TRV_00512	69331	70959	None	2190	332	12624	No_constitutive_exon_found_in_species
CGGGCATTTTGGACGGAAGACTGATTTATATTTTCTTGTTGTGGGTATAGGT	83361	83436	83311	83363	1	contig00037_1.f1.exp	TRV_00515	83167	83711	None	2190	332	12624	No_constitutive_exon_found_in_species
AGACCTACTCTCTTTGTGGACGATTGCTAACTAACGGGGTAAAAAAATAGGC	35419	35859	35909	35857	-1	contig00261_1.f1.exp	TRV_03042	34975	36750	None	2190	332	12624	No_constitutive_exon_found_in_species
GCGGCTCCAGCTTCAACTTCACCACCGGCGGCCGACGCGGGGAGCAAAAGCA	25571	25666	25716	25664	-1	contig00668_1.f1.exp	TRV_06063	25571	26765	None	2190	332	12624	No_constitutive_exon_found_in_species
CCCCCGGGCATTTTTCAGGGGCAAGCCAAACTGATATAACGGGTAAATAGTG	27235	27524	27574	27522	-1	contig00668_1.f1.exp	TRV_06064	27235	28215	None	2190	332	12624	No_constitutive_exon_found_in_species
TTTGCTGACTCCCCCTCGTTGATAAGACGTTTTACTAACTATGGGCATAGAT	87682	88150	87632	87684	1	contig00668_1.f1.exp	TRV_06091	87032	88150	None	2190	332	12624	No_constitutive_exon_found_in_species
GGATACATGCTAGTAGAAAGAGTGCTGACCATTAATTTGCGGGATTGCAGGA	91644	91778	91594	91646	1	contig00659_1.f1.exp	TRV_06041	91443	92882	None	2190	332	12624	No_constitutive_exon_found_in_species
GGCATCGTTTTCTTCTTGTGAAACGGTTGCGGGTACTGGAACGGGTACAGGG	95480	96249	95430	95482	1	contig00659_1.f1.exp	TRV_06043	95391	96398	None	2190	332	12624	No_constitutive_exon_found_in_species
AACCTCGCGATCGATCGCCTCCCCGCGTCCAAGGCTTTGCGGGGGACTAGTT	56665	56811	56861	56809	-1	contig00331_1.f1.exp	TRV_04240	55940	56900	None	2190	332	12624	No_constitutive_exon_found_in_species
ATGAATGGATTTTGTTTGGTTTGTGTTCCTGGCTAACTAACTGGGGGTAGAT	19260	19553	19603	19551	-1	contig01012_1.f1.exp	TRV_07490	19260	20320	None	2190	332	12624	No_constitutive_exon_found_in_species
GTTTGATGGAGGGGTATATGATCTTCCTATACTCATGCCAGGGTGACTAGGC	90244	90484	90534	90482	-1	contig01012_1.f1.exp	TRV_07517	90244	90790	None	2190	332	12624	No_constitutive_exon_found_in_species
GGCCCCAGAATATCCCCGACGGCCGAGTAGGACGGAGGGAAGGGCTGTAGGA	23651	23852	23601	23653	1	contig00814_1.f1.exp	TRV_06821	22887	23852	None	2190	332	12624	No_constitutive_exon_found_in_species
CCGTTTTTCTATCTTGCTTGCGTCGATAATTGACATATCTGGGGCCATAGGT	54108	55150	54058	54110	1	contig00814_1.f1.exp	TRV_06831	53180	55150	None	2190	332	12624	No_constitutive_exon_found_in_species
AGCTCCTGGATGACCAGGGCCTATTGACAGGATACTGACAAGCGGGATAGGA	79929	80118	79879	79931	1	contig00814_1.f1.exp	TRV_06841	79643	82529	None	2190	332	12624	No_constitutive_exon_found_in_species
CCCACCCTGTGAATTGGAGATGTCTAGTCAGCTAACTTGTTGGGCTGAAGGA	75229	75354	75404	75352	-1	contig00086_1.f1.exp	TRV_00926	74539	75561	None	2190	332	12624	No_constitutive_exon_found_in_species
ATTCCTGATATCCTGCGGTGCTGTGCTCTTGTGTCTAACTGAATGGGAAGAT	83791	83901	83741	83793	1	contig00086_1.f1.exp	TRV_00932	83265	85783	None	2190	332	12624	No_constitutive_exon_found_in_species
CGAGCTCTCTTCTACAGGCTTCCCGTGAATGACATCTATGGCAGGGCTAGTT	61044	61307	60994	61046	1	contig01100_1.f1.exp	TRV_07722	59861	61307	None	2190	332	12624	No_constitutive_exon_found_in_species
AGTACTTATATCTGTTGTTTAACCCTCCCGATACTAACCTGGGCGCATAGCT	73118	73304	73354	73302	-1	contig01100_1.f1.exp	TRV_07729	73118	73893	None	2190	332	12624	No_constitutive_exon_found_in_species
GACCAATATTAGGACCCCATCAAGTAAAAATAGAGAACAAGGGAACACAGAG	24967	25097	25147	25095	-1	contig00330_1.f1.exp	TRV_04195	24609	25361	None	2190	332	12624	No_constitutive_exon_found_in_species
TGACAGTTATGAATTGAATATTGGCTAAAAAAAAAATTTGGGTGATATAGCA	35844	36274	36324	36272	-1	contig00330_1.f1.exp	TRV_04200	35844	37812	None	2190	332	12624	No_constitutive_exon_found_in_species
AGAAGGAACGGTAAACAAACATTCTGGGGGAGGCCAGGGTAGACAATTAGAT	74536	75438	74486	74538	1	contig00330_1.f1.exp	TRV_04212	74360	75438	None	2190	332	12624	No_constitutive_exon_found_in_species
GGGGGGTACACTTCACAAGTGATTGTGGGAATCTAACAAAGGGACGATAGAT	1081	1778	1828	1776	-1	contig00236_1.f1.exp	TRV_02708	1081	2871	None	2190	332	12624	No_constitutive_exon_found_in_species
CTATTGTCTATTTTCCCAGTGAAGAGCTATCATTCTGACTGGGTGTAAAGCA	24767	25060	25110	25058	-1	contig00692_1.f1.exp	TRV_06292	24459	25345	None	2190	332	12624	No_constitutive_exon_found_in_species
CGAGAAGGTCAACTTGACAACCGGTGTTGGGTATGTCTGGGGATAGTTAGTG	61255	61404	61205	61257	1	contig00101_1.f1.exp	TRV_01207	60955	63904	None	2190	332	12624	No_constitutive_exon_found_in_species
TTTATTATTACTATCATACATGTCCGACTTGATATCTAACTCGGGGATAGAT	67237	67782	67832	67780	-1	contig00101_1.f1.exp	TRV_01208	66286	68607	None	2190	332	12624	No_constitutive_exon_found_in_species
GGGGAGCGGGTGATGTAATGATGACTAAGCCTACCGAGGCAGTGGGTTAGCG	522	609	472	524	1	contig00264_1.f1.exp	TRV_03111	32	609	None	2190	332	12624	No_constitutive_exon_found_in_species
AATCTCGATCTAAAGAACTAGGCATTAACTGTTTCTGGGAAATAAAATAGAA	38130	38772	38080	38132	1	contig00264_1.f1.exp	TRV_03127	36300	38772	None	2190	332	12624	No_constitutive_exon_found_in_species
TAGGACCTATGAAGCTAGGCATGATCAATCTAGTAGACCTGGAGGGTTAGCT	76545	76958	76495	76547	1	contig00264_1.f1.exp	TRV_03141	74054	76958	None	2190	332	12624	No_constitutive_exon_found_in_species
CAGCAGCAGCAGGATAATTAGCAGGAGTAGTTATCTGGATAGGAGGGAAGAC	43589	43777	43539	43591	1	contig00099_1.f1.exp	TRV_01147	43350	44530	None	2190	332	12624	No_constitutive_exon_found_in_species
TAGATCTACAGGCACCCGTCAATAGTTCCACCGGATGAGAGGGTGAACAGGA	48391	48569	48341	48393	1	contig00099_1.f1.exp	TRV_01149	48111	49967	None	2190	332	12624	No_constitutive_exon_found_in_species
ATCTACTCAGACCCTGACACTACTTTAATCGCGAGCTGTGGGCGCGATAGAA	40099	41603	41653	41601	-1	contig00699_1.f1.exp	TRV_06380	40099	43611	None	2190	332	12624	No_constitutive_exon_found_in_species
TAATACCTGTGCATTGTATTGGAAACGTTGAGAGGCTAACGGGTTGGTAGTG	27892	28833	28883	28831	-1	contig01011_1.f1.exp	TRV_07459	26952	29484	None	2190	332	12624	No_constitutive_exon_found_in_species
ATGGTCGTTTTGATGTTCATTCGACATGGCTGACTTGACTGTTGGGATAGGA	26952	26979	27029	26977	-1	contig01011_1.f1.exp	TRV_07459	26952	29484	None	2190	332	12624	No_constitutive_exon_found_in_species
TACGGCATTCCGCACCGCCATATCTACTACAAATATTGACGGGAATTTAGGG	10335	10785	10285	10337	1	contig00096_1.f1.exp	TRV_01046	7789	10785	None	2190	332	12624	No_constitutive_exon_found_in_species
TAAAAACGGCATAAAAAAAATCTTTCAGCGGGATACTAATGGGTCAATAGGA	21837	21873	21787	21839	1	contig00096_1.f1.exp	TRV_01052	21310	24574	None	2190	332	12624	No_constitutive_exon_found_in_species
CTCCCCTCGCATTTACCTTGTGCGTGTTACTTTTGCTAACCGGGTGGTAGAA	51653	51935	51985	51933	-1	contig00096_1.f1.exp	TRV_01064	50094	53114	None	2190	332	12624	No_constitutive_exon_found_in_species
GAACACTACTAGGAACTCTACTTTGACGTTTTTTTTTCTGGGGATATCAGAA	57013	57214	56963	57015	1	contig00096_1.f1.exp	TRV_01067	56168	57214	None	2190	332	12624	No_constitutive_exon_found_in_species
CCTCGGAAATTTCATTTATGCGATAAGTATACTCACATGGAGGGTGACAGGT	27017	27234	27284	27232	-1	contig00832_1.f1.exp	TRV_06894	25841	27622	None	2190	332	12624	No_constitutive_exon_found_in_species
GCGCACATCCGTCAACTGTACAGGGTATGGGGGCGCCAATGGGCATGTAGTG	71556	72033	71506	71558	1	contig00832_1.f1.exp	TRV_06912	69986	79923	None	2190	332	12624	No_constitutive_exon_found_in_species
GGCCAAGCTTATCATTCTCCTAGCATGAGGTCAGTCGGCTTGGGGTATAGTG	72593	72942	72543	72595	1	contig00832_1.f1.exp	TRV_06912	69986	79923	None	2190	332	12624	No_constitutive_exon_found_in_species
CTACGCAAGGTAGTTATTAGGTCGGTCGCTTGTCAAGAGTGGGTATGAAGTC	41736	41860	41686	41738	1	contig00272_1.f1.exp	TRV_03195	41477	41860	None	2190	332	12624	No_constitutive_exon_found_in_species
TTCCTCATGTCTAACTTCGGATGGTGAATTATACCTCACCGGGCGCATAGAT	46930	48229	48279	48227	-1	contig00272_1.f1.exp	TRV_03198	46696	48715	None	2190	332	12624	No_constitutive_exon_found_in_species
TCGGCGGTTGCACAAGACTTGTGCACAGCTTCGGTTCGGCGGGTATATAGTC	14924	15039	15089	15037	-1	contig00004_1.f1.exp	TRV_00065	14924	15849	None	2190	332	12624	No_constitutive_exon_found_in_species
TTCACCCATTTTTAATCGAGCAAGTGGTTACTAACGAGGGATGAAAACAGCA	25587	25996	25537	25589	1	contig00232_1.f1.exp	TRV_02657	24640	25996	None	2190	332	12624	No_constitutive_exon_found_in_species
TCCTCTAGATCTAGTAGTAGAAATGCTGACCATGGCGTGGGGGAGGCCAGAA	28188	28396	28446	28394	-1	contig00232_1.f1.exp	TRV_02658	27262	28747	None	2190	332	12624	No_constitutive_exon_found_in_species
GTATGAGGTGTGGGAGGGCTACGGGGAGAAGGGCCTGCGGGAGGCGATAGGC	30473	30690	30423	30475	1	contig00232_1.f1.exp	TRV_02660	29376	30690	None	2190	332	12624	No_constitutive_exon_found_in_species
GATAATTGAATGCCATTGCTGCTTTAGTGATACGCCCCTTAATCGGGTAGTA	71599	72726	72776	72724	-1	contig00232_1.f1.exp	TRV_02677	71599	73748	None	2190	332	12624	No_constitutive_exon_found_in_species
AAACGCCGAGTTAAGAGAAAGTCCATACTGACGAAGCTGTGGGAATACAGAG	42589	42853	42903	42851	-1	contig00352_1.f1.exp	TRV_04524	40519	43171	None	2190	332	12624	No_constitutive_exon_found_in_species
GGGATGAAAGCAGAGCAGCGAGAAGAGGTTCGAGGCAGGCAGTTGGGCAGAC	54759	54999	55049	54997	-1	contig00046_1.f1.exp	TRV_00577	52640	55046	None	2190	332	12624	No_constitutive_exon_found_in_species
GAGTTATTCTTTCTTCTGGACTACATAATATTGATACTAAAGGGCATTAGCA	70655	71146	71196	71144	-1	contig00046_1.f1.exp	TRV_00584	70655	71403	None	2190	332	12624	No_constitutive_exon_found_in_species
CTAGTCTTTTGGACCTGTCTACAGCTTGAGAGGTAGGGATGAATTAATAGCA	38310	38564	38614	38562	-1	contig00081_1.f1.exp	TRV_00783	37398	40184	None	2190	332	12624	No_constitutive_exon_found_in_species
TTATATCTACACTCACTCTATAACGAATGGCTGACCAAGTGGGGAAGCAGCC	48568	49998	50048	49996	-1	contig00081_1.f1.exp	TRV_00784	48264	50254	None	2190	332	12624	No_constitutive_exon_found_in_species
TCTTTATATTCTTAGTTTATTATTTCAATGTTGGATGCTAAGTCGGGCAGAG	8514	10143	8464	8516	1	contig00678_55.r1.exp	TRV_06178	8109	10143	None	2190	332	12624	No_constitutive_exon_found_in_species
AACTATGTTACCTGGTCGGAACTTCCGAGCTGACATTTTCCGGGAAATAGAG	74765	76162	74715	74767	1	contig00678_55.r1.exp	TRV_06197	74364	76162	None	2190	332	12624	No_constitutive_exon_found_in_species
TTATCTTCTTTCCTGCCGTCGTCGCCAGTGTTGGCTGATATTGGGAAAAGGT	61520	63193	63243	63191	-1	contig00901_1.f1.exp	TRV_07157	61520	63589	None	2190	332	12624	No_constitutive_exon_found_in_species
TCCCCATCAGTCGGCATACGAAATCATGTTGGCTAAACTCGAGGGTATAGGG	20480	20579	20629	20577	-1	contig00767_1.f1.exp	TRV_06651	19814	20805	None	2190	332	12624	No_constitutive_exon_found_in_species
GCCAGAGTCGGATACAGCGGGCCTGTCTGGGGTCTAAACGGGGGCAATAGCA	24818	24931	24981	24929	-1	contig00767_1.f1.exp	TRV_06653	23855	25447	None	2190	332	12624	No_constitutive_exon_found_in_species
TGCCTCTATATCCTATCTCTATGCTGTTACGTTCAAGGGAAGACTGACAGGA	35163	35637	35113	35165	1	contig00767_1.f1.exp	TRV_06657	34763	37445	None	2190	332	12624	No_constitutive_exon_found_in_species
GATTCCGGCACAAGCGGTATTACGTCGTTTAACTGGGAGGGTACAAACAGGA	15841	15961	15791	15843	1	contig00006_1.f1.exp	TRV_00108	15248	16896	None	2190	332	12624	No_constitutive_exon_found_in_species
AGAGACCAAGAAGACCGAGACGGTATATACAGGTAGCTGACAGGGCGCAGTG	41211	41393	41161	41213	1	contig01030_1.f1.exp	TRV_07593	40878	43486	None	2190	332	12624	No_constitutive_exon_found_in_species
TGTGAAACTGGACTCTCCCTGTTTTTCCTCCCCGCTAACTGTGAGGGTAGTC	17195	17399	17145	17197	1	contig00811_1.f1.exp	TRV_06783	16357	17399	None	2190	332	12624	No_constitutive_exon_found_in_species
TATGTCTCATGTCTATGCCACACCTTCAAGCATGCTAACGGGGGTATTAGGC	46703	46962	46653	46705	1	contig00897_1.f1.exp	TRV_07126	46088	47304	None	2190	332	12624	No_constitutive_exon_found_in_species
ACTGTGTTGGCTACGAGGGAAAGAAAAATAGCTAATGGATAGGGTGGTAGGC	69331	69926	69976	69924	-1	contig00897_1.f1.exp	TRV_07133	69331	70346	None	2190	332	12624	No_constitutive_exon_found_in_species
CCTTGAATACATCGCGTCCGTTACACCTCGGCAAGTCAGCCGGGGGGTAGTT	33334	33519	33569	33517	-1	contig00100_1.f1.exp	TRV_01175	29513	36775	None	2190	332	12624	No_constitutive_exon_found_in_species
TGAATACCCAACATGAAAATTATACAAACCAATGCTAATGGGGTATATAGAA	7152	8745	7102	7154	1	contig00341_1.f1.exp	TRV_04271	6271	8745	None	2190	332	12624	No_constitutive_exon_found_in_species
CAAGGCAAATCCCAGGCGGACGAGCAAGGACTAACTCGTCCATGGGGCAGGC	28138	28914	28088	28140	1	contig00341_1.f1.exp	TRV_04279	27770	28914	None	2190	332	12624	No_constitutive_exon_found_in_species
TTATGACCGAACTATTAGAATCATGTAGTTGCTAATAATACATGGGATAGAG	28263	28897	28213	28265	1	contig00316_1.f1.exp	TRV_03913	28096	29730	None	2190	332	12624	No_constitutive_exon_found_in_species
AGAACTGGTAGCAAACTATGTGCTGACAAGTCGATTGCGGGGTGATATAGAC	61450	61804	61854	61802	-1	contig00319_1.f1.exp	TRV_03997	60395	62231	None	2190	332	12624	No_constitutive_exon_found_in_species
CGGAGGCGAAATTCTAGCTTGAGCGTCATATTAACCGCATTGGGTAATAGGA	67007	67606	67656	67604	-1	contig00319_1.f1.exp	TRV_03999	65277	68009	None	2190	332	12624	No_constitutive_exon_found_in_species
ACCTTCTACATTGCATTACTATCGACATGGGACTAACTAGGGGGAGCCAGAC	5266	5901	5216	5268	1	contig00204_1.f1.exp	TRV_02234	4661	6357	None	2190	332	12624	No_constitutive_exon_found_in_species
CGTCGCACCCCTGTTCATATCACTTCTGACGTTTAGCGGGAGATATATAGAT	58839	59682	59732	59680	-1	contig00204_1.f1.exp	TRV_02256	58839	60232	None	2190	332	12624	No_constitutive_exon_found_in_species
TACTATTATCACTAACTAACAGTGGACAGTGATTGTACGACGGGTAGTAGAG	65375	65911	65961	65909	-1	contig00262_1.f1.exp	TRV_03096	65375	66528	None	2190	332	12624	No_constitutive_exon_found_in_species
TCCATTGGCCCATACACTCCTGAGAACCTTCTCGCTGACCATGGGCACAGGA	23896	24734	23846	23898	1	contig00318_1.f1.exp	TRV_03952	23761	24734	None	2190	332	12624	No_constitutive_exon_found_in_species
CCACGCAGAAAATACTCTTGCACTTCGCCCTTCGAAGGGGAAATCAAAAGTC	42041	42392	41991	42043	1	contig00683_1.f1.exp	TRV_06234	41775	42392	None	2190	332	12624	No_constitutive_exon_found_in_species
AGAGAGAGAGTGAGTGAGTGATTGACAAGCAGCGAAACGGGGATGTGCAGCG	59098	59424	59048	59100	1	contig00683_1.f1.exp	TRV_06241	58157	59424	None	2190	332	12624	No_constitutive_exon_found_in_species
ATCAATTGAAATACAGCAGACATGAAGACTGAGAAATATGGGTAATATAGGG	26134	26365	26415	26363	-1	contig00810_1.f1.exp	TRV_06754	26134	26603	None	2190	332	12624	No_constitutive_exon_found_in_species
GCGAAGTAGTTGACTGTGCAGTCTAACAATTGCAACCTACAGGGATGAAGCA	56353	56504	56303	56355	1	contig01229_1.f1.exp	TRV_08004	54018	56504	None	2190	332	12624	No_constitutive_exon_found_in_species
ACAGAGAGACCTTGAAGAAATAAATTGGCTAACATGATACGGGTATATAGTG	58383	58596	58333	58385	1	contig00179_1.f1.exp	TRV_01864	58000	58596	None	2190	332	12624	No_constitutive_exon_found_in_species
CCGCGGCGGCATTACAACAGACGAGCCGATTCCAACCCCGGGGGGATCAGGC	4609	4833	4559	4611	1	contig00413_1.f1.exp	TRV_05387	4456	5433	None	2190	332	12624	No_constitutive_exon_found_in_species
GTGGGGTTATCATCACCGTCATATCTATCTCATCACCCCCAGGGCGCCAGCT	24880	25206	24830	24882	1	contig00098_1.f1.exp	TRV_01117	24439	25667	None	2190	332	12624	No_constitutive_exon_found_in_species
TCCTGTATCAAGGTCCCGATCTTACCAGCTAACGAGCCGTTCGGGAAAAGTG	54422	54547	54597	54545	-1	contig00943_1.f1.exp	TRV_07252	53251	54641	None	2190	332	12624	No_constitutive_exon_found_in_species
CTGCTCGTTTGCTTGTTTGTGTTTGACCAGCTTGCTCACGACGGGTACAGGA	21187	22346	21137	21189	1	contig00304_1.f1.exp	TRV_03740	20769	22346	None	2190	332	12624	No_constitutive_exon_found_in_species
GAAAAGCTGCTGCCTGGGACGTTGTTGGGGGCGAGTGGATAGGGACACAGCT	33695	33874	33645	33697	1	contig00376_1.f1.exp	TRV_04945	33383	34950	None	2190	332	12624	No_constitutive_exon_found_in_species
CGCAGCCATTTCAATAACGTCCGTCTCAGCTGTTGCTAATGATTGGGTAGTG	15771	15924	15721	15773	1	contig00282_1.f1.exp	TRV_03330	15379	15924	None	2190	332	12624	No_constitutive_exon_found_in_species
TAAGGCTGAGATAATACCCACTGGTTTGGACCGTGATGCTGTTCGGGAAGGC	7384	7495	7334	7386	1	contig00392_1.f1.exp	TRV_05166	4936	8956	None	2190	332	12624	No_constitutive_exon_found_in_species
GCACCGTTTAAGATGTCCGGAGGATGTACCGAGCTGACCGAGGGCTATAGGA	44512	45041	44462	44514	1	contig00392_1.f1.exp	TRV_05180	44175	45424	None	2190	332	12624	No_constitutive_exon_found_in_species
CAGATGTTAACCAAACTCCCCAGACCCAAACTGCCAGGGGCGAAAACCAGAA	15317	15566	15616	15564	-1	contig00001_1.f1.exp	TRV_00007	15317	16073	None	2190	332	12624	No_constitutive_exon_found_in_species
AATTTCATTCATACTAACGCCGTTTTGGTTCGTTATGATAGGGAATATAGGA	7199	7232	7149	7201	1	contig01000_1.f1.exp	TRV_07365	5674	7380	None	2190	332	12624	No_constitutive_exon_found_in_species
GATTTAACTTGGCCATATTTATGTGACATGCTAACTTCGGTGGGGGGTAGCA	53253	54053	53203	53255	1	contig01000_1.f1.exp	TRV_07382	51418	54053	None	2190	332	12624	No_constitutive_exon_found_in_species
CACTCATATTTCTTTGAGATGTTGGTCTAACCAATGAATGGGGAGGACAGTT	27397	28342	28392	28340	-1	contig00219_1.f1.exp	TRV_02543	27096	28571	None	2190	332	12624	No_constitutive_exon_found_in_species
CGCAAGGAAGCATGTAAACTTATGGAGCGTGTAAAGCCCAAGGGTAATAGTG	12350	12842	12892	12840	-1	contig00241_1.f1.exp	TRV_02799	12350	13090	None	2190	332	12624	No_constitutive_exon_found_in_species
TTTCTTGTGAATTTGCTATGTGGGAGAAGGCCTGCTAACAAGGGCGGTAGTG	24505	24601	24651	24599	-1	contig00241_1.f1.exp	TRV_02802	20870	25961	None	2190	332	12624	No_constitutive_exon_found_in_species
TAGAGTGGTTTGATAAGACCCTAAACTGACGGTGTTATCAATGGGAATAGGA	53142	54228	53092	53144	1	contig00241_1.f1.exp	TRV_02814	52719	54228	None	2190	332	12624	No_constitutive_exon_found_in_species
ACCATTTCCCGGGGAACTCAAAAGTTGAATGCTAAACAATTGGGTGGTAGGA	8484	9366	9416	9364	-1	contig01231_1.f1.exp	TRV_08014	8484	9499	None	2190	332	12624	No_constitutive_exon_found_in_species
GTGGACGGGTATTAACAAGGCAAGGCGTATGTGTGCTAACGGGGAGTTAGAT	50596	50721	50546	50598	1	contig00896_1.f1.exp	TRV_07109	49993	51614	None	2190	332	12624	No_constitutive_exon_found_in_species
GGCCCTTCAGGGATATGCTAACTTTTTACTCTCTTTGCATGGGCCGGTAGTT	45107	45553	45057	45109	1	contig00012_1.f1.exp	TRV_00180	43502	45553	None	2190	332	12624	No_constitutive_exon_found_in_species
GGTTGACTAGTTAGTTAGTTAGTTAATTGCTGACTGCTGGGACTGGACAGGA	45209	45302	45352	45300	-1	contig00340_1.f1.exp	TRV_04264	44649	45750	None	2190	332	12624	No_constitutive_exon_found_in_species
CCCCGGGGCAGCTTCTGACGCCCGTTTGTTCATTGCTGATGGGGGTGTAGGG	27556	27561	27506	27558	1	contig00845_1.f1.exp	TRV_06940	27379	30367	None	2190	332	12624	No_constitutive_exon_found_in_species
CCCCCCACATTCTTCTTCTTCTATCTATTGATGCTAACAATAGGGAGTAGAT	2077	3213	3263	3211	-1	contig00368_1.f1.exp	TRV_04775	2077	7067	None	2190	332	12624	No_constitutive_exon_found_in_species
ACACATACAATCCGTGGAGCGTTTTTACGTATGTTTTGGGGCCAAGAAAGGG	40735	41213	41263	41211	-1	contig00368_1.f1.exp	TRV_04787	40735	41884	None	2190	332	12624	No_constitutive_exon_found_in_species
TCTCTGATGTGGGATGTTCAACAGCTTATGTCTTGTGCTGGGATAAAAAGAA	19679	23507	19629	19681	1	contig00446_1.f1.exp	TRV_05681	19105	23507	None	2190	332	12624	No_constitutive_exon_found_in_species
CTGCATCCTGCCCTTGAAGTGCTGCAAGACAATAGAGGGCGGATAAATAGAT	43252	44398	44448	44396	-1	contig01084_1.f1.exp	TRV_07671	43252	45057	None	2190	332	12624	No_constitutive_exon_found_in_species
CGATGAGCATATACAGCTTCCTGATCGCCGTGCGGTCCGACGGGCAACAGCT	49401	49911	49961	49909	-1	contig01084_1.f1.exp	TRV_07676	48824	50171	None	2190	332	12624	No_constitutive_exon_found_in_species
GGGTGAAGGGATAGGAAGACCCGGCCCTGGTGGCCCGATGGGTGCAACAGCT	10854	11538	10804	10856	1	contig00723_1.f1.exp	TRV_06520	10323	11538	None	2190	332	12624	No_constitutive_exon_found_in_species
ACATCCTGCTTGTTTATGCCTATGATTTAATTAACACATGGGGGGGTTAGCT	10554	10723	10773	10721	-1	contig00361_33.r1.exp	TRV_04696	9842	11990	None	2190	332	12624	No_constitutive_exon_found_in_species
TATTGTAAGTCGATTGGCTGCGCATAATTTAGATAGGGAATACGGAGTAGGG	11736	12338	11686	11738	1	contig01361_1.f1.exp	TRV_08137	11242	12615	None	2190	332	12624	No_constitutive_exon_found_in_species
GCATCTGAATTATAGGGCATTCCTAGTCATCAGACACTAACAAGGGTTAGTT	34044	35061	33994	34046	1	contig00302_1.f1.exp	TRV_03722	33368	35061	None	2190	332	12624	No_constitutive_exon_found_in_species
TTTGGCTTTGAATGACTTCCGGGAATGCATACTGACCGTTTGGGTGGTAGAC	31391	31563	31341	31393	1	contig01010_1.f1.exp	TRV_07445	30834	31563	None	2190	332	12624	No_constitutive_exon_found_in_species
CCCACCTGACTCTCCCTGGCTTGGCAAGGCCCTTTCCCCAAAGGGGCCAGGT	30350	30647	30697	30645	-1	contig00936_1.f1.exp	TRV_07213	28870	31151	None	2190	332	12624	No_constitutive_exon_found_in_species
CTCGTCAACAATTAACCAGCAGGCACCACAATATATTAACGGGTGTATAGCT	12526	12779	12476	12528	1	contig00281_1.f1.exp	TRV_03317	12006	16716	None	2190	332	12624	No_constitutive_exon_found_in_species
CCTGTCGGAGGAGCTGCCCATACGCCTGGCTCACAGGGTACGAGAGCTAGGA	14322	14396	14446	14394	-1	contig00385_1.f1.exp	TRV_05098	13182	14642	None	2190	332	12624	No_constitutive_exon_found_in_species
AAAAACAAAGAGGCTAGAGACTGAAGACCGTCTTGGATAACAGGGTACAGGT	42429	42959	42379	42431	1	contig00041_1.f1.exp	TRV_00539	42185	43548	None	2190	332	12624	No_constitutive_exon_found_in_species
CGCGTCTTTGTCTGGAGGCCTTTCGTTAGTATCAGGGTGCGGGTGGTTAGGG	4028	4069	3978	4030	1	contig01027_1.f1.exp	TRV_07552	3152	4069	None	2190	332	12624	No_constitutive_exon_found_in_species
TTATGATATTTCATACATATGGGGGATACCACTGACACCAGGGCGACTAGGC	38552	38702	38752	38700	-1	contig00263_1.f1.exp	TRV_03108	32837	39047	None	2190	332	12624	No_constitutive_exon_found_in_species
GATATCCTCCCATTTGAACATAAGATATGGTACAATTGTTAGAAGGGAAGAA	1427	2084	2134	2082	-1	contig00362_1.f1.exp	TRV_04715	894	2273	None	2190	332	12624	No_constitutive_exon_found_in_species
AGAGAAGCGGGAATTCAAAGCAGTGGAGCTTACGCACGCCGGGACTATAGGC	7285	7382	7235	7287	1	contig00423_1.f1.exp	TRV_05476	6966	8554	None	2190	332	12624	No_constitutive_exon_found_in_species
TTTCTTCTTTTTAGCCGCACAGTCTGTTAGTCTAACTATCTGTGGGATAGGT	20077	20790	20027	20079	1	contig00423_1.f1.exp	TRV_05482	19471	21239	None	2190	332	12624	No_constitutive_exon_found_in_species
CACACGCCGATAACAGACCGTCTAAGCCGTCGCCCGTGTCGTCTGGGAAGAG	36065	38627	38677	38625	-1	contig00423_1.f1.exp	TRV_05490	36065	39004	None	2190	332	12624	No_constitutive_exon_found_in_species
TGCAAGCAGATTGGCTGGTCTGGTCTGGTTGGCCGGGGGGGGAGGGTTAGGG	3985	4371	4421	4369	-1	TV-F-a-02e01.M13r1	TRV_07258	3375	5403	None	2190	332	12624	No_constitutive_exon_found_in_species
GGTCCAACCTTACTCGTCTCAGACTCCATACGACACTACGGGACAAATAGCG	6558	6663	6508	6560	1	TV-F-a-02e01.M13r1	TRV_07259	6086	8146	None	2190	332	12624	No_constitutive_exon_found_in_species
TTTCGGCTTCATAAAGGAATATAGGGAATATATAGGCTAACGGGAGGTAGAT	16770	17341	17391	17339	-1	TV-F-a-02e01.M13r1	TRV_07262	15377	17479	None	2190	332	12624	No_constitutive_exon_found_in_species
TAGGAGTTTATACAAGTACTCACTTACCTGTCTTTCTGGGAATGGTGCAGTG	28610	28986	28560	28612	1	contig01251_1.f1.exp	TRV_08045	26315	28986	None	2190	332	12624	No_constitutive_exon_found_in_species
ATTGCTCAGTCACTGCAACGAATAAGCCTGTTCTGACTCTAAGGGAACAGTA	4290	7369	4240	4292	1	contig00237_1.f1.exp	TRV_02740	3991	7369	None	2190	332	12624	No_constitutive_exon_found_in_species
GGGGGGCTGGGAAGGTCGAGCTGCCTACATACCGTGAGACATGGGAGTAGCA	2296	3223	2246	2298	1	contig00433_27.r1.exp	TRV_05585	2043	3223	None	2190	332	12624	No_constitutive_exon_found_in_species
GTCTTGTTCATCCTAGATCATAGAATCTAAACGGCTAATTTTCGGGAAAGCT	31289	31746	31796	31744	-1	contig00433_27.r1.exp	TRV_05596	30598	32504	None	2190	332	12624	No_constitutive_exon_found_in_species
CGAACTGCACGTTCCCCCCAGTAAGTCTAGAGCTAATCTAGGGCATAAAGTA	5139	5503	5089	5141	1	contig00649_1.f1.exp	TRV_05801	4764	5503	None	2190	332	12624	No_constitutive_exon_found_in_species
CACGACAACGAATAAGAGCAAGACGACTGACTCATTTTTGGGAGAAATAGGT	7777	7933	7983	7931	-1	contig00649_1.f1.exp	TRV_05803	7777	8192	None	2190	332	12624	No_constitutive_exon_found_in_species
GGTGTTTGTTTAGATAGGTGGCTAACAAAGGGTACTTGGGAATAAACTAGTC	30680	31290	30630	30682	1	contig00131_1.f1.exp	TRV_01740	30090	32837	None	2190	332	12624	No_constitutive_exon_found_in_species
AATGGTTTCCCCTTCTGTTTAGTTGAGCGGTTCTAACTGTATGGGTATAGTT	4652	4698	4602	4654	1	contig00015_1.f1.exp	TRV_00193	4148	5465	None	2190	332	12624	No_constitutive_exon_found_in_species
CTTACTAAAACTGCAGAAAGCGGCGTTCCAGGAGAGCTTCGGGGACTCAGAA	8685	9277	8635	8687	1	contig00015_1.f1.exp	TRV_00194	8054	10181	None	2190	332	12624	No_constitutive_exon_found_in_species
ATGACTGACTGAACACTGGAGTGTGCGTCAACCCAGCACGAGGGCTGCAGCC	15577	16978	17028	16976	-1	contig00307_1.f1.exp	TRV_03785	15414	17136	None	2190	332	12624	No_constitutive_exon_found_in_species
GTATGTCACCCATCTTCCATAACACATCCACCCCCTAGGTCCAGGGATAGCG	15221	15306	15171	15223	1	contig00079_25.r1.exp	TRV_00703	15050	15776	None	2190	332	12624	No_constitutive_exon_found_in_species
TCCCCCCTTTTCATTGAAGTTTAATGTCTAACAGCCGGTGGGGGGTATAGAT	17839	18952	17789	17841	1	contig00372_1.f1.exp	TRV_04835	12756	20081	None	2190	332	12624	No_constitutive_exon_found_in_species
ATATTCAATGGGCCCTTACAATGGCTTTTTTGGCTGATTGGGCAATATAGGG	20272	22306	22356	22304	-1	contig00221_1.f1.exp	TRV_02569	18351	23028	None	2190	332	12624	No_constitutive_exon_found_in_species
TCTTACGCACTTTCAATTAAAAGTAGTTAATCCACTAACGGGCTGGGTAGCA	24721	24912	24962	24910	-1	contig00121_1.f1.exp	TRV_01564	24721	25842	None	2190	332	12624	No_constitutive_exon_found_in_species
AACTTTACAAGTCATATCACTAATACCGGTGTCTTGGGCGTGGAGTGTAGCT	28400	29148	28350	28402	1	contig00260_1.f1.exp	TRV_03023	28194	29961	None	2190	332	12624	No_constitutive_exon_found_in_species
CCAAGACCGTTCAACGGGTACGTTTAAGGGGGACTCGTGGGGAGAAACAGAT	25524	25814	25864	25812	-1	contig00273_1.f1.exp	TRV_03221	25234	26402	None	2190	332	12624	No_constitutive_exon_found_in_species
CAGCATCCTGTCCACGTCGCTCCCACGCCGCAACGAGGGTATCAAGACAGCC	30719	31257	30669	30721	1	contig00787_1.f1.exp	TRV_06724	30554	32971	None	2190	332	12624	No_constitutive_exon_found_in_species
ATTATTAGCATCACTACGCCCGAGGTTCGGAGCAGAGACGGGGGCTGCAGGC	3005	3065	3115	3063	-1	contig00286_1.f1.exp	TRV_03380	1451	3719	None	2190	332	12624	No_constitutive_exon_found_in_species
GGCGGGAACGCAAGATATGTCACTTCTCTGCTACGCGAGGGCGCAAGAAGAC	6204	7516	6154	6206	1	contig00286_1.f1.exp	TRV_03382	5910	8848	None	2190	332	12624	No_constitutive_exon_found_in_species
CATCACCGCATGCATACCAGTGTGTATCTGCCGCTAACAACGGGATGCAGGT	393	747	343	395	1	contig00142_1.f1.exp	TRV_01771	88	1474	None	2190	332	12624	No_constitutive_exon_found_in_species
ATGATCCTGACAACCAGCCTGCGTTCTGTCCTGCCCCCGGGAGTCGATAGGC	13367	13625	13675	13623	-1	contig00382_1.f1.exp	TRV_05035	13367	16619	None	2190	332	12624	No_constitutive_exon_found_in_species
CGGACAGTGGGGAGCAGAAATATAAGGTCCCGCTTGGGACGTGGCCGAAGGA	4968	5148	4918	4970	1	contig00418_1.f1.exp	TRV_05460	3974	5148	None	2190	332	12624	No_constitutive_exon_found_in_species
ATAGCAAGATCTTTGTTATTATCAATTAGCATAGCAGGGAGCGCAGGCAGTT	22106	22213	22263	22211	-1	contig00418_1.f1.exp	TRV_05465	22106	22427	None	2190	332	12624	No_constitutive_exon_found_in_species
CTTAATACGGCCGACGAATCAATATGGCTAATCAGCTCCTGGGTAAACAGGC	9438	10528	9388	9440	1	contig00388_1.f1.exp	TRV_05123	8742	10528	None	2190	332	12624	No_constitutive_exon_found_in_species
GTGATCCCGTCTCCAACCAAATCATAATACCGGACAACCCGTGCGGGGAGGG	24617	25086	25136	25084	-1	contig01205_1.f1.exp	TRV_07962	24617	26426	None	2190	332	12624	No_constitutive_exon_found_in_species
CAGGGACAAGGAGGCAATAGAAGTGAATAGGGGATAAGGGGAGGGAATAGCA	26105	26154	26204	26152	-1	contig00299_1.f1.exp	TRV_03669	25558	26457	None	2190	332	12624	No_constitutive_exon_found_in_species
CTGGGTTATTAACGTACGGCTTATAGCGTCCGTAAAAAGAGGGAGTAAAGAC	10787	11245	11295	11243	-1	contig00050_1.f1.exp	TRV_00616	9750	11923	None	2190	332	12624	No_constitutive_exon_found_in_species
TCTTCTGTAAGCTGTCTTCAACTTCACATGCCGAGCTAGGCGGGATGCAGTA	22779	23017	22729	22781	1	contig00238_1.f1.exp	TRV_02756	22564	25135	None	2190	332	12624	No_constitutive_exon_found_in_species
GTCTCCGTAGAGAGAAGTATATTTGTTAACTCGATGCTGGGGGCCGATAGAT	6203	6309	6153	6205	1	contig00045_1.f1.exp	TRV_00550	5228	6611	None	2190	332	12624	No_constitutive_exon_found_in_species
AGACCATGTGCCAGACTTTTTTTTTAACTGACGTGACGCGGGCTGAATAGAA	15230	16547	15180	15232	1	contig01097_1.f1.exp	TRV_07697	14416	16547	None	2190	332	12624	No_constitutive_exon_found_in_species
TGGGCTTGTTCAGTTTCAGGTAATATACTGCCATACTAACGCTGGGATAGAA	14438	14596	14388	14440	1	contig00048_1.f1.exp	TRV_00597	13641	14596	None	2190	332	12624	No_constitutive_exon_found_in_species
TTCTTCTGCTCGGGGACGAACAGGTTGTTGGCTGACGTGGGAGATTATAGAC	23381	24178	23331	23383	1	contig00048_1.f1.exp	TRV_00601	23042	24901	None	2190	332	12624	No_constitutive_exon_found_in_species
ATGTGTATTCTGGCCTTACTGTAGAATCCCAGGCTGATGATAGGGTATAGGA	2990	3072	2940	2992	1	contig00257_1.f1.exp	TRV_02990	2081	3362	None	2190	332	12624	No_constitutive_exon_found_in_species
CCCCCCCTGGGATAATCCATAATCCAGTGAGTGAGTCTTGGGACTGACAGAA	12867	13469	13519	13467	-1	contig00437_1.f1.exp	TRV_05611	12493	13714	None	2190	332	12624	No_constitutive_exon_found_in_species
TCGCAATTTATACGTCATAAATGCTCTCCAATTCTAACCTTGGGGGACAGAC	7685	7814	7635	7687	1	contig00371_1.f1.exp	TRV_04819	7431	8005	None	2190	332	12624	No_constitutive_exon_found_in_species
AAGGGAGAAGGCGTAAAGACGTTACGGGACGGTGACAGCGCGGGAGACAGGC	23669	23854	23619	23671	1	contig00371_1.f1.exp	TRV_04827	23268	23854	None	2190	332	12624	No_constitutive_exon_found_in_species
TGTCGTTTTGCAAATGCGACATAGTCTTGCTGACAGCCTTGTGTGGGTAGCC	2241	2390	2440	2388	-1	contig00197_1.f1.exp	TRV_02095	679	2816	None	2190	332	12624	No_constitutive_exon_found_in_species
TTAACCCCGGAATTTCTCTAGAACGATACTCATTACTTTTCGGGATGTAGAA	5245	5608	5658	5606	-1	contig00197_1.f1.exp	TRV_02097	4650	6353	None	2190	332	12624	No_constitutive_exon_found_in_species
CCTGGGAGCTCGAGCTCGTTGCAGGAAAAATACTAATTTTTGGGGTACAGAC	6786	7676	7726	7674	-1	contig00822_1.f1.exp	TRV_06856	6786	12060	None	2190	332	12624	No_constitutive_exon_found_in_species
CACGGTATACCTTCAAAGAGGATGCTTGGAATGTTAACAAAGGGGCACAGAA	16536	17141	16486	16538	1	contig00822_1.f1.exp	TRV_06858	16306	17141	None	2190	332	12624	No_constitutive_exon_found_in_species
ATTTTTTTACTTCCTAGAAGACGATAGTAAGTTGCTAATGGGGCATATAGCT	6699	6934	6984	6932	-1	contig00178_1.f1.exp	TRV_01841	6021	7560	None	2190	332	12624	No_constitutive_exon_found_in_species
AATCAAGAGAATATGGCCGATACGAGCTTGCAGGCGGCACGAGGGAAAAGCA	13531	13831	13881	13829	-1	contig00293_1.f1.exp	TRV_03502	12083	14202	None	2190	332	12624	No_constitutive_exon_found_in_species
TTTGTCCAGTCTCTGGTGGGACACAGAATTTCTCACGCAAGAGGGTATAGAC	6300	6414	6464	6412	-1	contig00323_1.f1.exp	TRV_04075	6300	7700	None	2190	332	12624	No_constitutive_exon_found_in_species
AACGGAAACCAAAGACAGCGGCGAAGCCAAAGGCTAAACCCAAGGGTAAGGG	1809	1870	1920	1868	-1	contig00400_1.f1.exp	TRV_05300	1809	5587	None	2190	332	12624	No_constitutive_exon_found_in_species
ATACCCTGATATCCCATCATGCAGACCAAAGCATAGCGCAGAGGGTTCAGAC	12980	13343	12930	12982	1	contig00400_1.f1.exp	TRV_05304	12583	13343	None	2190	332	12624	No_constitutive_exon_found_in_species
TGAAGAAGACGAAATGGTTTGTTCTAAGCAAGGGTTCTCAGGGACAATAGGA	18189	19924	19974	19922	-1	contig00354_1.f1.exp	TRV_04572	17440	21581	None	2190	332	12624	No_constitutive_exon_found_in_species
CACCTGTACGGCTCTGTTGGATATATGACTGCAAAGGGAGAGAGGGGTAGCC	19999	20176	20226	20174	-1	contig00740_1.f1.exp	TRV_06592	19999	21801	None	2190	332	12624	No_constitutive_exon_found_in_species
CGAATAAACTCGATATACTACTGCTGCTCCTTGGGTCGGGTGGCGGACAGAG	2777	3012	2727	2779	1	contig00356_1.f1.exp	TRV_04580	2486	3012	None	2190	332	12624	No_constitutive_exon_found_in_species
TCTACCCACTATTATTATATTGCATGCTTACGTTGTCATTGGGGAAATAGGA	12291	12868	12241	12293	1	contig00227_1.f1.exp	TRV_02642	11883	13176	None	2190	332	12624	No_constitutive_exon_found_in_species
CAGATGTATGACGTTGCCGTTGTTTACTAACAGCTGGTGCGGGGATACAGCA	7279	7782	7832	7780	-1	contig00397_1.f1.exp	TRV_05265	4516	8004	None	2190	332	12624	No_constitutive_exon_found_in_species
CAGAATGGCTGGGTAGTGAAACATCATTCATCTAACTGCTGGGACGGTAGAA	12094	12251	12301	12249	-1	contig00397_1.f1.exp	TRV_05267	11190	12434	None	2190	332	12624	No_constitutive_exon_found_in_species
CTCACGATTGTCCCCTGTCCGCTCTGATTCTGGTACCAGTGGGCAAGCAGTG	15485	15846	15896	15844	-1	contig00397_1.f1.exp	TRV_05269	15485	17153	None	2190	332	12624	No_constitutive_exon_found_in_species
TTCAAGCCACTCCAAGTTAATCAGCATTACGCTAACCATACGGGGTATAGAA	10761	11265	11315	11263	-1	contig01263_1.f1.exp	TRV_08060	10761	12414	None	2190	332	12624	No_constitutive_exon_found_in_species
CCCTTCTGAACCCATCGCACATTTACTTATCATGAATACGGGTTAAATAGTC	11376	13741	13791	13739	-1	contig00365_1.f1.exp	TRV_04737	11376	14553	None	2190	332	12624	No_constitutive_exon_found_in_species
GAGGGCCGGTGAGTGAGTGGGTGAGTGAGCTTTGTGGACGGGCGGTACAGCT	18513	18691	18463	18515	1	contig00687_1.f1.exp	TRV_06273	17999	19154	None	2190	332	12624	No_constitutive_exon_found_in_species
TAAACTTGCGCCCAACAATGACGCTCGTGTGGTAAAGAGAGGGATTGAAGGC	18772	19154	18722	18774	1	contig00687_1.f1.exp	TRV_06273	17999	19154	None	2190	332	12624	No_constitutive_exon_found_in_species
GGTGATGCTGGTATGGCGGGAGGGAGCTCATGGGCGAGTACTGGGGGTAGGC	16683	16850	16633	16685	1	contig00710_1.f1.exp	TRV_06497	16378	17986	None	2190	332	12624	No_constitutive_exon_found_in_species
AGGCGTTGTCATGGGCGGGCAGAGAGAGCAAGGGCAAGGGCAAGGGCTAGGG	17203	17269	17153	17205	1	contig00710_1.f1.exp	TRV_06497	16378	17986	None	2190	332	12624	No_constitutive_exon_found_in_species
TACTACCAGACACAGCACAGTCAACTCCAGGCTCGCCTTTAGGGGTGCAGCT	14110	15148	15198	15146	-1	contig00414_1.f1.exp	TRV_05421	13668	17703	None	2190	332	12624	No_constitutive_exon_found_in_species
ACCGCTGTTGGAGAACTAAGACTAGACACCATTATTGACTGGGCATATAGAC	12313	12498	12263	12315	1	contig00215_1.f1.exp	TRV_02437	11592	16660	None	2190	332	12624	No_constitutive_exon_found_in_species
GCGCGAGGGGCATCGCATATACTGATTCGTCCTTTGGGAGGGCCGAGCAGGC	4508	5080	4458	4510	1	contig01153_1.f1.exp	TRV_07765	4177	5506	None	2190	332	12624	No_constitutive_exon_found_in_species
GTTCACTAAGTTCCTCAATATTAAGATAAATACACCTAACAGAGGGTCAGCC	5773	5898	5948	5896	-1	contig00398_1.f1.exp	TRV_05273	5133	6057	None	2190	332	12624	No_constitutive_exon_found_in_species
AGTGCGGTGGCCGAACCACATTCCCGGGCAGGAGGGAGATTCGAGGGCAGTC	11206	11292	11156	11208	1	contig00010_1.f1.exp	TRV_00158	10415	11292	None	2190	332	12624	No_constitutive_exon_found_in_species
CGATTAGTATTATAATTTTGAGACTTACAAGTATCTAACGGGGTGTACAGAC	5781	5898	5948	5896	-1	contig00680_1.f1.exp	TRV_06218	5350	6602	None	2190	332	12624	No_constitutive_exon_found_in_species
ATTCCTATCAGGTTTTTGCTTTTGTTTTCATAGCTAACTGGGACACATAGAT	12967	13053	12917	12969	1	contig00680_1.f1.exp	TRV_06219	9748	13486	None	2190	332	12624	No_constitutive_exon_found_in_species
CTCTCTACACTATAGAAACTGGTGAAAATACAAGGATTACTGACGGGTAGCA	692	1159	642	694	1	contig00828_1.f1.exp	TRV_06863	391	2436	None	2190	332	12624	No_constitutive_exon_found_in_species
CAACGAGTTCACGTTCGACTGACATCCCCGGGGCGGGTGGGAATTAATAGAA	5490	6139	5440	5492	1	contig00828_1.f1.exp	TRV_06865	5057	6950	None	2190	332	12624	No_constitutive_exon_found_in_species
TTTTTTTTTTTTTTTTTTTTTGAACTGTGTGCTAACGGGCGAGGTTGCAGGT	16208	17035	17085	17033	-1	contig00187_1.f1.exp	TRV_01924	16027	17227	None	2190	332	12624	No_constitutive_exon_found_in_species
TGATCTCGCTGTCTACTCCATAGTGTCTCGTTGCTAACGTGGGTGCGTAGTG	223	1303	1353	1301	-1	contig00265_1.f1.exp	TRV_03146	223	2066	None	2190	332	12624	No_constitutive_exon_found_in_species
CCTTTTCTTTTGTGTCTTACGTATGTTGTCTACTTACTAACTGGGAGTAGCA	7135	7263	7313	7261	-1	contig00696_1.f1.exp	TRV_06366	7135	8557	None	2190	332	12624	No_constitutive_exon_found_in_species
GGCTCTATAGTTCTGGGAGTACGTAGGAAAGCTCGTTGGTGGGTGGCTAGTA	12943	13087	12893	12945	1	contig00432_1.f1.exp	TRV_05583	12842	14017	None	2190	332	12624	No_constitutive_exon_found_in_species
CTTGCTACGGGTTGCTAATATCGAGGTAGAACCATCGCTGGGGGATATAGAC	5398	5879	5348	5400	1	contig00938_1.f1.exp	TRV_07229	4576	6237	None	2190	332	12624	No_constitutive_exon_found_in_species
TGCCATATATCAGGAGTGTTTGAAGCTAACCAAATAACGTGGGGGAACAGTG	6065	6238	6288	6236	-1	contig00390_1.f1.exp	TRV_05154	4763	6391	None	2190	332	12624	No_constitutive_exon_found_in_species
CCATCGAAACAACCTGTATCTACATCTATACTGACGGCGGCAATGGGTAGAA	3816	4701	4751	4699	-1	contig00107_1.f1.exp	TRV_01245	2076	4886	None	2190	332	12624	No_constitutive_exon_found_in_species
CCTCTGGTCTCTGCATGAAAGCTAAACCAGCGAAGAGGGAAAGGCTACAGGA	1332	1621	1282	1334	1	contig00106_1.f1.exp	TRV_01241	248	2005	None	2190	332	12624	No_constitutive_exon_found_in_species
TACCACTTAATCTTCCGAGAACTAGAGCCGCTGACTTGACGACGGGATAGTA	3675	4246	3625	3677	1	TV-F-a-03c03.M13f1	TRV_07740	3241	4246	None	2190	332	12624	No_constitutive_exon_found_in_species
CGTCTCTGTCTCTGTCTGTCGTCTGCGTATTCACCCTGCTGACGGGTCAGTA	6523	6758	6473	6525	1	TV-F-a-03c03.M13f1	TRV_07741	6366	11025	None	2190	332	12624	No_constitutive_exon_found_in_species
CTGTTAGTAGAGATTGCCCCTAAATCTTCTGGGTGTTATGGGATAGATAGTT	3418	3951	3368	3420	1	contig00976_1.f1.exp	TRV_07276	2794	6780	None	2190	332	12624	No_constitutive_exon_found_in_species
TAGAGACCTGGCCAAGGGCAGCAACTTGCGGGCGATAAGGTTGAGGGAAGAT	8089	8242	8292	8240	-1	contig00775_1.f1.exp	TRV_06710	6239	8663	None	2190	332	12624	No_constitutive_exon_found_in_species
ACGTCTAGATCTGTCCTTACATGGACATTGAGACTCGGGCGAGCTGACAGGG	5589	5685	5539	5591	1	contig00813_1.f1.exp	TRV_06812	5220	5685	None	2190	332	12624	No_constitutive_exon_found_in_species
CGTGGGACCGACAGAGACTGATGTATATTTACATGGCATTGGGTCAACAGTA	8509	8887	8459	8511	1	contig00064_1.f1.exp	TRV_00664	7961	9531	None	2190	332	12624	No_constitutive_exon_found_in_species
TCACCCATCGAGAGCTTGACGGGGATGCAGGATTGGGGGATTGGGTGAAGCA	9761	9867	9711	9763	1	contig00435_1.f1.exp	TRV_05602	8507	9867	None	2190	332	12624	No_constitutive_exon_found_in_species
TCTTGGAGTGGGGGCGAGTGTGCTGACCAGGTGAACCCTCGGGTATACAGCC	417	528	367	419	1	contig00009_1.f1.exp	TRV_00150	0	1745	None	2190	332	12624	No_constitutive_exon_found_in_species
CTGTCGAGGGGGGAAGTTGAAAGATGGGCGAAATAGGTGCTGGGGGGTAGAG	44	150	200	148	-1	contig00078_1.f1.exp	TRV_00694	44	676	None	2190	332	12624	No_constitutive_exon_found_in_species
CTTTCCATGTGAAACTCTGGTTTTTAACTAACTTATATTGGGGGATATAGGC	2996	3026	3076	3024	-1	contig00421_1.f1.exp	TRV_05471	2825	3628	None	2190	332	12624	No_constitutive_exon_found_in_species
