# Supplementary material for: Widespread Separation of the Polypyrimidine Tract From 3′ AG by G Tracts in Association With Alternative Exons in Metazoa and Plants
Source: Front Genet. 2019 Jan 14;9:741. doi: 10.3389/fgene.2018.00741 (PMC6339879; doi:10.3389/fgene.2018.00741)
Supplement: DATA FILE S1 — Sequences of REPAG 3′ SS from each species of fungi. [file Data_Sheet_1.zip › Supplementary data 1/Fungi_Release38_bipolaris_zeicola_26_r_13.txt]

REPA_GGG_Sequence	Exon_Start	Exon_End	Pos_-50	Pos_+2	Strand	Chromosome	GeneID	Gene_Start	Gene_End	Gene_Name	Number_of_REPAs	Number_of_REPAs_has_GGG	Number_of_Intron(Intra_genic_Region)	Upstream_Constitutive_Exon
CAGTACTCAGCATTACCCTGTCGCTAAGTCTGTGCTCGAAGTGGGCGTAGGA	268141	268734	268784	268732	-1	scaffold_0	COCCADRAFT_21414	268141	268962	None	3989	368	19905	No_constitutive_exon_found_in_species
AGTGAGTGTGCTTGATATCACGAAAGCATGACATACTGATCATGGGACAGAT	245822	246031	245772	245824	1	scaffold_1	COCCADRAFT_21580	243449	246152	None	3989	368	19905	No_constitutive_exon_found_in_species
ACAGGTATGTTCGTTATGGGTACAGGGCGGACAGCGACTGACGGGAATAGGT	319611	320742	319561	319613	1	scaffold_1	COCCADRAFT_81251	319011	320742	None	3989	368	19905	No_constitutive_exon_found_in_species
GATGGGTACGTAGGGCGAGCCGAGTGCACGAGTCCGGGCTAATGAAGTAGTT	393761	393778	393711	393763	1	scaffold_1	COCCADRAFT_308	393499	394308	None	3989	368	19905	No_constitutive_exon_found_in_species
GGCAAAATTGGGATACGCATACACTGGGAACGGAGGGCTAACGGGCACAGGC	405076	405137	405026	405078	1	scaffold_1	COCCADRAFT_311	404899	405923	None	3989	368	19905	No_constitutive_exon_found_in_species
CGCCAAAAAGGCCTCCTGCATGTGGAATTGCATGCAGCCACAGTGGGCAGCC	24549	24783	24499	24551	1	scaffold_2	COCCADRAFT_21648	24331	24783	None	3989	368	19905	No_constitutive_exon_found_in_species
GACGAGGCCGCGTATTGTTGTGGAAGATGCGAGCTAACCATGTGGGACAGCT	58516	58579	58629	58577	-1	scaffold_2	COCCADRAFT_342	58516	60978	None	3989	368	19905	No_constitutive_exon_found_in_species
GGGATGCATTTGGGACTATGCCTGATAGAGTTTGCTGACAGGTGGGCCAGGG	87931	88072	87881	87933	1	scaffold_2	COCCADRAFT_81480	85534	88373	None	3989	368	19905	No_constitutive_exon_found_in_species
CAGTCTTTGTCGAGGCATTAGGCGTGGATGGCGGCTAACGGGAGGTGCAGAT	88262	88373	88212	88264	1	scaffold_2	COCCADRAFT_81480	85534	88373	None	3989	368	19905	No_constitutive_exon_found_in_species
CGATCTTCTTTCGTATGATATGTGGGGTTTCTGGCTAACAATGGGAATAGTA	166021	166026	166076	166024	-1	scaffold_2	COCCADRAFT_32011	165144	166238	None	3989	368	19905	No_constitutive_exon_found_in_species
CAGTGAGTACAGTCACGTGACAGAAAGTGCGAGCTGATTGGGTGGACTAGAT	335053	335199	335003	335055	1	scaffold_2	COCCADRAFT_32064	334767	335199	None	3989	368	19905	No_constitutive_exon_found_in_species
ATCCGATGGTTGGCTAGGAAGTGTGCTTCTGTTGATTTTGTGGGGTGTAGCC	344071	344162	344021	344073	1	scaffold_2	COCCADRAFT_32067	342469	344271	None	3989	368	19905	No_constitutive_exon_found_in_species
CTACATAAATGTGCGTCATCTAATTCCAAGCGCTTACAGCTAGGGCACAGTT	62330	62964	63014	62962	-1	scaffold_3	COCCADRAFT_82236	61362	64230	None	3989	368	19905	No_constitutive_exon_found_in_species
ACAGGTATGAAAGGAAAGAGGAGAAAGAGAGAAGTTGATGGGATAGTTAGGT	226278	226657	226228	226280	1	scaffold_3	COCCADRAFT_81917	225966	228131	None	3989	368	19905	No_constitutive_exon_found_in_species
CGGGTGCGAGTTCGACGTCGTTCAGTGGTCTGGATAAGGGGAAGGAGGAGAG	292629	292800	292579	292631	1	scaffold_3	COCCADRAFT_82241	288452	292800	None	3989	368	19905	No_constitutive_exon_found_in_species
GCTGATGAACGTGATACAAGTATGCTGAGATGCTGAGATGAGGGTTACAGCG	359522	360494	359472	359524	1	scaffold_3	COCCADRAFT_21894	359422	360911	None	3989	368	19905	No_constitutive_exon_found_in_species
TGCTCTGAGCATCGCGCAACTCATCCCTATGCGGCCACGACGATGGGCAGCT	371939	372211	372261	372209	-1	scaffold_3	COCCADRAFT_32227	370716	375040	None	3989	368	19905	No_constitutive_exon_found_in_species
TTTCGCCTCGTTGACGCTCGATGTCACTAAATCTAATATTAAGGGTAAAGTT	53238	53365	53415	53363	-1	scaffold_4	COCCADRAFT_82331	52076	53489	None	3989	368	19905	No_constitutive_exon_found_in_species
CGACCGTTAACTGACACCTGTATGTTTCGCGCATTTGACGGGATGCGCAGGC	153600	153832	153882	153830	-1	scaffold_4	COCCADRAFT_21961	152905	154504	None	3989	368	19905	No_constitutive_exon_found_in_species
CCAGACTCCCCATTCGCAAAGAAGCCGCCTGCTAACAACCGGGCGCATAGAA	12414	12442	12492	12440	-1	scaffold_5	COCCADRAFT_32370	11167	12727	None	3989	368	19905	No_constitutive_exon_found_in_species
CGACACAACAAGGGCGAAAAAAACAAATACTGACTTTTTTTGGGAAATAGAT	51085	51929	51979	51927	-1	scaffold_5	COCCADRAFT_82828	51085	52816	None	3989	368	19905	No_constitutive_exon_found_in_species
AACACCATGATGTGAGGGAACGTTTCGGCTAATTGCTCGGGGATCAACAGTT	139009	139769	138959	139011	1	scaffold_5	COCCADRAFT_83043	138471	139950	None	3989	368	19905	No_constitutive_exon_found_in_species
TGAGTAATTTCACAGACGATTTGTTCGCGCGATCTTCTAACTTGGGAAAGAC	323096	323388	323438	323386	-1	scaffold_5	COCCADRAFT_82779	321822	323730	None	3989	368	19905	No_constitutive_exon_found_in_species
GTGAGTGCCGGATGACTCATCAGCCATACAAAGACTAACGAACTGGGCAGGT	334487	334719	334437	334489	1	scaffold_5	COCCADRAFT_22145	333603	334719	None	3989	368	19905	No_constitutive_exon_found_in_species
TGGCGTAGGTGGACATGTCGTCGCGCATGGCAAGAGGCTAACGGGCATAGGG	7523	7790	7473	7525	1	scaffold_6	COCCADRAFT_83315	7063	9270	None	3989	368	19905	No_constitutive_exon_found_in_species
GGTCGGGGTTACGACATTGGGTACGATGTTTGCTGACTTTTGTGGGGTAGAG	133770	133916	133966	133914	-1	scaffold_6	COCCADRAFT_32536	133770	135110	None	3989	368	19905	No_constitutive_exon_found_in_species
GGCGACACGCTTCAAGGCAACAGCACCCCGGGAAGGCTAATGAGGGGTAGGC	228091	228202	228252	228200	-1	scaffold_6	COCCADRAFT_32568	227157	228285	None	3989	368	19905	No_constitutive_exon_found_in_species
TTGAACTTTTCTTTTGTGTCGTTTAATGTGCTAATCATGTGGGAAAACAGAA	342833	342950	343000	342948	-1	scaffold_6	COCCADRAFT_83216	342833	343925	None	3989	368	19905	No_constitutive_exon_found_in_species
TGGTATTGGACCTCTGGTAAGCATGAAGCGAACCTTGTTGACAAGGGAAGAC	83453	83647	83697	83645	-1	scaffold_7	COCCADRAFT_22295	82261	83782	None	3989	368	19905	No_constitutive_exon_found_in_species
ACGTACACTGCTTTGTTCCGACTTCACATTTGCTAAATAGGGGAAAATAGCT	174229	174395	174179	174231	1	scaffold_7	COCCADRAFT_1014	170871	174611	None	3989	368	19905	No_constitutive_exon_found_in_species
GTTAGCTTACTCAATCGTTGTTCGTAGACACCACTGACGGTACGGGATAGTG	226243	227157	227207	227155	-1	scaffold_7	COCCADRAFT_1034	226243	227358	None	3989	368	19905	No_constitutive_exon_found_in_species
CTTTTCTCACTGGAAAGGGGAGGGGATGAAAAACTAATAAAACGGGATAGAT	234783	234954	235004	234952	-1	scaffold_7	COCCADRAFT_83600	234783	235345	None	3989	368	19905	No_constitutive_exon_found_in_species
GTCGCGTCACGCGCTGATAAACGCCCTCCAGTGCTGACTGCGGGACACAGGT	260180	260194	260244	260192	-1	scaffold_7	COCCADRAFT_1045	260180	260478	None	3989	368	19905	No_constitutive_exon_found_in_species
TACGTACGAGCCTTCCTACCCATACTTTGGACCAGCGCTGATAGGGCTAGAT	51588	51765	51538	51590	1	scaffold_8	COCCADRAFT_32740	51075	55734	None	3989	368	19905	No_constitutive_exon_found_in_species
GATTCTGGTATATTGAAATGGGTGGAATGGGTGCTGATGGGTTGAGACAGAT	251724	251791	251674	251726	1	scaffold_8	COCCADRAFT_32804	248551	252969	None	3989	368	19905	No_constitutive_exon_found_in_species
TTTTCTCAAAGATGAAAGGAGATGAGCTAATATAGATGGAGGGGATACAGTT	278590	279191	279241	279189	-1	scaffold_8	COCCADRAFT_32815	277671	279445	None	3989	368	19905	No_constitutive_exon_found_in_species
GCTTTTGGTTTTTGGAGAGAGAGAGAGGAAAGCTAACAGGGAGATAATAGTA	51533	51611	51661	51609	-1	scaffold_9	COCCADRAFT_1183	51533	51928	None	3989	368	19905	No_constitutive_exon_found_in_species
GTTGTGATTCACTTCGTTTTTTTCTCATTTTTGCTGATGGGAAACCCAAGGG	255454	255694	255744	255692	-1	scaffold_9	COCCADRAFT_32900	255025	256048	None	3989	368	19905	No_constitutive_exon_found_in_species
GGTATGACGAGTGACCTATCAGACGCAGGCAGCCTTGCTGACAGGGATAGAC	26788	27229	26738	26790	1	scaffold_10	COCCADRAFT_84332	25023	27229	None	3989	368	19905	No_constitutive_exon_found_in_species
TAAATGAATTGCAGGAAGCCTAGGGGTTTTCTGGACTAACAATGGGGTAGAC	83845	84279	84329	84277	-1	scaffold_10	COCCADRAFT_1283	83845	85155	None	3989	368	19905	No_constitutive_exon_found_in_species
ATTCTTCCCCGCATAATGCACAGTGATCTTGCAAAAGACGGGAATTACAGGT	246084	246438	246034	246086	1	scaffold_10	COCCADRAFT_22655	245499	246493	None	3989	368	19905	No_constitutive_exon_found_in_species
AACAGCAGTCTTAGCGGTCATTGTGGTAGGTAGTCGGACCTGGTGGGTAGTG	253561	253618	253511	253563	1	scaffold_10	COCCADRAFT_22657	253146	254016	None	3989	368	19905	No_constitutive_exon_found_in_species
GGGTAAGCATAGTGCTCGAGTGCCTAAGGACAGTGACTAACAAGGGATAGGT	277625	278281	278331	278279	-1	scaffold_10	COCCADRAFT_84331	277625	279139	None	3989	368	19905	No_constitutive_exon_found_in_species
ATAAAACTTGTGCAGTAAGAAACGCCATGTAGCGCAGTGCAGAAGGGCAGAC	280634	280685	280584	280636	1	scaffold_10	COCCADRAFT_33011	279914	281121	None	3989	368	19905	No_constitutive_exon_found_in_species
TGCTGGTATCTTGTTGGTAGTGAGGGATGTATGCTGACTTGGGTGATTAGAT	57246	57439	57489	57437	-1	scaffold_11	COCCADRAFT_84669	57246	58101	None	3989	368	19905	No_constitutive_exon_found_in_species
GGAAACCTTGAACTCTGTTTTACTTTCCAAAGCTAACAGGGAACTTGGAGAT	194895	195257	194845	194897	1	scaffold_11	COCCADRAFT_84739	194301	196380	None	3989	368	19905	No_constitutive_exon_found_in_species
GTATGCACTATCGAATCTCCACGCTTGCAACGGCACTAACACGTGGGCAGCT	255440	255609	255390	255442	1	scaffold_11	COCCADRAFT_84892	255051	257833	None	3989	368	19905	No_constitutive_exon_found_in_species
CGCGCCTCTGGCTGTTGGGCATCAAGAGAGCTATCGCTAATGGGACACAGGG	60104	61391	61441	61389	-1	scaffold_12	COCCADRAFT_33122	60104	61605	None	3989	368	19905	No_constitutive_exon_found_in_species
CAAGGTTTGCATGGCCTCCACTTTGGTCTGATCTTGCTAAACATGGGTAGAT	218724	221184	218674	218726	1	scaffold_12	COCCADRAFT_22835	217349	223183	None	3989	368	19905	No_constitutive_exon_found_in_species
AGGAGCAGGAGAGTGATGGAGAGGAGGGGGAGGGCGATGGGGAGGAAGAGGG	259029	259200	259250	259198	-1	scaffold_12	COCCADRAFT_33205	259029	259935	None	3989	368	19905	No_constitutive_exon_found_in_species
TAAGAGATTGACTACTCACTTTAACTTTACGAGGCTGACTGGGGGATTAGCT	209277	209355	209405	209353	-1	scaffold_13	COCCADRAFT_33279	207700	209709	None	3989	368	19905	No_constitutive_exon_found_in_species
AACAATGCAGAGTAGAGAAAATATGCCATGACTAACCCGAGGGCCGGCAGAT	34492	36247	36297	36245	-1	scaffold_14	COCCADRAFT_85531	34492	36491	None	3989	368	19905	No_constitutive_exon_found_in_species
TACGTCTATCGTCGCCGGGAATCATGGCGGCCTGGCTGACGGGGTTGCAGTG	96144	96359	96409	96357	-1	scaffold_14	COCCADRAFT_22959	95346	97654	None	3989	368	19905	No_constitutive_exon_found_in_species
TGTAAAATCTCACCTCCCTATGTGCCTCCCCATCCACTAACAGGGACTAGAT	156678	156837	156628	156680	1	scaffold_14	COCCADRAFT_85658	156247	156916	None	3989	368	19905	No_constitutive_exon_found_in_species
ATAGTAGTTTCATGCATATATATGGAATGGTCGCTAAATCAGAGGGACAGAT	241173	241326	241123	241175	1	scaffold_14	COCCADRAFT_33381	240913	241659	None	3989	368	19905	No_constitutive_exon_found_in_species
GTAAGTACTTCGATCATTTGATACGAACCTCGCTAAACAGTGGGCAACAGAA	134741	135745	134691	134743	1	scaffold_15	COCCADRAFT_1756	132266	136335	None	3989	368	19905	No_constitutive_exon_found_in_species
GGGGGGAACGAGAGCTAGACCAAGGCGCATCTGCTGACCATGGGCAACAGTT	140587	140659	140709	140657	-1	scaffold_15	COCCADRAFT_33437	140266	141382	None	3989	368	19905	No_constitutive_exon_found_in_species
CGTGTAGGTGTGGTTCGCATGTGATGGTCGGCTTGTGCTTATCGGGACAGGT	140266	140540	140590	140538	-1	scaffold_15	COCCADRAFT_33437	140266	141382	None	3989	368	19905	No_constitutive_exon_found_in_species
GTATGTTTTTTATTCTCGCCATGCCAATCGAAAGCTGATGGGAAAAAAAGAT	55473	55633	55683	55631	-1	scaffold_16	COCCADRAFT_86218	53685	56062	None	3989	368	19905	No_constitutive_exon_found_in_species
TCGACGATTCTGCTCGAGACGAGTAATCAATATACTGATACCGGGAATAGGG	68666	68699	68616	68668	1	scaffold_16	COCCADRAFT_23112	67981	69815	None	3989	368	19905	No_constitutive_exon_found_in_species
ACGGTGGAGTTGGGGATTGGGGGTGAGAGCGAGGAGGAGGATGAGGGGAGCA	202953	203122	203172	203120	-1	scaffold_16	COCCADRAFT_86233	202953	204399	None	3989	368	19905	No_constitutive_exon_found_in_species
ATGTTCATATGTGGTGGTATTTGGATAACATGGCTAACTAAAATGGGCAGGT	213003	213186	213236	213184	-1	scaffold_16	COCCADRAFT_86101	213003	214756	None	3989	368	19905	No_constitutive_exon_found_in_species
GATGGTCGTGTGTAGTGCCGCACAAGCCAGACGGCTAACAAGCTGGGCAGGA	67619	67733	67569	67621	1	scaffold_17	COCCADRAFT_33574	67526	68120	None	3989	368	19905	No_constitutive_exon_found_in_species
TTTCTAGTACACCTTTTTACAGTGCCGAGTCTGTCTGAACTGGGGCACAGGT	76930	77055	77105	77053	-1	scaffold_17	COCCADRAFT_23202	76930	77433	None	3989	368	19905	No_constitutive_exon_found_in_species
AGGGGTATGTAAACAACGTTTCGACATGAAACCTTGCTAACAATGGGCAGAT	94489	94512	94439	94491	1	scaffold_17	COCCADRAFT_86506	94183	95357	None	3989	368	19905	No_constitutive_exon_found_in_species
CGTCTGAGAACCACGCTGAACTGATGCTGACTAAACACAGCGTACGGGAGAC	191316	191360	191266	191318	1	scaffold_17	COCCADRAFT_86489	190817	191360	None	3989	368	19905	No_constitutive_exon_found_in_species
TGAGTACATACCCATTCCCGTGGTAGGGCAGAGACACTGACAAAGGGCAGAT	35707	35821	35657	35709	1	scaffold_18	COCCADRAFT_1964	32767	35821	None	3989	368	19905	No_constitutive_exon_found_in_species
CTCGCCAAATACATACATATACCTGTCTTGTCGGAGCTAACGTGGGGCAGAA	77995	78115	77945	77997	1	scaffold_18	COCCADRAFT_86763	77570	78115	None	3989	368	19905	No_constitutive_exon_found_in_species
CCCCGCCTGAACACACAATACTCGAACACACACTGATACCTGGGATATAGGT	97507	97839	97889	97837	-1	scaffold_18	COCCADRAFT_86725	96978	98310	None	3989	368	19905	No_constitutive_exon_found_in_species
AGGGTTAAAAGAGTATGTCATAGCTTGAACGAAGTTTAACCATGGGACAGGC	220608	222155	222205	222153	-1	scaffold_18	COCCADRAFT_23333	220608	222282	None	3989	368	19905	No_constitutive_exon_found_in_species
GTATGTTGGTTGCCTCTTGGGCGGGATGAAGTGACTAACAATTGGGGCAGCG	5177	6953	7003	6951	-1	scaffold_19	COCCADRAFT_33725	5177	8005	None	3989	368	19905	No_constitutive_exon_found_in_species
GGGCTCTGGAGTGCCGCCAATGGCAGGGGCAGGTGTTAACGGGGGAATAGAT	28039	28700	28750	28698	-1	scaffold_19	COCCADRAFT_86771	28039	28986	None	3989	368	19905	No_constitutive_exon_found_in_species
TGGAGAACGTGGATAAAAAGAGACAACCGCTGCAGAATGGGCCAAGGTAGCA	160670	161677	160620	160672	1	scaffold_19	COCCADRAFT_33782	159769	161677	None	3989	368	19905	No_constitutive_exon_found_in_species
TCTCCCCTCCCCCTTTCATGTTATGAATGCGAGACTAATCTGGGTAATAGCA	179938	180029	179888	179940	1	scaffold_19	COCCADRAFT_86820	177653	180029	None	3989	368	19905	No_constitutive_exon_found_in_species
TAGTTCTCAACGGTCCAGATTTATGAGGCAGCAGCTGACGGGCGGTACAGCA	181551	181657	181707	181655	-1	scaffold_19	COCCADRAFT_23400	180654	182037	None	3989	368	19905	No_constitutive_exon_found_in_species
ACCGAGTCTGTCGTCTAGTAGGTGCACGTGGTTGCGGTGTGAAGTGGGAGTG	82899	83113	82849	82901	1	scaffold_20	COCCADRAFT_87186	82029	83113	None	3989	368	19905	No_constitutive_exon_found_in_species
TGAGAAAAAAAATAAAGACAAACTTTACATGCTGATCAACTGGGACGTAGGT	138563	138601	138651	138599	-1	scaffold_20	COCCADRAFT_33851	137597	138777	None	3989	368	19905	No_constitutive_exon_found_in_species
GGTCATTGCATCCCTTGGATATGCTTCCAGATTGCTAATTATAAGGGCAGCC	152560	152575	152510	152562	1	scaffold_20	COCCADRAFT_87056	152376	153268	None	3989	368	19905	No_constitutive_exon_found_in_species
AGGATTGGTTTTTTCTTTGATTGTGATGCATGCTAACATTGGGCACACAGGC	137546	137716	137766	137714	-1	scaffold_21	COCCADRAFT_87466	137546	142582	None	3989	368	19905	No_constitutive_exon_found_in_species
CGGAACACTAGCGTAAAGCTCACCGGCCTTAGTGTGGGACCCGGTAAGAGAA	167178	167478	167528	167476	-1	scaffold_21	COCCADRAFT_69933	167178	168224	None	3989	368	19905	No_constitutive_exon_found_in_species
ATCCTCCTTGATGTGCACCTTGTCGGTCATAAATTGACACGGGAAACTAGTC	178683	178837	178633	178685	1	scaffold_21	COCCADRAFT_87382	178200	179363	None	3989	368	19905	No_constitutive_exon_found_in_species
GGTATGTGGTTCAGGGTTCTTTAGAGCGTGGCTACAACTAACGGGCGCAGTT	221913	222066	221863	221915	1	scaffold_21	COCCADRAFT_2266	221337	222066	None	3989	368	19905	No_constitutive_exon_found_in_species
GGGGGGTGGGGACGTGGCCATGGCGGGGTCGTGGTAACTGACGCGGGCAGGT	71831	71911	71961	71909	-1	scaffold_22	COCCADRAFT_33988	71382	72526	None	3989	368	19905	No_constitutive_exon_found_in_species
TCGTATTTCAGGGAAAAAGCCGGCATGCTAACGTAAATGGGATTAAATAGTA	79484	79593	79643	79591	-1	scaffold_22	COCCADRAFT_87637	79484	81481	None	3989	368	19905	No_constitutive_exon_found_in_species
TACACACACGCATATCACCACACTGGCACACCGACTGACAATGGGCGCAGAC	125437	125483	125387	125439	1	scaffold_22	COCCADRAFT_87538	121503	129147	None	3989	368	19905	No_constitutive_exon_found_in_species
ATGGTATGTTGAAGCTTTCAGATACCACGACAATATAATAACGGGGACAGGC	210320	210390	210270	210322	1	scaffold_22	COCCADRAFT_87680	210180	210613	None	3989	368	19905	No_constitutive_exon_found_in_species
TGTGAGTCACATCTGAAATCATGCCTGATCACTTGCTTACAAATGGGAAGCC	198759	198832	198709	198761	1	scaffold_23	COCCADRAFT_87980	197639	202285	None	3989	368	19905	No_constitutive_exon_found_in_species
AACCTTGAAAAGTCCTACTACTACTAGTTTGCTAACGTTGGGAAATAAAGCC	21163	21458	21113	21165	1	scaffold_24	COCCADRAFT_2439	20254	21458	None	3989	368	19905	No_constitutive_exon_found_in_species
AACGGGCCAGACGCAGGTGGTGTGGTGGTGGTGGGTGGGTGAGTGGGGAGGG	5951	6037	5901	5953	1	scaffold_25	COCCADRAFT_88284	5850	6155	None	3989	368	19905	No_constitutive_exon_found_in_species
AGTACGTATAATGCATGGGGCGTAGGCCTAACGGGGGGATAAACGCACAGAG	6097	6155	6047	6099	1	scaffold_25	COCCADRAFT_88284	5850	6155	None	3989	368	19905	No_constitutive_exon_found_in_species
CAACCCCTCCCAAACAAAACATATCTCCAACTTACTAACGGGAATGATAGGA	12205	12721	12771	12719	-1	scaffold_25	COCCADRAFT_23789	12205	13323	None	3989	368	19905	No_constitutive_exon_found_in_species
ACTCTGTCTTTGAACAAGGCACAGAGAGCGCATGCTGACTGGGGATTTAGTA	24197	24318	24368	24316	-1	scaffold_25	COCCADRAFT_88330	24197	24704	None	3989	368	19905	No_constitutive_exon_found_in_species
TTCTTTTGTCTTGTTTGCATCTGCAACAGTCGTGCTAATAGGGTGGTCAGAT	61909	62062	61859	61911	1	scaffold_25	COCCADRAFT_88282	58108	62062	None	3989	368	19905	No_constitutive_exon_found_in_species
AAGACACCGTTGATGGAAGTTTGGGAAAGCAGATGCTAACGGGATGATAGAC	103288	103668	103718	103666	-1	scaffold_25	COCCADRAFT_34232	103288	104914	None	3989	368	19905	No_constitutive_exon_found_in_species
GGTGAGTAGCTTGTGGAGCGCAACACGACCTGGAGGCTAACAGCGGGCAGTG	52848	54363	52798	52850	1	scaffold_26	COCCADRAFT_23877	52613	54363	None	3989	368	19905	No_constitutive_exon_found_in_species
TTTGGTGTGGTGGAGTATGTGGGCTGATGAGGATTCTTGGGGGATGGCAGAC	103564	103770	103514	103566	1	scaffold_26	COCCADRAFT_88509	102933	105371	None	3989	368	19905	No_constitutive_exon_found_in_species
TGGGGTGGCATCGGTTAATGCTTGGTTGGTATATTGCTGTGAGAGGGTAGAT	161898	161966	162016	161964	-1	scaffold_26	COCCADRAFT_34322	161898	163261	None	3989	368	19905	No_constitutive_exon_found_in_species
CCATCGTGCATGGATTGAAGAAGCACGATTCGGGCACAATCTATGGGGAGAT	121908	122295	121858	121910	1	scaffold_27	COCCADRAFT_88830	121269	122295	None	3989	368	19905	No_constitutive_exon_found_in_species
TCTTTTGTGTGTGTGTGTGTGTGGTGGTGTGTATGTGTATATGGGTGTAGTG	132551	132622	132672	132620	-1	scaffold_27	COCCADRAFT_23973	131520	132977	None	3989	368	19905	No_constitutive_exon_found_in_species
AGACGAGGAACAAAAGCTAATCATCTTTTTGTTTGTTTGTTGGGAAATAGAA	148812	149028	148762	148814	1	scaffold_27	COCCADRAFT_2697	148522	150004	None	3989	368	19905	No_constitutive_exon_found_in_species
ACACTGTACGAGTCTTGACACTCACGCAAGCTATCAGCTAACCAGGGCAGGA	183272	184053	183222	183274	1	scaffold_27	COCCADRAFT_88706	182300	184053	None	3989	368	19905	No_constitutive_exon_found_in_species
TGTGGGTAATACCCTACGGAAACACATAGAGGAGGCTAATGTGGGCATAGGA	125585	125631	125681	125629	-1	scaffold_28	COCCADRAFT_2751	123284	126308	None	3989	368	19905	No_constitutive_exon_found_in_species
CTGCGCTAGACTACTGGCTGAAAAGAGTAATTTTGCTTTGGGCAAACAAGAC	144221	144319	144171	144223	1	scaffold_28	COCCADRAFT_34447	143799	144319	None	3989	368	19905	No_constitutive_exon_found_in_species
CATGCGTGGATTTCGATTTCAGCCTTGCAAAGAATGACCGAATTGGGTAGGA	74425	74601	74375	74427	1	scaffold_29	COCCADRAFT_34498	74039	75708	None	3989	368	19905	No_constitutive_exon_found_in_species
GGGGAGCCTGAGTGGCGCGGGAAGGAATGCTGTCGGGTAGGGAAATCAAGCC	75796	76144	76194	76142	-1	scaffold_29	COCCADRAFT_34499	75796	77698	None	3989	368	19905	No_constitutive_exon_found_in_species
TACGTTCTCCTGTAACATTAGAAGGGATCACTTCTGACTAGGGCGCGCAGCT	113186	113798	113136	113188	1	scaffold_30	COCCADRAFT_34583	112799	113798	None	3989	368	19905	No_constitutive_exon_found_in_species
ACGATAAAGAGATTTTTGGGGGGAATTGCATATACTGACGGGAATTGCAGGA	182229	182318	182368	182316	-1	scaffold_30	COCCADRAFT_89275	181827	182530	None	3989	368	19905	No_constitutive_exon_found_in_species
TAAGACGCTCGACAATCCATCCACACACACACCACTAACCGGGACCACAGAT	12508	14038	12458	12510	1	scaffold_32	COCCADRAFT_89810	12406	14038	None	3989	368	19905	No_constitutive_exon_found_in_species
CTATCAACTGATTAAGATTTGGCATGATAATAGCTAACACTGTGGGATAGTC	103554	104000	104050	103998	-1	scaffold_32	COCCADRAFT_24272	103554	105366	None	3989	368	19905	No_constitutive_exon_found_in_species
CTCAGTGAGTAGTTTGAGGGGGATGACGGGAGACTGACATGGGAGAACAGGT	49377	49517	49327	49379	1	scaffold_33	COCCADRAFT_34753	48734	49655	None	3989	368	19905	No_constitutive_exon_found_in_species
TCGGAATTCTAAAGTTTCCACATATGATGGCCTTCTAACGCGGGAAATAGAC	118435	118890	118940	118888	-1	scaffold_33	COCCADRAFT_34775	117778	119290	None	3989	368	19905	No_constitutive_exon_found_in_species
TCGGCAAGACAACATTCGGGTAATTGTGACTGCATTGCACACTCGGGAAGAC	31252	31326	31202	31254	1	scaffold_34	COCCADRAFT_24368	30923	32720	None	3989	368	19905	No_constitutive_exon_found_in_species
CCAGGGTATAACACCATGCACAAGTGTGCCCGATCTGAATCTGGGAGCAGGC	8893	9198	8843	8895	1	scaffold_35	COCCADRAFT_90286	8592	10611	None	3989	368	19905	No_constitutive_exon_found_in_species
TGAGTTTGGCAGTCAATTGGACAAAAGACAGAACTGATTATGACGGGCAGCC	77634	79370	79420	79368	-1	scaffold_35	COCCADRAFT_3172	73988	80030	None	3989	368	19905	No_constitutive_exon_found_in_species
AGATTGCTTGTGTGTAGGCAACAAAAAACATAAACTGACGGGTAGGGCAGCG	49786	49845	49895	49843	-1	scaffold_36	COCCADRAFT_3228	49008	50336	None	3989	368	19905	No_constitutive_exon_found_in_species
AGTGAGACGTATTGTGGGATGAGCGCGTGGCGAGGCTAACGCAGGGCTAGGA	152946	153020	153070	153018	-1	scaffold_36	COCCADRAFT_34969	152223	153105	None	3989	368	19905	No_constitutive_exon_found_in_species
AAGTGGAGTTTTGTTTTTGTGGGATGAGAAACTAATGAATGGGACTACAGTA	78513	78625	78675	78623	-1	scaffold_37	COCCADRAFT_90629	78513	80794	None	3989	368	19905	No_constitutive_exon_found_in_species
GGCTTGTATATATGGAAATTGCGATGCAGGAGCTGACATGATGGGAACAGCA	131703	131830	131653	131705	1	scaffold_37	COCCADRAFT_24589	131287	131830	None	3989	368	19905	No_constitutive_exon_found_in_species
GTATGTATGTTTTGCGTGTACTGTGTCTGATATGTAGCTGACTGGGATAGAC	65894	66346	66396	66344	-1	scaffold_38	COCCADRAFT_35047	65536	66572	None	3989	368	19905	No_constitutive_exon_found_in_species
CACCCCCCACCATAGATGGCTATGGCAGCAGGCTGACGGGACAACAACAGTA	85177	86318	86368	86316	-1	scaffold_38	COCCADRAFT_3352	85177	86472	None	3989	368	19905	No_constitutive_exon_found_in_species
TCCTGTATTACCCCGCATTATTCCTTCAGCCACTAACGCACGGGATGCAGAC	134544	134724	134774	134722	-1	scaffold_39	COCCADRAFT_91016	134544	136497	None	3989	368	19905	No_constitutive_exon_found_in_species
CTTGTTGTTAGAAGAGGCGAGATGAATCCAAGGCTGACTAAATAGGGCAGAT	146504	146969	147019	146967	-1	scaffold_39	COCCADRAFT_91036	146504	147667	None	3989	368	19905	No_constitutive_exon_found_in_species
TTTGTATTGGGAATACCGTTTTATTGATATGCATTGCTGATAGGGTACAGGG	18013	18219	18269	18217	-1	scaffold_40	COCCADRAFT_91147	17905	18812	None	3989	368	19905	No_constitutive_exon_found_in_species
ATTTGTCTTACAACCTGCTGCTCACGGCTAATGCTAACATTGGGATGTAGTG	92088	92189	92038	92090	1	scaffold_40	COCCADRAFT_35175	91260	92955	None	3989	368	19905	No_constitutive_exon_found_in_species
GTACGCTTAAGCCTACGATAACTAAATGTAGATCTCTAACGCGGGTGCAGGC	154724	154874	154924	154872	-1	scaffold_40	COCCADRAFT_24747	153858	155732	None	3989	368	19905	No_constitutive_exon_found_in_species
ATGTAGACTGGATACTTAGTCACGATATACAAGATCTGATGGGATAACAGAG	39053	39093	39003	39055	1	scaffold_41	COCCADRAFT_3503	38702	40432	None	3989	368	19905	No_constitutive_exon_found_in_species
TAAGTTCATATCCATAAATGTTTCGTGAGGCCCTGCTGACATGGGCGCAGAA	130318	130362	130412	130360	-1	scaffold_41	COCCADRAFT_91330	130318	131309	None	3989	368	19905	No_constitutive_exon_found_in_species
CCACGTGACAACAACCTTTTTTTTTATTTACTAACAATGGGATTGAACAGTG	22666	23322	23372	23320	-1	scaffold_42	COCCADRAFT_35260	22666	23768	None	3989	368	19905	No_constitutive_exon_found_in_species
TCTGGTCTCCTGATATGCAGTCAAACATTCAAGAGCTAACAATTGGGCAGGG	61546	62201	61496	61548	1	scaffold_42	COCCADRAFT_91527	59837	63348	None	3989	368	19905	No_constitutive_exon_found_in_species
AGCATGCTATACCACCATGAACCAGAGCATACACTAACGGGCGACAACAGAT	82104	82188	82054	82106	1	scaffold_43	COCCADRAFT_3630	81837	82604	None	3989	368	19905	No_constitutive_exon_found_in_species
GAGAAGTGCGTAGCCCAGCCCCGTCGTGCGCCAATTGGCTAATGGGTCAGAA	28145	28219	28095	28147	1	scaffold_44	COCCADRAFT_3662	27853	29681	None	3989	368	19905	No_constitutive_exon_found_in_species
GCTAGTGCATTTGGACATGTAGGTACGAAGATAGGTACTTGGGTGCGTAGGT	17917	17940	17990	17938	-1	scaffold_46	COCCADRAFT_25017	16038	18008	None	3989	368	19905	No_constitutive_exon_found_in_species
GTGTGCTGTGTGTGCGTGTGCAGACTGAGGGCGTGAAACGGGGCCAACAGCC	16320	16451	16501	16449	-1	scaffold_46	COCCADRAFT_25017	16038	18008	None	3989	368	19905	No_constitutive_exon_found_in_species
ACAACAGAAGGTATCTTGCTCAGGGATTAACATCATAAACAAGGGTGTAGAT	56533	56574	56624	56572	-1	scaffold_46	COCCADRAFT_35493	56533	58859	None	3989	368	19905	No_constitutive_exon_found_in_species
TTGTAGGTGATTTCTTCAAATCGTATAAGAAATAACTAACACAAGGGTAGAG	104476	104542	104426	104478	1	scaffold_46	COCCADRAFT_92201	103769	105109	None	3989	368	19905	No_constitutive_exon_found_in_species
GTGCACAGAGGTTCCAAAGCATGATCCATCTGCTGCACAAGAGGGCTCAGTA	71213	71491	71541	71489	-1	scaffold_47	COCCADRAFT_35556	70322	71676	None	3989	368	19905	No_constitutive_exon_found_in_species
GTGTGGTTGTCGGTGTAAGAGGAAGTAAAAGCTAATATTGTGGGATACAGGT	119482	119690	119740	119688	-1	scaffold_48	COCCADRAFT_3903	119482	121636	None	3989	368	19905	No_constitutive_exon_found_in_species
TACGCGACACTCACATCTGGCGTCATGGATACGAGCTGACGGGGACAAAGGG	60806	60867	60917	60865	-1	scaffold_49	COCCADRAFT_35658	59422	61171	None	3989	368	19905	No_constitutive_exon_found_in_species
TCGATTGTTCTTTGATGAAGAATGGAAGCTGAAATGGAAGGGCGATACAGTG	84198	84503	84553	84501	-1	scaffold_49	COCCADRAFT_35668	83277	84922	None	3989	368	19905	No_constitutive_exon_found_in_species
GTGGTGGCTTTGGCATTTGACCCATGTGACAGCAAGCTAACATGGGACAGTC	96874	96906	96824	96876	1	scaffold_49	COCCADRAFT_92638	95817	96906	None	3989	368	19905	No_constitutive_exon_found_in_species
TGCATATCTGTGGACTTGCAAGACCTTGGGCATTGCTAATGGGACGTCAGGA	46260	46361	46210	46262	1	scaffold_51	COCCADRAFT_4031	45829	46477	None	3989	368	19905	No_constitutive_exon_found_in_species
GATGGGCCAGTCATTGCCAAAATCTAGTTTTATCCTCAGGGGAAAAGAAGCC	135121	135994	135071	135123	1	scaffold_52	COCCADRAFT_93178	134489	135994	None	3989	368	19905	No_constitutive_exon_found_in_species
GCTTGCTCCCATGGCGGGGTGAGTGAAGCAATGGGCTGACGGGCATACAGAC	137098	137255	137305	137253	-1	scaffold_53	COCCADRAFT_93281	134982	137508	None	3989	368	19905	No_constitutive_exon_found_in_species
TCGGGCGGAAGACTGAAGGCGAACATTAGGCTAATAGATTGGGGATATAGGT	44756	44831	44706	44758	1	scaffold_54	COCCADRAFT_4168	44487	45146	None	3989	368	19905	No_constitutive_exon_found_in_species
CAACCACAATCCCCCGTACGCTTTCGATCGACACTAACACATGGGTACAGGA	52197	52331	52381	52329	-1	scaffold_54	COCCADRAFT_4171	49851	52716	None	3989	368	19905	No_constitutive_exon_found_in_species
AAATGTCGGTGAGACGACAGTACGCTCGTGATACACATTCATGGGAGCAGGG	134860	134907	134810	134862	1	scaffold_54	COCCADRAFT_35926	134587	134907	None	3989	368	19905	No_constitutive_exon_found_in_species
AGCTTGTGCAATAGAGAGAGAGAGGGAAGGTAATGAGCTAACGTGGGGAGTT	21888	21917	21838	21890	1	scaffold_55	COCCADRAFT_35937	19954	23592	None	3989	368	19905	No_constitutive_exon_found_in_species
GTAAATCTGAATATCTGTCCAAGTTAAAGAAAATTGCTGACGGGTGATAGGC	90693	90758	90643	90695	1	scaffold_55	COCCADRAFT_35961	90016	91791	None	3989	368	19905	No_constitutive_exon_found_in_species
AAGCAAACTACAAGTCACTGGCGGAGAGAAGAGTCGGCTAACCAGGGTAGAA	121112	124581	121062	121114	1	scaffold_57	COCCADRAFT_4342	120876	125246	None	3989	368	19905	No_constitutive_exon_found_in_species
GGTGGTTGGGAAAAGGTTGCGATTTTCGTTTCTAACGGGAGGGAATACAGGA	86981	87167	86931	86983	1	scaffold_58	COCCADRAFT_93978	86096	87167	None	3989	368	19905	No_constitutive_exon_found_in_species
TGACATCTTTGTCTATCTGAGTAGCCGCCAAGTACTAAATCGGGACAAAGAC	124032	124171	123982	124034	1	scaffold_58	COCCADRAFT_36097	123962	125511	None	3989	368	19905	No_constitutive_exon_found_in_species
TGCGGTATGCCCGCCATGAGACACACTCAGAGTGGAGCTGACGGGCATAGGC	8901	9033	8851	8903	1	scaffold_59	COCCADRAFT_4389	8834	10478	None	3989	368	19905	No_constitutive_exon_found_in_species
TTGAAACTATTGAAGAGCTCGGATGAAGGCGCGATGGACCGGGGGGCTAGGG	41234	41705	41755	41703	-1	scaffold_60	COCCADRAFT_36161	41234	41855	None	3989	368	19905	No_constitutive_exon_found_in_species
TTTATTGGATATTAGATACAGGGTGGAGAATGGTTACTAACAAAGGGCAGTC	114636	114705	114586	114638	1	scaffold_60	COCCADRAFT_94261	112725	114705	None	3989	368	19905	No_constitutive_exon_found_in_species
TAAGGTCTCCTTCGAAGATACATGTATATGGATTTAGCTGAGCAGGGCAGCT	120449	120585	120635	120583	-1	scaffold_61	COCCADRAFT_4519	118984	120747	None	3989	368	19905	No_constitutive_exon_found_in_species
TATCTTTTGGTTTTCGCAAACTAACGAGTACATGGGGGGCACAACAACAGAC	115812	116358	116408	116356	-1	scaffold_62	COCCADRAFT_94550	115812	116900	None	3989	368	19905	No_constitutive_exon_found_in_species
TTTTGCCGTTCATTTGAGACGCGTTACTGCAGAGCTGAAAGGGTTGAAAGGT	38622	38871	38572	38624	1	scaffold_63	COCCADRAFT_36297	37790	38871	None	3989	368	19905	No_constitutive_exon_found_in_species
TAGAAGAAGTTTGTAATGTGAGAGGGAGCTTTTGCTGATGGGGATAATAGTT	49936	50494	49886	49938	1	scaffold_63	COCCADRAFT_25823	49163	51016	None	3989	368	19905	No_constitutive_exon_found_in_species
CCTCATTTAAATATGTAGCTGCAGAACAGCAAGTACGTGGCATGGGACAGCG	70002	70215	70265	70213	-1	scaffold_63	COCCADRAFT_25829	69164	70821	None	3989	368	19905	No_constitutive_exon_found_in_species
AAATATCCCATTTTCAAGTTGATATGGTACTAATGTTCGAGGGAAACAAGTC	232	396	446	394	-1	scaffold_64	COCCADRAFT_36325	232	689	None	3989	368	19905	No_constitutive_exon_found_in_species
TCTCGACACGACCGTTTGATGCCAGGGCCCTCGTGCTGCTAGGGCCCAAGTA	62378	62669	62719	62667	-1	scaffold_64	COCCADRAFT_36349	61707	62951	None	3989	368	19905	No_constitutive_exon_found_in_species
AGGCCAAATAAGCAATATGTTGAACGGAAGATGGTTAACAAGGGCTATAGAT	89803	90458	90508	90456	-1	scaffold_64	COCCADRAFT_36361	89803	91031	None	3989	368	19905	No_constitutive_exon_found_in_species
TCCGGGCGAAGGAATCTATCAAGTGCGCTGACCTCGGGCTGCAACGACAGAA	93766	93955	93716	93768	1	scaffold_64	COCCADRAFT_4637	93452	94110	None	3989	368	19905	No_constitutive_exon_found_in_species
AGCAGGCGGGGTACATTAGAACAAAGAACAAAACAAGCTGACAAGGGCAGGT	88816	88974	89024	88972	-1	scaffold_65	COCCADRAFT_25925	87796	89318	None	3989	368	19905	No_constitutive_exon_found_in_species
ACGATTTCTGTCTTTTGAGGTTCCAGTGCTGATTCTTGGGGTGTGGGTAGAA	101328	101517	101567	101515	-1	scaffold_65	COCCADRAFT_95040	101328	102199	None	3989	368	19905	No_constitutive_exon_found_in_species
ATTCCCCTACTCGCCGTTATATCAAGTTTCAATAACTAATTGGGACGTAGGC	42779	42872	42922	42870	-1	scaffold_68	COCCADRAFT_95400	40161	44958	None	3989	368	19905	No_constitutive_exon_found_in_species
TCTTCTTCTTCTTTAAGTGAGATGGGTGACTGTGCTGATATGGGCAGTAGAT	36750	37015	36700	36752	1	scaffold_70	COCCADRAFT_95690	36109	37279	None	3989	368	19905	No_constitutive_exon_found_in_species
ATCACCAAAATCACCTGTACACACAAGTCAGAAATTGACCAAACGGGAAGTG	97340	97634	97290	97342	1	scaffold_71	COCCADRAFT_36672	97035	98589	None	3989	368	19905	No_constitutive_exon_found_in_species
GATGGATACGTTTTTTTGCTAACCAGGCTCTTTTGGGGGGAGATGTATAGTT	944	1294	894	946	1	scaffold_72	COCCADRAFT_95942	367	1294	None	3989	368	19905	No_constitutive_exon_found_in_species
CCACCTATGTCGGACCGCCGAGTCCAGAGATCGATTAAGCATGGGATCAGTT	47167	47575	47117	47169	1	scaffold_73	COCCADRAFT_36732	46780	47575	None	3989	368	19905	No_constitutive_exon_found_in_species
AGGTAAGGATGCGTATTCTTTGTAATCATGTACATGACTAATGGGTGCAGAC	78216	78421	78166	78218	1	scaffold_73	COCCADRAFT_26247	76531	78778	None	3989	368	19905	No_constitutive_exon_found_in_species
GATTTGATTGCCGAATTGATGTTCAGTTGCTGATGCAAGTGGGATAATAGCA	84188	84394	84138	84190	1	scaffold_73	COCCADRAFT_36746	83445	84394	None	3989	368	19905	No_constitutive_exon_found_in_species
CAGATCCCAAGAGTTATGCAGATACAAAGAAAGCTAATGAAGGGGACTAGGA	98790	98840	98890	98838	-1	scaffold_73	COCCADRAFT_96010	98790	100775	None	3989	368	19905	No_constitutive_exon_found_in_species
GTACGAGACACAACCAGCCACCTGGGAGGCTTCGCTGACAATGGGAACAGGG	104941	105283	104891	104943	1	scaffold_73	COCCADRAFT_5027	104407	105948	None	3989	368	19905	No_constitutive_exon_found_in_species
TAGGTATGGCGCGCCTTCTGGCAAGGCTTCTACTAACATTGGGTTAACAGGA	34447	34905	34397	34449	1	scaffold_74	COCCADRAFT_26266	31760	34905	None	3989	368	19905	No_constitutive_exon_found_in_species
AAATCAAACCTGGTATGCACGAATAGCTGATAGTAAGAGGGAGAAAACAGGC	48622	48803	48853	48801	-1	scaffold_74	COCCADRAFT_96192	48115	49300	None	3989	368	19905	No_constitutive_exon_found_in_species
CAACATTTCCCCTTACGATTCAAATTACTGATTTTAGAGGGAAAAAAAAGAA	48115	48512	48562	48510	-1	scaffold_74	COCCADRAFT_96192	48115	49300	None	3989	368	19905	No_constitutive_exon_found_in_species
GTTTCGGACAAATCCTTTTTCTTTGCGACGACGTACTAATCATGGGATAGGT	92557	92732	92782	92730	-1	scaffold_75	COCCADRAFT_5110	92557	94261	None	3989	368	19905	No_constitutive_exon_found_in_species
TGTGTGTGTGTGTGTGTGCGGTAATCGGCTGCTTACAGAGAAGGGTGCAGGA	97761	98035	98085	98033	-1	scaffold_76	COCCADRAFT_26369	97484	98174	None	3989	368	19905	No_constitutive_exon_found_in_species
TCTTCAACCCGTTCAAACGCGCTGACATGTGATAATATTGGGAAATATAGAA	76096	76458	76508	76456	-1	scaffold_77	COCCADRAFT_96627	76096	76639	None	3989	368	19905	No_constitutive_exon_found_in_species
TGCTTACCTTTTATTTGTGCAAGGAAGACGAGATGCTAATGGGGAAACAGAA	100070	100496	100020	100072	1	scaffold_77	COCCADRAFT_96575	99183	100496	None	3989	368	19905	No_constitutive_exon_found_in_species
TCTATTGTTTTTGCCTTGGGTTCTGACGTGGATGCTTATGATGGGGTTAGGA	107498	108834	108884	108832	-1	scaffold_77	COCCADRAFT_96621	106534	109438	None	3989	368	19905	No_constitutive_exon_found_in_species
TTCTTTTTTCTCTTTTTTTTCCAAGACTCTAGTATTGACTTTGAGGGCAGTT	37122	37230	37280	37228	-1	scaffold_79	COCCADRAFT_96898	37122	38480	None	3989	368	19905	No_constitutive_exon_found_in_species
CTAGCGGGTAGTGCAGGGCGGACTAATGCTAACAGCTAAGGAGCGGGCAGGC	79907	79920	79857	79909	1	scaffold_80	COCCADRAFT_26522	79383	81137	None	3989	368	19905	No_constitutive_exon_found_in_species
CGTGTGTGTGTTCTGTTAGGAGGTATTCGGACTACTATGTATATGGGCAGGC	79969	80158	79919	79971	1	scaffold_80	COCCADRAFT_26522	79383	81137	None	3989	368	19905	No_constitutive_exon_found_in_species
AGATGCTTCGAATGCGGGTTTGAAGCGCAAATCGCTGACTCTGGGAAAAGTC	21648	21721	21598	21650	1	scaffold_81	COCCADRAFT_5332	21490	22649	None	3989	368	19905	No_constitutive_exon_found_in_species
TTCCTCCCCTCCGTCTATCCCCCCACAAGTGCTAATCAAGGGGAAAACAGGA	12353	12851	12901	12849	-1	scaffold_82	COCCADRAFT_5375	12353	16972	None	3989	368	19905	No_constitutive_exon_found_in_species
TTCTCAGCCAAAACTCATCTTTTTTACTAACTGATGGGTTTAAAAAACAGCC	70722	70787	70837	70785	-1	scaffold_82	COCCADRAFT_97148	70722	71196	None	3989	368	19905	No_constitutive_exon_found_in_species
GTGACTCAAGCCTTGGGTTGTGGTTTTCTTCTTGCTAATATGGGATACAGGC	31146	32286	32336	32284	-1	scaffold_83	COCCADRAFT_5417	30999	33749	None	3989	368	19905	No_constitutive_exon_found_in_species
AGAGCATGGGAAAGGAGTTTGTTCAAGCGCAGATGCTAACAGGGGTATAGCA	51871	51883	51933	51881	-1	scaffold_83	COCCADRAFT_37165	51871	52182	None	3989	368	19905	No_constitutive_exon_found_in_species
GGCGAGGATGGTGATGGGGCGTGTGTTTGTGAGCTAATGGGGAGAAACAGGG	86620	86815	86865	86813	-1	scaffold_83	COCCADRAFT_37177	86620	87371	None	3989	368	19905	No_constitutive_exon_found_in_species
CTCCCCTCTCCGAAACACTACGGGGTCAACACGCTCACAATGGGATACAGAC	92243	92299	92193	92245	1	scaffold_83	COCCADRAFT_37179	91984	95372	None	3989	368	19905	No_constitutive_exon_found_in_species
CATAGTACAACATAAAACATCAACTCATAGAAATGGGGAAAAACACGTAGGC	8244	8557	8194	8246	1	scaffold_84	COCCADRAFT_97460	7903	8913	None	3989	368	19905	No_constitutive_exon_found_in_species
TATCTTTGGTCTTTTGCTGTGGAGTTTGTAGGAGCTGACAAGGGGCCTAGAT	26498	26659	26709	26657	-1	scaffold_86	COCCADRAFT_5514	26498	28380	None	3989	368	19905	No_constitutive_exon_found_in_species
AAGCAGTAATTACACAATGCTCATGATTGGAGTACACTAACCGGGCAAAGAT	79199	79707	79149	79201	1	scaffold_86	COCCADRAFT_5535	78351	80098	None	3989	368	19905	No_constitutive_exon_found_in_species
CAACCATTACGTGATAGTATTACACGACTAACTTTCGGGCGAATGACTAGTG	81278	81798	81848	81796	-1	scaffold_86	COCCADRAFT_37283	80404	82404	None	3989	368	19905	No_constitutive_exon_found_in_species
CATATGGGGTTGCGCGCGGGTTTGGGAAGCTTGACTAACAGTGAGGGCAGGT	3063	3099	3013	3065	1	scaffold_87	COCCADRAFT_97720	2831	3265	None	3989	368	19905	No_constitutive_exon_found_in_species
AGGTGAGATTGTTACTGCTTCGAACTGCAATTGTGGCTGATGGGGATTAGTT	32766	32863	32716	32768	1	scaffold_87	COCCADRAFT_97800	32524	35072	None	3989	368	19905	No_constitutive_exon_found_in_species
AAGTTAAAAGAGAAATATATATATGCAGCTACTGACACATTGGGAAACAGAC	36943	37098	36893	36945	1	scaffold_87	COCCADRAFT_97755	36551	37098	None	3989	368	19905	No_constitutive_exon_found_in_species
GAGTGAACGATTAGTATGGAAAGGGGAGAAGTAGCTAACAGGGAGAATAGAT	14810	15304	15354	15302	-1	scaffold_88	COCCADRAFT_97875	14810	15620	None	3989	368	19905	No_constitutive_exon_found_in_species
GGTAATGAAGCTCTGGCAGCTTAGGAAAACCGCTGCTGATGGGTATGTAGAA	2408	2573	2623	2571	-1	scaffold_89	COCCADRAFT_37377	1785	2863	None	3989	368	19905	No_constitutive_exon_found_in_species
TTGGAATTTGCTACGTAAGGAGTTGATGTTGACTTTTTTTGGGGTAATAGAT	37565	37796	37846	37794	-1	scaffold_90	COCCADRAFT_37421	37343	38386	None	3989	368	19905	No_constitutive_exon_found_in_species
TACACTAGTTTACAGCACAGTTTATTAATAATACATGTGGGGGGGGACAGGA	79435	79664	79714	79662	-1	scaffold_91	COCCADRAFT_98178	79435	80831	None	3989	368	19905	No_constitutive_exon_found_in_species
CTTGGTGTTGGGGTGGCTATACGTAGCAACACTGATCTGACACGGGACAGAT	39056	39156	39006	39058	1	scaffold_94	COCCADRAFT_37544	38706	40778	None	3989	368	19905	No_constitutive_exon_found_in_species
GCGTCTTTTGGGATGATTCTTGTGCTTCAACGACTGACACGGGATGGCAGAT	78597	78792	78547	78599	1	scaffold_94	COCCADRAFT_37563	78402	78792	None	3989	368	19905	No_constitutive_exon_found_in_species
TTCATACATAAGAGACTTTGTAGTACGTGCCATAGCTAACAATGGGGTAGGC	61791	61793	61843	61791	-1	scaffold_95	COCCADRAFT_27021	61136	61899	None	3989	368	19905	No_constitutive_exon_found_in_species
AGGTGCTGGAGCTGGTGTCGGTGGCTCTGTCGGCGGTGGTGCCAAGGGAGGA	5219	5392	5169	5221	1	scaffold_96	COCCADRAFT_98697	3922	5392	None	3989	368	19905	No_constitutive_exon_found_in_species
GCCAAAGGTGGTGGTAACAGTGGTTCAGGTTGCTGGGGTCGACGATGTAGTG	87804	88382	88432	88380	-1	scaffold_97	COCCADRAFT_98779	87804	89184	None	3989	368	19905	No_constitutive_exon_found_in_species
AGGTGAGTTTGGTTTGTGCAGTTCGTTGAAGGCCATGCTAACAGGGGTAGAT	63299	63749	63799	63747	-1	scaffold_98	COCCADRAFT_98911	63111	66187	None	3989	368	19905	No_constitutive_exon_found_in_species
AGTGGCCTGGTTGGACGGGTATCTAGGAAGCGATTGCTGACAGGGTGCAGAA	63111	63246	63296	63244	-1	scaffold_98	COCCADRAFT_98911	63111	66187	None	3989	368	19905	No_constitutive_exon_found_in_species
GGCTACACATCTAGCATGTATCCTATTTGACACATACTGAGGGTGAATAGAT	23996	24707	23946	23998	1	scaffold_99	COCCADRAFT_27124	23724	24707	None	3989	368	19905	No_constitutive_exon_found_in_species
GTTGAAGCAGGAAAAACGATGTCACACTCTTTGCTAATGGGGTGAAATAGAT	76950	76971	77021	76969	-1	scaffold_99	COCCADRAFT_37718	75628	77048	None	3989	368	19905	No_constitutive_exon_found_in_species
GAATGTGCTGTTGCTGTGGGTGAGTGAGTATAAGGCTGATGTAAGGGTAGCT	53242	53381	53431	53379	-1	scaffold_101	COCCADRAFT_27194	53242	53970	None	3989	368	19905	No_constitutive_exon_found_in_species
TGACGCTTTCTTTTCTCATGACTCCAGATTTATCGACTCAGGTTGGGGAGGC	62198	62372	62148	62200	1	scaffold_104	COCCADRAFT_99447	61013	64364	None	3989	368	19905	No_constitutive_exon_found_in_species
GGATAATGGGTAAGCATCATGGAGAAGTCAGGCTGACATTTGGGGCGCAGCG	5670	5730	5620	5672	1	scaffold_103	COCCADRAFT_6042	5372	5927	None	3989	368	19905	No_constitutive_exon_found_in_species
GCACCGGAGGAAGCTGCAGTATCGAAACAAGCAATCTAATGCGCGGGCAGGA	39475	39672	39722	39670	-1	scaffold_105	COCCADRAFT_6126	39475	41232	None	3989	368	19905	No_constitutive_exon_found_in_species
ACCATTTTACATATGAGCATGAGAAAAGAAGCTGACATGGGATAAAACAGCT	12253	12569	12203	12255	1	scaffold_107	COCCADRAFT_37967	11986	12569	None	3989	368	19905	No_constitutive_exon_found_in_species
AGTAGGAACAGAAGAGGCTGAAGCAAAAGGTAACACTAACACACGGGCAGCT	32332	32361	32282	32334	1	scaffold_108	COCCADRAFT_99886	32121	33430	None	3989	368	19905	No_constitutive_exon_found_in_species
CGGCCATCGGTACCAGGATGTTTGTAATGAACTGACACACGGGGAAATAGAT	29886	30228	30278	30226	-1	scaffold_111	COCCADRAFT_100198	29886	31748	None	3989	368	19905	No_constitutive_exon_found_in_species
TATGATCTGCATGGTCGCTAGGACAATGACGTTAAGACGTTGGGATCAAGAG	72912	73049	73099	73047	-1	scaffold_111	COCCADRAFT_27502	72511	73387	None	3989	368	19905	No_constitutive_exon_found_in_species
CATCCCCGAGACACCAGTTCAGAAAACGAGGGGGTATCTTAGGGGAGCAGGA	32947	33561	32897	32949	1	scaffold_113	COCCADRAFT_100379	32475	33561	None	3989	368	19905	No_constitutive_exon_found_in_species
AAGTCAAGCTGCAAACTTTGGGTATGAGACTTGTGCTAACGGCGGGTCAGCT	72866	72907	72816	72868	1	scaffold_113	COCCADRAFT_100334	69325	72907	None	3989	368	19905	No_constitutive_exon_found_in_species
CTTTGCGGCTGCTGCTTGATGTGACTAGTGCTTATTCGAACCAGGGGAAGAT	34584	35304	34534	34586	1	scaffold_118	COCCADRAFT_38281	33881	36459	None	3989	368	19905	No_constitutive_exon_found_in_species
TACCATGGACACGAATATTCATTTGTACATCAAGCTAACACGGGACTAAGGC	56661	56981	57031	56979	-1	scaffold_118	COCCADRAFT_100746	55940	57749	None	3989	368	19905	No_constitutive_exon_found_in_species
GGTACGTTACCTAATGTTCACTTGCATGGAGCCATCTCACTGGGAAATAGAA	32301	33528	32251	32303	1	scaffold_124	COCCADRAFT_38417	31923	33528	None	3989	368	19905	No_constitutive_exon_found_in_species
GCGCCTGCGACCCCTTCTTTGCCCCACAACAACTGACGAGGGAACTACAGAT	35773	35832	35723	35775	1	scaffold_124	COCCADRAFT_38419	35465	36649	None	3989	368	19905	No_constitutive_exon_found_in_species
GTGGGTGCAACGTGAGTGTGTGCGCGCTGATGTGGACTGAGGTGGGCAAGGG	37523	37634	37473	37525	1	scaffold_126	COCCADRAFT_27847	37219	37854	None	3989	368	19905	No_constitutive_exon_found_in_species
AAAAGGAAAAACATGTAACTGACGATTTTTTGCTTTTTCGGGGATAATAGGG	45594	45810	45544	45596	1	scaffold_126	COCCADRAFT_101285	45096	45810	None	3989	368	19905	No_constitutive_exon_found_in_species
GGTAAGAACGAAGTAGAGTCTGAATTTGATCATCACTGACAATGGGGTAGAT	71123	71190	71073	71125	1	scaffold_127	COCCADRAFT_52464	70559	71190	None	3989	368	19905	No_constitutive_exon_found_in_species
AGCGATGATATCTCACCAGCAGGATTACAGACTACACGAGAGGATGGGAGTG	16480	16772	16430	16482	1	scaffold_128	COCCADRAFT_76597	15941	16772	None	3989	368	19905	No_constitutive_exon_found_in_species
AGAGACATGTGGGAATTGGAAACGATGGAACAAGATCTGACAATGGGTAGGC	37431	37514	37381	37433	1	scaffold_128	COCCADRAFT_101477	34544	37964	None	3989	368	19905	No_constitutive_exon_found_in_species
CATGAGATTACGTACAAGCATGGGTCAATTGATTACTGACAGAGGGGCAGGC	10619	11006	11056	11004	-1	scaffold_130	COCCADRAFT_6761	10619	11668	None	3989	368	19905	No_constitutive_exon_found_in_species
TAAGTTCTATCACTCTCATTTTTCTTTTCCATATTGCTGACGGGAATAAGTG	46264	47209	47259	47207	-1	scaffold_131	COCCADRAFT_38594	46264	47906	None	3989	368	19905	No_constitutive_exon_found_in_species
CTGGTAAGTGGACTATGAGATGTTTTCGATAATATACTAACTGGGTGAAGGC	48746	49460	49510	49458	-1	scaffold_131	COCCADRAFT_101660	48746	50110	None	3989	368	19905	No_constitutive_exon_found_in_species
AATTCTCAAACCCCAAAGACACTGATTTTACAGAATCTGACGTGGGACAGGA	28616	29896	29946	29894	-1	scaffold_132	COCCADRAFT_27983	28616	30326	None	3989	368	19905	No_constitutive_exon_found_in_species
GTTGAGGTTGAATTCTGATTCTTGGGGTTTTTTTGCTGACGGGGAAGCAGAG	29832	29959	30009	29957	-1	scaffold_133	COCCADRAFT_38638	28626	30347	None	3989	368	19905	No_constitutive_exon_found_in_species
TTGGATATGGAACATTCATCATGTGATGGAATGCTAATGAGGGGAACCAGAC	31027	31146	31196	31144	-1	scaffold_133	COCCADRAFT_38639	30739	32543	None	3989	368	19905	No_constitutive_exon_found_in_species
TGTTCAAGTATCATATTAGCATATTCTTCAGTAACTGAAAGGGAATTCAGGG	56205	56267	56317	56265	-1	scaffold_133	COCCADRAFT_38652	55293	56637	None	3989	368	19905	No_constitutive_exon_found_in_species
TGAAATTATTTCTTCCCCACTCCACTGGAGCAACTGTTTTGGGGCATGAGCT	58682	58956	58632	58684	1	scaffold_133	COCCADRAFT_38653	57251	58956	None	3989	368	19905	No_constitutive_exon_found_in_species
CCATACTTCAAGCGGAAAAAAGACATGGCTAATTGGGGACAAGAGAGCAGAA	57397	58055	58105	58053	-1	scaffold_135	COCCADRAFT_38698	57174	59223	None	3989	368	19905	No_constitutive_exon_found_in_species
CGACTTGAAACCTCAACATTGGGCAGAAATCTAATCGCCGTGAGGGACAGGC	9044	9120	8994	9046	1	scaffold_138	COCCADRAFT_38739	7064	9463	None	3989	368	19905	No_constitutive_exon_found_in_species
TTGATGTGGCCAAGCGTATGGTAGGGGCAGGCAGTAGCCCGGGTCCGAAGAT	46728	46768	46818	46766	-1	scaffold_138	COCCADRAFT_38755	46329	47823	None	3989	368	19905	No_constitutive_exon_found_in_species
AGGCACATGCGTTGAATAAAAGGAATCGTCTGCTAACATTTGGGAACCAGAA	65518	65856	65468	65520	1	scaffold_140	COCCADRAFT_7004	63148	65856	None	3989	368	19905	No_constitutive_exon_found_in_species
TCCCGGCTTCCTGGTTGACTGACTGCGGGTGTGGGCAAGGGGGGGAGTAGGC	35201	35660	35151	35203	1	scaffold_139	COCCADRAFT_72615	34765	35660	None	3989	368	19905	No_constitutive_exon_found_in_species
GTATGTCAGTTTGCTTAAGTTGACTGCATTTGCACTAACCGGGAAAATAGGC	48777	49313	48727	48779	1	scaffold_143	COCCADRAFT_102488	47583	49313	None	3989	368	19905	No_constitutive_exon_found_in_species
GCGGGTTTGCCTGTCGCTCAGCCGACATCAGCGGCCCGGGGTGATGGCAGGG	55930	56008	55880	55932	1	scaffold_144	COCCADRAFT_38892	55664	56099	None	3989	368	19905	No_constitutive_exon_found_in_species
ATCTGGGCAACAATAGAAGCAGGACAGACAGTTGACTTAGGGTAATACAGAC	37475	38167	38217	38165	-1	scaffold_145	COCCADRAFT_7098	35916	38988	None	3989	368	19905	No_constitutive_exon_found_in_species
AACAAGTACGTTTGCCGCATATGGCCCGTCGCATAGCTAACAGGGGACAGAG	61986	62788	61936	61988	1	scaffold_145	COCCADRAFT_102570	61495	62788	None	3989	368	19905	No_constitutive_exon_found_in_species
TGGGTTCCTTGCCAGTTCTGCAGCGACAAGCTGACACATGGGGAATCCAGTC	61424	61625	61675	61623	-1	scaffold_146	COCCADRAFT_102690	61424	63263	None	3989	368	19905	No_constitutive_exon_found_in_species
GTCTTTGTGAATTGATACAGAGATTTTTTTTTACTTACGGGATGTAATAGGG	31462	31738	31788	31736	-1	scaffold_147	COCCADRAFT_28305	31462	32509	None	3989	368	19905	No_constitutive_exon_found_in_species
TCCCTTTCTTCTCTTTTGAACTCGACTAACGTCAAGGGGTTTAAAAAAAGAT	45665	45821	45615	45667	1	scaffold_151	COCCADRAFT_39052	44977	45821	None	3989	368	19905	No_constitutive_exon_found_in_species
GTACGTAATGTAGGCATGTGGTCTTGTGCGATATACTGACGGGAGGGTAGTG	44067	44807	44857	44805	-1	scaffold_153	COCCADRAFT_103210	44067	45817	None	3989	368	19905	No_constitutive_exon_found_in_species
CCCCAAAAAAACAAAAGACAATGAAAAAGCTAATGAAAAGGGAACAATAGTG	16572	16708	16522	16574	1	scaffold_156	COCCADRAFT_39160	14253	16708	None	3989	368	19905	No_constitutive_exon_found_in_species
AAAAAGAGTTAAAACGGGCTATACTAATGGGGATGTGGGATGAAAATTAGGG	43542	43646	43696	43644	-1	scaffold_156	COCCADRAFT_39171	41855	43844	None	3989	368	19905	No_constitutive_exon_found_in_species
AGATTAAGGGAATAAGTGTTTTTGCTGACTTGGAAAATTTGGGAGAACAGTT	43289	43402	43452	43400	-1	scaffold_156	COCCADRAFT_39171	41855	43844	None	3989	368	19905	No_constitutive_exon_found_in_species
CTTTCTTGCAAAATATTGAAAGATGGCTGATGTTCGGTTTTGGGTGGAAGCA	25243	25564	25193	25245	1	scaffold_157	COCCADRAFT_103486	24666	25564	None	3989	368	19905	No_constitutive_exon_found_in_species
GGTACGTAGTATAAATGATACACATCAGCGGTTCAACTAACGCAGGGCAGAT	25478	25788	25838	25786	-1	scaffold_158	COCCADRAFT_7394	25317	27586	None	3989	368	19905	No_constitutive_exon_found_in_species
GTAAGTCCCCGAAGACGCTATTCGGGGAACAAAATGCTAACAGGGTATAGCT	15320	15434	15270	15322	1	scaffold_159	COCCADRAFT_7411	13966	15434	None	3989	368	19905	No_constitutive_exon_found_in_species
ACGTCCGCAGGGTCAAATCTATATCGACTCTAGACTTATGGGTGCAACAGTG	35492	36894	36944	36892	-1	scaffold_159	COCCADRAFT_103597	35492	37258	None	3989	368	19905	No_constitutive_exon_found_in_species
TTTGACTTGTCGAATGGTCGAGAAGGAAATGATGCTAACACGGGTGATAGCT	33195	33610	33145	33197	1	scaffold_164	COCCADRAFT_28680	32836	33737	None	3989	368	19905	No_constitutive_exon_found_in_species
GGTGCGACGGAGGGATATAGAAAAGAGATCGATGGCTAATTCGGGAATAGCT	49464	50007	49414	49466	1	scaffold_167	COCCADRAFT_7601	49192	50007	None	3989	368	19905	No_constitutive_exon_found_in_species
TTCCAACAGTTTCAACATGGCCAAAAATTGTTAACTCAGTGGGAATATAGCA	5555	6130	6180	6128	-1	scaffold_166	COCCADRAFT_28718	5555	6870	None	3989	368	19905	No_constitutive_exon_found_in_species
GTGCTACCGCACCTCGTATAGCTCGGAACAATGTACTGATGCGGGTGCAGGA	31045	31522	30995	31047	1	scaffold_166	COCCADRAFT_28724	30781	31723	None	3989	368	19905	No_constitutive_exon_found_in_species
CCCGAGGTAGTAAGATGTTGCCCCTGTGCACTCGTACCATGGGATTACAGTT	13057	13115	13165	13113	-1	scaffold_168	COCCADRAFT_28755	12000	14560	None	3989	368	19905	No_constitutive_exon_found_in_species
CTCCTGTCGAAATTGAAATTTATCGCATACCCTAATCTTGGGAAATACAGAT	27195	27670	27145	27197	1	scaffold_170	COCCADRAFT_104321	26934	28411	None	3989	368	19905	No_constitutive_exon_found_in_species
ATACGAGTCAGGTGCTTGAGAGAGAAACAAATGCTGATGGGAAGATATAGAG	32034	32154	32204	32152	-1	scaffold_170	COCCADRAFT_39472	31767	32641	None	3989	368	19905	No_constitutive_exon_found_in_species
GAAGAAGGGAAAAGGAAAGTTCAAAGCTAATCGTTGTGTGGGGGGAGCAGAT	6985	7147	7197	7145	-1	scaffold_174	COCCADRAFT_39537	6985	8404	None	3989	368	19905	No_constitutive_exon_found_in_species
ACGGCGACATGTCGATACGCAAAGGGAGTACGAAAAGACGAAGGGAAAAGTT	3083	3182	3232	3180	-1	scaffold_173	COCCADRAFT_39519	3083	3417	None	3989	368	19905	No_constitutive_exon_found_in_species
CAAGGTAAACAAAGCCTCGTGTACCCCACCAACGCGACTGACGGGAGTAGAA	13063	14098	14148	14096	-1	scaffold_173	COCCADRAFT_39522	12876	14235	None	3989	368	19905	No_constitutive_exon_found_in_species
GGTCTATTTTCATAAACCTCTGAGACGTGCGGGGCGCAACGGGCCGGTAGTG	27805	27987	27755	27807	1	scaffold_173	COCCADRAFT_39527	27638	28100	None	3989	368	19905	No_constitutive_exon_found_in_species
ACTGCCGACGGCGCATGACAGGGCTCCGAATTGATTGACTTGGGCGGTAGCT	46346	46619	46296	46348	1	scaffold_173	COCCADRAFT_104469	45034	48018	None	3989	368	19905	No_constitutive_exon_found_in_species
CCTGCCACACACACACACATACACCGAAAACTAGGCTAACAAAGGGACAGGA	24838	24926	24976	24924	-1	scaffold_175	COCCADRAFT_7734	24418	25786	None	3989	368	19905	No_constitutive_exon_found_in_species
CTTCAACTGTTTGACGGAGCGTGATTGGCCTTGGGCCAAGGGCGATGTAGGC	51574	51681	51524	51576	1	scaffold_176	COCCADRAFT_39590	51479	52424	None	3989	368	19905	No_constitutive_exon_found_in_species
ATGGTCAGTAGTGCTCCTCTGAGCTGCAAATAGACTATTGACTGGGGCAGGA	3070	3232	3282	3230	-1	scaffold_177	COCCADRAFT_7764	2951	4257	None	3989	368	19905	No_constitutive_exon_found_in_species
CGACATAAACTTCAACTCACGTACGAACAATTAACAATCAAAATGGGCAGCA	38094	38509	38559	38507	-1	scaffold_177	COCCADRAFT_39604	32249	39859	None	3989	368	19905	No_constitutive_exon_found_in_species
TGCCCCTCATCTAAACAGGCCATCAAGGTACATGGCTAAAACGGGAACAGAT	2889	3734	3784	3732	-1	scaffold_179	COCCADRAFT_104801	2889	3971	None	3989	368	19905	No_constitutive_exon_found_in_species
CTAGCTTTGTAGTGGAGTTTGTAAGAAGATTAGCTAATGACAGGGTGAAGTT	10955	12247	10905	10957	1	scaffold_180	COCCADRAFT_104902	10196	12247	None	3989	368	19905	No_constitutive_exon_found_in_species
TCCAGTTGGAAGAGTAATTCTAACGTAGATAAATATACTTACAAGGGCAGAT	8363	13713	13763	13711	-1	scaffold_181	COCCADRAFT_7843	7079	14543	None	3989	368	19905	No_constitutive_exon_found_in_species
GTAAGAACCCTCCTCTAGCTGCGTAGTGTTCTATAATTAACGGGCAAAAGAT	26004	26361	26411	26359	-1	scaffold_181	COCCADRAFT_104927	26004	27598	None	3989	368	19905	No_constitutive_exon_found_in_species
GTTATACATTGTTTGTATACGCTCAAACTGATGCATTTGGCGGGTATGAGTG	18690	18835	18640	18692	1	scaffold_183	COCCADRAFT_39714	18043	18835	None	3989	368	19905	No_constitutive_exon_found_in_species
CCATGCGGGACGTCCGAGTTGAAGATGCGGCGGAAGAGGGAGGAGATGAGGA	48544	48991	49041	48989	-1	scaffold_185	COCCADRAFT_105223	48544	49300	None	3989	368	19905	No_constitutive_exon_found_in_species
CGAACCCATGTGGTTTGTGGTTCGCTCGCTACTAATTCGGGCCAAAACAGGT	36275	36386	36436	36384	-1	scaffold_187	COCCADRAFT_39797	36275	37291	None	3989	368	19905	No_constitutive_exon_found_in_species
GCGTAGGTATCACCATTGGTCTTAAAATGCCGTGCTGACCAAGGGTCCAGTT	42763	43105	42713	42765	1	scaffold_189	COCCADRAFT_67380	42558	43105	None	3989	368	19905	No_constitutive_exon_found_in_species
TACTGTCCTCGCTGTGTAAAGCTGCATCGCTGGCATGGGCGCTGGAGCAGGT	30546	31288	30496	30548	1	scaffold_191	COCCADRAFT_105516	30151	31288	None	3989	368	19905	No_constitutive_exon_found_in_species
AGTAGTTGGAGCGAGTTGGAGAGCAGATGATTTGGCTTGAGCGGGCGCAGGC	45401	45596	45351	45403	1	scaffold_194	COCCADRAFT_29240	45161	46165	None	3989	368	19905	No_constitutive_exon_found_in_species
ACACACACACACACACACACACGCACTAACTCCTCCGGGTGGTTAAACAGGA	8629	9058	8579	8631	1	scaffold_195	COCCADRAFT_8103	7395	9493	None	3989	368	19905	No_constitutive_exon_found_in_species
CCACAGTGGATACCAATAGCGGGAGCAGTGCGACACTTCACTGGGGACAGGG	9039	10560	8989	9041	1	scaffold_197	COCCADRAFT_39966	5625	12987	None	3989	368	19905	No_constitutive_exon_found_in_species
GCCTTCCGCTGTAGTCGGGTTGTAATTAATGGCACAAGATGGGCGATAAGGA	25789	25933	25983	25931	-1	scaffold_197	COCCADRAFT_39973	25789	26269	None	3989	368	19905	No_constitutive_exon_found_in_species
ATGGTAAGGAGAGATTTTTTTTAAATGTAACTTTGGCTAATGGGAGGCAGAT	30727	30952	31002	30950	-1	scaffold_199	COCCADRAFT_40007	29338	31582	None	3989	368	19905	No_constitutive_exon_found_in_species
GGGATTGGGGGATAGGGAGAGAGATAGTGTGTGCTAACGGGGGGGAATAGGA	21676	21936	21986	21934	-1	scaffold_203	COCCADRAFT_8228	21676	23003	None	3989	368	19905	No_constitutive_exon_found_in_species
ATGGTGGGTGTGTTCCAAAATCACCGTGACTCTTTTCTGATAGGGAGCAGTT	12864	13139	13189	13137	-1	scaffold_205	COCCADRAFT_8256	11866	13475	None	3989	368	19905	No_constitutive_exon_found_in_species
AACGTCCGAAAGAGTTCACATATTCGCACTTATACTTGCCATGGGGCTAGCG	17372	17731	17322	17374	1	scaffold_207	COCCADRAFT_29422	17119	17731	None	3989	368	19905	No_constitutive_exon_found_in_species
CCTCTTTGCGTCAAAGGAAAACTTGGGCTGATCACCGATCTTGAGGGTAGCT	21491	21656	21441	21493	1	scaffold_207	COCCADRAFT_106369	21001	22410	None	3989	368	19905	No_constitutive_exon_found_in_species
CGTCTTTTCTGGGATAAGTTGGGGAGAGAAGAGCTAATGAGGGTCGATAGGG	29271	29380	29430	29378	-1	scaffold_207	COCCADRAFT_106336	29271	29780	None	3989	368	19905	No_constitutive_exon_found_in_species
GAGAAGAGAGAAAGAAAAAGAAGAAAGGCTAACGACGCATTGGGAGATAGAA	11426	11567	11617	11565	-1	scaffold_208	COCCADRAFT_106395	11426	11774	None	3989	368	19905	No_constitutive_exon_found_in_species
AGTGTGTGTGTGTGTGTGCAATGGTAGTAACTAATCTGTGGGAACATTAGGT	37233	38114	37183	37235	1	scaffold_209	COCCADRAFT_106450	36348	38286	None	3989	368	19905	No_constitutive_exon_found_in_species
GAGAAGGGGGTGGCTTGAGAGAGAGGGAAGTGGCTAACAGGGAGATATAGGC	19572	19647	19697	19645	-1	scaffold_210	COCCADRAFT_106507	19572	20027	None	3989	368	19905	No_constitutive_exon_found_in_species
CTCCTTTCAGGGCCATGATGAGTGATGAGGTGCTAATATTGGGGTTGTAGGT	8014	8047	7964	8016	1	scaffold_211	COCCADRAFT_8343	5866	8047	None	3989	368	19905	No_constitutive_exon_found_in_species
GTCCCGAAGCTGACGCGACGTCACCTCGCCTCCTTCCTGCGCGGCGGGAGAT	6294	6651	6701	6649	-1	scaffold_215	COCCADRAFT_40248	4186	8999	None	3989	368	19905	No_constitutive_exon_found_in_species
CTGTAAAACTATTTGTCTCGTCGACTGTTCCTAAGACTGACGTGTGGGAGAG	40707	40790	40840	40788	-1	scaffold_217	COCCADRAFT_8456	39557	41106	None	3989	368	19905	No_constitutive_exon_found_in_species
GCATCGAAGGCGTGGGCGTTGAGAAAGCACTAAAGAACTAGGGTAATTAGGT	5141	5771	5091	5143	1	scaffold_218	COCCADRAFT_40294	4088	5771	None	3989	368	19905	No_constitutive_exon_found_in_species
GATGTTGGGTACGTTTGCAAGGAAGAAGAGGGCTAACACGGGGAATTTAGGG	6957	7171	7221	7169	-1	scaffold_226	COCCADRAFT_107249	6680	7932	None	3989	368	19905	No_constitutive_exon_found_in_species
TTTGGGCATCCCCGACTGACTGGCTGACGAGCATTGCTGAGCGGGCGCAGGC	30662	30713	30612	30664	1	scaffold_229	COCCADRAFT_107388	30540	31424	None	3989	368	19905	No_constitutive_exon_found_in_species
CATTGCGCTCGATACTACGCCCTAAATTGGTCATACTGACTGGGAGACAGGC	25515	27584	27634	27582	-1	scaffold_231	COCCADRAFT_107464	25515	28166	None	3989	368	19905	No_constitutive_exon_found_in_species
GGTACGTATTTTGCATACATGCTCGATGATTGTCACTAACATTGGGATAGGG	8241	8332	8191	8243	1	scaffold_232	COCCADRAFT_8662	5132	8332	None	3989	368	19905	No_constitutive_exon_found_in_species
TATGTGAGAGAGAGAACACAAAAAAAAGCTAACGAGACTGGGAAATATAGTA	12250	12275	12325	12273	-1	scaffold_232	COCCADRAFT_40509	12250	12594	None	3989	368	19905	No_constitutive_exon_found_in_species
AAGGTTTCATATTATAGAACTCTGAAAGCTAATTTCCTGGGTCGATGAAGAC	29725	30118	29675	29727	1	scaffold_236	COCCADRAFT_29846	28793	30184	None	3989	368	19905	No_constitutive_exon_found_in_species
GCTAGCACAGGTGGGGATATGCGCTGACATCGATCAAGGGCGAAGTTGAGAG	6119	6554	6069	6121	1	scaffold_237	COCCADRAFT_107716	4948	6554	None	3989	368	19905	No_constitutive_exon_found_in_species
TGCTTTTGTAAATGCGACATGATGGTGGCGATTACTAACCTAGGGGTCAGAT	19855	19977	20027	19975	-1	scaffold_237	COCCADRAFT_107717	19855	21417	None	3989	368	19905	No_constitutive_exon_found_in_species
TAAGCCTAGAGTCGAGGGCAAACACATGATACGATCTAACAGGGAAATAGTG	21205	22399	22449	22397	-1	scaffold_238	COCCADRAFT_40588	20749	23359	None	3989	368	19905	No_constitutive_exon_found_in_species
ACATTATGATCCGACACCAAAATTTTAACCTTTACTAACCTGGGATGCAGGT	8094	8336	8044	8096	1	scaffold_240	COCCADRAFT_8766	6206	8336	None	3989	368	19905	No_constitutive_exon_found_in_species
TGAAAGCGCCATCGCTACACCATGCAGCCACTGGGCTAATGAGGGCCCAGTC	29209	29834	29159	29211	1	scaffold_240	COCCADRAFT_8776	28805	29834	None	3989	368	19905	No_constitutive_exon_found_in_species
CATGGGACCAATGGGTCCCGGTATGGGTCCTGGCCCTGGTATGGGTCGAGGA	30668	31450	30618	30670	1	scaffold_242	COCCADRAFT_107946	28757	31450	None	3989	368	19905	No_constitutive_exon_found_in_species
TTTTTCTCTCTCTTCCCGCTCATTTTGTTGCATGGCCGGTGACGGGAAAGCG	22781	22993	22731	22783	1	scaffold_244	COCCADRAFT_40678	22592	23128	None	3989	368	19905	No_constitutive_exon_found_in_species
CAGAGCCAGTCATGTCATCATGGTTTCAAATGATGGGAAAGGGGGGTAAGGG	10676	10678	10728	10676	-1	scaffold_249	COCCADRAFT_40732	7373	13222	None	3989	368	19905	No_constitutive_exon_found_in_species
TTCCCTCCATATTGGAAACGCTGTATGCTAAAATAAAAGGGATAATGTAGAT	32134	33151	32084	32136	1	scaffold_251	COCCADRAFT_8913	31538	33151	None	3989	368	19905	No_constitutive_exon_found_in_species
CCTTTCAGAAATGGCAGCATGATCCCACTGGCTAACTGCTCTGGGTAAAGGG	14825	16163	14775	14827	1	scaffold_261	COCCADRAFT_40879	13922	17506	None	3989	368	19905	No_constitutive_exon_found_in_species
CGTATCCTATCGGATCCCATGCGAGCTTCGTTTTACTAACGGTTGGGTAGAA	14424	14455	14374	14426	1	scaffold_264	COCCADRAFT_40907	11678	14455	None	3989	368	19905	No_constitutive_exon_found_in_species
CTTCATACGATTAACCGAGAGGTAGAGCTGATAGCTATACAAAAGGGGAGCG	25286	25518	25568	25516	-1	scaffold_265	COCCADRAFT_40925	24436	25843	None	3989	368	19905	No_constitutive_exon_found_in_species
TTCCCATCTTTGTTAGTCACGAACAACTGTCAATGTTCACCGGGTGGCAGAT	1121	1270	1320	1268	-1	scaffold_272	COCCADRAFT_30254	756	1637	None	3989	368	19905	No_constitutive_exon_found_in_species
GTCCTCCAAAACAATGGAAACCTAAAGAAACTCATACATGGGATGTGCAGAT	19488	19646	19696	19644	-1	scaffold_277	COCCADRAFT_109163	19488	20462	None	3989	368	19905	No_constitutive_exon_found_in_species
ACCTGAAGTTGAGGGGAGGCAGGCTAGGCAGGAACTAATGAATTGGGCAGAA	11479	11557	11429	11481	1	scaffold_287	COCCADRAFT_9295	11206	11557	None	3989	368	19905	No_constitutive_exon_found_in_species
GAACAAGGGGGGAAAAGGACAGAGGAGATGTAGCTAACCTGTGGGGTTAGAT	14925	14957	15007	14955	-1	scaffold_287	COCCADRAFT_109504	14711	15150	None	3989	368	19905	No_constitutive_exon_found_in_species
TTGTTATTTTTTTTGGGATGGGGATCGCATTGCTAACGGGGAGATAATAGTT	6676	6734	6626	6678	1	scaffold_289	COCCADRAFT_41166	3873	6734	None	3989	368	19905	No_constitutive_exon_found_in_species
CCCTGAGCATCTTGCTGAAAGACTGAGAACTGACATAGTTGGGCATGAAGTT	16225	16554	16604	16552	-1	scaffold_290	COCCADRAFT_109590	15522	17462	None	3989	368	19905	No_constitutive_exon_found_in_species
TACATACAACCAGTACCATATGTGGAGACAACGAGACTGATGAGGGCTAGAA	8263	8832	8882	8830	-1	scaffold_291	COCCADRAFT_109617	8263	9127	None	3989	368	19905	No_constitutive_exon_found_in_species
GCGTCGGCATCCTGCTCGACATCGTCGACATGCACAACTACCGGGGCGAGAA	13626	13956	14006	13954	-1	scaffold_297	COCCADRAFT_109780	13626	17432	None	3989	368	19905	No_constitutive_exon_found_in_species
TCTCACGATGACCGTCACCGTCGTCCTCGGCGCCCAATGGGGCGACGAAGGC	16238	16574	16624	16572	-1	scaffold_299	COCCADRAFT_41263	15191	19126	None	3989	368	19905	No_constitutive_exon_found_in_species
CCATCGTTTGTTGATGGAGGAGTGTAAGAGACTAGAGGAGCAGGGCTGAGAT	6896	7288	7338	7286	-1	scaffold_301	COCCADRAFT_41280	6896	8140	None	3989	368	19905	No_constitutive_exon_found_in_species
TCTTCTTGTCTTGTTGTAGAAAAAAAGACATATGCTAATCGTGAGGGCAGAA	1202	1449	1152	1204	1	scaffold_302	COCCADRAFT_109935	441	1687	None	3989	368	19905	No_constitutive_exon_found_in_species
TCGTCTCCGCAACTACCCGTCCATGGCCAAGCAAACTAACAAGGGTTCAGAT	8687	8767	8637	8689	1	scaffold_302	COCCADRAFT_109921	8418	13182	None	3989	368	19905	No_constitutive_exon_found_in_species
CCAATGGAAAACTGGCATCATTCTTCCGACCCTCACCAGGGGATTTGGAGCC	14057	14534	14584	14532	-1	scaffold_303	COCCADRAFT_109967	14057	15368	None	3989	368	19905	No_constitutive_exon_found_in_species
TATTGAGCGTCGATACCGTGTCTGAATACGATATACTAATAACTGGGCAGCG	15973	16133	16183	16131	-1	scaffold_303	COCCADRAFT_41303	15649	17088	None	3989	368	19905	No_constitutive_exon_found_in_species
CAAGGCCCGTAAACTCAGCAAACGACTACTTTGCTAACTGGGGAAAAAAGCC	24677	24846	24627	24679	1	scaffold_304	COCCADRAFT_30558	24001	24846	None	3989	368	19905	No_constitutive_exon_found_in_species
CATCTGCACACAAACACACACGCGAACGGCTGTTGACAACTGGGGGCTAGGA	7833	8603	7783	7835	1	scaffold_311	COCCADRAFT_9508	7648	10199	None	3989	368	19905	No_constitutive_exon_found_in_species
ATCCAAGCCAACAAGCTCCTGGGCATGATAAGGACTAATGTCAAGGGCAGGG	20884	21327	21377	21325	-1	scaffold_318	COCCADRAFT_110316	20884	22581	None	3989	368	19905	No_constitutive_exon_found_in_species
ATCCGCATGCTGAAGATATATAGAAAGGTTTACTAATGTCAAGGGTTTAGAT	8769	9592	8719	8771	1	scaffold_326	COCCADRAFT_30717	6517	9592	None	3989	368	19905	No_constitutive_exon_found_in_species
TTATATTGTTCCGTAGGCGATAAATCGCCACTCCACAATGTGGGGCACAGAT	6066	6189	6239	6187	-1	scaffold_328	COCCADRAFT_41484	5892	6364	None	3989	368	19905	No_constitutive_exon_found_in_species
ATGGGTGCTCGGAGAGCTTGTATGAGATGTATGGCACGGGGGGGGGAAAGGG	8597	8805	8855	8803	-1	scaffold_328	COCCADRAFT_41485	8208	9708	None	3989	368	19905	No_constitutive_exon_found_in_species
CAGAAAAGCTAATTAACTTGTGAGACAGACACCCAAAGTGGGAACTGAAGGG	4249	4361	4411	4359	-1	scaffold_342	COCCADRAFT_110824	4249	5325	None	3989	368	19905	No_constitutive_exon_found_in_species
CCAGGAGCAGCCAATGGCCTAGCTGATTCCGATATGATTGATGATGGGAGAT	10624	11106	11156	11104	-1	scaffold_342	COCCADRAFT_68817	8620	11529	None	3989	368	19905	No_constitutive_exon_found_in_species
ATTGAAGATGGTAGAAAAGAAAAGGAAAGCTAACTTGACTGGGACCATAGTG	10055	10975	11025	10973	-1	scaffold_354	COCCADRAFT_111050	10055	12056	None	3989	368	19905	No_constitutive_exon_found_in_species
AACATCAGAGCCCAAGTGCGTGTCCAAGGTGAGTGCCGACATGGGAGCAGGA	2631	3007	3057	3005	-1	scaffold_355	COCCADRAFT_30891	1748	3606	None	3989	368	19905	No_constitutive_exon_found_in_species
TGCGGTGACACACAAACACGTGCCCGCCAGGCCTGGCTGAGGCAGGGCAGAC	2193	2337	2387	2335	-1	scaffold_355	COCCADRAFT_30891	1748	3606	None	3989	368	19905	No_constitutive_exon_found_in_species
CCTCCCGCAGAACCGCGGCCGTCCCCATACACTTTCTCCACGGGATATAGAG	11035	11416	11466	11414	-1	scaffold_359	COCCADRAFT_41683	10693	11669	None	3989	368	19905	No_constitutive_exon_found_in_species
CCTACATATGATCCCCCAGTCTGCAGCCCGCATGCACCCCAACGGGACAGAC	13321	13996	13271	13323	1	scaffold_359	COCCADRAFT_41684	11823	13996	None	3989	368	19905	No_constitutive_exon_found_in_species
TTCTGCTGGCTATGCAGCGCATTGATTGAGCTTGATGCTAACAGGGACAGTG	12918	13874	12868	12920	1	scaffold_363	COCCADRAFT_111234	12063	13874	None	3989	368	19905	No_constitutive_exon_found_in_species
ACATGTGCGAATCCTGTGCTATCAGACAGGTCAGATGGATGGGAAGATAGGC	13656	13755	13606	13658	1	scaffold_364	COCCADRAFT_30947	13046	15122	None	3989	368	19905	No_constitutive_exon_found_in_species
CTATGTAAGAACACCATTTTAGTTATTTCTCGGGCTTAATACGGGTTGAGCA	2447	2713	2763	2711	-1	scaffold_374	COCCADRAFT_111405	2289	3328	None	3989	368	19905	No_constitutive_exon_found_in_species
CGTATGTCTCTCACATGAGTTTGAATGGGTCTTGCTGACAGGGAACGTAGAA	7046	8117	8167	8115	-1	scaffold_375	COCCADRAFT_111432	7046	8200	None	3989	368	19905	No_constitutive_exon_found_in_species
GAAGGGGGGAGAAAGCGCGGATGGTTGGATGAGGAGCTAATGGGATGTAGTA	13486	13832	13882	13830	-1	scaffold_375	COCCADRAFT_111425	13486	14733	None	3989	368	19905	No_constitutive_exon_found_in_species
GTGAGTCTTCGGGTGGAAAAACGCGCATCCACTACTAATTTTGGGCAAAGGT	11513	11556	11463	11515	1	scaffold_377	COCCADRAFT_41775	11241	13772	None	3989	368	19905	No_constitutive_exon_found_in_species
TCCATTTTTGCCCCGGGAGCGCCTAAAACTGATGTGCGGGAAGGTATCAGGT	2013	12638	1963	2015	1	scaffold_404	COCCADRAFT_41883	1796	12638	None	3989	368	19905	No_constitutive_exon_found_in_species
GGTGGTTGTACTTTAGGTTTGGGGTGATTGTTTACTGACAGGGTACGCAGAT	5458	5672	5408	5460	1	scaffold_414	COCCADRAFT_31165	4030	5672	None	3989	368	19905	No_constitutive_exon_found_in_species
TTAGTGTGCCCAACTGCTGATGCTCTCCCTCAGCATACTTACTTGGGAAGAT	5201	5351	5401	5349	-1	scaffold_422	COCCADRAFT_10077	5201	5761	None	3989	368	19905	No_constitutive_exon_found_in_species
AGATTTTGACAGTTATTGCTGGGACTGGACTTATATGCTCTGAGGGCTAGGA	1962	2074	2124	2072	-1	scaffold_429	COCCADRAFT_41954	1845	2299	None	3989	368	19905	No_constitutive_exon_found_in_species
GGTAGCAGGAAAGAAACGGGAGATGGCGCAAGATCAGCAGCAGAGGGCAGGC	3789	3921	3739	3791	1	scaffold_445	COCCADRAFT_42000	3547	4161	None	3989	368	19905	No_constitutive_exon_found_in_species
TCATGTTTGCGCGTGGCCTCAACACGAAGTATACTGATGGGTAACCAAAGGT	2339	2423	2473	2421	-1	scaffold_447	COCCADRAFT_42006	1176	2922	None	3989	368	19905	No_constitutive_exon_found_in_species
GTTTAAACGTATGACTCGAGAGCCTTTGCTGAACAAAACGGGGGCGGTAGAA	1720	1803	1853	1801	-1	scaffold_449	COCCADRAFT_42011	1097	3218	None	3989	368	19905	No_constitutive_exon_found_in_species
TAGACAGAAATGATGCGAGATAACAAATAATCTAATGCGCGGGTAACGAGAT	811	1022	761	813	1	scaffold_461	COCCADRAFT_42045	542	1022	None	3989	368	19905	No_constitutive_exon_found_in_species
AACACGTCTATGCATTTTTCTCTCTAGCTGACGAAATTGGAGGGGAATAGCC	2447	2776	2397	2449	1	scaffold_469	COCCADRAFT_10211	740	2776	None	3989	368	19905	No_constitutive_exon_found_in_species
TGAGGAATGCTCTTTTTGAGACGTGTGATTGCTGATGATAGGGTGGTTAGGC	3605	3866	3555	3607	1	scaffold_491	COCCADRAFT_112758	2966	3866	None	3989	368	19905	No_constitutive_exon_found_in_species
TTGGTTTAGTAGGTAAACCGGCTCTGCTGGTTTACCCTGCCCAAGGGAAGGT	1050	1256	1306	1254	-1	scaffold_495	COCCADRAFT_60777	1050	1439	None	3989	368	19905	No_constitutive_exon_found_in_species
ACTATTCTGAAACCGGAATCCGGTCAGGGAACTGATAATCTGGGTGATAGGG	2041	2115	1991	2043	1	scaffold_518	COCCADRAFT_42157	1057	2925	None	3989	368	19905	No_constitutive_exon_found_in_species
CAGATATACATAAAGACGAACAGATAGTTCGAGCCATCGATATGGGATAGTT	1273	1426	1476	1424	-1	scaffold_537	COCCADRAFT_42188	1273	3246	None	3989	368	19905	No_constitutive_exon_found_in_species
TATGTGATCTACTTACATCTGTTAGATAGCGCTGACTTGCGGGAATCTAGGT	1575	2653	2703	2651	-1	scaffold_597	COCCADRAFT_61188	1575	3681	None	3989	368	19905	No_constitutive_exon_found_in_species
CCACAGACGGCAACAGTCAGCATGATCAGACGATCATGGGATCAGGAGAGAG	1041	2490	991	1043	1	scaffold_624	COCCADRAFT_64594	549	2490	None	3989	368	19905	No_constitutive_exon_found_in_species
GAGAAAGCAAAACGCGACTACAGGATGCTGCTCGTCGACGGGCATGGCAGTC	364	1004	1054	1002	-1	scaffold_661	COCCADRAFT_42287	117	1115	None	3989	368	19905	No_constitutive_exon_found_in_species
