# Supplementary material for: Widespread Separation of the Polypyrimidine Tract From 3′ AG by G Tracts in Association With Alternative Exons in Metazoa and Plants
Source: Front Genet. 2019 Jan 14;9:741. doi: 10.3389/fgene.2018.00741 (PMC6339879; doi:10.3389/fgene.2018.00741)
Supplement: DATA FILE S1 — Sequences of REPAG 3′ SS from each species of fungi. [file Data_Sheet_1.zip › Supplementary data 1/Fungi_Release38_verticillium_dahliae.txt]

REPA_GGG_Sequence	Exon_Start	Exon_End	Pos_-50	Pos_+2	Strand	Chromosome	GeneID	Gene_Start	Gene_End	Gene_Name	Number_of_REPAs	Number_of_REPAs_has_GGG	Number_of_Intron(Intra_genic_Region)	Upstream_Constitutive_Exon
GGGGCGGCGGACATCTCGTCATCGCGTTCCCAGACAGACAACCCGGGGAGCG	112545	112688	112738	112686	-1	DS572695	VDAG_00034	112545	114424	None	3254	401	18827	No_constitutive_exon_found_in_species
TCCTCGTCAGGCCGCGCGCCAGACAGTGCCCATGCCGGCACGGGCACAAGCG	131359	131723	131309	131361	1	DS572695	VDAG_00039	129712	131723	None	3254	401	18827	No_constitutive_exon_found_in_species
CGCGGCGCGACGCAGAGCGCCGGCATCTGGCAACCTGGCGGGTGGGCCAGCT	157327	158909	158959	158907	-1	DS572695	VDAG_00047	157327	164563	None	3254	401	18827	No_constitutive_exon_found_in_species
GCAAGCCATCGAATATTAACGAGGTCGGGCCAGCTGACGGGAAACTACAGGA	379605	379734	379555	379607	1	DS572695	VDAG_00112	378980	379734	None	3254	401	18827	No_constitutive_exon_found_in_species
TTATTCTGTTTGTGTGATGTCACCATGGCTTGCAAGTGGCGTGGGATCAGGG	423052	423284	423002	423054	1	DS572695	VDAG_00124	422858	423284	None	3254	401	18827	No_constitutive_exon_found_in_species
CCTACGTCTATCAAACTAAGCTTTGTATACTCATCAAGTTGGGAGTTCAGAC	432071	432916	432966	432914	-1	DS572695	VDAG_00129	432071	433198	None	3254	401	18827	No_constitutive_exon_found_in_species
AACATCGTGGACAAGTGAATGCTAACAGACCACCAAAGGGAACACGATAGAT	517705	519481	517655	517707	1	DS572695	VDAG_00147	517330	520229	None	3254	401	18827	No_constitutive_exon_found_in_species
CATAAACACCCCCAATCAAGCCAGTGAGGGCAGACGCTAACGGGAATCAGGA	535909	536346	536396	536344	-1	DS572695	VDAG_00149	535909	537969	None	3254	401	18827	No_constitutive_exon_found_in_species
CCCCTTGAGCCAAATGCCCTTGGGAAATGATTTTGCTGACTAGGGACAAGGG	631133	632703	631083	631135	1	DS572695	VDAG_00172	627126	632703	None	3254	401	18827	No_constitutive_exon_found_in_species
TCCCTGTTATGTGTGTGGCAAAGAAATGGACCTAATATGGGAAAACACAGCA	662218	662952	663002	662950	-1	DS572695	VDAG_00186	662218	663897	None	3254	401	18827	No_constitutive_exon_found_in_species
GTACAGGGGGCTGGGTCCTATCGTGCTTGGGTATCTGCCGACATGGGCAGTT	790850	790901	790800	790852	1	DS572695	VDAG_00227	790360	791803	None	3254	401	18827	No_constitutive_exon_found_in_species
TCACAGTAACCGACGACAACGGACTCCCGGACTAACATGGGGGATCACAGGC	800433	800569	800383	800435	1	DS572695	VDAG_00234	800096	800865	None	3254	401	18827	No_constitutive_exon_found_in_species
ATAGGTCTTGTCCGTCGCCGAGGCCCTGTCTGTTGCTGATAGGGTGATAGTG	922050	922148	922000	922052	1	DS572695	VDAG_00282	921912	922148	None	3254	401	18827	No_constitutive_exon_found_in_species
AAGTCGCGCTCCATCACGTATTCCGTACACGACTGACTCGGGGACTGCAGAC	943094	943468	943044	943096	1	DS572695	VDAG_00289	942347	945162	None	3254	401	18827	No_constitutive_exon_found_in_species
CCCCGCGACTCGTCGCTGGCTCTGGCAAACCGGCTGATATAGGGCTGCAGTC	992068	992248	992298	992246	-1	DS572695	VDAG_00302	990680	992589	None	3254	401	18827	No_constitutive_exon_found_in_species
TCTCGTTTGACGATCACGTTGAGAGCTACTACTAACGTGCTGGGACGTAGCT	1153258	1153657	1153208	1153260	1	DS572695	VDAG_00345	1151812	1153657	None	3254	401	18827	No_constitutive_exon_found_in_species
TTCAACTTCATATACGCTACCACTGCTTGCAAGTTTCTGACATGGGACAGGC	1200015	1200711	1199965	1200017	1	DS572695	VDAG_00357	1198571	1201842	None	3254	401	18827	No_constitutive_exon_found_in_species
AAGGTAGTGACACCCCGCCTCACACGGCCAACTGGCGCTGACAAGGGCAGAA	1226498	1227578	1227628	1227576	-1	DS572695	VDAG_00368	1226301	1227713	None	3254	401	18827	No_constitutive_exon_found_in_species
TCGACGTCTCGCCCGTGAGAACTCACAGAGAACTAACTTGGGGGCAATAGAT	1279438	1282780	1279388	1279440	1	DS572695	VDAG_00384	1279194	1282780	None	3254	401	18827	No_constitutive_exon_found_in_species
AAGTGAGGCCGTATGCGAACGCCACAAGTGAGGGGCTGACCCGGGGGAAGTA	1337261	1337272	1337322	1337270	-1	DS572695	VDAG_00402	1337261	1337626	None	3254	401	18827	No_constitutive_exon_found_in_species
AAGAAATGGGGAATCTGACCTGTCAGCCAAGCTTCGTACACTGAGGGAAGAG	1672794	1673647	1672744	1672796	1	DS572695	VDAG_00510	1670477	1673951	None	3254	401	18827	No_constitutive_exon_found_in_species
GAACTTCTCGCACGGCCAGCGGCAGGTGCTCTCTCTATGTAGGGCGCTAGTC	1689325	1689654	1689704	1689652	-1	DS572695	VDAG_00514	1689325	1693970	None	3254	401	18827	No_constitutive_exon_found_in_species
TGCCGTGTGGCTGTGGCGGCACGGAACCATGACATTGACGGGGGCAACAGTA	1757092	1757185	1757042	1757094	1	DS572695	VDAG_00533	1756489	1759684	None	3254	401	18827	No_constitutive_exon_found_in_species
ATCCTCGCTGATGTGGCGATTCGACGCAGTCAGCTGCTAACAGGGCGCAGGA	1768044	1768135	1767994	1768046	1	DS572695	VDAG_00537	1767754	1768371	None	3254	401	18827	No_constitutive_exon_found_in_species
ATCGCCAAAGGTAGCATTAAACTAACAGAAAGGTCGGGGGGGGTGAAAAGCC	1768246	1768371	1768196	1768248	1	DS572695	VDAG_00537	1767754	1768371	None	3254	401	18827	No_constitutive_exon_found_in_species
TTGTCACGGATGTTTGTATGAGAGACCAGAATGTGCTGACGCATGGGCAGAT	1818430	1818685	1818380	1818432	1	DS572695	VDAG_00553	1816517	1818910	None	3254	401	18827	No_constitutive_exon_found_in_species
ACCCTCGCTGAACGCACTGATTGTGTTCCGTTTTCTGACGGGTGTCGGAGGA	1827059	1828078	1828128	1828076	-1	DS572695	VDAG_00556	1827059	1828859	None	3254	401	18827	No_constitutive_exon_found_in_species
CCTCGCGAGGCATTCCTCATTATCGACGGGTGCTAACCGAGGGTGGACAGTG	1839674	1839891	1839624	1839676	1	DS572695	VDAG_00559	1839268	1840283	None	3254	401	18827	No_constitutive_exon_found_in_species
GTTCGGTCGACAAGCAAGCAGCCAATCGTCCCTGCTAACTCGGGGAACAGAC	1880515	1881818	1881868	1881816	-1	DS572695	VDAG_00574	1880515	1882093	None	3254	401	18827	No_constitutive_exon_found_in_species
CCCCGTTCCAAACCTGACCGCCCGCACTTGTCACTTTCCAGAATGGGTAGCT	2028008	2028369	2027958	2028010	1	DS572695	VDAG_00611	2027606	2030430	None	3254	401	18827	No_constitutive_exon_found_in_species
TAAAACCCGAGCTACAGAACTACAAGCTGTAAGCTAACTCGTATGGGCAGGC	2109312	2114261	2109262	2109314	1	DS572695	VDAG_00632	2108731	2114450	None	3254	401	18827	No_constitutive_exon_found_in_species
GATGTGACAAGTGGAGAAAGGGGCTGAACAGACTTGGGTTAGCAGCACAGTT	2176250	2176355	2176200	2176252	1	DS572695	VDAG_00651	2175574	2176622	None	3254	401	18827	No_constitutive_exon_found_in_species
TCGGCCATTGGCATTCGATAAAGAGAAAGCTGACTTTCTGCGGGAAAAAGGA	2225883	2226120	2226170	2226118	-1	DS572695	VDAG_00668	2225883	2228775	None	3254	401	18827	No_constitutive_exon_found_in_species
TACAGCGCAACCTTGACCCGCCTCGTCCAGCCCGAGAGGGATGCGAATAGGT	2260670	2261502	2260620	2260672	1	DS572695	VDAG_00681	2260422	2262431	None	3254	401	18827	No_constitutive_exon_found_in_species
CTCTCGCCTTGTCGTTCGCATACCGTTGAGAGATCTGACAAGGGGTTCAGTC	2343254	2343547	2343204	2343256	1	DS572695	VDAG_00700	2342740	2344107	None	3254	401	18827	No_constitutive_exon_found_in_species
CAAAACACATGTGGCCAATCATTGAAATAAGGCACTGACAAGGGCCGCAGGT	2427255	2427382	2427432	2427380	-1	DS572695	VDAG_00730	2427151	2428458	None	3254	401	18827	No_constitutive_exon_found_in_species
TCCGGGGGTTCGAGAAGAAACCCACATTTACTGCAGCGGGGGCAGAAAAGGG	2450809	2450885	2450935	2450883	-1	DS572695	VDAG_00740	2450809	2453517	None	3254	401	18827	No_constitutive_exon_found_in_species
GCGCCAAACCTAGCTTAACAATGAACTGACTGCGAGGGGGGGGATAACAGCC	2617700	2618518	2618568	2618516	-1	DS572695	VDAG_00797	2616881	2618720	None	3254	401	18827	No_constitutive_exon_found_in_species
GTGACGACCCCCCGACGAGTGCTGCACAGTTTTGACTGACCAGGGCACAGTA	16203	17128	17178	17126	-1	DS572696	VDAG_00815	16203	17745	None	3254	401	18827	No_constitutive_exon_found_in_species
ACATGCATGCTCCTTTTCGAGACGGGATGCCCCAGCTGACAGGGCGCCAGAC	33467	34915	33417	33469	1	DS572696	VDAG_00820	33012	34915	None	3254	401	18827	No_constitutive_exon_found_in_species
GAGGGGGGCGCGCGCGCTGGTGCTGAGCGAAATACTGACGAACTGGGCAGCA	195166	195286	195336	195284	-1	DS572696	VDAG_00865	195038	198015	None	3254	401	18827	No_constitutive_exon_found_in_species
ACAGCATGCCTCAAGTGCCAGCATGCTAACACTCGGGGTGGGGGGAAAAGCC	202105	203044	202055	202107	1	DS572696	VDAG_00867	201130	203803	None	3254	401	18827	No_constitutive_exon_found_in_species
CCATTTCCAAAGCTGCCCAAAGGTGTGGACGGCGTGCTAAAGGGGCACAGCA	297694	297712	297644	297696	1	DS572696	VDAG_00896	293477	297712	None	3254	401	18827	No_constitutive_exon_found_in_species
CGATTTTTTTTTTTTTTTTGAGAGAGAGAGAGACAATTGCTGACAGGGAGAC	351602	351626	351676	351624	-1	DS572696	VDAG_00917	351157	351863	None	3254	401	18827	No_constitutive_exon_found_in_species
AGAGGGAAAGGGGAGGTGGACTAAGACGGACAACTGAAGGGAAGGCATAGTA	408895	408935	408845	408897	1	DS572696	VDAG_00938	408207	408935	None	3254	401	18827	No_constitutive_exon_found_in_species
ATCCAGCCACAGGTCGAGACACGGTCAAGCTAACGAAGTGGGAAAAACAGGT	440138	440934	440984	440932	-1	DS572696	VDAG_00947	440138	441384	None	3254	401	18827	No_constitutive_exon_found_in_species
TTCTCCCCCCTCTCTCTTTGTGCGTGCGTGCAGATGCTGACGGGGGGCAGTC	480908	481104	480858	480910	1	DS572696	VDAG_00963	479973	481104	None	3254	401	18827	No_constitutive_exon_found_in_species
TAGGACCATGAAGCTGCAGAGAGAAAAGCGTGACTAATGGGATGTAATAGCA	731271	731511	731561	731509	-1	DS572696	VDAG_01037	731271	733338	None	3254	401	18827	No_constitutive_exon_found_in_species
CAGAGTGGGACGAGTCAGTAGCTTCATGGGTTTCACACAACGGGAACAAGAA	843486	843574	843624	843572	-1	DS572696	VDAG_01072	842637	845054	None	3254	401	18827	No_constitutive_exon_found_in_species
CACAAAGCTAGCACGCCTTGCACGTCTTCAGAACTGACAGGGACCAACAGAC	874853	875531	874803	874855	1	DS572696	VDAG_01084	874004	875893	None	3254	401	18827	No_constitutive_exon_found_in_species
GCTTCGCCAGCATGGGGGCGAGGGTAGGGGATGAGACTGAAGAAGGGCAGCG	878086	878117	878167	878115	-1	DS572696	VDAG_01086	877860	880288	None	3254	401	18827	No_constitutive_exon_found_in_species
CCACGAGTTTTCAGCACAGCCAGCGCGTAATACATTCACTGACGGGCCAGAC	912394	913096	912344	912396	1	DS572696	VDAG_01096	912087	913685	None	3254	401	18827	No_constitutive_exon_found_in_species
CGGGCGTCGAGGGCGCCGGCGCCGGCGCTGCAGACCAGCCCTGGGCAAAGGG	917956	918337	917906	917958	1	DS572696	VDAG_01098	916503	918337	None	3254	401	18827	No_constitutive_exon_found_in_species
GTATGGTCCAAGTCCAAGTCGGCTTACGGCAAGGCTAACAGAGGGTGCAGGT	1061498	1061564	1061448	1061500	1	DS572696	VDAG_01159	1060107	1061634	None	3254	401	18827	No_constitutive_exon_found_in_species
TCTCCGTGGACCCTTACGAAAGCAAGGCATTCACTGACTTGGGGCCATAGAA	1165939	1166382	1165889	1165941	1	DS572696	VDAG_01196	1165758	1166382	None	3254	401	18827	No_constitutive_exon_found_in_species
TCTAGGCAGTGGATCATTGTGTCTATACGTGCTGACTTATATGGGTGAAGTG	1190762	1190793	1190843	1190791	-1	DS572696	VDAG_01205	1190762	1191671	None	3254	401	18827	No_constitutive_exon_found_in_species
CCCTTGCGGATACCTTGTCACACTTGGTTCGCGAAGCTGACAGGGTGCAGAA	1272710	1273093	1273143	1273091	-1	DS572696	VDAG_01234	1272710	1274162	None	3254	401	18827	No_constitutive_exon_found_in_species
TTTTGGGAGAATCCCCTCGTTGGCATGCAAGCAATCGCTAACATGGGCAGTC	1307378	1307967	1308017	1307965	-1	DS572696	VDAG_01247	1306600	1308586	None	3254	401	18827	No_constitutive_exon_found_in_species
GAATCGATGCAATCCGAGTTAGTTGCTATTGTTAACGTATGGGTCGATAGAA	1323881	1323909	1323959	1323907	-1	DS572696	VDAG_01252	1322976	1324555	None	3254	401	18827	No_constitutive_exon_found_in_species
TTGTGGCTTGACATGTGCTATCGGGAATCTCTTCTAACATCGGGTCAAAGTT	1429753	1429787	1429703	1429755	1	DS572696	VDAG_01289	1429542	1431040	None	3254	401	18827	No_constitutive_exon_found_in_species
GAATACAAAGAAACTGGTTCACAACCCAACTTGGTTCCCCATCCGGGGAGGC	1641653	1642379	1641603	1641655	1	DS572696	VDAG_01360	1639993	1642773	None	3254	401	18827	No_constitutive_exon_found_in_species
ACCCCGCACCCCGCTCCCTGATTGCGCAATACTGATTATCGGGCAAACAGTA	1770869	1770895	1770819	1770871	1	DS572696	VDAG_01398	1770481	1771224	None	3254	401	18827	No_constitutive_exon_found_in_species
TCTTCCAACGTCCTCGCAGCACATGTGGACTAACACGATGGGGAAAATAGGA	1780295	1780715	1780765	1780713	-1	DS572696	VDAG_01403	1780028	1780951	None	3254	401	18827	No_constitutive_exon_found_in_species
GCAAATATTCCATGCCATCAAGGGAACCAGTGCTGATGCTCAGCGGGCAGAC	1816635	1816832	1816585	1816637	1	DS572696	VDAG_01413	1816344	1819843	None	3254	401	18827	No_constitutive_exon_found_in_species
GGTTCGGCTTACATCCTTCGACGCTTGCTGACAGGTGCTGGGATTAACAGGC	1892362	1893954	1892312	1892364	1	DS572696	VDAG_01440	1891984	1893954	None	3254	401	18827	No_constitutive_exon_found_in_species
CGCTTGGCCCGACTCGCGCGGCGCAGCTGACGAGCGGCACAGGGAACCAGCA	1900916	1900941	1900991	1900939	-1	DS572696	VDAG_01443	1900916	1902482	None	3254	401	18827	No_constitutive_exon_found_in_species
CGCCTCCCGTGGGAGGAGGTTGTGACAATCTTGCTCACGCCGTGGGGCAGGT	1903353	1903942	1903992	1903940	-1	DS572696	VDAG_01444	1903353	1904675	None	3254	401	18827	No_constitutive_exon_found_in_species
CGGCGCCTGGGCGGCCGTGGGACATTGAGGGCCTGACGCGGGAGTGTCAGGA	2132806	2133148	2132756	2132808	1	DS572696	VDAG_01515	2132400	2133148	None	3254	401	18827	No_constitutive_exon_found_in_species
GTTCGAGGACATGTGTGCTTTTGTATTGGGAATGCTGAATCTGGGAACAGAG	2220700	2221324	2221374	2221322	-1	DS572696	VDAG_01544	2220700	2223469	None	3254	401	18827	No_constitutive_exon_found_in_species
TCCTTTCAATCTCATCTCTTCATCTCTTGCCAGCAACTGACGGGTGACAGCT	2252025	2252766	2252816	2252764	-1	DS572696	VDAG_01554	2252025	2253111	None	3254	401	18827	No_constitutive_exon_found_in_species
CCCTCGCCGAAGGAGGGCCCGAGGATTCATGATCTGACGCGGGAGACCAGGG	2372969	2373711	2372919	2372971	1	DS572696	VDAG_01589	2372577	2374279	None	3254	401	18827	No_constitutive_exon_found_in_species
CCATCCAGTGCGATGGCCGCAAACCGTGTAGTCGCTGTCAGGGCCAAAAGGA	89571	90671	89521	89573	1	DS572697	VDAG_01672	89218	92006	None	3254	401	18827	No_constitutive_exon_found_in_species
CGGACAGCCGGTGCTGGGTTCGGGGCACATTGTCGTGTTTGACGGGACAGGG	128021	128070	128120	128068	-1	DS572697	VDAG_01682	127342	128420	None	3254	401	18827	No_constitutive_exon_found_in_species
GTAGGTCCTCAACACGCAGAATGGCTAGCAGAATACTAACACGGGAGTAGAT	209014	210627	208964	209016	1	DS572697	VDAG_01707	207866	210627	None	3254	401	18827	No_constitutive_exon_found_in_species
GGTGGAAGCTCGTGGCGACGAAGAAGGGCGTTGTTGACGAGCGGGCGCAGGA	338939	339140	339190	339138	-1	DS572697	VDAG_01745	338939	342348	None	3254	401	18827	No_constitutive_exon_found_in_species
CCTTGGCCTGGGGGTTCCATCTCAGAGCGCTTGACTGACGGGCAGCACAGCG	631503	632262	632312	632260	-1	DS572697	VDAG_01824	631503	633577	None	3254	401	18827	No_constitutive_exon_found_in_species
TGCTTGACACAGGATATTAGTATAGCAGCCTGGCTAACGCGGGCCAACAGTT	679575	679698	679525	679577	1	DS572697	VDAG_01839	679306	679988	None	3254	401	18827	No_constitutive_exon_found_in_species
CCTCGCGGGACATGGCGCAACGTCGCCTTCGCCATGAACGGCGGGGCCAGCC	833707	834186	834236	834184	-1	DS572697	VDAG_01883	833036	834818	None	3254	401	18827	No_constitutive_exon_found_in_species
TCCGGCATCCTGCTGTTCCCCCCCTGACAGACATTGGGACGAAACGGCAGAC	1043692	1044332	1043642	1043694	1	DS572697	VDAG_01948	1043411	1044332	None	3254	401	18827	No_constitutive_exon_found_in_species
TGAGGCGTAGAGTCTGATGCTGAGAAATGAGCCACTGGGCAAGTCACAAGGA	1058630	1058698	1058748	1058696	-1	DS572697	VDAG_01955	1058630	1059114	None	3254	401	18827	No_constitutive_exon_found_in_species
AAAACAAAGAGGCCCAAGTAGAAAAAGGCACCTGTATGGGATGTAGCAAGTG	1228760	1228888	1228938	1228886	-1	DS572697	VDAG_02017	1227831	1229194	None	3254	401	18827	No_constitutive_exon_found_in_species
GGGTGATACACACACACGGACACGCAGACAGTGCTAACAATAGGGGACAGGA	1280374	1280791	1280324	1280376	1	DS572697	VDAG_02028	1278449	1280791	None	3254	401	18827	No_constitutive_exon_found_in_species
CTGTCACCGAGGAGTGTGCCGTCTTGATAAAACCTGCCTTGGGAGCACAGGG	1319729	1319786	1319836	1319784	-1	DS572697	VDAG_02045	1319729	1320631	None	3254	401	18827	No_constitutive_exon_found_in_species
GGATTCCCGGCGGCCGCGCCTACGTCGACACGGCCTTTGATGACTGGGAGAG	1346231	1347064	1346181	1346233	1	DS572697	VDAG_02054	1345823	1347064	None	3254	401	18827	No_constitutive_exon_found_in_species
TTTCCACAAGAGTCTTGTCTGCAGTAATTGGACTACTCTAACAGGGCCAGCG	1353527	1353720	1353770	1353718	-1	DS572697	VDAG_02058	1350922	1354667	None	3254	401	18827	No_constitutive_exon_found_in_species
CGACGACCTTGCGCAGTGCACGAAACAAACCTGTGACTAACACGGGATAGCC	1429768	1429861	1429911	1429859	-1	DS572697	VDAG_02082	1429768	1430697	None	3254	401	18827	No_constitutive_exon_found_in_species
GGAGAACCTCTGCCCTCTCCAACTGCCCTGGCTGACACATGGGGCCGTAGAT	1505311	1505449	1505261	1505313	1	DS572697	VDAG_02106	1504980	1506492	None	3254	401	18827	No_constitutive_exon_found_in_species
TCGTCAAGTCGCTGGACCGCGAGTGGGACGCGCCGTGGGCGGATGACTAGGA	1512347	1512776	1512826	1512774	-1	DS572697	VDAG_02109	1512163	1513898	None	3254	401	18827	No_constitutive_exon_found_in_species
GCAAGGGAGGTTTGGGAAACGGGGTCAGCAGGGCCGCGATGAGGGGACAGGA	1534298	1534400	1534450	1534398	-1	DS572697	VDAG_02117	1534298	1534687	None	3254	401	18827	No_constitutive_exon_found_in_species
TGCTGTACTGTAAACTATCTCCTTTTCGGGTGCACGACTGACGGGGAAAGAT	1606172	1606615	1606665	1606613	-1	DS572697	VDAG_02142	1606172	1607645	None	3254	401	18827	No_constitutive_exon_found_in_species
GGGCTTCAGCACGAGCTCCGCAGACATCATCTTCACGAAGGGGTACACAGAG	1654384	1654701	1654751	1654699	-1	DS572697	VDAG_02159	1654010	1655662	None	3254	401	18827	No_constitutive_exon_found_in_species
CGGCAAGTGCGCTGGCGGAGAACTACAAGTCGGCTAACCCAGCGGGACAGCA	1703676	1704799	1703626	1703678	1	DS572697	VDAG_02170	1703405	1705096	None	3254	401	18827	No_constitutive_exon_found_in_species
GTCTCTGGCTGACGAAGGATGGTTAGGGGTGTGCTGACGATGATGGGTAGTT	1741764	1741830	1741880	1741828	-1	DS572697	VDAG_02187	1741764	1742616	None	3254	401	18827	No_constitutive_exon_found_in_species
GGTGGGCTTGGAAGTACTCTATCCCGTTGACTGGACTGACGATGGGCCAGGC	1766509	1767153	1766459	1766511	1	DS572697	VDAG_02198	1765836	1767483	None	3254	401	18827	No_constitutive_exon_found_in_species
AAGACACTGGAGTTGGCCTCAGGGAGCAGGAATTGGGGAACAGGAATCAGGG	1786103	1786465	1786053	1786105	1	DS572697	VDAG_02205	1786013	1787805	None	3254	401	18827	No_constitutive_exon_found_in_species
ATGTTGAACTCTTTCGCTCTTTCTCCTTGTGAGCGATACTGATTGGGCAGGC	2118881	2119620	2119670	2119618	-1	DS572697	VDAG_02314	2118881	2120058	None	3254	401	18827	No_constitutive_exon_found_in_species
CTGAGATTCTGAACTGAGTCAACTCACCTTGTTGGCTAATACGGGACTAGGA	2199675	2199776	2199625	2199677	1	DS572697	VDAG_02342	2199148	2201312	None	3254	401	18827	No_constitutive_exon_found_in_species
CTCGGCACTTCGTGGGCTACACGCTGACTCCAAGACTTGGGAGCGCGTAGAC	7105	7241	7055	7107	1	DS572698	VDAG_02346	6834	8232	None	3254	401	18827	No_constitutive_exon_found_in_species
GTGAGGTTCGATTCGATGACTCCTGGCCGCCGTCACAGACGTGGGTACAGGC	112262	112354	112404	112352	-1	DS572698	VDAG_02375	109973	115586	None	3254	401	18827	No_constitutive_exon_found_in_species
CAACTGCAGCCTTTGCCCTTTACAGATACCAACATCTGGGATCAGAACAGGT	133823	134418	133773	133825	1	DS572698	VDAG_02380	133286	134607	None	3254	401	18827	No_constitutive_exon_found_in_species
GCAACCCGAAAATAAGAAAATCGTGTTCATACACGCCCATCCGGGTAAAGTC	142520	142867	142917	142865	-1	DS572698	VDAG_02381	142520	143602	None	3254	401	18827	No_constitutive_exon_found_in_species
CCTCAAATCTACACGAGGCATGATCACTAACGTTCAATCTGGGGGCACAGGG	446074	446120	446170	446118	-1	DS572698	VDAG_02472	445672	446799	None	3254	401	18827	No_constitutive_exon_found_in_species
GGAGGGCATACTATTTATGAGCTGACCTTTCTCTTGCTTCAACTGGGCAGAC	555483	556137	555433	555485	1	DS572698	VDAG_02521	554219	556137	None	3254	401	18827	No_constitutive_exon_found_in_species
CTTCTGGGTAGCAGAGCAGTCGTCCATCGGGAAACTAATGCGGGAGACAGCC	561766	562205	561716	561768	1	DS572698	VDAG_02523	561521	562999	None	3254	401	18827	No_constitutive_exon_found_in_species
TCAAGAAGATGTCCAGCGGACATGAATAGCGAGAGGACCCGGGCTGACAGCA	603958	604017	603908	603960	1	DS572698	VDAG_02536	603772	604267	None	3254	401	18827	No_constitutive_exon_found_in_species
CCCCGTGCCACTCGTGTTCCTTGACTGACATTGCTGGGGCGGGGGGCCAGGA	650764	650899	650949	650897	-1	DS572698	VDAG_02553	650530	652533	None	3254	401	18827	No_constitutive_exon_found_in_species
GGGCCGGTCCGGAATACACACTCTCGCTTGAACTCGAGACATCTGGGAAGTT	682950	683376	682900	682952	1	DS572698	VDAG_02564	682786	683596	None	3254	401	18827	No_constitutive_exon_found_in_species
ACTGCCACCATCTTCCCGCTGCCTCATGCTGATATGATACTGGGAACTAGGG	762342	762434	762484	762432	-1	DS572698	VDAG_02585	761852	762731	None	3254	401	18827	No_constitutive_exon_found_in_species
GGATTCGGACAAAGACGGTGGGAGTTTTGCATCTGCCACGAAACTGGGAGAT	805667	805841	805617	805669	1	DS572698	VDAG_02604	805311	806636	None	3254	401	18827	No_constitutive_exon_found_in_species
CCCCATGTCGAGAGAGAGAACCAAAAGAGCAGTGCTAACGCGGGGAATAGGA	839055	839160	839210	839158	-1	DS572698	VDAG_02615	839055	839481	None	3254	401	18827	No_constitutive_exon_found_in_species
TTCCCTCTTCTGTGTGCTTCTGTCATCATGCGCTGACGATGGGCGTGCAGGG	924520	924641	924470	924522	1	DS572698	VDAG_02640	923885	924641	None	3254	401	18827	No_constitutive_exon_found_in_species
TCACGCCTGTATCGAGTGCACTCGCTGACGGCACCTGTCCAGGGCATGAGCT	959724	960726	959674	959726	1	DS572698	VDAG_02650	959435	961190	None	3254	401	18827	No_constitutive_exon_found_in_species
GACGGGCGCTGCCGTTCGCATTGGGTCGTGGAACTGACCAAGGGTTGTAGCG	982719	982782	982669	982721	1	DS572698	VDAG_02657	982235	983233	None	3254	401	18827	No_constitutive_exon_found_in_species
GAGAGGACAGCGATCACCGAGAGGACAGCGACTGACCGAGACGGGAACAGAT	1033825	1034064	1033775	1033827	1	DS572698	VDAG_02672	1033241	1034064	None	3254	401	18827	No_constitutive_exon_found_in_species
AACTTGGACAATGACGTATCCACGATCACGCTGCTCATCGGGTATCAGAGGA	1146269	1146350	1146219	1146271	1	DS572698	VDAG_02709	1145088	1146350	None	3254	401	18827	No_constitutive_exon_found_in_species
AGGGGTATGAGACACTATGAGCGCCCGGCGCTAAAGGGTTGACAAAACAGAT	1156658	1157044	1156608	1156660	1	DS572698	VDAG_02712	1156500	1159755	None	3254	401	18827	No_constitutive_exon_found_in_species
GGTGGGTAGCGCAAGGTTTCCCATGCGCGAGGGAGCTGACACGAGGGTAGAT	1206211	1206314	1206364	1206312	-1	DS572698	VDAG_02725	1205550	1206597	None	3254	401	18827	No_constitutive_exon_found_in_species
CATTTTCCCCTGATACAAAATTGGGCAAGCGATCAAGCTGACTGGGGCAGTA	1286692	1287572	1286642	1286694	1	DS572698	VDAG_02755	1285066	1287572	None	3254	401	18827	No_constitutive_exon_found_in_species
CCTTTTCGTCGATGTTGTACGCAGACTCACTGACTTACCTTGGGAAACAGGC	1343329	1343463	1343279	1343331	1	DS572698	VDAG_02776	1342011	1343923	None	3254	401	18827	No_constitutive_exon_found_in_species
GCCTTGCCATCAGCGAATGCACCGAATCGTCCTGCTGACCGGGAGCCCAGAT	1351225	1351445	1351175	1351227	1	DS572698	VDAG_02779	1351125	1352728	None	3254	401	18827	No_constitutive_exon_found_in_species
CACGGGGAGACCACCACGAGAGAGGATCTCAAGCTCTAACAATGGGTCAGCC	1481601	1483359	1483409	1483357	-1	DS572698	VDAG_02819	1481601	1483453	None	3254	401	18827	No_constitutive_exon_found_in_species
TAAGACCATCTGCCTGCCACGGGGAAATTGCAGCAACTGACGGGGACTAGCA	1490343	1491205	1490293	1490345	1	DS572698	VDAG_02821	1489957	1492157	None	3254	401	18827	No_constitutive_exon_found_in_species
GTCATGCCGAGCCAGATGACGTCGTAAATCGGCTCATTTTACATTGGGAGTT	1514236	1514497	1514547	1514495	-1	DS572698	VDAG_02830	1513242	1515043	None	3254	401	18827	No_constitutive_exon_found_in_species
AGCACGGGCCTTCGACGTTGGCTTTCATGAAGCGCTAACGGGAGGCATAGCT	1564754	1565795	1564704	1564756	1	DS572698	VDAG_02846	1564169	1565795	None	3254	401	18827	No_constitutive_exon_found_in_species
TGTTTTGATCTGCCTCGTGATACGATGACACACTGACAAACGGGAAACAGTC	1572577	1573605	1572527	1572579	1	DS572698	VDAG_02849	1571697	1573605	None	3254	401	18827	No_constitutive_exon_found_in_species
TCAGCCACGCTGCTTATCTTTTGAGGACTATACTGACCCATGGTGGGTAGAT	1615406	1615708	1615356	1615408	1	DS572698	VDAG_02865	1614076	1616245	None	3254	401	18827	No_constitutive_exon_found_in_species
TTCTTCAACTGGATCGTCACGAGGAGAAACTTGTTTACTGACTAGGGCAGAA	1866966	1867644	1866916	1866968	1	DS572698	VDAG_02943	1865959	1867644	None	3254	401	18827	No_constitutive_exon_found_in_species
CTTATTCATGTCGCCCAGGATTTATCTTCGATGTCTGACTGGGCATGAAGCT	2666	2796	2846	2794	-1	DS572699	VDAG_02992	0	3645	None	3254	401	18827	No_constitutive_exon_found_in_species
CTACTGATGTCGTGGACTGTTGTCGTGGAAGCGTACTGACGGGCTGGTAGTG	235744	235801	235694	235746	1	DS572699	VDAG_03079	235436	237561	None	3254	401	18827	No_constitutive_exon_found_in_species
GCAACCCCCATGACTTTTCAGAGACGTGAAAACCAGCTGATCAAGGGCAGCC	236364	237561	236314	236366	1	DS572699	VDAG_03079	235436	237561	None	3254	401	18827	No_constitutive_exon_found_in_species
CTGGTGCAGTCATGTCCGAACATGGCCGAGCTGACTTTGATATGGGGCAGAT	296936	297042	297092	297040	-1	DS572699	VDAG_03096	295278	297460	None	3254	401	18827	No_constitutive_exon_found_in_species
TGGTCTTGAAGGTATGTTGAGATATCGAAACACTGAAGGGAAGCACATAGGG	534712	534823	534662	534714	1	DS572699	VDAG_03152	534228	536813	None	3254	401	18827	No_constitutive_exon_found_in_species
GAGGCCCCATTCACCAGATCAGCCCTCCTACAGCATTGACGTGGGAATAGGA	699044	699100	699150	699098	-1	DS572699	VDAG_03199	697580	700555	None	3254	401	18827	No_constitutive_exon_found_in_species
GCCACTCTTTGACGCTCCGCTAAGGCCTCCAAACTGACATGGGATACCAGGT	761499	762194	761449	761501	1	DS572699	VDAG_03210	761156	762277	None	3254	401	18827	No_constitutive_exon_found_in_species
TCAACCAGGTTGTCCTCATTGCCCTTCTCGCCATCTTCAACGAGGGCAAGGG	789997	791160	791210	791158	-1	DS572699	VDAG_03222	789997	792078	None	3254	401	18827	No_constitutive_exon_found_in_species
GTGCCGTGGCCGTTGAATGGACGACATGGCGCCAAGACTTTGGGCCAAAGTA	828241	828678	828191	828243	1	DS572699	VDAG_03234	827168	828678	None	3254	401	18827	No_constitutive_exon_found_in_species
GGACGAGGTCGGCTTGCTTTGTATGCGCAGACGCTAACGGGAGCACAAAGTC	896916	897074	896866	896918	1	DS572699	VDAG_03256	896490	897074	None	3254	401	18827	No_constitutive_exon_found_in_species
AGAGGAGGGCGCGGCCACGAATAAAGATTGCTGACGATGAGGGGCACCAGAT	929247	929690	929197	929249	1	DS572699	VDAG_03264	928720	929690	None	3254	401	18827	No_constitutive_exon_found_in_species
TTTTGGCGGACGGTATCGGGGTGAGATGTAGGACTAACGGGAGGGAATAGTT	994494	994531	994444	994496	1	DS572699	VDAG_03288	993870	995506	None	3254	401	18827	No_constitutive_exon_found_in_species
AGGTGGTCTGGGGCGCATCGTTGAGGCAAATGCTGACATGGGACGCGCAGAA	994884	995003	994834	994886	1	DS572699	VDAG_03288	993870	995506	None	3254	401	18827	No_constitutive_exon_found_in_species
ATATCGATTCCCTGATGGGGCCCTGAGCACCGCTGATCCAAGGGGTGCAGGC	1119749	1119875	1119699	1119751	1	DS572699	VDAG_03332	1115593	1119875	None	3254	401	18827	No_constitutive_exon_found_in_species
AGTTATTTTGTCCAATACTACGTCATACACGTATTAAAAGGGTTGAGCAGGT	1215340	1216431	1216481	1216429	-1	DS572699	VDAG_03364	1215340	1217757	None	3254	401	18827	No_constitutive_exon_found_in_species
GTGCGTCCGGTCCTCGCAACGTCTGTCTTCACGACTAATAGGGTTGGCAGAC	1319797	1319911	1319747	1319799	1	DS572699	VDAG_03398	1319244	1320518	None	3254	401	18827	No_constitutive_exon_found_in_species
ACCCACCCCTCGAACCAGCACGCGGTCCACTAACCCGTGGGAAAACGCAGTC	6743	6922	6972	6920	-1	DS572700	VDAG_03562	6528	7461	None	3254	401	18827	No_constitutive_exon_found_in_species
TGCTGCAAATCTTGCAGTAAATAAATACTTGTCGCGGCGGCGGGGGCGAGGG	69127	69463	69077	69129	1	DS572700	VDAG_03579	68928	69463	None	3254	401	18827	No_constitutive_exon_found_in_species
TGGCATTCAGACAATGAGTCCCTAACATGCTGCAGTCACCTGGGATGTAGAG	100248	100898	100198	100250	1	DS572700	VDAG_03589	99719	100898	None	3254	401	18827	No_constitutive_exon_found_in_species
GTGCACGAAGTGATGGGTGTGGTTCACTGTTCACTGAGCTTGCGTGGGAGCC	165696	165871	165921	165869	-1	DS572700	VDAG_03604	165612	169912	None	3254	401	18827	No_constitutive_exon_found_in_species
TGTCCGCGGCTACGGCGCCGAGCATCTGGACGAGTACTGGGGCGACGCAGGG	180561	181035	180511	180563	1	DS572700	VDAG_03608	179013	181035	None	3254	401	18827	No_constitutive_exon_found_in_species
AGATAGAACCGTCTCGAAGGACCGTGTCCCCAATGGTCTGACCGGGAAAGGC	289717	289861	289911	289859	-1	DS572700	VDAG_03650	289143	291002	None	3254	401	18827	No_constitutive_exon_found_in_species
GAGACACGCTCCCTGCAATCATGGTGTATGTGTTAACATGGGGATAATAGGC	431120	431281	431070	431122	1	DS572700	VDAG_03683	429761	431417	None	3254	401	18827	No_constitutive_exon_found_in_species
GTGTATCACGTCAAGATAGTTATGGCTTGCTGATTGCTCAAGGGTGTTAGAC	604442	604774	604392	604444	1	DS572700	VDAG_03745	604017	605972	None	3254	401	18827	No_constitutive_exon_found_in_species
TCACAAGAGATGGGCATGCCTACGCCGCGGGGTTTGGTTCACAGGGCCAGCT	605837	605972	605787	605839	1	DS572700	VDAG_03745	604017	605972	None	3254	401	18827	No_constitutive_exon_found_in_species
GCAGTCTTACGGTGGGGATGGGCCTTTTTGCTGACCACAGGGGACGATAGTG	676495	676790	676840	676788	-1	DS572700	VDAG_03771	675983	678283	None	3254	401	18827	No_constitutive_exon_found_in_species
CCCATCGTCCAGAATGCGCTGGCTGACCTCGCCAAGAACAAGGGGGGCAGCA	798722	799323	799373	799321	-1	DS572700	VDAG_03803	798722	801561	None	3254	401	18827	No_constitutive_exon_found_in_species
GATCGGATACATAACAGCGTGGGTTATTCAATATCTGACGGGTGAACCAGGA	817633	817995	817583	817635	1	DS572700	VDAG_03809	817522	818478	None	3254	401	18827	No_constitutive_exon_found_in_species
TGACCGCCACGATGACCAAGATCTGAGCTCAAGCCATTGATGGTGGGTAGTC	821226	821321	821176	821228	1	DS572700	VDAG_03810	819132	821321	None	3254	401	18827	No_constitutive_exon_found_in_species
TTGTAAGTTGTCCTCAAGGTCTTTTGCGGCTACAATGACTAACGGGCTAGTC	848075	848389	848439	848387	-1	DS572700	VDAG_03819	848075	849821	None	3254	401	18827	No_constitutive_exon_found_in_species
TTGGCGAAAGGCTCGGTGGTCGCTTCGTACGCAGGCTGACTGGGGGGTAGTA	861832	862170	862220	862168	-1	DS572700	VDAG_03824	860771	863018	None	3254	401	18827	No_constitutive_exon_found_in_species
AAAATTTCTTTTGTTTTTCGGATGTCTTCGTGGTCACTCCCTGGGAATAGCT	948237	948596	948187	948239	1	DS572700	VDAG_03843	945831	948596	None	3254	401	18827	No_constitutive_exon_found_in_species
TCGCTGACATGGTAGGTCGCATCGATCGGCGCTGGCTCACGATGGGCGAGCG	1088524	1089100	1088474	1088526	1	DS572700	VDAG_03884	1087931	1089650	None	3254	401	18827	No_constitutive_exon_found_in_species
TAAGTGAGCCCGAAAATTGTATATTTATAGCCATTGACTGCGGGATGTAGAA	1132064	1132148	1132198	1132146	-1	DS572700	VDAG_03897	1131230	1132821	None	3254	401	18827	No_constitutive_exon_found_in_species
CGGCATTGAATTTGGGACAACATCCCTCGCCATGTTTTTTCGTGGGCAAGAT	1147119	1147763	1147069	1147121	1	DS572700	VDAG_03903	1146644	1148182	None	3254	401	18827	No_constitutive_exon_found_in_species
CTCTGACTGGCTCTCTCCCCTGGCTCGCCTCAGCTAACAAACGCGGGCAGAT	1175380	1176351	1175330	1175382	1	DS572700	VDAG_03910	1175109	1176351	None	3254	401	18827	No_constitutive_exon_found_in_species
TTATTTGGTTGTTTAACTGTTTGATTTGAGTGTATTTGGTCGGGCGGCAGCG	1387676	1388344	1388394	1388342	-1	DS572700	VDAG_03972	1386726	1389160	None	3254	401	18827	No_constitutive_exon_found_in_species
TACGAACTGCTGTCCATTGTTCTCGCCACTACCCTTGCGGGCGATTAAAGCC	1393340	1393949	1393999	1393947	-1	DS572700	VDAG_03974	1393340	1395166	None	3254	401	18827	No_constitutive_exon_found_in_species
TCAAGGAACAGCTCGATTTGTCGCCCGAGCACGAACTGACAGGGACACAGGT	1413919	1414161	1413869	1413921	1	DS572700	VDAG_03981	1413707	1414161	None	3254	401	18827	No_constitutive_exon_found_in_species
GTCAACGTGTAGCCCCACGGCCGTCGAAGGGCGAGGGCCAAGGGGTAAAGCG	1445593	1445937	1445543	1445595	1	DS572700	VDAG_03995	1445315	1452134	None	3254	401	18827	No_constitutive_exon_found_in_species
CACTTGGATGGCTCACATCTCTGACGTCTGCGCAATTTTGACCGCGGGAGGC	1503346	1504144	1504194	1504142	-1	DS572700	VDAG_04008	1503346	1506894	None	3254	401	18827	No_constitutive_exon_found_in_species
TCGAGACTATGCTTGATTGAACCCAACAATACTGACAAAAGGGTTGATAGGA	1709151	1709674	1709724	1709672	-1	DS572700	VDAG_04071	1709151	1710761	None	3254	401	18827	No_constitutive_exon_found_in_species
CAGCTGGTCTGGAAAGGGCCCAATCCGATCCTATACTGACAGGGGTCAAGGG	1722390	1722536	1722340	1722392	1	DS572700	VDAG_04074	1720759	1723095	None	3254	401	18827	No_constitutive_exon_found_in_species
GGCACAAGCCCTTCGGACTACTCATAGACGCAACGTGCTACAATGGGCAGAA	1740063	1740170	1740013	1740065	1	DS572700	VDAG_04078	1734485	1743842	None	3254	401	18827	No_constitutive_exon_found_in_species
CTCTCCGGCGAGGTCAACCTTGAATTTCCCTTTGCTTACAAAGGGACTAGTG	82022	82072	82122	82070	-1	DS572701	VDAG_04103	81804	82326	None	3254	401	18827	No_constitutive_exon_found_in_species
ATCGATCTCATAAGGTTCGGGCCGCTAACCAGTGTCGCGCGGGTGTAAAGGC	229688	230039	230089	230037	-1	DS572701	VDAG_04151	229565	230330	None	3254	401	18827	No_constitutive_exon_found_in_species
ATTCCCCCCCGACCAACTGCCAAAGGGCCGGGGACTGACCGTTGGGCAAGAC	267582	270880	267532	267584	1	DS572701	VDAG_04167	267277	270880	None	3254	401	18827	No_constitutive_exon_found_in_species
GCGCACGTCGTCGGCACCTCCCCCCTCACGTTGCAAGGGCGGACGACCAGTG	280876	289045	280826	280878	1	DS572701	VDAG_04170	280218	289045	None	3254	401	18827	No_constitutive_exon_found_in_species
GCAATGCCGGTGAGCTTGGTCATGGAGACAGGAAGACTGACGGGATGCAGAT	370685	371560	370635	370687	1	DS572701	VDAG_04194	369836	371990	None	3254	401	18827	No_constitutive_exon_found_in_species
GTGTGTCTCTGTGTGTCTGTGTGTGATGACCATGCTAACGGGAACCCAAGAC	390902	391234	391284	391232	-1	DS572701	VDAG_04200	390902	391642	None	3254	401	18827	No_constitutive_exon_found_in_species
ACCGTCGCTCATCCTCTGGGGCGAATCGTTGGGACATCAAAGGCTGGGAGGC	394808	394922	394758	394810	1	DS572701	VDAG_04202	393998	395029	None	3254	401	18827	No_constitutive_exon_found_in_species
TGAGCAGCCCGGCTGGCGCGCCCAAGAAGAGGGAGCTCAGGGAGCTCGAGGC	450526	450567	450617	450565	-1	DS572701	VDAG_04220	448360	450908	None	3254	401	18827	No_constitutive_exon_found_in_species
TCAAAACTGACGCTATCTATCCATGGACGCGTGAGATTGACGAGGGTCAGTG	448591	448652	448702	448650	-1	DS572701	VDAG_04220	448360	450908	None	3254	401	18827	No_constitutive_exon_found_in_species
CGGGGTAGGGGCGCATTGGTCTCACGGGCGACGTGACTGACAGGGATTAGCA	657324	659185	659235	659183	-1	DS572701	VDAG_04279	655387	660709	None	3254	401	18827	No_constitutive_exon_found_in_species
TTGAAGGCGCACCTGCAGACTCCGTAGTTGTCTGGCTCATAGGGGAACAGGC	673719	673786	673669	673721	1	DS572701	VDAG_04281	669812	674050	None	3254	401	18827	No_constitutive_exon_found_in_species
TTGCGTGGCACTGTCCGTGGTTGTGGTCCCATGAAACTGACAAAGGGCAGCA	693427	693509	693559	693507	-1	DS572701	VDAG_04289	693275	693951	None	3254	401	18827	No_constitutive_exon_found_in_species
GCCCGAGAGTATTCTTTTTTCCCACGAGTACCCGACTGATGATGGGATAGGA	767206	767658	767708	767656	-1	DS572701	VDAG_04316	766477	769085	None	3254	401	18827	No_constitutive_exon_found_in_species
CGATTTTGATCGCGTATTCTCAGCAGGCGGATTCTTCAGGGTGGTGTAAGCG	914694	915227	915277	915225	-1	DS572701	VDAG_04370	914694	916305	None	3254	401	18827	No_constitutive_exon_found_in_species
CCGCGGCGCTGCTCCTACAGATAAAGGCCCAGAATTGACTAGAAGGGTAGGC	1031178	1031280	1031330	1031278	-1	DS572701	VDAG_04410	1029064	1031480	None	3254	401	18827	No_constitutive_exon_found_in_species
TTGCTCACCTGTGTGACACAAAGGGTCTTCGGAACTGACAGATCGGGCAGGA	1029918	1030286	1030336	1030284	-1	DS572701	VDAG_04410	1029064	1031480	None	3254	401	18827	No_constitutive_exon_found_in_species
CCTCCCTCGGCTGGGGGTAGACGGCAGCACGAGGCTAACGGGCAGCACAGTG	1284813	1284944	1284763	1284815	1	DS572701	VDAG_04498	1284009	1285624	None	3254	401	18827	No_constitutive_exon_found_in_species
AAGATGGAAACCGAAGTCGGATTAGTGAGGCAGCCACTACACGGGCACAGAC	1392963	1393277	1393327	1393275	-1	DS572701	VDAG_04536	1391945	1393758	None	3254	401	18827	No_constitutive_exon_found_in_species
GGAGACCGTACTCCGTTTCTATAAGGCCATGTAGCTGAATTCGGGAACAGAG	80940	81141	81191	81139	-1	DS572702	VDAG_04586	80045	81455	None	3254	401	18827	No_constitutive_exon_found_in_species
TGGCTGCGCGCGGTGCGTTGAGAAACGATGCTTGTTGACCGGCGGGGCAGGA	113972	114223	113922	113974	1	DS572702	VDAG_04601	113828	114223	None	3254	401	18827	No_constitutive_exon_found_in_species
TTGCGGCGTTGGCATATACCCGTTATTGACGTCAGTACGGTGGGCAACAGGG	158151	158181	158101	158153	1	DS572702	VDAG_04611	156563	158181	None	3254	401	18827	No_constitutive_exon_found_in_species
GGGAGGTATCCGGACTTGGAAGATGAAGTCCAGTGTAGGGGATGTGACAGAT	278416	278537	278366	278418	1	DS572702	VDAG_04644	277988	278537	None	3254	401	18827	No_constitutive_exon_found_in_species
CATGTTCCAGATCATGAGCACGACTGACCCCGCCCAAATGGGCGAAAAAGTT	382709	383010	382659	382711	1	DS572702	VDAG_04671	382302	383837	None	3254	401	18827	No_constitutive_exon_found_in_species
AAATGTTGGGTGGGTTGGGCACTACGTGTTAGTTGATGCGCAAATGGGAGCA	389773	389861	389723	389775	1	DS572702	VDAG_04673	388647	389861	None	3254	401	18827	No_constitutive_exon_found_in_species
TGGTCCAGAGTCTCAGGATTGATCTCAGGCAGACGAGCTCGGGGATTCAGAT	418237	418797	418847	418795	-1	DS572702	VDAG_04681	417396	419675	None	3254	401	18827	No_constitutive_exon_found_in_species
CTTGCTGATGAATGCTGTGGCGGGCTGTTTGCTGACGCTGGGTGTGACAGAA	440644	441566	441616	441564	-1	DS572702	VDAG_04688	440558	442275	None	3254	401	18827	No_constitutive_exon_found_in_species
CACGTTCCAAGCGTCCGACATGGAGCCCGGTACCAAAACCAAGGGCAAAGGT	502518	505801	505851	505799	-1	DS572702	VDAG_04707	502074	508582	None	3254	401	18827	No_constitutive_exon_found_in_species
AGGTCTGCGCCCCTTCAGCATCCCCCCATCACGTCCGAACGGGCGACTAGCA	874309	874325	874259	874311	1	DS572702	VDAG_04829	871952	874325	None	3254	401	18827	No_constitutive_exon_found_in_species
GGTTTGGGCCGAAGTTCTATTGTGAAGGACCTACTAACAGGGTGATACAGCT	1007059	1008319	1008369	1008317	-1	DS572702	VDAG_04865	1006069	1008903	None	3254	401	18827	No_constitutive_exon_found_in_species
AGACGAGATGAAATCTGTGTAGGCTGCCGCTAAGGCGTCGGGGGTCATAGTC	1103725	1104406	1104456	1104404	-1	DS572702	VDAG_04885	1102602	1104502	None	3254	401	18827	No_constitutive_exon_found_in_species
GTGCCCTCTGACCTCGAGAAGCGACCGTAGGTCGGCCTCTGGGGCCGCAGCC	1112733	1112845	1112683	1112735	1	DS572702	VDAG_04888	1112485	1113743	None	3254	401	18827	No_constitutive_exon_found_in_species
CTGCAGCACGTGGTCGGGCGACAACACGACCAGCTAGCCGGGTGTGAAAGGG	1112897	1113068	1112847	1112899	1	DS572702	VDAG_04888	1112485	1113743	None	3254	401	18827	No_constitutive_exon_found_in_species
GAGCCGACAGAAGAAGAGGCGGTCATGATCCTCAACCAGGGCGACGACAGCA	1123596	1124248	1124298	1124246	-1	DS572702	VDAG_04895	1123596	1125772	None	3254	401	18827	No_constitutive_exon_found_in_species
GCCCTTATCGTGATAGGAGCTACAATAAGGTTTTATTAAAACTGAGGGAGGC	1218523	1218674	1218724	1218672	-1	DS572702	VDAG_04917	1218176	1219041	None	3254	401	18827	No_constitutive_exon_found_in_species
TCGCCTCATGAATCCCACTGGAGTGTTTCCATGCTTACAGGGAAATCCAGGC	1337545	1337820	1337495	1337547	1	DS572702	VDAG_04951	1337428	1338677	None	3254	401	18827	No_constitutive_exon_found_in_species
ATACGGTTGGATCCGGTGGGCCGCGTTACTGGCGTCGAGGGTGGAGTCAGGT	80399	81387	81437	81385	-1	DS572703	VDAG_04984	80399	82333	None	3254	401	18827	No_constitutive_exon_found_in_species
CATAGCCACATGACATGTAATGATCGACCAAGACTGACACAATTGGGTAGGC	105672	105751	105801	105749	-1	DS572703	VDAG_04994	105672	107444	None	3254	401	18827	No_constitutive_exon_found_in_species
TCAAAAGGACACTTGCAACACGATGAAGTCAACTAAGACAGGGGCAACAGTG	269148	269239	269289	269237	-1	DS572703	VDAG_05048	267762	270047	None	3254	401	18827	No_constitutive_exon_found_in_species
TAGTTTGGAGATCATCAAGGTGATCCAGTTTTACCTCATGGGCGATGTAGAG	333534	334010	334060	334008	-1	DS572703	VDAG_05069	330988	335691	None	3254	401	18827	No_constitutive_exon_found_in_species
CACAGCCGGACGTGTACGACCTGATCCGGCTGAAATGGGAGACAACGCAGGA	536420	536909	536370	536422	1	DS572703	VDAG_05130	536105	537900	None	3254	401	18827	No_constitutive_exon_found_in_species
GGAGAAAACTTTCTTGCCAGGCCACTGCCCTTTCTGTCTGTGGGATGTAGGA	710463	710496	710546	710494	-1	DS572703	VDAG_05169	710059	712805	None	3254	401	18827	No_constitutive_exon_found_in_species
ACTCCCACACTTTTCACCATGCTAACTACTCTGTCGTTCTGGGATAATAGAC	956328	957151	957201	957149	-1	DS572703	VDAG_05222	956328	957527	None	3254	401	18827	No_constitutive_exon_found_in_species
TAAGTAACCAGAAATTGAGCTCCGATAATGCATTGACAATAATTGGGCAGAG	977176	977199	977249	977197	-1	DS572703	VDAG_05224	976648	977520	None	3254	401	18827	No_constitutive_exon_found_in_species
TGCCGGCTGCCAATCAGCTGTGACCTGTGATGATATTCTTCGGGTCAAAGGC	1186775	1186876	1186725	1186777	1	DS572703	VDAG_05269	1186627	1188709	None	3254	401	18827	No_constitutive_exon_found_in_species
AATCAGAGGCAACGTCGAGATTGTCCAGCTGCTCTTAGACAAGGGGGCAGAC	1200198	1200722	1200772	1200720	-1	DS572703	VDAG_05270	1200198	1201955	None	3254	401	18827	No_constitutive_exon_found_in_species
CCAAGCAGCCACTGCCATACGCCAGGATCTTGACACTGACGGGACCACAGGG	9493	9542	9443	9495	1	DS572704	VDAG_05294	9178	9957	None	3254	401	18827	No_constitutive_exon_found_in_species
GTAGCCACGCCAGTGCGAATATCAGCTTACGTCTCGTACCGGGACAAGAGGT	84973	85562	85612	85560	-1	DS572704	VDAG_05318	84973	88880	None	3254	401	18827	No_constitutive_exon_found_in_species
ACGCATATTTGATAACATGCCCTACGAACTGAGAGCTAACAGGGACGCAGCT	205675	205695	205625	205677	1	DS572704	VDAG_05358	205179	207062	None	3254	401	18827	No_constitutive_exon_found_in_species
TCCCCGGCGACGGGCGCCGTGCGCTGGCGGCGCACCGCCCAGGGCTACAGCG	216057	216439	216007	216059	1	DS572704	VDAG_05361	215838	216910	None	3254	401	18827	No_constitutive_exon_found_in_species
TTCCCCCTTGGTCTCTTGCTATCCCGAAATAACCACTGACATGGGAACAGCG	659220	659482	659532	659480	-1	DS572704	VDAG_05493	659220	660341	None	3254	401	18827	No_constitutive_exon_found_in_species
TGATGGGAGATAATTGCACTTTAGTGAGGTGTACATGCTCCTGAGGGCAGTG	705879	705994	706044	705992	-1	DS572704	VDAG_05510	705879	706686	None	3254	401	18827	No_constitutive_exon_found_in_species
CCGGTTTTCTTCGATGATCGTGTAAGGGGCTCTTGCTAACTAGGGTGCAGCC	769511	771197	771247	771195	-1	DS572704	VDAG_05521	769511	771998	None	3254	401	18827	No_constitutive_exon_found_in_species
TGCCGCCCTGTTCCGTTGCCGTTCATCATTGCTAACGCCATTGGGGGTAGTG	852956	853097	853147	853095	-1	DS572704	VDAG_05543	852505	853950	None	3254	401	18827	No_constitutive_exon_found_in_species
CTCAGTGGAATCATAATCTATACTCAGGAGATGTTAACCCAGGGGTCCAGAG	907620	908636	907570	907622	1	DS572704	VDAG_05560	906932	908636	None	3254	401	18827	No_constitutive_exon_found_in_species
TGCTCCTTCATCATGCTGTAAATACTGACGAATGTAGATTCGGGAAACAGGC	978443	979570	978393	978445	1	DS572704	VDAG_05587	977852	979570	None	3254	401	18827	No_constitutive_exon_found_in_species
GTTCGAAACCCTGCCGTTGGACGCAACGCCCCTTATTCTTGGTGGGAAAGTC	1041645	1042241	1041595	1041647	1	DS572704	VDAG_05607	1040281	1043927	None	3254	401	18827	No_constitutive_exon_found_in_species
ACGAGGACGACCACGCACCGAGGGACCCGATTGATGGATGGGATGGGGAGGA	93678	93752	93802	93750	-1	DS572705	VDAG_05663	93397	94126	None	3254	401	18827	No_constitutive_exon_found_in_species
ACACCGCTTCTGCTACCCATCATCGGATCACTACTGACAGCGGGGGATAGCA	121974	122035	121924	121976	1	DS572705	VDAG_05675	121433	123424	None	3254	401	18827	No_constitutive_exon_found_in_species
GGTGAGGTTCGCATGCGCAGTCTCGTAGACATTAGCTTATGGGCAAGCAGAA	141516	143094	141466	141518	1	DS572705	VDAG_05684	140754	143094	None	3254	401	18827	No_constitutive_exon_found_in_species
CTCATGGCGACTGGTTGTTGAGATGGGCCCGCTGACAGCAGGGACAACAGGG	292475	292773	292823	292771	-1	DS572705	VDAG_05729	292475	293069	None	3254	401	18827	No_constitutive_exon_found_in_species
TTCGTTTGACGATTGTGTCACGCAACTTTCCCGGTAACTGGGACCGCAAGGA	391783	393086	393136	393084	-1	DS572705	VDAG_05762	391231	394735	None	3254	401	18827	No_constitutive_exon_found_in_species
CACAGCGCGGCAATAGAAGGAAAAAAAAAAGGCTAACAAGAAGGGGGCAGTT	498030	498580	497980	498032	1	DS572705	VDAG_05792	497425	499712	None	3254	401	18827	No_constitutive_exon_found_in_species
GTCATCGACTTTGACTCTGTCGATGCCCTCGTCGAGACTTTCAAGGGCAGGA	587642	588344	588394	588342	-1	DS572705	VDAG_05823	587642	588607	None	3254	401	18827	No_constitutive_exon_found_in_species
CTTGCTTCGAGGGCCGCCTCAACTAACGAACAGCGCTTTTGGGCCTGAAGAC	614845	615133	614795	614847	1	DS572705	VDAG_05834	614375	615257	None	3254	401	18827	No_constitutive_exon_found_in_species
GGCCCGAACCTTTACCCTTCTCCCGTCACCAACTTTTATGGAGGGGCAAGAA	676038	676148	676198	676146	-1	DS572705	VDAG_05854	675580	677155	None	3254	401	18827	No_constitutive_exon_found_in_species
CTCCCTCCCTCTCTTTCTACTCGGACCATGGAATGCTAACAGCTGGGCAGGT	781758	781827	781708	781760	1	DS572705	VDAG_05885	781038	781827	None	3254	401	18827	No_constitutive_exon_found_in_species
TCGACGTCTTTTTTTTTTTCGTTTGCACCGGTTGACCTCGCGGGACACAGGT	911526	911570	911620	911568	-1	DS572705	VDAG_05923	911262	913010	None	3254	401	18827	No_constitutive_exon_found_in_species
ACGTGCTTTATTTGACGCATCACAAACCTGTCCTCTGGGAATAGATCAAGGG	34436	34724	34386	34438	1	DS572707	VDAG_05966	33677	35568	None	3254	401	18827	No_constitutive_exon_found_in_species
CCAAGACGGCCTCATTTGCTAGGAGAGCGAACGAAGGCTCACGGGTATAGGG	73658	74132	73608	73660	1	DS572707	VDAG_05979	72808	75258	None	3254	401	18827	No_constitutive_exon_found_in_species
GAACGCCTCCTATCTCGTCAAAATTGAACGTCTTGCTCACGATGGGCTAGAT	186577	186893	186527	186579	1	DS572707	VDAG_06021	185058	186893	None	3254	401	18827	No_constitutive_exon_found_in_species
CATCGTCAGCGGCGCGGCTGAAGAGTATGCACGCGGAACCGGGGTTCGAGCT	239239	240296	239189	239241	1	DS572707	VDAG_06038	238510	240296	None	3254	401	18827	No_constitutive_exon_found_in_species
GTGGAAGCACGACGATAACCTACATCTATGGTCGCACTGGGAACATGTAGCG	616649	616852	616902	616850	-1	DS572707	VDAG_06139	616649	617942	None	3254	401	18827	No_constitutive_exon_found_in_species
GATTTTCTTGAGTTCGAGTGTTTCAATTTGCTGACGGGTAGTGAATGCAGTC	631668	632172	632222	632170	-1	DS572707	VDAG_06146	631668	632719	None	3254	401	18827	No_constitutive_exon_found_in_species
CAAGCAGTCGTGCCGTGGATGCTCGACTTTGCTCTGATGTCGGTGGGGAGGG	639216	639257	639166	639218	1	DS572707	VDAG_06149	637292	639257	None	3254	401	18827	No_constitutive_exon_found_in_species
GATGCTGAATTAATCTGTCTTTTGCCACGCGGTCTGACCAGATCGGGCAGAT	668380	668464	668514	668462	-1	DS572707	VDAG_06160	666588	668835	None	3254	401	18827	No_constitutive_exon_found_in_species
CGCATCGTGATACACGGGTACTCTAAGTTCTAATATTGATTGGGTCAAAGGC	674281	674590	674231	674283	1	DS572707	VDAG_06163	674090	675907	None	3254	401	18827	No_constitutive_exon_found_in_species
GCATGGCCCGCCCGGTTCGATGAAAGTGAGAGACTGACCGGGACACACAGGC	682132	682521	682082	682134	1	DS572707	VDAG_06165	681467	682905	None	3254	401	18827	No_constitutive_exon_found_in_species
GCGTAGTTTCCTAGAGCGACTGCATGTCTAGAACTGACATGGGTTGCAAGGC	717432	718452	717382	717434	1	DS572707	VDAG_06177	717125	718452	None	3254	401	18827	No_constitutive_exon_found_in_species
TCCTGACCATCTCCATGTTCGCCATCCCCATCATTCTCGTCATGGGCAAGCC	764018	764905	763968	764020	1	DS572707	VDAG_06196	763245	764905	None	3254	401	18827	No_constitutive_exon_found_in_species
TTGAGCTTATTGGAGATTTATTATAGCGGCAAAACTAAGCATGGGATTAGGG	789942	790041	789892	789944	1	DS572707	VDAG_06206	789754	791190	None	3254	401	18827	No_constitutive_exon_found_in_species
CCACAACACACATAACTCACGCCACGAATCTGAACCCAGGGAAAGTGCAGTG	867413	867556	867606	867554	-1	DS572707	VDAG_06239	865827	868480	None	3254	401	18827	No_constitutive_exon_found_in_species
CAGTCTTATTTTCTGGTTGCGAGAGGTAGCATGCTGATACCAGGGCGTAGCT	897435	897533	897583	897531	-1	DS572707	VDAG_06250	897435	899325	None	3254	401	18827	No_constitutive_exon_found_in_species
GGTGCGCTCATCGCCCGCGCCGGTCTCTACACTGTTGCCATGATGGGCAGCA	916574	916921	916524	916576	1	DS572707	VDAG_06256	915699	916993	None	3254	401	18827	No_constitutive_exon_found_in_species
ACAGGCCCTGTTATTGAGGGGGGGGCACAAAGATCTGTGGGACGAATTAGTC	999682	999975	1000025	999973	-1	DS572707	VDAG_06279	999682	1002440	None	3254	401	18827	No_constitutive_exon_found_in_species
GATGAGACACTTGACCTTGGCGAAGAGCAACAGAACTGACAATGGGCAAGAC	1016275	1016335	1016385	1016333	-1	DS572707	VDAG_06283	1014123	1016445	None	3254	401	18827	No_constitutive_exon_found_in_species
TGAACCTAGCGAACTTGCCCCAAATATAAGCGCGGCTGACCCCGGGGAAGAA	1015775	1015872	1015922	1015870	-1	DS572707	VDAG_06283	1014123	1016445	None	3254	401	18827	No_constitutive_exon_found_in_species
CCTTCCTCGTGGGACGCGCTACCTGTGCTGACTGGGCCTCGTGGGTGTAGCT	83547	83665	83715	83663	-1	DS572706	VDAG_06318	83193	84081	None	3254	401	18827	No_constitutive_exon_found_in_species
TGCGAAGTAGCCACTGTAATTGTAGTGAGCTTGACGCTGACGGGAGGTAGGA	89732	89860	89682	89734	1	DS572706	VDAG_06321	89438	92036	None	3254	401	18827	No_constitutive_exon_found_in_species
CGGCTACTACAGAGAAGGATACATGGAAGGCTGACGAGCAGGGTTGGCAGAC	131393	131743	131793	131741	-1	DS572706	VDAG_06334	130642	132056	None	3254	401	18827	No_constitutive_exon_found_in_species
TCTTTCGCCATGCTCTGCTGTGTTCATGCCATGAAGAGGGGGAAAAAAAGGA	614901	615693	614851	614903	1	DS572706	VDAG_06472	614486	615693	None	3254	401	18827	No_constitutive_exon_found_in_species
CAGGGATGTGAAGCTTATGCCGCGCCATACCTAGGACTAACTCAGGGAAGGC	660624	660675	660574	660626	1	DS572706	VDAG_06483	660396	661805	None	3254	401	18827	No_constitutive_exon_found_in_species
AAGGAGACATGAAGGCAACACGAGCAGCAACCAAGTACTGACATGGGCAGAT	754945	755046	754895	754947	1	DS572706	VDAG_06512	754674	756444	None	3254	401	18827	No_constitutive_exon_found_in_species
CCCCGACACGCTCGGCTACGGTCACACCGACGCCCCTGACGGGCATTGAGCC	947670	948443	947620	947672	1	DS572706	VDAG_06569	947408	948443	None	3254	401	18827	No_constitutive_exon_found_in_species
GCATTCATTGGTATCGTGACGGTGCAGATTCCGGGCTGATGGGGCGGCAGGA	1012051	1012139	1012189	1012137	-1	DS572706	VDAG_06593	1012051	1012617	None	3254	401	18827	No_constitutive_exon_found_in_species
TGGAACGACTTTTGGTCTCTTATCGTGTTTCTAATGCGGGGCCGAAACAGGA	280972	281134	280922	280974	1	DS572708	VDAG_06685	280317	281356	None	3254	401	18827	No_constitutive_exon_found_in_species
GTAAGGGGGGCAAAGCATCCCATAAAAGCACAATGCACCAAGGGTTGCAGCT	401164	401189	401239	401187	-1	DS572708	VDAG_06723	401164	403190	None	3254	401	18827	No_constitutive_exon_found_in_species
GTTTACGCTTGTGAGAAGAGCCTCGTACAGAAGTTTCTGAACATTGGGAGGC	415539	416225	416275	416223	-1	DS572708	VDAG_06728	414344	416635	None	3254	401	18827	No_constitutive_exon_found_in_species
TACTTCTTCACTACAAAGGTGCTGCAAGAACGAATACTGACGGGTGGCAGCC	432627	433150	432577	432629	1	DS572708	VDAG_06735	432276	433624	None	3254	401	18827	No_constitutive_exon_found_in_species
CGATCAGCAGGAGCGCATCATGTCGACAATGCGCGGGGCGGCGGCGAGAGCC	433179	433624	433129	433181	1	DS572708	VDAG_06735	432276	433624	None	3254	401	18827	No_constitutive_exon_found_in_species
CTGCTCGAGGTCGCGGCGCTGCTGCCGCCGGCGCACCCGGCGCGGGAGAGGC	438392	438711	438761	438709	-1	DS572708	VDAG_06738	438237	439610	None	3254	401	18827	No_constitutive_exon_found_in_species
GCCCAGTACATGATCGGACTCATCGACGTCGCCGATCTGTGGATGGGCAGCC	459177	460455	460505	460453	-1	DS572708	VDAG_06744	459177	461093	None	3254	401	18827	No_constitutive_exon_found_in_species
ACCGTATGTTCAATGGTATGTTCAATGTGCTCGTTCTAACAAGGGGGCAGCA	589853	589963	589803	589855	1	DS572708	VDAG_06779	589183	591054	None	3254	401	18827	No_constitutive_exon_found_in_species
AATAAGTTTTTGGCACCCGGGAACTCACCACAACGAGAGGGAAATTCAAGCA	712621	713334	713384	713332	-1	DS572708	VDAG_06814	712621	714105	None	3254	401	18827	No_constitutive_exon_found_in_species
ATTTAGCTGGAATTCAACCTTGTGCTGATACCAGACAGCTCGAGGGACAGGG	723915	724498	724548	724496	-1	DS572708	VDAG_06817	723915	725879	None	3254	401	18827	No_constitutive_exon_found_in_species
ATCATCTGTCCCAGAGACGCGGCCCGGCGCTTGTGCTGATGAGGGACAAGGT	827295	827463	827245	827297	1	DS572708	VDAG_06854	826669	828818	None	3254	401	18827	No_constitutive_exon_found_in_species
CCGACACGAAACGTGGACATGACATGCACGCTAACGCCTGCGGGTGACAGGC	874900	875040	874850	874902	1	DS572708	VDAG_06866	873101	875040	None	3254	401	18827	No_constitutive_exon_found_in_species
TGTGAGTTCGGAATTTTCCAGCCGGAGCCCTTGTCTGACGGGAGGTCCAGAA	24756	25015	24706	24758	1	DS572709	VDAG_06897	23739	25620	None	3254	401	18827	No_constitutive_exon_found_in_species
TTTGGGGCTATCCTATATGGCAGGGTGCTGTGACTGACGTGCGTGGGCAGGT	43199	43472	43522	43470	-1	DS572709	VDAG_06904	43199	44307	None	3254	401	18827	No_constitutive_exon_found_in_species
TGAGTCTTTTCAACGCATGTTTCAGCGAACTGAGGACTGAGATTTGGGAGAT	200112	200216	200266	200214	-1	DS572709	VDAG_06946	199406	201103	None	3254	401	18827	No_constitutive_exon_found_in_species
TCCACGACACAGGACATTGGAACTTTAAACGTCGCTGACATGGGATCAAGGG	199928	200053	200103	200051	-1	DS572709	VDAG_06946	199406	201103	None	3254	401	18827	No_constitutive_exon_found_in_species
CACAACAGCACGGCCCCACCGGCGGCGGCAACCCGGGGATGGACCACGAGGG	375691	376303	375641	375693	1	DS572709	VDAG_07005	374819	376303	None	3254	401	18827	No_constitutive_exon_found_in_species
GAGACATACATACTTGAATCGTTGGCTGACCGTGTACCGCGTGCGGGTAGCA	381950	383898	381900	381952	1	DS572709	VDAG_07007	381318	383898	None	3254	401	18827	No_constitutive_exon_found_in_species
CTGCTCGAACACTGGTGCCTAGTTCGACAGACTGCTAACAGGAGGGCCAGAT	485177	485723	485773	485721	-1	DS572709	VDAG_07036	485177	486641	None	3254	401	18827	No_constitutive_exon_found_in_species
GCCCCCATCGTCTTTATGGAAAAAGTCACGTTAATGGCGGGTAAATGCAGAT	497589	497855	497905	497853	-1	DS572709	VDAG_07039	495940	499414	None	3254	401	18827	No_constitutive_exon_found_in_species
AAGGCAAGGGAAAGGGACAGGCTCCCGACTTTAACGTCCGGGAACTGCAGAA	572284	572454	572234	572286	1	DS572709	VDAG_07062	571742	572454	None	3254	401	18827	No_constitutive_exon_found_in_species
TCTTCTGACGGCGCGAACAAGAAAATGCTGACGAATGGGTGAATACGCAGCA	580962	581504	581554	581502	-1	DS572709	VDAG_07066	580962	581795	None	3254	401	18827	No_constitutive_exon_found_in_species
TAAGTTCTTGTAAAAGCAATCGCTCAAGATATACCGCTGACAAGGGACAGGA	861660	861735	861785	861733	-1	DS572709	VDAG_07159	861660	863478	None	3254	401	18827	No_constitutive_exon_found_in_species
TTTGGCGTCAACCAGGCAACTAACTGCGACAGGCTGCTTGGGGCGGACAGAC	88188	88800	88850	88798	-1	DS572710	VDAG_07212	88188	89252	None	3254	401	18827	No_constitutive_exon_found_in_species
GCTGTGATCCATTCGAGGCCGTCACGTCGTGAAGCTAATGGGGCCAAAAGTC	153241	154441	154491	154439	-1	DS572710	VDAG_07234	153241	155530	None	3254	401	18827	No_constitutive_exon_found_in_species
GGGCACTTTAGCCGCTACCACAAAGTGGACATCACCAACACCGGGACAAGGC	551689	552545	551639	551691	1	DS572710	VDAG_07367	549660	552545	None	3254	401	18827	No_constitutive_exon_found_in_species
GCCCTCCCGCCTCTCGTTCGCGTTCTTAGCTCGAATACTGACTGGGAAAGCC	559600	559955	559550	559602	1	DS572710	VDAG_07370	558800	560141	None	3254	401	18827	No_constitutive_exon_found_in_species
GCACCAGAGCAGCCTGCTGCACTCGACCTGAAGCTGCGGGAACCGGACAGCG	781720	782657	781670	781722	1	DS572710	VDAG_07437	781009	782657	None	3254	401	18827	No_constitutive_exon_found_in_species
GATGGGAACGAGGATGAAGTCCATGAACATTGCCAATTGGGAAAATACAGGG	788242	788369	788192	788244	1	DS572710	VDAG_07439	784792	788369	None	3254	401	18827	No_constitutive_exon_found_in_species
TCTCACCCAGTCAATTCGCCAGATACTTGAACTCGACTGACTGGGGACAGCG	825742	825825	825692	825744	1	DS572710	VDAG_07451	825511	826345	None	3254	401	18827	No_constitutive_exon_found_in_species
CAGACTGAAGGCAGTGCCCTCGGCACCCTCGCTGAATGATCAGGGAAAAGAA	85303	86622	86672	86620	-1	DS572711	VDAG_07503	85303	87492	None	3254	401	18827	No_constitutive_exon_found_in_species
GGGTATGCCTTGAGTTCCGAGATGGCGAGACAATACTGACACGGGTATAGGA	275289	275446	275239	275291	1	DS572711	VDAG_07571	274761	276138	None	3254	401	18827	No_constitutive_exon_found_in_species
CTCGAGGCCGTCATCCTATTATTGTGCAAGCTACACCATGACGTGGGAAGTG	418676	418894	418626	418678	1	DS572711	VDAG_07625	417334	421166	None	3254	401	18827	No_constitutive_exon_found_in_species
TCCGACCTTGGCGTGAGATTCTGCAGCTGATCTCGGAAACGGGGACCTAGAT	482842	483044	483094	483042	-1	DS572711	VDAG_07645	482741	483403	None	3254	401	18827	No_constitutive_exon_found_in_species
CGTTACACCATTTCAAATCTTCCCACTCCCTGGTACTAAATGGTGGGCAGGA	484521	484674	484471	484523	1	DS572711	VDAG_07646	483938	485812	None	3254	401	18827	No_constitutive_exon_found_in_species
CAATACCACGCCCTCGTGAGTGCCCCCTTCGTTACTGACGCAGGGAATAGGG	486232	486462	486512	486460	-1	DS572711	VDAG_07647	486232	487324	None	3254	401	18827	No_constitutive_exon_found_in_species
TGCGCATATCGTTGCTAGCCATAGTCGACTATGAGACTGATGATGGGCAGCA	556013	556356	555963	556015	1	DS572711	VDAG_07674	554318	556356	None	3254	401	18827	No_constitutive_exon_found_in_species
GTCGCTTTGGAATTTCGAATCCGGGACGGGTGATACCCAAGGCGGGCCAGGA	214639	214738	214788	214736	-1	DS572712	VDAG_07848	214415	215502	None	3254	401	18827	No_constitutive_exon_found_in_species
TGTACTCAGCAGCCCGGCGGGAGGGTCCTTCGTGAGCTTCAAAGGGGCAGTT	266655	266687	266737	266685	-1	DS572712	VDAG_07870	264746	268836	None	3254	401	18827	No_constitutive_exon_found_in_species
AAGATGGGTGAAGTGTAAGTTGGCGCGTGTAATCTCCAACTGGGCGTGAGCA	266220	266307	266357	266305	-1	DS572712	VDAG_07870	264746	268836	None	3254	401	18827	No_constitutive_exon_found_in_species
TACGTGTTATTTATCCACATCTGCGGATCCTCATTGCTAACCATGGGAAGCC	327044	327170	326994	327046	1	DS572712	VDAG_07892	326207	327170	None	3254	401	18827	No_constitutive_exon_found_in_species
TCGTTCCATGGGAGGAATCTTTGATAACAAGCTCACGCGCGGGCGAGCAGAT	437331	437510	437281	437333	1	DS572712	VDAG_07929	436731	438628	None	3254	401	18827	No_constitutive_exon_found_in_species
ATCTGTTGCTATCGAGCGAGATCCAGTCACTTACACAGCGGGCTGAACAGGG	464181	465155	465205	465153	-1	DS572712	VDAG_07940	463941	465321	None	3254	401	18827	No_constitutive_exon_found_in_species
ACTGGATATCAAGTCTCCTTGGGAGGCATGACAGAGCTGACGAGGGCCAGCA	618732	618799	618682	618734	1	DS572712	VDAG_07987	618497	620069	None	3254	401	18827	No_constitutive_exon_found_in_species
GCCTGGATGCACCTGATGGTCAAACTAACAAGCACCAGGGCGGATGATAGAG	691079	691162	691212	691160	-1	DS572712	VDAG_08009	691079	693236	None	3254	401	18827	No_constitutive_exon_found_in_species
CTGCCGCACTGCCCTTCTACTCGTACTTTGATTTACTGACTTGGGCGAAGCA	197510	197568	197618	197566	-1	DS572713	VDAG_08117	196409	198459	None	3254	401	18827	No_constitutive_exon_found_in_species
AAGGGCCGTCAAAACGAAGCCAGGGAAGCTGATAGGAAGGGCGGCAACAGGT	559786	559974	560024	559972	-1	DS572713	VDAG_08241	559385	560823	None	3254	401	18827	No_constitutive_exon_found_in_species
TGTCCCTGTTCGTATCGCGCTAGACCGATGGCTAACTCTTAGAAAGGGAGGG	44894	45014	44844	44896	1	DS572714	VDAG_08306	40883	45925	None	3254	401	18827	No_constitutive_exon_found_in_species
ACATGTCAATATGATGAGTGCTGGGTAGTACCCCACGATGGGTAACGTAGGA	68388	68413	68338	68390	1	DS572714	VDAG_08316	67887	68792	None	3254	401	18827	No_constitutive_exon_found_in_species
GGTGAGTTGACAAGAATCCCGCTGCCGATCGCCGTCTAACTTGGGAGTAGTT	165025	165518	164975	165027	1	DS572714	VDAG_08347	164027	165518	None	3254	401	18827	No_constitutive_exon_found_in_species
CTCGCTATTTCATCCTCATGTAACACCGGCTAACCACTGCGGGTGAACAGGT	181820	182078	182128	182076	-1	DS572714	VDAG_08353	181667	182931	None	3254	401	18827	No_constitutive_exon_found_in_species
TGCGGTTGCCCCTCTGATCGCAGCAAGCTGACCTCCGGGCGAACGAACAGAT	380889	381348	381398	381346	-1	DS572714	VDAG_08418	380609	381531	None	3254	401	18827	No_constitutive_exon_found_in_species
TTTTTGTACGACTATGTGGTCTGCTGGCGTTCAGGGGATGGGTGTAACAGAT	439275	439297	439347	439295	-1	DS572714	VDAG_08437	439275	441669	None	3254	401	18827	No_constitutive_exon_found_in_species
CGAGTAAGACATCAACATGGCATTTTCACCTCATCTTCTAACGGGGACAGAT	470344	470544	470594	470542	-1	DS572714	VDAG_08446	469568	474381	None	3254	401	18827	No_constitutive_exon_found_in_species
GAGGTGAGCATTGTCCAACCTGCGACGTAGTGCCAACTGACATGGGACAGGA	539565	539663	539515	539567	1	DS572714	VDAG_08466	538937	540308	None	3254	401	18827	No_constitutive_exon_found_in_species
CTCCTCTGCCGCGCCTGGATGCTCCATTCAAGAATCTGACCCGGGGACAGCT	57463	59840	57413	57465	1	DS572715	VDAG_08518	57330	60960	None	3254	401	18827	No_constitutive_exon_found_in_species
AAACGGGCCTGCTTCGGACGAAGTCAAGCATTTTGCTGACATGGGCATAGGT	69119	70689	70739	70687	-1	DS572715	VDAG_08521	68186	71306	None	3254	401	18827	No_constitutive_exon_found_in_species
TTATTCTTGCGCTCTGTAAACGTATGCTTCAATTCCTAATACGGGTGCAGAA	87813	87940	87990	87938	-1	DS572715	VDAG_08525	85788	88130	None	3254	401	18827	No_constitutive_exon_found_in_species
GCCGAATCTCTAGACGCGTTATTCGGGGCCATGCTGATTCCGGGACGTAGGG	201438	201468	201388	201440	1	DS572715	VDAG_08562	201291	202561	None	3254	401	18827	No_constitutive_exon_found_in_species
GGCGCCCGCTTCTTCGAGGACGTCCGCCCGCCCGACGGCTGGGTCTGGAGCG	234153	234493	234103	234155	1	DS572715	VDAG_08570	232832	234493	None	3254	401	18827	No_constitutive_exon_found_in_species
GAACCCCGCGGCTTCCGGTCGCAACAATTACTGACAAATGGGATACACAGGT	432345	433117	433167	433115	-1	DS572715	VDAG_08637	431915	433605	None	3254	401	18827	No_constitutive_exon_found_in_species
CTTCTTCTTTTCCGTGAGGGTGGTCGCTGACGAAAGGGAAAAAAAAACAGCT	12845	13817	13867	13815	-1	DS572716	VDAG_08694	12845	14153	None	3254	401	18827	No_constitutive_exon_found_in_species
CTCGCCGAACATTTCGGGAAAGGCATTCGACTGACGAGTAATGGGAACAGAG	56469	56917	56967	56915	-1	DS572716	VDAG_08707	55872	58953	None	3254	401	18827	No_constitutive_exon_found_in_species
CCTTCGCGGATTCTAGCACTTGTTGGGTGGAAAGCTGACGGGACTGGTAGAT	65007	65371	65421	65369	-1	DS572716	VDAG_08710	63753	66719	None	3254	401	18827	No_constitutive_exon_found_in_species
CCTCCTCCCACATTCCACTCCTCCCGCATTCCCGCCCCCCCAGGGGCCAGAA	100048	100060	100110	100058	-1	DS572716	VDAG_08720	100048	121487	None	3254	401	18827	No_constitutive_exon_found_in_species
CCCCCAAGCCCCAAGCTCTCTTGACAAAACTGACGTGACGGGAAACGCAGGC	169646	169823	169873	169821	-1	DS572716	VDAG_08735	169468	170009	None	3254	401	18827	No_constitutive_exon_found_in_species
TTGAGGTTCCCCGGCGCGAGAACCCTCCTCGAAGAGCTGAACAGGGACAGCG	372907	373295	372857	372909	1	DS572716	VDAG_08785	372019	373295	None	3254	401	18827	No_constitutive_exon_found_in_species
AGACGCGATGGGTGGGGTGTGAGGCCTGACTGACATGCTTGGGCAACTAGAT	411146	411288	411096	411148	1	DS572716	VDAG_08794	410250	411484	None	3254	401	18827	No_constitutive_exon_found_in_species
CAGAGTTCACAGAAGCGATGCTACTGAGAACGTGCTGACCAAGGGCGTAGGC	541853	542220	542270	542218	-1	DS572716	VDAG_08833	541574	543164	None	3254	401	18827	No_constitutive_exon_found_in_species
CAGTGATCGGTCCTATACATTATCTGCAGGCACTGACCTGGGGATGACAGAT	612465	612479	612529	612477	-1	DS572716	VDAG_08858	610986	613326	None	3254	401	18827	No_constitutive_exon_found_in_species
ACATTGATGGCCTGCCGGGCGAGTCGTCTTTTGCTGACCAAGAGGGATAGCT	88425	88561	88375	88427	1	DS572718	VDAG_08889	88166	90715	None	3254	401	18827	No_constitutive_exon_found_in_species
CTATTCCCAAGACGCCGGCACGCAGGCCGAGGATCTGGACTGGGGTGAAGGC	102809	104393	102759	102811	1	DS572718	VDAG_08894	101957	105033	None	3254	401	18827	No_constitutive_exon_found_in_species
GAGATTTGACGCAGGCTATGTATGTATGCCATTGCTTGATGGTGGGCTAGCT	211700	212333	212383	212331	-1	DS572718	VDAG_08940	211579	212440	None	3254	401	18827	No_constitutive_exon_found_in_species
ATGACGCGTGGTAGTTGCTGGCTGCAGAACGCAGGTTGACCTGGGAACAGCC	213191	213378	213141	213193	1	DS572718	VDAG_08941	212785	215341	None	3254	401	18827	No_constitutive_exon_found_in_species
GCAGGAAACCCTGCTGCAAACCCGGCACGCAGAGCTAAAAGGGTCAAAAGCC	248721	248808	248671	248723	1	DS572718	VDAG_08953	247873	249848	None	3254	401	18827	No_constitutive_exon_found_in_species
CGGCGTATTTGCCAACGGCTATTGCGCCGACCGCTGGGGATAACGCAAAGTC	309167	309261	309117	309169	1	DS572718	VDAG_08972	308767	309595	None	3254	401	18827	No_constitutive_exon_found_in_species
CTCTCTCTGATGATGCGGTGGAGGTGGAAGGGGACTGACTGGGACTACAGAA	413843	414243	414293	414241	-1	DS572718	VDAG_09000	413843	414396	None	3254	401	18827	No_constitutive_exon_found_in_species
GTTGTGAGCCGCGTCGTCAAGGGGCTGACCAACATCGAGGGCATCGAAAGCC	437620	437671	437570	437622	1	DS572718	VDAG_09008	436557	437671	None	3254	401	18827	No_constitutive_exon_found_in_species
GAGGCACAGGCGGCAGGTCGTCGGCGAGATGTAGTCGGTCATGGTGGGAGAC	458952	459291	458902	458954	1	DS572718	VDAG_09018	456157	459291	None	3254	401	18827	No_constitutive_exon_found_in_species
TTCCCAGGGCTGCGAAACGTCTGATAGAACTGGTGGCCAAGGGGTCACAGGC	524261	525033	524211	524263	1	DS572718	VDAG_09043	522502	525033	None	3254	401	18827	No_constitutive_exon_found_in_species
CGGGAGTGCCCGCCCTACGACCGGTGCGGGACGACGCGCTAGGGATCTAGGC	334146	334390	334440	334388	-1	DS572717	VDAG_09158	332313	335060	None	3254	401	18827	No_constitutive_exon_found_in_species
GGTACTTGAGTACCCGTGGCACTGGAGCACTAGAGCTGACTGATGGGCAGGA	407813	408028	408078	408026	-1	DS572717	VDAG_09181	406937	408370	None	3254	401	18827	No_constitutive_exon_found_in_species
CCTCGAACCTTCCACATCGGTGCAATTGACTCTGTCAGGGTCAAACAAAGGG	511190	511545	511595	511543	-1	DS572717	VDAG_09218	511190	512401	None	3254	401	18827	No_constitutive_exon_found_in_species
AGAGAGATCGTGAAGAAGCGCCGGGACAGGAGCAGGGACAGGGGTGACAGCT	16120	16288	16338	16286	-1	DS572719	VDAG_09233	16120	17602	None	3254	401	18827	No_constitutive_exon_found_in_species
CGGGTTGGCGCGCTGGGCCTATTGGTACATGGTAACTTGTTGGGGCACAGGA	80268	80285	80335	80283	-1	DS572719	VDAG_09245	77814	80764	None	3254	401	18827	No_constitutive_exon_found_in_species
CACAACGCATCGTCAATGCTCTCTTCGATTACTATTGCTTCGAGGGCCAGAA	127466	128295	128345	128293	-1	DS572719	VDAG_09261	126259	128430	None	3254	401	18827	No_constitutive_exon_found_in_species
ACGTTTGACCTTCCATTCTTGAACAGCCTCTAGCTCTTTGGGAAAAGCAGTG	285898	286038	286088	286036	-1	DS572719	VDAG_09323	284313	286254	None	3254	401	18827	No_constitutive_exon_found_in_species
ACATGCCGTGCTGCACGCGTTCAAGCTGCTTCACCGTGTTCTGGTGGGAGGT	370115	370250	370065	370117	1	DS572719	VDAG_09357	367805	370404	None	3254	401	18827	No_constitutive_exon_found_in_species
CGTGGCGGGGATGGGAGAATTCGTGTGTGAGCAGAGCTGATATGGGTGAGTG	427567	427607	427657	427605	-1	DS572719	VDAG_09377	426161	428162	None	3254	401	18827	No_constitutive_exon_found_in_species
GAGCCCCTCAGAGACGGTGCATCCTGGCTCGATTACTGACGTGGGTGTAGGC	95757	96026	96076	96024	-1	DS572720	VDAG_09449	94773	97582	None	3254	401	18827	No_constitutive_exon_found_in_species
TCTGCCATGTGCAACGCCTTGCCCTGCCCCTGACCTAAGGGGAGTCACAGGC	170510	170743	170460	170512	1	DS572720	VDAG_09466	168722	171344	None	3254	401	18827	No_constitutive_exon_found_in_species
ATGACGCGGTCGAGCACGGCCTCCTGGTCGCGGCTGTCCTGGGTGTACAGGT	204628	205590	204578	204630	1	DS572720	VDAG_09476	202009	205869	None	3254	401	18827	No_constitutive_exon_found_in_species
TTCTAAGCAGCACGCCTGGCTCCGAAGTTGGTGCTGGTGGTGGGAGATAGCC	298575	299043	298525	298577	1	DS572720	VDAG_09502	298376	299422	None	3254	401	18827	No_constitutive_exon_found_in_species
AGTCTCCCGCTACCGGTGTTTGGCCAAGGCAGGAGCGCCTGCATGGGCAGGG	330713	330797	330663	330715	1	DS572720	VDAG_09515	328905	330797	None	3254	401	18827	No_constitutive_exon_found_in_species
GTTGTCCTCCGGAATCAGTGAGAGGAAACAGAGAGAAGCTGACTGGGTAGTG	332585	332955	332535	332587	1	DS572720	VDAG_09516	331620	333221	None	3254	401	18827	No_constitutive_exon_found_in_species
CGACACTTGCGGGCAGCCGCCGTGTCACGTTATACTAATCGGGGGTGTAGGG	341931	342046	341881	341933	1	DS572720	VDAG_09520	341435	342046	None	3254	401	18827	No_constitutive_exon_found_in_species
AACTCCCTGGTCTTGGCCTAAGAGCCCTGTCGATGATAATGGGAATTCAGCC	368505	368691	368741	368689	-1	DS572720	VDAG_09528	366005	368812	None	3254	401	18827	No_constitutive_exon_found_in_species
CAGTGAGTCTCGGAGTCCTGAACGGGGTACCAATCTGCTAACGGGCACAGCC	411056	411193	411006	411058	1	DS572720	VDAG_09541	409468	411331	None	3254	401	18827	No_constitutive_exon_found_in_species
ACCATTGGAGGCTAGGGTCGGCGGCAGACATGGCTAACTGCAAGGGTCAGAA	14919	15271	15321	15269	-1	DS572722	VDAG_09581	12838	17482	None	3254	401	18827	No_constitutive_exon_found_in_species
AGAAGATTCGAGCGATGGTGTTAGAGATTCCAGCTTCTAACGAGGGCTAGAT	22610	22729	22560	22612	1	DS572722	VDAG_09583	22199	24869	None	3254	401	18827	No_constitutive_exon_found_in_species
ACCATTCCCTCCATCAACCCCATGTTGACGGTGCTTGGTGTCGGGTGAAGCG	59143	59212	59093	59145	1	DS572722	VDAG_09593	57317	59212	None	3254	401	18827	No_constitutive_exon_found_in_species
GACGAATGCCAGCAAGCTCGCAGTGCATGTACTGACGCCGTGTGGGACAGAT	63364	63526	63314	63366	1	DS572722	VDAG_09594	63266	64646	None	3254	401	18827	No_constitutive_exon_found_in_species
AGGTCCTCGCCAAATACCCCGAGGGCTATCGCTACCTGGGGGCGGCGCAGGC	137303	137313	137363	137311	-1	DS572722	VDAG_09615	137303	138350	None	3254	401	18827	No_constitutive_exon_found_in_species
AATGTAAGCGTCCCTTCTTCACCACACTGCTTCCTCCACTGACTGGGTAGGG	275498	276235	275448	275500	1	DS572722	VDAG_09655	275231	276235	None	3254	401	18827	No_constitutive_exon_found_in_species
ACCGCCTTATTCGAAGTATATATGGGCTCTCCGGCTAACAGGGATTCGAGAC	283743	283801	283693	283745	1	DS572722	VDAG_09659	283487	284596	None	3254	401	18827	No_constitutive_exon_found_in_species
GTCTACGATGCGGCGACGGGATGCTGACAATGGGGGGGGGGGAAACACAGGC	316559	316657	316707	316655	-1	DS572722	VDAG_09671	314818	317036	None	3254	401	18827	No_constitutive_exon_found_in_species
ACGAGCAAGGGCGGCGTTAAGATGAGCGATATGCTGAAAAATGGGCGAAGAT	2979	3037	2929	2981	1	DS572721	VDAG_09702	1911	3910	None	3254	401	18827	No_constitutive_exon_found_in_species
CTATGCAACCTGGGACTGCTCACAGCCTAGGTAACCGATCACATGGGCAGGC	149817	150732	150782	150730	-1	DS572721	VDAG_09755	149817	151266	None	3254	401	18827	No_constitutive_exon_found_in_species
CAGCTCGAGACTGCGAAGAGTGCCATGAGCTGACATGCGGGACACGGCAGGC	246519	246765	246815	246763	-1	DS572721	VDAG_09782	246046	247178	None	3254	401	18827	No_constitutive_exon_found_in_species
GATGCCACGCGGTTTCCTTCGATGGGACCGCGCAAGGTGGAGGGATCAAGGC	54478	54672	54722	54670	-1	DS572723	VDAG_09850	52867	55998	None	3254	401	18827	No_constitutive_exon_found_in_species
CCTAAGCTCCATGCCCGTCAAAGTCACGTGCTTTTGCTGACGGGCGATAGCA	91156	91469	91106	91158	1	DS572723	VDAG_09862	90551	91469	None	3254	401	18827	No_constitutive_exon_found_in_species
TCCTTTTGAAATCCGTATTCCGCATGGATCGTCTAACAAGAGGGACACAGAA	156711	158238	156661	156713	1	DS572723	VDAG_09886	156510	158238	None	3254	401	18827	No_constitutive_exon_found_in_species
CCTCTCTCGTTTTTCCTGATGAATGTTCGTAGGGCTGACCTTAGGGATAGTG	238564	239526	239576	239524	-1	DS572723	VDAG_09918	238564	240602	None	3254	401	18827	No_constitutive_exon_found_in_species
CAGTCAGTTGAGTCCTTGTCGCACAGAAATGTCAATTCTAACGGGAACAGAT	241737	242232	241687	241739	1	DS572723	VDAG_09919	241353	243630	None	3254	401	18827	No_constitutive_exon_found_in_species
CTTCGGTCTGGGTCAGTAGGTAGGATTGACATTGGAGGGAAAGAGAACAGTC	296259	296367	296209	296261	1	DS572723	VDAG_09936	295970	296367	None	3254	401	18827	No_constitutive_exon_found_in_species
CCTCTCCGCCGCCGTCCTTGTGTGGGGTTCGTTCGCTCACAGACGGGCAGCG	33993	34083	34133	34081	-1	DS572724	VDAG_09963	33993	34662	None	3254	401	18827	No_constitutive_exon_found_in_species
CCCATGGCTTCTCTCCATCACCCAAGACAGGGCACTTACCCCAGGGGCAGCT	94692	95119	95169	95117	-1	DS572724	VDAG_09986	94692	95591	None	3254	401	18827	No_constitutive_exon_found_in_species
TAGTGTTTTCCCAATTGCCTGATCATGCGATCAGCTGACGGGGGACACAGAG	121198	121361	121148	121200	1	DS572724	VDAG_09997	121010	121693	None	3254	401	18827	No_constitutive_exon_found_in_species
TAGACTCATGCTGTGGAAAGCCTCTAACAAAGCCATCTTGGGCCAGGTAGAC	239720	239941	239991	239939	-1	DS572724	VDAG_10027	237644	240085	None	3254	401	18827	No_constitutive_exon_found_in_species
CTGTGGCCGTCGCGCCGTACGCAGTGCTAGTCCTACTAACGGGTGTACAGAC	17431	18815	18865	18813	-1	DS572725	VDAG_10039	14517	18956	None	3254	401	18827	No_constitutive_exon_found_in_species
ATGAGGGGACGGGCATGTTGACTGCAGGGAGTTGACGCTGAATCTGGGAGAC	9188	9258	9308	9256	-1	DS572726	VDAG_10118	9188	10354	None	3254	401	18827	No_constitutive_exon_found_in_species
CTATGGCCTCTAGGCATTTCGTTGAGCTTGTCTGGCGTGTCATGGGGAAGGA	11323	11501	11273	11325	1	DS572726	VDAG_10119	11095	12235	None	3254	401	18827	No_constitutive_exon_found_in_species
CCGTCCATCGGGCGAGGACACTTCATCATGAGGATACTGACAAAGGGCAGAT	120762	125127	120712	120764	1	DS572726	VDAG_10158	120254	125212	None	3254	401	18827	No_constitutive_exon_found_in_species
CCTGTCTTTGGCTGTGCTGGGGGATGGTGTTTGCTAATTTCCGAGGGCAGTG	170314	170460	170264	170316	1	DS572726	VDAG_10174	168420	170460	None	3254	401	18827	No_constitutive_exon_found_in_species
CCTCCCAGTTCCCACAAAGGCGGCCATTGTTCCTGACATTCGGGCGGAAGTA	23359	23598	23309	23361	1	DS572728	VDAG_10242	22899	26552	None	3254	401	18827	No_constitutive_exon_found_in_species
AAGCTGTGGCAAGCGCGGTTGGACAAGACAAGTGACTGACGGGTAACCAGTG	70275	70509	70225	70277	1	DS572730	VDAG_10332	67937	70509	None	3254	401	18827	No_constitutive_exon_found_in_species
CTGGGTTCGTGACCCTCATGGCAAGATGTCCGGGAAATGGAGGGGTCTAGAT	122960	123359	123409	123357	-1	DS572730	VDAG_10343	121463	124060	None	3254	401	18827	No_constitutive_exon_found_in_species
TATGTGCTACACCCCGAAAAATAACCTAAGCTAACGCGGATGGGCAAAAGTG	95540	96843	95490	95542	1	DS572732	VDAG_10415	94040	96843	None	3254	401	18827	No_constitutive_exon_found_in_species
GAGTGGCCTCAATCAGTAATATATAGGACGACGTGCTAACTGGGCCGGAGAC	6720	7275	7325	7273	-1	DS572733	VDAG_10420	6347	8402	None	3254	401	18827	No_constitutive_exon_found_in_species
ACTGCGTTGCAGCCGGCTAACCATGGCCCAATCGGCCGGGAAAGAAATAGAT	9817	9955	9767	9819	1	DS572733	VDAG_10421	9577	10469	None	3254	401	18827	No_constitutive_exon_found_in_species
GTGAGTTTTCTCTAGCACAGGTCGACGGTTCCACAGCTGACACTAGGGAGGG	91311	91418	91468	91416	-1	DS572733	VDAG_10449	90771	93508	None	3254	401	18827	No_constitutive_exon_found_in_species
TAAGTGATGTCACTTCCATGTTCAGGAAAACAAACTAACGGCGGGGAAAGCT	91234	91260	91310	91258	-1	DS572733	VDAG_10449	90771	93508	None	3254	401	18827	No_constitutive_exon_found_in_species
CTCGGATACACCCAGCAACGGTCCTGCTTCGAGGTTGCTGACGGGACCAGGC	18518	18672	18468	18520	1	DS572734	VDAG_10455	18061	19318	None	3254	401	18827	No_constitutive_exon_found_in_species
ACAACCCGTGAAACGTGCTGCGGCTCGAGGGGCGCTACGATGCGGGGCAGTA	61561	61746	61511	61563	1	DS572735	VDAG_10496	60038	62006	None	3254	401	18827	No_constitutive_exon_found_in_species
GAGGCATTCCCCTTACCATCCACATCTTCAGCAAGCTAACAGGGGCAAAGGT	41601	41989	42039	41987	-1	DS572736	VDAG_10514	40811	43728	None	3254	401	18827	No_constitutive_exon_found_in_species
TATTGTGAGTCTGAACCTTCTAGGAACACCACTCCAACTGACTTGGGAAGCT	11929	12140	12190	12138	-1	DS572738	VDAG_10522	11336	13673	None	3254	401	18827	No_constitutive_exon_found_in_species
