# Supplementary material for: Widespread Separation of the Polypyrimidine Tract From 3′ AG by G Tracts in Association With Alternative Exons in Metazoa and Plants
Source: Front Genet. 2019 Jan 14;9:741. doi: 10.3389/fgene.2018.00741 (PMC6339879; doi:10.3389/fgene.2018.00741)
Supplement: DATA FILE S1 — Sequences of REPAG 3′ SS from each species of fungi. [file Data_Sheet_1.zip › Supplementary data 1/Fungi_Release38_fomitopsis_pinicola_fp_58527_ss1.txt]

REPA_GGG_Sequence	Exon_Start	Exon_End	Pos_-50	Pos_+2	Strand	Chromosome	GeneID	Gene_Start	Gene_End	Gene_Name	Number_of_REPAs	Number_of_REPAs_has_GGG	Number_of_Intron(Intra_genic_Region)	Upstream_Constitutive_Exon
ACTGTCTGTGCCTCTCTCTCAATCACGGAACCTCTGACGAGGGATCATAGGA	37373	37589	37323	37375	1	FOMPIscaffold_2	FOMPIDRAFT_1057206	36091	39539	None	7199	1574	61932	No_or_no_constitutive_exon
ATAAATGCTCGCTGCTTTGGCCTGCTGCTGACTTGTCGTCCGCCGGGAAGGC	44466	44596	44646	44594	-1	FOMPIscaffold_2	FOMPIDRAFT_1111338	43473	44913	None	7199	1574	61932	No_or_no_constitutive_exon
TCTACTCACTTATGTGATGGCGGAGGGTGGGGCTGACGCTGGGGTATTAGGC	152764	152913	152963	152911	-1	FOMPIscaffold_2	FOMPIDRAFT_1027098	152764	156024	None	7199	1574	61932	No_or_no_constitutive_exon
GGTTCGTGCTTCCACCGGTCGTTAGTATCGGTGTATAACGACTGGGGCAGCA	180948	181015	180898	180950	1	FOMPIscaffold_2	FOMPIDRAFT_1039435	179806	184185	None	7199	1574	61932	No_or_no_constitutive_exon
TAGGTCTGGCATTACTGGTGCAGACACATACATCTACTAAGCCAGGGCAGTG	225242	225291	225192	225244	1	FOMPIscaffold_2	FOMPIDRAFT_1021294	223823	225805	None	7199	1574	61932	No_or_no_constitutive_exon
ACTGCATACACTCGCTAAACAAGGGGCACTGACCTGAACGAAATGGGTAGAT	229219	229342	229392	229340	-1	FOMPIscaffold_2	FOMPIDRAFT_1155229	228175	229783	None	7199	1574	61932	No_or_no_constitutive_exon
ATGTCCCGCTACATGCTCCGCGGAGCTGTCATTCTGAGTGACGGGTACAGGA	300581	300613	300531	300583	1	FOMPIscaffold_2	FOMPIDRAFT_1021305	299315	301002	None	7199	1574	61932	No_or_no_constitutive_exon
TTTTGGCGTGTGCGCGCGCAGGGGAGCTTGGCTGACGGGCGTGTGAGCAGGC	360448	360686	360736	360684	-1	FOMPIscaffold_2	FOMPIDRAFT_1057253	360448	362004	None	7199	1574	61932	No_or_no_constitutive_exon
TGCCCCACTTCTTCAGGAGCTGGGTTAAGCTGACTGTGTGGACTGGGTAGTG	374906	375025	375075	375023	-1	FOMPIscaffold_2	FOMPIDRAFT_158549	373246	375646	None	7199	1574	61932	No_or_no_constitutive_exon
CGCGTTGATGGGGTGATAGGCCGACGATGCTGACTGATGGGGTCGAGCAGCC	391908	391972	391858	391910	1	FOMPIscaffold_2	FOMPIDRAFT_1021331	391321	392519	None	7199	1574	61932	No_or_no_constitutive_exon
GTGAGTCAACCCAGTCGCTCTTGTAGCACATGCACTGACGGGGTGTGCAGGC	400215	400237	400287	400235	-1	FOMPIscaffold_2	FOMPIDRAFT_147750	398047	400817	None	7199	1574	61932	No_or_no_constitutive_exon
GTCAGTTTCTACGTCTTGAAGCTGCCGGCTGATGGTTGAAAGGGCCACAGAC	410152	410256	410306	410254	-1	FOMPIscaffold_2	FOMPIDRAFT_1021336	409234	410366	None	7199	1574	61932	No_or_no_constitutive_exon
ATTCTCGTGCGCCGCATAACAGGTAGACTGACTCACGACCGGAAGGGTAGAC	429261	429303	429353	429301	-1	FOMPIscaffold_2	FOMPIDRAFT_1044853	429261	429873	None	7199	1574	61932	No_or_no_constitutive_exon
AGCGATTGAGATTTGCGCACGTGAAGCCCCACTGAAATTCTGCGGGACAGGC	489109	489375	489425	489373	-1	FOMPIscaffold_2	FOMPIDRAFT_83202	487590	489692	None	7199	1574	61932	No_or_no_constitutive_exon
AGCGGCTGCGTGCCAATTGTCGGGTGGCTGACGACGGTGGTGGGGAGTAGTT	519276	519419	519469	519417	-1	FOMPIscaffold_2	FOMPIDRAFT_1138735	518370	521786	None	7199	1574	61932	No_or_no_constitutive_exon
TCGATCTACTTCCCCGCGAACAGCGCGCCCCTGATGCACTGGGGAGAAAGAT	542131	542225	542081	542133	1	FOMPIscaffold_2	FOMPIDRAFT_1111262	541847	543077	None	7199	1574	61932	No_or_no_constitutive_exon
TGGAGTCGCTGTATCATATAGGACGAGAAAGGTAACGAGGGGATGACCAGAT	571514	571597	571464	571516	1	FOMPIscaffold_2	FOMPIDRAFT_1021374	570432	572163	None	7199	1574	61932	No_or_no_constitutive_exon
CAGTCTTTCTCTTGCCTCGTGTCCCGTAGAACACTCACTCGAGGGCACAGTG	590440	590541	590591	590539	-1	FOMPIscaffold_2	FOMPIDRAFT_1034256	589097	592599	None	7199	1574	61932	No_or_no_constitutive_exon
TCCCCCCTCCCTACTCACCCGTCAGCCACTAACGCGTGCCCTGGGGGTAGAT	595212	595341	595162	595214	1	FOMPIscaffold_2	FOMPIDRAFT_1078143	594233	595341	None	7199	1574	61932	No_or_no_constitutive_exon
GAGTTTTATTCCTATCAGAAGTAGGACACTAACTCACTCTGGGCGTGTAGGA	632253	632628	632203	632255	1	FOMPIscaffold_2	FOMPIDRAFT_1013319	631554	632628	None	7199	1574	61932	No_or_no_constitutive_exon
GTGCGTCTCCCCGTGTCGCATATCATACCCAACTCTAATCGGGATGCTAGGT	640647	640784	640834	640782	-1	FOMPIscaffold_2	FOMPIDRAFT_158592	640050	641328	None	7199	1574	61932	No_or_no_constitutive_exon
GATGCGCAGGCCCAGAGGGCTTACCCTCCGCGATTCTTCACGGGACACAGGG	657500	657556	657450	657502	1	FOMPIscaffold_2	FOMPIDRAFT_124533	657145	658585	None	7199	1574	61932	No_or_no_constitutive_exon
CACCACCTAAACCTTCTTCGTCGCCGGCACCGGAGTTGAAGGGCGGGGAGAT	677605	677967	678017	677965	-1	FOMPIscaffold_2	FOMPIDRAFT_1034271	676500	678078	None	7199	1574	61932	No_or_no_constitutive_exon
TGTACATATGTCATGTAAGGTCGCTTTCTGACCGACTGCCACGGGGATAGCT	691757	691985	692035	691983	-1	FOMPIscaffold_2	FOMPIDRAFT_1027212	690942	693258	None	7199	1574	61932	No_or_no_constitutive_exon
GTAAGCAACCTTTTTTGGCGTTGACATATGGCTCACCGTTCGGGCGATAGAG	709656	709807	709857	709805	-1	FOMPIscaffold_2	FOMPIDRAFT_1155443	701415	711716	None	7199	1574	61932	No_or_no_constitutive_exon
TGGGCCGTTCCCCGGAGACGGGCGTACTGAAAACGGGCGATGGGATGTAGAT	728071	728157	728207	728155	-1	FOMPIscaffold_2	FOMPIDRAFT_1111331	725527	728498	None	7199	1574	61932	No_or_no_constitutive_exon
TACGCGCGCGCTCACCGCTGGTAGCATACCTTCACTTACAACCGGGACAGAG	744410	744551	744601	744549	-1	FOMPIscaffold_2	FOMPIDRAFT_1013342	744009	745106	None	7199	1574	61932	No_or_no_constitutive_exon
AACGCGACACCGAAAGTTGCGCGTACTGCCTGACAGTATCATACGGGCAGGT	769288	769383	769433	769381	-1	FOMPIscaffold_2	FOMPIDRAFT_67625	765464	769617	None	7199	1574	61932	No_or_no_constitutive_exon
ATTTCCAAACTGAGCGCATGCCTCCAGGCTATCCTCGAAGCCGGGAAGAGCG	768022	768204	768254	768202	-1	FOMPIscaffold_2	FOMPIDRAFT_67625	765464	769617	None	7199	1574	61932	No_or_no_constitutive_exon
TGAATTATTCCCCGAGGATTTTTTCTTCCTGTGCACTGACCGGGCGGCAGAT	766553	766862	766912	766860	-1	FOMPIscaffold_2	FOMPIDRAFT_67625	765464	769617	None	7199	1574	61932	No_or_no_constitutive_exon
CCTTCAGTTCCTTCCTTGTGTGTTGAGGCTGACCTTGTGGGGACGGCCAGGA	788862	789125	788812	788864	1	FOMPIscaffold_2	FOMPIDRAFT_147827	787281	789661	None	7199	1574	61932	No_or_no_constitutive_exon
GTGAGTTCCGTTAGCACGACGTGTACCATCACACCTAACCGCAGGGGCAGAT	793619	793724	793569	793621	1	FOMPIscaffold_2	FOMPIDRAFT_1021400	790418	796162	None	7199	1574	61932	No_or_no_constitutive_exon
ATGTGCCTCGCGTTGATAGGGTCGCGGAAGTGTCTCTGACGGGTTGACAGTT	795182	795388	795132	795184	1	FOMPIscaffold_2	FOMPIDRAFT_1021400	790418	796162	None	7199	1574	61932	No_or_no_constitutive_exon
ACGTAGACGGAATGCGACATGTATGTGCACAGGCTGATGCGTGGGGGTAGCT	829293	829425	829243	829295	1	FOMPIscaffold_2	FOMPIDRAFT_1057357	828625	832051	None	7199	1574	61932	No_or_no_constitutive_exon
TGTGCCACATCAATTATGTTTGGGCACATGTTCACCCCCGGGAACACTAGGG	886292	886311	886242	886294	1	FOMPIscaffold_2	FOMPIDRAFT_87149	885214	886703	None	7199	1574	61932	No_or_no_constitutive_exon
CTTACCCTTGCCTATCTCCCTCGGAAAAGCGATCACTTACATAGGGGCAGAT	891889	892053	892103	892051	-1	FOMPIscaffold_2	FOMPIDRAFT_127425	891541	892779	None	7199	1574	61932	No_or_no_constitutive_exon
GCTAAGAAAAAAATGGGTGACAGGCAACGCCTCAGGAAGCAGTACGGGAGCA	907368	907991	908041	907989	-1	FOMPIscaffold_2	FOMPIDRAFT_31539	907189	909945	None	7199	1574	61932	No_or_no_constitutive_exon
CGTGCGTTCGGTGGAGAGGCGCGAGGTGCTGACCGGGGCGGGGATGACAGCT	962866	962989	962816	962868	1	FOMPIscaffold_2	FOMPIDRAFT_1045016	960807	963335	None	7199	1574	61932	No_or_no_constitutive_exon
GTCTCCGTCCGCTTCGTGTTGACAGGCCTGCGTAATGACTTTGAGGGCAGAG	968944	969234	968894	968946	1	FOMPIscaffold_2	FOMPIDRAFT_1021419	967697	969234	None	7199	1574	61932	No_or_no_constitutive_exon
CATGCAGCTCCTTCACAATCCTATTTTTTCCACAGAAACTGCACTGGGAGTG	1008581	1009485	1008531	1008583	1	FOMPIscaffold_2	FOMPIDRAFT_1111424	1006243	1010370	None	7199	1574	61932	No_or_no_constitutive_exon
CCTACGCTGCTTGTGCAGGGGCCTGCGAGTGTATTGTGACGGGAGCGCAGAT	1011432	1011594	1011644	1011592	-1	FOMPIscaffold_2	FOMPIDRAFT_1039545	1011007	1014014	None	7199	1574	61932	No_or_no_constitutive_exon
GTGAGTGGTGCTTGGCGTTCGCAATGCAGTGACTCATGTGGGTGACACAGAC	1053590	1053768	1053818	1053766	-1	FOMPIscaffold_2	FOMPIDRAFT_86779	1051551	1054619	None	7199	1574	61932	No_or_no_constitutive_exon
TCGCTTCATGACTCCATCTCTTACTAACTCCTGCCTTGTAGCGGGGACAGAT	1079783	1079788	1079838	1079786	-1	FOMPIscaffold_2	FOMPIDRAFT_1027275	1078834	1081066	None	7199	1574	61932	No_or_no_constitutive_exon
CCGATGCTGCATACTTCGTCATAGATGGCTCATTGATATACACGGGGCAGCA	1104061	1104833	1104883	1104831	-1	FOMPIscaffold_2	FOMPIDRAFT_1111476	1100862	1105172	None	7199	1574	61932	No_or_no_constitutive_exon
CAACGGCTCCGACGAGAGCTGAGCTCCTTCGTGCGCATCCAGCCGGGCAGCC	1139476	1139541	1139591	1139539	-1	FOMPIscaffold_2	FOMPIDRAFT_1045062	1139146	1139692	None	7199	1574	61932	No_or_no_constitutive_exon
GGAAGGTAGATGGGGAAGGGGTTCGCTGGATGTTGAGCCTTGGGTGACAGCG	1159644	1159685	1159735	1159683	-1	FOMPIscaffold_2	FOMPIDRAFT_86746	1159644	1161103	None	7199	1574	61932	No_or_no_constitutive_exon
GCCTCCTCGGTGACCGCGCCGACCTGGATTTGGCTGTCGCGTCATGGGAGGC	1240336	1242402	1242452	1242400	-1	FOMPIscaffold_2	FOMPIDRAFT_1110823	1239352	1243158	None	7199	1574	61932	No_or_no_constitutive_exon
AGTGAAATCGCCAGGTAACGCACAATCCGTAACTGAACGAAAGTGGGTAGGT	1265583	1265654	1265533	1265585	1	FOMPIscaffold_2	FOMPIDRAFT_1045102	1264974	1266301	None	7199	1574	61932	No_or_no_constitutive_exon
AGTAAGTCTGCACTCCTAGTCCTCTACAACCAAGTACTGAGGGATGGTAGGC	1286	1425	1475	1423	-1	FOMPIscaffold_1	FOMPIDRAFT_111371	784	1623	None	7199	1574	61932	No_or_no_constitutive_exon
CGCTACCCCCCTTTACGTCCGTCAGCTGGTGTACTTACTTGCAGGGTCAGCG	14180	14358	14408	14356	-1	FOMPIscaffold_1	FOMPIDRAFT_1026741	14180	15899	None	7199	1574	61932	No_or_no_constitutive_exon
GTGCGTATTTTATGCACTGGCAGGTGGGCTTACGAGGCATGCACAGGGAGGA	29730	29785	29680	29732	1	FOMPIscaffold_1	FOMPIDRAFT_134295	29019	30370	None	7199	1574	61932	No_or_no_constitutive_exon
GTCGCCTCTGATACATGTATCATTTTGGGCTGATGCGAGGGATATGGCAGAC	41311	41411	41261	41313	1	FOMPIscaffold_1	FOMPIDRAFT_1012934	38141	41588	None	7199	1574	61932	No_or_no_constitutive_exon
CCATGCGGGCGAAGGGCCTCAACTCAGGAAGCGGGGCTGACGGGGAACAGGC	46020	46178	46228	46176	-1	FOMPIscaffold_1	FOMPIDRAFT_1044341	44662	47571	None	7199	1574	61932	No_or_no_constitutive_exon
TGACGTTTTGTCTCTACTACTGTTGTGGTCCTGAATACCGGGGACATCAGTC	104075	104104	104154	104102	-1	FOMPIscaffold_1	FOMPIDRAFT_158942	103634	104324	None	7199	1574	61932	No_or_no_constitutive_exon
GCGGGTTGTGGTTTGTGCTGCGCGAGCTGATGTGCGGCTTGGGTGGGTAGGA	113099	113228	113278	113226	-1	FOMPIscaffold_1	FOMPIDRAFT_1026770	112446	113653	None	7199	1574	61932	No_or_no_constitutive_exon
CGCCACCCATATCGCGCGCGCCTGAGGCAATGTACTGATACATGGGGTAGCG	163519	163869	163919	163867	-1	FOMPIscaffold_1	FOMPIDRAFT_1021076	163519	164931	None	7199	1574	61932	No_or_no_constitutive_exon
GCGTCTTCCCTGGCCCAGGACATCTAGAGGCTCATCAAACGGCGGGATAGGA	253642	253663	253713	253661	-1	FOMPIscaffold_1	FOMPIDRAFT_1026812	250772	255763	None	7199	1574	61932	No_or_no_constitutive_exon
TGTAGTCGACGCTGCACACCTATCGAGCTCCCTGACGCGTGTGGGCAAAGTC	323696	323774	323646	323698	1	FOMPIscaffold_1	FOMPIDRAFT_1021097	322302	324112	None	7199	1574	61932	No_or_no_constitutive_exon
AGCCTTTAACCTGTTATCGCGATTTAGAGTGGATTAACTGTGGGTGATAGTG	333077	333098	333027	333079	1	FOMPIscaffold_1	FOMPIDRAFT_1026836	332917	334589	None	7199	1574	61932	No_or_no_constitutive_exon
GTGCGTTTCGTGTTCACTCATGTATCCTTACCGGCTCATCTCGGGCAAAGAA	347958	348042	347908	347960	1	FOMPIscaffold_1	FOMPIDRAFT_1021105	347387	350632	None	7199	1574	61932	No_or_no_constitutive_exon
TGTAAGTGCGTGCACTTTATCACGAAGACAGTAGTTGAATGGGAACGCAGCA	348164	348352	348114	348166	1	FOMPIscaffold_1	FOMPIDRAFT_1021105	347387	350632	None	7199	1574	61932	No_or_no_constitutive_exon
CAGCGCTCCCATGCGGCGAATGCATCTGTACCTTACCTTGGTCGGGATAGGT	349132	349244	349082	349134	1	FOMPIscaffold_1	FOMPIDRAFT_1021105	347387	350632	None	7199	1574	61932	No_or_no_constitutive_exon
GAGTTGTATCAACTTCCAGAAGACCATCAATGCTGACTTCTGGGGCGTAGGT	379982	380067	379932	379984	1	FOMPIscaffold_1	FOMPIDRAFT_1110298	379048	380365	None	7199	1574	61932	No_or_no_constitutive_exon
GTGTTCTCCGCCCGCGAAGCTTCTCTGTGGTATCATAACTGGGCGGACAGCG	406150	406252	406302	406250	-1	FOMPIscaffold_1	FOMPIDRAFT_1110407	405725	408413	None	7199	1574	61932	No_or_no_constitutive_exon
CAGGTGAGCATCACCCACTGTGTGCGCACAGCCCGACTGAGACGGGCTAGGA	452524	452889	452939	452887	-1	FOMPIscaffold_1	FOMPIDRAFT_1034013	450662	453400	None	7199	1574	61932	No_or_no_constitutive_exon
CGTTGGGTGCGATCTCACTGCTGGCATTGCTGACTACCCTATGGGTGTAGGA	457224	457237	457287	457235	-1	FOMPIscaffold_1	FOMPIDRAFT_96500	455246	457581	None	7199	1574	61932	No_or_no_constitutive_exon
GTAGTCATTCCGTGAGCTTCATGCAACGCGAGTACTGATTGGGGTATTAGTG	464346	464797	464296	464348	1	FOMPIscaffold_1	FOMPIDRAFT_1110164	463489	465248	None	7199	1574	61932	No_or_no_constitutive_exon
GACTCCAATGCTATGAGTCTCACAGACTTGCCACCGGGGTAGATATGTAGCA	507666	507780	507616	507668	1	FOMPIscaffold_1	FOMPIDRAFT_125031	505998	507780	None	7199	1574	61932	No_or_no_constitutive_exon
TCTTCACCTCTTAGTTGCCGATGCGTACGTACTAACTATGGGGCACGTAGGG	531463	531556	531606	531554	-1	FOMPIscaffold_1	FOMPIDRAFT_1044511	530549	531753	None	7199	1574	61932	No_or_no_constitutive_exon
CGTGCACCTCACGAAGGGCGCACCTCACGAAAACTGACCTCTGGGAGTAGAC	535312	535414	535464	535412	-1	FOMPIscaffold_1	FOMPIDRAFT_125023	533954	536399	None	7199	1574	61932	No_or_no_constitutive_exon
CGCCACGCGTCTGCTTCTGACTCTCGGTACTTGCGCGGGCGGACGGGCAGCA	584181	584616	584666	584614	-1	FOMPIscaffold_1	FOMPIDRAFT_1044533	582800	585199	None	7199	1574	61932	No_or_no_constitutive_exon
TCCGCTCTAATACCGAGTAGCGGTATGATGTTCTGATCATGACCGGGCAGGG	598669	598728	598619	598671	1	FOMPIscaffold_1	FOMPIDRAFT_158855	597014	599324	None	7199	1574	61932	No_or_no_constitutive_exon
ATGATTGCACCTCGGTGCTAAACAGAAGTGCTGACCATGTGGGAACACAGTC	611725	611818	611675	611727	1	FOMPIscaffold_1	FOMPIDRAFT_83849	611426	612928	None	7199	1574	61932	No_or_no_constitutive_exon
GTCCCCTTTCATGTCCGGCCTTGTCGTATGCTGACTCATGTGGGATGTAGCG	635412	635645	635695	635643	-1	FOMPIscaffold_1	FOMPIDRAFT_1021165	635412	637125	None	7199	1574	61932	No_or_no_constitutive_exon
GCGTGTTCCGCTCAAGCGCGGGGGTGTTTCACCTCACGACGGGCGGATAGAG	651438	651482	651532	651480	-1	FOMPIscaffold_1	FOMPIDRAFT_133891	650766	654229	None	7199	1574	61932	No_or_no_constitutive_exon
GTACGCAGTCAGCATATGACCTACGTGCTCTACCATTCATCGGGGGCTAGGT	696143	696259	696093	696145	1	FOMPIscaffold_1	FOMPIDRAFT_1034074	695466	699910	None	7199	1574	61932	No_or_no_constitutive_exon
TAGGTCTTCCGCAATAATGCTACGCCACACGACTTACGTTGGGCATATAGCA	697473	697514	697423	697475	1	FOMPIscaffold_1	FOMPIDRAFT_1034074	695466	699910	None	7199	1574	61932	No_or_no_constitutive_exon
GACTGTTCCGTGTTCAGTGAGTGCAGTGCGCTACCATTGGGGGCTAATAGCT	741311	741407	741261	741313	1	FOMPIscaffold_1	FOMPIDRAFT_1013096	740747	742311	None	7199	1574	61932	No_or_no_constitutive_exon
CTGCTGTCGTGACCGGCTGGGGCTCTACCGAGTGCGGCACGTGCTGGGAGCT	755463	755646	755696	755644	-1	FOMPIscaffold_1	FOMPIDRAFT_1026956	755463	758047	None	7199	1574	61932	No_or_no_constitutive_exon
TCCTGCGGTACTCCGCTCTGCACAGTGAGACTGATGTTGGGTGGGGATAGCT	790829	790941	790991	790939	-1	FOMPIscaffold_1	FOMPIDRAFT_1044595	790281	792455	None	7199	1574	61932	No_or_no_constitutive_exon
TAAGCTTTCATGATATGGTGCTTGATCAGCCATCCAACATCGGGATATAGCT	797810	797919	797969	797917	-1	FOMPIscaffold_1	FOMPIDRAFT_1021193	794283	798861	None	7199	1574	61932	No_or_no_constitutive_exon
GGTGCGTCATTACAACGTGCTCCATATTGTAGGTATTGACAGATGGGCAGGG	800927	801190	800877	800929	1	FOMPIscaffold_1	FOMPIDRAFT_1110542	800601	801190	None	7199	1574	61932	No_or_no_constitutive_exon
ACACTCCTAACCATCCATGAAAACAAGCTAACTGTGCGGCGGGCGCGCAGCT	811576	811725	811526	811578	1	FOMPIscaffold_1	FOMPIDRAFT_41992	811400	812713	None	7199	1574	61932	No_or_no_constitutive_exon
AAACCAGACGTACGACCGAATGTGAGTAGCCTTGCTAATCGGGCGCATAGAT	854672	854968	854622	854674	1	FOMPIscaffold_1	FOMPIDRAFT_1106804	854157	855129	None	7199	1574	61932	No_or_no_constitutive_exon
ATGTGCGCATATATGCTGCCTGACATATCTTAACTGAGGTTGGGGTACAGTG	877564	878202	877514	877566	1	FOMPIscaffold_1	FOMPIDRAFT_1109816	875768	880121	None	7199	1574	61932	No_or_no_constitutive_exon
AAGTCGGAGTCCTTGCCGCGCCTCAGGGCTTCTTTAACACTAAAGGGCAGGT	908665	908729	908615	908667	1	FOMPIscaffold_1	FOMPIDRAFT_124911	906004	909019	None	7199	1574	61932	No_or_no_constitutive_exon
TGTCTGCCGTTCAGCACGCCTGTAGGCTGTACTGAAACGGGATTGTGAAGGC	908785	908845	908735	908787	1	FOMPIscaffold_1	FOMPIDRAFT_124911	906004	909019	None	7199	1574	61932	No_or_no_constitutive_exon
CGCGCCATGAGATCCTCGATCGCACTGACAACGCGGATTTGGGTGTGCAGGT	915512	915576	915462	915514	1	FOMPIscaffold_1	FOMPIDRAFT_133734	914465	916906	None	7199	1574	61932	No_or_no_constitutive_exon
ACCTGCAGTTTGTAACATCCACAGACGTTGGCTAACATGCGGGCATGCAGAT	971210	971332	971382	971330	-1	FOMPIscaffold_1	FOMPIDRAFT_1155029	970499	971499	None	7199	1574	61932	No_or_no_constitutive_exon
CCATTCCCCTCTTTCCGCGCTCATGACGGCTCACTGACTTTGGGTGGCAGAT	982606	982685	982556	982608	1	FOMPIscaffold_1	FOMPIDRAFT_1044666	982103	983698	None	7199	1574	61932	No_or_no_constitutive_exon
GCGCGACTTGTTCTGACGTGGTCCGCTAATTCGCATTCTGGGACACACAGAA	982916	982936	982866	982918	1	FOMPIscaffold_1	FOMPIDRAFT_1044666	982103	983698	None	7199	1574	61932	No_or_no_constitutive_exon
GGACTCCTTGTGTAGCGCGGGATGTGCTTCGGGCTGATGGGGATGTATAGCT	988527	988586	988636	988584	-1	FOMPIscaffold_1	FOMPIDRAFT_1057159	988527	990450	None	7199	1574	61932	No_or_no_constitutive_exon
GCTCAATGTATGCGCGTGTTCTAGATCTGACCAGTGCGCTCGTGGGGCAGGT	1017580	1017743	1017793	1017741	-1	FOMPIscaffold_1	FOMPIDRAFT_1027042	1016523	1018750	None	7199	1574	61932	No_or_no_constitutive_exon
CGGTAGATAGTATTTGAAGTCGCGGACCCCAGTGCTAATTCGGGAAGCAGAA	1041678	1042023	1042073	1042021	-1	FOMPIscaffold_1	FOMPIDRAFT_1021228	1041156	1042710	None	7199	1574	61932	No_or_no_constitutive_exon
CGTCTTGCGCACTATTACCGACGTTAGCTAAAGTCTGAAATGTGGGGCAGCC	1046137	1046258	1046308	1046256	-1	FOMPIscaffold_1	FOMPIDRAFT_124868	1044780	1049308	None	7199	1574	61932	No_or_no_constitutive_exon
GTGTACTCCTTGCAGACGTGCTAATGCTGCACGGCGATTGTGCGGGATAGGG	1089717	1089846	1089896	1089844	-1	FOMPIscaffold_1	FOMPIDRAFT_1044706	1087578	1091869	None	7199	1574	61932	No_or_no_constitutive_exon
CCCGTCCCCCGCCCTCTCTGGCAACGTGCTGACGCCCGTTGGGTGTGTAGGG	1114222	1114430	1114480	1114428	-1	FOMPIscaffold_1	FOMPIDRAFT_1021237	1113512	1114700	None	7199	1574	61932	No_or_no_constitutive_exon
CATCCTTCCCATAACCTGACGGCTTATACTGACATTTGGGGGAGGACTAGAC	1133966	1134035	1134085	1134033	-1	FOMPIscaffold_1	FOMPIDRAFT_1110082	1132291	1134375	None	7199	1574	61932	No_or_no_constitutive_exon
CATTCGGCTATATGTTCTTTCGTAGGCTGACCATTGCCTGGGGAGCATAGCC	44505	44540	44590	44538	-1	FOMPIscaffold_4	FOMPIDRAFT_1045454	42816	44654	None	7199	1574	61932	No_or_no_constitutive_exon
GCCCAAATTCCATTGCGAGCTCAATTTCATTGAGTTTTTCTGGGGTGCAGTC	80659	80770	80609	80661	1	FOMPIscaffold_4	FOMPIDRAFT_131397	78272	81012	None	7199	1574	61932	No_or_no_constitutive_exon
ATGCCATTTATGGGCAATGTTACATAACACCTTCCATATCGGGAATGTAGCA	80959	81012	80909	80961	1	FOMPIscaffold_4	FOMPIDRAFT_131397	78272	81012	None	7199	1574	61932	No_or_no_constitutive_exon
TGAATGCAGCTGCCAGCGTGTCGTGGGCTGACAGTACGGTGGGGTGCTAGGG	93960	94174	94224	94172	-1	FOMPIscaffold_4	FOMPIDRAFT_132379	93960	95513	None	7199	1574	61932	No_or_no_constitutive_exon
CTACGCTTCCTGCGGTTCGGTGAGTAGACGATACTCATGGGGACGTGCAGAT	100154	100221	100104	100156	1	FOMPIscaffold_4	FOMPIDRAFT_1021631	98640	104697	None	7199	1574	61932	No_or_no_constitutive_exon
TGCGTCGTTCTCGGGATCATAGTGTCCAGTGGCTGACGGCGAGGGTACAGCC	116177	116226	116276	116224	-1	FOMPIscaffold_4	FOMPIDRAFT_1027555	116177	117199	None	7199	1574	61932	No_or_no_constitutive_exon
TCGTGGCGAAACGGCAAGTGCCTCATCATACGCCCGCTTGGGTGAGGTAGCT	136301	136386	136436	136384	-1	FOMPIscaffold_4	FOMPIDRAFT_1112455	135974	136774	None	7199	1574	61932	No_or_no_constitutive_exon
GTCTGAGACCACACCTCTGTGCCATTTGCGCTACTGACATGGTGGGCAAGTC	174339	174948	174289	174341	1	FOMPIscaffold_4	FOMPIDRAFT_82783	173794	174948	None	7199	1574	61932	No_or_no_constitutive_exon
TACGTGGCTAGGAGACGTGGCTGCTGCGCTCGCTGACGAGGGTGATGCAGAG	224561	224699	224749	224697	-1	FOMPIscaffold_4	FOMPIDRAFT_1021646	222376	225138	None	7199	1574	61932	No_or_no_constitutive_exon
CCAGTACCTTCTCCTTACCGCATTCCCAGGTTTGACGGGCAGGGTACCAGCA	256897	257056	257106	257054	-1	FOMPIscaffold_4	FOMPIDRAFT_1045518	256075	257422	None	7199	1574	61932	No_or_no_constitutive_exon
CTTGCGTCATACAACGAGATCAGGTTCTGATTCCGAGGGACTGGGAGTAGGC	264385	264403	264335	264387	1	FOMPIscaffold_4	FOMPIDRAFT_1045521	263750	269401	None	7199	1574	61932	No_or_no_constitutive_exon
TAAGTGCTACCCCTTCAGTATGTCTAACAAATTCTGAGGAGTGGGAGTAGGC	285783	285809	285859	285807	-1	FOMPIscaffold_4	FOMPIDRAFT_82818	284640	286508	None	7199	1574	61932	No_or_no_constitutive_exon
GCTACTACCCCGGTCTTCTCGCTTGATATGCTGATTTATATGGGGCGCAGGA	285700	285726	285776	285724	-1	FOMPIscaffold_4	FOMPIDRAFT_82818	284640	286508	None	7199	1574	61932	No_or_no_constitutive_exon
ACCACGTAGGCGACCTCGTGCGATCCTCTGCTGACCTCGCCGATGGGCAGCC	309975	310385	309925	309977	1	FOMPIscaffold_4	FOMPIDRAFT_95837	309270	311948	None	7199	1574	61932	No_or_no_constitutive_exon
AGTGGTTTCGCCGCAGTTGACATGATCTACTCACCTCAGGGCGTGAACAGTG	340068	340101	340151	340099	-1	FOMPIscaffold_4	FOMPIDRAFT_1039782	338279	340363	None	7199	1574	61932	No_or_no_constitutive_exon
TCCCTTTGCTGCCCCATTCCTTACCCAGCTGATATGCGGATGGGGCGAAGAG	369895	369950	370000	369948	-1	FOMPIscaffold_4	FOMPIDRAFT_1112321	369151	371129	None	7199	1574	61932	No_or_no_constitutive_exon
CATCCCCATTCGACTCGCCAACTCGCATATCATCTACTCGGCGGGGCTAGGG	451503	451596	451646	451594	-1	FOMPIscaffold_4	FOMPIDRAFT_1021673	451503	452869	None	7199	1574	61932	No_or_no_constitutive_exon
CAGACTCTTCGTTCGCGGTACTCAATGACTGACAATCGGGGGCGATACAGGA	529325	529774	529275	529327	1	FOMPIscaffold_4	FOMPIDRAFT_1156394	527780	529774	None	7199	1574	61932	No_or_no_constitutive_exon
ATGCCCGTCGCAACGGGAAGATGGATGCTGATCGTGCCCTCGGCGGGTAGAC	530397	530472	530522	530470	-1	FOMPIscaffold_4	FOMPIDRAFT_1045582	530063	530550	None	7199	1574	61932	No_or_no_constitutive_exon
GAAATCCACGCACCGATGACGAGCCGCAATTATAGATGCGGGGTACACAGGG	596388	596390	596440	596388	-1	FOMPIscaffold_4	FOMPIDRAFT_1027622	595391	596666	None	7199	1574	61932	No_or_no_constitutive_exon
CGTCTGATCTTCTCACTGTAGAATGTGCTATTGATACGACTGGGGTACAGAG	601322	601475	601525	601473	-1	FOMPIscaffold_4	FOMPIDRAFT_1027623	599830	601601	None	7199	1574	61932	No_or_no_constitutive_exon
TGAGTGCCGACGTTGTTGGTATGAGCATGGACGGACTGACGGGCGCACAGGT	613635	613777	613827	613775	-1	FOMPIscaffold_4	FOMPIDRAFT_1027625	612855	615941	None	7199	1574	61932	No_or_no_constitutive_exon
GCCTATCACCCATTGCTATTCGTATCGCGGTTGATCTGAATGGGAGGCAGCG	616522	616907	616472	616524	1	FOMPIscaffold_4	FOMPIDRAFT_149171	616254	616907	None	7199	1574	61932	No_or_no_constitutive_exon
GTTCCCTTGCCGTACATTCTAGTCTATGTCGTGCTGACGGAAGGGGTCAGAA	669170	669340	669390	669338	-1	FOMPIscaffold_4	FOMPIDRAFT_1021694	669170	670832	None	7199	1574	61932	No_or_no_constitutive_exon
TTCACACTTCAGTCTAGGCGGACTGAGACTGAGACTTACACATGGGACAGCC	762381	762450	762500	762448	-1	FOMPIscaffold_4	FOMPIDRAFT_1045646	754135	766266	None	7199	1574	61932	No_or_no_constitutive_exon
GTGAGCCTATGCACGTCTCCGAATCCGTCTTTAATATAACAAGGGCATAGCG	768964	769184	769234	769182	-1	FOMPIscaffold_4	FOMPIDRAFT_1112480	767384	769767	None	7199	1574	61932	No_or_no_constitutive_exon
GGCATATACAACTGGCTTCGCTGCCGTGTCTCTAAACCGTACTGGGGTAGAA	774892	774960	775010	774958	-1	FOMPIscaffold_4	FOMPIDRAFT_1039829	774653	777172	None	7199	1574	61932	No_or_no_constitutive_exon
TTGTGATACGCCATGCAGCCTATGCTGAACGCTGTGTGTGCGGGTGGCAGGG	795871	796003	795821	795873	1	FOMPIscaffold_4	FOMPIDRAFT_85544	793277	796542	None	7199	1574	61932	No_or_no_constitutive_exon
TGACTCGCGCGCGGATTGCGGTGTGCGTGCGTGTGTGCGGGGGGCGACAGCG	861640	861791	861841	861789	-1	FOMPIscaffold_4	FOMPIDRAFT_126348	861640	862800	None	7199	1574	61932	No_or_no_constitutive_exon
GGCTGCTCATGCGTGCCGCACCCTGGCCTAACGAGACTGCGCGGGCGCAGCC	893743	893886	893693	893745	1	FOMPIscaffold_4	FOMPIDRAFT_1021729	893232	894758	None	7199	1574	61932	No_or_no_constitutive_exon
TTCGTCCAGAAACGCGTTTATGCCTCATTCATCTCGTGTTGGGAGCGTAGAA	901040	901056	900990	901042	1	FOMPIscaffold_4	FOMPIDRAFT_136826	900758	903652	None	7199	1574	61932	No_or_no_constitutive_exon
TCGCTGGCATGGCAGTACTCGACGGACTAATGAATGACATGGCGGGGTAGGC	910321	910745	910795	910743	-1	FOMPIscaffold_4	FOMPIDRAFT_1156568	908015	911124	None	7199	1574	61932	No_or_no_constitutive_exon
ACGTGCGATTTCATACGATGCATCGTCTCCGTTGTTCACCGATAGGGCAGGC	908693	908794	908844	908792	-1	FOMPIscaffold_4	FOMPIDRAFT_1156568	908015	911124	None	7199	1574	61932	No_or_no_constitutive_exon
TGCGCGTATTCCTTCCATTCGCTACATGCTGACTCGCCGCTGGGATGCAGCT	948875	949104	948825	948877	1	FOMPIscaffold_4	FOMPIDRAFT_136854	947627	950836	None	7199	1574	61932	No_or_no_constitutive_exon
CACACACCCGTTTCGTTTCTCGCCGCTTGACTGACTGGTGAGCGGGCCAGCC	957871	957950	957821	957873	1	FOMPIscaffold_4	FOMPIDRAFT_1045711	957346	958677	None	7199	1574	61932	No_or_no_constitutive_exon
GCTTACCTGGCCTCAACGGTCTACCGCATAACGTTCAACTTGGGGGACAGGC	999404	999650	999354	999406	1	FOMPIscaffold_4	FOMPIDRAFT_1013850	998767	999875	None	7199	1574	61932	No_or_no_constitutive_exon
GAAGTGATTTCTTTTGGCGCTATTCGTCTTCACTGAATCAGGGGATACAGCC	19195	21460	21510	21458	-1	FOMPIscaffold_3	FOMPIDRAFT_1111906	19195	22582	None	7199	1574	61932	No_or_no_constitutive_exon
AGTCATGAGTCATTCCAAGCTAGCGGTTTGTCTCACCGGGGACGACGAAGTA	54082	54277	54327	54275	-1	FOMPIscaffold_3	FOMPIDRAFT_1045154	53317	55754	None	7199	1574	61932	No_or_no_constitutive_exon
GTGCGTTGCTTGCCCTAACCCCCCTATGGTCATACTCACGGGGAACACAGCG	59481	59630	59431	59483	1	FOMPIscaffold_3	FOMPIDRAFT_1155691	59197	60600	None	7199	1574	61932	No_or_no_constitutive_exon
CCTGGGCAGTATCACTTTTGCTTTGCTTCTGCTAATTGGGGGGAAGTCAGTA	86945	87095	87145	87093	-1	FOMPIscaffold_3	FOMPIDRAFT_1045168	86485	87338	None	7199	1574	61932	No_or_no_constitutive_exon
CGTGGTAAAGCAGTTTCTGCGAACATCGGGTGACTTATTTCGGGGCATAGTC	88614	88730	88780	88728	-1	FOMPIscaffold_3	FOMPIDRAFT_1155708	87527	89094	None	7199	1574	61932	No_or_no_constitutive_exon
TGGAATTCACATGAATACAGATCTCGTGCTGACAGAGCGTGGGCGTGCAGAC	105864	105988	105814	105866	1	FOMPIscaffold_3	FOMPIDRAFT_1027334	105258	106727	None	7199	1574	61932	No_or_no_constitutive_exon
TGCCTCGGTCTCTGACCCAGACCGAACATTTCTAGATTGTGTGTGGGCAGTC	114270	114348	114398	114346	-1	FOMPIscaffold_3	FOMPIDRAFT_1013467	113098	115498	None	7199	1574	61932	No_or_no_constitutive_exon
TGAGTGCATGCCCCATTCGCCGTACTCCTCGCTGATACATGGGTGACAAGGT	144680	145158	144630	144682	1	FOMPIscaffold_3	FOMPIDRAFT_148342	143796	146820	None	7199	1574	61932	No_or_no_constitutive_exon
AGGGTAATGGCTTTATCCCCAATCGCAACAACCATCCGCCAAACGGGGAGGG	147068	147278	147328	147276	-1	FOMPIscaffold_3	FOMPIDRAFT_1155746	147068	148496	None	7199	1574	61932	No_or_no_constitutive_exon
TACGTCGCTTCGCGTAAAATCGCAACGTGTCTGAACGTCGGGAATTGCAGGT	180039	180092	180142	180090	-1	FOMPIscaffold_3	FOMPIDRAFT_1021485	178261	180499	None	7199	1574	61932	No_or_no_constitutive_exon
GTGTATGCGCTGTGTCTGTGCGGCGGGGCGATGCTGAGCGGGGCGGGCAGCG	253729	253875	253679	253731	1	FOMPIscaffold_3	FOMPIDRAFT_1111754	251670	254508	None	7199	1574	61932	No_or_no_constitutive_exon
CTCCGCCTTTGTATGCCCTATATTCTGGCTGATTGACGCGTGCGGGGTAGAC	269033	269115	268983	269035	1	FOMPIscaffold_3	FOMPIDRAFT_1111610	267781	269444	None	7199	1574	61932	No_or_no_constitutive_exon
GCTCGTCCGTCATAATATATAGCGGTTGGCTGACCGTAATGCGGGAGTAGCC	285662	285755	285612	285664	1	FOMPIscaffold_3	FOMPIDRAFT_1021506	284998	286022	None	7199	1574	61932	No_or_no_constitutive_exon
ATTCTTCACCGGCAACCCACAACCTATCACTGACAACTGGGCACGAATAGTG	285821	286022	285771	285823	1	FOMPIscaffold_3	FOMPIDRAFT_1021506	284998	286022	None	7199	1574	61932	No_or_no_constitutive_exon
TGAGTAGGCATTGTGCTTAGGGATGTCGGTCGGCCGCTGAGGGCGCATAGGA	300045	300105	300155	300103	-1	FOMPIscaffold_3	FOMPIDRAFT_1139206	298407	300568	None	7199	1574	61932	No_or_no_constitutive_exon
GTCAGGTGCATCCTATGTAGAGATGCTGTCCTGACGGAAAGGGATACTAGCT	301490	301552	301440	301492	1	FOMPIscaffold_3	FOMPIDRAFT_1111839	301094	301792	None	7199	1574	61932	No_or_no_constitutive_exon
GATAGGTGTGTGGTACGATGCCGTCTCCCTGGACCTAGCTGAGGGGTAAGCA	329566	330250	329516	329568	1	FOMPIscaffold_3	FOMPIDRAFT_1112145	327600	332036	None	7199	1574	61932	No_or_no_constitutive_exon
CTCCGCGCACGCATAGCGGCTAGTGTTCTGAGACTCAAACGTTGGGGCAGGT	408089	408186	408039	408091	1	FOMPIscaffold_3	FOMPIDRAFT_1045269	407297	408412	None	7199	1574	61932	No_or_no_constitutive_exon
GTGACCTGAAACCTACATTCGTTGGTCTGACTGACTGGAGAGGGCTGCAGTC	409425	409900	409950	409898	-1	FOMPIscaffold_3	FOMPIDRAFT_1111941	408597	410274	None	7199	1574	61932	No_or_no_constitutive_exon
TGCGACAGGGACTCGGATCTCCTGATCACCGTTCGCTGAAATGGGCACAGGT	408597	408722	408772	408720	-1	FOMPIscaffold_3	FOMPIDRAFT_1111941	408597	410274	None	7199	1574	61932	No_or_no_constitutive_exon
GCGTCCTGACATGCATGTAGCATATGCTTGCTCACGGGTTGGGTGTGTAGAG	411630	411683	411733	411681	-1	FOMPIscaffold_3	FOMPIDRAFT_1057512	410663	412003	None	7199	1574	61932	No_or_no_constitutive_exon
GGTAAGCTCTACGATGATCCCTGTTCCGACACTACTCATTGGGTGGAAAGAT	422922	422960	422872	422924	1	FOMPIscaffold_3	FOMPIDRAFT_1027407	417919	424258	None	7199	1574	61932	No_or_no_constitutive_exon
GCGTACCACTCTGCGACGGGCGTGATAAATGCTGACTATGGGTGGACCAGGG	493330	493604	493654	493602	-1	FOMPIscaffold_3	FOMPIDRAFT_1027424	493330	493709	None	7199	1574	61932	No_or_no_constitutive_exon
TGTGGTCCACCATGCATGGCGTCGATCCGCTGAACCATAGGGACACACAGGT	494257	494353	494207	494259	1	FOMPIscaffold_3	FOMPIDRAFT_1155932	493913	495155	None	7199	1574	61932	No_or_no_constitutive_exon
CGTCTGGTACCATGCCTACATTCAATATATCTGACCGCAGGGGTTGGTAGGG	494406	494505	494356	494408	1	FOMPIscaffold_3	FOMPIDRAFT_1155932	493913	495155	None	7199	1574	61932	No_or_no_constitutive_exon
TGTACGTTTTCCAATATACTCTCTGGGACGTAACTGACTCGTGGGATAAGGG	524203	524763	524153	524205	1	FOMPIscaffold_3	FOMPIDRAFT_42885	523791	526482	None	7199	1574	61932	No_or_no_constitutive_exon
GTTCTACATTAGAGTTGTCAGCATCCGCTCACTATATGGGGCTGAATAAGGG	525831	525850	525781	525833	1	FOMPIscaffold_3	FOMPIDRAFT_42885	523791	526482	None	7199	1574	61932	No_or_no_constitutive_exon
CTGGGTAAGTTGCCTATCATGACCCCAGGTTATTGCTTACGGGAATTCAGAG	563865	563930	563980	563928	-1	FOMPIscaffold_3	FOMPIDRAFT_1112255	561123	564336	None	7199	1574	61932	No_or_no_constitutive_exon
CCTGAATCTTGAGAATACATCTCATGCACTGATGCTGAACATGGGACCAGCT	703160	703456	703110	703162	1	FOMPIscaffold_3	FOMPIDRAFT_125395	701644	703684	None	7199	1574	61932	No_or_no_constitutive_exon
ATATCCCCGAGCACCACTTGTTGCTCACCTTCTGTGCACGGGCGCGACAGGT	708987	709139	708937	708989	1	FOMPIscaffold_3	FOMPIDRAFT_1111607	708232	709356	None	7199	1574	61932	No_or_no_constitutive_exon
AAGGCTGAGCTTATGTGAAAGCGTGAGAGTGGCGTTGACGGGGAGTGCAGTT	721346	721381	721431	721379	-1	FOMPIscaffold_3	FOMPIDRAFT_134753	718434	723345	None	7199	1574	61932	No_or_no_constitutive_exon
ACGTGATAATCTGCTGTGTTCTTGCGTAGTATTCTGACTTCACGGGATAGGC	718434	719811	719861	719809	-1	FOMPIscaffold_3	FOMPIDRAFT_134753	718434	723345	None	7199	1574	61932	No_or_no_constitutive_exon
AAACCAGGGAGCGAGCCCACCGCCGTCAATGGCAAGGGCAGGCCAAACAGGC	729036	729339	729389	729337	-1	FOMPIscaffold_3	FOMPIDRAFT_1027491	724615	729913	None	7199	1574	61932	No_or_no_constitutive_exon
GTGCGTTGGTACATCCGTTGGCCGTATGCTGGTATTGATGGGCGGGTTAGGT	726008	726087	726137	726085	-1	FOMPIscaffold_3	FOMPIDRAFT_1027491	724615	729913	None	7199	1574	61932	No_or_no_constitutive_exon
GCTATAGTGTACTTGGCACCAGTCATGAACTCACGGCTGAAGCGGGGCAGGG	747934	748080	748130	748078	-1	FOMPIscaffold_3	FOMPIDRAFT_134772	746861	749111	None	7199	1574	61932	No_or_no_constitutive_exon
CACCGCGCAGTCCGATCATCAACCATCCAATCTGACAATCGGGATGACAGAG	766345	767187	766295	766347	1	FOMPIscaffold_3	FOMPIDRAFT_1045391	764721	767187	None	7199	1574	61932	No_or_no_constitutive_exon
AGCGGAGGTTGTTCCTGTATGGTTAAATGCAACCGCTTATCTGGGAACAGAC	818105	818250	818055	818107	1	FOMPIscaffold_3	FOMPIDRAFT_1111589	817585	818713	None	7199	1574	61932	No_or_no_constitutive_exon
TGGATGCATGCAGACATTGTGGTACTTGCTAAAACCCTGCGGGATGTAAGCG	819463	819793	819413	819465	1	FOMPIscaffold_3	FOMPIDRAFT_1139559	819195	824046	None	7199	1574	61932	No_or_no_constitutive_exon
CAGTATACCCATCCTGACTACAAGGTAGCTGCAAGATGGGGAGCCGATAGAG	837921	838150	837871	837923	1	FOMPIscaffold_3	FOMPIDRAFT_43410	836917	838484	None	7199	1574	61932	No_or_no_constitutive_exon
CTGCTGCAGTATGTTTTCCTGCCGTAGAGAATACTGATTCATCTGGGAAGTG	888693	888731	888643	888695	1	FOMPIscaffold_3	FOMPIDRAFT_1112246	888425	890479	None	7199	1574	61932	No_or_no_constitutive_exon
CGTGAATCTTCTTCCTGGAGTCATTCGGCGCTGACTGCCTCGGCGGGCAGTG	891346	891850	891296	891348	1	FOMPIscaffold_3	FOMPIDRAFT_96826	890979	907086	None	7199	1574	61932	No_or_no_constitutive_exon
TCGTAGACACCTCACTGCCCTTGGGCTAACTTCCCTGTTGCGTGAGGGAGGA	5468	5579	5418	5470	1	FOMPIscaffold_5	FOMPIDRAFT_1113211	5076	6714	None	7199	1574	61932	No_or_no_constitutive_exon
TCGAGACACTGAAGAATGACCGAACAGGTCCTAACTATCTGGGCATGCAGAC	5911	5999	5861	5913	1	FOMPIscaffold_5	FOMPIDRAFT_1113211	5076	6714	None	7199	1574	61932	No_or_no_constitutive_exon
CCGTGTTTGTGATGGAAGCGTATCCAAACTCACTGGGGTGACGGAAACAGAC	19670	19757	19620	19672	1	FOMPIscaffold_5	FOMPIDRAFT_1034659	19203	20689	None	7199	1574	61932	No_or_no_constitutive_exon
GTACGTTGCTTTTCATTTCTCTGTTTACGACTGCTGATCAAAGGGCGCAGTT	22401	23835	23885	23833	-1	FOMPIscaffold_5	FOMPIDRAFT_1057799	22114	25173	None	7199	1574	61932	No_or_no_constitutive_exon
AGGCCCGCTAGTTGCGAGATTGACCGTTGTCTGATTCGGCTACGGGGCAGGA	62080	62158	62208	62156	-1	FOMPIscaffold_5	FOMPIDRAFT_131900	60633	63099	None	7199	1574	61932	No_or_no_constitutive_exon
TCGTTGTACGTTAGTACCGAATGTATTGTTCACCACGAGGGAAATGATAGAG	74615	74760	74810	74758	-1	FOMPIscaffold_5	FOMPIDRAFT_1156644	70770	76176	None	7199	1574	61932	No_or_no_constitutive_exon
TTCCCCTCACCCTTAGTCTGCCCATGTGTAAACGCTGACGCGGGGTGCAGAG	116647	116841	116597	116649	1	FOMPIscaffold_5	FOMPIDRAFT_1021762	115241	117090	None	7199	1574	61932	No_or_no_constitutive_exon
CGTTCCCTCCGTCCCGAGGCATTCGTTCTTCCCACTGAGATAGGGAGTAGAC	176818	177155	176768	176820	1	FOMPIscaffold_5	FOMPIDRAFT_1021776	176233	177619	None	7199	1574	61932	No_or_no_constitutive_exon
GTATGACGATCGCCTAGACACAAGTACGCATCGCTCATGAAGGGAAACAGAT	199429	199560	199610	199558	-1	FOMPIscaffold_5	FOMPIDRAFT_147362	198323	199769	None	7199	1574	61932	No_or_no_constitutive_exon
CGTTCCGATTACTAGGTGACTATATGCTCACGTTCACCCGATGCGGGCAGAT	215805	215819	215869	215817	-1	FOMPIscaffold_5	FOMPIDRAFT_131809	214149	217283	None	7199	1574	61932	No_or_no_constitutive_exon
GTGCGCCGTCCGTCGCGTGCAACGGAGCAGGCCAGCTGACGGGTATGTAGGG	254826	254924	254974	254922	-1	FOMPIscaffold_5	FOMPIDRAFT_38932	254429	256160	None	7199	1574	61932	No_or_no_constitutive_exon
CAATGAGCTCTACTCGCAAGCAAGATTCAGCGCTGAAGGGTGGCAAGTAGGT	274876	274956	275006	274954	-1	FOMPIscaffold_5	FOMPIDRAFT_1021796	274168	275546	None	7199	1574	61932	No_or_no_constitutive_exon
GTGCGTGCAGGGAAGCTTTGTGCGCGATGGGTTACTGAGCGAGGGCGTAGTG	294798	294871	294921	294869	-1	FOMPIscaffold_5	FOMPIDRAFT_1034722	294373	296936	None	7199	1574	61932	No_or_no_constitutive_exon
TGTACACCGAGCATTACCTTGTACATCGTTGTTGATTCTCGGGCGTGCAGCT	311905	312248	311855	311907	1	FOMPIscaffold_5	FOMPIDRAFT_131733	310794	314355	None	7199	1574	61932	No_or_no_constitutive_exon
TATGTTCCTCGCAGCTGATGGATGCGTTGCTAATGCGTTGGGGATGTCAGCG	313882	313963	313832	313884	1	FOMPIscaffold_5	FOMPIDRAFT_131733	310794	314355	None	7199	1574	61932	No_or_no_constitutive_exon
TAAAGCACTGTGTTGTGGATCTGTCACGAGTTCTTACGTGGGTGGAGCAGGT	321317	321515	321267	321319	1	FOMPIscaffold_5	FOMPIDRAFT_1094064	320363	321515	None	7199	1574	61932	No_or_no_constitutive_exon
GTGTGTCCCCTTTTTTCGTCTCTCTGGCCATGCTTTTACGGGGAATTTAGTT	349663	349749	349799	349747	-1	FOMPIscaffold_5	FOMPIDRAFT_1057882	348832	351252	None	7199	1574	61932	No_or_no_constitutive_exon
TCTCGTTTGTTCTCGCTGCCTCACACTCACAATATTGTGACGGGTGACAGGG	392323	392406	392456	392404	-1	FOMPIscaffold_5	FOMPIDRAFT_1027836	391960	392763	None	7199	1574	61932	No_or_no_constitutive_exon
GTGAGTGACATCTGTATTGGAGTGTGCCCTATATATTGACCAGGGGTCAGCA	393816	393898	393766	393818	1	FOMPIscaffold_5	FOMPIDRAFT_82129	393220	395835	None	7199	1574	61932	No_or_no_constitutive_exon
ACCGACGCCCCTCGTTTATCGTCGGTGCCCCTGCAGCGGGTGGGCCAGAGCC	410156	410603	410106	410158	1	FOMPIscaffold_5	FOMPIDRAFT_1039929	409354	410603	None	7199	1574	61932	No_or_no_constitutive_exon
ATTTTGGGCTGTGTCGAACGCGGTGGCGGGGATGGCTGACGGGGTTATAGGA	417109	417185	417235	417183	-1	FOMPIscaffold_5	FOMPIDRAFT_1045870	416558	418892	None	7199	1574	61932	No_or_no_constitutive_exon
GCCTCAGAGTGCCTTCGCTCGCGCATCTCGTGCTCACTAGCCGAGGGCAGCG	420400	420634	420350	420402	1	FOMPIscaffold_5	FOMPIDRAFT_1140249	419457	422835	None	7199	1574	61932	No_or_no_constitutive_exon
CAATAGTATGTTGCTAGGTAGAATGCTGAACGCGTGGGGGCGGATGGTAGCC	442527	442609	442477	442529	1	FOMPIscaffold_5	FOMPIDRAFT_123848	441043	442737	None	7199	1574	61932	No_or_no_constitutive_exon
ACGCGCTTGTCTAGGTCCACTGGCATGCCCTGACGACGCGGGTAATACAGTC	445589	445859	445539	445591	1	FOMPIscaffold_5	FOMPIDRAFT_1045880	445284	446391	None	7199	1574	61932	No_or_no_constitutive_exon
TGGTGCTGTGTCGCTCGTGGGTGCGGAGCTGACCGTCTCTGGGCATGAAGGA	467384	467484	467334	467386	1	FOMPIscaffold_5	FOMPIDRAFT_1113205	467018	467665	None	7199	1574	61932	No_or_no_constitutive_exon
CCCATACTTCCACAACCGACACTCCGGGGCAGTTTCCTACTTTGAGGGAGAT	477384	477592	477642	477590	-1	FOMPIscaffold_5	FOMPIDRAFT_39150	476277	478233	None	7199	1574	61932	No_or_no_constitutive_exon
TCGATCATGCGGAAAACCGACTCATAAGATCCTTAAATGATGGGAACCAGGG	505178	505276	505326	505274	-1	FOMPIscaffold_5	FOMPIDRAFT_38782	503515	505874	None	7199	1574	61932	No_or_no_constitutive_exon
GTGCTGACATATGAGGAGATATGAGAATGAGGTATGGTTCCACGGGAAAGGC	517706	517961	517656	517708	1	FOMPIscaffold_5	FOMPIDRAFT_1021828	517401	517961	None	7199	1574	61932	No_or_no_constitutive_exon
CCATCCCGAGTTCACGATGACGGAGTATTGATACGGCTCATAATGGGCAGAA	527601	527810	527551	527603	1	FOMPIscaffold_5	FOMPIDRAFT_1113467	526502	528627	None	7199	1574	61932	No_or_no_constitutive_exon
ACTGCAAGTCACATACCGGTGGCTCCCGCTAATTATGCCTCAATGGGCAGGC	574710	574782	574832	574780	-1	FOMPIscaffold_5	FOMPIDRAFT_1027880	573901	575881	None	7199	1574	61932	No_or_no_constitutive_exon
CTGGTCACTTCTATATTCTTTGGATGCCTGCTAACAGGGATTCAAAGGAGGA	573901	574132	574182	574130	-1	FOMPIscaffold_5	FOMPIDRAFT_1027880	573901	575881	None	7199	1574	61932	No_or_no_constitutive_exon
GAGTACATGCCAAATCTTCGCTGTATTCAACGCGCTGATCTGGCGGGCAGTC	644135	644378	644428	644376	-1	FOMPIscaffold_5	FOMPIDRAFT_1021848	643976	644674	None	7199	1574	61932	No_or_no_constitutive_exon
CATCGAGTGTTAGTGCACACTCGGAGCTAATTTTCAGTTCGATTGGGTAGGG	651871	651909	651821	651873	1	FOMPIscaffold_5	FOMPIDRAFT_1013999	651270	652601	None	7199	1574	61932	No_or_no_constitutive_exon
GCCATTCATCATCCCAAGCTTGCGAATGAACTGACACATATGGGGGCCAGGC	681135	681265	681085	681137	1	FOMPIscaffold_5	FOMPIDRAFT_1057947	680852	681895	None	7199	1574	61932	No_or_no_constitutive_exon
GGTGTCCTTCCGCGTGTGCAATCGATGTATTGCTGATTGCGCGGGTGTAGGC	695313	695396	695446	695394	-1	FOMPIscaffold_5	FOMPIDRAFT_1113557	695313	697499	None	7199	1574	61932	No_or_no_constitutive_exon
CGTGAGTCTCTGGTAATTGTCAACATGCATGTACTGATGAGGGTTGATAGGA	700152	700303	700353	700301	-1	FOMPIscaffold_5	FOMPIDRAFT_1113169	700152	701522	None	7199	1574	61932	No_or_no_constitutive_exon
ACAGGAGCACGGGCTGTCGTGTGTGCGGGTGCTGAGATCGCGCGGGACAGGT	709047	709083	708997	709049	1	FOMPIscaffold_5	FOMPIDRAFT_1021863	708848	710325	None	7199	1574	61932	No_or_no_constitutive_exon
CCTCCCTTTCCTCTCTTCCTGCTGGCGCGGACGCTGATTGGCGGGTGTAGCT	709900	710070	709850	709902	1	FOMPIscaffold_5	FOMPIDRAFT_1021863	708848	710325	None	7199	1574	61932	No_or_no_constitutive_exon
TTTACAAGGTGAGTTCATGGTCAACGTCGCACTGACTGCACTAGGGATAGAG	766216	766414	766464	766412	-1	FOMPIscaffold_5	FOMPIDRAFT_82008	766216	766528	None	7199	1574	61932	No_or_no_constitutive_exon
TCGGCGTCCTGTGCTGCTCAGTCAGGTCTTTGACACGATGAGGGGCTCAGCT	779001	779178	779228	779176	-1	FOMPIscaffold_5	FOMPIDRAFT_1113438	777784	781983	None	7199	1574	61932	No_or_no_constitutive_exon
GTGCGTACCGTGCCCCTCCTACTGTATTTTACCTCTGACGGGCAGTATAGCT	802715	803355	803405	803353	-1	FOMPIscaffold_5	FOMPIDRAFT_66118	802239	804117	None	7199	1574	61932	No_or_no_constitutive_exon
CGATCCGTGCAATGTCGTAATATATAGTGGTGCTGAGGGCAAAACGACAGGT	811213	812059	812109	812057	-1	FOMPIscaffold_5	FOMPIDRAFT_1045995	811213	815475	None	7199	1574	61932	No_or_no_constitutive_exon
GGGTGTAGTTGCTCATTGTTGAGGGGTCGCATGACGACAGGGACATGAAGGC	862956	863008	862906	862958	1	FOMPIscaffold_5	FOMPIDRAFT_1140473	862818	864161	None	7199	1574	61932	No_or_no_constitutive_exon
GTCGGACCCGGTCGACCCAAGGGCGAAGAGACCCTTGACATGGGACGGAGCT	26166	26219	26116	26168	1	FOMPIscaffold_9	FOMPIDRAFT_128584	24885	26983	None	7199	1574	61932	No_or_no_constitutive_exon
TGCTAATGACATGCATTTAGATTTCTATTAATGCTGACCTTGATGGGAAGAA	27570	27667	27717	27665	-1	FOMPIscaffold_9	FOMPIDRAFT_1046850	27570	28445	None	7199	1574	61932	No_or_no_constitutive_exon
CTTTCATGTTTAGTTCAATCTTCCTGTACTCAACTTCCTTGTGGGAGAAGGC	61256	61341	61206	61258	1	FOMPIscaffold_9	FOMPIDRAFT_89053	61061	62618	None	7199	1574	61932	No_or_no_constitutive_exon
ATTGTCATTTGCGCTGACTCATCGCGCTATGGTGGCGGCGGGGGCGGCAGAT	78381	78449	78331	78383	1	FOMPIscaffold_9	FOMPIDRAFT_1081895	78012	78610	None	7199	1574	61932	No_or_no_constitutive_exon
GATTGGCTGCCCTTCCTCTATTCCCCTTTGCGTCTGACCTTGTGGGGTAGCT	111466	111652	111702	111650	-1	FOMPIscaffold_9	FOMPIDRAFT_1158787	110787	113254	None	7199	1574	61932	No_or_no_constitutive_exon
CCGTCTCCTCGGATGCTTTCGCTTCAGAGCCTAATGTGTTCCGGGGATAGAT	110787	110952	111002	110950	-1	FOMPIscaffold_9	FOMPIDRAFT_1158787	110787	113254	None	7199	1574	61932	No_or_no_constitutive_exon
CTTTCATGTTCAGTTCGTCCTTCCTGTACTGAATTCCCTTGTGGGATAAGGC	143437	143522	143572	143520	-1	FOMPIscaffold_9	FOMPIDRAFT_1046878	142208	143693	None	7199	1574	61932	No_or_no_constitutive_exon
GCATCCCATCTCCATGGATCTCACTTCCCGCTGTGGTCGTGGGTGAGTAGAT	168156	168205	168255	168203	-1	FOMPIscaffold_9	FOMPIDRAFT_53911	167796	168461	None	7199	1574	61932	No_or_no_constitutive_exon
TCCTCTCATCTTGGGTATGTTCTTCCTGTACTCAACTCCCCGTGGGATAGGC	188596	188681	188546	188598	1	FOMPIscaffold_9	FOMPIDRAFT_1046887	188367	189493	None	7199	1574	61932	No_or_no_constitutive_exon
GCGTGCTTACGTGCGGACATGTGGCCCTACTGATAGCGGACGTGGGCAAGTC	205383	205426	205476	205424	-1	FOMPIscaffold_9	FOMPIDRAFT_1046891	204201	206887	None	7199	1574	61932	No_or_no_constitutive_exon
GGTGAGTTTGCTGTTAGAGGAGAGCCCGACCAGTGCGCTGATGGGAGCAGGA	204884	204939	204989	204937	-1	FOMPIscaffold_9	FOMPIDRAFT_1046891	204201	206887	None	7199	1574	61932	No_or_no_constitutive_exon
GATAGTTCCACCTCATGTGTGTTGGCCTCCAAGTCCCTCCGCAGGGCGAGTG	234213	234265	234315	234263	-1	FOMPIscaffold_9	FOMPIDRAFT_1115987	232890	235570	None	7199	1574	61932	No_or_no_constitutive_exon
GATTATGTCTTCACCTGCCAGTGTATACTAATTACACTGCGGGTTGATAGTC	288509	288607	288657	288605	-1	FOMPIscaffold_9	FOMPIDRAFT_1158818	287637	289029	None	7199	1574	61932	No_or_no_constitutive_exon
TGTGCGTCCCTGCATTCTTTGTCTGTATCATGAGCTAAGCAAGGGTGCAGGG	291412	291523	291573	291521	-1	FOMPIscaffold_9	FOMPIDRAFT_1022371	289979	292030	None	7199	1574	61932	No_or_no_constitutive_exon
TCACGTCTGGCATGACAGGGACCCGCGACTTATCGACCTCGGGGCAATAGGG	318126	318182	318076	318128	1	FOMPIscaffold_9	FOMPIDRAFT_139945	317014	318629	None	7199	1574	61932	No_or_no_constitutive_exon
CGCAATATTTATAATTACTCTGCAGAGCCTGGCGCTGACCTGAGGGATAGGC	463859	464301	463809	463861	1	FOMPIscaffold_9	FOMPIDRAFT_1028703	462094	466696	None	7199	1574	61932	No_or_no_constitutive_exon
GCCTGGATGATAAAGGCAGCGATAGGAGCGACCTTAACTCGGGCGACGAGTG	472233	472511	472183	472235	1	FOMPIscaffold_9	FOMPIDRAFT_1158916	471477	472975	None	7199	1574	61932	No_or_no_constitutive_exon
AGTGTACCCCGACGTCTCAGATACGATGATGCTGAGGAAAGGGATTACAGAT	499407	499482	499357	499409	1	FOMPIscaffold_9	FOMPIDRAFT_1046976	497903	500562	None	7199	1574	61932	No_or_no_constitutive_exon
TGTGGTCTGCCTCGCTATATGCGCGTAGTGTGCTGAAGTATGGGGTGCAGAT	526278	526377	526427	526375	-1	FOMPIscaffold_9	FOMPIDRAFT_1022413	525773	528123	None	7199	1574	61932	No_or_no_constitutive_exon
CCACTTTGACGATCTCCCTGTTCATCTGACTGATTGTCTCGCGGGGACAGGC	534273	534367	534417	534365	-1	FOMPIscaffold_9	FOMPIDRAFT_1022415	533980	536167	None	7199	1574	61932	No_or_no_constitutive_exon
ATCTACGTCTCCCAAGACCATGCACACATGGAGATGACCATGTGGGACAGTG	538492	538671	538721	538669	-1	FOMPIscaffold_9	FOMPIDRAFT_1115899	536560	539875	None	7199	1574	61932	No_or_no_constitutive_exon
TCCAGTGACTGCGTCCAAAACTAAGACGAGCTAATGAGGATGGGGAGTAGCT	545499	545567	545617	545565	-1	FOMPIscaffold_9	FOMPIDRAFT_1142360	544995	546335	None	7199	1574	61932	No_or_no_constitutive_exon
CACGTCTTGCGTAACGGTCACCGCACTCGGTGCTGACCCTTGGGATGCAGGA	550649	550742	550792	550740	-1	FOMPIscaffold_9	FOMPIDRAFT_1058699	549006	550942	None	7199	1574	61932	No_or_no_constitutive_exon
TGTCATGCTATGGAGATGCACAATGTAGTCATTAACTACGAGGGTGCTAGGA	549813	549881	549931	549879	-1	FOMPIscaffold_9	FOMPIDRAFT_1058699	549006	550942	None	7199	1574	61932	No_or_no_constitutive_exon
TCATGTACGCATTGTTTATCTTGTTTGTGTTGCTTAACCCGGGGCTGTAGGT	551802	551977	552027	551975	-1	FOMPIscaffold_9	FOMPIDRAFT_1028727	551622	552056	None	7199	1574	61932	No_or_no_constitutive_exon
TGGTCCATACTGGCGTTAGTAGTTACTCATAGCTCATAGCGGGCGTATAGCT	571246	571385	571196	571248	1	FOMPIscaffold_9	FOMPIDRAFT_1040529	570668	576707	None	7199	1574	61932	No_or_no_constitutive_exon
GGTATGTTCCTTTCGCTGCACTTAGTATGTTGTTTCTGAGGGAGGGCTAGTT	655425	655616	655666	655614	-1	FOMPIscaffold_9	FOMPIDRAFT_1115981	653774	660122	None	7199	1574	61932	No_or_no_constitutive_exon
AGTATCAGGGTTTGCGCTGCGCGAATCAGTCGTTGACATTAGGGCACTAGTC	670626	670902	670576	670628	1	FOMPIscaffold_9	FOMPIDRAFT_1116173	670234	670902	None	7199	1574	61932	No_or_no_constitutive_exon
CCCTTGCTGGTCTATGACATCTTGAACTCATGTTTTGACTGGGTGTGAAGGT	677548	677579	677629	677577	-1	FOMPIscaffold_9	FOMPIDRAFT_1022439	676109	677833	None	7199	1574	61932	No_or_no_constitutive_exon
TTCCGTGACCCCGTGTTATGATCTCACTCGACTGGTCGGGTGAAATACAGAG	677049	677150	677200	677148	-1	FOMPIscaffold_9	FOMPIDRAFT_1022439	676109	677833	None	7199	1574	61932	No_or_no_constitutive_exon
ATCCCGCCGAAACGACCTCGCGAGCCCTAGGGCTGAGTATGAGGGTACAGAG	687695	687744	687794	687742	-1	FOMPIscaffold_9	FOMPIDRAFT_1116020	686870	687947	None	7199	1574	61932	No_or_no_constitutive_exon
CACCGGCGTGAGTAACGTGCTCTCGAGCGGCAGCTAATGCGGACGGGCAGAA	695497	695611	695447	695499	1	FOMPIscaffold_9	FOMPIDRAFT_1159068	692936	696842	None	7199	1574	61932	No_or_no_constitutive_exon
CGGCCGCGGTGTCACCGAGCGTGTCGCGGAGCAGCAGCGCGCGGGAGAAGGA	734443	734645	734393	734445	1	FOMPIscaffold_9	FOMPIDRAFT_1115879	733825	735894	None	7199	1574	61932	No_or_no_constitutive_exon
CGTTTCTATCTTCAATGGGCTTGGGGAGCGATTCAAACGAGGGGTTGCAGTG	765475	765519	765425	765477	1	FOMPIscaffold_9	FOMPIDRAFT_1022456	764738	767857	None	7199	1574	61932	No_or_no_constitutive_exon
ACGTTCCGAAGTGTCTTCGTATAATAGCATCACTGAACTCATGGGTACAGTT	798983	799220	799270	799218	-1	FOMPIscaffold_9	FOMPIDRAFT_1116265	798221	800340	None	7199	1574	61932	No_or_no_constitutive_exon
GCTTGCTCCTTTGATGGTCGACATGGTCAGTGAAGTACGGGTGCCGGAAGGT	805592	805668	805718	805666	-1	FOMPIscaffold_9	FOMPIDRAFT_1028797	803808	806387	None	7199	1574	61932	No_or_no_constitutive_exon
TAATACACACGGTGCGTCGGGCCTGCACAGTTGCGGAAGGGGATCGACAGGA	803808	803865	803915	803863	-1	FOMPIscaffold_9	FOMPIDRAFT_1028797	803808	806387	None	7199	1574	61932	No_or_no_constitutive_exon
CGTGCGATCATCAAGTCACAGAGCAGCGCAGACGTTTACATGGGACACAGTA	811256	811376	811426	811374	-1	FOMPIscaffold_9	FOMPIDRAFT_1116215	810700	812002	None	7199	1574	61932	No_or_no_constitutive_exon
GAGTGCTCAGCTTGTGATATAGCTCACGGCGCTGATTTGTGGGGTTATAGTG	813611	813798	813848	813796	-1	FOMPIscaffold_9	FOMPIDRAFT_1022465	812962	815546	None	7199	1574	61932	No_or_no_constitutive_exon
CATCACAGTATATGTCACTGCGTGTGGGTTTTAACCCTCTCTTGGGGAAGGA	25807	25932	25757	25809	1	FOMPIscaffold_6	FOMPIDRAFT_1040008	24699	30363	None	7199	1574	61932	No_or_no_constitutive_exon
CCCCGCCCATACTCTCTTCTCTTTCAGCACCTGACGCGTGAGGGTCACAGCA	63066	63473	63523	63471	-1	FOMPIscaffold_6	FOMPIDRAFT_97082	63066	65071	None	7199	1574	61932	No_or_no_constitutive_exon
TCCCGGAGTAAGCATCATGTTGCCTTACCAATGAGACGCTCGACGGGTAGGC	71091	71508	71041	71093	1	FOMPIscaffold_6	FOMPIDRAFT_1021897	70738	72889	None	7199	1574	61932	No_or_no_constitutive_exon
CGTCAACGCCCTGAGATTATAGCCAGTATATTCTGACTGTGTGGGGCCAGGC	74433	74674	74383	74435	1	FOMPIscaffold_6	FOMPIDRAFT_1027956	73025	75490	None	7199	1574	61932	No_or_no_constitutive_exon
GGTCAGTCTACGTGCTGTGGCAGGGGCATCGAATGCTCAACGGGGTGTAGGT	157698	158011	157648	157700	1	FOMPIscaffold_6	FOMPIDRAFT_135412	153880	159415	None	7199	1574	61932	No_or_no_constitutive_exon
CCTCAACTCCATCTCCCCCATAGCCCCGTCGGCAGACCATCCAAGGGCAGGA	181190	181819	181869	181817	-1	FOMPIscaffold_6	FOMPIDRAFT_1114001	181190	181933	None	7199	1574	61932	No_or_no_constitutive_exon
TGAATAGTATCGGCGGAGACTCGAATAACTCACTGTCGATGGGTGCATAGAC	208667	209135	208617	208669	1	FOMPIscaffold_6	FOMPIDRAFT_1114007	207790	209135	None	7199	1574	61932	No_or_no_constitutive_exon
CTCTCCGCCTCTCCGACATGACTCGCTTATTGAATGCGTCATCGGGACAGAA	239994	240277	239944	239996	1	FOMPIscaffold_6	FOMPIDRAFT_1021929	238783	240739	None	7199	1574	61932	No_or_no_constitutive_exon
TCAGCTTCACTATGATCGTATCTCTCTCAATGCCGCTCATGCGGGGCTAGTT	254305	254782	254255	254307	1	FOMPIscaffold_6	FOMPIDRAFT_1058055	253483	255134	None	7199	1574	61932	No_or_no_constitutive_exon
TCAACTTCGACGTGCGCATTTTCAAGCACAATAGAGGAGGGAGGACGAAGAA	275394	276381	276431	276379	-1	FOMPIscaffold_6	FOMPIDRAFT_1114267	272796	276534	None	7199	1574	61932	No_or_no_constitutive_exon
CCCCTCTTCCACGCTGACCTCATATGCTGACTGATGTGCGGGATCGATAGGT	342079	342131	342029	342081	1	FOMPIscaffold_6	FOMPIDRAFT_1034895	339887	342350	None	7199	1574	61932	No_or_no_constitutive_exon
GACGCATATGCACCCTTGCTATGCAGGAAGAGGAGAGGCGAGGGGGCAAGAA	352704	352989	353039	352987	-1	FOMPIscaffold_6	FOMPIDRAFT_1113854	352704	354338	None	7199	1574	61932	No_or_no_constitutive_exon
TTCGTCCCTTCCCACTAATGCACATTCCCGATTCTTAAATATAAGGGTAGCT	373028	373184	372978	373030	1	FOMPIscaffold_6	FOMPIDRAFT_84619	372037	373408	None	7199	1574	61932	No_or_no_constitutive_exon
ATGTCTCTCACAATCTCCGCACGCCAGACTTGCAATTTACGGGGAGTCAGAT	423941	423956	424006	423954	-1	FOMPIscaffold_6	FOMPIDRAFT_159190	423526	425642	None	7199	1574	61932	No_or_no_constitutive_exon
TCTCGGCCAATGATTCCTGCACCTGTGCATTGTTGACGGTGGGTGCAAAGGC	454028	454364	454414	454362	-1	FOMPIscaffold_6	FOMPIDRAFT_1034933	454028	455045	None	7199	1574	61932	No_or_no_constitutive_exon
GTGTGATGTATGATAATGCCCAGTAGGATGGCTTTCTGATTTAGGGACAGGT	463057	463303	463353	463301	-1	FOMPIscaffold_6	FOMPIDRAFT_1021981	462139	464705	None	7199	1574	61932	No_or_no_constitutive_exon
GTGCGCACGAGCCGTCGCCCACGGGTCTCTGACTGATTAGTAGGGTGTAGTT	479961	480131	479911	479963	1	FOMPIscaffold_6	FOMPIDRAFT_135167	478401	482128	None	7199	1574	61932	No_or_no_constitutive_exon
TTCATCGAGCAGAAGAATATTCCGCTGATGTCTGCCTGAACGGAGGGTAGCG	495886	496030	496080	496028	-1	FOMPIscaffold_6	FOMPIDRAFT_84566	495495	496196	None	7199	1574	61932	No_or_no_constitutive_exon
CGGGAAGTCATGTTGGTTTGATGTGGTCATTGATAGCGATGGGTGGATAGGG	542154	542233	542104	542156	1	FOMPIscaffold_6	FOMPIDRAFT_1113832	531577	543377	None	7199	1574	61932	No_or_no_constitutive_exon
GTTCGCTCTTCGTTGCCCGGTAATGACCCTGCTATAACGGGATATGACAGCC	578484	578771	578434	578486	1	FOMPIscaffold_6	FOMPIDRAFT_1034961	576112	578771	None	7199	1574	61932	No_or_no_constitutive_exon
AGTGGTTCGATCACATAGCAGTGATAGATACTGACCTGGGGCAATGGCAGGA	585524	585608	585474	585526	1	FOMPIscaffold_6	FOMPIDRAFT_1046229	585436	586309	None	7199	1574	61932	No_or_no_constitutive_exon
TGAGAGGGCTACCTAGGGTGGGGGATCACAAATAACGATCGTATGGGCAGAC	628102	628231	628281	628229	-1	FOMPIscaffold_6	FOMPIDRAFT_1028122	626986	628501	None	7199	1574	61932	No_or_no_constitutive_exon
TGGGTCGTCCGGTTCTCCCGCTGACGCTCGAGATCGTGTTGTGGGCGTAGAT	656406	656544	656594	656542	-1	FOMPIscaffold_6	FOMPIDRAFT_1058174	655632	658978	None	7199	1574	61932	No_or_no_constitutive_exon
CCCAGGTTTACCGCTAGGCGCAACATGGCTGACATCACTCGGGCGAACAGGC	655632	655750	655800	655748	-1	FOMPIscaffold_6	FOMPIDRAFT_1058174	655632	658978	None	7199	1574	61932	No_or_no_constitutive_exon
GTCCGTGTCTGGAGTACATGACAGCTATATATTGCTTACAGGGCGTGTAGAT	742185	742261	742311	742259	-1	FOMPIscaffold_6	FOMPIDRAFT_1028153	740873	744363	None	7199	1574	61932	No_or_no_constitutive_exon
TGAGGCTTCCTGAAGCAATAATAGAGAGTCAAGTATCTCAAAGGGTCTAGTC	750636	750724	750586	750638	1	FOMPIscaffold_6	FOMPIDRAFT_1040169	747313	753976	None	7199	1574	61932	No_or_no_constitutive_exon
GTCCGTTGACTCTGTCGTTATCCTCAATTGGAGAGCTTACAGCTGGGCAGTG	751371	751540	751321	751373	1	FOMPIscaffold_6	FOMPIDRAFT_1040169	747313	753976	None	7199	1574	61932	No_or_no_constitutive_exon
AGTGAGTATCATTGTGATCCAGATGCACACAGAAGCTAATTGTGGGGCAGCT	768099	768166	768216	768164	-1	FOMPIscaffold_6	FOMPIDRAFT_1113931	768099	769613	None	7199	1574	61932	No_or_no_constitutive_exon
AATAGACAAAGAGTAATCGCCGAGATACAGGTTCGAGGGCGGCGACATAGCG	772170	772221	772271	772219	-1	FOMPIscaffold_6	FOMPIDRAFT_148554	770335	772473	None	7199	1574	61932	No_or_no_constitutive_exon
GTACTTCTGAGTGGTTGGACAGGACAGCTTGTTGACTTATTGCGGGACAGTC	43890	44101	44151	44099	-1	FOMPIscaffold_7	FOMPIDRAFT_1022036	43404	44707	None	7199	1574	61932	No_or_no_constitutive_exon
CAGTCATCACCCTGCTAGTGCACTCCAACTATATGCTGACGGTGGGACAGAA	45635	45852	45902	45850	-1	FOMPIscaffold_7	FOMPIDRAFT_1115036	45084	46024	None	7199	1574	61932	No_or_no_constitutive_exon
GTCACGTCTTTTGACTTGTCTCCTCCTCTGATACTCACTGAGTCGGGAAGGT	53833	54002	54052	54000	-1	FOMPIscaffold_7	FOMPIDRAFT_1028183	53619	55011	None	7199	1574	61932	No_or_no_constitutive_exon
TCTACGCAATACCATTCTCTAAATAATGCGTCACTAACTGTGGGATGCAGTC	80948	81129	81179	81127	-1	FOMPIscaffold_7	FOMPIDRAFT_1157707	80336	81461	None	7199	1574	61932	No_or_no_constitutive_exon
GTACGTGGCACCATCTGATCTATGAAGCTGTTTTATTGATACGGGTGCAGTC	90574	90581	90524	90576	1	FOMPIscaffold_7	FOMPIDRAFT_1040193	88104	91383	None	7199	1574	61932	No_or_no_constitutive_exon
TCGCATTGACTTATGTTTCATTGTGCTAAGATTCCCTTGTGCCGGGATAGAT	117843	117864	117914	117862	-1	FOMPIscaffold_7	FOMPIDRAFT_87728	117843	119709	None	7199	1574	61932	No_or_no_constitutive_exon
ACGTCGCCTTCACACTGCTCGATGTGGCAGATGCTGACTCAGATGGGCAGTG	120499	121854	121904	121852	-1	FOMPIscaffold_7	FOMPIDRAFT_1022059	120499	122331	None	7199	1574	61932	No_or_no_constitutive_exon
CACCTTCTCCGAAGCCTTGCCGTTGAAGTGGACAGTTAACGCGTGGGCAGTC	133274	133476	133224	133276	1	FOMPIscaffold_7	FOMPIDRAFT_155623	132894	135081	None	7199	1574	61932	No_or_no_constitutive_exon
TGTTCACTTGCGTGGCTTATCGGACCGTGCTGACGGGATGTGGTGGGCAGCT	138178	138357	138407	138355	-1	FOMPIscaffold_7	FOMPIDRAFT_1157768	138178	141093	None	7199	1574	61932	No_or_no_constitutive_exon
AGCTGCGTTTATCGCTGCGTGCGGTGCCTGACCGTCTCTGACGTGGGCAGAT	154585	154728	154535	154587	1	FOMPIscaffold_7	FOMPIDRAFT_98858	150754	155867	None	7199	1574	61932	No_or_no_constitutive_exon
TGCCGTAACCCAATCCAAGGCTTCTGCATCTCATGCGGCCCGGGATGTAGCA	156694	156827	156877	156825	-1	FOMPIscaffold_7	FOMPIDRAFT_1058252	155789	157053	None	7199	1574	61932	No_or_no_constitutive_exon
GTGAGTGTCATCAAGCTTTTGCGGGGAGCTGGAACGTAATGCAGGGACAGAG	186173	186288	186338	186286	-1	FOMPIscaffold_7	FOMPIDRAFT_1022073	184926	186411	None	7199	1574	61932	No_or_no_constitutive_exon
TGGCGTCTGTCCTCGCTCCATACATGATGAATCTGACGGCATGGGACTAGCT	195836	196270	196320	196268	-1	FOMPIscaffold_7	FOMPIDRAFT_1022074	195304	197137	None	7199	1574	61932	No_or_no_constitutive_exon
TCACACCACGGCACACCCTCATTGTGGGCGGTACATTGGGACGGGACTAGGA	200334	200356	200284	200336	1	FOMPIscaffold_7	FOMPIDRAFT_1046377	200110	200768	None	7199	1574	61932	No_or_no_constitutive_exon
TACCACTCTCCCACAGCTGTAAGCTGCTGCGATCTAAAGCGGGACGATAGAA	211075	211514	211025	211077	1	FOMPIscaffold_7	FOMPIDRAFT_1028237	210743	212871	None	7199	1574	61932	No_or_no_constitutive_exon
TATTGTAACGTCCCTCATTCTGCACTTTTCGTGCTTACTCATTGGGACAGAC	213634	214464	213584	213636	1	FOMPIscaffold_7	FOMPIDRAFT_1046384	213539	214590	None	7199	1574	61932	No_or_no_constitutive_exon
TTCTTTTCTTTAGGGGTCCCTAGATTGGAACTTAAGATGTATGTGGGTAGTG	221435	221682	221385	221437	1	FOMPIscaffold_7	FOMPIDRAFT_139737	216551	221682	None	7199	1574	61932	No_or_no_constitutive_exon
TACGTGCTCGGGCTACAGTATACGGAATGGGGTAATTGAGAGGGACGTAGAA	226193	226347	226397	226345	-1	FOMPIscaffold_7	FOMPIDRAFT_1022082	225701	227331	None	7199	1574	61932	No_or_no_constitutive_exon
TCTATCTCTCTCACCTCACTCACTTTGACGCTGACGGTGCGGGCGGACAGGA	241523	241667	241717	241665	-1	FOMPIscaffold_7	FOMPIDRAFT_1028250	241378	243578	None	7199	1574	61932	No_or_no_constitutive_exon
AGCTAACTTCTACGCGCGATTGCACGCGGATACTGAGTTGGGCGGGTGAGTC	241378	241466	241516	241464	-1	FOMPIscaffold_7	FOMPIDRAFT_1028250	241378	243578	None	7199	1574	61932	No_or_no_constitutive_exon
CCGCGCTGCGTGTTGCGTGAAAGGCGCTGGGTTGCTGACGCGCGGGGCAGCG	246333	246490	246540	246488	-1	FOMPIscaffold_7	FOMPIDRAFT_1035071	245516	248577	None	7199	1574	61932	No_or_no_constitutive_exon
AGTTGTCATTGACCCCCCACGAACGTATGCACTGACCTTCTTGGGGCAAGGC	271669	271830	271619	271671	1	FOMPIscaffold_7	FOMPIDRAFT_50998	270523	271830	None	7199	1574	61932	No_or_no_constitutive_exon
ATGCCCTTCCGTATTGCTTCTCGAGCAGCACCCACTGACGGGATAATTAGAG	287997	288175	288225	288173	-1	FOMPIscaffold_7	FOMPIDRAFT_150261	286748	289049	None	7199	1574	61932	No_or_no_constitutive_exon
GAGTGTCGTTGAGGCTATCAGACTGAAGCCGAAACTCACTTGCAGGGCAGGT	314804	314823	314754	314806	1	FOMPIscaffold_7	FOMPIDRAFT_1022100	313195	315450	None	7199	1574	61932	No_or_no_constitutive_exon
ACGTACGGTTCTACACTCAGTATCCTCTTACCACTCACTGTGGGATGCAGCT	316604	316677	316727	316675	-1	FOMPIscaffold_7	FOMPIDRAFT_1028280	316604	317049	None	7199	1574	61932	No_or_no_constitutive_exon
GAGTACCTGCAATGTGCGGAGGGGCGACGTAACTCACGTAGGGCGCACAGGA	346673	346838	346888	346836	-1	FOMPIscaffold_7	FOMPIDRAFT_1022104	345810	346921	None	7199	1574	61932	No_or_no_constitutive_exon
GTGAGTGCTCCATGATATGCATACTGTCAGATTGCTTACTGGGAGATAAGGA	367044	367294	367344	367292	-1	FOMPIscaffold_7	FOMPIDRAFT_1157955	366344	368388	None	7199	1574	61932	No_or_no_constitutive_exon
CTCTCACTGTGTTGAGTCGTCGTTAATAAGAGGTTCCTCCAGATGGGCAGAT	449477	449479	449427	449479	1	FOMPIscaffold_7	FOMPIDRAFT_1028328	447877	451610	None	7199	1574	61932	No_or_no_constitutive_exon
GTGCGTGCCTTAACCCACGTCCTCGGATTCTACTTACGGTACGGGTATAGAT	459336	459394	459286	459338	1	FOMPIscaffold_7	FOMPIDRAFT_1114375	457689	460284	None	7199	1574	61932	No_or_no_constitutive_exon
GTGTTCTTCTCCCTTCTCTATCGTTAGCCACTATCTGACGCGGGGCGTAGAC	471014	471036	470964	471016	1	FOMPIscaffold_7	FOMPIDRAFT_87594	470854	473104	None	7199	1574	61932	No_or_no_constitutive_exon
TTATTCATGTGCTATGCCCTTGACCTGATACTGATCGCGTTGGGCGGCAGCC	471332	471373	471282	471334	1	FOMPIscaffold_7	FOMPIDRAFT_87594	470854	473104	None	7199	1574	61932	No_or_no_constitutive_exon
TCCCCGGTCCCCGCATTTTCCCCAGTACTTCTCAAACCCCCGTGGGGTAGGT	490667	490794	490844	490792	-1	FOMPIscaffold_7	FOMPIDRAFT_1028344	490003	491421	None	7199	1574	61932	No_or_no_constitutive_exon
TGCTCTTTGGCCCTCATGGTAGGATCTCACGTATGAAATTGCGGGTGTAGAT	528399	528483	528533	528481	-1	FOMPIscaffold_7	FOMPIDRAFT_1058365	525808	528794	None	7199	1574	61932	No_or_no_constitutive_exon
TCGTCCTCGCTGCCTGTTCCATCTTTCCCTCCACTGATATGGCCGGGCAGAT	543665	543743	543615	543667	1	FOMPIscaffold_7	FOMPIDRAFT_1115018	542459	543861	None	7199	1574	61932	No_or_no_constitutive_exon
TGCGTTGATTCAGAACATGGTGTTGACTTTGCTTACCTGAAGGGCTGTAGTT	557514	557627	557464	557516	1	FOMPIscaffold_7	FOMPIDRAFT_1058375	556761	558241	None	7199	1574	61932	No_or_no_constitutive_exon
GCACCATCGCCTTGAGCTCGGCAAACACGCATGGCTGAGGGCGAGCGCAGGT	608652	608765	608602	608654	1	FOMPIscaffold_7	FOMPIDRAFT_150175	608064	609736	None	7199	1574	61932	No_or_no_constitutive_exon
CGTTGTTCATGTAGTAGGAGGTGGTTGCTTACGGAACTACGGGCATGCAGGG	609153	609288	609103	609155	1	FOMPIscaffold_7	FOMPIDRAFT_150175	608064	609736	None	7199	1574	61932	No_or_no_constitutive_exon
GCGTCTCGCGACCTTCTCACTTCGGCACAAAGTATTGATAGCGGGTAAAGCT	652074	652162	652212	652160	-1	FOMPIscaffold_7	FOMPIDRAFT_1141571	649634	652612	None	7199	1574	61932	No_or_no_constitutive_exon
TGCGCATCCGTCGTCCCCCTTGTTCGCCGCTAACTAGGATGGGCGGGCAGTT	681703	681883	681653	681705	1	FOMPIscaffold_7	FOMPIDRAFT_1158182	679281	681998	None	7199	1574	61932	No_or_no_constitutive_exon
TCCGCTATTTTATTGTGACATGAGGTATCGGCTGACTGGATGGTGGGCAGGG	681938	681998	681888	681940	1	FOMPIscaffold_7	FOMPIDRAFT_1158182	679281	681998	None	7199	1574	61932	No_or_no_constitutive_exon
CATCGAACGTGGTGTTCGCGAGCTGACGTCGGAGGGGGCGGTGTCGGAAGGT	682390	682510	682340	682392	1	FOMPIscaffold_7	FOMPIDRAFT_1022164	682205	682825	None	7199	1574	61932	No_or_no_constitutive_exon
GCCCATATGTCGTACCCCTTGTTTGTCGCTAACTAGGTTGGGCGGTGCAGTT	693942	694122	694172	694120	-1	FOMPIscaffold_7	FOMPIDRAFT_1022169	693761	696613	None	7199	1574	61932	No_or_no_constitutive_exon
TCTGCACACTGTTCTCTGCCTCGCATTGTTCGGCTGATTGTAGGGATCAGAA	707589	707700	707539	707591	1	FOMPIscaffold_7	FOMPIDRAFT_136339	706599	709131	None	7199	1574	61932	No_or_no_constitutive_exon
CGGCGGAGGAGGGGCTCATGGCGGACAGCACCGCCGGGCCGGGCGCGGAGTT	708747	709131	708697	708749	1	FOMPIscaffold_7	FOMPIDRAFT_136339	706599	709131	None	7199	1574	61932	No_or_no_constitutive_exon
CGCTCTGGCCCTGACTGCTGCCGCGTGTGGCTCATGGTGTGGTGGGATAGCA	716160	716416	716110	716162	1	FOMPIscaffold_7	FOMPIDRAFT_1058409	714971	716416	None	7199	1574	61932	No_or_no_constitutive_exon
CGTACTCGTGATAGACTAGGGAGAAGACGAACTTATTAGGTGGGCGATAGGT	745459	745578	745628	745576	-1	FOMPIscaffold_7	FOMPIDRAFT_1115044	744822	747643	None	7199	1574	61932	No_or_no_constitutive_exon
AGGCACACCTTTGATGTCTGGTACCATGTTTTGCGTGGGGGAACACGTAGCT	760366	760465	760515	760463	-1	FOMPIscaffold_7	FOMPIDRAFT_1114960	760209	760671	None	7199	1574	61932	No_or_no_constitutive_exon
ACCTCCCCTATACTAGTAGTGATGGCCAATAACGCAATCCCCGGGTAAAGCT	764524	764571	764621	764569	-1	FOMPIscaffold_7	FOMPIDRAFT_1114674	764234	765101	None	7199	1574	61932	No_or_no_constitutive_exon
ACCGTTAGCCTGTTCTATGCTGGTTCTGATTCACGCTGGGGGCAAGATAGTT	16515	16656	16465	16517	1	FOMPIscaffold_8	FOMPIDRAFT_1115195	16332	17086	None	7199	1574	61932	No_or_no_constitutive_exon
CAGTGACGTTGCCCGTCCTGGACTCTTCCTTGTCTCATTCGTACGGGCAGGT	58897	59460	59510	59458	-1	FOMPIscaffold_8	FOMPIDRAFT_149844	56566	61578	None	7199	1574	61932	No_or_no_constitutive_exon
ACTTGGTTCACAAGGCGTTGGCCGTTATCTCAGCGCAAACGGGTATACAGGA	66839	66910	66960	66908	-1	FOMPIscaffold_8	FOMPIDRAFT_1115193	65291	67564	None	7199	1574	61932	No_or_no_constitutive_exon
GCTTCGCGATCATCTGACGCCGATTGGTGACGACGCTGGGGGTGATACAGGA	102979	103236	103286	103234	-1	FOMPIscaffold_8	FOMPIDRAFT_98350	97688	105239	None	7199	1574	61932	No_or_no_constitutive_exon
CATGATACTTTGCGCGCGATGGGCGTGTCTGACGCGTCGCATGGGACTAGAT	138074	138376	138024	138076	1	FOMPIscaffold_8	FOMPIDRAFT_1040363	137447	139434	None	7199	1574	61932	No_or_no_constitutive_exon
AGCGGAACGTGCAGCCTTACTTGGTTGCTACTTAACTACGAGGGGCTTAGCC	139924	140129	139874	139926	1	FOMPIscaffold_8	FOMPIDRAFT_1022222	139679	141680	None	7199	1574	61932	No_or_no_constitutive_exon
GCTCTCCCACCTCCATTCGAAAACGTACCAGTGAATCAGTGGGATGGTAGCT	157318	158034	157268	157320	1	FOMPIscaffold_8	FOMPIDRAFT_98369	155984	158034	None	7199	1574	61932	No_or_no_constitutive_exon
CCGTGTGTCCGAACCTTGCTACTGAATGTATGACGTACGGGGCGGCGCAGAG	166041	166112	165991	166043	1	FOMPIscaffold_8	FOMPIDRAFT_1141780	163862	166532	None	7199	1574	61932	No_or_no_constitutive_exon
CTCGCACAGCATCATAGGCCAGACTCTGATCGGTTGATTCGGGAGGACAGAC	167398	168605	167348	167400	1	FOMPIscaffold_8	FOMPIDRAFT_1035253	166818	169764	None	7199	1574	61932	No_or_no_constitutive_exon
TTGCTGATATCGTGCCATATATCACCGCAGTCGTAACCGGTGACGGGCAGGA	211196	211302	211146	211198	1	FOMPIscaffold_8	FOMPIDRAFT_1115832	210566	211537	None	7199	1574	61932	No_or_no_constitutive_exon
GTCCGCGCCATCGATGACCACTGAGCGAGCGCGCCCCACCGTGCGGGCAGTG	217039	217127	216989	217041	1	FOMPIscaffold_8	FOMPIDRAFT_1022241	216944	218385	None	7199	1574	61932	No_or_no_constitutive_exon
ATCCCTTCCCGCTCCTGCCTGAACCCGCTAACACGATTGGTGGGACATAGGG	234819	234929	234769	234821	1	FOMPIscaffold_8	FOMPIDRAFT_1028504	234468	235233	None	7199	1574	61932	No_or_no_constitutive_exon
TACGTTCGTAACACTCGCATTGCAGGCCATCAGAATGTAGTAGGGCGTAGGT	239429	239590	239379	239431	1	FOMPIscaffold_8	FOMPIDRAFT_155282	239107	240699	None	7199	1574	61932	No_or_no_constitutive_exon
GGTTTGTTTCTGTACACAGTTGCATACTACAGACTCTCACATATGGGCAGAG	254172	254376	254122	254174	1	FOMPIscaffold_8	FOMPIDRAFT_149899	248502	255345	None	7199	1574	61932	No_or_no_constitutive_exon
AGTGTCGCAACACAACATACGCGCACAGATCACGGATAGCAGAGGGGCAGAC	291060	291171	291010	291062	1	FOMPIscaffold_8	FOMPIDRAFT_86934	290506	291489	None	7199	1574	61932	No_or_no_constitutive_exon
GGTTGTGACAACACATGCTTTGCTCGTTTCCTCTGACGGCGCGTGGGCAGAG	301243	301539	301589	301537	-1	FOMPIscaffold_8	FOMPIDRAFT_1028525	300842	304065	None	7199	1574	61932	No_or_no_constitutive_exon
CGTAAGAGTGGTTCACATTGGAACGAAAGCTTATGCTCAAAGGGTATTAGGT	316390	316437	316487	316435	-1	FOMPIscaffold_8	FOMPIDRAFT_1115826	314657	317198	None	7199	1574	61932	No_or_no_constitutive_exon
ATGGTGCTCAGTTGCCTACGGTGATCTTTCACTGACATTCAGGGATGCAGTT	353222	353478	353172	353224	1	FOMPIscaffold_8	FOMPIDRAFT_1158486	350688	353948	None	7199	1574	61932	No_or_no_constitutive_exon
GCCCCGTATATTGTGAGACTGTGAGGCACTAACTCTCCCCGCGTGGGTAGAT	363351	363415	363301	363353	1	FOMPIscaffold_8	FOMPIDRAFT_48991	362434	364054	None	7199	1574	61932	No_or_no_constitutive_exon
TATACAGGCTCTGAGACTTCTGGATGCTAAATGTAGCTGTGGGGCGATAGGG	394241	394364	394414	394362	-1	FOMPIscaffold_8	FOMPIDRAFT_1115226	393871	394716	None	7199	1574	61932	No_or_no_constitutive_exon
CGCTGGTTGCATCGTCCGTAGATTTGCTGCTCCTCACACGGGTGCAACAGGA	430415	430637	430687	430635	-1	FOMPIscaffold_8	FOMPIDRAFT_1022286	428973	431004	None	7199	1574	61932	No_or_no_constitutive_exon
GTGCATATAAGTGCGGTGCACGCAACATGGCCCTGACAGGTGGTGGGTAGAA	451973	452118	451923	451975	1	FOMPIscaffold_8	FOMPIDRAFT_1035312	450375	453833	None	7199	1574	61932	No_or_no_constitutive_exon
GGTGAGCCCATCCCGCTAGTATGCCGTAATGTACTGAGATGTTGGGACAGCT	453082	453130	453032	453084	1	FOMPIscaffold_8	FOMPIDRAFT_1035312	450375	453833	None	7199	1574	61932	No_or_no_constitutive_exon
GTAAGTCTCGAATGGAGTCCATAAATTTGGCGTGCTCATGCCAGGGATAGGC	463921	464297	463871	463923	1	FOMPIscaffold_8	FOMPIDRAFT_138781	462830	465680	None	7199	1574	61932	No_or_no_constitutive_exon
AGTATAGAATGCCTTTGAGCGCCCACACTCATTCACAGAGGGCCGAGTAGGC	507163	507684	507734	507682	-1	FOMPIscaffold_8	FOMPIDRAFT_1141999	498646	508623	None	7199	1574	61932	No_or_no_constitutive_exon
GCCTGGGCATGTTTGAGCTCGGTACGTTGGTAAATGAAACCTGAAGGGAGAG	511717	512251	511667	511719	1	FOMPIscaffold_8	FOMPIDRAFT_1115262	511627	513133	None	7199	1574	61932	No_or_no_constitutive_exon
ATGCCTGCGAAATGTGCGGAACATCGAAACGTATTCACTCCACAGGGCAGAC	536136	536241	536291	536239	-1	FOMPIscaffold_8	FOMPIDRAFT_149969	535444	537927	None	7199	1574	61932	No_or_no_constitutive_exon
TACATACATTCAAGTCGAAAACACACACGTGATACTGACCTCAAGGGCAGGG	584532	584584	584634	584582	-1	FOMPIscaffold_8	FOMPIDRAFT_20836	582134	584996	None	7199	1574	61932	No_or_no_constitutive_exon
AGTCCCTTGTCCACTTCTTGGCATGCAACTCAATAGTTGCGCGGGAGCAGCA	607706	608366	608416	608364	-1	FOMPIscaffold_8	FOMPIDRAFT_87037	606790	609402	None	7199	1574	61932	No_or_no_constitutive_exon
GGTCCGACCCTGATGTCTGCCTCTCCGTTCCGGCATTGACTGGGGCGCAGCT	612797	612975	613025	612973	-1	FOMPIscaffold_8	FOMPIDRAFT_1115393	612272	613135	None	7199	1574	61932	No_or_no_constitutive_exon
CGCAATCGCCATCCTCTGTTACATCTCCATCTTCGCCCGGGACGACGCAGAT	618871	619829	619879	619827	-1	FOMPIscaffold_8	FOMPIDRAFT_149991	618593	623428	None	7199	1574	61932	No_or_no_constitutive_exon
TAAGCGAAACGTTGCGCTACTTGACGTTATGTTGACTCGATGTGGGGCAGGG	661432	661615	661382	661434	1	FOMPIscaffold_8	FOMPIDRAFT_1142129	660513	662704	None	7199	1574	61932	No_or_no_constitutive_exon
TGTCCGTGTTCCTCTGTCGCTATAGTAGTCATTCACTCACGCGGGCATAGGG	705075	705131	705025	705077	1	FOMPIscaffold_8	FOMPIDRAFT_138969	704532	707909	None	7199	1574	61932	No_or_no_constitutive_exon
TGAGCCGCCCCCGGCACCGTGTCCGAGCGTTCTGCTGATAGGTGGGCCAGCG	49853	49947	49803	49855	1	FOMPIscaffold_10	FOMPIDRAFT_1116458	48904	50279	None	7199	1574	61932	No_or_no_constitutive_exon
CAATGCAGGGTTGTTGTGTGCGTGTGTGCGTGCATGTTGGGGCTGAGTAGGT	85845	85950	86000	85948	-1	FOMPIscaffold_10	FOMPIDRAFT_1022482	85525	86452	None	7199	1574	61932	No_or_no_constitutive_exon
TGAGTGACGGCACCTCCGCCTCACCGCCGAAGCTGACGGCGGGCGTGCAGAC	88153	88449	88499	88447	-1	FOMPIscaffold_10	FOMPIDRAFT_1022483	86703	89495	None	7199	1574	61932	No_or_no_constitutive_exon
AAAGAGTGAGCGAGCTTTGACTGCAATAAGGCTTTTCTAACTGGGAGCAGAA	124779	124890	124729	124781	1	FOMPIscaffold_10	FOMPIDRAFT_1159202	124711	127173	None	7199	1574	61932	No_or_no_constitutive_exon
GTTTACTTCGCCTCTCATGTTCTGAGTGTACTCACCATCTGGGACTGCAGCG	134256	134455	134505	134453	-1	FOMPIscaffold_10	FOMPIDRAFT_1082914	133362	134850	None	7199	1574	61932	No_or_no_constitutive_exon
GTGGCACTGGTTCTATCTCGGGTTCACAGTTGTATGATTGTAGGGCGTAGCG	142643	142807	142857	142805	-1	FOMPIscaffold_10	FOMPIDRAFT_1159215	141414	143472	None	7199	1574	61932	No_or_no_constitutive_exon
TGTCATGCTAGCAACCATGTTCGTGTCACGGTCTCACCGGTGGGCGATAGCT	160584	160643	160693	160641	-1	FOMPIscaffold_10	FOMPIDRAFT_130238	160181	161242	None	7199	1574	61932	No_or_no_constitutive_exon
TTATAATGCGTAAGTGGAGGCGTGCATTTGGGTTAAGTCGGGTGGCGTAGAT	164805	164952	164755	164807	1	FOMPIscaffold_10	FOMPIDRAFT_1116683	162845	164952	None	7199	1574	61932	No_or_no_constitutive_exon
CGTCATGCTTGTGTCAGTATACCGCGCAAGCTAACCCCTCATACGGGCAGTG	196542	196735	196785	196733	-1	FOMPIscaffold_10	FOMPIDRAFT_1116698	193846	197145	None	7199	1574	61932	No_or_no_constitutive_exon
GCGGAGAGAGGGGCAGCAGGCGGTCGCGGAGCACATAGAGGTCGGGGTAGAG	230645	230761	230595	230647	1	FOMPIscaffold_10	FOMPIDRAFT_1047160	227402	230761	None	7199	1574	61932	No_or_no_constitutive_exon
CCTCCACTTCACACACTAAGTGTCACAGTCTCTGAAGCATGGGCAACCAGGT	386311	386734	386784	386732	-1	FOMPIscaffold_10	FOMPIDRAFT_1035569	386311	387325	None	7199	1574	61932	No_or_no_constitutive_exon
GTTGATGTCGTAGCTTAGACATGGCGGCGTGCTGAGGTTGAGGGGCGCAGTG	435210	435366	435416	435364	-1	FOMPIscaffold_10	FOMPIDRAFT_1035578	434354	435452	None	7199	1574	61932	No_or_no_constitutive_exon
TGTCAAGTTCTCTGCACCTCGTCGTGTCTGACTGTTCGTGGATTGGGTAGAT	451965	452005	451915	451967	1	FOMPIscaffold_10	FOMPIDRAFT_129808	450520	453282	None	7199	1574	61932	No_or_no_constitutive_exon
CACCGGCGAGCATTGCCCGCCCACTACGTTCATTGACATAATTGGGGCAGTG	517098	517276	517048	517100	1	FOMPIscaffold_10	FOMPIDRAFT_1028919	513266	517659	None	7199	1574	61932	No_or_no_constitutive_exon
ATATCCGTTTTCGGGCTGGTGGGGCTCACTGGCGTGCGGCGGGCTGGCAGTT	539325	539824	539874	539822	-1	FOMPIscaffold_10	FOMPIDRAFT_1116650	538806	540661	None	7199	1574	61932	No_or_no_constitutive_exon
ACGCCGCGTCGAGGCTCTCCTCATCCCCCTCATCAGCCAAGGGGATTGAGGG	585350	585452	585300	585352	1	FOMPIscaffold_10	FOMPIDRAFT_1116484	580961	585452	None	7199	1574	61932	No_or_no_constitutive_exon
TCCTTTTATCTTGGGTATGTCCTTCCTGTACTCAACTCCCTGTGGGATAGGC	586047	586132	586182	586130	-1	FOMPIscaffold_10	FOMPIDRAFT_1047274	585448	586322	None	7199	1574	61932	No_or_no_constitutive_exon
TCATCGTTCGCCGGTGCATACACTCATTGAATCGTTGAACGCCGGGGTAGTG	60977	61035	60927	60979	1	FOMPIscaffold_18	FOMPIDRAFT_100979	60841	64121	None	7199	1574	61932	No_or_no_constitutive_exon
CCGTGTTCGTCCTTTCTTCCTCGTGCGTGGCTGACTCTGGGGCGGCGCAGTA	127965	128206	128256	128204	-1	FOMPIscaffold_18	FOMPIDRAFT_100987	127965	129587	None	7199	1574	61932	No_or_no_constitutive_exon
TTTATCTCCAGGACCAGGGAATTATGCATGTGCCTCATTGGGGTGCGCAGCG	142807	143048	143098	143046	-1	FOMPIscaffold_18	FOMPIDRAFT_1119653	142084	144427	None	7199	1574	61932	No_or_no_constitutive_exon
TTCCATAGCGGTAAACAAGTCGATGTAAGCTGATATGTTTGGGAACATAGCT	212691	212731	212781	212729	-1	FOMPIscaffold_18	FOMPIDRAFT_1048407	212691	214197	None	7199	1574	61932	No_or_no_constitutive_exon
CGTAAGTGTGGTGGGCTATTACCATTGTCTCAGGCTAACCTGGGGCGCAGTC	247646	247884	247596	247648	1	FOMPIscaffold_18	FOMPIDRAFT_146747	245446	248678	None	7199	1574	61932	No_or_no_constitutive_exon
ATACCATCGTAACTCTAGATCTGCGTGCTGATGCCCAATTGGGAGCCTAGCT	264594	264610	264660	264608	-1	FOMPIscaffold_18	FOMPIDRAFT_93537	264144	265609	None	7199	1574	61932	No_or_no_constitutive_exon
ATGCGAGAAGCGAATTGGTGGAAATGGGAGGGAAGACGCAGAGGGGACAGCG	290959	291066	291116	291064	-1	FOMPIscaffold_18	FOMPIDRAFT_1036105	289873	291647	None	7199	1574	61932	No_or_no_constitutive_exon
TCCTCACTGTTCTGCATGCATCAGCGAACGTCACTTACGGTGGGCGGCAGCA	340116	340246	340296	340244	-1	FOMPIscaffold_18	FOMPIDRAFT_162705	339214	341677	None	7199	1574	61932	No_or_no_constitutive_exon
TACTCTGGGATGGAGATGTGTGTTCGCGATACTAAGTTCTGGGCGCGTAGAC	375028	375159	375209	375157	-1	FOMPIscaffold_18	FOMPIDRAFT_54085	375028	376954	None	7199	1574	61932	No_or_no_constitutive_exon
TCTCATCTCCTCAGCCTGTTTTGAGGGAATGTTGAGGCCCGGGACCACAGGC	438627	438766	438577	438629	1	FOMPIscaffold_18	FOMPIDRAFT_1041186	437446	440378	None	7199	1574	61932	No_or_no_constitutive_exon
TGTGCCCTTCTCCTGCGTCAACATGACAATTGGTCTGACTACGCGGGAAGTT	463091	463253	463041	463093	1	FOMPIscaffold_18	FOMPIDRAFT_59873	462747	463596	None	7199	1574	61932	No_or_no_constitutive_exon
TTAGTCTCTCAGCCTGGCCTTGCAATTGACCATTGCTCTTTCGGGCGAAGAG	541586	541659	541536	541588	1	FOMPIscaffold_18	FOMPIDRAFT_131385	541397	541659	None	7199	1574	61932	No_or_no_constitutive_exon
TTCCGGGCTGCGGGTCTGCGGGGCGTGCGCTGAGCTGAGGGGTGGTGCAGCG	564660	564695	564745	564693	-1	FOMPIscaffold_18	FOMPIDRAFT_1015692	563820	566748	None	7199	1574	61932	No_or_no_constitutive_exon
CCGCCGAGGTTGGGCGCACTGACGCGCTGACTGTTGGTTTGGGATCGTAGGT	569344	569761	569294	569346	1	FOMPIscaffold_18	FOMPIDRAFT_1144534	568156	569761	None	7199	1574	61932	No_or_no_constitutive_exon
TTTCCATGAATATCATTATGGCCGTCTGACGGCGCGGCACGGGTGTGTAGAG	571132	571211	571082	571134	1	FOMPIscaffold_18	FOMPIDRAFT_101157	570555	571278	None	7199	1574	61932	No_or_no_constitutive_exon
ATATGCCCTCCTGTCGAACCGGGAACCTCTTCTCGACAACGGGACGGAAGGT	19692	19826	19642	19694	1	FOMPIscaffold_14	FOMPIDRAFT_1047766	19467	20412	None	7199	1574	61932	No_or_no_constitutive_exon
TGACCACTTTGTAGGCCTATGCCCCGTCCCGAGCTAACCCGGCTGGGAAGGC	34586	34795	34845	34793	-1	FOMPIscaffold_14	FOMPIDRAFT_110389	34586	37362	None	7199	1574	61932	No_or_no_constitutive_exon
AGGAGGTACTGTAGACGCGAACTGACAACGCTGCAAGTGGGCACCGGAAGGG	101779	102044	101729	101781	1	FOMPIscaffold_14	FOMPIDRAFT_124174	98611	102470	None	7199	1574	61932	No_or_no_constitutive_exon
ACGAGCGCGATGGATTCAAATGCATGCTGGCATTTGTTGGGTGTGGGTAGCT	135708	135872	135658	135710	1	FOMPIscaffold_14	FOMPIDRAFT_38682	134183	136034	None	7199	1574	61932	No_or_no_constitutive_exon
CTCTCCCTCCAAATCTGCCCTCATCGCCCTATATGCGTGCGAATGGGTAGAT	208565	208683	208515	208567	1	FOMPIscaffold_14	FOMPIDRAFT_1029298	207647	208825	None	7199	1574	61932	No_or_no_constitutive_exon
TGCGTGCTTTGAGGTCACTGCTGACGCTGTGAAACTAACGGGATGCGTAGAT	325745	325988	326038	325986	-1	FOMPIscaffold_14	FOMPIDRAFT_1143744	325745	327864	None	7199	1574	61932	No_or_no_constitutive_exon
GTGCGTGCACCTGCCTCGGACGCCCGCCGGCTGACTGACGACAGGGACAGGT	331079	331292	331029	331081	1	FOMPIscaffold_14	FOMPIDRAFT_1047852	329989	333450	None	7199	1574	61932	No_or_no_constitutive_exon
AAGTGCAGTGATGCTGAGAGCGATGCGCATGATGCTCACGAGGGGGATAGCG	334883	335358	334833	334885	1	FOMPIscaffold_14	FOMPIDRAFT_1118121	334143	335358	None	7199	1574	61932	No_or_no_constitutive_exon
TTCGCGCTCGTTCGTTGCAATGGGCAGAGGCTGACGTGCGTCGGGGGCAGGC	348032	348180	347982	348034	1	FOMPIscaffold_14	FOMPIDRAFT_82531	347603	348180	None	7199	1574	61932	No_or_no_constitutive_exon
CGCTCCCTTTGGGGTAGGAAGGTTGGTGCTGACGATGCGGGCGGGCGTAGCT	372712	372810	372860	372808	-1	FOMPIscaffold_14	FOMPIDRAFT_1105094	372380	375038	None	7199	1574	61932	No_or_no_constitutive_exon
ACCCCCTCCTCTCGAAGCATTACGCTCACTGCGCTACCCCGCCGGGGTAGAC	377574	377903	377953	377901	-1	FOMPIscaffold_14	FOMPIDRAFT_1022856	377574	378804	None	7199	1574	61932	No_or_no_constitutive_exon
GTGCGTTTGGTTGCTCCGCGCTTGACGTGCCACTGACTCCAAGGGTGTAGTG	420784	421008	421058	421006	-1	FOMPIscaffold_14	FOMPIDRAFT_1022863	420089	421478	None	7199	1574	61932	No_or_no_constitutive_exon
GTGAGTTCCATCGTTCCCCGCGGCGCTGCCTGAGCTGACAGGCCGGGCAGGT	435489	435844	435439	435491	1	FOMPIscaffold_14	FOMPIDRAFT_1143784	434738	436147	None	7199	1574	61932	No_or_no_constitutive_exon
TTGATCTGATCTTGATTGACTAGGGGAGATGCGACTCACCAATGGGATAGGG	449304	449406	449254	449306	1	FOMPIscaffold_14	FOMPIDRAFT_1160380	447489	449749	None	7199	1574	61932	No_or_no_constitutive_exon
GCGTCTCAGTGGTCTGAGCGAGCATTATGGGTAGCTGAACATGGGTGCAGAC	458332	458619	458282	458334	1	FOMPIscaffold_14	FOMPIDRAFT_1143800	456129	459526	None	7199	1574	61932	No_or_no_constitutive_exon
AGTGACACGGCCCACTCGCACGAGGAAAGGCGTGGCTAAACGGGTCGAAGGG	476897	476935	476985	476933	-1	FOMPIscaffold_14	FOMPIDRAFT_1035910	476296	478094	None	7199	1574	61932	No_or_no_constitutive_exon
TTACGCCGCCTGTTGGCTATTTGTCTCTCTGAACATTTTATGGGATGCAGTG	509989	510068	509939	509991	1	FOMPIscaffold_14	FOMPIDRAFT_1015321	509622	511734	None	7199	1574	61932	No_or_no_constitutive_exon
TACCTCATTGTCTCATGTTGAGGTGCTCATTCATAGTGTGAGTTGGGCAGGG	526323	526348	526273	526325	1	FOMPIscaffold_14	FOMPIDRAFT_1118229	525426	527521	None	7199	1574	61932	No_or_no_constitutive_exon
ACCCTCCGTACTTTTTCGTCTGCTACGTGGAAGTGCTGACGGGTGTGTAGGG	9163	9268	9113	9165	1	FOMPIscaffold_15	FOMPIDRAFT_1022884	8250	9268	None	7199	1574	61932	No_or_no_constitutive_exon
CTCCATTTTCCTTTCGTGTGCACGCGACTAACTGACGCGCGGGCGGGCAGCC	10715	10931	10665	10717	1	FOMPIscaffold_15	FOMPIDRAFT_1022885	9468	11404	None	7199	1574	61932	No_or_no_constitutive_exon
AGTTTTGTTTTTATGCGGCGTAAAACCTTGTTGATTGCAGGGAGCCACAGGT	55313	55418	55263	55315	1	FOMPIscaffold_15	FOMPIDRAFT_1029351	55226	56470	None	7199	1574	61932	No_or_no_constitutive_exon
CTACCCCACCACTCTTTGTGGCGTTGTGCTGATGCATGGGATGGATGCAGGT	64168	64557	64607	64555	-1	FOMPIscaffold_15	FOMPIDRAFT_1022889	64168	67358	None	7199	1574	61932	No_or_no_constitutive_exon
TGAGCTATGGTTGCACACCGCCCTGGAGTTGACCTCACTCGGGGGGCCAGGA	75597	76289	75547	75599	1	FOMPIscaffold_15	FOMPIDRAFT_1022891	74763	76289	None	7199	1574	61932	No_or_no_constitutive_exon
ACTGGTTTGCGTTCCCCGCCTTCGTTGCGAAACCGGCCTGGGAGATTTAGGG	84502	84544	84594	84542	-1	FOMPIscaffold_15	FOMPIDRAFT_93659	82901	85166	None	7199	1574	61932	No_or_no_constitutive_exon
TGCATAGCATATAGTGTGTCAAGCTGGCCGGGGTCTGACGGGCGGTGCAGTG	92848	92915	92798	92850	1	FOMPIscaffold_15	FOMPIDRAFT_1022896	91638	93981	None	7199	1574	61932	No_or_no_constitutive_exon
CGGGGGCACCGCACACACATCACGATTGCGATCATCGACCGATGGGGCAGCG	120985	121129	121179	121127	-1	FOMPIscaffold_15	FOMPIDRAFT_1059303	120257	121444	None	7199	1574	61932	No_or_no_constitutive_exon
TCATGTGTTTTGTGCTCGTTCTGCACTGCGCTCATTTCGCGCGGGCGTAGTT	127327	127500	127550	127498	-1	FOMPIscaffold_15	FOMPIDRAFT_1143858	124735	128301	None	7199	1574	61932	No_or_no_constitutive_exon
TTGGTGCATCATAGGTTGTTTGGCGCATCCGTACTCACCGGGGGATTTAGGA	126240	126329	126379	126327	-1	FOMPIscaffold_15	FOMPIDRAFT_1143858	124735	128301	None	7199	1574	61932	No_or_no_constitutive_exon
ATGTACTATTGCTCTTCGTTGTAAGCGTGTGTTTTCTGAGGGTGAATTAGAT	155399	155479	155529	155477	-1	FOMPIscaffold_15	FOMPIDRAFT_1047961	155196	157022	None	7199	1574	61932	No_or_no_constitutive_exon
TGCTATCGCATGCTGATACGAAAGGTTGCTAGAGCTCACATTGGGGATAGAT	183112	183307	183357	183305	-1	FOMPIscaffold_15	FOMPIDRAFT_1118459	181415	185629	None	7199	1574	61932	No_or_no_constitutive_exon
GAGTTCATTGTCGCTACGTTCGCGCGTCACTCCTCATTGGGTACGAACAGGG	236229	236686	236179	236231	1	FOMPIscaffold_15	FOMPIDRAFT_1118708	234626	238323	None	7199	1574	61932	No_or_no_constitutive_exon
TCCAGTGAGTTCGTTTGTGTTTCCAACGGGCCGTGCTGACGGGGCAACAGCC	292978	293344	293394	293342	-1	FOMPIscaffold_15	FOMPIDRAFT_59695	292015	293943	None	7199	1574	61932	No_or_no_constitutive_exon
GGGCGCGCGTACATGCGTTAGTGCGGTTCTGCTCGCTGATGGCAGGGCAGAT	299058	299160	299008	299060	1	FOMPIscaffold_15	FOMPIDRAFT_1047998	298731	301934	None	7199	1574	61932	No_or_no_constitutive_exon
TTCCCTTATATCGACGGCGGCCGGCTGATGCAGGCCTGGTACTGGGGTAGCG	353928	354071	354121	354069	-1	FOMPIscaffold_15	FOMPIDRAFT_141482	353928	355474	None	7199	1574	61932	No_or_no_constitutive_exon
GGTGACTGGCGCGTTTGTGGCACTGTGGCTGACTATCACGATGGGTGTAGCT	362775	362868	362725	362777	1	FOMPIscaffold_15	FOMPIDRAFT_88996	362351	363271	None	7199	1574	61932	No_or_no_constitutive_exon
CGTGGAGGACGCGGCGGCGGCAGAGGCGGAAGGGGCTTAAGGGGAGGCAGGG	369664	369735	369614	369666	1	FOMPIscaffold_15	FOMPIDRAFT_1048018	367434	369735	None	7199	1574	61932	No_or_no_constitutive_exon
CATCTCATGTTCAGGCCCGCGCGAGCTGACTCACGCGCTGCACGGGACAGTG	382639	383058	382589	382641	1	FOMPIscaffold_15	FOMPIDRAFT_1022928	380816	383058	None	7199	1574	61932	No_or_no_constitutive_exon
TGGCTTTACGAACGAGAGGACCACAATGAACACGCACTACGGGCATACAGCT	432311	432437	432487	432435	-1	FOMPIscaffold_15	FOMPIDRAFT_1022929	431396	433474	None	7199	1574	61932	No_or_no_constitutive_exon
TGAGTCCAACAATCTTGAGGCCGGTGCTCGACTGACGGGAACGACGGCAGCT	452520	452809	452859	452807	-1	FOMPIscaffold_15	FOMPIDRAFT_1118553	452112	453237	None	7199	1574	61932	No_or_no_constitutive_exon
TCATGGCCCACGGTGATATAGATAAGTATTTGACGAAACCAGGGACGTAGAG	458009	458385	457959	458011	1	FOMPIscaffold_15	FOMPIDRAFT_88977	457030	458385	None	7199	1574	61932	No_or_no_constitutive_exon
TTGGCAACCACGAGTGGAGCTTCGCAATACAGCGCTAATTCGGGGTACAGAG	459459	459525	459409	459461	1	FOMPIscaffold_15	FOMPIDRAFT_1048039	458627	459525	None	7199	1574	61932	No_or_no_constitutive_exon
AAGTATGTGATAAGGAACCTCATGCATGCCACTTTTCTGACGGGAGATAGGG	462325	462434	462275	462327	1	FOMPIscaffold_15	FOMPIDRAFT_1048041	462188	462434	None	7199	1574	61932	No_or_no_constitutive_exon
CCTGTTCGGCTCGTGGACTTAATATTTGATATATCATAGCCCGGGAACAGGG	466494	467052	467102	467050	-1	FOMPIscaffold_15	FOMPIDRAFT_1035946	465352	468670	None	7199	1574	61932	No_or_no_constitutive_exon
CTAGTGAGTCGCATCAGCTATTACCGTACCCATCTGATCATTGGGAGAAGCT	470309	470390	470259	470311	1	FOMPIscaffold_15	FOMPIDRAFT_88972	469824	470734	None	7199	1574	61932	No_or_no_constitutive_exon
CGTGGGTGGATATGTTCCTACGCCCGCTTCGGATTACTCACGGGAACTAGAT	480648	480942	480598	480650	1	FOMPIscaffold_15	FOMPIDRAFT_141460	479155	481489	None	7199	1574	61932	No_or_no_constitutive_exon
GCAATCTATATCGTGTCGTGACCATGCTATACAAGACATCGCGGGCGCAGGC	481135	481269	481085	481137	1	FOMPIscaffold_15	FOMPIDRAFT_141460	479155	481489	None	7199	1574	61932	No_or_no_constitutive_exon
TGAGTCCAACAATCTTGAGGCCGGTGCTCGACTGACGGGAACGACGGCAGCT	503666	503955	504005	503953	-1	FOMPIscaffold_15	FOMPIDRAFT_1118777	503258	504383	None	7199	1574	61932	No_or_no_constitutive_exon
TGTAGGTGGCCTGCGTCTTCTCGGACAGTGCGGAGAGGTTCATAGGGAAGCC	510434	510526	510576	510524	-1	FOMPIscaffold_15	FOMPIDRAFT_53872	509705	512104	None	7199	1574	61932	No_or_no_constitutive_exon
CCCTCCTCCCCATATACTGCAACTGACTGTAACCGGCGCGCGGCGGGCAGTT	509962	510049	510099	510047	-1	FOMPIscaffold_15	FOMPIDRAFT_53872	509705	512104	None	7199	1574	61932	No_or_no_constitutive_exon
GCTTTGCGAGGTAGCCTCTGGGCTGACGCAACATTGGAATGGGCGCAGAGAT	513440	513581	513631	513579	-1	FOMPIscaffold_15	FOMPIDRAFT_1118479	513440	513725	None	7199	1574	61932	No_or_no_constitutive_exon
GACTGAGTTTGTAGGGATGGGTCGACGGAAGTGCTGACGAGGGCGCGCAGGA	532605	532723	532773	532721	-1	FOMPIscaffold_15	FOMPIDRAFT_1118524	532330	533154	None	7199	1574	61932	No_or_no_constitutive_exon
CAGATTCTCTACAGGGCAGTGGTACTTACATATCCCTCATGGGCACACAGAA	541734	541858	541684	541736	1	FOMPIscaffold_15	FOMPIDRAFT_1048071	541583	543690	None	7199	1574	61932	No_or_no_constitutive_exon
ACGTGATCAGTGCTGAGAGTTTCGTAGATAGACTCATTCTGGGAATATAGGG	18744	19102	19152	19100	-1	FOMPIscaffold_11	FOMPIDRAFT_1081093	18061	20701	None	7199	1574	61932	No_or_no_constitutive_exon
GGTAGGGGCGTTGCTGCGTGGCTTCGGATGTTGATGCTTAGCGGGCGCAGGT	47443	47813	47393	47445	1	FOMPIscaffold_11	FOMPIDRAFT_1022580	46147	47813	None	7199	1574	61932	No_or_no_constitutive_exon
TCTCCACATCCGTTGTACGTGGAACATGCAAATTGATAGGGCGGATACAGGC	158373	158463	158323	158375	1	FOMPIscaffold_11	FOMPIDRAFT_126692	156512	159021	None	7199	1574	61932	No_or_no_constitutive_exon
ATACCCCTTCCTCATGACCGAGCTGAGCGTGGTTCTTACGGGCAGGACAGGC	159882	160594	160644	160592	-1	FOMPIscaffold_11	FOMPIDRAFT_97903	159882	161473	None	7199	1574	61932	No_or_no_constitutive_exon
TGAGTAATTGTTCCTCGGAAGCCGGTGTAAGTACTCACGGGAAGCACCAGGC	176452	176488	176402	176454	1	FOMPIscaffold_11	FOMPIDRAFT_1117269	176052	178550	None	7199	1574	61932	No_or_no_constitutive_exon
TATGTATGTGTCCTGACGACAGGTTCAGCTGCTGAGCGTAGGGGTGATAGGC	190703	190853	190903	190851	-1	FOMPIscaffold_11	FOMPIDRAFT_1142932	189299	193829	None	7199	1574	61932	No_or_no_constitutive_exon
GGTGGCACGAGAGCCTACCACGTTGTACGAGACCTGACCGTAGGGAACAGAA	202969	203012	202919	202971	1	FOMPIscaffold_11	FOMPIDRAFT_1159536	202811	204562	None	7199	1574	61932	No_or_no_constitutive_exon
GTAGTCTCGCCCCCTTTCCCAGATGTTGATCGTCACGCGGGATATGGCAGAT	222252	222357	222407	222355	-1	FOMPIscaffold_11	FOMPIDRAFT_1035633	213719	222655	None	7199	1574	61932	No_or_no_constitutive_exon
CGACTCCTTGACTGTACACTCACGACTGACTATGCCTTTCCAGGGAGAAGCC	225170	225545	225120	225172	1	FOMPIscaffold_11	FOMPIDRAFT_137542	223186	226323	None	7199	1574	61932	No_or_no_constitutive_exon
GGGTACGTTTGTACTGTTGTTGGGCCCCCATATATTCACGCGGGCGATAGGT	234524	234691	234474	234526	1	FOMPIscaffold_11	FOMPIDRAFT_1159557	231027	234890	None	7199	1574	61932	No_or_no_constitutive_exon
GTGCCTTGCTGCTCGGGATGCGGATGCCAAGAGCTGACAGGGAACCACAGAT	243008	243038	242958	243010	1	FOMPIscaffold_11	FOMPIDRAFT_1159568	241467	244659	None	7199	1574	61932	No_or_no_constitutive_exon
GGCACACTCAAGCACTGTTGAAACGCGCAGATTCTAACTCACGTGGGAAGTG	263158	263291	263108	263160	1	FOMPIscaffold_11	FOMPIDRAFT_1116968	262054	263442	None	7199	1574	61932	No_or_no_constitutive_exon
TTGTTTGGTGCTTGGAGGGTTCGACTTAAAGACATTCCTCGCGGGTGTAGCT	310726	310848	310676	310728	1	FOMPIscaffold_11	FOMPIDRAFT_126735	309383	311459	None	7199	1574	61932	No_or_no_constitutive_exon
ACCATTTCCTCGCGACTGCCCCACGCATCACTGATAACGGGCGGCACAAGTA	311195	311459	311145	311197	1	FOMPIscaffold_11	FOMPIDRAFT_126735	309383	311459	None	7199	1574	61932	No_or_no_constitutive_exon
TTATCTCCACGGCGCTAAAGCTCAGTACAGTTTCTTGCCGCGGGATGAAGCC	315022	315092	314972	315024	1	FOMPIscaffold_11	FOMPIDRAFT_1159610	312347	316249	None	7199	1574	61932	No_or_no_constitutive_exon
CTCCACATTAGTGGTTCTATTAGCGACCGCCTACCTTTTTGATAGGGCAGGC	327371	327416	327466	327414	-1	FOMPIscaffold_11	FOMPIDRAFT_1040723	326919	329495	None	7199	1574	61932	No_or_no_constitutive_exon
CCCGCTTGATCCCATGTTAAACACCGATTAACGTGTATGCTGGGTGATAGGA	381851	381980	382030	381978	-1	FOMPIscaffold_11	FOMPIDRAFT_1143035	381138	382570	None	7199	1574	61932	No_or_no_constitutive_exon
CTGGCTCAAGTGCGGCGTGGGCTGACTTTTGTCTTTTTTGGGCGGTGCAGGG	424253	424412	424203	424255	1	FOMPIscaffold_11	FOMPIDRAFT_1022634	422538	424814	None	7199	1574	61932	No_or_no_constitutive_exon
ACGTCGTAAACGGTGAACCCGTAGGTGGAATCTCACGGCGGGTGACATAGGA	440113	440215	440063	440115	1	FOMPIscaffold_11	FOMPIDRAFT_1022642	439450	441625	None	7199	1574	61932	No_or_no_constitutive_exon
ACGCCTGCACGTGCGTTGCTTTTAACGGTGTGGCTGATAGGGTGCGACAGGC	445734	445953	446003	445951	-1	FOMPIscaffold_11	FOMPIDRAFT_1143075	445734	447901	None	7199	1574	61932	No_or_no_constitutive_exon
CATCACTCTGCGCATACCGCACTGACTGAGATGACTGTTGTGCGGGGCAGTG	456899	457435	457485	457433	-1	FOMPIscaffold_11	FOMPIDRAFT_1047424	456899	458828	None	7199	1574	61932	No_or_no_constitutive_exon
ACGCCGCATGACTTGGCGTGACTGAAGCATGCTAATAAAACGGGGTCAAGGC	476673	476701	476751	476699	-1	FOMPIscaffold_11	FOMPIDRAFT_1159682	474859	476926	None	7199	1574	61932	No_or_no_constitutive_exon
CCTCTATATCATTGTGGGTCATAGTCTCAATAATTGTTAGGGAACAATAGTG	505102	505568	505052	505104	1	FOMPIscaffold_11	FOMPIDRAFT_13019	504970	505751	None	7199	1574	61932	No_or_no_constitutive_exon
GTGAGTGGGCAACAATGGTCGTTGAGTAGTGGACTCACCGGGTGTGGAAGCG	2312	2437	2262	2314	1	FOMPIscaffold_28	FOMPIDRAFT_1122724	410	3742	None	7199	1574	61932	No_or_no_constitutive_exon
CGTGTCGTTTACCGTTCCTAACAGGCGGGTTCACTCTGGGAGGGCTGCAGTT	28488	28552	28602	28550	-1	FOMPIscaffold_28	FOMPIDRAFT_1122817	28207	30209	None	7199	1574	61932	No_or_no_constitutive_exon
GATACATTCATGCTCGCGTCCAATATCACCACACTGATCCGCCGGGACAGCC	69160	69331	69381	69329	-1	FOMPIscaffold_28	FOMPIDRAFT_1023758	67306	69612	None	7199	1574	61932	No_or_no_constitutive_exon
GTAAGTGCGCGGTGGCTCTGTTGTTCGGCGCGAGACTTACGCTGGGGCAGTA	139954	140076	140126	140074	-1	FOMPIscaffold_28	FOMPIDRAFT_1122532	138101	142624	None	7199	1574	61932	No_or_no_constitutive_exon
GATCGGCGATCCTCAGTGGCGTGCGCGTTGACACTGAACGGGATGATTAGAA	163434	163486	163536	163484	-1	FOMPIscaffold_28	FOMPIDRAFT_1023784	161288	163748	None	7199	1574	61932	No_or_no_constitutive_exon
GTGTGGAGTCGTACTCGTTATCACGCGCGGCAGTACTGATAGGGTGTCAGCA	172746	173393	172696	172748	1	FOMPIscaffold_28	FOMPIDRAFT_1146531	172227	177260	None	7199	1574	61932	No_or_no_constitutive_exon
TTCCGAATAGGTCACTAGGACGTGTGATTGACGGCCGTTGTGGGGCGCAGGG	200615	200796	200846	200794	-1	FOMPIscaffold_28	FOMPIDRAFT_88350	200157	201064	None	7199	1574	61932	No_or_no_constitutive_exon
GCCTCTAGCTGCTGTGTCTCTGATGCGGAGGATGCTCATAGTATGGGTAGTT	292517	292789	292839	292787	-1	FOMPIscaffold_28	FOMPIDRAFT_1049739	292135	294897	None	7199	1574	61932	No_or_no_constitutive_exon
AACCACCCGCTCGGATCTGTGAATGCTGAACGTGATGGGCGGAACGGCAGGC	333775	333892	333942	333890	-1	FOMPIscaffold_28	FOMPIDRAFT_1163155	333338	334167	None	7199	1574	61932	No_or_no_constitutive_exon
CTCTGCGGACCCCGCGTCCGGTACGGGCGCGGGGGAAGGGGCGGATGGAGGC	333707	333745	333795	333743	-1	FOMPIscaffold_28	FOMPIDRAFT_1163155	333338	334167	None	7199	1574	61932	No_or_no_constitutive_exon
GTTTCATGCTTTTTTGAGGGAGAGGCCGTGCTGACGAGCTTGGGCGACAGAC	397661	397755	397611	397663	1	FOMPIscaffold_28	FOMPIDRAFT_1146617	396861	397988	None	7199	1574	61932	No_or_no_constitutive_exon
CGCCACAGCTGACGCCGAGCTGCGGTCATGTGACCTGGACGGGTTGGCAGGC	432288	432307	432238	432290	1	FOMPIscaffold_28	FOMPIDRAFT_88421	430133	432307	None	7199	1574	61932	No_or_no_constitutive_exon
CGCCACAGCTGACGCCGAGCTGCGGTCATGTGACCTGGACGGGTTGGCAGGC	459746	459765	459696	459748	1	FOMPIscaffold_28	FOMPIDRAFT_88424	457591	459765	None	7199	1574	61932	No_or_no_constitutive_exon
GCGCGAGGCGATCTAGAACATTGTCTGACACAGCTGGGATGGATATACAGGA	508267	508441	508491	508439	-1	FOMPIscaffold_28	FOMPIDRAFT_1049800	508015	510229	None	7199	1574	61932	No_or_no_constitutive_exon
GTAAGTCGTTGGCAGGATGTTACCTTTTATGATAACTGATGGGTGTGCAGGC	15110	15219	15269	15217	-1	FOMPIscaffold_27	FOMPIDRAFT_162650	14549	19410	None	7199	1574	61932	No_or_no_constitutive_exon
GAATGTATGATATCATAGACTTACTAGCATGTATACAGTGGCAGGGACAGCG	45092	45265	45315	45263	-1	FOMPIscaffold_27	FOMPIDRAFT_62767	45092	45650	None	7199	1574	61932	No_or_no_constitutive_exon
CCCCTTGCCCCCTATCACCGAACCGTGTTGCTGATCGGATGGGCGGGCAGTC	149720	149900	149670	149722	1	FOMPIscaffold_27	FOMPIDRAFT_1122425	148569	150040	None	7199	1574	61932	No_or_no_constitutive_exon
TCTGTTTGCTGCTTTTTACCCGATGATGACTCACCTTGGGGCGTGGATAGGT	156263	156776	156826	156774	-1	FOMPIscaffold_27	FOMPIDRAFT_1023684	156263	157411	None	7199	1574	61932	No_or_no_constitutive_exon
TAGCACTATCGACGCCGAGCCGTCTGTTCAATTGTGATATCGATGGGCAGGA	167115	167214	167065	167117	1	FOMPIscaffold_27	FOMPIDRAFT_1036692	166885	175762	None	7199	1574	61932	No_or_no_constitutive_exon
AAGCTGTGAGTTTCGCATTATCGTCGCCCAGCCGTAATATTGATGGGCAGGA	174953	174957	174903	174955	1	FOMPIscaffold_27	FOMPIDRAFT_1036692	166885	175762	None	7199	1574	61932	No_or_no_constitutive_exon
GGTGTACTTGCCATCGAGCATTGAACGTCGAGTCTGACCGAAGGGGACAGAG	218443	218599	218649	218597	-1	FOMPIscaffold_27	FOMPIDRAFT_1146311	218110	223618	None	7199	1574	61932	No_or_no_constitutive_exon
GTACCAAACTCGTCGGCGTAGTCACTCGTCTGACGACTCGGATTGGGTAGAT	229316	229424	229266	229318	1	FOMPIscaffold_27	FOMPIDRAFT_1036697	227865	230603	None	7199	1574	61932	No_or_no_constitutive_exon
CGGCGTGGTATACCGCGCTTGTCCTTTAAGCTTTAACGTCGACCGGGCAGGG	245530	245600	245480	245532	1	FOMPIscaffold_27	FOMPIDRAFT_1049583	244705	245600	None	7199	1574	61932	No_or_no_constitutive_exon
CTGCTCTCAAGCCGTGCTGGTTGTGACTGATCTATCATCCGGCGGGGTAGTC	260554	260814	260504	260556	1	FOMPIscaffold_27	FOMPIDRAFT_1023694	260189	261217	None	7199	1574	61932	No_or_no_constitutive_exon
CAGTCCGCTCTAGCGTTTATTCTCTCGGCTGATGATGCCTGGGTGTGCAGTG	280433	280652	280383	280435	1	FOMPIscaffold_27	FOMPIDRAFT_1030401	279631	280652	None	7199	1574	61932	No_or_no_constitutive_exon
GTACGCTCAAATCGTCTTCCCTGCTATGACAAGGCTCACGGGCTGTAAAGTG	345563	345673	345723	345671	-1	FOMPIscaffold_27	FOMPIDRAFT_1162936	344976	346233	None	7199	1574	61932	No_or_no_constitutive_exon
CTACACCTGGTACTGCAGGCGGCGTGCTCTTGACTCATGTCGGGGTGCAGAT	368879	368973	368829	368881	1	FOMPIscaffold_27	FOMPIDRAFT_152203	367899	372833	None	7199	1574	61932	No_or_no_constitutive_exon
GAGTAACGGTCGAAGCAGGAAGGATCAGTGTGGACTGACTGCGCGGGCAGTT	369160	369193	369110	369162	1	FOMPIscaffold_27	FOMPIDRAFT_152203	367899	372833	None	7199	1574	61932	No_or_no_constitutive_exon
TAAGTGACATGCATACAGCCAAATCCGTGGGCTCAGCCGCCGGGAAACAGTC	379290	379321	379371	379319	-1	FOMPIscaffold_27	FOMPIDRAFT_1060321	379290	385109	None	7199	1574	61932	No_or_no_constitutive_exon
TCGCGAGGCTCCTAAGGTTTCAGGAAGCTCTAAGCCTAAAAAGGGAAAAGAG	405737	406441	405687	405739	1	FOMPIscaffold_27	FOMPIDRAFT_1122500	404104	406441	None	7199	1574	61932	No_or_no_constitutive_exon
ATGAGCTCTGGGCGCCGTGTACAGCAATGTGAATGAGCTCACCGGGACAGTA	422361	422450	422500	422448	-1	FOMPIscaffold_27	FOMPIDRAFT_1049624	422075	422661	None	7199	1574	61932	No_or_no_constitutive_exon
GTGAGACCTACGTATGATTCCCCTTTCTGCTGGCTGAATGTGAGGGACAGTA	431102	431296	431052	431104	1	FOMPIscaffold_27	FOMPIDRAFT_1049627	429858	431296	None	7199	1574	61932	No_or_no_constitutive_exon
GTGAGTCTCAGCGTCCATATTCGATCCTCTACTGAGCGCCGGGGTTATAGCG	501646	501956	502006	501954	-1	FOMPIscaffold_27	FOMPIDRAFT_1146419	499796	503048	None	7199	1574	61932	No_or_no_constitutive_exon
TATTCCTTTCTGGCGCAACGTCCCTGCAGGCCACTGACGCACGGGACTAGGG	514198	514444	514148	514200	1	FOMPIscaffold_27	FOMPIDRAFT_1023730	512330	514444	None	7199	1574	61932	No_or_no_constitutive_exon
GTGCGAATCAGCTATCGTAGCTCTGCTGTACTGAAGTGGCGGGCGGATAGCA	26039	26070	25989	26041	1	FOMPIscaffold_12	FOMPIDRAFT_1029041	25791	28195	None	7199	1574	61932	No_or_no_constitutive_exon
TCCCGGTCTTCGCACCAGAGACGATAGGCCCCGCTCATCCGAGGGCGTAGCT	68799	68958	69008	68956	-1	FOMPIscaffold_12	FOMPIDRAFT_1047471	68228	69292	None	7199	1574	61932	No_or_no_constitutive_exon
ACTCTAGTTTGGCATACCGTACTAGTGCTGATGCCGCTGGGCACGAGTAGGC	85465	85565	85415	85467	1	FOMPIscaffold_12	FOMPIDRAFT_1117792	84671	86634	None	7199	1574	61932	No_or_no_constitutive_exon
TGCAAGTTCGTTAGTAGCCTCCAGCAGGAAATCATGAGTTGGGGCTATAGGA	86571	86634	86521	86573	1	FOMPIscaffold_12	FOMPIDRAFT_1117792	84671	86634	None	7199	1574	61932	No_or_no_constitutive_exon
GGAGCCGATACCTGAGAACGAGGAAGCCAAATCTGTAGACAAGGGGCCAGCT	98534	98637	98687	98635	-1	FOMPIscaffold_12	FOMPIDRAFT_128814	96444	99154	None	7199	1574	61932	No_or_no_constitutive_exon
CGTCTGAGCTTCATTTGACATCGCGGGCAGCAACTAACGCGGGAACGCAGCC	104994	105173	105223	105171	-1	FOMPIscaffold_12	FOMPIDRAFT_89436	103619	105381	None	7199	1574	61932	No_or_no_constitutive_exon
ATCACCAAACAGCCAGCCCGTGGCCGCGGGAAGGAGATTCAGAAGGGAAGCC	157560	157714	157764	157712	-1	FOMPIscaffold_12	FOMPIDRAFT_1159826	157560	159049	None	7199	1574	61932	No_or_no_constitutive_exon
GTAGACAGTTCGTATGTGTCTTGCAACGATATTGAGCGTCTGGGACATAGGT	171716	171816	171666	171718	1	FOMPIscaffold_12	FOMPIDRAFT_1117310	170371	172117	None	7199	1574	61932	No_or_no_constitutive_exon
GGATTTCTTTCTGACGATGACGGCTGTGTTTGGGTCGTTATCGGGGGTAGCC	177096	177121	177171	177119	-1	FOMPIscaffold_12	FOMPIDRAFT_1029095	176116	177273	None	7199	1574	61932	No_or_no_constitutive_exon
CATGCCTTACTCAACGAAACCCCGTTGATTGACATAAATTGCGCGGGCAGTG	186879	186952	186829	186881	1	FOMPIscaffold_12	FOMPIDRAFT_89468	186094	187190	None	7199	1574	61932	No_or_no_constitutive_exon
CTCCTTATTTGCAGAGCCGTACGTCATCTCATGATCGCTGCGGGGTACAGAA	213382	213534	213332	213384	1	FOMPIscaffold_12	FOMPIDRAFT_128851	211906	213783	None	7199	1574	61932	No_or_no_constitutive_exon
GGTGAGTGGTTTATGGTGCGGTCCCAATTTCTGTACTCACTGCGGGGCAGAC	246641	246779	246829	246777	-1	FOMPIscaffold_12	FOMPIDRAFT_114852	244394	246847	None	7199	1574	61932	No_or_no_constitutive_exon
GCGTTGGGATTACCCATGTCACTGACGGTCCATCTTGTCCAGGGCGAAAGTT	361864	361966	362016	361964	-1	FOMPIscaffold_12	FOMPIDRAFT_54701	360127	362199	None	7199	1574	61932	No_or_no_constitutive_exon
GGTAAGGCTTCCGGGAGACTTATGATCCTATGTGAACTGACTAGGGATAGGT	388151	388214	388101	388153	1	FOMPIscaffold_12	FOMPIDRAFT_1022729	388012	390157	None	7199	1574	61932	No_or_no_constitutive_exon
AGGCGCTTCCCTATTTACATGTCATGTCGCTCAAGAGAATGGGGTGACAGGA	388267	388453	388217	388269	1	FOMPIscaffold_12	FOMPIDRAFT_1022729	388012	390157	None	7199	1574	61932	No_or_no_constitutive_exon
TAAGCCCAGCGAGCCCGGGTTCACGAACGTAAACTCAGACTGGGTGATAGAT	399428	400078	400128	400076	-1	FOMPIscaffold_12	FOMPIDRAFT_1160020	398315	400963	None	7199	1574	61932	No_or_no_constitutive_exon
CGCTTTCTGTGTGTAGCATGAAGTGCAGTACCTGAATTTTAGGGCCACAGAT	48697	50408	50458	50406	-1	FOMPIscaffold_56	FOMPIDRAFT_1052475	47566	50836	None	7199	1574	61932	No_or_no_constitutive_exon
ATGAGCTCTGGGCGCCATGTACAGCAATGTGAATGAGCTCACCGGGACAGTA	185682	185771	185632	185684	1	FOMPIscaffold_56	FOMPIDRAFT_94372	185471	186057	None	7199	1574	61932	No_or_no_constitutive_exon
ACGGCGCATTCTGCTCCCGCTGCCCTTCGGCTCATTTGACCGGGAATCAGAC	227423	227850	227373	227425	1	FOMPIscaffold_56	FOMPIDRAFT_1061898	225406	229346	None	7199	1574	61932	No_or_no_constitutive_exon
ACCCACTGTGCCTGCATGCTGAGGTGGGGGAGGATGGAGGGTGCGGGCAGCT	262867	262979	263029	262977	-1	FOMPIscaffold_56	FOMPIDRAFT_1166653	256139	264003	None	7199	1574	61932	No_or_no_constitutive_exon
TAAGCCCTGAATTGTTCACGCGCATAGGTTCTAACTCTGACATGGGATAGGA	336938	337055	337105	337053	-1	FOMPIscaffold_56	FOMPIDRAFT_1032049	335523	338930	None	7199	1574	61932	No_or_no_constitutive_exon
GGGTGATTGGACCAGCAGAATGTAAGCGGCGATGAGGGCGAGGCTGGCAGCA	415503	415601	415453	415505	1	FOMPIscaffold_56	FOMPIDRAFT_1018384	415364	416648	None	7199	1574	61932	No_or_no_constitutive_exon
GTGAGTATATACTACGATGCGAAGCGGACGTTGTGCTGACGAAGGGATAGGC	459205	459611	459661	459609	-1	FOMPIscaffold_56	FOMPIDRAFT_100966	459205	462369	None	7199	1574	61932	No_or_no_constitutive_exon
TGTTCCTAGTAGTTCAAACAACATATTTACTTATTGCCGTGCTGGGGAAGGT	476414	476635	476685	476633	-1	FOMPIscaffold_56	FOMPIDRAFT_79362	474277	477807	None	7199	1574	61932	No_or_no_constitutive_exon
TGCCTCTCTTCGTGATAGTGGGAGGGAGGCCGGATACTGATGTGGGGCAGGC	482334	482481	482284	482336	1	FOMPIscaffold_56	FOMPIDRAFT_1128736	480485	482481	None	7199	1574	61932	No_or_no_constitutive_exon
GTCATATAGGGGTGGTACAAATGCAACTACTGAGCTATATGGGACTGCAGAC	16427	16689	16739	16687	-1	FOMPIscaffold_32	FOMPIDRAFT_1060582	15717	19416	None	7199	1574	61932	No_or_no_constitutive_exon
AGCGGCGCTTTTCTCTCCTGATACATCAGACCGTCTAATTGTGCGGGCAGGG	28043	28140	28190	28138	-1	FOMPIscaffold_32	FOMPIDRAFT_1030696	27703	29531	None	7199	1574	61932	No_or_no_constitutive_exon
CTCCGCGACATTGGCCGGCCGCTCACCTTGCAGGAGCAGGAGAGGGTGAGTT	172672	172857	172622	172674	1	FOMPIscaffold_32	FOMPIDRAFT_1086591	171664	173106	None	7199	1574	61932	No_or_no_constitutive_exon
ATGGGCAGACGCTGCGACCGACATTATAGCATCTGAAAGGGGCCGAACAGGA	215751	215802	215701	215753	1	FOMPIscaffold_32	FOMPIDRAFT_1016805	215174	216221	None	7199	1574	61932	No_or_no_constitutive_exon
CTTGTGTGACGAGTAGATCTCATGTGTCTGACTAAGTATTGCGGGGGTAGCT	231083	231248	231298	231246	-1	FOMPIscaffold_32	FOMPIDRAFT_1016808	229648	232303	None	7199	1574	61932	No_or_no_constitutive_exon
TGGTTTCCGATTGAATGGGCTAGCTTGGTTTAGGCTGAGCGGGCGGGCAGGA	322629	322873	322923	322871	-1	FOMPIscaffold_32	FOMPIDRAFT_46250	322629	324463	None	7199	1574	61932	No_or_no_constitutive_exon
GCGTAGGCGCTGGTGCGGCGCAGAGGTCGGTGGCTCAGATGGGGCCGCAGGA	359235	359322	359372	359320	-1	FOMPIscaffold_32	FOMPIDRAFT_1123685	358415	360611	None	7199	1574	61932	No_or_no_constitutive_exon
CCTTCGTTTGTGGTTCCACGAAGGGATTTAGGCTTATTCCAAACGGGCAGGG	365427	365470	365520	365468	-1	FOMPIscaffold_32	FOMPIDRAFT_1016828	365242	366057	None	7199	1574	61932	No_or_no_constitutive_exon
TGCCGTGGCTACTGATTCTGCTCGCGCTAGCTGACAACACATGTGGGTAGCT	408953	409021	408903	408955	1	FOMPIscaffold_32	FOMPIDRAFT_1050262	406782	409785	None	7199	1574	61932	No_or_no_constitutive_exon
GGAAGGTAGATGGGGAAGGGGTTCGCTGGATGTTGAGCCTTGGGTGACAGCG	416748	416789	416839	416787	-1	FOMPIscaffold_32	FOMPIDRAFT_1050264	416748	417267	None	7199	1574	61932	No_or_no_constitutive_exon
GCTGTTGCACGTCTCGCCTCGTGGATGGAATTGATGAGTGACGTGGGCAGAA	465138	465536	465586	465534	-1	FOMPIscaffold_32	FOMPIDRAFT_1123625	464054	467630	None	7199	1574	61932	No_or_no_constitutive_exon
CCCATTCGTACCATGGCAACTGTACAATAAGTATTGACGTGCATGGGCAGTT	470317	470480	470267	470319	1	FOMPIscaffold_32	FOMPIDRAFT_1016845	469005	470480	None	7199	1574	61932	No_or_no_constitutive_exon
CCCTGCTGATTGTTTATTCGTGTAGGCGTTGATTGAGCGGTGGGACGCAGCT	41805	41891	41755	41807	1	FOMPIscaffold_19	FOMPIDRAFT_1023131	40788	43390	None	7199	1574	61932	No_or_no_constitutive_exon
CCACCCTTTGTTCCTAAACCTACGACAACTCACATCGATTTGTGGGGCAGAT	86471	86601	86421	86473	1	FOMPIscaffold_19	FOMPIDRAFT_1109616	86342	86907	None	7199	1574	61932	No_or_no_constitutive_exon
CGAAGCATATGCTGAGCATACTAGATGACGACGCAAAGTGCATGGGATAGCT	88531	88642	88692	88640	-1	FOMPIscaffold_19	FOMPIDRAFT_1119884	87359	89101	None	7199	1574	61932	No_or_no_constitutive_exon
CTCCGCAGATGCTGGCTTGGGTGCGGTTGTGCTGATGGGAGCGCGTGAAGGC	90157	90278	90107	90159	1	FOMPIscaffold_19	FOMPIDRAFT_1023134	89401	90467	None	7199	1574	61932	No_or_no_constitutive_exon
TGAGCATGTGCGGTGAAATGGACGTGCAAGGCTGATGTAGGGGGCGGTAGGC	112754	112881	112704	112756	1	FOMPIscaffold_19	FOMPIDRAFT_1119753	110803	116695	None	7199	1574	61932	No_or_no_constitutive_exon
CGTCTTTGATAGAGTCCATTGTTAGCGAACTGGCACTCACACTGGGATAGGC	113067	113087	113017	113069	1	FOMPIscaffold_19	FOMPIDRAFT_1119753	110803	116695	None	7199	1574	61932	No_or_no_constitutive_exon
TGTGCGAAGTGAACTGCGGTGGTCGATGCGTGCTGAGAGGGTGATAACAGGT	115824	115848	115774	115826	1	FOMPIscaffold_19	FOMPIDRAFT_1119753	110803	116695	None	7199	1574	61932	No_or_no_constitutive_exon
CCCACCTTTGATGTCTTCCTTATTCTGAATGTGATTTCCCCGGGAATTAGAC	161773	161952	162002	161950	-1	FOMPIscaffold_19	FOMPIDRAFT_1048547	161497	162290	None	7199	1574	61932	No_or_no_constitutive_exon
CTCGGGCTCATGCGGCGGGATAGTGCATCTTACCACTTGATGGGCGGTAGGA	182063	182144	182013	182065	1	FOMPIscaffold_19	FOMPIDRAFT_1119886	180579	182144	None	7199	1574	61932	No_or_no_constitutive_exon
ACGTGCGTTGCACCACGACTTGCAAGGGACTATGATTAACGCGGGGGCAGAC	183736	183803	183853	183801	-1	FOMPIscaffold_19	FOMPIDRAFT_1036148	182223	184633	None	7199	1574	61932	No_or_no_constitutive_exon
GAGTTCGTCGACTGACAGTGCGCTTGTGGTGTGCTCACAGGGATGTGCAGGG	193203	193378	193428	193376	-1	FOMPIscaffold_19	FOMPIDRAFT_1023150	193203	195433	None	7199	1574	61932	No_or_no_constitutive_exon
ATCGGTGCCAGTCCGCATAGACGTTGCATCTTACGCTCATGGGCAAGTAGGA	243906	244047	243856	243908	1	FOMPIscaffold_19	FOMPIDRAFT_1161212	243479	245769	None	7199	1574	61932	No_or_no_constitutive_exon
CTTGCAGGAGGGAAGTGCTGCACGTGCACGTCGTTGACTGGTGGGTGCAGAT	292652	292732	292602	292654	1	FOMPIscaffold_19	FOMPIDRAFT_1048583	292050	293462	None	7199	1574	61932	No_or_no_constitutive_exon
CGGACGACACCTTCACGGAAATTGACAAGTGTGAAATGCACGACGGGCAGGG	308621	308680	308571	308623	1	FOMPIscaffold_19	FOMPIDRAFT_1036169	308044	310064	None	7199	1574	61932	No_or_no_constitutive_exon
TTGAGTATGCCTCGGACATAATGCTGACTTCAGTGCAATGGGATGCGTAGGA	349987	349993	350043	349991	-1	FOMPIscaffold_19	FOMPIDRAFT_1161263	348370	350488	None	7199	1574	61932	No_or_no_constitutive_exon
GCTTTCTTCCAATTCGTACGTAACATAACATATACTTACTCGGGGTGAAGAC	369641	369749	369799	369747	-1	FOMPIscaffold_19	FOMPIDRAFT_1015766	369641	371873	None	7199	1574	61932	No_or_no_constitutive_exon
AATGCCGCATAGCTCTCCGCTTAAGACGTATTAACCTCCGTGGGTACAAGTA	422955	423034	423084	423032	-1	FOMPIscaffold_19	FOMPIDRAFT_1119678	420565	423345	None	7199	1574	61932	No_or_no_constitutive_exon
CGTACTCGTGTGAGAGAGGTGTCCGCGAGCTGACACGTCTGCGCGGGCAGGC	43973	44167	44217	44165	-1	FOMPIscaffold_30	FOMPIDRAFT_143814	43973	45102	None	7199	1574	61932	No_or_no_constitutive_exon
CGCTTCGTCGCGTCGTCGTGTTATTCTGACTGTGTTGCTCTTGCAGGGAGAA	59852	60028	60078	60026	-1	FOMPIscaffold_30	FOMPIDRAFT_57630	59607	61226	None	7199	1574	61932	No_or_no_constitutive_exon
CTTGATATAGTATTAATGAAACCTCAGCTCATGCTTATATATGGGTGTAGAC	79536	79648	79486	79538	1	FOMPIscaffold_30	FOMPIDRAFT_161742	78641	80955	None	7199	1574	61932	No_or_no_constitutive_exon
ACCTGATCGTGGCGAATAGGAGAGTTTGACCAGTGTGTCGGGACCGACAGAC	101811	101880	101761	101813	1	FOMPIscaffold_30	FOMPIDRAFT_1016641	101523	101939	None	7199	1574	61932	No_or_no_constitutive_exon
GTCCACCGCGTTTGTTGGACCTTGTGGGGCGCCGTTTGACAGGGGGACAGGT	118230	118263	118180	118232	1	FOMPIscaffold_30	FOMPIDRAFT_90753	117078	121631	None	7199	1574	61932	No_or_no_constitutive_exon
AGATGCTGCCATACATACTTCGCTCATCATTCATGCCGGCGGGACCGCAGCT	118328	118341	118278	118330	1	FOMPIscaffold_30	FOMPIDRAFT_90753	117078	121631	None	7199	1574	61932	No_or_no_constitutive_exon
TCGCTACTATATTGCATCATAAATGATGCCGACACAAAGTGGGCACGCAGCT	119499	119522	119449	119501	1	FOMPIscaffold_30	FOMPIDRAFT_90753	117078	121631	None	7199	1574	61932	No_or_no_constitutive_exon
TAATATCCCTGATTCTTTTTGAGAGTAGTCGGGCTGACTGCATGGGATAGTC	119578	119624	119528	119580	1	FOMPIscaffold_30	FOMPIDRAFT_90753	117078	121631	None	7199	1574	61932	No_or_no_constitutive_exon
TGCCAAACTTGTCCAGAAGCACTCAGACGCTGACGCAAGGAGGGAAATAGCT	120694	120755	120644	120696	1	FOMPIscaffold_30	FOMPIDRAFT_90753	117078	121631	None	7199	1574	61932	No_or_no_constitutive_exon
CGCCGTGCCCACCTGTAATGGCATGGCCGCGGCTCACAGTGGGGGCGTAGAT	178491	178625	178441	178493	1	FOMPIscaffold_30	FOMPIDRAFT_1030603	176807	178971	None	7199	1574	61932	No_or_no_constitutive_exon
GAACCGCTGTCAAAACTAGTGCATCTGCCTCATGAGCTGCGGGGCGCCAGAT	243535	243650	243700	243648	-1	FOMPIscaffold_30	FOMPIDRAFT_1023925	241837	244090	None	7199	1574	61932	No_or_no_constitutive_exon
GGTGTGTGACTTTATTATCACTACACTGAGACCCTGTTCGAATCCGGGAGAC	251595	251720	251545	251597	1	FOMPIscaffold_30	FOMPIDRAFT_1123120	251007	252344	None	7199	1574	61932	No_or_no_constitutive_exon
TGCGTCTTCTTCCCATCCGTCCATTATCTATACTCAAGGTGGGAAATTAGAT	255482	255653	255432	255484	1	FOMPIscaffold_30	FOMPIDRAFT_1163429	253127	257449	None	7199	1574	61932	No_or_no_constitutive_exon
TGAATGAGTGACCTGTGCACTAGTAGACGCATTGAGTAGTGGGCGCGTAGAT	266276	266285	266335	266283	-1	FOMPIscaffold_30	FOMPIDRAFT_1060524	261734	266593	None	7199	1574	61932	No_or_no_constitutive_exon
GAGCTGGTCTTGGAATACTCGCCACCACGAATGGAACGGGACACGGGTAGCG	274027	274087	273977	274029	1	FOMPIscaffold_30	FOMPIDRAFT_115688	272519	274087	None	7199	1574	61932	No_or_no_constitutive_exon
CCTCTAGTACGTCTGTATACTATGGAAAACCTCACCTATGGCATGGGGAGAC	278872	279012	278822	278874	1	FOMPIscaffold_30	FOMPIDRAFT_1049995	278768	280257	None	7199	1574	61932	No_or_no_constitutive_exon
CGAGCACCACAGTCCACTTGTTGCTCACCTACTATGCACGGGCGCGACAGGT	295025	295157	295207	295155	-1	FOMPIscaffold_30	FOMPIDRAFT_1050002	295025	295312	None	7199	1574	61932	No_or_no_constitutive_exon
TGTGCGACACACCAATCAGTGCACCAAGCTCACCTACTCGACACGGGCAGAC	320583	321167	320533	320585	1	FOMPIscaffold_30	FOMPIDRAFT_1030618	320257	321444	None	7199	1574	61932	No_or_no_constitutive_exon
ATCATCCGTATCCTGTGCGCATGGGTGAAGGCTGATAGGCGGGTGGATAGGC	427478	427548	427428	427480	1	FOMPIscaffold_30	FOMPIDRAFT_1023976	427165	428181	None	7199	1574	61932	No_or_no_constitutive_exon
GTTTAGCGATGCTCCACCTGTCTGCATATCTCAACTAACAGCACGGGCAGGT	50427	50520	50377	50429	1	FOMPIscaffold_31	FOMPIDRAFT_1060549	48811	51590	None	7199	1574	61932	No_or_no_constitutive_exon
TCCCGTGACCATGTTCCTCTGGGGGATCTGGACGCTCACTACGGGGTTAGAT	51220	51337	51170	51222	1	FOMPIscaffold_31	FOMPIDRAFT_1060549	48811	51590	None	7199	1574	61932	No_or_no_constitutive_exon
TCCTTTATTCAGAGCGTAGTGTTGTTTTGCTGATCAGGGGGTGGGTGCAGAT	134796	134927	134746	134798	1	FOMPIscaffold_31	FOMPIDRAFT_30422	134596	135235	None	7199	1574	61932	No_or_no_constitutive_exon
ACGTTTAATACGGCCTTGTCAACGTCGCTGTCAAGCTGACTGGGACAAAGGG	185877	186085	186135	186083	-1	FOMPIscaffold_31	FOMPIDRAFT_1050083	183469	186172	None	7199	1574	61932	No_or_no_constitutive_exon
CATACATTCATTACAGCGGTACGTACCGGCACGTCAATCTTGGGTGGCAGGT	189189	189212	189262	189210	-1	FOMPIscaffold_31	FOMPIDRAFT_1016727	187136	189365	None	7199	1574	61932	No_or_no_constitutive_exon
TACACGTTTGTATCCTCGCTTATTTCCTCATTACGCACGGACATGGGCAGGC	203470	203505	203420	203472	1	FOMPIscaffold_31	FOMPIDRAFT_115887	202526	203505	None	7199	1574	61932	No_or_no_constitutive_exon
TCCTCGTAAGTAGGAAAAGCGACTCAGCCTTCCCACCCACACGGGCGTAGGT	210261	210365	210211	210263	1	FOMPIscaffold_31	FOMPIDRAFT_1050094	207060	210548	None	7199	1574	61932	No_or_no_constitutive_exon
ACGTCCGATGCGGGACTGCTCATATCAGAAACGCAGCAACGAAAGGGCAGAA	226509	227006	226459	226511	1	FOMPIscaffold_31	FOMPIDRAFT_1123486	224613	227852	None	7199	1574	61932	No_or_no_constitutive_exon
TGTAAGCAACTCTCTTCTCACTCTCTGAGGTGTATTCACTGGGTTGGCAGTT	248064	248186	248236	248184	-1	FOMPIscaffold_31	FOMPIDRAFT_1123472	247061	249261	None	7199	1574	61932	No_or_no_constitutive_exon
CGCCATGCTCACCGATCATCACGCACTGTCCGCTGACACCGGGGGTCAAGTC	259737	259765	259815	259763	-1	FOMPIscaffold_31	FOMPIDRAFT_1060560	258714	261154	None	7199	1574	61932	No_or_no_constitutive_exon
TCAGTTATCCGAAGCACGATGCAGTCATGCACAAACTGATCAGGGCATAGCT	273969	274118	273919	273971	1	FOMPIscaffold_31	FOMPIDRAFT_1030657	271410	275516	None	7199	1574	61932	No_or_no_constitutive_exon
CGTACTAGTAGCCGTTCACAATAGCTCCCTAATCGGTAACATATGGGCAGGA	283009	283053	282959	283011	1	FOMPIscaffold_31	FOMPIDRAFT_129874	281936	284013	None	7199	1574	61932	No_or_no_constitutive_exon
TCCTTGATTCAAAGCGTAGTGTTGTTTTGCTGATCAGGGGGTGGGTGTAGAT	295260	295391	295210	295262	1	FOMPIscaffold_31	FOMPIDRAFT_1090387	295063	295696	None	7199	1574	61932	No_or_no_constitutive_exon
CGGACTCAAGCTTCCCAGTTCAGGTGAGCTGATTCTGCGTGGGTTGGTAGCG	357251	357412	357201	357253	1	FOMPIscaffold_31	FOMPIDRAFT_1016759	357044	359886	None	7199	1574	61932	No_or_no_constitutive_exon
TGTCGACTGATACACATCGCATCTGCGTACTGAAAGGGCGAGGATCACAGGT	361377	361468	361518	361466	-1	FOMPIscaffold_31	FOMPIDRAFT_1123313	360578	361907	None	7199	1574	61932	No_or_no_constitutive_exon
ACTTAGACCACCTCTTCATCACCTCCCGCTGACTGAAACATGATGGGCAGTT	383589	383837	383539	383591	1	FOMPIscaffold_31	FOMPIDRAFT_1101922	383412	383837	None	7199	1574	61932	No_or_no_constitutive_exon
TGAGCCCCCACCACCCCGCGTTGCTGGAGACGCTGACGCGCGGGGCACAGGC	403387	403461	403337	403389	1	FOMPIscaffold_31	FOMPIDRAFT_1163529	401694	407210	None	7199	1574	61932	No_or_no_constitutive_exon
ATTTCTGACTCCGAGTCCTTTTGACTCGGAACGCATGGGCTGGCGAATAGGT	5342	5571	5292	5344	1	FOMPIscaffold_38	FOMPIDRAFT_1030985	4276	7690	None	7199	1574	61932	No_or_no_constitutive_exon
TTTCGTGTTCTATTCGATGTTCATTATGTGGCTGGTTTTCCGGCGGGCAGCT	7031	7690	6981	7033	1	FOMPIscaffold_38	FOMPIDRAFT_1030985	4276	7690	None	7199	1574	61932	No_or_no_constitutive_exon
GCATATAGCCCTTCTTTGTAGTCGTCAGCTGAACGCGCGTCGGGGATCAGTT	42907	43081	42857	42909	1	FOMPIscaffold_38	FOMPIDRAFT_1024322	41300	44266	None	7199	1574	61932	No_or_no_constitutive_exon
GTTAACTAGCATGCAACGAGTCCGGTCGCTGACATGCCTGGGGGCCGCAGAA	89310	89394	89260	89312	1	FOMPIscaffold_38	FOMPIDRAFT_1147739	87403	90310	None	7199	1574	61932	No_or_no_constitutive_exon
CATGCTTGCTCAGGCTATAGCAGCAGACAAACTTAATTGTGGGCATACAGGT	101968	101992	102042	101990	-1	FOMPIscaffold_38	FOMPIDRAFT_1147747	101968	103636	None	7199	1574	61932	No_or_no_constitutive_exon
CGACGCGCCGCTGTGGCATGAACTCAGCGGCGGATGGGTTGTGAATGAAGGG	184581	184681	184531	184583	1	FOMPIscaffold_38	FOMPIDRAFT_1124906	184228	185964	None	7199	1574	61932	No_or_no_constitutive_exon
AGGTACGTAGTATCTTCTCGTGATTCAATCCTTGAATAACAGACGGGAAGGA	191947	192637	191897	191949	1	FOMPIscaffold_38	FOMPIDRAFT_1124864	191584	192637	None	7199	1574	61932	No_or_no_constitutive_exon
CGCCGTCGTGTGCTAGGCACTGTACTTGTCCGACGCATCTTGGGATACAGGG	197135	197743	197793	197741	-1	FOMPIscaffold_38	FOMPIDRAFT_1024347	197135	198559	None	7199	1574	61932	No_or_no_constitutive_exon
GTGAGGAACGCCTGCCGTCGCCCACTGCGCACACTAACATGTCCGGGAAGGC	210919	210979	210869	210921	1	FOMPIscaffold_38	FOMPIDRAFT_1024350	210483	212378	None	7199	1574	61932	No_or_no_constitutive_exon
TTGACCCGCGTATCTCCGAATTTGAGGTCAGGCTCACCGGCAACGGGCAGAG	259667	261414	259617	259669	1	FOMPIscaffold_38	FOMPIDRAFT_1164413	257501	261414	None	7199	1574	61932	No_or_no_constitutive_exon
CGTGAGCTTCCAGTCGAAACACGGTGATATCAGCTAAACTAGGGTTGCAGAT	330343	330539	330293	330345	1	FOMPIscaffold_38	FOMPIDRAFT_1091383	329483	330808	None	7199	1574	61932	No_or_no_constitutive_exon
GGACGGTACTCAAACTCGGAGCATACCTAACTTTGTCTACAGCGGGATAGTA	380948	380978	381028	380976	-1	FOMPIscaffold_38	FOMPIDRAFT_1050927	380515	381482	None	7199	1574	61932	No_or_no_constitutive_exon
ACAGAGACTCAGTGCTGAATGATAACCACGACGGCACGTGTCACGGGAAGAT	380593	380667	380717	380665	-1	FOMPIscaffold_38	FOMPIDRAFT_1050927	380515	381482	None	7199	1574	61932	No_or_no_constitutive_exon
TCTCAAAGATGCTGGTGAAAGGCAGTATGCATGACTGGGAAGTCAAGTAGGA	388528	388725	388775	388723	-1	FOMPIscaffold_38	FOMPIDRAFT_65033	388115	389247	None	7199	1574	61932	No_or_no_constitutive_exon
CTCGTGGCGTGGACGGCGTATCTGATAAGATACTGGCTCGGGTACGATAGGA	406254	406454	406504	406452	-1	FOMPIscaffold_38	FOMPIDRAFT_130771	405994	406804	None	7199	1574	61932	No_or_no_constitutive_exon
TCTCAATCTGCAGGCATTCGGCGAGTTGACGCGCATTGTGGCATGGGCAGGT	21820	21893	21943	21891	-1	FOMPIscaffold_35	FOMPIDRAFT_1147349	21090	23670	None	7199	1574	61932	No_or_no_constitutive_exon
CCACGTCCGTGCATACACTTCTTTGAGATAACGCTTCCTCGGACGGGAAGCT	29068	29169	29219	29167	-1	FOMPIscaffold_35	FOMPIDRAFT_1124238	27781	29566	None	7199	1574	61932	No_or_no_constitutive_exon
CGTGCAGACCACATGACTCGCCGTGGCATGATCCTGATATGGGATGCTAGGA	97430	97747	97797	97745	-1	FOMPIscaffold_35	FOMPIDRAFT_1086801	97430	98772	None	7199	1574	61932	No_or_no_constitutive_exon
AGTGAGTTGTGCTCCTATCGCCCAAAGCTGATCCGTTCAGGCGGGGATAGGT	160457	160565	160615	160563	-1	FOMPIscaffold_35	FOMPIDRAFT_1050526	160362	161034	None	7199	1574	61932	No_or_no_constitutive_exon
CTGCCAAGGAAGCCTCGTGGCCCGACAATAAGACGTGGGTCCTGAAGAAGAA	177587	178139	177537	177589	1	FOMPIscaffold_35	FOMPIDRAFT_40340	177346	178139	None	7199	1574	61932	No_or_no_constitutive_exon
GAAGAGAAGGTGGAAGCGGGTGCTGGTGGTGGGCGGGGGCGGTGGGTCAGCT	202633	202731	202583	202635	1	FOMPIscaffold_35	FOMPIDRAFT_1147378	202394	203163	None	7199	1574	61932	No_or_no_constitutive_exon
TCGTGTGCGTTGTATCCACTGCGTCTGCGCTGATTGATACATGGGTGCAGAG	258522	258713	258763	258711	-1	FOMPIscaffold_35	FOMPIDRAFT_1017035	258161	260716	None	7199	1574	61932	No_or_no_constitutive_exon
GCACCCGTTGAAGAAGGCTGGCGAGTATGGAATCGACATGGCATCGGGAGAC	333908	335671	335721	335669	-1	FOMPIscaffold_35	FOMPIDRAFT_1163962	333908	336982	None	7199	1574	61932	No_or_no_constitutive_exon
CGTACGTACCAACTGCTTCTGCTGCTGCTGACGGAATGCGTGGGAAAAAGGC	375724	375910	375960	375908	-1	FOMPIscaffold_35	FOMPIDRAFT_130621	374938	376942	None	7199	1574	61932	No_or_no_constitutive_exon
CCCCTGCTTCGAGTCCGCACAGACAACTAACTCAATTGCGTGGCTGGGAGAT	379593	379860	379910	379858	-1	FOMPIscaffold_35	FOMPIDRAFT_60913	379593	380726	None	7199	1574	61932	No_or_no_constitutive_exon
TGTGTGCTCTGCGTGTGCGTATGAGAGGGGGCGGCTGAGGGGGCAGATAGGT	47596	47870	47920	47868	-1	FOMPIscaffold_16	FOMPIDRAFT_1029409	47394	48706	None	7199	1574	61932	No_or_no_constitutive_exon
GCGTGCTACATGTCACGGCATACAACGCGTCTGATAGAGCACAAGGGTAGAG	51376	51511	51326	51378	1	FOMPIscaffold_16	FOMPIDRAFT_1048092	51083	51943	None	7199	1574	61932	No_or_no_constitutive_exon
GCACAAGGAAACACCTCACCCGAAGTTGACGCGGCCTGTGAGGGTGGCAGGT	92389	92445	92495	92443	-1	FOMPIscaffold_16	FOMPIDRAFT_53559	92065	93557	None	7199	1574	61932	No_or_no_constitutive_exon
GTACGTGAGAACATGTATCCTCTGACAGCCATTACTGAAGGCTGGGGTAGCG	109159	109616	109666	109614	-1	FOMPIscaffold_16	FOMPIDRAFT_141174	107444	110785	None	7199	1574	61932	No_or_no_constitutive_exon
TGGTCGATGGCGTGCGCGATGGAAGGACTGACGCCGGGTGGCGGATGTAGTT	120629	120809	120859	120807	-1	FOMPIscaffold_16	FOMPIDRAFT_1160610	120256	122096	None	7199	1574	61932	No_or_no_constitutive_exon
GTACGGAGACCTTCCATACAACGTTGCATTACTGAGCACGGGCACGTAAGAT	209941	210160	209891	209943	1	FOMPIscaffold_16	FOMPIDRAFT_156081	209864	211457	None	7199	1574	61932	No_or_no_constitutive_exon
ACGCAGTATTCAAATCGCACAGCTCGGATTCCTACTCACTGGGAGTCAAGGT	211929	212558	212608	212556	-1	FOMPIscaffold_16	FOMPIDRAFT_1048151	211556	212620	None	7199	1574	61932	No_or_no_constitutive_exon
TCCATCACTATGCCTCGCCCATGTCATCGTAGCTGAACCAGGGTCGACAGGT	300815	301154	301204	301152	-1	FOMPIscaffold_16	FOMPIDRAFT_161023	300815	301939	None	7199	1574	61932	No_or_no_constitutive_exon
TACTAGCTTGCTATGGATGCATCCCGTGCAGTGCTGATAGGGCGCGGTAGGC	319937	320099	320149	320097	-1	FOMPIscaffold_16	FOMPIDRAFT_1029465	318026	321984	None	7199	1574	61932	No_or_no_constitutive_exon
GAGCTCGAATGATAGACGGTGCTGTGAGCTCGGCTGACGGGCGGCGATAGGC	329105	329127	329177	329125	-1	FOMPIscaffold_16	FOMPIDRAFT_1022981	327828	330529	None	7199	1574	61932	No_or_no_constitutive_exon
ATGTGGTAAACTGTTTTGATTGCGCGCGCAAAGCTAACTGGGATGCCAAGCC	332721	332883	332671	332723	1	FOMPIscaffold_16	FOMPIDRAFT_1029469	331743	336002	None	7199	1574	61932	No_or_no_constitutive_exon
GTTGCAGTGGCATTTGAAGTGGTAGCGTGGTTGACGGGATGTTGGGACAGAT	349557	349719	349507	349559	1	FOMPIscaffold_16	FOMPIDRAFT_1022985	349257	350555	None	7199	1574	61932	No_or_no_constitutive_exon
GTTCACCTTGTCTGAGGCTACCTGGGCGCTCATGAAATTGGCGGGTGCAGGA	356713	356843	356663	356715	1	FOMPIscaffold_16	FOMPIDRAFT_53377	356402	357387	None	7199	1574	61932	No_or_no_constitutive_exon
ATTCAGGCCGAATGGGAAGCACACAATTTTTGGAGAGAATCGGGGTGAAGAG	5707	5943	5657	5709	1	FOMPIscaffold_42	FOMPIDRAFT_1031313	4689	6272	None	7199	1574	61932	No_or_no_constitutive_exon
GTAACCCACTTCGTTCCTTATGTGCCACCATTTACTGAGGGAACTTAAAGCC	13875	14062	14112	14060	-1	FOMPIscaffold_42	FOMPIDRAFT_1165015	9383	16651	None	7199	1574	61932	No_or_no_constitutive_exon
TTTGCGCTTCTTACGACGTGCAACCGCTGACACAGCGTGGGGCGGGTTAGGA	9493	9644	9694	9642	-1	FOMPIscaffold_42	FOMPIDRAFT_1165015	9383	16651	None	7199	1574	61932	No_or_no_constitutive_exon
CCGGGTGGTTACGAGGCGAATATGAATATACTGATACGTTTGGTGGGTAGGT	38597	38931	38981	38929	-1	FOMPIscaffold_42	FOMPIDRAFT_1031318	37753	41368	None	7199	1574	61932	No_or_no_constitutive_exon
TTTGCGTACCCAGAATGATGAGGCGGGCATCTGTGCAGTGGGTTGACGAGCT	99271	99508	99558	99506	-1	FOMPIscaffold_42	FOMPIDRAFT_1126026	98357	101526	None	7199	1574	61932	No_or_no_constitutive_exon
TGTAAGCCCTTCATCGAGCTGACAGTCTGTTGTGTCTGATGGGAACATAGAT	135747	135833	135697	135749	1	FOMPIscaffold_42	FOMPIDRAFT_1051293	131761	135934	None	7199	1574	61932	No_or_no_constitutive_exon
CAAGGACCTCATTGTCGGTGCGAGGGGTGTTGACGATGCCCAGTGGGAAGGC	148014	148070	147964	148016	1	FOMPIscaffold_42	FOMPIDRAFT_1051297	146361	148070	None	7199	1574	61932	No_or_no_constitutive_exon
GCGTGTATGCGACTGTGGCACCGGGTGTCGGCTGACTGTGGGTGGGTCAGCC	198529	198724	198774	198722	-1	FOMPIscaffold_42	FOMPIDRAFT_1051307	196924	199859	None	7199	1574	61932	No_or_no_constitutive_exon
GTAACGGAGGTGCTACTGAACGATGTTCAATTGACTCTGCGGCGGGGAAGCT	224856	225220	225270	225218	-1	FOMPIscaffold_42	FOMPIDRAFT_1165080	221953	228129	None	7199	1574	61932	No_or_no_constitutive_exon
TTGATGCTAATTAGACGCGGCCATTGCCTCGTTCGGGGGGAAATTGACAGCT	224501	224584	224634	224582	-1	FOMPIscaffold_42	FOMPIDRAFT_1165080	221953	228129	None	7199	1574	61932	No_or_no_constitutive_exon
GCGTGTATGCGACTGTGGCACCGGGTGTCGGCTGACTGTGGGTGGGTCAGCC	247085	247280	247035	247087	1	FOMPIscaffold_42	FOMPIDRAFT_1017561	245950	248941	None	7199	1574	61932	No_or_no_constitutive_exon
GTGCGTGCAGTCCCTCAACTATCATTATGATGTCTCTGACGGGCATGCAGTG	294465	294528	294578	294526	-1	FOMPIscaffold_42	FOMPIDRAFT_1051325	288740	296896	None	7199	1574	61932	No_or_no_constitutive_exon
GAAATAAACTCACCTGTTATAGACATAACTGATGATTCCAAAGGGCCGAGAT	341991	342172	341941	341993	1	FOMPIscaffold_42	FOMPIDRAFT_60779	341615	342477	None	7199	1574	61932	No_or_no_constitutive_exon
CTCTGCGAGTTCCGTCGGCGAGACGAACTGATCAGGAGCGATGAGGGCAGCT	353116	353302	353066	353118	1	FOMPIscaffold_42	FOMPIDRAFT_60813	350669	353302	None	7199	1574	61932	No_or_no_constitutive_exon
TATCTCTCATTATGCGCGATGCCCGGTGCGCGCTGACGGAGGGCGTCAAGGT	354264	354377	354427	354375	-1	FOMPIscaffold_42	FOMPIDRAFT_130592	353656	356314	None	7199	1574	61932	No_or_no_constitutive_exon
TCTTCCTCTGTCGGTAGTGCGTCGGTGCTGAGGCGTGCGGCGGGGCATAGTG	353656	354195	354245	354193	-1	FOMPIscaffold_42	FOMPIDRAFT_130592	353656	356314	None	7199	1574	61932	No_or_no_constitutive_exon
TCACCCGATATCGCATTCACACCACTGATGTCGAACCTTGGGACGCACAGGT	359315	359876	359926	359874	-1	FOMPIscaffold_42	FOMPIDRAFT_1061241	359315	361533	None	7199	1574	61932	No_or_no_constitutive_exon
CGTCTCTTCTTCGTGGGTAGGGAAGGGGGCTGATGGTGGGGTGGGCATAGAA	364296	364408	364458	364406	-1	FOMPIscaffold_42	FOMPIDRAFT_1165103	363649	365023	None	7199	1574	61932	No_or_no_constitutive_exon
TGCTTTCCGGTGCCGCTGATGCTGATGCTGCGCGGCGGGTGTGGGTGCAGGT	370765	371114	371164	371112	-1	FOMPIscaffold_42	FOMPIDRAFT_1024552	370765	373257	None	7199	1574	61932	No_or_no_constitutive_exon
AGGTATGTACCACTCTCATCGGCATTTGAGCAAACACGTATCAATGGGAGCA	382844	382899	382949	382897	-1	FOMPIscaffold_42	FOMPIDRAFT_1126072	381638	383122	None	7199	1574	61932	No_or_no_constitutive_exon
TCGTGCACTCCTCGGCCGTGGTCTGACCGCGCGTACTGACGATGGGACAGGA	381882	382058	382108	382056	-1	FOMPIscaffold_42	FOMPIDRAFT_1126072	381638	383122	None	7199	1574	61932	No_or_no_constitutive_exon
GACACTATGGTCTCGCCTTTGCGTGAACTCATACTGACCTGGGATGGCAGCC	1540	1677	1727	1675	-1	FOMPIscaffold_23	FOMPIDRAFT_1023393	1540	2360	None	7199	1574	61932	No_or_no_constitutive_exon
GAGTACCCCCCTTGATGGAGACAGCGTTTGGCCGCTGATGGCGGGAGCAGGG	42049	42183	41999	42051	1	FOMPIscaffold_23	FOMPIDRAFT_1023402	39669	44202	None	7199	1574	61932	No_or_no_constitutive_exon
ACTTACGAGTTTCGAATCGGGGCCCAACACTCACCTTATTGGGCATGGAGGA	47164	47267	47317	47265	-1	FOMPIscaffold_23	FOMPIDRAFT_1121253	46881	48144	None	7199	1574	61932	No_or_no_constitutive_exon
GATCGCCCCCTGTACATGGGGTGCATCACTAATCTTCGGGCATGAAACAGGA	51373	51483	51533	51481	-1	FOMPIscaffold_23	FOMPIDRAFT_1030024	51285	51861	None	7199	1574	61932	No_or_no_constitutive_exon
GGTACGGATGGCTGGCATTGTTCTAGATGCTTGCTCATGCAACTGGGCAGGT	70416	70571	70621	70569	-1	FOMPIscaffold_23	FOMPIDRAFT_85043	68994	71317	None	7199	1574	61932	No_or_no_constitutive_exon
TGCGCTTCTTCCGAGGCTGCATCAGTCATCTGACTATGCTGGGTGGATAGCA	85895	86373	85845	85897	1	FOMPIscaffold_23	FOMPIDRAFT_1162002	85225	87441	None	7199	1574	61932	No_or_no_constitutive_exon
GTGCGTCCGCTTGGGGAATGAAGTTCCGTACTGACGTCGGGCGATGGCAGGT	96497	96557	96447	96499	1	FOMPIscaffold_23	FOMPIDRAFT_1049054	95037	97044	None	7199	1574	61932	No_or_no_constitutive_exon
AGCTTGCTCTAGATCGTATATATCGTTGACCTCAGAGGTGGGATGCATAGGT	121770	122146	121720	121772	1	FOMPIscaffold_23	FOMPIDRAFT_1036417	120623	122146	None	7199	1574	61932	No_or_no_constitutive_exon
GTGGTTTGGTTTGCCGTACGGTATGCTGGCTGATGGATGGCGCCGGGAAGAC	151278	151430	151480	151428	-1	FOMPIscaffold_23	FOMPIDRAFT_159416	149290	153059	None	7199	1574	61932	No_or_no_constitutive_exon
TACGTCCAAGCCTATGGCTCCTAAGGCTACACAGTGCTCACGGGGCACAGGT	238647	238785	238597	238649	1	FOMPIscaffold_23	FOMPIDRAFT_70674	236605	238785	None	7199	1574	61932	No_or_no_constitutive_exon
ACGTGTTTGTATCACACCCATGTAGCTGCTATCTAACGCCACAGGGACAGCT	248012	248141	248191	248139	-1	FOMPIscaffold_23	FOMPIDRAFT_148936	247047	252481	None	7199	1574	61932	No_or_no_constitutive_exon
CGTCGGGTCTGGCGCAGCGTTGCTAGCTTACATCTCAGCGGGGTAACCAGGT	276411	276477	276527	276475	-1	FOMPIscaffold_23	FOMPIDRAFT_1060003	275711	277774	None	7199	1574	61932	No_or_no_constitutive_exon
TCCCCTGCGTTCTCAAGTGGCGTGCTGACTGGTGGCTGGTACGCGGGTAGGA	279872	280246	280296	280244	-1	FOMPIscaffold_23	FOMPIDRAFT_1023440	279872	282276	None	7199	1574	61932	No_or_no_constitutive_exon
GCCGTTTACTCAAGTCATGCCAACTGAGCTTGAATAGTCTAGGGTCGCAGAT	356390	357183	357233	357181	-1	FOMPIscaffold_23	FOMPIDRAFT_136116	356390	357533	None	7199	1574	61932	No_or_no_constitutive_exon
TTGCCGTGGTTGTCCTACGATGTGCTGGATGTGCTGACTGAACGGGCTAGTG	365796	366304	365746	365798	1	FOMPIscaffold_23	FOMPIDRAFT_1162164	365241	368274	None	7199	1574	61932	No_or_no_constitutive_exon
GCCGTTTACTCAAATCATGCCAACTGAACTTGAATAGTCTAGGGTCGCAGAT	377642	378351	377592	377644	1	FOMPIscaffold_23	FOMPIDRAFT_1121144	377292	378351	None	7199	1574	61932	No_or_no_constitutive_exon
CATCGTGACACACGGGCTTCGTGTGTGGCAGTCTGACCTATGGTAGGGAGCC	389152	389176	389226	389174	-1	FOMPIscaffold_23	FOMPIDRAFT_1121285	386204	389648	None	7199	1574	61932	No_or_no_constitutive_exon
TATAGTCCATTAGTCAATTGTCTATTCTACAAACTGAACCTGGGCGGCAGAG	397281	397665	397231	397283	1	FOMPIscaffold_23	FOMPIDRAFT_1049143	396292	398363	None	7199	1574	61932	No_or_no_constitutive_exon
CTCTCTGTGTATACCTTATCTCATACAGCTGATGGAATGACGGGGACCAGAA	408300	408507	408557	408505	-1	FOMPIscaffold_23	FOMPIDRAFT_45014	407829	410095	Fplcc5	7199	1574	61932	No_or_no_constitutive_exon
AACGATGGCAGACATTGTTGACGACGACGATGATTCTGCCTGGGAGTCAGAT	412497	413165	413215	413163	-1	FOMPIscaffold_23	FOMPIDRAFT_64294	412497	416441	None	7199	1574	61932	No_or_no_constitutive_exon
GCCTCGGCGATGATCGTGCTAATGCACAATTGCCGTGCTGGGCAAAACAGAA	16322	16448	16272	16324	1	FOMPIscaffold_13	FOMPIDRAFT_1059138	14203	16964	None	7199	1574	61932	No_or_no_constitutive_exon
TTGCCCTCGTGCGCGTCCCGAGCCATATGGACTGACGGGTACAGGAATAGGT	32288	32481	32531	32479	-1	FOMPIscaffold_13	FOMPIDRAFT_1117875	31767	33482	None	7199	1574	61932	No_or_no_constitutive_exon
GTATGTGGCCAGTTCTGCTACCACGGTTGGATGCTGATGATGGGGTGCAGGC	84630	84747	84797	84745	-1	FOMPIscaffold_13	FOMPIDRAFT_140584	84630	87519	None	7199	1574	61932	No_or_no_constitutive_exon
TGGTGATCGTCCTTGGGGTGGAACGCGCTTAGTGTTGACAATGGGCGTAGAG	101713	101818	101868	101816	-1	FOMPIscaffold_13	FOMPIDRAFT_1029209	98304	103706	None	7199	1574	61932	No_or_no_constitutive_exon
TCCGGCTATGGACTAGAGAAGGTTGCCTCTACTGACGCATGGGGTGACAGTA	129633	129730	129780	129728	-1	FOMPIscaffold_13	FOMPIDRAFT_1022764	128669	130207	None	7199	1574	61932	No_or_no_constitutive_exon
CGTGCGAGTGGACTGACGCGGGCCTCGTGCAGCGTCCGCGGAGAGGGCAGAT	266982	267197	266932	266984	1	FOMPIscaffold_13	FOMPIDRAFT_52231	265826	268226	None	7199	1574	61932	No_or_no_constitutive_exon
TGCAGTGTCCTAGGCTACTGCGATCGCGGAGGTGCTGACAGTTGGGATAGAT	289231	289416	289466	289414	-1	FOMPIscaffold_13	FOMPIDRAFT_1035839	289231	292787	None	7199	1574	61932	No_or_no_constitutive_exon
CATCCGTTGGGGTCTCGCCCGTCAATGTTACCGTGCACCCGGAATGGGAGCC	374591	374714	374541	374593	1	FOMPIscaffold_13	FOMPIDRAFT_52360	373096	374714	None	7199	1574	61932	No_or_no_constitutive_exon
TGTCCCGTCCATTCACGCACAGTGCCAAAACTGACCTTCCTCGGGGGCAGTA	384195	384346	384396	384344	-1	FOMPIscaffold_13	FOMPIDRAFT_1035857	382307	385253	None	7199	1574	61932	No_or_no_constitutive_exon
AGCACCTCGTTCCCGGGGAGACGTCCGTCCGTATTGACTTGGGTGTGCAGTC	402571	402632	402682	402630	-1	FOMPIscaffold_13	FOMPIDRAFT_52104	401387	402894	None	7199	1574	61932	No_or_no_constitutive_exon
GTGAGTTTGCATTTCGCCAGAGCAGAGTCAAAAACTGATAGGGCAACTAGCT	5933	6589	6639	6587	-1	FOMPIscaffold_21	FOMPIDRAFT_40554	5933	9417	None	7199	1574	61932	No_or_no_constitutive_exon
AGTCTGACTGTGATTGCACGGGCGGCTTGCTCAATGGCGGTGGGTGACAGGG	26306	26603	26256	26308	1	FOMPIscaffold_21	FOMPIDRAFT_1023262	25873	27803	None	7199	1574	61932	No_or_no_constitutive_exon
GCCCGGATCATCCTGCGCTGTGCTGGCTGACATTGTTCGGGACGGAATAGCG	35266	35405	35455	35403	-1	FOMPIscaffold_21	FOMPIDRAFT_1059782	34867	38072	None	7199	1574	61932	No_or_no_constitutive_exon
GCGCTTGTGCGGATGGTCGAACTGGAATATTCTGACTCGTGCGGGCGTAGGT	57569	57837	57519	57571	1	FOMPIscaffold_21	FOMPIDRAFT_1145003	57262	61451	None	7199	1574	61932	No_or_no_constitutive_exon
TTAGTGGCCCACATGAATCGTTCAATTTAGACACTGACAAGTGGGTATAGGT	100181	100355	100131	100183	1	FOMPIscaffold_21	FOMPIDRAFT_147858	99875	101373	None	7199	1574	61932	No_or_no_constitutive_exon
GACTACATGCACACCGGCCGAAATACTGATGCAACGTGTGGGGGCTGTAGGC	108982	109040	109090	109038	-1	FOMPIscaffold_21	FOMPIDRAFT_1036293	101712	112257	None	7199	1574	61932	No_or_no_constitutive_exon
CCTAAGCTCCCGGAGGGACCATGGGCTGACAGTGGACCATGGGCGCGCAGAT	108632	108726	108776	108724	-1	FOMPIscaffold_21	FOMPIDRAFT_1036293	101712	112257	None	7199	1574	61932	No_or_no_constitutive_exon
TACGCTTCCGCTTGCATTTGCCGAGGCGCCGCTACTCACGGGGAGTTCAGGG	104009	104193	104243	104191	-1	FOMPIscaffold_21	FOMPIDRAFT_1036293	101712	112257	None	7199	1574	61932	No_or_no_constitutive_exon
ATGCATTCTGTGACAATTCAGTAGGATTAGGACTAGACAGGGAGCAACAGAC	121056	121144	121194	121142	-1	FOMPIscaffold_21	FOMPIDRAFT_1023276	117878	121773	None	7199	1574	61932	No_or_no_constitutive_exon
GCGCTCCGCGTCAGGGTTTTTTCTCGCGGCAATAATCAATGGGGCATTAGCC	119478	119594	119644	119592	-1	FOMPIscaffold_21	FOMPIDRAFT_1023276	117878	121773	None	7199	1574	61932	No_or_no_constitutive_exon
TTGTCTAGGTCTTGCAAGAGAAGTCAGGGGATTCACGAGTGGGGAAACAGTT	154874	154950	154824	154876	1	FOMPIscaffold_21	FOMPIDRAFT_124628	152754	156153	None	7199	1574	61932	No_or_no_constitutive_exon
TATGCCCGCATGCCCCGCTGGCACCTCGATTGACTGTCCATGGGAGCCAGGT	157020	157143	156970	157022	1	FOMPIscaffold_21	FOMPIDRAFT_1120421	156855	158552	None	7199	1574	61932	No_or_no_constitutive_exon
ACCTTTACCGGCTACCTTGCCTTCATGTTTGCTGACCCTGGGTGGGCCAGGG	164656	164690	164606	164658	1	FOMPIscaffold_21	FOMPIDRAFT_1048820	164234	166629	None	7199	1574	61932	No_or_no_constitutive_exon
CGTGTACGTCTACTCACGGAAAGCTACGCAGGTGACTGATGGCAGGGCAGTG	203862	203980	203812	203864	1	FOMPIscaffold_21	FOMPIDRAFT_1036313	203391	204482	None	7199	1574	61932	No_or_no_constitutive_exon
ATGCTCTCGCTTTCCGTGAGTACTGTTGCTGACCAGGCTGACGAGGGCAGAA	254201	254398	254151	254203	1	FOMPIscaffold_21	FOMPIDRAFT_96175	252525	254494	None	7199	1574	61932	No_or_no_constitutive_exon
ATGTTCCAATCAACAGAATGTCGACCGACTGTGCTCACCAATGGGTACAGCG	263956	264306	264356	264304	-1	FOMPIscaffold_21	FOMPIDRAFT_1120539	263850	264779	None	7199	1574	61932	No_or_no_constitutive_exon
ATCTACAAGAGCGATGCTAGTGGAGAACTCATCCTTCTGTGAACGGGTAGAG	268053	268169	268219	268167	-1	FOMPIscaffold_21	FOMPIDRAFT_1120458	267085	268548	None	7199	1574	61932	No_or_no_constitutive_exon
CTGTCCCTTGCTTCTCTGAACATTGGCACTTCTGACCTGCGGGTCAACAGTA	299214	299283	299164	299216	1	FOMPIscaffold_21	FOMPIDRAFT_133217	298275	300642	None	7199	1574	61932	No_or_no_constitutive_exon
CGATGGCTGATTGTTCGTTGTTCGTATAGATTGCTCACTTGGGCTGGCAGAT	309517	311660	309467	309519	1	FOMPIscaffold_21	FOMPIDRAFT_1059847	307749	313134	None	7199	1574	61932	No_or_no_constitutive_exon
CGGTATGCCCCCATCCCTTACTTTGATTAGCCGCTGACTCTGAGGGTCAGTG	375746	376062	376112	376060	-1	FOMPIscaffold_21	FOMPIDRAFT_1120609	375410	376756	None	7199	1574	61932	No_or_no_constitutive_exon
TGGGAGCGGTGCGAGGTTATGCCATACAGACTGACAGAGTGCGGGGATAGGT	3552	3706	3756	3704	-1	FOMPIscaffold_22	FOMPIDRAFT_1048900	3552	3972	None	7199	1574	61932	No_or_no_constitutive_exon
AGGCTGTACGTTCCTCACCCATATCTCGCCCGTTTACTCATGGGCAATAGTT	38743	38769	38819	38767	-1	FOMPIscaffold_22	FOMPIDRAFT_1048912	37165	39663	None	7199	1574	61932	No_or_no_constitutive_exon
ATGCATCTCCCCGTGGTCTGCATATTGTAGAGCGCTGATGGCGGGAGTAGAG	53935	54105	54155	54103	-1	FOMPIscaffold_22	FOMPIDRAFT_1120696	52177	54404	None	7199	1574	61932	No_or_no_constitutive_exon
ACGCGCAGGCGCAGGTCCACCACGGGCACCACGGGCACGGGCAGGTGCAGGC	67056	67365	67415	67363	-1	FOMPIscaffold_22	FOMPIDRAFT_1029945	67056	68301	None	7199	1574	61932	No_or_no_constitutive_exon
CTACGGGCTCAGGATTAGCGTTGAACGCGTACATTGCGCCTGCCGGGAAGAT	81400	81947	81350	81402	1	FOMPIscaffold_22	FOMPIDRAFT_1120828	80866	81947	None	7199	1574	61932	No_or_no_constitutive_exon
CGGTCTTGACAAGAAAGGGATATGTCATGGTATTGACCGAGGGAACATAGCT	117392	117475	117342	117394	1	FOMPIscaffold_22	FOMPIDRAFT_44706	117258	117647	None	7199	1574	61932	No_or_no_constitutive_exon
GCTTCCTCTGAGTAAGGTCTACGTGACATGATTGCGAGTGGGTGACATAGAG	151218	151438	151168	151220	1	FOMPIscaffold_22	FOMPIDRAFT_84885	150867	152512	None	7199	1574	61932	No_or_no_constitutive_exon
TACTCAGTTCAGGTTCCACTGTGCTTCTTTGCCCTTACTGGGATATGCAGTT	154059	154139	154009	154061	1	FOMPIscaffold_22	FOMPIDRAFT_84886	153614	154301	None	7199	1574	61932	No_or_no_constitutive_exon
CCCCGTTTCTCAGAACGAGTCCGGTTTACTGAGAGGGGTCTGGGTGGTAGGC	154197	154301	154147	154199	1	FOMPIscaffold_22	FOMPIDRAFT_84886	153614	154301	None	7199	1574	61932	No_or_no_constitutive_exon
GTGAGTGAGTCTCTGTGTCTTTCCGATATGCCGCTGACGGGGGAGAGCAGTC	165164	165357	165407	165355	-1	FOMPIscaffold_22	FOMPIDRAFT_281600	164424	166650	None	7199	1574	61932	No_or_no_constitutive_exon
CGGCATAGATCATTGTGCTTGTAGCTGAGATTGGGACGCGGGGTGGTCAGCT	216547	216655	216497	216549	1	FOMPIscaffold_22	FOMPIDRAFT_1016000	216082	219559	None	7199	1574	61932	No_or_no_constitutive_exon
GAACCAAAGCCATCCAAGCCGTTATGTCACTCACCGGGTTGCGAGGGTAGCT	221448	221655	221705	221653	-1	FOMPIscaffold_22	FOMPIDRAFT_1090595	221448	221838	None	7199	1574	61932	No_or_no_constitutive_exon
GGTACGTAGCCTGAATACGATAGTTGCGGGTTCCGTCTCATGGGGTGTAGTC	286848	287065	286798	286850	1	FOMPIscaffold_22	FOMPIDRAFT_1029983	286584	288357	None	7199	1574	61932	No_or_no_constitutive_exon
AGCGGTACGTTGACTCGCCCTGGCGCCTCGTATGCTGCTCATGGGATTAGTG	29707	29777	29657	29709	1	FOMPIscaffold_24	FOMPIDRAFT_1162216	29178	31670	None	7199	1574	61932	No_or_no_constitutive_exon
CATGTTGTTGTCCGTCTCCGCCCTTGGGCGAGTACTGACCGGGATCGCAGAC	33915	34412	33865	33917	1	FOMPIscaffold_24	FOMPIDRAFT_1023472	31922	34412	None	7199	1574	61932	No_or_no_constitutive_exon
GGATCTCCGTCATCTGCACCCAACATTATCATTGACGCCGGGGACTGCAGGC	94759	94771	94709	94761	1	FOMPIscaffold_24	FOMPIDRAFT_1162266	94631	98064	None	7199	1574	61932	No_or_no_constitutive_exon
TGCCACCGCTCCGAGGTCCACGGAGGCTTGCTCATAGCACGTGGGCACAGAT	96070	96157	96020	96072	1	FOMPIscaffold_24	FOMPIDRAFT_1162266	94631	98064	None	7199	1574	61932	No_or_no_constitutive_exon
GCGCAGGACAGCTACGAGCGCAGTCAGAGCTTCGAGCGGGAGCCGGAGAGCT	97742	98064	97692	97744	1	FOMPIscaffold_24	FOMPIDRAFT_1162266	94631	98064	None	7199	1574	61932	No_or_no_constitutive_exon
AGGCCCTCTCTCGCCCGCGCTTGATATGTTGCTTACGATGCTGGGAATAGGT	109161	109453	109503	109451	-1	FOMPIscaffold_24	FOMPIDRAFT_1023494	109161	110625	None	7199	1574	61932	No_or_no_constitutive_exon
CTCCCGCTCATAGCCCAACACCTGATGCTGACTCGGACTTGGGGCGGCAGCG	121573	121825	121875	121823	-1	FOMPIscaffold_24	FOMPIDRAFT_1121464	121573	123314	None	7199	1574	61932	No_or_no_constitutive_exon
ATCGTGACGGAGGTAAGGGGCACGGACCCTCAGACGAGAAGGGGCTGCAGGT	159352	159407	159302	159354	1	FOMPIscaffold_24	FOMPIDRAFT_126843	159185	162218	None	7199	1574	61932	No_or_no_constitutive_exon
GAATGCGAGTTACAGCATGACTGACTAACATGAAGCTGTCTCGGGTGAAGGG	162815	162854	162765	162817	1	FOMPIscaffold_24	FOMPIDRAFT_1023512	162656	163802	None	7199	1574	61932	No_or_no_constitutive_exon
CGCCTTGGCCGCTTTCTCCATGATGCGCTGACAGGTGTGTGTGGGCGTAGCT	169708	169839	169658	169710	1	FOMPIscaffold_24	FOMPIDRAFT_98027	164119	170101	None	7199	1574	61932	No_or_no_constitutive_exon
TGATTGTGTGTGTCCGTTTGTGTGCGCGGGGCTCATCAGAGGGGGACTAGGG	200898	201002	201052	201000	-1	FOMPIscaffold_24	FOMPIDRAFT_1060085	200436	202911	None	7199	1574	61932	No_or_no_constitutive_exon
TGGATCACCATCGAACTTGAAGGGATCCTTACTGAAAAGGGGGGTGCCAGCC	203862	203981	203812	203864	1	FOMPIscaffold_24	FOMPIDRAFT_1049211	203036	204514	None	7199	1574	61932	No_or_no_constitutive_exon
TCTTGGAAACTCCGATGTGTCCTCATTCGACGCTCGTGTAGGCACGGGAGAG	224020	224283	223970	224022	1	FOMPIscaffold_24	FOMPIDRAFT_1121318	221958	225013	None	7199	1574	61932	No_or_no_constitutive_exon
AGACACTTAATTCACTGTAGATATTCAGTCTGCTGACTGCCAACGGGCAGAG	267076	267372	267422	267370	-1	FOMPIscaffold_24	FOMPIDRAFT_1023529	267076	268365	None	7199	1574	61932	No_or_no_constitutive_exon
GAGCGAAACCCAATGCCCAGACCAGAGCTTCCAGCTGAACGGGAATGCAGGC	287169	287259	287309	287257	-1	FOMPIscaffold_24	FOMPIDRAFT_149562	284242	289695	None	7199	1574	61932	No_or_no_constitutive_exon
ACCTCCACAAGGTTGTCTCTCGCACGTCGGAGAAAGAGCAGGGCGGGGAGGA	325055	325206	325005	325057	1	FOMPIscaffold_24	FOMPIDRAFT_1121546	324776	327181	None	7199	1574	61932	No_or_no_constitutive_exon
CCTTCCCCTCCACCCCTCCGCGATGCTGACCGGCTGTGGTGTGGGTGTAGCT	326774	326999	326724	326776	1	FOMPIscaffold_24	FOMPIDRAFT_1121546	324776	327181	None	7199	1574	61932	No_or_no_constitutive_exon
TCGCCACACTTGACACGACGTCCTCTCTAAGACGACCAGAGGGGATCGAGCG	328743	328803	328853	328801	-1	FOMPIscaffold_24	FOMPIDRAFT_47585	328231	330425	None	7199	1574	61932	No_or_no_constitutive_exon
GGGTTACGTTTGTTACTACTTGAATGCACTCTGATACGGGGTGTGGACAGGT	336165	336252	336115	336167	1	FOMPIscaffold_24	FOMPIDRAFT_1023536	334393	338490	None	7199	1574	61932	No_or_no_constitutive_exon
ACGTGTTACCCTTGCAATGTACAAGGCAGCGTATTGAGGAAGGGAATTAGTA	347566	347676	347726	347674	-1	FOMPIscaffold_24	FOMPIDRAFT_1121568	345106	348873	None	7199	1574	61932	No_or_no_constitutive_exon
TTAGACTGGAACAAGGCGCTGCGAAACGGTTGGCTCATGCGTGGGCGTAGAT	353467	353589	353639	353587	-1	FOMPIscaffold_24	FOMPIDRAFT_1036551	353398	355536	None	7199	1574	61932	No_or_no_constitutive_exon
GTGCGCATCCTTCGTGTCAGTCAACTGCATTCATACGGATAGGGTCATAGTT	369596	369995	370045	369993	-1	FOMPIscaffold_24	FOMPIDRAFT_1049266	368149	370612	None	7199	1574	61932	No_or_no_constitutive_exon
TCCCCTGAACTTATGTTGAGGCGATGATGGGGTAACTTTCATGGGTACAGAC	380714	381048	380664	380716	1	FOMPIscaffold_24	FOMPIDRAFT_1049270	380621	381048	None	7199	1574	61932	No_or_no_constitutive_exon
GTGCTGAGATATGAGGAGATATGAGAATGAGGTATTGTTCCACGGGAAAGGC	30961	31216	30911	30963	1	FOMPIscaffold_17	FOMPIDRAFT_1023000	30629	31216	None	7199	1574	61932	No_or_no_constitutive_exon
TCTTAACTTCTGGTCCAGGGCGCGCTTTGATTGACGACACGGGGGCGAAGCT	54924	54939	54989	54937	-1	FOMPIscaffold_17	FOMPIDRAFT_1041084	54342	55748	None	7199	1574	61932	No_or_no_constitutive_exon
GTGAGCTTATTTGTTCGTGGGTGGGCAGGGCGACACCTGACGGGACGCAGGT	67255	67302	67205	67257	1	FOMPIscaffold_17	FOMPIDRAFT_141765	66279	68362	None	7199	1574	61932	No_or_no_constitutive_exon
TGTCGTTCCTATAGTCAGCGCCGCATTGCCGAGTTGACATGCACGGGCAGAG	68056	68133	68006	68058	1	FOMPIscaffold_17	FOMPIDRAFT_141765	66279	68362	None	7199	1574	61932	No_or_no_constitutive_exon
TTCCGAATAGGTCACGGGGGCGTGTAGCTGATGGCGGCTGTGGGGCGCAGGG	81338	81516	81288	81340	1	FOMPIscaffold_17	FOMPIDRAFT_1119172	81070	81960	None	7199	1574	61932	No_or_no_constitutive_exon
CTCTCGACGTGCTGAGCGCAGGTTCTGATGTTTGAATTTGTGGGGACAAGTG	99435	99546	99596	99544	-1	FOMPIscaffold_17	FOMPIDRAFT_1023006	97893	100476	None	7199	1574	61932	No_or_no_constitutive_exon
CCCCCCTCTCACTCCTCTCACCGCGCAGCTGAACACTCATTGGGGTGCAGGC	98169	98516	98566	98514	-1	FOMPIscaffold_17	FOMPIDRAFT_1023006	97893	100476	None	7199	1574	61932	No_or_no_constitutive_exon
TCTTGTTCAGGGTGTTCAGTGGCTCATGCGTAGCCTGGTGGGCATGGTAGGT	125650	125739	125789	125737	-1	FOMPIscaffold_17	FOMPIDRAFT_141787	125236	126317	None	7199	1574	61932	No_or_no_constitutive_exon
CCTGATCATGCGTGCTGGATTGTGTCGCTAACGGGCGTCGCGGGCGGTAGGG	138863	139084	139134	139082	-1	FOMPIscaffold_17	FOMPIDRAFT_1023012	137728	139559	None	7199	1574	61932	No_or_no_constitutive_exon
CTCCTCCGTCCTCTCCCGACATACTAGTAGTGCTGACGGACGGCGGGCAGTC	143421	143597	143371	143423	1	FOMPIscaffold_17	FOMPIDRAFT_1023013	142158	143921	None	7199	1574	61932	No_or_no_constitutive_exon
CCTCTACGCAATTCGCTGCATACCCCGGCTAGCTTCTAATACGGGCATAGGC	168182	168376	168132	168184	1	FOMPIscaffold_17	FOMPIDRAFT_1144267	167730	169854	None	7199	1574	61932	No_or_no_constitutive_exon
TGCGTGCTGTGAACATTTCCGACCTGGTGGAGCACTGAACAGGGTTATAGGA	242244	242739	242789	242737	-1	FOMPIscaffold_17	FOMPIDRAFT_89336	241617	242998	None	7199	1574	61932	No_or_no_constitutive_exon
TTTCATTGACCGGAAGTGCCGGCGGGATGGATGCAGTAGCTGGGATACAGCT	243884	243946	243834	243886	1	FOMPIscaffold_17	FOMPIDRAFT_114750	243288	246875	None	7199	1574	61932	No_or_no_constitutive_exon
GTATTGATGCGCAACTAGTGTCAATTTTTGCTAACACACGAGAAGGGCAGAT	244132	244191	244082	244134	1	FOMPIscaffold_17	FOMPIDRAFT_114750	243288	246875	None	7199	1574	61932	No_or_no_constitutive_exon
GCGCACCTCTTCCCTCGCCGGAATTTCCTCGGCTAAGTTGGAGGGTGGAGGC	293463	293665	293715	293663	-1	FOMPIscaffold_17	FOMPIDRAFT_1048310	292682	295473	None	7199	1574	61932	No_or_no_constitutive_exon
GTTGTGTATGCGTCGCGCCGCAGCCGTATATTGAGGGTCTATGCGGGCAGAA	341242	341277	341192	341244	1	FOMPIscaffold_17	FOMPIDRAFT_1119214	340313	342364	None	7199	1574	61932	No_or_no_constitutive_exon
GCGCACTCCGCCATAAGCGTCTGCAGGGTGATTGACTGTGGGCAATGCAGTT	341897	341983	341847	341899	1	FOMPIscaffold_17	FOMPIDRAFT_1119214	340313	342364	None	7199	1574	61932	No_or_no_constitutive_exon
GCCATATTGTCGATGGCATCCCTGTGGTCTACTGAATTGTGTGGGATCAGAT	349416	349504	349554	349502	-1	FOMPIscaffold_17	FOMPIDRAFT_151051	347592	350794	None	7199	1574	61932	No_or_no_constitutive_exon
CCCTCATTCACTTTCGCATCCAACTACTCGCTGATGTTCCGAATGGGTAGAA	381455	381479	381529	381477	-1	FOMPIscaffold_17	FOMPIDRAFT_1119167	379616	382244	None	7199	1574	61932	No_or_no_constitutive_exon
CAATTTCATGTATGGTGAAGAGGCAGGGCTGACGACGCTGTGGGTGGCAGGC	387645	387797	387595	387647	1	FOMPIscaffold_17	FOMPIDRAFT_1119079	384745	387797	None	7199	1574	61932	No_or_no_constitutive_exon
GTAAGTAAAGCAGGGCGGTGCAGAGACAACCATGCTGATTGGGATTGTAGGG	43588	43663	43538	43590	1	FOMPIscaffold_25	FOMPIDRAFT_46921	42897	44097	None	7199	1574	61932	No_or_no_constitutive_exon
AGGTAGGGGTTGTGACCGCTTAAAGCAGTTCGCTACTGACTGGGTAACAGTG	67676	67743	67793	67741	-1	FOMPIscaffold_25	FOMPIDRAFT_149416	61391	71598	None	7199	1574	61932	No_or_no_constitutive_exon
GCGTCTACTTGTTTGCGCCCTGCGTTGATCATCCCTCACAATAGGGCTAGGC	115692	115977	115642	115694	1	FOMPIscaffold_25	FOMPIDRAFT_1060148	115359	118905	None	7199	1574	61932	No_or_no_constitutive_exon
TCTATCTTCGACTGCTGCAGGTTCACTTACTCGGGCGTCTATGGGTGCAGTT	214326	214449	214499	214447	-1	FOMPIscaffold_25	FOMPIDRAFT_85940	211153	215963	None	7199	1574	61932	No_or_no_constitutive_exon
ATCAACAGTTTGTGTGGGTCTTTTGGGCCGCAGAGCTGACATCGGGACAGCA	212508	212631	212681	212629	-1	FOMPIscaffold_25	FOMPIDRAFT_85940	211153	215963	None	7199	1574	61932	No_or_no_constitutive_exon
AGTGCGTTGCTTCGAGGCTTCTGGGTGGCTGATTCTGAGAAGGGTAAAAGCT	275500	275629	275450	275502	1	FOMPIscaffold_25	FOMPIDRAFT_46629	274662	276192	None	7199	1574	61932	No_or_no_constitutive_exon
ACGCTGCAGGTGGGCGCCCATTGACCGATATTGGCATACACATGGGGCAGCG	370728	370753	370678	370730	1	FOMPIscaffold_25	FOMPIDRAFT_137494	370189	371786	None	7199	1574	61932	No_or_no_constitutive_exon
GCTATCTACGGCAGCCGTCTAAGTGCGACATCTTGAACGGCCGAGGGCAGAT	24325	24446	24496	24444	-1	FOMPIscaffold_20	FOMPIDRAFT_90150	21285	25070	None	7199	1574	61932	No_or_no_constitutive_exon
CAACTCGCTTCATGTCGTGCAGCGAGATAGCAGGCTGAACGGGTGCACAGGG	44089	44291	44341	44289	-1	FOMPIscaffold_20	FOMPIDRAFT_1120003	43442	45175	None	7199	1574	61932	No_or_no_constitutive_exon
ATTCAGGTCCCCAAAACACACTTCTTCTCACGGAAGCCTTGGGGCATAAGAC	61479	61749	61429	61481	1	FOMPIscaffold_20	FOMPIDRAFT_1036195	61083	62633	None	7199	1574	61932	No_or_no_constitutive_exon
AGTACCTCGATCTGGTCTTGTAACGCACGCTCATACCGATGGGCGAGAAGAT	62148	62171	62098	62150	1	FOMPIscaffold_20	FOMPIDRAFT_1036195	61083	62633	None	7199	1574	61932	No_or_no_constitutive_exon
CACCTTCGTAGCGGAATCCACACTCAGGCTGACTGCGTCTGGGCTGGCAGCG	62227	62310	62177	62229	1	FOMPIscaffold_20	FOMPIDRAFT_1036195	61083	62633	None	7199	1574	61932	No_or_no_constitutive_exon
ACGGACCGGAGACGCCTCAGAATTCATCACCTGAAAGGGAAGAGAAGTAGGG	151244	151309	151194	151246	1	FOMPIscaffold_20	FOMPIDRAFT_1029755	151058	153341	None	7199	1574	61932	No_or_no_constitutive_exon
AACCCGATCCCCGATCTGGGTATCACGCTGACTTGTGGATCGGGGCACAGCT	180336	180489	180286	180338	1	FOMPIscaffold_20	FOMPIDRAFT_1161394	178718	180696	None	7199	1574	61932	No_or_no_constitutive_exon
CGTCCTAGTGAATTGACTGCTATCAGTTGCTAATTGATTTTGATGGGCAGGC	184677	184697	184627	184679	1	FOMPIscaffold_20	FOMPIDRAFT_90198	182456	186420	None	7199	1574	61932	No_or_no_constitutive_exon
GACCGGGCCAGGGTCAGTTGAACTCACTTTTATGCCGATCATGGGGTAAGAA	194853	195237	194803	194855	1	FOMPIscaffold_20	FOMPIDRAFT_1041285	193790	197279	None	7199	1574	61932	No_or_no_constitutive_exon
TGAGTCGCGCTCTGATCATGGTCCGCTGTACACCTGAACACGGGCAATAGGA	202313	202452	202502	202450	-1	FOMPIscaffold_20	FOMPIDRAFT_1144834	199194	203138	None	7199	1574	61932	No_or_no_constitutive_exon
GTGGCTTCCCAGTTCCCTTGCTAGACTGATACGATGCGTTGGGCGGGGAGAA	275160	275290	275110	275162	1	FOMPIscaffold_20	FOMPIDRAFT_1036248	273908	276291	None	7199	1574	61932	No_or_no_constitutive_exon
TACGCTTGACTTGTCCCAAAGCATTCAAATTTACTGAAAGCGGGAGGCAGTT	301672	301905	301955	301903	-1	FOMPIscaffold_20	FOMPIDRAFT_1048731	301460	302966	None	7199	1574	61932	No_or_no_constitutive_exon
GAAGTGAATAACCCGGATGGACCTGTACGGGGACGCTTGAACGGGTGCAGTT	374203	374334	374153	374205	1	FOMPIscaffold_20	FOMPIDRAFT_1029825	373935	374536	None	7199	1574	61932	No_or_no_constitutive_exon
TGAGGTTACTCCTAGATTTGGGAACGGCTGTGCGCTGAGCAGGGGACAAGGC	375771	376218	375721	375773	1	FOMPIscaffold_20	FOMPIDRAFT_56380	374910	376382	None	7199	1574	61932	No_or_no_constitutive_exon
CAGCGCGAATCTCCACGGTCCTCCGCAGATAGGCTGAACCTGGGAAACAGCA	382116	382492	382066	382118	1	FOMPIscaffold_20	FOMPIDRAFT_1119945	379370	382492	None	7199	1574	61932	No_or_no_constitutive_exon
TGTTGCTACCCATGCATGCACCATTCTGAGGTTTTTATTCTGGGGACCAGGA	28285	28391	28441	28389	-1	FOMPIscaffold_34	FOMPIDRAFT_99418	26433	28771	None	7199	1574	61932	No_or_no_constitutive_exon
AATAGGTCACGGGGACGTACGGTGTAGTTGACGGCGGCTGTGGGGCGCAGGG	51391	51572	51622	51570	-1	FOMPIscaffold_34	FOMPIDRAFT_1124041	50941	51851	None	7199	1574	61932	No_or_no_constitutive_exon
TCGCACACGTCCGTAGTGGTATATGCGCCCGAGTCTGACGGGGGGAGCAGCG	55082	55226	55032	55084	1	FOMPIscaffold_34	FOMPIDRAFT_1124177	53440	55809	None	7199	1574	61932	No_or_no_constitutive_exon
GGTACGTTCATTGCCCCATATGTACGATCTCAATACTGAAGGATGGGCAGTT	58314	58352	58402	58350	-1	FOMPIscaffold_34	FOMPIDRAFT_1147208	55955	66124	None	7199	1574	61932	No_or_no_constitutive_exon
TCCGTTCGTGTGCGCCCCAGTCAGCCCACCTCACACTGGGACGAAACCAGGC	143601	143636	143551	143603	1	FOMPIscaffold_34	FOMPIDRAFT_75701	143380	144966	None	7199	1574	61932	No_or_no_constitutive_exon
ATAGCGATGCATGACCGAAACAAGGGCTCACAAAGCGCATGGTGGGGTAGCA	143918	143954	143868	143920	1	FOMPIscaffold_34	FOMPIDRAFT_75701	143380	144966	None	7199	1574	61932	No_or_no_constitutive_exon
GTATGTCTCAATAGGTCGAGACCGTTTCGTCTCTCATCCTGGGACCACAGAA	144614	144701	144564	144616	1	FOMPIscaffold_34	FOMPIDRAFT_75701	143380	144966	None	7199	1574	61932	No_or_no_constitutive_exon
GCGTCGGACCGTGCACGCGCTGTGCTCACATCGACATCCGGGGATATGAGAG	166912	167041	166862	166914	1	FOMPIscaffold_34	FOMPIDRAFT_1050424	166249	167218	None	7199	1574	61932	No_or_no_constitutive_exon
ATCTCTTGCCATTCTTCACCTTCCCAGAAGCATACTGACGGGGGACCCAGCT	243497	243604	243654	243602	-1	FOMPIscaffold_34	FOMPIDRAFT_1163886	242762	245230	None	7199	1574	61932	No_or_no_constitutive_exon
ATGGGCGGTCATCGTGCACCCTCAAGACTTGACTGCTCTCCACCGGGAAGCC	286509	287115	287165	287113	-1	FOMPIscaffold_34	FOMPIDRAFT_1050464	284913	291924	None	7199	1574	61932	No_or_no_constitutive_exon
TGACTCAAGCGTTGCGAGAAGATAGCGATGTTTGAGATGCTACGGGAGAGGC	376371	377073	377123	377071	-1	FOMPIscaffold_34	FOMPIDRAFT_53043	376371	377759	None	7199	1574	61932	No_or_no_constitutive_exon
CTCTCTGTGTATATCTTATTTCATACAGCTGATGGAATGACGGGGACCAGAA	20214	20421	20471	20419	-1	FOMPIscaffold_26	FOMPIDRAFT_88125	19736	22035	None	7199	1574	61932	No_or_no_constitutive_exon
CTCTCCGTGTATACCTCGTCTCATACAGCTGATGGAATGATGGGGACTAGAA	50032	50239	50289	50237	-1	FOMPIscaffold_26	FOMPIDRAFT_51906	49556	51840	None	7199	1574	61932	No_or_no_constitutive_exon
ATCGATCGGGTGGGCGTTTGAGAACAGGTACGCGCCTAATCGGGAAATAGCC	53118	53176	53068	53120	1	FOMPIscaffold_26	FOMPIDRAFT_1049417	52503	53502	None	7199	1574	61932	No_or_no_constitutive_exon
TGGCATACCACGCCCACTACACGCAAGTTCATAACACGCCGGGCATGGAGTC	86974	87613	87663	87611	-1	FOMPIscaffold_26	FOMPIDRAFT_1122185	84949	88936	None	7199	1574	61932	No_or_no_constitutive_exon
TTGCTCAACAAAAAAGGCGGTGGCCGAGTCTTCACTGATGTGCGGGATAGGT	138964	138982	139032	138980	-1	FOMPIscaffold_26	FOMPIDRAFT_1036634	136280	140997	None	7199	1574	61932	No_or_no_constitutive_exon
GTCAGTGCTTATGTTCACGTCGCTCGTGGGGTTTTCTGAGGGGCGTGTAGGA	138783	138914	138964	138912	-1	FOMPIscaffold_26	FOMPIDRAFT_1036634	136280	140997	None	7199	1574	61932	No_or_no_constitutive_exon
TGGGTGTTTCTTTCGTCGTGTGTGTGCATGCTCTGAGCGGGAAGCGACAGCG	161837	162744	162794	162742	-1	FOMPIscaffold_26	FOMPIDRAFT_1041646	161583	163451	None	7199	1574	61932	No_or_no_constitutive_exon
GACGTCGCCGTGCAGTTGCATCATGCTCGTAGGCTGATGTGGGAACACAGCG	171542	171601	171492	171544	1	FOMPIscaffold_26	FOMPIDRAFT_150510	169797	172078	None	7199	1574	61932	No_or_no_constitutive_exon
GTTTCACTCCTTCTCGCCGACCCCGTGATTTCGATTGTCGGGATTGGTAGGC	226351	226488	226301	226353	1	FOMPIscaffold_26	FOMPIDRAFT_150496	225293	227680	None	7199	1574	61932	No_or_no_constitutive_exon
ATGCTTCTCTCTCGCGCCTAGTAGTGCTCTGATGACTGTACGGCGGGAAGGT	279685	279739	279789	279737	-1	FOMPIscaffold_26	FOMPIDRAFT_1122140	278349	280753	None	7199	1574	61932	No_or_no_constitutive_exon
CCATGAGGCGAATAGTTCCTCTTTTCTGGCTAACCGGACCTACGGGACAGGC	299618	299766	299568	299620	1	FOMPIscaffold_26	FOMPIDRAFT_160703	299376	300982	None	7199	1574	61932	No_or_no_constitutive_exon
TCCGTTCCTATATTAGATGCACGCGGGTGCGGGCGCTGACGCGTGGGCAGAC	316511	316825	316461	316513	1	FOMPIscaffold_26	FOMPIDRAFT_51929	315392	316825	None	7199	1574	61932	No_or_no_constitutive_exon
GTGCGTTCTCGAACCAATCGCGATGGCCTGGTGCTGATGACAGGGCTAAGTC	356385	356405	356335	356387	1	FOMPIscaffold_26	FOMPIDRAFT_1030362	354965	359131	None	7199	1574	61932	No_or_no_constitutive_exon
AGCACGGCCCTTCTCTCTCTCCATGGCGCAGCTCCGAACAACTGGGATAGGC	118480	119919	118430	118482	1	FOMPIscaffold_55	FOMPIDRAFT_72868	118184	119919	None	7199	1574	61932	No_or_no_constitutive_exon
TACTGACATTTCAAGCTTATCCTTCCGTTACTGACCATACGGGCGTAAAGCT	124716	125124	125174	125122	-1	FOMPIscaffold_55	FOMPIDRAFT_1031980	124716	125370	None	7199	1574	61932	No_or_no_constitutive_exon
TGGATCGAGTAACATTCGTCAGGTCATACGCTGAGGGGCTGCATGGATAGAC	200009	200108	199959	200011	1	FOMPIscaffold_55	FOMPIDRAFT_48442	199537	201910	None	7199	1574	61932	No_or_no_constitutive_exon
GTAGGACTGTCTTTGGTCATCTACCGAATCGCTCACTTCTCGGGTGGTAGGA	200752	200897	200702	200754	1	FOMPIscaffold_55	FOMPIDRAFT_48442	199537	201910	None	7199	1574	61932	No_or_no_constitutive_exon
TGTATACGAGGATGTTCCTACAGCATACCCACTGACACTCTCGGGGACAGAA	212396	212532	212346	212398	1	FOMPIscaffold_55	FOMPIDRAFT_1128514	211513	214042	None	7199	1574	61932	No_or_no_constitutive_exon
CGGCTTCGGTCTAGGTGCAGCCGAGGGGAACGTCGGACGGTGGGGGGCAGGT	251642	251829	251879	251827	-1	FOMPIscaffold_55	FOMPIDRAFT_149761	250938	253174	None	7199	1574	61932	No_or_no_constitutive_exon
GTGTGGACGCTCTTGGTGCTAGTGCTCATGGCTACTGCTCGTCGGGATAGAT	256982	257660	257710	257658	-1	FOMPIscaffold_55	FOMPIDRAFT_1166581	255461	258117	None	7199	1574	61932	No_or_no_constitutive_exon
CGTAGCCCTCCCTGCGCGCATACAATAGGCTGACGGGGATCGGGGAACAGCG	277637	277799	277587	277639	1	FOMPIscaffold_55	FOMPIDRAFT_1166598	275186	278127	None	7199	1574	61932	No_or_no_constitutive_exon
CACGTCGGATCTAGAGTCGTTATTCAAGACTTGAACACGGGAATAACAAGAC	313404	313549	313354	313406	1	FOMPIscaffold_55	FOMPIDRAFT_1128545	312909	314556	None	7199	1574	61932	No_or_no_constitutive_exon
GTGGAACTGACAGATGATAAGGTGTTTTACACTCATGTACGGGAAATGAGAT	335008	335153	335203	335151	-1	FOMPIscaffold_55	FOMPIDRAFT_1128669	334005	335650	None	7199	1574	61932	No_or_no_constitutive_exon
TCTCTCGTATGGAGAGGTCAAGCTTGCTGATGCGTTTCGGGGTTAAATAGGT	26133	26234	26284	26232	-1	FOMPIscaffold_36	FOMPIDRAFT_161535	25990	27612	None	7199	1574	61932	No_or_no_constitutive_exon
CAGTACGATGAAAACTTATATTTTCGCTTACACTGAGGGCCCAAGGACAGTG	45390	45531	45581	45529	-1	FOMPIscaffold_36	FOMPIDRAFT_90292	44815	45799	None	7199	1574	61932	No_or_no_constitutive_exon
GCGGTCAGTACAATAGAAACTTATATTTTCGCTTACACTGAGGGCCCAAGGA	83415	83549	83365	83417	1	FOMPIscaffold_36	FOMPIDRAFT_1124464	83194	84136	None	7199	1574	61932	No_or_no_constitutive_exon
TCGTAGAAGAGCGAGTGGTTTCCTGATGCTGAATCAATTGACAGGGTCAGTG	104927	105003	104877	104929	1	FOMPIscaffold_36	FOMPIDRAFT_56577	103299	105179	None	7199	1574	61932	No_or_no_constitutive_exon
TATGTGAAACATTCGCTTGAACTCAGCACCTTGCTCACAGTGGGACACAGCC	154036	154211	154261	154209	-1	FOMPIscaffold_36	FOMPIDRAFT_1164056	153014	154571	None	7199	1574	61932	No_or_no_constitutive_exon
CGTGAAAGCCCATTCAAAGTCATGTTAAGCACACTCTCACGGGCGTGCAGCC	224730	224801	224680	224732	1	FOMPIscaffold_36	FOMPIDRAFT_1017110	224163	228740	None	7199	1574	61932	No_or_no_constitutive_exon
AGTTTGAGATCATAATTGGTTGAGCAAAAAGCACTCTGCGGGAGGACAAGGC	284156	284177	284106	284158	1	FOMPIscaffold_36	FOMPIDRAFT_1030925	282788	284177	None	7199	1574	61932	No_or_no_constitutive_exon
GGTGAGCTGTGCCTTCTACGCCTTCGCGATAGAAGCTGATCATGGGGTAGGA	287945	288049	287895	287947	1	FOMPIscaffold_36	FOMPIDRAFT_161571	284550	288781	None	7199	1574	61932	No_or_no_constitutive_exon
GCTTTCGCCCATGAAAGCCTAGTTAACAGAATACTCACTCTGGGGCATAGGC	292994	293069	293119	293067	-1	FOMPIscaffold_36	FOMPIDRAFT_1124588	292708	293190	None	7199	1574	61932	No_or_no_constitutive_exon
AGATCATTACACACCCTTTACGTGCGTGATCACTGACGGTTAGGGCGCAGGT	298393	298407	298457	298405	-1	FOMPIscaffold_36	FOMPIDRAFT_1050706	296603	298651	None	7199	1574	61932	No_or_no_constitutive_exon
TCTGCTCCAACTGCTCTTACCAAACACGCCGTAGTAAAGGGGACATGCAGCG	9653	9869	9919	9867	-1	FOMPIscaffold_29	FOMPIDRAFT_1163204	9653	10295	None	7199	1574	61932	No_or_no_constitutive_exon
ATTAAGCCCACAAATAACCTTGCCTGTGCATCTCATCAGGGACGGAATAGCA	68562	68684	68512	68564	1	FOMPIscaffold_29	FOMPIDRAFT_1163230	67696	70136	None	7199	1574	61932	No_or_no_constitutive_exon
CGTAAGTCTCTTCCAAACCAGCAGCACCTCATCTGACCCCGGGATGCAAGTG	96301	96656	96706	96654	-1	FOMPIscaffold_29	FOMPIDRAFT_1023850	94708	97355	None	7199	1574	61932	No_or_no_constitutive_exon
AAGTATCAGCGGTACCCCTCCCAGTATCTGAGCCGCTGACGGGCAGAAAGGC	96100	96249	96299	96247	-1	FOMPIscaffold_29	FOMPIDRAFT_1023850	94708	97355	None	7199	1574	61932	No_or_no_constitutive_exon
GAGCGTTCCCCAGCACCGAAGACCGGGCATGCGGGCTGACGCAGGGAAAGAC	98990	99479	98940	98992	1	FOMPIscaffold_29	FOMPIDRAFT_1023851	97474	100452	None	7199	1574	61932	No_or_no_constitutive_exon
TTTCCGTCCTGCGTCTGCCTTGGGCCTACTTTTAATGGGTACGAAATCAGGT	116335	116418	116468	116416	-1	FOMPIscaffold_29	FOMPIDRAFT_1049839	115269	117722	None	7199	1574	61932	No_or_no_constitutive_exon
TGTTTCACTTCCGTGTACTTTCCACAAAGTGCCTCATCTGGGAATAACAGAG	131314	131768	131818	131766	-1	FOMPIscaffold_29	FOMPIDRAFT_1036812	130830	133195	None	7199	1574	61932	No_or_no_constitutive_exon
GGTAGGCCGATCTGACCAACCCGATGATCCATACTCATTGGCGGGTGAAGAC	164223	164471	164173	164225	1	FOMPIscaffold_29	FOMPIDRAFT_1060458	162199	167328	None	7199	1574	61932	No_or_no_constitutive_exon
TGCCCGGGCTGGGTGGGGGCAAGGCAAAGGATGAGAGAGGGAAGGGAGAGGG	209430	209867	209917	209865	-1	FOMPIscaffold_29	FOMPIDRAFT_1146749	209430	211097	None	7199	1574	61932	No_or_no_constitutive_exon
CTATCTGAAACCCCTGGAATGTCCTCTTACTTGCGCGTGCGACTGGGTAGTG	291297	291422	291472	291420	-1	FOMPIscaffold_29	FOMPIDRAFT_1060482	290030	291622	None	7199	1574	61932	No_or_no_constitutive_exon
GTGCCGTCACCTTTGGGTCATAGGGGTAGATCACTGATAACGGGCGGCAGTC	296239	296410	296189	296241	1	FOMPIscaffold_29	FOMPIDRAFT_1163343	294331	299278	None	7199	1574	61932	No_or_no_constitutive_exon
CGGGCCGAGTTCGTTCGTCATCGTGCGGTTGCTGACGAGTAGGGGCGCAGCG	306594	306691	306741	306689	-1	FOMPIscaffold_29	FOMPIDRAFT_1023884	301743	308989	None	7199	1574	61932	No_or_no_constitutive_exon
GTCCCGTTTCGTGGGCGTGGGTGTGGGCTGATGGATGGGCGTGACGATAGGC	36499	36765	36815	36763	-1	FOMPIscaffold_40	FOMPIDRAFT_100411	36499	38872	None	7199	1574	61932	No_or_no_constitutive_exon
CTCATCTCTGGTCTCGCAGTTGTGGGCAGTGGGGCTGACGGGATGGGTAGAC	53218	53473	53523	53471	-1	FOMPIscaffold_40	FOMPIDRAFT_1024432	53218	54775	None	7199	1574	61932	No_or_no_constitutive_exon
GCAGTTCCTCGACCACGATGTCCGGATGTCAACTGAACGGGATGGTGCAGCT	58207	58339	58157	58209	1	FOMPIscaffold_40	FOMPIDRAFT_1017379	55224	58662	None	7199	1574	61932	No_or_no_constitutive_exon
TGTGTCTCGCTCTTCTCCCGGGCTAGAAAAGCTCACTTTGGGCGGTGCAGAC	128019	128252	127969	128021	1	FOMPIscaffold_40	FOMPIDRAFT_1051095	125725	133295	None	7199	1574	61932	No_or_no_constitutive_exon
TCTTCTCTTTATACGTCGAACTCCCGCTCGTGCACATCACGGGGTGGCAGTC	146878	147103	147153	147101	-1	FOMPIscaffold_40	FOMPIDRAFT_1017399	146255	147694	None	7199	1574	61932	No_or_no_constitutive_exon
GTGCAGATCACGCCACTTCATGGACTTCGATCTAATGGTGGTGGGAATAGCT	152990	153050	153100	153048	-1	FOMPIscaffold_40	FOMPIDRAFT_1125483	151839	154840	None	7199	1574	61932	No_or_no_constitutive_exon
CGTGCGTGCTTGTGTCCTGCGTGTGCTGGATTTGCCTGATGGGTCGGCAGCC	174504	174696	174746	174694	-1	FOMPIscaffold_40	FOMPIDRAFT_1051110	171964	176964	None	7199	1574	61932	No_or_no_constitutive_exon
CGTACAATTCATTATCAATGCATATGTGTCTTCTCAAGGGAGATATGTAGCG	174354	174451	174501	174449	-1	FOMPIscaffold_40	FOMPIDRAFT_1051110	171964	176964	None	7199	1574	61932	No_or_no_constitutive_exon
AGTTATCCCATTTGCTCATAGATCCGAGTGATTGCTCATGGGCGGGCAAGGC	180771	181032	181082	181030	-1	FOMPIscaffold_40	FOMPIDRAFT_1051112	180639	183111	None	7199	1574	61932	No_or_no_constitutive_exon
GGTGTGTACGAGGCTCGATAGCGCATATCCGAAGCTGAACCAGGGCGAAGAC	208953	209258	208903	208955	1	FOMPIscaffold_40	FOMPIDRAFT_1061103	206889	211075	None	7199	1574	61932	No_or_no_constitutive_exon
ATCAGGCCTTGGATCACTTGTGATGTACGCACTGACCCACTGGGGAGCAGCT	216308	216409	216258	216310	1	FOMPIscaffold_40	FOMPIDRAFT_1125538	215961	216650	None	7199	1574	61932	No_or_no_constitutive_exon
CTGCCAGCGATCATAGCCCATCATGCTGACATCCACCCGGGAGTGTGTAGTC	231214	231561	231164	231216	1	FOMPIscaffold_40	FOMPIDRAFT_1125418	231011	235417	None	7199	1574	61932	No_or_no_constitutive_exon
CGGCTGTCCCGTGCCGTATGAGCGGTGGAGCTGATGGTGCGGCGGGGCAGTG	233479	233568	233429	233481	1	FOMPIscaffold_40	FOMPIDRAFT_1125418	231011	235417	None	7199	1574	61932	No_or_no_constitutive_exon
GCCCCTGCCCCGCGGGATCGAGCGAGCTGACGGCGGGCGGGACGGTGCAGCG	256181	256315	256131	256183	1	FOMPIscaffold_40	FOMPIDRAFT_1051135	255562	256797	None	7199	1574	61932	No_or_no_constitutive_exon
TGAGTTGTACGTGGTTGGATGCAAACGCGCGAACTCGGGCAGGATCGTAGTT	268293	268799	268849	268797	-1	FOMPIscaffold_40	FOMPIDRAFT_1080343	267275	269679	None	7199	1574	61932	No_or_no_constitutive_exon
CTCTAGTGTCAACGCAACTTCTCATCATTATGTCCTTCACGGGGACTTAGAT	267275	268229	268279	268227	-1	FOMPIscaffold_40	FOMPIDRAFT_1080343	267275	269679	None	7199	1574	61932	No_or_no_constitutive_exon
CTACGTCATTTGATGCCACACTGAATTTTGCTGAGCTCACCGGGCGATAGGC	298077	298225	298027	298079	1	FOMPIscaffold_40	FOMPIDRAFT_100351	293052	298225	None	7199	1574	61932	No_or_no_constitutive_exon
CTGTGAGTCCAACGACCTGCTTTAGTGGCCGTTCCCTGACATGCGGGCAGCC	32273	32427	32223	32275	1	FOMPIscaffold_39	FOMPIDRAFT_1024375	31646	33515	None	7199	1574	61932	No_or_no_constitutive_exon
GTGCGTACATGCGCCTATAAACGACAATACGCTGCTGACGGGTATGACAGGG	55141	55312	55091	55143	1	FOMPIscaffold_39	FOMPIDRAFT_1037196	53389	55535	None	7199	1574	61932	No_or_no_constitutive_exon
GTAATTGTTTCGTTTCTTCAAATCATGCAGCTTACTGGATATCGGGGTAGGT	56749	56898	56948	56896	-1	FOMPIscaffold_39	FOMPIDRAFT_1050962	55385	57608	None	7199	1574	61932	No_or_no_constitutive_exon
TATTTCGCAATAACGACTGTGTACCTACGCCTACTGACTGTGGGAGTCAGAC	56116	56283	56333	56281	-1	FOMPIscaffold_39	FOMPIDRAFT_1050962	55385	57608	None	7199	1574	61932	No_or_no_constitutive_exon
TATTTGGTATGTGTTGAACAATAATGTAGGCAATGACTCAACGGGCGCAGGC	95877	96003	95827	95879	1	FOMPIscaffold_39	FOMPIDRAFT_1050973	94243	96382	None	7199	1574	61932	No_or_no_constitutive_exon
CGTCACTAGCCTTATGCATTGCTTCCGTCCAAAACTGATGGGCAAGGTAGAA	128843	129063	128793	128845	1	FOMPIscaffold_39	FOMPIDRAFT_1037209	128325	129339	None	7199	1574	61932	No_or_no_constitutive_exon
CCCGCGAGCTATTATTCGTCGACTGCTGAGGCTCAGTGAGGGTTGAATAGGA	148262	148346	148212	148264	1	FOMPIscaffold_39	FOMPIDRAFT_136203	147893	149429	None	7199	1574	61932	No_or_no_constitutive_exon
TATCACTATCTGTGGACTACGCTGGCAGCTGACCTTTGGGACGCATGAAGCC	148402	148517	148352	148404	1	FOMPIscaffold_39	FOMPIDRAFT_136203	147893	149429	None	7199	1574	61932	No_or_no_constitutive_exon
GTGTAACGTGTATCGTCGTGGCTTGGGGGTGTCTCACCACCGGGTGGTAGAT	152634	152730	152584	152636	1	FOMPIscaffold_39	FOMPIDRAFT_1024398	151230	153385	None	7199	1574	61932	No_or_no_constitutive_exon
CGTGGCTTGTCCTGTGCGGGGAGCGTGTTGAGGCATAGGCGGGATTGTAGGC	238389	238503	238553	238501	-1	FOMPIscaffold_39	FOMPIDRAFT_126076	236829	238593	None	7199	1574	61932	No_or_no_constitutive_exon
CGTGTTTACGACATTTGCCACGGTGCTGCAATGTTTAAGGGGAGATCTAGCA	288569	288802	288852	288800	-1	FOMPIscaffold_39	FOMPIDRAFT_159505	287216	289444	None	7199	1574	61932	No_or_no_constitutive_exon
CGAACCTAGATGTCCTGAAGGCTCGCCAGGTCTATCCCCTTTGGGACAAGGT	335422	336007	335372	335424	1	FOMPIscaffold_39	FOMPIDRAFT_1017366	332856	336007	None	7199	1574	61932	No_or_no_constitutive_exon
GCCGTTCCATAACGTTCACGTAGCTGATGGTGTTCTTGCTGGGTTGACAGTT	3072	3382	3432	3380	-1	FOMPIscaffold_59	FOMPIDRAFT_1129258	3072	5252	None	7199	1574	61932	No_or_no_constitutive_exon
GCGTCTGCTCTCGTTCCGTCTGGGACCCACGCTCATGTTGAGGGTGGTAGAT	223321	223510	223560	223508	-1	FOMPIscaffold_59	FOMPIDRAFT_1052763	222331	223922	None	7199	1574	61932	No_or_no_constitutive_exon
TAAGAGAGTAAGCACTCACCCGCGTAGTGTGGACATTGATTGGGCGACAGAC	232488	232641	232691	232639	-1	FOMPIscaffold_59	FOMPIDRAFT_84470	232488	233167	None	7199	1574	61932	No_or_no_constitutive_exon
GTCGTGCAGCTCGGCGAGGGCCACTGGCGCGTGTATCTCAAGGGCGCGAGCG	264015	264256	263965	264017	1	FOMPIscaffold_59	FOMPIDRAFT_1052776	263434	264256	None	7199	1574	61932	No_or_no_constitutive_exon
CAACCGTCGATTCGCAGTACATGTTGCTTACCAGTGATGCATCGAGGGAGCT	287639	287798	287589	287641	1	FOMPIscaffold_59	FOMPIDRAFT_63634	284890	289253	None	7199	1574	61932	No_or_no_constitutive_exon
CTGAGAGCCGGGTCAGATTGCATAGCCCTATTGACGGGGGAACAACATAGAC	315237	315303	315353	315301	-1	FOMPIscaffold_59	FOMPIDRAFT_1166875	314668	316553	None	7199	1574	61932	No_or_no_constitutive_exon
GCGCCTGGTCTTGGCTGTGTAATTGGGCGAATATTGAGTTCCGAGGGCAGCC	1740	1854	1690	1742	1	FOMPIscaffold_33	FOMPIDRAFT_1016846	1598	3918	None	7199	1574	61932	No_or_no_constitutive_exon
GGGACAGGATTGGGGATGGAAACATTCCGGGGCGGAATGGGGGACTGAAGCA	27971	28040	27921	27973	1	FOMPIscaffold_33	FOMPIDRAFT_55737	26868	28829	None	7199	1574	61932	No_or_no_constitutive_exon
TAGTTCTCTGTCATTGTCAATGAAAGCCGACCGGCTGACGTTCGGGGAAGAG	39590	39616	39666	39614	-1	FOMPIscaffold_33	FOMPIDRAFT_89889	39590	41374	None	7199	1574	61932	No_or_no_constitutive_exon
TGTCCAGGTGTGCGTGCCACGCCTAAATGGGTGAGGACGGTGTGGGGCAGTA	54200	54415	54150	54202	1	FOMPIscaffold_33	FOMPIDRAFT_161389	51029	54415	None	7199	1574	61932	No_or_no_constitutive_exon
GGGGAATTCTCTGTGACAGGTATATCACTGTTGCATACATTATGGGACAGTA	66854	66947	66997	66945	-1	FOMPIscaffold_33	FOMPIDRAFT_55791	65172	68230	None	7199	1574	61932	No_or_no_constitutive_exon
GGTAGGTCGTACACCACTTCCGTTTTCAATGCGCCATGACGAGAGGGCAGGA	123884	124009	123834	123886	1	FOMPIscaffold_33	FOMPIDRAFT_1108589	121269	124009	None	7199	1574	61932	No_or_no_constitutive_exon
GAGACCCGTTCGTACGCGTTGACAGTGCTCATGGACTGGGCGGGTGACAGCG	126548	126696	126498	126550	1	FOMPIscaffold_33	FOMPIDRAFT_55745	124881	126696	None	7199	1574	61932	No_or_no_constitutive_exon
TGGACTAGTCTCCCGTAGGCAGACCCTAAATACGACCTTGGCGAGGGGAGGG	129220	129363	129413	129361	-1	FOMPIscaffold_33	FOMPIDRAFT_129140	127491	129560	None	7199	1574	61932	No_or_no_constitutive_exon
TCGGCGTACTCGTCGTTGCGGATATCCAGAATGTCGGGCACATTGGGAAGGC	127993	128025	128075	128023	-1	FOMPIscaffold_33	FOMPIDRAFT_129140	127491	129560	None	7199	1574	61932	No_or_no_constitutive_exon
CCGGCATCGGCGGAGATGAACGGTGTGGTCTTGAAGGGCCCCGCGAAGAGGA	149742	150007	150057	150005	-1	FOMPIscaffold_33	FOMPIDRAFT_1123798	149742	150148	None	7199	1574	61932	No_or_no_constitutive_exon
GTGCTGACATATGAGGAGATATAAGAATGAGGTATGGTTCCACGGGAAAGGC	151032	151287	150982	151034	1	FOMPIscaffold_33	FOMPIDRAFT_1024055	150727	151287	None	7199	1574	61932	No_or_no_constitutive_exon
TTGCGTTCTTCCTACCTCTGGCGCCGCTCATGTTGTGTATGGGACGATAGCT	160873	161044	160823	160875	1	FOMPIscaffold_33	FOMPIDRAFT_1050327	159434	161044	None	7199	1574	61932	No_or_no_constitutive_exon
GATCATCGATGTCTTCGTCGAGAGCTGCCATTAACATAGCACCCGGGAAGAA	205033	205162	204983	205035	1	FOMPIscaffold_33	FOMPIDRAFT_127544	204361	206152	None	7199	1574	61932	No_or_no_constitutive_exon
AGAAGTAAATAGTTCGTGTGATATGATACTAATCTCCATGGGAACGACAGCG	209921	209949	209871	209923	1	FOMPIscaffold_33	FOMPIDRAFT_1123842	209072	211513	None	7199	1574	61932	No_or_no_constitutive_exon
ATGCATACGGCTAGCTCTTGATACAGACTGATGTGCTTGGGGCGATGTAGGG	222019	222093	222143	222091	-1	FOMPIscaffold_33	FOMPIDRAFT_150128	219785	222414	None	7199	1574	61932	No_or_no_constitutive_exon
TGTGAAATCGTTCTGAGCCTCTCATCGACGGAAGCTCACGATGGGGACAGAC	223737	223878	223687	223739	1	FOMPIscaffold_33	FOMPIDRAFT_1163712	222832	226088	None	7199	1574	61932	No_or_no_constitutive_exon
CGTCTTCTATGCCCGTGGGACTCGGAAACGCGTCGCTCATCGTGGGACAGCT	260294	260470	260244	260296	1	FOMPIscaffold_33	FOMPIDRAFT_155489	259959	261078	None	7199	1574	61932	No_or_no_constitutive_exon
GCTCGCTACAATCTATGCCCCTGTGCCTGACTTTGGCTTCGGTTGGGCAGCC	294171	294382	294121	294173	1	FOMPIscaffold_33	FOMPIDRAFT_1123869	292825	295169	None	7199	1574	61932	No_or_no_constitutive_exon
GTGAGTTTGACTTCTATAAGTCGATGTGCCGGGCTTATTTGGGAGAGCAGCA	294759	294780	294709	294761	1	FOMPIscaffold_33	FOMPIDRAFT_1123869	292825	295169	None	7199	1574	61932	No_or_no_constitutive_exon
CTGACCGTCCGGCCGAGTAGTCGCTGACGAGTTATTCCCCCTGAGGGCAGGC	33798	33846	33896	33844	-1	FOMPIscaffold_37	FOMPIDRAFT_1030941	32535	34230	None	7199	1574	61932	No_or_no_constitutive_exon
ACGCGTCTGACTCTGCGGCTTTATGGGCGGGCAATTCGTGGACCGGGCAGGT	38557	38666	38507	38559	1	FOMPIscaffold_37	FOMPIDRAFT_150935	38442	39225	None	7199	1574	61932	No_or_no_constitutive_exon
GTGCGTCTCGACCCCAACATTGTAACGATTGAACTAACGGGCGAAACCAGAG	85703	87058	85653	85705	1	FOMPIscaffold_37	FOMPIDRAFT_1017160	85284	89374	None	7199	1574	61932	No_or_no_constitutive_exon
AGGTATGTTCCATCTCTCAGAAGGTGGATGCGTTCTGAGCGAAGGGGCAGTG	94128	94237	94078	94130	1	FOMPIscaffold_37	FOMPIDRAFT_1147599	91379	95335	None	7199	1574	61932	No_or_no_constitutive_exon
TGTGGCTCGTTGAAGACGATGTGACGAGAATACTGATAGGGCGCATGAAGCC	122110	122139	122189	122137	-1	FOMPIscaffold_37	FOMPIDRAFT_1124792	119943	124577	None	7199	1574	61932	No_or_no_constitutive_exon
CTTCCGTGCCCTCTCTGAGTTGTTGTGTTTACTGACGCGCGTGGGCGCAGTG	128599	128622	128549	128601	1	FOMPIscaffold_37	FOMPIDRAFT_1030957	127001	128622	None	7199	1574	61932	No_or_no_constitutive_exon
CCACCGTCCCCGTTTCGGTGCGGGGGCAGGCTGACGGGGGCGGGCGGCAGGT	132891	133110	132841	132893	1	FOMPIscaffold_37	FOMPIDRAFT_1147617	132197	134115	None	7199	1574	61932	No_or_no_constitutive_exon
TGCTTGCGGTCCGTCTGCGGAAGTGTGCTTGCTGACAGGACGGGGCATAGGA	133812	134115	133762	133814	1	FOMPIscaffold_37	FOMPIDRAFT_1147617	132197	134115	None	7199	1574	61932	No_or_no_constitutive_exon
TACGGAATCGACTCTAGATCTATCCTTCTCGCGTATTGAAGGGATGGTAGCT	135731	135868	135918	135866	-1	FOMPIscaffold_37	FOMPIDRAFT_99644	134208	137726	None	7199	1574	61932	No_or_no_constitutive_exon
GGTCAGCCTACGACATGACATGAGAGTGCAACGAACTCATGGGCGAGTAGGT	206755	206863	206913	206861	-1	FOMPIscaffold_37	FOMPIDRAFT_1037104	203060	208455	None	7199	1574	61932	No_or_no_constitutive_exon
CCGGCGAGTGCCATATATCGACAGAATTGTCAATATAGGTGGGATGGTAGAT	236713	236937	236663	236715	1	FOMPIscaffold_37	FOMPIDRAFT_1017190	236316	237377	None	7199	1574	61932	No_or_no_constitutive_exon
GGGCGAGACTCTTGAAGAGCGAGTGCTGAACGTGCGAGGTGGGCTTGAAGGC	288155	288264	288105	288157	1	FOMPIscaffold_37	FOMPIDRAFT_114665	287525	289986	None	7199	1574	61932	No_or_no_constitutive_exon
CTCTTTGGAATCACCGCGCTTACATTGCTACTACCATCCGTGGGCCGAAGAC	292039	292275	291989	292041	1	FOMPIscaffold_37	FOMPIDRAFT_1164237	291651	293974	None	7199	1574	61932	No_or_no_constitutive_exon
CGCATACAAATGGTGCGCATCAACAATTTGATGGACATCTGGGAGACGAGCG	61954	62109	62159	62107	-1	FOMPIscaffold_44	FOMPIDRAFT_1051464	57735	65259	None	7199	1574	61932	No_or_no_constitutive_exon
TCTACTGCCGTCTGCTCTGCACGAGAAAAGCTGACAGCGGGGGTGCGTAGGA	107800	108050	108100	108048	-1	FOMPIscaffold_44	FOMPIDRAFT_1061340	107800	109963	None	7199	1574	61932	No_or_no_constitutive_exon
CATTCTTATCATCTCTTCGCGGGCCTACTAAAGCAGTCTTTCGGGGACAGTC	144066	144344	144394	144342	-1	FOMPIscaffold_44	FOMPIDRAFT_1051485	142708	144665	None	7199	1574	61932	No_or_no_constitutive_exon
GTAAGGACTTTATTTGTCATGCATCATCTTGTACTCATACGGGTGGGCAGGC	194272	194497	194222	194274	1	FOMPIscaffold_44	FOMPIDRAFT_1051500	194099	194596	None	7199	1574	61932	No_or_no_constitutive_exon
CTCCAGCGTGCATAGCGTCCTGGTGCTGATATCTACCCAACGGGCGAAAGGT	194553	194596	194503	194555	1	FOMPIscaffold_44	FOMPIDRAFT_1051500	194099	194596	None	7199	1574	61932	No_or_no_constitutive_exon
GCGCGTCGTGACCTGCGTGTACTAACGTAAGTGCTCGCGAAACGCGGGAGGC	268960	269150	268910	268962	1	FOMPIscaffold_44	FOMPIDRAFT_1042518	268374	269150	None	7199	1574	61932	No_or_no_constitutive_exon
CTTACTCATCTCCATCTCGAAATTGGTTTTGGGACGGGGTGGCGGCACAGCC	272547	272732	272497	272549	1	FOMPIscaffold_44	FOMPIDRAFT_1126448	271557	273071	None	7199	1574	61932	No_or_no_constitutive_exon
TAAGTCAATGTTTCGTGTCGTAAACCCATTGTTCACGAGAGGGACAACAGGG	306469	306559	306609	306557	-1	FOMPIscaffold_44	FOMPIDRAFT_1051538	304731	307023	None	7199	1574	61932	No_or_no_constitutive_exon
GCTCGGCGGCGAGCGTGACGCGGTCATCGGGTGTGCTGGACTGGGGCGAGTC	7179	7520	7129	7181	1	FOMPIscaffold_47	FOMPIDRAFT_1031604	6234	8091	None	7199	1574	61932	No_or_no_constitutive_exon
GCGAGTGGCGATCGTTCGTGGACGAGTCTGACGCATGCGGGGCTGGACAGAG	16282	16341	16232	16284	1	FOMPIscaffold_47	FOMPIDRAFT_39862	16176	22673	None	7199	1574	61932	No_or_no_constitutive_exon
GCGTGTGGGATGTGTGCGACCGAGGTCCATCCTCTGATTAGAGGGTTCAGGC	36553	37106	37156	37104	-1	FOMPIscaffold_47	FOMPIDRAFT_1127094	36367	37384	None	7199	1574	61932	No_or_no_constitutive_exon
GTTCATTTCACCCGCGTTCAGAGCCTGGGTACTGAGGCGTTGGGACACAGGC	65951	66830	65901	65953	1	FOMPIscaffold_47	FOMPIDRAFT_1031616	64189	68355	None	7199	1574	61932	No_or_no_constitutive_exon
ACTACTTGATCAGACACGTTTGGTGCATCTGACGAGCTGCTGCTGGGAAGCC	100725	100947	100997	100945	-1	FOMPIscaffold_47	FOMPIDRAFT_1165690	100725	102224	None	7199	1574	61932	No_or_no_constitutive_exon
TCGCGTTGTGCGTAGGGAGGAAGGGCTGACAACTGATGGGAGCGCAATAGGG	108676	108963	108626	108678	1	FOMPIscaffold_47	FOMPIDRAFT_1017881	106823	109641	None	7199	1574	61932	No_or_no_constitutive_exon
TTCCTTTCGCGCGCCCGGGGTTGGGTGGCTGACTGATGATGGGCGGGCAGTG	109032	109209	108982	109034	1	FOMPIscaffold_47	FOMPIDRAFT_1017881	106823	109641	None	7199	1574	61932	No_or_no_constitutive_exon
CAACGGCGGTGGTGGTGGCGGCGGCTACGGTCAGAGCGCGCAGGGCCAAGGC	113025	113132	112975	113027	1	FOMPIscaffold_47	FOMPIDRAFT_1127013	112850	113295	None	7199	1574	61932	No_or_no_constitutive_exon
CCGGCCGTGTCTGACGCACACGACCCGGAACGCCAGAGATCAGGGAGTAGTA	115420	115670	115720	115668	-1	FOMPIscaffold_47	FOMPIDRAFT_1165705	114798	116283	None	7199	1574	61932	No_or_no_constitutive_exon
AGCATCGCGGCTCAATACTCCTTTCGCTGACGCAGATGGTGGGTGCGTAGAG	117837	118098	117787	117839	1	FOMPIscaffold_47	FOMPIDRAFT_40223	117261	118692	None	7199	1574	61932	No_or_no_constitutive_exon
ACTACCTCTTAGGACATGTTTGGTTGATCTGACGAGGTAGTATGGGGTAGCC	118563	118692	118513	118565	1	FOMPIscaffold_47	FOMPIDRAFT_40223	117261	118692	None	7199	1574	61932	No_or_no_constitutive_exon
TTGACCCAAAAGTAAGCTGACTCTTTGTATTATTCATCTGAAATAGGGAGCG	134919	135168	134869	134921	1	FOMPIscaffold_47	FOMPIDRAFT_1127020	134349	136791	None	7199	1574	61932	No_or_no_constitutive_exon
GTGAGTGTTTTGGTGGGACCAAGGATCGTCTGCTGACGCGTACGGGGCAGTA	224443	226424	224393	224445	1	FOMPIscaffold_47	FOMPIDRAFT_1024756	223452	226424	None	7199	1574	61932	No_or_no_constitutive_exon
ACGACTTCAAACTGCTTGGGATCACTGGATGCGCCGCCACGGGTATCAAGCC	231085	231304	231354	231302	-1	FOMPIscaffold_47	FOMPIDRAFT_1085284	230896	231667	None	7199	1574	61932	No_or_no_constitutive_exon
CGTCTTCGCTATCCCCCGCGCACGGTGGCTGAATGTGCTTTGACGGGCAGCT	259381	259648	259331	259383	1	FOMPIscaffold_47	FOMPIDRAFT_1051784	256998	259648	None	7199	1574	61932	No_or_no_constitutive_exon
TCATACCATCGCGGCCGCCGTCTAACTCTGCGCTGACCGAGGGCACACAGGA	298866	299145	299195	299143	-1	FOMPIscaffold_47	FOMPIDRAFT_158480	298426	299280	None	7199	1574	61932	No_or_no_constitutive_exon
TACGGCTGGGCGGAGGGCGCGCTAGGTGCTGACGTGCGTGATGGGTGTAGCT	298724	298804	298854	298802	-1	FOMPIscaffold_47	FOMPIDRAFT_158480	298426	299280	None	7199	1574	61932	No_or_no_constitutive_exon
GTTAGTCCTCGCTTTCTCTCCCATATGACTTCTACTCATATTGGGGATAGCT	82854	83727	83777	83725	-1	FOMPIscaffold_50	FOMPIDRAFT_1024838	81668	85070	None	7199	1574	61932	No_or_no_constitutive_exon
AGACCCCGGTGTCCTCATTCGACTCATATGTGCTGACGGGAGTGACGCAGTG	123521	123907	123957	123905	-1	FOMPIscaffold_50	FOMPIDRAFT_1165996	123521	125382	None	7199	1574	61932	No_or_no_constitutive_exon
CGTCTCTAACTAGATCCAATAATATATGATACTTACATGTTGGAGGGTAGGA	140824	142300	142350	142298	-1	FOMPIscaffold_50	FOMPIDRAFT_114955	140824	143460	None	7199	1574	61932	No_or_no_constitutive_exon
TGTTTTGTGACTGCGCGGTACAAAAGACTAACGACTACGTGGGATAACAGGG	229618	229738	229788	229736	-1	FOMPIscaffold_50	FOMPIDRAFT_1127497	227760	230602	None	7199	1574	61932	No_or_no_constitutive_exon
TTCTACCTTCATGTGTGGACGATGCATAGGCTGACTGGGTGTGGGTGCAGTA	245419	245761	245369	245421	1	FOMPIscaffold_50	FOMPIDRAFT_1042737	243098	245761	None	7199	1574	61932	No_or_no_constitutive_exon
CCATCCCGCCATTTCTATTCAACGGGACCACTCATCTGGCTGGCGGGCAGGC	259198	259325	259375	259323	-1	FOMPIscaffold_50	FOMPIDRAFT_1024855	258409	260295	None	7199	1574	61932	No_or_no_constitutive_exon
GGCTTGGTTGCGAAAGCGCGAGGGGTTGCTGACGTGGGGCGCCGGGTGAGGT	262900	263293	263343	263291	-1	FOMPIscaffold_50	FOMPIDRAFT_1052014	260720	263979	None	7199	1574	61932	No_or_no_constitutive_exon
GTGTGCGTCTGTGGCACTGCGCGGAAAGTTGCTGAGGGTGTATGGTGAAGGT	267722	267813	267863	267811	-1	FOMPIscaffold_50	FOMPIDRAFT_1166039	266640	268542	None	7199	1574	61932	No_or_no_constitutive_exon
CCGTGGCGAACTGTGGTGTGCTGACGGGTGTGCGTGTGTAGATGGGCGAGAA	274391	274592	274341	274393	1	FOMPIscaffold_50	FOMPIDRAFT_1127609	273291	274592	None	7199	1574	61932	No_or_no_constitutive_exon
GAACATCACATGATACTTCAGCAGAGACAAATGTCACATGAGGGCGTCAGGA	288711	288781	288661	288713	1	FOMPIscaffold_50	FOMPIDRAFT_1052018	284650	289364	None	7199	1574	61932	No_or_no_constitutive_exon
GAAGGTAGCGTACCACCCCAGCCATACCACACTCAGCCTTGAACTGGGAGCA	21942	22024	22074	22022	-1	FOMPIscaffold_54	FOMPIDRAFT_134927	19738	22526	None	7199	1574	61932	No_or_no_constitutive_exon
TAGTCTCCCATCGCACGGGTCAGGTTAACTAAGGCGGGGCACGGCGACAGCA	34988	35162	34938	34990	1	FOMPIscaffold_54	FOMPIDRAFT_1031921	33834	35653	None	7199	1574	61932	No_or_no_constitutive_exon
GAAGAGCCCTTGCCTGTGCCAAAGGCGGCCGAGGTAGAGGGGAGAGAAAGCA	63833	64722	63783	63835	1	FOMPIscaffold_54	FOMPIDRAFT_1031930	60200	64722	None	7199	1574	61932	No_or_no_constitutive_exon
CACGGGAGGTGTGATGTCGCGTACGTCCTCAGACGCGGGCGACGACGCAGCG	78483	78610	78660	78608	-1	FOMPIscaffold_54	FOMPIDRAFT_125458	78115	79836	None	7199	1574	61932	No_or_no_constitutive_exon
GAGGAGCGCGTGTATCGGTGGCGGGCGGGCGGGCTGACGGGGGAAGGCAGAT	86274	86480	86224	86276	1	FOMPIscaffold_54	FOMPIDRAFT_1024996	86122	87932	None	7199	1574	61932	No_or_no_constitutive_exon
TGGCGTCGTGTGTAGCGACGTGGAAGGTAGTGCTGACGCGGAAGGGGTAGCT	118606	118771	118821	118769	-1	FOMPIscaffold_54	FOMPIDRAFT_1052298	117796	119300	None	7199	1574	61932	No_or_no_constitutive_exon
GCCCAAATTCCATTGCGAGCTCAATTTCATTGAGTTTTTCTGGGGTGCAGTC	130117	130228	130067	130119	1	FOMPIscaffold_54	FOMPIDRAFT_1031940	127730	130470	None	7199	1574	61932	No_or_no_constitutive_exon
ATGCCATTTATGGGCAATGTTACATAACACCTTCCATATCGGGAATGTAGCA	130417	130470	130367	130419	1	FOMPIscaffold_54	FOMPIDRAFT_1031940	127730	130470	None	7199	1574	61932	No_or_no_constitutive_exon
TCCTATACGACGCACACGAGACCCAGAACGGTATTTCTTCTGGCGGGTAGGA	135929	136102	135879	135931	1	FOMPIscaffold_54	FOMPIDRAFT_84439	134889	136449	None	7199	1574	61932	No_or_no_constitutive_exon
CATTCGCGCATCTCCCCCACCCTATTTCCTGCTGATGCTGGGGGCTGTAGGT	219057	219186	219007	219059	1	FOMPIscaffold_54	FOMPIDRAFT_43160	218797	219902	None	7199	1574	61932	No_or_no_constitutive_exon
ATGCATTTTTCCAAGGCTTGATCCAATGTGTAATGTTCACGGGCGACCAGAG	255569	255595	255519	255571	1	FOMPIscaffold_54	FOMPIDRAFT_88136	254888	256493	None	7199	1574	61932	No_or_no_constitutive_exon
CCCGGCCTGCGCTAGATCCTGAGGGGCACTCACGCGTGGCTGGTGGGCAGGT	32569	32775	32519	32571	1	FOMPIscaffold_53	FOMPIDRAFT_1031872	30769	33849	None	7199	1574	61932	No_or_no_constitutive_exon
AGTGGGTCTATGGAGCAGCGGGCTGTTCTATGCTGACTGTGTGTGGGCAGGG	101058	101185	101008	101060	1	FOMPIscaffold_53	FOMPIDRAFT_38640	99348	103317	None	7199	1574	61932	No_or_no_constitutive_exon
CGCAACGCCACTTCTTCTATATAGCCACATACCGATGGGTCGCGCGAAAGAT	121623	121815	121573	121625	1	FOMPIscaffold_53	FOMPIDRAFT_1042822	121401	123858	None	7199	1574	61932	No_or_no_constitutive_exon
TGAGTGGTCAGCGTGATGCGGAATGACACAGACACTCACAACGGGCACAGCA	145746	145888	145938	145886	-1	FOMPIscaffold_53	FOMPIDRAFT_82315	145224	146713	None	7199	1574	61932	No_or_no_constitutive_exon
CCATTCTACCTCTTCTTCTGTCACCTTGAGTTGACTTCGAGGGCTTGAAGTC	173864	173949	173814	173866	1	FOMPIscaffold_53	FOMPIDRAFT_1024946	173359	175459	None	7199	1574	61932	No_or_no_constitutive_exon
CACCCTCGATTATTACTACCCACCTCATCCGCTCACAGGCGGGCGGCCAGAC	174717	175028	174667	174719	1	FOMPIscaffold_53	FOMPIDRAFT_1024946	173359	175459	None	7199	1574	61932	No_or_no_constitutive_exon
GTGAAGCTTTTTTAATCCGAGACCATTGCAGGCTTGCTCACGGGAGGTAGTG	177299	177460	177249	177301	1	FOMPIscaffold_53	FOMPIDRAFT_49751	176312	179886	None	7199	1574	61932	No_or_no_constitutive_exon
GTGTACGCCCTGCACAAACAGCGCGTGAAGCACTGGAGCCGCACGGGGAGCG	179507	179886	179457	179509	1	FOMPIscaffold_53	FOMPIDRAFT_49751	176312	179886	None	7199	1574	61932	No_or_no_constitutive_exon
CACTTCACGCTCTCTGTAGCGCGCTGACTGACATCTGCGGGCGGGGAAAGGT	231543	231784	231493	231545	1	FOMPIscaffold_53	FOMPIDRAFT_1128019	231201	232245	None	7199	1574	61932	No_or_no_constitutive_exon
ATTATCCTACTTTCATCCGGGACCTCGCTCTAATAGATCACGCGGGACAGCG	231840	231890	231790	231842	1	FOMPIscaffold_53	FOMPIDRAFT_1128019	231201	232245	None	7199	1574	61932	No_or_no_constitutive_exon
TCATCGACAGTGCGTCGAAAGACTTCTTCTCCATCTTCACTGGGCACAAGCC	247851	248582	248632	248580	-1	FOMPIscaffold_53	FOMPIDRAFT_1052243	247851	249337	None	7199	1574	61932	No_or_no_constitutive_exon
AAAATTAATGAATATTCGGCGGAATAGGTACCAGAGCTGGCAGGGGTAAGGT	20003	20363	20413	20361	-1	FOMPIscaffold_67	FOMPIDRAFT_1130436	20003	23435	None	7199	1574	61932	No_or_no_constitutive_exon
GTGTTGCCCAATTCTGGGTTGAACTGATGATCATCTGAGCCGGGAATGAGCG	65313	65517	65567	65515	-1	FOMPIscaffold_67	FOMPIDRAFT_126942	63391	70712	None	7199	1574	61932	No_or_no_constitutive_exon
GAGGTCGACTTCCGTCCTTGTTTTCCTCCCTGTCCTGACAGGGGCCGCAGAT	114356	114584	114634	114582	-1	FOMPIscaffold_67	FOMPIDRAFT_47951	114356	117682	None	7199	1574	61932	No_or_no_constitutive_exon
CGTGAGGCTTCATCACGTCTGGCCCCGTCGCTGAGCAGGGATGAGAGCAGAA	134487	134622	134672	134620	-1	FOMPIscaffold_67	FOMPIDRAFT_1032385	133428	135263	None	7199	1574	61932	No_or_no_constitutive_exon
CCAGTGTATCTCGGGCGGTCCCGACTCGACACGCTGACGGGATGCGGTAGAG	133777	133903	133953	133901	-1	FOMPIscaffold_67	FOMPIDRAFT_1032385	133428	135263	None	7199	1574	61932	No_or_no_constitutive_exon
TAACTGCAACCGCTTCCAACAGCGGGCTTCCGACCCCGCGGGTGATACAGCA	142007	142781	141957	142009	1	FOMPIscaffold_67	FOMPIDRAFT_1018824	141841	143032	None	7199	1574	61932	No_or_no_constitutive_exon
GCGGAACGCTCTTTGGTAGGCAGGGCAACTGAGAGCTGACGGGCGTGCAGGT	153144	153190	153240	153188	-1	FOMPIscaffold_67	FOMPIDRAFT_86331	150383	153555	None	7199	1574	61932	No_or_no_constitutive_exon
TGGTCATTATGTCTCAGCGTTATTGCGTCTGTCTGAGGGCGGGTGTGCAGTG	151468	151501	151551	151499	-1	FOMPIscaffold_67	FOMPIDRAFT_86331	150383	153555	None	7199	1574	61932	No_or_no_constitutive_exon
GGTAACTACAGAAGCTTAGCTGGCAGACCTCATGATTGACGGTTGGGCAGGT	151277	151351	151401	151349	-1	FOMPIscaffold_67	FOMPIDRAFT_86331	150383	153555	None	7199	1574	61932	No_or_no_constitutive_exon
ATGACTTTTGTCGTTGTTTGTCGCATTGCTGACTGATGGTGGGTGTGCAGCC	155424	157297	157347	157295	-1	FOMPIscaffold_67	FOMPIDRAFT_1043178	155203	157533	None	7199	1574	61932	No_or_no_constitutive_exon
GCTTTCTTTTGGGTTGGAAGGGCAGTGAATCTGATGAGGTGGTGGGGTAGCT	155203	155362	155412	155360	-1	FOMPIscaffold_67	FOMPIDRAFT_1043178	155203	157533	None	7199	1574	61932	No_or_no_constitutive_exon
GCACTCGTTTTTGACTCCTTTTGAATCAGAACGCATGGGCTGGCGAATAGGT	177016	177245	177295	177243	-1	FOMPIscaffold_67	FOMPIDRAFT_1130371	174891	178146	None	7199	1574	61932	No_or_no_constitutive_exon
ACCTACCGCGCCTGCTCTGTCACTGACCAGCTCTGCACGTCGCGGGGCAGGC	182736	183354	183404	183352	-1	FOMPIscaffold_67	FOMPIDRAFT_1025376	182736	184018	None	7199	1574	61932	No_or_no_constitutive_exon
TCTTCGTGCCTGCTCTGGGTCGATAGGGCTGATGAGAGGGCGGGGCGCAGCA	190802	191001	191051	190999	-1	FOMPIscaffold_67	FOMPIDRAFT_1025378	190155	192150	None	7199	1574	61932	No_or_no_constitutive_exon
GAGCCTGCCGTGTGTCGCGAGAGCTGTATGGACATTGACCGGGAGAAAAGAC	190611	190750	190800	190748	-1	FOMPIscaffold_67	FOMPIDRAFT_1025378	190155	192150	None	7199	1574	61932	No_or_no_constitutive_exon
CGTAAGCTCTCCTCAGCGGCATCTAGTTCGGATGACTGACTGGGGCGTAGGT	26290	26373	26423	26371	-1	FOMPIscaffold_45	FOMPIDRAFT_147992	25991	27952	None	7199	1574	61932	No_or_no_constitutive_exon
TGCATAGCGTTTAGTGTGTCAAGCTGGCGGGGGTCTGACGGGCGGTGCAGTG	57544	57606	57494	57546	1	FOMPIscaffold_45	FOMPIDRAFT_1024655	56521	58531	None	7199	1574	61932	No_or_no_constitutive_exon
CTGTGTGCCTTCAGACCATATGCGAGGGGCTGATGGGGGTGGCATGGCAGAG	73562	73917	73967	73915	-1	FOMPIscaffold_45	FOMPIDRAFT_158748	72649	74173	None	7199	1574	61932	No_or_no_constitutive_exon
ACAGTGCATGACAAGAATCCCGATGTTCGTAATCACTCATGTTCGGGAAGAT	107071	107146	107196	107144	-1	FOMPIscaffold_45	FOMPIDRAFT_42071	106907	108161	None	7199	1574	61932	No_or_no_constitutive_exon
GTACGTTTGCGTTCAACTTGGTGGAGTCAGGCTCTGACACAATGGGGCAGGG	113108	113183	113058	113110	1	FOMPIscaffold_45	FOMPIDRAFT_1061393	111853	114790	None	7199	1574	61932	No_or_no_constitutive_exon
GAGTCTCGTTCATTCAGGTTTTTATGGCGTATACCTAATGGGGTATGTAGCC	137172	137330	137380	137328	-1	FOMPIscaffold_45	FOMPIDRAFT_83615	136593	138572	None	7199	1574	61932	No_or_no_constitutive_exon
CCCCACGCGTGCGGTCTTTTCGAGCGGTCCTAGCTGAGATGGGCGCGCAGGA	167589	167971	168021	167969	-1	FOMPIscaffold_45	FOMPIDRAFT_1037540	167589	168654	None	7199	1574	61932	No_or_no_constitutive_exon
GGTACTATCGTATACAATCTCGACGCTTCTCACAGATAGTGGGCATGTAGGA	174514	174598	174648	174596	-1	FOMPIscaffold_45	FOMPIDRAFT_1031532	173565	180550	None	7199	1574	61932	No_or_no_constitutive_exon
TTCTTGCCGTCAACTCCACTACAGCTGCCCTGACCTTCAGCCGGGAAAAGGT	184172	184229	184122	184174	1	FOMPIscaffold_45	FOMPIDRAFT_1126611	183958	185411	None	7199	1574	61932	No_or_no_constitutive_exon
CATAATGCAGAGATTGCAAATTTCCATGCCCAACGTTGATGGGACTGCAGAC	212900	213097	213147	213095	-1	FOMPIscaffold_45	FOMPIDRAFT_1126792	212481	214592	None	7199	1574	61932	No_or_no_constitutive_exon
GATCGACGTGAGGGGTTTTGGCCATACTGACAGATTACACGTGGGCACAGCG	243288	243441	243238	243290	1	FOMPIscaffold_45	FOMPIDRAFT_41618	242528	246691	None	7199	1574	61932	No_or_no_constitutive_exon
TCGAGGCCGTGCCGTGGGTAGTCCGTATTGATAAGGTGACTGTGGGACAGGC	46623	46735	46785	46733	-1	FOMPIscaffold_46	FOMPIDRAFT_130079	44735	48831	None	7199	1574	61932	No_or_no_constitutive_exon
GATGTAAGTTCTTTGAACGTGCTATCGGGATGCCTTACGAGTGGGCGCAGCC	68414	68556	68364	68416	1	FOMPIscaffold_46	FOMPIDRAFT_1126886	68090	69860	None	7199	1574	61932	No_or_no_constitutive_exon
CAGCTGCGAGCGATCTACGACGACTCACCAGCTACTGTGGGCATGGATAGCG	170727	170823	170677	170729	1	FOMPIscaffold_46	FOMPIDRAFT_1051674	170308	171222	None	7199	1574	61932	No_or_no_constitutive_exon
GTGAGTTGGCTGCAACGTTCTCATTCCTACGCTCTAATCTGGTCGGGCAGTA	186995	187206	187256	187204	-1	FOMPIscaffold_46	FOMPIDRAFT_1100567	185768	188186	None	7199	1574	61932	No_or_no_constitutive_exon
CTCCTTTTCATATACGAGGAAGTGCTCTGACGCGCGTTTGACTGGGGCAGAC	242915	243122	243172	243120	-1	FOMPIscaffold_46	FOMPIDRAFT_1042597	242915	243648	None	7199	1574	61932	No_or_no_constitutive_exon
CCATTCACTTGATTTTCACGATCCAGCAACTGATTGGAGTCATCGGGAAGGG	251272	251368	251418	251366	-1	FOMPIscaffold_46	FOMPIDRAFT_1024724	250694	251609	None	7199	1574	61932	No_or_no_constitutive_exon
TCGTAATCGCGCGGGTCCTGCGGGTCGGAGGTATGGCGATGAGTGGGAAGAC	260057	260182	260007	260059	1	FOMPIscaffold_46	FOMPIDRAFT_1126924	258682	260182	None	7199	1574	61932	No_or_no_constitutive_exon
GAGCTTTTCAGCAGGTATTGACAACTTGTCGACTGATAGGGACTGAAAAGTC	275571	275966	275521	275573	1	FOMPIscaffold_46	FOMPIDRAFT_59073	274106	277653	None	7199	1574	61932	No_or_no_constitutive_exon
AGGCACTTTTGCTCAGCGCTAGCGTTGTGACGATGTGCTGTGGGGTGCAGGA	7487	7641	7691	7639	-1	FOMPIscaffold_41	FOMPIDRAFT_1125697	6567	8127	None	7199	1574	61932	No_or_no_constitutive_exon
GCACGCGCCCCGGGTATGTGGGGGGAGGTTGGGAAGAGTGGGGGGCATAGCT	27035	27068	27118	27066	-1	FOMPIscaffold_41	FOMPIDRAFT_1024485	26784	29179	None	7199	1574	61932	No_or_no_constitutive_exon
TGTGTGGATATTCGTGCCTGGGTATAGAGTTAACGATACAATGGGTATAGCT	34005	34297	33955	34007	1	FOMPIscaffold_41	FOMPIDRAFT_1037312	31846	34297	None	7199	1574	61932	No_or_no_constitutive_exon
TCGTACCGCCCGACTCGAGGAGGCTTCCCCATCACTGACGACGGGAACAGGG	52960	53250	53300	53248	-1	FOMPIscaffold_41	FOMPIDRAFT_97718	52960	55007	None	7199	1574	61932	No_or_no_constitutive_exon
TCAGTATGTCCCTTCCTTCGGAACGTAATTCCGTCCTGACGGGTGGATAGAC	88677	89702	88627	88679	1	FOMPIscaffold_41	FOMPIDRAFT_97725	87544	90896	None	7199	1574	61932	No_or_no_constitutive_exon
TTTTGGACGAGCTGCAGGCAAGAAGTCTGCTTCATGAAGCCAGGGACGAGGA	113595	113880	113545	113597	1	FOMPIscaffold_41	FOMPIDRAFT_1125732	108193	115415	None	7199	1574	61932	No_or_no_constitutive_exon
GGTGACATGCTACCGTCCATGTGTGCTCGGACTGACACCGGGAATGGCAGAG	153946	154060	154110	154058	-1	FOMPIscaffold_41	FOMPIDRAFT_1031276	153568	158536	None	7199	1574	61932	No_or_no_constitutive_exon
CATCGCGCTATTGGGCCCGAACGCCCATGATCACTCATATGCTGGGACAGCA	179395	179654	179345	179397	1	FOMPIscaffold_41	FOMPIDRAFT_149332	177396	179749	None	7199	1574	61932	No_or_no_constitutive_exon
CACTGCTTCGCGTATGGATCTGCGCTGACGGGCTTGTGCGTGGGGTGCAGCT	185335	185423	185285	185337	1	FOMPIscaffold_41	FOMPIDRAFT_1024511	183617	186005	None	7199	1574	61932	No_or_no_constitutive_exon
TTATTGGTCCTTTCCAAACTGATGTTCTCACAAACGCGGGATTGAAATAGTG	194907	195155	194857	194909	1	FOMPIscaffold_41	FOMPIDRAFT_1125800	192639	198926	None	7199	1574	61932	No_or_no_constitutive_exon
CACCGCACTCACGCACCGTGGTAGCTTCCTCCGACTCATTGAATGGGCAGGT	200593	200682	200732	200680	-1	FOMPIscaffold_41	FOMPIDRAFT_47263	199943	200821	None	7199	1574	61932	No_or_no_constitutive_exon
GGATGTCACCTTCTATGTCGTACTCTTGTTTTGACATTCTCGCGGGGTAGGA	225589	225796	225539	225591	1	FOMPIscaffold_41	FOMPIDRAFT_149344	225034	226484	None	7199	1574	61932	No_or_no_constitutive_exon
CGCTGAGCGTAGAGATTCAATTTGTGATTCATACTGACTTAGGGTGCTAGGT	233596	233769	233546	233598	1	FOMPIscaffold_41	FOMPIDRAFT_1037363	232403	235320	None	7199	1574	61932	No_or_no_constitutive_exon
TTCGACACTCATTCATAAGCAAAAGACATGTATTGATGTGATTGGGGTAGTT	19540	19621	19490	19542	1	FOMPIscaffold_43	FOMPIDRAFT_1126369	18562	20977	None	7199	1574	61932	No_or_no_constitutive_exon
GTTCACTACGCCTGAGCACAGTTATCAATGCCTGACGGAGCGGGATATAGAC	19942	20363	19892	19944	1	FOMPIscaffold_43	FOMPIDRAFT_1126369	18562	20977	None	7199	1574	61932	No_or_no_constitutive_exon
GTGTACAGGGTGACTCGCCTCGGTGCAGACTGCTGACTGAGGGAGCGCAGGC	37614	37791	37841	37789	-1	FOMPIscaffold_43	FOMPIDRAFT_1148591	36766	38594	None	7199	1574	61932	No_or_no_constitutive_exon
TAGTTGTGAGTGAGTGAGACGACGAAGTTTCTGAACACGGAAGGGGCTAGGT	62922	63024	62872	62924	1	FOMPIscaffold_43	FOMPIDRAFT_156852	60795	63849	None	7199	1574	61932	No_or_no_constitutive_exon
GTCCGTGCGCCCGATGCTCCATTCCACGCTCGTCCTGACAGACAGGGCAGCG	68142	68323	68092	68144	1	FOMPIscaffold_43	FOMPIDRAFT_1126344	68032	69168	None	7199	1574	61932	No_or_no_constitutive_exon
AAGCTGCCTGATCTATGGAGATCCACAGCGATGACCTATTGCAAGGGTAGCT	73079	73155	73029	73081	1	FOMPIscaffold_43	FOMPIDRAFT_100519	72868	77522	None	7199	1574	61932	No_or_no_constitutive_exon
GAGTACGAGCCCCTGCGTTTCATGCCTCCTCCTGACATTGAGGGGCTTAGCT	89581	89631	89531	89583	1	FOMPIscaffold_43	FOMPIDRAFT_129619	88537	91035	None	7199	1574	61932	No_or_no_constitutive_exon
GAGAATATAATCTACATTTTCGGTGTCTGTGCTGATTCGGGGTGACGCAGAT	130532	130543	130593	130541	-1	FOMPIscaffold_43	FOMPIDRAFT_1126374	130386	131716	None	7199	1574	61932	No_or_no_constitutive_exon
TACCGTTTGCGCGGGTCCGTGCTGAATGTGAATATGTGCTATGCGGGCAGTG	143681	143984	144034	143982	-1	FOMPIscaffold_43	FOMPIDRAFT_1148676	143681	144322	None	7199	1574	61932	No_or_no_constitutive_exon
TCTAGCATCGCCGCGTATGGACCTACAGGCGTACACACTCAGGGACATAGGG	185730	186066	185680	185732	1	FOMPIscaffold_43	FOMPIDRAFT_115620	183215	186066	None	7199	1574	61932	No_or_no_constitutive_exon
CAAACGGAGACTATCGGACGAAAGGTCCAGAATTGATAATGGGACTGCAGGT	257112	257743	257793	257741	-1	FOMPIscaffold_43	FOMPIDRAFT_1148765	255023	257883	None	7199	1574	61932	No_or_no_constitutive_exon
TGCTATCATTGTGTGTACACTTTGTTCCGTTGACCGACTTATGGGACTAGAT	255732	256218	256268	256216	-1	FOMPIscaffold_43	FOMPIDRAFT_1148765	255023	257883	None	7199	1574	61932	No_or_no_constitutive_exon
CCCACGAATCGTATCTCGCGTTCATCAAAGCTTGACCCTTGGGAACATAGCT	48997	49084	49134	49082	-1	FOMPIscaffold_49	FOMPIDRAFT_1127382	48856	49286	None	7199	1574	61932	No_or_no_constitutive_exon
CTGCGATGCTCATCTGTTGCGGTGTGTCTGACGGCAGGCGGGCGGCACAGGA	54285	54319	54369	54317	-1	FOMPIscaffold_49	FOMPIDRAFT_1165909	54179	56178	None	7199	1574	61932	No_or_no_constitutive_exon
TACCTTACCTCCGACGCGCTCTCGCTCATGAGCCTTGTCTGGGACAACAGGT	72483	72744	72794	72742	-1	FOMPIscaffold_49	FOMPIDRAFT_129155	72126	73690	None	7199	1574	61932	No_or_no_constitutive_exon
TAGAAGGAGAGCGAAGAGGACGAGTGCTAATCTTGTCGGGGATGGGTTAGGG	82852	82967	83017	82965	-1	FOMPIscaffold_49	FOMPIDRAFT_1127467	80173	84345	None	7199	1574	61932	No_or_no_constitutive_exon
GATACACGATGCTCGCTCGCTGATTGATCGTGCTTATATTGTGGGCATAGGC	141427	142705	142755	142703	-1	FOMPIscaffold_49	FOMPIDRAFT_1051909	137887	146851	None	7199	1574	61932	No_or_no_constitutive_exon
CTTTTTCTGCGTATTGGCACTCGTCGGTCATAGAATGAGCGGGGTCGTAGAT	253680	253728	253778	253726	-1	FOMPIscaffold_49	FOMPIDRAFT_156564	253515	257038	None	7199	1574	61932	No_or_no_constitutive_exon
AGGCGGAAATCCCCGATGCTGGAGCTGAAGTCCGACCATCCAGGGATAAGGA	136999	137071	136949	137001	1	FOMPIscaffold_57	FOMPIDRAFT_1128969	136720	137611	None	7199	1574	61932	No_or_no_constitutive_exon
CGCTAGCCTCCGCCAGCCCGCCTGATCGCGTCATACCTTCGCGGGCGCAGCG	141565	141611	141661	141609	-1	FOMPIscaffold_57	FOMPIDRAFT_1150193	138775	141760	None	7199	1574	61932	No_or_no_constitutive_exon
GTGTATGCGCGGGGAGGGACGGTGCGGTGCTGACCCTCGTGGCTGGGTAGCG	166378	166456	166506	166454	-1	FOMPIscaffold_57	FOMPIDRAFT_1166751	165950	168345	None	7199	1574	61932	No_or_no_constitutive_exon
AAGGTCAGTGATGCCTTTTGCATAGAGGGACGCCTCTCACGATGGGGTAGGA	242846	242986	242796	242848	1	FOMPIscaffold_57	FOMPIDRAFT_1037945	240999	245470	None	7199	1574	61932	No_or_no_constitutive_exon
GTCCACCGTACATAACTCATCCTTACTTTCCGTCAGCACTCTTGGGAAAGGC	248346	248757	248807	248755	-1	FOMPIscaffold_57	FOMPIDRAFT_1129002	248346	249575	None	7199	1574	61932	No_or_no_constitutive_exon
TGCACCGTGTGTATGTGTGTGCGGGGCGTTGATGTGTGTTCGGGGCGCAGGT	23611	24082	23561	23613	1	FOMPIscaffold_51	FOMPIDRAFT_1127697	21966	27199	None	7199	1574	61932	No_or_no_constitutive_exon
CGGCCCCGACCCCAGCTCGAGAGCGCACCATGAAGATCTACGCGGGGAAGCT	25531	25721	25481	25533	1	FOMPIscaffold_51	FOMPIDRAFT_1127697	21966	27199	None	7199	1574	61932	No_or_no_constitutive_exon
TCGGTTATGCGGGGCGGGGGCTAGCTGACGATGCCGGGGCGCGCGAGCAGTG	25783	25910	25733	25785	1	FOMPIscaffold_51	FOMPIDRAFT_1127697	21966	27199	None	7199	1574	61932	No_or_no_constitutive_exon
GCAGGTATATGCCGGTAAATATCCGATTTTGTCCCTATTTTCGTGGGGAGAC	26389	27199	26339	26391	1	FOMPIscaffold_51	FOMPIDRAFT_1127697	21966	27199	None	7199	1574	61932	No_or_no_constitutive_exon
CAGCCTGCGTTGCGGCTTGGGCTTAGTGTGTGTGCTGACGGGGCGGCTAGTC	37262	37532	37582	37530	-1	FOMPIscaffold_51	FOMPIDRAFT_1127716	37262	39243	None	7199	1574	61932	No_or_no_constitutive_exon
TCAGGTTAAAATGTGGTCGCCTATTGCGCAGGATTGCTGAGGGCGCACAGGA	41106	41162	41212	41160	-1	FOMPIscaffold_51	FOMPIDRAFT_1127741	39933	41700	None	7199	1574	61932	No_or_no_constitutive_exon
GTGCATCGTCGACTTGGTATAAGGCGCGATCGACTTACCGTGGGGTGAAGCC	43622	43776	43572	43624	1	FOMPIscaffold_51	FOMPIDRAFT_1024867	43251	45592	None	7199	1574	61932	No_or_no_constitutive_exon
CGTAAGTGGCCTGCGCGCGTCGCTTTGATATCTAACTCATGGGCCGGTAGAC	129847	129910	129797	129849	1	FOMPIscaffold_51	FOMPIDRAFT_1127701	124602	130300	None	7199	1574	61932	No_or_no_constitutive_exon
TCCGATGGTCGGCCAGGATGGGGTTGATGGTGGGCTGATGGGTGCGGAAGAT	142407	142539	142357	142409	1	FOMPIscaffold_51	FOMPIDRAFT_1127757	139798	144366	None	7199	1574	61932	No_or_no_constitutive_exon
CTGATATTTCCTCCTCCCTTCACCCTGCTCACTGACTGTCGCTGGGACAGAC	144927	145100	144877	144929	1	FOMPIscaffold_51	FOMPIDRAFT_151383	144801	146102	None	7199	1574	61932	No_or_no_constitutive_exon
CGAGCTAGGTTATACCATGCTATGACACGCACTACATTGTGTTGGGACAGCT	164843	164905	164793	164845	1	FOMPIscaffold_51	FOMPIDRAFT_115239	164615	165908	None	7199	1574	61932	No_or_no_constitutive_exon
ATGGATCAAACCTTCAGGGAAGGGCGCGTACTTACGCTTTGGGGCGGAAGAA	211867	211880	211930	211878	-1	FOMPIscaffold_51	FOMPIDRAFT_1166141	210403	212557	None	7199	1574	61932	No_or_no_constitutive_exon
TGAGCCTTCATCCTCGCGTGTGCCAAGATTAGCTCAAACATCGAGGGAAGTT	227275	227302	227352	227300	-1	FOMPIscaffold_51	FOMPIDRAFT_142801	226354	228579	None	7199	1574	61932	No_or_no_constitutive_exon
CATTTCTCCTCTCTCCCTAAGCTACCGATCCGCGCTGACCGGGGTCGCAGGT	248820	249097	248770	248822	1	FOMPIscaffold_51	FOMPIDRAFT_1166154	247184	250330	None	7199	1574	61932	No_or_no_constitutive_exon
GAGTAGTACCATTGGTGGCGCTGTCCTGGTCTTGACGGCGAGGGACGTAGAC	36222	36365	36415	36363	-1	FOMPIscaffold_64	FOMPIDRAFT_1038083	34970	36976	None	7199	1574	61932	No_or_no_constitutive_exon
ATGGGAGCGGGTGGCGGCGCGATATCCGTTGTCCGTTGGGCGGGATGTAGGT	45669	45748	45619	45671	1	FOMPIscaffold_64	FOMPIDRAFT_1053038	45509	47651	None	7199	1574	61932	No_or_no_constitutive_exon
ACGATCATGAGTCGCCATGGCGCAGAGTATTTATGCTGCTATGTGGGCAGGC	46167	46185	46117	46169	1	FOMPIscaffold_64	FOMPIDRAFT_1053038	45509	47651	None	7199	1574	61932	No_or_no_constitutive_exon
TTGATGATGTGGGTGCGTTAGGGTGACAAACCTCCGCTTGGGAAATCCAGCC	46638	46654	46588	46640	1	FOMPIscaffold_64	FOMPIDRAFT_1053038	45509	47651	None	7199	1574	61932	No_or_no_constitutive_exon
CCCCCGCTCCTCTTCACGTCGACCTCCCTGACTCTGCAGACGGGCGACAGCC	75412	75522	75572	75520	-1	FOMPIscaffold_64	FOMPIDRAFT_1083542	75412	75653	None	7199	1574	61932	No_or_no_constitutive_exon
CGTTCACTATCTCAGTGTCTCTCAAAGAGAGAGAGTTGACATGGGTGTAGGC	95732	95821	95682	95734	1	FOMPIscaffold_64	FOMPIDRAFT_1025302	92598	97521	None	7199	1574	61932	No_or_no_constitutive_exon
TCACTCACTCTCACAAAACTGAAAACACTCTACACAGTGCTATGGGACAGGT	137718	137973	137668	137720	1	FOMPIscaffold_64	FOMPIDRAFT_1053066	135417	138736	None	7199	1574	61932	No_or_no_constitutive_exon
AAGGTATGGATATGATGTTGGTCATTGCACATACTAACTGGGAGTTGCAGCT	181181	181343	181131	181183	1	FOMPIscaffold_64	FOMPIDRAFT_94186	180688	182122	None	7199	1574	61932	No_or_no_constitutive_exon
GGTGAACTCTCCGGCACAGTCTCTCCCAGCACGCGTTCTCAACCGGGCAGAA	240980	241345	241395	241343	-1	FOMPIscaffold_64	FOMPIDRAFT_1107769	240732	241457	None	7199	1574	61932	No_or_no_constitutive_exon
GTGGTACCAACTCAGACAGTCATGCGGTCCCTGACAAGTGTGGGAGGCAGAT	25254	25331	25381	25329	-1	FOMPIscaffold_52	FOMPIDRAFT_1052102	23909	26716	None	7199	1574	61932	No_or_no_constitutive_exon
GTCATGGTAACTTAGTACAAACCATACATACTGATTCCAAGGGTGCGCAGTT	24905	24980	25030	24978	-1	FOMPIscaffold_52	FOMPIDRAFT_1052102	23909	26716	None	7199	1574	61932	No_or_no_constitutive_exon
TTTATTCTTCATGTTGTCTATCACAGAACTGAAAAAGCATGGGAGGACAGTT	47062	47120	47012	47064	1	FOMPIscaffold_52	FOMPIDRAFT_66732	43848	48219	None	7199	1574	61932	No_or_no_constitutive_exon
GTTCGATTTTCCCTCGGTTCATGCTGGATGATCGGCGTCATGGCGGGTAGGG	91400	91487	91537	91485	-1	FOMPIscaffold_52	FOMPIDRAFT_147469	90931	92902	None	7199	1574	61932	No_or_no_constitutive_exon
TGCTGATGACCTACATTTAAATTTCTATTAATGCTGACCTTGATGGGAAGAA	108991	109091	109141	109089	-1	FOMPIscaffold_52	FOMPIDRAFT_82407	108991	109869	None	7199	1574	61932	No_or_no_constitutive_exon
TGTAATCGGCACGTACGCTGTCGCGTGAGCGTGCCCTGACGGGTGTACAGGT	154628	155650	155700	155648	-1	FOMPIscaffold_52	FOMPIDRAFT_1024915	152042	156242	None	7199	1574	61932	No_or_no_constitutive_exon
TGAGCGCCTTGTGTCTGACGATCATCAGCGTCGATTCCATGCAGGGCTAGCC	167053	167142	167192	167140	-1	FOMPIscaffold_52	FOMPIDRAFT_1149692	164993	167404	None	7199	1574	61932	No_or_no_constitutive_exon
CGAGGTTATAGCCAATGTGTCTCTGGTTCTGATTCAGGGTACGTACGAAGTG	166615	166732	166782	166730	-1	FOMPIscaffold_52	FOMPIDRAFT_1149692	164993	167404	None	7199	1574	61932	No_or_no_constitutive_exon
GGATGTTGTTGCCGAACCTCTCTCCTGACACTCACCCTGCGAGAGGGTAGCC	169117	169329	169067	169119	1	FOMPIscaffold_52	FOMPIDRAFT_37998	168004	171204	None	7199	1574	61932	No_or_no_constitutive_exon
CTACCCATGCTGTTTGAGGGTGCTTATACTGAGAAGGGTGGGATGTGTAGGA	179377	179416	179466	179414	-1	FOMPIscaffold_52	FOMPIDRAFT_1149702	176788	179569	None	7199	1574	61932	No_or_no_constitutive_exon
GCGTCGATACCGGGGGCGATGCGCGCAGAGCGCGGGGTGGCGTGGGCGAGCC	185220	185352	185402	185350	-1	FOMPIscaffold_52	FOMPIDRAFT_1127908	184531	187061	None	7199	1574	61932	No_or_no_constitutive_exon
GCTTCGCGATCATCTGACGCCGATTGGTGACGGCGTTGTGGGCGATGCAGGA	235990	236098	235940	235992	1	FOMPIscaffold_52	FOMPIDRAFT_82367	235892	236729	None	7199	1574	61932	No_or_no_constitutive_exon
GCAGTTGCTGACTGGCCACTGATGGCGAGTTGGGATGCTCACGGGCACAGGC	35725	35784	35675	35727	1	FOMPIscaffold_66	FOMPIDRAFT_1053162	35366	35784	None	7199	1574	61932	No_or_no_constitutive_exon
TCTGCGTTGTTGCCTAGCCGCATGCTGTGACTGACTGCCCATGGGAACAGAT	64720	64940	64990	64938	-1	FOMPIscaffold_66	FOMPIDRAFT_1130263	62028	65172	None	7199	1574	61932	No_or_no_constitutive_exon
GTCTGACGTGCGGCTACTTTTGCTGACCATAAATTGATGGGAACATACAGAG	63943	63957	64007	63955	-1	FOMPIscaffold_66	FOMPIDRAFT_1130263	62028	65172	None	7199	1574	61932	No_or_no_constitutive_exon
GTGCTGAGATATGAGGAAATATGAGAATGAGGTATTGTTCCACGGGAAAGGC	140743	140998	140693	140745	1	FOMPIscaffold_66	FOMPIDRAFT_1025363	140438	140998	None	7199	1574	61932	No_or_no_constitutive_exon
GTGCGTGTGCCCTTGTGCTCGCCGTGTGGTATGCTGAAGTATTGGGACAGAT	142616	142685	142735	142683	-1	FOMPIscaffold_66	FOMPIDRAFT_80199	142383	145054	None	7199	1574	61932	No_or_no_constitutive_exon
TCCCCCCCGCGAGGACTGCATCTTTGCCGTCTTTGAATGCAGCCGGGAAGAG	32085	32363	32035	32087	1	FOMPIscaffold_48	FOMPIDRAFT_92050	31921	32363	None	7199	1574	61932	No_or_no_constitutive_exon
TCACGCGTCGCACAGTAGCCTGGCTCACTGGGGCGTGCGGGGAGCTGTAGGA	42150	42561	42100	42152	1	FOMPIscaffold_48	FOMPIDRAFT_101196	41777	44577	None	7199	1574	61932	No_or_no_constitutive_exon
GTGGAGGTTAGTGGCAACGTCACAGCCGATGCTGAGGTTTGGGTGAACAGTT	106180	106344	106394	106342	-1	FOMPIscaffold_48	FOMPIDRAFT_1051823	104392	107567	None	7199	1574	61932	No_or_no_constitutive_exon
CGCGGTCGCACTTGTATCTACGCGCGTGCTAACCTGCCTGGGTTGGCGAGGC	110756	110881	110706	110758	1	FOMPIscaffold_48	FOMPIDRAFT_60203	110422	111247	None	7199	1574	61932	No_or_no_constitutive_exon
TCCCCTACCCGCCCCCTCACCGTTGCCCGCTCACCGGGTCGGACACACAGCG	114010	114586	113960	114012	1	FOMPIscaffold_48	FOMPIDRAFT_1024782	112378	114586	None	7199	1574	61932	No_or_no_constitutive_exon
GTGTGGATTGAATGGGGTGTGACGGGTGGCTGATGTGCTTTGGGTGGTAGGA	153142	153398	153092	153144	1	FOMPIscaffold_48	FOMPIDRAFT_1127222	151807	153398	None	7199	1574	61932	No_or_no_constitutive_exon
AGGGTAACACATTATATGCGAAATCGAATGCATTCTGATCGAACGGGCAGCA	172392	172459	172342	172394	1	FOMPIscaffold_48	FOMPIDRAFT_1051844	172299	174399	None	7199	1574	61932	No_or_no_constitutive_exon
TCCTGGTCTTGTTATCATGAAAGTGAGATGATTGCTTATGGGAGCTATAGGT	174638	174801	174851	174799	-1	FOMPIscaffold_48	FOMPIDRAFT_152276	174571	177601	None	7199	1574	61932	No_or_no_constitutive_exon
CAAACGAACACTTGGTTCATATGCTGGTGACTGACTAAACGGGTACGAAGGC	184143	184679	184729	184677	-1	FOMPIscaffold_48	FOMPIDRAFT_1051847	183535	189354	None	7199	1574	61932	No_or_no_constitutive_exon
ACTCTTCGTTGGCCTGTGCCTGCCGCGGCGTGGCTCAGTCGGGATGCAAGGT	206547	206797	206497	206549	1	FOMPIscaffold_48	FOMPIDRAFT_1165858	206000	208218	None	7199	1574	61932	No_or_no_constitutive_exon
CAAACGAGCCTCACACCTGACCGCGTCGCACCTAATTGTGATGGGGGCAGCC	212394	213127	212344	212396	1	FOMPIscaffold_48	FOMPIDRAFT_1024800	210549	213127	None	7199	1574	61932	No_or_no_constitutive_exon
GTTGTAGTCATTGTTTCGCCGTATTATATCTGACGGACGGGAGATCATAGCG	213345	213457	213295	213347	1	FOMPIscaffold_48	FOMPIDRAFT_1037661	213270	215138	None	7199	1574	61932	No_or_no_constitutive_exon
CCTGGGGCCGGTATGCTTGCCGGCGCGATAAGCTCACCGCGGGCTAGTAGAG	241802	242033	242083	242031	-1	FOMPIscaffold_48	FOMPIDRAFT_1051865	241091	242159	None	7199	1574	61932	No_or_no_constitutive_exon
CTACCCGGAGGCAGTTCAAAAGTAGACCTCACTGATCATTGGTCGGGCAGGC	5748	5901	5951	5899	-1	FOMPIscaffold_61	FOMPIDRAFT_1018575	4877	7002	None	7199	1574	61932	No_or_no_constitutive_exon
TCTCCCCTTTGGAGATCGTCCAGGCGATGCAGGACGTAGTCCAGGGTGAGTG	35850	35855	35905	35853	-1	FOMPIscaffold_61	FOMPIDRAFT_1025203	34330	37600	None	7199	1574	61932	No_or_no_constitutive_exon
TCTCCCCATTGGAGATCGTCCAGGCGATGCAGGACGTAGTCCAGGGTGAGTG	52308	52313	52258	52310	1	FOMPIscaffold_61	FOMPIDRAFT_1025209	50563	53864	None	7199	1574	61932	No_or_no_constitutive_exon
TTTTCCTACCCTAGCGTCAGGACAGTGGGAACTGACGTTCCGGGATGTAGGT	58436	58541	58386	58438	1	FOMPIscaffold_61	FOMPIDRAFT_1032183	57571	58541	None	7199	1574	61932	No_or_no_constitutive_exon
GCCAGCCCCCACATTTCATCGGTAGCGCTAACTAAGCGGGCGAATAATAGCT	63325	63423	63473	63421	-1	FOMPIscaffold_61	FOMPIDRAFT_1129503	63160	65474	None	7199	1574	61932	No_or_no_constitutive_exon
GTTTCCCGTCTTTGCCTGCAGGGTTACTCTGATCAGCCAGGGATGAACAGGA	92595	92812	92545	92597	1	FOMPIscaffold_61	FOMPIDRAFT_130901	91848	94617	None	7199	1574	61932	No_or_no_constitutive_exon
TGATAAGAGATTATGCCCATGCGCTTACCCAAGACACGTCCGGGAATCAGGG	201033	201113	200983	201035	1	FOMPIscaffold_61	FOMPIDRAFT_1032200	199944	202513	None	7199	1574	61932	No_or_no_constitutive_exon
CGATCTCTCCCTCCTTCCCTTCCCTGTGAGCAGCCATCTCATCTGGGAAGCT	208431	209073	208381	208433	1	FOMPIscaffold_61	FOMPIDRAFT_1052911	206728	209147	None	7199	1574	61932	No_or_no_constitutive_exon
GTCACTTGTTCACCTAGCTTTGGGAGAACGAGATCCTGAGACGGGTACAGAA	213066	213218	213268	213216	-1	FOMPIscaffold_61	FOMPIDRAFT_1129566	211516	213625	None	7199	1574	61932	No_or_no_constitutive_exon
TTTATCCCCTTGCCTTCTGTCGTCAACCCTGAAAAGTGCCGTCCGGGAAGAT	226135	226197	226247	226195	-1	FOMPIscaffold_61	FOMPIDRAFT_62080	223957	227848	None	7199	1574	61932	No_or_no_constitutive_exon
ATGTGGTCTCTTCTCGCAGGCGTCGGATAGTTTGCTGACTGGGTGCACAGAT	2296	2366	2246	2298	1	FOMPIscaffold_58	FOMPIDRAFT_1129103	1574	3709	None	7199	1574	61932	No_or_no_constitutive_exon
TACCGCGCTATGGGGTCGTACTTTTACGAGACTGACATCTTGGGACACAGCT	15645	15715	15765	15713	-1	FOMPIscaffold_58	FOMPIDRAFT_1061958	12418	16331	None	7199	1574	61932	No_or_no_constitutive_exon
AGCAACGCCGCCGGCAGGAGGAGGAGGATGCGCTCCTACGCCGGGAACAGCT	20364	20700	20314	20366	1	FOMPIscaffold_58	FOMPIDRAFT_1129123	19439	21237	None	7199	1574	61932	No_or_no_constitutive_exon
GTAAGTAGTGCGCATTGATCAGCGTTGGAGGCAGCTGAAAGGGGTCGCAGCG	22600	22684	22550	22602	1	FOMPIscaffold_58	FOMPIDRAFT_1032103	21826	23210	None	7199	1574	61932	No_or_no_constitutive_exon
TCGTGCAGAATCACAGTTGAACTCTGGAGCAGGGGATCAAGGGCGGATAGTT	34240	34253	34190	34242	1	FOMPIscaffold_58	FOMPIDRAFT_1032105	31832	34253	None	7199	1574	61932	No_or_no_constitutive_exon
GCAAGGTGGATGATATGAAAGTATGCGAGAACGATGAGAGGGATAGGAAGAA	118075	118124	118025	118077	1	FOMPIscaffold_58	FOMPIDRAFT_147711	113060	118492	None	7199	1574	61932	No_or_no_constitutive_exon
CGCTTCACTCTTGTCTACACCTTACTATCTAACTAAACCAGGGTGTTGAGGC	155098	155135	155048	155100	1	FOMPIscaffold_58	FOMPIDRAFT_1150275	155006	157772	None	7199	1574	61932	No_or_no_constitutive_exon
GGTGAGCACCGGTGACCCGCATATATCCTCAAATTCTGATAGTCGGGCAGGA	175629	175915	175579	175631	1	FOMPIscaffold_58	FOMPIDRAFT_1025150	175405	178503	None	7199	1574	61932	No_or_no_constitutive_exon
CGTCACCCCCGTCCTCCCATCCGCGCGCAGCGCTGCTCACACGGGCGCAGTG	207877	208150	207827	207879	1	FOMPIscaffold_58	FOMPIDRAFT_83073	206681	211871	None	7199	1574	61932	No_or_no_constitutive_exon
TGAGTTTGATCTTGTTTGGGTGAGTGTATGGAGCTGATGGCGGGCGGTAGGC	208201	208357	208151	208203	1	FOMPIscaffold_58	FOMPIDRAFT_83073	206681	211871	None	7199	1574	61932	No_or_no_constitutive_exon
TTTGCCTGTCGGTCATCCGGGCGCGTCGTTCTGACGTTTGGCGTGGGCAGAC	208862	209027	208812	208864	1	FOMPIscaffold_58	FOMPIDRAFT_83073	206681	211871	None	7199	1574	61932	No_or_no_constitutive_exon
TTTTGCGAACTGATTGAGGCAGGCACTGATATTGTGGATCGGCCGGGTAGCG	210058	210444	210008	210060	1	FOMPIscaffold_58	FOMPIDRAFT_83073	206681	211871	None	7199	1574	61932	No_or_no_constitutive_exon
GTGCGTCGGTGTCTTTCTATCCCTGGTGTTTCGGCTGATAGGTCGGGTAGAT	210737	210823	210687	210739	1	FOMPIscaffold_58	FOMPIDRAFT_83073	206681	211871	None	7199	1574	61932	No_or_no_constitutive_exon
TGTTGTTGGTCCATGTGTGATGTGCGGCTTCTCACCCGTGATGGGCGCAGGT	50903	51116	50853	50905	1	FOMPIscaffold_60	FOMPIDRAFT_1150347	48502	51116	None	7199	1574	61932	No_or_no_constitutive_exon
CGAGATGAGCGAGAACAATGGCAGCAATGACTTGCTGGACGGGGGTGTAGAT	66850	66897	66947	66895	-1	FOMPIscaffold_60	FOMPIDRAFT_1032152	66850	69372	None	7199	1574	61932	No_or_no_constitutive_exon
CGCCATCGGCGCGTATACGGACACTGATGCGTGGTGGTTGATGGGTGCAGGT	76063	76358	76013	76065	1	FOMPIscaffold_60	FOMPIDRAFT_1032153	74424	79420	None	7199	1574	61932	No_or_no_constitutive_exon
AGCGGAAGCACTCCCAGATCGTGGATTCGGGGGGCGCGCCGGGCAATAAGGA	84797	84980	85030	84978	-1	FOMPIscaffold_60	FOMPIDRAFT_61199	83344	85923	None	7199	1574	61932	No_or_no_constitutive_exon
GAGCTAGAACGTCCAACATATCAAGTGGTCACCTGCTCAAGGGTGTGCAGAT	109948	110159	110209	110157	-1	FOMPIscaffold_60	FOMPIDRAFT_1129401	109333	110606	None	7199	1574	61932	No_or_no_constitutive_exon
TTTGCGCGTACCTCTCGGATGGATGCTAAATGGATTTACTGGTGGGCCAGGG	163459	163567	163617	163565	-1	FOMPIscaffold_60	FOMPIDRAFT_1037989	163459	166370	None	7199	1574	61932	No_or_no_constitutive_exon
TAGCAAATAATCCTATGTGCGATTTTGTGTCTGCCGGGGCAATGTGGCAGGT	207138	207227	207088	207140	1	FOMPIscaffold_60	FOMPIDRAFT_116788	206663	208394	None	7199	1574	61932	No_or_no_constitutive_exon
GTGTGATTTCCGTTCTGTTCGTTTACCTTGTGCTAATAGATCGGGGACAGCC	67350	67463	67300	67352	1	FOMPIscaffold_63	FOMPIDRAFT_57748	66095	67463	None	7199	1574	61932	No_or_no_constitutive_exon
AAGTTGGAGACGTTGTAATCTGTGCCCTCGCCTTGCTCACAAGGGAGCAGCG	98818	100935	100985	100933	-1	FOMPIscaffold_63	FOMPIDRAFT_1062119	97139	101935	None	7199	1574	61932	No_or_no_constitutive_exon
AGTAGAGCCATATCGTACCAGCATGCAGTGACCTGACCTGGGATGTGTAGGG	151902	152023	151852	151904	1	FOMPIscaffold_63	FOMPIDRAFT_129727	151451	153276	None	7199	1574	61932	No_or_no_constitutive_exon
TGTGCTTCTTACACCAATGCTAACGTGATCATATTGATCGCGTGGGATAGCA	183492	183504	183442	183494	1	FOMPIscaffold_63	FOMPIDRAFT_1053017	182984	184990	None	7199	1574	61932	No_or_no_constitutive_exon
CTCTTAATCTTCTGGAGTACCACCTAACAAAACGCGGCTTGGGTATGTAGGA	33708	33787	33658	33710	1	FOMPIscaffold_65	FOMPIDRAFT_1130046	32616	35286	None	7199	1574	61932	No_or_no_constitutive_exon
GGGCAAGGCGCATTACTGAGTTAGGCTGTCTAGTCTGATGGGTCAAACAGTC	41805	41992	42042	41990	-1	FOMPIscaffold_65	FOMPIDRAFT_128315	35701	44893	None	7199	1574	61932	No_or_no_constitutive_exon
TATGTGAAACCGCCTCAGCATCTGTCACTCACAAATATCGCATGGGGTAGAC	67635	67741	67585	67637	1	FOMPIscaffold_65	FOMPIDRAFT_128309	67451	69075	None	7199	1574	61932	No_or_no_constitutive_exon
GGCGCGGGCAGGGCAAGGCGGACGAGGCGAAGCGCGGAGAGCTCGGGAAGTA	100119	100208	100258	100206	-1	FOMPIscaffold_65	FOMPIDRAFT_52938	99171	101632	None	7199	1574	61932	No_or_no_constitutive_exon
CGTAGGGGGTGCTAAACTGCCAGGATATGGTTGCTGATCAGCTAGGGCAGGA	99839	100055	100105	100053	-1	FOMPIscaffold_65	FOMPIDRAFT_52938	99171	101632	None	7199	1574	61932	No_or_no_constitutive_exon
GGACCTTCGAGTGAGGGCCGAGCTTACAACTTGCGTTCAGGGATGGTCAGCC	99775	99786	99836	99784	-1	FOMPIscaffold_65	FOMPIDRAFT_52938	99171	101632	None	7199	1574	61932	No_or_no_constitutive_exon
TATGTGACACGCATGATGCAAGCTCGCACTGACCGCGGGCGGTGGCGCAGAG	114061	114210	114260	114208	-1	FOMPIscaffold_65	FOMPIDRAFT_1130128	113962	114415	None	7199	1574	61932	No_or_no_constitutive_exon
TAAGGCTCTGATGCACTCGCACTTCAGGATATACTGAGGAGGGTGCACAGTC	151672	151800	151622	151674	1	FOMPIscaffold_65	FOMPIDRAFT_160922	149245	152563	None	7199	1574	61932	No_or_no_constitutive_exon
ACGTGATACAGTTGTATCGGCTAGTAGTAAGGCCGGCTGAGGGGGTCAAGAC	184568	184961	185011	184959	-1	FOMPIscaffold_65	FOMPIDRAFT_52737	183592	186357	None	7199	1574	61932	No_or_no_constitutive_exon
GTACTTGGCTCCCTACTCCCTTGTTGGCGAACATACTCAGGGTAGCGCAGGA	56994	57235	57285	57233	-1	FOMPIscaffold_71	FOMPIDRAFT_161929	55676	57974	None	7199	1574	61932	No_or_no_constitutive_exon
TTACGAACTGGAGATCAATGCTAGACACGGAACACGCGCGTAGGGTGTAGCA	58989	59009	59059	59007	-1	FOMPIscaffold_71	FOMPIDRAFT_1032516	58374	59140	None	7199	1574	61932	No_or_no_constitutive_exon
ACCTGCGGCGGTCTTAGGTTCTGACAAGCGAATAACCGCCGGGACCACAGCA	73113	73189	73063	73115	1	FOMPIscaffold_71	FOMPIDRAFT_1130876	71405	74212	None	7199	1574	61932	No_or_no_constitutive_exon
AGATGCCCGTCCTCCCTGTGCAACCTGGGTTCACACTGACCGGGCGACAGTG	94517	94639	94467	94519	1	FOMPIscaffold_71	FOMPIDRAFT_100787	93912	95397	None	7199	1574	61932	No_or_no_constitutive_exon
CGTGCCTGCTCTGCCTTTCACGGGGCACCGCTGATTATGGGAACGGGTAGTG	126262	126287	126337	126285	-1	FOMPIscaffold_71	FOMPIDRAFT_1053479	126018	128001	None	7199	1574	61932	No_or_no_constitutive_exon
CCTCAGGGTCGGCGTTTTGACGATGAAGCTTGCTTACTCATGGGGGTCAGTT	167793	168026	167743	167795	1	FOMPIscaffold_71	FOMPIDRAFT_1053492	166564	168026	None	7199	1574	61932	No_or_no_constitutive_exon
TACGTACTCGCCCATATATTTGTCCGTTCGAATTCTAAAGAGGGCTGCAGCA	176540	176724	176490	176542	1	FOMPIscaffold_71	FOMPIDRAFT_58415	175301	177392	None	7199	1574	61932	No_or_no_constitutive_exon
AAAGTACCTCGAGGTTATCTGTGGCGTTGACCTGACCGCAGGGTCGGCAGTG	136780	136881	136730	136782	1	FOMPIscaffold_74	FOMPIDRAFT_101569	136643	139283	None	7199	1574	61932	No_or_no_constitutive_exon
TTCTCTTTCGCCCGTAGTCCACCTCATAGTCACCCCACCCGGGCGCACAGAT	83539	83605	83655	83603	-1	FOMPIscaffold_99	FOMPIDRAFT_1043765	83283	84305	None	7199	1574	61932	No_or_no_constitutive_exon
TGTGACTTCCCTACTCGTGTGTGGCCCTGTAACGAGAGTGGGCTGGGTAGTT	125006	125179	124956	125008	1	FOMPIscaffold_99	FOMPIDRAFT_1054672	124330	126661	None	7199	1574	61932	No_or_no_constitutive_exon
GCGTTCTCTATTCTAGGTGCTAGGCAAGGGTGCTGACATCTGGGGGGTAGTA	150275	150479	150225	150277	1	FOMPIscaffold_99	FOMPIDRAFT_160021	147458	150669	None	7199	1574	61932	No_or_no_constitutive_exon
GCAGCGGGCGGCAGAGTGATAATGCGCTAGTGGGTGGGCTGGACGTACAGGC	97614	97721	97771	97719	-1	FOMPIscaffold_84	FOMPIDRAFT_1025741	96580	97959	None	7199	1574	61932	No_or_no_constitutive_exon
GCGCGGCGTTGGTGTCGCACGACACGTTCACGCCGCGCTCGGGATACTAGGC	15378	15406	15456	15404	-1	FOMPIscaffold_77	FOMPIDRAFT_1062486	14683	15933	None	7199	1574	61932	No_or_no_constitutive_exon
TCGCCTCTTCTTTCATCATCAATCCATCATTGAAGTCGCTCGCAGGGTAGGG	28129	28319	28079	28131	1	FOMPIscaffold_77	FOMPIDRAFT_1019168	27475	28548	None	7199	1574	61932	No_or_no_constitutive_exon
CGCTCACGGCGAGATGGGTGCGTGTATGCGCGTGAATGCTGGGGGCGTAGGG	51840	51913	51790	51842	1	FOMPIscaffold_77	FOMPIDRAFT_1168103	50172	56465	None	7199	1574	61932	No_or_no_constitutive_exon
TCGCCTCTTCTTTCATCATCCATCCATCATTGAAGTCGCTTGCAGGGTAGGG	85735	85925	85975	85923	-1	FOMPIscaffold_77	FOMPIDRAFT_1032670	85506	86576	None	7199	1574	61932	No_or_no_constitutive_exon
TTGTTAGGCTCGGAGCATCAACATTTCACGATATGCTACTGCCGGGGTAGCA	116229	116318	116368	116316	-1	FOMPIscaffold_77	FOMPIDRAFT_1062503	114782	117176	None	7199	1574	61932	No_or_no_constitutive_exon
GGTACGTTTCAGCATTCGTTAGGGCGTGCGGGAGGCTGAGTAGTGGGTAGAT	126625	126662	126575	126627	1	FOMPIscaffold_77	FOMPIDRAFT_142591	124870	127045	None	7199	1574	61932	No_or_no_constitutive_exon
TCACTAGGGTCGTCTCAGCAAGGGGCATCTTCATTACGGGCGCATGAAAGAA	36022	36058	36108	36056	-1	FOMPIscaffold_75	FOMPIDRAFT_1038295	33200	36211	None	7199	1574	61932	No_or_no_constitutive_exon
TCTGTTGTATGTGTCCATAGCTTAGAGTGAATGTAATCTATGTAGGGCAGAG	35868	35971	36021	35969	-1	FOMPIscaffold_75	FOMPIDRAFT_1038295	33200	36211	None	7199	1574	61932	No_or_no_constitutive_exon
ATTCCGCTGCTTGTGGGTGAGGAGGGAAGGAGGTGCTGAGAGCGGGGCAGTG	73189	73320	73139	73191	1	FOMPIscaffold_75	FOMPIDRAFT_1053666	72898	74565	None	7199	1574	61932	No_or_no_constitutive_exon
TTCGTATTTTTCATGCCCCGCCGACTTGGTACTCATGTACATGGGCGTAGTA	76366	76401	76316	76368	1	FOMPIscaffold_75	FOMPIDRAFT_1062438	75473	78827	None	7199	1574	61932	No_or_no_constitutive_exon
TTTCTTCCCTTATGCCGACGCCTCTCGAGGCTAATGACGGGTGTGGGTAGCT	77571	77655	77521	77573	1	FOMPIscaffold_75	FOMPIDRAFT_1062438	75473	78827	None	7199	1574	61932	No_or_no_constitutive_exon
TTTTGTGTGTGTTGAAGAAGGGATGGCTGATCTGGATGTGGGGTGGATAGTC	78687	78827	78637	78689	1	FOMPIscaffold_75	FOMPIDRAFT_1062438	75473	78827	None	7199	1574	61932	No_or_no_constitutive_exon
AGGTAAGCTATGTTCAAAGTCATCCAATTCGGTGTGCTGACAGGGCCAAGGG	117345	118171	118221	118169	-1	FOMPIscaffold_75	FOMPIDRAFT_1053685	117345	118272	None	7199	1574	61932	No_or_no_constitutive_exon
GCGTCCGGTCCCTACTGTTCGCGTATCACCTCAGCTCATCTGGGAGCCAGCC	119997	120090	120140	120088	-1	FOMPIscaffold_75	FOMPIDRAFT_71875	119241	120695	None	7199	1574	61932	No_or_no_constitutive_exon
TCTCCTTTGTATGCGACAGCCCATGTCACTGACAAGCTAACAATGGGTAGGC	125733	125773	125683	125735	1	FOMPIscaffold_75	FOMPIDRAFT_149372	124293	127733	None	7199	1574	61932	No_or_no_constitutive_exon
GTAAGCTGTACGCTGGGTTGAGGAGCCTCCGTCGCCTAATGCCAGGGTAGAT	147163	147228	147278	147226	-1	FOMPIscaffold_75	FOMPIDRAFT_1151482	144847	147498	None	7199	1574	61932	No_or_no_constitutive_exon
GCGTACGTCACTCGTTCTGTCTTCGCGTTCTATAAGCTGACGGGAAGCAGCA	158820	158942	158770	158822	1	FOMPIscaffold_75	FOMPIDRAFT_1032640	156090	159785	None	7199	1574	61932	No_or_no_constitutive_exon
TTGCCGTATTTCTGGATGAGATTTGAAGCTGATTCGTCGGGCGAATGCAGAC	34270	34319	34220	34272	1	FOMPIscaffold_62	FOMPIDRAFT_1025232	33937	35000	None	7199	1574	61932	No_or_no_constitutive_exon
GGTGAGTGGCATATCATTTGTTAACCCAGACTGTGGCTCAACGGGTACAGAC	60379	60634	60684	60632	-1	FOMPIscaffold_62	FOMPIDRAFT_1038034	58092	61804	None	7199	1574	61932	No_or_no_constitutive_exon
ACATAGTGTCCGCTGTTGGGTTGACGCATTACTTCATTTGCAGGGCTGAGGC	64258	64501	64551	64499	-1	FOMPIscaffold_62	FOMPIDRAFT_45748	64258	67440	None	7199	1574	61932	No_or_no_constitutive_exon
GTCCTAGCTCCTGCACTTGCGTCGTTACTACCAGCTAACGGGAGAGCTAGAT	68177	68339	68127	68179	1	FOMPIscaffold_62	FOMPIDRAFT_1150521	68004	68685	None	7199	1574	61932	No_or_no_constitutive_exon
CCCAAGTCGGTGTTAATGCCTGCGTTTCTCCACGCTCATGGGATATGTAGGG	68397	68685	68347	68399	1	FOMPIscaffold_62	FOMPIDRAFT_1150521	68004	68685	None	7199	1574	61932	No_or_no_constitutive_exon
TAAGTCACTGAAGCGACCTTCGAAGAACGTGCACTGACGGATAGGGGCAGGT	94182	94307	94357	94305	-1	FOMPIscaffold_62	FOMPIDRAFT_1167087	92815	95186	None	7199	1574	61932	No_or_no_constitutive_exon
CTGCCTTGTCGTAGGGAGCTTGTCTTGCGGATGCTCACGCGGGGGTACAGGG	130919	131130	131180	131128	-1	FOMPIscaffold_62	FOMPIDRAFT_85446	130919	132592	None	7199	1574	61932	No_or_no_constitutive_exon
GTCCCGACGTATTGATCGGTGTTTTTTCTCATTCTTGTGATGGGTGGTAGAG	134090	134192	134040	134092	1	FOMPIscaffold_62	FOMPIDRAFT_1032250	132874	135894	None	7199	1574	61932	No_or_no_constitutive_exon
CGTAAGTTCATTTCCAGCTTATAAAAGGGGATCCTTGAATGGGTCAGCAGTG	29549	29738	29788	29736	-1	FOMPIscaffold_76	FOMPIDRAFT_1019134	28934	31484	None	7199	1574	61932	No_or_no_constitutive_exon
AGACGTAGGGAATGAGCACGGCTAGTACTCACCATGGGCCGGAATTACAGCC	33781	33954	33731	33783	1	FOMPIscaffold_76	FOMPIDRAFT_1032644	32066	35630	None	7199	1574	61932	No_or_no_constitutive_exon
TCATGGCTTCGCAGAATATTATTGGACAGACAGGACTGACGAAGGGATAGGT	69536	69619	69486	69538	1	FOMPIscaffold_76	FOMPIDRAFT_1053727	68471	69799	None	7199	1574	61932	No_or_no_constitutive_exon
AAAATCGCTCCTCTGACCGGCATTATGTGGCCCTAGATCTGTTGGGGCAGCT	100227	100294	100344	100292	-1	FOMPIscaffold_76	FOMPIDRAFT_1053735	99799	101444	None	7199	1574	61932	No_or_no_constitutive_exon
GTTAGCCTATACTTCGCTTTACGTACTCGCGCTGAAGCGGGGGCGTGCAGAA	148960	149256	148910	148962	1	FOMPIscaffold_76	FOMPIDRAFT_1043388	148186	152164	None	7199	1574	61932	No_or_no_constitutive_exon
TTATCGACAAGTCCTGTGTTAAGTCGCCTCGCTGACAGCTACTCGGGAAGTG	43085	43265	43315	43263	-1	FOMPIscaffold_91	FOMPIDRAFT_1085622	42524	44620	None	7199	1574	61932	No_or_no_constitutive_exon
GCGCTGACGAGCAGATGGCACTTTGGCTACGATTTTGCATGCGCGGGCAGCT	128584	128684	128734	128682	-1	FOMPIscaffold_91	FOMPIDRAFT_50484	128372	129608	None	7199	1574	61932	No_or_no_constitutive_exon
GAGTTCAGTCCATTCATCCGTTACGTGAATCTCACAGTGCAGGGTCGCAGAA	157776	157971	157726	157778	1	FOMPIscaffold_91	FOMPIDRAFT_1054402	157532	160297	None	7199	1574	61932	No_or_no_constitutive_exon
CAGTACGTGTCGCGGCTGATCTCTCTCCTTTCTTGCTCATAAGGGTGTAGCT	163813	164031	164081	164029	-1	FOMPIscaffold_91	FOMPIDRAFT_1054403	161716	165287	None	7199	1574	61932	No_or_no_constitutive_exon
CGAGTATGCTGCGAGCGTCACGTACCAGCACACTGACGCAGGGTACTAAGTG	161716	162275	162325	162273	-1	FOMPIscaffold_91	FOMPIDRAFT_1054403	161716	165287	None	7199	1574	61932	No_or_no_constitutive_exon
CGCCCGGCACTCTGTTCCGCCGACTGTAGGAGGCTAAAGAGCGGGTACAGGT	6268	6291	6218	6270	1	FOMPIscaffold_72	FOMPIDRAFT_1131061	4741	6960	None	7199	1574	61932	No_or_no_constitutive_exon
GGTGTCCGACTACCTATGCATGCGACAAGTGGCTGACAGGAGGGACGTAGCC	6863	6960	6813	6865	1	FOMPIscaffold_72	FOMPIDRAFT_1131061	4741	6960	None	7199	1574	61932	No_or_no_constitutive_exon
TTGGGCGGTTCCTGTTAGCGTGGTTCGGCCGTGCTGACTGGCGGGTGCAGGC	35143	35213	35263	35211	-1	FOMPIscaffold_72	FOMPIDRAFT_92899	34961	35895	None	7199	1574	61932	No_or_no_constitutive_exon
TTACCCCTTGTTGGACTCTACGCCGCTCACGTGCCATGCGCTGGGAATAGGT	54929	54941	54991	54939	-1	FOMPIscaffold_72	FOMPIDRAFT_157684	53510	56631	None	7199	1574	61932	No_or_no_constitutive_exon
CGGTGCGTCTCCCTCCTTCCCTCCACGCACCCGCTCATACGCACGGGCAGGG	54090	54305	54355	54303	-1	FOMPIscaffold_72	FOMPIDRAFT_157684	53510	56631	None	7199	1574	61932	No_or_no_constitutive_exon
GCTGTCAGCTGTTCTCATTGCGTGCAGGACGCTTGATGACGTGGGGGTAGGG	66473	66625	66675	66623	-1	FOMPIscaffold_72	FOMPIDRAFT_1167750	64535	68394	None	7199	1574	61932	No_or_no_constitutive_exon
GTCGGCGATTGAAGGTAGTTGTGCATCCTTTCGCCGATCACTTGGGAAAGGG	108793	108805	108743	108795	1	FOMPIscaffold_72	FOMPIDRAFT_1032543	106820	108805	None	7199	1574	61932	No_or_no_constitutive_exon
TTCCGTATGCTGGGACATCAGCGATATACTGATTGCGCGCTTGGGAACAGTG	47046	47246	47296	47244	-1	FOMPIscaffold_70	FOMPIDRAFT_82302	46329	47550	None	7199	1574	61932	No_or_no_constitutive_exon
ATACCTTCGCTAATCTCAAGTCTGATCTTACCGCTGACGCCGGGAAATAGAC	67238	67513	67563	67511	-1	FOMPIscaffold_70	FOMPIDRAFT_1167613	66517	69132	None	7199	1574	61932	No_or_no_constitutive_exon
AGCGTGTGCGGGCGGGGCGTTGACGTGTAGGCGTGTCTTGCGGCGGGCAGCA	72361	72448	72498	72446	-1	FOMPIscaffold_70	FOMPIDRAFT_1032485	70304	72596	None	7199	1574	61932	No_or_no_constitutive_exon
CCCTCTCATCTTGAAGGCTGACCGATAATTACACTCCTTGGGTGATGTAGGA	75187	75199	75137	75189	1	FOMPIscaffold_70	FOMPIDRAFT_1062303	74953	76280	None	7199	1574	61932	No_or_no_constitutive_exon
TGGTAGGGAAGATGGCTTCGAGGATGGGCGCGCGGAGGGCATTGAGCAAGGC	145685	145892	145942	145890	-1	FOMPIscaffold_70	FOMPIDRAFT_66542	142530	146343	None	7199	1574	61932	No_or_no_constitutive_exon
GGCCCGCACGGATTGATTCTCTGTGTGCGTGTGTGCTGATGCGGGCGCAGGT	37993	38097	37943	37995	1	FOMPIscaffold_68	FOMPIDRAFT_1038163	37102	38380	None	7199	1574	61932	No_or_no_constitutive_exon
TGTCTGCTGCGAGTACTGCGCAACGCGCTAACGCGTGAGGGGTCGGACAGCA	52583	52803	52853	52801	-1	FOMPIscaffold_68	FOMPIDRAFT_1025399	51938	54512	None	7199	1574	61932	No_or_no_constitutive_exon
AACCGCATATCCGTAGGATCAACGGAGCTGACGAGGACGCATGGGGTTAGAT	55986	56022	56072	56020	-1	FOMPIscaffold_68	FOMPIDRAFT_53762	54903	57086	None	7199	1574	61932	No_or_no_constitutive_exon
GTGAATAGCACGGAGCTAGATGAACGCTAACCTTTATTTCTGGGGCACAGAA	55845	55932	55982	55930	-1	FOMPIscaffold_68	FOMPIDRAFT_53762	54903	57086	None	7199	1574	61932	No_or_no_constitutive_exon
CTCAAGAAGAAGCTCGTCCATGGGTCGCTCGCGATGGCCAACGCGGGGAGAA	57656	57848	57898	57846	-1	FOMPIscaffold_68	FOMPIDRAFT_128529	57656	58485	None	7199	1574	61932	No_or_no_constitutive_exon
GTGAGCTTACTTGTTCACGGGTAGGCGGGGCGACGCCTGACGGGGTACAGGT	60072	60119	60169	60117	-1	FOMPIscaffold_68	FOMPIDRAFT_281606	58978	61118	None	7199	1574	61932	No_or_no_constitutive_exon
ACGTATGGCATATTCAGGCCCATCCGATCGACATCGCTGATAGGGTATAGGA	64787	64978	64737	64789	1	FOMPIscaffold_68	FOMPIDRAFT_1038167	64349	66158	None	7199	1574	61932	No_or_no_constitutive_exon
CACGACCTTGGTCCCAGCGTTGAGATGCTGAACGTTGTTATGTGGGAAAGGC	65775	65848	65725	65777	1	FOMPIscaffold_68	FOMPIDRAFT_1038167	64349	66158	None	7199	1574	61932	No_or_no_constitutive_exon
CTGTGCTTCCCGTAAGCCTAGTAGTACGTGCTAAATGGCCACACGGGTAGAT	75948	76083	75898	75950	1	FOMPIscaffold_68	FOMPIDRAFT_1025401	75584	77581	None	7199	1574	61932	No_or_no_constitutive_exon
GCTGCGACTATGCGATGACGCTTCACGGGGCTGATAGCGGAGGGGTGCAGTC	78629	78947	78997	78945	-1	FOMPIscaffold_68	FOMPIDRAFT_1130553	77700	79325	None	7199	1574	61932	No_or_no_constitutive_exon
ATGGTGCTTCGGCTGTTCGCGCGGTGTGCTGACAGGGTTGGGCGGTGTAGGT	18770	18891	18941	18889	-1	FOMPIscaffold_69	FOMPIDRAFT_1130602	18770	20567	None	7199	1574	61932	No_or_no_constitutive_exon
TCTCCCCTCTTTTCGTAAATGATATGTATGTGTGCCTCCCGCACGGGCAGGA	36956	37406	37456	37404	-1	FOMPIscaffold_69	FOMPIDRAFT_1025420	36956	38182	None	7199	1574	61932	No_or_no_constitutive_exon
GTGAGGATTCATTCTCTAAGCGTCTTGATATGCTTTAACAGCGGGAAAAGAC	52623	52714	52764	52712	-1	FOMPIscaffold_69	FOMPIDRAFT_1130587	49533	53897	None	7199	1574	61932	No_or_no_constitutive_exon
TCGAGTCGAGATACTATAAGCGAATGCGCGACTCATGGGCAACGGTGTAGGC	122779	122861	122911	122859	-1	FOMPIscaffold_69	FOMPIDRAFT_1151032	121644	123253	None	7199	1574	61932	No_or_no_constitutive_exon
CTAGCTAGTCCTACTTCGCAGAGACTCAAGAGCTAGGGGTTGGAGGACAGGG	132449	132577	132627	132575	-1	FOMPIscaffold_69	FOMPIDRAFT_115770	131407	134657	None	7199	1574	61932	No_or_no_constitutive_exon
CCTTACGAAAGGAGGTGTCAGTTGCTCATGGGTGCGTCGCGGGCGTGTAGGG	143269	143497	143219	143271	1	FOMPIscaffold_69	FOMPIDRAFT_1130634	141756	143497	None	7199	1574	61932	No_or_no_constitutive_exon
CACGTTTTCGTCTTTCTTCTCTTCAGTCGCTGACGGGCTGCGGGATACAGAG	147644	147897	147947	147895	-1	FOMPIscaffold_69	FOMPIDRAFT_1167592	145990	148217	None	7199	1574	61932	No_or_no_constitutive_exon
TTGCCAGAGCCTGGCTGCAGAACTTGAAGTGAATAACGCCGGGTGCGTAGGC	5106	5174	5056	5108	1	FOMPIscaffold_73	FOMPIDRAFT_1131071	4351	6516	None	7199	1574	61932	No_or_no_constitutive_exon
CGACTCTTGTGACATATGATTACACGGCATGTTGACCTTATGGGCGGTAGGA	22648	22715	22598	22650	1	FOMPIscaffold_73	FOMPIDRAFT_101769	20505	27524	None	7199	1574	61932	No_or_no_constitutive_exon
GACGGCGTTCAAACGTCCAAATATCAACCCGAGTTGACTCTGGGATGTAGCA	26482	26546	26432	26484	1	FOMPIscaffold_73	FOMPIDRAFT_101769	20505	27524	None	7199	1574	61932	No_or_no_constitutive_exon
GTAGCTTTGAGTCCCTGCGTTGGCGACTGCTCTGATGAATACGGGCGCAGGT	63775	63815	63725	63777	1	FOMPIscaffold_73	FOMPIDRAFT_1053559	63200	64111	None	7199	1574	61932	No_or_no_constitutive_exon
GCGTATCTCAGGTTGTGAAATAGAGTATGCGCGCTGAGGGTGATGGACAGGT	95326	95475	95525	95473	-1	FOMPIscaffold_82	FOMPIDRAFT_1038434	94800	95998	None	7199	1574	61932	No_or_no_constitutive_exon
GTGCGTATCTTAGGTTGTGAAAGGAGTGCGTGCGCGCTGAAGGTGGGCAGGT	101680	101826	101630	101682	1	FOMPIscaffold_82	FOMPIDRAFT_130957	101159	102037	None	7199	1574	61932	No_or_no_constitutive_exon
GTAAGTCTCTACGCTCTCGCGTTCCGTGGCCACCTTCACAGGGAGTATAGAC	144182	144242	144292	144240	-1	FOMPIscaffold_82	FOMPIDRAFT_93123	143661	145683	None	7199	1574	61932	No_or_no_constitutive_exon
GTTCCGTGCTTCGCGCGATGGCGCCGGGGGAGCTGATGGACGGGATATAGCT	143661	143691	143741	143689	-1	FOMPIscaffold_82	FOMPIDRAFT_93123	143661	145683	None	7199	1574	61932	No_or_no_constitutive_exon
ACACACTCCTGGGCCCGTTATGTTGTGCTAATCCCCGATCACGGGAAAAGTT	146831	146866	146916	146864	-1	FOMPIscaffold_82	FOMPIDRAFT_101707	146302	148445	None	7199	1574	61932	No_or_no_constitutive_exon
CGCCATCTCTTCCTCCTGTGCATGCCGGTGCTGATCCGGCGGGGCCGCAGTT	154336	154500	154286	154338	1	FOMPIscaffold_82	FOMPIDRAFT_1025711	153011	155068	None	7199	1574	61932	No_or_no_constitutive_exon
TTGCTACACCGCGTACGGTTGTTCTGACTCCGTTGCGTGCGGGTACATAGCC	19094	19157	19044	19096	1	FOMPIscaffold_88	FOMPIDRAFT_1132628	18503	19157	None	7199	1574	61932	No_or_no_constitutive_exon
CTTGACGACACTGGTTTACTCGGATGTACAGGACTGACACAGGGATGTAGAT	25587	26064	25537	25589	1	FOMPIscaffold_88	FOMPIDRAFT_1108330	24989	26064	None	7199	1574	61932	No_or_no_constitutive_exon
AAGTGGTAGAGCAGCGGGCGTCGGCTGACTGGAAGGTTGGCGGGGCGAAGGG	78692	78711	78642	78694	1	FOMPIscaffold_88	FOMPIDRAFT_146199	77997	81240	None	7199	1574	61932	No_or_no_constitutive_exon
TGAGCCAAGGTTTTTAAAGCTAGGTCATGCGTCCTAACAGGGAACATCAGGC	87644	87768	87818	87766	-1	FOMPIscaffold_88	FOMPIDRAFT_80902	87137	87910	None	7199	1574	61932	No_or_no_constitutive_exon
TTGCTGCGTTATGGGGTTGTGTATGATGTTGATCGCTTGGGGCCGAGGAGCA	111838	111883	111788	111840	1	FOMPIscaffold_88	FOMPIDRAFT_61895	109444	111883	None	7199	1574	61932	No_or_no_constitutive_exon
GATGTACGTGTTAGCTATACGTCCTCTCGTAATGCTCACGGGAGATGAAGTT	19154	19315	19104	19156	1	FOMPIscaffold_80	FOMPIDRAFT_98594	17832	20121	None	7199	1574	61932	No_or_no_constitutive_exon
ACGTTTTTGCTCGCCCGAACGGTTGCCGGTATTGACGTAGGGCAACACAGCA	56303	56370	56420	56368	-1	FOMPIscaffold_80	FOMPIDRAFT_1053909	53335	57125	None	7199	1574	61932	No_or_no_constitutive_exon
GGTATGTGAGTCGATCCGTGGCAGTGCATTCCTGTCTGACGGGTGAGTAGTG	81265	81414	81215	81267	1	FOMPIscaffold_80	FOMPIDRAFT_1025649	67069	82513	None	7199	1574	61932	No_or_no_constitutive_exon
GTACGTCGTCGGGTGGCAGCCTGCACAGCGATGTTGACGACGGGTGACAGCG	82002	82182	81952	82004	1	FOMPIscaffold_80	FOMPIDRAFT_1025649	67069	82513	None	7199	1574	61932	No_or_no_constitutive_exon
TGGTACGTAGCCCTTCTCGTACTCACAATGGTCTGATTACGTGGGGCTAGGT	137747	137821	137697	137749	1	FOMPIscaffold_80	FOMPIDRAFT_50211	137578	139519	None	7199	1574	61932	No_or_no_constitutive_exon
AAGCCGGACTCGGAGGTCTACCAGCGCGTTTGTCGAATTGGCTGGGATAGAC	140759	141015	141065	141013	-1	FOMPIscaffold_80	FOMPIDRAFT_127462	139907	141491	None	7199	1574	61932	No_or_no_constitutive_exon
AATGTCGTTACTGGTTTGTGCCAGAGACAGGTACTGAGTGAATGGGCTAGGT	15274	15302	15224	15276	1	FOMPIscaffold_96	FOMPIDRAFT_127599	15033	16541	None	7199	1574	61932	No_or_no_constitutive_exon
GTGTCCTGCAGGCGTTATATCCTATTCACAAATTGACTGTCGGGGCGTAGGT	15356	15425	15306	15358	1	FOMPIscaffold_96	FOMPIDRAFT_127599	15033	16541	None	7199	1574	61932	No_or_no_constitutive_exon
GCTACTTACGTTCGGTACACTATCAGATGACGACACGGCTGGGCGCGTAGCT	17660	17712	17610	17662	1	FOMPIscaffold_96	FOMPIDRAFT_1033089	17049	18174	None	7199	1574	61932	No_or_no_constitutive_exon
GTGTATGGAGCCTCGCGTGCTGCTGGCGGCCGAGCTGACGGGGAGTGCAGAT	18025	18102	17975	18027	1	FOMPIscaffold_96	FOMPIDRAFT_1033089	17049	18174	None	7199	1574	61932	No_or_no_constitutive_exon
ACACCGTATCCGAATGCCGATGATTGCTCACACGATTCGCATGTGGGCAGGA	27871	28129	28179	28127	-1	FOMPIscaffold_96	FOMPIDRAFT_1169112	26983	29274	None	7199	1574	61932	No_or_no_constitutive_exon
TGTTCGCATAGGCTATCGGAGGTCAGTCAAAGGGTGACGGGTGGATACAGGA	33878	34045	34095	34043	-1	FOMPIscaffold_96	FOMPIDRAFT_1033094	33275	35714	None	7199	1574	61932	No_or_no_constitutive_exon
TGTCCTGTAGCTTGACCATCACTCTACCACTGATTGTTTGGGCAGCACAGGC	45749	45976	45699	45751	1	FOMPIscaffold_96	FOMPIDRAFT_87524	45599	45976	None	7199	1574	61932	No_or_no_constitutive_exon
GGTACGGTGTGGTTCCGGTCGAGCGTGGACGCCTCTCAACGGCCGGGCAGTG	89212	89295	89345	89293	-1	FOMPIscaffold_96	FOMPIDRAFT_150161	88655	90257	None	7199	1574	61932	No_or_no_constitutive_exon
GCGTGACTTTTGATACAATGTAACCCGCGACATTCTAACAAGGGGGTTAGAT	14754	15793	15843	15791	-1	FOMPIscaffold_79	FOMPIDRAFT_1053855	12421	16157	None	7199	1574	61932	No_or_no_constitutive_exon
CTTCGTTTCCGTTCTCTCGGGGTTGTACAGGGCGCTGACGGGGCGAGCAGCT	31728	31852	31678	31730	1	FOMPIscaffold_79	FOMPIDRAFT_128263	30401	32711	None	7199	1574	61932	No_or_no_constitutive_exon
ACGGACAACCTGTACGTCGTCGGTAAGGGTGCTAATGGAGAGCGGGGCAGGC	50184	50275	50134	50186	1	FOMPIscaffold_79	FOMPIDRAFT_88472	48125	50548	None	7199	1574	61932	No_or_no_constitutive_exon
TGACAAGAATGGTGTTCCACCACGCACTGTTCATCCCCGAAATTGGGCAGCA	69072	69285	69022	69074	1	FOMPIscaffold_79	FOMPIDRAFT_155953	67959	70563	None	7199	1574	61932	No_or_no_constitutive_exon
GTGAGTTCACAACCCCCTTTGTCGTAACCACCATCCTAACACCGGGGTAGCT	89172	89295	89122	89174	1	FOMPIscaffold_79	FOMPIDRAFT_1025629	88459	90438	None	7199	1574	61932	No_or_no_constitutive_exon
TGCGTATATGTGCGGTAACAGACCACTCATGCCTCTCTGGGGTGTAATAGAT	108380	108396	108330	108382	1	FOMPIscaffold_79	FOMPIDRAFT_1168244	107572	113498	None	7199	1574	61932	No_or_no_constitutive_exon
AATAATGTCATGAGAATGTGTAACCTGAACACAATGTCCTGGGCGGACAGGT	9869	9975	10025	9973	-1	FOMPIscaffold_81	FOMPIDRAFT_1032755	8455	11946	None	7199	1574	61932	No_or_no_constitutive_exon
TATACAACGCAATGGCGAGTCAAGACACCTTTACGTGTCCGGGGTAGTAGCT	18221	18321	18171	18223	1	FOMPIscaffold_81	FOMPIDRAFT_57024	15786	19889	None	7199	1574	61932	No_or_no_constitutive_exon
CCGTTTCGAACAGTACTTTCTGGTATCCACACTCAATACGTGGGGCGTAGAC	24815	25127	24765	24817	1	FOMPIscaffold_81	FOMPIDRAFT_1131897	24265	28212	None	7199	1574	61932	No_or_no_constitutive_exon
GTGACCAAAGCAGGGTCGGATCTACCACATCTCTGAAGTGACATGGGCAGTC	34486	34646	34436	34488	1	FOMPIscaffold_81	FOMPIDRAFT_129534	33320	35531	None	7199	1574	61932	No_or_no_constitutive_exon
GCTTGCTTGACATGAGGGTCATTCACGATGGGCTGACGCTGGGGCCGTAGAC	44809	44825	44759	44811	1	FOMPIscaffold_81	FOMPIDRAFT_1131879	44672	45662	None	7199	1574	61932	No_or_no_constitutive_exon
GCTTCGTGTCCCCTTTGATGGCGCATATAGGCTGACCGGAGGGCGCACAGCT	49326	49495	49276	49328	1	FOMPIscaffold_81	FOMPIDRAFT_1131909	48218	50062	None	7199	1574	61932	No_or_no_constitutive_exon
ACGTCCGCGCTCGCACCCCACCCCTCCACGCGAGACTGACCGGGGCGCAGCG	49547	49945	49497	49549	1	FOMPIscaffold_81	FOMPIDRAFT_1131909	48218	50062	None	7199	1574	61932	No_or_no_constitutive_exon
CCGTAGCATGTCTATATCTCCGCCACGGGCATCGTTTACGGGGCACGCAGGA	60226	60498	60548	60496	-1	FOMPIscaffold_81	FOMPIDRAFT_1131961	59976	61177	None	7199	1574	61932	No_or_no_constitutive_exon
ACGCGCACGCGCATACAGTCCCGACTTCCTTCGCGCCAGGGAAGTTACAGAC	62587	62896	62946	62894	-1	FOMPIscaffold_81	FOMPIDRAFT_1043474	61718	65807	None	7199	1574	61932	No_or_no_constitutive_exon
TCGGCAGGAAGTGTCGGCATGTCTCGGTCGCCACTGAAGGAGGGTGATAGGT	113247	113601	113197	113249	1	FOMPIscaffold_81	FOMPIDRAFT_90530	113154	113601	None	7199	1574	61932	No_or_no_constitutive_exon
TAGCTACGACAGTGCGGGGGCTGACTCCAAATCGCATTTGCGATGGGCAGGA	115309	115319	115369	115317	-1	FOMPIscaffold_81	FOMPIDRAFT_1053964	113655	115533	None	7199	1574	61932	No_or_no_constitutive_exon
GACTATGTGAACGACATTGCCGCGATGTGACGGACGCTTATAACGGGTAGTG	119014	119116	118964	119016	1	FOMPIscaffold_81	FOMPIDRAFT_1032779	118391	119565	None	7199	1574	61932	No_or_no_constitutive_exon
GAGCTCGCTTCTGAACGACCCACACGACGGGGCTCACCAGACGGGTGTAGAC	130873	131018	130823	130875	1	FOMPIscaffold_78	FOMPIDRAFT_143501	128818	131419	None	7199	1574	61932	No_or_no_constitutive_exon
TGGTGTCGTGTGTGGCGACGTGGAAGGTCGTGCTGACGAGGAAGGGGTAGCT	397	541	347	399	1	FOMPIscaffold_103	FOMPIDRAFT_93306	242	1324	None	7199	1574	61932	No_or_no_constitutive_exon
CCGTACGACCGAACCCTCAGTGGGTGGGCGACTACCACGGAAAGCGGGAGGA	83169	83387	83119	83171	1	FOMPIscaffold_103	FOMPIDRAFT_1026093	81811	83387	None	7199	1574	61932	No_or_no_constitutive_exon
TCCGCCCCCACAGCCGCACTGATTCGCTGACGGATGTGCGGGCTGGGCAGAG	119856	119917	119806	119858	1	FOMPIscaffold_103	FOMPIDRAFT_158032	117560	120102	None	7199	1574	61932	No_or_no_constitutive_exon
CCGTCTAGCAGAGGGCGATCGACGACGCTGAGGCAAGCATGGATGGGCAGGG	124173	124322	124372	124320	-1	FOMPIscaffold_103	FOMPIDRAFT_1063067	122306	124628	None	7199	1574	61932	No_or_no_constitutive_exon
TCGGCGTGGGGGCCCCTACCTCACATGACCTCGGCGTGGGGGTGCGAAAGTG	135960	136046	135910	135962	1	FOMPIscaffold_103	FOMPIDRAFT_1084080	135761	136046	None	7199	1574	61932	No_or_no_constitutive_exon
ATCTGTATTGCTCTAGATTGCACTGACTGCTTACTGACGTGGGAGCGTAGCT	68411	68487	68537	68485	-1	FOMPIscaffold_85	FOMPIDRAFT_1132351	66684	68796	None	7199	1574	61932	No_or_no_constitutive_exon
CATTGCCTCTTCACGTCCCGGATCGAGGCTTACTGGCGCGCGACGGGCAGAT	79333	79386	79283	79335	1	FOMPIscaffold_85	FOMPIDRAFT_1132343	77280	79735	None	7199	1574	61932	No_or_no_constitutive_exon
GCATCTGTCATCGCCGTACTCAAGCTGCTTGCTGACATGGGACAGCGCAGGC	114346	115567	115617	115565	-1	FOMPIscaffold_85	FOMPIDRAFT_54343	114346	115747	None	7199	1574	61932	No_or_no_constitutive_exon
GGCTCGTGTGGGTCCGCGTGTACCAACGGATGCTAATGCGCGTGGGGCAGGC	23446	23496	23396	23448	1	FOMPIscaffold_83	FOMPIDRAFT_138090	21607	24291	None	7199	1574	61932	No_or_no_constitutive_exon
TACATAGTCTATTCGCGCAGACGGGTGCTGAAGCCGTCTCCGGGTGATAGGC	32614	32700	32750	32698	-1	FOMPIscaffold_83	FOMPIDRAFT_1038445	32244	33137	None	7199	1574	61932	No_or_no_constitutive_exon
GCTTACAGCGCGAAAAGAGCCGGCCCGACCGTATCGGGGTAGAGCCACAGCT	37466	38239	37416	37468	1	FOMPIscaffold_83	FOMPIDRAFT_1032813	34017	38937	None	7199	1574	61932	No_or_no_constitutive_exon
ATGGCAAGTTGTGGCTGAGATGTTGCTAGATGATCAGAACGCATGGGTAGAT	56105	56228	56278	56226	-1	FOMPIscaffold_83	FOMPIDRAFT_1132112	56105	57374	None	7199	1574	61932	No_or_no_constitutive_exon
AGTCATTCGTGCCTGTGTAGTCCGGGTCTAGCGACGAACTGGGATGGCAGTG	63588	63833	63883	63831	-1	FOMPIscaffold_83	FOMPIDRAFT_1132135	63339	66749	None	7199	1574	61932	No_or_no_constitutive_exon
GCGTTATCGTCGAGAATGCGACCTTGCATATTGACCTCACGGCGGGTTAGAT	93935	94011	93885	93937	1	FOMPIscaffold_83	FOMPIDRAFT_1132087	93626	99403	None	7199	1574	61932	No_or_no_constitutive_exon
TCGTAAGTCATCCCCTCTGTTGCTCACTCTCGTACTCAAGGGTGATATAGCT	108503	108986	109036	108984	-1	FOMPIscaffold_83	FOMPIDRAFT_1151911	105920	109654	None	7199	1574	61932	No_or_no_constitutive_exon
GCTCTGGTCACACATTGTATCCATGGTCGCATGCTGATTGGAAGGGGCAGGC	121662	121800	121850	121798	-1	FOMPIscaffold_83	FOMPIDRAFT_1025722	119422	123110	None	7199	1574	61932	No_or_no_constitutive_exon
GTGGTATGCTACTTCCTCAGGGGTACCATGCCTGACACGTCGGGATGTAGTT	1784	1874	1734	1786	1	FOMPIscaffold_108	FOMPIDRAFT_1054959	240	1874	None	7199	1574	61932	No_or_no_constitutive_exon
CACTTCGCGTGGGCCTAGCTGGGTGTTTTTGTGTGTGACGTGCAGGGCAGGG	67534	67631	67484	67536	1	FOMPIscaffold_108	FOMPIDRAFT_1054980	65744	67751	None	7199	1574	61932	No_or_no_constitutive_exon
TCCACGGTATTGATGATCGTTCGTAGACAAGCTTCCGTTAGGGACGCCAGAA	89232	89270	89320	89268	-1	FOMPIscaffold_108	FOMPIDRAFT_1134162	88500	89504	None	7199	1574	61932	No_or_no_constitutive_exon
CGTGAGCGGACATGCGCGCTCTGGTGGTCGCCGACCCGCGGTTGGGCAAGTA	98544	98805	98494	98546	1	FOMPIscaffold_108	FOMPIDRAFT_125895	98061	99689	None	7199	1574	61932	No_or_no_constitutive_exon
GTTGAACCACCCCCTCTCTGATGCACTGCTCTCTGGCTCGGGAACAACAGAC	24939	25004	24889	24941	1	FOMPIscaffold_89	FOMPIDRAFT_1025852	22418	25480	None	7199	1574	61932	No_or_no_constitutive_exon
GCTTCCCTGAAGTTGACGGACCTCTGACGTCGCAACGTGGGCGCGGGCAGCC	25073	25480	25023	25075	1	FOMPIscaffold_89	FOMPIDRAFT_1025852	22418	25480	None	7199	1574	61932	No_or_no_constitutive_exon
GCATAGCCAAGGATGACCTCTGCGGGCACTACTCAATCAGGGAGTTGTAGGT	96449	96510	96399	96451	1	FOMPIscaffold_89	FOMPIDRAFT_1032972	95640	98262	None	7199	1574	61932	No_or_no_constitutive_exon
GCGCTTCCAGTTGAGTGTACCTCTTCGTGAGACTGATGCTGCGGGATCAGGC	97361	97394	97311	97363	1	FOMPIscaffold_89	FOMPIDRAFT_1032972	95640	98262	None	7199	1574	61932	No_or_no_constitutive_exon
GACTCTGCGCGTTGAGCCCCGTACAGACTTGCAGGATGGGAACGACGCAGGG	98000	98183	97950	98002	1	FOMPIscaffold_89	FOMPIDRAFT_1032972	95640	98262	None	7199	1574	61932	No_or_no_constitutive_exon
TGGCAGTCTGCCTGTAGTCTGCGCTAGCGTTGGCTGATATTGGGAACCAGGT	60623	60745	60573	60625	1	FOMPIscaffold_95	FOMPIDRAFT_1054517	60527	63083	None	7199	1574	61932	No_or_no_constitutive_exon
CATTGCCTATAGTAATGCTCAAGACGAAGAGCACGGCGGGACTGTAGGAGCG	90278	90461	90511	90459	-1	FOMPIscaffold_95	FOMPIDRAFT_62903	90278	91431	None	7199	1574	61932	No_or_no_constitutive_exon
TTCAGCCTCTTGTGCACGTCTCATAGTCATCTGACAAACAAGTGGGATAGAG	122640	122830	122880	122828	-1	FOMPIscaffold_95	FOMPIDRAFT_1133129	120208	124212	None	7199	1574	61932	No_or_no_constitutive_exon
TCGCACTACTTTGATATCGCTGGTTGCCCGCTGACGGGTGAGGTTCAAAGCA	32260	32574	32210	32262	1	FOMPIscaffold_90	FOMPIDRAFT_1054328	31790	32655	None	7199	1574	61932	No_or_no_constitutive_exon
TGGTAAGTCTCAATGTGATGCGACGTCTAAACAGGCTGACGGGTGTATAGGC	63859	63961	63809	63861	1	FOMPIscaffold_90	FOMPIDRAFT_1038584	62926	64576	None	7199	1574	61932	No_or_no_constitutive_exon
CCCCCCTCGCTCAGTCGTTAGCAAGTGCTGATGGGTGCTGGGGAACATAGAA	67889	67946	67996	67944	-1	FOMPIscaffold_90	FOMPIDRAFT_92805	67777	68427	None	7199	1574	61932	No_or_no_constitutive_exon
AGCTTCCACTACGCTTCTCCTGTTCGCGCAACTGACCGACGGGCTGACAGAA	86323	86392	86442	86390	-1	FOMPIscaffold_87	FOMPIDRAFT_1168680	84407	86619	None	7199	1574	61932	No_or_no_constitutive_exon
CCTGCGAATCTGCTCTGACTACGACCTGCACATCTGCAATGGGACGATAGTT	128047	128107	128157	128105	-1	FOMPIscaffold_87	FOMPIDRAFT_1054228	128047	130222	None	7199	1574	61932	No_or_no_constitutive_exon
TACCATCTCTTTGCTTTCGTGAGGTGCTCCGAGGCTGATCGGGAGTTTAGTC	8076	8129	8179	8127	-1	FOMPIscaffold_101	FOMPIDRAFT_161955	7743	9120	None	7199	1574	61932	No_or_no_constitutive_exon
GCCCTCTCACTACATCTATCATCACAGCTGACTTACTCGCTGGTGGGCAGCA	61551	61666	61716	61664	-1	FOMPIscaffold_101	FOMPIDRAFT_1063008	60902	62968	None	7199	1574	61932	No_or_no_constitutive_exon
GAGTGTCTCGCTAGTCCGTTCCGCCTACATGAGCTGAGAAACGGGTGCAGTG	67041	67202	66991	67043	1	FOMPIscaffold_101	FOMPIDRAFT_1054742	66616	67202	None	7199	1574	61932	No_or_no_constitutive_exon
AAGTCGTACCTGCTGAGTGACGAGTAGGTGATCAAACCTTGGGAACCCAGGC	5049	5180	4999	5051	1	FOMPIscaffold_124	FOMPIDRAFT_1020237	4321	6372	None	7199	1574	61932	No_or_no_constitutive_exon
TTCGCTCACCCTGGAACTTTTTACCTATTCGCACTGTCTGGGATGTGCAGGC	31940	32065	32115	32063	-1	FOMPIscaffold_124	FOMPIDRAFT_1153495	31355	32878	None	7199	1574	61932	No_or_no_constitutive_exon
GTTTTGTATGTGTAACATCTGCGATACTTATGCTGATGTTATGGGGACAGAC	31355	31658	31708	31656	-1	FOMPIscaffold_124	FOMPIDRAFT_1153495	31355	32878	None	7199	1574	61932	No_or_no_constitutive_exon
AGTAATCTTGTCCACTCCAATGCTATCGATTTTCACCACGGGGATGGTAGAT	82518	82666	82468	82520	1	FOMPIscaffold_98	FOMPIDRAFT_1133438	81674	83405	None	7199	1574	61932	No_or_no_constitutive_exon
ATATTCTCCTGAATGGAGCTGACGTGTTGGACTTGCCCATCTAGGGCGAGTT	116735	116788	116838	116786	-1	FOMPIscaffold_98	FOMPIDRAFT_1169187	109774	118676	None	7199	1574	61932	No_or_no_constitutive_exon
GCGGCATGTTGGTTGGGCCTACATGAGACTGACGTAGGACGGGGTGCTAGCT	10339	10953	10289	10341	1	FOMPIscaffold_86	FOMPIDRAFT_1168587	8013	10953	None	7199	1574	61932	No_or_no_constitutive_exon
GTACGCATCCGCTATGGAGCTTGCAGAGATCCTATTTATGGGCTAAACAGTG	14337	14447	14287	14339	1	FOMPIscaffold_86	FOMPIDRAFT_1054154	14109	17334	None	7199	1574	61932	No_or_no_constitutive_exon
GAAGCTAGTCCGCTCACGTTCATGCGTTGTTTGAACCGGATGCGGGATAGCT	19171	19313	19121	19173	1	FOMPIscaffold_86	FOMPIDRAFT_1062709	18886	20572	None	7199	1574	61932	No_or_no_constitutive_exon
CGCGAGATGCGAGGAATGCCACTTACGTGCTTGGGCTGACGAGTGGGTAGCG	20827	20894	20944	20892	-1	FOMPIscaffold_86	FOMPIDRAFT_1054156	20635	21977	None	7199	1574	61932	No_or_no_constitutive_exon
GCGCGGCGGATGCGGGGTCTGGGGCGAAGGAGGGCACGGGGGCGGCGGAGCG	29413	29590	29640	29588	-1	FOMPIscaffold_86	FOMPIDRAFT_136473	29242	31541	None	7199	1574	61932	No_or_no_constitutive_exon
ATTCGATCTGACGTAGTCCGGCGGCATTTTTGAACGACCGAATGGGCTAGCC	47099	47285	47049	47101	1	FOMPIscaffold_86	FOMPIDRAFT_1038502	45101	48679	None	7199	1574	61932	No_or_no_constitutive_exon
AACTTGGCGCGGTCACGGTGGTGTGTGTCGACGGTATGGGGATGGAGCAGTG	47378	47503	47328	47380	1	FOMPIscaffold_86	FOMPIDRAFT_1038502	45101	48679	None	7199	1574	61932	No_or_no_constitutive_exon
TTGCCCAGTCATCTAATTCTGATGTCCGCTCACAGCCCATCGGGACGCAGGC	48530	48679	48480	48532	1	FOMPIscaffold_86	FOMPIDRAFT_1038502	45101	48679	None	7199	1574	61932	No_or_no_constitutive_exon
GTATGTGATGCTACACCGGTTTATTGATACTGAACAAACGGGACAAACAGAT	55667	56085	56135	56083	-1	FOMPIscaffold_86	FOMPIDRAFT_1168618	55100	56584	None	7199	1574	61932	No_or_no_constitutive_exon
CCTACCAGACGCCCCGCCCTTGCCTAGTAAGTCTCAGTCCAGGGAATCAGGA	61381	61487	61331	61383	1	FOMPIscaffold_86	FOMPIDRAFT_1168623	61030	62487	None	7199	1574	61932	No_or_no_constitutive_exon
AACCTCTCCCGAGTGCTCTCAAGAGGAACCAGGCTAACGGATACGGGTAGTC	101723	101830	101880	101828	-1	FOMPIscaffold_86	FOMPIDRAFT_1025810	100486	103376	None	7199	1574	61932	No_or_no_constitutive_exon
TGTGAGCTCACAGGCCATCACGAGAGAATTGGTGTTGACGGGGACCGAAGCC	74224	74330	74380	74328	-1	FOMPIscaffold_100	FOMPIDRAFT_1054712	70159	75422	None	7199	1574	61932	No_or_no_constitutive_exon
GGTATGGCGATATCTCTTGTCCCGATCAAAGGTGCTCACAATGGGGCTAGTC	109341	109399	109291	109343	1	FOMPIscaffold_100	FOMPIDRAFT_1054723	108578	110664	None	7199	1574	61932	No_or_no_constitutive_exon
GCTCTGGTACGTTCATCACCGTGCGCGGAGAGATGGGGCTAACGTAGGAGGA	19508	19746	19458	19510	1	FOMPIscaffold_105	FOMPIDRAFT_50155	19211	20235	None	7199	1574	61932	No_or_no_constitutive_exon
CAGTTCAAACTAGTCGCGAAGCCGGGTGCTGATGACCTGGATAGAGGGAGGG	23007	23137	22957	23009	1	FOMPIscaffold_105	FOMPIDRAFT_50199	21582	23680	None	7199	1574	61932	No_or_no_constitutive_exon
CAGCATTTCAGATGGGGGGGTCTGAGTTTGATACTGAGCGCTGTGGGAAGGT	27377	27570	27327	27379	1	FOMPIscaffold_105	FOMPIDRAFT_1133925	26555	28620	None	7199	1574	61932	No_or_no_constitutive_exon
CGCTCGCCGTCTTGCTGCTGTTCGCTGACAGGAGGTTGACGGGACCGCAGGC	43975	44181	44231	44179	-1	FOMPIscaffold_105	FOMPIDRAFT_1133913	43688	44729	None	7199	1574	61932	No_or_no_constitutive_exon
GTGCATGTGCGGTCGGGAGGCGGGGCGCGTGCTGAGGGTGCGGGGCACAGGT	56511	56587	56637	56585	-1	FOMPIscaffold_105	FOMPIDRAFT_162875	55628	57163	None	7199	1574	61932	No_or_no_constitutive_exon
GCTGCTCGCCGCTTTGTTGCTGCTCGTCAGCACTGATGGGAGACTCGGAGAC	59898	60104	60154	60102	-1	FOMPIscaffold_105	FOMPIDRAFT_1054886	59613	60667	None	7199	1574	61932	No_or_no_constitutive_exon
AACGCTTGATTCCGTTTCTGTGTCACGGTTCTGATTGCATTGGTGGGCAGAG	70706	71399	70656	70708	1	FOMPIscaffold_105	FOMPIDRAFT_1169474	68848	72696	None	7199	1574	61932	No_or_no_constitutive_exon
GGCAAGGTAAGCAGTCCGCGCTTCGCGGTGTGTCACATTGGGCGACTGAGGA	100659	100870	100920	100868	-1	FOMPIscaffold_105	FOMPIDRAFT_50029	97503	101107	None	7199	1574	61932	No_or_no_constitutive_exon
AGTTCTGCTTGAGATTCGCACCTCGTGGCGGGCGCTAAATAAGGGTGCAGCG	100519	100606	100656	100604	-1	FOMPIscaffold_105	FOMPIDRAFT_50029	97503	101107	None	7199	1574	61932	No_or_no_constitutive_exon
GAGTGCTGGGTCTCCGGGTGAGTCGAGCGTGCGCTGATGCGGGCGGGGAGTC	98177	99382	99432	99380	-1	FOMPIscaffold_105	FOMPIDRAFT_50029	97503	101107	None	7199	1574	61932	No_or_no_constitutive_exon
CGCTCCCCTACCTCTATCCTGAGATCGCTCAAACCGTCCCAACTGGGTAGGT	103663	103805	103613	103665	1	FOMPIscaffold_105	FOMPIDRAFT_1169487	102651	104715	None	7199	1574	61932	No_or_no_constitutive_exon
GAGTTCCGAGCTGCTTTTCGGCTTGGCCTAGCTAATTGTGCGCGGGGCAGGG	114259	114333	114383	114331	-1	FOMPIscaffold_105	FOMPIDRAFT_87327	113937	115464	None	7199	1574	61932	No_or_no_constitutive_exon
CCTTTTATCCTGAGCTCGTCCTTTCTGTACTCAACTGCCCTGTGGGATAGGC	77108	77553	77603	77551	-1	FOMPIscaffold_132	FOMPIDRAFT_1055599	75904	77826	None	7199	1574	61932	No_or_no_constitutive_exon
TGTGCTTACGTGCGGAGATATGGCCCCTACTGACAGCGGACGTGGGCAAGTC	81078	81121	81028	81080	1	FOMPIscaffold_132	FOMPIDRAFT_1055600	79617	82287	None	7199	1574	61932	No_or_no_constitutive_exon
GTGAGTGGGTGTCAATGGGTATGATACCGGGTTGCTGAGGGGAAGAGCAGCA	81171	81211	81121	81173	1	FOMPIscaffold_132	FOMPIDRAFT_1055600	79617	82287	None	7199	1574	61932	No_or_no_constitutive_exon
TGTGCGTATCTTATCCTTGCTGCGATGTCCGCACGTCCTCACGGGAGCAGAT	99653	99783	99603	99655	1	FOMPIscaffold_132	FOMPIDRAFT_1026396	99354	101503	None	7199	1574	61932	No_or_no_constitutive_exon
GGTAAGGGCACCGGCGGGCGAGCAGGCACGGGCACGGGCGCTGGGAACAGCA	108052	108248	108002	108054	1	FOMPIscaffold_132	FOMPIDRAFT_1135359	107337	109473	None	7199	1574	61932	No_or_no_constitutive_exon
GTATCGTATCACGGTTTTCGAGATGTTCATGCGACTACGTCGGGGTGCAGTA	23424	23496	23374	23426	1	FOMPIscaffold_93	FOMPIDRAFT_1133019	21483	23496	None	7199	1574	61932	No_or_no_constitutive_exon
GGCCATCACGGCTCGGTTATGCCTGCATGCTGATTGGGTCATGTGGGCAGGC	74989	75102	75152	75100	-1	FOMPIscaffold_93	FOMPIDRAFT_1025928	74523	76432	None	7199	1574	61932	No_or_no_constitutive_exon
CCATCACGGCTCGGTGGTGCCTAAGCATGCTGATTGGGTTATGTGGGCAGGC	77947	78060	78110	78058	-1	FOMPIscaffold_93	FOMPIDRAFT_1025929	77487	79375	None	7199	1574	61932	No_or_no_constitutive_exon
CTTCCACCCTAAGAGCAGAGTATGCTTATATGGCACACACGGGTGCACAGGA	32900	32999	33049	32997	-1	FOMPIscaffold_131	FOMPIDRAFT_1033549	30935	33344	None	7199	1574	61932	No_or_no_constitutive_exon
TCCCCGTCCCCCTCTGATGGTGATGCTGTCTGACTCAAGAGGGCATGCAGAT	31079	31181	31231	31179	-1	FOMPIscaffold_131	FOMPIDRAFT_1033549	30935	33344	None	7199	1574	61932	No_or_no_constitutive_exon
TATTCCTCGCACGTCCTCAGGCTGGAGGTGCTGACTACGGGCGCGGACAGGT	40458	40493	40543	40491	-1	FOMPIscaffold_131	FOMPIDRAFT_1026390	39366	42265	None	7199	1574	61932	No_or_no_constitutive_exon
GGTCACTGCTTCTTCATGATAGGTTGAAGAGCCTCATCCCGGGAACCAAGCT	45695	45875	45645	45697	1	FOMPIscaffold_131	FOMPIDRAFT_101378	45320	46538	None	7199	1574	61932	No_or_no_constitutive_exon
GATGCGAGGGAAGCAGGCGGTGGCCCTGGCATTGCCCAGGGTCAAGGTAGTG	65343	65481	65531	65479	-1	FOMPIscaffold_131	FOMPIDRAFT_60752	65060	65897	None	7199	1574	61932	No_or_no_constitutive_exon
CGAAGTGACACTAAACTACAGGATTTGTGTTTGATGCTAAGGGACTATAGGA	105103	105300	105053	105105	1	FOMPIscaffold_131	FOMPIDRAFT_130589	104733	106506	None	7199	1574	61932	No_or_no_constitutive_exon
AACAGTGCATAAACAGGGATGATCTCATCTGACTGAGGGAATATGTGAAGAC	113255	113285	113205	113257	1	FOMPIscaffold_131	FOMPIDRAFT_92394	113078	113561	None	7199	1574	61932	No_or_no_constitutive_exon
CCGACGCTCCGTTCGAAGTCCCATTCAATGCTAACCACGATGCATGGGAGTA	16955	17074	16905	16957	1	FOMPIscaffold_92	FOMPIDRAFT_1132922	15466	17598	None	7199	1574	61932	No_or_no_constitutive_exon
CACACTATGAAGGGCGTGATTGAGTGCGCTCATGTGACGCAGGGATGCAGAT	21758	21780	21830	21778	-1	FOMPIscaffold_92	FOMPIDRAFT_1054410	21047	22083	None	7199	1574	61932	No_or_no_constitutive_exon
CTCTTTGTGGCTTTACCTCGGACGATTTGACTCGGGGCGGGTGACATAAGAA	46691	46751	46801	46749	-1	FOMPIscaffold_92	FOMPIDRAFT_85324	46691	49331	None	7199	1574	61932	No_or_no_constitutive_exon
GAGCTGCCCTTTGTAAGTTGGCTAGATGCCAGCAGCTGACCACGGGGCAGTT	60271	60362	60412	60360	-1	FOMPIscaffold_92	FOMPIDRAFT_1025921	59402	62177	None	7199	1574	61932	No_or_no_constitutive_exon
ACAAGTTGTACAAGTTATCCGTGTGATCTAATTTTGATCGGGAAACATAGGC	85421	85639	85371	85423	1	FOMPIscaffold_92	FOMPIDRAFT_85316	85276	86252	None	7199	1574	61932	No_or_no_constitutive_exon
TCGATGTTTGACTTCATGGCTTGTTGCTGATGGATGCTGTGATTGGGCAGGG	90102	90314	90364	90312	-1	FOMPIscaffold_92	FOMPIDRAFT_97467	90102	92951	None	7199	1574	61932	No_or_no_constitutive_exon
GTGTTCCGCGTGCTCAACGTCAGTGGACTCTTACTAACTAGGGCATGCAGGT	93799	94010	94060	94008	-1	FOMPIscaffold_92	FOMPIDRAFT_1054431	93371	95314	None	7199	1574	61932	No_or_no_constitutive_exon
TCCTTTTATCTTGGGTATGTCCTTCCTGTACTCAACTCCCTGTGGGATAGGC	7960	8045	8095	8043	-1	FOMPIscaffold_121	FOMPIDRAFT_91455	6689	8235	None	7199	1574	61932	No_or_no_constitutive_exon
ATCATGCAGCGGATCCGTGTCAGGATGCGTCTTCATGCAAAGGGTCACAGGA	17504	17598	17648	17596	-1	FOMPIscaffold_121	FOMPIDRAFT_91453	15361	18451	None	7199	1574	61932	No_or_no_constitutive_exon
GTAAGCAATGCCACGATTCCAGTCGATCATCGGTGCTAACGAAGGGAAAGCG	95130	95235	95285	95233	-1	FOMPIscaffold_121	FOMPIDRAFT_82444	93907	95429	None	7199	1574	61932	No_or_no_constitutive_exon
GTGCCCTGACCATTATATGCGTCCCGTGAGGTTGGCTGATTGAAGGGTAGCG	3971	4100	4150	4098	-1	FOMPIscaffold_104	FOMPIDRAFT_1169421	2190	5901	None	7199	1574	61932	No_or_no_constitutive_exon
AGTCGTCACCAGTGTCGAGTCGTCTGCTTGGCTTATGATATGCGGGGAAGGG	2913	3010	3060	3008	-1	FOMPIscaffold_104	FOMPIDRAFT_1169421	2190	5901	None	7199	1574	61932	No_or_no_constitutive_exon
CGTAGTTTTCTGCACATTCGACGGCTCTATTACATACAACAATTGGGTAGGT	10481	10534	10584	10532	-1	FOMPIscaffold_104	FOMPIDRAFT_101532	8085	11822	None	7199	1574	61932	No_or_no_constitutive_exon
GCCACTAGGCTGTCGGGGAACAGCGCATACTAATCATACGGGGGCTGCAGAC	9463	9716	9766	9714	-1	FOMPIscaffold_104	FOMPIDRAFT_101532	8085	11822	None	7199	1574	61932	No_or_no_constitutive_exon
TGGTTCTTCGTGAGCCTCTCGCTAAAGTAAAGAAGTTGAAGCGGGCGCAGTC	13374	13446	13496	13444	-1	FOMPIscaffold_104	FOMPIDRAFT_1026104	12268	14212	None	7199	1574	61932	No_or_no_constitutive_exon
ATGCTTGAATGCACGGTGGAGAGTATCGGGTTTGCTAATTTGAAGGGTAGCA	12846	12932	12982	12930	-1	FOMPIscaffold_104	FOMPIDRAFT_1026104	12268	14212	None	7199	1574	61932	No_or_no_constitutive_exon
CGTAGCACTGCACGCTGCACTCGGCCAGCTGATGAGATGGGAGGTGATAGGG	66193	66323	66373	66321	-1	FOMPIscaffold_104	FOMPIDRAFT_101523	65757	67947	None	7199	1574	61932	No_or_no_constitutive_exon
CCCCCTATCCCCACACTTCCCGCACGCTGACACACGCCCTGGGTGCGCAGTA	73742	73937	73987	73935	-1	FOMPIscaffold_104	FOMPIDRAFT_1054860	72760	75995	None	7199	1574	61932	No_or_no_constitutive_exon
CGTGCGCGTGCTTCTCCGGGCGGCCGCGCTGACGAGGGTCGGGTGTGTAGTC	73614	73689	73739	73687	-1	FOMPIscaffold_104	FOMPIDRAFT_1054860	72760	75995	None	7199	1574	61932	No_or_no_constitutive_exon
TTCACTGACCGCCAATCGGTCTCCTTCACTACACCCGACTCGGGTAACAGCT	89003	89537	88953	89005	1	FOMPIscaffold_104	FOMPIDRAFT_101519	88135	90049	None	7199	1574	61932	No_or_no_constitutive_exon
ACCACCCAATACCAAGCTTGATGCCGTCGCGCCGACCACGGAGGGGGCAGAG	11252	11399	11202	11254	1	FOMPIscaffold_94	FOMPIDRAFT_1033049	10237	12675	None	7199	1574	61932	No_or_no_constitutive_exon
GAGTGGGCTCGATTCCATACTTGGGAATTGGTTCGCTTAGCGGTGGGTAGGG	12882	12987	13037	12985	-1	FOMPIscaffold_94	FOMPIDRAFT_1054474	12882	14912	None	7199	1574	61932	No_or_no_constitutive_exon
AGTGAGTAACCTTATGTGACTACGTCTCTCGCGATGCTAAAATAGGGCAGAA	26371	26423	26321	26373	1	FOMPIscaffold_94	FOMPIDRAFT_1054478	25946	31167	None	7199	1574	61932	No_or_no_constitutive_exon
GGTTCGTGCTTTCCATTGTCCCTTGCGCAGATAATCTTAAGGGCATGCAGCT	74165	74924	74115	74167	1	FOMPIscaffold_94	FOMPIDRAFT_1038634	72248	77017	None	7199	1574	61932	No_or_no_constitutive_exon
GTTCTTCACTGGGTTGCTGTGTCGGTAACATAGTGCTGATATAAGGGAAGCT	76351	76432	76301	76353	1	FOMPIscaffold_94	FOMPIDRAFT_1038634	72248	77017	None	7199	1574	61932	No_or_no_constitutive_exon
TGTCAGTCCTCCATGTATAGTGTTGAAATTTTCTGACTGTTGCAGGGTAGTA	35322	35495	35272	35324	1	FOMPIscaffold_116	FOMPIDRAFT_1134608	35116	36459	None	7199	1574	61932	No_or_no_constitutive_exon
GGTGCGGTTACATATTGACATTTCGTGACCGATCATTAATATGGGAACAGCC	37979	38291	38341	38289	-1	FOMPIscaffold_116	FOMPIDRAFT_1153315	36576	39440	None	7199	1574	61932	No_or_no_constitutive_exon
ACGGCGCGCTGGGCAACTTCCAGCGCGGGGCTGTGCGTGACCGGCGGGAGTC	63922	64558	63872	63924	1	FOMPIscaffold_116	FOMPIDRAFT_1134629	61960	64558	None	7199	1574	61932	No_or_no_constitutive_exon
GCTTCGCCCGATCGCTCTATATGAACCTGCTTCATATTTGGCGGGCACAGTT	65876	66738	65826	65878	1	FOMPIscaffold_116	FOMPIDRAFT_1153332	65547	67217	None	7199	1574	61932	No_or_no_constitutive_exon
AGATTCACCTGTTCTAGTGCCTATCATAGCGTGCTAATCGAGGGCACCAGCG	26448	27776	27826	27774	-1	FOMPIscaffold_97	FOMPIDRAFT_1054591	26258	28643	None	7199	1574	61932	No_or_no_constitutive_exon
TTTAGACTCAGATTGGATGTCCTGTTAGCTAACGATCCACACGGGAGCAGAT	70475	71882	71932	71880	-1	FOMPIscaffold_97	FOMPIDRAFT_82722	70475	76278	None	7199	1574	61932	No_or_no_constitutive_exon
GTTAGTATGTTCCGTGTCGAATGGATGTCTCGTGCTGACTTATTGGGAAGGC	17464	17699	17414	17466	1	FOMPIscaffold_112	FOMPIDRAFT_1134371	16820	18588	None	7199	1574	61932	No_or_no_constitutive_exon
ACTCGGAGATGTGGAGGATGTGGAGGACGAGGGAGAAGAGGAGAGGGTAGAT	24304	24666	24716	24664	-1	FOMPIscaffold_112	FOMPIDRAFT_1134366	24304	25336	None	7199	1574	61932	No_or_no_constitutive_exon
ACTCTGTCCAACACAACACGGTCACTGACTGGCTCGTCTGGGTGGCACAGCA	27700	27746	27796	27744	-1	FOMPIscaffold_112	FOMPIDRAFT_1038849	27700	31706	None	7199	1574	61932	No_or_no_constitutive_exon
ATGTCTACCCATTCTAACTTGACACGTTCGCTCACATAGGGAGATACTAGAT	62486	62737	62436	62488	1	FOMPIscaffold_112	FOMPIDRAFT_1038850	58971	63222	None	7199	1574	61932	No_or_no_constitutive_exon
ATGTCTACCCATTCTAACTTGACACGTTCGCTCACATAGGGAGATACTAGAT	71636	71887	71937	71885	-1	FOMPIscaffold_112	FOMPIDRAFT_1026200	71077	75402	None	7199	1574	61932	No_or_no_constitutive_exon
TTAGTATGTTCCTGTGTCGAATGGATGTCTCGTGCTGACTTATTGGGAAGGC	86679	86914	86964	86912	-1	FOMPIscaffold_112	FOMPIDRAFT_1134395	85790	87559	None	7199	1574	61932	No_or_no_constitutive_exon
GGTGGTACGTATTGCTCGCAGTTACCACTAGATCTTGGCTTGGGGCTGAGGG	94378	94483	94533	94481	-1	FOMPIscaffold_112	FOMPIDRAFT_1033370	93365	95588	None	7199	1574	61932	No_or_no_constitutive_exon
CTCTTTAGGCCCATGCAGGTGGGGAGCAATGGCTGACGATGGACGGGTAGCT	22346	22569	22619	22567	-1	FOMPIscaffold_114	FOMPIDRAFT_1134513	22346	24352	None	7199	1574	61932	No_or_no_constitutive_exon
GTCTTGGTCAGGAACTGAAAGACTCATACTTATAAGGCTGTGGGATGCAGGT	29215	29287	29165	29217	1	FOMPIscaffold_114	FOMPIDRAFT_1055133	27138	29287	None	7199	1574	61932	No_or_no_constitutive_exon
CGGGTTTCAATTTGTATCTTGTCCACGCTCTTCTCACCGAGGGGACACAGAT	44016	44143	44193	44141	-1	FOMPIscaffold_114	FOMPIDRAFT_1093190	43696	44722	None	7199	1574	61932	No_or_no_constitutive_exon
TTGAACCGGACTTAGCATAGCCTGGAGCTCTGCACTAAATTGGGACACAGGC	46909	47038	46859	46911	1	FOMPIscaffold_114	FOMPIDRAFT_1038865	45575	47985	None	7199	1574	61932	No_or_no_constitutive_exon
ACACGTACATCTCGCGACTATCACTTGACGCTTACTGGGGAGTACAACAGGG	48970	48998	49048	48996	-1	FOMPIscaffold_114	FOMPIDRAFT_1020087	48442	50520	None	7199	1574	61932	No_or_no_constitutive_exon
ATCATGTTTTTGTAGAGGCGTTTACGCGTGCTGATGTGTTGTCGGGACAGTG	38524	38621	38474	38526	1	FOMPIscaffold_106	FOMPIDRAFT_1026131	36379	39191	None	7199	1574	61932	No_or_no_constitutive_exon
TTGACAAGCGGAATATAGTCGCCACCTCAACATTATAATGGGTCGAATAGAT	41171	41391	41121	41173	1	FOMPIscaffold_106	FOMPIDRAFT_1133978	40704	41966	None	7199	1574	61932	No_or_no_constitutive_exon
CATATCCATGTAGAGAGACATAGCTATGATCTGAGAGTCGGGGACAACAGAG	57934	58025	58075	58023	-1	FOMPIscaffold_106	FOMPIDRAFT_1152995	57151	61357	None	7199	1574	61932	No_or_no_constitutive_exon
AGGCGTTCCTTCATCTCCGAGCCCCCTGGCTCATGTGGTCGGGGTAATAGGC	67690	67887	67937	67885	-1	FOMPIscaffold_106	FOMPIDRAFT_1026133	67189	69086	None	7199	1574	61932	No_or_no_constitutive_exon
TAGTCGAGGACACCAATATGATCGTTCAAAAGGACGGTAGGCGCAGGGAGTA	93446	93833	93396	93448	1	FOMPIscaffold_106	FOMPIDRAFT_1033262	92347	93833	None	7199	1574	61932	No_or_no_constitutive_exon
GCGTTGCAGCCTAGTGCTGAGTGCTGTACTCGTCTGACGTCGGGGTGCAGGT	30384	30569	30619	30567	-1	FOMPIscaffold_107	FOMPIDRAFT_1026138	29600	32015	None	7199	1574	61932	No_or_no_constitutive_exon
GCGGGCTGTCTGTGCGGGTGGCGTGGTTGCTGATGCACATGGGGTCGCAGAA	29883	29974	30024	29972	-1	FOMPIscaffold_107	FOMPIDRAFT_1026138	29600	32015	None	7199	1574	61932	No_or_no_constitutive_exon
GCGCACATCACACTTCCTCAGGTGGTATGTTCTGACTGTGGGCGATGTAGAC	29600	29829	29879	29827	-1	FOMPIscaffold_107	FOMPIDRAFT_1026138	29600	32015	None	7199	1574	61932	No_or_no_constitutive_exon
CTAGCTCAACCACAGCGCGCTCTAACAATCCCCGTTGTTCCCGGGGACAGGC	73860	73961	74011	73959	-1	FOMPIscaffold_107	FOMPIDRAFT_1054951	73276	74181	None	7199	1574	61932	No_or_no_constitutive_exon
TCCGAGGCGTGCACTGTATACACTGATGCTGAGGTTTATGGGGATATTAGAA	75906	75913	75963	75911	-1	FOMPIscaffold_107	FOMPIDRAFT_151938	75363	79616	None	7199	1574	61932	No_or_no_constitutive_exon
GTCCCCCTTCTCCGCGACGTCGCGTGTTCGCTGACATTGGGTGGGGGCAGAT	29372	29698	29748	29696	-1	FOMPIscaffold_111	FOMPIDRAFT_1169708	28930	30302	None	7199	1574	61932	No_or_no_constitutive_exon
TCGCGCGTTGCGCGGCGCGAGCTGGTGTGCCGACTGATTTTGTGGGACAGGA	28930	29312	29362	29310	-1	FOMPIscaffold_111	FOMPIDRAFT_1169708	28930	30302	None	7199	1574	61932	No_or_no_constitutive_exon
GTGCACTCTCTTGGCATTTCGCTGTGCTCATCCCTGGGTGGGGATGCTAGTG	31465	31525	31575	31523	-1	FOMPIscaffold_111	FOMPIDRAFT_63446	30853	32928	None	7199	1574	61932	No_or_no_constitutive_exon
CTATGCCGCAGCTACGAGGCAGCCGCGCTCATACCAGGGTCCACAGGAAGAA	52320	52457	52507	52455	-1	FOMPIscaffold_111	FOMPIDRAFT_1134321	51467	53405	None	7199	1574	61932	No_or_no_constitutive_exon
GTCCGTTCGATCGATTCGATCCCCTCGATCCCCTACTCACGCGAGGGCAGAC	75048	75390	75440	75388	-1	FOMPIscaffold_111	FOMPIDRAFT_1169721	71494	75766	None	7199	1574	61932	No_or_no_constitutive_exon
AGGTGCGTGCGTAAGACTGATTCGCGAATCGCCGAGCTCATAGGGCGAAGGC	74160	74261	74311	74259	-1	FOMPIscaffold_111	FOMPIDRAFT_1169721	71494	75766	None	7199	1574	61932	No_or_no_constitutive_exon
ATTCTTCTGGTGGTACCTTGGATACATCTCAGACTGACGGGTGCGGACAGCA	73939	74098	74148	74096	-1	FOMPIscaffold_111	FOMPIDRAFT_1169721	71494	75766	None	7199	1574	61932	No_or_no_constitutive_exon
GTCTCTCCTTACGTCCCACTGGAAAGGGTTCGGGCTGAATGGGTGAACAGCT	79672	79697	79747	79695	-1	FOMPIscaffold_111	FOMPIDRAFT_1026197	78285	80692	None	7199	1574	61932	No_or_no_constitutive_exon
CATCCCCCTTCCCTGCAACTCTGTCCACAGTCTCACGGGCGTGAGGATAGTT	83224	83292	83342	83290	-1	FOMPIscaffold_111	FOMPIDRAFT_1055074	82239	84211	None	7199	1574	61932	No_or_no_constitutive_exon
AGTGAGTAACATCTCCGTTCTTCTCATCACAGAATGCTTATTGGGAATAGCA	2060	2135	2010	2062	1	FOMPIscaffold_109	FOMPIDRAFT_1055004	1168	2631	None	7199	1574	61932	No_or_no_constitutive_exon
CGTGTGCTTTGTGAAGTGTGTGGGATGTGCTGATGTGGTTGGGTGGGCAGCG	23649	23858	23599	23651	1	FOMPIscaffold_109	FOMPIDRAFT_1063158	21307	25791	None	7199	1574	61932	No_or_no_constitutive_exon
GTATCATGACTGCACAGCGACAAGGTCACTCATAAAAGCGTGGGGCGCAGTT	34185	34471	34521	34469	-1	FOMPIscaffold_109	FOMPIDRAFT_1105453	33980	35072	None	7199	1574	61932	No_or_no_constitutive_exon
CAGGGTCTGCACGACCGACCGAGACTAGCAACTGAGCTGCGGGCGCGTAGCT	44731	44902	44681	44733	1	FOMPIscaffold_109	FOMPIDRAFT_1169642	44118	45629	None	7199	1574	61932	No_or_no_constitutive_exon
CTGCCAGTGGCACTTCCAGTCGCGGGCTTGCTGATGCGGGTGGTGACGAGTC	58457	58557	58407	58459	1	FOMPIscaffold_109	FOMPIDRAFT_49843	57938	59421	None	7199	1574	61932	No_or_no_constitutive_exon
TTATCCCCATGCTGTTGTTGTACGCGCTCGACTGAAGTGCTGAGGGGCAGGC	70145	70387	70437	70385	-1	FOMPIscaffold_102	FOMPIDRAFT_1019838	68842	71818	None	7199	1574	61932	No_or_no_constitutive_exon
GTACGTTCTCATGTGATTTAACACGGATATGGATTGACTCTAGGGGATAGAC	75539	76094	75489	75541	1	FOMPIscaffold_102	FOMPIDRAFT_129589	74862	76252	None	7199	1574	61932	No_or_no_constitutive_exon
AGCGGGAGCGGTTGGGGTCGTCATCACGCAGATGCTGAGGATTGGGGCAGTT	6717	6810	6667	6719	1	FOMPIscaffold_138	FOMPIDRAFT_116832	5623	7468	None	7199	1574	61932	No_or_no_constitutive_exon
TTCCGTGTTCGGATACGAATGAGGATGAGACGCTGATAGTGGGCGGGCAGGC	7423	7468	7373	7425	1	FOMPIscaffold_138	FOMPIDRAFT_116832	5623	7468	None	7199	1574	61932	No_or_no_constitutive_exon
GTGTATGATGCAGAGACCAAGCCAGCCAAGGTTGTAATAGGGAAAAGCAGGA	32939	33102	33152	33100	-1	FOMPIscaffold_138	FOMPIDRAFT_1094484	32153	33410	None	7199	1574	61932	No_or_no_constitutive_exon
CAATCGCTTGGAATGTGTGTTCTGACATATCTAACCTCCTATGCGGGTAGAT	54155	54527	54105	54157	1	FOMPIscaffold_138	FOMPIDRAFT_1105785	53884	56685	None	7199	1574	61932	No_or_no_constitutive_exon
CGTCTGAGTGTCTTTTCCTCCACTCTTGGTATTGACTATCATGGGTACAGCG	64684	65173	65223	65171	-1	FOMPIscaffold_138	FOMPIDRAFT_1055718	64684	65388	None	7199	1574	61932	No_or_no_constitutive_exon
CGCACTCGGATGGGGATGGGGATGCGCGGGCTGATTAGTGGCGGGTGCAGTT	13410	13495	13545	13493	-1	FOMPIscaffold_110	FOMPIDRAFT_1026181	11350	14766	None	7199	1574	61932	No_or_no_constitutive_exon
CTCCTTGCGCGTGTCGCATTGCTCGCTGAACAAGCCGCGGTGGGAACCAGCC	12983	13109	13159	13107	-1	FOMPIscaffold_110	FOMPIDRAFT_1026181	11350	14766	None	7199	1574	61932	No_or_no_constitutive_exon
GTGGCGCTCTCTCTACGGCGAGGGGAGCGATTCGCTGAGTGACTGGGCAGAC	11929	12060	12110	12058	-1	FOMPIscaffold_110	FOMPIDRAFT_1026181	11350	14766	None	7199	1574	61932	No_or_no_constitutive_exon
TGCGTCTGTGGGTGGCTGGCTCGGATATGCGCGCTGATGTTGGGTGGTAGAT	41353	41544	41303	41355	1	FOMPIscaffold_110	FOMPIDRAFT_1153159	39394	42207	None	7199	1574	61932	No_or_no_constitutive_exon
AACCCAAGCCCACGATATTGATGTACCCACTTATGGCTGGGGATTGACAGGG	85442	85682	85732	85680	-1	FOMPIscaffold_110	FOMPIDRAFT_1055056	83033	86035	None	7199	1574	61932	No_or_no_constitutive_exon
CCAAATTGACTCAACACCGGAATGTTCACCCCGATCCTCCTGGGATGCAGCA	83033	83318	83368	83316	-1	FOMPIscaffold_110	FOMPIDRAFT_1055056	83033	86035	None	7199	1574	61932	No_or_no_constitutive_exon
GTGGGGCTTGGCGTTCGTGGTGCAGTGACTGACGCGGGTGGGTGACGCAGAC	5850	6716	5800	5852	1	FOMPIscaffold_119	FOMPIDRAFT_1026279	2809	6716	None	7199	1574	61932	No_or_no_constitutive_exon
GCGCCATTCGTCTACCGTATATGCGTTCATCCGAATGGGGGCAAAACTAGTC	34921	34994	35044	34992	-1	FOMPIscaffold_119	FOMPIDRAFT_1020168	33824	35244	None	7199	1574	61932	No_or_no_constitutive_exon
CACCGTGCGTTTTCTTCATTCCCAGAATGCTAACGATATTCGGGGTGTAGAC	36445	36513	36395	36447	1	FOMPIscaffold_119	FOMPIDRAFT_93694	36275	37002	None	7199	1574	61932	No_or_no_constitutive_exon
GGTACGTCGTTGTTGCTGCAAATGGAGCACGTAGCCTTATGCGGGGGCAGGA	65092	65171	65221	65169	-1	FOMPIscaffold_119	FOMPIDRAFT_1153413	63130	66192	None	7199	1574	61932	No_or_no_constitutive_exon
ACAGAGACTCAGTGCTGAATGATAACCACGACGGCACGCGGCACGGGAAGAT	24722	24800	24850	24798	-1	FOMPIscaffold_160	FOMPIDRAFT_1056052	24722	25599	None	7199	1574	61932	No_or_no_constitutive_exon
GGAAGGTAGGTGGGGAAGGGGTTCGCTGGATGTTGAGCCTTGGGTGACAGCA	34635	34676	34585	34637	1	FOMPIscaffold_160	FOMPIDRAFT_1056053	33998	34676	None	7199	1574	61932	No_or_no_constitutive_exon
TGTTCTCGTGCTGGACCTAAGAGCATCGTGAACTGTGGGCGATTGAACAGAT	13238	13343	13188	13240	1	FOMPIscaffold_117	FOMPIDRAFT_1026254	12649	14841	None	7199	1574	61932	No_or_no_constitutive_exon
CCCTCCTCCGCCTCCCATATTTAACCGGGCGCTGATGGGCGGACGCGCAGGG	26679	26736	26786	26734	-1	FOMPIscaffold_117	FOMPIDRAFT_1026259	26375	28422	None	7199	1574	61932	No_or_no_constitutive_exon
CCCTTCTCTCCCTTCGGTTCTGTGCAGTGTGGCTGATCTACGGTGGGCAGGT	31622	31639	31689	31637	-1	FOMPIscaffold_117	FOMPIDRAFT_1134647	31344	31950	None	7199	1574	61932	No_or_no_constitutive_exon
TGGAAGCTGCCTTGAGTGCGCCCAGTGGGATGTTGAGACGGTGTGGGTAGCT	34578	34699	34528	34580	1	FOMPIscaffold_117	FOMPIDRAFT_1026260	33661	35088	None	7199	1574	61932	No_or_no_constitutive_exon
TAAGTAGTCCTCACCTCGCCGACTTCGTGCTGATGCTGACGAGGGGGAAGTG	37579	37866	37529	37581	1	FOMPIscaffold_117	FOMPIDRAFT_1055219	36020	38321	None	7199	1574	61932	No_or_no_constitutive_exon
CGTGAGTGCTTTTTCATGGAGACGCCCAGTCAATCCTCATGGGTGCACAGAG	8361	8435	8311	8363	1	FOMPIscaffold_125	FOMPIDRAFT_1063327	6536	10361	None	7199	1574	61932	No_or_no_constitutive_exon
ATCAAGTTGAAGTCAGTGTACAGCGGGAACTGATACATTGGGATGGTCAGGT	16827	16956	16777	16829	1	FOMPIscaffold_125	FOMPIDRAFT_1055423	15871	17522	None	7199	1574	61932	No_or_no_constitutive_exon
CCGATGCCTATGTATTATTAGCAGCGCTCATCTCGGACTGCATGGGATAGGT	53250	53318	53368	53316	-1	FOMPIscaffold_125	FOMPIDRAFT_1038943	52367	54821	None	7199	1574	61932	No_or_no_constitutive_exon
TCGTCATTGTCTTCCGCACTGGTAGTCAAGTCGCTGACGCGGGTGTCGAGAT	53667	53816	53866	53814	-1	FOMPIscaffold_113	FOMPIDRAFT_62440	49650	54503	None	7199	1574	61932	No_or_no_constitutive_exon
GGTGACTTCTTAACAACCATCGTGTTGTAATATTCTAACCGGGGCGGCAGAA	52800	52882	52932	52880	-1	FOMPIscaffold_113	FOMPIDRAFT_62440	49650	54503	None	7199	1574	61932	No_or_no_constitutive_exon
CTCTCTGTGTATATCTTATTTCATACAGCTGATGGAATGACGGGGACCAGAA	42120	42327	42070	42122	1	FOMPIscaffold_120	FOMPIDRAFT_1134772	40599	42803	None	7199	1574	61932	No_or_no_constitutive_exon
GTGTTCAGGTTCGTTGGTGTGCGACCGCTGAGGTGCTGACGTTGGGATAGGT	79344	79613	79294	79346	1	FOMPIscaffold_120	FOMPIDRAFT_102040	76739	79613	None	7199	1574	61932	No_or_no_constitutive_exon
GTTGCGATGTTCACTGACCGCACCGCACTGACCTACTCGGGAAGCTACAGGA	41496	41585	41446	41498	1	FOMPIscaffold_126	FOMPIDRAFT_93609	39902	42289	None	7199	1574	61932	No_or_no_constitutive_exon
TGGACCGTCGGTGTAGGTAGGACGGGCGTCTCACGCGATGGATGGGATAGCC	36201	36276	36151	36203	1	FOMPIscaffold_130	FOMPIDRAFT_1135248	34642	36436	None	7199	1574	61932	No_or_no_constitutive_exon
TCTCCTGCGCAGTTCCATTCTACCATTCTTGCTCAGATGTCGGGAAACAGGC	47419	47567	47617	47565	-1	FOMPIscaffold_130	FOMPIDRAFT_1135260	46617	50540	None	7199	1574	61932	No_or_no_constitutive_exon
CGCTTGCCTGCGGGATGGCAGTGCTGACATGCGCGCGGGGTGCGGAACAGAG	56630	56785	56835	56783	-1	FOMPIscaffold_130	FOMPIDRAFT_1026375	55829	57068	None	7199	1574	61932	No_or_no_constitutive_exon
CATTCTGTTGGTGCAGCTAGGATGGGAGGCTCACGCGATGGACGGGATAGCC	78509	78606	78656	78604	-1	FOMPIscaffold_130	FOMPIDRAFT_93895	78329	79245	None	7199	1574	61932	No_or_no_constitutive_exon
CTTTGTTGACCATCTCACTGCACCACTTGCACACTCATAACGGGGCGCAGAT	80852	81053	81103	81051	-1	FOMPIscaffold_130	FOMPIDRAFT_1153616	80154	82231	None	7199	1574	61932	No_or_no_constitutive_exon
CGTCCCTTTCTCCTAGCGAGGCATGTCGACTGACGGGAACGTGCGGGCAGAC	80598	80799	80849	80797	-1	FOMPIscaffold_130	FOMPIDRAFT_1153616	80154	82231	None	7199	1574	61932	No_or_no_constitutive_exon
TACTCAGCTACTACTGTATCGATGCCGCCGCAACTGACGTGGGATCGGAGTT	2735	3042	2685	2737	1	FOMPIscaffold_115	FOMPIDRAFT_152885	2114	4010	None	7199	1574	61932	No_or_no_constitutive_exon
GGTAAGGAATTTCACGTCCGTGGCTCCCAATCATCGCTGAAAGTGGGCAGAT	17598	17654	17704	17652	-1	FOMPIscaffold_115	FOMPIDRAFT_1169797	15316	18456	None	7199	1574	61932	No_or_no_constitutive_exon
CCTGCTGCGTCTCCCAGAAGCTGTGTCTTACGAACATTGGGAGGTATCAGCT	24447	24668	24397	24449	1	FOMPIscaffold_115	FOMPIDRAFT_1055160	22359	25946	None	7199	1574	61932	No_or_no_constitutive_exon
TGATCTTTGTTCCTAATGTTACCGCGAATGCTGAATCTGGGGGCATGCAGAA	51440	51537	51390	51442	1	FOMPIscaffold_115	FOMPIDRAFT_1055165	48748	51776	None	7199	1574	61932	No_or_no_constitutive_exon
CTTGTAGTGTTACGCAGAATGAATAGTTGCTGTTGTCCGGGGCGCGGTAGCT	54091	54136	54041	54093	1	FOMPIscaffold_115	FOMPIDRAFT_93781	53396	55152	None	7199	1574	61932	No_or_no_constitutive_exon
ATGATGCATGATACTGACACTGAACTTTATCGGGACCTCCTATGGGACAGCG	4258	4440	4208	4260	1	FOMPIscaffold_149	FOMPIDRAFT_1055881	3610	6237	None	7199	1574	61932	No_or_no_constitutive_exon
TAGAATTGATACCCTGCATATGTGCTCATTCTGACTGGAAAGGGCCATAGCT	5647	5836	5597	5649	1	FOMPIscaffold_149	FOMPIDRAFT_1055881	3610	6237	None	7199	1574	61932	No_or_no_constitutive_exon
AGTTTCAATTCAACCGAGCGAAACTCTTGATGATTGGATTGCGGGTATAGGA	19624	19648	19574	19626	1	FOMPIscaffold_149	FOMPIDRAFT_1136034	19457	20257	None	7199	1574	61932	No_or_no_constitutive_exon
CAGCGGGAGATGTACGCGTGGGCGCGGGGATGTTGCTGGCCTGGGTGAAGAT	23866	23870	23816	23868	1	FOMPIscaffold_149	FOMPIDRAFT_1033676	20957	23870	None	7199	1574	61932	No_or_no_constitutive_exon
AGGTCACAGTCGTAATAATCTCCCTTTGCTGACACATAATGTGGGTATAGAA	35533	35543	35483	35535	1	FOMPIscaffold_128	FOMPIDRAFT_1055494	34990	36974	None	7199	1574	61932	No_or_no_constitutive_exon
GAGGTCGACTTCCGTCCTTGTTTTCCCCCGTGTCCTGACAGGGGCCGCAGAT	67891	68119	67841	67893	1	FOMPIscaffold_128	FOMPIDRAFT_94932	66870	68119	None	7199	1574	61932	No_or_no_constitutive_exon
TACCCTTTCCATTCGAGCCTGGATACTGCTGACCTGATGTCGGGACGTAGTG	25938	26238	26288	26236	-1	FOMPIscaffold_181	FOMPIDRAFT_90021	25938	26407	None	7199	1574	61932	No_or_no_constitutive_exon
TACACGTGTTTGGTATCCGCGCATATATACTAAATCACGCAAGGGCCTAGAA	72845	72966	72795	72847	1	FOMPIscaffold_181	FOMPIDRAFT_1056322	72559	75322	None	7199	1574	61932	No_or_no_constitutive_exon
AAAGCGCAAGACGGCCTTAAACACACCTAATCCTTCAAGCAAGGGCTTAGAT	2356	2702	2752	2700	-1	FOMPIscaffold_118	FOMPIDRAFT_116491	916	3046	None	7199	1574	61932	No_or_no_constitutive_exon
TCGACTTCGCTCGGTGAGTTGTGTTGTGTTGACAGCACCTGGGAATTCAGGT	33770	33858	33720	33772	1	FOMPIscaffold_118	FOMPIDRAFT_1134729	31664	33858	None	7199	1574	61932	No_or_no_constitutive_exon
CTACGAGTGCGGCGTTTTTGTGGTCGAGGTTGCTAAGGAGTGGGCGACAGCT	63483	63608	63433	63485	1	FOMPIscaffold_118	FOMPIDRAFT_1055251	59518	63608	None	7199	1574	61932	No_or_no_constitutive_exon
TCAACCGTCTTAAGCTGGAGATATGTCTCATTGATCAACCATGGGACAAGTC	24777	24796	24727	24779	1	FOMPIscaffold_122	FOMPIDRAFT_1055341	21846	30191	None	7199	1574	61932	No_or_no_constitutive_exon
TATGGTTTAGTATCCCTTTGAATGATGGAAAGACTGAGATGGGCGTGTAGAC	36349	36401	36299	36351	1	FOMPIscaffold_122	FOMPIDRAFT_63579	32252	40860	None	7199	1574	61932	No_or_no_constitutive_exon
TCTCCAAGCATCGGCTCTTCGGACAACTCACGCACGCACCGGGGGCACAGCG	43213	43342	43392	43340	-1	FOMPIscaffold_122	FOMPIDRAFT_1033478	42180	43641	None	7199	1574	61932	No_or_no_constitutive_exon
GGTCTCTTTGTGCGAGGAATAGGTTGGTGCGTGAGCTGAGCGACGGGTAGAT	45197	45316	45366	45314	-1	FOMPIscaffold_122	FOMPIDRAFT_1063307	44177	45885	None	7199	1574	61932	No_or_no_constitutive_exon
GTGGTCGTGCTGAGGTGGAGCTGCGGTGCTGAGCGCAGGGCGGAATGCAGAG	13394	13450	13344	13396	1	FOMPIscaffold_129	FOMPIDRAFT_98264	11867	16269	None	7199	1574	61932	No_or_no_constitutive_exon
CCCGTGTCGATACCGTGGGGGCGAGCGTGGACTTATTGCTCGGGGTGCAGTA	14651	14666	14601	14653	1	FOMPIscaffold_129	FOMPIDRAFT_98264	11867	16269	None	7199	1574	61932	No_or_no_constitutive_exon
TCTCCCGCTCTCCCTCCCGCGACTGACTGACTGACCGGCGTGGCGGGCAGGA	32242	32386	32192	32244	1	FOMPIscaffold_129	FOMPIDRAFT_155193	29708	32582	None	7199	1574	61932	No_or_no_constitutive_exon
ATATGGAATCACTTAACTGACTCAACACTGCAGAATGACGGGACTGCAAGCC	57107	57202	57057	57109	1	FOMPIscaffold_129	FOMPIDRAFT_48926	56134	57499	None	7199	1574	61932	No_or_no_constitutive_exon
TGATGCAGCTCACCCTACGTGATTTTGCCATTCATGTATGATGGGAGCAGAT	19877	19961	19827	19879	1	FOMPIscaffold_140	FOMPIDRAFT_1094440	19627	19961	None	7199	1574	61932	No_or_no_constitutive_exon
CGAAGTGCGAGGGCAGGAGATGGACGGATGAGCTGAGTGGGCTGAGACAGTG	33915	34053	34103	34051	-1	FOMPIscaffold_140	FOMPIDRAFT_130572	33628	34369	None	7199	1574	61932	No_or_no_constitutive_exon
CAATACTGACTCTCGCCACACACACGTGCCGACTGACGCGCGCGGGGCAGGA	17801	18029	18079	18027	-1	FOMPIscaffold_150	FOMPIDRAFT_1026519	17055	19696	None	7199	1574	61932	No_or_no_constitutive_exon
CGATCGGGGGTGGTGCGGAGGTGTAAATGAACATGACAGCGCGCGGGCAGTG	45016	45070	45120	45068	-1	FOMPIscaffold_139	FOMPIDRAFT_1055735	45016	45380	None	7199	1574	61932	No_or_no_constitutive_exon
TGACCCTTCATATCCAGGTTGTCGGGCGCCCCGAAAGCCATGGGCCAGAGGA	11063	11206	11013	11065	1	FOMPIscaffold_135	FOMPIDRAFT_53173	9415	11752	None	7199	1574	61932	No_or_no_constitutive_exon
CGCCGATCCTTGATGCTGACGTCCCCCTCATACTACCTCAAGGGCCCAAGGG	50606	50664	50556	50608	1	FOMPIscaffold_135	FOMPIDRAFT_53253	50434	52087	None	7199	1574	61932	No_or_no_constitutive_exon
GTAGGCAGGTTGTGCGAGTCAGTTGTGGGACGACTCTGACGCATGGGCAGCT	14439	14557	14607	14555	-1	FOMPIscaffold_179	FOMPIDRAFT_10656	14314	14653	None	7199	1574	61932	No_or_no_constitutive_exon
GTGCTGACATATGAGGAGATATGAGAATGAGGTATGGTTCCACGGGAAAGGC	28539	28794	28844	28792	-1	FOMPIscaffold_123	FOMPIDRAFT_1026312	28539	29109	None	7199	1574	61932	No_or_no_constitutive_exon
ATGGGCGCTCGTCCCGATGAGATACTGATGTGACGTCGATATCGGGATAGTG	40811	40853	40761	40813	1	FOMPIscaffold_123	FOMPIDRAFT_47897	39147	40853	None	7199	1574	61932	No_or_no_constitutive_exon
GTCGGGCCAGTGTGCGAGCTGCAGTTGACGTTGGGCATGCGCACGGGCAGGT	14399	14687	14737	14685	-1	FOMPIscaffold_159	FOMPIDRAFT_1056027	14048	16486	None	7199	1574	61932	No_or_no_constitutive_exon
CGTACACAATGGCAGACGACGTCGTCTTCACCTGGACGAGCGGCGGGGAGGA	23228	23578	23628	23576	-1	FOMPIscaffold_159	FOMPIDRAFT_60893	22980	25103	None	7199	1574	61932	No_or_no_constitutive_exon
AGCAGGCAAAGACTGGGAATTCAACATCTGTCAATCAACGGGGTGATGAGCC	61284	61407	61234	61286	1	FOMPIscaffold_200	FOMPIDRAFT_1137114	60756	61407	None	7199	1574	61932	No_or_no_constitutive_exon
GTCTCGTGCGATAGCGGTTCTGTGCGGCGCGCTGACGCTGCAGGGAACAGAT	10466	10609	10659	10607	-1	FOMPIscaffold_133	FOMPIDRAFT_1135412	9584	10872	None	7199	1574	61932	No_or_no_constitutive_exon
CCGACGCGCGAAAGGCGCGGGAGGAGGAGAAGGCCGCACGGGCGGCGCAGGA	20500	21307	21357	21305	-1	FOMPIscaffold_133	FOMPIDRAFT_59934	20500	23208	None	7199	1574	61932	No_or_no_constitutive_exon
CGCCGAGTGTCAAGGGGCTAACCGTATCGACACCTCATCGGGGGTGACAGGC	20168	20299	20349	20297	-1	FOMPIscaffold_141	FOMPIDRAFT_1026455	19085	21596	None	7199	1574	61932	No_or_no_constitutive_exon
GTGCATGGTATGAATGTCTTCACTCTACTGACATAGACGCGTGGGGACAGGC	34941	35053	34891	34943	1	FOMPIscaffold_134	FOMPIDRAFT_144421	33520	35901	None	7199	1574	61932	No_or_no_constitutive_exon
ACGTCCCTTCTTCACCAGATATATCGAGGATACTGATGGCGGGTGTGCAGTG	35725	35901	35675	35727	1	FOMPIscaffold_134	FOMPIDRAFT_144421	33520	35901	None	7199	1574	61932	No_or_no_constitutive_exon
GTGAGTGGGGAGCCTGCGTTAAGGTGGAGAAAGGAGCTGATGGGCTGAAGGT	46795	46869	46745	46797	1	FOMPIscaffold_134	FOMPIDRAFT_1153674	46207	47719	None	7199	1574	61932	No_or_no_constitutive_exon
GTGTCCCCGCCTTAGCTTGCGCCCCGAGGTAGATCTGACTAGGGTCGTAGAT	47061	47179	47011	47063	1	FOMPIscaffold_134	FOMPIDRAFT_1153674	46207	47719	None	7199	1574	61932	No_or_no_constitutive_exon
GCGTTGCTCCATTCCGCTCACAGCGATCTTGTGCTCAATTGGGTGAATAGGG	47662	47719	47612	47664	1	FOMPIscaffold_134	FOMPIDRAFT_1153674	46207	47719	None	7199	1574	61932	No_or_no_constitutive_exon
TGCGTCATGCGGCGTCACAGGAAAAGCATTGACCAAAAGCGTCGGGGCAGGT	30597	30703	30753	30701	-1	FOMPIscaffold_143	FOMPIDRAFT_1026466	30228	31482	None	7199	1574	61932	No_or_no_constitutive_exon
CTGCTGTGCTAGTCGCGATGTCATCAGGGAGCGCTCATTGGGGCGGGCAGCT	4098	4396	4048	4100	1	FOMPIscaffold_162	FOMPIDRAFT_1056081	2121	4396	None	7199	1574	61932	No_or_no_constitutive_exon
GTGCATGACCTCAGGATACGCAGCAATGACAACATTCACGGGGTGATTAGTC	22692	22804	22642	22694	1	FOMPIscaffold_162	FOMPIDRAFT_1102120	22102	23270	None	7199	1574	61932	No_or_no_constitutive_exon
GTCTCAGTGCACCTGCGTTGGGTGCGCGCTGACGATGAGTGGGATTGCAGGA	28841	29106	29156	29104	-1	FOMPIscaffold_175	FOMPIDRAFT_150069	28841	30716	None	7199	1574	61932	No_or_no_constitutive_exon
AGTACGGTACAAACTTGGCTCCGAGCCGTTTCCTGTCTTGGTTGGGGCAGGC	33068	34023	34073	34021	-1	FOMPIscaffold_175	FOMPIDRAFT_49824	32862	34822	None	7199	1574	61932	No_or_no_constitutive_exon
AGTTGGCTGCTGTTGGCCACGCCTTCTAACTGACGCGCTGGGAATTGCAGTG	37536	37665	37715	37663	-1	FOMPIscaffold_175	FOMPIDRAFT_113425	36999	38155	None	7199	1574	61932	No_or_no_constitutive_exon
CCCCTCCCCGCACGCATCGGCCACTGACACTGAGCGCGCCGGGACATTAGTG	40173	40362	40412	40360	-1	FOMPIscaffold_142	FOMPIDRAFT_1153804	39784	41498	None	7199	1574	61932	No_or_no_constitutive_exon
ATTTCTCGCTTGCCTACTTGGAGCGGAACTGACGGGATGTGGGCGCGCAGGA	19620	19795	19570	19622	1	FOMPIscaffold_152	FOMPIDRAFT_1033695	17554	20047	None	7199	1574	61932	No_or_no_constitutive_exon
CGCGTCGTTCCCTTGTCTCCCTTCTCGCTAGTGCTTACGCAGGTGGGCAGAC	19848	19940	19798	19850	1	FOMPIscaffold_152	FOMPIDRAFT_1033695	17554	20047	None	7199	1574	61932	No_or_no_constitutive_exon
TGCGAGCATCAGGCAGCTCCGTCGATCTGATTTCACGATGCTGCAGGGAGCG	33194	33288	33338	33286	-1	FOMPIscaffold_152	FOMPIDRAFT_1170500	31381	33870	None	7199	1574	61932	No_or_no_constitutive_exon
TACTGCTCGGCAGCTGAGCGCAGAGTGGCGTCGGGATTGGGTGGGCACAGAT	38675	38782	38832	38780	-1	FOMPIscaffold_152	FOMPIDRAFT_1136078	37396	39107	None	7199	1574	61932	No_or_no_constitutive_exon
CACATTGAAGAAAACAGAGAAGAGGCGGAAGAAGAAAGCGGGAGAGGAAGAG	2842	3435	3485	3433	-1	FOMPIscaffold_158	FOMPIDRAFT_63223	2842	5029	None	7199	1574	61932	No_or_no_constitutive_exon
GCTGGACCCCCGGTGGGGGAGCTGATTAGGGAGGCGGGGGAGGTGAGGAGGC	20440	20555	20390	20442	1	FOMPIscaffold_158	FOMPIDRAFT_1136251	17646	20555	None	7199	1574	61932	No_or_no_constitutive_exon
CACTGGACGTGCGCGCACGGGGTGGCGGTGACTGATGTTCGGGCTGACAGGA	28935	29166	29216	29164	-1	FOMPIscaffold_158	FOMPIDRAFT_1056018	28935	29952	None	7199	1574	61932	No_or_no_constitutive_exon
GCCTGCAGCGATCGCCGTCATGGTCCGCGACGTGAACGAGACGGGGTGAGTG	2715	2929	2665	2717	1	FOMPIscaffold_146	FOMPIDRAFT_1135895	1200	2929	None	7199	1574	61932	No_or_no_constitutive_exon
CCGCCTTCCTGCCTGACCGACGTACTGAACTGACGGATCTTCGGGAACAGGC	3203	3647	3697	3645	-1	FOMPIscaffold_146	FOMPIDRAFT_1135907	3203	4116	None	7199	1574	61932	No_or_no_constitutive_exon
CTCGACAGGCATGATCATATATCACTCACGCATTTCCTGATGGGGGCTAGAC	15218	15253	15303	15251	-1	FOMPIscaffold_146	FOMPIDRAFT_1055846	15218	15721	None	7199	1574	61932	No_or_no_constitutive_exon
AGTCAGTCGTTTTATGCTGCAGCGTGCCTGGTCTCATGGGGCACGGGTAGTG	20838	20964	20788	20840	1	FOMPIscaffold_146	FOMPIDRAFT_1033649	18840	21984	None	7199	1574	61932	No_or_no_constitutive_exon
CGTGGATTATCCTTCAATATGTTGCCTGCGGTACTAACAGATGGGGATAGGA	6946	7150	7200	7148	-1	FOMPIscaffold_137	FOMPIDRAFT_1153714	6139	10299	None	7199	1574	61932	No_or_no_constitutive_exon
GTGCGTCCGCGGCAGGCTCTGGGCTCACGTTGCATTCTGGGGCGTAATAGGC	32121	32595	32071	32123	1	FOMPIscaffold_137	FOMPIDRAFT_1063419	28963	32595	None	7199	1574	61932	No_or_no_constitutive_exon
TGTAAGAGTCTTACTTGGATGATGTGTATACCACTGAACATGGGTGGTAGGC	2821	2950	2771	2823	1	FOMPIscaffold_176	FOMPIDRAFT_1056252	1553	4501	None	7199	1574	61932	No_or_no_constitutive_exon
TCGATCCCACCGCATACACTATTCTGCGGTACTCAATGTGCTGGGGCAAGAT	5751	6072	6122	6070	-1	FOMPIscaffold_169	FOMPIDRAFT_101815	2235	6490	None	7199	1574	61932	No_or_no_constitutive_exon
GCACACCCACGTGGTGACCACGCTTGTCGACTCACTGACGGGCACGGTAGGA	11206	11287	11156	11208	1	FOMPIscaffold_169	FOMPIDRAFT_1044241	10559	12207	None	7199	1574	61932	No_or_no_constitutive_exon
TGCGTCCGTTCGCTACGTGAGGTAAGCCCTGGTGCTTACAGTGGGTACAGCA	24763	24888	24938	24886	-1	FOMPIscaffold_169	FOMPIDRAFT_1044244	23996	26128	None	7199	1574	61932	No_or_no_constitutive_exon
TCACTCGGTTCTCTAGCGCTCCCACCGTGATTGCTCACACTAGGGCGCAGGT	31651	31818	31868	31816	-1	FOMPIscaffold_169	FOMPIDRAFT_1136627	31289	33278	None	7199	1574	61932	No_or_no_constitutive_exon
GTGAGTGTCTTGCGCATTATTAGGTGCTCCCAGTCTCACGCGAGGGATAGAC	39113	39458	39063	39115	1	FOMPIscaffold_169	FOMPIDRAFT_1056181	37797	42173	None	7199	1574	61932	No_or_no_constitutive_exon
GTGCTAAAAGTCCCGCATGAACAGGTACTGATCAGTGGCTCGGCGGGCAGGG	40358	40481	40308	40360	1	FOMPIscaffold_169	FOMPIDRAFT_1056181	37797	42173	None	7199	1574	61932	No_or_no_constitutive_exon
TCGCGTGCGCGCATGTTCGTTTTCGCCTTGGATTGCTAATGCTGGGACAGCC	20284	20336	20234	20286	1	FOMPIscaffold_185	FOMPIDRAFT_1026661	19029	21793	None	7199	1574	61932	No_or_no_constitutive_exon
GCGCGTAAGTAGTTTCTTGCAGCTGTGGATGCGAAGGCTGACGAGGGCAGTG	20661	20828	20611	20663	1	FOMPIscaffold_185	FOMPIDRAFT_1026661	19029	21793	None	7199	1574	61932	No_or_no_constitutive_exon
TCACTGTCTGTGTTAGTGACATCGTTGACATCTGGACTGGGTGGGTGTAGAG	21587	21793	21537	21589	1	FOMPIscaffold_185	FOMPIDRAFT_1026661	19029	21793	None	7199	1574	61932	No_or_no_constitutive_exon
GTTCGTGCCTGTACAACTGCCGAGCAAACGTTGTCTGACGGGCGAAACAGGT	10793	11487	10743	10795	1	FOMPIscaffold_164	FOMPIDRAFT_1056111	8598	11487	None	7199	1574	61932	No_or_no_constitutive_exon
CACTGGTGCTCGCTGTCATGGGCCTCAAGTCCATGTCGCTGAGCGGGAAGGC	39083	39218	39033	39085	1	FOMPIscaffold_164	FOMPIDRAFT_1136504	37262	41205	None	7199	1574	61932	No_or_no_constitutive_exon
TTGTCGCCAGTCTGAATTTCCTATGTCCTGCTCATCACTGGGCGCTGAAGTG	8161	8247	8111	8163	1	FOMPIscaffold_157	FOMPIDRAFT_1170543	7504	9948	None	7199	1574	61932	No_or_no_constitutive_exon
TCGTTGCGTCCCAGTGGTCCCGCTGACCTACATGCAATGTTGGGATACAGGA	8678	8892	8628	8680	1	FOMPIscaffold_157	FOMPIDRAFT_1170543	7504	9948	None	7199	1574	61932	No_or_no_constitutive_exon
GTCGGTTGGTCACGAGTTCCTGATCATTCATACGGCTCAATGGGGCGCAGAA	11369	11437	11487	11435	-1	FOMPIscaffold_157	FOMPIDRAFT_76025	9959	11958	None	7199	1574	61932	No_or_no_constitutive_exon
TGTCGCGCTGTATGCGTGTCTGAATGCTGACCCCGAGCTGCGGGATCAAGGG	21934	22063	22113	22061	-1	FOMPIscaffold_163	FOMPIDRAFT_1154149	20732	22307	None	7199	1574	61932	No_or_no_constitutive_exon
ACTCGGCATTGATCATATTGCATCAATTGACAGACCCTTGGGGAGCACAGAT	24980	25100	24930	24982	1	FOMPIscaffold_163	FOMPIDRAFT_1136463	23823	25617	None	7199	1574	61932	No_or_no_constitutive_exon
CTTTGAACGTCTTCAATGGTCACGATGTTCGCTAAATCGTAAGGGTATAGGG	34005	34167	33955	34007	1	FOMPIscaffold_163	FOMPIDRAFT_144168	32993	34167	None	7199	1574	61932	No_or_no_constitutive_exon
CTGGCGGGGTGCGCGTGGACGGCTGGCTGACTGTGACGGCGGGGACGTAGGG	20335	20546	20596	20544	-1	FOMPIscaffold_145	FOMPIDRAFT_1026480	20335	21473	None	7199	1574	61932	No_or_no_constitutive_exon
TTGTGAGTATATCAGCCAAAGTGTCTCGAAAGGTACTTACCCAGGGGCAGTT	35237	35312	35362	35310	-1	FOMPIscaffold_167	FOMPIDRAFT_1136551	34648	35816	None	7199	1574	61932	No_or_no_constitutive_exon
TCTGTGTCCGTCGCTTGGATCGAGGTCGACAAGTTGACTCCGGGATACAGTG	5820	6116	6166	6114	-1	FOMPIscaffold_173	FOMPIDRAFT_1056220	3186	9167	None	7199	1574	61932	No_or_no_constitutive_exon
CGAGGGTCGCGTCATTCAAGCGTCGTATCCAACGCCGCTGGGGGTGCCAGTG	13033	13889	13939	13887	-1	FOMPIscaffold_173	FOMPIDRAFT_1033819	12181	14053	None	7199	1574	61932	No_or_no_constitutive_exon
CTGTTCCGTGGTACGGTGGTGTGTTTGCTGAGCGGCGTGCGGGAGTGAAGGT	32377	32450	32327	32379	1	FOMPIscaffold_151	FOMPIDRAFT_162797	30573	33426	None	7199	1574	61932	No_or_no_constitutive_exon
TAACGGCACACGTTCATGCGCGGGACTTGGCCGGCTGACGGCGGGCGCAGGA	14219	14611	14661	14609	-1	FOMPIscaffold_171	FOMPIDRAFT_132493	14219	17871	None	7199	1574	61932	No_or_no_constitutive_exon
CACCCCCGGCCCACCTTGCCCCGCATCTGCTGACGAATGTGGGAGCTCAGGC	21560	21846	21510	21562	1	FOMPIscaffold_171	FOMPIDRAFT_82859	20268	21846	None	7199	1574	61932	No_or_no_constitutive_exon
TCTTGTTCCATCCCCATCTGTTCCGGAAAGTGGTGCTCACCAAGGGGAAGGA	12755	12842	12705	12757	1	FOMPIscaffold_156	FOMPIDRAFT_1170528	11955	13464	None	7199	1574	61932	No_or_no_constitutive_exon
AAATCCCAACTGTATGCGCACGGAGCTGACCAGCTGACCGCGCGGGACAGTC	25324	25342	25392	25340	-1	FOMPIscaffold_156	FOMPIDRAFT_79828	23449	25438	None	7199	1574	61932	No_or_no_constitutive_exon
GTTCAAATACATACTACGGTTGCATCTCTCTGTGAATCCTATGGGTACAGAA	13582	13646	13532	13584	1	FOMPIscaffold_180	FOMPIDRAFT_117114	11855	14705	None	7199	1574	61932	No_or_no_constitutive_exon
CTACAATGCTTTGTGGAATGTATGCGATTATGTTCATGCGAACTGGGCAGGT	25037	25171	24987	25039	1	FOMPIscaffold_180	FOMPIDRAFT_1026636	24778	25662	None	7199	1574	61932	No_or_no_constitutive_exon
GTACGCCTCCCGCATGCTCTGTGCAGCCTATCGACTCACGCAGGGCACAGTT	4497	4690	4447	4499	1	FOMPIscaffold_165	FOMPIDRAFT_1136512	2401	9185	None	7199	1574	61932	No_or_no_constitutive_exon
CTGTCTGGTTTGCTCAATGCTCTTGACGGAATTGGTGCGCACGAGGGAAGGA	15396	15844	15894	15842	-1	FOMPIscaffold_165	FOMPIDRAFT_1056123	15396	16108	None	7199	1574	61932	No_or_no_constitutive_exon
CGCTGGGATAGTCCACGGAACGTGTGCTCTATCGCTGACAGTGGGCGTAGTA	16475	16580	16630	16578	-1	FOMPIscaffold_165	FOMPIDRAFT_102059	16119	17159	None	7199	1574	61932	No_or_no_constitutive_exon
TCTTGACTCTGTGAGGGAAGTAGTGCTTCGTACTAACGCGTCGGGTGAAGGA	4723	4899	4949	4897	-1	FOMPIscaffold_184	FOMPIDRAFT_152946	4453	8116	None	7199	1574	61932	No_or_no_constitutive_exon
ATCCTCGGTCTGATACGCAGGACAACGCTGAAGATACAGAGGACGGGGAGGG	16030	16240	15980	16032	1	FOMPIscaffold_184	FOMPIDRAFT_1136925	15201	16240	None	7199	1574	61932	No_or_no_constitutive_exon
GAGGGTCTCATGCGATTATGATACTGTCATCGACGCTCATGTTGGGACAGGC	13369	13575	13625	13573	-1	FOMPIscaffold_183	FOMPIDRAFT_1026641	12537	14677	None	7199	1574	61932	No_or_no_constitutive_exon
GGTGTGTTCTCCACGCCTTAGTCATATACATGCTAACGTTCGCGGGGAAGGC	15808	16006	15758	15810	1	FOMPIscaffold_183	FOMPIDRAFT_1026643	15083	16006	None	7199	1574	61932	No_or_no_constitutive_exon
AGTAAGTCTGATATTTATGCACGAATGCACCTCACTCAGCGTGGGTTAAGCT	11102	11264	11052	11104	1	FOMPIscaffold_189	FOMPIDRAFT_1056378	10589	12466	None	7199	1574	61932	No_or_no_constitutive_exon
TTCCCCGCAAGCTCGAGCAGCAGGGCCTCAACTCGACGGTGATCGGGGAGGT	11197	11345	11395	11343	-1	FOMPIscaffold_235	FOMPIDRAFT_1063699	10943	18285	None	7199	1574	61932	No_or_no_constitutive_exon
CCGTAAGTGCTATGTCCGCCTTCAATACTCGTCTCACTGGGAGTCAACAGGG	8252	8294	8344	8292	-1	FOMPIscaffold_190	FOMPIDRAFT_152902	8183	11154	None	7199	1574	61932	No_or_no_constitutive_exon
TCACCGCCTCCCCTTGTGCTGCTGACACCGTCCCTCCACAAGGGTGTCAGAC	10478	10713	10763	10711	-1	FOMPIscaffold_178	FOMPIDRAFT_1056277	10478	12359	None	7199	1574	61932	No_or_no_constitutive_exon
CTCTCGCGGGTGGCAGTATGTTCGCCGCCTTACTGACGTGCGGGAAAAAGGT	20785	21088	20735	20787	1	FOMPIscaffold_178	FOMPIDRAFT_1020746	20563	21278	None	7199	1574	61932	No_or_no_constitutive_exon
GCAATGAGATCTAACTCGAACTAACCACCTTGCTCATCAAGGGCATGCAGTC	18720	18791	18841	18789	-1	FOMPIscaffold_275	FOMPIDRAFT_94257	17874	19875	None	7199	1574	61932	No_or_no_constitutive_exon
TCATGGCCATGCTTCACATTTACATTGCAGTTCATGAGGGAACGATGCAGGA	12859	13035	12809	12861	1	FOMPIscaffold_198	FOMPIDRAFT_116471	12711	14378	None	7199	1574	61932	No_or_no_constitutive_exon
TGCCATGGCTACTGATTCTGCCCGCGCTAGCTGACAACACATGTGGGTAGCT	1935	2003	1885	1937	1	FOMPIscaffold_204	FOMPIDRAFT_1056478	97	2880	None	7199	1574	61932	No_or_no_constitutive_exon
CACCATCGGTGTCCGCTGCATGTTCGTGCACAACCTCTCGGGGACAACAGGG	15695	15900	15645	15697	1	FOMPIscaffold_193	FOMPIDRAFT_1056404	13870	15900	None	7199	1574	61932	No_or_no_constitutive_exon
TATGGCTGACCGGCCGTAAGAGCGGAGATTGTCCGCTGGGTGTCAGAGAGCA	1218	1365	1415	1363	-1	FOMPIscaffold_313	FOMPIDRAFT_1108041	962	1804	None	7199	1574	61932	No_or_no_constitutive_exon
GGTAAGATTCATGCTTAGTACGGGGTCTAGGTCACTGACGGGACGTCAAGGC	226	545	176	228	1	FOMPIscaffold_212	FOMPIDRAFT_1020859	0	2491	None	7199	1574	61932	No_or_no_constitutive_exon
TACAATACCACAACATCCTAATTAATTGCTTGAAGTGGGTATATGAACAGGA	7435	7550	7600	7548	-1	FOMPIscaffold_211	FOMPIDRAFT_1020858	7435	9593	None	7199	1574	61932	No_or_no_constitutive_exon
TGCAGGAGGAAAGCGCGAATGATGATGTGCCATTGGCGGGCAACTGGGAGGT	7228	7250	7300	7248	-1	FOMPIscaffold_221	FOMPIDRAFT_128575	6049	8201	None	7199	1574	61932	No_or_no_constitutive_exon
ATCCCAGGCTATGAGCGCGGATAAAAACGAGTGGAATCGGGGGAGAGCAGCA	1812	1916	1966	1914	-1	FOMPIscaffold_224	FOMPIDRAFT_94731	991	2179	None	7199	1574	61932	No_or_no_constitutive_exon
TGAGTCGATCTGCACATAGTGCATTCATCATACTGATGATAGGGACTCAGGC	1812	1871	1762	1814	1	FOMPIscaffold_231	FOMPIDRAFT_116541	1638	2811	None	7199	1574	61932	No_or_no_constitutive_exon
AGTCATCTTCGCCTGTTGAGCTCGGGTATGGGTACTGACGGGCGGTAAAGCG	1395	1715	1765	1713	-1	FOMPIscaffold_234	FOMPIDRAFT_1020879	48	2815	None	7199	1574	61932	No_or_no_constitutive_exon
AGGGCTACTGCACGGCCGCTGAGCTTGACGTACCTCCGCGAGGGCTGCAGCG	743	783	693	745	1	FOMPIscaffold_237	FOMPIDRAFT_1056574	165	783	None	7199	1574	61932	No_or_no_constitutive_exon
GGTGTAAGCGGGCCATGGTATGTGGTTGCGGGATCGGCGAGGGTTGCGAGTC	5295	5408	5458	5406	-1	FOMPIscaffold_237	FOMPIDRAFT_1137344	2736	6083	None	7199	1574	61932	No_or_no_constitutive_exon
GCTACTGCACATGCTCACCAATTTGACGTATCGCTGACAGGCCAGGGAAGGC	2133	2442	2492	2440	-1	FOMPIscaffold_244	FOMPIDRAFT_62158	1462	3499	None	7199	1574	61932	No_or_no_constitutive_exon
AGTGCAGACGTGCTTGTGCGAGCTCACTAACTGTATGTGGGGAACTGTAGCG	210	451	501	449	-1	FOMPIscaffold_249	FOMPIDRAFT_1056599	210	542	None	7199	1574	61932	No_or_no_constitutive_exon
AAGGTATGCATACAATGATGGTCATTGCACATACTAACTGGGAGTTGCAGCT	3567	3729	3517	3569	1	FOMPIscaffold_263	FOMPIDRAFT_1056630	2599	4518	None	7199	1574	61932	No_or_no_constitutive_exon
ATGGTTCTTCAGCCATCACCTGGGTATGTGGCGTTCTCTCGGGGGTACAGGT	2621	2824	2571	2623	1	FOMPIscaffold_271	FOMPIDRAFT_1020923	1803	3908	None	7199	1574	61932	No_or_no_constitutive_exon
ATCAACAGTTTGTGTGGGTCTTTTGGACCGCAGAGCTGACATCGGGACAGCA	787	910	960	908	-1	FOMPIscaffold_285	FOMPIDRAFT_1100155	15	1556	None	7199	1574	61932	No_or_no_constitutive_exon
TGGTACGTGCGTTCTGTGACAGGTTGACCACACTAATTCCAGGCGGGTAGCT	1824	2064	2114	2062	-1	FOMPIscaffold_288	FOMPIDRAFT_1020940	1824	3478	None	7199	1574	61932	No_or_no_constitutive_exon
CGCCCAATATACCAGTGGCACTGACGTTAGAAATGTGCTGGGCAACGCAGGT	2355	2426	2476	2424	-1	FOMPIscaffold_309	FOMPIDRAFT_1056696	1309	2775	None	7199	1574	61932	No_or_no_constitutive_exon
GAACATGAGGTTGGGCATGGGATTGTGAATGAGATTGAGAATGGGATTAGGT	495	667	717	665	-1	FOMPIscaffold_315	FOMPIDRAFT_1020958	495	1447	None	7199	1574	61932	No_or_no_constitutive_exon
CGCTTTCTGTGTGTAGCATGAAGTGCAGTACCTGAATTTTAGGGCCACAGAT	2415	2550	2365	2417	1	FOMPIscaffold_321	FOMPIDRAFT_1026728	1957	2550	None	7199	1574	61932	No_or_no_constitutive_exon
TACCCTTTCCATTCGAGCCTGGATACTGCTGACCTGATGTCGGGACGTAGTG	0	261	311	259	-1	FOMPIscaffold_327	FOMPIDRAFT_94254	0	433	None	7199	1574	61932	No_or_no_constitutive_exon
GAACATGAGGTTGGGCATGGGATTGTGAATGAGATTGAGAATGGGATTAGGT	1673	1845	1623	1675	1	FOMPIscaffold_347	FOMPIDRAFT_1020977	893	1845	None	7199	1574	61932	No_or_no_constitutive_exon
ATATTCCGCCTGTTTACTAAAGTCTACTGCCTGATACTAGAACACGGGAGGA	151	480	530	478	-1	FOMPIscaffold_379	FOMPIDRAFT_1056777	151	1518	None	7199	1574	61932	No_or_no_constitutive_exon
CATGTTGATGGGGTGACAGGACGACGATGCTGACTGATGTGGTCGGGCAGCC	499	563	613	561	-1	FOMPIscaffold_455	FOMPIDRAFT_131402	215	820	None	7199	1574	61932	No_or_no_constitutive_exon
TCCAGGCTCTTCCACTCATTCTCGACAAGCACCGCTGTCCAGGGTTCAAGGA	676	935	985	933	-1	FOMPIscaffold_461	FOMPIDRAFT_1137739	247	1388	None	7199	1574	61932	No_or_no_constitutive_exon
GTGCGCAGGGGCGTAGTTGTGGGAGGGAGCTGATGCGGATGGGCGGGTAGTA	1164	1173	1114	1166	1	FOMPIscaffold_462	FOMPIDRAFT_1056863	902	1173	None	7199	1574	61932	No_or_no_constitutive_exon
