# Supplementary material for: Widespread Separation of the Polypyrimidine Tract From 3′ AG by G Tracts in Association With Alternative Exons in Metazoa and Plants
Source: Front Genet. 2019 Jan 14;9:741. doi: 10.3389/fgene.2018.00741 (PMC6339879; doi:10.3389/fgene.2018.00741)
Supplement: DATA FILE S1 — Sequences of REPAG 3′ SS from each species of fungi. [file Data_Sheet_1.zip › Supplementary data 1/Fungi_Release38_drechmeria_coniospora.txt]

REPA_GGG_Sequence	Exon_Start	Exon_End	Pos_-50	Pos_+2	Strand	Chromosome	GeneID	Gene_Start	Gene_End	Gene_Name	Number_of_REPAs	Number_of_REPAs_has_GGG	Number_of_Intron(Intra_genic_Region)	Upstream_Constitutive_Exon
TCCCCTCGCCGACGCCGTGGCGGCTGACGACGACGAGGGAAAACGCGCAGCA	55626	56043	56093	56041	-1	01	DCS_00013	55465	57547	None	2562	494	13931	No_constitutive_exon_found_in_species
CCATACTCTAGCGTCTGATATGAGCATCGAGTACGGAGACGACGGGCTAGGA	261677	264797	264847	264795	-1	01	DCS_00060	261677	264994	None	2562	494	13931	No_constitutive_exon_found_in_species
CGCCTTGGCACCGGCGGTGGTGACGGTCCTGAGCGCTGATTGGCTGGGAGAC	280444	280962	280394	280446	1	01	DCS_00068	279940	280962	None	2562	494	13931	No_constitutive_exon_found_in_species
ACGATCCGTCGACGACGAGCATCGGGGCCGGTGTCTAACGTGGGAGGTAGAA	536322	537666	536272	536324	1	01	DCS_00128	536139	538063	None	2562	494	13931	No_constitutive_exon_found_in_species
TGGGCAAAGGGCACGACGACCAAGGATTTCGCTGACCGTCAAGCGGGCAGGG	541083	541191	541241	541189	-1	01	DCS_00130	541083	541817	None	2562	494	13931	No_constitutive_exon_found_in_species
GTAAGCACGGCAAGACGGCCGCTTCTGATGTAGCTAACATGGGTGGCCAGTG	565898	566328	565848	565900	1	01	DCS_00138	565682	570184	None	2562	494	13931	No_constitutive_exon_found_in_species
GGCGTTTCATCATCGCTCGCGTCGAGGAGAGACACTGACGTGGCGGGCAGAG	567040	567385	566990	567042	1	01	DCS_00138	565682	570184	None	2562	494	13931	No_constitutive_exon_found_in_species
CACTCTGCTGCCTCTCGGGAGGGTCAAGGGTGAGCTGACGAGGCGGGCAGAA	569536	569572	569486	569538	1	01	DCS_00138	565682	570184	None	2562	494	13931	No_constitutive_exon_found_in_species
GTCGTCGCCGCCCCTGGCTGCCAAGATGGAGCTGACTGGCGAATGGGCAGAT	894673	895376	895426	895374	-1	01	DCS_00228	894673	896818	None	2562	494	13931	No_constitutive_exon_found_in_species
GCACCGCCTTTCTTCCTAAAGTTTTGGTAACAAAGCGATGTCAAGGGTAGGC	995832	996074	996124	996072	-1	01	DCS_00246	994933	996250	None	2562	494	13931	No_constitutive_exon_found_in_species
GTCTGTCTGCCGCGAGGCGAAACTATAAAGCGGTCTCAATCGAGGGCCAGCG	1000926	1000963	1000876	1000928	1	01	DCS_00247	1000500	1003229	None	2562	494	13931	No_constitutive_exon_found_in_species
CCCTCCCGACAAACGGATGCGGCTCGAAGCGGCGGCTAACGTGGGTGCAGTG	1058155	1058444	1058494	1058442	-1	01	DCS_00265	1058029	1059534	None	2562	494	13931	No_constitutive_exon_found_in_species
GATTCTCGGCCACGCAGGCCCCACGAAGGCATGGGTTAACGGGAATTCAGGT	1079004	1079058	1078954	1079006	1	01	DCS_00272	1078726	1079658	None	2562	494	13931	No_constitutive_exon_found_in_species
CCCTTCGACTGAACCAGTGGAACTCGGTGGTGCGGTGGGAAGCCAAGCAGAC	1155115	1156213	1156263	1156211	-1	01	DCS_00299	1155115	1156857	None	2562	494	13931	No_constitutive_exon_found_in_species
CTCCCTGCTGCACCCTCGAGATCCCCTGCTCGTCTGACGCGGGAGAGTAGCA	1174923	1175344	1175394	1175342	-1	01	DCS_00307	1174923	1176236	None	2562	494	13931	No_constitutive_exon_found_in_species
CCGCCCGGGGACTCGCCCGATGGAGCGGCCGCGCTGACCTCGGGGGACAGAT	1194897	1195016	1194847	1194899	1	01	DCS_00311	1194358	1197812	None	2562	494	13931	No_constitutive_exon_found_in_species
CCGAGAAGGAGGAGTATCGTGTCTTGACAGCTGACGGGGACACGGAGCAGGA	1237606	1237942	1237556	1237608	1	01	DCS_00323	1237389	1237942	None	2562	494	13931	No_constitutive_exon_found_in_species
CGGACGGGCCGAGGCTGGAGGCGGACGGCCTGACGCTGACGGGACCGCAGAC	1251260	1251577	1251210	1251262	1	01	DCS_00327	1250705	1251577	None	2562	494	13931	No_constitutive_exon_found_in_species
GGGCGGCGAGGGAGAGACGACGGCGGCGGGCTAACGAGCGTGGGACGCAGGA	1333679	1334255	1334305	1334253	-1	01	DCS_00357	1333679	1334518	None	2562	494	13931	No_constitutive_exon_found_in_species
GATCGGAGCCGCCGCTGACGGATGACTGACTGCCTCGCGCTGGGCGATAGTT	1372479	1372713	1372429	1372481	1	01	DCS_00371	1372007	1372891	None	2562	494	13931	No_constitutive_exon_found_in_species
TCCTAATTCTTGGGCCGGCGCTGCCGACCTCGGCCGACCTCGGGGACGAGCG	1547995	1548508	1547945	1547997	1	01	DCS_00423	1547664	1549680	None	2562	494	13931	No_constitutive_exon_found_in_species
TTCGTCTGCCCTGCGTGAGCTGTCACCTCTCTGACTTATCTGGGGCACAGGG	1564603	1564644	1564553	1564605	1	01	DCS_00429	1564521	1568285	None	2562	494	13931	No_constitutive_exon_found_in_species
CCGGCCCATTTCGGACAACGAGAGGAGGCAGCTGACATGAGAGCAGGGAGAT	1590776	1591381	1591431	1591379	-1	01	DCS_00437	1590151	1592616	None	2562	494	13931	No_constitutive_exon_found_in_species
CGCTGACGGTAGACGCCAGAGCTCGAGCTGACGCAGGATGGGACATGCAGAC	1595580	1595789	1595839	1595787	-1	01	DCS_00439	1595580	1598909	None	2562	494	13931	No_constitutive_exon_found_in_species
CCCGCCAAGGGCCCATGAACACGGACGGCTGACGGCGGACGGGACGACAGGG	1931067	1931124	1931174	1931122	-1	01	DCS_00530	1931067	1933776	None	2562	494	13931	No_constitutive_exon_found_in_species
TAGCCTTTGCCTTGACGCTTTATCGGGACAGGGCTGACTTGCATGGGCAGTG	1973674	1974039	1974089	1974037	-1	01	DCS_00541	1973334	1974886	None	2562	494	13931	No_constitutive_exon_found_in_species
CCTCTCGCGTCCCCCAAGCCACCCGCTGACCGGTTCTGTCGTGGGTACAGAA	1984345	1984605	1984295	1984347	1	01	DCS_00543	1984121	1985278	None	2562	494	13931	No_constitutive_exon_found_in_species
GTGGTCATCGTGACTTGCAACCCACGAACGATGCTGATGCCGGGAAATAGGA	2105484	2106516	2105434	2105486	1	01	DCS_00571	2103232	2106516	None	2562	494	13931	No_constitutive_exon_found_in_species
CCCTCAGCCCATCCTCCCCGGCATCCCCGCTGACCCTGCCGGGCGGCCAGAT	2242518	2242601	2242651	2242599	-1	01	DCS_00612	2241783	2242725	None	2562	494	13931	No_constitutive_exon_found_in_species
CGGCTTCTCGAGCATCAATCGTAGACTGCGGCTAACCGGAGGGGATACAGCT	2261231	2261532	2261181	2261233	1	01	DCS_00616	2261044	2262106	None	2562	494	13931	No_constitutive_exon_found_in_species
CTTCGCGCCTTTGCCTTTTGCGGTACGCTCACGCTCACGCTCGGGGGTAGAT	2294763	2294854	2294713	2294765	1	01	DCS_00631	2294402	2296052	None	2562	494	13931	No_constitutive_exon_found_in_species
AGTGCTCTCGACTGCCCAGCTGCCCTGCCCAGCCTCGTCTAACGCGGGAGAC	2297908	2298682	2298732	2298680	-1	01	DCS_00632	2297908	2299792	None	2562	494	13931	No_constitutive_exon_found_in_species
CCGGTCCCCGACCCGTGCCGGTGGTCGAGCTGACGAGCGACGACGGGCAGCC	2381977	2382298	2381927	2381979	1	01	DCS_00656	2381740	2384872	None	2562	494	13931	No_constitutive_exon_found_in_species
GCTGACGACTTGCCGTTCGGTGCCGACGATTCGCTGACTCGAGAGGGTAGCT	2393988	2394244	2394294	2394242	-1	01	DCS_00659	2393988	2394614	None	2562	494	13931	No_constitutive_exon_found_in_species
CAATGGGTCATTTGCAACGCATGAACCGTGTGCTCATTTTCATGGGACAGTC	2441765	2441826	2441715	2441767	1	01	DCS_00668	2441625	2442585	None	2562	494	13931	No_constitutive_exon_found_in_species
GCGAAAGGTCAGCCATCAATATGGACAAACGATGCTAACGAGGGAGGCAGAG	2471694	2471911	2471961	2471909	-1	01	DCS_00679	2471518	2472190	None	2562	494	13931	No_constitutive_exon_found_in_species
CACCCAGCGCCGCAGACGATGTCGGGACTGGAAGCTGACAAGGGCAACAGGC	2494915	2495038	2495088	2495036	-1	01	DCS_00684	2494059	2495582	None	2562	494	13931	No_constitutive_exon_found_in_species
AACTGGTGAAGTTGGCATACAACGTTCATGTTACGCTTGCGGGACTGCAGAT	2598655	2601949	2598605	2598657	1	01	DCS_00693	2592329	2601949	None	2562	494	13931	No_constitutive_exon_found_in_species
TTCGTTCGTTTGATTGCTCCAGCCCTGACCGCTACTACGGGTAAGCGCAGCC	2634684	2635512	2635562	2635510	-1	01	DCS_00702	2633381	2636217	None	2562	494	13931	No_constitutive_exon_found_in_species
GCAGCAGCCTCGCGATGACAAAACGCTAATAACTTCGGTCCGGGAGACAGTT	2705944	2706625	2706675	2706623	-1	01	DCS_00722	2705944	2707158	None	2562	494	13931	No_constitutive_exon_found_in_species
ACTACGTACACTGTCGTCGGCTTGCTTCGTTCCTAACTCCCATGGGATAGAC	2735745	2737728	2737778	2737726	-1	01	DCS_00730	2735745	2738688	None	2562	494	13931	No_constitutive_exon_found_in_species
CCCATTTTGTGTTATCGTTGTTACACCCGAGATTGACTCGCAACGGGCAGGC	3403955	3404432	3403905	3403957	1	01	DCS_00797	3403239	3405918	None	2562	494	13931	No_constitutive_exon_found_in_species
TGATCGGGCTGTTCAGCGACTGATGAGCCGACACGCTGACGACTGGGCAGTC	3465185	3465343	3465135	3465187	1	01	DCS_00812	3465088	3465746	None	2562	494	13931	No_constitutive_exon_found_in_species
ACGGCCAACATGTATTGGAGGGGCGGCTGACAATCATCACGGACGGGTAGGC	3495763	3497595	3495713	3495765	1	01	DCS_00819	3493162	3497595	None	2562	494	13931	No_constitutive_exon_found_in_species
GGCGGTCGGACGACGACGAGAGCGTGCGTAGACTGACCGAGGGGCTGCAGAC	3674140	3674916	3674090	3674142	1	01	DCS_00872	3673194	3674916	None	2562	494	13931	No_constitutive_exon_found_in_species
AGTCTCCACCTTGGGCTCGTCGGGTCGGAGGAAACTGACGGGCAGCGCAGTC	3732731	3735145	3732681	3732733	1	01	DCS_00886	3731890	3735516	None	2562	494	13931	No_constitutive_exon_found_in_species
GCTGACGAAGGCGTTGGATGAATGAAGGTGCTAATTGCGGGGGTGTGCAGAC	3753406	3753431	3753356	3753408	1	01	DCS_00892	3753181	3757087	None	2562	494	13931	No_constitutive_exon_found_in_species
ACGTACAACCTGCCACGTAAATGCGGCGCGACGAATATTAATGGGAGCAGCC	3983501	3983656	3983451	3983503	1	01	DCS_00958	3980726	3983656	None	2562	494	13931	No_constitutive_exon_found_in_species
GATGCCTATTTCTATTCTCATGCACGCATGCTGACAGGGAAGCAATAAAGGC	4099182	4099985	4100035	4099983	-1	01	DCS_00994	4099182	4100409	None	2562	494	13931	No_constitutive_exon_found_in_species
AAAGGGCGGGAGAGGAGGAAACGGAAAGGGGCGCGACGAAGTGAGGGGAGGA	4104808	4105528	4104758	4104810	1	01	DCS_00995	4101062	4105528	None	2562	494	13931	No_constitutive_exon_found_in_species
CGCCCCTCCCTCTCTTGCTGCAATAAATCAAGCTGGCTAACAGCGGGTAGAA	4241383	4242119	4241333	4241385	1	01	DCS_01032	4238943	4242686	None	2562	494	13931	No_constitutive_exon_found_in_species
ACCGGCTCAACGCCTGGACCGGCGGCTGGAACATAACAGAGGGCGCGAAGCG	4329144	4329474	4329094	4329146	1	01	DCS_01049	4328819	4329474	None	2562	494	13931	No_constitutive_exon_found_in_species
CCACCTCTCTCGGAATATCATGCATTTTCATGTCCTAACGGGGCGGCCAGCC	4382210	4382498	4382160	4382212	1	01	DCS_01063	4382124	4382658	None	2562	494	13931	No_constitutive_exon_found_in_species
AGGGAGCGAGGCTCCGTGTCGAGACTGACGTGAGCTCTCGCGGGCGGCAGAG	4456668	4456738	4456618	4456670	1	01	DCS_01083	4456212	4457513	None	2562	494	13931	No_constitutive_exon_found_in_species
CGAATCCCGGAGGCTGGGGGTCTGGGACGAGCGCTGACAGGGACAGGCAGCT	4483252	4483346	4483202	4483254	1	01	DCS_01089	4482402	4484830	None	2562	494	13931	No_constitutive_exon_found_in_species
TCTTGCCTTTACGTGCTTGGTGAGACGACGTTGCCTCCACCACGGGCGAGTG	4515574	4515752	4515524	4515576	1	01	DCS_01097	4514329	4515752	None	2562	494	13931	No_constitutive_exon_found_in_species
CAACCCCGTGACGGGCGCGGTTTGCTGAATTCTGACGGTGGGTGGTGAAGGC	4766330	4767151	4767201	4767149	-1	01	DCS_01175	4766119	4767726	None	2562	494	13931	No_constitutive_exon_found_in_species
AGTGCACGCTACATGACAGGCCAGTACAGCCTCTGACGGGAAGAAACCAGTG	4847700	4847795	4847845	4847793	-1	01	DCS_01196	4847605	4848034	None	2562	494	13931	No_constitutive_exon_found_in_species
TCCTGGCCCATCCTCTTTAACCCCCGGACGATGGCTAACGGGGGCCGCAGCG	4858365	4858509	4858559	4858507	-1	01	DCS_01201	4857523	4859188	None	2562	494	13931	No_constitutive_exon_found_in_species
CCCTCGCCCCCCTTCGTCGGTCCCGCCCGCTGACGCTTCGTGATGGGCAGCG	4900026	4900240	4899976	4900028	1	01	DCS_01212	4899696	4900240	None	2562	494	13931	No_constitutive_exon_found_in_species
CCATGTTTTACTTCTTCCGGAACCGATCCGAAGTCTAACGGGAAATACAGAT	4985210	4985238	4985160	4985212	1	01	DCS_01236	4983582	4985238	None	2562	494	13931	No_constitutive_exon_found_in_species
ACCTTGCCTCCTTCTTCTCGTCGGATCAACAGGCTGACCGAAGGGCGCAGCA	5055845	5056041	5056091	5056039	-1	01	DCS_01255	5054669	5057515	None	2562	494	13931	No_constitutive_exon_found_in_species
CGCGATCATGGACGATTCAAAACGCCGCAGCAGACTGACAGTGGGTGTAGGA	5128649	5128720	5128599	5128651	1	01	DCS_01277	5128522	5129515	None	2562	494	13931	No_constitutive_exon_found_in_species
CGACCCCGGCTCGACGCGAGGCGGCGAGGAAGCAGCTAACGGTTGGGCAGCA	5221517	5221664	5221467	5221519	1	01	DCS_01302	5219163	5221664	None	2562	494	13931	No_constitutive_exon_found_in_species
TACCCCTCCCCCGTCCTGTCCGCCGAGACGTCTGGCTGACGGTGGGGCAGGC	5224363	5224445	5224313	5224365	1	01	DCS_01303	5223214	5227806	None	2562	494	13931	No_constitutive_exon_found_in_species
TTCGCTCTAGGGTAGCTTGGGCTACCAAAGATTAACGTGGGGCGTGACAGGT	5440471	5440488	5440538	5440486	-1	01	DCS_01357	5440106	5440780	None	2562	494	13931	No_constitutive_exon_found_in_species
CGGTGGATGATAAAGTCGGGCTCTAGAGGCTTGCTGCTTCGGGATTGCAGGA	5454934	5455081	5455131	5455079	-1	01	DCS_01363	5454717	5457809	None	2562	494	13931	No_constitutive_exon_found_in_species
CAGGCCGTCGACTACGATTCCTGGAACACCAAAGGTTGGGACGCCAAGAGCC	5563831	5565201	5565251	5565199	-1	01	DCS_01397	5563650	5565628	None	2562	494	13931	No_constitutive_exon_found_in_species
TCCGTAACCTCGTCATGTCTCGTTCCCACCCCGGCGGCGATGGGGCAAAGGC	5675590	5675676	5675540	5675592	1	01	DCS_01426	5675413	5675676	None	2562	494	13931	No_constitutive_exon_found_in_species
CGCCGAGACGGCCGACGCGTGGTCCGACGTGCTAACAAAGGGCGGTGCAGTG	5702849	5702889	5702799	5702851	1	01	DCS_01437	5702161	5702889	None	2562	494	13931	No_constitutive_exon_found_in_species
AGTGCTCCCCGACAACCGGTCGCGGAGCGGCATCTGCTAATATGGGACAGCT	5814581	5814809	5814531	5814583	1	01	DCS_01472	5814258	5814809	None	2562	494	13931	No_constitutive_exon_found_in_species
GTCACGATTACGACGCCGTCGCGGCTCGCTCACGACGGGCAGGCCGGCAGAC	5848498	5849341	5848448	5848500	1	01	DCS_01482	5848194	5849477	None	2562	494	13931	No_constitutive_exon_found_in_species
CCCCTGGCGGTTCGGGGCGTGAACGCCGCTAACGTTGGACGATGGGCTAGAC	5849422	5849477	5849372	5849424	1	01	DCS_01482	5848194	5849477	None	2562	494	13931	No_constitutive_exon_found_in_species
ACGACAACAGCACGCTGACCAGACCCCCCTCTGGAGGAGGTGGGACATAGAA	5943818	5944346	5944396	5944344	-1	01	DCS_01510	5943818	5944488	None	2562	494	13931	No_constitutive_exon_found_in_species
CGTCGCCGACGTCGTAAGGAGGCAGGGCAAGTCGACGAGGGGCAGAGCAGAG	6126535	6126821	6126485	6126537	1	01	DCS_01561	6126456	6126821	None	2562	494	13931	No_constitutive_exon_found_in_species
GATTCCTCACCGAGTGAACGTGGGCGCCCTGCTGACCAACGATGGGACAGCG	6245397	6245671	6245347	6245399	1	01	DCS_01592	6244385	6245671	None	2562	494	13931	No_constitutive_exon_found_in_species
GGTTGGTCACCCTCTCCCGCACACGTGCGCGGTTGCTGACGAAGGGGCAGTG	6335012	6335189	6335239	6335187	-1	01	DCS_01617	6335012	6335551	None	2562	494	13931	No_constitutive_exon_found_in_species
CCCCTCGATCCAGATGGGCCCTGCTAACTCGACTTTGGCTGGGGGGGCAGAA	6365864	6367025	6367075	6367023	-1	01	DCS_01627	6365864	6367389	None	2562	494	13931	No_constitutive_exon_found_in_species
AACGCGCAGGATGATGCTGACGATTCGTCTCCACGCAGGGCTTGAAGGAGAT	6368719	6369406	6369456	6369404	-1	01	DCS_01628	6368719	6372446	None	2562	494	13931	No_constitutive_exon_found_in_species
GCAAGCACGGACGAGTACTCCGCTGCTTGGCCAGGAGCTGACGGGGACAGAT	6407880	6408591	6407830	6407882	1	01	DCS_01639	6407423	6408591	None	2562	494	13931	No_constitutive_exon_found_in_species
CGTTCCGTCTTACGACCCAACCCGAGCATTTGCTGACGAGGGGCAAACAGGC	6510495	6510609	6510445	6510497	1	01	DCS_01682	6510283	6511285	None	2562	494	13931	No_constitutive_exon_found_in_species
GGGACGTTCTCCTCGAAACCTTCTTCGCCCTCGACTGTGACGGGACGTAGAG	6610745	6610958	6611008	6610956	-1	01	DCS_01712	6610745	6611334	None	2562	494	13931	No_constitutive_exon_found_in_species
CTGCTCAATTCCCACGACTTGCCCTCGGCACTGACACGTGAGGGCGGCAGCA	6827885	6828074	6827835	6827887	1	01	DCS_01778	6827433	6828074	None	2562	494	13931	No_constitutive_exon_found_in_species
GAGTCGGCTTCCTATATATCTGCCCTGGCGTGTGGGCTGACTGGGACAAGAA	6854212	6854419	6854469	6854417	-1	01	DCS_01786	6852919	6855060	None	2562	494	13931	No_constitutive_exon_found_in_species
ATGGGATTCCCGGCTATAATGATGCGAGCCTGCTGACGGGGGCGCGATAGGG	6867179	6867311	6867361	6867309	-1	01	DCS_01788	6867179	6869364	None	2562	494	13931	No_constitutive_exon_found_in_species
CGCGACGCCGGCGGGACCCGCCAGGGAGACGCGACTGACGGGACGTGCAGTG	6926842	6926994	6926792	6926844	1	01	DCS_01797	6923711	6926994	None	2562	494	13931	No_constitutive_exon_found_in_species
TGCAGACCCCGTCCGTGACGTGTCGCTGATCTCGAGGGGCGCGGAAGCAGAT	6951149	6951605	6951099	6951151	1	01	DCS_01804	6950792	6951605	None	2562	494	13931	No_constitutive_exon_found_in_species
CCCGCGACGGTGGCCGGGAGGCGGAGCCAAGGGCTGACAAGGGTGGCCAGAC	7015520	7016221	7015470	7015522	1	01	DCS_01822	7014698	7016221	None	2562	494	13931	No_constitutive_exon_found_in_species
GATGGAGGATGGGCCTCGGAAATCCAAAGTTGACGAGGGCAAACGGGCAGGT	7142044	7142193	7142243	7142191	-1	01	DCS_01861	7141097	7142611	None	2562	494	13931	No_constitutive_exon_found_in_species
TGGTGCAAGTGCCTACCCACCCGTTCTTGCCGCTGCCAACCCAAGGGCAGTC	7145496	7147736	7147786	7147734	-1	01	DCS_01862	7145496	7147810	None	2562	494	13931	No_constitutive_exon_found_in_species
GTCTGCCGAATGGCCTGACGGTGATGCCGAATTCTGACTGGGAGCCGCAGGT	7151995	7152476	7152526	7152474	-1	01	DCS_01864	7151995	7152636	None	2562	494	13931	No_constitutive_exon_found_in_species
CGGGCTTGAGCCGACGACGTGTCTCGCGCGACGCTGACGAGGAGGGCCAGGA	7229289	7229671	7229721	7229669	-1	01	DCS_01885	7228833	7230109	None	2562	494	13931	No_constitutive_exon_found_in_species
CGCCCCCATATTTTGCTCCATTTCCGTGCCGGTGCCAATGACGGGCGTAGAT	7346955	7347282	7346905	7346957	1	01	DCS_01914	7346345	7349214	None	2562	494	13931	No_constitutive_exon_found_in_species
GACGAGCCTTCCCCGCCGACGGAGGGGACGAGCGAGTAACGGCCGGGCAGAC	7361597	7362619	7362669	7362617	-1	01	DCS_01917	7361597	7363713	None	2562	494	13931	No_constitutive_exon_found_in_species
TTGCTGCTCTCACAGACCTTGCCAGGCATGATCTGACAAGAAGCGGGTAGAC	7388217	7388288	7388338	7388286	-1	01	DCS_01923	7384913	7388404	None	2562	494	13931	No_constitutive_exon_found_in_species
TTGCCGACCGCATGGATCCCCGACGGGTGACCTGACGATGGACCGGGCAGTA	7430657	7431755	7430607	7430659	1	01	DCS_01935	7430310	7431892	None	2562	494	13931	No_constitutive_exon_found_in_species
CCCTTTCGGTTTACCTGCCTGTGCGTCCGGTATGGGGCTAACGCGGGCAGCA	7438205	7439462	7439512	7439460	-1	01	DCS_01938	7438205	7440041	None	2562	494	13931	No_constitutive_exon_found_in_species
CGGCCGACCTCTGACGACGATTCCTCCGTGCCCGATGCTGACGTGGGCAGCC	7460312	7460506	7460556	7460504	-1	01	DCS_01943	7460312	7460732	None	2562	494	13931	No_constitutive_exon_found_in_species
CGATGTCGGCTCCTGCGTCGCCTCCAACGATCGCGCCTTGCGGGAGCTAGGC	7502387	7502519	7502569	7502517	-1	01	DCS_01957	7502387	7503759	None	2562	494	13931	No_constitutive_exon_found_in_species
CGGTATGTCTAGCTTGCACGTATGTGCCTCCAATTCTGACAGGGCTGGAGGA	7516981	7517066	7516931	7516983	1	01	DCS_01959	7516728	7519279	None	2562	494	13931	No_constitutive_exon_found_in_species
GCCCTTGACGCTGCCTCCACCATGGCTAACGAGCACGCACCACGGGGCAGCC	7534350	7536165	7536215	7536163	-1	01	DCS_01963	7534104	7536759	None	2562	494	13931	No_constitutive_exon_found_in_species
GTTGTCCTGGCAAGTTCAGCCCCAATCTCTGAAGCTCCGAGCTAGGGCAGGG	7578046	7578778	7577996	7578048	1	01	DCS_01978	7577945	7578778	None	2562	494	13931	No_constitutive_exon_found_in_species
TACGTGTTCCCCGGCCGATGGATGGGTGATGATGTGGCTGACGGGCAAAGTC	7650601	7650806	7650551	7650603	1	01	DCS_01994	7648551	7652248	None	2562	494	13931	No_constitutive_exon_found_in_species
TCCTCGGCGCCGCACGGCACGGCAAAGGGCGACTGACGTCGGGCGGAAAGGT	7695214	7695326	7695376	7695324	-1	01	DCS_02013	7694492	7696024	None	2562	494	13931	No_constitutive_exon_found_in_species
ACGGACGGGCCGACCGACGAACCGCTCGCGTGCTGACCTGGGTGGGCCAGCC	7699262	7699412	7699462	7699410	-1	01	DCS_02014	7698542	7700157	None	2562	494	13931	No_constitutive_exon_found_in_species
CGTCCGCGGCGGCCGACGCCGAGCCGGGGCCGCGGCTGACCGGGGCGCAGTC	7709130	7709720	7709080	7709132	1	01	DCS_02017	7708615	7709720	None	2562	494	13931	No_constitutive_exon_found_in_species
ACCAAATCGACGGCCTCAACGACGAACACGCTCGAACCTTGGGATTCAAGTG	7757906	7758656	7758706	7758654	-1	01	DCS_02031	7757906	7758806	None	2562	494	13931	No_constitutive_exon_found_in_species
GTCGGCTGCGGCTTTCACATCCTTCGCGACGGAGCTAACGGGGAAGGCAGCT	7852858	7853156	7852808	7852860	1	01	DCS_02050	7852255	7853156	None	2562	494	13931	No_constitutive_exon_found_in_species
CACGACGAGGCCGACCGGGGACGGATCGAGGCTGACTGACGGGACGATAGTG	7940996	7941026	7940946	7940998	1	01	DCS_02080	7940879	7941310	None	2562	494	13931	No_constitutive_exon_found_in_species
CACCGCGACCGGTGGTGACTCGTTGGTGACTGCTAATCGGGCGACGGCAGGT	7943201	7943789	7943839	7943787	-1	01	DCS_02082	7943201	7944826	None	2562	494	13931	No_constitutive_exon_found_in_species
ACGTTTGCCCCTCGCCACGAAGCACGACGAGCGGCTTGCCGTCGGGACAGAC	7964691	7964791	7964841	7964789	-1	01	DCS_02090	7964691	7965191	None	2562	494	13931	No_constitutive_exon_found_in_species
TAGCTTTCCGCCCCCTCCGACCGGCGGCCGTTCCTCTTGGGCCGAGCGAGGT	7990647	7990718	7990768	7990716	-1	01	DCS_02096	7990647	7991505	None	2562	494	13931	No_constitutive_exon_found_in_species
GCTACTCGGACAGTGGCGCCTCGTCATTGGTGCTGACTTTTGGGGGCCAGAA	8103246	8104218	8103196	8103248	1	01	DCS_02130	8102983	8104218	None	2562	494	13931	No_constitutive_exon_found_in_species
GCGGCGCGCCGAGGACACTGAAACGCACAGGCTAACAGCTGGGAGCAAAGGG	8111616	8112579	8111566	8111618	1	01	DCS_02132	8109674	8113755	None	2562	494	13931	No_constitutive_exon_found_in_species
CGAGGAAACGGCGGGAGATTTCGAATCTCGACCGACTGACGGTGGGATAGGG	8188193	8188749	8188799	8188747	-1	01	DCS_02152	8187925	8189821	None	2562	494	13931	No_constitutive_exon_found_in_species
GACGAAGATGGCACGAAGATGGTACGGAGATGGCTAACGTTGGGCAACAGTA	8358470	8358533	8358420	8358472	1	01	DCS_02197	8352217	8358533	None	2562	494	13931	No_constitutive_exon_found_in_species
AAGGGTCTTCTTGATCCGGCCTTTTTCCATTCGCTAACATGGGACAACAGTC	8604934	8606396	8604884	8604936	1	01	DCS_02271	8603488	8606396	None	2562	494	13931	No_constitutive_exon_found_in_species
CCAACGCCTTGTCGTCTCGCCAAGGGTGGATAGAATTCTGACGGGAGCAGGC	8610435	8610484	8610385	8610437	1	01	DCS_02272	8608853	8610802	None	2562	494	13931	No_constitutive_exon_found_in_species
AGCGTCCATGGCTCGCCAGAGACGGAAGCTCACGGCCGACGGGCACGAAGCG	8637034	8637676	8637726	8637674	-1	01	DCS_02282	8636912	8638172	None	2562	494	13931	No_constitutive_exon_found_in_species
TTGTCCATGCCGCCGCACTGGCGACGAGGGCATCGCTGACCGACGGGCAGAT	8648537	8649451	8648487	8648539	1	01	DCS_02285	8645463	8650398	None	2562	494	13931	No_constitutive_exon_found_in_species
GGAGAGGGAACGGAAACGCGGCGAAGAGCGTGAGCTGACGAGGGATGCAGAA	8713933	8714254	8714304	8714252	-1	01	DCS_02301	8713933	8717484	None	2562	494	13931	No_constitutive_exon_found_in_species
TCGCACGCTGCGCTGCGAATCTCGAGGCTGACTCGGCAGGGGGGGAATAGTC	8793065	8794258	8794308	8794256	-1	01	DCS_02318	8792780	8794514	None	2562	494	13931	No_constitutive_exon_found_in_species
GGTATGATTACCCTTCCAAGCTGTCGCGACTCTGCTGACCGGGACTTAAGAC	8885104	8888806	8888856	8888804	-1	01	DCS_02349	8884549	8896960	None	2562	494	13931	No_constitutive_exon_found_in_species
GGCGGCATGGCAGGTGGTGCAGACGTGACACGATGGATGGGTGACGGCAGCA	9038288	9038534	9038584	9038532	-1	01	DCS_02386	9038288	9040020	None	2562	494	13931	No_constitutive_exon_found_in_species
CTTCGAATCAGTTCTGATATTCCGCATTCTAATGACGAGTCGGGAAACAGGA	9303570	9307375	9307425	9307373	-1	01	DCS_02466	9302577	9310319	None	2562	494	13931	No_constitutive_exon_found_in_species
TTTCTGAGCCCCTCAGTCCTGATCTCATGCTGACTGTGGGGACAACGTAGCC	9434547	9434630	9434680	9434628	-1	01	DCS_02497	9432055	9435516	None	2562	494	13931	No_constitutive_exon_found_in_species
CCCCATCGCTCGCTCGCCCCGGGAAGCGGCTGCTGAGACGGAGGGTGAAGCG	9461339	9461419	9461289	9461341	1	01	DCS_02503	9460699	9461419	None	2562	494	13931	No_constitutive_exon_found_in_species
CTGGCCTCCCACGGCGGCGATGGCTGACGGCGCATGGGCAAAACCGACAGGG	9461668	9462422	9462472	9462420	-1	01	DCS_02504	9461668	9462715	None	2562	494	13931	No_constitutive_exon_found_in_species
TGCCCGATGACGGTTGCGTATCTGCTTGCTCTGTGCTGATGGGGATCCAGAT	9542570	9543512	9542520	9542572	1	01	DCS_02529	9541720	9543512	None	2562	494	13931	No_constitutive_exon_found_in_species
GTAAGTCGTGCGACAGTCGTGGAAAGCGCAGGGGTCTAACGGGGGCACAGCT	9610135	9611054	9610085	9610137	1	01	DCS_02547	9609674	9611054	None	2562	494	13931	No_constitutive_exon_found_in_species
CCACCCCCCCCCATTCTCCTCCCTGTCACTGACATGGGACGGGCAAACAGAC	9861944	9862675	9861894	9861946	1	01	DCS_02609	9861569	9862675	None	2562	494	13931	No_constitutive_exon_found_in_species
TGACTTGATCTGGTGACGGTACGTTGGGGCAACCGCTGATCGGGGAGCAGTT	9901237	9901453	9901187	9901239	1	01	DCS_02618	9898382	9902137	None	2562	494	13931	No_constitutive_exon_found_in_species
CTTCATCGTCGGTATTCGGGCGACAAGAAAGGTAGCTAACGGGGCAGCAGAT	9901513	9902137	9901463	9901515	1	01	DCS_02618	9898382	9902137	None	2562	494	13931	No_constitutive_exon_found_in_species
TCTTCGTTCTCCCCCGCCGAAAATAAGCACGAGGCTGACTCGGGATGCAGAT	9956702	9956831	9956652	9956704	1	01	DCS_02634	9955333	9957050	None	2562	494	13931	No_constitutive_exon_found_in_species
CGACGCTCAGCGGCAGGATGGATGTAACACGAGCGTGACCTGGGGGCCAGCG	10099273	10099442	10099223	10099275	1	01	DCS_02674	10097948	10099442	None	2562	494	13931	No_constitutive_exon_found_in_species
TCTCGTCCGTCTCGAACATCTGCGGTTGCTGACGGTGCCGGGATGGGCAGAA	10105139	10106063	10106113	10106061	-1	01	DCS_02676	10105139	10106358	None	2562	494	13931	No_constitutive_exon_found_in_species
CGGTCAAGGAAAAAGAAGCAGCATGGCGAAAGCTAACGAGGGAAATAAAGGC	10192619	10192752	10192802	10192750	-1	01	DCS_02702	10192444	10193546	None	2562	494	13931	No_constitutive_exon_found_in_species
CGCGACCGAGACAGGCGGGACAGGAGTCGATCGCCCCTGAGACGGGACAGAA	10211546	10212013	10212063	10212011	-1	01	DCS_02707	10210949	10213371	None	2562	494	13931	No_constitutive_exon_found_in_species
GTGCGCCTCGACCACTGACTCCGAACATGCACTGACGGGGAATGGCATAGGT	10221707	10221977	10221657	10221709	1	01	DCS_02712	10221250	10222053	None	2562	494	13931	No_constitutive_exon_found_in_species
GCCTCGACGCTACCCCCTTCTCCGGACGACCGACGCTGACGGGGTTGCAGGA	10229805	10230144	10230194	10230142	-1	01	DCS_02717	10229632	10230430	None	2562	494	13931	No_constitutive_exon_found_in_species
TCGCGTCGTGGAGGCGAGCAACGCGCAGGCGGGCTAACCTGGGTGCGCAGAC	10246772	10247588	10246722	10246774	1	01	DCS_02722	10245687	10247588	None	2562	494	13931	No_constitutive_exon_found_in_species
CCCCCCCCTGTTCTGGTCTCGGATCCTAGCAGTGCTCTAACCGGGAACAGCG	10279117	10279797	10279067	10279119	1	01	DCS_02729	10276661	10279797	None	2562	494	13931	No_constitutive_exon_found_in_species
GTTTGTCGTCGGTCCCCATGCAGGCAGTCCCTAGCTGACGCGGGGGAAAGGG	10329990	10330343	10329940	10329992	1	01	DCS_02743	10328677	10330343	None	2562	494	13931	No_constitutive_exon_found_in_species
GTCCAGCGCAGTTCACGCATCAACCGTGCCCGCCCGCGGGAGGTGAACAGGT	10346677	10348509	10348559	10348507	-1	01	DCS_02748	10346677	10348639	None	2562	494	13931	No_constitutive_exon_found_in_species
GTGAGCCCAGGCTGGGCGGCGGGAAGCAGAACTCCCAAAGATGGGGTTAGGA	10398490	10398827	10398877	10398825	-1	01	DCS_02767	10396485	10402243	None	2562	494	13931	No_constitutive_exon_found_in_species
TCGACGGTGCGCAAAGCCAAAGCAGAGACAGAGGTTCACCTGATGGGCAGAC	10562578	10563144	10563194	10563142	-1	01	DCS_02804	10562578	10563554	None	2562	494	13931	No_constitutive_exon_found_in_species
CTCCATCTCCCTCCCGCCTTGGCCAGACAGACTCGACTGACGGGCAGCAGGC	10565143	10565619	10565093	10565145	1	01	DCS_02805	10564920	10565796	None	2562	494	13931	No_constitutive_exon_found_in_species
AGTAGACTCTGCTCGTTCACTATGCTACCTGACTTTTGCTAAGGGCCCAGCT	10598673	10598867	10598623	10598675	1	01	DCS_02814	10598028	10598867	None	2562	494	13931	No_constitutive_exon_found_in_species
GGATGGCAGATACGGCCATGTCCTGCGCGGATGCTAATCTGGGGGGACAGAG	10691393	10692434	10691343	10691395	1	01	DCS_02844	10691217	10692545	None	2562	494	13931	No_constitutive_exon_found_in_species
CATGCATGCATGCAAATAAATGTACGTGCGTCGAAACTAACGTGGGATAGGG	10713810	10713894	10713760	10713812	1	01	DCS_02849	10711917	10713894	None	2562	494	13931	No_constitutive_exon_found_in_species
GAGCCGAACCTGCCGACGATGCCGCCTTTCCGCCGCTGACGAGGGTCCAGGG	10984278	10985051	10985101	10985049	-1	01	DCS_02920	10984278	10985710	None	2562	494	13931	No_constitutive_exon_found_in_species
CGGCGCTTGAGACAGTAAAGGCAAGGGCCGCAAGCACTAACGGGAGCCAGGT	10998204	10998574	10998624	10998572	-1	01	DCS_02927	10998204	10999201	None	2562	494	13931	No_constitutive_exon_found_in_species
ATGGTTTGTCATCGGTCGGGGTTTCCCATCAGCAGCTAACGGGGGTGCAGAT	11024579	11024644	11024529	11024581	1	01	DCS_02934	11021941	11024644	None	2562	494	13931	No_constitutive_exon_found_in_species
CGAAGTGTCGCTCCGGTCGAGGCCTACGTTGCCGCTGACGGGAATCACAGAC	11056082	11057192	11056032	11056084	1	01	DCS_02942	11055738	11057192	None	2562	494	13931	No_constitutive_exon_found_in_species
TGCCGCTCCCTCCCCGTTCGTCGTCCGGCGCTGATGCGGGGCCGAGGCAGTC	11072728	11072877	11072678	11072730	1	01	DCS_02945	11072083	11072877	None	2562	494	13931	No_constitutive_exon_found_in_species
GACGACGACGACGGCGACGGCGACTAACCGCCCGACCTGCGGGACGACAGGA	11125487	11125949	11125999	11125947	-1	01	DCS_02957	11125385	11127779	None	2562	494	13931	No_constitutive_exon_found_in_species
CACCGTCGGAGCGTCGATGAGCGAGACGAGGCCGATGCTGACGGGACAAGGC	11152224	11152280	11152174	11152226	1	01	DCS_02964	11151537	11154053	None	2562	494	13931	No_constitutive_exon_found_in_species
GATCGTGCCGTCTCCGCGCTCCGCCGAGCTCCCGCTGACGGGCAGACCAGAA	11152337	11153397	11152287	11152339	1	01	DCS_02964	11151537	11154053	None	2562	494	13931	No_constitutive_exon_found_in_species
GCAATTGGGACCTGCGCTGCCGCTTGGCTTCGCACCCCGGGACGTGCAAGCA	11170211	11170487	11170537	11170485	-1	01	DCS_02968	11166754	11171208	None	2562	494	13931	No_constitutive_exon_found_in_species
GCCGACGTCCATCCCGTCACCGAACCACCTAGCTGACGACGGGACGGCAGAT	11176466	11177228	11176416	11176468	1	01	DCS_02969	11175799	11177536	None	2562	494	13931	No_constitutive_exon_found_in_species
CGGGCTCGTGGATGGGTCGATGGGCCGATGGGCTGACGTGGAGGGGCTAGTC	11223214	11223475	11223525	11223473	-1	01	DCS_02981	11222325	11224015	None	2562	494	13931	No_constitutive_exon_found_in_species
GGTGTCGGACCTTTTCAGAGTCAGTAACTAACATCACCGCTGGGGACAAGGG	11222325	11222493	11222543	11222491	-1	01	DCS_02981	11222325	11224015	None	2562	494	13931	No_constitutive_exon_found_in_species
ACGAGTCGCTTTCGCCGGACGCGCCGACGGCGAGGCTAACGGGAGCGCAGCC	11245623	11245875	11245925	11245873	-1	01	DCS_02986	11245623	11248469	None	2562	494	13931	No_constitutive_exon_found_in_species
TGGTGCGACGACGCAGGACCCGAGGGCGGAGCTGGCTAACGGGGTCGCAGCA	11250029	11250194	11249979	11250031	1	01	DCS_02987	11249484	11250194	None	2562	494	13931	No_constitutive_exon_found_in_species
AAGGTGCGTCCGGCCGTTCGCCTTGGCGCTCCCGCTGACCGTCGGGGCAGGT	11250363	11251291	11251341	11251289	-1	01	DCS_02988	11250363	11251931	None	2562	494	13931	No_constitutive_exon_found_in_species
GTGCGACGGCAGGGCCCCTCCGGCGACGGGCGCCCTCGGCCGACGGGCAGTC	11287459	11287752	11287802	11287750	-1	01	DCS_02998	11287459	11292216	None	2562	494	13931	No_constitutive_exon_found_in_species
CCTCCGGAGCGCTCCTCGCTGGAAGCATGCCGCGCTAACGTGGGAACCAGAT	11304513	11304669	11304719	11304667	-1	01	DCS_03002	11304513	11305277	None	2562	494	13931	No_constitutive_exon_found_in_species
GTTTCATTTTGGCTCCTGTGCGATCCATGTGCTGACTTTCAGGGGTGCAGCA	11423804	11423828	11423878	11423826	-1	01	DCS_03031	11423374	11424129	None	2562	494	13931	No_constitutive_exon_found_in_species
TGCCCGTGGGGGGTCAAGGAGAGGACAGTTCCTGCTGACTGGGTGACTAGGC	11436377	11436775	11436327	11436379	1	01	DCS_03036	11432269	11436775	None	2562	494	13931	No_constitutive_exon_found_in_species
AAGTCTTTCTCCAGTACATGTTGATGATGTCTGAGTGGGACGGGATGCAGGC	11490622	11490688	11490572	11490624	1	01	DCS_03053	11485817	11491080	None	2562	494	13931	No_constitutive_exon_found_in_species
CGCCCGGCGGGCGATGAGCAGGATACCAGCGACTAATGCGGGCAGGGCAGGT	11515950	11516432	11516482	11516430	-1	01	DCS_03064	11515678	11516613	None	2562	494	13931	No_constitutive_exon_found_in_species
AATATTAGACACTAATTACTCCGTCAAGTCTGCCGACGGAGGGAGCCCAGGG	11635843	11636104	11636154	11636102	-1	01	DCS_03090	11635843	11638429	None	2562	494	13931	No_constitutive_exon_found_in_species
GCGACCCCCACCCGTGCCCGAGGCGAGGGGGCGAGAGCTGACGGGAAAAGGC	11699079	11699778	11699029	11699081	1	01	DCS_03107	11698626	11700688	None	2562	494	13931	No_constitutive_exon_found_in_species
CAATGAGGCCTTGTCCATGTTCGGCGTGACTAACGGTACGGGCCTGAAAGAC	11754820	11755099	11755149	11755097	-1	01	DCS_03123	11754701	11755630	None	2562	494	13931	No_constitutive_exon_found_in_species
TCGCATGCCTCGCACTTGTGGGCCTGTGGCATTCTAATTCGGGTCAACAGCT	11773861	11776313	11776363	11776311	-1	01	DCS_03131	11773682	11778207	None	2562	494	13931	No_constitutive_exon_found_in_species
GATGAGGGTAGCGGCCGAGCTCGCGGCTAACGGATTCTGCGGGCCGACAGAT	11812126	11812262	11812312	11812260	-1	01	DCS_03142	11810965	11812453	None	2562	494	13931	No_constitutive_exon_found_in_species
CCTTCCATCGCCGCCGTGTTGCGCGTCGCTCTGCTGACGGGCCATAGAAGCA	11820550	11820838	11820888	11820836	-1	01	DCS_03143	11813480	11822519	None	2562	494	13931	No_constitutive_exon_found_in_species
TATTTCAACGCCACAACAATATGGTGACTGACACGACTGGGGCGGTGCAGGA	11816193	11816870	11816920	11816868	-1	01	DCS_03143	11813480	11822519	None	2562	494	13931	No_constitutive_exon_found_in_species
CGTGGGCTTCGCAGCCTCCGACGTGGAGGAGCGATGGGCGAGCGTGGTAGAT	11813480	11813609	11813659	11813607	-1	01	DCS_03143	11813480	11822519	None	2562	494	13931	No_constitutive_exon_found_in_species
ACGCCAGCCTGTAGGCCTGCGGACGCTCACCGCCTCCACTGTACGGGTAGGA	11908877	11909257	11908827	11908879	1	01	DCS_03168	11908091	11909257	None	2562	494	13931	No_constitutive_exon_found_in_species
CCGATGCCCCCCCTTCCCGCGCCGGCCGTGCCGCTGACGGGGACGCGCAGAC	12019519	12019659	12019469	12019521	1	01	DCS_03205	12018727	12020390	None	2562	494	13931	No_constitutive_exon_found_in_species
GACCGGTGCGTGCGTGCTTCCCCGAGGCTGACCGACGGGCCGACGAGCAGAC	12023496	12023629	12023679	12023627	-1	01	DCS_03207	12023496	12024480	None	2562	494	13931	No_constitutive_exon_found_in_species
CCCCGTGATCAGGGAAGAGCGCGGGCGAGGGTGTCGCTGACGGCGGGCAGAG	12031482	12032179	12032229	12032177	-1	01	DCS_03211	12030755	12034254	None	2562	494	13931	No_constitutive_exon_found_in_species
CGCGCGGGACCCCCCCCTCCCCCGACGCGCCTGCTGACTGTCGAGGGCAGAA	12396413	12396524	12396363	12396415	1	01	DCS_03267	12395022	12397581	None	2562	494	13931	No_constitutive_exon_found_in_species
TACGACCAACTGCGTTACAAGTATTATAGTTACGATAACGGGTGGTGCAGTA	28098	28392	28442	28390	-1	02	DCS_03311	19414	28735	None	2562	494	13931	No_constitutive_exon_found_in_species
TACGACCAACTGCATTACAAGTATTATAGTTACGATAACGGGTGGTGCAGTA	27408	27585	27635	27583	-1	02	DCS_03311	19414	28735	None	2562	494	13931	No_constitutive_exon_found_in_species
TACGACCAACTGCGTTACAAGTATTATAGTTACAATAACGGGTAGTGCAGTA	27168	27357	27407	27355	-1	02	DCS_03311	19414	28735	None	2562	494	13931	No_constitutive_exon_found_in_species
TACGACCAACTGCGTTACAAGTATTATAGTTACAATAACGGGTGGTGCAGTA	26982	27012	27062	27010	-1	02	DCS_03311	19414	28735	None	2562	494	13931	No_constitutive_exon_found_in_species
TACGACCAACTGCGTTACAAGTATTATAGTTACGATAACGGGTGGTGCAGTA	26637	26667	26717	26665	-1	02	DCS_03311	19414	28735	None	2562	494	13931	No_constitutive_exon_found_in_species
TACGACCAACTGCGTTACAAGTATTATAGTTACGATAACGGGTGGTGCAGTA	26292	26322	26372	26320	-1	02	DCS_03311	19414	28735	None	2562	494	13931	No_constitutive_exon_found_in_species
TACAATCAACTGCGTTACAAGTATTATAGTTACAATAACGGGTGGTGCAGTA	25683	25977	26027	25975	-1	02	DCS_03311	19414	28735	None	2562	494	13931	No_constitutive_exon_found_in_species
TACGACCAACTGCGTTACAAGTATTATAGTTACGATAACGGGTGGTGCAGTA	25443	25632	25682	25630	-1	02	DCS_03311	19414	28735	None	2562	494	13931	No_constitutive_exon_found_in_species
TACGACCAACTGCGTTACAAGTATTATAGTTACAATAACGGGTGGTGCAGTA	25257	25287	25337	25285	-1	02	DCS_03311	19414	28735	None	2562	494	13931	No_constitutive_exon_found_in_species
TACGACCAACTGCATTACAAGTATTATAGTTACGATAACGGGTGGTGCAGTA	24648	24942	24992	24940	-1	02	DCS_03311	19414	28735	None	2562	494	13931	No_constitutive_exon_found_in_species
TACGACCAACTGCGTTACAAGTATTATAGTTACAATAACGGGTAGTGCAGTA	23613	24252	24302	24250	-1	02	DCS_03311	19414	28735	None	2562	494	13931	No_constitutive_exon_found_in_species
TACGACCAACTGCATTACAAGTATTATAGTTACAATAACGGGTGGTGCAGTA	23268	23562	23612	23560	-1	02	DCS_03311	19414	28735	None	2562	494	13931	No_constitutive_exon_found_in_species
TACGACCAACTGCGTTACAAGTATTATAGTTACAATAACGGGTAGTGCAGTA	23028	23217	23267	23215	-1	02	DCS_03311	19414	28735	None	2562	494	13931	No_constitutive_exon_found_in_species
TACGACCAACTGCGTTACAAGTATTATAGTTACAATAACGGGTGGTGCAGTA	22578	22872	22922	22870	-1	02	DCS_03311	19414	28735	None	2562	494	13931	No_constitutive_exon_found_in_species
CCACCTACGTCGACGCAACTTCATCGACGAAACACGGCACATGGGGACAGGC	233128	233404	233454	233402	-1	02	DCS_03347	231542	234181	None	2562	494	13931	No_constitutive_exon_found_in_species
CCCAGACTCCCACGGGCAGGCGGCCTCGGGGGAAACGCTGACGGGTGCAGAG	231542	233069	233119	233067	-1	02	DCS_03347	231542	234181	None	2562	494	13931	No_constitutive_exon_found_in_species
TCGGGGAAGCCACCGGTGCCCGCTCCGCTGACGTGGGAACGGTGGGAAAGCC	386192	386288	386338	386286	-1	02	DCS_03384	386002	387359	None	2562	494	13931	No_constitutive_exon_found_in_species
CGTCCCGCTCCCCCAAAACGTCTCGCTAGTGCTCAACGGATGACGGGCAGCC	519717	519999	519667	519719	1	02	DCS_03399	519517	521675	None	2562	494	13931	No_constitutive_exon_found_in_species
TCCGCCCTCTCGACCACCCCGGCTCGGGACGCCGCTGACACGGGCGACAGAA	523831	524183	523781	523833	1	02	DCS_03400	523454	526084	None	2562	494	13931	No_constitutive_exon_found_in_species
GTGAGGAGCCAGCCGCAGGACCGCACGGGGTGGGCGCTAACAGCGGGCAGGC	563967	564220	564270	564218	-1	02	DCS_03414	563300	565592	None	2562	494	13931	No_constitutive_exon_found_in_species
GACGACGGCTGCGAAGGCTGACGTGTTGACTACTGACTGACGAGGGTCAGAT	563699	563833	563883	563831	-1	02	DCS_03414	563300	565592	None	2562	494	13931	No_constitutive_exon_found_in_species
CTGTAAGACCCCTGCCCGGCCTCGGTCTTGAACGGCTGCTGACGGGTCAGAC	609740	610360	610410	610358	-1	02	DCS_03428	609740	612432	None	2562	494	13931	No_constitutive_exon_found_in_species
TTTGGTATGGCGTCCTTGCTCACGAAATTATCATTTGCTGACGTGGGCAGTA	691912	693294	693344	693292	-1	02	DCS_03450	691912	693793	None	2562	494	13931	No_constitutive_exon_found_in_species
CGACTTGTACGTCGATGCCGCTCCCGACCAAACGACTTGTGCGGGACGAGGC	756669	757578	757628	757576	-1	02	DCS_03470	756669	758090	None	2562	494	13931	No_constitutive_exon_found_in_species
CACGACCAACATGCCGGTACGCCTCGTGGTGCTGACGGCTAGGGGTTTAGTT	766371	767399	767449	767397	-1	02	DCS_03473	766003	767913	None	2562	494	13931	No_constitutive_exon_found_in_species
CCAGAACCCGGGGGCAAGTCTCGGCTTGCCGACAGCGCTGACGGGAGCAGAA	820308	820704	820258	820310	1	02	DCS_03489	819598	820704	None	2562	494	13931	No_constitutive_exon_found_in_species
TGCACTTGTCTGCTCCCCGTCTTCGCCACTGACACTCGCTGGGAATTCAGTA	839403	839531	839353	839405	1	02	DCS_03497	838868	839898	None	2562	494	13931	No_constitutive_exon_found_in_species
TCTACTCCGTACCGTCGCCAGAGATGTCGTTCGGCTGACCGGGAAAGCAGTC	857055	857169	857005	857057	1	02	DCS_03504	856886	857448	None	2562	494	13931	No_constitutive_exon_found_in_species
TGAATGTGACACCGGCTGCTGGCCATCCGCTGATGCACTCGGTGGGATAGGA	883793	884493	883743	883795	1	02	DCS_03519	883481	885119	None	2562	494	13931	No_constitutive_exon_found_in_species
ATGCGCGGAGTGAGTTGCCAATTTCCCATGCCAGTCCCCCGGAAGGGTAGAC	913838	914633	913788	913840	1	02	DCS_03522	912888	914865	None	2562	494	13931	No_constitutive_exon_found_in_species
CCCCCCTTCCGCCCCTCTGCCGGGCCGCTCGACCGACTGACGAGGGACAGAG	970061	970355	970405	970353	-1	02	DCS_03540	970061	972376	None	2562	494	13931	No_constitutive_exon_found_in_species
GCCCGCGACCGAGACGGCTGCCCAAGCGCGGATGCTGACGGGGAGAGCAGCA	993151	997648	997698	997646	-1	02	DCS_03549	992646	1000192	None	2562	494	13931	No_constitutive_exon_found_in_species
GTCTCGTGCGTCGCCGAATCTTTTCACCGACCGTCTGACGGGAACGTCAGGC	1123426	1123484	1123376	1123428	1	02	DCS_03585	1123225	1124325	None	2562	494	13931	No_constitutive_exon_found_in_species
CCCTTGCAATAATTCACGACTGATGACAGTCATGACGCGTGCATGGGCAGCC	1142637	1142927	1142587	1142639	1	02	DCS_03592	1142478	1144221	None	2562	494	13931	No_constitutive_exon_found_in_species
GGCAAAAAGCCAGGCAAGTCCAACGTCGGATTCCGCTGCTCACAGGGTAGCA	1156422	1156996	1156372	1156424	1	02	DCS_03598	1156038	1156996	None	2562	494	13931	No_constitutive_exon_found_in_species
CTTGCTCGCCCCCTCCGATGACGCCGGCGGCTGACGACGAGGGGTCGCAGAC	1188142	1188969	1188092	1188144	1	02	DCS_03606	1187415	1188969	None	2562	494	13931	No_constitutive_exon_found_in_species
GGAGCCTAGAATAACTGTGCGGGAATGTAGAGCTAATCCGGATGGGCCAGTA	1207728	1207772	1207822	1207770	-1	02	DCS_03614	1206162	1207958	None	2562	494	13931	No_constitutive_exon_found_in_species
TGTCTCCGTCGTCGCATGAGGGTATGCTGACGAAGCTGGGGGGGGCATAGGG	1382150	1382224	1382100	1382152	1	02	DCS_03651	1380425	1384001	None	2562	494	13931	No_constitutive_exon_found_in_species
CGAGTGGGATTGCGGCATTGCCAAGAAGGAATGCTGACGGATGGGAATAGGC	1385676	1385801	1385851	1385799	-1	02	DCS_03652	1385246	1385997	None	2562	494	13931	No_constitutive_exon_found_in_species
GAGCTTGACACTCGTTATCCATCAGCACCCTAGACTGACGGGCACGACAGGT	1518683	1519326	1519376	1519324	-1	02	DCS_03690	1516726	1519615	None	2562	494	13931	No_constitutive_exon_found_in_species
CTTGACACAGTTGCATTCATCTGTCTTGCTAGCTAGCCGGGACAAGCCAGAA	1698295	1699279	1698245	1698297	1	02	DCS_03704	1698035	1703598	None	2562	494	13931	No_constitutive_exon_found_in_species
CTCGCCCGTGTCCGAGACGCACCGCTGACCTGTTTTCCGGGACCGAGTAGGA	2374085	2374213	2374263	2374211	-1	02	DCS_03783	2373798	2374547	None	2562	494	13931	No_constitutive_exon_found_in_species
CCTTTGACCCCATCGCCGCGGCTGGGCGCGCCGTCGAGGGTGCACGGAAGCT	2420198	2420510	2420560	2420508	-1	02	DCS_03794	2420198	2420855	None	2562	494	13931	No_constitutive_exon_found_in_species
AATTGGCAAAGGGTTTGGGCGCCCTGCTAACACCACGCGGCGATGGGCAGTT	2430368	2430481	2430531	2430479	-1	02	DCS_03797	2427764	2430573	None	2562	494	13931	No_constitutive_exon_found_in_species
CGGAGCGGGTGGGAAGTTGGACCGCTGACACCTCCTGCGGGGGGGAATAGTT	2494084	2494701	2494034	2494086	1	02	DCS_03819	2493920	2498312	None	2562	494	13931	No_constitutive_exon_found_in_species
TGCCTGGTGCTTTTTCGGATTCTTGCTATCCCTGCTGTGGTTGGGCGAAGGA	2497261	2497364	2497211	2497263	1	02	DCS_03819	2493920	2498312	None	2562	494	13931	No_constitutive_exon_found_in_species
CCCCTCCTCGGCCGACGCGCCGCCGGGAGCGTGGCTGACGAGGGGAGCAGCC	2511748	2512176	2511698	2511750	1	02	DCS_03825	2511238	2512176	None	2562	494	13931	No_constitutive_exon_found_in_species
TTCTCGCGGCGGCGAACCCGTCAAGCTAACGTGACTGGTGCGGGAACCAGGG	2530945	2531584	2530895	2530947	1	02	DCS_03833	2530599	2531949	None	2562	494	13931	No_constitutive_exon_found_in_species
TTTGCCAGCTTTTCAACGCTAACCTTCCATTCTCTTGAAGACGGGCGCAGAG	2605173	2605189	2605239	2605187	-1	02	DCS_03855	2603200	2605283	None	2562	494	13931	No_constitutive_exon_found_in_species
TTGTCACATCCAGGTGGTTGGTGGTTGTGCTGACCTTCGGCGGGCTGAAGAC	2653496	2654576	2654626	2654574	-1	02	DCS_03866	2653496	2654719	None	2562	494	13931	No_constitutive_exon_found_in_species
ACGTTGGAAGGCTGTTTTTCCATTGCGTCCATGACGCTTGGGACATGCAGGC	2768432	2768518	2768382	2768434	1	02	DCS_03902	2765951	2769087	None	2562	494	13931	No_constitutive_exon_found_in_species
CCGTTTCTCAAACCGCTGGATGGTCTAGCTGACATATCATGGGCGTGCAGGT	2768588	2769087	2768538	2768590	1	02	DCS_03902	2765951	2769087	None	2562	494	13931	No_constitutive_exon_found_in_species
CCTCGCCAAGGAGCAACGACAAGGAGCAACGACCGGTCCTGGGCGAAAAGCT	2950009	2950693	2950743	2950691	-1	02	DCS_03954	2950009	2950907	None	2562	494	13931	No_constitutive_exon_found_in_species
GTGAAGCATCCGCGAGCCAACCGGGCACACGCTGACGTGGTGGGCGACAGTC	3017519	3018006	3017469	3017521	1	02	DCS_03961	3017182	3019124	None	2562	494	13931	No_constitutive_exon_found_in_species
CCCCCGATGACGAGGTCGAGTGGAAAGCGTCACGGACGACGGGCTGACAGAC	3018887	3019124	3018837	3018889	1	02	DCS_03961	3017182	3019124	None	2562	494	13931	No_constitutive_exon_found_in_species
AAAACGCGACTGTGTGTGTCGTCTGAAATTCAATATCTGATGGGCGGCAGAC	3147266	3147474	3147524	3147472	-1	02	DCS_04000	3146749	3149105	None	2562	494	13931	No_constitutive_exon_found_in_species
TCTCCCTCCTCACGGGGCGAGCCGAGCGACGGAGCTGACAGGGGACCTAGCG	3178264	3178703	3178753	3178701	-1	02	DCS_04007	3178264	3179178	None	2562	494	13931	No_constitutive_exon_found_in_species
GCCCAGCTCCGTGCGTTCCGTGCATCGCTCACACGACGACGGGCGACTAGTC	3183682	3183792	3183632	3183684	1	02	DCS_04009	3182961	3185165	None	2562	494	13931	No_constitutive_exon_found_in_species
TGCTTTGATTCGGCGGTGAAGAATTCTGCTGACGTGTGTTGGGTATGCAGTA	3193781	3194564	3194614	3194562	-1	02	DCS_04012	3193781	3197223	None	2562	494	13931	No_constitutive_exon_found_in_species
ATGGAGGTGTTGAGGAGCGAAATCTGCTGACAAACGACGCGGGGCATCAGGA	3287183	3287402	3287452	3287400	-1	02	DCS_04034	3287030	3288893	None	2562	494	13931	No_constitutive_exon_found_in_species
TCCTCGCGCTCGGTACTGACCGAGAACTGGCCTGACGGTGCGGTGGGTAGAT	3298781	3299198	3298731	3298783	1	02	DCS_04039	3298162	3299938	None	2562	494	13931	No_constitutive_exon_found_in_species
GGTACGTGCTCGAAGCAGGTGAACGATGGGCCTGCTTGGCGTGGGCGTAGGC	3368000	3368045	3367950	3368002	1	02	DCS_04063	3365260	3368045	None	2562	494	13931	No_constitutive_exon_found_in_species
CATATCGGTACGGAAACTCAATCCCGCTCCCGGCCCTGGAGGGGGCGTAGGC	3479861	3480686	3479811	3479863	1	02	DCS_04085	3479539	3480686	None	2562	494	13931	No_constitutive_exon_found_in_species
CCAACGGTGCACCCCTTTCCCTGCTGACAGACCGGGGCCGGGGTCAACAGAT	3481477	3482223	3482273	3482221	-1	02	DCS_04086	3480938	3482944	None	2562	494	13931	No_constitutive_exon_found_in_species
CGGCCGCGCTCCAGCCTGGCTGCCTCCGCTGACGGCCGACGGGCAATCAGAC	3528984	3530220	3530270	3530218	-1	02	DCS_04099	3528984	3530808	None	2562	494	13931	No_constitutive_exon_found_in_species
GCTACCTTCCACCCTCGTCATTCGTGCCACTAATCGTAGGGCGAAAACAGGT	3533654	3533837	3533887	3533835	-1	02	DCS_04100	3531618	3534400	None	2562	494	13931	No_constitutive_exon_found_in_species
CGTACGCGCCGTTCGCCCCCCAACTTCGGTCACTGATGGGAAAACAACAGTC	3592979	3593539	3593589	3593537	-1	02	DCS_04114	3592979	3594835	None	2562	494	13931	No_constitutive_exon_found_in_species
CACCGTCATCAGCAGCGTTTCCCGAGCAGGCACGGACTGACGCGGGGCAGTA	3635965	3636133	3636183	3636131	-1	02	DCS_04123	3635965	3638226	None	2562	494	13931	No_constitutive_exon_found_in_species
CCCCTCCCCCCTCCGACCGTCGAGGCTGACGGGGTGCCGCGCCGGGGCAGCT	3644305	3644662	3644255	3644307	1	02	DCS_04124	3642981	3645687	None	2562	494	13931	No_constitutive_exon_found_in_species
GTAGGTGACGTGCCTCGCCTCCCGAGTGCCCGGCCTGACGAGGGATGAAGAT	3653374	3653549	3653324	3653376	1	02	DCS_04127	3652678	3653549	None	2562	494	13931	No_constitutive_exon_found_in_species
GCCTGGCCCGTTCCATCGCCGCCCCGGGTGCTGTTGCTGACGGGACGCAGTT	3655151	3655180	3655230	3655178	-1	02	DCS_04128	3654135	3655402	None	2562	494	13931	No_constitutive_exon_found_in_species
CCCCTCCCTGTAGAGCGAAGCTTGCTGCCGCCGCTAACGAGGGGACGCAGTG	3692896	3693004	3692846	3692898	1	02	DCS_04139	3692822	3695987	None	2562	494	13931	No_constitutive_exon_found_in_species
ACTCCCCATCTCCCGCCTCCGCCTGCAGAGCTGACGAAGGGGGCGAACAGAT	3756079	3756150	3756200	3756148	-1	02	DCS_04161	3756079	3760867	None	2562	494	13931	No_constitutive_exon_found_in_species
AGATACATGGCTTCAAAATGTCTGCAGATGAACCTAACAGTGGGTGGTAGCT	3778764	3778995	3779045	3778993	-1	02	DCS_04164	3777814	3779204	None	2562	494	13931	No_constitutive_exon_found_in_species
GGGACGACTCCGTCGTCGACCCCTCGCTCGACGATGTCATGGGCGCCAAGCC	3886620	3887651	3887701	3887649	-1	02	DCS_04195	3885992	3889144	None	2562	494	13931	No_constitutive_exon_found_in_species
TCGCTCCACCGTGCTCGTCGTCGGAGGGGATGGGGGAGGGAGATAAATAGGC	3936329	3938276	3936279	3936331	1	02	DCS_04209	3935699	3938276	None	2562	494	13931	No_constitutive_exon_found_in_species
TCCGAATAGGTGGGCATCCAAGTAGCCGCTACCTTCTAATCAGGGGCTAGAT	3947927	3948164	3947877	3947929	1	02	DCS_04214	3947562	3949485	None	2562	494	13931	No_constitutive_exon_found_in_species
TGGAAATACAGACGGCGATATAGCTAACGGTTCGATGATGGGGGAGACAGCC	3949059	3949485	3949009	3949061	1	02	DCS_04214	3947562	3949485	None	2562	494	13931	No_constitutive_exon_found_in_species
CCGGGCCACCAGCATATGTGCTTGAACAACGCTAACCATGGGACAACTAGAT	4054309	4054315	4054259	4054311	1	02	DCS_04242	4052263	4054735	None	2562	494	13931	No_constitutive_exon_found_in_species
TTGCAGTAACTTTAACTTGTATAGAAATATTGCTAACAATGGGAAAATAGAT	4057573	4057579	4057629	4057577	-1	02	DCS_04243	4057183	4058101	None	2562	494	13931	No_constitutive_exon_found_in_species
ATGTGCCGCCGACGAAGCATGCCAAACCCTGGAATATGCTGACTGGGTAGCT	4196625	4196677	4196727	4196675	-1	02	DCS_04284	4195404	4197321	None	2562	494	13931	No_constitutive_exon_found_in_species
GCCGGTAGGTGACGGAGCCTTTCGTGGCCGAGACGAGCTGACGGGCGTAGCG	4237944	4238061	4237894	4237946	1	02	DCS_04295	4234780	4238411	None	2562	494	13931	No_constitutive_exon_found_in_species
GCGTAGACGATGAACAATGCCATCTACCCTCCACCTGCGGCGACGGGCAGGC	4269522	4269627	4269677	4269625	-1	02	DCS_04304	4269522	4270086	None	2562	494	13931	No_constitutive_exon_found_in_species
GTCGTCCCCTGTGCCTCTGCTCCTTCCCCTCGACCTTGAGGCGGGAGTAGCG	4279919	4281146	4281196	4281144	-1	02	DCS_04306	4279919	4281476	None	2562	494	13931	No_constitutive_exon_found_in_species
ACGTACGCCCAGTCCTCCACCGTGAGCCGCGTTGACGTGACGACGGGAAGCC	4288725	4288970	4288675	4288727	1	02	DCS_04309	4288178	4289674	None	2562	494	13931	No_constitutive_exon_found_in_species
CTCGCTCGACGCATCCATCGTTGCGTGCTCGCCTCCGCTGACGAGGGCAGAA	4400144	4400347	4400397	4400345	-1	02	DCS_04317	4399729	4400471	None	2562	494	13931	No_constitutive_exon_found_in_species
GGTATATCGGCCGAGTTTCCCCGTTCGGGCTACGCTAACCTGACGGGCAGCT	4408663	4409893	4408613	4408665	1	02	DCS_04321	4407930	4409893	None	2562	494	13931	No_constitutive_exon_found_in_species
GCTGTGGTGGGTGAGCTGCCCGAGGAAAGAATGGGCTGCCGACGGGGCAGGA	4431946	4432370	4432420	4432368	-1	02	DCS_04328	4431058	4432515	None	2562	494	13931	No_constitutive_exon_found_in_species
GTCGTTTTGGGTTCCAGTGGCCATGCTTGCCGTACACATTATGGGAGCAGCA	4734769	4734966	4734719	4734771	1	02	DCS_04402	4707491	4744548	None	2562	494	13931	No_constitutive_exon_found_in_species
AGGCAGCATGTGTCAGACCACTACAATTGTCACGACACCTAGGGTTGAAGGC	4735086	4735138	4735036	4735088	1	02	DCS_04402	4707491	4744548	None	2562	494	13931	No_constitutive_exon_found_in_species
TTGCTGCTGCAGATGTGTGTCACGAACACACTGTACACGGGTGCGAGTAGCC	4758420	4758558	4758370	4758422	1	02	DCS_04407	4756865	4758859	None	2562	494	13931	No_constitutive_exon_found_in_species
GCCTGTTTCGGCAGCTAGTGTGCCATGGACCTAATGGGAGGCAATGACAGTC	4781156	4781407	4781457	4781405	-1	02	DCS_04416	4781156	4782500	None	2562	494	13931	No_constitutive_exon_found_in_species
CCGAGGTCCGAGTGAAGCGGCGGAAGCTGACGTGAAGAATGACGGGGCAGTA	4800245	4801280	4800195	4800247	1	02	DCS_04421	4798240	4801280	None	2562	494	13931	No_constitutive_exon_found_in_species
CCTTCGAGCTCGTCGTCGTCGGGACCGACCGCTGACCATCGGGCGCGCAGGA	4927121	4927263	4927313	4927261	-1	02	DCS_04453	4926347	4927887	None	2562	494	13931	No_constitutive_exon_found_in_species
AAACAAGCTTGACCGCAGGGGATAGTGCAGCTGACAGTGGGCGGTGGCAGTC	4972752	4974145	4972702	4972754	1	02	DCS_04468	4972220	4974145	None	2562	494	13931	No_constitutive_exon_found_in_species
CCCGCCAGGCTCCCGGCTCCGGGGACGATGGGTGGCTCACGGGCAAGCAGGG	4996243	4996493	4996543	4996491	-1	02	DCS_04475	4995686	4996719	None	2562	494	13931	No_constitutive_exon_found_in_species
ATGTGAGCATCAGCCACATGCATTCCCTTTCTTCATGCTAACGTGGGCAGGT	5008994	5009069	5008944	5008996	1	02	DCS_04480	5008748	5009212	None	2562	494	13931	No_constitutive_exon_found_in_species
GACGCACCCCTTCCTGGGGATAATCTGGCTAAGCATGGCGGGGTGCGCAGCT	5067103	5067469	5067519	5067467	-1	02	DCS_04499	5065353	5068481	None	2562	494	13931	No_constitutive_exon_found_in_species
ACTGGTGGGTTCGTTACAGAGACTACTTTTGGACCTACCCCTGGGACAAGCA	5181427	5188233	5181377	5181429	1	02	DCS_04512	5181337	5188397	None	2562	494	13931	No_constitutive_exon_found_in_species
TCGCCCCAAAACTCGAGGTACGTCATCCAGTGACTGATTGACTGGGATAGGA	5296845	5296852	5296795	5296847	1	02	DCS_04538	5296400	5296852	None	2562	494	13931	No_constitutive_exon_found_in_species
TGCAGACACTCGCTCCCCTCTACCGCGCTAACATTGGGGTGCAACAACAGCC	5395656	5397155	5397205	5397153	-1	02	DCS_04566	5395656	5397518	None	2562	494	13931	No_constitutive_exon_found_in_species
AAGGCAACCACAACGACCCGCTTGACGCCGTGAGAAGGGGGGGGGGCCAGAG	5587223	5588106	5587173	5587225	1	02	DCS_04624	5586256	5588279	None	2562	494	13931	No_constitutive_exon_found_in_species
TGGGCGAGAGCCATGATGTTTGGCGTCATGACCGGCTGACCAGGGCGCAGGA	5730834	5731159	5730784	5730836	1	02	DCS_04664	5730424	5731159	None	2562	494	13931	No_constitutive_exon_found_in_species
CCGGACAAGAGCTTCCTCACCCAAAGCGTCATACTAACGACAAAGGGCAGTG	5787124	5787198	5787074	5787126	1	02	DCS_04680	5786494	5787198	None	2562	494	13931	No_constitutive_exon_found_in_species
GTCGAGGGACCATGCCGGCTTCTGGCGAGCCTTGCTGACTGACGGGCCAGCC	5942359	5942453	5942503	5942451	-1	02	DCS_04724	5942359	5943253	None	2562	494	13931	No_constitutive_exon_found_in_species
CCTGCCTCTGGGGCCGACCACTTGCAGGATGCCACTGACGCGGGAAGCAGCA	5961619	5961918	5961968	5961916	-1	02	DCS_04730	5961619	5963816	None	2562	494	13931	No_constitutive_exon_found_in_species
TATGCATCCTGATGTCGAATCGCTCTGCTGTGTCGTCTGACAACGGGTAGTT	5989065	5989968	5989015	5989067	1	02	DCS_04739	5988857	5990184	None	2562	494	13931	No_constitutive_exon_found_in_species
GACGAGGCAACGACGAAGGAGAAGGACGTGGGCTAACGGAGCATGGGCAGAT	6158944	6160455	6158894	6158946	1	02	DCS_04792	6158671	6160455	None	2562	494	13931	No_constitutive_exon_found_in_species
CCCCCGCCGACCTTGGCGCGAAACACGCTTGGTGCTGACGGGACGACTAGCT	6332205	6333411	6332155	6332207	1	02	DCS_04840	6329773	6333411	None	2562	494	13931	No_constitutive_exon_found_in_species
TCCTCGGTCCCCTCTCCCCCGTCCCCTTTCCTCGCTGACGGGGGCACCAGGC	6358092	6358454	6358042	6358094	1	02	DCS_04847	6357645	6359841	None	2562	494	13931	No_constitutive_exon_found_in_species
TAGATCATGTATCGGGACGTCTTGGCCGAATGCTAAATATGGGGTTACAGGA	6438007	6438094	6438144	6438092	-1	02	DCS_04875	6437919	6438677	None	2562	494	13931	No_constitutive_exon_found_in_species
GAAATTCTGGATCCAAGCAAGGGGGAATCGAGAGCTAACACGAGGGACAGAT	6439510	6439569	6439619	6439567	-1	02	DCS_04876	6439142	6439868	None	2562	494	13931	No_constitutive_exon_found_in_species
CCCGATGTGCGTGCTCGGAAGTGGATTCGGCCTTGGCTAACGAAGGGCAGAC	6447044	6447125	6446994	6447046	1	02	DCS_04879	6446598	6447125	None	2562	494	13931	No_constitutive_exon_found_in_species
ACCGACTGGCCCATGGAAATTCGCGCATTCTGACCTCATCGAACGGGCAGTC	6471419	6471571	6471369	6471421	1	02	DCS_04886	6470922	6471790	None	2562	494	13931	No_constitutive_exon_found_in_species
GGTGAGCGAGAGGAACCTATCATGACCGGAAAGGGGGGCTGACCGAGTAGAT	6519814	6520428	6519764	6519816	1	02	DCS_04899	6518837	6520428	None	2562	494	13931	No_constitutive_exon_found_in_species
CCGAACCCGATGCATCATACAAAGGTCGAGCCGATGGCTAACGGGAGCAGAT	6545707	6546121	6545657	6545709	1	02	DCS_04908	6545001	6546330	None	2562	494	13931	No_constitutive_exon_found_in_species
CACCATCTTCCTGCCGAATGATGATTCGACGTTGAGCTGACAGCGGGCAGGG	6574239	6575439	6574189	6574241	1	02	DCS_04915	6571354	6575439	None	2562	494	13931	No_constitutive_exon_found_in_species
TAGCTTTTGGGGGGGCACATGGGACACGATACGATTCGACCTGGGGACAGAG	6659776	6659875	6659726	6659778	1	02	DCS_04939	6657559	6659875	None	2562	494	13931	No_constitutive_exon_found_in_species
GGAAAGACGGCCCTTGTCGGGAATGAGTAGCCAACTCGGGAATATGGTAGTT	6671729	6671866	6671679	6671731	1	02	DCS_04941	6669188	6672919	None	2562	494	13931	No_constitutive_exon_found_in_species
GTCAGTTGTCCGCCAGCCACGGACGCCCGCGACGCTAACGGGAGGCGCAGAC	6715300	6715783	6715250	6715302	1	02	DCS_04955	6713279	6717375	None	2562	494	13931	No_constitutive_exon_found_in_species
TGACTTGGTGGCTCGAGCTTCGCGTGCCATGTGCTGACGAGCGGGAGCAGAA	6796612	6796972	6796562	6796614	1	02	DCS_04982	6795869	6796972	None	2562	494	13931	No_constitutive_exon_found_in_species
GCCGTAGCACCCGCGCTCGTGCCCCAAGCTATTGACTGACGGGGATGTAGCC	6848381	6848416	6848466	6848414	-1	02	DCS_04999	6847772	6848523	None	2562	494	13931	No_constitutive_exon_found_in_species
CCCAATTCCCCCTTTCCTCCCGTGTACAACCGGACGCTGACGGGAGGCAGAT	6895299	6895396	6895249	6895301	1	02	DCS_05014	6893480	6895396	None	2562	494	13931	No_constitutive_exon_found_in_species
TGCGCAGTCGAGTGGCAAAAACAAGGCTGACGGAAGGTACGGGGACGCAGTG	6978268	6979923	6979973	6979921	-1	02	DCS_05031	6978268	6980611	None	2562	494	13931	No_constitutive_exon_found_in_species
TATCGTCCGACGCTGCGGTCACCGATCGGCTGCTAACGGGCGGCGAGCAGGA	7063545	7063639	7063495	7063547	1	02	DCS_05055	7063225	7065057	None	2562	494	13931	No_constitutive_exon_found_in_species
TTGTCTTGGGCCTACGTTGTGCCGAACAAGGCGTGCTAATGATGGGCCAGCT	7095239	7095359	7095189	7095241	1	02	DCS_05065	7092836	7095359	None	2562	494	13931	No_constitutive_exon_found_in_species
GCTGTCGTACGCTCGTGCTTGTGCGCCAAGTTATGCTGACGCGGGCGCAGTG	7193610	7194430	7193560	7193612	1	02	DCS_05089	7192975	7194430	None	2562	494	13931	No_constitutive_exon_found_in_species
CATCGTCGGGATAGTGCGATGGCGGCAGCCCCTGTGGGAAATGTGAACAGGT	7255093	7255246	7255043	7255095	1	02	DCS_05106	7254849	7257068	None	2562	494	13931	No_constitutive_exon_found_in_species
GCCGGCTCGGCGGGGGAAAACGACAACGGTGGATTGCTGACGATGGGCAGAC	7290637	7290672	7290587	7290639	1	02	DCS_05117	7290241	7290672	None	2562	494	13931	No_constitutive_exon_found_in_species
CGATGCCCAACAGGTCGCTCGTGCCGGTTGCTGACCTCGGAGGGTACCAGGA	7607184	7607697	7607134	7607186	1	02	DCS_05208	7606593	7607948	None	2562	494	13931	No_constitutive_exon_found_in_species
ACCTCGCCTGCCGAGTCTACGAGGAACCCTCCGCTGACGGGAAATACCAGTT	7623202	7623269	7623319	7623267	-1	02	DCS_05213	7620379	7624061	None	2562	494	13931	No_constitutive_exon_found_in_species
CCCCCCTTTCCTCCCCTCGACGACCGTGCCACGCTAACTCGGCGGGGCAGCT	7630206	7631133	7630156	7630208	1	02	DCS_05214	7626862	7631133	None	2562	494	13931	No_constitutive_exon_found_in_species
GTCAGTCGTGACCAACTGCTGCCGCGTGGTATAACTCTAACACTGGGAAGAC	7666089	7666321	7666371	7666319	-1	02	DCS_05222	7665155	7667165	None	2562	494	13931	No_constitutive_exon_found_in_species
CTCCGCAACATGCCCGCCTTGTGGTATCGACTGCTAATTCGAATGGGTAGAC	7694622	7694649	7694699	7694647	-1	02	DCS_05230	7689960	7695121	None	2562	494	13931	No_constitutive_exon_found_in_species
GCGTCTCGTTTCAGCCATACATCACTGGATTTGCGCTAACATCAGGGTAGAA	7742859	7743558	7743608	7743556	-1	02	DCS_05244	7742326	7744149	None	2562	494	13931	No_constitutive_exon_found_in_species
GGCCGACGTTGATGGCGCCGAGGTTGGGGGTCAGGGTCCTGGGGCCGAAGTC	7742326	7742413	7742463	7742411	-1	02	DCS_05244	7742326	7744149	None	2562	494	13931	No_constitutive_exon_found_in_species
GTCTGGCCCGTCGCGGTCGGCGAAGGGAGTTGGCTAACGAGGGGAATCAGCG	7782660	7783196	7783246	7783194	-1	02	DCS_05253	7780467	7784931	None	2562	494	13931	No_constitutive_exon_found_in_species
GGGACGCAGCGCACCGCGGCCTCTGGGGGGGTGATGACCCCAGGGTCGAGGA	7827188	7828403	7828453	7828401	-1	02	DCS_05271	7827188	7829062	None	2562	494	13931	No_constitutive_exon_found_in_species
CCCCGCAGCCGGCCGCACTTGGGAGCATTGCTGACGAAGGATGGGATTAGAT	7901849	7902299	7902349	7902297	-1	02	DCS_05290	7901630	7904748	None	2562	494	13931	No_constitutive_exon_found_in_species
GGTGAAGGATGCCGTGACGGGCGCGTACGATGGCTAACCGCGGGACGCAGAA	7901630	7901771	7901821	7901769	-1	02	DCS_05290	7901630	7904748	None	2562	494	13931	No_constitutive_exon_found_in_species
ACCGATACATTCTGGCCAGACCTGTGAGCCCGACTGACGACCGGGCGAAGAT	7918293	7918501	7918243	7918295	1	02	DCS_05295	7918022	7919617	None	2562	494	13931	No_constitutive_exon_found_in_species
TCCTCGGACCGACGGCGAGGGCGAGGGCGGCGCTGACGGCGAGGGTGCAGGC	7934783	7935822	7935872	7935820	-1	02	DCS_05299	7934783	7938078	None	2562	494	13931	No_constitutive_exon_found_in_species
CCCCCCCCCCAGCCTCCGTTTCGATCAAGCCCAATGACACGGGAGCACAGCA	7943176	7943391	7943126	7943178	1	02	DCS_05300	7941577	7943391	None	2562	494	13931	No_constitutive_exon_found_in_species
CGGTCCGGGGCGCATGGCGCGACGGAGGAAGCGACGCTGACAGGGTGCAGGT	7968673	7969343	7968623	7968675	1	02	DCS_05306	7966621	7969343	None	2562	494	13931	No_constitutive_exon_found_in_species
CAGGTGCCCGCTGCCGTGCCCGCTGCCGTCACTAACATGACGACGGGTAGAT	7990545	7991083	7990495	7990547	1	02	DCS_05314	7989904	7991701	None	2562	494	13931	No_constitutive_exon_found_in_species
AACGACGAGAGCGGGCGGCCGAGGAATGAGCCGACGACGGGAACGGACAGCG	8086722	8087148	8086672	8086724	1	02	DCS_05339	8085108	8087148	None	2562	494	13931	No_constitutive_exon_found_in_species
GCCACGCCACGGCCACCCCTGCCCCTTCGCCTACCCTGCCCGCCGGGGAGGC	8116278	8118252	8118302	8118250	-1	02	DCS_05349	8113786	8119022	None	2562	494	13931	No_constitutive_exon_found_in_species
AGTCACCATTTCCGCACAGGAAAATAGCGCCGCTAAAGCGACGGGTGTAGAC	8220503	8221057	8220453	8220505	1	02	DCS_05380	8217323	8221057	None	2562	494	13931	No_constitutive_exon_found_in_species
CTTTCCTGTCGTGTGCAGATCTGTCGGGGCTTACCACGGCCGGGACATAGAC	8227188	8227590	8227640	8227588	-1	02	DCS_05384	8227188	8227895	None	2562	494	13931	No_constitutive_exon_found_in_species
CCCACTCCCGCGCCGAACGACGGGTCGAGCTCGAGACTGACGGGGCGCAGAT	8456573	8456695	8456523	8456575	1	02	DCS_05450	8454837	8456695	None	2562	494	13931	No_constitutive_exon_found_in_species
AGCAGTACCTGCTGAAGCACGGGGACGCGGCCGCTCGGGCCGTGGCGGAGAG	8502980	8503370	8502930	8502982	1	02	DCS_05464	8501610	8503370	None	2562	494	13931	No_constitutive_exon_found_in_species
TCGCGTGAGCCGCGCTGACAAGTAAGTAGCATAACGGACGGGCAGAGCAGTC	8595841	8596846	8595791	8595843	1	02	DCS_05486	8593052	8596846	None	2562	494	13931	No_constitutive_exon_found_in_species
GAGGCAAGAAACGCAAATCGTGCCGTTGCCTCTGCTAACTTGGGGGGGAGGG	8772518	8773814	8772468	8772520	1	02	DCS_05526	8770374	8773814	None	2562	494	13931	No_constitutive_exon_found_in_species
ACTTGGGCGAGTTTGAAGGGCGAAGAGGGGAAGGCTAACGGGATGAAAAGGG	8822821	8823105	8823155	8823103	-1	02	DCS_05542	8822821	8827559	None	2562	494	13931	No_constitutive_exon_found_in_species
AACTCTACTCCGCCTCCGGATGACGCGACGGCGAAGCTAACGACGGGCAGTC	8834725	8834784	8834675	8834727	1	02	DCS_05544	8833325	8835026	None	2562	494	13931	No_constitutive_exon_found_in_species
GTGTAAGTTGAGGAGACGAGCCTGCGAGATCGGCTGCTGACGGGAGACAGAA	8876621	8876880	8876571	8876623	1	02	DCS_05556	8875663	8876880	None	2562	494	13931	No_constitutive_exon_found_in_species
GAGATCGGTTGACCTCCCCGGGCGCCAATGCTCAGCAAACGGGGCCCAAGCC	8884563	8884781	8884831	8884779	-1	02	DCS_05558	8884563	8888228	None	2562	494	13931	No_constitutive_exon_found_in_species
GGACCGCGTTTGCTTCCTCGGAGCTGGCGAGCGCCCCGCTGACAGGGTAGCA	8904077	8904132	8904182	8904130	-1	02	DCS_05564	8902425	8904237	None	2562	494	13931	No_constitutive_exon_found_in_species
GGCCATGTTCGCAGCACACCTTGACGTGACTAACTCGGCCGCGTGGGCAGTG	9041807	9042716	9041757	9041809	1	02	DCS_05605	9041402	9042716	None	2562	494	13931	No_constitutive_exon_found_in_species
ACCGTCCCGCGGCATCGCCTCTTGTGAAGAGTGGCTCATGGGATAAGCAGCG	9111175	9111282	9111125	9111177	1	02	DCS_05624	9109860	9111282	None	2562	494	13931	No_constitutive_exon_found_in_species
ACGGCCGGACGACGACGAGGAGCGAAAGTGGCCGGCTGACGCGGGCGCAGGT	9116691	9116822	9116872	9116820	-1	02	DCS_05626	9114157	9117235	None	2562	494	13931	No_constitutive_exon_found_in_species
GCGAGGGAAAGGAGGGGGGGGGCCGAGGCGAGGCTGACGAGGGGAGGCAGAG	9130549	9131463	9131513	9131461	-1	02	DCS_05629	9130549	9133886	None	2562	494	13931	No_constitutive_exon_found_in_species
GTTCGCTGTGGCGGCAGATCCCTCGAGCATCTGGAAATGGGATAATAAAGAT	9195609	9195720	9195559	9195611	1	02	DCS_05645	9195127	9195720	None	2562	494	13931	No_constitutive_exon_found_in_species
CTCCGTCGTCGAGACGAAGCCGAGCGAGGTTGGCTAACGGGGTCGAGCAGTT	9372540	9373282	9372490	9372542	1	02	DCS_05700	9369837	9373282	None	2562	494	13931	No_constitutive_exon_found_in_species
ATGAACATTGGATTGTGAGAATGGGGAAACTAACGGCACTGGGAGGGCAGTT	9680857	9681478	9680807	9680859	1	02	DCS_05782	9680119	9681478	None	2562	494	13931	No_constitutive_exon_found_in_species
TAGTCTGGGCCCGACGCTTCCCCGCGGCGGATGCGCGCTGACGAGGGCAGTT	9702097	9702778	9702828	9702776	-1	02	DCS_05787	9702097	9706319	None	2562	494	13931	No_constitutive_exon_found_in_species
CTGTACGTGGACCCGACGAGTCGGTTCATGCTGAGCTCGTCGGGAACAAGGG	9941356	9941420	9941306	9941358	1	02	DCS_05844	9939242	9941420	None	2562	494	13931	No_constitutive_exon_found_in_species
TCCCCTCGTCCGCCGTCGAGCTTGCCGGTGCCGCCGCTGACGGGGCCAAGCA	9959154	9959844	9959894	9959842	-1	02	DCS_05849	9958673	9961795	None	2562	494	13931	No_constitutive_exon_found_in_species
ATGGGGCTATAATAAGAGGGGATCTAATTCATCCTGTTGGATATGGGCAGGA	10108580	10109707	10109757	10109705	-1	02	DCS_05878	10108580	10109886	None	2562	494	13931	No_constitutive_exon_found_in_species
AATACTGCCTTCTCTAGGATGTATTGGTTTTTGCCCTACTAGGGTACTAGTT	45107	45305	45355	45303	-1	03	DCS_05906	39450	50277	None	2562	494	13931	No_constitutive_exon_found_in_species
CCTCGCCCCCTCGCCCTCTCAAGGTTCCGCTGACTCGGCCGGGGACCTAGTG	62474	63221	63271	63219	-1	03	DCS_05909	62474	63756	None	2562	494	13931	No_constitutive_exon_found_in_species
CCCGTCGTCCTCGTCCCCGTCGCGACTCCGGCTGACCCGAGGGGCCGCAGAT	67762	68536	68586	68534	-1	03	DCS_05912	67762	69183	None	2562	494	13931	No_constitutive_exon_found_in_species
ACGCATCCTCCGCCGGGCGATGCAGTCGGCTAACCACCGCGTGGGACCAGAC	245530	245752	245802	245750	-1	03	DCS_05956	245530	246643	None	2562	494	13931	No_constitutive_exon_found_in_species
ACAATGCCCTGCCGCCGCTGGGTGAAACATGACTTGCTGACGGGGAACAGAG	264541	264901	264491	264543	1	03	DCS_05961	263250	264999	None	2562	494	13931	No_constitutive_exon_found_in_species
CCCCCACGCGGCATCCCAGACAGACGAAGCTGACCGAACGGGGCACACAGCA	642242	642425	642475	642423	-1	03	DCS_06038	642242	643726	None	2562	494	13931	No_constitutive_exon_found_in_species
GTCGCATGGCGTAACATGGTTCGACCGCACGAGCAATAACCAGGGGAAAGGG	674950	675254	675304	675252	-1	03	DCS_06046	674745	675613	None	2562	494	13931	No_constitutive_exon_found_in_species
TTTCCTCTGTGGAGTTGACTAGGACAAGCCTAACGTTTCTGTTGGGGCAGAA	691267	691573	691217	691269	1	03	DCS_06053	689717	692001	None	2562	494	13931	No_constitutive_exon_found_in_species
TGAGCTTCTCCCCAAGCTCCGAAAGCAATGCAGACGCTGACCGGGGAAAGGA	715853	715974	715803	715855	1	03	DCS_06064	714988	715974	None	2562	494	13931	No_constitutive_exon_found_in_species
CCAGGGTCGAGGACAAGCTTCGGCCTCTTCCGTAGACTGTGGGGGTGCAGAC	794933	795387	795437	795385	-1	03	DCS_06080	794759	796224	None	2562	494	13931	No_constitutive_exon_found_in_species
CCATGTCGGACGCGGACCACGGGGCGGGACGACGCGCACGGGGCGGGCAGTC	850233	850303	850183	850235	1	03	DCS_06092	847972	850303	None	2562	494	13931	No_constitutive_exon_found_in_species
GCATGCACGCCCCTCGGTCGCCCGCGCCCGGTTGCTGACGCGGGAACCAGTC	986890	987696	987746	987694	-1	03	DCS_06137	986890	989046	None	2562	494	13931	No_constitutive_exon_found_in_species
CCGCGCCCGCCTCGCCGTCGCCGCCGGCCTGCTGAACGGGGCCGGAACAGGA	1032881	1033097	1032831	1032883	1	03	DCS_06152	1032261	1033097	None	2562	494	13931	No_constitutive_exon_found_in_species
GCACGATCCACTCCAGGTCGGTTCCGCCATGCTGACGAGGGGGAGAGCAGCC	1042063	1042897	1042013	1042065	1	03	DCS_06156	1041292	1043019	None	2562	494	13931	No_constitutive_exon_found_in_species
TGGGTGAGGGCGGAAGAGACTGCTGACGAATGCTGTCATGGGTGGAATAGAC	1083957	1084731	1083907	1083959	1	03	DCS_06169	1082817	1084731	None	2562	494	13931	No_constitutive_exon_found_in_species
CGACCGCCCACTAATGTTCAACCAAAAGTTGCTGACAAGGGTGAATGAAGAT	1106114	1106295	1106064	1106116	1	03	DCS_06176	1105607	1107434	None	2562	494	13931	No_constitutive_exon_found_in_species
AGTATGGTTTGATCCCGAGTCAGTCCGCATTGTCGTTGACCGGGAAGCAGTT	1185338	1186069	1185288	1185340	1	03	DCS_06196	1185198	1186703	None	2562	494	13931	No_constitutive_exon_found_in_species
GGTGCCTCCAAGACGAGTATATTGGCGGTGTTTGCTAACGGAAAGGGTAGCG	1200112	1200183	1200062	1200114	1	03	DCS_06203	1199919	1200827	None	2562	494	13931	No_constitutive_exon_found_in_species
GATGCTCCCGGTCAAGGCGCGGCGTGTTCTAACCTGCGGGTGAACGGTAGAT	1215895	1216369	1215845	1215897	1	03	DCS_06209	1215589	1216767	None	2562	494	13931	No_constitutive_exon_found_in_species
CCTCGGACCTTTTGGTGCCGACGCGAGGCTGACGACGGAGGGACGGACAGAC	1383557	1383874	1383924	1383872	-1	03	DCS_06247	1383557	1385116	None	2562	494	13931	No_constitutive_exon_found_in_species
GAGAAGGAGAAATGTAGTTCATTCGACGAATTAGCTAACATGGGCAACAGCA	1796641	1796809	1796591	1796643	1	03	DCS_06362	1795920	1806007	None	2562	494	13931	No_constitutive_exon_found_in_species
CAGGGTGGGTGGTGGCCAGCCGGTGCAGCAAGCCCCAGGCCAGGGCCAAGGG	1883688	1883824	1883874	1883822	-1	03	DCS_06387	1883169	1887151	None	2562	494	13931	No_constitutive_exon_found_in_species
CCAAGGCCCCTTCCGCATCGAGGCCATCTAGCTCACGACGGGTAAAACAGAC	1920661	1921380	1921430	1921378	-1	03	DCS_06395	1920661	1921537	None	2562	494	13931	No_constitutive_exon_found_in_species
CCCAGCCACCCCATTGTTGCATGGCCGCGAGATTAACGAGGGACGTCAAGGG	1941263	1941795	1941845	1941793	-1	03	DCS_06400	1941263	1942926	None	2562	494	13931	No_constitutive_exon_found_in_species
GTTCCCTCCGACCGAGCCTACCGTCACTGCCACCGCCTAACGATGGGTAGGG	1967030	1968290	1968340	1968288	-1	03	DCS_06409	1967030	1968551	None	2562	494	13931	No_constitutive_exon_found_in_species
TTCCGGAAAGTTGAACCTCGTTTTCTGTACTTTATATATATCGGGAACAGGA	2014825	2015663	2014775	2014827	1	03	DCS_06424	2014424	2016540	None	2562	494	13931	No_constitutive_exon_found_in_species
CGCTTCGTCATTCTCATTTGTGGAACTGAGCTATCACTATGGGATTGCAGGG	2227602	2228683	2227552	2227604	1	03	DCS_06477	2225973	2230426	None	2562	494	13931	No_constitutive_exon_found_in_species
AGTTTGACGTGTGTCTTGATACGTTCGCACTATGCTGAGTGGGTGAACAGAA	2229582	2229833	2229532	2229584	1	03	DCS_06477	2225973	2230426	None	2562	494	13931	No_constitutive_exon_found_in_species
CAGCCGCTCCAATTTTGACGAAGAGTGATATCGAAGTGATTCGGGGACAGTC	2479954	2480195	2480245	2480193	-1	03	DCS_06493	2479954	2482873	None	2562	494	13931	No_constitutive_exon_found_in_species
TGACAAACCGTGTCGATGGACGTTGAGCCATGTGCTAAGGGCGAAAATAGTG	2492015	2492046	2492096	2492044	-1	03	DCS_06495	2491192	2493873	None	2562	494	13931	No_constitutive_exon_found_in_species
GAACTCCATGGTTTTTTCCCCGCAGGGAATGCTAACGAGTGACTGGGCAGAA	2502442	2502494	2502544	2502492	-1	03	DCS_06498	2502193	2502563	None	2562	494	13931	No_constitutive_exon_found_in_species
CCGTGACCCTCGAGAGCCCGCTTGCGTGCGAGCCGCTGACCGATCGGGAGCT	2562608	2563200	2562558	2562610	1	03	DCS_06514	2561083	2563200	None	2562	494	13931	No_constitutive_exon_found_in_species
TTCTCACCCGAACCGTTACCACTGCGCCACTCACTGACCCGGGCAAACAGGT	2643465	2647029	2643415	2643467	1	03	DCS_06539	2643080	2647029	None	2562	494	13931	No_constitutive_exon_found_in_species
CCCCCCAGCTTGCTTCACCGGACGGGCGCGCAGCTGACTAGCCGGGACAGGG	2662956	2663603	2662906	2662958	1	03	DCS_06546	2661617	2663603	None	2562	494	13931	No_constitutive_exon_found_in_species
CGACCGGCCTGTGTTGAAGCGCTTCCTGCGTCGGCTAACGGGCAACGCAGCT	2690036	2690715	2689986	2690038	1	03	DCS_06554	2689850	2690715	None	2562	494	13931	No_constitutive_exon_found_in_species
GTTTCCGAGAAGCAAGCGAGAGGTCGAACGGTATGGCTAACGGGCAATAGCT	2728952	2729027	2728902	2728954	1	03	DCS_06564	2728143	2729344	None	2562	494	13931	No_constitutive_exon_found_in_species
GCGAATGCCGGCCGCCTGCGAATTCGTCTTGACTGACGGCGACGGGATAGAT	2768687	2768836	2768637	2768689	1	03	DCS_06574	2765865	2769950	None	2562	494	13931	No_constitutive_exon_found_in_species
TTCCGGTATGACATGATGGACTCTCGCATTGACCTCGGGCGTACGAATAGGC	2834306	2834842	2834256	2834308	1	03	DCS_06594	2832930	2834842	None	2562	494	13931	No_constitutive_exon_found_in_species
CACAGGGTATTTTGGTAACCTTCGTGGATGGCTAACCTTGGGCCGAACAGAG	2864660	2869538	2869588	2869536	-1	03	DCS_06602	2864660	2869963	None	2562	494	13931	No_constitutive_exon_found_in_species
ATGCCGATGCCCAACCGCAGGCTACCCGTGCCGGCGTCTACGTCGGGAAGCT	2902163	2902967	2903017	2902965	-1	03	DCS_06615	2902163	2903429	None	2562	494	13931	No_constitutive_exon_found_in_species
TACCGCAATTTTCACTCATGACAGCCGACGTTCATCACTGACGGGAACAGGT	2928801	2928863	2928751	2928803	1	03	DCS_06624	2928706	2929130	None	2562	494	13931	No_constitutive_exon_found_in_species
CCTCGGCCCTCCCCCCTCTGCCTCTTCCGTGTTCGCTGATGAGGGGCTAGGA	3008421	3009121	3009171	3009119	-1	03	DCS_06647	3008283	3009546	None	2562	494	13931	No_constitutive_exon_found_in_species
TCCATTCATTCGCCACCAAATCGACAGGCCTTCCCTAACGGCAAGGGCAGTC	3035149	3035473	3035523	3035471	-1	03	DCS_06656	3034784	3035665	None	2562	494	13931	No_constitutive_exon_found_in_species
CGAAGGGTGTCGAGCACGATTCGAGCGTCCGCTGACGGGCCATGGACAAGTC	3096777	3096974	3096727	3096779	1	03	DCS_06672	3096501	3098906	None	2562	494	13931	No_constitutive_exon_found_in_species
TGGATCTCCAATGCTGGCATGAGCCGGACTAACCTTTGCGGAGGGTGCAGCG	3101468	3101892	3101942	3101890	-1	03	DCS_06673	3099483	3102173	None	2562	494	13931	No_constitutive_exon_found_in_species
TCTTGGTCATTGAAGTTTGTAACGACCCTAATTCTGACCCTGGGATGCAGGC	3113006	3113447	3113497	3113445	-1	03	DCS_06676	3112878	3115530	None	2562	494	13931	No_constitutive_exon_found_in_species
TCGCGACCTGGACGGCGCGATGTCGAATCGGTCGCTAACATGGGTGACAGAA	3203025	3203307	3202975	3203027	1	03	DCS_06699	3202211	3203307	None	2562	494	13931	No_constitutive_exon_found_in_species
CCGTCTAGCTGTGGCCCGCCGTCGCTGACCGTGTGTGGGCGAAACGATAGAT	3242138	3242302	3242352	3242300	-1	03	DCS_06710	3241403	3242755	None	2562	494	13931	No_constitutive_exon_found_in_species
CGCCGAAACGGTTCGAGTCATGCGTGCATGCATGGATCCGGGGCTGACAGCT	3262439	3263322	3262389	3262441	1	03	DCS_06718	3262203	3264355	None	2562	494	13931	No_constitutive_exon_found_in_species
TATGCTATCATTTCTGTGCCATGGCTCATATGCTGACTGCTGCTGGGAAGCG	3998741	3998813	3998691	3998743	1	03	DCS_06784	3995190	4000441	None	2562	494	13931	No_constitutive_exon_found_in_species
CTCCTCGGGCCAACAGCCAGACGTCGAGCAGGGCTAACACGGGAATGTAGAC	4042940	4045523	4042890	4042942	1	03	DCS_06797	4039559	4045523	None	2562	494	13931	No_constitutive_exon_found_in_species
CCTTTCTCGTCTTGAGCGGTGGGAGCGGAGACTGACACGATGATGGGTAGTC	4100046	4100358	4099996	4100048	1	03	DCS_06813	4096271	4100358	None	2562	494	13931	No_constitutive_exon_found_in_species
CCCCCCCCCGAGTTGAAGGGCCATCGGCTGACGACGGAGGGAATGGACAGCC	4143247	4143831	4143197	4143249	1	03	DCS_06826	4143086	4144236	None	2562	494	13931	No_constitutive_exon_found_in_species
TCTGCTTCCTCCACCTGCGGACGCGCGCGCCGGCTGACGGGCAAGCGCAGGT	4182756	4183344	4182706	4182758	1	03	DCS_06838	4182152	4184118	None	2562	494	13931	No_constitutive_exon_found_in_species
GTCCACGCCGAAAGATGGAGGCGCCGCTTGCAAGCTGACGACGGGAGCAGAA	4264865	4265042	4265092	4265040	-1	03	DCS_06866	4264602	4267082	None	2562	494	13931	No_constitutive_exon_found_in_species
GCCATTCCGCCTCGTCGCCGACGACGGACTGCTAACCGGCCGCGGGACAGCT	4341316	4341416	4341466	4341414	-1	03	DCS_06892	4341316	4343268	None	2562	494	13931	No_constitutive_exon_found_in_species
CAGCACCACGCCCGGGGCTGCGATGCTGATGGATGAGTTGGGTAATATAGTC	4506895	4507007	4507057	4507005	-1	03	DCS_06933	4505327	4507434	None	2562	494	13931	No_constitutive_exon_found_in_species
CGAAGTTGATTTATAATGGCGTGACATGTCGCTGACGACCAGGGTCAAAGGT	4553248	4553655	4553198	4553250	1	03	DCS_06945	4552956	4553893	None	2562	494	13931	No_constitutive_exon_found_in_species
GTCAGTGCGACGGAGAGGTCGAGTGTAGGCCATCGCTGACGCGGGAGCAGAT	4564112	4565184	4564062	4564114	1	03	DCS_06949	4563724	4565184	None	2562	494	13931	No_constitutive_exon_found_in_species
GCGTCGGACGAACCGACGAGGACGGACGGACGGCTGGCTGACGTGGGCAGAT	4575289	4575353	4575239	4575291	1	03	DCS_06951	4574066	4577682	None	2562	494	13931	No_constitutive_exon_found_in_species
TGTCGTTCTCAAATTGCTTTTCACTTTTCTTACTTGGTCATGGGAGAAAGCG	4575633	4575810	4575583	4575635	1	03	DCS_06951	4574066	4577682	None	2562	494	13931	No_constitutive_exon_found_in_species
CTCCGCCACACCATCTCACCCCGGGCGTTTGACGGCTAACGGAAGGGCAGGT	4600819	4601267	4600769	4600821	1	03	DCS_06957	4599429	4601267	None	2562	494	13931	No_constitutive_exon_found_in_species
CGGGACAGCTCCCCGGCCTGGCGGCATTCGGTCGTGAGAGACAGGGCTAGCG	4665227	4665542	4665592	4665540	-1	03	DCS_06971	4664192	4666631	None	2562	494	13931	No_constitutive_exon_found_in_species
TCGTCAAGACCCGTGGCGTGCCTTGCAGGCGGTGACTAATGAGGGCGCAGGA	4732718	4732747	4732668	4732720	1	03	DCS_06989	4732611	4733859	None	2562	494	13931	No_constitutive_exon_found_in_species
GGCCGATGGGCACCCCGTAGCCGGGAACAGATGACTAACGGGCAGCGCAGGT	4733665	4733859	4733615	4733667	1	03	DCS_06989	4732611	4733859	None	2562	494	13931	No_constitutive_exon_found_in_species
CCCCCCCCCATCCCCTCCTGCGGGAAGATGCTAATGCGGGAGAGCAAAAGAA	4954523	4954663	4954473	4954525	1	03	DCS_07056	4953560	4954663	None	2562	494	13931	No_constitutive_exon_found_in_species
ATGTTGAATGAAGATGATTCACTTGGGCCAAGTCTAGGGTAAGCCGGCAGTT	4996660	4996878	4996610	4996662	1	03	DCS_07067	4991158	4998061	None	2562	494	13931	No_constitutive_exon_found_in_species
GAAGGCGTGAAGCGAAATGAAACAGAGTGGCCGTACCTGCACGGGCCAAGGT	5023276	5023423	5023226	5023278	1	03	DCS_07076	5023147	5024029	None	2562	494	13931	No_constitutive_exon_found_in_species
CACCGGCCGCCGAGGCGAGCGACGCAGCTGACGTAGGGTGGCAACGGCAGGC	5035475	5036053	5035425	5035477	1	03	DCS_07078	5030598	5036235	None	2562	494	13931	No_constitutive_exon_found_in_species
CGGTGCCTCCCCCGTGGCCGAGAGGGCTCACGCTGACGACGGGCGACCAGAC	5036115	5036235	5036065	5036117	1	03	DCS_07078	5030598	5036235	None	2562	494	13931	No_constitutive_exon_found_in_species
TTGTGAGGGGACCAAAAGCTTACGGAATGCCCTCGGTCGATGGGAAACAGGC	5137585	5138261	5138311	5138259	-1	03	DCS_07107	5136789	5138642	None	2562	494	13931	No_constitutive_exon_found_in_species
CTCGGCGCCTTTTCGACTTGGACGGCAAGCGCAATGCTAACGGGGAGTAGAC	5221302	5221503	5221252	5221304	1	03	DCS_07130	5220514	5221503	None	2562	494	13931	No_constitutive_exon_found_in_species
CCTTGGGTCTCATTCTTACTCGTTTATATTTTTGCTAATCATCGGGGTAGGG	5242174	5242231	5242281	5242229	-1	03	DCS_07134	5242174	5244482	None	2562	494	13931	No_constitutive_exon_found_in_species
TCGTTTGCCCGGATACTCAACATAAGGTCCCTAGCTGACGGCAGGGGTAGGG	5255057	5255233	5255283	5255231	-1	03	DCS_07138	5251386	5255569	None	2562	494	13931	No_constitutive_exon_found_in_species
GGTACCGTCCGCTTTTCGATCTTGTCATGTGAACTGACTGTCATGGGGAGAT	5281302	5281758	5281252	5281304	1	03	DCS_07144	5277194	5281758	None	2562	494	13931	No_constitutive_exon_found_in_species
CGTTCGAAGTCGACAAGATCAAGGAGGAGCGGCCGGAGCAGGGCCTGAAGCG	5345521	5345839	5345889	5345837	-1	03	DCS_07166	5345521	5346772	None	2562	494	13931	No_constitutive_exon_found_in_species
TCGGGATAGCAGGGGAGCCTCACAAGAAGCGCAGGATGACGGGACCACAGCA	5541751	5542131	5542181	5542129	-1	03	DCS_07221	5541751	5543258	None	2562	494	13931	No_constitutive_exon_found_in_species
GTACGCGCCGAGCATGTCGCCGGAGCAAGCGATGGCTAACGGGACCGCAGAT	5554411	5559543	5559593	5559541	-1	03	DCS_07223	5554411	5562235	None	2562	494	13931	No_constitutive_exon_found_in_species
TCCACCTGTCAATCCGCTGACGGCTCCCGTCCCCCCCGCCGGGCGTGCAGCT	5565589	5565940	5565990	5565938	-1	03	DCS_07224	5564463	5566348	None	2562	494	13931	No_constitutive_exon_found_in_species
CCTCTCGGCCCGGCCATTCTCCGGTGCTTGCGTCGCTAACCGCAGGGCAGGT	5582621	5583167	5583217	5583165	-1	03	DCS_07230	5582621	5583786	None	2562	494	13931	No_constitutive_exon_found_in_species
CTGCCCTTCGGCCGATGAGGACATAACGGCTAATTGTGGGATGAAAATAGGA	5593773	5593947	5593723	5593775	1	03	DCS_07232	5593409	5593947	None	2562	494	13931	No_constitutive_exon_found_in_species
GGCCGCACGATCCAAGCACGCAAACGGCGCGCGGACTGACAGGGGGCTAGGA	5596113	5596611	5596063	5596115	1	03	DCS_07234	5595902	5596611	None	2562	494	13931	No_constitutive_exon_found_in_species
CCGACCCCAGCGCCGACCGCCGTGCGCCGGCATTAACAGGGAGGGACCAGGC	5645734	5646129	5646179	5646127	-1	03	DCS_07252	5645734	5647083	None	2562	494	13931	No_constitutive_exon_found_in_species
TCCGGGCCGCTTCCCTTCTTCGCGCGCGGAGATCTGACGTGGGACAATAGAG	5665206	5665611	5665156	5665208	1	03	DCS_07258	5664487	5665611	None	2562	494	13931	No_constitutive_exon_found_in_species
CCCACGCGCTCGAGCCGCGGCCGAGCCGTCGTGCTGACGCGGGCCGGCAGAT	5807928	5808382	5808432	5808380	-1	03	DCS_07311	5807928	5809101	None	2562	494	13931	No_constitutive_exon_found_in_species
TTCGCCGGCCGCGAGCGAGACTGAACGAGGCTAACGGGCGGAACGTGCAGGT	5816517	5816702	5816752	5816700	-1	03	DCS_07315	5816517	5817416	None	2562	494	13931	No_constitutive_exon_found_in_species
GTGCGGGCACGGGATCCCTTTCTCCCCCCCCTTGGCTGACGTCGGGGTAGAT	5925540	5926988	5925490	5925542	1	03	DCS_07354	5922946	5926988	None	2562	494	13931	No_constitutive_exon_found_in_species
GTGCTTATCATCTCCACGCAACTCCGAGCAGTCACTAACTCAGGGTGCAGGA	5947558	5947624	5947674	5947622	-1	03	DCS_07362	5947558	5948794	None	2562	494	13931	No_constitutive_exon_found_in_species
ATGCACCCTTGGCAAGTGAATGACAAGCTGATGCTCCGACGCGCGGGTAGGA	5976669	5976938	5976988	5976936	-1	03	DCS_07373	5976669	5979581	None	2562	494	13931	No_constitutive_exon_found_in_species
GAGCACCCGAGGCCGAGGTCGTGGCCAGAGGCACTAACGTTGGGATACAGTC	6058371	6058758	6058808	6058756	-1	03	DCS_07397	6057656	6059037	None	2562	494	13931	No_constitutive_exon_found_in_species
GGAGGATGCTGCGCCGCGATGGCCGTGTCAAGGTTGACAGTGACGGGCAGGT	6069251	6069519	6069201	6069253	1	03	DCS_07400	6062947	6069519	None	2562	494	13931	No_constitutive_exon_found_in_species
ATTGCGCATGCAGGGGAGTGTGATTGCTGATACGCCAAGGGAACGCGTAGCC	6088856	6089335	6088806	6088858	1	03	DCS_07404	6088443	6089335	None	2562	494	13931	No_constitutive_exon_found_in_species
CAAACGGTGTCGGGGACTGGCTGACGCGAGACTCGTGGGGAGGAAAATAGAT	6180792	6180982	6180742	6180794	1	03	DCS_07428	6180174	6181963	None	2562	494	13931	No_constitutive_exon_found_in_species
CTGAGAGACGACAAACTGACGCAGAGGTAGCAACACTACGCCAAGGGTAGCG	6274882	6276580	6274832	6274884	1	03	DCS_07451	6274684	6276580	None	2562	494	13931	No_constitutive_exon_found_in_species
CCCCACGAACGAGAGCGATGGTCCGGCCGGCCACTAACAGGGAGGTACAGTG	6293825	6294683	6294733	6294681	-1	03	DCS_07458	6293825	6295513	None	2562	494	13931	No_constitutive_exon_found_in_species
ATGCTCCCTTGGCCCATTCGTGCATGCGGTTTGCTGATCCGGGCGACTAGCC	6303209	6305032	6303159	6303211	1	03	DCS_07463	6302879	6305032	None	2562	494	13931	No_constitutive_exon_found_in_species
GGCCATGCAGGGCTCAGGGAAGAAGCTGACCAGCCGTCGGGAAAACCAAGAT	6337219	6337302	6337169	6337221	1	03	DCS_07475	6336999	6337447	None	2562	494	13931	No_constitutive_exon_found_in_species
GAGAAGCACCCACGAATGTGGGAGGCAGTGACTGACAGGAGGGTCTAAAGGT	6389830	6390033	6390083	6390031	-1	03	DCS_07497	6387805	6390200	None	2562	494	13931	No_constitutive_exon_found_in_species
GTCGCCCGGCACGAGAGGGAGTCGTCTTTGCTAACACGGGAACGGCGCAGAA	6494918	6495549	6494868	6494920	1	03	DCS_07527	6494228	6495828	None	2562	494	13931	No_constitutive_exon_found_in_species
TGCTCGCAGGTTCGTACATGAGTGCCCGTACTGACTTGGGGAGGATGCAGAT	6576644	6576670	6576720	6576668	-1	03	DCS_07547	6574872	6576854	None	2562	494	13931	No_constitutive_exon_found_in_species
CCGGTTGGCGACATGCGACGTCGCCATGGCTGCTAACGCGGGATGCACAGAC	6654749	6654863	6654699	6654751	1	03	DCS_07572	6654599	6655428	None	2562	494	13931	No_constitutive_exon_found_in_species
TGATCACGATATTACGGCAGAGGGGATGAGTTAACGAGAGTGGGAAACAGTT	6661998	6662433	6662483	6662431	-1	03	DCS_07575	6661998	6662814	None	2562	494	13931	No_constitutive_exon_found_in_species
ACGTGGGATCCATTGGAACGCTTTGCGGGTTTCACGACAGGGACTGACAGGT	6671204	6671369	6671419	6671367	-1	03	DCS_07577	6671204	6672372	None	2562	494	13931	No_constitutive_exon_found_in_species
TGAGCACCGCTTCATGTCCGGAGGTGGCCGCCGCTGACGGGAGACCATAGTT	6720550	6721681	6721731	6721679	-1	03	DCS_07591	6720550	6722278	None	2562	494	13931	No_constitutive_exon_found_in_species
CCTGATCCAGAGTCGTCGTTGCCGTTGTGCTCACGACGGGACGACGGCAGCT	6748671	6748888	6748621	6748673	1	03	DCS_07604	6747094	6748888	None	2562	494	13931	No_constitutive_exon_found_in_species
TAGGAGACTCCCCTAGATGCGTGCTGACGTGACGGCGTCGGGGAAATCAGGA	6775812	6775899	6775762	6775814	1	03	DCS_07614	6774556	6775899	None	2562	494	13931	No_constitutive_exon_found_in_species
CGCTCTCGGCGCGAACCGGCAGTTTCGAACGGACGGCTGACGGGAAGCAGTG	6811888	6811956	6812006	6811954	-1	03	DCS_07625	6811327	6812920	None	2562	494	13931	No_constitutive_exon_found_in_species
GACGCCTGTGCCCGTGGCAATGTCGAGCACATGTTTGGGAGATTGAACAGGG	6909627	6910336	6909577	6909629	1	03	DCS_07652	6908734	6910336	None	2562	494	13931	No_constitutive_exon_found_in_species
TCCTTGCTCGTCGCGCGCCGCCTGCTGACGAGAGCGTGCGCGGGATGCAGAG	7004920	7005127	7005177	7005125	-1	03	DCS_07682	7004920	7006026	None	2562	494	13931	No_constitutive_exon_found_in_species
GGTCGAGGAGAAGGAGGGACGGGGTGACGGTCCCGACTCGGGCGGCAAAGTT	7064716	7065112	7065162	7065110	-1	03	DCS_07696	7064716	7069150	None	2562	494	13931	No_constitutive_exon_found_in_species
GAGACCCGATGGATCGATGCGGACGCTGACGTAGGTTGGTTGATGGGCAGAC	7095430	7095845	7095895	7095843	-1	03	DCS_07702	7095430	7096542	None	2562	494	13931	No_constitutive_exon_found_in_species
GATGATTCATCCAAAGTGGTCCCTGCCGATACAATCTAACGATGGGATAGGT	7205691	7206318	7205641	7205693	1	03	DCS_07744	7204474	7206902	None	2562	494	13931	No_constitutive_exon_found_in_species
GTGGTGGATTTCCATGTTCCAATTGAAGCCAGACTTTGCTAACGGGACAGAT	7231436	7231500	7231550	7231498	-1	03	DCS_07750	7230646	7233992	None	2562	494	13931	No_constitutive_exon_found_in_species
CATGTCTGTTCTTACCATCCATACTGTTCAGGATACTGAGGTGTGGGTAGAC	7453869	7454974	7453819	7453871	1	03	DCS_07801	7453529	7456403	None	2562	494	13931	No_constitutive_exon_found_in_species
CTCGTTCTGTACTTGTGTAGCCCAGATTCGTTCTAATGGAGGGGGTCCAGCC	7564793	7565839	7565889	7565837	-1	03	DCS_07836	7564793	7566632	None	2562	494	13931	No_constitutive_exon_found_in_species
CGTCCGATGGAGCATCCATGGCGCCGCAGTTTCGCTAATCGGGGATGTAGCC	7576978	7577022	7577072	7577020	-1	03	DCS_07841	7576978	7578597	None	2562	494	13931	No_constitutive_exon_found_in_species
CGCGGGGATGCTGCCCCAACTCACGCAAGCGTGGCTGACACGGGAACTAGGT	8420278	8420356	8420228	8420280	1	03	DCS_07932	8419518	8420356	None	2562	494	13931	No_constitutive_exon_found_in_species
CCGGGCCTGCCAGCAGCTCCCACCGTCGAACCACCCACGGGACAAGACAGGG	8609793	8610026	8609743	8609795	1	03	DCS_07979	8609506	8611567	None	2562	494	13931	No_constitutive_exon_found_in_species
CAGGCCTACTTATGGTACCCTGCAACACACACTGACGGGTGCAAATGTAGTG	8658134	8658212	8658084	8658136	1	03	DCS_07997	8657602	8659275	None	2562	494	13931	No_constitutive_exon_found_in_species
GTCGGCTGGATGGCAGACGACGGATGAATGGATGCTGAGCGGGCCGATAGCG	8774336	8774824	8774286	8774338	1	03	DCS_08028	8774000	8776498	None	2562	494	13931	No_constitutive_exon_found_in_species
GTTTCCCACGCCGGCCATGCTGTGACGCAGGGAAAGCATGGGTGACGCAGGG	8803709	8804390	8804440	8804388	-1	03	DCS_08032	8801832	8804916	None	2562	494	13931	No_constitutive_exon_found_in_species
TCGGTTCGCCATGCGCCTCGGGGATGCCATGCCCTGCTAACGGGGGACAGAT	8807791	8808356	8808406	8808354	-1	03	DCS_08033	8807045	8811384	None	2562	494	13931	No_constitutive_exon_found_in_species
CCTCGGCCTCGGCCTCGTCGACTAACGCCGACGCCGTCGGGGGAAAACAGGC	8812621	8812652	8812571	8812623	1	03	DCS_08034	8812468	8814715	None	2562	494	13931	No_constitutive_exon_found_in_species
TGCCTTCAAGAACGAGACGGTGACGGACAAGCGACTAACAGGGACAATAGGC	8853166	8853204	8853116	8853168	1	03	DCS_08048	8850398	8853204	None	2562	494	13931	No_constitutive_exon_found_in_species
ACGCTCGAGGCCGGCACTGGCTGACGATGGATGACGGGTGCAAATGGCAGAA	8879467	8879643	8879417	8879469	1	03	DCS_08056	8879178	8879926	None	2562	494	13931	No_constitutive_exon_found_in_species
TCCGTCGCACGCGTCAGCATGCCCCAATGGCGAGTGCTCACTGGGAGTAGAA	8901737	8901941	8901991	8901939	-1	03	DCS_08061	8900550	8902465	None	2562	494	13931	No_constitutive_exon_found_in_species
TGCTGGTGGTTGACGGTGAAGGGGTCAGACAAAGATTGACGGGAAGGCAGAA	8903450	8903762	8903812	8903760	-1	03	DCS_08062	8903362	8903991	None	2562	494	13931	No_constitutive_exon_found_in_species
AGGTATGCTCACCTCGGCCTCTCCGTGCACGCTGGGCTCTAACGGGCCAGAT	8920758	8920839	8920889	8920837	-1	03	DCS_08067	8918069	8921391	None	2562	494	13931	No_constitutive_exon_found_in_species
TATCCTGGTGCGTACTGATCGGTGTCGTGCTTGTGCTGACGGCTGGGTAGAA	8918069	8918828	8918878	8918826	-1	03	DCS_08067	8918069	8921391	None	2562	494	13931	No_constitutive_exon_found_in_species
TGCCGAGAGACGGCCCTGGCCGGGCAGCCGGAAGCTAACCTGAGGGACAGTC	8999165	9000888	8999115	8999167	1	03	DCS_08090	8996487	9000888	None	2562	494	13931	No_constitutive_exon_found_in_species
GAGGCATGCGAGCGTCTCGTAGGCATGCCCCTCCGCTGACAGGGACGCAGCA	9046863	9047059	9047109	9047057	-1	03	DCS_08104	9046863	9048115	None	2562	494	13931	No_constitutive_exon_found_in_species
CACGCCCGCTCGTCGTCCATTTTCCGACGTCCGCTATTGTTGGGTGGCAGCC	9093420	9093720	9093770	9093718	-1	03	DCS_08115	9089945	9093892	None	2562	494	13931	No_constitutive_exon_found_in_species
GGTACGGAGGTTCCACCATGGTGAGGTGTTGCCGACTGACGGGATTGCAGCG	9129871	9130136	9130186	9130134	-1	03	DCS_08126	9128369	9131942	None	2562	494	13931	No_constitutive_exon_found_in_species
TCCCTCAAGCATCAAGCTCGGCTGGAACTGACGAGGGGACGGACCAACAGCG	9167483	9168095	9167433	9167485	1	03	DCS_08138	9167241	9168525	None	2562	494	13931	No_constitutive_exon_found_in_species
CCGGTGCGAGGGAAAAGCATGTTGGCATGCGCACATGCCGCGGGCTGAAGCC	9227263	9227885	9227213	9227265	1	03	DCS_08158	9227124	9227885	None	2562	494	13931	No_constitutive_exon_found_in_species
CTCCCCAACGTCTAGAAAATGCGTTCCAGGGCGATGGCATGGGCGTACAGAA	9229148	9229452	9229098	9229150	1	03	DCS_08159	9228896	9232495	None	2562	494	13931	No_constitutive_exon_found_in_species
AAGGCGTGCCAAGGCTCACTTGGCATCGTATCTCCGTGTACGGGCGATAGGT	9342613	9342743	9342563	9342615	1	03	DCS_08191	9342423	9344391	None	2562	494	13931	No_constitutive_exon_found_in_species
CGCCACGTCGCTCGGGGGCCGGATCGGCTGAGATGCTGACCAACGGGCAGTC	9417478	9418428	9417428	9417480	1	03	DCS_08197	9417183	9418428	None	2562	494	13931	No_constitutive_exon_found_in_species
TCACTGTGGTGACCGCTGGAGCTGCTGGAGGTGCCTTGAATGCCGGGGAGCT	9607246	9607519	9607196	9607248	1	03	DCS_08253	9606161	9607655	None	2562	494	13931	No_constitutive_exon_found_in_species
TACGACCAACTGCGTAACAAGCATTATAGTTACAATTACTAGGGGTGTAGTA	9644269	9644352	9644402	9644350	-1	03	DCS_08262	9642356	9644867	None	2562	494	13931	No_constitutive_exon_found_in_species
CCCCTGCCGACGTCGCCTCTCCGTTGACGGCCGAAACGATGGGCGCCGAGTT	9720199	9720896	9720149	9720201	1	03	DCS_08278	9719810	9723197	None	2562	494	13931	No_constitutive_exon_found_in_species
