# Supplementary material for: Widespread Separation of the Polypyrimidine Tract From 3′ AG by G Tracts in Association With Alternative Exons in Metazoa and Plants
Source: Front Genet. 2019 Jan 14;9:741. doi: 10.3389/fgene.2018.00741 (PMC6339879; doi:10.3389/fgene.2018.00741)
Supplement: DATA FILE S1 — Sequences of REPAG 3′ SS from each species of fungi. [file Data_Sheet_1.zip › Supplementary data 1/Fungi_Release38_thermothelomyces_thermophila_atcc_42464.txt]

REPA_GGG_Sequence	Exon_Start	Exon_End	Pos_-50	Pos_+2	Strand	Chromosome	GeneID	Gene_Start	Gene_End	Gene_Name	Number_of_REPAs	Number_of_REPAs_has_GGG	Number_of_Intron(Intra_genic_Region)	Upstream_Constitutive_Exon
GCGGCCGCTTCCCCCCCACTTTGCTGCAGCGACTGTCTGGGGAATGCCAGAT	54995	55685	54945	54997	1	1	MYCTH_2105956	54698	55825	None	3025	592	15711	No_constitutive_exon_found_in_species
AGTGCGGCATCGGCGGCGAGTACGACTCGACCAACGTGCTGCCCAGGGAGGG	68868	69822	69872	69820	-1	1	MYCTH_2049934	68868	70596	None	3025	592	15711	No_constitutive_exon_found_in_species
GGCTTTGACATGCCGAGCTGACGGCCCGGGGGGGGGGGGGGGTTGAACAGAT	86544	88716	86494	86546	1	1	MYCTH_2293965	85818	89977	None	3025	592	15711	No_constitutive_exon_found_in_species
AACACGTTTACGAGTTGGGGACAAGCTTGCTGATGTTTGCGGGACAACAGTC	457262	457550	457600	457548	-1	1	MYCTH_2294104	456698	458496	None	3025	592	15711	No_constitutive_exon_found_in_species
GACCGCTTGCTCTCTGCGATACAAGACGGACACAGCTAAGATGGGAACAGTG	465691	465817	465641	465693	1	1	MYCTH_2294110	464954	467322	None	3025	592	15711	No_constitutive_exon_found_in_species
GTCGTCCTCCTCCTCCTCCTCTTCTGCCACCTCGTCTCCCGGGGCCGCAGGC	662584	662754	662534	662586	1	1	MYCTH_61755	660845	662754	None	3025	592	15711	No_constitutive_exon_found_in_species
CGGGTCTGGACAAGGTATGAGAAATGGGTTCGCTGAACGAGAGAGGGCAGGC	704279	704486	704536	704484	-1	1	MYCTH_2294238	704279	705645	None	3025	592	15711	No_constitutive_exon_found_in_species
CTACCGCAATATCATCTCATAGACAGGTACTAAATGCATCGCGGGAACAGCC	710642	710843	710592	710644	1	1	MYCTH_2050447	710037	710843	None	3025	592	15711	No_constitutive_exon_found_in_species
CTTTACACCTTTCGTTGTTGTGGCTAAACACATGGGGTGGGCCAAAACAGGA	716066	716485	716016	716068	1	1	MYCTH_2294249	715196	716485	None	3025	592	15711	No_constitutive_exon_found_in_species
TTGAGCTGCATGCATGCTTAGCCGTCGTTGGCACTGACCTGCATGGGTAGCG	767558	767612	767662	767610	-1	1	MYCTH_2122065	767445	768886	None	3025	592	15711	No_constitutive_exon_found_in_species
GTGGGCAAGCTCCGGCTGACCTTATATGATGCGCACACGACGGCGGGCAGTA	772809	773180	773230	773178	-1	1	MYCTH_2294281	772809	774060	None	3025	592	15711	No_constitutive_exon_found_in_species
ACTTAAAAGACGAGAACGGGGTGATTGACTGACAACGGGGGCATGGACAGAC	776721	777512	776671	776723	1	1	MYCTH_43671	776270	777660	None	3025	592	15711	No_constitutive_exon_found_in_species
GGCAGCGGCCGAGGGGAGGCATCTCTGGCTGACGAGAAGGGGACCAAAAGGG	892163	892619	892669	892617	-1	1	MYCTH_2294358	892163	893634	None	3025	592	15711	No_constitutive_exon_found_in_species
TGTTTGTTTTTCACCCACAGACGCGGGGATTGACAAGGCGGGCATAAAAGGT	1043127	1043460	1043077	1043129	1	1	MYCTH_2294427	1042185	1044430	None	3025	592	15711	No_constitutive_exon_found_in_species
AATGCGGCGCCACCGAGCTGTTCGTGGCTAGAGCTAACACACCGGGACAGCT	1081626	1081729	1081576	1081628	1	1	MYCTH_75762	1081440	1084345	None	3025	592	15711	No_constitutive_exon_found_in_species
CAACCGGCCAACTTCTTGATATTGTCGTCGTGGCTCTAATACGGGGCTAGTC	1240740	1241312	1241362	1241310	-1	1	MYCTH_98773	1240517	1241839	None	3025	592	15711	No_constitutive_exon_found_in_species
CTCCGTCGGTTCGGTGCGCGTAAGGTCCGGCTAACGCGCCAGGGCACTAGAC	1402289	1402443	1402239	1402291	1	1	MYCTH_2294596	1401966	1404253	None	3025	592	15711	No_constitutive_exon_found_in_species
CGCAGCGAGACCCAAGACGGTAGGGTATGGTGCTAACGTGCGGGTAATAGAC	1460097	1461095	1460047	1460099	1	1	MYCTH_2294640	1459311	1461345	None	3025	592	15711	No_constitutive_exon_found_in_species
ATTTACTCCGGGTTTTCTGTGAGCTAGATATGACATGCTGACCGGGACAGGT	1523953	1523974	1524024	1523972	-1	1	MYCTH_2106248	1523953	1525131	None	3025	592	15711	No_constitutive_exon_found_in_species
CCGGTGTGCCACCCTCCCATTACTGGTTCGAAGCTGACGTGGGACCACAGTT	1529960	1530328	1530378	1530326	-1	1	MYCTH_2141429	1529960	1532433	None	3025	592	15711	No_constitutive_exon_found_in_species
AGGTGAAGGCCGAACAAGCCGTCAGTGGGAACGAGGCTGACGGGCAAAAGAA	1564039	1564087	1563989	1564041	1	1	MYCTH_2087474	1563739	1566631	None	3025	592	15711	No_constitutive_exon_found_in_species
GGCCATTTGTTAGCATTGCTGTTGGGTCATGCTAAAATGGGGCAATGCAGGC	1565479	1565641	1565429	1565481	1	1	MYCTH_2087474	1563739	1566631	None	3025	592	15711	No_constitutive_exon_found_in_species
ATCCGGACCCCAGTGAGGACGTGATCACTAACATACGCTCGGTCGGGCAGCA	1578336	1578550	1578286	1578338	1	1	MYCTH_2294730	1575998	1578550	None	3025	592	15711	No_constitutive_exon_found_in_species
ATTCTTCTTGGCTAATCTCTCTCTCTCACCTTCTCTCTTTGGGTGAACAGTA	1603275	1603850	1603900	1603848	-1	1	MYCTH_2294755	1603275	1605738	None	3025	592	15711	No_constitutive_exon_found_in_species
AGACAGTAGGGAAAAAAATAGAAAAAGTTTCGCTGATTGAGGGGGTCTAGTC	1733276	1733555	1733605	1733553	-1	1	MYCTH_2294805	1733276	1734472	None	3025	592	15711	No_constitutive_exon_found_in_species
GGAATCAACCCCCTCTCTCTTTTTTTTCTGCCGTGGGGAAAAAACAACAGGT	1743093	1743176	1743043	1743095	1	1	MYCTH_2294813	1742455	1743653	None	3025	592	15711	No_constitutive_exon_found_in_species
GAGTTTCGTGAAGGGTTCGAAGGGAGCAGGTCTCTAACGCCGGGAAACAGTA	1781173	1781787	1781123	1781175	1	1	MYCTH_2294840	1779904	1781787	None	3025	592	15711	No_constitutive_exon_found_in_species
TGTTGATTGGGCAAGGGACGAACAAGATTGGCATCTAACGGGTGATACAGTT	1914174	1914251	1914301	1914249	-1	1	MYCTH_2294959	1912746	1915639	None	3025	592	15711	No_constitutive_exon_found_in_species
TTCCAGGACGCTCCGGGATCTTTTCGGTTGACAAAGTTCGGGCAAACCAGGT	1977021	1977322	1976971	1977023	1	1	MYCTH_113912	1975698	1977645	None	3025	592	15711	No_constitutive_exon_found_in_species
TTTGCTTTAAGCGAAACGAATCGGTCGATCGGACTCTGACGGGATTGCAGCC	2153622	2153822	2153872	2153820	-1	1	MYCTH_2295112	2152584	2154032	None	3025	592	15711	No_constitutive_exon_found_in_species
TTCGCTGGAATTCCATTTCTCCGAGGGACGCTTACTTACCGGGAACGTAGAT	2258353	2259505	2258303	2258355	1	1	MYCTH_2295204	2258058	2261976	None	3025	592	15711	No_constitutive_exon_found_in_species
CTTTGAAGCGCGCCATGTCTTGCAGTGGACTGACCATAAGGGCACCAAAGGT	2271318	2271764	2271268	2271320	1	1	MYCTH_2295212	2268901	2272250	None	3025	592	15711	No_constitutive_exon_found_in_species
AGCCAAGGCAAAAACAAAACGAGGCAGGAAACTGAAAGCTCAGGGAGCAGAT	2390320	2390723	2390270	2390322	1	1	MYCTH_2295315	2389355	2390723	None	3025	592	15711	No_constitutive_exon_found_in_species
TACAACTTCATTAGAGATGGGGCAGCAGGCTAACGGGGCATACGGAGTAGGC	2410015	2410074	2410124	2410072	-1	1	MYCTH_2295331	2408370	2410374	None	3025	592	15711	No_constitutive_exon_found_in_species
CAAAAAAAAGAAGAAAAGAAAAGAAAAGAAAAGAGCTGACGGGACTGCAGCG	2451890	2452396	2452446	2452394	-1	1	MYCTH_2122542	2451296	2453319	None	3025	592	15711	No_constitutive_exon_found_in_species
GACGCGTTCTGTGGCGCAAAATGAATAGCAGCATCTAACAGGGTGAATAGCT	2459646	2459816	2459866	2459814	-1	1	MYCTH_2313485	2458951	2461055	None	3025	592	15711	No_constitutive_exon_found_in_species
TGATTCTATGCAGAAAACAGAAAGAAAACGACTGACAACAAGGGGTAAAGAC	2464354	2464422	2464304	2464356	1	1	MYCTH_2114599	2464086	2465833	None	3025	592	15711	No_constitutive_exon_found_in_species
GGAGGGTCCTTTGTTCTACCCTCTATTTATACAGAGCCACACAGGGCCAGCA	2471371	2471376	2471321	2471373	1	1	MYCTH_2114610	2470308	2474887	None	3025	592	15711	No_constitutive_exon_found_in_species
TAGAACTAATTAAATCTCTGTGTAATTAGGTTTCTCTCAAAACGGGAAAGTC	2687329	2687653	2687279	2687331	1	1	MYCTH_2114650	2684787	2689672	None	3025	592	15711	No_constitutive_exon_found_in_species
GGAACAAGGGTCAAACAGGGTTTTGGTGCTGACCTCGACGACGGGAAAAGAC	2698953	2699007	2699057	2699005	-1	1	MYCTH_2122609	2698953	2699437	None	3025	592	15711	No_constitutive_exon_found_in_species
AGACAGAGGTGGGCGAGGGCAAACAGCTGATGAAACGGGGTGTGAGGCAGTT	2763379	2763974	2764024	2763972	-1	1	MYCTH_2295508	2763379	2764685	None	3025	592	15711	No_constitutive_exon_found_in_species
AAAGCTCCAACATTAGGACAGGCAAGGGTGAGTGAGTATGATGGGTGTAGGT	2863454	2863880	2863930	2863878	-1	1	MYCTH_91278	2863454	2864134	None	3025	592	15711	No_constitutive_exon_found_in_species
CGCGGTGGTAATTGTAATGGGGATGATGCTTGTGCAGGGCAGTGCGGCAGTG	2935963	2936081	2936131	2936079	-1	1	MYCTH_2114682	2935963	2937175	None	3025	592	15711	No_constitutive_exon_found_in_species
AAGTGTGCAAATTACTAACTTACCTGGCTTACTTCTTTATGGGGCATTAGTG	3034282	3035396	3034232	3034284	1	1	MYCTH_2295596	3034007	3035396	None	3025	592	15711	No_constitutive_exon_found_in_species
GCTCACTCGCCAAGGCACACAACTGACACCCTCCTTGGTTGGGGATACAGCA	3114205	3114635	3114685	3114633	-1	1	MYCTH_2114710	3114205	3115146	None	3025	592	15711	No_constitutive_exon_found_in_species
CAGCCCGAGCTTCTTGATACCGTTCCTGAATGCTAACACTGGGTGCGCAGGC	3153621	3153659	3153571	3153623	1	1	MYCTH_2295692	3152926	3158021	None	3025	592	15711	No_constitutive_exon_found_in_species
ACGAAAGGAAACAAAGTGAGGCTGCTGCTAACACATAGGGAAAAAAAAAGGA	3157749	3158021	3157699	3157751	1	1	MYCTH_2295692	3152926	3158021	None	3025	592	15711	No_constitutive_exon_found_in_species
GATATAACAATCAGGAAAGGAAAAGTCCGCTGACAGTGCTGGCTGGGCAGAG	3181585	3182129	3181535	3181587	1	1	MYCTH_2295716	3180131	3182129	None	3025	592	15711	No_constitutive_exon_found_in_species
AGATCGCCTCTCCTCCTTTTCTCCAGAACTCCCGTCCCGGGTTTGGGAAGAC	3193338	3193718	3193768	3193716	-1	1	MYCTH_42529	3193338	3194152	None	3025	592	15711	No_constitutive_exon_found_in_species
CGCGTATCCATTCTCTACTTCCATGCATGAACGGGCAGGTCGGGGTCAAGAG	3247818	3248330	3248380	3248328	-1	1	MYCTH_2088125	3247818	3248761	None	3025	592	15711	No_constitutive_exon_found_in_species
GAGCTAACTTATCCCTCTCTTTTTTTCCCCTCCCATTCAACCGGGAATAGGT	3313022	3313481	3312972	3313024	1	1	MYCTH_2141696	3312472	3313481	None	3025	592	15711	No_constitutive_exon_found_in_species
TTGATCCTCTCTCGTCTTTCTCTTGGTTTGCTAACGTGGGGATGACCAAGGT	3333636	3333832	3333586	3333638	1	1	MYCTH_62925	3330353	3333832	None	3025	592	15711	No_constitutive_exon_found_in_species
ACGATCGGACCGTGCGGGTCTGGGACATCACAGAGAGGGCGCAGGAGGAGAC	3395696	3396548	3395646	3395698	1	1	MYCTH_2051745	3394796	3399062	None	3025	592	15711	No_constitutive_exon_found_in_species
TCGTGGCCGTCCTCGGACGCCCACGCAGGCGCGAGAGGGGAGTCGAACAGCA	3397990	3398533	3397940	3397992	1	1	MYCTH_2051745	3394796	3399062	None	3025	592	15711	No_constitutive_exon_found_in_species
TCGCAACCACCCTTGGGGCCGAGACGATCATTGACTTATTATGGGTGCAGTG	3501057	3501118	3501168	3501116	-1	1	MYCTH_2295898	3500703	3503940	None	3025	592	15711	No_constitutive_exon_found_in_species
AATACCGCGGATACAAAGAACCGCTGAGTTCACTGCATGTGTGTGGGTAGGC	3522906	3522966	3522856	3522908	1	1	MYCTH_2106732	3522653	3524331	None	3025	592	15711	No_constitutive_exon_found_in_species
GCCGGAAGCTTATTGAGGGGTATTTCTCTCTTGACTCTTTTGACGGGCAGTC	3523351	3523449	3523301	3523353	1	1	MYCTH_2106732	3522653	3524331	None	3025	592	15711	No_constitutive_exon_found_in_species
AACGAACATGAACAGGAAAGAAAAAAATTACGAGAGACTGACGTGGGTAGTC	3679047	3679209	3678997	3679049	1	1	MYCTH_2114843	3677005	3680575	None	3025	592	15711	No_constitutive_exon_found_in_species
TGGGAGAAAAGCATCTGGGGCGGACAGAAACACTGACAAAGGGATATTAGGT	3690757	3691438	3691488	3691436	-1	1	MYCTH_2295970	3689936	3692619	None	3025	592	15711	No_constitutive_exon_found_in_species
CTGTGGTTTGTGGGTGTGTCGACTGGACGCTGACTGACCTGGGAAATCAGTG	3689936	3690689	3690739	3690687	-1	1	MYCTH_2295970	3689936	3692619	None	3025	592	15711	No_constitutive_exon_found_in_species
AATCTTGCCGGCTAACATGCTCCCGATCGATTTTTCTTTTGACGGGACAGTC	3699034	3699069	3698984	3699036	1	1	MYCTH_2055144	3698478	3700262	None	3025	592	15711	No_constitutive_exon_found_in_species
GTGCTGTAGCAATTCTTCTTCTTTAGCCGCTAACACCCCAGTTCAGGGAGCC	3699231	3699276	3699181	3699233	1	1	MYCTH_2055144	3698478	3700262	None	3025	592	15711	No_constitutive_exon_found_in_species
TAGGGGGAGAGGGGGGCAAGTCGAAGGAACAGAAGGGGGGGGAGAGAGAGGA	3724955	3725181	3724905	3724957	1	1	MYCTH_20364	3723509	3725886	None	3025	592	15711	No_constitutive_exon_found_in_species
ACAGCCAGACACTGTGGGACATGGAGAAGCTGACTGGGTGTGACGGACAGGC	3732357	3732774	3732824	3732772	-1	1	MYCTH_2296001	3732357	3733796	None	3025	592	15711	No_constitutive_exon_found_in_species
GGTGGTGGTGGTGGTGGTGGTGGTGGTGCTAACAGCGACAATGGGCAGAGGG	3811079	3811464	3811029	3811081	1	1	MYCTH_41043	3809535	3811464	None	3025	592	15711	No_constitutive_exon_found_in_species
GAGAAACAAAAAAGCTGAACTCAGCCCCGACCATGCTAACCACGGGGCAGAT	3869856	3869995	3870045	3869993	-1	1	MYCTH_2296089	3865640	3870217	None	3025	592	15711	No_constitutive_exon_found_in_species
TAAATCGGTCCAAGATTCCCTTGACTGACCAACAAACATCATACGGGCAGAT	4001628	4001659	4001578	4001630	1	1	MYCTH_76901	4001047	4002222	None	3025	592	15711	No_constitutive_exon_found_in_species
GGTGATTTTTTTTTTTTTTGGTATTATTTTGTATACTGACACGGGCGTAGGC	4021594	4021887	4021544	4021596	1	1	MYCTH_2088454	4019979	4021887	None	3025	592	15711	No_constitutive_exon_found_in_species
CCTGGAGCGGCGACGGACCTTTAGGGAGCAGGAGCTGACCGGGGTAACAGGT	4072309	4074609	4074659	4074607	-1	1	MYCTH_2296246	4072309	4075243	None	3025	592	15711	No_constitutive_exon_found_in_species
ATGCTCACCAGAACCGGCTCGGCCGGATTGACGCTGACCTCGGGGTGCAGGG	4076532	4077088	4077138	4077086	-1	1	MYCTH_2296247	4075364	4077960	None	3025	592	15711	No_constitutive_exon_found_in_species
AAACAGCTCGAGAAGTTATTACAGGGGAGCAGATGCTGACGCGGGTGCAGAA	4093305	4093659	4093709	4093657	-1	1	MYCTH_2296265	4093305	4094200	None	3025	592	15711	No_constitutive_exon_found_in_species
GCGCATCCGGTCTCGCGCGCGTTGGATCTGACTCTATATCGGGCGGACAGGT	4140259	4142155	4142205	4142153	-1	1	MYCTH_2296305	4140259	4142834	None	3025	592	15711	No_constitutive_exon_found_in_species
CCTGCCGAACCCGGGTAAGGATTAGGCTAACATTGAGAGGGGCGGGCCAGCC	4242639	4242928	4242978	4242926	-1	1	MYCTH_2296368	4241143	4243729	None	3025	592	15711	No_constitutive_exon_found_in_species
GCAGGGAAGAGATGCGCGCTGTGTTGGCGAAGCAGGAGAAGCGGAGGGAGTG	4251164	4251638	4251114	4251166	1	1	MYCTH_63343	4247019	4253520	None	3025	592	15711	No_constitutive_exon_found_in_species
GTGGGAGAGGAATATACAGCACGAACCTGGTTCTCTGACTCCGGGAACAGCC	4266709	4267136	4267186	4267134	-1	1	MYCTH_2296378	4265681	4267553	None	3025	592	15711	No_constitutive_exon_found_in_species
GCATTACCCAGATGACTTGAACTTCAGCTGACATGGCGGGGGGGAAACAGCC	4399683	4399951	4399633	4399685	1	1	MYCTH_2296456	4397611	4399951	None	3025	592	15711	No_constitutive_exon_found_in_species
CCGGCGGCAAGGCGCAAGGGTGCTGACGTGAGCGCGCGCGGCGGGAATAGTT	4408055	4408121	4408005	4408057	1	1	MYCTH_2296465	4407259	4408121	None	3025	592	15711	No_constitutive_exon_found_in_species
CGGTACCCCTCTTCCAGGTGGCTCTCTACTTACCTCTGCTGGGAGTCCAGGG	4418552	4418667	4418717	4418665	-1	1	MYCTH_2296478	4418272	4418976	None	3025	592	15711	No_constitutive_exon_found_in_species
ACCTACCTGCCCACACACACATACACACACAAAGCTAACGGGATCGGTAGGC	4633933	4634988	4635038	4634986	-1	1	MYCTH_2296531	4633933	4635980	None	3025	592	15711	No_constitutive_exon_found_in_species
ATTCGGCCATGATACTGCGAGACGCCGAGTCACTCACTGGGGTTATGAAGGT	4639051	4639255	4639305	4639253	-1	1	MYCTH_2296536	4637151	4639760	None	3025	592	15711	No_constitutive_exon_found_in_species
CGGGTAAGTTGGCGTCTGCTGTTTCGGATAGATCTAACGTGCATGGGCAGAC	4717189	4718316	4718366	4718314	-1	1	MYCTH_99556	4717189	4719911	None	3025	592	15711	No_constitutive_exon_found_in_species
CGATCGATTTTGATCACGAGTGCTGCAGGTCCATCTAACAAACCGGGCAGAC	4749103	4750327	4750377	4750325	-1	1	MYCTH_2296618	4748634	4750704	None	3025	592	15711	No_constitutive_exon_found_in_species
TCACTCTTGGAGCTATTTACGGAGACGATGGAGGCTGACGGGAGGGACAGGT	4918061	4918642	4918692	4918640	-1	1	MYCTH_2296730	4918061	4919719	None	3025	592	15711	No_constitutive_exon_found_in_species
AGCCGTTCCGCCGTGCTTAAGAGGGCACCAAATGCTGACAGGGAGTTCAGGC	4944107	4944495	4944545	4944493	-1	1	MYCTH_77277	4944107	4945322	None	3025	592	15711	No_constitutive_exon_found_in_species
GAGAGAAAAAAAATTTAATTTAAGCGCCCACTGACTGTTGGGAGAAACAGAG	5009060	5009289	5009010	5009062	1	1	MYCTH_2296792	5008356	5011643	None	3025	592	15711	No_constitutive_exon_found_in_species
GCAGGAGGGCGCCGGGAAGTCGAACGAGGACTAACAACTTGGGCGAACAGTC	5014831	5016299	5014781	5014833	1	1	MYCTH_2296798	5014216	5016855	None	3025	592	15711	No_constitutive_exon_found_in_species
ATCGTTGTCTTCTTCCCCAGTGCATGGGGGGAGAATGGGAATCGGCGGAGTG	5175005	5175097	5175147	5175095	-1	1	MYCTH_44521	5175005	5177750	None	3025	592	15711	No_constitutive_exon_found_in_species
CGTACACCCTCTCGACATAATGTACCCAGTAGCTGATGTTGATGGGCCAGAT	5210649	5212719	5210599	5210651	1	1	MYCTH_63778	5210254	5212719	None	3025	592	15711	No_constitutive_exon_found_in_species
AAAAAAAAAAAAATCTCACCAGAACAGTTGGCTAACACGGGGCAACAAAGCT	5214080	5214417	5214030	5214082	1	1	MYCTH_2296904	5213672	5214417	None	3025	592	15711	No_constitutive_exon_found_in_species
GCCCGGGCCCTTGGGACTGGAAGGGCTAACGTGAGCCGGGAACTGAACAGGA	5285497	5285664	5285447	5285499	1	1	MYCTH_2296924	5284601	5285664	None	3025	592	15711	No_constitutive_exon_found_in_species
TGCCTGCGGAAGGTCCGGATATGTTGCTGACTCGTTACCTTGCGGGACAGTT	5400606	5401046	5400556	5400608	1	1	MYCTH_2296992	5397983	5401046	None	3025	592	15711	No_constitutive_exon_found_in_species
ATTTCGGAATTCGAAACTAATCAGGACGACATTTTTTGGGCAAAAAACAGGA	5439039	5439611	5439661	5439609	-1	1	MYCTH_77492	5439039	5441938	None	3025	592	15711	No_constitutive_exon_found_in_species
CCTCCCTGCTCCTCCTTGCTGATGAGAATCCCCGGGCCGGGGGTCGGTAGTC	5450616	5451653	5451703	5451651	-1	1	MYCTH_2052693	5450616	5452931	None	3025	592	15711	No_constitutive_exon_found_in_species
AGACCACTGCGTGAGGTCTACTTGTGCTCTTTGCTCGGATCATGGGGCAGAC	5633172	5633673	5633122	5633174	1	1	MYCTH_2132220	5632344	5633673	None	3025	592	15711	No_constitutive_exon_found_in_species
TACAAGTTATATCATTCCCGTTGTATAATATCGCTGACACGGGCAGTCAGGT	5685790	5687035	5685740	5685792	1	1	MYCTH_2123382	5685655	5687035	None	3025	592	15711	No_constitutive_exon_found_in_species
AGAATTGCAAGAGCCCAGACGCTGTTGTGCCCCCTCTTGATTGGGCAAAGAG	6019342	6019399	6019292	6019344	1	1	MYCTH_2123451	6019234	6020315	None	3025	592	15711	No_constitutive_exon_found_in_species
TCTGTCGCCTGGCCCAGCTGACACGAGTTCTCTCTTGGGAACAACGACAGGA	6128473	6128728	6128423	6128475	1	1	MYCTH_44230	6127518	6128728	None	3025	592	15711	No_constitutive_exon_found_in_species
CGTCCCTTCGTGCTTGGCATGTCGGCCGCCATCGCTGACAGGGTCCGAAGAT	6225591	6225671	6225541	6225593	1	1	MYCTH_2297364	6225317	6227297	None	3025	592	15711	No_constitutive_exon_found_in_species
CGCTCTCTCCATTGCGTACGGTATCGGTTGTGCTAATGCCAGGGAAATAGAA	6367482	6368175	6368225	6368173	-1	1	MYCTH_2297430	6367482	6370977	None	3025	592	15711	No_constitutive_exon_found_in_species
CCACGCACACAATGATGCAGACGACTGCTTTGGTGACCCGCGCGGGGGAGTT	6430902	6431311	6430852	6430904	1	1	MYCTH_2123570	6430349	6431702	None	3025	592	15711	No_constitutive_exon_found_in_species
ACTTACATCGATGGTGCCTTAGGACTTGCAGAACATGCTAACGGGCACAGGC	6460620	6461115	6460570	6460622	1	1	MYCTH_2297489	6458496	6461115	None	3025	592	15711	No_constitutive_exon_found_in_species
CTGTTTGTTTCCCCTGCCTTTCTGCTGAGCTTCAGCTGACCGGGGAACAGGG	6462974	6465651	6462924	6462976	1	1	MYCTH_92074	6461243	6468998	None	3025	592	15711	No_constitutive_exon_found_in_species
TCGCGTCCCGCCACTAAATCACCACAGATGGGCTGACGTGGGCAATCAAGGA	6470599	6471417	6470549	6470601	1	1	MYCTH_2297494	6469735	6471643	None	3025	592	15711	No_constitutive_exon_found_in_species
CGCTCTGCCGGTCGATTGCGCGGCACTCTGGCTAACCTGTTGGGGTGCAGCC	6596136	6596346	6596086	6596138	1	1	MYCTH_2297590	6595679	6597092	None	3025	592	15711	No_constitutive_exon_found_in_species
ACTCCAGGGCGATTGGGCTCTTTCCACATGCTGATCCACACGGGCGACAGGT	6865097	6866454	6865047	6865099	1	1	MYCTH_2297779	6864549	6866454	None	3025	592	15711	No_constitutive_exon_found_in_species
CCTTAGGCTTTCCTTCCCCCCACGGGCTAACTCGCTCGGCAACTGGGCAGAA	6875304	6878710	6875254	6875306	1	1	MYCTH_2297783	6874719	6878710	None	3025	592	15711	No_constitutive_exon_found_in_species
ACTCCTAGCCCGAACCGCCCCGGGAGCAGCGCCTCGGGTCAACAGCGCAGCC	6965031	6969468	6964981	6965033	1	1	MYCTH_2076935	6964452	6970293	None	3025	592	15711	No_constitutive_exon_found_in_species
CAGCTGATGCTAAATGGCTCTAACTTGATCAGTACTGCTGGGGCGGAAAGGT	7176264	7176811	7176214	7176266	1	1	MYCTH_2297853	7175487	7176811	None	3025	592	15711	No_constitutive_exon_found_in_species
AAGCAGCCGCGAGGCCACACTCATTTTACCACAAGCTGACCAGGGACAAGAT	7228048	7228101	7228151	7228099	-1	1	MYCTH_2297891	7226261	7228508	None	3025	592	15711	No_constitutive_exon_found_in_species
CGTCCGAGATTGCCTATCATTGCCGCGACTTCCTGACAGGGTGGGACTAGCT	7252086	7252416	7252466	7252414	-1	1	MYCTH_2297920	7252086	7253323	None	3025	592	15711	No_constitutive_exon_found_in_species
TCTCTCTAGCACAGAGGAGCCGTGCTAACGCCACGGGGTGGAAACCAAAGGG	7274838	7274915	7274788	7274840	1	1	MYCTH_2297938	7273994	7276218	None	3025	592	15711	No_constitutive_exon_found_in_species
AGCCGGGTAGAAAAAGAAGAATGCTTGCTGACTTCTGTGGGCAAACAAAGGA	7366635	7367020	7367070	7367018	-1	1	MYCTH_113457	7363443	7367739	None	3025	592	15711	No_constitutive_exon_found_in_species
GGCGGCGGCACCCGGTCGAGGAAGAACGGCGGCTCCTCTGGGGGGATAAGCA	7363443	7364920	7364970	7364918	-1	1	MYCTH_113457	7363443	7367739	None	3025	592	15711	No_constitutive_exon_found_in_species
AAAACGAAACGCTCCAGCGGCTCGACCAGCACCGGCAGTCGGGCGGCGAGCG	7481098	7481416	7481466	7481414	-1	1	MYCTH_39317	7481098	7484742	None	3025	592	15711	No_constitutive_exon_found_in_species
TTCTTCTCCCGCTTGAATCGAAACAGCAATAATCCTAACGGGGAGTTTAGGT	7496797	7497034	7496747	7496799	1	1	MYCTH_2298071	7494451	7497034	None	3025	592	15711	No_constitutive_exon_found_in_species
GCAGCGGTGCTGCCATGGTCGGGGTCGGGTCGGGCGAAGGCGGGGCGAAGCT	7527200	7527476	7527526	7527474	-1	1	MYCTH_12171	7527200	7528547	None	3025	592	15711	No_constitutive_exon_found_in_species
GAAGAGCCTGGGAATCTCAACTAACCCACGACCTTCTCCGCGGGATGCAGGT	7553501	7554244	7554294	7554242	-1	1	MYCTH_2298116	7551681	7554599	None	3025	592	15711	No_constitutive_exon_found_in_species
GAATTCGAAGAATCCAACGTCGCTTGGCACATTACTTCAGGGGCTGGAAGAA	7706199	7706244	7706149	7706201	1	1	MYCTH_2107654	7705123	7706481	None	3025	592	15711	No_constitutive_exon_found_in_species
GTATGTGTTATAACGCCCGACGTACCGGATCTCGACTGACGGGTGGATAGAT	7742306	7742342	7742256	7742308	1	1	MYCTH_2137468	7742231	7743857	None	3025	592	15711	No_constitutive_exon_found_in_species
AAAAACAATCAGAGCGGGAAGCTGATGCCAGGGGCCTTCGGGAGCCACAGGG	7803240	7803615	7803190	7803242	1	1	MYCTH_2298290	7802658	7804670	None	3025	592	15711	No_constitutive_exon_found_in_species
AAGGAAAAAAGGAAGAAAGATGGGTGGACGGGCGCACTGACGGGACATAGAA	7960319	7960482	7960532	7960480	-1	1	MYCTH_2298375	7959888	7960921	None	3025	592	15711	No_constitutive_exon_found_in_species
TTCCAGGCTTGCTTCCTCTTGCGCACCGTCAACTGACACGGGACAAAAAGTT	8161787	8161901	8161737	8161789	1	1	MYCTH_2298502	8160946	8162297	None	3025	592	15711	No_constitutive_exon_found_in_species
TTTTGGTCGTCGCACCAGCAACACGATGGCTGATCCCGGGGATCGAATAGGA	8207579	8207670	8207529	8207581	1	1	MYCTH_2298524	8207098	8208119	None	3025	592	15711	No_constitutive_exon_found_in_species
CCAGGCTGGACCGTGTCCTTCCGTACCTGGTTTCATTGCTCAGGGACAAGAA	8210221	8213554	8213604	8213552	-1	1	MYCTH_37094	8210221	8214966	None	3025	592	15711	No_constitutive_exon_found_in_species
CGGCGTGTCCGTGGGAGTTGCCCTTCCTTGTTTGCTGACTGGGCTGGCAGCC	8225130	8225203	8225253	8225201	-1	1	MYCTH_2073591	8224497	8226864	None	3025	592	15711	No_constitutive_exon_found_in_species
CACCACCACATTTACGGCGAGGAGCTAACCGTAGCCGGGACAAATGGCAGAC	8255424	8256031	8256081	8256029	-1	1	MYCTH_2298570	8253799	8256441	None	3025	592	15711	No_constitutive_exon_found_in_species
ATGGCGGAGCTCGCAATGCGCCGGCTGACGCCACCTCTGGGCGCGGGTAGGA	8257031	8258824	8258874	8258822	-1	1	MYCTH_74126	8257031	8259102	None	3025	592	15711	No_constitutive_exon_found_in_species
AGGTCTCTTGTCGTGTCAGGGCTTCCAAGTGTCGGTGCTGATGGGTACAGAA	8313663	8315331	8315381	8315329	-1	1	MYCTH_2298606	8313663	8315719	None	3025	592	15711	No_constitutive_exon_found_in_species
CTATCTCTTGAGAATCGAGTAGCCGGTGCTGACCAAGATCCGGGTGGCAGAT	8386585	8389258	8389308	8389256	-1	1	MYCTH_2298672	8386585	8389529	None	3025	592	15711	No_constitutive_exon_found_in_species
CCTCACCGAGCCCCTTATAGGAGCAGCCGTTCGTGCTGACCGGGACACAGAT	8462824	8463114	8463164	8463112	-1	1	MYCTH_2298717	8461788	8466466	None	3025	592	15711	No_constitutive_exon_found_in_species
TCGTCGAGCGGCGGCGGCATTAACGGCAACGGCGGCGGGGGCGACATGAGCG	8476412	8476632	8476682	8476630	-1	1	MYCTH_2052653	8476412	8477072	None	3025	592	15711	No_constitutive_exon_found_in_species
TGGCTCGCCCCGTTCCTTTGTGTGTCCTGGCGGCTGATTGGGGAAAATAGAT	8629076	8629195	8629026	8629078	1	1	MYCTH_2298825	8628207	8632460	None	3025	592	15711	No_constitutive_exon_found_in_species
ACTTCCCATCCCGCCCAAGGAACCCTGATCGCAAGGCTAACGGGTCGAAGAT	8639303	8639914	8639253	8639305	1	1	MYCTH_2298826	8635320	8639914	None	3025	592	15711	No_constitutive_exon_found_in_species
CTCCCATCTACGTCCCTGTCCGGACTGCTCACCTCTCACCGAGGGAACAGAA	8741101	8743178	8743228	8743176	-1	1	MYCTH_2086451	8741101	8743599	None	3025	592	15711	No_constitutive_exon_found_in_species
AAACAGAGACCAGGGCTCTTTATCGTGGCCATACAGGGAGAAAGGAAAAGTC	8748197	8748211	8748261	8748209	-1	1	MYCTH_2116000	8748197	8749977	None	3025	592	15711	No_constitutive_exon_found_in_species
GTGGAGAATCGATGCATCGCAGACCTTGCCGTACTGACAAGCACGGGCAGGT	8768761	8777088	8777138	8777086	-1	1	MYCTH_2298895	8768761	8777510	None	3025	592	15711	No_constitutive_exon_found_in_species
AAGTCTTTTTTGGAGAAGTTCCAATCGAAGCCTAGCTAACGGGTTGGTAGGT	8786924	8787020	8786874	8786926	1	1	MYCTH_97707	8785991	8787978	None	3025	592	15711	No_constitutive_exon_found_in_species
GCAAGAGAAAAACAAGAGGCAATGTGCTAACGAGATGGGCGGTTGGGCAGGG	8801007	8801044	8800957	8801009	1	1	MYCTH_2314181	8800377	8801044	None	3025	592	15711	No_constitutive_exon_found_in_species
GATTGAGACAGCTGCTGACGGGGGTTATCCTCCAAAGGGGTGAGTCAAAGTG	8815535	8815702	8815752	8815700	-1	1	MYCTH_2298921	8815535	8819033	None	3025	592	15711	No_constitutive_exon_found_in_species
GAGTCGACTGGTCGTTTCGTTGGGGATCGGGAACGCTAACAAAGGGCCAGGA	8850101	8850215	8850265	8850213	-1	1	MYCTH_2298934	8848829	8851004	None	3025	592	15711	No_constitutive_exon_found_in_species
GTATGCTCTATCTGCAGCTGATTACTCTGATTTCGCGGGGAAAAAAAAAGTC	8870643	8870806	8870856	8870804	-1	1	MYCTH_2124216	8870346	8870951	None	3025	592	15711	No_constitutive_exon_found_in_species
AGGGAGTCGGTCAGCTAAAACACACACACCCCTCCATCACCGGTGGGCAGGT	8886473	8887135	8887185	8887133	-1	1	MYCTH_2124224	8886473	8887742	None	3025	592	15711	No_constitutive_exon_found_in_species
ATGCCCATGCCAGGTCGGGTTGCTGCCGGCTGACGTGACGGGACTAAAAGCG	8894919	8895016	8895066	8895014	-1	1	MYCTH_2132689	8890335	8895402	None	3025	592	15711	No_constitutive_exon_found_in_species
TCTCCTTTGCAGCAGCAAAACTGACTCCCTCTCCCCCCCCGGGACAACAGGG	8917182	8917223	8917273	8917221	-1	1	MYCTH_73867	8913153	8917324	None	3025	592	15711	No_constitutive_exon_found_in_species
CTACGGGCTGGTGTGAACCGGATTGCTGACACGGGACCGGCGGGAAACAGGT	8921782	8921836	8921732	8921784	1	1	MYCTH_2051835	8918699	8922657	None	3025	592	15711	No_constitutive_exon_found_in_species
GAGGGATTGGTGATGCGCGGCGCTGACTGGACGGCTACCACTGGGAACAGAT	8931718	8932307	8931668	8931720	1	1	MYCTH_2298987	8931113	8932307	None	3025	592	15711	No_constitutive_exon_found_in_species
GGCCCTAGCTGAGTGTGTGCAGACGTTGGTTGGCTGACTCGGGCCAATAGCT	8933546	8934859	8933496	8933548	1	1	MYCTH_2298988	8932567	8934859	None	3025	592	15711	No_constitutive_exon_found_in_species
AAAGTCCTCGCAACGGTACTGTAGACATGGCTCGACTGACACGGGTGCAGAT	9023097	9024855	9023047	9023099	1	1	MYCTH_2299035	9022771	9025965	None	3025	592	15711	No_constitutive_exon_found_in_species
GTGTTCCCGCCCCTCACCCCCCTGGTCGGTCGAACGATCGAGGGGTGCAGCA	9070011	9070094	9070144	9070092	-1	1	MYCTH_2124283	9069836	9070888	None	3025	592	15711	No_constitutive_exon_found_in_species
CTGCGTCTGCGGCTGCCACCACCCAGGCTGTGGGCTCACGGGAAACGAAGCC	9071002	9071273	9071323	9071271	-1	1	MYCTH_2116084	9070897	9074951	None	3025	592	15711	No_constitutive_exon_found_in_species
CCACTGCCGTTCGTCTGGGTGCTCTGCCATGATGTTAACAGAGGGGTTAGGA	9105679	9105887	9105937	9105885	-1	1	MYCTH_2299099	9104963	9106574	None	3025	592	15711	No_constitutive_exon_found_in_species
CTGTGCAACCTTCCTATCAATCGAGACATACTCTAATGTTGAGGGTTCAGTG	9173102	9173480	9173530	9173478	-1	1	MYCTH_2299142	9173102	9174867	None	3025	592	15711	No_constitutive_exon_found_in_species
ATGGCGCGGCCGCCGGCACCGGCGGCGGCGGGGCAGCGGTGCCGAGGGAGAT	9177658	9177826	9177608	9177660	1	1	MYCTH_2051357	9175501	9178195	None	3025	592	15711	No_constitutive_exon_found_in_species
TTTCCTGCGTTCCATCTCTCTTGACGGCATGAGCTGACTTGACCGGGCAGCA	9182593	9182840	9182543	9182595	1	1	MYCTH_2299147	9181219	9182840	None	3025	592	15711	No_constitutive_exon_found_in_species
GAAGATGATGGGTGTCGGCGTCGACCGTGCTGACACATATGGGGCGTTAGGT	9209798	9209884	9209748	9209800	1	1	MYCTH_2116126	9209073	9210953	None	3025	592	15711	No_constitutive_exon_found_in_species
TCACCAGGCGTGCATCGATCTTGCCAAGGACAAGCTGATTATCCAGGGAGCC	9278331	9278654	9278704	9278652	-1	1	MYCTH_89563	9278331	9279610	None	3025	592	15711	No_constitutive_exon_found_in_species
AGAATAATCAGCTACACTGCAGTGGGCTTGAGGAATGAGTGCATTGGGAGTG	9311299	9311382	9311249	9311301	1	1	MYCTH_73682	9310025	9313245	None	3025	592	15711	No_constitutive_exon_found_in_species
GTCTCAGGCAATGTGAAGCCGGACTGACCGTGCGAGGGCAAATTAAACAGGG	9321725	9322146	9322196	9322144	-1	1	MYCTH_2299238	9321008	9322548	None	3025	592	15711	No_constitutive_exon_found_in_species
TTTTCCTTCCGGGCATTGGAGGTCGGGAACTAATCATGCGGGGAATGCAGGA	9321008	9321617	9321667	9321615	-1	1	MYCTH_2299238	9321008	9322548	None	3025	592	15711	No_constitutive_exon_found_in_species
CGCCCGTCTCGTCCTGGAGCCTGGAGCCGGCGTCTAACCTCGGGCGACAGAT	9345504	9346957	9347007	9346955	-1	1	MYCTH_2299262	9344414	9347651	None	3025	592	15711	No_constitutive_exon_found_in_species
CCCTTCGTTGACATGGGAGGTCCCGGGCCCCTGCTGACCGACCGGGGCAGTT	9388935	9389142	9389192	9389140	-1	1	MYCTH_89534	9387127	9390189	None	3025	592	15711	No_constitutive_exon_found_in_species
AACAGCGGCGGGCCGACCAGGAGAAGAACCAGGACGGCCGGGAGGAGGAGGA	9405301	9406042	9405251	9405303	1	1	MYCTH_2086729	9404320	9406042	None	3025	592	15711	No_constitutive_exon_found_in_species
ACCGGGGGGAACGGGATGAGGAGGATAATGGTGATGAGGAGGAGGGAGAGGC	9441095	9441699	9441045	9441097	1	1	MYCTH_73602	9439682	9441699	None	3025	592	15711	No_constitutive_exon_found_in_species
ACACTTTTTTCTCCGGCTCCTGATGAGCTGGGATGCTAATGGGTATGCAGAC	9450241	9450620	9450670	9450618	-1	1	MYCTH_2299331	9449472	9452200	None	3025	592	15711	No_constitutive_exon_found_in_species
AGAATAAGCAACCGCTGAGAGTGCGGACTAACTGGTGCGCCTGGGAACAGGA	9482017	9482053	9482103	9482051	-1	1	MYCTH_2086777	9480989	9482298	None	3025	592	15711	No_constitutive_exon_found_in_species
TCCGTCATCAACACATCGAGGAACCACGCAGATACTGGGAAATGTTGGAGAT	9485605	9485866	9485555	9485607	1	1	MYCTH_2116212	9485517	9488931	None	3025	592	15711	No_constitutive_exon_found_in_species
TAAGTAGTACTCTGCTGCCAAAAGTCTCTATGTCCGGCCTGCCAGGGAAGGA	9567685	9571390	9567635	9567687	1	1	MYCTH_112916	9567338	9573087	None	3025	592	15711	No_constitutive_exon_found_in_species
CGGACGCCTGGTCTGCCCTGTTGCCGGGCAGCACTAACTCGGGAGCGCAGGT	9578082	9578123	9578032	9578084	1	1	MYCTH_2314274	9577843	9578574	None	3025	592	15711	No_constitutive_exon_found_in_species
GTCGACCACCAATGGCTGCCAAAGGAACGCGACTAAATGTGGGAACACAGAG	9601224	9601487	9601537	9601485	-1	1	MYCTH_2299428	9600048	9603956	None	3025	592	15711	No_constitutive_exon_found_in_species
AGTTGGATGTGCCGTATGCAAGAGGCGAGATGCTGACGGGCCGGGAACAGAA	9611021	9611046	9610971	9611023	1	1	MYCTH_2137771	9610056	9611327	None	3025	592	15711	No_constitutive_exon_found_in_species
CACCACCACCACAAACGCAACAAGCACTACCTCCGAGACCGCGGCGGGAGGG	9621164	9621628	9621678	9621626	-1	1	MYCTH_2051392	9621164	9622429	None	3025	592	15711	No_constitutive_exon_found_in_species
CGCTATCGTTCGTGACGAGGTAGTATGAGGCTTCTGACCAAGGGTGGTAGAT	9667096	9667327	9667046	9667098	1	1	MYCTH_2116256	9665607	9667553	None	3025	592	15711	No_constitutive_exon_found_in_species
GCCTCCCTCTCCATTCTCTTGGAATGAACAAGAGCTGACAAAGTGGGAAGTC	9679265	9679566	9679215	9679267	1	1	MYCTH_2299489	9677903	9679566	None	3025	592	15711	No_constitutive_exon_found_in_species
AGGGGGCCGGGTGGCGGTACGACCCGGAGCACCTGGCCGACGAGTGGGAGCC	9796809	9797220	9797270	9797218	-1	1	MYCTH_59388	9796108	9798745	None	3025	592	15711	No_constitutive_exon_found_in_species
TGAAGGCGCTGGGATCTTTGCAAGACATGGGATGCTGACGGGGAGCGCAGTA	10064051	10064110	10064160	10064108	-1	1	MYCTH_59302	10063536	10064670	None	3025	592	15711	No_constitutive_exon_found_in_species
GGAATGGCGGGAGGGCGGAAGATGGTGGTGGTACAGGGACGGGCAGGGAGGG	10282168	10282441	10282118	10282170	1	1	MYCTH_2052657	10280716	10282441	None	3025	592	15711	No_constitutive_exon_found_in_species
GCAGACCGACGTAAAAGGGAGCAATGGATCAGAGAACAAAGGGCCACAAGGA	10363803	10365723	10363753	10363805	1	1	MYCTH_112826	10363485	10365723	None	3025	592	15711	No_constitutive_exon_found_in_species
AGAAGAAGGAGAAGAGTTGCGAACGCTGACATATTACTGTCCGGGAGCAGTG	10524149	10524520	10524570	10524518	-1	1	MYCTH_2299753	10523251	10525365	None	3025	592	15711	No_constitutive_exon_found_in_species
GCATCATCGCTGGCTGACATGCCTGTAATCAAACCACGGGGACACAACAGGC	10545123	10545502	10545552	10545500	-1	1	MYCTH_2053430	10544220	10545997	None	3025	592	15711	No_constitutive_exon_found_in_species
GATCAGAGTTCGCAGTTGGCGAAGCCGACTAGTTCCCGAGGCCCGGGAAGCT	10573470	10575238	10575288	10575236	-1	1	MYCTH_2116402	10571159	10575558	None	3025	592	15711	No_constitutive_exon_found_in_species
CCTGCATTAGGGGCCGTCTTTCCGGGACGGGACTGACGAGGGAACCACAGGC	10648359	10648430	10648480	10648428	-1	1	MYCTH_2087100	10647809	10649623	None	3025	592	15711	No_constitutive_exon_found_in_species
CTTAATGCGGTGGTGCTTTGACGAAGTAAGTAGAACTGACGCGGGAACAGAA	10660902	10662185	10660852	10660904	1	1	MYCTH_73236	10656483	10662185	None	3025	592	15711	No_constitutive_exon_found_in_species
GTGAGATGGGAACCGGGTGGAGTGAAGCACAGCTGATGCGGGTGTGGCAGAT	10716022	10716501	10716551	10716499	-1	1	MYCTH_2299846	10714399	10716913	None	3025	592	15711	No_constitutive_exon_found_in_species
GTGGATCTCGGTTGTCCGTAAACCGCCGCCGGCTGCTAACGTCAGGGCAGCA	118887	119274	119324	119272	-1	2	MYCTH_2076976	118887	121166	None	3025	592	15711	No_constitutive_exon_found_in_species
GACCAACCGTGGCGGTCCAGGTGGAAGTGACAGACATTAGCGGGAACGAGGA	343460	343588	343410	343462	1	2	MYCTH_2057467	343129	344347	None	3025	592	15711	No_constitutive_exon_found_in_species
AGATCCGAGTGAGCGCCTCGTTGCTAACCAGGTGCTGCGTGGGGCTGTAGGC	464663	464870	464920	464868	-1	2	MYCTH_2314411	463245	466283	None	3025	592	15711	No_constitutive_exon_found_in_species
TTTCCTTGTAGTTCTGGTGTTGCTGTGGGTAGTGCTAACTTGGGAAACAGAT	494995	495153	495203	495151	-1	2	MYCTH_2133010	493199	495856	None	3025	592	15711	No_constitutive_exon_found_in_species
TAACATCTGTTTTTCAGATGCTCAAGCATGCTGGAATGCTGGGATCACAGAC	529163	529249	529113	529165	1	2	MYCTH_2059558	528056	530429	None	3025	592	15711	No_constitutive_exon_found_in_species
CCCTTAGCAGGGACCCCAATTGGGAATTACCTCGCTGACGTGGTGGGCAGCA	576100	576767	576817	576765	-1	2	MYCTH_2300183	576100	578344	None	3025	592	15711	No_constitutive_exon_found_in_species
GAGATTGGCCGTTCAGAGGCGACTGACCGTTGGATCGCGGGACATGACAGGC	585298	586595	586645	586593	-1	2	MYCTH_2300185	584960	586945	None	3025	592	15711	No_constitutive_exon_found_in_species
CATCCCGTCCCCGTTCACATTTCGTACATGACGCTGACCCTGGGCAACAGTG	700695	701424	700645	700697	1	2	MYCTH_79897	699708	701424	None	3025	592	15711	No_constitutive_exon_found_in_species
AACGTCCGTGCCGTTCACAATCCTTGCTAACTCGTCTTCTTTGGGAGCAGAG	704783	704876	704733	704785	1	2	MYCTH_2300271	702653	706227	None	3025	592	15711	No_constitutive_exon_found_in_species
CTTAGAGGTGCTACGGGAACAGGGCGCTGCCAAACGACCTGGGCGGCTAGTC	747145	747235	747285	747233	-1	2	MYCTH_2124903	747145	753492	None	3025	592	15711	No_constitutive_exon_found_in_species
TACACGGTTCGTTCCCAGAACTCTCTAATTAACCAACCCGACGGGACCAGCA	786753	787052	786703	786755	1	2	MYCTH_2108524	784021	787052	None	3025	592	15711	No_constitutive_exon_found_in_species
GAGACGCTAACCCGTCCCTCCCGCCTTGCCGCGCGGGGGAAAACACGCAGAC	979899	980203	980253	980201	-1	2	MYCTH_2300355	978984	980856	None	3025	592	15711	No_constitutive_exon_found_in_species
ATTGACACGCCCCTCCGGAGGCAAGAATGGCTTGAGCTAACACGGGACAGTC	1180897	1181652	1180847	1180899	1	2	MYCTH_2300482	1178087	1182172	None	3025	592	15711	No_constitutive_exon_found_in_species
CAAAGGACGTGGTGGTGTTCTGGCGCTGACCATGTCGCATTGCGGGGAAGGT	1262821	1262967	1262771	1262823	1	2	MYCTH_2300544	1262179	1263478	None	3025	592	15711	No_constitutive_exon_found_in_species
CGGATGATGGCGTGAAGCAGTAGGCTAAGTCAATTCCTTCGGGACAACAGAA	1267561	1267603	1267653	1267601	-1	2	MYCTH_2300549	1267062	1267926	None	3025	592	15711	No_constitutive_exon_found_in_species
CAATACGTCTTCCTCTGGCGTGACCCGGTTGCTAACCTCGGGATGTGCAGCT	1318345	1318855	1318905	1318853	-1	2	MYCTH_2300575	1317048	1319478	None	3025	592	15711	No_constitutive_exon_found_in_species
AAACTTACTTTCCAATTGTGAAAACAGTCGGGTAACTCCTGGGTGCTAAGGA	1358399	1358471	1358349	1358401	1	2	MYCTH_2108644	1357237	1358471	None	3025	592	15711	No_constitutive_exon_found_in_species
TATGCGCGTGTGAGAGAGTGAGTATTGTTTTAGGTCTAACCGGGCAGCAGAT	1364782	1365531	1365581	1365529	-1	2	MYCTH_2300600	1364782	1367143	None	3025	592	15711	No_constitutive_exon_found_in_species
TGGACAATGCGTCCATGAAGTATGTATATGTACACGCTGACGGGATCAAGGA	1434929	1435832	1434879	1434931	1	2	MYCTH_79619	1434476	1437684	None	3025	592	15711	No_constitutive_exon_found_in_species
GTGCTAAACCCACTTTAAAAACCAGAGGCAGCTGCTAACGGGTGGACTAGGG	1437441	1437489	1437391	1437443	1	2	MYCTH_79619	1434476	1437684	None	3025	592	15711	No_constitutive_exon_found_in_species
GTGCACCGTTGCCGTTGGCTATCCAGAAAAGGTAGAGACCACGGGGCAAGAG	1467659	1467828	1467878	1467826	-1	2	MYCTH_2090061	1466238	1468188	None	3025	592	15711	No_constitutive_exon_found_in_species
CGTTCGTCAACGTCTCCCAATGTGTGCAATTTCTCTAACGGCGGGTCAAGAT	1488145	1488237	1488095	1488147	1	2	MYCTH_2300704	1486136	1489223	None	3025	592	15711	No_constitutive_exon_found_in_species
GTCTTGTGTGCATTCTCCTTTGTTTCTGTTCGAGAAGACCGGGGCAAAAGCA	1518427	1518594	1518377	1518429	1	2	MYCTH_2125110	1516764	1518594	None	3025	592	15711	No_constitutive_exon_found_in_species
CTGGGGTGCCGTTATCTCGTGCTTGATCCCATGGCTGACACGGGAAACAGCT	1547615	1547746	1547565	1547617	1	2	MYCTH_2300733	1546973	1547746	None	3025	592	15711	No_constitutive_exon_found_in_species
TCGTCCGCTGTCAATGGGCTCTAGCGCTCAGAACTGACGCGCGGGCACAGGT	1582588	1583162	1582538	1582590	1	2	MYCTH_2300753	1581144	1583162	None	3025	592	15711	No_constitutive_exon_found_in_species
CTTTTTCTTATCTTCTTATCTTCTTTTCCTCCCCCTTCAGGGAATCACAGCG	1651446	1651613	1651396	1651448	1	2	MYCTH_2125144	1650994	1651613	None	3025	592	15711	No_constitutive_exon_found_in_species
TTTACGTCCTTTTTTTTTTTTTTTTTTGCTCTTCCTGACCGCGGGACCAGCT	1738481	1739515	1739565	1739513	-1	2	MYCTH_2300873	1738481	1740376	None	3025	592	15711	No_constitutive_exon_found_in_species
AAAACCTGCGCTGTTGCTGCGTAGCTCCCTCATGTTGTGCACGTGGGGAGAA	1752056	1752144	1752194	1752142	-1	2	MYCTH_2116851	1751611	1753456	None	3025	592	15711	No_constitutive_exon_found_in_species
GCTCTTCTCTGTGACCTACTTACTGTGCGTGTTCGCTAACAAGGGACTAGAA	1811959	1813679	1813729	1813677	-1	2	MYCTH_2300922	1811959	1814750	None	3025	592	15711	No_constitutive_exon_found_in_species
ACCATTACCGCTGAGCGTGGGGAGGTGCTGACCTTTTTTTGCGGGGCCAGAT	1882851	1883423	1883473	1883421	-1	2	MYCTH_2300978	1882851	1884708	None	3025	592	15711	No_constitutive_exon_found_in_species
ACCGGAGCCGCCGGAATGTTGCATGCACGGTCGCTAACACAAGGGTTTAGGT	1902966	1903324	1903374	1903322	-1	2	MYCTH_2300989	1902966	1904819	None	3025	592	15711	No_constitutive_exon_found_in_species
TTGTTCGTATAGTTAGTATAAGCCCCCCGAGCTAACAGCACGGGGCACAGAT	1951697	1952059	1952109	1952057	-1	2	MYCTH_2301022	1951017	1952710	None	3025	592	15711	No_constitutive_exon_found_in_species
GCAAGACCCTCCAGAGAAGAAGACGCAAAGCTACTAACACTAGGGCGCAGCG	1955347	1955524	1955574	1955522	-1	2	MYCTH_2116909	1955347	1955766	None	3025	592	15711	No_constitutive_exon_found_in_species
TAGCGGCGTGCCTGGACGTATTGACCCAGTTTCTTACTGGGTAAAGGAAGGG	2086780	2088048	2086730	2086782	1	2	MYCTH_2301073	2086320	2088048	None	3025	592	15711	No_constitutive_exon_found_in_species
GCCTGGTTAAGGAGATCGAGATCGAGAGCGAGAGCGAGGGAGCGGGCGAGGG	2090007	2090472	2089957	2090009	1	2	MYCTH_48078	2089173	2090472	None	3025	592	15711	No_constitutive_exon_found_in_species
ACGTGTGTGTGTTTCGGTGTGCTAACACGAGCCTCTCGGGAGGTGGTTAGCT	2097782	2099120	2099170	2099118	-1	2	MYCTH_2301077	2097318	2100511	None	3025	592	15711	No_constitutive_exon_found_in_species
GGGTCCCATGGGCGAGGGATGGATGGAGGAGGAGGGGGAGGAGGAAGGAGAG	2122116	2122406	2122456	2122404	-1	2	MYCTH_2116960	2122116	2123727	None	3025	592	15711	No_constitutive_exon_found_in_species
TAAACCCTGTCAGGCACAGGAATTGGGCTTATGCAGGTCGAATCGGGCAGGC	2161972	2162920	2161922	2161974	1	2	MYCTH_2301103	2161582	2163491	None	3025	592	15711	No_constitutive_exon_found_in_species
GTTGTCGTTGATGATGGCGATTAATGCTGACGCTCGATGACTGGGAGCAGCA	2201196	2201367	2201417	2201365	-1	2	MYCTH_2301123	2199069	2202346	None	3025	592	15711	No_constitutive_exon_found_in_species
ACAGAGTCTCAATGTTATCGTTCTCTTCAGACAGCACCAAGCTGGGAGAGAT	2273289	2273450	2273500	2273448	-1	2	MYCTH_2116990	2273289	2274308	None	3025	592	15711	No_constitutive_exon_found_in_species
TACAAAAGAAAAGGGGTCAAGAATGCGCTCGCTCGCTGACAGGGTGACAGTA	2397784	2397948	2397734	2397786	1	2	MYCTH_47699	2397109	2399772	None	3025	592	15711	No_constitutive_exon_found_in_species
CTTCCGCACGGGACGAATCTGATGAAGATACTCACGACGGGGAAATTTAGAT	2398568	2398601	2398518	2398570	1	2	MYCTH_47699	2397109	2399772	None	3025	592	15711	No_constitutive_exon_found_in_species
TCGCCAGCTACGTCGCCCAATATACGTCTTACTAACGACACCGGGAATAGGC	2434591	2434727	2434777	2434725	-1	2	MYCTH_79171	2432937	2434814	None	3025	592	15711	No_constitutive_exon_found_in_species
TTCCGACCTCTTTCCCAAACATGTTCAATGCTTACTGAACGGGGTCGCAGCT	2440020	2440236	2440286	2440234	-1	2	MYCTH_2314632	2439097	2440689	None	3025	592	15711	No_constitutive_exon_found_in_species
CTCCCGCCGTGTCATTCTCAACTTCTTGTACATTGCTGATGGGAGCCAAGAT	2654644	2654723	2654594	2654646	1	2	MYCTH_79116	2654016	2656234	None	3025	592	15711	No_constitutive_exon_found_in_species
GCCTATCTTCGGGACCGTACTCACCTCGGCAGGCTGACACTGGGTGATAGAA	2663519	2664402	2663469	2663521	1	2	MYCTH_2301430	2662597	2664402	None	3025	592	15711	No_constitutive_exon_found_in_species
GGCTTCTAGCCTAATTACCTAAGGCACGGACTTGGAGAAAGGGATGAAAGGG	2699270	2699291	2699220	2699272	1	2	MYCTH_2117078	2695210	2699291	None	3025	592	15711	No_constitutive_exon_found_in_species
CCGTCAACAGCAAAGACAATGTCGAATACAGATGCTGACTGCGGGACCAGTG	2717048	2718385	2718435	2718383	-1	2	MYCTH_2090554	2717048	2719479	None	3025	592	15711	No_constitutive_exon_found_in_species
AAGCCCAGGCGCCTTTTTATCTAGTTCGTTCGTTGACGCAAGGGTCACAGTT	2736163	2736504	2736113	2736165	1	2	MYCTH_2301478	2735408	2736504	None	3025	592	15711	No_constitutive_exon_found_in_species
GCGCCAATCTCCTCCCTCGGGCTGAAGAAAGCTGACTGAGTGGGCGACAGAT	2738034	2738256	2738306	2738254	-1	2	MYCTH_2301481	2737259	2738978	None	3025	592	15711	No_constitutive_exon_found_in_species
CGTCCTGTTCAGAGCTTCTACCAATCTTGGGCTGCTAATTCGGGGACTAGGC	2737259	2737976	2738026	2737974	-1	2	MYCTH_2301481	2737259	2738978	None	3025	592	15711	No_constitutive_exon_found_in_species
GAACGCGTGTGCTACGAGCCGGTGGACGGCGAACTGACGACGGGGTATAGGC	2792856	2792934	2792806	2792858	1	2	MYCTH_2314662	2792524	2793815	None	3025	592	15711	No_constitutive_exon_found_in_species
ACCCGAGAGGGGTGATATGCTCAGGACGAAAAAGGCTGACCGGGAAACAGGA	2793429	2793815	2793379	2793431	1	2	MYCTH_2314662	2792524	2793815	None	3025	592	15711	No_constitutive_exon_found_in_species
CATTTCTTTGGAGGGGGGGCAAGCTAAGAGGCTGACAAAGGGATGGGCAGGA	2975007	2975629	2975679	2975627	-1	2	MYCTH_2301585	2974001	2976421	None	3025	592	15711	No_constitutive_exon_found_in_species
GCGGGCTGCCGCGTGCTCATGGTCAACCAGAAGCAGGAGCAGGGGGGGAGGA	3279764	3280136	3279714	3279766	1	2	MYCTH_2109081	3279561	3280389	None	3025	592	15711	No_constitutive_exon_found_in_species
GGGCAGCAGCGGGAAGGGGGAGGGGGCCGGAGCGGGAGCGGGAGCGGGAGCG	3294925	3295334	3295384	3295332	-1	2	MYCTH_2057017	3294925	3296626	None	3025	592	15711	No_constitutive_exon_found_in_species
CGGAACCATCAGTGCCCTCCGCTTTGTAGTCCCATTGAGGGCAGCACAAGTC	3338521	3338671	3338471	3338523	1	2	MYCTH_2125592	3337560	3338671	None	3025	592	15711	No_constitutive_exon_found_in_species
CGTGTTGCCATGCCTGTTCATGCTAATCGAGTTCTGGGTCCGGAATGTAGGC	3354276	3354798	3354226	3354278	1	2	MYCTH_2301718	3352333	3355280	None	3025	592	15711	No_constitutive_exon_found_in_species
GTAAGGATGGACGCCTGTGTGTATGCTGATCTTGGTTTCGTTGGGAATAGGA	3543782	3543999	3544049	3543997	-1	2	MYCTH_92683	3543782	3544711	None	3025	592	15711	No_constitutive_exon_found_in_species
AGTACACGGTGCTCCTCTTCGTCAACGGCTGGCAGTACGGGAGGTATTAGCC	3545167	3545368	3545418	3545366	-1	2	MYCTH_2109142	3545072	3546470	None	3025	592	15711	No_constitutive_exon_found_in_species
TCTGGGGGGAGAATGCTCTGTTGGAACGTAGCTAACAACGGGATTTGAAGGT	3781017	3781186	3781236	3781184	-1	2	MYCTH_2301930	3781017	3784467	None	3025	592	15711	No_constitutive_exon_found_in_species
CAGTGTATCTTTGGGAGAGGGGTTAGGGAGTCACTGACTTGGACGGGCAGCT	3808718	3808779	3808668	3808720	1	2	MYCTH_47092	3808497	3809696	None	3025	592	15711	No_constitutive_exon_found_in_species
CCTCCTCCTCCTCCACCAAGGAGGCAGGGAAGCCGGCTGGGGAGGACAAGGG	3834346	3834541	3834296	3834348	1	2	MYCTH_2090930	3833631	3834541	None	3025	592	15711	No_constitutive_exon_found_in_species
CGCCCCCTCCCCCGTACCCAGAGAGTATGTCTAATCTCGGGGGATATCAGGT	3852720	3852945	3852995	3852943	-1	2	MYCTH_2301985	3851536	3853414	None	3025	592	15711	No_constitutive_exon_found_in_species
CCCCGGCTGAGGGGACTCCAACAAGAACGAGCTGACCCCAGGGCGCGCAGGA	4063193	4063274	4063324	4063272	-1	2	MYCTH_2302102	4061430	4063653	None	3025	592	15711	No_constitutive_exon_found_in_species
GTTCGTTCGGAAACAAGGAGGTGAAAGACATGCTGACGGAGGGTAAACAGAT	4172545	4172775	4172825	4172773	-1	2	MYCTH_2302191	4172372	4174862	None	3025	592	15711	No_constitutive_exon_found_in_species
AAGGAAGAAAAGCAACAAAAAGGGCATCCGAATACTAACTGGGAACGCAGGT	4185654	4185953	4186003	4185951	-1	2	MYCTH_2302206	4185114	4187709	None	3025	592	15711	No_constitutive_exon_found_in_species
CTTCCGATCCGAGTCGGCTACTGGCTACTTGGGCTAACCTAATCGGGCAGAA	4197261	4197944	4197994	4197942	-1	2	MYCTH_2302215	4197261	4199778	None	3025	592	15711	No_constitutive_exon_found_in_species
TATAGCCGATAATAATATCTATAATATAGATAAGAAGGGGTATATAAAAGGG	4218866	4218873	4218923	4218871	-1	2	MYCTH_92508	4218537	4219761	None	3025	592	15711	No_constitutive_exon_found_in_species
CCGGGAAGAACCAATAAAGGGGCAATGAGAAAGCTGACAGGGGCACACAGTT	4220434	4222983	4223033	4222981	-1	2	MYCTH_2314827	4220434	4223533	None	3025	592	15711	No_constitutive_exon_found_in_species
TAACGTGAAGGGCAGAAGGGAGAAATCTGAGGAAGCTTACGGGACGGTAGTT	4240037	4240249	4240299	4240247	-1	2	MYCTH_2302246	4240037	4240963	None	3025	592	15711	No_constitutive_exon_found_in_species
ACGGGCATGCCACACCGTCCCCGCGAGTAGCTAGCTGACGGGGAGGACAGGC	4264428	4264603	4264378	4264430	1	2	MYCTH_2057906	4263770	4265169	None	3025	592	15711	No_constitutive_exon_found_in_species
AATGAACTATTTCTCGACACCGTCTCGACGCTGCTGACAACTGGGACAAGCC	4391323	4391699	4391273	4391325	1	2	MYCTH_100290	4391121	4393687	None	3025	592	15711	No_constitutive_exon_found_in_species
CTCGAACATCCAACCCACAAAATCAAACAGCATGCTGACGGGCGAGGCAGAG	4424183	4424440	4424133	4424185	1	2	MYCTH_2302383	4423745	4425682	None	3025	592	15711	No_constitutive_exon_found_in_species
TCTGTGCCGGCCTCTGGGATCCAGCTGCGCTAACTTTGCAGGGTTGACAGGT	4495823	4497924	4495773	4495825	1	2	MYCTH_2302442	4495245	4498545	None	3025	592	15711	No_constitutive_exon_found_in_species
CGCCTCCGCCGTCTCCGCCGCCATCCCCAACGCCTCTTCGGGGCCCGGAGCG	4818975	4819329	4819379	4819327	-1	2	MYCTH_2117572	4818738	4820564	None	3025	592	15711	No_constitutive_exon_found_in_species
GTGGCCAGGGGGGTGGTTAAATAATGGTGCTGATAATGGGAGGGAAACAGGA	4818859	4818888	4818938	4818886	-1	2	MYCTH_2117572	4818738	4820564	None	3025	592	15711	No_constitutive_exon_found_in_species
TCTGCTTCTCTTTCTTTGATCGCAAACGTTAGTGGCTGACAATTGGGCAGAA	4880238	4880480	4880188	4880240	1	2	MYCTH_2302736	4878987	4880480	None	3025	592	15711	No_constitutive_exon_found_in_species
CCCCTTACAGACCCCGGTCTGCAACCACGGCAGCTAACTATCGGGGGAAGCA	4897922	4899829	4897872	4897924	1	2	MYCTH_46266	4896807	4899829	None	3025	592	15711	No_constitutive_exon_found_in_species
GGGAATCCATCTCGGCTGTGCACAATGTTTAATGCTCACCGGGGTGATAGGA	4984701	4985091	4984651	4984703	1	2	MYCTH_2302797	4983960	4985091	None	3025	592	15711	No_constitutive_exon_found_in_species
CCAGTCCGCGCTGTCTCTGCAAAAGAATGGAGCTAACCGGGGGGTATCAGTT	5011784	5011865	5011915	5011863	-1	2	MYCTH_2302824	5011233	5013283	None	3025	592	15711	No_constitutive_exon_found_in_species
AAGGGGGTGTTGTACTAACTGAGAGATCCGGGGCATGTGGGGAAACAAAGGT	5397753	5398373	5397703	5397755	1	2	MYCTH_2133773	5397541	5398373	None	3025	592	15711	No_constitutive_exon_found_in_species
GCCCCCAGGTGGACCGCTTCATGTCGGCTTGGAAGGGGTCGAAAGACTAGGT	17023	17368	16973	17025	1	3	MYCTH_2117751	16104	17368	None	3025	592	15711	No_constitutive_exon_found_in_species
GCGAAGTTCCGACTTGGCTGGAAGCGAGACTGACGCGCGTGGGCGGGCAGCC	21389	22046	21339	21391	1	3	MYCTH_81753	20912	25961	None	3025	592	15711	No_constitutive_exon_found_in_species
AACTAGAGCGCCCCGTGGCCGACCGATCCTAGCTAATAACACCGGGCAAGAT	24854	25961	24804	24856	1	3	MYCTH_81753	20912	25961	None	3025	592	15711	No_constitutive_exon_found_in_species
GGTCCTCCCTTCTCCTCACCGAGAGCCTCACCGCTGACTTGGGCAATCAGGC	298672	298789	298622	298674	1	3	MYCTH_2303163	296518	299094	None	3025	592	15711	No_constitutive_exon_found_in_species
ACGTGCAGTACAGCGGTCGCTAATTGCTCTGGGACGAAATGGGGGAACAGGC	319113	321603	321653	321601	-1	3	MYCTH_2303167	319113	322196	None	3025	592	15711	No_constitutive_exon_found_in_species
TGCTGACCCCTATGAAGGTACCCTCCTCTTCTAATACAAGGGGGGACAAGTG	378561	378669	378511	378563	1	3	MYCTH_68509	377783	380586	None	3025	592	15711	No_constitutive_exon_found_in_species
TATTTACGCAGAATCTCTTCTAACCTCAGCTGTGCACGGGAAAAAAATAGAC	409055	411632	409005	409057	1	3	MYCTH_2314986	407682	411632	None	3025	592	15711	No_constitutive_exon_found_in_species
GGCACGGCGATAGGTTCTGCAACGAGAATGTCTGCTAACCAAGTGGGAAGAC	476183	476293	476343	476291	-1	3	MYCTH_2126295	474684	476880	None	3025	592	15711	No_constitutive_exon_found_in_species
CATCTCGCATTCTTGAACACTTAGCTCATGGGTGAGGGGGGTGAGGGAAGCC	527203	527676	527153	527205	1	3	MYCTH_2303305	525029	527676	None	3025	592	15711	No_constitutive_exon_found_in_species
AGTGGCACAGCGCAAGGAATGATAAGCTGACTGCTGGTGCCGGGTAGTAGCA	538694	541403	541453	541401	-1	3	MYCTH_2303316	538694	541776	None	3025	592	15711	No_constitutive_exon_found_in_species
TTTTCTTTTCCACACATCACAACTTAAACTAAGCTTACGCGCGGGAACAGGT	822774	823189	823239	823187	-1	3	MYCTH_2303459	821064	823970	None	3025	592	15711	No_constitutive_exon_found_in_species
AGGAGGAAGCGAAACCGCCGTGTGGACGATGGCTAATACGGGAAAAAAAGAA	821445	821525	821575	821523	-1	3	MYCTH_2303459	821064	823970	None	3025	592	15711	No_constitutive_exon_found_in_species
GGGTTGACTGCGTAACGAGATGTGGTCGGGCGGCTAACATGAGGGTGCAGAT	821064	821339	821389	821337	-1	3	MYCTH_2303459	821064	823970	None	3025	592	15711	No_constitutive_exon_found_in_species
CTGTCGTCGGCGTCATCGCTCGCAGTGCGGGTGTATGGGACAACGACAAGAC	834914	834986	834864	834916	1	3	MYCTH_2117900	833802	834986	None	3025	592	15711	No_constitutive_exon_found_in_species
CGTGTGTTTTTTTTTCTTTTCCCCTTTCGCAATGCTAACCTGGGGAACAGAT	849465	850044	850094	850042	-1	3	MYCTH_2303482	849465	851833	None	3025	592	15711	No_constitutive_exon_found_in_species
CACCAGCCGACAGCGAGCGCAACGACGGCAGAGATGGGCGGAAAAAGAAGAA	961693	961998	961643	961695	1	3	MYCTH_2060907	961215	962661	None	3025	592	15711	No_constitutive_exon_found_in_species
GCGCTGCCGTTCTCGGGCCTCTCGGGCGTTGCTAACACGAGGGGCAACAGGA	998650	998678	998728	998676	-1	3	MYCTH_2303593	996476	999126	None	3025	592	15711	No_constitutive_exon_found_in_species
ACAACCCACGCTCCGCGGCCACGCCAGGTTCACTTACATCGTGGGAGTAGCC	1019803	1021051	1019753	1019805	1	3	MYCTH_2303605	1018843	1021655	None	3025	592	15711	No_constitutive_exon_found_in_species
CTTAAAATACAAATTTCGGAGAAAGAGTATTGGCTGACAAAGGGGAACAGTA	1052482	1052506	1052432	1052484	1	3	MYCTH_2315051	1052195	1053192	None	3025	592	15711	No_constitutive_exon_found_in_species
GACGGAGTCCGGGGCGGGAGTCAGGGGCGGCGCCAGCGGCGGAGGGAGAGGG	1056507	1056652	1056702	1056650	-1	3	MYCTH_2091974	1055916	1057402	None	3025	592	15711	No_constitutive_exon_found_in_species
GCTGCTGCTGCTTCTCGTGCTGCCGGTGGCGGCGAATATGGGGACGCTAGCC	1148641	1148744	1148591	1148643	1	3	MYCTH_2117988	1142360	1148744	None	3025	592	15711	No_constitutive_exon_found_in_species
CCGACTGATCTTGTTGCTAACCAGCGCGAGCTAACCCGTTTGGGAGACAGCT	1427974	1428766	1428816	1428764	-1	3	MYCTH_2303843	1427542	1429127	None	3025	592	15711	No_constitutive_exon_found_in_species
GGGAACGGGAATGGGAACGATGGTGGTGGTGGTGGTGGTGGTGGTGGGAGCG	1484962	1485047	1485097	1485045	-1	3	MYCTH_49818	1484962	1487294	None	3025	592	15711	No_constitutive_exon_found_in_species
GCTTGGCTGGGCAAGCGGAGTAGACTACGGGCGAAGGCTGACGGGCGCAGTA	1489772	1490595	1489722	1489774	1	3	MYCTH_2303878	1488969	1491436	None	3025	592	15711	No_constitutive_exon_found_in_species
GTATCTCCTCGCCGTTCCACCGGGCCAGGCCACCGTGCTGATAAGGGCAGTT	1560562	1560804	1560854	1560802	-1	3	MYCTH_2303924	1559886	1563673	None	3025	592	15711	No_constitutive_exon_found_in_species
GCTGAGAGTATCGAACCGGGGCGGGCCGTGTTCCGGCGGGGCGAGAATAGGG	1564893	1565616	1564843	1564895	1	3	MYCTH_2303929	1564057	1566118	None	3025	592	15711	No_constitutive_exon_found_in_species
CCTCCCCCCTTTTTTCCCCCAATGTTTGGGTCGTCGGGGCAAACCAACAGAA	1768281	1768898	1768948	1768896	-1	3	MYCTH_2304073	1767472	1769965	None	3025	592	15711	No_constitutive_exon_found_in_species
GGCAACGCTTTCGCTGCCAACGACCACCTCGTTAACGTGAGCTGGGACAGGG	1789003	1789082	1789132	1789080	-1	3	MYCTH_2304085	1786620	1789327	None	3025	592	15711	No_constitutive_exon_found_in_species
ATAACCGTCTTGCGGCCGAGGGGGGCGCGAGGAACTGACATGGGGCACAGTG	1951570	1953056	1951520	1951572	1	3	MYCTH_2304227	1950297	1953056	None	3025	592	15711	No_constitutive_exon_found_in_species
ATGTGGAGTTTGTGTGTGTGTGTGGACGTATGGGACAAGGGGCTATGAAGGA	2030208	2030310	2030158	2030210	1	3	MYCTH_2126733	2030094	2030310	None	3025	592	15711	No_constitutive_exon_found_in_species
AGAAACAGGACGGGAATAAGGGGCAGGATTTGGCTGACAAAGGAGGGTAGAG	2032896	2032991	2032846	2032898	1	3	MYCTH_101762	2032443	2033716	None	3025	592	15711	No_constitutive_exon_found_in_species
CGCCATCCCAGACCCCATCGTAAGCGCCATCGGCGGCCCCGCGGGCGGAGGC	2080534	2080956	2081006	2080954	-1	3	MYCTH_94025	2080534	2081438	None	3025	592	15711	No_constitutive_exon_found_in_species
GGCCAATTGATCGCCGTTGGGACTCTAACCACCTGTCTTGGGATATATAGGT	2091360	2091419	2091469	2091417	-1	3	MYCTH_2304300	2087778	2091747	None	3025	592	15711	No_constitutive_exon_found_in_species
AGAGCTCTCTCTCCCCTCTCACCGCTCGCCCCCCCGGGGGAAAAAAACAGCT	2363702	2363949	2363999	2363947	-1	3	MYCTH_2118284	2363483	2364581	None	3025	592	15711	No_constitutive_exon_found_in_species
TGCAAGAGGAGGATGAGGATGAGGAGGGTGATGATGATGATGATGGGGAGGA	2364994	2365048	2365098	2365046	-1	3	MYCTH_50843	2364994	2367284	None	3025	592	15711	No_constitutive_exon_found_in_species
ACCGCCTCGCAGTCCATTCCGATGAGTGAAGTAGCTAAGGGGATGATCAGGG	2515800	2515958	2515750	2515802	1	3	MYCTH_2304519	2515544	2517426	None	3025	592	15711	No_constitutive_exon_found_in_species
CTCTTCCAAATGGAAATGCCCTGATAACGCGATGCTAACCGGGGGAATAGCC	2516997	2517426	2516947	2516999	1	3	MYCTH_2304519	2515544	2517426	None	3025	592	15711	No_constitutive_exon_found_in_species
CCTCAACCAGTAATTAGTCATTAGGACTGGATGTAACAGCGGGTGGGCAGGG	2690835	2690971	2691021	2690969	-1	3	MYCTH_101623	2690563	2693185	None	3025	592	15711	No_constitutive_exon_found_in_species
CCGTAACGGGTGTTATGGATGCCAGTGGATGTGCTGACCTGGGGTGATAGCT	2903009	2903747	2903797	2903745	-1	3	MYCTH_2304655	2903009	2905324	None	3025	592	15711	No_constitutive_exon_found_in_species
TTGCACTAGGTAGACAACAGTGGATGGCTAACGCTCTCTGAGGGCTACAGCG	2929831	2929866	2929781	2929833	1	3	MYCTH_2304681	2929349	2930875	None	3025	592	15711	No_constitutive_exon_found_in_species
AGTTTCAAGTGCGTGGTCGTTGTGACTGACCGAGACGGGAGTTGAAACAGTG	2929963	2930112	2929913	2929965	1	3	MYCTH_2304681	2929349	2930875	None	3025	592	15711	No_constitutive_exon_found_in_species
TGCTCTGAAGGCTGCCCGGGCGTTGCATAGGTTAACGCAGGGGACTGCAGCT	2948579	2949742	2949792	2949740	-1	3	MYCTH_2304698	2948579	2950429	None	3025	592	15711	No_constitutive_exon_found_in_species
TTGACCGGACCAGAATCCCGCGCCCCCGCCGAACTAACTCTAGGGTGCAGCT	2981812	2982667	2982717	2982665	-1	3	MYCTH_2304722	2978737	2983203	None	3025	592	15711	No_constitutive_exon_found_in_species
CTTCATCAGGAGCTTCAGAGGCCTGGGCCAGAACTGACGGGAATGTGCAGAT	3002386	3002646	3002696	3002644	-1	3	MYCTH_2080102	3001183	3004173	None	3025	592	15711	No_constitutive_exon_found_in_species
CCGGGTGCGCATTCTTCCGAGGCTAATGGCTTTGTTGGTGATAAGGGTAGCC	3005124	3005162	3005212	3005160	-1	3	MYCTH_101588	3005124	3007653	None	3025	592	15711	No_constitutive_exon_found_in_species
TTTTCCTTTTTTGTCTGTTTTGGATTCGGGATAACTAACCGGGCGGGTAGGG	3168288	3168368	3168418	3168366	-1	3	MYCTH_50343	3168142	3168827	None	3025	592	15711	No_constitutive_exon_found_in_species
TCCCCGCAGATGTGCTCTCGTGTTCCATTCTGACGCTGGTGGGAACGCAGAC	3170636	3172053	3170586	3170638	1	3	MYCTH_67326	3170232	3176579	None	3025	592	15711	No_constitutive_exon_found_in_species
GGATGCGCGGCCTCTCTGATGCTCGTGAACAGTTGCTGACGGAGGGGTAGAA	3493352	3495317	3493302	3493354	1	3	MYCTH_2305083	3491889	3495317	None	3025	592	15711	No_constitutive_exon_found_in_species
ATCCAGATTAACCCAAAAAAAAAAAAAAATCTGACATTTTATGGGTCAAGGC	3508764	3508825	3508714	3508766	1	3	MYCTH_2305104	3508504	3510275	None	3025	592	15711	No_constitutive_exon_found_in_species
CGGCCGAATGGGAGGAAGAGGAGGAAGAGGAGAAGGAGAGGGAGCAGGAGGA	3547453	3547759	3547809	3547757	-1	3	MYCTH_2022110	3547453	3549339	None	3025	592	15711	No_constitutive_exon_found_in_species
CCAGCTCCGCTATGCCCTCGGTTAAGACTAACACTGCTGCAGGGCATGAGCT	3571143	3571293	3571093	3571145	1	3	MYCTH_2060417	3568464	3572900	None	3025	592	15711	No_constitutive_exon_found_in_species
AATAGAGAAAGAAACACGAAAGAGCTGACATGATGTTGTGGGAATAACAGGG	3575549	3576104	3575499	3575551	1	3	MYCTH_2305133	3574848	3576104	None	3025	592	15711	No_constitutive_exon_found_in_species
TGCAGGATAAGGCGTTGCCTCGAGAATAGATGGCTAACTGCGGGACACAGAA	3578420	3578637	3578687	3578635	-1	3	MYCTH_2305137	3577541	3581869	None	3025	592	15711	No_constitutive_exon_found_in_species
CCTCCACACACAAATAAAGAATATTTCATGCTGACAGACTTGGGTAACAGCA	3590955	3591142	3590905	3590957	1	3	MYCTH_2305142	3588417	3591142	None	3025	592	15711	No_constitutive_exon_found_in_species
TGGAAAGAAGGGGAGGAAAGAGGTGGGATTGGGAGCGGGGGGAAGAGGAGGA	3593430	3593596	3593380	3593432	1	3	MYCTH_2062055	3592873	3594513	None	3025	592	15711	No_constitutive_exon_found_in_species
GTGATGGGGACGGGAGGGCGGGGGGGGACGGGGAATCCGACGGGAGACAGTA	3593835	3594513	3593785	3593837	1	3	MYCTH_2062055	3592873	3594513	None	3025	592	15711	No_constitutive_exon_found_in_species
CTTGGGACCACCCCCTGAGGACGACGCTGATCTCGATTGGGTACAAATAGAC	3608434	3608691	3608741	3608689	-1	3	MYCTH_2305149	3606437	3609335	None	3025	592	15711	No_constitutive_exon_found_in_species
TATAACTCAAGCGCTGCCAACAAAGGGCGCCGGACTGACAAGTGGGGAAGAA	3606932	3608045	3608095	3608043	-1	3	MYCTH_2305149	3606437	3609335	None	3025	592	15711	No_constitutive_exon_found_in_species
ATAGCCGACGTCGACTTCACCTTTGTGCAGGTCGGCGTCAAGGACGGGAGAC	3621251	3622107	3622157	3622105	-1	3	MYCTH_2060364	3621251	3624103	None	3025	592	15711	No_constitutive_exon_found_in_species
CGCCTGGCTTGGGTGGGCGTACGTGCCGGGCAATACTGACAGGGTCGCAGGT	3684642	3684744	3684794	3684742	-1	3	MYCTH_2093040	3683560	3686095	None	3025	592	15711	No_constitutive_exon_found_in_species
TTGCTGAATTTCGCTAGAGAACCGCCCCGCAGCTGACGATGGGAGAAAAGCG	3752708	3753101	3752658	3752710	1	3	MYCTH_2305285	3751933	3753101	None	3025	592	15711	No_constitutive_exon_found_in_species
ATCTGTTTTTGATTGATTTGAGATGCTGATGGTTTCTCCCACTGGGATAGGG	3943914	3943936	3943864	3943916	1	3	MYCTH_2305356	3943595	3944895	None	3025	592	15711	No_constitutive_exon_found_in_species
AGAGCAACGCGGCGGTGGACGTCGCCGCTACCGGAACCGGGACGCAGCAGCA	4129774	4129991	4130041	4129989	-1	3	MYCTH_2093133	4128899	4131277	None	3025	592	15711	No_constitutive_exon_found_in_species
GGCCGTATCCCGACGAGCAAGTTTGGCCCCCCGAGCTGACGGGGAAGCAGCA	4143339	4144435	4144485	4144433	-1	3	MYCTH_2305395	4143339	4144795	None	3025	592	15711	No_constitutive_exon_found_in_species
CCGTGAGCCTGGGCGACGACGACGACGACGCCGACGGGAAGAAGAACAAGAA	4153267	4154224	4153217	4153269	1	3	MYCTH_80274	4151541	4154224	None	3025	592	15711	No_constitutive_exon_found_in_species
CCCCCCCGGGGGGCGCGACAATGGCACCGAGTTTTGACAGGGGGGAACAGGA	4419360	4419771	4419821	4419769	-1	3	MYCTH_2305464	4419360	4421194	None	3025	592	15711	No_constitutive_exon_found_in_species
CAGAAAACTCGACATTGAGCAAGACCCTGCCGCTCAGGGGTTCGAAGAAGGC	4576014	4576016	4575964	4576016	1	3	MYCTH_115501	4570774	4579791	None	3025	592	15711	No_constitutive_exon_found_in_species
GGTACGTTCTGGCCTCCCCCGAGAAAATAGTAGCCGTACCTGGGACTGAGAT	4648875	4649204	4648825	4648877	1	3	MYCTH_2060065	4647833	4649761	None	3025	592	15711	No_constitutive_exon_found_in_species
TGCTCGTCGGCCTTTACGAGATGTCTTGTGCTGACGAGGCTGGGGGCAAGTG	4979245	4979846	4979896	4979844	-1	3	MYCTH_2305669	4978654	4980663	None	3025	592	15711	No_constitutive_exon_found_in_species
GCCCTCGGCTCCGCGTACGAGGCATTGAAGCAGGGTCGTCGGACCGGGAGAC	5039520	5039774	5039470	5039522	1	3	MYCTH_2118798	5038969	5040143	None	3025	592	15711	No_constitutive_exon_found_in_species
TCATTCGATCGCGCGCACGCCCCGCTGACGATTCGCTCTCGGGCGCGCAGGA	62111	63306	63356	63304	-1	4	MYCTH_103025	61926	63557	None	3025	592	15711	No_constitutive_exon_found_in_species
TGGCGAGTGTGCGCCGTCGTCTTCACCGACGGCCTCAAGGCGGGCGAGAGCG	135730	135900	135680	135732	1	4	MYCTH_83040	135296	138899	None	3025	592	15711	No_constitutive_exon_found_in_species
CCGTTGAGGTCCCTCGACACCACAGGTAGCTTGTTCTGACGGGAAAGTAGGG	160382	160442	160492	160440	-1	4	MYCTH_108416	153224	160880	None	3025	592	15711	No_constitutive_exon_found_in_species
CCATCCCTCTCTTGTTGAAGAGGAACAAAAGTTAACAGGGAAATAATTAGCA	182815	182949	182999	182947	-1	4	MYCTH_95427	182033	183967	None	3025	592	15711	No_constitutive_exon_found_in_species
CTCGCCCATCGAACCAAGGCTAACCTCGGGGGGTGGTGGTGGGTGTGCAGAT	230185	230358	230408	230356	-1	4	MYCTH_102997	228579	231108	None	3025	592	15711	No_constitutive_exon_found_in_species
TTGATCGGGGTTCGCCTTGGACCCGGAAACCGGCGCTGACGGGCGAACAGAC	357232	357401	357451	357399	-1	4	MYCTH_2305846	355075	357606	None	3025	592	15711	No_constitutive_exon_found_in_species
GAGCGGCGGCTAGTGTAATCTATTAATTAAATGCCATACCGGTAGGGCAGAG	379566	379684	379734	379682	-1	4	MYCTH_95391	378622	380708	None	3025	592	15711	No_constitutive_exon_found_in_species
GTAAGTGGTCCGACGTTCGGAAAGAGCACGCAAGTTAATGACGGGCGCAGTT	488783	488829	488879	488827	-1	4	MYCTH_2134470	486421	490367	None	3025	592	15711	No_constitutive_exon_found_in_species
TTGGCCTCTGGAGCCTAACGCAGCTTTAATGCTAACTGCCGGGGCCACAGGT	504287	505691	504237	504289	1	4	MYCTH_2139409	503595	505691	None	3025	592	15711	No_constitutive_exon_found_in_species
AGTTCGTCGTGTTCTCTCTTATTCGCGTCTTCTGCTAACGGAAGGGCCAGAC	514715	516417	514665	514717	1	4	MYCTH_2305937	512983	517810	None	3025	592	15711	No_constitutive_exon_found_in_species
CCTATCATTCATACTAACCATGACCTGCTGCGCCGGGGGGGGGGAAACAGAC	595407	596295	595357	595409	1	4	MYCTH_2305952	594852	596295	None	3025	592	15711	No_constitutive_exon_found_in_species
TCCGTTGGCGTCGCCGTACTGACTGACACGTCCGGGGCGCGGGCAACCAGGC	629902	630028	630078	630026	-1	4	MYCTH_2110837	629423	630543	None	3025	592	15711	No_constitutive_exon_found_in_species
GGCAGAAGCAGCAGCAGCAGCAGCAGCAGGAGGAGGAGGAGGGGTCGGAGGA	745968	746918	745918	745970	1	4	MYCTH_2063555	745614	750181	None	3025	592	15711	No_constitutive_exon_found_in_species
TCTAGGCCGTGTGAGTGTCTCTGTCAGAGAGTGTGTGTTGGGAGCGAGAGAG	748650	750181	748600	748652	1	4	MYCTH_2063555	745614	750181	None	3025	592	15711	No_constitutive_exon_found_in_species
TTCAATTGCTAACCACGAAACAAACCATGGATTGTGGGCGGGAAAAAAAGGC	765843	766341	765793	765845	1	4	MYCTH_2315449	764823	768535	None	3025	592	15711	No_constitutive_exon_found_in_species
TTTCCGAGGATGAGTGTGGCTAAAGAGAAGGGGGGGCGGGGGGCGGCCAGGT	1019585	1019945	1019535	1019587	1	4	MYCTH_2306085	1018506	1020353	None	3025	592	15711	No_constitutive_exon_found_in_species
ACCGACTGACGGCTCTGTCTATTGTGTTCGTTGTCTGTTCGAGAGGGCAGCC	1043327	1044093	1044143	1044091	-1	4	MYCTH_2110911	1041855	1045112	None	3025	592	15711	No_constitutive_exon_found_in_species
GCGCACCGGGACGGATGTGAGTACCGGGTTGGGGAGGAGGGCAGGTACAGGG	1101908	1102296	1102346	1102294	-1	4	MYCTH_95272	1101908	1106375	None	3025	592	15711	No_constitutive_exon_found_in_species
CGCACACACCGGTGGTGCATGACTGACCACCGTAACGTCGGGTTGAACAGAA	1118035	1118368	1117985	1118037	1	4	MYCTH_2315464	1117584	1118368	None	3025	592	15711	No_constitutive_exon_found_in_species
GTTTCCTCACTCGGTTGATAAATGGCATTGGCGCTAACGAGGGACCGCAGGT	1152352	1152587	1152302	1152354	1	4	MYCTH_2306123	1151072	1154262	None	3025	592	15711	No_constitutive_exon_found_in_species
TTAGCATTGTGGAGAGCGAGGACGGAGAGCTCGATGCCGCGGGCGTGGAGGT	1315947	1316506	1316556	1316504	-1	4	MYCTH_2119011	1315405	1317905	None	3025	592	15711	No_constitutive_exon_found_in_species
TAGCACCCCGGCTTATGAAACGGAACAAAGCAGCTGACTTTGATGGGCAGCA	1327236	1327554	1327604	1327552	-1	4	MYCTH_95226	1324499	1328335	None	3025	592	15711	No_constitutive_exon_found_in_species
CCGTCTTCTCCCCTGGCGACGGCGACGACAACCTGGTGTCGGGGACGAAGGG	1354298	1354382	1354248	1354300	1	4	MYCTH_15789	1353607	1354382	None	3025	592	15711	No_constitutive_exon_found_in_species
AATACCAGACGCAGGTACGTCATCTTGCCAAAACTACCTTGGGTAATTAGCC	1424082	1424689	1424032	1424084	1	4	MYCTH_108314	1422837	1425008	None	3025	592	15711	No_constitutive_exon_found_in_species
AAAAAAGAGTATAAGAAATATATGTGACTCTGTTGTTAACACCGGGGAAGGC	1447129	1447526	1447079	1447131	1	4	MYCTH_2306203	1445062	1447526	None	3025	592	15711	No_constitutive_exon_found_in_species
GAAGGTGCTAGAGATGTAGGACCGCTGACCGAGCTTGGGGGGGGCCGCAGAC	1586160	1586333	1586110	1586162	1	4	MYCTH_2306267	1585576	1587048	None	3025	592	15711	No_constitutive_exon_found_in_species
GACTTGGTTTCGTGAAGCACAGTCGCTGACATCACGGGGCCGGGATCAAGTG	1851054	1851401	1851004	1851056	1	4	MYCTH_2306375	1848665	1851401	None	3025	592	15711	No_constitutive_exon_found_in_species
GCCACGTGGGCAAATGCCGGAGAGACAAACAAACTAATAAGGTCGGGCAGAA	2041745	2042499	2041695	2041747	1	4	MYCTH_2306522	2041099	2043339	None	3025	592	15711	No_constitutive_exon_found_in_species
TGAGCGAACCCCTCCCCCTCGTCGGGACTATTATGATGACAGGAGGGGAGGC	2097269	2097692	2097219	2097271	1	4	MYCTH_2306567	2095644	2097692	None	3025	592	15711	No_constitutive_exon_found_in_species
CTCCATCTCCTCTGGAAGCCGCGTTCTAATACAATAGCCTCCGGGAACAGCA	2098702	2098790	2098840	2098788	-1	4	MYCTH_2081249	2098199	2102329	None	3025	592	15711	No_constitutive_exon_found_in_species
TGACAATCGGTGTTCTGGGCCGACTCTCAGCTAAACCACGATGGGAACAGGA	2103855	2104612	2104662	2104610	-1	4	MYCTH_2139585	2103855	2106712	None	3025	592	15711	No_constitutive_exon_found_in_species
AGTCGCAGCCCATCCCTGTGAGTGACTTCCTCAGCAGCCGGGATGATCAGCA	2126032	2127974	2125982	2126034	1	4	MYCTH_2144279	2125948	2127974	None	3025	592	15711	No_constitutive_exon_found_in_species
CACAAATGGGAGCACGACATGCTGACGAGACGGCCGACGGGTGATGATAGCT	2146501	2146846	2146896	2146844	-1	4	MYCTH_2306596	2145835	2148283	None	3025	592	15711	No_constitutive_exon_found_in_species
CGCTGCACGGAAGACCAGTTCTTCGCAAACCTAACAAGCTGGGAATCAAGGA	2197480	2198998	2197430	2197482	1	4	MYCTH_2306627	2195534	2198998	None	3025	592	15711	No_constitutive_exon_found_in_species
ACGTTCGCTGTGTAAGTAGTATACATACGGAACTACACTGGGGGCCCGAGGG	2207256	2208406	2207206	2207258	1	4	MYCTH_2144292	2205296	2208406	None	3025	592	15711	No_constitutive_exon_found_in_species
ACACTTCCTCCTCTCTGGCGTATTCCCTCCTGACACAACTGGGAGTTTAGGC	2253741	2253802	2253691	2253743	1	4	MYCTH_2064169	2252823	2255361	None	3025	592	15711	No_constitutive_exon_found_in_species
TAGTAGTAGTAGTCGTCCGGACGAGGAGGAGGAGCGCGAGGCGGGCGAAGAG	2254901	2255147	2254851	2254903	1	4	MYCTH_2064169	2252823	2255361	None	3025	592	15711	No_constitutive_exon_found_in_species
CGGCCACCATGGCGTCGCTCGACAAGTTCCACGCTGACTCGAAGGGGCAGGA	2313926	2314343	2313876	2313928	1	4	MYCTH_94999	2313251	2315135	None	3025	592	15711	No_constitutive_exon_found_in_species
GTGATTCGATCTTGATGTGTGCTGATGCGTGCTTGACGGGAACATGGCAGGT	2435052	2435085	2435135	2435083	-1	4	MYCTH_2306772	2433660	2435651	None	3025	592	15711	No_constitutive_exon_found_in_species
ATACAGTTCCGCCTTCACGCCTACACGATTGCTGACGGGGGAATATATAGAC	2479084	2479172	2479222	2479170	-1	4	MYCTH_2306800	2472421	2480183	None	3025	592	15711	No_constitutive_exon_found_in_species
TTTTTTTTTTGGAAGGGGGAGTGGCCGGGCTAATGCGAACGGGGAAACAGGA	2496053	2496460	2496003	2496055	1	4	MYCTH_2315578	2495359	2496460	None	3025	592	15711	No_constitutive_exon_found_in_species
GCCTGGAGAAGGGGCCGAGTGCAGACGAAGAAGGCTGGGGCGAAGGGCAGCC	2564290	2565255	2565305	2565253	-1	4	MYCTH_94937	2564030	2565971	None	3025	592	15711	No_constitutive_exon_found_in_species
ACGAAGAAGAAAAACGAAGTGACGCCGAGAGCGCTGACCCGGGGCTGCAGGC	2632884	2633011	2632834	2632886	1	4	MYCTH_116322	2632023	2636537	None	3025	592	15711	No_constitutive_exon_found_in_species
GGCTCTTGGAGCAGGAGAGGATAGCGATTACTGACAGTGCCGGGATGCAGCG	2646799	2646869	2646919	2646867	-1	4	MYCTH_2306915	2644661	2647218	None	3025	592	15711	No_constitutive_exon_found_in_species
CCCACCCCCTGACAAAACATTGAATGGCTGGCTGACTCGGGAGGGAGCAGGA	2814438	2814854	2814904	2814852	-1	4	MYCTH_2306993	2813386	2815718	None	3025	592	15711	No_constitutive_exon_found_in_species
TTGCTTACCCTCGTCAAATTCCGGCACTGACAGAATCCCCGGCGGGACAGAG	2813386	2814313	2814363	2814311	-1	4	MYCTH_2306993	2813386	2815718	None	3025	592	15711	No_constitutive_exon_found_in_species
TCTTCCTGACCTTGATTCTCTGGAAGTAGCCTCGCTGACCGGGATCGTAGCC	2918927	2919228	2918877	2918929	1	4	MYCTH_2144392	2917575	2919228	None	3025	592	15711	No_constitutive_exon_found_in_species
TGGGCAGTGGCGGCAGCGGCAGCGGCAGCGGCAGCGGTAGGGAGGAGCAGGC	3013685	3014594	3014644	3014592	-1	4	MYCTH_2063443	3013685	3015583	None	3025	592	15711	No_constitutive_exon_found_in_species
TTCCCTAAACTTTTGGGCCGAAGTAATGTAACTAACGTGGGTATGGACAGAC	3050565	3051223	3050515	3050567	1	4	MYCTH_2315634	3049930	3051223	None	3025	592	15711	No_constitutive_exon_found_in_species
CGGACGAGACGGGTAGGACCGACGCGAAGGCGGGGGTCGAGCAGGGTGAGGA	3138875	3139082	3139132	3139080	-1	4	MYCTH_52498	3138875	3139892	None	3025	592	15711	No_constitutive_exon_found_in_species
ACCCATCCTGTACACATGTACATACCGACGTTGGTTGACGGGATGAACAGCT	3254471	3254566	3254616	3254564	-1	4	MYCTH_2119446	3253098	3254717	None	3025	592	15711	No_constitutive_exon_found_in_species
CTAGATAAAGAAATATTCTCCTGTTACGAGCAATTACTATACCGGGGTAGCT	3275121	3275142	3275192	3275140	-1	4	MYCTH_94780	3274621	3275871	None	3025	592	15711	No_constitutive_exon_found_in_species
GTCTCGGTCACTAGGTTGCATGCTGACAGGAACCGGTTGGGCACGAATAGCA	3288184	3288687	3288134	3288186	1	4	MYCTH_2307240	3286021	3288687	None	3025	592	15711	No_constitutive_exon_found_in_species
TGAGCTAGTCTCGAATCTTTCCGATATGCTTCTGACTGTCGCCGGGATAGCA	3398623	3398862	3398573	3398625	1	4	MYCTH_2307275	3398089	3400085	None	3025	592	15711	No_constitutive_exon_found_in_species
CGAATCGCCCCGATCCCATCAGCTGCGATGGCTTGGCTAACAGGGTGCAGTC	3415743	3416507	3415693	3415745	1	4	MYCTH_2307289	3414328	3416507	None	3025	592	15711	No_constitutive_exon_found_in_species
TCATGACAGCCGCCGCCGCCGACTTTACGTGTGTGCATGCTGACGGGCAGCC	3615736	3618178	3618228	3618176	-1	4	MYCTH_2134854	3615736	3620844	None	3025	592	15711	No_constitutive_exon_found_in_species
TCCGGATTGGGAGTGCACACGGCGTCTGTCGAAGCTAACGGGAGCGATAGCC	3627207	3627558	3627608	3627556	-1	4	MYCTH_111814	3626045	3628733	None	3025	592	15711	No_constitutive_exon_found_in_species
GGAACAACGACAGGAGAAGCAGCCGCAACAACCCTCTAATGGGGTTGAAGGC	3707900	3708067	3707850	3707902	1	4	MYCTH_52576	3706012	3708067	None	3025	592	15711	No_constitutive_exon_found_in_species
AAACAAAGATTGATGTGATCTCATGATGGCTAACGTTTTGGATGGGACAGTT	3773112	3773213	3773062	3773114	1	4	MYCTH_2307463	3772430	3774066	None	3025	592	15711	No_constitutive_exon_found_in_species
GTTCTTCGCATTCCGTAATAACATAATAACACACTGCTAACAATGGGCAGTG	3979554	3979852	3979504	3979556	1	4	MYCTH_52715	3977085	3982833	None	3025	592	15711	No_constitutive_exon_found_in_species
GAGGCCGACACGGGGCGTAAGGGGAAGGGAGAGGGAAAGGGCAAAGGGAGAG	4016327	4016454	4016277	4016329	1	4	MYCTH_51856	4014606	4016454	None	3025	592	15711	No_constitutive_exon_found_in_species
TTTTGCTTACGTCCTTGTAGGGCATAGGATCTGTTCAATGGGCGAACCAGAA	4063944	4064288	4064338	4064286	-1	4	MYCTH_2119593	4062776	4066897	None	3025	592	15711	No_constitutive_exon_found_in_species
TTTTCGCAGTCTGAGAGTCGTAATTACTGACTGCCGAGTTCACGGGACAGCT	4075514	4075767	4075464	4075516	1	4	MYCTH_2307590	4073635	4075767	None	3025	592	15711	No_constitutive_exon_found_in_species
TCTTTCTATGACTCAACGACAATGCTGACGGCGTCGGTCCGGGAAAACAGGA	4238036	4238130	4237986	4238038	1	4	MYCTH_2307642	4237254	4239895	None	3025	592	15711	No_constitutive_exon_found_in_species
AGAAGGACGAGAGGGAGAAGAAGAAGAAGCAGGGAAGCAAGGGAAGCAAGAG	4240855	4241733	4241783	4241731	-1	4	MYCTH_52300	4240498	4243976	None	3025	592	15711	No_constitutive_exon_found_in_species
GACGCTGACGATGCAACCTTGGGGGGGGCGGGGCGGGGGAAATGCGACAGAG	4335134	4335270	4335084	4335136	1	4	MYCTH_2030430	4334924	4336765	None	3025	592	15711	No_constitutive_exon_found_in_species
AGCGAGAATGCCGAAGCCCGAAGAAAGAATGGAAACTAACCCTGGGAAAGGA	4438018	4438267	4438317	4438265	-1	4	MYCTH_2128489	4438018	4439290	None	3025	592	15711	No_constitutive_exon_found_in_species
ACCGCTCAAGGCATGTCGGAAGTCGGGAAGCTAACCGACCGGGTTCAAAGTT	4605638	4605808	4605588	4605640	1	4	MYCTH_2307795	4603872	4605808	None	3025	592	15711	No_constitutive_exon_found_in_species
GCGGGAACAACGCCACAGGCAGTACGTAAAGCAGAAACGGGCCGAGATAGCC	4611378	4611436	4611328	4611380	1	4	MYCTH_2111641	4610996	4611535	None	3025	592	15711	No_constitutive_exon_found_in_species
GTGCAACCTAAGGTAGCCATACACTTACAGTGTACAACGTGGGTGAGCAGAG	4611490	4611535	4611440	4611492	1	4	MYCTH_2111641	4610996	4611535	None	3025	592	15711	No_constitutive_exon_found_in_species
CGTTAGCTTTAATTATGCGGCTGGCTCGTTGCTAACCATCCCGGGAGCAGCC	4613820	4614299	4613770	4613822	1	4	MYCTH_2307803	4612812	4614900	None	3025	592	15711	No_constitutive_exon_found_in_species
TTGATACTCGTTGCTCTGTAGATCCTGTCGAATGCTAACGTTGGGAACAGGA	28226	28973	28176	28228	1	5	MYCTH_2307846	26994	28973	None	3025	592	15711	No_constitutive_exon_found_in_species
GTACGAGCACCTCGGATAGTTCGTGGTTTGCAGCAGCTGACGGGGTGTAGGT	73262	73412	73212	73264	1	5	MYCTH_2119714	73004	73412	None	3025	592	15711	No_constitutive_exon_found_in_species
TCCGCACTGCGAATTTACTGTTCTCTTCTCTGACTGTGGACGGGCGACAGCG	132923	133706	132873	132925	1	5	MYCTH_54374	132564	134175	None	3025	592	15711	No_constitutive_exon_found_in_species
GGCTCGAGAATATTCTGGGAACACGAATCGTGGGGCTAACAAGGGGACAGCG	161012	161259	161309	161257	-1	5	MYCTH_71369	160562	161708	None	3025	592	15711	No_constitutive_exon_found_in_species
AGTGGAGACGACAAGCTGGCGGCAGGAACCGAGGGGCTGACCGAGGGCAGCT	162886	163130	163180	163128	-1	5	MYCTH_2307908	161921	164256	None	3025	592	15711	No_constitutive_exon_found_in_species
GCGGCCTCAGCGTGAGGGGCTGCGTCCGCGTGACCGGGAACGGGGTCGAGAA	278317	278659	278709	278657	-1	5	MYCTH_2139914	278317	281308	None	3025	592	15711	No_constitutive_exon_found_in_species
CTTGGCAGTTGAACCTCGACTCCTTGGTGTTGACGTGTTAAACCGGGCAGGC	840298	840532	840248	840300	1	5	MYCTH_2128713	839507	840532	None	3025	592	15711	No_constitutive_exon_found_in_species
GCACGAAACAAGCGCCACAAGCTAACAGCGAGCCCCGGGGGCCGAAACAGAT	845316	845360	845266	845318	1	5	MYCTH_2037479	844892	845822	None	3025	592	15711	No_constitutive_exon_found_in_species
GTAGCCCATCGTCAGCAACTAAGAAAAAAAAAGGAAAAACAGGGAAAAAGAA	866771	866790	866840	866788	-1	5	MYCTH_54712	865943	867290	None	3025	592	15711	No_constitutive_exon_found_in_species
TTGTGGCGACAACATTCGCTGTAACAAGACTAATCAAGAGGGTCAAACAGTT	893414	893784	893364	893416	1	5	MYCTH_2066488	891271	897778	None	3025	592	15711	No_constitutive_exon_found_in_species
GCCGCTATCTGTAAGTAGGAGGTACTATATAAGGTTTAGGGAGTATAGAGTT	1005043	1005116	1005166	1005114	-1	5	MYCTH_2067028	1005043	1005277	None	3025	592	15711	No_constitutive_exon_found_in_species
GAGGAAACGTCCGTGAGTTTAACCAGAAGATGACTGGGTATGATGACGAGGG	1045285	1045594	1045235	1045287	1	5	MYCTH_2119814	1044390	1045594	None	3025	592	15711	No_constitutive_exon_found_in_species
GAACGGGCGGCTAGTACTGTACTGGGCGGCTAAAATGGGTCGCGAAATAGGC	1222350	1222501	1222300	1222352	1	5	MYCTH_96130	1221705	1222501	None	3025	592	15711	No_constitutive_exon_found_in_species
TCCAGGTGCTCACCAGCCCGCAGTACGTCGACCCGTGGGCGATGCAGCAGCT	1382975	1383414	1382925	1382977	1	5	MYCTH_103611	1382263	1383790	None	3025	592	15711	No_constitutive_exon_found_in_species
ACCCTGATCTCCTGCATTCCGCAACAGCTCCGTGTTGACCCGGGGATTAGGA	1417225	1417388	1417438	1417386	-1	5	MYCTH_71063	1416254	1417649	None	3025	592	15711	No_constitutive_exon_found_in_species
GCGTGCGGGATCCGGAGCCGGAGCGGGAGGAAGGGGAAGGGGAAGGTCAGAG	1464027	1464862	1464912	1464860	-1	5	MYCTH_54721	1463475	1465384	None	3025	592	15711	No_constitutive_exon_found_in_species
GTACTACTACTACTACTACTACTACTACTAGTACGAGTAATAGGGCAAAGAT	1466459	1466644	1466694	1466642	-1	5	MYCTH_2067426	1466281	1469638	None	3025	592	15711	No_constitutive_exon_found_in_species
GCGGGCCGGCAGGGGCAGGGGCAGGGGCAAGAGGAAAGGGTGGGGGAGAGGG	1466281	1466399	1466449	1466397	-1	5	MYCTH_2067426	1466281	1469638	None	3025	592	15711	No_constitutive_exon_found_in_species
ACAGCCAGATGCTGTAACAGGAAGAGGAGAAGGCGCGAGTGGGAGAGGAGGT	1496296	1497704	1497754	1497702	-1	5	MYCTH_2119902	1495554	1497809	None	3025	592	15711	No_constitutive_exon_found_in_species
AAATAAGGAAATAAAAGTGGTAGGGGGATATGGTGCTGATGGGGAAACAGAT	1741913	1741963	1741863	1741915	1	5	MYCTH_96032	1740924	1742073	None	3025	592	15711	No_constitutive_exon_found_in_species
TCTCCGCTCCCCCCGACGGCGACCGCGGCGGCGGCGGCGGGAGGGAGGAGGA	1742341	1742680	1742730	1742678	-1	5	MYCTH_54167	1742341	1747125	None	3025	592	15711	No_constitutive_exon_found_in_species
CGTTCGACTAAACTAACTCACCCGCCTCGCTTCACCCAACGGGATGGCAGCT	1828484	1829636	1828434	1828486	1	5	MYCTH_2308393	1828002	1829636	None	3025	592	15711	No_constitutive_exon_found_in_species
AGATTTGCTCCCAGCTCCTCGACTTGCTGACTTTTGGGTTATGGTCGAAGCT	1895879	1895919	1895829	1895881	1	5	MYCTH_2315875	1895638	1896514	None	3025	592	15711	No_constitutive_exon_found_in_species
TGCTTCAGATTCATATTACCAACGCGTTGCAGGAGGCAGCATTAGGGGAGTA	2015094	2015415	2015044	2015096	1	5	MYCTH_2020741	2014881	2015415	None	3025	592	15711	No_constitutive_exon_found_in_species
ATGTTCGTTTATGGGGTGTAAATAAACGGTGCTGACATGGGAACAAAAAGTG	2072350	2072560	2072610	2072558	-1	5	MYCTH_2308492	2072350	2074712	None	3025	592	15711	No_constitutive_exon_found_in_species
GGGTGACTTGTGGACGGCTGCTCATCACGTAACTTCTTGGGGGAATACAGGG	2129131	2129189	2129239	2129187	-1	5	MYCTH_2308513	2128828	2129721	None	3025	592	15711	No_constitutive_exon_found_in_species
GATCCCACGAGCTAGGAGGTGACTGACATGCGGCTTCTTGGGACGCACAGGC	2264040	2264492	2263990	2264042	1	5	MYCTH_2308569	2263098	2264910	None	3025	592	15711	No_constitutive_exon_found_in_species
TTTTTTTTTGTTTCCTAACTTTAAGGGTTTGGCTTTGGGGGGTGAAACAGTG	2324820	2325374	2324770	2324822	1	5	MYCTH_2308617	2323425	2325374	None	3025	592	15711	No_constitutive_exon_found_in_species
AGGGGTAGGAGGGGTGGGAGGGGTGGGAGTAGGGGTAGGGGTAGGTGTAGGT	2385269	2385709	2385759	2385707	-1	5	MYCTH_2112071	2385269	2386370	None	3025	592	15711	No_constitutive_exon_found_in_species
CCGGGAGAGACCAAGATTGTCACCTTCAATCTGACGCGGAGGGACGTCAGCA	2414344	2414414	2414294	2414346	1	5	MYCTH_2129052	2414100	2414414	None	3025	592	15711	No_constitutive_exon_found_in_species
CACCCCGATTACGGATCTCCGCCCCTGGCGTGTCCGCTACGCGGGGCAAGAA	2423770	2424196	2424246	2424194	-1	5	MYCTH_2120042	2423371	2425867	None	3025	592	15711	No_constitutive_exon_found_in_species
TCGCCGGATCCGGGCGCGCGGGTGCGGCGCGGTGGCCGAGGGAGGAGGAGGA	2423371	2423737	2423787	2423735	-1	5	MYCTH_2120042	2423371	2425867	None	3025	592	15711	No_constitutive_exon_found_in_species
TAGCTACCGGGGCTACAGTCGGAAACCGAGAAAGCTGACAGTAAGGGTAGTG	2440577	2442452	2442502	2442450	-1	5	MYCTH_2308682	2439098	2443074	None	3025	592	15711	No_constitutive_exon_found_in_species
CCCCGCGCTCGAGTCCATCTGCCAAGCTGACCGGATGAGTGGGTGACTAGCG	2460123	2460276	2460073	2460125	1	5	MYCTH_2308696	2459857	2460781	None	3025	592	15711	No_constitutive_exon_found_in_species
AGAGAGAGAGAGAATTTACTGACACAGGCGCCTGGTTTGGCGGGCGGCAGGT	2613535	2613760	2613485	2613537	1	5	MYCTH_2308806	2612817	2613760	None	3025	592	15711	No_constitutive_exon_found_in_species
CACATGCTGGAGTTTCCATCGGTTCAGTTATTACTGACAAAGGGTCGCAGAA	2746758	2747060	2746708	2746760	1	5	MYCTH_33514	2744444	2747060	None	3025	592	15711	No_constitutive_exon_found_in_species
CTTGGAGGTCATGCTTTCTGATGCGACACGGCTGACGAGGGGGCCGGCAGGT	2936207	2937582	2937632	2937580	-1	5	MYCTH_2308929	2935742	2938013	None	3025	592	15711	No_constitutive_exon_found_in_species
TTTTTTTTTTTTTTTGTCCACCGAGTCACCCACGCCCACTAACGGGACAGAA	2973515	2973634	2973465	2973517	1	5	MYCTH_2308952	2970868	2974758	None	3025	592	15711	No_constitutive_exon_found_in_species
CCGCGACAGGCAGGCATTTACGCACGTCAGTGTGCTGACGGGCAGAGTAGCT	2988980	2990405	2988930	2988982	1	5	MYCTH_2308965	2987589	2990405	None	3025	592	15711	No_constitutive_exon_found_in_species
TGATAAGGGAGGAACGTTTGGGCTGACTCGGAGAAACACAAATCGGGCAGAG	3029231	3029848	3029181	3029233	1	5	MYCTH_2308989	3027887	3029848	None	3025	592	15711	No_constitutive_exon_found_in_species
TCCTGCCCTTATTCTCGCCACCGCTGGCAGCTTTCTGACAACGCGGGCAGAT	3092955	3093117	3093167	3093115	-1	5	MYCTH_112159	3092061	3094619	None	3025	592	15711	No_constitutive_exon_found_in_species
GCTCTGCGCTGGACCGTACTGACGAGCGATTCTCGGATGGGGAGGGCTAGAT	3096524	3096997	3096474	3096526	1	5	MYCTH_83475	3095829	3096997	None	3025	592	15711	No_constitutive_exon_found_in_species
TGGTCCACCGCTGTCAGCCATGGGCTCGATTTGACTCGTGGTGTGGGCAGGC	3169766	3171836	3169716	3169768	1	5	MYCTH_2309084	3169326	3171836	None	3025	592	15711	No_constitutive_exon_found_in_species
GGATAATTGCCGAGCCCAGGGTGTCCACGGCTTTGCTGACCTGGGGGCAGAT	3422978	3423089	3423139	3423087	-1	5	MYCTH_2309283	3421325	3423678	None	3025	592	15711	No_constitutive_exon_found_in_species
CCACCCCCTTGGGAGATCTTGTCAAGGAAAGACGCCAACAGACGGGACAGTG	3421325	3421699	3421749	3421697	-1	5	MYCTH_2309283	3421325	3423678	None	3025	592	15711	No_constitutive_exon_found_in_species
ACCCGGATTCCTCGTCACCGGAGCGGGCTCCGCGACGTGGAGACGGGCAGGG	3465343	3466042	3465293	3465345	1	5	MYCTH_2316063	3464183	3466042	None	3025	592	15711	No_constitutive_exon_found_in_species
AACTTGCCATCTGATGCTGGGCGGGAAGCTGAGAGACTTGGGATGATTAGCT	3480413	3480880	3480363	3480415	1	5	MYCTH_2309334	3479843	3481754	None	3025	592	15711	No_constitutive_exon_found_in_species
CAGGAGACACCTCGAATACGCGCGTTGGGCTCCTCTGTTGACGGGAACAGAC	3556483	3556645	3556695	3556643	-1	5	MYCTH_2140301	3551358	3557879	None	3025	592	15711	No_constitutive_exon_found_in_species
GCGGCGGCGGCGGCGGCGGCGGCGGCAGGGGGAACCGGCCCGGGATCGAGCC	3554332	3554432	3554482	3554430	-1	5	MYCTH_2140301	3551358	3557879	None	3025	592	15711	No_constitutive_exon_found_in_species
CTTGCTTTGGTTTGTGAGGAAGGGGTGCTGATGGGAGGGGATTGGGGAAGGC	3582011	3582172	3582222	3582170	-1	5	MYCTH_103164	3582011	3583478	None	3025	592	15711	No_constitutive_exon_found_in_species
GTTACTATCTGTGAGTAAGAGGTACTATAGAAGGTTTAGGGAGTATAAAGCT	3715249	3715322	3715199	3715251	1	5	MYCTH_2066299	3715076	3715322	None	3025	592	15711	No_constitutive_exon_found_in_species
CCTTTCACGCTTCTCTTGGGCGGTGAAAGTGTACTGACGGGAGCGCACAGTG	3776024	3776117	3775974	3776026	1	5	MYCTH_83193	3774920	3776287	None	3025	592	15711	No_constitutive_exon_found_in_species
GGAGGTGGTCATGTGCGAGAAGGCGTTCGCCGTCGTGCGGGGCCCGAAAGAC	3815149	3815916	3815099	3815151	1	5	MYCTH_54709	3813810	3815916	None	3025	592	15711	No_constitutive_exon_found_in_species
CCTTGGCCGCGCCCGGTTGAACTGACAAACTTTCTCTGGGGGGAAACTAGGT	3822628	3822665	3822578	3822630	1	5	MYCTH_2023927	3822461	3823738	None	3025	592	15711	No_constitutive_exon_found_in_species
AGCAGCGGCGCAGCTCGTTCTTGGGAGCGCTGAGCAAGTGGGCAGACCAGGT	3872011	3872319	3872369	3872317	-1	5	MYCTH_2112425	3871535	3872443	None	3025	592	15711	No_constitutive_exon_found_in_species
CCATCTCGTACCAGGTCGAGCTCGAGACGGCGTCGACGCTGACGGGAGAGAA	3871841	3871975	3872025	3871973	-1	5	MYCTH_2112425	3871535	3872443	None	3025	592	15711	No_constitutive_exon_found_in_species
TCGCATATACGACAGGACAGAGCCGCCGCTGACAAGGGTGGGGTTTGAAGTA	3921690	3921881	3921931	3921879	-1	5	MYCTH_2066939	3921036	3922553	None	3025	592	15711	No_constitutive_exon_found_in_species
TGCGATAATACAAGGACTACATGCAGGGCGGGCTAATTGCGGGATTGCAGGA	3952740	3952888	3952938	3952886	-1	5	MYCTH_2309536	3952065	3953438	None	3025	592	15711	No_constitutive_exon_found_in_species
CCATTCTGCATTCAGATCACTTACGCGCTTTGCCGTTGTTCCGGGAACAGGC	3998686	3999304	3999354	3999302	-1	5	MYCTH_2309549	3997956	3999744	None	3025	592	15711	No_constitutive_exon_found_in_species
CGCCTCCTGAATCCGCGTTTCTGTCCCGCAAGCAGCTGATACCGGGACAGAC	4012981	4013021	4012931	4012983	1	5	MYCTH_2309559	4012126	4014446	None	3025	592	15711	No_constitutive_exon_found_in_species
TCGTCGTCGGATGGGCCCGGTGGGCGGTCGGATGCTAACGCTGGGGGCAGGC	4129921	4130100	4130150	4130098	-1	5	MYCTH_103090	4128434	4130523	None	3025	592	15711	No_constitutive_exon_found_in_species
GGGCATGGTGACGGCTGCCAAGAAGATGTTGGCCGACATGGGGTATACAGTC	4164550	4164597	4164500	4164552	1	5	MYCTH_2129511	4164341	4164597	None	3025	592	15711	No_constitutive_exon_found_in_species
TCGCTTGATATCGGCTTTGGTCTGACAAAGGCTTTACCCGCGGGTGGCAGGT	4173316	4173771	4173266	4173318	1	5	MYCTH_56173	4172933	4173771	None	3025	592	15711	No_constitutive_exon_found_in_species
GTGTGGGTGCGGACGCCGGCGCCGATGCGGGTACCGACGGGAAGGGTGAGGG	4190766	4191472	4191522	4191470	-1	5	MYCTH_83111	4190766	4193435	None	3025	592	15711	No_constitutive_exon_found_in_species
GGCGAGCCGTTTCTCGTCAGACCCTACTGTCGGCAACTGACACGGGACAGAA	4215904	4216099	4216149	4216097	-1	5	MYCTH_2309629	4214390	4216963	None	3025	592	15711	No_constitutive_exon_found_in_species
ACCTGGTACCTCTATGATATGTGCAGGTTCCGCTGACCTTGGGATGCAAGCG	4308818	4309164	4309214	4309162	-1	5	MYCTH_54466	4308818	4310505	None	3025	592	15711	No_constitutive_exon_found_in_species
CCAGGTTACTAATGTGCATCTGAGGTCGTCTAGCTGACAATACGGGACAGCA	4316125	4316282	4316332	4316280	-1	5	MYCTH_2066457	4315332	4316502	None	3025	592	15711	No_constitutive_exon_found_in_species
GCGTGGCTTCACGGCCGTCGAGGGCCAAAAGCTGATGATGGAAGGGGGAGGG	37731	37839	37681	37733	1	6	MYCTH_2120498	37085	38273	None	3025	592	15711	No_constitutive_exon_found_in_species
AAGGAGAGTGGTATTATTCTATCATTGTCGGCTTTGGCGGGGTGAAACAGCA	38117	38273	38067	38119	1	6	MYCTH_2120498	37085	38273	None	3025	592	15711	No_constitutive_exon_found_in_species
TAATTATTCCCCCCGATCTGGAACGAGGGCTGACTGACGGGACGGAGCAGGA	62988	63426	63476	63424	-1	6	MYCTH_2120504	62075	63880	None	3025	592	15711	No_constitutive_exon_found_in_species
CGCCGTCGAGTCGTAACAGTGGCCAACCTGATCATCTTACCCGGGGGCAGGA	90548	91120	90498	90550	1	6	MYCTH_2309715	90137	92296	None	3025	592	15711	No_constitutive_exon_found_in_species
GCGAGTGTTTACCGATGTGTGTTTGTGCTCACTGGCTGACGTATGGGCAGAC	208594	208824	208544	208596	1	6	MYCTH_2309784	206118	208824	None	3025	592	15711	No_constitutive_exon_found_in_species
GACCCTCTGCCCAAGTCACCCAGAGGCTGACGTGACCTGGGACGACAAAGAT	251891	251934	251984	251932	-1	6	MYCTH_2145046	250713	253026	None	3025	592	15711	No_constitutive_exon_found_in_species
TAACGGGAAAACAAACTTGACTGACTCGGGGGGGGGGGGGGGGCATGTAGAT	498634	498796	498584	498636	1	6	MYCTH_2309900	498291	499125	None	3025	592	15711	No_constitutive_exon_found_in_species
CTATGAAGCTCGCTCGGCCACGATTTCCATGTCGCGGGACGAAACAATAGAT	648882	648973	649023	648971	-1	6	MYCTH_2129702	648613	649351	None	3025	592	15711	No_constitutive_exon_found_in_species
AACACAACGGCGGGCCTGGGTCGACGAATGTACTGACGAGGGGCGGGCAGAC	655103	656558	655053	655105	1	6	MYCTH_2096067	654884	656558	None	3025	592	15711	No_constitutive_exon_found_in_species
CCCAGGTCGTGACCTCTCCCCCGCCCTAACATGACATTTCTGGGACACAGGC	661618	662570	661568	661620	1	6	MYCTH_2140435	657864	662570	None	3025	592	15711	No_constitutive_exon_found_in_species
GACGAGTGGCCGATCTTCAATAAGGGGTTGGCCGACACGGAGAGGGGCAGGA	662713	662746	662796	662744	-1	6	MYCTH_2129707	662713	664178	None	3025	592	15711	No_constitutive_exon_found_in_species
CCGCCCATTCTCAGGCGAGCAAACACGAACAAGCGCTGATTGGAGGGCAGAT	1099353	1099635	1099303	1099355	1	6	MYCTH_2310072	1098624	1102333	None	3025	592	15711	No_constitutive_exon_found_in_species
AAGAAAAGAAAAAAAAAGGAAACGTATTGACATTGTCGGGGACAACACAGGG	1144332	1144517	1144567	1144515	-1	6	MYCTH_2310096	1143754	1145234	None	3025	592	15711	No_constitutive_exon_found_in_species
ATCCCAATAGCCTTTTTCCCCCTCCAAACACTGACCCGGGGGGTGCACAGGT	1202827	1202989	1202777	1202829	1	6	MYCTH_2310132	1202136	1203910	None	3025	592	15711	No_constitutive_exon_found_in_species
TGTAGTGTACGGATTATATGTGCCTGCTGTTATGCGTCTGGGGACGGAAGCA	1232788	1233002	1232738	1232790	1	6	MYCTH_2112717	1232546	1233615	None	3025	592	15711	No_constitutive_exon_found_in_species
GGAAGGGTGGGGTTTGACTTCGAGGCGATCTGGCGGTTGTTTCGGGAGAGGC	1405345	1405458	1405295	1405347	1	6	MYCTH_2140504	1403694	1406746	None	3025	592	15711	No_constitutive_exon_found_in_species
CGCGCCGTTCAGGAGGCGCAGGAAAACGTGGACTCGGGCCAGGACCTAAGCG	1405647	1405841	1405597	1405649	1	6	MYCTH_2140504	1403694	1406746	None	3025	592	15711	No_constitutive_exon_found_in_species
CGTGTTCTCGGTCCAGCCTACGCTTTTGGGATAATTAATGGACGGGGAAGCG	1406649	1406746	1406599	1406651	1	6	MYCTH_2140504	1403694	1406746	None	3025	592	15711	No_constitutive_exon_found_in_species
CCTCCCCGAGAATACGACTGGACAGGTTTACTGACCTCACGGGGCGGCAGCG	1457333	1457890	1457940	1457888	-1	6	MYCTH_2310279	1457333	1458290	None	3025	592	15711	No_constitutive_exon_found_in_species
TGGACAGCAAAGAAACTGACTTGTATGGCCATGTCCGGAACCGGGAACAGCC	1668618	1668860	1668568	1668620	1	6	MYCTH_90182	1667997	1669031	None	3025	592	15711	No_constitutive_exon_found_in_species
CTTTCTTTCCTCGCCCGGGCTCCCTCGGCCTCTTGGGAGGGCAGCCAGAGCA	1747977	1748880	1747927	1747979	1	6	MYCTH_2096317	1746756	1748880	None	3025	592	15711	No_constitutive_exon_found_in_species
CGCGGGATTCTCTCGTCGGGCCGGTGTTAATATGACACGGCGGGGACAAGCA	1871623	1872401	1872451	1872399	-1	6	MYCTH_2310406	1871623	1872682	None	3025	592	15711	No_constitutive_exon_found_in_species
TCGTTTAATAAGGCCTCTCTGGTGGCCGGCTGACTTTGGGAAATCAATAGGT	1895763	1896801	1895713	1895765	1	6	MYCTH_2310419	1895162	1896801	None	3025	592	15711	No_constitutive_exon_found_in_species
TTCAGCCATCTATTGTCGCTCGAATGCTAAAAGGGGGCTGGGGGATTCAGAT	1905921	1906899	1906949	1906897	-1	6	MYCTH_98099	1903948	1907720	None	3025	592	15711	No_constitutive_exon_found_in_species
TCACCCCACCGTTGTCTCAGACGGCAGCTTGCTCTAACCGGGATACGCAGAT	1904074	1904480	1904530	1904478	-1	6	MYCTH_98099	1903948	1907720	None	3025	592	15711	No_constitutive_exon_found_in_species
ACCGAGTCAACCTAACGTTGCAAACCTCTTAATCCCGCGGGTGGGTGCAGCA	1923833	1923950	1923783	1923835	1	6	MYCTH_74573	1922842	1925091	None	3025	592	15711	No_constitutive_exon_found_in_species
GAAACAGAGTAGGGCGTTGCGGGAACTGCGTTCACTTACGCAGTGGGCAGGA	2101185	2101305	2101135	2101187	1	6	MYCTH_37869	2100276	2101773	None	3025	592	15711	No_constitutive_exon_found_in_species
GGAGGCGTGCGGGACTGAGACTGTCCTAGGAGCGTAGGAGGGTAGAGGAGCA	2283984	2284049	2284099	2284047	-1	6	MYCTH_74487	2281419	2284341	None	3025	592	15711	No_constitutive_exon_found_in_species
TATATTTTTTTTTTTTTTTGAATTGTGGCGATGTGCTGACGATGGGCTAGGC	2286527	2286628	2286477	2286529	1	6	MYCTH_2140577	2284842	2286628	None	3025	592	15711	No_constitutive_exon_found_in_species
CCAATCATTCGGGCCCTGGCTGACCTTTATTTTTTGGGCGGGGGCCACAGAT	2288907	2289383	2289433	2289381	-1	6	MYCTH_2096434	2286712	2290083	None	3025	592	15711	No_constitutive_exon_found_in_species
AGATGATGGGTGTGAAACCCCCGGGGGCTGACGCGTGGGTGTCAAAACAGAG	2311940	2312029	2312079	2312027	-1	6	MYCTH_2316294	2311266	2312452	None	3025	592	15711	No_constitutive_exon_found_in_species
TCTGGCGTAACTGTTCCACTGGATGTCAAGTTCACTCACGCCAGGGACAGGG	2336827	2337397	2337447	2337395	-1	6	MYCTH_2310620	2334893	2338121	None	3025	592	15711	No_constitutive_exon_found_in_species
CAGTCTTCCGTGTTCCGTCGCGTGGCCGTGTTTTGCTGACCGGGGCGCAGAA	2398505	2400293	2398455	2398507	1	6	MYCTH_2310652	2397382	2400293	None	3025	592	15711	No_constitutive_exon_found_in_species
TATTCCTCTTTTCCAACGTAAGTGAGTTCCGCCAAGCTAACGGGAGCCAGTT	2416842	2417285	2417335	2417283	-1	6	MYCTH_2112920	2415337	2417631	None	3025	592	15711	No_constitutive_exon_found_in_species
CCACCCTCGCCGCTGCCATCGCTGCTGCTGTGGCGGCCGGGGATGACGAGGA	2415617	2415902	2415952	2415900	-1	6	MYCTH_2112920	2415337	2417631	None	3025	592	15711	No_constitutive_exon_found_in_species
CCGTATCCCGGCACGGACCGTGGGGTGTTCGACCGCGAATGGGTGGGCAGCG	2470928	2471086	2471136	2471084	-1	6	MYCTH_2140615	2468308	2471776	None	3025	592	15711	No_constitutive_exon_found_in_species
GCACAATACTGCATTAGGAACGTGATCGGCAACCGCCGATGGGGCCACAGGA	2530551	2530606	2530656	2530604	-1	6	MYCTH_2112941	2530037	2531138	None	3025	592	15711	No_constitutive_exon_found_in_species
TACCTGGCTAGTAGATTCTCTAGACACTGACCCCAACACTCGGGTTGGAGAT	2825265	2825579	2825215	2825267	1	6	MYCTH_2130123	2823555	2825728	None	3025	592	15711	No_constitutive_exon_found_in_species
TAGAATGATCTACATTCGGCTATAGGTAGAGATTGACTTTGCGGGATTAGAT	2897358	2898313	2898363	2898311	-1	6	MYCTH_89981	2897358	2899651	None	3025	592	15711	No_constitutive_exon_found_in_species
TAGCCGGGCCATATATCCTTAAAACGGGGCGAATACTGATGGGGCCACAGAC	3025542	3026871	3025492	3025544	1	6	MYCTH_2310821	3025254	3026871	None	3025	592	15711	No_constitutive_exon_found_in_species
GTCCCCAGAGAAGAAGATCGAGCAGTAGCTGATGCCGGGGCGGAACGCAGGA	3196627	3196885	3196935	3196883	-1	6	MYCTH_2310905	3195535	3198022	None	3025	592	15711	No_constitutive_exon_found_in_species
CCCCTCCCTCTTTTTCTGTTTTTCCCCTATGCTAACACTGAGGGACTTAGAA	3220715	3220920	3220970	3220918	-1	6	MYCTH_2120970	3220715	3223812	None	3025	592	15711	No_constitutive_exon_found_in_species
CTTCCGTGAACCGAGTATCCCATCTCGTGTGTTAACTGACGTGGGTGCAGCA	3251979	3252473	3251929	3251981	1	6	MYCTH_2310948	3249915	3252473	None	3025	592	15711	No_constitutive_exon_found_in_species
GGTAGCACAGGGCGGTGGCTGACCCCCCTCCGATCGCCGACGGGACGCAGAT	3443542	3443707	3443492	3443544	1	6	MYCTH_2070001	3442260	3443707	None	3025	592	15711	No_constitutive_exon_found_in_species
AATGGCAGCGACCAGATACGAGATGCAAAAACTAACACTGAGGGAAACAGAG	3552969	3553111	3553161	3553109	-1	6	MYCTH_2311000	3551941	3553432	None	3025	592	15711	No_constitutive_exon_found_in_species
AGAATAACGCAAGGAGAGAAGGAAAAGAAAGCACTAACGTTCGGGAGCAGAC	3564381	3564859	3564331	3564383	1	6	MYCTH_2311011	3562410	3564859	None	3025	592	15711	No_constitutive_exon_found_in_species
GCCGTCTCGTCCTCCTCCTCCCGCAGCATGACCCGACGAACAACGGGCAGCC	3578689	3578962	3579012	3578960	-1	6	MYCTH_2121009	3577787	3579445	None	3025	592	15711	No_constitutive_exon_found_in_species
AGGAGCGGCGTCGACGCTAACGGCGGCAACGGGGGCAACGGCGGTGGGAGGT	3577787	3577942	3577992	3577940	-1	6	MYCTH_2121009	3577787	3579445	None	3025	592	15711	No_constitutive_exon_found_in_species
TAAGAGATGTTCGCGCAAAGAATCACGGGACAAGATACTGAGGGGCGCAGGC	3647485	3647902	3647952	3647900	-1	6	MYCTH_2311035	3645535	3648289	None	3025	592	15711	No_constitutive_exon_found_in_species
TCACAGATATTAAGTATTATACTCCTTAACACGAGCCATGACCGGGGCAGGC	3941069	3941812	3941019	3941071	1	6	MYCTH_140261	3939386	3942526	None	3025	592	15711	No_constitutive_exon_found_in_species
GCCAGCTCGTGTAAGTTGAGTGTGGTCGGCTGACATTGGGGAACACACAGCA	4071184	4071562	4071612	4071560	-1	6	MYCTH_75351	4046965	4072286	None	3025	592	15711	No_constitutive_exon_found_in_species
AATATTCGCATTCAGCGTCTCTCACAACTCGCAAGCCCCGGCCGGGCGAGAC	4108493	4108814	4108443	4108495	1	6	MYCTH_2121095	4108241	4109007	None	3025	592	15711	No_constitutive_exon_found_in_species
CTAAAACAGGTCAAGCAGTCGACCTATCTAGGGCACCTCGGGTCCGAAAGTG	6954	7289	6904	6956	1	7	MYCTH_2071684	4053	7800	None	3025	592	15711	No_constitutive_exon_found_in_species
ACATGGCAGGCCCAGGGCGTGAAAGTATCAATGGCTCTGGGAAGAGGAAGAG	215353	215602	215652	215600	-1	7	MYCTH_15682	215353	215932	None	3025	592	15711	No_constitutive_exon_found_in_species
TTTATTTTCCAGTCGGCACTCTTTCATGCTCCTAACGGCAGAACGGGCAGTC	387116	387232	387282	387230	-1	7	MYCTH_2071661	385882	388659	None	3025	592	15711	No_constitutive_exon_found_in_species
TCCCTCCTCTCTCGGGGGTCGTCAGGCTAATGTATCCACGGGAACTGCAGCG	408247	410209	410259	410207	-1	7	MYCTH_2311306	407664	410813	None	3025	592	15711	No_constitutive_exon_found_in_species
TAGGCGGAGCAATTGGCTCCAGGGACCCGCTTGGATGTCCGCAGCGGGAGTC	538448	538489	538539	538487	-1	7	MYCTH_2071385	537615	539008	None	3025	592	15711	No_constitutive_exon_found_in_species
CAATGTAGATAAGGGAAGTCGGCAAAATAGATCCGTAACTTCGGGATAAGGA	605496	605677	605446	605498	1	7	MYCTH_2071514	605180	605677	None	3025	592	15711	No_constitutive_exon_found_in_species
AAGAAAGAAAAGAAAGGGGGACACAGCTGACAACAAAGGGGGGAAAAAAGAT	727045	727634	726995	727047	1	7	MYCTH_2311424	726359	727634	None	3025	592	15711	No_constitutive_exon_found_in_species
TGTCTTGGCTGCGCGGACTCCGGTGTGCTGACTATCGGGGGATGAAACAGGT	752520	752820	752470	752522	1	7	MYCTH_2311433	750155	752820	None	3025	592	15711	No_constitutive_exon_found_in_species
TCTCTTTCATTGGAGACAGGATCGCTAACGCAGGCGGGCCAAACAAACAGCC	803973	804884	803923	803975	1	7	MYCTH_2311479	801685	804884	None	3025	592	15711	No_constitutive_exon_found_in_species
CACGCCCATACTCCGCGGTGGGGTTATTTGCTAACAGCAGGCGGGAACAGAA	816228	817583	817633	817581	-1	7	MYCTH_2311486	816228	818713	None	3025	592	15711	No_constitutive_exon_found_in_species
GACTGCCGCGCGCTCCCTTCCGGTTCCGCGGACGCTGCGGGAGCATCGAGAA	842163	842376	842426	842374	-1	7	MYCTH_2070581	841853	844196	None	3025	592	15711	No_constitutive_exon_found_in_species
TCCCCCCTTCCGCCGCCGTTACCGGGGTGCACCATGACTGACTGGGACAGTT	897430	898562	898612	898560	-1	7	MYCTH_2311535	895907	899394	None	3025	592	15711	No_constitutive_exon_found_in_species
ACGGAATCCTTTCCCGGTCCCACGGGCGGCACCGTTTGACGGTTGGGAAGGG	905674	905721	905624	905676	1	7	MYCTH_2113329	905344	907391	None	3025	592	15711	No_constitutive_exon_found_in_species
ACCCCTCGGTTGTCTGCGCAACCGCTAAACAACTGAACGGCGGGAAACAGGC	1095486	1095811	1095436	1095488	1	7	MYCTH_2311647	1094814	1095811	None	3025	592	15711	No_constitutive_exon_found_in_species
GACCTGTCAACCATGTCTCAACATGCGAAGCCTTCCACACGAACGGGTAGAC	1161684	1161734	1161784	1161732	-1	7	MYCTH_117495	1158191	1164448	None	3025	592	15711	No_constitutive_exon_found_in_species
GGCCCTGTGGGGGGAGAAGCTGACATTGTACATACGTAGACGCCAGGGAGCT	1160737	1160878	1160928	1160876	-1	7	MYCTH_117495	1158191	1164448	None	3025	592	15711	No_constitutive_exon_found_in_species
TGCAGACAAGAAGGAGAAGGGGAAGCAAGACTGACCGGGAGGGGCCCAAGGC	1195782	1196113	1196163	1196111	-1	7	MYCTH_2311719	1195005	1196439	None	3025	592	15711	No_constitutive_exon_found_in_species
GGTTGGAGAGCGCAGATACAACCAAAAGTACTACGCCGACGGGTGCACAGTA	1199038	1199286	1199336	1199284	-1	7	MYCTH_2130669	1198921	1199766	None	3025	592	15711	No_constitutive_exon_found_in_species
TGGATCCTCACGGGCCCGTTTCGCCGCCGGGCTCGCTCCGTGGGGCCAAGGA	1202206	1202665	1202156	1202208	1	7	MYCTH_2113417	1200042	1202665	None	3025	592	15711	No_constitutive_exon_found_in_species
AGAGGAGGAGAAGAAGGGCGGGAATGAGGGACCCCGGTGGGACGCGGAAGAG	1211450	1211660	1211710	1211658	-1	7	MYCTH_2071899	1210457	1212221	None	3025	592	15711	No_constitutive_exon_found_in_species
CTGGTCACAGTCCCACACCGACTAGATGTTGTGCTGACCGGGAGAAATAGAG	1215269	1215657	1215219	1215271	1	7	MYCTH_2311726	1214611	1215657	None	3025	592	15711	No_constitutive_exon_found_in_species
AGGGAGGAGAGGGCGGAGTCGGTGAGCCGAGTTTGTTCGTGGGAAGGGAGCC	1429002	1429056	1428952	1429004	1	7	MYCTH_2070700	1427630	1429056	None	3025	592	15711	No_constitutive_exon_found_in_species
CTTATCCAGCCAGAAAAAACCGATACTCACACGCCTAACGAGGGACTCAGTT	1451035	1451296	1451346	1451294	-1	7	MYCTH_2113448	1450311	1452898	None	3025	592	15711	No_constitutive_exon_found_in_species
TTTTGCCCCTTCCCCTCCCCCCTATCTCAATGGTGCTAATGTGGGGGCAGGA	1458534	1458581	1458631	1458579	-1	7	MYCTH_2311794	1457676	1459689	None	3025	592	15711	No_constitutive_exon_found_in_species
GGTCGCTAGCCCTGATTTGGTCGGCAAGCGGACTGACATCTGGGTCAAAGCT	1468610	1470415	1470465	1470413	-1	7	MYCTH_2316522	1468610	1471050	None	3025	592	15711	No_constitutive_exon_found_in_species
AGCGGCAGCGGCAGCGGTGGCGGCGGTGGTGGTGGCGGCGGCGCGGGGAGCG	1536340	1536605	1536290	1536342	1	7	MYCTH_2071057	1532954	1536605	None	3025	592	15711	No_constitutive_exon_found_in_species
ATTGAAAGCCATTGCATCTCGGCGGTTCGTTGACTGACTTGGGGGATTAGGC	1554041	1554259	1554309	1554257	-1	7	MYCTH_2311869	1553008	1554558	None	3025	592	15711	No_constitutive_exon_found_in_species
AACCGATTTTTTTTTTTTTTTTTTTTGGGTGCTAACTTGAGGGGGGCCAGGA	1583643	1584097	1584147	1584095	-1	7	MYCTH_2311890	1583643	1588193	None	3025	592	15711	No_constitutive_exon_found_in_species
ACCTCCCCCCCCTGCCCCCCGGGTTGAGTGTGCTAACGTGCTGGGAATAGGT	1617666	1618232	1618282	1618230	-1	7	MYCTH_2311907	1617666	1619065	None	3025	592	15711	No_constitutive_exon_found_in_species
GGTCCATGATCGAGTCGGTCGGCTTCTTACTCTTTCCAGGGTATGATGAGGC	1684805	1684812	1684862	1684810	-1	7	MYCTH_2070971	1684209	1685061	None	3025	592	15711	No_constitutive_exon_found_in_species
GTATCCTTGGTTCTCTCGGAAGCGAGAATGTAGACTGACGCGTAGGGCAGGC	1745260	1745668	1745210	1745262	1	7	MYCTH_2311983	1744542	1746250	None	3025	592	15711	No_constitutive_exon_found_in_species
CCAGCTGCATCGGAGAGGATTGCATGAGGCTGACCACGCCGTGGGAATAGGA	1800303	1800339	1800389	1800337	-1	7	MYCTH_2070984	1799235	1800429	None	3025	592	15711	No_constitutive_exon_found_in_species
AGCAGCAGCAGCAGCAAGGGGGCGATGTGGTCATGCGGGACCAGGGTGAGGG	1897114	1898335	1898385	1898333	-1	7	MYCTH_58299	1897114	1899160	None	3025	592	15711	No_constitutive_exon_found_in_species
AGAACCTCCGATCCAACTCCCCCCTCGCTCTCCTCCGAGACGGGGACCAGCC	1900027	1900183	1899977	1900029	1	7	MYCTH_72245	1899750	1900551	None	3025	592	15711	No_constitutive_exon_found_in_species
GCGATGGGGTACATAAACTAATCCAAACAAACATGAGGGGAACTAAACAGTA	1908267	1908503	1908217	1908269	1	7	MYCTH_2312086	1907411	1908873	None	3025	592	15711	No_constitutive_exon_found_in_species
GAGGCGCAAACGGCAACATGTGGCAGGAAACACTGGCTGATTGTGGGAAGAC	2036748	2036910	2036960	2036908	-1	7	MYCTH_2312181	2035110	2037525	None	3025	592	15711	No_constitutive_exon_found_in_species
GAGCATCTTCCGACCCCGTCGCATCAGCCGGGTTTCTGACTGGGAGTTAGGG	2163841	2163917	2163967	2163915	-1	7	MYCTH_2312280	2162347	2164456	None	3025	592	15711	No_constitutive_exon_found_in_species
GCGCTACAGCTCATCACCTCCGACCCCCCGTCGCCACCCGAGAGGGGCAGCA	2167008	2169944	2169994	2169942	-1	7	MYCTH_2130929	2167008	2172537	None	3025	592	15711	No_constitutive_exon_found_in_species
AGCCTCGAGGACCCCTCGAGGACCAGGATGGCCGAGCTAATCAGGGACAGGC	2183590	2183948	2183540	2183592	1	7	MYCTH_2312297	2182425	2183948	None	3025	592	15711	No_constitutive_exon_found_in_species
TTCATCACGAACCGCATCTTGCATGCTAACCAAGGGGGGCGGTTGAACAGGG	2276041	2276137	2275991	2276043	1	7	MYCTH_84837	2272999	2276137	None	3025	592	15711	No_constitutive_exon_found_in_species
TTTTTTTTTTCACTGCTTGTTCTTTCGTAAATAAATACTAAGTTGGGCAGTG	2288964	2289796	2289846	2289794	-1	7	MYCTH_2316642	2288964	2291446	None	3025	592	15711	No_constitutive_exon_found_in_species
CCGTCGGCGATGAGGGAGAAGAGGAGAGCGGGGGAGCCGAGGTGGGCGAGGA	2503704	2504022	2504072	2504020	-1	7	MYCTH_2097686	2499737	2508581	None	3025	592	15711	No_constitutive_exon_found_in_species
CGAGCCCCCCGATCGAATTTCCAGGCTCGATGTGTGCTGACAAGGGGCAGAC	2501210	2501651	2501701	2501649	-1	7	MYCTH_2097686	2499737	2508581	None	3025	592	15711	No_constitutive_exon_found_in_species
TGCCAGAGTCGTGCTGACCCTCCCCCCCCCCCCCCCCCCGCGGGAAACAGAT	2532507	2532811	2532457	2532509	1	7	MYCTH_2312523	2531981	2533673	None	3025	592	15711	No_constitutive_exon_found_in_species
AGTTTAGGCGCGTCCAGTACCGGTGGTATCATGCTAACCATGTCGGGAAGCC	2786351	2789771	2786301	2786353	1	7	MYCTH_2312652	2785585	2790292	None	3025	592	15711	No_constitutive_exon_found_in_species
GGACGGGGCGCGGTGTTGTTGCTGATGATGCAGACGAGGACGGGGACGAGAA	2802264	2802364	2802214	2802266	1	7	MYCTH_2121672	2801727	2804163	None	3025	592	15711	No_constitutive_exon_found_in_species
CCGTTCCCCCCCCTCCCCCGTTGCCCCATGCTCACATCTACGGGTAACAGAC	2869212	2870239	2869162	2869214	1	7	MYCTH_2312705	2868500	2870239	None	3025	592	15711	No_constitutive_exon_found_in_species
GCTTCGAGTCAGAACGTAATGCTGAATTTGAAGCCAGAGTGTGTGGGAAGAC	2906005	2906395	2906445	2906393	-1	7	MYCTH_2121696	2905724	2906866	None	3025	592	15711	No_constitutive_exon_found_in_species
CTGGAGACTGGGGGACTGGGGACCGCTGACTGCATTGCCAATGGGCAAAGAT	2915633	2915828	2915583	2915635	1	7	MYCTH_2136202	2911863	2916318	None	3025	592	15711	No_constitutive_exon_found_in_species
AGCGGCAGCCGCGGGCTCTTGAAGGCGGGTATGCTGACGGGGCAGCACAGGC	2929398	2929826	2929348	2929400	1	7	MYCTH_2312753	2928835	2930479	None	3025	592	15711	No_constitutive_exon_found_in_species
CATTTTCCGCGTCAGCATGTCGTACGCCCGGTGCTGATATGGGGATCCAGAT	3030447	3030741	3030397	3030449	1	7	MYCTH_56455	3029660	3031813	None	3025	592	15711	No_constitutive_exon_found_in_species
CAAAACGAAGCAAACCGTGCCGAAGATCGGAAAAGCTCACGGGATGTCAGGC	3126806	3126991	3126756	3126808	1	7	MYCTH_2312878	3126038	3127544	None	3025	592	15711	No_constitutive_exon_found_in_species
ACACGACTAACTGACTGACTGACTGATTCGTCTTTGGGTTGGGAGGGCAGGC	3163807	3164252	3163757	3163809	1	7	MYCTH_2029356	3163632	3164683	None	3025	592	15711	No_constitutive_exon_found_in_species
TCAGGGTCTAACGGAAGGGGGAAGAAGTCTTGGACTGACTGGGTTGCAAGGT	3196518	3197145	3196468	3196520	1	7	MYCTH_2312908	3195564	3199707	None	3025	592	15711	No_constitutive_exon_found_in_species
GCTTACACGTGAGCCAACCAATCCGGGAATGCACGAGGGGGGAATAACAGGT	3211528	3211791	3211841	3211789	-1	7	MYCTH_2312925	3210716	3213038	None	3025	592	15711	No_constitutive_exon_found_in_species
TACGCGGACGACGACGACGACGAAGACGACGACGAGAAGGAGGGGGGCAGGG	3388231	3388489	3388181	3388233	1	7	MYCTH_2071955	3386883	3388818	None	3025	592	15711	No_constitutive_exon_found_in_species
GAGCAAAAACCATGCTGGCACACTTCCACTACTGCTACAAGGGTCAACAGCT	3604924	3605036	3604874	3604926	1	7	MYCTH_117146	3601609	3607147	None	3025	592	15711	No_constitutive_exon_found_in_species
ACTATTCCCGCGCCGTGCTTGAGCGACTTGACCCATCATGGGCGTGGAAGCC	3605828	3606044	3605778	3605830	1	7	MYCTH_117146	3601609	3607147	None	3025	592	15711	No_constitutive_exon_found_in_species
GGGGGGGGGGTCGCCTGCCAGCACTCGTTGTTAACAGAAAGGGGAATCAGTC	3706800	3706971	3706750	3706802	1	7	MYCTH_2113962	3706557	3707327	None	3025	592	15711	No_constitutive_exon_found_in_species
AGCGAGAATGCCGAAGCCTAAAGAAAGAATAGAAACTAACCCCGGGAAAGGA	3754278	3754560	3754228	3754280	1	7	MYCTH_2131293	3753255	3754560	None	3025	592	15711	No_constitutive_exon_found_in_species
AGCGAGAATGCCGAAGCCCGAAGAAAGGATAGAAACCAACCCCGGGAAAGGA	3782015	3782255	3782305	3782253	-1	7	MYCTH_96398	3781396	3783278	None	3025	592	15711	No_constitutive_exon_found_in_species
AACTACAAGCTAAAGTATAATTGCTGCTAAGGAACGCCAAAGAGGGCCAGGA	3819389	3819520	3819339	3819391	1	7	MYCTH_2131308	3818944	3819520	None	3025	592	15711	No_constitutive_exon_found_in_species
GAGCCCGCTTCGAAGACCGTTAAGACTTGTGGTACGTCAATGGGGGGAAGAC	3824005	3824125	3824175	3824123	-1	7	MYCTH_2113974	3822825	3824206	None	3025	592	15711	No_constitutive_exon_found_in_species
TATTAGCCAAATAACTAAAGAGGTTAGCACTGACCTAGGAAACGGGTCAGGG	3865379	3865389	3865439	3865387	-1	7	MYCTH_2136301	3865379	3875895	None	3025	592	15711	No_constitutive_exon_found_in_species
GCACTATCAGGGCGATGAGGATGATTGCTGACCGAGAGGGTGTGGAATAGTC	3919688	3921917	3919638	3919690	1	7	MYCTH_2313156	3913753	3921917	None	3025	592	15711	No_constitutive_exon_found_in_species
TGTCATGAGTGGAGAGAGGCGTCACTAACCAGGACGGCCCCGGGAGGCAGGA	3935893	3936334	3936384	3936332	-1	7	MYCTH_2313164	3934593	3937340	None	3025	592	15711	No_constitutive_exon_found_in_species
GATCGCTACGACCCAGATTTTAGGAGACAGACTAATAACGCGGGAAGCAGGC	4084129	4084888	4084938	4084886	-1	7	MYCTH_2313229	4084129	4085432	None	3025	592	15711	No_constitutive_exon_found_in_species
