# Supplementary material for: Widespread Separation of the Polypyrimidine Tract From 3′ AG by G Tracts in Association With Alternative Exons in Metazoa and Plants
Source: Front Genet. 2019 Jan 14;9:741. doi: 10.3389/fgene.2018.00741 (PMC6339879; doi:10.3389/fgene.2018.00741)
Supplement: DATA FILE S1 — Sequences of REPAG 3′ SS from each species of fungi. [file Data_Sheet_1.zip › Supplementary data 1/Fungi_Release38_endocarpon_pusillum_z07020.txt]

REPA_GGG_Sequence	Exon_Start	Exon_End	Pos_-50	Pos_+2	Strand	Chromosome	GeneID	Gene_Start	Gene_End	Gene_Name	Number_of_REPAs	Number_of_REPAs_has_GGG	Number_of_Intron(Intra_genic_Region)	Upstream_Constitutive_Exon
CGTATGGTCTATTTCGGACAAGTGATCCACATTGCTAATGGGTGCGATAGAT	136624	136722	136772	136720	-1	C734253	EPUS_00041	135903	137205	None	2328	263	14251	No_constitutive_exon_found_in_species
CATTGCTGCCGTTGCAGTCACTTTGATGCCACGGACTGATCGGGTAACAGTG	175866	176404	176454	176402	-1	C734253	EPUS_00055	175630	176599	None	2328	263	14251	No_constitutive_exon_found_in_species
GAGAGAAGATGCCGCACGCGACCGCCTACGCGACGGGCTGGGTGGTGGAGCC	406639	406870	406920	406868	-1	C734253	EPUS_00130	406639	407444	None	2328	263	14251	No_constitutive_exon_found_in_species
TTCTTCTCCTTCCACCATCTTATGCTAATATCCTTCAAGCGAATGGGCAGCT	550070	550152	550020	550072	1	C734253	EPUS_00175	549061	550152	None	2328	263	14251	No_constitutive_exon_found_in_species
CGTGGTTGCGAAGAGGTACAGGAAGACAGCTGACACTGTATGGGTAACAGTT	633481	635553	635603	635551	-1	C734253	EPUS_00201	633481	635844	None	2328	263	14251	No_constitutive_exon_found_in_species
GGTGAGATGGCTCTACCATGATCCAAGGCCCATACTGACAAGATGGGCAGAA	690069	691196	691246	691194	-1	C734253	EPUS_00219	690069	691507	None	2328	263	14251	No_constitutive_exon_found_in_species
GTGTCCAGAATCTCTAACAGCCGTGCTTGTTGCTGATAACAACGGGGCAGGT	154363	154508	154313	154365	1	scaffold4993	EPUS_00286	152036	154508	None	2328	263	14251	No_constitutive_exon_found_in_species
CGTTACCGCTTGAATGGGCGTTGAGGGGATTGACGTTTTGGTGGGTTAAGAG	169725	170022	170072	170020	-1	scaffold4993	EPUS_00293	169725	173208	None	2328	263	14251	No_constitutive_exon_found_in_species
CCCTCAGTAGTTCTCCAGACTTCGTGCTAACACTTGTTGATGGGATGCAGGC	416268	418909	416218	416270	1	scaffold4993	EPUS_00368	413892	418909	None	2328	263	14251	No_constitutive_exon_found_in_species
TGGGGATGGCGTTAGTGATGGGAAAGTTGACGTGGTGTTTGACGGGCCAGGC	611541	611783	611491	611543	1	scaffold4993	EPUS_00427	610287	611783	None	2328	263	14251	No_constitutive_exon_found_in_species
TGGAGTGTGTTCTTCAGTCTGACTACCGGCACCGAAGCTGAGAGGGGTAGGT	704135	704681	704085	704137	1	scaffold4993	EPUS_00450	702735	704797	None	2328	263	14251	No_constitutive_exon_found_in_species
ACGTATGTTCCACTCCGCTCCGGTTGAACAGTGCTAATCAGGGCAATCAGTT	11012	11098	11148	11096	-1	scaffold344	EPUS_00458	10446	11210	None	2328	263	14251	No_constitutive_exon_found_in_species
GAGAACGGTATGGAAGTGCCTTGCTGTGATGCAATGGCTGACGTGGGCAGTC	24256	26355	24206	24258	1	scaffold344	EPUS_00464	24095	26355	None	2328	263	14251	No_constitutive_exon_found_in_species
TTCATCAGCAGAGATGCCTCTGTCATTAGTTCGCTAACCAGGGAACCTAGGC	172973	172997	173047	172995	-1	scaffold344	EPUS_00504	170780	173379	None	2328	263	14251	No_constitutive_exon_found_in_species
TGGCCAAGTATTTGCCTTCCCCCATCTTTGGAATAGGAGTGGGCTAATAGAT	213789	214384	214434	214382	-1	scaffold344	EPUS_00521	209458	214819	None	2328	263	14251	No_constitutive_exon_found_in_species
TGCTGGACCTGTCTGGTGCACGCAAGAGGGACGAGCTAACAGAGGGACAGTT	233273	233320	233223	233275	1	scaffold344	EPUS_00527	233110	233320	None	2328	263	14251	No_constitutive_exon_found_in_species
AAGTGTGTTGCCACATTCTGCCCCCCATGAATCAGCTAATGGGAAGATAGGT	60982	62007	62057	62005	-1	scaffold1300	EPUS_00682	59937	64055	None	2328	263	14251	No_constitutive_exon_found_in_species
GCCATGAAGACATATCTGCCTCAAAAGCCGCTCCGCTAACGTATGGGCAGAC	205976	206822	206872	206820	-1	scaffold1300	EPUS_00722	205976	206931	None	2328	263	14251	No_constitutive_exon_found_in_species
CGTTGGCGCTCCACGAACCAGCGTCCATCAAGATACTAACTACGGGACAGGA	270602	271475	271525	271473	-1	scaffold1300	EPUS_00742	270602	279119	None	2328	263	14251	No_constitutive_exon_found_in_species
TCCTCGCGAGCAACATTGGTTTCACTACACTTGCTTCTGAATGGGCATAGGC	433767	434085	434135	434083	-1	scaffold1300	EPUS_00793	433767	434606	None	2328	263	14251	No_constitutive_exon_found_in_species
AGAGGTAGGAGCGGAGCGGAGTAGAGTAGCCCTTGAGCTGAGGGAGGTAGGG	524511	524535	524585	524533	-1	scaffold1300	EPUS_00815	524511	524836	None	2328	263	14251	No_constitutive_exon_found_in_species
CCGGAAGAGGAGGCTACTTCTTCTGGAGTAGCACCCCCCAGGGGAAATAGCA	82034	82781	81984	82036	1	scaffold1719	EPUS_00872	81708	82781	None	2328	263	14251	No_constitutive_exon_found_in_species
TGGGTAAGATCTTATTTCCATTGGCAAATCCGACGAAGGCAGGGCTGTAGCG	315552	315742	315502	315554	1	scaffold1719	EPUS_00939	313440	315742	None	2328	263	14251	No_constitutive_exon_found_in_species
ATTACCTTCGGGGTGAAGATGATAGTCATGTTGACTGCTGGGCGCAATAGAT	345306	346902	345256	345308	1	scaffold1719	EPUS_00947	344998	346902	None	2328	263	14251	No_constitutive_exon_found_in_species
TCTCAAAGTGGGCGAAAGGCTACTGTATTCCTAACACAGCCCGGGTGAAGGT	40997	41162	41212	41160	-1	scaffold6441	EPUS_01028	37042	41422	None	2328	263	14251	No_constitutive_exon_found_in_species
AACATGGAAGACACGGTACCTCACTCACAATCCTGCTGGAAGGGGGACAGCC	176163	176765	176815	176763	-1	scaffold6441	EPUS_01073	176163	177833	None	2328	263	14251	No_constitutive_exon_found_in_species
GCCCCCTTTTCCCTTTCCAACTGCAAGCGCTTACTAACTCGGGCGGTTAGAC	211589	211673	211723	211671	-1	scaffold6441	EPUS_01087	211237	213623	None	2328	263	14251	No_constitutive_exon_found_in_species
CGTGATGGTGGCATATTTGTCCTGAAAGTACTCTGCTAATGGGGGAACAGCA	374075	374458	374508	374456	-1	scaffold6441	EPUS_01129	373457	375048	None	2328	263	14251	No_constitutive_exon_found_in_species
CTACTTAATCTTCTAGTTTCTGGTAGTGGTAAATGCTGACACGGGAATAGAA	397957	398329	397907	397959	1	scaffold6441	EPUS_01138	396725	398329	None	2328	263	14251	No_constitutive_exon_found_in_species
TTCTTGTGTCCTGGCGTGTTGGGGCTTTTTTGACTGATCGGTGGGTGCAGCA	488265	488472	488215	488267	1	scaffold6441	EPUS_01167	487558	488973	None	2328	263	14251	No_constitutive_exon_found_in_species
GCGTATGATCGGAGAATTATCAGAGACCCAGCTTGACTAATGTGGGGTAGCT	493879	498869	493829	493881	1	scaffold6441	EPUS_01170	493799	498869	None	2328	263	14251	No_constitutive_exon_found_in_species
GCCGAACATTTCTTTTAACATTTATCTCATTTAGCGTCGGGTATAGACAGCG	14864	15132	15182	15130	-1	C720987	EPUS_01196	14573	15469	None	2328	263	14251	No_constitutive_exon_found_in_species
CGAATAGGACCCTTCAACTCAAGATGTAAAACTGATGAATATGGGCACAGCT	342685	343236	343286	343234	-1	C720987	EPUS_01288	342006	343731	None	2328	263	14251	No_constitutive_exon_found_in_species
ACAGCTTTTGCGCGCAGTCGGTGGATATGTGAATGCTGACGGGCGACCAGGC	389482	389808	389432	389484	1	C720987	EPUS_01303	388359	390297	None	2328	263	14251	No_constitutive_exon_found_in_species
TGGTCATGGTAAGAATACTGAGGCTACTGCGACACTGACGGGTGTGACAGGG	425381	425422	425331	425383	1	C720987	EPUS_01316	422624	425422	None	2328	263	14251	No_constitutive_exon_found_in_species
AGTCTGTACCATTTGCCAGCTCGAAAGCTGTATACTAAAATACGGGGTAGCC	516793	519360	519410	519358	-1	C720987	EPUS_01348	512703	520215	None	2328	263	14251	No_constitutive_exon_found_in_species
GTATGCACGAGCCTCCGTACTCCCGTACGTATACTGGCTAGCGACGGGAGAG	528242	528350	528400	528348	-1	C720987	EPUS_01351	526659	528581	None	2328	263	14251	No_constitutive_exon_found_in_species
CCCACTAAGATGTTATTGAGAGGCATAACTAACAAGGGATAACCAAAAAGCC	55144	55644	55694	55642	-1	C716229	EPUS_01367	55144	56139	None	2328	263	14251	No_constitutive_exon_found_in_species
AATGTACGCTGCTGGATGAGAATATCAGGCCAGATGACTAATGGGAATAGAT	11208	12264	11158	11210	1	C721943	EPUS_01511	10605	12264	None	2328	263	14251	No_constitutive_exon_found_in_species
GAGACCAGCTGTCCTAAGCCTTGATCGATCATCCTGATGGGTAACGACAGAC	309245	309381	309431	309379	-1	C721943	EPUS_01597	308276	309686	None	2328	263	14251	No_constitutive_exon_found_in_species
GTGTTTATCTTGATTCGATTAGCCTGTTGAGCCTTTCTGATCAAGGGTAGAG	360439	361046	361096	361044	-1	C721943	EPUS_01610	359943	361963	None	2328	263	14251	No_constitutive_exon_found_in_species
TGAAGGGCAATATACCCTCCCCAATTCAGATAAGCTGATACAAAGGGTAGAT	390460	390555	390410	390462	1	C721943	EPUS_01620	388297	391263	None	2328	263	14251	No_constitutive_exon_found_in_species
GTACATCATCGCTGTTCTGTGAACTGGACGCAGCCGCTGACAGGGAGAAGCC	462357	462534	462584	462532	-1	C721943	EPUS_01642	460973	462781	None	2328	263	14251	No_constitutive_exon_found_in_species
TAAGTGCTATCATAGGCCCCTCTGGCACTGCCGAGACTGATGGGCAACAGAA	80105	80216	80055	80107	1	scaffold3350	EPUS_01682	79946	81180	None	2328	263	14251	No_constitutive_exon_found_in_species
CGTCAAACAAAGATGTTCCGCGAATTTGTGGCACTGATTCTTGGGGATAGGT	141116	141195	141066	141118	1	scaffold3350	EPUS_01698	140372	141195	None	2328	263	14251	No_constitutive_exon_found_in_species
CCATTTGCGATCTGATTGCATTGGACGCCTCTAGGCTGGGAGACAATTAGAT	233538	234093	234143	234091	-1	scaffold3350	EPUS_01726	233538	234702	None	2328	263	14251	No_constitutive_exon_found_in_species
AAGGGTCATCGCCCAAACTGACGTTTTCTCTATGCTAACGTGGGGAGCAGGT	227412	227662	227362	227414	1	scaffold5526	EPUS_01881	224447	227662	None	2328	263	14251	No_constitutive_exon_found_in_species
GTTAGGGCGAAGTTGTGATGGTGCTTCATCTCGAGAGGTAGGTGGGTCAGGG	403367	404123	403317	403369	1	scaffold5526	EPUS_01936	401763	404123	None	2328	263	14251	No_constitutive_exon_found_in_species
GAGGAGGGGGAGAAGAAGGTGGGAGCGGATGGGCTGATCGGGGTGGAAAGAG	255992	256164	255942	255994	1	scaffold1372	EPUS_02027	255401	256164	None	2328	263	14251	No_constitutive_exon_found_in_species
ATTTTGGCCCATGGTCATTCTTCCTATCTAATGCTAACCTGGGGTATCAGGG	357073	357175	357225	357173	-1	scaffold1372	EPUS_02059	350497	357308	None	2328	263	14251	No_constitutive_exon_found_in_species
AGCGTTAGCAAATGACGTGCGTTGACGTGTCACTGCTGACCAAAGGGCAGGA	171700	171787	171837	171785	-1	scaffold2749	EPUS_02136	171700	174455	None	2328	263	14251	No_constitutive_exon_found_in_species
TGGCGGCCTTGCTGCCAATTCTAAATTCAAAAACATGCGGGTATGGACAGGT	284846	285319	284796	284848	1	scaffold2749	EPUS_02170	284365	285631	None	2328	263	14251	No_constitutive_exon_found_in_species
ATGAGCCTGGCCGTCCCAAAATAAAGAACAGGCCCTGATCTAGTGGGCAGCA	77124	77171	77074	77126	1	C698727	EPUS_02231	75484	77171	None	2328	263	14251	No_constitutive_exon_found_in_species
TACGAAACAACAATAATTCAGAACTTGATGTGGACTAATCTTAGGGCAAGTC	156161	156285	156111	156163	1	C698727	EPUS_02254	155789	156866	None	2328	263	14251	No_constitutive_exon_found_in_species
TCTGCTGCGGTTAGGAGCAGCAATAAGGGCTGACTGAGCTGGTTGGGCAGAT	173830	173884	173780	173832	1	C698727	EPUS_02257	172472	174219	None	2328	263	14251	No_constitutive_exon_found_in_species
CAGAGAAGTTCCATGAGGAGGATAGGATGCTAACCGATCGAGTTGGGTAGGT	231358	232227	231308	231360	1	C698727	EPUS_02276	230962	232227	None	2328	263	14251	No_constitutive_exon_found_in_species
AGAATATCACTCTACCGCCTGTTGACCACGGCTGACACTTTGGGATGCAGAC	300197	300719	300147	300199	1	C698727	EPUS_02299	297736	301300	None	2328	263	14251	No_constitutive_exon_found_in_species
TATTTGGTTTATTTGATTTGATGGATACACTGACGGGGAAGAGGGAGTAGAT	37222	37446	37172	37224	1	scaffold4192	EPUS_02334	35255	37446	None	2328	263	14251	No_constitutive_exon_found_in_species
GGTAAGTCCCGCCAAGGTCTGGTGATTCGAGATGCTGAGAATGAGGGCAGTA	106554	107504	107554	107502	-1	scaffold4192	EPUS_02354	106554	109688	None	2328	263	14251	No_constitutive_exon_found_in_species
CAGCAAATACCAGCAGATGTAAGGCATATCTCAACACTATACGGGAATAGAC	178253	178270	178320	178268	-1	scaffold4192	EPUS_02375	176990	178751	None	2328	263	14251	No_constitutive_exon_found_in_species
AGCACAAATCACAACATTGTTCGCCGAATACCCTGACATGGGATGAGTAGAT	337043	338315	338365	338313	-1	scaffold4192	EPUS_02431	337043	339090	None	2328	263	14251	No_constitutive_exon_found_in_species
AAGGATTGCATGTCTTTTCACTTTGTAGACTAACATTATCGTCCGGGAAGCC	364464	364908	364414	364466	1	scaffold4192	EPUS_02440	363672	366086	None	2328	263	14251	No_constitutive_exon_found_in_species
GGTCGGTCTAGGGAAATCTAAAAATTGCTAATCCGGGCTCACGGGTGTAGAC	51738	51962	51688	51740	1	scaffold4345	EPUS_02472	51352	55195	None	2328	263	14251	No_constitutive_exon_found_in_species
GAAACAAGGGCAGATTCTAACCAGAGGTCTGGTATTATTGGGGAGTACAGCT	97157	97280	97330	97278	-1	scaffold4345	EPUS_02488	96004	97630	None	2328	263	14251	No_constitutive_exon_found_in_species
GCTGATGCCATTCGATGGGGGTCCTTGCTGACTTGGGGAATGGGATACAGAA	224113	224220	224063	224115	1	scaffold4345	EPUS_02521	221443	224577	None	2328	263	14251	No_constitutive_exon_found_in_species
CCCTTCAACATGGCTCTGGTGTGTGTGGGAAGCTGATTGCGTGGGGACAGGA	32777	32859	32909	32857	-1	C682903	EPUS_02589	32777	33247	None	2328	263	14251	No_constitutive_exon_found_in_species
ATGGTAAGTGTACCCGCACACTTCATGAATTCAGCTCATGGGAACTGCAGGA	219508	219835	219885	219833	-1	C682903	EPUS_02654	219397	220957	None	2328	263	14251	No_constitutive_exon_found_in_species
GTGACTCCTCCCGGTGGTTCATATTCACATAGACTGATGCAATTGGGCAGGT	281682	282669	281632	281684	1	C682903	EPUS_02674	281515	283245	None	2328	263	14251	No_constitutive_exon_found_in_species
CTCTCGCGCACTCTCTCGCACATGCTGACGAGTTGTTCTCTTGGGGGCAGGA	312141	312164	312091	312143	1	C682903	EPUS_02681	310657	312164	None	2328	263	14251	No_constitutive_exon_found_in_species
GTAGGTCCCATCATGTGGCTGACCGCACATTCCAACTTATATGGGAACAGAG	139839	139984	139789	139841	1	scaffold7306	EPUS_02735	139635	144592	None	2328	263	14251	No_constitutive_exon_found_in_species
GCCGTACATCTCTCTTCTTCACTGGATGCATGCTTACGGGATGAGACCAGAC	245332	245863	245913	245861	-1	scaffold7306	EPUS_02766	245056	246534	None	2328	263	14251	No_constitutive_exon_found_in_species
CGTAAGACGATGTCTACGCTTCTAGTCCCTCGCAAACTGAATGAGGGCAGGT	292860	293439	293489	293437	-1	scaffold7306	EPUS_02782	290785	297444	None	2328	263	14251	No_constitutive_exon_found_in_species
GGAGTTGCGCAAGTCAGGCAATGCATAGCTGCCAATCTTACGAGGGGAAGGA	24187	24699	24137	24189	1	scaffold2538	EPUS_02802	22382	24699	None	2328	263	14251	No_constitutive_exon_found_in_species
CAAATCGCACTGTGCACCCCAGCCTGGCTACCACTAACATGGCTGGGCAGAG	215556	215652	215506	215558	1	scaffold2538	EPUS_02853	214558	216673	None	2328	263	14251	No_constitutive_exon_found_in_species
GGGTGAAGCCTAGCATGTTATAGGGCTGTCGTTTGCTAATACAAGGGCAGGA	24005	24218	23955	24007	1	scaffold2751	EPUS_02892	22271	24218	None	2328	263	14251	No_constitutive_exon_found_in_species
ACGTCGATATGCAACGATATCTATGGACATATAATTGATACAAGGGATAGAT	159317	159441	159491	159439	-1	scaffold2751	EPUS_02936	157930	159507	None	2328	263	14251	No_constitutive_exon_found_in_species
ACAGGTATGTCGGCTTTTTATTGGGGATTGTGAACGGGCTAACGAGATAGCT	259600	259954	260004	259952	-1	scaffold189	EPUS_03058	258519	261219	None	2328	263	14251	No_constitutive_exon_found_in_species
GATCTTCGATCAACCCGACACAGATTCCGCGCTGATGTTGGCTGGGACAGAT	200051	200209	200001	200053	1	scaffold1818	EPUS_03130	199709	201580	None	2328	263	14251	No_constitutive_exon_found_in_species
GCAAGAAAAACCTACCCTTCTCGACGTTTTTGCCACCCGGGCGACAGTAGGG	301730	301797	301680	301732	1	scaffold1818	EPUS_03156	299310	303157	None	2328	263	14251	No_constitutive_exon_found_in_species
TCTAGAAGGCCAAGAGTCCGGTTTGATAGCTGACGAGTATGGGAATTCAGCA	312017	312315	311967	312019	1	scaffold1818	EPUS_03160	311064	312315	None	2328	263	14251	No_constitutive_exon_found_in_species
CCATTATCTTTCCCAAGTATGCTGCCTCGGTACTGACAACGTGGGACCAGAT	45482	45938	45432	45484	1	scaffold1275	EPUS_03173	42655	45938	None	2328	263	14251	No_constitutive_exon_found_in_species
AAAGGCCCACAGCAAGGCCAACGCTAGAGGGCTTACGGGGGCTGAAATAGCT	180909	181298	180859	180911	1	scaffold1275	EPUS_03220	178701	181298	None	2328	263	14251	No_constitutive_exon_found_in_species
GCCCCTCGCCTTCTACAAAGGCACTCTCACCCCCTTAATCGGGATCGGAGCC	271725	272397	272447	272395	-1	scaffold1275	EPUS_03250	271725	272940	None	2328	263	14251	No_constitutive_exon_found_in_species
TTTTCAGGCAACGAATGGCTAACTAGTAACCTTCTTGGGGAGGGGAACAGAC	289166	289319	289116	289168	1	scaffold1275	EPUS_03255	285178	289319	None	2328	263	14251	No_constitutive_exon_found_in_species
CGAAACGGATGGGCAGGCGCTATATATGGACCGACCGCAGGGGTCGACAGGT	290571	290716	290521	290573	1	scaffold1275	EPUS_03256	290036	290903	None	2328	263	14251	No_constitutive_exon_found_in_species
TGGTTCGTCCTCGACCCACGTCTACATTGGTCGGTTCTGACGGGATATAGCT	33049	33136	33186	33134	-1	scaffold4044	EPUS_03273	31507	33636	None	2328	263	14251	No_constitutive_exon_found_in_species
TGAGCTTCCCAGCTATCTCCCCAGAACGCATACGCCTAACAGGGTCATAGTG	31507	32998	33048	32996	-1	scaffold4044	EPUS_03273	31507	33636	None	2328	263	14251	No_constitutive_exon_found_in_species
ATTATCCTATGAACGCATCATAAGAATGGTAGCTGACCTTGGGGGCGCAGAC	275913	275995	276045	275993	-1	scaffold4044	EPUS_03349	273066	276363	None	2328	263	14251	No_constitutive_exon_found_in_species
TATGCGATACCTTCTCCATGGTCTGACCAAAAGATACTAAATGGGCCAAGGC	17128	18148	18198	18146	-1	scaffold1403	EPUS_03359	17128	22715	None	2328	263	14251	No_constitutive_exon_found_in_species
TTGGTACGCTATCACTCCTTAAAAGCTCTTCTCCTAATAAGGGTATGCAGAT	31724	31859	31674	31726	1	scaffold1403	EPUS_03363	31550	36378	None	2328	263	14251	No_constitutive_exon_found_in_species
CCTCAACTCACCTTGCTAGATCGCTGAGCCCCCAGGCTAACGGGGAAAAGCT	101474	101713	101424	101476	1	scaffold1403	EPUS_03385	101225	103099	None	2328	263	14251	No_constitutive_exon_found_in_species
TCCAGAATGAAATATGTTTATAGGATGTTATGCTAACGCTGGGGAATCAGGC	137090	137123	137173	137121	-1	scaffold1403	EPUS_03391	137090	140057	None	2328	263	14251	No_constitutive_exon_found_in_species
AGTTGGTACCAGAGCCTTCAAGTGTTGATTGGCTCACGGTAGGGCTGTAGGT	238430	239846	239896	239844	-1	scaffold1403	EPUS_03422	238430	240361	None	2328	263	14251	No_constitutive_exon_found_in_species
TACGATCGAGAAGTAAGGTTAGGAGTGGTGTGCGCAATTGACGGGAGAAGAA	111471	111678	111421	111473	1	scaffold3643	EPUS_03466	109218	111678	None	2328	263	14251	No_constitutive_exon_found_in_species
TTCCATATCGTTGTCACTCAAGGGGGCTGTGCATCGCTGACTGGGAGAAGCC	146024	146599	145974	146026	1	scaffold3643	EPUS_03477	145309	147266	None	2328	263	14251	No_constitutive_exon_found_in_species
TACGCTCGTTCATTCCAGAGAAGCATGCCAGAGCACTGAGGGATATGTAGCC	204590	209142	204540	204592	1	scaffold3643	EPUS_03497	203551	209501	None	2328	263	14251	No_constitutive_exon_found_in_species
CCAGCATGGACAAAACCTTTTGTCAAAGAGTAGAAGACAGACGCGGGCAGGT	124040	124601	124651	124599	-1	scaffold5138	EPUS_03552	124040	126270	None	2328	263	14251	No_constitutive_exon_found_in_species
GCGTATCTCCAAGGCCAAGTAAGTCCGGCCATCGCTAATTTGGGGATAAGAG	181220	181331	181381	181329	-1	scaffold5138	EPUS_03572	180746	185127	None	2328	263	14251	No_constitutive_exon_found_in_species
TCTGTTCAGTTCTTCCTGATTGCCTTTGACTGCTGACGGGGGGTGGGTAGGT	239969	240063	240113	240061	-1	scaffold5138	EPUS_03590	239969	241593	None	2328	263	14251	No_constitutive_exon_found_in_species
CCACCCTGTCTGGCAAGAAAGGGCTGATTTGATATTGTCGGGCACGGTAGAC	31542	31563	31613	31561	-1	scaffold5524	EPUS_03612	29869	31711	None	2328	263	14251	No_constitutive_exon_found_in_species
CGCCGTGTCTGAGTTCGCTTCTTCGATGTTCTAAGCTACCGGGAGTCTAGAT	128750	128798	128700	128752	1	scaffold5524	EPUS_03649	127537	128798	None	2328	263	14251	No_constitutive_exon_found_in_species
GTTGTCGCTTTTTTGATCCGACGAGCTACAGGGACTGGGAGGCGGCGAAGGG	130158	130755	130108	130160	1	scaffold5524	EPUS_03650	129451	130755	None	2328	263	14251	No_constitutive_exon_found_in_species
AGTACCAGCTAGTCATTAATATTTAGGCATGCATATGCTGACGGGAGAAGTG	246344	247170	247220	247168	-1	scaffold5524	EPUS_03691	246266	247956	None	2328	263	14251	No_constitutive_exon_found_in_species
TACGAATGGTGCCGAGGGGGGCCTGAGCATTTCACTGACATGGGTGCAAGGT	246266	246293	246343	246291	-1	scaffold5524	EPUS_03691	246266	247956	None	2328	263	14251	No_constitutive_exon_found_in_species
GCTTCAAACAGAAGAGTCTTCGGACTAAGCTCGATCTTACTGGGTAACAGCC	268833	269068	268783	268835	1	scaffold7240	EPUS_03788	267477	269747	None	2328	263	14251	No_constitutive_exon_found_in_species
GCACTCTATACCGCTACGGAGGGGAAATGATTGGCTTACGGGCAAGCTAGAT	102523	103433	103483	103431	-1	scaffold1323	EPUS_03914	102523	104247	None	2328	263	14251	No_constitutive_exon_found_in_species
AATTTCTGTTTTTCGGTCTATGTGTATCTGCGGCTGATGACGGGGAACAGAG	125700	127851	125650	125702	1	scaffold1323	EPUS_03921	125575	127851	None	2328	263	14251	No_constitutive_exon_found_in_species
TCACTTGGACAACAAAACAACATTCTGAACAACGAACTGATTGGGATGAGAC	233364	233634	233684	233632	-1	scaffold1323	EPUS_03952	233364	234536	None	2328	263	14251	No_constitutive_exon_found_in_species
AAGAGCTGCTACTCAGACTTGGATCTGGGTGTTGACCATCAGGTGGGTAGGC	151496	151686	151446	151498	1	scaffold6331	EPUS_03998	150566	151686	None	2328	263	14251	No_constitutive_exon_found_in_species
TAGCCACCAATTTAGTTTTCGTTGTGGGGCGCAGGCTGACTTGGGAATAGGA	225361	225462	225512	225460	-1	scaffold6331	EPUS_04030	225361	227113	None	2328	263	14251	No_constitutive_exon_found_in_species
AACAATTCGTCTTGGGGGTGAGAAGAGATGAGCTGACATGGGTGTGGTAGTG	250506	250591	250641	250589	-1	scaffold6331	EPUS_04038	250506	253519	None	2328	263	14251	No_constitutive_exon_found_in_species
CAATGTTTGGGGTTTGAATGTATGCTGATATCCAATGGTGGGTGAAACAGGG	80948	81101	81151	81099	-1	C713005	EPUS_04153	80650	81441	None	2328	263	14251	No_constitutive_exon_found_in_species
GCGTAAGTCAATCTGAGAGGTATATTTCACGGCACACTGACGGGAACCAGGC	107701	108076	108126	108074	-1	C713005	EPUS_04163	107183	108993	None	2328	263	14251	No_constitutive_exon_found_in_species
GCGGTAATGTCCTGCCCTTGGCATGTAGGCCGCTGCTGATCAATGGGTAGCT	170183	172454	172504	172452	-1	C713005	EPUS_04184	166335	173275	None	2328	263	14251	No_constitutive_exon_found_in_species
GCTGCGTTCACGGAGGGCTGGGTGAGTATTAATTAGGTTGGGCTAACAAGAC	110729	110818	110868	110816	-1	scaffold218	EPUS_04243	110729	113211	None	2328	263	14251	No_constitutive_exon_found_in_species
TTAATTTTTACAAAAAGTTTTTCGTGGTTACAAGCTGACAATGGGGATAGGT	220088	220278	220038	220090	1	scaffold218	EPUS_04282	219126	220394	None	2328	263	14251	No_constitutive_exon_found_in_species
AAAGGTAAACATGAAATCCAGTTCGAGCTCACGCAGCTTACGTGGGGTAGAG	229498	231724	231774	231722	-1	C713767	EPUS_04349	229498	232124	None	2328	263	14251	No_constitutive_exon_found_in_species
CCAGCAGGAACAAGTCAAGCGCCAGGAATGATTCGCTTTTGGGACACTAGTC	52849	53011	53061	53009	-1	C700255	EPUS_04445	52382	53381	None	2328	263	14251	No_constitutive_exon_found_in_species
GAGTTGCGAGGTAACGTTAAGTTCTGGGGAGCAATGGACTAACGGGGAAGTC	109436	110301	109386	109438	1	C700255	EPUS_04461	108869	110301	None	2328	263	14251	No_constitutive_exon_found_in_species
GGTTTCATTCAGATTCTACTATTTTCTTTATGCTAATGGCGGGTGGCAAGAT	183592	183872	183922	183870	-1	C700255	EPUS_04481	179713	185068	None	2328	263	14251	No_constitutive_exon_found_in_species
TATCTCACAAACCCGTCTCAAACAAGAACAGGGCAGTTAACAAGGGCCAGTG	15918	16277	15868	15920	1	scaffold6833	EPUS_04490	15745	16277	None	2328	263	14251	No_constitutive_exon_found_in_species
TTTGAGAAGCACTGCTAACGCTGCTCGTCTTGCCTCTCTTGGGGTGGTAGAT	44521	44638	44688	44636	-1	scaffold6833	EPUS_04501	44521	46135	None	2328	263	14251	No_constitutive_exon_found_in_species
TGTAATGACCAGTAGCAACTATGCTATGAATTGGCTAATAATGGGTATAGGT	46549	46675	46725	46673	-1	scaffold6833	EPUS_04502	46549	47282	None	2328	263	14251	No_constitutive_exon_found_in_species
GTAAGTTCCATCATTCTCCTCAGACGACACCCGCTCACAGGGGCAATCAGTC	60158	62552	60108	60160	1	scaffold6833	EPUS_04505	59038	62552	None	2328	263	14251	No_constitutive_exon_found_in_species
TGCTCTCTCAGTCCTCTATTAATCGAGATACTAACCCGACGGGGCACAAGTG	168503	168588	168638	168586	-1	scaffold6833	EPUS_04533	168173	168823	None	2328	263	14251	No_constitutive_exon_found_in_species
GGTCAGTAATGTTGCTCCAACCTGATTTCTCATCTAAGAGGGACGGATAGGC	169270	169418	169220	169272	1	scaffold6833	EPUS_04534	169208	171697	None	2328	263	14251	No_constitutive_exon_found_in_species
CCAATATGCCATCTTAGCCTCAGAAGGAGTACGCTGACAGGGGAATTAAGAC	205451	206453	205401	205453	1	C723729	EPUS_04619	205065	207905	None	2328	263	14251	No_constitutive_exon_found_in_species
ACTCTTGGTGTGCTGTCGTTGGAGGGCCGCTAATTACGACGGGTGACCAGAG	6393	6424	6474	6422	-1	scaffold7164	EPUS_04630	5296	6651	None	2328	263	14251	No_constitutive_exon_found_in_species
AGCATGAGCGGTTCCATAAAGACGATGCCTTACTGACAATGAGGGATCAGGC	16344	16474	16294	16346	1	scaffold7164	EPUS_04632	15688	16474	None	2328	263	14251	No_constitutive_exon_found_in_species
TGACTTCACGCGTATCTCTTCTCGCGCATTTCTTACTAACATGGGCACAGGC	57180	58261	57130	57182	1	scaffold7164	EPUS_04647	56345	58261	None	2328	263	14251	No_constitutive_exon_found_in_species
TACGCATCCCTCTCGCACACGCAAATGCACTGCTGACCTCGGGTTGTAAGAT	34945	37343	37393	37341	-1	scaffold4490	EPUS_04699	34945	37420	None	2328	263	14251	No_constitutive_exon_found_in_species
TTGGTATGTGTTAGCCTTAGACGGAGTGTTCGGTAGCTAATAAGGGACAGGA	108493	108523	108573	108521	-1	scaffold2274	EPUS_04785	106008	109780	None	2328	263	14251	No_constitutive_exon_found_in_species
TCAGTTTAAAACTCACGATAGGGTCAATAAGCGGCTTATGACAGGGCCAGAG	101886	101923	101973	101921	-1	C741571	EPUS_04848	101430	102025	None	2328	263	14251	No_constitutive_exon_found_in_species
TAGGTGCTTCTAAGGAGAAGAACTGAATTCGCAGCTGACGGGTGGATTAGCT	82482	84667	84717	84665	-1	scaffold2776	EPUS_04974	82482	84924	None	2328	263	14251	No_constitutive_exon_found_in_species
AGGGTATGTCTCATCTTTAGACGAAGACACTATATGCTGACGAGGGCTAGAC	103054	103636	103004	103056	1	scaffold2776	EPUS_04981	102738	105269	None	2328	263	14251	No_constitutive_exon_found_in_species
CTCTGTACAGTGATGTAGATGGGATCTTGCTGATAATGCGTGGGGTATAGGA	31525	31772	31822	31770	-1	scaffold2052	EPUS_05020	31525	32245	None	2328	263	14251	No_constitutive_exon_found_in_species
AGGACGGTTAATTAAAGCTATAAATACTATTTGATGCTGCGGGTGGCTAGGG	82986	83140	83190	83138	-1	scaffold2052	EPUS_05035	82986	83644	None	2328	263	14251	No_constitutive_exon_found_in_species
GCTTATTCCGTCCACATTCTGCAGAACGACACTAACACATACGGGCAAAGTA	32709	35250	32659	32711	1	scaffold4303	EPUS_05073	32257	35320	None	2328	263	14251	No_constitutive_exon_found_in_species
CCAAATGTCAAGAAAGCAAGCAAGGAAACTGACACTGTCCTGGGTGGCAGAA	53043	53365	53415	53363	-1	scaffold1122	EPUS_05132	50967	55351	None	2328	263	14251	No_constitutive_exon_found_in_species
GTAAGTCTACTTGTGTACTGGAAAAGACGTGTAAAACTGATGGGGGACAGGG	146967	147953	146917	146969	1	scaffold1122	EPUS_05165	146500	148815	None	2328	263	14251	No_constitutive_exon_found_in_species
TTGATTGCGTCAGGTAACCGAGTAGAAAGAACGCTGAAAAGAGGGACCAGAT	13278	13474	13524	13472	-1	scaffold4522	EPUS_05186	11501	14235	None	2328	263	14251	No_constitutive_exon_found_in_species
AGGGATATGGGAAATTATGGGAGAACATTTCGCTGATAAGGGGATGCCAGCT	123198	123321	123148	123200	1	scaffold4522	EPUS_05219	122747	123321	None	2328	263	14251	No_constitutive_exon_found_in_species
GGTATGCACGCCTTGCGGAGCTGGTGAGGAAGCGACCTGATGGGACTGAGGA	2460	2571	2621	2569	-1	scaffold7325	EPUS_05240	2460	2731	None	2328	263	14251	No_constitutive_exon_found_in_species
CTTGACAATCGGTTCAGATCTTTAGGTTTGGATGGCTAACAATTGGGCAGTT	28919	29400	29450	29398	-1	scaffold7325	EPUS_05250	28919	29978	None	2328	263	14251	No_constitutive_exon_found_in_species
CTCCACCACCCCTGTAGCCGAGACCAGAAACTAAACATGTCGGGGGCCAGAC	34909	35757	34859	34911	1	scaffold7325	EPUS_05252	34252	35757	None	2328	263	14251	No_constitutive_exon_found_in_species
GTACGATCAATAGTGACTTTAGTGACTATGTGATTGCTAAGGGAAAACAGAT	75909	75976	75859	75911	1	scaffold3676	EPUS_05320	75528	77021	None	2328	263	14251	No_constitutive_exon_found_in_species
GTAAGCTTTTGTCAAGAGAGTGATACTCTTTGATGCTGACATGGGTACAGGC	80026	80121	79976	80028	1	scaffold3676	EPUS_05321	78125	80121	None	2328	263	14251	No_constitutive_exon_found_in_species
GTGTTTGTAGTGTAGCACTCAGCGCTATACAGGTCATACTAACGGGTCAGTC	87446	87677	87727	87675	-1	scaffold3676	EPUS_05325	87446	88894	None	2328	263	14251	No_constitutive_exon_found_in_species
TCAGCTGCTGCTGTACTTCGCTTTGCTACTGCTGATTCGGAGGGTGCAAGTT	172600	173349	172550	172602	1	scaffold3676	EPUS_05334	172483	173349	None	2328	263	14251	No_constitutive_exon_found_in_species
TCCTGGGACCGTTGATGCTCGTGTGCTAACTCTTGAGGGGAAATATGTAGAT	117452	117944	117402	117454	1	scaffold1570	EPUS_05374	116952	117944	None	2328	263	14251	No_constitutive_exon_found_in_species
CACACCGACGGTTTCGGTATGAAGTGGCAAGTGCTTATCGGGCAAGATAGAT	137154	137324	137374	137322	-1	scaffold5276	EPUS_05426	135169	138377	None	2328	263	14251	No_constitutive_exon_found_in_species
TGACTCGATTTTACACGCAGCCACTGATGTTGAATTCGTGCATGGGACAGAT	58227	59263	58177	58229	1	scaffold5250	EPUS_05462	57868	59263	None	2328	263	14251	No_constitutive_exon_found_in_species
GACCTCCCATCCTATCGCACGCTGGACGCATCGCTAACTTTGGCGGGAAGAC	104829	106052	106102	106050	-1	scaffold5250	EPUS_05482	104829	106791	None	2328	263	14251	No_constitutive_exon_found_in_species
TACAGACAGGCTCTTGCGGTCAATTGGGAACTGACTCTGAGGTTGGGCAGGT	176093	176130	176043	176095	1	scaffold5250	EPUS_05496	175722	177388	None	2328	263	14251	No_constitutive_exon_found_in_species
CTTCAAAGCTCAGTCACGTTTCACATTTGCTTATATTTGTGGGAAATCAGGC	22683	22855	22633	22685	1	scaffold1611	EPUS_05503	22585	25611	None	2328	263	14251	No_constitutive_exon_found_in_species
TACATCTTCCCTCTGCCAGGTAGCCAGGTAGTCCCAATTGACATGGGCAGCG	34940	36586	34890	34942	1	scaffold1611	EPUS_05507	34863	36586	None	2328	263	14251	No_constitutive_exon_found_in_species
TTTTTTCAACCGCCATTTTCTCTTGGTTGAGTGCTAAATATGGGATGCAGAT	143990	144359	143940	143992	1	scaffold1611	EPUS_05548	142837	144359	None	2328	263	14251	No_constitutive_exon_found_in_species
AGGTGTGGATCTATCTGGGACGAGAAAGATATTGTGCTAACAGGGACTAGGA	19382	21314	21364	21312	-1	scaffold7183	EPUS_05618	19382	21485	None	2328	263	14251	No_constitutive_exon_found_in_species
TAAGTATCGTTTGTTGCAGAATTTCCTAACGTGCTGACGACGGGGTGTAGTT	167246	167545	167595	167543	-1	scaffold7183	EPUS_05662	166733	168309	None	2328	263	14251	No_constitutive_exon_found_in_species
CAGTATTTGTTACTCTATATTAGCGTACACAGCATTGCTAAGGGCGACAGGT	93368	94296	94346	94294	-1	scaffold242	EPUS_05689	91846	94456	None	2328	263	14251	No_constitutive_exon_found_in_species
GAGACTTCTGTACCGGATGCTGCGTGAAGCAGACTAAAGGGTGAATATAGCG	135229	135460	135179	135231	1	scaffold242	EPUS_05703	134935	136323	None	2328	263	14251	No_constitutive_exon_found_in_species
GCGTAGGTTCCCCTAGACTCCTGTCTCATGAAACCGCTAACAGCGGGCAGAG	7603	7630	7553	7605	1	scaffold692	EPUS_05719	5433	8649	None	2328	263	14251	No_constitutive_exon_found_in_species
TTGGTCAGTATTCTTGTCACCGTCATCTTCAAAGATTAATGGGGCGATAGCT	29761	29942	29992	29940	-1	scaffold692	EPUS_05729	29214	30833	None	2328	263	14251	No_constitutive_exon_found_in_species
TGGTCGTGTGCGGTCCATCTAAAAGTCTCCAGTTGTCTGACAAGGGCCAGAA	36675	37101	37151	37099	-1	C653857	EPUS_05784	36675	37412	None	2328	263	14251	No_constitutive_exon_found_in_species
AGCTCGGTGCTCGCAAGTTTTATTTCCTCAGCCGCTCGGGTGTGAGAAAGAC	67853	68010	68060	68008	-1	C706125	EPUS_05841	66868	74776	None	2328	263	14251	No_constitutive_exon_found_in_species
ATGCGCCAAGCTCCATCCCCTACTTCTTCCCTCGCCTCGGGGCAAAACAGTA	49485	49645	49435	49487	1	scaffold1575	EPUS_05880	48621	50288	None	2328	263	14251	No_constitutive_exon_found_in_species
CCCCATCCGTTGGTTTGCTGACTACCAGTCTGTGTTGCGCGTGGGTGTAGAG	120490	120924	120974	120922	-1	scaffold1575	EPUS_05908	120490	122174	None	2328	263	14251	No_constitutive_exon_found_in_species
ATCCCAAATGTCGAAGCGCCTCCTGCACAGCTGACAAAGGGATGGCAAAGCC	110123	110410	110073	110125	1	scaffold587	EPUS_05951	109698	110410	None	2328	263	14251	No_constitutive_exon_found_in_species
AGCGACCCTGTCGTGCTTGGGTTTGCTGGTTAATTGACACTGGGATGGAGGT	87357	87686	87736	87684	-1	scaffold371	EPUS_05999	86068	87897	None	2328	263	14251	No_constitutive_exon_found_in_species
GCTCAGGAGCCAAATGATTCAGGTACATTGCGCTGATAAAGTGGGTACAGAG	156486	156679	156729	156677	-1	scaffold371	EPUS_06025	156486	157913	None	2328	263	14251	No_constitutive_exon_found_in_species
GTCAGCTACCTTAGCAGCCAAAGTCCGATATCAGCTGACGAAGGGGACAGAT	148370	148595	148645	148593	-1	scaffold2714	EPUS_06070	146835	148877	None	2328	263	14251	No_constitutive_exon_found_in_species
GTGGTACGTGCTATATCATCACTGTGCAAGATCAGGCACTAATGGGTTAGGG	83911	84353	84403	84351	-1	scaffold2738	EPUS_06097	82880	86913	None	2328	263	14251	No_constitutive_exon_found_in_species
CGATAAGTCATGTTCCCTATGTGCTAGTGAGTGCTGACTGTGGGAACAAGAA	118838	118986	118788	118840	1	scaffold2738	EPUS_06107	118387	119726	None	2328	263	14251	No_constitutive_exon_found_in_species
GTGGGATTGGGCGGTGCCGCGAAAGGGGTGGTTGCGGCTGCGGCTGGGAGGG	104134	104383	104433	104381	-1	C708003	EPUS_06157	104134	107039	None	2328	263	14251	No_constitutive_exon_found_in_species
GATTGTTGATACCTAGCTGATGCGTTGTTGGCGTTTACTGACTGGGACAGAT	108223	108337	108387	108335	-1	C708003	EPUS_06159	108223	109739	None	2328	263	14251	No_constitutive_exon_found_in_species
GTGGTTAGAGTGGCGTATTGAAGACATCGAGTGCTGATGGGATGTAATAGGG	67605	68077	67555	67607	1	C673589	EPUS_06294	66414	68077	None	2328	263	14251	No_constitutive_exon_found_in_species
CAGTGATTCATCGTCGTATGGACAGGATGTCGCTACTAAACAAGGGTCAGCA	82165	82229	82279	82227	-1	scaffold481	EPUS_06339	80833	82328	None	2328	263	14251	No_constitutive_exon_found_in_species
AGCCTACGTCCGCATCTTCAGACTGCTTTGCGCTGACAAGACGGGCACAGGT	116859	118187	118237	118185	-1	scaffold481	EPUS_06350	116859	118346	None	2328	263	14251	No_constitutive_exon_found_in_species
CTGGCGGAATAGAATTATCTACGAGCGACTCTGGTGACTCGGGCATGCAGGT	147075	147326	147376	147324	-1	scaffold1466	EPUS_06399	147075	147983	None	2328	263	14251	No_constitutive_exon_found_in_species
GTTGTTTGTGTTTCGAACTTTTACTGATTGACCTTACCTTTGGGGGACAGAC	35417	35547	35597	35545	-1	scaffold991	EPUS_06414	35417	38114	None	2328	263	14251	No_constitutive_exon_found_in_species
ATGGGAATTGTGTGGGTTGGGCATATGCTAATTTTTGGTTGTGGGGCTAGTT	122199	123458	123508	123456	-1	scaffold991	EPUS_06438	122199	124170	None	2328	263	14251	No_constitutive_exon_found_in_species
TGGTAGGATGGGTCTCAATTACACACTTAGTAACGAGCTGACGGGTATAGGT	25716	25761	25666	25718	1	C658955	EPUS_06454	25665	26252	None	2328	263	14251	No_constitutive_exon_found_in_species
CATTTCGCTATGCTCATTACACTGCTAACCTTCCTCTTCTTGGGGTATAGTA	60539	60702	60489	60541	1	C658955	EPUS_06466	58216	60702	None	2328	263	14251	No_constitutive_exon_found_in_species
CGGTATGTTTGCTTTGTCCAGCTTAGAGCGCCTTCCCGCTGATGGGCCAGAC	116080	116588	116030	116082	1	scaffold1962	EPUS_06561	115951	117387	None	2328	263	14251	No_constitutive_exon_found_in_species
TTGTAAGCACTAGAATTATCCGCTTTGCTTGACGAGGGCTGACGGAGCAGAC	131837	131979	131787	131839	1	scaffold1962	EPUS_06567	131457	133250	None	2328	263	14251	No_constitutive_exon_found_in_species
CTCTACCGACGTGACTGACCGTGTCACGTTCAAACCCGCTCTCGGGAAAGCT	9126	9329	9076	9128	1	scaffold1352	EPUS_06576	8892	9659	None	2328	263	14251	No_constitutive_exon_found_in_species
TGAGATTAGCTACTATGCTGCTAGGTTGGATGACTAAAAGTAATGGGTAGAG	13302	13373	13252	13304	1	scaffold1352	EPUS_06578	12953	14340	None	2328	263	14251	No_constitutive_exon_found_in_species
ATCAGAGGGTCTGATTACAGATTTCTGCTTCGCTAACATACGGGGTGCAGAG	62635	64261	64311	64259	-1	scaffold1352	EPUS_06593	62635	64343	None	2328	263	14251	No_constitutive_exon_found_in_species
AGAACACAACATGCGGCGTGGATACAGCTTATGGCTAATGAGGCGGGTAGGT	68128	69521	69571	69519	-1	scaffold6566	EPUS_06686	67511	70240	None	2328	263	14251	No_constitutive_exon_found_in_species
GACGCTGTGTCGATCACGGCGGCCGAAAGCCGGATGCTGAACGGGACGAGAG	107680	107790	107840	107788	-1	scaffold6566	EPUS_06702	106561	108801	None	2328	263	14251	No_constitutive_exon_found_in_species
TCTGCATCGCGAGCTTTGAGACAGATACTGATTTTGAGCTGGGTGTATAGAC	7767	7937	7717	7769	1	scaffold4190	EPUS_06715	4819	7937	None	2328	263	14251	No_constitutive_exon_found_in_species
GACGACGGCAAGGATGACGGTAAGAAGGATGACGGCAAGGGCGACAAAAGAC	12386	12946	12336	12388	1	scaffold3494	EPUS_06805	12009	12946	None	2328	263	14251	No_constitutive_exon_found_in_species
GTCAAGGACGTCTTGTGCTTTGCTTGGAGCTTGACTGACCAGTGGGACAGGT	70646	70741	70791	70739	-1	scaffold3494	EPUS_06824	70646	72806	None	2328	263	14251	No_constitutive_exon_found_in_species
ACCTTGACTTTTTCTAAGACCGAAGCTAATCCTTTATTCCTGGTGGGCAGGT	93106	93261	93056	93108	1	scaffold3494	EPUS_06832	92117	93261	None	2328	263	14251	No_constitutive_exon_found_in_species
GTTTGCGTGGCTGGCATTGAGCGGGCGAAAGACGACTGACGCAGGGTTAGAT	60168	60303	60118	60170	1	scaffold826	EPUS_06915	59382	60303	None	2328	263	14251	No_constitutive_exon_found_in_species
CATTCTACTAGTTCGGACAAATGCCATGGCTAGATAAGCTGTGGGTTAAGAA	80629	80802	80579	80631	1	scaffold826	EPUS_06924	79595	81658	None	2328	263	14251	No_constitutive_exon_found_in_species
AACAGTAGGAGCATCGAATCTTCAACTAGATATCTGTCTAAATCGGGTAGGA	128702	129311	129361	129309	-1	scaffold826	EPUS_06941	126580	129477	None	2328	263	14251	No_constitutive_exon_found_in_species
ATTCGAGTACCAGGGAGGCACCGAATGTTATAAAAGAGCTGAGGGAGAAGGG	8294	8332	8382	8330	-1	C711795	EPUS_06947	8294	9268	None	2328	263	14251	No_constitutive_exon_found_in_species
TGAGTCTCGGTCCTGTTCCTCTGCGAAGTGCCACATTAACATGAGGGCAGAC	107593	107656	107543	107595	1	C712049	EPUS_07092	106975	110062	None	2328	263	14251	No_constitutive_exon_found_in_species
AGATAAGCAAAAGGCTCAAGAATGGCCCAGCTTACAGAAAGCATGGGCAGCA	25938	26180	26230	26178	-1	scaffold2028	EPUS_07101	25938	29818	None	2328	263	14251	No_constitutive_exon_found_in_species
CGAATGAGGCGTGAGGAAGGATATGTTGCTTACGCTGTGGGTGGTGGTAGCG	79547	79665	79497	79549	1	scaffold2028	EPUS_07118	79126	79665	None	2328	263	14251	No_constitutive_exon_found_in_species
CGCCACTAACCCCAATCCCATGCCATGATATTGCTGACTGGGCAATACAGTC	74445	75210	74395	74447	1	scaffold7152	EPUS_07181	74151	75210	None	2328	263	14251	No_constitutive_exon_found_in_species
CCGGGGGTATGTAGATACATTTCCAATTCGCTTCTGACGTGGGGAGACAGGT	122482	122545	122432	122484	1	scaffold7152	EPUS_07195	121025	122545	None	2328	263	14251	No_constitutive_exon_found_in_species
AAGGTGAGCCCGATCACTGTGTATAAGGGGAATTAGTGCTAATTGGGCAGGG	23171	23586	23636	23584	-1	C711415	EPUS_07306	23171	24418	None	2328	263	14251	No_constitutive_exon_found_in_species
AATAGTCGCACGTTGAAAAGCTGAAGGTCTTCTTCTAACAGGGATGTCAGAC	69016	69162	68966	69018	1	C711415	EPUS_07319	68862	69516	None	2328	263	14251	No_constitutive_exon_found_in_species
CAAATCATCACCGTGTCACACTCCTCCATGATCTGAAGTAACTGGGGCAGCA	55902	56921	56971	56919	-1	scaffold3580	EPUS_07428	55666	57374	None	2328	263	14251	No_constitutive_exon_found_in_species
GTACCGATCAGTGGGCATATCGCATTCCCCTCGTGATTCAATGGGTATAGCC	83681	84083	83631	83683	1	scaffold3580	EPUS_07438	82899	84083	None	2328	263	14251	No_constitutive_exon_found_in_species
CCCGGACTCTTTACAGTGATCAGCCATACTGACTTGTGATGGGCGTACAGCT	13459	13776	13826	13774	-1	C665653	EPUS_07660	13459	15266	None	2328	263	14251	No_constitutive_exon_found_in_species
ACGAGCCATAGAGGATCCGCAATATTGGTGTCCCGTCTAATAGGGTACAGAG	41333	41413	41463	41411	-1	scaffold2623	EPUS_07694	40270	41623	None	2328	263	14251	No_constitutive_exon_found_in_species
AATCCTTCAATGTTACTGAAGATGATCAACTGACAATGTTGGGTTTAAAGGC	64254	65035	65085	65033	-1	scaffold1751	EPUS_07735	64254	65178	None	2328	263	14251	No_constitutive_exon_found_in_species
ATGCAGATATCATCATGTCCAGGGTCTGTCAGGACTAACACGGGGTACAGAT	70067	70144	70194	70142	-1	scaffold1751	EPUS_07737	70067	71076	None	2328	263	14251	No_constitutive_exon_found_in_species
CTGAACATACCAGCGTCATCGTATACAAGTACTGATTACAGGGATCATAGTG	65845	67089	65795	65847	1	scaffold3895	EPUS_07777	65599	67089	None	2328	263	14251	No_constitutive_exon_found_in_species
CCTTTCTTAGATAAGTGAACTTGGATGACCAATCGCTGACGACAGGGCAGAA	76861	76990	77040	76988	-1	scaffold3895	EPUS_07781	76383	77200	None	2328	263	14251	No_constitutive_exon_found_in_species
TCTTGGTCTGCCCGGTTTTTGAGGCTGCAGACTGACGGGTAAACCAACAGCC	95951	96175	96225	96173	-1	scaffold3895	EPUS_07789	95273	96535	None	2328	263	14251	No_constitutive_exon_found_in_species
GTGAGTTGAAAAAAAAAAGACAGGGGCTGACCGAAGGGCAAAAATTTAAGGG	23853	24282	24332	24280	-1	C740401	EPUS_07798	22886	24391	None	2328	263	14251	No_constitutive_exon_found_in_species
GCTGCAAGAGATGTATCAGCATGAGCCCCACAGCAGTGACAATGGGTCAGGC	38601	39665	39715	39663	-1	scaffold1550	EPUS_07826	38601	40010	None	2328	263	14251	No_constitutive_exon_found_in_species
GATGTGAGGCACGATTGTGGAGCTTGATTGTTATGAGCTTACATGGGCAGAG	46871	46936	46986	46934	-1	scaffold1550	EPUS_07827	45974	47102	None	2328	263	14251	No_constitutive_exon_found_in_species
TAAGTAAGCAACCTTGTTCGATGCGCAATCAGTGGCTGACACTGGGCAAGGT	16505	16623	16673	16621	-1	scaffold5604	EPUS_07834	16505	18166	None	2328	263	14251	No_constitutive_exon_found_in_species
GTCCTTTTTGAACACGAGCACCCGTTCGTCCATCTACGTGGTTAGGGTAGGG	1230	1398	1180	1232	1	scaffold4379	EPUS_07859	312	1398	None	2328	263	14251	No_constitutive_exon_found_in_species
AAGGCGAAGACCACATTCCATATTTAGCAGACTGATAGGGTGATGGATAGGA	90654	90707	90604	90656	1	scaffold3700	EPUS_07902	90447	91765	None	2328	263	14251	No_constitutive_exon_found_in_species
GGCCACAAAGAACACAATACATCAAGACTTCTGACGGAAGGGACGAACAGGG	72949	73032	73082	73030	-1	C679989	EPUS_07950	68695	73350	None	2328	263	14251	No_constitutive_exon_found_in_species
ACTATCGAGGACCGGAGGTTTAATCTGTTGGCGCATTTAGGCTGGGACAGGC	72475	72567	72617	72565	-1	C679989	EPUS_07950	68695	73350	None	2328	263	14251	No_constitutive_exon_found_in_species
ATCTATCACAAAATTATGCACTGTTTCGGCCAAAAGCTGACGACGGGCAGAG	23539	23592	23642	23590	-1	C691681	EPUS_07990	23539	25573	None	2328	263	14251	No_constitutive_exon_found_in_species
CAAGTGAGTTACTCAAGTGGTCAATCTTCATGTAGCTGACATGGGTGCAGTG	14108	15294	15344	15292	-1	scaffold112	EPUS_08039	14108	15856	None	2328	263	14251	No_constitutive_exon_found_in_species
ACAGTACTTCCGCGCAGAACGCTAGAGCATCGAGTAATTGGGTAGTGCAGGC	80683	80841	80891	80839	-1	scaffold112	EPUS_08059	77551	81276	None	2328	263	14251	No_constitutive_exon_found_in_species
TCTGCCCCTTCGTCGGAGGAACGGAGTACTCATCTCGATGGGTGAAACAGGA	25296	25564	25614	25562	-1	scaffold6762	EPUS_08064	25168	27286	None	2328	263	14251	No_constitutive_exon_found_in_species
GTTCGGGGGGATCGATAACTAACTTATCTAGTATTAAGGCATGGGGTTAGCT	18115	18222	18065	18117	1	scaffold3698	EPUS_08142	17911	18523	None	2328	263	14251	No_constitutive_exon_found_in_species
TGTAAAGAATTGCCCTACTGTCGGTGGGACTGTGCTGATAGAGGGAGCAGAC	30919	30988	31038	30986	-1	scaffold3698	EPUS_08148	30415	31472	None	2328	263	14251	No_constitutive_exon_found_in_species
TTAGCCACTCCGCAGTATGTCAAAGATAACTGACCGATACGGGACTAAAGCT	80177	80445	80127	80179	1	scaffold3698	EPUS_08162	78035	81892	None	2328	263	14251	No_constitutive_exon_found_in_species
AAGGGGTATCGGTATTTCGGGAGGGGGCGCGGGAGTTGCCCGGGGTGAAGGA	53165	53504	53115	53167	1	C720841	EPUS_08265	52749	53504	None	2328	263	14251	No_constitutive_exon_found_in_species
GTATGATGGCTCAAGGTCTTCTCGTATTCAACTAACTTTCGGGTAAACAGAT	18708	18854	18658	18710	1	scaffold1792	EPUS_08281	17909	20960	None	2328	263	14251	No_constitutive_exon_found_in_species
GCTTCCTTTCACTTAACCGAAAGCCGTTTCGCGACTGACAAAAGGGATAGAC	69591	69789	69541	69593	1	C732557	EPUS_08325	67986	70108	None	2328	263	14251	No_constitutive_exon_found_in_species
AGTAAGTATCCTTCGGTGGAGTTAGGTAGTGATTTTGACGGGTAACATAGAA	44404	44670	44354	44406	1	C730465	EPUS_08438	43226	46652	None	2328	263	14251	No_constitutive_exon_found_in_species
TAATCGCCTAAAGTTCCTGCACCGCATCTGAAGCTGAGAAAAGGGTGTAGCA	33567	34287	33517	33569	1	C660493	EPUS_08459	31936	34287	None	2328	263	14251	No_constitutive_exon_found_in_species
CTAGATCACCTTTGCAGCACAGACGTTCTGACATAAACTTCCGGGGGCAGGC	50040	50403	49990	50042	1	scaffold1776	EPUS_08554	49223	56986	None	2328	263	14251	No_constitutive_exon_found_in_species
CTAATTCCTGAGTAAGGCAGCAAAATCGACCAAACTAACTGGGTGCCAAGGC	9839	9985	9789	9841	1	scaffold1622	EPUS_08560	9667	9985	None	2328	263	14251	No_constitutive_exon_found_in_species
GTAAGTATTTACCCCTGTGTTTATACTGTCGTGCTAATCTGAGATGGGAGCT	28230	28968	29018	28966	-1	scaffold1622	EPUS_08567	28230	30786	None	2328	263	14251	No_constitutive_exon_found_in_species
GCCTGGCCGAGATTTGGTACAGGAGTTGCGCTAACAAAGGGTGGCCGAAGAA	18097	18804	18047	18099	1	scaffold5878	EPUS_08640	17757	18804	None	2328	263	14251	No_constitutive_exon_found_in_species
TGCTCTCGCTGATTCCGGATGCTGGTTGCTCAGAGTTGACGGGTAAATAGGA	25039	25057	24989	25041	1	scaffold5878	EPUS_08642	24679	25264	None	2328	263	14251	No_constitutive_exon_found_in_species
TTTCAACGCATCAGTTTGTTTTATCTGAAAACTAACTTGGGGTCAAATAGTT	52517	53001	52467	52519	1	scaffold7319	EPUS_08666	52284	53001	None	2328	263	14251	No_constitutive_exon_found_in_species
TCATACAAATATCCATTCTGGCATATCTAGCGATTAAATGTGACGGGCAGAT	11144	11278	11328	11276	-1	scaffold2147	EPUS_08693	4114	11560	None	2328	263	14251	No_constitutive_exon_found_in_species
ACCCATTGGATCAGCGTACACGAGAGCGTTGAACGACGCTAAACGGGCAGGA	8514	8801	8464	8516	1	scaffold1974	EPUS_08707	7119	11303	None	2328	263	14251	No_constitutive_exon_found_in_species
TCTTTCAATAGCTGATTAAGCTAGTCGGTGCTGACCATTGTAGGGGAAAGGG	41330	41390	41280	41332	1	scaffold5164	EPUS_08775	41101	41594	None	2328	263	14251	No_constitutive_exon_found_in_species
GCCTACGTAGTAAGCTACTTAACGTATCCTGGCACTGATTAGGGCAGTAGTT	39383	39741	39333	39385	1	C723585	EPUS_08810	38961	39741	None	2328	263	14251	No_constitutive_exon_found_in_species
ACACGGCACGCCGTGATTGATCCGATGATTCTCATTATCCGGGTGACAAGCG	43239	43469	43189	43241	1	C723585	EPUS_08811	42450	43469	None	2328	263	14251	No_constitutive_exon_found_in_species
GGCGGTACGCAGTCTTGATTGAATTGCCGAGACTGACTGGGAAGTCGCAGCA	18539	18655	18705	18653	-1	scaffold1078	EPUS_08839	17398	18953	None	2328	263	14251	No_constitutive_exon_found_in_species
CCACTTGAACAGCCTGGCTGCGATACCCCACTAGTCATGGTGGGACATAGTA	20215	21254	20165	20217	1	scaffold1078	EPUS_08840	19648	21254	None	2328	263	14251	No_constitutive_exon_found_in_species
AGACTTGCTGCGCGTAAGGCTTTCCCAATGGTCCGCTAACGGGTTGACAGCC	26573	26716	26766	26714	-1	scaffold1078	EPUS_08842	26026	26778	None	2328	263	14251	No_constitutive_exon_found_in_species
TCTTGACCTTGCCGATTCACACGGACTAGTGTTGCTGAATGGTGGGGTAGTG	20880	21071	20830	20882	1	C734755	EPUS_08865	20002	21071	None	2328	263	14251	No_constitutive_exon_found_in_species
ACATCTCTCGCATCAGAATGGGAACCATGCCAGTATTAATGGTGGGTTAGGA	29321	30817	29271	29323	1	scaffold1462	EPUS_08892	27732	30817	None	2328	263	14251	No_constitutive_exon_found_in_species
TGATGCTGGCGCCTGCTGCCAAAGCCTTTGAATTTTATTGACGGGAGCAGAG	30264	30331	30214	30266	1	scaffold1307	EPUS_08946	29787	31934	None	2328	263	14251	No_constitutive_exon_found_in_species
GTGTAGGCATGTGACAAGGGGCTAAACAAGCTCACGTCGAGGGGCTGCAGAC	4391	4420	4341	4393	1	C725403	EPUS_08967	3749	4420	None	2328	263	14251	No_constitutive_exon_found_in_species
GAGCGAATGAGAGATTCGATCATATTGCGGAGCATTTCCAACATGGGCAGCG	27187	27490	27540	27488	-1	C725403	EPUS_08973	27187	29980	None	2328	263	14251	No_constitutive_exon_found_in_species
GTTTTTCTCAGATCAGGTCTTACTATATTAGCTCTGGCTGACCCGGGAAGGC	19338	19444	19288	19340	1	scaffold3400	EPUS_08997	17731	21154	None	2328	263	14251	No_constitutive_exon_found_in_species
AAGTCAATCGAATAGTACACCACCATCGTGCTTGCTGATGGGCATGACAGAT	3951	4060	4110	4058	-1	scaffold1898	EPUS_09152	3121	4508	None	2328	263	14251	No_constitutive_exon_found_in_species
CTTTTCAATCTCTTGTCACTCCTATTCTGCATATGCTAATGGGGATCCAGAC	10498	10666	10448	10500	1	scaffold5939	EPUS_09270	6464	11292	None	2328	263	14251	No_constitutive_exon_found_in_species
AACCGCGTTGTCACAACAATTGAATCGCTCGCTGACATGTAGGGCGGCAGGC	20963	21277	20913	20965	1	C720089	EPUS_09289	19276	21277	None	2328	263	14251	No_constitutive_exon_found_in_species
CTCTGGGATAGCGAAACAGGCGCGCTGCAGCAGACGCTCAAGGGCCACAGCG	21146	21948	21096	21148	1	scaffold2558	EPUS_09295	18205	22812	None	2328	263	14251	No_constitutive_exon_found_in_species
CTCTGGGATGGCGAAACAGGTGCACTACAACAGACGCTTAAGGGCCGCAGCG	21979	22812	21929	21981	1	scaffold2558	EPUS_09295	18205	22812	None	2328	263	14251	No_constitutive_exon_found_in_species
AGCCGTCCATTTCTATCATTATAGTCTGGCTGACCGTGGGAAACGCATAGAC	15810	15936	15986	15934	-1	C665091	EPUS_09318	15599	17653	None	2328	263	14251	No_constitutive_exon_found_in_species
TTGCTATATAAGCCAAGAAGATGTTTCAATTCATTAATGATTGGGTAAAGGT	7602	8004	8054	8002	-1	scaffold3638	EPUS_09330	6732	8707	None	2328	263	14251	No_constitutive_exon_found_in_species
AATTCGCTTGTACATGCTCTGTCAGAGACGGAATGCTGATGCGGGAGCAGCT	8377	8405	8455	8403	-1	scaffold7309	EPUS_09379	8377	8821	None	2328	263	14251	No_constitutive_exon_found_in_species
AACGTATTCGTGAGGGTGTTGAAGGGTTGAGGGTGACGCTGACGGGCAAGGT	9162	9461	9112	9164	1	scaffold2819	EPUS_09391	9060	9461	None	2328	263	14251	No_constitutive_exon_found_in_species
