# Supplementary material for: Widespread Separation of the Polypyrimidine Tract From 3′ AG by G Tracts in Association With Alternative Exons in Metazoa and Plants
Source: Front Genet. 2019 Jan 14;9:741. doi: 10.3389/fgene.2018.00741 (PMC6339879; doi:10.3389/fgene.2018.00741)
Supplement: DATA FILE S1 — Sequences of REPAG 3′ SS from each species of fungi. [file Data_Sheet_1.zip › Supplementary data 1/Fungi_Release38_neurospora_crassa.txt]

REPA_GGG_Sequence	Exon_Start	Exon_End	Pos_-50	Pos_+2	Strand	Chromosome	GeneID	Gene_Start	Gene_End	Gene_Name	Number_of_REPAs	Number_of_REPAs_has_GGG	Number_of_Intron(Intra_genic_Region)	Upstream_Constitutive_Exon
GAGGACTACGGAAGGGGATGAGGGCATGGACTGACGAAGAGATGGGACAGAT	62634	62950	62584	62636	1	I	NCU09914	62093	62950	None	3027	300	16022	No_or_no_constitutive_exon
CAAGACCTTCGCCCCCCAAAAAAGACATGTCTAACCGGGCAACAACACAGTC	153744	154328	154378	154326	-1	I	NCU08066	152420	155040	None	3027	300	16022	No_or_no_constitutive_exon
GGATGAATATCCCCGGACCCAGGTTAACATCAAACATCTTCTAGGGATAGAC	193143	193627	193677	193625	-1	I	NCU08079	193143	194064	None	3027	300	16022	No_or_no_constitutive_exon
TTTTGGTTGTTTTTTCGGTAATTGGAGAAAATGCTAACAAAGGGAAACAGTC	234735	235448	235498	235446	-1	I	NCU08092	234735	237045	None	3027	300	16022	No_or_no_constitutive_exon
TGTAGATGCAGTTTCGGCCTCGACGACTTATATTCCCAAGGGAATTGAAGGT	363869	364299	364349	364297	-1	I	NCU16311	363633	366043	None	3027	300	16022	No_or_no_constitutive_exon
TAAGTCCAGGGTAGTATTCAAACCAAAGGTGACTTGAATTGTAAGGGCAGTG	487913	488272	488322	488270	-1	I	NCU07479	486621	490547	None	3027	300	16022	No_or_no_constitutive_exon
TGCCCATGTCGAAGCACCTCAAGGATCTGTTTTAACAGAAATGGGCACAGGA	554432	555385	554382	554434	1	I	NCU07460	552867	555385	mob-2b	3027	300	16022	No_or_no_constitutive_exon
CGGACATATAATCAGCAAACGGAACAAAACTGACATGATGGGCAAAACAGAT	822376	823194	822326	822378	1	I	NCU09089	821651	823194	None	3027	300	16022	No_or_no_constitutive_exon
ACTAACACCCTCCAACTTGAAACTTGCCTCGCTAACACTTTGGGCAAAAGTT	1022532	1022790	1022840	1022788	-1	I	NCU02167	1022194	1024977	krev-1	3027	300	16022	No_or_no_constitutive_exon
TACGTGGAGGATCCGAGGGTGGGAAGAGGGGAGATTATCATGTTGGGGAGAC	1087874	1089342	1087824	1087876	1	I	NCU02146	1087389	1089342	None	3027	300	16022	No_or_no_constitutive_exon
CGTTCGAACGTTCCATTTCACACTGCTACATTCACTCACCGGTTGGGCAGGT	1332067	1333072	1332017	1332069	1	I	NCU02092	1331257	1334470	None	3027	300	16022	No_or_no_constitutive_exon
ACTACCCCAGACTGCCATCAGCTTCACAGCTAACCGTTGTTGGGACATAGTC	1570920	1573326	1570870	1570922	1	I	NCU02046	1570280	1573326	None	3027	300	16022	No_or_no_constitutive_exon
CACCCTTTCAGACCCCGAGGAAACTAGTTGGAAGTGTCGGGCGCAATGAGGT	1613760	1615028	1613710	1613762	1	I	NCU02034	1611868	1615028	rid-1	3027	300	16022	No_or_no_constitutive_exon
CAAGAGCACCTGGCCGGATACTCGATACTGACGCTTAGTGATGGGAACAGGA	1763809	1763885	1763759	1763811	1	I	NCU01989	1763458	1765542	None	3027	300	16022	No_or_no_constitutive_exon
TCACCCGCATTGCAATGTTGCGACTATACTGACGCGAGATGGGATAATAGAC	1776584	1778095	1776534	1776586	1	I	NCU01985	1774671	1778095	cys-11	3027	300	16022	No_or_no_constitutive_exon
TGCTACGAGATCGCCGAGCTGCATGCTGATACGGAATACGGGGGGTGTAGGC	2202787	2203398	2202737	2202789	1	I	NCU01869	2202125	2203398	None	3027	300	16022	No_or_no_constitutive_exon
GGACTACAACGACGCGATTCATGCAAATGGCTAACAACTGGGGCATAAAGCG	2567428	2567944	2567378	2567430	1	I	NCU02511	2565684	2568925	None	3027	300	16022	No_or_no_constitutive_exon
AAAAACCAGCTTTTGAGTATGTGCTAACCACGTATGGGGGGGACGAATAGTC	2765762	2766052	2765712	2765764	1	I	NCU02570	2764485	2766052	None	3027	300	16022	No_or_no_constitutive_exon
TAACATAGCACTATTTCTTTTCTGGCGCGCTAACTATCATGGGATTACAGGA	2791200	2791644	2791694	2791642	-1	I	NCU02578	2788724	2794724	None	3027	300	16022	Yes
CGGAGTTTGTTTGTCGCGGAAATACTGACCTTGAGACTGGGATCGGACAGTG	2795126	2795527	2795577	2795525	-1	I	NCU02579	2795126	2796651	None	3027	300	16022	No_or_no_constitutive_exon
TTCTTTCGCTTGGCTGAGCAGCAAGGGGTTGACCAACAACGTTGGGATAGCT	2809331	2810355	2809281	2809333	1	I	NCU02583	2808951	2813624	gla-2	3027	300	16022	No_or_no_constitutive_exon
TGCACACGTTAACATGGACCGAATGTAATGTTGACTCGAACCGGGAACAGAA	2883845	2883947	2883795	2883847	1	I	NCU02606	2882288	2886659	None	3027	300	16022	Yes
CCCGACTTGGAAGAAGGATAGACGGCTGACTACGTGATGTGGGAGAGTAGTG	2976471	2976558	2976608	2976556	-1	I	NCU02627	2975172	2977599	None	3027	300	16022	Yes
TTCTCAGACACACCACATGGCGATCTTCTTAGACTAACATGGGTTGACAGGT	3066806	3067876	3066756	3066808	1	I	NCU02650	3065519	3067876	rpn-5	3027	300	16022	No_or_no_constitutive_exon
GCTATTTTTCCCCACGAGGCGGCGTGGCTAAACAGGTCTGGGTAATACAGTT	3187293	3187567	3187617	3187565	-1	I	NCU02683	3185464	3189144	None	3027	300	16022	No_or_no_constitutive_exon
TCTGGGCAAGAAGTGGCTAACATGCGCTAACTAATTTAATACGGGAACAGGA	3191497	3191743	3191793	3191741	-1	I	NCU02684	3189890	3193545	crf4-3	3027	300	16022	No_or_no_constitutive_exon
TGGTTAGAACATGTCATTTGATGAAAAACGAGTTGACCTACGGGATACAGTG	3568660	3569405	3568610	3568662	1	I	NCU09368	3566079	3569412	None	3027	300	16022	No_or_no_constitutive_exon
CATAAGCTATGGGACTATCACAGCTTGAGTACAGCTGACACAGCGGGCAGAA	3584704	3585550	3584654	3584706	1	I	NCU09365	3582758	3585550	None	3027	300	16022	No_or_no_constitutive_exon
TGGTCTTGTCAAAGGGCTGTGCTTCGTCGCATCTAACTTGGGGGCAACAGAC	3665777	3670361	3670411	3670359	-1	I	NCU09998	3665777	3670893	None	3027	300	16022	No_or_no_constitutive_exon
TCGGCCTTCAGTCTGATTTACCAGCTTGTATGCTGACTACACGGGATCAGAA	3678585	3678656	3678535	3678587	1	I	NCU09994	3677593	3680137	None	3027	300	16022	No_or_no_constitutive_exon
GAGGTACTACTGGACTTTCATAGCTGATATTGGTCTGATGTGGGACATAGGT	3679815	3680137	3679765	3679817	1	I	NCU09994	3677593	3680137	None	3027	300	16022	No_or_no_constitutive_exon
AAACTCACCACTAACCCACCCCTCTTCTCTCTCCTGAATGTGGGCAACAGGC	4592697	4593116	4593166	4593114	-1	I	NCU03109	4591960	4593441	None	3027	300	16022	No_or_no_constitutive_exon
AGCTTCCACGCCGCCATGATCGACATATACTGACAAGCATGGGTTATAAGGG	4689963	4692424	4689913	4689965	1	I	NCU03137	4688788	4692424	None	3027	300	16022	No_or_no_constitutive_exon
CGCGGCGTCTTTCTGCAACTTGACTGACTCGAACAGTATTTGGGATATAGCC	4734998	4735009	4734948	4735000	1	I	NCU16387	4734886	4735838	None	3027	300	16022	No_or_no_constitutive_exon
TTTTCGTCCCGTTTTGCTTGTCCTGGCAGATTATTAACTAACGGGCGCAGAT	4776922	4778895	4778945	4778893	-1	I	NCU03169	4776922	4780150	None	3027	300	16022	No_or_no_constitutive_exon
TCAGACGACGACCATCTATAAAAGCCCACCCACTGACAGGGACAATGCAGGC	5273864	5273990	5273814	5273866	1	I	NCU03311	5273200	5275481	None	3027	300	16022	No_or_no_constitutive_exon
GTCACTTCGAGATCACATGTGTGACAACAGAGTTGCTAACGGGATCGCAGCT	5285083	5286347	5285033	5285085	1	I	NCU03315	5284487	5286347	None	3027	300	16022	No_or_no_constitutive_exon
ACTTAAGAAGTGTGCGATTTGATCAACCGACTAACGCGAAAGCTGGGTAGGC	5292973	5293116	5292923	5292975	1	I	NCU03318	5291483	5294396	None	3027	300	16022	No_or_no_constitutive_exon
GGTAAACTTATTTCGAACCACACGGTGATGGATATTGACTGGGGATACAGCT	5354522	5354623	5354673	5354621	-1	I	NCU09109	5353968	5355311	None	3027	300	16022	No_or_no_constitutive_exon
GTAAGAAATGTCCAGTTACCGCTTATGCTTCTCTTGCTAACTAGGGCAAGGG	5437116	5437468	5437518	5437466	-1	I	NCU09128	5435391	5439309	None	3027	300	16022	No_or_no_constitutive_exon
TCTTCTGTACGTCTAGGGCGGGTAATATGTTTCTAACCGGGTATGGACAGAC	5448002	5448126	5448176	5448124	-1	I	NCU09132	5446123	5449418	tba-1	3027	300	16022	No_or_no_constitutive_exon
CACCATCCGGCCGATGACAGTGAAGTTTTATGTTGACCCCAGGGAAACAGCT	5559286	5560712	5559236	5559288	1	I	NCU08378	5557664	5562248	None	3027	300	16022	No_or_no_constitutive_exon
TTTACAGTAAGCTAACTCAAGTGCGCCTTTGCACTTCTCCCGGGGAGCAGAC	5670894	5672335	5670844	5670896	1	I	NCU08348	5669211	5672335	None	3027	300	16022	No_or_no_constitutive_exon
TATTGGTTGAAATTCCCAGCTAACAGCTCCCGACTTGTTGGGCGGGACAGTC	5989927	5989962	5990012	5989960	-1	I	NCU07421	5988631	5990867	None	3027	300	16022	No_or_no_constitutive_exon
ATGGTCGCTGTTGGTGAATACAGACCGTGCTGATCGTTTTGGGTATATAGAT	6151655	6151743	6151793	6151741	-1	I	NCU07379	6150097	6152932	None	3027	300	16022	Yes
TCTTATCCTGCCGCCTCATTGAAGCCATACTGACAGAACGCGTGGGATAGAT	6195220	6195331	6195170	6195222	1	I	NCU07369	6192966	6195331	None	3027	300	16022	No_or_no_constitutive_exon
TTTGAGGATGTCAAGGACTAACAGTAAGGATGGGGTGGGGGGCGCAAAAGAT	6464534	6464663	6464484	6464536	1	I	NCU00993	6463810	6466194	None	3027	300	16022	No_or_no_constitutive_exon
GGATCTTGATGGCTCTCAAGACAGAGTTGCTGACAAACACTGTGGGATAGAT	6466803	6467120	6467170	6467118	-1	I	NCU00992	6466803	6469993	None	3027	300	16022	No_or_no_constitutive_exon
GCCGTGCTACGGTTCTCGTATTTCTGGCAAAGCCGATTGACAGGGACTAGGG	6476264	6476596	6476646	6476594	-1	I	NCU00990	6476264	6477882	None	3027	300	16022	No_or_no_constitutive_exon
CCCTGGGTAGGTGGGGCACAGGGATGATAACTGGAAGACGGGAACGGCAGTC	6645981	6646193	6645931	6645983	1	I	NCU00940	6644580	6646691	None	3027	300	16022	No_or_no_constitutive_exon
AGTGATGAGCAAGGCTCTTTTGAAATGTACAACAGGCTAACTGGGGGCAGAC	6647340	6647716	6647766	6647714	-1	I	NCU14029	6647340	6650328	NCU14029	3027	300	16022	No_or_no_constitutive_exon
ACGAGACGCATCTTGGAGACATCTTGGATAAGGCGACTTTGGGAACACAGAA	6973144	6973177	6973227	6973175	-1	I	NCU00846	6973144	6976301	None	3027	300	16022	No_or_no_constitutive_exon
AAGAAACCGAAAGCTTGAGCACAGGATCAGTATCAACCGAAAGGGACCAGTC	6982986	6983080	6982936	6982988	1	I	NCU00844	6981118	6984088	None	3027	300	16022	No_or_no_constitutive_exon
TATAGGCCGGTTAGCGTGCTTAACTACCTCTACAAATTGAGGGACTATAGGG	6990815	6990836	6990886	6990834	-1	I	NCU00840	6990815	6993454	None	3027	300	16022	No_or_no_constitutive_exon
TGGCGGCTGACTGATCCAATCCATGTGTGGACATTACTGGGGGTGTATAGAA	7136778	7137366	7136728	7136780	1	I	NCU00796	7135344	7139163	None	3027	300	16022	No_or_no_constitutive_exon
AAAGATGGGCAGTTGAAGTTGTAGGACTCTTGCTAACATGGAGGGCGCAGCT	7249085	7249330	7249035	7249087	1	I	NCU16438	7248362	7250003	None	3027	300	16022	No_or_no_constitutive_exon
ATCGGTCTGGCATATGTCTGTTGACCTCGATCTGACTTGGGGGTGATTAGTG	7380468	7380518	7380568	7380516	-1	I	NCU00734	7378847	7381433	None	3027	300	16022	No_or_no_constitutive_exon
AACTCGAATTTCTTTTCTCGGTCGTTGATGTTGAATGTGTGGGTGGAAAGGG	7443325	7443396	7443275	7443327	1	I	NCU10793	7443095	7443781	None	3027	300	16022	No_or_no_constitutive_exon
CCAACGCGCCTCACGGACTGTGTTGCTAACCACTTATAAACGGGCGATAGGC	7573569	7573665	7573519	7573571	1	I	NCU00682	7572366	7575420	pkac-2	3027	300	16022	No_or_no_constitutive_exon
TTGATAACTCCATACGAGTGTATCTGTCCGTTGCTAACGCGAGGGTGCAGGC	8268648	8268896	8268946	8268894	-1	I	NCU03054	8267755	8270596	None	3027	300	16022	No_or_no_constitutive_exon
CCTACTTTTCTCTCGCCTGATGGCATCTCTAATACACCTGGGAACAACAGCA	8275475	8278699	8278749	8278697	-1	I	NCU03051	8275475	8278899	None	3027	300	16022	No_or_no_constitutive_exon
AACGTATGTTGCATGGATCGGTATTTGTGCTAACACTATGAGGGGGACAGAG	8386644	8386662	8386712	8386660	-1	I	NCU03031	8385184	8387224	tca-13	3027	300	16022	No_or_no_constitutive_exon
ACCGGCAATAAGCTCCCACTCGATCAACATACACTGAGCAAGGGCATCAGGA	8562154	8562566	8562104	8562156	1	I	NCU02964	8560916	8562566	None	3027	300	16022	No_or_no_constitutive_exon
TGTCACGTTTCCACGCTGACCGAAAACCATGGCGATTTGGGCACGGAAAGAA	8672990	8673749	8672940	8672992	1	I	NCU16468	8672286	8673749	None	3027	300	16022	No_or_no_constitutive_exon
AAAGTAGAAAGAAGAGCTAACCGAAAAATTACCTGATTGGGTGGACACAGGC	8749560	8749730	8749780	8749728	-1	I	NCU02900	8749560	8750005	None	3027	300	16022	No_or_no_constitutive_exon
GCTGTTCTACCTTTTTTGGTTGACATGTTCGCGAGCTAACAGGGACGTAGGA	8760530	8761672	8760480	8760532	1	I	NCU02898	8756791	8761672	None	3027	300	16022	No_or_no_constitutive_exon
TCCTAACAGCATCATTTATGCTTACACGAACTGCCTTGACTGGGCAACAGGA	8776280	8776486	8776536	8776484	-1	I	NCU02895	8775603	8776989	None	3027	300	16022	No_or_no_constitutive_exon
GAGTCCAATTTTTGGTTCAATGCGTAAAATGAAACTAACCCAGGGCACAGGA	8841500	8842608	8842658	8842606	-1	I	NCU02875	8841500	8844907	None	3027	300	16022	No_or_no_constitutive_exon
GCCCAAGGACTAGGTATCTAACGGCCTGGAGATCCTGGGGGGGATTGAAGGG	8860253	8860597	8860647	8860595	-1	I	NCU02869	8860253	8862109	None	3027	300	16022	No_or_no_constitutive_exon
TCGAGCTCAGCAGTCTTTCGGTGAATACTGACTTTCTACAGCGGGACCAGAA	8896915	8897513	8897563	8897511	-1	I	NCU02857	8895889	8897968	None	3027	300	16022	No_or_no_constitutive_exon
GCCCTACCCAAAGGTGCAACGCCACTTTGCACGACTGACACCGGGAATAGCC	8946432	8946524	8946574	8946522	-1	I	NCU02840	8944801	8947158	rpt-1	3027	300	16022	No_or_no_constitutive_exon
TTTTTGCATTCAACCTGCGAGCAAGCTCTGGGATACTAACATGGGTACAGAA	9042527	9042995	9043045	9042993	-1	I	NCU02811	9041202	9044883	ham-8	3027	300	16022	No_or_no_constitutive_exon
TGTCCGAGACCGATGGAAGTGAGAATGCAGTTGGAGGTTTGGGGGTGAAGGA	9136322	9136913	9136272	9136324	1	I	NCU02793	9117557	9151762	None	3027	300	16022	No_or_no_constitutive_exon
GGGGGTGGGTGTGGAATGCTGATAATATGTGGTTTACTGGGGGAGAAAAGGC	9220156	9220390	9220440	9220388	-1	I	NCU02779	9219715	9220927	None	3027	300	16022	No_or_no_constitutive_exon
TTTACTTGCTGGGTCACTGAGGAGAATGCTGACACTTGAGAATTGGGTAGAT	9371674	9372034	9372084	9372032	-1	I	NCU09261	9371674	9372410	None	3027	300	16022	No_or_no_constitutive_exon
TGTTGTTGGATGGTGTTGGTGATGACAAGTGCTAACAAAGTGGGCGACAGGA	9584647	9585021	9585071	9585019	-1	I	NCU08607	9584647	9586959	None	3027	300	16022	No_or_no_constitutive_exon
CACTGAGCGGTCTGATCATTGGTTCTGACAATGATGTGTATGGGGTATAGAT	19548	19908	19498	19550	1	II	NCU09630	19041	19908	None	3027	300	16022	No_or_no_constitutive_exon
TCTTCTTGCCCTTCCCAGCAGTTAACACAGGCAACCCGGGGGCACAACAGAC	180423	185280	180373	180425	1	II	NCU03573	179437	185280	None	3027	300	16022	No_or_no_constitutive_exon
GTCTAAGGGGAAATGGATAAGGTAGTGGGTGCTAACGGGCTACAAAACAGGC	406058	406785	406835	406783	-1	II	NCU03517	406058	407724	None	3027	300	16022	No_or_no_constitutive_exon
CTATGACACCAGGTCTCGCTGACTGAATTGATTTCTTTGGGGGAGTGCAGAT	447557	451267	451317	451265	-1	II	NCU03505	445198	452671	None	3027	300	16022	No_or_no_constitutive_exon
CTTGGGGAAATGTTCTTGGACGGTGTCCGGATCTGACGAGGTGGGAGTAGGC	571135	571216	571266	571214	-1	II	NCU03472	571135	571921	None	3027	300	16022	No_or_no_constitutive_exon
TACTCTAAAGGTGATCTCAAATCCTTGATGTTTCTAATACGTTGGGACAGTT	931270	931556	931606	931554	-1	II	NCU03374	929747	932133	None	3027	300	16022	No_or_no_constitutive_exon
TTCTGGTGACTTTGACGTCATCTTGAACCGCCGTCCGAACCGGGACACAGCG	952866	953277	953327	953275	-1	II	NCU03365	952866	955187	None	3027	300	16022	No_or_no_constitutive_exon
ACATGTCTTTTGCTGTTTAATGCCTGCCATTAATCAAAGGGAATCTGAAGAG	1388334	1389833	1388284	1388336	1	II	NCU05346	1387877	1389833	None	3027	300	16022	No_or_no_constitutive_exon
TTGGGTTTGTGTTTTTCGTGCGGCCTGGTTTGCTGACAGTGGGAATGAAGAT	1397345	1398379	1397295	1397347	1	II	NCU05349	1395211	1398379	None	3027	300	16022	No_or_no_constitutive_exon
CTGACACAGCATCGCAGGAGTTATGGTGAAGTGAGAGCTAACGGGAGTAGGC	1589605	1591191	1589555	1589607	1	II	NCU05422	1587747	1591191	None	3027	300	16022	No_or_no_constitutive_exon
TACCAATGTCACGACATTTCGAGGAATATCTGACTCCTCAGCATGGGAAGCA	1677261	1677559	1677211	1677263	1	II	NCU05462	1676724	1677559	None	3027	300	16022	No_or_no_constitutive_exon
AAGAGATCGTTGACGTCGGTAAGAAAAAATGGATTGACGACGGGAGGTAGAT	1708855	1708884	1708934	1708882	-1	II	NCU10369	1708514	1708959	None	3027	300	16022	No_or_no_constitutive_exon
CCGGACTGCGTCTTGAGGCGTTATGCATGCTAACAGCTTGGGATCAATAGAT	2027844	2028875	2028925	2028873	-1	II	NCU06760	2027844	2031163	stk-48	3027	300	16022	No_or_no_constitutive_exon
AACATGGCAACCCAAACCTTTCAACTAACGGAAGTCGAGCTGGGATACAGAT	2330583	2332026	2332076	2332024	-1	II	NCU01816	2330583	2332466	alc-1	3027	300	16022	No_or_no_constitutive_exon
CCCTGTTTGCTCTTCAGTCTGACTTACACGGCCATCTCTTGGGAAAACAGCT	2336612	2336715	2336765	2336713	-1	II	NCU01814	2334771	2337690	None	3027	300	16022	No_or_no_constitutive_exon
ATATCTTTGCTTCATCTATCGTATAAACATGGCTAACTGGGCGAGAACAGGC	2434408	2434535	2434358	2434410	1	II	NCU01789	2433074	2439647	ham-5	3027	300	16022	Yes
GTTATCACTCTTTCCAGATAGTTAAGCCAGACCTCTGACATTGGGAACAGTT	2648901	2648977	2649027	2648975	-1	II	NCU01717	2647592	2649669	None	3027	300	16022	No_or_no_constitutive_exon
TGGTGCGGCTTGCAAGTGATAGTTGACTGACATTGTGGGTTGGGGAATAGCT	2846019	2846461	2845969	2846021	1	II	NCU01642	2837041	2846461	None	3027	300	16022	No_or_no_constitutive_exon
GTGAGGAGGAGGAGGATCATGACTTTGGGGTTGGCTGCTCGGGATGATAGGG	3242681	3243203	3242631	3242683	1	II	NCU01505	3241958	3243540	None	3027	300	16022	No_or_no_constitutive_exon
CACGCACAGCCAAGCAAAACCCACCAGACTGTACTGACAAGGGAACCCAGAA	3458549	3460693	3460743	3460691	-1	II	NCU08499	3457837	3462094	None	3027	300	16022	No_or_no_constitutive_exon
TTAGACCATGGTGAAAAGAAATGCTCGCTAACACTAATGGGTAAACACAGTT	3553399	3553581	3553631	3553579	-1	II	NCU08469	3553399	3555071	None	3027	300	16022	No_or_no_constitutive_exon
CCCCCTTTTGTTACAAAACACCTAGTTACTGACTGTCTTCGTGTGGGTAGAG	3721576	3721624	3721526	3721578	1	II	NCU08697	3718786	3722533	None	3027	300	16022	No_or_no_constitutive_exon
GCTGCGGAAAGGAATTGGGATGGGATGGTGGCTAATGAAAGGGAAAACAGAG	3751023	3751640	3751690	3751638	-1	II	NCU08707	3751023	3753069	None	3027	300	16022	No_or_no_constitutive_exon
GGAGGGGGGATGTCGGGGGATATGTTGGCTTGTATCTGTGATTCGGGGAGTC	3798857	3798892	3798942	3798890	-1	II	NCU08722	3798741	3799402	None	3027	300	16022	No_or_no_constitutive_exon
ATGAGTACCCGAGTCAACGAGATGGAAACTGGCAAGCCTACGAGGGGAAGAT	3991950	3992087	3991900	3991952	1	II	NCU16589	3991317	3992621	None	3027	300	16022	No_or_no_constitutive_exon
AAAAAAGAAGCAAATGCTGACGACGAGACGGGATTGCCGGGGTGAAACAGAC	4065985	4066064	4066114	4066062	-1	II	NCU08438	4065985	4066442	None	3027	300	16022	No_or_no_constitutive_exon
AATTCTTGAACTTTTTTTTTTTTTTTTATAAACACGATACCGGGCACGAGGA	4192865	4193099	4192815	4192867	1	II	NCU09348	4192302	4193099	None	3027	300	16022	No_or_no_constitutive_exon
CCCTGCTAGCACCCATTCGCTAACCCGTCTACCTTTTTGGGTGGCAACAGAA	4425432	4425665	4425382	4425434	1	II	NCU09483	4424720	4426911	None	3027	300	16022	No_or_no_constitutive_exon
CCTATTTTCCTTCCGATCGCGACAACTGCTGAGCAGCGACATGGGCACAGGA	4467505	4468439	4467455	4467507	1	II	NCU09494	4466317	4468439	None	3027	300	16022	No_or_no_constitutive_exon
AGGATCCATACGTCCAGTTCAGGTCAGGTACAGACGGACCTGAGGGACAGAA	17261	17294	17211	17263	1	III	NCU09523	16225	17294	None	3027	300	16022	No_or_no_constitutive_exon
TCAAGCCCTTACTTCTTGGCTTGGCCGGGGCTAACCAAGGAGGGAAACAGAG	33449	33990	34040	33988	-1	III	NCU09518	32760	35175	None	3027	300	16022	No_or_no_constitutive_exon
AGGCTGTGAACAAATGAATGTAGGAAGTAAACGAATGGGAGAACATGCAGAT	149431	149658	149708	149656	-1	III	NCU09145	149431	150364	None	3027	300	16022	No_or_no_constitutive_exon
GTAAATAGGGGATGCACAATGGGGAGACATCGGGCGACGGATGGGAATAGGA	269680	269814	269630	269682	1	III	NCU09178	269061	271142	None	3027	300	16022	No_or_no_constitutive_exon
GCCGCCGGTATCTAAAGGAACCTTGAGCTGACAACGGCCAGGGAATACAGAG	639376	640010	640060	640008	-1	III	NCU05723	639376	644614	None	3027	300	16022	No_or_no_constitutive_exon
TCTCCGATGTCCCCCCTGGGAATCCACGGAACGTTGCTGACGGGATGTAGTG	1033272	1035777	1033222	1033274	1	III	NCU07837	1031458	1035777	csb	3027	300	16022	No_or_no_constitutive_exon
GAGTTCAATGCTTTCCATAAGGGTCAGGCTAACAAAAAGGGATGGCAAAGTC	1097520	1097629	1097679	1097627	-1	III	NCU07849	1096506	1099726	thi-4	3027	300	16022	Yes
ATCGTCCCCTCCATGGATCCTATTCTAACTCGCCATCTTTGGGCCAACAGCT	1126047	1126111	1125997	1126049	1	III	NCU07856	1125404	1127052	None	3027	300	16022	No_or_no_constitutive_exon
AAGTGCGATGCTGTTTGAGGCCGTGAATTGCGCTGACGAGGGAGAAATAGGC	1251024	1251097	1250974	1251026	1	III	NCU11352	1250180	1252409	None	3027	300	16022	No_or_no_constitutive_exon
TACCTACATGTCAATCATATGGATTATTAGTATACTAACACAATGGGCAGCC	1437408	1439037	1439087	1439035	-1	III	NCU06446	1437408	1439927	None	3027	300	16022	No_or_no_constitutive_exon
GATCCCAAGAACGAAATTCATCCTGCTGCCGTTTTATGAGAAATGGGAAGTC	1538718	1538822	1538668	1538720	1	III	NCU06474	1537921	1540471	None	3027	300	16022	No_or_no_constitutive_exon
TTGAACGTGACGTTGGTGGCATGGTGACTAACGACTGGGACACGAAGCAGGC	1559559	1561436	1561486	1561434	-1	III	NCU06481	1558566	1562937	None	3027	300	16022	No_or_no_constitutive_exon
CTAGAGGTAACAGGCAAAGCTGACAGTCCAGGGCATGAGGGGAATCAAAGTT	1875742	1876320	1876370	1876318	-1	III	NCU16645	1875742	1877036	None	3027	300	16022	No_or_no_constitutive_exon
AGAGAACAGATGGAAAAGGGGACAGTTTGGCTAACGTTTGGGGAAAATAGTA	1918715	1918739	1918665	1918717	1	III	NCU06210	1918217	1920002	None	3027	300	16022	No_or_no_constitutive_exon
GGTATGGGAACCCGCAGAGAGCCGCACGTGCTAACCAGTTGGGTTGATAGTC	1925662	1925988	1926038	1925986	-1	III	NCU06213	1924663	1927828	None	3027	300	16022	Yes
ATCCCTGGCGTGATTTTAAGCTTTTGCCCCATGGTTTGTCGCCGGGAAAGCT	2241470	2241684	2241420	2241472	1	III	NCU00003	2239942	2241684	None	3027	300	16022	No_or_no_constitutive_exon
CTCTTGAACCGCCACTCTTGTCACGAACAACCTTGCGCTAACGGGAATAGGT	2392331	2393781	2393831	2393779	-1	III	NCU00045	2392331	2396619	None	3027	300	16022	No_or_no_constitutive_exon
TCTTCCTACCTTCCCTCTGTGGCCGTTCGGTAACATGGGGGGGTAAACAGGC	2601459	2601941	2601409	2601461	1	III	NCU00096	2600264	2601941	None	3027	300	16022	No_or_no_constitutive_exon
CGTGACAGAAATGGAAGAAAGATGATGTACTGACAAAAGCATGGGGATAGGT	2653226	2653607	2653176	2653228	1	III	NCU00111	2652522	2653607	None	3027	300	16022	No_or_no_constitutive_exon
AAGATGTGTGCGCTTGTGGAATAGTTGTCTAATCTGCTTGGGGATGGCAGCC	2664150	2664221	2664271	2664219	-1	III	NCU00114	2662792	2664390	None	3027	300	16022	No_or_no_constitutive_exon
CCATGAACAAGTGGCAGACTATTACTGACATGGAAGTGAGCGAGGGTAAGTC	2791469	2792287	2792337	2792285	-1	III	NCU00150	2791469	2793296	his-7	3027	300	16022	No_or_no_constitutive_exon
CCCCGGGCAAGCATGAGCGGGGATGTTTCTGACGCGGGCATGATAAGTAGCC	2958682	2959725	2959775	2959723	-1	III	NCU00196	2958371	2963721	None	3027	300	16022	No_or_no_constitutive_exon
CCCTAAATCATCCCATCTGAAAGATTATGCTAAAGTAACGGGATGTGAAGAC	3038856	3039076	3039126	3039074	-1	III	NCU16667	3036478	3040213	None	3027	300	16022	No_or_no_constitutive_exon
TCCCTGGCTCCCTTTTTCATTCTCTAATCACCATGACGGGCCAAAAAAAGGT	3671493	3672728	3672778	3672726	-1	III	NCU11182	3671493	3673120	None	3027	300	16022	No_or_no_constitutive_exon
AAACTCTTTCGTTTTACAGAAACCCAACTTTGTCTAACCAAGGGCACAAGTT	3716740	3717421	3716690	3716742	1	III	NCU00397	3716138	3717421	None	3027	300	16022	No_or_no_constitutive_exon
ACGATGCCTTTCCACAGAACGACGCTGACCATGCTTGTGCGAGGGAACAGAC	4285574	4285703	4285524	4285576	1	III	NCU07579	4285204	4288874	None	3027	300	16022	No_or_no_constitutive_exon
ACGGAAGTATTGAGGAGGCAGATTGATTGCTAACTTGGGTGTGTGAACAGCT	4506434	4506663	4506713	4506661	-1	III	NCU11367	4506434	4508192	None	3027	300	16022	No_or_no_constitutive_exon
ACACAGACTGGGGCAGATAATCGCTTAGATGCTGACTGGGATGGACATAGGC	4624788	4624991	4624738	4624790	1	III	NCU08199	4624361	4626217	None	3027	300	16022	No_or_no_constitutive_exon
AGTATATCGAATCAAAACTAGGTCAGAATGGGAAAGCTAACGGGGAATAGTC	4671837	4671950	4671787	4671839	1	III	NCU08218	4669534	4672810	None	3027	300	16022	No_or_no_constitutive_exon
CGAGGCTGGATCAACGCAGGCCTAACGCCAAGTGAACTTGCAGGGATCAGGG	4760692	4760743	4760642	4760694	1	III	NCU16702	4759636	4760743	None	3027	300	16022	No_or_no_constitutive_exon
GGTAAGGTACATCTGAGCGGGAACTGACGCGATGCCGACGTGGTGGGAAGGC	4872419	4872804	4872854	4872802	-1	III	NCU08571	4872419	4872943	None	3027	300	16022	No_or_no_constitutive_exon
CCGGACTGAACTGACGGAACGCTTTGGCCTCCCCATACTAACATGGGCAGAC	4942837	4942949	4942787	4942839	1	III	NCU08555	4942497	4944487	None	3027	300	16022	No_or_no_constitutive_exon
TTCGTGAACGAACAAAAGTTTGCTGACGACGACATTGGGGAATGGTACAGGC	4946417	4946898	4946948	4946896	-1	III	NCU08554	4946417	4948227	ssp-1	3027	300	16022	No_or_no_constitutive_exon
GGTGGCGAACTGAAGAAGCAGCGACAATTCTGGCTAACAAAATGCGGGAGGT	4994433	4995464	4994383	4994435	1	III	NCU08538	4993940	4995464	None	3027	300	16022	No_or_no_constitutive_exon
GATAGAAGGTAGAGGTATCTGCGTGAGCTGACATGAAGGGAATTCGAAAGGA	5192330	5192780	5192830	5192778	-1	III	NCU08774	5192330	5193337	None	3027	300	16022	No_or_no_constitutive_exon
TGTCCCATTGTCATTGCTGTACACGGGTCTTATCGCTAACGGGACGACAGGA	2341	2393	2291	2343	1	IV	NCU10285	1666	3325	None	3027	300	16022	No_or_no_constitutive_exon
CCTGCGTCTCCCTTCGCTTTCATGCAACAGCAGGTCTAACGGAAGGGCAGAA	87080	87939	87030	87082	1	IV	NCU09656	85772	87939	None	3027	300	16022	No_or_no_constitutive_exon
CCCCGTGTTTACTTTGTAATGTAGTTGCTGACAATTGGGGGGAAAAAAAGAA	165021	167050	164971	165023	1	IV	NCU07590	164292	167050	None	3027	300	16022	No_or_no_constitutive_exon
GAAAGTGAGGTGCTACAAGTCTAACCAGAGTAATCAATCAGGGAAAACAGGA	207685	207763	207813	207761	-1	IV	NCU07603	207685	209876	None	3027	300	16022	No_or_no_constitutive_exon
GGAACCACATCGAGAACCAGGGGAAAATGCGGGAACAAGTGGGTCAACAGTC	258918	258998	259048	258996	-1	IV	NCU07613	258304	259738	None	3027	300	16022	No_or_no_constitutive_exon
AGAGGAAGAATGGAGTGGGGTTGGGACGGAGGCTAATGCGGGGAAAACAGTC	487252	487447	487202	487254	1	IV	NCU04856	485243	488059	gln-2	3027	300	16022	No_or_no_constitutive_exon
GTTTCTTTCATCGAGACCAGATGTTGAGTTTATACTAACGAGTGGGGCAGGG	686397	686568	686347	686399	1	IV	NCU04904	683645	686568	None	3027	300	16022	No_or_no_constitutive_exon
CTGGCAACGCATCCCTACCTTCTCGGATCAACAACTAACAGCCGGGGAAGGC	694871	694982	694821	694873	1	IV	NCU04907	694302	695989	None	3027	300	16022	No_or_no_constitutive_exon
CTTTTCAGTTGAGTTTGTATGGTGGCAGCCAGGCTAACAATGGGTGACAGGT	782374	782451	782324	782376	1	IV	NCU04931	780869	782983	None	3027	300	16022	No_or_no_constitutive_exon
CGGGTACATATGTACAAGCGAACCCCAACAGCTCTGTACGGGGTACATAGGT	799735	799773	799823	799771	-1	IV	NCU04937	799071	800077	None	3027	300	16022	No_or_no_constitutive_exon
CAGTCCCCCTTTAGACATATTCTGTGTGACTGACGTTGAGGGAACTGCAGAT	1591960	1592224	1591910	1591962	1	IV	NCU06544	1590804	1595694	pkc	3027	300	16022	No_or_no_constitutive_exon
ACCTGGTTTCCGGTAGCTGTCGGAACAGTGTACTAACAAAAGGGCACCAGGC	1795846	1796366	1796416	1796364	-1	IV	NCU06609	1795846	1797909	None	3027	300	16022	No_or_no_constitutive_exon
TTTTGATGGGTGAAGAGAGAATGATATGCTAATGGCTAGAGATGGGACAGCT	1807344	1807438	1807294	1807346	1	IV	NCU06613	1806508	1809215	None	3027	300	16022	No_or_no_constitutive_exon
GACGGCGATGATCGACGCAGAGCCGAGTGTACTGACTCCCGAGGGTATAGCT	1808500	1810622	1810672	1810620	-1	IV	NCU06614	1808500	1811016	None	3027	300	16022	No_or_no_constitutive_exon
CGAAGCTTTGCCATCGTACTTTGGCCATTTCTGACGCGGGGAAACAACAGGC	1845213	1850003	1850053	1850001	-1	IV	NCU06626	1845213	1850760	stk-45	3027	300	16022	No_or_no_constitutive_exon
AGTCAACGATCAATCGACCAGCGGTTTCTAATGGTTATGGGGACAAACAGAT	2248157	2248944	2248994	2248942	-1	IV	NCU07683	2248157	2249692	None	3027	300	16022	No_or_no_constitutive_exon
AGATCGAAATTGAGTTGAACTGAGCTGACACATTGGGTGGGGGGGAGCAGTA	2305647	2305746	2305796	2305744	-1	IV	NCU07668	2303729	2306880	None	3027	300	16022	No_or_no_constitutive_exon
GTTTTCAATGAAGTGAATGATGAATGAGTTGCTGACTGGGAGAATTACAGCG	2743472	2743897	2743947	2743895	-1	IV	NCU06374	2743472	2746881	None	3027	300	16022	No_or_no_constitutive_exon
AGCAGTAATAGCAGCAGTATCAGAGAACTAACAGGGGGAGACGGTAACAGGA	2825525	2825760	2825475	2825527	1	IV	NCU06347	2824763	2826765	None	3027	300	16022	No_or_no_constitutive_exon
TTAAGCCGAGGGTTGTAAGGGAGGTGTAGCTAACCATTCGTGGGGAATAGGG	2910699	2911267	2910649	2910701	1	IV	NCU06325	2910216	2911622	None	3027	300	16022	No_or_no_constitutive_exon
ACCTACTTCCGTTTCATGAACTGATCAAGTACTAACCGCCATGCGGGCAGAC	2954431	2956776	2954381	2954433	1	IV	NCU06312	2953112	2956776	gpr-4	3027	300	16022	No_or_no_constitutive_exon
AGAAGGTGGGAGAGAAAAATCTTATGCTAACGACGGTCTGGGGGTAATAGAA	3142735	3143204	3142685	3142737	1	IV	NCU04508	3142114	3143204	None	3027	300	16022	No_or_no_constitutive_exon
CAGAACGGCAGCCCGCTAATAGGCATGCATTGAACAAGGGCAAGAAACAGGC	3243035	3243089	3242985	3243037	1	IV	NCU04472	3240436	3247527	None	3027	300	16022	No_or_no_constitutive_exon
GTCTGGCCTACATCTTCATCTACCCGTTGTGTTGACCGCAGGGAAACCAGAC	3321894	3323341	3323391	3323339	-1	IV	NCU04449	3321894	3324175	None	3027	300	16022	No_or_no_constitutive_exon
ACTCGACACCCCCCTTTTGTAACCGTAACTTACGAACCGGGTGACAACAGGC	3377995	3378858	3377945	3377997	1	IV	NCU04433	3375753	3380167	cys-14	3027	300	16022	No_or_no_constitutive_exon
GCGGCTTTTCATGAGAACATGAACATAAACTGACATGCCTTGCGGGAAAGGG	3433523	3433614	3433664	3433612	-1	IV	NCU04418	3432034	3434327	None	3027	300	16022	No_or_no_constitutive_exon
CAATAATCAATACGGTCGCTGTCAACAAGTTAACACATTCGGGTATGAAGAA	3444696	3444765	3444646	3444698	1	IV	NCU04416	3443523	3445545	None	3027	300	16022	No_or_no_constitutive_exon
TCGGTATGGTCGAGGAGTTAGCGTTGCTGACATGTGGAACTGGGGATTAGGT	3453692	3453854	3453904	3453852	-1	IV	NCU04413	3453317	3455168	None	3027	300	16022	No_or_no_constitutive_exon
TGTCGCATCCTTGGTAGGCAGCATACTTATTCCTACGGGCAATGGAACAGCA	3589959	3592377	3592427	3592375	-1	IV	NCU04373	3589959	3595771	None	3027	300	16022	No_or_no_constitutive_exon
TCATATATCGGAGACTTTATGCTGACGTGCTGCTTTTGTGACGGGCATAGGA	3604261	3604322	3604211	3604263	1	IV	NCU04371	3603168	3605053	fkr-3	3027	300	16022	No_or_no_constitutive_exon
CTCAAGTATACAATGTACACTCACTAACCGACTTCACATTTGGGAAACAGAA	3731057	3731089	3731139	3731087	-1	IV	NCU04338	3729160	3731640	hH4v	3027	300	16022	No_or_no_constitutive_exon
CATCAAGCGGAAGGTAGCATGCGTGTACGTAAAATACGCCATCGGGACAGCA	3921755	3921997	3922047	3921995	-1	IV	NCU08015	3921755	3922160	None	3027	300	16022	No_or_no_constitutive_exon
TTCCTTCTCTAGTCTCGGTCTTTGAAAGCTGAGAATCAAGGGAAACACAGGC	3923996	3924026	3923946	3923998	1	IV	NCU08016	3922837	3924026	None	3027	300	16022	No_or_no_constitutive_exon
GTTATCCGTACCTTTGAATCAATGACTAACGTGTATCTGCGCGGGAACAGAC	4117072	4117078	4117128	4117076	-1	IV	NCU08683	4115323	4118378	rho-2	3027	300	16022	No_or_no_constitutive_exon
ACAAAATCTACTGGTTGTCTAAGACGACTGACGATGGGATGGGATTGAAGGT	4120381	4120792	4120331	4120383	1	IV	NCU16834	4119777	4120792	None	3027	300	16022	No_or_no_constitutive_exon
TGAGTTACAAAACGGAACATCGAGAGTGACTCCGAGCTAACAGGGATCAGAT	4378045	4380114	4380164	4380112	-1	IV	NCU07319	4378045	4382149	None	3027	300	16022	No_or_no_constitutive_exon
CCTCTGTATAACACTCAAACCAAGACTTTCTCACTGACACGGGATATCAGGA	4546949	4549787	4546899	4546951	1	IV	NCU07277	4546559	4549787	acw-8	3027	300	16022	No_or_no_constitutive_exon
TCATCATAGCGCCAACCCATCCTATTCATTGCGCTAACATACGGGAACAGGT	4566605	4567812	4566555	4566607	1	IV	NCU07271	4565636	4567812	None	3027	300	16022	No_or_no_constitutive_exon
CGCATCATCATGGACGAGGAACAATGACTAACTGTTGGGTGGTGATGCAGAG	4893464	4896361	4896411	4896359	-1	IV	NCU07010	4891613	4898342	None	3027	300	16022	Yes
TCTCCCCTAATCAGCAACTGAGCTTCGCTGACACGCAGTGGGATCAACAGCC	4980538	4982180	4982230	4982178	-1	IV	NCU07034	4980538	4982667	None	3027	300	16022	No_or_no_constitutive_exon
TTCCGTGCTGTAAGGTATGTTGTGACCGATGTCCTATCGGAGGGATACAGAA	5099238	5100044	5099188	5099240	1	IV	NCU08829	5098593	5100144	None	3027	300	16022	No_or_no_constitutive_exon
TTACAATACACCGTGGCAATGCCCGTTAGTTGATTAACAAAGTGGGACAGGG	5145652	5147198	5145602	5145654	1	IV	NCU08816	5144964	5147198	None	3027	300	16022	No_or_no_constitutive_exon
GTGCTATCCCTTTGGCTTACCTTGAGGACGAGAGTTAACCAGGGATACAGTA	5445208	5445295	5445158	5445210	1	IV	NCU05291	5443935	5445760	None	3027	300	16022	No_or_no_constitutive_exon
TCGTGGCCATGACTCAAGCAACATGAAATGCTAATGGGAGGAACTAACAGGA	5532448	5533442	5533492	5533440	-1	IV	NCU05267	5532448	5537507	None	3027	300	16022	No_or_no_constitutive_exon
GTAGTGAGCGAGGGAGAAATCCATCCAGCCTTACGAGGGCAAGCGAGAAGGT	5587886	5588334	5587836	5587888	1	IV	NCU05255	5586039	5588851	None	3027	300	16022	No_or_no_constitutive_exon
CTAGTAGAACAAGATGAGAGCCTTTGGCTAACTTTACGGGGGGGAAAAAGAC	5668271	5668401	5668451	5668399	-1	IV	NCU05234	5667209	5669399	None	3027	300	16022	No_or_no_constitutive_exon
CTCTTCCCTGTCCCTTCCCATTATTGTCTGGATCACTGACAGGGCGGCAGGT	5774943	5775090	5774893	5774945	1	IV	NCU05201	5773186	5775895	None	3027	300	16022	No_or_no_constitutive_exon
CAACTAGCGTAGGACGTAGGTCGTTCACAACCTCATGATGTGGGCAACAGTT	42285	43287	43337	43285	-1	V	NCU10291	42285	44857	None	3027	300	16022	No_or_no_constitutive_exon
GCTTTACTTTGTGCAATGACCAACCAATATCGCTGACACTGGGCATATAGTG	107781	108224	107731	107783	1	V	NCU08857	106850	111385	None	3027	300	16022	Yes
TACCTGGGAGAAAAGGGAGAGAGAAAAGATGCTAACGATGAGATGGGCAGCC	114629	115108	114579	114631	1	V	NCU08856	112882	115108	None	3027	300	16022	No_or_no_constitutive_exon
GGAGAGCGACTGAGAGAAAGAGGAAGGACGACTGCTAACGGGCAGAATAGGT	476024	476229	475974	476026	1	V	NCU07740	475099	477332	None	3027	300	16022	No_or_no_constitutive_exon
GTTAGACTCTAGGGCCCGGTTCATTGGACTAAACATCCGGGAGGTTGCAGAC	549430	549815	549865	549813	-1	V	NCU14056	549430	550126	NCU14056	3027	300	16022	No_or_no_constitutive_exon
TGGACCGATGCTGATCCGACTTTGCGACTCTATCGGATAGGGCTAAGCAGAA	573389	573454	573339	573391	1	V	NCU09837	571751	573454	None	3027	300	16022	No_or_no_constitutive_exon
CAAACCGTCAATTCTGTTTGCTAGATTAATGCTAACATGGGCTGGAATAGCG	884913	886649	886699	886647	-1	V	NCU16942	883996	888431	None	3027	300	16022	No_or_no_constitutive_exon
TTTTGCTTACAGCATCGCCCCTGTTTCCCAGGCTGACATTACGGGTGCAGTA	1233630	1236089	1236139	1236087	-1	V	NCU04673	1233630	1237658	None	3027	300	16022	No_or_no_constitutive_exon
GTGTCTCAGGCTTTCACCAGCAAGTGAAGGGGGTGCTGACGAGTGGGCAGAT	1258902	1259019	1258852	1258904	1	V	NCU11309	1257919	1259592	None	3027	300	16022	No_or_no_constitutive_exon
AGAGATGAGACAGGATATGAGGACGTAAGAGGTGACTATGGATATGGGAGGG	1397881	1398062	1397831	1397883	1	V	NCU04632	1394036	1398062	None	3027	300	16022	No_or_no_constitutive_exon
ACACGTTCTTTCCCCTTGATATTTTGTTCTAACTGACGGGAATGGGGTAGAT	1439219	1439344	1439394	1439342	-1	V	NCU04625	1438862	1441160	None	3027	300	16022	No_or_no_constitutive_exon
TTTCCAAGCTTCGCCGTTGTAAGCTCCGCTAACAAAGCATCGATGGGCAGGT	1502980	1503138	1503188	1503136	-1	V	NCU04612	1501025	1504190	mek-2	3027	300	16022	Yes
CACCTGGCACCTACATCGTGCTGACGGATTCGGGGATGTGGATGGGGCAGTC	1726784	1727564	1727614	1727562	-1	V	NCU14066	1726784	1727977	NCU14066	3027	300	16022	No_or_no_constitutive_exon
GTGCTGATCATTGAACCTTCAGAGTCGCTCGCTAACCGCCTACGGGGTAGAT	2009948	2010286	2010336	2010284	-1	V	NCU03662	2007367	2010677	None	3027	300	16022	No_or_no_constitutive_exon
AGTCGTCTATACCTGGGCTTGTACGGTTCGACAATAGCTTACGGGTCAAGGT	2008346	2009895	2009945	2009893	-1	V	NCU03662	2007367	2010677	None	3027	300	16022	No_or_no_constitutive_exon
CTTTGAGCTGGTTGGACGACGTGCTAATACGTAAGGTTCTCGACGGGCAGCT	2173685	2173910	2173960	2173908	-1	V	NCU03711	2172984	2174752	None	3027	300	16022	No_or_no_constitutive_exon
ACAATACTCTTTCATGGGTTGGACACCGCTAACTGGCATGATGGGTGTAGGT	2377170	2377450	2377120	2377172	1	V	NCU03776	2375765	2381242	None	3027	300	16022	No_or_no_constitutive_exon
CAGTGATTCCTGCAACATGAACTTCGGTCTGAACTGACGCCGTGGGGCAGAA	2417985	2418109	2418159	2418107	-1	V	NCU03788	2416518	2418693	None	3027	300	16022	No_or_no_constitutive_exon
TTGCCGAACCTCGCGCTTGTAAAACCAATGCTGACGGCGTGGGTGGATAGGT	2441233	2441396	2441183	2441235	1	V	NCU03795	2440548	2442911	None	3027	300	16022	No_or_no_constitutive_exon
GCCCCCTTTTACTCCACCACCTACCACTTATACTGACTGTGAGGGTATAGGT	2457288	2457555	2457605	2457553	-1	V	NCU03800	2456906	2458351	None	3027	300	16022	No_or_no_constitutive_exon
GCCAATCGATGCAAAGGATGCTAATTTTTTCTGGTTTTATGAGGGTGTAGTT	2469918	2470440	2469868	2469920	1	V	NCU03804	2467153	2470440	None	3027	300	16022	No_or_no_constitutive_exon
GCTTCTGCAGATTCGAAGGGGGGGAAATATGATGCTAACAATGGGAACAGTG	2473595	2473620	2473670	2473618	-1	V	NCU03806	2472281	2474017	cyh-2	3027	300	16022	No_or_no_constitutive_exon
GCCGCCGAGACACTGGAAAAGTGGAATATCCTTGCTAACCTTGGGAATAGTC	2549604	2550695	2549554	2549606	1	V	NCU03830	2547039	2550695	None	3027	300	16022	No_or_no_constitutive_exon
GAGAGTGGAATTTGGACTCTCAGACTGTGTTGAGACGAACTGGGCGGTAGCC	2653454	2653524	2653574	2653522	-1	V	NCU01003	2653049	2653656	None	3027	300	16022	No_or_no_constitutive_exon
GTCTCGAAAACTGGCCTCAGGCGAAATGCTAATTTCCTTGGGGACAACAGAA	2663880	2664519	2664569	2664517	-1	V	NCU01007	2663880	2665534	None	3027	300	16022	No_or_no_constitutive_exon
GTCTTCTCAATCATTTCAATAGATCACGCTAATCAAATCCGGGTGGGCAGTT	2738066	2739272	2739322	2739270	-1	V	NCU01039	2738066	2741721	None	3027	300	16022	No_or_no_constitutive_exon
GACCCATATGTCCTCAACTGACTGACCGACTGACGTTTACTGGGAAACAGAC	2987635	2987768	2987585	2987637	1	V	NCU01134	2987245	2989434	None	3027	300	16022	No_or_no_constitutive_exon
CGCGGGGATCATGTTGAGACGGAGATGGGATACTGACGCTCGGGGTACAGTT	3179447	3179535	3179397	3179449	1	V	NCU01189	3178605	3183208	None	3027	300	16022	No_or_no_constitutive_exon
GTTTTGGGCAATCTAACCTCGGCGCCTTCGTTTGCTAACGGGAGATACAGTG	3308066	3308620	3308670	3308618	-1	V	NCU01234	3308066	3310171	None	3027	300	16022	No_or_no_constitutive_exon
TTAGTTCGGCATGATATGGAAGTTACTAACGAATCTGTTGGGTGTCAAAGAT	3605855	3606181	3605805	3605857	1	V	NCU01311	3604975	3607644	None	3027	300	16022	No_or_no_constitutive_exon
CCTCAATTCACATACTTACACAAAAACCTTGCTAACATATTGGGTACAAGAT	3709297	3709865	3709247	3709299	1	V	NCU01340	3708774	3709865	None	3027	300	16022	No_or_no_constitutive_exon
AACCCTCCTCCAGTGACGCGCAAGCCGGCTGACCAGCTTGGGAACTGCAGAC	3787060	3787111	3787010	3787062	1	V	NCU01366	3786268	3791458	None	3027	300	16022	No_or_no_constitutive_exon
CGACCCTTTTCTGTCTTGGTAACTAGGCGCTGATTTCTGGGGGAAAAAAGAT	3787170	3787225	3787120	3787172	1	V	NCU01366	3786268	3791458	None	3027	300	16022	No_or_no_constitutive_exon
AACCAAGCTGCGTGATAAGCCAAAGTCTTTTGCTGACTGGGATATGATAGTG	3804990	3806057	3804940	3804992	1	V	NCU01371	3804241	3806057	None	3027	300	16022	No_or_no_constitutive_exon
ACCACCACCATAACAGCAAGAGTAAAGGTACTGACTTTGTGGGACAATAGGC	3937220	3938059	3938109	3938057	-1	V	NCU01403	3937220	3939355	None	3027	300	16022	No_or_no_constitutive_exon
ACGCTTGCTTTTATACTTTACGAACCAAAGCCTGATGATAGGGACGAAAGCG	4207275	4207384	4207434	4207382	-1	V	NCU06672	4204833	4208188	None	3027	300	16022	No_or_no_constitutive_exon
CGCGCCAGTGCTTGCGCTGTAACGAAAGCTTACTGACGGGCGGATAAAAGAT	4205895	4207197	4207247	4207195	-1	V	NCU06672	4204833	4208188	None	3027	300	16022	Yes
TGGCACGTATACATGCTGGAACTTGGTCACTGACCACACCGGGGCTACAGGC	4396752	4396881	4396931	4396879	-1	V	NCU06724	4393868	4397472	gln-1	3027	300	16022	No_or_no_constitutive_exon
TATGATTTGGGTGTGATGTTGGTGATGCTAATGATCCATTTGTGGGACAGCT	4691988	4692338	4691938	4691990	1	V	NCU01454	4690431	4692338	None	3027	300	16022	No_or_no_constitutive_exon
ACTTGGAAAAAAACAAAATGTCACAAAACTAATTCCCCGCTTGGGAACAGGT	4821805	4822949	4821755	4821807	1	V	NCU04099	4821583	4822949	None	3027	300	16022	No_or_no_constitutive_exon
TGTTTGTGTGTGTGAGAGTATATGGATGGCTAATCATTGTGGGTGAATAGGT	4908416	4908872	4908366	4908418	1	V	NCU04118	4906278	4908872	None	3027	300	16022	No_or_no_constitutive_exon
TCCCGATAACCCTCAAAAATAACAAGACCTTATGGACTAACAAGGGGCAGGT	4936675	4936936	4936986	4936934	-1	V	NCU04128	4936675	4937890	None	3027	300	16022	No_or_no_constitutive_exon
TACTTCCCCGTCCTCGGTTCGATCGCTTACATGTCATGGTTGGGAAACAGAT	5143235	5145668	5145718	5145666	-1	V	NCU04189	5143235	5146931	cot-2	3027	300	16022	No_or_no_constitutive_exon
GGAATACCGAGAAAACTGAGGCTGACGATGTGATGGGATGGGATACATAGCC	5401417	5401913	5401367	5401419	1	V	NCU04260	5400353	5401913	None	3027	300	16022	No_or_no_constitutive_exon
AGTGACCTTTCTCAAAGGACACAAAGTGACACAAAGGGAAAGAAAATTAGGC	5500907	5501412	5501462	5501410	-1	V	NCU17032	5500907	5502424	None	3027	300	16022	No_or_no_constitutive_exon
ACGAACTGTCACACGAGGAGCGCAATTGCTGATGATGATTTTGGGAATAGGC	5584175	5584344	5584394	5584342	-1	V	NCU04312	5582718	5584660	nudf-1	3027	300	16022	No_or_no_constitutive_exon
TACGCCTGCTTCATATCTATCTTATATCAGATCCTAACATGGTTGGGCAGCC	5801464	5802517	5801414	5801466	1	V	NCU08952	5800974	5803324	None	3027	300	16022	No_or_no_constitutive_exon
GTAGAGAATGAGTGCGAAGAGGTTACTGACTGAATGTGTTGGGGATATAGTG	5806261	5806317	5806367	5806315	-1	V	NCU08954	5804956	5806936	None	3027	300	16022	No_or_no_constitutive_exon
GCCAGCGATGATTGAGCGAACGCCAAAAGCCTGAAGAGGGGGAATGACAGGA	6133157	6133239	6133289	6133237	-1	V	NCU07239	6132261	6133498	None	3027	300	16022	No_or_no_constitutive_exon
CAGCTTCCCTTCCCACGGCATTGGAAATGCGAACTGACGGGGAGTTGTAGAG	6139078	6139556	6139028	6139080	1	V	NCU07237	6138741	6139556	None	3027	300	16022	No_or_no_constitutive_exon
TTGTGCCCGGGGCTTGAATTGGGGCGATGATGAGGCTGACGGGATCAAAGCA	6297871	6298248	6297821	6297873	1	V	NCU17048	6297459	6298740	None	3027	300	16022	No_or_no_constitutive_exon
CTTAACGGATTCTCTGATGGACTGGAACAGGTAGCTGACAATCGGGGTAGCT	6305696	6307132	6305646	6305698	1	V	NCU07187	6301440	6307132	None	3027	300	16022	No_or_no_constitutive_exon
GAGGTAGCCATCCACTCGGGGCGAGGTTTCAATGGCTAACTGGGAAGTAGAA	132184	132235	132134	132186	1	VI	NCU07114	131845	136148	None	3027	300	16022	No_or_no_constitutive_exon
GAAGTACTAATTTCATGATAATGTAAGCTAACAAAGGGAGGGGGATGCAGTG	145092	145112	145162	145110	-1	VI	NCU07109	145092	145529	None	3027	300	16022	No_or_no_constitutive_exon
ATTACTCTTTCTTTTCAGCCGGGTAATGACTGACGAACCGGTGGGATCAGTA	393876	394346	394396	394344	-1	VI	NCU04690	393876	394853	None	3027	300	16022	No_or_no_constitutive_exon
CAAGACACCAGAGCCATTGTCTAGCAACCGTCTATACTTATGGGTGATAGGT	678361	679883	679933	679881	-1	VI	NCU04752	678361	680001	None	3027	300	16022	No_or_no_constitutive_exon
CACGAATTGGCAGTCGGAATACTTTAAGGATCTGTACTAATGGGGCATAGTA	1357584	1358620	1358670	1358618	-1	VI	NCU05604	1356620	1359398	None	3027	300	16022	No_or_no_constitutive_exon
TGGCATTGCATCAGGTAGGAATGTCCCGATATAAGCTAACATGGGAACAGCG	1450854	1451335	1450804	1450856	1	VI	NCU05578	1449754	1452673	None	3027	300	16022	No_or_no_constitutive_exon
GCGAATCCGCGCTGTCAGTTTCGAAACAGAAGAGACGTGGGAGTGTTGAGGC	1469357	1470039	1470089	1470037	-1	VI	NCU10186	1469357	1470935	None	3027	300	16022	No_or_no_constitutive_exon
CGATACTGCGAGCTGGGAACTCTGATTCTGACGGATGGGAAAACAAATAGGC	1535705	1535803	1535655	1535707	1	VI	NCU05554	1535185	1538485	un-25	3027	300	16022	No_or_no_constitutive_exon
TTTGTCTCGTGCTCTATGGTGACTATGATGGGCTAAACGTAGGGCTGCAGTG	1577164	1578858	1578908	1578856	-1	VI	NCU05539	1577164	1579782	None	3027	300	16022	No_or_no_constitutive_exon
AAAGATCCTAGTACGATCCAAGCTGGATGTGACACTGGACTGGGGATCAGTC	1633820	1633987	1633770	1633822	1	VI	NCU05520	1633589	1634843	None	3027	300	16022	No_or_no_constitutive_exon
GGTAGTTACCGAGATCTGAGAAGTTTGAATACCTGCTAATGGGTAGGTAGAA	1671160	1671797	1671110	1671162	1	VI	NCU14175	1670519	1671797	NCU14175	3027	300	16022	No_or_no_constitutive_exon
TCCGTCTCCAATCCCCTGTTCTTGAATCACCTCGACACGCGGGGTTATAGTC	1701649	1701657	1701707	1701655	-1	VI	NCU05503	1700923	1702041	None	3027	300	16022	No_or_no_constitutive_exon
CGTAGCAGCACACGCTCGGCTATTTGTCAAGCTGACGCAAGGGGCAATAGGG	2261705	2262088	2262138	2262086	-1	VI	NCU03965	2260455	2263894	None	3027	300	16022	Yes
TCGTTGCCTGTCTCTAACGCGTAATCGTGTGATAGAATCCGGGCATACAGGT	2278120	2278364	2278414	2278362	-1	VI	NCU03969	2278120	2278660	None	3027	300	16022	No_or_no_constitutive_exon
TCTTCCCCCATCTTCTATGCGCATGACTAATCAGGGGGGGAACAAAAAAGCG	2358267	2359170	2359220	2359168	-1	VI	NCU03989	2358267	2360937	None	3027	300	16022	No_or_no_constitutive_exon
CAAGAGATGGAAGAAGAAATGACGGACACATATGCTAACACAGGGAACAGGT	2438617	2440341	2438567	2438619	1	VI	NCU12111	2437692	2440341	None	3027	300	16022	No_or_no_constitutive_exon
CGCCGTGTCCACAGATGGAAGCAAGCGAGTAGCTGACAGCCGGGGTACAGAC	2575438	2575661	2575388	2575440	1	VI	NCU04052	2575182	2576653	None	3027	300	16022	No_or_no_constitutive_exon
ATACACTTTTGGCTATAGTTCGGATGGCTGATGGAGCACTTGTTGGGAAGTG	2616547	2616630	2616680	2616628	-1	VI	NCU04060	2615290	2617556	None	3027	300	16022	No_or_no_constitutive_exon
ATGTCCACGAGTACTGCGACTTTGCCTGCTCACAATGGAGATGGGAATAGCA	2642785	2642894	2642944	2642892	-1	VI	NCU04071	2641659	2643480	cmc	3027	300	16022	No_or_no_constitutive_exon
CTTACCCCAAACCCCCTGCAAGCCCTCCTGATTTTAATTCCGGGGACAAGCT	2675088	2676005	2675038	2675090	1	VI	NCU12107	2673999	2676005	None	3027	300	16022	No_or_no_constitutive_exon
TGAGGCGTTTCATATTCGGTCAATCTTCTGATGATGACTCGGCGGGACAGGG	3096569	3096609	3096519	3096571	1	VI	NCU06011	3092609	3097787	None	3027	300	16022	No_or_no_constitutive_exon
ACTCGTCTTGGTACTTCTTCGCTGACCACTCCCTCTCTGCCCGGGAATAGGA	3583027	3585329	3582977	3583029	1	VI	NCU05145	3582823	3585329	None	3027	300	16022	No_or_no_constitutive_exon
TGGCCCGATATGCGATCTCGAATGAAACTAAACTAACCATGATGGGTTAGGC	3613613	3613899	3613563	3613615	1	VI	NCU05134	3612919	3613899	None	3027	300	16022	No_or_no_constitutive_exon
GTCTTGATATAATAGTTGCTAACGCTTGGTATGATGGTTCGGGGGTATAGCT	3693090	3693099	3693040	3693092	1	VI	NCU05118	3692135	3694162	vma-10	3027	300	16022	No_or_no_constitutive_exon
TTGGTGGAATTGCGCCTGGAGAAGTTGAAATATGTTGATGGGGTGTGTAGCC	3745526	3745534	3745476	3745528	1	VI	NCU05099	3744486	3745534	None	3027	300	16022	No_or_no_constitutive_exon
GGAGTAACACTATCCTTTAGGTGGAGGATGCTGATGTGTCTGGGTGACAGGG	3794526	3794585	3794635	3794583	-1	VI	NCU05085	3794169	3796368	None	3027	300	16022	No_or_no_constitutive_exon
CAAAAAGGGGAAATAGAAGGGGAAGTGCTAACGGATTGGGTTGGAAACAGTA	3822555	3822976	3822505	3822557	1	VI	NCU05076	3821998	3822976	None	3027	300	16022	No_or_no_constitutive_exon
ACATCAAGAGACCAAAGAAGAAAACAGTCGCTAAACAAGATGTGGGACAGGA	3823693	3823841	3823891	3823839	-1	VI	NCU05075	3822884	3824415	None	3027	300	16022	No_or_no_constitutive_exon
TTTTTCTTGTGGGTGTTGTCTTGGGACATGGGCTAACGGGTGAATGATAGCT	3832860	3832880	3832930	3832878	-1	VI	NCU05071	3832860	3834102	None	3027	300	16022	No_or_no_constitutive_exon
ATAGAGTGGCAGGTTGAAACACAATGCTAACATTGATGGTGGGAAAACAGTC	3847255	3847382	3847432	3847380	-1	VI	NCU10911	3846113	3848671	None	3027	300	16022	No_or_no_constitutive_exon
TGAAAAGGAGGGGGAGAAGGGAGAGGGACTAATAAACTGGGAAGGAACAGTT	3870681	3870719	3870769	3870717	-1	VI	NCU05063	3870274	3872104	None	3027	300	16022	No_or_no_constitutive_exon
ATACATTACGACGCCCTCAACTAACCCCTCTTGATGCAACGGGTTGACAGCA	4075622	4076129	4076179	4076127	-1	VI	NCU05013	4072536	4077061	None	3027	300	16022	No_or_no_constitutive_exon
CGTTGAGGTCGACGTGGGGATGGAACGGTGTACTGACAGGGAATATACAGTC	4145189	4145421	4145139	4145191	1	VI	NCU04997	4144716	4146414	gh10-3	3027	300	16022	No_or_no_constitutive_exon
TTGATGAGGTCTTGGGGAGGTGAGTTTGCTGACTTTTTGTGGTGGGATAGAC	77034	77108	76984	77036	1	VII	NCU12058	75639	77261	None	3027	300	16022	No_or_no_constitutive_exon
TGAGCGAAAAGTCTTGTCGGACCTGTCAAATGAAGAGAAAAACGGGAAAGTC	201398	201832	201882	201830	-1	VII	NCU09440	201398	202463	None	3027	300	16022	No_or_no_constitutive_exon
ACCGATGGCCCCTTTGACCACATCAAGCCGCTAACCATCTGGGCGGATAGCC	374465	374965	375015	374963	-1	VII	NCU09027	373866	375660	None	3027	300	16022	No_or_no_constitutive_exon
GGTGTAGTGTTGTATTGCAGTGGCAAATCAAACTGACCAGGGATTACAAGGT	403732	403757	403807	403755	-1	VII	NCU09033	400423	404459	None	3027	300	16022	No_or_no_constitutive_exon
TGTTGCATGTGGCGGGAGAGAAATGTGCTGATACGATTTTTGGGGTACAGAG	408832	409072	409122	409070	-1	VII	NCU09036	408832	410038	None	3027	300	16022	No_or_no_constitutive_exon
CTTTCATGTTCATTGAGGAAGCCATATGCTGACAAGACGGGAAAACACAGTC	419663	420200	419613	419665	1	VII	NCU09039	418144	420200	None	3027	300	16022	No_or_no_constitutive_exon
TGGAATGGGATGCTGATCGTGACTGACTGAAATGTAATGGGTGGATGTAGGT	488239	488274	488324	488272	-1	VII	NCU09059	488048	488843	None	3027	300	16022	No_or_no_constitutive_exon
TTCCACACGAGTTAAAAGGGAGGACCAAGTGCTGATGCTGGGACAAACAGGA	599384	599485	599535	599483	-1	VII	NCU06870	597595	600130	None	3027	300	16022	No_or_no_constitutive_exon
AAATCACCTAGGCAGAGACACGGTTTGGAGATACCTATCCAGGGATGAAGAT	665042	665177	665227	665175	-1	VII	NCU06887	665042	666093	None	3027	300	16022	No_or_no_constitutive_exon
GGTTTCGCTACGCATGATATGTGTTTCCAAGCTAACCTCGTGGGCGACAGAT	981199	981432	981482	981430	-1	VII	NCU09566	978606	983676	None	3027	300	16022	No_or_no_constitutive_exon
CACCTCTGTCACGTCCTGTTTGTTGCCGAAGCCTTGGAACCGGGATGCAGCA	1405693	1406040	1406090	1406038	-1	VII	NCU09704	1405420	1406987	None	3027	300	16022	No_or_no_constitutive_exon
AAGTTTGTTCCCGTTTTCTCTTGCATACCTCCAGTGCTTACAAAGGGTAGTC	1548804	1549952	1548754	1548806	1	VII	NCU04531	1545157	1554800	None	3027	300	16022	No_or_no_constitutive_exon
TGTGTATTTGCTATTGCGGAATTTTGAACACTCTTGTTGACGGGATCAAGTA	1781892	1782016	1782066	1782014	-1	VII	NCU06106	1780151	1782469	None	3027	300	16022	No_or_no_constitutive_exon
CTGTTCAACCCAACACGTCTCCTCCCATGCTAATCTCGACGGGCACACAGGT	1935140	1935616	1935666	1935614	-1	VII	NCU06063	1935140	1937701	None	3027	300	16022	No_or_no_constitutive_exon
GCCCCAAATCCGCTTTATGAACCTAACCACTAACGTTGGCCATGGGTAAGCT	2561569	2563439	2563489	2563437	-1	VII	NCU02418	2561569	2564382	None	3027	300	16022	No_or_no_constitutive_exon
GTACCGAGCCTAATACCGACTCTTGACTCGCATACTGACAGGGAAACCAGCG	2580349	2580817	2580299	2580351	1	VII	NCU17230	2579872	2580817	None	3027	300	16022	No_or_no_constitutive_exon
CTCGCAACGAGCGCAACAGGGCGCTGACCGGGCATGTTTGTGGGAAACAGGT	2735919	2736631	2736681	2736629	-1	VII	NCU02366	2733498	2737209	tca-3	3027	300	16022	No_or_no_constitutive_exon
AAGGTGACCTGCTGCTGACGGCTTGCCCAACCTTGGTGGGCAACAAACAGGT	2791560	2794135	2794185	2794133	-1	VII	NCU02351	2790799	2795451	None	3027	300	16022	Yes
CTTTTGGATCTGACGACGGGAATTCCATCGCCTTTGTAAGCAATGGGCAGTG	3012073	3012194	3012244	3012192	-1	VII	NCU02297	3012073	3012988	None	3027	300	16022	No_or_no_constitutive_exon
GCTTCGCATCGACAACACCAACAAGGTTGCAATGATGCTGGGGGCTGCAGAA	3154274	3154697	3154747	3154695	-1	VII	NCU02258	3152343	3155127	None	3027	300	16022	No_or_no_constitutive_exon
TATTTCCAAAACCGCTTGGCTTCAGGAAGTCTAACTGATGGGACCTAAAGAC	3172126	3173001	3172076	3172128	1	VII	NCU02254	3170911	3174163	None	3027	300	16022	No_or_no_constitutive_exon
CCCTGGCCTCGCAGCTACATAGCGAGCTATGTACACTACGGGCACGGCAGCA	3178355	3178800	3178305	3178357	1	VII	NCU02251	3178214	3178800	None	3027	300	16022	No_or_no_constitutive_exon
GGAAACCAAGCGGGAAATTCGCAGAAGCTAACTCTCGAGGGAAAATATAGCA	3210972	3212234	3212284	3212232	-1	VII	NCU02243	3210972	3213701	None	3027	300	16022	No_or_no_constitutive_exon
GAGGTGAAATAGAAGAAGATATGCTAACGGGTTGACGACTGGGGATACAGAT	3297083	3297458	3297508	3297456	-1	VII	NCU02217	3297083	3298087	None	3027	300	16022	No_or_no_constitutive_exon
ATCTCTGCTCTGGCCTGCTGCTTTTCAAGCTAACCACTAGGGGACAAAAGGC	3555505	3555749	3555455	3555507	1	VII	NCU08152	3554687	3557629	None	3027	300	16022	No_or_no_constitutive_exon
ACATTTGATACTCACATACTTCTCATAAACATTCAAGACCACGGGTACAGAC	3599945	3600486	3600536	3600484	-1	VII	NCU08165	3599945	3601618	None	3027	300	16022	No_or_no_constitutive_exon
AGGGCGCCGTGATTTGATGTCCCATGTTGCTAATTAGAGAGGGCGAATAGCG	3759842	3760745	3759792	3759844	1	VII	NCU05768	3759614	3760745	poi-2	3027	300	16022	No_or_no_constitutive_exon
TTGAACATCATGTTCCGTTCAGAGGTTGATATCACTAACTCAAAGGGCAGCC	4056217	4056600	4056650	4056598	-1	VII	NCU05853	4056217	4058155	None	3027	300	16022	No_or_no_constitutive_exon
