# Supplementary material for: Widespread Separation of the Polypyrimidine Tract From 3′ AG by G Tracts in Association With Alternative Exons in Metazoa and Plants
Source: Front Genet. 2019 Jan 14;9:741. doi: 10.3389/fgene.2018.00741 (PMC6339879; doi:10.3389/fgene.2018.00741)
Supplement: DATA FILE S1 — Sequences of REPAG 3′ SS from each species of fungi. [file Data_Sheet_1.zip › Supplementary data 1/Fungi_Release38_colletotrichum_chlorophyti.txt]

REPA_GGG_Sequence	Exon_Start	Exon_End	Pos_-50	Pos_+2	Strand	Chromosome	GeneID	Gene_Start	Gene_End	Gene_Name	Number_of_REPAs	Number_of_REPAs_has_GGG	Number_of_Intron(Intra_genic_Region)	Upstream_Constitutive_Exon
TAAGTATCTACGCCCTGCGGCGCGATTATTTCACCGACTAACAGGGTTAGTA	133539	133853	133903	133851	-1	CCHL11_scaffold88	CCHL11_00035	131214	134693	None	3318	364	19384	No_constitutive_exon_found_in_species
CTTCTTTTCTAAGTCATGAGCGGCGTGAGAAATGCTGACGCGCAGGGCAGTC	161879	162188	162238	162186	-1	CCHL11_scaffold88	CCHL11_00042	161879	163708	None	3318	364	19384	No_constitutive_exon_found_in_species
CCTCATCATCCTTCTTGCGGCCAGGAAGCAAGTTCCACGGGACGCAACAGTC	394538	394626	394676	394624	-1	CCHL11_scaffold88	CCHL11_00101	393962	395161	None	3318	364	19384	No_constitutive_exon_found_in_species
GTTTCTGTAGAAATACCATGGGGAAAAATGCTTACGAAGGGGGTCGGCAGGC	408220	408693	408743	408691	-1	CCHL11_scaffold88	CCHL11_00105	408220	409373	None	3318	364	19384	No_constitutive_exon_found_in_species
AGGCCTGATAAAGTAAGAGACAGCTCATACACGCACTGACAGGGTGATAGAT	448710	448797	448847	448795	-1	CCHL11_scaffold88	CCHL11_00115	448604	450266	None	3318	364	19384	No_constitutive_exon_found_in_species
TATGGGACCTGGGGAGGGACATCATTTCACTAACAGAGGGCGGATGATAGGC	520340	522423	522473	522421	-1	CCHL11_scaffold88	CCHL11_00132	520340	522738	None	3318	364	19384	No_constitutive_exon_found_in_species
TTCGCAGCCCTCCTCTCACGTTCAAAACATTGCCTCTTACCAGGGTATAGTT	553862	554370	554420	554368	-1	CCHL11_scaffold88	CCHL11_00138	553059	555087	None	3318	364	19384	No_constitutive_exon_found_in_species
TTTCTCGTCCCACACCGTTTCTGGGTGAGCGTACTAACTACATTGGGAAGAC	553627	553794	553844	553792	-1	CCHL11_scaffold88	CCHL11_00138	553059	555087	None	3318	364	19384	No_constitutive_exon_found_in_species
AATTCTATCCTCGCGCCGTCTCAACTTCGGATTACGGGGGCTAAAAAAAGGA	573983	575640	573933	573985	1	CCHL11_scaffold88	CCHL11_00143	573731	575640	None	3318	364	19384	No_constitutive_exon_found_in_species
CCCTTCTGCACCCATGAATATCCTCCGGATCTAACTGATGGGATGCATAGCA	706973	707093	707143	707091	-1	CCHL11_scaffold88	CCHL11_00175	706166	707228	None	3318	364	19384	No_constitutive_exon_found_in_species
ACTTCGTTATCTAGTGTCTGCAGCCGCAACTGACGCAAAGGGAAATCAAGAT	757020	757157	757207	757155	-1	CCHL11_scaffold88	CCHL11_00184	755470	757410	None	3318	364	19384	No_constitutive_exon_found_in_species
GGTAGGTTTGATTTTGAAACAGGATGATCAAAAAAGCTTACAAGGGACAGGA	1166616	1167066	1167116	1167064	-1	CCHL11_scaffold88	CCHL11_00277	1166158	1169871	None	3318	364	19384	No_constitutive_exon_found_in_species
ACAGAAGGCGCCTGGGATCTCTAGCCTTGACTAACACGGAAGCTGGGCAGAT	1247779	1248849	1248899	1248847	-1	CCHL11_scaffold88	CCHL11_00298	1247779	1249329	None	3318	364	19384	No_constitutive_exon_found_in_species
CGAATCACCGCTTCACCCCTGGAACCAAATCGCTAATTTGGGGGAAACAGCT	1343018	1343119	1342968	1343020	1	CCHL11_scaffold88	CCHL11_00325	1342464	1343289	None	3318	364	19384	No_constitutive_exon_found_in_species
ATCTAGATGTTGGGGGCTTTTTGTTTTGGAGCTAACACGGGGAAACGTAGCC	1395412	1395494	1395544	1395492	-1	CCHL11_scaffold88	CCHL11_00339	1395292	1398832	None	3318	364	19384	No_constitutive_exon_found_in_species
AGGCATGCCCCATATCTTTTGGGTTGGTCTGTGATGACTAACGGGAGCAGCA	1547003	1547076	1546953	1547005	1	CCHL11_scaffold88	CCHL11_00373	1545839	1547203	None	3318	364	19384	No_constitutive_exon_found_in_species
AGAGGCCAGAGTTGATAGCGGGTGCCTTGTTTGCGCCGGGTGATGAACAGGA	1579686	1579727	1579636	1579688	1	CCHL11_scaffold88	CCHL11_00377	1579499	1580658	None	3318	364	19384	No_constitutive_exon_found_in_species
CTCGCACACGCGCACTGGGGAAAAGAATTGGGAGGCTGATGGGGCGATAGGT	1619150	1619252	1619302	1619250	-1	CCHL11_scaffold88	CCHL11_00384	1619150	1620150	None	3318	364	19384	No_constitutive_exon_found_in_species
TTGATCGATTAAACGAACCGAATGATGATGGCTGACGTTGGGCAATGCAGTT	1630246	1630305	1630196	1630248	1	CCHL11_scaffold88	CCHL11_00388	1629625	1630437	None	3318	364	19384	No_constitutive_exon_found_in_species
TTCAGACTGGCATTTCTTCTTGTTTAGCTAAATCTAACGGGTACATAAAGGT	1747825	1748803	1747775	1747827	1	CCHL11_scaffold88	CCHL11_00417	1747000	1748803	None	3318	364	19384	No_constitutive_exon_found_in_species
CGATACCGAACGCGTAAGTTACAATTCTCCCCATGTTTACGGGAAAGCAGCG	1778806	1779017	1779067	1779015	-1	CCHL11_scaffold88	CCHL11_00424	1778416	1779135	None	3318	364	19384	No_constitutive_exon_found_in_species
GGTGGTTGATTATGGAATAAATATTGCGACGACGCTGACGGGGGAGATAGAG	1807906	1807978	1808028	1807976	-1	CCHL11_scaffold88	CCHL11_00432	1807586	1809746	None	3318	364	19384	No_constitutive_exon_found_in_species
GGGAAGAACCTGGAATTTATAACACAAAACTTACTAACGTTTGGGCGAAGCT	1807780	1807852	1807902	1807850	-1	CCHL11_scaffold88	CCHL11_00432	1807586	1809746	None	3318	364	19384	No_constitutive_exon_found_in_species
TCCCACCGTTGAAGAAATCGTGGGTTTGGCTGATCGTCCGGGTGATACAGAT	1817374	1817776	1817826	1817774	-1	CCHL11_scaffold88	CCHL11_00434	1816625	1818357	None	3318	364	19384	No_constitutive_exon_found_in_species
TGTCATCCCCGTTACGTTGTTGTGACGGCAGAGACCCTAACACGGGATAGTC	1088915	1089094	1088865	1088917	1	CCHL11_scaffold17	CCHL11_00750	1086796	1089988	None	3318	364	19384	No_constitutive_exon_found_in_species
CTTGCATCCCTTCCCATTTAGAAGCTAACCACAACGTACGGGATGCGCAGTT	1335300	1335576	1335626	1335574	-1	CCHL11_scaffold17	CCHL11_00803	1335300	1335746	None	3318	364	19384	No_constitutive_exon_found_in_species
CGAGCTCACCATCTCATTCCAAACGGAAAGCTAACCCCCCTGGGGATGAGGC	1503330	1504562	1503280	1503332	1	CCHL11_scaffold17	CCHL11_00836	1502893	1504562	None	3318	364	19384	No_constitutive_exon_found_in_species
GTAATGTCCCACCTTTTGATTTTCCCCTCGCCATCCACTAACAGGGGCAGAT	1522401	1523342	1522351	1522403	1	CCHL11_scaffold17	CCHL11_00841	1521226	1523746	None	3318	364	19384	No_constitutive_exon_found_in_species
GCAGCCCGAATCTTTATGGAGAACATGCGTGACTAACCACGGGAATGCAGCT	1546306	1546359	1546256	1546308	1	CCHL11_scaffold17	CCHL11_00846	1545938	1546359	None	3318	364	19384	No_constitutive_exon_found_in_species
GGGTTGCTTCCCGGGTGCAAGCGGCGACGGCAGCTGACGGGAACATGTAGAA	1579216	1579368	1579418	1579366	-1	CCHL11_scaffold17	CCHL11_00856	1577030	1579691	None	3318	364	19384	No_constitutive_exon_found_in_species
CAAGTGGTTTGGCATAATTGGCGGGAGGGCTAATCAGGGCAACGCAACAGGT	1633802	1633901	1633752	1633804	1	CCHL11_scaffold17	CCHL11_00866	1633367	1633901	None	3318	364	19384	No_constitutive_exon_found_in_species
CGTAGGTTATTCCGTCGATTGGTGAAGCATCATACTGACAGGGCGTGCAGAT	1635382	1635542	1635592	1635540	-1	CCHL11_scaffold17	CCHL11_00867	1634661	1636287	None	3318	364	19384	No_constitutive_exon_found_in_species
AGATCGGATAGCACCAGGCTAGGAAAATTGTTGGCTGACCTTGAGGGCAGGT	1655951	1656054	1655901	1655953	1	CCHL11_scaffold17	CCHL11_00872	1654803	1656054	None	3318	364	19384	No_constitutive_exon_found_in_species
CGCCTGACGTTTGAGAGAAGCCCTTTTGTTTCTGATTCGGGGAAAATCAGGC	1803336	1803986	1804036	1803984	-1	CCHL11_scaffold17	CCHL11_00897	1803336	1804271	None	3318	364	19384	No_constitutive_exon_found_in_species
CATTCCAAACCAGCCTCTTGTCGTGGGATCTGTGGCTAACACCGGGATAGCT	1819984	1821131	1819934	1819986	1	CCHL11_scaffold17	CCHL11_00903	1819069	1821131	None	3318	364	19384	No_constitutive_exon_found_in_species
TGCTCGGGGGGTTCCGACGGCCCGAGGAGCGGGTGCTGATACGGGGACAGGT	85038	85210	85260	85208	-1	CCHL11_scaffold8	CCHL11_00931	85038	86204	None	3318	364	19384	No_constitutive_exon_found_in_species
AGGTGCTTTCACACATCGGCTAGGCGATCCCTGCTAACATTGGGTTAAAGAA	115967	116757	116807	116755	-1	CCHL11_scaffold8	CCHL11_00943	115967	117908	None	3318	364	19384	No_constitutive_exon_found_in_species
CTTTACGCCGCTTGGTATGTTGTTTCTGGCATACTGGCCTTGGTCGGGAGTG	521978	522442	521928	521980	1	CCHL11_scaffold8	CCHL11_01036	520614	522442	None	3318	364	19384	No_constitutive_exon_found_in_species
AGTTTTCGCCCGAGTTGGACGTCGTGTTGTTTGCTGACAGGGTGACATAGGA	583077	584163	583027	583079	1	CCHL11_scaffold8	CCHL11_01046	581755	584163	None	3318	364	19384	No_constitutive_exon_found_in_species
GTCCGTCATGTCCATAATTCATTAAATGCTAACGATGGTCGGGTTGGTAGAC	735018	735050	734968	735020	1	CCHL11_scaffold8	CCHL11_01085	734824	737448	None	3318	364	19384	No_constitutive_exon_found_in_species
CTTGTCCCATGGCTAAAACTGGCAAATAAGAGCTAACTCGGGGTGAACAGGA	983714	983930	983980	983928	-1	CCHL11_scaffold8	CCHL11_01118	983714	988862	None	3318	364	19384	No_constitutive_exon_found_in_species
CTCTTCTGTCTCAGCGGCCATAGCTGGCCACAGCTGACCGGAGAGGGCAGTG	1013695	1013703	1013753	1013701	-1	CCHL11_scaffold8	CCHL11_01128	1013695	1014760	None	3318	364	19384	No_constitutive_exon_found_in_species
CACATGATTTGGAGAAAATGCGACGGGCAAGCTAATATTGGGATTGACAGGT	1144915	1146908	1144865	1144917	1	CCHL11_scaffold8	CCHL11_01163	1143513	1146908	None	3318	364	19384	No_constitutive_exon_found_in_species
ATGCAGATATTGTTGCGCCGTCCGACGTAAACTAGGTTAACATGGGACAGGT	1348889	1349031	1348839	1348891	1	CCHL11_scaffold8	CCHL11_01210	1348123	1349129	None	3318	364	19384	No_constitutive_exon_found_in_species
ACAATCTTTCCCGCGCCGGCTGTTTGCTGACGTTTATGGTGATGGGGCAGGG	1458076	1458261	1458311	1458259	-1	CCHL11_scaffold8	CCHL11_01239	1457735	1458596	None	3318	364	19384	No_constitutive_exon_found_in_species
AGCCCTTGACCCTGAGAGCGATTCATGGTTCAGTCGGCTGACGGGTGCAGGT	4905	4982	5032	4980	-1	CCHL11_scaffold60	CCHL11_01306	1691	5188	None	3318	364	19384	No_constitutive_exon_found_in_species
GCGTTGAAAACCACTGAGTCAATGGCTCTACCTTCTCACGCGGGGATAAGCG	4492	4608	4658	4606	-1	CCHL11_scaffold60	CCHL11_01306	1691	5188	None	3318	364	19384	No_constitutive_exon_found_in_species
TGAGTGAGCCCCAGCCTCCAGCCGAAATTATCGTTGATAGAGGGACACAGGG	82136	82901	82951	82899	-1	CCHL11_scaffold60	CCHL11_01329	82136	83443	None	3318	364	19384	No_constitutive_exon_found_in_species
ACGCGGCCGGTAAACGGAATGTCGGGACGGAGCTTATGGTTACGGGGAAGAT	456275	456279	456329	456277	-1	CCHL11_scaffold60	CCHL11_01395	456275	457777	None	3318	364	19384	No_constitutive_exon_found_in_species
CCTGCCCGAGATGGCATGTGAAGATACAACTTGGCTAAAGAAGGGTGCAGGC	585972	586363	586413	586361	-1	CCHL11_scaffold60	CCHL11_01433	585972	587125	None	3318	364	19384	No_constitutive_exon_found_in_species
CTACATTTACTTCGTTCTAATGAACGTGACGCAGCTGACATGGGTACAAGAG	715900	716680	715850	715902	1	CCHL11_scaffold60	CCHL11_01465	715623	716807	None	3318	364	19384	No_constitutive_exon_found_in_species
CCAGCAGTCATGAGGGACAGGAACGCTCGAGGATTGACGCTGGGGCTGAGGT	1109581	1109711	1109761	1109709	-1	CCHL11_scaffold60	CCHL11_01564	1109581	1111418	None	3318	364	19384	No_constitutive_exon_found_in_species
CCCGTTTATCCCTCTCATTAGGAACCGTCGACTGACTCTAGAGGGCACAGGT	1324137	1324397	1324447	1324395	-1	CCHL11_scaffold60	CCHL11_01610	1323493	1324679	None	3318	364	19384	No_constitutive_exon_found_in_species
CGATCTTGATACGGATATGGCAGGAACTCGAAGTACTAACAGGGGACTAGTG	159272	159584	159634	159582	-1	CCHL11_scaffold87	CCHL11_01708	155986	159785	None	3318	364	19384	No_constitutive_exon_found_in_species
TTCACCGGCTCCTTAGCGCATCCCGGGCGTTTACTGACACTGGGCAACAGGT	220381	220417	220331	220383	1	CCHL11_scaffold87	CCHL11_01727	219773	220417	None	3318	364	19384	No_constitutive_exon_found_in_species
GTGAGTAACACTCTTTATACCCGTCGCAGGAACGTGCTAAAATGGGTCAGCA	246540	246910	246960	246908	-1	CCHL11_scaffold87	CCHL11_01737	246044	248280	None	3318	364	19384	No_constitutive_exon_found_in_species
CATCCATCGTGATCAAGCTATTATTGTGGGTCTTACTAACATGGGCACAGTT	246044	246484	246534	246482	-1	CCHL11_scaffold87	CCHL11_01737	246044	248280	None	3318	364	19384	No_constitutive_exon_found_in_species
ACACCATCCATGTTCTGGATACTCGACTTCAGGAACTAATACGAGGGCAGGT	690984	691054	691104	691052	-1	CCHL11_scaffold87	CCHL11_01851	689704	691151	None	3318	364	19384	No_constitutive_exon_found_in_species
AGTTTGGACCCTGGCGGCCAGCGAGGATTGCATCTGACGCGGGGACTTAGCG	884307	884401	884451	884399	-1	CCHL11_scaffold87	CCHL11_01902	884307	885077	None	3318	364	19384	No_constitutive_exon_found_in_species
TCATTCCTCGCCCCTCTCTGGCCAGATCTATGCTCACCAGGGTGTAACAGCT	938248	940890	940940	940888	-1	CCHL11_scaffold87	CCHL11_01920	938248	941998	None	3318	364	19384	No_constitutive_exon_found_in_species
TCAGATTCTTGTTCAGCCTGGCGGTGAGTGAGCTGACCCCGGGGCAACAGAT	966988	967080	967130	967078	-1	CCHL11_scaffold87	CCHL11_01929	966326	969869	None	3318	364	19384	No_constitutive_exon_found_in_species
AACTTTACTGGTTCTTAGTTTTAATGGTTGTATGCTGATGGCGGGTATAGCG	1087125	1088018	1088068	1088016	-1	CCHL11_scaffold87	CCHL11_01957	1085811	1088275	None	3318	364	19384	No_constitutive_exon_found_in_species
CAACTCTGCACCCTCTGCCGCTTGAGACACGTATTAATGGGTATGGGTAGCC	1299181	1299285	1299335	1299283	-1	CCHL11_scaffold87	CCHL11_02012	1297461	1299706	None	3318	364	19384	No_constitutive_exon_found_in_species
CTTCGATCTACCGGCAAATCAGCTCAGCAAGACTAACAAAAACGGGGCAGTT	58104	58490	58054	58106	1	CCHL11_scaffold11	CCHL11_02025	56425	58490	None	3318	364	19384	No_constitutive_exon_found_in_species
AGCCCACAGGAGTGTAAAAAGAAGAGATGAACTAATCAGGGATGACGCAGGC	62769	62874	62719	62771	1	CCHL11_scaffold11	CCHL11_02026	61445	63703	None	3318	364	19384	No_constitutive_exon_found_in_species
GGCGGAGGAAACAGGGGGCTGCGCAACAGGGGTATTGGGACAACGAACAGAG	340150	341410	341460	341408	-1	CCHL11_scaffold11	CCHL11_02061	340150	342048	None	3318	364	19384	No_constitutive_exon_found_in_species
TTTTTTGGTCTCGCACTGCTCGCAATGGCGCGAATGCTAATGAAGGGTAGGA	366099	367726	366049	366101	1	CCHL11_scaffold11	CCHL11_02066	366019	367726	None	3318	364	19384	No_constitutive_exon_found_in_species
GCATTCCTCCCTACCTTAGCTCAAGGGGTCGCGGCTAACTCAGGGGGCAGAC	392845	394007	392795	392847	1	CCHL11_scaffold11	CCHL11_02069	392127	394007	None	3318	364	19384	No_constitutive_exon_found_in_species
ACAGTGATTCTTCCCAACGAAGATAAAAGTTCTTACTGACAACGGGCAAGGA	485407	485476	485357	485409	1	CCHL11_scaffold11	CCHL11_02089	484866	485940	None	3318	364	19384	No_constitutive_exon_found_in_species
GTCTTGCTCACAAATTCTCTACTCTTGACTGCGTTAACGGGAAAATCTAGGG	505592	505766	505542	505594	1	CCHL11_scaffold11	CCHL11_02094	505457	506706	None	3318	364	19384	No_constitutive_exon_found_in_species
GCATGTCAGACAACTTTACCAAACAACGGTGCTGACATGCAATGGGTTAGGC	537408	537489	537358	537410	1	CCHL11_scaffold11	CCHL11_02102	537163	538747	None	3318	364	19384	No_constitutive_exon_found_in_species
CCGTCAAGCCCACCCAGTGAGTTGTTTGTCACTTGTTCTGGGTTCAAAAGTG	540031	541336	539981	540033	1	CCHL11_scaffold11	CCHL11_02103	539738	541796	None	3318	364	19384	No_constitutive_exon_found_in_species
CCCGTGCCATCTCGTATATAACTAAGTACTGATGATACGGTGGTGGGTAGGC	546171	546940	546990	546938	-1	CCHL11_scaffold11	CCHL11_02104	546171	547180	None	3318	364	19384	No_constitutive_exon_found_in_species
GTCTCAAACCAAGTCTTCGTCCCTTGTCAGGCTAAAGGGAGGTGTGATAGAC	657431	657533	657381	657433	1	CCHL11_scaffold11	CCHL11_02131	655760	657833	None	3318	364	19384	No_constitutive_exon_found_in_species
GGTGAGACAGCCTTGCCAGAACCACAGTTCTCCCATCGTATAGAGGGCAGGG	817400	817855	817350	817402	1	CCHL11_scaffold11	CCHL11_02167	817344	818713	None	3318	364	19384	No_constitutive_exon_found_in_species
GGTACGTCATTGCCGTTCCATGCTAACAATTCGGTGCTGACTGTGGGAAGCC	855289	856041	855239	855291	1	CCHL11_scaffold11	CCHL11_02175	854621	856244	None	3318	364	19384	No_constitutive_exon_found_in_species
GGTTCATCGATATTGCCCGCTCACTGACATCGGGTCACTCGGGAAACTAGGC	1008580	1008619	1008669	1008617	-1	CCHL11_scaffold11	CCHL11_02213	1007245	1008797	None	3318	364	19384	No_constitutive_exon_found_in_species
TCCTACACATGTGAAGTTACAGGCTCGATCGTTACTGACGCGGGAGGCAGTT	1044175	1044414	1044464	1044412	-1	CCHL11_scaffold11	CCHL11_02219	1043723	1046245	None	3318	364	19384	No_constitutive_exon_found_in_species
GGATATGATGGTCGGTACGGACTCGCATACGCCAAGTGCGGGCGGTATAGGC	1112658	1112771	1112608	1112660	1	CCHL11_scaffold11	CCHL11_02237	1112229	1113362	None	3318	364	19384	No_constitutive_exon_found_in_species
ACTACAGTCAATCTGGTCGAGTAAATGCCTTGTCATCTTTGGGAGACAAGCA	1164999	1166259	1166309	1166257	-1	CCHL11_scaffold11	CCHL11_02253	1164999	1166967	None	3318	364	19384	No_constitutive_exon_found_in_species
GATCAGCGGAGGCCCTTTGACGATGGCTAACCGCAGTACTTGGGCGATAGTG	1197925	1198129	1197875	1197927	1	CCHL11_scaffold11	CCHL11_02261	1197107	1199629	None	3318	364	19384	No_constitutive_exon_found_in_species
CGTGGGCGAAAAGGCATGAAATCTTTTTTTGTGCTGACCTCGGGAAATAGCA	456112	456252	456302	456250	-1	CCHL11_scaffold14	CCHL11_02354	455655	456787	None	3318	364	19384	No_constitutive_exon_found_in_species
CATTCTTAAGAGTCTTCCTCAAGGCCATCGGCCAGAGTGGGAAATCAAAGGT	459567	460076	459517	459569	1	CCHL11_scaffold14	CCHL11_02355	457576	465515	None	3318	364	19384	No_constitutive_exon_found_in_species
GTGTGTATGTTTTCTATTAGAAATCTAGTGTAGTCTGCTGACAGGGACAGAT	769799	769914	769749	769801	1	CCHL11_scaffold14	CCHL11_02396	766144	770224	None	3318	364	19384	No_constitutive_exon_found_in_species
GATATGACAGACTGACAATTTCCCAGAGAAATGTCATTCTCGATGGGCAGGC	825335	825688	825285	825337	1	CCHL11_scaffold14	CCHL11_02410	823781	826381	None	3318	364	19384	No_constitutive_exon_found_in_species
CGCCCAAGGCCAAGCTGCTGTCTTTCAAGGTATTTGAAGAGATGGGATAGTT	832889	833118	832839	832891	1	CCHL11_scaffold14	CCHL11_02413	832775	833118	None	3318	364	19384	No_constitutive_exon_found_in_species
GGTAGCACAATCTTTCATCAGGAGACTGAAGCTCGACTAACCGGGAGCAGTG	919228	919266	919316	919264	-1	CCHL11_scaffold14	CCHL11_02434	917887	920272	None	3318	364	19384	No_constitutive_exon_found_in_species
ATCCGCTCCTCAATTCTAAGACAAATCGGTATTGACTGAAGGGGTCGTAGTT	93895	95500	93845	93897	1	CCHL11_scaffold2	CCHL11_02485	93558	95500	None	3318	364	19384	No_constitutive_exon_found_in_species
CTCGTTCTTCGATCTCCATGGGTGGCTATGGCTAATAAATTTACGGGAAGAT	564592	564884	564934	564882	-1	CCHL11_scaffold2	CCHL11_02566	562817	565263	None	3318	364	19384	No_constitutive_exon_found_in_species
ATTGCCGCAACGGCCTAGGCCTGCCACAGAGCTAACGTGCCGGGAAATAGGC	705234	705443	705493	705441	-1	CCHL11_scaffold2	CCHL11_02600	705234	706376	None	3318	364	19384	No_constitutive_exon_found_in_species
CTCACCCTCCACATGTGCCTCGAGGCCGCAGCGTGCTGACCGGGGACTAGCT	783428	784208	784258	784206	-1	CCHL11_scaffold2	CCHL11_02615	781211	785525	None	3318	364	19384	No_constitutive_exon_found_in_species
GTCATTCCCCCATGGCGCTAGTCTCGAGGTGACTGACTGGGGGTGAACAGCT	789770	790191	790241	790189	-1	CCHL11_scaffold2	CCHL11_02617	789491	791225	None	3318	364	19384	No_constitutive_exon_found_in_species
ACGTCGGCAAGTTTGGCGGACGCAGCGCTCACGGGCCCGCATGGGCAAAGGC	848883	849461	849511	849459	-1	CCHL11_scaffold2	CCHL11_02626	848369	851363	None	3318	364	19384	No_constitutive_exon_found_in_species
AAGATCCGGGGTTGCATTCCGAGGGGCTCGCTAATCTGGGGTAAATGCAGGG	1117981	1118037	1118087	1118035	-1	CCHL11_scaffold2	CCHL11_02656	1117519	1118945	None	3318	364	19384	No_constitutive_exon_found_in_species
AGCCAGTCGTTCATGCGCTTTGGAGGCCTATGTACTAACATGGGAGAAAGTC	318204	318471	318154	318206	1	CCHL11_scaffold27	CCHL11_02733	317234	318795	None	3318	364	19384	No_constitutive_exon_found_in_species
AACTTCTCTCAGCGTGCCAGATTGCCGTGTACTAACACCGGGATGCATAGCT	868130	868657	868080	868132	1	CCHL11_scaffold27	CCHL11_02785	867677	868897	None	3318	364	19384	No_constitutive_exon_found_in_species
GCACTTCTCCGTTCCATGACTCGCAAAGCTGACGCTCAGGGTGACAAAAGTG	25850	26525	25800	25852	1	CCHL11_scaffold44	CCHL11_02797	25229	26939	None	3318	364	19384	No_constitutive_exon_found_in_species
ACCCGAGAATCAACTGCTGGTGATGACGATCACTGATTTACCGAGGGCAGCT	133756	133987	133706	133758	1	CCHL11_scaffold44	CCHL11_02816	132734	133987	None	3318	364	19384	No_constitutive_exon_found_in_species
CCCCCCAGCCAGTCAAGCTCCTGCTGGGACTAACAGGTCTGGGGGCGTAGCC	307807	309111	307757	307809	1	CCHL11_scaffold44	CCHL11_02865	306934	309111	None	3318	364	19384	No_constitutive_exon_found_in_species
TTGGATCCGTGAGTTGCATATCCTGCGACTGGTGCTAACTGGTGGGTCAGAA	409882	409976	409832	409884	1	CCHL11_scaffold44	CCHL11_02890	409376	411188	None	3318	364	19384	No_constitutive_exon_found_in_species
CTCACCGATAGCACGCACAATATCCCATCGAGGCTGACGAGGGATTCAAGGC	231275	231481	231531	231479	-1	CCHL11_scaffold204	CCHL11_03030	231051	231987	None	3318	364	19384	No_constitutive_exon_found_in_species
GTCTCAGGCGCGACCGTGCAACATGAAGCGAGAAGCTAACGGGGGTGAAGCA	233730	233804	233680	233732	1	CCHL11_scaffold204	CCHL11_03031	233065	234288	None	3318	364	19384	No_constitutive_exon_found_in_species
TGTCGGCTGCTTCTTTTTTTGTGTGAAGATCTGACGGGTCAATGACACAGAA	403448	403717	403398	403450	1	CCHL11_scaffold204	CCHL11_03074	402698	403717	None	3318	364	19384	No_constitutive_exon_found_in_species
TTGTCTGGATTCTTGTTGGAACCTACCCTCTGGCTGACATGAACGGGCAGGT	490393	490980	490343	490395	1	CCHL11_scaffold204	CCHL11_03095	490088	490980	None	3318	364	19384	No_constitutive_exon_found_in_species
AATTTAAAAGGCTACAATGCTGTGCTGTATTTGACTGACAGGGGGAACAGGG	539693	539704	539754	539702	-1	CCHL11_scaffold204	CCHL11_03106	539693	540467	None	3318	364	19384	No_constitutive_exon_found_in_species
AAAAGAAGTTACATCTGTGGTATGCTCATATGCTTACGAATGGGGAATAGTG	568611	568810	568860	568808	-1	CCHL11_scaffold204	CCHL11_03118	567518	570185	None	3318	364	19384	No_constitutive_exon_found_in_species
CAGTCCCGCCATACCAGAGACAGCAAGCATACTGACGAGTACGGGGACAGAC	37243	37400	37450	37398	-1	CCHL11_scaffold22	CCHL11_03179	36688	38037	None	3318	364	19384	No_constitutive_exon_found_in_species
AGCTTGCATTTCCTGACTAATAGTGTTCGATTGGGCTAATCGAGGGAAAGGG	168201	168339	168389	168337	-1	CCHL11_scaffold22	CCHL11_03199	167721	168898	None	3318	364	19384	No_constitutive_exon_found_in_species
ACCCCATCCTTCAATTCTAGCGTCGTGACTCTCACCTCTGGCGGGCACAGGT	385042	385360	385410	385358	-1	CCHL11_scaffold22	CCHL11_03245	385042	385527	None	3318	364	19384	No_constitutive_exon_found_in_species
GGCTTTCGTAACTGGGAGGGACAAAGATGGACTGACCACGGGGGGCACAGGA	391846	392010	391796	391848	1	CCHL11_scaffold22	CCHL11_03247	391480	392112	None	3318	364	19384	No_constitutive_exon_found_in_species
GGTCGAAGATCACTAGCATCGTACATGAAACTGACTGGGACGGAAAACAGGG	101408	101550	101358	101410	1	CCHL11_scaffold48	CCHL11_03376	101022	101550	None	3318	364	19384	No_constitutive_exon_found_in_species
CCGAACGGTAGAACGCGGAATTGCCAGTGTGCTGACGGGAGAGGCTACAGAT	304998	305226	305276	305224	-1	CCHL11_scaffold48	CCHL11_03422	304998	305860	None	3318	364	19384	No_constitutive_exon_found_in_species
ACAACGGCTACACCACTGAGCAGCCAGGCATGCCACCCATAATGGGACAGTA	425397	425850	425347	425399	1	CCHL11_scaffold48	CCHL11_03445	422476	425850	None	3318	364	19384	No_constitutive_exon_found_in_species
GTGAGTAGATACTTACTCCTCAATGAGTCGTTCTGGCTAACAGCGGGCAGGC	616035	616335	615985	616037	1	CCHL11_scaffold48	CCHL11_03477	615179	617063	None	3318	364	19384	No_constitutive_exon_found_in_species
AGATTGGCTGTTGCGTTTAGTCGAGTCGGAAGCGAACCCGGGACTGACAGAA	644090	644678	644728	644676	-1	CCHL11_scaffold48	CCHL11_03483	644090	644899	None	3318	364	19384	No_constitutive_exon_found_in_species
CCACCTCTGTGCCGGAAAAAGCTAATCCGAGTCCACGTCGGGTGCAATAGCA	156743	156923	156973	156921	-1	CCHL11_scaffold101	CCHL11_03568	155412	157396	None	3318	364	19384	No_constitutive_exon_found_in_species
TGCCCGCTCAGCTCGAGAATTTGAAGTCTCAAGCTAACACGAAGGGCCAGAT	412714	413541	413591	413539	-1	CCHL11_scaffold101	CCHL11_03627	412714	414204	None	3318	364	19384	No_constitutive_exon_found_in_species
ATTGCTTCTCGCTCCAAATGTTGAGTCCGCACTAAATCCGAGGGAAAAAGGT	424697	425002	424647	424699	1	CCHL11_scaffold101	CCHL11_03630	424156	425002	None	3318	364	19384	No_constitutive_exon_found_in_species
CATCCCCGTGAATCAGCTTTCGGGAGCGTTGTGTTGACGGAAGGGGTTAGGT	457106	457154	457204	457152	-1	CCHL11_scaffold101	CCHL11_03638	457106	457616	None	3318	364	19384	No_constitutive_exon_found_in_species
TGTGCAATCTGAATTTGGTTGTGGGGTAGCCAGCTGACGGGAACGTACAGGA	549994	550329	550379	550327	-1	CCHL11_scaffold101	CCHL11_03660	547752	551061	None	3318	364	19384	No_constitutive_exon_found_in_species
ATGCGAACCGATCCATAATCCGAGACAAAACGATTGATGACGGGAAATAGGT	556620	556656	556706	556654	-1	CCHL11_scaffold101	CCHL11_03663	555178	557044	None	3318	364	19384	No_constitutive_exon_found_in_species
GGAACCTTGCGTGTGCCGCAAAGAATTCGTCCTGACATGATGGGAGATAGAT	626950	627659	627709	627657	-1	CCHL11_scaffold101	CCHL11_03681	625202	628044	None	3318	364	19384	No_constitutive_exon_found_in_species
TCTCTTCCTATGTGGACAGAAATACGTATAGTAGTCGCTGATGTGGGTAGAT	652946	653112	653162	653110	-1	CCHL11_scaffold101	CCHL11_03687	652276	653534	None	3318	364	19384	No_constitutive_exon_found_in_species
GAAGGTGTCGGTCCAGATATTGACGAAAGGGTCACTGACGGGAGAATCAGAT	706305	707442	706255	706307	1	CCHL11_scaffold101	CCHL11_03701	705237	707442	None	3318	364	19384	No_constitutive_exon_found_in_species
CCGAAGGTTTAAACAGTTGTTACGAAACATGGCGCGGGGCAGCGTGACAGCT	62651	63019	62601	62653	1	CCHL11_scaffold111	CCHL11_03720	62296	63019	None	3318	364	19384	No_constitutive_exon_found_in_species
CGTTCTTCATTGCATCAAAACTCACGAATGACATCACTGACCGGGAAAAGAT	194559	194932	194982	194930	-1	CCHL11_scaffold111	CCHL11_03745	194394	196110	None	3318	364	19384	No_constitutive_exon_found_in_species
AGAAAATGGAACAGGTCAGATGGGATACTGTATCGGTGTCGGGAAGGAAGTA	302636	302639	302689	302637	-1	CCHL11_scaffold111	CCHL11_03777	302636	303003	None	3318	364	19384	No_constitutive_exon_found_in_species
GTCCTGAATGATGCAATCATGAAGCCCAAACTAACGGACCGGGTGCACAGTC	418361	418402	418311	418363	1	CCHL11_scaffold111	CCHL11_03804	417242	418820	None	3318	364	19384	No_constitutive_exon_found_in_species
ATTTGGATGATTAATTCGTTTTTCTAACAATTGCTGACGGTTGGGAATAGTC	558654	558741	558604	558656	1	CCHL11_scaffold111	CCHL11_03834	558412	560373	None	3318	364	19384	No_constitutive_exon_found_in_species
GATATCACAAATCTGGAGAGAAAGCTTGACTAATTCACATGGGTACAAAGTT	632690	632784	632640	632692	1	CCHL11_scaffold111	CCHL11_03849	631212	634586	None	3318	364	19384	No_constitutive_exon_found_in_species
GAAGTGCGAGTCTTGTCGTAATGATGCTAGTACTAACAGAAAGGGCTTAGGG	632855	634586	632805	632857	1	CCHL11_scaffold111	CCHL11_03849	631212	634586	None	3318	364	19384	No_constitutive_exon_found_in_species
GATAAACCTGACATCTATCTAGCGACGGTACTACTCACCGGGCATGATAGTT	700017	700380	699967	700019	1	CCHL11_scaffold111	CCHL11_03864	699497	700380	None	3318	364	19384	No_constitutive_exon_found_in_species
CCTTGCTTCGTCTGACAGCACATCATTTCTGACGTGGCGGGGAAAACAAGTC	78659	79594	78609	78661	1	CCHL11_scaffold185	CCHL11_03896	77394	79594	None	3318	364	19384	No_constitutive_exon_found_in_species
TGGATGATGTTTGGGATGTCCCTTCCCATTATAGTTGCTAATTGGGGTAGAA	260071	260389	260439	260387	-1	CCHL11_scaffold185	CCHL11_03940	259496	261100	None	3318	364	19384	No_constitutive_exon_found_in_species
TCGGCTTTCAACCTCGTAACACAATTTCAAGTATACTAACGCGGGGTCAGGC	312120	312356	312406	312354	-1	CCHL11_scaffold185	CCHL11_03952	310900	312785	None	3318	364	19384	No_constitutive_exon_found_in_species
TTTTCCGTCCATCCACGTATGAGTTTTGAGGCGTCGTAAGTTGGGAACAGCG	613710	614211	614261	614209	-1	CCHL11_scaffold185	CCHL11_04031	613710	614805	None	3318	364	19384	No_constitutive_exon_found_in_species
GGGTATGAAACTTTTATGAATCAGCTTGGCCGCGACTGACAGGTGGGCAGTG	644418	645382	644368	644420	1	CCHL11_scaffold185	CCHL11_04042	643748	645382	None	3318	364	19384	No_constitutive_exon_found_in_species
CGAGCATCATTGGTCACCAGAGTCAATTGAAGGCCTAACTGGGAATGTAGGA	714401	714697	714351	714403	1	CCHL11_scaffold185	CCHL11_04059	713371	715165	None	3318	364	19384	No_constitutive_exon_found_in_species
CTCTAAAGCTGACTTAAACTTGATTGTCGCAACTGGTGCCCGGGCCGGAGTG	2642	3750	2592	2644	1	CCHL11_scaffold132	CCHL11_04070	2170	3991	None	3318	364	19384	No_constitutive_exon_found_in_species
TCTGGGGGGAAATTCGCGTGCTGGTACCGTGTGGCTAACCTGGGATAAAGAG	139478	139730	139428	139480	1	CCHL11_scaffold132	CCHL11_04103	138218	140755	None	3318	364	19384	No_constitutive_exon_found_in_species
CGCGTTTCTTCGCCCGGGAGAAAACTGTTCTAACGTCGTGATTCGGGAAGTC	202693	202885	202935	202883	-1	CCHL11_scaffold132	CCHL11_04120	201765	203402	None	3318	364	19384	No_constitutive_exon_found_in_species
ACATTTTGCAATGCCTCACTTGCCGCGTTGGGTCCTAACGTAGTGGGCAGTT	202241	202633	202683	202631	-1	CCHL11_scaffold132	CCHL11_04120	201765	203402	None	3318	364	19384	No_constitutive_exon_found_in_species
TCTCCGAGTCCGGAGGCGATGACGACCAACGTGCTAACGTGCGGGGCCAGTT	230802	231090	230752	230804	1	CCHL11_scaffold132	CCHL11_04124	230587	232593	None	3318	364	19384	No_constitutive_exon_found_in_species
CTGCGCATGAGGAACCTACTTTGTGGAGCGAAAGCTGACGTGGGGACAAGAT	452853	452994	453044	452992	-1	CCHL11_scaffold132	CCHL11_04153	452853	453872	None	3318	364	19384	No_constitutive_exon_found_in_species
CTACTGCGACTGCGTCGGCTTCGCCTGCTCCAAGCGCTGGAGCCGGGGAGAG	594381	594543	594593	594541	-1	CCHL11_scaffold132	CCHL11_04191	594381	596312	None	3318	364	19384	No_constitutive_exon_found_in_species
TCTCGACTGTTTTGCATGCTTTCGTTCTTCAGTACCCTGACGGGGCGCAGAT	33130	33381	33080	33132	1	CCHL11_scaffold181	CCHL11_04231	30197	33592	None	3318	364	19384	No_constitutive_exon_found_in_species
TGTTCATGTTTGGACCGCTCGCGAACCTATACTAACGTCTTGGGAATTAGTG	85117	85506	85067	85119	1	CCHL11_scaffold181	CCHL11_04242	84560	86864	None	3318	364	19384	No_constitutive_exon_found_in_species
CTCAACCCACCTCGATGTCTGACGATCACCCGCTCAACGGGGTAATATAGTG	236737	237528	236687	236739	1	CCHL11_scaffold181	CCHL11_04273	234871	240215	None	3318	364	19384	No_constitutive_exon_found_in_species
GCCCGAGTTTCGTGAACCCCAAATATCCTAACCATTCCGGGGACAAACAGTA	392241	392751	392191	392243	1	CCHL11_scaffold181	CCHL11_04310	391279	392751	None	3318	364	19384	No_constitutive_exon_found_in_species
GGTGCTGTGGCGGCTTGGTCGTTTGAGAGACGCTGACCTGGGGGGTACAGGT	412573	412729	412779	412727	-1	CCHL11_scaffold181	CCHL11_04316	411842	413992	None	3318	364	19384	No_constitutive_exon_found_in_species
GTGCACCAATTTGTATCGTTCAATCGCTTACCCGAGACGGGAAACTACAGTA	606895	607067	607117	607065	-1	CCHL11_scaffold181	CCHL11_04366	605689	607250	None	3318	364	19384	No_constitutive_exon_found_in_species
GCGTATGTCCGTCTGCATAGAATCATTCCGCATCAACTGACGGGAAGTAGTT	70691	70862	70641	70693	1	CCHL11_scaffold19	CCHL11_04407	70058	70862	None	3318	364	19384	No_constitutive_exon_found_in_species
GGTGTCGGAGGCGGAGGGACAGGGGACTGCTTAAGTTGTTGGGGTTGGAGCT	194059	194067	194117	194065	-1	CCHL11_scaffold19	CCHL11_04420	194059	194870	None	3318	364	19384	No_constitutive_exon_found_in_species
CATGGAGAACAGTAGGGACAATGAGAGGCAGCTGACTGGGAGAAATGCAGAG	384042	384353	383992	384044	1	CCHL11_scaffold19	CCHL11_04456	383091	384353	None	3318	364	19384	No_constitutive_exon_found_in_species
CATGCGCTTTCCATTCGGTCGAGGATACCAATAACCTGTGGGTAAGCTAGTG	572000	572223	571950	572002	1	CCHL11_scaffold19	CCHL11_04486	571435	573681	None	3318	364	19384	No_constitutive_exon_found_in_species
CAGAGCATTCCTGTCTAGTGACTGGCACAGAACGCTAAACTGGGGTGCAGGA	40474	40547	40424	40476	1	CCHL11_scaffold108	CCHL11_04525	39795	41662	None	3318	364	19384	No_constitutive_exon_found_in_species
ATACAGATGAACAAGGATGTCTCACTGGGATGGCACTGACTAGGGAACAGCT	46213	49585	46163	46215	1	CCHL11_scaffold108	CCHL11_04526	45666	49585	None	3318	364	19384	No_constitutive_exon_found_in_species
TTCAAGAACACGCTCCTGTTGCTGACCGAGCGAAGCTGATGCAAGGGAAGGC	99980	100177	99930	99982	1	CCHL11_scaffold108	CCHL11_04538	99738	101527	None	3318	364	19384	No_constitutive_exon_found_in_species
GTGGGCTCCCTGATGGTTAGCTTGTGAAAATCGACTAACTGGGCGGGCAGGG	243034	243868	243918	243866	-1	CCHL11_scaffold108	CCHL11_04573	243034	244706	None	3318	364	19384	No_constitutive_exon_found_in_species
ATGTCGTTTATGAACTGCCTTGAACTCGGAGTTGACGATTGGGCGAATAGGT	379628	379665	379715	379663	-1	CCHL11_scaffold108	CCHL11_04603	378484	380104	None	3318	364	19384	No_constitutive_exon_found_in_species
AAGTAGGTACCTCGTTACCAATCTTGGGCTTGGGCTGACAGCATGGGCAGAA	652823	653196	652773	652825	1	CCHL11_scaffold108	CCHL11_04669	651800	654775	None	3318	364	19384	No_constitutive_exon_found_in_species
GTAAGTCGCCCCTCGGCGTAACTCAGACGACTGGCTAAACGGGGCGCCAGGC	696779	696857	696907	696855	-1	CCHL11_scaffold108	CCHL11_04672	695330	697537	None	3318	364	19384	No_constitutive_exon_found_in_species
TCCATTCATGATTGTGGATTGCAGATGAAAGGCTAACCATGGGGAACTAGCA	32592	32736	32542	32594	1	CCHL11_scaffold37	CCHL11_04691	30445	32736	None	3318	364	19384	No_constitutive_exon_found_in_species
GTGCGTGACAATACCGCGTTCTTGATTGAGGGAGAACTAACATGGGGCAGTC	262323	262505	262555	262503	-1	CCHL11_scaffold37	CCHL11_04744	261275	263813	None	3318	364	19384	No_constitutive_exon_found_in_species
CTTTCTGCTACACGGTGGCTGACCACGCCCGACCCTGGGGCGGCGAATAGCA	352095	352418	352045	352097	1	CCHL11_scaffold37	CCHL11_04768	351712	352418	None	3318	364	19384	No_constitutive_exon_found_in_species
AATCGAAAGCATCCGACAAACACGGATAGCTAACAGTGCGGGAATCACAGGC	395094	395462	395044	395096	1	CCHL11_scaffold37	CCHL11_04777	394538	395462	None	3318	364	19384	No_constitutive_exon_found_in_species
CAACTTCAAGCGGCTGCACCAATCTTCTCATTGATGACTGGGAGTCGCAGTC	26491	28141	28191	28139	-1	CCHL11_scaffold34	CCHL11_04820	26491	29134	None	3318	364	19384	No_constitutive_exon_found_in_species
TCGGTGTCGAAGTGGCTATTGAACTGAACTGACTTGGGACAAAAATGCAGGT	86018	86503	86553	86501	-1	CCHL11_scaffold34	CCHL11_04835	86018	86802	None	3318	364	19384	No_constitutive_exon_found_in_species
GTTCAGAGCGAATAGCTAGCACAACACTGACGTTGATGGGTGGATGACAGGT	118260	118344	118394	118342	-1	CCHL11_scaffold34	CCHL11_04844	118041	118414	None	3318	364	19384	No_constitutive_exon_found_in_species
AGTTGTTGACTTCCAGAGCTTGCCTCGTAAACTTATACTGACGAGGGAAGAC	273433	273774	273383	273435	1	CCHL11_scaffold34	CCHL11_04889	272656	273774	None	3318	364	19384	No_constitutive_exon_found_in_species
GCAAGGAAATTTACCCGATTCCATGACACTGACGGCGGGCGACCGAACAGAA	355151	355267	355317	355265	-1	CCHL11_scaffold34	CCHL11_04907	353954	356308	None	3318	364	19384	No_constitutive_exon_found_in_species
TCGTTATTTCCCCCATTCCTTCGCGAAAGCAGTCTGGCTGACTGGGACAGTG	638063	638127	638177	638125	-1	CCHL11_scaffold34	CCHL11_04973	634736	638637	None	3318	364	19384	No_constitutive_exon_found_in_species
GCGTGACCTCTCCCGGTACGTGCGAGGACTGACCTCTCTTTGGGATGCAGGT	213641	213791	213591	213643	1	CCHL11_scaffold26	CCHL11_05034	213076	213791	None	3318	364	19384	No_constitutive_exon_found_in_species
TTCTCAAAATCCTTCCCTTTCCAGTAGACATTGCTAATGCAGGGAGGCAGCC	236618	236762	236812	236760	-1	CCHL11_scaffold26	CCHL11_05041	236170	237151	None	3318	364	19384	No_constitutive_exon_found_in_species
AAGTGACTATACCGCTTGAAACGTATGATTAAAAGTTGACCAAGGGACAGCT	251172	251949	251999	251947	-1	CCHL11_scaffold26	CCHL11_05046	249719	255511	None	3318	364	19384	No_constitutive_exon_found_in_species
GATACTGGAGAGATGTGTAACACGGATGTAGGCTGACCGAAGGGTTACAGGA	289923	290053	289873	289925	1	CCHL11_scaffold26	CCHL11_05054	289463	290927	None	3318	364	19384	No_constitutive_exon_found_in_species
GATGTTCTTTTTTCTTCTTCTTTTTGCTTGGAAGCTAACGGGAGGTATAGGT	366349	366407	366457	366405	-1	CCHL11_scaffold26	CCHL11_05066	366349	367650	None	3318	364	19384	No_constitutive_exon_found_in_species
TCTACCCGGGATTGTAATTACATGCACATCAATACTAACTAGGGCAATAGGA	131767	131785	131835	131783	-1	CCHL11_scaffold35	CCHL11_05120	131767	133813	None	3318	364	19384	No_constitutive_exon_found_in_species
CACCGATCAAGACACAACGTCTGTCAGTCTATTAATGGGGGGGGACACAGTG	237479	237653	237703	237651	-1	CCHL11_scaffold35	CCHL11_05124	237479	238947	None	3318	364	19384	No_constitutive_exon_found_in_species
AAAAGCCTCTGCCCAGGCTTGCATCAACTGGTACTGACTTCCGGGAATAGAT	46035	46209	46259	46207	-1	CCHL11_scaffold135	CCHL11_05189	46035	46712	None	3318	364	19384	No_constitutive_exon_found_in_species
CCATGAGCGAAGACGCGCGCATACTGACGACGCGCTTTGGGGAAAACCAGGC	75165	75571	75115	75167	1	CCHL11_scaffold135	CCHL11_05198	74546	75866	None	3318	364	19384	No_constitutive_exon_found_in_species
TCATTTTCCAACCGTGGTCAAAACCCTCTGACACTGGGGCGCGCGGGTAGTT	392042	392148	392198	392146	-1	CCHL11_scaffold135	CCHL11_05257	391787	392788	None	3318	364	19384	No_constitutive_exon_found_in_species
TCCCTGTTGATATCAGATTGTTAGTGCTGACACTCGCGGGACGCTGGAAGCG	464743	465471	465521	465469	-1	CCHL11_scaffold135	CCHL11_05275	464497	465691	None	3318	364	19384	No_constitutive_exon_found_in_species
ATACCGCAGCCCCTCACTCAATGCCACATGAGCTGACCATTGGGAAACAGAC	550343	550885	550935	550883	-1	CCHL11_scaffold135	CCHL11_05292	549849	551045	None	3318	364	19384	No_constitutive_exon_found_in_species
TGCAATTTTCTTTTCCAGAGTTACGATGCGATTGTTAACAGGGCGCACAGTC	579750	579872	579922	579870	-1	CCHL11_scaffold135	CCHL11_05301	579750	580226	None	3318	364	19384	No_constitutive_exon_found_in_species
CGGGTGTCGCTCTTGCTTTGAGGTTAAGCTTACCGTGAGGGGCAAAACAGGT	363552	363598	363648	363596	-1	CCHL11_scaffold138	CCHL11_05387	363441	364152	None	3318	364	19384	No_constitutive_exon_found_in_species
GAGCCCCAAAGAAACAAGAATGTTAATTGATCCTCGCTGACAGAGGGCAGAC	464457	464590	464407	464459	1	CCHL11_scaffold138	CCHL11_05407	461134	465977	None	3318	364	19384	No_constitutive_exon_found_in_species
TTTTTTCTCCATCTTAAAATCACGTATCGTGAAAGCTGACGTGGGACCAGAC	493483	494104	493433	493485	1	CCHL11_scaffold138	CCHL11_05412	492970	494104	None	3318	364	19384	No_constitutive_exon_found_in_species
ACCTCCCCAGGCACACTTCCATCTCAGCCTCATCTAACACGCGGGACCAGCA	77173	77628	77123	77175	1	CCHL11_scaffold243	CCHL11_05482	75210	78258	None	3318	364	19384	No_constitutive_exon_found_in_species
GCTGCGACCTGGTCGATTATGAAATGGAAGTCCTGAACGTGCGGGTACAGAA	136861	137792	137842	137790	-1	CCHL11_scaffold243	CCHL11_05496	136698	138739	None	3318	364	19384	No_constitutive_exon_found_in_species
GTACGTGGGAAATGCTCATGTCCTCAGTCATTCTGCTAATGGGATTGAAGCT	363940	364177	364227	364175	-1	CCHL11_scaffold243	CCHL11_05559	359861	365099	None	3318	364	19384	No_constitutive_exon_found_in_species
GATGCGTCGTAACATCTGGATGCAGTGAGGCTCAGATCAGGGTTGGACAGAT	444240	444278	444328	444276	-1	CCHL11_scaffold243	CCHL11_05572	438191	445093	None	3318	364	19384	No_constitutive_exon_found_in_species
CGCCGTTTAGATTCGCCGACACTTTCGAGCTCAACTGAGGCAATGGGCAGAT	441376	441414	441464	441412	-1	CCHL11_scaffold243	CCHL11_05572	438191	445093	None	3318	364	19384	No_constitutive_exon_found_in_species
CCGTGACGTTAGCCTGAAGCGCTGGGGCAATGCTGACGACCAGGGAACAGCT	625184	626233	625134	625186	1	CCHL11_scaffold243	CCHL11_05612	624503	626233	None	3318	364	19384	No_constitutive_exon_found_in_species
TCGGATATCGGTCAGCTGTTACGTCGAGCGACTAATGTTAGCCGGGATAGGG	66129	66309	66079	66131	1	CCHL11_scaffold89	CCHL11_05625	65483	66309	None	3318	364	19384	No_constitutive_exon_found_in_species
GACGGCGGCGGCGGGGGGGTGTTGTGATTTGCTGACGGGGGGCGGTGCAGTT	69928	70027	69878	69930	1	CCHL11_scaffold89	CCHL11_05626	68825	70027	None	3318	364	19384	No_constitutive_exon_found_in_species
CTAACCCGACCTACTGCAGGTTCATGGACTCTCTTCACTGGGTAGACAAGAC	450118	450826	450068	450120	1	CCHL11_scaffold89	CCHL11_05711	449476	450826	None	3318	364	19384	No_constitutive_exon_found_in_species
CTCTTTTATGCTGAACCTGGTTGGAAGAGACGACTAACTTGCCGGGAAAGTC	451749	451807	451699	451751	1	CCHL11_scaffold89	CCHL11_05712	451539	453388	None	3318	364	19384	No_constitutive_exon_found_in_species
CTTATGTTGACCTGGGTGCAGACAAAAGGATGACTGACGTTTGGGAACAGTA	452549	452595	452499	452551	1	CCHL11_scaffold89	CCHL11_05712	451539	453388	None	3318	364	19384	No_constitutive_exon_found_in_species
AGAAATGCTCACAACATGCGGTCCGCTCAGTGCTGATCATGGGTCAAAAGAT	562017	562599	561967	562019	1	CCHL11_scaffold89	CCHL11_05740	560968	562599	None	3318	364	19384	No_constitutive_exon_found_in_species
GGGAAGCTGGCTATACACGGACATCTCGATGGATGATTGACCGGGGACAGCT	242162	242245	242112	242164	1	CCHL11_scaffold162	CCHL11_05805	241783	243327	None	3318	364	19384	No_constitutive_exon_found_in_species
TCCGGGGAAGAATCTTGGCTAACCCCCGGGCGGAATGCGGGCGGGCACAGCA	98595	100378	100428	100376	-1	CCHL11_scaffold192	CCHL11_05899	98595	100694	None	3318	364	19384	No_constitutive_exon_found_in_species
TGTTGTTGCCTGGCACCGAATCTATACAGCCGTGCTGACTGATGGGCTAGAT	302775	303267	302725	302777	1	CCHL11_scaffold192	CCHL11_05929	302071	303267	None	3318	364	19384	No_constitutive_exon_found_in_species
CGGCCACCACGGTCGTTTGTTCACCTTGCTAACACATGCTTCGGGAACAGAG	343058	343434	343484	343432	-1	CCHL11_scaffold192	CCHL11_05936	343058	343981	None	3318	364	19384	No_constitutive_exon_found_in_species
CTTCCAGACGGGCTGCCAGAACACCGCCATTCAACGAGGGGTCAGCAAAGCT	368462	370021	368412	368464	1	CCHL11_scaffold192	CCHL11_05943	365937	370021	None	3318	364	19384	No_constitutive_exon_found_in_species
GAAACAAAAAATTGAGGGGCAAACAATGCTGACATCTCTGGGGACTGTAGGG	444345	444417	444295	444347	1	CCHL11_scaffold192	CCHL11_05958	444228	444694	None	3318	364	19384	No_constitutive_exon_found_in_species
GGACGGCGACTGGGTTACGATTGTTATGGCACAACTAACAAGGGCAACAGAT	467837	469461	469511	469459	-1	CCHL11_scaffold192	CCHL11_05963	467837	470201	None	3318	364	19384	No_constitutive_exon_found_in_species
GCTCTTCGACATGCTGCTAGCTTAGGGAGGGCTGCTGACGACCAGGGAAGCG	522370	522595	522320	522372	1	CCHL11_scaffold192	CCHL11_05972	522014	524014	None	3318	364	19384	No_constitutive_exon_found_in_species
AGTTGGCCAAAAGAGCATTTGCACTTGTAGTACTGACTTGGCGGGTGCAGAC	53600	53722	53550	53602	1	CCHL11_scaffold84	CCHL11_05995	53134	54256	None	3318	364	19384	No_constitutive_exon_found_in_species
CATATGGGCGAGAAGTTGGAGTCTTTTCGATGAGCTGATGATGTGGGCAGAC	89775	89906	89956	89904	-1	CCHL11_scaffold84	CCHL11_06007	89338	90361	None	3318	364	19384	No_constitutive_exon_found_in_species
GTTCGTTACTTTCCAGACTGATCAAACCGTTTTGCTAACATGGGCTGAAGTC	103940	104475	103890	103942	1	CCHL11_scaffold91	CCHL11_06119	100381	104475	None	3318	364	19384	No_constitutive_exon_found_in_species
TCTCTGCGCTGTTATGCTGTCTTGTTGCAGTATAGCTTAAGGGGCATTAGCA	171125	171545	171595	171543	-1	CCHL11_scaffold91	CCHL11_06141	169171	177663	None	3318	364	19384	No_constitutive_exon_found_in_species
AGTTCCTCAATCCTCTGAGCAAACCGTTCCTCTTCTCACACTGGGAACAGGC	179042	179455	179505	179453	-1	CCHL11_scaffold91	CCHL11_06143	178661	179602	None	3318	364	19384	No_constitutive_exon_found_in_species
TGAAACGACGATGGGAAACTTTTAAGTCAAGCTGACTTTATGGGCGATAGAT	252979	253533	252929	252981	1	CCHL11_scaffold91	CCHL11_06163	252632	253533	None	3318	364	19384	No_constitutive_exon_found_in_species
GTAGACGATGCGGGGAAAGACAAAAAGATCCTAACAGCGAGGGAACACAGCT	421742	422013	421692	421744	1	CCHL11_scaffold91	CCHL11_06205	421229	422013	None	3318	364	19384	No_constitutive_exon_found_in_species
TTGATACAAGCACGCCGTCGACGAGTATACATGCTGACTGGGACAATAAGCC	496837	496864	496787	496839	1	CCHL11_scaffold91	CCHL11_06222	495774	497358	None	3318	364	19384	No_constitutive_exon_found_in_species
TCGACGACCCGTCCACAGCCGACCCTTTTGCTGACGTTTGCGGGAAACAGAC	502912	503049	502862	502914	1	CCHL11_scaffold91	CCHL11_06223	501479	503698	None	3318	364	19384	No_constitutive_exon_found_in_species
CAATGAACGAATGAGTATTAGCTGACATCCTTTTTGGTGGGGTAAAACAGGT	939	2000	2050	1998	-1	CCHL11_scaffold183	CCHL11_06226	939	2155	None	3318	364	19384	No_constitutive_exon_found_in_species
TAGGGCGATATCGAACGTCTAGAGCGAATAGGGTATTAACAATGGGATAGGC	108501	108543	108451	108503	1	CCHL11_scaffold183	CCHL11_06255	108107	109978	None	3318	364	19384	No_constitutive_exon_found_in_species
AGGTTCGCCTTGACAAATTCAGAGAATGGCGGTGCTAATATGGGTCAAAGTC	15220	15320	15370	15318	-1	CCHL11_scaffold130	CCHL11_06338	15220	16677	None	3318	364	19384	No_constitutive_exon_found_in_species
TGCTGTCTTGACCTCGGTTCTTGGGGCGCGGTGATCGGTCGCGGGTGGAGAG	32937	33102	32887	32939	1	CCHL11_scaffold130	CCHL11_06342	32415	33102	None	3318	364	19384	No_constitutive_exon_found_in_species
CAGTGCTATTTTTACCCGCTGGGTCATCAGAACTAACTGCAGGGCATTAGAT	123116	123724	123066	123118	1	CCHL11_scaffold130	CCHL11_06367	122744	125300	None	3318	364	19384	No_constitutive_exon_found_in_species
TGACACCTCCGGAGTTGGTCCGGTTGCGCTTCTCAACTAATGGGCGGTAGGT	10847	10965	11015	10963	-1	CCHL11_scaffold105	CCHL11_06456	9227	11243	None	3318	364	19384	No_constitutive_exon_found_in_species
CCGTCGTGCCCTAGAGACTTGGCGTGCAGTCGTCTCTGGGAGCTAGGAAGCC	157955	158440	158490	158438	-1	CCHL11_scaffold105	CCHL11_06499	157955	159011	None	3318	364	19384	No_constitutive_exon_found_in_species
GTCGAGCCTATCGCCCAGAAAGCATACCAGGAGGGGGGACACAGAGTCAGGG	67817	67954	67767	67819	1	CCHL11_scaffold61	CCHL11_06578	67415	67954	None	3318	364	19384	No_constitutive_exon_found_in_species
TAGGACACTTTTCCAGGGAAACCATCCGCTAAGCTAACTCCCGGGAAAAGGT	76302	76870	76920	76868	-1	CCHL11_scaffold61	CCHL11_06582	74655	77238	None	3318	364	19384	No_constitutive_exon_found_in_species
TTTCTTGTTCTAATTATCGGCACCGGCGTATGCTGACGCGGGCGTGAAAGCT	186133	186368	186418	186366	-1	CCHL11_scaffold61	CCHL11_06606	185138	186637	None	3318	364	19384	No_constitutive_exon_found_in_species
CAAAATGCTAGGTGGAATTGAAAGATATCTTTTCTAACCATGGGATACAGGA	217671	217789	217621	217673	1	CCHL11_scaffold61	CCHL11_06613	216871	218416	None	3318	364	19384	No_constitutive_exon_found_in_species
TCACGGTGAGAATAATCTATCGCGTGGTCAAATTCTTTTCGGGGAATTAGCT	299819	300057	299769	299821	1	CCHL11_scaffold61	CCHL11_06633	299653	300057	None	3318	364	19384	No_constitutive_exon_found_in_species
GCTGTAGCCCAGTCGGCTGTTGCTCGCCTAGATGGGCACGAACTGGGCAGTG	355960	356135	356185	356133	-1	CCHL11_scaffold61	CCHL11_06651	354559	356445	None	3318	364	19384	No_constitutive_exon_found_in_species
TGTTCCGTAACCACAGGGTAAGCTATCGGACATTGGAAGCACGGGTGAAGAA	212567	212999	212517	212569	1	CCHL11_scaffold59	CCHL11_06722	211111	214099	None	3318	364	19384	No_constitutive_exon_found_in_species
ATATGGCCATATTCCATAGTGGCATGGCTAATTGCGATCATGGGGAACAGGC	247009	247467	246959	247011	1	CCHL11_scaffold59	CCHL11_06730	246740	247467	None	3318	364	19384	No_constitutive_exon_found_in_species
TCCCCGTCCCCAGGTGTGACTTATGGGAATCGTTAACGGGACGGCAACAGCA	367347	367621	367297	367349	1	CCHL11_scaffold59	CCHL11_06761	366730	367621	None	3318	364	19384	No_constitutive_exon_found_in_species
TGACTCTTGCTATCAAGTTTCGACCACTCTTATGCTGACGAATGGGACAGAA	409903	410581	410631	410579	-1	CCHL11_scaffold59	CCHL11_06772	409903	411527	None	3318	364	19384	No_constitutive_exon_found_in_species
GTTCCCGTGGTATTGTATGCGGTGCGGTGATGATGCTGACGTGGGTGTAGAG	341834	341893	341784	341836	1	CCHL11_scaffold1	CCHL11_06871	341721	342136	None	3318	364	19384	No_constitutive_exon_found_in_species
TTGCTGGACCCCTCCCCCTGAACCCCCCGCTCACACTTCTGGGCGTGTAGGA	345314	346844	346894	346842	-1	CCHL11_scaffold1	CCHL11_06873	345314	347144	None	3318	364	19384	No_constitutive_exon_found_in_species
TCCGCTGCTTTGTCGAGCACGAGTGCCTGCTGCTGACACGGGTATTAAAGGC	10657	11274	11324	11272	-1	CCHL11_scaffold242	CCHL11_06879	10418	11822	None	3318	364	19384	No_constitutive_exon_found_in_species
CGACCATTAGCAAGCACCATTGAGCTGACGAATGTGTGGGGAAAAAACAGGT	364619	364798	364569	364621	1	CCHL11_scaffold242	CCHL11_06959	364226	365692	None	3318	364	19384	No_constitutive_exon_found_in_species
GGCTGATGGGTAAGGACTATATCGAGGGGTTTCCTGGGGTGGAGGGAGAGGT	69341	69348	69398	69346	-1	CCHL11_scaffold240	CCHL11_06988	69341	71411	None	3318	364	19384	No_constitutive_exon_found_in_species
CGACATCGATCGCGAAGCCCCCCCATCCTGACACCGCGCCGGGGGACCAGGA	99534	100075	99484	99536	1	CCHL11_scaffold240	CCHL11_06994	99022	100075	None	3318	364	19384	No_constitutive_exon_found_in_species
GTAAGTGACATGAGTCGTCGCGGAGATGCCAGCAACTAACGGGATGATAGCT	132891	133800	132841	132893	1	CCHL11_scaffold240	CCHL11_07002	131668	133800	None	3318	364	19384	No_constitutive_exon_found_in_species
TAGGTCTTTTTCACCGTAGTTTTATTGATCAGAAGGCTAAATTGGGGTAGGG	372560	372708	372510	372562	1	CCHL11_scaffold240	CCHL11_07042	372303	372708	None	3318	364	19384	No_constitutive_exon_found_in_species
ATACGACAAGCACCTCCTCGCCGACCATAATGCTGATGGGTGACGAGCAGAC	5318	5432	5482	5430	-1	CCHL11_scaffold23	CCHL11_07056	5318	6276	None	3318	364	19384	No_constitutive_exon_found_in_species
ATGATATAACATGGTCGAACCAAAGCTAACGTCCAGCAATCGGGAAATAGTG	218637	218704	218587	218639	1	CCHL11_scaffold23	CCHL11_07082	218525	219710	None	3318	364	19384	No_constitutive_exon_found_in_species
AATTGCGTTCCATTACCGCTACGGTTCACCTGACTAACAACTGGGAATAGGG	262837	262894	262787	262839	1	CCHL11_scaffold23	CCHL11_07092	260611	262894	None	3318	364	19384	No_constitutive_exon_found_in_species
GTGGGTCTTCCATGCACATGGTGTTATGAGCCGAACTGACAGGGTATTAGTG	308969	309187	308919	308971	1	CCHL11_scaffold23	CCHL11_07103	308174	309187	None	3318	364	19384	No_constitutive_exon_found_in_species
GAATAGCAGAATGTGTGTTATTGGAGTTGATAGGCTCACGCGTGGGGTAGAT	380003	380197	380247	380195	-1	CCHL11_scaffold23	CCHL11_07119	378765	380830	None	3318	364	19384	No_constitutive_exon_found_in_species
TGCTCCCGACCGCGGGGTATCCTGCTGCATGATGCTGACAAGGGGAATAGTG	77750	77885	77935	77883	-1	CCHL11_scaffold46	CCHL11_07133	77750	79748	None	3318	364	19384	No_constitutive_exon_found_in_species
TGGGTCAGGTCGTCGCGGACTCATGGAAGGCTAACAGGTGAGGGCGGCAGAC	150668	151164	150618	150670	1	CCHL11_scaffold46	CCHL11_07149	149365	151164	None	3318	364	19384	No_constitutive_exon_found_in_species
CCTGGAGCGCCAGGTAAACAACACCAAACAGCTGACGTGGGTAGCGACAGGG	153143	153656	153706	153654	-1	CCHL11_scaffold46	CCHL11_07151	152807	154429	None	3318	364	19384	No_constitutive_exon_found_in_species
AAGACGGTACCGTTGGCTGCTGCGAAACAAAGAACTAACATGGGTGGCAGGC	166564	166701	166751	166699	-1	CCHL11_scaffold46	CCHL11_07155	165794	167747	None	3318	364	19384	No_constitutive_exon_found_in_species
ACTAATTACTGAACCACGTGTAGTTGACCGCTTGTACTCACCAAGGGTAGTT	213216	213313	213166	213218	1	CCHL11_scaffold46	CCHL11_07161	212074	216993	None	3318	364	19384	No_constitutive_exon_found_in_species
TCGGCGAAACGGATTCCCGTGGAAGACTAGGCTAACTGCTGGGGCCGCAGAG	307792	307891	307941	307889	-1	CCHL11_scaffold67	CCHL11_07250	305904	308023	None	3318	364	19384	No_constitutive_exon_found_in_species
AGAGATGTTCGCACGATGCGATGGCAAAGTGTACTGATCGGGGGATGCAGAG	338745	338873	338923	338871	-1	CCHL11_scaffold67	CCHL11_07258	338745	339085	None	3318	364	19384	No_constitutive_exon_found_in_species
CCGAGTGTCCGATATTTGGGACGTAGAATAACTAACCAGAGGGGTTGCAGAT	78111	78198	78248	78196	-1	CCHL11_scaffold257	CCHL11_07286	78111	79721	None	3318	364	19384	No_constitutive_exon_found_in_species
TAGACTCACATCATTCTTTGCACGTTGTTGCTAATATGAGCGGGACACAGCT	145738	146403	145688	145740	1	CCHL11_scaffold257	CCHL11_07309	145259	146871	None	3318	364	19384	No_constitutive_exon_found_in_species
GTATTCCCCCCGACACAAGGGTTGTGTTGTTGATCTGACCGACGGGATAGTC	34426	34590	34640	34588	-1	CCHL11_scaffold12	CCHL11_07379	33660	36283	None	3318	364	19384	No_constitutive_exon_found_in_species
GATAGAAAAGTGGTATTATCGACAATGACGACTGAACGGAATGGGAAAAGAC	136921	136960	137010	136958	-1	CCHL11_scaffold12	CCHL11_07394	136921	138692	None	3318	364	19384	No_constitutive_exon_found_in_species
CAAGGAGCACGAATGGTGCATTGGCACTGGCATTGGTGGCTGGGGCGGAGGG	66684	67186	67236	67184	-1	CCHL11_scaffold56	CCHL11_07461	66684	67730	None	3318	364	19384	No_constitutive_exon_found_in_species
CAAGGCCACGCTGAGTTGCTGACTCCCGGGGGTTTTCGGGTATGAAAAAGAA	109889	110082	110132	110080	-1	CCHL11_scaffold56	CCHL11_07473	108633	110405	None	3318	364	19384	No_constitutive_exon_found_in_species
AGTCGTGATTTCCGACATAGTTCAAGTCGTCGCTAACGCTGCGGGAACAGAA	189147	189380	189097	189149	1	CCHL11_scaffold56	CCHL11_07491	188307	189955	None	3318	364	19384	No_constitutive_exon_found_in_species
GGTGGACGGGATGAGTGGTTAAGCCGAACGATGCTGACGGGATTGGGCAGGT	244044	244283	243994	244046	1	CCHL11_scaffold56	CCHL11_07512	243358	244427	None	3318	364	19384	No_constitutive_exon_found_in_species
TCCCGCAAGATGGAATTTGGGAATGGCTAGGTCTGATGTTCAGGGAGCAGGG	300734	301090	301140	301088	-1	CCHL11_scaffold56	CCHL11_07520	300734	301954	None	3318	364	19384	No_constitutive_exon_found_in_species
AAGATTTCTCCCAATCCACCTAGGAAACACGAGTCTAACAACTGGGACAGTC	79124	79552	79602	79550	-1	CCHL11_scaffold55	CCHL11_07558	79124	80263	None	3318	364	19384	No_constitutive_exon_found_in_species
CCTCCCACTTGGCGCTTGGCCAACTCCTTCCGCATGGGCTAACCAAACAGGC	121698	121833	121883	121831	-1	CCHL11_scaffold55	CCHL11_07567	120443	121976	None	3318	364	19384	No_constitutive_exon_found_in_species
GTTCAGACGTGGGGAGCATCTTGGGCTAACGTTTGGCGGGGACAAAACAGAC	224018	224064	223968	224020	1	CCHL11_scaffold55	CCHL11_07590	223900	224961	None	3318	364	19384	No_constitutive_exon_found_in_species
CACCGGTGAGGTGGGGGGTTTCCAAGGACGTTTAAACTAACTGGGGACAGAT	64350	64558	64608	64556	-1	CCHL11_scaffold232	CCHL11_07633	62420	65121	None	3318	364	19384	No_constitutive_exon_found_in_species
TACCCGCCACCAGACCTTAGTCCAAAATAACAGCTAATTTTGATGGGTAGTT	102850	104444	104494	104442	-1	CCHL11_scaffold232	CCHL11_07643	100274	104641	None	3318	364	19384	No_constitutive_exon_found_in_species
GGGTAAGTGGTAGCCTCCGGATCGTATGTTTCACCTCCTGACAAGGGCAGTC	217350	217788	217300	217352	1	CCHL11_scaffold232	CCHL11_07669	215994	218593	None	3318	364	19384	No_constitutive_exon_found_in_species
TTCCCCAATCCTTGGCATTGGTCCGAAACCTCGAAATGCGGGGTGCATAGCA	251251	251453	251503	251451	-1	CCHL11_scaffold232	CCHL11_07678	250291	251952	None	3318	364	19384	No_constitutive_exon_found_in_species
TTATACCTTTCTCCCCTCTCTCTCTTGTTTGGCTGACAGCAGGGTATCAGAC	329948	330168	330218	330166	-1	CCHL11_scaffold10	CCHL11_07752	329948	330844	None	3318	364	19384	No_constitutive_exon_found_in_species
GTGAACGACACACATGATGACGGTTTACTGATCTATGTCGGGAGAGGTAGAT	106749	106803	106853	106801	-1	CCHL11_scaffold155	CCHL11_07776	106310	107151	None	3318	364	19384	No_constitutive_exon_found_in_species
GAGTTGACGCATAAATAGTGGAATGGGATCTGCTGACTATTGGGTGACAGCT	194367	194460	194510	194458	-1	CCHL11_scaffold155	CCHL11_07791	192238	196142	None	3318	364	19384	No_constitutive_exon_found_in_species
ATGGGCAACCGGAGGGGGCCACGGCACTTTGACTGGTCAGTAGGGCCAAGGC	255354	255962	255304	255356	1	CCHL11_scaffold109	CCHL11_07879	254502	256077	None	3318	364	19384	No_constitutive_exon_found_in_species
GTTTGTGGGCAGCCGAGAGATCAGAACTGATTGCTGACGGATGGGAACAGCA	67255	67331	67205	67257	1	CCHL11_scaffold5	CCHL11_07901	66354	67331	None	3318	364	19384	No_constitutive_exon_found_in_species
TTTTATTGTGTAAGTGAGTAAGCGAGTACTTGTGCTGATGACCGGGAAAGGC	98691	98877	98927	98875	-1	CCHL11_scaffold5	CCHL11_07910	98691	99392	None	3318	364	19384	No_constitutive_exon_found_in_species
GCTTGAAGACGGGCGATACCAAGGCGGAAACCCAGGCTAACGCAGGGCAGGA	246375	247141	246325	246377	1	CCHL11_scaffold5	CCHL11_07944	245757	247141	None	3318	364	19384	No_constitutive_exon_found_in_species
ATGAAGACTGATTGAGGCATACGTCAGCTGACAAAAAATTGGGCATACAGGC	262426	262600	262376	262428	1	CCHL11_scaffold5	CCHL11_07950	261605	262853	None	3318	364	19384	No_constitutive_exon_found_in_species
TCTTGTTCTTCAGACTTGCTGACATTTCTCTCCTCTCTCTTGGGAATCAGAC	48066	48305	48016	48068	1	CCHL11_scaffold173	CCHL11_07971	45352	49445	None	3318	364	19384	No_constitutive_exon_found_in_species
TACCGGGTGTGGCAAGCTGAGTGGTGTTTACTGACAGGCACGGGACGTAGAT	48737	48848	48687	48739	1	CCHL11_scaffold173	CCHL11_07971	45352	49445	None	3318	364	19384	No_constitutive_exon_found_in_species
GTATTCTTTCCCGTGTATTTCACATACGAGCAACATCTGACAACGGGTAGAT	206242	206549	206599	206547	-1	CCHL11_scaffold173	CCHL11_08010	204381	207228	None	3318	364	19384	No_constitutive_exon_found_in_species
CCGCGGCTTCGCAAACAGATGCTGGAAATCCAAACTTACCGGGAAATCAGTG	87630	88746	87580	87632	1	CCHL11_scaffold164	CCHL11_08057	87411	88746	None	3318	364	19384	No_constitutive_exon_found_in_species
AAGCCAGCCCCAGCCTGACTTGAATCATGCTGAGTCTTATGCCGGGATAGGA	91776	91809	91726	91778	1	CCHL11_scaffold164	CCHL11_08059	91598	93161	None	3318	364	19384	No_constitutive_exon_found_in_species
TGCGCAACCTGAGGATCGATCCTAACAAGCACATGAATGGGGGACTATAGAG	91893	91984	91843	91895	1	CCHL11_scaffold164	CCHL11_08059	91598	93161	None	3318	364	19384	No_constitutive_exon_found_in_species
TTGCTTTGCCTCACCTTCTGGTGTAGTCATCTTGCTGACTGGGGTGCTAGTT	93124	93161	93074	93126	1	CCHL11_scaffold164	CCHL11_08059	91598	93161	None	3318	364	19384	No_constitutive_exon_found_in_species
GAGTCCACGCCGAACCCGTGAGAACGCCAACAACGTGCTGACGGGTATAGGT	286117	286253	286067	286119	1	CCHL11_scaffold164	CCHL11_08105	285954	287774	None	3318	364	19384	No_constitutive_exon_found_in_species
GAGGCGCTCTTTTCTCTCATACTGTGTCGCCAGCTAACAGAGGGACGCAGCC	250339	250947	250997	250945	-1	CCHL11_scaffold38	CCHL11_08155	250339	255932	None	3318	364	19384	No_constitutive_exon_found_in_species
TGTTGACTGAACATGGAAGTTTGTGAAAATCTAGCTAATGGGACGACCAGGG	46411	46942	46992	46940	-1	CCHL11_scaffold189	CCHL11_08182	46411	48828	None	3318	364	19384	No_constitutive_exon_found_in_species
AACCCAAAATAAAAAGTATCATTCCAACGGGTGCTAACGGGATTGGGCAGGA	66787	67445	67495	67443	-1	CCHL11_scaffold189	CCHL11_08187	66787	73358	None	3318	364	19384	No_constitutive_exon_found_in_species
AAGCTGACCATAACATCATGGCAGTAATTGCAAATGCTGATATGGGACAGAA	101917	104514	104564	104512	-1	CCHL11_scaffold189	CCHL11_08196	101917	104666	None	3318	364	19384	No_constitutive_exon_found_in_species
TAAAGATTTACCGTAAAGTGAAGAAAGCTAACTGTTGGCGGGGAATACAGGA	120225	121041	120175	120227	1	CCHL11_scaffold189	CCHL11_08200	119699	121041	None	3318	364	19384	No_constitutive_exon_found_in_species
GATAATCATCCTGGAAACCGGGGACGGCATGTGCTGACTGGGACAAATAGGT	142578	142811	142528	142580	1	CCHL11_scaffold209	CCHL11_08394	139767	142811	None	3318	364	19384	No_constitutive_exon_found_in_species
CGTTAGGTTGAACATGTGCTCGTCTTGGGTAGACGCTGACTTAGGGATAGAT	116023	116344	116394	116342	-1	CCHL11_scaffold255	CCHL11_08566	116023	116621	None	3318	364	19384	No_constitutive_exon_found_in_species
ACGTGTACGTCCTGGAATTGACGCGAACAGAACTGACGACCGGGTGGCAGAA	155888	156155	155838	155890	1	CCHL11_scaffold255	CCHL11_08575	155473	156793	None	3318	364	19384	No_constitutive_exon_found_in_species
TGGCGCCTGTTCCCTCCCTCATCGAAATGGACTCTAACGACGGAGGGTAGGT	190500	190618	190668	190616	-1	CCHL11_scaffold237	CCHL11_08634	189882	191260	None	3318	364	19384	No_constitutive_exon_found_in_species
CACCATGATCGTTTGAGGAATTCAGGACACACTGCTAAAGGGAGGGTCAGAT	219693	219804	219854	219802	-1	CCHL11_scaffold237	CCHL11_08638	219507	220588	None	3318	364	19384	No_constitutive_exon_found_in_species
ACCTGCACGCGCGAGCGGGCCGGCATAGCAAGAGTTAACCGGGAACGCAGGT	113567	113838	113888	113836	-1	CCHL11_scaffold199	CCHL11_08721	113567	115324	None	3318	364	19384	No_constitutive_exon_found_in_species
AATCATCTTAGCGGCACCTGAGCGACCCATGCCTAACTGATGGGAACAAGAT	185437	185528	185578	185526	-1	CCHL11_scaffold199	CCHL11_08735	184445	186312	None	3318	364	19384	No_constitutive_exon_found_in_species
TTGGAGGACGTTGAAAAGAGCAGCAAGAAGAAAGAGGGAAAGAGATTCAGCC	135968	136939	135918	135970	1	CCHL11_scaffold211	CCHL11_08777	135784	136939	None	3318	364	19384	No_constitutive_exon_found_in_species
TTCCCCAGAGCACAACGAACACTAATGCGGATACTAACTCGGGAGTTCAGTA	164367	165556	165606	165554	-1	CCHL11_scaffold211	CCHL11_08781	164367	166653	None	3318	364	19384	No_constitutive_exon_found_in_species
CTGTAAGTGGGTCAATCATGCTTCGCAAGGCTGATGCTGACGGGCGGTAGCT	239820	239980	239770	239822	1	CCHL11_scaffold211	CCHL11_08795	238883	244581	None	3318	364	19384	No_constitutive_exon_found_in_species
ACTCGTTGAGGAATAATAGGAAGGCTGACTCGATGTACTTTGGGTGACAGAC	8390	8803	8853	8801	-1	CCHL11_scaffold241	CCHL11_08880	8390	11665	None	3318	364	19384	No_constitutive_exon_found_in_species
ATGGATAGTCAGTGTGTCGCATATCTTACTGAACTTTTGCGGGAAAACAGCG	90283	92975	90233	90285	1	CCHL11_scaffold241	CCHL11_08902	90027	92975	None	3318	364	19384	No_constitutive_exon_found_in_species
AGGCATCTGAAGAAACAGATCAAATGGGAACTAATCATCTGGGCCGGCAGCC	150614	150782	150832	150780	-1	CCHL11_scaffold241	CCHL11_08916	150464	151117	None	3318	364	19384	No_constitutive_exon_found_in_species
AAACACTCGTCGATCTAGTATCACTGCAATAGTAACATGGCGGGTTGAAGGC	186226	187264	186176	186228	1	CCHL11_scaffold241	CCHL11_08920	184454	187264	None	3318	364	19384	No_constitutive_exon_found_in_species
CCACGTTCATGCCATTGTTCTCCGGACCATGCTAACGAGGGGACACATAGTG	224298	224794	224248	224300	1	CCHL11_scaffold241	CCHL11_08930	223158	224794	None	3318	364	19384	No_constitutive_exon_found_in_species
TGTGCGACTACGCGTTTTGAATTGAAAGGCTCCGCTAACAGAGGGAACAGGA	45155	45904	45954	45902	-1	CCHL11_scaffold77	CCHL11_08983	45155	46654	None	3318	364	19384	No_constitutive_exon_found_in_species
GTATCTCATCCCACAACCTCCAGTTTCAGAATCGCTAATTTGGGCAACAGTA	20991	21435	21485	21433	-1	CCHL11_scaffold250	CCHL11_09022	20991	21843	None	3318	364	19384	No_constitutive_exon_found_in_species
CGTGACGGATCTCACTGTAAACGACGAGAATACTGACTAAAGGGCAACAGCA	106637	106693	106587	106639	1	CCHL11_scaffold250	CCHL11_09045	106418	109182	None	3318	364	19384	No_constitutive_exon_found_in_species
CGGGAAAGCAATCGCGTACACGTTGGCTAACACAACCCGCCGGGCGGCAGCT	151432	152443	152493	152441	-1	CCHL11_scaffold250	CCHL11_09050	151432	152528	None	3318	364	19384	No_constitutive_exon_found_in_species
GTTTCTTGCATGCTGGTAATCGACAGTGATCAAGTCTAATAGGGCATTAGAT	39878	40057	39828	39880	1	CCHL11_scaffold63	CCHL11_09070	39075	41716	None	3318	364	19384	No_constitutive_exon_found_in_species
GCTTTGTGTTTCCCATTTCGAAATCGAACGCTAATGAGAGGGTGTAACAGGC	49549	49816	49499	49551	1	CCHL11_scaffold93	CCHL11_09100	48642	51679	None	3318	364	19384	No_constitutive_exon_found_in_species
CAATATTTGTTCTGCCACCTTAGAAAATTTATGTATTGACGTGGGTGTAGAG	107389	107763	107813	107761	-1	CCHL11_scaffold93	CCHL11_09117	107389	108181	None	3318	364	19384	No_constitutive_exon_found_in_species
CTGCTGAAAACATCCCTCGCGAACTCTCTTACTGACCGGGATCGCGAAAGAC	180585	180837	180535	180587	1	CCHL11_scaffold93	CCHL11_09135	179139	182097	None	3318	364	19384	No_constitutive_exon_found_in_species
TCCTGCGCCCATGTTCCGCCACAGGACATTTGTTCTGACCGGGTGACCAGGA	193922	194030	194080	194028	-1	CCHL11_scaffold93	CCHL11_09138	193458	195259	None	3318	364	19384	No_constitutive_exon_found_in_species
AGTCGATCTGACTTACATAGGCTCAACATGAGCTAACCCGTGGGATCAAGGC	69023	69820	69870	69818	-1	CCHL11_scaffold6	CCHL11_09156	69023	69948	None	3318	364	19384	No_constitutive_exon_found_in_species
GAGCTATCAGGGGCGGGGGGCTTGTCGGACAACCGGCTCACCGGGAACAGGC	133481	133672	133431	133483	1	CCHL11_scaffold6	CCHL11_09171	132544	133853	None	3318	364	19384	No_constitutive_exon_found_in_species
GTGACGTTCGCTGAATGCAGGCATGTGTGATCCGCGCTGACATGGGATAGTT	147959	150278	150328	150276	-1	CCHL11_scaffold6	CCHL11_09175	147959	152168	None	3318	364	19384	No_constitutive_exon_found_in_species
CCGGGGAGCCCTGATGAGAAGCGGAAGAACCGATGTTGACATGGGAGCAGCT	7951	9040	7901	7953	1	CCHL11_scaffold152	CCHL11_09186	7236	9404	None	3318	364	19384	No_constitutive_exon_found_in_species
ACGGTGAATCTGTGGGAAACACTGGGAGGATGGGGCTGACGAGCGGGCAGTG	141820	141933	141983	141931	-1	CCHL11_scaffold236	CCHL11_09264	140388	142823	None	3318	364	19384	No_constitutive_exon_found_in_species
GTATCGTCTCATACGCTGATGACAATGTAAGTCGACTGACGGGATGGAAGAC	140388	141370	141420	141368	-1	CCHL11_scaffold236	CCHL11_09264	140388	142823	None	3318	364	19384	No_constitutive_exon_found_in_species
TGACCTACTCTTTTGAACTCTCAACTGATCACCACATTCCGGGTTGATAGGA	2276	2631	2681	2629	-1	CCHL11_scaffold100	CCHL11_09278	1599	3348	None	3318	364	19384	No_constitutive_exon_found_in_species
TGAACTTTTGTCATCTATTGAACATGGACGACCCGCTAACTTGGGGAAAGTG	73917	76015	76065	76013	-1	CCHL11_scaffold100	CCHL11_09298	73917	76209	None	3318	364	19384	No_constitutive_exon_found_in_species
GGCTCTTGACAATTCCTAGCAGACATTGTTGATTTTAACGGGAATAATAGCC	162046	162165	162215	162163	-1	CCHL11_scaffold100	CCHL11_09318	160606	163315	None	3318	364	19384	No_constitutive_exon_found_in_species
TATGTGGTATGTCGCTCGATGAAGATCTCCAAACTAATCTAAATGGGCAGCG	192058	193052	192008	192060	1	CCHL11_scaffold100	CCHL11_09324	190339	193052	None	3318	364	19384	No_constitutive_exon_found_in_species
GGTCAAGTTCCTCCGAGTTTAGAAGATTCAGTTTGCTGACAGGGCGACAGGA	21310	21373	21260	21312	1	CCHL11_scaffold131	CCHL11_09328	19865	21373	None	3318	364	19384	No_constitutive_exon_found_in_species
TGTTTATTGTTCTTGTTTACTGACCGTCGTCCTGGGGGAAAAGATGCCAGGA	31889	32054	31839	31891	1	CCHL11_scaffold131	CCHL11_09332	31568	32054	None	3318	364	19384	No_constitutive_exon_found_in_species
CTTCCAATTATGCCTAAATGAAGTAAGTTTAACATCGCGGGGAAACACAGAT	48375	48615	48665	48613	-1	CCHL11_scaffold131	CCHL11_09336	48375	53058	None	3318	364	19384	No_constitutive_exon_found_in_species
CCCGCACGGGACACAACAGGAAGAATACTGGAGGCTGAAAGGGGCCATAGAT	20153	21146	21196	21144	-1	CCHL11_scaffold74	CCHL11_09477	20153	21594	None	3318	364	19384	No_constitutive_exon_found_in_species
CTTGTTGGGCCGTGCGACTATATTAGCTCGATGCCGTCCAAGGGCATTAGGT	42523	43424	42473	42525	1	CCHL11_scaffold74	CCHL11_09484	41060	43424	None	3318	364	19384	No_constitutive_exon_found_in_species
GCGCAAGAACACGTAAGGCTTGTATGTTTTCATTTCTGACTGGGTACAAGAA	46889	47331	46839	46891	1	CCHL11_scaffold74	CCHL11_09486	46595	47927	None	3318	364	19384	No_constitutive_exon_found_in_species
TAAGTCCGCATCCTCCCGTTGTCTACTCCTCGATTCGTCTAACAGGGCAGTG	126403	127529	126353	126405	1	CCHL11_scaffold74	CCHL11_09508	124916	127529	None	3318	364	19384	No_constitutive_exon_found_in_species
TCATTCAAACCCAGGCCTGAAGGAGACCTTCCGGCACATGAAGAGGGCAGCT	173281	173745	173231	173283	1	CCHL11_scaffold261	CCHL11_09558	173023	173745	None	3318	364	19384	No_constitutive_exon_found_in_species
TAATGTAAAACAGTGCCCCAAGATACGTATACTGATTCGGGAAACCACAGAT	107821	108394	107771	107823	1	CCHL11_scaffold97	CCHL11_09584	106962	108394	None	3318	364	19384	No_constitutive_exon_found_in_species
CTGTAAGCATCCTCATTAACTAAATGCGAACATATGATTAACTGGGAAAGTT	22432	22877	22382	22434	1	CCHL11_scaffold82	CCHL11_09592	21972	23028	None	3318	364	19384	No_constitutive_exon_found_in_species
CGAGAGCTGTTCTCCCAGCTCCAAAAGCGCTGACTGTCGGGGCCATGAAGAC	157832	158553	158603	158551	-1	CCHL11_scaffold7	CCHL11_09631	155873	158812	None	3318	364	19384	No_constitutive_exon_found_in_species
CAGCCCGCAAGACTCCAAATCCCGTATAGCTAACGCTTCCTTGGGAGCAGCA	150329	151539	150279	150331	1	CCHL11_scaffold208	CCHL11_09661	150134	151539	None	3318	364	19384	No_constitutive_exon_found_in_species
GTGCTTGTTGAGAGCAGAACGAAGACTTACATGACCGGGTGGGGAAACAGAT	117514	117844	117464	117516	1	CCHL11_scaffold263	CCHL11_09699	117029	117844	None	3318	364	19384	No_constitutive_exon_found_in_species
TTCATTCAGTGGTAATCGATTCCGGGTTGTTGAAAACGCGGGGACTACAGAC	144932	145947	145997	145945	-1	CCHL11_scaffold263	CCHL11_09707	143252	146673	None	3318	364	19384	No_constitutive_exon_found_in_species
AGTGAGTTGCTCGAGACCATGTACCGCTTCAAGTGCTAACGGGCTGGCAGAC	43548	43700	43750	43698	-1	CCHL11_scaffold203	CCHL11_09726	43548	44923	None	3318	364	19384	No_constitutive_exon_found_in_species
CATCGGCCGCTTGAACATTGGGACAACAGACATCTCACAGGACGGGGCAGAA	58297	58397	58247	58299	1	CCHL11_scaffold226	CCHL11_09762	57795	58599	None	3318	364	19384	No_constitutive_exon_found_in_species
TGTTTATCCCCTTTCTTCTGCGCTGACGGCCTGTCCCCCCTCGGGAACAGAT	123052	123202	123252	123200	-1	CCHL11_scaffold226	CCHL11_09779	121007	123334	None	3318	364	19384	No_constitutive_exon_found_in_species
GATTCGGTAGAGGCGACAAGCGCTGACGGTTTTGGGGTGGGGAAACGTAGGT	48506	48604	48456	48508	1	CCHL11_scaffold66	CCHL11_09796	47863	48604	None	3318	364	19384	No_constitutive_exon_found_in_species
GTTTGACTGATCTGGGGTTGTCGTGAACCTATGACTGATTTTGGGCGAAGCA	4809	4911	4961	4909	-1	CCHL11_scaffold253	CCHL11_09949	3637	5291	None	3318	364	19384	No_constitutive_exon_found_in_species
GGCGCATAATGCCATTTCCCCTCTTTCTGTCACTGATACAAGATGGGTAGTG	49684	50713	49634	49686	1	CCHL11_scaffold253	CCHL11_09960	49400	50713	None	3318	364	19384	No_constitutive_exon_found_in_species
CCAGAGGACGAGCACTGGTTATCAGGAGACCTATACTGACGGGAGTGCAGCC	82227	82482	82177	82229	1	CCHL11_scaffold76	CCHL11_10048	81241	82482	None	3318	364	19384	No_constitutive_exon_found_in_species
CGTGTTAAAGAATGGTTTCCCCTGGCTATCGAAGTGTCACACGGGATTAGCG	55458	55697	55747	55695	-1	CCHL11_scaffold4	CCHL11_10173	55238	56511	None	3318	364	19384	No_constitutive_exon_found_in_species
GAGCGAGCAGGGATGGGCAGAGGAAACGTGCTGATGTTAGGGGTGTGTAGGA	30524	30557	30474	30526	1	CCHL11_scaffold268	CCHL11_10206	30184	31006	None	3318	364	19384	No_constitutive_exon_found_in_species
AAGTTCGGACCAATTTCATGGAAAGGCTCCTTTCATCTAACGGGTGATAGTG	74128	74196	74078	74130	1	CCHL11_scaffold268	CCHL11_10219	73787	75094	None	3318	364	19384	No_constitutive_exon_found_in_species
TAAGCAGTGTGTGTGTTCGTCAGCTAAGTGCTTCGTTAACGGGCATAAAGCC	48123	48585	48635	48583	-1	CCHL11_scaffold224	CCHL11_10226	47386	49014	None	3318	364	19384	No_constitutive_exon_found_in_species
AACCGCGCATTCTCACCTAGGCAAACATCACGAGTAACGAGATTGGGCAGCT	61633	61865	61915	61863	-1	CCHL11_scaffold184	CCHL11_10248	60616	62115	None	3318	364	19384	No_constitutive_exon_found_in_species
ATCATGGTTCCATCGAGATCTAAAGACGCCAAAATAACATCATGGGACAGCG	61247	61332	61382	61330	-1	CCHL11_scaffold184	CCHL11_10248	60616	62115	None	3318	364	19384	No_constitutive_exon_found_in_species
AACTGAAGCGTGAATTTCCAGCGTCAGATCATTGTTAACGAGTGGGACAGAC	61581	61748	61798	61746	-1	CCHL11_scaffold269	CCHL11_10267	61329	63128	None	3318	364	19384	No_constitutive_exon_found_in_species
GTTTCGAAGCGTGACCGGCGAGCATAACCAAGAAACTGACTCGGGGACAGGG	65354	65394	65304	65356	1	CCHL11_scaffold269	CCHL11_10268	64007	65394	None	3318	364	19384	No_constitutive_exon_found_in_species
GCCTGAGAGAGAGACGTGGAGGAAGAAAGCTAAAAATTGCGGGGACACAGCT	33030	33808	32980	33032	1	CCHL11_scaffold121	CCHL11_10280	32580	33808	None	3318	364	19384	No_constitutive_exon_found_in_species
AGTTCTCCTGTAGCGAGGTTTACCCCTCTCCTCTTCGGGGGGATAGAAAGGG	42873	43123	42823	42875	1	CCHL11_scaffold121	CCHL11_10282	41482	43456	None	3318	364	19384	No_constitutive_exon_found_in_species
TCCTGCCGTTCAAGAGGTCGAAGGTACTGACGGTTGGGGAAACGAAACAGAC	43211	43456	43161	43213	1	CCHL11_scaffold121	CCHL11_10282	41482	43456	None	3318	364	19384	No_constitutive_exon_found_in_species
ACTGCCCGCACAGCCACGCGCGTAGCCACAATGACCTGACACCGGGACAGGC	41026	41419	40976	41028	1	CCHL11_scaffold40	CCHL11_10299	40884	42914	None	3318	364	19384	No_constitutive_exon_found_in_species
CGTTGCGGGACGATGCGCTGATACTGTTCATAAGGCTAACAGGGTGTCAGAC	31916	33262	31866	31918	1	CCHL11_scaffold249	CCHL11_10309	31742	33262	None	3318	364	19384	No_constitutive_exon_found_in_species
GCGTGATCCTTTTCGCAGGGTCTGGCGTATACTGACTTTCGGGACACCAGGT	5658	5764	5608	5660	1	CCHL11_scaffold246	CCHL11_10321	4556	5764	None	3318	364	19384	No_constitutive_exon_found_in_species
TTGAAGTGGGTGCGTCTTGTACAATAGATTCTACCGGGTGATGGAACCAGGC	12913	12929	12979	12927	-1	CCHL11_scaffold246	CCHL11_10325	12913	14091	None	3318	364	19384	No_constitutive_exon_found_in_species
GACGCCGCCGGAGGCGTACAAAGGGACCTATGTTGACGACGGGCATCAAGAA	14757	14887	14707	14759	1	CCHL11_scaffold260	CCHL11_10353	14391	15718	None	3318	364	19384	No_constitutive_exon_found_in_species
CCCTTCCCGTTTGCCCCCGGCGCGCTGCCTCTTGCTGACAGGGACCGTAGAA	28688	28838	28638	28690	1	CCHL11_scaffold210	CCHL11_10371	28526	31014	None	3318	364	19384	No_constitutive_exon_found_in_species
AGCTCCGCTGTCAAGACGGTTTCTGCGGATGCTAATCTAGGGCGTGGCAGAC	27257	27370	27420	27368	-1	CCHL11_scaffold270	CCHL11_10382	25428	27852	None	3318	364	19384	No_constitutive_exon_found_in_species
