# Supplementary material for: Widespread Separation of the Polypyrimidine Tract From 3′ AG by G Tracts in Association With Alternative Exons in Metazoa and Plants
Source: Front Genet. 2019 Jan 14;9:741. doi: 10.3389/fgene.2018.00741 (PMC6339879; doi:10.3389/fgene.2018.00741)
Supplement: DATA FILE S1 — Sequences of REPAG 3′ SS from each species of fungi. [file Data_Sheet_1.zip › Supplementary data 1/Fungi_Release38_peniophora_sp_cont.txt]

REPA_GGG_Sequence	Exon_Start	Exon_End	Pos_-50	Pos_+2	Strand	Chromosome	GeneID	Gene_Start	Gene_End	Gene_Name	Number_of_REPAs	Number_of_REPAs_has_GGG	Number_of_Intron(Intra_genic_Region)	Upstream_Constitutive_Exon
TCCCTCCCCCCGTTCGGCTGTGTTTGGTTGAGACTCATAGTGGGTTGAAGAG	24340	24391	24290	24342	1	PENSPscaffold_1	PENSPDRAFT_730260	23839	27430	None	8639	1226	72637	No_or_no_constitutive_exon
GTGGGTCCTCATACCTGTCTGTGTCTATCCCCGCTCATACGGGAATTTAGGA	30447	30638	30688	30636	-1	PENSPscaffold_1	PENSPDRAFT_678991	29275	33040	None	8639	1226	72637	No_or_no_constitutive_exon
GTTCGTCTGCCATTCTTCTCGTCAAGGCGTTTTCTCTGAGGGGAGTCCAGTC	53999	54321	53949	54001	1	PENSPscaffold_1	PENSPDRAFT_620895	52449	54741	None	8639	1226	72637	No_or_no_constitutive_exon
GTACCTCCCCCTACTGTAATTGGGCATTCGACTGACGCTTGGGAGAATAGTC	54967	57950	58000	57948	-1	PENSPscaffold_1	PENSPDRAFT_596420	54481	60390	None	8639	1226	72637	No_or_no_constitutive_exon
GGTGCGTGCTCTGCATTCATAGCGCCACAGGTATCTGACGCGGGGACCAGGC	126252	126296	126202	126254	1	PENSPscaffold_1	PENSPDRAFT_645121	125926	129131	None	8639	1226	72637	No_or_no_constitutive_exon
TATGTTGCATCTATGTCGTCTGCATGACTTCCATCCTGAACAGGGCGCAGTA	142956	143117	142906	142958	1	PENSPscaffold_1	PENSPDRAFT_679037	142684	143186	None	8639	1226	72637	No_or_no_constitutive_exon
CGAGTATAAGCCCTCGGCCCTGCGACGTCAGGCTGCTAACGGGCGTCAAGAC	202982	203066	202932	202984	1	PENSPscaffold_1	PENSPDRAFT_568140	202817	205681	None	8639	1226	72637	No_or_no_constitutive_exon
ACAGTGAGCCAAGCCAATGGAGAATCTACAAATGCTTACGGGAACTGTAGCC	223305	223342	223255	223307	1	PENSPscaffold_1	PENSPDRAFT_645155	222025	224136	None	8639	1226	72637	No_or_no_constitutive_exon
TAGGTGCGTGAGGTGCCTACCCTCGCTATACCAAAACTCAAAGGGCATAGGA	250632	250713	250582	250634	1	PENSPscaffold_1	PENSPDRAFT_645173	250398	251802	None	8639	1226	72637	No_or_no_constitutive_exon
AAGTGGGGTCCATATGTGTTGTCCATTGTGTTCTAATTGGGAAACTGCAGAC	333873	334032	334082	334030	-1	PENSPscaffold_1	PENSPDRAFT_567624	333873	334704	None	8639	1226	72637	No_or_no_constitutive_exon
TCAACCAGTTACCGATCCGATGCAGACCTGTGTAACGACGGGATCGACAGCG	357071	357175	357021	357073	1	PENSPscaffold_1	PENSPDRAFT_746704	356494	357679	None	8639	1226	72637	No_or_no_constitutive_exon
GTACGCCTCCTCTGCAATTTGGTCTTGATATTGATCTTGTGGGTCTGAAGGT	387964	388130	387914	387966	1	PENSPscaffold_1	PENSPDRAFT_6319	386613	389534	None	8639	1226	72637	No_or_no_constitutive_exon
TGTGCATCTCATTAATAGTGTGATTATTAGAGTACTAATACAGGGTACAGCT	420281	420982	420231	420283	1	PENSPscaffold_1	PENSPDRAFT_645233	420033	422648	None	8639	1226	72637	No_or_no_constitutive_exon
TCTTCCCTCGAGGTGCGAGGCTGGGCTATGTTGACGCGGGGGACATGTAGCT	422919	422976	423026	422974	-1	PENSPscaffold_1	PENSPDRAFT_645234	422571	423451	None	8639	1226	72637	No_or_no_constitutive_exon
TAGGTCCGCACATTCTACATTTACTGCCCGATGCTAAACGGGGTGCGCAGGT	427065	427206	427256	427204	-1	PENSPscaffold_1	PENSPDRAFT_7426	425030	427570	None	8639	1226	72637	No_or_no_constitutive_exon
TGTGCTCTTTGTATGCGAGACCCGTATACACCGTGTTCATAATGGGTCAGGG	433688	433744	433794	433742	-1	PENSPscaffold_1	PENSPDRAFT_679150	433688	435019	None	8639	1226	72637	No_or_no_constitutive_exon
GTATGAATCCGTGCTTTCCACTTTCAGGATCCTCCCAATGATATGGGTAGGT	438163	438208	438113	438165	1	PENSPscaffold_1	PENSPDRAFT_8141	437836	439768	None	8639	1226	72637	No_or_no_constitutive_exon
TTCACATATATGACTGTTGATATCCGTCCGCTAACGGGTAAAGCATATAGCG	472806	472905	472955	472903	-1	PENSPscaffold_1	PENSPDRAFT_672908	472012	473554	None	8639	1226	72637	No_or_no_constitutive_exon
AGTCTGACGCCTTTCCCCTCCTCTCAGGTCGACTCCGGGAGATGCAAGAGCA	488666	489038	488616	488668	1	PENSPscaffold_1	PENSPDRAFT_567643	487445	489428	None	8639	1226	72637	No_or_no_constitutive_exon
TATGATGGTATCCTGCAACCGTACGCTTATCTGAGAGTCATTGGGAATAGGT	550318	550504	550554	550502	-1	PENSPscaffold_1	PENSPDRAFT_621231	545765	550960	None	8639	1226	72637	No_or_no_constitutive_exon
ATGTGTGGTTTTTCTGGACGAGCGTGTTTGGTAACTTACGAGGGTCATAGGC	546906	547509	547559	547507	-1	PENSPscaffold_1	PENSPDRAFT_621231	545765	550960	None	8639	1226	72637	No_or_no_constitutive_exon
TTTTATTCTGGAGGGTCAGAGGACGGCGTTGTTGAAGGAGGGAATAATAGGC	559220	559313	559170	559222	1	PENSPscaffold_1	PENSPDRAFT_746782	559005	559931	None	8639	1226	72637	No_or_no_constitutive_exon
ATGTCTCATACAACTACTCCCTCCTCTGCCTATTAAACTGGGGTACGCAGGC	563666	563858	563616	563668	1	PENSPscaffold_1	PENSPDRAFT_621240	563542	567083	None	8639	1226	72637	No_or_no_constitutive_exon
CGCTCCTGCTCCACGTCTATCACCACGAGTCTGACGACAATGGCGGGCAGCA	608733	609130	608683	608735	1	PENSPscaffold_1	PENSPDRAFT_740880	606069	611008	None	8639	1226	72637	No_or_no_constitutive_exon
CTTCTTCGTCTCGCCCACCCCTGAACGTGAGTCTTCTGCGGGTGGCGTAGCT	627100	627649	627699	627647	-1	PENSPscaffold_1	PENSPDRAFT_672945	626829	627809	None	8639	1226	72637	No_or_no_constitutive_exon
GGTGCGTATTGTGGCACCTGCATTGCGTGCATATGCTAACAGGGCTGCAGGT	673126	673157	673076	673128	1	PENSPscaffold_1	PENSPDRAFT_645320	672586	674738	None	8639	1226	72637	No_or_no_constitutive_exon
GCGTTCTCTTCCTTTCGCCATATCATGCAGCATTGTAACTAGGGATGTAGGC	681285	681393	681235	681287	1	PENSPscaffold_1	PENSPDRAFT_11976	680210	683034	None	8639	1226	72637	No_or_no_constitutive_exon
TATGTACTCCGTTTGCCTTCTGAAGGATTGGAATGAACGGGAAGCAATAGAG	695504	696147	696197	696145	-1	PENSPscaffold_1	PENSPDRAFT_645327	691882	698077	None	8639	1226	72637	No_or_no_constitutive_exon
ACGGTCAGTTACTCTCCGTGACTGACCATGCACCATGCTGAAGGGTTCAGGT	694836	694942	694992	694940	-1	PENSPscaffold_1	PENSPDRAFT_645327	691882	698077	None	8639	1226	72637	No_or_no_constitutive_exon
GGTAATTTATGGGAACTTAATCCACGACATGATCTGACGCGGGAAGATAGCA	698950	699029	699079	699027	-1	PENSPscaffold_1	PENSPDRAFT_567948	698322	699388	None	8639	1226	72637	No_or_no_constitutive_exon
CGTGGGCTTTTGCCGTTGCATCGTCACTTGCGAGCTAATTTTGGGACAAGGC	707955	708095	708145	708093	-1	PENSPscaffold_1	PENSPDRAFT_12242	707494	709488	None	8639	1226	72637	No_or_no_constitutive_exon
AAAGTCGCCGCTCTCCATCGTTCGGCCTTTGGTAGTAATCGAGGGACAAGTC	776880	777015	776830	776882	1	PENSPscaffold_1	PENSPDRAFT_740919	774573	777015	None	8639	1226	72637	No_or_no_constitutive_exon
AGGCTATTCATTATTCGGATCTGGATATTCAAGACTAAGATATGGGGCAGCT	794679	795138	794629	794681	1	PENSPscaffold_1	PENSPDRAFT_645365	793607	796052	None	8639	1226	72637	No_or_no_constitutive_exon
TGCATGTTTGTGTGGCTCGACAGTATGAGGCCTGAACCTGGGTATGATAGAA	94820	95033	95083	95031	-1	PENSPscaffold_2	PENSPDRAFT_597009	94222	95351	None	8639	1226	72637	No_or_no_constitutive_exon
GTCGTAGGTGAAGACCCATGCAGATGTAACACGATGCTGACGGGATACAGGT	113755	113833	113705	113757	1	PENSPscaffold_2	PENSPDRAFT_645432	112725	115062	None	8639	1226	72637	No_or_no_constitutive_exon
TACGCGATTCGATGTAGTCACTATACGCAGTATCTTATTCTGGGATACAGGC	116503	116719	116453	116505	1	PENSPscaffold_2	PENSPDRAFT_679364	116229	117053	None	8639	1226	72637	No_or_no_constitutive_exon
GTGAATGGAACCCGTCACGTCAATGGACTCGAAACTGATGAGGGGGTCAGGT	187451	187569	187619	187567	-1	PENSPscaffold_2	PENSPDRAFT_621571	186639	188270	None	8639	1226	72637	No_or_no_constitutive_exon
GGCAGGTGCACGGCCGAATGGTGCAGGAGAGGGCAAGAAGGGTCGGAAAGAT	194753	195069	194703	194755	1	PENSPscaffold_2	PENSPDRAFT_568207	194488	195968	None	8639	1226	72637	No_or_no_constitutive_exon
ATACCGCAATGCGTCCGTTGCCGAAGTCTTGATATTGATTGGGCATGTAGCG	257924	258015	257874	257926	1	PENSPscaffold_2	PENSPDRAFT_621609	256311	259149	None	8639	1226	72637	No_or_no_constitutive_exon
CCGCCAACGTTTGATCCGGAACGTGGACTGAATTTTGCCACGGCGGGTAGGG	299840	299865	299790	299842	1	PENSPscaffold_2	PENSPDRAFT_660490	298232	300747	None	8639	1226	72637	No_or_no_constitutive_exon
GTACATTTTGTTAGCTCTAGTACCACGTCCCTCGCTAACTGGGAGTGGAGAT	320573	320749	320523	320575	1	PENSPscaffold_2	PENSPDRAFT_645520	318533	320977	None	8639	1226	72637	No_or_no_constitutive_exon
CCCACGCAACCAGTCTATCTTTTACCTTGCAGTGCTAAATGGGCGCGCAGGT	320804	320977	320754	320806	1	PENSPscaffold_2	PENSPDRAFT_645520	318533	320977	None	8639	1226	72637	No_or_no_constitutive_exon
GAGCAACCGAGCTATATGTAAGACGTGCTACCTTCTGAGTGGGAATGAAGGC	322281	322375	322231	322283	1	PENSPscaffold_2	PENSPDRAFT_747008	321105	323607	None	8639	1226	72637	No_or_no_constitutive_exon
TGCACCCGGTACTTCGGTTTTGCGTGTGATACTGAACAATGTGGGTACAGGT	323301	323607	323251	323303	1	PENSPscaffold_2	PENSPDRAFT_747008	321105	323607	None	8639	1226	72637	No_or_no_constitutive_exon
GACTTCTGAGTCCCACAATAGCTGGATGAGCGCTGAGTGCTGGGACACAGGA	355432	355782	355832	355780	-1	PENSPscaffold_2	PENSPDRAFT_597188	354866	356596	None	8639	1226	72637	No_or_no_constitutive_exon
ATGCCTGCTTAATACCTGCATAGTAACTTTAAGCTGAGCGGGATGCATAGGG	375576	375765	375815	375763	-1	PENSPscaffold_2	PENSPDRAFT_679467	375208	376081	None	8639	1226	72637	No_or_no_constitutive_exon
TATGTGTAGTGAAGTAGTGTGTGTGGGATGGGCGCTGATAGGAGGGCTAGGC	384903	385042	385092	385040	-1	PENSPscaffold_2	PENSPDRAFT_568462	383241	386537	None	8639	1226	72637	No_or_no_constitutive_exon
CTCACCAACCAGTCGATCGCATACAGGGCTGATCAAGAAGCGGGGTATAGCG	408041	408134	408184	408132	-1	PENSPscaffold_2	PENSPDRAFT_568428	407425	410169	None	8639	1226	72637	No_or_no_constitutive_exon
ATATCGTGGTCACGGCGTCTGGTCATCCTGATGACACCTTGGGCCAATAGTT	438742	438828	438692	438744	1	PENSPscaffold_2	PENSPDRAFT_679489	437048	439537	None	8639	1226	72637	No_or_no_constitutive_exon
TTCTCGCCTCGCAATCTTGTGTCATAGTTTCAATACTGATAATGGGGTAGTA	454130	454279	454080	454132	1	PENSPscaffold_2	PENSPDRAFT_181785	452857	455550	None	8639	1226	72637	No_or_no_constitutive_exon
GCGCAATCGATCTCCATTCAGATACGACAGTCTAACTGAACGGGGGATAGGG	455297	455550	455247	455299	1	PENSPscaffold_2	PENSPDRAFT_181785	452857	455550	None	8639	1226	72637	No_or_no_constitutive_exon
TAACTGTGTGGGCGTATAACGGGTGGAAGATCCTGATTCACGAGGGTCAGGC	491168	491280	491118	491170	1	PENSPscaffold_2	PENSPDRAFT_747068	489863	492903	None	8639	1226	72637	No_or_no_constitutive_exon
CTATCGGTCTACTCGTTTGACTCTCGACGAAGAGACTGACTGTGGGATAGGC	495153	495396	495446	495394	-1	PENSPscaffold_2	PENSPDRAFT_621748	494504	496019	None	8639	1226	72637	No_or_no_constitutive_exon
TAAGTTCCCTTTCAACGGCGTATATCCATCTGATTGACCGATTGGGACAGTC	552397	552464	552514	552462	-1	PENSPscaffold_2	PENSPDRAFT_679526	552310	554563	None	8639	1226	72637	No_or_no_constitutive_exon
TCCATCTATCCCTTGCTGCCGTAAGCCTTCAATGAATGGGGGATGCGCAGAG	583082	583223	583273	583221	-1	PENSPscaffold_2	PENSPDRAFT_730649	582149	584163	None	8639	1226	72637	No_or_no_constitutive_exon
ACGTGCTGCCATTCATATAGTACGACTTCGAGACTGATAAATGGGAATAGTC	588050	588072	588000	588052	1	PENSPscaffold_2	PENSPDRAFT_747096	587768	590228	None	8639	1226	72637	No_or_no_constitutive_exon
GTGCGTTGATACTTCAATCCTGCTTGTACGAGTTCTGACTTGGGGTACAGCA	631213	631239	631289	631237	-1	PENSPscaffold_2	PENSPDRAFT_679553	629655	631956	None	8639	1226	72637	No_or_no_constitutive_exon
ACGTCAGTCTGATGATCTGCAGTACCTACGCTCACCAAACGGCGGGACAGGC	630861	631043	631093	631041	-1	PENSPscaffold_2	PENSPDRAFT_679553	629655	631956	None	8639	1226	72637	No_or_no_constitutive_exon
GCCACACTACGGATACCTGACAGGCTTTCACTCACCTCACGGGCAACTAGGT	701196	701547	701597	701545	-1	PENSPscaffold_2	PENSPDRAFT_679577	699424	701812	None	8639	1226	72637	No_or_no_constitutive_exon
TTCATTGGAGCGAGCGCTTATTGCAGTAGCTGATGGTTATGATGGGTCAGGT	10924	11053	11103	11051	-1	PENSPscaffold_3	PENSPDRAFT_597354	9537	12338	None	8639	1226	72637	No_or_no_constitutive_exon
ATTCGTCCTAGTCCCTGGTTCAACTTTGTGCTGAGGTCTTTGAGGGACAGAC	46854	47122	47172	47120	-1	PENSPscaffold_3	PENSPDRAFT_747153	41245	47464	None	8639	1226	72637	No_or_no_constitutive_exon
CCACTTGTTTTCCTGATGTTTGTCATTGAATGCTCATTTGGGCACAATAGGA	80301	80574	80251	80303	1	PENSPscaffold_3	PENSPDRAFT_679611	78839	80574	None	8639	1226	72637	No_or_no_constitutive_exon
AAGTAAACTATCATCTACTCCCCGCTTTCTGGGTATTAACATGTGGGCAGAG	106145	106264	106314	106262	-1	PENSPscaffold_3	PENSPDRAFT_645702	104570	114068	None	8639	1226	72637	No_or_no_constitutive_exon
CCCGCTCATCCGCCGAACCCAAGAACGATGAACAAGCGAAGACGGGCGAGGG	138083	138308	138033	138085	1	PENSPscaffold_3	PENSPDRAFT_568804	137455	138308	None	8639	1226	72637	No_or_no_constitutive_exon
ATGGTAGCTACTCGTCCCTTCACACTCCAACCTATCTCATCGTGGGGTAGAT	211106	211134	211056	211108	1	PENSPscaffold_3	PENSPDRAFT_713326	210405	212538	None	8639	1226	72637	No_or_no_constitutive_exon
GGTATGCTCGCACGTCCTCAACCAGATATCCCGCTTAAGGGGATGCACAGAT	305878	306505	305828	305880	1	PENSPscaffold_3	PENSPDRAFT_645777	305069	306912	None	8639	1226	72637	No_or_no_constitutive_exon
GTGCGTTGTTTGGTTTGCACACATGGAGAGAGGGTGCTGAGGGTGTACAGTC	307238	307330	307380	307328	-1	PENSPscaffold_3	PENSPDRAFT_568946	306883	307762	None	8639	1226	72637	No_or_no_constitutive_exon
TGCGTATCTTTCGAGTCTAAAGTGCAGATTGACTGATATTGGGCGTATAGAC	353730	353870	353680	353732	1	PENSPscaffold_3	PENSPDRAFT_747273	353267	355178	None	8639	1226	72637	No_or_no_constitutive_exon
ACGTTTCTCTTTTCACTCGATACATTTTGTTTATGCTGACGGGGCGACAGGT	360444	360884	360394	360446	1	PENSPscaffold_3	PENSPDRAFT_730777	357250	360884	None	8639	1226	72637	No_or_no_constitutive_exon
GTAAGTATTGTTCTATGGTGCCTCACACTCGTCTCTGATGTTGGGAACAGGG	372824	373265	373315	373263	-1	PENSPscaffold_3	PENSPDRAFT_645811	371999	373835	None	8639	1226	72637	No_or_no_constitutive_exon
GTAGTGGGGTCGTCAGCTGCTTGAACAAGTGCTGATCCTTGGGGTGTCAGCG	372247	372770	372820	372768	-1	PENSPscaffold_3	PENSPDRAFT_645811	371999	373835	None	8639	1226	72637	No_or_no_constitutive_exon
CTTGCTCAGCTACCTTCTTCGCATCTCTACTGACCTGCTTAGGGTGCCAGCG	31	73	123	71	-1	PENSPscaffold_4	PENSPDRAFT_679756	31	663	None	8639	1226	72637	No_or_no_constitutive_exon
CGATGCACCGCACATCGCTGCTGTCTATGCGCAGCTGATTGGGGAAACAGGC	34161	34215	34111	34163	1	PENSPscaffold_4	PENSPDRAFT_645854	33208	35197	None	8639	1226	72637	No_or_no_constitutive_exon
ATGCCCCTCAACACATAATCGCTTCTACCTCTGACGCCTCGAATGGGCAGAT	43582	43660	43710	43658	-1	PENSPscaffold_4	PENSPDRAFT_342248	43381	46155	None	8639	1226	72637	No_or_no_constitutive_exon
ACATGCCGAGACAAGCGGTTCAGACGCAGAGATCGCTGATTCGGGAACAGAG	80805	81075	80755	80807	1	PENSPscaffold_4	PENSPDRAFT_342819	80463	81292	None	8639	1226	72637	No_or_no_constitutive_exon
ATTGTAAGCTTGATCTGTCCAGCTGGTGGAATGGTTACTAAAGGGAACAGAT	82254	82317	82367	82315	-1	PENSPscaffold_4	PENSPDRAFT_645876	81390	84161	None	8639	1226	72637	No_or_no_constitutive_exon
TTGTCGCCGTACTTGTGTCACTCGTGCTGAAAGTAGGGAAAACTGAACAGGC	102890	102958	102840	102892	1	PENSPscaffold_4	PENSPDRAFT_569119	102138	102958	None	8639	1226	72637	No_or_no_constitutive_exon
GTAAGTGCAACATGCATGCATTGTCTGGTCTTGCGCTCATCGGGAGTTAGAT	106334	106442	106492	106440	-1	PENSPscaffold_4	PENSPDRAFT_679796	105527	107436	None	8639	1226	72637	No_or_no_constitutive_exon
TCAGAGTCGCCATCAAGTTCGCGCTGTGTACTCACGTTTCATATGGGTAGGT	123222	123321	123371	123319	-1	PENSPscaffold_4	PENSPDRAFT_343451	122030	123748	None	8639	1226	72637	No_or_no_constitutive_exon
CCATACCATAAAACATGTTACCATCGACCCTGCAGCTCACTGGGAGATAGGG	188076	188149	188199	188147	-1	PENSPscaffold_4	PENSPDRAFT_344092	187593	189445	None	8639	1226	72637	No_or_no_constitutive_exon
TCAAGTCGAAGATGATACATGCGCGAATCCATAGGCTAAATGACGGGCAGTC	246275	246330	246225	246277	1	PENSPscaffold_4	PENSPDRAFT_673254	245989	247757	None	8639	1226	72637	No_or_no_constitutive_exon
GTATGAACTACCTTTCGACTAGCATCAATATGACGTTAACAAGGGTGCAGGC	250464	250557	250607	250555	-1	PENSPscaffold_4	PENSPDRAFT_597855	249835	251136	None	8639	1226	72637	No_or_no_constitutive_exon
ACGTCTGCTCTCGCTCATGATGTACAGTATTTGTCTCATTACATGGGAAGGA	286615	287103	286565	286617	1	PENSPscaffold_4	PENSPDRAFT_679866	285890	287192	None	8639	1226	72637	No_or_no_constitutive_exon
GTATGCACGTACCATCCATGCAACGTGTTTGATGCTAATCGGGACGCAAGAT	362946	363139	362896	362948	1	PENSPscaffold_4	PENSPDRAFT_747434	361897	367183	None	8639	1226	72637	No_or_no_constitutive_exon
TATAAGCACTTATTGTCATGCTATATCTGTGCTCATGGGAGACTAAATAGGA	415915	415967	415865	415917	1	PENSPscaffold_4	PENSPDRAFT_730918	413782	418160	None	8639	1226	72637	No_or_no_constitutive_exon
GGTAAGTGGCACGTTCATTGAAGATTTTCGTGAAATTCAGGGTCAAATAGGT	15814	15956	16006	15954	-1	PENSPscaffold_5	PENSPDRAFT_673277	15814	17318	None	8639	1226	72637	No_or_no_constitutive_exon
AATATGTTCGTCGGGCCCTAGAACACGGGCTGCTTTTGACGCGGGTACAGGT	48820	48939	48770	48822	1	PENSPscaffold_5	PENSPDRAFT_598031	48516	50396	None	8639	1226	72637	No_or_no_constitutive_exon
GTAACGTGGGACTTCCTATCCAGCTTAGTGTACTGATTTGGGAATATTAGCG	121397	121438	121347	121399	1	PENSPscaffold_5	PENSPDRAFT_646058	121281	122817	None	8639	1226	72637	No_or_no_constitutive_exon
GTTGCTTGTGCGCTACTGGCCGAGATCTGACAATGCATATGGGACGTCAGTG	192951	193340	192901	192953	1	PENSPscaffold_5	PENSPDRAFT_747529	192246	193340	None	8639	1226	72637	No_or_no_constitutive_exon
TTGGGTGTTCTGCCAAGAGTGTGTGTGGCCATGAGCTCATGTGGGCGCAGGG	334298	334508	334558	334506	-1	PENSPscaffold_5	PENSPDRAFT_720417	332815	334728	None	8639	1226	72637	No_or_no_constitutive_exon
TACTTCTCGCGGTGCCGCCTCGAGAGCGCGTACTAACGTCCGGGCGATAGCG	345905	345934	345984	345932	-1	PENSPscaffold_5	PENSPDRAFT_747573	345369	347876	None	8639	1226	72637	No_or_no_constitutive_exon
TTGTTGTTGTTTATGAGCTTTTTCACGATGATGGAGCTCGGGATGCGAAGGT	390801	390857	390907	390855	-1	PENSPscaffold_5	PENSPDRAFT_747587	389416	391398	None	8639	1226	72637	No_or_no_constitutive_exon
AGTAGCAGTCTTGCTCATCCGCTTGACCACATATTGAGACGAGGGTGCAGTG	395911	396037	395861	395913	1	PENSPscaffold_5	PENSPDRAFT_646169	394812	396816	None	8639	1226	72637	No_or_no_constitutive_exon
CTCTCCAAGCAAGCCATTGGTTCCTGGACATCTTTCGTCGCGACGGGGAGCC	411194	411384	411434	411382	-1	PENSPscaffold_5	PENSPDRAFT_741273	411194	413323	None	8639	1226	72637	No_or_no_constitutive_exon
TCTTGTTCATCTTGTGTGTGCAAATCGGATTCACTAATGGGATAAAGTAGGA	13704	14105	14155	14103	-1	PENSPscaffold_6	PENSPDRAFT_680085	13381	14298	None	8639	1226	72637	No_or_no_constitutive_exon
TTCGTCGAGGCTGTTGGTATCCTCATGCTCTTACTGATGGGGATACACAGCG	13566	13653	13703	13651	-1	PENSPscaffold_6	PENSPDRAFT_680085	13381	14298	None	8639	1226	72637	No_or_no_constitutive_exon
ACGTTTCACTTCATGTCATCTCATGCCTAGTCGTACCAACCATGGGGTAGTC	60040	60122	60172	60120	-1	PENSPscaffold_6	PENSPDRAFT_420162	58045	61835	None	8639	1226	72637	No_or_no_constitutive_exon
CCAGCCTTGTCTTTGGAGTACCAGATCTGGCCGGCTCCTCTGGGGACAAGAA	72868	73239	73289	73237	-1	PENSPscaffold_6	PENSPDRAFT_722593	72868	76605	None	8639	1226	72637	No_or_no_constitutive_exon
CGAAACCTCTGCGGTTTCTCCCCAGCTGACCCTGTGATATAGGGTGGAAGCG	106205	106299	106155	106207	1	PENSPscaffold_6	PENSPDRAFT_622799	103818	106299	None	8639	1226	72637	No_or_no_constitutive_exon
GTATGTTATCTTCTATCCGATCGGCACCAGCATCGCTTAAGGGCAATCAGCT	117673	117727	117623	117675	1	PENSPscaffold_6	PENSPDRAFT_420522	117077	118822	None	8639	1226	72637	No_or_no_constitutive_exon
AATGCTAATACACACTTCTAATTCCATTCCTGTATGGGGCGGGCCGGTAGTG	197543	197753	197493	197545	1	PENSPscaffold_6	PENSPDRAFT_421648	197218	197753	None	8639	1226	72637	No_or_no_constitutive_exon
GTGTGCGACTTGTCTGATTTCCGCTTCATATCGCTCACCTGAGGGCGCAGCA	235761	235784	235834	235782	-1	PENSPscaffold_6	PENSPDRAFT_622893	233970	236171	None	8639	1226	72637	No_or_no_constitutive_exon
AAATGGGCTCTTCTGAATTCGTCGAACCTGAGGCTGATGGGGATGAACAGTG	260401	260634	260351	260403	1	PENSPscaffold_6	PENSPDRAFT_569723	259267	260882	None	8639	1226	72637	No_or_no_constitutive_exon
CCAATGTGACGTGTAACTGATGGAGAGCGATCTTGACGGGAAAGCTGCAGGT	276688	276840	276890	276838	-1	PENSPscaffold_6	PENSPDRAFT_747704	274711	277120	None	8639	1226	72637	No_or_no_constitutive_exon
CGTGAGTCTACGCTTTGATCTCAGGTGACCATATCTGACAAGTGGGATAGTA	283564	283687	283514	283566	1	PENSPscaffold_6	PENSPDRAFT_622926	281270	285230	None	8639	1226	72637	No_or_no_constitutive_exon
TGTCTATCAACTCCGATAGCACCTTCAGTCTTGACAGAACACGGGCGCAGTT	349490	349692	349440	349492	1	PENSPscaffold_6	PENSPDRAFT_680213	349087	351878	None	8639	1226	72637	No_or_no_constitutive_exon
GTGCGCATCAGCAATTGCCCCCTATCAATAAGTACTCACCAGGGCTGCAGGC	369760	369905	369955	369903	-1	PENSPscaffold_6	PENSPDRAFT_680221	369543	371500	None	8639	1226	72637	No_or_no_constitutive_exon
TTTTTGGCCACCATTTGCGTGGGGTATAAAGGCTAAATCAAGTTGGGTAGAC	39604	40140	40190	40138	-1	PENSPscaffold_7	PENSPDRAFT_622989	39604	42888	None	8639	1226	72637	No_or_no_constitutive_exon
ATTCTCACAAACCTCCTAGAGGTGAATCTGGTTAACGATAGGGTGTGCAGGT	50193	50396	50446	50394	-1	PENSPscaffold_7	PENSPDRAFT_680246	50193	51563	None	8639	1226	72637	No_or_no_constitutive_exon
GTATGTAAGCTGATAGTTGCACGCCGCTCCATCTGCTGACGCTAGGGTAGGC	57434	57462	57512	57460	-1	PENSPscaffold_7	PENSPDRAFT_623003	54995	60083	None	8639	1226	72637	No_or_no_constitutive_exon
ACGTGCATGTTATGCGATGTGGTGCCATCTCATGTTGACGGGGACTGCAGCA	172557	172622	172672	172620	-1	PENSPscaffold_7	PENSPDRAFT_680280	172471	173027	None	8639	1226	72637	No_or_no_constitutive_exon
CTCGAGTCCGAAGAGCCGTTTGCGCTGTGTTGTTTGCTTTACGGGTGCAGGC	201440	201497	201390	201442	1	PENSPscaffold_7	PENSPDRAFT_661166	199066	203114	None	8639	1226	72637	No_or_no_constitutive_exon
ACTTCTACTCTTGCATATTCTCGAGAGTCTTGGCTAACGGGAAAGTTCAGCG	223187	223381	223137	223189	1	PENSPscaffold_7	PENSPDRAFT_449066	220957	223976	None	8639	1226	72637	No_or_no_constitutive_exon
AAGTCACGTCTGCAGATCAGTGCCTTCACGATCGCTGACGCAAGGGCCAGTG	236162	236416	236112	236164	1	PENSPscaffold_7	PENSPDRAFT_449169	235112	236594	None	8639	1226	72637	No_or_no_constitutive_exon
TTGTAGCCGTGTTCCGTAACCCCGTGCTCGGTCTCAGGAACGATAGGGAGCC	244514	244677	244464	244516	1	PENSPscaffold_7	PENSPDRAFT_561860	244382	244759	None	8639	1226	72637	No_or_no_constitutive_exon
AACGCTAAGACAGAGCGTTTATATATCTGGATAATGCTCGGGATATGAAGGT	259693	259742	259643	259695	1	PENSPscaffold_7	PENSPDRAFT_646398	259118	261375	None	8639	1226	72637	No_or_no_constitutive_exon
GTACGTGCCATTGCAATCAAATTCATGGACATGCGCTGAGAGGGGACCAGGT	293781	293833	293731	293783	1	PENSPscaffold_7	PENSPDRAFT_646411	293300	294384	None	8639	1226	72637	No_or_no_constitutive_exon
GAGTATCGACTCTGCCATTACTACGGTTTCAATGCTGAGATGGGATATAGCT	295894	296134	296184	296132	-1	PENSPscaffold_7	PENSPDRAFT_747825	293902	298883	None	8639	1226	72637	No_or_no_constitutive_exon
TCTTTCTTGCATGATTTTTACGGGATTGTGGTGCTGATACGGGTAAACAGGT	302392	302741	302342	302394	1	PENSPscaffold_7	PENSPDRAFT_450242	298984	303248	None	8639	1226	72637	No_or_no_constitutive_exon
CGTGATATGCTCTCTATAGGTGGGAGAGGATGGGCATTGATGACGGGTAGGA	53559	53612	53662	53610	-1	PENSPscaffold_8	PENSPDRAFT_598773	52753	54040	None	8639	1226	72637	No_or_no_constitutive_exon
TACGCTCCTTTAATTGGCTTGCTTACGCTTTGTTAACGAACGGGGTATAGGG	133682	134141	133632	133684	1	PENSPscaffold_8	PENSPDRAFT_726057	132315	134896	None	8639	1226	72637	No_or_no_constitutive_exon
GTACGTGCTGTACCCCACTCGCTCTCGTGCTTGTCCTCACAAGGGCTCAGAG	167459	167529	167409	167461	1	PENSPscaffold_8	PENSPDRAFT_680408	166445	168823	None	8639	1226	72637	No_or_no_constitutive_exon
GATAGCAAGCGCTGTATCACCAATCTTCTGTGTTGATGGGGAACGTACAGGT	277289	277415	277239	277291	1	PENSPscaffold_8	PENSPDRAFT_475761	276669	278092	None	8639	1226	72637	No_or_no_constitutive_exon
CGCTATACTGCCACACTTGCTCAGGGTGTTATATTGACTGTGTGGGATAGCC	336552	336757	336807	336755	-1	PENSPscaffold_8	PENSPDRAFT_747945	336030	337070	None	8639	1226	72637	No_or_no_constitutive_exon
CCCCTTTTTTCTTTCGGGAGCACTACGCGGTCAGCTGAGTAGACGGGCAGAG	86067	86166	86017	86069	1	PENSPscaffold_9	PENSPDRAFT_741445	85887	87761	None	8639	1226	72637	No_or_no_constitutive_exon
TGCCTGCATCAGCCTCTGCTAATATTAATCTTACATCATTGGGTGACTAGTC	138467	138592	138417	138469	1	PENSPscaffold_9	PENSPDRAFT_680507	137221	139171	None	8639	1226	72637	No_or_no_constitutive_exon
TAAACTCCTATCGTGTCGTGCTTGCCAGCGTGGCTTATAGAGAGGGACAGAT	238512	239118	239168	239116	-1	PENSPscaffold_9	PENSPDRAFT_570477	237079	239675	None	8639	1226	72637	No_or_no_constitutive_exon
TGAACGTTCGTGCGCTCATGCGGTGCTGAACAGGACCGAGCGCGGGCAAGAC	237524	237593	237643	237591	-1	PENSPscaffold_9	PENSPDRAFT_570477	237079	239675	None	8639	1226	72637	No_or_no_constitutive_exon
TGTGAGCTCCCACACGGCTCTCATCACTGCTGTTACTAAAGGTCGGGCAGTG	330837	331298	330787	330839	1	PENSPscaffold_9	PENSPDRAFT_499859	329859	332201	None	8639	1226	72637	No_or_no_constitutive_exon
GTTCGTCGGGCTATCTTACCCTACCCGCGTCGTACTTATGCGGGACATAGCT	12962	13181	12912	12964	1	PENSPscaffold_11	PENSPDRAFT_680718	12757	14545	None	8639	1226	72637	No_or_no_constitutive_exon
AAAGCACCTTGCACGCATCGCGTCGAGCTATGACTGAGTCGGGTGTGCAGCG	96406	96617	96356	96408	1	PENSPscaffold_11	PENSPDRAFT_741561	95442	96982	None	8639	1226	72637	No_or_no_constitutive_exon
CGCAAGAGTGCGGTCTGAAGAGAGTGAATGTCGTGCTGATGGGGAGTTAGCT	211228	211405	211455	211403	-1	PENSPscaffold_11	PENSPDRAFT_646856	211228	212921	None	8639	1226	72637	No_or_no_constitutive_exon
GTAGGTGCTACTTGCGATATATCAGACGAAGCATGCTAATATTGGGGTAGAT	224554	224685	224504	224556	1	PENSPscaffold_11	PENSPDRAFT_731496	223967	225470	None	8639	1226	72637	No_or_no_constitutive_exon
GCTCAACGCACTGCTGCGATGCGCTGTAAGTACTGAACATGGGGAGACAGGT	244995	245340	245390	245338	-1	PENSPscaffold_11	PENSPDRAFT_37253	244995	249467	None	8639	1226	72637	No_or_no_constitutive_exon
ATGTGTTTTGAGAGGTGGGGGTGGGGTGCTGATGAAATGGGGGTGTGTAGGT	285769	285860	285910	285858	-1	PENSPscaffold_11	PENSPDRAFT_646883	283311	287796	None	8639	1226	72637	No_or_no_constitutive_exon
CATTCTTTATATGGGGACGATGAGATGGCTGACTGTGGAGGGGTGAGCAGTG	284637	284726	284776	284724	-1	PENSPscaffold_11	PENSPDRAFT_646883	283311	287796	None	8639	1226	72637	No_or_no_constitutive_exon
TCTATTCAGGTTCAGAGCTGGATGGTCAGTGATGTTTTTTGCGGGTGTAGGT	284363	284465	284515	284463	-1	PENSPscaffold_11	PENSPDRAFT_646883	283311	287796	None	8639	1226	72637	No_or_no_constitutive_exon
CAGCTGCTTCTTCGACGGTGTGCGCTCTCACTGACAATGGGGGGCTACAGGG	295218	295291	295341	295289	-1	PENSPscaffold_11	PENSPDRAFT_731511	294352	296423	None	8639	1226	72637	No_or_no_constitutive_exon
CCGCGCTGATGTGGCGTCGCTGCTTCGCTCATGCTATAAACGGGTTGAAGCC	307480	307505	307430	307482	1	PENSPscaffold_11	PENSPDRAFT_731514	306046	307853	None	8639	1226	72637	No_or_no_constitutive_exon
CAGCCAGCGCCGAAAAGCTGACTGTAACCCGCATCTTTTGGGCGAATGAGGG	19652	20501	20551	20499	-1	PENSPscaffold_10	PENSPDRAFT_623621	19652	21703	None	8639	1226	72637	No_or_no_constitutive_exon
AAGTCTGCTCTGTCTGTGTCGATGGAATGGGAATCTGACGGGGTGTATAGCT	34239	34545	34595	34543	-1	PENSPscaffold_10	PENSPDRAFT_14606	34239	35841	None	8639	1226	72637	No_or_no_constitutive_exon
TACGTGCTTTGAAGTTGTCATACGGCGTTGACGTGCTGATACGGGATCAGCC	49484	49553	49434	49486	1	PENSPscaffold_10	PENSPDRAFT_748087	49157	50528	None	8639	1226	72637	No_or_no_constitutive_exon
TTCTACCTGTGTTTAATCTACTCTGAACTGATAAACGTATATGAGGGTAGCG	83453	84210	84260	84208	-1	PENSPscaffold_10	PENSPDRAFT_570690	81167	84424	None	8639	1226	72637	No_or_no_constitutive_exon
ACGATATTACCATCATGGACCCTCGTCTCTGCGTGTGGCGATGAGGGCAGAT	125666	125735	125785	125733	-1	PENSPscaffold_10	PENSPDRAFT_741521	124908	126097	None	8639	1226	72637	No_or_no_constitutive_exon
GTACATAATGGCCGAGCAACAGTTCATAGGCGTCGAACTCAACGGGCCAGCG	126820	127073	126770	126822	1	PENSPscaffold_10	PENSPDRAFT_748112	126573	127377	None	8639	1226	72637	No_or_no_constitutive_exon
ATTATTTGCATTGCATCTGTATAATGTGTGCTCATAGAAGAGGGAGAAAGAA	249982	250134	250184	250132	-1	PENSPscaffold_10	PENSPDRAFT_646770	245775	250733	None	8639	1226	72637	No_or_no_constitutive_exon
ATATCAGACTATTTGGAATGACTGTTGAAAGCTTACGGGCAACATGGCAGCT	262768	262871	262921	262869	-1	PENSPscaffold_10	PENSPDRAFT_748146	261455	263426	None	8639	1226	72637	No_or_no_constitutive_exon
GAGATGCTGTTCGCTCATTTACGGACACAATTGTCTAATCGGATGGGCAGCT	266825	266928	266978	266926	-1	PENSPscaffold_10	PENSPDRAFT_748148	265886	267466	None	8639	1226	72637	No_or_no_constitutive_exon
TCTGTTTCGTAGGGCTCTCGCGTTGCGCGGAATGAGAGTGGGATGGTCAGGT	288252	288312	288362	288310	-1	PENSPscaffold_10	PENSPDRAFT_661464	286856	289564	None	8639	1226	72637	No_or_no_constitutive_exon
ATCTCTCACTCGGTATGGGAAAGGGAGACGTGTGCTGATTAGGGACCAAGAT	7273	7409	7459	7407	-1	PENSPscaffold_14	PENSPDRAFT_741706	7273	8211	None	8639	1226	72637	No_or_no_constitutive_exon
TGTTGTGTGTGCTGTGTTTCTGAAAGTGGGCTGATGACTGCGGGTGATAGGT	39054	39284	39004	39056	1	PENSPscaffold_14	PENSPDRAFT_87694	38177	39284	None	8639	1226	72637	No_or_no_constitutive_exon
TTTCTAGCGTCCATTCCGTGATCTGAACAAGTACTATTGGGTGTGAATAGGC	58810	58822	58872	58820	-1	PENSPscaffold_14	PENSPDRAFT_87821	57335	60344	None	8639	1226	72637	No_or_no_constitutive_exon
TCCTACGATATTGATTGACAGCGCCCAAGTTAACCTGAACGGGAAATTAGGA	101870	102737	102787	102735	-1	PENSPscaffold_14	PENSPDRAFT_647167	101870	104005	None	8639	1226	72637	No_or_no_constitutive_exon
GTATTGGGTGCACTGTGGACTGTGAAACTCTGGCTGATACTGGCGGGTAGAC	193543	193624	193674	193622	-1	PENSPscaffold_14	PENSPDRAFT_673847	192832	193813	None	8639	1226	72637	No_or_no_constitutive_exon
AGATAGTCCTTCGCTTGTTCAACATGTACAGCAGTTTCATTGCAGGGCAGCT	201870	201956	201820	201872	1	PENSPscaffold_14	PENSPDRAFT_681133	200313	202378	None	8639	1226	72637	No_or_no_constitutive_exon
GCATGAGTTCATCTAGTATGTGCAACAAGGTGCTTAACCACGGCGGGTAGAC	238779	239427	239477	239425	-1	PENSPscaffold_14	PENSPDRAFT_741750	234445	239862	None	8639	1226	72637	No_or_no_constitutive_exon
CTACTTAGTTCTATTTGACTCGTTAGCTGAAGGGAGATGGGACGATGCAGGG	288290	288426	288240	288292	1	PENSPscaffold_14	PENSPDRAFT_571449	287067	288581	None	8639	1226	72637	No_or_no_constitutive_exon
GCCTTTCGCTAACCTTAAATCCCCGCATCCGAGTTAACGTCGAGGGACAGAG	20282	20355	20405	20353	-1	PENSPscaffold_12	PENSPDRAFT_748275	19530	20527	None	8639	1226	72637	No_or_no_constitutive_exon
CAATGGAGGTGATCCTAAGACACGAAGAGAAGGAGAAGAAGCAAGGGAAGAA	73920	74044	74094	74042	-1	PENSPscaffold_12	PENSPDRAFT_571079	73564	74376	None	8639	1226	72637	No_or_no_constitutive_exon
GGTGATATTTTATCGCGCATGATACTTACAGCCATTGAAGGGAACGTCAGAG	80489	80599	80649	80597	-1	PENSPscaffold_12	PENSPDRAFT_680865	78229	81558	None	8639	1226	72637	No_or_no_constitutive_exon
TGCATTGGATCAGTGGCGATGCATTATTCATCCGCTAACGGGTGGCGTAGTG	122883	122911	122833	122885	1	PENSPscaffold_12	PENSPDRAFT_680878	122747	123341	None	8639	1226	72637	No_or_no_constitutive_exon
TTGGTAAAACCTCATATTCTTTCGGATGTATCAAGCTAATCTGGGGGTAGCG	143795	143882	143932	143880	-1	PENSPscaffold_12	PENSPDRAFT_748312	143239	145593	None	8639	1226	72637	No_or_no_constitutive_exon
GTTTGCTGTATATTTTGAAGGAATTTATGGTGTTGAATTGGGAGGAATAGGT	171841	171945	171995	171943	-1	PENSPscaffold_12	PENSPDRAFT_661600	171707	172158	None	8639	1226	72637	No_or_no_constitutive_exon
CCATTCACTTCGTCTTCTCTCAAAGATTGAGCTCACACCTTACTGGGAAGGA	242893	243006	243056	243004	-1	PENSPscaffold_12	PENSPDRAFT_741618	241859	243902	None	8639	1226	72637	No_or_no_constitutive_exon
TACGTTCCTCCTGTTGGATACGTGGGAGTACTGATATCCTGGGGTTGCAGTT	245007	245246	245296	245244	-1	PENSPscaffold_12	PENSPDRAFT_673721	244205	245595	None	8639	1226	72637	No_or_no_constitutive_exon
TCTTGCCCTTCTTGCCTGGCACCGTAGTCGCATTGCTGAGAACCGGGCAGAT	272820	273003	273053	273001	-1	PENSPscaffold_12	PENSPDRAFT_571059	272524	275338	None	8639	1226	72637	No_or_no_constitutive_exon
TGCAGTGCTTCCACGAGCATCCAAAATCATATGACTGAACGGGGTTGTAGAC	49918	50087	50137	50085	-1	PENSPscaffold_13	PENSPDRAFT_748391	48879	51166	None	8639	1226	72637	No_or_no_constitutive_exon
GGTCGGTGATCGTGCTGCTTGTACGGGCTTTGACTGACGCCGGGGGTCAGCC	71784	71865	71915	71863	-1	PENSPscaffold_13	PENSPDRAFT_599747	69762	72498	None	8639	1226	72637	No_or_no_constitutive_exon
TCTCTTCATGGGACAATCAGAGTATCGACTAACACCTACGCGGGGATCAGTC	131833	132348	131783	131835	1	PENSPscaffold_13	PENSPDRAFT_748418	131135	132692	None	8639	1226	72637	No_or_no_constitutive_exon
GTCCTGTGTACCCTCGATATCGCGATATCGCTAACAGAAAGGGTTGGCAGCG	221587	221631	221537	221589	1	PENSPscaffold_13	PENSPDRAFT_72436	220825	222335	None	8639	1226	72637	No_or_no_constitutive_exon
CCTGCTATGAAGGTGTGCTCAAGAGTCAAGACTGAGCGATGGGAAACCAGGT	17404	17613	17354	17406	1	PENSPscaffold_15	PENSPDRAFT_102739	16874	18109	None	8639	1226	72637	No_or_no_constitutive_exon
GTATATGCTCAAAGTCCATTCGTGCTGTAACTCTAAGGCGGGATGTATAGAT	58096	58135	58185	58133	-1	PENSPscaffold_15	PENSPDRAFT_681197	56582	58694	None	8639	1226	72637	No_or_no_constitutive_exon
TCACCTCTAGGCAGATTGGCATTCGTACGACCATGCTTACAGTGGGTAAGGT	90940	91093	90890	90942	1	PENSPscaffold_15	PENSPDRAFT_748629	90488	92135	None	8639	1226	72637	No_or_no_constitutive_exon
CCCCACCCTGCAGAGTGACTGAGGGCGTGTGCTGATTTTTGTGGGTGTAGAT	98094	98197	98044	98096	1	PENSPscaffold_15	PENSPDRAFT_673899	95647	100679	None	8639	1226	72637	No_or_no_constitutive_exon
CCCCTCTCCCCTTTACTCCAACTGGCAATAGCTGATGGGTGGGTATGTAGGG	98255	98342	98205	98257	1	PENSPscaffold_15	PENSPDRAFT_673899	95647	100679	None	8639	1226	72637	No_or_no_constitutive_exon
TGCGTAGGTTGCAATGCAATTCAAGATGACAACAAAAGGGTGACGAGAAGTG	225125	225283	225333	225281	-1	PENSPscaffold_15	PENSPDRAFT_673909	223400	225636	None	8639	1226	72637	No_or_no_constitutive_exon
TACGTCTGCTTTGGTGGGTTCGTACTGGCCCAAGCTGACCATGGGTGCAGTT	266241	266317	266367	266315	-1	PENSPscaffold_15	PENSPDRAFT_106258	264926	266596	None	8639	1226	72637	No_or_no_constitutive_exon
AGTTGAAGCTTAGAAACTTGTTAAGCATACTACTCATATGGGGTACGCAGGG	291200	291251	291150	291202	1	PENSPscaffold_15	PENSPDRAFT_106637	290603	292243	None	8639	1226	72637	No_or_no_constitutive_exon
CGTTGTTATCTAGATATCCAGCTTGCTCTTGCTCATACCTTGGGTGAAAGGT	25249	25270	25320	25268	-1	PENSPscaffold_20	PENSPDRAFT_732154	23878	26757	None	8639	1226	72637	No_or_no_constitutive_exon
GCCAGTACTCCGTTGCTACAGTATATACGCGAGTGCTGAGGGAATTGTAGCA	38260	38350	38210	38262	1	PENSPscaffold_20	PENSPDRAFT_601166	37829	39978	None	8639	1226	72637	No_or_no_constitutive_exon
TGTGCTTGATATAATCATAGCCGATGGACAACGGCTAATAGGGCAAACAGGG	41673	41818	41623	41675	1	PENSPscaffold_20	PENSPDRAFT_742028	40365	41818	None	8639	1226	72637	No_or_no_constitutive_exon
TCATATACAACTGCACGACGATGTTTTTATACTTATACAGGGCGATATAGAC	79115	79688	79065	79117	1	PENSPscaffold_20	PENSPDRAFT_572787	78903	79688	None	8639	1226	72637	No_or_no_constitutive_exon
CAATACTTTGCATACAGGAATACGATGATACCAACACCGGGGCGTGGCAGAA	101553	101781	101831	101779	-1	PENSPscaffold_20	PENSPDRAFT_749173	101553	103277	None	8639	1226	72637	No_or_no_constitutive_exon
TTATCTTTTGTTATGTTTATTTGGGGTATGTGCTGACGAGGATGGGATAGGC	109753	109814	109864	109812	-1	PENSPscaffold_20	PENSPDRAFT_185473	107559	110539	None	8639	1226	72637	No_or_no_constitutive_exon
CCCCATCCCCACCTCACCTCAACTAATATTGATTATTTGGTATGGGGTAGAT	109509	109690	109740	109688	-1	PENSPscaffold_20	PENSPDRAFT_185473	107559	110539	None	8639	1226	72637	No_or_no_constitutive_exon
AGTGGCGATTCACGGACAACTCTGCATAGGAGATGCTAACGGGCATACAGGT	177474	177597	177424	177476	1	PENSPscaffold_20	PENSPDRAFT_572785	176307	177597	None	8639	1226	72637	No_or_no_constitutive_exon
GTTTCATTGACGCCAATGCTGATATGATCATATGTTGACGGGAACTACAGTC	235804	235862	235912	235860	-1	PENSPscaffold_20	PENSPDRAFT_572701	235488	238344	None	8639	1226	72637	No_or_no_constitutive_exon
GCACTGCACAGTTTACGCATAAGAATCAATACTCATCGCGAGGGCTGTAGCG	271184	271513	271563	271511	-1	PENSPscaffold_20	PENSPDRAFT_186651	271184	272154	None	8639	1226	72637	No_or_no_constitutive_exon
TAGCCCGCCTTAACGTCGTGCTGTATCGCTTTGCTCATTCACAAGGGCAGGT	70309	70398	70259	70311	1	PENSPscaffold_16	PENSPDRAFT_681302	68601	71640	None	8639	1226	72637	No_or_no_constitutive_exon
ATGCTGACGTTCTATTATCCGCACGTCGATCACTCACATTAGAGGGACAGCT	99025	99218	98975	99027	1	PENSPscaffold_16	PENSPDRAFT_647398	98559	99928	None	8639	1226	72637	No_or_no_constitutive_exon
AGTTATACTCCCTTCCCGATGCCGCGCCATAAAAGCTCAGGGCGATGCAGGG	105455	105833	105883	105831	-1	PENSPscaffold_16	PENSPDRAFT_600428	104731	105998	None	8639	1226	72637	No_or_no_constitutive_exon
CGCCTAGTTCTGTGCTGTCTTATTGATTTATCGCTAACTGGGGCGATCAGGT	182655	182754	182804	182752	-1	PENSPscaffold_16	PENSPDRAFT_661946	182655	183884	None	8639	1226	72637	No_or_no_constitutive_exon
CACTCTTCTTTCTTTTCGCTCTTCTCCCTCTCTGACAGGGCATATGAAAGCT	189216	189321	189166	189218	1	PENSPscaffold_16	PENSPDRAFT_624931	188895	189979	None	8639	1226	72637	No_or_no_constitutive_exon
ACTTACTTTGACTTTCTCGGTGCACGAAAGTGCTAATGCGCGGGGTGCAGTC	268475	268645	268425	268477	1	PENSPscaffold_16	PENSPDRAFT_681384	267869	269612	None	8639	1226	72637	No_or_no_constitutive_exon
TGAGCTTGAAATTTCTGCTGTAAGAGCGGCCAAACTGATCAAGGGTAAAGGT	283875	284053	283825	283877	1	PENSPscaffold_16	PENSPDRAFT_123816	282130	286374	None	8639	1226	72637	No_or_no_constitutive_exon
CGTAGTGAGCGCAGGGTGTGTGTGTTGAGCCAGACTGAGAGGAGGGACAGGT	27423	27506	27556	27504	-1	PENSPscaffold_17	PENSPDRAFT_731930	26112	27839	None	8639	1226	72637	No_or_no_constitutive_exon
ACATTTGTGCCGCTTGCTTGTCGCCCGTTGCGCCTGACCGGGAACATCAGAG	75651	75716	75766	75714	-1	PENSPscaffold_17	PENSPDRAFT_625059	74647	75898	None	8639	1226	72637	No_or_no_constitutive_exon
GGTGGCACCTCTTTCGGGCTCGTTATATCAATGCTCATCCGGGAAAGTAGTT	91117	91424	91474	91422	-1	PENSPscaffold_17	PENSPDRAFT_647512	89841	91973	None	8639	1226	72637	No_or_no_constitutive_exon
GTACGTGCCAGTCTGGATATATCCACACCATTTCTAAACCGGGCGTACAGAG	115809	115820	115870	115818	-1	PENSPscaffold_17	PENSPDRAFT_681444	115551	115988	None	8639	1226	72637	No_or_no_constitutive_exon
CGATCACCCCTAGATGTTTTCTTGGATACTGAAAAGCATTGGGTCAATAGAT	162973	163129	162923	162975	1	PENSPscaffold_17	PENSPDRAFT_572181	161164	163129	None	8639	1226	72637	No_or_no_constitutive_exon
GAGTTGTTTCTCTCGTCTATTGTGATCGCTGTCGCTCAGAAGGGGCACAGGA	180759	181383	181433	181381	-1	PENSPscaffold_17	PENSPDRAFT_731971	180759	181684	None	8639	1226	72637	No_or_no_constitutive_exon
GTGAGCCGAGCGTCTGTTTTGTCACTGCCGCTTGCCTGACAGGGAGCAAGCC	209304	209416	209466	209414	-1	PENSPscaffold_17	PENSPDRAFT_647568	207920	210535	None	8639	1226	72637	No_or_no_constitutive_exon
GCGCGCATCTTACATCTCTCGGCTCTATTGTGAGACTGATACTCGGGAAGTG	219958	220114	220164	220112	-1	PENSPscaffold_17	PENSPDRAFT_681488	219775	221669	None	8639	1226	72637	No_or_no_constitutive_exon
AAGTACGTTTGAGTCGCTATCTTATCTGCTGCCGTACTGACAAAGGGTAGTT	261628	261733	261578	261630	1	PENSPscaffold_17	PENSPDRAFT_748907	260608	263178	None	8639	1226	72637	No_or_no_constitutive_exon
TATGCTCACATACGGCATATGAGGATGCTCGTTGAATGAGGCTGGGACAGGA	285522	285574	285624	285572	-1	PENSPscaffold_17	PENSPDRAFT_748915	283626	287047	None	8639	1226	72637	No_or_no_constitutive_exon
TCGATAAGTTTCAAGACGATGGCAACTGAAACACGATACTTGGGACACAGTT	83740	85482	85532	85480	-1	PENSPscaffold_18	PENSPDRAFT_748950	83514	85630	None	8639	1226	72637	No_or_no_constitutive_exon
GTATGCTCCTCCATGTCTAAATGTCTTATTCGTGCTAAACAAAGGGATAGTT	87491	87872	87922	87870	-1	PENSPscaffold_18	PENSPDRAFT_647626	86642	88396	None	8639	1226	72637	No_or_no_constitutive_exon
ACCTTCATACTTTGCAGAGAAGGGCATGCTGACTGGGGTTCGCAATGAAGAT	99841	100259	100309	100257	-1	PENSPscaffold_18	PENSPDRAFT_748959	99841	100918	None	8639	1226	72637	No_or_no_constitutive_exon
AGTGTGCCCTCTCGAGTGTCCGTGAATGCAAACCTGAAATGGGATTACAGAC	133598	133830	133548	133600	1	PENSPscaffold_18	PENSPDRAFT_748976	133174	135220	None	8639	1226	72637	No_or_no_constitutive_exon
CCGGCTACGTACGGAGGGTTGCTCATGTAGTTGACTGTGTGATGGGGCAGGC	165065	165179	165229	165177	-1	PENSPscaffold_18	PENSPDRAFT_647657	163837	166120	None	8639	1226	72637	No_or_no_constitutive_exon
AGTGAGTGCACGAACTTCACCGCTTCCACTCATGTGATTGATGAGGGCAGTC	202028	202125	202175	202123	-1	PENSPscaffold_18	PENSPDRAFT_647672	201164	202918	None	8639	1226	72637	No_or_no_constitutive_exon
CCATATTATCTCTGCCTCTCCGTCTGATCTAACAGGACGGGACGGTACAGTG	37685	38018	38068	38016	-1	PENSPscaffold_19	PENSPDRAFT_749053	36148	39161	None	8639	1226	72637	No_or_no_constitutive_exon
TCAGACCTTTATGACTCCGAGCATAGAGGTGTCTGACGGGATGAGGGCAGGC	37426	37624	37674	37622	-1	PENSPscaffold_19	PENSPDRAFT_749053	36148	39161	None	8639	1226	72637	No_or_no_constitutive_exon
TAAGCTGCTTCGGTTCATCTATGCTTTACGAAGACTGATGGGATGTGCAGTA	36606	36776	36826	36774	-1	PENSPscaffold_19	PENSPDRAFT_749053	36148	39161	None	8639	1226	72637	No_or_no_constitutive_exon
AAGCCCTCCGAGCGAAACACGGTCGTCTAATCTCTGGGCTGTCGGGATAGAA	92816	92982	92766	92818	1	PENSPscaffold_19	PENSPDRAFT_572535	92625	94046	None	8639	1226	72637	No_or_no_constitutive_exon
CTGGCAGTTCTAAAAGTACTCTGCGGTGTATCTAATACCGTGGGAACAAGTG	126174	126215	126124	126176	1	PENSPscaffold_19	PENSPDRAFT_732112	123954	126847	None	8639	1226	72637	No_or_no_constitutive_exon
ACTCGAGAGATTTCCTCCGCACTTACTTGAGAAGCTGACTGTGTGGGTAGAC	156068	156295	156018	156070	1	PENSPscaffold_19	PENSPDRAFT_165423	154648	156295	None	8639	1226	72637	No_or_no_constitutive_exon
CTCTATGAACTCTAGAACCCAGCCTAACTGTACTTTCTCTCGGGCAACAGGC	182584	182596	182534	182586	1	PENSPscaffold_19	PENSPDRAFT_647763	181616	184484	None	8639	1226	72637	No_or_no_constitutive_exon
TACCTGCTAGTGATGGGAGTGAGGAGCGGATGCTGACTGAAGATGGGCAGTT	206894	206981	207031	206979	-1	PENSPscaffold_19	PENSPDRAFT_674133	205263	209080	None	8639	1226	72637	No_or_no_constitutive_exon
TGCTAAAAGGCTGAATGTGTTAAGATATCGACGAGGAGACGGGCAAGAAGCG	206633	206759	206809	206757	-1	PENSPscaffold_19	PENSPDRAFT_674133	205263	209080	None	8639	1226	72637	No_or_no_constitutive_exon
CTCAATTTTACCACTAAGGAACGAGGGCTGATTGACGAGGGGATGTATAGGA	212352	212560	212302	212354	1	PENSPscaffold_19	PENSPDRAFT_647771	209226	214247	None	8639	1226	72637	No_or_no_constitutive_exon
ATATGTTTCCTGATATTCAGACTCGTTCGAGAATGCTAACGGGTGATCAGGC	246248	247764	246198	246250	1	PENSPscaffold_19	PENSPDRAFT_749133	245756	247764	None	8639	1226	72637	No_or_no_constitutive_exon
GGAGCAAACGCACGAACTCGCCCTTGTTCGTACTTCGCCGGGACCAACAGAA	281607	282066	281557	281609	1	PENSPscaffold_19	PENSPDRAFT_542609	281187	282066	None	8639	1226	72637	No_or_no_constitutive_exon
TTCTTGTCACAAGTTCGCTGCTTTGATTAGCTGATGTGGCGTGGGGTCAGCC	3730	4416	4466	4414	-1	PENSPscaffold_21	PENSPDRAFT_749223	3730	5143	None	8639	1226	72637	No_or_no_constitutive_exon
ACCTCCCTCATGCATCTCAAATCTGATACTCATAGCGGGCGAAATGTTAGCC	36635	36823	36585	36637	1	PENSPscaffold_21	PENSPDRAFT_681870	36505	37095	None	8639	1226	72637	No_or_no_constitutive_exon
TGTCTCTACCTTTGCTCTCTCAGTTTGGAGACTGAGCCATATGTGGGCAGCA	163907	164208	164258	164206	-1	PENSPscaffold_21	PENSPDRAFT_625765	162012	165448	None	8639	1226	72637	No_or_no_constitutive_exon
CCCTTTAGGATCATACTTCACACTGTGGGTGCTGAAACGTGGGTGAACAGGG	167860	167931	167981	167929	-1	PENSPscaffold_21	PENSPDRAFT_625768	165636	168136	None	8639	1226	72637	No_or_no_constitutive_exon
GGGTGCGTGACTTTTCATAGTCAAGGGTTATTTATTGATGGGTCAAGCAGCG	208426	208560	208376	208428	1	PENSPscaffold_21	PENSPDRAFT_647970	207805	210983	None	8639	1226	72637	No_or_no_constitutive_exon
TGTATTTTGCACAAGATGGAAGAGAGTTTACATGCTGATACGGTGGGTAGGC	211330	211423	211473	211421	-1	PENSPscaffold_21	PENSPDRAFT_681923	211162	215892	None	8639	1226	72637	No_or_no_constitutive_exon
CTCCTCTCATGCACGCATTGCTTGAGTGCATTTGCTGATGGACGGGACAGAT	89634	90076	90126	90074	-1	PENSPscaffold_22	PENSPDRAFT_648012	89634	92545	None	8639	1226	72637	No_or_no_constitutive_exon
TGTGAGTAGGTTTGATCAAGCCTCTGTGAATCTCATTGATGCGGGAGTAGAT	144580	144721	144530	144582	1	PENSPscaffold_22	PENSPDRAFT_601504	142766	145040	None	8639	1226	72637	No_or_no_constitutive_exon
TATGTTCTTTTCTTTGCTGGCAGCCCTCGTGTACACTGACAGTCGGGAAGGA	149716	149781	149831	149779	-1	PENSPscaffold_22	PENSPDRAFT_601507	147749	150237	None	8639	1226	72637	No_or_no_constitutive_exon
TCAACCTTATTTGTTCGTGCGCCACCGTTAGCTAAACTGGGGAACAATAGCG	226079	226597	226647	226595	-1	PENSPscaffold_22	PENSPDRAFT_732338	224277	226785	None	8639	1226	72637	No_or_no_constitutive_exon
GTTCAACTCGTGTTTACAGCAGAGCTCAGACTAAGCTGACGGGTTAACAGGG	268524	268675	268474	268526	1	PENSPscaffold_22	PENSPDRAFT_206091	267883	269579	None	8639	1226	72637	No_or_no_constitutive_exon
ACCCTCCGTCTACCATCATGCATTCTGACTGGTCACCATACAGGGTACAGCC	269318	269579	269268	269320	1	PENSPscaffold_22	PENSPDRAFT_206091	267883	269579	None	8639	1226	72637	No_or_no_constitutive_exon
TGTTTCCTGACTCTTGCTGCTAGGATGTGTATATCTAATACGTAGGGTAGTG	278162	278317	278112	278164	1	PENSPscaffold_22	PENSPDRAFT_648093	277864	279079	None	8639	1226	72637	No_or_no_constitutive_exon
GTATGTTGGGTGTTGTCTATGGACTGATGTTTTACTGACAGGGCGTACAGGT	10979	11196	11246	11194	-1	PENSPscaffold_23	PENSPDRAFT_682052	8372	11826	None	8639	1226	72637	No_or_no_constitutive_exon
GTATAGTTATACTGGGCTACATGGTTAAATGTACTAAATGGGGTGTACAGTA	29857	29956	29807	29859	1	PENSPscaffold_23	PENSPDRAFT_742132	27937	32464	None	8639	1226	72637	No_or_no_constitutive_exon
ACGCTTCGGTTATTAAGAGGCTATGTCAGCGTCTGACGAAGGGAAATCAGAG	63349	63513	63299	63351	1	PENSPscaffold_23	PENSPDRAFT_648110	62396	65277	None	8639	1226	72637	No_or_no_constitutive_exon
GTAAGTCCCCCGCAAACTCGTTCGATGTTCTCCACTCATCAATGGGGCAGGG	84360	84465	84515	84463	-1	PENSPscaffold_23	PENSPDRAFT_749421	81684	85994	None	8639	1226	72637	No_or_no_constitutive_exon
GTGAGTGAGTGTCCGCATGTTTTGCTGCATATATTGACCCAGAGGGATAGCC	84265	84310	84360	84308	-1	PENSPscaffold_23	PENSPDRAFT_749421	81684	85994	None	8639	1226	72637	No_or_no_constitutive_exon
TCTGTTCTCACCCTCTCTTGGACAGCTCATAGGTGTTCATTGACGGGCAGCT	141933	142451	142501	142449	-1	PENSPscaffold_23	PENSPDRAFT_215732	141367	143632	None	8639	1226	72637	No_or_no_constitutive_exon
AGTGAGGAGAGTGTATTGGTATTGATGAGACTTGTTGGTAGGTGTGGGAGAG	154532	154653	154703	154651	-1	PENSPscaffold_23	PENSPDRAFT_573240	154532	154916	None	8639	1226	72637	No_or_no_constitutive_exon
GAGTCACTTTGGTGGCTGTTTCGTATGCCCTCATTGACAGGGCGACACAGAA	169139	169631	169681	169629	-1	PENSPscaffold_23	PENSPDRAFT_682101	168848	170106	None	8639	1226	72637	No_or_no_constitutive_exon
ATGTCCGCTTTGGGCACGTATCAAGCTGCGCTCTGAGGGAAACACAGAAGGA	233883	234048	233833	233885	1	PENSPscaffold_23	PENSPDRAFT_573236	232638	234557	None	8639	1226	72637	No_or_no_constitutive_exon
CGATTTAACATTTGCGCAGGAATATCCACGCTCATTGGGAGGATCAACAGCT	12523	12565	12615	12563	-1	PENSPscaffold_31	PENSPDRAFT_648795	9570	13046	None	8639	1226	72637	No_or_no_constitutive_exon
CGAAACACTTTACCCTTCCGATGTGCTATCATAATAACAGAACCGGGCAGGG	89408	89517	89358	89410	1	PENSPscaffold_31	PENSPDRAFT_648825	88702	90122	None	8639	1226	72637	No_or_no_constitutive_exon
GAGATGAGAGGGGATGCGTTGAGTGGGAGAGACTGACGTTGAACGGGCAGAC	99125	99200	99075	99127	1	PENSPscaffold_31	PENSPDRAFT_602741	98176	103231	None	8639	1226	72637	No_or_no_constitutive_exon
CCTGTGCTGAGAAGGAGTAGAGGCGTTTTTGCTGATGGGCGAATGTGCAGGC	100312	100406	100262	100314	1	PENSPscaffold_31	PENSPDRAFT_602741	98176	103231	None	8639	1226	72637	No_or_no_constitutive_exon
CATCTCTCTTGACCATTCGCATAAACGTCACTGACGACTGTGATGGGCAGGG	100920	101028	100870	100922	1	PENSPscaffold_31	PENSPDRAFT_602741	98176	103231	None	8639	1226	72637	No_or_no_constitutive_exon
CAGAGCTCGTATCTAGAATTAGGATGATATCTCACGATGTGGGCTGGCAGTG	232100	232128	232050	232102	1	PENSPscaffold_31	PENSPDRAFT_648881	231180	235194	None	8639	1226	72637	No_or_no_constitutive_exon
GCTCCGTACATCCAGTCTTTTCAGGTCTGATTTTCTTTTCGCTGGGTAAGGT	239744	239873	239694	239746	1	PENSPscaffold_31	PENSPDRAFT_750094	238881	240947	None	8639	1226	72637	No_or_no_constitutive_exon
AATTCATGAGCGTAAATGAAGCGCACTGACGTCGACGCGCGACGGGATAGGA	247396	247471	247521	247469	-1	PENSPscaffold_31	PENSPDRAFT_648888	246892	248183	None	8639	1226	72637	No_or_no_constitutive_exon
CGCTTGCATGTGGAGGGAGTGTGTACTGAGGATGGGCGTGGGATGTACAGGA	123696	124463	123646	123698	1	PENSPscaffold_24	PENSPDRAFT_749502	123388	124927	None	8639	1226	72637	No_or_no_constitutive_exon
AGCAGCTCGCATACATTTCCCGTCTATCCAGACACTTATATGGGAAACAGTT	167097	167214	167047	167099	1	PENSPscaffold_24	PENSPDRAFT_710401	163691	167214	None	8639	1226	72637	No_or_no_constitutive_exon
TTATTTGTTTGTTGTTGGGTTGTACGTGGGTCGCTGATGCGGGATAACAGTT	187519	187629	187469	187521	1	PENSPscaffold_24	PENSPDRAFT_742172	185822	189787	None	8639	1226	72637	No_or_no_constitutive_exon
GCGGTGAGTATCTTAATCCCGAGGAGAGGCGATTACTGACAAATGGGTAGAT	193758	193764	193814	193762	-1	PENSPscaffold_24	PENSPDRAFT_749526	192229	195582	None	8639	1226	72637	No_or_no_constitutive_exon
TTTGTCTGCATTCTTCTTGATTGAAAACCTGAGTACTTATGGGAGTTTAGAC	24789	24962	25012	24960	-1	PENSPscaffold_27	PENSPDRAFT_662732	22864	26401	None	8639	1226	72637	No_or_no_constitutive_exon
CGTATTTGCATCGCGTGAGAGTGACTCCGGTAAGACTGATGGGGTTACAGAG	28766	28828	28716	28768	1	PENSPscaffold_27	PENSPDRAFT_682409	26814	28897	None	8639	1226	72637	No_or_no_constitutive_exon
TATGGTAGTGCTGCCGGTTTGGCGATATCCTCATGCGCGTATGGGTGTAGGG	29660	29876	29610	29662	1	PENSPscaffold_27	PENSPDRAFT_648431	29513	29876	None	8639	1226	72637	No_or_no_constitutive_exon
ATGTTTTGCGTGCAAATGTAATACTAATGAAGCGTCTCAGGGTGGAGGAGCT	92077	92254	92027	92079	1	PENSPscaffold_27	PENSPDRAFT_251450	89511	92254	None	8639	1226	72637	No_or_no_constitutive_exon
TTTTCATCTCTTTTGTGACTAGGCAATGGTGACCAACACTTGGGGTATAGGT	134310	134980	134260	134312	1	PENSPscaffold_27	PENSPDRAFT_662754	132900	134980	None	8639	1226	72637	No_or_no_constitutive_exon
TTCGATAGATTTCGAACTTTGGTAAAGCAAACACTAACGGGTGAATGTAGGC	144237	144283	144333	144281	-1	PENSPscaffold_27	PENSPDRAFT_682445	143909	144664	None	8639	1226	72637	No_or_no_constitutive_exon
TCTGCACCGTTGTCCTATCGTGTATACGAATGATAGGGTCCTGTGAAAAGGA	153720	153844	153894	153842	-1	PENSPscaffold_27	PENSPDRAFT_573809	152445	154254	None	8639	1226	72637	No_or_no_constitutive_exon
AGTCGCTCTCGCGCCCGCCGTCCGATCATCACTAAGCCTGGGGATGACAGGC	163287	163758	163237	163289	1	PENSPscaffold_27	PENSPDRAFT_749748	162465	164112	None	8639	1226	72637	No_or_no_constitutive_exon
GCCGCTCTCCTTCCTTTAAATATACAGGATAATGCTGATACGGGGTATAGTG	172425	172451	172375	172427	1	PENSPscaffold_27	PENSPDRAFT_648476	171795	174431	None	8639	1226	72637	No_or_no_constitutive_exon
TGTACGTGGCGTTCCCAATGAGACGCAAGTGGATGCTGACACGGGCGCAGTA	172500	172599	172450	172502	1	PENSPscaffold_27	PENSPDRAFT_648476	171795	174431	None	8639	1226	72637	No_or_no_constitutive_exon
TTCAATATAACTTTGCGCGCAGAGCGGGGGCGCTGACTATGGGGATGTAGAG	31736	31851	31686	31738	1	PENSPscaffold_25	PENSPDRAFT_234435	31419	32395	None	8639	1226	72637	No_or_no_constitutive_exon
AGAAGTGAGTGAACTGCCCATGCTCGTCGACGTCTCTGACCGGGACGTAGAG	101791	101855	101741	101793	1	PENSPscaffold_25	PENSPDRAFT_749581	101287	102416	None	8639	1226	72637	No_or_no_constitutive_exon
AGGTAAGCCATATATTTAAGAGTTCGTTATCCTGGTTAATGGGATGATAGGC	136415	137799	137849	137797	-1	PENSPscaffold_25	PENSPDRAFT_236279	136415	138758	None	8639	1226	72637	No_or_no_constitutive_exon
CGCCTTTTCCTCGAGTGATCTGCCCTTCTCTCATGCAATGACGGGTACAGAA	157889	158003	157839	157891	1	PENSPscaffold_25	PENSPDRAFT_648309	156272	158844	None	8639	1226	72637	No_or_no_constitutive_exon
TCTATCATCAAGTTTAATGTACATTTTGCTTATTGGTGGATGGGATACAGCA	172311	172809	172859	172807	-1	PENSPscaffold_25	PENSPDRAFT_749611	171020	174004	None	8639	1226	72637	No_or_no_constitutive_exon
GCACTTTTTGGGAGGGTGGGCGAGTATGAGTTGATGGATGGTACGGGGAGTA	27362	27527	27577	27525	-1	PENSPscaffold_26	PENSPDRAFT_732534	27362	29838	None	8639	1226	72637	No_or_no_constitutive_exon
CCTTCTTCAAAGTTGTTCTGTTACTATGTGCTGATACATGTGGGCAATAGCT	86096	87350	87400	87348	-1	PENSPscaffold_26	PENSPDRAFT_749669	86096	88547	None	8639	1226	72637	No_or_no_constitutive_exon
GTCACCAATCGCACCATGATGAGGAGTCGATAATGCTAGGGGGTCGAAAGAA	99495	99604	99445	99497	1	PENSPscaffold_26	PENSPDRAFT_732551	98166	100570	None	8639	1226	72637	No_or_no_constitutive_exon
ATTCTCTTTCCCTACCTCGTTCAAGGCTGATGAATGGGTTTGGGGTATAGCG	145296	145730	145246	145298	1	PENSPscaffold_26	PENSPDRAFT_244681	143446	148946	None	8639	1226	72637	No_or_no_constitutive_exon
GCAGAGCGCGCTGCGCGCTATATCACAAAGGCTCGCCTGGGGGTGTGCAGAG	209372	209490	209540	209488	-1	PENSPscaffold_26	PENSPDRAFT_662720	209071	210316	None	8639	1226	72637	No_or_no_constitutive_exon
GCATTCACTGATGTGCCACCGATCAGATTGAGTGCGGGCTCAGGAACTAGTC	219176	219292	219126	219178	1	PENSPscaffold_26	PENSPDRAFT_662722	216186	223407	None	8639	1226	72637	No_or_no_constitutive_exon
CTCTCTCATTTCTCACCTCTAAGGTCTTCAATCTAACGGGAGACGAGCAGGT	6252	6436	6202	6254	1	PENSPscaffold_28	PENSPDRAFT_648511	5950	7363	None	8639	1226	72637	No_or_no_constitutive_exon
GTTCGTGTGCCATTATTGCCTGATTTCGTATACGCTGACGCCGGGAAGAGAG	12109	12164	12214	12162	-1	PENSPscaffold_28	PENSPDRAFT_573914	11019	12637	None	8639	1226	72637	No_or_no_constitutive_exon
CACTCGTTCCATGGAATTCCAAGGCATGCCGCGCTGACGGGATTCGGAAGGC	112388	112416	112466	112414	-1	PENSPscaffold_28	PENSPDRAFT_749825	111931	113421	None	8639	1226	72637	No_or_no_constitutive_exon
TCATATGTTAGTTGGTGGGAGAGGGCAAGGATATTGAAGTGCGGGAATAGGC	158779	158908	158958	158906	-1	PENSPscaffold_28	PENSPDRAFT_749846	158276	159378	None	8639	1226	72637	No_or_no_constitutive_exon
GGTGTGTACTTCATCGTGTATCTAGATAGTGAGATGAGCTAAGGGAGTAGAG	168052	168598	168002	168054	1	PENSPscaffold_28	PENSPDRAFT_749849	165206	170634	None	8639	1226	72637	No_or_no_constitutive_exon
TGTTACCTGTTACCTGTTTCCATCCTAGTTACTCACGCCGGGTACGACAGGC	187683	188043	188093	188041	-1	PENSPscaffold_28	PENSPDRAFT_626807	186746	189303	None	8639	1226	72637	No_or_no_constitutive_exon
GTGCTCGCCGACGAACAGCCTTCAGACTCGCTGACATGATGGGTATCAAGAC	16923	16992	16873	16925	1	PENSPscaffold_45	PENSPDRAFT_683879	16452	18589	None	8639	1226	72637	No_or_no_constitutive_exon
AAGTGAGTATTGTCCGGGCGTACCAATAAGGCGATGCTGACAGGGAGCAGCC	62245	62314	62195	62247	1	PENSPscaffold_45	PENSPDRAFT_751105	61970	63558	None	8639	1226	72637	No_or_no_constitutive_exon
CTCTACTTATGATCGTTGAAGGAGGATCCTGATGATGGTGGGGGGCGTAGTA	73472	73526	73422	73474	1	PENSPscaffold_45	PENSPDRAFT_751110	71635	74956	None	8639	1226	72637	No_or_no_constitutive_exon
TGGATTCGTGGAGAGGGGGTATGTGGCTGACTTCTCTTGGGTATGGATAGGT	74228	74540	74178	74230	1	PENSPscaffold_45	PENSPDRAFT_751110	71635	74956	None	8639	1226	72637	No_or_no_constitutive_exon
CATGTTCTTTCATTGTCGTCACTTGCCACGCCGCTGACGTGGGGTACTAGAG	83065	83745	83795	83743	-1	PENSPscaffold_45	PENSPDRAFT_604659	83065	84292	None	8639	1226	72637	No_or_no_constitutive_exon
TTTGTGATTTCTAAGTCCTACAGCGACGAGTGACTGATGCGATGGGCCAGTG	121785	122221	122271	122219	-1	PENSPscaffold_45	PENSPDRAFT_368477	120991	123238	None	8639	1226	72637	No_or_no_constitutive_exon
TCATCCGGCACATCCGCGCTAAACGTCGCCCGCGCTGGCGTGGGCTGAAGCT	125191	125323	125141	125193	1	PENSPscaffold_45	PENSPDRAFT_368873	124293	125848	None	8639	1226	72637	No_or_no_constitutive_exon
TGGTACGCTCTTCGTGATAATCTGTTCGATCTTAACTGACACGGGTGTAGGT	244516	244530	244466	244518	1	PENSPscaffold_45	PENSPDRAFT_369705	242730	246111	None	8639	1226	72637	No_or_no_constitutive_exon
TCTTCTCATCTTCGTAATCATCCTTCTTTGGCTGACGCGCTGGGAAATAGTG	52960	53827	53877	53825	-1	PENSPscaffold_29	PENSPDRAFT_626867	52960	55273	None	8639	1226	72637	No_or_no_constitutive_exon
AGTGAGCCCAGCCGTTCTGCTATGCGTGTGGCGACTGATGAATGGGCTAGAT	129089	129166	129216	129164	-1	PENSPscaffold_29	PENSPDRAFT_602518	126899	129796	None	8639	1226	72637	No_or_no_constitutive_exon
CGTACGTATATATATCTGTGCAATGTTTAGCAGTCAACTTATGGGCGTAGCA	154128	154272	154078	154130	1	PENSPscaffold_29	PENSPDRAFT_749928	153417	154852	None	8639	1226	72637	No_or_no_constitutive_exon
GTAAGACATCTATATGAGCGGTGGTATATGTGAGCTAACCGGGCACGTAGAT	158945	160220	158895	158947	1	PENSPscaffold_29	PENSPDRAFT_602548	157601	162286	None	8639	1226	72637	No_or_no_constitutive_exon
ATTTGTCGACATACTCTTACTTCCATCACTGACGTTGCGTGGGATCACAGCT	160278	160591	160228	160280	1	PENSPscaffold_29	PENSPDRAFT_602548	157601	162286	None	8639	1226	72637	No_or_no_constitutive_exon
GCATCCATCCAATCATCGGCATTTGCGTGGGTTGCTCATGGGAGGGGCAGGC	21714	21919	21664	21716	1	PENSPscaffold_30	PENSPDRAFT_674505	20856	22180	None	8639	1226	72637	No_or_no_constitutive_exon
CTCTTACACCGTGTATGCTGCAATAGCTGATGAAGGTGGGATTGGAATAGAG	99193	99300	99143	99195	1	PENSPscaffold_30	PENSPDRAFT_648738	98562	100998	None	8639	1226	72637	No_or_no_constitutive_exon
TTCTCCCTCAACACTCACCTTTTGCCTGGAATGTTGAATGGATGGGACAGGT	163615	163946	163996	163944	-1	PENSPscaffold_30	PENSPDRAFT_602682	163615	165639	None	8639	1226	72637	No_or_no_constitutive_exon
TAAGCGTTCGCTGCATTGATTGTGGGAACACCAGCTGATGGATCGGGCAGTT	177360	177769	177310	177362	1	PENSPscaffold_30	PENSPDRAFT_602686	174818	177769	None	8639	1226	72637	No_or_no_constitutive_exon
CCCTCTCCCCCCCTCCTCTCCCTCTGTTGACTAATCATGTGGGCTGGTAGGG	209166	209408	209116	209168	1	PENSPscaffold_30	PENSPDRAFT_648781	208581	210788	None	8639	1226	72637	No_or_no_constitutive_exon
TTTTGCTTCTTTCAAGGCTTATACATGGCGCTAAACTGCATGGCGGGTAGGC	11245	11816	11866	11814	-1	PENSPscaffold_32	PENSPDRAFT_682839	10130	12877	None	8639	1226	72637	No_or_no_constitutive_exon
CGTTTTTATAATATTATATTGGCAATGAGGTTACTGATGGGGCTGGGTAGAT	23411	23487	23537	23485	-1	PENSPscaffold_32	PENSPDRAFT_627245	22019	23893	None	8639	1226	72637	No_or_no_constitutive_exon
TACGTTCTCAGTGAATGGATGGCACAGAGATCGGCACTGACGATGGGTAGAT	46755	46967	46705	46757	1	PENSPscaffold_32	PENSPDRAFT_750119	46498	47878	None	8639	1226	72637	No_or_no_constitutive_exon
GCGTGCATTACCCAATGCAGCGTTCACACGATATTGACATGCGGGTATAGAC	52936	53048	53098	53046	-1	PENSPscaffold_32	PENSPDRAFT_295852	52534	53528	None	8639	1226	72637	No_or_no_constitutive_exon
TGGTGAGCACTGTGACTTATTGACAAGTATCCAACGCTTAAAGGGAGCAGAT	54713	54816	54663	54715	1	PENSPscaffold_32	PENSPDRAFT_648914	53711	55803	None	8639	1226	72637	No_or_no_constitutive_exon
ACTATTCATAACAGAGATGCTTAGCATATACTGACAAGTACGGGAGATAGCC	129669	129788	129838	129786	-1	PENSPscaffold_32	PENSPDRAFT_648945	128326	130530	None	8639	1226	72637	No_or_no_constitutive_exon
TCGTCTTGGCTTGTTATGTTACTCGATGGGTGCGGGGTTGGGCGCGATAGGT	149437	149485	149535	149483	-1	PENSPscaffold_32	PENSPDRAFT_574557	149437	150688	None	8639	1226	72637	No_or_no_constitutive_exon
ATGACTTCCCACATACACGCTAACCTATAGAACGGATCTTGGGTATAAAGAT	161124	161487	161074	161126	1	PENSPscaffold_32	PENSPDRAFT_682908	160770	161487	None	8639	1226	72637	No_or_no_constitutive_exon
TGCGTTGATCTTTTCTTGTTATGTTAGACTCTATACTGATTGGGATACAGTG	168719	169151	169201	169149	-1	PENSPscaffold_32	PENSPDRAFT_750176	168719	169816	None	8639	1226	72637	No_or_no_constitutive_exon
CTTCCGTTCCTTTTTCCTCATTCTCTCGACGCTGATGCGGCGGGTCAAAGTT	207482	207575	207625	207573	-1	PENSPscaffold_32	PENSPDRAFT_750192	206655	209404	None	8639	1226	72637	No_or_no_constitutive_exon
AGGTCAGTTGTTTATGCTTGTCCACGTGCTTGTATCTGAAGGGAAAGCAGTC	27480	27560	27430	27482	1	PENSPscaffold_34	PENSPDRAFT_683038	26962	30006	None	8639	1226	72637	No_or_no_constitutive_exon
GAGTCTTCATCGCTCTTACATTTTAATATGTCCCACTGAAAGGGTCACAGGG	48946	50096	50146	50094	-1	PENSPscaffold_34	PENSPDRAFT_649091	47599	51125	None	8639	1226	72637	No_or_no_constitutive_exon
CTTGTTTGCACTGTAAGCGTTGAATAACACCTCTGACTGAATAGGGCCAGTT	51583	51925	51975	51923	-1	PENSPscaffold_34	PENSPDRAFT_742519	51583	53579	None	8639	1226	72637	No_or_no_constitutive_exon
CGCAGTACGTGTTATCTAGCCCACATTACCGTTATTCTAAACGGGTATAGTA	62293	63048	62243	62295	1	PENSPscaffold_34	PENSPDRAFT_733025	57732	63927	None	8639	1226	72637	No_or_no_constitutive_exon
TTCTCGGTCAACTCTCGGACCGGGGCTTCTAATGACGGGTGTGAATATAGCG	120278	120322	120372	120320	-1	PENSPscaffold_34	PENSPDRAFT_551212	119775	120951	None	8639	1226	72637	No_or_no_constitutive_exon
TGTGATCACATATGCATTTTACGCAACTACATTGACACACTAGGGAACAGAT	164476	164615	164665	164613	-1	PENSPscaffold_34	PENSPDRAFT_311885	163039	166363	None	8639	1226	72637	No_or_no_constitutive_exon
CGTCCTCTACATATATCGGTCAATACCTCAGCACTAACGCGGGTTAACAGAC	207428	207739	207378	207430	1	PENSPscaffold_34	PENSPDRAFT_649146	201345	209497	None	8639	1226	72637	No_or_no_constitutive_exon
GCGTTGTCTGTCGTGCATCCTGTGGCAATGTGTAGTGACAACTGGGACAGTC	56201	56274	56324	56272	-1	PENSPscaffold_33	PENSPDRAFT_682960	55631	58433	None	8639	1226	72637	No_or_no_constitutive_exon
TGTATTCAATGTGAATATCCGTTATCCCTGACAAAGGGTACATGAAGTAGTC	152500	152661	152711	152659	-1	PENSPscaffold_33	PENSPDRAFT_627503	151480	152953	None	8639	1226	72637	No_or_no_constitutive_exon
TGGGTACCATCTTTTTCTGCCGAAACTATATGCCTGACATAGAGGGATAGGA	172269	172499	172219	172271	1	PENSPscaffold_33	PENSPDRAFT_649061	170601	174377	None	8639	1226	72637	No_or_no_constitutive_exon
CTTTCTTTAGCTCTTCGTGAGTATGACAAATTACTCATGGGAACGGCTAGCT	173324	173395	173274	173326	1	PENSPscaffold_33	PENSPDRAFT_649061	170601	174377	None	8639	1226	72637	No_or_no_constitutive_exon
TCTGTACGTCTCCTGGCTCTCTCTATGTCTCCTCATCTCACGGGACACAGAT	20337	20476	20526	20474	-1	PENSPscaffold_35	PENSPDRAFT_575124	20337	25562	None	8639	1226	72637	No_or_no_constitutive_exon
GTTCGTTTATCGTCTTGCTTGTATCGAGTCTGACTTCAGGGGTATAATAGCC	39136	39240	39086	39138	1	PENSPscaffold_35	PENSPDRAFT_649161	38511	40386	None	8639	1226	72637	No_or_no_constitutive_exon
TTGGCTGCGAGGCCAGAGTGGAAGGCTGATGAAAGGTTATTGGGGTATAGAA	58781	58885	58731	58783	1	PENSPscaffold_35	PENSPDRAFT_649168	55681	60655	None	8639	1226	72637	No_or_no_constitutive_exon
TCTTAAGCGTCTATGAGTGGAAGAAGCGGGTGCTTATGTGGGTAGGTAAGGC	72965	73124	73174	73122	-1	PENSPscaffold_35	PENSPDRAFT_674701	71941	73406	None	8639	1226	72637	No_or_no_constitutive_exon
TTGTTTCTGTTGAGAGCGTTTGTGGGTGGAATGCTGATTGAGGGGTACAGGA	103848	103954	103798	103850	1	PENSPscaffold_35	PENSPDRAFT_575029	101427	104134	None	8639	1226	72637	No_or_no_constitutive_exon
TGAACTCCATCGTTGACTCGACTACTGATGAGTCTGTGCGGGCGATATAGAC	126885	126905	126955	126903	-1	PENSPscaffold_35	PENSPDRAFT_683149	125603	127028	None	8639	1226	72637	No_or_no_constitutive_exon
TATTCTTGTTTAATGGAAGAGGAAATGGATGCTGATGAATGGGTTAATAGGT	133494	133654	133444	133496	1	PENSPscaffold_35	PENSPDRAFT_627796	131632	133654	None	8639	1226	72637	No_or_no_constitutive_exon
GCATCGATTGTCGGAGTAGCATGAGCCGTGGATGCTGACGAGGGTGGCAGTA	182480	182594	182644	182592	-1	PENSPscaffold_35	PENSPDRAFT_575033	182173	182827	None	8639	1226	72637	No_or_no_constitutive_exon
TGTATTCTGATCATGTGCTTGTATTGAGCATAGACTGAGCTGGGAGTTAGCT	187731	187890	187940	187888	-1	PENSPscaffold_35	PENSPDRAFT_733127	186969	188217	None	8639	1226	72637	No_or_no_constitutive_exon
GTGTTCGATGGTTAGGAAAAGCCTGAACCTGTACTGACCCCGGGATGCAGGT	189515	189602	189652	189600	-1	PENSPscaffold_35	PENSPDRAFT_683179	189515	190244	None	8639	1226	72637	No_or_no_constitutive_exon
GGCTCTATCCCCATCGAGAAATTCCGACGTTATCTAATGGGCAGTAACAGAC	204458	204601	204651	204599	-1	PENSPscaffold_35	PENSPDRAFT_320110	203606	206262	None	8639	1226	72637	No_or_no_constitutive_exon
CCGGTCCGTAACTTTTCTTCAAACGGGCGTCGTCTTATTAGGGAGTCTAGAT	209324	209675	209725	209673	-1	PENSPscaffold_35	PENSPDRAFT_683186	207731	209982	None	8639	1226	72637	No_or_no_constitutive_exon
GGTGCGTTATTTTAAACGTTTGAAGGCCGTCACCGACCACGGGATCGCAGGA	221100	221200	221050	221102	1	PENSPscaffold_35	PENSPDRAFT_733138	220865	223439	None	8639	1226	72637	No_or_no_constitutive_exon
TGGTCACTGGAAAACGGCGTTGTGAATGGTGAGTCCGCGATTGGGAAAAGAG	222263	222427	222213	222265	1	PENSPscaffold_35	PENSPDRAFT_733138	220865	223439	None	8639	1226	72637	No_or_no_constitutive_exon
GCTACGCCGCTTGTTCAGACTGCCTACTTATATCTTATTTGGGGATACAGAG	23066	23128	23016	23068	1	PENSPscaffold_36	PENSPDRAFT_683196	22687	24017	None	8639	1226	72637	No_or_no_constitutive_exon
TAAGGCATCATGACCCTACGATTTCAGAAACGTTTGTAATGAAGGGTCAGAA	36861	37087	37137	37085	-1	PENSPscaffold_36	PENSPDRAFT_603468	36168	38305	None	8639	1226	72637	No_or_no_constitutive_exon
ACACAATTCATGCCGCTGCCTCATCTCGGATCGTTGACCAGGGGCTGCAGTA	94839	94942	94992	94940	-1	PENSPscaffold_36	PENSPDRAFT_649251	94014	95753	None	8639	1226	72637	No_or_no_constitutive_exon
AGTGACGATGTGACAGAGTGCGAAGTTTGTGCGCTGACTTGAGAGGGCAGGA	106298	106370	106420	106368	-1	PENSPscaffold_36	PENSPDRAFT_562308	106194	107679	None	8639	1226	72637	No_or_no_constitutive_exon
TATGTGATGTTTTCGTCAGCGTGTGGATACATGTGCTAACTGGGGTGTAGTA	43000	43067	43117	43065	-1	PENSPscaffold_37	PENSPDRAFT_683292	43000	44246	None	8639	1226	72637	No_or_no_constitutive_exon
TCCCACCATTTATCACATCTAATACGCTTGTTTGCTGATTGAAAGGGTAGAC	133876	134332	133826	133878	1	PENSPscaffold_37	PENSPDRAFT_649354	133142	135080	None	8639	1226	72637	No_or_no_constitutive_exon
TACGTTCTTCCCCTCCTTCTCCCAGATGTGTGGCTGATGCGGGAATGCAGAC	26129	26308	26079	26131	1	PENSPscaffold_38	PENSPDRAFT_575569	23739	26519	None	8639	1226	72637	No_or_no_constitutive_exon
CTTCTGGAGCAATCTTTCTTGGTTTTGCTGACGGTTGGGTGCAATGATAGGT	65562	66223	66273	66221	-1	PENSPscaffold_38	PENSPDRAFT_750622	65562	66362	None	8639	1226	72637	No_or_no_constitutive_exon
ATGTATACTAGCGTTCAATCTCTACGTCATCAGGCTGACCGGGAACGCAGGG	84008	84088	83958	84010	1	PENSPscaffold_38	PENSPDRAFT_683388	83368	84354	None	8639	1226	72637	No_or_no_constitutive_exon
GTATTTGCCATTCATGAACCATTATCTCGATTCTAATTTGGGGAATCTAGTC	154562	154622	154512	154564	1	PENSPscaffold_38	PENSPDRAFT_663511	152873	155245	None	8639	1226	72637	No_or_no_constitutive_exon
TGAACTTTCGTAAGTGAGCGGTGACCGTAGACTGACGTTCAGGGCTACAGCC	174979	174999	175049	174997	-1	PENSPscaffold_38	PENSPDRAFT_649442	174427	176430	None	8639	1226	72637	No_or_no_constitutive_exon
ATCTGCTCTGACAGTTGTTCATCCAATCAATTGAGAACGTGTGGGATTAGAC	191272	191377	191427	191375	-1	PENSPscaffold_38	PENSPDRAFT_649447	189019	192421	None	8639	1226	72637	No_or_no_constitutive_exon
GATGTCGAGTTGAGGCTGTGAATTGGCCGGATTGATCGTCGGGATTATAGTA	202904	202997	203047	202995	-1	PENSPscaffold_38	PENSPDRAFT_628263	202280	203211	None	8639	1226	72637	No_or_no_constitutive_exon
TTTCACTGGTGTATGCGGTTGTGCTGATGCAGATGGGCTGGGCGTAACAGCA	210337	210458	210508	210456	-1	PENSPscaffold_38	PENSPDRAFT_649455	205862	213201	None	8639	1226	72637	No_or_no_constitutive_exon
AATTTTTGCACAGTGAATCTACTGCTTCGGGCAATGCGACGTCTGGGAAGCA	24964	25119	25169	25117	-1	PENSPscaffold_39	PENSPDRAFT_663535	24481	25453	None	8639	1226	72637	No_or_no_constitutive_exon
TGTTTCAATGCATACAATCCTGACCGGCGCTAACTGGGATTGAAATACAGTG	87717	88091	87667	87719	1	PENSPscaffold_39	PENSPDRAFT_628330	86959	91593	None	8639	1226	72637	No_or_no_constitutive_exon
TGATCGCTTCTTGTATGTTGAAGACTGCGAAGCTCATACGGGTGGGGTAGGT	90101	91008	90051	90103	1	PENSPscaffold_39	PENSPDRAFT_628330	86959	91593	None	8639	1226	72637	No_or_no_constitutive_exon
CCACTTCCACATTTGCGTCCTGGGTTGCTTGTTTGCTCTGGTGGGCGCAGAG	111560	111688	111510	111562	1	PENSPscaffold_39	PENSPDRAFT_338373	111182	112189	None	8639	1226	72637	No_or_no_constitutive_exon
GATCCCATACTACATCTGCAATTGATAGTACGCTGATGCCAGCGGGCTAGTC	145016	145058	144966	145018	1	PENSPscaffold_39	PENSPDRAFT_683482	144871	146718	None	8639	1226	72637	No_or_no_constitutive_exon
AGCTCCTTCGTTCTACTGCTTGCGCTTGTTGATTAACATATCGAGGGCAGCG	150512	150622	150462	150514	1	PENSPscaffold_39	PENSPDRAFT_649515	150079	153555	None	8639	1226	72637	No_or_no_constitutive_exon
GTATCAAACGCCCCTCCGAAGTCCTGGATATAGAGCTCACGGGTAATCAGTC	184457	184555	184605	184553	-1	PENSPscaffold_39	PENSPDRAFT_683494	184457	184812	None	8639	1226	72637	No_or_no_constitutive_exon
CGAGTGATCTGCAGAAACGACGAAGGCGGATGCTCACTTCGGGATTGTAGGA	29201	29321	29371	29319	-1	PENSPscaffold_40	PENSPDRAFT_750750	27507	29567	None	8639	1226	72637	No_or_no_constitutive_exon
CTGGTATGCTCGACGCATTCTCCGTGATAATTGGTACTGATCAAGGGCAGGA	28184	28299	28349	28297	-1	PENSPscaffold_40	PENSPDRAFT_750750	27507	29567	None	8639	1226	72637	No_or_no_constitutive_exon
GCGAGTGTTCTATGCACGATGCGTAAGTATTGTTTCCTGACGGGACACAGGA	39026	39224	38976	39028	1	PENSPscaffold_40	PENSPDRAFT_649556	38205	39986	None	8639	1226	72637	No_or_no_constitutive_exon
GCGAGTGTTCTATGCACGATGCGTAGGTCATCTTGCCTAATGGGACATAGGG	40956	41154	40906	40958	1	PENSPscaffold_40	PENSPDRAFT_750756	40146	41635	None	8639	1226	72637	No_or_no_constitutive_exon
GTCGACGTGATGATGTGCTCGCTTGGCTCGACTGACACTCGGGTTGACAGTC	66491	66677	66727	66675	-1	PENSPscaffold_40	PENSPDRAFT_628467	65942	67510	None	8639	1226	72637	No_or_no_constitutive_exon
ACGTCTCTGTTTTTTTGGTGTGGAGAAGATAGAGCTGATGGGTGGTGTAGTG	128983	129176	128933	128985	1	PENSPscaffold_40	PENSPDRAFT_733425	126442	129176	None	8639	1226	72637	No_or_no_constitutive_exon
CGCTTATTTGATTCTCTACAACCGAGTACTTACCGCGCGGATGTGGGTAGCT	162017	162966	161967	162019	1	PENSPscaffold_40	PENSPDRAFT_750799	159563	162966	None	8639	1226	72637	No_or_no_constitutive_exon
GCAAGGTTTCCACCTCCGCTTGCTGGTCTGGAGCTGATAAACTCGGGAAGAC	201822	202389	201772	201824	1	PENSPscaffold_40	PENSPDRAFT_683582	201557	202389	None	8639	1226	72637	No_or_no_constitutive_exon
AGTCGGGAACGAATGCTCGAAAGCAATTGATTATCGATGGGGGCGCATAGCG	44592	44838	44542	44594	1	PENSPscaffold_41	PENSPDRAFT_663667	44148	45997	None	8639	1226	72637	No_or_no_constitutive_exon
TGTGAGGGGGGAAATTCCTCGTCCGATTCTCCCCGGTATCGTTTGGGAAGCT	44947	45070	44897	44949	1	PENSPscaffold_41	PENSPDRAFT_663667	44148	45997	None	8639	1226	72637	No_or_no_constitutive_exon
GGACGCGGAGATGAGGCCTGGTGTTAAGCCGGCGGGGGCTAGGGAGAGAGAG	51051	51845	51895	51843	-1	PENSPscaffold_41	PENSPDRAFT_575896	50862	54611	None	8639	1226	72637	No_or_no_constitutive_exon
TCGCCGTCAGCTACCATTCACTTTCTGCGTGACCTCAATCGGGCGATCAGGA	58622	58750	58572	58624	1	PENSPscaffold_41	PENSPDRAFT_750827	58525	59725	None	8639	1226	72637	No_or_no_constitutive_exon
TTTTGTATGTGATGTATCTGCGAAGCTCACACCTATATGTTGGGATACAGAG	72874	72974	72824	72876	1	PENSPscaffold_41	PENSPDRAFT_750832	72256	74421	None	8639	1226	72637	No_or_no_constitutive_exon
TACGAGTAATCCTATAGTCACTGCCTGACAGAATGCCTCATAATGGGTAGGG	139286	139391	139441	139389	-1	PENSPscaffold_41	PENSPDRAFT_750858	137730	139478	None	8639	1226	72637	No_or_no_constitutive_exon
AAGGACATTCCAGAGTGTGATGGTTGATGAGCGCTGACTGCGGCGGGTAGTC	153822	154333	153772	153824	1	PENSPscaffold_41	PENSPDRAFT_353871	151189	154333	None	8639	1226	72637	No_or_no_constitutive_exon
TGTTTGAGTACTTGGTCTGACAGATCTCGTGCTAATCTCAGGGGCCACAGGT	181889	181967	181839	181891	1	PENSPscaffold_41	PENSPDRAFT_575909	181622	183210	None	8639	1226	72637	No_or_no_constitutive_exon
CATATCTTCTTATGACATGAACTATTGAACTGACTGTCTGGGGCTGATAGGT	2901	3532	3582	3530	-1	PENSPscaffold_42	PENSPDRAFT_750882	1742	6927	None	8639	1226	72637	No_or_no_constitutive_exon
GTATGTCAACTGTGCAGTTTCAGAAGCGCTTTCTGCTCATAAAGGGGTAGCT	20552	20608	20658	20606	-1	PENSPscaffold_42	PENSPDRAFT_576040	18759	20907	None	8639	1226	72637	No_or_no_constitutive_exon
ATCCCGTTATCACGCGTGCACCGGATGTGTTCATACTCATGGGGAACTAGGC	64563	64623	64513	64565	1	PENSPscaffold_42	PENSPDRAFT_750899	61326	67573	None	8639	1226	72637	No_or_no_constitutive_exon
AGTATCCATTACGGACTTTCAGACTGGTTCTGACAGCGGGCTGAGAGTAGGT	77329	77536	77279	77331	1	PENSPscaffold_42	PENSPDRAFT_683683	76870	77536	None	8639	1226	72637	No_or_no_constitutive_exon
ATGCGGTACTTTGTAGCTATGATGCAGTGAGGATGCTGACGAGGGTGTAGGG	141962	142110	142160	142108	-1	PENSPscaffold_42	PENSPDRAFT_683708	140685	143251	None	8639	1226	72637	No_or_no_constitutive_exon
TGTCGACGCGGACGGAGAATGAAGGTTTGAGTGGCGCCGGCGGGGATAAGGA	153744	154093	153694	153746	1	PENSPscaffold_42	PENSPDRAFT_683711	148251	154362	None	8639	1226	72637	No_or_no_constitutive_exon
TACGTTATACTAATTGAATGTTTGCTGGGTGATACTGATAGAGGGTCCAGAC	16054	17075	16004	16056	1	PENSPscaffold_43	PENSPDRAFT_360985	15869	17075	None	8639	1226	72637	No_or_no_constitutive_exon
CTGTCGACGGATCTGACACGGCTGTCGCTCAATGTAGCATCCGGGACGAGGA	17476	17890	17940	17888	-1	PENSPscaffold_43	PENSPDRAFT_628782	17476	18922	None	8639	1226	72637	No_or_no_constitutive_exon
TCCCTTTCTATTGTTTAGCCTTGGAAGAGTCTTGCTGATTGTTGGGATAGAT	96645	97974	98024	97972	-1	PENSPscaffold_43	PENSPDRAFT_742798	95608	99303	None	8639	1226	72637	No_or_no_constitutive_exon
ACAACCTTCCTAGTCTGCCGACCAACGCGCTGATCTTCGATTGGGAGTAGCT	157323	157341	157391	157339	-1	PENSPscaffold_43	PENSPDRAFT_362805	155749	157884	None	8639	1226	72637	No_or_no_constitutive_exon
AGTTGTCGATCCGTCTACCATCAGGCATCAAGCGCTAACGGGAGATCTAGTT	6762	6858	6908	6856	-1	PENSPscaffold_44	PENSPDRAFT_364439	5598	7868	None	8639	1226	72637	No_or_no_constitutive_exon
TCGGCTTTTGCTTTGGATGAGTCCGGGTGCTGATGGGCATGGGCGGTTAGAC	34800	34900	34950	34898	-1	PENSPscaffold_44	PENSPDRAFT_649862	33885	37395	None	8639	1226	72637	No_or_no_constitutive_exon
ACGTCTTGAATCCTAATATACACGTGACATGGCGCTGAGCGGGACCGTAGGT	55564	55977	55514	55566	1	PENSPscaffold_44	PENSPDRAFT_649868	52612	57211	None	8639	1226	72637	No_or_no_constitutive_exon
TCTCGTATGCCTAGTCATGATGTTATCTGACAGAATGGGAATGGGTACAGCG	64367	64470	64520	64468	-1	PENSPscaffold_44	PENSPDRAFT_683817	62392	65451	None	8639	1226	72637	No_or_no_constitutive_exon
GTAGGTGTTACTGCCTCCTGCAGCGAATATGTCACTCATGAGCGGGGCAGAT	69186	69300	69350	69298	-1	PENSPscaffold_44	PENSPDRAFT_628918	67756	70695	None	8639	1226	72637	No_or_no_constitutive_exon
CACAGCTTCTCTATTGCTTCACATACTAAACTCATGTTACGGGTATGCAGAG	142876	143019	143069	143017	-1	PENSPscaffold_44	PENSPDRAFT_663848	142716	144283	None	8639	1226	72637	No_or_no_constitutive_exon
CTGTCTCCGGTCTTACTCTTTTGATCATTGTACTGAACAGGGGCGGATAGGC	22216	22399	22449	22397	-1	PENSPscaffold_46	PENSPDRAFT_604749	21231	22910	None	8639	1226	72637	No_or_no_constitutive_exon
GTCCCCCGTACGGAGACACAGACGCGCGTGTGTCTGCGATTGCGCGGGAGGT	80751	80869	80919	80867	-1	PENSPscaffold_46	PENSPDRAFT_683978	80259	84522	None	8639	1226	72637	No_or_no_constitutive_exon
CTCGTTGAGTCATATATTGCACCGAAGTTAAGTTGAACGGGGAACCACAGGA	118500	118592	118450	118502	1	PENSPscaffold_46	PENSPDRAFT_751197	118159	120507	None	8639	1226	72637	No_or_no_constitutive_exon
GCGCCGAGTCTCTTTGTATTGCATGTCTATGCAGCTAATGGGTAGCAAAGGC	122099	122270	122320	122268	-1	PENSPscaffold_46	PENSPDRAFT_576576	120904	122821	None	8639	1226	72637	No_or_no_constitutive_exon
AGTCCTGGATTTTTGAAAACGCACGAACAATACTCAGAAGTCGGGGGTAGAT	134559	135252	135302	135250	-1	PENSPscaffold_46	PENSPDRAFT_751204	134559	137504	None	8639	1226	72637	No_or_no_constitutive_exon
ATGCAATCTCGGCTATATATGGATCATGCGCTCATAGTTTGCACCGGGAGAT	153176	153328	153126	153178	1	PENSPscaffold_46	PENSPDRAFT_751209	152696	154602	None	8639	1226	72637	No_or_no_constitutive_exon
TTAGTGGCGATCCACATGTCCGGTTTGTACACGCTAACAGTGGGACATAGGG	153495	153527	153445	153497	1	PENSPscaffold_46	PENSPDRAFT_751209	152696	154602	None	8639	1226	72637	No_or_no_constitutive_exon
TTGAGAGCGTTTGGGTCGGATTTGGAGCAGGGCGTTAACGGGTGACGCAGAC	193599	193721	193549	193601	1	PENSPscaffold_46	PENSPDRAFT_576601	193044	195562	None	8639	1226	72637	No_or_no_constitutive_exon
GCAATCTTGAGTCGGAAGAGGCCTTGAACTGAGCTAATCCGTATGGGTAGAT	1155	1252	1105	1157	1	PENSPscaffold_56	PENSPDRAFT_650751	369	3910	None	8639	1226	72637	No_or_no_constitutive_exon
GGTGCGCTCCGATCTTCATAGTAGAGAGTCGGTGGCTGAAGGGCGCGCAGAT	24595	24871	24545	24597	1	PENSPscaffold_56	PENSPDRAFT_650753	24262	27656	None	8639	1226	72637	No_or_no_constitutive_exon
ACTGTGAGTTATCACGTTGCTCGGAGCGCTACGCCGTTGACAATGGGCAGTG	50691	50934	50984	50932	-1	PENSPscaffold_56	PENSPDRAFT_409957	48556	51290	None	8639	1226	72637	No_or_no_constitutive_exon
TAAGTCTTATGCGATATATTGCCAGGTCTTCATGCTCATCTGGGTAACAGGA	83533	83653	83703	83651	-1	PENSPscaffold_56	PENSPDRAFT_684704	82127	84622	None	8639	1226	72637	No_or_no_constitutive_exon
CGTATCATGCTTGTACCAATCTCGGCCTCTGCCCAATCGTAGGGACGCAGGC	111056	111072	111006	111058	1	PENSPscaffold_56	PENSPDRAFT_650782	110859	112416	None	8639	1226	72637	No_or_no_constitutive_exon
GGCTGCTCACAGTAAGCAGACTTGCACAAATCATCATTTGGGGTATACAGCA	111254	111314	111204	111256	1	PENSPscaffold_56	PENSPDRAFT_650782	110859	112416	None	8639	1226	72637	No_or_no_constitutive_exon
TCGTGCGTGTGACTTGTTTGTGCCGTGGTCAAGTATTGAACAAAGGGTAGAG	117574	117618	117668	117616	-1	PENSPscaffold_56	PENSPDRAFT_411453	115977	119436	None	8639	1226	72637	No_or_no_constitutive_exon
GGTATGTATGGGGTCGGGAAACCTCGTGCGGTGGAGCTGACGCAGGGCAGGC	140037	140107	139987	140039	1	PENSPscaffold_56	PENSPDRAFT_684731	139485	142377	None	8639	1226	72637	No_or_no_constitutive_exon
TGTTGCTTCTATGATGCTGGCTCCTCTCCCTGGTCTCATCATGGGCGCAGGT	156248	156401	156198	156250	1	PENSPscaffold_56	PENSPDRAFT_577929	155552	156607	None	8639	1226	72637	No_or_no_constitutive_exon
GTATGTACACCCGTCTCCCTTTCTGAGACTGCATCTGACGACGGGCACAGCG	177461	177558	177411	177463	1	PENSPscaffold_56	PENSPDRAFT_684745	174261	177558	None	8639	1226	72637	No_or_no_constitutive_exon
CTAGCTTGCGACATGAGCGCGCAGAGGCTGATAAATTTGCGGGGTTGAAGGG	187260	187300	187210	187262	1	PENSPscaffold_56	PENSPDRAFT_650800	187072	188625	None	8639	1226	72637	No_or_no_constitutive_exon
TGTGATCCATACGCTATGTTTTAGGCCGGAAATGCTAAAGCGACGGGCAGAT	188494	188625	188444	188496	1	PENSPscaffold_56	PENSPDRAFT_650800	187072	188625	None	8639	1226	72637	No_or_no_constitutive_exon
GTACGTATATCTTACTGAGTTGTTGAGTCTCATCTTACGCAGTCGGGCAGGC	16842	16954	16792	16844	1	PENSPscaffold_47	PENSPDRAFT_663980	16500	17439	None	8639	1226	72637	No_or_no_constitutive_exon
CCAACCGAGTCTAAGCTCGATCTTTAACTGACATGGGCTGCTCAGGGAAGTC	58990	59179	59229	59177	-1	PENSPscaffold_47	PENSPDRAFT_374544	58990	60826	None	8639	1226	72637	No_or_no_constitutive_exon
GGCCGATACCTCGCACATACGATTGTTACTCACCGGACTTCGGGGTATAGGT	162810	162898	162948	162896	-1	PENSPscaffold_47	PENSPDRAFT_629347	161838	164423	None	8639	1226	72637	No_or_no_constitutive_exon
AGTGCCTTAGGATATGAGGAAAAGGCGAAGACTTATGAGCAGGGCCACAGTA	20857	20868	20918	20866	-1	PENSPscaffold_48	PENSPDRAFT_377369	19802	21616	None	8639	1226	72637	No_or_no_constitutive_exon
ACTCGCTCATACGTTTTGCTGCTTCAATTGCTGAATGGTGGGATCAACAGAC	53371	53528	53578	53526	-1	PENSPscaffold_48	PENSPDRAFT_751313	52858	54337	None	8639	1226	72637	No_or_no_constitutive_exon
ATCCATTCGCCACTGTGCGCCGGATCCCTACTGACAGCTGTGGGGTATAGCT	100908	100981	100858	100910	1	PENSPscaffold_48	PENSPDRAFT_576864	100039	102272	None	8639	1226	72637	No_or_no_constitutive_exon
GTGCGTTACTTGGAACCTCCATGTTCTTGTGCTGATATGGGAGGGTACAGCG	109560	109635	109510	109562	1	PENSPscaffold_48	PENSPDRAFT_751336	108747	111802	None	8639	1226	72637	No_or_no_constitutive_exon
GTGCGCATCGGAATACGCCAAGGTTGGAGAATGTCTCATGGGTGACATAGGG	158395	158517	158567	158515	-1	PENSPscaffold_48	PENSPDRAFT_684163	156218	158910	None	8639	1226	72637	No_or_no_constitutive_exon
AACACATGTATTCCGATGATATAGAGTTGCTTGCTGATCGACGGGAGTAGCT	55687	55956	55637	55689	1	PENSPscaffold_50	PENSPDRAFT_605295	54994	55956	None	8639	1226	72637	No_or_no_constitutive_exon
TTTCATTAACTTGACTCGGCGCATACGCTGATGGAAGTGAATGGGTACAGTG	68001	68100	67951	68003	1	PENSPscaffold_50	PENSPDRAFT_684278	67389	68279	None	8639	1226	72637	No_or_no_constitutive_exon
TGGATATGGAGGGGACGGTGGGAATGGAACGGGTGGGGGTGGTGGTGGAGGG	109958	110015	110065	110013	-1	PENSPscaffold_50	PENSPDRAFT_577102	108582	110424	None	8639	1226	72637	No_or_no_constitutive_exon
GCATATCAGTACGCGAAACCTCTATGAAACTTCGGTGTTGTGAAGGGTAGAT	124527	124665	124477	124529	1	PENSPscaffold_50	PENSPDRAFT_751474	124125	125880	None	8639	1226	72637	No_or_no_constitutive_exon
GGCGCATATACCCGGTTGTTGACCCTAGCGAATAACCTTGGGATGTGTAGGA	25949	26041	26091	26039	-1	PENSPscaffold_49	PENSPDRAFT_380585	25196	27446	None	8639	1226	72637	No_or_no_constitutive_exon
GTCGGTACAAATCCACCCGCAGAAAGAGCATTGTTTAAATGGGCATATAGCA	54111	54350	54061	54113	1	PENSPscaffold_49	PENSPDRAFT_650271	52962	55909	None	8639	1226	72637	No_or_no_constitutive_exon
AGTCATGCTTCGTGGCGCACAATCATTCAACCCATTAACATGGGATGTAGGT	82454	82852	82902	82850	-1	PENSPscaffold_49	PENSPDRAFT_733865	81055	83092	None	8639	1226	72637	No_or_no_constitutive_exon
TGGCTATCTCAGAGTCTGCTAGAGAGCAAGAAGAGAAGTGGGCACAGGAGGC	134374	134461	134511	134459	-1	PENSPscaffold_51	PENSPDRAFT_629798	134374	137212	None	8639	1226	72637	No_or_no_constitutive_exon
TATGTCCAGCTTCGCTATCAATCCTAGAAACTCGCTAACGTGGGACGTAGGG	172150	172176	172100	172152	1	PENSPscaffold_51	PENSPDRAFT_629815	170695	172464	None	8639	1226	72637	No_or_no_constitutive_exon
ATGCGCAGTATCGAGCGTTGAATTGAGCATCGATTTACGCGTGGGTGTAGGG	177777	178247	178297	178245	-1	PENSPscaffold_51	PENSPDRAFT_650457	175848	180028	None	8639	1226	72637	No_or_no_constitutive_exon
TCGAAGGGGAGCACTGGTACAGGTAGCACCGGCTCAAAAGGGAGCACTAGCA	183541	183871	183921	183869	-1	PENSPscaffold_51	PENSPDRAFT_650460	182400	184290	None	8639	1226	72637	No_or_no_constitutive_exon
GTGCCTGCAGCTGGCTTGTATTCCGCTTTTGCGCTGATATGAGGGTCAAGCT	87178	87194	87128	87180	1	PENSPscaffold_52	PENSPDRAFT_650499	86140	88197	None	8639	1226	72637	No_or_no_constitutive_exon
CCGTACGCATCTGGAACGGTACGTCCCCTTCTTTGTCTATCATGGGATAGCA	89761	89881	89711	89763	1	PENSPscaffold_52	PENSPDRAFT_664267	89135	92819	None	8639	1226	72637	No_or_no_constitutive_exon
GTTTGGCATTGACGCGTTTTAGTTATCTTCTTTACTCATGGATTGGGTAGAT	90407	90465	90357	90409	1	PENSPscaffold_52	PENSPDRAFT_664267	89135	92819	None	8639	1226	72637	No_or_no_constitutive_exon
AAGCAGTTTTCGAGTATAACGGTGACAGTTATGCTGATATGAGGGCGTAGGA	130336	130351	130401	130349	-1	PENSPscaffold_52	PENSPDRAFT_650519	129875	130797	None	8639	1226	72637	No_or_no_constitutive_exon
CTCGTAAAATAAATGTATCACAATGTGAAATATTGAACTGGGGATAATAGGA	99226	100182	100232	100180	-1	PENSPscaffold_66	PENSPDRAFT_734663	94769	100501	None	8639	1226	72637	No_or_no_constitutive_exon
ATTGGGAAGCTACTATGAAGTTCATATAACACTCATTCGTTGCGGGATAGAC	121885	122095	121835	121887	1	PENSPscaffold_66	PENSPDRAFT_724026	121225	123831	None	8639	1226	72637	No_or_no_constitutive_exon
TGCATCGATGCACTGCAGCGCTGCATTGCAGCGCTGCAGGGGTTCAGAAGGT	1617	1734	1784	1732	-1	PENSPscaffold_53	PENSPDRAFT_629986	881	2452	None	8639	1226	72637	No_or_no_constitutive_exon
GTGTTCTTTCACTCATTCATCTGGTTGCTTGGCTAATGCACGGGACGCAGCG	21790	22415	22465	22413	-1	PENSPscaffold_53	PENSPDRAFT_751633	21790	26248	None	8639	1226	72637	No_or_no_constitutive_exon
TCGTCATTTTTGGCGAAAAGATCTCGATGCTGACTCGCCGGGGTATATAGCT	149075	149867	149917	149865	-1	PENSPscaffold_53	PENSPDRAFT_751676	148730	150797	None	8639	1226	72637	No_or_no_constitutive_exon
ACCTATTTGTTGGATGTGAGATGGACGCTGATGATTGTTTTGGGGTATAGAC	151089	151520	151570	151518	-1	PENSPscaffold_53	PENSPDRAFT_650591	151089	154081	None	8639	1226	72637	No_or_no_constitutive_exon
TATTACTCCCTCTCTGTCCCTTTCAACCCATAGCTAACTGAGGGGTATAGAC	158863	159467	159517	159465	-1	PENSPscaffold_53	PENSPDRAFT_650595	158032	160084	None	8639	1226	72637	No_or_no_constitutive_exon
CCAGACTTCTTCTCGTACTCCCTCCGAGCTGACAACTCTCGGGTGTATAGCG	11245	11416	11466	11414	-1	PENSPscaffold_54	PENSPDRAFT_650608	10333	12807	None	8639	1226	72637	No_or_no_constitutive_exon
TCATTATACATACCTATAGCCAAGTAACTATCTGACGCTCATCGGGATAGAT	33747	33825	33697	33749	1	PENSPscaffold_54	PENSPDRAFT_630130	32830	35434	None	8639	1226	72637	No_or_no_constitutive_exon
ACGTGTCTTCTTGATTTGTGGCTCTTCCTTCGCTGAATTTCGCGGGATAGAG	34063	34224	34013	34065	1	PENSPscaffold_54	PENSPDRAFT_630130	32830	35434	None	8639	1226	72637	No_or_no_constitutive_exon
CGTATGTCTCCCGATAGATTTCCGTTTCTGCGTTATTTAATGGGATATAGTG	63743	63815	63865	63813	-1	PENSPscaffold_54	PENSPDRAFT_630153	62888	65371	None	8639	1226	72637	No_or_no_constitutive_exon
TTGGTCTACCGCTGAACGAAATCTTGGCATTGGCTAATGAGAGCGGGCAGTC	100878	101012	101062	101010	-1	PENSPscaffold_54	PENSPDRAFT_630170	100447	101712	None	8639	1226	72637	No_or_no_constitutive_exon
AAGTTTTTCTGCCTGTGGCGCCAGGCGCATCTGAAGCGCTGCCAGGGCAGAG	14309	14524	14259	14311	1	PENSPscaffold_55	PENSPDRAFT_684603	14129	16697	None	8639	1226	72637	No_or_no_constitutive_exon
GGTCCCGTGTTCCTTAGATCGTGCAAAGAGATGGAACTTGAGGGGGACAGAG	44361	45217	44311	44363	1	PENSPscaffold_55	PENSPDRAFT_751772	44107	45217	None	8639	1226	72637	No_or_no_constitutive_exon
GTCCTTGACTTGACGTTTGTGCTCTCTACGCACGCTGATGATGGGCATAGGA	55434	55570	55620	55568	-1	PENSPscaffold_55	PENSPDRAFT_630270	53658	55921	None	8639	1226	72637	No_or_no_constitutive_exon
AAGATATTCCAGGAATGTCTGTAACCCTGCTAAAGTGTTGAACGGGGCAGAT	131511	131645	131695	131643	-1	PENSPscaffold_55	PENSPDRAFT_650724	130132	132107	None	8639	1226	72637	No_or_no_constitutive_exon
AGTACGTATACCATTGTATGCAGACATGCACATCACTGAAGGGCGTGCAGAA	32298	32411	32461	32409	-1	PENSPscaffold_57	PENSPDRAFT_578201	31814	32801	None	8639	1226	72637	No_or_no_constitutive_exon
CTATTACTTCTGTTTCGGCTCCGTGCATAGCTAATGAACCGGGTACACAGGG	94069	94444	94019	94071	1	PENSPscaffold_57	PENSPDRAFT_413348	92836	94444	None	8639	1226	72637	No_or_no_constitutive_exon
AGAGGCCGGGCACGGCGAATGGGAGCGGAGGTAATGGGGTGGCGAAGGAGGC	176996	177119	176946	176998	1	PENSPscaffold_57	PENSPDRAFT_557892	175397	177119	None	8639	1226	72637	No_or_no_constitutive_exon
TGAACCACAGCACGCTGAACGTTGTCTCGAAATTGATATATGGGGTGCAGGG	26894	27017	26844	26896	1	PENSPscaffold_58	PENSPDRAFT_751986	26514	28108	None	8639	1226	72637	No_or_no_constitutive_exon
CTCAGTCTTCGACGATGACTCGGAGATAGCGGATACTCATGCGGGTGTAGGC	31758	32129	32179	32127	-1	PENSPscaffold_58	PENSPDRAFT_578237	31758	35351	None	8639	1226	72637	No_or_no_constitutive_exon
GACATACTCTCAGGTGATGCAACTAGCTCACCTAGTTGACTACGGGATAGAC	100380	100641	100330	100382	1	PENSPscaffold_58	PENSPDRAFT_675478	99315	101214	None	8639	1226	72637	No_or_no_constitutive_exon
CGGCAAACGTTTTACCCACCTTACAGGATTGCACTGATGCTGGGCGATAGCT	102492	102820	102870	102818	-1	PENSPscaffold_58	PENSPDRAFT_752015	102492	103904	None	8639	1226	72637	No_or_no_constitutive_exon
CGTCCTGTCATCCATTCTTGCCTACGCATTTCACTGACGCGGGTGTATAGAG	113819	113985	114035	113983	-1	PENSPscaffold_58	PENSPDRAFT_578320	113819	114772	None	8639	1226	72637	No_or_no_constitutive_exon
TGCCATACATAAAGAGTTAGTCCGGCGTTCCAGCACTGACGGGTATGCAGAC	102047	102151	102201	102149	-1	PENSPscaffold_59	PENSPDRAFT_578454	100434	102519	None	8639	1226	72637	No_or_no_constitutive_exon
TAAGCTTTGCCTATCTATGTGGTATGATGCTTATCGCTGCGGGGGCGCAGTC	107077	107151	107027	107079	1	PENSPscaffold_59	PENSPDRAFT_650972	106704	107360	None	8639	1226	72637	No_or_no_constitutive_exon
GTACACCGCCCCAATCAAGATCTGCTCGTAAGGCTATGGGGAATGCACAGGC	119968	120053	120103	120051	-1	PENSPscaffold_59	PENSPDRAFT_734350	118502	120153	None	8639	1226	72637	No_or_no_constitutive_exon
CGTAAGCTCCAGTGCTGTATTTGTAGTGCCAAGCTGACCTGGGTCAACAGCG	18803	18838	18888	18836	-1	PENSPscaffold_60	PENSPDRAFT_424663	18022	21431	None	8639	1226	72637	No_or_no_constitutive_exon
CGTGTTTGCTTCTATGTCGCTGACCATCATTATAATGCTGGGGTACGTAGTT	82376	82470	82326	82378	1	PENSPscaffold_60	PENSPDRAFT_425380	82069	83311	None	8639	1226	72637	No_or_no_constitutive_exon
GCGTCGCGTCGAGGGTGACAGGCAATCCGTGTGTTGATGGGGAGTATTAGTT	87860	87933	87810	87862	1	PENSPscaffold_60	PENSPDRAFT_651024	87071	89506	None	8639	1226	72637	No_or_no_constitutive_exon
CATCCAATCCCTTCATCAATACGCGGTGCTTATTCTGGGAACGCGCGAAGGA	39261	39428	39478	39426	-1	PENSPscaffold_61	PENSPDRAFT_428114	38991	39786	None	8639	1226	72637	No_or_no_constitutive_exon
TCCGTATTCAGGGGTTGGCGGCGAGGACATGGCATGACAGTAAGGGATAGGT	80536	80766	80486	80538	1	PENSPscaffold_61	PENSPDRAFT_752177	80291	81313	None	8639	1226	72637	No_or_no_constitutive_exon
TACGCTACCATCGCCCTACCTGCATTCACCATCTGATTAAATGGGAATAGCT	24986	25530	24936	24988	1	PENSPscaffold_62	PENSPDRAFT_651127	23987	25530	None	8639	1226	72637	No_or_no_constitutive_exon
TATGTTGTCTTGCCGTCGTGTATTAACCTCGCTAACACTTCGACGGGCAGCC	32374	32444	32494	32442	-1	PENSPscaffold_62	PENSPDRAFT_752208	30671	32926	None	8639	1226	72637	No_or_no_constitutive_exon
GCCTTCTTGTAAAGTGTTCGTCTCTTCACGCGAATTTACAATTGGGATAGGC	60396	60495	60545	60493	-1	PENSPscaffold_62	PENSPDRAFT_430443	59780	61852	None	8639	1226	72637	No_or_no_constitutive_exon
TGGTGAGTCCGATCCTTGTCGCACCCACCCAGCTACTGATAGGGAAGAAGGC	119575	119687	119737	119685	-1	PENSPscaffold_62	PENSPDRAFT_685140	119163	120585	None	8639	1226	72637	No_or_no_constitutive_exon
GTGCGTAGAGGACTACGAAATAATGTTCCAGTGCTGATAGAAGGGTGCAGCT	21848	22157	22207	22155	-1	PENSPscaffold_63	PENSPDRAFT_578878	20730	22486	None	8639	1226	72637	No_or_no_constitutive_exon
GACGTGAGTGGTTTGTTATCGGTTTCGGATCACGTCTGATGGGCGCGCAGAG	21056	21370	21420	21368	-1	PENSPscaffold_63	PENSPDRAFT_578878	20730	22486	None	8639	1226	72637	No_or_no_constitutive_exon
TTCAAGTTCTTGCTGTACTCGTGGGCATATATGCTGATGCGTTGGGGCAGAA	70896	70961	70846	70898	1	PENSPscaffold_63	PENSPDRAFT_734510	69346	71490	None	8639	1226	72637	No_or_no_constitutive_exon
GGCCTTTCATTACCCTAGCAAAAGTGCGCGGTTCTCATGGGGTAGAATAGCC	90274	90876	90224	90276	1	PENSPscaffold_63	PENSPDRAFT_752293	89219	90876	None	8639	1226	72637	No_or_no_constitutive_exon
CGTGTGGCGTCTTCGTTACCGATGAGCGCCAGGGCTGATAGGGGGTTTAGAC	1178	1314	1128	1180	1	PENSPscaffold_64	PENSPDRAFT_685233	779	2603	None	8639	1226	72637	No_or_no_constitutive_exon
TATGTGCTTCCAACACTACGCTTTTTCCGCCTCTGAACTCGGGACGTTAGGT	4332	4522	4572	4520	-1	PENSPscaffold_64	PENSPDRAFT_434928	4332	5412	None	8639	1226	72637	No_or_no_constitutive_exon
TGGTCTGCAGGTTGTCAGGCTCATGCATCTCGTGCGGCGGGGTTTGGAAGCT	64541	64708	64491	64543	1	PENSPscaffold_64	PENSPDRAFT_435540	63164	64708	None	8639	1226	72637	No_or_no_constitutive_exon
AGTGCGTGCTCGCTAGTAGGAGTTGTATCAGGATGCTGAGGGTATACGAGTG	88536	88636	88486	88538	1	PENSPscaffold_64	PENSPDRAFT_578946	87797	89286	None	8639	1226	72637	No_or_no_constitutive_exon
AGTTTTGCGTGGATGAATGCGTTGTGGCGCGGGATGCTGATGCGGGGTAGGC	114213	114256	114306	114254	-1	PENSPscaffold_64	PENSPDRAFT_685273	112456	114820	None	8639	1226	72637	No_or_no_constitutive_exon
CCCGTGCGGATCGTGAAAACGATACTAGTGATGCTGATTCGTGGGCGTAGCT	124288	124341	124238	124290	1	PENSPscaffold_64	PENSPDRAFT_685278	122823	124919	None	8639	1226	72637	No_or_no_constitutive_exon
ACGAGTCAATCACTTCCTCAACCTGTGTAGTCTGACTGGAGGGTATATAGAT	148536	148747	148486	148538	1	PENSPscaffold_64	PENSPDRAFT_607034	146233	149496	None	8639	1226	72637	No_or_no_constitutive_exon
ATGAGTATGTCCAATGGTGTTCACATATTCTTTAGCTGACTAAGGGTCAGCG	151689	151879	151639	151691	1	PENSPscaffold_64	PENSPDRAFT_685287	150736	154059	None	8639	1226	72637	No_or_no_constitutive_exon
GTTTCTATCTTCCCGATTCCAATTATGCCGACTTACATTGGGAACAATAGGC	155621	155745	155795	155743	-1	PENSPscaffold_64	PENSPDRAFT_578945	154406	156679	None	8639	1226	72637	No_or_no_constitutive_exon
ATGTGTCTTGCACCCTACATTTAACCTCTCGCTAAACCTGGCGCGGGTAGTT	764	889	939	887	-1	PENSPscaffold_65	PENSPDRAFT_685297	659	2278	None	8639	1226	72637	No_or_no_constitutive_exon
TATACCCTCATCATATTTGGTCCGTATTGATCGTGAATGTGGGTGTATAGGC	101290	101826	101876	101824	-1	PENSPscaffold_65	PENSPDRAFT_437952	101290	102307	None	8639	1226	72637	No_or_no_constitutive_exon
GTGACGTGATATCTAGATGCAGGCTATAGTACTCAGTGCGGGAAGTGTAGGG	156356	156486	156536	156484	-1	PENSPscaffold_65	PENSPDRAFT_607143	153677	156893	None	8639	1226	72637	No_or_no_constitutive_exon
TGACCTTTTCTTCCTGTTTTAGTGAAAGGTGGCTGATTTGGGATGTACAGTG	35634	37222	35584	35636	1	PENSPscaffold_67	PENSPDRAFT_607243	31190	37222	None	8639	1226	72637	No_or_no_constitutive_exon
CATCTATCTGCGCCGAGTGTTTGAAACGAATAGCTCATCGCGGGAAACAGAG	36380	36497	36330	36382	1	PENSPscaffold_68	PENSPDRAFT_607368	35159	36750	None	8639	1226	72637	No_or_no_constitutive_exon
CTTTTTTTAATCGTGTTGTTGTGTAGGTTGATTGACCAAAGGGGATGTAGGC	36553	36750	36503	36555	1	PENSPscaffold_68	PENSPDRAFT_607368	35159	36750	None	8639	1226	72637	No_or_no_constitutive_exon
GTGCGTATCTTGTCTATCTTATATGTATTGTATACTCATGGGATGTACAGGC	51080	51179	51229	51177	-1	PENSPscaffold_68	PENSPDRAFT_631743	49967	51788	None	8639	1226	72637	No_or_no_constitutive_exon
GGCCCACTTGATCGGACTTGTCGCGTCGGAGGACTGACTTGGTTTGGGAGAT	133555	133581	133631	133579	-1	PENSPscaffold_68	PENSPDRAFT_444930	132223	134291	None	8639	1226	72637	No_or_no_constitutive_exon
GTGGATGAAGGATGTTGACTGGAGGGCTTGTTCATTGTGGTGGGATATAGGC	157750	157835	157885	157833	-1	PENSPscaffold_68	PENSPDRAFT_445234	156695	158237	None	8639	1226	72637	No_or_no_constitutive_exon
CCAGTCCATATCGGCCAACTTTCATGCTGAAGGGGTTTTCTGGGGCGCAGAG	29990	30163	30213	30161	-1	PENSPscaffold_83	PENSPDRAFT_652372	29378	32817	None	8639	1226	72637	No_or_no_constitutive_exon
AGTACCCTTTTCTTAGTGACCTTGGTCGACGTGCTCACAAGTGGGCATAGGC	87981	88637	87931	87983	1	PENSPscaffold_83	PENSPDRAFT_580912	84852	88637	None	8639	1226	72637	No_or_no_constitutive_exon
CCATCATCATGGCGGTGTTGAATCTGAGCGGTGCTGACGCTGGGATGTAGAT	92382	92523	92332	92384	1	PENSPscaffold_83	PENSPDRAFT_676105	90849	94507	None	8639	1226	72637	No_or_no_constitutive_exon
TGTATTCTTTCTGCGTCCGGGTCGATACTGAACTTGGCCCGCGGGCGTAGGT	117467	117783	117833	117781	-1	PENSPscaffold_83	PENSPDRAFT_686408	116519	120711	None	8639	1226	72637	No_or_no_constitutive_exon
GTGCGCTTTTTGGCTTTTGGTCTCAATATCGCTTTCTGAAAAGGGAAAAGAT	134472	134658	134708	134656	-1	PENSPscaffold_83	PENSPDRAFT_563650	134472	134765	None	8639	1226	72637	No_or_no_constitutive_exon
GTGCACAGGTCGTTAATTACTTCCGATATACTCACAAAATGGTTGGGCAGCG	147141	147355	147091	147143	1	PENSPscaffold_83	PENSPDRAFT_686420	146009	148377	None	8639	1226	72637	No_or_no_constitutive_exon
TCATCCAAGTCAGGCAAGCAGTAATCGGAGGCGCTAATTAGGGGATACAGGT	37466	37651	37416	37468	1	PENSPscaffold_69	PENSPDRAFT_607440	35397	37651	None	8639	1226	72637	No_or_no_constitutive_exon
GGTGTTTCGCGCCTTTGATCTGTAACGAATTCTGCTGAACGGGACGGCAGCT	85551	85640	85501	85553	1	PENSPscaffold_69	PENSPDRAFT_651607	84029	86169	None	8639	1226	72637	No_or_no_constitutive_exon
GTGCACTCCATGTCATGTCTATAATAGCTCGTATGCTGACGAAGGGTCAGAT	15043	15184	14993	15045	1	PENSPscaffold_88	PENSPDRAFT_686672	12968	15184	None	8639	1226	72637	No_or_no_constitutive_exon
CCGGTTGATAAGCGCCCGTTTTGTACGAGCTTTTCGGCGGGCGTTGGGAGGG	26838	27867	27917	27865	-1	PENSPscaffold_88	PENSPDRAFT_744014	26838	29424	None	8639	1226	72637	No_or_no_constitutive_exon
GGGCTGAGAGCTCGTGAACTGCCTCCCGTATTTGAGTCGTGGGTGCGTAGAG	143832	143914	143782	143834	1	PENSPscaffold_88	PENSPDRAFT_666014	142992	144406	None	8639	1226	72637	No_or_no_constitutive_exon
CTCGCCCTGGTATCCATGCATGCTCTTGACAGTGACATCTCGGGTGATAGGC	30214	30413	30164	30216	1	PENSPscaffold_70	PENSPDRAFT_752692	29954	31675	None	8639	1226	72637	No_or_no_constitutive_exon
GCATTACTTGCGGAACTGAATGTGACCATGGTCGTCTGTAATGGGGTTAGGT	71109	71162	71059	71111	1	PENSPscaffold_70	PENSPDRAFT_685645	70808	72123	None	8639	1226	72637	No_or_no_constitutive_exon
CGAACCTTCCGCTACCGAGCGTACGTCGTTACTATATTCCGGGCTGACAGGC	126511	126738	126788	126736	-1	PENSPscaffold_70	PENSPDRAFT_579612	125526	127084	None	8639	1226	72637	No_or_no_constitutive_exon
TCGTTGTTGTTCAATGCCCACCCAGTTCTGATGTAAATTTGGGGTTACAGGC	24956	25011	25061	25009	-1	PENSPscaffold_71	PENSPDRAFT_685685	24956	29224	None	8639	1226	72637	No_or_no_constitutive_exon
TATACTATATTTTGGTTGGGAGAAGGTAGCTGATTTTGGGTGGGGTGTAGTG	41284	41584	41634	41582	-1	PENSPscaffold_71	PENSPDRAFT_752748	40508	42506	None	8639	1226	72637	No_or_no_constitutive_exon
GGTTGAATGATTGAAGGTATTGAATGCTTATGATTTATGGTGGGGATTAGTT	49584	49740	49534	49586	1	PENSPscaffold_71	PENSPDRAFT_651706	46984	51544	None	8639	1226	72637	No_or_no_constitutive_exon
CCTGATAGGCACAGTGCGGTACCGTTTACCATGCTGAACGTGGGTGATAGGT	59546	59636	59686	59634	-1	PENSPscaffold_71	PENSPDRAFT_752752	59170	59944	None	8639	1226	72637	No_or_no_constitutive_exon
TGACCTTATACTGCTCGCCATCGTATGAATGCTGACGCTGAGGGAGATAGGA	82696	82785	82835	82783	-1	PENSPscaffold_71	PENSPDRAFT_651718	81791	83631	None	8639	1226	72637	No_or_no_constitutive_exon
ACTGTACATACAGGGCACCTAGCCGAATTCGTACTTACGGGAGTGCACAGTT	84721	84918	84671	84723	1	PENSPscaffold_71	PENSPDRAFT_651719	83763	85503	None	8639	1226	72637	No_or_no_constitutive_exon
CTACGGTAGCACCTTGGGCTTCGAGTGACTGACTTTCGCTATGCGGGCAGTG	88868	88898	88818	88870	1	PENSPscaffold_71	PENSPDRAFT_651722	88664	89882	None	8639	1226	72637	No_or_no_constitutive_exon
TTTGAGATGTTATAAGTCCTGGACGTGGTTGCTGAAAGATTGGGATGTAGGT	112196	112292	112146	112198	1	PENSPscaffold_71	PENSPDRAFT_675805	111922	113060	None	8639	1226	72637	No_or_no_constitutive_exon
GGTGCATTAACACTGACTATATGCGCTTCAAATGCTCACCGGTAGGGTAGAT	120238	120544	120188	120240	1	PENSPscaffold_71	PENSPDRAFT_752780	119502	122971	None	8639	1226	72637	No_or_no_constitutive_exon
TGAGGGGAGTGGTGTGGGTGGAGTTGGAGGTGGGGGTGGGGGGATTGGAGTG	38542	38701	38492	38544	1	PENSPscaffold_72	PENSPDRAFT_455680	36357	38701	None	8639	1226	72637	No_or_no_constitutive_exon
TGCGTCCTGTCCAACCTCTGTACTAAGCTCTACTGACATTACCGGGCAAGAC	48978	49033	49083	49031	-1	PENSPscaffold_72	PENSPDRAFT_455716	45330	50022	None	8639	1226	72637	No_or_no_constitutive_exon
TGCTCCCCTTCTCATTTGCGAGGAAGATGAATGGCTAATAAGGGCTACAGCA	134298	134883	134248	134300	1	PENSPscaffold_72	PENSPDRAFT_579794	133149	134883	None	8639	1226	72637	No_or_no_constitutive_exon
ACCGTATGTGCGATATGTGCTGGCTGACTCTGACCGGGAATATAGACGAGGC	31097	31195	31245	31193	-1	PENSPscaffold_73	PENSPDRAFT_651815	30609	32035	None	8639	1226	72637	No_or_no_constitutive_exon
TGGAGGTTGGGGAAGAGGGGAGGAAGGAGGTTGAGGAGATCGGGAGGAAGGT	117781	119676	117731	117783	1	PENSPscaffold_73	PENSPDRAFT_458964	115454	119676	None	8639	1226	72637	No_or_no_constitutive_exon
ACTCGAATCCAAAAACCTTTCGAGGATAAACTTACTCAGGGGGCATATAGGT	65191	65263	65141	65193	1	PENSPscaffold_75	PENSPDRAFT_752971	64823	66481	None	8639	1226	72637	No_or_no_constitutive_exon
TTGGTATGGGTTTCAACTTCTCTCATGCCAACACTTCTGAGGGACAAAAGTA	69641	69699	69591	69643	1	PENSPscaffold_75	PENSPDRAFT_651942	69134	70418	None	8639	1226	72637	No_or_no_constitutive_exon
ACGTACCGCCCGATCTGGATATGTGTACTAGACTAATCTCGGGTATGCAGGT	76810	76848	76898	76846	-1	PENSPscaffold_75	PENSPDRAFT_752975	75830	77060	None	8639	1226	72637	No_or_no_constitutive_exon
TCAGTATAATGGTATCAAGTAACATGAATGACCATGGTGGTCGGGAGCAGAA	87196	87228	87146	87198	1	PENSPscaffold_75	PENSPDRAFT_675893	86956	88438	None	8639	1226	72637	No_or_no_constitutive_exon
GCGTGCTCCATTCTGGCCTCCCGTTCTTATAAGCGCTTATGCTGGGATAGGC	87582	87662	87532	87584	1	PENSPscaffold_75	PENSPDRAFT_675893	86956	88438	None	8639	1226	72637	No_or_no_constitutive_exon
CCACTGGGCCCGGAACGCTTGTGGCTGCGTGCTTACACCGGGCGCAACAGGC	97690	97886	97936	97884	-1	PENSPscaffold_74	PENSPDRAFT_460935	96582	98784	None	8639	1226	72637	No_or_no_constitutive_exon
ATGTACCATTGTGTTGTTCTGTGGCGCAAGCTAATGAATCTGGGGCGCAGTT	101751	102045	101701	101753	1	PENSPscaffold_74	PENSPDRAFT_607892	100311	102045	None	8639	1226	72637	No_or_no_constitutive_exon
AGCAGCGAAAACAACGCGTACAATTATCGATGATCTTTGCGGGAATCTAGGT	102953	103334	103384	103332	-1	PENSPscaffold_74	PENSPDRAFT_725277	101726	104091	None	8639	1226	72637	No_or_no_constitutive_exon
TGTGTCATTAAAGTGAGAATCGTTAGCACAATACTTATACACGGGAGAAGCC	118293	118593	118243	118295	1	PENSPscaffold_74	PENSPDRAFT_651906	117279	118593	None	8639	1226	72637	No_or_no_constitutive_exon
ACGCATGCGTAGTCCATTGGATGGCATCTTATAAGCTAACAAGGGTGCAGCA	126827	127082	126777	126829	1	PENSPscaffold_74	PENSPDRAFT_607910	125570	127478	None	8639	1226	72637	No_or_no_constitutive_exon
ACGCCCCACAGATCGAACGACGCTAACGGTCTTTTGACAATCGGGAACAGCG	43331	43454	43281	43333	1	PENSPscaffold_92	PENSPDRAFT_652857	40508	43870	None	8639	1226	72637	No_or_no_constitutive_exon
CTCCTCCCTCCACTCTTATATACTCTGTGCTGAGAAATATTGGGTGGTAGAA	88043	88302	87993	88045	1	PENSPscaffold_92	PENSPDRAFT_652877	87489	90938	None	8639	1226	72637	No_or_no_constitutive_exon
ATGCGCATTTCCAGGAGCCGTTCGATAGCGCTGCAGTCATTGAGGGCAAGAA	152742	153098	153148	153096	-1	PENSPscaffold_92	PENSPDRAFT_581829	151651	153452	None	8639	1226	72637	No_or_no_constitutive_exon
GTTATCTTTCTCTATATTCATATCAAATGCAGAGACTGACGGAGGGATAGTA	4493	4840	4443	4495	1	PENSPscaffold_76	PENSPDRAFT_632384	2645	4840	None	8639	1226	72637	No_or_no_constitutive_exon
CGTATTCGAAAATGTCGTTCCGTGCAACCCGCATTGACTAATGGGCATAGTC	24210	24746	24796	24744	-1	PENSPscaffold_76	PENSPDRAFT_608049	24210	25746	None	8639	1226	72637	No_or_no_constitutive_exon
TCGTCCAATGCTATTACGCGATCACGCGGCGCTCAACTGGGATTGAACAGCG	105965	106118	106168	106116	-1	PENSPscaffold_76	PENSPDRAFT_632492	104859	106610	None	8639	1226	72637	No_or_no_constitutive_exon
GTCCGCCTCTCTTTCTGTCGTCCGCCATAGTAAACTGACAGACCGGGTAGAC	128305	128490	128255	128307	1	PENSPscaffold_76	PENSPDRAFT_652026	125508	131224	None	8639	1226	72637	No_or_no_constitutive_exon
GTACGTGCTCTTCCAGTACTTTAATATGAGCGGACACCGACCGGGAATAGGC	3343	3528	3293	3345	1	PENSPscaffold_77	PENSPDRAFT_608189	2759	4732	None	8639	1226	72637	No_or_no_constitutive_exon
GTTTGTATTGTGGCACCAAGACGTATTCTGAGAGACTGACGGGTATATAGGA	13148	13403	13453	13401	-1	PENSPscaffold_77	PENSPDRAFT_580312	12225	13748	None	8639	1226	72637	No_or_no_constitutive_exon
GGTACGCGATGTTCAACCCTCCGTGACAAGCCGTACTCATGTTAGGGAAGGA	21510	21621	21460	21512	1	PENSPscaffold_77	PENSPDRAFT_686045	21140	23253	None	8639	1226	72637	No_or_no_constitutive_exon
ACGCTGTTCTGTGTTTCTTTGCGTCAATATGATCTGATAAAGGGTAACAGCT	32302	32454	32504	32452	-1	PENSPscaffold_77	PENSPDRAFT_608208	31058	34167	None	8639	1226	72637	No_or_no_constitutive_exon
TCAGTATCGCTACCTCGCTATGTTTGCATGAATTCTCTCACAGGGCATAGAC	51057	51226	51276	51224	-1	PENSPscaffold_77	PENSPDRAFT_753078	50324	51485	None	8639	1226	72637	No_or_no_constitutive_exon
TCTCCTTCTTTCCAAACGCATGAGCGTATAGTGTTGACTGGGGCGAACAGTC	57287	57454	57504	57452	-1	PENSPscaffold_77	PENSPDRAFT_735152	55529	60405	None	8639	1226	72637	No_or_no_constitutive_exon
CAAACAATGCAGTCTTGGCGCGGAACACTGACAGTGATATGGGTTGGCAGTT	96083	96153	96033	96085	1	PENSPscaffold_77	PENSPDRAFT_753096	95285	97255	None	8639	1226	72637	No_or_no_constitutive_exon
AGATTGCAAATCTGGTACTATGCGATACTTCACTGACTAGAGGGTATCAGAC	103839	104640	103789	103841	1	PENSPscaffold_77	PENSPDRAFT_468070	103396	105674	None	8639	1226	72637	No_or_no_constitutive_exon
GTGTGATAATCTCAATTGCCAACGGCCATTTCTAACAATAAGTCGGGTAGAT	58996	59025	58946	58998	1	PENSPscaffold_78	PENSPDRAFT_652122	57475	61352	None	8639	1226	72637	No_or_no_constitutive_exon
AAAGTATGCTGGATATAGTTTTGTTTTTTGAAGCCTGCTAATGGGTATAGGA	69208	69272	69322	69270	-1	PENSPscaffold_78	PENSPDRAFT_632655	62337	70061	None	8639	1226	72637	No_or_no_constitutive_exon
TACGTGCTAGCAACGAGCTTTGCCCTTTGCATACTGATAGGCGGGGACAGCT	93058	93610	93008	93060	1	PENSPscaffold_78	PENSPDRAFT_469952	92612	93610	None	8639	1226	72637	No_or_no_constitutive_exon
TGCAGCTCTTGATTGTGCAGAGGAACGAGCGTTGACGCGGATGGGTGTAGCT	64871	64888	64821	64873	1	PENSPscaffold_79	PENSPDRAFT_652178	64381	66989	None	8639	1226	72637	No_or_no_constitutive_exon
CAGTACGTGGTGTGTAGGACAGCACGAATGGAAGGCTAATGTCGGGACAGGT	88597	88872	88922	88870	-1	PENSPscaffold_79	PENSPDRAFT_652188	87639	90375	None	8639	1226	72637	No_or_no_constitutive_exon
GGCTTCATATTAAAACTTGGTTCGTGCCGGGAAGGCTAACGGGAAATTAGGC	129748	129946	129996	129944	-1	PENSPscaffold_79	PENSPDRAFT_472514	129748	130830	None	8639	1226	72637	No_or_no_constitutive_exon
TGCGCTGACGGGATATGAGAGGTATGAAGAAGTGCTGATACGGGTTGAAGGT	13986	14092	14142	14090	-1	PENSPscaffold_80	PENSPDRAFT_580607	13873	15154	None	8639	1226	72637	No_or_no_constitutive_exon
TACCAGTTTACTTTGTTCACAACGCAATATCCTCACATCGAGGGTTACAGAC	30124	31055	30074	30126	1	PENSPscaffold_80	PENSPDRAFT_476775	27632	31055	None	8639	1226	72637	No_or_no_constitutive_exon
CTCTTTCCCATACTCGATGACTAACATTGATGTGTTTTAAACTGGGATAGAT	51932	52349	52399	52347	-1	PENSPscaffold_80	PENSPDRAFT_477209	51340	53471	None	8639	1226	72637	No_or_no_constitutive_exon
TACGCCCTTAATCTCGCAACTCTCCTGTCGCTTTAGCTTACGGGGTGCAGAT	67363	67701	67751	67699	-1	PENSPscaffold_80	PENSPDRAFT_580669	67363	68624	None	8639	1226	72637	No_or_no_constitutive_exon
TCATATCTCGTTGAAACGCTTGTTTCAGGAATTCTCACAGGGTGATATAGAA	69225	69360	69410	69358	-1	PENSPscaffold_80	PENSPDRAFT_477384	69225	69906	None	8639	1226	72637	No_or_no_constitutive_exon
TCATACCCGATATATACAACGAGCGCTGACTTTATTTTACCGTGGGGTAGGT	102920	103300	102870	102922	1	PENSPscaffold_80	PENSPDRAFT_632864	100285	103300	None	8639	1226	72637	No_or_no_constitutive_exon
TCAATATCATGTCTACTTGAGTTGTACAGATTGCTGATTCGGGCGCGCAGAA	2562	2738	2788	2736	-1	PENSPscaffold_82	PENSPDRAFT_632971	1232	2918	None	8639	1226	72637	No_or_no_constitutive_exon
TGTAGGCTCGGCTACCTGAATATACCTGTCAGGTACTGAACTGGGAACAGGG	49076	49109	49159	49107	-1	PENSPscaffold_82	PENSPDRAFT_652328	48688	49236	None	8639	1226	72637	No_or_no_constitutive_exon
TGTTTCCCATCTGCTCAATTCCTTCCGATATACGAGCTGAAGTCGGGCAGAA	52995	53009	53059	53007	-1	PENSPscaffold_82	PENSPDRAFT_753339	52388	53720	None	8639	1226	72637	No_or_no_constitutive_exon
GCGTCATTGGTGCTGGCGATCCCACTTTTCGCTTAGGACTATGGGGTAAGGC	66763	66902	66713	66765	1	PENSPscaffold_82	PENSPDRAFT_743858	66450	70544	None	8639	1226	72637	No_or_no_constitutive_exon
ATCCCATCCGATCTCTCGACGTACGCTTGAGATGACTTGGTACCAGGGAGGA	73282	73586	73636	73584	-1	PENSPscaffold_82	PENSPDRAFT_580803	73282	74397	None	8639	1226	72637	No_or_no_constitutive_exon
AGGTAAGTTTTACATATTCAGTATTGGAATGCCTTAACTGATGGGAGTAGGC	113736	113859	113686	113738	1	PENSPscaffold_82	PENSPDRAFT_735370	112869	115014	None	8639	1226	72637	No_or_no_constitutive_exon
CGTACACGCCTGCCATCGTATATGTTACTTACACTTCCGGGTATGGACAGGC	140155	140440	140490	140438	-1	PENSPscaffold_82	PENSPDRAFT_686371	139804	140850	None	8639	1226	72637	No_or_no_constitutive_exon
GTTCGTATGCTCCCTATATTACCTTGTTTGACCTTCTTCTGGGTATATAGTT	9688	10909	9638	9690	1	PENSPscaffold_84	PENSPDRAFT_753405	9177	10909	None	8639	1226	72637	No_or_no_constitutive_exon
ATGCATTAGAGCTTGCTCGATACGAGATGGAGAGCTTAGTGCGGGTGCAGGA	54801	54859	54909	54857	-1	PENSPscaffold_84	PENSPDRAFT_484641	54581	55732	None	8639	1226	72637	No_or_no_constitutive_exon
TCATTTCCAAGCCTCTCAAGTTGTCTCCATCTTTACACTCAGGGCGACAGAC	79195	79806	79856	79804	-1	PENSPscaffold_81	PENSPDRAFT_479256	79195	80177	None	8639	1226	72637	No_or_no_constitutive_exon
TTTACTTATACTGCTCGTTTTGCACTTCATGCCGCTTAAGGGAGCGTTAGTC	15636	15698	15586	15638	1	PENSPscaffold_85	PENSPDRAFT_753465	13911	16199	None	8639	1226	72637	No_or_no_constitutive_exon
GTGCCATTCCTTGCATCGCATGACCCCAAGATGCTAACTATCCGGGGAAGAA	66159	66726	66776	66724	-1	PENSPscaffold_85	PENSPDRAFT_735470	66159	68141	None	8639	1226	72637	No_or_no_constitutive_exon
CTGGTGTTGATCTCATTGTCTACCTACGTTCGCTGAACTGGGATATGCAGAC	111033	111210	111260	111208	-1	PENSPscaffold_85	PENSPDRAFT_487408	110858	113353	None	8639	1226	72637	No_or_no_constitutive_exon
CAGCCGGCTGATCGCATGGTCGAACGGAGTTAACACCTTTCAAGGGACAGGT	141531	141641	141481	141533	1	PENSPscaffold_85	PENSPDRAFT_665895	140389	142042	None	8639	1226	72637	No_or_no_constitutive_exon
CCCGTTGTCTTTATGGGCCCCTTGTCATTCGTACTGATGTTGTGGGATAGGG	75742	75929	75979	75927	-1	PENSPscaffold_86	PENSPDRAFT_735517	75162	77393	None	8639	1226	72637	No_or_no_constitutive_exon
GTAAGCGCTATCTTGCTTGAAATGCTCCCAGAGCTAACACGGGTCAACAGTC	75162	75445	75495	75443	-1	PENSPscaffold_86	PENSPDRAFT_735517	75162	77393	None	8639	1226	72637	No_or_no_constitutive_exon
GAGCACACTCACATACGCAGCGTATTCAAGTCACTGACTGGGAATGAAAGGT	88387	88579	88337	88389	1	PENSPscaffold_86	PENSPDRAFT_686588	86465	88845	None	8639	1226	72637	No_or_no_constitutive_exon
GTGCGTATCTAGCATCTGTGCCGAGCGTTCATCGTTTAACGGGACTGCAGTT	110041	110320	110370	110318	-1	PENSPscaffold_86	PENSPDRAFT_686597	109179	110437	None	8639	1226	72637	No_or_no_constitutive_exon
GTGCGTTACGGCTATTTGTGCATATATGGGCATGCGACTGACGGGACTAGCA	130071	130100	130021	130073	1	PENSPscaffold_86	PENSPDRAFT_490126	129685	130728	None	8639	1226	72637	No_or_no_constitutive_exon
GATATCCTGTACGTTAGAGGGACAATGGAAATCTCATTCGGGATATGTAGGA	11474	11559	11609	11557	-1	PENSPscaffold_87	PENSPDRAFT_633473	9403	11993	None	8639	1226	72637	No_or_no_constitutive_exon
TGTTCACTCTTATCTGTTATCTTGAATGCAGGTTGAGGCGGGTAAGATAGAC	45850	45961	46011	45959	-1	PENSPscaffold_87	PENSPDRAFT_609157	42435	46262	None	8639	1226	72637	No_or_no_constitutive_exon
ACCCCGTGTATATCCGTGGTATCAATGGCTCATAGGACTGGGGACTGTAGCA	58963	58995	59045	58993	-1	PENSPscaffold_87	PENSPDRAFT_652612	57891	60067	None	8639	1226	72637	No_or_no_constitutive_exon
TGTGGTCTTTTTATGATTGGGTGATGTAAAAAGGGCTAAATGGGAAGTAGAC	89465	89549	89599	89547	-1	PENSPscaffold_87	PENSPDRAFT_753609	84979	91411	None	8639	1226	72637	No_or_no_constitutive_exon
GTTTTTCTTTGTGTTTGTCGTTTTCAAGGGGGTACTCAAAGGGATAACAGGA	85344	85728	85778	85726	-1	PENSPscaffold_87	PENSPDRAFT_753609	84979	91411	None	8639	1226	72637	No_or_no_constitutive_exon
AAGCCCTGGTGCTTTATATCCCTCAAACGCCGCTTATCGTACGGGAATAGAC	117250	117383	117200	117252	1	PENSPscaffold_87	PENSPDRAFT_609204	115671	118756	None	8639	1226	72637	No_or_no_constitutive_exon
GTTCAACCCTACGAAAGTGGCATCGAGACGTGCTGATATGACGGGCGCAGAT	8769	8884	8719	8771	1	PENSPscaffold_106	PENSPDRAFT_653500	7243	9274	None	8639	1226	72637	No_or_no_constitutive_exon
CTTTTTTTACACCGTTCTTTATATACCGAGCAATACTGATGCGGGTGTAGCT	95769	95895	95719	95771	1	PENSPscaffold_106	PENSPDRAFT_687563	93930	95895	None	8639	1226	72637	No_or_no_constitutive_exon
ATCATTTCCTTTCTTCAACTGGAGTGATTCTGATCTGAACGCGGGTATAGGT	104339	104888	104938	104886	-1	PENSPscaffold_106	PENSPDRAFT_582911	104339	105533	None	8639	1226	72637	No_or_no_constitutive_exon
CGTTCATTCCCTTTCTTCAACTGATATAGTTCTGACTGAAACGCGGGTAGGT	110673	111258	111308	111256	-1	PENSPscaffold_106	PENSPDRAFT_582966	110673	111907	None	8639	1226	72637	No_or_no_constitutive_exon
TTGGCTTTGTTTATCATGTTTAATATCTTGAATACTGAAGAAGGGCTCAGAG	114270	114370	114420	114368	-1	PENSPscaffold_106	PENSPDRAFT_582934	112118	114760	None	8639	1226	72637	No_or_no_constitutive_exon
ATGTGGGTGCTTTATCTCCCCTCTGTTTCATATATGCTGAGGGAGAATAGGG	126651	126914	126601	126653	1	PENSPscaffold_106	PENSPDRAFT_653547	126286	127433	None	8639	1226	72637	No_or_no_constitutive_exon
CTCCTTTCTATTTTGAATCGAGGAATTGAGTGCTGATGCGGGGAATATAGGC	5168	5264	5314	5262	-1	PENSPscaffold_113	PENSPDRAFT_653818	4243	8869	None	8639	1226	72637	No_or_no_constitutive_exon
GTATGGAGGATACAACGAGCACGTCGACTGCCTTGTAGCCATGGGGACAGGC	63537	63694	63487	63539	1	PENSPscaffold_113	PENSPDRAFT_666874	63317	63859	None	8639	1226	72637	No_or_no_constitutive_exon
ATGCTTCCGTGCCGGTACGCCGGCTGCTGAGAGTCATACTGGGTGCACAGCT	63730	63859	63680	63732	1	PENSPscaffold_113	PENSPDRAFT_666874	63317	63859	None	8639	1226	72637	No_or_no_constitutive_exon
TCCAACTTACTACCGAGGAAATGAGACGATGTCAGATGTGGGAAGGACAGAT	83373	83579	83323	83375	1	PENSPscaffold_113	PENSPDRAFT_653838	82970	84236	None	8639	1226	72637	No_or_no_constitutive_exon
CACCATCCCACCTCAGCCAGTTCCGTATTGACGATAAAATGGGTACGCAGAG	90340	91004	91054	91002	-1	PENSPscaffold_113	PENSPDRAFT_653842	90340	91976	None	8639	1226	72637	No_or_no_constitutive_exon
TTATTATCATCTTAAGTTTGAGTGCGAAAGCTAAATGGGTTGGATGGTAGAC	94358	95688	94308	94360	1	PENSPscaffold_113	PENSPDRAFT_635371	92071	95688	None	8639	1226	72637	No_or_no_constitutive_exon
GTGAGTACGACAGTTCATTTCATCCTCTTTCGTGGCTAACCAGGGCACAGAG	96212	96547	96162	96214	1	PENSPscaffold_113	PENSPDRAFT_687877	96050	98623	None	8639	1226	72637	No_or_no_constitutive_exon
TATCGAGTTCTTGTGTGCGCGGATATGGGATGCTGATGGGAATCGGGTAGAC	102177	102309	102127	102179	1	PENSPscaffold_113	PENSPDRAFT_687879	101622	102309	None	8639	1226	72637	No_or_no_constitutive_exon
CATACGTATGTCTCAATCGTTGTGCATCCGTTTAATAGGAAGGGTCACAGTA	125891	126022	126072	126020	-1	PENSPscaffold_113	PENSPDRAFT_583476	125789	127628	None	8639	1226	72637	No_or_no_constitutive_exon
TGGTATGATGCAAGAGCGGAGGCTGATTTTCACGTTCGGATTGGGTGAAGAC	5026	5203	4976	5028	1	PENSPscaffold_119	PENSPDRAFT_51422	4429	7859	None	8639	1226	72637	No_or_no_constitutive_exon
CATTGCTGGGTTTCGACATTGCTTCTCACCACGCTCCCCGAATCGGGCAGAG	5562	5656	5512	5564	1	PENSPscaffold_119	PENSPDRAFT_51422	4429	7859	None	8639	1226	72637	No_or_no_constitutive_exon
TACGAGCATTGTCCGTCATAATCATTCTTCTAGGCTAACGGAGGGGATAGCG	17850	17913	17963	17911	-1	PENSPscaffold_119	PENSPDRAFT_51482	16370	18229	None	8639	1226	72637	No_or_no_constitutive_exon
TATGTGCGATACAATCCCTACTACTGCTACCTTTCTAATGGCGGGCCAAGAC	74485	74569	74619	74567	-1	PENSPscaffold_119	PENSPDRAFT_688138	73541	74908	None	8639	1226	72637	No_or_no_constitutive_exon
GTAGGCCCGATCTTTCTGACCTTCAATGTGGTGTACTGACAGGGCTGCAGGC	78862	79246	79296	79244	-1	PENSPscaffold_119	PENSPDRAFT_754929	78862	80694	None	8639	1226	72637	No_or_no_constitutive_exon
GTCTTCAAACCAACTAATTATAAGGCCCGTACATCTGACAGGGCATGAAGGA	87689	87836	87886	87834	-1	PENSPscaffold_119	PENSPDRAFT_754932	86091	89316	None	8639	1226	72637	No_or_no_constitutive_exon
ACCGGGACTGCTACTGATGCCTACTCCGCAGCGCTCACATTGGGAGACAGAC	20617	20734	20567	20619	1	PENSPscaffold_89	PENSPDRAFT_727418	19531	22195	None	8639	1226	72637	No_or_no_constitutive_exon
TGTGTGCGCTACCTAGGCTCAAATGAAGCCGGTCTGACTTGGAGGGACAGAT	103284	103454	103504	103452	-1	PENSPscaffold_89	PENSPDRAFT_633677	102105	104055	None	8639	1226	72637	No_or_no_constitutive_exon
CTGCGCGCCGCTCTTCAGCTGGAGTCTGACCGAATGTTCTGCGGGAACAGGC	104132	104556	104606	104554	-1	PENSPscaffold_89	PENSPDRAFT_735624	104132	106014	None	8639	1226	72637	No_or_no_constitutive_exon
TTATACATCATCCGTTGTTCAGGTTCGGCTAATAAACATTGCGTGGGCAGTA	125023	125113	124973	125025	1	PENSPscaffold_89	PENSPDRAFT_753711	123913	128685	None	8639	1226	72637	No_or_no_constitutive_exon
AAAGCTCTCGTGGCGATGATCGTGGTCAGAAAACTCACGGGCGTGAGTAGGA	1984	2016	1934	1986	1	PENSPscaffold_90	PENSPDRAFT_753715	1382	2486	None	8639	1226	72637	No_or_no_constitutive_exon
TCTTGCACGTTTGCCAAGAAGCTTGTATGTCTGATGCGTTATGGGTGCAGGT	2276	2309	2226	2278	1	PENSPscaffold_90	PENSPDRAFT_753715	1382	2486	None	8639	1226	72637	No_or_no_constitutive_exon
CGTCTTTCACTCGCACGTAGCAGAGATTGCCTTTACTAATGCGGGTATAGAT	66259	66476	66209	66261	1	PENSPscaffold_90	PENSPDRAFT_686794	64175	66476	None	8639	1226	72637	No_or_no_constitutive_exon
AGCACCTGCAAGTGCCGTGTACCGCGTTCACGGGTTGACGAAGGGTTTAGTG	110210	110359	110160	110212	1	PENSPscaffold_90	PENSPDRAFT_501548	106483	110359	None	8639	1226	72637	No_or_no_constitutive_exon
GCTGACTGTACATGTGCGGCTTTGACTTACGATCGCATGCGGACGGGCAGAC	123262	123457	123507	123455	-1	PENSPscaffold_90	PENSPDRAFT_753749	123262	123981	None	8639	1226	72637	No_or_no_constitutive_exon
CCTTTCGCTATCCTCTATCAGTCAATATCTCATGAGATGAATGGGCGCAGGT	2980	3113	2930	2982	1	PENSPscaffold_91	PENSPDRAFT_581754	2421	3113	None	8639	1226	72637	No_or_no_constitutive_exon
GTGCGTATGAATATTATCACTTTGCGCTGCGGTTCTTGAAGTTGGGGTAGGT	89326	89475	89276	89328	1	PENSPscaffold_91	PENSPDRAFT_652824	88420	93116	None	8639	1226	72637	No_or_no_constitutive_exon
CGTTCTCATCTTCTTGTTCCTCCAACACTTGTTGACGTTGGGGTGGACAGAT	103887	104068	104118	104066	-1	PENSPscaffold_91	PENSPDRAFT_666119	103558	105333	None	8639	1226	72637	No_or_no_constitutive_exon
TCTAGATTCGTTACGTTCCTCTCTACCTTCAGTCATTGAGGATTGGGCAGGA	103558	103832	103882	103830	-1	PENSPscaffold_91	PENSPDRAFT_666119	103558	105333	None	8639	1226	72637	No_or_no_constitutive_exon
CGCGACATTACTCCGTAGTCATTGTCATAAGGCTAATACGCGGTGGGCAGAT	105760	105869	105710	105762	1	PENSPscaffold_91	PENSPDRAFT_581729	105569	106123	None	8639	1226	72637	No_or_no_constitutive_exon
TTGCTGTTTCGTTTACCTGGGAGGGTTTGTACTGACGAGTGATGGGATAGCT	21618	21778	21828	21776	-1	PENSPscaffold_93	PENSPDRAFT_504791	18259	23575	None	8639	1226	72637	No_or_no_constitutive_exon
CCCTTCTCTACCTTGAATCGAGGGCATAGATGCTAATCGGGAATGTGTAGGT	18502	18806	18856	18804	-1	PENSPscaffold_93	PENSPDRAFT_504791	18259	23575	None	8639	1226	72637	No_or_no_constitutive_exon
TCAAGAAGCGATACACCAGATGCTGACACTGAAGCGCCCAGCGAGGGTAGCC	41678	41719	41628	41680	1	PENSPscaffold_93	PENSPDRAFT_581884	41405	41833	None	8639	1226	72637	No_or_no_constitutive_exon
CGTCTAATCTTGTTCTTGAGACTGCTTAGCATGCTGATGGGAGTGAACAGGC	60130	60219	60269	60217	-1	PENSPscaffold_93	PENSPDRAFT_633906	59125	63034	None	8639	1226	72637	No_or_no_constitutive_exon
TACTAGTGAGTGCATTATGTCAGTTCTAATGGCACAGGGCGCACAAATAGGT	70829	71377	71427	71375	-1	PENSPscaffold_93	PENSPDRAFT_546392	70829	71666	None	8639	1226	72637	No_or_no_constitutive_exon
TGTTATTCCTCATATATTATATGGAACATACTAACGGGTAGCAGGCGCAGGA	77852	78432	78482	78430	-1	PENSPscaffold_93	PENSPDRAFT_505499	74575	78565	None	8639	1226	72637	No_or_no_constitutive_exon
GCTTGCACCGAAGCCCGATAATCAACTTCGCATGCTGTAGGGCAATGCAGCG	91166	91284	91334	91282	-1	PENSPscaffold_93	PENSPDRAFT_686951	89821	91381	None	8639	1226	72637	No_or_no_constitutive_exon
ACAGTCAGGGTGACAGATTAGAGGGTGGGTCACTGATGTGTAGTGGGTAGGT	12319	12433	12483	12431	-1	PENSPscaffold_94	PENSPDRAFT_753885	11946	13389	None	8639	1226	72637	No_or_no_constitutive_exon
ACGTGCTCCATACAGTGTGCGATTGGGTGGGTTGCTGACGGAGGGTGTAGTC	25757	25844	25894	25842	-1	PENSPscaffold_94	PENSPDRAFT_753891	25757	28015	None	8639	1226	72637	No_or_no_constitutive_exon
AATTTCAGAGCCCTGAGTAATATCCTGTGCACGACTCATAGGGGATCCAGGA	60487	60727	60777	60725	-1	PENSPscaffold_94	PENSPDRAFT_652953	60487	61070	None	8639	1226	72637	No_or_no_constitutive_exon
GCGTCTTCGTCACTTTACAGACACTCGGCAACATACTGAGGGAGCGAAAGTG	63601	63651	63551	63603	1	PENSPscaffold_94	PENSPDRAFT_686986	62153	64579	None	8639	1226	72637	No_or_no_constitutive_exon
TCCATACCATCTCAACGTCTTACTTCTTTCTATCCTAACTATGAGGGTAGAC	87164	87363	87413	87361	-1	PENSPscaffold_94	PENSPDRAFT_652961	86263	87828	None	8639	1226	72637	No_or_no_constitutive_exon
CGGTTCATTCCCCTCTTAATCGCGCATACGACGCTGATATGGGATGCCAGAC	95940	96794	95890	95942	1	PENSPscaffold_94	PENSPDRAFT_507463	95089	96794	None	8639	1226	72637	No_or_no_constitutive_exon
TCGTGCGTACATCTTCTTCTCCTTCTTTATCACACGCTGATAGGGATTAGGG	105275	105544	105594	105542	-1	PENSPscaffold_94	PENSPDRAFT_652966	105275	107181	None	8639	1226	72637	No_or_no_constitutive_exon
AACTTTTGCTCCCATCCGATGAACCCCAGCGTCCTGACTGGGTGAGATAGCC	109890	110228	110278	110226	-1	PENSPscaffold_94	PENSPDRAFT_687002	109890	111040	None	8639	1226	72637	No_or_no_constitutive_exon
TAAGCTAGTCCTCTTAGAACAACCCTGCAGATCAACTGATGGACGGGTAGGA	121881	121965	121831	121883	1	PENSPscaffold_94	PENSPDRAFT_652972	121124	124719	None	8639	1226	72637	No_or_no_constitutive_exon
CGTTTCGGACCGTATTCGATTTTCATACGACTGATGGGCTGTGGTGGTAGGC	10926	11001	11051	10999	-1	PENSPscaffold_95	PENSPDRAFT_634058	8992	12210	None	8639	1226	72637	No_or_no_constitutive_exon
GTCTCATTCGAGTCCTACAACGCAGGTTCACTTATTAGAGGGTAATACAGGG	35485	35960	36010	35958	-1	PENSPscaffold_96	PENSPDRAFT_609782	35138	36959	None	8639	1226	72637	No_or_no_constitutive_exon
CGGTGAGTACAACGACCTTTTCCTGTACCTCGCTATTGACATGGGTGTAGTC	48861	48965	49015	48963	-1	PENSPscaffold_96	PENSPDRAFT_687085	48861	49191	None	8639	1226	72637	No_or_no_constitutive_exon
ATGTGCGCGCTATCTTATATATAGCATCCCTGCTGAACACAGGGCGTCAGAT	63448	63847	63398	63450	1	PENSPscaffold_96	PENSPDRAFT_753982	62729	66885	None	8639	1226	72637	No_or_no_constitutive_exon
CGAGTTTCATCATCTACCGAACCTCCCACTAACGCAGGGTTGGACTGAAGCA	59084	59607	59034	59086	1	PENSPscaffold_98	PENSPDRAFT_687176	58319	59930	None	8639	1226	72637	No_or_no_constitutive_exon
CTTTTGGTGCTGTTGTTATCCGAGGACAAAGTCTGACGGGAAGCTAATAGGT	118142	118229	118279	118227	-1	PENSPscaffold_98	PENSPDRAFT_744160	117395	121114	None	8639	1226	72637	No_or_no_constitutive_exon
AGTATTTGTAACGTTTTGTCATCGCAGATCAAGTGCTAATGGGTGTATAGTC	38330	38972	38280	38332	1	PENSPscaffold_99	PENSPDRAFT_735917	35618	42159	None	8639	1226	72637	No_or_no_constitutive_exon
CAGAAGAGGCTGAAGGACCTTGCAACAAAGGTGCTCGACGATGGGAGAAGGA	47623	48145	47573	47625	1	PENSPscaffold_99	PENSPDRAFT_735919	46811	48145	None	8639	1226	72637	No_or_no_constitutive_exon
CTACGAGCTATATATCAGAAAGGAAAGGGATTCTAAATGGAGGGATTTAGGT	1114	1298	1348	1296	-1	PENSPscaffold_100	PENSPDRAFT_582450	576	1577	None	8639	1226	72637	No_or_no_constitutive_exon
AGCATATACACCGTCGTAAAGGGTGCGCGAAAGGCTAATCGGGAACGTAGAT	102448	102585	102635	102583	-1	PENSPscaffold_100	PENSPDRAFT_754144	102032	103647	None	8639	1226	72637	No_or_no_constitutive_exon
CAACAGCACGTCAGCCAGCTCGAACCGACTTGCACTCTCCGGGATCATAGCA	128558	128668	128718	128666	-1	PENSPscaffold_100	PENSPDRAFT_687290	127950	128727	None	8639	1226	72637	No_or_no_constitutive_exon
ACGCTGAGGACCTGCGCGAGAAGTTTGTGGCACACCAAGGGAAGGAGAAGCT	11966	12498	12548	12496	-1	PENSPscaffold_102	PENSPDRAFT_744198	11191	12775	None	8639	1226	72637	No_or_no_constitutive_exon
TCAACTTACCGTTCCTCCAAGAACCTTCTGCTAATGGGTTAAATAAACAGAT	68692	69111	68642	68694	1	PENSPscaffold_102	PENSPDRAFT_634560	67768	69111	None	8639	1226	72637	No_or_no_constitutive_exon
TGCGTATCCGCTATATTTATTCAGCGAGCTCGTCTGACACGTGAAGGGAGAC	70942	70982	70892	70944	1	PENSPscaffold_102	PENSPDRAFT_754231	69429	73592	None	8639	1226	72637	No_or_no_constitutive_exon
ATGCCTTCGCGCTTCCAAAGTAGCGAATTCGAGACTGAAGGGATGGTAAGAT	83755	84038	84088	84036	-1	PENSPscaffold_102	PENSPDRAFT_653333	83271	86246	None	8639	1226	72637	No_or_no_constitutive_exon
TGTCTTACCCGCCTGGCGCAGCTGTACTGACTCTTTTTGGGAATCTGAAGCG	12292	13418	12242	12294	1	PENSPscaffold_101	PENSPDRAFT_18830	12022	13418	None	8639	1226	72637	No_or_no_constitutive_exon
AAGCTGGCCGATCCTGTACAACGTGAACTGGGCTAAATAATGGGATGCAGCA	21999	22169	21949	22001	1	PENSPscaffold_101	PENSPDRAFT_610071	19950	23090	None	8639	1226	72637	No_or_no_constitutive_exon
AAGCTTGTTCGATGCCTTACCTTCCCTAGCTTACATCAAAACGGGCATAGTG	52500	52592	52450	52502	1	PENSPscaffold_101	PENSPDRAFT_687316	51817	52857	None	8639	1226	72637	No_or_no_constitutive_exon
AGGCTACGTTCGTATTGCGCGTCTTGCGAGTGTAGACTGAGTGGGTACAGGT	106801	106871	106751	106803	1	PENSPscaffold_101	PENSPDRAFT_634485	106434	110211	None	8639	1226	72637	No_or_no_constitutive_exon
TCCTTCTTGCTTTGTTTGCGAGCAAGAACTGACGTGGGGATGGGATGCAGGA	108865	108991	108815	108867	1	PENSPscaffold_101	PENSPDRAFT_634485	106434	110211	None	8639	1226	72637	No_or_no_constitutive_exon
GGGTACGCGCACGTTCACTCTATCATGTTCGATGTCTTACTGGGACACAGGC	116935	117417	116885	116937	1	PENSPscaffold_101	PENSPDRAFT_687338	116802	117484	None	8639	1226	72637	No_or_no_constitutive_exon
TTCCTCTTGCCCTTCTCAGCGCACAATAGGCTGATATGGGAGTTGGTAAGAA	121406	121512	121562	121510	-1	PENSPscaffold_101	PENSPDRAFT_653296	121126	124089	None	8639	1226	72637	No_or_no_constitutive_exon
AGTGTATAGTTTGATGTGTGGATGGGGAATATAAGCTGATGTATGGGTAGCG	1568	1664	1714	1662	-1	PENSPscaffold_103	PENSPDRAFT_666525	1475	3341	None	8639	1226	72637	No_or_no_constitutive_exon
TTCTCTCATGTCTTGAACTTAGACTAACGCGAACAACATGGATCGGGTAGAA	57211	57298	57348	57296	-1	PENSPscaffold_103	PENSPDRAFT_653375	56393	59196	None	8639	1226	72637	No_or_no_constitutive_exon
AGCTGGTTTTGTCTTTAAAAGTGAGCTGCATTTGCTGATTACGGGACTAGTT	116771	116788	116721	116773	1	PENSPscaffold_103	PENSPDRAFT_754290	116386	117326	None	8639	1226	72637	No_or_no_constitutive_exon
TATGTACGCCGCCCAGAGTTCACCCTGATAGTCGACTCATGGGTGATTAGGA	118582	119528	118532	118584	1	PENSPscaffold_103	PENSPDRAFT_25522	117974	120732	None	8639	1226	72637	No_or_no_constitutive_exon
GTGGGCAAGATCTTTGTATGTGTATGCATATAGTTGACAAGGGCGTGTAGGT	34272	34358	34222	34274	1	PENSPscaffold_104	PENSPDRAFT_582793	33866	35236	None	8639	1226	72637	No_or_no_constitutive_exon
TCGTGCGTGCCTTATTTGTAATCAGTACCAACGCTAAACCAGGGTCGTAGGG	36739	36766	36689	36741	1	PENSPscaffold_104	PENSPDRAFT_634699	36248	38136	None	8639	1226	72637	No_or_no_constitutive_exon
ATGTTATATTCCAATCATCGTAAGAAGAGAGTATATTGAATAGTGGGCAGGT	58734	59276	59326	59274	-1	PENSPscaffold_104	PENSPDRAFT_744247	58202	59848	None	8639	1226	72637	No_or_no_constitutive_exon
AGGACTGCGTTGAAATGTGGCGCGGCGTCTAACGGGTATCGCGGGGATAGAG	108616	108708	108566	108618	1	PENSPscaffold_104	PENSPDRAFT_687478	108300	109912	None	8639	1226	72637	No_or_no_constitutive_exon
ATATCCGTATATATTTTCGGAAACTTGGAATGCTGAAATGATGGGCGCAGCG	36593	36794	36543	36595	1	PENSPscaffold_105	PENSPDRAFT_653465	35691	42424	None	8639	1226	72637	No_or_no_constitutive_exon
AGAGGTCATAGTCCTCCTCGGTCAGAAGCATCGTACTGACGGGAATTCAGTG	53959	54132	54182	54130	-1	PENSPscaffold_105	PENSPDRAFT_754352	53562	54614	None	8639	1226	72637	No_or_no_constitutive_exon
GTGCGTGCTTTCTTTCTTCGTCCGAAATCTACCTGACTTATGGGGGACAGAG	58057	58193	58243	58191	-1	PENSPscaffold_105	PENSPDRAFT_687506	57248	58715	None	8639	1226	72637	No_or_no_constitutive_exon
AGTCCAAGTTTAATATTGGACGTTGTGGAACAATGCTGATGGGAGCACAGAC	60808	61633	60758	60810	1	PENSPscaffold_105	PENSPDRAFT_610426	59651	61633	None	8639	1226	72637	No_or_no_constitutive_exon
TTACATCTAGACGATGCTCGGGTGCTCATTGGCTAACTTTGGGGTTGCAGGG	75147	75418	75097	75149	1	PENSPscaffold_105	PENSPDRAFT_754360	73019	75418	None	8639	1226	72637	No_or_no_constitutive_exon
TTGCACCTGCGACTCTACTCTGAACACATTTGGCGCACCCTGGGATATAGGC	98537	98654	98487	98539	1	PENSPscaffold_105	PENSPDRAFT_653489	96819	104026	None	8639	1226	72637	No_or_no_constitutive_exon
TCTTTCTCCCAACGTCCAAAGTCTTGGACTTATATTGGGTGAACGACTAGGT	109783	109829	109879	109827	-1	PENSPscaffold_105	PENSPDRAFT_653491	109446	110627	None	8639	1226	72637	No_or_no_constitutive_exon
ATGATCTATTTATGTGACTTTGTGTATACATGTCTGATCAGGGAACGCAGCC	38944	39011	38894	38946	1	PENSPscaffold_107	PENSPDRAFT_754443	35451	40488	None	8639	1226	72637	No_or_no_constitutive_exon
ATGTAAGTTACCAATTTTTACATCGCTTTCGCGTTGTTGACGTAGGGCAGGT	118859	119005	118809	118861	1	PENSPscaffold_107	PENSPDRAFT_610641	117671	120732	None	8639	1226	72637	No_or_no_constitutive_exon
TTCAACGCGATTGGCGGCGGTCATGTACATAGCTGACACTGTGGGTACAGAT	120161	120334	120111	120163	1	PENSPscaffold_107	PENSPDRAFT_610641	117671	120732	None	8639	1226	72637	No_or_no_constitutive_exon
GAGTCGCTTGATGTCTATAACACACTCAATCTCATGCGTGGGGTGACTAGAA	843	2400	793	845	1	PENSPscaffold_109	PENSPDRAFT_754523	695	2400	None	8639	1226	72637	No_or_no_constitutive_exon
GTACCGCTGCTCGCCGTATTCCTCGACGCAATCTGAATTGGGATGAACAGGT	8071	8144	8194	8142	-1	PENSPscaffold_109	PENSPDRAFT_653640	7541	8761	None	8639	1226	72637	No_or_no_constitutive_exon
GTGTTTAAATGTAGACCTTGATTTTATCTATCGCCTAACGCGATGGGTAGCC	59560	60298	59510	59562	1	PENSPscaffold_109	PENSPDRAFT_736245	59051	78005	None	8639	1226	72637	No_or_no_constitutive_exon
AATAGTTATTGCGTAAAGAAGGCTGATAATGGTTATTGGGATGGGTGTAGGC	95441	95612	95391	95443	1	PENSPscaffold_109	PENSPDRAFT_653670	95037	97826	None	8639	1226	72637	No_or_no_constitutive_exon
AGGTGCGTGGCCTCTCACCCTACCCGAGTATCTCTCATCGGGTGAGATAGGC	109759	109767	109709	109761	1	PENSPscaffold_109	PENSPDRAFT_687720	108943	111302	None	8639	1226	72637	No_or_no_constitutive_exon
AATTTACATATACGTATATATGCGCGTGCGGAACTGACGAGGGTACGAAGAA	112871	112903	112953	112901	-1	PENSPscaffold_109	PENSPDRAFT_635106	111529	113790	None	8639	1226	72637	No_or_no_constitutive_exon
AGTGAGTATGAATCCTCTCTCAAATTGAATCACACTCATAGGGTATGTAGGG	122271	122488	122538	122486	-1	PENSPscaffold_109	PENSPDRAFT_583177	120020	122620	None	8639	1226	72637	No_or_no_constitutive_exon
GTAAAGTGTTGTAACATCTTGTCTCAATTCATGCTCATCGAATCGGGAAGGA	121538	121894	121944	121892	-1	PENSPscaffold_109	PENSPDRAFT_583177	120020	122620	None	8639	1226	72637	No_or_no_constitutive_exon
GTACGTCTGCACCTATTTGGTTCACTCGGACGACGACTCACGGGTAGTAGTC	56294	56345	56395	56343	-1	PENSPscaffold_110	PENSPDRAFT_653701	54754	56782	None	8639	1226	72637	No_or_no_constitutive_exon
AGCGCATACCGTACCTTGTGTTTGCCAGATGCATTGACGCGCGGGCACAGAT	72127	72222	72077	72129	1	PENSPscaffold_110	PENSPDRAFT_635167	71617	76178	None	8639	1226	72637	No_or_no_constitutive_exon
CGAGGTAGGCCTCAGCTTTCAGCCCATGAGTAAGTAATGAATGGGCGTAGGA	92889	92919	92969	92917	-1	PENSPscaffold_110	PENSPDRAFT_610849	92182	93052	None	8639	1226	72637	No_or_no_constitutive_exon
GTCGACACCCCATCGTACGCAAGCATGCACTGAACTGGGTTAATGGACAGTG	17040	17253	16990	17042	1	PENSPscaffold_111	PENSPDRAFT_687776	14963	20747	None	8639	1226	72637	No_or_no_constitutive_exon
ATTTGGCACTATGATCATGCTACCTCAAGGAGGCTCACCAGGGCTGGCAGGC	31868	31889	31939	31887	-1	PENSPscaffold_111	PENSPDRAFT_754615	30501	32026	None	8639	1226	72637	No_or_no_constitutive_exon
TTTGTCTAGATGTTGCTAAAACCTCTTACTGAATAAACCGGGACGCACAGCT	31546	31557	31607	31555	-1	PENSPscaffold_111	PENSPDRAFT_754615	30501	32026	None	8639	1226	72637	No_or_no_constitutive_exon
TAAGCTCGATTAATCGAGTGCTCGGATGCGATCGCTAATTGGGTACACAGGG	36141	36189	36239	36187	-1	PENSPscaffold_111	PENSPDRAFT_754618	35458	37319	None	8639	1226	72637	No_or_no_constitutive_exon
GGGTTGGCTGGCGAAGAGGATCGTTATTAATGGGTCTTTTGGGATATTAGCG	73358	73419	73308	73360	1	PENSPscaffold_111	PENSPDRAFT_653752	72693	74990	None	8639	1226	72637	No_or_no_constitutive_exon
CAGGCATACGTACTACATCTACTTCGCTCTGAGCTTGAAGCGGGATACAGGG	106301	106435	106251	106303	1	PENSPscaffold_111	PENSPDRAFT_744387	105808	108048	None	8639	1226	72637	No_or_no_constitutive_exon
TACTCTACAGCACTTAGTTTACTCGATTTATTCAAGATATCGACGGGCAGAT	72828	72986	73036	72984	-1	PENSPscaffold_112	PENSPDRAFT_653796	71316	73825	None	8639	1226	72637	No_or_no_constitutive_exon
TCTTGGTATTGTATCCAAGCGTGAATCTGGTAATCACAGGGACAAAATAGGA	91898	92366	91848	91900	1	PENSPscaffold_112	PENSPDRAFT_42356	91659	92366	None	8639	1226	72637	No_or_no_constitutive_exon
CGCAAGAAATACGCAGGACGAGAAGGTCAGATGAGGACGGGATGATGGAGGT	7452	7638	7402	7454	1	PENSPscaffold_114	PENSPDRAFT_698638	7368	8454	None	8639	1226	72637	No_or_no_constitutive_exon
ACGTCCTTGTCCCTTTTCTCTCGCCCAACAAATCTCAAGGGAGGCTGTAGCT	24099	24212	24049	24101	1	PENSPscaffold_114	PENSPDRAFT_635398	23229	25185	None	8639	1226	72637	No_or_no_constitutive_exon
TTCAAATATCTATTTGCGGTATAGAACCATCTAAGTCTTGGAGGGTGTAGTT	32094	33508	32044	32096	1	PENSPscaffold_114	PENSPDRAFT_635402	29807	33508	None	8639	1226	72637	No_or_no_constitutive_exon
GATTTTGTTGCATGCGATGAGAACACTGGTCTGACTTTTTCGGGATATAGGT	70924	71059	71109	71057	-1	PENSPscaffold_114	PENSPDRAFT_653879	70433	72450	None	8639	1226	72637	No_or_no_constitutive_exon
TACTTATATCTCTGTTAACCTGTATACAGCATGGCTCATAAGGGTACTAGAC	115877	115939	115827	115879	1	PENSPscaffold_114	PENSPDRAFT_46398	115268	116120	None	8639	1226	72637	No_or_no_constitutive_exon
CTTGTGTTGTTCTTTGGGTTTGGATTGGGACGCTTATGGGTGGATGATAGGT	53934	54033	53884	53936	1	PENSPscaffold_148	PENSPDRAFT_585798	51245	56058	None	8639	1226	72637	No_or_no_constitutive_exon
GTGATTTGTTGAAGAGCGTTTTGGGCTGATTGATTTTGGTGGGGTTGTAGTT	54577	55381	54527	54579	1	PENSPscaffold_148	PENSPDRAFT_585798	51245	56058	None	8639	1226	72637	No_or_no_constitutive_exon
TCGCCTAGGCGGCGGCGATCCACCGCTCCCCATCTTCCGGGACGATGCAGCC	76747	77131	77181	77129	-1	PENSPscaffold_148	PENSPDRAFT_755960	76747	81142	None	8639	1226	72637	No_or_no_constitutive_exon
TCTCTTTGCTTTCACGTTTTGTGGGTTTAGGCTTACTGGGGAATACGCAGGT	99979	100130	99929	99981	1	PENSPscaffold_148	PENSPDRAFT_667955	96950	100987	None	8639	1226	72637	No_or_no_constitutive_exon
CTACATGCAGTCTCTGTGTATGTCGAGGACCGATGGTTGGGTATATGAAGGT	62814	62962	62764	62816	1	PENSPscaffold_115	PENSPDRAFT_47428	62245	64192	None	8639	1226	72637	No_or_no_constitutive_exon
CCCTTCAGTCTCACTATATGGACCAATGAAATACTGATGGGTTGGGACAGAC	70570	70793	70843	70791	-1	PENSPscaffold_115	PENSPDRAFT_754791	70570	72996	None	8639	1226	72637	No_or_no_constitutive_exon
GTATGCTCTAATTCTTACATCCTGTACTTTGATACTGAGTGCGGGTGCAGAG	103619	103780	103830	103778	-1	PENSPscaffold_115	PENSPDRAFT_653945	101737	104559	None	8639	1226	72637	No_or_no_constitutive_exon
ACGTGAGACGCATCTGCACTGCCTTGGACGCTTCTCACCGAGGGTGACAGGA	111927	112056	112106	112054	-1	PENSPscaffold_115	PENSPDRAFT_687987	108983	113808	None	8639	1226	72637	No_or_no_constitutive_exon
CTTGGTGCGTACGGTTGTTGAGCTCACCAAACGCATCTAACGGGACGTAGAC	110140	110271	110321	110269	-1	PENSPscaffold_115	PENSPDRAFT_687987	108983	113808	None	8639	1226	72637	No_or_no_constitutive_exon
CGTTTTCATTTACCACTACTCGCGTGAGAAGACGTTGACTGGGTGTATAGAG	24642	25837	24592	24644	1	PENSPscaffold_116	PENSPDRAFT_754816	21445	26134	None	8639	1226	72637	No_or_no_constitutive_exon
CGGTGCGTGGTTTGGGTGGCCTACTAGGATATGTACTGATTTGGGAATAGTG	16088	16163	16038	16090	1	PENSPscaffold_117	PENSPDRAFT_583806	15843	19165	None	8639	1226	72637	No_or_no_constitutive_exon
GAGTCCACGTTACGTAGCGATCCGTGTTCATTGGCTAATGGGATTGACAGGT	58577	59058	58527	58579	1	PENSPscaffold_117	PENSPDRAFT_611311	57003	59159	None	8639	1226	72637	No_or_no_constitutive_exon
ACACAATTTCTGCCTTCCACTCGTGTATACTCAGCGATTGGACGGGATAGAT	87976	88628	87926	87978	1	PENSPscaffold_117	PENSPDRAFT_676727	87635	90134	None	8639	1226	72637	No_or_no_constitutive_exon
AGGTGCGTATAGACGAGTCTTTTGGGGTGGATGTGTGGGCTAAATGAAAGAT	99475	99556	99606	99554	-1	PENSPscaffold_117	PENSPDRAFT_667027	98694	106731	None	8639	1226	72637	No_or_no_constitutive_exon
GTACGGCTGTTGCGCTAGAACTTGAGTCAAATGTCTGACTAGTGGGTTAGAA	84771	84833	84721	84773	1	PENSPscaffold_118	PENSPDRAFT_611342	84676	85253	None	8639	1226	72637	No_or_no_constitutive_exon
GTACGGCCGCTATTGCATTCGCTAGTGCGCATACGCTGAAGGGATTATAGGT	101092	101179	101229	101177	-1	PENSPscaffold_118	PENSPDRAFT_754901	100476	101509	None	8639	1226	72637	No_or_no_constitutive_exon
TGAGTGCGCGCTCCTCTTTACATGGAGTCGGCGCTTACGATCGGGGACAGGG	111434	111505	111555	111503	-1	PENSPscaffold_118	PENSPDRAFT_51172	107847	113757	None	8639	1226	72637	No_or_no_constitutive_exon
TTGCGGGATGTCTTTTGTTCGTGGGTTGTGGTACTGACGGGTGAATATAGAT	116627	116778	116828	116776	-1	PENSPscaffold_158	PENSPDRAFT_737580	116292	117297	None	8639	1226	72637	No_or_no_constitutive_exon
TGCTCAGTCGCATATGCTTGGTTGTTTCTGAGCGCTAACTGGGTATGCAGAG	65703	65862	65653	65705	1	PENSPscaffold_121	PENSPDRAFT_58718	64840	66184	None	8639	1226	72637	No_or_no_constitutive_exon
TTCGTATTATGTATCAACGGGCGTGACGTATTGATATAAAGCGGGTATAGGC	80751	80980	81030	80978	-1	PENSPscaffold_121	PENSPDRAFT_654168	77292	81470	None	8639	1226	72637	No_or_no_constitutive_exon
TGGCGGGTCTGTCATCACAACCAACATTTGGACGCTAACGGGAGCAATAGTA	105561	105801	105851	105799	-1	PENSPscaffold_121	PENSPDRAFT_688243	104109	106261	None	8639	1226	72637	No_or_no_constitutive_exon
AGAGTTGTCCACACACGAGTCGATGGCACAGGTACTGACGCGAGGGACAGAA	2003	2172	1953	2005	1	PENSPscaffold_122	PENSPDRAFT_755029	1149	3762	None	8639	1226	72637	No_or_no_constitutive_exon
ACTTGTTTTGAGTGAGGAGAGGAAGGCTGATGTTTTGGGGGGTGGTGTAGGC	9994	10163	9944	9996	1	PENSPscaffold_122	PENSPDRAFT_755031	7424	10163	None	8639	1226	72637	No_or_no_constitutive_exon
CACGTTTTCTTTTCTTGTGTGAGAAATCAGACCAGATTTTGGGCCAGCAGAC	20057	20226	20276	20224	-1	PENSPscaffold_122	PENSPDRAFT_736613	20057	21784	None	8639	1226	72637	No_or_no_constitutive_exon
AGCCTTCTTCTCATTCATTCCATGTGCGGACACGATACTCAGGGGTACAGTC	36951	37160	37210	37158	-1	PENSPscaffold_122	PENSPDRAFT_654198	36332	38754	None	8639	1226	72637	No_or_no_constitutive_exon
AGTGAGTATGAATCCTCTCTCAAATTGAATCACACTCATAGGGTATGTAGGG	137	354	87	139	1	PENSPscaffold_123	PENSPDRAFT_584250	5	2605	None	8639	1226	72637	No_or_no_constitutive_exon
GTAAAGTGTTGTAACATCTTGTCTCAATTCATGCTCATCGAATCGGGAAGGA	731	1087	681	733	1	PENSPscaffold_123	PENSPDRAFT_584250	5	2605	None	8639	1226	72637	No_or_no_constitutive_exon
ATGGATCATCCACTCTTGAGCCTTGGATATTGAGCTGGGGAATGGCGTAGGT	6880	6932	6982	6930	-1	PENSPscaffold_123	PENSPDRAFT_688289	6161	8519	None	8639	1226	72637	No_or_no_constitutive_exon
TATTTACTGCAACCACTCTGACATCAGCCATGCTAACGAAAGGGAATCAGTC	31003	31028	30953	31005	1	PENSPscaffold_123	PENSPDRAFT_688299	29787	31484	None	8639	1226	72637	No_or_no_constitutive_exon
GCGTATCGCCCAACTGAGACGTTCAAGAGACCCTCTAAATTAGGGTACAGAT	31080	31177	31030	31082	1	PENSPscaffold_123	PENSPDRAFT_688299	29787	31484	None	8639	1226	72637	No_or_no_constitutive_exon
CCAGTATGTCATTATCTCTAAGAAAGGAAGCATCTTGACCAATTGGGTAGCT	58011	58069	58119	58067	-1	PENSPscaffold_123	PENSPDRAFT_584231	56572	58502	None	8639	1226	72637	No_or_no_constitutive_exon
GGTGCGCACTCCATCAGCACTTTCCGGTAGCCAGCTAACGTTGGGGATAGTA	88430	88685	88380	88432	1	PENSPscaffold_123	PENSPDRAFT_584300	87135	89491	None	8639	1226	72637	No_or_no_constitutive_exon
CGTTCTTACGAACCTTGCTGAATGTGATGGAGTGCTGATCAGGGTATTAGAA	95174	95291	95124	95176	1	PENSPscaffold_123	PENSPDRAFT_688321	94117	95419	None	8639	1226	72637	No_or_no_constitutive_exon
CAGGCAGCCCAATCTATTGTCGCGCTTCTCAACGAGCATGCGGGGTTAAGCA	2804	3594	3644	3592	-1	PENSPscaffold_124	PENSPDRAFT_636072	1924	5138	None	8639	1226	72637	No_or_no_constitutive_exon
GTCTGTACCTATACCAGTCTCGTGAAATATAAACACTTATGGGAGTGCAGGT	58249	58348	58398	58346	-1	PENSPscaffold_124	PENSPDRAFT_584347	55657	58857	None	8639	1226	72637	No_or_no_constitutive_exon
CCATTCTTCCTCTGACCCGGGAGATTGATGCTGATGATGTGTTGGGATAGGC	56677	56798	56848	56796	-1	PENSPscaffold_124	PENSPDRAFT_584347	55657	58857	None	8639	1226	72637	No_or_no_constitutive_exon
CATTGATACATATATTTGTGATGATTCTGTAGTTGACTTGGGCTGTGAAGGA	84103	84225	84053	84105	1	PENSPscaffold_124	PENSPDRAFT_654289	83549	85732	None	8639	1226	72637	No_or_no_constitutive_exon
GCGTACTTTTGTAAATTAAAGATGTGGAGAATGCTGAAGGGGAGACGTAGAT	104718	104873	104923	104871	-1	PENSPscaffold_124	PENSPDRAFT_636127	103970	105600	None	8639	1226	72637	No_or_no_constitutive_exon
GCAGAGGTGTCTTTCACTTCATCGCGCTCAGCTGACCTCTTCGGGAGCAGCG	37835	38073	38123	38071	-1	PENSPscaffold_125	PENSPDRAFT_62895	35845	40070	None	8639	1226	72637	No_or_no_constitutive_exon
GTATGATGCTTCCATTGCTTCTGATGCTGACTATTACTTGTGGGAATTAGCA	36881	36914	36964	36912	-1	PENSPscaffold_125	PENSPDRAFT_62895	35845	40070	None	8639	1226	72637	No_or_no_constitutive_exon
GTTTCCCCCATAGAATGCGTGTACTCGATTCGTAACTGATGGGCATGAAGCT	44783	44865	44733	44785	1	PENSPscaffold_125	PENSPDRAFT_584414	44448	45146	None	8639	1226	72637	No_or_no_constitutive_exon
AGCAAAGCTTCCTTACTGCGCTGGACCACGCTCACAACTATGGGATGTAGAT	52170	52268	52318	52266	-1	PENSPscaffold_126	PENSPDRAFT_584444	51792	52559	None	8639	1226	72637	No_or_no_constitutive_exon
TTCTTTGGAGCAAATTCTGTTGATCTTGCCCTTATATTGTCATAGGGAAGAT	69506	69617	69667	69615	-1	PENSPscaffold_126	PENSPDRAFT_64961	69506	70171	None	8639	1226	72637	No_or_no_constitutive_exon
GTACGTGTAGTGCTTCTTTGAACATATCATAAAAGCTTACGGACGGGTAGAT	73189	73838	73139	73191	1	PENSPscaffold_126	PENSPDRAFT_636209	72953	74285	None	8639	1226	72637	No_or_no_constitutive_exon
GCTCATTCATAGCAGTTGGCTACTGACTTTCGCTGATCGGGGTATGGCAGAC	8443	8769	8819	8767	-1	PENSPscaffold_127	PENSPDRAFT_636237	8443	10221	None	8639	1226	72637	No_or_no_constitutive_exon
ACTCTCCATTGGCATGTTCTATCAACTGATGCATTCATGGGCAAGGTTAGGC	90297	90434	90484	90432	-1	PENSPscaffold_127	PENSPDRAFT_676868	89548	90910	None	8639	1226	72637	No_or_no_constitutive_exon
CTCTTCAACCAGAAGCAGTTTCAAGGTACTTACCAGGGTTACGCGTGGAGGC	95001	95178	94951	95003	1	PENSPscaffold_127	PENSPDRAFT_688483	94685	95634	None	8639	1226	72637	No_or_no_constitutive_exon
TTTTAATCGCTTGTTCCGGCTGTGACCAAATGTGACAACCGTGGGACTAGTC	98265	98347	98397	98345	-1	PENSPscaffold_127	PENSPDRAFT_667357	96288	99888	None	8639	1226	72637	No_or_no_constitutive_exon
TTCTTCTTCGTGAAAGTGAAGTGTATAGATGCTGACGTGCGGCCGGGTAGGT	8981	9387	8931	8983	1	PENSPscaffold_128	PENSPDRAFT_654416	6939	9387	None	8639	1226	72637	No_or_no_constitutive_exon
GGTAGGACGCAATCATCTTACGAGCATATCTAAAGCTGAAGCGGGCACAGGC	32989	33073	33123	33071	-1	PENSPscaffold_128	PENSPDRAFT_736799	32989	34668	None	8639	1226	72637	No_or_no_constitutive_exon
GGTGAATCCATCTGCTCGCACAATTGCTTCGGTTACTGACGGGTACGAAGAC	97603	97726	97776	97724	-1	PENSPscaffold_128	PENSPDRAFT_636331	95212	98513	None	8639	1226	72637	No_or_no_constitutive_exon
ATCTCTCCAGTCTGGTCGTTTTGGCTGAGAATGATGAGTGATGGGAAGAGCT	100242	100321	100371	100319	-1	PENSPscaffold_128	PENSPDRAFT_744607	98705	100795	None	8639	1226	72637	No_or_no_constitutive_exon
ATGTGCCAACGGGACTACAGTTATAACTACTTGCTCAAATGGGATCATAGGC	10929	11125	11175	11123	-1	PENSPscaffold_129	PENSPDRAFT_67704	9735	12047	None	8639	1226	72637	No_or_no_constitutive_exon
GTCAAACTCGCCGTTCACCTCATAGACGATCGCTCATGAGATCGGGGCAGAG	79288	79458	79238	79290	1	PENSPscaffold_129	PENSPDRAFT_755313	78229	79732	None	8639	1226	72637	No_or_no_constitutive_exon
TGAGTGAATGCTGCTAACCGGGAGCTTGATGTTGGGCTGACGAGGGCTAGTT	80586	80922	80536	80588	1	PENSPscaffold_129	PENSPDRAFT_636351	79967	81173	None	8639	1226	72637	No_or_no_constitutive_exon
CGACCTGCCTCGCATACACCACCGCTGAAACTGAGTAATTTGGGCAACAGGT	84780	84975	85025	84973	-1	PENSPscaffold_129	PENSPDRAFT_68762	83903	85535	None	8639	1226	72637	No_or_no_constitutive_exon
AAGTCGAGGAACAATCTGTACATCGCGCGTGATTGACAGGGACACAACAGAA	8837	9009	8787	8839	1	PENSPscaffold_131	PENSPDRAFT_755370	7980	9009	None	8639	1226	72637	No_or_no_constitutive_exon
ACTCGTACGCTCCGCCATGTTCCTGTCGACGACCACTAATGATGGGTCAGGC	34630	35153	35203	35151	-1	PENSPscaffold_131	PENSPDRAFT_654553	34630	38213	None	8639	1226	72637	No_or_no_constitutive_exon
GTACGTGTAAAGAGCATCCAAGGGCATCAGTTTCTGACGACGCGGGACAGAT	43456	43481	43406	43458	1	PENSPscaffold_131	PENSPDRAFT_654556	42458	44913	None	8639	1226	72637	No_or_no_constitutive_exon
GGCCTTTCTGTACTCAGTTCATAGACGTGAGGACTGACAAGGGAATGCAGCG	75987	76159	75937	75989	1	PENSPscaffold_131	PENSPDRAFT_636478	74442	76470	None	8639	1226	72637	No_or_no_constitutive_exon
CTCAAGCCTCAACTGCATTGAATTGTTCTAACGTCTGACGGCGGGTATAGGC	60165	61773	60115	60167	1	PENSPscaffold_132	PENSPDRAFT_755419	59800	61773	None	8639	1226	72637	No_or_no_constitutive_exon
TGTGTCGTACCCTTCTCCTTCGGTGTTGGCATGCTCACAGCGCGGGACAGGA	83100	83143	83193	83141	-1	PENSPscaffold_132	PENSPDRAFT_654610	81618	83687	None	8639	1226	72637	No_or_no_constitutive_exon
GTGCGTAGTTGACTCGAATACAAGCTCCCATGATACTGACGATGGGGCAGAC	31705	31794	31655	31707	1	PENSPscaffold_175	PENSPDRAFT_668665	31600	32568	None	8639	1226	72637	No_or_no_constitutive_exon
GTAAGACTTCTCGCGTATGCTACGATGTTTGAATCTAACGGGGCGCACAGGG	95467	95654	95417	95469	1	PENSPscaffold_175	PENSPDRAFT_690277	94703	95654	None	8639	1226	72637	No_or_no_constitutive_exon
CGCTCCTTCCATTCCCCTTTTCGTCTCCTGCAACTTACTGAAGGGTACAGGG	88375	88703	88753	88701	-1	PENSPscaffold_134	PENSPDRAFT_81304	88375	90117	None	8639	1226	72637	No_or_no_constitutive_exon
TATCCTATCCGAATTTAAACAAGACGGGGATGCTGATCGGGAAGTAATAGTT	101709	104081	101659	101711	1	PENSPscaffold_134	PENSPDRAFT_654687	98034	106722	None	8639	1226	72637	No_or_no_constitutive_exon
CCAGAGGCTCTCTTGTTTATCGCATCATCGCTGCTAACTAGTGAGGGCAGTG	74356	74596	74306	74358	1	PENSPscaffold_133	PENSPDRAFT_688721	73890	75412	None	8639	1226	72637	No_or_no_constitutive_exon
CAGATTGACTTATGATGGATGCTCCCTGATCGACGCTGACGGGGATACAGAT	75120	75302	75070	75122	1	PENSPscaffold_133	PENSPDRAFT_688721	73890	75412	None	8639	1226	72637	No_or_no_constitutive_exon
CATCCCGGTCTTCGTGCGCTTCTCCTTGACTGACATACTCGTGGGCACAGGG	6802	6814	6864	6812	-1	PENSPscaffold_136	PENSPDRAFT_654747	4065	10275	None	8639	1226	72637	No_or_no_constitutive_exon
TGCGTATGCGCAATTGACTATGTGTGGCTATTGCATCTGACACGGGACAGGA	41093	41192	41043	41095	1	PENSPscaffold_136	PENSPDRAFT_654763	40362	41406	None	8639	1226	72637	No_or_no_constitutive_exon
GGCCAATGCCGAATATTTTATGACAGTTTAAGCTGACAAGGGAAACGCAGAG	49355	50171	50221	50169	-1	PENSPscaffold_136	PENSPDRAFT_688832	49355	50293	None	8639	1226	72637	No_or_no_constitutive_exon
CTGAGGAGGACCTCGATGTGAAGCTTGAGTGCTGATGCGTATGGGTATAGGT	52320	52479	52529	52477	-1	PENSPscaffold_136	PENSPDRAFT_737025	52320	53067	None	8639	1226	72637	No_or_no_constitutive_exon
GTGAGTGCACTGAAGGATGCTCCTTGTCAGAGGCTAAGTGGGCGGTACAGGT	75584	75657	75707	75655	-1	PENSPscaffold_136	PENSPDRAFT_612434	71785	80449	None	8639	1226	72637	No_or_no_constitutive_exon
GCGACATACGTCAATCAATGCATTTGCGCGGATCTCACTGTGAAGGGCAGGC	18219	18363	18169	18221	1	PENSPscaffold_137	PENSPDRAFT_755592	17114	18628	None	8639	1226	72637	No_or_no_constitutive_exon
TGTTTCGCTATATACAGGCTCAGGCGCACGTATTGAACGGAAGGGCATAGAA	44264	44395	44214	44266	1	PENSPscaffold_137	PENSPDRAFT_654801	43760	46533	None	8639	1226	72637	No_or_no_constitutive_exon
GTAAGCGCCATTCTTTATACATCTGTAACCGCTCATATTCAAGGGCCCAGGT	102442	102686	102392	102444	1	PENSPscaffold_137	PENSPDRAFT_688888	100511	104533	None	8639	1226	72637	No_or_no_constitutive_exon
CTGGTAAGGGTCAACAAAGAATGAAAGGATCGTGCTGAAGGGTGTGATAGGG	20210	20349	20399	20347	-1	PENSPscaffold_138	PENSPDRAFT_585190	20040	20649	None	8639	1226	72637	No_or_no_constitutive_exon
CTTGGCAGCTTCTTCTTTTCGAGGACAATGAGGGCTGACGTGAGGGACAGAG	82758	82827	82708	82760	1	PENSPscaffold_138	PENSPDRAFT_654852	82583	84516	None	8639	1226	72637	No_or_no_constitutive_exon
CGAGCCCCGAATGCTTGCTACCCTTCGACGTCTCACATCGGGCTGCGAAGTA	21271	21485	21221	21273	1	PENSPscaffold_139	PENSPDRAFT_744738	21210	21945	None	8639	1226	72637	No_or_no_constitutive_exon
CGCGCGCCATCGTGCGCACCGGGCCGAGCGCGCCGCATATCAGCGGGAAGTC	855	944	805	857	1	PENSPscaffold_140	PENSPDRAFT_654882	2	2357	None	8639	1226	72637	No_or_no_constitutive_exon
CGCGCACATCGTCAGATGTACTCGTACTAGAGTATATTGGCGGGGGTGAGCT	971	983	921	973	1	PENSPscaffold_140	PENSPDRAFT_654882	2	2357	None	8639	1226	72637	No_or_no_constitutive_exon
AGTCCATCCTTGGCAACATCATCTAGGCCTATGCTCACTGGGACGCATAGAT	17921	18312	17871	17923	1	PENSPscaffold_140	PENSPDRAFT_654889	16890	18974	None	8639	1226	72637	No_or_no_constitutive_exon
CCGTGAGTGAACGTTCCGCTGCCTATGAGCAGATGCTGACAGGGACCCAGTC	13600	13858	13550	13602	1	PENSPscaffold_142	PENSPDRAFT_689048	11355	15797	None	8639	1226	72637	No_or_no_constitutive_exon
AGCTCTTTATTCTTGGAATGTACGTGCATTTGACTTACGTGTGGGCGCAGTT	36400	36474	36524	36472	-1	PENSPscaffold_142	PENSPDRAFT_585470	35379	37252	None	8639	1226	72637	No_or_no_constitutive_exon
CACTGTGCGGTAACTCGTCGGTGCCTGGCTGATTCGCTGGGAGATCGCAGGT	841	993	1043	991	-1	PENSPscaffold_143	PENSPDRAFT_551676	333	1574	None	8639	1226	72637	No_or_no_constitutive_exon
GTATACCGGTTGTGGTGTTGAGGAGTAAGCTGACAAAACCGCGGGCACAGGA	4128	4161	4211	4159	-1	PENSPscaffold_144	PENSPDRAFT_655036	1622	4989	None	8639	1226	72637	No_or_no_constitutive_exon
ATGCGGACCATACGCTGCCACCCGATGCGCGCTCACGAGGGTTAGCGAAGTT	32440	32558	32608	32556	-1	PENSPscaffold_144	PENSPDRAFT_96555	31507	32863	None	8639	1226	72637	No_or_no_constitutive_exon
CCTTGCCTCTGCGTATTGTTGTGCGAGCGAGTCCGAGCGTGGGATACTAGTC	34779	34945	34729	34781	1	PENSPscaffold_145	PENSPDRAFT_97503	33809	34945	None	8639	1226	72637	No_or_no_constitutive_exon
TGCATTTCTCTTGTGCCATGGGTTACGTGATTTACCTTTCTGGGATATAGCT	67226	67347	67176	67228	1	PENSPscaffold_145	PENSPDRAFT_97821	66428	68907	None	8639	1226	72637	No_or_no_constitutive_exon
AGTCAGTCAGACCTCCGTGCATTGTCGCTTAATCTGAAACGGGATGTCAGGT	83053	83169	83219	83167	-1	PENSPscaffold_145	PENSPDRAFT_755866	81691	83581	None	8639	1226	72637	No_or_no_constitutive_exon
GTATCCTTGTTCTGAAGCAACGCGCGTTCAAACTGAAATCGGGGGCACAGTG	98416	98445	98495	98443	-1	PENSPscaffold_146	PENSPDRAFT_637327	97960	100290	None	8639	1226	72637	No_or_no_constitutive_exon
AGTCTCGCATGATACTGCTGTACAGCCGATTCTTGCTCACACGGGATCAGAT	78129	78946	78996	78944	-1	PENSPscaffold_147	PENSPDRAFT_100073	76957	79282	None	8639	1226	72637	No_or_no_constitutive_exon
TCGATCTTCCCGTTTTCGTCCATACATGCTGATGATACATGGGTTGGCAGCG	100913	101871	100863	100915	1	PENSPscaffold_147	PENSPDRAFT_613063	100277	101871	None	8639	1226	72637	No_or_no_constitutive_exon
TAAGTATCAGCTAGCTTTCGAATAGTCTCCACAACTCTGACGGGAAGCAGCT	54847	54947	54797	54849	1	PENSPscaffold_149	PENSPDRAFT_689319	54415	55418	None	8639	1226	72637	No_or_no_constitutive_exon
CTATAATTGGCCTTCGCGTGAAACAGTAAGCTGATAGTTGGGCATAACAGGT	88246	88443	88493	88441	-1	PENSPscaffold_149	PENSPDRAFT_585856	86910	91602	None	8639	1226	72637	No_or_no_constitutive_exon
TTTTTTTACCCCTTGCTTTTGGTGACTTCATTGCTGATACGGAGGGATAGGT	22346	22593	22296	22348	1	PENSPscaffold_150	PENSPDRAFT_106780	22053	22593	None	8639	1226	72637	No_or_no_constitutive_exon
CGTCCTAGTTGCAGGACCTCTTTGTAAGTCTCTGATCTCAGCACGGGTAGAC	24603	24770	24820	24768	-1	PENSPscaffold_151	PENSPDRAFT_637550	23664	25329	None	8639	1226	72637	No_or_no_constitutive_exon
GCGTACCTCATGCGTACTCTGGATCGCTCCTCACTGATATATGGGCATAGTG	27088	27726	27038	27090	1	PENSPscaffold_151	PENSPDRAFT_107982	26830	27726	None	8639	1226	72637	No_or_no_constitutive_exon
GTGAGTTACCTTCTTGTAGCTGAGTATACACTGATGATGGGGCTGTGAAGTG	61512	61575	61462	61514	1	PENSPscaffold_151	PENSPDRAFT_613241	57606	63941	None	8639	1226	72637	No_or_no_constitutive_exon
TCTACCAATCTATGCGTTTTTGTTCAATACTGACTACCATGGGCGAGCAGGC	22387	22598	22648	22596	-1	PENSPscaffold_152	PENSPDRAFT_689421	20985	24345	None	8639	1226	72637	No_or_no_constitutive_exon
AAGTTCTACCCCAAGCACTCGTGCTCACTGGAATGACGCTGGGTGTGAAGGA	44325	44396	44275	44327	1	PENSPscaffold_152	PENSPDRAFT_613301	44032	44999	None	8639	1226	72637	No_or_no_constitutive_exon
AGAGTGTTACTCTGTGTCTGTCATGACTGAGCTCACGCAAGGGTATGCAGTG	20856	20909	20806	20858	1	PENSPscaffold_153	PENSPDRAFT_110418	20266	22261	None	8639	1226	72637	No_or_no_constitutive_exon
GTGAGTGAATCTGACCTTTACGACCTAGCGTCTTCTAATGCAGGGCGTAGTG	28939	29183	28889	28941	1	PENSPscaffold_153	PENSPDRAFT_677191	27355	29406	None	8639	1226	72637	No_or_no_constitutive_exon
TGCTGGATTGTATGCGTTGATGAAAGTGTACAGTGCTGATGGGGTATTAGGT	76640	76775	76590	76642	1	PENSPscaffold_153	PENSPDRAFT_111009	75461	78428	None	8639	1226	72637	No_or_no_constitutive_exon
CGTGCGATACTCGTGCATCTTGGATATCATCTTGACGCCCAGGGTTATAGGT	62920	62989	62870	62922	1	PENSPscaffold_154	PENSPDRAFT_655411	62662	63504	None	8639	1226	72637	No_or_no_constitutive_exon
TTTGGCGCTGAGTGGGGGTTTTCATTGATGAGTGTTCTGTTGGGGGATAGTG	75510	75651	75701	75649	-1	PENSPscaffold_154	PENSPDRAFT_756163	73786	76797	None	8639	1226	72637	No_or_no_constitutive_exon
CGCCTTTTCCGCGCCGGCAGTTCAACCTAGTGCTGGACCTGAAAGGGCAGCT	82538	82820	82488	82540	1	PENSPscaffold_154	PENSPDRAFT_689517	81648	83426	None	8639	1226	72637	No_or_no_constitutive_exon
CCTTCTGTCCTGAAGTTGTGCTCTGTAGTAGCTGACGAGTGGGTGATTAGTG	99214	99304	99164	99216	1	PENSPscaffold_154	PENSPDRAFT_586185	96126	99304	None	8639	1226	72637	No_or_no_constitutive_exon
GGACCGATGTTCCGGAACGTACACGCAAACTCAACATCTGGGATAATCAGCT	34499	34576	34626	34574	-1	PENSPscaffold_155	PENSPDRAFT_655430	33859	35150	None	8639	1226	72637	No_or_no_constitutive_exon
GAGCAGGGTGGATGGGATGAGGGGAACGGAGGTGGCTGGGATGAGGAGAGGG	54871	55456	54821	54873	1	PENSPscaffold_155	PENSPDRAFT_113100	53335	55456	None	8639	1226	72637	No_or_no_constitutive_exon
GTTCATGCCATCGCGCTACCTTACGCTGTTACTGATTGTTGGGGGGTTAGTA	66373	66583	66633	66581	-1	PENSPscaffold_155	PENSPDRAFT_756194	65865	68602	None	8639	1226	72637	No_or_no_constitutive_exon
GACTTTTGCATTCAATCGGAATTGAAGGCTGGGCTGATATGGGGGTGCAGCG	69983	70087	69933	69985	1	PENSPscaffold_155	PENSPDRAFT_655443	68669	70907	None	8639	1226	72637	No_or_no_constitutive_exon
GCGGTTTGATCATGTCTTTGAAAGAGAATAGGTACTAATGTTGGGAGCAGAG	83489	83618	83439	83491	1	PENSPscaffold_155	PENSPDRAFT_744951	79769	83853	None	8639	1226	72637	No_or_no_constitutive_exon
GGTCCCGCCTACTAGTATCTCGGACGCGTGTTGACGAATAACGGGGTTAGGA	5106	5255	5305	5253	-1	PENSPscaffold_183	PENSPDRAFT_738113	4132	5504	None	8639	1226	72637	No_or_no_constitutive_exon
GCTTACCCCTCTTTTCATACTGTTCGTGTTTGCTGAGATTGGCGGGGCAGTC	4132	4622	4672	4620	-1	PENSPscaffold_183	PENSPDRAFT_738113	4132	5504	None	8639	1226	72637	No_or_no_constitutive_exon
ATTGATGATGTTTGGTTGAGAGCGATAGAGCCTGACGCGGGCGAGTGCAGTA	36671	36771	36821	36769	-1	PENSPscaffold_183	PENSPDRAFT_656312	34612	36912	None	8639	1226	72637	No_or_no_constitutive_exon
TTATTTTTTATCCATGTTCATTCCACTGACGAACGGGTCCTGGGATGCAGAC	42108	42173	42058	42110	1	PENSPscaffold_183	PENSPDRAFT_587892	41736	42411	None	8639	1226	72637	No_or_no_constitutive_exon
GAGCATAGACCTCTATTCGCTGCTTCACACTTAACTCATCTGGGATGCAGTC	84526	84608	84476	84528	1	PENSPscaffold_183	PENSPDRAFT_757043	84229	85667	None	8639	1226	72637	No_or_no_constitutive_exon
ATTGTTTGCCTGGATCTGCTCTGTTACATACTTACACTCCTGCGGGTAAGAT	63720	63921	63971	63919	-1	PENSPscaffold_157	PENSPDRAFT_655514	61579	64436	None	8639	1226	72637	No_or_no_constitutive_exon
GCATGAGGCTATATGCATCATTTCTTACCCGTACTTACTCGGGTCGGCAGTA	63041	63130	63180	63128	-1	PENSPscaffold_157	PENSPDRAFT_655514	61579	64436	None	8639	1226	72637	No_or_no_constitutive_exon
CACCTGTGAGTTCTATGCTAAAGTATGAGGCTCTTCTGAGGGTGATGCAGGG	44101	44242	44051	44103	1	PENSPscaffold_156	PENSPDRAFT_737502	43904	45416	None	8639	1226	72637	No_or_no_constitutive_exon
CGTCGCTATGCGTGCTGCTACGGCTATATTGACTAATTGAAGGGTTGCAGAA	1614	2003	1564	1616	1	PENSPscaffold_159	PENSPDRAFT_655575	288	2003	None	8639	1226	72637	No_or_no_constitutive_exon
GTGTGTGGCGCTGGGTGGGATTCATTGACTGAGACGATGGGAGGTGCAAGAG	58475	58610	58425	58477	1	PENSPscaffold_159	PENSPDRAFT_586575	58258	59183	None	8639	1226	72637	No_or_no_constitutive_exon
TCCATTTTGCCGCAACGCGCTGCAGAGCACTGACAATTGGGTGCATAAAGAG	66797	66881	66931	66879	-1	PENSPscaffold_159	PENSPDRAFT_586573	66466	67104	None	8639	1226	72637	No_or_no_constitutive_exon
ATGATACGCTTGCCCTATATGCCGCCAGCTACTTACTGATGGGCATGTAGTC	37904	38088	37854	37906	1	PENSPscaffold_160	PENSPDRAFT_745041	36198	38565	None	8639	1226	72637	No_or_no_constitutive_exon
ACGTTTCTCTCCTTCATACCATTTCATCATTTTCTCATGTTGGGATACAGCT	77490	77729	77779	77727	-1	PENSPscaffold_160	PENSPDRAFT_689754	77490	80483	None	8639	1226	72637	No_or_no_constitutive_exon
TCCTCGCCTCTCCCCGCAAGCTGTGTTAGCTGATTGCGCGCGGGGCACAGGT	1726	2577	2627	2575	-1	PENSPscaffold_161	PENSPDRAFT_689763	1236	3027	None	8639	1226	72637	No_or_no_constitutive_exon
CCAGAGAGTTGCCTTGTACGCTCGTGCGCTTGACTTACACGGGACTGCAGAT	14473	14542	14423	14475	1	PENSPscaffold_161	PENSPDRAFT_586721	14213	14809	None	8639	1226	72637	No_or_no_constitutive_exon
CGTGAGCGTGGCAACCCGATGCATTATCCTGGTCTGATCAAGATGGGTAGAC	34999	35126	34949	35001	1	PENSPscaffold_161	PENSPDRAFT_655661	34285	35586	None	8639	1226	72637	No_or_no_constitutive_exon
ATGGTCGAGCATGTTACCTCGTTTCTGTATATACTTATGTTGGGGACTAGGA	8908	9018	8858	8910	1	PENSPscaffold_163	PENSPDRAFT_655737	7512	10376	None	8639	1226	72637	No_or_no_constitutive_exon
CTTCGTGTGCCAGCTCAACGCCATTTGCTTACTGAACCTCGTGTGGGTAGCC	20861	21026	21076	21024	-1	PENSPscaffold_163	PENSPDRAFT_756481	20211	21482	None	8639	1226	72637	No_or_no_constitutive_exon
TTTCCGCCATCTAGAACAGCTCGTGTACTCAACGCCACGGATGCGGGTAGAT	45000	45145	45195	45143	-1	PENSPscaffold_163	PENSPDRAFT_543224	45000	45691	None	8639	1226	72637	No_or_no_constitutive_exon
ACATCATGCAAAGAAGCAGAAGTTCATAAGTATGCTAACCGGTGGGATAGGG	52158	52286	52336	52284	-1	PENSPscaffold_163	PENSPDRAFT_586838	51697	52647	None	8639	1226	72637	No_or_no_constitutive_exon
TGGTGCGTATAATCTGCCCCCAGTCAGACGTCAGAAACTGACGGGCACAGAG	27633	28403	28453	28401	-1	PENSPscaffold_164	PENSPDRAFT_131582	27633	28670	None	8639	1226	72637	No_or_no_constitutive_exon
GCGCGATGTGCGATGTAGCTCTTGCCGTACTCTGACACGCCAGCGGGTAGGA	69385	69391	69441	69389	-1	PENSPscaffold_164	PENSPDRAFT_745108	68643	69692	None	8639	1226	72637	No_or_no_constitutive_exon
CTTTCCTCCATTCTCATCTCAAAATCTTTAAACCTGATTAATGTGGGTAGGT	7452	8037	8087	8035	-1	PENSPscaffold_165	PENSPDRAFT_756550	6605	10807	None	8639	1226	72637	No_or_no_constitutive_exon
AGCCTTTCCGCTATTTCCACGGTTAGAAATCCTCTCACTCGGGATGCCAGAC	25430	25650	25380	25432	1	PENSPscaffold_165	PENSPDRAFT_756558	23514	25650	None	8639	1226	72637	No_or_no_constitutive_exon
CTTTCTCTTTCTTGACCTACTAGTTGAGGGGTACTAATGCGGGCGTGTAGTG	67704	67978	67654	67706	1	PENSPscaffold_165	PENSPDRAFT_638454	65218	71604	None	8639	1226	72637	No_or_no_constitutive_exon
CCTGTTCTTCGTATGTGTGGATATGGTGCTGATAGAATGCGGGCGTATAGGG	68040	68182	67990	68042	1	PENSPscaffold_165	PENSPDRAFT_638454	65218	71604	None	8639	1226	72637	No_or_no_constitutive_exon
TACTATTGTCACGGTTTTTTGTGCACGTTACCAATACTTGAGTCGGGCAGCT	85067	85488	85017	85069	1	PENSPscaffold_165	PENSPDRAFT_133375	84234	86359	None	8639	1226	72637	No_or_no_constitutive_exon
AAGTGAGGGTGTCCTTCCTCTTACACTCAGCTCAAAGAGTGGGGGTGTAGGT	90311	90732	90261	90313	1	PENSPscaffold_165	PENSPDRAFT_756574	89664	91500	None	8639	1226	72637	No_or_no_constitutive_exon
TTCTCTCTCTGCGCTCTACATACACAACGGACTGACAATGGGGCATGTAGGC	11563	12238	12288	12236	-1	PENSPscaffold_166	PENSPDRAFT_638466	11563	14553	None	8639	1226	72637	No_or_no_constitutive_exon
ACGCCCCAAGATCTGGTCCAACCTATGATTCAAACTCACGTAGGGAGCAGGC	46496	46608	46658	46606	-1	PENSPscaffold_166	PENSPDRAFT_134212	45910	47685	None	8639	1226	72637	No_or_no_constitutive_exon
GTGCGTAGAAAACATGGTTCTTGTGCTTCTGGAGCTTACGGGCACGATAGGT	16902	17243	17293	17241	-1	PENSPscaffold_167	PENSPDRAFT_655878	12645	17943	None	8639	1226	72637	No_or_no_constitutive_exon
CCTCGCATGCGATCATCATTCTGGTCTCACAGTGCTGACGGTGTGGGCAGAA	13868	13988	14038	13986	-1	PENSPscaffold_167	PENSPDRAFT_655878	12645	17943	None	8639	1226	72637	No_or_no_constitutive_exon
CATCTACTTCCGCTCTTCCGCTCAAGAACCAATGAGGCTGATGTGGGTAGTG	22759	22907	22957	22905	-1	PENSPscaffold_167	PENSPDRAFT_587096	21076	23316	None	8639	1226	72637	No_or_no_constitutive_exon
GCGCGTTGGTCGTGTGTATTCAAGATACTGATGTGCGATCGGGATACTAGGT	38111	38117	38167	38115	-1	PENSPscaffold_167	PENSPDRAFT_655886	35579	38651	None	8639	1226	72637	No_or_no_constitutive_exon
CGTCACATTATTTTGACAGCAGCTCGCTGACTATTCCGCTGGGACAATAGCA	55422	55439	55489	55437	-1	PENSPscaffold_167	PENSPDRAFT_690009	55099	55600	None	8639	1226	72637	No_or_no_constitutive_exon
GTATTCCGTCCGTCCCGCTTGCAAGAAAGGGTCTGACATCCGGGTATAAGCC	51287	51757	51807	51755	-1	PENSPscaffold_169	PENSPDRAFT_137290	51287	52343	None	8639	1226	72637	No_or_no_constitutive_exon
CGCTTGCATCCTGGTGTATTGGTCAAGACGTCTGACCTTAGGGCGTATAGAT	58408	58558	58608	58556	-1	PENSPscaffold_169	PENSPDRAFT_655960	56363	59115	None	8639	1226	72637	No_or_no_constitutive_exon
GGTATGACGGTCTTCGGAGCCCGAATGATATTTAAGTCGGCGAGGGTCAGCG	85151	85248	85101	85153	1	PENSPscaffold_169	PENSPDRAFT_137654	84694	85816	None	8639	1226	72637	No_or_no_constitutive_exon
GTGCTCTGTTAGATGTATGTTAGGTCGGTGTCGCTGACAGGGGTGTGAAGGC	92166	92223	92116	92168	1	PENSPscaffold_169	PENSPDRAFT_704286	90898	92487	None	8639	1226	72637	No_or_no_constitutive_exon
TTCTGCTGTAGGAAGTGTGTCTGGATTGATCATTCATATCTATGGGGCAGGC	17890	18150	18200	18148	-1	PENSPscaffold_168	PENSPDRAFT_614293	15582	18950	None	8639	1226	72637	No_or_no_constitutive_exon
TTGCATCTCCGTATCTCTAATGCATATAAGTCAGGGCTGATGGGGAACAGTC	40629	41612	40579	40631	1	PENSPscaffold_168	PENSPDRAFT_756653	39055	41612	None	8639	1226	72637	No_or_no_constitutive_exon
TAGTCCCCATAAGTGATAGATCTAACACTGAATAATGCATGCAAGGGCAGGA	62930	63523	62880	62932	1	PENSPscaffold_170	PENSPDRAFT_587257	62522	63731	None	8639	1226	72637	No_or_no_constitutive_exon
TGTGAGAGTGGATGCCACCAACTTGGCTGTGTCACTGACGCGAGGGATAGCG	81140	81263	81090	81142	1	PENSPscaffold_170	PENSPDRAFT_143213	79276	81935	None	8639	1226	72637	No_or_no_constitutive_exon
TTTGCCTTGCTTTCCTCTGCTGACTGTAGAGCTGATGTGGGATATAGTAGAC	67134	67189	67239	67187	-1	PENSPscaffold_171	PENSPDRAFT_668581	66530	68697	None	8639	1226	72637	No_or_no_constitutive_exon
CCTGCTCTTTTCTTGTATGCCGTAGATGGAGTTAATTGAGCGGGGTATAGGA	20917	21057	20867	20919	1	PENSPscaffold_205	PENSPDRAFT_656857	19817	22521	None	8639	1226	72637	No_or_no_constitutive_exon
TACGTTGCATTGCTTATCGGCTTCGTGGCAATGTGCTAACAGGGGCGCAGAA	71154	71624	71674	71622	-1	PENSPscaffold_205	PENSPDRAFT_757553	71154	74164	None	8639	1226	72637	No_or_no_constitutive_exon
TGCGTTTCGGTTACTGCGGATTGGTACGGGGGCTGATGGGGGATGTGTAGCT	90781	90844	90731	90783	1	PENSPscaffold_205	PENSPDRAFT_190631	90556	91201	None	8639	1226	72637	No_or_no_constitutive_exon
GTATGTCGAATCTGCCTCTACTCTGTACGAGATATCTGATACGGGGTTAGTA	23613	23911	23563	23615	1	PENSPscaffold_173	PENSPDRAFT_656082	23161	25341	None	8639	1226	72637	No_or_no_constitutive_exon
TTATGGCTAATGAATCTACTAACCCGTTAAAAACCTCCATGGGCGTGTAGCA	31891	32258	32308	32256	-1	PENSPscaffold_173	PENSPDRAFT_737940	31891	32464	None	8639	1226	72637	No_or_no_constitutive_exon
AGTTCACCGGGGTTTAATGTTCCTTCTGACAATGAGTTCTGGGATGGTAGTG	3410	3639	3360	3412	1	PENSPscaffold_174	PENSPDRAFT_146807	2302	3639	None	8639	1226	72637	No_or_no_constitutive_exon
GCTCAACTTCCGAGGACATGCATCTATGTCATCGGTACACGGGAGGTGAGTG	29515	29999	30049	29997	-1	PENSPscaffold_174	PENSPDRAFT_638889	29515	30237	None	8639	1226	72637	No_or_no_constitutive_exon
CCGTTCATGTGAGCATCGACTTCGTCTACGTCGAAGATGTGGGAGCTGAGCG	39946	40160	39896	39948	1	PENSPscaffold_174	PENSPDRAFT_638896	39607	40725	None	8639	1226	72637	No_or_no_constitutive_exon
AGATTGTGTATTGAATTGTAAAGGGCTTCAAGCTAAGCGCGGGTGAGCAGGG	78141	78362	78091	78143	1	PENSPscaffold_174	PENSPDRAFT_756841	77843	79961	None	8639	1226	72637	No_or_no_constitutive_exon
CATATTTGCCATTCCCATACGTTCATATACTTACGATCGGGTCAAAATAGAT	41887	42346	41837	41889	1	PENSPscaffold_207	PENSPDRAFT_691182	41232	43105	None	8639	1226	72637	No_or_no_constitutive_exon
TAACCTAAATAGTACTCGGGTCTAGAATTGCGGCTCACGAACCTGGGAAGGG	30542	30620	30670	30618	-1	PENSPscaffold_177	PENSPDRAFT_587603	27448	30881	None	8639	1226	72637	No_or_no_constitutive_exon
CGTCTAAGTCAAATAAAACTATCATCCTAGTCTGAACGGGGGTGAAATAGGG	22558	23341	22508	22560	1	PENSPscaffold_178	PENSPDRAFT_756904	21592	23538	None	8639	1226	72637	No_or_no_constitutive_exon
TTGCCTTTTCGCTGCGGTTTGGGGTGACATGCTGACGGGCGGGGTGTTAGGC	44710	45042	45092	45040	-1	PENSPscaffold_178	PENSPDRAFT_656208	41326	47639	None	8639	1226	72637	No_or_no_constitutive_exon
GTACCTCCTTTGTTGGATGGGATGGGCAAGGCTGATTGAAATGGGTATAGAT	44050	44205	44255	44203	-1	PENSPscaffold_178	PENSPDRAFT_656208	41326	47639	None	8639	1226	72637	No_or_no_constitutive_exon
GTAAGTTTCCATGTAAAGCCTGAGTGCGTTGCTGAAATGAGAGGGGACAGTT	59299	59514	59249	59301	1	PENSPscaffold_178	PENSPDRAFT_756919	58102	59514	None	8639	1226	72637	No_or_no_constitutive_exon
CCCTTACTGTTGATTGTGGCGAGATGTGTTGATGAGGTTTTTGGGTAAAGGC	79275	79361	79411	79359	-1	PENSPscaffold_178	PENSPDRAFT_690372	78246	81234	None	8639	1226	72637	No_or_no_constitutive_exon
ACTCCTAGGCTGAGAATGATACCGTGTGCTGATAGAGCTGGGATGCACAGGA	1398	1490	1348	1400	1	PENSPscaffold_179	PENSPDRAFT_756930	1047	3438	None	8639	1226	72637	No_or_no_constitutive_exon
GAGTACGTCTCGTCGCGCCTTCACCTCGCGGTCGCCTAATGGGCTGACAGTG	55389	55730	55780	55728	-1	PENSPscaffold_179	PENSPDRAFT_690391	54627	55822	None	8639	1226	72637	No_or_no_constitutive_exon
CCTTTTGTGCGACAAGGCACGATAGCTCACAGTCTTGCCATGCGGGATAGGG	32962	33069	33119	33067	-1	PENSPscaffold_180	PENSPDRAFT_614837	32612	34096	None	8639	1226	72637	No_or_no_constitutive_exon
TTACAGCTTCTTCTGGTGTTCGCGTTTTGTTGACTTAGAGATGGGTATAGCG	70890	71129	71179	71127	-1	PENSPscaffold_180	PENSPDRAFT_756985	70059	72947	None	8639	1226	72637	No_or_no_constitutive_exon
TGGCCGTCTTAATCTTGCTGCGCTTGCGAGGTACTCATATGCACGGGTAGCT	57755	58004	57705	57757	1	PENSPscaffold_182	PENSPDRAFT_757010	57546	59617	None	8639	1226	72637	No_or_no_constitutive_exon
TGCACGAGCTATCTTGTTTCCGACAGTATTGATTGCTCACGGATGGGCAGGC	8026	8126	8176	8124	-1	PENSPscaffold_184	PENSPDRAFT_656347	5881	8936	None	8639	1226	72637	No_or_no_constitutive_exon
AAGCGCCTTACTGCGGCTCACATCTAGCACGACATTGACGGGTAGCACAGAT	64497	65260	64447	64499	1	PENSPscaffold_184	PENSPDRAFT_656367	59338	65673	None	8639	1226	72637	No_or_no_constitutive_exon
CCGTGTCTGAGCGTGCACTCTCGTGTCGCCTGTGCTTACTGGGGGTGTAGAT	75289	75322	75239	75291	1	PENSPscaffold_184	PENSPDRAFT_690549	74968	77307	None	8639	1226	72637	No_or_no_constitutive_exon
TCATAATGAACGCATTGTTGGACTACGAGAAGATTTGAGGTGGGTTGAAGTT	11803	12067	11753	11805	1	PENSPscaffold_186	PENSPDRAFT_668916	11545	14685	None	8639	1226	72637	No_or_no_constitutive_exon
TGCCCGCTGTAGCCTGAAATCGCACGCGCTGACAGACCGCGCACGGGCAGGC	18010	18671	18721	18669	-1	PENSPscaffold_186	PENSPDRAFT_639350	16169	18863	None	8639	1226	72637	No_or_no_constitutive_exon
GCGTGAGTGTTTTACAACTTCGTACAGAGGACCTGACGAGAACCAGGGAGAT	34677	34798	34848	34796	-1	PENSPscaffold_186	PENSPDRAFT_588066	33703	35747	None	8639	1226	72637	No_or_no_constitutive_exon
CCTCCCCTTTCACTTGCGCGCCAAAGTGGGTTATTGAATGTGGGGTGTAGAT	43990	44162	44212	44160	-1	PENSPscaffold_185	PENSPDRAFT_588006	41550	45945	None	8639	1226	72637	No_or_no_constitutive_exon
ACACCGGACAGATGGTCGCGGTGAAAAGGATATCATTGGAAGGGTTGAAGGA	53664	53783	53833	53781	-1	PENSPscaffold_185	PENSPDRAFT_656389	52160	57572	None	8639	1226	72637	No_or_no_constitutive_exon
GGTACGGTGATATTGTCTTCGCGAGTCGATGTTCACGGGAGTGCGAGTAGAG	3457	3855	3905	3853	-1	PENSPscaffold_188	PENSPDRAFT_690645	1289	4581	None	8639	1226	72637	No_or_no_constitutive_exon
GAGTGACACGGACACGGACGCAGGACTGCACACGCGCTAACGGGAGATAGAC	1939	2116	2166	2114	-1	PENSPscaffold_188	PENSPDRAFT_690645	1289	4581	None	8639	1226	72637	No_or_no_constitutive_exon
GCATGTTGTGCTGTTATAACCAATACATAACTGACTTTATTGGGTAACAGGG	22342	22592	22642	22590	-1	PENSPscaffold_188	PENSPDRAFT_561883	20298	23678	None	8639	1226	72637	No_or_no_constitutive_exon
CACCTCGAACATCGTCATCACCCCTAGTCACTGACTAAATTGGGCAATAGAA	2638	2793	2843	2791	-1	PENSPscaffold_189	PENSPDRAFT_656471	161	3493	None	8639	1226	72637	No_or_no_constitutive_exon
GGTGCGTCTACATCTGCTGTTATATTATATATATATAACGGGAATCATAGTC	42633	42723	42773	42721	-1	PENSPscaffold_189	PENSPDRAFT_656486	41577	43296	None	8639	1226	72637	No_or_no_constitutive_exon
GTTCCTCACGTATGCTTTCTTCCATACGCGGTGACTAACGAGGGTTACAGTG	45968	46020	46070	46018	-1	PENSPscaffold_189	PENSPDRAFT_163372	43656	46692	None	8639	1226	72637	No_or_no_constitutive_exon
TGTTCGCGTCGTCTGCATGTGTATGGGAGGCTCATAGATACGCGGGGCAGAC	27345	27445	27495	27443	-1	PENSPscaffold_191	PENSPDRAFT_656543	25060	29117	None	8639	1226	72637	No_or_no_constitutive_exon
GCGTAGTGTCCTATTCGTTCGGCAGCTCTAGTAGGCTAATGGGTATGTAGGA	49777	49849	49727	49779	1	PENSPscaffold_191	PENSPDRAFT_745389	46834	50557	None	8639	1226	72637	No_or_no_constitutive_exon
ACGTGGTGAACACTCTACCGACTGAGCTCGTCCCATTGACGGGTAACCAGAG	64337	64764	64814	64762	-1	PENSPscaffold_191	PENSPDRAFT_669042	64337	66998	None	8639	1226	72637	No_or_no_constitutive_exon
GAATAACCTTTCTTCCTTGTTTCTTATCGCGTTACTGATTACGGGCGCAGTG	4312	4424	4262	4314	1	PENSPscaffold_192	PENSPDRAFT_639633	3584	5458	None	8639	1226	72637	No_or_no_constitutive_exon
GTATTCTTCTTGCTCCTTACTCTCACTTACCCGCCTAACTATGGGTATAGTG	11184	11688	11738	11686	-1	PENSPscaffold_192	PENSPDRAFT_757245	9813	11942	None	8639	1226	72637	No_or_no_constitutive_exon
TCAACTCCGTGAGCTCAATGAGCTTTAAAGCTGAATATGTGGTTGGGTAGAT	54634	54728	54778	54726	-1	PENSPscaffold_192	PENSPDRAFT_656571	53763	55342	None	8639	1226	72637	No_or_no_constitutive_exon
GTGCGTATCTAGTTCTTGATAGACTGTCACCGCTGTTGACTTCGGGAAAGCT	63815	64680	63765	63817	1	PENSPscaffold_192	PENSPDRAFT_656575	61652	64680	None	8639	1226	72637	No_or_no_constitutive_exon
ACGTCTACATCTGCAGAGTACTGTGTTACCGACACGTCTGGGGGCGATAGTC	52341	52492	52542	52490	-1	PENSPscaffold_193	PENSPDRAFT_690800	51812	52987	None	8639	1226	72637	No_or_no_constitutive_exon
CAGTAGTTTCGTCATTCCAGTCTTTGATCAACTTACTGATGGTTGGGTAGCG	40398	40587	40637	40585	-1	PENSPscaffold_197	PENSPDRAFT_656699	39530	42197	None	8639	1226	72637	No_or_no_constitutive_exon
TTCTTTACACTACCACGCTTTACGGCTCATGCTGACGGGCGGAACATCAGGG	39178	39663	39713	39661	-1	PENSPscaffold_194	PENSPDRAFT_656617	39178	42506	None	8639	1226	72637	No_or_no_constitutive_exon
TGCCGACCTTATAAGCAATCCAGCTTATACGGTACTCACGGGGATGGCAGCG	50997	51207	50947	50999	1	PENSPscaffold_194	PENSPDRAFT_677746	50783	51454	None	8639	1226	72637	No_or_no_constitutive_exon
ATCACATCGTACGGATATAACAATCGGTGGTTCATTCTCGGACCGGGCAGAT	75021	75137	74971	75023	1	PENSPscaffold_196	PENSPDRAFT_588670	71879	75659	None	8639	1226	72637	No_or_no_constitutive_exon
TCAGTGCAGACAGTAGACATCATGTATATTAAGCCTGACGGGAACACTAGGG	5501	5617	5667	5615	-1	PENSPscaffold_195	PENSPDRAFT_656631	4868	10103	None	8639	1226	72637	No_or_no_constitutive_exon
CAGGTAGTATGGCATAAACTCAAGCAGTCGGTCCTCCATTTGATGGGAAGGA	30839	30886	30936	30884	-1	PENSPscaffold_195	PENSPDRAFT_757333	30414	31176	None	8639	1226	72637	No_or_no_constitutive_exon
GTACGTGACTATGGGAAGCTTCTATCTTTATGTTGCTGATAGGGCCGTAGAT	23365	23619	23669	23617	-1	PENSPscaffold_198	PENSPDRAFT_690935	19598	27034	None	8639	1226	72637	No_or_no_constitutive_exon
TACCGGTTTGAGAGGGACATACGCAGAACTAATGCACGTGTTGAAGGGAGTT	31854	31936	31986	31934	-1	PENSPscaffold_198	PENSPDRAFT_588714	29521	32513	None	8639	1226	72637	No_or_no_constitutive_exon
ACCATGCCCATACTCCAATAGAACCGATCTGACGGAAATCGTACAGGGAGCC	31261	31413	31463	31411	-1	PENSPscaffold_198	PENSPDRAFT_588714	29521	32513	None	8639	1226	72637	No_or_no_constitutive_exon
ATGTGCCTTCCCTTCCATTATCCTCTTACATTGCTGATTGGGATACACAGAC	37510	37601	37460	37512	1	PENSPscaffold_198	PENSPDRAFT_690939	37085	37601	None	8639	1226	72637	No_or_no_constitutive_exon
ACAGGCTGCATTCCAGCTGAACGATTGACCGCGTCCGCTCGACTGGGTAGTG	56476	56727	56426	56478	1	PENSPscaffold_198	PENSPDRAFT_656730	55593	58142	None	8639	1226	72637	No_or_no_constitutive_exon
TGCGTCGCGACCTGCAATTCCACGCTAATGAAGCTAACGGTGGAGGGCAGGC	65080	65193	65030	65082	1	PENSPscaffold_198	PENSPDRAFT_615663	64732	68427	None	8639	1226	72637	No_or_no_constitutive_exon
CTCCGTAATCTACGTCGGGATAGGGGCTGATGCAGGCTATATGCGGGCAGAT	15959	16014	16064	16012	-1	PENSPscaffold_199	PENSPDRAFT_690958	12994	16457	None	8639	1226	72637	No_or_no_constitutive_exon
TGCGTACTGACCTTCAATCTCTCGCGACACTCACTCACCGGGTGACATAGAC	39031	39369	38981	39033	1	PENSPscaffold_199	PENSPDRAFT_757428	38359	39369	None	8639	1226	72637	No_or_no_constitutive_exon
TTGTTTTCTCCCTGTTTGTAATGGTCCATAGGGCTAATGCATGGGACCAGGG	57432	57541	57591	57539	-1	PENSPscaffold_199	PENSPDRAFT_690974	57432	58289	None	8639	1226	72637	No_or_no_constitutive_exon
AGCGCAACGAAATCTTCTTAGCCACCAAGTTTGCTATCACGTTGGGATAGGC	3471	3572	3421	3473	1	PENSPscaffold_200	PENSPDRAFT_669206	3080	4330	None	8639	1226	72637	No_or_no_constitutive_exon
CGTCTTCATACAAATTGTGTATCCGAGAGCTGATTGGGATGATGATGCAGCG	10839	10993	11043	10991	-1	PENSPscaffold_200	PENSPDRAFT_656761	7696	14589	None	8639	1226	72637	No_or_no_constitutive_exon
TACATTCTGGCGTCGCACACACGCTAAGACGTTCTGACGAGGGGAGGCAGAT	60292	60317	60367	60315	-1	PENSPscaffold_200	PENSPDRAFT_187499	58430	61474	None	8639	1226	72637	No_or_no_constitutive_exon
AAGCGTGTTACTCTTCGAGGTGTACGGTCTGCTCACACCGGCGTGGGTAGGT	60154	60240	60290	60238	-1	PENSPscaffold_200	PENSPDRAFT_187499	58430	61474	None	8639	1226	72637	No_or_no_constitutive_exon
GACATGATATGGGATAATGAGCAAAATATTGAAGTTGGCTGGCTGGGCAGAC	30363	30703	30313	30365	1	PENSPscaffold_249	PENSPDRAFT_758426	30141	31630	None	8639	1226	72637	No_or_no_constitutive_exon
AGCATTGTATGCGCTAGCCAGATTATGTGACTGTACGGGCAGCTAGATAGCT	32291	32847	32241	32293	1	PENSPscaffold_249	PENSPDRAFT_590823	31983	34206	None	8639	1226	72637	No_or_no_constitutive_exon
GCTCCTCGCCTCCTGCTCTCATCTCCTCGCCTAAAAAAGGGAAAAAAAAGGA	35948	36037	35898	35950	1	PENSPscaffold_249	PENSPDRAFT_590802	35155	36513	None	8639	1226	72637	No_or_no_constitutive_exon
ACATGCGGTCCGGAATAAATGTGAACTGAATGGTGGACTCCTGGGGATAGGC	71223	71294	71344	71292	-1	PENSPscaffold_201	PENSPDRAFT_757486	69110	71500	None	8639	1226	72637	No_or_no_constitutive_exon
GAGCCCCCATCCAAAGTATGATCTTGATGTGCATGGTCCATTGGGAATAGGA	19278	19563	19228	19280	1	PENSPscaffold_202	PENSPDRAFT_669250	16038	21354	None	8639	1226	72637	No_or_no_constitutive_exon
ATTGTACGCATCGCACTGAAAACTCTCTATTTGTCTCAACGGGAGGACAGTG	21857	21934	21984	21932	-1	PENSPscaffold_202	PENSPDRAFT_691040	21543	22050	None	8639	1226	72637	No_or_no_constitutive_exon
TATGTTCATCTGTTAGCCTTTATCAATGGTTCTTCTAACGTAGGGTATAGAC	10671	10952	10621	10673	1	PENSPscaffold_203	PENSPDRAFT_691059	9359	11292	None	8639	1226	72637	No_or_no_constitutive_exon
TATTCTTCATCGGATGTCACGAACGTCTACTTAACAAGTTGACGGGGCAGTT	18524	18534	18474	18526	1	PENSPscaffold_203	PENSPDRAFT_757495	18020	20675	None	8639	1226	72637	No_or_no_constitutive_exon
CTTCGCCCTCATAACCTTCTCCCACCCTGGAATACTGAAGGAGGGGTTAGCA	56057	56190	56240	56188	-1	PENSPscaffold_203	PENSPDRAFT_564890	56057	56599	None	8639	1226	72637	No_or_no_constitutive_exon
GTAAGCAACCCACATCCAGTAACCGTGAAGTATGACTAAGGGTAGCGCAGAC	32053	32539	32589	32537	-1	PENSPscaffold_204	PENSPDRAFT_669305	32053	32601	None	8639	1226	72637	No_or_no_constitutive_exon
GAGTACGTCGCCTCATCTTTGCAAGGACTTGACTGACGACAGGGAGTTAGAT	43001	43148	42951	43003	1	PENSPscaffold_206	PENSPDRAFT_691164	41731	43276	None	8639	1226	72637	No_or_no_constitutive_exon
GAGTACGTTGCCTCATCTTTGCAAAGACTTCACTGACGACAGGGAGTTAGAT	46229	46376	46179	46231	1	PENSPscaffold_206	PENSPDRAFT_691165	44905	46504	None	8639	1226	72637	No_or_no_constitutive_exon
AGATAGACGGCTGTTGTCGAGAAAGATCCTGGCTGCTGTTTACGGGAAAGAT	57526	57789	57839	57787	-1	PENSPscaffold_206	PENSPDRAFT_738515	55360	57980	None	8639	1226	72637	No_or_no_constitutive_exon
AGGTGCGTATTCGACAAACCATGACCAGATCGAGCTTAACAGGGCGTTAGAT	66398	66616	66348	66400	1	PENSPscaffold_206	PENSPDRAFT_745526	65450	66616	None	8639	1226	72637	No_or_no_constitutive_exon
TACGTCTGCAAAAGCGTTTCATGGTACATCCACTGATAACGGGACATCAGGT	20001	20452	19951	20003	1	PENSPscaffold_209	PENSPDRAFT_707827	19075	21315	None	8639	1226	72637	No_or_no_constitutive_exon
CCATGTACTCGTTTATTCTAACTGGCTTTGGATTGACGCGCGGGATGTAGAT	26912	27195	26862	26914	1	PENSPscaffold_209	PENSPDRAFT_192206	26622	27843	None	8639	1226	72637	No_or_no_constitutive_exon
TAATCGTCCCTATCATCTATACTCCCGACGCTGATACTGGGTTGATGAAGAT	27007	27436	26957	27009	1	PENSPscaffold_210	PENSPDRAFT_656957	25589	27436	None	8639	1226	72637	No_or_no_constitutive_exon
GTACGTGCCCAGTTGCTCAAACTTTGCATGATTGCTGACTTGTAGGGTAGGA	60413	63231	60363	60415	1	PENSPscaffold_210	PENSPDRAFT_738564	59781	63231	None	8639	1226	72637	No_or_no_constitutive_exon
CGTCGCAGTGACTTCCCCTTCCCCTGCCTCTGATGCTCACGGGGTGATAGGA	14977	15516	14927	14979	1	PENSPscaffold_211	PENSPDRAFT_656976	14227	15516	None	8639	1226	72637	No_or_no_constitutive_exon
TCAGTATGTCTTTGGCCCTCATCGTTAGCTGTGATACTGATGGGCGACAGAA	20132	20220	20270	20218	-1	PENSPscaffold_211	PENSPDRAFT_656977	15512	21705	None	8639	1226	72637	No_or_no_constitutive_exon
GTGCGCCTTATCATCCAAGGCGGTTGGATCGCACTAACTTGGGATCGCAGCG	18978	19068	19118	19066	-1	PENSPscaffold_211	PENSPDRAFT_656977	15512	21705	None	8639	1226	72637	No_or_no_constitutive_exon
AATCAACCGCTTTGCCCGTATGTAGATACTCATTCGATACGGGCGTACAGTT	11681	11765	11631	11683	1	PENSPscaffold_212	PENSPDRAFT_691304	6996	11765	None	8639	1226	72637	No_or_no_constitutive_exon
CGCGGTAAAGTTGCTACTTGGTGAATTTCAGGGCTGACTGAATGGGTCAGGA	21814	21890	21940	21888	-1	PENSPscaffold_212	PENSPDRAFT_640414	21369	24334	None	8639	1226	72637	No_or_no_constitutive_exon
CCGATGACCAGGGACAGGAGCAGTCGGTGAGATTCTAACTGGGATCGCAGTG	33019	33782	32969	33021	1	PENSPscaffold_212	PENSPDRAFT_708220	31937	33782	None	8639	1226	72637	No_or_no_constitutive_exon
AAATAGACCAGCATATTGTTTTACGTGTCACTAACCTGGCAGGGGCTCAGTC	13233	13488	13183	13235	1	PENSPscaffold_214	PENSPDRAFT_757725	10813	14975	None	8639	1226	72637	No_or_no_constitutive_exon
GGCACGCGCACGCGTCCAGGTTCAAGGGCTGATCTAATATATGGGATTAGGC	20754	20919	20969	20917	-1	PENSPscaffold_214	PENSPDRAFT_616201	17343	21326	None	8639	1226	72637	No_or_no_constitutive_exon
ACCTGCATCTCATACTATCCACAAGGCTCGTGCTCATATGGGATGACTAGGC	20325	20372	20422	20370	-1	PENSPscaffold_214	PENSPDRAFT_616201	17343	21326	None	8639	1226	72637	No_or_no_constitutive_exon
TTCACAGCCATATGCTGACCATCCTTGCGTTGCTAATTCGGGGGCTGTAGAT	939	1140	1190	1138	-1	PENSPscaffold_215	PENSPDRAFT_691378	332	2360	None	8639	1226	72637	No_or_no_constitutive_exon
TGAGTATATCTCTACCGGCATTCCAAGCCAATTCACGCTCATGGGTGTAGAC	18740	19273	19323	19271	-1	PENSPscaffold_217	PENSPDRAFT_201524	18740	20782	None	8639	1226	72637	No_or_no_constitutive_exon
TACACGTTTTCATGTCGTCCAGTGTAGCGCTTATGATACGTATGGGAAAGCG	48709	48819	48869	48817	-1	PENSPscaffold_217	PENSPDRAFT_589503	47870	49095	None	8639	1226	72637	No_or_no_constitutive_exon
TTGCTCTTTTGTATGCTTCGCCATATACTAAGTTTTAACCCGGGATGTAGAT	32687	33629	32637	32689	1	PENSPscaffold_218	PENSPDRAFT_757809	31684	33903	None	8639	1226	72637	No_or_no_constitutive_exon
GCTCGCGTTCTCTATTAGCTGGTGAATGGAGGTTGAATGAATGCGGGCAGGT	52173	52366	52123	52175	1	PENSPscaffold_218	PENSPDRAFT_757816	51682	52686	None	8639	1226	72637	No_or_no_constitutive_exon
AGTTCAACGCACACTTGTTCCAGCCTGACCCATTATATGCGGGTACCGAGAA	3679	3837	3629	3681	1	PENSPscaffold_219	PENSPDRAFT_640661	2070	5876	None	8639	1226	72637	No_or_no_constitutive_exon
TCCCTGACTCTTTGACTGAACTGAGGATGCTGAATGCGCGTTGGGAACAGTG	30844	31011	31061	31009	-1	PENSPscaffold_219	PENSPDRAFT_589605	29837	32028	None	8639	1226	72637	No_or_no_constitutive_exon
TCTGCTAGACCTATAAAGCGTGAGTGGAATGGCTGATGTGTTGGGGATAGCG	9170	9282	9120	9172	1	PENSPscaffold_220	PENSPDRAFT_757849	8164	10956	None	8639	1226	72637	No_or_no_constitutive_exon
TACGTCTGGCCAATATACTCTTTCCTTGTCCGAACTCATGATTGGGCAAGTT	57501	57561	57451	57503	1	PENSPscaffold_220	PENSPDRAFT_657208	56511	58472	None	8639	1226	72637	No_or_no_constitutive_exon
ACGTTCGCTATATTTGAATCGCAGAAGAGATGCTAACAGTGGGCATGCAGGG	38687	38700	38750	38698	-1	PENSPscaffold_222	PENSPDRAFT_757899	37045	39336	None	8639	1226	72637	No_or_no_constitutive_exon
GGGTACGTGCACAGGAGGGATGTTGGATCAATGAGCGGGAAGGTTCAGAGCC	16551	16801	16851	16799	-1	PENSPscaffold_225	PENSPDRAFT_745672	15122	17128	None	8639	1226	72637	No_or_no_constitutive_exon
CCATACACGGGAACATGCCACGATGCTCGCAGTGAGCGGGAAAATGCTAGAG	21041	21242	20991	21043	1	PENSPscaffold_225	PENSPDRAFT_669692	20550	21637	None	8639	1226	72637	No_or_no_constitutive_exon
CTGGACTCTTCTCGAAAGGACGATGATGCTGATGCGCGCGGGGATGTCAGAG	24566	24779	24516	24568	1	PENSPscaffold_225	PENSPDRAFT_657313	23921	25354	None	8639	1226	72637	No_or_no_constitutive_exon
ACTTCGTTGCAGTCGTTTCTCGATCCATCTACTTATTGACGCTGGGACAGAC	17837	19331	17787	17839	1	PENSPscaffold_226	PENSPDRAFT_757982	17489	19331	None	8639	1226	72637	No_or_no_constitutive_exon
ATACGGCACAGCCCCGCGCCGCCAACACGAACCATGTCTACGGGACTAAGGG	18101	18196	18051	18103	1	PENSPscaffold_227	PENSPDRAFT_738820	17656	19275	None	8639	1226	72637	No_or_no_constitutive_exon
GGTTACGATTGGTAGCGACGCGGCGGGATGGACGGGTGCGGGTGGGGAAGCG	18872	19170	18822	18874	1	PENSPscaffold_227	PENSPDRAFT_738820	17656	19275	None	8639	1226	72637	No_or_no_constitutive_exon
TGGTGAGTAGCATTATGATGCGGAGCAAGCTGGTCGTTTAAGGAGGGCAGTT	23881	23997	23831	23883	1	PENSPscaffold_227	PENSPDRAFT_758004	23610	25460	None	8639	1226	72637	No_or_no_constitutive_exon
TGCAATCCTTCCCAAGCTTGTGTTCGTGCGCGCTGACGAGACGGGTACAGAT	32056	32258	32006	32058	1	PENSPscaffold_227	PENSPDRAFT_669731	31174	32258	None	8639	1226	72637	No_or_no_constitutive_exon
AGTATGCTCCTGGCCACGCACGTCAGACATAACACTGATGAATGGGACAGAT	186	949	999	947	-1	PENSPscaffold_228	PENSPDRAFT_758018	32	6190	None	8639	1226	72637	No_or_no_constitutive_exon
ATGCTGTCATTTGTTGCGTTCAGATAATAGATGAACTCATATCGGGATAGGT	25599	25624	25674	25622	-1	PENSPscaffold_229	PENSPDRAFT_657401	24537	26728	None	8639	1226	72637	No_or_no_constitutive_exon
TACTTGTCCGCGTATAATGCGAGCACTGGACTGATCATGGGGGAGGGTAGGT	55894	56007	55844	55896	1	PENSPscaffold_229	PENSPDRAFT_758057	55399	57533	None	8639	1226	72637	No_or_no_constitutive_exon
CGTTTAGATATACAGGACACTCGACTACAGGAAACTCACCAGGGAAATAGCT	62719	62900	62669	62721	1	PENSPscaffold_229	PENSPDRAFT_758060	61630	63827	None	8639	1226	72637	No_or_no_constitutive_exon
CTTGCATTTCATTTCACTCATGCTGAAGATGTTGACGCGGGGACGTGCAGCA	1784	1990	1734	1786	1	PENSPscaffold_230	PENSPDRAFT_590089	1539	1990	None	8639	1226	72637	No_or_no_constitutive_exon
TACAGATCTACGCTCACTGCTACACAATGTGCCTGACGGGCGAGATGCAGTC	5022	5312	4972	5024	1	PENSPscaffold_230	PENSPDRAFT_641079	4219	5312	None	8639	1226	72637	No_or_no_constitutive_exon
GGTACGCGTCTGGCACACATGATCGAGTCTAAATACTGACGGGCGCGTAGAG	15081	15486	15031	15083	1	PENSPscaffold_230	PENSPDRAFT_738868	14447	16901	None	8639	1226	72637	No_or_no_constitutive_exon
TCTCCCTCTGCCCGTCTTCATTCTCTTCGTCGGACTGATATGATGGGTAGGT	32014	32520	32570	32518	-1	PENSPscaffold_230	PENSPDRAFT_616821	32014	34027	None	8639	1226	72637	No_or_no_constitutive_exon
TTGGTTTTGTTTGGGTGGTGGATGGGTGAGCTGATGATATGGGTACGCAGGC	13203	13550	13153	13205	1	PENSPscaffold_231	PENSPDRAFT_641151	10554	13550	None	8639	1226	72637	No_or_no_constitutive_exon
TTGTCGACCTCATCTCAAACTTCTGCTTATTCTTATTAACGGGGATACAGCG	47976	48083	48133	48081	-1	PENSPscaffold_231	PENSPDRAFT_641167	47333	52263	None	8639	1226	72637	No_or_no_constitutive_exon
GGTATGTCCCAGCCATCATTCGCGGCCGTAGTACTGATCTTGGGGCGCAGAT	47333	47599	47649	47597	-1	PENSPscaffold_231	PENSPDRAFT_641167	47333	52263	None	8639	1226	72637	No_or_no_constitutive_exon
CCTTCAACTATACAGTCGCATCATGGTGCTGAACATACGGGATGAGATAGCT	55403	55471	55353	55405	1	PENSPscaffold_232	PENSPDRAFT_758132	53978	56588	None	8639	1226	72637	No_or_no_constitutive_exon
GTGCGTATTGGGATATACATATATGATATAAGTGCTGAGGGGATGTGTAGCA	36616	36727	36777	36725	-1	PENSPscaffold_233	PENSPDRAFT_590240	33231	37006	None	8639	1226	72637	No_or_no_constitutive_exon
GGGTCAATAACGGACAGTACCTCCACTTCTAATCACATCCTGGGTAACAGGT	16507	16610	16457	16509	1	PENSPscaffold_235	PENSPDRAFT_758184	15969	17545	None	8639	1226	72637	No_or_no_constitutive_exon
GATGCGAAAAGAGAAAAATGCGAGGATGCGTGTTGCGGTCGGGCGTATAGAT	30360	30567	30310	30362	1	PENSPscaffold_235	PENSPDRAFT_669879	30004	30567	None	8639	1226	72637	No_or_no_constitutive_exon
CTTTGCTCCTCTTTGTCAAGCTTTGATCAGATATTGATGGTGGGGTACAGCA	5734	5914	5964	5912	-1	PENSPscaffold_236	PENSPDRAFT_657561	5734	6109	None	8639	1226	72637	No_or_no_constitutive_exon
GTCGACTCTCCATCGTATGGACGCATGTACTGAACTGGGTGATCGGACAGTG	6233	6446	6183	6235	1	PENSPscaffold_237	PENSPDRAFT_758222	4166	10086	None	8639	1226	72637	No_or_no_constitutive_exon
TGTGTCTGGCTTTTCGGCATAGTGCTGCATATTGACTCGGGAGTGAATAGCG	24222	24434	24484	24432	-1	PENSPscaffold_237	PENSPDRAFT_222521	23547	25137	None	8639	1226	72637	No_or_no_constitutive_exon
GCGTCCTTGTGTCATAAAGGTGCTTGGAAAGTTGAGATCGGCGAGGGCAGGA	26279	26393	26443	26391	-1	PENSPscaffold_237	PENSPDRAFT_678111	25284	26526	None	8639	1226	72637	No_or_no_constitutive_exon
AGATCATTCATTCAGCTTATCCACATTATCGAGGTACCGAACGGGTATAGGA	36992	37041	37091	37039	-1	PENSPscaffold_237	PENSPDRAFT_222782	36113	37714	None	8639	1226	72637	No_or_no_constitutive_exon
CTTTCCCCCTTTAGACGTCTCAAAATATCTTACTCATATCAGGGACACAGGT	22757	22909	22707	22759	1	PENSPscaffold_239	PENSPDRAFT_223959	21198	23556	None	8639	1226	72637	No_or_no_constitutive_exon
TGTTAGTCTCAAAGATGATAGTCGTGAACTGATTGGCGCCTGATGGGAAGGT	43116	44265	43066	43118	1	PENSPscaffold_239	PENSPDRAFT_641429	41384	46219	None	8639	1226	72637	No_or_no_constitutive_exon
TACGTTACACATCATACTGCTTGTGTTTACGCTCTAACATGGGATTGTAGGG	47482	47661	47711	47659	-1	PENSPscaffold_239	PENSPDRAFT_739033	46132	48100	None	8639	1226	72637	No_or_no_constitutive_exon
GTTTGCACATCGACTCATTTTCGTCTCTGCCTCTAACGACGGGACGTAAGGT	40882	40979	40832	40884	1	PENSPscaffold_254	PENSPDRAFT_240737	39204	41795	None	8639	1226	72637	No_or_no_constitutive_exon
CGTCTTGCGCTTTTGATTGCTTGTTTGATGTAGGCTTACAAGGGATGTAGGC	13814	13933	13764	13816	1	PENSPscaffold_240	PENSPDRAFT_590523	13196	14027	None	8639	1226	72637	No_or_no_constitutive_exon
GTTCTTCACCGACCTTATGTTCGATGTCGACGCTGACGGGGATCAAACAGTG	30064	30404	30454	30402	-1	PENSPscaffold_240	PENSPDRAFT_692015	28973	31035	None	8639	1226	72637	No_or_no_constitutive_exon
TATGTCGCTCGAACTTACATCCACTTCTCAGTACTGACGATACGGGACAGAC	53733	53951	54001	53949	-1	PENSPscaffold_240	PENSPDRAFT_227985	53733	55213	None	8639	1226	72637	No_or_no_constitutive_exon
GACCGTGTATTAACTCCTTCTTTGCATTCCGTTGACGAACCGGGGTGTAGTA	34677	34770	34627	34679	1	PENSPscaffold_242	PENSPDRAFT_758336	33459	36398	None	8639	1226	72637	No_or_no_constitutive_exon
GTGTGCAAGCTCGGTTCCGGGGAATATACGTGCGCTGAGGGAATACAAAGAT	22035	22159	22209	22157	-1	PENSPscaffold_243	PENSPDRAFT_758350	20605	23742	None	8639	1226	72637	No_or_no_constitutive_exon
GGTGCGCAGGTTCTGTACGGGACAGTACTGACTTCTCGCTGTGGGAATAGCT	29834	29911	29961	29909	-1	PENSPscaffold_243	PENSPDRAFT_657722	28888	32656	None	8639	1226	72637	No_or_no_constitutive_exon
AAGTCATTGCCTTCGCACTCATATTGATATTCTAATCTGGGGAGCATTAGAA	48038	48595	47988	48040	1	PENSPscaffold_244	PENSPDRAFT_230594	47311	48956	None	8639	1226	72637	No_or_no_constitutive_exon
CGTTCATCAACGAACGCCTGACTTATTTCACGCGCTAACAATGGGAACAGGT	11370	12203	11320	11372	1	PENSPscaffold_246	PENSPDRAFT_692118	10828	12203	None	8639	1226	72637	No_or_no_constitutive_exon
AGTCGTGTACTACTCGTACACACTTGTGCATGGCTAAAGGGTCGGAATAGTG	34348	34437	34298	34350	1	PENSPscaffold_248	PENSPDRAFT_745840	29221	37504	None	8639	1226	72637	No_or_no_constitutive_exon
TGATACTGTCATTCGACGATGTTGAGTGGGTTTCTGATCTCCGAGGGTAGAT	31070	31143	31193	31141	-1	PENSPscaffold_251	PENSPDRAFT_758461	29424	31991	None	8639	1226	72637	No_or_no_constitutive_exon
GATCTGGTGTAATGGAGGATGAGAACCGCTGCTAATATGGGATGTGATAGCT	44150	44246	44100	44152	1	PENSPscaffold_347	PENSPDRAFT_659197	43302	45225	None	8639	1226	72637	No_or_no_constitutive_exon
GGTATGAATATTACTTGCTGTATGAGAGAACCGTACTCATGGGTAAACAGGG	11244	11337	11194	11246	1	PENSPscaffold_253	PENSPDRAFT_670152	10004	14376	None	8639	1226	72637	No_or_no_constitutive_exon
CTCATTGATTTCCTGCGCATACTCATTAAATGCGTGATTCGAACGGGTAGAA	33779	34384	34434	34382	-1	PENSPscaffold_255	PENSPDRAFT_657932	33779	35147	None	8639	1226	72637	No_or_no_constitutive_exon
TGCACAAAGTTTCCTGTAGAGTATGTATAGTGCATTGATGGGTGTGGCAGAG	51965	52119	52169	52117	-1	PENSPscaffold_255	PENSPDRAFT_692292	50295	53607	None	8639	1226	72637	No_or_no_constitutive_exon
CGTGCTCCCACAAGACATTGTTATCCGCGTGTACTGATACAGGGAACTAGGG	17176	19921	19971	19919	-1	PENSPscaffold_258	PENSPDRAFT_657965	17176	20915	None	8639	1226	72637	No_or_no_constitutive_exon
TGGTCACAAACAAGGGTAATCGATTGTTCTTGTCTTATTGGGACAGTTAGAC	36685	37512	37562	37510	-1	PENSPscaffold_258	PENSPDRAFT_692333	36685	40121	None	8639	1226	72637	No_or_no_constitutive_exon
GTACTTTCAGACGACCCTTAAGTTGTACGCATACTGATTTGGGACACAAGCA	44029	46556	46606	46554	-1	PENSPscaffold_258	PENSPDRAFT_692335	44029	47569	None	8639	1226	72637	No_or_no_constitutive_exon
AGGCATACTTCCAACCTCATCTTCGGCTATCAACGCTGATGGGCTGGCAGTC	24962	25402	25452	25400	-1	PENSPscaffold_256	PENSPDRAFT_692300	24962	28658	None	8639	1226	72637	No_or_no_constitutive_exon
CGTCGCTAAGGGTGATACTTTGAAGGTTGGGATGGCTGACGAGGGTATAGAG	32693	32854	32643	32695	1	PENSPscaffold_259	PENSPDRAFT_591148	29748	34351	None	8639	1226	72637	No_or_no_constitutive_exon
GTCAAGCGAACGCGAACCAACGAATGGGACGCGCCGGACGCACGGGCGAGGG	33051	33530	33001	33053	1	PENSPscaffold_259	PENSPDRAFT_591148	29748	34351	None	8639	1226	72637	No_or_no_constitutive_exon
TCACTTTATTCGTACGCTGCGAGGCATGTACTAATTTGTTAAATGGGCAGGT	33593	33862	33543	33595	1	PENSPscaffold_259	PENSPDRAFT_591148	29748	34351	None	8639	1226	72637	No_or_no_constitutive_exon
CATCATACTTTGCGAATTAAGAAAAATAAAGCTGACGGATGAGGGGACAGGA	6371	6592	6642	6590	-1	PENSPscaffold_260	PENSPDRAFT_642000	5119	7491	None	8639	1226	72637	No_or_no_constitutive_exon
TATGTCCAATGCCCCCATGCTTAAATTTGTTTTGGGTTGACAGGGTACAGCA	5786	6320	6370	6318	-1	PENSPscaffold_260	PENSPDRAFT_642000	5119	7491	None	8639	1226	72637	No_or_no_constitutive_exon
TCTACCACCCGATGGCAATACCCTGGATTTTTGGCTGACCCGGGTAACAGGT	5119	5483	5533	5481	-1	PENSPscaffold_260	PENSPDRAFT_642000	5119	7491	None	8639	1226	72637	No_or_no_constitutive_exon
CTGTCGGTCGTATTTCTTAGCTATAATTGTGCTGACGCTGGGATGCACAGAG	46263	46425	46475	46423	-1	PENSPscaffold_265	PENSPDRAFT_758676	43528	48692	None	8639	1226	72637	No_or_no_constitutive_exon
ATCTGCTACTATTCCCCATCACCCGTCGATACTAACGTGAGTTGGGACAGCC	22815	22904	22954	22902	-1	PENSPscaffold_262	PENSPDRAFT_658031	22373	23889	None	8639	1226	72637	No_or_no_constitutive_exon
ATGAAGGTCGGCAAAGAGCTCGCGAGGGAATGGCGCGAGGGCGATGATAGGG	33151	33256	33101	33153	1	PENSPscaffold_263	PENSPDRAFT_711643	32909	33549	None	8639	1226	72637	No_or_no_constitutive_exon
CGTCGAATACATTTGATACGCTCTGGGATAGGTGCTGATTTGGGGGTTAGCG	4515	4608	4465	4517	1	PENSPscaffold_471	PENSPDRAFT_659856	2503	5358	None	8639	1226	72637	No_or_no_constitutive_exon
ACATTTCTGCGCTTGCTCTAGAAGAGCGTGCTGATACCGTGTGCGGGTAGGG	5052	5161	5211	5159	-1	PENSPscaffold_267	PENSPDRAFT_658104	3627	5418	None	8639	1226	72637	No_or_no_constitutive_exon
TGCACTGTGCACTCATATGAACGAAGCATGCACTGACTTTGGGTGTGCAGGG	11820	12271	12321	12269	-1	PENSPscaffold_267	PENSPDRAFT_739337	9891	13674	None	8639	1226	72637	No_or_no_constitutive_exon
CGCTGCGCACTTTCGATTGAGAGCTAGACCGCCCGCTAACGGGTGACAAGGT	36646	36891	36941	36889	-1	PENSPscaffold_267	PENSPDRAFT_248735	34925	38174	None	8639	1226	72637	No_or_no_constitutive_exon
GCGTTCTTCTCGATCTCTGTGATTATATTCGCTGAGCGCGGGCGATGTAGAT	43567	43647	43517	43569	1	PENSPscaffold_269	PENSPDRAFT_617993	42988	44655	None	8639	1226	72637	No_or_no_constitutive_exon
AGTCTCATTACACGCGACATGCTATCATTTGAACTTACTACGGGGGTCAGCG	11783	13034	11733	11785	1	PENSPscaffold_270	PENSPDRAFT_253079	11449	13034	None	8639	1226	72637	No_or_no_constitutive_exon
TATTTAACTTATCATATGTACTATCTACGATCTGACATATGGATGGGCAGAA	12203	12329	12153	12205	1	PENSPscaffold_272	PENSPDRAFT_658207	10797	12857	None	8639	1226	72637	No_or_no_constitutive_exon
TAGGGGACTCATGCCCATCCTTCTAGTGCGACGGCTAACTATGGGTGTAGTT	19937	20007	19887	19939	1	PENSPscaffold_272	PENSPDRAFT_758803	19509	21229	None	8639	1226	72637	No_or_no_constitutive_exon
GGTACGTTTTATACTTTATGAAGAGGACCTCATACTAATTCACCGGGAAGAT	47590	47948	47998	47946	-1	PENSPscaffold_272	PENSPDRAFT_758810	47238	48395	None	8639	1226	72637	No_or_no_constitutive_exon
AGGAGGAGCCGCGGAGCATGCAGAGGGTTCGAGGAGCACCTCGGGGGAAGGC	45030	45497	44980	45032	1	PENSPscaffold_273	PENSPDRAFT_591598	44597	46657	None	8639	1226	72637	No_or_no_constitutive_exon
GTTTCCATATACGTCGATTGCTTTGGATTTTTATCGCCAGACCGGGATAGGA	5079	5146	5029	5081	1	PENSPscaffold_274	PENSPDRAFT_254631	4593	5793	None	8639	1226	72637	No_or_no_constitutive_exon
TCTACTGCTCGTGCCGTGTTCACAGGTAGCGTGATGGGATCGTGAAACAGGC	26253	26366	26416	26364	-1	PENSPscaffold_274	PENSPDRAFT_758824	24918	26783	None	8639	1226	72637	No_or_no_constitutive_exon
TAAGCGCCGATTCCGTTAGCTTGCCAGCTCTGCCGACTGACAAGGGCTAGAC	36790	37187	37237	37185	-1	PENSPscaffold_275	PENSPDRAFT_758840	32597	37827	None	8639	1226	72637	No_or_no_constitutive_exon
AGGCTGTGTATATCTTATAAGCACGCTGTGGGACTGATTGGGTATGACAGCC	25503	25859	25453	25505	1	PENSPscaffold_276	PENSPDRAFT_758857	24785	28312	None	8639	1226	72637	No_or_no_constitutive_exon
AGGTCTGTTGTAACCGTCTGCGCTCGAACATCCCACTTACCAAAGGGCAGCC	6292	6468	6242	6294	1	PENSPscaffold_278	PENSPDRAFT_642470	4735	8014	None	8639	1226	72637	No_or_no_constitutive_exon
CGATCAGTCTATCGTATTGCAACTGATCAACGCGCTGTCGGGGAACGTAGAC	22258	22341	22391	22339	-1	PENSPscaffold_279	PENSPDRAFT_258144	21844	24567	None	8639	1226	72637	No_or_no_constitutive_exon
CTTATTCTTATTCGTACTGCCGATGAATGCGTTCACTCATGGGGCAATAGGC	5122	5207	5072	5124	1	PENSPscaffold_281	PENSPDRAFT_692769	4907	5806	None	8639	1226	72637	No_or_no_constitutive_exon
ACGTGTTTCCTCCGATGTGCTTCTACAAACCCATTGCCAACGGGAATCAGGA	14041	14167	13991	14043	1	PENSPscaffold_281	PENSPDRAFT_692773	13284	16376	None	8639	1226	72637	No_or_no_constitutive_exon
TACTCCTCTCCCCTTCTCTATGGATGGATGATGAAGCTGACGGGCGACAGCT	26674	26804	26624	26676	1	PENSPscaffold_281	PENSPDRAFT_658358	25621	28257	None	8639	1226	72637	No_or_no_constitutive_exon
ATGAAAAGATGGGAGATGGGGTGGGGTGGGATGGACAACTCGGGATGTAGTG	8502	8778	8828	8776	-1	PENSPscaffold_282	PENSPDRAFT_670555	8146	9389	None	8639	1226	72637	No_or_no_constitutive_exon
TTCGTCTGATAGTACATACATCCAACAAGAGACACTCATAAACTGGGTAGAG	22745	22963	23013	22961	-1	PENSPscaffold_282	PENSPDRAFT_758941	22745	23946	None	8639	1226	72637	No_or_no_constitutive_exon
CTTACCTGCTCAAATTATGTGTCGTTGTTGCAGCTAGTTAATACGGGTAGGC	34892	35125	35175	35123	-1	PENSPscaffold_282	PENSPDRAFT_758945	34892	37326	None	8639	1226	72637	No_or_no_constitutive_exon
AGTGCGTGACCCAGACACGTGTTGCTGTACTGTCTAATTGGGCGGGCTAGAA	12463	12974	12413	12465	1	PENSPscaffold_284	PENSPDRAFT_264597	12187	13681	None	8639	1226	72637	No_or_no_constitutive_exon
TGCAGCAGTTCGCTACCACATGACGGATGAGACTAACGGCATGGGCGTAGAC	31998	32400	32450	32398	-1	PENSPscaffold_286	PENSPDRAFT_266124	30597	33082	None	8639	1226	72637	No_or_no_constitutive_exon
CTACTTACGTATATCTACCTGCGACTAACCGATGAATAGCTTCGGGGAAGTC	36814	36975	37025	36973	-1	PENSPscaffold_288	PENSPDRAFT_739601	36453	40400	None	8639	1226	72637	No_or_no_constitutive_exon
GTATGCAGTTACAGGTTGCTACACCGTTCGGTTGCTCACTGGGTTTGAAGGG	27307	27497	27547	27495	-1	PENSPscaffold_289	PENSPDRAFT_592103	27190	27662	None	8639	1226	72637	No_or_no_constitutive_exon
AAGACCCGTCCAGGACTTCTACGCCATGAACTGAATCGTGGGGTATACAGGA	28107	28130	28057	28109	1	PENSPscaffold_289	PENSPDRAFT_618533	27928	29888	None	8639	1226	72637	No_or_no_constitutive_exon
CTGATACTATTGTGACCGATGTCGTTCGCAGGGCTCACGGGACACAACAGAC	44868	45033	45083	45031	-1	PENSPscaffold_289	PENSPDRAFT_642801	43343	45765	None	8639	1226	72637	No_or_no_constitutive_exon
AATGTCGTAAAATTGTGGGGGAAATCGTCATATTCATGCGGGCGGGATAGAT	14269	14364	14219	14271	1	PENSPscaffold_285	PENSPDRAFT_642673	13937	16915	None	8639	1226	72637	No_or_no_constitutive_exon
TTCACAGCCATATGCTGACCATCCTTGCGTTGCTAATTCGGGGGCTGTAGAT	939	1140	1190	1138	-1	PENSPscaffold_292	PENSPDRAFT_670692	332	2360	None	8639	1226	72637	No_or_no_constitutive_exon
GCTGCGGGGATCATCCGCAGATGTCGCGATTACATGAACCATGGGCGTAGAT	709	928	978	926	-1	PENSPscaffold_293	PENSPDRAFT_670704	709	1373	None	8639	1226	72637	No_or_no_constitutive_exon
GCATTCTGACATTTGTGCGTTTCAATATCGGATTTGATCCTCGGGCGAAGCG	44889	45131	44839	44891	1	PENSPscaffold_293	PENSPDRAFT_592208	44718	45436	None	8639	1226	72637	No_or_no_constitutive_exon
AAGATACTTCACTGACGTTTGCTCGGGCTCTGATCATGACGGGTGCACAGGA	12176	12350	12400	12348	-1	PENSPscaffold_291	PENSPDRAFT_746084	12176	14661	None	8639	1226	72637	No_or_no_constitutive_exon
GTTTGCGGTTTCCTTTCTCATAGACGGGGCTACGCTGATTGGGATGACAGAA	29393	29798	29848	29796	-1	PENSPscaffold_291	PENSPDRAFT_658531	28479	30709	None	8639	1226	72637	No_or_no_constitutive_exon
TGATTATGGTGGTGAATGGGGTTCGAGGTGTTGAAGGATGGGCGGGATAGCG	5472	5520	5422	5474	1	PENSPscaffold_294	PENSPDRAFT_592243	5230	5923	None	8639	1226	72637	No_or_no_constitutive_exon
GGTGCGTATTCACTCGCTTTTGCATGGGATTGATACTCAGTGATGGGTAGTG	10486	10739	10436	10488	1	PENSPscaffold_294	PENSPDRAFT_592236	10163	13203	None	8639	1226	72637	No_or_no_constitutive_exon
GCCATGTATGTCGGTGAGTTTGAACACTAGTGATCGTCTTGGAGGGGCAGCA	13773	14164	14214	14162	-1	PENSPscaffold_296	PENSPDRAFT_592284	13607	15215	None	8639	1226	72637	No_or_no_constitutive_exon
CATTGTCAATGTGCATGTCCTTTTTGTGGGTTGCTGATACGGGACTATAGTC	16289	16317	16239	16291	1	PENSPscaffold_296	PENSPDRAFT_693041	15953	17416	None	8639	1226	72637	No_or_no_constitutive_exon
CCAAGAGCTGTCAGAACGAGAGTAACTGACGAGTATGTGGGGGGTTATAGTA	32913	33052	32863	32915	1	PENSPscaffold_379	PENSPDRAFT_593837	32575	33198	None	8639	1226	72637	No_or_no_constitutive_exon
TTGACTTTCAAGATATAGCCACGCAGTTGCTGATTTCGCGATGGGAACAGGA	11374	12424	12474	12422	-1	PENSPscaffold_298	PENSPDRAFT_693073	11374	13841	None	8639	1226	72637	No_or_no_constitutive_exon
TGCGAAGCACGTTCTCTTCAGGTTAAGACGTATCTCATGGGCACGGATAGAT	15301	15547	15251	15303	1	PENSPscaffold_298	PENSPDRAFT_592329	14364	17474	None	8639	1226	72637	No_or_no_constitutive_exon
TCCCACTGTCTTGCACCGGCTGCAAAATACGGACGGTTTGGGTAAGACAGGA	17265	17433	17215	17267	1	PENSPscaffold_300	PENSPDRAFT_670804	16094	17433	None	8639	1226	72637	No_or_no_constitutive_exon
GTCAGTGCCGTGTTTCCCACTCTTCTGGATGAAGCTAAGGGTAGCAATAGAC	33471	33522	33421	33473	1	PENSPscaffold_300	PENSPDRAFT_658666	32991	38191	None	8639	1226	72637	No_or_no_constitutive_exon
AACGATGCAACATCCTCATTGTTATGGTTACCTGACGGGTTAATGAACAGGC	10696	10705	10755	10703	-1	PENSPscaffold_301	PENSPDRAFT_284329	10289	12044	None	8639	1226	72637	No_or_no_constitutive_exon
GCCCATTCCTCTCGCTATCTTGCACACACGTTGACCGATGTACGGGATAGTT	27684	27851	27901	27849	-1	PENSPscaffold_301	PENSPDRAFT_693125	25958	28412	None	8639	1226	72637	No_or_no_constitutive_exon
CAACCGCGTGTGCCCAACGGAGCGGAGCCGGGATATCTAGGGTGGATAAGAG	28533	28645	28483	28535	1	PENSPscaffold_303	PENSPDRAFT_556012	26133	28645	None	8639	1226	72637	No_or_no_constitutive_exon
GGGTACGTTCGCCGCGTTTCGACTGCATACCGCATGCTGACGGGTAACAGGC	16532	16601	16482	16534	1	PENSPscaffold_307	PENSPDRAFT_658750	15738	18460	None	8639	1226	72637	No_or_no_constitutive_exon
CGTGCTCCCACAGGACATTGTTATCCGCGTATACTGAAACAGGGAACTAGAA	33344	36085	36135	36083	-1	PENSPscaffold_312	PENSPDRAFT_292284	33344	36543	None	8639	1226	72637	No_or_no_constitutive_exon
TCAACGCAGCTTCAGCGGCGGGCGACAGCTTACGCAGGGTACAATGGCAGGT	13041	13152	13202	13150	-1	PENSPscaffold_305	PENSPDRAFT_693193	11294	14064	None	8639	1226	72637	No_or_no_constitutive_exon
GCATTCCGCGCCTTGGTTGATACAGATACAGGGGCTGACTGAGGGCGCAGGT	12869	12985	13035	12983	-1	PENSPscaffold_305	PENSPDRAFT_693193	11294	14064	None	8639	1226	72637	No_or_no_constitutive_exon
CGGTACGCCGTTGTTAAACCCGTAAATGAGGCGTGAGCCGGCGGGCGTAGCC	22446	22470	22396	22448	1	PENSPscaffold_313	PENSPDRAFT_670936	21520	24339	None	8639	1226	72637	No_or_no_constitutive_exon
GCCGGCGAAAATGCTCGGCCGTCCGATCTCAGAGAGGCCGGGGTGGTGAGGG	29913	30223	29863	29915	1	PENSPscaffold_313	PENSPDRAFT_567339	29380	31506	None	8639	1226	72637	No_or_no_constitutive_exon
TGTGTCATCCCGGCGCCAGAGCAGTGTACACTTTCATTAATATAGGGTAGGA	35536	35775	35825	35773	-1	PENSPscaffold_313	PENSPDRAFT_693317	34882	36060	None	8639	1226	72637	No_or_no_constitutive_exon
CTGTACGTACTATTTCGGTGCTTTTTCTCGCACGTCTAATAGTCGGGCAGTG	41178	41275	41325	41273	-1	PENSPscaffold_313	PENSPDRAFT_693319	40701	41528	None	8639	1226	72637	No_or_no_constitutive_exon
TGAGTTCACGACAGCATCAAATACGTGCAACGAAGCTTACCGGGCGGCAGAA	26603	26846	26896	26844	-1	PENSPscaffold_314	PENSPDRAFT_658821	26328	28666	None	8639	1226	72637	No_or_no_constitutive_exon
GCTCGTTGTGCTCGTGTGCATTGAGTGGATGGGCGCTTACGAGGGAACAGAA	22788	22944	22738	22790	1	PENSPscaffold_316	PENSPDRAFT_592720	20846	23389	None	8639	1226	72637	No_or_no_constitutive_exon
TGTAAGGACTATGCCAGTTTAATGCTTCATGTTGTTGACTTGAGGGTCAGAC	29290	29329	29240	29292	1	PENSPscaffold_316	PENSPDRAFT_592710	28717	30881	None	8639	1226	72637	No_or_no_constitutive_exon
GTACGTCTCCGTCCGATCATTGACGAATGCTTTGTTGACTTGTAGGGCAGGT	21180	21308	21130	21182	1	PENSPscaffold_317	PENSPDRAFT_693375	19924	22671	None	8639	1226	72637	No_or_no_constitutive_exon
TTCCTCTCCCTATTCTATTATTGTGCAAGGATGTTGATGGTGGTGGGTAGAC	36941	37227	36891	36943	1	PENSPscaffold_317	PENSPDRAFT_746210	35455	37227	None	8639	1226	72637	No_or_no_constitutive_exon
CTCGCACGGACCGCTCCTCTTACACACGCTCACGTTGTCTCGGGACGTAGGT	8482	8557	8607	8555	-1	PENSPscaffold_318	PENSPDRAFT_294343	7043	9043	None	8639	1226	72637	No_or_no_constitutive_exon
AAGTGGGTAATTCAACCTAGACTGCGCGTGCCTCTGACGGGGACCAACAGCA	21176	21342	21392	21340	-1	PENSPscaffold_318	PENSPDRAFT_759413	20347	22701	None	8639	1226	72637	No_or_no_constitutive_exon
GGTAGGTCGCAACTATGGTGCACTATTATTCGTTGCTTAACATGGGACAGGG	15878	16303	16353	16301	-1	PENSPscaffold_320	PENSPDRAFT_671013	14216	17144	None	8639	1226	72637	No_or_no_constitutive_exon
CGCTCAGAGTCCGGTGTATGTGATGATACTGAAGCTAATGGGGAGTGCAGAT	29451	29568	29401	29453	1	PENSPscaffold_320	PENSPDRAFT_759432	28869	29568	None	8639	1226	72637	No_or_no_constitutive_exon
GTGTAAGCCTTCGTGTCGTCGTCTCAAATGCATTTACTGATGGGCAGCAGCG	24401	25029	24351	24403	1	PENSPscaffold_322	PENSPDRAFT_299575	23704	25029	None	8639	1226	72637	No_or_no_constitutive_exon
TCACTAGGCTTCATCCCATGTCTGCATACAAGAACTGACATGGGAAGTAGAA	1124	1201	1251	1199	-1	PENSPscaffold_323	PENSPDRAFT_759457	570	2322	None	8639	1226	72637	No_or_no_constitutive_exon
CCGCGTCTGCTCAGTCGGAATCAGTGCGACTCAATGCCACCCAAGGGAAGGC	36830	36941	36780	36832	1	PENSPscaffold_323	PENSPDRAFT_300949	35362	36941	None	8639	1226	72637	No_or_no_constitutive_exon
ATGTACGTACTGTGGATTGTGTGCGTGGCGCAATTCTGATTGGGCGATAGTT	7870	8062	8112	8060	-1	PENSPscaffold_324	PENSPDRAFT_746221	6755	9041	None	8639	1226	72637	No_or_no_constitutive_exon
GGTACGTCTGTCATACCAATGTCCACTATCGCGGCGTTGACACGGGGTAGAT	29406	29685	29735	29683	-1	PENSPscaffold_326	PENSPDRAFT_643482	29406	31209	None	8639	1226	72637	No_or_no_constitutive_exon
AGTTGTTCTTGTGCAGCGTCTAAGTTCCGTATCTGACTTTGACCGGGCAGCG	15454	15505	15555	15503	-1	PENSPscaffold_328	PENSPDRAFT_671095	13937	16793	None	8639	1226	72637	No_or_no_constitutive_exon
GTAAACGCCTTCTCCCATACGTGTATCTGTACCGATGAGTAGCTGGGAAGGT	34001	34060	33951	34003	1	PENSPscaffold_330	PENSPDRAFT_659026	32309	36452	None	8639	1226	72637	No_or_no_constitutive_exon
TGCTTACACACTGGCGCCTCTTTACTTCTACTGACTGAGCGTGTGGGAAGGC	34552	34593	34502	34554	1	PENSPscaffold_330	PENSPDRAFT_659026	32309	36452	None	8639	1226	72637	No_or_no_constitutive_exon
TAAGTCTGAAACGGTATCTCAATTACGCTCACTAACACGTTTGAGGGTAGTC	13502	13689	13739	13687	-1	PENSPscaffold_332	PENSPDRAFT_659049	12750	15415	None	8639	1226	72637	No_or_no_constitutive_exon
ACCCGGGCCGAGCTCATAATAAAAGCAAACAATGAATGACCGAGGGCTAGGC	17713	17818	17868	17816	-1	PENSPscaffold_332	PENSPDRAFT_307560	16906	18083	None	8639	1226	72637	No_or_no_constitutive_exon
CCTTGAACTGGACTATAGGTACTCATAGCACATACAGCGTGGGTGCGCAGCC	3569	3668	3718	3666	-1	PENSPscaffold_333	PENSPDRAFT_693583	1346	3785	None	8639	1226	72637	No_or_no_constitutive_exon
CCATATCAAGACCTGCCATCAAATCTTCGTCAACAGGGACAGCGACGGAGAC	11653	11772	11822	11770	-1	PENSPscaffold_333	PENSPDRAFT_536020	11401	12161	None	8639	1226	72637	No_or_no_constitutive_exon
TTCCTCAATACTAACATCTCGTTCTGCAGCGTCGGCTGACTGGCGGGCAGCG	35193	35248	35143	35195	1	PENSPscaffold_333	PENSPDRAFT_693599	35034	35480	None	8639	1226	72637	No_or_no_constitutive_exon
TTCGGTCTTGGCGAAGGGAGAGGCATCGTGTACTGACTGCGTGGGATCAGTG	4957	5053	4907	4959	1	PENSPscaffold_335	PENSPDRAFT_619326	3103	5581	None	8639	1226	72637	No_or_no_constitutive_exon
AACTCGATGTTCGCACATCTCGACTTCGAGCTGACTGATCTCGGGAACAGCC	15147	15313	15363	15311	-1	PENSPscaffold_336	PENSPDRAFT_619342	14417	16322	None	8639	1226	72637	No_or_no_constitutive_exon
TGACCATGTCCTGGTCCTCTCAGAGCAGCCGCTGATTTAGGTGGGAACAGAG	9586	9725	9775	9723	-1	PENSPscaffold_337	PENSPDRAFT_309163	8435	11032	None	8639	1226	72637	No_or_no_constitutive_exon
CTACCATCCGCCGGTCGATCTTTGGCATCTGCTAATGCAATGGGGAATAGAG	13395	13534	13584	13532	-1	PENSPscaffold_337	PENSPDRAFT_659092	11915	15177	None	8639	1226	72637	No_or_no_constitutive_exon
AACGACTCTGGCACCTCTTACTTAGAATGTTTTGCTGATCAACCGGGTAGCT	19117	19214	19067	19119	1	PENSPscaffold_337	PENSPDRAFT_659095	18844	22781	None	8639	1226	72637	No_or_no_constitutive_exon
GTGATGAGCTCACTGCTTTTGCAATGCATGAACTGACATGATTTGGGAAGAC	11319	11509	11559	11507	-1	PENSPscaffold_339	PENSPDRAFT_309595	10247	11834	None	8639	1226	72637	No_or_no_constitutive_exon
ATGCGCTTGGTTTGATCACTTCCTAGCGCTTACTGATGTACGGGAAATAGGG	370	482	532	480	-1	PENSPscaffold_341	PENSPDRAFT_671228	54	718	None	8639	1226	72637	No_or_no_constitutive_exon
GCGACTCGATATCAAATCATGACCACGTAACGCGACGTCCGGGAGATCAGGC	27783	27902	27952	27900	-1	PENSPscaffold_345	PENSPDRAFT_671266	26787	28625	None	8639	1226	72637	No_or_no_constitutive_exon
AGCTCACTGTCCCAACTTCAGCAGGAGTCTGAACTGACCAGAATGGGAAGTG	23900	24301	23850	23902	1	PENSPscaffold_346	PENSPDRAFT_759672	20812	24301	None	8639	1226	72637	No_or_no_constitutive_exon
TGCATGATATCATATGACAGCTCGAGAATCTGAACTAACAGGGATAGAAGAA	3043	3105	2993	3045	1	PENSPscaffold_349	PENSPDRAFT_659222	2690	3105	None	8639	1226	72637	No_or_no_constitutive_exon
GTGCGTAGGGAGTTGTGGCGAAAGGCGCTGAACTGACTTGGGGGACACAGAA	26716	26818	26666	26718	1	PENSPscaffold_349	PENSPDRAFT_593396	26510	28940	None	8639	1226	72637	No_or_no_constitutive_exon
GTACGATATAGCGTTTCAGCGGGTAGACATTGGCTTACACGGGACGTCAGGG	5574	5651	5524	5576	1	PENSPscaffold_350	PENSPDRAFT_593406	3040	5651	None	8639	1226	72637	No_or_no_constitutive_exon
CAACCCTTTGTAACTACCTCATCGTGATTACTCACGCATCGGGTGTACAGAT	6885	7101	7151	7099	-1	PENSPscaffold_352	PENSPDRAFT_593424	5468	7597	None	8639	1226	72637	No_or_no_constitutive_exon
TCTAGTTCTATCTGGTTCTGCTTTGATCTTGTGCTAATAGGACTGGGTAGGT	13701	13792	13842	13790	-1	PENSPscaffold_352	PENSPDRAFT_693817	10483	15556	None	8639	1226	72637	No_or_no_constitutive_exon
GTTCGTCAGGCACGTCTCCGTCAGCTCATGTGACTCATCCTGGTGGGTAGTA	19894	20873	19844	19896	1	PENSPscaffold_352	PENSPDRAFT_759722	17913	20873	None	8639	1226	72637	No_or_no_constitutive_exon
CGGTGTTTTTCGGAAAGCGGAAAACCTATGATATTGACACGACGGGTCAGCC	23938	24006	24056	24004	-1	PENSPscaffold_352	PENSPDRAFT_659255	22867	25476	None	8639	1226	72637	No_or_no_constitutive_exon
ATATTCATCCTACGCCATGAATGGTTTACTCAAATACTTATGGGAAATAGCT	23686	23778	23828	23776	-1	PENSPscaffold_352	PENSPDRAFT_659255	22867	25476	None	8639	1226	72637	No_or_no_constitutive_exon
GCCCTCTATTCTCTCTAGTTCGTGATACTAACGACCATGCTTCAGGGAAGAT	31991	32440	31941	31993	1	PENSPscaffold_352	PENSPDRAFT_320869	28884	32440	None	8639	1226	72637	No_or_no_constitutive_exon
CGAGTATTCTCATTTCATAAATCTACTGAGAAGGATCATTGGGCACACAGGA	10114	10177	10064	10116	1	PENSPscaffold_353	PENSPDRAFT_693826	9965	10901	None	8639	1226	72637	No_or_no_constitutive_exon
CGTCTACGTAGAATGATGTAACCTGCGTTTGTTTGACAGCGATTGGGCAGGA	13760	13766	13710	13762	1	PENSPscaffold_354	PENSPDRAFT_659259	13409	14834	None	8639	1226	72637	No_or_no_constitutive_exon
GTGTCTATTACAAGCTCTTGATTCATGCTCACCCGGCTCGGGGTTGGTAGCA	21357	21543	21593	21541	-1	PENSPscaffold_356	PENSPDRAFT_715924	20507	22448	None	8639	1226	72637	No_or_no_constitutive_exon
TGTACTTCCGTCCCTCGAAGCAAATTTATGAGCTTATGCAGGGAATATAGAT	24598	24752	24802	24750	-1	PENSPscaffold_358	PENSPDRAFT_693888	22638	25300	None	8639	1226	72637	No_or_no_constitutive_exon
GTGTGTTACCTGCTGGTAGTTGAGTATATGCTGACGATGGGGTTGCGAAGTG	6045	6108	5995	6047	1	PENSPscaffold_362	PENSPDRAFT_693926	4902	8025	None	8639	1226	72637	No_or_no_constitutive_exon
CTATCTCTTCGTTTGTTCTCTTAGCTGATATCTTCACTAGGGGGTTACAGTC	4703	4831	4881	4829	-1	PENSPscaffold_363	PENSPDRAFT_671414	3117	6291	None	8639	1226	72637	No_or_no_constitutive_exon
TGTTGTCTTTTTTCGAGCGAGCAGGCGCTGACGGGGTTCGGAATGGGCAGAT	2379	3227	3277	3225	-1	PENSPscaffold_364	PENSPDRAFT_759814	2114	6512	None	8639	1226	72637	No_or_no_constitutive_exon
CAGACGGTTTGACTGACATCTCTTTGTGGGATTTTGTCGCGCGGGTTGAGAA	18659	18709	18759	18707	-1	PENSPscaffold_364	PENSPDRAFT_678723	18659	19918	None	8639	1226	72637	No_or_no_constitutive_exon
GCATCCGTGTAGCTTGTTTCAAACGTCCGGGCTCATTTCTGTGGGACTAGTC	1907	2059	2109	2057	-1	PENSPscaffold_366	PENSPDRAFT_693962	1141	3627	None	8639	1226	72637	No_or_no_constitutive_exon
TGGGGTTGGTTGGGAGTGGGGATGGGGATGGGAGTGGGAGTGAGAGTGAGGA	6181	6370	6131	6183	1	PENSPscaffold_368	PENSPDRAFT_328264	4130	6370	None	8639	1226	72637	No_or_no_constitutive_exon
GTGTCTTCATGTGTTTCATCGCCATACGGTCACACTGACGGGAGATTCAGAT	24772	25177	24722	24774	1	PENSPscaffold_368	PENSPDRAFT_328460	24538	25681	None	8639	1226	72637	No_or_no_constitutive_exon
TGCATGATATCATATGACAGCTCGAGAATCTGAACTAACAGGGATAGAAGAA	3043	3105	2993	3045	1	PENSPscaffold_369	PENSPDRAFT_659388	2690	3105	None	8639	1226	72637	No_or_no_constitutive_exon
TGCATGATATCATATGACAGCTCGAGAATCTGAACTAACAGGGATAGAAGAA	21048	21110	20998	21050	1	PENSPscaffold_369	PENSPDRAFT_659390	20695	21110	None	8639	1226	72637	No_or_no_constitutive_exon
TACGTCTACTTGATACTTTAGTTGGATCGTCGGCTGATTTCGTGGGACAGGT	13855	13881	13931	13879	-1	PENSPscaffold_370	PENSPDRAFT_671460	12224	14615	None	8639	1226	72637	No_or_no_constitutive_exon
GTGCGTGACATTTATTGTATGGAAGGTATCACGAGATTGATCAAGGGCAGTC	1177	1293	1127	1179	1	PENSPscaffold_371	PENSPDRAFT_566777	910	2051	None	8639	1226	72637	No_or_no_constitutive_exon
GCTATAAGACACTCGTTTGCGTGCCACAAATCTTCTGCGCTGGGGCCAAGCT	702	926	976	924	-1	PENSPscaffold_374	PENSPDRAFT_671487	702	1578	None	8639	1226	72637	No_or_no_constitutive_exon
TGTACTCAATGCCCTCAGATCACCCTCCGAAGTTCTGATTGCGGGTGCAGAG	1714	1787	1664	1716	1	PENSPscaffold_385	PENSPDRAFT_336422	545	2251	None	8639	1226	72637	No_or_no_constitutive_exon
CATTTCTGGCGCGAGCTCGCGGTGCACTGTGCTGAGCTTTGGGCGCGCAGCA	19825	21545	21595	21543	-1	PENSPscaffold_386	PENSPDRAFT_337131	19825	21862	None	8639	1226	72637	No_or_no_constitutive_exon
CGTACATTCTGTCAGAAAGGATGATGAGTGGCTTTGACGGATAGGGGCAGGT	12223	12414	12173	12225	1	PENSPscaffold_387	PENSPDRAFT_671583	11954	12833	None	8639	1226	72637	No_or_no_constitutive_exon
GTGCGTGTTCGATTCTGTTGTGGTTACCCCATACTCACTCCGGGGTGAAGCT	12464	12645	12414	12466	1	PENSPscaffold_387	PENSPDRAFT_671583	11954	12833	None	8639	1226	72637	No_or_no_constitutive_exon
ACGAGAACTGTGCGTAGATCACACAGTGCGAGCTGAGATGGGGCTGACAGTA	9660	9811	9861	9809	-1	PENSPscaffold_389	PENSPDRAFT_671598	9328	10012	None	8639	1226	72637	No_or_no_constitutive_exon
GCGGCGACGGAAGGGGAGAGGGAAAGGGAAAGGGAGAGGGAAGGGGAGAGGG	13958	14011	14061	14009	-1	PENSPscaffold_391	PENSPDRAFT_593970	13218	14640	None	8639	1226	72637	No_or_no_constitutive_exon
AGAGCCAGAACCTGATAAGCCGAGTCCTTTCGTCGCTGGGTCGAGCAAAGCG	10094	10435	10485	10433	-1	PENSPscaffold_394	PENSPDRAFT_593994	8455	10972	None	8639	1226	72637	No_or_no_constitutive_exon
CCTTATCCTTTACCCCAAGGCTCGCGGAAGTTGAAATGTGCGGGGTATAGTG	20266	20460	20510	20458	-1	PENSPscaffold_395	PENSPDRAFT_694231	18957	20591	None	8639	1226	72637	No_or_no_constitutive_exon
CCTTTACTTCCTTTGACATATTGAATGGAAGGGCTCATCCGTGGGCACAGAC	19124	19621	19671	19619	-1	PENSPscaffold_395	PENSPDRAFT_694231	18957	20591	None	8639	1226	72637	No_or_no_constitutive_exon
GCGTTGACCGCAGCTTCACGAATGGCCATCGTGACATCGCGCGGGCACAGAC	19683	19992	19633	19685	1	PENSPscaffold_397	PENSPDRAFT_671660	19266	21783	None	8639	1226	72637	No_or_no_constitutive_exon
TTGACGAAGTCCCGGTCCCACCACACATAGAGTGAGAGTGGGTGAGGAAGAC	20981	21126	20931	20983	1	PENSPscaffold_397	PENSPDRAFT_671660	19266	21783	None	8639	1226	72637	No_or_no_constitutive_exon
CCTTACGCTGCGTACAGTGTGAAGATGTTGACTAGACTTCGCGGGGTTAGAG	2293	2382	2432	2380	-1	PENSPscaffold_398	PENSPDRAFT_620016	415	3705	None	8639	1226	72637	No_or_no_constitutive_exon
TAGCACATACATGCGTTGCTAATCAAGATTCACACAAGTTGGGAGCTTAGGT	13597	13840	13890	13838	-1	PENSPscaffold_398	PENSPDRAFT_341483	12682	14440	None	8639	1226	72637	No_or_no_constitutive_exon
TGTTGCTCTTCATCTGTAGTGAACCACATAAACTGAACTAGGGCCGGAAGGT	9227	9759	9177	9229	1	PENSPscaffold_400	PENSPDRAFT_694270	8910	9927	None	8639	1226	72637	No_or_no_constitutive_exon
ACTGAAAGACGCGGGAAGGCGGTGTGATGTACTGCGTCGGGGAGACGCAGGA	11715	11841	11891	11839	-1	PENSPscaffold_401	PENSPDRAFT_760010	10828	12293	None	8639	1226	72637	No_or_no_constitutive_exon
TATCCTATACTTGCTTTGTGTGGTGCATTGAATGTTGAAGTGTGGGATAGAT	19307	19358	19257	19309	1	PENSPscaffold_401	PENSPDRAFT_694285	18919	19706	None	8639	1226	72637	No_or_no_constitutive_exon
TGTGCCTCTTCTTCACCTTGATTTGAATACGCACTGACATGGGGATACAGCA	15929	16499	16549	16497	-1	PENSPscaffold_406	PENSPDRAFT_659606	15929	19289	None	8639	1226	72637	No_or_no_constitutive_exon
GAGGGCATTTTGAGTGGTTCCAATCATAGCCTCGTGATCCATCACGGGAGAT	15114	15617	15064	15116	1	PENSPscaffold_408	PENSPDRAFT_671730	12549	18236	None	8639	1226	72637	No_or_no_constitutive_exon
ATCTTCATCTTTCTCTCCTCTGCACTGGTGCTAACTTGATGGGGTTACAGGT	2614	3926	3976	3924	-1	PENSPscaffold_410	PENSPDRAFT_355001	2614	6265	None	8639	1226	72637	No_or_no_constitutive_exon
GTGCGCAAGTCGTGGTTTGCCGGGGATTTGGGACTAACTTGGGATTGTAGTT	2936	3188	3238	3186	-1	PENSPscaffold_416	PENSPDRAFT_620159	370	3878	None	8639	1226	72637	No_or_no_constitutive_exon
GTACGTATCAATATGAGCTGCGGATATTCGTTAAATGAACGGGATATTAGAT	8697	9158	8647	8699	1	PENSPscaffold_416	PENSPDRAFT_659653	7887	9789	None	8639	1226	72637	No_or_no_constitutive_exon
GCGAATCTTGCACGCATAGCCTCCGGCTTGAAACTGATGGGACGATGTAGGC	9083	9100	9150	9098	-1	PENSPscaffold_418	PENSPDRAFT_694415	4483	10275	None	8639	1226	72637	No_or_no_constitutive_exon
GTACAGTGGTGCCGGCAATATAAACCGTTCTTGGCCGTGAGGGGTGGTAGGC	4280	4453	4230	4282	1	PENSPscaffold_419	PENSPDRAFT_678813	3825	4939	None	8639	1226	72637	No_or_no_constitutive_exon
CTTCCTACACCGTAGTATTCGATATTTTCTGACAACACCGCACGGGGTAGAC	16909	17014	17064	17012	-1	PENSPscaffold_419	PENSPDRAFT_671793	10446	18027	None	8639	1226	72637	No_or_no_constitutive_exon
GAGCGCGGGGCGCCGGCAGTAGAGCTTGATTTCGGACGGGTGGCGCGAAGGG	14125	14284	14075	14127	1	PENSPscaffold_425	PENSPDRAFT_671824	11106	14284	None	8639	1226	72637	No_or_no_constitutive_exon
TCTAGTGATATTTATAACATACTGAACTTCGTGTCAATCGGGTGGCGCAGAT	13246	13340	13390	13338	-1	PENSPscaffold_430	PENSPDRAFT_594388	11305	13597	None	8639	1226	72637	No_or_no_constitutive_exon
CACGCACACGACCACCTGAACGCCGAATGCAAACTGATACGTGGGTGTAGAT	11874	12344	12394	12342	-1	PENSPscaffold_430	PENSPDRAFT_594388	11305	13597	None	8639	1226	72637	No_or_no_constitutive_exon
TGTGCACTGTGGCCGATTTAAATCCTACAATGGTAGTGACGGGAGTATAGTG	9479	9643	9693	9641	-1	PENSPscaffold_433	PENSPDRAFT_671866	8304	10247	None	8639	1226	72637	No_or_no_constitutive_exon
ACTCTATTCACTGTATGAACTCGCATTCTAAGGACTGTGCGCGAAGGGAGAC	10550	10703	10500	10552	1	PENSPscaffold_438	PENSPDRAFT_594461	10297	11052	None	8639	1226	72637	No_or_no_constitutive_exon
GTGTTAAGTGTGTGCGCCATCGCTCTTGTAACTCTGAGTGGGTGAATTAGAT	3408	3567	3617	3565	-1	PENSPscaffold_439	PENSPDRAFT_671896	2799	6518	None	8639	1226	72637	No_or_no_constitutive_exon
GACCTATGTCGGTCGCATTGAGAGTCCAGACGAGAGGAGTGAGAAGGGAGAT	7779	7925	7975	7923	-1	PENSPscaffold_440	PENSPDRAFT_594471	7474	11560	None	8639	1226	72637	No_or_no_constitutive_exon
TCAGAATTCTAGTAAGGTGAATGCTGACTTTATGGGTTGGGAATGTGTAGAG	6723	6837	6673	6725	1	PENSPscaffold_441	PENSPDRAFT_760190	5655	7964	None	8639	1226	72637	No_or_no_constitutive_exon
TTATCGATAGGTGTTGTATTTGTTCTGATGCTGACGTTGGGAAAATACAGGC	9278	9455	9228	9280	1	PENSPscaffold_441	PENSPDRAFT_694563	8385	10307	None	8639	1226	72637	No_or_no_constitutive_exon
GTTGCTGTTTAAGAGTATGCTTTCGTTCGTCGTCGCTGACGGGTTGGCAGGG	2289	2397	2239	2291	1	PENSPscaffold_442	PENSPDRAFT_760195	7	3203	None	8639	1226	72637	No_or_no_constitutive_exon
GTTCGTGGTTATCATACTTATTGTTTAGTAGCAACTGACAATCAGGGAAGAC	13081	13777	13031	13083	1	PENSPscaffold_448	PENSPDRAFT_594542	10571	14548	None	8639	1226	72637	No_or_no_constitutive_exon
CGTGCTCCCACATGACATTGTTTTACGCGTGTGCTGATGCAGGGAACTAGGG	6445	9192	6395	6447	1	PENSPscaffold_452	PENSPDRAFT_659792	5456	9192	None	8639	1226	72637	No_or_no_constitutive_exon
TCAGTTCTGTTCAAGGCTTATTGAAGCTGACTTACCTTGGGCGATGACAGGG	1768	2161	1718	1770	1	PENSPscaffold_458	PENSPDRAFT_671968	1411	3273	None	8639	1226	72637	No_or_no_constitutive_exon
GGTTGACGATGTAGCGGAGGAGGATCAGGAGTATGACCGGGCACACGGAGAG	4564	4785	4835	4783	-1	PENSPscaffold_458	PENSPDRAFT_558091	3631	6938	None	8639	1226	72637	No_or_no_constitutive_exon
ATTCTGTCTTTTATACGCGACCACATGGACTCTTGTTGACTGGGAACAAGAT	786	917	967	915	-1	PENSPscaffold_459	PENSPDRAFT_671973	128	1603	None	8639	1226	72637	No_or_no_constitutive_exon
AAGTGAGTGACTATGTCATGTGGAGCAACCTAGATGTCTGAAGAGGGCAGCT	6693	6809	6859	6807	-1	PENSPscaffold_462	PENSPDRAFT_644601	5741	7250	None	8639	1226	72637	No_or_no_constitutive_exon
GGTGAGTAATAGTATCACATGAAATGATCTGGCCGTCTGAAGGGTACTAGTC	10242	10358	10408	10356	-1	PENSPscaffold_462	PENSPDRAFT_760225	8636	10633	None	8639	1226	72637	No_or_no_constitutive_exon
AATATCTGTCCATCTCCTGGAGTGTAGTCACTGATGATAGGGGAACCCAGTG	6490	6731	6781	6729	-1	PENSPscaffold_463	PENSPDRAFT_694681	5363	7918	None	8639	1226	72637	No_or_no_constitutive_exon
GAGTAGTCGGTTGTAAAGCGTTAGTATGTCCGCTAATATCAGGGTGAAAGGG	2484	2770	2820	2768	-1	PENSPscaffold_464	PENSPDRAFT_594636	2484	2941	None	8639	1226	72637	No_or_no_constitutive_exon
TGCGTACTTAGCTACCTCGGCGGGGTCCGAGCTAACCGTATGGGATATAGAT	14525	14669	14719	14667	-1	PENSPscaffold_464	PENSPDRAFT_594638	14180	15212	None	8639	1226	72637	No_or_no_constitutive_exon
TCCAGACACCTGTTTATCAAGCGAAGGCCATGCTAACTCTGGGATTGTAGGG	14358	14470	14520	14468	-1	PENSPscaffold_464	PENSPDRAFT_594638	14180	15212	None	8639	1226	72637	No_or_no_constitutive_exon
ACCTCTGTGGACGTCTGGCTCTATGCTGATGATTGGTCTGGGTGGACTAGGC	3473	3619	3423	3475	1	PENSPscaffold_472	PENSPDRAFT_740513	3365	6565	None	8639	1226	72637	No_or_no_constitutive_exon
GTGCGCTGCCAACTTTATAGCATTGTGAGCGGATGTTGAAAGGGCCGCAGAT	5486	6009	6059	6007	-1	PENSPscaffold_473	PENSPDRAFT_760268	5486	6570	None	8639	1226	72637	No_or_no_constitutive_exon
ACGTGCCTAATACCTGACAGGCGGAGATGCGGTGCTAAGGGAAGCTGCAGAA	9973	10222	9923	9975	1	PENSPscaffold_473	PENSPDRAFT_760269	9506	10796	None	8639	1226	72637	No_or_no_constitutive_exon
GCATGACAAAAATCTCCTCGACCTTCACTCTGGGCTGCAAATGGGTACAGGA	3277	3382	3432	3380	-1	PENSPscaffold_476	PENSPDRAFT_672046	3277	5523	None	8639	1226	72637	No_or_no_constitutive_exon
GTGCTTACCATTCGTACAGACGGAAATGTTGCATGCGGGCGGAGGAGAAGAA	1304	1909	1959	1907	-1	PENSPscaffold_480	PENSPDRAFT_719810	507	4215	None	8639	1226	72637	No_or_no_constitutive_exon
GCGTGAATGCGCGACCGACAAGCTTGATCTCATATTGAACGGGATTGCAGAG	5391	5447	5341	5393	1	PENSPscaffold_488	PENSPDRAFT_760307	4681	7180	None	8639	1226	72637	No_or_no_constitutive_exon
TCTCTAAACAAGCACGCCAGACTACGTTTGCAACTCAATTGGGAACTCAGAC	6497	6643	6447	6499	1	PENSPscaffold_488	PENSPDRAFT_760307	4681	7180	None	8639	1226	72637	No_or_no_constitutive_exon
ACACCTTTCTCTCTTTCTCCCCGTAGTCTGACTGGAATGGGCGATCGAAGAC	9702	9878	9928	9876	-1	PENSPscaffold_488	PENSPDRAFT_594824	9580	11649	None	8639	1226	72637	No_or_no_constitutive_exon
GGTGCGCTTTGTTGCTATGTGCTGCTGCAAACGACCGCTCATGGGAATAGGC	13335	13500	13285	13337	1	PENSPscaffold_488	PENSPDRAFT_672097	12390	13500	None	8639	1226	72637	No_or_no_constitutive_exon
CCGTCGAAGTATCGAGGTTCAGGGTTGTTGAAGCTGATGGTGGGATGTAGGC	5130	5286	5336	5284	-1	PENSPscaffold_501	PENSPDRAFT_694865	4934	6378	None	8639	1226	72637	No_or_no_constitutive_exon
TGTTTCGCGGATTGTGTGGGTGTATGGGTTGATAAGGGGATGGTGGGTAGTT	8216	8330	8166	8218	1	PENSPscaffold_507	PENSPDRAFT_394510	7399	8773	None	8639	1226	72637	No_or_no_constitutive_exon
ACGGGGCGGGAGCGGGGACGTTTTTCTGAGAGCATTCGGGATGGCAACAGTG	11005	11436	11486	11434	-1	PENSPscaffold_507	PENSPDRAFT_659953	11005	12039	None	8639	1226	72637	No_or_no_constitutive_exon
ATGTACTACATCTCTGCACCGCACTCTCATGCTGAAACTGGGAATGCTAGGC	9779	9865	9915	9863	-1	PENSPscaffold_517	PENSPDRAFT_694924	7978	10484	None	8639	1226	72637	No_or_no_constitutive_exon
AGTCTTCTCTACCCCTCCGTCACATCGATGTCGGTTGACAGGGGGTCTAGTC	2165	2468	2115	2167	1	PENSPscaffold_518	PENSPDRAFT_760359	1381	2690	None	8639	1226	72637	No_or_no_constitutive_exon
GAATGCCTTTAGGCGTTGAAGGGTGAGTGTTCTTGAGGTGAAATGGGCAGTC	9971	10182	9921	9973	1	PENSPscaffold_519	PENSPDRAFT_740590	9322	10333	None	8639	1226	72637	No_or_no_constitutive_exon
GAGTCGCTTGATGTCTATAACACACTCAATCTCATGCGTGGGGTGACTAGAA	7130	8687	7080	7132	1	PENSPscaffold_521	PENSPDRAFT_760369	6982	8687	None	8639	1226	72637	No_or_no_constitutive_exon
CTCCTGATATGACGTAACTGATGCTGACACGTTGGCGGTTGCATGGGCAGAA	9681	9818	9868	9816	-1	PENSPscaffold_524	PENSPDRAFT_694953	8379	10537	None	8639	1226	72637	No_or_no_constitutive_exon
CCCACCACCTCGCTACTGCCCGCGCGAGGGGAGAGCGGATTGCGGGGTAGGG	4826	5150	5200	5148	-1	PENSPscaffold_526	PENSPDRAFT_672204	4400	5418	None	8639	1226	72637	No_or_no_constitutive_exon
TATCAATATTCAGACTTTGGGTTTTAAGCGCAAGCTGATGCAAAGGGCAGGG	2383	2438	2488	2436	-1	PENSPscaffold_527	PENSPDRAFT_678912	1365	3391	None	8639	1226	72637	No_or_no_constitutive_exon
AGTCTCTGCAGAGATCTGACTGTGAACCTGAGACGCGCTCGGGCATGCAGAG	6555	6629	6679	6627	-1	PENSPscaffold_527	PENSPDRAFT_678913	4251	6748	None	8639	1226	72637	No_or_no_constitutive_exon
GTTGGGCGCGCGACCAGCAACACAGTAGGAGCGGCAAGGGAGTGGGGCAGGT	8338	8453	8288	8340	1	PENSPscaffold_534	PENSPDRAFT_721359	8167	9268	None	8639	1226	72637	No_or_no_constitutive_exon
CTAACTCCGTTGCGAGGAAGCTCATCTTCATTGACGCTCAAGGGTTCAAGTT	5551	5836	5886	5834	-1	PENSPscaffold_537	PENSPDRAFT_760386	4969	6183	None	8639	1226	72637	No_or_no_constitutive_exon
GCTCATAGTTCACACCCAAACAATGGTACATCATGCTGAGGGAAGTGCAGGT	6212	6292	6162	6214	1	PENSPscaffold_556	PENSPDRAFT_695055	5852	6412	None	8639	1226	72637	No_or_no_constitutive_exon
ATGATTGGGAATAGTTCACTGATTTGGGTGCGTATGCTGTAAGGGTTTAGAC	3693	3921	3971	3919	-1	PENSPscaffold_560	PENSPDRAFT_695069	2229	4181	None	8639	1226	72637	No_or_no_constitutive_exon
GTTATTGGGATCGTGCGAACTGATCAACTTCTGTATATCGGCGGGAGCAGCG	2467	2758	2808	2756	-1	PENSPscaffold_560	PENSPDRAFT_695069	2229	4181	None	8639	1226	72637	No_or_no_constitutive_exon
TTTCTCTCTACGCTCACCATTGACCAATGCTGAAGCTGAAAATGGGATAGCT	6426	6660	6376	6428	1	PENSPscaffold_580	PENSPDRAFT_672337	4398	6955	None	8639	1226	72637	No_or_no_constitutive_exon
TGTACGTATCTTACGCCTTACAGACCATCACTCGATTGATGTCAGGGCAGGT	2716	3419	3469	3417	-1	PENSPscaffold_587	PENSPDRAFT_416959	2716	5166	None	8639	1226	72637	No_or_no_constitutive_exon
CTATCTGGCGCCAACTAAATGTGGTTATGTTATCTGAACGAGGGCGTTAGCA	4909	4998	5048	4996	-1	PENSPscaffold_611	PENSPDRAFT_760443	3123	6108	None	8639	1226	72637	No_or_no_constitutive_exon
TCGAACAGGACAAATACTGTGAGGACAAAGCTAATGCGCCGGGGTTGCAGCC	4454	4652	4702	4650	-1	PENSPscaffold_612	PENSPDRAFT_760444	2511	6324	None	8639	1226	72637	No_or_no_constitutive_exon
AGGATGAGCTCAATGTGTACTTTTCACGGCCACAGGAGGACTGGGACAAGGA	6183	6265	6133	6185	1	PENSPscaffold_619	PENSPDRAFT_723249	5385	6402	None	8639	1226	72637	No_or_no_constitutive_exon
AAGTAATCTGAATACGATAAGCATGCTTTCTAACAACGTTCTGGGAGCAGCA	3057	3129	3007	3059	1	PENSPscaffold_631	PENSPDRAFT_695240	1692	5615	None	8639	1226	72637	No_or_no_constitutive_exon
GTGCTCAGCCGGGCACCTTGCACTTCGCTATCTCGAGGGCATGGCAATAGTT	2342	2530	2292	2344	1	PENSPscaffold_634	PENSPDRAFT_672435	76	3218	None	8639	1226	72637	No_or_no_constitutive_exon
TTGTTCCCGTTCTGGCACTCACCGAGACGGATGTAGACTGTGCGGGAGAGTC	1569	2146	2196	2144	-1	PENSPscaffold_636	PENSPDRAFT_595685	1569	3706	None	8639	1226	72637	No_or_no_constitutive_exon
CTTTATTTACCATTATTTCTCAACCAGAAAGGCTGAAAAAAGGGTGCCAGTT	3159	3279	3329	3277	-1	PENSPscaffold_637	PENSPDRAFT_660084	926	3858	None	8639	1226	72637	No_or_no_constitutive_exon
CCGGAACCAGAGATTGCGCGTGAGCTGAGGTACTTGATGGGATGGATCAGGG	1450	1545	1595	1543	-1	PENSPscaffold_651	PENSPDRAFT_672459	221	2393	None	8639	1226	72637	No_or_no_constitutive_exon
TTCAGACGAATGACCACTGTCTATTACTCTCAACCTGATGGGATATGCAGGA	2183	2235	2133	2185	1	PENSPscaffold_660	PENSPDRAFT_760468	1254	2516	None	8639	1226	72637	No_or_no_constitutive_exon
ATGTCTACTTAACTATCTTACTGGCCTAATAGCTCGATGCCAGGGCACAGAA	1001	1244	951	1003	1	PENSPscaffold_663	PENSPDRAFT_441763	123	1244	None	8639	1226	72637	No_or_no_constitutive_exon
ATCGTTGGTCTCGGTGTACTTCTACTGAGCAATGGAATCAGTGGGTGCAGAC	4217	4379	4429	4377	-1	PENSPscaffold_666	PENSPDRAFT_672480	3899	5075	None	8639	1226	72637	No_or_no_constitutive_exon
TTGCGTCTACTCTGCACTGGGCTTGTGTGAAGTGATGCGAGGGAAGATAGAG	1377	1492	1542	1490	-1	PENSPscaffold_678	PENSPDRAFT_760478	828	1739	None	8639	1226	72637	No_or_no_constitutive_exon
CGTGACCCTTCTCATATCGGTAGACATCCTTCTCACCACCGGGAGAGTAGAT	4066	4238	4288	4236	-1	PENSPscaffold_689	PENSPDRAFT_724355	2765	4568	None	8639	1226	72637	No_or_no_constitutive_exon
GGTGCGCTTTGTTGCTATGTGCTGCTGCAAACGACCGCTCATGGGAATAGGC	4274	4451	4224	4276	1	PENSPscaffold_691	PENSPDRAFT_446746	3504	4451	None	8639	1226	72637	No_or_no_constitutive_exon
CTTCTATTCTGACGTTAGTTGAATGCTGAACGCTGAAACTCGACGGGCAGGC	2483	2812	2862	2810	-1	PENSPscaffold_698	PENSPDRAFT_672523	1950	3904	None	8639	1226	72637	No_or_no_constitutive_exon
GTATTGACATACGCTATGAATGGTTATAGATGATGCTGAGGAACGGGTAGAT	2232	2325	2182	2234	1	PENSPscaffold_707	PENSPDRAFT_695364	1550	2325	None	8639	1226	72637	No_or_no_constitutive_exon
TTGTTGTTGTGCGTGTTCAGGAGCCACAGCTAAACATTGGAGGGATCTAGCG	2708	2758	2808	2756	-1	PENSPscaffold_737	PENSPDRAFT_595997	431	2937	None	8639	1226	72637	No_or_no_constitutive_exon
ATCACCCCATTCCTTGTTCGTCCAATGACTGATTTGGGATGGCGATACAGTT	1991	2023	1941	1993	1	PENSPscaffold_740	PENSPDRAFT_672568	557	3351	None	8639	1226	72637	No_or_no_constitutive_exon
GGCTTCATTGATATCTCGCAAGCTCATTTCTAATAAGTTATGATGGGTAGTG	1483	1730	1780	1728	-1	PENSPscaffold_746	PENSPDRAFT_746567	481	3138	None	8639	1226	72637	No_or_no_constitutive_exon
TCCTTCTCCACCTATCCTGAGCAAATCTATTCCAATATCCGGGTGTATAGAT	793	924	743	795	1	PENSPscaffold_749	PENSPDRAFT_672577	104	1284	None	8639	1226	72637	No_or_no_constitutive_exon
GTGGAGAGGTAGTAGCAAGCCGTAAGCCAACTGTAGCTGAATGGGCACAGTC	2172	2235	2285	2233	-1	PENSPscaffold_770	PENSPDRAFT_695450	1505	2742	None	8639	1226	72637	No_or_no_constitutive_exon
CATCAAAACACATAGTCGCACTCATGGCAGTACTGATGCGGGAGCGATAGAA	2112	2208	2062	2114	1	PENSPscaffold_774	PENSPDRAFT_695454	849	2947	None	8639	1226	72637	No_or_no_constitutive_exon
GTGCGTGTGCCACCTTAGCGCTGAGTATACGCTGACAAGGGGTTGCGAAGTG	1886	1949	1999	1947	-1	PENSPscaffold_788	PENSPDRAFT_695470	1078	2556	None	8639	1226	72637	No_or_no_constitutive_exon
GACGTCGACATCTACATCTGCCGCGTGGAGGATTGCACGGGGTGAGATAGAC	2014	2243	1964	2016	1	PENSPscaffold_819	PENSPDRAFT_564141	1425	2243	None	8639	1226	72637	No_or_no_constitutive_exon
TGGTGAGTAACAATGTCATCTGGAGTGAGCTGGCCACCTAAGGAGGGCAGTT	684	816	634	686	1	PENSPscaffold_821	PENSPDRAFT_645047	413	1831	None	8639	1226	72637	No_or_no_constitutive_exon
AAGGTGCGCTTCGAACTACTCTGCTTCATCTCTTACTGACTGGGATGTAGAA	568	1222	1272	1220	-1	PENSPscaffold_835	PENSPDRAFT_672650	119	2090	None	8639	1226	72637	No_or_no_constitutive_exon
ACTCACAAACTGACAGTACTTCTTTTTCTGTTGCTAATGGGGGTTGACAGGA	380	431	330	382	1	PENSPscaffold_874	PENSPDRAFT_672677	11	1968	None	8639	1226	72637	No_or_no_constitutive_exon
AGGTATGCAGACGAGCGTATGGGCTATCATGTGTCGCTGAGGTTGGGCAGGT	1827	1900	1777	1829	1	PENSPscaffold_886	PENSPDRAFT_695575	1315	1900	None	8639	1226	72637	No_or_no_constitutive_exon
CGTGATTTTATTCTACGTTCGAGGAGGCGATGGCTAATTCCAGGGTGAAGCT	695	720	645	697	1	PENSPscaffold_933	PENSPDRAFT_695624	155	1355	None	8639	1226	72637	No_or_no_constitutive_exon
TGCGTCATGTAGTGTTTATTCATCCGAGCGTGTTCTTACCGGGTTGATAGGA	403	483	353	405	1	PENSPscaffold_936	PENSPDRAFT_695627	145	825	None	8639	1226	72637	No_or_no_constitutive_exon
TGGTATGTCGCCCACACATTGGTGCTTTTCGCTTACTCACAAGGGCACAGCG	396	1118	1168	1116	-1	PENSPscaffold_950	PENSPDRAFT_695642	13	1467	None	8639	1226	72637	No_or_no_constitutive_exon
AAGGCAAGAAAGGCGTGCCAATCAGTGCCGCTGTCACTTTATCATGGGAGTG	92	109	159	107	-1	PENSPscaffold_971	PENSPDRAFT_695665	92	848	None	8639	1226	72637	No_or_no_constitutive_exon
CACGCAGCACTCCGTTAAGGATGTGCGCGTACCTTACTTCAAGGGAGAAGGC	315	766	816	764	-1	PENSPscaffold_984	PENSPDRAFT_672740	232	1411	None	8639	1226	72637	No_or_no_constitutive_exon
