# Supplementary material for: Widespread Separation of the Polypyrimidine Tract From 3′ AG by G Tracts in Association With Alternative Exons in Metazoa and Plants
Source: Front Genet. 2019 Jan 14;9:741. doi: 10.3389/fgene.2018.00741 (PMC6339879; doi:10.3389/fgene.2018.00741)
Supplement: DATA FILE S1 — Sequences of REPAG 3′ SS from each species of fungi. [file Data_Sheet_1.zip › Supplementary data 1/Fungi_Release38_emergomyces_pasteuriana_ep9510.txt]

REPA_GGG_Sequence	Exon_Start	Exon_End	Pos_-50	Pos_+2	Strand	Chromosome	GeneID	Gene_Start	Gene_End	Gene_Name	Number_of_REPAs	Number_of_REPAs_has_GGG	Number_of_Intron(Intra_genic_Region)	Upstream_Constitutive_Exon
CGAAGACTTGTTTGCACCGGGTCACCCATTGCTTACCGATGGCGGGATAGGT	14426	15174	14376	14428	1	supercont1.1	AJ78_00005	13891	15632	None	3008	312	17902	No_constitutive_exon_found_in_species
TATTGAACCAAAGCTAATTCGTTCCGGGGGGGGGGAGCTCTTGGGGAAAGTC	129819	129877	129769	129821	1	supercont1.1	AJ78_00043	129193	131921	None	3008	312	17902	No_constitutive_exon_found_in_species
GACCAAACCAACCCTCTGGTAGAAGTTTGAGCTAAACTCAGGGAAAATAGGT	65304	66018	65254	65306	1	supercont1.2	AJ78_00105	65213	67051	None	3008	312	17902	No_constitutive_exon_found_in_species
CCCCTGTTTCTACCTAGCTTTCTGCGTTGACTTGCTGACCATGGGACTAGCC	153206	153422	153472	153420	-1	supercont1.2	AJ78_00137	153206	154637	None	3008	312	17902	No_constitutive_exon_found_in_species
TTATACCAATTTCACACAAATATCGAACACACAAGCTGACGTGGGAGCAGAT	237198	237428	237148	237200	1	supercont1.2	AJ78_00167	235935	237428	None	3008	312	17902	No_constitutive_exon_found_in_species
GAAAATCCGCGACTATGGTCTTAATAAAAATTGCAAAATTATGGGTATAGAA	95166	95294	95116	95168	1	supercont1.3	AJ78_00199	94373	95889	None	3008	312	17902	No_constitutive_exon_found_in_species
ATACGTATTATTCCCCTACATTACTAAATTCATTTTTTTGAAAGGGTTAGAT	137085	137143	137035	137087	1	supercont1.3	AJ78_00216	135030	139034	None	3008	312	17902	No_constitutive_exon_found_in_species
GAAGTAGGGGCACTTGTTTGAGGACGCTGGCTGATTTTGGGTGGGAGTAGAT	152039	152075	151989	152041	1	supercont1.3	AJ78_00220	150769	152315	None	3008	312	17902	No_constitutive_exon_found_in_species
AGAGGCGGTAAATACCTAACCGTGTTACATTCAGAATAAAATGGGGAAAGTG	51265	51506	51556	51504	-1	supercont1.4	AJ78_00260	51265	51740	None	3008	312	17902	No_constitutive_exon_found_in_species
ACGTTGTTATTGTCAACGTTGCTACATAACAATTATGCTGACTGGGGTAGAG	111214	113155	113205	113153	-1	supercont1.4	AJ78_00279	111214	114281	None	3008	312	17902	No_constitutive_exon_found_in_species
TGTTCTAAGCGACATGTTACGTGGATTTTTAAACTAATTCGGGACGACAGGC	118942	120188	120238	120186	-1	supercont1.4	AJ78_00281	118942	120913	None	3008	312	17902	No_constitutive_exon_found_in_species
CTAGAATGACACTGATATGCTAATCTAAATATTTTACCGGGGAGCAAAAGCA	138543	138625	138493	138545	1	supercont1.4	AJ78_00288	137867	138773	None	3008	312	17902	No_constitutive_exon_found_in_species
TTCTCTTTGCTCTCTCCGCTTCCGTTTCTAACATAAGTTTTGGGAAATAGGA	44321	44514	44271	44323	1	supercont1.6	AJ78_00380	43848	45711	None	3008	312	17902	No_constitutive_exon_found_in_species
TACCGTATACCAAATAATACATACATCTTCTAACGATGAGGCGGGGAAAGTC	46672	47572	46622	46674	1	supercont1.6	AJ78_00381	46562	47829	None	3008	312	17902	No_constitutive_exon_found_in_species
TAGTAGCGCGCCCTCTTAGTGTAGGAATTTTGCTAAAGCGGGAAGGCTAGGC	97976	98007	97926	97978	1	supercont1.6	AJ78_00395	97189	98130	None	3008	312	17902	No_constitutive_exon_found_in_species
GCACCTTTCGTTATGTCGGCTAACAGGTTGGTTGTTATGGGGAACTATAGAT	107865	107995	108045	107993	-1	supercont1.6	AJ78_00400	107471	108501	None	3008	312	17902	No_constitutive_exon_found_in_species
TTCCACTCCTAAGTAGCACATGCATGATTGCTGATAGGGAGAAAATCCAGAT	21988	22076	21938	21990	1	supercont1.7	AJ78_00427	19904	22362	None	3008	312	17902	No_constitutive_exon_found_in_species
CTTCAACTAACAGTATCTGCCTTCAATTACCATGATTCGGGGCAAGTTAGAA	55338	55509	55559	55507	-1	supercont1.7	AJ78_00438	55338	56955	None	3008	312	17902	No_constitutive_exon_found_in_species
CCATTTCCCAATGTAGAGCACTGACTAACAGCATTCGGGCAAACAAACAGCC	85619	86368	86418	86366	-1	supercont1.7	AJ78_00454	85619	86800	None	3008	312	17902	No_constitutive_exon_found_in_species
TATCCCCAATTGACCTTTTCGCAAGGTATCTAATTGCTTTGAGGGCACAGTT	175839	176052	176102	176050	-1	supercont1.7	AJ78_00485	173400	176460	None	3008	312	17902	No_constitutive_exon_found_in_species
CCTTTTACAAATTAATATCTTGCTTACACTTTCTTGGGTTCTGGAAATAGGC	42811	43268	42761	42813	1	supercont1.11	AJ78_00643	42341	43794	None	3008	312	17902	No_constitutive_exon_found_in_species
CGGACCGTATGTTTTAATACATTAAGGAACCTGGCGCTGAGGGGTGAAAGAT	50301	50448	50498	50446	-1	supercont1.11	AJ78_00646	48259	50802	None	3008	312	17902	No_constitutive_exon_found_in_species
TCGTCGTTTTTAGAATTAGGTAATACAAGTTGGCTAACGCTTAGGGATAGTG	77638	80504	80554	80502	-1	supercont1.11	AJ78_00655	77638	83311	None	3008	312	17902	No_constitutive_exon_found_in_species
GGAATTTGGGTTCTTTAATATCAATCTTCTTGCTAATGAAAATTGGGTAGGG	13098	13242	13292	13240	-1	supercont1.12	AJ78_00680	10970	13710	None	3008	312	17902	No_constitutive_exon_found_in_species
CCTTGCCTACTCAGCGATCATGTCAATCGAGTTCAGCTAACAGGGGCCAGGG	13219	13729	13169	13221	1	supercont1.13	AJ78_00724	12060	13729	None	3008	312	17902	No_constitutive_exon_found_in_species
GTTAAGAACATGGTAATTTTGATCGAGTTTTCTGCTAACAGGGCATGCAGGC	29500	30421	29450	29502	1	supercont1.13	AJ78_00730	28235	30421	None	3008	312	17902	No_constitutive_exon_found_in_species
CCGGTTTACCTCTATCTGCTTAGCTGACAAAAATTTTTGGGGAACTACAGTT	18558	18631	18508	18560	1	supercont1.14	AJ78_00765	18168	22283	None	3008	312	17902	No_constitutive_exon_found_in_species
GTTGCGTGCCATTCATATATCACTTTGAATATGTTTGCTAATGGGCGCAGAT	110609	110666	110559	110611	1	supercont1.15	AJ78_00833	107589	111812	None	3008	312	17902	No_constitutive_exon_found_in_species
CATGTCATGGATACCAACCTTTTGCAAAGATCGTGCTAACGGGAAAGCAGTT	129738	130351	130401	130349	-1	supercont1.15	AJ78_00840	129738	130628	None	3008	312	17902	No_constitutive_exon_found_in_species
TCCGCGGTCAGAGTGAAAGAGCCGGACTAAGCATCTGCCCAAGGGAACAGAA	95783	96042	95733	95785	1	supercont1.16	AJ78_00871	95632	97081	None	3008	312	17902	No_constitutive_exon_found_in_species
AATTAGTGACTACCTTTTTTTTTTTTTGCTGATGTGTAGGGACACAATAGAT	39980	40263	40313	40261	-1	supercont1.17	AJ78_00896	39128	43213	None	3008	312	17902	No_constitutive_exon_found_in_species
GAGCATTGAGTCACCCCAGTGAATACCCTATTGTTGGGCTGAACACCAAGGA	70812	70923	70973	70921	-1	supercont1.17	AJ78_00905	70812	72051	None	3008	312	17902	No_constitutive_exon_found_in_species
ATAGGCTAACTTCAATTTTTTTTTTTTTTTTTTTTTGGGGCGGGCAATAGCT	114638	114744	114794	114742	-1	supercont1.17	AJ78_00919	113438	115639	None	3008	312	17902	No_constitutive_exon_found_in_species
AAGAAACCAAGCAGCTAATTTTTTTCTAATTTATGTCGGGAGCGTAACAGGT	123413	123509	123559	123507	-1	supercont1.17	AJ78_00922	122697	123817	None	3008	312	17902	No_constitutive_exon_found_in_species
CATCTATTCCGAAGCACTGGCAGTTAGCTGATATGAACGAATCGGGATAGAA	50740	50808	50858	50806	-1	supercont1.18	AJ78_00943	50407	51810	None	3008	312	17902	No_constitutive_exon_found_in_species
AATTGCTTGACCGTTTTTGTTTATTTTGGTCTGTTGGGCGAAGTACGTAGGT	114375	114507	114325	114377	1	supercont1.18	AJ78_00963	113837	115789	None	3008	312	17902	No_constitutive_exon_found_in_species
CTTTTGGTTGGGAAATGCCATAAACTAACAGCGTTGGGCGGGAAAACAAGTG	20973	21124	21174	21122	-1	supercont1.19	AJ78_00970	17082	22561	None	3008	312	17902	No_constitutive_exon_found_in_species
TCTGTTTTTTCCCGCTGTGATTGTTCTTAGCACTGACTTCTTGGGAAAAGGT	20847	20913	20963	20911	-1	supercont1.19	AJ78_00970	17082	22561	None	3008	312	17902	No_constitutive_exon_found_in_species
AAAGAAATACAAAGGCTGACTTGGATGCTTGATACTTATTCTGGGAACAGAG	32153	34402	34452	34400	-1	supercont1.19	AJ78_00975	32153	34933	None	3008	312	17902	No_constitutive_exon_found_in_species
CAGCTAAAACGAAATCCGACATGGCTTGTCACTGGTGTCTGGGAGAATAGAG	52202	52575	52625	52573	-1	supercont1.19	AJ78_00980	52202	54257	None	3008	312	17902	No_constitutive_exon_found_in_species
GCCGGCTAGCCCTGTCAATGGTGGGTTTAGTGCTAATGGGAATGGCATAGGC	75436	75509	75386	75438	1	supercont1.19	AJ78_00986	75361	76358	None	3008	312	17902	No_constitutive_exon_found_in_species
GGAATCCCCGCTTACCGCTTTATTGTATAATTTTTCCCCCTTGGGATAAGAT	75849	76358	75799	75851	1	supercont1.19	AJ78_00986	75361	76358	None	3008	312	17902	No_constitutive_exon_found_in_species
TGTAGTATCTGCCCCTGTTGGCCGATGTACTGACTGGGAATGATCGAAAGCC	114416	114500	114366	114418	1	supercont1.19	AJ78_00998	114096	116670	None	3008	312	17902	No_constitutive_exon_found_in_species
TATTTGGCCTTTCGCTTTTGCCACTAGTGGTTCTAATTTGTTGGGAACAGCT	47116	47280	47330	47278	-1	supercont1.20	AJ78_01018	46203	47883	None	3008	312	17902	No_constitutive_exon_found_in_species
CTTCAATACTACCATTTCGTGATATGTTGGGCTAATTGAAAGGGACCCAGGG	73277	73297	73227	73279	1	supercont1.20	AJ78_01028	73129	73967	None	3008	312	17902	No_constitutive_exon_found_in_species
ATTTCTTACATCTGAATCAACTTGACATTAAGACTTACAAATGGGTGCAGAA	86467	88109	88159	88107	-1	supercont1.20	AJ78_01032	86467	88184	None	3008	312	17902	No_constitutive_exon_found_in_species
GATCCCCCTGTTAACTTCATGTCTGGGCCCGATCACTGATGGGAATATAGTG	113721	114178	113671	113723	1	supercont1.21	AJ78_01081	113650	116194	None	3008	312	17902	No_constitutive_exon_found_in_species
GAGTGCGTGATATGATTCTAATAGCTGTTAAATTTGTCTGGGACTGATAGTG	7223	7278	7328	7276	-1	supercont1.22	AJ78_01085	6130	7629	None	3008	312	17902	No_constitutive_exon_found_in_species
TTTTTTTTTTTATGAGTATGGTCTACGGAGGAGGTGCTAACGGGCAGCAGAT	11021	11112	10971	11023	1	supercont1.23	AJ78_01118	10223	13789	None	3008	312	17902	No_constitutive_exon_found_in_species
TTCCTATTTGCGCCCCCTTTTTTTTCTTTTTTTTCTAACTGGGAGTACAGAT	78020	78139	78189	78137	-1	supercont1.23	AJ78_01136	75940	78460	None	3008	312	17902	No_constitutive_exon_found_in_species
TTTTGACTGAAAAACGTATCCCTTTTGAGCAAAACTAATTGGGAATCCAGAT	116865	117660	116815	116867	1	supercont1.23	AJ78_01151	114935	117660	None	3008	312	17902	No_constitutive_exon_found_in_species
ATGGAAAAGTCTGTGAAGGGAGATGAGAATTTGCTCTTTGATGGGCACAGCT	6265	6540	6215	6267	1	supercont1.24	AJ78_01153	6057	6540	None	3008	312	17902	No_constitutive_exon_found_in_species
CAATCTGCCTCCGTTTTACAACTTTGCTCATCGCTGACTGGCTGGGATAGCT	73291	74103	73241	73293	1	supercont1.24	AJ78_01174	72757	74103	None	3008	312	17902	No_constitutive_exon_found_in_species
ATATTTTGTCATGCGCCCATTTCACTAACGGCTGGGAACCACTGGGATAGGA	41310	41338	41260	41312	1	supercont1.27	AJ78_01265	41072	44071	None	3008	312	17902	No_constitutive_exon_found_in_species
TCTTAGCTAGAGCGCCAGCAAAACTAATAAAGCTGCGTAAGTGGGGTTAGGT	59536	59685	59486	59538	1	supercont1.27	AJ78_01271	58294	60001	None	3008	312	17902	No_constitutive_exon_found_in_species
ACGTTCACGATGCAGGCGAATTTTGCGGCGACTAACTTGTACGGGATTAGGC	22291	22509	22559	22507	-1	supercont1.28	AJ78_01293	21049	26525	None	3008	312	17902	No_constitutive_exon_found_in_species
ACATACAAGCAAATAAATTCTAACGGTTCGTTCGTGATGGATGGGTGCAGGT	79171	79834	79884	79832	-1	supercont1.28	AJ78_01312	77772	80122	None	3008	312	17902	No_constitutive_exon_found_in_species
GTTTCCATCATGGCCTGTTGAATGGTCGGGGCTGACAGGGGTGAGAATAGGG	112826	112934	112984	112932	-1	supercont1.28	AJ78_01325	112050	114056	None	3008	312	17902	No_constitutive_exon_found_in_species
ATTAAGCGCTTCAATTGGGTTTATTATGAAGCTAACATCTGGGAATCTAGAA	39047	39241	38997	39049	1	supercont1.29	AJ78_01337	38622	40766	None	3008	312	17902	No_constitutive_exon_found_in_species
CATTTTTAAGTATCAGTCCAAACTAATCGCTATGTGGGAGAAACGCACAGGC	48961	50014	48911	48963	1	supercont1.29	AJ78_01339	48557	50014	None	3008	312	17902	No_constitutive_exon_found_in_species
AAAACGAAGAGACTTTCCATCGCGTCATATTCTGATCACAGCATGGGTAGTT	112971	113229	113279	113227	-1	supercont1.29	AJ78_01363	111534	113702	None	3008	312	17902	No_constitutive_exon_found_in_species
TTTTGTGTAGGTATTGCGCTCACTGACCAAAAAGTTGCTTGCGGGCGTAGTG	49772	50291	50341	50289	-1	supercont1.30	AJ78_01375	49040	50601	None	3008	312	17902	No_constitutive_exon_found_in_species
CTTTTTTCCAACCCTAGCTTGTTGAACCCTATTACTCACAAGGGAAATAGTT	102693	102763	102813	102761	-1	supercont1.30	AJ78_01393	101151	103764	None	3008	312	17902	No_constitutive_exon_found_in_species
ATATACATCCATATGTAGATATCTGCTTACTGTCTGGTTGTTGGGAACAGAA	13716	14969	13666	13718	1	supercont1.31	AJ78_01401	12745	15175	None	3008	312	17902	No_constitutive_exon_found_in_species
TAGCTCATGATCTTTCTGACTGTTCTCTGAGTACTACACGGGAAATCAAGTC	62678	62944	62628	62680	1	supercont1.31	AJ78_01415	62490	63696	None	3008	312	17902	No_constitutive_exon_found_in_species
TGAAATAAATAAATAAAAACTCAAACTAATGCATATTTATGGGTATATAGCG	77172	77368	77418	77366	-1	supercont1.31	AJ78_01421	77172	77633	None	3008	312	17902	No_constitutive_exon_found_in_species
AGTAACTACTAATTAACAACAATATATTTTTTGAATCGGGGGGGAAACAGTT	13037	13087	12987	13039	1	supercont1.32	AJ78_01434	12855	15006	None	3008	312	17902	No_constitutive_exon_found_in_species
AAATATTTTTTCCTCTGGGATCTGCAATAAGACTAATTGGGTTGAAACAGTG	102278	102599	102228	102280	1	supercont1.34	AJ78_01530	101493	103114	None	3008	312	17902	No_constitutive_exon_found_in_species
CATCCCAATTTATAAATTTTGCTCAGATTCACTTGCTAACGGGGTAACAGGA	40992	41429	40942	40994	1	supercont1.35	AJ78_01544	39707	42042	None	3008	312	17902	No_constitutive_exon_found_in_species
CCAGTACGGAGGAACCAGGCCGGGAGATAAATTACGTTAGTCAGGGTAAGCC	47106	47453	47503	47451	-1	supercont1.36	AJ78_01578	47106	47602	None	3008	312	17902	No_constitutive_exon_found_in_species
GTCTTCGAAATGAAATAAGAAAACACATATGCTGACTTTGGGGTAATTAGGC	39683	39754	39804	39752	-1	supercont1.37	AJ78_01605	39683	40275	None	3008	312	17902	No_constitutive_exon_found_in_species
AGTTTGCTCCGCTTCGAGAACGGGTCGGCTAACCATTCCTCTGGGAATAGTA	12125	12183	12233	12181	-1	supercont1.38	AJ78_01630	12125	15615	None	3008	312	17902	No_constitutive_exon_found_in_species
ACGGATGAGCTTAGAATGGATGGTGCTAAGCAAGTAAATGGGAATAACAGGC	49770	49806	49720	49772	1	supercont1.39	AJ78_01669	49132	50441	None	3008	312	17902	No_constitutive_exon_found_in_species
TAATGAGTAATTAACCAACGGGCGCTCCTTGTGGGGGGTTGATGAATTAGAT	86489	86570	86620	86568	-1	supercont1.39	AJ78_01684	86489	89328	None	3008	312	17902	No_constitutive_exon_found_in_species
CACCCCCTACGACCCCTTGTTTATTTGGCACTACTGACAAGGGGCAATAGCA	79484	79862	79434	79486	1	supercont1.40	AJ78_01708	78757	80654	None	3008	312	17902	No_constitutive_exon_found_in_species
GCAATCGTCACGATGGGATATGTGCATCCTTTACTAACACGGGAATCAAGGC	5122	5290	5072	5124	1	supercont1.41	AJ78_01718	4921	7434	None	3008	312	17902	No_constitutive_exon_found_in_species
ATCGAGTTTACAAAAATACTGATGAGATTTTTTTTGGTGGGAAAACATAGCC	41212	41293	41162	41214	1	supercont1.41	AJ78_01730	40727	44323	None	3008	312	17902	No_constitutive_exon_found_in_species
TCTGTCCACCTCTTATTCCTGTCTACCTAACCTGACAGTTGGGGTTGTAGGA	72051	72940	72990	72938	-1	supercont1.41	AJ78_01741	70949	73556	None	3008	312	17902	No_constitutive_exon_found_in_species
CAAAACCCACCGCCGTACACAAAAACCAAATAAACACGACCGGGAAATAGGC	50861	51224	51274	51222	-1	supercont1.42	AJ78_01760	50331	51499	None	3008	312	17902	No_constitutive_exon_found_in_species
TAGCATTAAATTATTGGGAGGGTCATAGGAGCTAATATATATGCGGGTAGCA	18665	18759	18809	18757	-1	supercont1.43	AJ78_01776	14777	19044	None	3008	312	17902	No_constitutive_exon_found_in_species
AAGAAAAGTAATAATATGAGGTAAATTTGCAGCTAAGAAGGGACATACAGGT	73252	74711	74761	74709	-1	supercont1.44	AJ78_01818	73252	75115	None	3008	312	17902	No_constitutive_exon_found_in_species
TAACCATGAGTACGCAGGCAATGTGGGACTAATTGTGTGGGGATTTGAAGCG	15509	16755	16805	16753	-1	supercont1.45	AJ78_01831	15509	17105	None	3008	312	17902	No_constitutive_exon_found_in_species
TTTTTTTTCTTCTTTTTTTTTCGTAGCTCAAGTAAAAATTTATGGGACAGGC	72848	73305	72798	72850	1	supercont1.47	AJ78_01898	72390	74455	None	3008	312	17902	No_constitutive_exon_found_in_species
GTGGAAATGTACCCAATGCTAAAATATGGATGTTTTGGGGAAATGTATAGGT	751	980	1030	978	-1	supercont1.48	AJ78_01905	515	1217	None	3008	312	17902	No_constitutive_exon_found_in_species
GATGTGTGGGAAATAGATATGGCCGTTGTTAACTGACATATGGGAGGTAGAG	70213	70284	70334	70282	-1	supercont1.48	AJ78_01929	68515	70557	None	3008	312	17902	No_constitutive_exon_found_in_species
CCATGCAGCTTTACTGATATGAATGTTGATATTTCTTTGTTAGGGGCTAGCA	55238	55410	55188	55240	1	supercont1.50	AJ78_01991	54878	56254	None	3008	312	17902	No_constitutive_exon_found_in_species
TCTATGCCTGGATATTGACATATCTATATCTATAGCTTGGGAGAACCAAGGG	72372	72751	72801	72749	-1	supercont1.50	AJ78_01998	71634	72916	None	3008	312	17902	No_constitutive_exon_found_in_species
GTGGATAATTGCACATAAAACTACTGATCTACGAATACTTAATGGGGTAGGT	36750	36902	36952	36900	-1	supercont1.52	AJ78_02048	35547	38046	None	3008	312	17902	No_constitutive_exon_found_in_species
AGATGCATACTAAACATGAAACTGCGGTCTTTGTTTGAGGGAAACTATAGAA	14363	14525	14313	14365	1	supercont1.53	AJ78_02076	14164	15523	None	3008	312	17902	No_constitutive_exon_found_in_species
TGTTAAGAAGCCCCTGCTTAGACGGAACAGAGTGTTGACCGGGTTAACAGGG	59748	59883	59698	59750	1	supercont1.54	AJ78_02120	59296	60594	None	3008	312	17902	No_constitutive_exon_found_in_species
TCGCTGCAGTTAACTAATAAGGCCGTGCGGACTACTTCCGGGAGTAATAGCT	37164	37305	37114	37166	1	supercont1.55	AJ78_02139	35651	37305	None	3008	312	17902	No_constitutive_exon_found_in_species
ACCTTGTGACCTTGGTTAAGGTGCCGTACAGGCTGACACTGGGCCAAAAGAT	30048	30183	29998	30050	1	supercont1.56	AJ78_02164	29464	31292	None	3008	312	17902	No_constitutive_exon_found_in_species
TTGTTATTATGGTCATTGCTGTATTGACGGGCTGCCGGGTGCCGGGATAGGC	70134	70236	70286	70234	-1	supercont1.56	AJ78_02176	69482	70816	None	3008	312	17902	No_constitutive_exon_found_in_species
CGTTGATATAAGAAAGATACACTAATATGATTCTCCTCAAATCGGGGCAGTC	87018	87184	86968	87020	1	supercont1.56	AJ78_02183	85972	88233	None	3008	312	17902	No_constitutive_exon_found_in_species
TTGGAATTTATCCGAGTAAAGACATGGCCGAAATACTGAACTGGGAATAGCT	9139	9257	9307	9255	-1	supercont1.57	AJ78_02185	7002	9807	None	3008	312	17902	No_constitutive_exon_found_in_species
ATAAATAAATAAATAAAATAAATATATAATATGGCTCACTGTGGGAATAGAT	26506	26586	26636	26584	-1	supercont1.57	AJ78_02189	25027	27133	None	3008	312	17902	No_constitutive_exon_found_in_species
ACCTGAGTGTATGTAAATCAGGGCTTCTATCCTAACTAACTAGGGTACAGAG	12623	12641	12573	12625	1	supercont1.58	AJ78_02215	12528	15333	None	3008	312	17902	No_constitutive_exon_found_in_species
AAAAGGTTGTAACAACACAGTTAACACTTACAACTGATTCGGGGAAATAGCT	37520	37946	37996	37944	-1	supercont1.58	AJ78_02222	36687	38670	None	3008	312	17902	No_constitutive_exon_found_in_species
GTATGTCACCCGAGTTCTCATTCGATCTTAGATGCTAATCTTGAGGGTAGGC	51915	52623	51865	51917	1	supercont1.60	AJ78_02286	50603	52623	None	3008	312	17902	No_constitutive_exon_found_in_species
AAATTTAAGAAACACCTAAGCTAATAATTTATACTCGGGTCTGAAAATAGCT	72584	72688	72738	72686	-1	supercont1.62	AJ78_02342	71164	72955	None	3008	312	17902	No_constitutive_exon_found_in_species
TGCTTTTGCCACACTGCATGTCGAAAAGCTAACATCAGATGTGGGGGCAGAC	77740	77904	77690	77742	1	supercont1.62	AJ78_02344	75771	77904	None	3008	312	17902	No_constitutive_exon_found_in_species
CTTCATTTCATAAACTCCTTTAACTAACCTCTAACCCGCCCGGGTAACAGGT	14124	14338	14388	14336	-1	supercont1.63	AJ78_02354	13851	14454	None	3008	312	17902	No_constitutive_exon_found_in_species
CTTTCATTTATGTCGGTGCCATGTCTGACCGTGGTGAGTGGGGAATCTAGGT	44331	45673	45723	45671	-1	supercont1.64	AJ78_02391	44331	45899	None	3008	312	17902	No_constitutive_exon_found_in_species
TTGGAGATTGATGCGGTTTGGAGAATTGGGATCTAACTCGGGGTATACAGGG	49079	49127	49029	49081	1	supercont1.64	AJ78_02394	48810	49580	None	3008	312	17902	No_constitutive_exon_found_in_species
GGTCCCGAGAAAACGGTGAACTAACCTGAAATCTGGGGTCCAATGAGCAGAA	73480	73557	73607	73555	-1	supercont1.66	AJ78_02452	71940	73874	None	3008	312	17902	No_constitutive_exon_found_in_species
CCCTTTTAAATATGGGTGATTGCCTGCTAACTATAGGGGACGAAAAACAGTG	10853	10880	10803	10855	1	supercont1.67	AJ78_02456	5798	10880	None	3008	312	17902	No_constitutive_exon_found_in_species
TACCATCCATTAAGCAGCTTTCGCAATAACTTTGCTGACTAGCCCGGGAGAC	30874	31421	31471	31419	-1	supercont1.67	AJ78_02462	30011	32056	None	3008	312	17902	No_constitutive_exon_found_in_species
CCTCCTTTATTTTCTTCTTTTTGTAAAAAAAATCTAACCTGGGTGGATAGGT	29427	29459	29377	29429	1	supercont1.68	AJ78_02487	28156	29459	None	3008	312	17902	No_constitutive_exon_found_in_species
CTGCCTTTTCTCCTCTTGCACAAGTAAATTCTGATTGGTTGGGACGCTAGAT	15813	17544	15763	15815	1	supercont1.77	AJ78_02708	15419	17544	None	3008	312	17902	No_constitutive_exon_found_in_species
TTCATGGAGGGGTCGTAGCGCAATGTACCTACCACGGGAATATTGGAAAGGC	76894	77018	76844	76896	1	supercont1.77	AJ78_02727	76603	77278	None	3008	312	17902	No_constitutive_exon_found_in_species
TTTTTCATTTTTTGATTAACTGAAACTAATGTGACTTTGTGCTGGGATAGTA	7456	8578	8628	8576	-1	supercont1.82	AJ78_02828	7456	9058	None	3008	312	17902	No_constitutive_exon_found_in_species
TGAATTGATTAGTGGGAAATTTTGAAGTCTAACTATTCGGGTTGAAATAGGT	27616	27768	27566	27618	1	supercont1.82	AJ78_02833	26983	27768	None	3008	312	17902	No_constitutive_exon_found_in_species
AATAATAATTTAATCTGGATACGTGGAGAGCTGACTGTGTGGGTGGACAGGT	61893	62620	61843	61895	1	supercont1.82	AJ78_02845	61034	67032	None	3008	312	17902	No_constitutive_exon_found_in_species
CCACATTATTCCCTACTGTTTGAACCAATTCCGCTGATTTTGGGGAACAGAA	71857	73430	71807	71859	1	supercont1.83	AJ78_02869	71304	73430	None	3008	312	17902	No_constitutive_exon_found_in_species
TGCTATTACTTGGTTTAAATATAAACTGATCCTAATACGGGTGGGGCTAGGT	29995	30101	30151	30099	-1	supercont1.85	AJ78_02901	29216	30362	None	3008	312	17902	No_constitutive_exon_found_in_species
ACTCAGATCCAGAAACCAGCCTGGACGCTAACTTGGGGACCGGCGTGAAGTC	30031	30422	30472	30420	-1	supercont1.86	AJ78_02927	30031	32392	None	3008	312	17902	No_constitutive_exon_found_in_species
CTTGATGAGCTACATGAGGTGGATTCCTTTAGCTAAAAATTGGGGAAAAGGT	51139	51373	51089	51141	1	supercont1.86	AJ78_02933	49815	53336	None	3008	312	17902	No_constitutive_exon_found_in_species
CCCGCTCTTCTGTTTTTGTTCCTGGTGCGTTACTGACTAGGGATGATTAGAT	27768	28145	28195	28143	-1	supercont1.88	AJ78_02977	26597	29297	None	3008	312	17902	No_constitutive_exon_found_in_species
AGATTTTTTTTTTCTGGCAAGCGCGGCTGAACTAATTGGGGGAATAATAGAT	58487	58579	58629	58577	-1	supercont1.90	AJ78_03036	58487	60445	None	3008	312	17902	No_constitutive_exon_found_in_species
TTTCTGCTCTATGGAACGCCATAGCAGCATCCTTTTCAGAACGGGTGGAGAT	55869	56169	55819	55871	1	supercont1.91	AJ78_03060	55248	56169	None	3008	312	17902	No_constitutive_exon_found_in_species
ATAAGCGTGACAGTATCTTTCCATGGTCATTAACCGGGTCTTACAAAAAGAG	3029	3450	3500	3448	-1	supercont1.95	AJ78_03130	3029	3581	None	3008	312	17902	No_constitutive_exon_found_in_species
GTGTATTTCATATCTGGTTTCTTTTGCTACGTACTAACATGGGGCTGTAGGT	19443	19726	19776	19724	-1	supercont1.95	AJ78_03136	18220	20614	None	3008	312	17902	No_constitutive_exon_found_in_species
TTTTTCTAAAATATTTATGCATTCTTCTTCCTCGCTAACATGGGCGCAAGAT	2683	3114	3164	3112	-1	supercont1.99	AJ78_03212	790	4396	None	3008	312	17902	No_constitutive_exon_found_in_species
TCATACAACAGCGTTTCCTGATATGCATTCGTTGATGATTCAACGGGCAGCT	31091	31952	31041	31093	1	supercont1.101	AJ78_03265	29647	32268	None	3008	312	17902	No_constitutive_exon_found_in_species
TACTTGTGTTAGTCTGTTCCGGGGTGGGAAGTACTAATCGGCCGGGATAGTT	14116	14281	14066	14118	1	supercont1.102	AJ78_03281	13728	16719	None	3008	312	17902	No_constitutive_exon_found_in_species
ACATATCGCGAGGCTTACGTGGCTACTAACGATGGATTTAAATGGGACAGCA	24179	24384	24434	24382	-1	supercont1.102	AJ78_03283	19505	24577	None	3008	312	17902	No_constitutive_exon_found_in_species
TTCGATTCACTCCCACAGCAAGGAAACTAACAGAACTGGGGGAAAAAAAGCT	31753	32012	32062	32010	-1	supercont1.102	AJ78_03286	30404	32359	None	3008	312	17902	No_constitutive_exon_found_in_species
TTTGTACCTGTGATCGATACCACACTCCCTTTTACTAATTTGATGGGTAGAT	33615	34124	33565	33617	1	supercont1.104	AJ78_03324	33037	35999	None	3008	312	17902	No_constitutive_exon_found_in_species
TGGTGCCTTGGATATATTTCTCTCGCGGAAAATCTAATTGGGGAAAACAGGT	15235	15814	15864	15812	-1	supercont1.106	AJ78_03360	10564	16585	None	3008	312	17902	No_constitutive_exon_found_in_species
GCTGTTATCTCAAGCAAGAACCGGGGAAAAAAGCTAACTTTAGAGGGCAGAT	3528	3598	3648	3596	-1	supercont1.108	AJ78_03396	1051	3778	None	3008	312	17902	No_constitutive_exon_found_in_species
TGGGTGCACAAATAACAGCGCTAATCTATGCAATATATTGGGATCGGTAGCT	21224	21314	21364	21312	-1	supercont1.109	AJ78_03427	19717	21797	None	3008	312	17902	No_constitutive_exon_found_in_species
CCTGGGAGCTACCAGTTTATGGATTTTGGCATCTAACTATGGGTGGATAGCA	55915	56637	56687	56635	-1	supercont1.109	AJ78_03434	55915	56842	None	3008	312	17902	No_constitutive_exon_found_in_species
AGTTGTATTAAACACCAATGCCGGGTACCGTCCTTTCTTCTGACGGGCAGCC	36606	37055	37105	37053	-1	supercont1.111	AJ78_03460	36606	37995	None	3008	312	17902	No_constitutive_exon_found_in_species
TGTTGAACGATCCGACCGTTATATTTTGTCTAACTGCGGGACAATGGCAGTG	35903	35929	35979	35927	-1	supercont1.112	AJ78_03480	35053	36244	None	3008	312	17902	No_constitutive_exon_found_in_species
CTTTGGACGGTTGGGAGTGATGCCGGATATGAACTGAAGGGAGAAAACAGGC	66070	66185	66235	66183	-1	supercont1.112	AJ78_03487	64809	66474	None	3008	312	17902	No_constitutive_exon_found_in_species
TTAACAAATATCCATTGATCCAAACGGAGAATTTAACTAACAGGGTGCAGCG	40744	40851	40901	40849	-1	supercont1.115	AJ78_03538	38173	41965	None	3008	312	17902	No_constitutive_exon_found_in_species
TTGCCTCTTTTCTCAGTCTTCTTTCAAATCCCGCTAATGGGAATGTGTAGAT	22899	23304	23354	23302	-1	supercont1.119	AJ78_03620	22529	23795	None	3008	312	17902	No_constitutive_exon_found_in_species
AGGGTAAGTCCATACGACTCGTTGACTCGATGGAACTAACGGGAAGGTAGAG	59582	60040	60090	60038	-1	supercont1.122	AJ78_03707	59582	60391	None	3008	312	17902	No_constitutive_exon_found_in_species
CCTTCATCTCCAGGTCCAGGTTAGTATCACTTTTTGACACTCGGGTGAAGGA	15733	16171	16221	16169	-1	supercont1.124	AJ78_03735	15733	16765	None	3008	312	17902	No_constitutive_exon_found_in_species
TCTGCTCAGCAACCCCTCGCAAAGTATTCTGTCTAACTGATGGGTTGAAGGT	22806	22854	22904	22852	-1	supercont1.126	AJ78_03773	22127	24175	None	3008	312	17902	No_constitutive_exon_found_in_species
CCCGTTACATGCCATGACAAAGCCCCCCACGAGGCTAATGGGGTGAACAGCA	13670	13877	13620	13672	1	supercont1.127	AJ78_03790	13021	15230	None	3008	312	17902	No_constitutive_exon_found_in_species
GTTCTACAAGAAAATAGACACTATTATGTAGCTAACCACTGGGTGGATAGTG	1510	1646	1460	1512	1	supercont1.130	AJ78_03839	1239	2524	None	3008	312	17902	No_constitutive_exon_found_in_species
GGAAAAGAAAACGAACGTATTTTCGTATATGCTAACCTTGAGGGGTAAAGAG	47929	48084	48134	48082	-1	supercont1.131	AJ78_03871	45930	51501	None	3008	312	17902	No_constitutive_exon_found_in_species
CGGCCCTTCTTCTAAGCGCTGCTCTTTCATAACTAAAATGTGGGGAATAGCT	41501	41770	41451	41503	1	supercont1.132	AJ78_03888	41141	43198	None	3008	312	17902	No_constitutive_exon_found_in_species
TGTGAGGGGTTTTATCTTGGCGCTAATTAAATGCCGTTGGATGGGGACAGTT	3386	3454	3336	3388	1	supercont1.135	AJ78_03927	1242	3454	None	3008	312	17902	No_constitutive_exon_found_in_species
AAATCGACTCGCATTGGAATTGACATGGACTTGTTGATAAATATGGGTAGAA	51078	51724	51774	51722	-1	supercont1.135	AJ78_03946	51078	52024	None	3008	312	17902	No_constitutive_exon_found_in_species
TTTCTCCACTCTTCCATAAAAATACGTTTATTAATCCCTCATGGGCACAGAT	52312	52875	52262	52314	1	supercont1.138	AJ78_04004	51884	52875	None	3008	312	17902	No_constitutive_exon_found_in_species
CTGAGCTTTTTGAAACAGAACTAATGGATTTTGTTTGTGGGTGGTGGTAGAA	47160	47573	47623	47571	-1	supercont1.145	AJ78_04129	47160	48056	None	3008	312	17902	No_constitutive_exon_found_in_species
ACATCTATTCAGTCCATTGTAAGATTTTTTTATGACTGAGGGGACAATAGGG	41586	41793	41843	41791	-1	supercont1.152	AJ78_04244	40815	42051	None	3008	312	17902	No_constitutive_exon_found_in_species
TTTTTGTTCTTGTTCTTGTTCTTTTTATCCTAATTTCTGGAGCTGGGTAGGC	40815	41480	41530	41478	-1	supercont1.152	AJ78_04244	40815	42051	None	3008	312	17902	No_constitutive_exon_found_in_species
CTTGGGCGTTTTAACACCACCTGTTTTTATTCCCCTGTTGGCGGGAATAGTG	4660	4821	4871	4819	-1	supercont1.156	AJ78_04285	2820	5134	None	3008	312	17902	No_constitutive_exon_found_in_species
ATTTGTTTTGACACTGCAAGAGGGATGACATAACTGACCAGGGCGCACAGGA	39097	39715	39765	39713	-1	supercont1.156	AJ78_04297	38037	40353	None	3008	312	17902	No_constitutive_exon_found_in_species
TTTTGTTTTGTTTGAAAGTACTAGTATCATTGGCTAACGGGAACGTGTAGCA	23646	24814	24864	24812	-1	supercont1.159	AJ78_04337	23646	25151	None	3008	312	17902	No_constitutive_exon_found_in_species
TGAGGAAGTAATATGACGCTAACCGAGAGGCCTTTATTGGGGTAAAATAGAT	21953	21989	21903	21955	1	supercont1.160	AJ78_04352	21160	23795	None	3008	312	17902	No_constitutive_exon_found_in_species
GAACTCGACTTTAGCAAATGCCACTCTCTCTGACAACTTGGGTGTGCAAGAA	4849	4985	5035	4983	-1	supercont1.164	AJ78_04420	2414	5982	None	3008	312	17902	No_constitutive_exon_found_in_species
TCATCTGGATGCACCGCCACATATTGCTTGAATCTGACGCGGGATAACAGGG	4322	4365	4415	4363	-1	supercont1.164	AJ78_04420	2414	5982	None	3008	312	17902	No_constitutive_exon_found_in_species
AAACGTATCAATTAGGTCATGCCCGTGCTGATGCCATGGGGGGGGCTTAGAC	4112	4161	4211	4159	-1	supercont1.164	AJ78_04420	2414	5982	None	3008	312	17902	No_constitutive_exon_found_in_species
TTCTATTACCTGTTGTGTGTGGTTGTGTGCATGCTGAACTGGGGATATAGGC	2568	2743	2793	2741	-1	supercont1.165	AJ78_04434	2436	3599	None	3008	312	17902	No_constitutive_exon_found_in_species
TATGTAGGGAGCTTGTATTACGCCTGGACATTGACAGGGAAGGAAAATAGGT	25673	25836	25886	25834	-1	supercont1.168	AJ78_04494	24877	27117	None	3008	312	17902	No_constitutive_exon_found_in_species
TTGACGAGAGCGGATTGGAATCGCCTGTGTGCTGACTGAATGGGTAACAGGA	25105	25190	25240	25188	-1	supercont1.173	AJ78_04574	24074	25296	None	3008	312	17902	No_constitutive_exon_found_in_species
TGCCGCTAACCATCCGCCTCTTTTTTTTTTTTTTTTTTTTGCTGGGATAGAA	3488	3611	3661	3609	-1	supercont1.174	AJ78_04583	1676	4388	None	3008	312	17902	No_constitutive_exon_found_in_species
TCGCGTGGACTTATTATCGTTTGTGGCTCGTGGCTGATGATGGGGTATAGCC	32005	32420	31955	32007	1	supercont1.174	AJ78_04590	31340	35108	None	3008	312	17902	No_constitutive_exon_found_in_species
GGGGGGCCCTTGCTGATATTATGCTAACCGGAGTGTTTGGATTGGGATAGTT	16087	16690	16740	16688	-1	supercont1.179	AJ78_04655	15118	17261	None	3008	312	17902	No_constitutive_exon_found_in_species
GTAATGAGACCAATAACTAATGCTATCGGAAATTTACTTGGGACGTGTAGCG	17794	18561	18611	18559	-1	supercont1.180	AJ78_04667	17794	19405	None	3008	312	17902	No_constitutive_exon_found_in_species
TAAATTTTTCGAATTTACTGAGATATGGGGTTTTTCGGGAGGAGTAATAGGG	24362	24494	24544	24492	-1	supercont1.181	AJ78_04683	24362	25425	None	3008	312	17902	No_constitutive_exon_found_in_species
GAATGCTACAGATAATTGACGTATTATCGTTCACGTTCCAATGGGTGCAGGT	1462	1541	1591	1539	-1	supercont1.182	AJ78_04689	30	1722	None	3008	312	17902	No_constitutive_exon_found_in_species
TCGACTTTTATATTCCCGTTACGTCAGGGTAATGTTGACCATGGGGTTAGAA	11476	11749	11426	11478	1	supercont1.189	AJ78_04788	10685	13136	None	3008	312	17902	No_constitutive_exon_found_in_species
AACCCTTTCTTTCTATCGTTCTCCGGGAGCGGGGTTAATCGGGGCTACAGGT	11895	11930	11980	11928	-1	supercont1.197	AJ78_04902	10202	12066	None	3008	312	17902	No_constitutive_exon_found_in_species
TCTACTGCAATATGCGATATTGACAAAAATATGTGAGGTGGGCGAGACAGAT	45355	45496	45546	45494	-1	supercont1.197	AJ78_04912	45355	46176	None	3008	312	17902	No_constitutive_exon_found_in_species
AATATATCCATTAATTTAGAAGGTTTATATACTTACATATGGGAACACAGCG	31553	34289	31503	31555	1	supercont1.199	AJ78_04931	31289	34289	None	3008	312	17902	No_constitutive_exon_found_in_species
TGAATTTCATCATGATCAAGTTGAGCTAATACTGTATTTTGGGTGTGTAGTT	38629	38642	38692	38640	-1	supercont1.201	AJ78_04957	35754	38940	None	3008	312	17902	No_constitutive_exon_found_in_species
CTTCCACGTTGTAATTTTATTTTTTACTTTATTACTAACTGGGATTATAGAT	42387	42903	42337	42389	1	supercont1.203	AJ78_04992	40880	42903	None	3008	312	17902	No_constitutive_exon_found_in_species
ACTCCAAAAGTTCTCAGGATGAGCTGAATAACCAGGATCTTTGGGAATAGGA	25959	27141	27191	27139	-1	supercont1.205	AJ78_05016	25959	27505	None	3008	312	17902	No_constitutive_exon_found_in_species
TCCTAAGAAAGATGAACTGGCTAACTGTACTTATCTACTGGGCTGGGCAGTT	34062	34089	34139	34087	-1	supercont1.205	AJ78_05021	33885	37461	None	3008	312	17902	No_constitutive_exon_found_in_species
CTCTGCCGGTGAATTGCAACGTTTAACAAAATTCTTCTTTGGGGGGGTAGGA	42567	42621	42517	42569	1	supercont1.206	AJ78_05027	39986	44149	None	3008	312	17902	No_constitutive_exon_found_in_species
CCCCCTTTTGCCAAAAAAAAAAAAAAAAAAACTGAATTATAGCCGGGCAGGC	14597	15060	14547	14599	1	supercont1.207	AJ78_05031	13728	15060	None	3008	312	17902	No_constitutive_exon_found_in_species
AAGAGGCAATGGGATGGGAAGACTGCCACGTATGTGAACGGGAAGACTAGCG	1089	1150	1039	1091	1	supercont1.208	AJ78_05043	519	1150	None	3008	312	17902	No_constitutive_exon_found_in_species
TACGCGAATTCAGAATCATAACGTTCTGGGGTACACTAACAGAAGGGCAGAA	26173	26368	26418	26366	-1	supercont1.209	AJ78_05067	24640	26431	None	3008	312	17902	No_constitutive_exon_found_in_species
TCAGCAGCATACCTAACTGCTTTATTCCTCTCATGCTGACAGGGATCCAGTG	11117	11213	11067	11119	1	supercont1.211	AJ78_05088	10662	11213	None	3008	312	17902	No_constitutive_exon_found_in_species
GGATATATATTGACTCTAACATTCCGGTGTTATTTTGCGGGTTGCAAAAGGC	28833	29108	28783	28835	1	supercont1.212	AJ78_05106	28527	30036	None	3008	312	17902	No_constitutive_exon_found_in_species
CAAACACTAGACTGGACTCGAAAATATACTGATAATGGGATGAAATATAGGT	28497	29063	29113	29061	-1	supercont1.213	AJ78_05123	28146	29812	None	3008	312	17902	No_constitutive_exon_found_in_species
CTGTAGGTTTCTTCTGTCGTCCATGCCATTCAAAGCTAATATGGGAGTAGGA	34391	34482	34532	34480	-1	supercont1.214	AJ78_05141	31725	35821	None	3008	312	17902	No_constitutive_exon_found_in_species
TTTGCTCCCGTATGTTGAGCTTTGGCTCGGGAGCTTACGTGGCGGGGCAGCA	10074	10844	10894	10842	-1	supercont1.215	AJ78_05150	9347	11104	None	3008	312	17902	No_constitutive_exon_found_in_species
CCTCATCCCACTAACTTTTTTCAAACCCGAAACGCTCCCGGGGCAAACAGCA	6248	6751	6801	6749	-1	supercont1.219	AJ78_05202	6248	7256	None	3008	312	17902	No_constitutive_exon_found_in_species
GGTTTTCTCAAATGATATTGAAAGCCTGTGCTGATGATGGGAAAAAATAGAG	13801	13837	13887	13835	-1	supercont1.219	AJ78_05205	12821	13972	None	3008	312	17902	No_constitutive_exon_found_in_species
TGACCCCCTGACTAGGAAATACTAATGAATTTTTTTGGGGGGAGCCGCAGAT	42884	42919	42834	42886	1	supercont1.219	AJ78_05218	41228	42919	None	3008	312	17902	No_constitutive_exon_found_in_species
AGGTTTCTTGTTTCTTTTTGTTTCTAACAGGTCCCCGTTTCTGAGGGGAGGT	41078	41626	41028	41080	1	supercont1.220	AJ78_05233	40662	42699	None	3008	312	17902	No_constitutive_exon_found_in_species
TTGTATCCCCCATACTTTTTTTTACGAAACAATGGCTAAGAAGGGGGTAGGC	23745	24153	24203	24151	-1	supercont1.221	AJ78_05239	22673	24560	None	3008	312	17902	No_constitutive_exon_found_in_species
ATCAGATCCAAATTGCGGCTCGGAGCTCTTTACCTGACGGGGAACTGTAGGA	27135	27281	27331	27279	-1	supercont1.226	AJ78_05306	25801	27577	None	3008	312	17902	No_constitutive_exon_found_in_species
CCCTTGAATCTTTCTTTTTCTGGAATTTGGAAAACTAACAGTTAGGGAAGGC	24875	25760	24825	24877	1	supercont1.228	AJ78_05332	23529	28840	None	3008	312	17902	No_constitutive_exon_found_in_species
TGAGGCTTCTCCTTTTAAAGAATAAAGTCTAACTTTTGTGTGGGATATAGTG	27097	27206	27256	27204	-1	supercont1.230	AJ78_05358	24689	27797	None	3008	312	17902	No_constitutive_exon_found_in_species
GATGTTTACGGAATCCTAAAACTAACTTAGGTAATTTTTGGGACGCACAGGT	30382	30463	30513	30461	-1	supercont1.233	AJ78_05400	28810	30783	None	3008	312	17902	No_constitutive_exon_found_in_species
TCCAGTAGCCCCTATTTTATGTTCAGAAGTTGATGTGGATGGGTTGGTAGAT	28268	28969	28218	28270	1	supercont1.239	AJ78_05468	25907	29837	None	3008	312	17902	No_constitutive_exon_found_in_species
TCCTACCCTAAATCCATGCGCAACTTGTACTTACATATGGGGACGTATAGAC	4040	5404	3990	4042	1	supercont1.241	AJ78_05484	2787	5635	None	3008	312	17902	No_constitutive_exon_found_in_species
ATATACATATATGTATATATGTATGTCTGTTGACATATTTTGGGGGGTAGAA	29251	29497	29547	29495	-1	supercont1.242	AJ78_05506	27209	30229	None	3008	312	17902	No_constitutive_exon_found_in_species
CCGATTTCTGGTAGTTGTTAAAGTAGCGCTCATCTAACAGATAGGGTTAGGG	17228	17369	17419	17367	-1	supercont1.243	AJ78_05511	14415	17832	None	3008	312	17902	No_constitutive_exon_found_in_species
CTCCCCTCTAGCTGTGCCACAACAACGTATATGCTCATTAAAGGGGTTAGTG	36559	37195	36509	36561	1	supercont1.249	AJ78_05588	33882	38013	None	3008	312	17902	No_constitutive_exon_found_in_species
AGTGTATCTGCACACTTTCTTATGTGTACTGATGAGAAATAACGGGATAGTT	37778	38013	37728	37780	1	supercont1.249	AJ78_05588	33882	38013	None	3008	312	17902	No_constitutive_exon_found_in_species
TAAACCCCGAAAACTAATCTGTGTTAACAATGAAAACCCCCCGGGAATAGTC	35477	36284	35427	35479	1	supercont1.252	AJ78_05617	34228	36284	None	3008	312	17902	No_constitutive_exon_found_in_species
GCTCGTTCCAGCGTTGAACTTAACTTACCGGGTGCTGATTGGATGGGCAGGG	36029	36905	35979	36031	1	supercont1.253	AJ78_05627	34925	36905	None	3008	312	17902	No_constitutive_exon_found_in_species
GTACATGTAGGTGTGTACACTAGTCGTCCGTTAAATTTTTCGGTGGGTAGTA	10864	10954	10814	10866	1	supercont1.254	AJ78_05631	10463	10954	None	3008	312	17902	No_constitutive_exon_found_in_species
AGCGGGGAGGAAAAGCCAGTTTGTCTGAACTGCTATCGCCACGGGTGCAGGT	22070	23413	22020	22072	1	supercont1.255	AJ78_05649	21789	24424	None	3008	312	17902	No_constitutive_exon_found_in_species
AAGGGTGTTAACAGATGTCGGTTGCTGACTGGAAAATTGCTGGGGCATAGAT	1299	1361	1411	1359	-1	supercont1.259	AJ78_05688	894	3674	None	3008	312	17902	No_constitutive_exon_found_in_species
CCCTGTTCTGCCATTGTTTTACTTTCGCTACTGACAGCCCTTGGGGATAGAC	13751	14206	14256	14204	-1	supercont1.266	AJ78_05766	13751	14448	None	3008	312	17902	No_constitutive_exon_found_in_species
GAAGGACATATTGAAGTATCTAAAAATGCACAATACTGATGGGTGCATAGTG	2494	2690	2740	2688	-1	supercont1.267	AJ78_05774	1655	3037	None	3008	312	17902	No_constitutive_exon_found_in_species
ACATCGCGAACCCTAACTAGATGATTGCCTTTTCTGGGTAAATACAACAGCT	8115	8200	8250	8198	-1	supercont1.268	AJ78_05789	5905	8596	None	3008	312	17902	No_constitutive_exon_found_in_species
CCCCCATGTGAGCTCTTCAGGCAACTACTGACTTTGAATTGGGACAACAGCT	7340	7382	7432	7380	-1	supercont1.268	AJ78_05789	5905	8596	None	3008	312	17902	No_constitutive_exon_found_in_species
GGTAAGTTCTTTCATTGCCACTCCGCTTATTCCCGTGGGAAATTGAATAGGA	1793	1869	1919	1867	-1	supercont1.269	AJ78_05797	402	1957	None	3008	312	17902	No_constitutive_exon_found_in_species
TATTAGACCGGGAGGGAACATGAGATCTGGATATTGACTCGGTGGGCTAGCT	706	1090	1140	1088	-1	supercont1.269	AJ78_05797	402	1957	None	3008	312	17902	No_constitutive_exon_found_in_species
GGTCATGCTTGGAACCAACTTCGAGAACCCCTCGCTACGCTGGGGCAAAGGT	27247	27715	27197	27249	1	supercont1.270	AJ78_05814	26496	27715	None	3008	312	17902	No_constitutive_exon_found_in_species
TCTTAATTAGTTGGAAAAAAAGGACGTATTTTGAAGTTAATCGGGAATAGGA	21814	21927	21764	21816	1	supercont1.271	AJ78_05821	19879	23430	None	3008	312	17902	No_constitutive_exon_found_in_species
GGCGCGATCAGCATCGTTTTTCATTCTAACATCTCGGGGTGAAATTGTAGCA	28743	29975	30025	29973	-1	supercont1.271	AJ78_05823	28743	30380	None	3008	312	17902	No_constitutive_exon_found_in_species
CTAATATTATTCTATGACTGCGCTTGGATATTCACTGATGTGGGGTATAGAA	5436	5648	5698	5646	-1	supercont1.272	AJ78_05825	5346	7463	None	3008	312	17902	No_constitutive_exon_found_in_species
AACCATTTCAGCAGAATCTTTTTTTGGCTAACCTAAGGGACGGGGGACAGGT	11677	11898	11627	11679	1	supercont1.276	AJ78_05859	9097	11898	None	3008	312	17902	No_constitutive_exon_found_in_species
TGTTTTGCCGCGCCCCATATGCTGACCTAACAAAAATTTGGGATCAATAGGA	7568	7854	7518	7570	1	supercont1.278	AJ78_05879	5032	7990	None	3008	312	17902	No_constitutive_exon_found_in_species
TAATTGTTATCCCAGGCCTGATGCTAATTCATACATCGTTTGTGGGGCAGAT	11057	12434	12484	12432	-1	supercont1.278	AJ78_05880	9175	12782	None	3008	312	17902	No_constitutive_exon_found_in_species
CCATGCATTGTTAAGGTCTGTGTATTGTGTTCAGCACTCACACTGGGAAGAT	119	366	416	364	-1	supercont1.284	AJ78_05936	119	924	None	3008	312	17902	No_constitutive_exon_found_in_species
TGGCTTGCTACCTTCATACAACATCGACTAGAGACTGATGGGCAAAACAGAG	13125	13154	13204	13152	-1	supercont1.294	AJ78_06046	11135	13581	None	3008	312	17902	No_constitutive_exon_found_in_species
TATTTTTTTATTTTTTTTGCTGACGGATGACTTTTGTTTTGTATGGGTAGAA	2091	2114	2041	2093	1	supercont1.299	AJ78_06095	1164	3967	None	3008	312	17902	No_constitutive_exon_found_in_species
GTTTCATTTTTCTTTGATTTCCCGGTTAGTGGAGCTAACGGGTAGAAAAGCA	9593	9823	9543	9595	1	supercont1.299	AJ78_06097	8838	10884	None	3008	312	17902	No_constitutive_exon_found_in_species
TCTCTCTCTTTGTTTAATGCAAGCTGACTGGTATTGTGGGGTGTAAACAGTC	12774	13238	12724	12776	1	supercont1.300	AJ78_06107	12613	14650	None	3008	312	17902	No_constitutive_exon_found_in_species
AAATTAGGGTGTTTTCATACAACTACCATAGCTGACGGTAGGGTCAAAAGCG	406	2606	2656	2604	-1	supercont1.305	AJ78_06153	406	7390	None	3008	312	17902	No_constitutive_exon_found_in_species
TCCCACTCCATGACACTCTTTTAAAGTTACTAATGAGTCGGGAAAATCAGGC	1730	1896	1680	1732	1	supercont1.307	AJ78_06169	686	2149	None	3008	312	17902	No_constitutive_exon_found_in_species
TTTTTAGTGTCTGATTGGTTTATTGTTGCTAAGGGGGGTGAACAAAATAGTG	30658	30708	30608	30660	1	supercont1.317	AJ78_06264	29671	31073	None	3008	312	17902	No_constitutive_exon_found_in_species
CTTCCCCGACCTCAGTGGATATGGATGATACTGATGCAGGGCGGGTACAGTA	3003	3076	2953	3005	1	supercont1.319	AJ78_06270	2697	4525	None	3008	312	17902	No_constitutive_exon_found_in_species
CATCTGGGGTTATTCATTCCTTAAATAAATTTAGCTGACATATGGGATAGCT	23658	23768	23818	23766	-1	supercont1.327	AJ78_06350	22103	23881	None	3008	312	17902	No_constitutive_exon_found_in_species
CAGTTATACTGATTGGTATTTACATATTTGTGCTTGGTTGGGGAAAAAAGCT	16204	18209	16154	16206	1	supercont1.328	AJ78_06358	15530	18209	None	3008	312	17902	No_constitutive_exon_found_in_species
CCAGCAGCCTTGCTGCTAATGAGCTTTAGATTGAGCTAACAGGGCAACAGCT	29239	29325	29189	29241	1	supercont1.329	AJ78_06373	28997	29874	None	3008	312	17902	No_constitutive_exon_found_in_species
TCCCGAAAAGTGATAACTAAGCATAATGTCACGTTCATGGGGAAAAAAAGAA	10009	11080	9959	10011	1	supercont1.332	AJ78_06394	9583	11080	None	3008	312	17902	No_constitutive_exon_found_in_species
CAACTCCAGCAGTTGTTCGCAAAAGATTAATATTTCATTGCCGGGGGCAGTT	26406	26869	26356	26408	1	supercont1.338	AJ78_06450	25040	27294	None	3008	312	17902	No_constitutive_exon_found_in_species
CACTGCTTCTGGCCATTGATGATATTAATCAGGGCTAAAACGAGGGATAGGA	26342	26429	26479	26427	-1	supercont1.339	AJ78_06459	26132	26870	None	3008	312	17902	No_constitutive_exon_found_in_species
CATGTAAACTCGCCATTTTTGGTGCCATTTCCTTACTCAAATGGGTACAGGT	10309	10389	10439	10387	-1	supercont1.343	AJ78_06478	8713	10758	None	3008	312	17902	No_constitutive_exon_found_in_species
CGCTCCTAGTATCCGTCTGTGGTAACCGATGTTTATATATGGGAATCCAGTA	19055	19133	19005	19057	1	supercont1.352	AJ78_06562	18387	20888	None	3008	312	17902	No_constitutive_exon_found_in_species
TCTTGCTTTTCGAAGGTGTCCAAATCGTCCGGGCTAACTCGGGGTAACAGGT	4513	4625	4675	4623	-1	supercont1.353	AJ78_06568	2763	4871	None	3008	312	17902	No_constitutive_exon_found_in_species
TTCCATATAGGGGACAATGCGCTGACAGCCTCAATTTCATTGGGATACAGAG	13547	14636	14686	14634	-1	supercont1.355	AJ78_06585	13547	15517	None	3008	312	17902	No_constitutive_exon_found_in_species
AGCCATTCATTCCCGAAACTGCTTACTTCGACTGATCATTGATAGGGAAGTG	22013	22382	22432	22380	-1	supercont1.356	AJ78_06596	22013	22849	None	3008	312	17902	No_constitutive_exon_found_in_species
GCACGTTAGTGAATTTATTTTGACTGATCGGTGCTGGTGCTGCGGGGTAGGG	23175	24240	24290	24238	-1	supercont1.360	AJ78_06625	23175	24545	None	3008	312	17902	No_constitutive_exon_found_in_species
CCTGAAAATTAAATTACTACTTTGTGGATAGACTGACTGGGTCGGAGAAGAA	22048	22294	21998	22050	1	supercont1.365	AJ78_06671	21552	23041	None	3008	312	17902	No_constitutive_exon_found_in_species
TTTCCTGCTACTCTCTACTTCACATCAAGATTCTAACTGGGAAAACACAGGC	18259	18403	18209	18261	1	supercont1.373	AJ78_06740	16151	18403	None	3008	312	17902	No_constitutive_exon_found_in_species
ATTTTGTGGTCATTTTTTGCTCATTTTTTCTTTGCCTTCCGGGTTGAAAGGC	15142	15986	15092	15144	1	supercont1.376	AJ78_06765	14761	16212	None	3008	312	17902	No_constitutive_exon_found_in_species
GTCCATTCTCGGAGAATATGTTGTGATTTAATTGATCAACGGGGTAGTAGGC	6288	6425	6238	6290	1	supercont1.379	AJ78_06788	5502	7649	None	3008	312	17902	No_constitutive_exon_found_in_species
TGGCTTAGATGTTAAGATTCTTCATGGTAGCTAACGGGAGCGGGGACTAGTA	5587	6343	6393	6341	-1	supercont1.386	AJ78_06845	4537	7148	None	3008	312	17902	No_constitutive_exon_found_in_species
ATATATATGAAAAATAGTCGGCTATCACAGCTATCTAACAATGGGTATAGAA	8497	8651	8701	8649	-1	supercont1.387	AJ78_06853	7988	9219	None	3008	312	17902	No_constitutive_exon_found_in_species
TTATGACTAATACTAACCACTTTTTGCTTTGCTATTTCTTGGGTATATAGAC	16932	17056	16882	16934	1	supercont1.387	AJ78_06856	16615	17209	None	3008	312	17902	No_constitutive_exon_found_in_species
TCATGCCATCCGCTGAGTGCTTTATCATTTCTGGTGGGATGGGACTGTAGAT	11361	11714	11764	11712	-1	supercont1.388	AJ78_06862	11361	12219	None	3008	312	17902	No_constitutive_exon_found_in_species
TTCCTACTACTATCTAGCGTGACTAATATGTGGTCGGCCGGGTATGACAGGA	19582	19715	19532	19584	1	supercont1.389	AJ78_06870	19204	19715	None	3008	312	17902	No_constitutive_exon_found_in_species
TGGATCCGTTTTAACTGACCTGCGACTCGCGCTATGGTACTTGGGAATAGCT	4866	4912	4816	4868	1	supercont1.391	AJ78_06884	4719	6226	None	3008	312	17902	No_constitutive_exon_found_in_species
AAGTCCAGCAAGTCTGTATTGCCAAGTCTGTCTGCTTATGTGGGATGTAGTA	22005	22328	21955	22007	1	supercont1.394	AJ78_06903	21011	22994	None	3008	312	17902	No_constitutive_exon_found_in_species
ACCATATAGATACTGCTAGGGGACGGCAGACTGATGAACAGGGCATGCAGAG	12214	12301	12164	12216	1	supercont1.400	AJ78_06940	11744	12410	None	3008	312	17902	No_constitutive_exon_found_in_species
ATTTACATATAAACACGAAAACTGACCGAAAACTGAACTGGGTGGAATAGTT	25022	25340	24972	25024	1	supercont1.403	AJ78_06967	24188	25340	None	3008	312	17902	No_constitutive_exon_found_in_species
GTGTGTGTGTGTAAATACTTATATTTTCATTTTACGAGTGGGAGGAGTAGAT	10740	13329	10690	10742	1	supercont1.412	AJ78_07010	10260	13329	None	3008	312	17902	No_constitutive_exon_found_in_species
TCCTTCACCTGGATTTGAAGTGGTCAGCTAACTTCTGACTGGGCGTACAGTG	16458	16526	16576	16524	-1	supercont1.412	AJ78_07011	13755	17905	None	3008	312	17902	No_constitutive_exon_found_in_species
ATTTGCATTATCCGTATATTTATCGTCCGGCGCTAATAAAGATGGGGTAGTC	20456	20522	20406	20458	1	supercont1.416	AJ78_07043	18967	24557	None	3008	312	17902	No_constitutive_exon_found_in_species
TTCCGGCCGTAGACCCCAGCGCCAATGCTGATACTAACGTGAGGGCGTAGGG	12503	13333	12453	12505	1	supercont1.422	AJ78_07072	12099	13333	None	3008	312	17902	No_constitutive_exon_found_in_species
TTGACGGACGGTGACCTCGATGAGACGCGTGGCTAATTAGGGGAGAACAGCA	18822	18970	19020	18968	-1	supercont1.422	AJ78_07073	18285	19105	None	3008	312	17902	No_constitutive_exon_found_in_species
GATTCGGTGTGTTTGGTCCTCCCTACGTCTGTAGCTGATGGGATATACAGGA	3318	3429	3268	3320	1	supercont1.423	AJ78_07077	2376	7793	None	3008	312	17902	No_constitutive_exon_found_in_species
ATTAATACTTATATGGGATCTGCAAAACTAACTATTATGGGCGTGGATAGCG	17130	17355	17405	17353	-1	supercont1.424	AJ78_07086	13979	17470	None	3008	312	17902	No_constitutive_exon_found_in_species
CCCCCCAACCCCACTTCCAGTGTGAAAATGCTAACGCTGCAGGGTAAAAGAC	12192	12350	12400	12348	-1	supercont1.431	AJ78_07136	12192	13650	None	3008	312	17902	No_constitutive_exon_found_in_species
TTTTTCTTTCCATCTTGACCAAGTTTATTTTGCTAATCAGTGTGGGATAGTA	2201	2325	2151	2203	1	supercont1.436	AJ78_07172	725	2325	None	3008	312	17902	No_constitutive_exon_found_in_species
CTCGAGCCTTCGTGGGAACATTTCTAACTTTGGGTTCTTCTGGGAGGTAGTC	4659	4680	4730	4678	-1	supercont1.437	AJ78_07184	2981	4883	None	3008	312	17902	No_constitutive_exon_found_in_species
GCTTAGGCTCGCCACCACTGTCACTCGGCGGTAGCTGATTCCAGGGGTAGGG	4315	4463	4513	4461	-1	supercont1.437	AJ78_07184	2981	4883	None	3008	312	17902	No_constitutive_exon_found_in_species
CCAATTACGAAGCTTACAAGCTTACATGCGGTGGTTGGGTGGATAACTAGGA	10722	10997	10672	10724	1	supercont1.439	AJ78_07194	10087	10997	None	3008	312	17902	No_constitutive_exon_found_in_species
TACTATGGGGTGGTGTGAACCGGATGAACTAACTCTTTGAACGGGAACAGTG	17788	17968	18018	17966	-1	supercont1.439	AJ78_07196	16491	18860	None	3008	312	17902	No_constitutive_exon_found_in_species
GTGTTCTATTCCGCCTTACTTAAACAAAGACGTTTCCTCCGCTTGGGAAGCA	16668	17057	17107	17055	-1	supercont1.441	AJ78_07207	16231	18846	None	3008	312	17902	No_constitutive_exon_found_in_species
CGGTCGGTATATAATGACTTCCGAAGGGCGGCTACTGATGTCGGGGGTAGAT	14622	14741	14572	14624	1	supercont1.448	AJ78_07251	14162	16605	None	3008	312	17902	No_constitutive_exon_found_in_species
AATAACTTTTTTCCCGTTTCTTGCAGTTCACAGATTAATTGAAGGGCCAGGT	14812	15617	14762	14814	1	supercont1.448	AJ78_07251	14162	16605	None	3008	312	17902	No_constitutive_exon_found_in_species
TATTACCCCAAAAGACTGCTTCCCATGCTAATTCCCTGGGAAATAACTAGAC	6910	7374	6860	6912	1	supercont1.450	AJ78_07262	6808	7374	None	3008	312	17902	No_constitutive_exon_found_in_species
TAGTGCACACGGAGGCGATAAAACGCATGTTATCTAACTAGGGTTAACAGGG	4495	5835	4445	4497	1	supercont1.456	AJ78_07307	3655	5835	None	3008	312	17902	No_constitutive_exon_found_in_species
CTCCAGAACATTTTGCCCTATTTCAAAAAACTAAATGGGAATAAATACAGTA	13465	13771	13415	13467	1	supercont1.456	AJ78_07310	12818	14897	None	3008	312	17902	No_constitutive_exon_found_in_species
TTTGGACGGAAGACTGATTTTTACCTCTTCTTTTTCTTCGGGATATGTAGGT	622	697	747	695	-1	supercont1.468	AJ78_07387	215	1309	None	3008	312	17902	No_constitutive_exon_found_in_species
TCTGGTAGCTTTAAGCCTTTGCTAACGCAGTTTGCGGGAAAAAAACATAGTG	17964	18054	17914	17966	1	supercont1.478	AJ78_07447	17347	18054	None	3008	312	17902	No_constitutive_exon_found_in_species
CAACAACAAGTAGTTATATTGACATTTCCACAATATGCTAATGTGGGCAGCA	10942	11278	10892	10944	1	supercont1.479	AJ78_07452	10725	12600	None	3008	312	17902	No_constitutive_exon_found_in_species
AGGTATTGATCACCTACTGATAATAATTTCTGTTATACATGGGGCATTAGGT	17447	18347	17397	17449	1	supercont1.482	AJ78_07465	16908	18347	None	3008	312	17902	No_constitutive_exon_found_in_species
CTGCGTTTGCGTTTATGTTTTGCAATTTCGATGCTGATGGCGGGAGGTAGAT	4100	4219	4269	4217	-1	supercont1.490	AJ78_07496	1970	4611	None	3008	312	17902	No_constitutive_exon_found_in_species
GTTTTGTACGTTTTCGCTACGAGGACAAGGAAGGTTGACGGAGGGCGTAGAC	10058	10169	10219	10167	-1	supercont1.502	AJ78_07553	7681	10603	None	3008	312	17902	No_constitutive_exon_found_in_species
TCCATTTCGAAACTATACATTTCTGGGATATTAACCACGGGGCATGACAGTT	9578	9901	9951	9899	-1	supercont1.520	AJ78_07639	8864	12303	None	3008	312	17902	No_constitutive_exon_found_in_species
TTGTGTTCCGTATAACTGACAAAGGCCTTTACTTGAACTCCGGGAAATAGTG	13372	13762	13322	13374	1	supercont1.520	AJ78_07640	13133	14119	None	3008	312	17902	No_constitutive_exon_found_in_species
GTAGTTCTTTCTTCTCGTTGAGGCGAAATACAGCTAACAAAAGGGCTTAGAA	13991	14119	13941	13993	1	supercont1.520	AJ78_07640	13133	14119	None	3008	312	17902	No_constitutive_exon_found_in_species
ACAGATATATCACAAAATCATGTCAATGCTAATGAAACTGGGAATTGTAGGT	778	1057	728	780	1	supercont1.526	AJ78_07669	517	1877	None	3008	312	17902	No_constitutive_exon_found_in_species
CCTCCACGCCCTCGCGCCCCTACGTACTATTTGTGACTTTTGGGAAGTAGGA	7669	7722	7772	7720	-1	supercont1.532	AJ78_07711	7156	7984	None	3008	312	17902	No_constitutive_exon_found_in_species
ACGTTTATAAATATATATGTTTCTAAATTATTTTCTAACTGGGTACCAAGAC	5155	5799	5849	5797	-1	supercont1.534	AJ78_07723	5155	6383	None	3008	312	17902	No_constitutive_exon_found_in_species
TGAGTGTCGTTTTGGTGATTCGTTACATGTCATATTAATCCGGGGTGCAGGT	1245	2980	1195	1247	1	supercont1.535	AJ78_07728	788	2980	None	3008	312	17902	No_constitutive_exon_found_in_species
CATTCTTGTCCCTCAGAATCTCTATATATACACTAACCGGCTGGGAATAGCT	14509	14793	14843	14791	-1	supercont1.535	AJ78_07733	14245	15309	None	3008	312	17902	No_constitutive_exon_found_in_species
AGGGCTGTGCAGCAAATAGATATACTAACCATGTTATGCTATGGGGATAGAA	5512	5540	5462	5514	1	supercont1.541	AJ78_07758	4812	6346	None	3008	312	17902	No_constitutive_exon_found_in_species
ATGGGCCCGTATAACTGATTGAAATTTCTGTTATCACTTGGGATGGACAGTG	6291	6416	6466	6414	-1	supercont1.555	AJ78_07844	4239	6823	None	3008	312	17902	No_constitutive_exon_found_in_species
CGCTGTAGTTTGCCCTTTAATCTTTGTTGGTGCTGACGGGTGCAAAACAGAT	0	71	121	69	-1	supercont1.571	AJ78_07899	0	329	None	3008	312	17902	No_constitutive_exon_found_in_species
TTCCAAAATTTGACCGTGCGCTGATGGAATTCTCCGAACAAATTGGGTAGAC	1637	1910	1587	1639	1	supercont1.571	AJ78_07900	1145	3195	None	3008	312	17902	No_constitutive_exon_found_in_species
GTGTTTGTGCGATATACTGACATTACTTCTATTCGGGGGTGTGTTAAAAGTC	8533	8891	8941	8889	-1	supercont1.579	AJ78_07942	8533	9644	None	3008	312	17902	No_constitutive_exon_found_in_species
GTTCAGATGTACTGCAGTGTCCTCGAGAGTGAGCCGCGGCGGGGATAGAGAC	9253	9626	9676	9624	-1	supercont1.593	AJ78_07989	9253	9737	None	3008	312	17902	No_constitutive_exon_found_in_species
TTTTTTTTTTTTTTTTTTGCCAAATATAATAAAAGCTGACAGGGGTCTAGAC	4364	4577	4314	4366	1	supercont1.622	AJ78_08095	3837	5700	None	3008	312	17902	No_constitutive_exon_found_in_species
AATTTCCCGGATTCTACTGATCACCTCGTTAGTTAACATGGGAATGACAGGC	12052	12996	12002	12054	1	supercont1.629	AJ78_08117	11062	12996	None	3008	312	17902	No_constitutive_exon_found_in_species
TTTCTGCTTCTTCCTGCTTGTTTTAGAAAAATTTTCTAACGGGGATCTAGGC	2990	3103	3153	3101	-1	supercont1.640	AJ78_08151	157	3781	None	3008	312	17902	No_constitutive_exon_found_in_species
CACCTCTTTGTAATTGAAAGAATCCGCAACTGACGCCGCGGGGAAAATAGAT	7077	8336	8386	8334	-1	supercont1.643	AJ78_08154	7077	8792	None	3008	312	17902	No_constitutive_exon_found_in_species
TGTTGACTATCATTAAGAGATTGAGCGGGCACCTCGCAGCGGGGAATCAGTG	1688	2005	1638	1690	1	supercont1.693	AJ78_08303	868	2005	None	3008	312	17902	No_constitutive_exon_found_in_species
TAATTGACTCAATGAATAGTTAACTATACTAATGGAGAAGAGAGGGTAAGAC	1480	1779	1829	1777	-1	supercont1.694	AJ78_08308	951	2621	None	3008	312	17902	No_constitutive_exon_found_in_species
CTCGTCCTGGGGCTGGGGGGTTTGTGTGCATACAACTTATATGGGGATAGAG	850	1006	1056	1004	-1	supercont1.696	AJ78_08316	850	1637	None	3008	312	17902	No_constitutive_exon_found_in_species
GTCAAACAAATACAAAATACAAGGCTGAGCAGTTTTATTTCGAGGGGTAGAA	5948	6204	6254	6202	-1	supercont1.700	AJ78_08329	4271	6404	None	3008	312	17902	No_constitutive_exon_found_in_species
GTCGAGTTGCAAGTGCTGCTGCTAACTATACATATTTCGTGGGTAATTAGGC	7742	7941	7692	7744	1	supercont1.741	AJ78_08425	7517	8623	None	3008	312	17902	No_constitutive_exon_found_in_species
AGAATCTATCCATTTATTGGCAAGACAAACTCACATCCGGGATAATACAGGG	8699	8831	8881	8829	-1	supercont1.775	AJ78_08512	7720	9132	None	3008	312	17902	No_constitutive_exon_found_in_species
GATTTCAAGCAAGACCTTTTGGCTACCAGCCTTGCTAATGGGTGATACAGAA	5308	5442	5258	5310	1	supercont1.811	AJ78_08574	4771	6138	None	3008	312	17902	No_constitutive_exon_found_in_species
TCCCTCTGCCCCCGTTTTACATTTGCTTACGCGATGGGAGGGGAATACAGAA	7657	7726	7776	7724	-1	supercont1.823	AJ78_08584	6603	7837	None	3008	312	17902	No_constitutive_exon_found_in_species
TGTTATTTTGGGGGGGTTGGATATGCTAACAAAGCCTGGGGGAAATATAGCT	1121	1289	1339	1287	-1	supercont1.834	AJ78_08600	1121	5414	None	3008	312	17902	No_constitutive_exon_found_in_species
TATGCGTGGCACTAATAAATGGTCAAGCTAACGAACATGCGAGGGAACAGCT	2545	2680	2730	2678	-1	supercont1.860	AJ78_08649	1972	3066	None	3008	312	17902	No_constitutive_exon_found_in_species
AAAGAAAAGAAAAGTTTTGTAGAAAGAAGGCTTGCTCACATGGGTGATAGAT	2355	2565	2615	2563	-1	supercont1.919	AJ78_08720	1083	3847	None	3008	312	17902	No_constitutive_exon_found_in_species
ATTACGAAGGGGAGGATTTGGCTGACGTTGTTTTGGGGGATATAATGAAGGT	3718	4929	4979	4927	-1	supercont1.934	AJ78_08744	3718	6214	None	3008	312	17902	No_constitutive_exon_found_in_species
TGATGTCCGTCGTTCTCAGGGTGCTATGGAAAACTAATGATAACGGGCAGGA	1907	2075	1857	1909	1	supercont1.990	AJ78_08811	1683	3444	None	3008	312	17902	No_constitutive_exon_found_in_species
ACCGTTGACATAAAGCTATTGTTTTCGACACTAACAGGGGATAATTGAAGCT	267	1872	1922	1870	-1	supercont1.1048	AJ78_08862	267	3261	None	3008	312	17902	No_constitutive_exon_found_in_species
AAATTATTTCTTCATTTGCTGACTTGTAAGCTTGTGGGAGAAATACACAGAG	2035	2142	1985	2037	1	supercont1.1125	AJ78_08920	1797	4167	None	3008	312	17902	No_constitutive_exon_found_in_species
TGAATATCGACTAGTGTTAACCAAATATTTGTTTTCCTGGGTGGGTGAAGGG	1027	2703	2753	2701	-1	supercont1.1138	AJ78_08931	470	3231	None	3008	312	17902	No_constitutive_exon_found_in_species
GCTCACAAGGGAGTAGTGCCCACAAGGGAGTACCGCTCACAAGGGAGTAGTG	1268	1470	1520	1468	-1	supercont1.1227	AJ78_08985	1268	2700	None	3008	312	17902	No_constitutive_exon_found_in_species
TAGTTTGGAGTAATATAGTTCTAACCTCCCCGATTCTGGGAGCAATATAGTT	1075	2000	1025	1077	1	supercont1.1267	AJ78_09005	460	2000	None	3008	312	17902	No_constitutive_exon_found_in_species
CCATGCATTGTTGAGGACTGTGTATTGTGTTCGGCACTCACACCGGGAAGAT	730	995	680	732	1	supercont1.1518	AJ78_09064	172	1376	None	3008	312	17902	No_constitutive_exon_found_in_species
