# Supplementary material for: Widespread Separation of the Polypyrimidine Tract From 3′ AG by G Tracts in Association With Alternative Exons in Metazoa and Plants
Source: Front Genet. 2019 Jan 14;9:741. doi: 10.3389/fgene.2018.00741 (PMC6339879; doi:10.3389/fgene.2018.00741)
Supplement: DATA FILE S1 — Sequences of REPAG 3′ SS from each species of fungi. [file Data_Sheet_1.zip › Supplementary data 1/Fungi_Release38_rhodotorula_sp_jg_1b.txt]

REPA_GGG_Sequence	Exon_Start	Exon_End	Pos_-50	Pos_+2	Strand	Chromosome	GeneID	Gene_Start	Gene_End	Gene_Name	Number_of_REPAs	Number_of_REPAs_has_GGG	Number_of_Intron(Intra_genic_Region)	Upstream_Constitutive_Exon
TTGGCCCCGGCGACGATAAGGCGAGTTGACCCCACGGCCCGGGAACACAGGT	15818	15886	15936	15884	-1	RHOSPscaffold_1	RHOSPDRAFT_30695	14874	16129	None	4376	860	35381	No_constitutive_exon_found_in_species
CCCGACGGCACGGCGAATTCACTGACGCTCGATCTCTCTTGCGGGAACAGAC	137878	138025	138075	138023	-1	RHOSPscaffold_1	RHOSPDRAFT_30734	134717	139717	None	4376	860	35381	No_constitutive_exon_found_in_species
CATTCCGGTCCGCTCAGCAATCTCACCGCGCTGACTGTTTCGGGGTACAGAT	142799	143069	142749	142801	1	RHOSPscaffold_1	RHOSPDRAFT_14192	140470	146058	None	4376	860	35381	No_constitutive_exon_found_in_species
GGACGGCGAAACCCTGACCGCGGTTTTCTTTCCACCGGGCTGGAAACCAGTC	171270	171372	171220	171272	1	RHOSPscaffold_1	RHOSPDRAFT_30745	170665	171838	None	4376	860	35381	No_constitutive_exon_found_in_species
TGAAGCGGCAATACATCGAGCTGACATGCCGTGCCCGGGCGCGCAAACAGAG	193212	193318	193162	193214	1	RHOSPscaffold_1	RHOSPDRAFT_30754	192277	193495	None	4376	860	35381	No_constitutive_exon_found_in_species
CGAACCGCCCAAGACAGCGAGCTGACCTGATCTTTCTTCGGGACCGGCAGGG	201427	201522	201572	201520	-1	RHOSPscaffold_1	RHOSPDRAFT_30759	200570	202400	None	4376	860	35381	No_constitutive_exon_found_in_species
ATGGAGGATGCGACGTCGAACTCGGCCACGAGTCGGCCGAACGGGAGGAGAA	254591	254785	254541	254593	1	RHOSPscaffold_1	RHOSPDRAFT_14165	253878	257058	None	4376	860	35381	No_constitutive_exon_found_in_species
TGACGATCTGAAGTTCTCCGGTTGCGATATCGTGCTTGTTTGGGGAACAGCC	341691	341911	341641	341693	1	RHOSPscaffold_1	RHOSPDRAFT_30815	341277	343793	None	4376	860	35381	No_constitutive_exon_found_in_species
TTTTGAAGTACGGGAGAGAAAAGAGCTGATGAGCGGTTGGATGGGCGCAGTT	399907	400783	399857	399909	1	RHOSPscaffold_1	RHOSPDRAFT_30841	399591	400783	None	4376	860	35381	No_constitutive_exon_found_in_species
ATTCGGAATCTCCGAGGTCGTGTGAAGCAGCTAACTTGGATGGGGCGCAGAC	404953	405059	405109	405057	-1	RHOSPscaffold_1	RHOSPDRAFT_30843	402774	405512	None	4376	860	35381	No_constitutive_exon_found_in_species
TCCCGGTAAGGGCGGTGGTCGTACAGGTGGCGCCGGCGGGGGTGCTGGAGCT	410012	410177	409962	410014	1	RHOSPscaffold_1	RHOSPDRAFT_14195	408055	413653	None	4376	860	35381	No_constitutive_exon_found_in_species
TGGCGCCTCGTCGACGACGAAGACGGCGCGTGGGCACACGGGCGCGGGAGCA	410942	411679	410892	410944	1	RHOSPscaffold_1	RHOSPDRAFT_14195	408055	413653	None	4376	860	35381	No_constitutive_exon_found_in_species
GCGCCTATGGACGCATAACGATCGCGGGACTGAACTTGGGAAGCGTACAGAC	468019	468216	468266	468214	-1	RHOSPscaffold_1	RHOSPDRAFT_28019	464589	470885	None	4376	860	35381	No_constitutive_exon_found_in_species
GAAAAAGAAGACGAGACGGTTCGCTCGAACCGGCGATGGAATGGGCGGAGGT	519105	519207	519257	519205	-1	RHOSPscaffold_1	RHOSPDRAFT_23980	519105	520524	None	4376	860	35381	No_constitutive_exon_found_in_species
ACGGACGCTGACATGACCGCTGACCTCACTCTGTCCGGGGGTGGAAACAGCC	521403	521487	521353	521405	1	RHOSPscaffold_1	RHOSPDRAFT_30886	521023	521974	None	4376	860	35381	No_constitutive_exon_found_in_species
CCTGTGCAAGGACTCACAGCGCTGACTCTTCCATCTCTTGGGAAACGCAGCC	568321	568692	568742	568690	-1	RHOSPscaffold_1	RHOSPDRAFT_30903	568321	569262	None	4376	860	35381	No_constitutive_exon_found_in_species
GCTTGCTCGCCCCGCTGATCAAAGTGTCTATGCTCTTGTGGGGGCGGCAGGA	632076	632125	632175	632123	-1	RHOSPscaffold_1	RHOSPDRAFT_30933	629029	632820	None	4376	860	35381	No_constitutive_exon_found_in_species
GCCAGTTGTGCCGCTTTTCTGGGGATGCTAACACTCGCTTTGGGGGACAGGC	673430	673463	673513	673461	-1	RHOSPscaffold_1	RHOSPDRAFT_30951	672594	674967	None	4376	860	35381	No_constitutive_exon_found_in_species
TCGTTCGTCGAGCTGTCTCATACTAACTATCGCATTTCTCCGATGGGCAGTG	675882	676041	676091	676039	-1	RHOSPscaffold_1	RHOSPDRAFT_30952	675446	676839	None	4376	860	35381	No_constitutive_exon_found_in_species
TCGACAGACGAGTTCGCTGACGTTCCGACGGTGGCGGCAAATGCGGGCAGGC	681932	682012	682062	682010	-1	RHOSPscaffold_1	RHOSPDRAFT_14087	681932	682894	None	4376	860	35381	No_constitutive_exon_found_in_species
TTTCGTAGGCTGTAAACGCTCGCGCTGACGTCTTCCAACTGGGTCGACAGCC	693968	694174	693918	693970	1	RHOSPscaffold_1	RHOSPDRAFT_30957	689085	694174	None	4376	860	35381	No_constitutive_exon_found_in_species
ACCTCTCGAGAGCAGTGAGCGCAAAGCTGACATTGCGGGAAAAACGACAGTT	708309	708837	708887	708835	-1	RHOSPscaffold_1	RHOSPDRAFT_30965	706451	709434	None	4376	860	35381	No_constitutive_exon_found_in_species
TCGAGGCCCCTAATTCAGCGAGAGGAGGCTCACTCGCTCTGGGAACGCAGTG	737937	738006	737887	737939	1	RHOSPscaffold_1	RHOSPDRAFT_30973	735432	738216	None	4376	860	35381	No_constitutive_exon_found_in_species
CCGATTCTTCCCGCGAACGGGCTACTGACTGCTCCGCTCCGGGGATGCAGAC	811873	811938	811988	811936	-1	RHOSPscaffold_1	RHOSPDRAFT_31000	811612	813981	None	4376	860	35381	No_constitutive_exon_found_in_species
CGCCACTTCGTCACGCGTCGCTGCGACTCTCTCGCGCAGGGCGGGCGCAGTG	842522	843111	842472	842524	1	RHOSPscaffold_1	RHOSPDRAFT_13949	838345	844760	None	4376	860	35381	No_constitutive_exon_found_in_species
GCCTCGAAGCTGTTCTCGCTAACCCAACCCGACCGACCGGGAACAGAAAGGC	848445	848555	848395	848447	1	RHOSPscaffold_1	RHOSPDRAFT_31014	848090	849589	None	4376	860	35381	No_constitutive_exon_found_in_species
ATCTCCATCACTGACCTGACAATGAGCAAACCACCCGGGGGAAAATTCAGGT	865168	865466	865516	865464	-1	RHOSPscaffold_1	RHOSPDRAFT_31023	865168	866218	None	4376	860	35381	No_constitutive_exon_found_in_species
GGCATGTTACAAGAGATCTCACACTGACGCTACTGACTGACGGGACACAGAG	871740	872109	871690	871742	1	RHOSPscaffold_1	RHOSPDRAFT_31026	871376	872975	None	4376	860	35381	No_constitutive_exon_found_in_species
CAATTCGTAAAATCGGTTCTGACTCTTCATTGTATCTCCGTGGCGGGCAGCG	909662	909683	909612	909664	1	RHOSPscaffold_1	RHOSPDRAFT_31038	907377	910139	None	4376	860	35381	No_constitutive_exon_found_in_species
GCGGCGAACGGCACCCCCGCCGCCGAATCGACCTCCAGCGCCACGGGGAGCT	922060	922493	922010	922062	1	RHOSPscaffold_1	RHOSPDRAFT_13819	921149	923491	None	4376	860	35381	No_constitutive_exon_found_in_species
GATCAGCTGCCGTCTTGAGAAGCTGATTTCTTGAGGCGTGGGAGTCGCAGGC	938006	938103	937956	938008	1	RHOSPscaffold_1	RHOSPDRAFT_31048	936983	939324	None	4376	860	35381	No_constitutive_exon_found_in_species
GCCGCGAAGTGGACTAAGAAGACGACCTTCCTTGGGCTTGGGAAGACCAGAT	955953	956262	956312	956260	-1	RHOSPscaffold_1	RHOSPDRAFT_24076	955953	957437	None	4376	860	35381	No_constitutive_exon_found_in_species
CGGAAGGAAGGAAGTCGGATGCTAATGGTTTTTCGCTCCGGGAATCGCAGGC	965337	965809	965287	965339	1	RHOSPscaffold_1	RHOSPDRAFT_7210	964191	968519	None	4376	860	35381	No_constitutive_exon_found_in_species
CGAACAAGATCTCGCTGGGCTTGAAGAAGTCGCTCTTCCCCGAGGGCGAGCT	982556	982558	982506	982558	1	RHOSPscaffold_1	RHOSPDRAFT_13984	978767	984127	None	4376	860	35381	No_constitutive_exon_found_in_species
TATATTCCTAGCGCGAGTAAGGGATGGAGCTGACAACGAGTGGGAGCCAGGC	1008564	1008666	1008514	1008566	1	RHOSPscaffold_1	RHOSPDRAFT_12319	1007092	1009514	None	4376	860	35381	No_constitutive_exon_found_in_species
CCCTTTTTGAAGACTCTCAGAAAACTGAATACACAACACTCGCGGGACAGGC	25068	25259	25309	25257	-1	RHOSPscaffold_2	RHOSPDRAFT_24096	20786	26058	None	4376	860	35381	No_constitutive_exon_found_in_species
CTTACACAACAGGACAGTCTTTTGACTGACCCCCGCTGGTGCACGGGCAGGT	34094	34286	34044	34096	1	RHOSPscaffold_2	RHOSPDRAFT_28089	33605	34549	None	4376	860	35381	No_constitutive_exon_found_in_species
CTTGCTCGAGCTGCCAAGACTGACCCTTTGTGCGTGCGCCGGGTGGCTAGGG	44594	44716	44766	44714	-1	RHOSPscaffold_2	RHOSPDRAFT_14271	40880	47848	None	4376	860	35381	No_constitutive_exon_found_in_species
TATGACATTCTGACACCCTGCCCGTCGTCATCTTTCTCCATGGGCGGCAGGT	113886	114513	113836	113888	1	RHOSPscaffold_2	RHOSPDRAFT_31111	112660	114513	None	4376	860	35381	No_constitutive_exon_found_in_species
TTCCTCCTTGAGTGGTATCTGCATGGTGTCGCTGACTTTGACGTGGGCAGTC	123654	123809	123859	123807	-1	RHOSPscaffold_2	RHOSPDRAFT_28102	122580	126810	None	4376	860	35381	No_constitutive_exon_found_in_species
CCGGCAGCAGATCTGACTCTTGAGCTTTCTGTGTTCATGGGGGCACGCAGTT	122580	122703	122753	122701	-1	RHOSPscaffold_2	RHOSPDRAFT_28102	122580	126810	None	4376	860	35381	No_constitutive_exon_found_in_species
TTCCGACACGAAGCGCGCTCGCTAACGACGGACTCGACGCGGGTGTACAGGC	135288	135354	135404	135352	-1	RHOSPscaffold_2	RHOSPDRAFT_24124	134645	139052	None	4376	860	35381	No_constitutive_exon_found_in_species
CTGCGCCATCTGGTACCCCCGACTTACTTATGTTTGGTGTGTGGGTGCAGTC	170408	170544	170358	170410	1	RHOSPscaffold_2	RHOSPDRAFT_14639	169514	170544	None	4376	860	35381	No_constitutive_exon_found_in_species
TGTTTCGTCGGCTTCGAAGAGCATGTTACTGACACCTGCGCGGGGTGTAGGC	174458	174565	174615	174563	-1	RHOSPscaffold_2	RHOSPDRAFT_31135	174147	176469	None	4376	860	35381	No_constitutive_exon_found_in_species
CTCCGTCGCCACCACCTCGCTGAACCCGTTCGTGTCGGGGATGAACACAGGG	183291	183378	183241	183293	1	RHOSPscaffold_2	RHOSPDRAFT_24132	183133	186850	None	4376	860	35381	No_constitutive_exon_found_in_species
CACGGGACGCTCATGACCCGCGCAACAGCCGCGACGGGCGCGACAGCAAGGA	205212	205405	205162	205214	1	RHOSPscaffold_2	RHOSPDRAFT_14444	199242	206581	None	4376	860	35381	No_constitutive_exon_found_in_species
CTCGCGAACAAGTGACTGACTCTGGGGCGCACATTTCTTCGGGACCGCAGCA	225646	225763	225813	225761	-1	RHOSPscaffold_2	RHOSPDRAFT_31153	225442	226217	None	4376	860	35381	No_constitutive_exon_found_in_species
ATCAGGATACAAGGGGACGGTACGAGGGAAAGGACAGGCACGGGGCATAGGG	247273	247386	247223	247275	1	RHOSPscaffold_2	RHOSPDRAFT_31164	246886	247386	None	4376	860	35381	No_constitutive_exon_found_in_species
GGGTCGAGTGATCAAGAAAATAAGGCAGCCAGTGGAAGTGGGCTCGAGAGAA	270276	270301	270226	270278	1	RHOSPscaffold_2	RHOSPDRAFT_4160	270175	272289	None	4376	860	35381	No_constitutive_exon_found_in_species
AGCGTTGCTATGCCAGGAGGCCGTTCGCTAACAAGCATGGGACGATGCAGAT	300562	300611	300512	300564	1	RHOSPscaffold_2	RHOSPDRAFT_14439	300006	301304	None	4376	860	35381	No_constitutive_exon_found_in_species
CTCGGTTGAGAAACTCGTCCACAAACATGACCTTTGCTGGGGTTGAACAGGG	383826	383975	384025	383973	-1	RHOSPscaffold_2	RHOSPDRAFT_31214	382826	384278	None	4376	860	35381	No_constitutive_exon_found_in_species
AGTACAAGACGCTGACCCTTTTTTTCGACGGCGCAAACATAAACAGGGAGAA	394749	394910	394960	394908	-1	RHOSPscaffold_2	RHOSPDRAFT_14456	394749	395560	None	4376	860	35381	No_constitutive_exon_found_in_species
GTACTTGCCTGGGATGCCCCGGAACTTGCTGATACGTGCTATATGGGCAGTC	444807	444914	444964	444912	-1	RHOSPscaffold_2	RHOSPDRAFT_14632	442937	445373	None	4376	860	35381	No_constitutive_exon_found_in_species
GCTTCTCCTTTGCGTGTCTCGCGGGCGGATCGCTGACTCGGGTCGAGCAGTG	448936	449263	449313	449261	-1	RHOSPscaffold_2	RHOSPDRAFT_28152	448328	449843	None	4376	860	35381	No_constitutive_exon_found_in_species
CTGGCCCGCTTTGCTGACTCTTAACTCTCCCTCTTCCTTGTCGGGAACAGCT	466867	467160	467210	467158	-1	RHOSPscaffold_2	RHOSPDRAFT_31245	466078	468088	None	4376	860	35381	No_constitutive_exon_found_in_species
CTGGCCTCACTGACGGGCATTCTGATCGGGCACCGGGGCGGAAACAACAGAT	470308	470826	470258	470310	1	RHOSPscaffold_2	RHOSPDRAFT_31246	468478	471922	None	4376	860	35381	No_constitutive_exon_found_in_species
CGCTCTACACGCGCAGCTGACGCAAACACGTCCTTGGGGGGGGGGGGCAGAG	526612	526677	526727	526675	-1	RHOSPscaffold_2	RHOSPDRAFT_4075	526612	527039	None	4376	860	35381	No_constitutive_exon_found_in_species
TGCCATGTTTTGCGCGTCTGCCGCAACTTCTGACCAGTTCGGGCCAGCAGTC	531336	531443	531493	531441	-1	RHOSPscaffold_2	RHOSPDRAFT_31269	531114	536266	None	4376	860	35381	No_constitutive_exon_found_in_species
TCTGCTCTCCGGCTACTCTCTGTTCGGAGCTTGGACAGTCGATTGGGCAGAC	545337	545857	545907	545855	-1	RHOSPscaffold_2	RHOSPDRAFT_31273	544970	546137	None	4376	860	35381	No_constitutive_exon_found_in_species
GGATGTTACCTGGGGAATGGAGGTACTGACCCCACTTGTGCCGGGAACAGCG	609103	609232	609282	609230	-1	RHOSPscaffold_2	RHOSPDRAFT_28168	608007	610244	None	4376	860	35381	No_constitutive_exon_found_in_species
ACCCGCATCTCTCGTTGGAGCACGCGCGCTGACTCTTGTGGGACCGGCAGAT	615652	615928	615602	615654	1	RHOSPscaffold_2	RHOSPDRAFT_14255	615387	616487	None	4376	860	35381	No_constitutive_exon_found_in_species
AGAGTGAGTTGCCCAATTCCTCCCCGGACAGAGGGATCTTGGGACTCGAGAA	702308	702527	702577	702525	-1	RHOSPscaffold_2	RHOSPDRAFT_28182	698301	709475	None	4376	860	35381	No_constitutive_exon_found_in_species
AATTACCGAAGAACAGATCGCTGACTGCGCCTATTTCCCCGCCGGGACAGAT	776252	776635	776685	776633	-1	RHOSPscaffold_2	RHOSPDRAFT_31356	776252	781134	None	4376	860	35381	No_constitutive_exon_found_in_species
CTGCCCGTGCCCGCTCACGCATACCTTTACTTTCTTGACTGGGATTGCAGCT	825189	826284	825139	825191	1	RHOSPscaffold_2	RHOSPDRAFT_24271	824378	827366	None	4376	860	35381	No_constitutive_exon_found_in_species
GTTATGGCTGCCGGAGATGCCAACGTTGACCGGATGTGGGGAGACGACAGGC	829520	829566	829616	829564	-1	RHOSPscaffold_2	RHOSPDRAFT_14592	827512	829889	None	4376	860	35381	No_constitutive_exon_found_in_species
GAGGGTCGAGTGCTGCGGGATGCTGACATGCTCGTCCCCTGGGAGTCTAGGG	855050	855106	855156	855104	-1	RHOSPscaffold_2	RHOSPDRAFT_14554	853890	855368	None	4376	860	35381	No_constitutive_exon_found_in_species
TTGATCCCGGAAACGGCCCAACTCTGACCACTCTGACACGGGTGAAACAGCG	854819	854975	855025	854973	-1	RHOSPscaffold_2	RHOSPDRAFT_14554	853890	855368	None	4376	860	35381	No_constitutive_exon_found_in_species
CACTTGCGTTGCTCGCGGACTAATCACCTCGGGACCCCCCGCGGGAACAGGT	854476	854584	854634	854582	-1	RHOSPscaffold_2	RHOSPDRAFT_14554	853890	855368	None	4376	860	35381	No_constitutive_exon_found_in_species
CGGCACGAGGGTTCCTCAAGGTGCTCCGCAAAGACGATGAACCGGGCAAGGG	865060	865145	865010	865062	1	RHOSPscaffold_2	RHOSPDRAFT_28200	861776	866207	None	4376	860	35381	No_constitutive_exon_found_in_species
GGGCCGACCAATCTCACAAGCTGATCACCATCGTGCGCGTGGGAAATCAGAT	869006	869111	868956	869008	1	RHOSPscaffold_2	RHOSPDRAFT_31383	867041	871243	None	4376	860	35381	No_constitutive_exon_found_in_species
AGGTGCGTCTTGGAATCCTGGAAGTCGGGTCGTTTCGTGGGCTGATGAAGCC	909215	909331	909165	909217	1	RHOSPscaffold_2	RHOSPDRAFT_14299	908627	909729	None	4376	860	35381	No_constitutive_exon_found_in_species
GCGAAAATACAGATACCGGATATGACCACTGACGAGTCGTGGGCCGATAGGA	919768	919905	919718	919770	1	RHOSPscaffold_2	RHOSPDRAFT_31404	917554	921467	None	4376	860	35381	No_constitutive_exon_found_in_species
AAAAGGCTCAACCAAATCTGATAGAGACTAATTCTCGTTTCGGAGGGCAGGT	920189	920371	920139	920191	1	RHOSPscaffold_2	RHOSPDRAFT_31404	917554	921467	None	4376	860	35381	No_constitutive_exon_found_in_species
GCAGCATCCGACGAAGGAGAAGTATCGGAAGCTCGTCCGCGGGACAGCAGTA	927501	927617	927451	927503	1	RHOSPscaffold_2	RHOSPDRAFT_12398	926708	928310	None	4376	860	35381	No_constitutive_exon_found_in_species
TGGTCCTCCTTCTTCTCTTCTTCTTCTTCAACACCGATGGGAAAATGCAGGC	927757	927883	927707	927759	1	RHOSPscaffold_2	RHOSPDRAFT_12398	926708	928310	None	4376	860	35381	No_constitutive_exon_found_in_species
CATGTCTACCTAATGCTCACTACTGACATGCACTTGCTCGGGCGAGTCAGGG	970928	971038	971088	971036	-1	RHOSPscaffold_2	RHOSPDRAFT_31417	968609	972643	None	4376	860	35381	No_constitutive_exon_found_in_species
GGGCATATCGATTGAGAAGTTGCTGATCCCCAAGTGTCCGGGATCAATAGGC	1882	2097	1832	1884	1	RHOSPscaffold_3	RHOSPDRAFT_31422	1566	2097	None	4376	860	35381	No_constitutive_exon_found_in_species
TGGATAATCTTTCGCATGACGTACTCACATCGACTTGGCTACGAGGGCAGTG	15239	15305	15189	15241	1	RHOSPscaffold_3	RHOSPDRAFT_31428	14881	15968	None	4376	860	35381	No_constitutive_exon_found_in_species
CTGACCGGAACTGACTCATGATCGGTGACGACGGCCTCGCCGGGTGACAGTG	15699	15968	15649	15701	1	RHOSPscaffold_3	RHOSPDRAFT_31428	14881	15968	None	4376	860	35381	No_constitutive_exon_found_in_species
TGCAAGTCTACGCACACAGCTCTGACCTGGCATTGCGTTCCATGGGACAGCC	36312	36378	36428	36376	-1	RHOSPscaffold_3	RHOSPDRAFT_15015	33150	38388	None	4376	860	35381	No_constitutive_exon_found_in_species
AAGGCGGTCGCGGTATCTCGTTGGCTGACATTCGCATCTTGCGTGGGCAGGC	48924	49089	48874	48926	1	RHOSPscaffold_3	RHOSPDRAFT_14676	48517	52396	None	4376	860	35381	No_constitutive_exon_found_in_species
TGACTTTGGGAACAACCTATCGTGGGGTCGCGGGGGGGGGGAACGCGCAGCG	52554	53142	53192	53140	-1	RHOSPscaffold_3	RHOSPDRAFT_28219	52554	53967	None	4376	860	35381	No_constitutive_exon_found_in_species
TCTGCAAGCTGATTCCATGCGCAAAGACTGACCCTTTTACTTGAGGGCAGAC	108093	108539	108589	108537	-1	RHOSPscaffold_3	RHOSPDRAFT_28225	107395	111045	None	4376	860	35381	No_constitutive_exon_found_in_species
GAGTGGGTGAGATGCCGAGAGCTGACAAGTGCCGTCGGTTTGGGCAATAGGG	123441	123661	123711	123659	-1	RHOSPscaffold_3	RHOSPDRAFT_28228	123046	126312	None	4376	860	35381	No_constitutive_exon_found_in_species
TGGTGGAACTGATGGTGCAGCCGGAGGGGAAGGAGGCGCGAATGGGCAAGCG	153308	153374	153424	153372	-1	RHOSPscaffold_3	RHOSPDRAFT_14791	151084	154056	None	4376	860	35381	No_constitutive_exon_found_in_species
TCCTCTTCTCCTGCGCAACACTGACCGAGAACGCGAGAACGGGGAAACAGCA	156529	156970	156479	156531	1	RHOSPscaffold_3	RHOSPDRAFT_31483	154846	158055	None	4376	860	35381	No_constitutive_exon_found_in_species
TCGCTGTTGCAGAAGTGAGTCGAGTTACCAAACCCGGGAGGACACGAGAGCA	189210	189358	189408	189356	-1	RHOSPscaffold_3	RHOSPDRAFT_14955	188275	191567	None	4376	860	35381	No_constitutive_exon_found_in_species
AACAATGACCCCTCGGGGCTGACGAGCGAGGCCCTTGCTACCGGGGACAGCT	192133	192192	192083	192135	1	RHOSPscaffold_3	RHOSPDRAFT_31498	191820	192823	None	4376	860	35381	No_constitutive_exon_found_in_species
TCGAAGTCGAAGAGGGCAGTTTCGAACTGACAAGCGGACAAACGGGACAGTT	197459	197521	197571	197519	-1	RHOSPscaffold_3	RHOSPDRAFT_31500	193835	198052	None	4376	860	35381	No_constitutive_exon_found_in_species
CGTTCGCAGGGCGGGGACGCTGAGGAGCTGACACTTCTTTGGCGGGACAGGT	229408	229596	229646	229594	-1	RHOSPscaffold_3	RHOSPDRAFT_31512	228373	232206	None	4376	860	35381	No_constitutive_exon_found_in_species
TCGCTATTCAAGGTGATGCGCTGACAATATCCTTGTCGTGGGGCTAACAGAC	240123	240174	240073	240125	1	RHOSPscaffold_3	RHOSPDRAFT_31515	239256	240785	None	4376	860	35381	No_constitutive_exon_found_in_species
GTGAAGAATAGCCTCGCTGATTGGACGTTGTTCATCTCTGGGACGCACAGCT	257557	257839	257507	257559	1	RHOSPscaffold_3	RHOSPDRAFT_24354	255432	257839	None	4376	860	35381	No_constitutive_exon_found_in_species
TCGCCGAACGCACGCAAAGTGGCTGGTGAAGACACATTTGCCGGGAACAGGG	258684	258750	258634	258686	1	RHOSPscaffold_3	RHOSPDRAFT_31522	258024	259062	None	4376	860	35381	No_constitutive_exon_found_in_species
CGCCGCCGGCCGACGACGCGGCTCACCCCGCCACTGACGAGCTGGGCAAGCC	265760	265903	265710	265762	1	RHOSPscaffold_3	RHOSPDRAFT_14697	265133	266466	None	4376	860	35381	No_constitutive_exon_found_in_species
CTTTCCGATAAAAGCGACTGACTCTTTTTTTTTTCTGGACGGGTGTGCAGCG	271483	271634	271433	271485	1	RHOSPscaffold_3	RHOSPDRAFT_14802	270204	278459	None	4376	860	35381	No_constitutive_exon_found_in_species
AGGCGGACGACGATGACGGGCAAGACGAGAGTAGCGGGGACGAAGACGAGGA	337172	337523	337122	337174	1	RHOSPscaffold_3	RHOSPDRAFT_14825	334989	346467	None	4376	860	35381	No_constitutive_exon_found_in_species
TTCGCTTCTTCCTCCGGCTGGGTATCGGTACTGATTACGTGGGCGCACAGTG	364353	364408	364303	364355	1	RHOSPscaffold_3	RHOSPDRAFT_31553	359082	364821	None	4376	860	35381	No_constitutive_exon_found_in_species
GGCGTAAAGACGTTGTCGATAACAGTGGTAGTTGTAGTCGGGCTCGAAAGGT	381628	381735	381578	381630	1	RHOSPscaffold_3	RHOSPDRAFT_28259	378639	381735	None	4376	860	35381	No_constitutive_exon_found_in_species
TTCAATCTTCAGCTGACACGAAATGAGGACTTCATTCCCGGGGTGCGCAGCG	387633	387903	387953	387901	-1	RHOSPscaffold_3	RHOSPDRAFT_14859	387120	388320	None	4376	860	35381	No_constitutive_exon_found_in_species
GAGCCCTCCCTGTGAATAGGAGCTCAAAGTCGAGTTCCCCGGGACAACAGGT	404556	404673	404506	404558	1	RHOSPscaffold_3	RHOSPDRAFT_31568	403557	404912	None	4376	860	35381	No_constitutive_exon_found_in_species
AGGAGATGGACTGGGCAGCTCCAACTGACGGAGGATGCTGAGCGGGACAGGT	410536	410677	410486	410538	1	RHOSPscaffold_3	RHOSPDRAFT_14898	410350	412572	None	4376	860	35381	No_constitutive_exon_found_in_species
TTCTTCGAAGGCGATGTGAAGCAGGCGAGGAGAGAAGCGAGGGAGCAGAGGC	426707	426792	426842	426790	-1	RHOSPscaffold_3	RHOSPDRAFT_9561	426014	428460	None	4376	860	35381	No_constitutive_exon_found_in_species
GGGACTGACCGTGTGATTGTGTGTGTGTGCGATCGGGGGGGCGAGATTAGGG	439317	439328	439378	439326	-1	RHOSPscaffold_3	RHOSPDRAFT_31584	438293	439561	None	4376	860	35381	No_constitutive_exon_found_in_species
TCCCCGGAGGGACTACACGGGAAACTGACGGGAGCGCGCATGGGAAACAGAG	440545	441158	441208	441156	-1	RHOSPscaffold_3	RHOSPDRAFT_31585	440545	442312	None	4376	860	35381	No_constitutive_exon_found_in_species
GACCGCGTCCTAACCTTCCTTTGCTGACGAATCGTGCTCTCACGGGACAGGC	449879	449948	449998	449946	-1	RHOSPscaffold_3	RHOSPDRAFT_31589	449479	455203	None	4376	860	35381	No_constitutive_exon_found_in_species
GCATCCGCTTCTGTTAGAAACAGGGACTCACGCTTTGTTGCGGGCGACAGGA	516474	516673	516723	516671	-1	RHOSPscaffold_3	RHOSPDRAFT_14854	513423	518101	None	4376	860	35381	No_constitutive_exon_found_in_species
GCTTGTCCTTTTCTGCGACGAGACAGCTGAAACAACCCGTGGGAATGCAGCG	519771	519899	519721	519773	1	RHOSPscaffold_3	RHOSPDRAFT_24416	519162	520607	None	4376	860	35381	No_constitutive_exon_found_in_species
CGACTCTCGTGCCGAGCTACACACGCTGACGGTACTTCGGGGATACGCAGCT	547412	547539	547589	547537	-1	RHOSPscaffold_3	RHOSPDRAFT_14986	545553	548278	None	4376	860	35381	No_constitutive_exon_found_in_species
TTCCCCTGGAGTACCGCCTCGGTTTGACTGACTTGCGGGCCGAAACGCAGAG	551150	551281	551100	551152	1	RHOSPscaffold_3	RHOSPDRAFT_14975	549836	553184	None	4376	860	35381	No_constitutive_exon_found_in_species
GGGCATTTGGGCGAAGCGAGGGAGAGCTGACGCCGGTTGGGTGGCAACAGCG	554153	554288	554103	554155	1	RHOSPscaffold_3	RHOSPDRAFT_28282	553592	556141	None	4376	860	35381	No_constitutive_exon_found_in_species
GGAATCAGTCTTCGTTTCACTACGTCTTTGACACCGGTTCGAACGGGTAGAT	561301	561363	561413	561361	-1	RHOSPscaffold_3	RHOSPDRAFT_24425	557786	563965	None	4376	860	35381	No_constitutive_exon_found_in_species
CGAGCATCTCTCATGCTCCAGCCACTGACGAGAGGACGCTGGGTATACAGGA	557786	557990	558040	557988	-1	RHOSPscaffold_3	RHOSPDRAFT_24425	557786	563965	None	4376	860	35381	No_constitutive_exon_found_in_species
GCTCTCACCTCGTCTGAGCGCCTGTACTGAGCTGGATATCGGGTAGACAGGA	587141	587155	587091	587143	1	RHOSPscaffold_3	RHOSPDRAFT_31647	585566	588095	None	4376	860	35381	No_constitutive_exon_found_in_species
AAAGGTCGGCGAAAGGGCAAGGGCAAAGGGCGAGGACAGGAAGAAGGGAGCT	596115	596167	596217	596165	-1	RHOSPscaffold_3	RHOSPDRAFT_28283	588282	597479	None	4376	860	35381	No_constitutive_exon_found_in_species
GTGCATGGTTTCACAAGGCGCTTGCTGACATCCCTCCGGGGCGCAAACAGCG	605960	606256	606306	606254	-1	RHOSPscaffold_3	RHOSPDRAFT_31650	605960	609403	None	4376	860	35381	No_constitutive_exon_found_in_species
TGTCGAAACGCCGGGGTCACTGACGAAAAGTATGGTACGGGGTGCAATAGTC	615686	615789	615839	615787	-1	RHOSPscaffold_3	RHOSPDRAFT_28284	613543	616918	None	4376	860	35381	No_constitutive_exon_found_in_species
TTCCCGGCGTGCATGCCCGCTGATTTCCGACTGCTTGTACCGGGAAACAGGG	615515	615592	615642	615590	-1	RHOSPscaffold_3	RHOSPDRAFT_28284	613543	616918	None	4376	860	35381	No_constitutive_exon_found_in_species
CGGCTCTGTGCGTCTAGACTATGAACTGATTCGAGATGATGGGCCAACAGGT	633598	633782	633548	633600	1	RHOSPscaffold_3	RHOSPDRAFT_28296	629767	634240	None	4376	860	35381	No_constitutive_exon_found_in_species
CTTGGGCGAGCACTGACCTCCTTTCCTTTGGTGTTTTTGGGGATTGACAGCC	646944	647055	647105	647053	-1	RHOSPscaffold_3	RHOSPDRAFT_28292	646944	648104	None	4376	860	35381	No_constitutive_exon_found_in_species
ACAATGTCGCTTGAAAAACCAGTCGCTGACGTCCTCTTGCGGGAAAACAGCC	694091	694363	694413	694361	-1	RHOSPscaffold_3	RHOSPDRAFT_31682	692236	695914	None	4376	860	35381	No_constitutive_exon_found_in_species
GCACGGTCTTCTCGTCTCTTGGAGACCGGTAGCTGACGGGTGAGGTGTAGAG	698396	698494	698544	698492	-1	RHOSPscaffold_3	RHOSPDRAFT_28295	696366	698981	None	4376	860	35381	No_constitutive_exon_found_in_species
CCCTTCTCGTCAGTCCTGTACATGGATGTTAACCGCTCGCCTGGGGACAGGT	698289	698340	698390	698338	-1	RHOSPscaffold_3	RHOSPDRAFT_28295	696366	698981	None	4376	860	35381	No_constitutive_exon_found_in_species
CCTGAGACACAGGCGTGACTGATAGATTGTCTCGGTCGTGGGGGGAATAGCT	756326	756444	756276	756328	1	RHOSPscaffold_3	RHOSPDRAFT_14870	754278	756444	None	4376	860	35381	No_constitutive_exon_found_in_species
CTCCAAAAAACTCGTCACTGATGGTTGAGAATTTGGTGCAGATTGGGAAGTC	789314	789451	789264	789316	1	RHOSPscaffold_3	RHOSPDRAFT_14840	787895	792055	None	4376	860	35381	No_constitutive_exon_found_in_species
GGCGAGAAGGGACGCTGACTTTTTCCTCCGAGGTGGGGGCGACCGGACAGTC	810153	810271	810103	810155	1	RHOSPscaffold_3	RHOSPDRAFT_31720	804915	811223	None	4376	860	35381	No_constitutive_exon_found_in_species
ACCTCGTGATCATCTTCTGAGTGTCACCCTCGCTTACGACTGGGAAACAGGA	899189	899285	899139	899191	1	RHOSPscaffold_3	RHOSPDRAFT_31758	897580	902456	None	4376	860	35381	No_constitutive_exon_found_in_species
GCTCGGATCCCCATCAGAGTTTCTGTACACTGACAATACTGCGGGAGCAGAA	25855	25950	25805	25857	1	RHOSPscaffold_4	RHOSPDRAFT_31775	25374	26511	None	4376	860	35381	No_constitutive_exon_found_in_species
TGCCTCGACACCGTTTTGACTGGATGACGATGATGATGATGAGGGAATAGAG	27439	27585	27635	27583	-1	RHOSPscaffold_4	RHOSPDRAFT_31776	26681	27807	None	4376	860	35381	No_constitutive_exon_found_in_species
CAAGTAGCACAGCTGATTGTAGCTGATTGTGACAACCGGGATGCAAACAGCA	37783	38386	38436	38384	-1	RHOSPscaffold_4	RHOSPDRAFT_31781	37783	39251	None	4376	860	35381	No_constitutive_exon_found_in_species
CTCCGGGTTTCCGATCCCAGAGTTGACTCACACTGCGCGGGACAACGCAGAG	40859	40930	40980	40928	-1	RHOSPscaffold_4	RHOSPDRAFT_31782	39858	41907	None	4376	860	35381	No_constitutive_exon_found_in_species
GCAAATTCGAAATTTTGATTAGTGGCTGAGCTGGGCAGCGAGTGGGGCAGAT	63909	63957	63859	63911	1	RHOSPscaffold_4	RHOSPDRAFT_31794	63577	64710	None	4376	860	35381	No_constitutive_exon_found_in_species
GGCTCAGAACCAAAGCTGACGTAAGAGGACTTTTTTTTTTGAGCGGGTAGAC	66566	67318	67368	67316	-1	RHOSPscaffold_4	RHOSPDRAFT_31796	66566	68726	None	4376	860	35381	No_constitutive_exon_found_in_species
CTTCCCTCCGCGATAAGTGGCCGCGAATGCTGACATAGGGGGAGTGGCAGCT	71250	71352	71200	71252	1	RHOSPscaffold_4	RHOSPDRAFT_15177	69168	74056	None	4376	860	35381	No_constitutive_exon_found_in_species
GCAAAACCTCCTCCGGCACCGCTGAACTTTTCGCTCCCTCGGGCGCACAGGC	72153	72631	72103	72155	1	RHOSPscaffold_4	RHOSPDRAFT_15177	69168	74056	None	4376	860	35381	No_constitutive_exon_found_in_species
GCGCGATGGATCAAAGGGGAGAAGCTGATGACCGGACGCGCTGGGAATAGCC	74739	74834	74884	74832	-1	RHOSPscaffold_4	RHOSPDRAFT_15210	74437	75148	None	4376	860	35381	No_constitutive_exon_found_in_species
TGTCCGCCTCGCAGCAACAGCAGCAAGCCCCGCAGGCGGGTGGAAATCAGCC	106075	107572	106025	106077	1	RHOSPscaffold_4	RHOSPDRAFT_15144	105353	107572	None	4376	860	35381	No_constitutive_exon_found_in_species
AGCCGCTCAGGCTAATTTCGATTCCCGTTTCTATCTCTCTCTGGGGACAGGC	125216	126061	126111	126059	-1	RHOSPscaffold_4	RHOSPDRAFT_24534	125216	126484	None	4376	860	35381	No_constitutive_exon_found_in_species
GATTGGTGGGCACCACGCTAACGTTGATCGCCTCGCGGGTGATGGAATAGGA	161521	161691	161471	161523	1	RHOSPscaffold_4	RHOSPDRAFT_24544	159607	162237	None	4376	860	35381	No_constitutive_exon_found_in_species
GCTCTTGCGATTGACGGTGTCCGACAACTCAGACGGTCCCGGGTAGACAGTC	177816	178064	177766	177818	1	RHOSPscaffold_4	RHOSPDRAFT_31838	175801	178877	None	4376	860	35381	No_constitutive_exon_found_in_species
ACACGGGTCGCAGCTCGTACGCACTGCGCTCGAGTGTGTCGGGCGACAAGGT	181255	181362	181412	181360	-1	RHOSPscaffold_4	RHOSPDRAFT_24548	179039	182310	None	4376	860	35381	No_constitutive_exon_found_in_species
TCCAATCGGGCAGTCTGTTGTGCACGCCGCTGACAGGGGCGAAAACCCAGCG	191081	191441	191031	191083	1	RHOSPscaffold_4	RHOSPDRAFT_31841	188581	192811	None	4376	860	35381	No_constitutive_exon_found_in_species
TACCTGAACGCTCGGCTATCTCGTCGGCTGACGCTGGACTGGGCACACAGGC	198589	198696	198539	198591	1	RHOSPscaffold_4	RHOSPDRAFT_31844	198392	200033	None	4376	860	35381	No_constitutive_exon_found_in_species
TGCACATTACCAGGCCCTTTCAACTGACGATCCAATGGCGGGAACAATAGGC	205003	205185	204953	205005	1	RHOSPscaffold_4	RHOSPDRAFT_31846	202026	206096	None	4376	860	35381	No_constitutive_exon_found_in_species
CAGGATGCCTCAACATGATGAATGAATTTAGCTGATGATCGGGCGCGCAGCA	232226	233763	232176	232228	1	RHOSPscaffold_4	RHOSPDRAFT_31857	231831	233763	None	4376	860	35381	No_constitutive_exon_found_in_species
ACTAAGATGTCTTTCGGGCGGATCTGCTTACTGGCGGTCTTGGGACGCAGGC	256426	256508	256376	256428	1	RHOSPscaffold_4	RHOSPDRAFT_15052	254998	256744	None	4376	860	35381	No_constitutive_exon_found_in_species
TGCCCTGGCACGACTGACCGAGCGACTGTTCGCACGTTGGGAAAGCGCAGTC	290668	291744	290618	290670	1	RHOSPscaffold_4	RHOSPDRAFT_31879	290447	292423	None	4376	860	35381	No_constitutive_exon_found_in_species
TGCCCAATCAATCACGCATCAGTGAGCGCTGACATGATGCGGGGGCGCAGGT	307930	308157	308207	308155	-1	RHOSPscaffold_4	RHOSPDRAFT_31885	304598	309873	None	4376	860	35381	No_constitutive_exon_found_in_species
ACACTCGTACTGCTCGGATCTGGCCGTCGCCATTGGTCCGGGAATGACAGGC	316273	316781	316223	316275	1	RHOSPscaffold_4	RHOSPDRAFT_31888	316136	317972	None	4376	860	35381	No_constitutive_exon_found_in_species
CTCTCTCTCTCTCCGAGTCTGGTTTTACAGCGACTGACAGTGGGCAACAGCG	364427	364513	364563	364511	-1	RHOSPscaffold_4	RHOSPDRAFT_28373	362841	365507	None	4376	860	35381	No_constitutive_exon_found_in_species
GAGGCCCCTTCCATCTTTGACGCCTGGTACTGACAGCGGGGACGCAATAGGA	374976	375044	374926	374978	1	RHOSPscaffold_4	RHOSPDRAFT_31909	374853	376905	None	4376	860	35381	No_constitutive_exon_found_in_species
CTTATTCGGGCCGTATTGATTATATTGACGACGCTCCGGCGGGCGGATAGCT	393605	393657	393555	393607	1	RHOSPscaffold_4	RHOSPDRAFT_28376	391916	394636	None	4376	860	35381	No_constitutive_exon_found_in_species
GCAGGATCAGCAAGTTGTCTGTTGCCATTGTATTGACGCGGGTGACGCAGGG	440739	440823	440689	440741	1	RHOSPscaffold_4	RHOSPDRAFT_31932	438171	441160	None	4376	860	35381	No_constitutive_exon_found_in_species
AGCCGGTCATGGGCTGATCAAGGAGTCATGTGCTCGCTCGCGGGGAACAGCT	444495	444895	444945	444893	-1	RHOSPscaffold_4	RHOSPDRAFT_31934	444495	446303	None	4376	860	35381	No_constitutive_exon_found_in_species
CGAGTCTGATCGCGCCCCAGCTGACCGTAGCACGAGACGCGGGCAAACAGGC	467673	468159	468209	468157	-1	RHOSPscaffold_4	RHOSPDRAFT_15258	466833	469039	None	4376	860	35381	No_constitutive_exon_found_in_species
CGTCGTGGAGGCGGGATGCGTGCTGACATCCGGGTGGACGGCACGGGTAGCC	490859	491164	491214	491162	-1	RHOSPscaffold_4	RHOSPDRAFT_31951	490747	492094	None	4376	860	35381	No_constitutive_exon_found_in_species
GGTCTTGAGGCGCTCTCTTTTGCTGACACAACTTTCGAGGGGACACACAGAA	512414	512665	512364	512416	1	RHOSPscaffold_4	RHOSPDRAFT_31961	512012	513666	None	4376	860	35381	No_constitutive_exon_found_in_species
TCGCGTTGGCACGCTGACGAAGCATCTTCCATCTTGGTGGGCTGAAACAGGT	576761	577391	577441	577389	-1	RHOSPscaffold_4	RHOSPDRAFT_31988	576761	578986	None	4376	860	35381	No_constitutive_exon_found_in_species
GCCGGACGAGCATGCCCAGCTGATCTGAAACTGTTTCCCCCTGGGAGCAGGC	668074	668814	668024	668076	1	RHOSPscaffold_4	RHOSPDRAFT_15125	666952	668975	None	4376	860	35381	No_constitutive_exon_found_in_species
ACAGGAATGGCGAGCTTGTACTGACAGCTTCGTCATACCGGGACGCGCAGTG	693014	693953	692964	693016	1	RHOSPscaffold_4	RHOSPDRAFT_8886	692447	694808	None	4376	860	35381	No_constitutive_exon_found_in_species
CCGTTGCATGGCTAGTGCCAACTGACGACCGCAACTTGGCGGGCGTGCAGGC	19854	20103	19804	19856	1	RHOSPscaffold_5	RHOSPDRAFT_15436	19309	20103	None	4376	860	35381	No_constitutive_exon_found_in_species
ACCCACACCCGAGCGCGCGATCCTGATCAAATTGGTCTCGGTCGGGGTAGCT	43457	43869	43407	43459	1	RHOSPscaffold_5	RHOSPDRAFT_32083	42701	45449	None	4376	860	35381	No_constitutive_exon_found_in_species
GTGACGGCAAGTACGGCACGAAAGCTGACTGCATGTTATTGATGGGACAGGC	47288	47533	47583	47531	-1	RHOSPscaffold_5	RHOSPDRAFT_32084	45903	49658	None	4376	860	35381	No_constitutive_exon_found_in_species
CGCGCGCTGCTCTGCATCGAGATTGACCGGCTTTCGGGAAGAAACGACAGGC	58548	58632	58682	58630	-1	RHOSPscaffold_5	RHOSPDRAFT_15390	57632	58953	None	4376	860	35381	No_constitutive_exon_found_in_species
GCAACGTCGTCCCCCTTCCCGCCCCTCCTATTCGCGGCCGGGTCGGACAGCC	62016	62341	61966	62018	1	RHOSPscaffold_5	RHOSPDRAFT_32090	61829	62341	None	4376	860	35381	No_constitutive_exon_found_in_species
GTAGGAGCACAGCAGACCCTTGGCGCTGACAAGAAACTCGATGCGGGCAGAC	66315	66611	66265	66317	1	RHOSPscaffold_5	RHOSPDRAFT_32093	65293	67079	None	4376	860	35381	No_constitutive_exon_found_in_species
TGGTACGCCAGGACAAGCACTCACGCGGACAGTTGGTCTGTGGGAGACAGTA	72347	73179	73229	73177	-1	RHOSPscaffold_5	RHOSPDRAFT_28450	67215	73813	None	4376	860	35381	No_constitutive_exon_found_in_species
CCTCTATCTTGCGACCCTTACCAAGCTGACATCCTGAACAAACGGGATAGAG	76071	76199	76021	76073	1	RHOSPscaffold_5	RHOSPDRAFT_15583	75932	79156	None	4376	860	35381	No_constitutive_exon_found_in_species
GAGTGTTGGAGGTTTGCAGAGACGGGCAAGTGTGAAAAGGTGGGATGTAGGG	127015	127628	127678	127626	-1	RHOSPscaffold_5	RHOSPDRAFT_32112	127015	129087	None	4376	860	35381	No_constitutive_exon_found_in_species
TGGAGGCCAAGCTGAAGGTCTCCGATGATTTCTTGAACGGATGGGCCAAGGC	211234	211518	211184	211236	1	RHOSPscaffold_5	RHOSPDRAFT_24714	210720	212453	None	4376	860	35381	No_constitutive_exon_found_in_species
GCACGCACGCATGCAGGCCAATCTTGCTCCGTTCCAACGCAAAAGGGAAGCA	249908	250020	250070	250018	-1	RHOSPscaffold_5	RHOSPDRAFT_15511	247602	250368	None	4376	860	35381	No_constitutive_exon_found_in_species
GGCAGATTCTCTCGACCGGGTGCGCTGACGCTACAGTGCCCGCGGGACAGGA	332773	332883	332723	332775	1	RHOSPscaffold_5	RHOSPDRAFT_15515	332547	334103	None	4376	860	35381	No_constitutive_exon_found_in_species
ACCCTGGTTGATCTCACCCGAGAGAAGCTGTACTGACCTGCGCGGGGCAGAC	338441	338522	338391	338443	1	RHOSPscaffold_5	RHOSPDRAFT_32191	337681	344771	None	4376	860	35381	No_constitutive_exon_found_in_species
CTTGGTTCGCCCTCCCGATGTTGATCTCCTCACACCCGGGCGGGAAACAGCT	348933	349075	348883	348935	1	RHOSPscaffold_5	RHOSPDRAFT_32195	348364	349348	None	4376	860	35381	No_constitutive_exon_found_in_species
CGCCGCCAACCTCGCTTCCTCGTCCAATAACGCACTCGGTCAAGCGGGAGGA	352352	352428	352478	352426	-1	RHOSPscaffold_5	RHOSPDRAFT_28487	351304	353256	None	4376	860	35381	No_constitutive_exon_found_in_species
CGCGACCGAGACAGGGACCGGTGGAGATCTGATCCGAGACGGGAACGCAGCG	356096	356756	356046	356098	1	RHOSPscaffold_5	RHOSPDRAFT_24746	355499	361445	None	4376	860	35381	No_constitutive_exon_found_in_species
CTCCCGCAAGCGTGCGACGACACAAGCGCTGACTGGGGTCACGACGACAGTA	381117	381399	381067	381119	1	RHOSPscaffold_5	RHOSPDRAFT_15361	379006	381879	None	4376	860	35381	No_constitutive_exon_found_in_species
TTGCCGTTACCGTTCTCTGACGCCTTCTTTCGCCGCGCCAGATGTGGGAGAA	390284	390375	390234	390286	1	RHOSPscaffold_5	RHOSPDRAFT_15635	388693	390777	None	4376	860	35381	No_constitutive_exon_found_in_species
CCCGCTGACTCTCGTCAACTCTCGTGGGGTTTGTGATGGCGGGGAAACAGTC	397592	397751	397801	397749	-1	RHOSPscaffold_5	RHOSPDRAFT_11312	397073	400346	None	4376	860	35381	No_constitutive_exon_found_in_species
GTTGAAGCAGGCGGCCGGGGCGGACGACCGTGTGGCGTCGGTGGGCGCAGAG	419066	419835	419016	419068	1	RHOSPscaffold_5	RHOSPDRAFT_32222	418333	419835	None	4376	860	35381	No_constitutive_exon_found_in_species
TGATGCAGTCTTCGCTATCACCTTACTGACCGTGTGCGTGGGGCAAGCAGAC	530634	530749	530799	530747	-1	RHOSPscaffold_5	RHOSPDRAFT_9830	529910	530900	None	4376	860	35381	No_constitutive_exon_found_in_species
CCCCTGCTCTATAGCTGCTAGACCCTCGGCTGACTCTCCTGGGCTAACAGCT	548343	548365	548415	548363	-1	RHOSPscaffold_5	RHOSPDRAFT_32266	545093	548558	None	4376	860	35381	No_constitutive_exon_found_in_species
CGGGTTTGCAGAAGCGATCCTGACGCTCTGGCTTGAACGGGCAAAAACAGAA	592291	592363	592413	592361	-1	RHOSPscaffold_5	RHOSPDRAFT_24793	591797	593388	None	4376	860	35381	No_constitutive_exon_found_in_species
TCTAGAGACGTTCGAAACTGACCCCGGGTTGCCGTGGACGGGATCAACAGCT	659304	659476	659254	659306	1	RHOSPscaffold_5	RHOSPDRAFT_28531	655385	659981	None	4376	860	35381	No_constitutive_exon_found_in_species
TTGTTTGTGTGTTCTTGTTGGGACTGACGCGGGTTACCGCGGGTGTGCAGTG	682632	682738	682582	682634	1	RHOSPscaffold_5	RHOSPDRAFT_32320	680923	683278	None	4376	860	35381	No_constitutive_exon_found_in_species
CTTCCGCACTCTTCCTCCTGGAAGCGAGACTGACAGTAAAGCGGGCACAGCG	1082	1219	1269	1217	-1	RHOSPscaffold_6	RHOSPDRAFT_32321	46	1733	None	4376	860	35381	No_constitutive_exon_found_in_species
GTGATGATTGACCCCCCGCCATTGCCGCGTTTCGCGTTTCGCGCGGGCAGTC	3136	3432	3086	3138	1	RHOSPscaffold_6	RHOSPDRAFT_32322	1859	3432	None	4376	860	35381	No_constitutive_exon_found_in_species
CTCGTCATCCGTGAGCCTGTCTTCGCCCGAGCGCTCCGGGGCAAATCGAGCT	14326	14644	14276	14328	1	RHOSPscaffold_6	RHOSPDRAFT_32326	13346	16940	None	4376	860	35381	No_constitutive_exon_found_in_species
TTGCAGATTTTCTCGCCCGTGCGTGAAACTGAACTCTTCGCGGGACGCAGAG	38357	38496	38546	38494	-1	RHOSPscaffold_6	RHOSPDRAFT_32334	37128	38867	None	4376	860	35381	No_constitutive_exon_found_in_species
GATCTATCTTGAAGCAATTGTCTGCGGCTGATTGTGATCGCGGGAAACAGCG	60418	60609	60659	60607	-1	RHOSPscaffold_6	RHOSPDRAFT_24829	59361	60766	None	4376	860	35381	No_constitutive_exon_found_in_species
CCCTCCGCCTTGGATCGTCTCCTCGACAGCGGGATCCGACTGGGGATGAGGA	100668	100753	100803	100751	-1	RHOSPscaffold_6	RHOSPDRAFT_15737	98006	101901	None	4376	860	35381	No_constitutive_exon_found_in_species
CGTCGCCCTCGCCGGCTCGGTGTACGAGCACCTCTCGGGAATCGGACGAGTC	119385	119531	119335	119387	1	RHOSPscaffold_6	RHOSPDRAFT_28547	109249	121037	None	4376	860	35381	No_constitutive_exon_found_in_species
TTTTCTGCTCGGTACCAGTGCACTGTATGCTGACAAGGGGGACACGACAGCT	140697	140875	140925	140873	-1	RHOSPscaffold_6	RHOSPDRAFT_32372	138502	142777	None	4376	860	35381	No_constitutive_exon_found_in_species
CTCGCCTAAACCCGCGGAGAGAGATACTCATGCTTGGATTCCGGGAACAGCT	146406	146547	146597	146545	-1	RHOSPscaffold_6	RHOSPDRAFT_24848	146406	149860	None	4376	860	35381	No_constitutive_exon_found_in_species
CGTTTCGAGTCTCGCGCAGTTTGTTCTGACCTTGGCCTGAGAGGGTGCAGAT	205776	205867	205917	205865	-1	RHOSPscaffold_6	RHOSPDRAFT_15728	200068	207333	None	4376	860	35381	No_constitutive_exon_found_in_species
TGTTTCGAGTCTCTGTAGACCTTTTCGCTGACGCCAACGGGCACGAGCAGGA	201600	201796	201846	201794	-1	RHOSPscaffold_6	RHOSPDRAFT_15728	200068	207333	None	4376	860	35381	No_constitutive_exon_found_in_species
GCGAAGCGGCCGCGCTCCACGGCGGCGGCGACGATGCCGGCGAGGGACAGCC	214721	215469	215519	215467	-1	RHOSPscaffold_6	RHOSPDRAFT_15730	210043	216483	None	4376	860	35381	No_constitutive_exon_found_in_species
GTTTCTCTTCTTCTTCGTATTTATCGAGGCTGACTGGTTCGGGGTTGCAGTT	217835	217952	217785	217837	1	RHOSPscaffold_6	RHOSPDRAFT_24863	216826	218255	None	4376	860	35381	No_constitutive_exon_found_in_species
CTCCTGAGGTTTCGCTGTACGATCAGATCTGACAAAACGCGGGCGCACAGTG	244052	245487	245537	245485	-1	RHOSPscaffold_6	RHOSPDRAFT_32408	244052	246563	None	4376	860	35381	No_constitutive_exon_found_in_species
AACTCCCTTCCTTCGGAACTGTCATTGACACGCTAGAAGCGGGCACGTAGAC	264503	265088	264453	264505	1	RHOSPscaffold_6	RHOSPDRAFT_15661	262726	265403	None	4376	860	35381	No_constitutive_exon_found_in_species
GATCTACTCGTGAGAGTCTGGCTTCGCATGCTGATCATGCGGGCGAACAGGG	272091	272136	272041	272093	1	RHOSPscaffold_6	RHOSPDRAFT_32416	268886	272239	None	4376	860	35381	No_constitutive_exon_found_in_species
ACGCGTAAACGGACGGTCTGCTGACGCTTCTTGCCTGCGGATGCGGGTAGGT	299639	299748	299798	299746	-1	RHOSPscaffold_6	RHOSPDRAFT_15932	299091	301121	None	4376	860	35381	No_constitutive_exon_found_in_species
CTTTTCGCAAGATGACGCCGCGGGGCTGACGGGTTTTCGGGGAACAACAGAT	350055	350160	350210	350158	-1	RHOSPscaffold_6	RHOSPDRAFT_15913	349377	351088	None	4376	860	35381	No_constitutive_exon_found_in_species
TGTGCGAGTGGGAATTTTGTTCCTGATCCAGGATGTGGGCGGGTCGACAGGA	361184	361266	361134	361186	1	RHOSPscaffold_6	RHOSPDRAFT_32454	358399	362791	None	4376	860	35381	No_constitutive_exon_found_in_species
CTCCCCCTCCTCTACTGCCAACGCTGCCGAACCGCTCACGGATGCGGGAGCC	367084	367254	367034	367086	1	RHOSPscaffold_6	RHOSPDRAFT_15668	365725	367692	None	4376	860	35381	No_constitutive_exon_found_in_species
CTTGCCCGGTACGGCAGCGAACGATGCAGGGAACGAGATCAGGACGGGAGGG	444279	444332	444382	444330	-1	RHOSPscaffold_6	RHOSPDRAFT_15927	443449	445230	None	4376	860	35381	No_constitutive_exon_found_in_species
CGAGCAACGCCAAGTCTCAAGTCGCGCTTCGTGGTCGGAGGGCCTGGGAGGG	443699	443726	443776	443724	-1	RHOSPscaffold_6	RHOSPDRAFT_15927	443449	445230	None	4376	860	35381	No_constitutive_exon_found_in_species
CACGGGACTGAACGCGGTTTTGAGCCTTGCTTCTCGCGCCCGACGGGCAGCG	489390	489588	489638	489586	-1	RHOSPscaffold_6	RHOSPDRAFT_32499	488922	490249	None	4376	860	35381	No_constitutive_exon_found_in_species
CGAAACCGAGTTCTTGCGAGTTTCTGATTTTCTGGATGCGGGGCGAGCAGTG	489235	489310	489360	489308	-1	RHOSPscaffold_6	RHOSPDRAFT_32499	488922	490249	None	4376	860	35381	No_constitutive_exon_found_in_species
CTCTCGCGCGTACGTGTACAGCTCAAAGTGCTTGATGCGAAACCGGGCAGGG	491577	491612	491662	491610	-1	RHOSPscaffold_6	RHOSPDRAFT_32500	490648	491756	None	4376	860	35381	No_constitutive_exon_found_in_species
ATTCGCTTCTGAGAGTGTGCTCCGCTGACGATTCGTCGGCGGGCGTACAGCT	495028	495196	494978	495030	1	RHOSPscaffold_6	RHOSPDRAFT_24924	494343	498391	None	4376	860	35381	No_constitutive_exon_found_in_species
CAGACAGTTCCGCTCACATACTGTCTATGACGCTGCTGCGCGGGCAACAGCG	513521	513666	513471	513523	1	RHOSPscaffold_6	RHOSPDRAFT_15704	511036	514222	None	4376	860	35381	No_constitutive_exon_found_in_species
CGTGAGATGTCTTTGGCGAATCTGCACTGACAGCTCACACGGGTCAACAGGG	557549	557634	557499	557551	1	RHOSPscaffold_6	RHOSPDRAFT_32522	557219	558472	None	4376	860	35381	No_constitutive_exon_found_in_species
GTATCCTTCCCAGCGCTGACCTCGGAAGACTTGCTTTGGCGATGGGATAGGC	635450	635565	635400	635452	1	RHOSPscaffold_6	RHOSPDRAFT_28613	633584	635951	None	4376	860	35381	No_constitutive_exon_found_in_species
CACTGTCTCTAGGGCTGCGCGTCTGACAAGCCGAATGGGTGGACATGCAGCT	36818	37353	37403	37351	-1	RHOSPscaffold_7	RHOSPDRAFT_32568	35902	38025	None	4376	860	35381	No_constitutive_exon_found_in_species
TTCGGTCTTGCTGACTCGACCCACCTTCTTGCGGCGGCGACGGGGATCAGTT	50992	51115	50942	50994	1	RHOSPscaffold_7	RHOSPDRAFT_32573	50442	51699	None	4376	860	35381	No_constitutive_exon_found_in_species
CTAGATCAGTGCTGATGATTGACCCCCCCAACGACAACAGGGAACTGCAGCG	72817	72970	72767	72819	1	RHOSPscaffold_7	RHOSPDRAFT_16087	72580	72970	None	4376	860	35381	No_constitutive_exon_found_in_species
AACTTCGCAAAAACAGCAAGAGGCGATGCTGACGGCGCTGCGGGAACTAGGT	92179	92271	92129	92181	1	RHOSPscaffold_7	RHOSPDRAFT_32588	91720	92790	None	4376	860	35381	No_constitutive_exon_found_in_species
GATCCATGTTGGGTGAGCGTCGAGGACTGACCATTATCACTGGGGAACAGCG	93875	93936	93825	93877	1	RHOSPscaffold_7	RHOSPDRAFT_32589	93324	94409	None	4376	860	35381	No_constitutive_exon_found_in_species
TATCCGTGAGAGATCAAACTGACGCCTTTTGCGAACGAACGGGGCAACAGGG	198406	199081	199131	199079	-1	RHOSPscaffold_7	RHOSPDRAFT_32629	197206	199541	None	4376	860	35381	No_constitutive_exon_found_in_species
TCGGCGTCAGTGTCGGCGCGGGGTCGGGCGGTCCGGTGCCGGGCGCGCAGCC	241513	241603	241463	241515	1	RHOSPscaffold_7	RHOSPDRAFT_16088	238495	241603	None	4376	860	35381	No_constitutive_exon_found_in_species
CATGGGCCAAAGAAGGCTAAGAAGTCTCGTCGGATGTGGGAAATGCGCAGCG	279205	279239	279289	279237	-1	RHOSPscaffold_7	RHOSPDRAFT_32660	278367	279595	None	4376	860	35381	No_constitutive_exon_found_in_species
CTGAGGAACGAACCGGCAGCGCGATGCTGACGTTGCGTGGGTGCGGGTAGAC	287387	287549	287337	287389	1	RHOSPscaffold_7	RHOSPDRAFT_16146	283971	288044	None	4376	860	35381	No_constitutive_exon_found_in_species
CCGCGTCCGCGCAGCACTCACGCTAACGTTTCTGGCCCGCTGGGACATAGAT	291703	291820	291653	291705	1	RHOSPscaffold_7	RHOSPDRAFT_32667	290386	292558	None	4376	860	35381	No_constitutive_exon_found_in_species
CCATCTCTTCATCTTTCGGCAATGTGGGGAGCGAGCAAGGGAGCGACGAGGG	397621	397700	397750	397698	-1	RHOSPscaffold_7	RHOSPDRAFT_9991	397267	397876	None	4376	860	35381	No_constitutive_exon_found_in_species
GCCCGATCGTTGACCGCAAGGGTAAGGGGAAGGAGCGTGCGCGGGACCAGGA	402234	402388	402438	402386	-1	RHOSPscaffold_7	RHOSPDRAFT_28673	401604	405981	None	4376	860	35381	No_constitutive_exon_found_in_species
TTCTTTGCGCCTTCATATCGATGAGTGATTGACCCACGAAGAGGGCGCAGAT	444600	444708	444758	444706	-1	RHOSPscaffold_7	RHOSPDRAFT_4382	443993	445442	None	4376	860	35381	No_constitutive_exon_found_in_species
TCATAATGCTGACCGAGTATCGCGATTACACCCCCACGGTGGGAACACAGCC	480915	481163	481213	481161	-1	RHOSPscaffold_7	RHOSPDRAFT_32737	480915	481979	None	4376	860	35381	No_constitutive_exon_found_in_species
CATCCTCGGCGAACCGGTCTTCTTGTGCTGACCCCCGAGTGGGTCGGCAGGT	507788	507851	507901	507849	-1	RHOSPscaffold_7	RHOSPDRAFT_28686	506900	508912	None	4376	860	35381	No_constitutive_exon_found_in_species
GCACCCAGTCTCCCGCGAATGCGAGCTCACCTTGCGCTTGCGACGGGCAGAA	533449	533578	533399	533451	1	RHOSPscaffold_7	RHOSPDRAFT_32757	532902	533772	None	4376	860	35381	No_constitutive_exon_found_in_species
GTCGAGACCATTTTGACTGACTCCAAGGCGCTGTACAGGAGAAGGGCAAGCG	574806	574842	574756	574808	1	RHOSPscaffold_7	RHOSPDRAFT_16014	571186	574842	None	4376	860	35381	No_constitutive_exon_found_in_species
CTTCCGCCTGTTGAGAGTGAGGGGAAGCTGACTTTTTGCCGGGTGTACAGAC	589457	589626	589407	589459	1	RHOSPscaffold_7	RHOSPDRAFT_16216	589259	589998	None	4376	860	35381	No_constitutive_exon_found_in_species
GGCATGCGAACCCCCGTGAGCCTGATTTTGCTCCGTGGGTACTAACGAAGCG	15851	15988	16038	15986	-1	RHOSPscaffold_8	RHOSPDRAFT_16231	13641	18943	None	4376	860	35381	No_constitutive_exon_found_in_species
ATGCTGCCCGGTGGTGGCGGTGGCGGTGGCGGTGGCGGTGGGGGGGCGAGAA	38310	38635	38685	38633	-1	RHOSPscaffold_8	RHOSPDRAFT_16358	38310	40202	None	4376	860	35381	No_constitutive_exon_found_in_species
TGTTGTTGCACCGACTCGAACGGTCTCTCTGACTCGCCCTGGGTTGACAGGC	52886	52937	52987	52935	-1	RHOSPscaffold_8	RHOSPDRAFT_32798	52886	53869	None	4376	860	35381	No_constitutive_exon_found_in_species
TAGCCTTATGGTGACTGATCAAATGTGCGAGTTTCTTCGGAACGGGACAGTT	92126	92345	92395	92343	-1	RHOSPscaffold_8	RHOSPDRAFT_28708	91564	93693	None	4376	860	35381	No_constitutive_exon_found_in_species
CTGGAGAAACTGGACTGACCCGAGGGAGGAGGGTGCGGGTGCGGATACAGCT	91973	92038	92088	92036	-1	RHOSPscaffold_8	RHOSPDRAFT_28708	91564	93693	None	4376	860	35381	No_constitutive_exon_found_in_species
TGCCTCCGTCGAGTGTCCGCTCACTGCGCATTCTTCCTTTCGGGGCGCAGAG	139738	140004	140054	140002	-1	RHOSPscaffold_8	RHOSPDRAFT_32823	139246	141762	None	4376	860	35381	No_constitutive_exon_found_in_species
TTTTGCCCCCGACTGATTTCATCGGTTGACCGGCGGTCGAGGGTGGGCAGAT	172936	172944	172994	172942	-1	RHOSPscaffold_8	RHOSPDRAFT_32839	172350	174456	None	4376	860	35381	No_constitutive_exon_found_in_species
GGTGGAGGCGCTTTCTTCAAGTCGCGGCGCCGTCGAAGGGGGAGAGGGAGGA	186251	186410	186201	186253	1	RHOSPscaffold_8	RHOSPDRAFT_16259	182314	187020	None	4376	860	35381	No_constitutive_exon_found_in_species
CTGTGTGTGACTGATGAATCCAACTCTTGTCCGGGGGGATACGAACACAGGT	206647	206930	206980	206928	-1	RHOSPscaffold_8	RHOSPDRAFT_16365	206218	208211	None	4376	860	35381	No_constitutive_exon_found_in_species
GAATCGGGCCCTGACACCACATGCCCCTTTTTTTTTGTCAGGGGGTCGAGTC	209508	209585	209635	209583	-1	RHOSPscaffold_8	RHOSPDRAFT_16297	208436	209908	None	4376	860	35381	No_constitutive_exon_found_in_species
GCCCGGCCCTCGGAGGAAGCTGATCGCTGATGAGACGATGAGGGGCACAGTT	208436	208572	208622	208570	-1	RHOSPscaffold_8	RHOSPDRAFT_16297	208436	209908	None	4376	860	35381	No_constitutive_exon_found_in_species
TCAACAACAACAACAACAAGGCATTGACTCACCTGTGGCGATGGGTGCAGAT	211686	211811	211636	211688	1	RHOSPscaffold_8	RHOSPDRAFT_32851	210684	214656	None	4376	860	35381	No_constitutive_exon_found_in_species
CTGTTGGCCCCTGCTCGTACCCTGACCAACAGCTGCAACGGGACAAACAGCC	228592	229682	228542	228594	1	RHOSPscaffold_8	RHOSPDRAFT_32858	228333	230163	None	4376	860	35381	No_constitutive_exon_found_in_species
TCCCGAGACTCGCGAGTACACCACTGACCCTTGGGTGAATGGGGTCGCAGAC	261992	262208	262258	262206	-1	RHOSPscaffold_8	RHOSPDRAFT_16346	261405	264394	None	4376	860	35381	No_constitutive_exon_found_in_species
TCGTATACGAATGCACTTGTCGCATGCTAACCTCGCTCTTGCGGGCATAGAC	324641	324693	324591	324643	1	RHOSPscaffold_8	RHOSPDRAFT_32890	322713	326144	None	4376	860	35381	No_constitutive_exon_found_in_species
CACCGGTCGTCTGCAGCCGTTATTAACGTACCCATGGGGCTGATGAGCAGGC	330853	331812	331862	331810	-1	RHOSPscaffold_8	RHOSPDRAFT_32893	330853	332357	None	4376	860	35381	No_constitutive_exon_found_in_species
GCTATTGCGCCTCGTCCTTGACTCACACCACCCGGAACTGGGCGGCGCAGAT	359702	360139	360189	360137	-1	RHOSPscaffold_8	RHOSPDRAFT_32903	358769	362796	None	4376	860	35381	No_constitutive_exon_found_in_species
AGGTCGGGACCGCCGCGGAGGGAGTAAAGAGCTCACGGGCGACGCCGGAGGT	440965	441033	441083	441031	-1	RHOSPscaffold_8	RHOSPDRAFT_5874	440173	441319	None	4376	860	35381	No_constitutive_exon_found_in_species
TCCCTAACCTTCTCCCATGCTGATGGACCACAATCACGCTGCGGGCACAGCT	449805	449890	449940	449888	-1	RHOSPscaffold_8	RHOSPDRAFT_16331	448296	451368	None	4376	860	35381	No_constitutive_exon_found_in_species
TGACGACGATCACGGCGAAGGGAATGACGACTGGGCGAGGGAAAGACAAGAG	448890	448938	448988	448936	-1	RHOSPscaffold_8	RHOSPDRAFT_16331	448296	451368	None	4376	860	35381	No_constitutive_exon_found_in_species
ATTCGACGAGAACATCGAAATGCTGACTCTGCGCACACACCCGGGAACAGGT	464737	464927	464977	464925	-1	RHOSPscaffold_8	RHOSPDRAFT_32937	463418	466452	None	4376	860	35381	No_constitutive_exon_found_in_species
ACTCTTTTTCTTTTTCAGCGTGAGCGCGTGCTGACGCTATGGGCGCGCAGGT	16454	16532	16582	16530	-1	RHOSPscaffold_9	RHOSPDRAFT_16599	15000	16825	None	4376	860	35381	No_constitutive_exon_found_in_species
CTGTAGTGTCTCGTCCAGAGACAAGGGCGGAGCTAATTTCGGGCGGACAGTA	76614	76745	76795	76743	-1	RHOSPscaffold_9	RHOSPDRAFT_32973	73428	76949	None	4376	860	35381	No_constitutive_exon_found_in_species
TGTCTTTCCGGAACTTGCCCTGACCATTTGCAAATCACTCGGGGATACAGTG	127731	127892	127942	127890	-1	RHOSPscaffold_9	RHOSPDRAFT_32991	126330	131015	None	4376	860	35381	No_constitutive_exon_found_in_species
GACCCCTGACCTCGTGTACCCGTGCACCCGCGCCCACGCCTCGGGAGCAGAA	188947	189111	189161	189109	-1	RHOSPscaffold_9	RHOSPDRAFT_33010	187986	189757	None	4376	860	35381	No_constitutive_exon_found_in_species
TCCAGCTTGCGAAATCCTCCGCCGCTGACCGAAATCTCTCCCGAGGGCAGAG	211581	211650	211700	211648	-1	RHOSPscaffold_9	RHOSPDRAFT_33019	211160	212435	None	4376	860	35381	No_constitutive_exon_found_in_species
GGACTATGCATGTGGCTGACGCTTGAACGTGGCCCGCCCCCGGGTGACAGGC	219507	219665	219715	219663	-1	RHOSPscaffold_9	RHOSPDRAFT_6012	219149	219936	None	4376	860	35381	No_constitutive_exon_found_in_species
TTCGCCATTGAGGAACGTCGCGCAGCCGCTGACACCGACGGCGGCGGGAGGT	279922	280380	279872	279924	1	RHOSPscaffold_9	RHOSPDRAFT_6832	277792	280968	None	4376	860	35381	No_constitutive_exon_found_in_species
GGTCAACTGCACTCTAGACTCGGGCTGGAGGACGCTCGGAGGGGATGAAGTT	323227	324092	323177	323229	1	RHOSPscaffold_9	RHOSPDRAFT_16501	322984	329512	None	4376	860	35381	No_constitutive_exon_found_in_species
AGTGTGCTTGTGCTGACCACGGGGCGGTGTACTTCGCATGGGCGGTGCAGCG	334712	334773	334662	334714	1	RHOSPscaffold_9	RHOSPDRAFT_33060	333684	335446	None	4376	860	35381	No_constitutive_exon_found_in_species
CCGAGAGCCGGACCGGGTGGCGCGGCGACGGGACAGCGGAAGAAGGGCAGCA	339400	339479	339350	339402	1	RHOSPscaffold_9	RHOSPDRAFT_28819	336967	339736	None	4376	860	35381	No_constitutive_exon_found_in_species
TCTCGCCATCCTGCATTTTCACCCTTTGCTGACGAGCTAACGGGAAACAGCC	367919	368018	368068	368016	-1	RHOSPscaffold_9	RHOSPDRAFT_33072	367739	369420	None	4376	860	35381	No_constitutive_exon_found_in_species
GAATTGTAGGTCCCGCAAGAGAATGAACTCGCTGATATCCCCGAGGGCAGAG	400929	401051	401101	401049	-1	RHOSPscaffold_9	RHOSPDRAFT_16562	400411	401328	None	4376	860	35381	No_constitutive_exon_found_in_species
CTCCTTCGAGATGTCCCGACATCTGACACTCAGTCGCAAAAATCGGGCAGAG	14395	14480	14530	14478	-1	RHOSPscaffold_10	RHOSPDRAFT_16803	13164	16237	None	4376	860	35381	No_constitutive_exon_found_in_species
AACACCCACGTTCACTCAACTGACAACTGGCTTTCTTGTCGGGCGCGCAGCA	43108	43194	43244	43192	-1	RHOSPscaffold_10	RHOSPDRAFT_16717	42305	45166	None	4376	860	35381	No_constitutive_exon_found_in_species
CCTACTCACTCGAGAAAGGTTTCGCTGATCGCAAATGGGAATGAGTGTAGGT	46959	47324	46909	46961	1	RHOSPscaffold_10	RHOSPDRAFT_9643	45515	47569	None	4376	860	35381	No_constitutive_exon_found_in_species
CTTGTCCCCAGGGCTGACTTGGGGCAGGAATCTATCCCTGAGGGAGACAGGT	48048	48113	47998	48050	1	RHOSPscaffold_10	RHOSPDRAFT_33120	47843	49514	None	4376	860	35381	No_constitutive_exon_found_in_species
CGGGCCCCGCCGAGCTGACTTTCATGTTCTCCCGCGCGCGATTGGGGCAGGT	48713	48820	48663	48715	1	RHOSPscaffold_10	RHOSPDRAFT_33120	47843	49514	None	4376	860	35381	No_constitutive_exon_found_in_species
CCTGTGACTGACACACGTTTGGTCCGGTCTCTTCTTTCGGGGGTGCACAGGA	105408	105549	105599	105547	-1	RHOSPscaffold_10	RHOSPDRAFT_5324	104928	106072	None	4376	860	35381	No_constitutive_exon_found_in_species
TTACTCAGAGGGAACTGACTTCTTCCTCGTCCTTTGCCTTGGGGGTACAGCC	132909	133022	133072	133020	-1	RHOSPscaffold_10	RHOSPDRAFT_16791	132909	134023	None	4376	860	35381	No_constitutive_exon_found_in_species
ATCCTGGCGACGGCGACGGCGACGGGTCAGCCTCCTCAACGGGGGTTGAGCG	144410	144500	144550	144498	-1	RHOSPscaffold_10	RHOSPDRAFT_16841	142626	146051	None	4376	860	35381	No_constitutive_exon_found_in_species
CGCAGCGCGTTGGACTAGAGTTACTGACTCTTGTGTGGTTGGGCGCGCAGGC	148698	148818	148868	148816	-1	RHOSPscaffold_10	RHOSPDRAFT_16735	147936	149366	None	4376	860	35381	No_constitutive_exon_found_in_species
TCCATTGTGACTCGCGGCCGACACTGATCTAATGCGTTCCGGGGATGCAGGC	152875	153085	153135	153083	-1	RHOSPscaffold_10	RHOSPDRAFT_33160	149613	156461	None	4376	860	35381	No_constitutive_exon_found_in_species
AGAGGCGCTGACCCTGATCTTAACTTGACGCATGCTTCTCGCGGGAACAGGA	179269	179360	179410	179358	-1	RHOSPscaffold_10	RHOSPDRAFT_33168	177769	181416	None	4376	860	35381	No_constitutive_exon_found_in_species
AAGGGCGGTGAAGACTGACGACGCGGTTCTTGCCTACCCCGACTGGGCAGGA	178552	178635	178685	178633	-1	RHOSPscaffold_10	RHOSPDRAFT_33168	177769	181416	None	4376	860	35381	No_constitutive_exon_found_in_species
GACCTTGTACTCCGACAATCCTAATGCGCGCTCGTGACGGGACCAAACAGGT	194091	194253	194041	194093	1	RHOSPscaffold_10	RHOSPDRAFT_33175	193450	194253	None	4376	860	35381	No_constitutive_exon_found_in_species
GCTGTGTCCATTCCCCGAACCTGCTCTGATCGCGCCGACTTGGGAAACAGAC	214136	214340	214390	214338	-1	RHOSPscaffold_10	RHOSPDRAFT_16648	213534	216642	None	4376	860	35381	No_constitutive_exon_found_in_species
CTCTTTGGGCCGGCCCTGGCTGACGAAGAGCTCTTTACTCATGGGTGCAGGC	234249	234520	234570	234518	-1	RHOSPscaffold_10	RHOSPDRAFT_33190	233264	235887	None	4376	860	35381	No_constitutive_exon_found_in_species
TCCCGGATTGAACCTGAACCTAGACGTTTGGCGTTTTGGTGTGAGGGCAGCG	283550	283621	283671	283619	-1	RHOSPscaffold_10	RHOSPDRAFT_28885	282778	284309	None	4376	860	35381	No_constitutive_exon_found_in_species
CCAGCACGTTACGACCATTGGGAGTTGTGCTCAATGATCACGGGATACAGCC	323154	323219	323104	323156	1	RHOSPscaffold_10	RHOSPDRAFT_33227	322651	323851	None	4376	860	35381	No_constitutive_exon_found_in_species
AGATTGTGAACTGTTTGCTTACCAAAGATCCCTCTTCGAAAACCGGGCAGGA	341412	341897	341362	341414	1	RHOSPscaffold_10	RHOSPDRAFT_33239	340986	341897	None	4376	860	35381	No_constitutive_exon_found_in_species
AGCTATCACTTTGGCTGACTCAACCTGACTTTCGAGCGTCGGGGATGCAGGA	366779	366860	366729	366781	1	RHOSPscaffold_10	RHOSPDRAFT_33247	363839	368340	None	4376	860	35381	No_constitutive_exon_found_in_species
GCTGGTCAGTTGAAAGAGCAAGAAGGAGAACCTCCTGATGCAGGGTACAGAC	391572	391619	391522	391574	1	RHOSPscaffold_10	RHOSPDRAFT_25324	390207	391901	None	4376	860	35381	No_constitutive_exon_found_in_species
CCCACTGTGACGCGTGCACGGGGACTGACTCGGGGTGGGGGGTGATGCAGGC	5602	5670	5552	5604	1	RHOSPscaffold_11	RHOSPDRAFT_33266	5283	5772	None	4376	860	35381	No_constitutive_exon_found_in_species
CCGTTCGAGCTCGGTCGCCTCCTCCTCCGGAGGTCGACGCCAGTCGGGAGCT	16290	16676	16240	16292	1	RHOSPscaffold_11	RHOSPDRAFT_16896	13114	17226	None	4376	860	35381	No_constitutive_exon_found_in_species
TACACGCCCCCTTCTGACAATGGCGCTGACTAGCTTCCCTGCGGGAACAGAC	54778	54925	54728	54780	1	RHOSPscaffold_11	RHOSPDRAFT_28910	54330	56608	None	4376	860	35381	No_constitutive_exon_found_in_species
ATAAACCGAGCGTTTGCTGACCATTCTGAGCGTTTCGCGGGCACAAACAGCA	82464	82653	82414	82466	1	RHOSPscaffold_11	RHOSPDRAFT_17004	80588	82653	None	4376	860	35381	No_constitutive_exon_found_in_species
AGCCACCAAGCCCGTGTCCTTCCGCGTCCCGACTTTGCGCGGCGGGTCAGCT	92127	92279	92077	92129	1	RHOSPscaffold_11	RHOSPDRAFT_13116	90982	92922	None	4376	860	35381	No_constitutive_exon_found_in_species
GTGGTGTGAGAAGATTGAAACTGACACGGTCGGAGGGTGTGGGGGTGCAGGT	119409	119535	119585	119533	-1	RHOSPscaffold_11	RHOSPDRAFT_33307	118597	121207	None	4376	860	35381	No_constitutive_exon_found_in_species
GCAGAGTTTGTATAACGATTGGAGCTGACAGACACTCTCGTGGGCAGCAGAG	143482	143510	143560	143508	-1	RHOSPscaffold_11	RHOSPDRAFT_33316	141242	143681	None	4376	860	35381	No_constitutive_exon_found_in_species
CTCTCGTGTCGTGACTCTCTCGGCTGACTCTTGGTGGGACGAGGCTGCAGAG	144985	145055	145105	145053	-1	RHOSPscaffold_11	RHOSPDRAFT_33317	144325	145353	None	4376	860	35381	No_constitutive_exon_found_in_species
GCGAGGGTCGATCAGGCCAAGCAGCAAGAGAGCGAGGCTGGGTTGAGCAGCA	146206	146673	146723	146671	-1	RHOSPscaffold_11	RHOSPDRAFT_5446	146045	148513	None	4376	860	35381	No_constitutive_exon_found_in_species
AGATGACTCTTGACACTGACACGTGCTGACCTGGATTGTTTCGAGGGCAGAT	172793	172842	172743	172795	1	RHOSPscaffold_11	RHOSPDRAFT_17048	170576	173127	None	4376	860	35381	No_constitutive_exon_found_in_species
CACGCTGAGCACAAATTATTGACCACCGGTACGCTCGCCCGGGCACGCAGTC	198523	198601	198651	198599	-1	RHOSPscaffold_11	RHOSPDRAFT_33333	196061	199327	None	4376	860	35381	No_constitutive_exon_found_in_species
CTCGCCTACGAGGGAACTGACTGTATGTGTGGGGGGGGGAAAAATAAAAGGG	202458	202715	202765	202713	-1	RHOSPscaffold_11	RHOSPDRAFT_16857	201920	203509	None	4376	860	35381	No_constitutive_exon_found_in_species
TCAGACTCCCTCCCGCCCGAGTTGCTGACGTTGTTGGGTGGGATGGACAGAA	226429	226522	226572	226520	-1	RHOSPscaffold_11	RHOSPDRAFT_13639	226102	228092	None	4376	860	35381	No_constitutive_exon_found_in_species
CAGTTTGCTGCCCCGCTACAGGTCCTGATCAAGCGAAATGTTGGGAACAGGC	304401	304529	304579	304527	-1	RHOSPscaffold_11	RHOSPDRAFT_28937	303339	308036	None	4376	860	35381	No_constitutive_exon_found_in_species
GATGTAAGATGAGAGAGAGAGCTGAAGACGAGGGGGGGGCGCGTGGACAGGA	310553	310697	310503	310555	1	RHOSPscaffold_11	RHOSPDRAFT_16926	309475	312409	None	4376	860	35381	No_constitutive_exon_found_in_species
GCGGGCAGTCTCTCTGACGCAGCTTGATGCTTCTCACAGAGCATGGGAAGAG	322295	322437	322487	322435	-1	RHOSPscaffold_11	RHOSPDRAFT_25391	320879	322775	None	4376	860	35381	No_constitutive_exon_found_in_species
TGTGCTGATGGATAAACCGTTCGTTGCCATTTCCCTCTCCGGGGTAACAGGA	360435	360654	360385	360437	1	RHOSPscaffold_11	RHOSPDRAFT_17047	358765	360654	None	4376	860	35381	No_constitutive_exon_found_in_species
CGGCGAGTGCACAGCAGGGTGACTGACTCTTTCCTCCTCGGGCGGCGCAGAA	402365	402381	402315	402367	1	RHOSPscaffold_11	RHOSPDRAFT_33406	402181	405104	None	4376	860	35381	No_constitutive_exon_found_in_species
CAGGACAAGATAACAGAGGTACTGACCAGTTCACGTCTGCGGGTGTAAAGCT	20198	20500	20148	20200	1	RHOSPscaffold_12	RHOSPDRAFT_28963	18443	22355	None	4376	860	35381	No_constitutive_exon_found_in_species
GCTCATGTTCCTCTCCGCCTGTACTGGTGCTGACTCATGAGGGTGAACAGGT	50588	50676	50538	50590	1	RHOSPscaffold_12	RHOSPDRAFT_33429	49926	52062	None	4376	860	35381	No_constitutive_exon_found_in_species
TTCGAAGCGGATCAGGATTTCTGCTGATCCTTCTCCTTCGGGATGTACAGGG	154440	154801	154851	154799	-1	RHOSPscaffold_12	RHOSPDRAFT_33468	154269	155390	None	4376	860	35381	No_constitutive_exon_found_in_species
CCGCCCCACTTTCGGAACGAGAGAAACAGGCTGACGACGCACCGGGACAGCG	155824	155978	155774	155826	1	RHOSPscaffold_12	RHOSPDRAFT_33469	155526	159318	None	4376	860	35381	No_constitutive_exon_found_in_species
CCGCGTGGGAGTGTTACTACCCAAGAGTTGGCATTGACCGGGATCAACAGCT	156553	156812	156503	156555	1	RHOSPscaffold_12	RHOSPDRAFT_33469	155526	159318	None	4376	860	35381	No_constitutive_exon_found_in_species
ACCTGTGTCGCTCTGGGAGAGCGACAGCTGAACTATGCGTCGGGTGACAGCC	157476	157526	157426	157478	1	RHOSPscaffold_12	RHOSPDRAFT_33469	155526	159318	None	4376	860	35381	No_constitutive_exon_found_in_species
CAGCAGGTCACTTCTTTGCTCACCATCTTTGTTTGACTTCGGGTGCGCAGCT	161009	161133	161183	161131	-1	RHOSPscaffold_12	RHOSPDRAFT_33470	159362	163074	None	4376	860	35381	No_constitutive_exon_found_in_species
CTCCTTCGCGACTTGTACAGACCCTCGCTGACCAAACTTCTCGGGGACAGGT	166800	166940	166750	166802	1	RHOSPscaffold_12	RHOSPDRAFT_28988	165807	166940	None	4376	860	35381	No_constitutive_exon_found_in_species
ACACGGAGCTGATCGGCTCTTTTTCGGTTGGCTTCGCGCGGGACGTACAGCC	177960	178115	178165	178113	-1	RHOSPscaffold_12	RHOSPDRAFT_33476	177167	179671	None	4376	860	35381	No_constitutive_exon_found_in_species
ACTGGCGCCGAACTTGGTGGTGCTGGAACGCTGACCGCTTGCGGGGGCAGGT	181606	181915	181556	181608	1	RHOSPscaffold_12	RHOSPDRAFT_17118	180021	182305	None	4376	860	35381	No_constitutive_exon_found_in_species
CCGACCGACAGAGCTGACGCTTCCTTGACAGGCATCTCCTGGCGGGAAAGGC	186037	186324	186374	186322	-1	RHOSPscaffold_12	RHOSPDRAFT_17125	186037	189864	None	4376	860	35381	No_constitutive_exon_found_in_species
CCGCGACCGTCATGGGGACGAACGTCAGCGGGTCGTCAGCTTGGGAACAGGG	204273	205389	204223	204275	1	RHOSPscaffold_12	RHOSPDRAFT_28995	203025	210494	None	4376	860	35381	No_constitutive_exon_found_in_species
TCTCTTCCTCCCCCGCTCCCTCTCCTTCTTCCAGTACGACTACGGGCGAGAC	237170	237538	237120	237172	1	RHOSPscaffold_12	RHOSPDRAFT_17076	235955	238192	None	4376	860	35381	No_constitutive_exon_found_in_species
CTCTCAGTCCCATACAAACATGCTCACGACCGACCGGACTTGGGACGCAGAT	265016	265125	265175	265123	-1	RHOSPscaffold_12	RHOSPDRAFT_17229	263604	265467	None	4376	860	35381	No_constitutive_exon_found_in_species
CACGAGGGGGGCTGTTCGGCTGATACGCCGTATTGTTGAGGGGCGCACAGGA	270543	270693	270743	270691	-1	RHOSPscaffold_12	RHOSPDRAFT_17189	269643	271440	None	4376	860	35381	No_constitutive_exon_found_in_species
TCCGGAGAGCCTCTCGCACTGATGCCTTCAAGCACCTGGGGGACGCATAGAA	272553	272668	272503	272555	1	RHOSPscaffold_12	RHOSPDRAFT_33510	271909	275855	None	4376	860	35381	No_constitutive_exon_found_in_species
CCATCTCTGCTTCAAGAGATCGGCATAACTGACAAGGCGGGAGGAAACAGGT	284610	285121	285171	285119	-1	RHOSPscaffold_12	RHOSPDRAFT_33513	283502	285815	None	4376	860	35381	No_constitutive_exon_found_in_species
CTGTACATATTTGTTTGCGCGACCCGTATGACCACTGGGGTCGGCAAGAGCT	292448	292483	292398	292450	1	RHOSPscaffold_12	RHOSPDRAFT_25460	290351	293778	None	4376	860	35381	No_constitutive_exon_found_in_species
GGAACTGGTCCCACGGGGATTTGAACTGACCAGCCGCCGGGATGATGTAGGA	293169	293586	293119	293171	1	RHOSPscaffold_12	RHOSPDRAFT_25460	290351	293778	None	4376	860	35381	No_constitutive_exon_found_in_species
CAGTTTCCCTCGTTGACTGACCATGCGATTGGGTGCTGCTGGGGGGACAGGG	299609	299673	299559	299611	1	RHOSPscaffold_12	RHOSPDRAFT_29008	296417	300258	None	4376	860	35381	No_constitutive_exon_found_in_species
TCGAGGAACAGGTCGAAGACCTCAAGTCTGAGCTCGAAGCGCAGGGCAAGAC	333383	333816	333333	333385	1	RHOSPscaffold_12	RHOSPDRAFT_17074	331936	336253	None	4376	860	35381	No_constitutive_exon_found_in_species
TCCTTCCTTTACACGACTGACCTTTCTGCGGTGCCCGGGAGCAGGATCAGGA	334109	334271	334059	334111	1	RHOSPscaffold_12	RHOSPDRAFT_17074	331936	336253	None	4376	860	35381	No_constitutive_exon_found_in_species
CACTCGGATCCAATTGCTCATGCCCAACAACTGCCCCGGGAACTAAACAGCT	338862	338895	338945	338893	-1	RHOSPscaffold_12	RHOSPDRAFT_33530	337086	339002	None	4376	860	35381	No_constitutive_exon_found_in_species
GAGAGGTCGCCAGCTCATGTCCATTCTGCCCTTCCTTCCGGGGAAAACAGCT	361641	361910	361591	361643	1	RHOSPscaffold_12	RHOSPDRAFT_10425	360202	361910	None	4376	860	35381	No_constitutive_exon_found_in_species
AAGCGAATCATCCCATAACGTTGCTTGCTGAGCGAGTGGGGAATGCGCAGGA	367337	367504	367287	367339	1	RHOSPscaffold_12	RHOSPDRAFT_33545	366773	371033	None	4376	860	35381	No_constitutive_exon_found_in_species
CGCTGCTGGGCTTTCTCGATTGTTTCCTCCGGACGCGGCGGGCGGTGCAGAT	34781	34967	34731	34783	1	RHOSPscaffold_13	RHOSPDRAFT_17407	34527	35439	None	4376	860	35381	No_constitutive_exon_found_in_species
TGGGCGCTGTGCTTGACACCGTTCGCTCGGCTCGAATCGAATGGGTGCAGGC	35052	35237	35002	35054	1	RHOSPscaffold_13	RHOSPDRAFT_17407	34527	35439	None	4376	860	35381	No_constitutive_exon_found_in_species
GCACTCTCGGAAGTTGGAGAAGAAGGCGCGCTGACATCGGACTGGGGCAGAT	63324	63385	63435	63383	-1	RHOSPscaffold_13	RHOSPDRAFT_29038	61699	64143	None	4376	860	35381	No_constitutive_exon_found_in_species
GGCGAGCCATATGCGCGTGTCGTTCTGACCACGAACTTTTGCGCGGGCAGCT	80575	80663	80525	80577	1	RHOSPscaffold_13	RHOSPDRAFT_17430	79476	81128	None	4376	860	35381	No_constitutive_exon_found_in_species
GTTTCTCGATTCCACCGCCCAATTTGCTCACATCTTGTCAACGGGGACAGAA	91098	91293	91048	91100	1	RHOSPscaffold_13	RHOSPDRAFT_17334	89696	93278	None	4376	860	35381	No_constitutive_exon_found_in_species
CAAGTCACTGTGCGATGTATACTGAGCGCTCACTCTGGGTTGAGCGACAGAG	94552	94788	94502	94554	1	RHOSPscaffold_13	RHOSPDRAFT_33598	93738	94788	None	4376	860	35381	No_constitutive_exon_found_in_species
TGACGTTTGGGAAGCTGGGTCCTGCCACCTGTACTTGCTTGGGGAAACAGCA	113907	114256	114306	114254	-1	RHOSPscaffold_13	RHOSPDRAFT_17350	113504	116151	None	4376	860	35381	No_constitutive_exon_found_in_species
TCGAACCTATCTAAGGCACGAGCCGTGACCGCAGTCTCTTTGTGGGACAGAC	119658	119737	119787	119735	-1	RHOSPscaffold_13	RHOSPDRAFT_33610	119560	121557	None	4376	860	35381	No_constitutive_exon_found_in_species
CGAATTGTTAAGTAGCACACCATCGAGGCTGACAACATCCAAGGGTGCAGGC	127879	127908	127829	127881	1	RHOSPscaffold_13	RHOSPDRAFT_33613	127090	129297	None	4376	860	35381	No_constitutive_exon_found_in_species
CGGCGGACTGCAGCTGAACATGAATGCTGACTCCGATTCCGGGCACGCAGGA	145927	145978	145877	145929	1	RHOSPscaffold_13	RHOSPDRAFT_25512	144717	145978	None	4376	860	35381	No_constitutive_exon_found_in_species
GCTTACTACTCACAGGTGTTCGTACAGAAGCTGACTTGCGAAGTGGGCAGCT	147855	148156	148206	148154	-1	RHOSPscaffold_13	RHOSPDRAFT_17396	146538	149758	None	4376	860	35381	No_constitutive_exon_found_in_species
CCCTTGACGACAGAGGACTGACCAGAACGTCTCTGCATGCGTGGGGACAGTG	166197	166571	166147	166199	1	RHOSPscaffold_13	RHOSPDRAFT_17411	165540	167839	None	4376	860	35381	No_constitutive_exon_found_in_species
CGCCACCTACTGCAGCCGTCGCCTCATCATCTGCACAGGAAACTGGGGAGGG	166670	166898	166620	166672	1	RHOSPscaffold_13	RHOSPDRAFT_17411	165540	167839	None	4376	860	35381	No_constitutive_exon_found_in_species
GACATTCAGCTCCTACATCCAGGATACTCACCAAGTCTTTCCGGGAACAGCC	219859	220021	219809	219861	1	RHOSPscaffold_13	RHOSPDRAFT_29069	219367	223168	None	4376	860	35381	No_constitutive_exon_found_in_species
GTGAGGCCGCACCTGCTGACTGTGTATGTGTCTGTTTGCCTGGGATGCAGTT	224947	225092	225142	225090	-1	RHOSPscaffold_13	RHOSPDRAFT_33649	223322	225773	None	4376	860	35381	No_constitutive_exon_found_in_species
TCAATACGGCGGTGCGGCACCTTACATGGGCGGTGCGGGTGGAATGGGAGGC	244511	245347	245397	245345	-1	RHOSPscaffold_13	RHOSPDRAFT_17389	244511	248239	None	4376	860	35381	No_constitutive_exon_found_in_species
GTCCCGCGCCTGCGATCCAGCAACTGATGTGCTTGAGGGGGTTGGAAAAGGT	272466	272569	272619	272567	-1	RHOSPscaffold_13	RHOSPDRAFT_12372	272130	273666	None	4376	860	35381	No_constitutive_exon_found_in_species
GGCGATACGGCTACCTGTCAAAGCCGGGGTACTGACACCTGCATGGGCAGGT	296221	296413	296171	296223	1	RHOSPscaffold_13	RHOSPDRAFT_17323	295069	297008	None	4376	860	35381	No_constitutive_exon_found_in_species
AGAGTACAAGAGTAACTTGTCATAACGATGCATCACCGTGGGACGGACAGGC	306921	307458	306871	306923	1	RHOSPscaffold_13	RHOSPDRAFT_17499	305386	307952	None	4376	860	35381	No_constitutive_exon_found_in_species
CCCCCGCTCCCAGAGCAGGAACTCTGCGTCGTCGTCTGGGACGAGGTCAGGG	333259	333345	333209	333261	1	RHOSPscaffold_13	RHOSPDRAFT_17460	332741	335580	None	4376	860	35381	No_constitutive_exon_found_in_species
TCCCGGTGCGGGGCATCACAGCGCTGCGACGCAGTATGGCGGGAGGGAAGAG	334664	334875	334614	334666	1	RHOSPscaffold_13	RHOSPDRAFT_17460	332741	335580	None	4376	860	35381	No_constitutive_exon_found_in_species
GCTGAACTGACCGCGTTTGTTGTCCTCGCGGCCATTTCTTCGGGATACAGGT	1517	1637	1687	1635	-1	RHOSPscaffold_14	RHOSPDRAFT_29091	1517	2431	None	4376	860	35381	No_constitutive_exon_found_in_species
CGACTGCTCGCGGGGGGGCGGGTAGCGTGGACTGACATGACGACGGGCAGCA	36198	36236	36286	36234	-1	RHOSPscaffold_14	RHOSPDRAFT_33710	36198	36880	None	4376	860	35381	No_constitutive_exon_found_in_species
CCTGCTGTTTTCGCGAGGTCGGAAAAACTGACCAGCGGGTAAAATCGCAGGG	38830	39163	38780	38832	1	RHOSPscaffold_14	RHOSPDRAFT_17684	38328	43608	None	4376	860	35381	No_constitutive_exon_found_in_species
CATCGATGGATCAAAGCTGACGCTGATAACCTACCGCGCCGGGAAAACAGGA	73430	73500	73380	73432	1	RHOSPscaffold_14	RHOSPDRAFT_17629	72285	74889	None	4376	860	35381	No_constitutive_exon_found_in_species
TGCCCGGTGCTCGACCCCGCAATAGCAGGCTGACTCGGGCAAAATTGCAGCG	106627	106695	106745	106693	-1	RHOSPscaffold_14	RHOSPDRAFT_33735	105571	107396	None	4376	860	35381	No_constitutive_exon_found_in_species
CGCGCCGCGGACAGTGGTCGTGCTTGGTCTGCCGCTCCCGGGCGAGGTAGGC	122098	122326	122048	122100	1	RHOSPscaffold_14	RHOSPDRAFT_29115	121089	125031	None	4376	860	35381	No_constitutive_exon_found_in_species
CAATCGATACGGACAGCTCTGCAGGGTTCTGACCGGCTCAAGGGCTACAGGC	144027	144357	143977	144029	1	RHOSPscaffold_14	RHOSPDRAFT_25581	143642	146374	None	4376	860	35381	No_constitutive_exon_found_in_species
GGCATAAAGTCGCGGCTGCACCAACTGACGAAAGCTCGTGCGACGGGCAGGA	158183	158474	158133	158185	1	RHOSPscaffold_14	RHOSPDRAFT_33758	157193	159103	None	4376	860	35381	No_constitutive_exon_found_in_species
CCTCGAGAACAGTCCAAGCTGATTTTGCGTCCTTGCGGTCGGGTCAACAGAT	159191	159263	159313	159261	-1	RHOSPscaffold_14	RHOSPDRAFT_33759	159191	160509	None	4376	860	35381	No_constitutive_exon_found_in_species
GTGACGACGAGGAGGAAGAGGAGAGGCAAAAGAGGCGAAGGGACAACAAGAA	238142	238268	238318	238266	-1	RHOSPscaffold_14	RHOSPDRAFT_17523	237210	240320	None	4376	860	35381	No_constitutive_exon_found_in_species
CTCTTCCCGACATTTTCTCCCTGCTGACTCTTGCTGGGCGGAAATCACAGGT	303367	303537	303317	303369	1	RHOSPscaffold_14	RHOSPDRAFT_33815	301339	303537	None	4376	860	35381	No_constitutive_exon_found_in_species
CCGCCTTTCACAAGTATTGTGGGCTGACACGGGTGGAACGCGGGAAACAGGA	7054	7134	7004	7056	1	RHOSPscaffold_15	RHOSPDRAFT_25622	6863	7551	None	4376	860	35381	No_constitutive_exon_found_in_species
AGCCGACGAATGAGCGCTGACAGTCTCGAGAGAATTCGTTGAGGGCGCAGTT	53718	53873	53923	53871	-1	RHOSPscaffold_15	RHOSPDRAFT_29155	53265	54989	None	4376	860	35381	No_constitutive_exon_found_in_species
CTGGACGAGTTGAGCGAAGAGGCGGGCTCGTCTAAGACGACGATGGGCAGGC	64944	64991	65041	64989	-1	RHOSPscaffold_15	RHOSPDRAFT_17832	64643	66180	None	4376	860	35381	No_constitutive_exon_found_in_species
GAGCGAAGGCGCGCTGGTTTGCTGAACTGTTTCTCGCGCTCGTGGGACAGAT	116512	116685	116462	116514	1	RHOSPscaffold_15	RHOSPDRAFT_33869	115829	118455	None	4376	860	35381	No_constitutive_exon_found_in_species
GTTCCGACCCTCACCGTGCTGTCTTTCAGCACTGGATCGCGGGACAATAGAG	185096	186490	186540	186488	-1	RHOSPscaffold_15	RHOSPDRAFT_25663	182466	186698	None	4376	860	35381	No_constitutive_exon_found_in_species
TGGACGATGGCTCTGTTTCCTTTACAGACTTGCTGACGTCGAGGGAACAGTG	202106	202190	202240	202188	-1	RHOSPscaffold_15	RHOSPDRAFT_29176	201898	204631	None	4376	860	35381	No_constitutive_exon_found_in_species
TCGCATCCGCAGTCGGAATCACCAAGGCGGACGCTAAGGGAGGAGACGAGGC	208170	208346	208396	208344	-1	RHOSPscaffold_15	RHOSPDRAFT_17781	205194	208997	None	4376	860	35381	No_constitutive_exon_found_in_species
TCTGCCTCTACGCTGACCTCATGCATGCATGTGTACTCGGGGTGATGCAGCC	246766	246833	246883	246831	-1	RHOSPscaffold_15	RHOSPDRAFT_33914	245746	247011	None	4376	860	35381	No_constitutive_exon_found_in_species
TGCGGACCGCACCGAAGCGCTGACCTGTGCGGATCGCGGGAAACGAATAGTC	252286	252587	252236	252288	1	RHOSPscaffold_15	RHOSPDRAFT_12789	252165	252971	None	4376	860	35381	No_constitutive_exon_found_in_species
TCCTACTCCGTTGCTGGACACATGCTCACTCGGGGACACCGGGTCAATAGAA	276441	276570	276391	276443	1	RHOSPscaffold_15	RHOSPDRAFT_10547	273262	276570	None	4376	860	35381	No_constitutive_exon_found_in_species
AAAAGCCGCCGCTGAGGATGGGTTCCCCGTCCCTCCCGGCGGCGGGGGAGAC	310843	311055	310793	310845	1	RHOSPscaffold_15	RHOSPDRAFT_17803	309354	311055	None	4376	860	35381	No_constitutive_exon_found_in_species
CCCCCCGGCGGAAAGAAAAAGATTGACGAGTTGTGGGGAAAAAAAAACAGGG	331983	332080	331933	331985	1	RHOSPscaffold_15	RHOSPDRAFT_17821	331319	332402	None	4376	860	35381	No_constitutive_exon_found_in_species
GACTGTCTTGAGCTGACGACGCGACCGGGGGGGCGGGGGCGGGGGGGTAGAC	24627	24736	24577	24629	1	RHOSPscaffold_16	RHOSPDRAFT_25697	23642	26550	None	4376	860	35381	No_constitutive_exon_found_in_species
AGGGCGAGAAAGTTTGGCAGGCTGACCTTGCGAGCGGGGGAGTGAATCAGGG	36542	37219	37269	37217	-1	RHOSPscaffold_16	RHOSPDRAFT_33956	35446	37423	None	4376	860	35381	No_constitutive_exon_found_in_species
CGGGTGGCAAATCCGCTTTCTCGCGCTGACCTTCATTCGGAGTGGGACAGGG	54444	54536	54394	54446	1	RHOSPscaffold_16	RHOSPDRAFT_25708	53975	55485	None	4376	860	35381	No_constitutive_exon_found_in_species
ACCATTGATCCTGTCTGACTCCCTCTCCGCCACTACTTCAACGCGGGCAGGT	74807	75045	74757	74809	1	RHOSPscaffold_16	RHOSPDRAFT_29223	73432	76124	None	4376	860	35381	No_constitutive_exon_found_in_species
GCGTTCCTCTCTATCATCACAAACTCATCGCTCTACCTCTGGGGTCGCAGTA	98957	99113	99163	99111	-1	RHOSPscaffold_16	RHOSPDRAFT_29230	97440	99948	None	4376	860	35381	No_constitutive_exon_found_in_species
GGATGCACTTTGATTGGTTGCCTGCAAGCCAAAGATGCTTCCGGGCAAAGAT	116586	116679	116729	116677	-1	RHOSPscaffold_16	RHOSPDRAFT_25720	116586	117413	None	4376	860	35381	No_constitutive_exon_found_in_species
CCCGAGATGGTCCCGCGGTCTCCACTCCCGCCGAACGGGTGACAGGAGAGGC	122094	122179	122044	122096	1	RHOSPscaffold_16	RHOSPDRAFT_18072	121899	122514	None	4376	860	35381	No_constitutive_exon_found_in_species
GTACGATCGAAGGCGAAGAGCTCGACCTCGAGCCGGGCGAGACGGGTAAGCC	141606	141630	141556	141608	1	RHOSPscaffold_16	RHOSPDRAFT_18016	139522	142518	None	4376	860	35381	No_constitutive_exon_found_in_species
CTTCCCCCCTCCGTGTCGCTCGATCGCCACTTCACTGACGGGACAAACAGCG	144454	144764	144404	144456	1	RHOSPscaffold_16	RHOSPDRAFT_25727	143147	146620	None	4376	860	35381	No_constitutive_exon_found_in_species
GCCCCGAGTTGGTGGCAAGGTCGAGTGCCCGTCGGAGGTGGGGGTCAAAGTG	169658	170037	169608	169660	1	RHOSPscaffold_16	RHOSPDRAFT_17889	169446	170791	None	4376	860	35381	No_constitutive_exon_found_in_species
TCGGAACCTGCGTCCTCAAACTGACCTCCCCCCCTCCTTGGGCGAGCCAGAA	186172	186316	186366	186314	-1	RHOSPscaffold_16	RHOSPDRAFT_18094	185967	186451	None	4376	860	35381	No_constitutive_exon_found_in_species
CTACCCGAGAGCTGGCAGATGAGACTGAATGCTGGCTGCGGGGTGCGCAGGA	185967	186099	186149	186097	-1	RHOSPscaffold_16	RHOSPDRAFT_18094	185967	186451	None	4376	860	35381	No_constitutive_exon_found_in_species
GTAGGATGGGCCCGTGGAGCGCGGGAGGGGTCCGGATCGGGATCAAGGAGAA	198625	198781	198831	198779	-1	RHOSPscaffold_16	RHOSPDRAFT_17956	198093	199873	None	4376	860	35381	No_constitutive_exon_found_in_species
CTCGGATCAATACAGAGGGCAAATCCGTCTGACTCGCATGCGGAGGGCAGCT	206046	206987	207037	206985	-1	RHOSPscaffold_16	RHOSPDRAFT_34016	205248	207508	None	4376	860	35381	No_constitutive_exon_found_in_species
TTCTGGTCTCCCGGCGAGCCTCGGACTGACTCCTTTCGGGAAATGCGCAGTT	254325	254403	254275	254327	1	RHOSPscaffold_16	RHOSPDRAFT_34038	253897	258216	None	4376	860	35381	No_constitutive_exon_found_in_species
TCGCTCTCTCGCGCGCGCCTGCTCCTATACTGACATGGGAGGGACTACAGCT	276214	276270	276320	276268	-1	RHOSPscaffold_16	RHOSPDRAFT_17976	275254	276413	None	4376	860	35381	No_constitutive_exon_found_in_species
TTCTGCCTCCTCCAAGGTACGGGAAAACTGACAGCGTTCACGGGCGGCAGGT	327710	328066	328116	328064	-1	RHOSPscaffold_16	RHOSPDRAFT_18065	327200	331395	None	4376	860	35381	No_constitutive_exon_found_in_species
GACTGAGAACGCTCACGAGAGACTGATCTCTTTTTTTCGATGGGAAACAGCG	20458	20514	20408	20460	1	RHOSPscaffold_17	RHOSPDRAFT_34075	19079	20514	None	4376	860	35381	No_constitutive_exon_found_in_species
CCGACAAGTCGTCGTCGTCGATGACGCGGACGGGCTCGAAGGGCAAAGAGCG	26048	26330	25998	26050	1	RHOSPscaffold_17	RHOSPDRAFT_18202	21745	26330	None	4376	860	35381	No_constitutive_exon_found_in_species
ATGTCCACTTGGCGCTACCAGTCCAACGCGGCTAACGCGTTGAAGGGCAGAG	27507	27574	27457	27509	1	RHOSPscaffold_17	RHOSPDRAFT_34078	26622	28835	None	4376	860	35381	No_constitutive_exon_found_in_species
GAGCCTCCTGCTGCTGAACAACCTCGATACGATCCGATTCCGCGGGCGAGAC	73123	73230	73280	73228	-1	RHOSPscaffold_17	RHOSPDRAFT_18160	72071	74784	None	4376	860	35381	No_constitutive_exon_found_in_species
CAGGTTGTCTGACGCTTTCGTTGTCTCGCTGCCTGGTGGGAACGGTACAGAG	96348	96467	96517	96465	-1	RHOSPscaffold_17	RHOSPDRAFT_18206	95970	98639	None	4376	860	35381	No_constitutive_exon_found_in_species
TGTTTGGTCGTCCGTGGTGAGCGCGCGCTCACATGCAGTCGGGAACGCAGTG	100330	100398	100280	100332	1	RHOSPscaffold_17	RHOSPDRAFT_18231	98854	101781	None	4376	860	35381	No_constitutive_exon_found_in_species
CGCCCGTCGAGCAGCAGCCGCAGCAGCCCGAAAAGCTGGCAGAGGGCGAGGT	126106	126229	126056	126108	1	RHOSPscaffold_17	RHOSPDRAFT_18209	125339	126766	None	4376	860	35381	No_constitutive_exon_found_in_species
CCAAACTCAAGGCTCCGGCTGCCGAGGGCAAGGGCAAGGGCAAGGGCAAGGG	139360	139487	139310	139362	1	RHOSPscaffold_17	RHOSPDRAFT_18211	138781	142217	None	4376	860	35381	No_constitutive_exon_found_in_species
CCTTGTTTGTATATCACCCCGGAGAGCTTACGTTGTCGGGAGAGATGCAGGT	149538	149639	149488	149540	1	RHOSPscaffold_17	RHOSPDRAFT_18227	148931	151670	None	4376	860	35381	No_constitutive_exon_found_in_species
CCTGCAGGACCATTGTCTAGCTCAAATTAACGACTTCTCGGGACGGACAGAA	160717	160837	160667	160719	1	RHOSPscaffold_17	RHOSPDRAFT_34118	159889	161454	None	4376	860	35381	No_constitutive_exon_found_in_species
GTCTCGAGCTCGCTCGCTCAGCCGTCGTCGGCCTCCCAAGGTTCGGGAAGCG	201435	202392	202442	202390	-1	RHOSPscaffold_17	RHOSPDRAFT_18114	198513	203518	None	4376	860	35381	No_constitutive_exon_found_in_species
ACCAATCGGCGGGAACGTCGCTCGCCACTTTTGACTCGGGGCGTCGGAAGGG	229220	229807	229170	229222	1	RHOSPscaffold_17	RHOSPDRAFT_25807	223088	231635	None	4376	860	35381	No_constitutive_exon_found_in_species
AGATGCGGAACGCCAAGTTCTTTGATCCGCCTCTCGAAGGGGACGAAGAGAA	242790	242879	242740	242792	1	RHOSPscaffold_17	RHOSPDRAFT_18189	241787	244199	None	4376	860	35381	No_constitutive_exon_found_in_species
TTTCATGCAGCACCAGCAACTCGACTGACATTCCACCACCGGGACTACAGTT	243654	243687	243604	243656	1	RHOSPscaffold_17	RHOSPDRAFT_18189	241787	244199	None	4376	860	35381	No_constitutive_exon_found_in_species
CGGGTGGAGCAGCTACTGCGGCGGCGACGGGAGGTGGGAACGGCACGGAGCG	264198	264269	264148	264200	1	RHOSPscaffold_17	RHOSPDRAFT_3128	261167	265727	None	4376	860	35381	No_constitutive_exon_found_in_species
TGCGAGCGGTGCTGCCGCAGGCGTCGGAGGGGTAGGAGGGAGAGAAGGAGGT	270316	270375	270425	270373	-1	RHOSPscaffold_17	RHOSPDRAFT_18140	270090	272777	None	4376	860	35381	No_constitutive_exon_found_in_species
CCATCCTCCTTTGCAGCGAGATCAACAACTGGTACCGCTCCGCGGGCGAGCA	279891	280459	279841	279893	1	RHOSPscaffold_17	RHOSPDRAFT_3221	279169	281208	None	4376	860	35381	No_constitutive_exon_found_in_species
TTTTGGGTTTTCCAGAGAGATTGGGACTGACCCGGGGGGAGGAGAACCAGGT	292367	292496	292546	292494	-1	RHOSPscaffold_17	RHOSPDRAFT_18102	290573	293542	None	4376	860	35381	No_constitutive_exon_found_in_species
TCCACCCCGCGAGATTCTCCCGCCGTCGGCTCACACTCCATGGGGCGCAGGT	299933	300065	300115	300063	-1	RHOSPscaffold_17	RHOSPDRAFT_34166	296704	300844	None	4376	860	35381	No_constitutive_exon_found_in_species
GACTTGACCGGGACTCCTTGTCAAGCTGACACTGCATCTGGGAATCGCAGCA	298441	298596	298646	298594	-1	RHOSPscaffold_17	RHOSPDRAFT_34166	296704	300844	None	4376	860	35381	No_constitutive_exon_found_in_species
TCGCTTCGGGAGTTGAAAGAAGCTGACGCCGCGCGATTTTCACGGGACAGGG	7857	8031	7807	7859	1	RHOSPscaffold_18	RHOSPDRAFT_34178	7311	9147	None	4376	860	35381	No_constitutive_exon_found_in_species
GTTCCTTGGATCAGGCCATGGAGCTGACAAGAGGTTGGGGGTAAGCACAGGT	44410	44503	44360	44412	1	RHOSPscaffold_18	RHOSPDRAFT_18381	44105	46318	None	4376	860	35381	No_constitutive_exon_found_in_species
ACCTTGTTGGTGTACTGACGGGCTTTCTTGCGTTACGTGCGGGACCACAGCT	45417	45558	45367	45419	1	RHOSPscaffold_18	RHOSPDRAFT_18381	44105	46318	None	4376	860	35381	No_constitutive_exon_found_in_species
ATCAATAGCCGCTGATGGGACTGCTCCCTTTCGGGACACGGGATGTACAGCT	65017	65686	64967	65019	1	RHOSPscaffold_18	RHOSPDRAFT_25833	63243	65686	None	4376	860	35381	No_constitutive_exon_found_in_species
CCCGATGGCCGTACGTAAGCGGTTCGGCTGACCAATGTGGACGCGGGCAGTA	108703	109346	108653	108705	1	RHOSPscaffold_18	RHOSPDRAFT_34218	108279	111638	None	4376	860	35381	No_constitutive_exon_found_in_species
TGACAATCTGCGCGCGTCCTGTCTTTCTTGATATTCCGCCGGGCACACAGCT	127315	127430	127265	127317	1	RHOSPscaffold_18	RHOSPDRAFT_29345	126557	127561	None	4376	860	35381	No_constitutive_exon_found_in_species
GGGCCTCGACCTGTACAGGCTCGCTCGCTCACGATGTACCGGGTGGACAGAT	130645	130883	130595	130647	1	RHOSPscaffold_18	RHOSPDRAFT_34229	130339	133824	None	4376	860	35381	No_constitutive_exon_found_in_species
CCCTTTCTCTAGTAAACGTCGCGCCAACTGACAAGCGCTCAATCGGGCAGAC	276558	276696	276508	276560	1	RHOSPscaffold_18	RHOSPDRAFT_34279	271209	279983	None	4376	860	35381	No_constitutive_exon_found_in_species
ACCCCCCCCCCCCCCCCAACTAGAAACTGACTCGGTATTCGGGCGGGCAGGA	295086	295142	295036	295088	1	RHOSPscaffold_18	RHOSPDRAFT_34285	293533	295142	None	4376	860	35381	No_constitutive_exon_found_in_species
ATCGGGTGCCAAGCGGAATCGGGCGCGATGGCTGAATGCATGGGCAACAGAC	11069	11232	11282	11230	-1	RHOSPscaffold_19	RHOSPDRAFT_10707	10722	12733	None	4376	860	35381	No_constitutive_exon_found_in_species
ATACGAGCGTGATCTTTTTGACTAAGCTTTTCGGGAGACGAGGGGTGCAGCG	128573	128633	128683	128631	-1	RHOSPscaffold_19	RHOSPDRAFT_34333	127934	129854	None	4376	860	35381	No_constitutive_exon_found_in_species
ACTTTTACAACAGACTGGGAGCTGACGACTCGGAGTTTTGGGGGCTACAGGG	191965	192062	192112	192060	-1	RHOSPscaffold_19	RHOSPDRAFT_18570	191782	193653	None	4376	860	35381	No_constitutive_exon_found_in_species
CGTGCGGCGTGTGGCTGCAGAGCCAACGGGCGAAGTGCACGCGGGGCGAGAG	211594	212014	212064	212012	-1	RHOSPscaffold_19	RHOSPDRAFT_18563	210082	219876	None	4376	860	35381	No_constitutive_exon_found_in_species
ACCCCCCTTTCTCGGGCGACAATGTACTGACCGGCCAGGGCTGGGGGCAGAT	266632	266904	266582	266634	1	RHOSPscaffold_19	RHOSPDRAFT_34377	265116	266904	None	4376	860	35381	No_constitutive_exon_found_in_species
CCGTGAAGCGTGGTCGCCTAGGCTTGTGCTGATTCTCTTCCGCGGGGCAGGT	289642	289725	289775	289723	-1	RHOSPscaffold_19	RHOSPDRAFT_18594	289348	291322	None	4376	860	35381	No_constitutive_exon_found_in_species
CTCGCCTTCGGCTCTTTGGCGGCTCACCTTCGTTACCCTGGTGGGATCAGAA	31193	31287	31143	31195	1	RHOSPscaffold_20	RHOSPDRAFT_25944	27040	32229	None	4376	860	35381	No_constitutive_exon_found_in_species
GGGAATATCCCTGGGGCGCATCTCCTGACCCGTCAAGTCTGGGCCGACAGCC	34867	35059	34817	34869	1	RHOSPscaffold_20	RHOSPDRAFT_34403	33886	36502	None	4376	860	35381	No_constitutive_exon_found_in_species
CCTCCCCTGCTTTACTCACGGTGGTCTTGAAGCTGAACAATGGGGTGCAGAT	35529	35777	35479	35531	1	RHOSPscaffold_20	RHOSPDRAFT_34403	33886	36502	None	4376	860	35381	No_constitutive_exon_found_in_species
CCTCCCCTTTAGTTACCCATGTCCGAGTCTAACCACTCCTGGGGATACAGGT	63603	63659	63709	63657	-1	RHOSPscaffold_20	RHOSPDRAFT_18643	62490	64200	None	4376	860	35381	No_constitutive_exon_found_in_species
CCAACCATGAGGAGAGAACTGACCCCCCCTGCTATCGATTCGTTAGGGAGGC	75043	75318	74993	75045	1	RHOSPscaffold_20	RHOSPDRAFT_18651	73096	75318	None	4376	860	35381	No_constitutive_exon_found_in_species
CGACCAACTGATTACTCCTCCGCCGGGGCCGCCAATCGCGCCGGGAACAGGA	86147	86285	86097	86149	1	RHOSPscaffold_20	RHOSPDRAFT_12561	85927	89471	None	4376	860	35381	No_constitutive_exon_found_in_species
TCGGCGTCGAGAGCATGGTGGCGAACCTGCGGTCGAAAGCTGAAGGGAAGCC	91328	91792	91842	91790	-1	RHOSPscaffold_20	RHOSPDRAFT_18752	90060	92104	None	4376	860	35381	No_constitutive_exon_found_in_species
AGAATTTCTTCCGTTCCGACGCGCTCTGAAGCTAACCTTTTGCGGGACAGGC	96752	96791	96702	96754	1	RHOSPscaffold_20	RHOSPDRAFT_34428	95405	96919	None	4376	860	35381	No_constitutive_exon_found_in_species
CGGCTATGAAGGGACGGAGGAGGTGTTGACTTTTTCCGTGAACTGGGCAGAC	112143	112223	112273	112221	-1	RHOSPscaffold_20	RHOSPDRAFT_10920	111178	113001	None	4376	860	35381	No_constitutive_exon_found_in_species
GCTTCAGGGAGCGATGGGAACTGATCAAACTCTGTGCTTGGGCGTGACAGCC	115954	116380	115904	115956	1	RHOSPscaffold_20	RHOSPDRAFT_34434	115017	119080	None	4376	860	35381	No_constitutive_exon_found_in_species
GCCCAGCTGACTGACTCTGCCTTTTTTCCCCCTCCCCCCCCCGGGAAAAGAT	135285	135359	135409	135357	-1	RHOSPscaffold_20	RHOSPDRAFT_34440	135093	136932	None	4376	860	35381	No_constitutive_exon_found_in_species
GACATGTCGTTACCCGGAGGGACGTCAACAGCCACGGGTGACGCGAGCAGCG	151467	151625	151417	151469	1	RHOSPscaffold_20	RHOSPDRAFT_18635	149677	154715	None	4376	860	35381	No_constitutive_exon_found_in_species
GTCCACATCGAATCCCGCCGCCATGACCGCTGACCGTTTCGGGGGAGCAGCT	194914	195086	194864	194916	1	RHOSPscaffold_20	RHOSPDRAFT_11307	192663	195619	None	4376	860	35381	No_constitutive_exon_found_in_species
AGACGCAACAAATCCAGCGCCGATTTGCTGACGCGCGGGCGATAATACAGCG	208001	208546	207951	208003	1	RHOSPscaffold_20	RHOSPDRAFT_29448	204065	210364	None	4376	860	35381	No_constitutive_exon_found_in_species
GCAGGAAAAACGCTGGACGGACGGATGTTGACCAACCTTTGGGCGTACAGAG	221071	221212	221262	221210	-1	RHOSPscaffold_20	RHOSPDRAFT_34470	220001	223649	None	4376	860	35381	No_constitutive_exon_found_in_species
CCCGCCACTCCACCGGAACAGCGTGGAACTTATGTCTCTCGGCTGGGCAGGC	232041	232103	231991	232043	1	RHOSPscaffold_20	RHOSPDRAFT_29453	231561	232863	None	4376	860	35381	No_constitutive_exon_found_in_species
CGCGCTGATAACCCGCACAGATGCGCTGATTGTTCTGGCAAGGGGCACAGCG	233031	233371	233421	233369	-1	RHOSPscaffold_20	RHOSPDRAFT_34475	233031	234100	None	4376	860	35381	No_constitutive_exon_found_in_species
GCCCGGCTGACGCAACGCCCGCTGACCGAGTTGGAACGGGGCGAAAACAGAG	268464	268585	268414	268466	1	RHOSPscaffold_20	RHOSPDRAFT_34490	268285	269590	None	4376	860	35381	No_constitutive_exon_found_in_species
AGGTGTGAGCAGAAAGGCGCTGACCAACGCGAGACGCGGGGTCGAAACAGAG	268848	269004	268798	268850	1	RHOSPscaffold_20	RHOSPDRAFT_34490	268285	269590	None	4376	860	35381	No_constitutive_exon_found_in_species
CGACTAGGCCATACTTTGATCTAAACCGAGCTGATCACCGGGAAATATAGGC	8926	10242	10292	10240	-1	RHOSPscaffold_21	RHOSPDRAFT_18874	8203	10750	None	4376	860	35381	No_constitutive_exon_found_in_species
CAAGTGGGGGAGGAGGCTCACGCTCTAATCCTTGGGGGACACACAGGAAGCC	17458	17769	17819	17767	-1	RHOSPscaffold_21	RHOSPDRAFT_18826	11055	22267	None	4376	860	35381	No_constitutive_exon_found_in_species
GCTTTGCCTCGCGCTGGCCGTGTCTTGTCTCACATGTTTGACGGGCACAGAC	12924	13211	13261	13209	-1	RHOSPscaffold_21	RHOSPDRAFT_18826	11055	22267	None	4376	860	35381	No_constitutive_exon_found_in_species
CGGGTTGAGGACCGGCGAGGAGGGTCAGGCTTTGATTGGCGGGATTGAAGCC	26072	26150	26200	26148	-1	RHOSPscaffold_21	RHOSPDRAFT_29465	25075	27358	None	4376	860	35381	No_constitutive_exon_found_in_species
CCGCTTACTCCGGCAAAGAGGATTAACGCCCTGCCTTTGTTGGGAAGCAGGC	62398	63226	63276	63224	-1	RHOSPscaffold_21	RHOSPDRAFT_26015	62398	63542	None	4376	860	35381	No_constitutive_exon_found_in_species
TGTACTCCGCAATCGGACAAATCCATCTGACAACACCTCTGGGAGCACAGGC	83203	83611	83661	83609	-1	RHOSPscaffold_21	RHOSPDRAFT_34522	81077	83709	None	4376	860	35381	No_constitutive_exon_found_in_species
TGATCTGAATCAGTTGGCCGCGGCTGACGGACGAACGGGTGACGACGCAGGG	89912	90081	90131	90079	-1	RHOSPscaffold_21	RHOSPDRAFT_34524	89087	92056	None	4376	860	35381	No_constitutive_exon_found_in_species
ATGATCCGGAGGACGACCATACTCAGCACTTGCGTCTCTCCGGGCGACAGAT	155192	155381	155431	155379	-1	RHOSPscaffold_21	RHOSPDRAFT_26035	149437	155874	None	4376	860	35381	No_constitutive_exon_found_in_species
GCGAAAACTGACGCTCGAAGGATTGCTTTTCGGACGGGGACGGAAAACAGGT	190611	190737	190787	190735	-1	RHOSPscaffold_21	RHOSPDRAFT_34558	190611	191538	None	4376	860	35381	No_constitutive_exon_found_in_species
ATCACTTGGTCGTCAGTGAACGTCACCATGCTCACAAAGGGAACTGGCAGAA	233624	233689	233739	233687	-1	RHOSPscaffold_21	RHOSPDRAFT_34570	232293	235404	None	4376	860	35381	No_constitutive_exon_found_in_species
GGTCCTGGCGTCGGAGCAGGAGGGATCTCCACGGGCAGCGGCGGGACGAGCC	10030	10235	10285	10233	-1	RHOSPscaffold_22	RHOSPDRAFT_10887	9043	10908	None	4376	860	35381	No_constitutive_exon_found_in_species
TCAAATCGGGCTCGTCGACGCCTATGGTCGGTGGAACCTCGGGCGAAGAGGA	24606	24732	24556	24608	1	RHOSPscaffold_22	RHOSPDRAFT_9432	24069	27833	None	4376	860	35381	No_constitutive_exon_found_in_species
GCACTGGCATCGGCTCGCTCATTCTGCTTTATACTTTCTCATCGGGGTAGGC	49171	49681	49731	49679	-1	RHOSPscaffold_22	RHOSPDRAFT_19003	45990	50018	None	4376	860	35381	No_constitutive_exon_found_in_species
CCCGCGACTGCCATGCTTTCGTTTTCCTGACCTCCTCAGCGGGCGAAAAGCC	65140	65235	65285	65233	-1	RHOSPscaffold_22	RHOSPDRAFT_34605	64058	67809	None	4376	860	35381	No_constitutive_exon_found_in_species
GCCCGAGCGATGTCGGCTGCGGCCTTGACGGACAAGGGGGGGAAGGGCAGCA	76441	77303	76391	76443	1	RHOSPscaffold_22	RHOSPDRAFT_34608	75451	77303	None	4376	860	35381	No_constitutive_exon_found_in_species
CCTATACTCCAGACGGCCTAGCTGACTCTGTGTGATGCCGGGAACGACAGAA	89802	90049	89752	89804	1	RHOSPscaffold_22	RHOSPDRAFT_34615	89709	94168	None	4376	860	35381	No_constitutive_exon_found_in_species
ACCTTCAAGCCCCGGCTGCTACCTCGAACTGACTCGGGCGAGGTGTATAGAC	94368	94420	94470	94418	-1	RHOSPscaffold_22	RHOSPDRAFT_34616	94255	94898	None	4376	860	35381	No_constitutive_exon_found_in_species
GCGGCTGCTTCTGTCGACGCTGACACGACTTTGAATCGCCGGACGGGTAGGA	121678	121759	121809	121757	-1	RHOSPscaffold_22	RHOSPDRAFT_34624	120550	123913	None	4376	860	35381	No_constitutive_exon_found_in_species
TTCTGGTGCCGTGGCGACTCAGGCGATGCTGACGAGGGCTTGACGGGCAGAC	132895	133077	132845	132897	1	RHOSPscaffold_22	RHOSPDRAFT_26089	130952	133614	None	4376	860	35381	No_constitutive_exon_found_in_species
ACCTTTACGGTACGGATGGGCATTTGACTGAGCGCGAACGCGGGATGCAGAT	221004	221055	220954	221006	1	RHOSPscaffold_22	RHOSPDRAFT_34658	219105	222204	None	4376	860	35381	No_constitutive_exon_found_in_species
GACATCGAATCATACAGAGAGACGATGGGCTGACTCAGTGGGGACCGTAGCG	257796	257903	257953	257901	-1	RHOSPscaffold_22	RHOSPDRAFT_29523	256514	260315	None	4376	860	35381	No_constitutive_exon_found_in_species
TCCTTGTATCACCGCCACCGTAATAAGTCACCCTGACTCAACGGGCGCAGTG	70812	71063	71113	71061	-1	RHOSPscaffold_23	RHOSPDRAFT_34699	69635	72591	None	4376	860	35381	No_constitutive_exon_found_in_species
CATCTGCCGCAGCGGTCGCAGCTGGTGCCTCTGCCGACGGCGAGGGCAAGGA	76849	77023	76799	76851	1	RHOSPscaffold_23	RHOSPDRAFT_19041	74570	77023	None	4376	860	35381	No_constitutive_exon_found_in_species
CCGACATTGAGGAACGGTTCAGCGACTACAAGGTTACGGGTGAGGCGGAGCG	115253	115351	115401	115349	-1	RHOSPscaffold_23	RHOSPDRAFT_19034	114557	116293	None	4376	860	35381	No_constitutive_exon_found_in_species
GCTGACTCTTTGTGTTCTGCCATATCGCCACCTTCACTCGGGACCGGCAGAC	121144	121370	121094	121146	1	RHOSPscaffold_23	RHOSPDRAFT_19131	120774	121814	None	4376	860	35381	No_constitutive_exon_found_in_species
ATTCGCTGACTGGTTTGTGCGTCCTCTCTCTCTCTCTCTCGGGGCGAAAGGC	128296	128546	128596	128544	-1	RHOSPscaffold_23	RHOSPDRAFT_34720	127919	130797	None	4376	860	35381	No_constitutive_exon_found_in_species
GTTCAGCGGCGAACTGACCCTCGCTCGCTTGTTTGGGGTCGATAACGCAGGC	141780	141846	141730	141782	1	RHOSPscaffold_23	RHOSPDRAFT_29547	140219	141974	None	4376	860	35381	No_constitutive_exon_found_in_species
CCAAGCGTGTCGCACAAAACCAGCGCTGACCTCGTTTCGGGAGATTGCAGGG	158125	158221	158271	158219	-1	RHOSPscaffold_23	RHOSPDRAFT_19014	157703	158783	None	4376	860	35381	No_constitutive_exon_found_in_species
TCGAGCTGGAGGGAGAAGAGTTTGAAGAGAGGCGGAGAAGGGAGAGGGAGGG	169010	169081	169131	169079	-1	RHOSPscaffold_23	RHOSPDRAFT_19149	168729	170521	None	4376	860	35381	No_constitutive_exon_found_in_species
GAGACGGTCCTCACAGGCGGAGGAAGAAGACCCCCGTTGATGGGGACGAGCT	220938	221055	221105	221053	-1	RHOSPscaffold_23	RHOSPDRAFT_19027	220938	222921	None	4376	860	35381	No_constitutive_exon_found_in_species
TCGTGAGGGCTCTCTCCTTCCCTCTCTCCCCGAAACCGGGATGACTGAAGGG	33537	33633	33683	33631	-1	RHOSPscaffold_24	RHOSPDRAFT_26177	28930	34015	None	4376	860	35381	No_constitutive_exon_found_in_species
CGCAAACATGACGAAAATCTGTTGCTGAAGGGAGATATCCGGGGTCGCAGGT	59746	60152	59696	59748	1	RHOSPscaffold_24	RHOSPDRAFT_34778	57901	60421	None	4376	860	35381	No_constitutive_exon_found_in_species
CCGTCGCGATCATGGAAAGGAGCGAGTGCTGACTCGGGGCGGCGTGGCAGTT	106648	106734	106598	106650	1	RHOSPscaffold_24	RHOSPDRAFT_34796	105143	107217	None	4376	860	35381	No_constitutive_exon_found_in_species
TGACTGCAAGAGCCACCACACCACGTGGATGCCCCGGGCCTGACAAACAGAT	110861	111416	110811	110863	1	RHOSPscaffold_24	RHOSPDRAFT_34799	109808	112252	None	4376	860	35381	No_constitutive_exon_found_in_species
GGGCTTATGTGCAGGCGTTTGGGTGCGAGGCGCTGAGGATTCGGGCGAAGAG	124731	124870	124681	124733	1	RHOSPscaffold_24	RHOSPDRAFT_26201	122734	124870	None	4376	860	35381	No_constitutive_exon_found_in_species
CGTCGAAAAGCGACAGCAGCGGCGGCGACCAGGCGAAGAACGGGCACGAGAA	146384	146495	146334	146386	1	RHOSPscaffold_24	RHOSPDRAFT_19230	143302	147048	None	4376	860	35381	No_constitutive_exon_found_in_species
GAGGCGTGCAAATAGTTCTCAGCTGAATCACTCGCGGACTGGGCGGACAGGA	162561	162706	162511	162563	1	RHOSPscaffold_24	RHOSPDRAFT_19279	160925	165820	None	4376	860	35381	No_constitutive_exon_found_in_species
TGTGTGAGAGAGGGACCTAACTGACGATCTCTGTCTGTATCGGGGCACAGGA	187133	187229	187279	187227	-1	RHOSPscaffold_24	RHOSPDRAFT_29584	187133	188241	None	4376	860	35381	No_constitutive_exon_found_in_species
CACGATCTTCGTTTAAACGCACTTGAACACTCTCCGCTCTCGGGATACAGTC	204414	204774	204364	204416	1	RHOSPscaffold_24	RHOSPDRAFT_19183	204022	207622	None	4376	860	35381	No_constitutive_exon_found_in_species
CACTACACGACAGGGGGTCAAACGCAAACTGACCCTGCGCGCATGGGCAGTC	225574	225621	225524	225576	1	RHOSPscaffold_24	RHOSPDRAFT_19228	225113	225621	None	4376	860	35381	No_constitutive_exon_found_in_species
CTTCTTCACCGAGACTGACACATTATACAATGGCTCGCGGTGGGATATAGAC	1332	1385	1435	1383	-1	RHOSPscaffold_25	RHOSPDRAFT_34845	68	1890	None	4376	860	35381	No_constitutive_exon_found_in_species
GCCCTCGAGCCTCTTCCGGCATCATGACGCTGACATGGGCGACGGAACAGGT	7011	7384	6961	7013	1	RHOSPscaffold_25	RHOSPDRAFT_26224	6863	8083	None	4376	860	35381	No_constitutive_exon_found_in_species
GCAGAGCCCGCCCAAGGCGCGACGAGTTGACGCTTGCTTCTCGGGAGCAGCT	50382	54189	50332	50384	1	RHOSPscaffold_25	RHOSPDRAFT_34861	50236	54189	None	4376	860	35381	No_constitutive_exon_found_in_species
CCTTCCGACGCCCGCAAATCTTTTGTCTACCCTACATGGCATGGGCGCAGGC	61281	61556	61231	61283	1	RHOSPscaffold_25	RHOSPDRAFT_6098	60216	61556	None	4376	860	35381	No_constitutive_exon_found_in_species
GATCAGGTCTTCCACGGACACTGATAGAGAGCCATGCTTTGGGCGCACAGTG	90661	90796	90846	90794	-1	RHOSPscaffold_25	RHOSPDRAFT_34876	88599	92364	None	4376	860	35381	No_constitutive_exon_found_in_species
GTCTTCATGTGCCCTGCTCTCGATGCTGACTCGCTGTCACGATGGGGCAGCG	130574	130623	130673	130621	-1	RHOSPscaffold_25	RHOSPDRAFT_26251	125552	130915	None	4376	860	35381	No_constitutive_exon_found_in_species
CCCGATCTAAGAACAGTCCACAGGCACTGACTAGAGATACGCTGGGGCAGTC	145441	145538	145391	145443	1	RHOSPscaffold_25	RHOSPDRAFT_19422	144000	146462	None	4376	860	35381	No_constitutive_exon_found_in_species
TGCTGCAAAGCCGAAGAACGCTGACGGAACCTTGAATTCCGGGAAACTAGGT	150665	150855	150615	150667	1	RHOSPscaffold_25	RHOSPDRAFT_29618	149947	152420	None	4376	860	35381	No_constitutive_exon_found_in_species
TTCGCATACCGCAACAGAAAGGTTGGCTGACCGCGCTGTTGGGAATGCAGGT	151266	151344	151216	151268	1	RHOSPscaffold_25	RHOSPDRAFT_29618	149947	152420	None	4376	860	35381	No_constitutive_exon_found_in_species
AATCTACCAAGGCAACAAACGGGAAAGCGCAAGCTGGCGGGCAGAAGGAGGA	177147	177814	177864	177812	-1	RHOSPscaffold_25	RHOSPDRAFT_19316	174246	178600	None	4376	860	35381	No_constitutive_exon_found_in_species
GTTGCGCGCTCGAGACCGATAGTTGACGAACAACGACCACGCGGGTGCAGGG	183676	183808	183626	183678	1	RHOSPscaffold_25	RHOSPDRAFT_19318	182815	184216	None	4376	860	35381	No_constitutive_exon_found_in_species
AAAGCAGGCTCCGCACCCCTCCTCTGACGACTTACTTGGGTACGAAACAGTG	9652	9692	9602	9654	1	RHOSPscaffold_26	RHOSPDRAFT_19500	8679	10586	None	4376	860	35381	No_constitutive_exon_found_in_species
TGCGGCAAAAATAACACCACCTCTCTGACCTTGTAACGACCCGGGGACAGGA	23684	23905	23955	23903	-1	RHOSPscaffold_26	RHOSPDRAFT_13076	23684	24500	None	4376	860	35381	No_constitutive_exon_found_in_species
GACCATCTCTCGATCTCTCCTGGCGCTGGCGCTGGGGCGGGGGCAAACAGGC	27030	27169	27219	27167	-1	RHOSPscaffold_26	RHOSPDRAFT_19486	26109	27788	None	4376	860	35381	No_constitutive_exon_found_in_species
CGAGTGTTGGAAGACTCTTTCCGGCTGACGACGACGAGAGGAACGGGCAGCC	30588	30702	30538	30590	1	RHOSPscaffold_26	RHOSPDRAFT_29639	30297	33412	None	4376	860	35381	No_constitutive_exon_found_in_species
CCTGCCGAGTCGGGAGCGAGCAGGTACTCACATATCCGTTGGGCGCGCAGGA	35543	35633	35493	35545	1	RHOSPscaffold_26	RHOSPDRAFT_34937	35415	39128	None	4376	860	35381	No_constitutive_exon_found_in_species
CACCCTGTGGACATGCACTGACGCCCTGCACGCTACATGTCTGAGGGCAGTC	38222	38285	38172	38224	1	RHOSPscaffold_26	RHOSPDRAFT_34937	35415	39128	None	4376	860	35381	No_constitutive_exon_found_in_species
GCAGCTTTCCGTCGAGACTACCGCTTTTACTGACTGGGCTGGGCACACAGAT	38371	38421	38321	38373	1	RHOSPscaffold_26	RHOSPDRAFT_34937	35415	39128	None	4376	860	35381	No_constitutive_exon_found_in_species
GCTTTATCAGACTTGTCGAGTCCCGTACTGACCGCTTGTTTGGGGCGCAGTC	39012	39128	38962	39014	1	RHOSPscaffold_26	RHOSPDRAFT_34937	35415	39128	None	4376	860	35381	No_constitutive_exon_found_in_species
CAACAAACAAACAAATTCACGATGCGATTCCGGTCCCCATCGGGAGACAGTT	48993	49201	49251	49199	-1	RHOSPscaffold_26	RHOSPDRAFT_34942	48456	49977	None	4376	860	35381	No_constitutive_exon_found_in_species
TTGCGATCGGCCGACCACACGCAACTGAAAGGAGGGATCCGGCGGGGCAGGT	54869	54974	54819	54871	1	RHOSPscaffold_26	RHOSPDRAFT_6268	54749	55191	None	4376	860	35381	No_constitutive_exon_found_in_species
TCTTCGGATAAATTGGTTTCTGACGAGGAAACCTCTCTTGATACGGGCAGGT	78818	78858	78768	78820	1	RHOSPscaffold_26	RHOSPDRAFT_26291	78017	79966	None	4376	860	35381	No_constitutive_exon_found_in_species
GATGGAGGACTGGAGACTAACGACGGCCTTTTTCGCGGGGAACAAAACAGCT	131794	131849	131899	131847	-1	RHOSPscaffold_26	RHOSPDRAFT_34968	131679	132431	None	4376	860	35381	No_constitutive_exon_found_in_species
TTCTCCGGGCTGACAGTTTCTCCGCCGTGCTGACAAACCTCGCGGGGCAGAC	143998	144208	144258	144206	-1	RHOSPscaffold_26	RHOSPDRAFT_10060	143860	148296	None	4376	860	35381	No_constitutive_exon_found_in_species
GGTCTTGAGCTCGGAGGCGCTGACCCAACCCCTCCTCGCGGGAGAAACAGTC	189681	189870	189631	189683	1	RHOSPscaffold_26	RHOSPDRAFT_19473	187335	192066	None	4376	860	35381	No_constitutive_exon_found_in_species
TCGAATCGGAGACGGATGCTCGGTCGCCGTGGTGGCGGGAACAGTACGAGCG	17955	18397	17905	17957	1	RHOSPscaffold_27	RHOSPDRAFT_19560	16981	18808	None	4376	860	35381	No_constitutive_exon_found_in_species
ACCCCGAAACGGGCATCGAGGTCGAGACGAGGTGGTGGGAGGGTCAGAAGCT	43736	43883	43686	43738	1	RHOSPscaffold_27	RHOSPDRAFT_9885	41912	43883	None	4376	860	35381	No_constitutive_exon_found_in_species
TTTCTGTCCGACTCGATAACCAGTTCCCCCTCGTCGGGAAAAAGCAAAAGCT	43982	44242	44292	44240	-1	RHOSPscaffold_27	RHOSPDRAFT_19643	43982	45315	None	4376	860	35381	No_constitutive_exon_found_in_species
TTGAAAGCAACAGCATACTGATTCTTGAGTGCTGTGGGTATGAAATGCAGAG	59359	59577	59309	59361	1	RHOSPscaffold_27	RHOSPDRAFT_35018	59037	59577	None	4376	860	35381	No_constitutive_exon_found_in_species
AAAAAAAAAACTAACCCCCCAAGGCACGGGATTCGCGGGGGCGGGCACAGAG	100806	101032	100756	100808	1	RHOSPscaffold_27	RHOSPDRAFT_19534	99442	102006	None	4376	860	35381	No_constitutive_exon_found_in_species
TTCCCGCGGCGAACGAAGCGCTGACTCTGCTGATGCCGTGCGACAGGGAGAG	180633	180692	180583	180635	1	RHOSPscaffold_27	RHOSPDRAFT_19625	179255	181078	None	4376	860	35381	No_constitutive_exon_found_in_species
CCCGCCTCGCGAGCGCGGCTGACCTTTTTCCAAACCTTTTGGGACGGCAGCC	195209	196148	195159	195211	1	RHOSPscaffold_27	RHOSPDRAFT_29685	193806	196300	None	4376	860	35381	No_constitutive_exon_found_in_species
CCTTGCCCACACGCACGACCCCGTGAAACTGACTCGTGGGACGCGAACAGCC	57945	58059	57895	57947	1	RHOSPscaffold_28	RHOSPDRAFT_35087	57492	58354	None	4376	860	35381	No_constitutive_exon_found_in_species
AGCTTTGCTCGACAACGCAAAATCTGACAGGTTTCATCTTGCGGGCGCAGCA	91131	91294	91344	91292	-1	RHOSPscaffold_28	RHOSPDRAFT_35098	90034	91815	None	4376	860	35381	No_constitutive_exon_found_in_species
GAGCACGTCCAGCACAACCTCGAGCTAATCTTGAAATGCCGCGGGCGCAGAT	127441	129787	127391	127443	1	RHOSPscaffold_28	RHOSPDRAFT_35108	123742	130515	None	4376	860	35381	No_constitutive_exon_found_in_species
TGCTCGCCAACCGGGTACTGTACACCCGGACTGACACAGGGAATGAACAGAC	188856	189007	189057	189005	-1	RHOSPscaffold_28	RHOSPDRAFT_12218	188856	189208	None	4376	860	35381	No_constitutive_exon_found_in_species
TCTGGGGATGGGAGAAGACGAGGAGGAGTTAGAGGTCGAGCGAGGGACAGTC	193898	193942	193848	193900	1	RHOSPscaffold_28	RHOSPDRAFT_19737	191512	195856	None	4376	860	35381	No_constitutive_exon_found_in_species
CTTACCCATCGGTCGTACTGATCACAGCTGACCGGGCTCGGGTCGGACAGCT	198025	198466	198516	198464	-1	RHOSPscaffold_28	RHOSPDRAFT_35132	198025	199225	None	4376	860	35381	No_constitutive_exon_found_in_species
CGTCTGCTGTTTCCCTTGCACCGCTTACGCAGACATGATCGAGGGCACAGGG	1718	1791	1841	1789	-1	RHOSPscaffold_29	RHOSPDRAFT_35137	548	4216	None	4376	860	35381	No_constitutive_exon_found_in_species
GGTGGCGGGCCGGGCTCGCCGAGGAGGGGGAATACGACGCAGGGTCCGAGTG	32761	32833	32711	32763	1	RHOSPscaffold_29	RHOSPDRAFT_3040	31689	33383	None	4376	860	35381	No_constitutive_exon_found_in_species
CGTCCGGACCACCGGACCAAGTCACTGAGTACTGGTGAGGGTTGGAACAGTC	50961	51072	51122	51070	-1	RHOSPscaffold_29	RHOSPDRAFT_35150	50108	51387	None	4376	860	35381	No_constitutive_exon_found_in_species
TACCACAAAATTCGAACTGATCACGAGTGGCTGGGGAACACCGGGGGCAGGA	50791	50882	50932	50880	-1	RHOSPscaffold_29	RHOSPDRAFT_35150	50108	51387	None	4376	860	35381	No_constitutive_exon_found_in_species
GGCACTTGCTGTTGTCGCTTCAGACCTGCTAATCCGCCGTGCCGGGGCAGAT	71493	71586	71443	71495	1	RHOSPscaffold_29	RHOSPDRAFT_35156	71293	73079	None	4376	860	35381	No_constitutive_exon_found_in_species
CCACGAGCGCGTGGTATCAATTACAGAACTGATGACTGTCGCGCGGGCAGGA	80359	80506	80309	80361	1	RHOSPscaffold_29	RHOSPDRAFT_26426	76104	81658	None	4376	860	35381	No_constitutive_exon_found_in_species
CTTTCATCGTGTCGCTCTACCTTCTGCTGACCGAATATTGGGCTCGAAAGAT	80570	80791	80520	80572	1	RHOSPscaffold_29	RHOSPDRAFT_26426	76104	81658	None	4376	860	35381	No_constitutive_exon_found_in_species
TTCTTCTTGCTGATGGCCTTACCCTTGCTGATGAAACGCTGGGCAAATAGAT	85403	85535	85353	85405	1	RHOSPscaffold_29	RHOSPDRAFT_35162	84905	87660	None	4376	860	35381	No_constitutive_exon_found_in_species
GTCAGTCGAACAGAGAGCCAACGGAGGCTGATGCGATCGGGGGCAAACAGCT	109086	109280	109330	109278	-1	RHOSPscaffold_29	RHOSPDRAFT_35168	109086	110030	None	4376	860	35381	No_constitutive_exon_found_in_species
GCCTTTCATCCTCGAGCGCTCGCTGACCTGTTAACGTGCGGGTCAAACAGGG	135962	136009	136059	136007	-1	RHOSPscaffold_29	RHOSPDRAFT_19760	135050	136147	None	4376	860	35381	No_constitutive_exon_found_in_species
GTGGCAGTGAGGTTGAGGGACGGGAGTACCGTCTTCGTGGGGAGTCAGAGGC	142985	143452	143502	143450	-1	RHOSPscaffold_29	RHOSPDRAFT_29725	141632	144927	None	4376	860	35381	No_constitutive_exon_found_in_species
TGCCGTGGACGGCTGACTGATCCTGTTTGATTGACCTCCTGTGTGGGCAGAT	145672	145717	145622	145674	1	RHOSPscaffold_29	RHOSPDRAFT_35177	145168	150648	None	4376	860	35381	No_constitutive_exon_found_in_species
CGCACCATGTTTGTCCGTGCGGCTGCGTCTGATCTGTCCGGGATGCACAGAT	168119	168180	168069	168121	1	RHOSPscaffold_29	RHOSPDRAFT_35182	163507	169426	None	4376	860	35381	No_constitutive_exon_found_in_species
TTGACACACCTGTGTCGATACTCGTACTGAAGTCTCGGGAATGTGGATAGTG	173024	173195	173245	173193	-1	RHOSPscaffold_29	RHOSPDRAFT_35184	170973	175014	None	4376	860	35381	No_constitutive_exon_found_in_species
CGCTTACTGACGCGTTCTCGCTTACTGACGCCGGGGGGGAGAAAAAACAGGT	9971	10030	10080	10028	-1	RHOSPscaffold_30	RHOSPDRAFT_29735	9511	10859	None	4376	860	35381	No_constitutive_exon_found_in_species
TCCTCGGCCGCCGCGTCCTGACCTGTAACTTCTGCGCCAACAGGGCCAAGAT	32892	32953	32842	32894	1	RHOSPscaffold_30	RHOSPDRAFT_4425	32377	33129	None	4376	860	35381	No_constitutive_exon_found_in_species
CCGAAAAAAGCATCGAGCTGACACCGTTCGCGCCTTGACGGGAATTACAGAC	56553	56649	56699	56647	-1	RHOSPscaffold_30	RHOSPDRAFT_29746	54827	57464	None	4376	860	35381	No_constitutive_exon_found_in_species
TACTACCGTCGATGGTCAACCGGCCCCCTCCTCTACGGCCGCGGGAGAAGGA	76585	76940	76990	76938	-1	RHOSPscaffold_30	RHOSPDRAFT_10653	70523	78151	None	4376	860	35381	No_constitutive_exon_found_in_species
TACTATCCGGTGTCTAGAAGGGATAGAGCTGACGGCGACGGGACGTGCAGGC	93308	93400	93450	93398	-1	RHOSPscaffold_30	RHOSPDRAFT_19892	91980	93682	None	4376	860	35381	No_constitutive_exon_found_in_species
GGAGAAGATGATGACCAGCGGACAGGGTCAATCTGGGCAGGGAGTGGAAGGC	91980	92291	92341	92289	-1	RHOSPscaffold_30	RHOSPDRAFT_19892	91980	93682	None	4376	860	35381	No_constitutive_exon_found_in_species
CCATCTTGATTTACTCCTTGTTGAACTCCTTCTACCGACTGCAGGGCAAGCT	103603	104086	103553	103605	1	RHOSPscaffold_30	RHOSPDRAFT_19822	102868	108235	None	4376	860	35381	No_constitutive_exon_found_in_species
TCATGAAGACGCCGGCAATTCTCTGTGCTGATCGGGTTTCGGGGCTGCAGAG	128085	130109	130159	130107	-1	RHOSPscaffold_30	RHOSPDRAFT_35241	127187	130613	None	4376	860	35381	No_constitutive_exon_found_in_species
CTTTCTTCCCATCGTTCTTATCTCGATCTCACCTGCCTTTGGGAGCGTAGGT	157759	157875	157709	157761	1	RHOSPscaffold_30	RHOSPDRAFT_29758	155689	158042	None	4376	860	35381	No_constitutive_exon_found_in_species
TATGCTGTGCCGAACGAGCGTCGTTGACGCTTGCTCTCGGGACGGCATAGCC	159546	159807	159857	159805	-1	RHOSPscaffold_30	RHOSPDRAFT_19819	158254	161581	None	4376	860	35381	No_constitutive_exon_found_in_species
TCTTAACTACTCCTCGGCAGCGGCGGCGCAAACTACGGGACAGGGAGCAGGC	25796	26176	25746	25798	1	RHOSPscaffold_31	RHOSPDRAFT_5757	25258	28883	None	4376	860	35381	No_constitutive_exon_found_in_species
CAGAGGACGAAGAGCAGAAGCAGAAGGACGTCAAGGGCAAGGGCAAGGAGCG	49984	50107	50157	50105	-1	RHOSPscaffold_31	RHOSPDRAFT_20019	49567	50611	None	4376	860	35381	No_constitutive_exon_found_in_species
GTCTTTGCAGCGGACAGGGAGAAGCAGAGCTGACTCGCAAAGGGATACAGGA	52268	52326	52376	52324	-1	RHOSPscaffold_31	RHOSPDRAFT_19983	50956	52656	None	4376	860	35381	No_constitutive_exon_found_in_species
ACCATAGCCGCAAAACCGCATGCTGACCAACCCCCGGGTACCAAAAACAGGC	143741	143965	144015	143963	-1	RHOSPscaffold_31	RHOSPDRAFT_19977	142685	144460	None	4376	860	35381	No_constitutive_exon_found_in_species
TGATCCGCCGCTGACATGGCTTCAAACGCGATCGGCGTGGGGGAAAACAGGA	143119	143320	143370	143318	-1	RHOSPscaffold_31	RHOSPDRAFT_19977	142685	144460	None	4376	860	35381	No_constitutive_exon_found_in_species
TCTCGGGGTGCATGTCCCGCTGATATGCTGAGGTTCGGTGGGACGCACAGGC	142685	142775	142825	142773	-1	RHOSPscaffold_31	RHOSPDRAFT_19977	142685	144460	None	4376	860	35381	No_constitutive_exon_found_in_species
ATCTTCTCCGAGACTGGTGAACCTCACACTGATGCAATCTGCGGGGCTAGTT	13171	13276	13326	13274	-1	RHOSPscaffold_32	RHOSPDRAFT_35330	11004	14696	None	4376	860	35381	No_constitutive_exon_found_in_species
GCACCTCACGCCGCGATGCTTTACTTACTCGTCTGGAATCGGGTCGGCAGTC	15669	15930	15619	15671	1	RHOSPscaffold_32	RHOSPDRAFT_20124	15146	15930	None	4376	860	35381	No_constitutive_exon_found_in_species
CCTTGTCCCGATCCCGGTGCACTGACTAAATCCCTTGCGGGCGACGACAGCT	55109	55452	55059	55111	1	RHOSPscaffold_32	RHOSPDRAFT_35344	54126	56398	None	4376	860	35381	No_constitutive_exon_found_in_species
TTTCGGAGGCATCATCGGTGCGTGCTATTGTTGAAAGCGGGCGTTGGGAGAA	73365	73474	73315	73367	1	RHOSPscaffold_32	RHOSPDRAFT_20090	70372	75463	None	4376	860	35381	No_constitutive_exon_found_in_species
CGCTCCCAGAGAATCTGCACGAACGCGCTGACTCGGGGCAATGGGAGCAGTT	93562	93775	93512	93564	1	RHOSPscaffold_32	RHOSPDRAFT_35355	93209	97633	None	4376	860	35381	No_constitutive_exon_found_in_species
TCTCAAACTGCGAACTGACTTTTCTTCTTCTCCCCGACCCGGGAACACAGAC	104797	105227	105277	105225	-1	RHOSPscaffold_32	RHOSPDRAFT_29796	104535	105826	None	4376	860	35381	No_constitutive_exon_found_in_species
CGGCGGGGGACCGCCTCCGGCGCCGACCACGACTGCGAAAAAGGAGGGAGCA	171444	171578	171394	171446	1	RHOSPscaffold_32	RHOSPDRAFT_20057	168529	172538	None	4376	860	35381	No_constitutive_exon_found_in_species
CGCCGAGGCCCGAATCATCTACTAACCCCCCCGGCTCCCGGTGGGTGCAGTT	28357	28473	28523	28471	-1	RHOSPscaffold_33	RHOSPDRAFT_29811	28238	29507	None	4376	860	35381	No_constitutive_exon_found_in_species
GCGCGACTAACACATTATCCGTGACCTTTGGTCCTCCCCTCGGGCAACAGCT	36635	36671	36585	36637	1	RHOSPscaffold_33	RHOSPDRAFT_8890	36236	37378	None	4376	860	35381	No_constitutive_exon_found_in_species
CCGAGTGGGGTGGGGAGATCGCTGACTCTCGCTCTTGCGATGATGGGCAGCC	45003	45069	44953	45005	1	RHOSPscaffold_33	RHOSPDRAFT_35405	44558	47669	None	4376	860	35381	No_constitutive_exon_found_in_species
CTCCACGCTGGGTTCATCTAGCTCGACGGCGACGACGGTGACGACGGGAGAG	47958	48704	48754	48702	-1	RHOSPscaffold_33	RHOSPDRAFT_20164	47958	50287	None	4376	860	35381	No_constitutive_exon_found_in_species
GAGGCAAACGCGCTGTCGCTCTCGCGTGCACTGACGATTCGGGACACCAGGT	93247	93324	93374	93322	-1	RHOSPscaffold_33	RHOSPDRAFT_35419	92898	95225	None	4376	860	35381	No_constitutive_exon_found_in_species
CTGATCACACGCATGAGCTGACAGGCTGTGTGTGTACGGGGATCGAATAGCT	118268	118395	118218	118270	1	RHOSPscaffold_33	RHOSPDRAFT_29828	117864	119031	None	4376	860	35381	No_constitutive_exon_found_in_species
GTCGTCGTCGTCACTGTGTTTGAGCTGACGCCGTTCCCATGGGATCGTAGCT	130666	130721	130771	130719	-1	RHOSPscaffold_33	RHOSPDRAFT_12207	130666	132467	None	4376	860	35381	No_constitutive_exon_found_in_species
ACGGTGATACTTCTGCGAGCCCGCGTATGACGGCTTGACCGGGCACACAGCG	166589	166722	166539	166591	1	RHOSPscaffold_33	RHOSPDRAFT_35449	166104	167397	None	4376	860	35381	No_constitutive_exon_found_in_species
ATCCAGCCCCCAGCACCATGCTGACCAGCTTTCGAACTTGACGGGCACAGCA	169219	169393	169169	169221	1	RHOSPscaffold_33	RHOSPDRAFT_35451	168945	170289	None	4376	860	35381	No_constitutive_exon_found_in_species
ATTCGGTGGTGGAGGCTGACTTCTGTATGCTGCTGGACGGGAACGCGCAGAG	1557	1634	1684	1632	-1	RHOSPscaffold_34	RHOSPDRAFT_35455	836	3416	None	4376	860	35381	No_constitutive_exon_found_in_species
CGAGAGCTGACGAAATCTGTGCGTGTGTGTGCGCGCGTTGGGGGAAACAGTC	5427	5490	5377	5429	1	RHOSPscaffold_34	RHOSPDRAFT_35456	3569	9054	None	4376	860	35381	No_constitutive_exon_found_in_species
ACGACGGGAAGCGGGTTGGCGGTGCCGTCATGGGGATCGATGACGGGCAGTA	22904	23673	23723	23671	-1	RHOSPscaffold_34	RHOSPDRAFT_29841	21496	23957	None	4376	860	35381	No_constitutive_exon_found_in_species
CTTCAACCCCCTTCCACTCCTTGCTGACCCGCCACGTGGGTGAAACGCAGAC	43590	43775	43825	43773	-1	RHOSPscaffold_34	RHOSPDRAFT_35466	43461	44638	None	4376	860	35381	No_constitutive_exon_found_in_species
CCAGAGACGAAGGCTGGTGAAGCTGACAGACAGCCCTCGGGGCAACACAGAA	55139	55210	55089	55141	1	RHOSPscaffold_34	RHOSPDRAFT_35469	54900	56454	None	4376	860	35381	No_constitutive_exon_found_in_species
TGGAAAAGGTCGTCGAATGCTGACAGCGATCCCTTTTGCGGTACGGGCAGGC	78131	78231	78281	78229	-1	RHOSPscaffold_34	RHOSPDRAFT_29847	76171	79080	None	4376	860	35381	No_constitutive_exon_found_in_species
GAGGCATGGAAAGACGGAGAACTGACACCCAGATCGCCACGCGGGGACAGGC	81514	82335	81464	81516	1	RHOSPscaffold_34	RHOSPDRAFT_20273	80706	84418	None	4376	860	35381	No_constitutive_exon_found_in_species
CCGCTCGTCGTGTGATTACAACGAGCTGCTAACGGCTCGGAGCGGGGTAGGA	106514	106898	106464	106516	1	RHOSPscaffold_34	RHOSPDRAFT_29852	103661	109128	None	4376	860	35381	No_constitutive_exon_found_in_species
ATTGGAACTGAGGACGCTGATGGATGCCTTTGTGATTCTTGGGAACACAGGC	130310	130435	130485	130433	-1	RHOSPscaffold_34	RHOSPDRAFT_35491	128889	131776	None	4376	860	35381	No_constitutive_exon_found_in_species
CTTATCCAGCGGCGCAAGATCGCTGACGGTACGGCTTTGCCCGGGAACAGGT	23635	23734	23784	23732	-1	RHOSPscaffold_35	RHOSPDRAFT_26644	23524	27128	None	4376	860	35381	No_constitutive_exon_found_in_species
CGAAATACTGGGGAGGTAATCATGCAGGAACATGCCACGGGAACACACAGTG	61268	61406	61456	61404	-1	RHOSPscaffold_35	RHOSPDRAFT_5386	61268	61906	None	4376	860	35381	No_constitutive_exon_found_in_species
TTGATGAGAGTGCTGATTGGCTATGTTGGTTGGCTTGGACGGGCGTACAGGT	64083	64144	64033	64085	1	RHOSPscaffold_35	RHOSPDRAFT_35528	62350	64930	None	4376	860	35381	No_constitutive_exon_found_in_species
GGGGCGATGAGCCTCCAGCGTTCTGAAGCAAGCTGACTTTGGGTGTGTAGTG	66972	67022	67072	67020	-1	RHOSPscaffold_35	RHOSPDRAFT_11798	65486	67885	None	4376	860	35381	No_constitutive_exon_found_in_species
CACAGAGTCACTTGCAGGTAAGGAACTCATTGGACGGCTTTGGGATGCAGTC	80004	80071	80121	80069	-1	RHOSPscaffold_35	RHOSPDRAFT_29867	78936	80993	None	4376	860	35381	No_constitutive_exon_found_in_species
CATTGACCCTGACCCCACTGACCCCTCCTCTCTCTCACCCGCACGGGCAGAT	129877	129890	129940	129888	-1	RHOSPscaffold_35	RHOSPDRAFT_20399	129181	130030	None	4376	860	35381	No_constitutive_exon_found_in_species
GGCGAAACTTGCGCTGACCTCCCTCGTTTGAACCCCGCGTTGGGAAACAGGT	135292	135956	135242	135294	1	RHOSPscaffold_35	RHOSPDRAFT_35552	135194	137746	None	4376	860	35381	No_constitutive_exon_found_in_species
TCCCGAATTTTACTGACCGAGTCATGACTGATGCATTGGTGCGTGGGCAGGG	138832	138906	138956	138904	-1	RHOSPscaffold_35	RHOSPDRAFT_35553	138445	140844	None	4376	860	35381	No_constitutive_exon_found_in_species
CAGGACCGAGACGCCATGGGACTCGGTTCGGAGCGATGGTGCGAGGGAAGAG	143050	143128	143000	143052	1	RHOSPscaffold_35	RHOSPDRAFT_20358	141885	144729	None	4376	860	35381	No_constitutive_exon_found_in_species
ACGGGGTCGACATTAGTTATACGAGCGCGCCGGACGGGTTCGAGGTCAAGTT	144615	144729	144565	144617	1	RHOSPscaffold_35	RHOSPDRAFT_20358	141885	144729	None	4376	860	35381	No_constitutive_exon_found_in_species
CACCACGCCACCGCTCCTCCGCACATCCAGAACCGGAAACCCGCGGGGAGAC	147879	147926	147829	147881	1	RHOSPscaffold_35	RHOSPDRAFT_20320	147041	151157	None	4376	860	35381	No_constitutive_exon_found_in_species
TTCTGATCCGAGTGAGGAAACTAATCTCACGCACGCCGCCGCGCAGGGAGTG	10977	11715	10927	10979	1	RHOSPscaffold_36	RHOSPDRAFT_20469	10637	11715	None	4376	860	35381	No_constitutive_exon_found_in_species
TTGATTTCGCTCACTGTCGAAGCTGCTGTACCGATGCCGACGGGGTATAGGA	50567	50907	50957	50905	-1	RHOSPscaffold_36	RHOSPDRAFT_35580	50278	51113	None	4376	860	35381	No_constitutive_exon_found_in_species
GAGATTGTCGACGACTGACTCGACTCTCTCAATGGGGGGCAAGCGCACAGGC	97725	97795	97675	97727	1	RHOSPscaffold_36	RHOSPDRAFT_35598	97392	98305	None	4376	860	35381	No_constitutive_exon_found_in_species
CGCCAAAAGGAGTGCAGGGCTGTTGACTCCCCCCCCCCTCGGGCGCGCAGGT	98077	98150	98027	98079	1	RHOSPscaffold_36	RHOSPDRAFT_35598	97392	98305	None	4376	860	35381	No_constitutive_exon_found_in_species
GAAGCAGGCTTCGCAGTCGTCGTCGGCCGGGGCCGCTCTCTCGGGTGGAGTC	115442	117052	115392	115444	1	RHOSPscaffold_36	RHOSPDRAFT_20449	114268	118992	None	4376	860	35381	No_constitutive_exon_found_in_species
TTCCTTCAAGCACATTGTCCCTTGACGCATTTTTCCACAATGGGGCGCAGCT	124008	124169	124219	124167	-1	RHOSPscaffold_36	RHOSPDRAFT_35606	122295	124425	None	4376	860	35381	No_constitutive_exon_found_in_species
TCCGGGTTCGCCCGGACTGCACCGACTGACAGATTTGACCTTGGGGACAGAC	139121	139165	139071	139123	1	RHOSPscaffold_36	RHOSPDRAFT_35611	138859	141133	None	4376	860	35381	No_constitutive_exon_found_in_species
GTCGCGATCGGTGAAGGAGACCAGGAAACTGACCCTTTTCGGGAAACCAGAC	139839	140083	139789	139841	1	RHOSPscaffold_36	RHOSPDRAFT_35611	138859	141133	None	4376	860	35381	No_constitutive_exon_found_in_species
CAGGCAAGATCACGAAGTTCTCGACTGACCGGGTACTGCCCGCGGGACAGCT	26650	26899	26600	26652	1	RHOSPscaffold_37	RHOSPDRAFT_20529	26184	28068	None	4376	860	35381	No_constitutive_exon_found_in_species
TTGTCGAGCTATTTGCACGTTGCTGACGCGCTTTTTTTGACGGGAAACAGGC	38015	38180	38230	38178	-1	RHOSPscaffold_37	RHOSPDRAFT_35633	38015	39567	None	4376	860	35381	No_constitutive_exon_found_in_species
TTTCGTGGTGGTGACTTTCGGACGGCTGACCTTTTGACCGGGAACTACAGTG	71639	71709	71589	71641	1	RHOSPscaffold_37	RHOSPDRAFT_29913	71258	72334	None	4376	860	35381	No_constitutive_exon_found_in_species
TGCAGGGCCACCCGCAGAGAGAAGGCGAGCTGACGGGGGAATGAACACAGGT	74801	74879	74929	74877	-1	RHOSPscaffold_37	RHOSPDRAFT_35647	72790	75051	None	4376	860	35381	No_constitutive_exon_found_in_species
AGGCGTGCGGCAGGGGGTGCGGGGGACAACAACAAGGGCAAGGGGAAGAGCA	115263	115386	115436	115384	-1	RHOSPscaffold_37	RHOSPDRAFT_20535	114556	116866	None	4376	860	35381	No_constitutive_exon_found_in_species
CTCGTTGAACCCGCCCCGGCTGACCCCAAAAGAGTTGAAAATGTAGGGAGGG	126998	127318	127368	127316	-1	RHOSPscaffold_37	RHOSPDRAFT_20513	126437	127434	None	4376	860	35381	No_constitutive_exon_found_in_species
GAGGCGCGGGGAGGCTCGGCAAGGAAAAGGCGAAACGGAGAGGGCACGAGGA	157082	157169	157032	157084	1	RHOSPscaffold_37	RHOSPDRAFT_20523	156324	158080	None	4376	860	35381	No_constitutive_exon_found_in_species
CTTCCCACTCTTTCACAGGCAGCGACGCGAAACTGACCAAACGGGGGCAGGT	160244	160676	160726	160674	-1	RHOSPscaffold_37	RHOSPDRAFT_29930	158122	165547	None	4376	860	35381	No_constitutive_exon_found_in_species
GCGGTAGTGCCGACCGAAAGGCTAAATCTTGTCTCTTGCGGGATATGCAGGA	1033	1330	1380	1328	-1	RHOSPscaffold_38	RHOSPDRAFT_20654	1033	5315	None	4376	860	35381	No_constitutive_exon_found_in_species
ACTGGAAATGTGTGTTTGCTCTGATGCTGACGCTCAAGCGAGGGAGCCAGTA	21810	21890	21760	21812	1	RHOSPscaffold_38	RHOSPDRAFT_35681	20489	22518	None	4376	860	35381	No_constitutive_exon_found_in_species
CGCGGTCTCGCAAGTACTGATGTAAGGCGAGCCTGATGTCGGGCGCACAGCT	71611	71669	71719	71667	-1	RHOSPscaffold_38	RHOSPDRAFT_26758	66830	73316	None	4376	860	35381	No_constitutive_exon_found_in_species
GACCATGCACTGACATGCTTCTCCGAACCGGGTCCACGCGGGAAAAACAGCG	81175	81664	81125	81177	1	RHOSPscaffold_38	RHOSPDRAFT_20668	80949	82667	None	4376	860	35381	No_constitutive_exon_found_in_species
CTCCGCGACGAGAAGGAGTACCTCATCGCGACTCGCCGCAAGCGGGGCAGCG	111456	111588	111406	111458	1	RHOSPscaffold_38	RHOSPDRAFT_20641	108961	111921	None	4376	860	35381	No_constitutive_exon_found_in_species
ATGGTTTCCACAAAGGCACCCTAACGCGGTCCTTTTCTCCTGCGGGATAGGA	114506	114571	114456	114508	1	RHOSPscaffold_38	RHOSPDRAFT_35712	114353	115385	None	4376	860	35381	No_constitutive_exon_found_in_species
GTCCACGAGAACCAGACCGGGCTGATTGATGTCTTTCCCGACCGGGGCAGAT	21205	21485	21535	21483	-1	RHOSPscaffold_39	RHOSPDRAFT_35736	18371	22128	None	4376	860	35381	No_constitutive_exon_found_in_species
GCTTGACGGAAGCTGACTCGGGTCCCTTTTCCTTTCATCGGCGGGAACAGGC	55092	55158	55208	55156	-1	RHOSPscaffold_39	RHOSPDRAFT_26790	54785	58173	None	4376	860	35381	No_constitutive_exon_found_in_species
GCCCTCTTCTCCCTACTCACCGAGAACTGACACATCTTCTCGCGGGGCAGTA	76032	76518	76568	76516	-1	RHOSPscaffold_39	RHOSPDRAFT_26795	73381	77818	None	4376	860	35381	No_constitutive_exon_found_in_species
GGGAGATTACAGAGTGACTAACGAAGCGATTGATCGGCTGGCGGGAGCAGGT	75105	75718	75768	75716	-1	RHOSPscaffold_39	RHOSPDRAFT_26795	73381	77818	None	4376	860	35381	No_constitutive_exon_found_in_species
TTTCTCTCCGTGTGGACGGGGAGAAACTGACGGCGTTCAGAGAGGGACAGGT	89714	89827	89877	89825	-1	RHOSPscaffold_39	RHOSPDRAFT_35763	88393	90166	None	4376	860	35381	No_constitutive_exon_found_in_species
AGAGCTCGAATCGACAACCCTACTCGAACCCGAACGCAAACGGGAACGAGAC	101224	101254	101304	101252	-1	RHOSPscaffold_39	RHOSPDRAFT_29969	100795	101735	None	4376	860	35381	No_constitutive_exon_found_in_species
TCACAACCCTTTTTCACGCTCAGCTCGACTAACGACCCCCGGGGCGGCAGGC	19470	19642	19692	19640	-1	RHOSPscaffold_40	RHOSPDRAFT_8737	18603	19778	None	4376	860	35381	No_constitutive_exon_found_in_species
TTACCTTCTAGTGGCAAAAGAATTAACCACGTGTTGGCTTGTACGGGAAGCC	35773	35792	35842	35790	-1	RHOSPscaffold_40	RHOSPDRAFT_29977	33179	36573	None	4376	860	35381	No_constitutive_exon_found_in_species
ATTGGCAACTCCGCGCGCCAAAAACTGACCTTCTCGCCTCAAACAGGGAGTT	43691	43971	43641	43693	1	RHOSPscaffold_40	RHOSPDRAFT_20865	43116	44383	None	4376	860	35381	No_constitutive_exon_found_in_species
TCCCCTCGCTTCCCAGTATGTCGGCGCTGACGCACTTGGCGGGCAACCAGGT	72627	72684	72577	72629	1	RHOSPscaffold_40	RHOSPDRAFT_20799	72020	75347	None	4376	860	35381	No_constitutive_exon_found_in_species
AATCAAGGCAGACTCTGACGGACGGACGCTGTTTCCCACGACGGGACCAGGC	88319	88616	88269	88321	1	RHOSPscaffold_40	RHOSPDRAFT_35816	87996	88770	None	4376	860	35381	No_constitutive_exon_found_in_species
TTTTTTTTTCCCCAAACACTGATTCGGGGGTGACCCGGGCGGCACAACAGCT	90785	90972	90735	90787	1	RHOSPscaffold_40	RHOSPDRAFT_12719	90581	93069	None	4376	860	35381	No_constitutive_exon_found_in_species
AACTCGTTTTCTGACCGCCACTGACGCTCTACTACCTCCTGGGACTACAGCC	109593	109628	109678	109626	-1	RHOSPscaffold_40	RHOSPDRAFT_8263	109593	109939	None	4376	860	35381	No_constitutive_exon_found_in_species
GAGGCACTGTCCATCCAGGATACTGACTGGGGAGCCGCGGGCTGGGACAGGA	110781	110888	110731	110783	1	RHOSPscaffold_40	RHOSPDRAFT_35825	110584	111599	None	4376	860	35381	No_constitutive_exon_found_in_species
AGCTTGCTGCTGAGGGGGGTCTGCTGACACATTCGAGGCGCATGGGACAGTT	144157	144308	144358	144306	-1	RHOSPscaffold_40	RHOSPDRAFT_20849	143470	146587	None	4376	860	35381	No_constitutive_exon_found_in_species
CGGTGCGGAGAGACTCGGCTCCGAAATTGGACCTGTGGCACGGGGGTGAGGA	8924	9009	8874	8926	1	RHOSPscaffold_41	RHOSPDRAFT_20954	8675	9584	None	4376	860	35381	No_constitutive_exon_found_in_species
TCACAACAAGTTGGCGCGTCACTGATGTATGTGATTTGGGACGATGGCAGGC	44276	44554	44604	44552	-1	RHOSPscaffold_41	RHOSPDRAFT_10580	44276	46698	None	4376	860	35381	No_constitutive_exon_found_in_species
AACAACAATAACCAGCAGCAGCAGCAGCAGGCTAGTAATGCGGAGGGGAGCG	57610	58097	57560	57612	1	RHOSPscaffold_41	RHOSPDRAFT_11001	57332	58644	None	4376	860	35381	No_constitutive_exon_found_in_species
CGAACAACAACAGCAGCAGCGGATTGGCCGGCACCGTGGTCGGGAACGAGTC	58277	58459	58227	58279	1	RHOSPscaffold_41	RHOSPDRAFT_11001	57332	58644	None	4376	860	35381	No_constitutive_exon_found_in_species
GGGCCAAGAAGCTTGCGAAGCGGCTCGGCGCCGTCGTCGGGAGGGGCAAGGT	75181	75862	75131	75183	1	RHOSPscaffold_41	RHOSPDRAFT_9375	74386	75862	None	4376	860	35381	No_constitutive_exon_found_in_species
ATCTGGCAAAACGTGATCCGCTGACGAGACTTTCTGCGGTCCGGGAAAAGGA	79171	79228	79278	79226	-1	RHOSPscaffold_41	RHOSPDRAFT_35862	79171	80806	None	4376	860	35381	No_constitutive_exon_found_in_species
CTGCTCGCTTTTTTTGTTTCTACTGGACTGACACATCGCCCGAGGGGCAGCT	99611	99924	99561	99613	1	RHOSPscaffold_41	RHOSPDRAFT_35870	98087	99924	None	4376	860	35381	No_constitutive_exon_found_in_species
CGAAAACAAGGCCCGAGTGCATAGCAATAACGAGACACGGGAACGTACAGGG	130495	130808	130445	130497	1	RHOSPscaffold_41	RHOSPDRAFT_10602	130404	132046	None	4376	860	35381	No_constitutive_exon_found_in_species
TTTCAATCAAGTGCCTTCTGTACACTAACAAGTGTATGCACGATGGGCAGGT	133510	133776	133460	133512	1	RHOSPscaffold_41	RHOSPDRAFT_20882	132514	134683	None	4376	860	35381	No_constitutive_exon_found_in_species
GCTGGCTGCTCCGACAACTGCTGCCCGTACGAAGTCGAGCGGGATCGAAGAG	32459	34446	32409	32461	1	RHOSPscaffold_42	RHOSPDRAFT_20968	30884	35795	None	4376	860	35381	No_constitutive_exon_found_in_species
CGAGCCCGAGACGGGGAGACACGCTGATTATGCGTACGGTGGGGGAATAGCC	37301	37764	37251	37303	1	RHOSPscaffold_42	RHOSPDRAFT_35900	35963	38024	None	4376	860	35381	No_constitutive_exon_found_in_species
CTGACCTCGTCGTCGTCATCTCTTCTCGCGGAACAACCGACGGGGAACAGAC	68300	68411	68250	68302	1	RHOSPscaffold_42	RHOSPDRAFT_35909	68188	69480	None	4376	860	35381	No_constitutive_exon_found_in_species
TGGGAGCATCATCGACCCACTCGCTCGGATCGGTAAAGGAGGACCGGGAGGA	75028	75193	74978	75030	1	RHOSPscaffold_42	RHOSPDRAFT_20984	73369	76983	None	4376	860	35381	No_constitutive_exon_found_in_species
CTTTGGCTGTCCAGTACAGGCGACTGACTCTGGATGCGCGGGATGATTAGCA	81157	81212	81107	81159	1	RHOSPscaffold_42	RHOSPDRAFT_30024	80814	82948	None	4376	860	35381	No_constitutive_exon_found_in_species
TCCGGTCAAATGAGAGCAAAACTGACGCCTTCCGTCTTTGGGGGAAACAGTC	81660	81764	81610	81662	1	RHOSPscaffold_42	RHOSPDRAFT_30024	80814	82948	None	4376	860	35381	No_constitutive_exon_found_in_species
GTAGGCCCGGCGCGCTGACGGCCGGCGTTTCTTCTCCGATGACGGGACAGAC	81842	82264	81792	81844	1	RHOSPscaffold_42	RHOSPDRAFT_30024	80814	82948	None	4376	860	35381	No_constitutive_exon_found_in_species
GCGCACCGCTGTTCTGACCCGCGGTTCTCCTGGTACCCGCTGGGACGCAGAT	102473	102617	102423	102475	1	RHOSPscaffold_42	RHOSPDRAFT_3022	100189	102745	None	4376	860	35381	No_constitutive_exon_found_in_species
ACTCAGCGTCATCCCTCGCCCTGCCCAACACTGACATCTCGTGGGCGCAGCA	128088	128193	128038	128090	1	RHOSPscaffold_42	RHOSPDRAFT_35928	127420	131195	None	4376	860	35381	No_constitutive_exon_found_in_species
CTCTTCGGTGTCGGCGACTACGATGACTAATGGCGTTTCCCGGTGGGCAGAC	130941	131195	130891	130943	1	RHOSPscaffold_42	RHOSPDRAFT_35928	127420	131195	None	4376	860	35381	No_constitutive_exon_found_in_species
TGCTGCAAGCCCCCAAAGAGGTCAACTGACGTCTAACGGGAGTGACACAGTC	61949	62006	62056	62004	-1	RHOSPscaffold_43	RHOSPDRAFT_21100	60458	63075	None	4376	860	35381	No_constitutive_exon_found_in_species
CCCCTCTAGAGAAGCTGACTTTTTCCCGTTACGTGCGTCCTGGTGGGCAGTC	73375	73462	73325	73377	1	RHOSPscaffold_43	RHOSPDRAFT_30045	70330	74531	None	4376	860	35381	No_constitutive_exon_found_in_species
CGAAGGGTAGCTGACACGCCGACCTGCTCCTGTTCGGGCCAAATGCACAGAC	81394	81448	81498	81446	-1	RHOSPscaffold_43	RHOSPDRAFT_21090	80688	83499	None	4376	860	35381	No_constitutive_exon_found_in_species
TCGACCCGGACGAAGTCGAACGGCTCGGCCTCGATCTCGAACCGGGCGAGTT	95144	95432	95094	95146	1	RHOSPscaffold_43	RHOSPDRAFT_21115	92475	95432	None	4376	860	35381	No_constitutive_exon_found_in_species
GCCCTTTCGCTCAAGCTGACCGACCTGACCCCCTTGCACGTACAGGGCAGCA	99753	100360	100410	100358	-1	RHOSPscaffold_43	RHOSPDRAFT_13472	99753	102523	None	4376	860	35381	No_constitutive_exon_found_in_species
CTCGCATCTTGCTGAAAATCATGTTGTTGTCGTAGTCGCCGGATGGGCAGGT	121885	122105	121835	121887	1	RHOSPscaffold_43	RHOSPDRAFT_21058	119364	122907	None	4376	860	35381	No_constitutive_exon_found_in_species
ACACGTATAACTGCAACAGACCCGCGTCATGTCCTCCTCGGGCGGCCAAGCG	125929	126176	126226	126174	-1	RHOSPscaffold_43	RHOSPDRAFT_21070	125539	128108	None	4376	860	35381	No_constitutive_exon_found_in_species
TCATCAAGTCGGCTACGTCCCGGCAGCGGGCAGACCATGCCGGGGCGGAGAC	24360	24738	24788	24736	-1	RHOSPscaffold_44	RHOSPDRAFT_30058	24360	28453	None	4376	860	35381	No_constitutive_exon_found_in_species
TCAAAGTCCTGCCCGGCACGGAAGAGCGGGACCAGTGGGTAAAGATGCAGCC	30374	30409	30324	30376	1	RHOSPscaffold_44	RHOSPDRAFT_35984	28748	30489	None	4376	860	35381	No_constitutive_exon_found_in_species
GGGGGCTCTGATACGGCGGGGACTGACTGGAATATCGAAATGGGGCGCAGGT	47446	47551	47396	47448	1	RHOSPscaffold_44	RHOSPDRAFT_5430	46555	47977	None	4376	860	35381	No_constitutive_exon_found_in_species
CGCCTCGGTACGCCTTCTGAGAGCTTTTATTGACGCTCTCATGCGGGCAGGG	52249	52463	52513	52461	-1	RHOSPscaffold_44	RHOSPDRAFT_21140	50129	55385	None	4376	860	35381	No_constitutive_exon_found_in_species
ACCGGTGCGTTTCTCTTGGTGCGAGGGGCAAGACATGGGAGGCTGAACAGAG	59834	59914	59784	59836	1	RHOSPscaffold_44	RHOSPDRAFT_35995	59571	60215	None	4376	860	35381	No_constitutive_exon_found_in_species
GACGACTGACGAGACGCCCCGGGGTCTCTCTTTACTCAATTTGGGAACAGGT	62994	63139	62944	62996	1	RHOSPscaffold_44	RHOSPDRAFT_30061	61100	64039	None	4376	860	35381	No_constitutive_exon_found_in_species
TTGCACGCACTCCGGGAAAGTACTGATACAGTTTACTCTTGGGAACGCAGTG	117858	117968	118018	117966	-1	RHOSPscaffold_44	RHOSPDRAFT_26970	115338	118585	None	4376	860	35381	No_constitutive_exon_found_in_species
TTGCGCGTGCCCCATCGGCTCTCCTGCCTCGCTTAGGCCTACGTGGGGAGCC	124384	124718	124768	124716	-1	RHOSPscaffold_44	RHOSPDRAFT_36012	123129	125972	None	4376	860	35381	No_constitutive_exon_found_in_species
CCGCCCTCTCAGTGGAACAAGGGCTCACGTTCCCGGTTGGGAAAACGCAGCT	36463	36667	36413	36465	1	RHOSPscaffold_45	RHOSPDRAFT_36029	34970	38639	None	4376	860	35381	No_constitutive_exon_found_in_species
CTGCAGGTACTGATTCGATTCCCCCCGCTCCTGCTTCCTCGCACGGGCAGGC	37136	37405	37086	37138	1	RHOSPscaffold_45	RHOSPDRAFT_36029	34970	38639	None	4376	860	35381	No_constitutive_exon_found_in_species
TCATTGCGACCTTTGACGACGAGGTGAGTCTTCGTGTCTCGGCGGGGAAGCC	43583	43810	43860	43808	-1	RHOSPscaffold_45	RHOSPDRAFT_21262	42590	44839	None	4376	860	35381	No_constitutive_exon_found_in_species
GTGGCAGTGCAACACTGTACTGATCGCTTTCACGTGGGCGGACAAACCAGCT	92496	93684	92446	92498	1	RHOSPscaffold_45	RHOSPDRAFT_21256	90721	96737	None	4376	860	35381	No_constitutive_exon_found_in_species
GAAAACAATTGATTTGGTCCGCTGATCCGACTCTCCACGGGACGCGACAGTT	29819	29899	29949	29897	-1	RHOSPscaffold_46	RHOSPDRAFT_36074	28599	30351	None	4376	860	35381	No_constitutive_exon_found_in_species
ACAATCTCCCCGCCGCTGGTCCAGCTGACACACTCCCCGGGAAAACCCAGGA	39946	40170	39896	39948	1	RHOSPscaffold_46	RHOSPDRAFT_30095	38151	43065	None	4376	860	35381	No_constitutive_exon_found_in_species
AGGAGCGCGTCAAAGTCGGGGAAAAGGTTCGAGAGGGGCTCGAAACCGAGGT	59518	59920	59468	59520	1	RHOSPscaffold_46	RHOSPDRAFT_11077	57873	59920	None	4376	860	35381	No_constitutive_exon_found_in_species
ACTCCTGAACTGAAGCGAACTGACTCCCGCATGCATGGATGGCTGGGCAGGA	71568	71771	71518	71570	1	RHOSPscaffold_46	RHOSPDRAFT_27013	71387	73645	None	4376	860	35381	No_constitutive_exon_found_in_species
TGCTGGTCCAATATCCGCTCACCACTGACTTGAGCGTGATGGGCGTGCAGTG	1074	1152	1202	1150	-1	RHOSPscaffold_47	RHOSPDRAFT_36110	73	3198	None	4376	860	35381	No_constitutive_exon_found_in_species
CCGCGGCACCCGAACACGACGCTCACTGACTCGCTCGGGAAACGACACAGCT	71654	71796	71604	71656	1	RHOSPscaffold_47	RHOSPDRAFT_30122	71526	73769	None	4376	860	35381	No_constitutive_exon_found_in_species
GCCACGCAGAAACCAACGACAACCACAACGGCGACAGCGAAGGGAAAAAGGT	77434	77529	77384	77436	1	RHOSPscaffold_48	RHOSPDRAFT_10831	76338	77933	None	4376	860	35381	No_constitutive_exon_found_in_species
ACGCAGAGACTCAGAATACTACAACTTGCTGACACTAGGGAGGGCTACAGGC	101750	101883	101700	101752	1	RHOSPscaffold_48	RHOSPDRAFT_36177	101391	103153	None	4376	860	35381	No_constitutive_exon_found_in_species
GCGGGAGTAACACCTCCGCTCATGAGACTGACTGACGTGCGGGCGGACAGCG	116526	116601	116476	116528	1	RHOSPscaffold_48	RHOSPDRAFT_30144	115685	118291	None	4376	860	35381	No_constitutive_exon_found_in_species
TTGCACTGCAGCTTGGAGCGGGGAGGGTTGATGAATTGGGCGAGGCGTAGGA	117640	117748	117590	117642	1	RHOSPscaffold_48	RHOSPDRAFT_30144	115685	118291	None	4376	860	35381	No_constitutive_exon_found_in_species
GTTTGCGATCTATCTCCAGTCTCGCTTTGCTGATGAGGGGAAGGTTACAGGG	28259	28368	28418	28366	-1	RHOSPscaffold_49	RHOSPDRAFT_36197	27561	28899	None	4376	860	35381	No_constitutive_exon_found_in_species
GCACTCGTATGAATACCCGGCCGCTAACCCCTCACCCCACCCGGGGGCAGGT	72093	72571	72043	72095	1	RHOSPscaffold_49	RHOSPDRAFT_2985	71983	73319	None	4376	860	35381	No_constitutive_exon_found_in_species
CCAGTGCACGATGGTGTCGACCGGCTCACCGACTCTCTTTGTGCGGGCAGGT	90790	90890	90940	90888	-1	RHOSPscaffold_49	RHOSPDRAFT_36216	86907	91755	None	4376	860	35381	No_constitutive_exon_found_in_species
CCGTCGAGCAAGAAATTGATTCATTCATTCCGACTCGCTTTCGGGAACAGTC	117526	117602	117476	117528	1	RHOSPscaffold_49	RHOSPDRAFT_21543	115481	118706	None	4376	860	35381	No_constitutive_exon_found_in_species
TCCTGCTTCGTTCGAGAGTGCGCTGACATCTTGAAAATGACCGAGGGCAGGT	119107	119359	119409	119357	-1	RHOSPscaffold_49	RHOSPDRAFT_36227	119107	119800	None	4376	860	35381	No_constitutive_exon_found_in_species
ATCAATCACGGCATCGAACACAGTCGCTCATTTCACCTCTCGTGGGGCAGCT	24356	24641	24691	24639	-1	RHOSPscaffold_50	RHOSPDRAFT_36240	24145	25790	None	4376	860	35381	No_constitutive_exon_found_in_species
GTCCGGACCTACCCAGCAACCTTACCCGTTTCAGCTTGTCGGGGCTACAGGG	113986	114382	114432	114380	-1	RHOSPscaffold_50	RHOSPDRAFT_36270	113986	115118	None	4376	860	35381	No_constitutive_exon_found_in_species
AACGCCGCCCTGTGTCTAACCGCGATCGCCGCGATCTACGGGACGTGCAGTC	39680	39803	39853	39801	-1	RHOSPscaffold_51	RHOSPDRAFT_30185	38972	40223	None	4376	860	35381	No_constitutive_exon_found_in_species
GCGAAGCGCAAGACTTATGCTAATTCGCCACCTTTTGCCCGGGATAACAGCT	61038	61098	60988	61040	1	RHOSPscaffold_51	RHOSPDRAFT_21670	59978	62781	None	4376	860	35381	No_constitutive_exon_found_in_species
CGCCCTTCATGGGTCTTGGCGGTGGCACGCTCACGGTGAACGGGATGCAGGC	101957	102191	102241	102189	-1	RHOSPscaffold_51	RHOSPDRAFT_21677	100714	103915	None	4376	860	35381	No_constitutive_exon_found_in_species
TCGTGCTGAACAGGATCTGACTCCTTTTCTGTGTGCATCGCGGCGGGCAGAG	109165	109711	109115	109167	1	RHOSPscaffold_51	RHOSPDRAFT_6022	104565	109850	None	4376	860	35381	No_constitutive_exon_found_in_species
CAAGCGGGTCGTTCGCGTACAAAGATTAACATGAGATGGGGCGGAACCAGGT	31288	31826	31238	31290	1	RHOSPscaffold_52	RHOSPDRAFT_36324	31050	32125	None	4376	860	35381	No_constitutive_exon_found_in_species
TTCGCCCCCGTGACGGAAACACTGACCCGTCGCCCTTGCTGTCGGGACAGTT	41246	41293	41196	41248	1	RHOSPscaffold_52	RHOSPDRAFT_36328	41093	42988	None	4376	860	35381	No_constitutive_exon_found_in_species
TCCACAAGGACAGCCGTTGGACTGACTTCTCCAATCGAAACGGGAGACAGCA	53590	54128	53540	53592	1	RHOSPscaffold_52	RHOSPDRAFT_21731	53140	54128	None	4376	860	35381	No_constitutive_exon_found_in_species
GATTGAGGGTGCCATATAGTCTGACCACCTGCTCCTACAGGGCGCCGAAGCT	69295	69385	69245	69297	1	RHOSPscaffold_52	RHOSPDRAFT_7951	68988	69837	None	4376	860	35381	No_constitutive_exon_found_in_species
CGCGCTCGAGACTGACGGGAACTCACGCACACCACGTTTTGGGCGCGCAGCA	5812	5954	6004	5952	-1	RHOSPscaffold_53	RHOSPDRAFT_21820	5812	6973	None	4376	860	35381	No_constitutive_exon_found_in_species
GTCTGCGGGAGATTGGGAAAGCTGACTCGCTGGGTCATCGGTACGGGCAGGC	38990	39075	39125	39073	-1	RHOSPscaffold_53	RHOSPDRAFT_27186	34901	40127	None	4376	860	35381	No_constitutive_exon_found_in_species
ACAAGACTCTCCTTTTGCTGACGGAGAAAATCAACCTGCCGGGCAAACAGCC	59426	59675	59376	59428	1	RHOSPscaffold_53	RHOSPDRAFT_11666	57841	60246	None	4376	860	35381	No_constitutive_exon_found_in_species
GCGTTGCGATTGCACAGACCGGGACTATCACTGATACTTGGGTGGCACAGTT	88486	88557	88607	88555	-1	RHOSPscaffold_53	RHOSPDRAFT_36376	87773	92829	None	4376	860	35381	No_constitutive_exon_found_in_species
GCACAACATCGCTTCTCCTGGCTGACCTTTCCTTTTGCTGGGGAGGAAAGTC	101679	101963	102013	101961	-1	RHOSPscaffold_53	RHOSPDRAFT_36381	100591	102176	None	4376	860	35381	No_constitutive_exon_found_in_species
TGACTGCAGCCTTTCTTCTTTGAAACCGTATCTTGATGAATGGGAGACAGAA	47956	48114	48164	48112	-1	RHOSPscaffold_54	RHOSPDRAFT_27214	46923	48349	None	4376	860	35381	No_constitutive_exon_found_in_species
CAGTCAGCGCGCGACTGACCGGGCGAAGAGCGGTCGGGCGCGCGAAACAGAC	86953	86996	86903	86955	1	RHOSPscaffold_54	RHOSPDRAFT_5986	86770	87871	None	4376	860	35381	No_constitutive_exon_found_in_species
CTCTTGCGAGTAGAGGCTGACCCCGTGTGACGATCCCTCGCGGGTGGTAGAT	106467	106674	106417	106469	1	RHOSPscaffold_54	RHOSPDRAFT_21901	105481	107165	None	4376	860	35381	No_constitutive_exon_found_in_species
TCGCCGCTCGAATGGCATGGACGAAACTAACGCATAACTCGGGTACACAGGC	107036	107165	106986	107038	1	RHOSPscaffold_54	RHOSPDRAFT_21901	105481	107165	None	4376	860	35381	No_constitutive_exon_found_in_species
CTGTACCGCGTGACTGACTCACTTCTCACCCCTCGCAGGCAAGGGAGAAGCC	7837	7985	8035	7983	-1	RHOSPscaffold_55	RHOSPDRAFT_21950	6753	10231	None	4376	860	35381	No_constitutive_exon_found_in_species
TCTCCAGAGAGACCGTACCGCGTGCTGATGTGTCTTTGTGGGCTGGACAGCG	45206	45779	45156	45208	1	RHOSPscaffold_55	RHOSPDRAFT_36432	44429	47325	None	4376	860	35381	No_constitutive_exon_found_in_species
CGATGCGGTTGCGATCGCCGAAGGGGATGAGCCCGCACACGCCGGGACAGCA	6909	7107	7157	7105	-1	RHOSPscaffold_56	RHOSPDRAFT_30261	2022	9100	None	4376	860	35381	No_constitutive_exon_found_in_species
TACGAGACCAAGCGGGGCCGCCCGGACTCACTCACGATCGGGAAACACAGAC	32635	34649	32585	32637	1	RHOSPscaffold_56	RHOSPDRAFT_36469	32460	34649	None	4376	860	35381	No_constitutive_exon_found_in_species
AACGGATCCTTTGAAGACCAGCTAAACTGACTCTTTCTTCTGGGCAACAGGA	60622	60630	60680	60628	-1	RHOSPscaffold_56	RHOSPDRAFT_36477	57679	62681	None	4376	860	35381	No_constitutive_exon_found_in_species
GGCATCTGCGTGTGCTTCTGCCTTTGCTGACTTTTACGCCGGGAACGAAGAC	70615	70719	70769	70717	-1	RHOSPscaffold_56	RHOSPDRAFT_22020	70615	74154	None	4376	860	35381	No_constitutive_exon_found_in_species
TTTGCGTTTCCTGACCCGGATCCAATTCTCCTTTCTTCCTCGCGGGGCAGGC	102388	102442	102492	102440	-1	RHOSPscaffold_56	RHOSPDRAFT_22014	102388	103788	None	4376	860	35381	No_constitutive_exon_found_in_species
TATTCTATGCGAGCGGACGATTCCCATTCTGACTCCTTTCTGGGAATCAGGC	79290	79392	79442	79390	-1	RHOSPscaffold_57	RHOSPDRAFT_22033	78790	80549	None	4376	860	35381	No_constitutive_exon_found_in_species
ATGGAGCCGAGAGCGTTCGCCATTGACTGACTTTCGAACTGGGTGAACAGCT	86169	86261	86119	86171	1	RHOSPscaffold_57	RHOSPDRAFT_22056	85340	87887	None	4376	860	35381	No_constitutive_exon_found_in_species
ACTTCCCTCCAATCGTTCGCGGATCAGCCTGCTGACTTGCGATGGGGCAGAT	95697	95838	95888	95836	-1	RHOSPscaffold_57	RHOSPDRAFT_36526	91761	99762	None	4376	860	35381	No_constitutive_exon_found_in_species
GGTCTTGTGATCACTGACCACCTGTTGCTTACTCGTCCGGGGATGTACAGTC	101643	102152	101593	101645	1	RHOSPscaffold_57	RHOSPDRAFT_36527	99982	102152	None	4376	860	35381	No_constitutive_exon_found_in_species
AAATGTATACATGCCCCTCCTCCTCTTCCTCGCCGGGGATCAATAAATAGGG	103948	104086	104136	104084	-1	RHOSPscaffold_57	RHOSPDRAFT_36528	102573	105146	None	4376	860	35381	No_constitutive_exon_found_in_species
CCCGAAGAAACACATTTACCCGGATTTGTTGACGCATGCGATGGGCGCAGTG	10703	10792	10842	10790	-1	RHOSPscaffold_58	RHOSPDRAFT_22113	9485	12696	None	4376	860	35381	No_constitutive_exon_found_in_species
TCTCGAGTCTCAAGGGGAGTAGTGGCAGCAGCGGCGGCGGCGGGACGAAGTC	9485	9665	9715	9663	-1	RHOSPscaffold_58	RHOSPDRAFT_22113	9485	12696	None	4376	860	35381	No_constitutive_exon_found_in_species
CGTACTACGTACTGATGTACCTAAATACCACGTCGCGGATGGGACGACAGCC	21146	21257	21096	21148	1	RHOSPscaffold_58	RHOSPDRAFT_22108	20445	23188	None	4376	860	35381	No_constitutive_exon_found_in_species
TCGAACTGATCTGTGCTGCTAACGCGCACATCTGGACGGGGTGACAACAGGC	22419	22504	22369	22421	1	RHOSPscaffold_58	RHOSPDRAFT_22108	20445	23188	None	4376	860	35381	No_constitutive_exon_found_in_species
CACAGTCGCCCGACCAGCTTGTCAACGCGCTAAACCTCTGGGTTGGACAGAC	31447	31518	31568	31516	-1	RHOSPscaffold_58	RHOSPDRAFT_36539	28361	36163	None	4376	860	35381	No_constitutive_exon_found_in_species
GCTGCCTGTCGGCGGACCACTGACTCGGTTGGTCTCCTGGGTGACAACAGGA	49454	49655	49404	49456	1	RHOSPscaffold_58	RHOSPDRAFT_8719	46868	49758	None	4376	860	35381	No_constitutive_exon_found_in_species
CACGAATCGACAAAATTTATCACGCTAATGGCTTTCTTGATGGGAAACAGCC	21520	21759	21809	21757	-1	RHOSPscaffold_59	RHOSPDRAFT_30317	19767	22922	None	4376	860	35381	No_constitutive_exon_found_in_species
TTTTTTTTTTTGCCGGCCGAGTGATTGACGCTCGTGTCCCACGCGGGCAGTT	48638	48762	48588	48640	1	RHOSPscaffold_59	RHOSPDRAFT_2937	47461	49489	None	4376	860	35381	No_constitutive_exon_found_in_species
GTGTCCAAGCGCATGTGCTGGTTGTGCTGATGTTTGAACTCGGCGGGCAGCT	64252	64330	64380	64328	-1	RHOSPscaffold_59	RHOSPDRAFT_22198	63897	65594	None	4376	860	35381	No_constitutive_exon_found_in_species
GGGTTGACTCTATACTGACGCGAGGAAAAATCCAACTCTCCGCGGGGCAGAC	72003	72017	72067	72015	-1	RHOSPscaffold_59	RHOSPDRAFT_6503	71120	72504	None	4376	860	35381	No_constitutive_exon_found_in_species
ATCATCAATCCGTCGCATCTGAACCCGACCGACCGTGCGTGGGACTGCAGCC	81525	81761	81811	81759	-1	RHOSPscaffold_59	RHOSPDRAFT_30326	81254	81904	None	4376	860	35381	No_constitutive_exon_found_in_species
TGTTCTTGTCCCGCCTTTGTCCGCGCGCAAGCTGATGGTGGTGGGAACAGGG	91095	91183	91233	91181	-1	RHOSPscaffold_59	RHOSPDRAFT_9295	89681	91331	None	4376	860	35381	No_constitutive_exon_found_in_species
GGGGAAAGAAAAGCATGCTGACATTCTCGAAAAGCGGGCTCGCGAAACAGGT	64069	64451	64501	64449	-1	RHOSPscaffold_60	RHOSPDRAFT_36615	61360	65352	None	4376	860	35381	No_constitutive_exon_found_in_species
TGCAGGCCGAGACGGTCCCTGCGCCTGCACCAACCACCGCCTCGGGAGAGAC	69753	70038	70088	70036	-1	RHOSPscaffold_60	RHOSPDRAFT_12415	69091	70221	None	4376	860	35381	No_constitutive_exon_found_in_species
ATGGCTGTCAAATGCCTTCGCTTTCGCGTTGACCTTGCGGGGCCGAGCAGGG	83284	83363	83234	83286	1	RHOSPscaffold_60	RHOSPDRAFT_36622	82821	83777	None	4376	860	35381	No_constitutive_exon_found_in_species
CGTTTGCGCGAAATTCCAAGGCTGACCGTCGCTTCGCGGGAGGAAAACAGAC	34126	34236	34286	34234	-1	RHOSPscaffold_61	RHOSPDRAFT_22318	31763	34733	None	4376	860	35381	No_constitutive_exon_found_in_species
TGCTGAGCCTTGCACGCGCTGACTGGTTGAAGAGGCTGGGAATCGAGCAGGA	65297	65711	65247	65299	1	RHOSPscaffold_61	RHOSPDRAFT_36645	64742	65711	None	4376	860	35381	No_constitutive_exon_found_in_species
AATCTCGTGGGTTCGTAAAAGAGACTCGCGCTGACTGGTTGGGCACGCAGGT	69075	69321	69371	69319	-1	RHOSPscaffold_61	RHOSPDRAFT_13342	68856	70292	None	4376	860	35381	No_constitutive_exon_found_in_species
GCACATATTTTTTTCCCGCTAATGCCAATGAGGTATGTGTGGGTGTGCAGGC	79944	80043	79894	79946	1	RHOSPscaffold_61	RHOSPDRAFT_36650	78938	80195	None	4376	860	35381	No_constitutive_exon_found_in_species
ATGTGTGCCGCGTACAGTAACTCATCGTTGCTTGCTCGCGGGTGGTGCAGGC	80148	80195	80098	80150	1	RHOSPscaffold_61	RHOSPDRAFT_36650	78938	80195	None	4376	860	35381	No_constitutive_exon_found_in_species
TCGCTCTCCCTCGCTGGATCTCGCTGACTCTTTTCTCTCGTGGGGACCAGTC	13176	13262	13312	13260	-1	RHOSPscaffold_62	RHOSPDRAFT_36658	11797	14814	None	4376	860	35381	No_constitutive_exon_found_in_species
ATGCTTGCGAGAAACCGGTTGATTCCGTGCTGACTTGGGGTCAAAAACAGCC	12502	12526	12576	12524	-1	RHOSPscaffold_62	RHOSPDRAFT_36658	11797	14814	None	4376	860	35381	No_constitutive_exon_found_in_species
CTTTTGCTTCTGCCAAACTCTTGTTGACCCCGTGGTGCTCGTCGGGACAGGC	21093	21285	21335	21283	-1	RHOSPscaffold_62	RHOSPDRAFT_36661	21008	21686	None	4376	860	35381	No_constitutive_exon_found_in_species
TGGCGTGACTGTCTCGAGGACGTTTCAAGGTTGACTAGTAAGGGACACAGGT	43706	43803	43853	43801	-1	RHOSPscaffold_62	RHOSPDRAFT_22376	42241	47844	None	4376	860	35381	No_constitutive_exon_found_in_species
GACTCTGAGACTACTGCTGCGATACGCTGTAATGGCTGGGGGACGCACAGTC	68320	68589	68639	68587	-1	RHOSPscaffold_62	RHOSPDRAFT_36678	66392	69645	None	4376	860	35381	No_constitutive_exon_found_in_species
TGCGACGTTCGGCGCCGAAGACGGTCTCGACGGTGGAGTGGGCGGTGCAGAG	90265	91227	90215	90267	1	RHOSPscaffold_62	RHOSPDRAFT_22332	87269	91227	None	4376	860	35381	No_constitutive_exon_found_in_species
TCCCAGCAGCAGCAGCAGCAGCAACGACCGCAACTTGGGCCGGGACCGAGTC	5114	5298	5348	5296	-1	RHOSPscaffold_63	RHOSPDRAFT_7347	4228	6619	None	4376	860	35381	No_constitutive_exon_found_in_species
CCCCCTTCTCCGACTTGAGCTTAAACGACTGACGACCGACGGCCGGGCAGCG	41644	41861	41594	41646	1	RHOSPscaffold_63	RHOSPDRAFT_22447	41250	42477	None	4376	860	35381	No_constitutive_exon_found_in_species
GACGGTCCGCAGTTTGTCGTCGATGTCGAAAGGTGCGACTGGGTGCACAGTC	50261	50475	50211	50263	1	RHOSPscaffold_63	RHOSPDRAFT_27432	46836	55889	None	4376	860	35381	No_constitutive_exon_found_in_species
TCCTCCCCCTGGACTGACACGTGCACACTCCGCACAGGCCCAGAAGGGAGCG	87088	87153	87038	87090	1	RHOSPscaffold_63	RHOSPDRAFT_22405	85325	87153	None	4376	860	35381	No_constitutive_exon_found_in_species
GCTCCGAAGTGAAGGGTGCTGACAGACCGCTGACGTGTACGATCGGGCAGTC	18920	19088	19138	19086	-1	RHOSPscaffold_64	RHOSPDRAFT_22464	17087	20167	None	4376	860	35381	No_constitutive_exon_found_in_species
AGGACTGACCAGGAAGGAGCCTTCCTTGTTTTCGAAATTTGGGAATCCAGAT	43165	43253	43303	43251	-1	RHOSPscaffold_64	RHOSPDRAFT_12672	42849	43729	None	4376	860	35381	No_constitutive_exon_found_in_species
ACCTCCCTTTCTGGCGACTGATCACGCTGACTCGGTTCGGAGGGCCACAGGA	48396	48465	48346	48398	1	RHOSPscaffold_64	RHOSPDRAFT_3784	48053	49502	None	4376	860	35381	No_constitutive_exon_found_in_species
TGCACAAGGTCCATGAATGGGTGTGTTTCTTGTGGTGGTGGGGCTGGCAGTC	72426	72634	72376	72428	1	RHOSPscaffold_64	RHOSPDRAFT_27446	72216	73596	None	4376	860	35381	No_constitutive_exon_found_in_species
CACCCTTGTGGCTCGGCTTGACGAAGCGCTGACTCGGTGGGTGGAAACAGCG	85413	85563	85363	85415	1	RHOSPscaffold_64	RHOSPDRAFT_36738	81582	86088	None	4376	860	35381	No_constitutive_exon_found_in_species
CAAACTGAGATCCGTCGTCGGAGGCGGCGCGCGTCCCTTCCAACCGGGAGGG	27376	27733	27326	27378	1	RHOSPscaffold_65	RHOSPDRAFT_22507	26601	30609	None	4376	860	35381	No_constitutive_exon_found_in_species
GATCCCCATCTTGATCGCTGACGTGCAACGCTACCATATGGGACGCACAGCG	34720	34770	34820	34768	-1	RHOSPscaffold_65	RHOSPDRAFT_36749	33461	35570	None	4376	860	35381	No_constitutive_exon_found_in_species
CGTTCCCCCGAGACTGATTCATACGCATGATTTGGCGGACACACAGGGAGGT	43337	43463	43287	43339	1	RHOSPscaffold_65	RHOSPDRAFT_22536	42764	47097	None	4376	860	35381	No_constitutive_exon_found_in_species
AGCGAGTGGGTTGACCTTGTTCTCCCTTGCGGCCGTGGGGGGGGCTGCAGAC	45416	45553	45366	45418	1	RHOSPscaffold_65	RHOSPDRAFT_22536	42764	47097	None	4376	860	35381	No_constitutive_exon_found_in_species
CGTCGTCTTCCGTACGGTTCTGATTATGTGGGTCACTGCGGGGCACGCAGTT	52796	52910	52960	52908	-1	RHOSPscaffold_65	RHOSPDRAFT_22539	51638	54063	None	4376	860	35381	No_constitutive_exon_found_in_species
TGTCACCGCCGAATTGACTGACCGACTCGCGCGCGCCGGGCAAAACACAGGG	51967	52030	52080	52028	-1	RHOSPscaffold_65	RHOSPDRAFT_22539	51638	54063	None	4376	860	35381	No_constitutive_exon_found_in_species
TTCTCGGAAGCGCGTACCGGGTACTGACGCGAGACTGAACGGGACCGCAGGC	25449	25500	25399	25451	1	RHOSPscaffold_66	RHOSPDRAFT_30395	25009	26655	None	4376	860	35381	No_constitutive_exon_found_in_species
AGCGCCTCGAACTCCGCAACGTCACCGAGTTGGGCATCGAACCGGGCAAGGG	39200	39343	39150	39202	1	RHOSPscaffold_66	RHOSPDRAFT_22580	38750	39632	None	4376	860	35381	No_constitutive_exon_found_in_species
TCGCCAAAAGACTGACGCAGGAGACACCCTCCGCGCGCCGGGAACCGCAGCC	51342	51518	51568	51516	-1	RHOSPscaffold_66	RHOSPDRAFT_22581	51049	52936	None	4376	860	35381	No_constitutive_exon_found_in_species
CTTTACTCGCTCACACTTGATGACATGCTGACGGGCTCTGGCACGGGCAGGC	53686	53777	53827	53775	-1	RHOSPscaffold_66	RHOSPDRAFT_22582	53420	56184	None	4376	860	35381	No_constitutive_exon_found_in_species
CGAACCGCTGCTGAGCAAACAGTACTCTTTTGCTTTGCTTGGGAAAACAGTC	61547	61693	61743	61691	-1	RHOSPscaffold_67	RHOSPDRAFT_36806	61132	62984	None	4376	860	35381	No_constitutive_exon_found_in_species
GCTCGTCCCCAAAGGCTGACATTTTCTGAATTCCTTTCTGGGGCGCACAGGA	10466	10566	10616	10564	-1	RHOSPscaffold_68	RHOSPDRAFT_36816	6245	11684	None	4376	860	35381	No_constitutive_exon_found_in_species
AAGCCCTCGCCAACATCATTTCGAGTCACGCTGACGCTCGCGGGAAGCAGGC	22441	22630	22391	22443	1	RHOSPscaffold_68	RHOSPDRAFT_22663	21770	23247	None	4376	860	35381	No_constitutive_exon_found_in_species
CCTCCTGCCCAAAAAAGGGCAAAAGCTGACAGCGTCCCCGGGGGGTGTAGGA	33622	36059	33572	33624	1	RHOSPscaffold_68	RHOSPDRAFT_36824	32147	37798	None	4376	860	35381	No_constitutive_exon_found_in_species
CCAGCTATGAGCGAGGGAGAGAGACTGAAGCTCAGTTCTCGGGTCAACAGAA	46106	46148	46198	46146	-1	RHOSPscaffold_68	RHOSPDRAFT_36829	45692	48867	None	4376	860	35381	No_constitutive_exon_found_in_species
TACGCTCAAACAAGCTCGGAAAGCTGACCTGCTCGCGGGGAGACCGACAGAA	80189	80295	80345	80293	-1	RHOSPscaffold_68	RHOSPDRAFT_36838	79442	81180	None	4376	860	35381	No_constitutive_exon_found_in_species
TCTCCTCGCACACGCGAGCTCACCCTCTTGTGGCACGCGCGCTGGGGCAGTG	15899	16136	15849	15901	1	RHOSPscaffold_69	RHOSPDRAFT_36845	15639	16638	None	4376	860	35381	No_constitutive_exon_found_in_species
TTTTCTGCTGACGCCGCGCGAGGATTTTTTTTTTCCGTGGGAACGACCAGAA	20762	21637	20712	20764	1	RHOSPscaffold_69	RHOSPDRAFT_36847	18279	22531	None	4376	860	35381	No_constitutive_exon_found_in_species
CTTTTTGGCGCCCGGGGTCCTCAGTCTTTTGACTACAAGGATGCGGGCAGAT	49828	49929	49979	49927	-1	RHOSPscaffold_69	RHOSPDRAFT_36856	48904	50226	None	4376	860	35381	No_constitutive_exon_found_in_species
CCTGCTGTGTATCCTCCGTCGCTGACATACAAGTCTGCTCGGGCGGACAGAG	7170	8177	8227	8175	-1	RHOSPscaffold_70	RHOSPDRAFT_36869	7170	9931	None	4376	860	35381	No_constitutive_exon_found_in_species
CACGCGAGACCTGTCAGCTGATAATTCTGTACCGCGCTCGGGCAAAACAGGC	19192	19317	19142	19194	1	RHOSPscaffold_70	RHOSPDRAFT_30429	17770	19745	None	4376	860	35381	No_constitutive_exon_found_in_species
CCACGCTCTCAGAAGCCTCGGCAAGCTGACGAGATTCTCCGAGGGTGCAGGT	35891	36040	35841	35893	1	RHOSPscaffold_70	RHOSPDRAFT_22778	35296	38124	None	4376	860	35381	No_constitutive_exon_found_in_species
CCTCCGAATCTGAACTGACGTGAACATGTTCCGGGTGGTGGGCTAAATAGCG	60398	60509	60559	60507	-1	RHOSPscaffold_70	RHOSPDRAFT_22769	59494	60722	None	4376	860	35381	No_constitutive_exon_found_in_species
GGGAGAAGTGTGGATTTATAGGCCGTGCGGATTGAGGGATTTGGTGGGAGTG	12152	12184	12102	12154	1	RHOSPscaffold_71	RHOSPDRAFT_30443	11783	14666	None	4376	860	35381	No_constitutive_exon_found_in_species
CGCACAACCCGCGCACCAAGTACTCACTCAAACTCTTGGGGAATGTACAGGG	22104	22502	22552	22500	-1	RHOSPscaffold_71	RHOSPDRAFT_36903	15913	23494	None	4376	860	35381	No_constitutive_exon_found_in_species
TCTGCACAGCGTGAGCTAGCACGGTATTGACGCTTCGAGGGGAACTGCAGAA	48435	48755	48385	48437	1	RHOSPscaffold_71	RHOSPDRAFT_27561	47787	49196	None	4376	860	35381	No_constitutive_exon_found_in_species
AGCTCGCGATCGCGTATTTCCACTGACAACGCGTCTCGCATGGGAATCAGTT	66686	67028	66636	66688	1	RHOSPscaffold_71	RHOSPDRAFT_36918	62685	67449	None	4376	860	35381	No_constitutive_exon_found_in_species
GCAGAAGCTGACCTCTGGCTTTCGACCTTTGCGTTTTTTTGGGGGTGCAGTC	69428	69716	69378	69430	1	RHOSPscaffold_71	RHOSPDRAFT_30448	67624	69716	None	4376	860	35381	No_constitutive_exon_found_in_species
CTCCTCCTCCTCCTCCTCAGCCCGACCGACCACCAGGTGAACCGGGACAGTC	4700	5156	4650	4702	1	RHOSPscaffold_72	RHOSPDRAFT_30452	4413	7244	None	4376	860	35381	No_constitutive_exon_found_in_species
TCGCGTGGTCAAACTCACCCGACTAACCCACGATCAAACAAACCGGGCAGGC	5218	5615	5168	5220	1	RHOSPscaffold_72	RHOSPDRAFT_30452	4413	7244	None	4376	860	35381	No_constitutive_exon_found_in_species
GCCTTTTCGAGGGGTTGACATTGACCATTCCTCTCTCCGGGTGTGGGCAGTA	9538	9552	9602	9550	-1	RHOSPscaffold_72	RHOSPDRAFT_22894	7367	9779	None	4376	860	35381	No_constitutive_exon_found_in_species
CCAGGCCGTCGTCTATGGATTCTCGTCGCAGAGACGCGGTGCGGGCCGAGCG	36359	36424	36309	36361	1	RHOSPscaffold_72	RHOSPDRAFT_22899	31037	36424	None	4376	860	35381	No_constitutive_exon_found_in_species
TAGTCGCCCAACGACGACGCAGGCGCAAGAGCAGCAGAAGAACGGGACAGCA	48501	49967	50017	49965	-1	RHOSPscaffold_72	RHOSPDRAFT_22882	45846	50061	None	4376	860	35381	No_constitutive_exon_found_in_species
TTCTCCTCGCGGAGATAACAACGCGGAGGAAGAGGAGAGGGAACGGCCAGCC	61173	61399	61123	61175	1	RHOSPscaffold_72	RHOSPDRAFT_22874	60887	62733	None	4376	860	35381	No_constitutive_exon_found_in_species
GACCCTTGCGCTCTCACAACGGCGGCGCTGACACGTACGGGAGTGCGCAGAG	26581	26692	26531	26583	1	RHOSPscaffold_73	RHOSPDRAFT_22923	23410	29426	None	4376	860	35381	No_constitutive_exon_found_in_species
CATCCGTCTCGGCTTTCATTGACTCGGATCTTTCTCTCTCCGGGACACAGCG	27180	27240	27290	27238	-1	RHOSPscaffold_74	RHOSPDRAFT_36989	26242	28161	None	4376	860	35381	No_constitutive_exon_found_in_species
GAACAGCAGGACCACGTGCGGACTGACCCGAGACTTCTTTCGGAGGGCAGGG	48098	48792	48842	48790	-1	RHOSPscaffold_74	RHOSPDRAFT_8926	46482	49536	None	4376	860	35381	No_constitutive_exon_found_in_species
GTGCCGCGTTTTTACAAAAGGCAGAGTGCGCTGACTCCTCAGGGCGACAGCT	53119	53332	53069	53121	1	RHOSPscaffold_74	RHOSPDRAFT_30488	52490	53709	None	4376	860	35381	No_constitutive_exon_found_in_species
CCCTCGGTACAGGCTCCTGAACTGACTTGACTATCTTGCGACCGGGGCAGAC	59927	60051	60101	60049	-1	RHOSPscaffold_74	RHOSPDRAFT_13082	59669	60619	None	4376	860	35381	No_constitutive_exon_found_in_species
GTCTGTCATCGAGATTCGCAGTGGCTGACAAAGACGGCTGCGGGAAACAGGC	69585	69741	69535	69587	1	RHOSPscaffold_74	RHOSPDRAFT_22993	67996	69741	None	4376	860	35381	No_constitutive_exon_found_in_species
GTTGTTTCGGGGTCAACGGTCGACTCACAACGTTTTTTTTTGGGATGCAGCG	76933	77037	76883	76935	1	RHOSPscaffold_74	RHOSPDRAFT_22989	76189	77608	None	4376	860	35381	No_constitutive_exon_found_in_species
ACCCGATATTTTCGGACTGCACAGTGCTGACTCGACATGGGCTGAAACAGGT	24034	24156	24206	24154	-1	RHOSPscaffold_75	RHOSPDRAFT_23029	22661	29965	None	4376	860	35381	No_constitutive_exon_found_in_species
CTCGAACCGGATGGATAGAGAGCGGTTTGCTGAGCACTTTCGGCGGGCAGGC	37605	37715	37555	37607	1	RHOSPscaffold_75	RHOSPDRAFT_23052	37345	39014	None	4376	860	35381	No_constitutive_exon_found_in_species
CGTTCCACTCCCCTTCCAATTAATAGACTTCTGACCGCTCGGGAGAGCAGAG	18056	18149	18006	18058	1	RHOSPscaffold_76	RHOSPDRAFT_37040	16971	18665	None	4376	860	35381	No_constitutive_exon_found_in_species
GCTCGCCTCATGAGAAAAAGCTCCCCTGCTGACACGTCTTCATGGGACAGCT	32088	32250	32038	32090	1	RHOSPscaffold_76	RHOSPDRAFT_37044	28600	32758	None	4376	860	35381	No_constitutive_exon_found_in_species
GCTTCGTTTTTCCAAGCAAAACTACCTGAATCGACTGTCACGGGTCGAAGTC	51126	51285	51076	51128	1	RHOSPscaffold_76	RHOSPDRAFT_27642	46344	53069	None	4376	860	35381	No_constitutive_exon_found_in_species
CCCACTCGCTTCTGCGACTGATCACCCAACTTTTTCGCGTGGGGATACAGGT	51357	51540	51307	51359	1	RHOSPscaffold_76	RHOSPDRAFT_27642	46344	53069	None	4376	860	35381	No_constitutive_exon_found_in_species
CCGAAAAAAACACTGACCGGAGAACTATATTTCCTCTTTGCGTGGGGCAGAT	10213	10349	10163	10215	1	RHOSPscaffold_77	RHOSPDRAFT_27650	9729	10766	None	4376	860	35381	No_constitutive_exon_found_in_species
AAATTTGAAGCAGCTGGCTGATTTGACGATTCGCGTGCAATACGGGACAGGA	25872	26049	25822	25874	1	RHOSPscaffold_77	RHOSPDRAFT_13555	24434	26049	None	4376	860	35381	No_constitutive_exon_found_in_species
CAGAGCTGGACCTGATCATATTTCTGTCGCAACCTCCGCTGGGCGCACAGCT	36130	36247	36080	36132	1	RHOSPscaffold_77	RHOSPDRAFT_27654	27457	42144	None	4376	860	35381	No_constitutive_exon_found_in_species
ACTCTCGCCACCGCTACCGCGGCCACCGCCCACCCTGCCGGGATGGACAGAA	41887	42026	41837	41889	1	RHOSPscaffold_78	RHOSPDRAFT_5028	40686	42026	None	4376	860	35381	No_constitutive_exon_found_in_species
TAGCGGCACTTCGACGCCCGTTCTTGCGACGGCGAACGCGACGGGTCGAGCC	49136	49435	49485	49433	-1	RHOSPscaffold_78	RHOSPDRAFT_23157	48896	51624	None	4376	860	35381	No_constitutive_exon_found_in_species
GTTTGCGATGCTCGATGAGGACCTTCAGCAGGAGCGGGAGAACGAAACAGAG	58090	58097	58147	58095	-1	RHOSPscaffold_78	RHOSPDRAFT_9593	57650	59631	None	4376	860	35381	No_constitutive_exon_found_in_species
AACACTTCACTCGAGGAACGAGAACTGACACTGCGTTGGGGGGCGAACAGAG	17157	17271	17107	17159	1	RHOSPscaffold_79	RHOSPDRAFT_23205	15277	17651	None	4376	860	35381	No_constitutive_exon_found_in_species
TGCCGTCAGCGTTCTCGGGAAGCTTGCAGTACTGATGGGTAGGTGTACAGTT	17334	17490	17284	17336	1	RHOSPscaffold_79	RHOSPDRAFT_23205	15277	17651	None	4376	860	35381	No_constitutive_exon_found_in_species
CCATATCTGCGTTCAGCTGAACTGGAACTGCCGTGCGGGGGGTGAAACAGCT	44938	45234	44888	44940	1	RHOSPscaffold_79	RHOSPDRAFT_37121	44575	45872	None	4376	860	35381	No_constitutive_exon_found_in_species
CGTGGACGAGAACGGTGGTGATCAGAACGCGGGCGCGGCGGCGGGTCGAGCG	41054	41181	41004	41056	1	RHOSPscaffold_80	RHOSPDRAFT_23255	39505	43021	None	4376	860	35381	No_constitutive_exon_found_in_species
CGGAGGGTCAAATACTGACGCCCGTCCCTCCCGGATCTAGTGGGAGCAAGCC	51977	52047	51927	51979	1	RHOSPscaffold_80	RHOSPDRAFT_13794	50977	52270	None	4376	860	35381	No_constitutive_exon_found_in_species
CCCGTCTCCTGAAGAGAGCCCCCCTTGCTAACAGCCCCTGGGAGAAACAGAC	57028	57540	56978	57030	1	RHOSPscaffold_80	RHOSPDRAFT_23240	56534	58088	None	4376	860	35381	No_constitutive_exon_found_in_species
TCGCTCGTGTGTATCATCCGAAACTGACAGGTTCGCTGGGTTGGAAACAGGC	32796	32892	32746	32798	1	RHOSPscaffold_81	RHOSPDRAFT_3362	31574	33386	None	4376	860	35381	No_constitutive_exon_found_in_species
CGCCGACGACGAACCCGAGCCGACCGCGTCGACGTCGTCCGGGTCCGAAGCC	36828	37112	37162	37110	-1	RHOSPscaffold_81	RHOSPDRAFT_23266	36037	37686	None	4376	860	35381	No_constitutive_exon_found_in_species
CCTGATTCCGCCGGATGGTCCACGTAAGCATTGGCTGACATGGGTGGCAGGC	46835	46866	46785	46837	1	RHOSPscaffold_81	RHOSPDRAFT_30557	37988	46866	None	4376	860	35381	No_constitutive_exon_found_in_species
GGGGGATCAAGAGGAGGGAGCGTTGACTGTTTCCTTTTTCGGGCGAACAGGT	5357	5498	5307	5359	1	RHOSPscaffold_82	RHOSPDRAFT_30563	3863	6153	None	4376	860	35381	No_constitutive_exon_found_in_species
CCGCATCCGGGCAGTTTGCTCGCATGGAACGATCGCGGGCGGGAGGGAAGGG	6267	6400	6450	6398	-1	RHOSPscaffold_82	RHOSPDRAFT_23325	6267	7631	None	4376	860	35381	No_constitutive_exon_found_in_species
CTCCCAAACGCCGGGTTCGCGATTCACTGATAGCCGTGCGAGGGAAACAGGT	10208	10301	10351	10299	-1	RHOSPscaffold_84	RHOSPDRAFT_37203	9065	11783	None	4376	860	35381	No_constitutive_exon_found_in_species
GATGATGTGGGGGTTACTCGCCGTGCGAAGCTGACAAGGGAGGGCTACAGCT	23132	23263	23082	23134	1	RHOSPscaffold_85	RHOSPDRAFT_30581	22818	27012	None	4376	860	35381	No_constitutive_exon_found_in_species
ACCCCAACAGTGTCCACTTGCACTCACCAATCCTTTGCTGGGAGGCTCAGGC	36045	36333	35995	36047	1	RHOSPscaffold_85	RHOSPDRAFT_27759	35233	37452	None	4376	860	35381	No_constitutive_exon_found_in_species
CTGCCCCTTTTTCCCGAAGGGAGGGCTGACTCAGTGGCGCTGGCGGGCAGGT	42551	42860	42501	42553	1	RHOSPscaffold_85	RHOSPDRAFT_8414	42373	43529	None	4376	860	35381	No_constitutive_exon_found_in_species
TCCGCTGTATCCCTCGGCGGGGAGGGCGACGGTTCTGAGCGGGGACAAAGGC	42911	43026	42861	42913	1	RHOSPscaffold_85	RHOSPDRAFT_8414	42373	43529	None	4376	860	35381	No_constitutive_exon_found_in_species
CCCGGTACTCTCCCCCTGCTGATGAGCTGACCTGGGGGTGACCGAAACAGAG	2244	2408	2458	2406	-1	RHOSPscaffold_86	RHOSPDRAFT_30584	1616	3393	None	4376	860	35381	No_constitutive_exon_found_in_species
GCGCCTGGTTTTGACGTCCCCATCTGCCTGCGTCGACTCGCGGGAACCAGCT	43232	43301	43182	43234	1	RHOSPscaffold_86	RHOSPDRAFT_7053	42027	43509	None	4376	860	35381	No_constitutive_exon_found_in_species
CGCGAACGGAAACGCAGAGCTCGAAGAGATGACGGAGACGTCGACGGGAGCA	4234	4328	4378	4326	-1	RHOSPscaffold_88	RHOSPDRAFT_23436	3066	4766	None	4376	860	35381	No_constitutive_exon_found_in_species
GTCCACAAGCTTTGTCCGGGATTATTGAAAGGCTCATTTGGCGGGAGCAGGG	16598	16675	16725	16673	-1	RHOSPscaffold_88	RHOSPDRAFT_37263	15539	17503	None	4376	860	35381	No_constitutive_exon_found_in_species
AAGTGACTGACCGGACACACTCTGCCTTTCGATTGATTTACGGGACACAGGT	16189	16240	16290	16238	-1	RHOSPscaffold_88	RHOSPDRAFT_37263	15539	17503	None	4376	860	35381	No_constitutive_exon_found_in_species
ATTGCACGCATTTGGTTCGCGGGGCGCTCATTCTTGTTTTCGGGCAATAGGG	15539	15641	15691	15639	-1	RHOSPscaffold_88	RHOSPDRAFT_37263	15539	17503	None	4376	860	35381	No_constitutive_exon_found_in_species
CAAAAGAAGGCGGAGAATCATCAGCACCAACAACAACAAGGAGAAGGGAGCG	21325	21856	21275	21327	1	RHOSPscaffold_88	RHOSPDRAFT_23425	20456	24494	None	4376	860	35381	No_constitutive_exon_found_in_species
ATTGTCACTCGCTCTCCAGGAAACTGACACATTGGTTCTGGGTGATGCAGTT	14969	14991	14919	14971	1	RHOSPscaffold_89	RHOSPDRAFT_37277	14447	15653	None	4376	860	35381	No_constitutive_exon_found_in_species
GATGCTGGAGCCGCCTGAACATGCACGCTGACTTGGAGTGGGGGTAACAGCT	9111	9827	9877	9825	-1	RHOSPscaffold_90	RHOSPDRAFT_30610	7747	10956	None	4376	860	35381	No_constitutive_exon_found_in_species
CGATTCGTGCACTACTGACTATTTGGTTGATCGGTGGCGCGGGGACGCAGTT	8551	8647	8697	8645	-1	RHOSPscaffold_90	RHOSPDRAFT_30610	7747	10956	None	4376	860	35381	No_constitutive_exon_found_in_species
CGAACTTTGTCACTGAACTGACCTCAAGCTCCGCTTTTTGGGAGCACTAGGC	13602	13949	13552	13604	1	RHOSPscaffold_90	RHOSPDRAFT_37288	11399	14148	None	4376	860	35381	No_constitutive_exon_found_in_species
CGATCTCACAGAACCAGCGCTGACGAGTTGACTGGCACCGGGGAGAACAGCG	23662	23738	23612	23664	1	RHOSPscaffold_90	RHOSPDRAFT_13681	23342	24915	None	4376	860	35381	No_constitutive_exon_found_in_species
CGGTGCCCGGCGAGAAGGCGGCGCCAGGGTCCAGCGCGGGACCGGGGCAGCT	6358	7015	6308	6360	1	RHOSPscaffold_91	RHOSPDRAFT_23489	4870	12114	None	4376	860	35381	No_constitutive_exon_found_in_species
CTCACGAGATCCAGTCTACGGGAGCTGACCTTGCGCGAGGGGGCAATCAGTC	11445	11715	11395	11447	1	RHOSPscaffold_91	RHOSPDRAFT_23489	4870	12114	None	4376	860	35381	No_constitutive_exon_found_in_species
TTGAAACCGTCCGCGGCGCAGGATGCTGGCGGTGCGGGTGATGCGGGTAGCG	20527	20931	20981	20929	-1	RHOSPscaffold_92	RHOSPDRAFT_23499	16499	22343	None	4376	860	35381	No_constitutive_exon_found_in_species
CAGGGGCTTTTTTTCACTGACGCCGGCGGTGTCTGGCTTTGGGACGGCAGAT	18259	18358	18408	18356	-1	RHOSPscaffold_92	RHOSPDRAFT_23499	16499	22343	None	4376	860	35381	No_constitutive_exon_found_in_species
GCGCAATCCTCTGACACGTGAGCTAAACCATCCTGCCGTGGGGCGCACAGAT	27045	27094	27144	27092	-1	RHOSPscaffold_92	RHOSPDRAFT_27821	25920	28149	None	4376	860	35381	No_constitutive_exon_found_in_species
TCCCGCACGCGGGCGCCAACCAGCCGAGACTGCGACAATACGCATGGGAGGG	12513	12645	12463	12515	1	RHOSPscaffold_93	RHOSPDRAFT_23539	11981	14129	None	4376	860	35381	No_constitutive_exon_found_in_species
TTTTTGGGGGGCGCGTGTGGCTGACTGGAGAACTCTCCTCAACCGGGCAGTC	13416	13476	13366	13418	1	RHOSPscaffold_93	RHOSPDRAFT_23539	11981	14129	None	4376	860	35381	No_constitutive_exon_found_in_species
CCAACCTATTGCCGGCCAAGGTGCGTGCTGACACACTCCCTCGGGGACAGCC	15323	15672	15722	15670	-1	RHOSPscaffold_93	RHOSPDRAFT_23557	14311	16331	None	4376	860	35381	No_constitutive_exon_found_in_species
AGATGTACGATGCCGTGAGTCTCAAATCCCACAGTCACCAGAAAGGGGAGCT	21996	22083	22133	22081	-1	RHOSPscaffold_93	RHOSPDRAFT_23559	20743	22463	None	4376	860	35381	No_constitutive_exon_found_in_species
GCTCGGTCGTGCACGAGCACGCCAACGCGAACACGAACACGACGGGGCAGGG	21457	21561	21611	21559	-1	RHOSPscaffold_93	RHOSPDRAFT_23559	20743	22463	None	4376	860	35381	No_constitutive_exon_found_in_species
TCGACACGTGGCCGGAGCGGCATCGGCTGACAGTGACCGCGGGAAAACAGGG	4507	5858	5908	5856	-1	RHOSPscaffold_95	RHOSPDRAFT_37349	4507	6306	None	4376	860	35381	No_constitutive_exon_found_in_species
ACGCTACAAAAACAAGCAGCAAGGAGAACGCCTCGGAATCGCTCGGGAAGGT	11905	12157	12207	12155	-1	RHOSPscaffold_95	RHOSPDRAFT_37352	11542	12333	None	4376	860	35381	No_constitutive_exon_found_in_species
CTGTGTCCCTCGGTCTGGGGTGTACTCACGCTCTTTCACCGGGTGCACAGGT	15560	15585	15635	15583	-1	RHOSPscaffold_95	RHOSPDRAFT_37354	14148	15835	None	4376	860	35381	No_constitutive_exon_found_in_species
GGTCGCCGGTAGTAGTAGCAGCAAGGCTTTTCAGAATGAGAAGGAGGGAGAA	16856	16950	17000	16948	-1	RHOSPscaffold_95	RHOSPDRAFT_23588	16208	18325	None	4376	860	35381	No_constitutive_exon_found_in_species
TACGCACGGGATACGAGAGTTCGAATGAACTGACGAGGCGGGCGATGCAGGT	8765	8901	8951	8899	-1	RHOSPscaffold_98	RHOSPDRAFT_30642	6512	9108	None	4376	860	35381	No_constitutive_exon_found_in_species
AGTGCTTTCGGCTGCTACCCGTACTGACCCACAGGTAACTGAGGGTCCAGTC	11834	13497	13547	13495	-1	RHOSPscaffold_98	RHOSPDRAFT_37376	11834	13580	None	4376	860	35381	No_constitutive_exon_found_in_species
GGGATCCCGAATCGGACATTGATCTGATTTACGACCTGCCTGGGGCGCAGAT	4120	5103	5153	5101	-1	RHOSPscaffold_99	RHOSPDRAFT_27861	3322	6103	None	4376	860	35381	No_constitutive_exon_found_in_species
AGCGGGACAAAGAAGAAGGAGAAGAAGAAGAAGAAGATGGGGAGGCGGAGGA	10699	10822	10649	10701	1	RHOSPscaffold_99	RHOSPDRAFT_23647	9550	15203	None	4376	860	35381	No_constitutive_exon_found_in_species
GCACGACGGGGCGCGGCTTGCTCACGGGCTCTTTTTCTGGGGGGGCGCAGAT	18892	19025	18842	18894	1	RHOSPscaffold_99	RHOSPDRAFT_23641	18069	22589	None	4376	860	35381	No_constitutive_exon_found_in_species
CGGTGATGCCCCCCGATCCTTGTGGCTGATCCGCCCTGTCGGGAATGCAGCC	6374	6430	6324	6376	1	RHOSPscaffold_100	RHOSPDRAFT_23650	4460	6761	None	4376	860	35381	No_constitutive_exon_found_in_species
TACTCGGACGCCGACTGACTCTCGTCTCCTCCTTCTCACACAGGGCAAAGGA	2266	2316	2366	2314	-1	RHOSPscaffold_101	RHOSPDRAFT_9972	2266	3012	None	4376	860	35381	No_constitutive_exon_found_in_species
CCGAGTCGGCAGCACGCGACTAACCCATGGTCCTTCCCGCGGGCGCGCAGTG	4087	4203	4037	4089	1	RHOSPscaffold_101	RHOSPDRAFT_23671	3277	6577	None	4376	860	35381	No_constitutive_exon_found_in_species
GGCTATCACGAGTCGTAAAAAGGGGGCGGTCCCGTCACGCAAGGGTCGAGCG	18353	18548	18598	18546	-1	RHOSPscaffold_101	RHOSPDRAFT_23679	15924	18762	None	4376	860	35381	No_constitutive_exon_found_in_species
CTTCACCGCTCTTTTGTCAAAGGAGTGGGCTGACTCTTGCGGGGGCGCAGAC	3910	4051	4101	4049	-1	RHOSPscaffold_102	RHOSPDRAFT_7048	3486	5911	None	4376	860	35381	No_constitutive_exon_found_in_species
GCTGATCCGCTGCCCTTCCTGACTCTTTTCCGCAACTCGGGGCGAAACAGCC	16239	16336	16386	16334	-1	RHOSPscaffold_102	RHOSPDRAFT_7411	14479	16664	None	4376	860	35381	No_constitutive_exon_found_in_species
ATCGGACACGTTCCGTCGCTCTCCGCCTCCTCCGATCAAGGGGGACCGAGAC	15012	15211	15261	15209	-1	RHOSPscaffold_102	RHOSPDRAFT_7411	14479	16664	None	4376	860	35381	No_constitutive_exon_found_in_species
GCTGTATTGTGCTTATCCGAGCCACCCGAGCTCTTTGCGCAATCGGGCAGAG	17757	18735	17707	17759	1	RHOSPscaffold_102	RHOSPDRAFT_27879	17546	20208	None	4376	860	35381	No_constitutive_exon_found_in_species
CGGCGGCGGCGGCGGAGGAGGCGGCGGGATCTCGGGCTGGGGATTGGGAGTC	4667	4710	4617	4669	1	RHOSPscaffold_107	RHOSPDRAFT_23743	3541	4926	None	4376	860	35381	No_constitutive_exon_found_in_species
TCGTGCGACTTCGGCTCTGTGTCCGACAGACTATTATCTACTGGGAACAGAA	12667	12712	12617	12669	1	RHOSPscaffold_107	RHOSPDRAFT_27901	11709	14353	None	4376	860	35381	No_constitutive_exon_found_in_species
ATTCCCGCCCTCCTTGCTTCCGATTCGAGCAGCTGACCTGGGGACAACAGTA	4812	4926	4976	4924	-1	RHOSPscaffold_116	RHOSPDRAFT_30683	3234	6945	None	4376	860	35381	No_constitutive_exon_found_in_species
TCGCGAGGTCGGGAACTGACTCTGTTCGATCATCGCCCGCCCGGGAACAGCC	340	385	435	383	-1	RHOSPscaffold_117	RHOSPDRAFT_37462	11	748	None	4376	860	35381	No_constitutive_exon_found_in_species
TTTATGAAAAGTGGGGGGACTGACCACCTCCTTTGTGTCGGATCGGGCAGTG	1860	1928	1978	1926	-1	RHOSPscaffold_117	RHOSPDRAFT_4278	1860	2092	None	4376	860	35381	No_constitutive_exon_found_in_species
ATTTTGCGGGAGAGAAACCGTATGTTTCCACCTCGCCTTGCAGGGTACAGCA	6647	7279	7329	7277	-1	RHOSPscaffold_117	RHOSPDRAFT_27923	6647	7811	None	4376	860	35381	No_constitutive_exon_found_in_species
TGCTGCTGCTGACGACTCTGTTTCTTTGCCATCAGGAATGGGCAATCGAGTC	3775	3927	3725	3777	1	RHOSPscaffold_119	RHOSPDRAFT_23794	3200	5749	None	4376	860	35381	No_constitutive_exon_found_in_species
CGAATTGCGTCTTGACTCCTTTTCTTTCGCTTTGGCAGGGAAGGGCAAAGGC	2856	2908	2806	2858	1	RHOSPscaffold_125	RHOSPDRAFT_23821	1901	4415	None	4376	860	35381	No_constitutive_exon_found_in_species
GCGCAAGTCGAAACCCAGACGGACGAGGAGAAGGAGATGGCGGGACGGAGCA	831	1033	781	833	1	RHOSPscaffold_131	RHOSPDRAFT_23837	298	1033	None	4376	860	35381	No_constitutive_exon_found_in_species
GAGGGTGTGGGTGCAGCATAGAGGTGAAGAAGGGCTGAGGGGATGGAAAGCG	694	995	644	696	1	RHOSPscaffold_133	RHOSPDRAFT_27942	405	1241	None	4376	860	35381	No_constitutive_exon_found_in_species
