# Supplementary material for: Widespread Separation of the Polypyrimidine Tract From 3′ AG by G Tracts in Association With Alternative Exons in Metazoa and Plants
Source: Front Genet. 2019 Jan 14;9:741. doi: 10.3389/fgene.2018.00741 (PMC6339879; doi:10.3389/fgene.2018.00741)
Supplement: DATA FILE S1 — Sequences of REPAG 3′ SS from each species of fungi. [file Data_Sheet_1.zip › Supplementary data 1/Fungi_Release38_trichophyton_rubrum_mr1448.txt]

REPA_GGG_Sequence	Exon_Start	Exon_End	Pos_-50	Pos_+2	Strand	Chromosome	GeneID	Gene_Start	Gene_End	Gene_Name	Number_of_REPAs	Number_of_REPAs_has_GGG	Number_of_Intron(Intra_genic_Region)	Upstream_Constitutive_Exon
TACACTGTTTGTTACCTTTACGTTTAACTATATGCTAAGAGGGAGAACAGCC	33529	34121	34171	34119	-1	supercont1.296	H110_06189	30791	35193	None	2684	391	15377	No_or_no_constitutive_exon
GACTCGGAAAAAAAATGACTGAATTCCTGCTAACTCGAGGGAAGAAATAGAG	65493	67211	67261	67209	-1	supercont1.296	H110_06199	64389	67508	None	2684	391	15377	No_or_no_constitutive_exon
CTCTGTCTGCTTGGGATGAACCAGTGAGCTGATTTAACCTTGGGGCATAGTA	137988	138096	137938	137990	1	supercont1.296	H110_06228	137739	138381	None	2684	391	15377	No_or_no_constitutive_exon
CATTCGCTATTCCGAATAACACTATACATAACTAACTCTCTGGGTGGTAGTT	141356	141469	141306	141358	1	supercont1.296	H110_06231	140210	142292	None	2684	391	15377	No_or_no_constitutive_exon
TCAATTGAATATCCTCTTCCTTCACAACAAGTTTTTAATATGGGAAATAGGT	181562	182102	182152	182100	-1	supercont1.296	H110_06246	180462	183682	None	2684	391	15377	No_or_no_constitutive_exon
ACCGCCGCCAGTCCAGAGAGTCAGCTAACACGTACCACAATGGGATGTAGAT	211448	211557	211607	211555	-1	supercont1.296	H110_06259	210998	212986	None	2684	391	15377	No_or_no_constitutive_exon
GCTGCTCGTTTGCTTGTTTGTGTCTGTCCAGCTGCTCACGACGGGTACAGGA	280201	281777	281827	281775	-1	supercont1.296	H110_06288	280201	282169	None	2684	391	15377	No_or_no_constitutive_exon
TCTATCTATCAGCTTTGGAAGGCCTTGTGTATTAACCGGTGGGATGATAGGG	322197	322545	322147	322199	1	supercont1.296	H110_06307	321354	322545	None	2684	391	15377	No_or_no_constitutive_exon
GAGAGAATCGTGTGAGACGAAGCTGACCTGGTTATTATTTAGGGGAAAAGAA	365537	365737	365787	365735	-1	supercont1.296	H110_06327	365537	366037	None	2684	391	15377	No_or_no_constitutive_exon
ACCTTCTTATACCGTTGTCCAGGAGACAGCAAATGCTAACGGGCTGATAGGT	416872	416911	416822	416874	1	supercont1.296	H110_06346	415327	416911	None	2684	391	15377	No_or_no_constitutive_exon
GTTTCCTGCTTGAAAGGAGGGACATTCAAGGGATGCTGACTGGGGGGTAGAA	501714	502958	501664	501716	1	supercont1.296	H110_06378	501186	502958	None	2684	391	15377	No_or_no_constitutive_exon
TTTACAGCATGCATTATTCTTCGACTAACAAATATCATCTACAGGGAGAGGG	521725	522259	522309	522257	-1	supercont1.296	H110_06388	520402	525060	None	2684	391	15377	No_or_no_constitutive_exon
AAGACGTTACCTAAATATCAAATGAAATGGTATGATGCTGACGGGAATAGCT	542935	544508	542885	542937	1	supercont1.296	H110_06395	541684	544508	None	2684	391	15377	No_or_no_constitutive_exon
GAGAGAGAGAGAGAGGCGTACAACAAAGATGGAGAGACTGACGGGAACAGAC	557935	558338	558388	558336	-1	supercont1.296	H110_06402	557496	558952	None	2684	391	15377	No_or_no_constitutive_exon
TGGTCTGCGGTGGTTTTTGGCGCGGGATGGAAGCTGACTTGAGGGCGCAGGC	558576	558602	558652	558600	-1	supercont1.296	H110_06402	557496	558952	None	2684	391	15377	No_or_no_constitutive_exon
TCTTCTTATCTTCTATCTCTATGACGAAGGATACTGATGGCGGGGGATAGAA	583328	583532	583582	583530	-1	supercont1.296	H110_06414	582927	583894	None	2684	391	15377	No_or_no_constitutive_exon
AGGAATGGCAGAGGATCCGGGACGAAGCTAATAGAATGATGGGATAATAGCC	605471	605876	605926	605874	-1	supercont1.296	H110_06422	604586	606038	None	2684	391	15377	No_or_no_constitutive_exon
GGAATTGTCGCCTCGTTGTATGTGAATATGAGCTGACTGAGGGGGTATAGAC	636161	636953	637003	636951	-1	supercont1.296	H110_06429	636161	637161	None	2684	391	15377	No_or_no_constitutive_exon
TCTTGTCCGATATTGCTAAGCTTCCATGGCACATGCTGACAGTGGGTTAGGA	19964	20129	20179	20127	-1	supercont1.281	H110_05533	19964	22127	None	2684	391	15377	No_or_no_constitutive_exon
GGTCCAGGCGAACCTTGGCTGGTTCGCTAATGCACGAGTAAAGGGTCAAGCT	61562	61658	61708	61656	-1	supercont1.281	H110_05548	60821	61856	None	2684	391	15377	No_or_no_constitutive_exon
GCACAATGATGAAGTCCAATGGGTACTGATATCTGGTTATGGGGATTTAGCA	100573	100864	100914	100862	-1	supercont1.281	H110_05566	100116	101095	None	2684	391	15377	No_or_no_constitutive_exon
TGGCATCGGTAAGAAAGAAGAAAAGTACTAACATGATGGGAAACAATCAGGT	123993	126955	123943	123995	1	supercont1.281	H110_05575	122895	126955	None	2684	391	15377	Yes
CGTAAGTGTAGCAAATATCTGAAGGGTATTCATAGTGCTGACGGGTACAGTC	135355	135511	135305	135357	1	supercont1.281	H110_05582	133941	136312	None	2684	391	15377	No_or_no_constitutive_exon
ACACTAAGTGATGAACAACACTGGCTAATCAGTACGTGGCGGGATGATAGCT	214026	214076	214126	214074	-1	supercont1.281	H110_05617	210734	214519	None	2684	391	15377	No_or_no_constitutive_exon
CTGTCATAAGATAGCAGTTAAGTCATCAACGTGCTGACGGAGGGATATAGAT	219713	219751	219801	219749	-1	supercont1.281	H110_05621	219713	220902	None	2684	391	15377	No_or_no_constitutive_exon
TGATGGCGTTGACTACGAAGAAATAAAAAAGCTAATGGATAGGGTGGTAGAC	354921	355516	354871	354923	1	supercont1.281	H110_05681	354505	355516	None	2684	391	15377	No_or_no_constitutive_exon
CCGCTTGTGCTGACGGTTAAATATATGCATGTATATTGACGGGTATGCAGAC	437181	437731	437131	437183	1	supercont1.281	H110_05710	436867	437731	None	2684	391	15377	No_or_no_constitutive_exon
CTTGTCGCTGATGCTGTACAGATCTTGAGCTGGACTGACGGGTTAGGTAGAT	466577	466698	466527	466579	1	supercont1.281	H110_05726	466447	467859	None	2684	391	15377	No_or_no_constitutive_exon
AGTGAGACCGACTGACTGACTGACTGACTGACTGACTTGCTGGGACGCAGGT	12727	13297	12677	12729	1	supercont1.294	H110_05981	12300	16118	None	2684	391	15377	No_or_no_constitutive_exon
ATGCTGCTCATCATTCTGTTAGGAAGAAACAAATGCTAACGGGATGCTAGAA	19689	19875	19925	19873	-1	supercont1.294	H110_05984	19689	20071	None	2684	391	15377	No_or_no_constitutive_exon
ACATATCTGCTCAATGCGAATAAAACAGCTAGCTAACGTGAGGGTGATAGTA	69833	70949	69783	69835	1	supercont1.294	H110_06004	69435	72138	None	2684	391	15377	No_or_no_constitutive_exon
CTGTGGCTCCTCGAGGCTGAAAATAAGCCCAACTTTCTAACAGGGAGCAGGG	73507	73583	73633	73581	-1	supercont1.294	H110_06005	72336	74571	None	2684	391	15377	No_or_no_constitutive_exon
TTGAGTGGACCACAAGATCATAGACTGATGTTTTGACGGTGCCGGGATAGGT	93347	94385	93297	93349	1	supercont1.294	H110_06014	93227	94957	None	2684	391	15377	No_or_no_constitutive_exon
CCCGTGAACAATTAACTAGCAGGCACCACAATATATTAACGGGTGTATAGCT	117775	118028	117725	117777	1	supercont1.294	H110_06024	117189	121966	None	2684	391	15377	No_or_no_constitutive_exon
CACACACACACATTCTTCTTCTTCTATCTATAGATGCTAACAATAGGGAGTA	198674	199065	199115	199063	-1	supercont1.294	H110_06057	197924	202868	None	2684	391	15377	No_or_no_constitutive_exon
CTCGTTCTGGATGTGGCCGCATGATCGCTGACCGTTCGTCTCGAGGGTAGCT	273220	273268	273170	273222	1	supercont1.294	H110_06088	273071	274962	None	2684	391	15377	No_or_no_constitutive_exon
CCCTCATGATATATTTATTCAGGGCTAACAATGGTATATCGAACGGGCAGCG	273751	273825	273701	273753	1	supercont1.294	H110_06088	273071	274962	None	2684	391	15377	No_or_no_constitutive_exon
GGGAACAACCGGAACTACGGGTTGGAACTTCACCAACTTGCTGGAGGGAGAT	407700	408056	408106	408054	-1	supercont1.294	H110_06147	407700	408765	None	2684	391	15377	No_or_no_constitutive_exon
GTGATCCTGTTCCCATTTCCGTCTTGACTCAACTGATGACGGGATTGCAGAT	416748	417038	417088	417036	-1	supercont1.294	H110_06154	416537	417294	None	2684	391	15377	No_or_no_constitutive_exon
CCGACCTGTGCACCAAGGCAAGGAATTATCTTCTTCTGACGGGGAGACAGAT	431496	431660	431710	431658	-1	supercont1.294	H110_06161	431496	432297	None	2684	391	15377	No_or_no_constitutive_exon
CTGATTTCCCCCGTTGTTGATAAGACATTGTACTAACTCTACGGGCATAGAT	42575	43043	43093	43041	-1	supercont1.213	H110_03772	42575	43862	None	2684	391	15377	No_or_no_constitutive_exon
GTACCAATAGATGGTATATCTTGCAAAGACAGGTCTAACTTCAGGGCAAGAT	86222	86648	86698	86646	-1	supercont1.213	H110_03793	85115	87092	None	2684	391	15377	No_or_no_constitutive_exon
CCCATATATGAAAATGTACCATTCAAAGCTATGTACTAACTTGGGAATAGAA	328144	329974	330024	329972	-1	supercont1.213	H110_03900	328144	330362	None	2684	391	15377	No_or_no_constitutive_exon
GCTGCATGGAATACCCAAAGATATTTACCGAGAAGCTAATGGGGTTGAAGGA	344869	344980	344819	344871	1	supercont1.213	H110_03907	342935	346261	None	2684	391	15377	No_or_no_constitutive_exon
ATGGTAAATACCCCTGGCTTTGTATAGCTCACCTGCTAACGGGACGATAGCG	96627	96684	96734	96682	-1	supercont1.268	H110_05202	95964	98002	None	2684	391	15377	No_or_no_constitutive_exon
CTTTGGAGTACCTGATCGAATGCTAGGGCTAACTCGCAATTGGGAAACAGGG	98813	98927	98763	98815	1	supercont1.268	H110_05203	98466	99379	None	2684	391	15377	No_or_no_constitutive_exon
TTGTGGGCTATAAAAGGGAAACATACGTCTAATATTGACCGGGCCTGAAGGC	117922	118117	117872	117924	1	supercont1.268	H110_05213	117692	118117	None	2684	391	15377	No_or_no_constitutive_exon
TCAATCACAATCTGCTTGTCTCATGGCATTGCTAACTGATATGGGTGTAGGC	151646	151780	151596	151648	1	supercont1.268	H110_05228	151315	151780	None	2684	391	15377	No_or_no_constitutive_exon
CTACGCGGATGCGACCTGTTTCAGCCAGGCTCTTCTAATGCGGGATATAGAT	163935	164005	164055	164003	-1	supercont1.268	H110_05233	163547	164227	None	2684	391	15377	No_or_no_constitutive_exon
GAGCGGCGGAGAGACACAAGACAGACAGGGGGACTGACGGGCGAATATAGGG	172011	172253	172303	172251	-1	supercont1.268	H110_05235	169278	172815	None	2684	391	15377	No_or_no_constitutive_exon
TTCGGAAATTTCATTTATGCGATAAGTCATATATACTCACAGGGAGACAGGT	174304	174521	174254	174306	1	supercont1.268	H110_05236	173916	175695	None	2684	391	15377	No_or_no_constitutive_exon
ACGATAGATCGATTAGCAGGCCATTTGGGTACTGATGTTTGCGAGGGTAGCA	244165	244293	244343	244291	-1	supercont1.268	H110_05266	243626	244890	None	2684	391	15377	No_or_no_constitutive_exon
TACTGTATCGGCCTGCTATTTAACGGTGGAGGCTTGTGCGGTACGGGCAGAA	256826	257221	257271	257219	-1	supercont1.268	H110_05274	256826	257786	None	2684	391	15377	No_or_no_constitutive_exon
ACACACTATGGTGATTGTATTGTTCAACCGGGGTACTGACAGGGGAATAGGC	327220	328326	328376	328324	-1	supercont1.268	H110_05300	326519	328856	None	2684	391	15377	No_or_no_constitutive_exon
CTTAATGAGCAGTTGGACTCTTGGTTAACTTGCTTTCGGGATAAAAACAGTA	7511	7870	7461	7513	1	supercont1.251	H110_04707	6054	8633	None	2684	391	15377	No_or_no_constitutive_exon
CTCCAAAGTTCATCCAGTTCAACTCCATGGAAGCTAATTGGGTTGAACAGTT	31874	31997	32047	31995	-1	supercont1.251	H110_04721	30736	34975	None	2684	391	15377	No_or_no_constitutive_exon
CACTTTTATTCCGATTCATACTTCTTGGGGGACTTACTAACTGGGAACAGTG	162825	163433	163483	163431	-1	supercont1.251	H110_04769	161428	164248	None	2684	391	15377	No_or_no_constitutive_exon
GCTGATAATCAATCTCCCTATACCCCTTGCCAGTCGCTGACACAGGGCAGGC	217251	217367	217201	217253	1	supercont1.251	H110_04787	216932	218681	None	2684	391	15377	No_or_no_constitutive_exon
CTCCCCGCGGTACGGTGTTTTAAGAGCCAATGTGCTGATTTGAGGGCTAGAT	223272	223376	223426	223374	-1	supercont1.251	H110_04790	222816	223697	None	2684	391	15377	No_or_no_constitutive_exon
AAAAAAAAAAAAAAAAAGATATTGTCTTGCTGACGAGAGGAGTGGGAAAGGC	40699	40934	40649	40701	1	supercont1.346	H110_07950	40284	43400	None	2684	391	15377	No_or_no_constitutive_exon
ATTACGCAATTGAACAAATTGATGGACTAGGAGACTGACAGGGTATGAAGAC	60374	60434	60324	60376	1	supercont1.346	H110_07958	60149	61490	None	2684	391	15377	No_or_no_constitutive_exon
CGTGTTAATTTGAGACCTCGAAGAAGATGTGCTGACTCTTGGGATATTAGTG	67241	67276	67191	67243	1	supercont1.346	H110_07961	66716	68079	None	2684	391	15377	No_or_no_constitutive_exon
GTTAAGGTTCCAGCCTTACGATCATAACAACGCTGAAGGTGGGCAAACAGCC	126968	128004	128054	128002	-1	supercont1.346	H110_07985	126968	128102	None	2684	391	15377	No_or_no_constitutive_exon
GTGTATTCTGGTTTTACTGGAGACTCCCAGGCTGATGATAGGGGGTATAGGA	133443	133525	133393	133445	1	supercont1.346	H110_07988	132532	133816	None	2684	391	15377	No_or_no_constitutive_exon
AGGACACTGTTGGGTTTGGGGAAGGTCGACATTGACATGGGCGACAATAGGC	237349	237415	237299	237351	1	supercont1.346	H110_08034	236363	238150	None	2684	391	15377	No_or_no_constitutive_exon
TTCATTAGCACCGGTTTACTGATATATTGCTCAATGTTATGGGGTTATAGGC	287114	287193	287064	287116	1	supercont1.346	H110_08054	286998	287758	None	2684	391	15377	No_or_no_constitutive_exon
TTGTTGACCTGCCGTGCTGCTAATCGGTAGCTAATGTGGGATGAAACTAGCT	119119	119284	119334	119282	-1	supercont1.108	H110_01524	118676	120013	None	2684	391	15377	No_or_no_constitutive_exon
CTCGAATCCTAACGTGACTCAACCGAAGTATCTTGTTAACTATGGGACAGTG	127932	128045	128095	128043	-1	supercont1.108	H110_01529	126290	128724	None	2684	391	15377	No_or_no_constitutive_exon
GTTTTGCTATATATCCGGTACAGGGTCGGATATTAAGTGTGGGCGTATAGGT	266586	266685	266735	266683	-1	supercont1.108	H110_01578	266346	267334	None	2684	391	15377	No_or_no_constitutive_exon
TTTGTTGTCAAATGGGAATACCCGTATACTGAGCATTTCTTGGGACATAGAT	12535	13459	12485	12537	1	supercont1.302	H110_06599	11810	13459	None	2684	391	15377	Yes
CTATTCGATTCCGATATAGGCAGATAGGATATATAACTAAAGGGCACTAGGT	147268	147448	147218	147270	1	supercont1.302	H110_06656	147086	148755	None	2684	391	15377	No_or_no_constitutive_exon
TTAAAAACCATGACGTTTTGTGCTAGATAACTAATGTGTTAATTGGGTAGTG	160484	160738	160788	160736	-1	supercont1.302	H110_06665	160484	161241	None	2684	391	15377	No_or_no_constitutive_exon
GCCCCCTCCCTCTCTGCTGTTCATGATATGGTTCTAACGAAAGGGGACAGAT	167918	168215	168265	168213	-1	supercont1.302	H110_06667	166323	168374	None	2684	391	15377	No_or_no_constitutive_exon
AGAGAAAGAAAAAAAAAAAAAAGGGAGAGAAAACTAACGGGTTGATAAAGGT	212477	212537	212587	212535	-1	supercont1.302	H110_06688	211637	214530	None	2684	391	15377	No_or_no_constitutive_exon
AATCGCTGGCTACCTTTCTTGTTGCGCGGCAATAGCTAATGGGTGGATAGAT	16186	16229	16136	16188	1	supercont1.328	H110_07454	15907	17020	None	2684	391	15377	No_or_no_constitutive_exon
CACGACAACAAAGAAGGGCAAGAAGACTGACTCATTTTTGGGAGGAATAGGT	144994	145099	145149	145097	-1	supercont1.328	H110_07507	144895	145349	None	2684	391	15377	No_or_no_constitutive_exon
ATGTTGGCTTAGTATTATTAGATTCAACCACTAATTACTAACGTGGGTAGGG	158114	158240	158064	158116	1	supercont1.328	H110_07513	157668	158440	None	2684	391	15377	No_or_no_constitutive_exon
TTATCTTTCCTCCCTCTTAGTTTCGAAGTCTTCTAACCATGGGTATACAGGC	245945	246831	245895	245947	1	supercont1.328	H110_07549	242130	246831	None	2684	391	15377	No_or_no_constitutive_exon
GTGGTGAAGCTATGTCAGAAAGGCCATTAAGGAATGGGTTGGGGGCCCAGCG	34486	38650	34436	34488	1	supercont1.376	H110_08899	19796	44302	None	2684	391	15377	No_or_no_constitutive_exon
ACCCTATAGATGAATCATGTTTTGTCCTTTACTGACTATGGGTAATACAGTA	106105	106174	106224	106172	-1	supercont1.376	H110_08922	103379	107019	None	2684	391	15377	No_or_no_constitutive_exon
TCCTATTTCCATTTGCTCTGTTTATATGTATCTGACGGGGAAGGGAAAAGGC	181777	181842	181892	181840	-1	supercont1.376	H110_08953	181301	182168	None	2684	391	15377	No_or_no_constitutive_exon
AGAAAAGAGTATTTTTTTTCACTGGCTAACACTTAGTTTGAATGGGTTAGTA	221560	221654	221704	221652	-1	supercont1.376	H110_08969	219926	222657	None	2684	391	15377	No_or_no_constitutive_exon
CACTCATATTTCTTTGAGATGTTGGTCTAACCAATGAATGGGGAGGACAGTT	248422	250049	248372	248424	1	supercont1.376	H110_08980	247991	250049	None	2684	391	15377	No_or_no_constitutive_exon
TCTCCCTGTATTTTGCCAGAGGCAACCTGCTGATGGAGGGTAACGAATAGGC	256600	258095	256550	256602	1	supercont1.376	H110_08983	255796	258095	None	2684	391	15377	Yes
AAAAAGGAAACGATAGACAGTTCATTTTTAATGACTAACAGGGTTTGAAGGC	281521	281634	281684	281632	-1	supercont1.376	H110_08996	281521	282803	None	2684	391	15377	No_or_no_constitutive_exon
TATTCAAGGAACACGACGGACGGTTGGTTGCTAACGGAGGGAAACTATAGTA	102800	103376	102750	102802	1	supercont1.157	H110_02604	102162	103376	None	2684	391	15377	No_or_no_constitutive_exon
GTACTGGTATGAGGTTTCTTTTAATGATGTTTACTAACCTGGGTCAACAGGT	152668	152785	152618	152670	1	supercont1.157	H110_02625	150581	153785	None	2684	391	15377	No_or_no_constitutive_exon
AATTCGGCCATCCAGCATCAGTGACTAACACACAATTCTTCATGGGATAGAC	227629	227690	227740	227688	-1	supercont1.157	H110_02655	227513	228003	None	2684	391	15377	No_or_no_constitutive_exon
TGCGCTTGTTCAGTTTCCGGTAATATACTGCCCTACTAACGCTGGGATAGAA	108173	108331	108123	108175	1	supercont1.67	H110_00356	107377	108331	None	2684	391	15377	No_or_no_constitutive_exon
CCTTTTTTTATTTTATTTGTTTTAAAAAATAAAGTTAACCAGAAGGGCAGTA	109721	109897	109947	109895	-1	supercont1.67	H110_00357	108677	111223	None	2684	391	15377	Yes
AACTACGTTACCTGGTCGGAACTTCCGAGCTGACATTTTCCGGGGGATAGAG	195576	197771	195526	195578	1	supercont1.67	H110_00383	194819	197771	None	2684	391	15377	No_or_no_constitutive_exon
CACAATAACTAGTTATAGGTGGTTTTTAGTTTGATCTAACGAGGGAGTAGTA	263199	263530	263580	263528	-1	supercont1.67	H110_00412	263199	263946	None	2684	391	15377	No_or_no_constitutive_exon
ATCCTAAAGATCTAGTAGTAGAAATGCTGACGATGGTTTGGGGGGGTCAGAA	56454	56662	56712	56660	-1	supercont1.312	H110_06946	54758	57011	None	2684	391	15377	No_or_no_constitutive_exon
TCTTTTCATCATTTTGGCTGATGACCAATGGCTAATTTTGATGGGTGCAGCA	87467	87500	87417	87469	1	supercont1.312	H110_06962	87056	88143	None	2684	391	15377	No_or_no_constitutive_exon
TATGCATCTTCTATAGTTTATCAATATATACACATACTCACGGGATATAGAT	114922	115480	115530	115478	-1	supercont1.312	H110_06973	114922	116743	None	2684	391	15377	No_or_no_constitutive_exon
CACAGAGTTGGAATTGCTACTATTATGATGGCTAACTTTGGGTGGCATAGTT	14864	18021	14814	14866	1	supercont1.134	H110_02064	14517	18021	None	2684	391	15377	No_or_no_constitutive_exon
CTCGGTATACCTTCAAAGAGGACGCTTGGAATGTTAACAAAGGGGCACAGGA	74197	74802	74852	74800	-1	supercont1.134	H110_02085	74197	75338	None	2684	391	15377	No_or_no_constitutive_exon
ATACACCCTGGGAGTTTGTTGCAGGAAAAATACTAATTTCTGGGGTACAGAC	83560	84450	83510	83562	1	supercont1.134	H110_02087	78746	84450	None	2684	391	15377	No_or_no_constitutive_exon
AATAATAATGGCCCCCGGGGAGACTGCAGACAGCTGATCTGGGCGGGTAGAA	149765	150244	150294	150242	-1	supercont1.134	H110_02112	148734	150410	None	2684	391	15377	No_or_no_constitutive_exon
TTGCGCATATATGAATTCAATGCATTGCTAATGCTGGGTAAAAAATATAGAT	197770	198029	198079	198027	-1	supercont1.134	H110_02131	196248	198576	None	2684	391	15377	No_or_no_constitutive_exon
ATTGGGAGTATAGCTCGGTACTGACATTCTCCTTCTTGTCAATGGGAAAGCC	204977	205032	204927	204979	1	supercont1.134	H110_02134	204434	206263	None	2684	391	15377	No_or_no_constitutive_exon
TGGGGACTTCTTTTTCTACGTATCATGGCTCCTAACTACCATGGGAATAGGG	231498	231841	231891	231839	-1	supercont1.134	H110_02148	230546	232634	None	2684	391	15377	No_or_no_constitutive_exon
GTTACTCAATAGCCAGCCCTTTTCTAACCAGATGCCACTGCGGGATATAGGC	243398	243601	243348	243400	1	supercont1.134	H110_02153	243039	244574	None	2684	391	15377	No_or_no_constitutive_exon
TACGTCGACATCATCCTTACTACTAAATGACAAGTTCTTACAATGGGTAGGC	762	2080	2130	2078	-1	supercont1.370	H110_08565	16	2595	None	2684	391	15377	No_or_no_constitutive_exon
CTCAAATTATAGTACAGTGCATTGGAGACCCCCTACTAATTGACGGGTAGGA	41234	41294	41344	41292	-1	supercont1.370	H110_08580	39243	41727	None	2684	391	15377	No_or_no_constitutive_exon
ATCACCATACCTTGTTTCACAATGATGGTATAGGGAGCTGACCTGGGAAGAG	42990	43109	42940	42992	1	supercont1.370	H110_08581	42214	43710	None	2684	391	15377	Yes
GCGGACGGGTATTGACAAGGCAACGCGTATTTATACTAATGGGAATTTAGAT	49650	49775	49825	49773	-1	supercont1.370	H110_08585	48756	50378	None	2684	391	15377	No_or_no_constitutive_exon
GTGCCGGCTCTGAACGCGGTTGTAAAGGTTGACGGTGTGCTGGGTGCAAGGG	69976	70690	69926	69978	1	supercont1.370	H110_08594	69696	70690	None	2684	391	15377	No_or_no_constitutive_exon
CGGGCATTTTGGACGGAAGACTGATTTGTATTTTCTTGTTGTGGGTATAGGT	180504	180579	180454	180506	1	supercont1.370	H110_08635	179973	180854	None	2684	391	15377	No_or_no_constitutive_exon
AATCACCTACTTCCATTTAACTACCAAACTAACATTACCTTAGGGTAGAGAG	202406	202625	202356	202408	1	supercont1.370	H110_08642	200801	203562	None	2684	391	15377	No_or_no_constitutive_exon
ATGAAAACTGTTTATGTTTAAATTGTATGATGCTAAGCTCCGGGACATAGCC	252494	255537	255587	255535	-1	supercont1.370	H110_08663	252494	255901	None	2684	391	15377	No_or_no_constitutive_exon
TTTGCTACATATGACTAGTTATACTGACTGCATTTTCATCCGAGGGAAAGAG	87400	87690	87350	87402	1	supercont1.71	H110_00526	84580	89061	None	2684	391	15377	No_or_no_constitutive_exon
ATACAACCAGCCGATCCGCGAAACGAGGTATTGCATAAACTTGGGGCAAGGG	128291	128788	128838	128786	-1	supercont1.71	H110_00545	127926	129944	None	2684	391	15377	No_or_no_constitutive_exon
GTAATCTCAACTCTCCGAGGCTGGCCTAACCATGCTGAACACGGGTATAGGA	132434	132642	132384	132436	1	supercont1.71	H110_00548	132145	132642	None	2684	391	15377	No_or_no_constitutive_exon
GTCTCCGTAGAGAGAGGTATATTTGTTAACTCGATGCTTGGGGCCGATAGAT	229034	229140	228984	229036	1	supercont1.71	H110_00591	228058	229442	None	2684	391	15377	No_or_no_constitutive_exon
ATGGAGATGTCAACAAGTACAATTTCATTATTCGCAGAGGGACTGCAAAGTT	115580	115718	115768	115716	-1	supercont1.172	H110_03023	115580	117662	None	2684	391	15377	No_or_no_constitutive_exon
TTTATCTGTTGTTGCATACGCGAGCGCTGGCTACCAAAGTGAGGGAGCAGAT	14440	14706	14390	14442	1	supercont1.267	H110_05059	13287	14706	None	2684	391	15377	No_or_no_constitutive_exon
CAAGGCAAATCCAAAGCGGACGAGCGAGGGCTAACACGTCTATGGGGCAGGC	66601	68210	68260	68208	-1	supercont1.267	H110_05083	66601	68574	None	2684	391	15377	No_or_no_constitutive_exon
TGAATACCCAACATAAAAAATATGCAAACCAATGCTAATGGGGTATATAGAA	87483	89076	89126	89074	-1	supercont1.267	H110_05091	87483	89966	None	2684	391	15377	No_or_no_constitutive_exon
TGTACCCCCTAGGAGGAGTTTGGAATCAAAGTACTAACAAGGGAACGCAGAC	121108	121622	121058	121110	1	supercont1.267	H110_05105	120577	121894	None	2684	391	15377	No_or_no_constitutive_exon
CCCTTTCCCGTGTTCTTTACAAAGCTGTGTAGTTTCTGACAGGGATGCAGAC	234486	234860	234910	234858	-1	supercont1.267	H110_05160	232882	235641	None	2684	391	15377	No_or_no_constitutive_exon
TTAGTAGTTCCGTGGCTTGCGCTTACCTGGAGACGGTCTTGGGAAATTAGCG	18538	19726	18488	18540	1	supercont1.81	H110_00738	17832	20878	None	2684	391	15377	No_or_no_constitutive_exon
TCCGACGTGCCGACGTTGTAACGATGAAATACTGACTGACGGGGGAACAGGT	23448	23571	23398	23450	1	supercont1.81	H110_00740	22287	24165	None	2684	391	15377	No_or_no_constitutive_exon
CCCTCTATGGCTGAAAGAGTGAGATATTTACTGACCCGGCGGGCAAATAGAT	49361	49437	49311	49363	1	supercont1.81	H110_00750	48709	51423	None	2684	391	15377	No_or_no_constitutive_exon
ACTGCTGCTGGAGAACCAAGACCAGACACCATTATTGACTGGGCATATAGAC	97213	97398	97448	97396	-1	supercont1.81	H110_00767	90652	98122	None	2684	391	15377	No_or_no_constitutive_exon
CCCAATGAACGGCCATCTTTTCAATCTCCCGATTCTAATTGCTGGGATAGAG	54031	54361	53981	54033	1	supercont1.97	H110_01192	53666	54361	None	2684	391	15377	No_or_no_constitutive_exon
GGATGCATTAGCGTTGATTAAGGACTGAATCTAACACTTTGGGAAACCAGGT	66409	67970	68020	67968	-1	supercont1.97	H110_01199	66409	68505	None	2684	391	15377	No_or_no_constitutive_exon
TGTATACTCCCTTTGTGTATTTTTCTTGCTTAAACTGACGGGGATATCAGAT	126951	127016	126901	126953	1	supercont1.97	H110_01221	126744	128231	None	2684	391	15377	No_or_no_constitutive_exon
TCAGTCCCTTACTACTTCAGCGAATAGTCGCCAACTAATGGGATAATCAGAC	129652	130163	130213	130161	-1	supercont1.97	H110_01223	129652	131837	None	2684	391	15377	No_or_no_constitutive_exon
ATGTTCTTACAACGAAGCCATGCATAAATAAACTAACAGCTCAGGGATAGAC	135857	137006	135807	135859	1	supercont1.97	H110_01224	135073	137647	None	2684	391	15377	No_or_no_constitutive_exon
TGTTTTATGTTGTCGACAGAATGGACGGGATGGACTTATGGGTTAGATAGGT	563	661	513	565	1	supercont1.124	H110_01735	288	2888	None	2684	391	15377	No_or_no_constitutive_exon
CTTATCCTGCGTACTATGAGCTAGTTAGTGTCTAACGCCCGGGGAAGTAGGA	34838	36600	36650	36598	-1	supercont1.124	H110_01747	34672	37228	None	2684	391	15377	No_or_no_constitutive_exon
ATTTGCAAGATCTATGAGTTTCTGGATTAACTTTAAGGGCTAAAATGTAGAA	66193	66445	66143	66195	1	supercont1.124	H110_01759	65730	66864	None	2684	391	15377	No_or_no_constitutive_exon
AAAATTAGGATGAATTACTGCGAGGACATGGCGCTGACTTGGGAGTATAGGA	68635	68671	68585	68637	1	supercont1.124	H110_01761	68478	69832	None	2684	391	15377	No_or_no_constitutive_exon
CAATGGCTAGATTGCTAACCCTCGTTTTTTTTCTTCATGGGCAACGGTAGAA	141918	142353	142403	142351	-1	supercont1.124	H110_01793	140821	142800	None	2684	391	15377	No_or_no_constitutive_exon
GTCAACTATACATGTTTGTGCAACGACCGAAAGCTAACCGGGTTGAACAGAC	19371	20790	19321	19373	1	supercont1.168	H110_02798	18647	20790	None	2684	391	15377	No_or_no_constitutive_exon
TATCGTACCATATAACGCATTTAGAAATCTTCACTAACCCGGGAGCATAGAC	82218	82595	82168	82220	1	supercont1.168	H110_02828	81749	83083	None	2684	391	15377	No_or_no_constitutive_exon
TTTTTTTTTTATTTATGGTCTTCTTTTACTTTTCTTACTCAGGGCGAAAGTG	135506	135780	135830	135778	-1	supercont1.168	H110_02851	135506	136014	None	2684	391	15377	No_or_no_constitutive_exon
GAGGCTTTTCATCTCCGTGAGTCCTCATAAATCACCCTGCATGGGGCTAGGG	172647	173022	173072	173020	-1	supercont1.168	H110_02867	172647	173642	None	2684	391	15377	No_or_no_constitutive_exon
TCCCTTGTGTGTTTGATCTAAGCTTGTTCGTTAACTCGACACGTGGGAAGAC	190866	191703	190816	190868	1	supercont1.168	H110_02877	190070	191703	None	2684	391	15377	No_or_no_constitutive_exon
GGAAAGCTGGTTAACTAGTTAGTTAATTGCTGACTGCTGGGACTGGGCAGGA	212395	212488	212538	212486	-1	supercont1.168	H110_02884	211642	212899	None	2684	391	15377	No_or_no_constitutive_exon
CGGTTCATCTAGAACCCCATGGCGATGCTAATTACTTGCGATCGGGATAGAA	42149	42331	42381	42329	-1	supercont1.173	H110_03099	41710	43024	None	2684	391	15377	No_or_no_constitutive_exon
ATCTGTACTTATCTTTATCTTCCTTGGCTTTGTGTTCGACGGGAAAAAAGGC	50196	51874	51924	51872	-1	supercont1.173	H110_03103	50196	53192	None	2684	391	15377	No_or_no_constitutive_exon
TTAGTTGTTACCCCCACTTAATAACAAACTTCGACTGGTTGGGTATGTAGTT	80816	81732	81782	81730	-1	supercont1.173	H110_03115	80816	82297	None	2684	391	15377	No_or_no_constitutive_exon
TTTCGTCACTGTTGATAATATGGGTACTTACAAAATAATTGGCGGGTTAGTG	177750	178010	178060	178008	-1	supercont1.173	H110_03151	177750	180881	None	2684	391	15377	No_or_no_constitutive_exon
GAAAAGTTGTACTATTGAGATAAGAAATGTCTAACATGCTAGCGGGGCAGCT	8136	8162	8212	8160	-1	supercont1.375	H110_08823	6402	8313	None	2684	391	15377	No_or_no_constitutive_exon
GTTTGGTACTCTGGGACAATTAATGAGTAGAAAACTAAAGTCGGGGATAGGA	7567	7661	7711	7659	-1	supercont1.375	H110_08823	6402	8313	None	2684	391	15377	No_or_no_constitutive_exon
ATATTTTTTTAAAAAAAAAAAAAAAATTGTGATGACTGACTGGGCGACAGGC	61735	62060	61685	61737	1	supercont1.375	H110_08846	61573	65137	None	2684	391	15377	No_or_no_constitutive_exon
GGCGAGAGTTAATGCAGCAGGGTTCAGGGATGCGTGGTCAAGGGTGGTAGGA	70982	71107	71157	71105	-1	supercont1.375	H110_08849	70982	71861	None	2684	391	15377	No_or_no_constitutive_exon
TAACTGTGCGGCTTATAAGAGGAGAGATTCATATAAACCCCGGGATATAGGT	24043	24390	24440	24388	-1	supercont1.277	H110_05433	24043	24644	None	2684	391	15377	No_or_no_constitutive_exon
TAGCAACAGATCTAATCCTCAAAGACAGCGATGATGACTGACTGGGATAGAC	37436	39148	39198	39146	-1	supercont1.277	H110_05439	37436	39287	None	2684	391	15377	No_or_no_constitutive_exon
GCAGATCAACCCCCAGGCATAGCTTTATTATGTGACTAACAGGGGTGAAGAA	47291	47563	47613	47561	-1	supercont1.277	H110_05442	46730	49027	None	2684	391	15377	No_or_no_constitutive_exon
GTCACTCCCAATAACTTTCAGCGCTTATAGTATCTTTTATAGGGAGGCAGAA	63619	63714	63569	63621	1	supercont1.277	H110_05450	63358	63714	None	2684	391	15377	No_or_no_constitutive_exon
TGCGCCGAAGAAAAAGAGGCGTTGTGGTAATGGTTCTGACGGGCGCGCAGCG	80049	80257	80307	80255	-1	supercont1.239	H110_04431	79527	80359	None	2684	391	15377	No_or_no_constitutive_exon
CATAACTAGTTGAACTAACGACGCTCTCCATGAGAGGGGGGAGGATACAGTG	81309	81388	81259	81311	1	supercont1.239	H110_04432	81105	83728	None	2684	391	15377	No_or_no_constitutive_exon
GCTTTTATTTGTTTTATCTTCGAGCCGACATGCTGACGGGATAATAATAGGA	5420	5499	5549	5497	-1	supercont1.335	H110_07711	4727	5700	None	2684	391	15377	No_or_no_constitutive_exon
ATCAAATGTTCTCTCACATAGTATATAGTCTAACAAACGGGAAATGGTAGAA	50206	51662	51712	51660	-1	supercont1.335	H110_07733	50206	51872	None	2684	391	15377	No_or_no_constitutive_exon
AAACGCCGAGTTAAGAGAAGGTCCATACTGACGAAGCTGTGGGAATACAGAG	117167	117431	117481	117429	-1	supercont1.335	H110_07760	115121	117746	None	2684	391	15377	No_or_no_constitutive_exon
GTTCCATTGGCCCATACACCTAAGAAACCTCTCGCTGACCATGGGCACAGGA	23952	24790	24840	24788	-1	supercont1.317	H110_07159	23952	24923	None	2684	391	15377	No_or_no_constitutive_exon
TACAGCCTGGTGTTTACTGCGTCGAACATCTTACTGACTGGGACGACCAGAC	26513	26583	26463	26515	1	supercont1.317	H110_07161	26430	29700	None	2684	391	15377	No_or_no_constitutive_exon
CAAAGTATGCTTGATCATCCCATCTCCACTACTCTAGCTAACGGGCATAGTA	30463	30957	30413	30465	1	supercont1.317	H110_07162	29722	31889	None	2684	391	15377	No_or_no_constitutive_exon
CTCACCAAACGCATATACTTTGTGTGTGCTCGTACTGATTAGAGGGGTAGTT	50210	50732	50160	50212	1	supercont1.317	H110_07172	49204	51108	None	2684	391	15377	No_or_no_constitutive_exon
ACGTGTGGAAGTTAATGAGTACGCTAATATTCTATAATATGTATGGGCAGGG	79212	79356	79162	79214	1	supercont1.317	H110_07182	78498	80549	None	2684	391	15377	No_or_no_constitutive_exon
ACGACCGTGGACGGGATGTTTGATAGCTGACCGCAACCGCCGGGGACCAGGC	158755	158804	158705	158757	1	supercont1.317	H110_07209	158263	160993	None	2684	391	15377	No_or_no_constitutive_exon
ATATATTACTTTGGCCATATTTACGTGACATGCTAACTTCAGGGGGCTAGCA	6264	7064	7114	7062	-1	supercont1.195	H110_03422	6264	7697	None	2684	391	15377	No_or_no_constitutive_exon
CAGCTTGTTTTTCTACGAGGAATTATTTCCTACATGCTGACGGGGGCCAGTG	101825	101978	102028	101976	-1	supercont1.195	H110_03460	101825	102525	None	2684	391	15377	No_or_no_constitutive_exon
GTTACTTTACTTTTTGCGTCTTTATATGTATGTATATACTAACGGGTTAGCC	64454	64670	64404	64456	1	supercont1.321	H110_07361	63022	64958	None	2684	391	15377	No_or_no_constitutive_exon
GAGACGCCAGGAAGACCGAGACGGTGTATACAGATACTGACAGGGCGCAGTG	148572	148754	148804	148752	-1	supercont1.321	H110_07397	147745	149505	None	2684	391	15377	No_or_no_constitutive_exon
CCCATCTATTCAATAATGACTTTCTTCACTAACCAATAATAGGGTGGCAGCT	68558	69068	68508	68560	1	supercont1.95	H110_01106	68421	69068	None	2684	391	15377	No_or_no_constitutive_exon
CCATCGAAACAGCTTGTATCTACACCTATACTAACGGCGGCAATGGGTAGAA	164363	165248	165298	165246	-1	supercont1.95	H110_01145	162620	165433	None	2684	391	15377	No_or_no_constitutive_exon
CCCAAGAACATGATGTGATGGCAGAAACCAACTTAATTTGGGAAAAATAGAA	51835	51899	51949	51897	-1	supercont1.170	H110_02919	51835	52591	None	2684	391	15377	No_or_no_constitutive_exon
CTTGGACACCCGCGGAACTAGCAACGAAAGTAACTAATGCGGGAAACCAGCA	103531	104100	103481	103533	1	supercont1.170	H110_02941	103444	104100	None	2684	391	15377	No_or_no_constitutive_exon
GGGTTCTCTCCTGTTTTTTTTTTTTTTTTTCCCGCTAACTGTGAGGGTAGTC	125081	125285	125335	125283	-1	supercont1.170	H110_02953	125081	126432	None	2684	391	15377	No_or_no_constitutive_exon
ACTCCTGATTCATCTGAATACTGTCTGATACCCGTGCTGACGGGTGATAGTC	98101	99852	98051	98103	1	supercont1.372	H110_08728	97857	99852	None	2684	391	15377	No_or_no_constitutive_exon
GGCTTCTGAAGCCCAGTCTATCTGTGTTGATAACTAACGGGTGAGGACAGTT	122535	122685	122485	122537	1	supercont1.372	H110_08737	121812	124002	None	2684	391	15377	No_or_no_constitutive_exon
TGCAAAATGTTGTACTAGCCGCTAACCGCACCTTTGCTGTGGGGGAATAGAT	157464	158168	157414	157466	1	supercont1.372	H110_08750	157272	158824	None	2684	391	15377	No_or_no_constitutive_exon
AGAACTGGTAGCGAACTCTGTGCTGACAAGGCGACTGCGGGGTGATATAGAC	63032	63405	62982	63034	1	supercont1.369	H110_08525	62622	64438	None	2684	391	15377	Yes
CCAGGTAAAATGTGCGCGCGAGTGATAAGAAGAGCTGACCGGGGCTGTAGCT	101476	102460	102510	102458	-1	supercont1.369	H110_08542	101118	102721	None	2684	391	15377	No_or_no_constitutive_exon
TCCGTCAAGTCCCTGGTGGCACACAGAACTTCTCACATAAGGGGGTATAGAC	2951	3062	3112	3060	-1	supercont1.359	H110_08239	2474	4131	None	2684	391	15377	No_or_no_constitutive_exon
TGTCCCTTATCTGTTACAATGAAAGGTTCTTACTAACGCTGTGAGGGCAGAT	54991	55211	54941	54993	1	supercont1.359	H110_08258	54238	55211	None	2684	391	15377	No_or_no_constitutive_exon
CTCTTCGAGAAGTGGTATGGACAGCTTAGACTAACAGGGAAGTGGTGTAGGG	83824	84942	83774	83826	1	supercont1.359	H110_08271	83702	84942	None	2684	391	15377	No_or_no_constitutive_exon
CGATGCATGGTGTATCACCAGAACAATTCCAACTTGGTTAAGGGATACAGCA	152552	152824	152502	152554	1	supercont1.359	H110_08299	152462	152824	None	2684	391	15377	No_or_no_constitutive_exon
AAGGGAACGCGGAACATTATACTAATTCAATTGTTGTGGGTAAATAATAGGT	37375	37750	37800	37748	-1	supercont1.70	H110_00441	36434	38204	None	2684	391	15377	No_or_no_constitutive_exon
TCCCGTTATCATATACCTACCCTTCCACGTCTAACTGAGGGATCGAATAGAC	39004	39084	39134	39082	-1	supercont1.70	H110_00442	38808	40234	None	2684	391	15377	No_or_no_constitutive_exon
CCTCGTCATGTTGACTACCTATATACAATGTGTACTAATGGGAAAAATAGAT	57412	58038	58088	58036	-1	supercont1.70	H110_00450	55338	58307	None	2684	391	15377	No_or_no_constitutive_exon
TTGCATTTCTGTATTTGGATCATATTAAACTGATTGTTCATAGGGAGTAGTC	32105	32797	32055	32107	1	supercont1.287	H110_05836	31176	33038	None	2684	391	15377	No_or_no_constitutive_exon
TGGATTCCACTCCTTTGTCTAATACATTCCATTGCTAACCGGGTAAACAGTG	118204	119086	119136	119084	-1	supercont1.287	H110_05876	118204	120624	None	2684	391	15377	No_or_no_constitutive_exon
GGGTCATTGATGAGCACCTGATGAAAGCTGACTTGGCTGGGACGATGTAGAG	154322	154487	154537	154485	-1	supercont1.287	H110_05891	153948	154925	None	2684	391	15377	No_or_no_constitutive_exon
TCTACTTGCTTAAATTATCGACTATTCAAACGCTAATTGGCTGGGAATAGGG	155746	156684	156734	156682	-1	supercont1.287	H110_05892	155746	157587	None	2684	391	15377	No_or_no_constitutive_exon
TACTCCAAAGCTGGCCTTCCTTGCTAACACCAATTCAAAGGGATGGACAGGT	106150	107247	107297	107245	-1	supercont1.301	H110_06570	106150	107444	None	2684	391	15377	No_or_no_constitutive_exon
CAGGAGATATCAAGTAGTTTATGTCGCCAAGCTTGGGTTCAGGGCAACAGGG	131296	132163	132213	132161	-1	supercont1.301	H110_06579	131296	132295	None	2684	391	15377	No_or_no_constitutive_exon
AATACCCCATACCTAGTCGCAAGTGAAATATATAACTAATACCGGGATAGGT	144612	144687	144562	144614	1	supercont1.301	H110_06586	144348	145202	None	2684	391	15377	No_or_no_constitutive_exon
GTATGATGCTGCCGTTGTTTACATAGCTAACAGCTGGTGCGGGGATACAGCA	7168	7676	7726	7674	-1	supercont1.65	H110_00241	7168	7917	None	2684	391	15377	No_or_no_constitutive_exon
CAGAATGGCTGAGTAGTGAAACATCATTCCTCTAACTGTTGGGACGGTAGAA	11986	12143	12193	12141	-1	supercont1.65	H110_00243	11085	12536	None	2684	391	15377	No_or_no_constitutive_exon
AATGCTCTAGACTTTGCGTGATGTTTCAAATAACTTACTGGGAAATCCAGAT	49637	49916	49966	49914	-1	supercont1.65	H110_00262	49637	50336	None	2684	391	15377	No_or_no_constitutive_exon
CCATGGAGGGGCAGCCAGCCGTATACTCATCACTCACTGACTGAGGGCAGAT	54818	54938	54988	54936	-1	supercont1.65	H110_00265	54045	55182	None	2684	391	15377	No_or_no_constitutive_exon
CTGAGCATGAGAAATGTCCCGGGGAACACGAAGATACTAACAGGGATTAGAA	133778	133855	133728	133780	1	supercont1.65	H110_00297	132296	133953	None	2684	391	15377	No_or_no_constitutive_exon
AATTGTTGATATCATTATCTGGTATATGAGCTAACTGCTTGGGCGTATAGAA	145944	145959	145894	145946	1	supercont1.234	H110_04304	145741	147408	None	2684	391	15377	No_or_no_constitutive_exon
AGAAGCGCAGAAGCAGAAAATGGAATGATGCTGACAAGCTGGGTTGAAAGCA	2506	2585	2635	2583	-1	supercont1.219	H110_04011	2248	2758	None	2684	391	15377	No_or_no_constitutive_exon
TTGGAAACCTGCGATATGCGTGGTGTGATGTGGTGATGCTGACGGGCCAGAC	13671	13755	13805	13753	-1	supercont1.219	H110_04014	12350	14059	None	2684	391	15377	No_or_no_constitutive_exon
GAACGAAGAAGATGGAAGGAGATCAAAGGTTAACCTGGGTGAAATGATAGAT	32049	32214	32264	32212	-1	supercont1.219	H110_04021	31852	32439	None	2684	391	15377	No_or_no_constitutive_exon
CTATTTTTGTTTTTTTCCCTCCTCTTGCTTAAGTAGCAGTAGGGAATTAGCA	78765	78857	78907	78855	-1	supercont1.219	H110_04040	78101	79119	None	2684	391	15377	No_or_no_constitutive_exon
TCAGTTGAAGCTCACAAATAGATACCAGGTGAACTAACTAGGGTATGCAGAC	102280	102322	102372	102320	-1	supercont1.219	H110_04050	102280	102648	None	2684	391	15377	No_or_no_constitutive_exon
AGTAAAAGGTGATTGTGACCAATTTCATTGACTAAACTAACATTGGGAAGAC	45371	45528	45578	45526	-1	supercont1.314	H110_07062	41335	46644	None	2684	391	15377	No_or_no_constitutive_exon
TCCACTGGTATACTACAATATAAAGAAGGTGGATACTAACAAGGGAATAGAT	124262	124903	124212	124264	1	supercont1.314	H110_07101	124016	124903	None	2684	391	15377	No_or_no_constitutive_exon
CTGAAGAGGAGCTATTCTACATGAGATGCAGATGCTGACTGTGGGAATAGTC	131995	132049	132099	132047	-1	supercont1.314	H110_07104	129808	132269	None	2684	391	15377	No_or_no_constitutive_exon
CCACCCCTTTGCCGACGGCTCGACTGTGCTGACTGTGAGGTGGGATGTAGTC	59593	59739	59789	59737	-1	supercont1.207	H110_03669	54643	60246	None	2684	391	15377	No_or_no_constitutive_exon
AATTAACCTGATACTTTATTAATGCTTTACCTTTTATTATGGGAATATAGGG	95220	96402	95170	95222	1	supercont1.207	H110_03683	94971	96402	None	2684	391	15377	No_or_no_constitutive_exon
TCAGATCAAGACGTTGTGGCCGGAGATATAACTGACTGGGAGTATAATAGGA	60946	61157	60896	60948	1	supercont1.348	H110_08117	60862	63054	None	2684	391	15377	No_or_no_constitutive_exon
GTGGGAATACACTCGACTGGGCGGAATAAGCTAACAAAAGGGTGTGATAGTC	76727	77745	77795	77743	-1	supercont1.348	H110_08123	76448	77957	None	2684	391	15377	No_or_no_constitutive_exon
AAAAAAAAAAAAATGCCACAGAAAGAAATAGCATCACTAACGGGAAGCAGCT	139115	139852	139902	139850	-1	supercont1.348	H110_08143	139115	140060	None	2684	391	15377	No_or_no_constitutive_exon
CTCTATGACACCTACATGACCGAGCTGGAAATATGCTAACAGGGAAACAGAC	31243	31833	31883	31831	-1	supercont1.82	H110_00834	30442	31943	None	2684	391	15377	No_or_no_constitutive_exon
CATGGGCAGTTTGCTCCCATATAGCCCCATACTGATAAAAAGGGAGGAAGAT	90778	91001	91051	90999	-1	supercont1.82	H110_00859	89830	91626	None	2684	391	15377	No_or_no_constitutive_exon
TGTTGCGTATGGAAGGGAGAGACATACTGAAATTATATCCCGGGATACAGGA	66705	66768	66818	66766	-1	supercont1.58	H110_00090	66102	66964	None	2684	391	15377	No_or_no_constitutive_exon
CCAAGCATAGTATTTCTACCGAACATGAGTGACTAACGCAGGGGTGACAGAA	123797	124856	124906	124854	-1	supercont1.58	H110_00114	123797	125909	None	2684	391	15377	No_or_no_constitutive_exon
TACTACTACCTTCTCTACTGCTGTGTGAATCCTCGCTGACGGGGGCGTAGAA	134202	134286	134336	134284	-1	supercont1.58	H110_00120	134202	134669	None	2684	391	15377	No_or_no_constitutive_exon
TCTACTAGTTACCGCTTTTTTTAGCGAGTGCTAACTTTTGGGGGTATCAGGA	7774	8062	8112	8060	-1	supercont1.282	H110_05740	7001	9235	None	2684	391	15377	No_or_no_constitutive_exon
ACAAAGAGTGAACATATGGGCTGGCGCTGACTGACTGACTGGATGGGTAGTG	59341	59435	59291	59343	1	supercont1.282	H110_05764	59044	59948	None	2684	391	15377	No_or_no_constitutive_exon
ACAATTCCCTCTTAGCCAAGCTGACATGGGGTTACCTTCTAAAGGGCCAGGA	70908	71296	70858	70910	1	supercont1.330	H110_07617	70426	71296	None	2684	391	15377	No_or_no_constitutive_exon
AATGGCATTTGTTTTATCCAAAACGAATCTCTAATTTTATTGGGATGCAGTG	76178	76253	76128	76180	1	supercont1.330	H110_07618	75123	76932	None	2684	391	15377	No_or_no_constitutive_exon
TATTACCACGAGACATAGACATGAAGTAATAGCTAATTGGGGCATAACAGGA	72592	72872	72542	72594	1	supercont1.62	H110_00179	72262	73550	None	2684	391	15377	No_or_no_constitutive_exon
GTATTTTATCCTCGAGTGTTTTTTAGTCAATGCTAACCACGGGGACTCAGTT	29869	30160	29819	29871	1	supercont1.232	H110_04180	28612	30671	None	2684	391	15377	No_or_no_constitutive_exon
CTAGCCACCTTCACAGAGCTGATGAAGTTGATTTTTGACGGGACCAACAGGA	73010	73128	72960	73012	1	supercont1.232	H110_04197	71728	74630	None	2684	391	15377	No_or_no_constitutive_exon
ATGCTCTTAAAGCAATAGTTTCAACCTACTTGACTGACAGGGGAAATTAGCC	82771	82868	82721	82773	1	supercont1.232	H110_04202	81975	84073	None	2684	391	15377	No_or_no_constitutive_exon
AGTGTCCGCATTGTTCATATAGGAGGAGGACTTGACTGACAAAGGGGTAGAT	74749	76466	76516	76464	-1	supercont1.373	H110_08785	74749	76682	None	2684	391	15377	No_or_no_constitutive_exon
CAAGGACGAACACAGCGTTATCAACGTGCTTGTTAACGGGGAAGTCGCAGTT	122390	122463	122340	122392	1	supercont1.373	H110_08806	122293	122811	None	2684	391	15377	No_or_no_constitutive_exon
TTTATTATTACTATCATACATGTCCGACTTGATATCTAACTCGGGGATAGAT	63186	63731	63136	63188	1	supercont1.344	H110_07898	62602	64688	None	2684	391	15377	No_or_no_constitutive_exon
TGAGCGCAAGTTCAGACGAGATGCTGATATCTTGTTTCTTCGGGAGACAGAT	33876	33972	34022	33970	-1	supercont1.247	H110_04591	33461	34159	None	2684	391	15377	No_or_no_constitutive_exon
CCCTTAACTTTACATAATAACCGTGCTAACACATGTTTGAACGGGTATAGGT	93454	93578	93628	93576	-1	supercont1.247	H110_04627	93454	95773	None	2684	391	15377	No_or_no_constitutive_exon
GTGATAACAGGAGAAGAGGGAAGAATGCTAATTTGGTGCTGGGGGTACAGAT	101152	101264	101314	101262	-1	supercont1.247	H110_04629	99975	101652	None	2684	391	15377	No_or_no_constitutive_exon
TGTCACAAGCAAGTCCAGAAAGAGGAATGGCTAACAGGGGAACAAAAAAGGC	100712	100805	100855	100803	-1	supercont1.247	H110_04629	99975	101652	None	2684	391	15377	No_or_no_constitutive_exon
TATACCTATCCCTTTTATTTCAAATGCGATCCCGCTAACTGGGCAACTAGAG	100236	100343	100393	100341	-1	supercont1.247	H110_04629	99975	101652	None	2684	391	15377	No_or_no_constitutive_exon
TTTATTTCACTTACATGCTGCCGCAGAATTCTCACTCGATGGGTATATAGAT	39870	39912	39962	39910	-1	supercont1.366	H110_08405	38265	40271	None	2684	391	15377	No_or_no_constitutive_exon
CCCTCTATACAAGATGATATGGTTACTAAACGAAAGGGGGGAATATGTAGTG	16774	16983	16724	16776	1	supercont1.275	H110_05379	16538	18499	None	2684	391	15377	No_or_no_constitutive_exon
TTGAATTTGACGGGAGAACGAGACCACTGACCAGGCTATGGTGGGCGCAGAA	109653	109915	109603	109655	1	supercont1.275	H110_05417	109533	110841	None	2684	391	15377	No_or_no_constitutive_exon
GGCAGCATATTATCACCACCTGAGGTTCTCGAAATTGACCATGGGGATAGCG	9024	9148	9198	9146	-1	supercont1.113	H110_01667	8159	9651	None	2684	391	15377	No_or_no_constitutive_exon
ATATGTCAATTTTGACGCGAAGAAGAGCCATGCTGATGATGTACGGGTAGAC	24112	24630	24680	24628	-1	supercont1.113	H110_01673	24112	24754	None	2684	391	15377	No_or_no_constitutive_exon
TATTCAACTCTTGACAGCTGATAAACGGACGCAAACTAACTCAGGGACAGAT	74319	74947	74269	74321	1	supercont1.113	H110_01700	73711	74947	None	2684	391	15377	No_or_no_constitutive_exon
CCCGTGACAATTATGAATTGAATATTGGCTAAAAAAAAAGGGTGAAATAGCA	35518	36316	35468	35520	1	supercont1.131	H110_02007	33886	36316	None	2684	391	15377	No_or_no_constitutive_exon
TGGTTGGTTGCTGATTCCGGCGTAACTACGTACCTCCCCGGGCATAAAAGAC	65490	65897	65947	65895	-1	supercont1.131	H110_02020	65490	66630	None	2684	391	15377	No_or_no_constitutive_exon
TCCGGCATCCGCATGTCTATAGAAACACCCGAAATTGACAGGGGATCTAGCA	90661	91677	91727	91675	-1	supercont1.151	H110_02515	90661	92439	None	2684	391	15377	No_or_no_constitutive_exon
AATGATTTCCCCAAGGATCAAGAATATAATATCAACTGACCGTGGGAAAGGT	45553	45690	45740	45688	-1	supercont1.254	H110_04874	45279	46626	None	2684	391	15377	No_or_no_constitutive_exon
CCCCAGGAATGCTAAGTGGGAGGTGCAATTGCTAATGGGGAAATCGGTAGGA	57264	57620	57214	57266	1	supercont1.254	H110_04881	56877	57775	None	2684	391	15377	No_or_no_constitutive_exon
ATAAAACAGGAGGTTGAAGCTCTTCTCCATTTTTAAAAAGTAGGGTGTAGAG	1298	1480	1248	1300	1	supercont1.80	H110_00690	873	1820	None	2684	391	15377	No_or_no_constitutive_exon
GTGATGATACGGGCTACGGGTGCTAATACTCGATTTGCTCGGGGCGATAGTC	11817	12392	11767	11819	1	supercont1.80	H110_00696	11625	12392	None	2684	391	15377	No_or_no_constitutive_exon
ATACATACCGGAAATGCTATGGGGTACACTGCGTACTTATGGGAATTTAGGG	98608	100413	100463	100411	-1	supercont1.80	H110_00728	98608	100857	None	2684	391	15377	No_or_no_constitutive_exon
CCCCGGGCTTTAGGGGAGGATGTACATTTTTATTCTGACTGGGTGAGCAGCT	2354	2515	2565	2513	-1	supercont1.199	H110_03524	633	3162	None	2684	391	15377	No_or_no_constitutive_exon
TATGGGTTTCCCCTTTATATATTACACCATCTACTAATATGGGATACTAGGA	6977	7271	6927	6979	1	supercont1.78	H110_00633	6706	7964	None	2684	391	15377	No_or_no_constitutive_exon
CGCAGCTGCTTCAATAACGTCCGTCCCGGCTGTTGCTAACGATTGGGTAGTG	39446	39599	39649	39597	-1	supercont1.78	H110_00649	39446	39991	None	2684	391	15377	No_or_no_constitutive_exon
TGCCGTTTTCCATCATTGATACGAGTGGTACTGATGCTAATATGGGACAGAT	91432	91509	91382	91434	1	supercont1.78	H110_00670	90592	91509	None	2684	391	15377	No_or_no_constitutive_exon
TTTTTTTTTTTTTTTTTTTTTTTTTTTTTTTGGGTGGGATGTGATAAAAGCG	19512	19676	19462	19514	1	supercont1.249	H110_04657	18866	19676	None	2684	391	15377	No_or_no_constitutive_exon
CAATGATTTCCCCTTTGTTTATTCAAGCGGTTCTAATTCTATGGGTATAGTT	94790	94836	94740	94792	1	supercont1.249	H110_04693	90463	97244	None	2684	391	15377	No_or_no_constitutive_exon
CCACCCTGTTAATTGAAAATGTCTAGTTAGCTAACTTGTTGGGCTTGAAGGA	20581	21391	20531	20583	1	supercont1.93	H110_01033	20373	21391	None	2684	391	15377	No_or_no_constitutive_exon
TATTCGTCTTGTTATTGTGGCTAGTTATTCATTCTTGTGGGTAGCAACAGTG	89362	89492	89542	89490	-1	supercont1.93	H110_01057	89362	90229	None	2684	391	15377	No_or_no_constitutive_exon
TGTTTAATGTCTACCGTAAAGACTATATATAACTGACTCTCGGGCTAAAGAT	34458	34702	34408	34460	1	supercont1.306	H110_06765	33424	35194	None	2684	391	15377	No_or_no_constitutive_exon
ATTGAACCAGACTCCCTTGTACACTAAACCTGAATGGGCGGGGACGCTAGTT	70507	70633	70457	70509	1	supercont1.306	H110_06781	69871	70633	None	2684	391	15377	No_or_no_constitutive_exon
TCCCCCAGACAAGGAGAGCAGAGTGCATGCTAACAGGGTGGTGATAATAGCT	67551	68430	67501	67553	1	supercont1.101	H110_01324	67273	68430	None	2684	391	15377	No_or_no_constitutive_exon
ATCAATGGGAATGGAAGAGACATGAAAACTGAGATATATGGGTAATATAGGG	80202	80433	80152	80204	1	supercont1.101	H110_01329	79964	80433	None	2684	391	15377	No_or_no_constitutive_exon
TTGCAGCTGTGTCTGAACATGCAGCTAATGAATGATATCGTGTGGGGCAGAT	55159	55316	55366	55314	-1	supercont1.146	H110_02377	53137	55519	None	2684	391	15377	No_or_no_constitutive_exon
GTGGGGTGATTTGATAGACCCTAAACTGACGGTGTTATCAATGGGTATAGGA	89727	90807	90857	90805	-1	supercont1.146	H110_02387	89727	91225	None	2684	391	15377	No_or_no_constitutive_exon
CGGTGATAGATGAACAGCTCTGGATAAAATAACGCCGATCGGGAAATCAGAT	6942	7313	7363	7311	-1	supercont1.228	H110_04109	6942	8047	None	2684	391	15377	No_or_no_constitutive_exon
CGGAGGAGATATATTTCTTGGGCTCCACGGTGCATAATGGCAGGGCGTAGTC	21558	21799	21508	21560	1	supercont1.246	H110_04548	21256	21799	None	2684	391	15377	No_or_no_constitutive_exon
CTTCTGGGACCGGCAGAGGCTGATATATATATGTGGCATTGGGTCAACAGTA	38367	38745	38795	38743	-1	supercont1.246	H110_04555	37741	39339	None	2684	391	15377	No_or_no_constitutive_exon
GTTGACAAGATGGAAGATGCCTGGACAATATTAGCTAACAAGGGGATTAGGG	83958	84094	84144	84092	-1	supercont1.246	H110_04571	83684	85988	None	2684	391	15377	No_or_no_constitutive_exon
AGCTCTCCCAACGACGGACATACAGGCTAACGATGGCTGTGTGTGGGTAGAA	16888	17047	16838	16890	1	supercont1.112	H110_01639	16790	19458	None	2684	391	15377	No_or_no_constitutive_exon
ACAGGCAGACCCTGAAGAAATACATTCGCTAACATGATACGGGTATATAGTG	32602	32815	32865	32813	-1	supercont1.141	H110_02288	32602	33374	None	2684	391	15377	No_or_no_constitutive_exon
TGAGGGTGGCAGGGGCTGGCTACGGCGGTTTTACTGACGAGCGGGAGCAGAT	55785	55911	55961	55909	-1	supercont1.141	H110_02299	55201	56331	None	2684	391	15377	No_or_no_constitutive_exon
TGGTTTCTACGCCAGCCACATCTGTGAATGAGTGCTAACCGCTGGGGCAGAC	60589	62095	60539	60591	1	supercont1.128	H110_01937	59955	62095	None	2684	391	15377	No_or_no_constitutive_exon
AGTACAACTCGTCTTCCGTGAATTAGAGCCACCGGCTGACTACGGGATAGTA	84868	85439	84818	84870	1	supercont1.128	H110_01947	84448	85439	None	2684	391	15377	No_or_no_constitutive_exon
AGTAAGTCCCTGTCTCTGTCTTCTGCGTATTCACCCTGCTAACGGGTCAGTA	87651	87886	87601	87653	1	supercont1.128	H110_01949	87516	92634	None	2684	391	15377	No_or_no_constitutive_exon
CTTAATACGGCCGACGAATCAATATAGCTAATCAGCTCCTGGGCAAACAGGC	3796	4886	3746	3798	1	supercont1.210	H110_03701	3115	4886	None	2684	391	15377	No_or_no_constitutive_exon
TATAATTATCAAAGCCTTCCAGCATATAGATGTTAGACGCTGATGGGAAGCA	19103	19312	19362	19310	-1	supercont1.210	H110_03709	18248	20094	None	2684	391	15377	No_or_no_constitutive_exon
TACCCGCTAAGACTATATCTTCTAACATACGCTCTGGGGGAGTGCCGAAGGG	22169	22493	22543	22491	-1	supercont1.210	H110_03710	20640	22870	None	2684	391	15377	No_or_no_constitutive_exon
TGCATTATAGAATACAGTCAGCTAACGAGGACGTTATATCTGGGATATAGTG	88594	88842	88544	88596	1	supercont1.139	H110_02265	88278	89026	None	2684	391	15377	No_or_no_constitutive_exon
AAGAAATGGTTGAAGATGATAAGCTGATTGAATTTGTTGTTGGGATATAGAC	32594	32719	32769	32717	-1	supercont1.216	H110_03959	32143	33253	None	2684	391	15377	No_or_no_constitutive_exon
TGTCTATACCCGTGCCCGTCTCGTTCTCAGGCTGACTTCGTTGGGAACAGCG	425	588	375	427	1	supercont1.319	H110_07258	152	3109	None	2684	391	15377	No_or_no_constitutive_exon
TTGCCCTTGTTCTTTGTACTCGTATAGCGCCGGTGCTAAGGAGGGTTCAGGT	40713	40785	40835	40783	-1	supercont1.319	H110_07275	40713	41575	None	2684	391	15377	No_or_no_constitutive_exon
TCGTGCCACTGTTGGACTGTGAGGACGACTGGATGCTAACAGAGGGATAGAT	87723	88342	87673	87725	1	supercont1.319	H110_07297	87248	88342	None	2684	391	15377	No_or_no_constitutive_exon
TCCCTATCGGCTTTACGCATAAGTAACCATGCTCACTCTATGGGGTATAGTG	9933	10096	10146	10094	-1	supercont1.152	H110_02528	9495	11446	None	2684	391	15377	No_or_no_constitutive_exon
CAGGATATGAGGGCCCTATTGACGACCCATAACTAATAGGGGAATACCAGGG	13386	13468	13336	13388	1	supercont1.152	H110_02530	13199	13468	None	2684	391	15377	No_or_no_constitutive_exon
GACTCTCTACTGTGGTTATATAGCAGTGCAGCTCTAATAGGGAAGTATAGAC	6339	6524	6574	6522	-1	supercont1.235	H110_04309	6339	7064	None	2684	391	15377	No_or_no_constitutive_exon
TTTATGCCTATGATTTGAAAGATTGTCTTTTTAACACATGGGGTGATTAGCT	89263	89432	89213	89265	1	supercont1.235	H110_04349	87041	90144	None	2684	391	15377	No_or_no_constitutive_exon
GATCTTCTACATTGAATTACTAACGACATGGGACTAACTAAGGGGCCCAGAC	6949	7581	6899	6951	1	supercont1.185	H110_03320	6349	8031	None	2684	391	15377	No_or_no_constitutive_exon
GCTGGTGATTGAAGCAAAGGCAAAACAAAAACTGATATATGAGGGTTTAGTT	18280	18421	18471	18419	-1	supercont1.185	H110_03326	18043	18980	None	2684	391	15377	No_or_no_constitutive_exon
TCGAACCCTGTTCATATATCACTTCTGACGTTTAACGGGAAATATAATAGAT	58486	59329	59379	59327	-1	supercont1.185	H110_03344	58486	59894	None	2684	391	15377	No_or_no_constitutive_exon
AACGTCTCGGGAGGTTATGGTTGAGAAAACTTTGCTTCTGATCGGGGCAGCG	56385	56746	56335	56387	1	supercont1.308	H110_06865	55943	56746	None	2684	391	15377	No_or_no_constitutive_exon
CTTCGAGGCCATTGATAAGGACAGTATTGATATATTCGATGGGCATATAGCG	13290	13481	13531	13479	-1	supercont1.326	H110_07418	13027	13668	None	2684	391	15377	No_or_no_constitutive_exon
CCACGCAACGCTGACCAAGTCAGTTCAAAACACTGACCACTGGGGGTTAGGA	44283	46022	44233	44285	1	supercont1.326	H110_07430	44181	46022	None	2684	391	15377	No_or_no_constitutive_exon
ATACCTATTCCATACCTCCCTGGGGCAGCAAAGGCTGACAAGTGGGACAGTT	63803	63864	63753	63805	1	supercont1.331	H110_07667	63230	65163	None	2684	391	15377	No_or_no_constitutive_exon
CGACCATTACTTCCCTTGTTGCAAGTAATAATAGCAGCCAACGGGTATAGAT	67650	69646	69696	69644	-1	supercont1.331	H110_07669	67650	70183	None	2684	391	15377	No_or_no_constitutive_exon
GACGACGCGGTTAGATAGTCAATGGGCAAAAGAGCTAACATGGGAAATAGAA	79116	80356	79066	79118	1	supercont1.331	H110_07675	78944	80975	None	2684	391	15377	No_or_no_constitutive_exon
GTATTCCTGACTTCTTTTCAAAGGAGGACATTCGGCTAAGAACTGGGCAGGG	71	647	697	645	-1	supercont1.300	H110_06487	71	1673	None	2684	391	15377	No_or_no_constitutive_exon
ATGAAGATTGGTTACGAGAATGCTTCGCTAAGACAACCTTGCGGGAATAGGC	26168	26283	26118	26170	1	supercont1.300	H110_06500	25891	27503	None	2684	391	15377	No_or_no_constitutive_exon
TATGTTAACTTTGCGGCTGTTAAGACATAACTGCTCTAGGGAATCGAAAGGT	41191	41231	41281	41229	-1	supercont1.300	H110_06504	37019	41480	None	2684	391	15377	No_or_no_constitutive_exon
TCCTTTTCCTTCCCATTTTCCCTATGGTGGATGCTGACTTACCGGGATAGAA	49095	49366	49416	49364	-1	supercont1.103	H110_01353	49095	50121	None	2684	391	15377	No_or_no_constitutive_exon
CGCTTCAAGAAGTAGATGTTTGAGTATGTTTTGCTGACTGGCTGGGGTAGAT	54212	55410	54162	54214	1	supercont1.103	H110_01355	53233	55410	None	2684	391	15377	No_or_no_constitutive_exon
GCCCGAGCAGAGACGGTCACAAGGGGGCGGTATACTGACGGGTGATATAGAT	58272	59721	58222	58274	1	supercont1.103	H110_01357	58068	59721	None	2684	391	15377	No_or_no_constitutive_exon
GGTTAAACCCCGGCGGATCGAATGCGTATAGCTAACGTGGGATATTGAAGCT	14340	14371	14290	14342	1	supercont1.236	H110_04353	13666	15807	None	2684	391	15377	No_or_no_constitutive_exon
GGTCGGAGAAAACGGTCGAGAACCGATGGCGCTGACGACGGGGACGGTAGGG	29335	29408	29458	29406	-1	supercont1.266	H110_05031	28570	29532	None	2684	391	15377	No_or_no_constitutive_exon
GGGCTAGCGTACGAGGTAAAACTTCCATATAGGCAAGGGCTAAAGTAAAGCT	38797	39167	38747	38799	1	supercont1.135	H110_02181	35596	39167	None	2684	391	15377	No_or_no_constitutive_exon
AGGATCCCTTCTGTTAATATTATTACAGCCTGCTTGCGGCCGGGATGTAGCG	66018	66431	66481	66429	-1	supercont1.290	H110_05937	66018	66715	None	2684	391	15377	No_or_no_constitutive_exon
GACACCCGCTGATCTTTGTATGACCGACATTTGTAACTGACGGGAAAAAGTC	22314	22742	22264	22316	1	supercont1.63	H110_00208	20885	22742	None	2684	391	15377	No_or_no_constitutive_exon
CTGCCTGTTCTACATAATCTCGTGGCTGTATTGCTAACTTCAAGGGGTAGAC	16258	17365	16208	16260	1	supercont1.150	H110_02456	15335	17365	None	2684	391	15377	No_or_no_constitutive_exon
ATCAAGGGAAGCCAATACTGACGAATGGAACGAACGGGAAAAGCATTAAGGC	57205	57340	57390	57338	-1	supercont1.150	H110_02470	56945	57591	None	2684	391	15377	No_or_no_constitutive_exon
GCCAGCAAGCGTATATAATTGACGGGATATAAAATAGACGTCCGGGAAAGAT	56945	57165	57215	57163	-1	supercont1.150	H110_02470	56945	57591	None	2684	391	15377	No_or_no_constitutive_exon
GCGCGATGTTCGTTGATTAGAGGCAGCTTTGCTGACGAAAAGGGGATAAGCG	48707	48855	48905	48853	-1	supercont1.271	H110_05340	45502	49468	None	2684	391	15377	No_or_no_constitutive_exon
CTGCACCGCAGATCCTCAAGATGTCGTTATAACTGACGGGATTGAAACAGAC	65752	65851	65702	65754	1	supercont1.334	H110_07708	65489	67862	None	2684	391	15377	No_or_no_constitutive_exon
TATATATCCTAAGTTGGCTTCTCAGAATACAGTGGCTGAACTAGGGACAGGA	53154	53948	53998	53946	-1	supercont1.297	H110_06456	52314	54302	None	2684	391	15377	No_or_no_constitutive_exon
TTACCCTTGGCCATTATTGACCTTCAATTTCTCTGTGCTGACTAGGGCAGTT	62131	62192	62242	62190	-1	supercont1.297	H110_06460	61983	64364	None	2684	391	15377	No_or_no_constitutive_exon
ACGCGAGGGGCATCGCATATACTGATTCGTCCTTTGGGAGGGCCGAGCAGGC	172	744	794	742	-1	supercont1.127	H110_01886	33	1075	None	2684	391	15377	No_or_no_constitutive_exon
GAATCATCTTCTTCATTTGCAAGATACTCTTGGCTAACCGGGAAATGTAGAC	9702	11138	11188	11136	-1	supercont1.127	H110_01889	9702	11711	None	2684	391	15377	No_or_no_constitutive_exon
CTCTTTTCGTGCTGTTGTTTAACTCTCCCGATACTAATGTGGGCGCATAGCT	22615	22801	22565	22617	1	supercont1.127	H110_01895	21683	22801	None	2684	391	15377	No_or_no_constitutive_exon
ATACGCTGAGATGCATCGCATATCAAGTTAAATTAATGCTTACAGGGGAGTA	35016	36050	36100	36048	-1	supercont1.127	H110_01901	33653	38267	None	2684	391	15377	No_or_no_constitutive_exon
CATTCGAGTGTTGCATCTAGACTGTTGAGATACTAACTGTGTGGGTTAAGTG	12429	12575	12379	12431	1	supercont1.292	H110_05953	12343	13494	None	2684	391	15377	No_or_no_constitutive_exon
TATATGGCAAATCTTATGGCATTGAGATGGCTGACATGACGGGTTTAAAGGC	34392	36032	34342	34394	1	supercont1.336	H110_07805	33580	36032	None	2684	391	15377	Yes
CGACCACACCCAGCACTCGGACTGGACCTCACACTCCACTGGGACCGCAGCG	39961	40565	39911	39963	1	supercont1.336	H110_07807	39699	40565	None	2684	391	15377	No_or_no_constitutive_exon
TTGGTCCCCACGCTAATCCATCATGCGACTTGCGACCTGACGAGGGGCAGGG	13907	14289	14339	14287	-1	supercont1.360	H110_08310	13907	14519	None	2684	391	15377	No_or_no_constitutive_exon
CTGCAGTACTACGGAGCAATCCTGACCGAGGATTTGGGGAAGGCACGTAGCT	20589	20735	20785	20733	-1	supercont1.360	H110_08313	20080	20896	None	2684	391	15377	No_or_no_constitutive_exon
TATCTCTTAACTCATTCCAAGTTATATATCTGACTGTTGGGAAATTATAGCT	30734	30939	30684	30736	1	supercont1.361	H110_08346	30482	31382	None	2684	391	15377	No_or_no_constitutive_exon
TACTCTTTACTCATTATTTTAATTGTAATGAGTGATACTAACGGGTGCAGAT	10942	12220	12270	12218	-1	supercont1.110	H110_01609	10942	12691	None	2684	391	15377	No_or_no_constitutive_exon
ATCTACTGTGATACAATTGATGTTGATAGGCGGCTAATGCGGGATATTAGGG	35655	36336	35605	35657	1	supercont1.83	H110_00897	34614	36336	None	2684	391	15377	No_or_no_constitutive_exon
ACCGTGAAGGAGCCCCTCCTTTCACCGCCAAAGCTGACACAGGGGATCAGCT	30005	30351	30401	30349	-1	supercont1.198	H110_03512	28924	30793	None	2684	391	15377	No_or_no_constitutive_exon
GTACTTTCCTATTAGCTATCTACATTGTCTAGTATGGGCTAACAGATCAGGT	43608	44702	43558	43610	1	supercont1.365	H110_08389	43362	44702	None	2684	391	15377	No_or_no_constitutive_exon
GCTTATCATCTATCCATCCGTCAACAAGTGCTGACAGCGAGGGGTTGTAGAA	38691	39281	38641	38693	1	supercont1.167	H110_02782	38510	39281	None	2684	391	15377	No_or_no_constitutive_exon
CTTATGAAAGGTGTTTCTGACTTGTCGACACCAGGTTACGGGAACGCGAGTC	11070	11140	11020	11072	1	supercont1.204	H110_03627	10647	12086	None	2684	391	15377	No_or_no_constitutive_exon
CGAATTAACAATAGCTATTGTTTCTCCGGCTAACTCGGGTAAATATACAGCC	38883	39127	38833	38885	1	supercont1.202	H110_03613	37981	39127	None	2684	391	15377	No_or_no_constitutive_exon
AAGCACCGCAACCTACCTCTAAATGGCGACTACCAAACTAATGGGTATAGAT	3771	4148	3721	3773	1	supercont1.315	H110_07112	2644	4962	None	2684	391	15377	No_or_no_constitutive_exon
TAAGTACATCCACGTTTATCTGTATAGAATGAATGCTAACGGGACGGCAGAA	10394	10699	10749	10697	-1	supercont1.315	H110_07116	10394	11613	None	2684	391	15377	No_or_no_constitutive_exon
TCTAATTTGCATGCTTTGACATAAGGATTTGACCGGCTAATACGGGATAGAT	15490	16681	15440	15492	1	supercont1.356	H110_08201	12468	20095	None	2684	391	15377	No_or_no_constitutive_exon
ATGGATATATATGTTAGATATATAAGAAAGAGTTGACTAACAGGGTGTAGGC	16921	17590	17640	17588	-1	supercont1.145	H110_02343	16822	17953	None	2684	391	15377	No_or_no_constitutive_exon
GAACCCGGAATTTCTCTAGAACGATACTCATATTACTTTTCGGGATGTAGAA	31580	31943	31993	31941	-1	supercont1.96	H110_01160	30383	32686	None	2684	391	15377	No_or_no_constitutive_exon
TACCTACCTAACAGCAAAACGAGCTAACGCCTAGTGGAAATATGGGGTAGGG	5360	5605	5655	5603	-1	supercont1.298	H110_06467	5360	5734	None	2684	391	15377	No_or_no_constitutive_exon
TCCTAAGAGTTGGAGAATGCGTCTTTCTCTAACCAATTCGATCGGGATAGGC	43768	43838	43888	43836	-1	supercont1.263	H110_04994	43433	44383	None	2684	391	15377	No_or_no_constitutive_exon
CACCCTCAAGGAGCGCTTTTTACTGACTGGCTCGGGCTTTGACGGGACAGGC	7544	7576	7494	7546	1	supercont1.194	H110_03406	6752	9348	None	2684	391	15377	No_or_no_constitutive_exon
CGAAATGCCGTGTTGAGAGATAGTATCTCATCTGATAAAACTGGGTAAAGTG	12451	13052	12401	12453	1	supercont1.49	H110_00006	11736	13628	None	2684	391	15377	No_or_no_constitutive_exon
TTTTTCTTCCTGCTTTTCTGGACATTTCGCATCTGACCGGAGGGATGTAGTG	885	1758	835	887	1	supercont1.142	H110_02310	441	2583	None	2684	391	15377	No_or_no_constitutive_exon
GCCTGCGAATAATTACTAAGTGCACAAGTATACTGACTGCAATGGGACAGTG	25075	25096	25146	25094	-1	supercont1.142	H110_02318	22198	25536	None	2684	391	15377	No_or_no_constitutive_exon
CGATTAGTCTTATAATTTTGAGACTTACAAGTATCTAACGGGGTGTACAGAC	29517	29634	29467	29519	1	supercont1.142	H110_02319	28728	30701	None	2684	391	15377	No_or_no_constitutive_exon
GTTTTTCAGGTCAGGTTGGCAGATTAGATGGCTGATGGATGGGGGAATAGGC	34920	36611	34870	34922	1	supercont1.72	H110_00620	34807	36611	None	2684	391	15377	No_or_no_constitutive_exon
ACAATAGCCACCTAAGTGGTGCCAGTTACGTTGCTAATGCCCGCGGGAAGCT	7910	7977	8027	7975	-1	supercont1.261	H110_04938	6369	8258	None	2684	391	15377	No_or_no_constitutive_exon
CATTGCATAGATACCCAGCCTATATGACGAAGCTGACGGGATAACAACAGCC	29139	29565	29615	29563	-1	supercont1.243	H110_04511	28883	30189	None	2684	391	15377	No_or_no_constitutive_exon
ACCATTTCCCGAGTAACTCAAAAGATGAATGCTAAACAATTGGGTGGTAGGA	34821	35703	34771	34823	1	supercont1.243	H110_04513	34325	35703	None	2684	391	15377	No_or_no_constitutive_exon
ATTGTGAAACTTCGAAATAGTGGATGGAATAGCGCTAACCGGGCGGACAGGA	9168	9359	9409	9357	-1	supercont1.79	H110_00681	7593	10015	None	2684	391	15377	No_or_no_constitutive_exon
CCGTCTACAATGGTTTTTAAATGAAGTTTTGCTGATATTAGGGGCAACAGTT	26588	26736	26538	26590	1	supercont1.374	H110_08816	26036	27593	None	2684	391	15377	No_or_no_constitutive_exon
ATTGCTTGTCCGTCTATTTTTTTCGGATTTAATCTGACTCGGGGTGGTAGAA	5996	6766	5946	5998	1	supercont1.258	H110_04917	4854	6766	None	2684	391	15377	No_or_no_constitutive_exon
ACTCCTAGTGCTCTATGCGCCCCGTATAGCCGGTTCTAAGTGAAGGGTAGAT	29569	29689	29519	29571	1	supercont1.258	H110_04926	28888	32537	None	2684	391	15377	No_or_no_constitutive_exon
CTTGCAGCGTATATTCATTTTGTCGTGTGCAGAACTAACGGGAGCGGCAGCG	31010	31934	30960	31012	1	supercont1.258	H110_04926	28888	32537	None	2684	391	15377	Yes
GTAAGTAGCCTTATGGTCTCTCTGATATTGCGATGTTAACGGGAAGATAGCT	21382	21704	21332	21384	1	supercont1.274	H110_05367	21087	22350	None	2684	391	15377	No_or_no_constitutive_exon
CATATAGTGCATCTAGCCATGGGCTAACTATGACCGTGGGGATATAATAGGA	32694	32811	32644	32696	1	supercont1.274	H110_05372	32599	33219	None	2684	391	15377	No_or_no_constitutive_exon
TAGATTGTTATTGCGAATAGTGAAGAATTGGGCTAGCTGACAGGGAATAGTA	31609	31674	31724	31672	-1	supercont1.159	H110_02702	31337	32208	None	2684	391	15377	No_or_no_constitutive_exon
TCCACTTGGATCGTTTCAAGGGATGGGCATTACTGACCGGGGAAAAAAAGGC	30951	31353	31403	31351	-1	supercont1.279	H110_05518	30951	31568	None	2684	391	15377	No_or_no_constitutive_exon
CCCTATTGGAGTCATTCAAAAGCCAGCAGTTAACTGACGGGATGTAATAGTC	18588	18652	18702	18650	-1	supercont1.316	H110_07142	17284	19759	None	2684	391	15377	No_or_no_constitutive_exon
AAAGGCGTGTGTGCTGCATGGCACAGCCTTGGATTCAATCGGGTGTACAGAG	30036	30154	30204	30152	-1	supercont1.283	H110_05806	29975	30345	None	2684	391	15377	No_or_no_constitutive_exon
CACTTTCTAGATATACGTCGATTGTGGTGCTGGTGGACTGACGGGGACAGGA	7786	7913	7963	7911	-1	supercont1.115	H110_01722	7786	8326	None	2684	391	15377	No_or_no_constitutive_exon
TCTGACGCACTTTCAATTAAATGGAGTTGATCAACTAACGGGCTGGGTAGCA	13810	14001	13760	13812	1	supercont1.115	H110_01726	12881	14001	None	2684	391	15377	No_or_no_constitutive_exon
TTTCAGCCTCATAAAGGGCTATAGGGAATATAAATGCTAACGGGAGGTAGAT	13541	14112	13491	13543	1	supercont1.349	H110_08149	13124	16035	None	2684	391	15377	No_or_no_constitutive_exon
TTTCTCGATAGAGGCGTCTGGTTCTAACGTTTTTTTTTGTGGGAAAACAGAA	13423	13658	13708	13656	-1	supercont1.175	H110_03233	11676	13778	None	2684	391	15377	No_or_no_constitutive_exon
CTATGGCTATACCCATTACAACAACAGTGATGCTGATGGGATAGGAATAGTG	22074	24313	22024	22076	1	supercont1.341	H110_07843	20799	24313	None	2684	391	15377	No_or_no_constitutive_exon
CTGTACTCGAAGGCTAATGGCGTTGAACTCTTCGCTTGGGAGATACATAGGT	15856	18257	18307	18255	-1	supercont1.85	H110_00921	15856	19211	None	2684	391	15377	No_or_no_constitutive_exon
ATATAACCATCTGACCAGCTACCAAGTTGCTGACTGACGGGCGGGAACAGGC	6963	6999	6913	6965	1	supercont1.226	H110_04092	6250	10234	None	2684	391	15377	Yes
GCTGGTTAATTGAACAGAAAGAAGACATGCTGATACTTCTGGGTAACTAGAG	7180	7284	7130	7182	1	supercont1.226	H110_04092	6250	10234	None	2684	391	15377	Yes
TTATAGACTTGAGCTTGGTTGTTCCCTTGCTAACCTGCTTGGGATGGTAGCT	16220	17755	17805	17753	-1	supercont1.226	H110_04096	16074	18624	None	2684	391	15377	No_or_no_constitutive_exon
GTGCCGGTACTATTAAGACGACGTGATATATGCTGACTCGAGGGGACCAGGC	6859	6877	6927	6875	-1	supercont1.94	H110_01065	5005	7047	None	2684	391	15377	No_or_no_constitutive_exon
CTCTATCGGTTGTAATATGAAATTATGTTGGCTTAAACTTGAGGGTATAGGG	10908	11007	11057	11005	-1	supercont1.94	H110_01068	9626	12568	None	2684	391	15377	No_or_no_constitutive_exon
TGGCTTTCGTGAGAATGTTGCTGATAATGTGCTGTTTGGGGAGGGTATAGGT	2389	2470	2339	2391	1	supercont1.160	H110_02704	1907	3405	None	2684	391	15377	No_or_no_constitutive_exon
CATTAATTTCTCGAGAGAAAATAGCAATTGACTGTTGACTGGGAGAACAGGG	2710	2829	2660	2712	1	supercont1.160	H110_02704	1907	3405	None	2684	391	15377	No_or_no_constitutive_exon
TTTTTTTTTTTTCGATGTACCTCCTCTCATGTAACTAACTATGGGGACAGGG	15672	15756	15806	15754	-1	supercont1.345	H110_07936	15672	16083	None	2684	391	15377	No_or_no_constitutive_exon
ACACATAAAGGAATTCAATATTGAACGTGGAAACTAATTTGGGTAACAAGAT	9102	9139	9052	9104	1	supercont1.211	H110_03745	7734	9739	None	2684	391	15377	No_or_no_constitutive_exon
GCTCTCCAACGCATTGTTACGCACCTGCTAACTCATGTGGGGGTGGCAAGGC	9205	9739	9155	9207	1	supercont1.211	H110_03745	7734	9739	None	2684	391	15377	No_or_no_constitutive_exon
TCAGTTCGCCATTACATCCCTACTGCTATTCCATATACTAACGGGAATAGCT	10038	10326	9988	10040	1	supercont1.265	H110_05014	9247	10326	None	2684	391	15377	No_or_no_constitutive_exon
ATCCTGCACACTAGCTAGAGATTTTATGCTAACATTACTGGGTTGATAAGTC	7602	7838	7552	7604	1	supercont1.278	H110_05502	7108	7838	None	2684	391	15377	No_or_no_constitutive_exon
GGGGTACTACACTTCACAAGTGATTTTGGAATCTAACGAAGGGACGATAGAT	7916	9528	7866	7918	1	supercont1.220	H110_04068	6612	9528	None	2684	391	15377	No_or_no_constitutive_exon
ATCTCCTAGCCACTGCAATGAATAAGCCTGTTCTGACTTTGAGGGAATAGTA	14105	17136	14055	14107	1	supercont1.220	H110_04071	13119	18527	None	2684	391	15377	No_or_no_constitutive_exon
TTCCCCCCCTTTTATTGAAGTTTAATGTCTAACAGCCAGGGGGTATATAGAT	17192	18972	17142	17194	1	supercont1.309	H110_06885	12193	18972	None	2684	391	15377	No_or_no_constitutive_exon
AACTTCCTCTTGGTGGCTAGCAAAGACCTATCATACTAACTGGGATACAGGC	5960	7102	7152	7100	-1	supercont1.182	H110_03294	5714	7828	None	2684	391	15377	No_or_no_constitutive_exon
TGTATGTCTGCTGTTCCATCTGCTTCATCTGCTGACAGGGGCCGAGGCAGAT	1561	1624	1674	1622	-1	supercont1.98	H110_01261	78	1905	None	2684	391	15377	No_or_no_constitutive_exon
CATGACCTAGTTAGAGGGAAACGAAACTGACGGGGGGGGAAAAAAAAAAGGC	9845	9901	9795	9847	1	supercont1.140	H110_02270	9651	11207	None	2684	391	15377	No_or_no_constitutive_exon
AGACTGTACATCATGACGGAGCACAGCTGATAAAAAGGGATGAAATATAGGC	11661	11798	11611	11663	1	supercont1.88	H110_00951	10765	12608	None	2684	391	15377	No_or_no_constitutive_exon
CCCGTGTGGCGGCGGCCTGGATTCAATGCTAATATACTCTTGGGATACAGTG	11859	12608	11809	11861	1	supercont1.88	H110_00951	10765	12608	None	2684	391	15377	No_or_no_constitutive_exon
AAAAAAATTGCTGCTCTATGGCTATCTTGCTGAACAAATGGGTTGAACAGAT	435	586	636	584	-1	supercont1.84	H110_00907	72	1031	None	2684	391	15377	No_or_no_constitutive_exon
TGCATTCCATACATGTCTGTGAGCCCTTTGTTGACGGGATAAGAATGCAGTC	5611	5780	5830	5778	-1	supercont1.227	H110_04101	5097	6049	None	2684	391	15377	No_or_no_constitutive_exon
CTCGTTCAATTCGTCTGTAGGTGTAGGATCGCCCGGCTGACTGGGAGTAGAT	13690	13798	13848	13796	-1	supercont1.227	H110_04104	11959	14402	None	2684	391	15377	No_or_no_constitutive_exon
CCGGCCCGTTTTAATATGACTGCCCAGCTAGTTGCTTACGGGATATACAGGA	391	555	605	553	-1	supercont1.66	H110_00307	391	834	None	2684	391	15377	No_or_no_constitutive_exon
GATTTATACGTCATAAATACTCTCCAATCAATCCTAACCTTGGGGGACAGAC	12562	12691	12741	12689	-1	supercont1.153	H110_02561	11981	13714	None	2684	391	15377	No_or_no_constitutive_exon
CTTGGAGTGGGGGCGAGTGCGCTGACCAGGTGAACCCTCGGGATATACAGCC	11753	11864	11703	11755	1	supercont1.158	H110_02686	11535	12028	None	2684	391	15377	No_or_no_constitutive_exon
ATCCGTTGTTCTCTTGATTGCGTCGATAATTGACATATCTGGGGCCATAGGT	8981	10099	10149	10097	-1	supercont1.338	H110_07820	8981	10665	None	2684	391	15377	No_or_no_constitutive_exon
ATGTTCTGAATTGGTATATCTGACAAATATGTGTATTTTGGGAGGAGTAGCT	2405	4194	2355	2407	1	supercont1.276	H110_05422	2075	4194	None	2684	391	15377	No_or_no_constitutive_exon
TGTGACTGGCTTTTTTGGCTGATGCGTTGCGCGTTCCCGGGGAAATACAGAC	1803	2006	2056	2004	-1	supercont1.255	H110_04908	1443	2469	None	2684	391	15377	No_or_no_constitutive_exon
ATACGTATACCCCTTGGGTATCACAGTGGCTAACGTAAAAGGGGGTATAGAT	526	1149	1199	1147	-1	supercont1.229	H110_04150	526	2343	None	2684	391	15377	No_or_no_constitutive_exon
GTGGACCTGCGAAGCCAAAAGCCGGTGCTGACGTGAATGGGTAAATACAGGT	2031	2088	1981	2033	1	supercont1.313	H110_07043	810	3302	None	2684	391	15377	No_or_no_constitutive_exon
TATGTACGAACATACACTGTAGACTGTTAGATAATAATAACGACGGGTAGGG	2145	2307	2095	2147	1	supercont1.313	H110_07043	810	3302	None	2684	391	15377	No_or_no_constitutive_exon
