# Supplementary material for: Widespread Separation of the Polypyrimidine Tract From 3′ AG by G Tracts in Association With Alternative Exons in Metazoa and Plants
Source: Front Genet. 2019 Jan 14;9:741. doi: 10.3389/fgene.2018.00741 (PMC6339879; doi:10.3389/fgene.2018.00741)
Supplement: DATA FILE S1 — Sequences of REPAG 3′ SS from each species of fungi. [file Data_Sheet_1.zip › Supplementary data 1/Fungi_Release38_punctularia_strigosozonata_hhb_11173_ss5.txt]

REPA_GGG_Sequence	Exon_Start	Exon_End	Pos_-50	Pos_+2	Strand	Chromosome	GeneID	Gene_Start	Gene_End	Gene_Name	Number_of_REPAs	Number_of_REPAs_has_GGG	Number_of_Intron(Intra_genic_Region)	Upstream_Constitutive_Exon
ATCCGAAACTGAGACGCCCGGAGGTCAGCCTGACCTCCTGGCTGGGACAGGG	1035	1063	985	1037	1	PUNSTscaffold_14	PUNSTDRAFT_137735	194	1584	None	1090	173	9153	No_constitutive_exon_found_in_species
GTACGTACATCTGCTTCCTGTGGAAAAGATGCTGACAAGGAAGGGACTAGGT	1113	1584	1063	1115	1	PUNSTscaffold_14	PUNSTDRAFT_137735	194	1584	None	1090	173	9153	No_constitutive_exon_found_in_species
GGCTCTCTCTCTCTCGTCTTTTCTTTTCAACCGTGACTCGGGCGGCGCAGGA	37926	38412	37876	37928	1	PUNSTscaffold_14	PUNSTDRAFT_116010	36519	38892	None	1090	173	9153	No_constitutive_exon_found_in_species
GAGTTCGTTGAGTCCGCGCCAGATATAAGAACTAACCTCATGGGTGACAGAC	52853	52900	52803	52855	1	PUNSTscaffold_14	PUNSTDRAFT_74923	51676	52900	None	1090	173	9153	No_constitutive_exon_found_in_species
ATCGCATATCCCCTTGGGCGGTGAGCGCTGACCGGGAGTTTGGGTGACAGGC	60791	60844	60894	60842	-1	PUNSTscaffold_14	PUNSTDRAFT_55004	60386	62773	None	1090	173	9153	No_constitutive_exon_found_in_species
CATCGCATATCGCTTGCTCTCGAGATTGACCCCGCCCGCCGGGATCTAAGGA	159934	160098	160148	160096	-1	PUNSTscaffold_14	PUNSTDRAFT_116033	157609	160734	None	1090	173	9153	No_constitutive_exon_found_in_species
GTTCGTCTTTGTGCTTGTTATATTCAATGACCACTGAATCGCTGGGACAGCC	200103	200533	200583	200531	-1	PUNSTscaffold_14	PUNSTDRAFT_46980	199891	201598	None	1090	173	9153	No_constitutive_exon_found_in_species
AAGGTGCCATTCCTTCCGTTTACCTGTTGCTGACTGCCATCGGGAATTAGTT	253331	253749	253281	253333	1	PUNSTscaffold_14	PUNSTDRAFT_146039	252100	255367	None	1090	173	9153	No_constitutive_exon_found_in_species
TTCTTTTATTCGTTGTTCGTTCCGACAAGAGTTCATAGTTTGCGGGATAGGG	288979	289162	289212	289160	-1	PUNSTscaffold_14	PUNSTDRAFT_74951	288296	290864	None	1090	173	9153	No_constitutive_exon_found_in_species
ATGTTCTCTTCATATCACTCGATGACCGCTCGTCATCATCGGGTATATAGCC	323277	323374	323424	323372	-1	PUNSTscaffold_14	PUNSTDRAFT_137842	321988	323630	None	1090	173	9153	No_constitutive_exon_found_in_species
CGTGACCAAATGAACATTACTTTACAGACTCTGACACGTGAGGGGTACAGCG	462303	462442	462253	462305	1	PUNSTscaffold_14	PUNSTDRAFT_137877	460591	462837	None	1090	173	9153	No_constitutive_exon_found_in_species
CACTTCCCACTCACTCGCTCGGGACGGGCCGACGCGGGTTGCGGGCACAGCT	472392	472529	472342	472394	1	PUNSTscaffold_14	PUNSTDRAFT_47032	471997	474845	None	1090	173	9153	No_constitutive_exon_found_in_species
TCGCATCTGCGCATACCGATTCGACGGGTGATGGCTGACGCGCGGGGCAGGC	473487	473620	473437	473489	1	PUNSTscaffold_14	PUNSTDRAFT_47032	471997	474845	None	1090	173	9153	No_constitutive_exon_found_in_species
CCGTCTTCACGTTATCTCATATCTCTTAACACGAACCGTTCGCGGGGCAGGG	576836	576989	576786	576838	1	PUNSTscaffold_14	PUNSTDRAFT_137907	574894	577078	None	1090	173	9153	No_constitutive_exon_found_in_species
GAGGGAGAACATCCAGGTGCTCACCCTCAACGAGCTCCATGCGGGGAAAGCC	643478	643946	643996	643944	-1	PUNSTscaffold_14	PUNSTDRAFT_47052	643478	646042	None	1090	173	9153	No_constitutive_exon_found_in_species
GCTACCAGTTCTCATGATAGACGCATTCACTGAGGCTTCTGATGGGGTAGGC	664060	664240	664010	664062	1	PUNSTscaffold_14	PUNSTDRAFT_75081	662238	665645	None	1090	173	9153	No_constitutive_exon_found_in_species
CACCGTGATGAGGGATGTAAACTGACCTGCGTCATTTGCTGCGGGACTAGGA	733338	733462	733512	733460	-1	PUNSTscaffold_14	PUNSTDRAFT_107530	732723	733734	None	1090	173	9153	No_constitutive_exon_found_in_species
CGTGCTCCTGTTGATCACATTTGAGACGCTCAACGTTGGTGGGAGAATAGGG	830175	830281	830125	830177	1	PUNSTscaffold_14	PUNSTDRAFT_146126	829178	831419	None	1090	173	9153	No_constitutive_exon_found_in_species
ACGTTCTCACACACGACTGATTAGCTGTGTGTCATTCGTTTATGGGGCAGGC	875280	875320	875370	875318	-1	PUNSTscaffold_14	PUNSTDRAFT_55169	873948	875459	None	1090	173	9153	No_constitutive_exon_found_in_species
TTTCCTGTCTCTCCTCTTATGAAACTCGCTCACGGTCTGTTGGGGAACAGCT	891261	891383	891433	891381	-1	PUNSTscaffold_14	PUNSTDRAFT_55179	890331	893631	None	1090	173	9153	No_constitutive_exon_found_in_species
GTCAATATGCCGCCTGGCGCTGACGGTGTTTGTGGCGTGGCGGCGGGTAGGC	3549	3888	3938	3886	-1	PUNSTscaffold_15	PUNSTDRAFT_107617	2678	6258	None	1090	173	9153	No_constitutive_exon_found_in_species
CGGCTACACGCGAAATCCGTATTAGCGATATTGACGCCGTCGGGGGTTAGCC	28393	28471	28521	28469	-1	PUNSTscaffold_15	PUNSTDRAFT_146143	26629	30338	None	1090	173	9153	No_constitutive_exon_found_in_species
TCGAACCACGCTCGGCTGAGAGCTCACGAAGGCGTCTTGGGAACCGACAGCG	27495	27741	27791	27739	-1	PUNSTscaffold_15	PUNSTDRAFT_146143	26629	30338	None	1090	173	9153	No_constitutive_exon_found_in_species
ACACTTCCGTACTGTCGCTCAACACGGAGAATGACGACCACAGGGTGAAGGT	59730	59832	59680	59732	1	PUNSTscaffold_15	PUNSTDRAFT_146149	59396	63926	None	1090	173	9153	No_constitutive_exon_found_in_species
CAGCATATATGCGCAAGTAGTATCTACGACGCTGACGGGCGAAAGAGCAGCT	92679	92758	92808	92756	-1	PUNSTscaffold_15	PUNSTDRAFT_92240	91756	92967	None	1090	173	9153	No_constitutive_exon_found_in_species
AGTGGGTATCCTCCTGAACGGTCAATCCATATTCAGTCATCGGGACGCAGCG	110270	110327	110220	110272	1	PUNSTscaffold_15	PUNSTDRAFT_25059	109672	110327	None	1090	173	9153	No_constitutive_exon_found_in_species
AGGTACGACACCCAATCTCCGAGAGGGCTTCTATTGATCGCGGGCTGAAGGG	142006	142091	141956	142008	1	PUNSTscaffold_15	PUNSTDRAFT_128091	141335	144308	None	1090	173	9153	No_constitutive_exon_found_in_species
CTCCACTTTTACCGAACGACGAAAACCTGATATCTCTCGGGAGGGGGCAGGG	161853	161922	161803	161855	1	PUNSTscaffold_15	PUNSTDRAFT_47128	160903	162772	None	1090	173	9153	No_constitutive_exon_found_in_species
TATGATGCGTTTCGCCCGTTGTTGTGAGAGTTTATTGAGGGATGATGCAGAT	165427	165584	165377	165429	1	PUNSTscaffold_15	PUNSTDRAFT_146171	164193	168584	None	1090	173	9153	No_constitutive_exon_found_in_species
TTTTTTTGTCTGCTATCAGCCGGTCGGTCACTCATATCATGGCGGGACAGAT	182764	183130	183180	183128	-1	PUNSTscaffold_15	PUNSTDRAFT_146174	182764	189090	None	1090	173	9153	No_constitutive_exon_found_in_species
GGAGAAGTGCTTGCGTCGGGATGCGAGGATGGCGCGATCCGGGTATGGAGTA	202590	203286	203336	203284	-1	PUNSTscaffold_15	PUNSTDRAFT_37485	201164	205792	None	1090	173	9153	No_constitutive_exon_found_in_species
GTCGGTACTCTACACGAGTCCTACCACTGACGGCCCACATTGGGGGTTAGGA	216498	216593	216448	216500	1	PUNSTscaffold_15	PUNSTDRAFT_75638	216292	218789	None	1090	173	9153	No_constitutive_exon_found_in_species
CGTAGCGGCTGGGGGGTCATGCAAGGATTTGCACGTTGACGGGAACTTAGGT	310163	310216	310266	310214	-1	PUNSTscaffold_15	PUNSTDRAFT_122606	307990	310479	None	1090	173	9153	No_constitutive_exon_found_in_species
GTACTTGCATGTACGCTGTAAGCCTACCCAGCTGATACCGGGACGGACAGTG	308667	308696	308746	308694	-1	PUNSTscaffold_15	PUNSTDRAFT_122606	307990	310479	None	1090	173	9153	No_constitutive_exon_found_in_species
TATGTCATCCTTAGCTCTTCACCATTCATTGTTAATGATCTGGGTGGCAGTG	496084	496100	496034	496086	1	PUNSTscaffold_15	PUNSTDRAFT_47197	495174	497005	None	1090	173	9153	No_constitutive_exon_found_in_species
ATTCCATGCGAATTCCGCCCGAAACGCTCTGGTCTGATTCGGCTGGGCAGAC	585694	585795	585845	585793	-1	PUNSTscaffold_15	PUNSTDRAFT_55299	584824	586662	None	1090	173	9153	No_constitutive_exon_found_in_species
CGTAAGCCCCGACGTCCTCGATGTTCTATCATCATCTCACGGGAGACCAGGT	756196	756553	756603	756551	-1	PUNSTscaffold_15	PUNSTDRAFT_138226	755109	757945	None	1090	173	9153	No_constitutive_exon_found_in_species
GTATGTCTGTTTTCACGGAGAAAACGCATCTACTAACATGGGTGGAATAGAC	5518	5839	5889	5837	-1	PUNSTscaffold_16	PUNSTDRAFT_107905	4365	17584	None	1090	173	9153	No_constitutive_exon_found_in_species
GTGATAGTTCATTGATGCTCGTATCCGTGTTATTAATGGGGGGCATGCAGCG	29354	29428	29304	29356	1	PUNSTscaffold_16	PUNSTDRAFT_128175	22501	30076	None	1090	173	9153	No_constitutive_exon_found_in_species
CTTGAATCGAGTGCTTGCTCTGGTTCCTTATGCTCACTCGCGGGTGATAGCT	67615	67777	67565	67617	1	PUNSTscaffold_16	PUNSTDRAFT_75773	65844	68124	None	1090	173	9153	No_constitutive_exon_found_in_species
TGCATCTGTGATGAGATGGAGAGAACCTGATGACGGACATGGTCGGGTAGGT	92757	92899	92707	92759	1	PUNSTscaffold_16	PUNSTDRAFT_92533	88552	92899	None	1090	173	9153	No_constitutive_exon_found_in_species
AGTTCTGTTCTCCGTAGATTATGCATGATCTCAATAAGGGTCGAGGACAGAG	111719	111805	111855	111803	-1	PUNSTscaffold_16	PUNSTDRAFT_92541	110158	112297	None	1090	173	9153	No_constitutive_exon_found_in_species
CCACGATCACTACTGGGTTGTTATGGACAGATTGCTCACACGGGCGACAGGT	115102	115225	115052	115104	1	PUNSTscaffold_16	PUNSTDRAFT_47289	113504	115633	None	1090	173	9153	No_constitutive_exon_found_in_species
TCGCGTGATCGGGCGAAGATCCTGAACGGTACTGAGAAGGGGGCACACAGGT	153633	153921	153583	153635	1	PUNSTscaffold_16	PUNSTDRAFT_138273	153046	154003	None	1090	173	9153	No_constitutive_exon_found_in_species
CTGTTTCCAGTTTCGGTTGGAGGCTGACGCGGGTACGGGATGCGTGAAAGGT	181433	181586	181383	181435	1	PUNSTscaffold_16	PUNSTDRAFT_138284	180711	181586	None	1090	173	9153	No_constitutive_exon_found_in_species
GTTAGCCGCATTGCGTACGCTCTGGCAGTCCCGGGCTGACTCAGGGGCAGCA	231064	231174	231014	231066	1	PUNSTscaffold_16	PUNSTDRAFT_138301	228692	232718	None	1090	173	9153	No_constitutive_exon_found_in_species
GCGAACACTAGTCGCTGATAATTGCATAAGTACTCACCCGGGAATCGTAGCA	231788	231879	231738	231790	1	PUNSTscaffold_16	PUNSTDRAFT_138301	228692	232718	None	1090	173	9153	No_constitutive_exon_found_in_species
GGCGACGGGTTTGTTGATGCAAGAGTGATGATGCTGACGGGCGAATGCAGGG	256530	256636	256480	256532	1	PUNSTscaffold_16	PUNSTDRAFT_108013	254611	257580	None	1090	173	9153	No_constitutive_exon_found_in_species
TCGGCGCTAAGCGGGATGGACGCTGATCTGATCGATATTGGGGCAAACAGCA	271660	271893	271943	271891	-1	PUNSTscaffold_16	PUNSTDRAFT_92620	270100	272493	None	1090	173	9153	No_constitutive_exon_found_in_species
CATTGCATTGCCATACAAAGACCAACTGTTGCTGACCTGAAGATGGGTAGGT	286543	286618	286668	286616	-1	PUNSTscaffold_16	PUNSTDRAFT_55396	285536	287075	None	1090	173	9153	No_constitutive_exon_found_in_species
CGCTTGTTCGAATGTATGGAAGAGAATTCGCTAACAACGGGCAACGGAAGGC	374663	374695	374613	374665	1	PUNSTscaffold_16	PUNSTDRAFT_146350	372766	375444	None	1090	173	9153	No_constitutive_exon_found_in_species
CGGCTTTGACCCCTTGCGCGATTGCTGTGCTTACTGCTCGTGGGATGAAGAG	380275	380393	380443	380391	-1	PUNSTscaffold_16	PUNSTDRAFT_146352	378534	380676	None	1090	173	9153	No_constitutive_exon_found_in_species
CTGATCGCACGTACTTCAACCAGTTTGGACGCTCACTGTGTGGGCGGCAGAT	401349	401673	401299	401351	1	PUNSTscaffold_16	PUNSTDRAFT_116364	399691	401860	None	1090	173	9153	No_constitutive_exon_found_in_species
ATTGCTGACTGCGTCCCCCCGTCAGGTTCTGACCGTCCGGGATGATAAAGCT	437012	437093	437143	437091	-1	PUNSTscaffold_16	PUNSTDRAFT_75877	433097	437872	None	1090	173	9153	No_constitutive_exon_found_in_species
CCTTATCTGAGCCTTACTACGCGGCGAGGAAGCTCATAGATGGGCGATAGGG	489373	489543	489323	489375	1	PUNSTscaffold_16	PUNSTDRAFT_146377	489205	493160	None	1090	173	9153	No_constitutive_exon_found_in_species
CGCGCCATCGCTGATCGGTGATACGTTGGGTGGGGCGGGCGGGCATGCAGGC	515889	515971	515839	515891	1	PUNSTscaffold_16	PUNSTDRAFT_108109	515076	518042	None	1090	173	9153	No_constitutive_exon_found_in_species
TCGTCGCTGGCTACAGCAAGTTGACGGAGACTGACGAGAAACGGGGGTAGTT	624687	624824	624874	624822	-1	PUNSTscaffold_16	PUNSTDRAFT_146386	624025	625300	None	1090	173	9153	No_constitutive_exon_found_in_species
AACGATTAATTGCTCAGGGGTCGGCGCTGAACACGACCTTGGGTCGATAGGG	627491	627596	627441	627493	1	PUNSTscaffold_16	PUNSTDRAFT_92713	627309	629461	None	1090	173	9153	No_constitutive_exon_found_in_species
TACCGAACCTTCCGGCGTGGTTCCGTTGCGTATGCTGATAAAACGGGAAGAC	665053	665157	665003	665055	1	PUNSTscaffold_16	PUNSTDRAFT_122774	664639	665469	None	1090	173	9153	No_constitutive_exon_found_in_species
TCTCTCTCTCTTCCCGCTGCGTCGTGCGCTGACCGCGATCGGGCGATTAGGA	671698	672210	672260	672208	-1	PUNSTscaffold_16	PUNSTDRAFT_76010	671460	672844	None	1090	173	9153	No_constitutive_exon_found_in_species
TCGTCCTCTCTCTCCGTTGCTCCACCGTGAACTCATCCCGTGGGCGACAGAC	3874	3908	3824	3876	1	PUNSTscaffold_17	PUNSTDRAFT_138441	3030	4323	None	1090	173	9153	No_constitutive_exon_found_in_species
GGACTCGCCCCCCCTGGCTTTTGGAGCTCACGAACGCTGGGGGGGTTCAGGA	8278	8459	8228	8280	1	PUNSTscaffold_17	PUNSTDRAFT_128280	6463	8459	None	1090	173	9153	No_constitutive_exon_found_in_species
CGAAATACTTCTATCTGCACTTTGAGTCAATGTTGATCAGATATGGGCAGTA	24893	25087	25137	25085	-1	PUNSTscaffold_17	PUNSTDRAFT_76368	22499	25766	None	1090	173	9153	No_constitutive_exon_found_in_species
GTAGGTCATGGACGGAACTCTTTTGCTGTCCTTGATTGACAGGGGTACAGCG	272689	272787	272639	272691	1	PUNSTscaffold_17	PUNSTDRAFT_55506	272599	273866	None	1090	173	9153	No_constitutive_exon_found_in_species
AAAATTAAATAAAAAATAAAAAATCGTACTGCGGGGGGAAAAAAAAACAGAT	334990	335128	334940	334992	1	PUNSTscaffold_17	PUNSTDRAFT_76111	334365	337450	None	1090	173	9153	No_constitutive_exon_found_in_species
GTGAGTGTGTTCGCTGGGAGCCGTACTGTTTCTCAATGGGGGAAACACAGAA	349464	349504	349414	349466	1	PUNSTscaffold_17	PUNSTDRAFT_122828	348423	349977	None	1090	173	9153	No_constitutive_exon_found_in_species
GTACGCGCATTGCGGTCATAAGCACTTCATCTCTATGACCGGGGCGTCAGAT	361299	361543	361593	361541	-1	PUNSTscaffold_17	PUNSTDRAFT_108272	359872	361828	None	1090	173	9153	No_constitutive_exon_found_in_species
CCATCTACTCCCCATCGCTTCTGCCTCTGACCAGAATATGGGATACGCAGGG	375050	375140	375000	375052	1	PUNSTscaffold_17	PUNSTDRAFT_116461	373173	375842	None	1090	173	9153	No_constitutive_exon_found_in_species
CCTGGCCGCAGGCTTGTCAAGCCTAACTCACAGTCCATGCGGGCGCACAGAT	405834	405967	405784	405836	1	PUNSTscaffold_17	PUNSTDRAFT_76382	405565	407926	None	1090	173	9153	No_constitutive_exon_found_in_species
CTACGCGTACCCCCGTTTGGGCTATCGCTAACACCAGCGGGCGGCGACAGAC	417757	417843	417893	417841	-1	PUNSTscaffold_17	PUNSTDRAFT_55530	416845	418176	None	1090	173	9153	No_constitutive_exon_found_in_species
GTGATGGGTTATCTCACGGTCAGCCTTTCCCTTTCTTTTCTGGGTGAAAGGA	480819	480969	480769	480821	1	PUNSTscaffold_17	PUNSTDRAFT_146486	478306	480969	None	1090	173	9153	No_constitutive_exon_found_in_species
CCCGTTTTTCTTCCCGCGACTGACGACGGAAATGGGGGCGGGCGTGACAGCG	500172	500297	500122	500174	1	PUNSTscaffold_17	PUNSTDRAFT_108330	498282	502083	None	1090	173	9153	No_constitutive_exon_found_in_species
AAGGGACCGGTTGCTCCGGTTGTGTGACGTCTGATTTAACGGGCAACTAGGC	522139	522218	522089	522141	1	PUNSTscaffold_17	PUNSTDRAFT_138588	521514	523668	None	1090	173	9153	No_constitutive_exon_found_in_species
CCCTCTTCTTCCAGTCAGCCTACCAGACTGATTTCCGTCGTTGGGAACAGGG	578562	578859	578909	578857	-1	PUNSTscaffold_17	PUNSTDRAFT_76200	578562	579704	None	1090	173	9153	No_constitutive_exon_found_in_species
AGTGTCGTCGTCCAGCGATTATTTTCGCGGCTTGCTTATGCAGGGCACAGAT	604207	604288	604157	604209	1	PUNSTscaffold_17	PUNSTDRAFT_146504	603540	605668	None	1090	173	9153	No_constitutive_exon_found_in_species
TAAGCGCTCCTCTCTAGTGTATGTGATGACCTTCCCAACGGGAAATGTAGCA	60914	60926	60864	60916	1	PUNSTscaffold_18	PUNSTDRAFT_138639	57443	62019	None	1090	173	9153	No_constitutive_exon_found_in_species
CCTCGGGCCGACGCTCCACCCGTCTTTTCGAAACCTGACGTCGGGGGCAGAT	96012	96582	96632	96580	-1	PUNSTscaffold_18	PUNSTDRAFT_122866	94989	98797	None	1090	173	9153	No_constitutive_exon_found_in_species
ATTCCCCTCCGTTCTGTTTCTGATTCGCCCCTGGTGCGCGCGACGGGCAGGT	94989	95328	95378	95326	-1	PUNSTscaffold_18	PUNSTDRAFT_122866	94989	98797	None	1090	173	9153	No_constitutive_exon_found_in_species
TAACGTCGCTGAATTTGACTGGCACCCCGTTTGTTGCCCCGGGAAAATAGCA	147492	147675	147442	147494	1	PUNSTscaffold_18	PUNSTDRAFT_47546	146427	148317	None	1090	173	9153	No_constitutive_exon_found_in_species
GACCTCCTATCGCACGAGTGTTACTAACAGTTATGATGTGACGCGGGCAGTA	206919	207138	206869	206921	1	PUNSTscaffold_18	PUNSTDRAFT_122880	206423	208540	None	1090	173	9153	No_constitutive_exon_found_in_species
GCAGCTGCCGTTGCCAACAGGTTCACGTAACTCAATGTTCGGGTTGACAGCA	209398	209881	209348	209400	1	PUNSTscaffold_18	PUNSTDRAFT_146535	208672	210531	None	1090	173	9153	No_constitutive_exon_found_in_species
GTATCCGAATTCTCAGACGCCAGATGAGATACTCATGGAGGGACGGATAGCT	230428	230615	230665	230613	-1	PUNSTscaffold_18	PUNSTDRAFT_55603	228708	230979	None	1090	173	9153	No_constitutive_exon_found_in_species
CTCTTCGCGTCCAGAATTTCCTACTTTGTCGTTGATCAGGGAGTAAACAGGC	277723	277831	277673	277725	1	PUNSTscaffold_18	PUNSTDRAFT_146546	276772	279135	None	1090	173	9153	No_constitutive_exon_found_in_species
TGCGTACGGCAACGCACCCGGCGGGTCACTCGTCGGGTCGGGGCTGGCAGCG	305173	305337	305123	305175	1	PUNSTscaffold_18	PUNSTDRAFT_116536	303707	305337	None	1090	173	9153	No_constitutive_exon_found_in_species
CCTGCAAATGCTCGCTGACGTTCATACCAGCGTGCTTCTGGGAGCGACAGGA	359240	359277	359327	359275	-1	PUNSTscaffold_18	PUNSTDRAFT_47576	358428	360031	None	1090	173	9153	No_constitutive_exon_found_in_species
CATTATACTATATTCTGGGTGTGAATGTTGTCTGAAGACTGGGGCCGCAGGT	483451	483488	483401	483453	1	PUNSTscaffold_18	PUNSTDRAFT_122909	483300	485089	None	1090	173	9153	No_constitutive_exon_found_in_species
CACCCTGGTTTCACGTTCTGTCGGTAGCCACTTATGCGGGACACGGGCAGCG	483806	484475	483756	483808	1	PUNSTscaffold_18	PUNSTDRAFT_122909	483300	485089	None	1090	173	9153	No_constitutive_exon_found_in_species
CGCAAATCCTGTCCTGATCGTCTGATGCTGACGAGTGCATGGGCATGTAGAG	498936	499105	498886	498938	1	PUNSTscaffold_18	PUNSTDRAFT_146574	497636	499804	None	1090	173	9153	No_constitutive_exon_found_in_species
TGTCTCAATATCGCTTTCATTATTTGCTAAACATGAAGGGACAACAACAGAA	549236	549383	549433	549381	-1	PUNSTscaffold_18	PUNSTDRAFT_116567	547533	549547	None	1090	173	9153	No_constitutive_exon_found_in_species
CCGGCATTCATAGCTTCTGCAGTGTTTGTTGATGTGATCGGAACGGGCAGAC	561837	562166	562216	562164	-1	PUNSTscaffold_18	PUNSTDRAFT_122924	556809	562993	None	1090	173	9153	No_constitutive_exon_found_in_species
TTCCTGTTAAGGAACGTGCGTTTCGGATGTTGAATCATGCGGGACGCCAGCA	563410	563526	563360	563412	1	PUNSTscaffold_18	PUNSTDRAFT_108527	563123	564024	None	1090	173	9153	No_constitutive_exon_found_in_species
AGTCACCGCTTATTGCACGGGGCTGGCATGGTATTGACAAGCATGGGCAGCT	9118	9258	9308	9256	-1	PUNSTscaffold_19	PUNSTDRAFT_138801	7587	11394	None	1090	173	9153	No_constitutive_exon_found_in_species
AACCTCATCTCTGACGGTCTATGGACCCTGATAACCATGTGCTGGGATAGCT	7587	7725	7775	7723	-1	PUNSTscaffold_19	PUNSTDRAFT_138801	7587	11394	None	1090	173	9153	No_constitutive_exon_found_in_species
ATTGGCCGCATTCTGCATTCTGCGTTTTCTGACCATTCGCCTGGGAGCAGAT	20995	21088	20945	20997	1	PUNSTscaffold_19	PUNSTDRAFT_138804	19287	22388	None	1090	173	9153	No_constitutive_exon_found_in_species
GTCGCCTGATACCTTTCCTATAATTGTTCTCATCGCATCTACGGGGTTAGAC	21986	22222	21936	21988	1	PUNSTscaffold_19	PUNSTDRAFT_138804	19287	22388	None	1090	173	9153	No_constitutive_exon_found_in_species
GATCAGTCCGCGGCCGCGGAGGATACGGGGGGTGGCGGGGACACGTGGAGCG	87132	87462	87512	87460	-1	PUNSTscaffold_19	PUNSTDRAFT_76830	86571	87925	None	1090	173	9153	No_constitutive_exon_found_in_species
AAAAAGATGAGAGATCTGGCGAGGGCTGATTGTTGCACCGGGGGACGCAGAC	92470	92564	92420	92472	1	PUNSTscaffold_19	PUNSTDRAFT_55702	92147	94073	None	1090	173	9153	No_constitutive_exon_found_in_species
TCCAAAAATTTCTGTTTTCTTCCGTCTCACGATGAGTGGGGGGTATGTAGGA	118818	118902	118768	118820	1	PUNSTscaffold_19	PUNSTDRAFT_108595	116539	119931	None	1090	173	9153	No_constitutive_exon_found_in_species
CGTAACCTTCTTGGAATGCAGAGTTGATACTGACACCGATGGGGTGCTAGAG	122388	122603	122653	122601	-1	PUNSTscaffold_19	PUNSTDRAFT_138838	119835	127961	None	1090	173	9153	No_constitutive_exon_found_in_species
CCGCGTCAGAAAACGAAACATGTTGCAGTAGCTAGGAACGGTGGGAAGAGTG	173084	173309	173034	173086	1	PUNSTscaffold_19	PUNSTDRAFT_116608	172515	173450	None	1090	173	9153	No_constitutive_exon_found_in_species
CTCTCTCTCTCGCTTCTTCCGTGCGATGCGTTGCTGAAGGGACGCGATAGGG	174726	174962	175012	174960	-1	PUNSTscaffold_19	PUNSTDRAFT_122960	173713	176053	None	1090	173	9153	No_constitutive_exon_found_in_species
GTGCATGCGCACAGGACATGACTGGCTTGTCCCTGAGTGTAGGGTGACAGAT	190764	190956	190714	190766	1	PUNSTscaffold_19	PUNSTDRAFT_138850	188533	191682	None	1090	173	9153	No_constitutive_exon_found_in_species
TCGTTTCATCTTCGTCATGTTCCAGTCAATGGTGCTGATTGGAGGGATAGTA	196327	196430	196277	196329	1	PUNSTscaffold_19	PUNSTDRAFT_116613	196183	197823	None	1090	173	9153	No_constitutive_exon_found_in_species
TACGTGACGATCCACCGACGATTGCGATAGGCTGACGAGATCGGGATAAGGT	198954	199238	199288	199236	-1	PUNSTscaffold_19	PUNSTDRAFT_122965	197969	202335	None	1090	173	9153	No_constitutive_exon_found_in_species
CTGTTCTCGATCCAATCATCGCATTTTTGCTGAGATACGGGGATGATCAGGA	203667	203775	203617	203669	1	PUNSTscaffold_19	PUNSTDRAFT_138855	202522	203775	None	1090	173	9153	No_constitutive_exon_found_in_species
TACGTTCACTCACGTGGACTCTCAGGAGTTCTGGACTCCGAGTGGGACAGAA	270859	271116	270809	270861	1	PUNSTscaffold_19	PUNSTDRAFT_76878	269715	271612	None	1090	173	9153	No_constitutive_exon_found_in_species
TCTCCTTGGTTCTCTTCTCGTTATCCTCGCTAATTCGTTGGGCGACGAAGGG	279990	279996	280046	279994	-1	PUNSTscaffold_19	PUNSTDRAFT_55727	278885	281332	None	1090	173	9153	No_constitutive_exon_found_in_species
TCCCCTCTTGGTTTCCCTCGGCAATGTCTTACCGATCGGGCGACGGGCAGGC	302255	302593	302205	302257	1	PUNSTscaffold_19	PUNSTDRAFT_146649	301848	302593	None	1090	173	9153	No_constitutive_exon_found_in_species
CCCGCGTGCTTTTGATCGTGAGGCTGACGCGCGCCCGGTTTATGGGACAGGC	307848	308074	307798	307850	1	PUNSTscaffold_19	PUNSTDRAFT_76716	307512	311645	None	1090	173	9153	No_constitutive_exon_found_in_species
GGGTGTGGGTGTTGCTGGGGAGAGCGTGAGGAAGGAGGGGAGGAGGGGAGGG	309865	309967	309815	309867	1	PUNSTscaffold_19	PUNSTDRAFT_76716	307512	311645	None	1090	173	9153	No_constitutive_exon_found_in_species
GCTTTCCATACCCCTATGTGCAAGGGTGAATGCTGAAAGGGGCAACGCAGTG	317250	317677	317727	317675	-1	PUNSTscaffold_19	PUNSTDRAFT_138885	316948	320206	None	1090	173	9153	No_constitutive_exon_found_in_species
GTGCGCGCTTTTCCCTTCCAACGTGATGTCGTTGATGACGGGTACGACAGCG	342073	342124	342023	342075	1	PUNSTscaffold_19	PUNSTDRAFT_138892	341723	342762	None	1090	173	9153	No_constitutive_exon_found_in_species
AGGTGAATCTAACATGCTTTCGACGTGTCCTGACCTCACGGGTGGCGCAGGG	344927	345034	345084	345032	-1	PUNSTscaffold_19	PUNSTDRAFT_138893	343045	345272	None	1090	173	9153	No_constitutive_exon_found_in_species
CGCCGGTGACGCCCGCGGGGCCTGCGCAGGAGGGCGCGGGGGTGGTGGAGAA	350548	350680	350498	350550	1	PUNSTscaffold_19	PUNSTDRAFT_18428	349216	350680	None	1090	173	9153	No_constitutive_exon_found_in_species
TCATTCCACTCCAACGGACTGTCTCTTACAATTTTTCGGGATGGCAATAGAG	359186	360895	360945	360893	-1	PUNSTscaffold_19	PUNSTDRAFT_108653	359186	362717	None	1090	173	9153	No_constitutive_exon_found_in_species
TTTACATTGCGTTTTCTGGATTGTCAACATTCAAAACATTGGGTCAAAAGGT	440009	440065	440115	440063	-1	PUNSTscaffold_19	PUNSTDRAFT_93283	437237	440285	None	1090	173	9153	No_constitutive_exon_found_in_species
CAGAATGCCGAGATTCACCGTACGTACAGAAAACGGATGAGGACGGGGAGCA	457761	457854	457904	457852	-1	PUNSTscaffold_19	PUNSTDRAFT_108690	457761	459013	None	1090	173	9153	No_constitutive_exon_found_in_species
CTGGCATATCATCATCATGTTTTGTGCACCCAATGATTGATTGGGGACAGAG	502020	502104	502154	502102	-1	PUNSTscaffold_19	PUNSTDRAFT_55769	501849	504087	None	1090	173	9153	No_constitutive_exon_found_in_species
CGTCTGCCTTCTTCTCGCTTAGCTCGTAACTAAACGGCCTGGGGACATAGAC	12879	13143	12829	12881	1	PUNSTscaffold_20	PUNSTDRAFT_108731	11527	13143	None	1090	173	9153	No_constitutive_exon_found_in_species
CATCCCACCCTTTCCAAATTCCCGGTGGACTCATTTTTTTTGGGAAACAGGC	15584	15743	15534	15586	1	PUNSTscaffold_20	PUNSTDRAFT_128505	14260	15743	None	1090	173	9153	No_constitutive_exon_found_in_species
CCTCGTTCTTCGCGATAAACGTATCTGATACTATACTGACTGACGGGAAGTC	56904	56983	57033	56981	-1	PUNSTscaffold_20	PUNSTDRAFT_93354	55826	57399	None	1090	173	9153	No_constitutive_exon_found_in_species
GCCGTTCCCTATCAACATCAATATCTATCCTGACACCGATGGGTATACAGGG	59594	59685	59735	59683	-1	PUNSTscaffold_20	PUNSTDRAFT_93359	59382	62911	None	1090	173	9153	No_constitutive_exon_found_in_species
CCTCTCTGGCCAAGAGGGATGCTTACGCTTTATGTTCATCTGTGGGGTAGGC	114772	114865	114722	114774	1	PUNSTscaffold_20	PUNSTDRAFT_93383	114343	116478	None	1090	173	9153	No_constitutive_exon_found_in_species
CAGGTAACATAGTTGCTTTTACGCCCCATGCTCTACTAACTTGGGGACAGGC	144939	144952	144889	144941	1	PUNSTscaffold_20	PUNSTDRAFT_146733	142907	145337	None	1090	173	9153	No_constitutive_exon_found_in_species
TGAGCATAGTTTCCAAACGGACGGTGCTGGTCGGTTGACGGGATTCGAAGGA	147544	147600	147650	147598	-1	PUNSTscaffold_20	PUNSTDRAFT_108803	146225	147863	None	1090	173	9153	No_constitutive_exon_found_in_species
ACGAGTGTGCATTCTCAGACGTCGACATTAACTTGAGTCGGGATGGACAGGT	232109	232268	232318	232266	-1	PUNSTscaffold_20	PUNSTDRAFT_146753	231646	232964	None	1090	173	9153	No_constitutive_exon_found_in_species
CGTTCAGCTCACCACCTCGCCCGGTTCAATAACTGACCGGGTGTAAACAGCT	308363	308767	308817	308765	-1	PUNSTscaffold_20	PUNSTDRAFT_93470	307627	312865	None	1090	173	9153	No_constitutive_exon_found_in_species
CCTCAGGCGTTCTATATGTTTTCCGACACGAGGAGGCTGAGGGTCAACAGGC	315576	315602	315526	315578	1	PUNSTscaffold_20	PUNSTDRAFT_108873	315172	316980	None	1090	173	9153	No_constitutive_exon_found_in_species
TTCACGTTTTCTTAGCTGGGCCAGAGCTAATACGCAAGCCGGGAATGTAGGG	341484	341805	341434	341486	1	PUNSTscaffold_20	PUNSTDRAFT_123078	341236	342345	None	1090	173	9153	No_constitutive_exon_found_in_species
TTTTCGACTTTGGGTTGGATGCGGGGCGTTTGCTGACGTTATGGGGATAGGT	344821	344987	344771	344823	1	PUNSTscaffold_20	PUNSTDRAFT_108890	342768	345614	None	1090	173	9153	No_constitutive_exon_found_in_species
ACGTGAATGCTTGTCGTCGAGGTGGACATGCGGGCTCATCTAGGGTGTAGAT	349344	349500	349294	349346	1	PUNSTscaffold_20	PUNSTDRAFT_55872	345848	351573	None	1090	173	9153	No_constitutive_exon_found_in_species
GGTCTTGAGATCCGACGATGCTGAGAGTCGGTACGTACCGGGGGGTGCAGGC	378882	378963	379013	378961	-1	PUNSTscaffold_20	PUNSTDRAFT_146784	378326	380578	None	1090	173	9153	No_constitutive_exon_found_in_species
ACTGTCGTCGTCTCAAAGTATGTTCAGGCTGAAGGATGAAGGGCGTGTAGTA	381437	381596	381387	381439	1	PUNSTscaffold_20	PUNSTDRAFT_77284	381188	382269	None	1090	173	9153	No_constitutive_exon_found_in_species
TCCTCCCCTTTCCATCGGTTATCTCCCTGGCCTTACCGTTGCGGGTATAGGC	392916	393399	393449	393397	-1	PUNSTscaffold_20	PUNSTDRAFT_108919	391565	394865	None	1090	173	9153	No_constitutive_exon_found_in_species
CCGCACCCTCGAGTCGGCTTACGCTGATCCACCGTTGCTTGGGTATATAGGC	407537	407827	407877	407825	-1	PUNSTscaffold_20	PUNSTDRAFT_108926	406900	408982	None	1090	173	9153	No_constitutive_exon_found_in_species
GGAAAGCCGACCTTCCGTTCACGCCGTAGTTTTCTGACCGGGAGTTGCAGAC	109718	109783	109833	109781	-1	PUNSTscaffold_21	PUNSTDRAFT_108963	108854	109897	None	1090	173	9153	No_constitutive_exon_found_in_species
CGCCCCATATTCGTGATTTGCACGGCAAATTTCTCATCACGGGCATGTAGTT	108854	109244	109294	109242	-1	PUNSTscaffold_21	PUNSTDRAFT_108963	108854	109897	None	1090	173	9153	No_constitutive_exon_found_in_species
CACCAGTTCATCGTCCGCCGCAGTCGTCTCAGCATAACGGGGCAGATCAGCC	129623	129784	129834	129782	-1	PUNSTscaffold_21	PUNSTDRAFT_123115	129014	129976	None	1090	173	9153	No_constitutive_exon_found_in_species
GCGCCAGGGCTTTCGTTTGGCATGCCCTGATTAGTGCATTTGTGGGATAGTC	206996	207226	206946	206998	1	PUNSTscaffold_21	PUNSTDRAFT_128608	204782	207717	None	1090	173	9153	No_constitutive_exon_found_in_species
TGGTGGAGGAGCTCAAGGAGGAGGTCGCACGAACGGGGGCAGAGAAGGAGGA	213738	214989	215039	214987	-1	PUNSTscaffold_21	PUNSTDRAFT_77359	211472	216021	None	1090	173	9153	No_constitutive_exon_found_in_species
ATGATCAGTCCAGATCTCAGAGTTGGCTGGCTGAACTCGGGGTTGAATAGGA	257544	257589	257494	257546	1	PUNSTscaffold_21	PUNSTDRAFT_93622	256880	259139	None	1090	173	9153	No_constitutive_exon_found_in_species
CATGCGGCTTTATGCTGTGAGGGCGACAGTGTCTGACCAGATGGGCGCAGAT	295541	295754	295491	295543	1	PUNSTscaffold_21	PUNSTDRAFT_128616	294482	295754	None	1090	173	9153	No_constitutive_exon_found_in_species
CATTTCGATACATAAGTTCCGGCGCGATGCTAATGAGGTTGGGGTGCCAGTG	329109	329249	329059	329111	1	PUNSTscaffold_21	PUNSTDRAFT_55958	327709	330066	None	1090	173	9153	No_constitutive_exon_found_in_species
TGTGGATATTATGGCCGAGTGTGGATGAGTAACCTAACGGGATGCAACAGAG	362838	363420	363470	363418	-1	PUNSTscaffold_21	PUNSTDRAFT_146869	360839	366087	None	1090	173	9153	No_constitutive_exon_found_in_species
TTGACCCTGCACATTCATCCGTCCGAGCCAGCGTGGCTGACGGGATACAGCG	111948	112029	111898	111950	1	PUNSTscaffold_22	PUNSTDRAFT_77603	111660	112819	None	1090	173	9153	No_constitutive_exon_found_in_species
TGCGTTCCATCGAATGCCTGGAAGGTGTGGGTGCTGATACGAGGGTCCAGAT	124041	124201	123991	124043	1	PUNSTscaffold_22	PUNSTDRAFT_93743	123502	125462	None	1090	173	9153	No_constitutive_exon_found_in_species
TTTTCCTCATCCCTCTCCTTTGGGCCGAGGGCTAACGAAACCGGGAACAGAT	172056	172226	172006	172058	1	PUNSTscaffold_22	PUNSTDRAFT_56006	170638	172416	None	1090	173	9153	No_constitutive_exon_found_in_species
TATGTAAAAAACATTGTGGAATTGACCGCTCAAAGCTGATCGGGAATCAGGG	266804	267112	267162	267110	-1	PUNSTscaffold_22	PUNSTDRAFT_77731	265764	267958	None	1090	173	9153	No_constitutive_exon_found_in_species
TGACACGCGTGATAGATCGCTAACGCCTCGCTGTTCTTTTTGGGTGCAAGGG	301861	302010	302060	302008	-1	PUNSTscaffold_22	PUNSTDRAFT_77708	300519	302495	None	1090	173	9153	No_constitutive_exon_found_in_species
ACATGTCATTGCTCCGCCCATCACGGTCATCCTCACAGCGGGAGGCACAGAA	195455	195812	195862	195810	-1	PUNSTscaffold_23	PUNSTDRAFT_139379	194780	195968	None	1090	173	9153	No_constitutive_exon_found_in_species
GCATGTGTTCGATTCCCAGTCTTCCCTCACTGTAACCCCCAGGGACTCAGCG	101365	101452	101502	101450	-1	PUNSTscaffold_24	PUNSTDRAFT_56140	100771	102258	None	1090	173	9153	No_constitutive_exon_found_in_species
GATTGCGCGTTTGCGATGGATGCTGACGAGGTTGGGTTGTGGGTGAGTAGGC	110830	110898	110948	110896	-1	PUNSTscaffold_24	PUNSTDRAFT_93915	109934	111333	None	1090	173	9153	No_constitutive_exon_found_in_species
ACGCGTTTGCGTACGCATACTCATGCGGCTTTTGTTCTTGGGAATCACAGGC	109934	110259	110309	110257	-1	PUNSTscaffold_24	PUNSTDRAFT_93915	109934	111333	None	1090	173	9153	No_constitutive_exon_found_in_species
TCGTGTTCGTCCTGTTCGTGTGCGGTAAGGCTGAGATGATGGGGGGGCAGGA	127987	128797	128847	128795	-1	PUNSTscaffold_24	PUNSTDRAFT_93924	126130	131072	None	1090	173	9153	No_constitutive_exon_found_in_species
TATCAACGATCAGAAAAGATCGAATAGGCAGCTGACATGCAGGGACTCAGGC	147076	147098	147026	147078	1	PUNSTscaffold_24	PUNSTDRAFT_56157	144682	149698	None	1090	173	9153	No_constitutive_exon_found_in_species
GTATGTCTTGAGATGCTGAAGCATCCCCGATGTTTACCTGGGACACGTAGGA	152645	153223	153273	153221	-1	PUNSTscaffold_24	PUNSTDRAFT_109325	152259	154721	None	1090	173	9153	No_constitutive_exon_found_in_species
ACGCTATGATCGCGCTCAATGCATTGTTTTGACTCAGCGCGATCGGGTAGCT	160277	160465	160515	160463	-1	PUNSTscaffold_24	PUNSTDRAFT_77970	159496	161600	None	1090	173	9153	No_constitutive_exon_found_in_species
AGGTGCTCCCTATATGCAAGCGCGTTGGTGATTGCTGATGCACGGGATAGAT	188711	188998	189048	188996	-1	PUNSTscaffold_24	PUNSTDRAFT_139464	188530	189922	None	1090	173	9153	No_constitutive_exon_found_in_species
GTGATCTATGCTCTGAATGTTGTACGTCGCTTATTAGCCGGTTGGGATAGGT	1507	1659	1457	1509	1	PUNSTscaffold_25	PUNSTDRAFT_78083	812	3034	None	1090	173	9153	No_constitutive_exon_found_in_species
GTAGGTACTGGTCAAAGATAGTGGTTCACGACGACTCAACACACGGGCAGAG	15898	16038	16088	16036	-1	PUNSTscaffold_25	PUNSTDRAFT_123268	14072	17219	None	1090	173	9153	No_constitutive_exon_found_in_species
TGTAGTACGTCCATGACGACAAGATGTGCTCCACAACCGACGGGATGCAGTG	49493	49529	49443	49495	1	PUNSTscaffold_25	PUNSTDRAFT_78043	48682	49717	None	1090	173	9153	No_constitutive_exon_found_in_species
CGAAGGTTCGTGGCGTAAAACAAGATGATGGCGGGATCGCTCTGGGGAAGGA	91399	91438	91488	91436	-1	PUNSTscaffold_25	PUNSTDRAFT_78110	90102	93110	None	1090	173	9153	No_constitutive_exon_found_in_species
CTCGAGGGCAATGATGATTCAGAATGGCGCTGATACATCGCGTTGGGAAGGT	90185	90548	90598	90546	-1	PUNSTscaffold_25	PUNSTDRAFT_78110	90102	93110	None	1090	173	9153	No_constitutive_exon_found_in_species
GGTAAGTATGACCGTCAACGAATGTCTTTCACGACTGACGGGTGGAACAGCG	12847	13053	12797	12849	1	PUNSTscaffold_26	PUNSTDRAFT_139515	11015	13460	None	1090	173	9153	No_constitutive_exon_found_in_species
AACAGTCGGTGTCCTAATGAGGTGCTCATGGCAACGTACCAATGGGACAGAA	13432	13460	13382	13434	1	PUNSTscaffold_26	PUNSTDRAFT_139515	11015	13460	None	1090	173	9153	No_constitutive_exon_found_in_species
AAGGCTAGACATGAGGTTGACATATATTGATGCTCAGTGTATTGGGGTAGGT	17778	18006	18056	18004	-1	PUNSTscaffold_26	PUNSTDRAFT_147045	13723	21299	None	1090	173	9153	No_constitutive_exon_found_in_species
GTCCCTGAACGTCCGCAAAAAATGCTGATCGGCGCGTTTGAATGGGGCAGTG	39379	39459	39509	39457	-1	PUNSTscaffold_26	PUNSTDRAFT_128761	38001	40359	None	1090	173	9153	No_constitutive_exon_found_in_species
TGAACCCATCGTAATCATCATGTGTGCTGACGACTGTGGCGGGCGATTAGTG	33452	33529	33579	33527	-1	PUNSTscaffold_27	PUNSTDRAFT_139548	32200	33631	None	1090	173	9153	No_constitutive_exon_found_in_species
TAAGTGGGCCAGACGTAAGGATCTCGAATCCTTGAGGGCAACTCAGAGAGCC	21222	21671	21172	21224	1	PUNSTscaffold_29	PUNSTDRAFT_19582	20705	21671	None	1090	173	9153	No_constitutive_exon_found_in_species
TCCATCAGCGAAGAGACTTTGCAGAACAACAGGAAACAACACAGGGCAAGAT	990	1841	1891	1839	-1	PUNSTscaffold_61	PUNSTDRAFT_78293	990	3255	None	1090	173	9153	No_constitutive_exon_found_in_species
CCTATGTTGCATTCTCGCAGGATGGAAAATGGATTGCTTCGGGCGGCGAGAC	2319	2577	2627	2575	-1	PUNSTscaffold_71	PUNSTDRAFT_78319	952	3222	None	1090	173	9153	No_constitutive_exon_found_in_species
GGGATGAAAAAATTCCCGGCGTATATCCATGCGCCCTGGGAAGGGGTCAGGC	1641	2089	1591	1643	1	PUNSTscaffold_116	PUNSTDRAFT_139674	726	2089	None	1090	173	9153	No_constitutive_exon_found_in_species
ACACTAGAAGATTCGGAGGCGCATGATCGACGAGACGAGAGGGGACGTAGCA	1767	1787	1717	1769	1	PUNSTscaffold_173	PUNSTDRAFT_139736	790	2145	None	1090	173	9153	No_constitutive_exon_found_in_species
