# Supplementary material for: Widespread Separation of the Polypyrimidine Tract From 3′ AG by G Tracts in Association With Alternative Exons in Metazoa and Plants
Source: Front Genet. 2019 Jan 14;9:741. doi: 10.3389/fgene.2018.00741 (PMC6339879; doi:10.3389/fgene.2018.00741)
Supplement: DATA FILE S1 — Sequences of REPAG 3′ SS from each species of fungi. [file Data_Sheet_1.zip › Supplementary data 1/Fungi_Release38_colletotrichum_orchidophilum.txt]

REPA_GGG_Sequence	Exon_Start	Exon_End	Pos_-50	Pos_+2	Strand	Chromosome	GeneID	Gene_Start	Gene_End	Gene_Name	Number_of_REPAs	Number_of_REPAs_has_GGG	Number_of_Intron(Intra_genic_Region)	Upstream_Constitutive_Exon
GATATACAGCCTCGCCCTGATAGTGCTATCACGCTAACGGGAGAAACAAGGC	9807	10152	9757	9809	1	Scaffold_1.1	CORC01_00003	8952	10152	None	4172	472	24351	No_constitutive_exon_found_in_species
GTTGGGAGAAGCGCAGATTTCTACTATGGCGTGTTGATACGCGGGCACAGGC	75828	75970	76020	75968	-1	Scaffold_1.1	CORC01_00014	75289	76184	None	4172	472	24351	No_constitutive_exon_found_in_species
ACTTTGGTGCGGAGTCCTTACGTGGAAAGCCAAAGCTGACGGCGAGGGAGAA	179124	179209	179259	179207	-1	Scaffold_1.1	CORC01_00038	177810	179641	None	4172	472	24351	No_constitutive_exon_found_in_species
CACGTTGTCGTTCCCATTATCCACTTGCTGACTACTTTTGGGTACAATAGCT	206380	206432	206482	206430	-1	Scaffold_1.1	CORC01_00043	204648	207979	None	4172	472	24351	No_constitutive_exon_found_in_species
CCTCATACTTTTCACTTCCAACCCAAGATCTAACATTTTGGCGGGCATAGGA	226014	226186	226236	226184	-1	Scaffold_1.1	CORC01_00047	224807	226626	None	4172	472	24351	No_constitutive_exon_found_in_species
AGACCATTGAGGATGACGAGAAAGCGCTGCTCCTGACAATGGGCAAGCAGAT	240420	240521	240571	240519	-1	Scaffold_1.1	CORC01_00051	240210	241452	None	4172	472	24351	No_constitutive_exon_found_in_species
ATTCACGCGCCATTGCTAGTCACCGCCGTCGAGCGAGACCGGGACGATAGCC	246312	246857	246262	246314	1	Scaffold_1.1	CORC01_00052	245092	247066	None	4172	472	24351	No_constitutive_exon_found_in_species
TTCCTTATCTGCGGTGCCTCCCTGAAACCTGCTAATAATAAGGGCTAGAGGC	367282	367389	367232	367284	1	Scaffold_1.1	CORC01_00066	364611	368178	None	4172	472	24351	No_constitutive_exon_found_in_species
CCCCGTTGTACTAACGAGACATTGCTAGGAATCATGGGCTTGACAAAGAGCG	813573	813743	813523	813575	1	Scaffold_1.1	CORC01_00158	812757	813894	None	4172	472	24351	No_constitutive_exon_found_in_species
GCTCATCGATAAAATGCCCGTTGCGCTTGGTGCTGATCACGGGCAAGTAGAT	20235	20696	20746	20694	-1	Scaffold_2.1	CORC01_00175	19158	21181	None	4172	472	24351	No_constitutive_exon_found_in_species
CGGCAGGAGCTGCATGTAACACTGACACCAAGACGCAACTGGGGTGGCAGAG	26576	26621	26671	26619	-1	Scaffold_2.1	CORC01_00177	26576	27477	None	4172	472	24351	No_constitutive_exon_found_in_species
TCAAGATATTAAAAAAGCCCTCGTCAGGGCGGCTGAAATCGGGAAAATAGAC	473161	474126	474176	474124	-1	Scaffold_2.1	CORC01_00287	473161	477430	None	4172	472	24351	No_constitutive_exon_found_in_species
TTGTAGGTCTTTCCCTGAGGTGGTTTGAGCCATGCTAACACGTGGGATAGGG	515072	515092	515022	515074	1	Scaffold_2.1	CORC01_00299	514828	516363	None	4172	472	24351	No_constitutive_exon_found_in_species
ATTGCCCCTTCTCTTAGTCTTGCTGAGTATTGTTGACACGGGATACATAGTC	702405	702487	702355	702407	1	Scaffold_2.1	CORC01_00351	701008	702487	None	4172	472	24351	No_constitutive_exon_found_in_species
CTTTCCCCTTCATCCCCACCTGCCACAGCAATACTCATGGGGATACATAGAA	728834	729215	729265	729213	-1	Scaffold_2.1	CORC01_00361	728834	730611	None	4172	472	24351	No_constitutive_exon_found_in_species
CTCTGTGCGCAATCTTCAGATTGAAGGTACATGCTAACATGGGACGACAGTC	26995	27247	27297	27245	-1	Scaffold_3.1	CORC01_00393	26995	27827	None	4172	472	24351	No_constitutive_exon_found_in_species
ATATGGTTTCTACGACACGACCAACAGCCTAACGATGATCGCGGGTACAGGT	68144	68460	68510	68458	-1	Scaffold_3.1	CORC01_00404	67458	68972	None	4172	472	24351	No_constitutive_exon_found_in_species
TGCAAGGTTTGGACATAAACGGTATGAGCCGATGCTGACCTCGGGGATAGCA	73030	73244	73294	73242	-1	Scaffold_3.1	CORC01_00406	71742	74080	None	4172	472	24351	No_constitutive_exon_found_in_species
TCGCGAGATTTTTGAAGAGAATACGGGGTCACTGACGCGGGGGGTTGTAGAT	213692	213966	213642	213694	1	Scaffold_3.1	CORC01_00455	212413	214917	None	4172	472	24351	No_constitutive_exon_found_in_species
TCGCCTAGGAGAGACCACAGCATACCGTACCTCTCGGGAGACAATGGCAGGT	253914	254343	254393	254341	-1	Scaffold_3.1	CORC01_00472	253914	255495	None	4172	472	24351	No_constitutive_exon_found_in_species
TCCTCATGTACAATTGCATCTACGTGTAAGGTACTAATAGATGGGAACAGTA	366347	366434	366297	366349	1	Scaffold_3.1	CORC01_00510	365976	366434	None	4172	472	24351	No_constitutive_exon_found_in_species
GGATCTAGACCGTCTAGATCAGACCCAGATATGCTGACCAGGAAGGGCAGTC	377437	377554	377604	377552	-1	Scaffold_3.1	CORC01_00514	376459	378510	None	4172	472	24351	No_constitutive_exon_found_in_species
GCACCCTTATCGAAGTATTTATTGAAAGAAGGTGCTGAAATTAGGGACAGGC	414517	415304	415354	415302	-1	Scaffold_3.1	CORC01_00525	414517	417196	None	4172	472	24351	No_constitutive_exon_found_in_species
CTTTTGGAAGTTGCCTTGTGCTGATAGTGACAAGACTAACAAAGGGACAGGT	33945	34227	34277	34225	-1	Scaffold_4.1	CORC01_00667	33945	35204	None	4172	472	24351	No_constitutive_exon_found_in_species
CCAACTATGTACACGTGAGACTCGTAGAGACTGATCAATGATGGGAGCAGTA	374592	374715	374765	374713	-1	Scaffold_4.1	CORC01_00767	374592	375405	None	4172	472	24351	No_constitutive_exon_found_in_species
GATATATGGTTTGGCTGGTGAAATAATGAGTAGGTGTTGACGGGTAGCAGGA	449777	449861	449911	449859	-1	Scaffold_4.1	CORC01_00793	449242	452487	None	4172	472	24351	No_constitutive_exon_found_in_species
ACTGGACGTGAGGTTGTCTCGCCCAGACTTCTACTAATTCCACGGGTAAGAT	586441	586495	586545	586493	-1	Scaffold_4.1	CORC01_00839	586441	587367	None	4172	472	24351	No_constitutive_exon_found_in_species
GTGACTTGACTCTATGCGCAAGGATGAACCGAGCTCTGACTGGGATGCAGTG	647380	647624	647330	647382	1	Scaffold_4.1	CORC01_00858	646721	648278	None	4172	472	24351	No_constitutive_exon_found_in_species
ATGTGATGGAACAAACTCAGCAAAGCATGAACTGACGAGGAGGGCGCAAGTC	729246	729273	729323	729271	-1	Scaffold_4.1	CORC01_00886	728248	730205	None	4172	472	24351	No_constitutive_exon_found_in_species
GAAATCTGCCATTCAAAGAGGAATAGCAAGTCTGTATCGGGCGACGACAGGA	80405	80507	80355	80407	1	Scaffold_5.1	CORC01_00928	78562	80507	None	4172	472	24351	No_constitutive_exon_found_in_species
ATTTCATAATATTGACCGTCGAAAAAGCCAGTGCTAACGCATGGGAACAGCA	141738	141920	141688	141740	1	Scaffold_5.1	CORC01_00945	140261	141920	None	4172	472	24351	No_constitutive_exon_found_in_species
TTGGACTGCAGTTTGAAGTCTGTCGGTAATAGCTGACTGGGATAAAAAAGGA	156194	156446	156496	156444	-1	Scaffold_5.1	CORC01_00953	156016	156688	None	4172	472	24351	No_constitutive_exon_found_in_species
ACATGGAACCCCCCCTTTATCGAGTGTGTAAGAGCTGACACAGGGTACAGTA	189398	189842	189348	189400	1	Scaffold_5.1	CORC01_00965	188956	189842	None	4172	472	24351	No_constitutive_exon_found_in_species
GCTGCTCGTCGTTTGGTACATACCCTACTGATACCTGCCCTCGGGACAAGTT	212106	212531	212056	212108	1	Scaffold_5.1	CORC01_00973	211025	212531	None	4172	472	24351	No_constitutive_exon_found_in_species
CCTTATCAGCTCCTTCTATGTAGAATCTCCAAGCTCACCTCGAGGGACAGGT	293334	294054	294104	294052	-1	Scaffold_5.1	CORC01_01002	293334	298291	None	4172	472	24351	No_constitutive_exon_found_in_species
AGGACACCACCACTATTGCAGGCGCAAAAACATGCTAACTAGGGAAATAGCT	657305	657474	657524	657472	-1	Scaffold_5.1	CORC01_01111	657305	659266	None	4172	472	24351	No_constitutive_exon_found_in_species
TGACCTGGGTTTAACAGAAGTTGATGGTCTGACTTGGTGAGGGACGACAGAC	660385	661507	661557	661505	-1	Scaffold_5.1	CORC01_01112	660385	661918	None	4172	472	24351	No_constitutive_exon_found_in_species
GGACTAGTGGGTAGATTCATCGACCAAGTTCAAGGCTAATAGGGATGCAGGC	9361	9523	9311	9363	1	Scaffold_6.1	CORC01_01116	9122	9991	None	4172	472	24351	No_constitutive_exon_found_in_species
CCGGGACGGGGTGGAAAGAAATGAAGACAGTTGCTGACCAGATTGGGTAGTT	90509	90522	90572	90520	-1	Scaffold_6.1	CORC01_01141	88844	90947	None	4172	472	24351	No_constitutive_exon_found_in_species
CACATGCAACCGCAGCCCGCAGGTTGCATTTTGACTGACTTGTGGGACAGTA	408945	409175	408895	408947	1	Scaffold_6.1	CORC01_01234	408810	409175	None	4172	472	24351	No_constitutive_exon_found_in_species
GCGGCGAACGATAGCGTACTGACAATTTTACTTTTTTTGTTGGGGAACAGCC	551039	552313	552363	552311	-1	Scaffold_6.1	CORC01_01275	551039	552921	None	4172	472	24351	No_constitutive_exon_found_in_species
CACCAAGGTGGAATTGCGTCTGCTCACGCCTCCGACATCTTGGGACGTAGCT	580898	581236	581286	581234	-1	Scaffold_6.1	CORC01_01285	580898	583417	None	4172	472	24351	No_constitutive_exon_found_in_species
AATTTGCGCCCCAATGGGGAAGACCATCAAGGCGCGGGCGGAGGAAACAGGG	587172	588417	588467	588415	-1	Scaffold_6.1	CORC01_01287	587172	589019	None	4172	472	24351	No_constitutive_exon_found_in_species
ATTGCCACATTCCTTCTAGCCCAAGGGGTCGCGTCTAACTCAGGGGGCAGAC	617221	618380	618430	618378	-1	Scaffold_6.1	CORC01_01295	617221	619090	None	4172	472	24351	No_constitutive_exon_found_in_species
TGCCCAGTACTCAAAGGCTAGATAATTTTGTTGGCTGACCTTGGGAGCAGAT	25576	25679	25526	25578	1	Scaffold_7.1	CORC01_01313	23279	25679	None	4172	472	24351	No_constitutive_exon_found_in_species
TTTTGGTATGATCGTGTTTTGGGATGGCCTGGGCTCACAGGAGGGAACAGAT	358595	358701	358545	358597	1	Scaffold_7.1	CORC01_01401	357658	359023	None	4172	472	24351	No_constitutive_exon_found_in_species
TGGGTGCAAAAACTCATGTTTGTGGATGGCGAATTGCTAACGGGAACAAGCT	599313	599709	599263	599315	1	Scaffold_7.1	CORC01_01447	598511	599977	None	4172	472	24351	No_constitutive_exon_found_in_species
TTGTCTTCTCGCAGATTATTATCAGCTATTTGTGCTAATAATTGGGAAAGGT	62717	62904	62667	62719	1	Scaffold_8.1	CORC01_01470	61365	63542	None	4172	472	24351	No_constitutive_exon_found_in_species
AAGGGCAGGTAGGGGGATGCAGAGGCTATAGCCGGAAAAGGGTGCAGTAGCG	104895	105221	105271	105219	-1	Scaffold_8.1	CORC01_01484	103891	105592	None	4172	472	24351	No_constitutive_exon_found_in_species
TTGGGTCGTGATATACACGGGAAATGTGTTGACTGGATGGAATGGGACAGTG	184280	184417	184230	184282	1	Scaffold_8.1	CORC01_01510	183697	184851	None	4172	472	24351	No_constitutive_exon_found_in_species
TGAAATGAGGGTGCTGGCAGAGTCGCTGACGTGGATTGAACGGGCGATAGAC	213112	213266	213062	213114	1	Scaffold_8.1	CORC01_01515	212402	214872	None	4172	472	24351	No_constitutive_exon_found_in_species
TACATTGTATCTTTCGGGGCTTTCTTTTGCTGACTGATTTTGGGCGGTAGTG	289853	291179	291229	291177	-1	Scaffold_8.1	CORC01_01547	289853	291484	None	4172	472	24351	No_constitutive_exon_found_in_species
ACCTTGCCTTTAAATCTGACAAGGAATATTAGCTGGTTGTGGGAAAACAGTG	318938	318945	318995	318943	-1	Scaffold_8.1	CORC01_01555	316883	319882	None	4172	472	24351	No_constitutive_exon_found_in_species
GAACGTTGGCGTATAAGAGAAGGGACCGTGGACTGACTGCAGGGTAATAGGT	2778	2817	2867	2815	-1	Scaffold_9.1	CORC01_01637	939	2988	None	4172	472	24351	No_constitutive_exon_found_in_species
TGCCTCGTCGAGTGTTGCACGAAAAGGGACTAACTTTGAACGGGAAATAGAA	52354	52669	52719	52667	-1	Scaffold_9.1	CORC01_01653	52354	53453	None	4172	472	24351	No_constitutive_exon_found_in_species
CCATCCTTCAAAACTATTTCAATGAGCTGTCTTACTGACATAGGGGATAGCG	64426	64602	64376	64428	1	Scaffold_9.1	CORC01_01658	63465	64793	None	4172	472	24351	No_constitutive_exon_found_in_species
GTGACGATCAATTGCCCATATGCTCCAATTGCCGTAAATCGGGAGCACAGTG	301823	301864	301914	301862	-1	Scaffold_9.1	CORC01_01738	299831	302144	None	4172	472	24351	No_constitutive_exon_found_in_species
AACAATGATGTGCTCCGTAGGTTTCTAATAATCAAAGTTGCGGGGGACAGAG	343400	343562	343612	343560	-1	Scaffold_9.1	CORC01_01754	341774	343926	None	4172	472	24351	No_constitutive_exon_found_in_species
ACGCTGAGCTGGGTTGAATTGGCACGCGCGCGCCGGGTCGGGGTGGGCAGCA	341774	342022	342072	342020	-1	Scaffold_9.1	CORC01_01754	341774	343926	None	4172	472	24351	No_constitutive_exon_found_in_species
ATCGCCTCCCAGGATATCGCGAAAGCCCACGTCGTTGGGTGGACTAATAGTG	346167	346310	346117	346169	1	Scaffold_9.1	CORC01_01755	344974	347743	None	4172	472	24351	No_constitutive_exon_found_in_species
AGGATTGGAAATTTGCCGAGTAATTCATCTGACTGGGCTCGGGATTGCAGTG	347059	347138	347009	347061	1	Scaffold_9.1	CORC01_01755	344974	347743	None	4172	472	24351	No_constitutive_exon_found_in_species
TTGGAAGTTTTTGATCATGGCGAACCGGGACTAATGAGTCGGGGGTACAGGT	431300	431485	431250	431302	1	Scaffold_9.1	CORC01_01785	429959	431485	None	4172	472	24351	No_constitutive_exon_found_in_species
CTTCCAACAATATTTCCTTGATAGACCGCTGACGTTTGGGGGAAAAAAAGGC	442289	442582	442632	442580	-1	Scaffold_9.1	CORC01_01791	442289	443579	None	4172	472	24351	No_constitutive_exon_found_in_species
ATTGTGAGTGATACTTCTTTGCGGATCTGAATTTGAGTGCTGGGGCTAAGCT	22308	22467	22517	22465	-1	Scaffold_10.1	CORC01_01827	21389	23493	None	4172	472	24351	No_constitutive_exon_found_in_species
CTTTTGAGAGACGCCTTGGAGGGACGCGATCGCTGACGGAAAGGGTACAGAT	33103	33222	33272	33220	-1	Scaffold_10.1	CORC01_01831	32709	33800	None	4172	472	24351	No_constitutive_exon_found_in_species
CTCTCCCATACATGCACAATACTAGAAGCGCGAATGCTTACAACGGGAAGGG	76829	77218	76779	76831	1	Scaffold_10.1	CORC01_01844	76381	79103	None	4172	472	24351	No_constitutive_exon_found_in_species
GGTACTTGGCATCCTTTCATTTGGATGTCGCGGATACTGATGGGACGCAGAC	269708	269866	269916	269864	-1	Scaffold_10.1	CORC01_01896	267694	270689	None	4172	472	24351	No_constitutive_exon_found_in_species
GCGAGGATTTGATCGGTTTGTGTGGAGTTGCACCTGTTCTGGGTTAACAGGC	386568	386945	386995	386943	-1	Scaffold_10.1	CORC01_01939	386115	387009	None	4172	472	24351	No_constitutive_exon_found_in_species
CATGACAGACCCTGACAGACCCAAACTCTAACTCCCATGGGGGGCCACAGGC	454664	455023	455073	455021	-1	Scaffold_10.1	CORC01_01960	454664	455403	None	4172	472	24351	No_constitutive_exon_found_in_species
AGGGGTTGCCCAGCAGAATGGAATTCGCGCTGACACTCGGGTAGTAACAGGA	4424	4493	4374	4426	1	Scaffold_11.1	CORC01_01979	3263	4493	None	4172	472	24351	No_constitutive_exon_found_in_species
CTTATTGAAAACCCTCTTCGCAGCTCATGCAAAACAAAATTGTGGGACAGTG	428651	428744	428601	428653	1	Scaffold_11.1	CORC01_02097	427738	428744	None	4172	472	24351	No_constitutive_exon_found_in_species
GACAGGCGTCGGCTCTACACTTTACGAAGTAGACACTGACGGGATAACAGCG	179231	179397	179447	179395	-1	Scaffold_12.1	CORC01_02173	179063	181137	None	4172	472	24351	No_constitutive_exon_found_in_species
CGGTCGAGTTCTATACGAGCGAGCTAGGGTTTACCCGGGGCGGAACGTAGTC	209899	210055	209849	209901	1	Scaffold_12.1	CORC01_02183	209776	210055	None	4172	472	24351	No_constitutive_exon_found_in_species
TTGCGGTCAAGAAAACCTTGTGTTTTTCGAAAGATGCTGACGGGACTAAGAA	313329	313400	313279	313331	1	Scaffold_12.1	CORC01_02218	312654	315313	None	4172	472	24351	No_constitutive_exon_found_in_species
CAGTTCAGCGACCAGCCTTGAAGACTAGCCAGCCTCTTATCAGGGACAAGAC	102758	102945	102995	102943	-1	Scaffold_13.1	CORC01_02291	102480	103318	None	4172	472	24351	No_constitutive_exon_found_in_species
CCCGCGACAAGGGGAAGATTATCTGATAAGCTAACCATGTCGGGGACCAGGA	224190	227752	224140	224192	1	Scaffold_13.1	CORC01_02331	223746	227752	None	4172	472	24351	No_constitutive_exon_found_in_species
CGAGCAAAGATCGCTGCGTCACTCGCATGCTGACATTGGGCAAAACATAGGG	386435	386693	386743	386691	-1	Scaffold_13.1	CORC01_02377	386435	387310	None	4172	472	24351	No_constitutive_exon_found_in_species
GTTTTCCACATCAAGTATCCCGAGAAAGTCGACTAACGCGGGAATTGTAGAT	416390	416559	416340	416392	1	Scaffold_14.1	CORC01_02545	415147	417206	None	4172	472	24351	No_constitutive_exon_found_in_species
TGCAATTGCCGCCTCACTTGGCGTCCTACAACTCTGACATACAAGGGCAGGC	482135	482315	482365	482313	-1	Scaffold_14.1	CORC01_02563	480127	482464	None	4172	472	24351	No_constitutive_exon_found_in_species
CATGCATGATACTCCGGCCACAGCCAGAGTAATGCTAATAGATGGGACAGTA	77905	78021	77855	77907	1	Scaffold_15.1	CORC01_02591	76522	78336	None	4172	472	24351	No_constitutive_exon_found_in_species
CTGGGTACATACACTGTTCAGAAACAGTCTCTAACAAGCTCGGGTGACAGGT	173672	173756	173806	173754	-1	Scaffold_15.1	CORC01_02624	173672	173943	None	4172	472	24351	No_constitutive_exon_found_in_species
TACACGTTTGCAGCCTGTTTATGAAAACGGTTAGTCCCGAAATGGGTTAGAC	284288	284721	284238	284290	1	Scaffold_15.1	CORC01_02648	283626	286420	None	4172	472	24351	No_constitutive_exon_found_in_species
CAGTCTAGCGGAACTACTGGTCATTGTCGCTGAATGATTTGGGTAACTAGAA	292864	292978	292814	292866	1	Scaffold_15.1	CORC01_02650	292700	292978	None	4172	472	24351	No_constitutive_exon_found_in_species
CTCCGTTCGCCGTTATTAGGAGGTCGGTTTCATTTACGACTGGGAGCGAGTG	296495	297100	296445	296497	1	Scaffold_15.1	CORC01_02651	295853	297100	None	4172	472	24351	No_constitutive_exon_found_in_species
TGCTTCGCCGGCTCGTCAAGTCAATGGGCAGTACTGACGTGCACGGGCAGGT	447906	448075	448125	448073	-1	Scaffold_15.1	CORC01_02702	447390	450145	None	4172	472	24351	No_constitutive_exon_found_in_species
TACGTTCACACGAGACCTCAGTAGTGTGATGGGTGGCTGACTGGGAATAGAT	467021	467263	467313	467261	-1	Scaffold_15.1	CORC01_02708	466706	468605	None	4172	472	24351	No_constitutive_exon_found_in_species
TTAGTTTGCCTGATGGTCGGTGCAAAATTCTAATCACGGGAAGGATACAGGA	476665	476675	476725	476673	-1	Scaffold_15.1	CORC01_02710	476665	477817	None	4172	472	24351	No_constitutive_exon_found_in_species
ATCAGCGACAGGTGCTCGGTTCAAATTGATGTTGACGGGAGACCAAACAGTA	343924	344843	343874	343926	1	Scaffold_16.1	CORC01_02828	342894	344843	None	4172	472	24351	No_constitutive_exon_found_in_species
AATGAAGCAAGTTGACGTCGGAGTGAGATGTCTAATATTCAGCGGGACAGAT	36681	36808	36631	36683	1	Scaffold_17.1	CORC01_02880	36137	37853	None	4172	472	24351	No_constitutive_exon_found_in_species
ACCCACCGCACGCTTGTTTGGTAAATACATGGACTGACGATGGGATACAGTG	159590	159627	159540	159592	1	Scaffold_17.1	CORC01_02922	159130	159627	None	4172	472	24351	No_constitutive_exon_found_in_species
AAAACACCAACATTCTACATCACACCCATAACGGCCTCATACGGGTAAAGGC	196061	196240	196290	196238	-1	Scaffold_17.1	CORC01_02937	196061	196370	None	4172	472	24351	No_constitutive_exon_found_in_species
CGTCAACATTGACGCCTGCTTGAGTCACGAGAAGGTGGGCAGGGATAAAGTC	333323	333409	333459	333407	-1	Scaffold_17.1	CORC01_02988	332313	333659	None	4172	472	24351	No_constitutive_exon_found_in_species
AAGAACCCAACTCTTCTTCCGAAATGGCGGGGCTAATTAACGCGGGGTAGGC	366302	366815	366865	366813	-1	Scaffold_17.1	CORC01_02996	365909	366931	None	4172	472	24351	No_constitutive_exon_found_in_species
GGAATCTCAGCGCGGAGTTTACCAGATTGCTAACGCGAGGAGGGGAATAGCA	428549	428602	428652	428600	-1	Scaffold_17.1	CORC01_03018	428440	429331	None	4172	472	24351	No_constitutive_exon_found_in_species
CGCAGCATCCCTGTCAACGCGAGAGTTCGATAAAGTCTAACGAGGGCCAGAT	145384	145691	145334	145386	1	Scaffold_18.1	CORC01_03056	144704	147570	None	4172	472	24351	No_constitutive_exon_found_in_species
TACTCTCCTCGATCGGGCCAAGGCCAATGGCTGACACTGTCGGGATGCAGTT	225603	225923	225973	225921	-1	Scaffold_18.1	CORC01_03084	225254	226557	None	4172	472	24351	No_constitutive_exon_found_in_species
TCATCAACTACAACGGAGAAGGAGGGCGATGCTGACTTTGGGACAAATAGCT	323223	323970	323173	323225	1	Scaffold_18.1	CORC01_03115	322755	323970	None	4172	472	24351	No_constitutive_exon_found_in_species
GGACACCAAGGATGATCTGGAGAGATGAAGACTGACACAAACGGGCATAGTA	358674	358899	358624	358676	1	Scaffold_18.1	CORC01_03126	357351	358899	None	4172	472	24351	No_constitutive_exon_found_in_species
TGACAAGCGGAGCATGGCAGGGGAATCATGTGCGCTAACTGGGCCAACAGCC	92610	92998	93048	92996	-1	Scaffold_19.1	CORC01_03189	90610	93781	None	4172	472	24351	No_constitutive_exon_found_in_species
AAGCGAAGTTTGGTTCTTCTGTCTGATATCTTTGCTGACCTGTGGGGCAGTA	229849	230831	229799	229851	1	Scaffold_19.1	CORC01_03228	228069	230831	None	4172	472	24351	No_constitutive_exon_found_in_species
CTAAAGCCTGATGGTTCGCGTGGCGCGTCGGCGTACTGACGGGAGGCTAGCC	339681	339829	339879	339827	-1	Scaffold_19.1	CORC01_03255	339273	340719	None	4172	472	24351	No_constitutive_exon_found_in_species
AATGCCTTGGAAATATTTGGAACCGGAACGCTGACATGTGGGGGATATAGTG	350624	350951	350574	350626	1	Scaffold_19.1	CORC01_03258	349165	350951	None	4172	472	24351	No_constitutive_exon_found_in_species
CATCATGAAGCTGGCAGCTTGCAAGACCAGGAAACTGACCAAAGGGAAAGAG	1372	1621	1322	1374	1	Scaffold_20.1	CORC01_03293	740	2463	None	4172	472	24351	No_constitutive_exon_found_in_species
CACAGAGTGGCAAGAGGGAATGACAGCGCAAATACTGACATTGGGGACAGTC	21912	22136	21862	21914	1	Scaffold_20.1	CORC01_03299	21276	22442	None	4172	472	24351	No_constitutive_exon_found_in_species
CATAAAAGTCATTACATGGAAACAAAATACTGACAACTCCGGGGCGATAGGC	31491	31704	31441	31493	1	Scaffold_20.1	CORC01_03301	29225	32074	None	4172	472	24351	No_constitutive_exon_found_in_species
TGAACCTCTTGAGCCGCAGATAAGGATTGCGTCTGACGCCGGGGATCTAGCG	149980	150074	150124	150072	-1	Scaffold_20.1	CORC01_03343	149980	150751	None	4172	472	24351	No_constitutive_exon_found_in_species
GTGCTGTTTGCCTCGTATGCTGGTTTTTTGGTCTGACTCGCGCGGGAAAGTT	184340	184784	184290	184342	1	Scaffold_20.1	CORC01_03356	184007	184784	None	4172	472	24351	No_constitutive_exon_found_in_species
AACATGCGAGGTTCTCGTGAAGTAGCATTTTACTCATTGCGGGGGAAAAGGG	60873	60947	60823	60875	1	Scaffold_21.1	CORC01_03461	60756	61162	None	4172	472	24351	No_constitutive_exon_found_in_species
CGGTAAGTAAAGTCCAGAAGCAGCTGCCCTTAGATACTAACACAGGGTAGCC	253776	255343	255393	255341	-1	Scaffold_21.1	CORC01_03521	253776	256701	None	4172	472	24351	No_constitutive_exon_found_in_species
TCTCGATTCCGCAACCGAGTTTGAGACGGCAAAGACTGACTGGGAGGTAGGT	257553	257644	257503	257555	1	Scaffold_21.1	CORC01_03522	257225	257733	None	4172	472	24351	No_constitutive_exon_found_in_species
GTGCAGATCTCTTGAACAGTAGTCGAATGATGGTGCTGACGGGTGAATAGTT	317262	318262	318312	318260	-1	Scaffold_21.1	CORC01_03541	316976	318965	None	4172	472	24351	No_constitutive_exon_found_in_species
GTCACCCGTCACTACCGCCTCAGCGAAGCTTTGCTGGGTGATGCGAACAGAC	114287	114784	114834	114782	-1	Scaffold_22.1	CORC01_03605	114287	115561	None	4172	472	24351	No_constitutive_exon_found_in_species
TAGGATTCGATGCTTGCCAGGCTCTCTCGCTGACAGTTTGGGAATGATAGGT	141807	141895	141945	141893	-1	Scaffold_22.1	CORC01_03611	137420	142446	None	4172	472	24351	No_constitutive_exon_found_in_species
GTAGGCTATCGCGGCAAGGCGGCAGCATCGGGTGGCGGGGACGGCGGCAGCA	383488	383897	383438	383490	1	Scaffold_22.1	CORC01_03685	380934	383897	None	4172	472	24351	No_constitutive_exon_found_in_species
ATGCCAATTCCGACTTAATTTGTTGGAAAGCTAATTCGTGGTGGGAAAAGTC	54051	54270	54320	54268	-1	Scaffold_23.1	CORC01_03707	53364	54411	None	4172	472	24351	No_constitutive_exon_found_in_species
ATTCAAGGCAGCTGAAGGAGTCGCTCAAAGATGGCTGAAAGAACGGGCAGAA	53760	53802	53852	53800	-1	Scaffold_23.1	CORC01_03707	53364	54411	None	4172	472	24351	No_constitutive_exon_found_in_species
AGTCCACCAATATTTCACTCTCGAGGGTGCCCCAGCTAACATTGGGACAGCT	93441	96112	96162	96110	-1	Scaffold_23.1	CORC01_03722	92485	96216	None	4172	472	24351	No_constitutive_exon_found_in_species
AGTTGGAACGCGCCTGAGGTGAACGTCAACAGAGACTTACGGGATACTAGCT	162327	162491	162541	162489	-1	Scaffold_23.1	CORC01_03746	160210	163116	None	4172	472	24351	No_constitutive_exon_found_in_species
CCTTCTATGGATGAAGATGACTCCAAATTCTAATGCGGGGGGAAAACTAGGC	218558	218817	218508	218560	1	Scaffold_23.1	CORC01_03768	218180	219234	None	4172	472	24351	No_constitutive_exon_found_in_species
CTAGGCTGCTGTAGACATGCGTGATGATATTGATTAACCTGGGGATGCAGGT	204894	205197	205247	205195	-1	Scaffold_24.1	CORC01_03870	204429	205850	None	4172	472	24351	No_constitutive_exon_found_in_species
GGTGCTCATCGCCATGGTAACCTTTCTTTCCGCTAACACGAAGGGAAAAGTT	207664	207824	207614	207666	1	Scaffold_24.1	CORC01_03871	206491	208506	None	4172	472	24351	No_constitutive_exon_found_in_species
AAGTTACGAAATAGGCCTTGAACATGTCCCATAACTAATGGGCTCGAAAGGC	314834	314936	314784	314836	1	Scaffold_24.1	CORC01_03911	313128	315193	None	4172	472	24351	No_constitutive_exon_found_in_species
AATACTGGACCTGTGATGAACCGAGATACTGACAACGTTTTGGGAATAAGGT	29567	29776	29826	29774	-1	Scaffold_25.1	CORC01_03952	29338	31121	None	4172	472	24351	No_constitutive_exon_found_in_species
GTTTGGTCTGGTATGAGGCACTGAACTGACGGTTGGTACCCGGGATATAGCA	223233	223468	223183	223235	1	Scaffold_25.1	CORC01_04021	222997	223468	None	4172	472	24351	No_constitutive_exon_found_in_species
AAGAAATTTGTTGCCCTGATCACATCAGGACAGGTGCTAACGGGGAGCAGCT	20787	20912	20737	20789	1	Scaffold_26.1	CORC01_04085	20671	21189	None	4172	472	24351	No_constitutive_exon_found_in_species
GCGGGCCTGTTTGCTTGCTTCGGAAGAGATTGGCTAATTCTTGAGGGCAGAG	249635	249687	249737	249685	-1	Scaffold_26.1	CORC01_04109	249328	249768	None	4172	472	24351	No_constitutive_exon_found_in_species
AGGCCAGACGAAGGTGCTCCCTTTGGTAGCATTCACTAAAATCAGGGCAGCT	297084	297199	297249	297197	-1	Scaffold_26.1	CORC01_04124	296936	299171	None	4172	472	24351	No_constitutive_exon_found_in_species
GACGCGTAAAGTGTTCTGCATCCCAACTCTGACTAACTCTGGGGACATAGAT	380366	380700	380316	380368	1	Scaffold_26.1	CORC01_04152	379713	381358	None	4172	472	24351	No_constitutive_exon_found_in_species
ATGGTTGTTTCGTCAATATAACACCCCGGTGCTGACACGGACTGGGGTAGAT	4642	4816	4866	4814	-1	Scaffold_27.1	CORC01_04163	4642	6740	None	4172	472	24351	No_constitutive_exon_found_in_species
TGTAGATCAGCGTCGCCGCGAGAGACACATGACTAACACAGGGGATATAGAT	77125	77506	77556	77504	-1	Scaffold_27.1	CORC01_04185	76216	77969	None	4172	472	24351	No_constitutive_exon_found_in_species
TAAGGCGATGAACTGGTAATCTACGCGGGCGGGACTCGGGAAACGTCAAGGG	251713	251772	251822	251770	-1	Scaffold_27.1	CORC01_04241	250799	253156	None	4172	472	24351	No_constitutive_exon_found_in_species
ATATCGCGGCCTGGTTTGAGCATCGTTATACAGAGACTCACTGGGTGGAGCC	361770	362183	362233	362181	-1	Scaffold_29.1	CORC01_04492	361770	364687	None	4172	472	24351	No_constitutive_exon_found_in_species
ACAGACGAGCGACTTGAGAATTGGCTTGCTAATACGGTTCATGGGATTAGGG	35675	35765	35815	35763	-1	Scaffold_30.1	CORC01_04508	35476	36524	None	4172	472	24351	No_constitutive_exon_found_in_species
AAGTCGACCGATTACAAAAGAATGGAAGCTGACCTTTTGTCTGGGTGAAGGA	87600	88103	87550	87602	1	Scaffold_30.1	CORC01_04524	86849	89181	None	4172	472	24351	No_constitutive_exon_found_in_species
AGAAGTGTGAGGCCAGTGACAGACGCTGACCGAGTGTGGGGTGAGGACAGCT	90330	90738	90280	90332	1	Scaffold_30.1	CORC01_04525	89628	90738	None	4172	472	24351	No_constitutive_exon_found_in_species
ATATTGATGACGAGAGGGATTTGATGGCTAACCTGAGAGGGCGGGCGCAGGT	142911	143148	142861	142913	1	Scaffold_30.1	CORC01_04540	141875	144247	None	4172	472	24351	No_constitutive_exon_found_in_species
TTTCTCTCATTCCAAGTCGTACATCGTGTGTAACTGACATGAGGGAACAGGT	165539	165989	165489	165541	1	Scaffold_30.1	CORC01_04548	164869	165989	None	4172	472	24351	No_constitutive_exon_found_in_species
TTCAAATACTTCCTGGATTATGTCCAACCACTAACGGGGTGGCATGGTAGGC	349853	350401	350451	350399	-1	Scaffold_30.1	CORC01_04605	349853	350968	None	4172	472	24351	No_constitutive_exon_found_in_species
ATCTGGTATTTTGCATACGCCAAGAACTTATTCTGAAATACGGGATAAAGGT	31361	31641	31311	31363	1	Scaffold_31.1	CORC01_04622	30674	34657	None	4172	472	24351	No_constitutive_exon_found_in_species
CAATGGGCACAGATCAAAGTAGTTGCTCCGTTCGGTCCATCCGGGGACAGAC	137401	137613	137663	137611	-1	Scaffold_31.1	CORC01_04665	137401	138270	None	4172	472	24351	No_constitutive_exon_found_in_species
GATTCCTCGCTGAGCCATCTCGAAAGTAGGCGCTAATCATCGGGGGAAAGGT	41844	41998	41794	41846	1	Scaffold_32.1	CORC01_04750	41162	42785	None	4172	472	24351	No_constitutive_exon_found_in_species
GGCGTCCCATAATATACGCCAGCTATTACGGTCTTGAGGGTAATACGAAGGC	59948	60032	59898	59950	1	Scaffold_32.1	CORC01_04758	59436	60132	None	4172	472	24351	No_constitutive_exon_found_in_species
TTTAATCGTCAATACTTCTAGTGACGCTCAACTAATTACTTCATGGGAAGCT	72477	72868	72427	72479	1	Scaffold_32.1	CORC01_04763	71303	73259	None	4172	472	24351	No_constitutive_exon_found_in_species
CCTGGGTACATTTAGTTATCGAGAGATTCAGCCGCTGACCTGTGGGATAGAT	102987	103155	102937	102989	1	Scaffold_32.1	CORC01_04775	102428	104337	None	4172	472	24351	No_constitutive_exon_found_in_species
TGAGATTGGAATTTCTAATTTAAACTTGGACTTGGCTAACATGGGCGTAGCA	145872	145890	145940	145888	-1	Scaffold_32.1	CORC01_04792	145251	146123	None	4172	472	24351	No_constitutive_exon_found_in_species
TGTCTGGATACCTTGAGGTTTACGAAAAGAGTCTGACCTCGGGAGAAAAGAC	160492	162913	160442	160494	1	Scaffold_32.1	CORC01_04797	160267	165806	None	4172	472	24351	No_constitutive_exon_found_in_species
TTTGCACAAGGTGACAGAAAAGCTTGTTGGATCTACAACGTAGGGCAAAGAT	207687	207740	207790	207738	-1	Scaffold_32.1	CORC01_04809	207687	210568	None	4172	472	24351	No_constitutive_exon_found_in_species
TTATTCTTGGATACGGCATTTCCGCGTCAAAGCTGATGAGGGACGTGAAGGT	263023	263164	263214	263162	-1	Scaffold_32.1	CORC01_04827	261632	263297	None	4172	472	24351	No_constitutive_exon_found_in_species
TCCGCCGTTGGTTTGGTGGAGGTTTTAGCGTCGCTAATTCGGGGGATCAGTA	72420	72774	72370	72422	1	Scaffold_33.1	CORC01_04880	71730	72774	None	4172	472	24351	No_constitutive_exon_found_in_species
AAGAAGACAAGGTTTTACTGACATTCTTTTTTTCGTTTGGGGAAATTTAGTA	252498	252663	252713	252661	-1	Scaffold_33.1	CORC01_04939	252137	252918	None	4172	472	24351	No_constitutive_exon_found_in_species
TGTTTTGTATGTGTGTGCGGGACTGTATTGCTCACGGGGAAATGGAATAGGC	337517	337680	337467	337519	1	Scaffold_33.1	CORC01_04965	334794	340007	None	4172	472	24351	No_constitutive_exon_found_in_species
GTGACCCTTGGTCGATCGCTTTGGTAAACTCGCTGACCGCGAATGGGTAGTA	19031	19246	19296	19244	-1	Scaffold_34.1	CORC01_04978	17340	19817	None	4172	472	24351	No_constitutive_exon_found_in_species
TGATGCACGACGGGAGAAGTATGATCTTGATTGTTTGAGTAGTCCGGGAGGC	148879	149377	149427	149375	-1	Scaffold_34.1	CORC01_05018	148712	149712	None	4172	472	24351	No_constitutive_exon_found_in_species
CGTTTACAGGTCAATGTTCGAGGCAAAAACTGACTCAAGGGACGTAACAGGC	195803	196466	195753	195805	1	Scaffold_34.1	CORC01_05034	194031	196666	None	4172	472	24351	No_constitutive_exon_found_in_species
TCTTGCGAGTCTGAAGATGCAGATTTACACAGCTAATGGGAACCCAAAAGCT	223504	223601	223651	223599	-1	Scaffold_34.1	CORC01_05043	222872	224892	None	4172	472	24351	No_constitutive_exon_found_in_species
TGGCCCAGGCCCTGTGAGATCAACATGAAGAGAGATGCTGACTGGGACAGGA	226903	227015	226853	226905	1	Scaffold_34.1	CORC01_05044	225605	227602	None	4172	472	24351	No_constitutive_exon_found_in_species
GGCGGACCAAGTCAGGAGGACGGGGCTCAGCTTACACATGGGCAAAACAGAA	11710	11832	11660	11712	1	Scaffold_35.1	CORC01_05093	11422	11832	None	4172	472	24351	No_constitutive_exon_found_in_species
TCTCTCTCGCTCCTTTCTTTGTACGAGTAGTTCTCACGACATGGGAATAGGT	39987	40767	40817	40765	-1	Scaffold_35.1	CORC01_05100	39475	41400	None	4172	472	24351	No_constitutive_exon_found_in_species
TTCAATATTTGCTAGACAGGGGAGCAGATCCGAATGCTCGGGACAAATAGGG	245440	246481	246531	246479	-1	Scaffold_35.1	CORC01_05158	245440	247541	None	4172	472	24351	No_constitutive_exon_found_in_species
GTTCAACTGTTCATTTGCAGTAGTCCTGCACTAATAGTAATGGGCGACAGTA	256960	257275	256910	256962	1	Scaffold_35.1	CORC01_05161	256614	258148	None	4172	472	24351	No_constitutive_exon_found_in_species
ACTGTATCAGTGGCAGGTAAGGCAAAAAGTTCTAACCTGGTGGGGAACAGCT	301725	302286	302336	302284	-1	Scaffold_35.1	CORC01_05175	301417	302857	None	4172	472	24351	No_constitutive_exon_found_in_species
GAGTTGGACCGCAGCAATGAAGTGGACGTTAGAAACTAACGGGCGAGCAGAA	333031	333132	333182	333130	-1	Scaffold_35.1	CORC01_05186	332844	333991	None	4172	472	24351	No_constitutive_exon_found_in_species
GTAATGCACTCTGCGACCGTTCTCAAGGAACCAGACTGACGTCGGGACAGGG	21610	22586	21560	21612	1	Scaffold_36.1	CORC01_05197	21299	22800	None	4172	472	24351	No_constitutive_exon_found_in_species
AAGCTGAAAACATCTGACGTCTAGCAGTCAATATCTCTAACGGCGGGCAGGT	66893	67703	67753	67701	-1	Scaffold_36.1	CORC01_05210	66893	69088	None	4172	472	24351	No_constitutive_exon_found_in_species
GTCAAACAAAGTAGGTTACACTTGAACTAACCTCATTGGGTGGGGGGCAGGA	96068	96520	96018	96070	1	Scaffold_36.1	CORC01_05217	95412	100393	None	4172	472	24351	No_constitutive_exon_found_in_species
TTAATGTTGTACCATTGAAACCTCGACCGCTGACCCCGACGGGGAGGAAGGC	235877	236128	235827	235879	1	Scaffold_36.1	CORC01_05264	235421	236128	None	4172	472	24351	No_constitutive_exon_found_in_species
CGCATTCATTCGCCACCTAACCAATCATCAGCACACCCCGGGCACCAAAGTC	173437	173756	173806	173754	-1	Scaffold_37.1	CORC01_05370	173437	173929	None	4172	472	24351	No_constitutive_exon_found_in_species
ACGTATGTTTTCCTGAGCTTTCTCTCTAATTTTTACTAACGGGCATACAGGT	181662	181939	181612	181664	1	Scaffold_37.1	CORC01_05373	181531	181939	None	4172	472	24351	No_constitutive_exon_found_in_species
CATCTGTACATTGGCCAAGAGGAAAAGAGAGACTCAGGCATTGGGAATAGAG	220513	220663	220463	220515	1	Scaffold_37.1	CORC01_05387	220126	220663	None	4172	472	24351	No_constitutive_exon_found_in_species
TGAAGCAACATGGATAGCAGAGTGCTGATGAAATGCCCTCGGGAATACAGAG	258847	258880	258797	258849	1	Scaffold_37.1	CORC01_05400	258456	258996	None	4172	472	24351	No_constitutive_exon_found_in_species
CGAGACTCCTGTAGGTCTATAGCGAACGACGGACTGACAGATGGGCACAGTG	330060	330245	330295	330243	-1	Scaffold_37.1	CORC01_05428	329865	330546	None	4172	472	24351	No_constitutive_exon_found_in_species
GATCTAGTCGGATCAATTGAACCGAAATAAGTCTAAGACGGGAAGCCTAGAA	119681	121039	119631	119683	1	Scaffold_38.1	CORC01_05468	119596	121039	None	4172	472	24351	No_constitutive_exon_found_in_species
AGACAAGGAGTTTGTGTGATGAAAGTGAGACTGAGTTTCGGGTGATACAGTG	165824	165871	165774	165826	1	Scaffold_38.1	CORC01_05485	164344	166778	None	4172	472	24351	No_constitutive_exon_found_in_species
ATCTACATAAAGAGGCGAGAATGAGGTAATTTAGCTAACACGACGGGCAGGA	6808	6869	6919	6867	-1	Scaffold_39.1	CORC01_05551	6808	8892	None	4172	472	24351	No_constitutive_exon_found_in_species
CGCCAGATCGTTCGTCATAACTATTGAAGCTAACACAAGGGCGACTGAAGAA	38939	40386	40436	40384	-1	Scaffold_39.1	CORC01_05560	38646	40724	None	4172	472	24351	No_constitutive_exon_found_in_species
GGAGGGAAAAAGAACGCATTGCTAACAAGACATTGTTGGGGCGTAAACAGGT	88035	88192	88242	88190	-1	Scaffold_39.1	CORC01_05575	88035	88893	None	4172	472	24351	No_constitutive_exon_found_in_species
CTTTGGAATCTGCATCTATCCGTAGCACGTTATTAACACGGAGGGCCCAGAG	199945	200114	200164	200112	-1	Scaffold_39.1	CORC01_05607	198995	200618	None	4172	472	24351	No_constitutive_exon_found_in_species
ATGATGCCAATTTTTTGTTGGAGAAACCAGAGGTTGATCTTGTGGGACAGAG	260381	260564	260614	260562	-1	Scaffold_39.1	CORC01_05627	260381	261978	None	4172	472	24351	No_constitutive_exon_found_in_species
AGCTTTTGGCGTTGCCAGGATAAGACGAGGACGCTAACACGGGAGACCAGAA	104565	105006	104515	104567	1	Scaffold_40.1	CORC01_05680	101077	105006	None	4172	472	24351	No_constitutive_exon_found_in_species
GCGGTGGTGCTATTGCTGATGCTTGCAGGATCCGATGCTGGGATTAACAGGC	119203	119580	119630	119578	-1	Scaffold_40.1	CORC01_05683	119203	120283	None	4172	472	24351	No_constitutive_exon_found_in_species
ATTGATCCTTTGCCCCAAATCTTCTCATCTATGCTGACTTAATGGGTCAGAT	177416	178620	177366	177418	1	Scaffold_40.1	CORC01_05698	176362	180277	None	4172	472	24351	No_constitutive_exon_found_in_species
TCGAGACGGAAGCGCTATGCCCTAACTGACCACGAATGCTGGGGTTGTAGGG	251212	251374	251424	251372	-1	Scaffold_40.1	CORC01_05724	251212	251686	None	4172	472	24351	No_constitutive_exon_found_in_species
GTACCATGGCACTCTTTTCTTGAGCTTGGAAACTGACGGGGGACCAACAGGA	131056	132574	132624	132572	-1	Scaffold_41.1	CORC01_05789	131056	133234	None	4172	472	24351	No_constitutive_exon_found_in_species
AGAAGAAGTGACCTCAAACACAAATTCCCTACTGACCAGGGGAAACGCAGCA	273653	274073	274123	274071	-1	Scaffold_41.1	CORC01_05831	273531	275129	None	4172	472	24351	No_constitutive_exon_found_in_species
TGTGCGGCACATTGGGTGCAATAAGGATGTCTAATTAAGTCGGGGATTAGGT	279364	279402	279452	279400	-1	Scaffold_41.1	CORC01_05833	278494	280005	None	4172	472	24351	No_constitutive_exon_found_in_species
ATTTCTCCAACAATGATAAACTGACCGTGTCGGCTGTTCTTGGGTCAAAGGG	306113	306204	306254	306202	-1	Scaffold_41.1	CORC01_05842	304589	306578	None	4172	472	24351	No_constitutive_exon_found_in_species
GCCGTCGTCCTGCGACGCTCCAAGGCTAACGAGAAGATTATGGGTGACAGGG	36903	37059	36853	36905	1	Scaffold_42.1	CORC01_05856	36639	38034	None	4172	472	24351	No_constitutive_exon_found_in_species
CAATCATGCAGTCAAGACTGTATTGTTCGCTGACGAGGGGAAAAAAACAGTA	186773	186836	186723	186775	1	Scaffold_42.1	CORC01_05904	184807	188342	None	4172	472	24351	No_constitutive_exon_found_in_species
CTCTTCATGGGAGAAAACGAACCGCGGCTAATACAATTGGGGGGGAACAGTG	370	772	822	770	-1	Scaffold_43.1	CORC01_05940	14	1884	None	4172	472	24351	No_constitutive_exon_found_in_species
GACCCTTCTACGCCGACGCTGCCCGCGGCGACGGGCCCCCGGGGTGGTAGGA	14	293	343	291	-1	Scaffold_43.1	CORC01_05940	14	1884	None	4172	472	24351	No_constitutive_exon_found_in_species
GTAATTATCGCGAGCTAATACGAAGAAACATAGGCTTCTCGGGTAGTCAGGG	51139	52139	51089	51141	1	Scaffold_43.1	CORC01_05955	50867	52809	None	4172	472	24351	No_constitutive_exon_found_in_species
TCCTCCTTTTTTTCTAGCTACGGCGAGGCCATTGTTGACAATGGGAACAGGA	247529	247624	247479	247531	1	Scaffold_43.1	CORC01_06007	246762	247624	None	4172	472	24351	No_constitutive_exon_found_in_species
TTGACTGGGGCAGAAAGGGTTCGGATGGACCGTCGCGGAAAGGGAAACAGGT	199269	199484	199534	199482	-1	Scaffold_44.1	CORC01_06086	199149	199902	None	4172	472	24351	No_constitutive_exon_found_in_species
TTGACAGGGTTTCGTCGGGTTGCTTGATAGCACGCCCTCTGGGGTTATAGGA	199149	199204	199254	199202	-1	Scaffold_44.1	CORC01_06086	199149	199902	None	4172	472	24351	No_constitutive_exon_found_in_species
GCAGGCAAGGGTAAGGGGTGGATCGCACGGCAGATGACGCGGGGTCTAAGGC	271086	271427	271477	271425	-1	Scaffold_44.1	CORC01_06113	270293	271968	None	4172	472	24351	No_constitutive_exon_found_in_species
TCGTTTCAGAGACAACCATACTGGCGGATCTGATACTGACAAGGGCACAGGG	213683	213904	213633	213685	1	Scaffold_45.1	CORC01_06184	211336	213904	None	4172	472	24351	No_constitutive_exon_found_in_species
CCCGTTCCGCTGAGCTCGTTTGTGATTGTTTGTGCTAACGACGGGCAAAGTT	9860	9873	9810	9862	1	Scaffold_46.1	CORC01_06199	9289	10931	None	4172	472	24351	No_constitutive_exon_found_in_species
GGAACCACCCCATAGAGGGATCATTGAAGCTGACGATTGCGGGCGGATAGAC	21654	21700	21750	21698	-1	Scaffold_46.1	CORC01_06202	20713	21819	None	4172	472	24351	No_constitutive_exon_found_in_species
TCTTTTTTCTTTGCGAGCAAAGGTCCTCTGGCTGACATGTCCGGGAAAAGTT	142866	143583	143633	143581	-1	Scaffold_46.1	CORC01_06238	142866	144575	None	4172	472	24351	No_constitutive_exon_found_in_species
AAGTGCGAAGCTACTCCTCGTATCCGGATATGCTGATCTGATGGGAACAGTT	176547	178691	178741	178689	-1	Scaffold_46.1	CORC01_06249	176314	179040	None	4172	472	24351	No_constitutive_exon_found_in_species
TTGGGAACGCCTCTCTGAGCCAACGAAGAAGCGGCTTAACGGGATACTAGGG	290270	290475	290220	290272	1	Scaffold_47.1	CORC01_06393	289975	290475	None	4172	472	24351	No_constitutive_exon_found_in_species
GCAGCACCGTATTTTATGGGACAGGGCTAATCGTATACCTCGCGGGACAGGG	27885	27936	27835	27887	1	Scaffold_48.1	CORC01_06407	24570	29516	None	4172	472	24351	No_constitutive_exon_found_in_species
CGACTCATCTGGGCAACGCGGGGCATCACATACTGAGACGGGATGGGCAGTC	25969	26704	26754	26702	-1	Scaffold_49.1	CORC01_06501	25781	27062	None	4172	472	24351	No_constitutive_exon_found_in_species
AGTGTGCAGTGCCCGTTGAGCCCTCTGCAAAACTGATTTATAACGGGCAGTT	147219	147338	147388	147336	-1	Scaffold_49.1	CORC01_06537	145458	147905	None	4172	472	24351	No_constitutive_exon_found_in_species
TATCCCTTCCGCATAGTCATCGAACACAATACTCATGGGAGCAAAAATAGTT	275893	276411	276461	276409	-1	Scaffold_49.1	CORC01_06564	275893	277307	None	4172	472	24351	No_constitutive_exon_found_in_species
TCGCGGTTCAAGGGAGTGAAGAGAGAAACAAAGGACTAATGAAAGGGCAGGT	175822	175998	176048	175996	-1	Scaffold_51.1	CORC01_06693	175822	177051	None	4172	472	24351	No_constitutive_exon_found_in_species
AAGGTACTTTTGTATGCGTGTCATTTATCCAGGCTAACACGAGGGCTTAGTA	207810	208135	207760	207812	1	Scaffold_51.1	CORC01_06702	207630	208135	None	4172	472	24351	No_constitutive_exon_found_in_species
GTGAGTCTATTCGGGATCCCAGTAAACATTTGTCACTGACGAGGGTACAGCA	296878	296980	297030	296978	-1	Scaffold_51.1	CORC01_06726	296878	300083	None	4172	472	24351	No_constitutive_exon_found_in_species
CCTTGTTAGATCAGCAAAATTCTACTTGTACAGAACTGACTGGGGGCCAGAT	30559	30923	30973	30921	-1	Scaffold_52.1	CORC01_06737	26007	31565	None	4172	472	24351	No_constitutive_exon_found_in_species
CCGTCGTCGCCGGACGGCGACTTGCCCTCGGCTCTGACGTGGCTGGGTAGAC	98194	98403	98453	98401	-1	Scaffold_52.1	CORC01_06764	96149	98839	None	4172	472	24351	No_constitutive_exon_found_in_species
GTCCACATGTCCTTGATCTATTACGGGAGGAGGCTGACGCGAGGGCACAGCT	172400	172921	172971	172919	-1	Scaffold_52.1	CORC01_06794	171503	173522	None	4172	472	24351	No_constitutive_exon_found_in_species
CGCTTCGCGAGTTCTTATCGAGATAGACTGCTGACCTATGGGTTGAAAAGGA	264419	264612	264369	264421	1	Scaffold_52.1	CORC01_06825	264088	265874	None	4172	472	24351	No_constitutive_exon_found_in_species
CACCGCCCTAATCGTGACCACGGGTCCCGCTGACTCTGGGCTACAAAAAGTG	32013	32604	31963	32015	1	Scaffold_54.1	CORC01_06910	31490	32604	None	4172	472	24351	No_constitutive_exon_found_in_species
AGCGAGCATGGACCGAAAGAAAAATGCCGGCCTGCTAACTCGGGAATTAGCC	128447	129098	128397	128449	1	Scaffold_54.1	CORC01_06946	127249	129098	None	4172	472	24351	No_constitutive_exon_found_in_species
GGCATTCATGGGTGCTTATTCGATGCGCTTTTGTTAACAGTGATGGGCAGGT	278506	278632	278682	278630	-1	Scaffold_54.1	CORC01_06999	277436	279354	None	4172	472	24351	No_constitutive_exon_found_in_species
GTGCTGTTCCCTCGAAAGCCGTTGACTCAGCTGATGAGGGATCAATGAAGCA	15577	16000	15527	15579	1	Scaffold_55.1	CORC01_07011	14940	16120	None	4172	472	24351	No_constitutive_exon_found_in_species
TCCAGCTCATCGGAACCACTCCAATAGGGACCAGCAGTCATGAGGGACAGGA	112994	113151	112944	112996	1	Scaffold_55.1	CORC01_07046	111360	113151	None	4172	472	24351	No_constitutive_exon_found_in_species
GGCTGCACGTCCTCGTCCAACGCGCCTAGTTACTAATGTGTCGAGGGCAGTG	249202	249300	249350	249298	-1	Scaffold_55.1	CORC01_07090	248990	250775	None	4172	472	24351	No_constitutive_exon_found_in_species
AGCATTTCTCTCGCCCGCCACATATCTAGTACTGACATTATATGGGAAAGGC	18997	19064	18947	18999	1	Scaffold_56.1	CORC01_07114	18862	24359	None	4172	472	24351	No_constitutive_exon_found_in_species
AGGCTGTTCATTGGTAGTCGACATCAAGTTTACACTAACATGGGAACCAGCT	241844	242344	242394	242342	-1	Scaffold_56.1	CORC01_07189	240456	242825	None	4172	472	24351	No_constitutive_exon_found_in_species
AAATGAGGGGCAGCGCCGAAGCCGATGCTGACATTTTGGGGTAAACGCAGGG	40072	40144	40194	40142	-1	Scaffold_57.1	CORC01_07214	39767	40264	None	4172	472	24351	No_constitutive_exon_found_in_species
AAATGGAAGAAGGGGTTGAAGTCATATTCTGAGCTAACGGACGGGAACAGGA	146821	150343	150393	150341	-1	Scaffold_57.1	CORC01_07241	146821	150467	None	4172	472	24351	No_constitutive_exon_found_in_species
CCAAAATACCCAAGTCGTACCGCCAAGTCATTTCTAACACTGCGGGACAGTA	139587	140003	139537	139589	1	Scaffold_59.1	CORC01_07371	138159	140329	None	4172	472	24351	No_constitutive_exon_found_in_species
ATCTTTTGGTGCAATAGGCAACGTTAATGACTAATCTTTCTGGGATACAGTC	16627	17161	17211	17159	-1	Scaffold_60.1	CORC01_07431	15853	17834	None	4172	472	24351	No_constitutive_exon_found_in_species
CATAGTTATGCCTGTGACCGCTTTCCCGTGGTTGATCCTGCGATCGGGAGGT	209473	209918	209423	209475	1	Scaffold_60.1	CORC01_07505	209173	210732	None	4172	472	24351	No_constitutive_exon_found_in_species
GCCAAAAACTCGGTTGTGATTGCCATGCAAGATTCTAATGGGGATGTAAGAA	51470	52030	52080	52028	-1	Scaffold_61.1	CORC01_07541	51042	52304	None	4172	472	24351	No_constitutive_exon_found_in_species
CTCTGTGCTGGCAGTGCTTCTTGAGGGTGAGTAAGCTGATAGGGGGCCAGGA	127603	127742	127792	127740	-1	Scaffold_61.1	CORC01_07564	125904	128142	None	4172	472	24351	No_constitutive_exon_found_in_species
AGAACAGGGGGGGAAGGGGTACGTGAGATTGTCTAACGGAAGGGAAACAGAG	137865	137984	137815	137867	1	Scaffold_61.1	CORC01_07567	137364	138388	None	4172	472	24351	No_constitutive_exon_found_in_species
CCCCAATCCCCTATCCCGTCCACTGCGACAAACCGCTGACGGGGCTGCAGTA	159826	159918	159776	159828	1	Scaffold_61.1	CORC01_07577	159048	168617	None	4172	472	24351	No_constitutive_exon_found_in_species
TACATTTTCTGATGTTAAAGGTATCATGGGACTAATATTGGGGGGTTTAGTA	196128	196350	196400	196348	-1	Scaffold_61.1	CORC01_07589	196128	198109	None	4172	472	24351	No_constitutive_exon_found_in_species
AATAGGATTTGTAGATGCTAGACATACCACGCTAACTTTTCAGGGTACAGAT	249762	249876	249712	249764	1	Scaffold_61.1	CORC01_07602	248842	250451	None	4172	472	24351	No_constitutive_exon_found_in_species
CGTCTGAACAAAGTTGGAAAGCATATGCGGCGTACTGACCCGGGTAATAGGA	86378	86451	86501	86449	-1	Scaffold_62.1	CORC01_07638	85237	87138	None	4172	472	24351	No_constitutive_exon_found_in_species
TTGAGTGGCCTGTAAAGCTGACTTCTTTACTGTGTTACCGTGGGTGAGAGCG	257296	257427	257477	257425	-1	Scaffold_62.1	CORC01_07694	256358	257849	None	4172	472	24351	No_constitutive_exon_found_in_species
TGTTTTGTGCGCCACATTTGACTTGTATGCTATTGCTAACTAGGGTGTAGAA	263808	264354	264404	264352	-1	Scaffold_62.1	CORC01_07695	259113	271785	None	4172	472	24351	No_constitutive_exon_found_in_species
CCAGAAGCTCGCCAGCGCATGTGGCAGAGTGGGGTCTAGGGTGAGCGTAGTC	6544	6682	6732	6680	-1	Scaffold_63.1	CORC01_07697	5920	7091	None	4172	472	24351	No_constitutive_exon_found_in_species
GATCCTCGACCCGGCCTCCTATCGGCAGCGTCGTCGCCCGAGGGATAAAGAC	96144	96281	96094	96146	1	Scaffold_64.1	CORC01_07814	96038	97752	None	4172	472	24351	No_constitutive_exon_found_in_species
GGCGTGCCGAAGCTACCATCTCGAACCTGTATTTTGTTGAGAGGGAACAGAG	214841	214956	215006	214954	-1	Scaffold_64.1	CORC01_07859	214058	215484	None	4172	472	24351	No_constitutive_exon_found_in_species
GTCTCTTTTCTGTTCTAGCGTTTGCCGGATATGCTGACTGGGGGATGCAGTC	50154	53912	50104	50156	1	Scaffold_65.1	CORC01_07891	49960	53912	None	4172	472	24351	No_constitutive_exon_found_in_species
GCCAGCCCACAATCTCCGTAAGATCGAGTCATGCTAATTCTACGGGGTAGCT	192416	192509	192366	192418	1	Scaffold_65.1	CORC01_07943	190727	194638	None	4172	472	24351	No_constitutive_exon_found_in_species
TTTGAAGCAATCTTGTGCACGACAGTTGACGTTTTCTCTTTTGGGAACAGAC	61118	61265	61315	61263	-1	Scaffold_66.1	CORC01_07986	60275	62390	None	4172	472	24351	No_constitutive_exon_found_in_species
CTGCAACTTTTCAGACTTGTCATAAGGGGACGTGGCTAACACTGGGAAAGAA	68230	68323	68373	68321	-1	Scaffold_66.1	CORC01_07989	67370	68746	None	4172	472	24351	No_constitutive_exon_found_in_species
GGCGGGACTGGCGGTATATGAGTAGGAATGGAATGCTAACGGGCACATAGGT	245837	245936	245787	245839	1	Scaffold_66.1	CORC01_08042	245447	245936	None	4172	472	24351	No_constitutive_exon_found_in_species
CAACGACCATGCCGCTGACGGACCTGGCTAACCATTGTGGGATGATGCAGGC	36267	36664	36217	36269	1	Scaffold_67.1	CORC01_08054	35599	39062	None	4172	472	24351	No_constitutive_exon_found_in_species
GGGTTGAGTTGAGAGAGAGGATCACGACACTAACGTGAGGGGAACGGCAGAG	75887	75988	75837	75889	1	Scaffold_67.1	CORC01_08064	75141	75988	None	4172	472	24351	No_constitutive_exon_found_in_species
CAATGCGCCGCGCGCCACATAGCCATGGTACTGACGAGGGGTGTGGACAGGC	89197	89483	89533	89481	-1	Scaffold_67.1	CORC01_08066	87573	89776	None	4172	472	24351	No_constitutive_exon_found_in_species
TTGCTTTGGAGGCGATGAGTACCTGTTTGCTAACGGGGACGCGATAATAGGT	263767	263849	263717	263769	1	Scaffold_67.1	CORC01_08108	263219	263849	None	4172	472	24351	No_constitutive_exon_found_in_species
ACACGGAAGATTTTGGGTGAGAGAGCTGCACAGCTAATGAGATGGGCTAGGC	66078	66127	66177	66125	-1	Scaffold_68.1	CORC01_08132	64809	66423	None	4172	472	24351	No_constitutive_exon_found_in_species
TCATGAGAGAGCGCCCTGGATGTGAACCAACAAGGCTGACGCGGGAACAGTG	111318	111426	111268	111320	1	Scaffold_68.1	CORC01_08148	110803	112956	None	4172	472	24351	No_constitutive_exon_found_in_species
GAGCGAGTCTTTCCCCCTGACCGAAGGCCGGGGCTAACTATGGGGAACAGGA	40182	40287	40132	40184	1	Scaffold_69.1	CORC01_08202	39692	40287	None	4172	472	24351	No_constitutive_exon_found_in_species
TGTCGAGCCACCTATTTCCCATGTTTGCCAATGATTAATCCGGGAAGCAGAA	36413	36670	36363	36415	1	Scaffold_70.1	CORC01_08285	34413	37463	None	4172	472	24351	No_constitutive_exon_found_in_species
CAATGGAGAAACAGGATTCGAAGCTGACGAGGGCATCCGGGGGACGATAGAT	143908	143977	144027	143975	-1	Scaffold_71.1	CORC01_08398	143908	144506	None	4172	472	24351	No_constitutive_exon_found_in_species
CGACAGCCATCAAGAGTGACTCAGTACTAACCACGAAAACGGGCGTGAAGGC	189809	190514	190564	190512	-1	Scaffold_72.1	CORC01_08475	189809	190823	None	4172	472	24351	No_constitutive_exon_found_in_species
TACGATGAGGGGATCATGTTGAACTGATTGATTTCCGGGGAGGAAACTAGAT	23181	23399	23449	23397	-1	Scaffold_73.1	CORC01_08507	23181	23983	None	4172	472	24351	No_constitutive_exon_found_in_species
TGAGCTCCAACCAGACGAGGCAGCTTCTCCATGACTGACAAGGGCCACAGAC	58440	60287	58390	58442	1	Scaffold_73.1	CORC01_08518	58247	60287	None	4172	472	24351	No_constitutive_exon_found_in_species
AGGTCGAATGAGGTCATAGCTTCAGTCCAAGAGCTTAGTCGGGTTAATAGGG	76794	76894	76944	76892	-1	Scaffold_73.1	CORC01_08523	74723	77211	None	4172	472	24351	No_constitutive_exon_found_in_species
AGCTTGGTTTGATTGCCCTCAAGGTCTGCCAGAAATCTAACATGGGATAGGA	80232	81322	80182	80234	1	Scaffold_73.1	CORC01_08524	79511	81322	None	4172	472	24351	No_constitutive_exon_found_in_species
AGAGCTACAGGACTCTAGCGGCGAGGCTTGATGACGGGGGAGGCAAGCAGAG	158670	159196	158620	158672	1	Scaffold_73.1	CORC01_08549	158580	159451	None	4172	472	24351	No_constitutive_exon_found_in_species
ACCGGTTTGTTGGCATGGGACATTGCTAATCGAGGCAACATTGGGAATAGGC	154562	154709	154512	154564	1	Scaffold_74.1	CORC01_08631	154260	155127	None	4172	472	24351	No_constitutive_exon_found_in_species
TACTACCATATTTCAAGGCCATCTGCGAATTTCTTGTCTCATGGGAATAGGT	191413	191470	191363	191415	1	Scaffold_74.1	CORC01_08639	191053	191846	None	4172	472	24351	No_constitutive_exon_found_in_species
ACAACAAAACTCCGTCCCTGAGAACACAAACTGACAATCGGGCCAAATAGTG	6977	7343	6927	6979	1	Scaffold_75.1	CORC01_08658	6181	7343	None	4172	472	24351	No_constitutive_exon_found_in_species
GTGGGAAGTGCTTGAGGGCATCATGATCATGATAGACGACGGGGGAATAGCC	68255	68297	68205	68257	1	Scaffold_75.1	CORC01_08679	67064	68297	None	4172	472	24351	No_constitutive_exon_found_in_species
CAAAGGTTCAGCAGAGAGAGAGAGAGTATGATGCTAATGCAGGTGGGTAGTG	83696	83936	83986	83934	-1	Scaffold_75.1	CORC01_08685	83696	84571	None	4172	472	24351	No_constitutive_exon_found_in_species
ATGCTCGGACACGAATTCAAGGGGGACCAAAGCTAACACGGGAATAATAGGT	124116	125010	124066	124118	1	Scaffold_75.1	CORC01_08697	123744	125010	None	4172	472	24351	No_constitutive_exon_found_in_species
CTGCTCGCGCCAGTTCCAAGTCTCGTCTTGTCAAGCTAATGTGGGAGCAGCT	159826	159858	159908	159856	-1	Scaffold_75.1	CORC01_08710	157244	160331	None	4172	472	24351	No_constitutive_exon_found_in_species
TTCGCCTCTCTTGCTAAGCCAAGGATTGATTTGAAGCTGACAGTGGGCAGAA	15088	17682	15038	15090	1	Scaffold_76.1	CORC01_08742	14940	17682	None	4172	472	24351	No_constitutive_exon_found_in_species
TTTGTGTGAAGTGGCAGTGATATGATGTGGTTTGCTGACTATGGGGGCAGTT	41880	42109	41830	41882	1	Scaffold_76.1	CORC01_08751	40367	44440	None	4172	472	24351	No_constitutive_exon_found_in_species
AGACGACAGAGGTGAGGGGGACAAGTCTGCTAACAGGGAGAGAAAACAAGCC	138260	138533	138583	138531	-1	Scaffold_76.1	CORC01_08785	138090	139770	None	4172	472	24351	No_constitutive_exon_found_in_species
TACGCCAGTTACGCTCCACCCCGCGCGGCGCATACTGACGGGCGGCGCAGGA	163826	163888	163938	163886	-1	Scaffold_76.1	CORC01_08792	163373	165230	None	4172	472	24351	No_constitutive_exon_found_in_species
TACACTCACACTCGCCTTGGCGTAGTAGGACTGACAAGAAAGGGGGATAGCT	163373	163581	163631	163579	-1	Scaffold_76.1	CORC01_08792	163373	165230	None	4172	472	24351	No_constitutive_exon_found_in_species
CAAGCACGAAAGCGGTCAATCATCAGATGCACACGGATGCCGAGGGATAGGC	228989	229170	229220	229168	-1	Scaffold_76.1	CORC01_08811	228989	229598	None	4172	472	24351	No_constitutive_exon_found_in_species
GGTTCTTGGGCAGGACGGTCAGTGCATGCAACCATACTGGGAAGGAGAAGGT	232984	233003	233053	233001	-1	Scaffold_76.1	CORC01_08813	232822	233241	None	4172	472	24351	No_constitutive_exon_found_in_species
CTCCCTCCATGTAAATGAGTAAAGAGCGTGCTAACCAGGACGGGATATAGCA	92869	93093	93143	93091	-1	Scaffold_77.1	CORC01_08832	92363	93516	None	4172	472	24351	No_constitutive_exon_found_in_species
CGATTCATGGGTTGAGATGGGACGTGGGCTAATGGTGGGAAAAATCGCAGTT	92661	92767	92817	92765	-1	Scaffold_77.1	CORC01_08832	92363	93516	None	4172	472	24351	No_constitutive_exon_found_in_species
GGGAACCACAAGTGCAAAAGTGAGAGGCAAAGTAACTAACGTGGGATTAGTG	97010	97074	97124	97072	-1	Scaffold_77.1	CORC01_08834	97010	97908	None	4172	472	24351	No_constitutive_exon_found_in_species
TGAGGTTTTTGGATGGGGATCAGATTGAACTGACGGGGCAAACCAAACAGGG	151836	151934	151984	151932	-1	Scaffold_77.1	CORC01_08854	151674	152267	None	4172	472	24351	No_constitutive_exon_found_in_species
GCTGACTCTCCTTTCCTCAGAGCGATGAGACTGACGGGGTGAAATTACAGCG	223225	223248	223298	223246	-1	Scaffold_77.1	CORC01_08876	222234	224005	None	4172	472	24351	No_constitutive_exon_found_in_species
TCTGCTCTAGTGCTTCCCTCTGACCAAGGTTGGACTGACGGCGTGGGTAGAC	161966	163630	161916	161968	1	Scaffold_78.1	CORC01_08931	161830	163824	None	4172	472	24351	No_constitutive_exon_found_in_species
GGCTCCTGCGCTTCTGATCATATTGAGAAATGCTAACGACGGGGGTACAGAA	187836	187897	187947	187895	-1	Scaffold_78.1	CORC01_08940	187741	188387	None	4172	472	24351	No_constitutive_exon_found_in_species
TACGCTTCTTGCGCAGAAGTGAGACGGCTAACCGCGACGTGGGTGGACAGTA	48919	49286	48869	48921	1	Scaffold_79.1	CORC01_08971	48478	49286	None	4172	472	24351	No_constitutive_exon_found_in_species
TTTCGAAGCAAATGCAAATGCAACGTCGAGGCTAACATTGGGATGGGCAGAT	69095	71058	69045	69097	1	Scaffold_79.1	CORC01_08977	67717	71058	None	4172	472	24351	No_constitutive_exon_found_in_species
CCCCAGTTACCTCGGCTCCTTTCAAAGCTGACATTCGAGGGTAAACACAGGC	105122	105190	105240	105188	-1	Scaffold_79.1	CORC01_08988	104893	105356	None	4172	472	24351	No_constitutive_exon_found_in_species
TTGCGCTTCCAGGGCCACCATCGCGAGAATCACATGCTGACGCGGGACAGGT	123581	124032	124082	124030	-1	Scaffold_79.1	CORC01_08995	122654	124490	None	4172	472	24351	No_constitutive_exon_found_in_species
ATCCAGGGCATTATCCGACGTTGACAAGGGCCCGCTGACCGGGGATCCAGTC	129452	129515	129402	129454	1	Scaffold_79.1	CORC01_08996	128506	129515	None	4172	472	24351	No_constitutive_exon_found_in_species
TGAGGTCTCCAATTACAGGTGCGGCCGAGTAAACGCTGACATGGGATCAGAT	137784	137875	137925	137873	-1	Scaffold_79.1	CORC01_09000	136701	138131	None	4172	472	24351	No_constitutive_exon_found_in_species
TCACATTTCACCAGTCCTGCGCTTTACACCGGGTCTCTTAATGCCGGGAGCT	213957	214046	213907	213959	1	Scaffold_79.1	CORC01_09020	213369	214394	None	4172	472	24351	No_constitutive_exon_found_in_species
CCATTTCACTCTGGCGAAGTGGTTTTTCAATGTCAACCATCGCAGGGTAGGC	68893	69974	70024	69972	-1	Scaffold_80.1	CORC01_09047	67497	71619	None	4172	472	24351	No_constitutive_exon_found_in_species
AGTCCTCTCTAGTGACTTTGTCGAGATTTCCTCCCGCTCCGGGGCTGTAGGC	67497	68737	68787	68735	-1	Scaffold_80.1	CORC01_09047	67497	71619	None	4172	472	24351	No_constitutive_exon_found_in_species
AGGCAGGTCTGAGATGACGTGGAGCGGATTGCTGATATGCGGGTCAACAGCG	186067	186113	186163	186111	-1	Scaffold_81.1	CORC01_09173	186067	187728	None	4172	472	24351	No_constitutive_exon_found_in_species
AGCTCATCTGACGGAAGAAAATGTCTTCGCGGCGAACTATTGGGCAACAGGC	47621	48908	48958	48906	-1	Scaffold_82.1	CORC01_09196	45739	50599	None	4172	472	24351	No_constitutive_exon_found_in_species
GAGTATTCCTGAGCATTTCCAGCGATGATGTTGTTTTAACGGGGTAATAGTC	191502	191611	191452	191504	1	Scaffold_82.1	CORC01_09237	190956	191611	None	4172	472	24351	No_constitutive_exon_found_in_species
TCAGTCTTACAGTCATTTTTCCAAACAATTCGGATAATAGGGACTGATAGCA	111553	111610	111660	111608	-1	Scaffold_83.1	CORC01_09289	110407	112160	None	4172	472	24351	No_constitutive_exon_found_in_species
GCCATTTTGGACTCAAATGAACCCGATCTGCTGACTCGAAGGGACGGTAGAA	153806	153845	153756	153808	1	Scaffold_83.1	CORC01_09298	153616	154144	None	4172	472	24351	No_constitutive_exon_found_in_species
TTGTTACCTCTCAAAAGTGTACACGGGACTGACGTGATGCGAACGGGTAGAT	74016	74094	74144	74092	-1	Scaffold_85.1	CORC01_09409	71750	74336	None	4172	472	24351	No_constitutive_exon_found_in_species
ATGCCTTTTCGATGTCTTGCAAGGGATATGGCAAGCTGACACGGGGACAGGT	22386	22496	22336	22388	1	Scaffold_87.1	CORC01_09511	21387	22582	None	4172	472	24351	No_constitutive_exon_found_in_species
CTCTATCTAGCCCTTGGGACGTTTTGACAGCTAACACCTAGCCGGGGCAGAT	58285	58910	58960	58908	-1	Scaffold_87.1	CORC01_09526	58285	59748	None	4172	472	24351	No_constitutive_exon_found_in_species
ACAACTAGCTTCAACTCTACTGTAATTGCTGGACTAACACTTGGGGACAGTG	170897	171077	171127	171075	-1	Scaffold_87.1	CORC01_09569	170323	172744	None	4172	472	24351	No_constitutive_exon_found_in_species
TTGGCTGGACTCGTGAGATGAAGTTGAGCGTAGCTAATCGTGGGGCAAAGTC	174573	174918	174523	174575	1	Scaffold_87.1	CORC01_09570	174300	175608	None	4172	472	24351	No_constitutive_exon_found_in_species
AAACGCAGTACAGTAAGCCTACCTTAGTTGACTGCAGCATCGGGGCGAAGCA	212482	212652	212702	212650	-1	Scaffold_87.1	CORC01_09580	212482	212837	None	4172	472	24351	No_constitutive_exon_found_in_species
CCTCACACTGGGGAATCAATACTCAAAAGCGATATAGACGAACGGGACAGCC	206809	206929	206759	206811	1	Scaffold_88.1	CORC01_09637	205524	207914	None	4172	472	24351	No_constitutive_exon_found_in_species
TTGTTTAACGTTCACATTAATGATACCCACACCATGGGCTAAACGAGTAGTT	105709	105913	105963	105911	-1	Scaffold_90.1	CORC01_09747	105709	114384	None	4172	472	24351	No_constitutive_exon_found_in_species
CGGCCGCGAAAAAAAATTTACCCTAATGATCCTGCCTGGGAAAAAAATAGCG	61697	61815	61865	61813	-1	Scaffold_91.1	CORC01_09792	61697	62012	None	4172	472	24351	No_constitutive_exon_found_in_species
AATACCTCGCGGCGTCGGGATCAGTGAAACTTGTGCTGACGGTCGGGCAGAT	152285	152351	152235	152287	1	Scaffold_91.1	CORC01_09823	151608	152812	None	4172	472	24351	No_constitutive_exon_found_in_species
ATGACGCTGTAGTCGTTTGTAAAGGGCTGGGTCTAATAACGGGTGTATAGCT	165577	165997	166047	165995	-1	Scaffold_91.1	CORC01_09827	165305	167311	None	4172	472	24351	No_constitutive_exon_found_in_species
TGTTGAGTTGTACTATTGTGGGTAATAACTGACTGAGCGGGGTGAGAAAGTC	165305	165516	165566	165514	-1	Scaffold_91.1	CORC01_09827	165305	167311	None	4172	472	24351	No_constitutive_exon_found_in_species
TATACTTCCTTTCATTGTGTGCGAAAATTGTATCTCAAAAGGGGGTTGAGGG	98348	99367	98298	98350	1	Scaffold_93.1	CORC01_09907	96529	99367	None	4172	472	24351	No_constitutive_exon_found_in_species
ACGTCGGTTTAGCGACCCCACCGTGACACCTCGCTAACAAAGGGCTGCAGCA	156529	156604	156479	156531	1	Scaffold_94.1	CORC01_09976	156208	158819	None	4172	472	24351	No_constitutive_exon_found_in_species
CGTGAAGAGACCTTTCACTGACAAAAAGTACTTACTTCAGGGACGCTGAGCC	42865	43283	42815	42867	1	Scaffold_95.1	CORC01_09997	41848	43283	None	4172	472	24351	No_constitutive_exon_found_in_species
TGCTGGGCTAGGATCACTGGGAATTCTGGCGCTGATGGGAAGGAAAATAGGT	44655	44973	45023	44971	-1	Scaffold_95.1	CORC01_09998	44006	45576	None	4172	472	24351	No_constitutive_exon_found_in_species
TTCGCTCTTCACTTTGAGGACCGAAGGGCTTTACTGATACTGGGCATAAGCA	75328	75407	75278	75330	1	Scaffold_96.1	CORC01_10037	75238	76154	None	4172	472	24351	No_constitutive_exon_found_in_species
TTTTGCGAAAATCCCCTCCCGCAATGGCTAACTGCCCCCCGGGAAAACAGTT	131466	132021	132071	132019	-1	Scaffold_96.1	CORC01_10058	131466	132317	None	4172	472	24351	No_constitutive_exon_found_in_species
AAGACTCTTGCCATAGAGACTCGACTAACAAATGCCCCCGGGAAAAAAAGGC	53075	53452	53502	53450	-1	Scaffold_97.1	CORC01_10098	52450	53993	None	4172	472	24351	No_constitutive_exon_found_in_species
GGTGGACGGCAAGGTCCAATGTCAAATCAATATCGATATCTGATGGGGAGGT	125114	125245	125064	125116	1	Scaffold_97.1	CORC01_10125	123846	125245	None	4172	472	24351	No_constitutive_exon_found_in_species
TGCGACAGCCGCCTTCACGCGATACCTGATGCTGATGGGTTGATGAGCAGAC	16358	16472	16522	16470	-1	Scaffold_98.1	CORC01_10156	16358	17320	None	4172	472	24351	No_constitutive_exon_found_in_species
AGCTAATTGTTCATTAGAGGATTCAACCATAACGACAACTGGGGTCACAGAG	50313	50566	50263	50315	1	Scaffold_98.1	CORC01_10160	48846	50566	None	4172	472	24351	No_constitutive_exon_found_in_species
GATTCTCTTGCGGAGTGCGGCAATCACATCTTACCTTAATGTTCGGGAAGGC	59628	59741	59791	59739	-1	Scaffold_99.1	CORC01_10202	59321	60032	None	4172	472	24351	No_constitutive_exon_found_in_species
GCTGCTTGAGCACCTCAACAGCGTCAATGCATGGGCTGACACATGGGTAGAT	155430	155467	155380	155432	1	Scaffold_99.1	CORC01_10231	154985	156604	None	4172	472	24351	No_constitutive_exon_found_in_species
AAATTTGTAAAAGGCCACTTTGGATTTTAACTTTTCGGGCGGGCTAAAAGCA	128607	129802	129852	129800	-1	Scaffold_100.1	CORC01_10266	128607	130955	None	4172	472	24351	No_constitutive_exon_found_in_species
TTGGGAGATACGGGAACTAATGAGATATGATGAGGCTAATGTACGGGTAGCT	177410	177570	177360	177412	1	Scaffold_100.1	CORC01_10281	176453	178583	None	4172	472	24351	No_constitutive_exon_found_in_species
GTTTCATTCTCCCTTCGCCTGGGGGCACATGATTGACCGACGGGAAACAGAC	66533	66792	66842	66790	-1	Scaffold_101.1	CORC01_10305	66533	68796	None	4172	472	24351	No_constitutive_exon_found_in_species
CACGGTGGCGACGAAGAGGCTGAGAGAGAGAAAACAAACACAATGGGAAGAG	78847	79192	78797	78849	1	Scaffold_101.1	CORC01_10309	78334	79192	None	4172	472	24351	No_constitutive_exon_found_in_species
AATGGGTAGTGTAGGAGGAACACGTTGAACTGACATGGATGGGCCGACAGGT	4873	5470	4823	4875	1	Scaffold_102.1	CORC01_10346	3505	5470	None	4172	472	24351	No_constitutive_exon_found_in_species
GTCTTCTATCGCCGCTGCCAACGCTGGTTCGTAACTGACGGGGGACGCAGGG	31184	31302	31134	31186	1	Scaffold_102.1	CORC01_10355	30754	31981	None	4172	472	24351	No_constitutive_exon_found_in_species
ACTTGAGACAGAGCTCTTTGGGAAGGCTAACGGAAGGAAATCTGGGAAAGGC	74949	76272	76322	76270	-1	Scaffold_102.1	CORC01_10370	74949	77232	None	4172	472	24351	No_constitutive_exon_found_in_species
CACCGTTGCAGAGTAATGGGAGGTTGGGGGCTGACGATGTGGGACTACAGAT	101227	101424	101474	101422	-1	Scaffold_102.1	CORC01_10379	98568	104008	None	4172	472	24351	No_constitutive_exon_found_in_species
CTAATGACGGGAGGCTTGGCTGACGATGCGATGGGGATGGTGGGGTGTAGAT	120023	120104	120154	120102	-1	Scaffold_102.1	CORC01_10385	119915	120391	None	4172	472	24351	No_constitutive_exon_found_in_species
CCCCGCTGTGGGGGTTTAACTGGGAAAGAGAAGCTGACTTTGTGGGAAAGAC	119915	119947	119997	119945	-1	Scaffold_102.1	CORC01_10385	119915	120391	None	4172	472	24351	No_constitutive_exon_found_in_species
TATGGGTGTATTCACAGCATGGACATACAAGTTGTTCCACTTGGGAATAGCT	155041	155080	155130	155078	-1	Scaffold_102.1	CORC01_10396	154112	157882	None	4172	472	24351	No_constitutive_exon_found_in_species
ATTGTTCTTGTCTTTGTTGACGTTTGGCCCGCCTTGGGGTGGGGATGTAGGG	64576	64742	64792	64740	-1	Scaffold_103.1	CORC01_10422	64312	65127	None	4172	472	24351	No_constitutive_exon_found_in_species
CCTAGCCACGGGCCACCTACACGCACGTTGTACTTATATGGGGGAATTAGGT	44954	45148	44904	44956	1	Scaffold_105.1	CORC01_10504	43504	45475	None	4172	472	24351	No_constitutive_exon_found_in_species
ATCAAATCCTTCGTGGACGAGGCACCGGTTTGACTAACTTGGGTGTACAGGC	45237	45475	45187	45239	1	Scaffold_105.1	CORC01_10504	43504	45475	None	4172	472	24351	No_constitutive_exon_found_in_species
TTAAAGAAGTGCCGATGCATTGGTCGGATGGGCGCTAACGTGGGGGATAGTA	27163	27263	27113	27165	1	Scaffold_106.1	CORC01_10560	26795	28785	None	4172	472	24351	No_constitutive_exon_found_in_species
TCAAACATCCACGAAACTACATTTCAACCTGCTGACGCTCGGGCTCAAAGCT	29888	30226	29838	29890	1	Scaffold_106.1	CORC01_10561	29365	30740	None	4172	472	24351	No_constitutive_exon_found_in_species
AATTAACTATAAAGAAAAAAAGATGGTTCTGACAAAGTCCGGGGTAAAAGGC	39900	40161	39850	39902	1	Scaffold_106.1	CORC01_10566	38940	40987	None	4172	472	24351	No_constitutive_exon_found_in_species
CCCCCTCCCCCCCTACTTTCCACGCATGAATGCAGCTGACAGGGCGACAGAC	81665	82507	81615	81667	1	Scaffold_106.1	CORC01_10576	77741	82606	None	4172	472	24351	No_constitutive_exon_found_in_species
TATGGTATATGTCTCTTCCCATACAGGAGTTGCTAGCTAACGATGGGCAGAG	10456	12116	10406	10458	1	Scaffold_108.1	CORC01_10671	9671	12116	None	4172	472	24351	No_constitutive_exon_found_in_species
TGGACAACACGCAACCGGGACGATACTCAGAGGCTTACGGGATCAAACAGCG	56688	56796	56638	56690	1	Scaffold_108.1	CORC01_10688	56240	57750	None	4172	472	24351	No_constitutive_exon_found_in_species
AATCATCATCATCATGCATAGAATGAAAGCTAACGTTATTGGGAAATTAGTT	133277	133362	133227	133279	1	Scaffold_108.1	CORC01_10710	132804	136367	None	4172	472	24351	No_constitutive_exon_found_in_species
TACACATCCTAACTTGTGCCTGCTTCCAATTTACTGACCGGGGTCAATAGCC	166619	166724	166774	166722	-1	Scaffold_108.1	CORC01_10721	166182	167595	None	4172	472	24351	No_constitutive_exon_found_in_species
TGGCGGTTGAACCCGGCTATTTAGAGATGGCTAACGTGGGAGAATGACAGGA	114826	116161	116211	116159	-1	Scaffold_109.1	CORC01_10753	114628	117036	None	4172	472	24351	No_constitutive_exon_found_in_species
GAAAGAGGTTTCGCTGAGCTAACGAACCATTCCGGGCCCGGGATGAAAAGTA	160963	161075	161125	161073	-1	Scaffold_109.1	CORC01_10762	160325	162122	None	4172	472	24351	No_constitutive_exon_found_in_species
GTATGTGTCGTACGCAAGCCTTGGGATTCACCGAATAACTCGTGGGACAGGC	45852	45952	46002	45950	-1	Scaffold_110.1	CORC01_10786	45511	46295	None	4172	472	24351	No_constitutive_exon_found_in_species
AGTCTTGTTTCTCGACACCCATGAGTCGACCATGCACCGGACACGGGCAGTC	116546	116908	116958	116906	-1	Scaffold_110.1	CORC01_10817	116546	117519	None	4172	472	24351	No_constitutive_exon_found_in_species
CCCCTGTGTTGTCAGACATGAACAAAGACTCATTGCTTTGGGGAAAACAGGA	39646	40353	40403	40351	-1	Scaffold_113.1	CORC01_10955	39646	41002	None	4172	472	24351	No_constitutive_exon_found_in_species
ACCCATCCCTACCTATCGTTTATTGTGGCTGACCTGACATGGGGAAACAGCC	115086	115249	115299	115247	-1	Scaffold_113.1	CORC01_10976	115086	117104	None	4172	472	24351	No_constitutive_exon_found_in_species
AGGACGAACCGAAGATTGGGGTTATGGGTCTAACACTGGCGGGAATTTAGGC	132107	132331	132057	132109	1	Scaffold_114.1	CORC01_11025	131646	133675	None	4172	472	24351	No_constitutive_exon_found_in_species
GGAGTGCTGCTACATTACCAAGTAACGACAATGTCGTTCGGGACCCAAAGGC	62595	62665	62545	62597	1	Scaffold_115.1	CORC01_11048	62079	63879	None	4172	472	24351	No_constitutive_exon_found_in_species
GAATCAGTGCGGTCAGGGACGTGGCAGAATAAGGACTGGGCTAAGGAGAGGG	63407	63879	63357	63409	1	Scaffold_115.1	CORC01_11048	62079	63879	None	4172	472	24351	No_constitutive_exon_found_in_species
TGTGTGTTGCTGGGATGTGGCCGCATGATGACTTATACACTCGGGAACAGGT	29679	30006	30056	30004	-1	Scaffold_116.1	CORC01_11082	29679	30489	None	4172	472	24351	No_constitutive_exon_found_in_species
GCAAGAAAGCTATTGATTGGATGCGAGAAAGCTGACACCTGGGCAAACAGAA	97031	97235	96981	97033	1	Scaffold_116.1	CORC01_11105	96036	97235	None	4172	472	24351	No_constitutive_exon_found_in_species
GAAAGCCTTGCTCCATCGCTTAATGACATTCGATCGGGTTGAAGTTTGAGGT	1582	1673	1532	1584	1	Scaffold_117.1	CORC01_11128	1429	2951	None	4172	472	24351	No_constitutive_exon_found_in_species
ATAAGTTGAGAGACCGAGGCAGGCCAAAGCTAACGCATCGGGCTAGGAAGAA	2455	2951	2405	2457	1	Scaffold_117.1	CORC01_11128	1429	2951	None	4172	472	24351	No_constitutive_exon_found_in_species
TGCGGCAGGCCCGAGACTGGATGGATGAACTCATACATGGGTACAAACAGAT	11158	11327	11377	11325	-1	Scaffold_117.1	CORC01_11130	11019	12974	None	4172	472	24351	No_constitutive_exon_found_in_species
TCGGCCGAGGTGTGACTGGAAGGAAGCGGCCGTTTCTCACGGGCGCACAGAA	91357	91483	91533	91481	-1	Scaffold_117.1	CORC01_11153	89118	92026	None	4172	472	24351	No_constitutive_exon_found_in_species
CAAAATCCATTGCATGAGTCACCCCTCTAACCAATCTTCGTCGGGAATAGTT	100398	102070	102120	102068	-1	Scaffold_118.1	CORC01_11198	99994	102360	None	4172	472	24351	No_constitutive_exon_found_in_species
AGGCCGTGCTATGCCGCGCGTGGTTGTTCTCTGCTAACATTTGGGTAAAGAT	32675	32743	32793	32741	-1	Scaffold_120.1	CORC01_11269	32675	33438	None	4172	472	24351	No_constitutive_exon_found_in_species
TTCTTCTACTGATTAGGTCTAGAGCATTCATTTAATCAACGGGGAACCAGAT	33748	33906	33956	33904	-1	Scaffold_120.1	CORC01_11270	33748	34453	None	4172	472	24351	No_constitutive_exon_found_in_species
GATATGATCGAGAGGGAGTTCGAGGGCTGACGTGGGCGGGAGTGATGTAGGC	55327	55395	55445	55393	-1	Scaffold_120.1	CORC01_11278	54028	55768	None	4172	472	24351	No_constitutive_exon_found_in_species
TGTCAAAGACGGCCGAAAGAGTCGAGGCGGAACTGACTGGGTGAAATTAGGA	128957	129017	129067	129015	-1	Scaffold_120.1	CORC01_11301	126874	129247	None	4172	472	24351	No_constitutive_exon_found_in_species
TGTGTGTTTACAAACTGTTCAGCAATGAGGCTGACGAAGGGGGGCCACAGAC	127278	127363	127413	127361	-1	Scaffold_120.1	CORC01_11301	126874	129247	None	4172	472	24351	No_constitutive_exon_found_in_species
TGATTTAGCCTTGGTGGACCCCAACTGTAAAACCACTTGGATGGGCCGAGTC	7890	8382	8432	8380	-1	Scaffold_122.1	CORC01_11348	7890	9002	None	4172	472	24351	No_constitutive_exon_found_in_species
GTGAGTGAAGCCATGGCCAGCGAAATGTGTTCCAATACCTAATGGGCCAGTG	102669	102739	102789	102737	-1	Scaffold_122.1	CORC01_11353	101266	103957	None	4172	472	24351	No_constitutive_exon_found_in_species
CACCCAAAATGCTCCCTTTGGAATAAGGACAAAGCTGATGAGGGACGCAGTG	117649	118291	117599	117651	1	Scaffold_123.1	CORC01_11395	116751	118394	None	4172	472	24351	No_constitutive_exon_found_in_species
GAATAGGAACGAGAACTTTATCGTGTTAAGGTCACTAATCTTGGGACAAGGT	127474	127741	127424	127476	1	Scaffold_123.1	CORC01_11399	127087	129053	None	4172	472	24351	No_constitutive_exon_found_in_species
GTATGTGCCCTTCAACCCCGAACCCGAATGTTTGTCTGATGCCGGGACAGGC	128038	128289	127988	128040	1	Scaffold_123.1	CORC01_11399	127087	129053	None	4172	472	24351	No_constitutive_exon_found_in_species
GTATGATGGAAGGATGTGTAATATGAAGATGTCGTTGACACGGGGCGCAGAT	111127	111209	111077	111129	1	Scaffold_124.1	CORC01_11431	110753	113956	None	4172	472	24351	No_constitutive_exon_found_in_species
CGCGGACCTCGCTCCATGAGTCCCTTGCAAAATGCTAACAATGGGAATAGCT	111538	111869	111488	111540	1	Scaffold_124.1	CORC01_11431	110753	113956	None	4172	472	24351	No_constitutive_exon_found_in_species
CTACTTCTATGTACGGGAGCATCCACTAAATCCGCGAACCGGGAACCCAGCG	61885	62236	61835	61887	1	Scaffold_125.1	CORC01_11465	61647	62236	None	4172	472	24351	No_constitutive_exon_found_in_species
GTTGCGCCGCGCCCTCGCTCTTGAGAAGAGGAAACTGATCGGGATTACAGCA	126087	127057	126037	126089	1	Scaffold_125.1	CORC01_11482	125554	127057	None	4172	472	24351	No_constitutive_exon_found_in_species
TGCCCGTCACTACTAATCTTGTGAAAATGTGCTGATGTATCAATGGGTAGTC	81618	81812	81862	81810	-1	Scaffold_127.1	CORC01_11564	81618	81930	None	4172	472	24351	No_constitutive_exon_found_in_species
CCCCCCGATGTAAATTCACGCGATCGTATCGTAACTTGGGAACTGGACAGTT	125422	125941	125372	125424	1	Scaffold_127.1	CORC01_11578	124593	125941	None	4172	472	24351	No_constitutive_exon_found_in_species
AACGACGCGGCAATCTATTTCCATATCTTCTCATACGGGGTAAATAACAGTC	42049	42749	41999	42051	1	Scaffold_128.1	CORC01_11588	41691	43696	None	4172	472	24351	No_constitutive_exon_found_in_species
TCAGGTTGCTGCTATCCAAATTGGTCTATAGCGCGCCGGGACAAGCACAGCT	89368	89482	89532	89480	-1	Scaffold_128.1	CORC01_11601	88555	90525	None	4172	472	24351	No_constitutive_exon_found_in_species
GAATTCAGTGCACGCAGGATGATTCGCTGACAGAAACGTGGGGTGTACAGCC	61916	63064	61866	61918	1	Scaffold_130.1	CORC01_11665	60919	63064	None	4172	472	24351	No_constitutive_exon_found_in_species
TAGAGTGGTGTTCGGTTATGAGAGACGTTTGCTGACGAGACCGGGAACAGAC	87304	87616	87254	87306	1	Scaffold_130.1	CORC01_11674	86894	87616	None	4172	472	24351	No_constitutive_exon_found_in_species
TTCCATCTCTGGGTTCCGTCGTGGAGATCGTCAAGGCTGACTGGGAGCAGGT	84514	84734	84464	84516	1	Scaffold_131.1	CORC01_11723	84400	86017	None	4172	472	24351	No_constitutive_exon_found_in_species
TATTGCTCCCGAAGTCCGCATCGCGAAGCACCGCTAACGAACATGGGCAGCA	50674	50698	50624	50676	1	Scaffold_132.1	CORC01_11743	50364	51229	None	4172	472	24351	No_constitutive_exon_found_in_species
TTACAACCTGACGTATTCCCAAGGCTCTCGCTGACGAGACGTGTGGGCAGCA	76274	76917	76224	76276	1	Scaffold_133.1	CORC01_11792	75292	76917	None	4172	472	24351	No_constitutive_exon_found_in_species
GCTTCCCACGCACTGCCCTTGATTTTCATCGAGAGCTAATTTGGGAACAGGC	45466	45804	45854	45802	-1	Scaffold_136.1	CORC01_11881	44934	48047	None	4172	472	24351	No_constitutive_exon_found_in_species
TGACTTCCCCTTGTGTGGACATATTTGCTAACGATACCGCGGGGAAACAGTT	67883	68063	67833	67885	1	Scaffold_136.1	CORC01_11888	66168	68063	None	4172	472	24351	No_constitutive_exon_found_in_species
GGTTTTCCAAGGCGCCCAGGAGTTAGAATACCCAACATCTGGGATTATAGAG	88959	88974	89024	88972	-1	Scaffold_136.1	CORC01_11897	88959	90673	None	4172	472	24351	No_constitutive_exon_found_in_species
GAAATTCTGATCCTCATTCGTTACCCCGGAGTTGCTGACTCAGTGGGCAGAT	105010	106000	106050	105998	-1	Scaffold_136.1	CORC01_11906	105010	107350	None	4172	472	24351	No_constitutive_exon_found_in_species
TTCTCCCTCGGAAGCCAAGCTTGTGATATCTGACCGGGGGCGAGAAATAGGC	113210	113345	113395	113343	-1	Scaffold_136.1	CORC01_11908	112642	113778	None	4172	472	24351	No_constitutive_exon_found_in_species
GAAAGTATCAAGCCGCAGTGGATCTCACTGCAGCTGAGTGAAGGGATCAGAA	48957	49767	49817	49765	-1	Scaffold_137.1	CORC01_11924	48215	50104	None	4172	472	24351	No_constitutive_exon_found_in_species
TAAATCCAACCTGGTGATCGAAACCTGATTTTGGACGTACGGGAGGATAGAA	99727	99824	99677	99729	1	Scaffold_137.1	CORC01_11941	98380	100998	None	4172	472	24351	No_constitutive_exon_found_in_species
GAGTAGCTTATTATTGTGCTGCTGGGGTCCCGACTAACCTAGGGGAACAGAT	12563	14707	14757	14705	-1	Scaffold_139.1	CORC01_11978	11448	14975	None	4172	472	24351	No_constitutive_exon_found_in_species
TGCATTTTTCAAAGCTTCATAGGAGCAGGCAATGTACTGACGGGATGCAGGT	12421	12509	12559	12507	-1	Scaffold_139.1	CORC01_11978	11448	14975	None	4172	472	24351	No_constitutive_exon_found_in_species
GATGGAGATTTGCATTGAATGAGATGTTAGCTGACTGGGGGGGATGACAGAT	20370	20578	20628	20576	-1	Scaffold_141.1	CORC01_12032	18449	21198	None	4172	472	24351	No_constitutive_exon_found_in_species
TATAAGATGAGGGCCAGGAACAGTTTAGCTAAAACGGGGACGTAAAACAGAT	46564	46766	46816	46764	-1	Scaffold_141.1	CORC01_12038	46564	47433	None	4172	472	24351	No_constitutive_exon_found_in_species
ACTTGATCTATAGCCAGGGGATTCTGAACATGACTAATGTGGGGGGACAGAC	86277	87049	86227	86279	1	Scaffold_142.1	CORC01_12082	84467	87049	None	4172	472	24351	No_constitutive_exon_found_in_species
AAATGAAACCATGCAAGTTTTTGCGTGTACTGACAAAAGGGAAAATCCAGCT	97816	98051	97766	97818	1	Scaffold_142.1	CORC01_12087	95912	98051	None	4172	472	24351	No_constitutive_exon_found_in_species
TCCCCCTCCAATGGAAGCTTTGACTTCCCTGACGGTGCTAATGGGTGCAGTC	76790	77057	76740	76792	1	Scaffold_143.1	CORC01_12110	75820	77600	None	4172	472	24351	No_constitutive_exon_found_in_species
CGTGGGCTTCCCGAAAAAGAGATAAAAAAAAAACTGACTGGGAGAAAAAGGA	3416	3776	3826	3774	-1	Scaffold_144.1	CORC01_12122	2064	4327	None	4172	472	24351	No_constitutive_exon_found_in_species
CCGTTGTTTTCATTGTGAGTGATGAGGACGTTTACTAATGGGAGGGACAGTT	12835	12870	12785	12837	1	Scaffold_144.1	CORC01_12127	11395	12870	None	4172	472	24351	No_constitutive_exon_found_in_species
CCCTGGCCATTTCCCTTGGCATCGATGCCTGTTGCTCACAAGGGAGCTAGAT	60418	60909	60368	60420	1	Scaffold_144.1	CORC01_12144	60002	60909	None	4172	472	24351	No_constitutive_exon_found_in_species
CGCGGGACGGGGAAACTTCACCACGTCCTGGCTGGCTCGGGAATATAAAGCA	68010	68722	67960	68012	1	Scaffold_144.1	CORC01_12146	65779	69681	None	4172	472	24351	No_constitutive_exon_found_in_species
TCAGGGGCAGTGTGGTCCGCAGCTTTGGGTACTAACACATGGGACGGCAGGC	2033	2158	1983	2035	1	Scaffold_147.1	CORC01_12229	807	3430	None	4172	472	24351	No_constitutive_exon_found_in_species
GGTATCAGAGTTGCACTACCGAGTAAGCAAGCTAACCTCGTAACGGGCAGTA	9442	9961	9392	9444	1	Scaffold_147.1	CORC01_12233	8833	9961	None	4172	472	24351	No_constitutive_exon_found_in_species
CAAAAATACATGGTTCAGTGAATGGAGAAAGGTCTGACGAGGGAATCAAGAT	16878	16915	16965	16913	-1	Scaffold_147.1	CORC01_12236	15858	17500	None	4172	472	24351	No_constitutive_exon_found_in_species
GTCTCGGGTTGCGGATGGCGGATGGGACTGACTGGGGGAGATGACCGAAGAT	75319	75551	75601	75549	-1	Scaffold_147.1	CORC01_12253	72820	75638	None	4172	472	24351	No_constitutive_exon_found_in_species
TATTCACCCGCGCCTTAGGCCGAAGCAGAAATTCTAATTATGGGAAGCAGAG	21054	21147	21004	21056	1	Scaffold_148.1	CORC01_12273	20921	22040	None	4172	472	24351	No_constitutive_exon_found_in_species
ATAATCTCATAATCTTTCATACCCCAAAATGAATGCTGATAGGGAAACAGCC	93982	94377	93932	93984	1	Scaffold_154.1	CORC01_12485	93125	95110	None	4172	472	24351	No_constitutive_exon_found_in_species
AAGATACCTGATCTAGCATTTTAGATCCTCTTTACTAATGAGGTGGGCAGTT	67155	67742	67792	67740	-1	Scaffold_155.1	CORC01_12503	67155	68360	None	4172	472	24351	No_constitutive_exon_found_in_species
TGGCTCCTCCTGGATGTATCGCTGATCTGCACGATCCTCGGGAACACAAGAC	94198	94349	94148	94200	1	Scaffold_156.1	CORC01_12534	93904	94349	None	4172	472	24351	No_constitutive_exon_found_in_species
CACTTCCAGACCCCGGACGAGCTAATCTGACCGCCTCCCGGGACCAACAGCG	31745	32370	31695	31747	1	Scaffold_157.1	CORC01_12547	31248	32370	None	4172	472	24351	No_constitutive_exon_found_in_species
AATCTACCACGCACAAAAAAAGCAATGAGAAGCTAACAGGGAAGCCATAGCT	58631	58905	58581	58633	1	Scaffold_159.1	CORC01_12614	57545	58905	None	4172	472	24351	No_constitutive_exon_found_in_species
TACATCTATCTACTTACTCGGCAACTCACTGACTCCCATCGGGAAAACAGCA	83677	83863	83913	83861	-1	Scaffold_160.1	CORC01_12652	83158	87144	None	4172	472	24351	No_constitutive_exon_found_in_species
AGGCCACGCTCCATAATCAAAAGCATTTCACTAATATTGCGGGTAACTAGTT	69687	69807	69637	69689	1	Scaffold_163.1	CORC01_12725	67645	71047	None	4172	472	24351	No_constitutive_exon_found_in_species
GCTATGGGAACTGCTTAGTGGTGGCTATGATTAACTAATTGGCCGGGCAGGT	43826	43956	43776	43828	1	Scaffold_164.1	CORC01_12741	42405	43956	None	4172	472	24351	No_constitutive_exon_found_in_species
GAACCAATGACACAGCGTATTTCAGAGCATACCTAACGCAGTGGGTGCAGAA	32105	32147	32055	32107	1	Scaffold_165.1	CORC01_12772	31711	34665	None	4172	472	24351	No_constitutive_exon_found_in_species
TCTCCTCTTGAGGCAGTTGGCATACTCAAGACTGACTTTTGGGTCAATAGCG	62401	62529	62351	62403	1	Scaffold_165.1	CORC01_12782	61924	62968	None	4172	472	24351	No_constitutive_exon_found_in_species
TATCCATAAACATACATGTATCCTTGCCTCAATATTGATCGGGACTATAGGC	69833	69998	70048	69996	-1	Scaffold_165.1	CORC01_12786	69833	70533	None	4172	472	24351	No_constitutive_exon_found_in_species
AGTTGACTGAGGCTGTGCATCGGCAGGGGTGCTGACAAGGGGCGCAATAGCT	23859	23922	23809	23861	1	Scaffold_166.1	CORC01_12799	22835	26204	None	4172	472	24351	No_constitutive_exon_found_in_species
GACAACTGCATTATTATTCATCGGTAAGCGCTGACCGCGGGGGGATATAGCG	86182	86321	86371	86319	-1	Scaffold_166.1	CORC01_12818	85914	87295	None	4172	472	24351	No_constitutive_exon_found_in_species
AACGTGGGCAATCTGAAGGCGCAGATTGCAGCTAACCAGAGGGGCATCAGAC	18656	18711	18606	18658	1	Scaffold_167.1	CORC01_12824	18244	19759	None	4172	472	24351	No_constitutive_exon_found_in_species
TTTTTCAGCTTTAAATTCCTGACAAGAGCATACTGGGGCTGAAACTAAAGAC	72038	72075	71988	72040	1	Scaffold_167.1	CORC01_12835	71328	74130	None	4172	472	24351	No_constitutive_exon_found_in_species
GCTTCTGGAATCACTGGCTGGAAAAGTCCCTACTGACTGGGTGAGCGTAGAC	184	237	287	235	-1	Scaffold_168.1	CORC01_12836	36	647	None	4172	472	24351	No_constitutive_exon_found_in_species
GGCTGCATGACAATCTTGAAGGCCTCGTCGCATGCTGACTAACGGGTTAGGT	44460	44613	44663	44611	-1	Scaffold_168.1	CORC01_12855	43883	46010	None	4172	472	24351	No_constitutive_exon_found_in_species
ACAGCCATTGAGGATTATCGCTTTTAGCAAGTACTGAATCATGCGGGTAGAT	55010	55171	54960	55012	1	Scaffold_168.1	CORC01_12859	54480	56074	None	4172	472	24351	No_constitutive_exon_found_in_species
AAGGGCCTCTCCTGCTGTGTCCCTGGGCAAGGATTGATGCGAGGGTCTAGGT	40772	40810	40722	40774	1	Scaffold_169.1	CORC01_12885	40098	41581	None	4172	472	24351	No_constitutive_exon_found_in_species
CATTGTTGAGCGGGGAGGGGGAGCTCGCGCTAATCACCATGGGCCGACAGAC	40706	41087	41137	41085	-1	Scaffold_170.1	CORC01_12914	39842	41736	None	4172	472	24351	No_constitutive_exon_found_in_species
AGAGACTCTGTGGATGGCATTGCTGACGCCTAGCCTCGGGGGCGGGAAAGGT	51818	51981	52031	51979	-1	Scaffold_171.1	CORC01_12943	51818	52407	None	4172	472	24351	No_constitutive_exon_found_in_species
ACACCACCAAGGCAGATATGTCAACCTGCTTTGCTAACGTGATTGGGCAGGA	53267	53414	53464	53412	-1	Scaffold_171.1	CORC01_12944	53156	54456	None	4172	472	24351	No_constitutive_exon_found_in_species
CCATGTACCAAAAGAGTTCAGTGCTTTGCGTTCAGGCCGACAGTGGGCAGAG	74175	74750	74125	74177	1	Scaffold_175.1	CORC01_13053	72326	74750	None	4172	472	24351	No_constitutive_exon_found_in_species
AGCATAATGGCTTATTCACAAAACGTGCGACTAATAAGGGTTGAAAATAGGA	24280	24675	24725	24673	-1	Scaffold_179.1	CORC01_13122	24280	25224	None	4172	472	24351	No_constitutive_exon_found_in_species
AGATTTTGTGAACCATCCCTCTGCTGAGTCAAACCTGATATGGGTGATAGGA	34352	34567	34617	34565	-1	Scaffold_180.1	CORC01_13147	34352	35908	None	4172	472	24351	No_constitutive_exon_found_in_species
CAGAGTTCACTCCGGCCTCCCTTCGCCATGGAACGTGCTGACGGGTGTAGAT	8002	8138	8188	8136	-1	Scaffold_181.1	CORC01_13166	6493	8295	None	4172	472	24351	No_constitutive_exon_found_in_species
CTGTTGTGCGGACGATTGGCACAGCTAGCTAACATGTGTTGTGGGAACAGCT	75548	76212	76262	76210	-1	Scaffold_182.1	CORC01_13208	74655	76411	None	4172	472	24351	No_constitutive_exon_found_in_species
CGTACCTACTCTGAATAAATCCGAAGTGGTCGTAGCTTACGGGACAGTAGAT	52186	53294	52136	52188	1	Scaffold_185.1	CORC01_13239	50658	53294	None	4172	472	24351	No_constitutive_exon_found_in_species
ATCTTGGACCTGAGGCAAGAAACATACACTGACACGACTGAAACGGGCAGGG	15769	15947	15997	15945	-1	Scaffold_186.1	CORC01_13251	15610	16963	None	4172	472	24351	No_constitutive_exon_found_in_species
CCTAAGGAGAGATCTTAGGACGACTCGGAGGATGACTCTAAGGGCGAAAGCA	23017	23510	22967	23019	1	Scaffold_184.1	CORC01_13279	20768	23510	None	4172	472	24351	No_constitutive_exon_found_in_species
CCCTTGCCACAGCTGGCATGTTCATCTCCATAGCTCAGTGAATGGGTGAGCT	31989	32136	32186	32134	-1	Scaffold_184.1	CORC01_13283	31989	34641	None	4172	472	24351	No_constitutive_exon_found_in_species
AAGCTCCCCCGCACTCTCACTGCTGCTCATCGACTGACGACGGGTGACAGCT	37003	37657	36953	37005	1	Scaffold_184.1	CORC01_13284	36576	37657	None	4172	472	24351	No_constitutive_exon_found_in_species
AATTGACGCCAGCAGTCCCCTTCGATCTATTTCCGACAGTAGGGAGCCAGTA	38860	39034	39084	39032	-1	Scaffold_184.1	CORC01_13285	38860	49498	None	4172	472	24351	No_constitutive_exon_found_in_species
AATCATTCAAGATAACTTGAGGAGTGCTTGACGCTAATTGGGCGATGAAGGT	24184	24413	24463	24411	-1	Scaffold_187.1	CORC01_13302	23970	25605	None	4172	472	24351	No_constitutive_exon_found_in_species
CGAGGGTACGGCGGCGGCTTAACGTTCAGAACCTAAGCCTTGAGGGCAAGGC	51852	52033	51802	51854	1	Scaffold_188.1	CORC01_13348	51105	52033	None	4172	472	24351	No_constitutive_exon_found_in_species
GAACGTTTTGAAGAAAATAAACGGCTACTAACTCGGTTTGGGGGGGGAAGTT	83	190	240	188	-1	Scaffold_189.1	CORC01_13353	83	574	None	4172	472	24351	No_constitutive_exon_found_in_species
AAGTGACGTGTGTGACTTGGTCGTTCTGAGACGCTGATCTAGGGCAACAGGT	35340	35496	35290	35342	1	Scaffold_190.1	CORC01_13386	34041	36273	None	4172	472	24351	No_constitutive_exon_found_in_species
GAAAAGAGTGGTGAAGGGGGGGTAAAGATTTTGCTGACAATGACGGGCAGAT	3210	3350	3400	3348	-1	Scaffold_193.1	CORC01_13441	3210	3808	None	4172	472	24351	No_constitutive_exon_found_in_species
AAATGTTAGTTTGTGTCAAATTAATAGAAGTCTGACTGATGGCCGGGAAGAA	54635	55339	55389	55337	-1	Scaffold_193.1	CORC01_13458	54479	55763	None	4172	472	24351	No_constitutive_exon_found_in_species
GTACATCTGGCTGGTTTGAGCTTCTGCTAACTTCCCCACGGGACGACGAGAC	43901	44513	44563	44511	-1	Scaffold_197.1	CORC01_13524	41916	44719	None	4172	472	24351	No_constitutive_exon_found_in_species
GCGTTCCGCATCTTCCATCTCATGACCGATGGCACTGACAGTGGGAATAGCA	10165	15539	10115	10167	1	Scaffold_198.1	CORC01_13531	9832	15539	None	4172	472	24351	No_constitutive_exon_found_in_species
CTCTCGGAGGAAAGAAATTACAAGCATGTTCTGACTCGAGAACCGGGTAGGC	2541	2681	2491	2543	1	Scaffold_199.1	CORC01_13548	1443	2681	None	4172	472	24351	No_constitutive_exon_found_in_species
GAGGTACGTAATCATGGAGGGTCAAGTTTCACAACCTAACTTGGGCAAAGGT	24948	24986	24898	24950	1	Scaffold_199.1	CORC01_13556	24263	25661	None	4172	472	24351	No_constitutive_exon_found_in_species
CATCTTTCATATGTACTGGAACTTAGACTGACATGCTCTCGGGAGGACAGCA	48528	48574	48478	48530	1	Scaffold_202.1	CORC01_13617	48341	49325	None	4172	472	24351	No_constitutive_exon_found_in_species
GCATAGTTCTTTCAGGTACGGATGCATAACTGACATGGTCCGGTGGGCAGCG	56525	56690	56475	56527	1	Scaffold_203.1	CORC01_13637	56269	57015	None	4172	472	24351	No_constitutive_exon_found_in_species
CCTTCACTCCCCGACAGACTTTGGAGTTTTTGGCTAACGTCGGGCAACAGGA	20078	20136	20186	20134	-1	Scaffold_209.1	CORC01_13720	19509	21261	None	4172	472	24351	No_constitutive_exon_found_in_species
GTCTGAAGACTCAGGGGGTCATCGGATGTGTATGCTAACGTTGTGGGAAGAT	21802	21913	21752	21804	1	Scaffold_210.1	CORC01_13736	17921	22541	None	4172	472	24351	No_constitutive_exon_found_in_species
CCTCTAGCAGATGGAATCATCTATCACGGCATCTAACACTGGGCATGTAGTT	2172	2803	2853	2801	-1	Scaffold_214.1	CORC01_13786	2172	5952	None	4172	472	24351	No_constitutive_exon_found_in_species
CCGAAACAAGAAACAAGACTCAAAGTTGCGTCCTTGCTGACAATGGGTAGCC	21351	21437	21301	21353	1	Scaffold_214.1	CORC01_13791	19654	21437	None	4172	472	24351	No_constitutive_exon_found_in_species
ATCTCTATCAGGAAAAAAACCAGAAACAGCCGCGCTAACGGGAGCAAAAGTG	22535	22645	22695	22643	-1	Scaffold_214.1	CORC01_13792	22218	23623	None	4172	472	24351	No_constitutive_exon_found_in_species
GTGTGAGAGTGAGAAGGGAGAAACCAGACTAACTCGACTGGGTGGGAAAGCT	29510	29998	30048	29996	-1	Scaffold_217.1	CORC01_13840	29510	30697	None	4172	472	24351	No_constitutive_exon_found_in_species
TTGCTTGACACCTTTATCGGCCCTTTCAGTGCTAACGTCGAGGGAAATAGTG	7135	7331	7381	7329	-1	Scaffold_218.1	CORC01_13848	7135	8535	None	4172	472	24351	No_constitutive_exon_found_in_species
TCAGGCGGAAATCTTCAAGGTCCAACCAAGGTGCGGCGGGTGAAAAGTAGAA	33472	33694	33422	33474	1	Scaffold_220.1	CORC01_13875	33266	34704	None	4172	472	24351	No_constitutive_exon_found_in_species
ACTGAAACCCTCGTCATGGATCAAGCTGACGGCTTTTGTGGAACGGGTAGGC	7832	8038	8088	8036	-1	Scaffold_223.1	CORC01_13914	7524	8197	None	4172	472	24351	No_constitutive_exon_found_in_species
AGTTCCCCGATGTCTTAAGGTAACAACAGCGTGGCTGACTGGGAATATAGGA	4421	5224	4371	4423	1	Scaffold_227.1	CORC01_13971	3193	5541	None	4172	472	24351	No_constitutive_exon_found_in_species
TCGACACACTCACCAAGGCCCTCCGTGATGTCCTCGGCTGGGGTATGGAGAT	20043	23856	23906	23854	-1	Scaffold_228.1	CORC01_13992	20043	25492	None	4172	472	24351	No_constitutive_exon_found_in_species
AGAGCAAAGCAACCACACCCTCTTCCACCAGGACTAACTCGTCAGGGCAGAT	32312	34852	32262	32314	1	Scaffold_228.1	CORC01_13995	32095	34852	None	4172	472	24351	No_constitutive_exon_found_in_species
GTGGTGATCCCTTGCGGTTCCCAAATAACGTGCAACTAACGGGCATCAAGTT	34827	34905	34955	34903	-1	Scaffold_234.1	CORC01_14067	34193	35056	None	4172	472	24351	No_constitutive_exon_found_in_species
TCGGATGCGTGCGTGAGATGAGATGATCGTTTTCTAATATGAGGGAATAGGT	23119	23132	23182	23130	-1	Scaffold_235.1	CORC01_14075	23119	23796	None	4172	472	24351	No_constitutive_exon_found_in_species
CACTCCCGTTCCCTATTCCCTTCTGGCTCTCGTTTTGACAAAGGGTGCAGGT	7101	8490	7051	7103	1	Scaffold_239.1	CORC01_14101	6702	15973	None	4172	472	24351	No_constitutive_exon_found_in_species
GGGATGTCCTGTGAGGGCGGTTCCACAACATGGCTGGGCTTGAAATGTAGAT	11019	11064	10969	11021	1	Scaffold_240.1	CORC01_14113	10591	11265	None	4172	472	24351	No_constitutive_exon_found_in_species
CTTTTATCCCCTTCCCTTTCGATCGTCTTGCACTAACACGGGTGGAACAGGA	8082	8425	8475	8423	-1	Scaffold_250.1	CORC01_14194	8082	10896	None	4172	472	24351	No_constitutive_exon_found_in_species
CTGCCCTCGGCAGACACCCACGATTTAGCGAAACTGACTCGGGACAACAGAA	22127	22654	22704	22652	-1	Scaffold_259.1	CORC01_14269	22127	23052	None	4172	472	24351	No_constitutive_exon_found_in_species
ATGTGCACTACAGAGAAGGAGAAAAGTTGATCATGAATCTTGGTGGGCAGCT	8109	8384	8059	8111	1	Scaffold_271.1	CORC01_14332	7796	8965	None	4172	472	24351	No_constitutive_exon_found_in_species
GCACAACCTCCTTCTCTGTTTCAATGCTGATTTCGGGTCCTTGGGAATAGTC	4671	4783	4833	4781	-1	Scaffold_275.1	CORC01_14351	3113	5360	None	4172	472	24351	No_constitutive_exon_found_in_species
ATTCTCGTTGGTTCTGCTGGGAAAGGCTCATTTTGACCTTGGAGGGCCAGGA	3029	4337	2979	3031	1	Scaffold_279.1	CORC01_14375	2766	4337	None	4172	472	24351	No_constitutive_exon_found_in_species
CACATATGGGAGACGATACAACATCGACGGTCTACGCGGGAGAACTGCAGGT	6293	7079	6243	6295	1	Scaffold_279.1	CORC01_14376	4379	7079	None	4172	472	24351	No_constitutive_exon_found_in_species
AAAGATTTGCGAAAGGACTAGACTCTGTGGTGTGTCACATATCGGGATAGGT	12155	12206	12256	12204	-1	Scaffold_284.1	CORC01_14409	12155	13415	None	4172	472	24351	No_constitutive_exon_found_in_species
TGGAATCATGCGTTTTCATCAGCAGAATACTGACACTGATTGTGGGAAAGCC	9698	9804	9854	9802	-1	Scaffold_286.1	CORC01_14410	9438	11297	None	4172	472	24351	No_constitutive_exon_found_in_species
GCCAGAGCTATTACTGTAACACCGGGGAGACATGCTTGGGAGACAAGAAGTG	2995	3652	3702	3650	-1	Scaffold_303.1	CORC01_14465	2995	4435	None	4172	472	24351	No_constitutive_exon_found_in_species
TAGTACGAACCACGCTGTTATCATAGTAACGGGGCTGGCTTGAGGGCTAGGT	2316	2553	2266	2318	1	Scaffold_318.1	CORC01_14498	2102	2553	None	4172	472	24351	No_constitutive_exon_found_in_species
ACCCTTTTCCTTGTGGAAATGAAGCAGAAGAAGGCTCACACGGGAGACAGCG	3335	3756	3285	3337	1	Scaffold_319.1	CORC01_14500	1750	3756	None	4172	472	24351	No_constitutive_exon_found_in_species
