# Supplementary material for: Widespread Separation of the Polypyrimidine Tract From 3′ AG by G Tracts in Association With Alternative Exons in Metazoa and Plants
Source: Front Genet. 2019 Jan 14;9:741. doi: 10.3389/fgene.2018.00741 (PMC6339879; doi:10.3389/fgene.2018.00741)
Supplement: DATA FILE S1 — Sequences of REPAG 3′ SS from each species of fungi. [file Data_Sheet_1.zip › Supplementary data 1/Fungi_Release38_schizopora_paradoxa.txt]

REPA_GGG_Sequence	Exon_Start	Exon_End	Pos_-50	Pos_+2	Strand	Chromosome	GeneID	Gene_Start	Gene_End	Gene_Name	Number_of_REPAs	Number_of_REPAs_has_GGG	Number_of_Intron(Intra_genic_Region)	Upstream_Constitutive_Exon
GTATTTGAAGACAGAGAACGCGTCTCAACTCACTATGATTGGGGTTGCAGCA	13897	13934	13847	13899	1	SCHPAscaffold_00001	SCHPADRAFT_897618	13398	14829	None	9304	768	77101	No_constitutive_exon_found_in_species
TTTTCTCGAGATTAATCTTCTACCAACCTAAAAAATCACAACGCGGGCAGAA	60769	60817	60867	60815	-1	SCHPAscaffold_00001	SCHPADRAFT_816631	60769	61222	None	9304	768	77101	No_constitutive_exon_found_in_species
GGTGCATATTTCTTCACTTTCTTGCTTGATAACGACTGAGGGAAATATAGGT	74058	74239	74289	74237	-1	SCHPAscaffold_00001	SCHPADRAFT_923523	70586	74727	None	9304	768	77101	No_constitutive_exon_found_in_species
AGGTTTTTGACAATTTCACTGTTGGTACCAATACCTGACAACGGGTAAAGTT	159473	159547	159423	159475	1	SCHPAscaffold_00001	SCHPADRAFT_897662	157474	162692	None	9304	768	77101	No_constitutive_exon_found_in_species
CCAGCTATGGTCACGGACTTCGTCTTCGTCTTCGCTGAATAGGGAAGTAGAG	169696	169832	169882	169830	-1	SCHPAscaffold_00001	SCHPADRAFT_3105	168906	170216	None	9304	768	77101	No_constitutive_exon_found_in_species
AGTCAGAGTTTTCTTGCATTCACGCTGCTCATCAGTAAAGGGACATACAGCC	182399	182505	182349	182401	1	SCHPAscaffold_00001	SCHPADRAFT_3482	181988	184828	None	9304	768	77101	No_constitutive_exon_found_in_species
GCGTTACTCCGACTTCAGGTGGTGCATAGCTCATAGAGTATTGGGAACAGCT	229148	229170	229220	229168	-1	SCHPAscaffold_00001	SCHPADRAFT_863085	228165	229346	None	9304	768	77101	No_constitutive_exon_found_in_species
TCGTTCTGTCCTGTCTTGATCATTTAACGATTGTCTAAAGGGAATAATAGAG	252477	252813	252427	252479	1	SCHPAscaffold_00001	SCHPADRAFT_816339	251384	253662	None	9304	768	77101	No_constitutive_exon_found_in_species
CATTACGAGAAATCGCTGTTCATATTGCAATTTGACGTTTGATGGGTTAGCG	260854	260936	260986	260934	-1	SCHPAscaffold_00001	SCHPADRAFT_991779	258902	262917	None	9304	768	77101	No_constitutive_exon_found_in_species
AGTAAATAATTCTCCATATTGTACCCGCGAAACTAATGGGGATGAACAAGTG	271646	271828	271596	271648	1	SCHPAscaffold_00001	SCHPADRAFT_897700	270082	273361	None	9304	768	77101	No_constitutive_exon_found_in_species
GTACGTTTTGCTATCTACCATGTCCTCATTAATAACGCTCTGGGACGTAGGT	330893	331172	331222	331170	-1	SCHPAscaffold_00001	SCHPADRAFT_934286	330238	331826	None	9304	768	77101	No_constitutive_exon_found_in_species
TTGGTGAGCTTATAGTCACGTAAAAGAGTAAACTCGCTGAATGGGTGCAGCT	547984	548132	548182	548130	-1	SCHPAscaffold_00001	SCHPADRAFT_991872	547545	548719	None	9304	768	77101	No_constitutive_exon_found_in_species
AATCACCATCGATGAACTCATCAAGCATGTTTGATAATAAACGGGAGTAGAG	594772	594854	594904	594852	-1	SCHPAscaffold_00001	SCHPADRAFT_934380	592547	595153	None	9304	768	77101	No_constitutive_exon_found_in_species
CCTTCTTGCAGCAAGCGCGACGAAGCTGATCGACTATCTTCGGGGCATAGCT	641958	642053	641908	641960	1	SCHPAscaffold_00001	SCHPADRAFT_934397	641805	644804	None	9304	768	77101	No_constitutive_exon_found_in_species
TGCGTCGTGTTCTCGAAGATGTCGTGTGCGTTGACGTTGAAGGGCGCCAGTA	779197	779307	779357	779305	-1	SCHPAscaffold_00001	SCHPADRAFT_991959	778743	779516	None	9304	768	77101	No_constitutive_exon_found_in_species
GGTCTTCGACTGATCAAATAGAGGTGAAATTGATACCTATGGGAGCGCAGAT	793022	793123	792972	793024	1	SCHPAscaffold_00001	SCHPADRAFT_912157	792038	793344	None	9304	768	77101	No_constitutive_exon_found_in_species
AGTTTGTTCTTCAATTTCCATTTTCCTTGAGATAAAGAATTGGGGAATAGTT	870003	870257	870307	870255	-1	SCHPAscaffold_00001	SCHPADRAFT_991993	869497	871622	None	9304	768	77101	No_constitutive_exon_found_in_species
GCAGTGACTGATGGGATCTCCGGTGCACTCTCTGATTATCGGGTTTGAAGGT	897512	897600	897650	897598	-1	SCHPAscaffold_00001	SCHPADRAFT_816138	897512	898438	None	9304	768	77101	No_constitutive_exon_found_in_species
CAGTGCGTAGAAATCCAAACATTGTTGTCTATGTGTTGATTGGTGGGCAGGC	916142	916390	916092	916144	1	SCHPAscaffold_00001	SCHPADRAFT_923774	915334	916390	None	9304	768	77101	No_constitutive_exon_found_in_species
CTTTCCCCCAAATAATGTCGAGGCTTATCGAGGCTAATTTCGTCGGGAAGTT	922433	922801	922383	922435	1	SCHPAscaffold_00001	SCHPADRAFT_841873	921350	923212	None	9304	768	77101	No_constitutive_exon_found_in_species
GACCTTACTTGCATTCTCGAGCCTAAGACCATGTTAAGGGGAACAAACAGTG	1061895	1062277	1061845	1061897	1	SCHPAscaffold_00001	SCHPADRAFT_815930	1061188	1062394	None	9304	768	77101	No_constitutive_exon_found_in_species
TTATGTTTTTAGGCTATTGCAAATATACTCATGGAAGGGTCGTGACGAAGAC	38389	38486	38339	38391	1	SCHPAscaffold_00002	SCHPADRAFT_23407	36769	39159	None	9304	768	77101	No_constitutive_exon_found_in_species
AGTAGCGCATTGATATGATCTTTGCAATATCTCTGATGGGCGCGCAGAAGCG	52059	52426	52476	52424	-1	SCHPAscaffold_00002	SCHPADRAFT_816815	50188	57398	None	9304	768	77101	No_constitutive_exon_found_in_species
GGTAAAAATTACTGTGACTGATCATCCTGTTTGAACACTCAATGGGTCAGGT	62937	63015	62887	62939	1	SCHPAscaffold_00002	SCHPADRAFT_23916	62652	65289	None	9304	768	77101	No_constitutive_exon_found_in_species
GAAGTATCAGAATAAAATACGAGCTCAACTTATCTATTAAAAACGGGTAGTT	171239	171299	171189	171241	1	SCHPAscaffold_00002	SCHPADRAFT_934656	169851	181219	None	9304	768	77101	No_constitutive_exon_found_in_species
GTACCCAAGACATATCCATACGAGCGAAGCTGATGGAGAACGTGGGGTAGCA	219157	219397	219107	219159	1	SCHPAscaffold_00002	SCHPADRAFT_817086	218207	220029	None	9304	768	77101	No_constitutive_exon_found_in_species
GTGAGTAAGCTCTGAAGGTGTGGATGCTGTCGCACTGATCTGGGCTGAAGGT	276146	276328	276096	276148	1	SCHPAscaffold_00002	SCHPADRAFT_898145	275376	276652	None	9304	768	77101	No_constitutive_exon_found_in_species
CAATCGCGCCCATGTCGATTTGCAGCTATGTTGAGACGTCGGGTCAACAGAT	312424	312531	312581	312529	-1	SCHPAscaffold_00002	SCHPADRAFT_934713	311413	312989	None	9304	768	77101	No_constitutive_exon_found_in_species
GGTATGTATTTCTCTTCGTGTATATGATGTCAATTGGAGACGGGATATAGAC	323712	323800	323662	323714	1	SCHPAscaffold_00002	SCHPADRAFT_898161	323260	327812	None	9304	768	77101	No_constitutive_exon_found_in_species
GTACACTGGTTTCTTGTTTGTGAATGTTTTATAAATGGTGCTGTAGGGAGGC	395595	395712	395545	395597	1	SCHPAscaffold_00002	SCHPADRAFT_816720	392303	396824	None	9304	768	77101	No_constitutive_exon_found_in_species
GTCATTATACTCTCGATCTTCTTGCTTGTTTGCTAAGGGTCGAGTAACAGGG	400133	400356	400083	400135	1	SCHPAscaffold_00002	SCHPADRAFT_898188	397560	400356	None	9304	768	77101	No_constitutive_exon_found_in_species
GAGTGGGTGGGTAGGCGAGAGCGAAACGTCTTTCTGAACGGTTGGGAAAGGT	402843	402899	402793	402845	1	SCHPAscaffold_00002	SCHPADRAFT_31617	400773	403565	None	9304	768	77101	No_constitutive_exon_found_in_species
GTGTTAAACTCTTCTCATTATTAGTTTTTCTTTCAAACGGCAGGGGATAGGT	427905	428292	427855	427907	1	SCHPAscaffold_00002	SCHPADRAFT_817148	426333	429101	None	9304	768	77101	No_constitutive_exon_found_in_species
GTTTCGTTCTGTGCTCAGGCTGATGCCGGAGAGATTGATGTTGGGGATAGAC	431296	431580	431630	431578	-1	SCHPAscaffold_00002	SCHPADRAFT_992253	431296	433201	None	9304	768	77101	No_constitutive_exon_found_in_species
TGAGACCAATGTTTCTTTTAAATTTGACATGCTACTCACTTGGGCGACAGGC	440687	440706	440637	440689	1	SCHPAscaffold_00002	SCHPADRAFT_934760	440510	442215	None	9304	768	77101	No_constitutive_exon_found_in_species
TGTAAGATGACGAACTGAAAACTTAATAGACGTTCATGTAGGGGTTGTAGGG	466450	466815	466865	466813	-1	SCHPAscaffold_00002	SCHPADRAFT_32706	465566	468020	None	9304	768	77101	No_constitutive_exon_found_in_species
AGGTAATAAACTCGTTCTTGTCTGTTTCACTGTGCTGACAAGGGTCAAAGCC	473460	473516	473566	473514	-1	SCHPAscaffold_00002	SCHPADRAFT_33064	472564	475112	None	9304	768	77101	No_constitutive_exon_found_in_species
GTTCAATAACTTTTAAAAGAAAACTTATGTTGAACAACTGGGCGAAACAGAA	490931	491055	491105	491053	-1	SCHPAscaffold_00002	SCHPADRAFT_33356	489606	492374	None	9304	768	77101	No_constitutive_exon_found_in_species
TGATTGGGCTTTGAACTTTCTATACTTCAACTTCATGGTGTGGGTAATAGCC	570268	570384	570434	570382	-1	SCHPAscaffold_00002	SCHPADRAFT_842496	569935	570597	None	9304	768	77101	No_constitutive_exon_found_in_species
GTTCGTTTCCTCTCCTTTCTACTGGGCTCTGTTTCGACTAAAGGGATTAGCA	626378	627416	627466	627414	-1	SCHPAscaffold_00002	SCHPADRAFT_35983	625361	628504	None	9304	768	77101	No_constitutive_exon_found_in_species
GGCTCCTCGCCGTTTGCGATGAATTTTAATTTTGGACGGGGGCGGCGCAGAT	689029	689267	688979	689031	1	SCHPAscaffold_00002	SCHPADRAFT_912421	686969	689267	None	9304	768	77101	No_constitutive_exon_found_in_species
ATGGTCAGGTTTCAAAGCTGATGATGATAGTGAATTGTCGGGATCCGAAGAT	694730	695050	695100	695048	-1	SCHPAscaffold_00002	SCHPADRAFT_912422	693904	696937	None	9304	768	77101	No_constitutive_exon_found_in_species
CTCCTCATGTTGCTAATGGTTGTGAAATTATGCTTTTTGCTGGGAAATAGAT	735630	735819	735869	735817	-1	SCHPAscaffold_00002	SCHPADRAFT_864250	735630	736771	None	9304	768	77101	No_constitutive_exon_found_in_species
TACCTTGTTCAATATTCATTTCCTTTCAATTTTCTGACTTTGGGTGGTAGCA	756368	756452	756502	756450	-1	SCHPAscaffold_00002	SCHPADRAFT_898310	755547	757057	None	9304	768	77101	No_constitutive_exon_found_in_species
AGTATCGTGTCTAGTATTTTTGTGATGATAGACGCTTACGAAAGGGACAGGG	763559	764582	764632	764580	-1	SCHPAscaffold_00002	SCHPADRAFT_842659	763190	766426	None	9304	768	77101	No_constitutive_exon_found_in_species
GCAGACAGGAATACCGCCTTTCTTCTTTCAAGCTGAGTACGGGATGACAGGG	783465	783586	783636	783584	-1	SCHPAscaffold_00002	SCHPADRAFT_864302	782779	786164	None	9304	768	77101	No_constitutive_exon_found_in_species
CCGAGTTTGATTTACATCTGCTAATTATTGCTCACCTTTTATGGGATTAGAC	108690	108763	108640	108692	1	SCHPAscaffold_00003	SCHPADRAFT_912477	107795	109464	None	9304	768	77101	No_constitutive_exon_found_in_species
CCGATGATTTTGCTAAATGACTCTCATGCGCTTTTTTGGGACCAAAATAGTA	187594	187688	187544	187596	1	SCHPAscaffold_00003	SCHPADRAFT_864391	186559	188605	None	9304	768	77101	No_constitutive_exon_found_in_species
TATGCTCCTTTTAATAACGTTTATTATACTAACTACATTCATCTGGGAAGAC	193637	193763	193813	193761	-1	SCHPAscaffold_00003	SCHPADRAFT_864393	188591	194218	None	9304	768	77101	No_constitutive_exon_found_in_species
TGTGAACAATTACCTGCTGTGGTTGTGAGGGATAAACATATGGGGCGCAGTG	204524	204697	204747	204695	-1	SCHPAscaffold_00003	SCHPADRAFT_885079	203411	205124	None	9304	768	77101	No_constitutive_exon_found_in_species
AATCAGTGCTACGTACACATGCAGATAGACAGTACTGATGGGTGGTATAGGG	210545	210664	210714	210662	-1	SCHPAscaffold_00003	SCHPADRAFT_934960	210305	211139	None	9304	768	77101	No_constitutive_exon_found_in_species
GGTACGTTTGAAAGTTACTCTCATACTCATTTCTCTGACTCGGGCGATAGGC	230473	230660	230710	230658	-1	SCHPAscaffold_00003	SCHPADRAFT_898413	230074	231036	None	9304	768	77101	No_constitutive_exon_found_in_species
GTGCTATTCAAAATCTGCACAGAAAACGTTAGAAATTAACTGGGTTGAAGTG	339010	339248	338960	339012	1	SCHPAscaffold_00003	SCHPADRAFT_44688	338137	339248	None	9304	768	77101	No_constitutive_exon_found_in_species
ATGCAAATACACGAACCACTTCCGCGTTTCTCGACTGATAGTTGGGGTAGGA	397575	397679	397525	397577	1	SCHPAscaffold_00003	SCHPADRAFT_885141	397468	399241	None	9304	768	77101	No_constitutive_exon_found_in_species
AGGCAATGTTATTTAAAGTCATAAGTACCTGTGTCTAATGATGGGCATAGCG	416437	416528	416387	416439	1	SCHPAscaffold_00003	SCHPADRAFT_864553	414817	417873	None	9304	768	77101	No_constitutive_exon_found_in_species
CTCCGTTGTCCGTCGGTACCCTACCTTGTCTTACCTTCGTGGGCGAATAGTT	434311	434959	434261	434313	1	SCHPAscaffold_00003	SCHPADRAFT_935038	433620	434959	None	9304	768	77101	No_constitutive_exon_found_in_species
ATGGCTTTCGTCAGGCGAACAACTGCAACGACTCATATTGCAATAGGGAGCA	491257	491664	491207	491259	1	SCHPAscaffold_00003	SCHPADRAFT_817421	490848	491664	None	9304	768	77101	No_constitutive_exon_found_in_species
CGCCTTGTGTTCTTATGATATCGGTCTATCATGATGTTTCGCGGGAACAGGT	544224	544315	544174	544226	1	SCHPAscaffold_00003	SCHPADRAFT_885189	543752	544666	None	9304	768	77101	No_constitutive_exon_found_in_species
GAGGGTTTCTTTCATTCATATAATCAAGGAAATGCTGACTTCCAGGGAAGAA	73300	73484	73534	73482	-1	SCHPAscaffold_00004	SCHPADRAFT_992568	66256	74559	None	9304	768	77101	No_constitutive_exon_found_in_species
CGTTGATCTCATACCATGTGGATTTCGTGAATTCACTTTTTGGGATACAGAG	69621	69678	69728	69676	-1	SCHPAscaffold_00004	SCHPADRAFT_992568	66256	74559	None	9304	768	77101	No_constitutive_exon_found_in_species
ACGAGGGCGATTGTGGTACGTTATGACTGAGGCGAGAGGGTGTGAAATAGGA	114732	114828	114878	114826	-1	SCHPAscaffold_00004	SCHPADRAFT_885229	114732	115252	None	9304	768	77101	No_constitutive_exon_found_in_species
AACGTACCTTTATCACGTTACTTCACCTGGTCTTTCTAAGGGAATTGTAGAT	186230	186293	186343	186291	-1	SCHPAscaffold_00004	SCHPADRAFT_52855	185873	187751	None	9304	768	77101	No_constitutive_exon_found_in_species
AGTGAAACCTCCTTCGCATTTAGAGATACACGTTCATCAATGTTGGGAAGCC	378379	378453	378503	378451	-1	SCHPAscaffold_00004	SCHPADRAFT_898656	370477	379110	None	9304	768	77101	No_constitutive_exon_found_in_species
TTATAACTGTCGTATTGTTTGCCTTTCTCGTACTAATGGACAGGGTATAGGT	447116	447126	447066	447118	1	SCHPAscaffold_00004	SCHPADRAFT_59009	446419	449100	None	9304	768	77101	No_constitutive_exon_found_in_species
CTGTTCTTCCTTTGCTTCAAGGCGCGGAATCTCATATTCGGGGCGCGCAGTG	75615	75650	75700	75648	-1	SCHPAscaffold_00005	SCHPADRAFT_885349	75083	76728	None	9304	768	77101	No_constitutive_exon_found_in_species
CGTCTGACGTGATATTTTCCTTTGAACCTCTCCAATGAATGGGATAACAGAA	344737	344886	344936	344884	-1	SCHPAscaffold_00005	SCHPADRAFT_992786	342945	345407	None	9304	768	77101	No_constitutive_exon_found_in_species
TTATTTGACTCTGCTAGATGAATTGGCATTGCTGTTCTCTGGGCGGACAGCG	46014	46723	46773	46721	-1	SCHPAscaffold_00006	SCHPADRAFT_68778	46014	48100	None	9304	768	77101	No_constitutive_exon_found_in_species
TGCTTATTATCACTGAACGCGCTTTCTGTTCTTGACATGAGGGAATGCAGGC	57108	57132	57058	57110	1	SCHPAscaffold_00006	SCHPADRAFT_935376	57004	58348	None	9304	768	77101	No_constitutive_exon_found_in_species
TGAGCTTTCGACACCTTATCTCACGATAACTTGACAAATGGGACTTGAAGAA	125495	125581	125631	125579	-1	SCHPAscaffold_00006	SCHPADRAFT_898901	123713	126222	None	9304	768	77101	No_constitutive_exon_found_in_species
AAGCAATGTTTTTTGTCTTTTAGCAGTAATATATTGACAGGGAATCAAAGAG	130383	131205	131255	131203	-1	SCHPAscaffold_00006	SCHPADRAFT_865195	129748	133131	None	9304	768	77101	No_constitutive_exon_found_in_species
AGTTTTAAAAAAACGACGCTAAATGCCAGTGGGATTTCCTATCGGGATAGAA	223710	223938	223988	223936	-1	SCHPAscaffold_00006	SCHPADRAFT_865239	223239	224798	None	9304	768	77101	No_constitutive_exon_found_in_species
TTGCTTCACTCCCGATCATTCTCCAATACACGTTGAGAGTGGGTGATCAGCG	245696	245760	245810	245758	-1	SCHPAscaffold_00006	SCHPADRAFT_935428	241857	246189	None	9304	768	77101	No_constitutive_exon_found_in_species
ACAAACTATATCCGTGGATTGTGTGTCGTAAATTGACTGTGCTGGGCAAGGC	267001	267039	267089	267037	-1	SCHPAscaffold_00006	SCHPADRAFT_898935	265626	273047	None	9304	768	77101	No_constitutive_exon_found_in_species
GTGAAATTTTATGCCAGTCGCACCGTTGCTGGCCGTTGACGTGGGCATAGTT	321336	321753	321803	321751	-1	SCHPAscaffold_00006	SCHPADRAFT_74447	321085	322791	None	9304	768	77101	No_constitutive_exon_found_in_species
GGTACGAATTGGCAATTCTTGCGCTCGCAATATTATTGATGAATGGGTAGGT	391788	391821	391871	391819	-1	SCHPAscaffold_00006	SCHPADRAFT_935463	390156	392073	None	9304	768	77101	No_constitutive_exon_found_in_species
AGATGATATGTCTTCGATTTGTGTTGTCTTACTGGACTTTGGGTTAACAGGT	395319	395352	395402	395350	-1	SCHPAscaffold_00006	SCHPADRAFT_75928	393645	395772	None	9304	768	77101	No_constitutive_exon_found_in_species
ACGTATCGATCTCTGAGCTACAAACTCTTCGATTCTAAAGAACGGGGAAGCA	183929	183967	183879	183931	1	SCHPAscaffold_00007	SCHPADRAFT_80179	183687	185143	None	9304	768	77101	No_constitutive_exon_found_in_species
GATTATCACCCCATCTTCGTTCTTGAACTGATTATTGGGTATAATGATAGTA	280333	280354	280404	280352	-1	SCHPAscaffold_00007	SCHPADRAFT_899075	278578	280967	None	9304	768	77101	No_constitutive_exon_found_in_species
AAATTTGTTATCTTGTGCGCAGTACGGGCAGGCACTGATAGGGCATGTAGGC	278578	278851	278901	278849	-1	SCHPAscaffold_00007	SCHPADRAFT_899075	278578	280967	None	9304	768	77101	No_constitutive_exon_found_in_species
TACGTCTACGTCCTATCCATCAATTATATATTGTAATAACAAATGGGCAGGG	179009	179141	178959	179011	1	SCHPAscaffold_00008	SCHPADRAFT_844051	176878	180752	None	9304	768	77101	No_constitutive_exon_found_in_species
TGACTCCGCTGTATTGCGCGCATCTTGAATTCTGACGAGAAACGGGTCAGAT	296390	296503	296553	296501	-1	SCHPAscaffold_00008	SCHPADRAFT_899218	295441	296968	None	9304	768	77101	No_constitutive_exon_found_in_species
TTTTGGTTCGCAACCTCTGTCGGATTTTAAACGTCGGGTGGGATGGATAGCG	314755	314820	314705	314757	1	SCHPAscaffold_00008	SCHPADRAFT_818873	314528	315078	None	9304	768	77101	No_constitutive_exon_found_in_species
ATGCATCTGTGATTACCACGATCTCTCATAATTTCTATTCGTACGGGCAGTC	26790	26810	26740	26792	1	SCHPAscaffold_00009	SCHPADRAFT_885781	23778	28395	None	9304	768	77101	No_constitutive_exon_found_in_species
TCGTTATGCAACACTGAGCGACGGGAGCGTCGTTCTGAAGGGAAGTGTAGGC	110900	110973	110850	110902	1	SCHPAscaffold_00009	SCHPADRAFT_93051	110526	112106	None	9304	768	77101	No_constitutive_exon_found_in_species
ATGTCTCACGTCGTTAAATATGATTTATGTTTATAAATCTGGGATCGCAGGT	162617	162719	162567	162619	1	SCHPAscaffold_00009	SCHPADRAFT_935767	161108	162719	None	9304	768	77101	No_constitutive_exon_found_in_species
GTTCTTTGGCTTACTTTTTGAGTGAATTCCGTGCTTACTGGGGTTGATAGCT	178222	178517	178172	178224	1	SCHPAscaffold_00009	SCHPADRAFT_899275	177432	178862	None	9304	768	77101	No_constitutive_exon_found_in_species
TTATAAGAACGTTGCTATTCTTGAAAGTGACTGATTACGATGGGACACAGCG	267438	267807	267388	267440	1	SCHPAscaffold_00009	SCHPADRAFT_96897	265540	268109	None	9304	768	77101	No_constitutive_exon_found_in_species
GAAATCATCCTCCAAATCATTCATGCAAGTTTCATAACATGGGCGCGCAGTT	330486	330535	330585	330533	-1	SCHPAscaffold_00009	SCHPADRAFT_935818	326158	332017	None	9304	768	77101	No_constitutive_exon_found_in_species
AGAGGATGGTGAGGAGATAGGAAGACAGACGGAGTCGAAAGGTGGGGTAGAT	85427	85450	85500	85448	-1	SCHPAscaffold_00010	SCHPADRAFT_804892	84543	85905	None	9304	768	77101	No_constitutive_exon_found_in_species
AGTAACCTGCGTTTTGACGAGATGTCAACGGGAAGCTGAGAATCGGGAAGTT	250168	251030	251080	251028	-1	SCHPAscaffold_00010	SCHPADRAFT_899414	250168	251616	None	9304	768	77101	No_constitutive_exon_found_in_species
TCTCGCGCGCTTTACTAATTAACTTGCTGTGAACATCTGGGGGGTTATAGTG	263959	264108	263909	263961	1	SCHPAscaffold_00010	SCHPADRAFT_899419	261425	264969	None	9304	768	77101	No_constitutive_exon_found_in_species
AAATTGCGCTGCTCGATATTAGGACGCATTCTGACCTCTGGGACACACAGTC	35388	36173	36223	36171	-1	SCHPAscaffold_00011	SCHPADRAFT_924919	34796	36549	None	9304	768	77101	No_constitutive_exon_found_in_species
AGTAGCGCTTGAACGTCTATCGCAAAGTTAGTCTAATGAACTGGGACAAGGT	37373	37575	37323	37375	1	SCHPAscaffold_00011	SCHPADRAFT_844533	36671	37855	None	9304	768	77101	No_constitutive_exon_found_in_species
TTTACTCAGCCATTTCGTTCATTTAGTCCGCTAACTCTGGGGTAAACAAGGT	53859	54212	53809	53861	1	SCHPAscaffold_00011	SCHPADRAFT_993331	52436	54482	None	9304	768	77101	No_constitutive_exon_found_in_species
ATCCTTCAATATACTACATCGATCGGAATACTGACAAGTGTATGGGACAGAC	87375	87397	87325	87377	1	SCHPAscaffold_00011	SCHPADRAFT_105646	86910	89313	None	9304	768	77101	No_constitutive_exon_found_in_species
TAGGTGCCTTTCTTGAATCAAGAACATGGACTTCAGCTAACATGGGATAGGC	92505	92594	92644	92592	-1	SCHPAscaffold_00011	SCHPADRAFT_935948	91263	95156	None	9304	768	77101	No_constitutive_exon_found_in_species
AGGTTAGTATGTTCGCATTGATGTCAAATATTCGCTCAATGTGGGACAAGAA	99708	99780	99830	99778	-1	SCHPAscaffold_00011	SCHPADRAFT_899472	98266	101067	None	9304	768	77101	No_constitutive_exon_found_in_species
GTTCATTGTTTCTGGAGGTTTATTTGCTGATGAAAAGTCGGGTGATAAAGAG	143708	143732	143782	143730	-1	SCHPAscaffold_00011	SCHPADRAFT_106669	141077	147067	None	9304	768	77101	No_constitutive_exon_found_in_species
ATCGCAAGCAAAACCGTTGATTATACCAAACTGATATAAAACCCGGGAAGAA	204328	204686	204278	204330	1	SCHPAscaffold_00011	SCHPADRAFT_935980	203696	204686	None	9304	768	77101	No_constitutive_exon_found_in_species
ACTTGGTTTGTCTTGAAATACTCAACTAACCGTTCGACTGGTATGGGCAGAA	208249	208553	208199	208251	1	SCHPAscaffold_00011	SCHPADRAFT_993380	207482	208553	None	9304	768	77101	No_constitutive_exon_found_in_species
TTTCGCTTTGGATTTATTCGGAGGACATGCTGACACAGTTCACGGGAAAGAT	220830	221614	220780	220832	1	SCHPAscaffold_00011	SCHPADRAFT_108513	220372	221853	None	9304	768	77101	No_constitutive_exon_found_in_species
AGGATCCGTTTCTCCTTTAGAAGATGACTAATGGGCTGTTGTTGGGACAGGG	235448	235622	235398	235450	1	SCHPAscaffold_00011	SCHPADRAFT_109699	233032	237125	None	9304	768	77101	No_constitutive_exon_found_in_species
ACTCCATTTTGACGGCAGTAAAAAGTAGTAACACATCATGATTGGGATAGAC	5750	5824	5874	5822	-1	SCHPAscaffold_00012	SCHPADRAFT_936024	5388	7803	None	9304	768	77101	No_constitutive_exon_found_in_species
AACCATTCGCTATGATGTCCGTGAGATGACCTTACTAACCGGGCGCGCAGGT	41403	41502	41552	41500	-1	SCHPAscaffold_00012	SCHPADRAFT_899557	39390	42890	None	9304	768	77101	No_constitutive_exon_found_in_species
TCGGCCTTCTTGCTTCTTAGCCAGCGCTCACCTGCTGTGGGAAATTATAGGC	120591	120739	120789	120737	-1	SCHPAscaffold_00012	SCHPADRAFT_899590	119811	122166	None	9304	768	77101	No_constitutive_exon_found_in_species
TAGTTCCTTTCTCCAATCTCCGCATTACATTTCTCACTCTCTCGGGAAAGGA	174693	174963	175013	174961	-1	SCHPAscaffold_00012	SCHPADRAFT_819677	172757	175599	None	9304	768	77101	No_constitutive_exon_found_in_species
ATTCGAAAGGGATCGCATGAATTGAATAGAGAGCTGATGATGGGTAACAGGC	203928	204660	204710	204658	-1	SCHPAscaffold_00012	SCHPADRAFT_844909	203928	205126	None	9304	768	77101	No_constitutive_exon_found_in_species
AAGTAAGGAGTCATGCCGAGTTCCATCGAACATTATTGATACGGGTGAAGCC	252513	252658	252708	252656	-1	SCHPAscaffold_00012	SCHPADRAFT_866578	251197	253758	None	9304	768	77101	No_constitutive_exon_found_in_species
GGTGCGCAAATGTAACTCACATAGATTCCGTACGCTGAATGGGAATTTAGGC	27429	28846	28896	28844	-1	SCHPAscaffold_00013	SCHPADRAFT_886157	27429	30426	None	9304	768	77101	No_constitutive_exon_found_in_species
GAGTTACAGACATTTACTTATCAAGAAATTGTAACGCGTTATTGGGGTAGGT	142612	142716	142562	142614	1	SCHPAscaffold_00013	SCHPADRAFT_925113	142472	143190	None	9304	768	77101	No_constitutive_exon_found_in_species
AGAGTAAGGCACTTTTTTTTTGCGCATTTCAACTGATGATGATTGGGCAGAT	232187	232241	232137	232189	1	SCHPAscaffold_00013	SCHPADRAFT_936176	232129	233151	None	9304	768	77101	No_constitutive_exon_found_in_species
GCTACAAAAGCATGGGCTGAAAAAGCTAACAAATGTGGACGGGAATTCAGAG	96555	96632	96682	96630	-1	SCHPAscaffold_00014	SCHPADRAFT_820033	95932	98129	None	9304	768	77101	No_constitutive_exon_found_in_species
GGGCCCTCACACCACCTTAGGTTTTCTGAAATTTCGTTTGGGGGTGATAGTT	108305	108394	108444	108392	-1	SCHPAscaffold_00014	SCHPADRAFT_845082	107544	109554	None	9304	768	77101	No_constitutive_exon_found_in_species
ATACTCGAGACTCGAGGAAATGCTTTTGAGATCTGACATCATCGGGACAGGA	187968	188038	188088	188036	-1	SCHPAscaffold_00014	SCHPADRAFT_845156	187765	188491	None	9304	768	77101	No_constitutive_exon_found_in_species
GTAAGTCTCCCCAATACTTGCGTATCTTTCTTCGCTCAGGGAGAACGTAGCT	213901	213999	213851	213903	1	SCHPAscaffold_00014	SCHPADRAFT_845182	213381	215038	None	9304	768	77101	No_constitutive_exon_found_in_species
AGTGTATTTTCACCCGTGATAATATCTTTTTGCTAAACTTGTGGGACCAGAT	236656	236937	236987	236935	-1	SCHPAscaffold_00014	SCHPADRAFT_819844	235633	240189	None	9304	768	77101	No_constitutive_exon_found_in_species
GGTAAGCAAATTAGCGACGAAATTTTCAGCGCGCTGAAAGGGCGGTACAGGA	52548	52564	52614	52562	-1	SCHPAscaffold_00015	SCHPADRAFT_899848	52045	52842	None	9304	768	77101	No_constitutive_exon_found_in_species
AATGGTGCAACGACACATACTGCTGAAATCGTACTTTGGAGTGGGCCAAGGA	62434	62454	62384	62436	1	SCHPAscaffold_00015	SCHPADRAFT_936315	62371	63090	None	9304	768	77101	No_constitutive_exon_found_in_species
TAAGTCCAGTCCAGGTGAAGGACTGTTCTTAGATTGACTTCGAGGGACAGTT	147158	148951	147108	147160	1	SCHPAscaffold_00015	SCHPADRAFT_127959	145045	149477	None	9304	768	77101	No_constitutive_exon_found_in_species
GTAAGTATTTGATAGACGAAACCTTTACTGAAGCTGACAAATTGGGAAAGAT	108559	108577	108627	108575	-1	SCHPAscaffold_00016	SCHPADRAFT_899957	107053	109418	None	9304	768	77101	No_constitutive_exon_found_in_species
TGCCGGGATAATTATTCAAATGCACCTTTGTTTGTGTTGGCGGGGTGTAGCC	117664	117784	117614	117666	1	SCHPAscaffold_00016	SCHPADRAFT_132020	117181	119198	None	9304	768	77101	No_constitutive_exon_found_in_species
CGTGCATTTTTACTTACATTCACCGCCCCACTTCCAGGGGGATCATGAAGTT	197461	197478	197411	197463	1	SCHPAscaffold_00016	SCHPADRAFT_936448	195604	199847	None	9304	768	77101	No_constitutive_exon_found_in_species
TCTTATATGTTCTAAAGAGTGCAATGATTGACGTATTTTGATGGGCGTAGCT	247446	247659	247709	247657	-1	SCHPAscaffold_00016	SCHPADRAFT_936467	246093	249720	None	9304	768	77101	No_constitutive_exon_found_in_species
AGTGCCGTGGAGAAAGACGAGGCGACGGACGCGGCGGCGAACACGGGAAGCA	47391	47977	48027	47975	-1	SCHPAscaffold_00017	SCHPADRAFT_820383	47391	48731	None	9304	768	77101	No_constitutive_exon_found_in_species
TGTATGCGCTAGTAAAATTTGCTAATTAACCTGACTGCTGGGGGAAATAGTT	80450	80559	80609	80557	-1	SCHPAscaffold_00017	SCHPADRAFT_867112	80200	81963	None	9304	768	77101	No_constitutive_exon_found_in_species
TACGTGTGAAATAAACATTGACGCGGGAGACATCTTGACGGGATCGACAGAA	129205	129270	129155	129207	1	SCHPAscaffold_00017	SCHPADRAFT_886508	128256	130327	None	9304	768	77101	No_constitutive_exon_found_in_species
GAGATTATTCCATGTGTTAAAGAATACAATTGAAGAAGGGCGAAACATAGCT	40507	40912	40962	40910	-1	SCHPAscaffold_00018	SCHPADRAFT_138797	39177	42093	None	9304	768	77101	No_constitutive_exon_found_in_species
TGCTTGGTGTGGTGTCTAGTATTGAAAGTCTACTCATAATGGGAACACAGGA	69620	69843	69570	69622	1	SCHPAscaffold_00018	SCHPADRAFT_867306	68882	72095	None	9304	768	77101	No_constitutive_exon_found_in_species
GTTGCAGTGCTTTTGGTTCCGTTTGAGGATACTGACGAATGGGATTGCAGTT	71934	72095	71884	71936	1	SCHPAscaffold_00018	SCHPADRAFT_867306	68882	72095	None	9304	768	77101	No_constitutive_exon_found_in_species
CGCACCATCTTATTGTGGTCTCATGCAATTTCATTCATTTCTGGGAAAAGGC	115452	115795	115845	115793	-1	SCHPAscaffold_00018	SCHPADRAFT_993944	114060	116138	None	9304	768	77101	No_constitutive_exon_found_in_species
TATCTAAGCTAATGTGTCCTGCATACTTATTCTAACGGGGAAAAAATCAGGG	161183	161942	161992	161940	-1	SCHPAscaffold_00018	SCHPADRAFT_141264	161183	163476	None	9304	768	77101	No_constitutive_exon_found_in_species
GCCTCGCCTTGTTAGATGGCGCTGACTTCAATGGTTCAATGGGGTCGTAGTC	33146	33170	33220	33168	-1	SCHPAscaffold_00019	SCHPADRAFT_143691	31621	33546	None	9304	768	77101	No_constitutive_exon_found_in_species
CACTCAATTTCACTTTCTTGTATATTAATCTCTGGATTCGACGGGTGAAGTA	50550	50666	50716	50664	-1	SCHPAscaffold_00019	SCHPADRAFT_143807	49084	51685	None	9304	768	77101	No_constitutive_exon_found_in_species
TAAGTATGGCACGAATTCTATGAGATGGAAATTACTAAACTGTCGGGAAGGT	68879	68949	68999	68947	-1	SCHPAscaffold_00019	SCHPADRAFT_845878	67987	71112	None	9304	768	77101	No_constitutive_exon_found_in_species
TGTTTTCGCATACACATCAATATTTTGGTTATTAATTTGCATACGGGAAGGT	75323	75346	75396	75344	-1	SCHPAscaffold_00019	SCHPADRAFT_900221	74106	78924	None	9304	768	77101	No_constitutive_exon_found_in_species
ACCGTTGCGATTTATTTTATATTCCTTGAAAAAAACTAAGATTGGGACAGGC	82104	82149	82054	82106	1	SCHPAscaffold_00019	SCHPADRAFT_900222	79279	82391	None	9304	768	77101	No_constitutive_exon_found_in_species
TGAGTTGTCGGGATGGTAGTATGCCGCTATGTACATTTGTGCGCGGGTAGCC	166778	166915	166965	166913	-1	SCHPAscaffold_00019	SCHPADRAFT_925572	165994	167345	None	9304	768	77101	No_constitutive_exon_found_in_species
TCCGTTATTCCTTTCCGTCCCAACGATAACGAATAATTTGGGATAACTAGAC	55759	55896	55946	55894	-1	SCHPAscaffold_00020	SCHPADRAFT_820879	54881	57181	None	9304	768	77101	No_constitutive_exon_found_in_species
ATGATGGACCCATCAAGAATATTGGTGACGTCACACAACAGGTAGGGAAGCT	69006	69121	68956	69008	1	SCHPAscaffold_00020	SCHPADRAFT_820906	68129	69979	None	9304	768	77101	No_constitutive_exon_found_in_species
GTTGTATAAGTAACCGACATCTCTACGTTGCTGACATCGTGGGTGTGCAGTT	71666	71775	71616	71668	1	SCHPAscaffold_00020	SCHPADRAFT_900292	70329	74061	None	9304	768	77101	No_constitutive_exon_found_in_species
TCGAAGCGTATGTAAGTATACGCGCTGTATATTTCTGAGACGGGATGCAGGA	148726	148769	148676	148728	1	SCHPAscaffold_00020	SCHPADRAFT_994106	148575	149075	None	9304	768	77101	No_constitutive_exon_found_in_species
TTTCTGGGACACTGCTTGTGCATGACGAGATTGATGGGGTGCAACGACAGGA	221952	222135	221902	221954	1	SCHPAscaffold_00020	SCHPADRAFT_867681	219842	222135	None	9304	768	77101	No_constitutive_exon_found_in_species
TATGATATATATATCATGGAGATACACTATGCTGACGATGGGAAATACAGGG	115565	115866	115916	115864	-1	SCHPAscaffold_00023	SCHPADRAFT_900578	115565	117533	None	9304	768	77101	No_constitutive_exon_found_in_species
TATCTTTCTAGTTTCTTTCAGATAGATTTTAAATCTTCTCGGGCACTAAGGT	8215	8307	8165	8217	1	SCHPAscaffold_00021	SCHPADRAFT_913484	7162	9758	None	9304	768	77101	No_constitutive_exon_found_in_species
CTTCACTGTTTGCTGTGTTCTTTAAGCTAAAGCTTAACACTTGGGAATAGCA	25423	25623	25673	25621	-1	SCHPAscaffold_00021	SCHPADRAFT_994151	22968	26168	None	9304	768	77101	No_constitutive_exon_found_in_species
CAGTCAATTTCATCGTTGGCGTTCAAGGTGGATTGCTGACGGGACCACAGTG	51809	51898	51759	51811	1	SCHPAscaffold_00021	SCHPADRAFT_867734	49924	53990	None	9304	768	77101	No_constitutive_exon_found_in_species
TCATTTCGTACCCGTTCGACGAGTCTCCGACTGTACACCATATGGGAAAGAC	53859	53990	53809	53861	1	SCHPAscaffold_00021	SCHPADRAFT_867734	49924	53990	None	9304	768	77101	No_constitutive_exon_found_in_species
CATTCGAGCACTGACAAATGTGCTTACCTATCGTTTGCGGGGAATGACAGGA	141699	141843	141649	141701	1	SCHPAscaffold_00021	SCHPADRAFT_936868	139793	141972	None	9304	768	77101	No_constitutive_exon_found_in_species
TAAATCTTATGCTCAAATGGTTTGTACGGTGCTGACATTGATTGGGATAGCA	188979	189091	188929	188981	1	SCHPAscaffold_00021	SCHPADRAFT_157158	187914	189641	None	9304	768	77101	No_constitutive_exon_found_in_species
CGTTCTCCCATTTACGTCCACTTTTTCTTTTACGTGCGCGCGGGACGCAGAA	65402	65452	65352	65404	1	SCHPAscaffold_00022	SCHPADRAFT_846323	64562	69718	None	9304	768	77101	No_constitutive_exon_found_in_species
ATCTTGTGGCTGACGTAGGCCTGGGCTGAATTCTAACAATGGGCATGCAGCT	66254	66358	66204	66256	1	SCHPAscaffold_00022	SCHPADRAFT_846323	64562	69718	None	9304	768	77101	No_constitutive_exon_found_in_species
ATGTTTCCTCGATACGCTGTAGAGCATACTCTGACATATAGGGAGCGTAGTC	170536	170646	170696	170644	-1	SCHPAscaffold_00022	SCHPADRAFT_161581	170536	173103	None	9304	768	77101	No_constitutive_exon_found_in_species
AGCCCTGCTATGCAGATTTACGGTGTCGCGGGTTCCCCGTGGGGTGTCAGCC	215817	215869	215919	215867	-1	SCHPAscaffold_00022	SCHPADRAFT_913553	213664	216090	None	9304	768	77101	No_constitutive_exon_found_in_species
TAAGATGTCTCTTATACCACACTGTACATACTCAAGAACGGGCGGAACAGAT	80450	80502	80400	80452	1	SCHPAscaffold_00024	SCHPADRAFT_900659	78906	81371	None	9304	768	77101	No_constitutive_exon_found_in_species
ATTTTCTCTTTGTTTGCGTAAAGTACGAGATACTGAAAGGGAATCCAAAGAA	135647	135716	135766	135714	-1	SCHPAscaffold_00024	SCHPADRAFT_900675	134854	136943	None	9304	768	77101	No_constitutive_exon_found_in_species
GAGTTGTGTGTGAAACAAATTGACGATATGTTGCTCACCTGGGAGAACAGAG	143743	143782	143832	143780	-1	SCHPAscaffold_00024	SCHPADRAFT_900679	143385	144569	None	9304	768	77101	No_constitutive_exon_found_in_species
TGTGTCGCTGTCCTCACTCTGTCCGATCGTTGGAATGGCTGGGTGAGCAGCG	37333	37450	37500	37448	-1	SCHPAscaffold_00025	SCHPADRAFT_821690	36271	37605	None	9304	768	77101	No_constitutive_exon_found_in_species
TGGGATGCACGAAACTCTACCCGTCAGAGCTTCTGACTGAATGGGCACAGTA	84812	85020	84762	84814	1	SCHPAscaffold_00025	SCHPADRAFT_868354	83953	86771	None	9304	768	77101	No_constitutive_exon_found_in_species
GCGTTACAATCCACTGTTCAACCAGCTCGAGCTCATGTCAATCAAGGGAGGG	91873	91950	91823	91875	1	SCHPAscaffold_00025	SCHPADRAFT_821658	91694	94455	None	9304	768	77101	No_constitutive_exon_found_in_species
GTGCTTAAAGCTTAAGGGCTTATTTTTTGACGTGTGTTGGGCGTTGAAAGGT	140433	140686	140736	140684	-1	SCHPAscaffold_00025	SCHPADRAFT_172875	140433	140889	None	9304	768	77101	No_constitutive_exon_found_in_species
CGCAATTCTTTCATCGTAATTCTTATTTCTCTCGTTGACCTGGGATACAGCA	13193	13374	13424	13372	-1	SCHPAscaffold_00026	SCHPADRAFT_994496	11672	15151	None	9304	768	77101	No_constitutive_exon_found_in_species
AAATCCTATCGCTGCTTTTCACGCCTTATCACGTTGGTACGGTTGGGCAGCA	52224	52374	52174	52226	1	SCHPAscaffold_00026	SCHPADRAFT_913708	51920	54049	None	9304	768	77101	No_constitutive_exon_found_in_species
GGTCACAGAATCTCTCCAGGAGCCTTTGATTGACTTTCTCTGGGAAACAGTG	54981	55233	54931	54983	1	SCHPAscaffold_00026	SCHPADRAFT_994508	54350	55233	None	9304	768	77101	No_constitutive_exon_found_in_species
TATTTGTCTCTGTATTGTTCAAATGAAAATCTAACGTTTCTGGGCAACAGGA	124078	124202	124028	124080	1	SCHPAscaffold_00026	SCHPADRAFT_846883	122310	126339	None	9304	768	77101	No_constitutive_exon_found_in_species
GCTCAAACAATCGTTGAGCTTTATCCTTCAAGAGCGGGGTGGATAGCAAGAC	138003	138806	138856	138804	-1	SCHPAscaffold_00026	SCHPADRAFT_994533	138003	139032	None	9304	768	77101	No_constitutive_exon_found_in_species
ACAGCTGCAAAATGTCACTGATATCTGACCAGATCTGATTGTGCGGGTAGCG	2906	4043	2856	2908	1	SCHPAscaffold_00027	SCHPADRAFT_937281	1810	4601	None	9304	768	77101	No_constitutive_exon_found_in_species
CTTTCTCATTTTATTTACCATCGTCAATATCTCAACGGGGTGATGAAGAGTT	93102	93441	93491	93439	-1	SCHPAscaffold_00027	SCHPADRAFT_181410	93102	95144	None	9304	768	77101	No_constitutive_exon_found_in_species
AGTTTCATTATTCTCAATTTCGATCACTGGCGAAACTCATCGGGCGACAGCT	113417	113683	113367	113419	1	SCHPAscaffold_00027	SCHPADRAFT_937314	111787	113683	None	9304	768	77101	No_constitutive_exon_found_in_species
TTCAACCTCTGCTCCTTTTCTTGCACGCGAACCATTCTTGGGGACTGAAGTA	202354	202426	202476	202424	-1	SCHPAscaffold_00027	SCHPADRAFT_913785	201865	202636	None	9304	768	77101	No_constitutive_exon_found_in_species
CTTCATTAACTTTTTTCGTGGGCTCGCTTTCTATCCCTTTGGGACTGCAGGA	206122	206258	206308	206256	-1	SCHPAscaffold_00027	SCHPADRAFT_994619	203424	206527	None	9304	768	77101	No_constitutive_exon_found_in_species
GAACGGATCGACAACTCAATGTAACTGTGGAATTTCTTGGGGATAAACAGTA	205173	205188	205238	205186	-1	SCHPAscaffold_00027	SCHPADRAFT_994619	203424	206527	None	9304	768	77101	No_constitutive_exon_found_in_species
GTCCCTCCTATTTGTCTCAAATCTTTACGTTTCTAACGCGAGCGGGTCAGAA	213503	213711	213453	213505	1	SCHPAscaffold_00027	SCHPADRAFT_813461	212901	214605	None	9304	768	77101	No_constitutive_exon_found_in_species
CGAGCTAGATAATATGAGTTAAGAGGAGATATTGAACGGGGGCGATGTAGCA	84846	84943	84993	84941	-1	SCHPAscaffold_00028	SCHPADRAFT_185648	84259	85953	None	9304	768	77101	No_constitutive_exon_found_in_species
AAATGCCTATCGTAAAGCTTGAATGACATCGCTGATATCCGGGCGCATAGAC	98444	98577	98627	98575	-1	SCHPAscaffold_00028	SCHPADRAFT_887299	98213	100104	None	9304	768	77101	No_constitutive_exon_found_in_species
TATTCGCTCTTCATTCGACGAGGAACGTCATCTGACGATTTGGGGGGCAGGC	163312	163581	163631	163579	-1	SCHPAscaffold_00028	SCHPADRAFT_847280	162830	164510	None	9304	768	77101	No_constitutive_exon_found_in_species
GTGTTCATGATGCTATAATCCGACGTGAAGGTTGAACGAGGGGCGTGCAGCT	192215	192335	192165	192217	1	SCHPAscaffold_00028	SCHPADRAFT_847308	191921	192891	None	9304	768	77101	No_constitutive_exon_found_in_species
GTGTACTAAGAGAATCTTCGGCAGTGTTGCTAACCTTATATTCAAGGGAGAC	199869	200035	200085	200033	-1	SCHPAscaffold_00028	SCHPADRAFT_959188	197031	202158	None	9304	768	77101	No_constitutive_exon_found_in_species
TAATGAAGTCTGCTCACTCTGAGAAAAACTTGTGGGGGATGAATATGTAGTT	228881	228885	228831	228883	1	SCHPAscaffold_00028	SCHPADRAFT_901050	228611	230179	None	9304	768	77101	No_constitutive_exon_found_in_species
ACTTAACGCGTCTACGATCTGCTTTTCAATGACATGACATGGGGGCCTAGGT	33744	33870	33694	33746	1	SCHPAscaffold_00029	SCHPADRAFT_913867	33521	34886	None	9304	768	77101	No_constitutive_exon_found_in_species
TGCGTCCCTTTCTCCACTTTTTGTGTCTTCGTATAACAATGGGACTTAAGGC	43139	43171	43221	43169	-1	SCHPAscaffold_00029	SCHPADRAFT_822392	42104	43741	None	9304	768	77101	No_constitutive_exon_found_in_species
GCAGCGACGACTACAGCTTTAGACGAAGGTATGGCGGACGGACGGGAAAGGG	92513	92879	92929	92877	-1	SCHPAscaffold_00029	SCHPADRAFT_868994	92513	93167	None	9304	768	77101	No_constitutive_exon_found_in_species
GGCCCTCCTGTGAGCGCTGGTTACTCAGAATATCACTCTCGTACGGGCAGCC	125271	125340	125390	125338	-1	SCHPAscaffold_00029	SCHPADRAFT_926202	125271	128540	None	9304	768	77101	No_constitutive_exon_found_in_species
TCGTTCTTCGATGAATATTGTGGTAACCGGCATACCGTAGATATGGGAAGAA	160750	160821	160871	160819	-1	SCHPAscaffold_00029	SCHPADRAFT_847455	159372	161562	None	9304	768	77101	No_constitutive_exon_found_in_species
TCTCAATTCACCGGGCAAACGAACGTGTGGAACGCGATGGGGGAATGCAGGA	207091	207845	207895	207843	-1	SCHPAscaffold_00029	SCHPADRAFT_901128	207091	208412	None	9304	768	77101	No_constitutive_exon_found_in_species
TAGCCACCGATAATTTTCGCCGCCAAACAGGTATCACATGGGACTGCAAGAT	227536	227655	227705	227653	-1	SCHPAscaffold_00029	SCHPADRAFT_887415	226886	227864	None	9304	768	77101	No_constitutive_exon_found_in_species
ATTGTGGGTATTCAACAAGCGGGATGTTTGTGAATTGAGCATTGGGACAGGG	40917	40962	41012	40960	-1	SCHPAscaffold_00030	SCHPADRAFT_193856	40048	42361	None	9304	768	77101	No_constitutive_exon_found_in_species
GTGGATGAGTGCGAGAGCACCATACGGAAGAGATGAGACGGGATGAAAAGAG	164496	164609	164446	164498	1	SCHPAscaffold_00030	SCHPADRAFT_887466	164184	164609	None	9304	768	77101	No_constitutive_exon_found_in_species
AGTAGAGAATATTATCCTCTCGTAAACGCGTAGCTGAAGCTCATGGGAAGAA	195744	195890	195940	195888	-1	SCHPAscaffold_00030	SCHPADRAFT_847612	192252	196179	None	9304	768	77101	No_constitutive_exon_found_in_species
CCTTTTTATCACTCTTCGTAATGAACTAAATCGCTGAACTGGGGGTACAGTA	30383	30488	30538	30486	-1	SCHPAscaffold_00031	SCHPADRAFT_869237	29709	33142	None	9304	768	77101	No_constitutive_exon_found_in_species
GTAAATAGAAATAGAAAATTAATATCCGGATGGGCTCACATGTAGGGCAGAA	48835	49056	48785	48837	1	SCHPAscaffold_00031	SCHPADRAFT_913938	47207	49425	None	9304	768	77101	No_constitutive_exon_found_in_species
AATCCAAAGCGTACTACTTTATGCGCCTCTAATTAATTAATGGGCGACAGCA	143296	143524	143574	143522	-1	SCHPAscaffold_00031	SCHPADRAFT_822742	143018	144121	None	9304	768	77101	No_constitutive_exon_found_in_species
GGGTTTGTGTCTGCATCCATTTCTCGACATGAAACTGAAGGGGGCCACAGGT	176912	177109	176862	176914	1	SCHPAscaffold_00031	SCHPADRAFT_822703	172223	177374	None	9304	768	77101	No_constitutive_exon_found_in_species
AATTATCCCTTCTTCGGTAAAGCTACTTCCCAACTGACGAAATGGGGTAGCT	181580	181639	181530	181582	1	SCHPAscaffold_00031	SCHPADRAFT_937651	180442	184348	None	9304	768	77101	No_constitutive_exon_found_in_species
CCTTTCCTGACGTCTCCGATCTTCTTTCGCAATAGGGTCTCTGGGCGAAGTG	48592	48767	48817	48765	-1	SCHPAscaffold_00032	SCHPADRAFT_201850	48592	49262	None	9304	768	77101	No_constitutive_exon_found_in_species
TACGAAGCACCGCTTTTAATATCGAAGGAGTTTCTGACACGGGGTTGTAGTG	66298	66378	66248	66300	1	SCHPAscaffold_00032	SCHPADRAFT_790108	64878	67064	None	9304	768	77101	No_constitutive_exon_found_in_species
GGAATTCTTCCAACTGCGAGTTTGTTTTTGTTGACTTTGGGTTAATAAAGGT	77895	78052	77845	77897	1	SCHPAscaffold_00032	SCHPADRAFT_926370	76919	79539	None	9304	768	77101	No_constitutive_exon_found_in_species
CCGTGTTGCGTTGTGTTTCTTCTTCGCTTGATACGTAACGGGAATGGTAGCA	108225	108281	108175	108227	1	SCHPAscaffold_00032	SCHPADRAFT_901325	107219	108816	None	9304	768	77101	No_constitutive_exon_found_in_species
GTCCGCAATAAGATGGTTAGTTCTCCATTCGCGCTTACACGGGTTCAAAGGG	44339	44520	44570	44518	-1	SCHPAscaffold_00033	SCHPADRAFT_869498	43651	45174	None	9304	768	77101	No_constitutive_exon_found_in_species
TTGTCAATCTTTGTTGATAAAGGATTTGATTTTGACGTGGGAATTCGAAGGT	69565	69715	69515	69567	1	SCHPAscaffold_00033	SCHPADRAFT_901372	69228	70161	None	9304	768	77101	No_constitutive_exon_found_in_species
GTATGTGTCCTCTAGTCAAATAGTAAGATGATTGACTTAACAGGGGGCAGTT	86068	86755	86805	86753	-1	SCHPAscaffold_00033	SCHPADRAFT_995010	85384	87561	None	9304	768	77101	No_constitutive_exon_found_in_species
GTATGAAGTAAATGCCTCTTAGTGCGCGTCAATAATTCCCAGTGGGATAGTG	7482	7627	7432	7484	1	SCHPAscaffold_00034	SCHPADRAFT_926471	5604	8632	None	9304	768	77101	No_constitutive_exon_found_in_species
TCTGGTTCTGAACTTTGAGCGACGTTCCAATCTGACTTCTGGGAATGCAGAG	13317	13394	13267	13319	1	SCHPAscaffold_00034	SCHPADRAFT_937822	13220	14607	None	9304	768	77101	No_constitutive_exon_found_in_species
CGCTGAGACAGATTCGAAGTGCAACATCAATATTGATAATTTTGGGGAAGAT	126417	126654	126367	126419	1	SCHPAscaffold_00034	SCHPADRAFT_901470	126293	128218	None	9304	768	77101	No_constitutive_exon_found_in_species
CCCCCCCGAAAATGGATCTCATTACTACTGTGTGGTATTTTGGGATGCAGTG	16514	16571	16464	16516	1	SCHPAscaffold_00035	SCHPADRAFT_887757	16339	17470	None	9304	768	77101	No_constitutive_exon_found_in_species
GTGCGGGATTTTCCGTTGCTATGATTTGTCGCTCACGTCCACGGGTATAGGC	24111	24144	24061	24113	1	SCHPAscaffold_00035	SCHPADRAFT_212284	23087	25479	None	9304	768	77101	No_constitutive_exon_found_in_species
GACGCGTATCATCTCGTTTGTCAAATGAAAGCTCATCGTAGTGGGAACAGCA	57651	57693	57743	57691	-1	SCHPAscaffold_00035	SCHPADRAFT_901507	57242	58223	None	9304	768	77101	No_constitutive_exon_found_in_species
CGTATTTCACTATACCCGAGCCTATCTGATTAATGGAACGGGCAATGCAGTG	141133	141210	141260	141208	-1	SCHPAscaffold_00035	SCHPADRAFT_887785	139472	142087	None	9304	768	77101	No_constitutive_exon_found_in_species
GAAACGTTCATAATTTCAACACAGAATTTTAATGCAGAGGGGTATGGCAGAG	51930	52036	51880	51932	1	SCHPAscaffold_00036	SCHPADRAFT_869813	49676	52710	None	9304	768	77101	No_constitutive_exon_found_in_species
GCTGATCCTGGTCCTCTTCTATTTATTGTCGAAATCTCATAATGGGAAAGGC	105094	105273	105044	105096	1	SCHPAscaffold_00036	SCHPADRAFT_217804	103360	105675	None	9304	768	77101	No_constitutive_exon_found_in_species
TTTGATCTTTTGGTGACCTCACTCATCTGTTTTGCTTATCGGGCCTGAAGGG	170293	170439	170243	170295	1	SCHPAscaffold_00036	SCHPADRAFT_823445	168946	170791	None	9304	768	77101	No_constitutive_exon_found_in_species
CGACTAATCTCAAGTGATGGCTGAACCATGGCTCTTTTATTGGGATATAGAT	179939	180030	179889	179941	1	SCHPAscaffold_00036	SCHPADRAFT_901620	179284	181629	None	9304	768	77101	No_constitutive_exon_found_in_species
GGCGGTGAGAAATGATCATTGACGGGTTGACGGCTGACGGGAGTGCAAAGTA	202662	202684	202734	202682	-1	SCHPAscaffold_00036	SCHPADRAFT_887868	202238	205918	None	9304	768	77101	No_constitutive_exon_found_in_species
TAGTTTGCAAAAACAGTACGCCATTTCTTGAAGCTCACCCCGGGGAATAGTA	57948	58048	57898	57950	1	SCHPAscaffold_00038	SCHPADRAFT_224398	57493	60441	None	9304	768	77101	No_constitutive_exon_found_in_species
GGTTCTCTATGATAAACGGACGTGCCTAATCATTCGTATTGGGAAATTAGAC	130478	131127	130428	130480	1	SCHPAscaffold_00038	SCHPADRAFT_870064	129739	131725	None	9304	768	77101	No_constitutive_exon_found_in_species
TTTCCTGTCATGTCGTATTTTCCTTTTCGTCTCGACTAACTGGGGTGAAGTG	197296	197599	197246	197298	1	SCHPAscaffold_00038	SCHPADRAFT_227213	196995	197837	None	9304	768	77101	No_constitutive_exon_found_in_species
TTTCATTCTCTTATTTTGTAAGATATTGTCTGAGTGATGCTGGGAAACAGTC	43381	43403	43331	43383	1	SCHPAscaffold_00039	SCHPADRAFT_995336	42946	45726	None	9304	768	77101	No_constitutive_exon_found_in_species
ATGCCTTCTCTATACTTGAAGCTTTTTATTGAGGTGGGATGGATGCGCAGGA	55976	56016	55926	55978	1	SCHPAscaffold_00039	SCHPADRAFT_804068	55710	57112	None	9304	768	77101	No_constitutive_exon_found_in_species
GCGCTCCTTCATTCGCAGAATCATCCTATCTGACATTTGGGTGTGAACAGCT	101130	101224	101080	101132	1	SCHPAscaffold_00039	SCHPADRAFT_938159	98903	101224	None	9304	768	77101	No_constitutive_exon_found_in_species
GGTGATTTATACTCAAACATCTTTCGAAACGTTTCTAACTGGGATGAAAGAG	154590	154863	154540	154592	1	SCHPAscaffold_00039	SCHPADRAFT_926769	154156	157292	None	9304	768	77101	No_constitutive_exon_found_in_species
GCATTCGTCATTTAATTGGAGAGGACGGACGTTTCTCACGTGGGATAAAGGA	16010	16963	17013	16961	-1	SCHPAscaffold_00040	SCHPADRAFT_823715	15122	17866	None	9304	768	77101	No_constitutive_exon_found_in_species
CCTTTTGTTGATTTTGTAGTTTCCTCGCTGATAAGTCATAACCGGGACAGAT	37960	38050	38100	38048	-1	SCHPAscaffold_00040	SCHPADRAFT_823746	37649	39795	None	9304	768	77101	No_constitutive_exon_found_in_species
TCCGTACATATCTTTATATCCAGTGCTTATTCGCTGATAGGGATAATTAGCT	90612	90719	90769	90717	-1	SCHPAscaffold_00040	SCHPADRAFT_901861	90160	93484	None	9304	768	77101	No_constitutive_exon_found_in_species
TTGGGCTGACACGAAAAACTCATTCGAAACCTCTGCAGGGAACTACAGAGCT	185563	185737	185513	185565	1	SCHPAscaffold_00040	SCHPADRAFT_823776	185237	187867	None	9304	768	77101	No_constitutive_exon_found_in_species
TCGTAGAGGGATGCGGTCTCTCTACACACATGCTTATCGGGTATGTAAAGGA	187149	187206	187099	187151	1	SCHPAscaffold_00040	SCHPADRAFT_823776	185237	187867	None	9304	768	77101	No_constitutive_exon_found_in_species
AGTCCATATGCCGTCTTTGAAATTGATGCGTGTAATTACTTAGGGTGTAGCA	10760	11103	11153	11101	-1	SCHPAscaffold_00041	SCHPADRAFT_823938	10049	15207	None	9304	768	77101	No_constitutive_exon_found_in_species
TTTTCATTAGACGCATGTTTCTTCTTGGTGATGATGAGGGTGAATCGAAGGT	59943	60066	60116	60064	-1	SCHPAscaffold_00041	SCHPADRAFT_938266	58579	61465	None	9304	768	77101	No_constitutive_exon_found_in_species
GGGTAACCGGTTTCGTTTCCTCGATGAAGCCGGTCACTAAAGGGACACAGAG	131144	131196	131246	131194	-1	SCHPAscaffold_00041	SCHPADRAFT_823888	129327	134494	None	9304	768	77101	No_constitutive_exon_found_in_species
CAGTAAGCTTCGCGATCATATCTCCTTTTTATCCAATAACGGGAGAGTAGAT	148631	148739	148789	148737	-1	SCHPAscaffold_00041	SCHPADRAFT_238288	146027	150285	None	9304	768	77101	No_constitutive_exon_found_in_species
TTTGTTCGATCTACTTAGGTACTACTGTACTATGGCGATGGGATGTGTAGAA	2716	2750	2800	2748	-1	SCHPAscaffold_00042	SCHPADRAFT_239167	1989	5296	None	9304	768	77101	No_constitutive_exon_found_in_species
TAGGTATTCTTGTTGACGGCATATCTCTAGTCTACTGACGTATGGGACAGGG	56936	56963	56886	56938	1	SCHPAscaffold_00042	SCHPADRAFT_239899	55008	58705	None	9304	768	77101	No_constitutive_exon_found_in_species
TATGAGAACCTTGCCAAGATCCGTGTATAATATTAAACTCGATGGGTTAGGT	106101	106138	106051	106103	1	SCHPAscaffold_00042	SCHPADRAFT_938358	105684	107402	None	9304	768	77101	No_constitutive_exon_found_in_species
TGAGTTTTAGCGCAATTTCACACCAAGTCGACATCTGACGGGAAAATTAGCG	107770	109184	107720	107772	1	SCHPAscaffold_00042	SCHPADRAFT_888192	107670	110913	None	9304	768	77101	No_constitutive_exon_found_in_species
AATCTCACCCTACTAGTAACGCCAACTTGAACGCTCAATGATTGGGGAAGAC	112889	112896	112946	112894	-1	SCHPAscaffold_00042	SCHPADRAFT_926916	112076	113082	None	9304	768	77101	No_constitutive_exon_found_in_species
TGCGTGTTTCATCCTCTCATTTCAATACGACTTTATCTGGGAATCGACAGCC	5978	6087	5928	5980	1	SCHPAscaffold_00043	SCHPADRAFT_938385	5464	8488	None	9304	768	77101	No_constitutive_exon_found_in_species
ATATCTCAGCATTACATTTAAAATGGTGGCCTAACGCAGGGAATTGACAGCC	45717	45826	45876	45824	-1	SCHPAscaffold_00043	SCHPADRAFT_938394	43347	46272	None	9304	768	77101	No_constitutive_exon_found_in_species
TTTGCGTCTACCTGCAATGCCTTCTCATTGGAACTTTTGGGACGAACCAGTG	59075	59403	59453	59401	-1	SCHPAscaffold_00043	SCHPADRAFT_244346	59075	59648	None	9304	768	77101	No_constitutive_exon_found_in_species
CTGACTTTTTGTGAATTTCTCTCTTTTTATTGTTGGCATTTTGGGAACAGGC	121044	121265	120994	121046	1	SCHPAscaffold_00043	SCHPADRAFT_995590	118307	121265	None	9304	768	77101	No_constitutive_exon_found_in_species
AAATCACTTTAGTCATCACTGACTATTTGTTTTGCGCTTTCGGAGGGCAGTA	133169	133201	133251	133199	-1	SCHPAscaffold_00043	SCHPADRAFT_926968	131635	133753	None	9304	768	77101	No_constitutive_exon_found_in_species
ACGAGAAAATTTGAACTGATATTTCCTCTTTTGAACTGCACTGGGAACAGAG	131635	131675	131725	131673	-1	SCHPAscaffold_00043	SCHPADRAFT_926968	131635	133753	None	9304	768	77101	No_constitutive_exon_found_in_species
GCAACTCAGGCGACGCGCCTCATGCTGGACAATCAGGGCATGCGAGCAAGCA	24367	24502	24317	24369	1	SCHPAscaffold_00044	SCHPADRAFT_246717	23857	25080	None	9304	768	77101	No_constitutive_exon_found_in_species
AAGCATATTTGCAATCGTATTCATGACTGAAATGATACTTGAAAGGGCAGAT	26925	27997	26875	26927	1	SCHPAscaffold_00044	SCHPADRAFT_246730	25127	29084	None	9304	768	77101	No_constitutive_exon_found_in_species
GTGAGCTATCATCTTCATCGCCTTCTACTAATTTTTTGACGGGAAAAAAGAT	112244	112323	112194	112246	1	SCHPAscaffold_00044	SCHPADRAFT_248365	110319	112323	None	9304	768	77101	No_constitutive_exon_found_in_species
ACAAATTTAAAGGTCCCCGACACGCGTTTATTGATGGAGGGGGTGCATAGCT	139832	139850	139900	139848	-1	SCHPAscaffold_00045	SCHPADRAFT_995694	139084	140324	None	9304	768	77101	No_constitutive_exon_found_in_species
AGCGAAATGATATTTCTGAGAGAACATTGTGATTCACTCCGATCGGGCAGGT	51767	51793	51843	51791	-1	SCHPAscaffold_00048	SCHPADRAFT_938688	50338	52451	None	9304	768	77101	No_constitutive_exon_found_in_species
ACGTTATTACTAATGTTTTCGACATAGACCTTCGCGTCGAATGGGCGAAGTC	119414	119804	119364	119416	1	SCHPAscaffold_00048	SCHPADRAFT_824653	116135	119804	None	9304	768	77101	No_constitutive_exon_found_in_species
TGAGTAATGGTCTTGTATGATGGGCACGTCAATTAATAGTGAATGGGAAGAG	168146	169657	168096	168148	1	SCHPAscaffold_00048	SCHPADRAFT_263677	167865	169657	None	9304	768	77101	No_constitutive_exon_found_in_species
TCGCATTGCCTCTCGGTCGTAATGGTGTCTAACTCACTATGGGAGAATAGTT	2925	2999	2875	2927	1	SCHPAscaffold_00049	SCHPADRAFT_920244	2770	4186	None	9304	768	77101	No_constitutive_exon_found_in_species
GTGAGTGTACATTCCAATCCTGGGCGACATACTGGTTGATGGGGATGCAGCC	46984	47009	46934	46986	1	SCHPAscaffold_00049	SCHPADRAFT_938738	46661	49357	None	9304	768	77101	No_constitutive_exon_found_in_species
GGTCAATTCAAGGATATATCATTGCTTTTACTTACTGGTCGAGGGTGTAGTC	103682	103889	103939	103887	-1	SCHPAscaffold_00049	SCHPADRAFT_995885	97301	108779	None	9304	768	77101	No_constitutive_exon_found_in_species
GTTCGTCGGATCTCTTAATTCTTGCGTACCTGACTCATTGGGTGAAATAGTC	109056	109532	109582	109530	-1	SCHPAscaffold_00049	SCHPADRAFT_849605	109056	110477	None	9304	768	77101	No_constitutive_exon_found_in_species
GCGTGCAGTGCCTCCGCGCCAAAGTAATGCCATACTCATAGGGCCAATAGAC	152571	152625	152521	152573	1	SCHPAscaffold_00049	SCHPADRAFT_267255	149819	153260	None	9304	768	77101	No_constitutive_exon_found_in_species
TAAGGAGTTTATTAAGCACTTCATGACGAATTCTCACATCACGGGAACAGAT	178763	178829	178879	178827	-1	SCHPAscaffold_00049	SCHPADRAFT_902442	177975	179957	None	9304	768	77101	No_constitutive_exon_found_in_species
ACGTGGATATTCTTTCAGGGACGGGTACTTACCTGTTTTCGGGGCTGCAGTC	51241	51320	51191	51243	1	SCHPAscaffold_00050	SCHPADRAFT_914477	47681	52439	None	9304	768	77101	No_constitutive_exon_found_in_species
CTTCGACATAATTCTTTTTTTGTTCGGATATCACTGACGGGAAATTGAAGTG	51825	51889	51775	51827	1	SCHPAscaffold_00050	SCHPADRAFT_914477	47681	52439	None	9304	768	77101	No_constitutive_exon_found_in_species
ATATGCCGATAATTTCGAGTCAAGACTCTCAATTGACGCGGGAAACCTAGTT	58588	58783	58538	58590	1	SCHPAscaffold_00050	SCHPADRAFT_269380	57007	60016	None	9304	768	77101	No_constitutive_exon_found_in_species
GAGTGTCGACCGCCGCTGCAGTGGCGAAGTGCATGCCTGACGGGGATGAGGA	74856	75006	74806	74858	1	SCHPAscaffold_00050	SCHPADRAFT_805311	74730	75006	None	9304	768	77101	No_constitutive_exon_found_in_species
GGAATCTCAATCGGTGAACGGATAATTGGATAATTGGGTGACGGGAGCAGGT	137064	138376	138426	138374	-1	SCHPAscaffold_00050	SCHPADRAFT_902493	134604	140693	None	9304	768	77101	No_constitutive_exon_found_in_species
CGATTTGTAATTCGTAATTCGATACTCGACGGCGGGGGATAATCAAACAGTG	135171	136200	136250	136198	-1	SCHPAscaffold_00050	SCHPADRAFT_902493	134604	140693	None	9304	768	77101	No_constitutive_exon_found_in_species
GTGCGCAGCATCTTCATGTCTTCTTGAATGATACTCACTTTGAGGGATAGCA	161026	161540	160976	161028	1	SCHPAscaffold_00050	SCHPADRAFT_902503	160641	162307	None	9304	768	77101	No_constitutive_exon_found_in_species
GAACGCATCAGATCCCCCTTACAAGCGCTTATAGACTCATAATCGGGCAGAA	162745	164383	162695	162747	1	SCHPAscaffold_00050	SCHPADRAFT_995953	162515	164590	None	9304	768	77101	No_constitutive_exon_found_in_species
CGCGACGCTATGAAAGCTACTATTACTGACTGATGCGACTGTACGGGCAGCC	1780	1845	1895	1843	-1	SCHPAscaffold_00051	SCHPADRAFT_824954	790	2046	None	9304	768	77101	No_constitutive_exon_found_in_species
GTTCTTCAGGCGAAAGCTGCTCGATCGGTTAACGGATGGGGTGAACGCAGGA	44072	44115	44022	44074	1	SCHPAscaffold_00051	SCHPADRAFT_995974	43545	46747	None	9304	768	77101	No_constitutive_exon_found_in_species
ATCCTTATTTCTCAACACGTTCTACACTCACCATCCATGGGAGCATGTAGGG	52853	52932	52982	52930	-1	SCHPAscaffold_00051	SCHPADRAFT_902529	52655	53185	None	9304	768	77101	No_constitutive_exon_found_in_species
AGAGCTGTTCATTGACGTGTCTTCGCCGCTGCGCTGCGCTGGGGTTGCAGAC	92031	92203	91981	92033	1	SCHPAscaffold_00051	SCHPADRAFT_871365	91768	94438	None	9304	768	77101	No_constitutive_exon_found_in_species
AATCAAGTTTACGTCTCACGAAGCCAAGCCTGACATTTATGGGATACCAGTG	114398	114509	114348	114400	1	SCHPAscaffold_00051	SCHPADRAFT_274159	112977	115307	None	9304	768	77101	No_constitutive_exon_found_in_species
CAGAATAGCTCTTCCCCGAATAAGTAATGACGCTTTCTTTGCTCGGGAAGTA	176875	176885	176935	176883	-1	SCHPAscaffold_00051	SCHPADRAFT_275542	175128	177316	None	9304	768	77101	No_constitutive_exon_found_in_species
AGTCCTTATTTTCTTCTAGTAAATGTGTTCTGACACTCTCGGGCCGACAGTT	123653	123862	123603	123655	1	SCHPAscaffold_00052	SCHPADRAFT_996044	122848	124176	None	9304	768	77101	No_constitutive_exon_found_in_species
GTCGTTTATATTGCGTATTATTCTTATTTGAATGATCCGGGATTGAACAGGC	166987	167064	167114	167062	-1	SCHPAscaffold_00052	SCHPADRAFT_902640	164725	167987	None	9304	768	77101	No_constitutive_exon_found_in_species
CCATTCGCAACTCTTTTCTCTGAAATCTTCACTGAAATGGGGACGGATAGCG	31467	31488	31417	31469	1	SCHPAscaffold_00053	SCHPADRAFT_938957	29132	32070	None	9304	768	77101	No_constitutive_exon_found_in_species
TGTGTGTCTTTATGATTCCTGACAATAAGATAGTTGCTAATGGGAAACAGGC	87803	87947	87997	87945	-1	SCHPAscaffold_00053	SCHPADRAFT_938982	86345	90560	None	9304	768	77101	No_constitutive_exon_found_in_species
CAATTTATTTACCATGCACAAAAAACAGCTTCCCTGACTTGTGGGCCAAGTC	139572	139931	139981	139929	-1	SCHPAscaffold_00054	SCHPADRAFT_939058	139572	141806	None	9304	768	77101	No_constitutive_exon_found_in_species
CGGATGGACTGGCCAGCGGCTCTAAGGCGAAGCGACGGGATGGCGGACAGAT	149064	149191	149014	149066	1	SCHPAscaffold_00054	SCHPADRAFT_888824	148768	149480	None	9304	768	77101	No_constitutive_exon_found_in_species
TTATCATTAGGGGAAATTGCATGAACTGGTGTGCTCATCCTGGGATCAAGGT	162236	162268	162318	162266	-1	SCHPAscaffold_00054	SCHPADRAFT_285852	161463	162971	None	9304	768	77101	No_constitutive_exon_found_in_species
CAAGCAAAGACGACTCATCCGCTGCAAAACGTTCAATGTAAGTACGGGAGTC	163157	163369	163419	163367	-1	SCHPAscaffold_00054	SCHPADRAFT_825427	162984	163584	None	9304	768	77101	No_constitutive_exon_found_in_species
GGCGGGTGCATGGTCTTCATGGGTCCCTACGTTCGGTTCCGGGTACACAGGG	64275	64622	64672	64620	-1	SCHPAscaffold_00055	SCHPADRAFT_825456	61839	65754	None	9304	768	77101	No_constitutive_exon_found_in_species
CGCTTGAGCTGACGTCTAACGCTTATCTCGGTCTTCGGGCGGCAAAATAGCC	82370	82435	82485	82433	-1	SCHPAscaffold_00055	SCHPADRAFT_287336	81386	82955	None	9304	768	77101	No_constitutive_exon_found_in_species
CTTCGACTTCTCCCATTCGTCGGCGACTTACGAAATGATTGTGGGTGCAGAT	85745	85862	85912	85860	-1	SCHPAscaffold_00055	SCHPADRAFT_825476	85745	89269	None	9304	768	77101	No_constitutive_exon_found_in_species
ACTTCTATTTTTCGTACACGACCCTTGCTAACTTGCAAACGAATGGGTAGGT	39502	39645	39452	39504	1	SCHPAscaffold_00056	SCHPADRAFT_902867	38885	40827	None	9304	768	77101	No_constitutive_exon_found_in_species
CAGCATTTGTACCCGATTTTCACTCACTTGTCGGGGGGAAAACGAAATAGCC	6942	6970	7020	6968	-1	SCHPAscaffold_00058	SCHPADRAFT_927642	6324	7660	None	9304	768	77101	No_constitutive_exon_found_in_species
AAAACTTGCTGTTTGTCATGATGGCGTCTGAACCACAGAATGGGATGTAGTG	18969	19013	18919	18971	1	SCHPAscaffold_00058	SCHPADRAFT_903000	17911	19508	None	9304	768	77101	No_constitutive_exon_found_in_species
CATTATCGTTTTTCTTTGTTAAATGATCTTTATGGTCCGTCACGGGAAAGAT	58919	58945	58869	58921	1	SCHPAscaffold_00057	SCHPADRAFT_293354	57599	60172	None	9304	768	77101	No_constitutive_exon_found_in_species
GTTTTGCGTGGATAAATCAATGGCTGTTGACACGAAGATCTATGGGACAGCG	65579	65722	65772	65720	-1	SCHPAscaffold_00057	SCHPADRAFT_996313	65204	65809	None	9304	768	77101	No_constitutive_exon_found_in_species
CGTTTTCCATTTCCACGCATTTACTTTGCTTTCCTCGATGGGAACACCAGCA	75919	78923	78973	78921	-1	SCHPAscaffold_00057	SCHPADRAFT_996318	75919	79689	None	9304	768	77101	No_constitutive_exon_found_in_species
TATGGCTCCAAGCAGAAGTATATAAGTTCGTGCTCAATAAATGGGGAAAGGT	123405	123582	123632	123580	-1	SCHPAscaffold_00057	SCHPADRAFT_825775	119945	124237	None	9304	768	77101	No_constitutive_exon_found_in_species
GTGAGCGTCGAGTACGTATCCGGAACAAGTTGATTGAAAGAGGGTGATAGAA	133792	133816	133866	133814	-1	SCHPAscaffold_00057	SCHPADRAFT_939249	133502	136373	None	9304	768	77101	No_constitutive_exon_found_in_species
TCTTCCAACATTTATTCTCCTTCTGACTCTCTTTGTTGCGGGCTTGAAAGCT	142179	142405	142129	142181	1	SCHPAscaffold_00057	SCHPADRAFT_902971	141413	142405	None	9304	768	77101	No_constitutive_exon_found_in_species
TGAGGCATTGCTATTGCGTTCTGTTCAATTGTACTGACGTCGAAGGGAAGAT	153637	154013	153587	153639	1	SCHPAscaffold_00059	SCHPADRAFT_903105	152568	154013	None	9304	768	77101	No_constitutive_exon_found_in_species
GCGATCCGGAGAGTGAGTTCTCCGAGAGTGATGCCCCCGGGGATGCAGAGAG	7	27	77	25	-1	SCHPAscaffold_00060	SCHPADRAFT_939375	7	748	None	9304	768	77101	No_constitutive_exon_found_in_species
TCACCGAGAGCTTTTAGAGAGGAACGGTGTATTCGCGTCCATGTGGGCAGCT	7483	8268	7433	7485	1	SCHPAscaffold_00060	SCHPADRAFT_914776	3862	8268	None	9304	768	77101	No_constitutive_exon_found_in_species
CAGTTTATTATCTCCTTTTTTTTCACGGTTCGCTGATTTCGGGTCGGTAGAT	29720	30085	29670	29722	1	SCHPAscaffold_00060	SCHPADRAFT_920576	28591	31086	None	9304	768	77101	No_constitutive_exon_found_in_species
TTGCCGTGGTGTTTATCATATTCCTAATTAAATACCGGGGACGACTGAAGGC	34528	34610	34478	34530	1	SCHPAscaffold_00060	SCHPADRAFT_903125	32974	34610	None	9304	768	77101	No_constitutive_exon_found_in_species
TCACACTTTTTTCGCCTCTTGTTCGCGAGACTGACTGAATGGGTACACAGCG	62356	62508	62306	62358	1	SCHPAscaffold_00061	SCHPADRAFT_850877	59869	62508	None	9304	768	77101	No_constitutive_exon_found_in_species
GATACCTGCATATTTTTTTGAGTGAGAAGAAAGGTGCTAAACACGGGCAGTC	140000	140099	140149	140097	-1	SCHPAscaffold_00061	SCHPADRAFT_965696	137714	141329	None	9304	768	77101	No_constitutive_exon_found_in_species
TACATCACATTGACTCTCAATCACCCACCAACGAGCTTCACGGGAATTAGAG	144571	145110	144521	144573	1	SCHPAscaffold_00061	SCHPADRAFT_826182	143704	148497	None	9304	768	77101	No_constitutive_exon_found_in_species
ATTATTTTCGCGGGTTGGACATTCACAAAGCTTTATCTTCGTTGGGGCAGCC	145602	145949	145552	145604	1	SCHPAscaffold_00061	SCHPADRAFT_826182	143704	148497	None	9304	768	77101	No_constitutive_exon_found_in_species
GGTAAGGGAACATATTGCTCTCAACGACAATTCTAACGAGCCAAGGGAAGTA	38474	39490	38424	38476	1	SCHPAscaffold_00062	SCHPADRAFT_826424	37872	42485	None	9304	768	77101	No_constitutive_exon_found_in_species
GTACGTGTCGGTTTCACCTGTTCCACAAAATTCCAAGCTTACGGGCGCAGCA	42076	42485	42026	42078	1	SCHPAscaffold_00062	SCHPADRAFT_826424	37872	42485	None	9304	768	77101	No_constitutive_exon_found_in_species
ACCCCCTTTCAAATGCAACTTCTTGTACTGATGCGCACTCCACGGGAAAGGT	45243	45614	45664	45612	-1	SCHPAscaffold_00062	SCHPADRAFT_903264	44800	46902	None	9304	768	77101	No_constitutive_exon_found_in_species
TTTTCTTCTGAATATGCTTGATCGTACTTACGATTGTTTCAGGGCGAAAGTG	50377	50484	50327	50379	1	SCHPAscaffold_00062	SCHPADRAFT_826405	50135	53976	None	9304	768	77101	No_constitutive_exon_found_in_species
CGTCCTTTCACCCCCTCTTCGCTGTACTGATTGGCCATTGGGACAACAAGAC	82603	83066	82553	82605	1	SCHPAscaffold_00062	SCHPADRAFT_903273	81926	84088	None	9304	768	77101	No_constitutive_exon_found_in_species
ATTAGAACCCGCGAGCGGAAATCATCAGAAGATCTCATGGGAGGACGCAGAA	63612	63704	63562	63614	1	SCHPAscaffold_00063	SCHPADRAFT_315907	63021	64443	None	9304	768	77101	No_constitutive_exon_found_in_species
TCCACTTTGTCTCGTCGTTGTCTAAACCTAACTAATTCGCGTAGGGAAAGCT	77693	77892	77643	77695	1	SCHPAscaffold_00063	SCHPADRAFT_316233	77263	77892	None	9304	768	77101	No_constitutive_exon_found_in_species
ACGGGTTATCTACCTGAAATGAAGTGTTGGTCTCAACGGGGAACGTGCAGGT	108631	108703	108581	108633	1	SCHPAscaffold_00063	SCHPADRAFT_809623	107602	109674	None	9304	768	77101	No_constitutive_exon_found_in_species
CGATGACGTCGAGGTTGTGACAGACAATCTAATAAACTTTATGGGATCAGTG	134260	134275	134210	134262	1	SCHPAscaffold_00063	SCHPADRAFT_872766	132412	136192	None	9304	768	77101	No_constitutive_exon_found_in_species
AGTATTTTCTGATGCCGGCTTGATCCTCATTTGACAGCAGTGGGACGCAGTA	162500	162749	162799	162747	-1	SCHPAscaffold_00063	SCHPADRAFT_889327	160040	162833	None	9304	768	77101	No_constitutive_exon_found_in_species
TGACGTGGTCTGTAAGCTAGCTCGTGACCAAGCTCTGCTTTGACTGGGAGAC	161144	161257	161307	161255	-1	SCHPAscaffold_00063	SCHPADRAFT_889327	160040	162833	None	9304	768	77101	No_constitutive_exon_found_in_species
GTGTTATACCTCTGTCAACGATAAGTATTTGCTAACGATGGGCTCGAAAGAA	96694	96706	96644	96696	1	SCHPAscaffold_00064	SCHPADRAFT_939630	96180	98539	None	9304	768	77101	No_constitutive_exon_found_in_species
CAATACCAATGACCGGAATAACAATGAAATTGAATATCTTCTGTAGGGAGAA	19193	19270	19143	19195	1	SCHPAscaffold_00065	SCHPADRAFT_826701	18863	20022	None	9304	768	77101	No_constitutive_exon_found_in_species
CGGTTTGAAGCCAAACTCGTTCGTGTTCTCTAGAATATTGGGAACTACAGGT	52142	52523	52092	52144	1	SCHPAscaffold_00065	SCHPADRAFT_939664	51815	53292	None	9304	768	77101	No_constitutive_exon_found_in_species
CTTGTCACAAATGAAATTTATCAAAGTTCATGTGTCATCTGGGGGTGTAGAC	97992	98144	98194	98142	-1	SCHPAscaffold_00065	SCHPADRAFT_939684	97025	100082	None	9304	768	77101	No_constitutive_exon_found_in_species
GACTAATAATACTGCTCGCGAGGCGTGCCACTGAAGGGAGAGACGTGTAGGT	136706	136831	136881	136829	-1	SCHPAscaffold_00065	SCHPADRAFT_996744	134145	137136	None	9304	768	77101	No_constitutive_exon_found_in_species
ATGGACATCGCAATATATGTAACGCACATATTCGATCATTGGAGGGTCAGTG	1240	1345	1190	1242	1	SCHPAscaffold_00067	SCHPADRAFT_889474	546	1533	None	9304	768	77101	No_constitutive_exon_found_in_species
GTCCCCCAGCTTGAATGCAACGATCGAGCGCTCATTGGCCGGGAACTCAGAT	3818	3945	3768	3820	1	SCHPAscaffold_00066	SCHPADRAFT_903472	2625	3945	None	9304	768	77101	No_constitutive_exon_found_in_species
CCAGCGCCGTCGTCTTCTCCGATAATTGACCTCTGCGTGTGGGATTGCAGCT	4411	4711	4361	4413	1	SCHPAscaffold_00066	SCHPADRAFT_903474	4065	7593	None	9304	768	77101	No_constitutive_exon_found_in_species
TATTCTTCCTTCAATTGATCTCTCGACGCTGATCCAATTCTATTGGGAAGGT	28040	28125	27990	28042	1	SCHPAscaffold_00066	SCHPADRAFT_939720	26512	30054	None	9304	768	77101	No_constitutive_exon_found_in_species
GTGAGTGTTTGAAACTCATTATTCTTCTGGGTTGCTGATTGTCGGGATAGGT	29012	29148	28962	29014	1	SCHPAscaffold_00066	SCHPADRAFT_939720	26512	30054	None	9304	768	77101	No_constitutive_exon_found_in_species
TCGGCTTTCTGGGACTTTAAACTTCGGTGATAACCTAAGCATGGGATTAGCG	45428	45506	45378	45430	1	SCHPAscaffold_00066	SCHPADRAFT_826880	44054	45614	None	9304	768	77101	No_constitutive_exon_found_in_species
ATACCTAGCATTGGTCGTGAATACATTGCTGATCGTACGTGGCGGGTTAGCT	104834	104888	104938	104886	-1	SCHPAscaffold_00066	SCHPADRAFT_903514	103205	105182	None	9304	768	77101	No_constitutive_exon_found_in_species
TCGTGAGTGTTTTCGTTCGCTACGCAGTGTCATACTGACGGCGGGTACAGTG	108679	108863	108913	108861	-1	SCHPAscaffold_00066	SCHPADRAFT_996794	107510	109223	None	9304	768	77101	No_constitutive_exon_found_in_species
AGGTTCTTTGCTAATGCCAATAAAAGCTGCAATTGACAAAGGGTGGTCAGGC	114023	114221	113973	114025	1	SCHPAscaffold_00066	SCHPADRAFT_889455	111227	114757	None	9304	768	77101	No_constitutive_exon_found_in_species
GTTTGTTTGCAAAGTGATGGTTGCGGTTGTGGAACTGATGATGGGGTTAGAT	152628	152894	152578	152630	1	SCHPAscaffold_00066	SCHPADRAFT_851508	151067	152894	None	9304	768	77101	No_constitutive_exon_found_in_species
TATATCCTTTCCAACCTAGTTCTTAAACTCATTATAAATTGGGATCGTAGTC	162394	162509	162344	162396	1	SCHPAscaffold_00066	SCHPADRAFT_920796	160501	162959	None	9304	768	77101	No_constitutive_exon_found_in_species
CTAAAATACTGAAAATTCAGTTCTCGACGACGCAAGGGCCTCCAAAAAAGGT	21257	21644	21694	21642	-1	SCHPAscaffold_00068	SCHPADRAFT_827007	21257	22251	None	9304	768	77101	No_constitutive_exon_found_in_species
CTTAACTTATGACGATTTAGTTCTCGACGACGCGAGGGCCTCCAAAGAAGGT	29924	30397	30447	30395	-1	SCHPAscaffold_00068	SCHPADRAFT_967020	29325	30997	None	9304	768	77101	No_constitutive_exon_found_in_species
GTTCGGCCAATGCCAACGAGCTAACTCTTGATTTATTCAATGGGCGATAGGC	48355	48442	48492	48440	-1	SCHPAscaffold_00069	SCHPADRAFT_873223	46371	48721	None	9304	768	77101	No_constitutive_exon_found_in_species
GGTCAGTAACAAAACTAAATCAATATCAATGGACTGAAGGGATGATATAGGT	70153	70291	70341	70289	-1	SCHPAscaffold_00069	SCHPADRAFT_928151	67855	71398	None	9304	768	77101	No_constitutive_exon_found_in_species
CCATACGATATAACCGGGATATCTATTTGATCCTACTCATCACGGGGAAGCC	69305	69361	69411	69359	-1	SCHPAscaffold_00069	SCHPADRAFT_928151	67855	71398	None	9304	768	77101	No_constitutive_exon_found_in_species
GTTTTTTTGTGCTTCGTAGTGGTTTTTCCCCTAAATAACTGGGGATTTAGTG	67855	68327	68377	68325	-1	SCHPAscaffold_00069	SCHPADRAFT_928151	67855	71398	None	9304	768	77101	No_constitutive_exon_found_in_species
GCGCGTGTGGACGATGAATAACTGGTCTACGATGGATTTGGGATGGGCAGGC	15462	15552	15412	15464	1	SCHPAscaffold_00071	SCHPADRAFT_903747	15018	19924	None	9304	768	77101	No_constitutive_exon_found_in_species
TGCAGTTATCTTTGCCCGAATTTGATGCGAACTCATCAATGGGATGATAGGT	17404	17503	17354	17406	1	SCHPAscaffold_00070	SCHPADRAFT_915065	15815	18128	None	9304	768	77101	No_constitutive_exon_found_in_species
TACGTCCTTTTCCCGAATACTTGCAACGGGTGTATTGACTGGGCACATAGTT	78536	79027	79077	79025	-1	SCHPAscaffold_00070	SCHPADRAFT_873371	78536	80184	None	9304	768	77101	No_constitutive_exon_found_in_species
GTTTGTTAATCTTTAGTGAAATCGGGAAAATCATTACTAAGGGAAAACAGAA	118998	119348	119398	119346	-1	SCHPAscaffold_00070	SCHPADRAFT_903725	118998	122526	None	9304	768	77101	No_constitutive_exon_found_in_species
GTAAATCACCCATAGTGCCGTGCAAGGATTCGAAGTTGATTCAAGGGCAGAT	124527	124637	124687	124635	-1	SCHPAscaffold_00070	SCHPADRAFT_920879	122555	125126	None	9304	768	77101	No_constitutive_exon_found_in_species
TGTCATACGTCTGTCATTTTCCAGAGGGGAACTCATTCCGGGATCGACAGGT	21652	22028	21602	21654	1	SCHPAscaffold_00072	SCHPADRAFT_915119	21252	23492	None	9304	768	77101	No_constitutive_exon_found_in_species
GTAAGTCTGCCTCTTTTCCGCTGCATTCAGTTTGATATATATTGGGATAGAT	34260	34707	34210	34262	1	SCHPAscaffold_00072	SCHPADRAFT_997031	31393	35935	None	9304	768	77101	No_constitutive_exon_found_in_species
TAACTTTTGGTCATTCATGTCGTCCCTCGTCTAACTCTACGGGGAAAAAGTT	150218	150247	150168	150220	1	SCHPAscaffold_00072	SCHPADRAFT_344406	146160	152152	None	9304	768	77101	No_constitutive_exon_found_in_species
CCCGTTTACTGAAGCGACAACGACTGTTCCCTTGGGGGAAATGGAATTAGTG	3514	3659	3709	3657	-1	SCHPAscaffold_00073	SCHPADRAFT_344691	2847	5239	None	9304	768	77101	No_constitutive_exon_found_in_species
GGGGTGTATAGTCCCGTATTTATTTTCATTTTCACCACTGTCGTAGGGAGTT	49783	49837	49733	49785	1	SCHPAscaffold_00073	SCHPADRAFT_827525	47672	51874	None	9304	768	77101	No_constitutive_exon_found_in_species
CTCTCCCCAACATCAATGACTGACACGGATCTGCTTGTAGAACGAGGGAGGA	105215	105313	105165	105217	1	SCHPAscaffold_00073	SCHPADRAFT_827523	103477	106612	None	9304	768	77101	No_constitutive_exon_found_in_species
ATTCACTCTATTTTCAACAAATTGACACCGACTAACCTCGGGGTGTGTAGGC	109631	110109	109581	109633	1	SCHPAscaffold_00073	SCHPADRAFT_915148	108844	113423	None	9304	768	77101	No_constitutive_exon_found_in_species
TTTCATCATTTTAGCGCATCTGCTAATGTATTCCTGGGCAACGTGAACAGTC	122012	122871	121962	122014	1	SCHPAscaffold_00073	SCHPADRAFT_346910	120843	122871	None	9304	768	77101	No_constitutive_exon_found_in_species
TTCGTGCCTTCTCTATCTATCCCTCAATCTGCGATCTGACATTTGGGAAGCT	129392	129418	129342	129394	1	SCHPAscaffold_00073	SCHPADRAFT_997109	128723	131043	None	9304	768	77101	No_constitutive_exon_found_in_species
ATACGAATCACACTCTTACCATCAACCCGATACATATATGTGGGATGCAGTG	46746	46775	46825	46773	-1	SCHPAscaffold_00074	SCHPADRAFT_348868	45464	47412	None	9304	768	77101	No_constitutive_exon_found_in_species
CTCTTTTTTGAAAGAAATATCTGTGGCATTGACTTTTCATGGGTGCTAAGGC	52625	52819	52575	52627	1	SCHPAscaffold_00074	SCHPADRAFT_827611	52463	54002	None	9304	768	77101	No_constitutive_exon_found_in_species
GTATCGTAAGCATGGCATGCCTCAGGATATCTTACTTAGAGGGGAAACAGAA	131834	132118	131784	131836	1	SCHPAscaffold_00074	SCHPADRAFT_350829	129478	132118	None	9304	768	77101	No_constitutive_exon_found_in_species
GTACAAAATTATCATTCCATTTCCTCGCATTACTGATGACGGGAATATAGCG	926	1414	1464	1412	-1	SCHPAscaffold_00075	SCHPADRAFT_889839	926	3458	None	9304	768	77101	No_constitutive_exon_found_in_species
GTACACCCCGAGCGCGCTCTGTATCTCGATTAATGACTGAAGTGGGGCAGGG	65794	65837	65744	65796	1	SCHPAscaffold_00075	SCHPADRAFT_940196	65498	67704	None	9304	768	77101	No_constitutive_exon_found_in_species
TGTACTCAAATCGTCTCTGACTGTCTTGCACTTACAAATCGGGTGCTAAGCA	111260	111400	111450	111398	-1	SCHPAscaffold_00075	SCHPADRAFT_997197	110130	112588	None	9304	768	77101	No_constitutive_exon_found_in_species
ATGGTGCGTAAAGGATTTGAAATATCGAGCACTGCCTAATGGGACGTTAGGT	121977	122076	122126	122074	-1	SCHPAscaffold_00075	SCHPADRAFT_353623	120289	122635	None	9304	768	77101	No_constitutive_exon_found_in_species
ATTCTAAGTTTTGGCAGAACGATTTCTTATGTGTGCATGTGCGGGATTAGGC	121841	121859	121909	121857	-1	SCHPAscaffold_00075	SCHPADRAFT_353623	120289	122635	None	9304	768	77101	No_constitutive_exon_found_in_species
TAAGTATCATTCGACATCTCTTCTTTCTTTTCATACTCATAGACGGGCAGAT	141023	141039	140973	141025	1	SCHPAscaffold_00075	SCHPADRAFT_852243	138057	142147	None	9304	768	77101	No_constitutive_exon_found_in_species
TGGACTCCATGATGTCCATGCTACCCTTCACTGACTTGATGAGGGAGAAGGT	17208	17461	17511	17459	-1	SCHPAscaffold_00076	SCHPADRAFT_354769	17208	18722	None	9304	768	77101	No_constitutive_exon_found_in_species
TAAGTTTTCCGTCTGTGTATCGTTGGCTGCTTTCTGATTTATGGGCATAGCC	39871	40144	39821	39873	1	SCHPAscaffold_00076	SCHPADRAFT_940236	39673	40144	None	9304	768	77101	No_constitutive_exon_found_in_species
ACTCTCTGCTCTCCATTCTGTGAGATGTTCGATGAACGATCGATGGGCAGAG	69979	70032	69929	69981	1	SCHPAscaffold_00076	SCHPADRAFT_940249	69808	70574	None	9304	768	77101	No_constitutive_exon_found_in_species
GCCACCTTTTTTCTTTCTTTCGAATTTCTTCGTTAATGCGACGGGCGAAGCT	71525	71691	71475	71527	1	SCHPAscaffold_00076	SCHPADRAFT_940250	71093	73584	None	9304	768	77101	No_constitutive_exon_found_in_species
TCCCCATATGTTGGTCTATGAACTGTCGAGCTAAGAATAATTGCGGGAAGGC	118812	118936	118762	118814	1	SCHPAscaffold_00076	SCHPADRAFT_852322	114865	119362	None	9304	768	77101	No_constitutive_exon_found_in_species
CTCCTTCTATCATGATGTTTACCTGTTTACCAAATTCGATTGGGTGACAGAG	17027	17254	17304	17252	-1	SCHPAscaffold_00077	SCHPADRAFT_928459	17027	18087	None	9304	768	77101	No_constitutive_exon_found_in_species
GCGACTTTCGTCTTATGCCAAGCAGATGATTGATGCGGGATGGATGAAAGTA	53359	53384	53309	53361	1	SCHPAscaffold_00077	SCHPADRAFT_852414	53208	55187	None	9304	768	77101	No_constitutive_exon_found_in_species
TGAGGGGGTGGATTCCTGGGCACTGACGGAACTCGCTCATGGGATACTAGGG	139444	139525	139394	139446	1	SCHPAscaffold_00077	SCHPADRAFT_874028	139235	140867	None	9304	768	77101	No_constitutive_exon_found_in_species
GTGCGTGACATTCATTCGTATATATGCGCGTATTTTGACGGGAATTTAAGGC	145440	145497	145390	145442	1	SCHPAscaffold_00077	SCHPADRAFT_904137	144420	145918	None	9304	768	77101	No_constitutive_exon_found_in_species
TTATAGGTCAATGATATCGTGTTTCACGCTCATTTCGATCGGGGATTCAGGC	66110	66174	66060	66112	1	SCHPAscaffold_00078	SCHPADRAFT_904172	65417	67603	None	9304	768	77101	No_constitutive_exon_found_in_species
GTAAACACACTTCCTCCCATTCATCGCTGTTGCTAACAAAGGGTCCGAAGGC	92059	92123	92173	92121	-1	SCHPAscaffold_00078	SCHPADRAFT_363075	91424	92670	None	9304	768	77101	No_constitutive_exon_found_in_species
CGTACGTCGCGGCGGAACAAGATCACGAATTTCGCTGACTGGGACAACAGGT	121220	121315	121365	121313	-1	SCHPAscaffold_00078	SCHPADRAFT_904193	117051	121527	None	9304	768	77101	No_constitutive_exon_found_in_species
TGCTGTTCTATGCAACTGCGGTCTTTTGAACGAAAATTGTGGGCGTACAGAA	123824	124028	124078	124026	-1	SCHPAscaffold_00078	SCHPADRAFT_852530	121790	124412	None	9304	768	77101	No_constitutive_exon_found_in_species
AACTTGTTTCGAAAATAATTAGTAGCTCCAGTGATGACCATGGGACACAGCC	44839	45065	44789	44841	1	SCHPAscaffold_00079	SCHPADRAFT_365849	43438	46274	None	9304	768	77101	No_constitutive_exon_found_in_species
CCACCAGTGTAAAACACGTAACGAATTCAGAATAACATTTTCAAGGGCAGCC	75156	76149	76199	76147	-1	SCHPAscaffold_00079	SCHPADRAFT_915282	75156	76599	None	9304	768	77101	No_constitutive_exon_found_in_species
TGAGTGTCAAGATCTGCAGCTGTCGACACATTTATAATACAGGGGTGAAGGC	148760	149227	148710	148762	1	SCHPAscaffold_00079	SCHPADRAFT_852629	147713	149760	None	9304	768	77101	No_constitutive_exon_found_in_species
GTTAATTCTCAGTCGTTGGCTTTCGAACTAACACTCACTCGGGGCATCAGAT	9272	9405	9455	9403	-1	SCHPAscaffold_00080	SCHPADRAFT_940445	8310	9693	None	9304	768	77101	No_constitutive_exon_found_in_species
TGATAGAACAGATTTGCGCTGTTTACCCGCTCACCTTTGGGTGTAAACAGAT	15990	16092	15940	15992	1	SCHPAscaffold_00080	SCHPADRAFT_890084	15596	16412	None	9304	768	77101	No_constitutive_exon_found_in_species
GTCTAATTGAAACTCATAAAAGTGTCTTAACTTTCTTTGGGAAACGATAGCT	55605	55664	55714	55662	-1	SCHPAscaffold_00080	SCHPADRAFT_904275	54446	56099	None	9304	768	77101	No_constitutive_exon_found_in_species
AGTCCTGTTTAATTTTTTACAAGCAACCCATTTTTAAATACGGGCAATAGTA	62208	62301	62158	62210	1	SCHPAscaffold_00080	SCHPADRAFT_915303	60860	62411	None	9304	768	77101	No_constitutive_exon_found_in_species
CGTCCTTGCTCATTTGACTATGATAAGAGCCTCTCAATAATGGGAGGTAGGT	87707	88969	89019	88967	-1	SCHPAscaffold_00080	SCHPADRAFT_928617	87373	89249	None	9304	768	77101	No_constitutive_exon_found_in_species
TGATATGTCGCCGGTTTACCGTCGGTGACTAACTTCGGGTATGCGTGAAGCA	121843	122049	121793	121845	1	SCHPAscaffold_00081	SCHPADRAFT_904359	119427	123123	None	9304	768	77101	No_constitutive_exon_found_in_species
ATCAATTCCTAGATCAAATCTTAATTATAATAGAATGTTTCGGGGGACAGGA	24492	24605	24442	24494	1	SCHPAscaffold_00082	SCHPADRAFT_375190	24247	25677	None	9304	768	77101	No_constitutive_exon_found_in_species
TGTCTTGAATTCATATTTCCCCTTTACTGTATGCTTACACGAGGGCGTAGGC	8455	8553	8405	8457	1	SCHPAscaffold_00085	SCHPADRAFT_970406	7598	10318	None	9304	768	77101	No_constitutive_exon_found_in_species
TTATGGTGGGGATTTGGATTTGGATTTGAATGCGGGTGGGGATGAGACAGCT	26293	26337	26387	26335	-1	SCHPAscaffold_00085	SCHPADRAFT_384627	25266	26873	None	9304	768	77101	No_constitutive_exon_found_in_species
GGTTTTCTTTCGTTAAGGGACGTGCTGATGATTTGTTTGGGTGCGGATAGTC	26206	26224	26274	26222	-1	SCHPAscaffold_00085	SCHPADRAFT_384627	25266	26873	None	9304	768	77101	No_constitutive_exon_found_in_species
CGTCGCCAGGCTGTCTCAGTCTTTCTCGTCTGACATACTTTTGGGGGTAGTG	54225	54298	54175	54227	1	SCHPAscaffold_00085	SCHPADRAFT_904558	53886	55422	None	9304	768	77101	No_constitutive_exon_found_in_species
TCCGACGTCCGTCGTCAGGTTCGTCAATCGGTGACCAGGGAAAACTACAGAT	117000	117514	117564	117512	-1	SCHPAscaffold_00085	SCHPADRAFT_874646	117000	119735	None	9304	768	77101	No_constitutive_exon_found_in_species
GCTCAGGATGGCGGACAGAGGCATGGTGATTGACTGTCTTGGGTTTGAAGGT	126394	126446	126496	126444	-1	SCHPAscaffold_00085	SCHPADRAFT_904593	125253	126584	None	9304	768	77101	No_constitutive_exon_found_in_species
CGGTATGCACCTATGCGCTCGAACTTGTAGCCAATCTGACCAGGGAATAGCA	73774	73968	74018	73966	-1	SCHPAscaffold_00086	SCHPADRAFT_997720	73136	75645	None	9304	768	77101	No_constitutive_exon_found_in_species
TAAGTGATCACTTCAATAGTGCTGTTCAGTATGACTTGACCAGGGCGCAGCC	107549	107634	107499	107551	1	SCHPAscaffold_00086	SCHPADRAFT_904633	107256	108726	None	9304	768	77101	No_constitutive_exon_found_in_species
CAGTCAGTGCCTTGTTGTTTCTTCTGCCTTTCAATCTGATAGGGGACAAGGT	20908	20952	20858	20910	1	SCHPAscaffold_00087	SCHPADRAFT_828723	20419	22739	None	9304	768	77101	No_constitutive_exon_found_in_species
TATTTTTGCGTTCTTTCTCCGGGTCTCTGACGGACTTCGGGATGGGACAGAT	54925	54980	55030	54978	-1	SCHPAscaffold_00087	SCHPADRAFT_970849	54828	56694	None	9304	768	77101	No_constitutive_exon_found_in_species
GTATGGCACTCGTCATTCTACCTCTGCATGTCATCTAACAGAAATGGGAGAC	2456	2558	2406	2458	1	SCHPAscaffold_00088	SCHPADRAFT_940832	61	2791	None	9304	768	77101	No_constitutive_exon_found_in_species
TCGATTCGACCCGGCCGAAATCGCTGACTCTTTTATTCGTGGGCTGATAGAC	26021	26062	25971	26023	1	SCHPAscaffold_00088	SCHPADRAFT_904697	23388	26679	None	9304	768	77101	No_constitutive_exon_found_in_species
CGAAGCTCTGCATTTATTTTTGGCATTTTATGCTAATTGTTTGGGGAAAGAA	32517	32968	32467	32519	1	SCHPAscaffold_00088	SCHPADRAFT_997788	31700	34708	None	9304	768	77101	No_constitutive_exon_found_in_species
ACTGCATATCAATTATTTCGAATTAAATTAAACTCATTAACATGGGAAAGGC	42193	42206	42143	42195	1	SCHPAscaffold_00088	SCHPADRAFT_890451	41833	43301	None	9304	768	77101	No_constitutive_exon_found_in_species
ATTCACTTCGTGATATCCTGACTATGCATTTCAGTTTGCTTAAGGGTTAGAC	58885	58923	58973	58921	-1	SCHPAscaffold_00088	SCHPADRAFT_940848	56528	59082	None	9304	768	77101	No_constitutive_exon_found_in_species
CGATTATAAAGCAACTGTCGTCTTCGACTCGATCTTCAACGGGGAAACAGGT	101956	102155	102205	102153	-1	SCHPAscaffold_00088	SCHPADRAFT_940861	100572	102444	None	9304	768	77101	No_constitutive_exon_found_in_species
TTTGAGAGGCCGAGTAGTGGGGGCATGTCGTCTTTGGGCGTTGGAAGGAGTT	116650	116666	116716	116664	-1	SCHPAscaffold_00088	SCHPADRAFT_828780	116318	117880	None	9304	768	77101	No_constitutive_exon_found_in_species
CATGTGTTTTTTCTGTTCTTATTTCTCATATGATTTTAATTGGGGATCAGGC	125394	125727	125344	125396	1	SCHPAscaffold_00088	SCHPADRAFT_904726	122524	125727	None	9304	768	77101	No_constitutive_exon_found_in_species
GTAACACCGCTATTTTCTGTCAATTATCTGAATATTTGGGTATAAAATAGAT	29557	29671	29721	29669	-1	SCHPAscaffold_00089	SCHPADRAFT_997824	29065	30498	None	9304	768	77101	No_constitutive_exon_found_in_species
CTCGGTCCGGGAGGTTACTCGTCCAGTGGGATGGGCCTTGGCATTGGGAGTG	40018	40321	40371	40319	-1	SCHPAscaffold_00089	SCHPADRAFT_828865	39492	41556	None	9304	768	77101	No_constitutive_exon_found_in_species
CTGCGACGGTTGCGGAAACTGAACTTGGTCTGTGTGGGTGTGGAGTGTAGAG	43401	43490	43540	43488	-1	SCHPAscaffold_00089	SCHPADRAFT_874895	42539	45372	None	9304	768	77101	No_constitutive_exon_found_in_species
CGTTGACATCAGCGGCTGTCGAGTTTATGACCTAAACCCTCAATGGGCAGAG	120459	120473	120409	120461	1	SCHPAscaffold_00089	SCHPADRAFT_915488	119897	122406	None	9304	768	77101	No_constitutive_exon_found_in_species
TTCAAGTTCGAATAAATAAGCAATAATCTTTCTTCGCTGTTGGGTTAAAGGT	76355	76722	76772	76720	-1	SCHPAscaffold_00090	SCHPADRAFT_904821	74466	77164	None	9304	768	77101	No_constitutive_exon_found_in_species
GTCGTGTCTACTGATTGTTTAGAAGAGATTTTGATAAATTGGGCGTGAAGCG	75678	75778	75828	75776	-1	SCHPAscaffold_00090	SCHPADRAFT_904821	74466	77164	None	9304	768	77101	No_constitutive_exon_found_in_species
AGGTGAGGTTTGTCATGCGACTGTGAGCTTCACTGACCTTCGGGGACAAGAC	74882	75046	75096	75044	-1	SCHPAscaffold_00090	SCHPADRAFT_904821	74466	77164	None	9304	768	77101	No_constitutive_exon_found_in_species
CATGGCTACGTTACGCAACCATGCTGACTTGGCCCCCTCCCGGGCTGAAGGC	86008	86062	86112	86060	-1	SCHPAscaffold_00090	SCHPADRAFT_940954	84611	87082	None	9304	768	77101	No_constitutive_exon_found_in_species
TGGTGTTCTCTCAGACTGTTACAAAACCTCACTTTCATGGGAAATTGCAGAA	103503	103513	103453	103505	1	SCHPAscaffold_00091	SCHPADRAFT_890596	98778	105931	None	9304	768	77101	No_constitutive_exon_found_in_species
AGCTCTCCACTATCTTCAATAGGGATATCTGTGTGACGGGAGATGCACAGAC	15280	15299	15349	15297	-1	SCHPAscaffold_00092	SCHPADRAFT_829177	12986	17136	None	9304	768	77101	No_constitutive_exon_found_in_species
CAAGCTTGTGACCCGATTCGAATTTGTCTGAGTGACTGGGTAAATAATAGTC	32265	32330	32215	32267	1	SCHPAscaffold_00092	SCHPADRAFT_941025	29705	32330	None	9304	768	77101	No_constitutive_exon_found_in_species
GCGATTTTATCTCTGAAGAAGAAATACTTATGTGACATGGGATATGGAAGCG	44274	45928	44224	44276	1	SCHPAscaffold_00092	SCHPADRAFT_971542	43820	47539	None	9304	768	77101	No_constitutive_exon_found_in_species
CAACTCACCTTGTTGAATTTTATTCGTGACACTTAGGGTGGAACTACAAGGA	10048	10129	10179	10127	-1	SCHPAscaffold_00093	SCHPADRAFT_997987	6937	11503	None	9304	768	77101	No_constitutive_exon_found_in_species
AGGATATAATTTCCAGTCATATTTATCACGCTTTAATGCTTCGGGCAAAGCT	97993	98103	97943	97995	1	SCHPAscaffold_00093	SCHPADRAFT_998021	95180	99949	None	9304	768	77101	No_constitutive_exon_found_in_species
GAAATCGGTTATAATATCTTTTCGGTATAAATGATAACAGATGGGAACAGTG	31902	32692	32742	32690	-1	SCHPAscaffold_00094	SCHPADRAFT_410983	31902	34770	None	9304	768	77101	No_constitutive_exon_found_in_species
GATCGACGTTCGCTAATTGCGACTTTCCGCGTTTGTTCACCGGGGAGCAGCC	18675	19139	19189	19137	-1	SCHPAscaffold_00095	SCHPADRAFT_921364	18675	20981	None	9304	768	77101	No_constitutive_exon_found_in_species
CCTGAACAAAATTTCTCGTTCTTATCTGTGCTTCCTTTACGGGGGAATAGGA	100962	101526	100912	100964	1	SCHPAscaffold_00095	SCHPADRAFT_890749	100738	101879	None	9304	768	77101	No_constitutive_exon_found_in_species
AACCACCCCACATTGATCTTCAAACCCATTCAAACTCAACTGGGAATCAGAG	51004	51579	50954	51006	1	SCHPAscaffold_00096	SCHPADRAFT_829507	48644	51793	None	9304	768	77101	No_constitutive_exon_found_in_species
TGCGGTAATCGATGGGACATCAGGTGGTCAAGACGTTGAAATGGGCCAAGGA	55638	55782	55588	55640	1	SCHPAscaffold_00096	SCHPADRAFT_416689	54348	56638	None	9304	768	77101	No_constitutive_exon_found_in_species
AACATATCTAAGTGCAAATATCGACTTACTTTTCAACGGGACGACACAAGAC	120842	121084	121134	121082	-1	SCHPAscaffold_00096	SCHPADRAFT_853910	116886	124548	None	9304	768	77101	No_constitutive_exon_found_in_species
AAGTGGGTCACAGTTGCGTAACGAGAGATTTCAAGCTCACGGGAGTTTAGGA	42712	42748	42798	42746	-1	SCHPAscaffold_00098	SCHPADRAFT_941269	41283	43342	None	9304	768	77101	No_constitutive_exon_found_in_species
TAACGCTTCTTGGTATTTTTGATTGTTATTCACCAGACTACTGGGGACAGAT	80238	80337	80188	80240	1	SCHPAscaffold_00098	SCHPADRAFT_890856	79300	81014	None	9304	768	77101	No_constitutive_exon_found_in_species
GGTTTGCCGTAAGTGGAAGGACTTCAGAGTATTCGAAACCGTGGGTTGAGAA	119186	119350	119136	119188	1	SCHPAscaffold_00098	SCHPADRAFT_829636	117958	120216	None	9304	768	77101	No_constitutive_exon_found_in_species
TGAGCTCTGGAGACGCTTTCATAACTTTTCAATCTGATGGGTTGCAAAAGTT	80658	80721	80608	80660	1	SCHPAscaffold_00099	SCHPADRAFT_426211	79181	82284	None	9304	768	77101	No_constitutive_exon_found_in_species
GTCAGTCAAGTCGCATATATGCGCATTCATTGCTAATCCAATGGGCGCAGAT	92359	92454	92309	92361	1	SCHPAscaffold_00099	SCHPADRAFT_875640	91335	92775	None	9304	768	77101	No_constitutive_exon_found_in_species
TGTCAATTTTTGAGCCGTGCTCCTCTTGATTCTAAACCTATCGGGTGAAGGC	28113	28179	28063	28115	1	SCHPAscaffold_00100	SCHPADRAFT_998253	26830	28864	None	9304	768	77101	No_constitutive_exon_found_in_species
CGATCGACGGATGCTGTGCCAATACAATGTGCTTACTTTAAATCGGGCAGCA	58814	58946	58996	58944	-1	SCHPAscaffold_00100	SCHPADRAFT_905279	57533	60399	None	9304	768	77101	No_constitutive_exon_found_in_species
TCAATCACGAGATGTGTGTTCGAGTCAACTTGCTGAGTGGGAACGCGCAGTT	64586	64991	65041	64989	-1	SCHPAscaffold_00100	SCHPADRAFT_905282	64586	66118	None	9304	768	77101	No_constitutive_exon_found_in_species
TTTGGCCAGTGCATTCTGGAACAGAACCTCATCATTGATTTATGGGACAGGT	114384	114610	114334	114386	1	SCHPAscaffold_00100	SCHPADRAFT_875731	113220	116370	None	9304	768	77101	No_constitutive_exon_found_in_species
AGTTTCGAGTCAAGCCGGAGTTTCGTATTTATAGCGTTTACTGGGAGTAGAT	10062	10164	10012	10064	1	SCHPAscaffold_00101	SCHPADRAFT_941385	9390	10953	None	9304	768	77101	No_constitutive_exon_found_in_species
TGAAACGATCCTCATTTTTTCAACACATGGTTGATGATCGGGACCGACAGGT	17810	17891	17760	17812	1	SCHPAscaffold_00101	SCHPADRAFT_829894	16588	17891	None	9304	768	77101	No_constitutive_exon_found_in_species
GTGTTACACTTTGTCACCAACTTCACCCGCTGACTCCTCACAATGGGTAGCT	65831	66190	66240	66188	-1	SCHPAscaffold_00102	SCHPADRAFT_854294	64876	66347	None	9304	768	77101	No_constitutive_exon_found_in_species
TTCTTGCACCACCTATTACGTGGCTTTAACTTCTATTGTAAAGGGGCCAGGG	93585	93696	93535	93587	1	SCHPAscaffold_00102	SCHPADRAFT_941448	93122	94070	None	9304	768	77101	No_constitutive_exon_found_in_species
TGAGTCCCAATAATATACAGCCATACGAGTCGCATTAATTCGGGTGGCAGGA	3063	3141	3013	3065	1	SCHPAscaffold_00103	SCHPADRAFT_941460	2039	5561	None	9304	768	77101	No_constitutive_exon_found_in_species
ACATTTTTCGGCCTTGCGCTTCGAAGTGATGCTGTTCGTCACGAAGGGAGTG	81901	82073	81851	81903	1	SCHPAscaffold_00104	SCHPADRAFT_875932	80740	88063	None	9304	768	77101	No_constitutive_exon_found_in_species
TGTTCGTATGTTTTGTGAGTCCAATGTATTGAAACGAAAGGGAAACGAAGGT	98378	98506	98328	98380	1	SCHPAscaffold_00104	SCHPADRAFT_998405	95483	99907	None	9304	768	77101	No_constitutive_exon_found_in_species
GTGTGTTAGATTTGTATTTCCTCGCTTTCCCCTCTAATTTTACCGGGAAGAG	106574	106651	106701	106649	-1	SCHPAscaffold_00104	SCHPADRAFT_998408	104340	107383	None	9304	768	77101	No_constitutive_exon_found_in_species
TATGTTTTGACTTTGACTTTCTTTAACGAAGCTCATTGGGGAATGCATAGCT	6730	6778	6680	6732	1	SCHPAscaffold_00105	SCHPADRAFT_439071	6175	8584	None	9304	768	77101	No_constitutive_exon_found_in_species
GTAGCGCTTCAAGTTGATAAGATGGTGACTTCTTTATGGGGGCGATACAGCA	7958	7986	7908	7960	1	SCHPAscaffold_00105	SCHPADRAFT_439071	6175	8584	None	9304	768	77101	No_constitutive_exon_found_in_species
TTCATTTTCCATCGCATCAACCACGCTACATCGTTGCAATGGGCTCAAAGAC	13264	13583	13633	13581	-1	SCHPAscaffold_00106	SCHPADRAFT_830132	12116	14023	None	9304	768	77101	No_constitutive_exon_found_in_species
TCAAGCTGCAAATCCTAGTTGAGAGTTGCTGATAATAATCGGGCCAATAGCT	42661	42838	42888	42836	-1	SCHPAscaffold_00106	SCHPADRAFT_905521	41398	43515	None	9304	768	77101	No_constitutive_exon_found_in_species
GAGTATTTTCGGCATTTTTCATATTCGGAGCGTTTCCTGACGGGGAGAAGAC	65546	65651	65701	65649	-1	SCHPAscaffold_00106	SCHPADRAFT_854512	65029	68264	None	9304	768	77101	No_constitutive_exon_found_in_species
TCACTGTTTGGTTGTGATATTTCCCACTTCATTCAACATCAATTGGGCAGAA	72217	72431	72167	72219	1	SCHPAscaffold_00106	SCHPADRAFT_443017	69061	73665	None	9304	768	77101	No_constitutive_exon_found_in_species
TAGGTTGCCTTGACCCCTTTGAATACAGGTGAAGTCACAGCTAGGGACAGAT	10083	10303	10033	10085	1	SCHPAscaffold_00107	SCHPADRAFT_941602	8759	10303	None	9304	768	77101	No_constitutive_exon_found_in_species
CGATGATTTCCTTCTTTATGTAAAGCTAACCTGCGCGAACAGGCGGGAAGAC	17371	17410	17321	17373	1	SCHPAscaffold_00107	SCHPADRAFT_830207	16853	17410	None	9304	768	77101	No_constitutive_exon_found_in_species
ATATGCTGTGAAGGTGGAAATTAACTCACAGATCTCATCTTGGGAAACAGAA	73667	73749	73617	73669	1	SCHPAscaffold_00107	SCHPADRAFT_445091	73376	76685	None	9304	768	77101	No_constitutive_exon_found_in_species
TGAGTGCACGTCTCTTCTGTTGTTATTCATATCTCACGAAACCGGGGCAGGT	99871	100999	99821	99873	1	SCHPAscaffold_00107	SCHPADRAFT_891180	99682	101486	None	9304	768	77101	No_constitutive_exon_found_in_species
TCGTACGGCGTCCTTACATTCAATCCTAAGCATTACTTACGGGGTCATAGTA	21886	21924	21974	21922	-1	SCHPAscaffold_00109	SCHPADRAFT_998551	20803	22029	None	9304	768	77101	No_constitutive_exon_found_in_species
ATCTTTCGTTATCTCGAGAAATTTCAGCAAACTGATGTTTGGGAGTACAGAG	80750	81677	80700	80752	1	SCHPAscaffold_00109	SCHPADRAFT_998571	78810	81677	None	9304	768	77101	No_constitutive_exon_found_in_species
TACTGATGACTACTTGATTTGTTTGTAAAGAAATCCTGATGGGCCAGTAGTA	42005	42176	42226	42174	-1	SCHPAscaffold_00111	SCHPADRAFT_974026	40976	44308	None	9304	768	77101	No_constitutive_exon_found_in_species
GAGCTCCATTTCTAACGGTTCTATGGTTAGAGACCGAAATCGATGGGGAGAA	53936	54015	54065	54013	-1	SCHPAscaffold_00111	SCHPADRAFT_830508	53583	55661	None	9304	768	77101	No_constitutive_exon_found_in_species
CTTATTTAGCTGGCTGTTTATTCTTTTTCATACTTATTCTTCGGGAAAAGAT	72619	72688	72738	72686	-1	SCHPAscaffold_00111	SCHPADRAFT_453817	70772	73726	None	9304	768	77101	No_constitutive_exon_found_in_species
TTGAGAAAGCTTATTCAAATTGCTCTGTACTGATTGTCATTGGGATGCAGTT	85658	85756	85608	85660	1	SCHPAscaffold_00111	SCHPADRAFT_830539	83246	86418	None	9304	768	77101	No_constitutive_exon_found_in_species
GGGGCGGGCGGAGGGGCGAGGATTAGCATCTTGAGTCGAACAGGGAATAGCA	34104	34221	34271	34219	-1	SCHPAscaffold_00112	SCHPADRAFT_854887	31516	34602	None	9304	768	77101	No_constitutive_exon_found_in_species
ACATCTTCATTGATTCGATAGGCCTGGCTAATGTGATGGGGGATAATTAGGA	91848	92187	92237	92185	-1	SCHPAscaffold_00114	SCHPADRAFT_461994	91848	93391	None	9304	768	77101	No_constitutive_exon_found_in_species
CAACTGCTCTTCAGTGAAGAGATAAACTCAGCGAAGGAGGGGATCAATAGGG	31357	31433	31483	31431	-1	SCHPAscaffold_00115	SCHPADRAFT_905854	29886	32502	None	9304	768	77101	No_constitutive_exon_found_in_species
ACGCGTCTCTCTAATTAGAATTATTCCTTTGAATTGACGATGGGATGCAGGC	32121	35922	32071	32123	1	SCHPAscaffold_00116	SCHPADRAFT_941955	30746	38382	None	9304	768	77101	No_constitutive_exon_found_in_species
AAGTCTGTTCACGTACATCTCCTCACTTTCAGACTAACTTCGATGGGCAGAA	98273	98428	98223	98275	1	SCHPAscaffold_00117	SCHPADRAFT_830962	84072	99585	None	9304	768	77101	No_constitutive_exon_found_in_species
ACTTTACTGCATTGTAGCAAATCTTACGTGACGCCAATCTTGGCGGGTAGTG	38311	38393	38443	38391	-1	SCHPAscaffold_00118	SCHPADRAFT_905974	38095	38954	None	9304	768	77101	No_constitutive_exon_found_in_species
TGAGTTATGCTATCGTTCTCTCCAAGTACTGACTTCTAGGGGTGACGAAGAA	40901	41059	41109	41057	-1	SCHPAscaffold_00119	SCHPADRAFT_472101	40216	41647	None	9304	768	77101	No_constitutive_exon_found_in_species
GACGCACCACGAGCTTCGAGTTGATGCAGTGATGCCCTGGGGTTGGGTAGGC	105812	106030	105762	105814	1	SCHPAscaffold_00119	SCHPADRAFT_929928	103492	107095	None	9304	768	77101	No_constitutive_exon_found_in_species
AGTCGCATCTACTCTATTCTCATGTGATTTCCTGAAGAGCGAGGGTGCAGTG	28944	29446	28894	28946	1	SCHPAscaffold_00120	SCHPADRAFT_891606	28441	29446	None	9304	768	77101	No_constitutive_exon_found_in_species
TTGAGATTGTAGCCATACTCAAAAATGCTCTTCCTTCCCGGGATGTATAGGC	45342	45492	45292	45344	1	SCHPAscaffold_00120	SCHPADRAFT_942096	44450	45596	None	9304	768	77101	No_constitutive_exon_found_in_species
GGTGAGAGAGAGAACAGAGAGGGAAGCGAGAGAGAGAACAGAGAGGGAAGCG	53552	54020	54070	54018	-1	SCHPAscaffold_00120	SCHPADRAFT_474183	53552	56869	None	9304	768	77101	No_constitutive_exon_found_in_species
ATTACTTTCGAGATCGATTGGCTTCGGTTCATTAATTTTGGGGTATGAAGGT	66532	66807	66482	66534	1	SCHPAscaffold_00120	SCHPADRAFT_831171	65143	67296	None	9304	768	77101	No_constitutive_exon_found_in_species
TAGGGTCGACAATCTTGATTTCAACTCATCTTGAAATTTCGGGCGCGTAGGT	88388	88515	88565	88513	-1	SCHPAscaffold_00120	SCHPADRAFT_891622	87223	89038	None	9304	768	77101	No_constitutive_exon_found_in_species
CCTCTATGAAGCGATGCCATCCTTGACGAAATGAATGACTCGATGGGGAGAT	48824	49102	48774	48826	1	SCHPAscaffold_00121	SCHPADRAFT_475542	48425	49102	None	9304	768	77101	No_constitutive_exon_found_in_species
CGTTCTGGCATAAGGAAGCTTACAAGAGGCGTATGATATAGGGAAGAAAGGC	78601	78682	78551	78603	1	SCHPAscaffold_00121	SCHPADRAFT_831237	77651	80069	None	9304	768	77101	No_constitutive_exon_found_in_species
TTGAAGAAGAGTGGGTGTGGTGATGGTGACAATTTACGATGGGATGAAAGTC	79197	79319	79147	79199	1	SCHPAscaffold_00121	SCHPADRAFT_831237	77651	80069	None	9304	768	77101	No_constitutive_exon_found_in_species
GCTGTTTTCAAGACGAGGTTTCCTGACGCTTTTCGTTGTTGGGATTGTAGTT	80468	80510	80418	80470	1	SCHPAscaffold_00121	SCHPADRAFT_906098	80217	82249	None	9304	768	77101	No_constitutive_exon_found_in_species
TGATGACTCAAAAAAAGGATTTGTAGCTTACGCTTTATTCGCCGGGACAGCA	25237	25729	25779	25727	-1	SCHPAscaffold_00122	SCHPADRAFT_916066	23879	27199	None	9304	768	77101	No_constitutive_exon_found_in_species
TGAGTATCCTATGTTTTAAGGACATTTATCGATGATTTCTGGGTAAGAAGCG	34334	34440	34284	34336	1	SCHPAscaffold_00122	SCHPADRAFT_476709	34103	34907	None	9304	768	77101	No_constitutive_exon_found_in_species
AGTTTGATACCATCGATTTCTACCCCATCGTCCTGACACGCGCGGGGCAGCA	29529	29686	29736	29684	-1	SCHPAscaffold_00123	SCHPADRAFT_906143	25921	31128	None	9304	768	77101	No_constitutive_exon_found_in_species
GAGACCACACATCCAATAATATGAAGACACTGATAAGTTGGGACGCATAGAT	80067	80362	80017	80069	1	SCHPAscaffold_00123	SCHPADRAFT_831411	79592	80666	None	9304	768	77101	No_constitutive_exon_found_in_species
CTGTGGTGGGAAGTGTAGCTGCGCCGAAGGTGCTTGTAAGTGTGGGGAAGAG	96245	96718	96768	96716	-1	SCHPAscaffold_00123	SCHPADRAFT_480438	96245	98309	None	9304	768	77101	No_constitutive_exon_found_in_species
TCTAAGCATTTTCATTCGTCGCCTCTTTAGCTGAGCATGCGGGCTCGAAGGA	23169	23246	23119	23171	1	SCHPAscaffold_00124	SCHPADRAFT_906188	22166	24283	None	9304	768	77101	No_constitutive_exon_found_in_species
AGTAAGAATTACTTTTATTATTCATTACATTTGTTGACGCAGTGGGGCAGCG	83055	83411	83005	83057	1	SCHPAscaffold_00126	SCHPADRAFT_486100	82433	85092	None	9304	768	77101	No_constitutive_exon_found_in_species
TGCGTGTCGCGTAGAGCTTTTCTCACTGATCATATTTTTGGGCCAAATAGGG	93610	93763	93560	93612	1	SCHPAscaffold_00126	SCHPADRAFT_942303	92777	93763	None	9304	768	77101	No_constitutive_exon_found_in_species
TCTTCTTCATCGACGGCTGCAGCGAAAGGAAAGGGCAAGGGTGATGAGAGAA	39006	39426	39476	39424	-1	SCHPAscaffold_00125	SCHPADRAFT_975730	36736	39557	None	9304	768	77101	No_constitutive_exon_found_in_species
GAGATTTTGTCGTTTTGAGAGATTTCTGATGAATGGGGTGACGGTAATAGAC	38840	38945	38995	38943	-1	SCHPAscaffold_00125	SCHPADRAFT_975730	36736	39557	None	9304	768	77101	No_constitutive_exon_found_in_species
TTTTCGTCGTATTGTGAAATGAAGTCGCTGATTCACATTTCTATGGGAAGGT	58145	58511	58095	58147	1	SCHPAscaffold_00125	SCHPADRAFT_906227	55508	58511	None	9304	768	77101	No_constitutive_exon_found_in_species
CACACCGCTTATCATCTGAAACTCGCTTTGCTCACGCTTACGGGATGCAGGC	75298	75396	75248	75300	1	SCHPAscaffold_00125	SCHPADRAFT_877276	74866	77644	None	9304	768	77101	No_constitutive_exon_found_in_species
TCCGTTCTCCGTACTTTCACTTTCAACTCATAATTAATTATTGGGAATAGAT	1095	1286	1336	1284	-1	SCHPAscaffold_00127	SCHPADRAFT_975816	510	1890	None	9304	768	77101	No_constitutive_exon_found_in_species
GGAGGAGGGGGAGGGAGGGGAAAGATAACGGTGGAGAGGGGGAGGGGGAGGA	7312	7505	7555	7503	-1	SCHPAscaffold_00127	SCHPADRAFT_486243	7312	10051	None	9304	768	77101	No_constitutive_exon_found_in_species
GGCGTCAGCGCCCCTCTCCAAACCACCCGACCTTCGCGCCATGAGGGAAGAG	87171	87970	87121	87173	1	SCHPAscaffold_00127	SCHPADRAFT_891849	86652	89445	None	9304	768	77101	No_constitutive_exon_found_in_species
GGACCGGGCCCGCCCAACGTATGTACGCGTGCGTACTCATAAGGGTTAAGTA	89328	89445	89278	89330	1	SCHPAscaffold_00127	SCHPADRAFT_891849	86652	89445	None	9304	768	77101	No_constitutive_exon_found_in_species
AAATTTATTAGCTGTTCGTTTAATTCCGTCCACTAACATGTGGGCAATAGAA	15900	16038	15850	15902	1	SCHPAscaffold_00128	SCHPADRAFT_855784	12164	17978	None	9304	768	77101	No_constitutive_exon_found_in_species
AGCCTTGTAGGTGATCTTGTTTACATTTTGGTTGACGAGTAGGGATGTAGAG	20323	20382	20273	20325	1	SCHPAscaffold_00128	SCHPADRAFT_999138	19911	22474	None	9304	768	77101	No_constitutive_exon_found_in_species
TTTGGGGAACCCAAATAACTACTGATGCTGAAAATAGGTTGCTGGGATAGCT	25258	25317	25208	25260	1	SCHPAscaffold_00130	SCHPADRAFT_831720	25015	25873	None	9304	768	77101	No_constitutive_exon_found_in_species
CTGTATAAGTCTACAGTAACGATATTGAATCAGGCATGCGGGCCGAGCAGAT	44539	44682	44489	44541	1	SCHPAscaffold_00130	SCHPADRAFT_942402	44025	46245	None	9304	768	77101	No_constitutive_exon_found_in_species
TTATATTTGAATAATATTCGCGTTGTGCTGGATGTAAGGGGGGTGCATAGTC	49406	49556	49356	49408	1	SCHPAscaffold_00130	SCHPADRAFT_942404	47956	51409	None	9304	768	77101	No_constitutive_exon_found_in_species
TTTCAAGCACGTCTTTCGCATTCCCGGCTTTACCTACAGCGGGATGACAGCA	52825	53026	53076	53024	-1	SCHPAscaffold_00130	SCHPADRAFT_891928	52266	53296	None	9304	768	77101	No_constitutive_exon_found_in_species
ATCAGGAACGCCGGCCAGCAGTACGTAGCGGCGACGCCGAGGGAATATAGGA	64472	64519	64422	64474	1	SCHPAscaffold_00130	SCHPADRAFT_891931	60223	66152	None	9304	768	77101	No_constitutive_exon_found_in_species
TTCAGGCGGCAAGTGCGTCTGGTCAAAATTTTCAATGGCGGGTCAAACAGTG	61232	61282	61182	61234	1	SCHPAscaffold_00133	SCHPADRAFT_930272	59713	61282	None	9304	768	77101	No_constitutive_exon_found_in_species
CTGTGATCTCGCTTATCTAACTTCAGTCGCTAATGCTCTACGGGACGCAGCT	3063	3132	3013	3065	1	SCHPAscaffold_00134	SCHPADRAFT_856081	2117	5139	None	9304	768	77101	No_constitutive_exon_found_in_species
GATGGACATCCATGCGCAGCCTAAGTTCTCAACATTTCCTAATTGGGCAGTC	39635	39741	39585	39637	1	SCHPAscaffold_00134	SCHPADRAFT_976540	39385	40648	None	9304	768	77101	No_constitutive_exon_found_in_species
TGGGATTCTGGCGGGGCTGAGACTATTTTATTTCTATTCTGGGAATTTAGGC	90090	90119	90040	90092	1	SCHPAscaffold_00134	SCHPADRAFT_999292	87660	91382	None	9304	768	77101	No_constitutive_exon_found_in_species
TCTGTACCCCCAATGTTACCGTTGGCGGCGGGAAAGGAGGAACAGGGAAGTC	100681	100833	100883	100831	-1	SCHPAscaffold_00134	SCHPADRAFT_976772	100264	102184	None	9304	768	77101	No_constitutive_exon_found_in_species
AACTGACTGGAATTCCCCCCATTGTCGGGAATTTCCTTTTTGGGAAAAAGAA	71484	71814	71864	71812	-1	SCHPAscaffold_00135	SCHPADRAFT_831999	71274	73053	None	9304	768	77101	No_constitutive_exon_found_in_species
TCCTCTTTCCTACTGTAACTAACCAACAGGTGCTAGACTAGAAGGGCAAGGG	81308	81503	81258	81310	1	SCHPAscaffold_00135	SCHPADRAFT_831992	81068	82586	None	9304	768	77101	No_constitutive_exon_found_in_species
GTGCGCACCGTCAGCAACAACATCGCTGACTCATACCTATGGGGTGTCAGTC	93945	94065	94115	94063	-1	SCHPAscaffold_00135	SCHPADRAFT_892079	93699	96029	None	9304	768	77101	No_constitutive_exon_found_in_species
TGAGTTCGTTCACAGACGTTGCATGACTCATCATGTCTCGGGCACGGAAGCT	71479	71886	71936	71884	-1	SCHPAscaffold_00136	SCHPADRAFT_503070	71479	72599	None	9304	768	77101	No_constitutive_exon_found_in_species
CTTTGCCTCAATGACGAAGCGGGAGCTAATAGTGAAGTGCATACGGGAAGGT	84266	84322	84372	84320	-1	SCHPAscaffold_00136	SCHPADRAFT_503397	83975	85949	None	9304	768	77101	No_constitutive_exon_found_in_species
TGACTCTTTCTGACTTATTCTTCCGATGCCATTTCTTCTGGGGAATTCAGAT	87806	88577	88627	88575	-1	SCHPAscaffold_00138	SCHPADRAFT_856293	87003	88981	None	9304	768	77101	No_constitutive_exon_found_in_species
TAACCCTTCCGAGATTGTTCGTGACGAACAGCGCGTATGTATGGGGGTAGGC	5504	5527	5454	5506	1	SCHPAscaffold_00139	SCHPADRAFT_877823	4065	6422	None	9304	768	77101	No_constitutive_exon_found_in_species
CCCAAGGAGCGTTCTCGGAAATTACCAAGAAGCTTGAAGAGGGGACAAAGGA	71038	71053	70988	71040	1	SCHPAscaffold_00139	SCHPADRAFT_916285	68657	72599	None	9304	768	77101	No_constitutive_exon_found_in_species
CTATGGTCAAACTTGGCTACGGACATCAGTCTGAATCGCGAGTGGGATAGCT	53698	55230	55280	55228	-1	SCHPAscaffold_00140	SCHPADRAFT_508768	52361	55718	None	9304	768	77101	No_constitutive_exon_found_in_species
TCAGCGAGCCGCCACTGGCGGGGTTTTCGCTGGCATCCGGGATTTGGAAGCA	52361	52380	52430	52378	-1	SCHPAscaffold_00140	SCHPADRAFT_508768	52361	55718	None	9304	768	77101	No_constitutive_exon_found_in_species
CTGTCTTTGACATCTTTCTGTACACTTGCCTAACCTTTTGACGGGGAAAGAC	66079	66213	66263	66211	-1	SCHPAscaffold_00140	SCHPADRAFT_508880	63936	67052	None	9304	768	77101	No_constitutive_exon_found_in_species
GTATGGCAAAACTCGGTTACGGACATTATTCTGAATCACGTGCGGGGTAGTT	74020	75417	75467	75415	-1	SCHPAscaffold_00140	SCHPADRAFT_509171	74020	75975	None	9304	768	77101	No_constitutive_exon_found_in_species
TACTCCTCGAATAGCAATGTTCTAAACGCCTAATCGAAATATTGGGATAGAT	74779	74813	74863	74811	-1	SCHPAscaffold_00141	SCHPADRAFT_892243	73153	75105	None	9304	768	77101	No_constitutive_exon_found_in_species
CGTTTATAAACACTATTTATTAGTTCTAACGTTCTCCGTGGGGTGAATAGCG	92199	92278	92149	92201	1	SCHPAscaffold_00141	SCHPADRAFT_511638	89659	92991	None	9304	768	77101	No_constitutive_exon_found_in_species
CTTCGTCAATGAGTCTCATGCCGTCGACTGACAAAGAATTGAATGGGAAGAC	14747	15863	15913	15861	-1	SCHPAscaffold_00144	SCHPADRAFT_516342	14747	16926	None	9304	768	77101	No_constitutive_exon_found_in_species
TTGCTGCCACTCATACATCGAGTATTAATTTTTAATCTGGGCACGGGTAGGT	27520	27547	27597	27545	-1	SCHPAscaffold_00145	SCHPADRAFT_892336	26222	28728	None	9304	768	77101	No_constitutive_exon_found_in_species
GGAACGGACTTTCGGGACGCTATACCACGCTGTTATGAAAGGGACGGTAGAT	26222	26298	26348	26296	-1	SCHPAscaffold_00145	SCHPADRAFT_892336	26222	28728	None	9304	768	77101	No_constitutive_exon_found_in_species
GTCGTGTCGTTAATCTTCTGCAAACACACTTCGTATTCATGCGGGTGCAGCT	30475	30587	30425	30477	1	SCHPAscaffold_00146	SCHPADRAFT_832540	29511	31522	None	9304	768	77101	No_constitutive_exon_found_in_species
AAATTTTGAATGTCTAGTGCTCTCGTGCATGTAACGGGTCACGAAACTAGGA	44661	44708	44611	44663	1	SCHPAscaffold_00146	SCHPADRAFT_906920	42629	47868	None	9304	768	77101	No_constitutive_exon_found_in_species
CGTCGGAAACGCCGCTTTCTTTTATTGAATTTGACTAATGAGGCGGGTAGAT	86501	86561	86611	86559	-1	SCHPAscaffold_00146	SCHPADRAFT_521711	85416	87991	None	9304	768	77101	No_constitutive_exon_found_in_species
CTCACATGTTATCCTTAAATTAATGCCATGGCTTAGATTGGGAATGATAGAT	42736	42816	42686	42738	1	SCHPAscaffold_00148	SCHPADRAFT_906973	40757	45756	None	9304	768	77101	No_constitutive_exon_found_in_species
GGCAATAATCTTTTAGCTCAGCACTTTAATACATGTCCTCGGGCGAGTAGGT	10228	10260	10310	10258	-1	SCHPAscaffold_00147	SCHPADRAFT_832604	9375	11932	None	9304	768	77101	No_constitutive_exon_found_in_species
GTACGAATTTAAATTTGATTTCGAAACAACGAAACAATGGGAGGATCTAGGT	4528	4838	4888	4836	-1	SCHPAscaffold_00149	SCHPADRAFT_525468	4014	6513	None	9304	768	77101	No_constitutive_exon_found_in_species
AATTTTTCATTCCGATTGAAGTATGATCCTTACGATGGTGGGGTTTAAAGCG	47047	47106	46997	47049	1	SCHPAscaffold_00149	SCHPADRAFT_525645	45739	47739	None	9304	768	77101	No_constitutive_exon_found_in_species
CTTCGCCTGTATTACCTCGCTGTAGAAGTGATAATTTACTGGGCGGATAGGA	8064	8170	8014	8066	1	SCHPAscaffold_00150	SCHPADRAFT_892466	7881	9754	None	9304	768	77101	No_constitutive_exon_found_in_species
ATTGCAGTAGAACTCATTCCTTGCCACCGGCGCTTTTTCTCAGGGCGCAGCA	7077	7263	7313	7261	-1	SCHPAscaffold_00151	SCHPADRAFT_942985	2597	7736	None	9304	768	77101	No_constitutive_exon_found_in_species
ATTATAGCACAGTCTCACCTTCGAGCTGTTCCTCAATTGAAGAAGGGAAGCG	25078	25213	25028	25080	1	SCHPAscaffold_00151	SCHPADRAFT_528042	24797	26061	None	9304	768	77101	No_constitutive_exon_found_in_species
AAAACGAATGTTTGACGACAGATTGTTTGATCAACTCTCTGGGTACACAGGG	9971	10085	10135	10083	-1	SCHPAscaffold_00152	SCHPADRAFT_832845	8851	10364	None	9304	768	77101	No_constitutive_exon_found_in_species
GAGGAGAGGATGGAGAGGAGGAAAGAGAAGGGAGGGTGTGGGGTGAGGAGGG	25475	25589	25425	25477	1	SCHPAscaffold_00152	SCHPADRAFT_878376	24289	25589	None	9304	768	77101	No_constitutive_exon_found_in_species
GTCATTGCAAGACTGTACGACCGCCTTTGCTGACTGTCGAATAGGGGAAGCA	42308	42378	42258	42310	1	SCHPAscaffold_00154	SCHPADRAFT_534309	41522	43154	None	9304	768	77101	No_constitutive_exon_found_in_species
CGGCTGCGTTCCTTTTAGGTTTGCTTAACGCAAACCTGTCGCTGGGGGAGCT	35714	35956	35664	35716	1	SCHPAscaffold_00155	SCHPADRAFT_892607	34286	35956	None	9304	768	77101	No_constitutive_exon_found_in_species
ATTCGCTACGCTCTTATTGTATGTCTGTATCTGATGGTGGGGGATCTAAGTA	11521	11658	11471	11523	1	SCHPAscaffold_00156	SCHPADRAFT_536514	9899	12733	None	9304	768	77101	No_constitutive_exon_found_in_species
AGTTCCATCGCAGTTTCATTTTACATAAATCTTACATATGGACTGGGCAGAC	27532	27630	27482	27534	1	SCHPAscaffold_00156	SCHPADRAFT_892632	27362	28104	None	9304	768	77101	No_constitutive_exon_found_in_species
TGTACGGATAATATATAGTAGCATGTTCTCCACTCACCATCATCGGGAAGGG	64787	65104	65154	65102	-1	SCHPAscaffold_00156	SCHPADRAFT_907233	60629	67294	None	9304	768	77101	No_constitutive_exon_found_in_species
CCGATCCCTTTTGCTGCCAGCTCGCTCTTTTGTTGACTTTGGGGTATTAGAT	75165	75322	75115	75167	1	SCHPAscaffold_00156	SCHPADRAFT_943159	74372	76651	None	9304	768	77101	No_constitutive_exon_found_in_species
TAAGTGTCCGTGCTCTTCATTCGCCTTCACGATGTTTATGAGAGGGCCAGCT	36047	36157	35997	36049	1	SCHPAscaffold_00157	SCHPADRAFT_943175	35514	36970	None	9304	768	77101	No_constitutive_exon_found_in_species
TTCTGTATCACGTTTCCACCATTGGATTGCTTACAACTACTATCAGGGAGGA	15214	15415	15465	15413	-1	SCHPAscaffold_00158	SCHPADRAFT_833182	15214	16673	None	9304	768	77101	No_constitutive_exon_found_in_species
ATCGTCGCAGGGCTTCATCAAAGCAGGCGGATTCAGGGGAATATACAAAGGC	57756	57792	57842	57790	-1	SCHPAscaffold_00159	SCHPADRAFT_907318	56846	69182	None	9304	768	77101	No_constitutive_exon_found_in_species
CGCTTACTGATAATTTGTTCCGATTTTCTGCGCGCGCTGTGGGACACCAGGT	83012	83293	83343	83291	-1	SCHPAscaffold_00159	SCHPADRAFT_907330	83012	84562	None	9304	768	77101	No_constitutive_exon_found_in_species
CATCAATGTTTGGATGCCGATAGCAACGTCTGACGATAACGGGCGACCAGGT	25695	25732	25782	25730	-1	SCHPAscaffold_00160	SCHPADRAFT_878789	24125	26095	None	9304	768	77101	No_constitutive_exon_found_in_species
GCGTGAGCAGCCAGCATACGTCCTTGTGCCTTTCTTAGCTGGGTTCGAAGTC	81108	81185	81235	81183	-1	SCHPAscaffold_00160	SCHPADRAFT_544121	80526	81397	None	9304	768	77101	No_constitutive_exon_found_in_species
TTTGTTTTAATTCTGAACTCACCTCGATGAAACATAACGCGGGGCACTAGGC	71042	71175	70992	71044	1	SCHPAscaffold_00161	SCHPADRAFT_999963	70216	73238	None	9304	768	77101	No_constitutive_exon_found_in_species
TCCCCGTGGTGGCGGTGGGAGTGCAGGCGCGCTAATAATTGAGGGTGCAGGT	76415	76546	76596	76544	-1	SCHPAscaffold_00161	SCHPADRAFT_999965	75551	79450	None	9304	768	77101	No_constitutive_exon_found_in_species
TTCGTGGTCGTTCGAGCAAAGCAAGCACATGGGGCTCAAGGGGAGATTAGCT	46822	46946	46996	46944	-1	SCHPAscaffold_00162	SCHPADRAFT_907437	45118	47216	None	9304	768	77101	No_constitutive_exon_found_in_species
TACGCTATATTGTTTATCTGCTTTTTCGACGTCGGACTTACAGGGACTAGGT	83226	83252	83302	83250	-1	SCHPAscaffold_00164	SCHPADRAFT_550613	82483	83584	None	9304	768	77101	No_constitutive_exon_found_in_species
ATAGCACCTTGAGTTATAGGCGTGTATCCTAATATTCATCGGCTGGGCAGAC	22544	22678	22728	22676	-1	SCHPAscaffold_00166	SCHPADRAFT_857586	20741	26128	None	9304	768	77101	No_constitutive_exon_found_in_species
AATCCCATGATGGCTTCATCTGGAGACACTTACCGGTTCATGTGGGACAGAT	21333	21457	21507	21455	-1	SCHPAscaffold_00166	SCHPADRAFT_857586	20741	26128	None	9304	768	77101	No_constitutive_exon_found_in_species
TACAGGAAGAAAATTTGAACAATTCTGCAAGATTATAATGGGAGGTTCAGAA	66227	66323	66373	66321	-1	SCHPAscaffold_00166	SCHPADRAFT_892896	66227	67825	None	9304	768	77101	No_constitutive_exon_found_in_species
TTCGAGTGTCTTCACATAATCATAATCATTCTTAACGGGTCTGGGAACAGAA	76214	76328	76378	76326	-1	SCHPAscaffold_00166	SCHPADRAFT_553603	74618	77302	None	9304	768	77101	No_constitutive_exon_found_in_species
CACTGGCGGCATGTAGACTCAATCTCTGAATTTCACGCGCTTGGGAAAAGTC	79645	79835	79885	79833	-1	SCHPAscaffold_00166	SCHPADRAFT_553773	78926	80263	None	9304	768	77101	No_constitutive_exon_found_in_species
TTACCTCGACCTCTTCCATGACTTTGTATGCTGACTCAGGGATAAAATAGTT	61712	61858	61662	61714	1	SCHPAscaffold_00165	SCHPADRAFT_879050	61022	63377	None	9304	768	77101	No_constitutive_exon_found_in_species
TGTTAAACGCTCCGAACTCGGAACCCTCATTGCTAACGATAAGGGAGTAGGC	25991	26268	26318	26266	-1	SCHPAscaffold_00167	SCHPADRAFT_554038	23209	26968	None	9304	768	77101	No_constitutive_exon_found_in_species
GATACTCCACGCGACGAACTCAGACTATAATCACGGCTCGGAGGGTGGAGAT	78976	79299	78926	78978	1	SCHPAscaffold_00168	SCHPADRAFT_833744	76563	79299	None	9304	768	77101	No_constitutive_exon_found_in_species
CTCATACATGACTAATAATTACGGTGCACATTTTGATACGGGAATGACAGGA	81879	82006	82056	82004	-1	SCHPAscaffold_00170	SCHPADRAFT_559920	79544	82203	None	9304	768	77101	No_constitutive_exon_found_in_species
GGATTTCTTTCGACTAACGTATGGAGGACTATGACTGATTAGGGATGTAGTG	8790	8834	8740	8792	1	SCHPAscaffold_00171	SCHPADRAFT_1000170	8316	9520	None	9304	768	77101	No_constitutive_exon_found_in_species
AGTCTTAAGCTTTTCATCTCCAGAGCCTGCGCTGAGAGCGGGGATTACAGTT	16595	16649	16699	16647	-1	SCHPAscaffold_00171	SCHPADRAFT_943540	15443	17880	None	9304	768	77101	No_constitutive_exon_found_in_species
CTTACTTCTGACGCGAGGTTTTAGTTCTTCTCAAACGCATGGGTGACCAGCA	76258	76314	76364	76312	-1	SCHPAscaffold_00172	SCHPADRAFT_943589	74862	76575	None	9304	768	77101	No_constitutive_exon_found_in_species
AGCAAGATTCGCTGCAATAAGATGACAGACATGGACTGTTTCGAGGGAAGGC	26051	26139	26001	26053	1	SCHPAscaffold_00173	SCHPADRAFT_931116	21335	27199	None	9304	768	77101	No_constitutive_exon_found_in_species
TCATTCGCTTTCTTTCTCCCTCTTGGAATGCAACTATCGATGGGAAACAGAT	43273	43390	43440	43388	-1	SCHPAscaffold_00173	SCHPADRAFT_562858	41667	44495	None	9304	768	77101	No_constitutive_exon_found_in_species
ATTGTTTGTGATTTCTTTGGCGTTGACTAATGGAAGTCGGGGTGCGATAGGT	61776	61830	61880	61828	-1	SCHPAscaffold_00173	SCHPADRAFT_563439	60728	62686	None	9304	768	77101	No_constitutive_exon_found_in_species
GCAATCGATATCGTCACATACTAATTTCTTTCCCTTGTCTGGGTCGAAAGTG	52096	52323	52046	52098	1	SCHPAscaffold_00174	SCHPADRAFT_943633	51923	53720	None	9304	768	77101	No_constitutive_exon_found_in_species
TTTCAACGCGAATATTTTGGAGTTGACCTTGAATATTCGGGCGGAATTAGGA	68131	68613	68663	68611	-1	SCHPAscaffold_00176	SCHPADRAFT_907794	67817	69866	None	9304	768	77101	No_constitutive_exon_found_in_species
CATTTTATCCCCCACTGATTATGTTGGGGCATGCCATCGGGGATGGATAGGT	20688	20820	20638	20690	1	SCHPAscaffold_00178	SCHPADRAFT_1000311	19894	21292	None	9304	768	77101	No_constitutive_exon_found_in_species
CGTTAGTTCACTCTTACTATTCTTTCGAGATATTAAGGGGAGTGATATAGAA	44495	44670	44720	44668	-1	SCHPAscaffold_00182	SCHPADRAFT_907976	40665	48383	None	9304	768	77101	No_constitutive_exon_found_in_species
CTAAAGAATTTGTATTTCTTATCGGTTGTCTGACAGGAATGGCGGGTTAGGA	67930	68081	68131	68079	-1	SCHPAscaffold_00182	SCHPADRAFT_879648	66098	69856	None	9304	768	77101	No_constitutive_exon_found_in_species
TCGTTATCAAGTTCACCTGATCTCATACATTTTCTGTTCTGGGTTCGAAGGG	29240	29388	29438	29386	-1	SCHPAscaffold_00180	SCHPADRAFT_943763	27257	30365	None	9304	768	77101	No_constitutive_exon_found_in_species
TGTGTCGTCTTTCCCTCGTCTTATGATACTTACAAGGGAAATGTGAATAGGA	24625	25532	24575	24627	1	SCHPAscaffold_00184	SCHPADRAFT_834370	24330	25532	None	9304	768	77101	No_constitutive_exon_found_in_species
GTATTCAGCATTTTCATACCAAACGAACCCACTGATGGGAAGCAATGTAGAC	38970	39014	39064	39012	-1	SCHPAscaffold_00184	SCHPADRAFT_943875	37534	39533	None	9304	768	77101	No_constitutive_exon_found_in_species
CTTTTTCTTCGGACCATCGTCATGTGTACGCTTACCTGTGGGATCGACAGAC	8606	8736	8556	8608	1	SCHPAscaffold_00185	SCHPADRAFT_834416	7963	9661	None	9304	768	77101	No_constitutive_exon_found_in_species
CCAACTCCATCCTTCTTTTGTCTCAAACTTACACATTGCCGCATAGGGAGGA	43506	43691	43741	43689	-1	SCHPAscaffold_00185	SCHPADRAFT_834427	41893	44172	None	9304	768	77101	No_constitutive_exon_found_in_species
TGCGTGGTATTTCGAATCGACTATAAAATCAAGCTCACGAGAATGGGAAGGT	59265	59366	59416	59364	-1	SCHPAscaffold_00185	SCHPADRAFT_1000488	55814	60037	None	9304	768	77101	No_constitutive_exon_found_in_species
TTGATTGTTGAGATACGACAGCGTTTCTGACGAGGCGTTGGGTTTGGAAGAC	73587	73893	73943	73891	-1	SCHPAscaffold_00185	SCHPADRAFT_908095	73587	74738	None	9304	768	77101	No_constitutive_exon_found_in_species
TGCTTAGGACTACTCTTCCTTCAATGTCCTTTGCTGATGGGAAACAACAGAA	9584	9725	9534	9586	1	SCHPAscaffold_00186	SCHPADRAFT_879766	7858	11939	None	9304	768	77101	No_constitutive_exon_found_in_species
TTGTAGTCATTCGACAAGCGTATGACCGGCAAATCGACGGCGGGGCGTAGGA	46841	47864	46791	46843	1	SCHPAscaffold_00186	SCHPADRAFT_893381	46588	48163	None	9304	768	77101	No_constitutive_exon_found_in_species
GTTTCCTCGATCGCACTTGGTGTTTATGCCGTTTGAATATGACTGGGCAGTC	53348	53568	53298	53350	1	SCHPAscaffold_00186	SCHPADRAFT_879781	53015	54333	None	9304	768	77101	No_constitutive_exon_found_in_species
ACGCTTCAAAATGACTGATAATTTGATCTTCAATTCATCTGGGACTCAAGGA	50592	50696	50542	50594	1	SCHPAscaffold_00188	SCHPADRAFT_943982	49980	51872	None	9304	768	77101	No_constitutive_exon_found_in_species
AATCTGAGTAAATTCACGCATACATGAACTCATTTAACCGAAGGAGGGAGCC	55615	56329	55565	55617	1	SCHPAscaffold_00188	SCHPADRAFT_834529	55234	56329	None	9304	768	77101	No_constitutive_exon_found_in_species
AGCACACTTCTGTATTTCAATGATGTCAATCGCGCTGATGCGGGGGTTAGGA	20707	20747	20657	20709	1	SCHPAscaffold_00189	SCHPADRAFT_908175	19928	22489	None	9304	768	77101	No_constitutive_exon_found_in_species
ACGTGAGTCCTAGATTACTGAGTGTAATGTCAATGCTGAGAGGGGTGTAGGT	24017	24041	23967	24019	1	SCHPAscaffold_00190	SCHPADRAFT_586986	22833	25473	None	9304	768	77101	No_constitutive_exon_found_in_species
TCGTCGGAAATGAATCATCACAAGATTAACTGTGATTTGGGCGACAAAAGGG	47254	47338	47388	47336	-1	SCHPAscaffold_00191	SCHPADRAFT_922509	46407	47815	None	9304	768	77101	No_constitutive_exon_found_in_species
GTCATTTTTTGACATCTGACATAGATGAGGCAATAATGGGTGGAAAATAGGT	49334	49509	49284	49336	1	SCHPAscaffold_00191	SCHPADRAFT_893506	48258	49618	None	9304	768	77101	No_constitutive_exon_found_in_species
ATGCTTTCCCAGATGCCATGCCTTTCCGGTTTCTGATCCTGGGCGATTAGCG	42426	42468	42518	42466	-1	SCHPAscaffold_00192	SCHPADRAFT_591383	40281	42787	None	9304	768	77101	No_constitutive_exon_found_in_species
TTTGACTTGATTTCAAACGCTAATTGTCTTTCTTCGCGTTGGGAATGAAGAT	57036	57130	56986	57038	1	SCHPAscaffold_00192	SCHPADRAFT_1000646	56522	59013	None	9304	768	77101	No_constitutive_exon_found_in_species
GAGTGATCGTATAACTCCGGGGAAGAGCGTCGCTGGATTATGGGGAGCAGGA	57401	57616	57351	57403	1	SCHPAscaffold_00192	SCHPADRAFT_1000646	56522	59013	None	9304	768	77101	No_constitutive_exon_found_in_species
CTTGAACTTTTCTGCGGACTTAACTCTAATTTATTTGGGGGAAAACTCAGAG	35638	37583	37633	37581	-1	SCHPAscaffold_00195	SCHPADRAFT_944136	35638	37751	None	9304	768	77101	No_constitutive_exon_found_in_species
CTCTCCATAGCCTCGTTCGTGATCCATGCTTTACTGACATCGGGTTAAAGCG	49898	50378	49848	49900	1	SCHPAscaffold_00195	SCHPADRAFT_593635	49404	54802	None	9304	768	77101	No_constitutive_exon_found_in_species
CAACGTCTGTTCAGACCTGTTCGTGTTCTGACGAATGGGGTGAAATAAAGGT	67347	67380	67297	67349	1	SCHPAscaffold_00196	SCHPADRAFT_834861	67124	67380	None	9304	768	77101	No_constitutive_exon_found_in_species
AATCCTTTAGTCGAGCTGCATGTCACGTTGCTGAAATATCTGGGGACAAGGC	9499	9532	9582	9530	-1	SCHPAscaffold_00197	SCHPADRAFT_1000715	7868	9776	None	9304	768	77101	No_constitutive_exon_found_in_species
TGCCTGAAATCTCCGACTTGACGCCTCTCGGAATCTTGGGACGTAAACAGGT	41210	41363	41160	41212	1	SCHPAscaffold_00197	SCHPADRAFT_908363	39168	42079	None	9304	768	77101	No_constitutive_exon_found_in_species
TCGATATCAAGTATAGAGTTAACTCACTTTTTCTTCTTTCAAACAGGGAGGC	63856	63870	63920	63868	-1	SCHPAscaffold_00197	SCHPADRAFT_834891	62758	64926	None	9304	768	77101	No_constitutive_exon_found_in_species
AGTAACGTTATCCATGAAAGTCATTTTTCTGTACTTATCTGGGTATGCAGTT	31548	31650	31498	31550	1	SCHPAscaffold_00198	SCHPADRAFT_597355	29604	34692	None	9304	768	77101	No_constitutive_exon_found_in_species
GACTTCATAACATTTCTACGTATCTTTTGACCTCAATAACTATAGGGCAGCT	29331	29515	29281	29333	1	SCHPAscaffold_00201	SCHPADRAFT_600469	28951	30682	None	9304	768	77101	No_constitutive_exon_found_in_species
TGAGTTATGTAGGCTTTTCCCATAATTGTCATCTCATGGGACATAAAAAGAT	11780	11957	12007	11955	-1	SCHPAscaffold_00200	SCHPADRAFT_1000763	11066	13801	None	9304	768	77101	No_constitutive_exon_found_in_species
ATTCGGATTTTTATGGCCTTACTAATCTGAAGACGACATGGATCGGGAAGGC	15763	15832	15882	15830	-1	SCHPAscaffold_00200	SCHPADRAFT_599298	14711	16687	None	9304	768	77101	No_constitutive_exon_found_in_species
GAATGATGCACTATCGAATAAAACGAACTAACTTACGCGGGTGAAAACAGGT	32202	32440	32152	32204	1	SCHPAscaffold_00202	SCHPADRAFT_944282	31145	32602	None	9304	768	77101	No_constitutive_exon_found_in_species
CACGGTTCCCCTTTCTTTTCTGGACGAACGCTGACAATGGGAATGCACAGGG	59294	59317	59367	59315	-1	SCHPAscaffold_00204	SCHPADRAFT_944323	59294	61134	None	9304	768	77101	No_constitutive_exon_found_in_species
AGTTCGAGAGCCTTGGTCTCTGAGGAAGTAAATATAACTCGGGCAAATAGAT	23775	24948	23725	23777	1	SCHPAscaffold_00207	SCHPADRAFT_605654	22332	26349	None	9304	768	77101	No_constitutive_exon_found_in_species
ATATATCGTGAACTTACGTTAACCAAACCCTCTTTATGCTTAACAGGGAGAA	26871	27048	27098	27046	-1	SCHPAscaffold_00207	SCHPADRAFT_835231	26370	27555	None	9304	768	77101	No_constitutive_exon_found_in_species
CGCGTAAGCAGCATCTCTTTGCATCGTGTCATTGAATGACGGGAGCACAGGT	30228	30321	30371	30319	-1	SCHPAscaffold_00207	SCHPADRAFT_944386	29428	31062	None	9304	768	77101	No_constitutive_exon_found_in_species
AGTCGTCTCCGTATGTATTGCGCCGTTTGTCTGCTGATCTGCGGGGCTAGCT	20977	21084	21134	21082	-1	SCHPAscaffold_00209	SCHPADRAFT_944424	18537	23165	None	9304	768	77101	No_constitutive_exon_found_in_species
ATATGCAGTGCGGTCTGTATATGATACCGTGCTGGCAATGGGAGGAATAGAA	9679	9991	10041	9989	-1	SCHPAscaffold_00211	SCHPADRAFT_893888	9239	10292	None	9304	768	77101	No_constitutive_exon_found_in_species
GGCGATATCGTTATGTTTAAAAATGTATCCTCGACTCGTCTCGGGATGAGAA	60941	61139	60891	60943	1	SCHPAscaffold_00211	SCHPADRAFT_893898	60437	62071	None	9304	768	77101	No_constitutive_exon_found_in_species
GCCCGAGATGTTACGAAATGGTCGGCGGCGAGGCAACCGTGATCGGGTAGTA	33090	33266	33040	33092	1	SCHPAscaffold_00212	SCHPADRAFT_916959	29777	33266	None	9304	768	77101	No_constitutive_exon_found_in_species
GCTAATGCTCCATGAATCTTGAAATGATCCACTAACATTTGGACGGGTAGGT	5220	5230	5280	5228	-1	SCHPAscaffold_00214	SCHPADRAFT_944523	5220	5516	None	9304	768	77101	No_constitutive_exon_found_in_species
GATTGAGAAGTCACTTCAGCGAATTTCTACGAAACGCAGGGAAAGCTGAGCC	48224	48327	48174	48226	1	SCHPAscaffold_00213	SCHPADRAFT_916968	46858	48327	None	9304	768	77101	No_constitutive_exon_found_in_species
GGAGAACCCGTCAGATGTGCGCCTGCCTAACTGTCTACTTTTTGGGGAAGTG	7946	8081	7896	7948	1	SCHPAscaffold_00215	SCHPADRAFT_612811	7436	8428	None	9304	768	77101	No_constitutive_exon_found_in_species
GTTCCATTATGATCTCAGTACACGCAGGTGCTAACGAGGAGTATGGGCAGAT	15653	15750	15603	15655	1	SCHPAscaffold_00219	SCHPADRAFT_616096	15090	19745	None	9304	768	77101	No_constitutive_exon_found_in_species
GTACTACGCAATGGATGGGAGCTCTGTACCGTTGGGGATGGGATGGGTAGAC	7669	7740	7790	7738	-1	SCHPAscaffold_00235	SCHPADRAFT_894299	6280	8894	None	9304	768	77101	No_constitutive_exon_found_in_species
GAGGATTTATTTTTGTGCATGGTTGTGCGGTTGTTGGGCACGACGGATAGCG	36216	36248	36166	36218	1	SCHPAscaffold_00235	SCHPADRAFT_629337	35008	38459	None	9304	768	77101	No_constitutive_exon_found_in_species
AGATTTCGACGAAACAGCACTTCTGATTTGCAAAATGTTGTTGGGCGAAGTT	6767	6785	6835	6783	-1	SCHPAscaffold_00222	SCHPADRAFT_617889	6117	7307	None	9304	768	77101	No_constitutive_exon_found_in_species
ACGTATGCAGTATGCATTCGAGTACATGTAGCGCTGAACCGGGAACACAGCG	12719	12754	12804	12752	-1	SCHPAscaffold_00222	SCHPADRAFT_908829	12565	15100	None	9304	768	77101	No_constitutive_exon_found_in_species
GCATCTTTATCACAATTTTTCTTTCTCCACGTGTTGAGGGGAGTCGATAGAT	49905	50162	50212	50160	-1	SCHPAscaffold_00222	SCHPADRAFT_931961	49905	51281	None	9304	768	77101	No_constitutive_exon_found_in_species
TATGACGTCTTGAACGGCGTCCCCAACGATTCCGATATCTACCGGGATAGAT	1578	1645	1695	1643	-1	SCHPAscaffold_00225	SCHPADRAFT_894133	420	1752	None	9304	768	77101	No_constitutive_exon_found_in_species
GTAGTCTAGGACATCGTCTTTGAAATAAAATGTTGGAAGGGACGGGTGAGTC	49357	49687	49737	49685	-1	SCHPAscaffold_00225	SCHPADRAFT_932006	49357	51119	None	9304	768	77101	No_constitutive_exon_found_in_species
GAACCCATCCTGTTACTTACGACCCAGAGTCGCTAACAGGGAATGACCAGAC	35876	36119	36169	36117	-1	SCHPAscaffold_00229	SCHPADRAFT_944800	34031	36396	None	9304	768	77101	No_constitutive_exon_found_in_species
TGAGTGCTCGATGACTTCTTCTAGTTGACTTACTCTGACCGCGAGGGTAGAC	30433	30530	30383	30435	1	SCHPAscaffold_00231	SCHPADRAFT_881025	29463	30936	None	9304	768	77101	No_constitutive_exon_found_in_species
TTGTATTTCTGTGTGTTAATACTGTTTTTATTGCGAACCTGGGACGCCAGAG	1020	1144	970	1022	1	SCHPAscaffold_00232	SCHPADRAFT_1001281	287	2234	None	9304	768	77101	No_constitutive_exon_found_in_species
GCGGCGAGTGAGTTTTCCCAATTTCATTGGTAATAACAATGGGGACACAGAC	24790	24803	24740	24792	1	SCHPAscaffold_00232	SCHPADRAFT_894257	24044	27003	None	9304	768	77101	No_constitutive_exon_found_in_species
GGTGTATATTCCGCCGAGTTCCATTCCTTACTGATACTTGGGAACGACAGAC	9670	9778	9620	9672	1	SCHPAscaffold_00233	SCHPADRAFT_627790	8484	9778	None	9304	768	77101	No_constitutive_exon_found_in_species
GTGCGTATAAATATTGATTCTCTTCATAATCTTGCTAATGGGCTAAATAGAG	21712	21785	21662	21714	1	SCHPAscaffold_00233	SCHPADRAFT_881078	21413	23058	None	9304	768	77101	No_constitutive_exon_found_in_species
GTGCGTGTCCGTCTCACTGCCATATGGCATCCTACTGACGGGATGTGTAGGG	28137	28582	28632	28580	-1	SCHPAscaffold_00236	SCHPADRAFT_881114	27034	29236	None	9304	768	77101	No_constitutive_exon_found_in_species
AAAACTTCCGGATATGTTCATGCTGTAACTGAAACTTCTGGGTGAACCAGAC	37947	38078	38128	38076	-1	SCHPAscaffold_00238	SCHPADRAFT_632301	35554	38745	None	9304	768	77101	No_constitutive_exon_found_in_species
AAGCACTGGTGACCTAACAGATCGAATGTTATCCTGAGCTGGGGAAACAGGG	39537	39591	39641	39589	-1	SCHPAscaffold_00240	SCHPADRAFT_944994	38267	40041	None	9304	768	77101	No_constitutive_exon_found_in_species
ACGTGGTTTCTTCACAGGTATCCTCACGTACACTGACCATCGAGGGTAAGGG	18885	18930	18835	18887	1	SCHPAscaffold_00241	SCHPADRAFT_634838	17234	19694	None	9304	768	77101	No_constitutive_exon_found_in_species
GTAGTCGAAACAGCGGCTTCCGCCTCGTGCGGGGCTCGCGCGGCGGGCAGAG	32416	34021	32366	32418	1	SCHPAscaffold_00241	SCHPADRAFT_909192	30575	36064	None	9304	768	77101	No_constitutive_exon_found_in_species
GTATGTCTTAGTACTGAAGAGCATTGCCTGAAATGACTAACCGGAGGGAGGT	41879	41912	41962	41910	-1	SCHPAscaffold_00241	SCHPADRAFT_1001425	40277	42703	None	9304	768	77101	No_constitutive_exon_found_in_species
AAGTGAACCTGAAACGATACTTTGGGTTCCTCTTTCTTGGGTGAAAATAGTG	47714	47734	47784	47732	-1	SCHPAscaffold_00241	SCHPADRAFT_635878	45668	48290	None	9304	768	77101	No_constitutive_exon_found_in_species
GACCGATTGCTCATTGGTTCTGCCTCCTTATCATCGTGGCATGGGAATAGTC	46211	46237	46287	46235	-1	SCHPAscaffold_00241	SCHPADRAFT_635878	45668	48290	None	9304	768	77101	No_constitutive_exon_found_in_species
TCGCTCTCGTTTCTCCGTCATTTCTCGTTTCTATACTCAGGGAAGTTCAGGT	8853	10265	10315	10263	-1	SCHPAscaffold_00243	SCHPADRAFT_1001457	8853	10661	None	9304	768	77101	No_constitutive_exon_found_in_species
TTTTTATGCTTCACTGGTATGACGTTTCGTCTGTTGCTGGGCGGATGAAGAG	28307	28631	28257	28309	1	SCHPAscaffold_00245	SCHPADRAFT_909265	27797	29020	None	9304	768	77101	No_constitutive_exon_found_in_species
GAGTGGACCCCTCTTAGTACCACTTCTCCACATACTGACAAGAGGGAAAGGC	23440	23484	23390	23442	1	SCHPAscaffold_00244	SCHPADRAFT_945068	22632	25097	None	9304	768	77101	No_constitutive_exon_found_in_species
GTGCGTAGACCATAAAATGCCCTCTTGTGCAATCGTCTGAGATTGGGCAGAT	44015	44059	43965	44017	1	SCHPAscaffold_00244	SCHPADRAFT_859861	43193	45918	None	9304	768	77101	No_constitutive_exon_found_in_species
GACTTTTTGAGCAATGTTAATTGTCGTCTCATTTATTCGGGACGGGAAAGTC	33943	34048	33893	33945	1	SCHPAscaffold_00247	SCHPADRAFT_836340	33172	35309	None	9304	768	77101	No_constitutive_exon_found_in_species
AGCCTCGGTGTCGGTGCATGACCTTGAATTTTTCTACTACGGAAGGGCAGTG	41131	41340	41390	41338	-1	SCHPAscaffold_00249	SCHPADRAFT_983547	39940	41770	None	9304	768	77101	No_constitutive_exon_found_in_species
AGTTTCAATGATGACAACTGTACCTGTTCAATTACTAATGTGGAGGGCAGGA	22856	22940	22990	22938	-1	SCHPAscaffold_00251	SCHPADRAFT_643326	20320	23606	None	9304	768	77101	No_constitutive_exon_found_in_species
CTCTCGGATTCCTCCTGCGGATTTAAAGGCTGACAATTGGGTGGGAGTAGAT	35638	36441	36491	36439	-1	SCHPAscaffold_00251	SCHPADRAFT_983689	35638	38708	None	9304	768	77101	No_constitutive_exon_found_in_species
GTCTCGAAGAGGATTTGGTGAAGATGTGGAAGCGTCTGAGGAGGGACGAGAA	13297	13738	13247	13299	1	SCHPAscaffold_00254	SCHPADRAFT_814636	12973	13738	None	9304	768	77101	No_constitutive_exon_found_in_species
GCGTGACAATCAACTCGTGTTCTGTGCAGAAACTGAAAGTTGAAGGGCAGAT	28333	28449	28499	28447	-1	SCHPAscaffold_00254	SCHPADRAFT_881631	26034	28975	None	9304	768	77101	No_constitutive_exon_found_in_species
AGGTGTACATGTTGGACTCCCATGTCGAAACTCACCTTAAATTGGGGCAGGT	35224	35341	35174	35226	1	SCHPAscaffold_00254	SCHPADRAFT_1001621	34135	35922	None	9304	768	77101	No_constitutive_exon_found_in_species
AGCATGAATACTCTCGTTCGCGGTGTATCGTAACTCAATCGGGTCCAAAGCT	10855	12340	12390	12338	-1	SCHPAscaffold_00257	SCHPADRAFT_1001651	3839	14010	None	9304	768	77101	No_constitutive_exon_found_in_species
TTTTCTTCCCCTACCAGCAGCGCGAATGTTTCGCTAATCCAGACGGGTAGCT	28224	28293	28343	28291	-1	SCHPAscaffold_00257	SCHPADRAFT_836692	27637	28852	None	9304	768	77101	No_constitutive_exon_found_in_species
CTTATTCCTCTCATGTATATTTATAAGTAACAACAATTATGGGACATCAGCG	41678	41747	41628	41680	1	SCHPAscaffold_00259	SCHPADRAFT_650115	41267	42657	None	9304	768	77101	No_constitutive_exon_found_in_species
CTTCCTATTTGAAAGTGAAGCTCATCGTGGTCTTATCAACGGGGGAAAAGTT	34521	34709	34471	34523	1	SCHPAscaffold_00260	SCHPADRAFT_836778	33839	36551	None	9304	768	77101	No_constitutive_exon_found_in_species
TAGCTTCGTTCGTATTCTCTTAGCAATATTTGGCTGAACTGGGCGTGTAGCA	26889	27851	27901	27849	-1	SCHPAscaffold_00261	SCHPADRAFT_860354	23394	29692	None	9304	768	77101	No_constitutive_exon_found_in_species
TATATTCCTTATTTTGATGCATCTCTCACGACTATTTCTTCGGGAAATAGTG	32894	33129	33179	33127	-1	SCHPAscaffold_00263	SCHPADRAFT_894723	32894	34418	None	9304	768	77101	No_constitutive_exon_found_in_species
CGATACTCTTCGACGTAAACCAACGCGTCTCTGATGACATTAGGGTGTAGCA	26358	26430	26308	26360	1	SCHPAscaffold_00264	SCHPADRAFT_836872	25825	27434	None	9304	768	77101	No_constitutive_exon_found_in_species
CAGCCACAGGCTTGGCCCACTACTCTAAGTTCATGAAATTTGGTGGGTAGGG	42869	43020	43070	43018	-1	SCHPAscaffold_00264	SCHPADRAFT_894739	42379	43672	None	9304	768	77101	No_constitutive_exon_found_in_species
TACGTTTTGTTGTTGTCGAATTATGAGGTGAGCTGATGATGGTGGGAAAGAC	14744	14894	14694	14746	1	SCHPAscaffold_00269	SCHPADRAFT_945417	11530	14894	None	9304	768	77101	No_constitutive_exon_found_in_species
TGAAATTCTCGACGTCGTTTCAATTCTGAATCAAAGAAATGGGAAGATAGTC	3289	3356	3406	3354	-1	SCHPAscaffold_00270	SCHPADRAFT_909662	1047	3786	None	9304	768	77101	No_constitutive_exon_found_in_species
TCGTTTCTCATCTTCGTAAACTAATATGGATTGATTTGGATTGGGAATAGCG	13130	13161	13211	13159	-1	SCHPAscaffold_00270	SCHPADRAFT_894807	11467	13981	None	9304	768	77101	No_constitutive_exon_found_in_species
GTGAGTATTGAAGCTCAAGCTCACGTAGTGAAAATCCATGATGGGTGCAGAG	14908	15020	15070	15018	-1	SCHPAscaffold_00271	SCHPADRAFT_881937	13591	17280	None	9304	768	77101	No_constitutive_exon_found_in_species
TGCGGTCCTACAGTATCCGACTCGGTCTGGATCTTTGCTTGGGACACCAGAT	9336	9379	9286	9338	1	SCHPAscaffold_00273	SCHPADRAFT_932606	7106	9379	None	9304	768	77101	No_constitutive_exon_found_in_species
CTTTTCTTTTCAATCTTGCGAGCTCATCGCTTCCTCAATGGGGATACCAGCA	17886	17900	17950	17898	-1	SCHPAscaffold_00276	SCHPADRAFT_837044	17612	19792	None	9304	768	77101	No_constitutive_exon_found_in_species
AGTGAGTAATGCCATTCGGTCATGCCATCAGCCACTTATAGGGTATGCAGTG	38219	38322	38169	38221	1	SCHPAscaffold_00280	SCHPADRAFT_882049	37212	40213	None	9304	768	77101	No_constitutive_exon_found_in_species
GAGTGACGTGTTATGGTAGTTCGAGTCCCGCTCATGGGATGCACGAGCAGCT	15277	15380	15430	15378	-1	SCHPAscaffold_00279	SCHPADRAFT_909777	12620	15925	None	9304	768	77101	No_constitutive_exon_found_in_species
ACAACGCACATACTTAGAATTTTACGATGCTTTCCTTCAGGGAAGAATAGAC	17071	17156	17206	17154	-1	SCHPAscaffold_00279	SCHPADRAFT_664388	17071	19006	None	9304	768	77101	No_constitutive_exon_found_in_species
TATTTCTTTATTTTTTTCACTTGCTCATTTCATACGTCTCTGGGATGCAGGA	5413	5537	5363	5415	1	SCHPAscaffold_00281	SCHPADRAFT_894940	4755	5537	None	9304	768	77101	No_constitutive_exon_found_in_species
ATGATGGTGGTGGTGGTGATGACGGGGTGGTGGGATGTAACGGGACGTAGTT	19544	19570	19494	19546	1	SCHPAscaffold_00281	SCHPADRAFT_909808	18660	23874	None	9304	768	77101	No_constitutive_exon_found_in_species
TAAATTTCTACTTCTTAATCCAAATGACTTACTGAAAATACCGGGAGTAGAT	32242	32392	32442	32390	-1	SCHPAscaffold_00282	SCHPADRAFT_666318	32242	35233	None	9304	768	77101	No_constitutive_exon_found_in_species
ACTATTTCATGTTTTGTCGAGGTCGGACTTACAGGGACTGCGCGGGATAGGT	39708	39734	39784	39732	-1	SCHPAscaffold_00285	SCHPADRAFT_909873	38784	40034	None	9304	768	77101	No_constitutive_exon_found_in_species
AGCGTATTACTACGCGAATACGCGATAGCAAACGTTAATCTTGGGGGCAGGG	15083	15717	15767	15715	-1	SCHPAscaffold_00287	SCHPADRAFT_945652	15083	15814	None	9304	768	77101	No_constitutive_exon_found_in_species
ATACGTCTGTGCGCATCTTTATTCTACGTAAACTGTTCGGGAAACTACAGTA	19411	19836	19886	19834	-1	SCHPAscaffold_00291	SCHPADRAFT_673039	18023	20275	None	9304	768	77101	No_constitutive_exon_found_in_species
TCGGAATCTCACCAATTTGCTAGCCTAGTCTGAACTTGTTGGGTTGACAGCT	19183	19379	19133	19185	1	SCHPAscaffold_00294	SCHPADRAFT_674868	17465	19620	None	9304	768	77101	No_constitutive_exon_found_in_species
GGGCTTGTACTATCAACGTTAGCCCCCTCGTGATCTGATTGCGGGGATAGAT	13191	13238	13141	13193	1	SCHPAscaffold_00295	SCHPADRAFT_909989	12701	15074	None	9304	768	77101	No_constitutive_exon_found_in_species
ACCTTCTGTCGTGTTCACCCTCTTCATACACCTCACGTTTGACGGGCCAGCT	3154	3264	3104	3156	1	SCHPAscaffold_00297	SCHPADRAFT_1002086	1002	3495	None	9304	768	77101	No_constitutive_exon_found_in_species
CAACTCATCAATACCTTCTTTTCCTTGAACCCGCCTTGACATCGGGACAGGT	21243	21317	21367	21315	-1	SCHPAscaffold_00299	SCHPADRAFT_985488	19107	21617	None	9304	768	77101	No_constitutive_exon_found_in_species
CACTCTTGCATTCGTTCTGTTCTTGTAGGAATTGACGGGACGAATTGAAGGA	13406	14357	13356	13408	1	SCHPAscaffold_00300	SCHPADRAFT_945806	13126	14357	None	9304	768	77101	No_constitutive_exon_found_in_species
AAGTCGTCTACGTTGTGTCGTCTCTGTGACTGAGGTTTCTGGGAGAGTAGAA	21114	21205	21255	21203	-1	SCHPAscaffold_00303	SCHPADRAFT_882487	19206	22276	None	9304	768	77101	No_constitutive_exon_found_in_species
CTGGGCGAAATAGTGGCAGTCCGTCGAAACACAAGGGAAAGGGCAAAGAGCG	19206	19434	19484	19432	-1	SCHPAscaffold_00303	SCHPADRAFT_882487	19206	22276	None	9304	768	77101	No_constitutive_exon_found_in_species
GGTGAGTCTCGCATTCTTCACCTTGTAGTTTTATTATTGACGGGGTGTAGAT	19162	19261	19311	19259	-1	SCHPAscaffold_00305	SCHPADRAFT_681042	18588	19565	None	9304	768	77101	No_constitutive_exon_found_in_species
AACTCATTGTATTGAAGTTTCCATAGAACTGACGAAATTATTGGGAGCAGAT	28068	28287	28337	28285	-1	SCHPAscaffold_00308	SCHPADRAFT_1002218	23061	29816	None	9304	768	77101	No_constitutive_exon_found_in_species
GTCTTCAAATGCGTGAATATTGAATGATGCATATAATCTCACGGGAAAAGAT	646	758	596	648	1	SCHPAscaffold_00311	SCHPADRAFT_895283	512	1775	None	9304	768	77101	No_constitutive_exon_found_in_species
CCTGCTGCTAATACCTTTTTTTGCGTTCGAGAGTTGATGATGGGACGTAGGG	7360	8023	8073	8021	-1	SCHPAscaffold_00311	SCHPADRAFT_945949	7360	8904	None	9304	768	77101	No_constitutive_exon_found_in_species
AATCCGTGTCCTGATCTTCCATGATACTGTGACTAACCTCAGGGCTTAAGCA	17768	17809	17859	17807	-1	SCHPAscaffold_00313	SCHPADRAFT_932992	17261	19381	None	9304	768	77101	No_constitutive_exon_found_in_species
TCTCGCTGAAGTTTTACAAATGACATCTTTTATCATTTTCCGGGATGAAGAA	8991	9174	8941	8993	1	SCHPAscaffold_00318	SCHPADRAFT_687509	7233	9174	None	9304	768	77101	No_constitutive_exon_found_in_species
ACGTCCCAATGTACTCCTTCCAAGCACTGACACGAGTTGACGGGAAACAGCG	29034	29154	29204	29152	-1	SCHPAscaffold_00320	SCHPADRAFT_688617	28838	30077	None	9304	768	77101	No_constitutive_exon_found_in_species
TGTTGCTCTCCTTTTCTTGCTGGCCTTTGACGTTTGCCGGGACGGCACAGGT	4336	4958	4286	4338	1	SCHPAscaffold_00321	SCHPADRAFT_946044	3895	6508	None	9304	768	77101	No_constitutive_exon_found_in_species
GTAAGTCAGTACGTTTGTTTTCCTTTGCACGCTTGTCGAGTCGAGGGCAGAA	22610	22678	22728	22676	-1	SCHPAscaffold_00321	SCHPADRAFT_946051	20393	23179	None	9304	768	77101	No_constitutive_exon_found_in_species
GCGGATGGCTTTCGTCTCGTTCGGAGAACCGCTGACGAAGGGAAAAAAAGAA	29453	29624	29403	29455	1	SCHPAscaffold_00321	SCHPADRAFT_946053	28869	31018	None	9304	768	77101	No_constitutive_exon_found_in_species
GTTCATTATTAAATGATATTTTCGCTGACAACCTGTTTTTTGGGTGGAAGTG	29847	30599	30649	30597	-1	SCHPAscaffold_00323	SCHPADRAFT_689290	29156	31081	None	9304	768	77101	No_constitutive_exon_found_in_species
CTGAACCGGCGGTGGAAACGGAAGGCACACCTGTTGATGGGGTAACTGAGAA	1783	1932	1733	1785	1	SCHPAscaffold_00325	SCHPADRAFT_917527	992	3660	None	9304	768	77101	No_constitutive_exon_found_in_species
CAGCGAAGGCAGCTCCCACTTGACTGAACGCGACAATGAAGGGGTGCCAGCT	2437	2537	2387	2439	1	SCHPAscaffold_00328	SCHPADRAFT_895447	515	3064	None	9304	768	77101	No_constitutive_exon_found_in_species
TTTCGTGACGATCCTCCACCTCTCCGCATTGACGCCTGTTGGGTGACTAGTG	19639	19725	19589	19641	1	SCHPAscaffold_00328	SCHPADRAFT_691129	18747	19725	None	9304	768	77101	No_constitutive_exon_found_in_species
TTCGTCTCACTTAAATCACACATGAACTCGCACTGACAGAGGGAATTAAGAG	9702	9837	9652	9704	1	SCHPAscaffold_00329	SCHPADRAFT_691316	9200	10753	None	9304	768	77101	No_constitutive_exon_found_in_species
CTAGCACGAATGGAGATGGGCCGGCTTCGAATGACGGAGGCGGGGAGCAGGT	18719	18807	18669	18721	1	SCHPAscaffold_00331	SCHPADRAFT_838151	17184	19985	None	9304	768	77101	No_constitutive_exon_found_in_species
TCCAGACTCCAAGAAAGTCAACACGGTAAACTAATCACTTGGGACATTAGCG	18901	18932	18982	18930	-1	SCHPAscaffold_00335	SCHPADRAFT_946178	17849	19512	None	9304	768	77101	No_constitutive_exon_found_in_species
CACACGCGTTCGACGGCGGATTAGGATCAATTGTCTGAGGGAGTTGATAGGA	22292	22377	22242	22294	1	SCHPAscaffold_00335	SCHPADRAFT_895534	21569	22809	None	9304	768	77101	No_constitutive_exon_found_in_species
TCGCCTATTGCAACATTGAGAAGCAACTCCACGTCATTTTATGACGGGAGCT	20721	20851	20671	20723	1	SCHPAscaffold_00338	SCHPADRAFT_895572	20072	22767	None	9304	768	77101	No_constitutive_exon_found_in_species
AGTGTTTTACATAGACCTCGAAGAGATGCTCATGTTTGCGGGTATGATAGAT	7119	7204	7069	7121	1	SCHPAscaffold_00342	SCHPADRAFT_800361	6826	7333	None	9304	768	77101	No_constitutive_exon_found_in_species
TCGTGATGATTCTATTCTAATTTGCTGCAATTTGGGTTCGGGGGATGAAGAT	11630	11853	11903	11851	-1	SCHPAscaffold_00343	SCHPADRAFT_1002460	10655	12155	None	9304	768	77101	No_constitutive_exon_found_in_species
GTGCGTAGACCATAAAATGCCCTCTTGTGCAATCGTCTGAGATTGGGCAGAT	27931	27975	28025	27973	-1	SCHPAscaffold_00343	SCHPADRAFT_883039	26072	28797	None	9304	768	77101	No_constitutive_exon_found_in_species
TTCACGCTTCATGTCACCCCATCTCTAACCATCTTTCCTCGGGATACTAGTA	2451	2883	2401	2453	1	SCHPAscaffold_00357	SCHPADRAFT_700915	1815	2883	None	9304	768	77101	No_constitutive_exon_found_in_species
ATGTATCGACCCAGGATGTATCGTAGCAGAGAGAGAAGGGAGATTCAGAGGC	4714	4810	4860	4808	-1	SCHPAscaffold_00358	SCHPADRAFT_923232	3027	5707	None	9304	768	77101	No_constitutive_exon_found_in_species
CGATGGTGTGGAGTCGTGAAGATGTTGGTTGATTGATGATGTTGGGATAGGT	12617	12701	12567	12619	1	SCHPAscaffold_00361	SCHPADRAFT_883171	11250	13480	None	9304	768	77101	No_constitutive_exon_found_in_species
TTTCTCACTGACGAATGTATCTTGCGTTCGTTTACGTTTGGGGTGCGAAGGC	16999	17078	17128	17076	-1	SCHPAscaffold_00361	SCHPADRAFT_1002554	13943	17494	None	9304	768	77101	No_constitutive_exon_found_in_species
AAGATCGCAATCGACAAGAAAATCACACATTGACTCGAGTTTGGGGGAAGCG	10689	10888	10639	10691	1	SCHPAscaffold_00362	SCHPADRAFT_946420	10051	13478	None	9304	768	77101	No_constitutive_exon_found_in_species
CGTCGTCGTGTCTTCTCTCCATATTTGTTTGCTTACCTGACGCGGGGAAGAT	18433	18582	18632	18580	-1	SCHPAscaffold_00362	SCHPADRAFT_806026	16435	19727	None	9304	768	77101	No_constitutive_exon_found_in_species
ACTGGAAAAACGTCCATGATGGTGCCGGCGGACTTCTCCCCGGGGCATAGCT	6560	6844	6510	6562	1	SCHPAscaffold_00365	SCHPADRAFT_946440	5560	6998	None	9304	768	77101	No_constitutive_exon_found_in_species
CTCTTTTCTTAGATAACAAACGGAGGTTTTTCAATGGGTAAATCAAACAGGC	14659	14703	14753	14701	-1	SCHPAscaffold_00369	SCHPADRAFT_910656	13900	17726	None	9304	768	77101	No_constitutive_exon_found_in_species
CCGTCTATCATTCTTTGTCCTTCACTGATGAAATATAATCTGGGTGATAGGT	21504	21601	21651	21599	-1	SCHPAscaffold_00377	SCHPADRAFT_708612	21248	22924	None	9304	768	77101	No_constitutive_exon_found_in_species
CCAAGATAGATGCAGAAATTAATGAAGAGGCTGACATGTGGGCGACACAGTA	8994	9682	9732	9680	-1	SCHPAscaffold_00379	SCHPADRAFT_861976	8994	11211	None	9304	768	77101	No_constitutive_exon_found_in_species
CAAGATAGACTATGTCTTAGAATGTATGAATAGCTGATGTTGGGGCACAGTC	20873	20984	21034	20982	-1	SCHPAscaffold_00380	SCHPADRAFT_895936	20873	21954	None	9304	768	77101	No_constitutive_exon_found_in_species
TGCGCGAATGTTACGTACAATTTTTAAATCTGTGCGCAAGGGATAACAAGTC	736	832	882	830	-1	SCHPAscaffold_00383	SCHPADRAFT_711365	736	1480	None	9304	768	77101	No_constitutive_exon_found_in_species
CTGTGAGTCTCATAGCTTGTCCGTGAAACAACTTATTGATATGGGAGCAGAA	3015	3084	3134	3082	-1	SCHPAscaffold_00385	SCHPADRAFT_712259	3015	3600	None	9304	768	77101	No_constitutive_exon_found_in_species
CTTCTTTTTATTTATGTTATACTCCGTTATTCTAATTATGGGTTCAAAAGCT	19147	19430	19097	19149	1	SCHPAscaffold_00385	SCHPADRAFT_712469	18792	19847	None	9304	768	77101	No_constitutive_exon_found_in_species
TGAGTCGTCTTTCTTTGGCCTTTGATTTTGTTTCTGAAGAGAGGGTGCAGGA	20610	20891	20941	20889	-1	SCHPAscaffold_00387	SCHPADRAFT_883483	19551	23176	None	9304	768	77101	No_constitutive_exon_found_in_species
AGTATTATAAGTTGGATCGTATGATACATCGGCTGAAGGCTGCTGGGAAGGT	23251	23323	23373	23321	-1	SCHPAscaffold_00387	SCHPADRAFT_838916	23251	24943	None	9304	768	77101	No_constitutive_exon_found_in_species
CGCTCTTTATAGCTATTATCTAAACGTCAACTTATGTGTGGGAGTCGTAGAT	18117	18152	18067	18119	1	SCHPAscaffold_00391	SCHPADRAFT_910829	16240	20372	None	9304	768	77101	No_constitutive_exon_found_in_species
CATTATTTGCATCGAGATTCTTTTCTCTGATGAATACGGGGTGGTGACAGAG	16040	16311	15990	16042	1	SCHPAscaffold_00393	SCHPADRAFT_910843	15781	16311	None	9304	768	77101	No_constitutive_exon_found_in_species
CTACAGTGGTCACATTTATTTTCTTGTCAAGCTTATTCGTGTACAGGGAGCT	10899	11367	11417	11365	-1	SCHPAscaffold_00396	SCHPADRAFT_716452	10899	14546	None	9304	768	77101	No_constitutive_exon_found_in_species
TCTTCTTTTTCACTTTACGGTGAATTTTTTTATGTAATCGGGATGTACAGGA	18726	18917	18676	18728	1	SCHPAscaffold_00396	SCHPADRAFT_1002767	17332	19989	None	9304	768	77101	No_constitutive_exon_found_in_species
AACTGACGGTGGGTAGGGCATGAGGGGGCTAGGATGGGAGGGGACGATAGGA	5657	5756	5806	5754	-1	SCHPAscaffold_00398	SCHPADRAFT_896069	2829	8621	None	9304	768	77101	No_constitutive_exon_found_in_species
TAGAAACTCCGATTTACGAGACACTAACCTGATGACCAATACTGGGAAAGGG	19780	19928	19730	19782	1	SCHPAscaffold_00398	SCHPADRAFT_946723	18438	20100	None	9304	768	77101	No_constitutive_exon_found_in_species
ATTTTCGTTCTCGGTACGCGCATATATGGTGGTTTCATTGGGGAATCAAGGA	9563	9649	9699	9647	-1	SCHPAscaffold_00400	SCHPADRAFT_717676	9563	10825	None	9304	768	77101	No_constitutive_exon_found_in_species
TCTTATTAGCCATACGAAGGGGGTTTACTGATATACTTATGCGGGATAAGCT	2379	2854	2904	2852	-1	SCHPAscaffold_00401	SCHPADRAFT_839152	2379	6542	None	9304	768	77101	No_constitutive_exon_found_in_species
GAGGCGTGAGCGCCACGTGAGCCCGGGCGCTTGGGAGCGGGTTCGGGAAGGT	2892	2967	2842	2894	1	SCHPAscaffold_00403	SCHPADRAFT_896107	2327	2967	None	9304	768	77101	No_constitutive_exon_found_in_species
GGTTGCAGTTGAATGTTTGCGTCGAGAATTTATTTCAACGCGGGATATAGCC	3708	3989	4039	3987	-1	SCHPAscaffold_00405	SCHPADRAFT_719738	3708	5144	None	9304	768	77101	No_constitutive_exon_found_in_species
CTTGCTCATATTTTTCCTTCCGCATTCCACCGACTCTGGGTGACATGAAGAT	12504	12823	12454	12506	1	SCHPAscaffold_00409	SCHPADRAFT_896150	10304	13051	None	9304	768	77101	No_constitutive_exon_found_in_species
CTGTGAGTCTCATAGCTTGTCCGTGAAACAACTTATTGATATGGGAGCAGAA	10634	10703	10753	10701	-1	SCHPAscaffold_00410	SCHPADRAFT_721167	10634	11219	None	9304	768	77101	No_constitutive_exon_found_in_species
CCGTAAGACCTCGCCGATGAATTTACGCGATGTTGCTAACGGGATACTAGAA	3587	4052	4102	4050	-1	SCHPAscaffold_00413	SCHPADRAFT_896171	2187	8939	None	9304	768	77101	No_constitutive_exon_found_in_species
ATATGTATGCCTAAATTTTGCTTGACTTTATGGATCTGACAGCGGGTTAGCT	15660	15998	15610	15662	1	SCHPAscaffold_00420	SCHPADRAFT_896217	14918	18948	None	9304	768	77101	No_constitutive_exon_found_in_species
GAGTACCCTTCCCATTGGTGCAGTTTTCACACTGACATGAAGGGAAACAGGT	17021	17057	16971	17023	1	SCHPAscaffold_00420	SCHPADRAFT_896217	14918	18948	None	9304	768	77101	No_constitutive_exon_found_in_species
GTGCGTCTGTCCATTTGTGATTCAATTTCTGAAAACAAAAGGGAGTTTAGCT	2144	2392	2094	2146	1	SCHPAscaffold_00419	SCHPADRAFT_988318	689	3376	None	9304	768	77101	No_constitutive_exon_found_in_species
ATGGTGAGCTCGAAGTAATGATTCGTGTATCAGTTCTGAGGGCAGGTTAGGG	16039	16194	16244	16192	-1	SCHPAscaffold_00419	SCHPADRAFT_946864	14970	16473	None	9304	768	77101	No_constitutive_exon_found_in_species
ATATCTACCCGAGTAGCTGAATTTGATTTGCTCTTTTTTCTCGAGGGTAGAT	4314	4426	4264	4316	1	SCHPAscaffold_00424	SCHPADRAFT_725577	3962	5045	None	9304	768	77101	No_constitutive_exon_found_in_species
TGATTATATTCCGCTGCTACATATGTCAATCTGATCTGGAATATGGGCAGCC	3794	3903	3744	3796	1	SCHPAscaffold_00443	SCHPADRAFT_947002	3295	7044	None	9304	768	77101	No_constitutive_exon_found_in_species
CAGGAGGTAGTCTCTACTATACCAACGATCTCAAAACATATCGGGCAAAGTA	8265	8367	8215	8267	1	SCHPAscaffold_00443	SCHPADRAFT_923405	7613	9301	None	9304	768	77101	No_constitutive_exon_found_in_species
GTACCATGGGACACTTCGATGCGGTTCACTGAAATGGGTGAACAATGTAGAC	3478	3573	3623	3571	-1	SCHPAscaffold_00447	SCHPADRAFT_933696	2273	6816	None	9304	768	77101	No_constitutive_exon_found_in_species
AAGCTTCGACGCCTTATCGCTGAAATGATAATGTTAACGGGAATTTGAAGTC	4115	5387	4065	4117	1	SCHPAscaffold_00448	SCHPADRAFT_896371	3559	5596	None	9304	768	77101	No_constitutive_exon_found_in_species
AACCTCAGGTAAACGGTCTTTCTCTCTCTGTACGATTGCCGTGGGCTGAGGG	2719	2756	2669	2721	1	SCHPAscaffold_00446	SCHPADRAFT_896360	2422	3799	None	9304	768	77101	No_constitutive_exon_found_in_species
GCTTTGAGATATCAAGATGTACTAATGGGAACATAGGACGGGATGACGAGGA	13730	13970	14020	13968	-1	SCHPAscaffold_00452	SCHPADRAFT_839595	13730	14182	None	9304	768	77101	No_constitutive_exon_found_in_species
AAAACGACAAAGAGATTCCTCGATGATATTCATTCCGGGGGAAACAAAAGAT	3229	3292	3179	3231	1	SCHPAscaffold_00455	SCHPADRAFT_911133	1407	3567	None	9304	768	77101	No_constitutive_exon_found_in_species
CTTTCTTCAAATTGATGCATATGTCAGCGCTCATCTTGGGGGCGGGATAGAG	7538	7590	7640	7588	-1	SCHPAscaffold_00475	SCHPADRAFT_911221	4376	8055	None	9304	768	77101	No_constitutive_exon_found_in_species
GGATTTCCCTTGGCTTATACGCAACGCAAGCGAACGGGCAAAACGAATAGTG	9143	9263	9093	9145	1	SCHPAscaffold_00476	SCHPADRAFT_735937	8804	9372	None	9304	768	77101	No_constitutive_exon_found_in_species
TCTCCCCTCACCCACATACATGGCATCTTTTGATATGGTTCGGGACGCAGAA	7921	8009	7871	7923	1	SCHPAscaffold_00478	SCHPADRAFT_947163	3348	9147	None	9304	768	77101	No_constitutive_exon_found_in_species
CAAGACTTCAAGCGATGTGTATTGAAATTGTCGCGACGGGGACCGGATAGCT	8618	8695	8745	8693	-1	SCHPAscaffold_00487	SCHPADRAFT_933789	8618	13294	None	9304	768	77101	No_constitutive_exon_found_in_species
AAGAAGGTGAGACTTATACCCCCTTCTTGATACCAAACTAAGGGAATTAGCT	1739	1851	1901	1849	-1	SCHPAscaffold_00491	SCHPADRAFT_947210	646	4196	None	9304	768	77101	No_constitutive_exon_found_in_species
CGTCCCAAACGCGTCATGTCATCCCTCTCAAGTCAACGACCGGGGTGAAGCA	10304	10485	10254	10306	1	SCHPAscaffold_00500	SCHPADRAFT_896602	6036	11923	None	9304	768	77101	No_constitutive_exon_found_in_species
AAACCTTTGATGCGCTTTCTTCGTGTTGTTAACTCGGTGGTGGGCGATAGGC	6812	6902	6952	6900	-1	SCHPAscaffold_00502	SCHPADRAFT_862685	2533	7297	None	9304	768	77101	No_constitutive_exon_found_in_species
TCCATGTCGCGTACCTCAGGCTCTGTATCCTGATCTCGGGGCGAAAAAAGGT	6944	8204	8254	8202	-1	SCHPAscaffold_00509	SCHPADRAFT_740620	5931	8456	None	9304	768	77101	No_constitutive_exon_found_in_species
GGTACGTACTACTTAGTTTGTTTCGCAATTTTCTACGCGATCGGGGACAGCG	6329	6473	6279	6331	1	SCHPAscaffold_00517	SCHPADRAFT_896664	5959	7599	None	9304	768	77101	No_constitutive_exon_found_in_species
TTTCTTCTTCATGAATTCCGATGATGGGATGTCTTTGTCTGGGACGTAAGGT	5788	5894	5944	5892	-1	SCHPAscaffold_00535	SCHPADRAFT_896718	4026	6005	None	9304	768	77101	No_constitutive_exon_found_in_species
CGTCTTCATTCTGTGGAAACAATGTTTTGCATCTGATAAAACCGGGGCAGGA	64	142	192	140	-1	SCHPAscaffold_00546	SCHPADRAFT_744584	64	722	None	9304	768	77101	No_constitutive_exon_found_in_species
ATTCGCAAGCTAAGAAGTATGTATCGGACGCTCTTCCTGAAATCGGGAAGTG	8397	8453	8503	8451	-1	SCHPAscaffold_00548	SCHPADRAFT_947432	8120	8648	None	9304	768	77101	No_constitutive_exon_found_in_species
CGAGTCTCTTCGCGTGAGCTTTGCCCGCTAATCGTGAAGTGCTAGGGCAGGC	118	212	262	210	-1	SCHPAscaffold_00559	SCHPADRAFT_884210	0	655	None	9304	768	77101	No_constitutive_exon_found_in_species
CGAGCGCATCATCCTCAGCTGAACCCCTACCAAGTAAGCCCGGGGAAAAGGG	4365	4538	4315	4367	1	SCHPAscaffold_00563	SCHPADRAFT_840270	4029	5915	None	9304	768	77101	No_constitutive_exon_found_in_species
TAGGTTGCCTTCAACCATTCGAATTCAGGTGAATTTACAGCTAGGGACAGAT	760	930	980	928	-1	SCHPAscaffold_00580	SCHPADRAFT_896838	501	2248	None	9304	768	77101	No_constitutive_exon_found_in_species
ACGGTCGATCCCGATTCTCTTTGCCATCAATATATTGACGGGGTGTGAAGTT	5146	6056	6106	6054	-1	SCHPAscaffold_00585	SCHPADRAFT_1003234	5146	6534	None	9304	768	77101	No_constitutive_exon_found_in_species
CACGCTGCAACAAAGTCAAAACACCCAAACTCACCGAATGAAACGGGCAGAA	2996	3293	2946	2998	1	SCHPAscaffold_00587	SCHPADRAFT_748502	2160	3293	None	9304	768	77101	No_constitutive_exon_found_in_species
GAAACCCGCGAGTTACTCTGTTTTGTGCGTAGTCTTACCAACGGGTGCAGGC	2115	2292	2342	2290	-1	SCHPAscaffold_00594	SCHPADRAFT_840402	705	4108	None	9304	768	77101	No_constitutive_exon_found_in_species
AAGGTAGATCATATTCAAACCTCTCGACAGTGGCTAACGGGAATGATTAGAC	5501	5628	5451	5503	1	SCHPAscaffold_00603	SCHPADRAFT_933959	5004	7402	None	9304	768	77101	No_constitutive_exon_found_in_species
ATCGACAGCAAAGGATTCGCCGGCCGCATCTTAAGCGTACGGGGTTGTAGAA	3106	3174	3056	3108	1	SCHPAscaffold_00605	SCHPADRAFT_896902	2638	3719	None	9304	768	77101	No_constitutive_exon_found_in_species
GTTGACGCTCTCCAGCTGCTCGTCCTGGCGTGATCGTCGATGCGGGGTAGGT	2671	2733	2621	2673	1	SCHPAscaffold_00621	SCHPADRAFT_896943	2362	3489	None	9304	768	77101	No_constitutive_exon_found_in_species
ATACCGACGACATTTGCAAGTCGTTGTTCGACGAGCACTGGGGAATGTAGCG	2804	2888	2754	2806	1	SCHPAscaffold_00621	SCHPADRAFT_896943	2362	3489	None	9304	768	77101	No_constitutive_exon_found_in_species
CAGTGATTTTTAACAAAAGAGACGAAACTTACGGTGAATCGACGGGCCAGGT	3398	3880	3930	3878	-1	SCHPAscaffold_00625	SCHPADRAFT_751638	3398	4506	None	9304	768	77101	No_constitutive_exon_found_in_species
TTGTTCTATAATCATCTCCCTTTTCGATGCCATACTTAACATGAGGGAAGTG	293	387	437	385	-1	SCHPAscaffold_00633	SCHPADRAFT_947638	293	1384	None	9304	768	77101	No_constitutive_exon_found_in_species
CGTATCTATGGTTTACTCTAGTCCCGAGCTGACGCGTGTCGTACGGGTAGAT	6759	6904	6954	6902	-1	SCHPAscaffold_00643	SCHPADRAFT_1003285	467	7427	None	9304	768	77101	No_constitutive_exon_found_in_species
TTCGTGAGTATCAGAACGCTTCGCACCCGCCATGGCTGACGGGAGAGCAGTA	664	780	614	666	1	SCHPAscaffold_00671	SCHPADRAFT_947710	19	1916	None	9304	768	77101	No_constitutive_exon_found_in_species
CCCACTGAATGATTCGTGAATATCTCGCCTGAAATGTTGGGCGCCGAAAGGT	510	648	460	512	1	SCHPAscaffold_00676	SCHPADRAFT_884319	169	1219	None	9304	768	77101	No_constitutive_exon_found_in_species
CAGTGAGTGTTGTGTCTGCCGGCTTGTTCGTGCTTGGGTGATGATGCGAGCT	5113	5133	5183	5131	-1	SCHPAscaffold_00691	SCHPADRAFT_897084	4861	6004	None	9304	768	77101	No_constitutive_exon_found_in_species
GTACAAAATCATTTTACCTCTCCCACAGCTCACTGATGATGGGAATGTAGTG	5615	5637	5565	5617	1	SCHPAscaffold_00692	SCHPADRAFT_947752	3514	6139	None	9304	768	77101	No_constitutive_exon_found_in_species
TACGTGTTGTTTCGAAGTATTGTTGACCATTACGCTGACGGGAATGACAGCG	2463	2641	2413	2465	1	SCHPAscaffold_00703	SCHPADRAFT_947771	93	3044	None	9304	768	77101	No_constitutive_exon_found_in_species
GTCCCTACATCGTTGTGTACGCCGATCACCTGATGAGGGATGGATGTGAGAC	4227	4348	4398	4346	-1	SCHPAscaffold_00703	SCHPADRAFT_897104	4094	5186	None	9304	768	77101	No_constitutive_exon_found_in_species
TTTGTAAGTACACTTTGTAGTGAATTTACGTGATTTACTAAATGGGCTAGGT	5076	5154	5204	5152	-1	SCHPAscaffold_00712	SCHPADRAFT_840770	2987	5540	None	9304	768	77101	No_constitutive_exon_found_in_species
TGTGTTTGATTTATATCATCTCAATATTTGCTTTGTTTATTCGAGGGCAGAG	299	437	487	435	-1	SCHPAscaffold_00730	SCHPADRAFT_947819	299	3936	None	9304	768	77101	No_constitutive_exon_found_in_species
TTGGGCGTGTCTTGTAGAAGTGTGGGGGTACTGAACATGTTTGGGAGCAGCG	1694	1760	1644	1696	1	SCHPAscaffold_00736	SCHPADRAFT_947830	246	1991	None	9304	768	77101	No_constitutive_exon_found_in_species
GTACCGAATTATTATACCATTCCCACAAGTTACTGATGATGGGAACATAGCG	3715	3737	3665	3717	1	SCHPAscaffold_00755	SCHPADRAFT_947866	1680	4227	None	9304	768	77101	No_constitutive_exon_found_in_species
ACGACGGCGATGAAATGAAGAGACGACGAGATGGATGGGATGGGATGAAGGA	3408	3433	3358	3410	1	SCHPAscaffold_00779	SCHPADRAFT_897222	2247	4203	None	9304	768	77101	No_constitutive_exon_found_in_species
GTGCGTGCTGCTCCGATTGAAGTCCCAAAGGTGACGGGACGCATCGAAAGCT	704	766	816	764	-1	SCHPAscaffold_00802	SCHPADRAFT_897256	15	2341	None	9304	768	77101	No_constitutive_exon_found_in_species
TCTCGAAATCATTCCAAAAATCCATCACTTTATTGCCATTGGGCAAACAGGC	3246	3278	3196	3248	1	SCHPAscaffold_00802	SCHPADRAFT_897257	3017	4195	None	9304	768	77101	No_constitutive_exon_found_in_species
GCTATCTGACTACCTCAAAAAGATAATAAAGACAGCTCATGGGAGTGTAGGA	1297	1412	1462	1410	-1	SCHPAscaffold_00838	SCHPADRAFT_841042	820	1986	None	9304	768	77101	No_constitutive_exon_found_in_species
AGTAAACGTTTTCGATCGTCACACAACGAAGGTTCTCATGCAGGGCGCAGCT	1882	2307	2357	2305	-1	SCHPAscaffold_00847	SCHPADRAFT_948004	1009	3210	None	9304	768	77101	No_constitutive_exon_found_in_species
AAGTACTCACCACAAAAGCCGCTTTTGCGTGAAGAACAAGGGGATGATAGTC	2253	2334	2384	2332	-1	SCHPAscaffold_00877	SCHPADRAFT_897341	1858	2482	None	9304	768	77101	No_constitutive_exon_found_in_species
TGTATATTCAATCACCATAAAATTTTGGCTCATCTGACGACCGGGGACAGCG	1545	1673	1723	1671	-1	SCHPAscaffold_00927	SCHPADRAFT_911915	1545	2191	None	9304	768	77101	No_constitutive_exon_found_in_species
TTGCAGGTCATAAGTTCCTCGCTACTCGCCTCTTTGAAAGGGAACATTAGCA	1744	1783	1694	1746	1	SCHPAscaffold_00998	SCHPADRAFT_948178	309	1783	None	9304	768	77101	No_constitutive_exon_found_in_species
CACCGGTTAGGTACTGACAGCGGATTGTTTCTAGGAGGGGGTCGACGAAGTC	1052	1538	1588	1536	-1	SCHPAscaffold_01039	SCHPADRAFT_948221	1052	1694	None	9304	768	77101	No_constitutive_exon_found_in_species
CAGAGCATATCCGATCTTCGTTTTTTATCCATTAATGTAGAGATGGGCAGCA	887	968	837	889	1	SCHPAscaffold_01109	SCHPADRAFT_1003470	307	1355	None	9304	768	77101	No_constitutive_exon_found_in_species
GGGTGCAGGGTTCGAGTTAGTGCATAGGGTTATGTCGGGTCATGACAGAGCG	1263	1334	1213	1265	1	SCHPAscaffold_01133	SCHPADRAFT_841284	367	1334	None	9304	768	77101	No_constitutive_exon_found_in_species
