# Supplementary material for: Widespread Separation of the Polypyrimidine Tract From 3′ AG by G Tracts in Association With Alternative Exons in Metazoa and Plants
Source: Front Genet. 2019 Jan 14;9:741. doi: 10.3389/fgene.2018.00741 (PMC6339879; doi:10.3389/fgene.2018.00741)
Supplement: DATA FILE S1 — Sequences of REPAG 3′ SS from each species of fungi. [file Data_Sheet_1.zip › Supplementary data 1/Fungi_Release38_pisolithus_tinctorius_marx_270.txt]

REPA_GGG_Sequence	Exon_Start	Exon_End	Pos_-50	Pos_+2	Strand	Chromosome	GeneID	Gene_Start	Gene_End	Gene_Name	Number_of_REPAs	Number_of_REPAs_has_GGG	Number_of_Intron(Intra_genic_Region)	Upstream_Constitutive_Exon
ACTACGGGCGATAGACGACGCGTCGACTCGCCACCTCTGGGAAGATATAGAT	3204	3540	3590	3538	-1	scaffold_1	M404DRAFT_5804	709	3827	None	8491	1222	64909	No_constitutive_exon_found_in_species
GCCAGTCCACTCAGCTGGACTCACGGAACTGATCAAAGTTGGGCAATTAGGC	37172	37196	37122	37174	1	scaffold_1	M404DRAFT_173286	36759	38956	None	8491	1222	64909	No_constitutive_exon_found_in_species
TATACCTTGCTGGAGAGACCTGTTTTGGCGTCAAGCTGATGAGAGGGTAGGC	39733	39901	39683	39735	1	scaffold_1	M404DRAFT_173396	38835	40662	None	8491	1222	64909	No_constitutive_exon_found_in_species
AACGAAACATTTGATTTTGTGGTCGCCTGCCTATGACTTGGGACAACCAGCA	40400	40662	40350	40402	1	scaffold_1	M404DRAFT_173396	38835	40662	None	8491	1222	64909	No_constitutive_exon_found_in_species
ATCCGTCTGTCCAATGCCTTCACTTGACTGGTTTATTTCTGCACGGGCAGTT	44421	44651	44701	44649	-1	scaffold_1	M404DRAFT_991206	43225	45093	None	8491	1222	64909	No_constitutive_exon_found_in_species
CGTCTGCCTTTTTTTTCTGCCAAATTGGCGGCTCATGGGATGGATGACAGCA	75926	76023	76073	76021	-1	scaffold_1	M404DRAFT_174410	75420	77015	None	8491	1222	64909	No_constitutive_exon_found_in_species
CGTCTGCCTTTTTTTTCTGCCAAATTGGCGGCTCATGGGATGGATGACAGCA	80222	80319	80172	80224	1	scaffold_1	M404DRAFT_17406	79437	80589	None	8491	1222	64909	No_constitutive_exon_found_in_species
ATCCGATATCTGTCTAATCATGACGGTTTCACCTACGATCGATGGGGTAGGT	183737	183761	183811	183759	-1	scaffold_1	M404DRAFT_176590	183361	184037	None	8491	1222	64909	No_constitutive_exon_found_in_species
CATCAGTGCCACGATAGTGACAAGTCAGCAATCAAACAACCATGGGACAGTC	212183	212356	212406	212354	-1	scaffold_1	M404DRAFT_17442	211623	212844	None	8491	1222	64909	No_constitutive_exon_found_in_species
ATGACGAGGAATGTGTGATTGGCACGGGATGGTGACTGGGACGCGGACAGGT	279750	280137	279700	279752	1	scaffold_1	M404DRAFT_178280	278586	280137	None	8491	1222	64909	No_constitutive_exon_found_in_species
TCGTCGAGCCGTGTTTGATTTTTTTTTTTTTTTGTGTGGGAGGAGTTTAGCC	302742	302880	302692	302744	1	scaffold_1	M404DRAFT_991350	302192	303206	None	8491	1222	64909	No_constitutive_exon_found_in_species
TGGCACGAGCAAGTGGAACCCATCTGATGCAACGCGTGTTGGGATATTAGGA	408419	408593	408369	408421	1	scaffold_1	M404DRAFT_991355	407987	409814	None	8491	1222	64909	No_constitutive_exon_found_in_species
CGTTCTCACATTTTCCCTCCTTACCAGTACATCAATTGAGGGGGACGCAGAA	451997	452087	451947	451999	1	scaffold_1	M404DRAFT_991388	450008	453018	None	8491	1222	64909	No_constitutive_exon_found_in_species
TGTTAACTTCCGAGTGGTGAATTGATATTGAAATGGTGGGGCAACAAAAGGT	508879	508902	508952	508900	-1	scaffold_1	M404DRAFT_991412	507457	510533	None	8491	1222	64909	No_constitutive_exon_found_in_species
AAGTGTATATGCTTTGTTACTAATAGGGTTAGGCCTCATGGGAATCGTAGCG	508623	508680	508730	508678	-1	scaffold_1	M404DRAFT_991412	507457	510533	None	8491	1222	64909	No_constitutive_exon_found_in_species
TGCTGTTCCTTGACGATATCAATCACGACTGCCAGGTGTTTCGGGAGGAGTG	527091	527142	527192	527140	-1	scaffold_1	M404DRAFT_120038	526596	527343	None	8491	1222	64909	No_constitutive_exon_found_in_species
GAGAGTCTCTGTTGGCTAGACCTTCGATACATAGCTGACGGGTGGGAAAGAG	588993	589328	589378	589326	-1	scaffold_1	M404DRAFT_181374	587336	590265	None	8491	1222	64909	No_constitutive_exon_found_in_species
AAATAGTGCTTGCTATGGATACATGACATATGGATGCCAGGGCAACAGAGGC	637982	638646	638696	638644	-1	scaffold_1	M404DRAFT_118702	637694	639046	None	8491	1222	64909	No_constitutive_exon_found_in_species
TGTGCAGTGTTTTACCCCCCTTCGCTTGTCACTGATTTGTGGGAATAAAGTT	687410	687692	687742	687690	-1	scaffold_1	M404DRAFT_928597	685844	688126	None	8491	1222	64909	No_constitutive_exon_found_in_species
CTTGTTCATACTCTTTACGCTGATGCAGATCGAGCCGCTGCACGGGGTAGTT	706600	706673	706550	706602	1	scaffold_1	M404DRAFT_11653	704186	710168	None	8491	1222	64909	No_constitutive_exon_found_in_species
GTAACTGCCTTTATTTTATTGCGTATCTAAGCGTATTTTTTTGGGGGTAGAT	706899	707278	706849	706901	1	scaffold_1	M404DRAFT_11653	704186	710168	None	8491	1222	64909	No_constitutive_exon_found_in_species
GAGTCCCAGTCGACATTGATTGGGGATATATTTGCTGAAGGGACCATAAGGG	791997	792228	792278	792226	-1	scaffold_1	M404DRAFT_118436	791271	793153	None	8491	1222	64909	No_constitutive_exon_found_in_species
TACTTTCTCCACCCTTCGCTGTTCTTCCCTCTGAACGGTGGGTGGGTTAGGT	798355	798385	798435	798383	-1	scaffold_1	M404DRAFT_118522	798355	798611	None	8491	1222	64909	No_constitutive_exon_found_in_species
CTCCTGTTTCCAGAAATCTCCATTCATATGATGGTGCGATGGGAATCCAGGG	829211	829262	829161	829213	1	scaffold_1	M404DRAFT_120129	827499	833874	None	8491	1222	64909	No_constitutive_exon_found_in_species
TTCTGTTTCTAGGAATCACCATTCATATGATGGCGCGGATGGGAATCCAGGG	845154	845205	845104	845156	1	scaffold_1	M404DRAFT_119962	843417	849816	None	8491	1222	64909	No_constitutive_exon_found_in_species
GTGCGTACCGATCTCACTCCGGAAGGATACGTTGCTAACGGGAGATTCAGGG	871767	871818	871717	871769	1	scaffold_1	M404DRAFT_118392	870119	876477	None	8491	1222	64909	No_constitutive_exon_found_in_species
TTCGTCTGCGAATTTCTTGAAAGAGTAGTCTAACGACCATTGGGCAATAGGC	1023429	1023498	1023379	1023431	1	scaffold_1	M404DRAFT_991543	1023208	1025944	None	8491	1222	64909	No_constitutive_exon_found_in_species
AGAAACACACAATCATCAGGTCGAGCCTGTTGAATGAATCATGGGAACAGGA	1195900	1195969	1196019	1195967	-1	scaffold_1	M404DRAFT_991578	1194487	1197045	None	8491	1222	64909	No_constitutive_exon_found_in_species
TCGGGTGCCTTGCGGATATTACTCCTATTGACGCTTCGGGAAGGCGTCAGGC	1229437	1229548	1229387	1229439	1	scaffold_1	M404DRAFT_189596	1228098	1230733	None	8491	1222	64909	No_constitutive_exon_found_in_species
CGTAATATCCATGCGTCTGCTTGATCTGCCACTGACCGAAGGGCTCAAAGCT	1229604	1229618	1229554	1229606	1	scaffold_1	M404DRAFT_189596	1228098	1230733	None	8491	1222	64909	No_constitutive_exon_found_in_species
GATACTATTCCCCTCTGTGTGTGCTTTTTTACGCCTTCTTCGCGGGGAAGAT	1241861	1241974	1241811	1241863	1	scaffold_1	M404DRAFT_17714	1240993	1243173	None	8491	1222	64909	No_constitutive_exon_found_in_species
GACTGAGACTCTCTCGTCGATGCTTTCTGCTCAACAGAGGTGCGGGGTAGGT	1252052	1252161	1252002	1252054	1	scaffold_1	M404DRAFT_991617	1251419	1253707	None	8491	1222	64909	No_constitutive_exon_found_in_species
CGCAGAATCGTCGCCTCCACCGATGCCCATACCGATGAGAGGAAGGGCAGAC	1391702	1392824	1391652	1391704	1	scaffold_1	M404DRAFT_929057	1391596	1392824	None	8491	1222	64909	No_constitutive_exon_found_in_species
GTCAATCGTGTTATTGACCCCGCTAACTGTTGCTGCTTTTACGGGTACAGTA	1473361	1477666	1477716	1477664	-1	scaffold_1	M404DRAFT_991680	1473361	1477786	None	8491	1222	64909	No_constitutive_exon_found_in_species
TTTTGGCCGTTCTTACGACCCCCTTCGTTGTAACACCGGGAAAATAACAGAC	1487754	1487877	1487704	1487756	1	scaffold_1	M404DRAFT_17778	1487483	1488388	None	8491	1222	64909	No_constitutive_exon_found_in_species
TGACTTTGTACAGTGCGGTCATGGGATCATTAGATGATCCGTGGGGACAGAT	1493566	1493604	1493654	1493602	-1	scaffold_1	M404DRAFT_119529	1493252	1493736	None	8491	1222	64909	No_constitutive_exon_found_in_species
GTAGGCGAAACCCTTTGTTCCACATTTGCATGATTTGAAAATGGGTGTAGAG	1507085	1507218	1507035	1507087	1	scaffold_1	M404DRAFT_991698	1505074	1508066	None	8491	1222	64909	No_constitutive_exon_found_in_species
TGGGGAGCTCCCAAGGAGAGAAGAAGAAGAGGATGTGAGGGAAGGGAAAGGA	1587134	1587629	1587084	1587136	1	scaffold_1	M404DRAFT_17810	1586381	1587629	None	8491	1222	64909	No_constitutive_exon_found_in_species
TGCATCCAGTGCAACCAATTGAAAGAGAAGTGATGATGGCCTGGGGACAGGA	1759968	1760467	1759918	1759970	1	scaffold_1	M404DRAFT_17856	1759857	1760467	None	8491	1222	64909	No_constitutive_exon_found_in_species
TACAGTGCAACCAGTCCAAAGGCAAGTGCTGGTAGCCTGGGGATGGGAAGGA	1803218	1803707	1803168	1803220	1	scaffold_1	M404DRAFT_17868	1802638	1803707	None	8491	1222	64909	No_constitutive_exon_found_in_species
TGGGGAGTTCCCGAGGAGAGAAGAAGAAGAGGACATGAGGGAAGGGAAAGGA	1849170	1849677	1849120	1849172	1	scaffold_1	M404DRAFT_17886	1848450	1849677	None	8491	1222	64909	No_constitutive_exon_found_in_species
GTAAGGACCCGAAACCTTCACAGAGTCGCGCTAAGTGCTTTGAATGGGAGGA	1926384	1926478	1926334	1926386	1	scaffold_1	M404DRAFT_197767	1925987	1927291	None	8491	1222	64909	No_constitutive_exon_found_in_species
TCTGAGTCTTCCGACAGCTCTTGGACTGGTCAGCATCTCGATGGGAACAGAT	1942137	1942312	1942087	1942139	1	scaffold_1	M404DRAFT_991750	1941897	1943032	None	8491	1222	64909	No_constitutive_exon_found_in_species
TTTCTACCCAATTATCCCGGCAACTGAGGGTTGCTCACTTGGGTGAGCAGGC	1955001	1955082	1955132	1955080	-1	scaffold_1	M404DRAFT_198741	1952686	1956099	None	8491	1222	64909	No_constitutive_exon_found_in_species
TACCATTCGCATTTCTACGAAATAAGAACTTAAAATTTGGGACATAACAGGA	1988600	1988631	1988550	1988602	1	scaffold_1	M404DRAFT_96535	1987502	1988991	None	8491	1222	64909	No_constitutive_exon_found_in_species
CATCGATTGCTCCCACCAAAGATCATTTAATTAATCACTACGGGCGACAGAA	2007388	2007734	2007338	2007390	1	scaffold_1	M404DRAFT_991787	2007108	2008784	None	8491	1222	64909	No_constitutive_exon_found_in_species
TGTGGGTAGTTTGCTCTCTTCGGTGACTGCCCCTGACATATACGGGACAGGG	2050513	2050675	2050463	2050515	1	scaffold_1	M404DRAFT_991814	2049180	2052015	None	8491	1222	64909	No_constitutive_exon_found_in_species
GGCGTTCGTACAATGGCTATGACGGTGTCATTAGCTAACAAGGGTCATAGTG	2067583	2067643	2067533	2067585	1	scaffold_1	M404DRAFT_11822	2067001	2068284	None	8491	1222	64909	No_constitutive_exon_found_in_species
GAGTATCAGGAACTCCAGCGACAAATAGCTGAACACACACAGGGACGGAGCC	2085765	2086063	2086113	2086061	-1	scaffold_1	M404DRAFT_38964	2083863	2086998	None	8491	1222	64909	No_constitutive_exon_found_in_species
GATCCATGTGCTTGGTTTGGTCGACGTTAACTTTTTTGCGGGACAATTAGCC	2087490	2087560	2087610	2087558	-1	scaffold_1	M404DRAFT_202942	2087211	2088840	None	8491	1222	64909	No_constitutive_exon_found_in_species
TCTCCTTTTCTCGGGTGGTCTGTAACCGGAGATCCTTACTATGGGTGCAGTG	2130424	2130915	2130374	2130426	1	scaffold_1	M404DRAFT_119566	2128838	2131262	None	8491	1222	64909	No_constitutive_exon_found_in_species
ACGTCCTCCATACTGTTCATTCATTTGAGATGCCTAACTTGGGTTGGTAGGC	2134933	2134971	2135021	2134969	-1	scaffold_1	M404DRAFT_118907	2134346	2135477	None	8491	1222	64909	No_constitutive_exon_found_in_species
TGCCTTTGCCACGCATGTTTGCCCCACTGACTTGTGGGTGATTGTGAAAGGG	2134346	2134620	2134670	2134618	-1	scaffold_1	M404DRAFT_118907	2134346	2135477	None	8491	1222	64909	No_constitutive_exon_found_in_species
TTCTTTCCTCATACCTGGCGTATATGAATGACGTATCCCGGGGACAACAGTT	2141602	2141612	2141552	2141604	1	scaffold_1	M404DRAFT_991867	2140755	2142074	None	8491	1222	64909	No_constitutive_exon_found_in_species
GTAAGCTTTCAGTTTGCCGACAGGTCTGAAACCCCTAATACGGGATACAGGT	2202854	2203106	2203156	2203104	-1	scaffold_1	M404DRAFT_11859	2202556	2204575	None	8491	1222	64909	No_constitutive_exon_found_in_species
TGGCGGGAAAACAAGTCGTTTACGCGAGTCGCATCGATCGGAACGGGCAGGT	2238141	2238224	2238274	2238222	-1	scaffold_1	M404DRAFT_18021	2237494	2238716	None	8491	1222	64909	No_constitutive_exon_found_in_species
CGCGCAATACATGCTGGGGTGTGGACTTTGAAATGTCCTATGGGGATTAGAG	2270683	2270812	2270862	2270810	-1	scaffold_1	M404DRAFT_118405	2269761	2271367	None	8491	1222	64909	No_constitutive_exon_found_in_species
CATATGAGGCGTTATATCTCATGAATTGTGTTTGCTCGGGGGGGTGTTAGTC	2315736	2315813	2315863	2315811	-1	scaffold_1	M404DRAFT_991971	2314702	2316120	None	8491	1222	64909	No_constitutive_exon_found_in_species
TCAATTGCTGGCCCGAAGTCCAGCACATCCTGACTGTGTCGCGGGGCCAGGG	44885	45106	44835	44887	1	scaffold_2	M404DRAFT_444179	43999	47735	None	8491	1222	64909	No_constitutive_exon_found_in_species
CGTTCCCTTGCACGCTAGCAAAGATGCTGAAAGAGGTTTTATTGGGGTAGAC	48950	49048	49098	49046	-1	scaffold_2	M404DRAFT_121273	47932	49418	None	8491	1222	64909	No_constitutive_exon_found_in_species
TCTGCGTAGTTGCTTCTGACAAAGCTAATGCAATGGTCATGGGTGCACAGGG	56927	57012	57062	57010	-1	scaffold_2	M404DRAFT_120679	56927	58384	None	8491	1222	64909	No_constitutive_exon_found_in_species
ACCTGTGTACGTCTGCGAAACTCCGATATCCGATCCAAACGGGGAAACAGAT	94279	94428	94229	94281	1	scaffold_2	M404DRAFT_943564	93846	95770	None	8491	1222	64909	No_constitutive_exon_found_in_species
TCAAATTCAAATTAGTCGTCTTATACTATCTTGGTTATCTGTGGGCGCAGGC	94623	94775	94573	94625	1	scaffold_2	M404DRAFT_943564	93846	95770	None	8491	1222	64909	No_constitutive_exon_found_in_species
TCCTTTTGCCATGCTCTAATTTCATATTGTACGCTTATTGTTAGGGTGAGGG	106499	107480	106449	106501	1	scaffold_2	M404DRAFT_943598	105842	109328	None	8491	1222	64909	No_constitutive_exon_found_in_species
GTACGTTCCACCTTCCTAAACCTTGGTTCCGACGTTCACGGGATACACAGCT	125457	125497	125547	125495	-1	scaffold_2	M404DRAFT_121598	124471	125630	None	8491	1222	64909	No_constitutive_exon_found_in_species
GGTAAGCAGTCGATGGGTCTATGCCGAGCCGATTCGAAGTCACGGGACAGAC	126016	126170	125966	126018	1	scaffold_2	M404DRAFT_445892	125847	126506	None	8491	1222	64909	No_constitutive_exon_found_in_species
CCAGTGGCTCATTCCTGTTCACGATGCGCCTTTGCTAAAGTGGGGGACAGAC	142483	143104	143154	143102	-1	scaffold_2	M404DRAFT_446023	142483	145634	None	8491	1222	64909	No_constitutive_exon_found_in_species
ACCTTGTGTACAGTATTTGATGACATCTGACACAACAATGAAGGGACAAGAT	172905	173642	173692	173640	-1	scaffold_2	M404DRAFT_120746	171562	175237	None	8491	1222	64909	No_constitutive_exon_found_in_species
TGCCTGACCCTTACCTATGCTTTTTCCACCCGTGTATTGGGTGACGGTAGGT	304053	304182	304232	304180	-1	scaffold_2	M404DRAFT_121175	303835	306340	None	8491	1222	64909	No_constitutive_exon_found_in_species
ATCACTGGTCAAGCAGTTGCTAATTGGGCAGAATATTCTGGGAAACACAGTT	309499	309864	309914	309862	-1	scaffold_2	M404DRAFT_448415	309499	310802	None	8491	1222	64909	No_constitutive_exon_found_in_species
TGTGCATTGACGCTGAAAACATGACTGGTGCTGCCACTTTGGGAGTATAGGT	409145	409261	409095	409147	1	scaffold_2	M404DRAFT_992194	407051	410835	None	8491	1222	64909	No_constitutive_exon_found_in_species
ACGTTTGTCTTAGTTTATGACAATATGAGGTACTTAGGGTGGGAATACAGCT	498033	498078	498128	498076	-1	scaffold_2	M404DRAFT_992198	497023	498398	None	8491	1222	64909	No_constitutive_exon_found_in_species
GAGGTGAGCATTTTTCATCTGCTCATGGCACAACTGACAATGGGACACAGGA	501409	502134	502184	502132	-1	scaffold_2	M404DRAFT_992201	501409	502301	None	8491	1222	64909	No_constitutive_exon_found_in_species
GAACTACACCCGAGCAAACTCTCGGATTCCCTCAGAACAACGGGGCTGAGGC	534878	534998	534828	534880	1	scaffold_2	M404DRAFT_121614	533544	534998	None	8491	1222	64909	No_constitutive_exon_found_in_species
GCACGTATGCAGGTGGTACAGTTTAAATGACTCTAAAATAATGGGTACAGAT	538226	538337	538176	538228	1	scaffold_2	M404DRAFT_992221	536546	538614	None	8491	1222	64909	No_constitutive_exon_found_in_species
GGGTGGAATGGTGTTGGGGTCTTGAGTGAGGTTGAGGGAAGGATAGATAGAT	736847	736966	736797	736849	1	scaffold_2	M404DRAFT_71161	736710	736966	None	8491	1222	64909	No_constitutive_exon_found_in_species
GTGAATTACAGTAATGTCTGGCTTCATCTAATGTGATGTCCAAGGGCCAGAA	802433	803099	802383	802435	1	scaffold_2	M404DRAFT_121545	800792	804532	None	8491	1222	64909	No_constitutive_exon_found_in_species
AGGGGAAGGAGAAAGCGACAGAGACGGAGGAAGTGGACAACGAGCGGGAGAT	808489	808948	808439	808491	1	scaffold_2	M404DRAFT_18304	807686	808948	None	8491	1222	64909	No_constitutive_exon_found_in_species
CAGGGCCATCGCGGAAAAGAGTGGGAACAGGGAGCTCACATGGGGAGAAGAA	821307	821835	821257	821309	1	scaffold_2	M404DRAFT_18308	820626	821835	None	8491	1222	64909	No_constitutive_exon_found_in_species
AATTTATGTCAATACACTCTTCCCCGTGGACTCATTACTAAACCGGGTAGGT	900073	900099	900149	900097	-1	scaffold_2	M404DRAFT_992302	897868	903035	None	8491	1222	64909	No_constitutive_exon_found_in_species
TTTCTTTCTCTTAGCCGCATCTCCGCGTACAGAACTGAATGGGTGAACAGTT	898541	898620	898670	898618	-1	scaffold_2	M404DRAFT_992302	897868	903035	None	8491	1222	64909	No_constitutive_exon_found_in_species
GTAAGCTCAACCATTGCGATTCTGTAAATGATACCTGAGACGGTGGGTAGGC	936570	936662	936520	936572	1	scaffold_2	M404DRAFT_944399	935268	937220	None	8491	1222	64909	No_constitutive_exon_found_in_species
TATTGCTTTTCTATGCGCACTGCTGAGTCACTGACACGTTTGGGGGACAGGG	938428	938514	938564	938512	-1	scaffold_2	M404DRAFT_121579	937306	939197	None	8491	1222	64909	No_constitutive_exon_found_in_species
CATCTCATTTGCTTTCGCCGCTCGTGTGACTTGGTCGGGGACGACAACAGGA	956223	956339	956389	956337	-1	scaffold_2	M404DRAFT_992345	955774	957774	None	8491	1222	64909	No_constitutive_exon_found_in_species
GGTATGTAACGATGTTGGTTGACCGAGCTGATGCTGAACGGTGCGGGAAGGC	989865	989970	989815	989867	1	scaffold_2	M404DRAFT_992362	988095	991956	None	8491	1222	64909	No_constitutive_exon_found_in_species
TCTGTGAATGGACTGAGGTCCGTATAGCAACGTTAATTGTCGGGACACAGAA	998390	998458	998508	998456	-1	scaffold_2	M404DRAFT_992368	996849	999025	None	8491	1222	64909	No_constitutive_exon_found_in_species
ATCAATTGCATCTTGCATGTGTGAATCGCGTGCGGGGGGTTGGGTAACAGGC	1006823	1006995	1007045	1006993	-1	scaffold_2	M404DRAFT_12041	1006198	1010900	None	8491	1222	64909	No_constitutive_exon_found_in_species
GCCACCTCCCATATTTTCGCCTGGCTCGCGTTCGCACGGCCGCGGGATAGAC	1018970	1019059	1018920	1018972	1	scaffold_2	M404DRAFT_12045	1018665	1021390	None	8491	1222	64909	No_constitutive_exon_found_in_species
CATGAAGATATGGAGATACATGAGGGGCTTGAGGAGGATGGGGGCGTCAGGG	1021311	1021390	1021261	1021313	1	scaffold_2	M404DRAFT_12045	1018665	1021390	None	8491	1222	64909	No_constitutive_exon_found_in_species
GAGTTATTACCACTGTATTTGTATGGGACGTATATATGAGGGGAAGCCAGGT	1059257	1059373	1059207	1059259	1	scaffold_2	M404DRAFT_12060	1058892	1061000	None	8491	1222	64909	No_constitutive_exon_found_in_species
GCAACTGATTCTTATTAATCGTGCCACCTCCGCCTTATGGGCAAGAACAGAG	1065338	1065440	1065288	1065340	1	scaffold_2	M404DRAFT_12062	1065133	1066583	None	8491	1222	64909	No_constitutive_exon_found_in_species
ACTTCTCGTCCCGGTCCGCGTGTACGTGTGCTGAATAGTAGGGGCGGTAGTA	1066428	1066500	1066378	1066430	1	scaffold_2	M404DRAFT_12062	1065133	1066583	None	8491	1222	64909	No_constitutive_exon_found_in_species
GACTATACGTTTTCAACGTTGTCTTAATGCTAAATGGGTCTGGGTGATAGGT	1067376	1067457	1067326	1067378	1	scaffold_2	M404DRAFT_120912	1066875	1067734	None	8491	1222	64909	No_constitutive_exon_found_in_species
CCATTTATATATTTTCAGGATCGATGAATTGTTAACGTTTGGATGGGCAGGT	1096100	1096140	1096050	1096102	1	scaffold_2	M404DRAFT_12068	1093534	1097616	None	8491	1222	64909	No_constitutive_exon_found_in_species
GTTTGACGAGTCGTCTAATATTCACACTCTGTTACTAACTGGACGGGCAGAG	1116911	1117111	1116861	1116913	1	scaffold_2	M404DRAFT_992438	1115732	1118388	None	8491	1222	64909	No_constitutive_exon_found_in_species
CTACCTCCTCACATAATGTTGCGAAGTCCACGTTCATCTCTGAGGGCTAGAC	1246306	1246403	1246256	1246308	1	scaffold_2	M404DRAFT_120966	1245911	1250796	None	8491	1222	64909	No_constitutive_exon_found_in_species
ATCTATCTCAGCAAGGCCGTCTAGTCTAACTATTATATCCAGGGACAAAGAT	1294237	1294692	1294742	1294690	-1	scaffold_2	M404DRAFT_18467	1294237	1295913	None	8491	1222	64909	No_constitutive_exon_found_in_species
CCGTGCCACGTTTCTATCTTCGCAGCTCTGATCGTTGTTGTCGAGGGTAGTC	1320338	1320369	1320419	1320367	-1	scaffold_2	M404DRAFT_18479	1316690	1323248	None	8491	1222	64909	No_constitutive_exon_found_in_species
GTTGGCGAAGTGCTCAGGGTACGTTGGTGCAAGAGCTGATAAGGGACTAGAT	1320159	1320284	1320334	1320282	-1	scaffold_2	M404DRAFT_18479	1316690	1323248	None	8491	1222	64909	No_constitutive_exon_found_in_species
TAAGCACTTGTTTTCTCGGTCAAGGCCCCTGGTGCTGATAGCCCGGGAAGGT	1317595	1317752	1317802	1317750	-1	scaffold_2	M404DRAFT_18479	1316690	1323248	None	8491	1222	64909	No_constitutive_exon_found_in_species
GTGTATCAGCGGCACCGATTTTGACGTGTCCACCGCACATGGGGATTCAGGG	1429135	1429180	1429085	1429137	1	scaffold_2	M404DRAFT_12159	1427728	1429180	None	8491	1222	64909	No_constitutive_exon_found_in_species
TCAGGCCACGTCTAAGCTAATGGCGTCTCTATTTTGACGTGTCAGGGAAGCT	1439672	1439700	1439622	1439674	1	scaffold_2	M404DRAFT_992617	1439529	1440611	None	8491	1222	64909	No_constitutive_exon_found_in_species
GGAGCTAATTAATGCTATTGTTGCCAAAATAACCATATTTGCCGGGATAGTG	1459548	1459936	1459498	1459550	1	scaffold_2	M404DRAFT_475057	1458456	1459936	None	8491	1222	64909	No_constitutive_exon_found_in_species
AAGCTGACACCACCTTCAGTGAAAGAACTCTGGTACCATTGGGGAAGCAGGC	1563020	1563418	1562970	1563022	1	scaffold_2	M404DRAFT_18565	1562880	1563625	None	8491	1222	64909	No_constitutive_exon_found_in_species
AACTAAACTGACGAATTACCGCATCCCCCGGACCGTTGGAATGGGTATAGCA	9356	9443	9306	9358	1	scaffold_3	M404DRAFT_123256	7972	9884	None	8491	1222	64909	No_constitutive_exon_found_in_species
GACAAGTATTCTTTTCCTTCGTTCACTGACTTTCGTTCAGGGTAAGCAAGGC	23157	23407	23457	23405	-1	scaffold_3	M404DRAFT_122389	22412	31821	None	8491	1222	64909	No_constitutive_exon_found_in_species
ACTGAACTCTTGTACCTCGAGAATTTACACCCTCGCTGACATGGGTAAAGGA	49627	49697	49577	49629	1	scaffold_3	M404DRAFT_560335	48230	50570	None	8491	1222	64909	No_constitutive_exon_found_in_species
TTTCAAGTTACATCAGTCAGGGAAGAGGGCGTTAGCAGGGCGAGAGCGAGGC	64458	64566	64616	64564	-1	scaffold_3	M404DRAFT_560701	64458	65113	None	8491	1222	64909	No_constitutive_exon_found_in_species
CGTACCAACTATTAGAGATTGGTTTACACTTACTGACTGCGGGGTTGCAGAC	135170	135349	135120	135172	1	scaffold_3	M404DRAFT_122676	134361	136257	None	8491	1222	64909	No_constitutive_exon_found_in_species
GGTCAGATTCTCCGTACTGGAAAACTATGGTAAAGTAATAAATGGGTTAGGT	191785	191847	191897	191845	-1	scaffold_3	M404DRAFT_12217	189221	192404	None	8491	1222	64909	No_constitutive_exon_found_in_species
TGGTCTCTTAGTTGACAAGTTGGGTGTTTCAGTGACATGGGAGTGACAAGTC	214993	215118	214943	214995	1	scaffold_3	M404DRAFT_992760	214662	215118	None	8491	1222	64909	No_constitutive_exon_found_in_species
AGACCAGGATACCACTGACAAGGAAGACAGGGATGTTGAGGGGCTCGAAGAG	441584	441751	441801	441749	-1	scaffold_3	M404DRAFT_123152	441584	446767	None	8491	1222	64909	No_constitutive_exon_found_in_species
AGTAAGTCCCGGTAATTAAACACGACCTCCCTTTTTGACAAATGGGATAGTG	503390	503419	503340	503392	1	scaffold_3	M404DRAFT_122565	502247	503674	None	8491	1222	64909	No_constitutive_exon_found_in_species
TGAGTTGCTGTAATCAAACGCGGCCACATCTCTTTTTGAAAAATGGGTAGTG	511817	511846	511767	511819	1	scaffold_3	M404DRAFT_992790	510391	511991	None	8491	1222	64909	No_constitutive_exon_found_in_species
TGGTTCTTATGTTCATGGCAGGCGCGTGTCTGATCGGATGAGCGGGCCAGGA	582559	582709	582759	582707	-1	scaffold_3	M404DRAFT_123275	582470	583568	None	8491	1222	64909	No_constitutive_exon_found_in_species
GTTTGTAAGTCAGCCTCACAGTCCTACCCCTGACACCATACCGGGCGAAGAT	614768	615135	614718	614770	1	scaffold_3	M404DRAFT_18783	614414	615135	None	8491	1222	64909	No_constitutive_exon_found_in_species
TTTGGTTCGTTGGTCTGGCCTTCGGCCTCCCTCTGGCTGACGGGTGACAGGT	624836	624976	625026	624974	-1	scaffold_3	M404DRAFT_122895	623320	627394	None	8491	1222	64909	No_constitutive_exon_found_in_species
GCGTGTTGGTTCTGTCTGTCGCGTGATACACATTCGAATGAACTGGGCAGCG	627708	628059	628109	628057	-1	scaffold_3	M404DRAFT_568841	627708	628676	None	8491	1222	64909	No_constitutive_exon_found_in_species
TTTGACTAATCCGCACATTGATGTACTAAGTCTCGTACACTTGGGAATAGGC	643173	643183	643233	643181	-1	scaffold_3	M404DRAFT_569001	642886	643866	None	8491	1222	64909	No_constitutive_exon_found_in_species
TGCTCATCCGGTGCCTAACCTAATGTGATTGGCCTTCCGTTGGGAGCCAGAC	659303	659588	659253	659305	1	scaffold_3	M404DRAFT_992864	658872	659843	None	8491	1222	64909	No_constitutive_exon_found_in_species
GTAAGTTGCCTTCATCCCTGTAACTATTTACTTGTCTTACACAGGGGAAGTT	726570	726687	726520	726572	1	scaffold_3	M404DRAFT_570535	724245	727236	None	8491	1222	64909	No_constitutive_exon_found_in_species
TTGTCACCATTCTTCACGGATGCTTACGTGTTTTTTTGGGGGAAACATAGAT	813195	813484	813534	813482	-1	scaffold_3	M404DRAFT_573134	813195	814129	None	8491	1222	64909	No_constitutive_exon_found_in_species
TGCTGTCCAGTCGGCCATAGTGGTGATACGACTTAGGGAAAATATAACAGAG	816226	816864	816914	816862	-1	scaffold_3	M404DRAFT_951987	814354	818097	None	8491	1222	64909	No_constitutive_exon_found_in_species
TACCATGTGCTTTATCTGGCTCACCTACTGAACATGAAACGGGAGGGCAGGC	851113	851150	851200	851148	-1	scaffold_3	M404DRAFT_122595	849287	857205	None	8491	1222	64909	No_constitutive_exon_found_in_species
CCTCTAACGGCCCTATGTACTGAGGACCTACCAACAAATGACTGGGATAGCG	873385	873443	873335	873387	1	scaffold_3	M404DRAFT_122050	869513	873770	None	8491	1222	64909	No_constitutive_exon_found_in_species
GAAGGTATATCACTCGTTCATTGTGTTTGGTCTCACGAACTGGGTGGCAGTG	910903	910929	910979	910927	-1	scaffold_3	M404DRAFT_122490	910903	913084	None	8491	1222	64909	No_constitutive_exon_found_in_species
ATAAGTACTGACAAGACCGTCAGCTCACTATGAATAAAAATGGGGACCAGGT	913781	913868	913731	913783	1	scaffold_3	M404DRAFT_122535	913242	914641	None	8491	1222	64909	No_constitutive_exon_found_in_species
AGCTTCCGTTCTGGTTTCGATAAATGCACTTACCTTGGGTGATGGTGTAGCG	930600	930685	930550	930602	1	scaffold_3	M404DRAFT_121875	929167	931427	None	8491	1222	64909	No_constitutive_exon_found_in_species
GTAAAGCTACTGTTGTCTTGCAAGCTGCGCACTAAATATGAGGGCGTTAGCT	943574	943619	943669	943617	-1	scaffold_3	M404DRAFT_123092	939985	943898	None	8491	1222	64909	No_constitutive_exon_found_in_species
GGTAAGTCCGTGGTGGTGTGTCATGATTTCGCTCACGTCTGGGCGGGTAGGG	941244	941258	941308	941256	-1	scaffold_3	M404DRAFT_123092	939985	943898	None	8491	1222	64909	No_constitutive_exon_found_in_species
GCAACTAATACCGAGTTCCTGGTGACTACCATCCTAACCCAGTCGGGCAGAG	940776	940800	940850	940798	-1	scaffold_3	M404DRAFT_123092	939985	943898	None	8491	1222	64909	No_constitutive_exon_found_in_species
GTTTTCGTTTCTTTTTTTTGGTGCATGGGTTAGGACTGAACCGGGGATAGGA	949993	950014	950064	950012	-1	scaffold_3	M404DRAFT_122495	949900	950805	None	8491	1222	64909	No_constitutive_exon_found_in_species
CGTTCCTAACGGCTTTAACGACTTATCTCTACTTAAATGTGGGCGAGCAGCT	992660	992832	992610	992662	1	scaffold_3	M404DRAFT_122790	991031	993828	None	8491	1222	64909	No_constitutive_exon_found_in_species
TAAGTGGTCTCCACTTCATCAACCCAATGCGCTGACGGGCGTATGAATAGAA	1027802	1027970	1027752	1027804	1	scaffold_3	M404DRAFT_122953	1026052	1028847	None	8491	1222	64909	No_constitutive_exon_found_in_species
CAGTCTTGGAAGATGCAGTACGTATTGCGCCGTCCTTCTGGGTGTACAAGGC	1053583	1053620	1053670	1053618	-1	scaffold_3	M404DRAFT_122144	1053341	1053867	None	8491	1222	64909	No_constitutive_exon_found_in_species
TAAGGTGAGTTGGGTATCACTCGTTGGTAGCTTCTCTCACGGGCGTTAAGCT	1079784	1080249	1079734	1079786	1	scaffold_3	M404DRAFT_581600	1077932	1085401	None	8491	1222	64909	No_constitutive_exon_found_in_species
GTAAGTTTTTGACATAATTCTTATCAAGTGGTAAATGACTGGGTGCAAAGGT	1083838	1083948	1083788	1083840	1	scaffold_3	M404DRAFT_581600	1077932	1085401	None	8491	1222	64909	No_constitutive_exon_found_in_species
AGTGGATCGTGGTCTTGGTATAGGTTGCCTTGCTGACAAAAATGGGTCAGTT	1085514	1085524	1085464	1085516	1	scaffold_3	M404DRAFT_581696	1084924	1085721	None	8491	1222	64909	No_constitutive_exon_found_in_species
AACGGTGAGCTTCACAGCCTATATTAGGTTCCATCACTAAGTGGGACCAGAT	1086404	1086413	1086354	1086406	1	scaffold_3	M404DRAFT_582224	1086206	1086819	None	8491	1222	64909	No_constitutive_exon_found_in_species
TTTCCACCACAATACCACGCTAATTCTTGTGCATCACGACGATGGGACAGGA	1094181	1094341	1094131	1094183	1	scaffold_3	M404DRAFT_993060	1093686	1097267	None	8491	1222	64909	No_constitutive_exon_found_in_species
ACAAGATCCTCCAGAAATAGTTGACAACCGCACCTAACGTCGGGAAAAAGGT	1104797	1105212	1105262	1105210	-1	scaffold_3	M404DRAFT_952610	1104797	1106243	None	8491	1222	64909	No_constitutive_exon_found_in_species
TAGGTTCTCATTACTCTGTTGAATAACCATCTGACACAAGGAGGGGAAAGTC	1171974	1172253	1172303	1172251	-1	scaffold_3	M404DRAFT_123344	1170972	1172981	None	8491	1222	64909	No_constitutive_exon_found_in_species
AAGGGCATAGGTCTTACGCTCAACCCATGGACTGATGACATGGGGGAAAGAG	1217589	1217737	1217787	1217735	-1	scaffold_3	M404DRAFT_993119	1215614	1219981	None	8491	1222	64909	No_constitutive_exon_found_in_species
CTATTATCCGTCGTTCATGTGGCGTGCAGTGTCCTGACGTGGGCGATCAGCC	1335195	1335455	1335145	1335197	1	scaffold_3	M404DRAFT_123099	1334800	1335882	None	8491	1222	64909	No_constitutive_exon_found_in_species
GCATGAGCGTATAGCCGTCCAGCTCGTGTCCAGGCTCACCGGGATTACAGGT	1351869	1351898	1351948	1351896	-1	scaffold_3	M404DRAFT_993185	1350624	1352060	None	8491	1222	64909	No_constitutive_exon_found_in_species
GTGGTCTCTCCGTCTTCTTTCATTCGGTATTGGCTCATGGGAGGCTGAAGGA	1356837	1357083	1357133	1357081	-1	scaffold_3	M404DRAFT_993190	1356134	1357811	None	8491	1222	64909	No_constitutive_exon_found_in_species
GTTGTCTATGGTTAGAACGTCGGGCCAGACCTAGATTGACTGCGGGACAGAT	1373430	1373983	1374033	1373981	-1	scaffold_3	M404DRAFT_123354	1373430	1374938	None	8491	1222	64909	No_constitutive_exon_found_in_species
GGTCGTTAACGCTCCCAGTTAGGAAATGCCTCTGACCGCCGGGATTACAGTG	1397297	1397434	1397247	1397299	1	scaffold_3	M404DRAFT_590317	1395847	1399009	None	8491	1222	64909	No_constitutive_exon_found_in_species
GTGGAAATGTTCTACATCGTCGATAGAGTGTCTGATACGAGAGGGAGCAGTT	1397999	1398175	1397949	1398001	1	scaffold_3	M404DRAFT_590317	1395847	1399009	None	8491	1222	64909	No_constitutive_exon_found_in_species
GGCCATTTCGCGCTTCAGTTTGGAAGAAATTTGGTTATACGGGAAGTTAGGA	1464014	1464400	1464450	1464398	-1	scaffold_3	M404DRAFT_123129	1464014	1467429	None	8491	1222	64909	No_constitutive_exon_found_in_species
TTGCTCACTAGAGATGGTCGTGGGCCACGGTTTGACACCCGCGCGGGTAGAG	1552647	1552878	1552597	1552649	1	scaffold_3	M404DRAFT_19135	1552295	1552878	None	8491	1222	64909	No_constitutive_exon_found_in_species
ACGCAGATGCCGACAGCAGCGTCGATATGGATGGTGGTGAAACTCGGGAGGA	1555841	1555924	1555974	1555922	-1	scaffold_3	M404DRAFT_122571	1552950	1557198	None	8491	1222	64909	No_constitutive_exon_found_in_species
GTGATTCTTCGTTTCGCGTCGCGAGAATACTGATTTCGGGCGGGTGATAGTT	1553905	1553984	1554034	1553982	-1	scaffold_3	M404DRAFT_122571	1552950	1557198	None	8491	1222	64909	No_constitutive_exon_found_in_species
CGCGTCTTGCTGTCTCCATTGCCATTGCTGACGGGAAACGGGGATGGTAGTT	1559293	1559398	1559448	1559396	-1	scaffold_3	M404DRAFT_122945	1558578	1559521	None	8491	1222	64909	No_constitutive_exon_found_in_species
ATGTACCCGTCTCACTGACGGGAACGCGTTTAATGGAATTGGGTATATAGGA	88192	89451	88142	88194	1	scaffold_4	M404DRAFT_673345	88059	94464	None	8491	1222	64909	No_constitutive_exon_found_in_species
TCCCCCCGAATAATAATAACGGGTGAGCGTAATGATGACTATTGGGGCAGAA	116995	117097	116945	116997	1	scaffold_4	M404DRAFT_12649	115655	119563	None	8491	1222	64909	No_constitutive_exon_found_in_species
TGTAAGATCGTTATGAGCACCCGAGGTCCGCAACTAACAAACGGGATCAGGC	122953	123051	123101	123049	-1	scaffold_4	M404DRAFT_993348	121717	123744	None	8491	1222	64909	No_constitutive_exon_found_in_species
CCGCATGTTTCGTATACTCGCTGTGGGATTTCAACAACCAATATGGGTAGGC	187938	188143	188193	188141	-1	scaffold_4	M404DRAFT_674560	185894	188307	None	8491	1222	64909	No_constitutive_exon_found_in_species
ATGTACGTGGTCGTTTTGGTTACGAACTTTCATTGATGGGCAAGTGACAGAC	195739	195863	195689	195741	1	scaffold_4	M404DRAFT_19217	195670	196331	None	8491	1222	64909	No_constitutive_exon_found_in_species
TGCGGCTGGTCAACGATTGGTCTGAACATGGGCTGACGAAGCGGGCAAAGTG	205007	205225	205275	205223	-1	scaffold_4	M404DRAFT_993385	204408	205359	None	8491	1222	64909	No_constitutive_exon_found_in_species
CGTCAACCTCTTCGTTTTTTGATTTTTCTCCTCACTCGTCGGGCGGGAAGGC	303155	303279	303329	303277	-1	scaffold_4	M404DRAFT_12689	302870	305314	None	8491	1222	64909	No_constitutive_exon_found_in_species
TCGCTTGACTGCGACTGACTAGCGGGATTTCTGGACAAACGGGTACGCAGAT	321886	321918	321836	321888	1	scaffold_4	M404DRAFT_677004	321355	322953	None	8491	1222	64909	No_constitutive_exon_found_in_species
GGTTCTCGGGTCGCTTTAAGGAGTCGGTCTTGACGACAGAATATGGGCAGAC	324931	325041	324881	324933	1	scaffold_4	M404DRAFT_19262	324824	325429	None	8491	1222	64909	No_constitutive_exon_found_in_species
TCTCATTAACTGTTTCGACTTGCTTGCCACTTGGCGGTGCGGCCGGGTAGGC	361413	361435	361485	361433	-1	scaffold_4	M404DRAFT_993444	360883	361901	None	8491	1222	64909	No_constitutive_exon_found_in_species
CAGGTACGAGGATATGACGGTCTTTCGCGGTTGGACTGATGGGCCAGCAGCG	374747	374862	374912	374860	-1	scaffold_4	M404DRAFT_112160	374198	375279	None	8491	1222	64909	No_constitutive_exon_found_in_species
GCTGTACCATGGCTTATCTGCGGGCTAATTTCGATGACATGCGGGTGCAGAA	384843	384948	384793	384845	1	scaffold_4	M404DRAFT_12710	384014	385345	None	8491	1222	64909	No_constitutive_exon_found_in_species
GGAATCGTCAGCTGGTTTGGAGGGACATAGTGGTCCCCCTGTGGGCGAAGGT	385304	385345	385254	385306	1	scaffold_4	M404DRAFT_12710	384014	385345	None	8491	1222	64909	No_constitutive_exon_found_in_species
AGATCACTGTCTTGGTGCACTTCGGTTATACTCAAGGTTCGCGGGATCAGCC	409227	409299	409177	409229	1	scaffold_4	M404DRAFT_124880	408216	409733	None	8491	1222	64909	No_constitutive_exon_found_in_species
CTTGAACCTCGCCCGAGAGGATGTCATACCACAGCTAACGAGGGCGGCAGAG	482319	482444	482269	482321	1	scaffold_4	M404DRAFT_19319	481878	485829	None	8491	1222	64909	No_constitutive_exon_found_in_species
TCGTGCATATCGCCTTTCTTGTTACTGAAATATGTGGGTTGATGCGGCAGAA	498955	499118	498905	498957	1	scaffold_4	M404DRAFT_12743	498326	499657	None	8491	1222	64909	No_constitutive_exon_found_in_species
TTCCAACCCCTGTTCGTCCTAGGACTGCTTAACTTTTGTATTGTAGGGAGTT	520454	520660	520710	520658	-1	scaffold_4	M404DRAFT_958886	512577	522527	None	8491	1222	64909	No_constitutive_exon_found_in_species
TCGTTTATTTTTATGTACGTCCTCCTGTATCTGAAATAGTGGGCGCGCAGTT	525780	525802	525730	525782	1	scaffold_4	M404DRAFT_958892	525025	526411	None	8491	1222	64909	No_constitutive_exon_found_in_species
AAGGGCACTTTGACTATGTCACGAATACTACGCTAACCAAAGAGGGCCAGGG	569914	570059	570109	570057	-1	scaffold_4	M404DRAFT_19347	569195	571559	None	8491	1222	64909	No_constitutive_exon_found_in_species
GTATGTATTGAATTCCTGATTCATGATTACGCCTTAACCAGGGACACCAGGA	595352	595577	595302	595354	1	scaffold_4	M404DRAFT_12767	594468	596805	None	8491	1222	64909	No_constitutive_exon_found_in_species
GTATGGTTCATCACCATTCTGTGCAGAACAAGGCTTAGTTGGGCGACTAGTA	627410	627445	627360	627412	1	scaffold_4	M404DRAFT_684182	626390	629789	None	8491	1222	64909	No_constitutive_exon_found_in_species
GAAGTACGTATACCGCTGATTTCCGATACGGCTTCTTACCGGTTGGGTAGGT	629039	629173	628989	629041	1	scaffold_4	M404DRAFT_684182	626390	629789	None	8491	1222	64909	No_constitutive_exon_found_in_species
TGGGTCGATCGTTTAGCACGTTAGGTCGCATCTACTGATTGGGTGGACAGCG	634253	634696	634203	634255	1	scaffold_4	M404DRAFT_12781	633395	635918	None	8491	1222	64909	No_constitutive_exon_found_in_species
TTACTGTGATTACTTCCGACTTCTAATGGTGGCCTAGGTTCTGGGAGCAGAG	639051	639190	639001	639053	1	scaffold_4	M404DRAFT_959095	636201	639393	None	8491	1222	64909	No_constitutive_exon_found_in_species
ATTCGGGTGTGTCACTACCATTTTGCTCATGTTTTGTGGGATGAATAAAGCC	648245	648332	648195	648247	1	scaffold_4	M404DRAFT_993588	647532	649956	None	8491	1222	64909	No_constitutive_exon_found_in_species
CATTAGTTTTATTACCTCACAAAATTTCATTGATTTTCTTACGGGTGTAGGC	661023	661532	660973	661025	1	scaffold_4	M404DRAFT_993597	660473	661532	None	8491	1222	64909	No_constitutive_exon_found_in_species
TGTCGACGCGCGATATGCCCCCGCTTTATTACTGACCGACGGGGCTGCAGTC	710078	710180	710028	710080	1	scaffold_4	M404DRAFT_123553	708682	711589	None	8491	1222	64909	No_constitutive_exon_found_in_species
CAGGATAGTATGGTTCTTTGCATAGGAACATGTATTCATTAAAGAGGGAGGC	752175	752251	752301	752249	-1	scaffold_4	M404DRAFT_687780	750501	752648	None	8491	1222	64909	No_constitutive_exon_found_in_species
AGTACATCAAATTCTGTTGTTAAATTTTAAGTTTACCTGTGAATGGGTAGGA	771541	771806	771491	771543	1	scaffold_4	M404DRAFT_688281	768715	772454	None	8491	1222	64909	No_constitutive_exon_found_in_species
CGTAAGTACATCCGCTTGGTTGCAGCTCTATAAAGCTAAACGGGGAGAAGAA	773280	773619	773669	773617	-1	scaffold_4	M404DRAFT_19427	772480	774824	None	8491	1222	64909	No_constitutive_exon_found_in_species
ATGTCTGTGTTATGTTTATGAACAATTCCTCTGGTAACATCTGCGGGAAGTT	777762	778045	778095	778043	-1	scaffold_4	M404DRAFT_959382	775046	779108	None	8491	1222	64909	No_constitutive_exon_found_in_species
GGTCTTCGATATTTGTTGATGGGTGACATCAACGCTTTACGAACGGGTAGGC	802088	802163	802213	802161	-1	scaffold_4	M404DRAFT_123851	801492	804033	None	8491	1222	64909	No_constitutive_exon_found_in_species
CGTTACGTTTTCCCATGTGATGTTTGCTCATTGATGGGATGGGAATTCAGAT	801492	801765	801815	801763	-1	scaffold_4	M404DRAFT_123851	801492	804033	None	8491	1222	64909	No_constitutive_exon_found_in_species
TCGTGAGTCGTTCGAAGCTGTCGTCTGACGGGTACTCATCGGGGAACTAGCT	804158	805446	805496	805444	-1	scaffold_4	M404DRAFT_993666	804158	806416	None	8491	1222	64909	No_constitutive_exon_found_in_species
TGGTCTCTTATTCAACTTTACCAGGTTCAGAGCTGACCAGGGATGTGAAGGT	863714	863931	863981	863929	-1	scaffold_4	M404DRAFT_993699	863099	865017	None	8491	1222	64909	No_constitutive_exon_found_in_species
AACGTCAGTACTTGTGTGTTTTTGCGTTCGTCTGCTGAAAGGGCGGGCAGGA	942444	942842	942892	942840	-1	scaffold_4	M404DRAFT_993738	942444	943368	None	8491	1222	64909	No_constitutive_exon_found_in_species
CCTAATTTACTTGGGAGTGATGGATAGAGAGAGCTAACGGGATGTACAAGCT	970014	970134	970184	970132	-1	scaffold_4	M404DRAFT_993758	969737	971136	None	8491	1222	64909	No_constitutive_exon_found_in_species
GGTAGCTCGTACACGATTATGTATGCTTGGCATGGCTCAGGGATAGCCAGGT	977979	978091	977929	977981	1	scaffold_4	M404DRAFT_124728	977259	978391	None	8491	1222	64909	No_constitutive_exon_found_in_species
TCAAGGTGCGCGAGCACGGTCTCCATATACTCGGTGGGCTGACACTGAAGTA	986699	986740	986790	986738	-1	scaffold_4	M404DRAFT_123627	984656	987354	None	8491	1222	64909	No_constitutive_exon_found_in_species
GTCGACACACTCACCTGTAGAACCCCCCCTCACAAGTCAGTGGTGGGCAGAG	1005939	1006041	1006091	1006039	-1	scaffold_4	M404DRAFT_123832	1004713	1006224	None	8491	1222	64909	No_constitutive_exon_found_in_species
AAGTAAGACTCGTTCCGAGCTGCAGCTTTGAATTGACGCAGGGCAAAAAGGT	1045392	1045993	1045342	1045394	1	scaffold_4	M404DRAFT_696887	1043720	1045993	None	8491	1222	64909	No_constitutive_exon_found_in_species
AGGTTGGTTATTATATACATGATGAAGGTCACTTCTCATATGCGGGACAGGC	1069063	1069509	1069559	1069507	-1	scaffold_4	M404DRAFT_124654	1068162	1071490	None	8491	1222	64909	No_constitutive_exon_found_in_species
GGTATGCAAAATTTCTGCTAGCACCATTATTCTTACCAATGGGAGGACAGAA	1096031	1096107	1095981	1096033	1	scaffold_4	M404DRAFT_993824	1094153	1096522	None	8491	1222	64909	No_constitutive_exon_found_in_species
ATCATCCCCGCTCGGTCTTGATGGACTTAACCAATTGGCGGGGGTCGCAGAT	1151490	1151613	1151440	1151492	1	scaffold_4	M404DRAFT_699941	1150510	1151849	None	8491	1222	64909	No_constitutive_exon_found_in_species
ATAAAGATTTTTTACCTGATTAGTCTCCCAATACTGGGAATGGCAAACAGGA	1157882	1157986	1157832	1157884	1	scaffold_4	M404DRAFT_19593	1153681	1158489	None	8491	1222	64909	No_constitutive_exon_found_in_species
ACGGTTGTTTTTTACCAGCAGACGTTTCACACGACCATTACGGGTGGCAGTG	1193109	1193880	1193059	1193111	1	scaffold_4	M404DRAFT_701035	1192661	1193880	None	8491	1222	64909	No_constitutive_exon_found_in_species
GGCAATGGCGTCGACGCGTCGTCTGTGCTTATGATTTTTGACTCGGGGAGAA	1194361	1194432	1194311	1194363	1	scaffold_4	M404DRAFT_993882	1193955	1195903	None	8491	1222	64909	No_constitutive_exon_found_in_species
GTGAGGTTCAATCCACACTTCCCTCTATGACTTATACTCAGGGGATTCAGAT	1220475	1220626	1220676	1220624	-1	scaffold_4	M404DRAFT_702086	1219840	1221037	None	8491	1222	64909	No_constitutive_exon_found_in_species
GGTAGGTTTTAAAACGTGCATATCTGATTTGCAGTTGACTCTGGGAACAGCA	1220227	1220347	1220397	1220345	-1	scaffold_4	M404DRAFT_702086	1219840	1221037	None	8491	1222	64909	No_constitutive_exon_found_in_species
TGGGTATCGTTTCATATCACTTGCAGGTCGACTAAACTCGGGTTGGAAAGAT	1225050	1225487	1225537	1225485	-1	scaffold_4	M404DRAFT_13043	1224738	1228338	None	8491	1222	64909	No_constitutive_exon_found_in_species
GGGTAGGCTTGACCAAAAATCACCCTATAGGACTACTATGGGAAAACTAGTT	1230964	1231969	1232019	1231967	-1	scaffold_4	M404DRAFT_701932	1230964	1233526	None	8491	1222	64909	No_constitutive_exon_found_in_species
CGAGCAGCCCGTTCTACTACATAATTACAATCGGTACGCCGGGATGACAGAC	1242260	1242886	1242210	1242262	1	scaffold_4	M404DRAFT_993911	1241576	1242886	None	8491	1222	64909	No_constitutive_exon_found_in_species
CAAATGGCAATTGAAGTTGAGGACGGCCCCTGATGTATATGGGTGTATAGCA	1283828	1283909	1283778	1283830	1	scaffold_4	M404DRAFT_124712	1283363	1283909	None	8491	1222	64909	No_constitutive_exon_found_in_species
TGGTAAACTGCAGTTTCGTTATCTCTTTTGTTCACCTCGTGGGCGTGCAGGA	1323174	1323339	1323124	1323176	1	scaffold_4	M404DRAFT_123864	1320944	1324124	None	8491	1222	64909	No_constitutive_exon_found_in_species
TTGACCAGGTGGCTCAGAGCGCGTCGTGCTCACGATTTCTCGGGACGTAGCC	1328644	1328790	1328594	1328646	1	scaffold_4	M404DRAFT_13059	1327147	1330813	None	8491	1222	64909	No_constitutive_exon_found_in_species
GTCTCATTATATTTGTCTCAAGTGTTCAGGTCTCTTTAGGGAGAAGAAAGGT	1332025	1332332	1332382	1332330	-1	scaffold_4	M404DRAFT_124116	1331095	1333427	None	8491	1222	64909	No_constitutive_exon_found_in_species
ATGTAAAGAGCCCTTTAAGTGCTTTGGTGTTTTTCTTATTCCTGGGAAAGCA	1365555	1365614	1365664	1365612	-1	scaffold_4	M404DRAFT_705367	1365239	1366657	None	8491	1222	64909	No_constitutive_exon_found_in_species
GCCATTGGTGCGCTGACCGGACTTTCGAGGACTGAGTTTGGGACGTGGAGCT	1368381	1368404	1368454	1368402	-1	scaffold_4	M404DRAFT_13062	1367018	1368853	None	8491	1222	64909	No_constitutive_exon_found_in_species
TTTGTACATCTTCTCCGCGCGTTCTTCACCTTCCTTTTTGGGGGATACAGAT	1442077	1442224	1442027	1442079	1	scaffold_4	M404DRAFT_19695	1440638	1443319	None	8491	1222	64909	No_constitutive_exon_found_in_species
TAGGGAGTACCTTGATAACATGTTTCCACGTGTCCCCGCGGGGGACACAGGA	1443155	1443319	1443105	1443157	1	scaffold_4	M404DRAFT_19695	1440638	1443319	None	8491	1222	64909	No_constitutive_exon_found_in_species
GTGAGCTGCATTGGACTGAGGTCAGGGTATCCACTTACTCTCGGGAGTAGCT	1498755	1498820	1498705	1498757	1	scaffold_4	M404DRAFT_709097	1498332	1499181	None	8491	1222	64909	No_constitutive_exon_found_in_species
CTATCATGATGACCTGTATAGACTGATACAAGCTTGGGTGGGGCGGTCAGTA	1523816	1523864	1523914	1523862	-1	scaffold_4	M404DRAFT_19727	1523401	1524973	None	8491	1222	64909	No_constitutive_exon_found_in_species
GGAAGCGCCACGAGGTCATCTTTACCCTCAGGACTTGGTGCGGGGGGTAGAG	1537358	1537521	1537571	1537519	-1	scaffold_4	M404DRAFT_124196	1536462	1537724	None	8491	1222	64909	No_constitutive_exon_found_in_species
GGGGTAGGTCCTTGGTCACATCTTTTCCTTCGCGTCTGACACTGGGACAGAC	1542833	1542957	1542783	1542835	1	scaffold_4	M404DRAFT_994019	1541767	1544531	None	8491	1222	64909	No_constitutive_exon_found_in_species
CACCGCCTTGCAACAGATAGTGTGCGCGATGCTTACTATGCGGGGGATAGAT	1560040	1560132	1560182	1560130	-1	scaffold_4	M404DRAFT_13124	1559463	1561011	None	8491	1222	64909	No_constitutive_exon_found_in_species
CTGCGCATCTTGTCCACGTTACACCGTTTCTGATTTGTTGTGGGATACAGGA	1565866	1566325	1566375	1566323	-1	scaffold_4	M404DRAFT_19745	1565866	1567953	None	8491	1222	64909	No_constitutive_exon_found_in_species
TTTCTGCGTCCAACTCGCTTGTTGTCGTGTTCTAAATAATCGGGACAAAGGC	262261	262476	262526	262474	-1	scaffold_5	M404DRAFT_994061	258144	264023	None	8491	1222	64909	No_constitutive_exon_found_in_species
CCTTTTCAGCGTAGCATCCGGCGTGGTGGCTCATTTTTTGGTGGGGATAGCC	277462	277670	277412	277464	1	scaffold_5	M404DRAFT_994067	274224	281444	None	8491	1222	64909	No_constitutive_exon_found_in_species
TCCTCCGTGTCGTCTCATTACAAACTATAATTCACCGTTGCAGGGGGAAGCT	327115	327376	327065	327117	1	scaffold_5	M404DRAFT_962517	325974	331299	None	8491	1222	64909	No_constitutive_exon_found_in_species
GTTTAGCGTTCGCGCATTGAACTGAAGTAGATGGCATGTATGGGGCGTAGGC	1030365	1030398	1030448	1030396	-1	scaffold_5	M404DRAFT_748972	1028941	1031268	None	8491	1222	64909	No_constitutive_exon_found_in_species
TTGTGCTGCCTTCGAACTATGACCGGGTCGTAGTATTCGGTCAAGGGAAGGT	1035343	1035433	1035483	1035431	-1	scaffold_5	M404DRAFT_994148	1035343	1035669	None	8491	1222	64909	No_constitutive_exon_found_in_species
CACCCGTATCAACCCAGCAAATGGACGGGACCATCGGGCGCAGAGAAAAGTA	1037362	1037531	1037312	1037364	1	scaffold_5	M404DRAFT_13152	1037190	1040078	None	8491	1222	64909	No_constitutive_exon_found_in_species
TTTCTTTTTTGGCATGTATGATGAAACAGTGTGACTGGCGACGCGGGTAGTG	1038454	1038818	1038404	1038456	1	scaffold_5	M404DRAFT_13152	1037190	1040078	None	8491	1222	64909	No_constitutive_exon_found_in_species
AAAGCCTACCTTGAATCGCAGTGGCCGATGTTCACCCACACGGGAATTAGGC	1096648	1096774	1096824	1096772	-1	scaffold_5	M404DRAFT_994159	1096648	1097394	None	8491	1222	64909	No_constitutive_exon_found_in_species
GCTCTGGGACAGCCACCTTGAAGGTTTTGACGGACGGGTCTGTATGAAAGGT	1171404	1171502	1171552	1171500	-1	scaffold_5	M404DRAFT_994175	1169737	1172911	None	8491	1222	64909	No_constitutive_exon_found_in_species
CGCCTTCGAGTCGCCGCAACGCTACACTTCTCATGCCCACGGGATTTAAGAT	1367513	1367892	1367463	1367515	1	scaffold_5	M404DRAFT_994190	1367196	1367892	None	8491	1222	64909	No_constitutive_exon_found_in_species
ATAACTTCGTGTGACCGCTCGTGGTTGCATGTGAATGGATGGATGGGCAGGA	1394418	1394488	1394368	1394420	1	scaffold_5	M404DRAFT_994197	1393882	1394790	None	8491	1222	64909	No_constitutive_exon_found_in_species
GATAACTTTGTATGACGATTGTGATTGTATGTGTATGAATGGGTGGACAGGA	1422398	1422468	1422348	1422400	1	scaffold_5	M404DRAFT_20110	1421935	1422619	None	8491	1222	64909	No_constitutive_exon_found_in_species
AACGTCATGAATCACTGAGCACACCCTGTACCTGCTCAAACTGGGAACAGCA	1492763	1492856	1492713	1492765	1	scaffold_5	M404DRAFT_20127	1492573	1492856	None	8491	1222	64909	No_constitutive_exon_found_in_species
AGTGTTTTCGTGAGCTTCGTGACCAGAGTGAGAATAAATCACTGGGACAGGG	196212	196345	196395	196343	-1	scaffold_6	M404DRAFT_126964	193347	197170	None	8491	1222	64909	No_constitutive_exon_found_in_species
TCATTTATGAAACGAATGTTCATTTGAATTTGGATGTCTGGGTTGAACAGTT	204074	204211	204261	204209	-1	scaffold_6	M404DRAFT_126495	203748	204418	None	8491	1222	64909	No_constitutive_exon_found_in_species
GAAAATGTCTATTTTATGTCTGGATGGACTCGACCTGCGGATGGGAACAGTG	206943	207059	207109	207057	-1	scaffold_6	M404DRAFT_126385	205368	208006	None	8491	1222	64909	No_constitutive_exon_found_in_species
GCCATGGTATTTGTTCCTCTGGTCGCCTTAATCCTGATTTGGGTGAAAAGGA	205368	205447	205497	205445	-1	scaffold_6	M404DRAFT_126385	205368	208006	None	8491	1222	64909	No_constitutive_exon_found_in_species
CGATCGGTCTTAGTTCGCAATGCTGAAAGACGGTTATTGTGGGGGTCTAGAC	224958	225354	224908	224960	1	scaffold_6	M404DRAFT_786297	224219	225354	None	8491	1222	64909	No_constitutive_exon_found_in_species
GCTGCATTCCCTTGCCTCCTCACGTTCATCTCACCCTCGGGCTTGAAAAGTC	278588	278661	278538	278590	1	scaffold_6	M404DRAFT_994289	278334	281544	None	8491	1222	64909	No_constitutive_exon_found_in_species
GTCACGTTGGTTTACTTCCGCTGTAACACCGGTGGTGCGGGTGCGAACAGGT	279714	279777	279664	279716	1	scaffold_6	M404DRAFT_994289	278334	281544	None	8491	1222	64909	No_constitutive_exon_found_in_species
GTATGTGCTGGACTCGCCTGCAAAATCCTCAGTGCTGATTCTCGGGAAAGGG	328496	328558	328446	328498	1	scaffold_6	M404DRAFT_13198	327115	329404	None	8491	1222	64909	No_constitutive_exon_found_in_species
ACAGTGTCGGTATTTTGCAGTTGCTCATCACGTTGACATGGGGCACGTAGCG	353300	353382	353250	353302	1	scaffold_6	M404DRAFT_994321	350628	353867	None	8491	1222	64909	No_constitutive_exon_found_in_species
TTCTCCATGTCGCTGCATAACGATTCGAAACAGATCTATCGGGAATCCAGTC	364992	365099	364942	364994	1	scaffold_6	M404DRAFT_7089	363526	365597	None	8491	1222	64909	No_constitutive_exon_found_in_species
AAAATCACTCTCCTACACGGTGGTGCTTTGCATACTGACGATTGGGACAGCG	500595	501404	501454	501402	-1	scaffold_6	M404DRAFT_964871	500484	502153	None	8491	1222	64909	No_constitutive_exon_found_in_species
CAAGGTAGTTTGCATATATCTGATCAGCGCACAGTATTGACACAGGGTAGAT	529833	530145	529783	529835	1	scaffold_6	M404DRAFT_795576	529102	533445	None	8491	1222	64909	No_constitutive_exon_found_in_species
ATTCTTTTCATGCACCTTCATATTCTTGAGCTCAAGGATGTGTGGGGAAGGT	593684	593875	593925	593873	-1	scaffold_6	M404DRAFT_20300	586274	595255	None	8491	1222	64909	No_constitutive_exon_found_in_species
AAGTCATTATCTCTCGGCCCTCGAAGCATCGCTGAAGATTGTCCGGGGAGGC	601989	602263	602313	602261	-1	scaffold_6	M404DRAFT_20303	600556	605138	None	8491	1222	64909	No_constitutive_exon_found_in_species
CTGGTACGTCGCCGTCAGCGGTACTGTAGAATGTATCTCACAGGGAGTAGGG	716475	716676	716726	716674	-1	scaffold_6	M404DRAFT_127074	716237	717900	None	8491	1222	64909	No_constitutive_exon_found_in_species
TGCCAGACAGCAAAGGAGTTCGAACAGAGGGTGAAAGGGTCGATATGAAGCT	877727	877962	878012	877960	-1	scaffold_6	M404DRAFT_109737	877727	878186	None	8491	1222	64909	No_constitutive_exon_found_in_species
TTAACTGCTCCTACATGATGAATCTGTGGAAGTGTGTGGGTTGAAGTGAGTT	893907	894169	893857	893909	1	scaffold_6	M404DRAFT_126579	893620	895138	None	8491	1222	64909	No_constitutive_exon_found_in_species
CAAAGCGAAAAAATATTCGAAGATTTTGTCCTTACGGCACTGGGGAACAGCG	994402	994516	994352	994404	1	scaffold_6	M404DRAFT_994446	992629	995565	None	8491	1222	64909	No_constitutive_exon_found_in_species
ATGTTCCCCTGACCTCTCAGTCCCCGCTTCCTTATAGTTTCGATGGGCAGGT	1028853	1029039	1028803	1028855	1	scaffold_6	M404DRAFT_20415	1027002	1034087	None	8491	1222	64909	No_constitutive_exon_found_in_species
TCGTAAGGGCCCTTTCATTGCCTCACGATAGATCTCATATCAGGGCATAGCA	1051526	1051917	1051967	1051915	-1	scaffold_6	M404DRAFT_994475	1051526	1052279	None	8491	1222	64909	No_constitutive_exon_found_in_species
TAAGTGAGTGGCTGTGACAGACGTGCTGTGGAGACATTAACGAGGGACAGAC	1117019	1117411	1116969	1117021	1	scaffold_6	M404DRAFT_965252	1115195	1122863	None	8491	1222	64909	No_constitutive_exon_found_in_species
AGCGATATTTAACTGCGACCATCGCGAAGGTCGATTGACGGGATTGGCAGTC	1121591	1121732	1121541	1121593	1	scaffold_6	M404DRAFT_965252	1115195	1122863	None	8491	1222	64909	No_constitutive_exon_found_in_species
GAAGTGAGCCGTGATGTGATGAACAGTTGTATTTATCTAATGGGGTACAGGG	1125470	1125645	1125420	1125472	1	scaffold_6	M404DRAFT_994494	1124078	1125645	None	8491	1222	64909	No_constitutive_exon_found_in_species
CAGCAGCGGGTGGCTGACGACGATCGTGTGACGGGATGGCGGGGGAATAGAC	1226834	1226926	1226784	1226836	1	scaffold_6	M404DRAFT_994544	1226525	1227587	None	8491	1222	64909	No_constitutive_exon_found_in_species
TTTATCCCCATCGGTGTTCCGTTCTGACTGGGCGTTTGGACGGGGTAAAGTG	1236918	1236995	1236868	1236920	1	scaffold_6	M404DRAFT_802379	1236264	1238678	None	8491	1222	64909	No_constitutive_exon_found_in_species
GCCTTACCTAATCCATGCCCGCTAACATGTATACTTGGTTTGGGATGCAGGC	1240931	1240944	1240881	1240933	1	scaffold_6	M404DRAFT_126596	1240132	1242797	None	8491	1222	64909	No_constitutive_exon_found_in_species
CCACAGCTGCAAATATCAGCAACAATCTCACGAGATCGGGACGAAGATAGCG	1342913	1343275	1343325	1343273	-1	scaffold_6	M404DRAFT_805227	1342913	1343696	None	8491	1222	64909	No_constitutive_exon_found_in_species
TAAGTGGTGGTGTTTGCATAACCCAACCAAGAATGCTGACGGGTGACTAGGC	1380765	1380852	1380902	1380850	-1	scaffold_6	M404DRAFT_805640	1380231	1381567	None	8491	1222	64909	No_constitutive_exon_found_in_species
CCGAGCTTCAATTATACTGGACTGGTGTTACCCTTTGTCGATGAGGGTAGTC	1384412	1384614	1384362	1384414	1	scaffold_6	M404DRAFT_20496	1384195	1384614	None	8491	1222	64909	No_constitutive_exon_found_in_species
ATTTTTGTCATGCATCTTCACAGTCTGGTACTCAAGGGCTTGTGGCAAAGGT	178428	178619	178378	178430	1	scaffold_7	M404DRAFT_20554	178122	185991	None	8491	1222	64909	No_constitutive_exon_found_in_species
TAATTCCCGCCCATGACATTTCATTGAGCACGCTGAAAATAGTGGGAAAGGT	323228	323489	323178	323230	1	scaffold_7	M404DRAFT_13322	321367	323791	None	8491	1222	64909	No_constitutive_exon_found_in_species
CCTTTTCCCATCTGTCCCTCATCCCTCATTACCATCTTTGAGGGTCGCAGGC	337358	337668	337718	337666	-1	scaffold_7	M404DRAFT_994740	337358	338470	None	8491	1222	64909	No_constitutive_exon_found_in_species
TGCACTGTTTGACAAGCAGTATCCGTCGCGGTGCCTGACTTAAGGGTTAGGT	353985	354199	354249	354197	-1	scaffold_7	M404DRAFT_7226	353985	355866	None	8491	1222	64909	No_constitutive_exon_found_in_species
ACGGTCGTTCACCTCTCTGACGTCTCCGATACCGGCTTGTTTGGGAACAGCG	402094	403097	402044	402096	1	scaffold_7	M404DRAFT_832581	399772	403097	None	8491	1222	64909	No_constitutive_exon_found_in_species
AGCAATCCTTCCTTCTGTGGAAGGTCCAAAGGATTGAAATGGGACTGTAGAT	511822	512179	511772	511824	1	scaffold_7	M404DRAFT_994818	511537	512179	None	8491	1222	64909	No_constitutive_exon_found_in_species
GTGCCTCTTTATATATTGCATGAGTCACCGCATGAAGGGGAGCGGCGTAGGT	522102	522184	522234	522182	-1	scaffold_7	M404DRAFT_13351	519729	522701	None	8491	1222	64909	No_constitutive_exon_found_in_species
AAGTTTTATCCAGTGCTTGATGTCACGCCTTTTTGAAACGGGATGGGCAGAG	521744	521862	521912	521860	-1	scaffold_7	M404DRAFT_13351	519729	522701	None	8491	1222	64909	No_constitutive_exon_found_in_species
GTTCCCCGACGATAGATGCATGTCCGAGATACTGGACTTTGGGCGTACAGCA	528478	528603	528653	528601	-1	scaffold_7	M404DRAFT_834545	522887	529215	None	8491	1222	64909	No_constitutive_exon_found_in_species
ATGTGCATGCCCATGCCGGCACCCGAGTAGGACATAGTTTGTTGGGATAGTG	530151	531005	531055	531003	-1	scaffold_7	M404DRAFT_834509	530151	531192	None	8491	1222	64909	No_constitutive_exon_found_in_species
CCATTAAACCGCCCTGTACTGTCTGTCGTTCATGCCATTGATTGGGACAGTG	537706	537855	537656	537708	1	scaffold_7	M404DRAFT_20644	536797	538804	None	8491	1222	64909	No_constitutive_exon_found_in_species
GTGGAGTTTCGCTACTCCATGCATCACGGAAATGAACCATATGGGCATAGGC	661901	661945	661851	661903	1	scaffold_7	M404DRAFT_128024	659196	662495	None	8491	1222	64909	No_constitutive_exon_found_in_species
TGGTTGACAGCACACATATACAGCCAGATGGCAAGGGCTGGGTGTGCGAGGA	679440	680013	680063	680011	-1	scaffold_7	M404DRAFT_106521	678340	680538	None	8491	1222	64909	No_constitutive_exon_found_in_species
CGCGTAATGTGGGTTTTCGTGGACAATTACTGACAGTTTCCGGGATGTAGCA	687698	687844	687648	687700	1	scaffold_7	M404DRAFT_71889	686722	687844	None	8491	1222	64909	No_constitutive_exon_found_in_species
CGCGTAATGTGGGTCTTCGTGGACAATTACTGACAGTTTCCGGGATGTAGCA	699922	700068	699872	699924	1	scaffold_7	M404DRAFT_75231	698946	700068	None	8491	1222	64909	No_constitutive_exon_found_in_species
AGGTTTTTACAAGGACGTGTCGCTTCGCAAACTCACAGGGACAAACGCAGCT	723832	723968	724018	723966	-1	scaffold_7	M404DRAFT_127572	723481	724925	None	8491	1222	64909	No_constitutive_exon_found_in_species
GGTCTCTGCACTTCTTTCATTCCAGCACTAATTGTCCTTCGGGTGAGTAGAT	736851	737168	736801	736853	1	scaffold_7	M404DRAFT_127514	736075	737168	None	8491	1222	64909	No_constitutive_exon_found_in_species
CATATGTGTGCCTTACTCACCGTCCTTGCCATTCCATTTTGGGCATGCAGAC	788464	788553	788414	788466	1	scaffold_7	M404DRAFT_837838	787827	789136	None	8491	1222	64909	No_constitutive_exon_found_in_species
TGACCTGTGTTCAAATTTTTAATCCGTTTTTTTCTTGGAGGGGGGAATAGCG	795238	795653	795703	795651	-1	scaffold_7	M404DRAFT_7281	795238	795734	None	8491	1222	64909	No_constitutive_exon_found_in_species
GTTAATATTCGAAAATTCGATTTCAGTGCTCTAATGCGTGGGGGAAATAGAT	806444	806707	806394	806446	1	scaffold_7	M404DRAFT_838114	805084	806707	None	8491	1222	64909	No_constitutive_exon_found_in_species
GAGGGTACATATGCTTCGTTCTATTGACAACAACATCGATGGGGGCTGAGGA	810091	810404	810041	810093	1	scaffold_7	M404DRAFT_994916	809459	810404	None	8491	1222	64909	No_constitutive_exon_found_in_species
AACGAATATTCCTTCACTGCTCAGATACTAACCTATGGGACGAATGCAAGGT	811218	811232	811168	811220	1	scaffold_7	M404DRAFT_838282	810876	812524	None	8491	1222	64909	No_constitutive_exon_found_in_species
ACGCTTGACCACTACCCCTACTTACCTGATTATAATGGACATGGGAATAGTG	824601	824957	824551	824603	1	scaffold_7	M404DRAFT_994931	822946	824957	None	8491	1222	64909	No_constitutive_exon_found_in_species
ATGAGTAAGCACACAGCATAACAATCGTGACGCTGCTCATGGGATTACAGTT	846134	846231	846281	846229	-1	scaffold_7	M404DRAFT_127341	844152	846778	None	8491	1222	64909	No_constitutive_exon_found_in_species
TATGATGTGATGCCAGTGAGTGATATGACTTCGCTGGGCGATAAACTAAGCA	885843	886121	886171	886119	-1	scaffold_7	M404DRAFT_127715	884588	886505	None	8491	1222	64909	No_constitutive_exon_found_in_species
GTCCGCTGAGTACCGATCCCCAAGCCCAGAGTCTCCACGAGTGGGGACAGTA	896808	897850	897900	897848	-1	scaffold_7	M404DRAFT_20745	896808	898109	None	8491	1222	64909	No_constitutive_exon_found_in_species
GGTTGATTCCGTTCCAGAACTTACCACTTCAACGGCCGCAAAACGGGCAGGT	913880	913953	913830	913882	1	scaffold_7	M404DRAFT_994967	913730	915073	None	8491	1222	64909	No_constitutive_exon_found_in_species
AAAGTAGGGTCTACTCAACATTCCGTTGCTCAAATTAACTCAGGGCGCAGCC	933848	933990	934040	933988	-1	scaffold_7	M404DRAFT_994975	933848	934113	None	8491	1222	64909	No_constitutive_exon_found_in_species
GAGCAGCTATCGAGGCAGTGTCGACGGAGCAGCTCTGATAGGGATACCAGGT	946761	947273	947323	947271	-1	scaffold_7	M404DRAFT_840751	944914	947634	None	8491	1222	64909	No_constitutive_exon_found_in_species
TACATACTTGTCTTTCCCTTACTAACGGCCTAAATCATTCGTGGGCGCAGGG	980406	980410	980460	980408	-1	scaffold_7	M404DRAFT_13439	978191	982503	None	8491	1222	64909	No_constitutive_exon_found_in_species
GCATGTGGTCTTTTCTTCGAGTTGCTTGGCATCTGCTGAAAGGGAATTAGGA	997132	997510	997082	997134	1	scaffold_7	M404DRAFT_13437	995723	997728	None	8491	1222	64909	No_constitutive_exon_found_in_species
CAGGCGTCGTGAACAGCAGCACATGTTGTCTGAACCGTTGGGCGATATAGGA	1004916	1004952	1004866	1004918	1	scaffold_7	M404DRAFT_13444	1004747	1007150	None	8491	1222	64909	No_constitutive_exon_found_in_species
TAGTGAGTATTAATAAACCTTATTCGTCTCGTTCTTCAAATAATGGGCAGTC	1161863	1161952	1161813	1161865	1	scaffold_7	M404DRAFT_843095	1161514	1161952	None	8491	1222	64909	No_constitutive_exon_found_in_species
GCAGTATCCGCATTTTCGCAAGTCAGGATTTTTTGAATTGAGGGTATCAGGC	1162542	1163001	1162492	1162544	1	scaffold_7	M404DRAFT_967701	1162227	1163528	None	8491	1222	64909	No_constitutive_exon_found_in_species
TTGTCATCCGCTCGGGCTCCCCTTACTGCAGCTGACTTGGGTGTGTGGAGAC	1163192	1163259	1163142	1163194	1	scaffold_7	M404DRAFT_967701	1162227	1163528	None	8491	1222	64909	No_constitutive_exon_found_in_species
GTTCGCCGTTCCTGTGATTGGTCCAAAGACGTTGGTAATAACTGGGACAGTA	1196014	1196198	1196248	1196196	-1	scaffold_7	M404DRAFT_843846	1196014	1197572	None	8491	1222	64909	No_constitutive_exon_found_in_species
GCCCGCTTCGCGAAGGAGAGCGGAAGTTTTACCAACTCAGGGGAAGAAAGGC	1214008	1214193	1214243	1214191	-1	scaffold_7	M404DRAFT_128017	1213561	1214827	None	8491	1222	64909	No_constitutive_exon_found_in_species
GTCATTTGGTATCCAAACACGCTATCATACTGAACTTACGGGATGCACAGGT	1217841	1218067	1218117	1218065	-1	scaffold_7	M404DRAFT_844805	1217586	1219249	None	8491	1222	64909	No_constitutive_exon_found_in_species
CGATTGATCGATTTTGACGACACCTGCGCGGTACTGAAGGGACGGAGTAGCT	1228981	1229113	1228931	1228983	1	scaffold_7	M404DRAFT_995073	1227215	1230006	None	8491	1222	64909	No_constitutive_exon_found_in_species
TGTGTCAAGGCCAAATTCCATACAACTTCCAAGTGCTAACTAAGGGCTAGCA	4220	4349	4399	4347	-1	scaffold_8	M404DRAFT_995102	1858	5406	None	8491	1222	64909	No_constitutive_exon_found_in_species
GTCTGTCGTTTTACTACCGGGCCCGCTGCTGATCTTTGTCGGGTACAAAGCA	25219	25305	25355	25303	-1	scaffold_8	M404DRAFT_995116	23757	30449	None	8491	1222	64909	No_constitutive_exon_found_in_species
GTGAGTTGTTTTCATTTGAAGATGTCACGATTTATTTCAGCTGGGAGCAGCT	24823	24952	25002	24950	-1	scaffold_8	M404DRAFT_995116	23757	30449	None	8491	1222	64909	No_constitutive_exon_found_in_species
CGATTATCCCGTTTCGCTGAAACAGTTTCGGGTCGCACCTAGTGGGACAGAC	43853	44429	43803	43855	1	scaffold_8	M404DRAFT_13484	43530	44756	None	8491	1222	64909	No_constitutive_exon_found_in_species
GTATGTCCCTTTTGACTGAAAATTGAATCAGCTCAGTGATTTGGGGGTAGTT	47184	47344	47134	47186	1	scaffold_8	M404DRAFT_869575	46424	49134	None	8491	1222	64909	No_constitutive_exon_found_in_species
CAATGCTGCGGAGACTGAGACATTGAATAGCCTGCTCTGGGATGCGGCAGAG	78159	78309	78359	78307	-1	scaffold_8	M404DRAFT_20898	77848	78643	None	8491	1222	64909	No_constitutive_exon_found_in_species
TTGCTGGGTGGCATATAATGACATCTAATGTCATGTAAAGGGTCATGAAGAT	103057	103081	103007	103059	1	scaffold_8	M404DRAFT_20906	99113	103081	None	8491	1222	64909	No_constitutive_exon_found_in_species
TTTTGGTCAATGATCACCTGGATGAATGTGCTTGAAGAACATGGGGACAGGA	185279	185425	185229	185281	1	scaffold_8	M404DRAFT_995160	184855	185833	None	8491	1222	64909	No_constitutive_exon_found_in_species
ATCTCTGCCGACTGCGTCAGGGGACACCGCGTTAAACATATGGTGGGTAGGC	188639	188762	188812	188760	-1	scaffold_8	M404DRAFT_995162	187539	189623	None	8491	1222	64909	No_constitutive_exon_found_in_species
TATATTTACACTGTGGCCCCGTGTGAGCGAACAAGGATGCTGGGAAACAGTC	188199	188280	188330	188278	-1	scaffold_8	M404DRAFT_995162	187539	189623	None	8491	1222	64909	No_constitutive_exon_found_in_species
AACCTAGCATCTTCTATCAAGTATCTTTAACTGACGTCCAAACTGGGAAGAT	316320	316461	316270	316322	1	scaffold_8	M404DRAFT_128419	316166	317588	None	8491	1222	64909	No_constitutive_exon_found_in_species
GTGAATTACAGCAACATTTGACTTCATCTAATGTGATATCCAAGGGCCAGAG	373268	373631	373218	373270	1	scaffold_8	M404DRAFT_78784	371201	373631	None	8491	1222	64909	No_constitutive_exon_found_in_species
TTCCCGTGTGACCTACTCACTTACGCTCTCGTACTGTATCGTGTGGGTAGCA	376123	376330	376380	376328	-1	scaffold_8	M404DRAFT_128475	376123	377837	None	8491	1222	64909	No_constitutive_exon_found_in_species
TGTGAGCAGTCAGCTTTCGTAGTGTCTCGGTCTCTGATCCGGCGGGTTAGAC	416370	416445	416495	416443	-1	scaffold_8	M404DRAFT_21002	415861	416743	None	8491	1222	64909	No_constitutive_exon_found_in_species
AGTAACTATTTTCATCCCTTTCACGTCAGTACTCTCCTGAGGGATGTCAGTT	433895	434041	434091	434039	-1	scaffold_8	M404DRAFT_995238	432318	435250	None	8491	1222	64909	No_constitutive_exon_found_in_species
GTCTCTTTTGCATCGTTCCTTTTGATATTCATTGAAGGACGGGATTGTAGGT	457356	457455	457306	457358	1	scaffold_8	M404DRAFT_969583	456479	458684	None	8491	1222	64909	No_constitutive_exon_found_in_species
TTCACATGTATGGCATTACGCAACTTGACTTGACAGTTTGGGGTGAACAGCA	486908	487058	486858	486910	1	scaffold_8	M404DRAFT_995264	484279	489266	None	8491	1222	64909	No_constitutive_exon_found_in_species
ACCTTATCCACAGAATTAAAAGTTCCTCACCCTACACGTGGGGAATGCAGTA	582958	582986	583036	582984	-1	scaffold_8	M404DRAFT_877877	580808	583594	None	8491	1222	64909	No_constitutive_exon_found_in_species
TAAGTTTACAATCTCTGAGGGGAGTGGACACCTGATCAAAGTGTGGGTAGTT	670619	670675	670725	670673	-1	scaffold_8	M404DRAFT_128177	670211	673760	None	8491	1222	64909	No_constitutive_exon_found_in_species
TATGTCCCCTTCATTTGTCAATTGGCAGCTCCTTAAGTAGGCGAGGGTAGGT	689696	689762	689646	689698	1	scaffold_8	M404DRAFT_21078	688882	690287	None	8491	1222	64909	No_constitutive_exon_found_in_species
CCCAAGTCATCCCATTGCCCCCATTCCCAATGATGATCCCAGGGATGAAGGG	727714	727842	727892	727840	-1	scaffold_8	M404DRAFT_21091	726848	728071	None	8491	1222	64909	No_constitutive_exon_found_in_species
AGCACTGGCTGGTTAGCATGTGACCTTACAGCTTAACGGGCGAGCAACAGGC	972157	972308	972358	972306	-1	scaffold_8	M404DRAFT_995350	970085	973758	None	8491	1222	64909	No_constitutive_exon_found_in_species
GTTGCAGCATTATATCCGTATTTGTATGCTGATTAGCTTGGGTGTCAAAGCT	1021284	1021796	1021846	1021794	-1	scaffold_8	M404DRAFT_995370	1017956	1023660	None	8491	1222	64909	No_constitutive_exon_found_in_species
GTATGCGGAAGCATTTGAGCTTCGCTTCGTCTACTAAATGAGAGGGTAAGGT	1025120	1025266	1025316	1025264	-1	scaffold_8	M404DRAFT_995371	1023921	1026630	None	8491	1222	64909	No_constitutive_exon_found_in_species
ACAATCGCTCTCGTGGGCTGTCAGGGTAACTTACTGGTGGGACACGACAGCC	1035249	1035353	1035403	1035351	-1	scaffold_8	M404DRAFT_128615	1035132	1035467	None	8491	1222	64909	No_constitutive_exon_found_in_species
CGAACTAAATGTATGTTGCCAACACCCTTATGCACTTTTCGGGTAAGGAGTT	5848	5955	5798	5850	1	scaffold_9	M404DRAFT_129584	4397	6914	None	8491	1222	64909	No_constitutive_exon_found_in_species
CCTAAGTCAGAGTGATAAGGGTGCAAGTGTGAATAGAAATGCTAAGGGAGCA	44689	44739	44789	44737	-1	scaffold_9	M404DRAFT_129483	44277	45735	None	8491	1222	64909	No_constitutive_exon_found_in_species
GTGCTCACCTTCTTATTCTCGGGTGTCTGGGTTTGCTGGTGGGGGTGCAGTT	105685	105932	105982	105930	-1	scaffold_9	M404DRAFT_901190	105003	108122	None	8491	1222	64909	No_constitutive_exon_found_in_species
TTTACGATCCATCACCGCTGTAATTCACATGCTAACACCCCGGGATATAGTC	171489	171515	171565	171513	-1	scaffold_9	M404DRAFT_901710	169124	172293	None	8491	1222	64909	No_constitutive_exon_found_in_species
TACGTATATGTATTTCCGCAGCTCTTTCGTCCGTTTTCACGGGATAACAGAT	197825	198100	198150	198098	-1	scaffold_9	M404DRAFT_971307	196484	205723	None	8491	1222	64909	No_constitutive_exon_found_in_species
TCCTTTTGATTGTTACCTGCGTCGTTGATGATATGACCTGGGTCGAACAGGA	210081	213587	213637	213585	-1	scaffold_9	M404DRAFT_21269	207812	216903	None	8491	1222	64909	No_constitutive_exon_found_in_species
AGCTGAACTTTCAAGACCACCCCCACACATTCCACTCTGACAGGGTGAAGGT	297062	297330	297012	297064	1	scaffold_9	M404DRAFT_21286	296556	297824	None	8491	1222	64909	No_constitutive_exon_found_in_species
TGAGTTCCTTTCTTCCATGTGATGAATGGCACATTTTGAAATGGGACCAGCG	349718	349773	349823	349771	-1	scaffold_9	M404DRAFT_21297	348965	351871	None	8491	1222	64909	No_constitutive_exon_found_in_species
GGAATACTGCTGGAATGTCACATGATGTCATGTCATATGTTGGGGGGCAGTT	404025	404196	404246	404194	-1	scaffold_9	M404DRAFT_995553	404025	406022	None	8491	1222	64909	No_constitutive_exon_found_in_species
TTGCTTCCTGCTTAGCTATTAACGGAATGTGCTTTGACGGGTGGCGATAGAT	545686	545745	545636	545688	1	scaffold_9	M404DRAFT_905810	543282	546620	None	8491	1222	64909	No_constitutive_exon_found_in_species
GCGATTACTCACTCGCCCTCTTCAAAATTGGCGGACGAAGCGGGTGATAGAT	585986	586130	586180	586128	-1	scaffold_9	M404DRAFT_906127	585986	587101	None	8491	1222	64909	No_constitutive_exon_found_in_species
GCTCTTGGGACAAGACTGTGAGGGTCTGGGATGTTGAGGGAGGTGTGCAGCT	655126	655330	655380	655328	-1	scaffold_9	M404DRAFT_129403	655126	655807	None	8491	1222	64909	No_constitutive_exon_found_in_species
ACTGCCCACGTAGAGTTTGAAAGACATGGCCCACGCTCAGCGGGTAGCAGTG	697569	697653	697519	697571	1	scaffold_9	M404DRAFT_907676	697156	699232	None	8491	1222	64909	No_constitutive_exon_found_in_species
ATTTGACAATTTGAGTGTAGATCGATAACCTGCTCCGCTTCATGGGATAGAA	739665	739870	739920	739868	-1	scaffold_9	M404DRAFT_129776	739083	744345	None	8491	1222	64909	No_constitutive_exon_found_in_species
TGGTTCTCATGTTCGTGGCAGCCTTGTGTCTGATCGGGAGAGCGAGCCAGGA	863011	863161	862961	863013	1	scaffold_9	M404DRAFT_995686	861827	863286	None	8491	1222	64909	No_constitutive_exon_found_in_species
AGGATTACCCAAAAGCGCTTGAGAGATTACTGATGTGGCGAAATGGGCAGAG	868938	869043	869093	869041	-1	scaffold_9	M404DRAFT_13716	868938	870424	None	8491	1222	64909	No_constitutive_exon_found_in_species
TGGACTCAGGGTCGAATGGTCAAGTGAACGTTGGTGGGGTGGGATCACAGGC	937722	937795	937845	937793	-1	scaffold_9	M404DRAFT_13733	935204	937846	None	8491	1222	64909	No_constitutive_exon_found_in_species
AAGTGATCGGGAGTCTTGATCGTGGATATGAGGTCTCACTCGAAGGGAAGAC	953964	954011	954061	954009	-1	scaffold_9	M404DRAFT_995744	953138	956708	None	8491	1222	64909	No_constitutive_exon_found_in_species
TGAAGGCAGAAAAGGAGCAGGCGGAGCGGGAGCAAAGAGAGAGGGAACAGAA	960096	960506	960556	960504	-1	scaffold_9	M404DRAFT_71340	957576	962478	None	8491	1222	64909	No_constitutive_exon_found_in_species
AGTCTGATTACTTCTCTTTCTGAGATCTCTTCCACTTGTCGGGAAACCAGCG	1099785	1099915	1099735	1099787	1	scaffold_9	M404DRAFT_21497	1098600	1100500	None	8491	1222	64909	No_constitutive_exon_found_in_species
TCAGGTTGACCTTCTGAATTTCGGATTGCTTGCAACACTAACATGGGGAGCA	1129154	1129322	1129104	1129156	1	scaffold_9	M404DRAFT_129987	1129018	1129876	None	8491	1222	64909	No_constitutive_exon_found_in_species
TAGTACGTCATACCAGTCCAGCCCGCATTCTTTTACTGATGGATGGGAAGAT	118873	118907	118957	118905	-1	scaffold_10	M404DRAFT_930529	117871	119742	None	8491	1222	64909	No_constitutive_exon_found_in_species
TCATGGCCCCTGGCTGGGGTGGTGGGGTGCTGAGGATACTTGGGGAAAAGGG	162932	163010	163060	163008	-1	scaffold_10	M404DRAFT_130041	158276	163206	None	8491	1222	64909	No_constitutive_exon_found_in_species
GTGCGTTCTCTCAAGCATTGACCTTGCTGCCATATCGACGGGGTGTGCAGGT	162401	162462	162512	162460	-1	scaffold_10	M404DRAFT_130041	158276	163206	None	8491	1222	64909	No_constitutive_exon_found_in_species
GTATGTCATTCCCACTTGAATCTGGTAACCTTTACAATACGCGGGGTTAGGA	160441	160564	160614	160562	-1	scaffold_10	M404DRAFT_130041	158276	163206	None	8491	1222	64909	No_constitutive_exon_found_in_species
GGTAGGGCCTTTTCCCTGAAGCAGCCGCGTCCACTGACACAGGGTGCTAGAA	180069	180138	180019	180071	1	scaffold_10	M404DRAFT_130884	178650	181274	None	8491	1222	64909	No_constitutive_exon_found_in_species
ATCTCATAACCATGCAACAACCACCGTGCACTGTCCGACGGGGGTATAAGAC	194562	194712	194762	194710	-1	scaffold_10	M404DRAFT_217927	193477	195223	None	8491	1222	64909	No_constitutive_exon_found_in_species
TATGAACGCTCGACCCAGTTCCATGGACTTTTTGAGATTTGGGCAACCAGAC	218093	218241	218043	218095	1	scaffold_10	M404DRAFT_112661	217882	218366	None	8491	1222	64909	No_constitutive_exon_found_in_species
AGCTTTTAGCTGGAGGGTTGGGGAGCGATACTAATATTAAGGGAATTCAGCA	221935	222007	221885	221937	1	scaffold_10	M404DRAFT_218520	220147	223207	None	8491	1222	64909	No_constitutive_exon_found_in_species
TCTGGTGATCCATCGGTGAAGACGGCTGACTTTTTTTTTTGGGAAACTAGGA	236903	237221	237271	237219	-1	scaffold_10	M404DRAFT_995893	236903	239176	None	8491	1222	64909	No_constitutive_exon_found_in_species
GTTAGTTTACCGTTGTATCTCGTCTGTAGTCAGGGCTAATCGGGATACAGGT	249283	249767	249817	249765	-1	scaffold_10	M404DRAFT_21585	247886	253080	None	8491	1222	64909	No_constitutive_exon_found_in_species
AGTATGGTACTTATGCCTCGACGATGACAGAATATAATCGCGGGAGACAGGA	273432	273457	273507	273455	-1	scaffold_10	M404DRAFT_13820	272055	273903	None	8491	1222	64909	No_constitutive_exon_found_in_species
TTTTTCCTGCAATGAACCCCATATATCTGACCACGCAATACGGGAATCAGGC	277702	277892	277652	277704	1	scaffold_10	M404DRAFT_220819	276893	279428	None	8491	1222	64909	No_constitutive_exon_found_in_species
GGTTTCTTTCATGATCACAAATAATCGAATCTGACAGGCTGGGCGGGTAGAT	354428	354538	354378	354430	1	scaffold_10	M404DRAFT_131049	353566	354948	None	8491	1222	64909	No_constitutive_exon_found_in_species
GTTACTCTTCACCTCTGCGATAGTATTTCCAACAATAGACGGGCATGAAGTG	359846	359948	359998	359946	-1	scaffold_10	M404DRAFT_931031	358193	360333	None	8491	1222	64909	No_constitutive_exon_found_in_species
GTTCACAAAGGAGACGCGTTCGGGATGCTCACGAATTGGGAGATATACAGAC	368479	368732	368782	368730	-1	scaffold_10	M404DRAFT_931035	367255	368920	None	8491	1222	64909	No_constitutive_exon_found_in_species
GTAAGCATATCTGTCGATGGCCGAGAAGAAGGTATTAACTGGGATAACAGGG	476685	477036	477086	477034	-1	scaffold_10	M404DRAFT_227764	475599	480403	None	8491	1222	64909	No_constitutive_exon_found_in_species
TTTTCCGACGTTGCCATTTTCTGACGTTGTCGGCACGTTGACGGGCGTAGTG	516313	516915	516263	516315	1	scaffold_10	M404DRAFT_996024	515220	517551	None	8491	1222	64909	No_constitutive_exon_found_in_species
TATCACTTTTCTTGCTAAAATTGTGATCATTTGGCTGGTTGGGTAACCAGGA	530468	530743	530418	530470	1	scaffold_10	M404DRAFT_21695	529726	531754	None	8491	1222	64909	No_constitutive_exon_found_in_species
AGTTGCATGTTTCATGATCGCAACGTTACAACATGCTAATCAGGGAATAGAT	554698	555007	555057	555005	-1	scaffold_10	M404DRAFT_996045	554698	559599	None	8491	1222	64909	No_constitutive_exon_found_in_species
TCTGTCCCTCAGCTTAAGCTCTCGTCCACCTTGTTCTAATGGGTGTATAGCT	575186	575764	575136	575188	1	scaffold_10	M404DRAFT_996057	571890	575764	None	8491	1222	64909	No_constitutive_exon_found_in_species
TTCACCATCTGGCTCAGGACATAGATGCCCGCTACTGGGAATGATGCAAGGA	588091	588451	588041	588093	1	scaffold_10	M404DRAFT_21712	587713	588451	None	8491	1222	64909	No_constitutive_exon_found_in_species
CAGGACCATTGCAGAAGAGAGTGGGGACAGGGAGCTCCTGAGGGGAGAAGAA	601859	602393	601809	601861	1	scaffold_10	M404DRAFT_21715	601165	602393	None	8491	1222	64909	No_constitutive_exon_found_in_species
TGTGTCCAATCCAACCAGTCAAAGGGTAAATGCCAGTGACCCAGGGACAGGA	893517	893680	893730	893678	-1	scaffold_10	M404DRAFT_21803	893517	894288	None	8491	1222	64909	No_constitutive_exon_found_in_species
CTGGTAGTCAGATTTAACCCTGGGGACCTGTATTCATAATACGCGGGTAGGT	939638	940115	940165	940113	-1	scaffold_10	M404DRAFT_130841	931282	943056	None	8491	1222	64909	No_constitutive_exon_found_in_species
TGTTAAAAACAAGACTCTCAGCATGTTTATTTGTACATGCCGGGACACAGGA	944032	944153	944203	944151	-1	scaffold_10	M404DRAFT_130431	944032	946561	None	8491	1222	64909	No_constitutive_exon_found_in_species
ACCACGCGTGCGAGAAATGAAGCGCCGTCTGACCTGTCTTCGTGGGCAAGAT	952424	952525	952374	952426	1	scaffold_10	M404DRAFT_996094	951583	952745	None	8491	1222	64909	No_constitutive_exon_found_in_species
GGGTAAGGATTGAAACACTCGATTAATCTTGGTATCTAATCGAGGGCTAGGT	978843	979117	979167	979115	-1	scaffold_10	M404DRAFT_130576	970508	981157	None	8491	1222	64909	No_constitutive_exon_found_in_species
AAATCAGTGATACCACCTCTGAACTTTTTTGACATAGACTACTGGGACAGCC	986533	986640	986483	986535	1	scaffold_10	M404DRAFT_130216	984098	986908	None	8491	1222	64909	No_constitutive_exon_found_in_species
TCCTTACGTCTTGGGTCCATTCGGATCTCGTACTCATATGGGTGGTGCAGTG	1051730	1051901	1051680	1051732	1	scaffold_10	M404DRAFT_13986	1050682	1059195	None	8491	1222	64909	No_constitutive_exon_found_in_species
GTATGCTCAGTGTCGCTGTTTACGAATGGAGTATTTTAAAGGGTTAATAGGA	1062662	1062798	1062612	1062664	1	scaffold_10	M404DRAFT_996136	1060676	1063366	None	8491	1222	64909	No_constitutive_exon_found_in_species
TAAGTACTCCTCCGGAATCTTTCACAATGCAGGTCACATAGTTGCGGGAGGG	1075994	1076189	1075944	1075996	1	scaffold_10	M404DRAFT_130574	1075482	1077130	None	8491	1222	64909	No_constitutive_exon_found_in_species
GTGGTGCGCAACTGCACTTATCCTACGTCGCTGAGATTAGGGAATACAAGAC	1090945	1091122	1091172	1091120	-1	scaffold_10	M404DRAFT_996151	1088770	1091925	None	8491	1222	64909	No_constitutive_exon_found_in_species
AGTGAGTACTGAAAACCGGAACAAGATATCTCTGCTCAGCTTGGGGGCAGGA	1093697	1094205	1093647	1093699	1	scaffold_10	M404DRAFT_996154	1092039	1094205	None	8491	1222	64909	No_constitutive_exon_found_in_species
CAATGCTGCGGAGACTGAGACATTGAATAGCCTGCTCTGGGACGCGGCAGAG	1123023	1123101	1122973	1123025	1	scaffold_10	M404DRAFT_21878	1122605	1124791	None	8491	1222	64909	No_constitutive_exon_found_in_species
AGGCGCACCCTCATGCGAGCATCTACGTCTGAAACACACGGGGAGTTCAGAC	49409	49856	49906	49854	-1	scaffold_11	M404DRAFT_21897	47461	50066	None	8491	1222	64909	No_constitutive_exon_found_in_species
GCGTGCTGTTCTGATGATACGAAAGCTCTTTTCTCTAATCGGGAGAATAGCC	138972	139042	138922	138974	1	scaffold_11	M404DRAFT_131726	136371	139859	None	8491	1222	64909	No_constitutive_exon_found_in_species
ATGGTATGAAACAACGTATCCTCAGTGGTATAGTCTGAATGGGTTGAAAGTA	147151	147270	147101	147153	1	scaffold_11	M404DRAFT_996192	145897	148060	None	8491	1222	64909	No_constitutive_exon_found_in_species
GTACGTTTCATTCCTGCTTCTGTTTTTAAATATGCTCAGGGAAGCGATAGTG	151114	151556	151606	151554	-1	scaffold_11	M404DRAFT_996193	150522	155746	None	8491	1222	64909	No_constitutive_exon_found_in_species
CAAGTGGTCATGGCGCATCTTGAAACCGAACGGAATAACGAGGGAAACAGAA	199805	200013	199755	199807	1	scaffold_11	M404DRAFT_262626	199197	200013	None	8491	1222	64909	No_constitutive_exon_found_in_species
AGTAAGTAATGACTATGCTTCTATTATCAAGAAATCAACTCAGGGGACAGTT	201211	201341	201161	201213	1	scaffold_11	M404DRAFT_996227	200132	201341	None	8491	1222	64909	No_constitutive_exon_found_in_species
TACTGATGTTATGTTCGTACTGTACGGTGGTTGTTTTATGGGTGATGCAGAC	230581	230594	230531	230583	1	scaffold_11	M404DRAFT_21949	228691	231271	None	8491	1222	64909	No_constitutive_exon_found_in_species
CTACTTCAACGTTACAGAACACATGGACTAACGCATTTTTGGGACAACAGCC	240436	241466	241516	241464	-1	scaffold_11	M404DRAFT_996255	240436	243702	None	8491	1222	64909	No_constitutive_exon_found_in_species
GTTTTCATACCTTCTCCCGAACGTTTGACGCTTACCCCGCTCGTGGGAAGCT	268726	269312	269362	269310	-1	scaffold_11	M404DRAFT_933214	267374	269975	None	8491	1222	64909	No_constitutive_exon_found_in_species
TGAGTTTCCAGGACATAACTCGGTGAATGCATTTTGACGTGGGATTACAGGG	267995	268095	268145	268093	-1	scaffold_11	M404DRAFT_933214	267374	269975	None	8491	1222	64909	No_constitutive_exon_found_in_species
GCACAAATATATTTTCTGAACTAACCGTTCCGCGATGTTCATCGGGAAAGGT	346650	346700	346750	346698	-1	scaffold_11	M404DRAFT_996306	346011	348500	None	8491	1222	64909	No_constitutive_exon_found_in_species
GTACGTGTATCGTTCGTTGGGGATCGTTGGAATACTGATTAGTTGGGCAGCA	346407	346425	346475	346423	-1	scaffold_11	M404DRAFT_996306	346011	348500	None	8491	1222	64909	No_constitutive_exon_found_in_species
TCTCCTTGTACTTCTCAATGCAGTCCATAACTGGGAACGCTGGGGAGTAGGG	373593	373703	373543	373595	1	scaffold_11	M404DRAFT_131383	371748	374446	None	8491	1222	64909	No_constitutive_exon_found_in_species
TGTTTTCTTGATATTTGTATATGATATTTTGACCCTAAGAGGATGGGCAGGA	377671	377755	377621	377673	1	scaffold_11	M404DRAFT_57312	376403	377902	None	8491	1222	64909	No_constitutive_exon_found_in_species
CTCGACTCGATCACATGTGGCGTGTGCATATATGAATGCGGGAAGCATAGCT	383171	383217	383267	383215	-1	scaffold_11	M404DRAFT_269800	382230	383750	None	8491	1222	64909	No_constitutive_exon_found_in_species
GCGACCATCATCAATGCCCATTTCACGCATATGGTCATGGGGTAATGTAGGC	389933	390005	389883	389935	1	scaffold_11	M404DRAFT_67198	388754	390845	None	8491	1222	64909	No_constitutive_exon_found_in_species
AGTCTGATTCCTCCTGTTCAGGGAGTTTCTTCCACTTGTCGGGAAACTAGCA	406727	406857	406677	406729	1	scaffold_11	M404DRAFT_269959	405582	407600	None	8491	1222	64909	No_constitutive_exon_found_in_species
CAGTAGTGTCGTTCAACGATGTTTGTAGGTACTCACCGGCAGGGTAACAGAG	417090	417279	417329	417277	-1	scaffold_11	M404DRAFT_22008	416356	418575	None	8491	1222	64909	No_constitutive_exon_found_in_species
TCTTCCAGTGAGCTTTTAAGATGAAAGCCTATCGACCTTGGTGGGACTAGGC	432400	432630	432350	432402	1	scaffold_11	M404DRAFT_14088	431115	434051	None	8491	1222	64909	No_constitutive_exon_found_in_species
AGTGCAACTGGGAATCCCCCGATGACCTCATAGTCACGCAGGGAAACTAGGA	432836	432965	432786	432838	1	scaffold_11	M404DRAFT_14088	431115	434051	None	8491	1222	64909	No_constitutive_exon_found_in_species
TTGTCTGATGCTTGCAGAGCTATATCGTCTCTGGCGCCTTGGGTGATCAGAT	442189	442303	442353	442301	-1	scaffold_11	M404DRAFT_131412	441741	445875	None	8491	1222	64909	No_constitutive_exon_found_in_species
TCTTCTTACATCTTGAGTTGCTTGTCCTAATGCTGACATGGGACTTGGAGAA	441741	442018	442068	442016	-1	scaffold_11	M404DRAFT_131412	441741	445875	None	8491	1222	64909	No_constitutive_exon_found_in_species
GTACTCCTTTCTGATCTAGCGCACGGTTTGGCTGATACCTGGGTTAACAGGG	587863	587992	587813	587865	1	scaffold_11	M404DRAFT_131877	586723	587992	None	8491	1222	64909	No_constitutive_exon_found_in_species
ATGTGTGAACCTCTCCTTTTCTTGGTATGCTGAACAATACTGGGGTGTAGTA	596223	596322	596372	596320	-1	scaffold_11	M404DRAFT_14099	594410	596860	None	8491	1222	64909	No_constitutive_exon_found_in_species
CTGTTATTTTACTAACCTCTTCCGTGTATATGCTCATTGACGGGTGGTAGGA	641871	641979	642029	641977	-1	scaffold_11	M404DRAFT_131430	639345	643580	None	8491	1222	64909	No_constitutive_exon_found_in_species
GGGAGCTCGTGAACGTGAAGCCAAGGAACGCCAAGCAAGGGAACGAAAAGCA	734484	734888	734434	734486	1	scaffold_11	M404DRAFT_131829	733904	734888	None	8491	1222	64909	No_constitutive_exon_found_in_species
CCTCGCTTTGGAGTACAAGTAGCATAGGGAATGATGGTGACATGGGCGAGGG	771579	771645	771695	771643	-1	scaffold_11	M404DRAFT_131315	770913	772896	None	8491	1222	64909	No_constitutive_exon_found_in_species
TTGTCTATGGAGTGAAACGAAGACCGACGTTGAGCAGATGGGACAGAAAGAC	800355	800527	800305	800357	1	scaffold_11	M404DRAFT_933784	797816	803204	None	8491	1222	64909	No_constitutive_exon_found_in_species
CCCTGTCTTTTGTTGCTGATACCTCAGACTCAAGGATTCTGCACGGGTAGTT	868949	869023	868899	868951	1	scaffold_11	M404DRAFT_14157	868440	870880	None	8491	1222	64909	No_constitutive_exon_found_in_species
CTGATCTGTCGTGCTGGACTGGACTGCTCGTTGTATTTGTGGGAGCGTAGTG	880386	880647	880697	880645	-1	scaffold_11	M404DRAFT_131415	878408	881038	None	8491	1222	64909	No_constitutive_exon_found_in_species
TAGGCCACTACCCTGTTATAGCTGTGTCTTTTCGATGCTGAAGTGGGTAGCC	904804	904884	904934	904882	-1	scaffold_11	M404DRAFT_47162	904106	905117	None	8491	1222	64909	No_constitutive_exon_found_in_species
CAAGGTGGGGCAAATAGGGAACGCAAGGCCAGAAAGCATGGAAAGGGCAGCG	904211	904299	904349	904297	-1	scaffold_11	M404DRAFT_47162	904106	905117	None	8491	1222	64909	No_constitutive_exon_found_in_species
TACATTTACTCGTAAGGACGAGATATCATTCAGTGACGGGATCGAAATAGAT	921394	921419	921344	921396	1	scaffold_11	M404DRAFT_281620	920136	922547	None	8491	1222	64909	No_constitutive_exon_found_in_species
CAGTGAGTACTCGACATTTCCGAGTGAATGCGTCACTAATGGGCGATTAGTA	957973	957999	957923	957975	1	scaffold_11	M404DRAFT_22160	957819	959560	None	8491	1222	64909	No_constitutive_exon_found_in_species
CAGTAAGTACTCGATACTTCTAATTGAATGCGTGGCTAACGGGTGATTAGCA	976734	976760	976684	976736	1	scaffold_11	M404DRAFT_284747	976009	977782	None	8491	1222	64909	No_constitutive_exon_found_in_species
AAGGCTTGTCGTCCATTATAAACCTTGTTGGCCTCATGGGACACAAAAAGCA	979559	979905	979955	979903	-1	scaffold_11	M404DRAFT_284923	979416	980176	None	8491	1222	64909	No_constitutive_exon_found_in_species
CATGCTCAACGATACTGTTGGTCAGGCTGACGGAATGGGGGTGGAAACAGAG	1008671	1008772	1008621	1008673	1	scaffold_11	M404DRAFT_933924	1005208	1009402	None	8491	1222	64909	No_constitutive_exon_found_in_species
TTGTAACCAGTGAAATCCCCTCATTATCGTCATCTGATGCGGGGGACTAGGA	1009136	1009402	1009086	1009138	1	scaffold_11	M404DRAFT_933924	1005208	1009402	None	8491	1222	64909	No_constitutive_exon_found_in_species
TCGTTCTTGAAATTAATGCCAGTTTGTGATCGTGGCTGATGGGCACGTAGTC	1015470	1016499	1015420	1015472	1	scaffold_11	M404DRAFT_996602	1013853	1016499	None	8491	1222	64909	No_constitutive_exon_found_in_species
GTGTCAACTCCGACACCAACAGTGCCGGTAACGACGCGACCAGGGAGCAGCA	1019769	1019895	1019945	1019893	-1	scaffold_11	M404DRAFT_131262	1019769	1020366	None	8491	1222	64909	No_constitutive_exon_found_in_species
ATCGTTTGTGGCTTTCTTCATTCCAGCGATATGGGCTAACACCAGGGCAGAA	19155	19327	19377	19325	-1	scaffold_12	M404DRAFT_934641	18783	20162	None	8491	1222	64909	No_constitutive_exon_found_in_species
CTGTTTCAAAAGGCGTGTTTTGGCCAGCGGCGGATGGATCGTCGGGAGAGGG	104238	104394	104188	104240	1	scaffold_12	M404DRAFT_131958	102952	104394	None	8491	1222	64909	No_constitutive_exon_found_in_species
TAACGGGATCACGCTTGTGATTAAATGGCATCTGACAAGTGGGGAATCAGAT	186181	186513	186563	186511	-1	scaffold_12	M404DRAFT_132262	184687	188583	None	8491	1222	64909	No_constitutive_exon_found_in_species
ATAAGTGTTAATACTACTCAAAAAAATCTCACCAATAAATTGTGGGGCAGTT	367160	367411	367461	367409	-1	scaffold_12	M404DRAFT_132291	367160	367787	None	8491	1222	64909	No_constitutive_exon_found_in_species
TAATTTCTGTTTTTGCACAGTTGCACAGATACTCAAGGTCGACGGGTCAGTC	426988	427104	427154	427102	-1	scaffold_12	M404DRAFT_996793	425710	427668	None	8491	1222	64909	No_constitutive_exon_found_in_species
GCATCGGTTTTCTCCAGTGCTCCTTCGCCACGCTAAGAGCCGGGTGACAGGG	426164	426296	426346	426294	-1	scaffold_12	M404DRAFT_996793	425710	427668	None	8491	1222	64909	No_constitutive_exon_found_in_species
TAACAGAGATTCATTGCGGGGAACCAACCAAAAAATTCAACGTGGGGTAGCT	453009	453203	452959	453011	1	scaffold_12	M404DRAFT_132199	451353	455889	None	8491	1222	64909	No_constitutive_exon_found_in_species
CTACTATTTTTTTTCCCGTGATACGAGGCTCATACACGGGGGTGACGCAGTA	453469	453594	453419	453471	1	scaffold_12	M404DRAFT_132199	451353	455889	None	8491	1222	64909	No_constitutive_exon_found_in_species
TATGTAGGTCCGTTGGTACCGGCTTTCTGCTCTGACTGGCGGGCATGCAGTG	458349	458398	458448	458396	-1	scaffold_12	M404DRAFT_996821	455960	458796	None	8491	1222	64909	No_constitutive_exon_found_in_species
CTCGCTCCTTTCTTGTGGATCGTCTATGACGCTCACGGGTGAATGGACAGCG	456382	456424	456474	456422	-1	scaffold_12	M404DRAFT_996821	455960	458796	None	8491	1222	64909	No_constitutive_exon_found_in_species
TAGTACGTATGCTCCCCAGTCGCTGAGATGTACTTATTGGGCAACAATAGCA	607628	607654	607704	607652	-1	scaffold_12	M404DRAFT_308363	606951	607965	None	8491	1222	64909	No_constitutive_exon_found_in_species
CTTTTTCAATTGTGCTACTATGAACATTTACTCACTCTGTGTGGGGCCAGAC	704291	704534	704584	704532	-1	scaffold_12	M404DRAFT_8014	702693	704620	None	8491	1222	64909	No_constitutive_exon_found_in_species
ACTAATTCTGGGGATGGCAATTGGGTGGACTACTGATATGGGGTCTGAAGAT	957286	957516	957236	957288	1	scaffold_12	M404DRAFT_22454	956652	957516	None	8491	1222	64909	No_constitutive_exon_found_in_species
CATTCGAATACGTCGTCTACGCGGAATTCGCCAAACGCAGCACGCGGGAGCT	1016558	1017104	1016508	1016560	1	scaffold_12	M404DRAFT_132603	1015691	1017104	None	8491	1222	64909	No_constitutive_exon_found_in_species
CAGGGCCATTGCAGAAGAGAGTGGGGACAGGAAGCTCCTGAGGGGAGAAGAA	95381	95716	95766	95714	-1	scaffold_13	M404DRAFT_22525	95191	96421	None	8491	1222	64909	No_constitutive_exon_found_in_species
TACCACGGCGGATAGTACTTCCACGGGCTCAGGCATGGGCGTGAATGTAGCG	132148	132472	132522	132470	-1	scaffold_13	M404DRAFT_996916	127398	132618	None	8491	1222	64909	No_constitutive_exon_found_in_species
AACACAGCATCAGAGTATGTCGATCCAGCCGTGGATGGTACCAAGGGGAGAA	143370	143617	143667	143615	-1	scaffold_13	M404DRAFT_996925	143370	144142	None	8491	1222	64909	No_constitutive_exon_found_in_species
TAAACTCCCAGTAGAGGTCTCTGGGAGATCGGTAATGACAAGGGGAAAAGTT	147455	147512	147405	147457	1	scaffold_13	M404DRAFT_996930	146563	148011	None	8491	1222	64909	No_constitutive_exon_found_in_species
GTGCGTATGAATTCCTCTTCCGTCTATATTGCAACTCAAGGGAATGATAGCT	160083	160204	160254	160202	-1	scaffold_13	M404DRAFT_133458	157355	161930	None	8491	1222	64909	No_constitutive_exon_found_in_species
GGTGAGCTTGCACAGACTCGTGACGACGAGTACTCACTGCCGGGAATTAGGA	164964	165019	164914	164966	1	scaffold_13	M404DRAFT_133304	164863	166850	None	8491	1222	64909	No_constitutive_exon_found_in_species
GTATCGCGTTGGTGACCAGTCCAGAGCATTTGTTGACCTTGGGGATTTAGGG	176058	176152	176202	176150	-1	scaffold_13	M404DRAFT_322834	173216	181385	None	8491	1222	64909	No_constitutive_exon_found_in_species
GTGCGCTCACTATCCCCTTGCATTCACCCGTACTCTCATCTTGTGGGAAGAA	234526	234701	234476	234528	1	scaffold_13	M404DRAFT_996961	234033	236881	None	8491	1222	64909	No_constitutive_exon_found_in_species
TCACTTTCACCTCCAGTGGGGTGCAAATGCCAAAATCTGATGGGATGCAGGT	267549	267586	267636	267584	-1	scaffold_13	M404DRAFT_14246	267144	269092	None	8491	1222	64909	No_constitutive_exon_found_in_species
TGGGGACAGGGAGCTCCCAAGGGGAGAAGAAGAAGGTACCATGAGGGAAGGG	284524	285034	285084	285032	-1	scaffold_13	M404DRAFT_22575	284524	285762	None	8491	1222	64909	No_constitutive_exon_found_in_species
GTATGTCCACCCTCTCCTTGCATTCATCTATACCCTCACCTTGCGGGAAGAA	299693	299868	299643	299695	1	scaffold_13	M404DRAFT_996964	299159	302180	None	8491	1222	64909	No_constitutive_exon_found_in_species
TTTGATTTCGAGACGCTTTACTTACATCTACGCTATTCTAGGGAAGGTAGCT	419925	419985	420035	419983	-1	scaffold_13	M404DRAFT_22617	419925	422336	None	8491	1222	64909	No_constitutive_exon_found_in_species
GTGCGTATCCGTTACCTTCTGATTATTACTTTGATTGATGTCGGGGACAGGA	516076	516322	516026	516078	1	scaffold_13	M404DRAFT_133004	513453	517478	None	8491	1222	64909	No_constitutive_exon_found_in_species
TCTCTTGTTTTGTTTTTTCTGGTGTCTCTTTGTAACCGTTGTTGGGATAGGT	516821	516939	516771	516823	1	scaffold_13	M404DRAFT_133004	513453	517478	None	8491	1222	64909	No_constitutive_exon_found_in_species
CGGTGAGCTCCTTGTGGAATATGTATATAACATAAGCCAACTAGGGGTAGTT	562782	562976	562732	562784	1	scaffold_13	M404DRAFT_133551	562701	563675	None	8491	1222	64909	No_constitutive_exon_found_in_species
GTCCATATCCCTCGAGACTTTCACTTATTTTCGCTGAAACGCAGGGACAGGC	567414	567660	567710	567658	-1	scaffold_13	M404DRAFT_326615	567414	568235	None	8491	1222	64909	No_constitutive_exon_found_in_species
TGGATGATTCGAGAGGATATTGATGGGAGTTTTCTTTCGGGGATTAATAGCT	569706	569767	569817	569765	-1	scaffold_13	M404DRAFT_326546	568160	571057	None	8491	1222	64909	No_constitutive_exon_found_in_species
GTCACGCTCACTCGATCCTGAAGTGCCCCGCGACTAATCTGGGACCCAAGGG	624994	625098	624944	624996	1	scaffold_13	M404DRAFT_997039	623026	625652	None	8491	1222	64909	No_constitutive_exon_found_in_species
CAGGAACAGGGAGCTCACGTGGGGAGAAGAAGAAGAGACCGTGAGGGAAGGG	659025	659520	659570	659518	-1	scaffold_13	M404DRAFT_22675	659025	660238	None	8491	1222	64909	No_constitutive_exon_found_in_species
GCGCTGCAACCTATCGAAAGGCAAGTGCCACTGACCCGGGGATGGGAAAGAC	748596	749090	748546	748598	1	scaffold_13	M404DRAFT_22695	748034	749090	None	8491	1222	64909	No_constitutive_exon_found_in_species
CTTCACATCACATCTTTGCCTTGGTGTGACTGACCACTTGCAAGGGTCAGGT	802034	802953	803003	802951	-1	scaffold_13	M404DRAFT_329335	801124	803431	None	8491	1222	64909	No_constitutive_exon_found_in_species
CTCACTCGATCCCGAAGTACCCTGCGACTAATTAGGAACGCAAGGGAAAGCA	801736	801834	801884	801832	-1	scaffold_13	M404DRAFT_329335	801124	803431	None	8491	1222	64909	No_constitutive_exon_found_in_species
TTGGGCATAGAAGAGAAGCTAAAACGATTGATCAACACTGGGAATGATAGCC	1016848	1017099	1017149	1017097	-1	scaffold_13	M404DRAFT_22759	1016848	1017925	None	8491	1222	64909	No_constitutive_exon_found_in_species
CTTTTTCCTATGTTTGCCATCACGTTGCTCACCATACACACATAGGGCAGTC	1075492	1075717	1075442	1075494	1	scaffold_13	M404DRAFT_22774	1075339	1075717	None	8491	1222	64909	No_constitutive_exon_found_in_species
TTGATCTTGCGGAGACCAATCCTGCAAAGCCTGTGTGACGGGATGGCGAGCT	8079	8679	8029	8081	1	scaffold_17	M404DRAFT_107747	7770	8679	None	8491	1222	64909	No_constitutive_exon_found_in_species
GGCCATCATGGAAAAGAGCAGGGACAGGAAGCTCCTGAGGGGAGAAAAAGAA	79849	80374	79799	79851	1	scaffold_17	M404DRAFT_23708	79249	80374	None	8491	1222	64909	No_constitutive_exon_found_in_species
TGATGCACATATATTGCGGATTTCCGTCCTCATACTTCGCTCGGGGGTAGTG	162237	162298	162187	162239	1	scaffold_17	M404DRAFT_998060	161279	206749	None	8491	1222	64909	No_constitutive_exon_found_in_species
GTACTCTATCGCTTCCTTTAGTTATTGTGTGGTGACACTGGCGCAGGGAGCT	225448	225553	225603	225551	-1	scaffold_17	M404DRAFT_136872	218331	226647	None	8491	1222	64909	No_constitutive_exon_found_in_species
CCATCCGGGCAAGCGGAGTTCGCCTGCGAAGACTGACTGGGCATGGAAAGAG	398131	398571	398621	398569	-1	scaffold_17	M404DRAFT_941216	397472	400809	None	8491	1222	64909	No_constitutive_exon_found_in_species
GAGCTGAGAACGATGAGAATCTGCCAGGCATTGAAGCTGAAGGGCTCGAGAA	419133	421248	421298	421246	-1	scaffold_17	M404DRAFT_137007	418076	423982	None	8491	1222	64909	No_constitutive_exon_found_in_species
AAGTACCAAAATGCTTTGTGGTATTCCTGGTTTATGACACGGGTGATTAGAT	425341	425458	425508	425456	-1	scaffold_17	M404DRAFT_136725	424404	429788	None	8491	1222	64909	No_constitutive_exon_found_in_species
TCGCTTGTCACCGTATCAACACCCTGTCTAATGTCCCGATGGGGATCTAGGT	457589	457672	457539	457591	1	scaffold_17	M404DRAFT_136874	456892	458722	None	8491	1222	64909	No_constitutive_exon_found_in_species
AGCTTTAAATAATGCCTACGTTTTCCTCTTCCTTTCTTTGGGAAACACAGGA	463287	463389	463237	463289	1	scaffold_17	M404DRAFT_408343	462668	463709	None	8491	1222	64909	No_constitutive_exon_found_in_species
GCGTGGGTGTGCTAAGGCTTGGGTGTGTGTTGACTTGGTCGGGAGATCAGTG	512969	513069	512919	512971	1	scaffold_17	M404DRAFT_998122	512743	514219	None	8491	1222	64909	No_constitutive_exon_found_in_species
GTAGTTATTTATTGATTCGATGGAGTTGTTTATTCTCACATGGGACACAGGT	519217	519327	519167	519219	1	scaffold_17	M404DRAFT_409348	517937	519903	None	8491	1222	64909	No_constitutive_exon_found_in_species
TCAGAAGAGGGCAGAGAAGCATGGGAACATGTTGGAAGAGGGCAGAGTAGGT	593909	594080	593859	593911	1	scaffold_17	M404DRAFT_136536	592800	594080	None	8491	1222	64909	No_constitutive_exon_found_in_species
CAGGCAATAAACCCTGAGGTGCTCCACCTCATGCATCATCTGGGGAAAAGAA	708703	708950	709000	708948	-1	scaffold_17	M404DRAFT_136908	708703	709531	None	8491	1222	64909	No_constitutive_exon_found_in_species
CAGGGCCATCGCGGAAAAGAGTGGGAACAGGGAGCTCACATGGGGAGAAGAA	742296	742729	742779	742727	-1	scaffold_17	M404DRAFT_23902	742296	743425	None	8491	1222	64909	No_constitutive_exon_found_in_species
GTAGGTTGGTTAACGTGTTGTGTTGATCGTAAGCTGATGAGTAGGGACAGGA	896478	896856	896428	896480	1	scaffold_17	M404DRAFT_998146	895458	896856	None	8491	1222	64909	No_constitutive_exon_found_in_species
TCCCAAACTTTCTAGCCATTTGAGTTTGTTAACCAGGGCTGGTTGTAAAGCG	930801	931008	930751	930803	1	scaffold_17	M404DRAFT_998164	930257	931008	None	8491	1222	64909	No_constitutive_exon_found_in_species
GATCGCTTTCTCGTTGGGCTAAACTTTCTTCCTGATCTGGTGGAGGGTAGGC	977032	977103	977153	977101	-1	scaffold_17	M404DRAFT_23979	976901	977336	None	8491	1222	64909	No_constitutive_exon_found_in_species
GCGTCTTCCTTACTTGATTACGAGACTTTTTTTCATTGGGGGACTGGCAGTT	982038	982283	982333	982281	-1	scaffold_17	M404DRAFT_23982	981764	983883	None	8491	1222	64909	No_constitutive_exon_found_in_species
GATCGCTTTCTCGTTGGGCTAAACTTTCTTTCTGATCTGGTGGAGGGTAGGC	981895	981966	982016	981964	-1	scaffold_17	M404DRAFT_23982	981764	983883	None	8491	1222	64909	No_constitutive_exon_found_in_species
GGCATATCTCCGTAGCTTTAATATTTTCCAGTGTTGATTTAAGGGGATAGAA	44813	45022	45072	45020	-1	scaffold_14	M404DRAFT_338271	42554	48408	None	8491	1222	64909	No_constitutive_exon_found_in_species
GGTATTGTTCACTGTCTTGTATTTCGATAATACCATTAACCAGGGTGTAGCG	44060	44202	44252	44200	-1	scaffold_14	M404DRAFT_338271	42554	48408	None	8491	1222	64909	No_constitutive_exon_found_in_species
CTATGTACCAAGTTTCCCGTTGTTTTCCTTAGCTTAACACCAAAGGGTAGGC	64396	64520	64570	64518	-1	scaffold_14	M404DRAFT_997099	63707	65196	None	8491	1222	64909	No_constitutive_exon_found_in_species
CCGGTTGCCCTTGAAGAGTTGTACCTAAATTGATATCCGGCGTGGGACAGGA	103311	103574	103624	103572	-1	scaffold_14	M404DRAFT_14285	103311	104195	None	8491	1222	64909	No_constitutive_exon_found_in_species
GAGACACGTTTTCAGTAAGTATCTATGTTGACGTCGGTGGGAAATATCAGCG	117630	117726	117776	117724	-1	scaffold_14	M404DRAFT_133675	117494	118267	None	8491	1222	64909	No_constitutive_exon_found_in_species
CGCGGTCCGACCCCGATATGAACCTTGGTATTCAACCACAGACTGGGCAGAT	142989	143265	143315	143263	-1	scaffold_14	M404DRAFT_134154	139858	144084	None	8491	1222	64909	No_constitutive_exon_found_in_species
ACGTGCCCGACCACTCCCTTCGCAGACTGACCGGTTACGCGTGTGGGTAGTT	149548	149748	149798	149746	-1	scaffold_14	M404DRAFT_22829	149307	150382	None	8491	1222	64909	No_constitutive_exon_found_in_species
AGACTAGACTCATGCCTCGCACATCGTCTCGCTAATACTCTTGGGGGTAGGT	154151	154293	154343	154291	-1	scaffold_14	M404DRAFT_134656	152965	154409	None	8491	1222	64909	No_constitutive_exon_found_in_species
AAGCGTCTTCAACCTCTGTTCTTCCGTTGGTTTCTTTGACATGGGACCAGCA	165640	165764	165814	165762	-1	scaffold_14	M404DRAFT_342755	164925	167309	None	8491	1222	64909	No_constitutive_exon_found_in_species
CCAGGGTATGTTTAGTAACACGCAAGGTTCTATGGCTCACCGGGCAGTAGCT	205174	205259	205309	205257	-1	scaffold_14	M404DRAFT_134398	204974	206109	None	8491	1222	64909	No_constitutive_exon_found_in_species
TGGTGAGGGTAACTCTCATCACGAACGCGGCAGTAGTGAGGGAGAAGCAGGT	219240	219733	219783	219731	-1	scaffold_14	M404DRAFT_343922	219240	221245	None	8491	1222	64909	No_constitutive_exon_found_in_species
TGTGAGTCTGACCGTTTTGCCCCTTTCCCACTTTATTTATAAGGGAGCAGAC	273852	273893	273802	273854	1	scaffold_14	M404DRAFT_134418	273100	274288	None	8491	1222	64909	No_constitutive_exon_found_in_species
CGTCTATCTGTTCTTGCGATCTGAATTCCCTATATGACGTTGGGCAACAGTG	273946	274016	273896	273948	1	scaffold_14	M404DRAFT_134418	273100	274288	None	8491	1222	64909	No_constitutive_exon_found_in_species
TTGTCGGAATGTTGTTGCAACTATCACTGATCACGCAGCGTATGGGACAGTG	300375	301783	301833	301781	-1	scaffold_14	M404DRAFT_22886	300375	302828	None	8491	1222	64909	No_constitutive_exon_found_in_species
TCCCCCTCCCCCGTATAAGTCAACCGCCGTGGCTGAGGGGACCGGGGTAGGC	309263	309419	309213	309265	1	scaffold_14	M404DRAFT_346331	309001	310596	None	8491	1222	64909	No_constitutive_exon_found_in_species
TTCGTTCGTTCGTGCGTGGAGCCTCATATTGCTATGTTGGGCGATAAAAGGT	324208	324298	324158	324210	1	scaffold_14	M404DRAFT_14365	324029	324762	None	8491	1222	64909	No_constitutive_exon_found_in_species
GCGTCCGATAATGTTTCCAAAATGGATATAAATGCGTTGACAGGGATCAGAC	340564	340899	340949	340897	-1	scaffold_14	M404DRAFT_347236	339893	341933	None	8491	1222	64909	No_constitutive_exon_found_in_species
TGAGTTATTCGCTCCGTGGTTGACCGATGTGACTGACCAAGAGGGATTAGGG	342793	342899	342949	342897	-1	scaffold_14	M404DRAFT_937265	342219	345390	None	8491	1222	64909	No_constitutive_exon_found_in_species
GAGTGTTTCGAGAGACTAACATTCGTATTCCCTTGTTGACGGCGGGAAAGTC	351321	351896	351946	351894	-1	scaffold_14	M404DRAFT_997249	351321	352040	None	8491	1222	64909	No_constitutive_exon_found_in_species
TCTGTCGTACACGTGTCGTATGCTATGTCTGTATTAACTTGGGAAAACAGGG	367232	367412	367462	367410	-1	scaffold_14	M404DRAFT_997258	365696	368451	None	8491	1222	64909	No_constitutive_exon_found_in_species
GGTACGTGCTTTGTGCAGTGGATCACTACTTGCTGCTAACTATGGGACAGTC	368564	368849	368899	368847	-1	scaffold_14	M404DRAFT_997259	368564	369907	None	8491	1222	64909	No_constitutive_exon_found_in_species
AGGTATGCAACAGTTTTGTTCCAAATTGGCTAATTCCAACGGCGGGTCAGAC	402360	403336	402310	402362	1	scaffold_14	M404DRAFT_997274	401329	406535	None	8491	1222	64909	No_constitutive_exon_found_in_species
TATGTGAATTACCGTGCCTTTCCTTGTTTCCTGGCTGAGGGAAACACTAGTC	455485	455719	455769	455717	-1	scaffold_14	M404DRAFT_350853	454911	457787	None	8491	1222	64909	No_constitutive_exon_found_in_species
AGTGTTATCCCCTTTCAAGTCTGCCAATGATAGACCTCGTCAGGGTATAGAT	474242	474410	474192	474244	1	scaffold_14	M404DRAFT_997301	472422	475022	None	8491	1222	64909	No_constitutive_exon_found_in_species
ATTCTAATACCTTCAGTCTTGGCCCGAGTCTGATGTATCGGGCAATGCAGCG	481924	481991	482041	481989	-1	scaffold_14	M404DRAFT_997309	480115	482644	None	8491	1222	64909	No_constitutive_exon_found_in_species
GTAGGCTCGGATCTAACGCACCTTCCGTTCTCGCTGATTGGGCGTCGGAGGT	481566	481666	481716	481664	-1	scaffold_14	M404DRAFT_997309	480115	482644	None	8491	1222	64909	No_constitutive_exon_found_in_species
AGTTTTCATGCTTGCCCAACGGTACACTAAGTTTGACTCCAAGGGACAAGCC	487447	487515	487565	487513	-1	scaffold_14	M404DRAFT_997316	486642	490156	None	8491	1222	64909	No_constitutive_exon_found_in_species
CCAGTGTCCTGGAAGCATCGCTATGCAAGATAAACTGTGACGGCCGGGAGAT	496668	496860	496618	496670	1	scaffold_14	M404DRAFT_134773	496070	496860	None	8491	1222	64909	No_constitutive_exon_found_in_species
GGTGTTCGGTTACTAATTTCTGAGATTGCAATGAATAAACATGGGCTAAGGT	518579	518718	518768	518716	-1	scaffold_14	M404DRAFT_14445	518208	522690	None	8491	1222	64909	No_constitutive_exon_found_in_species
AACTGCAAAGGTCAGTGGTAGCACTAGGTTGAGATGCCCGAGGGACTCAGTT	578638	578722	578588	578640	1	scaffold_14	M404DRAFT_8189	578311	578774	None	8491	1222	64909	No_constitutive_exon_found_in_species
ATATTGCCCCGGTTTTTGGCACTGTCTCGTTGTTAATGTGGGTAACGCAGGC	646279	646353	646229	646281	1	scaffold_14	M404DRAFT_997380	645580	646732	None	8491	1222	64909	No_constitutive_exon_found_in_species
ACTGTCATTTATCATCATCCCTGACGCTTCCCAATGTAGTGGGACGACAGAC	713561	713695	713511	713563	1	scaffold_14	M404DRAFT_134141	712248	715051	None	8491	1222	64909	No_constitutive_exon_found_in_species
AAACGGTTCGCCATTAGGCCTGTTTTTGTTCGGATTCTAACGGTGGGCAGGT	713893	713947	713843	713895	1	scaffold_14	M404DRAFT_134141	712248	715051	None	8491	1222	64909	No_constitutive_exon_found_in_species
TATCGGTGAGTTGCTACTTATCTCTGCCTCGCTCTTCCTCACGGGCGCAGTG	744565	744669	744515	744567	1	scaffold_14	M404DRAFT_134430	742747	745843	None	8491	1222	64909	No_constitutive_exon_found_in_species
TTCACAATCTGTTTCTCCAAGCGAATTGTCTCTAAAAATGGCGGGTATAGCT	761540	761825	761490	761542	1	scaffold_14	M404DRAFT_14535	758526	762663	None	8491	1222	64909	No_constitutive_exon_found_in_species
AGCGACCTGCAGAGCTACGATATTTCTCGTGTTAAGGATGTTGGGAACAGAC	770573	770609	770523	770575	1	scaffold_14	M404DRAFT_359936	770124	771185	None	8491	1222	64909	No_constitutive_exon_found_in_species
GTAAGTCAACTTAGTTCAGAACATATGGTCACTTGATTGGAATGGGTCAGGT	778496	778620	778446	778498	1	scaffold_14	M404DRAFT_134009	778285	778620	None	8491	1222	64909	No_constitutive_exon_found_in_species
TGTGTCGTTTTCGGAATTTCTACGTAACGAATACGCTAACAATCGGGAAGCT	796149	796297	796347	796295	-1	scaffold_14	M404DRAFT_997452	793256	796442	None	8491	1222	64909	No_constitutive_exon_found_in_species
GGTAAATAATTAGCCTTCTCTCCGAGGGATGCGTGCTCACGTGGGGTTAGTA	799422	799495	799545	799493	-1	scaffold_14	M404DRAFT_23073	798683	802671	None	8491	1222	64909	No_constitutive_exon_found_in_species
AGGACCCCGCAATTCTCAGCGTTCGGTCCTGCATCTGGGAAGCACAACAGCT	808928	809608	808878	808930	1	scaffold_14	M404DRAFT_14549	807321	809608	None	8491	1222	64909	No_constitutive_exon_found_in_species
TAAGCAGAGGCATAGTTATCCGTGGCTTGTTAGACTTAGGGTGGCAAAAGTG	829169	829209	829259	829207	-1	scaffold_14	M404DRAFT_134732	828090	829562	None	8491	1222	64909	No_constitutive_exon_found_in_species
GCGTATGTTGGACCAATCTGTTGCTAATGCGATTCACCGGGGAAACGCAGCT	865575	865722	865525	865577	1	scaffold_14	M404DRAFT_14568	864962	866521	None	8491	1222	64909	No_constitutive_exon_found_in_species
GTATTTGGTGGTTTCTATGCAACTTTATACCCCTGCTCATGGTCGGGCAGAA	932175	932546	932596	932544	-1	scaffold_14	M404DRAFT_997525	932175	935630	None	8491	1222	64909	No_constitutive_exon_found_in_species
GTGTTCTGAATGTGACTATGACACTCTTTGAATGTATTTCGAAAGGGCAGGG	955355	955513	955563	955511	-1	scaffold_14	M404DRAFT_997535	952648	955891	None	8491	1222	64909	No_constitutive_exon_found_in_species
TAATTTCTACGCAATAACCCCTAAACGCGTCCCTTGTTGTTCGGGAACAGCT	958924	959141	958874	958926	1	scaffold_14	M404DRAFT_366444	958175	960797	None	8491	1222	64909	No_constitutive_exon_found_in_species
TGCATCATTCAATCTTGTTCTGTAAACCAGCTATTGAGACTAGGGTGCAGAA	981824	981851	981774	981826	1	scaffold_14	M404DRAFT_367098	981580	982982	None	8491	1222	64909	No_constitutive_exon_found_in_species
TCTCATAGACGAGCTCTTGCACTTCTTTTGATAAAGAAAATGGGAAACAGTA	986032	986095	985982	986034	1	scaffold_14	M404DRAFT_23145	984849	986832	None	8491	1222	64909	No_constitutive_exon_found_in_species
TTTTGCACCCGAAAACCGACATTAGATTTGCTCAACTCGGAACCGGGTAGGC	1012885	1012962	1013012	1012960	-1	scaffold_14	M404DRAFT_997569	1011559	1013671	None	8491	1222	64909	No_constitutive_exon_found_in_species
ATGACACTGGTAATATCCCTCTGAATTGTTCTCAAATATCTGGGATGCAGTA	133702	133741	133652	133704	1	scaffold_16	M404DRAFT_8362	133037	134264	None	8491	1222	64909	No_constitutive_exon_found_in_species
CATGTTCTTTATGAAGAACATGCTCAATGATGTTGATGTGGGCACGACAGTA	191910	192055	192105	192053	-1	scaffold_16	M404DRAFT_8365	191331	192915	None	8491	1222	64909	No_constitutive_exon_found_in_species
AACCAGTTGCTTTGCGACGCCTTGGCTGACCAAAGAGGGATGGACTGAAGCA	198569	198679	198729	198677	-1	scaffold_16	M404DRAFT_135826	195330	200815	None	8491	1222	64909	No_constitutive_exon_found_in_species
ATGCATGCTACTAGTAGCCATTGGAATTTGTACTAATTAATGGGACAGAGGT	245892	246382	245842	245894	1	scaffold_16	M404DRAFT_135947	245346	246382	None	8491	1222	64909	No_constitutive_exon_found_in_species
ACTAACAAACATCAAAGGTGTCCGTCAACTTAATTTAAATTATGGGGCAGGT	283287	283577	283627	283575	-1	scaffold_16	M404DRAFT_389988	283074	284780	None	8491	1222	64909	No_constitutive_exon_found_in_species
GTCTTGAAACCTCGAGGGTTTTTCCACCGCTGACAGGTGGTGGGGCACAGCG	302241	303011	302191	302243	1	scaffold_16	M404DRAFT_997795	297284	303011	None	8491	1222	64909	No_constitutive_exon_found_in_species
TGTTAATTGAGAATACTTGATTTACTATTCGTGCGTACGGGGTAACACAGAG	310433	310776	310826	310774	-1	scaffold_16	M404DRAFT_997799	309570	311719	None	8491	1222	64909	No_constitutive_exon_found_in_species
CGGCGGCGCTGGCGTGTTCCTCTGTCAGGGTTTGCTGAGGGGGGAACTAGGA	322769	322906	322719	322771	1	scaffold_16	M404DRAFT_997807	319571	323940	None	8491	1222	64909	No_constitutive_exon_found_in_species
TTTCTTTTAGCATGGATCTACTCGAAGTCGCGCTGATGCGGGTGGCGAAGGT	322966	323086	322916	322968	1	scaffold_16	M404DRAFT_997807	319571	323940	None	8491	1222	64909	No_constitutive_exon_found_in_species
CTCCTCTCCGAACCACCTAGCTCGTTGGTCGCCTTCGGCGCTGGGAACAGAT	328919	329636	328869	328921	1	scaffold_16	M404DRAFT_997813	328415	329636	None	8491	1222	64909	No_constitutive_exon_found_in_species
GTCTCCCTTTGCTGTATCCCGTCCTCGTGTTCACATCTTGGGCAACGTAGTT	587803	588094	587753	587805	1	scaffold_16	M404DRAFT_14688	587381	588763	None	8491	1222	64909	No_constitutive_exon_found_in_species
TGTCTCAGGCTCAGTTGACAGGCCTGTGAGGATCTGGGATGCTGAGGGAGGT	631575	631964	632014	631962	-1	scaffold_16	M404DRAFT_136031	630513	634871	None	8491	1222	64909	No_constitutive_exon_found_in_species
AGTACATATCGCTCGAGGTGACAACGTGGCATCTAATGGGCAATGGCAAGGT	660289	660418	660468	660416	-1	scaffold_16	M404DRAFT_135668	659632	662376	None	8491	1222	64909	No_constitutive_exon_found_in_species
AATTTGCTATCACTTTAGAGTTCATTACCCCTCGCTCTCTCGTGGGACAGCT	701724	701818	701868	701816	-1	scaffold_16	M404DRAFT_23590	700890	704339	None	8491	1222	64909	No_constitutive_exon_found_in_species
GAAATAACCGATCCGCACTAACTTTTTGCTGAACCAGGCAATGTGGGTAGCT	717463	717486	717413	717465	1	scaffold_16	M404DRAFT_997891	716822	720315	None	8491	1222	64909	No_constitutive_exon_found_in_species
TGTCGGTAGGGTGTAATACCCGTTTGAGTCAGCTACTCATGGGAAATCAGGA	721964	722117	721914	721966	1	scaffold_16	M404DRAFT_395154	721557	723207	None	8491	1222	64909	No_constitutive_exon_found_in_species
GAGTCATCAAGCTTATTGTCTCTAAAATTATCTCATCTTGATGGGGGCAGCT	724947	725030	725080	725028	-1	scaffold_16	M404DRAFT_394457	724630	726207	None	8491	1222	64909	No_constitutive_exon_found_in_species
CTTGCAGCATAAATGCGTCAGGCAGGGTTCAAAGTTTTTTGGGACCACAGAT	803568	804044	804094	804042	-1	scaffold_16	M404DRAFT_997924	803568	805699	None	8491	1222	64909	No_constitutive_exon_found_in_species
CCTCTTAACCCTTGTTATACTCATAGCCTTACCGTCATCTACATGGGGAGAC	831509	831841	831459	831511	1	scaffold_16	M404DRAFT_396740	830810	831841	None	8491	1222	64909	No_constitutive_exon_found_in_species
CCTTCACGTTCTTGCACACGATTAACATTGACGCCATCATGGGACCGCAGCA	836327	836617	836667	836615	-1	scaffold_16	M404DRAFT_997942	835828	837400	None	8491	1222	64909	No_constitutive_exon_found_in_species
GTTAGTATACATCCTATGATCCTATTCAAGCGGCTGACGGGGGAGCACAGCT	866931	866959	867009	866957	-1	scaffold_16	M404DRAFT_397558	866528	869582	None	8491	1222	64909	No_constitutive_exon_found_in_species
GTTCCGCTTGAATGTGCGGTATTATGTTGTTGAAGTGGGACGGAAGGTAGGT	896643	896663	896713	896661	-1	scaffold_16	M404DRAFT_997971	896643	897009	None	8491	1222	64909	No_constitutive_exon_found_in_species
TGCTCTTTCACAATGTAAGCTACGTGCAATGCTGACCTTGCGGGAATCAGGC	956452	956600	956650	956598	-1	scaffold_16	M404DRAFT_998015	955031	957259	None	8491	1222	64909	No_constitutive_exon_found_in_species
AAGCCTGTTCCCCTTTTCTTTTACCCGGTCCAATCTGATTCAAAGGGAAGTG	106973	107119	106923	106975	1	scaffold_15	M404DRAFT_997623	105191	107843	None	8491	1222	64909	No_constitutive_exon_found_in_species
CAAGTATGCTAGTACCCTCACTGAGACTCTTGACTAAAGGGAATGTGTAGTG	107170	107337	107120	107172	1	scaffold_15	M404DRAFT_997623	105191	107843	None	8491	1222	64909	No_constitutive_exon_found_in_species
CAAGTATGCTAGTACCCTCACTGAGACTTTTGACTAAAGGGAATGTGTAGTG	110851	111018	110801	110853	1	scaffold_15	M404DRAFT_94998	109794	111323	None	8491	1222	64909	No_constitutive_exon_found_in_species
AAGGTCATGTGTCCGGAACCCCCATCGTCTAGTCAATCACGGGGCTGCAGGT	137304	137653	137254	137306	1	scaffold_15	M404DRAFT_23206	136429	137998	None	8491	1222	64909	No_constitutive_exon_found_in_species
TGGTGCGTGTTTTATTGCTGCGGTGCGAGAAAAATCTGACAACTGGGTAGTG	142755	142846	142705	142757	1	scaffold_15	M404DRAFT_377366	142486	144637	None	8491	1222	64909	No_constitutive_exon_found_in_species
GTACGCTCGCTGCCCTACATCTATTCACGAGTTCTGATATAAGGGTGCAGGT	150094	150145	150195	150143	-1	scaffold_15	M404DRAFT_23209	147059	150886	None	8491	1222	64909	No_constitutive_exon_found_in_species
GTACGCTCATTGACCTACATCTATTCACGAGTTCTGATATAAGGGTGCAGGT	168921	168972	169022	168970	-1	scaffold_15	M404DRAFT_378001	164681	170042	None	8491	1222	64909	No_constitutive_exon_found_in_species
TATGGAACTGCCTTCATCTTCTGAGGGAACCACTGTGGGAGAGCATAAAGGC	201584	201719	201534	201586	1	scaffold_15	M404DRAFT_135219	201394	201719	None	8491	1222	64909	No_constitutive_exon_found_in_species
CCTCCAGTGTGTATACTTGTTTTGTGTGTCTTGATAATGTGGGACACCAGAC	275739	275760	275810	275758	-1	scaffold_15	M404DRAFT_939646	275739	276775	None	8491	1222	64909	No_constitutive_exon_found_in_species
TGAAATGACGGTTTTTTGCGTGGCGTTGTGTGACTTGGGCATGGGGGTAGTG	291827	291894	291944	291892	-1	scaffold_15	M404DRAFT_997664	290355	294946	None	8491	1222	64909	No_constitutive_exon_found_in_species
CTTCAAGCTGCCCGCCACAAAGACTGACTAACATGATGAATGACAGGGAGCA	453091	453130	453041	453093	1	scaffold_15	M404DRAFT_135048	451047	453323	None	8491	1222	64909	No_constitutive_exon_found_in_species
GCTGCTTCGTCGCTACTGACGACGATTGGTTCAGCGAAGTTGGGGATGAGGA	518113	519616	519666	519614	-1	scaffold_15	M404DRAFT_78898	516289	520498	None	8491	1222	64909	No_constitutive_exon_found_in_species
TACCTACCGTTGTCGAAGAACATTCCAACCCCACCAGGCTTGAAAGGGAGGA	516289	517957	518007	517955	-1	scaffold_15	M404DRAFT_78898	516289	520498	None	8491	1222	64909	No_constitutive_exon_found_in_species
ACTCAATGCTGCAGAGACTGAGACATTGAATAGCCTGCTCTGGGACGCAGCA	822865	823054	823104	823052	-1	scaffold_15	M404DRAFT_23375	822590	823469	None	8491	1222	64909	No_constitutive_exon_found_in_species
CTTGGTTGTCGGTGCAAGGGCGGCGCTGACAAGTAGGGGGTGGGTAACAGCC	874638	874762	874812	874760	-1	scaffold_15	M404DRAFT_135267	873639	874948	None	8491	1222	64909	No_constitutive_exon_found_in_species
GACGAGGGAGGACACAGTGGCAGGGCCATCGTGGAAAAGAGCGGGAACAGGG	932063	932375	932425	932373	-1	scaffold_15	M404DRAFT_23408	931387	933035	None	8491	1222	64909	No_constitutive_exon_found_in_species
TTCCTGGAGATTCTGATTCCTTCCATTTCTACAACAATTGGGGCGTGTAGTC	99534	99582	99632	99580	-1	scaffold_18	M404DRAFT_416831	99333	100106	None	8491	1222	64909	No_constitutive_exon_found_in_species
TATGCACCCACAACCAACCACCCTTTAACACGGTTCCATCTTGGGGACAGAT	106291	106571	106241	106293	1	scaffold_18	M404DRAFT_137276	105825	108332	None	8491	1222	64909	No_constitutive_exon_found_in_species
TCCACGATTAGGATCTGACATATTAATTTGTGTGGGTTTTGTGGGTGCAGGG	108003	108332	107953	108005	1	scaffold_18	M404DRAFT_137276	105825	108332	None	8491	1222	64909	No_constitutive_exon_found_in_species
TGACAAGGTCTGCAAGGCCTGTGTCCACTAACAGGCTACCGGGAACGCAGGG	164145	164151	164201	164149	-1	scaffold_18	M404DRAFT_998331	162992	164433	None	8491	1222	64909	No_constitutive_exon_found_in_species
GAGAAGGAACCTTGTCTGTTACTATGCCGCGTCACTTACAAGGGTGCCAGAC	187846	187927	187977	187925	-1	scaffold_18	M404DRAFT_941934	181423	188464	None	8491	1222	64909	No_constitutive_exon_found_in_species
AGGGCCTTGTCCGACCGTGCCAATATATCATTGACATCTCGTGGGTTAAGGA	194437	194726	194387	194439	1	scaffold_18	M404DRAFT_419375	193559	195024	None	8491	1222	64909	No_constitutive_exon_found_in_species
ATGTGTTTGCACTTGACTTGCCATCCTGACGTCCTAACTTAACCGGGTAGGA	200697	201060	200647	200699	1	scaffold_18	M404DRAFT_418978	199588	201060	None	8491	1222	64909	No_constitutive_exon_found_in_species
ATGTGCAGATTGGGGGGCTGGTGGAATCTGCTGACTGAAGGGGAAAATAGCG	210550	210773	210823	210771	-1	scaffold_18	M404DRAFT_137925	209260	211243	None	8491	1222	64909	No_constitutive_exon_found_in_species
CCCCGGTCGTGATGCACTATTGGCTGTTCTAACACTTTATGTGGGAGCAGGC	246496	246996	247046	246994	-1	scaffold_18	M404DRAFT_137404	246496	247531	None	8491	1222	64909	No_constitutive_exon_found_in_species
AGTGAATACCTCGGATTTGCTTCCCGATAGTGGACTCATCTGGGATGTAGTG	324725	324771	324821	324769	-1	scaffold_18	M404DRAFT_14929	324122	325464	None	8491	1222	64909	No_constitutive_exon_found_in_species
TTGTGTCATGTCAACTATTTCAACGCTGTAGCTGATACGGGCGACGGCAGGA	334976	335052	335102	335050	-1	scaffold_18	M404DRAFT_137859	333676	336740	None	8491	1222	64909	No_constitutive_exon_found_in_species
CCCACTCCATTTCTCGTTAATTTGACGACCTGATCACGGGAAAAAAATAGCT	430260	430414	430210	430262	1	scaffold_18	M404DRAFT_14957	429049	431811	None	8491	1222	64909	No_constitutive_exon_found_in_species
GCATACACTGCTAGAAGACTTACCAGGCTCAAGGTTTAAGGGATAGACAGAC	441490	444814	444864	444812	-1	scaffold_18	M404DRAFT_24154	439919	444891	None	8491	1222	64909	No_constitutive_exon_found_in_species
GGTGAGCTTTTTTTTTTCATTCAGTTTTCGATCTAACTGATCGGGAACAGAC	448281	448381	448231	448283	1	scaffold_18	M404DRAFT_998474	445081	450078	None	8491	1222	64909	No_constitutive_exon_found_in_species
GGTTGTTTCGTGGATGAATGCGTCGAATTGGTATCTGAGGTGATGGGCAGAC	477981	478100	477931	477983	1	scaffold_18	M404DRAFT_427201	475622	481759	None	8491	1222	64909	No_constitutive_exon_found_in_species
TGAGTAAACCAAATGAATTTCATGTCCAAATATTGTTAACATTAGGGCAGTA	489519	490967	491017	490965	-1	scaffold_18	M404DRAFT_137168	487817	492415	None	8491	1222	64909	No_constitutive_exon_found_in_species
ATCTGGTACGCCTGCTTTGCCATCATCATGGCGCGCTGATGGGCAGCAAGGA	500047	500303	499997	500049	1	scaffold_18	M404DRAFT_427525	499717	500303	None	8491	1222	64909	No_constitutive_exon_found_in_species
CGTCCGCCCTGGTTTTGCTCGATTTGCGCACTGACTGGTGGGATGCCAAGGT	550520	550659	550470	550522	1	scaffold_18	M404DRAFT_428433	549562	550922	None	8491	1222	64909	No_constitutive_exon_found_in_species
CTGGAAATGCTGAGGAAGTCGATGTTGCCGAGATGGAGCGGAGGGCGAAGGA	668961	669329	668911	668963	1	scaffold_18	M404DRAFT_137625	668295	669578	None	8491	1222	64909	No_constitutive_exon_found_in_species
TGATTGGACCCGCGATCCCTACTTGATCGCTGAATGGGTGATGCAAATAGCA	801698	801708	801648	801700	1	scaffold_18	M404DRAFT_430209	801002	802097	None	8491	1222	64909	No_constitutive_exon_found_in_species
ACGAAGAGCCAACTCGCCGAACTAATAACCGCTAACTCTGAGGGCCGTAGTG	929742	930240	930290	930238	-1	scaffold_18	M404DRAFT_942663	929742	931252	None	8491	1222	64909	No_constitutive_exon_found_in_species
GGGTAGGTTGCTCTGGGATGCTTTTTATAGATATCTGACGGGGGTGATAGCG	962381	962597	962647	962595	-1	scaffold_18	M404DRAFT_24300	962381	963166	None	8491	1222	64909	No_constitutive_exon_found_in_species
AGAAGTGAGTCGTGCCTCGCCATTGATATATCCGCTGACTGTATGGGAAGGA	61704	61729	61654	61706	1	scaffold_19	M404DRAFT_998714	60830	65762	None	8491	1222	64909	No_constitutive_exon_found_in_species
TGCCAGATGGCAAAGGAGTTTGAGCAGAGGGTAAAAGGGTCGATATGAAGCT	151211	151422	151472	151420	-1	scaffold_19	M404DRAFT_138166	151211	151646	None	8491	1222	64909	No_constitutive_exon_found_in_species
AGGGAGTCCTCACTGGCAAGCAAAGGGGTGGCCCACAGGGATGAGGTCAGAA	235771	235825	235875	235823	-1	scaffold_19	M404DRAFT_24360	233468	236884	None	8491	1222	64909	No_constitutive_exon_found_in_species
ATGCATGTTGGCCACTCTTCCTGCGAACAGGGATTCTTAAAGGGAATCAGAT	333957	333969	334019	333967	-1	scaffold_19	M404DRAFT_998803	333646	334070	None	8491	1222	64909	No_constitutive_exon_found_in_species
GGTAAGGAAATGCAGAATCTCATATTCTACTGACTTAATGTAATGGGCAGGC	371936	372098	372148	372096	-1	scaffold_19	M404DRAFT_24393	371751	372538	None	8491	1222	64909	No_constitutive_exon_found_in_species
CTTCTCTTGTTCGTCGTGAACTGACATTTACAAAAACTATCGGGCAACAGCG	465281	465436	465231	465283	1	scaffold_19	M404DRAFT_998860	462406	468074	None	8491	1222	64909	No_constitutive_exon_found_in_species
GGATGGATCGCACTAATGGCTCGCTGACACTTATACGCTGTGGGGTATAGGA	635779	635881	635729	635781	1	scaffold_19	M404DRAFT_138095	634572	637591	None	8491	1222	64909	No_constitutive_exon_found_in_species
TGTAAGGTCATTGTGACGCCGAAATAATCTTACGGAGGGAGTGACGGCAGGG	725893	726112	726162	726110	-1	scaffold_19	M404DRAFT_440746	725166	729522	None	8491	1222	64909	No_constitutive_exon_found_in_species
TCGTACATGTACGCTCGCTGGACAATGCTGACTTTGGGGCGTGGGTGTAGCT	725166	725817	725867	725815	-1	scaffold_19	M404DRAFT_440746	725166	729522	None	8491	1222	64909	No_constitutive_exon_found_in_species
AGGTGCGGTTGCCTCCTCTTCCTGGTAGTTATTAATACCGCCGGGAGCAGTA	749046	749139	749189	749137	-1	scaffold_19	M404DRAFT_15038	747164	751209	None	8491	1222	64909	No_constitutive_exon_found_in_species
GGCAAGTGCCCAAGTGGTTCCAGAACAAGGGGAAAGGGAAAAAGAAGGAGAA	839653	839702	839752	839700	-1	scaffold_19	M404DRAFT_75861	839312	840503	None	8491	1222	64909	No_constitutive_exon_found_in_species
AGTTTCTATTTGACTATCTGAGTCTTCACTAACTCGTATCACTCGGGAAGGA	894128	894284	894078	894130	1	scaffold_19	M404DRAFT_24516	892813	894609	None	8491	1222	64909	No_constitutive_exon_found_in_species
GTACATCATCTCATATGGAATGTCTATGTTGGTATTGATTAAGGGTATAGCT	199399	199591	199349	199401	1	scaffold_20	M404DRAFT_24567	198874	199591	None	8491	1222	64909	No_constitutive_exon_found_in_species
GTTCAACCTGTTAAGACTGGAGGTATAACTATACTCACAAATCAGGGCAGCC	355482	355697	355432	355484	1	scaffold_20	M404DRAFT_998980	355401	355697	None	8491	1222	64909	No_constitutive_exon_found_in_species
ATTCTCATCAGCTTTCAAGTCTCTGCACACCCAGTTACCGGGATGAGTAGTT	412394	412450	412344	412396	1	scaffold_20	M404DRAFT_999034	409845	413453	None	8491	1222	64909	No_constitutive_exon_found_in_species
TGTACCAATGCAATCGCATCATCACTTTCACCGACAGTGTATATGGGTAGAT	412751	412808	412701	412753	1	scaffold_20	M404DRAFT_999034	409845	413453	None	8491	1222	64909	No_constitutive_exon_found_in_species
TTCATTCTACTGGTACATCCTCAGTGAATGTTCGTCTAATCGTGAGGGAGGT	490124	490226	490074	490126	1	scaffold_20	M404DRAFT_24641	487792	492008	None	8491	1222	64909	No_constitutive_exon_found_in_species
GTGTCTGTCTGTCTTTCTGGAGGTACTTGGGTGACGTTGACTGGGAGAAGGA	491594	492008	491544	491596	1	scaffold_20	M404DRAFT_24641	487792	492008	None	8491	1222	64909	No_constitutive_exon_found_in_species
AGGTAAAATATCCTCCGTGGCTTCTCGCCAGTATTAACAGGGAGTTGCAGCT	494530	494664	494714	494662	-1	scaffold_20	M404DRAFT_481659	492128	496429	None	8491	1222	64909	No_constitutive_exon_found_in_species
GGTATGTATTATGTAGAATCCGTGCCCGGTTTCCCTGACAAGTGGGTTAGAC	560458	560866	560408	560460	1	scaffold_20	M404DRAFT_482845	559439	562006	None	8491	1222	64909	No_constitutive_exon_found_in_species
CTGATCATTGTGTACTTCTGACATTCCCATACGGGTTCGTTTGGGAGCAGCA	643164	643278	643114	643166	1	scaffold_20	M404DRAFT_24690	642580	644104	None	8491	1222	64909	No_constitutive_exon_found_in_species
TAAAAGTGATGCTGCTGTGCTGGGAGAATTGGAGAGGGTAACTGGGATAGAG	643323	643353	643273	643325	1	scaffold_20	M404DRAFT_24690	642580	644104	None	8491	1222	64909	No_constitutive_exon_found_in_species
TTTGATTTCGAGATGCCTTACTTACATCTATGCTATTCTAGGGCTGAAAGGT	725083	725229	725279	725227	-1	scaffold_20	M404DRAFT_24707	722678	726737	None	8491	1222	64909	No_constitutive_exon_found_in_species
GAGTGGCGTAGTGTGATGTGTCTCTAATCACTAATGGGTCGAGGGGACAGTT	782264	782518	782214	782266	1	scaffold_20	M404DRAFT_946120	780734	782518	None	8491	1222	64909	No_constitutive_exon_found_in_species
TTTTACAGGGGAGACTACTGATAATACCCAGACGACGGAGCAGTGGGCAGAA	12868	13206	12818	12870	1	scaffold_21	M404DRAFT_946351	12603	14730	None	8491	1222	64909	No_constitutive_exon_found_in_species
CGTAGCATGCTCAAGAGGGGTCTTCACGTGCTCAGTGCAAACATGGGCAGCT	98972	99158	99208	99156	-1	scaffold_21	M404DRAFT_999234	98972	99575	None	8491	1222	64909	No_constitutive_exon_found_in_species
AGGTGTATTTTGGCGTAGTCTTTGAATCACGCAGACCAACGGGTGTATAGGT	113125	113667	113717	113665	-1	scaffold_21	M404DRAFT_999241	113125	117865	None	8491	1222	64909	No_constitutive_exon_found_in_species
TCCCAAGTGCTTGTTGATAACAGGATCTACACCTGCCATCGAACAGGGAGGC	160671	160830	160621	160673	1	scaffold_21	M404DRAFT_139666	158171	160830	None	8491	1222	64909	No_constitutive_exon_found_in_species
TGCATAAGCAGACCTTCATTCTAGCATTCAGACAGCCAGTGGGTGCACAGAC	191971	192295	192345	192293	-1	scaffold_21	M404DRAFT_139209	191971	192509	None	8491	1222	64909	No_constitutive_exon_found_in_species
TTGATCGATGGGAAAGACAGGCACTAACACCCATCTTCGGGGGATGACAGGA	315550	315631	315681	315629	-1	scaffold_21	M404DRAFT_999301	314108	316848	None	8491	1222	64909	No_constitutive_exon_found_in_species
TATCTCCCATGCATTGTGCTACATTATCCCATACTAATACGGGAATCCAGGG	350144	350162	350212	350160	-1	scaffold_21	M404DRAFT_946813	348337	350898	None	8491	1222	64909	No_constitutive_exon_found_in_species
TACGTTGACTGTTGCACATAAAAGGTGTTGTAGTAACGGGAGGTATATAGGC	513689	513800	513639	513691	1	scaffold_21	M404DRAFT_999378	513090	514270	None	8491	1222	64909	No_constitutive_exon_found_in_species
CCAACATCCCAAAATAATGGTCCTACATTGGTCCTACATCCGGGAAACAGCT	551686	551744	551636	551688	1	scaffold_21	M404DRAFT_24922	551588	552954	None	8491	1222	64909	No_constitutive_exon_found_in_species
TATCTAGTGGTTTGGTAATTGAATTGATAAAGGTGGATTGGGCCGAATAGGA	555870	556265	556315	556263	-1	scaffold_21	M404DRAFT_947034	554149	557854	None	8491	1222	64909	No_constitutive_exon_found_in_species
GTGAGTGAGGTTCTAGCTGCCGTGTGGAACTTCCTTATGGTTGGGGATAGAA	554502	554913	554963	554911	-1	scaffold_21	M404DRAFT_947034	554149	557854	None	8491	1222	64909	No_constitutive_exon_found_in_species
TTTGTGTTGGCCTTGGTTATAGCCTTTGCTAATGCTTCGGGCAATGGTAGAA	571677	571802	571852	571800	-1	scaffold_21	M404DRAFT_947066	570207	572077	None	8491	1222	64909	No_constitutive_exon_found_in_species
TGCCTCTCGTTATCTGCGTGGAAATATACTGACATCTATCGGGGGGGAAGCA	628994	629154	629204	629152	-1	scaffold_21	M404DRAFT_999424	626444	631685	None	8491	1222	64909	No_constitutive_exon_found_in_species
ATAGGTTAGGTAATCAATCACTGCGGAAATTTTCACTGGCAGGGGTTAAGGC	640086	640213	640263	640211	-1	scaffold_21	M404DRAFT_15250	638544	641156	None	8491	1222	64909	No_constitutive_exon_found_in_species
ATGTACCCGTCTCACTGACGGGAACGCGTTTAATGGAATTGGGTATATAGGA	3036	4295	2986	3038	1	scaffold_23	M404DRAFT_511381	2903	9308	None	8491	1222	64909	No_constitutive_exon_found_in_species
GTACGCATATTGTCTTTGCTAGGAGATGGCATGTTGATTTTGGGGATCAGTC	76591	76804	76541	76593	1	scaffold_23	M404DRAFT_25217	76460	76938	None	8491	1222	64909	No_constitutive_exon_found_in_species
GTACGCATATTGTCTTTGCCAGGAGATGGCATGTTGATTTTGGGGATCAGTC	400243	400456	400506	400454	-1	scaffold_23	M404DRAFT_999714	398012	400652	None	8491	1222	64909	No_constitutive_exon_found_in_species
GGGAAAGACACCAAGGCCGGTCCTAAGGCCAGGAGGGCTGACAAGGGAAGAA	799690	799845	799895	799843	-1	scaffold_23	M404DRAFT_25387	799410	800469	None	8491	1222	64909	No_constitutive_exon_found_in_species
GTGAAAATTGTGGATAGAAAGGTCACAGCAGAGACCAATGCTGGGAAGAGGG	92386	92387	92437	92385	-1	scaffold_22	M404DRAFT_140299	91808	93164	None	8491	1222	64909	No_constitutive_exon_found_in_species
CAAATGCCATAAGACCAAGACCTCCTGCCTGACCTGACCTGGGTGACAAGTG	167082	167370	167032	167084	1	scaffold_22	M404DRAFT_25035	167014	168076	None	8491	1222	64909	No_constitutive_exon_found_in_species
TGCGTCGTATAGCTGACCGCTCGATATGATCACTGACCTTGTGGGCGTAGTT	250918	250936	250868	250920	1	scaffold_22	M404DRAFT_74855	250778	251068	None	8491	1222	64909	No_constitutive_exon_found_in_species
TACGCTTTCCTTTAGCTTATCCCGGATGAGGCATTGATCTGTGGGAGAAGCC	253052	253244	253002	253054	1	scaffold_22	M404DRAFT_947466	251269	256037	None	8491	1222	64909	No_constitutive_exon_found_in_species
CCGGTGAGACCATCTTTTACAATTTAAGCTGCATCGATGACGGTGGGTAGAA	268146	268242	268096	268148	1	scaffold_22	M404DRAFT_103232	267680	270455	None	8491	1222	64909	No_constitutive_exon_found_in_species
ATTGCCCTCGTGCTAAAGGAAAGGGTCCTGCCAGACCCAACATACGGGAGGT	299639	299759	299589	299641	1	scaffold_22	M404DRAFT_140249	298808	299759	None	8491	1222	64909	No_constitutive_exon_found_in_species
GTCACACAACCAGATTTTTGCAAGTGCACTCACCTTTCAACAATGGGTAGTG	311719	311954	311669	311721	1	scaffold_22	M404DRAFT_139981	311415	311954	None	8491	1222	64909	No_constitutive_exon_found_in_species
TAGTGCTACCCCCAGCCTCGTCGGTTGCTTCGTCAAGTGGGGAGGACGAGTC	350363	350455	350505	350453	-1	scaffold_22	M404DRAFT_140253	321018	350914	None	8491	1222	64909	No_constitutive_exon_found_in_species
AAAGCTGCCCGATGTCAGTGGTGTAACAGGGTTTGAATCTGGGCTCAAAGGT	380177	380192	380127	380179	1	scaffold_22	M404DRAFT_504185	379635	380469	None	8491	1222	64909	No_constitutive_exon_found_in_species
CGTGTGTGGTCTTCTGTATCTTTGACATGATTATACTGAATGGGTGATAGGT	381880	382147	382197	382145	-1	scaffold_22	M404DRAFT_140012	381880	383318	None	8491	1222	64909	No_constitutive_exon_found_in_species
GCGGGTGTCAATAAGAAAACGTCTCACGCATTCTCTCGTTGTACGGGCAGGC	391930	392115	391880	391932	1	scaffold_22	M404DRAFT_25094	391146	392115	None	8491	1222	64909	No_constitutive_exon_found_in_species
GCCCATAAGCATTGCAAACGGCAATTTTGAAGACGCGTTTACGGGATTAGAT	707068	707163	707018	707070	1	scaffold_22	M404DRAFT_507660	705240	707909	None	8491	1222	64909	No_constitutive_exon_found_in_species
CAGGAACAGGGAGCTCACATGGGGAGAAGAAGAAGAGACCGTGAGGGAAGGG	6313	6597	6263	6315	1	scaffold_24	M404DRAFT_25394	5611	6823	None	8491	1222	64909	No_constitutive_exon_found_in_species
ATTTCGATACATCTTTCTTGGAGAGGTGTTGATCTTACGTGGGTGAACAGTT	68982	69113	69163	69111	-1	scaffold_24	M404DRAFT_141348	68350	69994	None	8491	1222	64909	No_constitutive_exon_found_in_species
AGTAAGTTTGTCTCCTGTGTGCGTTGGTCGCTGAAGACGTAGGGCACAAGCT	71560	71657	71510	71562	1	scaffold_24	M404DRAFT_948234	70715	72272	None	8491	1222	64909	No_constitutive_exon_found_in_species
GTATGTAATGGCCTGTCTGTCTCTGCCCATATATTCTAATTCGGGGGCAGGC	77502	77537	77452	77504	1	scaffold_24	M404DRAFT_999831	76018	80456	None	8491	1222	64909	No_constitutive_exon_found_in_species
TGAGCAGGGGTCAGGGTGAAATATCTGCGTATTCAACAGCGGGTGTGTAGGA	83864	83953	84003	83951	-1	scaffold_24	M404DRAFT_141427	82567	84463	None	8491	1222	64909	No_constitutive_exon_found_in_species
TTTAAACCATGTCACATTGTTCCAGCAAACTCAAACAGGGACGAGCGTAGGC	175685	175778	175828	175776	-1	scaffold_24	M404DRAFT_519683	175204	176136	None	8491	1222	64909	No_constitutive_exon_found_in_species
GGTTGATTGCTCAGCTTTTTCTTTGGAAGTGTCACTGACGAGGGACCCAGAC	205959	206656	206706	206654	-1	scaffold_24	M404DRAFT_999909	204798	207201	None	8491	1222	64909	No_constitutive_exon_found_in_species
TAGAGTCTCCGGATATAATATCGACTCACTTTCTTGGGACGATCGAACAGCC	240583	240614	240533	240585	1	scaffold_24	M404DRAFT_521059	239754	240912	None	8491	1222	64909	No_constitutive_exon_found_in_species
CAATTTCCTCGATGGTCTGTGTATGTTTACTTGGGTGTGTGGGGGGGTAGAT	268351	268417	268301	268353	1	scaffold_24	M404DRAFT_999944	267236	269646	None	8491	1222	64909	No_constitutive_exon_found_in_species
GTCTCGCGGCCGCTCCCTCCTTTATCGATGTTGATTTGGTTTTGGGGAAGCA	309701	312059	309651	309703	1	scaffold_24	M404DRAFT_999966	304102	320519	None	8491	1222	64909	No_constitutive_exon_found_in_species
CCCACTTCAATGCTTTTTCTTTCTTTCGAAGTCTGACTTGGGAACCACAGGT	325387	326421	325337	325389	1	scaffold_24	M404DRAFT_524050	324563	326421	None	8491	1222	64909	No_constitutive_exon_found_in_species
GGTATTTGGCGTTGGAGAGTGTTGAAGGCGTTGCTTTGGAGGGGACGGAGAG	336786	336906	336736	336788	1	scaffold_24	M404DRAFT_141071	335953	336906	None	8491	1222	64909	No_constitutive_exon_found_in_species
CTACACAAAACATTTTGGAACTCAAAGCTGATAGTACGCAAAGGGGACAGTC	353322	353996	354046	353994	-1	scaffold_24	M404DRAFT_141488	353322	354173	None	8491	1222	64909	No_constitutive_exon_found_in_species
AAAACAAGGTAAACATTACAACTTGTCTGCAATCCTAACCAAGGGGTCAGCA	362693	362881	362931	362879	-1	scaffold_24	M404DRAFT_76202	362693	363061	None	8491	1222	64909	No_constitutive_exon_found_in_species
ACAGCATTCGAGCATCATGTGGTGTTTTTTCTCATGGGTTATGTGGGTAGGT	422856	423192	422806	422858	1	scaffold_24	M404DRAFT_25515	417636	424534	None	8491	1222	64909	No_constitutive_exon_found_in_species
TGACTCTCCCAAGTACTGATGATGCTCTGAGACATGTCTGGGATGCATAGAA	438915	439000	438865	438917	1	scaffold_24	M404DRAFT_948712	434436	439630	None	8491	1222	64909	No_constitutive_exon_found_in_species
ATGGAAGGGATCAAGTAGGGGGGGAGAAGAATTACCCAAACTGGGAAGAGCC	547057	547108	547007	547059	1	scaffold_24	M404DRAFT_141145	545979	547781	None	8491	1222	64909	No_constitutive_exon_found_in_species
TACAAATACCCTGTGTTATACAACATTGGTCTTACAAACATGGGGAACAGTA	555519	555652	555469	555521	1	scaffold_24	M404DRAFT_25545	552999	555652	None	8491	1222	64909	No_constitutive_exon_found_in_species
GGTGCGCGTCATTCTCTTATTAGATTACCCTTGCTTATGGGCAATCAAAGAC	37409	37503	37553	37501	-1	scaffold_25	M404DRAFT_530127	37196	39356	None	8491	1222	64909	No_constitutive_exon_found_in_species
CTGGCGTTCGGAGCGAAGGAAACGGTATACAGTATGGTAGCGGGCCGAAGGA	55547	55646	55497	55549	1	scaffold_25	M404DRAFT_141986	52858	55646	None	8491	1222	64909	No_constitutive_exon_found_in_species
AGTCCTTTTGTGATGGACTTCGACAATCCAGCTATTTATGTGAGGGACAGTC	96104	96314	96364	96312	-1	scaffold_25	M404DRAFT_1000085	94609	97159	None	8491	1222	64909	No_constitutive_exon_found_in_species
AGGTCCTGTTGTTGTCGAACTTGGAAACTCACGTAATACTTGGGAGACAGGA	107910	108120	107860	107912	1	scaffold_25	M404DRAFT_1000098	107283	109600	None	8491	1222	64909	No_constitutive_exon_found_in_species
AAAGGTGCTTATTCTGATCGTTGAAATAACCCTTCTGGGACCAGGAGAAGGG	116382	116459	116509	116457	-1	scaffold_25	M404DRAFT_532062	116107	116893	None	8491	1222	64909	No_constitutive_exon_found_in_species
TCGGCCGTTGCCAACTTATACTCGATGTATGTTTATCTGACAACGGGTAGTC	127574	127789	127524	127576	1	scaffold_25	M404DRAFT_532136	125434	128752	None	8491	1222	64909	No_constitutive_exon_found_in_species
GTGAGTGCTTTTGATTCCCTTCGTGTCGTTAGGTTGACGTGGAGCGGGAGCG	128769	129527	129577	129525	-1	scaffold_25	M404DRAFT_25636	128769	131402	None	8491	1222	64909	No_constitutive_exon_found_in_species
AAGTGAGTGGATTTGGTGATCATCTGCACGTTTCTCAACTGGGTGAATAGCA	273926	274076	274126	274074	-1	scaffold_25	M404DRAFT_9110	273567	275424	None	8491	1222	64909	No_constitutive_exon_found_in_species
ATTATGCACCTCTCGTCGGTGACTAGAGCGTGGGTTTTCTGACGGGGTAGGT	329716	329819	329666	329718	1	scaffold_25	M404DRAFT_1000145	329276	329819	None	8491	1222	64909	No_constitutive_exon_found_in_species
GTCCTATTGCGGTATTCCTGCGACATTCGTTGCTAAGGACGGACGGGTAGAT	615311	615437	615487	615435	-1	scaffold_25	M404DRAFT_534255	614472	616133	None	8491	1222	64909	No_constitutive_exon_found_in_species
CTGTCTACGACGTTCGTGATTATATGTATCTAGTATTTGGGATGTGGCAGGA	757892	757938	757988	757936	-1	scaffold_25	M404DRAFT_1000224	757319	758924	None	8491	1222	64909	No_constitutive_exon_found_in_species
GTGGTGAGCCGAGCCCCATCATGTTGACCCCTTGATACTAAGGGCAGTAGAC	22869	23254	22819	22871	1	scaffold_26	M404DRAFT_537470	22610	23921	None	8491	1222	64909	No_constitutive_exon_found_in_species
ATTTTCTATGGTACGCGTATAAATGGTATGTTACGGGGTGGGGTTGGCAGGC	138237	138514	138564	138512	-1	scaffold_26	M404DRAFT_1000274	137376	139132	None	8491	1222	64909	No_constitutive_exon_found_in_species
TACGCCAGTTGCCTAAGCCGCCGCGGTAGGGAAATGATGATTGGGGAAAGGC	148982	149139	148932	148984	1	scaffold_26	M404DRAFT_949512	148398	150008	None	8491	1222	64909	No_constitutive_exon_found_in_species
GATGCACTTACTGAGTTGTTTCCGTTGCTGCGCTAACGCGGGAAACATAGGC	170758	170885	170708	170760	1	scaffold_26	M404DRAFT_949521	169619	171726	None	8491	1222	64909	No_constitutive_exon_found_in_species
TACGCCAGCCACATAAACCGTCATGGTAATGAAATAATGATTGGGGATAGGC	174950	175107	174900	174952	1	scaffold_26	M404DRAFT_539533	174788	175837	None	8491	1222	64909	No_constitutive_exon_found_in_species
GTCAGCGACAGCTTTAAACCATCCATTCGCCTACTGATGTAGGGTGCCAGCC	439260	439344	439210	439262	1	scaffold_26	M404DRAFT_541629	438387	439606	None	8491	1222	64909	No_constitutive_exon_found_in_species
AACACAGCATCAGAGTATGTCGATCCAGCTGTGGATGGTACCAAGGGGAGGT	654020	654264	654314	654262	-1	scaffold_26	M404DRAFT_1000390	654020	654686	None	8491	1222	64909	No_constitutive_exon_found_in_species
CCCTGGATTCGTCGCGTTATTGGCCTCTCGATCAATACATTCCAGGGAAGCC	668962	669174	668912	668964	1	scaffold_26	M404DRAFT_1000397	668367	669174	None	8491	1222	64909	No_constitutive_exon_found_in_species
GAGTCTTCTGATCTAGCTAGTTGTCAGGTCCACGTAACTCCAGGGGACAGAG	696487	696847	696897	696845	-1	scaffold_26	M404DRAFT_1000403	696487	698107	None	8491	1222	64909	No_constitutive_exon_found_in_species
TGGCTGAATGATATGCTCTTGCCACCAGATGAAGTGGCAAAGGGGAACAGAC	36668	37178	36618	36670	1	scaffold_27	M404DRAFT_142538	36177	37178	None	8491	1222	64909	No_constitutive_exon_found_in_species
GAGCCGAGTAAATTTACTTCATGAACTGACCACCGACCGAACGGGACCAGTC	294196	294360	294146	294198	1	scaffold_27	M404DRAFT_544913	293354	294360	None	8491	1222	64909	No_constitutive_exon_found_in_species
GAGGCGGAGCAGAAAGAGAAAGAGCGCAAGGCCAAACGGGAGCAGGCCAGAC	563781	563940	563731	563783	1	scaffold_27	M404DRAFT_26143	563578	564314	None	8491	1222	64909	No_constitutive_exon_found_in_species
AAGGTAAGAGGTCAAATTACTGATTTTGACAGCCATTGATGGGGCTGCAGAC	708506	708678	708456	708508	1	scaffold_27	M404DRAFT_142949	708084	708678	None	8491	1222	64909	No_constitutive_exon_found_in_species
AGAAAATTCGCTTCATAAACTGACCAAAGTGCTGACCGAACGGGGACTAGTC	727060	727426	727476	727424	-1	scaffold_27	M404DRAFT_1000501	727060	729461	None	8491	1222	64909	No_constitutive_exon_found_in_species
AGTTTCTATTTGACTATCTGAGTCTTCACTAACTGGTATCACTTGGGAAGGA	42782	42938	42988	42936	-1	scaffold_30	M404DRAFT_26534	42493	43482	None	8491	1222	64909	No_constitutive_exon_found_in_species
AGGTGAAGGAGAGAAAAAGGTGAAAGGTGGCTGAGCAAGCCTGGTGGGAGGA	65649	65846	65599	65651	1	scaffold_30	M404DRAFT_26541	65469	66514	None	8491	1222	64909	No_constitutive_exon_found_in_species
ACATACTAACCAACAGTTAAGATTGATTAACAAGCCCAAGGGCTGAGCAGGT	349095	349169	349045	349097	1	scaffold_30	M404DRAFT_9344	348942	350926	None	8491	1222	64909	No_constitutive_exon_found_in_species
GAGAACATCTATTCACACTCCACGGGCGCATTTTCATCTTGTGGGAACAGAA	416956	417135	417185	417133	-1	scaffold_30	M404DRAFT_15574	415959	417295	None	8491	1222	64909	No_constitutive_exon_found_in_species
AATTTAATCCTGGAGTCGTCACTTGACGTGGCATTGATGGGACATGGCAGAC	473143	473768	473818	473766	-1	scaffold_30	M404DRAFT_1000892	473143	475221	None	8491	1222	64909	No_constitutive_exon_found_in_species
ATGTGTCGCCTATTCGACAAATGGCAACAGTCACATACAGGGATGACTAGTT	485002	485090	485140	485088	-1	scaffold_30	M404DRAFT_9367	484203	485634	None	8491	1222	64909	No_constitutive_exon_found_in_species
GCAAGGCATGCCTTGCCGAGTTGTTGAGCGCGTTGATTGATACGGGACAGCT	509674	509764	509624	509676	1	scaffold_30	M404DRAFT_1000909	509345	509989	None	8491	1222	64909	No_constitutive_exon_found_in_species
TAGACATTGATTCCACGGTGACCCACCCGTTCCTAACACCTGTGGGGCAGGT	544126	544602	544076	544128	1	scaffold_30	M404DRAFT_602167	541138	544602	None	8491	1222	64909	No_constitutive_exon_found_in_species
ACACATTCTTAACACATCTCGTACTGGTCAATTCCTTATCTCGGGCGAAGGT	607008	607175	606958	607010	1	scaffold_30	M404DRAFT_144503	605766	610538	None	8491	1222	64909	No_constitutive_exon_found_in_species
GTACATCCTCCGATTTTTAATTGTCGTAGGTTACTGATTGGGGGGGTTAGGT	609339	609422	609289	609341	1	scaffold_30	M404DRAFT_144503	605766	610538	None	8491	1222	64909	No_constitutive_exon_found_in_species
AGTTGTCTGTGTTGTTATATTGATGTTCACTTATCCTTATCGTGGGTAAGCC	610218	610287	610168	610220	1	scaffold_30	M404DRAFT_144503	605766	610538	None	8491	1222	64909	No_constitutive_exon_found_in_species
TCTGTCGTCTGTGATTTGAAGTTCGGGCTGATATTAATACATGGGTGCAGAT	612198	612403	612453	612401	-1	scaffold_30	M404DRAFT_144245	610613	613897	None	8491	1222	64909	No_constitutive_exon_found_in_species
TGATATTGTTCTAGCCTACGGAATATGACGTACTTGATATGGGGACACAGAA	19032	19098	18982	19034	1	scaffold_29	M404DRAFT_1000682	18828	20170	None	8491	1222	64909	No_constitutive_exon_found_in_species
TAATGTATCCTCGTTCTATGTGCTCCTGGGGCTGACCGGGGTAGGTGTAGGT	176121	176201	176251	176199	-1	scaffold_29	M404DRAFT_143643	175525	176651	None	8491	1222	64909	No_constitutive_exon_found_in_species
GTGCATATCAAAGGTGACAGTCCCGCCTGGACTTGGCGTACGGGTGGAAGAA	264039	264076	264126	264074	-1	scaffold_29	M404DRAFT_143772	262995	264360	None	8491	1222	64909	No_constitutive_exon_found_in_species
GAGTCCCCACAGGTTCACTGGATAGTGTTATTGACTCTATGGGAACATAGCG	478500	478593	478643	478591	-1	scaffold_29	M404DRAFT_26491	478500	479157	None	8491	1222	64909	No_constitutive_exon_found_in_species
AGGTAAGTATGTGTCACGTCGTTTGTCAGAGTCGTGTAACCGGGATACAGAC	521556	521636	521686	521634	-1	scaffold_29	M404DRAFT_950809	519166	521963	None	8491	1222	64909	No_constitutive_exon_found_in_species
TGACATCGTTTGTCTCATGTGATATTTTTTCCATTGACGGGATGGTGCAGAT	550230	550284	550180	550232	1	scaffold_29	M404DRAFT_950825	547939	550780	None	8491	1222	64909	No_constitutive_exon_found_in_species
GATTGAGGAAAAGAAGAGAGGGAGAGGGAAGAGCTCGGGGGCGGCGAGAGAA	640666	640881	640616	640668	1	scaffold_29	M404DRAFT_143638	640255	641481	None	8491	1222	64909	No_constitutive_exon_found_in_species
GAGGCGAGGGTGCATAGGGATTAATGTATCGTGCTAGTGTGGGATGATAGAT	104042	104341	104391	104339	-1	scaffold_28	M404DRAFT_1000510	104042	104490	None	8491	1222	64909	No_constitutive_exon_found_in_species
TGAGGTACGTACCAGTGACTGATTGTGATAGGCGCTGATGTTAGGGGCAGAA	258574	258724	258774	258722	-1	scaffold_28	M404DRAFT_1000522	257610	261040	None	8491	1222	64909	No_constitutive_exon_found_in_species
GGTCCATCGCAACAGATGGGGATGCACTCTGACGCAAGGCTGGGCACAAGCT	349029	349159	348979	349031	1	scaffold_28	M404DRAFT_26280	348085	349786	None	8491	1222	64909	No_constitutive_exon_found_in_species
GTGTGATCACTGTCAAGCTGCTCGCATGAATGACTCAATGGGATTCAAAGTG	351463	351571	351413	351465	1	scaffold_28	M404DRAFT_143383	351166	351571	None	8491	1222	64909	No_constitutive_exon_found_in_species
CGGTTGTGGTCCTGGTCATGGCAAACCCGGCTATGCTTGGGTTGGGACAGAA	441013	441118	441168	441116	-1	scaffold_28	M404DRAFT_1000558	440456	442405	None	8491	1222	64909	No_constitutive_exon_found_in_species
ATTGCTTTGACGGGGCGGACGGTGTTGACATTAATATTGTGGACGGGCAGAG	526087	527251	526037	526089	1	scaffold_28	M404DRAFT_551810	525772	528100	None	8491	1222	64909	No_constitutive_exon_found_in_species
AGTTATCCCGACTCTTGGTCATCCTAAGCGCTCTAAATCTTGGGTAACAGTT	550786	550957	551007	550955	-1	scaffold_28	M404DRAFT_15514	550786	551974	None	8491	1222	64909	No_constitutive_exon_found_in_species
GGTAGGTGGCAATGTCCTGTTGCATCCTGCTTCCGCGAATAATGGGGTAGGT	48807	48868	48918	48866	-1	scaffold_31	M404DRAFT_15645	47603	51442	None	8491	1222	64909	No_constitutive_exon_found_in_species
TAGGTGAGCGGTGGCCGCATTCCGACGTGTCCAGGGTTGACGGGGTGCAGCG	394239	394514	394564	394512	-1	scaffold_31	M404DRAFT_26804	394239	395354	None	8491	1222	64909	No_constitutive_exon_found_in_species
GTAGGTTCCGACAATATTCTTGGCTCTTGTACTTACTCAGGGCAATCAAGGA	416804	417055	417105	417053	-1	scaffold_31	M404DRAFT_15653	413759	419989	None	8491	1222	64909	No_constitutive_exon_found_in_species
TATTATTGTTCTAGCCTGCGAAATATGAGATACTTGACATGGGGACACAGAA	458863	458929	458813	458865	1	scaffold_31	M404DRAFT_1001015	458648	460331	None	8491	1222	64909	No_constitutive_exon_found_in_species
TGCGTATGAGTTTTCAGATGCACGTTTTGAAAGCTGAGCGGGATAAATAGAA	545844	545994	545794	545846	1	scaffold_31	M404DRAFT_1001039	544659	546275	None	8491	1222	64909	No_constitutive_exon_found_in_species
TGCGTATGAGTTTCCAGGTGCGCATTTTGGTAGCTGAGCGGGATACATAGAA	550503	550653	550453	550505	1	scaffold_31	M404DRAFT_144595	549636	550740	None	8491	1222	64909	No_constitutive_exon_found_in_species
ATTTTATGCAGCTCCTGATGTGTACATGGGATGTTGATGGGACATGACAGCA	572814	573468	573518	573466	-1	scaffold_31	M404DRAFT_1001056	572814	573931	None	8491	1222	64909	No_constitutive_exon_found_in_species
GGTAAGCACACTTCCGATCTGTTATCGCTTTGGCTGAATATGGGACACAGAA	580560	580594	580510	580562	1	scaffold_31	M404DRAFT_1001061	578293	582772	None	8491	1222	64909	No_constitutive_exon_found_in_species
ATGACTCCATGATCATTCAGCTTGTTCACATTTCTTCCTGGGATCGGCAGGT	179947	180022	180072	180020	-1	scaffold_32	M404DRAFT_15668	179947	180353	None	8491	1222	64909	No_constitutive_exon_found_in_species
CGATGTCCGAATACTGTGCTTCCGATTGCCCAAATTTCCTGTGAGGGCAGCC	252109	252580	252059	252111	1	scaffold_32	M404DRAFT_611529	251106	252580	None	8491	1222	64909	No_constitutive_exon_found_in_species
CGTTCCAAGAATCCCGCTGATGGTTTATGCGAGAGAATTTAGTTGGGCAGAG	280890	281005	280840	280892	1	scaffold_32	M404DRAFT_26937	280797	281284	None	8491	1222	64909	No_constitutive_exon_found_in_species
CCAAGTCCGAGAGTCATGGATATGACACCCACCTGCCTCCAGTGTGGGAGGA	310876	311090	310826	310878	1	scaffold_32	M404DRAFT_93986	309832	311090	None	8491	1222	64909	No_constitutive_exon_found_in_species
CCGTGGGATGACTATGTGTGCTGTTGCTGATGCTGTGTTTCGGGACGTAGGG	355741	355769	355819	355767	-1	scaffold_32	M404DRAFT_612498	354196	356402	None	8491	1222	64909	No_constitutive_exon_found_in_species
ACGCCATACCTCAGCCGGTTGCTTGTTCTCGTCTTATGATGGGTACATAGTC	401484	401599	401649	401597	-1	scaffold_32	M404DRAFT_145253	401484	403554	None	8491	1222	64909	No_constitutive_exon_found_in_species
GTTCTGCGTCCGGGAAGCGAGCCATGCAACATCGACTAAGGGGATCGTAGAA	406031	406148	405981	406033	1	scaffold_32	M404DRAFT_145176	405542	407314	None	8491	1222	64909	No_constitutive_exon_found_in_species
ACATGCCATGTTCATCTGAGCTGGTATGCTCATGACTCCGGGAACATCAGCT	409719	409885	409935	409883	-1	scaffold_32	M404DRAFT_1001153	407643	410453	None	8491	1222	64909	No_constitutive_exon_found_in_species
CATTCTAGCTCGGCCCGTCGGATATCGTCTGAATAGGTTTGCATGGGCAGTA	504842	504863	504913	504861	-1	scaffold_32	M404DRAFT_1001175	504573	506005	None	8491	1222	64909	No_constitutive_exon_found_in_species
ATGTTGAGGATGAGCGCGCCGAGGCCAAGCGTCTCCGGGATGCAGTGAAGAA	526275	526991	526225	526277	1	scaffold_32	M404DRAFT_15684	525450	526991	None	8491	1222	64909	No_constitutive_exon_found_in_species
AGTTGACCTTTCCTGATCGCCATGTACGACGCCTTATGGTGGGTATTAAGAT	539310	539347	539260	539312	1	scaffold_32	M404DRAFT_1001206	537953	540190	None	8491	1222	64909	No_constitutive_exon_found_in_species
GGACAATAATGCACACATTGGTATAACAAGCCATGTTGTCGGGGTACAAGGG	550931	551062	551112	551060	-1	scaffold_32	M404DRAFT_15685	550642	552462	None	8491	1222	64909	No_constitutive_exon_found_in_species
AGTGTCTAGAGGTGTGCCGGTTTGTGATCGGCTTCGGGCCGGAGGGCTAGAT	559127	559274	559077	559129	1	scaffold_32	M404DRAFT_9474	557473	559274	None	8491	1222	64909	No_constitutive_exon_found_in_species
TATTGACGAAGTCACGGTCACAAATGTGGTGTGGGTAATGGGGACTACAGCG	597232	597270	597320	597268	-1	scaffold_32	M404DRAFT_616793	596597	598034	None	8491	1222	64909	No_constitutive_exon_found_in_species
TCTGGTACGTCTTCGGAATCTACTTCGGTATCCGCCCCGAATGATGGGAGTT	598291	598728	598778	598726	-1	scaffold_32	M404DRAFT_616812	597838	601078	None	8491	1222	64909	No_constitutive_exon_found_in_species
AGGCTGATGGCAAAGTCTTGATATCGGACATTTCACTGATTAGGGAGCAGAT	611752	611928	611978	611926	-1	scaffold_32	M404DRAFT_1001256	611221	612206	None	8491	1222	64909	No_constitutive_exon_found_in_species
TTTTTGCAATCAACAAAAAATGACCATGGTTTTTGACTGGGTGGGTGCAGGA	1686	1962	1636	1688	1	scaffold_33	M404DRAFT_617548	1246	2414	None	8491	1222	64909	No_constitutive_exon_found_in_species
TTCTTTTTGCTCTGGAGAGCGTATACAGTTAACATCAACGATGGGGCCAGGC	134276	134593	134643	134591	-1	scaffold_33	M404DRAFT_1001310	134276	135299	None	8491	1222	64909	No_constitutive_exon_found_in_species
ACGTCCTGCTTTTCGGTGTCCAGTAACAGACTGATTGAGGGGACTGGCAGTC	139785	140110	139735	139787	1	scaffold_33	M404DRAFT_955077	135089	140361	None	8491	1222	64909	No_constitutive_exon_found_in_species
GTGTGTTCAACCAGCCTTGACCTATGCCAGCGCCTGATTTGGGGAGTTAGTC	184362	184447	184497	184445	-1	scaffold_33	M404DRAFT_1001346	182270	184886	None	8491	1222	64909	No_constitutive_exon_found_in_species
AGGTAAGCATTTCCATTCTAATGGCGTATTCATTTCCAATGGGTGCAAAGAT	316761	316807	316711	316763	1	scaffold_33	M404DRAFT_15721	316470	317651	None	8491	1222	64909	No_constitutive_exon_found_in_species
ACCATGTTTTATTGAAGGACACGGCAATTTGATTGTTTGGGATGCAACAGCC	356683	356897	356947	356895	-1	scaffold_33	M404DRAFT_1001430	356157	358134	None	8491	1222	64909	No_constitutive_exon_found_in_species
AGCTCTCATCGAAGAAATCGCCGATGGTAACGTCCTTCCCCCGGGTGGAGGC	382588	382719	382538	382590	1	scaffold_33	M404DRAFT_15735	382297	385386	None	8491	1222	64909	No_constitutive_exon_found_in_species
TCACAGTCCTGGTTGTCTTACGTGCGTGGGCTATCTGGGGAGGCGATCAGCG	410416	410442	410366	410418	1	scaffold_33	M404DRAFT_624673	409587	410897	None	8491	1222	64909	No_constitutive_exon_found_in_species
TGTGCACAAGGCTGAGGAGGCTAGGAAGGTGGCTGAGAGCTGGTGGGCAGAT	450240	450298	450190	450242	1	scaffold_33	M404DRAFT_27138	449938	450988	None	8491	1222	64909	No_constitutive_exon_found_in_species
TCCGATCACCAAAAAGCATGGTCAAGCTCATATGCAGGCTCGGTGGGCAGAC	72190	72303	72353	72301	-1	scaffold_35	M404DRAFT_146515	60418	74047	None	8491	1222	64909	No_constitutive_exon_found_in_species
TCCTAGGACTTCGGTGAATCGTTCGCTGACCGTATTCCCCCGGGCGACAGGT	85575	85590	85640	85588	-1	scaffold_35	M404DRAFT_1001628	85261	85990	None	8491	1222	64909	No_constitutive_exon_found_in_species
AGGCATTCCCCGTTTCTCTTTGTTATCACTCACACGAATTGGTGGGACAGCA	171773	171895	171945	171893	-1	scaffold_35	M404DRAFT_631180	171125	173411	None	8491	1222	64909	No_constitutive_exon_found_in_species
GCAACTGCGTCTTAGACGTGATTATGGATTGACTACCTGACCGGGAACAGAG	207475	207570	207620	207568	-1	scaffold_35	M404DRAFT_631743	206527	207753	None	8491	1222	64909	No_constitutive_exon_found_in_species
TGATATTGTTTTAACCTACGAAATGTGACGTGTTTGATGTGGGGGTACAGAA	215361	215427	215311	215363	1	scaffold_35	M404DRAFT_631803	215042	216533	None	8491	1222	64909	No_constitutive_exon_found_in_species
CTTCACACTCAACTATTATCCCAACACCTGTCGACCCTTCAGAAGGGGAGGA	300987	301458	300937	300989	1	scaffold_35	M404DRAFT_146557	299876	301458	None	8491	1222	64909	No_constitutive_exon_found_in_species
GTCGATGTTACCCATAGACAATAATTAACGTTCTACTCTGGGTGGGGAAGCT	308144	308455	308505	308453	-1	scaffold_35	M404DRAFT_1001715	308144	310670	None	8491	1222	64909	No_constitutive_exon_found_in_species
TATTGTCTGGGCCCACAGGATGTCAGTTAACTCGCTGGGTGCATAAACAGCC	335401	335502	335552	335500	-1	scaffold_35	M404DRAFT_146483	335183	335835	None	8491	1222	64909	No_constitutive_exon_found_in_species
ATTTTAGGTTCTGATGTTCCCTCGTTATATGCCGATGGGAAAATGTGTAGGA	427999	428080	427949	428001	1	scaffold_35	M404DRAFT_635810	427283	428764	None	8491	1222	64909	No_constitutive_exon_found_in_species
CATCGATTGGTAAGTGACGACTGCATTCTGACACGTGCAGGGTTGGCAAGGT	35389	35667	35339	35391	1	scaffold_34	M404DRAFT_27180	34745	35667	None	8491	1222	64909	No_constitutive_exon_found_in_species
TCTGGACCCAGATGACTGGTCTGATCACCAGCAACTATGCAAGGGCCAAGTT	193832	194069	193782	193834	1	scaffold_34	M404DRAFT_145947	193520	194516	None	8491	1222	64909	No_constitutive_exon_found_in_species
ACTCCATATGTAGCATTTGATGACATCTGACACAGCAATGAAGGGCCAAGAT	208795	209380	209430	209378	-1	scaffold_34	M404DRAFT_87139	208179	210897	None	8491	1222	64909	No_constitutive_exon_found_in_species
CTTTATGGCTTCCGTTGCTACAGCATCTTTTCATTTCGTGATGGGCGTAGAG	234637	234687	234587	234639	1	scaffold_34	M404DRAFT_625830	233584	238248	None	8491	1222	64909	No_constitutive_exon_found_in_species
TCGTTGGTTTGCACAGGCGAACTTTCGCTCATTTTTTATTGGGCGGTCAGAT	260859	260868	260918	260866	-1	scaffold_34	M404DRAFT_626768	260288	261117	None	8491	1222	64909	No_constitutive_exon_found_in_species
TCGTTGGTTTGCACAGGCGAACTTTCGCTCATTTTTTATTGGGCGGTCAGAT	271084	271093	271143	271091	-1	scaffold_34	M404DRAFT_27235	270577	271224	None	8491	1222	64909	No_constitutive_exon_found_in_species
TGATGAGACCGCCGCAGGCAGCATTGATGCCCTTGGTCAAGTGAGGGAAGAT	325596	325809	325859	325807	-1	scaffold_34	M404DRAFT_27249	324996	326098	None	8491	1222	64909	No_constitutive_exon_found_in_species
TCAGTCCACTAAACTCGATATCTTCTGTTTTGTATAACCTCGGGGTCAAGGT	355651	356194	355601	355653	1	scaffold_34	M404DRAFT_1001571	355509	356734	None	8491	1222	64909	No_constitutive_exon_found_in_species
TTGGGTGCAGGAGATATGTCACCCGCTGACCCCCCTGGGTAGAGTCTGAGCT	426791	427071	427121	427069	-1	scaffold_34	M404DRAFT_145964	426791	428286	None	8491	1222	64909	No_constitutive_exon_found_in_species
CCTTTGTGTCCAACTTATTTGTGGTGCTGTTCTAATATGTCTGGGTGAAGGG	56219	56434	56484	56432	-1	scaffold_37	M404DRAFT_1001902	52222	57997	None	8491	1222	64909	No_constitutive_exon_found_in_species
CCTTTGCGTCTAACCGGTTTGTTGTGCCGTTCTCATTAGTCGGGGCACAGGG	62200	62415	62465	62413	-1	scaffold_37	M404DRAFT_1001904	58062	63574	None	8491	1222	64909	No_constitutive_exon_found_in_species
TCTCAACTTTTGTAATGATGCATGACGGTTGACTGCGGGTAAATAAATAGAG	239484	239736	239786	239734	-1	scaffold_37	M404DRAFT_1001946	238445	242854	None	8491	1222	64909	No_constitutive_exon_found_in_species
CTCTCGTGCGTTGTCTTGCCGTTGACCAGATCGAGGATCGTTGGGGACAGGC	262783	263025	263075	263023	-1	scaffold_37	M404DRAFT_643191	262783	264601	None	8491	1222	64909	No_constitutive_exon_found_in_species
GAGTCATGTTTTGTAGGGTGACGCGCTATTAGCGCTTACCGGGATGAAAGCC	329626	329718	329768	329716	-1	scaffold_37	M404DRAFT_147126	328829	330040	None	8491	1222	64909	No_constitutive_exon_found_in_species
GGTGAGGTTCTCGTGATTATCCTATTTTGTCTTTCTAATGGGAATGCAAGAA	354215	354659	354165	354217	1	scaffold_37	M404DRAFT_1002019	353107	354659	None	8491	1222	64909	No_constitutive_exon_found_in_species
GACCTAGGTCTTTATCGTGAATAATTTTGTAATGCCTGGGAGTGGAGTAGAC	419914	419959	420009	419957	-1	scaffold_37	M404DRAFT_27705	417858	422322	None	8491	1222	64909	No_constitutive_exon_found_in_species
GAGTCCGTGTGCACGACGACCCACCTACGATCATTAACGGGTGGCCGGAGGT	450197	450266	450147	450199	1	scaffold_37	M404DRAFT_647168	449837	450647	None	8491	1222	64909	No_constitutive_exon_found_in_species
AGGTGGCAGGTGACGCTGAGTTTGTAGTTGAACCCGGGGAAACAGCAGAGAA	159075	159156	159025	159077	1	scaffold_41	M404DRAFT_16161	157541	159311	None	8491	1222	64909	No_constitutive_exon_found_in_species
TTGAGGCTGAGAGGGCAGCACATGAGGCTGAAGAGGAGAGGGCATGCAAGGA	376222	376347	376397	376345	-1	scaffold_41	M404DRAFT_28260	375752	376609	None	8491	1222	64909	No_constitutive_exon_found_in_species
GCAATGGAGCGAGGGAGACATTGACTTGTTGTGACCGCAGGGAAGGGAAGTT	478282	478612	478662	478610	-1	scaffold_41	M404DRAFT_148758	477438	480034	None	8491	1222	64909	No_constitutive_exon_found_in_species
TGTACCACATATTTTCTGCCGCGGGCTGATCTCGCCTACCGGGTAGCTAGGC	487491	487842	487892	487840	-1	scaffold_41	M404DRAFT_16183	487399	489123	None	8491	1222	64909	No_constitutive_exon_found_in_species
AGCAGTGTGCACTCACCACAAATTCTGATATTCTGAAGGGTGGTGGGAAGAA	28354	28725	28304	28356	1	scaffold_36	M404DRAFT_637310	26636	28725	None	8491	1222	64909	No_constitutive_exon_found_in_species
TGCGTCCAGTTTTCGCTGTGTATCGTTCTCAGCTGAGGAATTGAGGGTAGCG	102982	103084	103134	103082	-1	scaffold_36	M404DRAFT_27486	99592	103328	None	8491	1222	64909	No_constitutive_exon_found_in_species
TATTCGCTATTCCATCATGTCCAGTCTTGACCTACTGAGGGGCTGGATAGAG	324411	324799	324849	324797	-1	scaffold_36	M404DRAFT_637709	324411	325154	None	8491	1222	64909	No_constitutive_exon_found_in_species
TTGCAGAGTGGCATTTAATGTCATCTGATGTCATGTAAAGGGTCATGAAGGT	119808	120293	120343	120291	-1	scaffold_44	M404DRAFT_149834	119808	120503	None	8491	1222	64909	No_constitutive_exon_found_in_species
GCGAAGTTATGCCATTCCGCGAGAGTGTCTATCTGATGGGAAATGACAAGAA	168253	168724	168774	168722	-1	scaffold_44	M404DRAFT_727106	168253	169658	None	8491	1222	64909	No_constitutive_exon_found_in_species
TTCGTGTCGCCTTCATACCGTAGTAATATGGTTGCTTATGGGAGATTCAGGG	188831	188882	188932	188880	-1	scaffold_44	M404DRAFT_149655	184166	190589	None	8491	1222	64909	No_constitutive_exon_found_in_species
TATGTGCTTCTCCATGCCTCCATTGAATTACTTAACAAAAGGGGATTCAGAG	187737	187851	187901	187849	-1	scaffold_44	M404DRAFT_149655	184166	190589	None	8491	1222	64909	No_constitutive_exon_found_in_species
TGTTACTTATTTCGAGTGACTGCTGCTTTCAGTGCTGACCTGGCGGGAAGTC	185285	185487	185537	185485	-1	scaffold_44	M404DRAFT_149655	184166	190589	None	8491	1222	64909	No_constitutive_exon_found_in_species
TAATGATGTACAGCCTTTTTCGGTCAATCTAACCTGGGCAAATGTGGTAGGA	327038	327105	326988	327040	1	scaffold_44	M404DRAFT_1002991	326382	328832	None	8491	1222	64909	No_constitutive_exon_found_in_species
TACTCAAGCATAACGGTGGGTGCATCTCTTTTGACTTGATGGGTAGGCAGTG	452846	453105	452796	452848	1	scaffold_44	M404DRAFT_63884	452489	453105	None	8491	1222	64909	No_constitutive_exon_found_in_species
GGTTGACCTTCTGAATTTCGGATTGCTTGCAACGCTAACATGGGGAGCAGTC	475138	475303	475088	475140	1	scaffold_44	M404DRAFT_28660	474691	475758	None	8491	1222	64909	No_constitutive_exon_found_in_species
TGCTTATTTGTCTGATTGGGAACCTTTACATACACGGCGGGGTGCGACAGAT	70914	71323	70864	70916	1	scaffold_38	M404DRAFT_147797	70728	71739	None	8491	1222	64909	No_constitutive_exon_found_in_species
TATCTTGTCCCATCGTCCCATTGCTTGACCGTACTAATCGCTAGGGACAGCC	73017	73590	72967	73019	1	scaffold_38	M404DRAFT_1002106	72425	73590	None	8491	1222	64909	No_constitutive_exon_found_in_species
ATAGACCAATCTTCCTTGCTCACCCTAACAACTAATGTGGGGGATCGAAGGC	96584	96723	96534	96586	1	scaffold_38	M404DRAFT_649793	94716	98404	None	8491	1222	64909	No_constitutive_exon_found_in_species
GGTACGCTCCTGTCGGCTGCCCAATACCATCGCTAAAGTGGTGGGTCAAGTT	158650	159548	158600	158652	1	scaffold_38	M404DRAFT_650481	157132	159548	None	8491	1222	64909	No_constitutive_exon_found_in_species
CGCTTGGACAGATAGCCCCTCAGTGTGTATGTCTCAAGACAGGGTGCTAGCA	168163	168446	168113	168165	1	scaffold_38	M404DRAFT_650617	167818	169921	None	8491	1222	64909	No_constitutive_exon_found_in_species
GTCCGCCGGCCTCCCATCACTATATAATATCACAAACCTGGGGGAAAAAGTC	180358	180473	180308	180360	1	scaffold_38	M404DRAFT_650793	179605	181658	None	8491	1222	64909	No_constitutive_exon_found_in_species
CGTGAGCCATTTGTCGCACACTTCTGCATCCATAGCTAACGGGACCGTAGTA	201204	201448	201154	201206	1	scaffold_38	M404DRAFT_147732	201010	202037	None	8491	1222	64909	No_constitutive_exon_found_in_species
TGTCTTTCTCTTATCTCTCGGATGACGATTTATCGCAATGGGAAGTATAGGC	212657	212787	212837	212785	-1	scaffold_38	M404DRAFT_147513	211878	215664	None	8491	1222	64909	No_constitutive_exon_found_in_species
AACGTGCAATTCCGTTGGCGTTTCACTCCACTACTACGCGGTGGGTACAGGT	250486	250697	250436	250488	1	scaffold_38	M404DRAFT_1002185	249366	251948	None	8491	1222	64909	No_constitutive_exon_found_in_species
CGCAGGATGTCATAGTCAACGAGCATATAATTTTGTGTTGCCGAGGGTAGAT	250768	251119	250718	250770	1	scaffold_38	M404DRAFT_1002185	249366	251948	None	8491	1222	64909	No_constitutive_exon_found_in_species
CGTTGTCGTTTGACTTGGATGCCAGGTTTAAGACTTGATTGGGCACGCAGAT	255542	255863	255492	255544	1	scaffold_38	M404DRAFT_1002190	253800	255863	None	8491	1222	64909	No_constitutive_exon_found_in_species
TGACACTGTTCACGCTAGGCTTCCATAAATGTTGAGGCGTAAGGGAACAGAC	272786	273140	272736	272788	1	scaffold_38	M404DRAFT_15979	271925	275738	None	8491	1222	64909	No_constitutive_exon_found_in_species
TAAGTTCTGATCTGTCCTCTTCGAGGCAATAAAATGACGATGGGGAATAGTC	273691	273867	273641	273693	1	scaffold_38	M404DRAFT_15979	271925	275738	None	8491	1222	64909	No_constitutive_exon_found_in_species
GTTCGAGGCTATTCATGATGCAATGCACTCTGACTTGCGAGGGAAACTAGGA	293082	293167	293217	293165	-1	scaffold_38	M404DRAFT_1002201	292089	293399	None	8491	1222	64909	No_constitutive_exon_found_in_species
ATATGTCTGCGTTCATCGGCCGCAAACGTTTACGGTGTATGGGAATCCAGAA	297973	298284	297923	297975	1	scaffold_38	M404DRAFT_147534	296460	298414	None	8491	1222	64909	No_constitutive_exon_found_in_species
TCGCTGTTTATTATGCCCGTTTGCGATCTCACTGATCGACGGGGAGATAGGC	320784	320906	320956	320904	-1	scaffold_38	M404DRAFT_9788	320643	324769	None	8491	1222	64909	No_constitutive_exon_found_in_species
TGTACGGCTACTCACAGCGATGGATGCCAAGGCTGACATCAGGGTGACAGGC	329550	329693	329743	329691	-1	scaffold_38	M404DRAFT_65468	329550	329986	None	8491	1222	64909	No_constitutive_exon_found_in_species
TCAGGTTGACCTTCTGAATTTTGGATTGCTTGCAATGCTAACATGGGGAGCA	405509	405677	405459	405511	1	scaffold_38	M404DRAFT_147770	405388	406306	None	8491	1222	64909	No_constitutive_exon_found_in_species
CGATTGATCGATTTTGGCGACACCTGCGCGGTACTGAGGGGACGGAGTAGCT	474514	474646	474696	474644	-1	scaffold_38	M404DRAFT_655199	473654	476199	None	8491	1222	64909	No_constitutive_exon_found_in_species
GCTTGGCACTCTTCTTCTTTGGTCTTTCTCTGCTCTTATACGGGGTGTAGTT	13793	13877	13743	13795	1	scaffold_43	M404DRAFT_28407	13195	15396	None	8491	1222	64909	No_constitutive_exon_found_in_species
TGAGTGGGGCCTTATCCATTCTACGTCGCTCACCACGGGGGGACAAATAGGT	52530	52932	52982	52930	-1	scaffold_43	M404DRAFT_91822	52124	53909	None	8491	1222	64909	No_constitutive_exon_found_in_species
GGTGCAGAAGGTGCGACTGCTGTGGATGGTGGTATCTGGGCAGCTGGGAGGG	52124	52440	52490	52438	-1	scaffold_43	M404DRAFT_91822	52124	53909	None	8491	1222	64909	No_constitutive_exon_found_in_species
AAGTAAGCATGAAAGTTATCTTAGTACTCGCATCCTGACAGTGAGGGCAGGA	56636	56703	56753	56701	-1	scaffold_43	M404DRAFT_16192	54817	58817	None	8491	1222	64909	No_constitutive_exon_found_in_species
GGCTGGTAGTAGTACTAAGACTCAGACACACGAAGGGCGAGGGCAGGAAGAG	78908	78965	79015	78963	-1	scaffold_43	M404DRAFT_64474	78614	79289	None	8491	1222	64909	No_constitutive_exon_found_in_species
AGTTGTAAGTGCAACATTGGAACAGCAAACACTGGCTGCAAACAGGGCAGCC	109294	109381	109244	109296	1	scaffold_43	M404DRAFT_961478	104261	112494	None	8491	1222	64909	No_constitutive_exon_found_in_species
GAGTGTGACACAGGACATGGTAAATTCTCTTGACCAGGCATGGTGGGTAGTT	287531	287713	287763	287711	-1	scaffold_43	M404DRAFT_961481	287531	288318	None	8491	1222	64909	No_constitutive_exon_found_in_species
TCTTCATTCAATATTTTGATGTTTCTGATATGCAGCGATGGGGTATATAGCT	334986	335251	334936	334988	1	scaffold_43	M404DRAFT_1002867	334593	336322	None	8491	1222	64909	No_constitutive_exon_found_in_species
GTCGGCTACATGCATGTTTCCCTGTCCCTAAAGTCGAGTGAGGGGTCAAGAC	392242	392322	392372	392320	-1	scaffold_43	M404DRAFT_725211	392099	392650	None	8491	1222	64909	No_constitutive_exon_found_in_species
AGGGAAAGGAGAAAGCGACAGAGACGGAGGAAGCGGACGACGAGCGGGAGGC	421148	421607	421657	421605	-1	scaffold_43	M404DRAFT_28517	421148	422379	None	8491	1222	64909	No_constitutive_exon_found_in_species
TGCTGTTCCTCGACGATCTCAATCACGACTGCCAGGTGTTTTGGGAGGAGTG	202104	202155	202205	202153	-1	scaffold_42	M404DRAFT_149003	201609	202356	None	8491	1222	64909	No_constitutive_exon_found_in_species
TGACCATGCCAAGTTCTCAGAATAGTGGGTCAAAATGAAGGTATGGGTAGCA	266757	267560	267610	267558	-1	scaffold_42	M404DRAFT_28365	266757	267816	None	8491	1222	64909	No_constitutive_exon_found_in_species
CAGTACCATCGTTCAACGATGTTTGTGGGTACTCACCGGCAGGGTAACAGAG	5368	5557	5318	5370	1	scaffold_39	M404DRAFT_27876	4694	6288	None	8491	1222	64909	No_constitutive_exon_found_in_species
CTCCACCCGCTCGCCTAAGTTTATCCTTCATCTGAAACATACTGGGATAGCA	88455	88653	88405	88457	1	scaffold_39	M404DRAFT_87552	87286	88653	None	8491	1222	64909	No_constitutive_exon_found_in_species
CGTAAGTCGCGAATTATCGTTTACTTGCCGGACGTTGACCAGGGACTCAGCC	160374	160477	160527	160475	-1	scaffold_39	M404DRAFT_16043	159198	161646	None	8491	1222	64909	No_constitutive_exon_found_in_species
TGAGTTGCCCAGATCACTACTAAAATCACACTGACCTTGCGGGTGTACAGCT	167310	167555	167605	167553	-1	scaffold_39	M404DRAFT_660064	167310	169072	None	8491	1222	64909	No_constitutive_exon_found_in_species
TGCTCTCATCTGGCATTGCTCAAATTGAATGTTTTGATTGGGTCACGAAGGC	259846	260068	259796	259848	1	scaffold_39	M404DRAFT_1002392	258480	260068	None	8491	1222	64909	No_constitutive_exon_found_in_species
GCACAGTTCCAAACTTGAGTCCATGAGCGAGGCACTGAACGGGATTGTAGGA	313137	313266	313316	313264	-1	scaffold_39	M404DRAFT_148014	312309	314123	None	8491	1222	64909	No_constitutive_exon_found_in_species
TAACGCCTCTGACGACAATTCGGGCGGGAAAGTTAAAGGGAAGTCAAAAGGT	347728	347740	347790	347738	-1	scaffold_39	M404DRAFT_668148	346787	348653	None	8491	1222	64909	No_constitutive_exon_found_in_species
TCGTCTTCCGTGCCCTGAAAAGCAAGCATATGTAACTGCGGGTGATGCAGGG	355268	355468	355518	355466	-1	scaffold_39	M404DRAFT_668409	353682	355853	None	8491	1222	64909	No_constitutive_exon_found_in_species
GTATTATGACTTCAATTCATCATGTTTCTATTTTCTAATTGGAGGGGCAGTC	88138	88506	88556	88504	-1	scaffold_40	M404DRAFT_712613	88138	88673	None	8491	1222	64909	No_constitutive_exon_found_in_species
CTACGCAAAACATTTTGGAACTCGAAGCTGATAGTACACAAAGGGGACAGTC	102027	102716	101977	102029	1	scaffold_40	M404DRAFT_148513	101529	102716	None	8491	1222	64909	No_constitutive_exon_found_in_species
ACATACTAACCAATGGTTAAGATTGATTAACAAGCCCAAGGGCTGAGCAGGT	208633	208707	208757	208705	-1	scaffold_40	M404DRAFT_9907	206429	209399	None	8491	1222	64909	No_constitutive_exon_found_in_species
TGTCTGCCTTCTTTTTCTTCCAAATTGGCGGCTCATGGGATGGATGACAGCG	285891	285988	286038	285986	-1	scaffold_40	M404DRAFT_28103	285623	286769	None	8491	1222	64909	No_constitutive_exon_found_in_species
GGTATACAAAGTGTTTCACTGCTGATGGTTCTTTGAGGCCCCAAGGGAAGTG	333356	333456	333306	333358	1	scaffold_40	M404DRAFT_9910	332399	333940	None	8491	1222	64909	No_constitutive_exon_found_in_species
TCCTCGGCAAGTTAAATCACGCATTTATTATGCGGGGGTGTCAATGAGAGCA	435967	436065	435917	435969	1	scaffold_40	M404DRAFT_148339	434538	436519	None	8491	1222	64909	No_constitutive_exon_found_in_species
ATCTCTTCATATGGTCATGACTTGCAAGACATTGTTGATGGGGGAAAAAGAT	53530	53776	53826	53774	-1	scaffold_45	M404DRAFT_1003065	53530	55182	None	8491	1222	64909	No_constitutive_exon_found_in_species
AGGTTTAAGCAGGTTTAAACCACCTATTCGCTTACTGATGATGGGTGCAGCG	57105	57366	57416	57364	-1	scaffold_45	M404DRAFT_730851	57105	57613	None	8491	1222	64909	No_constitutive_exon_found_in_species
ATGGAATCTTCCGCTGATCGGTCTTTCCGTTATCTGGGATTGGTAAACAGGG	62169	62249	62299	62247	-1	scaffold_45	M404DRAFT_150259	61086	62692	None	8491	1222	64909	No_constitutive_exon_found_in_species
ACAATATGAACATCGATGACGATCGCTGACAACACACTTTGGGAAACCAGGA	320615	320964	320565	320617	1	scaffold_45	M404DRAFT_1003141	319507	320964	None	8491	1222	64909	No_constitutive_exon_found_in_species
GAGTTCTTGAAACCATCTGGCGAGCGTGCTGACGAGGGAACGAAACACAGGG	2944	3022	2894	2946	1	scaffold_47	M404DRAFT_736569	867	3469	None	8491	1222	64909	No_constitutive_exon_found_in_species
GCGAGCTGCCTGAGGGGGTGGAGCCTGAGGTTGAGGAGACTGGGGTGAAGTC	14464	14679	14414	14466	1	scaffold_47	M404DRAFT_28883	14346	14989	None	8491	1222	64909	No_constitutive_exon_found_in_species
GGACAGTACTGAACAAACATAAGTGAGGGGGGGTAGGTATGGGGTCTAAGGT	91444	91474	91524	91472	-1	scaffold_47	M404DRAFT_1003242	90764	93394	None	8491	1222	64909	No_constitutive_exon_found_in_species
TAGGTGAGCAGTGGCCGCATTCTGACGTGTCCGGGGTTGACGGGGTGCAGCA	122741	123004	122691	122743	1	scaffold_47	M404DRAFT_28909	121901	123004	None	8491	1222	64909	No_constitutive_exon_found_in_species
CCCTATCTCTGTCCGCATTTACATTTTATTGAACAATTCTCCTGGGAAAGGT	289326	289551	289601	289549	-1	scaffold_47	M404DRAFT_1003246	289326	289768	None	8491	1222	64909	No_constitutive_exon_found_in_species
CAGCAGTATGTCACCCCTTGTGACATGTTGTATTAAGACTGACCGGGCAGAT	297696	297909	297646	297698	1	scaffold_47	M404DRAFT_150724	296893	297909	None	8491	1222	64909	No_constitutive_exon_found_in_species
GTAAGTGTTAATACTACTCAAAAATATCTCACCAATAAATTGTGGGGCAGTT	142409	142660	142710	142658	-1	scaffold_46	M404DRAFT_150589	142409	143074	None	8491	1222	64909	No_constitutive_exon_found_in_species
CAAGACGATGCCAAGGAGTCTCTAGCACTCATGTGCGAGGGTGAGGGCAGCA	197970	198337	198387	198335	-1	scaffold_46	M404DRAFT_28828	197970	199029	None	8491	1222	64909	No_constitutive_exon_found_in_species
AGGTTCCATTTTTTTTTGCTGTTTTCTAGTCACAACGTGTGGGATTACAGCT	82466	82715	82416	82468	1	scaffold_51	M404DRAFT_29307	81351	82975	None	8491	1222	64909	No_constitutive_exon_found_in_species
GTTCCAGCCTACGTGCCGTGAGCGCGCGGACGTCACTGATGGGTGGATAGAA	262972	263161	262922	262974	1	scaffold_51	M404DRAFT_29350	260008	267816	None	8491	1222	64909	No_constitutive_exon_found_in_species
CATCCTCACGTGAATCCGTGTTTTTCTGTCGTTACGTGGATATGGGACAGGT	272318	272422	272472	272420	-1	scaffold_51	M404DRAFT_152142	272047	272973	None	8491	1222	64909	No_constitutive_exon_found_in_species
TGAGTGGTTCTCCTTCCAGCATTGTTCATTTCCTCAACTCGGGAATGCAGTC	311674	311894	311624	311676	1	scaffold_51	M404DRAFT_1003704	309979	311894	None	8491	1222	64909	No_constitutive_exon_found_in_species
TGGTAATTACTCTAGGGCGTGCGCTCGCTGACGTCGATTGGGGTCGACAGGT	344659	344801	344851	344799	-1	scaffold_51	M404DRAFT_1003725	343743	346092	None	8491	1222	64909	No_constitutive_exon_found_in_species
CAGCCCAGTTTCTGATCCACAATAGAGGTTGTTGGCGGGCGGAATTTAAGTC	363222	363568	363172	363224	1	scaffold_51	M404DRAFT_29381	362899	363568	None	8491	1222	64909	No_constitutive_exon_found_in_species
CGGGTAGCTATGACTGTACTGTACGAGTATGAGACCTCTGCACATGGGAGTG	395958	395993	396043	395991	-1	scaffold_51	M404DRAFT_16349	395411	396687	None	8491	1222	64909	No_constitutive_exon_found_in_species
AATCACACTGAACTGACCCAACAACGCATGGATCTCGGGGGGGAGGACAGAT	69729	69909	69679	69731	1	scaffold_48	M404DRAFT_1003302	67903	70297	None	8491	1222	64909	No_constitutive_exon_found_in_species
TTTCGGAATTGATCATGGGTATTGACATGCCGTGCTGACGGGATGTATAGGC	138986	139086	139136	139084	-1	scaffold_48	M404DRAFT_150977	138008	139353	None	8491	1222	64909	No_constitutive_exon_found_in_species
TTTCGGAATTAATCATGGACATTGACTTATCGTGCTGGCGGGATGTATAGGC	141493	141589	141639	141587	-1	scaffold_48	M404DRAFT_1003327	140300	142241	None	8491	1222	64909	No_constitutive_exon_found_in_species
ATCATGGCGTAGTTTCGTTTTTGCATACTTTCGTCTGAGGGAGTCGATAGGT	186553	186690	186503	186555	1	scaffold_48	M404DRAFT_29028	184496	186690	None	8491	1222	64909	No_constitutive_exon_found_in_species
CGTAAGTGAAGGAATGGTCTCTTCTGATTCGTTAGCTAAGGGACACGTAGTT	201813	202010	201763	201815	1	scaffold_48	M404DRAFT_151024	201728	202683	None	8491	1222	64909	No_constitutive_exon_found_in_species
CGTGCGTTCCGGAATGAGACATCGTATGCGCGTGCTGACAGGGTGGATAGAG	340631	340674	340581	340633	1	scaffold_48	M404DRAFT_1003386	339279	341243	None	8491	1222	64909	No_constitutive_exon_found_in_species
CTTTTCTTTCCCTCCCTTACATGTCTCTCTCGATCAATTTTGGGAGTTAGAG	368095	368426	368045	368097	1	scaffold_48	M404DRAFT_1003400	365651	368426	None	8491	1222	64909	No_constitutive_exon_found_in_species
GTATTTCACTCGGTTGCCCTGACGTTCATAGAACTCATCGAGGGCCACAGCG	390978	391190	391240	391188	-1	scaffold_48	M404DRAFT_743464	390978	392307	None	8491	1222	64909	No_constitutive_exon_found_in_species
CGTAAGTAAAGGAATGGTCTTTTCTGATTCGTTGGCTAAGGGACGTGTAGTT	393931	394128	394178	394126	-1	scaffold_48	M404DRAFT_743240	393104	394392	None	8491	1222	64909	No_constitutive_exon_found_in_species
TCATTCTGCCAGGTTGATACTGGGGCGGTGCGGGGTTCACTGGGGGTAAGGC	39692	39909	39959	39907	-1	scaffold_52	M404DRAFT_152677	39093	40093	None	8491	1222	64909	No_constitutive_exon_found_in_species
GCTTGAGGCTGAGAGGGTGGAGAGGGAGAAGGCTGAGGCTGAGAGGGCAGAG	74901	75059	75109	75057	-1	scaffold_52	M404DRAFT_29429	74329	75300	None	8491	1222	64909	No_constitutive_exon_found_in_species
AGTAGTGTATTCGCAGCCACCCGATCCAGAACAGGTTGATTGGGTTAAAGAA	136989	137085	137135	137083	-1	scaffold_52	M404DRAFT_29447	136420	138824	None	8491	1222	64909	No_constitutive_exon_found_in_species
GCTTGAGGCCAAAAGGGCGGTGAGGGAGCAGGCTGAAGCTGAGAGGGCAGCA	178386	178564	178336	178388	1	scaffold_52	M404DRAFT_29459	175557	179216	None	8491	1222	64909	No_constitutive_exon_found_in_species
TCATTCTGCCAGGTTGATACTGGGGCGGTGGAGGGTTCACTGGGGGTAAGGC	216291	216508	216241	216293	1	scaffold_52	M404DRAFT_152568	216091	217106	None	8491	1222	64909	No_constitutive_exon_found_in_species
AGTTTCTATTTGACTATCTGAGTCTTCACTAACTCATACCACTTGGGAAGGA	326752	326908	326702	326754	1	scaffold_52	M404DRAFT_29497	326499	327230	None	8491	1222	64909	No_constitutive_exon_found_in_species
CCAGGTGGCCCCCCTGCACTCGCTGCGTAGCGAGTCTGATGGTGGGCCAGTG	389949	389965	390015	389963	-1	scaffold_52	M404DRAFT_29513	389349	390550	None	8491	1222	64909	No_constitutive_exon_found_in_species
TCGTCGCGCATCTTATCCGGAGCTACTTTGTACTCATCACGAGGGCACAGGT	155942	155987	155892	155944	1	scaffold_49	M404DRAFT_745245	155430	156223	None	8491	1222	64909	No_constitutive_exon_found_in_species
ACCAGGCACCCCCCTGTACTCGCTGTGTAGCGAGCTTGACAGTGGGACAGTG	318571	318999	319049	318997	-1	scaffold_49	M404DRAFT_29168	318351	319556	None	8491	1222	64909	No_constitutive_exon_found_in_species
TGATCGCATCCTCGCCGACACGGATGGCCGTCTTGGACGGCCAAGGGCAGAC	12036	12113	11986	12038	1	scaffold_50	M404DRAFT_29191	11653	12353	None	8491	1222	64909	No_constitutive_exon_found_in_species
CTCCTATTTATGCGTTATGTTATGTGAGATTGACTACTACGCACGGGAAGGC	44994	45575	44944	44996	1	scaffold_50	M404DRAFT_1003482	44223	46811	None	8491	1222	64909	No_constitutive_exon_found_in_species
AGGTATGAAAGCAGAGATTGGAAGCCGAACGAGCCATCAAAGAGGGAAAGGG	298131	298597	298647	298595	-1	scaffold_50	M404DRAFT_29251	296266	300778	None	8491	1222	64909	No_constitutive_exon_found_in_species
TTCACCATCTAGCTCAGGACATAGATGCCTGCTACTGGGAATGACATGAGGA	327247	327607	327197	327249	1	scaffold_50	M404DRAFT_29259	326932	327607	None	8491	1222	64909	No_constitutive_exon_found_in_species
AGTACTTCATGTGCAGTATTTGATGACATCTAACACAATGAAGGGCCAAGAT	379462	379893	379943	379891	-1	scaffold_50	M404DRAFT_80384	379462	380033	None	8491	1222	64909	No_constitutive_exon_found_in_species
TATTTCACTCTACTCACTCTTTATTGGGATCTATTTTTGTGGGATTGTAGTA	410473	410529	410423	410475	1	scaffold_50	M404DRAFT_10142	409390	411515	None	8491	1222	64909	No_constitutive_exon_found_in_species
TGGGGTCATGTTTGACGGCCCGGTGCACTAATTCAAGGCGGGTGGGCTAGAC	39514	39652	39464	39516	1	scaffold_54	M404DRAFT_16382	38864	40719	None	8491	1222	64909	No_constitutive_exon_found_in_species
AAGATATCATGAAATTGCGGAAGTGGTGTCTGCCTCGGTTTGTGGGATAGAT	93603	93833	93553	93605	1	scaffold_54	M404DRAFT_153059	92051	93833	None	8491	1222	64909	No_constitutive_exon_found_in_species
AGTACGTTTCGAGACTATACGCTACGGGGGTCTTGATATTGGGATGTTAGGC	114491	114589	114441	114493	1	scaffold_54	M404DRAFT_29654	109556	116698	None	8491	1222	64909	No_constitutive_exon_found_in_species
GCATTTCTATTTGGAATGTGTAGTAGCCAGTTGTTGATGTCGGGACGAAGGT	115630	115733	115580	115632	1	scaffold_54	M404DRAFT_29654	109556	116698	None	8491	1222	64909	No_constitutive_exon_found_in_species
AAACGTTGCATTGCATTCTTCCTTTGTTTTGGACTCATATTGGGGATAAGAT	118037	118188	117987	118039	1	scaffold_54	M404DRAFT_153032	117001	118280	None	8491	1222	64909	No_constitutive_exon_found_in_species
TCACGGGATCACCATGTGCACTGTCACTGATACCGTGTTTTGGGATGCAGGG	122393	122421	122343	122395	1	scaffold_54	M404DRAFT_767266	121210	123341	None	8491	1222	64909	No_constitutive_exon_found_in_species
CCTCTCTTCGTTAAGCATGCCCACCTTCCCCGATCAATCTGGGCTGCAAGGA	185738	185844	185688	185740	1	scaffold_54	M404DRAFT_768248	185381	186730	None	8491	1222	64909	No_constitutive_exon_found_in_species
TACAGAGACCACAGGAAGCGCAAACTTGAACAGTTGTGAAGAATGGGTAGCA	1225	1385	1175	1227	1	scaffold_53	M404DRAFT_1003805	1028	1385	None	8491	1222	64909	No_constitutive_exon_found_in_species
CCCTTTTACGGGATTTATCTCGGGTGCGACTTTTGGTATGAGGGGAATAGAC	38641	38719	38591	38643	1	scaffold_53	M404DRAFT_762302	38101	38838	None	8491	1222	64909	No_constitutive_exon_found_in_species
TCTAAACGGAGAGAATCATCATGACACAGCATCTGAAATGGGGAATATAGAT	81917	82834	81867	81919	1	scaffold_53	M404DRAFT_1003844	78908	82834	None	8491	1222	64909	No_constitutive_exon_found_in_species
GTGGCTACTGTGCTGCTACCGCATACTGCTCTGACGGGATACATGAACAGCT	89143	89285	89093	89145	1	scaffold_53	M404DRAFT_152803	87126	93321	None	8491	1222	64909	No_constitutive_exon_found_in_species
AGAAAATTCGCTTCATAAACTGACCAAAGTGCTGACCGAACGGGGACTAGTC	239156	239522	239106	239158	1	scaffold_53	M404DRAFT_1003899	237121	239522	None	8491	1222	64909	No_constitutive_exon_found_in_species
GGTAGGCCGACCTGGCTGGAGGGCAGACCCACCTCCTGGAAGTGGGGTAGGC	286302	286590	286252	286304	1	scaffold_53	M404DRAFT_29596	285491	286590	None	8491	1222	64909	No_constitutive_exon_found_in_species
GAGCAGAATGAATTTACTTCATGAGCTGACCACTGACCGAACGGGACCAGTC	354271	354649	354699	354647	-1	scaffold_53	M404DRAFT_1003900	354271	356520	None	8491	1222	64909	No_constitutive_exon_found_in_species
TGATATTGTTCTAGCCTACAAAATATGGCATACTTGACATGGGGATACAGAA	407222	407288	407338	407286	-1	scaffold_53	M404DRAFT_764774	407115	407535	None	8491	1222	64909	No_constitutive_exon_found_in_species
ATCATCCCACAAAGACGACACTTCTAACTCAACCTTTGCCGGGGCTGAAGCA	18367	18509	18559	18507	-1	scaffold_55	M404DRAFT_770127	17991	18918	None	8491	1222	64909	No_constitutive_exon_found_in_species
TAAGTTTTTTTTTGAACTGATAAGACCTCGACCGACCTTTTACGGGACAGGA	125827	126070	126120	126068	-1	scaffold_55	M404DRAFT_29764	122596	126397	None	8491	1222	64909	No_constitutive_exon_found_in_species
TCATACAACGACTACATCAATGAGGTAATGATTGACCTATCTGGGAATAGCC	165438	165737	165388	165440	1	scaffold_55	M404DRAFT_29774	164286	165737	None	8491	1222	64909	No_constitutive_exon_found_in_species
ACTTCATGTGCAGTGTTTGATGACATCTAACACAACAATGAAGGGCCAAGAT	182517	182846	182896	182844	-1	scaffold_55	M404DRAFT_153385	180490	183280	None	8491	1222	64909	No_constitutive_exon_found_in_species
CTGTGAATGCTGTATCTTGATGACATTTGACATCACATTGAAGGGTCAAGAC	277896	278234	277846	277898	1	scaffold_55	M404DRAFT_771812	274882	278234	None	8491	1222	64909	No_constitutive_exon_found_in_species
ACCATATGTACAGTATTTGATGACATCTGACACAACAGTGAAGGGACAAGAT	338217	338502	338167	338219	1	scaffold_55	M404DRAFT_153493	336613	341186	None	8491	1222	64909	No_constitutive_exon_found_in_species
CTCTTGGGATGGGACTATAAGGATCTGGGATGTTGAGAGGGGTGTGCAAGTT	340493	340777	340443	340495	1	scaffold_55	M404DRAFT_153493	336613	341186	None	8491	1222	64909	No_constitutive_exon_found_in_species
GCCCCCCTTACCCACCACCCCTAGCACTAAAAGAACATGTGGGAGACAAGTA	10934	11080	11130	11078	-1	scaffold_57	M404DRAFT_1004212	10522	11992	None	8491	1222	64909	No_constitutive_exon_found_in_species
ACAGGAGTTTTGCCAGTGTGCAATTGACCTAGATGAGGGTGGGAAATGAGAC	78078	78182	78028	78080	1	scaffold_57	M404DRAFT_153873	77894	78182	None	8491	1222	64909	No_constitutive_exon_found_in_species
GTACGCGTATTGTCTTTGCTAGGAGATGGCATGTTGATTTTGGGGATCAGTC	154701	154914	154964	154912	-1	scaffold_57	M404DRAFT_1004222	153132	155112	None	8491	1222	64909	No_constitutive_exon_found_in_species
TCTTGTCATCCGTATGAGCGGTAACTGAATGGACTGTGGGGATGCAATAGGC	253714	253800	253664	253716	1	scaffold_57	M404DRAFT_154017	253448	253935	None	8491	1222	64909	No_constitutive_exon_found_in_species
AGGCTGTTATGTAATCGAAATGAGTGGACTGATAAAATGTGCGGGTGCAGCG	261589	261664	261714	261662	-1	scaffold_57	M404DRAFT_10287	258851	264028	None	8491	1222	64909	No_constitutive_exon_found_in_species
GTTTCCGATGTTCTATTCTGGACGACTGAAGTTGAGATTGGGGGTTGCAGCC	335562	335748	335512	335564	1	scaffold_57	M404DRAFT_1004284	329721	336190	None	8491	1222	64909	No_constitutive_exon_found_in_species
ACAACAAGAAATACCTTGAGGCTGAACTAGTCTGACTTAACTTGGGAAAGTG	136735	136793	136843	136791	-1	scaffold_56	M404DRAFT_10270	136240	138569	None	8491	1222	64909	No_constitutive_exon_found_in_species
GGTTGAGCAACTGAATTTCAGATTGCTTAGAATGCTAACATGGGGACCAGTC	211959	212117	211909	211961	1	scaffold_56	M404DRAFT_153695	211820	212663	None	8491	1222	64909	No_constitutive_exon_found_in_species
GCAAGCCGAGTTCAAACTATTAGAGGGGAGGCTCACGTGACGCGGGGTAGTG	272945	273059	272895	272947	1	scaffold_56	M404DRAFT_10275	272088	273554	None	8491	1222	64909	No_constitutive_exon_found_in_species
AAAAAAACGCACGGATCGGACTTGGCACTAACCAATGGGCAAATGGATAGTG	276101	276577	276627	276575	-1	scaffold_56	M404DRAFT_1004201	276101	277090	None	8491	1222	64909	No_constitutive_exon_found_in_species
CACCATAAATCGCTACATGTCGAGACACGCGCTGATCACCGATGGGACAGGC	361371	361414	361321	361373	1	scaffold_56	M404DRAFT_773832	361186	361854	None	8491	1222	64909	No_constitutive_exon_found_in_species
TGGGTATTTCATCACTCAGAGATAGTGCTACTAGAAAATCCTGGGGGCAGAG	13960	14103	14153	14101	-1	scaffold_58	M404DRAFT_154213	13960	14974	None	8491	1222	64909	No_constitutive_exon_found_in_species
GATATTGTTTCTAGCCTGCGAAACATGACATACTTGATATGGGGACTCAGAG	188772	188876	188926	188874	-1	scaffold_58	M404DRAFT_30084	188772	189045	None	8491	1222	64909	No_constitutive_exon_found_in_species
CGCTAACCTTTACCTCAACGTATCTGTCCCCAACTGCCGGGATAAAACAGAA	363441	363728	363778	363726	-1	scaffold_58	M404DRAFT_30127	361270	367205	None	8491	1222	64909	No_constitutive_exon_found_in_species
ATTAATCCCACCCGCCATGGAAAATTGACGCTGTTTCGCGCGGGATGTAGTA	6325	6455	6275	6327	1	scaffold_59	M404DRAFT_154638	4710	6930	None	8491	1222	64909	No_constitutive_exon_found_in_species
ACCTTCTATGTGTTCGATCCTGGGCTAAACGAGTAATCGGGAAACAAAAGGC	6516	6930	6466	6518	1	scaffold_59	M404DRAFT_154638	4710	6930	None	8491	1222	64909	No_constitutive_exon_found_in_species
TAGGCGCCACCATCCCTACATCACCCCAATCTTCGCCTCACCCAGGGAAGCT	215889	216113	215839	215891	1	scaffold_59	M404DRAFT_782075	215299	217330	None	8491	1222	64909	No_constitutive_exon_found_in_species
GCTGCCCTCAATAAGTTACATCATGTAATACAATATTGGGCGAAAGCTAGCG	70847	70965	71015	70963	-1	scaffold_60	M404DRAFT_1004536	70064	71168	None	8491	1222	64909	No_constitutive_exon_found_in_species
TGTCGCCAATATGTATAGATGACCTGTGTGCTCAACAATCAGGGTCGCAGGT	79896	79988	79846	79898	1	scaffold_60	M404DRAFT_30266	75674	80121	None	8491	1222	64909	No_constitutive_exon_found_in_species
GTTTTCCTACATTACCTGTTATCATTCGGCTAACATCGTGGGCACAACAGTA	109373	109825	109323	109375	1	scaffold_60	M404DRAFT_965519	108118	109825	None	8491	1222	64909	No_constitutive_exon_found_in_species
ACAGCCACGCGTTTTCGTCAGACACTATACTCACAACGTGGATTGGGCAGAC	117144	117239	117289	117237	-1	scaffold_60	M404DRAFT_154887	117018	118168	None	8491	1222	64909	No_constitutive_exon_found_in_species
ACCCAAGTATATGATCCATCAATACTACCACTCCCACCGCTACCAGGGAGTG	125225	125742	125175	125227	1	scaffold_60	M404DRAFT_154675	124201	127423	None	8491	1222	64909	No_constitutive_exon_found_in_species
ATCTTTTTTTTTTCCCGGAGTGGTCAACTAATGTTGTGGGGGTTGGGCAGCG	126728	126782	126678	126730	1	scaffold_60	M404DRAFT_154675	124201	127423	None	8491	1222	64909	No_constitutive_exon_found_in_species
TAGATCCCGAAAATGTTGATAGAACTGTTTGGCTGACAGAGGGATCACAGTT	129654	130096	129604	129656	1	scaffold_60	M404DRAFT_1004564	127647	130096	None	8491	1222	64909	No_constitutive_exon_found_in_species
GAGTTTACAACCTTCTTCTCCACGGCTTAGCCTAACTCGATAGGGAAAAGGA	176189	176691	176741	176689	-1	scaffold_60	M404DRAFT_154889	173947	176892	None	8491	1222	64909	No_constitutive_exon_found_in_species
GAGGCCGAGTGAAGACACAAGGCCGAGGCCAGGAAGGGTGACGAAGCCAGGG	192471	192522	192572	192520	-1	scaffold_60	M404DRAFT_30301	191812	192902	None	8491	1222	64909	No_constitutive_exon_found_in_species
ATAAGTGGATCGGATGGATTGGACTGATGACTATGCACTGTGGGATGTAGAA	139172	139274	139122	139174	1	scaffold_61	M404DRAFT_16494	137957	141015	None	8491	1222	64909	No_constitutive_exon_found_in_species
AGGTAAGCATGTGTCACGTCGTTTGTCAGAGTCGTGTAACCGGGATACAGAC	334855	334935	334805	334857	1	scaffold_61	M404DRAFT_965787	334609	336896	None	8491	1222	64909	No_constitutive_exon_found_in_species
GTGCTCCATCTCCTTGGGGGTGGCTTCACTCACCTTGCTGGGCACAACAGGC	38800	39356	38750	38802	1	scaffold_63	M404DRAFT_1004775	38601	39428	None	8491	1222	64909	No_constitutive_exon_found_in_species
GGACAAAACGAGTACAGGATAATCCTGCTGTGAAGGCTCTCATAGGGTAGTA	55806	56007	55756	55808	1	scaffold_63	M404DRAFT_155417	50750	56487	None	8491	1222	64909	No_constitutive_exon_found_in_species
TGCCATCACTCCACTCACATACTATGACCCCCAGTTCAACAGGGTGGCAGTG	348206	348278	348156	348208	1	scaffold_63	M404DRAFT_816728	346333	349091	None	8491	1222	64909	No_constitutive_exon_found_in_species
TATCCTCGTCAAGTGCTTCATTCTAATCTGGGCGTGTGGGCGGGGCGTAGTG	29396	29473	29346	29398	1	scaffold_62	M404DRAFT_1004671	27763	31520	None	8491	1222	64909	No_constitutive_exon_found_in_species
TATCAGACGAAGCTGCCGATAGGGTCGATCCCATTCACGAGGGATTGGAGTT	32869	32936	32819	32871	1	scaffold_62	M404DRAFT_812937	32501	33509	None	8491	1222	64909	No_constitutive_exon_found_in_species
TGGTTTCTACTCTTGTCTACGTACCAGTGTTTCCTGACATAGTTGGGCAGTG	45904	45943	45854	45906	1	scaffold_62	M404DRAFT_82706	45755	46267	None	8491	1222	64909	No_constitutive_exon_found_in_species
TTTTGGGAGACTTGCATTCCACCATCACGCTTACAGACGCGGGCGGGTAGCA	74690	74805	74855	74803	-1	scaffold_64	M404DRAFT_966103	73348	75890	None	8491	1222	64909	No_constitutive_exon_found_in_species
AGTTCCGATATGTATCATGTTACAATGAATCCACTGACTCGGGTAACCAGAC	83520	83599	83649	83597	-1	scaffold_64	M404DRAFT_1004860	83091	84152	None	8491	1222	64909	No_constitutive_exon_found_in_species
TCTTATACTGGAATATTCCAATACGCAGATGTACTCATACTTTGGGAAAGCT	90592	90830	90542	90594	1	scaffold_64	M404DRAFT_1004868	90454	91558	None	8491	1222	64909	No_constitutive_exon_found_in_species
GTTGAGGAGGCGGCCTTTGCCGGCCCTTTTTTTTTTTTGTTTTGGGGGAGTT	98100	98162	98212	98160	-1	scaffold_64	M404DRAFT_966125	97769	100292	None	8491	1222	64909	No_constitutive_exon_found_in_species
TGTTCCTTAGTATGCATGTCACGATCTCGTCGACTCATGGGAAGCATAAGAT	115675	116054	115625	115677	1	scaffold_64	M404DRAFT_155676	110986	116414	None	8491	1222	64909	No_constitutive_exon_found_in_species
CGTCCATCGACTTTGAAATTTGCCGATAGCTGATGTTTGGGTATCAAAAGAT	116911	117289	117339	117287	-1	scaffold_64	M404DRAFT_155801	116911	118136	None	8491	1222	64909	No_constitutive_exon_found_in_species
TCTGAACGACAACTAGTGACGTATGCAATCGGCGTGATGGGAGATGCTAGGA	137513	137681	137463	137515	1	scaffold_64	M404DRAFT_819135	137188	137681	None	8491	1222	64909	No_constitutive_exon_found_in_species
TTTGCTACCTCTAACAAACTACCTGTCTGATCTCTACGTCACCGGGACAGGA	151555	151584	151634	151582	-1	scaffold_64	M404DRAFT_155661	151021	151763	None	8491	1222	64909	No_constitutive_exon_found_in_species
TCGTCGCGCATCTTATCCGGAGCTACTTTGTACTCATCACGAGGGCACAGGT	264779	264824	264874	264822	-1	scaffold_64	M404DRAFT_819622	264515	265336	None	8491	1222	64909	No_constitutive_exon_found_in_species
TCACTTACTCCACATCCTTGTCGCTCCGATGGTGATGCCGGGTCAATAAGAC	292809	292906	292956	292904	-1	scaffold_64	M404DRAFT_155707	289403	293610	None	8491	1222	64909	No_constitutive_exon_found_in_species
TTCTCCGCATCCTTTCCTTTCATCGAGGGCTAATACCTCTGGGAAAACAGGT	291518	291707	291757	291705	-1	scaffold_64	M404DRAFT_155707	289403	293610	None	8491	1222	64909	No_constitutive_exon_found_in_species
TTGGCAAGTAGCATTTGATGTCACCTGATGTTATGTAAAGGGTCATGAAGGT	4498	4819	4448	4500	1	scaffold_65	M404DRAFT_155993	3985	17246	None	8491	1222	64909	No_constitutive_exon_found_in_species
CGACTAAGCCCGCTGTTTCCATCGAAATGTAAATGACTGGCGAGGGTTAGGG	179398	179550	179348	179400	1	scaffold_66	M404DRAFT_16569	177879	180805	None	8491	1222	64909	No_constitutive_exon_found_in_species
TGTGTCAGGGTCATCTGACAAGTCTGTGAGGGTTTGGGATGTTGAAAGAGGT	226737	228278	226687	226739	1	scaffold_66	M404DRAFT_156269	224842	228278	None	8491	1222	64909	No_constitutive_exon_found_in_species
GAGTTCTTGAAACCATCTGGCGAGCGTGCTGACGAGGGAACGAAACACAGGG	238537	238615	238487	238539	1	scaffold_66	M404DRAFT_156327	237118	238748	None	8491	1222	64909	No_constitutive_exon_found_in_species
AGGAGAGGAAGAGATGAAAGGCAGCTGAACAAGCCTGGTGGGAGGAGCAGGC	193191	193382	193432	193380	-1	scaffold_72	M404DRAFT_31319	192527	193448	None	8491	1222	64909	No_constitutive_exon_found_in_species
GTCGCCCTAGACACACCTGCAGGTTATCACCTGTTTAGGGAAGCGCACAGCC	303727	303941	303677	303729	1	scaffold_72	M404DRAFT_31348	303648	304331	None	8491	1222	64909	No_constitutive_exon_found_in_species
GAGCCTAGATGAGAAGCTTGAATGACTGATCAACACCATGGGGATGATAGCC	63638	63883	63933	63881	-1	scaffold_71	M404DRAFT_31206	63638	64704	None	8491	1222	64909	No_constitutive_exon_found_in_species
GTCATCACTGCTAGCTTATGGGTAGTTGACCACTCAGCTGTATTAGGGAGCA	176604	176878	176928	176876	-1	scaffold_71	M404DRAFT_850160	176604	177352	None	8491	1222	64909	No_constitutive_exon_found_in_species
CACTTTTTTCGGCAAATTGTTCTCCTATTGATCACCTTCGTGGGATATAGAG	244702	244755	244652	244704	1	scaffold_71	M404DRAFT_31248	243889	244755	None	8491	1222	64909	No_constitutive_exon_found_in_species
CTAGATCTCATCTCCTCGTCTTGCCAAAGTCTTGAAAAGATGGGACCAAGAG	168725	168938	168675	168727	1	scaffold_67	M404DRAFT_966461	165297	168938	None	8491	1222	64909	No_constitutive_exon_found_in_species
TCTACTCGGACGACTGGAAATGAAGCTGACCTTTCCTCCGCGGGATGTAGGG	178699	178830	178880	178828	-1	scaffold_67	M404DRAFT_30922	177782	180116	None	8491	1222	64909	No_constitutive_exon_found_in_species
CACTCTTATGAATTCACAGTCCATGGGTAAAGACAAGAGATGAGGGTGAGGG	271152	271709	271759	271707	-1	scaffold_67	M404DRAFT_156400	271152	272013	None	8491	1222	64909	No_constitutive_exon_found_in_species
AGGCCAGGTACGTCTAGCCGTCCAACACCTCAATCAACAGGGCGAGGCAGGA	26696	27085	27135	27083	-1	scaffold_68	M404DRAFT_30964	26696	27886	None	8491	1222	64909	No_constitutive_exon_found_in_species
CTGTGTGCCCTGCCATAACAAAAAGAAGACGTGCAGCTGGACATGGGAAGAG	17317	17793	17843	17791	-1	scaffold_70	M404DRAFT_31126	17317	18439	None	8491	1222	64909	No_constitutive_exon_found_in_species
GTGGGTACGAGTTGATATTCGCAGACACTGATGGAATGGGCGGGTGATAGGT	10256	10333	10206	10258	1	scaffold_69	M404DRAFT_31043	9293	11848	None	8491	1222	64909	No_constitutive_exon_found_in_species
ACCCAATGTTTGGTATTTGATGACATCTGACACAATGATGAAGGGACAAGAT	48249	48705	48199	48251	1	scaffold_69	M404DRAFT_61478	46717	50256	None	8491	1222	64909	No_constitutive_exon_found_in_species
AGTACCTTTTGTACAGTGTTTGATGACATCTGACACAACAATGAAGGGAGAA	132497	132907	132447	132499	1	scaffold_69	M404DRAFT_156989	132321	134263	None	8491	1222	64909	No_constitutive_exon_found_in_species
ACTACATGCAACACAGGTACGCTCAGCGTATCTGGGAACAAGTGGGCCAGCC	136225	136513	136175	136227	1	scaffold_69	M404DRAFT_31081	134851	136513	None	8491	1222	64909	No_constitutive_exon_found_in_species
ACTTCATGCAACACAGGTATGCTCAGCGTATCTGGGAACAAGTGGGCCAGCC	290123	290244	290294	290242	-1	scaffold_69	M404DRAFT_31118	288920	291327	None	8491	1222	64909	No_constitutive_exon_found_in_species
GGTACGGCGCGTGCGTTTTCGTTCCGTGTCTTGTCTGACGGGAGCTGTAGAT	22293	22438	22488	22436	-1	scaffold_74	M404DRAFT_158042	22293	24529	None	8491	1222	64909	No_constitutive_exon_found_in_species
TACTTTTTGCTCTTCATTACTAACATGCTGTCGATGGGGAACTTGGAAAGAT	38787	39013	38737	38789	1	scaffold_74	M404DRAFT_968279	36509	40704	None	8491	1222	64909	No_constitutive_exon_found_in_species
TTCGTTCGCTCGTTCATTTCGTATGTGTGGCTCACTTGTTGCGCGGGCAGGG	65770	65801	65720	65772	1	scaffold_74	M404DRAFT_1005414	65310	66838	None	8491	1222	64909	No_constitutive_exon_found_in_species
TGATCATGCTTTCGCCACAACCCCTCTTAACAACCTATACATGGGCATAGAT	66151	66318	66101	66153	1	scaffold_74	M404DRAFT_1005414	65310	66838	None	8491	1222	64909	No_constitutive_exon_found_in_species
GCGAAGAAACTTCGCGGAATCTCGAAATCTCGGTCGCCTTGCGGGTAAAGAT	73416	73682	73366	73418	1	scaffold_74	M404DRAFT_38045	69365	73682	None	8491	1222	64909	No_constitutive_exon_found_in_species
GCGAAGAAACTTCGCGGAATCTCGAAATCTCGGTCGCCTTGCGGGTAAAGAT	76725	77609	76675	76727	1	scaffold_74	M404DRAFT_157967	76207	77609	None	8491	1222	64909	No_constitutive_exon_found_in_species
TCTATCTACTCGTGTTCGGTTGCTGATATGTGGATGATGGGATGGAACAGCA	91841	92022	92072	92020	-1	scaffold_74	M404DRAFT_31464	90627	92719	None	8491	1222	64909	No_constitutive_exon_found_in_species
TTTGGTTGGTTATAACCACCTTTCCACACTTTGACTCACAACGGGACAAGAC	132802	133103	132752	132804	1	scaffold_74	M404DRAFT_968536	130208	133103	None	8491	1222	64909	No_constitutive_exon_found_in_species
TGATGCGTATTTATTTGGGGCTTGATTGACTGACTGACCTGGGCCGCAAGGT	212979	213002	212929	212981	1	scaffold_74	M404DRAFT_968578	210290	215089	None	8491	1222	64909	No_constitutive_exon_found_in_species
TCTGATAACTTCGTATGACTAATCGTGGCTGCGTATGAATGGGTGGACAGGA	246853	246923	246973	246921	-1	scaffold_74	M404DRAFT_1005479	246691	247455	None	8491	1222	64909	No_constitutive_exon_found_in_species
GCATTTCTCTGAGGCGATCACTGATTTACTTCCAGGCGGGGGGTTGACAGGT	101852	101962	102012	101960	-1	scaffold_73	M404DRAFT_852850	101360	102270	None	8491	1222	64909	No_constitutive_exon_found_in_species
TTATTTCTCCCATAACCCTACACACTTACGCAGGATTTGGGGGATGCCAGAT	125147	125236	125097	125149	1	scaffold_73	M404DRAFT_1005364	124710	125715	None	8491	1222	64909	No_constitutive_exon_found_in_species
GAGTCTTCTGATCTAGCTAGTTGTCAGGTCCACGTAACTCCAGGGGACAGAG	148699	149059	148649	148701	1	scaffold_73	M404DRAFT_1005372	147439	149059	None	8491	1222	64909	No_constitutive_exon_found_in_species
GGGCTTAGAAGAGAAGCTCAAATGATTGATCAACACCATGGGAATGATAGCC	258813	259058	258763	258815	1	scaffold_73	M404DRAFT_31418	258527	259058	None	8491	1222	64909	No_constitutive_exon_found_in_species
GGTCGTCTGGACCCCACGCATACGTAAGTTAAATCTCGCCAACAAGGGAGCA	30153	30247	30103	30155	1	scaffold_75	M404DRAFT_158288	29947	30372	None	8491	1222	64909	No_constitutive_exon_found_in_species
GTCTGTTCACGCTTTCCATTTGGTCACGGGTTTTCAAGGGGATGCGACAGGT	51812	51861	51911	51859	-1	scaffold_75	M404DRAFT_858254	49009	52333	None	8491	1222	64909	No_constitutive_exon_found_in_species
CGCCAACTATATCTCGTGGAGAATCCGTGCAGGACGGACGAGAGAGGGAGAC	61430	61451	61501	61449	-1	scaffold_75	M404DRAFT_858831	61039	62370	None	8491	1222	64909	No_constitutive_exon_found_in_species
CGATGCTGCCTTACGGGCGGGGGCATTGACATCGCATTTGTGGGATGTAGGT	74578	74670	74528	74580	1	scaffold_75	M404DRAFT_31541	73061	75281	None	8491	1222	64909	No_constitutive_exon_found_in_species
TTTCGCGCCTCACACATACGCTTGCTCACCTCACCACCTTTGGGGATTAGGA	75613	75721	75771	75719	-1	scaffold_75	M404DRAFT_158187	75613	77519	None	8491	1222	64909	No_constitutive_exon_found_in_species
TTCTCCATTGTTATGTTTGATCTCATCTAAAATTAAATTGAAGGGTCAAGAT	93037	93999	92987	93039	1	scaffold_75	M404DRAFT_158233	91479	94542	None	8491	1222	64909	No_constitutive_exon_found_in_species
TAAGTGCATGGTTGGAACAGTGTGGTAGTGGCTGACATTGGGGTCCAAAGCA	27601	27731	27551	27603	1	scaffold_77	M404DRAFT_31674	27289	28132	None	8491	1222	64909	No_constitutive_exon_found_in_species
ACTCAATGCTGCAGAGACTGAGACATTGAATAGCCTGCTCTGGGACACAGCA	56065	56143	56193	56141	-1	scaffold_77	M404DRAFT_31685	55680	56558	None	8491	1222	64909	No_constitutive_exon_found_in_species
TGTGTATGCTCCTCTTGCACAATTGGTATCACTGCTAAAAGACAGGGTAGCT	111573	111657	111707	111655	-1	scaffold_77	M404DRAFT_31698	108994	115803	None	8491	1222	64909	No_constitutive_exon_found_in_species
GGGATGCATGCGTCTTTTCTTGATTTCCCTGCAGCTGAACTTAGGGATAGGC	133368	133552	133602	133550	-1	scaffold_77	M404DRAFT_31701	129001	135716	None	8491	1222	64909	No_constitutive_exon_found_in_species
GTCAACATTCCTGCTGATGAGGGCAGTCAATGTCCTGATGATGGGGCTAGTC	287381	287396	287446	287394	-1	scaffold_77	M404DRAFT_31740	287381	287767	None	8491	1222	64909	No_constitutive_exon_found_in_species
CAAACACCATGTAGTAGCAGCATACTCCACATGGGTAAATGGGCTAGTAGAA	71837	72180	71787	71839	1	scaffold_76	M404DRAFT_158565	71356	72424	None	8491	1222	64909	No_constitutive_exon_found_in_species
TCTTTCTTTCCTCTCCTTTTAGTGATGTTGAGAATGAGATGGGAACTCAGAT	166719	166862	166669	166721	1	scaffold_76	M404DRAFT_16672	166374	167312	None	8491	1222	64909	No_constitutive_exon_found_in_species
CGAATGAAGGATGGCGAGTGGCTAATGCGGAAGTTTGGGGTGATGCGAAGAT	260572	260655	260522	260574	1	scaffold_76	M404DRAFT_1005656	258907	262166	None	8491	1222	64909	No_constitutive_exon_found_in_species
ATAGGTTAGGTAATCAATCACTGCGGAAATTTTCACTGGCAGGGGTTAAGGC	128774	128919	128969	128917	-1	scaffold_78	M404DRAFT_16696	127251	129862	None	8491	1222	64909	No_constitutive_exon_found_in_species
GTTCCTTGGCATGTGATGAGAATCATTGAGTTATTTACCCCAATGGGCAGCA	40956	42159	40906	40958	1	scaffold_80	M404DRAFT_31897	40050	42159	None	8491	1222	64909	No_constitutive_exon_found_in_species
TTCAAACCTTCGGACTTACCATCCACATTCCAGAATATATTGGGATGAAGGT	29340	29638	29688	29636	-1	scaffold_79	M404DRAFT_16699	28855	29812	None	8491	1222	64909	No_constitutive_exon_found_in_species
GTGGCAGAGCAAGCCCAGTGGGAAGAGCAGGTGCGACTGGGGGCCAAGAGAG	179593	179806	179543	179595	1	scaffold_79	M404DRAFT_31865	179387	180283	None	8491	1222	64909	No_constitutive_exon_found_in_species
AAGCGTCTTTGAAGCGCATCTCGATAGGCCAATCTTACTTCGGGTGACAGAA	194269	194371	194421	194369	-1	scaffold_81	M404DRAFT_1005851	191541	196522	None	8491	1222	64909	No_constitutive_exon_found_in_species
TTGTTAGCGTTCACACAACGAGCTCAAGTAGATGCATATTTGGGATGTAGGT	5820	5857	5770	5822	1	scaffold_88	M404DRAFT_160698	5446	6839	None	8491	1222	64909	No_constitutive_exon_found_in_species
CAGGGCCATTGTGGAAAAGAGTGGGCACAGGGAGCTCATGTGGGGAGAAGAA	60248	60587	60198	60250	1	scaffold_88	M404DRAFT_32393	59552	60587	None	8491	1222	64909	No_constitutive_exon_found_in_species
GGTAGAATTTGCACTCACCACGCTATCGGATGCTGACTCTCGGGGTCAAGCG	135366	135481	135531	135479	-1	scaffold_88	M404DRAFT_32411	135366	137253	None	8491	1222	64909	No_constitutive_exon_found_in_species
AGTCTCCTTCTATACAATGTGTGCTAAAGCTGTGTCTATTTTGGGAATAGTT	139888	139958	139838	139890	1	scaffold_88	M404DRAFT_1006176	137389	141079	None	8491	1222	64909	No_constitutive_exon_found_in_species
AAGTTACCAGTGCAAGGTATTCCCTCAACAAGTAAATAATGCATGGGAAGCC	140099	140137	140049	140101	1	scaffold_88	M404DRAFT_1006176	137389	141079	None	8491	1222	64909	No_constitutive_exon_found_in_species
ATACAAGTAACGTTTACGCTACGAAAACAGAGGCATACGTGGGATTATAGTG	241207	241362	241157	241209	1	scaffold_88	M404DRAFT_897761	239040	241362	None	8491	1222	64909	No_constitutive_exon_found_in_species
GGATTCAGATGTCACAATGGGTTAGTGTGGGACTGATCACATGAGGGTAGGC	16077	16323	16373	16321	-1	scaffold_83	M404DRAFT_32090	15903	16541	None	8491	1222	64909	No_constitutive_exon_found_in_species
ATGAATCTCTATTGCTTCCCTGTCCCCGGCCTTGCTGACTGGGCTGGTAGAA	140578	140698	140528	140580	1	scaffold_83	M404DRAFT_1005942	140171	143438	None	8491	1222	64909	No_constitutive_exon_found_in_species
TGCCACGAAGGCGAGGGGGGATGTCAGTGATGCGCAGGGTGCAGAGGGAGGG	144657	144905	144607	144659	1	scaffold_83	M404DRAFT_1005945	144105	144905	None	8491	1222	64909	No_constitutive_exon_found_in_species
CTGTAAGTTTCTATTTTTTAGTTAGAAAAGCTGCAATGCTGACTGGGAAGAT	213899	214205	214255	214203	-1	scaffold_83	M404DRAFT_32144	213899	214694	None	8491	1222	64909	No_constitutive_exon_found_in_species
CTCCAGCCTTGTCGCGCTCCCTTTGACATCTCTACTGACTGGCTGGGAAGTT	49815	50008	50058	50006	-1	scaffold_90	M404DRAFT_915985	49815	50415	None	8491	1222	64909	No_constitutive_exon_found_in_species
GTACGCATATTGTCTTTGCCAGGAGATGGCATGTTGATTTTGGGGATCAGCC	229365	229578	229315	229367	1	scaffold_90	M404DRAFT_1006269	229168	231606	None	8491	1222	64909	No_constitutive_exon_found_in_species
TGTGCGTTCCAATTATCTACGGAGCCCGCGTTGCTGACGGGTTTGGAAAGCT	143777	143799	143849	143797	-1	scaffold_82	M404DRAFT_887942	143134	144346	None	8491	1222	64909	No_constitutive_exon_found_in_species
GCGTTAATGATATCTTTCGAGATGCTCACTGACGTTAATTGGGATTGAAGAT	171488	171572	171438	171490	1	scaffold_82	M404DRAFT_1005901	170599	172738	None	8491	1222	64909	No_constitutive_exon_found_in_species
TGCTTGCTAACTCACGGTTACCGCGATTGTGTGTCGCTGTGGGAATAAAGAC	179186	179266	179136	179188	1	scaffold_82	M404DRAFT_64190	177994	179266	None	8491	1222	64909	No_constitutive_exon_found_in_species
AATGCTGACGTCCCTCATTGCTGCGGCTCCGTGGTCTTGTGGGTACGTAGGT	192219	192447	192169	192221	1	scaffold_82	M404DRAFT_888845	190593	192447	None	8491	1222	64909	No_constitutive_exon_found_in_species
CTCGAATTCGTTTATCCCCGTGGAATATAGTGACAGACGAGGGAGAACAGGG	193572	193671	193522	193574	1	scaffold_82	M404DRAFT_159787	193425	194777	None	8491	1222	64909	No_constitutive_exon_found_in_species
GACCATCATGGAAGAGAGCGGGGACAGGGAGCTCCTGAGGGGAGAAGAAGGT	203730	204258	203680	203732	1	scaffold_82	M404DRAFT_32073	203045	204258	None	8491	1222	64909	No_constitutive_exon_found_in_species
TGCACGTCCTCCGGGAACGCTCCGTTCAGTTTAGCATCCTGGGCAATCAGGA	30592	30661	30711	30659	-1	scaffold_87	M404DRAFT_970812	28520	30859	None	8491	1222	64909	No_constitutive_exon_found_in_species
TAAGTTATGACCTATTGAAGTACTCTGTCTGCCTGTCTAACCGCGGGAAGAT	77950	78056	78106	78054	-1	scaffold_87	M404DRAFT_1006152	77372	78261	None	8491	1222	64909	No_constitutive_exon_found_in_species
TCTACTCAGCCCGTTAGAAATGAGACTGGTCGTTCCTTTTTGGGATGTAGGG	10575	10706	10756	10704	-1	scaffold_84	M404DRAFT_160146	9652	11992	None	8491	1222	64909	No_constitutive_exon_found_in_species
GATTTGACACTCTTCCCAATCCAGGCTTATTTCACTCTGGGGCAGAACAGAA	92485	92598	92648	92596	-1	scaffold_84	M404DRAFT_32181	91980	92996	None	8491	1222	64909	No_constitutive_exon_found_in_species
GACATACCTCAAGACGCACAACACGAGGTATGCAAAGGACTGGAGGGCAGTG	178969	179114	179164	179112	-1	scaffold_84	M404DRAFT_891148	178969	179523	None	8491	1222	64909	No_constitutive_exon_found_in_species
TCTACTCGGACCACTGGATATGAAGCTGATCTTTCCTCCGCGGGATGTAGGG	202995	203126	202945	202997	1	scaffold_84	M404DRAFT_160109	201709	204038	None	8491	1222	64909	No_constitutive_exon_found_in_species
TAACCTGTTAGGAATGATGCGTGTGCAGTGACTGACGTTGGGGTGATTAGGT	218688	218831	218638	218690	1	scaffold_84	M404DRAFT_32206	218222	218831	None	8491	1222	64909	No_constitutive_exon_found_in_species
GCGATGGAAGTAGCATTGGCGGTGGTAGCAGCACTAGGGGGGTAGCAGAGGC	223319	223638	223688	223636	-1	scaffold_84	M404DRAFT_1006001	223319	224367	None	8491	1222	64909	No_constitutive_exon_found_in_species
GTAAGGCAATTCTTTGATTCTTTTCTGCTTCGCTTATTGTTGGGATGTAGGA	135023	135041	134973	135025	1	scaffold_86	M404DRAFT_1006084	133765	136053	None	8491	1222	64909	No_constitutive_exon_found_in_species
TGTCTCAGGGTCATCTGACAAGACTGTGAGGATATGGGATGCTGAGAGAGGT	181577	182021	182071	182019	-1	scaffold_86	M404DRAFT_895555	181026	185878	None	8491	1222	64909	No_constitutive_exon_found_in_species
ATCCCTCATATTGGCCGTTTGCTCGTGAAACACTGACTCTACGGGTGCAGCA	198207	198228	198157	198209	1	scaffold_86	M404DRAFT_1006114	197749	198950	None	8491	1222	64909	No_constitutive_exon_found_in_species
TGGCGCTTCACAGAGGGAGACATGGACCGCTATGATCACCACATGGGAAGCT	118013	118055	117963	118015	1	scaffold_89	M404DRAFT_16790	115739	119540	None	8491	1222	64909	No_constitutive_exon_found_in_species
GGGTGAGTACCCACTGACGCCTATGTGCCTCTCCTGTCTAATGGGGATAGAA	176527	176848	176898	176846	-1	scaffold_89	M404DRAFT_1006193	175643	178202	None	8491	1222	64909	No_constitutive_exon_found_in_species
TTAGTCTCGATCTCTCTTCCGTGGCTATCCGTTAACCACGTGGGATGTAGGC	175643	175949	175999	175947	-1	scaffold_89	M404DRAFT_1006193	175643	178202	None	8491	1222	64909	No_constitutive_exon_found_in_species
CACCCGTAGTTGACGTTCATGCCATGCACCGGAAAACATGGGACAAATAGGG	7440	7879	7390	7442	1	scaffold_93	M404DRAFT_161628	5746	7879	None	8491	1222	64909	No_constitutive_exon_found_in_species
TAGGTGAGTGGTGACTGCATTCTGACATGTCCAAGGTTGATGGGGTGCAGCA	80841	81101	80791	80843	1	scaffold_93	M404DRAFT_32705	80727	81101	None	8491	1222	64909	No_constitutive_exon_found_in_species
AAGGCCATGCATCTGCAGTCAATTCAGTCGCATTCTCCTGTGATGGGAAGAG	19926	20511	19876	19928	1	scaffold_91	M404DRAFT_161369	16328	20511	None	8491	1222	64909	No_constitutive_exon_found_in_species
AAATTCTATTACTTTGTACCACTGCTGATAGCCCGATATCGACTAGGGAGCA	116654	116786	116604	116656	1	scaffold_91	M404DRAFT_161322	116451	116786	None	8491	1222	64909	No_constitutive_exon_found_in_species
ACCTTATGTACAGTGTTTGATGACATCTGACAAGACAATGAAGGGACAAGAT	138811	139396	138761	138813	1	scaffold_91	M404DRAFT_37720	137291	141204	None	8491	1222	64909	No_constitutive_exon_found_in_species
TGTCTCAGGCTCAATGGATGGGACTGTGAGGGTGTGGGATGTCAAGGGAGGT	140142	140480	140092	140144	1	scaffold_91	M404DRAFT_37720	137291	141204	None	8491	1222	64909	No_constitutive_exon_found_in_species
GATCTTGGGACATCACTGTGAGGGTCTGGGATGTTGAGGGAGGTGTGCAGTT	140537	140792	140487	140539	1	scaffold_91	M404DRAFT_37720	137291	141204	None	8491	1222	64909	No_constitutive_exon_found_in_species
CACATGCTCTGCTTAATAGTAATCAACTTGTTGATGGGCTCAGGCAACAGAA	141117	141204	141067	141119	1	scaffold_91	M404DRAFT_37720	137291	141204	None	8491	1222	64909	No_constitutive_exon_found_in_species
AGGCCCAGACTTGACACCCACATTGCATATCACCCCTGCCAGGGTTTGAGAA	176226	176465	176176	176228	1	scaffold_91	M404DRAFT_161352	175246	176465	None	8491	1222	64909	No_constitutive_exon_found_in_species
TAATGTCCGACACTTTCTCCCCCGCCACATGACACTAAAGATCAGGGCAGCT	158677	158895	158945	158893	-1	scaffold_92	M404DRAFT_972251	157382	160865	None	8491	1222	64909	No_constitutive_exon_found_in_species
CGTAACTTTGGACTATCGGTCGGTTACTTTGGAAATCTGAACGGGTGCAGGG	175406	175654	175356	175408	1	scaffold_92	M404DRAFT_1006360	175075	176973	None	8491	1222	64909	No_constitutive_exon_found_in_species
AGTGGGTGGTGTAATTGTCAGTTCATGACGGGGGTCAACGGGGATATTAGTC	103074	103113	103163	103111	-1	scaffold_94	M404DRAFT_922867	102683	103375	None	8491	1222	64909	No_constitutive_exon_found_in_species
GTACGTCTCTCCTGTTATTCTATCCTTTTACCTTCGTAACAGGGTTGCAGAA	159430	159491	159380	159432	1	scaffold_94	M404DRAFT_16831	159276	160854	None	8491	1222	64909	No_constitutive_exon_found_in_species
GGTTCATCGGCTTCACTTACTTCTGCATGTCATTGATTTCGGGGTAAAAGCG	164444	164602	164394	164446	1	scaffold_94	M404DRAFT_923547	162718	165793	None	8491	1222	64909	No_constitutive_exon_found_in_species
TCAAATCTGATTTACGAACCTTACGGTTGGCATACAGGGAAAGTGGGTAGAT	116097	116277	116047	116099	1	scaffold_100	M404DRAFT_162643	115133	116594	None	8491	1222	64909	No_constitutive_exon_found_in_species
TCGTTTTTGGTCCGTGTGTAAGTGCTGTTTGCGCCGTTCCTTGGGACAAGTT	116402	116465	116352	116404	1	scaffold_100	M404DRAFT_162643	115133	116594	None	8491	1222	64909	No_constitutive_exon_found_in_species
AGAAAACGTGTGAGTACAATGCAATGCTGATATGTGACCATGGTGGGCAGGT	128988	129177	129227	129175	-1	scaffold_100	M404DRAFT_162571	128530	129312	None	8491	1222	64909	No_constitutive_exon_found_in_species
GTCTTTTTCGAAATCAACCACGTAGGTCTAATCCCTCAAGTGGGTAAAAGGA	130228	130270	130178	130230	1	scaffold_100	M404DRAFT_162588	129992	131172	None	8491	1222	64909	No_constitutive_exon_found_in_species
AAGTTAACGATTGTGAATATTTTTCATCTACTTATACTCGGGATTGACAGGT	137917	137957	138007	137955	-1	scaffold_100	M404DRAFT_1006652	136946	139337	None	8491	1222	64909	No_constitutive_exon_found_in_species
TTTGACATACCTCTCACACCTCTTGTCTTGTTCTCATCGCTGGGTGATAGCT	145097	145123	145173	145121	-1	scaffold_100	M404DRAFT_1006659	143656	145499	None	8491	1222	64909	No_constitutive_exon_found_in_species
GTAAGCCAGCACTCGTAACAATTTAGTCCCCTTACCCACGGGATTGACAGGT	147287	147327	147377	147325	-1	scaffold_100	M404DRAFT_242366	146111	148712	None	8491	1222	64909	No_constitutive_exon_found_in_species
ATCACGCTGTTAAAATACCTTACTTCTTCGAAGACTTAGCATGGGAGCAGAT	164418	164501	164368	164420	1	scaffold_100	M404DRAFT_1006673	163156	164501	None	8491	1222	64909	No_constitutive_exon_found_in_species
AAAGGAGAAAGTGACAGAGACAGAGGAAGCAGATGACGAGCGGGAGGTAGGT	82382	82837	82887	82835	-1	scaffold_95	M404DRAFT_32825	82382	83615	None	8491	1222	64909	No_constitutive_exon_found_in_species
GTAAGTGTGAATACTGCATAGAGACATATTGGTAATAATTTCTGGGGAAGTC	100684	100935	100634	100686	1	scaffold_99	M404DRAFT_162485	100177	100935	None	8491	1222	64909	No_constitutive_exon_found_in_species
ATCCACATATGGTATTTGCTGGACACTCTCAGCCCAAAAAGAAGGGTAAGGA	143430	143665	143380	143432	1	scaffold_99	M404DRAFT_162483	143070	143665	None	8491	1222	64909	No_constitutive_exon_found_in_species
CAGCTGTAACCATGTCCACAACACCTTTGGTGTGTGACACCGGGTTAGAGGT	138749	138873	138923	138871	-1	scaffold_96	M404DRAFT_162179	138749	140993	None	8491	1222	64909	No_constitutive_exon_found_in_species
ATGTGGCAGGTGAGTGCAAATACTATGTTTATGTCCCATCTCATAGGGAGTT	185899	185983	186033	185981	-1	scaffold_97	M404DRAFT_162255	185899	186280	None	8491	1222	64909	No_constitutive_exon_found_in_species
TTTCAATAATCCAGAGGATTTGTATGATCTTCTACGTCTGGGGCGCACAGTG	35040	35294	34990	35042	1	scaffold_101	M404DRAFT_33128	34217	35294	None	8491	1222	64909	No_constitutive_exon_found_in_species
TATGCTTTCTGAAGTCTTCGAACATCCGGTACTGATGTGAGGGGTAACAGGA	52664	52744	52794	52742	-1	scaffold_101	M404DRAFT_1006698	49091	55318	None	8491	1222	64909	No_constitutive_exon_found_in_species
CTTCGTGAAGGCTACTTCATGGAGGTTGTTGTTAACCGAGGATGGGGCAGAT	51343	51402	51452	51400	-1	scaffold_101	M404DRAFT_1006698	49091	55318	None	8491	1222	64909	No_constitutive_exon_found_in_species
TTTCTGCGTCCAACTCGCTTGTTGTCGTGTTCTAAATAATCGGGACAAAGGC	193456	193671	193721	193669	-1	scaffold_101	M404DRAFT_33163	192681	194746	None	8491	1222	64909	No_constitutive_exon_found_in_species
GCGGAGATAGATTTGACGCAGGACTTTTCGCCTTTACTAGGGAGCTTAAGAA	5897	6243	6293	6241	-1	scaffold_102	M404DRAFT_10910	3801	7210	None	8491	1222	64909	No_constitutive_exon_found_in_species
GGGATGACTTATGGGAAGAGAAGGTGATGTGGATGTGCTGATGGGAGCAGAA	147667	147673	147617	147669	1	scaffold_102	M404DRAFT_33212	147463	148462	None	8491	1222	64909	No_constitutive_exon_found_in_species
CAGGAGCAGGGGTCTCCTCCTGGTGGGTGGAGTGGGAATGAGGGTGGCAGCT	153335	153695	153745	153693	-1	scaffold_102	M404DRAFT_33214	153335	154591	None	8491	1222	64909	No_constitutive_exon_found_in_species
TGTCACCTCCCTCTCAGATCACATTCGGCGCTAAAATCTCATACGGGAAGCT	102433	102471	102383	102435	1	scaffold_98	M404DRAFT_1006548	102034	103422	None	8491	1222	64909	No_constitutive_exon_found_in_species
GTCCTGCGCAACTCCAATCGTCCTACGTCGCTGAGGCCAGGGAATACAAGAC	113029	113206	113256	113204	-1	scaffold_98	M404DRAFT_927526	111858	113967	None	8491	1222	64909	No_constitutive_exon_found_in_species
GTCCTGCGCAACTCCATTTGTCCTACGTTGCTGAGGCCAGGGAATACAAGAC	152273	152450	152500	152448	-1	scaffold_98	M404DRAFT_162401	150295	153006	None	8491	1222	64909	No_constitutive_exon_found_in_species
CGACGCCCGAATGCTGTGCTTCCGATTGTCCAAATTTCCTATGAGGGCAGCC	163974	164086	164136	164084	-1	scaffold_98	M404DRAFT_16850	160554	165037	None	8491	1222	64909	No_constitutive_exon_found_in_species
CATTTCCCTTCGGTGCACGTTCAAAGATGTGCTAAAAGGGAGCGCTGGAGTT	74197	74943	74993	74941	-1	scaffold_104	M404DRAFT_246366	74197	77005	None	8491	1222	64909	No_constitutive_exon_found_in_species
GGAAGGTAATTGCATGCTAGTCATGGGTAGTGATTTCTGATTGGGATGAGTA	40775	40886	40725	40777	1	scaffold_106	M404DRAFT_163336	39722	43707	None	8491	1222	64909	No_constitutive_exon_found_in_species
CCACACTCGTCAACCCTGATCACATCGTAATCAGATCTGGGGAAGCGTAGGA	79588	79606	79656	79604	-1	scaffold_106	M404DRAFT_1006838	78422	79718	None	8491	1222	64909	No_constitutive_exon_found_in_species
GAGGGGCATACACAGTCAGTCACCTCAGTTGCATTCTCCCTGATGGGAAGAG	62563	62740	62790	62738	-1	scaffold_105	M404DRAFT_82641	62563	63246	None	8491	1222	64909	No_constitutive_exon_found_in_species
TCAGTTCAACCTGGATAGGTTTACCTTGACGCGCAATCCGGGGGGGCTAGAG	25889	25988	25839	25891	1	scaffold_111	M404DRAFT_164201	25016	26917	None	8491	1222	64909	No_constitutive_exon_found_in_species
CACCCCACTGCACGCGACACTGACACATTCGTGCACCGTCATGGGCACAGGC	133010	133178	133228	133176	-1	scaffold_111	M404DRAFT_1007029	132505	133458	None	8491	1222	64909	No_constitutive_exon_found_in_species
CATACTGAAGAGGGAATCGAATCGGGACATGGAAATGATTGGGGGAAAAGAG	135253	135471	135521	135469	-1	scaffold_111	M404DRAFT_1007032	135253	135635	None	8491	1222	64909	No_constitutive_exon_found_in_species
CCTCCCCACTGCAACCCCATGTAGTCAGCTTAGTCACAACATATGGGTAGCC	5974	6031	5924	5976	1	scaffold_116	M404DRAFT_33798	4288	6031	None	8491	1222	64909	No_constitutive_exon_found_in_species
CCTCCCCACTGCAACCCCATGTAGTCAGCTTAGTCACAACATATGGGTAGCC	16712	16769	16662	16714	1	scaffold_116	M404DRAFT_33801	15026	16769	None	8491	1222	64909	No_constitutive_exon_found_in_species
GTACGTTCCTTTGACAGTGTAGAGCGGGACGGGAATGACAGTTGGGACAGGA	150076	150143	150026	150078	1	scaffold_116	M404DRAFT_107706	149919	150369	None	8491	1222	64909	No_constitutive_exon_found_in_species
GTGGGTACGAGTTGATATTCGCAGACACTGATGGAATGGGCGGGTGATAGGT	151636	151713	151586	151638	1	scaffold_116	M404DRAFT_33836	150673	153199	None	8491	1222	64909	No_constitutive_exon_found_in_species
CAGCTGGACATGGGAAGAGGTGGCAGTGGGGCCTTCACAAAAGAGGGCAGGA	76568	77126	76518	76570	1	scaffold_109	M404DRAFT_33543	75880	77126	None	8491	1222	64909	No_constitutive_exon_found_in_species
TGATGAGACCACTGCAGGTGGCATTGATGCCCTTGGTCGAGTGAGGGAAGAC	89490	89703	89440	89492	1	scaffold_109	M404DRAFT_33548	89261	90297	None	8491	1222	64909	No_constitutive_exon_found_in_species
TGGGACCATCATGGAAGAGAGCAGGGGCAGGGAGCTCCTGAGGGGAGAAGAA	119638	119919	119969	119917	-1	scaffold_109	M404DRAFT_33554	119385	120613	None	8491	1222	64909	No_constitutive_exon_found_in_species
GTCACACAACCAGATTTTTGCAAGTGCACTCACCTTTTGACAATGGGTAGTG	141841	141896	141791	141843	1	scaffold_109	M404DRAFT_70607	141537	141896	None	8491	1222	64909	No_constitutive_exon_found_in_species
TCAGGTTGACCTTCTGAATTTTGGATTGCTTGCAACACTAACATGGGGAGCA	386	554	604	552	-1	scaffold_108	M404DRAFT_163810	0	690	None	8491	1222	64909	No_constitutive_exon_found_in_species
GTATACCTATTTCCTGTATCAACAGATCTACCAAAATATGGGCGGTGCAGAT	25419	25496	25546	25494	-1	scaffold_108	M404DRAFT_33481	25419	27167	None	8491	1222	64909	No_constitutive_exon_found_in_species
AGGTCCGCTTCGATGTCTCCGAGTCCGAAACATCTACAGTAGGGGACCAGCC	57880	58425	58475	58423	-1	scaffold_108	M404DRAFT_252120	57061	59090	None	8491	1222	64909	No_constitutive_exon_found_in_species
ACATTGCACTGCAGGATCCTACCCTACTTACGCAGAAGTGGGAAATATAGAG	65840	66092	66142	66090	-1	scaffold_108	M404DRAFT_33494	64961	66305	None	8491	1222	64909	No_constitutive_exon_found_in_species
CAGTCCCGATCCACGAGTCCTGCGAATATCATGCTGTGGGAGGATTGTAGGA	116018	116083	115968	116020	1	scaffold_108	M404DRAFT_254044	115434	117660	None	8491	1222	64909	No_constitutive_exon_found_in_species
TTGTTATTTGAATTGTTGTGTGTTGTTGTATAGGACATGAAGTGGGGTAGCA	50824	51252	51302	51250	-1	scaffold_107	M404DRAFT_248848	50824	51593	None	8491	1222	64909	No_constitutive_exon_found_in_species
CTTATCAGGCCAGACTTGGTCGAAACACTTTTCTCATGAGGGTGAACTAGGC	51895	51978	52028	51976	-1	scaffold_107	M404DRAFT_248776	51010	52451	None	8491	1222	64909	No_constitutive_exon_found_in_species
GCCTACTAATGGTCGAGAAGAAGAATGTTGACTCGCAGGGGGCTAAGAAGAA	76189	76214	76264	76212	-1	scaffold_112	M404DRAFT_1007053	76189	76988	None	8491	1222	64909	No_constitutive_exon_found_in_species
TAGGTGAGTGGTGTCCACATTCTGACATGTACAAGGTTGACAGGGTGCAGCA	141322	141597	141272	141324	1	scaffold_112	M404DRAFT_33691	140483	141597	None	8491	1222	64909	No_constitutive_exon_found_in_species
GACTTTGATACCCCTTCTACCCCGCGTTATCTTACCTAAGGGGGAAACAGCA	103424	103696	103746	103694	-1	scaffold_115	M404DRAFT_16996	100104	105241	None	8491	1222	64909	No_constitutive_exon_found_in_species
AAAACTGGGGTTAAGTGCTACCTTCGCTAACCTGACATCGTGGGATGTAGGG	117783	117795	117733	117785	1	scaffold_115	M404DRAFT_1007104	117304	118369	None	8491	1222	64909	No_constitutive_exon_found_in_species
TATGTAAGCAACCAGTCTTTTTGGTGAATAAGAGGCTAATTAGGGTATAGAA	12126	12129	12076	12128	1	scaffold_114	M404DRAFT_293181	10634	12374	None	8491	1222	64909	No_constitutive_exon_found_in_species
CTTTGGAACTCATATAAGGAGACCATTTTCCAGCGTCTGTGTAAGGGAAGCT	13375	13948	13325	13377	1	scaffold_118	M404DRAFT_1007230	12241	13948	None	8491	1222	64909	No_constitutive_exon_found_in_species
GCCGACGTATGGAACCGCCTTCATCTTCTGAGGGAACCACTGCGGGAGAGCA	126334	126476	126526	126474	-1	scaffold_118	M404DRAFT_165051	126334	126930	None	8491	1222	64909	No_constitutive_exon_found_in_species
AGTCTGGCCCCTTGCCATTATGGAGTGACATGTGTTTGATGGGGAACAAGTT	31256	31346	31206	31258	1	scaffold_117	M404DRAFT_1007149	28881	32877	None	8491	1222	64909	No_constitutive_exon_found_in_species
AGTTTATCCGAAAGCTGGTTCCTACTTTTCTTTTGACCTTGGGGCGTCAGAC	83629	83765	83815	83763	-1	scaffold_117	M404DRAFT_296459	83316	84181	None	8491	1222	64909	No_constitutive_exon_found_in_species
CGCTCCCATCGTCCCACTTCACTGGGTGTGCTAACACGTTGATTGGGTAGCT	47640	47737	47787	47735	-1	scaffold_119	M404DRAFT_165228	47326	48807	None	8491	1222	64909	No_constitutive_exon_found_in_species
TATTCTCATCATCCTTGCTGAACTGCACTCATAATTTCGAGGGTATGTAGTT	98035	98054	98104	98052	-1	scaffold_119	M404DRAFT_17049	96996	98273	None	8491	1222	64909	No_constitutive_exon_found_in_species
TATTGCGACGTCATCCATATTGCGACCATTTAAGGGATTTTGGGGAACAGGA	119113	119237	119063	119115	1	scaffold_119	M404DRAFT_301230	118114	121287	None	8491	1222	64909	No_constitutive_exon_found_in_species
CAGATCTCCTACTTACGCCCTGACAATCGGTTGATCATTTACATGGGCAGTA	33727	33951	33677	33729	1	scaffold_122	M404DRAFT_34059	33073	33951	None	8491	1222	64909	No_constitutive_exon_found_in_species
TGCGTCATATGACACGTTTCATTGCACTGATGCATACAGTATGGGATTAGGT	105089	105328	105039	105091	1	scaffold_122	M404DRAFT_1007405	104708	105328	None	8491	1222	64909	No_constitutive_exon_found_in_species
GGGTATTCTCCGCCCCCGGTGATTCTGGGTCGATTGTCGTTGACGGGAAGGA	126161	126301	126111	126163	1	scaffold_122	M404DRAFT_17088	124753	126301	None	8491	1222	64909	No_constitutive_exon_found_in_species
ACACCAACTTAAATCATCGTTTGACCCGATTATACCCGGGATATTGAAAGCT	80973	81059	80923	80975	1	scaffold_125	M404DRAFT_11141	80881	83885	None	8491	1222	64909	No_constitutive_exon_found_in_species
GTCGGTCAAGCCTATATCTCGTGTTTGCCCTCACTGGCGGGTGGGAGTAGGT	81109	81279	81059	81111	1	scaffold_125	M404DRAFT_11141	80881	83885	None	8491	1222	64909	No_constitutive_exon_found_in_species
AGGAAGCCTTGGGTCGTTTGTTTTGTGTATCTTTTTTCACTGGGTGACAGCG	117289	117532	117582	117530	-1	scaffold_125	M404DRAFT_316097	117289	117765	None	8491	1222	64909	No_constitutive_exon_found_in_species
CGAGAGTGGTGATTGGTAGTACAACCCCAACTGAGATGAAGGGCGAACAGGT	135474	135687	135424	135476	1	scaffold_123	M404DRAFT_165660	132192	135687	None	8491	1222	64909	No_constitutive_exon_found_in_species
GCAGCTAATCGTAGGGTAAAGAGGTGGTGCTATTCTCATAACAGGGCAAGGA	7376	7439	7326	7378	1	scaffold_129	M404DRAFT_166236	7026	7581	None	8491	1222	64909	No_constitutive_exon_found_in_species
TTTTATAGTGAAATACTCGCCACATGAGAAGTCTGACTGGGGCAATCAAGGA	118924	119022	119072	119020	-1	scaffold_129	M404DRAFT_1007684	118735	119696	None	8491	1222	64909	No_constitutive_exon_found_in_species
CCTTTGCGTCCAACTTGCTTGTTGTCTCGTTCTAAATAGTTGGGACAAAGGG	59295	59510	59560	59508	-1	scaffold_126	M404DRAFT_165979	55446	60591	None	8491	1222	64909	No_constitutive_exon_found_in_species
CTTTTGACTTGTCGTACACTCGTGTACGAGATTACTTAAACCCGGGGAAGTG	108962	109064	108912	108964	1	scaffold_126	M404DRAFT_1007538	108599	109913	None	8491	1222	64909	No_constitutive_exon_found_in_species
TAAGTTATGACCTATTGAAGTACTCTGTCTGCCTGTCTAACCGCGGGAAGAT	128422	128528	128578	128526	-1	scaffold_126	M404DRAFT_1007554	127844	128733	None	8491	1222	64909	No_constitutive_exon_found_in_species
CCTACTCGGACTGCTGGAAATGAGTATGGTCATTCCTTTTGGGGATGTAGGG	35588	35719	35538	35590	1	scaffold_132	M404DRAFT_166632	35106	36609	None	8491	1222	64909	No_constitutive_exon_found_in_species
GACTGTCGGTCTGTGCGTCTCAATGAAATTCACTGACACCGCAGGGTCAGTG	97315	97406	97456	97404	-1	scaffold_132	M404DRAFT_34416	97315	97606	None	8491	1222	64909	No_constitutive_exon_found_in_species
GTGTTAGTGATGCGATGAGCGCTGCCCGTACTGATGGCATAATTGGGCAGAT	59023	59436	59486	59434	-1	scaffold_130	M404DRAFT_1007696	57914	62263	None	8491	1222	64909	No_constitutive_exon_found_in_species
ACCTGGAGGTGGAATGGCCGGTCAGTGACCGGCATGGTGGAAGGGTGGAGGT	77517	77969	78019	77967	-1	scaffold_130	M404DRAFT_47376	77517	78768	None	8491	1222	64909	No_constitutive_exon_found_in_species
GTGAGTACCTTTTCGAAAATCCGTCTTCGCACTTCTACGAGTGGGTGCAGCT	126112	126156	126062	126114	1	scaffold_130	M404DRAFT_330939	125346	127180	None	8491	1222	64909	No_constitutive_exon_found_in_species
CCGGTGAGACCATCTTTTACAATTTAAGCTGCATCGATGACGGTGGGTAGAA	7614	7710	7564	7616	1	scaffold_131	M404DRAFT_166539	7148	15025	None	8491	1222	64909	No_constitutive_exon_found_in_species
GTTGCGTGTCGTTGATTTGTTGACAGGATTTGCGTTAACTGGAGGGACAGCC	13585	13809	13535	13587	1	scaffold_131	M404DRAFT_166539	7148	15025	None	8491	1222	64909	No_constitutive_exon_found_in_species
TAGTCTTACCCCCGGCATCGTCGGTAGCTTCGTTAAGTGGGGAGGACGAGTC	23110	23202	23252	23200	-1	scaffold_131	M404DRAFT_166480	22083	23481	None	8491	1222	64909	No_constitutive_exon_found_in_species
AAAGATATCACACGGCTGGCAGGTGTGTCATCAAAGACGATAGGGTAAAGTT	68216	68480	68166	68218	1	scaffold_131	M404DRAFT_34373	67139	69242	None	8491	1222	64909	No_constitutive_exon_found_in_species
GTACATCATCTCATATGGAATGTCTACATTGGTATTGATCAAGGGTATAGCT	48346	48604	48654	48602	-1	scaffold_136	M404DRAFT_34523	47848	48894	None	8491	1222	64909	No_constitutive_exon_found_in_species
ACTCCATATGCAGCATTTGAGGACATCTGACACAGTGATGAAGGGCAAAGAT	103037	103702	103752	103700	-1	scaffold_136	M404DRAFT_87651	100942	105222	None	8491	1222	64909	No_constitutive_exon_found_in_species
AGGGCCATACATATGCAGTTAATTCAGTTGCATTCTCCCCTGATGGGAAGAG	100942	101635	101685	101633	-1	scaffold_136	M404DRAFT_87651	100942	105222	None	8491	1222	64909	No_constitutive_exon_found_in_species
GAGGCCAAGTGAAAATGTAAGGCCAAGGTCAAGAAGGGTGATGAAGCCAGGG	88445	88496	88395	88447	1	scaffold_134	M404DRAFT_34474	88107	89178	None	8491	1222	64909	No_constitutive_exon_found_in_species
GGTCTCCTCGAAGAATTCCAACCTCTTTGTCTGATCTCACGGGCGATAAGCT	118902	118918	118968	118916	-1	scaffold_134	M404DRAFT_1007814	115546	119984	None	8491	1222	64909	No_constitutive_exon_found_in_species
ATGAATCTCTATTGCTTCCCTGTTCCCGGCCTGGCTGACTGGGCTGGTAGAA	118281	118401	118451	118399	-1	scaffold_134	M404DRAFT_1007814	115546	119984	None	8491	1222	64909	No_constitutive_exon_found_in_species
CGACGCCCGAATGCTGTGCTTCCGATTGTCCAAATTTCCTATGAGGGCAGCC	83672	83784	83622	83674	1	scaffold_135	M404DRAFT_34504	82145	86749	None	8491	1222	64909	No_constitutive_exon_found_in_species
TGTCACCTCCCTCTCAGATCACATTCGGCGCTAAAATCTCATACGGGAAGCT	105062	105100	105150	105098	-1	scaffold_135	M404DRAFT_1007847	104112	105499	None	8491	1222	64909	No_constitutive_exon_found_in_species
AAGTTCTCCAGGGTGGTACATGCATAACTTTACTGACGTGGAGTGGGCAGTC	75293	75372	75243	75295	1	scaffold_140	M404DRAFT_368882	75007	75730	None	8491	1222	64909	No_constitutive_exon_found_in_species
CTCGGTGAGTTTGCCGATATTCTCTTGTGGCCAATGTCTCATAGGGACAGGT	85092	85252	85042	85094	1	scaffold_140	M404DRAFT_17165	82061	86593	None	8491	1222	64909	No_constitutive_exon_found_in_species
TCGGAAGCGTGAACTTGACCAGGTAGAAGTGGGAGGAGACGATGGGATAGGG	97121	97235	97071	97123	1	scaffold_140	M404DRAFT_167177	96060	99529	None	8491	1222	64909	No_constitutive_exon_found_in_species
ATCAGTTACGGTTCCATATAAGAGAGATGGCTTTATATTGGGGAATACAGAC	98319	98465	98269	98321	1	scaffold_140	M404DRAFT_167177	96060	99529	None	8491	1222	64909	No_constitutive_exon_found_in_species
GGTTGAGCAACTTAATTTCGGATTGCTTAGGATGCTAACATGGGGACCAGTC	6282	6447	6232	6284	1	scaffold_141	M404DRAFT_167285	6149	7076	None	8491	1222	64909	No_constitutive_exon_found_in_species
GTGTTATCAAAATCACATGCATTTGAGGGTTGCTATATTTTGGTGGGTAGGG	88259	88317	88209	88261	1	scaffold_141	M404DRAFT_34679	85222	89193	None	8491	1222	64909	No_constitutive_exon_found_in_species
GGGTAGGTTGCTCTGGGATGCTTTTTATAGATATCTGACGGGGGCGATAGCG	31998	32110	32160	32108	-1	scaffold_155	M404DRAFT_1008334	31786	33821	None	8491	1222	64909	No_constitutive_exon_found_in_species
TGCAAGCTCTCTTTTGATGAAATCGTGAAGACGGAGGGGCACTGAAAAAGCA	33824	33885	33774	33826	1	scaffold_146	M404DRAFT_1008161	33192	33885	None	8491	1222	64909	No_constitutive_exon_found_in_species
GACTTGCACAACAACAGCTGGGACGATCAACACGAAACTCCGGGAGACAGTA	9563	9566	9616	9564	-1	scaffold_142	M404DRAFT_1008029	9563	10240	None	8491	1222	64909	No_constitutive_exon_found_in_species
TTTGGACGGTTTTGACTGAACCCACGAGCACTTACTCGTTACGGGAACAGAT	15960	15985	15910	15962	1	scaffold_143	M404DRAFT_17173	14900	18286	None	8491	1222	64909	No_constitutive_exon_found_in_species
GGGTACAGGTCGTGTGCCTACTCTTTCATTGCCTCTGAAGATGGGAACAGCA	16951	16991	16901	16953	1	scaffold_143	M404DRAFT_17173	14900	18286	None	8491	1222	64909	No_constitutive_exon_found_in_species
TCACTCTGACAGGTTGATACTGGGGCGGTGCGGGGTTCACTGGGGGTAAGGC	32759	32976	32709	32761	1	scaffold_147	M404DRAFT_167721	32575	33566	None	8491	1222	64909	No_constitutive_exon_found_in_species
AGGCCAGGTACGTCTAGCCATCCAACACCTCAATTGACAGGGCGAGGCAGGA	27107	27496	27057	27109	1	scaffold_149	M404DRAFT_34872	26300	27496	None	8491	1222	64909	No_constitutive_exon_found_in_species
CGTTCTGACACCTGCTATCAATAGTCAGTACCTTACAACCGCTGGGGTAGTT	59709	59796	59846	59794	-1	scaffold_144	M404DRAFT_167448	58577	61271	None	8491	1222	64909	No_constitutive_exon_found_in_species
TATGCATGCTCTCGGTGCGTGATCAGCATTAGTACTAACAGACAGGGTAGTT	70834	70918	70784	70836	1	scaffold_144	M404DRAFT_34743	66716	74118	None	8491	1222	64909	No_constitutive_exon_found_in_species
TCGACTACACGTGAGGCTCTTGCTGAGCGCATCTGACTGTTGGAGGGTAGGG	71846	71988	72038	71986	-1	scaffold_154	M404DRAFT_35035	71846	72389	None	8491	1222	64909	No_constitutive_exon_found_in_species
TAACTAAACTGACGAATTACCGCATCCCCGGACCGTTGGAATGGGTATAGCA	21037	21124	21174	21122	-1	scaffold_153	M404DRAFT_168133	20608	22508	None	8491	1222	64909	No_constitutive_exon_found_in_species
GATTCATTTTTTCTATTTTCATTTTAGCGTACTTAGGGTTAATTGAACAGCT	70196	70292	70146	70198	1	scaffold_153	M404DRAFT_1008307	65506	70719	None	8491	1222	64909	No_constitutive_exon_found_in_species
ATTTTGTCGTCTCTCATTCGGTCGTTCTGTGACTCAAACCAGGGGTACAGCC	80262	80702	80752	80700	-1	scaffold_153	M404DRAFT_382751	80262	82168	None	8491	1222	64909	No_constitutive_exon_found_in_species
ACTACTTACAATCTTCAGAAGACTAATCGATGTAAAACGTCTACGGGAAGAT	27992	28113	28163	28111	-1	scaffold_160	M404DRAFT_1008445	26183	28248	None	8491	1222	64909	No_constitutive_exon_found_in_species
AGGGTACGGATGGACCCGTGTTCACTGGCTTCTGAATTGAGCTGGGACAGAT	31898	31955	31848	31900	1	scaffold_160	M404DRAFT_1008447	30973	32473	None	8491	1222	64909	No_constitutive_exon_found_in_species
AGCCTTCGAGTCGTCGCAATGCTACACTTCTCATGCCCACGGGATTTAAGAT	79960	80339	79910	79962	1	scaffold_160	M404DRAFT_1008463	79643	80339	None	8491	1222	64909	No_constitutive_exon_found_in_species
TTGATCGATGGGAAAGACAGGCACTAACACCCATCTTGGGGGGATGACAGGA	24898	24979	25029	24977	-1	scaffold_164	M404DRAFT_1008488	23456	26196	None	8491	1222	64909	No_constitutive_exon_found_in_species
GGTTGAGCAACTTAATTTCAGATTGCTTAGGATGCTAACATGGGGACCAGTC	42971	43136	43186	43134	-1	scaffold_164	M404DRAFT_168790	42342	43269	None	8491	1222	64909	No_constitutive_exon_found_in_species
AGGCTCACCGTTTGGTCCAACAACTCTCTTTTTCGTCCGTGGGGTCTGAGTA	46698	47334	46648	46700	1	scaffold_164	M404DRAFT_168822	46038	47334	None	8491	1222	64909	No_constitutive_exon_found_in_species
GACATGTCCCCAGTGTTACACCCTGATCATTCCGATTCGAAATGGGCTAGTG	47525	47641	47475	47527	1	scaffold_159	M404DRAFT_1008401	46893	48111	None	8491	1222	64909	No_constitutive_exon_found_in_species
CACTTTTTTCGGCAAATTGTTCTCCTATTGATCACCTTCGTGGGATGTAGAG	71273	71474	71524	71472	-1	scaffold_159	M404DRAFT_386006	71273	72445	None	8491	1222	64909	No_constitutive_exon_found_in_species
GGTTGAGCAACTTAATTTCGGATTGCTTAGGATGCTAACATGGGGACCAGTC	6197	6362	6147	6199	1	scaffold_167	M404DRAFT_35306	5750	6702	None	8491	1222	64909	No_constitutive_exon_found_in_species
CAACGCTGCAGAGACTGAGACATTGAATAGCCTGCTCTGGGACACGGCAGAG	36924	37107	36874	36926	1	scaffold_165	M404DRAFT_35276	36674	37385	None	8491	1222	64909	No_constitutive_exon_found_in_species
TGTACGGTTACTCACAGCAATGGATGCTGAGGCTGATGTCAGGGTGACAGGC	70143	70256	70306	70254	-1	scaffold_165	M404DRAFT_35282	70143	72057	None	8491	1222	64909	No_constitutive_exon_found_in_species
TCCGTCCCATTTCCTTGGATGGTGAAGCTGATTAGCACTGTTGGGAGTAGTT	60402	60423	60352	60404	1	scaffold_166	M404DRAFT_1008544	58770	61264	None	8491	1222	64909	No_constitutive_exon_found_in_species
AGCCTTTGTGACTAGTGACTTGTAAACTTACGCTAATGGGAATATGGTAGTA	60476	60517	60426	60478	1	scaffold_166	M404DRAFT_1008544	58770	61264	None	8491	1222	64909	No_constitutive_exon_found_in_species
GTATTTATTATCTCGTTTCTACGGGTTGTGAAACTGACTGATGGGTTAAGAT	76740	77093	76690	76742	1	scaffold_166	M404DRAFT_1008551	74521	78239	None	8491	1222	64909	No_constitutive_exon_found_in_species
AAAGGAGAAAGTGACAGAGACGGAGGAAGCAGATGACAAGTGGGAGGTAGGC	53653	53870	53920	53868	-1	scaffold_168	M404DRAFT_35340	53409	54648	None	8491	1222	64909	No_constitutive_exon_found_in_species
AGAGGTGGGTTCATGTTTGATGCTCCGGTGCACTAATTCAAGGTGGGTAGGC	68481	68624	68431	68483	1	scaffold_170	M404DRAFT_17249	68211	69772	None	8491	1222	64909	No_constitutive_exon_found_in_species
ATTATACCATCCTGGCGTCTTCTGGACGATTATCGGGGAATGATAACAAGCC	71165	71256	71115	71167	1	scaffold_170	M404DRAFT_1008585	70334	73080	None	8491	1222	64909	No_constitutive_exon_found_in_species
GGAACAGAAGAAGAGAGCGGAAGAGGAGGCTCAGAGGAGAAGGGCGGCAGAG	52001	52114	52164	52112	-1	scaffold_172	M404DRAFT_35417	52001	52384	None	8491	1222	64909	No_constitutive_exon_found_in_species
GTTCCTTGGCATGTGATGAGAATCATTGAGTTATTTACCCTAATGGGCAGTG	19937	20153	19887	19939	1	scaffold_175	M404DRAFT_35462	18768	20682	None	8491	1222	64909	No_constitutive_exon_found_in_species
GTGAGTACGCTACCATACATAAGATATTACATATTGATTCTCGGGAACAGAT	66139	66457	66507	66455	-1	scaffold_175	M404DRAFT_35474	66139	66639	None	8491	1222	64909	No_constitutive_exon_found_in_species
AGTAGGTGGGTCTCAGGGTGAAAACTTGTACGTGTCTGATTAACGGGCAGAC	34602	34653	34703	34651	-1	scaffold_176	M404DRAFT_169423	29382	35575	None	8491	1222	64909	No_constitutive_exon_found_in_species
TGCTCCATCTCCCTGGGGGGTTGCTTCACTCACGTCACCGGGCGCAACAGGC	50824	51380	50774	50826	1	scaffold_176	M404DRAFT_1008623	50612	51490	None	8491	1222	64909	No_constitutive_exon_found_in_species
TGTAGAAGCATTATGAGTTACTGGGAGGTTGGTGGAGATGTCGGGGCAAGCA	2855	2891	2941	2889	-1	scaffold_197	M404DRAFT_35798	2855	3322	None	8491	1222	64909	No_constitutive_exon_found_in_species
TGGGGAGCTCCTGAGGAGAGAAGAAGAAGAGGACGTGAGGGAAAGGAAAGGA	45214	45601	45164	45216	1	scaffold_186	M404DRAFT_35648	44466	45601	None	8491	1222	64909	No_constitutive_exon_found_in_species
GAGGCTGAGAGAGTGGAGAGGGAGCGGATTGAGGCTGAGAGGGCTGAGAGGG	28365	28548	28315	28367	1	scaffold_185	M404DRAFT_35629	28240	29206	None	8491	1222	64909	No_constitutive_exon_found_in_species
ACCTTATGTATGGTGTTTGATGACATCTGACACAACAATGAAGGGACAAGAT	22796	23275	22746	22798	1	scaffold_181	M404DRAFT_79372	22653	23275	None	8491	1222	64909	No_constitutive_exon_found_in_species
GTAGATGCATGCTATTGGGAGCACAAGGAGGAAATCCAATGGGCAGGTAGGC	49686	50071	49636	49688	1	scaffold_179	M404DRAFT_35541	49612	50071	None	8491	1222	64909	No_constitutive_exon_found_in_species
GTAAGTCAACTTAGTTCAGAACATATGGTCACTTGATTGGAATGGGTCAGGT	5273	5397	5223	5275	1	scaffold_187	M404DRAFT_170032	5062	5397	None	8491	1222	64909	No_constitutive_exon_found_in_species
GGTGGCCGCGGATCTGGCGATGCAGGCATTCCAAATGCTTGATGAGGGAGTA	25295	25403	25245	25297	1	scaffold_187	M404DRAFT_942777	23516	26659	None	8491	1222	64909	No_constitutive_exon_found_in_species
TTCGACGCATCCTGGCGTCTTCTGGATGTTTATTGGGGAATGATAACAAGCC	34136	34227	34277	34225	-1	scaffold_193	M404DRAFT_1008757	32313	35103	None	8491	1222	64909	No_constitutive_exon_found_in_species
TTCGACGCGTCCTGGCGTCTTTCGGTCGTTCTTTGGGGAATGATAACAAGCC	42392	42483	42533	42481	-1	scaffold_193	M404DRAFT_443386	41954	43506	None	8491	1222	64909	No_constitutive_exon_found_in_species
GAGTCTTCTGATCTAGCTAGTTGTCAGGTCCACATAACTCCAGGGGACAGAG	9212	9572	9162	9214	1	scaffold_204	M404DRAFT_1008794	7952	9572	None	8491	1222	64909	No_constitutive_exon_found_in_species
TGTCGAAGCTTCGTATTCGGTCTCTAACTCACGCGCAGTGTCGCAGGGAGTT	7498	7533	7448	7500	1	scaffold_205	M404DRAFT_170644	7331	9893	None	8491	1222	64909	No_constitutive_exon_found_in_species
GGTTGATTGCTCAGCTTTTTCTTTGGAAGTGTCACTGACGAGGGACCCAGAC	8341	8663	8291	8343	1	scaffold_205	M404DRAFT_170644	7331	9893	None	8491	1222	64909	No_constitutive_exon_found_in_species
GCGAAGATATGCCATGCTGCGAGAATGTCTACCTGATGGGAAAGAACAAGAA	10709	11026	11076	11024	-1	scaffold_208	M404DRAFT_487475	10397	11254	None	8491	1222	64909	No_constitutive_exon_found_in_species
GTTCGTGCCTGACCATTAACGGTGAAATAGAGCCGCTGACTTGAGGGTAGGT	6512	6571	6462	6514	1	scaffold_209	M404DRAFT_1008836	5407	6981	None	8491	1222	64909	No_constitutive_exon_found_in_species
CAGTACCATTGTTCAACAATGTTTGTGGGTACTCACCAGCAGGGTAACAGAG	1700	1889	1650	1702	1	scaffold_216	M404DRAFT_36016	1026	2173	None	8491	1222	64909	No_constitutive_exon_found_in_species
TGAAGCAGGGGTGCGAGAAGTCGACGAAGGCTGCATGAAAGCGGGCGCAGGC	34110	34126	34176	34124	-1	scaffold_216	M404DRAFT_36024	33794	34891	None	8491	1222	64909	No_constitutive_exon_found_in_species
CTTTCTGTCGCCGTTCGCTGCGTAAGGTTGACATATGTTGGGTCAAAAAGGA	27192	27914	27964	27912	-1	scaffold_217	M404DRAFT_501925	27192	28881	None	8491	1222	64909	No_constitutive_exon_found_in_species
GCATTTCTCTGAGGCGATCACTGATTTACTTCCGGGCGGGGGGTTGACAGGT	15311	15421	15261	15313	1	scaffold_221	M404DRAFT_509560	14957	16222	None	8491	1222	64909	No_constitutive_exon_found_in_species
ACCCTATGTATGGTATTTGATGACATCTGACATGGTAATGAAGGGTCAAGAT	20647	21243	21293	21241	-1	scaffold_218	M404DRAFT_171089	20245	21386	None	8491	1222	64909	No_constitutive_exon_found_in_species
TTATAGGTTGTGCGCCATGAGGGCTGATGAGGCCATACCCCGGGATGCAGTG	8777	8874	8924	8872	-1	scaffold_240	M404DRAFT_36205	7501	9361	None	8491	1222	64909	No_constitutive_exon_found_in_species
AGTGTCTAGAGGTGTGCCGGTTTGTGATCGGCTTCGGGCCGGAGGGCTAGAT	25097	25244	25047	25099	1	scaffold_222	M404DRAFT_11417	23608	25244	None	8491	1222	64909	No_constitutive_exon_found_in_species
CAGTACCGTCGTTCAACGATGTTTGTGGGTACTCACCAGCAGGGTAACAGAG	4995	5184	4945	4997	1	scaffold_229	M404DRAFT_171307	4447	5915	None	8491	1222	64909	No_constitutive_exon_found_in_species
CCAACATCCCAAAATAATGGTCCTACATTGGTCCTACATCCGGGAAACAGCT	8919	8977	8869	8921	1	scaffold_232	M404DRAFT_36147	8821	10187	None	8491	1222	64909	No_constitutive_exon_found_in_species
TGTCTAGTGGTTTGGTAATTGAATTGATAAAGGTGGATTGGGCCGAATAGGA	13103	13498	13548	13496	-1	scaffold_232	M404DRAFT_948149	11382	15087	None	8491	1222	64909	No_constitutive_exon_found_in_species
GTGAGTGAGGTTCTAGCTGCCGTGTGGAACTTCCTTATGGTTGGGGATAGAA	11735	12146	12196	12144	-1	scaffold_232	M404DRAFT_948149	11382	15087	None	8491	1222	64909	No_constitutive_exon_found_in_species
TTCGTGTCGCCTTCATACCGTAGTAATATGGTTGCTTATGGGAGATTCAGGG	10976	11027	10926	10978	1	scaffold_246	M404DRAFT_171536	9269	15692	None	8491	1222	64909	No_constitutive_exon_found_in_species
TATGTGCTTCTCCATGCCTCCATTGAATTACTTAACAAAAGGGGATTCAGAG	12007	12121	11957	12009	1	scaffold_246	M404DRAFT_171536	9269	15692	None	8491	1222	64909	No_constitutive_exon_found_in_species
TGTTACTTATTTCGAGTGACTGCTGCTTTCAGTGCTGACCTGGCGGGAAGTC	14371	14573	14321	14373	1	scaffold_246	M404DRAFT_171536	9269	15692	None	8491	1222	64909	No_constitutive_exon_found_in_species
GACGAGGGAGGACACGGTGGCAGGGCCATCGCGGAAAAGAGCGGGAACAGGG	17863	18411	18461	18409	-1	scaffold_251	M404DRAFT_36268	17863	19046	None	8491	1222	64909	No_constitutive_exon_found_in_species
TGACCTGTGTTCAAATTTTTAATCCGTTTTTTTCTTGGAGGGGGGAATAGCG	15467	15882	15417	15469	1	scaffold_250	M404DRAFT_11458	15386	15882	None	8491	1222	64909	No_constitutive_exon_found_in_species
AGGTTAGACTTCTTTTCAGGTTCAGCCAATTTATCTGAAGTTGGGGATAGAT	14626	14656	14576	14628	1	scaffold_271	M404DRAFT_545333	13921	14889	None	8491	1222	64909	No_constitutive_exon_found_in_species
TGCGGCTGGCCAACGATTGGTCTGAACATGGGCTGACGAAGCGGGCAAAGTG	7883	8101	7833	7885	1	scaffold_264	M404DRAFT_542750	7762	10442	None	8491	1222	64909	No_constitutive_exon_found_in_species
AATTAAGCTTTCAACAGCACGAAAAGGGTGGGACTGACATCGGGGGGTAGAT	8766	8869	8716	8768	1	scaffold_264	M404DRAFT_542750	7762	10442	None	8491	1222	64909	No_constitutive_exon_found_in_species
TGCGGATGGTCAACGATTGGTCCGAACATGGGCTGACGAAGCGGGCAAAGTG	12509	12727	12459	12511	1	scaffold_264	M404DRAFT_542822	12212	13288	None	8491	1222	64909	No_constitutive_exon_found_in_species
AGTACGTTTCGAGACTATACGCTACGGGGGTCTTGATATTGGGATATTAGGC	4805	4903	4755	4807	1	scaffold_295	M404DRAFT_171863	3210	7012	None	8491	1222	64909	No_constitutive_exon_found_in_species
GCATTTCTATTTGGAATGTGTAGTAGCCAGTTGTTGATGTCGGGACGAAGGT	5944	6047	5894	5946	1	scaffold_295	M404DRAFT_171863	3210	7012	None	8491	1222	64909	No_constitutive_exon_found_in_species
AAACGTTGCATTGCATTCTTCCTTTGTTTTGGACTCATATTGGGGATAAGAT	8351	8502	8301	8353	1	scaffold_295	M404DRAFT_171861	7315	8594	None	8491	1222	64909	No_constitutive_exon_found_in_species
ACACGTGAAATGCAGAATCTCATATTCTACTGACTTAGTGTAATGGGCAGGC	7781	7943	7993	7941	-1	scaffold_286	M404DRAFT_36409	7170	8260	None	8491	1222	64909	No_constitutive_exon_found_in_species
GTCGCATTATATCCGTCTCAAGTGTTCAGGTCTCTTTAGGGAGAAGAAAGGT	5045	5352	4995	5047	1	scaffold_302	M404DRAFT_171919	1736	6282	None	8491	1222	64909	No_constitutive_exon_found_in_species
TTGACCGGGTGGCTCAGAGCGCGTCGTGCTCACGATTTCTCGGGACGTAGCC	8587	8733	8783	8731	-1	scaffold_302	M404DRAFT_17347	6564	10230	None	8491	1222	64909	No_constitutive_exon_found_in_species
CGGAGTACGTTATACTAACTAGGGTGTACGTCACGCTCACACGAGGGCAGCT	8486	8541	8591	8539	-1	scaffold_302	M404DRAFT_17347	6564	10230	None	8491	1222	64909	No_constitutive_exon_found_in_species
CCGTAAGTTTCTATTTTTTAGTTAGAAAAGCTGCAATGCTGACTGGGAAGAT	11226	11569	11176	11228	1	scaffold_291	M404DRAFT_36424	10970	11803	None	8491	1222	64909	No_constitutive_exon_found_in_species
ATGACTACGATTATTTGGCGGACGTGGATGTGGTTGACGTCGAGGGATAGAA	8665	8847	8615	8667	1	scaffold_309	M404DRAFT_1009248	8310	10128	None	8491	1222	64909	No_constitutive_exon_found_in_species
TCCTCTACCACTAGTAGCTCAACGAACTCTGATTCATCAGATGGGAGTAGGC	1756	1785	1706	1758	1	scaffold_321	M404DRAFT_36508	1577	4331	None	8491	1222	64909	No_constitutive_exon_found_in_species
CGTTACGTTTTCCCGTGTGATGTTTGCTCATTGATGTGATGGGAATTCAGAT	377	1014	327	379	1	scaffold_322	M404DRAFT_617116	0	1014	None	8491	1222	64909	No_constitutive_exon_found_in_species
GTATGTTGTTATGCAGCAAACCGTTTCTTGATCATTCACCAAGGGCACAGAG	7998	8240	8290	8238	-1	scaffold_322	M404DRAFT_36515	6800	8632	None	8491	1222	64909	No_constitutive_exon_found_in_species
TGGGACCTCCGCGAAAGAGGGCAGGGATGGGAAGTTCCTGAGGGGAGAAGAA	1411	1945	1361	1413	1	scaffold_334	M404DRAFT_36543	678	1945	None	8491	1222	64909	No_constitutive_exon_found_in_species
ACCAGACAGAGCGAAAAATCAAGATTTTGCGCGATGACAAAGGAGGGGAGTA	1049	1274	999	1051	1	scaffold_355	M404DRAFT_172306	509	1274	None	8491	1222	64909	No_constitutive_exon_found_in_species
CTTGACGATTTGTTTGGCAAACTTCTCATCGACCTGTTGAATGGGCGTAGTG	741	985	691	743	1	scaffold_377	M404DRAFT_647909	0	985	None	8491	1222	64909	No_constitutive_exon_found_in_species
AAGTCCATGGAGAAGGCATGCTGATGAGAGGAGACTGAGCAGAGGGAGAGAG	3174	3375	3425	3373	-1	scaffold_384	M404DRAFT_36654	3028	3548	None	8491	1222	64909	No_constitutive_exon_found_in_species
TCATCTTTTGAATTTCTAGTTGTACGATGTGACGCTGTGCCGGGATGTAGAC	1667	2070	2120	2068	-1	scaffold_391	M404DRAFT_672016	0	2615	None	8491	1222	64909	No_constitutive_exon_found_in_species
GAATACGTTACTCACACAGCCTGACTCCGATATGTTTAATGGGAACGTAGAT	691	873	641	693	1	scaffold_427	M404DRAFT_722130	0	1746	None	8491	1222	64909	No_constitutive_exon_found_in_species
GAATACGTTACTCACACAGCCTGACTCCGATATGTTTAACGGGAACGTAGAT	693	875	643	695	1	scaffold_431	M404DRAFT_172608	2	1631	None	8491	1222	64909	No_constitutive_exon_found_in_species
AGCGGAGGCACGTAGCGTACCGAGAATATAGTCTACGCGTGGGAATACAGTT	1902	2204	1852	1904	1	scaffold_438	M404DRAFT_36724	1783	2204	None	8491	1222	64909	No_constitutive_exon_found_in_species
AAAGTAGGGTCCACTCAACATTCCGTTGCTCAAATTAACTCAGGGCGCAGCT	2087	2229	2037	2089	1	scaffold_465	M404DRAFT_1009393	1882	2229	None	8491	1222	64909	No_constitutive_exon_found_in_species
AGGTGAAAGGCGGCTGAGCAAGCCCGGCTTGAAGCCGAGAGGGTGGCTAGGG	294	468	244	296	1	scaffold_532	M404DRAFT_36825	97	1127	None	8491	1222	64909	No_constitutive_exon_found_in_species
TTGAGGGTGAGACCGGTCAGGGAACTGGCCCGGGTGCTGACAAGGGTAAGAG	43	54	104	52	-1	scaffold_528	M404DRAFT_36821	43	641	None	8491	1222	64909	No_constitutive_exon_found_in_species
