# Supplementary material for: Widespread Separation of the Polypyrimidine Tract From 3′ AG by G Tracts in Association With Alternative Exons in Metazoa and Plants
Source: Front Genet. 2019 Jan 14;9:741. doi: 10.3389/fgene.2018.00741 (PMC6339879; doi:10.3389/fgene.2018.00741)
Supplement: DATA FILE S1 — Sequences of REPAG 3′ SS from each species of fungi. [file Data_Sheet_1.zip › Supplementary data 1/Fungi_Release38_coniochaeta_ligniaria_nrrl_30616.txt]

REPA_GGG_Sequence	Exon_Start	Exon_End	Pos_-50	Pos_+2	Strand	Chromosome	GeneID	Gene_Start	Gene_End	Gene_Name	Number_of_REPAs	Number_of_REPAs_has_GGG	Number_of_Intron(Intra_genic_Region)	Upstream_Constitutive_Exon
CGTAACACAACATGCGGACAAGACCATTTGCTGACTAGCCGGGGCAATAGGT	115454	116100	116150	116098	-1	CONLIGscaffold_1	CONLIGDRAFT_567461	113856	116273	None	3873	520	21507	No_constitutive_exon_found_in_species
GTTCACGGGGAGTTGAATGGGGAAGGGTTGCTGATGGCGGGTGGAACTAGAT	222903	223184	223234	223182	-1	CONLIGscaffold_1	CONLIGDRAFT_626345	222903	223606	None	3873	520	21507	No_constitutive_exon_found_in_species
CCTCCACCGACGGCGTAACAGCAAGATCCTCAGCGTCGGGGACGCGAAAGGC	347979	348446	348496	348444	-1	CONLIGscaffold_1	CONLIGDRAFT_688166	347979	350428	None	3873	520	21507	No_constitutive_exon_found_in_species
ACTAGTACCGGCTCGGCGGGTACGCAGGGGAGTGCGAGTGGGAGTGGGAGTC	417346	417625	417675	417623	-1	CONLIGscaffold_1	CONLIGDRAFT_2601	417346	418764	None	3873	520	21507	No_constitutive_exon_found_in_species
TGAGTACATCCCCAAATCAAACGCGCCTGACTTGGTACTAACTGGGGTAGAA	775262	775581	775631	775579	-1	CONLIGscaffold_1	CONLIGDRAFT_8139	775262	778838	None	3873	520	21507	No_constitutive_exon_found_in_species
GTCTTACAGCACCTTCCCTTGGCTGGCTGCCTCTAATACTCAGGGAACAGTC	781634	784611	784661	784609	-1	CONLIGscaffold_1	CONLIGDRAFT_650946	781634	788225	None	3873	520	21507	No_constitutive_exon_found_in_species
CCTTGCCTCTGTGAAAGCCTACGAGCACCCGCATCTAACCTGGGACGAAGCT	815656	816055	815606	815658	1	CONLIGscaffold_1	CONLIGDRAFT_9436	815103	817963	None	3873	520	21507	No_constitutive_exon_found_in_species
TGTCTAAGCAATTGTACATCAGTCCGAGATAGATGGCTAACTAAGGGCAGCC	866648	867059	867109	867057	-1	CONLIGscaffold_1	CONLIGDRAFT_10418	865528	867518	None	3873	520	21507	No_constitutive_exon_found_in_species
TATGGCAGACAAATCACGCGTGACAAGTTGACCGACTGACATGGGCGCAGGT	981742	981946	981692	981744	1	CONLIGscaffold_1	CONLIGDRAFT_675560	975811	982566	None	3873	520	21507	No_constitutive_exon_found_in_species
GGGCGAAGACCATTCTAGCGCACTTCCACTACTGCTGCAAGGGAAACCAGCC	1033887	1033984	1033837	1033889	1	CONLIGscaffold_1	CONLIGDRAFT_566688	1032354	1036101	None	3873	520	21507	No_constitutive_exon_found_in_species
ATTCACGCAACCTGAATGTAAAGGGGCAGGTCTAGAAGGGCAGTTGGAAGGT	1051518	1051722	1051468	1051520	1	CONLIGscaffold_1	CONLIGDRAFT_14080	1051092	1051722	None	3873	520	21507	No_constitutive_exon_found_in_species
TAAAACAAAGCACTCGTCTGTGGTCTAAGTGCAGGCTGATGAAGGGGTAGCC	1157346	1157533	1157296	1157348	1	CONLIGscaffold_1	CONLIGDRAFT_651008	1156930	1159781	None	3873	520	21507	No_constitutive_exon_found_in_species
AGAGACGACATACCTGGGTTTCTTATCCGCCATTCCTTCGGGATACCAAGAC	1266125	1266232	1266075	1266127	1	CONLIGscaffold_1	CONLIGDRAFT_658495	1263431	1267954	None	3873	520	21507	No_constitutive_exon_found_in_species
CTCGTTTCGACAAAGTGCGTCGACCTTGAGCGACGCGATAACGGCGGGAGGA	1267761	1267770	1267711	1267763	1	CONLIGscaffold_1	CONLIGDRAFT_658495	1263431	1267954	None	3873	520	21507	No_constitutive_exon_found_in_species
CAGAACATGACGTGATCTTCACCTGAAATGAGGCTGACGGAGAGGGACAGCC	1305445	1306330	1305395	1305447	1	CONLIGscaffold_1	CONLIGDRAFT_626752	1304745	1306330	None	3873	520	21507	No_constitutive_exon_found_in_species
CCTGATTTCTCGCTTCGTTGGAGTACAGTTGCTAATTTGGGAAACCACAGCT	1567236	1567643	1567693	1567641	-1	CONLIGscaffold_1	CONLIGDRAFT_25704	1567236	1568858	None	3873	520	21507	No_constitutive_exon_found_in_species
TGGCCATCCCTTATCGGACTAATTCATGGCGACTGATCAGGGATCGATAGTG	1621412	1621473	1621523	1621471	-1	CONLIGscaffold_1	CONLIGDRAFT_688756	1620893	1622624	None	3873	520	21507	No_constitutive_exon_found_in_species
GATAAGTACTGGTTGCGAGGAATGAGATGAGCTGACGGGTGACGATGCAGAT	1627684	1627927	1627634	1627686	1	CONLIGscaffold_1	CONLIGDRAFT_607725	1625834	1627927	None	3873	520	21507	No_constitutive_exon_found_in_species
GATCTAAGCAAGACGTTACTGAAGGATTCTGATCGGACCCGGGAGGTTAGCA	1743569	1743825	1743519	1743571	1	CONLIGscaffold_1	CONLIGDRAFT_27043	1743043	1745007	None	3873	520	21507	No_constitutive_exon_found_in_species
TTGGTTTCCCTTCCGTGGTGACATGTGAATTCTATACTGACACGGGGTAGCA	1750398	1750461	1750511	1750459	-1	CONLIGscaffold_1	CONLIGDRAFT_588396	1749980	1751806	None	3873	520	21507	No_constitutive_exon_found_in_species
CGCCAGCCCCCTGAAGAAAAGTAAACACCACAAGCACAGGGGCCGGACAGAA	1896733	1896818	1896683	1896735	1	CONLIGscaffold_1	CONLIGDRAFT_651158	1895307	1897164	None	3873	520	21507	No_constitutive_exon_found_in_species
CGGTCTCTGCTTGCCGGGGTTAGGGAGAAAAGCTGACGTTGGTGGGATAGGA	1906930	1908792	1908842	1908790	-1	CONLIGscaffold_1	CONLIGDRAFT_607874	1906930	1909616	None	3873	520	21507	No_constitutive_exon_found_in_species
GAGATCACGTGCACAGTGTGGAAGCGTTGGGAGATACTGACAGGGTACAGCA	1915005	1915046	1914955	1915007	1	CONLIGscaffold_1	CONLIGDRAFT_567032	1913804	1915046	None	3873	520	21507	No_constitutive_exon_found_in_species
GGAACGCGTATCCCGGGTATAGGGGGTATAATGCTGGGCAGGGTGGGCAGCA	1986497	1986740	1986447	1986499	1	CONLIGscaffold_1	CONLIGDRAFT_31965	1984604	1986740	None	3873	520	21507	No_constitutive_exon_found_in_species
AACATCGGCTGTTACCTGGCGCCAGGCTGTCTAATGCTAAAATGGGTTAGAT	2160852	2160951	2160802	2160854	1	CONLIGscaffold_1	CONLIGDRAFT_567921	2160317	2162940	None	3873	520	21507	No_constitutive_exon_found_in_species
TACACACCTCGTATGGTACCATAACACATGTCTAACCTCGGGGTATATAGGA	2321178	2321267	2321128	2321180	1	CONLIGscaffold_1	CONLIGDRAFT_568074	2321001	2323489	None	3873	520	21507	No_constitutive_exon_found_in_species
TTTCATCTAAATGACACCATGACTAGATCGCTAACGAGCCGGGAACGCAGCT	2332563	2333317	2332513	2332565	1	CONLIGscaffold_1	CONLIGDRAFT_627088	2331909	2333317	None	3873	520	21507	No_constitutive_exon_found_in_species
CCCCAGCCCCCCTACTCATGTATCGGTTAGCTAATTGAAGACGGGAACAGGT	2340454	2342959	2340404	2340456	1	CONLIGscaffold_1	CONLIGDRAFT_689240	2338236	2342959	None	3873	520	21507	No_constitutive_exon_found_in_species
CCCGGTGTCTTGGCGGAATGCCGTATGGCTTATCGGAAACGGGGTGGCAGGG	2372310	2373027	2373077	2373025	-1	CONLIGscaffold_1	CONLIGDRAFT_627113	2372310	2374262	None	3873	520	21507	No_constitutive_exon_found_in_species
TTTTGGGATGCTGCTGCTACAGAAAAGTTAACGGAGGCCACGGGCGGCAGAA	2704921	2705367	2704871	2704923	1	CONLIGscaffold_1	CONLIGDRAFT_710371	2704094	2705367	None	3873	520	21507	No_constitutive_exon_found_in_species
GAGAGACGCTAATACTACCGACGCTGATGCCGGCGCTGATAGGGGAGCAGAT	3106349	3106592	3106299	3106351	1	CONLIGscaffold_1	CONLIGDRAFT_50808	3106159	3107347	None	3873	520	21507	No_constitutive_exon_found_in_species
TCGGTAGGACTCTCGTTTTCCCTGGTGATGGTGACGCTGACAGGGGACAGAT	3172983	3173122	3172933	3172985	1	CONLIGscaffold_1	CONLIGDRAFT_53333	3172730	3177083	None	3873	520	21507	No_constitutive_exon_found_in_species
ACATGGAGACCGTGTTGCGGGAGCAGGAGTTGGAGGAGGAAAGGGCCAAGGA	3304605	3304788	3304838	3304786	-1	CONLIGscaffold_1	CONLIGDRAFT_566910	3303678	3305514	None	3873	520	21507	No_constitutive_exon_found_in_species
GGAGGGAAATTCACACGTTGTGAAACTTTACTAATTGGTGGGATGTATAGGC	3400071	3400173	3400021	3400073	1	CONLIGscaffold_1	CONLIGDRAFT_56785	3397327	3400610	None	3873	520	21507	No_constitutive_exon_found_in_species
GGTCCCCTTAGTCTCGCGCTTCTCGTTCGAATCCTAACAGGGAGAAACAGTT	3400236	3400610	3400186	3400238	1	CONLIGscaffold_1	CONLIGDRAFT_56785	3397327	3400610	None	3873	520	21507	No_constitutive_exon_found_in_species
GCGGATGTTGATCATCCCTCCTACCTACTGGCTGACGGTCGGGATGCAAGCA	3586327	3586433	3586277	3586329	1	CONLIGscaffold_1	CONLIGDRAFT_676334	3583044	3586433	None	3873	520	21507	No_constitutive_exon_found_in_species
GAACAGACCGTCCTGGCTGGCAAGCAGGACTTGATATGGATGGGAAACAGTT	3621384	3621478	3621528	3621476	-1	CONLIGscaffold_1	CONLIGDRAFT_658907	3621384	3623625	None	3873	520	21507	No_constitutive_exon_found_in_species
CATGTATCTTTCTCAGTGCGGTGGGGACTGACTCGATGTTTGCCAGGGAGCG	3689428	3689516	3689378	3689430	1	CONLIGscaffold_1	CONLIGDRAFT_566741	3687571	3689516	None	3873	520	21507	No_constitutive_exon_found_in_species
GAGGAGGAGGAGGATGACGAGGAGGACGAGGGGGGTGCGATTGTGGGGAGTG	3730575	3730705	3730525	3730577	1	CONLIGscaffold_1	CONLIGDRAFT_60007	3728701	3730705	None	3873	520	21507	No_constitutive_exon_found_in_species
GGGCAGAAGGGGGGTGTAGGAGCTGATGCTAACGCAACGGGACAAAACAGAA	3757013	3757150	3757200	3757148	-1	CONLIGscaffold_1	CONLIGDRAFT_567148	3757013	3757610	None	3873	520	21507	No_constitutive_exon_found_in_species
CTCTCGCTGGGAGTCTAGGCGCGCCAACGGGACTGACGATCGGGAAACAGGA	3793769	3794019	3793719	3793771	1	CONLIGscaffold_1	CONLIGDRAFT_710666	3792534	3794019	None	3873	520	21507	No_constitutive_exon_found_in_species
CCCCTTCTGTGCGGTTGTGGGAGGTGTGTGATGTGCTGACGGGGAGTTAGGT	3809938	3810370	3809888	3809940	1	CONLIGscaffold_1	CONLIGDRAFT_61446	3808766	3810370	None	3873	520	21507	No_constitutive_exon_found_in_species
GCCCATGACGAGAGAGAGCCCCGGACTGATGATTTTTGGGGGAAAACAAGGC	3855302	3856209	3856259	3856207	-1	CONLIGscaffold_1	CONLIGDRAFT_566214	3854925	3856789	None	3873	520	21507	No_constitutive_exon_found_in_species
AAAAAAAAAAGCTGATGGGGTAGCAGCGCACGAGACGGGAAATACAACAGCC	3915885	3916254	3915835	3915887	1	CONLIGscaffold_1	CONLIGDRAFT_639803	3914039	3916254	None	3873	520	21507	No_constitutive_exon_found_in_species
CTGGTCGGACTGGCTGCTGAAATGGCGAAAGGGCAAGCATGGGGACAAAGAG	3931006	3931433	3930956	3931008	1	CONLIGscaffold_1	CONLIGDRAFT_651543	3929255	3933289	None	3873	520	21507	No_constitutive_exon_found_in_species
TCTTTGGGGCGGCTAGAGGCAAAGGGAAGGGGGCGGATGGTTGGGAGGAGAA	4094026	4094489	4093976	4094028	1	CONLIGscaffold_1	CONLIGDRAFT_553115	4093624	4095392	None	3873	520	21507	No_constitutive_exon_found_in_species
ATGGTACTTAAGACAAGCGGACCGCTGACCGGTGTGTGATGCGGGCACAGAG	4167443	4167546	4167596	4167544	-1	CONLIGscaffold_1	CONLIGDRAFT_627647	4167198	4168289	None	3873	520	21507	No_constitutive_exon_found_in_species
ACAAATTACCCGCCCTCCAGCAGTGGAGGACCGCATAGCCGCGTGGGAAGTA	4337751	4338100	4337701	4337753	1	CONLIGscaffold_1	CONLIGDRAFT_568268	4335895	4338349	None	3873	520	21507	No_constitutive_exon_found_in_species
TTGTGGGGAAAACCAAGTGCGTTGGTTACACCATAAAGTCCACTGGGGAGAA	4435881	4436652	4436702	4436650	-1	CONLIGscaffold_1	CONLIGDRAFT_549036	4435881	4437321	None	3873	520	21507	No_constitutive_exon_found_in_species
CCGACTGACAGGCCAACGGCGCACTAACCTGTTGCTTGGTCGGGGAACAGGG	4313	4428	4263	4315	1	CONLIGscaffold_2	CONLIGDRAFT_558176	4099	4656	None	3873	520	21507	No_constitutive_exon_found_in_species
GCCTGATGATGGAACCCGCTGGACTGTCAGTACCTGACTTGGGCGAGTAGTG	60721	60789	60839	60787	-1	CONLIGscaffold_2	CONLIGDRAFT_153868	58254	61049	None	3873	520	21507	No_constitutive_exon_found_in_species
CCTGTGTCTCTACTCTCTTCCGTCGGAACTTGGATTGACGAGGGGAACAGTG	58254	58477	58527	58475	-1	CONLIGscaffold_2	CONLIGDRAFT_153868	58254	61049	None	3873	520	21507	No_constitutive_exon_found_in_species
ATCATCCTTGTTCCGCAGGTGTGCGTAGCAACTAATTGAGAGGGACACAGTC	83882	84430	83832	83884	1	CONLIGscaffold_2	CONLIGDRAFT_609273	82942	85341	None	3873	520	21507	No_constitutive_exon_found_in_species
AGTCGGCCTATTGGATTCAGCTAAGAGCGCCACCTAACCTGGGGTTGTAGCT	173821	173903	173771	173823	1	CONLIGscaffold_2	CONLIGDRAFT_609344	172752	175020	None	3873	520	21507	No_constitutive_exon_found_in_species
CATCAATTGGCGACGAAACACGCGGAATTTGCGAGCTCGCCTGGGCAGAGTA	230469	230573	230623	230571	-1	CONLIGscaffold_2	CONLIGDRAFT_569861	227463	231625	None	3873	520	21507	No_constitutive_exon_found_in_species
CAGCGCCTTCAATCAAGAGATTCAGAGAAAGAGTGTTCGCGGGTTAGAAGAC	573697	573854	573904	573852	-1	CONLIGscaffold_2	CONLIGDRAFT_563077	572461	574906	None	3873	520	21507	No_constitutive_exon_found_in_species
GTGGAGGGCGTGCGAGAGTGGTATAACAGCCTGCACGACATGGGAGTCAGCA	641245	641437	641195	641247	1	CONLIGscaffold_2	CONLIGDRAFT_651800	639177	642470	None	3873	520	21507	No_constitutive_exon_found_in_species
GCCCTATTCTGTGATTTGGAGGGGATGGCTGACGCTGACGGTGGGGTTAGGT	647652	647802	647602	647654	1	CONLIGscaffold_2	CONLIGDRAFT_570696	646837	647802	None	3873	520	21507	No_constitutive_exon_found_in_species
CATGGGGATAAGGCGGCGTTGTTGGCGGGTGCTGGGGCGGGGAGCTCGAGGG	668340	668623	668673	668621	-1	CONLIGscaffold_2	CONLIGDRAFT_568638	668340	669450	None	3873	520	21507	No_constitutive_exon_found_in_species
CACCCGCCCTCCACATGGGTAGTGCAGTTGGATGCTGACATGGGTGATAGCA	710057	710751	710801	710749	-1	CONLIGscaffold_2	CONLIGDRAFT_676852	710057	711293	None	3873	520	21507	No_constitutive_exon_found_in_species
TAAGTTGTGTTTCTACTTGCTCATGGTGCATTGACTGACACAGGGATTAGCT	807502	807564	807452	807504	1	CONLIGscaffold_2	CONLIGDRAFT_590288	806399	808785	None	3873	520	21507	No_constitutive_exon_found_in_species
GGGCCTGGCGCACCTGGAAGGTCTCGGTGCCGTGCGACCACGAGGGCTAGAC	856280	856669	856230	856282	1	CONLIGscaffold_2	CONLIGDRAFT_659224	854133	856669	None	3873	520	21507	No_constitutive_exon_found_in_species
TATAGTTTGATAGTCTCCCGGCGAGTGAAGGCTGACTGACGTGGGGGTAGTA	1058124	1058198	1058248	1058196	-1	CONLIGscaffold_2	CONLIGDRAFT_695573	1056326	1058670	None	3873	520	21507	No_constitutive_exon_found_in_species
AGCGCGACGAGCACCGTGGGTGATGCATGGTGACTAACATTGGCGGGCAGAT	1056326	1056560	1056610	1056558	-1	CONLIGscaffold_2	CONLIGDRAFT_695573	1056326	1058670	None	3873	520	21507	No_constitutive_exon_found_in_species
TCACCGAGACAAACGACGAGTTCGAGACTGCTGATGAGGCGGGACCCGAGGA	1087314	1088112	1088162	1088110	-1	CONLIGscaffold_2	CONLIGDRAFT_554926	1087314	1090620	None	3873	520	21507	No_constitutive_exon_found_in_species
GTATCGTTGTCGAGGTCGTGCCTGCTTCGTTGAGGGTAGGGGAGGGGGAGGA	1104114	1104501	1104551	1104499	-1	CONLIGscaffold_2	CONLIGDRAFT_163661	1104114	1106331	None	3873	520	21507	No_constitutive_exon_found_in_species
CGTGATTCGCACCCCAGACGTCTCAATGTTATCTGACTGTGGGAACCCAGGC	1137921	1138623	1137871	1137923	1	CONLIGscaffold_2	CONLIGDRAFT_163829	1137479	1138623	None	3873	520	21507	No_constitutive_exon_found_in_species
AAACCAAGGCTTGCAATCCTTCCGGCAACAACTAACCCGTGGGAAACTAGGC	1249426	1250305	1250355	1250303	-1	CONLIGscaffold_2	CONLIGDRAFT_677041	1249268	1250578	None	3873	520	21507	No_constitutive_exon_found_in_species
CCTGTCACTCTTGAGCCATCTACATAAGGTATCTAACGACACGGGTATAGCG	1260956	1261055	1261105	1261053	-1	CONLIGscaffold_2	CONLIGDRAFT_165081	1260433	1261948	None	3873	520	21507	No_constitutive_exon_found_in_species
AGTTCTTGCTTCCGGGATGATGACTGCGCCAAATACTGACGGGTGGCTAGAT	1342176	1343817	1343867	1343815	-1	CONLIGscaffold_2	CONLIGDRAFT_640412	1342176	1344134	None	3873	520	21507	No_constitutive_exon_found_in_species
ATCAATCGTTCTCGATTCCTCAGACGATGATTCTGACTGGGAGAAACTAGGC	1402410	1402679	1402360	1402412	1	CONLIGscaffold_2	CONLIGDRAFT_651932	1402162	1408890	None	3873	520	21507	No_constitutive_exon_found_in_species
GGCCAGCAAACGACCGAGAACCAAGACGCTGACGGCACACGGGTCAACAGCG	1495756	1496778	1496828	1496776	-1	CONLIGscaffold_2	CONLIGDRAFT_590562	1494917	1497406	None	3873	520	21507	No_constitutive_exon_found_in_species
ATGGGGGGGAGACGATGGACGGTGAGAAGGGCTCGGCGGCGGGGGGTGAGGG	1616578	1616667	1616528	1616580	1	CONLIGscaffold_2	CONLIGDRAFT_570038	1616153	1617104	None	3873	520	21507	No_constitutive_exon_found_in_species
ACGGCAACGGCGCAAACGGCAACGGCAACGGCACAAACGGGACTCGGAAGGA	1823218	1823671	1823168	1823220	1	CONLIGscaffold_2	CONLIGDRAFT_570359	1822538	1823671	None	3873	520	21507	No_constitutive_exon_found_in_species
TACACTTGCCCTGACTGGTGAGGTACATGCTCACCTTTTGGGAATAACAGGA	1861820	1862042	1862092	1862040	-1	CONLIGscaffold_2	CONLIGDRAFT_666753	1861820	1863166	None	3873	520	21507	No_constitutive_exon_found_in_species
GACATCCCAAAAAAGAAAGGAGAACAATCGATGTTAACGGGAGAAAAAAGCG	1886045	1886631	1885995	1886047	1	CONLIGscaffold_2	CONLIGDRAFT_570088	1885512	1886631	None	3873	520	21507	No_constitutive_exon_found_in_species
TATTATCTACGCGAACTACTGCTAGGCTCTTGTGCTGACGGCAAGGGTAGTG	1889529	1889630	1889680	1889628	-1	CONLIGscaffold_2	CONLIGDRAFT_677254	1887097	1889824	None	3873	520	21507	No_constitutive_exon_found_in_species
GCTGGCCCCCTTGTTCTGGTGTGCGGTTCTTGCTAATGATTGGGAAACAGAT	1952930	1953318	1952880	1952932	1	CONLIGscaffold_2	CONLIGDRAFT_628396	1951800	1953318	None	3873	520	21507	No_constitutive_exon_found_in_species
GTGCACTATAATCCTCCTGAAAGCTGATTGTGCGCTCCCTGCGCGGGCAGAA	1972464	1974308	1972414	1972466	1	CONLIGscaffold_2	CONLIGDRAFT_180622	1969723	1974308	None	3873	520	21507	No_constitutive_exon_found_in_species
GGTTGAATCCAAGTGATTAACTTTGCTCGTGCTGACATGAGAGGGTATAGCC	2001608	2001971	2001558	2001610	1	CONLIGscaffold_2	CONLIGDRAFT_180838	2000060	2002959	None	3873	520	21507	No_constitutive_exon_found_in_species
CTCACGTCGCCAGGGACAGTCTTGTCCCTCCGCATCTTCTCGGGATGCAGGA	2015606	2018063	2018113	2018061	-1	CONLIGscaffold_2	CONLIGDRAFT_652089	2015606	2019466	None	3873	520	21507	No_constitutive_exon_found_in_species
ATCTGACGAGGACGCCCGCGAACGGGAAGACAGATGGGAAGAGGAGGAAGCT	2143259	2143585	2143209	2143261	1	CONLIGscaffold_2	CONLIGDRAFT_569083	2141422	2144583	None	3873	520	21507	No_constitutive_exon_found_in_species
GCTTGTACTCTGTTGTGAATGTTTTATTTAATCTAGGGCACGAGGCTAAGCG	2247127	2247822	2247077	2247129	1	CONLIGscaffold_2	CONLIGDRAFT_610391	2245370	2247822	None	3873	520	21507	No_constitutive_exon_found_in_species
CCCGAACACCCCCCTGACTATGATCCGTCGTTTCTGACATAGGGCTGCAGAG	2284859	2285590	2284809	2284861	1	CONLIGscaffold_2	CONLIGDRAFT_184866	2284073	2285590	None	3873	520	21507	No_constitutive_exon_found_in_species
AATGGCAACAATGGGAAGAGGCATGCGAGGGGCAAGGGGAGTGTGGGGAGCG	2303484	2303900	2303434	2303486	1	CONLIGscaffold_2	CONLIGDRAFT_185223	2302132	2303900	None	3873	520	21507	No_constitutive_exon_found_in_species
CTTGCTGCCCGCAACGACGGTCTCGTGCCCAAGCTAACAAGGGGTTGTAGGT	2391826	2392193	2391776	2391828	1	CONLIGscaffold_2	CONLIGDRAFT_666909	2391657	2394066	None	3873	520	21507	No_constitutive_exon_found_in_species
CAGCCAAGGTCGACTTCTTCGCAGCCACCGCCCTTGAAGCGTGGGACAAGTC	2454681	2454862	2454631	2454683	1	CONLIGscaffold_2	CONLIGDRAFT_652172	2452377	2454862	None	3873	520	21507	No_constitutive_exon_found_in_species
GCTACTACACACTTATAGTTTGCCTCTTCCAGTGCTAACCACGGGTATAGGC	2869612	2870133	2870183	2870131	-1	CONLIGscaffold_2	CONLIGDRAFT_195813	2869612	2870472	None	3873	520	21507	No_constitutive_exon_found_in_species
GAAGCGAACATGGCGCCTTGTGGGAGCCATAAACTAACGCACGGGAACAGGG	2958524	2958549	2958599	2958547	-1	CONLIGscaffold_2	CONLIGDRAFT_197809	2957253	2960254	None	3873	520	21507	No_constitutive_exon_found_in_species
TCTCCCTCCATCTCTTACGCGAGGGGAATGCTGATATGATACGGGAACAGAT	2985959	2986167	2986217	2986165	-1	CONLIGscaffold_2	CONLIGDRAFT_198891	2985598	2986848	None	3873	520	21507	No_constitutive_exon_found_in_species
AGACGTCACAAGCAGACGCAGTGCATTGGACCTTTGCTGAGCGGGAGTAGGA	2991614	2991742	2991564	2991616	1	CONLIGscaffold_2	CONLIGDRAFT_570688	2990883	2993899	None	3873	520	21507	No_constitutive_exon_found_in_species
TATACCCAGACTATCGGACCTTCCGAAACATGCTAACCTCGGGGGAACAGAA	3247863	3248014	3247813	3247865	1	CONLIGscaffold_2	CONLIGDRAFT_202329	3246745	3248014	None	3873	520	21507	No_constitutive_exon_found_in_species
AAGCCCGTCAATATTTTGTGTGCCGTATGTGCCACTAACCCGGGAAACAGGC	3248610	3248864	3248914	3248862	-1	CONLIGscaffold_2	CONLIGDRAFT_202307	3248151	3251209	None	3873	520	21507	No_constitutive_exon_found_in_species
CTACTATGGACGACGACTCTGAATGCTAATATGTAAGGGTATGTATAAAGGA	3373369	3373530	3373580	3373528	-1	CONLIGscaffold_2	CONLIGDRAFT_652379	3373167	3374772	None	3873	520	21507	No_constitutive_exon_found_in_species
ACTTCGGCAGGGTTTGGGTAGAGTGAAAGGCTGACCAAGGGGGGAAACAGAT	3390225	3390431	3390175	3390227	1	CONLIGscaffold_2	CONLIGDRAFT_711806	3389485	3390431	None	3873	520	21507	No_constitutive_exon_found_in_species
GCCTTCTAGCGGTTTTATGTATATGCTTAGATCTCTAACCATGGGAACAGGA	3399821	3400455	3399771	3399823	1	CONLIGscaffold_2	CONLIGDRAFT_204728	3398124	3401546	None	3873	520	21507	No_constitutive_exon_found_in_species
TGATGAAGCACAATGCTTCGCGGTTTAACAAGAATGTCCGGGGTAAGAAGAA	3569039	3569084	3568989	3569041	1	CONLIGscaffold_2	CONLIGDRAFT_652418	3560594	3570810	None	3873	520	21507	No_constitutive_exon_found_in_species
TTGAGGAGAGGGGGGAGGAGGGGATGATGATGCCCGGGGCTGGGGCGGAGGT	3619343	3619436	3619486	3619434	-1	CONLIGscaffold_2	CONLIGDRAFT_652437	3619343	3620694	None	3873	520	21507	No_constitutive_exon_found_in_species
CATCTCCAAGACCGTACAGACTCCCGGTCTTCCCACGGGCCAGAAAGCAGCC	3693866	3693892	3693942	3693890	-1	CONLIGscaffold_2	CONLIGDRAFT_652449	3690550	3695427	None	3873	520	21507	No_constitutive_exon_found_in_species
CGGGCCGTGAAGCTCAAAGCTCCTCCGTACCATCTTCCAAACAAGGGCAGAA	3692561	3692577	3692627	3692575	-1	CONLIGscaffold_2	CONLIGDRAFT_652449	3690550	3695427	None	3873	520	21507	No_constitutive_exon_found_in_species
GGGCGAAATCCCTGCAGGTCGAACGTTGCGCTGATACTCGAGGGCTACAGGT	3707403	3707615	3707665	3707613	-1	CONLIGscaffold_2	CONLIGDRAFT_209444	3706292	3708697	None	3873	520	21507	No_constitutive_exon_found_in_species
CAGGCAAGTATAGCGTCGAAAAAGGATATGATATTGACAAAGGGGTTGAGGT	3743337	3743509	3743559	3743507	-1	CONLIGscaffold_2	CONLIGDRAFT_557246	3742924	3743722	None	3873	520	21507	No_constitutive_exon_found_in_species
ATACCAGGACACAGTCGCGCAAATCAGTGCTCTATACAACACCACGGGAGGC	3972174	3972215	3972124	3972176	1	CONLIGscaffold_2	CONLIGDRAFT_652501	3970933	3972875	None	3873	520	21507	No_constitutive_exon_found_in_species
CCAGGAGCAAACTGTAAAACCGCGTGTCTTTGTAACGCGGGACAGCACAGAT	3972414	3972430	3972364	3972416	1	CONLIGscaffold_2	CONLIGDRAFT_652501	3970933	3972875	None	3873	520	21507	No_constitutive_exon_found_in_species
ATCACGCTTCTTCAATGCGCCTGTAATCGATGCTGACTGGATGGGAAGAGCC	3980622	3981738	3980572	3980624	1	CONLIGscaffold_2	CONLIGDRAFT_697052	3978229	3981738	None	3873	520	21507	No_constitutive_exon_found_in_species
TCTTGACATCCCCCAAATGCCAGTTATGTTGTGTGCTCACATAGGGTCAGGT	4029819	4029983	4029769	4029821	1	CONLIGscaffold_2	CONLIGDRAFT_212967	4027890	4030772	None	3873	520	21507	No_constitutive_exon_found_in_species
TGGAAGTGCCTTTTGGCTCTTGAGCGCTAACCACTAAGGGGGATTGGTAGAT	4130103	4130515	4130053	4130105	1	CONLIGscaffold_2	CONLIGDRAFT_214663	4128860	4130515	None	3873	520	21507	No_constitutive_exon_found_in_species
GCGGCATATGGCCCATTGTCTCGTCGTCGAGCACCGGATGGGTCGGCGAGGA	4151424	4151742	4151792	4151740	-1	CONLIGscaffold_2	CONLIGDRAFT_677930	4151424	4152394	None	3873	520	21507	No_constitutive_exon_found_in_species
TACTTACCATTCTGATCTCCAGTGATTCGATGCTAATTTGGGATATACAGCC	36822	37020	37070	37018	-1	CONLIGscaffold_3	CONLIGDRAFT_697695	36822	38707	None	3873	520	21507	No_constitutive_exon_found_in_species
ATGTCTTGTGCCCCAAGCTTTCGGACATCTTGCTAATGGTGGGTCGATAGCC	44057	44532	44582	44530	-1	CONLIGscaffold_3	CONLIGDRAFT_571193	44057	45293	None	3873	520	21507	No_constitutive_exon_found_in_species
TACGTGCACCTGGCCGCACTTACTGTTGAGGGCTCTACTGACGCGGGCAGAT	77613	77737	77787	77735	-1	CONLIGscaffold_3	CONLIGDRAFT_571527	77241	78004	None	3873	520	21507	No_constitutive_exon_found_in_species
AATATACGCCACGACGGTTTACGATCAAAAGTGCTAAGCGGGAAAGTCAGGC	140939	141099	141149	141097	-1	CONLIGscaffold_3	CONLIGDRAFT_611563	140066	141566	None	3873	520	21507	No_constitutive_exon_found_in_species
AGCGTTCTCATATACCGCTACACCCTGCGTCTCACGGGCGACGACGGCAGTG	153762	153929	153979	153927	-1	CONLIGscaffold_3	CONLIGDRAFT_677989	151881	154665	None	3873	520	21507	No_constitutive_exon_found_in_species
TCGGAGGGGGGTAGGGGCAAGAAGCTGGAGAGGACGGTTACGGGGGAGAGGA	291653	292974	293024	292972	-1	CONLIGscaffold_3	CONLIGDRAFT_571083	291653	293333	None	3873	520	21507	No_constitutive_exon_found_in_species
CCTCAGTGATCTTGAAATAATTGTGAGCTGGGCTAACGAAGGGACTGTAGGG	506823	506871	506773	506825	1	CONLIGscaffold_3	CONLIGDRAFT_572632	504493	506871	None	3873	520	21507	No_constitutive_exon_found_in_species
TGTTCGAAGAGATCCTCGCGGCTTGGCCTCTGACACTGATTACGGGACAGGT	717395	717615	717665	717613	-1	CONLIGscaffold_3	CONLIGDRAFT_572470	716887	719995	None	3873	520	21507	No_constitutive_exon_found_in_species
CCAAGAGACTGAACCGTAGGCGTCAAACTTCCTCTACCTGGGAGATTCAGCT	993667	994248	994298	994246	-1	CONLIGscaffold_3	CONLIGDRAFT_641591	992765	994411	None	3873	520	21507	No_constitutive_exon_found_in_species
TATAACATCATCCCTCTTAGCCTTGAACGTGCTTCTAACCATCGGGACAGCG	1060286	1060402	1060452	1060400	-1	CONLIGscaffold_3	CONLIGDRAFT_678288	1057200	1060656	None	3873	520	21507	No_constitutive_exon_found_in_species
CCACGGAGCCCCTGGCGGCGGGCTGCCCCAGAGTGATCAGGGCAGGCGAGCG	1148712	1148894	1148662	1148714	1	CONLIGscaffold_3	CONLIGDRAFT_612070	1147120	1148894	None	3873	520	21507	No_constitutive_exon_found_in_species
GTGTATGTTCCAGGCCCTCGCTAGACACGCAGTAATACGAAGGGGGAAAGGG	1155910	1156541	1155860	1155912	1	CONLIGscaffold_3	CONLIGDRAFT_243494	1155361	1156541	None	3873	520	21507	No_constitutive_exon_found_in_species
CGACCCTCACTGCCTGTCTCGCCAGTCACGCTTATACCGTTTGGGCAAAGGG	1257693	1258011	1258061	1258009	-1	CONLIGscaffold_3	CONLIGDRAFT_678340	1257383	1258193	None	3873	520	21507	No_constitutive_exon_found_in_species
CTTGACCGGTCTCCAAAGGAGAGATACTCACTCGGCTGGGGACAAAACAGCT	1313416	1314104	1313366	1313418	1	CONLIGscaffold_3	CONLIGDRAFT_678362	1312653	1314601	None	3873	520	21507	No_constitutive_exon_found_in_species
CAGCAGTGGCGTTCTATTGCCTGCCTGGATAGAACTGACCGGGGACACAGGC	1314349	1314601	1314299	1314351	1	CONLIGscaffold_3	CONLIGDRAFT_678362	1312653	1314601	None	3873	520	21507	No_constitutive_exon_found_in_species
GTCGACTCTTGAGAGTCAGAACATAGCTCACCAAACTCCTGGGCAAACAGCT	1387278	1387303	1387228	1387280	1	CONLIGscaffold_3	CONLIGDRAFT_245991	1386227	1389359	None	3873	520	21507	No_constitutive_exon_found_in_species
CGATGGTCAGGTCTATAGGTACATGCTACATGTGGGCTACAGGGTGACAGGC	1588796	1588826	1588746	1588798	1	CONLIGscaffold_3	CONLIGDRAFT_652858	1587841	1589016	None	3873	520	21507	No_constitutive_exon_found_in_species
CGCCTGGACCGCCTGGACTTAAGTCTAAACGTGATAGACGGGTCTGGGAGAC	1766387	1767137	1766337	1766389	1	CONLIGscaffold_3	CONLIGDRAFT_612403	1763752	1767137	None	3873	520	21507	No_constitutive_exon_found_in_species
ACGGCAAGTTGGTGACGAGGTAGAAAGTTTTTTTGCTGACAACGGGACAGGC	1905935	1906735	1905885	1905937	1	CONLIGscaffold_3	CONLIGDRAFT_712505	1904659	1906735	None	3873	520	21507	No_constitutive_exon_found_in_species
CTGTTTGTGAAGTATGTTAGGTGCATATGCTGACGGGAGGGACAACATAGTT	1933351	1933681	1933731	1933679	-1	CONLIGscaffold_3	CONLIGDRAFT_252997	1933351	1935051	None	3873	520	21507	No_constitutive_exon_found_in_species
AAGCCCCGGCTTGCATCGTTAAATAGATCTCATGAAATCCAACGGGCCAGTC	1941875	1942172	1941825	1941877	1	CONLIGscaffold_3	CONLIGDRAFT_652931	1941560	1943045	None	3873	520	21507	No_constitutive_exon_found_in_species
TTTCGAGCAAGCTGCTGCCTCCCCCACGTTTTCCTGACACGTGGGACCAGTC	1953306	1953376	1953426	1953374	-1	CONLIGscaffold_3	CONLIGDRAFT_641880	1951312	1954894	None	3873	520	21507	No_constitutive_exon_found_in_species
TATCCAATCTCATCTTAATAACACAAACCAACCGTGTCCGAATCGGGCAGGA	1964161	1964414	1964111	1964163	1	CONLIGscaffold_3	CONLIGDRAFT_652935	1961086	1965001	None	3873	520	21507	No_constitutive_exon_found_in_species
GACTAAGCCGGTCTGGCGAGGTATCAAAAGTCTCGGCATGGGAGTCGGAGAA	1984526	1984635	1984476	1984528	1	CONLIGscaffold_3	CONLIGDRAFT_254844	1984328	1985857	None	3873	520	21507	No_constitutive_exon_found_in_species
GGGCCACCCCCAACTTCCTCCCTCACAAAACGCACCTTGGGACGCAGCAGCA	2078328	2081645	2081695	2081643	-1	CONLIGscaffold_3	CONLIGDRAFT_652963	2078328	2082015	None	3873	520	21507	No_constitutive_exon_found_in_species
CGTGCACCGTGATGCAATCACATTAGAGCGCTGTCTAACAAGGGGGACAGAT	2133920	2134134	2133870	2133922	1	CONLIGscaffold_3	CONLIGDRAFT_652973	2133799	2135403	None	3873	520	21507	No_constitutive_exon_found_in_species
TCTTTGCTTTGAGACACTCTTGATGATAATGTGCTAACATGAGGGAACAGTA	2193814	2193832	2193764	2193816	1	CONLIGscaffold_3	CONLIGDRAFT_652990	2190826	2193832	None	3873	520	21507	No_constitutive_exon_found_in_species
TCGTCGGCGTCGAGGCGAGCCTCTCTGTCTGCGCCAGGGCGCGCGACGAGAT	2289643	2290171	2290221	2290169	-1	CONLIGscaffold_3	CONLIGDRAFT_571375	2289643	2290807	None	3873	520	21507	No_constitutive_exon_found_in_species
CGCTCTTGCCAACCTCACGTCTGGTGCTTTGCTAACGTATAGGGATGTAGGA	2340745	2340872	2340695	2340747	1	CONLIGscaffold_3	CONLIGDRAFT_653022	2340665	2343071	None	3873	520	21507	No_constitutive_exon_found_in_species
TCAGTCTATTCGGGGCTGGGACGAAACAGCACGCTGACGGGGAGGCATAGTT	2619569	2620526	2620576	2620524	-1	CONLIGscaffold_3	CONLIGDRAFT_698997	2619569	2620964	None	3873	520	21507	No_constitutive_exon_found_in_species
ACGAGGTGGGCTCTTATTTTTGTCGCTCTATTCACGAGGTCAGTGGGCAGTC	2649898	2651019	2649848	2649900	1	CONLIGscaffold_3	CONLIGDRAFT_699015	2649429	2651019	None	3873	520	21507	No_constitutive_exon_found_in_species
CTCCTCTCCCCACTCCGGCTCTGTGTGAGCACTAAAAGATTGGGGGTCAGCT	2678677	2679299	2678627	2678679	1	CONLIGscaffold_3	CONLIGDRAFT_699046	2674887	2680133	None	3873	520	21507	No_constitutive_exon_found_in_species
TGACAGTGAGTTCCCTTCGCTGTCGAACAATCCGCAACTCGGGAATGCAGGA	2806886	2807291	2806836	2806888	1	CONLIGscaffold_3	CONLIGDRAFT_642122	2806813	2808296	None	3873	520	21507	No_constitutive_exon_found_in_species
TACACACATAGATTACTTGAATTAGAGGCTGACGATAGGGGGGGAAATAGAT	2841015	2841442	2840965	2841017	1	CONLIGscaffold_3	CONLIGDRAFT_269322	2840195	2841442	None	3873	520	21507	No_constitutive_exon_found_in_species
ACGAGGTCGCGCCCGGTGCGCCGAGCGCGGGCGGTGCGGGCGCGGGCAAGAA	2889165	2889291	2889115	2889167	1	CONLIGscaffold_3	CONLIGDRAFT_572962	2888598	2889589	None	3873	520	21507	No_constitutive_exon_found_in_species
GGGAGAGGAGGGATAAGGCGAGGAGGAGGAAGAAGAAGGGCGGGGAAGAGGA	3045223	3046207	3046257	3046205	-1	CONLIGscaffold_3	CONLIGDRAFT_271613	3045223	3047068	None	3873	520	21507	No_constitutive_exon_found_in_species
TACGTGAGTTTAAAGAGAATGACAATGTATTGACAACCCGGGGAAAAAAGCG	3083017	3083772	3083822	3083770	-1	CONLIGscaffold_3	CONLIGDRAFT_630182	3083017	3084298	None	3873	520	21507	No_constitutive_exon_found_in_species
ACCAGTCTTTATATATATATCCGCAGCATATGTCTAACACGCCGGGGTAGAG	3091633	3092473	3091583	3091635	1	CONLIGscaffold_3	CONLIGDRAFT_271925	3091345	3092473	None	3873	520	21507	No_constitutive_exon_found_in_species
GGCCCTGGTGGTGGGAGGAGCGGCGGTGGTGCTGGCTTGGGGCAGGGGAGGG	3238136	3238336	3238386	3238334	-1	CONLIGscaffold_3	CONLIGDRAFT_613175	3236848	3238767	None	3873	520	21507	No_constitutive_exon_found_in_species
AGCATTGCATTGTCCCTTTCACAAAAACAGGGCTAACCCACGGGAGTTAGGA	3296131	3296711	3296081	3296133	1	CONLIGscaffold_3	CONLIGDRAFT_571423	3294677	3296711	None	3873	520	21507	No_constitutive_exon_found_in_species
CTCCATGGGCGTCGTAATCCCGCTGACGATGATTGCTCGGGATAAAAAAGAG	3300864	3301028	3300814	3300866	1	CONLIGscaffold_3	CONLIGDRAFT_660462	3300051	3301203	None	3873	520	21507	No_constitutive_exon_found_in_species
TACCATAACCACGGATAGTGTTTCGTATATACTAACGTGGCGGGTAACAGCG	3301086	3301203	3301036	3301088	1	CONLIGscaffold_3	CONLIGDRAFT_660462	3300051	3301203	None	3873	520	21507	No_constitutive_exon_found_in_species
CTGAAATGAAATTGGATTTGGTGTGGCTAATGGATAGAGGGAGAAAACAGTC	3379069	3380063	3379019	3379071	1	CONLIGscaffold_3	CONLIGDRAFT_630275	3378355	3380063	None	3873	520	21507	No_constitutive_exon_found_in_species
CTACAATGCGTGTTACGATGGACAATGCTGATCTGATATCTGGGCAACAGGT	3420145	3421292	3421342	3421290	-1	CONLIGscaffold_3	CONLIGDRAFT_275304	3419125	3422074	None	3873	520	21507	No_constitutive_exon_found_in_species
ACAAGGCAACCTGACAAGAATAATCACTAACGAGCCACGTTGGGTGAAAGAG	3491644	3492630	3492680	3492628	-1	CONLIGscaffold_3	CONLIGDRAFT_712920	3491644	3493474	None	3873	520	21507	No_constitutive_exon_found_in_species
GTACGTACCGGGGAACGCGCGGACGCAATGTGCTAACAGTGGGTATGTAGTG	3710045	3710680	3710730	3710678	-1	CONLIGscaffold_3	CONLIGDRAFT_276828	3710045	3711511	None	3873	520	21507	No_constitutive_exon_found_in_species
ACTCCCCTCGGCGCAACCCCCCACACACTCCGCCCCCAACCGGGGCGTAGAG	3794102	3794587	3794637	3794585	-1	CONLIGscaffold_3	CONLIGDRAFT_613432	3794102	3797062	None	3873	520	21507	No_constitutive_exon_found_in_species
GAAGGGCTCTAATCGAAAGGCACCCTTAACTAATTGTTCGCGTGGGACAGGG	3857642	3858288	3858338	3858286	-1	CONLIGscaffold_3	CONLIGDRAFT_679165	3857642	3858597	None	3873	520	21507	No_constitutive_exon_found_in_species
ACCTAGAGAGAAGAATCCTCTAGACAACATGGCTGACAGACAGGGCACAGAT	38967	39302	39352	39300	-1	CONLIGscaffold_4	CONLIGDRAFT_573946	38967	40773	None	3873	520	21507	No_constitutive_exon_found_in_species
CAGGCCAACGACACTACATCGTGGAGACTGGCTGACAAGGGATGGTGCAGGA	55358	56743	55308	55360	1	CONLIGscaffold_4	CONLIGDRAFT_573475	54994	56743	None	3873	520	21507	No_constitutive_exon_found_in_species
CCTCTTGGTACCCCCCCTGGTATGCATGGGTTAGAGCTGACGTGGGACAGCA	266160	266911	266110	266162	1	CONLIGscaffold_4	CONLIGDRAFT_574758	264018	266911	None	3873	520	21507	No_constitutive_exon_found_in_species
GAGGTATGTCTCAGTCACCACCGTTCCCGCACTTCAGCTAACCAGGGCAGGC	611866	611999	612049	611997	-1	CONLIGscaffold_4	CONLIGDRAFT_284353	609646	612670	None	3873	520	21507	No_constitutive_exon_found_in_species
CGATTGAGGAGGAGAGACAACGAGACGAGTGGCTGACAAGATGGGAACAGAC	634427	634852	634377	634429	1	CONLIGscaffold_4	CONLIGDRAFT_713199	632985	634852	None	3873	520	21507	No_constitutive_exon_found_in_species
ACAGAAAAGCTAGCATTGAGGTGGCAGTAAGAGGCATGGCTGCGGGATAGGA	651303	651849	651899	651847	-1	CONLIGscaffold_4	CONLIGDRAFT_700143	648520	652215	None	3873	520	21507	No_constitutive_exon_found_in_species
TCTTGACACCAACCGGGCATTGTATCTCTTACTGACACCGGGCACAACAGGA	715234	715417	715467	715415	-1	CONLIGscaffold_4	CONLIGDRAFT_679406	715234	715606	None	3873	520	21507	No_constitutive_exon_found_in_species
GACTCTGCTCATGTCGATTGTGATCTTGAACTAACTTTGGGAAAATCCAGGG	858397	858496	858347	858399	1	CONLIGscaffold_4	CONLIGDRAFT_573640	858154	859002	None	3873	520	21507	No_constitutive_exon_found_in_species
CTGCTTTGCATTACTAGTCGCTGACGTGGTGCAAACCGTCGGGATTACAGAC	906696	907306	906646	906698	1	CONLIGscaffold_4	CONLIGDRAFT_653477	905665	907804	None	3873	520	21507	No_constitutive_exon_found_in_species
ACAGCTGATTGGGTAAAGCTATTTCCTCCCTTCTTTTATTATGGGATCAGTG	989572	991018	991068	991016	-1	CONLIGscaffold_4	CONLIGDRAFT_700236	989572	991881	None	3873	520	21507	No_constitutive_exon_found_in_species
GCCTGTTTCTGGACACGGAAGACGGGTTGCTGACAGTGCTCGGGCGGTAGGT	1075990	1076104	1076154	1076102	-1	CONLIGscaffold_4	CONLIGDRAFT_574805	1074797	1076715	None	3873	520	21507	No_constitutive_exon_found_in_species
GAGCATATAGTAGTTATCGCGCCGTATTTTGGAATAGTGGGAGATTAAAGGC	1552943	1553128	1553178	1553126	-1	CONLIGscaffold_4	CONLIGDRAFT_679632	1552352	1553704	None	3873	520	21507	No_constitutive_exon_found_in_species
TAATCCTTGAGGTGCTGGCACGTCTTCCCAAGCCGTTGGTGGGAGGGAAGGC	1586406	1586595	1586645	1586593	-1	CONLIGscaffold_4	CONLIGDRAFT_565240	1586406	1587063	None	3873	520	21507	No_constitutive_exon_found_in_species
GTGCTGAACCTTGAGGAGCCGGACAGTGACGCTGACGATGAGGGGAATAGTT	1675900	1676404	1676454	1676402	-1	CONLIGscaffold_4	CONLIGDRAFT_630817	1675900	1677377	None	3873	520	21507	No_constitutive_exon_found_in_species
GTGTTTGAGGGGACGAAGGAGGAGGGGCCGATGAGGGTTAGTGAGGGGAGAC	1765302	1765513	1765252	1765304	1	CONLIGscaffold_4	CONLIGDRAFT_574812	1763058	1765513	None	3873	520	21507	No_constitutive_exon_found_in_species
GGGCGTTCGTAGAGGCAGGGCAAGAGTTGACCGAGCTGCTGTGGCGGGAGAC	1803943	1804272	1803893	1803945	1	CONLIGscaffold_4	CONLIGDRAFT_679705	1801550	1804272	None	3873	520	21507	No_constitutive_exon_found_in_species
ACACTTGCCCTGACTGGTGAGGTATGTGCTCACCTTTTTGGGAATAACAGGA	1812588	1812679	1812538	1812590	1	CONLIGscaffold_4	CONLIGDRAFT_679708	1812411	1812679	None	3873	520	21507	No_constitutive_exon_found_in_species
TTGCAGAGCTAGGGCTAGGGTTGGCCGAGTTGCTGTGGCGGGAAGACTAGTC	1885357	1885687	1885307	1885359	1	CONLIGscaffold_4	CONLIGDRAFT_679724	1884290	1887033	None	3873	520	21507	No_constitutive_exon_found_in_species
TTTCACTTGCTCGTAGCTCCATACACCAAAATGCTAACTGGGAGATCAAGCT	2149989	2150587	2150637	2150585	-1	CONLIGscaffold_4	CONLIGDRAFT_298581	2149989	2151789	None	3873	520	21507	No_constitutive_exon_found_in_species
TGTTGTCTGAGCGGGAGAGGGAGAGCGGGGGTAAGGAGGGGGATGGGGAGGC	2161962	2162517	2161912	2161964	1	CONLIGscaffold_4	CONLIGDRAFT_298752	2160860	2162807	None	3873	520	21507	No_constitutive_exon_found_in_species
TCTCTTTGCTGTGATGGGCCAGGCGTCCCGAGGCTAACAGGGGTCGACAGGT	2228704	2228808	2228858	2228806	-1	CONLIGscaffold_4	CONLIGDRAFT_299260	2226786	2229369	None	3873	520	21507	No_constitutive_exon_found_in_species
GATGAGGAGGAGGGGAATGGGGAGCGGGAGGCGAGTTCGAGGGAGGAGAGTC	2303764	2304011	2304061	2304009	-1	CONLIGscaffold_4	CONLIGDRAFT_299804	2303764	2304855	None	3873	520	21507	No_constitutive_exon_found_in_species
TCACCTCTGCCGCGAGCTCCGCCGTAGGTGGCCAAGATAAGGGCAAGCAGGC	2314164	2314637	2314114	2314166	1	CONLIGscaffold_4	CONLIGDRAFT_653721	2312799	2314637	None	3873	520	21507	No_constitutive_exon_found_in_species
GCGTCGTCGCCGCCGTCCGCAGCGGGCAGGAGGGGAGGGTGGCGGGCAAGTC	2358741	2359193	2358691	2358743	1	CONLIGscaffold_4	CONLIGDRAFT_614585	2357903	2360143	None	3873	520	21507	No_constitutive_exon_found_in_species
CCCGGTCCATGGGCACAGCGCAACCAGATGAGCTTATTAGACGGGAACAGCA	2360615	2360973	2361023	2360971	-1	CONLIGscaffold_4	CONLIGDRAFT_300447	2360183	2361701	None	3873	520	21507	No_constitutive_exon_found_in_species
CTCCTGTGAAATGGGGGATGGGGAGGGTTGTGCTGACTGACGGGATACAGAT	2417545	2417682	2417495	2417547	1	CONLIGscaffold_4	CONLIGDRAFT_679875	2416039	2417682	None	3873	520	21507	No_constitutive_exon_found_in_species
CGCTTTCCGTCAGCTCTTATGAAGCCTTACTGACACGACACAATGGGTAGCT	2559524	2559947	2559997	2559945	-1	CONLIGscaffold_4	CONLIGDRAFT_595397	2559524	2560901	None	3873	520	21507	No_constitutive_exon_found_in_species
GGGCTAAGACGAGGGTTAGGCGGGAGGTGAGGGCTGGCGGGGGGAAGAAGGG	2564603	2565388	2564553	2564605	1	CONLIGscaffold_4	CONLIGDRAFT_660982	2561137	2565388	None	3873	520	21507	No_constitutive_exon_found_in_species
TCATCCTGGCCAGAGCGCTTTACACACGAACAGTCCTAATGGGCAAACAGTG	2722461	2723361	2722411	2722463	1	CONLIGscaffold_4	CONLIGDRAFT_595483	2721788	2723361	None	3873	520	21507	No_constitutive_exon_found_in_species
GCCGAGCACGGGCAGTTGCAGAAGAACGATGATCGCTAACATATGGGCAGCC	2733854	2733950	2733804	2733856	1	CONLIGscaffold_4	CONLIGDRAFT_614812	2733405	2735808	None	3873	520	21507	No_constitutive_exon_found_in_species
CGTCTCCGAGGGGGTGGGTGCATCAGGGGGAGAAGAAGAAGAGGGCCGAGAG	2755233	2755374	2755183	2755235	1	CONLIGscaffold_4	CONLIGDRAFT_574528	2754171	2755374	None	3873	520	21507	No_constitutive_exon_found_in_species
GGTTATCTCATTGTGTGCTGTGGCTGACTTCTTCAAACCAGGGCAACTAGTA	2855317	2856021	2856071	2856019	-1	CONLIGscaffold_4	CONLIGDRAFT_679996	2854625	2857159	None	3873	520	21507	No_constitutive_exon_found_in_species
CCTCGTCTCTCTTCCCGAACATCCCCTTGCTAACCACGGGGGCCAAACAGCA	2879834	2880203	2879784	2879836	1	CONLIGscaffold_4	CONLIGDRAFT_643286	2879599	2880203	None	3873	520	21507	No_constitutive_exon_found_in_species
CATAGCTATCGTGCTGCCACGCGTGGCCGTATGTTGACGCCGACGGGCAGAT	2903572	2904164	2904214	2904162	-1	CONLIGscaffold_4	CONLIGDRAFT_574666	2902866	2904338	None	3873	520	21507	No_constitutive_exon_found_in_species
ATTCACAAATGTCGTATTGGGTTTATTAGTTGACCCTTGGGGAGCCGAAGAT	2911360	2911689	2911310	2911362	1	CONLIGscaffold_4	CONLIGDRAFT_631223	2910550	2911689	None	3873	520	21507	No_constitutive_exon_found_in_species
GCTCGCAGAGAGCCTTAGAACGCCACAGCCACTGACGTTCGTGGGAATAGCT	2940199	2940560	2940610	2940558	-1	CONLIGscaffold_4	CONLIGDRAFT_631240	2939790	2940693	None	3873	520	21507	No_constitutive_exon_found_in_species
TTGGCCTCCGGGCGTGAGATGCCGCTCGTTGGTTTTTGGGCTGTGGAAAGTG	3324660	3324695	3324745	3324693	-1	CONLIGscaffold_4	CONLIGDRAFT_661136	3323477	3324769	None	3873	520	21507	No_constitutive_exon_found_in_species
TGGGCTTACCCTCTTTCCACGATCCTGCAAATCAGCTAATCTGGGAGTAGCT	3326201	3326667	3326151	3326203	1	CONLIGscaffold_4	CONLIGDRAFT_318628	3324944	3326667	None	3873	520	21507	No_constitutive_exon_found_in_species
TTGCCACAGTCTGAACCCTGAACCAGTTTCTAACTGCATGGGTCGAACAGCT	3330421	3331027	3331077	3331025	-1	CONLIGscaffold_4	CONLIGDRAFT_615168	3329429	3332064	None	3873	520	21507	No_constitutive_exon_found_in_species
GGACACGGACGAACACGCGAGAAAGCTGATTGACGCGCTGGACGTGGGAGGG	72769	73075	73125	73073	-1	CONLIGscaffold_5	CONLIGDRAFT_680164	72769	73442	None	3873	520	21507	No_constitutive_exon_found_in_species
CGCCCTTCTCGAGCGTGCCAATACTATCACTGGCATGGCCAGGGGGCCAGGC	76616	76922	76566	76618	1	CONLIGscaffold_5	CONLIGDRAFT_701346	76343	78493	None	3873	520	21507	No_constitutive_exon_found_in_species
GCTCCCCTTTCATTTTCGCACTAAGAGATAAGTTGACCTTTATGGGAAAGAG	92468	93142	92418	92470	1	CONLIGscaffold_5	CONLIGDRAFT_680170	92232	93592	None	3873	520	21507	No_constitutive_exon_found_in_species
AAGGTACATGGTGTACAACAGGTATTGCACCGTTAGGTTGTCATGGGAAGCT	109272	109304	109222	109274	1	CONLIGscaffold_5	CONLIGDRAFT_576537	107591	110380	None	3873	520	21507	No_constitutive_exon_found_in_species
GCGTCGGGCGCCAACACTCCAGACCCGCAGTCGCAACAACAGACGGGTAGTG	137882	138122	137832	137884	1	CONLIGscaffold_5	CONLIGDRAFT_575166	137643	139024	None	3873	520	21507	No_constitutive_exon_found_in_species
CGGCCTTGGTTTAGCGGTGGGAGCTGGGGGTGGAGTTCTGGGTCTGGGAGAG	410590	411013	410540	410592	1	CONLIGscaffold_5	CONLIGDRAFT_713944	409633	411539	None	3873	520	21507	No_constitutive_exon_found_in_species
TTACTTCATGCAAATTAATGTCTGGGATGGCTGGCTAACGAGGGTGATAGAT	554113	554489	554063	554115	1	CONLIGscaffold_5	CONLIGDRAFT_327634	552104	554489	None	3873	520	21507	No_constitutive_exon_found_in_species
CAGCTTGCCTTCCTCAAGGTATTCAATTGCCCATACTGACAAGGGTCCAGCG	668068	668306	668356	668304	-1	CONLIGscaffold_5	CONLIGDRAFT_643587	665338	668558	None	3873	520	21507	No_constitutive_exon_found_in_species
CTCTCCTTCCTCTTCTCTTCCCTCAATTCTGTATCTAACGGGTGCAACAGAA	665338	665852	665902	665850	-1	CONLIGscaffold_5	CONLIGDRAFT_643587	665338	668558	None	3873	520	21507	No_constitutive_exon_found_in_species
TTCTGTTGTATGTAGACCCGGAGGACCTCGAAGTGCTAACGACTGGGCAGCC	691160	691367	691417	691365	-1	CONLIGscaffold_5	CONLIGDRAFT_330925	690584	691959	None	3873	520	21507	No_constitutive_exon_found_in_species
GGGGCGGGCGCTCGTTGCTTGCGATGCATCTGCTGATACCCAGGGAACAGAT	692564	692761	692514	692566	1	CONLIGscaffold_5	CONLIGDRAFT_654059	692096	695712	None	3873	520	21507	No_constitutive_exon_found_in_species
TGCCCCCTTTTTTGTGACCGCAGTTGTCTGACAAACTCCCGGGGTGACAGCA	733900	734431	733850	733902	1	CONLIGscaffold_5	CONLIGDRAFT_680358	733661	735500	None	3873	520	21507	No_constitutive_exon_found_in_species
ACCGTGATTTCTTTTTCTCCATCACTTTCCTTCAGTACCGGGATGTAAAGAC	739815	739941	739991	739939	-1	CONLIGscaffold_5	CONLIGDRAFT_575619	738879	741192	None	3873	520	21507	No_constitutive_exon_found_in_species
GACTGGTGGTTGTTGATGGAGGGGGGGAGGGGAAGGGGAAGGGGGGGAAGAT	738879	739164	739214	739162	-1	CONLIGscaffold_5	CONLIGDRAFT_575619	738879	741192	None	3873	520	21507	No_constitutive_exon_found_in_species
TGGTCTGCCTGTGTTTGTGATAAAGGGGGGAAATGCTAACGGGGTGATAGCT	756436	756589	756639	756587	-1	CONLIGscaffold_5	CONLIGDRAFT_331688	756436	757426	None	3873	520	21507	No_constitutive_exon_found_in_species
GGGAGTGGATGAGGGGAGGGGGGCCGGTGAGTCCTGTTTGGGTGAGGGAGAC	950715	951706	950665	950717	1	CONLIGscaffold_5	CONLIGDRAFT_701772	949913	951706	None	3873	520	21507	No_constitutive_exon_found_in_species
TCCGGTCGGGGAGAAGGAGAAGGTGTGCTAATGTGTGGTGATATAGGGAGGT	1041816	1043017	1041766	1041818	1	CONLIGscaffold_5	CONLIGDRAFT_701840	1040590	1043017	None	3873	520	21507	No_constitutive_exon_found_in_species
TGTTCCCCATGATCTTGGCTAACCACTTGTTTCTGGGGACTTGAAGGCAGAC	1102969	1103845	1102919	1102971	1	CONLIGscaffold_5	CONLIGDRAFT_575910	1102633	1104142	None	3873	520	21507	No_constitutive_exon_found_in_species
CACTCATCGATAGCATGCATAGAGATGTCAGGCTGACAGGCGATGGGCAGAT	1155318	1155346	1155268	1155320	1	CONLIGscaffold_5	CONLIGDRAFT_631740	1154691	1156561	None	3873	520	21507	No_constitutive_exon_found_in_species
AGGAGGGTACCACCGCCGAGCCAGAGCCAGAGCCAGAGCCGGGTGTCGAGGG	1194473	1194630	1194423	1194475	1	CONLIGscaffold_5	CONLIGDRAFT_575215	1192724	1194630	None	3873	520	21507	No_constitutive_exon_found_in_species
TAAATACTGGGGAAGAAGGCACTTGATAGATGCGGCACGGGCGCGAGAAGCG	1223061	1223258	1223308	1223256	-1	CONLIGscaffold_5	CONLIGDRAFT_654182	1222392	1223346	None	3873	520	21507	No_constitutive_exon_found_in_species
GTTGGGTTGTGTATAAGGCGGGGAAGGGGAGGGCGAGGAGGGATGGTGAGGA	1274941	1275731	1274891	1274943	1	CONLIGscaffold_5	CONLIGDRAFT_615871	1273971	1275731	None	3873	520	21507	No_constitutive_exon_found_in_species
CCCCGGATATTATTATCCTGCAACAAAGTCTCGCTAACACAGGGCAATAGCT	1278469	1279795	1278419	1278471	1	CONLIGscaffold_5	CONLIGDRAFT_340635	1277752	1279795	None	3873	520	21507	No_constitutive_exon_found_in_species
ATCTCCCACTTGTGGACTAAAACTGACATATGGATGGGAAAACGAAACAGCT	1367427	1367975	1367377	1367429	1	CONLIGscaffold_5	CONLIGDRAFT_661395	1366517	1367975	None	3873	520	21507	No_constitutive_exon_found_in_species
GACAATGAGGGAAAGACGTCCATCCGCAGGACGAGCTCCTTCACGGGAAGGA	1398214	1400337	1398164	1398216	1	CONLIGscaffold_5	CONLIGDRAFT_575468	1395633	1400337	None	3873	520	21507	No_constitutive_exon_found_in_species
GGCGGGTGGAGCGGAGGGCGAGACGGCCGAGGAGGAGTCAGGCGGGGCAGCA	1524348	1524722	1524298	1524350	1	CONLIGscaffold_5	CONLIGDRAFT_576794	1523674	1527864	None	3873	520	21507	No_constitutive_exon_found_in_species
ACGACGACGCGGGAGTCTGGGTCGGCGGGGAGGATGCCGCTGGTAGGGAGGG	1636836	1637067	1636786	1636838	1	CONLIGscaffold_5	CONLIGDRAFT_575800	1636038	1637067	None	3873	520	21507	No_constitutive_exon_found_in_species
CCGACTAGTTGTACCTCTTTATGTGGGCTGCTCGACTGACATGGGAATAGGG	1726056	1726139	1726006	1726058	1	CONLIGscaffold_5	CONLIGDRAFT_702111	1724919	1727558	None	3873	520	21507	No_constitutive_exon_found_in_species
CAAATGAAGAGCGTTGCGGAAAGAGACTCTGTGCTAAATTGAGGGTTTAGTG	1777014	1777380	1777430	1777378	-1	CONLIGscaffold_5	CONLIGDRAFT_349978	1775883	1778647	None	3873	520	21507	No_constitutive_exon_found_in_species
TGCTCTTGAACTACGATCGAACATGATTACTTACTGATTGGGACATATAGCC	1859108	1860218	1859058	1859110	1	CONLIGscaffold_5	CONLIGDRAFT_351623	1858870	1860218	None	3873	520	21507	No_constitutive_exon_found_in_species
AGCCGCAATATGTGTCAATCATTATCGAGTAGCTAATAACGGGAAACCAGGA	1865036	1865787	1865837	1865785	-1	CONLIGscaffold_5	CONLIGDRAFT_669699	1865036	1866948	None	3873	520	21507	No_constitutive_exon_found_in_species
CAGAGGCGAGGGCTAGTGGAGAGGGTGATGCCGGACGAGGAGAGGGAGAGGC	1966404	1966520	1966570	1966518	-1	CONLIGscaffold_5	CONLIGDRAFT_353165	1966209	1968648	None	3873	520	21507	No_constitutive_exon_found_in_species
TAAGTTCATCCTCTCATCCTACTGTCGCGGCATCCTCTGACAGCCGGGAGGA	2042591	2043332	2043382	2043330	-1	CONLIGscaffold_5	CONLIGDRAFT_616288	2042591	2044319	None	3873	520	21507	No_constitutive_exon_found_in_species
ATGAACACCCCGTCGGCGACCACGAGTCTGTACTGGAAGCACGGGAGCAGAG	2057383	2057608	2057333	2057385	1	CONLIGscaffold_5	CONLIGDRAFT_654349	2057206	2062235	None	3873	520	21507	No_constitutive_exon_found_in_species
CGACGGAAAGTGTGTGTCTCTTGACGATGCACATGATGATGGGAACATAGTG	2192797	2192818	2192747	2192799	1	CONLIGscaffold_5	CONLIGDRAFT_644067	2191881	2193292	None	3873	520	21507	No_constitutive_exon_found_in_species
AAGTGTGTCATTCTTTTGCAAACCATGTGAGAATCTGACCCGGGATCAAGGA	2328633	2329599	2329649	2329597	-1	CONLIGscaffold_5	CONLIGDRAFT_702536	2326692	2329790	None	3873	520	21507	No_constitutive_exon_found_in_species
GCGCGAGAGCACCCGGCTCAACAGCTTCGTGACTGGGCATCGGGCGCAAGGT	2489809	2490102	2489759	2489811	1	CONLIGscaffold_5	CONLIGDRAFT_702636	2488650	2490281	None	3873	520	21507	No_constitutive_exon_found_in_species
GCTGTTGGCGCTATATATCTCGGGGAACCCAGGCTGACCAGAAGGGCCAGAA	2491412	2491785	2491362	2491414	1	CONLIGscaffold_5	CONLIGDRAFT_669871	2491028	2492409	None	3873	520	21507	No_constitutive_exon_found_in_species
ATGCTGCCCCTTACTCCATACGCGTACAATCGACTAACGGGCAATGACAGCT	2545431	2546940	2546990	2546938	-1	CONLIGscaffold_5	CONLIGDRAFT_616515	2545431	2547399	None	3873	520	21507	No_constitutive_exon_found_in_species
CATGGTTCTGGAGCCAACTGAAAGGAACAGTGTGATTAACGGGGTTGCAGCT	2596933	2597608	2596883	2596935	1	CONLIGscaffold_5	CONLIGDRAFT_616539	2595351	2597983	None	3873	520	21507	No_constitutive_exon_found_in_species
GGGTTCGATTCCCTACCAGACGCCACTGACATCCATCGAGGGTTGAACAGCC	2628819	2629165	2628769	2628821	1	CONLIGscaffold_5	CONLIGDRAFT_702743	2628707	2629644	None	3873	520	21507	No_constitutive_exon_found_in_species
TTTCTTGACAACAACGCGAGCAATCGAAGAACTAATGGGAGAAAAAAAAGAC	2699839	2699896	2699789	2699841	1	CONLIGscaffold_5	CONLIGDRAFT_680992	2698884	2700732	None	3873	520	21507	No_constitutive_exon_found_in_species
GCTTGCTCGCCTGTTCCGGATGACCAATATCTGACTTGACGGGATTGTAGGG	2702638	2703216	2702588	2702640	1	CONLIGscaffold_5	CONLIGDRAFT_575799	2702471	2703560	None	3873	520	21507	No_constitutive_exon_found_in_species
TCCGTGACCACGACCAAGGGACGCTGACGATCGACCGTTCGGGACAACAGTA	2758272	2758279	2758222	2758274	1	CONLIGscaffold_5	CONLIGDRAFT_681014	2758078	2758842	None	3873	520	21507	No_constitutive_exon_found_in_species
TTGGCCGTGAAAACACCCTCGCAGCCCAACTTCGTTAACCAAGGGACTAGAG	2915021	2915148	2915198	2915146	-1	CONLIGscaffold_5	CONLIGDRAFT_632348	2912654	2915705	None	3873	520	21507	No_constitutive_exon_found_in_species
AACTCCTATCGTGTCAAGGCACGCAGCAGAAAGCTAACTCGGGGATACAGAC	2974818	2975365	2975415	2975363	-1	CONLIGscaffold_5	CONLIGDRAFT_363737	2974818	2977761	None	3873	520	21507	No_constitutive_exon_found_in_species
CCCATTCCCTCACCCCGTTGTCTCGGTCAGCTAACTGATGACGGGAACAGGT	3121883	3122337	3122387	3122335	-1	CONLIGscaffold_5	CONLIGDRAFT_575753	3121883	3122601	None	3873	520	21507	No_constitutive_exon_found_in_species
ACATGTCCATCTTACAAACTTGGCTCGTTGTGACTGATAGGGAATGACAGAT	3074	3705	3024	3076	1	CONLIGscaffold_6	CONLIGDRAFT_703090	2455	3705	None	3873	520	21507	No_constitutive_exon_found_in_species
CTCAGCCGCCGTGCCCTTCATTGGCCTATTCAAAGCTAACCGTTGGGAAGCC	14196	14319	14369	14317	-1	CONLIGscaffold_6	CONLIGDRAFT_577161	14196	16409	None	3873	520	21507	No_constitutive_exon_found_in_species
AGACACTGAAATAGGGTGCGCTTGATCCGGGATGCTAACACGGGCGACAGGC	70881	71200	70831	70883	1	CONLIGscaffold_6	CONLIGDRAFT_368947	66166	71200	None	3873	520	21507	No_constitutive_exon_found_in_species
TGGAACACTATCAGACATCTGTGCAAACGGCTAACCGTGGGCAAATATAGTC	218154	218305	218104	218156	1	CONLIGscaffold_6	CONLIGDRAFT_681250	217007	219684	None	3873	520	21507	No_constitutive_exon_found_in_species
CTTCTTTAACTGAGGGCTGAACCACTGCTAACGGGCTTTCCGGCGGGAAGAT	220791	221075	221125	221073	-1	CONLIGscaffold_6	CONLIGDRAFT_661764	220052	221411	None	3873	520	21507	No_constitutive_exon_found_in_species
GCGTTTCCAAACCAAAACCACAACTTCCGAATCTAACTGGGATGGCGCAGAC	226844	226925	226794	226846	1	CONLIGscaffold_6	CONLIGDRAFT_644483	226408	227126	None	3873	520	21507	No_constitutive_exon_found_in_species
ACACGTGGCTACGGTAGTTGCAGGACCAAAGCTGACGAGGACGGGCACAGTA	241085	241155	241205	241153	-1	CONLIGscaffold_6	CONLIGDRAFT_681260	241085	242686	None	3873	520	21507	No_constitutive_exon_found_in_species
CCTGTACGTCAGCTCCTATCCATGGTGTTTTGGTACTGACTGTGGGATAGTA	322442	322630	322680	322628	-1	CONLIGscaffold_6	CONLIGDRAFT_654629	321810	323300	None	3873	520	21507	No_constitutive_exon_found_in_species
GTAGTTATGCCCCGCCTGATGGTCAGAAAGGTCCAGCTAACGGGAGACAGGC	323631	324247	324297	324245	-1	CONLIGscaffold_6	CONLIGDRAFT_617040	323631	325582	None	3873	520	21507	No_constitutive_exon_found_in_species
AGGGGGAGGGTAAGGGGGAGGGTAAGGGGGAGGGTAAGGGGGAGGGGCAGGG	459952	460042	460092	460040	-1	CONLIGscaffold_6	CONLIGDRAFT_654659	459800	462535	None	3873	520	21507	No_constitutive_exon_found_in_species
GGGACGCAGGGGGGGGATCGGGTGTTGCCGGCTGTTGGGGAGGATGGGAGGG	459800	459899	459949	459897	-1	CONLIGscaffold_6	CONLIGDRAFT_654659	459800	462535	None	3873	520	21507	No_constitutive_exon_found_in_species
TGGAGGGGGAGATGGGGCGGAGGGGGATGAGGATGGGGAATGGGGGACAGGT	756422	756581	756631	756579	-1	CONLIGscaffold_6	CONLIGDRAFT_376490	756422	757723	None	3873	520	21507	No_constitutive_exon_found_in_species
ATTGCTCGTTTATATCTGCCGCGGTTCAAGCATGGACTGATAGGGAGTAGCA	823432	823519	823569	823517	-1	CONLIGscaffold_6	CONLIGDRAFT_377723	820907	823881	None	3873	520	21507	No_constitutive_exon_found_in_species
TTTCTGGACACTTCTTTGGTAATGTGTGGCCGTTCCCTCCTGGGCACAAGTA	908839	909959	910009	909957	-1	CONLIGscaffold_6	CONLIGDRAFT_378812	908839	911852	None	3873	520	21507	No_constitutive_exon_found_in_species
CGCCGCGGGGTAACCGGGAGGGGAGCGGTTCCGGGCCGTCGGGGGCACAGGG	1131100	1131147	1131197	1131145	-1	CONLIGscaffold_6	CONLIGDRAFT_654775	1131100	1134475	None	3873	520	21507	No_constitutive_exon_found_in_species
TATTCCGTTTGGTCTTTAACTCGTGAATGCGCTTGCTAACTGGGCGGTAGGG	1192898	1193133	1192848	1192900	1	CONLIGscaffold_6	CONLIGDRAFT_577424	1191199	1193133	None	3873	520	21507	No_constitutive_exon_found_in_species
GACTCTTGGCGAGCCTCCCCTTGGAGAGTGGTTGTGCTGATTAGGGGTAGAC	1208131	1208257	1208307	1208255	-1	CONLIGscaffold_6	CONLIGDRAFT_388107	1207104	1208845	None	3873	520	21507	No_constitutive_exon_found_in_species
AGTTGGGTGAGAATGTGAGGGCTGTGGAGAGGGGGCCGTTACCCGGGGAGCT	1251140	1251310	1251090	1251142	1	CONLIGscaffold_6	CONLIGDRAFT_388506	1249860	1251310	None	3873	520	21507	No_constitutive_exon_found_in_species
AAGTACCCGTCTGTCTGTTACTTGTGCTGGAAGGCCTGACGGGAATGTAGCG	1316775	1316864	1316725	1316777	1	CONLIGscaffold_6	CONLIGDRAFT_654819	1316399	1317399	None	3873	520	21507	No_constitutive_exon_found_in_species
CTTCTGAGGTTGATGTGGTGAGGGAGGAATGCTAACTAGGAGGGGTGCAGAT	1366586	1367069	1366536	1366588	1	CONLIGscaffold_6	CONLIGDRAFT_632913	1365606	1367069	None	3873	520	21507	No_constitutive_exon_found_in_species
AGCTCACTGGTGACGTCGCTCTACATTTCTGGCATGGCTAACAAGGGCAGAA	1380107	1381664	1380057	1380109	1	CONLIGscaffold_6	CONLIGDRAFT_389719	1379357	1381664	None	3873	520	21507	No_constitutive_exon_found_in_species
CATCGGAATGCGATGGGGTGTCGGGCGAGGTGCTGTATGTGTGGGATTAGGG	1389192	1389221	1389142	1389194	1	CONLIGscaffold_6	CONLIGDRAFT_681618	1387039	1389221	None	3873	520	21507	No_constitutive_exon_found_in_species
TACTTGCGTAGTAATTGGACTGGTATACTGACATCGTGCCAACGGGACAGAT	1395657	1396719	1395607	1395659	1	CONLIGscaffold_6	CONLIGDRAFT_389933	1393673	1397145	None	3873	520	21507	No_constitutive_exon_found_in_species
GACATCAAAGTTGCGACGCAGCGATGACTCTCCTCAACCAGGGACTACAGTC	1402570	1402624	1402520	1402572	1	CONLIGscaffold_6	CONLIGDRAFT_577319	1402063	1403279	None	3873	520	21507	No_constitutive_exon_found_in_species
GGGGCGCCGGGCTCGCCCGGACCGCGAGGCCTGACTCGAGGGGCGGGCAGAT	1435577	1435856	1435527	1435579	1	CONLIGscaffold_6	CONLIGDRAFT_681636	1435306	1435856	None	3873	520	21507	No_constitutive_exon_found_in_species
CACGTCCAACATCACGTCATGTTTGTCCTGTCATTGACCGGGTATAATAGCT	1493126	1493775	1493825	1493773	-1	CONLIGscaffold_6	CONLIGDRAFT_661994	1493126	1494015	None	3873	520	21507	No_constitutive_exon_found_in_species
ACCAACCCCGATACCACAGAGGACTACCTCATTGCTAACACGGGCAACAGTG	1639354	1639832	1639882	1639830	-1	CONLIGscaffold_6	CONLIGDRAFT_391036	1639354	1640677	None	3873	520	21507	No_constitutive_exon_found_in_species
AGAAGGTCAAGGTGCCGGAGGCGTTGAAGATTGGGGAGGGGGAGGGGGAGGG	1816425	1816606	1816375	1816427	1	CONLIGscaffold_6	CONLIGDRAFT_577262	1816068	1816708	None	3873	520	21507	No_constitutive_exon_found_in_species
TCCATCCCAACTCCAAACGTAGGCACGTCACTAATACGGGCATGGCAAAGGT	1863668	1864018	1864068	1864016	-1	CONLIGscaffold_6	CONLIGDRAFT_578207	1863385	1864621	None	3873	520	21507	No_constitutive_exon_found_in_species
TGGTTTGTTGTTCTGTCTTGAGTGAGATGTGGTGCTAATGTTGGGGGTAGGC	1897506	1897621	1897456	1897508	1	CONLIGscaffold_6	CONLIGDRAFT_394609	1895623	1897621	None	3873	520	21507	No_constitutive_exon_found_in_species
GTTGCCAGTCCTGGCGTTGTGTCTGTCACTATACTAAGGCATGGGGACAGGG	1937315	1937525	1937575	1937523	-1	CONLIGscaffold_6	CONLIGDRAFT_645042	1937315	1937891	None	3873	520	21507	No_constitutive_exon_found_in_species
ATTCATCGGGAACGGGAACCCGAAAGGGACAGAGAAAGAGAACGGGAGAGGG	2243618	2244215	2244265	2244213	-1	CONLIGscaffold_6	CONLIGDRAFT_704233	2241637	2244412	None	3873	520	21507	No_constitutive_exon_found_in_species
ACTCTCGGCCACTCATCTGGGTTTCACCTCGACTAACATGGGCAATGCAGTT	2304325	2304731	2304275	2304327	1	CONLIGscaffold_6	CONLIGDRAFT_681911	2304020	2305792	None	3873	520	21507	No_constitutive_exon_found_in_species
TCTTCTGCTTCGTGATGGTGGGGGCGGTTGCTAACTGACAGGGAATATAGGT	2369205	2369807	2369155	2369207	1	CONLIGscaffold_6	CONLIGDRAFT_403491	2368210	2369807	None	3873	520	21507	No_constitutive_exon_found_in_species
ATCTTCTGTCTACCTCCGATCACCGAACATTACGACTTACAAAGGGGTAGAG	2374844	2374993	2374794	2374846	1	CONLIGscaffold_6	CONLIGDRAFT_403497	2374161	2376808	None	3873	520	21507	No_constitutive_exon_found_in_species
CTCCTGGCGACGGTACGTACGTGGGGAGGGTTGCTAACAGGGTGGAACAGAA	2400319	2400771	2400269	2400321	1	CONLIGscaffold_6	CONLIGDRAFT_406076	2399391	2400771	None	3873	520	21507	No_constitutive_exon_found_in_species
TGAGTCTCTCATCCTAGTGCTTGGGGGCGTTTGTTGACCATCGGGAATAGCC	2412122	2412709	2412072	2412124	1	CONLIGscaffold_6	CONLIGDRAFT_633237	2411583	2412709	None	3873	520	21507	No_constitutive_exon_found_in_species
TAAAAGACGAGGACACTGTTACCTGGGTGCTGACGGCTGATGGGATACAGGA	2676414	2676772	2676822	2676770	-1	CONLIGscaffold_6	CONLIGDRAFT_704546	2676414	2678220	None	3873	520	21507	No_constitutive_exon_found_in_species
TGGTCAATCTTGGTGCAAGGCTTCGCTTGCTGACTTCCGAACGGGCACAGTT	2678806	2679009	2679059	2679007	-1	CONLIGscaffold_6	CONLIGDRAFT_715516	2678806	2679978	None	3873	520	21507	No_constitutive_exon_found_in_species
CCCTATTCTTTAACAAGGCAGGCAAGCAAAATTGCTAACCCAGGGGCGAGGG	2695113	2695659	2695063	2695115	1	CONLIGscaffold_6	CONLIGDRAFT_682048	2694281	2695938	None	3873	520	21507	No_constitutive_exon_found_in_species
AAGAAGCCAATGCATGGTCAAGGCATGGTCATGGCTAATAGAGGGATCAGGA	2709800	2710275	2710325	2710273	-1	CONLIGscaffold_6	CONLIGDRAFT_662212	2708870	2710827	None	3873	520	21507	No_constitutive_exon_found_in_species
TTACGTACAGCAGCAGAGTGAGTCCAGTTAGTGATAATACAACGGGACAGCC	2766976	2767221	2766926	2766978	1	CONLIGscaffold_6	CONLIGDRAFT_645292	2766712	2767221	None	3873	520	21507	No_constitutive_exon_found_in_species
AGGCAAAAGCTAAAGTGTACGTATCGTGAACGAATCGGGTCACGAGACAGCA	2882965	2883198	2882915	2882967	1	CONLIGscaffold_6	CONLIGDRAFT_645327	2882624	2883198	None	3873	520	21507	No_constitutive_exon_found_in_species
TTTCGATCAACACGCACCGTACATGTAGCTAATGCGGGCCAAACACACAGTG	2937947	2939543	2939593	2939541	-1	CONLIGscaffold_6	CONLIGDRAFT_670896	2937947	2939862	None	3873	520	21507	No_constitutive_exon_found_in_species
GTCGCGGCCGGAACCTGGCTGGTACAGATCTCGGAGCTAACATGGGATAGCT	3074920	3075156	3075206	3075154	-1	CONLIGscaffold_6	CONLIGDRAFT_682166	3074413	3075373	None	3873	520	21507	No_constitutive_exon_found_in_species
TTGCTACTATTACCGGCCCCATTGAAGCTAACTATGCCCGGGGTAATCAGTA	3159497	3160570	3159447	3159499	1	CONLIGscaffold_6	CONLIGDRAFT_715660	3159175	3160570	None	3873	520	21507	No_constitutive_exon_found_in_species
AAGCGAGTGCTCCAGTCTCCATTCAACCCTGGGTCTAACTGGGGAACTAGCT	3170972	3171390	3171440	3171388	-1	CONLIGscaffold_6	CONLIGDRAFT_633460	3169522	3172131	None	3873	520	21507	No_constitutive_exon_found_in_species
TCTTCCCTCCTTCATAGAGACTATATCTAACCTTTTCTTGCGGGCGGCAGAG	3183172	3185941	3183122	3183174	1	CONLIGscaffold_6	CONLIGDRAFT_633466	3181886	3186995	None	3873	520	21507	No_constitutive_exon_found_in_species
GGACCAAGACGGGGAAATGAAGGGGGAGGAGCCGGCACGGGGGGAGCCAGCT	58723	60863	58673	58725	1	CONLIGscaffold_7	CONLIGDRAFT_415564	58415	60863	None	3873	520	21507	No_constitutive_exon_found_in_species
CTTCTACCTCTCATATCTGCACATCGACACTGACATTGGGGTACAGAAAGAG	69541	69973	70023	69971	-1	CONLIGscaffold_7	CONLIGDRAFT_579692	67814	70120	None	3873	520	21507	No_constitutive_exon_found_in_species
GTTAGGGGTGGTGGCCTCGACGGGTTGGCTGTACGGCTCGAGGGGGACAGGG	110022	110560	109972	110024	1	CONLIGscaffold_7	CONLIGDRAFT_416757	107862	110560	None	3873	520	21507	No_constitutive_exon_found_in_species
TCCTCGTCGTTGAATACATCTTGGGAAGAAAACTGACGGTCTGGGAACAGTC	236799	237222	237272	237220	-1	CONLIGscaffold_7	CONLIGDRAFT_704907	236108	237531	None	3873	520	21507	No_constitutive_exon_found_in_species
CAAACTCCTGCGAAGATGAATCAGCCAACCGCTAACATGGAGGGAAATAGTA	400235	400440	400185	400237	1	CONLIGscaffold_7	CONLIGDRAFT_578910	398434	403158	None	3873	520	21507	No_constitutive_exon_found_in_species
CACTGGAGTCAACTCCGGCCCAGAGGAGGTTCGCTAATTCTGGGGGATAGGA	474540	475016	474490	474542	1	CONLIGscaffold_7	CONLIGDRAFT_578777	473772	475746	None	3873	520	21507	No_constitutive_exon_found_in_species
GGCCTTGGGGACGGGAGTTAGGTTGGTAACTGCTAGGGTGACGTAAGCAGCC	495600	495754	495804	495752	-1	CONLIGscaffold_7	CONLIGDRAFT_655320	492008	498394	None	3873	520	21507	No_constitutive_exon_found_in_species
CCACAGCTCTATAACTTTCGACTCGCATGCGGTTGCTAACAGATGGGAAGGT	517731	517865	517915	517863	-1	CONLIGscaffold_7	CONLIGDRAFT_633684	516945	518597	None	3873	520	21507	No_constitutive_exon_found_in_species
ACTATATACGCACCTATACGAGTATAAGAGAGCTAATCTCGGGAACACAGAG	556506	556555	556456	556508	1	CONLIGscaffold_7	CONLIGDRAFT_579712	556340	559358	None	3873	520	21507	No_constitutive_exon_found_in_species
AGAATGGCCGTCTACACTGCCTCGATCGCTAACGAGTTGTGGGAACAAAGTA	623786	624199	623736	623788	1	CONLIGscaffold_7	CONLIGDRAFT_599569	621359	624199	None	3873	520	21507	No_constitutive_exon_found_in_species
CGACTTCATCGCAAATCGATCGACCGGATCATCTCATGAGACACGGGCAGGC	692313	692517	692263	692315	1	CONLIGscaffold_7	CONLIGDRAFT_662440	689008	695234	None	3873	520	21507	No_constitutive_exon_found_in_species
TACCCCCCCGGCGATGACGGTGGTGCCGTTATGCTGACAAGGGAAAATAGTT	761432	761661	761711	761659	-1	CONLIGscaffold_7	CONLIGDRAFT_671201	760155	762966	None	3873	520	21507	No_constitutive_exon_found_in_species
GATCTGCTATCCCGTGTCGAGAGACTCACTGACAGCAACTGGGTGGACAGGT	764421	764524	764574	764522	-1	CONLIGscaffold_7	CONLIGDRAFT_633761	763168	765668	None	3873	520	21507	No_constitutive_exon_found_in_species
ACGCCGAACCAGTCGCCTGCTAAGGTTGGCGCGGGCCAGGGGCCGACGAGCG	813033	813115	813165	813113	-1	CONLIGscaffold_7	CONLIGDRAFT_599656	813033	815171	None	3873	520	21507	No_constitutive_exon_found_in_species
TCCCTGCTGGCAACGGGACGGACATTAGCGGCAGCTCCGGGGCGGCGCAGCC	963033	963255	963305	963253	-1	CONLIGscaffold_7	CONLIGDRAFT_433065	963033	964551	None	3873	520	21507	No_constitutive_exon_found_in_species
AACCTGAAGATATGTGTGGATACGAAAGACATGCTAACATAGGGGTGCAGGT	1029308	1029434	1029258	1029310	1	CONLIGscaffold_7	CONLIGDRAFT_671286	1028255	1029434	None	3873	520	21507	No_constitutive_exon_found_in_species
CTGCGCAGCGCCGTCGGCGAGAACCCGCCCGCACCGAACAAGGGCGGTAGTC	1038981	1039072	1038931	1038983	1	CONLIGscaffold_7	CONLIGDRAFT_579358	1037442	1039462	None	3873	520	21507	No_constitutive_exon_found_in_species
ACGACATGCTCGTCGTCTCGCCGCCCCCCGCGTCCGGCTCGGCGGGCCAGAA	1039111	1039462	1039061	1039113	1	CONLIGscaffold_7	CONLIGDRAFT_579358	1037442	1039462	None	3873	520	21507	No_constitutive_exon_found_in_species
GACACAACGTCAAGAGCTCCAAGTAACTGACACGGCCTCAAACTGGGTAGAA	1187066	1187151	1187201	1187149	-1	CONLIGscaffold_7	CONLIGDRAFT_716028	1186914	1187723	None	3873	520	21507	No_constitutive_exon_found_in_species
ACGGGCCCCCCGCCTCCGGGTCGTCCTCGTCGCCCGGCTCGGGCGGCCAGGA	1196718	1197003	1196668	1196720	1	CONLIGscaffold_7	CONLIGDRAFT_619148	1195085	1197003	None	3873	520	21507	No_constitutive_exon_found_in_species
AGTGTAGGCTTAAGCTCCTTGCGCCTGTCAGCATTCTAACAGAGGGCAAGAT	1279175	1279672	1279722	1279670	-1	CONLIGscaffold_7	CONLIGDRAFT_655446	1278749	1280188	None	3873	520	21507	No_constitutive_exon_found_in_species
GGTGACACCCGCGGATCTTGAGAGAATTCTCTCTATGCGCTTGTGGGGAGGG	1289494	1290167	1290217	1290165	-1	CONLIGscaffold_7	CONLIGDRAFT_705427	1289494	1290974	None	3873	520	21507	No_constitutive_exon_found_in_species
CGTCTCTTGGCACGCCAGTCCAGTCGCTGACGCGGGTTTGGGCGCGATAGAC	1522165	1523761	1522115	1522167	1	CONLIGscaffold_7	CONLIGDRAFT_705578	1520739	1523761	None	3873	520	21507	No_constitutive_exon_found_in_species
CCATTTCTGTTTCCGGTTTTCACGTCCACATGCTGACATGGGACAAACAGAG	1556212	1556453	1556503	1556451	-1	CONLIGscaffold_7	CONLIGDRAFT_682726	1556212	1557343	None	3873	520	21507	No_constitutive_exon_found_in_species
CTTTGTGGATGGATGCTCGAGAGAGGGAAGACTGACTGGGCGAAAAACAGGG	1573114	1573594	1573644	1573592	-1	CONLIGscaffold_7	CONLIGDRAFT_445711	1573114	1575947	None	3873	520	21507	No_constitutive_exon_found_in_species
AAGGATGGTGGCTCGTATGGATGGGAAGTGCTGACTGATTGGGACCGCAGCT	1613250	1613596	1613200	1613252	1	CONLIGscaffold_7	CONLIGDRAFT_682746	1613130	1613977	None	3873	520	21507	No_constitutive_exon_found_in_species
AGGATTCTGTGTTGGGAGTGTTGATGGTTATTGGGGGAGGGGAGGAGGAGGG	1617931	1618308	1617881	1617933	1	CONLIGscaffold_7	CONLIGDRAFT_448135	1615445	1618308	None	3873	520	21507	No_constitutive_exon_found_in_species
GTTGGCAGTCTACAAAGCGTCTATGTGAGGCTTGTTTCGGGAACGGGCAGGT	1763590	1763945	1763995	1763943	-1	CONLIGscaffold_7	CONLIGDRAFT_705680	1763590	1764380	None	3873	520	21507	No_constitutive_exon_found_in_species
TTCTCGGGGGCGTGGCAGAGGGTTTGCGCCAGTGGGATGGCGGGCCAGAGCC	1992622	1992810	1992572	1992624	1	CONLIGscaffold_7	CONLIGDRAFT_662629	1991875	1992901	None	3873	520	21507	No_constitutive_exon_found_in_species
AGAGTTTGTTTGCTTGGGGGAACTGGTATGATCCTATGGGGTGTGAGAAGTT	1992857	1992901	1992807	1992859	1	CONLIGscaffold_7	CONLIGDRAFT_662629	1991875	1992901	None	3873	520	21507	No_constitutive_exon_found_in_species
AGAAGGGGAAGGGGGGAAAGGCGGAAGGTGAGAAGGGGACGGAGGGGGAGAA	2217905	2218061	2217855	2217907	1	CONLIGscaffold_7	CONLIGDRAFT_545089	2217302	2218061	None	3873	520	21507	No_constitutive_exon_found_in_species
CCGTAAGCAACAGTAGCTGTTCCTAGCATAGCGACAACTGACGTGGGCAGTA	2235811	2235884	2235761	2235813	1	CONLIGscaffold_7	CONLIGDRAFT_455527	2234852	2237224	None	3873	520	21507	No_constitutive_exon_found_in_species
CTGGCCGCAGCTCAAGCTACCTGATGTGACCTACTGACATGGGCTGACAGAC	2236270	2236379	2236220	2236272	1	CONLIGscaffold_7	CONLIGDRAFT_455527	2234852	2237224	None	3873	520	21507	No_constitutive_exon_found_in_species
GTTCCCATCGTTTAAATAGTTGCGTTGGATGAGTTGCTGACAGTGGGTAGGA	2307247	2309272	2309322	2309270	-1	CONLIGscaffold_7	CONLIGDRAFT_655623	2306822	2309534	None	3873	520	21507	No_constitutive_exon_found_in_species
CTGTCGAGCATAAGGGCCGGAAGCAGCACCAACGCGCCGGGCGGCGGCAGTC	2352738	2353089	2353139	2353087	-1	CONLIGscaffold_7	CONLIGDRAFT_655635	2351400	2353272	None	3873	520	21507	No_constitutive_exon_found_in_species
AGGAAGGGGGTGGGGATAAGGAGGGCGACAAGGACGGCGATAAGGGCAAGGT	2403392	2403592	2403642	2403590	-1	CONLIGscaffold_7	CONLIGDRAFT_458669	2402786	2404768	None	3873	520	21507	No_constitutive_exon_found_in_species
ATGTATTTCATGGATCGGAGTGGCCTTGGTTGATTCAACGAACTGGGCAGGG	2462513	2462665	2462715	2462663	-1	CONLIGscaffold_7	CONLIGDRAFT_646231	2462382	2463054	None	3873	520	21507	No_constitutive_exon_found_in_species
TCAACATCTGACTCAGATAGTGGTTTGGCTGACTCGAGGACTGGGAACAGTG	2504396	2504771	2504821	2504769	-1	CONLIGscaffold_7	CONLIGDRAFT_634371	2504396	2504992	None	3873	520	21507	No_constitutive_exon_found_in_species
TGGTCCGATTCAGCTTGACTGGGATGTGAGACTGACTGGGGGGGCCACAGGA	2598247	2598401	2598197	2598249	1	CONLIGscaffold_7	CONLIGDRAFT_579880	2597683	2598972	None	3873	520	21507	No_constitutive_exon_found_in_species
CCCAGTCTCAGACTCAGACGGTGTCACAGAAGACGAGGGGTAAGGGCAAGGA	2612607	2612994	2613044	2612992	-1	CONLIGscaffold_7	CONLIGDRAFT_579397	2612607	2615238	None	3873	520	21507	No_constitutive_exon_found_in_species
CGGTCCAGTAAGAAGGCCAACAACGCCGCCAACGGGAGCGGGAACGGAAGCT	2695374	2696366	2696416	2696364	-1	CONLIGscaffold_7	CONLIGDRAFT_579063	2695123	2698582	None	3873	520	21507	No_constitutive_exon_found_in_species
TAGAGACGGGGGAGGAGGACGAGGAGGGAGAGGAGGGCCGGGGGGTGTAGCA	2695123	2695236	2695286	2695234	-1	CONLIGscaffold_7	CONLIGDRAFT_579063	2695123	2698582	None	3873	520	21507	No_constitutive_exon_found_in_species
CAAGTACGTGTCGAGGACTAACGCGGACACATTTGCTTTGCGGGATGTAGAA	2797330	2798206	2798256	2798204	-1	CONLIGscaffold_7	CONLIGDRAFT_464130	2797330	2799059	None	3873	520	21507	No_constitutive_exon_found_in_species
CAGCCGGCAGATTCGTGGCCGACATATAATCTTCGATGACGCACAGGGAGCG	2811520	2812839	2812889	2812837	-1	CONLIGscaffold_7	CONLIGDRAFT_619866	2811520	2813944	None	3873	520	21507	No_constitutive_exon_found_in_species
TTTGACAAAATCAAGTTCTGAAGTTGAAGTTGACGGGACGGGGGCTGTAGGA	2899625	2899688	2899575	2899627	1	CONLIGscaffold_7	CONLIGDRAFT_655750	2898649	2899688	None	3873	520	21507	No_constitutive_exon_found_in_species
GATCATTCTTTGTGTGCTGGACAGGCTGGGACAGAGCTGACTGGGAGTAGCA	2912279	2912343	2912229	2912281	1	CONLIGscaffold_7	CONLIGDRAFT_655756	2911986	2912485	None	3873	520	21507	No_constitutive_exon_found_in_species
ACCAAGATCATCTCTGGAAATTAGCGATCGGATACTAACAAAGGGCATAGAC	112834	113221	112784	112836	1	CONLIGscaffold_8	CONLIGDRAFT_581288	112476	113932	None	3873	520	21507	No_constitutive_exon_found_in_species
GTTACGAGCTCTCGCCACTATTTAGGGCACACAGTGACTAACAAGGGCAGGT	161022	161188	161238	161186	-1	CONLIGscaffold_8	CONLIGDRAFT_466436	160495	162895	None	3873	520	21507	No_constitutive_exon_found_in_species
GTCGGTAGCTGTCTTCCCCGCGTAATAACTGGCACTAACAATCGGGACAGTG	270751	272053	272103	272051	-1	CONLIGscaffold_8	CONLIGDRAFT_581041	270182	272919	None	3873	520	21507	No_constitutive_exon_found_in_species
CGCCCTCACCCAACCTTTGTTTCCGCTAACCATTCGGGCTTGGGATGCAGCG	281645	281929	281595	281647	1	CONLIGscaffold_8	CONLIGDRAFT_581344	280377	282635	None	3873	520	21507	No_constitutive_exon_found_in_species
TGTCTTGCCACTTATTGTCGAGGAGATAGCTTACCACTGGGTGAGAACAGGT	307900	307953	308003	307951	-1	CONLIGscaffold_8	CONLIGDRAFT_580563	307592	308772	None	3873	520	21507	No_constitutive_exon_found_in_species
GGCCCAGAATGAATATTTGTTGACTGAGAGCTACTAACACGGGAATTCAGCC	404945	405674	404895	404947	1	CONLIGscaffold_8	CONLIGDRAFT_469177	404635	405674	None	3873	520	21507	No_constitutive_exon_found_in_species
GGATGGGTTGTTTCCTTCGGGGAGGAGGGGTGGTGGTGGCGCGGGAAAAGAA	615984	616355	615934	615986	1	CONLIGscaffold_8	CONLIGDRAFT_662915	614940	616889	None	3873	520	21507	No_constitutive_exon_found_in_species
GGCGGGCGGTGGGGAGTTGGGGGGCGGTCTTGGGTGGGAAGGGGGGGAAGGA	616397	616889	616347	616399	1	CONLIGscaffold_8	CONLIGDRAFT_662915	614940	616889	None	3873	520	21507	No_constitutive_exon_found_in_species
AAGAGGGAGGTGGGACAGAGGGGGGTTAGTATTGGGGGGAGGGTTGGGAGGG	676678	676718	676628	676680	1	CONLIGscaffold_8	CONLIGDRAFT_706694	674641	676718	None	3873	520	21507	No_constitutive_exon_found_in_species
ATCATATCACCAACAGTCTTCTTCAACCAGCTCACGATAGACATGGGTAGTT	704630	704917	704967	704915	-1	CONLIGscaffold_8	CONLIGDRAFT_671996	703484	705604	None	3873	520	21507	No_constitutive_exon_found_in_species
GATCGACTCTCAGACATAACTAATAGTATAAGTACTAATTGGGTACACAGGA	728757	728777	728827	728775	-1	CONLIGscaffold_8	CONLIGDRAFT_646610	728411	729249	None	3873	520	21507	No_constitutive_exon_found_in_species
TGCTGGACCAGAGAGTTGAGAAGATGGAGGGAGACAGGGATCGGAAGTAGGG	740081	740505	740555	740503	-1	CONLIGscaffold_8	CONLIGDRAFT_646615	739452	741429	None	3873	520	21507	No_constitutive_exon_found_in_species
ATCCTTGTGTAGCATTCGTATTAGCATTTCCGTGGCTCACAAAGGGGTAGAT	829765	830355	830405	830353	-1	CONLIGscaffold_8	CONLIGDRAFT_620305	827394	830811	None	3873	520	21507	No_constitutive_exon_found_in_species
CTCCCTTACCGTTCATCAGGCAAGACGTCGATCTAATAGTAGTGGGAAAGAT	831588	831781	831538	831590	1	CONLIGscaffold_8	CONLIGDRAFT_601009	831229	834148	None	3873	520	21507	No_constitutive_exon_found_in_species
GAACCCCCCGCTCGCCAACCCCCGCCACGAGAACTACCAATGGGGCGTAGGC	836472	836739	836789	836737	-1	CONLIGscaffold_8	CONLIGDRAFT_716753	836204	839921	None	3873	520	21507	No_constitutive_exon_found_in_species
CTGATGCGGATGGGCAGCAGGGAGATGGGAATGGGCTAGGGGGGCCCGAGAA	912420	912684	912370	912422	1	CONLIGscaffold_8	CONLIGDRAFT_581279	910644	912684	None	3873	520	21507	No_constitutive_exon_found_in_species
CCCTTCCCCCAACGCAGTGTCTGGTTGAGTTTGGCTGACAGCTGGGGCAGCA	1298116	1298312	1298066	1298118	1	CONLIGscaffold_8	CONLIGDRAFT_707016	1296479	1298312	None	3873	520	21507	No_constitutive_exon_found_in_species
CCTCGAATGCACACCGTCTCTGATTTCGCCTCCTTTTAACGGGTATGTAGCA	1346357	1347349	1347399	1347347	-1	CONLIGscaffold_8	CONLIGDRAFT_580705	1343666	1347776	None	3873	520	21507	No_constitutive_exon_found_in_species
TTCCCTCCCCAACAACAGTTGAGGGAGTCATCCCATTAACAGGGGTCTAGCA	1406571	1407064	1407114	1407062	-1	CONLIGscaffold_8	CONLIGDRAFT_663037	1405150	1407671	None	3873	520	21507	No_constitutive_exon_found_in_species
GATGAGGTGTCTCTGGTCGAGACGCCCTCTACTGCTGGGAGGAGGGGGAGCT	1458359	1458456	1458309	1458361	1	CONLIGscaffold_8	CONLIGDRAFT_580307	1456239	1458456	None	3873	520	21507	No_constitutive_exon_found_in_species
TCTTGCTCCAAAATGTGTGGAGTACACACAATATTGACAGGGGGACGCAGTC	1466918	1467502	1466868	1466920	1	CONLIGscaffold_8	CONLIGDRAFT_716927	1465987	1467502	None	3873	520	21507	No_constitutive_exon_found_in_species
TCCGCAGCAGCAGCAGACGGGGCTGGTGGCTGGGGGGATGCTTGGGGGAGGA	2062534	2063239	2062484	2062536	1	CONLIGscaffold_8	CONLIGDRAFT_707403	2061470	2063239	None	3873	520	21507	No_constitutive_exon_found_in_species
GCGTCGGGAGGCCGGGCGACGAGCTGCCGGTTGATGGGCCCGGGGGGCAGGC	2214650	2214794	2214600	2214652	1	CONLIGscaffold_8	CONLIGDRAFT_656191	2213355	2214794	None	3873	520	21507	No_constitutive_exon_found_in_species
CGGGGAAGGGTGGGTGTGGGTGTGGGAGGGTGGACGCTAACGGGGAGTAGAT	2283345	2283455	2283505	2283453	-1	CONLIGscaffold_8	CONLIGDRAFT_580736	2282197	2284195	None	3873	520	21507	No_constitutive_exon_found_in_species
CTTGGCACTCGATCGAGGCTTTTTGGCATGCCTGTGCCGGGCCGAGATAGTA	2285315	2285885	2285935	2285883	-1	CONLIGscaffold_8	CONLIGDRAFT_717129	2285315	2286941	None	3873	520	21507	No_constitutive_exon_found_in_species
CAGCCGCCACCCGTAAACTTGCGATCAGTATCACTGATATGGGTCCAAAGCT	2294535	2294648	2294698	2294646	-1	CONLIGscaffold_8	CONLIGDRAFT_621027	2293793	2295004	None	3873	520	21507	No_constitutive_exon_found_in_species
TCTCGTGTGTGCGTGTGTGTATGGGTGTGCGCTGACGGGTGCGAGCACAGTC	2297914	2298077	2297864	2297916	1	CONLIGscaffold_8	CONLIGDRAFT_683894	2297674	2298077	None	3873	520	21507	No_constitutive_exon_found_in_species
AATCCGCAACGGTTATTGTGTCGGCCACCAACACAGCAAGCACGGGAAAGTC	2452689	2452992	2452639	2452691	1	CONLIGscaffold_8	CONLIGDRAFT_563711	2452117	2452992	None	3873	520	21507	No_constitutive_exon_found_in_species
ACAACAGCCACCCAGTACCACGTATGTGGGCGTGTGCTGATGTAGGGCAGGT	2491852	2492569	2492619	2492567	-1	CONLIGscaffold_8	CONLIGDRAFT_656245	2491852	2492826	None	3873	520	21507	No_constitutive_exon_found_in_species
TGCTCCGCCCTACCGGGTATTCCCATGTAATGCTAACAGTAAGGGTTTAGTC	2548697	2552462	2552512	2552460	-1	CONLIGscaffold_8	CONLIGDRAFT_494787	2548697	2554557	None	3873	520	21507	No_constitutive_exon_found_in_species
GTAATAGCATATGCTGATATATGCTGATAATACACTCGCGGGACAACTAGGG	2613313	2613484	2613263	2613315	1	CONLIGscaffold_8	CONLIGDRAFT_707811	2613236	2614536	None	3873	520	21507	No_constitutive_exon_found_in_species
GAATCCTCCCATCCGCGAAAGTTGTAACTGACGTCAGGGGTCGGGAGTAGAG	2639314	2639573	2639264	2639316	1	CONLIGscaffold_8	CONLIGDRAFT_707820	2638068	2640172	None	3873	520	21507	No_constitutive_exon_found_in_species
CCCAGTGACTTCATTTCCGACCGGGCTGTGACTCATCCTGCCGGGGACAGGT	2736186	2736369	2736136	2736188	1	CONLIGscaffold_8	CONLIGDRAFT_635308	2735227	2736369	None	3873	520	21507	No_constitutive_exon_found_in_species
TTTCCAACCCCAAGACAACTAACTCTACAGTGGGACTAACGGGATCACAGGT	2749330	2749426	2749280	2749332	1	CONLIGscaffold_8	CONLIGDRAFT_707998	2748035	2749718	None	3873	520	21507	No_constitutive_exon_found_in_species
GCGAAGGTAGCGACGGCGGAGATGGTAGCGAGAAAGGGGAAGGTAGTGAGGG	55123	55277	55327	55275	-1	CONLIGscaffold_9	CONLIGDRAFT_497475	55123	56377	None	3873	520	21507	No_constitutive_exon_found_in_species
CTCTCTCTAACACCTGCCACGTCCTCCACAAGGAATTCCAACGGGGCCAGAC	208816	209705	209755	209703	-1	CONLIGscaffold_9	CONLIGDRAFT_582252	208816	210217	None	3873	520	21507	No_constitutive_exon_found_in_species
TCATCCAATCATCCAATCGTGGCTTCGAGACTAACGGTCGGGCTGAGTAGAT	277472	278175	278225	278173	-1	CONLIGscaffold_9	CONLIGDRAFT_498966	276770	278946	None	3873	520	21507	No_constitutive_exon_found_in_species
TTCCCTCTTTGTCTTATGTTCTACAGTGTGGCTAATACCCTGGGGCATAGGA	537152	537324	537374	537322	-1	CONLIGscaffold_9	CONLIGDRAFT_656420	535919	537758	None	3873	520	21507	No_constitutive_exon_found_in_species
GCTTGGGGGTGACCTGCTTGACTTTGCGATGGGCGTTGCTACGGGTGAAGAT	597114	597218	597268	597216	-1	CONLIGscaffold_9	CONLIGDRAFT_708394	597114	598405	None	3873	520	21507	No_constitutive_exon_found_in_species
TCGAGAAGATACAGGCCGCCGCGGCGGAGAAGAAGAAGGAGCCGGGACAGAA	607735	607760	607685	607737	1	CONLIGscaffold_9	CONLIGDRAFT_559713	606487	608356	None	3873	520	21507	No_constitutive_exon_found_in_species
CACTAGCAACTGAACCTTTCCTCTATTTACGCTGACTTGGGGATATCAAGGA	670571	671473	670521	670573	1	CONLIGscaffold_9	CONLIGDRAFT_503069	670338	671473	None	3873	520	21507	No_constitutive_exon_found_in_species
GTGAATCCGCTGGAATTTCCACCGGCGCCACCCAGCTAACAGGGACGCAGAG	672525	672596	672646	672594	-1	CONLIGscaffold_9	CONLIGDRAFT_656453	671534	673856	None	3873	520	21507	No_constitutive_exon_found_in_species
TACGTAGAAGCTCACTACCCATTCATCTGTTTTAACTGATCAGGGGCCAGAG	683748	684708	683698	683750	1	CONLIGscaffold_9	CONLIGDRAFT_708490	682956	685582	None	3873	520	21507	No_constitutive_exon_found_in_species
GCGGACTTTTTGGGGATGTCAGGAGGAGGAGGGGGGACGGGGTCGACGAGGT	860802	861069	861119	861067	-1	CONLIGscaffold_9	CONLIGDRAFT_559533	860802	861717	None	3873	520	21507	No_constitutive_exon_found_in_species
CCTCCCCTCTCGACCTCATCTTGAGCTCCAAGCTAACTAGAGGGAACCAGTT	903824	904096	903774	903826	1	CONLIGscaffold_9	CONLIGDRAFT_656500	903572	904756	None	3873	520	21507	No_constitutive_exon_found_in_species
GTTGCGGTGCTTGTGTTGGTGGGAAGGGAATTCACTGACATGGGGAGCAGAA	910736	911083	910686	910738	1	CONLIGscaffold_9	CONLIGDRAFT_663454	909695	911083	None	3873	520	21507	No_constitutive_exon_found_in_species
ATGTTTGGCCTTCCTACGTTGAAGTACCTGCTAACAAGTCGGGACTGCAGAT	1008207	1011736	1011786	1011734	-1	CONLIGscaffold_9	CONLIGDRAFT_508875	1007877	1012312	None	3873	520	21507	No_constitutive_exon_found_in_species
TGTCGTTGAAGCGAGTAGACGATGCACGATGCACTAACTTGGGGAAACAGGC	1052141	1052556	1052091	1052143	1	CONLIGscaffold_9	CONLIGDRAFT_647604	1051446	1052556	None	3873	520	21507	No_constitutive_exon_found_in_species
TTAACTCTTCACACTGCCGCCATCACAAGCCAGGTACTAACGGAGGGCAGCC	1201729	1202044	1202094	1202042	-1	CONLIGscaffold_9	CONLIGDRAFT_717571	1201729	1202428	None	3873	520	21507	No_constitutive_exon_found_in_species
CGCCAGCAGCACGCATACCAACATGCGAACCGTCGTGAGTGGGCAAAAAGTC	1541869	1542468	1541819	1541871	1	CONLIGscaffold_9	CONLIGDRAFT_656621	1540946	1542929	None	3873	520	21507	No_constitutive_exon_found_in_species
GTAGCGGTGGTGGTGAGAAGAAAGGTAAGTCCGGCTCTAAGAAAGGGAAGAG	1564189	1564244	1564139	1564191	1	CONLIGscaffold_9	CONLIGDRAFT_647756	1563633	1564712	None	3873	520	21507	No_constitutive_exon_found_in_species
ATTGGCTTCTTCGAGACCGACAGACAGAAATAACTGACATGGGTGCATAGGT	1706708	1707015	1707065	1707013	-1	CONLIGscaffold_9	CONLIGDRAFT_684618	1706708	1708194	None	3873	520	21507	No_constitutive_exon_found_in_species
GTTCGACGAGATGGTATCCCAAAAGGTTGGAGAAGGAAGAAAAGGGGCAGGA	1745711	1746262	1746312	1746260	-1	CONLIGscaffold_9	CONLIGDRAFT_656656	1745711	1748854	None	3873	520	21507	No_constitutive_exon_found_in_species
ATACTACGGAAATCTTGCGGATCTCGTTGCTGACATGGGACGAAACGCAGCC	1750012	1750067	1749962	1750014	1	CONLIGscaffold_9	CONLIGDRAFT_602796	1749435	1750067	None	3873	520	21507	No_constitutive_exon_found_in_species
GTTGGAGTCTCTGGACGCCATTGTGTGAGTTGGTACTGACAGTTGGGTAGTG	1755794	1755885	1755744	1755796	1	CONLIGscaffold_9	CONLIGDRAFT_582376	1755588	1755885	None	3873	520	21507	No_constitutive_exon_found_in_species
TTCCACTGCCACCTCGAGGGAATGCCGTTTCTGACGCCGGGAGAAACTAGTA	282725	283035	283085	283033	-1	CONLIGscaffold_10	CONLIGDRAFT_684805	282578	284057	None	3873	520	21507	No_constitutive_exon_found_in_species
TGTATTGCTTGGATTCCATTGTTTCTTGTCGTTAACTCTTCCGGGAACAGGG	368873	368935	368823	368875	1	CONLIGscaffold_10	CONLIGDRAFT_690602	368563	370460	None	3873	520	21507	No_constitutive_exon_found_in_species
TTGTAACTTGCCTATAATCATGAGGATGCTAATGAAATGTGGGATGTCAGAT	370003	370193	369953	370005	1	CONLIGscaffold_10	CONLIGDRAFT_690602	368563	370460	None	3873	520	21507	No_constitutive_exon_found_in_species
GAGGAACCGAGTTGAGATGAGGGAGTAGGGGTCCTCATACGGGTTTGGAGGG	537840	537916	537966	537914	-1	CONLIGscaffold_10	CONLIGDRAFT_648062	537446	538378	None	3873	520	21507	No_constitutive_exon_found_in_species
GTGCAATTCTTGTATGGATAAACAAACTGACCTCCTCACTGGGAAGCAAGGC	871202	871225	871152	871204	1	CONLIGscaffold_10	CONLIGDRAFT_684965	866945	871225	None	3873	520	21507	No_constitutive_exon_found_in_species
CTTCGGTCACCTGTCGACCACCCAGTAATACGACAACGACGGGGACGCAGTC	910222	910409	910172	910224	1	CONLIGscaffold_10	CONLIGDRAFT_684979	909603	910409	None	3873	520	21507	No_constitutive_exon_found_in_species
AGAGTGGTGCTGAGGAGAATGCCGAGGGGTCCAACCAGGGCGATGGGCAGGG	936385	937032	936335	936387	1	CONLIGscaffold_10	CONLIGDRAFT_684990	934262	937032	None	3873	520	21507	No_constitutive_exon_found_in_species
TACTCTGGACGAGGTGTGTTGGGGAGTATACTAATGACAAGGGGCTGCAGCC	1010057	1010359	1010007	1010059	1	CONLIGscaffold_10	CONLIGDRAFT_583342	1009127	1011341	None	3873	520	21507	No_constitutive_exon_found_in_species
ACCGGCTGGCCTACCTTTGTGACAGAGGAGATGCTGACCTGGGGGTGTAGGA	1015715	1015741	1015665	1015717	1	CONLIGscaffold_10	CONLIGDRAFT_648198	1015127	1016174	None	3873	520	21507	No_constitutive_exon_found_in_species
GCTGTTTCGACGTTTTCTTGTCTGAGATACCGGACTAACAAGCGGGTTAGGG	1033289	1033470	1033239	1033291	1	CONLIGscaffold_10	CONLIGDRAFT_622616	1032316	1033692	None	3873	520	21507	No_constitutive_exon_found_in_species
GCCCATCTCATATCAAGGACGCAGGGGCTGACGTTGGGAGATGAAATTAGAG	1037111	1037557	1037061	1037113	1	CONLIGscaffold_10	CONLIGDRAFT_603343	1036720	1039050	None	3873	520	21507	No_constitutive_exon_found_in_species
TGAAGGGGGAGGGCGGGGGTGAGGTTGGGGCTGGTGGTGAGGGGGTTGAGGC	1046030	1046122	1046172	1046120	-1	CONLIGscaffold_10	CONLIGDRAFT_656857	1046030	1047950	None	3873	520	21507	No_constitutive_exon_found_in_species
GGTATTCGAGTGGGTATGGGAGGGGGGGGTATTCGTCTGGGTATGGACAGCA	1065315	1065329	1065265	1065317	1	CONLIGscaffold_10	CONLIGDRAFT_673307	1064479	1065329	None	3873	520	21507	No_constitutive_exon_found_in_species
TAACGCTGGCCACGTCCGTTCTGCGAGATGGCTAACGAACAATGGGCTAGGC	1200155	1200344	1200394	1200342	-1	CONLIGscaffold_10	CONLIGDRAFT_685062	1199913	1202155	None	3873	520	21507	No_constitutive_exon_found_in_species
TCGTTGAGCCGTCCGAGATCCTTCTTCCTTCTAACAATACGAACAGGGAGAA	1212710	1212947	1212997	1212945	-1	CONLIGscaffold_10	CONLIGDRAFT_583669	1212710	1214650	None	3873	520	21507	No_constitutive_exon_found_in_species
TGTTTAAGCAGGGGGAGGACCAGGATGGGGACACGGATTGGGATTCGGAGAG	1217539	1217952	1218002	1217950	-1	CONLIGscaffold_10	CONLIGDRAFT_85105	1217539	1218712	None	3873	520	21507	No_constitutive_exon_found_in_species
CATTACGAGACTCATGGGCAAATGAACTGACTACAAAGATTTGTGGGAAGGT	1344575	1344837	1344887	1344835	-1	CONLIGscaffold_10	CONLIGDRAFT_718125	1344438	1345769	None	3873	520	21507	No_constitutive_exon_found_in_species
GATCTCCAATCCTTCTTGCTACTCGCACACATACTGACGGGCAAATGCAGAA	1358114	1358378	1358428	1358376	-1	CONLIGscaffold_10	CONLIGDRAFT_582832	1357253	1359163	None	3873	520	21507	No_constitutive_exon_found_in_species
CGCTGACACCGACCACTAACTTTGGCCACTTGTCTTTCTAGATTGGGAAGAC	1371257	1371310	1371207	1371259	1	CONLIGscaffold_10	CONLIGDRAFT_86842	1370638	1372569	None	3873	520	21507	No_constitutive_exon_found_in_species
GGATGGACCTGGGTGGTAATAGCGCGTCTTCCTCGGCCTCAGGGGTGAAGGA	1407475	1407662	1407712	1407660	-1	CONLIGscaffold_10	CONLIGDRAFT_87184	1407475	1411015	None	3873	520	21507	No_constitutive_exon_found_in_species
TTGCCAAGAGGAAGAGGGAGGTTGAGGAGCGGAGGAGGGAGAATGCGGAGCG	1455855	1456185	1456235	1456183	-1	CONLIGscaffold_10	CONLIGDRAFT_87983	1455855	1457277	None	3873	520	21507	No_constitutive_exon_found_in_species
GCAAGTCATGCCTTCTCTTGTCGTTATGATACTAACAGTGGTGGGAATAGTG	1489884	1490068	1490118	1490066	-1	CONLIGscaffold_10	CONLIGDRAFT_673422	1489758	1491320	None	3873	520	21507	No_constitutive_exon_found_in_species
CATGGAGGTAGGAATGCGAATGTGAACTGCAGAACTGACCTGAGGGCTAGCA	1535688	1536819	1535638	1535690	1	CONLIGscaffold_10	CONLIGDRAFT_648368	1535178	1536819	None	3873	520	21507	No_constitutive_exon_found_in_species
TGGGGAAGATGCTGGCTGTTGGTTGGTTGGCTGGGCTGATGATGGGTTAGGG	1542006	1542639	1541956	1542008	1	CONLIGscaffold_10	CONLIGDRAFT_89343	1541598	1542639	None	3873	520	21507	No_constitutive_exon_found_in_species
TCGACCACATGAGAGGCCACAGTGACGGCCACGATGCTCCGGGGCGCAAGCC	1560491	1560662	1560712	1560660	-1	CONLIGscaffold_10	CONLIGDRAFT_583217	1560491	1562663	None	3873	520	21507	No_constitutive_exon_found_in_species
TATCATTTCTGCTTGCTTGGTCTTGGACTGTGCTGATTTTGAATGGGTAGTG	1576219	1577183	1576169	1576221	1	CONLIGscaffold_10	CONLIGDRAFT_691272	1575509	1577183	None	3873	520	21507	No_constitutive_exon_found_in_species
TTATTGTTATTGTCGTATTTGCACGATGGGCTTACGAACTTGGGGCACAGGG	1643546	1644023	1644073	1644021	-1	CONLIGscaffold_10	CONLIGDRAFT_91432	1643546	1645322	None	3873	520	21507	No_constitutive_exon_found_in_species
AGCAAGAACCCACAGCTGCGCCGCCGGCGGAGGGCGCGTTCGGCGGGCAGCA	1649330	1649500	1649550	1649498	-1	CONLIGscaffold_10	CONLIGDRAFT_582926	1649043	1650207	None	3873	520	21507	No_constitutive_exon_found_in_species
TAGCCTTCAATGATTGACGTTCAATGCTGACTGACTTGACGGGAATATAGAC	1699017	1699194	1699244	1699192	-1	CONLIGscaffold_10	CONLIGDRAFT_92438	1698556	1700010	None	3873	520	21507	No_constitutive_exon_found_in_species
AGACTGACCCGGGGGTATTTTTAACGAGCTAACGTATTGAAACTGGGTAGGA	1803038	1803210	1803260	1803208	-1	CONLIGscaffold_10	CONLIGDRAFT_93415	1802337	1805252	None	3873	520	21507	No_constitutive_exon_found_in_species
AATACTCCCAACCCCTCCTGATGGGCTAGATACACTAACTGGGCGAAAAGCG	12936	13228	12886	12938	1	CONLIGscaffold_11	CONLIGDRAFT_685339	10415	13228	None	3873	520	21507	No_constitutive_exon_found_in_species
AAACTTTTTGTTTCTTCTGTGTCCAGAGAGACGGTGCTAATGGGCAGCAGCA	147617	148093	147567	147619	1	CONLIGscaffold_11	CONLIGDRAFT_96449	146791	148093	None	3873	520	21507	No_constitutive_exon_found_in_species
CCTGGCATCGTGTTCCATCCGAAGACCAAGGCGCGTGCTTGTCGAGGGAGTC	202172	202231	202122	202174	1	CONLIGscaffold_11	CONLIGDRAFT_691736	201958	204859	None	3873	520	21507	No_constitutive_exon_found_in_species
TGGGGGTGGAGGGAGGGAGAGAGGGGAGAGACATGCTAACGGGGTGATAGAG	272248	272391	272441	272389	-1	CONLIGscaffold_11	CONLIGDRAFT_685430	272248	274000	None	3873	520	21507	No_constitutive_exon_found_in_species
CGGTTCTCCACCCCCTATTGTCTGTGTTACTAACGTTTCCCGGGGACCAGTG	355155	355481	355531	355479	-1	CONLIGscaffold_11	CONLIGDRAFT_544678	355155	355849	None	3873	520	21507	No_constitutive_exon_found_in_species
GGGGGGGAGGTGTGGGGAGATTAGGGTTGGGTGAGGGTGGGAGGTTATAGAC	556390	556463	556513	556461	-1	CONLIGscaffold_11	CONLIGDRAFT_657189	556390	558273	None	3873	520	21507	No_constitutive_exon_found_in_species
ATCGATAGCCCGCCCGGCGTGTCAACCTAACTGACTTGGGTATACGAAAGAA	580416	580521	580571	580519	-1	CONLIGscaffold_11	CONLIGDRAFT_718465	579612	581412	None	3873	520	21507	No_constitutive_exon_found_in_species
GCCTCTTTGGTCTAATGGCCTCCCACATCAGTGTTATTGGGATGGGCTAGGG	735133	736360	736410	736358	-1	CONLIGscaffold_11	CONLIGDRAFT_718501	735133	738048	None	3873	520	21507	No_constitutive_exon_found_in_species
ATAGTGTTAATCTCACTGTGGTGAGCTATCATGGGTATCCGTGGGCACAGAA	763766	764285	764335	764283	-1	CONLIGscaffold_11	CONLIGDRAFT_692046	763766	765786	None	3873	520	21507	No_constitutive_exon_found_in_species
GGGAACTCCCGACCGCATTCTAATGCTAGATGTTCTGACTGGGCATGTAGAG	1067138	1067345	1067395	1067343	-1	CONLIGscaffold_11	CONLIGDRAFT_718581	1061134	1068833	None	3873	520	21507	No_constitutive_exon_found_in_species
AACTATCTATCTACCGCTTGTTGTTGCCCTTTACTAATAACATGGGAAAGGT	1066407	1067082	1067132	1067080	-1	CONLIGscaffold_11	CONLIGDRAFT_718581	1061134	1068833	None	3873	520	21507	No_constitutive_exon_found_in_species
TCGAAACTCCGATTTCTCCTACTTTTGGGTTCAGACTAACATATGGGCAGTG	1080025	1080061	1079975	1080027	1	CONLIGscaffold_11	CONLIGDRAFT_604409	1075265	1080061	None	3873	520	21507	No_constitutive_exon_found_in_species
AGATCCATCGCAACCTGTATGACTGAACCCCGTTGACTGGGTGACAATAGAA	1309795	1310268	1310318	1310266	-1	CONLIGscaffold_11	CONLIGDRAFT_718661	1307873	1310423	None	3873	520	21507	No_constitutive_exon_found_in_species
GTAGACCTGCCTGATAATTTAATCTCGGACCCTGCTAACAATGGGAACAGCC	11088	11133	11038	11090	1	CONLIGscaffold_12	CONLIGDRAFT_685749	10638	11133	None	3873	520	21507	No_constitutive_exon_found_in_species
TATAAGCTATGGCTTTGGAAGGATGCGATGGATGGATCGAAGGGGGTTAGAA	89653	89770	89820	89768	-1	CONLIGscaffold_12	CONLIGDRAFT_685762	89653	90311	None	3873	520	21507	No_constitutive_exon_found_in_species
TGAATGTGTCCATAGTCAGGGATTGTTCGGTGATAGCCTGACGGGGTTAGTC	334482	334655	334432	334484	1	CONLIGscaffold_12	CONLIGDRAFT_685815	334402	336520	None	3873	520	21507	No_constitutive_exon_found_in_species
TATCCCTCAATCCAGGCAAGATTCGTGAATGTGCTGACGAGAGGGCCCAGAT	521419	521872	521922	521870	-1	CONLIGscaffold_12	CONLIGDRAFT_108101	521419	522234	None	3873	520	21507	No_constitutive_exon_found_in_species
ATCTTCGTTGGCCGCCGTGGAAGAACAGGAGCCGGCAGCTGGGGGCGCAGGT	105001	105558	104951	105003	1	CONLIGscaffold_13	CONLIGDRAFT_109090	104566	106582	None	3873	520	21507	No_constitutive_exon_found_in_species
GCTGGATTGATATTTTCACACCTTCCATGGTGTACGATGGCAACCGGGAGAT	209322	209415	209465	209413	-1	CONLIGscaffold_13	CONLIGDRAFT_664269	208680	211158	None	3873	520	21507	No_constitutive_exon_found_in_species
TGTGTTTGCGTCTTGTCAGCGATGCCTGACAATAAGATGCGGGCTTAAAGGG	231180	231383	231433	231381	-1	CONLIGscaffold_13	CONLIGDRAFT_110642	230813	231771	None	3873	520	21507	No_constitutive_exon_found_in_species
ATGGTCGTGGCTATTACCTAAAGAGACCGAGTTATTAACTGTGGGTGCAGTG	252776	253349	253399	253347	-1	CONLIGscaffold_13	CONLIGDRAFT_686057	251840	253505	None	3873	520	21507	No_constitutive_exon_found_in_species
GTGAGTTTTCTTCACATTGTGGCGTGTGGATGGCGTCTGACCGGGAACAGGT	353965	354127	354177	354125	-1	CONLIGscaffold_13	CONLIGDRAFT_584805	352981	355417	None	3873	520	21507	No_constitutive_exon_found_in_species
TTTTCCACGCGTTTTTGTTATTTTTATCATGGCATGTTGGGTTGGGAAAGGG	387189	387517	387139	387191	1	CONLIGscaffold_13	CONLIGDRAFT_113280	386901	387517	None	3873	520	21507	No_constitutive_exon_found_in_species
TCTTCTGATATTGCGAAACGTCGAGACACATGCTGACTGGGCGAACACAGAC	391974	392100	391924	391976	1	CONLIGscaffold_13	CONLIGDRAFT_113342	391464	393671	None	3873	520	21507	No_constitutive_exon_found_in_species
GAAAATGGGCGAAGGGGGAATGAATTGGACTGATAAAAACGGGCACGCAGAC	518535	519283	519333	519281	-1	CONLIGscaffold_13	CONLIGDRAFT_692796	518535	520450	None	3873	520	21507	No_constitutive_exon_found_in_species
AATCGACTGTTCCAAATTCGCATGGCTAACCGCATGCTTCCGGGAAACAGCA	827458	828544	828594	828542	-1	CONLIGscaffold_13	CONLIGDRAFT_657562	827059	829313	None	3873	520	21507	No_constitutive_exon_found_in_species
GTCGCTGGAAGAGAGAAAATATATGTGACAGATGCTAACAGGGGATTCAGGG	921137	921316	921366	921314	-1	CONLIGscaffold_13	CONLIGDRAFT_563989	921003	921615	None	3873	520	21507	No_constitutive_exon_found_in_species
CGGCGGGCAACAGCGCGGCGGCGACCCCGACCAAGGAGAAGGGGGAGAAGCG	951651	952327	952377	952325	-1	CONLIGscaffold_13	CONLIGDRAFT_693034	951651	955287	None	3873	520	21507	No_constitutive_exon_found_in_species
AGCAAGCTCCTGCTGCTCCCAAGGGAGTGGCGTTTGCGGAGGGGGAAGAGGA	980299	980490	980540	980488	-1	CONLIGscaffold_13	CONLIGDRAFT_664446	980097	985258	None	3873	520	21507	No_constitutive_exon_found_in_species
GAGAGTGGTAGTGATGAGGGGGAGAGTCCCGGGGAGGTTGGGGGGTATAGGG	980097	980182	980232	980180	-1	CONLIGscaffold_13	CONLIGDRAFT_664446	980097	985258	None	3873	520	21507	No_constitutive_exon_found_in_species
GTATGGCTCCCTAGTTCCTAGGTATCTTCTAACGACTTTCGCGGGGATAGCA	1046141	1046244	1046294	1046242	-1	CONLIGscaffold_13	CONLIGDRAFT_686308	1046141	1046365	None	3873	520	21507	No_constitutive_exon_found_in_species
AGTGCCAGCTGGGCTATTCTCTGGAGCAAAGTATGCTAACAAGGGAGAAGAA	78843	79597	78793	78845	1	CONLIGscaffold_14	CONLIGDRAFT_126846	78222	79597	None	3873	520	21507	No_constitutive_exon_found_in_species
GTTGCCGGCAAATTTCCTGGAATTGAAACCGCTAACATGGGGGATCCAAGAC	116393	117238	117288	117236	-1	CONLIGscaffold_14	CONLIGDRAFT_586022	116393	117977	None	3873	520	21507	No_constitutive_exon_found_in_species
GACTATGATGACGATAGGGGGGAGAGGAGGAGGAGGAGGCGGCGGGGGAGCG	169739	170013	170063	170011	-1	CONLIGscaffold_14	CONLIGDRAFT_128049	169739	173808	None	3873	520	21507	No_constitutive_exon_found_in_species
CGGCGAGGGCGGCGAGGGCGGCGAGGGCGAGCAGGGTGAGGAGGGTGAAGGC	176903	177287	176853	176905	1	CONLIGscaffold_14	CONLIGDRAFT_693208	175723	177519	None	3873	520	21507	No_constitutive_exon_found_in_species
ACGATAGTGTCGTTCGCCAGCGCAGAGGAAATGCAAAGGGAGTGACCAAGGT	235073	235547	235597	235545	-1	CONLIGscaffold_14	CONLIGDRAFT_585529	235073	235988	None	3873	520	21507	No_constitutive_exon_found_in_species
CTCATATCCGTCACGAGTCCGAGTGGCTATGCTAATCAAGGGTGATGAAGCG	325693	326033	326083	326031	-1	CONLIGscaffold_14	CONLIGDRAFT_664549	325693	327800	None	3873	520	21507	No_constitutive_exon_found_in_species
ACTTGCGCCGCACGACCTCCTCGCGCGACGCCGGGTCGGGCGTGATGGAGAT	398745	398987	398695	398747	1	CONLIGscaffold_14	CONLIGDRAFT_565722	396020	399173	None	3873	520	21507	No_constitutive_exon_found_in_species
TCCGCATACAGCCGGTTGTCTCGGTCACAAGCTAACCACTACGGGGACAGGA	407745	408294	407695	407747	1	CONLIGscaffold_14	CONLIGDRAFT_649573	407222	409018	None	3873	520	21507	No_constitutive_exon_found_in_species
AGATAATCGCTACCAAAGCAGAAAGCAAGCACACTGACTTGGGATGGTAGAA	417742	417949	417692	417744	1	CONLIGscaffold_14	CONLIGDRAFT_605507	416663	418323	None	3873	520	21507	No_constitutive_exon_found_in_species
AGACATCCCTTCCGTTATGGTCTACAGTACCGTCGCTGACTCGAGGGCAGAA	453544	454634	454684	454632	-1	CONLIGscaffold_14	CONLIGDRAFT_585713	453544	454773	None	3873	520	21507	No_constitutive_exon_found_in_species
GATGGGCTTTATGAGGGGTGGGTGACTGGGGAGGACGGCGGGAGGCGGAGGC	506187	506296	506137	506189	1	CONLIGscaffold_14	CONLIGDRAFT_657756	504721	506296	None	3873	520	21507	No_constitutive_exon_found_in_species
TGGTCTAGAGTCTGTCGCTCATTGAGATGTACACGCTGACAGGTGGGAAGCC	558200	558605	558150	558202	1	CONLIGscaffold_14	CONLIGDRAFT_585485	557424	564621	None	3873	520	21507	No_constitutive_exon_found_in_species
GTGAGATGGCAGAACTGTCAGGAATCGCATGCTAACAACCATGGGTGCAGCA	560708	560744	560658	560710	1	CONLIGscaffold_14	CONLIGDRAFT_585485	557424	564621	None	3873	520	21507	No_constitutive_exon_found_in_species
ACCTGTACGCTGTTCCGACAAAAACGTGGACTAACGGCTGGGACTGCAAGCG	562738	563543	562688	562740	1	CONLIGscaffold_14	CONLIGDRAFT_585485	557424	564621	None	3873	520	21507	No_constitutive_exon_found_in_species
ATCAGCCGGGTTATTGAGAAGCAAGAGCAAGACGCTGACGATTGGGGTAGGC	641905	641983	641855	641907	1	CONLIGscaffold_14	CONLIGDRAFT_649638	641262	642581	None	3873	520	21507	No_constitutive_exon_found_in_species
CGACCACCCCGGACAACGAACGCACCCGAATTCTATTCTGGGCGGCTGAGTT	693213	693552	693163	693215	1	CONLIGscaffold_14	CONLIGDRAFT_585685	690882	693552	None	3873	520	21507	No_constitutive_exon_found_in_species
AGGCTTGGCTAGGACTGTTTACTGACTGGTTCTGCTCACAGGGTGCCGAGGA	722722	722964	723014	722962	-1	CONLIGscaffold_14	CONLIGDRAFT_562372	721973	723508	None	3873	520	21507	No_constitutive_exon_found_in_species
ATGGACTCCACTAGACGTTAGATGGGTGTGAGATGCTAATCTAGGGGTAGCA	918799	918864	918914	918862	-1	CONLIGscaffold_14	CONLIGDRAFT_140671	914530	919693	None	3873	520	21507	No_constitutive_exon_found_in_species
TGGGGCCGGACCTCGGAGCCGAAGAGAGCGAGAGGAACTCCCGGCGGGAGAC	969000	969025	968950	969002	1	CONLIGscaffold_14	CONLIGDRAFT_657841	966766	970986	None	3873	520	21507	No_constitutive_exon_found_in_species
CATTACCGTATGGCCGAACCGGTCTGGGAGGACTAAGGGGTAGGAGACAGGG	973498	973725	973448	973500	1	CONLIGscaffold_14	CONLIGDRAFT_686640	973123	973725	None	3873	520	21507	No_constitutive_exon_found_in_species
AAGATCGGAGCAGTCAAGACCAGAGCGAGCACAGAGACTGGGGCTCGGAGCC	977277	977525	977227	977279	1	CONLIGscaffold_14	CONLIGDRAFT_649740	976614	977525	None	3873	520	21507	No_constitutive_exon_found_in_species
TTGATGGGAAGGGGGAAGGGGGGGTTGTGCATATTGATGTGAGGGAGAAGGG	212422	212446	212372	212424	1	CONLIGscaffold_15	CONLIGDRAFT_664674	210691	212446	None	3873	520	21507	No_constitutive_exon_found_in_species
GGTGATGGGGTGGGTGAGTTGTGGTGTGGTGATGGCTGACGATGGGGTAGTG	213454	213561	213611	213559	-1	CONLIGscaffold_15	CONLIGDRAFT_719354	213040	215201	None	3873	520	21507	No_constitutive_exon_found_in_species
TCAGAGCTCTGTCGCATGCTGGCTCACGCTGACATAAGTGGGCGATGCAGGC	213040	213241	213291	213239	-1	CONLIGscaffold_15	CONLIGDRAFT_719354	213040	215201	None	3873	520	21507	No_constitutive_exon_found_in_species
TATGTCAAAAAGAACAGACGGATATCGACAGCTGTCGACTAGGGTTACAGTT	560566	560900	560516	560568	1	CONLIGscaffold_15	CONLIGDRAFT_649837	559719	560900	None	3873	520	21507	No_constitutive_exon_found_in_species
CCGTCTTAATGCTGTGGGCTAATTCGATTCTTTTGAGCCCTCGGGAAAAGTG	647918	648397	648447	648395	-1	CONLIGscaffold_15	CONLIGDRAFT_142316	647918	648749	None	3873	520	21507	No_constitutive_exon_found_in_species
GGGAGGAATCACTTAGGCTATGTCTAATACAATAAGCGTGTGGGATATAGAT	781767	782002	781717	781769	1	CONLIGscaffold_15	CONLIGDRAFT_686808	779064	783007	None	3873	520	21507	No_constitutive_exon_found_in_species
TGTGTCGTGTCTTAGCACACAAAAGGCTCTTCTGACATTGGGAATTGTAGGC	99460	99538	99588	99536	-1	CONLIGscaffold_17	CONLIGDRAFT_650020	99460	100663	None	3873	520	21507	No_constitutive_exon_found_in_species
GGTTTGGTGTTTGATCGTGGCCTGACGGAGGAACTGACCATGGGGAGCAGAT	305987	306601	306651	306599	-1	CONLIGscaffold_17	CONLIGDRAFT_145397	305987	308131	None	3873	520	21507	No_constitutive_exon_found_in_species
CGATTGCATCTTGGTTCTTATCGACAGCAACTATCTACGGGTAATGACAGGA	319618	319949	319999	319947	-1	CONLIGscaffold_17	CONLIGDRAFT_694302	318438	320365	None	3873	520	21507	No_constitutive_exon_found_in_species
GGATCCTTACGACATCTGCTGGACTGGCAGTGAGCTAACGGGTATGATAGGT	546119	547124	546069	546121	1	CONLIGscaffold_17	CONLIGDRAFT_637972	545654	547720	None	3873	520	21507	No_constitutive_exon_found_in_species
CAGGAAACTTCAAATACATACAGTACGTGATAATCTAAAAAAAGGGTTAGCC	548362	548612	548662	548610	-1	CONLIGscaffold_17	CONLIGDRAFT_674751	547927	549006	None	3873	520	21507	No_constitutive_exon_found_in_species
TATCGAAACCGGGATCGACTTTCGTCTTTCTTCACGTCTTGGGATTGCAGTC	133436	133609	133659	133607	-1	CONLIGscaffold_18	CONLIGDRAFT_687181	132929	134623	None	3873	520	21507	No_constitutive_exon_found_in_species
CGTGCGCGCGTACAAAGGACATTTTTGCCTTGCAGGGGTACAGACGGCAGGC	156406	156691	156741	156689	-1	CONLIGscaffold_18	CONLIGDRAFT_719629	156406	157789	None	3873	520	21507	No_constitutive_exon_found_in_species
ACCAAAACACATGGTAGAGTCCATGGTTGACCTGTTGGGTTGTAAAACAGGA	374110	374295	374345	374293	-1	CONLIGscaffold_18	CONLIGDRAFT_606350	371745	375195	None	3873	520	21507	No_constitutive_exon_found_in_species
GGAGTGACCCGGTCGAATTGGTGCGCAAGTGAGCTTCCCCGTTGGGACAGCT	392612	393043	392562	392614	1	CONLIGscaffold_18	CONLIGDRAFT_687270	392332	393126	None	3873	520	21507	No_constitutive_exon_found_in_species
CAAATATATCGAGCGTTTATCACGGAGCTGACTCTGTGTGGGGTGCATAGTT	398623	398973	398573	398625	1	CONLIGscaffold_18	CONLIGDRAFT_638092	397820	398973	None	3873	520	21507	No_constitutive_exon_found_in_species
TGGGAACAGTAATGGGTCACATGGATCGCATGGCAGACGGGAGGAGGAAGGG	433479	433587	433637	433585	-1	CONLIGscaffold_18	CONLIGDRAFT_586577	430653	434309	None	3873	520	21507	No_constitutive_exon_found_in_species
ACGCTCGCCATCACCTCACTACATAGAGACGCTAATCGGGTAATCAAAAGCC	436518	436951	436468	436520	1	CONLIGscaffold_18	CONLIGDRAFT_638102	435911	437422	None	3873	520	21507	No_constitutive_exon_found_in_species
AACCGTAAACTCACGGGTGACTTAGTTTCCCCGGGACTTCATCAGGGGAGCA	130194	130401	130144	130196	1	CONLIGscaffold_19	CONLIGDRAFT_587008	129510	131679	None	3873	520	21507	No_constitutive_exon_found_in_species
TCAAATTCATTGCACTGCTGGTATTGATCAAGTACTGATAGATTGGGCAGCA	130825	130909	130775	130827	1	CONLIGscaffold_19	CONLIGDRAFT_587008	129510	131679	None	3873	520	21507	No_constitutive_exon_found_in_species
CATGACCCCACGTTGGCACTGAGGCAAGAGTACTGTGCTGGGCTAACAAGAT	158172	158718	158768	158716	-1	CONLIGscaffold_19	CONLIGDRAFT_625728	158172	160422	None	3873	520	21507	No_constitutive_exon_found_in_species
TCTTCTGTCTCTTGTCTCCGTCCACTAATACGAGGGGGATGAAATCACAGGG	30492	31402	30442	30494	1	CONLIGscaffold_20	CONLIGDRAFT_638178	29319	31402	None	3873	520	21507	No_constitutive_exon_found_in_species
ATTCATCTCTATAATACCGTAAAGGGTCACTAACAGTATGCGACGGGTAGCA	31955	32692	31905	31957	1	CONLIGscaffold_20	CONLIGDRAFT_638181	31422	32692	None	3873	520	21507	No_constitutive_exon_found_in_species
TGTCACCCCAACGAGCGAGTGGTCTTACTGACGCTGCTTTTCCGGGAAAGAA	47878	48043	47828	47880	1	CONLIGscaffold_20	CONLIGDRAFT_697198	45375	48175	None	3873	520	21507	No_constitutive_exon_found_in_species
ACTCAGACTCGGAGGAAGAAGCCACATCGTCGACTCCGTGGTATGGGGAGCA	206499	206784	206834	206782	-1	CONLIGscaffold_20	CONLIGDRAFT_658175	206307	207625	None	3873	520	21507	No_constitutive_exon_found_in_species
ATTCGGTTCCTCGACCGCCCAGAGGAGCAAGCACTTACCACCGGGAACAGAA	257129	257351	257079	257131	1	CONLIGscaffold_20	CONLIGDRAFT_606681	256579	258510	None	3873	520	21507	No_constitutive_exon_found_in_species
CGCGTCTAGCTTCAGGTAACCAAAAGCTGACCAGGTTTCTTGGGTATGAGGT	286521	286714	286764	286712	-1	CONLIGscaffold_20	CONLIGDRAFT_606701	279907	287793	None	3873	520	21507	No_constitutive_exon_found_in_species
ACGGCTAAGTCCTGGTCCGATATCTAAGGCGCGCGCAAAGGGCAGGCGAGCT	305496	305738	305446	305498	1	CONLIGscaffold_20	CONLIGDRAFT_658199	304045	307240	None	3873	520	21507	No_constitutive_exon_found_in_species
AAGAGGCGCTTCGAATGATTCCTCCCCTGCCTCTTGGACTACCGAGGGAGGT	306642	306690	306592	306644	1	CONLIGscaffold_20	CONLIGDRAFT_658199	304045	307240	None	3873	520	21507	No_constitutive_exon_found_in_species
CATACAGGAACGACCAGAGTGCTCCTCGATGATCTAACGCGGGGACACAGCG	35982	36546	35932	35984	1	CONLIGscaffold_21	CONLIGDRAFT_217961	35654	38368	None	3873	520	21507	No_constitutive_exon_found_in_species
GGGTAATAGAAGGGGGGAAATACAGGCAGCACCTCAACTTTGGTGGGCAGCT	52528	52960	52478	52530	1	CONLIGscaffold_21	CONLIGDRAFT_650493	52439	53659	None	3873	520	21507	No_constitutive_exon_found_in_species
TGACCAGTTCCGCGTCAGGATGTGTCTCGTGAGTACTAAGGGGGAAATAGCA	106876	106985	106826	106878	1	CONLIGscaffold_21	CONLIGDRAFT_697482	106623	107951	None	3873	520	21507	No_constitutive_exon_found_in_species
ACATGTTTATTTACGGCAAGGTTATTGACTAATGATGCGGTGGGCAAAAGAG	152045	152811	151995	152047	1	CONLIGscaffold_21	CONLIGDRAFT_606829	150998	154466	None	3873	520	21507	No_constitutive_exon_found_in_species
ACACAGCAAATTGCACCGGGATTGGCAGCTAACCAGGGGGAGCGAATCAGGA	49341	49745	49795	49743	-1	CONLIGscaffold_23	CONLIGDRAFT_223085	48987	51017	None	3873	520	21507	No_constitutive_exon_found_in_species
GGTTCTTGCACCTTTGGCATCGTCGATGGTTTGGCTGACTGGGCAAGCAGGC	52791	52977	53027	52975	-1	CONLIGscaffold_23	CONLIGDRAFT_687589	51191	53167	None	3873	520	21507	No_constitutive_exon_found_in_species
TCTCTACTAGAGTCCGCAGTACTGGAAATCCGCTGACGGCAGGGGAAAAGGA	54400	55027	54350	54402	1	CONLIGscaffold_23	CONLIGDRAFT_626191	53781	55526	None	3873	520	21507	No_constitutive_exon_found_in_species
TACAACCGTCACGAACATGGCTTGCTCTTTACGCTTACAATGGGGTACAGAA	76427	77357	76377	76429	1	CONLIGscaffold_23	CONLIGDRAFT_638350	75684	77357	None	3873	520	21507	No_constitutive_exon_found_in_species
ACAGCCGGTTGTCTCGTACACAAGCTAACCACCATGGGGATAGGACATAGTG	15039	15129	14989	15041	1	CONLIGscaffold_26	CONLIGDRAFT_687624	14918	15413	None	3873	520	21507	No_constitutive_exon_found_in_species
GCCACGGGGAACGGGGGGGGTTGAAGGAGTGGGACTTTGGGGTGTTGGAGGT	43385	43780	43830	43778	-1	CONLIGscaffold_27	CONLIGDRAFT_224823	43385	44934	None	3873	520	21507	No_constitutive_exon_found_in_species
CGAGTCCGAAAACTTGACTCAAGACAAAAGTCAACTGACAAAGGGACCAGCG	1039	1341	1391	1339	-1	CONLIGscaffold_33	CONLIGDRAFT_278598	851	2885	None	3873	520	21507	No_constitutive_exon_found_in_species
GATACACGCGTCGAGTCACATATTAATACACGTATATGAGGGGGTTTAAGGT	5749	5948	5699	5751	1	CONLIGscaffold_38	CONLIGDRAFT_699808	5534	6623	None	3873	520	21507	No_constitutive_exon_found_in_species
TGTGGTGGGTCAAGTCCGTGACGAGCAGTGCAGGCTGAAGAAGGGGGCAGCG	3910	4159	4209	4157	-1	CONLIGscaffold_40	CONLIGDRAFT_687745	3910	4356	None	3873	520	21507	No_constitutive_exon_found_in_species
AGGGGCCAGCTAAGCAAAAAGCCCTGTACTTCGTACAACGGGGAATTTAGCA	12629	12851	12901	12849	-1	CONLIGscaffold_40	CONLIGDRAFT_650713	12629	13512	None	3873	520	21507	No_constitutive_exon_found_in_species
AAGCAGGTCCTTGGAGCGTGACGCATGGCCGCGGACCCCTGGGTGCGCAGGG	8070	8455	8505	8453	-1	CONLIGscaffold_44	CONLIGDRAFT_701305	8070	9262	None	3873	520	21507	No_constitutive_exon_found_in_species
CTAGCTGCTACTTGGGTCGTGGGACAGTCATCCCACTAACAGGGGACCAGGA	5228	5499	5549	5497	-1	CONLIGscaffold_57	CONLIGDRAFT_368077	5228	6168	None	3873	520	21507	No_constitutive_exon_found_in_species
GAAGCTCGTTTGTTAGCGAGGACCATCCCGGGTCGCTGAGACTGGGCAAGGC	174	527	577	525	-1	CONLIGscaffold_63	CONLIGDRAFT_687826	174	2411	None	3873	520	21507	No_constitutive_exon_found_in_species
TCCGCAGTGGAGGGAGACATGACCGTTGCTCCACTAACGGGGCGTCAAAGAG	3424	3702	3374	3426	1	CONLIGscaffold_72	CONLIGDRAFT_687850	3181	3702	None	3873	520	21507	No_constitutive_exon_found_in_species
