# Supplementary material for: Widespread Separation of the Polypyrimidine Tract From 3′ AG by G Tracts in Association With Alternative Exons in Metazoa and Plants
Source: Front Genet. 2019 Jan 14;9:741. doi: 10.3389/fgene.2018.00741 (PMC6339879; doi:10.3389/fgene.2018.00741)
Supplement: DATA FILE S1 — Sequences of REPAG 3′ SS from each species of fungi. [file Data_Sheet_1.zip › Supplementary data 1/Fungi_Release38_colletotrichum_incanum_gca_001855235.txt]

REPA_GGG_Sequence	Exon_Start	Exon_End	Pos_-50	Pos_+2	Strand	Chromosome	GeneID	Gene_Start	Gene_End	Gene_Name	Number_of_REPAs	Number_of_REPAs_has_GGG	Number_of_Intron(Intra_genic_Region)	Upstream_Constitutive_Exon
AAGCTCACTACCGTTCTTGATTATACAGGGAAAAGCTGATGAAGGGTTAGGT	750045	750110	749995	750047	1	CDEM12_scaffold24_25.8	CSPAE12_01304	749162	750564	None	3606	359	22048	No_constitutive_exon_found_in_species
TTGAGCGTCAAAGATATGCTTCTGGGGAACTCGAGACTGACGGGAAATAGAT	754574	755056	754524	754576	1	CDEM12_scaffold24_25.8	CSPAE12_01305	754114	755579	None	3606	359	22048	No_constitutive_exon_found_in_species
CAAAGCACGACCGACACACTTTTGGAAGTAGGGCGACCATCGGGACGTAGCA	797985	798225	797935	797987	1	CDEM12_scaffold24_25.8	CSPAE12_01314	797692	798225	None	3606	359	22048	No_constitutive_exon_found_in_species
CTCCATTATCAAGAAGAGGGAACAAGCATGCTGACATCCGGGGTGGGCAGCT	896060	896804	896010	896062	1	CDEM12_scaffold24_25.8	CSPAE12_01334	895578	896804	None	3606	359	22048	No_constitutive_exon_found_in_species
CCCGCGTATTCGGGAACGAATCTGATGCTTAACTGACACAACGGGAATAGTA	933459	933684	933409	933461	1	CDEM12_scaffold24_25.8	CSPAE12_01341	932154	933684	None	3606	359	22048	No_constitutive_exon_found_in_species
CCAGGAACCATGCGCTGATTCTGTCGTTCGCAAGGCTAATGGGATGCTAGAC	940424	941764	940374	940426	1	CDEM12_scaffold24_25.8	CSPAE12_01345	940246	941764	None	3606	359	22048	No_constitutive_exon_found_in_species
TGCTTCAGTGCAGCAGCTCCGATAATCTCCGATACTGACGGGATGCGCAGGC	1007221	1007322	1007171	1007223	1	CDEM12_scaffold24_25.8	CSPAE12_01367	1007053	1008436	None	3606	359	22048	No_constitutive_exon_found_in_species
CTCTGGACTGACGCTTTAGAGGGACCTTGTCAGCTGACTGTAGGGAATAGGC	57052	57217	57267	57215	-1	CDEM12_scaffold318_24.9	CSPAE12_07431	56774	58478	None	3606	359	22048	No_constitutive_exon_found_in_species
CCCAAAGCAAGTTTGCGGGGAGCCTGTACTGATACCATTGGGGGCCGTAGAC	166170	166288	166120	166172	1	CDEM12_scaffold318_24.9	CSPAE12_07467	164766	166288	None	3606	359	22048	No_constitutive_exon_found_in_species
GCCAATTTCGTATCACGAGAAAGGGTGATGGCTGACGCGGGGTGTAATAGCT	307205	307558	307608	307556	-1	CDEM12_scaffold318_24.9	CSPAE12_07497	307205	308203	None	3606	359	22048	No_constitutive_exon_found_in_species
TGAGGACATGCAATTTTGGGGCTGGACCTAATTCCTGCTTGGGTTGAAAGTG	647701	648488	647651	647703	1	CDEM12_scaffold318_24.9	CSPAE12_07606	647199	649508	None	3606	359	22048	No_constitutive_exon_found_in_species
CCGTTGACGAACTCAAGTCGTCACTGCGACCGCTGACATCAAGGGAAAAGGC	733426	734304	734354	734302	-1	CDEM12_scaffold318_24.9	CSPAE12_07627	733426	737839	None	3606	359	22048	No_constitutive_exon_found_in_species
CTTCGCTTTCTTTTCTTCGATCTCGCCCGATAACTCGACGGGGCGCACAGAG	924695	924963	924645	924697	1	CDEM12_scaffold318_24.9	CSPAE12_07679	924586	924963	None	3606	359	22048	No_constitutive_exon_found_in_species
AACCCCGTCATGTCTGCGAAACTGGGGTGGGCTAACGCGGGGTAAATTAGGT	99846	100359	100409	100357	-1	CDEM12_scaffold83_25.6	CSPAE12_02955	99486	100463	None	3606	359	22048	No_constitutive_exon_found_in_species
AGGAAAGGATCAATAGAAGGCTGACAATGTGGTTTGGGGCATGGGAACAGCG	510497	510579	510629	510577	-1	CDEM12_scaffold83_25.6	CSPAE12_03060	509953	510695	None	3606	359	22048	No_constitutive_exon_found_in_species
ATCGTTGCTGCAGTCGCTTTCTCTGGGGATGGACTGGCTAACATGGGTAGGA	879774	880743	880793	880741	-1	CDEM12_scaffold83_25.6	CSPAE12_03152	879774	881127	None	3606	359	22048	No_constitutive_exon_found_in_species
ATGATTCGTTACTCGTCCGAGAGTGTACCTGTGACTGACGACCCGGGAAGGC	935152	935266	935102	935154	1	CDEM12_scaffold83_25.6	CSPAE12_03164	934319	935465	None	3606	359	22048	No_constitutive_exon_found_in_species
GACGATGCCATGAGGTGGTGTGGTGGCCCGTGGCTGACTTGGGGTTATAGGA	142429	142563	142379	142431	1	CDEM12_scaffold352_24.4	CSPAE12_08796	141988	143388	None	3606	359	22048	No_constitutive_exon_found_in_species
TTCACGGAGGGGTTGTAAGAGTAGCAGGCTAACACGGCGCTGGGGAACAGCA	266321	266367	266271	266323	1	CDEM12_scaffold352_24.4	CSPAE12_08825	266153	267139	None	3606	359	22048	No_constitutive_exon_found_in_species
TGGTGTTTCTCAAGTTTCACCTTGAGATTTGACTGACGACGGGAACATAGCT	418260	418368	418210	418262	1	CDEM12_scaffold352_24.4	CSPAE12_08870	417718	419056	None	3606	359	22048	No_constitutive_exon_found_in_species
GCTGTCCGTTGCTCTGGCGGGATGGACTGCTAATGAGGGCGTGGTGATAGGA	482811	482857	482761	482813	1	CDEM12_scaffold352_24.4	CSPAE12_08887	480872	482857	None	3606	359	22048	No_constitutive_exon_found_in_species
TTGCATGCAAGTGATTATTGGACACGAAAGGCTGACAAACTGGGGCACAGAA	662478	662581	662428	662480	1	CDEM12_scaffold352_24.4	CSPAE12_08933	659204	662581	None	3606	359	22048	No_constitutive_exon_found_in_species
AACAAGGAAGAATTCTGTAAACAGCACTGATCACAGGACTTGGGGGATAGTC	118415	118881	118931	118879	-1	CDEM12_scaffold15_24.4	CSPAE12_00594	118415	118999	None	3606	359	22048	No_constitutive_exon_found_in_species
AGAGTCTTGGGTCATAACGGTCCAGGACAAGCAAGACTGACGGGGCGTAGAC	148352	148514	148564	148512	-1	CDEM12_scaffold15_24.4	CSPAE12_00603	147830	148759	None	3606	359	22048	No_constitutive_exon_found_in_species
TGGGGAGGGGGGTTCGTTAGACGATAATGCTGACCTGCAGCGGGGGACAGAC	280595	280652	280545	280597	1	CDEM12_scaffold15_24.4	CSPAE12_00629	280368	282467	None	3606	359	22048	No_constitutive_exon_found_in_species
ACGACTCGGTATGAATCGTTTGCTGATGTCTGACTGGGGTAAAATCACAGAC	570309	570431	570259	570311	1	CDEM12_scaffold15_24.4	CSPAE12_00698	570085	570566	None	3606	359	22048	No_constitutive_exon_found_in_species
TGAGTAACACAACATGGTGTTTTGGCAACGCATCTAACATATTGGGACAGCC	663402	663431	663352	663404	1	CDEM12_scaffold15_24.4	CSPAE12_00720	662905	663978	None	3606	359	22048	No_constitutive_exon_found_in_species
GAGAGGCGTAACTCAAGCGAACAAAGTATCTGCCGCTGACATTGGGACAGAC	699727	699814	699677	699729	1	CDEM12_scaffold15_24.4	CSPAE12_00725	699419	701208	None	3606	359	22048	No_constitutive_exon_found_in_species
TCAGTCCCATCCTAATACCTGGTGTAAGTCTTAAGCTAACAAGGGTGTAGGA	686804	686885	686935	686883	-1	CDEM12_scaffold336_24.4	CSPAE12_08424	686220	687120	None	3606	359	22048	No_constitutive_exon_found_in_species
ATGTCTTTGGCAGATGGTCATTATCCAGACCTAGAGCTGACGTAGGGAAGCT	722180	722330	722130	722182	1	CDEM12_scaffold336_24.4	CSPAE12_08431	721517	722801	None	3606	359	22048	No_constitutive_exon_found_in_species
CAGCAAAACAAAAGTCAGGTATGTAGGTTCCTTTCACTGACTGGGAAAAGGC	772744	773161	772694	772746	1	CDEM12_scaffold336_24.4	CSPAE12_08442	772604	774729	None	3606	359	22048	No_constitutive_exon_found_in_species
TGCGTCACAAAGAACGATTGATGTCGATGAGTGCTAATTGAATGGGACAGGG	516797	516935	516985	516933	-1	CDEM12_scaffold230_24.1	CSPAE12_05794	516797	518678	None	3606	359	22048	No_constitutive_exon_found_in_species
TAAGTTTTCGTGACGGACTGACCAGGAGACACGAGTGCTAAGTGGGACAGGT	627712	628018	628068	628016	-1	CDEM12_scaffold230_24.1	CSPAE12_05818	625645	628867	None	3606	359	22048	No_constitutive_exon_found_in_species
GCCCCTCGAAGTATTGGCGGAGTCGATGTGCTGACGTGACGGGATTGCAGAA	12001	12188	11951	12003	1	CDEM12_scaffold302_24.0	CSPAE12_06778	11612	12844	None	3606	359	22048	No_constitutive_exon_found_in_species
TGAGCATCCTGGCTCCGAAGTTGACAAGGACATATTCTAATTAAGGGCAGAC	95881	95925	95831	95883	1	CDEM12_scaffold302_24.0	CSPAE12_06802	90501	95925	None	3606	359	22048	No_constitutive_exon_found_in_species
ATCCAGCATGCCTCACTTTGACAGATTGGCCTTTGGACTAACCGGGATAGCG	142594	142721	142771	142719	-1	CDEM12_scaffold302_24.0	CSPAE12_06815	142594	143499	None	3606	359	22048	No_constitutive_exon_found_in_species
GTTGCCTCGCTCCTTCCATTTTGAAATCTTCAAGTTAACATGGGAAGCAGAA	459499	459696	459449	459501	1	CDEM12_scaffold302_24.0	CSPAE12_06893	458375	459696	None	3606	359	22048	No_constitutive_exon_found_in_species
AAATTAACTCCAACCTTGTCCTGGAAGGTCAGTACTGACTGGGAATGCAGAT	530949	531671	530899	530951	1	CDEM12_scaffold302_24.0	CSPAE12_06907	530139	531671	None	3606	359	22048	No_constitutive_exon_found_in_species
CTTATCGATCCAATACGTGGGACAAGTAACTGACATTTTTGGGGCAATAGTT	598169	598254	598304	598252	-1	CDEM12_scaffold302_24.0	CSPAE12_06923	595155	598536	None	3606	359	22048	No_constitutive_exon_found_in_species
GCAGCATAACATATCGGTGCCTGTTGTTGTTGCTAACGATGGGACCACAGGT	661679	661764	661814	661762	-1	CDEM12_scaffold302_24.0	CSPAE12_06941	661491	662126	None	3606	359	22048	No_constitutive_exon_found_in_species
ACGATTTTATGGAACGCTCCAAAATACATCAGTACTGACGGGTAAACCAGCT	674407	674447	674497	674445	-1	CDEM12_scaffold302_24.0	CSPAE12_06943	673989	675662	None	3606	359	22048	No_constitutive_exon_found_in_species
GGCGCCAATCGTCCCTAACTACCATCGGCGCCTCGCTGACAGGGCCACAGGC	157489	157663	157713	157661	-1	CDEM12_scaffold335_23.3	CSPAE12_08114	156174	158344	None	3606	359	22048	No_constitutive_exon_found_in_species
GGATGGTGGCTTGGTCAGGCTGGTCATGGCACAACTAACATGGGCAACAGGT	325623	327265	327315	327263	-1	CDEM12_scaffold335_23.3	CSPAE12_08151	325623	327999	None	3606	359	22048	No_constitutive_exon_found_in_species
TGTTGTTCTTCAATCAGACCACCCTGTCAGACGGCTAACAGGGTAAAAAGGT	380031	380099	379981	380033	1	CDEM12_scaffold335_23.3	CSPAE12_08160	379764	381912	None	3606	359	22048	No_constitutive_exon_found_in_species
CGTACAGTTCGTGCTGTTGATATCAAATGCTCGGCTGACTCGGGAAACAGAT	452096	454240	454290	454238	-1	CDEM12_scaffold335_23.3	CSPAE12_08177	450990	454501	None	3606	359	22048	No_constitutive_exon_found_in_species
GTGGGACTTCCTTTTGGAGATCATGAGACTGATCCGCGATGGGGTTGTAGAA	480531	480801	480481	480533	1	CDEM12_scaffold335_23.3	CSPAE12_08181	480282	482200	None	3606	359	22048	No_constitutive_exon_found_in_species
CCGCCATCGTCGACGGGGCCTGGGACAGCCTGCTAACTTTGGGGTTGTAGAA	484729	484872	484679	484731	1	CDEM12_scaffold335_23.3	CSPAE12_08182	483300	485394	None	3606	359	22048	No_constitutive_exon_found_in_species
TGGTAACCAAAGATGGGACGAAAGTATCGCTAATGCTGGGAGGAACACAGGC	576750	576974	576700	576752	1	CDEM12_scaffold335_23.3	CSPAE12_08209	576292	578320	None	3606	359	22048	No_constitutive_exon_found_in_species
GACTCGAGCGTGGAGACGACGTGGCGAAGGCTTGCTAACGGGTGGTATAGCG	6725	6820	6675	6727	1	CDEM12_scaffold17_25.1	CSPAE12_00745	4067	6820	None	3606	359	22048	No_constitutive_exon_found_in_species
ATGTGCGGCAATCCGGAAATGAAAGCATTGGCTAACCATTGGGGAAACAGCT	74729	74820	74679	74731	1	CDEM12_scaffold17_25.1	CSPAE12_00761	74328	74820	None	3606	359	22048	No_constitutive_exon_found_in_species
CTAGTATATCCATGGGTAGGTAGCATGGCTAACCTCATCTTGGGTTGAAGGT	276445	276533	276395	276447	1	CDEM12_scaffold17_25.1	CSPAE12_00817	275610	277485	None	3606	359	22048	No_constitutive_exon_found_in_species
AATGTATAAGACTCCTCATACCGGAAATAACTCGACTTTCCGGGCAACAGGA	510415	510548	510598	510546	-1	CDEM12_scaffold17_25.1	CSPAE12_00880	510415	511856	None	3606	359	22048	No_constitutive_exon_found_in_species
ATGATGAAGAATCTGCTGCCAGGAAGTCCTCTAATGCTCTACGGGAACAGAT	41107	41689	41739	41687	-1	CDEM12_scaffold90_25.7	CSPAE12_03281	39404	42019	None	3606	359	22048	No_constitutive_exon_found_in_species
AAGGCGTCAATTACAGAAGGAATCGCTCTGAGCTAATGGGAGTTGAAAAGCC	75822	76041	76091	76039	-1	CDEM12_scaffold90_25.7	CSPAE12_03286	75138	76179	None	3606	359	22048	No_constitutive_exon_found_in_species
CGTAAGAACCCTCAAGCCGTACTCTTGCAGGTGTAGTAACAACAGGGAAGAA	109491	110134	109441	109493	1	CDEM12_scaffold90_25.7	CSPAE12_03292	108564	110448	None	3606	359	22048	No_constitutive_exon_found_in_species
TCATAATCCTCAGTAGCAACATTGAAGCGATGTAACTGACATGGGCCAAGGG	485928	486006	486056	486004	-1	CDEM12_scaffold90_25.7	CSPAE12_03376	485206	486419	None	3606	359	22048	No_constitutive_exon_found_in_species
GGTTATCCTCCATGGATGTCATGATCTCTGGTATTCTAACATGGGAACAGTT	532152	532547	532102	532154	1	CDEM12_scaffold90_25.7	CSPAE12_03391	531809	532547	None	3606	359	22048	No_constitutive_exon_found_in_species
GTACGTCATCCGAAAGTAGCTTGCCTTGCAATGGACTGACAGGGCAATAGTG	295130	295772	295822	295770	-1	CDEM12_scaffold356_24.7	CSPAE12_09188	294965	296507	None	3606	359	22048	No_constitutive_exon_found_in_species
TTGCTCCCATGTTGGCGGGGAAAAGATGTGCTAACTATAATGGGGGACAGAA	413651	413835	413601	413653	1	CDEM12_scaffold356_24.7	CSPAE12_09221	412937	414916	None	3606	359	22048	No_constitutive_exon_found_in_species
ATTGAACTACTTCCTGCTCCAAAGACACAAATCACTATGGGGAAACGCAGGC	465315	465498	465548	465496	-1	CDEM12_scaffold356_24.7	CSPAE12_09233	465315	468600	None	3606	359	22048	No_constitutive_exon_found_in_species
GACCTGGAACATCACAATCGAGCACCTTAAGCAGGAAGATGGGACAGCAGTC	490817	491141	490767	490819	1	CDEM12_scaffold356_24.7	CSPAE12_09241	489784	492333	None	3606	359	22048	No_constitutive_exon_found_in_species
AGACCCTGACGACGCTTTTCCCGAAGATAAGGCGAGAAAACTGGGAAAAGTG	491214	492333	491164	491216	1	CDEM12_scaffold356_24.7	CSPAE12_09241	489784	492333	None	3606	359	22048	No_constitutive_exon_found_in_species
CAACGTCCTGTCCTAAAACTGAAAGCAATCGTATCTAACAAGGGATAAAGTT	493891	493946	493996	493944	-1	CDEM12_scaffold356_24.7	CSPAE12_09242	493633	495358	None	3606	359	22048	No_constitutive_exon_found_in_species
TTTGGGAACAGACAACAAAAAACAAGTACAAGAGCTAACTTGGGATACAGCA	194636	194984	195034	194982	-1	CDEM12_scaffold387_25.0	CSPAE12_10171	194636	196279	None	3606	359	22048	No_constitutive_exon_found_in_species
CCGGCGGAGGAGCTCGCCGAGGTGTGGGATCTCGTCGATCGCGGGCGGAGGG	244896	245044	245094	245042	-1	CDEM12_scaffold387_25.0	CSPAE12_10183	244896	247149	None	3606	359	22048	No_constitutive_exon_found_in_species
GTTTTTGTTTGACTCTCACGTGCTTCCAACTCTACTGTGAATGGGAGCAGGA	57121	57402	57071	57123	1	CDEM12_scaffold2_25.3	CSPAE12_00093	56927	57402	None	3606	359	22048	No_constitutive_exon_found_in_species
CGGTGTAAGTTGATGTAGGCGAGATGAGTTACTAACCGGGTTGAGAACAGGC	83975	84148	83925	83977	1	CDEM12_scaffold104_24.1	CSPAE12_03650	83421	84971	None	3606	359	22048	No_constitutive_exon_found_in_species
GGGAGTCTATCCGCATCATGTCAGTGACGGTCTGTTAATGATGGGAATAGTT	104033	104393	103983	104035	1	CDEM12_scaffold104_24.1	CSPAE12_03657	103746	105797	None	3606	359	22048	No_constitutive_exon_found_in_species
TTTGCTAACCATTTCATCCCACGGAGCAACCACTGACAATGGGACACTAGTG	209523	209921	209473	209525	1	CDEM12_scaffold104_24.1	CSPAE12_03680	209193	211276	None	3606	359	22048	No_constitutive_exon_found_in_species
CGGCACTCAATGCGCCTAGCCATATATGACACTGACGAACATGTGGGCAGGC	264108	264394	264444	264392	-1	CDEM12_scaffold104_24.1	CSPAE12_03693	262489	264680	None	3606	359	22048	No_constitutive_exon_found_in_species
CTGCGGCGACGTGTTAGGGGCTTGGACTGAGCGCTGACTATGGGGAACAGGA	428051	428156	428001	428053	1	CDEM12_scaffold104_24.1	CSPAE12_03723	427592	428156	None	3606	359	22048	No_constitutive_exon_found_in_species
TCGTGTGCCATGCCAGAAAGGACCTGGCTAACCTCTGTGGGATGATGCAGGC	450767	451167	451217	451165	-1	CDEM12_scaffold104_24.1	CSPAE12_03728	448520	451747	None	3606	359	22048	No_constitutive_exon_found_in_species
ACCGAATGGGGACAAAGAAGACAAAGCATAGAAACTAACCGGGCAAACAGAC	188777	188821	188871	188819	-1	CDEM12_scaffold326_23.8	CSPAE12_07790	188777	190057	None	3606	359	22048	No_constitutive_exon_found_in_species
CGCTCCGAACCTGCAGGCTGACAGTTACCTCTAATGGGGTGCAACAACAGAT	219675	219760	219810	219758	-1	CDEM12_scaffold326_23.8	CSPAE12_07796	218367	219907	None	3606	359	22048	No_constitutive_exon_found_in_species
GATTCTGTCTGAACGACCATTGGGCTAACACGAGACCACAACGGGAGTAGCC	280355	280765	280815	280763	-1	CDEM12_scaffold326_23.8	CSPAE12_07810	279252	281013	None	3606	359	22048	No_constitutive_exon_found_in_species
AGTGATTTCGAGACGCGGTTGGCCATTGACCCATACTTAATGATGGGGAGAT	342454	342541	342404	342456	1	CDEM12_scaffold326_23.8	CSPAE12_07823	342303	344453	None	3606	359	22048	No_constitutive_exon_found_in_species
GTAAAACTCTGGCCCCTTCTACGCCGCCGGGATATTGCTGACATGGGTAGAT	508949	509435	509485	509433	-1	CDEM12_scaffold326_23.8	CSPAE12_07867	507645	510679	None	3606	359	22048	No_constitutive_exon_found_in_species
CTGCGTCGGGTGCCGCGGTGGCGGCGGCGCCGCCGTATAGGGGGCGGCAGTA	259592	259633	259542	259594	1	CDEM12_scaffold331_23.0	CSPAE12_08013	257934	259968	None	3606	359	22048	No_constitutive_exon_found_in_species
TGAGTGAACCCAGGGTTGCGTTGAGAATTGCACGGCTAATTGGGTGACAGAC	515020	515172	514970	515022	1	CDEM12_scaffold331_23.0	CSPAE12_08077	513788	515172	None	3606	359	22048	No_constitutive_exon_found_in_species
GTGCCCCGCGACGGCACCTTTTCGATGCTGATGATGGGGAAAAAAACTAGGT	111973	112545	111923	111975	1	CDEM12_scaffold33_24.4	CSPAE12_01689	111839	112732	None	3606	359	22048	No_constitutive_exon_found_in_species
TTTCATCCCGCAACTTGATAAGACAAGAGCAATGTTAACGAATGGGCTAGCA	167048	167120	167170	167118	-1	CDEM12_scaffold33_24.4	CSPAE12_01704	166832	168731	None	3606	359	22048	No_constitutive_exon_found_in_species
TCTTGATAGGTACCTTTCCATCAGCAGAGGTTAATACTAACAACGGGCAGTC	486919	486998	486869	486921	1	CDEM12_scaffold33_24.4	CSPAE12_01774	485550	486998	None	3606	359	22048	No_constitutive_exon_found_in_species
AGGTACGCAGCCATGACAGTACAGCTAGCGAGGATGCTAACGAGGGACAGTT	7143	8497	8547	8495	-1	CDEM12_scaffold369_23.2	CSPAE12_09626	7032	8660	None	3606	359	22048	No_constitutive_exon_found_in_species
CCCTCGAGAGCAGGTGCGTGGGAGCTCATGCTGATTCGTATGGGGTGCAGGG	22333	22421	22471	22419	-1	CDEM12_scaffold369_23.2	CSPAE12_09631	21229	22517	None	3606	359	22048	No_constitutive_exon_found_in_species
TAACAATATCACCCGCTGCCTGCATGAGCAGAGATACTGACAGGGCGCAGAC	155192	155416	155142	155194	1	CDEM12_scaffold369_23.2	CSPAE12_09657	153887	155488	None	3606	359	22048	No_constitutive_exon_found_in_species
CGCTGCCTCCGAGAAGCACGAATAACTAACCGTGATGTGATTGGGAACAGCA	72406	72770	72820	72768	-1	CDEM12_scaffold6_23.7	CSPAE12_00387	72406	73215	None	3606	359	22048	No_constitutive_exon_found_in_species
CCCCCACCCTTTCATTATCCAAAGACAGCAGTGTACTGATGGGAGACTAGTG	87496	87734	87446	87498	1	CDEM12_scaffold6_23.7	CSPAE12_00391	82531	87734	None	3606	359	22048	No_constitutive_exon_found_in_species
ATATGGAACCCGGTCTCAGCCGACTGCGTGTTAACACTCGAGGGCCATAGTG	417774	418242	417724	417776	1	CDEM12_scaffold6_23.7	CSPAE12_00470	414956	419205	None	3606	359	22048	No_constitutive_exon_found_in_species
TAAACTGCTGCTTAATGAAGATCTCAGTGACGCTCACTTGTGTGGGAAAGGG	456200	456299	456150	456202	1	CDEM12_scaffold6_23.7	CSPAE12_00478	456059	457673	None	3606	359	22048	No_constitutive_exon_found_in_species
AGTTAGACTTTGCACAGGCAAGAGGCGCCACTTCGCTAACAGCGGGATAGCT	457260	457437	457210	457262	1	CDEM12_scaffold6_23.7	CSPAE12_00478	456059	457673	None	3606	359	22048	No_constitutive_exon_found_in_species
ACCATATCTCATTGTCATACGATGGCTCGCTAACAGTAAAGGGGCTACAGTT	76986	77106	76936	76988	1	CDEM12_scaffold291_23.0	CSPAE12_06438	76607	78353	None	3606	359	22048	No_constitutive_exon_found_in_species
ACAACTGTCGATTCCGGGATTCAAGACTGATACCTGATACCCGAGGGTAGAT	241133	241267	241317	241265	-1	CDEM12_scaffold291_23.0	CSPAE12_06467	240441	241769	None	3606	359	22048	No_constitutive_exon_found_in_species
CTCCTCTTTCTGAGTGTCTGTTGTATTGTCAGAAGCTAATTGTGGGATAGAT	28397	28435	28485	28433	-1	CDEM12_scaffold153_25.1	CSPAE12_04406	27575	29266	None	3606	359	22048	No_constitutive_exon_found_in_species
CTTACCCTAGTTCAAAAGAGCAAACTCTAGACTAACGGGTAAACAAACAGGG	28187	28325	28375	28323	-1	CDEM12_scaffold153_25.1	CSPAE12_04406	27575	29266	None	3606	359	22048	No_constitutive_exon_found_in_species
CTGCTGAAGGAACCTTTTAATTGTAGATAAGCTGACATGGTGGGACATAGTA	43566	43694	43516	43568	1	CDEM12_scaffold153_25.1	CSPAE12_04409	42093	43805	None	3606	359	22048	No_constitutive_exon_found_in_species
ACAGGAATCCTCAGGTCACCACAGATCTTGCCTGACCAGGGAGTGAGTAGAT	129230	129261	129180	129232	1	CDEM12_scaffold153_25.1	CSPAE12_04429	128280	130387	None	3606	359	22048	No_constitutive_exon_found_in_species
AATATGCTGGCTCTCTTCTAGTTTGTTGCTAACGCGGGTTGATTGGACAGAT	129291	129433	129241	129293	1	CDEM12_scaffold153_25.1	CSPAE12_04429	128280	130387	None	3606	359	22048	No_constitutive_exon_found_in_species
AGGAATACAAAATTTCACGTGAGAGATCCTGATTATTGTGGGCATGAAAGGC	135531	135792	135481	135533	1	CDEM12_scaffold153_25.1	CSPAE12_04432	134581	136721	None	3606	359	22048	No_constitutive_exon_found_in_species
AAGTCGCAGGCGATGAAGATTGAGAACGAAAACGGCTAATACGGGGTCAGGT	200769	201839	201889	201837	-1	CDEM12_scaffold153_25.1	CSPAE12_04451	200769	202105	None	3606	359	22048	No_constitutive_exon_found_in_species
AATTTCTTCCATCTAGGTTTTGTTCCGTCACTACAGGGTAAGATCACAAGAG	502064	502505	502014	502066	1	CDEM12_scaffold153_25.1	CSPAE12_04529	500494	503586	None	3606	359	22048	No_constitutive_exon_found_in_species
CCAGGCTTTCGCCTCTGGCCGAATTGCAAGTATGCTGGGAATCGAGTGAGGC	56386	56907	56336	56388	1	CDEM12_scaffold64_25.5	CSPAE12_02449	55812	57284	None	3606	359	22048	No_constitutive_exon_found_in_species
AGCACCAGCTTGCTCCAACTAGAGGCGCAAGGTATTGACAGCTGGGACAGGA	89190	89281	89331	89279	-1	CDEM12_scaffold64_25.5	CSPAE12_02457	87992	89416	None	3606	359	22048	No_constitutive_exon_found_in_species
ATAGAGTCATACAGATTGATTCTTGGTGAAACGAAGCCGCGGGCGACCAGGC	276021	276291	275971	276023	1	CDEM12_scaffold64_25.5	CSPAE12_02495	273510	276291	None	3606	359	22048	No_constitutive_exon_found_in_species
GCAACTGTAAACAGCACTGGCCACTTCTAATCACTGACATATGGGTGCAGGC	314007	314164	313957	314009	1	CDEM12_scaffold64_25.5	CSPAE12_02504	312592	314249	None	3606	359	22048	No_constitutive_exon_found_in_species
CCGCTCGTAACGAGCCACTCTTGATAAACCTAATGCTTACATATGGGAAGGT	412071	412202	412021	412073	1	CDEM12_scaffold64_25.5	CSPAE12_02530	411440	412202	None	3606	359	22048	No_constitutive_exon_found_in_species
AGTTGAAAGGCAAATTGTACTTGGAGGCTGACAATTTGGGATGGATGTAGGC	40670	40757	40620	40672	1	CDEM12_scaffold92_24.7	CSPAE12_03416	39770	41992	None	3606	359	22048	No_constitutive_exon_found_in_species
CGAGATGTCATCGCATTGCGGCCGGATTGCTGACGGTTTTGGGGTTGCAGTA	159108	159224	159274	159222	-1	CDEM12_scaffold92_24.7	CSPAE12_03441	158661	159328	None	3606	359	22048	No_constitutive_exon_found_in_species
AGTAAGTTTGCGCACTTGCCTGGCGCATTTCACTTCTAACCGGGATGCAGCG	174113	179256	179306	179254	-1	CDEM12_scaffold92_24.7	CSPAE12_03446	173924	179761	None	3606	359	22048	No_constitutive_exon_found_in_species
GACAAGGGTGACATGCTGGTTTTTGGGGTGGTTGCTAACATGGGTGGCAGAG	261720	262348	261670	261722	1	CDEM12_scaffold92_24.7	CSPAE12_03461	260826	262348	None	3606	359	22048	No_constitutive_exon_found_in_species
AAGTCGAATATAAGTATCTTGATGGATTTGCCGTCCATTAACTGGGACAGGA	444377	448657	448707	448655	-1	CDEM12_scaffold92_24.7	CSPAE12_03513	444377	449375	None	3606	359	22048	No_constitutive_exon_found_in_species
CGTAAGTCTTGTCGGCACTCGTAATCCTTCAAGTACTAACGAACGGGTAGAG	112652	113561	112602	112654	1	CDEM12_scaffold156_23.7	CSPAE12_04659	111933	115205	None	3606	359	22048	No_constitutive_exon_found_in_species
CCGGGCCTGGTACCAATTTCCATATGGCTGAACGCGCGGGATATGGACAGAT	153092	154091	153042	153094	1	CDEM12_scaffold156_23.7	CSPAE12_04669	151116	154091	None	3606	359	22048	No_constitutive_exon_found_in_species
GCAGAGGAGATGAGATGCTGTTTGCGATCCGAGCTGACTTGGGAACACAGGT	338405	338517	338567	338515	-1	CDEM12_scaffold4_25.5	CSPAE12_00327	336818	340399	None	3606	359	22048	No_constitutive_exon_found_in_species
TTCCGTGACGCAACGCGCCAGTGGCATCACGCTGACGGCATGGGACGCAGGT	55591	55951	55541	55593	1	CDEM12_scaffold217_25.0	CSPAE12_05416	54470	56333	None	3606	359	22048	No_constitutive_exon_found_in_species
AAGACAAGAAGAGACCATGAAATTTTACTAATCTTGCTCTTGCGGGAAAGAT	211024	211261	210974	211026	1	CDEM12_scaffold217_25.0	CSPAE12_05452	210898	212020	None	3606	359	22048	No_constitutive_exon_found_in_species
GAGGTCAGTAAATGTTTCATCTGCGATGACAATCAATCTGACATGGGTAGGA	39327	39779	39829	39777	-1	CDEM12_scaffold308_24.3	CSPAE12_07096	35499	40400	None	3606	359	22048	No_constitutive_exon_found_in_species
TAAGTCTATTATGCAAAGCTATTCGAGACGACGAGCTGACCAGGGAACAGGT	131420	131515	131565	131513	-1	CDEM12_scaffold308_24.3	CSPAE12_07118	131420	132921	None	3606	359	22048	No_constitutive_exon_found_in_species
GAACGTCTGGCTGGTTTGAGCTTCTGCTAACTTCCCCACGGGACGACGAGAC	382946	383555	383605	383553	-1	CDEM12_scaffold308_24.3	CSPAE12_07181	380953	383764	None	3606	359	22048	No_constitutive_exon_found_in_species
TGGCCGCCGTTGTTGCAGTTTAATATCATAGACTGACAAATGATGGGTAGTC	433107	433341	433391	433339	-1	CDEM12_scaffold308_24.3	CSPAE12_07190	429762	434782	None	3606	359	22048	No_constitutive_exon_found_in_species
AAAATATCTTTCAAGTTGACGGTTCGGAACTAATGACACGGGCCGCAAAGCG	155565	155648	155698	155646	-1	CDEM12_scaffold58_25.3	CSPAE12_02320	154496	155805	None	3606	359	22048	No_constitutive_exon_found_in_species
TATGTCGGTTTCAGTCCATGTCGTCTTGCTGTGTTCTAACTGGGCGACAGAA	64860	68986	69036	68984	-1	CDEM12_scaffold185_24.9	CSPAE12_04961	63906	69414	None	3606	359	22048	No_constitutive_exon_found_in_species
TGGAATCCGAATGATCCAGGAGCCCGATGAAACTAACTTGGGGGACGCAGGT	80737	80980	81030	80978	-1	CDEM12_scaffold185_24.9	CSPAE12_04966	79452	81921	None	3606	359	22048	No_constitutive_exon_found_in_species
CCCCTGCACGAGAAATCAGAAAGCTTTAGTGTTGATTGACAGCTGGGCAGTG	80398	80676	80726	80674	-1	CDEM12_scaffold185_24.9	CSPAE12_04966	79452	81921	None	3606	359	22048	No_constitutive_exon_found_in_species
GCTCCTCAATTGTTAGGGAAAGCTAAGCTAACTGACCACTCGGCGGGCAGGA	134460	134963	135013	134961	-1	CDEM12_scaffold185_24.9	CSPAE12_04977	133381	135472	None	3606	359	22048	No_constitutive_exon_found_in_species
GTTGCTCACATTTGCCAGGTCCGTGACTGGCCCGGCTGACAAGGGCACAGGA	323198	323242	323148	323200	1	CDEM12_scaffold185_24.9	CSPAE12_05027	322578	323745	None	3606	359	22048	No_constitutive_exon_found_in_species
TTTCTTGACTTGTTCGGACAAGTTTGTTGGGACTGACGGTGTGGGGACAGGG	77616	77669	77719	77667	-1	CDEM12_scaffold57_24.1	CSPAE12_02220	74625	78943	None	3606	359	22048	No_constitutive_exon_found_in_species
TTTCGTACCTACCTTCTTTCAACACTCATCGTTGACTGACTTGGGGGTAGCT	388104	388630	388054	388106	1	CDEM12_scaffold57_24.1	CSPAE12_02282	387179	388630	None	3606	359	22048	No_constitutive_exon_found_in_species
TCCCAAGGATTACAAAATGGCGGCGTTGTTAGGCTTACACGTGGGGGTAGAT	6209	6403	6159	6211	1	CDEM12_scaffold194_25.3	CSPAE12_05208	5558	7624	None	3606	359	22048	No_constitutive_exon_found_in_species
CCTCTTGAACTCTTTAGCAGGTTATCTCAATTATCTAGGACATTAGGGAGCG	67032	67150	66982	67034	1	CDEM12_scaffold194_25.3	CSPAE12_05218	64517	68490	None	3606	359	22048	No_constitutive_exon_found_in_species
AAGAAGAAAAGCCAGAAAACTTCATGCATTTGACGCTGACCGTAGGGCAGAT	133697	134242	133647	133699	1	CDEM12_scaffold194_25.3	CSPAE12_05234	133345	134374	None	3606	359	22048	No_constitutive_exon_found_in_species
AGTCTCGGTGTGCTGCACTCATCTCGCGTGATTCGCTAACATGGGAATAGGG	141392	141447	141342	141394	1	CDEM12_scaffold194_25.3	CSPAE12_05235	141166	142995	None	3606	359	22048	No_constitutive_exon_found_in_species
CCAGAAGTACATGTCGGCCAAGGCGCAAGACAAGTCTGCTGATGGGCCAGCC	325867	326072	325817	325869	1	CDEM12_scaffold194_25.3	CSPAE12_05281	324865	330349	None	3606	359	22048	No_constitutive_exon_found_in_species
AAGCGTACCCGCGGGATTCTCGATGGGTCGCAAAACCCTGGCTGGGGCAGGA	1771	2408	2458	2406	-1	CDEM12_scaffold411_25.4	CSPAE12_10784	1771	3151	None	3606	359	22048	No_constitutive_exon_found_in_species
TACATACCTGCCAATCCCGTTCTTAAGTCATGCTAATTGGGGAATCATAGGC	16872	17204	17254	17202	-1	CDEM12_scaffold411_25.4	CSPAE12_10789	16872	18138	None	3606	359	22048	No_constitutive_exon_found_in_species
TTACACCTATCGATTGACAAGTTGATATTCGCTGACTTTTCTGGGAACAGAT	138190	138212	138140	138192	1	CDEM12_scaffold411_25.4	CSPAE12_10812	137238	138929	None	3606	359	22048	No_constitutive_exon_found_in_species
ATGGTGTCGAGAAGTGGCGATGAGACGAAGACACTAACACTGGGTGACAGGC	138267	138360	138217	138269	1	CDEM12_scaffold411_25.4	CSPAE12_10812	137238	138929	None	3606	359	22048	No_constitutive_exon_found_in_species
TCGATTTGCAGTCTCACCCGTATGGAAACCAAACTAACCGTGGGATATAGCA	194469	194635	194685	194633	-1	CDEM12_scaffold411_25.4	CSPAE12_10831	194469	196182	None	3606	359	22048	No_constitutive_exon_found_in_species
AAGCGAAACACTGTAATACCGTAGCCGCACGCAACTAACCGGGCATACAGGC	132135	132524	132085	132137	1	CDEM12_scaffold276_22.5	CSPAE12_06307	129154	132524	None	3606	359	22048	No_constitutive_exon_found_in_species
ACTCGCTTTCAGACACCTCGCTCTTCTTCCGTTGACTGACATTGGGAAAGTC	304932	305278	304882	304934	1	CDEM12_scaffold276_22.5	CSPAE12_06328	304624	306863	None	3606	359	22048	No_constitutive_exon_found_in_species
GGTCCGAATAAACGCAAAGAAGGGAAAGGCTAACAAAGGGGGGGATACAGCC	310334	310936	310986	310934	-1	CDEM12_scaffold276_22.5	CSPAE12_06330	310334	311595	None	3606	359	22048	No_constitutive_exon_found_in_species
CCAGACATGCAAGCCCTCTGCGCAACTTGAGCTAACAAGACGATGGGCAGAT	210616	211515	211565	211513	-1	CDEM12_scaffold188_24.7	CSPAE12_05122	210249	211650	None	3606	359	22048	No_constitutive_exon_found_in_species
ATTGCCACATTCCTCCTAGCTCAAGGGGTCGCGTCTAACTCAGGGGCCAGAC	241036	242198	240986	241038	1	CDEM12_scaffold188_24.7	CSPAE12_05126	240304	242198	None	3606	359	22048	No_constitutive_exon_found_in_species
TACCAGAACAAGTTGCGCTCGACATGCTGGTTGCTAACACGTTGGGACAGGA	22423	25120	25170	25118	-1	CDEM12_scaffold120_24.6	CSPAE12_03902	22273	25509	None	3606	359	22048	No_constitutive_exon_found_in_species
CTTTTCCTTGCTCATTCCGTCGCATGGACTGACTCTTATGGGACAAACAGGC	27818	29102	29152	29100	-1	CDEM12_scaffold266_24.9	CSPAE12_06111	27818	29383	None	3606	359	22048	No_constitutive_exon_found_in_species
GGTATGTTGTGATCTTGGATCGTTCTCCACAATCCTCTGACAATGGGTAGTG	6951	7520	7570	7518	-1	CDEM12_scaffold139_24.0	CSPAE12_04205	6355	7903	None	3606	359	22048	No_constitutive_exon_found_in_species
GTGGTTTGCGTTGGCGGTTAATGGAGCGAGTACTTACGTGGTGGGAATAGGG	14209	14415	14159	14211	1	CDEM12_scaffold139_24.0	CSPAE12_04208	13690	14550	None	3606	359	22048	No_constitutive_exon_found_in_species
GAGCCAGAAGCGACCGCTCAGGCACCGACTGCGGAGGGTGAGCAAACAAGAT	25246	25946	25196	25248	1	CDEM12_scaffold139_24.0	CSPAE12_04209	18856	28642	None	3606	359	22048	No_constitutive_exon_found_in_species
TGGCCGTACGAGTGGAAGAATGGTACAGATGCTAACTATGGGCACAATAGGC	45839	46006	46056	46004	-1	CDEM12_scaffold139_24.0	CSPAE12_04213	45839	46617	None	3606	359	22048	No_constitutive_exon_found_in_species
GGCCTTTGACCCCTATGTCTTGTATGGTTATCAAGCTAACGGGCTTGAAGCT	74523	74629	74473	74525	1	CDEM12_scaffold139_24.0	CSPAE12_04221	74422	76728	None	3606	359	22048	No_constitutive_exon_found_in_species
TGTACGACTAGTTATCTCTCAAGTCCAGCAGCCTACTAACATACGGGCAGGC	74792	76025	74742	74794	1	CDEM12_scaffold139_24.0	CSPAE12_04221	74422	76728	None	3606	359	22048	No_constitutive_exon_found_in_species
AATCGAGTGAGATGCCGAAATACACGAGCAATACTGACATGGGAATACAGCT	263922	264033	263872	263924	1	CDEM12_scaffold139_24.0	CSPAE12_04254	263625	265957	None	3606	359	22048	No_constitutive_exon_found_in_species
GCCAAGTGATGTGTGGCTGAGTTGGTTTGAGACACTGATATGGGGTACAGGT	23929	24085	24135	24083	-1	CDEM12_scaffold70_24.1	CSPAE12_02663	23155	25325	None	3606	359	22048	No_constitutive_exon_found_in_species
GGAGTAAGTTGGAAGTAAAGGTTGTGGAAGCTAATGATGGATGGGAACAGGT	206110	206286	206336	206284	-1	CDEM12_scaffold70_24.1	CSPAE12_02707	206110	207473	None	3606	359	22048	No_constitutive_exon_found_in_species
GTAGGTTCTTTGAGCATGGTTCGACAGGGTGAGAGACTAACATGGGGTAGCC	345122	345457	345507	345455	-1	CDEM12_scaffold70_24.1	CSPAE12_02740	344969	348063	None	3606	359	22048	No_constitutive_exon_found_in_species
CCCCGTATTCACCTCGTCGACGGGCGAAATGCTGACCCGAGGGACAATAGGT	128015	128322	128372	128320	-1	CDEM12_scaffold154_25.4	CSPAE12_04556	128015	128392	None	3606	359	22048	No_constitutive_exon_found_in_species
GAACCGTGTCCCAACATTGTACTGTCTTCCACAACTAACAAAACGGGCAGTG	140025	140103	140153	140101	-1	CDEM12_scaffold154_25.4	CSPAE12_04562	139198	141062	None	3606	359	22048	No_constitutive_exon_found_in_species
AAGTGGAAGTCATTCAGCCTAGGGTTCACAGTCGTGCTAAATGGGCGCAGTC	154766	155161	154716	154768	1	CDEM12_scaffold154_25.4	CSPAE12_04565	153647	155296	None	3606	359	22048	No_constitutive_exon_found_in_species
AAGACAAGCAGCCGGCGTTCAGGCCTTGGATTAACCTGTGGGGGATCTAGCG	238396	238666	238716	238664	-1	CDEM12_scaffold154_25.4	CSPAE12_04589	236032	239222	None	3606	359	22048	No_constitutive_exon_found_in_species
TTTGTTGGAGGAGTCCACGGTTTGGATAGTTTGCTAACATGGGGGAGCAGAT	13902	14135	13852	13904	1	CDEM12_scaffold79_24.7	CSPAE12_02818	13441	14135	None	3606	359	22048	No_constitutive_exon_found_in_species
AAGATAATGCGACCCATTTTAGGCCAAGGTGTCGGGACTGACATGGGTAGAA	142743	143123	142693	142745	1	CDEM12_scaffold79_24.7	CSPAE12_02853	141655	143123	None	3606	359	22048	No_constitutive_exon_found_in_species
CTGCTCCGGCTGCCACGGCTACGCCCGCACCAGGTTCTGATGTCGGGGAGAC	143274	143436	143486	143434	-1	CDEM12_scaffold79_24.7	CSPAE12_02854	143274	145088	None	3606	359	22048	No_constitutive_exon_found_in_species
TGGCTCTTTGGGCTGTGGGGAAAGGGGCACGGCTAACACGGGGATACTAGAT	68548	68750	68498	68550	1	CDEM12_scaffold298_24.1	CSPAE12_06694	67957	68750	None	3606	359	22048	No_constitutive_exon_found_in_species
AGAGACCACTGAACCCCCCCCTTCATGAACTATAAGCTGATAATGGGCAGAC	94916	94948	94866	94918	1	CDEM12_scaffold298_24.1	CSPAE12_06701	94091	96780	None	3606	359	22048	No_constitutive_exon_found_in_species
TGTTCTTTCTCATTCTGGCCCTTGCTGGATGTGCTGACTGGGAGACTCAGTC	180182	183922	183972	183920	-1	CDEM12_scaffold298_24.1	CSPAE12_06723	180182	184108	None	3606	359	22048	No_constitutive_exon_found_in_species
CCCCGTCGAGACCCCAACGAAGGATGTAGCGCTGACTTTTGGGACCGCAGGA	188370	188450	188320	188372	1	CDEM12_scaffold298_24.1	CSPAE12_06725	187998	188580	None	3606	359	22048	No_constitutive_exon_found_in_species
TTTGGGGTTCCCTGTTCGGGAGCATGGGCTAACATGTGGCGGGGAAATAGCA	207899	208259	208309	208257	-1	CDEM12_scaffold298_24.1	CSPAE12_06731	207103	209421	None	3606	359	22048	No_constitutive_exon_found_in_species
AGTCGGTTTTAACTACATCATTGACAAGCACACTGACCTCTGGGGTATAGAT	295621	295766	295816	295764	-1	CDEM12_scaffold298_24.1	CSPAE12_06755	295468	297479	None	3606	359	22048	No_constitutive_exon_found_in_species
GCCAAACAATGATTGTAATGATAAATTTCGTGAGCTGACAGATGGGACAGAT	302297	302466	302247	302299	1	CDEM12_scaffold298_24.1	CSPAE12_06756	300124	302466	None	3606	359	22048	No_constitutive_exon_found_in_species
CAGTCCGACCCAGCCGCTAGGAAACATTGGATATTAAGGGAAAACTGCAGGT	318607	318750	318800	318748	-1	CDEM12_scaffold1_25.6	CSPAE12_00070	318024	320767	None	3606	359	22048	No_constitutive_exon_found_in_species
AGTGGTATTGGCGGGGCTACCCAACGAACGAGACTAACAGGGTAAACTAGCT	109618	110285	110335	110283	-1	CDEM12_scaffold358_22.3	CSPAE12_09298	108947	111743	None	3606	359	22048	No_constitutive_exon_found_in_species
TGACCCCAGGCCACACATTTCCGGCTCCGACTAACCGCTCGCGGGTGCAGAC	171853	172344	172394	172342	-1	CDEM12_scaffold358_22.3	CSPAE12_09312	171853	172580	None	3606	359	22048	No_constitutive_exon_found_in_species
GTGTTACATTTGGCCCTCTCGTGCGGATGATATTCTAACCGGGCACGCAGCC	315027	316760	316810	316758	-1	CDEM12_scaffold358_22.3	CSPAE12_09342	314123	317636	None	3606	359	22048	No_constitutive_exon_found_in_species
GTCGCCGTCGCCCGAATCTCGTGTGCAAGTAACAGACTAACAATGGGCAGCT	260315	260714	260265	260317	1	CDEM12_scaffold100_26.1	CSPAE12_03614	259014	260714	None	3606	359	22048	No_constitutive_exon_found_in_species
CTCTCCCACAAATTTGCTCCTGTGTGCACATCTAACCTGGATGGGAACAGTC	320367	320687	320737	320685	-1	CDEM12_scaffold100_26.1	CSPAE12_03620	319157	320853	None	3606	359	22048	No_constitutive_exon_found_in_species
GCTTTTATGTGACAGACTGAATGTGTGTTGACCACTTGACGGGGTTATAGGT	16327	17388	17438	17386	-1	CDEM12_scaffold409_23.9	CSPAE12_10687	16327	17527	None	3606	359	22048	No_constitutive_exon_found_in_species
TGCCAGATTGCGAGAGACAGAGCATGGAACTGATCGGGAAAACTGGGTAGAT	177208	177390	177158	177210	1	CDEM12_scaffold409_23.9	CSPAE12_10732	176768	177592	None	3606	359	22048	No_constitutive_exon_found_in_species
TGGTAAGAAATCAGGGGTTTTCCAAGTCAGCCTCGCTAATGACTGGGCAGCA	233539	234217	233489	233541	1	CDEM12_scaffold409_23.9	CSPAE12_10744	232409	234853	None	3606	359	22048	No_constitutive_exon_found_in_species
TTGATGTTGGGAAAGAGCCGCGGCTAATGTTACCCCTCTCGGGAATACAGAC	272715	272791	272841	272789	-1	CDEM12_scaffold409_23.9	CSPAE12_10754	272715	273224	None	3606	359	22048	No_constitutive_exon_found_in_species
TGACCGCGGAGATGTGCTGAGGATCGGTTAAAGCTAACGTGGGATCGCAGAC	300487	300914	300437	300489	1	CDEM12_scaffold409_23.9	CSPAE12_10761	299383	300914	None	3606	359	22048	No_constitutive_exon_found_in_species
TCCGCCCCGGCCCCACAGTTGCTTACCTGACGACTAACACATGGGAATAGGG	150725	150782	150832	150780	-1	CDEM12_scaffold197_25.7	CSPAE12_05328	150725	153009	None	3606	359	22048	No_constitutive_exon_found_in_species
GCACGGGAAGGGGGCTGGCTAACGACCGTTTGTATCGGGGGGCGAAACAGAC	44910	45623	44860	44912	1	CDEM12_scaffold232_23.4	CSPAE12_05857	44519	45623	None	3606	359	22048	No_constitutive_exon_found_in_species
GACCCAAGAGGCTTCCAAGTGAAGTGGCTATCTAACACGGACGGGCACAGAG	86266	86559	86609	86557	-1	CDEM12_scaffold232_23.4	CSPAE12_05871	85815	86803	None	3606	359	22048	No_constitutive_exon_found_in_species
TGTATCCCCTCGCAGGTCCCCCAGGTTACTCATGCCAAGGGACGGAATAGAT	101320	101475	101270	101322	1	CDEM12_scaffold232_23.4	CSPAE12_05876	100870	102668	None	3606	359	22048	No_constitutive_exon_found_in_species
CCCGTCACCTCTATGTGCCGCGCGTCGAAGGAGCTAACGCTGGGTGACAGGT	109162	109339	109389	109337	-1	CDEM12_scaffold232_23.4	CSPAE12_05878	107517	109539	None	3606	359	22048	No_constitutive_exon_found_in_species
GGGAGCCGTCATACCAAAAGAACGAAGCAACTGACAGGGGCATGAAATAGCG	194574	194788	194838	194786	-1	CDEM12_scaffold232_23.4	CSPAE12_05903	194574	195170	None	3606	359	22048	No_constitutive_exon_found_in_species
CGTGCCCTGACTTTTTTGTCTGAATTTAGAGACTGACGGGAAATCAACAGGA	247535	249053	247485	247537	1	CDEM12_scaffold232_23.4	CSPAE12_05910	246882	249053	None	3606	359	22048	No_constitutive_exon_found_in_species
CACACTGGTCGAGACCTCGGAGACACAACTACAACGGGAACGTGGGCGAGCT	155460	155767	155817	155765	-1	CDEM12_scaffold54_25.7	CSPAE12_02152	154207	157557	None	3606	359	22048	No_constitutive_exon_found_in_species
CTTCTATCAAGTCCGGCGAGGATGAGTATTATCTAACGTCGGGGGGCCAGCA	201986	202129	202179	202127	-1	CDEM12_scaffold54_25.7	CSPAE12_02165	201986	203579	None	3606	359	22048	No_constitutive_exon_found_in_species
TCTCGCCAGGGACATTGTACGCGTCGGATACTAACGCCGGGGGTGACCAGCC	32954	33490	32904	32956	1	CDEM12_scaffold327_24.8	CSPAE12_07874	32170	35002	None	3606	359	22048	No_constitutive_exon_found_in_species
TCGGTTCTTGACCTCTTTGTGCGACAGTGTTAACCGTCCGGGATGAGCAGCA	34433	35002	34383	34435	1	CDEM12_scaffold327_24.8	CSPAE12_07874	32170	35002	None	3606	359	22048	No_constitutive_exon_found_in_species
TTCGTTCCCGAGCAAGCAGTAAGAGAAAAATATACTGATGGGGACAATAGGT	85933	86006	85883	85935	1	CDEM12_scaffold115_26.6	CSPAE12_03810	85592	87565	None	3606	359	22048	No_constitutive_exon_found_in_species
CGTTGGTTCCCATCAAAAGTCTGATGAGAGGGGTGCTAACATTGGGGTAGTT	221446	221534	221396	221448	1	CDEM12_scaffold115_26.6	CSPAE12_03851	219467	222096	None	3606	359	22048	No_constitutive_exon_found_in_species
GCACACACAGCAAGGAGCATCGTCAGCTAACCTTTTTTGCGGGTGGACAGAC	119958	120004	119908	119960	1	CDEM12_scaffold368_24.2	CSPAE12_09581	119814	120940	None	3606	359	22048	No_constitutive_exon_found_in_species
CTATCATTAGTGTATCCTGAACAATGGAACCTGAGCCAAGGGGACACTAGCC	257525	257845	257475	257527	1	CDEM12_scaffold368_24.2	CSPAE12_09615	256748	258167	None	3606	359	22048	No_constitutive_exon_found_in_species
TTCTGCGAGCCGCAAGCCGTACAACGTAGATGATGCTGACACGGGGCCAGGG	52595	53316	52545	52597	1	CDEM12_scaffold20_25.5	CSPAE12_01005	51838	54722	None	3606	359	22048	No_constitutive_exon_found_in_species
CCCGCTGACCACCAACTAGGTTCATGGACTCGTTGAACTGGGTCGACAAGAC	175640	176351	176401	176349	-1	CDEM12_scaffold20_25.5	CSPAE12_01037	175640	177045	None	3606	359	22048	No_constitutive_exon_found_in_species
TGAGTACTTGCTTGCGTATTGTTAACGAATCTTTACTAAATGTGGGGCAGTG	47265	47485	47535	47483	-1	CDEM12_scaffold223_23.9	CSPAE12_05535	47265	48689	None	3606	359	22048	No_constitutive_exon_found_in_species
GACCCAAGGTCGCGACTTTTTCAACCGATTGTTGCTAACATTGGGTGAAGTC	109283	109902	109233	109285	1	CDEM12_scaffold223_23.9	CSPAE12_05553	108603	110327	None	3606	359	22048	No_constitutive_exon_found_in_species
TCTCTGCCAAGTTGGATACCAAATCACAAGAAAGTAACATGGGAACACAGAA	186937	187065	186887	186939	1	CDEM12_scaffold223_23.9	CSPAE12_05570	186780	192685	None	3606	359	22048	No_constitutive_exon_found_in_species
TAAAATATTCTACGGTTATGCCATTTTCCTGCCAGCACGGTGGGAATCAGCC	62159	62406	62456	62404	-1	CDEM12_scaffold38_28.2	CSPAE12_01817	62159	64310	None	3606	359	22048	No_constitutive_exon_found_in_species
TGACGACGACCTCAAAATAAACAATGTGCACGACTAACTCGGGAAACTAGTG	173712	173776	173826	173774	-1	CDEM12_scaffold38_28.2	CSPAE12_01836	173376	174113	None	3606	359	22048	No_constitutive_exon_found_in_species
GAAGTAGCTTTAGATATTTGTAAGATTCAATCACTAACCATGGGCAATAGCC	209496	209520	209570	209518	-1	CDEM12_scaffold38_28.2	CSPAE12_01845	207812	209862	None	3606	359	22048	No_constitutive_exon_found_in_species
GTGTTTTATCTTGTATTCACTTTCTGAAGCGCAAGCTAACGACCGGGCAGGT	262671	262798	262621	262673	1	CDEM12_scaffold38_28.2	CSPAE12_01859	261161	262798	None	3606	359	22048	No_constitutive_exon_found_in_species
TAATCAGTATGGCTAACCTGGCGGTAATATACAGGAACTAGGGCCGGTAGGA	359	809	859	807	-1	CDEM12_scaffold310_24.9	CSPAE12_07203	359	1049	None	3606	359	22048	No_constitutive_exon_found_in_species
GCGTCTAAACGATTCCCCAAACCACGCGTTTGTTCACTAACGGGGGATAGGC	132232	132920	132970	132918	-1	CDEM12_scaffold310_24.9	CSPAE12_07232	131942	133151	None	3606	359	22048	No_constitutive_exon_found_in_species
TCGGTTTACCCCTTTTTGCGGTTAGATGCGCTGTACTAACGAGGGTGCAGCT	244934	245720	245770	245718	-1	CDEM12_scaffold26_24.1	CSPAE12_01469	244534	247138	None	3606	359	22048	No_constitutive_exon_found_in_species
TCCTCAGCTTCTTGTGGATTGAGGCGATCGTACTGATGAAAGGGCCACAGGA	9291	9982	10032	9980	-1	CDEM12_scaffold372_23.7	CSPAE12_09821	9291	10396	None	3606	359	22048	No_constitutive_exon_found_in_species
ATGCAGTGAGGTGTAGGGTAACTTTCTGGGATGGCTGACTGGGTAAACAGAC	29822	30100	29772	29824	1	CDEM12_scaffold372_23.7	CSPAE12_09826	29543	30100	None	3606	359	22048	No_constitutive_exon_found_in_species
TGCTCTGGGACGATCTTGCGCCACAGCCTTGCGCAGAGCTATGGGACTAGGC	187067	187439	187017	187069	1	CDEM12_scaffold372_23.7	CSPAE12_09867	185866	187439	None	3606	359	22048	No_constitutive_exon_found_in_species
CCTCTGGTGGCAAACATTGGTATGATCGCAGCGATACTGACAGGGATCAGCA	63788	64467	64517	64465	-1	CDEM12_scaffold303_25.3	CSPAE12_06979	63788	65627	None	3606	359	22048	No_constitutive_exon_found_in_species
TGTCGCTGTCTCGCAGCTATTTGGAAACAAGCATAGCTAACAGGGCTGAGTT	85803	85885	85935	85883	-1	CDEM12_scaffold303_25.3	CSPAE12_06985	84358	86363	None	3606	359	22048	No_constitutive_exon_found_in_species
CATCATCAACAGCCCCATGCTAACCGACTCCGGGCTTCCCGGGCGAGCAGCC	84520	84900	84950	84898	-1	CDEM12_scaffold303_25.3	CSPAE12_06985	84358	86363	None	3606	359	22048	No_constitutive_exon_found_in_species
TGGACCTCGGACCCAGCAGTGTTGGGATATCCGGATCACCATGGGTGAAGTA	98598	98789	98548	98600	1	CDEM12_scaffold303_25.3	CSPAE12_06989	98014	99331	None	3606	359	22048	No_constitutive_exon_found_in_species
TAAGCCCTGCGCCCATCGCTTGCTGGTATCGTGCCTAACATTGGGAACAGCA	42148	43163	43213	43161	-1	CDEM12_scaffold296_25.0	CSPAE12_06566	41549	44202	None	3606	359	22048	No_constitutive_exon_found_in_species
TTGTAAGGTCTCCGCGTCTGCATAGGTTCTTGGCTAACATCGCGGGATAGTT	73489	73706	73756	73704	-1	CDEM12_scaffold296_25.0	CSPAE12_06570	73285	74700	None	3606	359	22048	No_constitutive_exon_found_in_species
CCTATCTTGTCTCGATGCTCTTCCCTAAAAATATCAGCTAAATGGGTCAGAT	99602	99789	99839	99787	-1	CDEM12_scaffold143_24.8	CSPAE12_04326	98828	100069	None	3606	359	22048	No_constitutive_exon_found_in_species
TTCCCTCGGAAACGCAAACAGACGAGCAAGTGATGCTGATTCGGGAACAGTG	152512	152586	152462	152514	1	CDEM12_scaffold29_25.3	CSPAE12_01551	151427	152702	None	3606	359	22048	No_constitutive_exon_found_in_species
TCCTGTTCCTGCTGGATCATTGGGGACTCTGGGCTGATGGGAAGGAATAGGT	170643	170961	171011	170959	-1	CDEM12_scaffold29_25.3	CSPAE12_01558	169976	171553	None	3606	359	22048	No_constitutive_exon_found_in_species
TCATCCACCAGACACCGCTCACCACCAGAAAAGCTAAGATAGCGGGCTAGAC	182496	182634	182684	182632	-1	CDEM12_scaffold29_25.3	CSPAE12_01562	181277	183170	None	3606	359	22048	No_constitutive_exon_found_in_species
CCTTCCTTCTAAACTGCAGCTCTAGACCGTTATTGATGTGGGAACGACAGAG	77869	79233	79283	79231	-1	CDEM12_scaffold354_24.1	CSPAE12_09044	77335	79697	None	3606	359	22048	No_constitutive_exon_found_in_species
TCGAGTGTATTATTAAGGAAACCCGAGAACCAAGGCTAACGGGGACCCAGCG	84564	85951	86001	85949	-1	CDEM12_scaffold354_24.1	CSPAE12_09047	84564	86423	None	3606	359	22048	No_constitutive_exon_found_in_species
TGCCATCAGTATCCGTTTCTTTGTCTCTTACTGTGGGCTTGGGGAAGCAGTG	109218	109439	109168	109220	1	CDEM12_scaffold354_24.1	CSPAE12_09055	109006	109439	None	3606	359	22048	No_constitutive_exon_found_in_species
AGGGGATCGAGGGCCAGATGGTCTGGCTCATCTCCACGCACTGGGAGCAGGC	88091	88518	88568	88516	-1	CDEM12_scaffold397_24.8	CSPAE12_10463	88091	89226	None	3606	359	22048	No_constitutive_exon_found_in_species
AACCCTCAAAGACAAGAATGCATGAGCCATTTGCTGACTGGGATAATCAGGT	235695	235955	235645	235697	1	CDEM12_scaffold397_24.8	CSPAE12_10495	235434	237152	None	3606	359	22048	No_constitutive_exon_found_in_species
CAGCCGTTCACATCTTTTGATGCCTAGTTTGAACCGCTGGATGTGGGCAGGC	227841	228091	228141	228089	-1	CDEM12_scaffold32_28.0	CSPAE12_01659	227379	229306	None	3606	359	22048	No_constitutive_exon_found_in_species
TTCGTTCGTTTCTCCCCGTCCCCTAAACTCTGACTGACCCGGGTGAACAGGG	32128	33086	32078	32130	1	CDEM12_scaffold316_24.4	CSPAE12_07337	31370	33086	None	3606	359	22048	No_constitutive_exon_found_in_species
TGCGCCTCGATGTGATCGTAGTAGGGTTGCATGCTAACATGGGATGACAGTC	22447	22699	22397	22449	1	CDEM12_scaffold404_25.1	CSPAE12_10586	21882	22699	None	3606	359	22048	No_constitutive_exon_found_in_species
GGAGACTACACTCGGCCACAGACTGGAGCTGACAATTGTGGGATAACCAGAT	7080	7135	7185	7133	-1	CDEM12_scaffold460_25.1	CSPAE12_11786	5786	8124	None	3606	359	22048	No_constitutive_exon_found_in_species
AGCCCCAATGGTTTACGTCCGACCTAGACTTAAAGCTGATAACGGGGAAGGT	64561	64595	64511	64563	1	CDEM12_scaffold460_25.1	CSPAE12_11801	64128	67132	None	3606	359	22048	No_constitutive_exon_found_in_species
AGTTCCTCAAGTCTGTTATCGCATTGATCATCCACCTGACTCTGGGAAAGGT	169884	170113	170163	170111	-1	CDEM12_scaffold460_25.1	CSPAE12_11833	167374	171282	None	3606	359	22048	No_constitutive_exon_found_in_species
TAAGCAATTATGATGATCCTAGGATATGATGACAACTTACGGGTAAACAGTC	201154	201696	201746	201694	-1	CDEM12_scaffold460_25.1	CSPAE12_11846	199788	201910	None	3606	359	22048	No_constitutive_exon_found_in_species
TAAGCGCCCATACTGTGTGCTGCTTGTGAACTACCAGCTGACTCGGGAAGAC	97112	97372	97062	97114	1	CDEM12_scaffold85_24.8	CSPAE12_03195	96400	99770	None	3606	359	22048	No_constitutive_exon_found_in_species
TTCATCATGAATGTCGATGGTACAAGAGATGCTGACGAGACGTGGGACAGCT	97427	97490	97377	97429	1	CDEM12_scaffold85_24.8	CSPAE12_03195	96400	99770	None	3606	359	22048	No_constitutive_exon_found_in_species
GACCCCTTCACCAATGGCGATGCGAGTCTTCTACTAACGGGTGGAAACAGCT	200519	200562	200469	200521	1	CDEM12_scaffold85_24.8	CSPAE12_03228	198940	201607	None	3606	359	22048	No_constitutive_exon_found_in_species
GCGGAATTTAGCCTGTCGTTTCGCGACACTATGCTAATGAATGGGAATAGTT	81645	81678	81728	81676	-1	CDEM12_scaffold359_24.2	CSPAE12_09360	78425	82572	None	3606	359	22048	No_constitutive_exon_found_in_species
GGTATGTCGGCTAAGCAACTCACTGTGAGCCGCAAGCTAACAGGGACTAGCA	107391	107761	107341	107393	1	CDEM12_scaffold359_24.2	CSPAE12_09363	106032	108251	None	3606	359	22048	No_constitutive_exon_found_in_species
ACCACCACAGAGACACGATCATGTATGGCTAGATACTGATGGGTATGCAGTT	209846	209986	210036	209984	-1	CDEM12_scaffold359_24.2	CSPAE12_09398	209846	210616	None	3606	359	22048	No_constitutive_exon_found_in_species
AGAGATCAGGGAGTTTCGCAGATTTGCTCGCTTAGATGGGAGGTGATTAGCA	65382	65401	65332	65384	1	CDEM12_scaffold297_24.8	CSPAE12_06639	63952	65401	None	3606	359	22048	No_constitutive_exon_found_in_species
TGCTGAAATTCTTATGCTGACTGGTATCTTCTATAGCTGTGGGTGTGCAGGG	129052	129124	129174	129122	-1	CDEM12_scaffold22_24.5	CSPAE12_01107	128779	133088	None	3606	359	22048	No_constitutive_exon_found_in_species
CAGGCGTTCTCGTCCTTGCCGGGCTCGCTGCTGCCCAAGGATAAGGGGAGGG	35765	35837	35715	35767	1	CDEM12_scaffold379_23.9	CSPAE12_10019	35687	37871	None	3606	359	22048	No_constitutive_exon_found_in_species
GTGGGTTCGCCGAGGTTGATTGGAGGGCCGCATGCTAACGCGGGGCACAGAG	90602	90797	90847	90795	-1	CDEM12_scaffold28_26.6	CSPAE12_01500	89424	91068	None	3606	359	22048	No_constitutive_exon_found_in_species
AGTACGCCACATGCCAAGTTTCGCATAATCGCCCTAATTTTGGGGCACAGGT	147201	147377	147427	147375	-1	CDEM12_scaffold28_26.6	CSPAE12_01511	146886	147670	None	3606	359	22048	No_constitutive_exon_found_in_species
GTAAGGACTATGCTTGTTCCTTCATCTCTGGATTTTGCTGATGGGAGCAGCG	191251	191276	191326	191274	-1	CDEM12_scaffold416_23.6	CSPAE12_10958	190327	192990	None	3606	359	22048	No_constitutive_exon_found_in_species
GATGCCATTGGCGACCCGCTACTCCGATGCTAACTACGCGGGAATAACAGAG	78026	78125	77976	78028	1	CDEM12_scaffold304_22.9	CSPAE12_07054	76554	78970	None	3606	359	22048	No_constitutive_exon_found_in_species
GTACGTTCTGGCGTATGTTTAAAGAGAGGGCCTTACTGACAGGGTGGCAGAG	118873	118937	118823	118875	1	CDEM12_scaffold267_25.3	CSPAE12_06228	118041	119789	None	3606	359	22048	No_constitutive_exon_found_in_species
CAAAATATCTTGGAGGAAGATTGCTAAGAGTTTCGTTACCGGGTCAACAGCG	150430	150580	150380	150432	1	CDEM12_scaffold267_25.3	CSPAE12_06240	148824	150580	None	3606	359	22048	No_constitutive_exon_found_in_species
TGAGTTCAGACGAATTGACTGAAAGCAAGCGACGAACTGACAGGGCGTAGTA	97853	99532	99582	99530	-1	CDEM12_scaffold239_24.7	CSPAE12_05959	97749	101692	None	3606	359	22048	No_constitutive_exon_found_in_species
CCCCTCCCCCAGTACAAGAGTCTCAGGTGCATGACACAGCCAGGGCATAGAC	136046	136462	136512	136460	-1	CDEM12_scaffold227_24.3	CSPAE12_05630	135716	136837	None	3606	359	22048	No_constitutive_exon_found_in_species
TGACAAGCGGAGCGAGCACATGGGTTCATGTGAGCTAACTCGATGGGCAGCC	107090	107478	107040	107092	1	CDEM12_scaffold342_24.2	CSPAE12_08597	106316	109486	None	3606	359	22048	No_constitutive_exon_found_in_species
ACGCCGCCTCCTTTCTCCTTATCAACATAGACTGACACATGGGAAACTAGAT	131288	131523	131573	131521	-1	CDEM12_scaffold363_22.5	CSPAE12_09475	131288	133440	None	3606	359	22048	No_constitutive_exon_found_in_species
ACATAGGCCAGGAGAAGAAAGAAGAAACTAAAGTAGGGCAAACAATGTAGTT	191703	192484	191653	191705	1	CDEM12_scaffold440_23.9	CSPAE12_11428	191290	192484	None	3606	359	22048	No_constitutive_exon_found_in_species
TTGCTCGCGAGGCAAGTCAAAATCGTTCCCAATAATAACGCAATGGGCAGGG	157431	157485	157535	157483	-1	CDEM12_scaffold378_24.1	CSPAE12_10001	155963	157732	None	3606	359	22048	No_constitutive_exon_found_in_species
CTATTCAATATTTGTGTGAATCTCCAAGTCCGAGACTAATTAGGGAATAGAC	53101	53246	53296	53244	-1	CDEM12_scaffold40_25.6	CSPAE12_01905	45341	53484	None	3606	359	22048	No_constitutive_exon_found_in_species
TAGCTTTTATGGCCAACCCGACGAACGCAAGCTCACGCCTGGGAGAACAGGA	134312	135007	135057	135005	-1	CDEM12_scaffold338_23.3	CSPAE12_08515	134312	135558	None	3606	359	22048	No_constitutive_exon_found_in_species
TTTGATCGGCGAGAAGCTGACGGTTGGGAACATGGCGACTTGGGCATAAGCC	45083	45384	45033	45085	1	CDEM12_scaffold251_25.7	CSPAE12_06042	37749	45548	None	3606	359	22048	No_constitutive_exon_found_in_species
CTTGTCTGCTCTTCCCCGCTGACGGACGGGTTGCTGATGACGGGGTGCAGGT	71427	71525	71575	71523	-1	CDEM12_scaffold172_26.3	CSPAE12_04891	71427	72131	None	3606	359	22048	No_constitutive_exon_found_in_species
AGAGATTCCCTAGCATCGACGCTATCAGGTTTTGTAACTCGGGTACGGAGGC	113303	113346	113396	113344	-1	CDEM12_scaffold362_24.6	CSPAE12_09430	112429	113784	None	3606	359	22048	No_constitutive_exon_found_in_species
ATGTCTTCCAGTCCACAATATTCTGACAATGCAGGACTCGGGATTGACAGGA	131874	131979	131824	131876	1	CDEM12_scaffold399_23.5	CSPAE12_10539	131522	131979	None	3606	359	22048	No_constitutive_exon_found_in_species
CATGACCCGTGATGCCGTACCTTTGACCGTACTGACAAGGGCTGGAAAAGGT	29733	30016	30066	30014	-1	CDEM12_scaffold373_23.6	CSPAE12_09894	28299	30677	None	3606	359	22048	No_constitutive_exon_found_in_species
AAGGCAACATTGCCCCTTTCCGAAGCAAACAGTTTAACCAGAGGGCTTAGTA	85623	86100	85573	85625	1	CDEM12_scaffold314_23.8	CSPAE12_07296	85364	87133	None	3606	359	22048	No_constitutive_exon_found_in_species
TTTACACTGCTTACGCCACGTCGACTATGCCGACTTTCGTGGGAAAACAGAA	92571	92667	92521	92573	1	CDEM12_scaffold349_24.1	CSPAE12_08700	91614	93110	None	3606	359	22048	No_constitutive_exon_found_in_species
GCGTCGGTGTAGATACTTTGCGCTGGTCCAGGTTGCTAATAGGGCGCTAGTT	12763	13895	12713	12765	1	CDEM12_scaffold351_23.8	CSPAE12_08731	12153	15211	None	3606	359	22048	No_constitutive_exon_found_in_species
CCTCGGCCATGTTGTAAGATGGGGATGAGATAGGATGCTGACGGGAACAGGT	93447	93619	93397	93449	1	CDEM12_scaffold351_23.8	CSPAE12_08752	93278	94211	None	3606	359	22048	No_constitutive_exon_found_in_species
GTTATCGCGATGCTGAATGGCTGCAAGCATTGCACTGACAACTAGGGCAGCA	43315	43503	43265	43317	1	CDEM12_scaffold39_26.6	CSPAE12_01865	41430	43780	None	3606	359	22048	No_constitutive_exon_found_in_species
CTTTAGTCATAACAATTCTGAGCGCGATGACTAACAGAAGGGCACAAAAGCC	103474	103896	103946	103894	-1	CDEM12_scaffold39_26.6	CSPAE12_01885	103474	104304	None	3606	359	22048	No_constitutive_exon_found_in_species
ACAGCGAAGTATTTGCAATGATCATGATCGAGTATTAACGCGGGATACAGGT	84022	84092	84142	84090	-1	CDEM12_scaffold449_23.6	CSPAE12_11561	82748	84187	None	3606	359	22048	No_constitutive_exon_found_in_species
GGCGGTGAAATGAGAATGCGCCTAGCACAGCAGCTAATGACGGGCAACAGAA	117898	117936	117986	117934	-1	CDEM12_scaffold449_23.6	CSPAE12_11573	117898	121305	None	3606	359	22048	No_constitutive_exon_found_in_species
TACAAAGTAACTTGACGAAGATAAGTGCTAATCAAAGGCGGGAATTAAAGAG	42296	42573	42623	42571	-1	CDEM12_scaffold53_26.0	CSPAE12_02079	41898	43671	None	3606	359	22048	No_constitutive_exon_found_in_species
TCAACTTCTTGAGCCCTGCAAATGAACATCTACTAACACTGGGTGCAAAGAC	7593	8230	8280	8228	-1	CDEM12_scaffold31_26.2	CSPAE12_01580	6902	8479	None	3606	359	22048	No_constitutive_exon_found_in_species
ATGGTTATCTTGGAAGTCGATTGTAGCTAATCGTGACCTGGGAAAAACAGGT	15793	16345	15743	15795	1	CDEM12_scaffold446_26.1	CSPAE12_11487	15230	17078	None	3606	359	22048	No_constitutive_exon_found_in_species
CCTTTCCTCCTTCCTCATTTCCATCAACGTCTCAATTAACATGGGCGTAGCG	23397	23867	23347	23399	1	CDEM12_scaffold446_26.1	CSPAE12_11489	21989	23867	None	3606	359	22048	No_constitutive_exon_found_in_species
AGAATACCCAAATCGAACTGGATCGAAAGCAGATACTGACGGCGGGCCAGTT	65171	65443	65121	65173	1	CDEM12_scaffold446_26.1	CSPAE12_11499	63872	65443	None	3606	359	22048	No_constitutive_exon_found_in_species
AAAGGAATTGCAGGAGGGAGGGGAACACCCTGGCTGACAACGAGGGATAGCT	94443	94542	94592	94540	-1	CDEM12_scaffold446_26.1	CSPAE12_11508	94443	95674	None	3606	359	22048	No_constitutive_exon_found_in_species
GAAACGACGAGGGCTTTAGAAGAGACTATGCTAATCATACGGGGGAATAGCG	20550	20657	20500	20552	1	CDEM12_scaffold191_24.9	CSPAE12_05169	20166	21184	None	3606	359	22048	No_constitutive_exon_found_in_species
TCAAGCAGATCAACGAGGTCGTCAAATAACTTAAGGTGACTCGATGGGAGGA	49152	49410	49102	49154	1	CDEM12_scaffold3_26.6	CSPAE12_00254	47384	50383	None	3606	359	22048	No_constitutive_exon_found_in_species
CGGCCGGCGGTACTCGGTCAGTGATTCACGTTTACTGACAAGTTGGGTAGAA	77490	77522	77572	77520	-1	CDEM12_scaffold417_23.6	CSPAE12_10984	77405	78761	None	3606	359	22048	No_constitutive_exon_found_in_species
AACCAGGCATCTTGAATCAACCGCTAATCAGCTATTGCGCGGGCCAATAGAG	74309	74333	74259	74311	1	CDEM12_scaffold65_26.1	CSPAE12_02576	73202	75100	None	3606	359	22048	No_constitutive_exon_found_in_species
TCGAAAGTGATTTTGCTGACACTCGGCCCTCCGGAGGGGGGGCGAAAAAGGT	104940	105103	105153	105101	-1	CDEM12_scaffold65_26.1	CSPAE12_02586	104940	105530	None	3606	359	22048	No_constitutive_exon_found_in_species
TAAGTTGACAGCATCCGCGCTCGGTGTTTCACGACTAACTAGGGTTGCAGCC	9753	11586	9703	9755	1	CDEM12_scaffold339_24.6	CSPAE12_08531	8820	11586	None	3606	359	22048	No_constitutive_exon_found_in_species
CGCGGCCACGGCATCGAGATTGCTGGAGTAGTTGACTGACTGTGGGATAGAT	32966	33191	33241	33189	-1	CDEM12_scaffold377_23.9	CSPAE12_09940	30747	33463	None	3606	359	22048	No_constitutive_exon_found_in_species
AAGGTGAGACCAAGACCTCGTTTGACTGACGACAACTCGGGGTACAACAGGT	47552	47767	47817	47765	-1	CDEM12_scaffold377_23.9	CSPAE12_09944	45462	47966	None	3606	359	22048	No_constitutive_exon_found_in_species
GGGAGAGTTAGCCTACGTTGAGGCGTGTTGACTGACATGGCGGGGAACAGTC	47370	47464	47514	47462	-1	CDEM12_scaffold377_23.9	CSPAE12_09944	45462	47966	None	3606	359	22048	No_constitutive_exon_found_in_species
CATCGACGGAGAAATGGGGTGGCTCCCGGCTCACATACAGGGACAACCAGGT	52552	52805	52855	52803	-1	CDEM12_scaffold377_23.9	CSPAE12_09947	51913	53917	None	3606	359	22048	No_constitutive_exon_found_in_species
ACAATTAAACAATGCGTCATGCTGCGCTGGAGGTTTTGAGCAATGGGAAGTC	13864	14008	14058	14006	-1	CDEM12_scaffold418_23.6	CSPAE12_11001	13864	14588	None	3606	359	22048	No_constitutive_exon_found_in_species
GACGTACGTCAACTACATTAAGGTCACGGGCATGAGCTTACATGGGGCAGGT	32991	33945	33995	33943	-1	CDEM12_scaffold418_23.6	CSPAE12_11005	32991	34822	None	3606	359	22048	No_constitutive_exon_found_in_species
GGAGGTTCGTCACATATTTGACTGCACATGCTAACACGAAATATGGGAAGCG	77026	77707	76976	77028	1	CDEM12_scaffold418_23.6	CSPAE12_11016	76695	77707	None	3606	359	22048	No_constitutive_exon_found_in_species
GACTAAGATTCTTCCCTGGAAGATCAAAAGATACTAATCAGGGTATGCAGGA	74641	75231	75281	75229	-1	CDEM12_C41861_27.0	CSPAE12_11990	74052	75770	None	3606	359	22048	No_constitutive_exon_found_in_species
TGAGTAACGGCTAGTAACGCGAAAAGTATGCATACACCTGAAGGGAGTAGGA	50909	51476	51526	51474	-1	CDEM12_scaffold407_24.5	CSPAE12_10662	50909	51713	None	3606	359	22048	No_constitutive_exon_found_in_species
CCAAGACAGACGATCACAAAATGACTTCACGTTGGGCAAGGGGTCGACAGTG	36360	36616	36310	36362	1	CDEM12_scaffold113_26.9	CSPAE12_03778	34261	36616	None	3606	359	22048	No_constitutive_exon_found_in_species
TAAATGGATATGCAGACCACACACTGCACGCAGAAGCCTGACGGGGATAGAT	19519	20064	20114	20062	-1	CDEM12_scaffold175_27.1	CSPAE12_04913	19395	20401	None	3606	359	22048	No_constitutive_exon_found_in_species
CGCACCAACGTTAGAAGAATTCCGAGACTGATATATCAATGGGCGTATAGGC	50799	50926	50749	50801	1	CDEM12_scaffold438_25.7	CSPAE12_11316	50349	51731	None	3606	359	22048	No_constitutive_exon_found_in_species
CGCAATCGATTAGCTCCATGCATAATTTAATGCTAATTCGGGAACTGTAGTA	111266	113229	113279	113227	-1	CDEM12_scaffold438_25.7	CSPAE12_11333	109516	119599	None	3606	359	22048	No_constitutive_exon_found_in_species
TAAGTTGTTCCGTTCGCATTGCCCAGTTTCAATGCTAATCGTGGGGCCAGAT	8548	8708	8498	8550	1	CDEM12_scaffold386_25.8	CSPAE12_10096	7750	9429	None	3606	359	22048	No_constitutive_exon_found_in_species
TTGTATTCTTCCCTTGGATCGTCTGATTATGTAGCTGATGGGGTGTGCAGCT	71066	71303	71353	71301	-1	CDEM12_scaffold386_25.8	CSPAE12_10110	70404	72140	None	3606	359	22048	No_constitutive_exon_found_in_species
CTGGTCATGTCTGTTATCTGGCGTCGACTAATGAAGACCAGGTGGGATAGCT	31344	36244	31294	31346	1	CDEM12_scaffold382_25.9	CSPAE12_10073	31128	37945	None	3606	359	22048	No_constitutive_exon_found_in_species
TGTCTGATGTTTCCTCCATTTACACAGCATGGACTGACTTGGGTACGTAGAG	61690	62716	61640	61692	1	CDEM12_scaffold345_23.7	CSPAE12_08660	61417	62815	None	3606	359	22048	No_constitutive_exon_found_in_species
ACTGTTGAGGCTATGCTAGTGTGCGAAAACTAAATAAAGGGAAAACACAGCT	49621	50422	50472	50420	-1	CDEM12_scaffold394_24.9	CSPAE12_10411	48748	50524	None	3606	359	22048	No_constitutive_exon_found_in_species
GGGGCGAGCCCAGGCCAGAACATGGAATGCTAACGGTTTGGGAACCACAGGC	108925	109168	109218	109166	-1	CDEM12_scaffold444_24.0	CSPAE12_11475	108925	110145	None	3606	359	22048	No_constitutive_exon_found_in_species
GGTACCGGTCTTGCGTATGGCGGCGGGGAGTTTGCTGATGTGGGAACTAGTC	68957	69145	69195	69143	-1	CDEM12_scaffold69_26.8	CSPAE12_02645	68538	70247	None	3606	359	22048	No_constitutive_exon_found_in_species
AGTGACTGACATTTGGTCCTTTGGTGATGTTAATGCTAAACGGGAAATAGCT	66998	67144	66948	67000	1	CDEM12_scaffold66_25.3	CSPAE12_02612	65142	67144	None	3606	359	22048	No_constitutive_exon_found_in_species
TACTAGGCCTTGAACAATAGGGGAATTGCATTACTTACACTGGGAATCAGGA	54629	54772	54579	54631	1	CDEM12_scaffold355_23.6	CSPAE12_09112	54327	56287	None	3606	359	22048	No_constitutive_exon_found_in_species
TTGTCAAAATTATTGCACCACTTTGATAGCCACGCTGACGAGGGTGCAAGGC	71582	72215	71532	71584	1	CDEM12_scaffold353_25.4	CSPAE12_09008	70952	73399	None	3606	359	22048	No_constitutive_exon_found_in_species
GTTAACCGGCATAGGGTTGCGTGGTAGCCATGGCGTTGATTTGGAGGGAGGT	3178	3258	3308	3256	-1	CDEM12_scaffold171_27.0	CSPAE12_04849	2924	4559	None	3606	359	22048	No_constitutive_exon_found_in_species
GGAATATTGTTTAAACTAAACGCCCAAAAATAATACTGACAAGGGTCAAGGC	14861	14953	14811	14863	1	CDEM12_scaffold122_25.6	CSPAE12_04040	14714	15721	None	3606	359	22048	No_constitutive_exon_found_in_species
TATTACCGCTCGTGGGACAAGATCTCCTTAACCCAACGTCCTGGGCAAAGAG	25325	25354	25275	25327	1	CDEM12_scaffold454_25.6	CSPAE12_11660	24602	25354	None	3606	359	22048	No_constitutive_exon_found_in_species
GTTTGTAGCACTCCCGTTGAACGACAGAATCTTCACTGACAGACGGGAAGAT	88686	89299	89349	89297	-1	CDEM12_scaffold454_25.6	CSPAE12_11677	88686	89567	None	3606	359	22048	No_constitutive_exon_found_in_species
AGAGGCATATTTCGCATAAGAAAGAAAACCCATAACTGACGCTGGGACAGGT	35862	36138	35812	35864	1	CDEM12_scaffold96_24.8	CSPAE12_03536	34454	36376	None	3606	359	22048	No_constitutive_exon_found_in_species
TAGACAACAAGGTTCTGATCTCGTGAGCTGACCCGTGGGGAAAAAAACAGGA	28142	28377	28427	28375	-1	CDEM12_scaffold74_26.8	CSPAE12_02798	27652	28914	None	3606	359	22048	No_constitutive_exon_found_in_species
CGCAAGATGGCATTTGATGAACAGGCGGATGGCTGATGCGTGGGATACAGGC	27874	28077	28127	28075	-1	CDEM12_scaffold74_26.8	CSPAE12_02798	27652	28914	None	3606	359	22048	No_constitutive_exon_found_in_species
TCCCCCCTCGTTCTCGTACATGGGCAATGGCCGTGACTGACGGGACCAAGCC	3156	4202	4252	4200	-1	CDEM12_scaffold457_25.1	CSPAE12_11727	2994	5984	None	3606	359	22048	No_constitutive_exon_found_in_species
GTCGTTCAACATCGTTCCCGTGGGTTAGCATCCTGACATTGGGGGTCAAGCT	69734	69857	69684	69736	1	CDEM12_scaffold457_25.1	CSPAE12_11744	69465	70063	None	3606	359	22048	No_constitutive_exon_found_in_species
CCGCCCAATGTTACCACCTCTCGTTTGTAAGACTAACCTCGGGTTACAAGAC	78176	78676	78726	78674	-1	CDEM12_scaffold337_24.3	CSPAE12_08471	78176	81201	None	3606	359	22048	No_constitutive_exon_found_in_species
ACCCTTGGTCAAAAGGTCGTGCTGATGCGGCTTTTTTAAGGGGGGTCTAGAA	65403	65917	65353	65405	1	CDEM12_scaffold111_26.6	CSPAE12_03765	64941	67356	None	3606	359	22048	No_constitutive_exon_found_in_species
TCGCGTCAACTGACACTCCCAGATTGCTCAAGACTGACACAGGGATGCAGCC	13882	13935	13985	13933	-1	CDEM12_scaffold323_23.9	CSPAE12_07727	13882	14311	None	3606	359	22048	No_constitutive_exon_found_in_species
GAGGCTTGCGCCAGTACCCTCGCAAGTTTTTACCGCTGTAGGCGGGACAGCG	32388	32431	32481	32429	-1	CDEM12_scaffold323_23.9	CSPAE12_07731	32388	33726	None	3606	359	22048	No_constitutive_exon_found_in_species
CCTTCTTTCGGTCTGTTCAAGGTATGGGCCAAGATGCTGACTGAGGGCAGAT	38363	38454	38504	38452	-1	CDEM12_scaffold133_25.3	CSPAE12_04111	36807	41249	None	3606	359	22048	No_constitutive_exon_found_in_species
GATATGCTCCTGGCAGTTGACGACTTTCCAATAACTCTTTCTGGGAATAGGG	88795	89159	89209	89157	-1	CDEM12_scaffold186_25.0	CSPAE12_05067	85383	89262	None	3606	359	22048	No_constitutive_exon_found_in_species
TGTTCCCTTTCAAGTAGGATGAAAATTTCGTTGGCTGACCTTGGGAGCAGAT	78312	78415	78465	78413	-1	CDEM12_scaffold7_26.0	CSPAE12_00504	78312	79639	None	3606	359	22048	No_constitutive_exon_found_in_species
AGTCAATCGCGCGCACGGAACGGAACGGTATGCTGACTTTTGGGTAACAGGC	30974	31425	31475	31423	-1	CDEM12_scaffold456_25.3	CSPAE12_11708	30668	32119	None	3606	359	22048	No_constitutive_exon_found_in_species
CTCTGTCTATTGACCACACATCACTTGGTCTTACGATTGTTTAAGGGGAGCT	2761	3342	2711	2763	1	CDEM12_scaffold45_30.3	CSPAE12_01967	2458	3798	None	3606	359	22048	No_constitutive_exon_found_in_species
TGACGGATGTGTAGCGAAATGAATCTTAAACTAACCGGGTAAATACACAGTC	20658	20782	20832	20780	-1	CDEM12_scaffold459_25.7	CSPAE12_11765	19278	21390	None	3606	359	22048	No_constitutive_exon_found_in_species
TGCCAAAAGATCATCAAAGACGAATCTACAATGCCGTATTATTGAGGGAGCA	36229	36420	36179	36231	1	CDEM12_scaffold459_25.7	CSPAE12_11770	34135	37098	None	3606	359	22048	No_constitutive_exon_found_in_species
GTGGCTGATTTGTAAGTGCCCATCGCGTTGTGCACTCAGACGGTGGGCAGTA	48487	48902	48952	48900	-1	CDEM12_scaffold41_27.0	CSPAE12_01939	48487	49569	None	3606	359	22048	No_constitutive_exon_found_in_species
CACTCAATCCGGGGAGTTATTCCATGCAAAGACACGCCCACTCGGGAAAGCA	45111	45833	45883	45831	-1	CDEM12_scaffold63_26.8	CSPAE12_02427	45111	46002	None	3606	359	22048	No_constitutive_exon_found_in_species
AGCTAAGGGCATTCCACTCTATCCCCTTGTTATATATAAGGGTAAGACAGTC	82188	82258	82138	82190	1	CDEM12_scaffold63_26.8	CSPAE12_02434	81326	82258	None	3606	359	22048	No_constitutive_exon_found_in_species
ATGCCGCTACTACCTGTGACTGTCCATAGCACTTACACGGGCGGGCATAGAT	73422	74059	73372	73424	1	CDEM12_scaffold343_22.8	CSPAE12_08638	72964	74059	None	3606	359	22048	No_constitutive_exon_found_in_species
TCGGTGAGTAAGCTCCTATCGCAACGATATATCCAGCTAATCGGGAACAGCC	26135	26435	26085	26137	1	CDEM12_scaffold421_23.5	CSPAE12_11040	25281	27171	None	3606	359	22048	No_constitutive_exon_found_in_species
CTTCGTCCCAGCCCACCAACATGTACAAAGCTAACAGGGCAAAACCACAGCG	8391	8641	8341	8393	1	CDEM12_scaffold317_23.0	CSPAE12_07399	7748	8641	None	3606	359	22048	No_constitutive_exon_found_in_species
ACGTAACGGGTGTTACCCTTGGGCGCAACCAAACGAAGTGAGGGAACGAGAC	52526	52725	52775	52723	-1	CDEM12_scaffold433_23.1	CSPAE12_11209	51971	53671	None	3606	359	22048	No_constitutive_exon_found_in_species
AGCTGCTCCCATGTCTGTTCGTGATGCGACCCTGCTGACAGGGGTCCAAGAG	27940	28720	28770	28718	-1	CDEM12_scaffold455_23.0	CSPAE12_11687	27809	28992	None	3606	359	22048	No_constitutive_exon_found_in_species
TGCTGGCTCCACTGGTCCGAGGTTTTCAGTCTGACGCTTGTGGGAATTAGGG	24183	24401	24451	24399	-1	CDEM12_scaffold279_26.4	CSPAE12_06381	23850	24690	None	3606	359	22048	No_constitutive_exon_found_in_species
TGCTTCTCACCGACGTCTGGAACAGCATCTTCATTGGTATCGGAGGGCAGTC	19376	19476	19526	19474	-1	CDEM12_scaffold164_27.1	CSPAE12_04826	18024	19821	None	3606	359	22048	No_constitutive_exon_found_in_species
TCCTAGCACACACTGTTACCAGCATTGTATCGCTAACTTTGTGGGAAAAGAT	30131	30380	30430	30378	-1	CDEM12_scaffold437_26.0	CSPAE12_11291	30131	31911	None	3606	359	22048	No_constitutive_exon_found_in_species
ATCTCTCGCGGAACGAACACGGACGAATCGTGCTGACTACGGGAAAACAGTG	17432	17670	17720	17668	-1	CDEM12_scaffold140_24.7	CSPAE12_04282	17432	18585	None	3606	359	22048	No_constitutive_exon_found_in_species
CCACTTTGTTACGGAACGAACTCTATCTGACGCGTTAATCTGGGAGTCAGTT	55931	56054	56104	56052	-1	CDEM12_scaffold14_26.2	CSPAE12_00564	55931	57558	None	3606	359	22048	No_constitutive_exon_found_in_species
TACGTCCAGCGAGAGGTGGTCTTCGATTTCTATACTAACAGGTGGGTTAGGA	24720	24887	24670	24722	1	CDEM12_scaffold401_23.2	CSPAE12_10556	24539	25883	None	3606	359	22048	No_constitutive_exon_found_in_species
ATCTATAACACCCCTTAGCCCCGAGGCTCTCTCAACGAGGGCGGCAGCAGAC	14117	14618	14668	14616	-1	CDEM12_scaffold118_31.3	CSPAE12_03896	14117	17407	None	3606	359	22048	No_constitutive_exon_found_in_species
GCAGTCGACTTCTTTGTCGCACAGACTTGAGCGTGCTGACGGGCAGGCAGTC	4671	4685	4621	4673	1	CDEM12_scaffold389_23.0	CSPAE12_10269	4554	5365	None	3606	359	22048	No_constitutive_exon_found_in_species
CCAGAGACTCTCTATTAGTCAAAAAGCTAAGCTGGCTAGCTGGGTATAAGTC	45656	45898	45948	45896	-1	CDEM12_scaffold233_27.1	CSPAE12_05936	43926	46363	None	3606	359	22048	No_constitutive_exon_found_in_species
TGCTGATAGACGCGCACTTCCTCCTCTTGTTATATATAAGGGTAAGTCAGTC	15	62	112	60	-1	CDEM12_scaffold364_26.4	CSPAE12_09489	15	240	None	3606	359	22048	No_constitutive_exon_found_in_species
CTCAAATGCCTCCTTTGATCTTTAACACAGTCCTGATGGGAGAGTGTTAGAA	41217	41777	41167	41219	1	CDEM12_scaffold36_26.5	CSPAE12_01802	40944	42169	None	3606	359	22048	No_constitutive_exon_found_in_species
GATTTAGTTGTTTTGGGGGGGAGTGGGTCTAATGCCTAGTGAGGGAACAGAA	2373	2617	2323	2375	1	CDEM12_scaffold445_23.1	CSPAE12_11477	1558	3157	None	3606	359	22048	No_constitutive_exon_found_in_species
TCTTGAAATCCTGTTAAAGGGGCTTTCTGAAACTAATGCCCGGGGGACAGCC	24364	24431	24481	24429	-1	CDEM12_scaffold89_27.3	CSPAE12_03270	23413	24756	None	3606	359	22048	No_constitutive_exon_found_in_species
TTCCCTCCAGAATCAATCGTGGAGTGACAAGACTGACGGGAAACCAACAGGA	8799	8858	8908	8856	-1	CDEM12_scaffold346_24.8	CSPAE12_08670	6855	9141	None	3606	359	22048	No_constitutive_exon_found_in_species
ACGTGAAGAAAAGGGGTCTTCGGGATGATTGACTAAAACAAGTTGGGTAGGA	7530	7586	7636	7584	-1	CDEM12_scaffold413_21.8	CSPAE12_10885	5923	9199	None	3606	359	22048	No_constitutive_exon_found_in_species
TCGAGTTGACCCGTTATTTGGTGAGTTAAGGAGCTGACGGGAAGCTGCAGCA	7369	7444	7494	7442	-1	CDEM12_scaffold413_21.8	CSPAE12_10885	5923	9199	None	3606	359	22048	No_constitutive_exon_found_in_species
ATCGGTGATGCCATTGAGCCGACAAGGACTTTCTGACATGGGATCAACAGCT	16067	16124	16174	16122	-1	CDEM12_scaffold413_21.8	CSPAE12_10886	16067	17422	None	3606	359	22048	No_constitutive_exon_found_in_species
CTACACGACCAAGAGAGCAACTGTGGCAAGACTCTGCGCCTTGGGAATAGAT	8757	10160	8707	8759	1	CDEM12_scaffold152_26.3	CSPAE12_04394	8492	11523	None	3606	359	22048	No_constitutive_exon_found_in_species
TGGCAGTGATCTTCACTTGAAATCTTTAAAACCGCAGGGTCAGAGCCAAGGA	23740	23957	24007	23955	-1	CDEM12_scaffold245_27.2	CSPAE12_06017	21944	24546	None	3606	359	22048	No_constitutive_exon_found_in_species
TCGTCTTAAATACTTGCTAGCGAAGTATTGACAGACTGGGAACGGTGCAGAT	7694	7829	7644	7696	1	CDEM12_scaffold132_25.8	CSPAE12_04091	6044	7829	None	3606	359	22048	No_constitutive_exon_found_in_species
CCAAAAGTCATTCAAAAAGTCAACACACAAAGTCTAATACTTGGGAATAGTA	24816	24952	24766	24818	1	CDEM12_scaffold451_26.0	CSPAE12_11613	24696	26842	None	3606	359	22048	No_constitutive_exon_found_in_species
TCTTAGCCGAACCCTTCTGAACAATAGCATGCAGCCCAGATAGGGTGGAGGC	27515	27724	27465	27517	1	CDEM12_scaffold141_26.2	CSPAE12_04295	25966	27724	None	3606	359	22048	No_constitutive_exon_found_in_species
ACATAAAAACATTCCTTGTCAGTTACTGAAGTTGACATTGGGCTGCGAAGGG	18064	18193	18014	18066	1	CDEM12_scaffold94_28.6	CSPAE12_03522	17080	18193	None	3606	359	22048	No_constitutive_exon_found_in_species
GAGTGAACGAGTGGAGGAGAACATCGTCTGGTCGACTAACTCAAGGGCAGAC	13452	13507	13402	13454	1	CDEM12_scaffold213_25.7	CSPAE12_05380	13015	14903	None	3606	359	22048	No_constitutive_exon_found_in_species
GAAGCCTTTACGTAAGCTCTTACAGAAAAGAACATCCGGGGAGGATTTAGAG	1438	1757	1807	1755	-1	CDEM12_scaffold78_28.6	CSPAE12_02814	1438	2587	None	3606	359	22048	No_constitutive_exon_found_in_species
TTCCCGACGCAGGCGCGGGGCTAACGTCGTCCCTAACCCTGGGCACACAGGA	21318	21544	21594	21542	-1	CDEM12_scaffold419_46.5	CSPAE12_11029	12128	22498	None	3606	359	22048	No_constitutive_exon_found_in_species
CGTCGCCGAATTTACCCCCCAAGCTAACCATGCCGCCCTGATGGGTATAGTG	14700	15034	15084	15032	-1	CDEM12_scaffold419_46.5	CSPAE12_11029	12128	22498	None	3606	359	22048	No_constitutive_exon_found_in_species
GGTACGTAGGCGTTTTGGGTCGACACAATCGCTTTTGCTGACGGGATCAGGT	3799	4122	3749	3801	1	CDEM12_scaffold311_25.7	CSPAE12_07265	3116	4731	None	3606	359	22048	No_constitutive_exon_found_in_species
TCGAGATACGAAGATATGCGTTGGTCCCAATAGATACTGACAACGGGTAGTA	858	1206	808	860	1	CDEM12_C36573_53.0	CSPAE12_11882	36	1206	None	3606	359	22048	No_constitutive_exon_found_in_species
