# Supplementary material for: Widespread Separation of the Polypyrimidine Tract From 3′ AG by G Tracts in Association With Alternative Exons in Metazoa and Plants
Source: Front Genet. 2019 Jan 14;9:741. doi: 10.3389/fgene.2018.00741 (PMC6339879; doi:10.3389/fgene.2018.00741)
Supplement: DATA FILE S1 — Sequences of REPAG 3′ SS from each species of fungi. [file Data_Sheet_1.zip › Supplementary data 1/Fungi_Release38_aspergillus_aculeatus_atcc_16872.txt]

REPA_GGG_Sequence	Exon_Start	Exon_End	Pos_-50	Pos_+2	Strand	Chromosome	GeneID	Gene_Start	Gene_End	Gene_Name	Number_of_REPAs	Number_of_REPAs_has_GGG	Number_of_Intron(Intra_genic_Region)	Upstream_Constitutive_Exon
CGTCCAAGTCAACAACCCAGAAGCACTGCAGTGGCTGGTTGAGCAGGGAGCG	42680	43369	42630	42682	1	ASPACscaffold_1	ASPACDRAFT_19809	40702	43369	None	4744	792	23738	No_constitutive_exon_found_in_species
GTAGGGAGCCTACTGACCACCTGGGAATTGCCGACTGACTGCTGGGGCAGAT	49080	49368	49418	49366	-1	ASPACscaffold_1	ASPACDRAFT_55782	43920	50654	None	4744	792	23738	No_constitutive_exon_found_in_species
TTTAAACGTCTCGATTGGCTGTAGTGGACTAACAGAGGGGGTGGTGGTAGGC	57626	57839	57576	57628	1	ASPACscaffold_1	ASPACDRAFT_108731	55774	57839	None	4744	792	23738	No_constitutive_exon_found_in_species
TCCCTTGATTCACTTGAGATATTGGCTACGTGCTGATCGGCGGGGTGCAGAA	98279	98350	98400	98348	-1	ASPACscaffold_1	ASPACDRAFT_108759	97928	99518	None	4744	792	23738	No_constitutive_exon_found_in_species
CCACTTCGAGATCCTCCCCCTTTGATTTTCGCTAATGTACGGGATTACAGGC	193454	193886	193404	193456	1	ASPACscaffold_1	ASPACDRAFT_108796	191908	193886	None	4744	792	23738	No_constitutive_exon_found_in_species
TGGACTCCAGCTGTGAATGTTAACTGACTACGTGGGGCGGAGGGACTCAGAT	207087	207269	207319	207267	-1	ASPACscaffold_1	ASPACDRAFT_20809	206055	207897	None	4744	792	23738	No_constitutive_exon_found_in_species
ATGAGATACCAACTCGTGCAATGGAGAAAGCTGACTCGTTATGGGCGTAGCT	257739	257942	257992	257940	-1	ASPACscaffold_1	ASPACDRAFT_48908	257739	260673	None	4744	792	23738	No_constitutive_exon_found_in_species
CCCCCTCATCTAGGTTAATATGCCAGCTTGACTAACGGGAGGGGGGACAGAT	320526	321006	321056	321004	-1	ASPACscaffold_1	ASPACDRAFT_108872	320526	321924	None	4744	792	23738	No_constitutive_exon_found_in_species
TGGACTGGCAGGCATGCTAATCTGAATCCTGGGGGGGGTTGGTGGGTTAGGG	328225	328705	328175	328227	1	ASPACscaffold_1	ASPACDRAFT_108875	327175	328705	None	4744	792	23738	No_constitutive_exon_found_in_species
ATACTACTACCATCTTGGGCCAAATATCCATCTAACGCTGGACGGGGCAGGA	331228	331277	331327	331275	-1	ASPACscaffold_1	ASPACDRAFT_74011	328709	331904	None	4744	792	23738	No_constitutive_exon_found_in_species
TTCTGTTATGCTGTGATCATTCGCTAATCATGGGTTCTTGGGGCAAAAAGCA	364354	364784	364304	364356	1	ASPACscaffold_1	ASPACDRAFT_1884113	363140	364784	None	4744	792	23738	No_constitutive_exon_found_in_species
TTCTTCTCGTCTTTTGCACAGGGCTAATACTTTCGATGGTTGGGGGATAGGA	393995	394690	394740	394688	-1	ASPACscaffold_1	ASPACDRAFT_108925	393995	395210	None	4744	792	23738	No_constitutive_exon_found_in_species
ATCTCTCGTGGGATAGTTGATGGCGAGGTTGATGCTTATGGGCATGGTAGGG	414326	414431	414276	414328	1	ASPACscaffold_1	ASPACDRAFT_74045	413327	414793	None	4744	792	23738	No_constitutive_exon_found_in_species
GCTCACCAGCAAAGAGTACCCGATAGCTGACACCCCGAGGGGGAGAAAAGAT	548252	548269	548319	548267	-1	ASPACscaffold_1	ASPACDRAFT_109030	547496	548796	None	4744	792	23738	No_constitutive_exon_found_in_species
CCTGTGCGCCGAATGGTGGCTGGGTGTGTATTCACTGACCGGGATAATAGAT	590257	590492	590207	590259	1	ASPACscaffold_1	ASPACDRAFT_38026	589705	590635	None	4744	792	23738	No_constitutive_exon_found_in_species
CTTGTGGATGGGTCCTTTTGGCCTGGTAGATAGGCATTGACAAGGGATAGGT	590552	590635	590502	590554	1	ASPACscaffold_1	ASPACDRAFT_38026	589705	590635	None	4744	792	23738	No_constitutive_exon_found_in_species
AGCGGTCTACATCGTCTATAACTTCGTCCCCGCCGTCTCGGGTGTCGAAGAA	601255	601377	601427	601375	-1	ASPACscaffold_1	ASPACDRAFT_1268	598389	601704	None	4744	792	23738	No_constitutive_exon_found_in_species
GCTGTCGTGGAGAGGTGAAACGCTAATCAAGTAATCCCCGGGTAACACAGTC	622655	623120	623170	623118	-1	ASPACscaffold_1	ASPACDRAFT_74111	622655	624501	None	4744	792	23738	No_constitutive_exon_found_in_species
ATCCTTGGGGCTGTAACCCACCACTAACAGGTCGCATTTGGGTATGTAAGTG	680550	680883	680500	680552	1	ASPACscaffold_1	ASPACDRAFT_48989	680234	692449	None	4744	792	23738	No_constitutive_exon_found_in_species
GGTTGAGCCGGTTTCATCGCTCTGGCAGAATTTATCTGGGAGAGAGTCAGTG	699786	699837	699736	699788	1	ASPACscaffold_1	ASPACDRAFT_19843	698994	701785	None	4744	792	23738	No_constitutive_exon_found_in_species
AGCTATGAAGAAAGAGGTCATGTTGTTTCATGGGCTAACGTGGGGTGTAGTG	768708	769276	768658	768710	1	ASPACscaffold_1	ASPACDRAFT_109174	767780	770987	None	4744	792	23738	No_constitutive_exon_found_in_species
GTATATGAATTTTCACTACGGTCCGAGATTGCGCTAACTGGGGGTTGTAGGT	830637	831137	830587	830639	1	ASPACscaffold_1	ASPACDRAFT_74164	827597	831137	None	4744	792	23738	No_constitutive_exon_found_in_species
ATGTCACCTAATCCGTGTGGTAGCGAACGAAATACTAACAGGGAGAAAAGGT	832909	833965	834015	833963	-1	ASPACscaffold_1	ASPACDRAFT_38091	832909	834810	None	4744	792	23738	No_constitutive_exon_found_in_species
CATGGGGTTGCGAGGAATTGTCAGTCGCCCAACGGAGCAGAACGGGGCAGCG	870026	870634	869976	870028	1	ASPACscaffold_1	ASPACDRAFT_19959	869092	871097	None	4744	792	23738	No_constitutive_exon_found_in_species
ATGTTTAGAGTGCCTAGGCTAACGTGTTAGGACGAATGGGGGAAATACAGTC	948285	948365	948415	948363	-1	ASPACscaffold_1	ASPACDRAFT_38123	947126	948571	None	4744	792	23738	No_constitutive_exon_found_in_species
GAGACGGTCGGGTTGTGTGGATGATGACGCTGATGATGTTGGGAAACCAGGC	956401	956479	956529	956477	-1	ASPACscaffold_1	ASPACDRAFT_38126	956066	957359	None	4744	792	23738	No_constitutive_exon_found_in_species
GTATGACATGATTTCCAAAAGTTTCGACACGCCGATGCTGACGGGAACAGTC	1049682	1049777	1049827	1049775	-1	ASPACscaffold_1	ASPACDRAFT_109334	1048666	1050373	None	4744	792	23738	No_constitutive_exon_found_in_species
GTGGTTCTCTGATAGGGGGTGGTAGGCGAGGGGCTAACCTGGGACGACAGGG	1104301	1104427	1104477	1104425	-1	ASPACscaffold_1	ASPACDRAFT_74218	1104301	1104874	None	4744	792	23738	No_constitutive_exon_found_in_species
ATTGAAGTCTTCGACTACTGCTGCAGTAATTTGTTGCTGACGGGAAGCAGAT	1128997	1130033	1130083	1130031	-1	ASPACscaffold_1	ASPACDRAFT_109366	1127235	1131302	None	4744	792	23738	No_constitutive_exon_found_in_species
AGTAGTCCTGAACACCATAGCAGTCCTTTCCTAGCCTGACTCAGGGACAGTG	1153377	1153666	1153716	1153664	-1	ASPACscaffold_1	ASPACDRAFT_74228	1153377	1156448	None	4744	792	23738	No_constitutive_exon_found_in_species
TGGTGATTGTTGATGGATTGGTCGACGAGAGGCTCTAACATGGGTGATAGGC	1203010	1203155	1203205	1203153	-1	ASPACscaffold_1	ASPACDRAFT_1892816	1203010	1204370	None	4744	792	23738	No_constitutive_exon_found_in_species
ACTTTCCGTGCCAGTAAGCTCGACATGCTCAGATGCTGACACTGGGATAGAC	1273509	1273561	1273611	1273559	-1	ASPACscaffold_1	ASPACDRAFT_38217	1273509	1274692	None	4744	792	23738	No_constitutive_exon_found_in_species
CTTCTTTGCTTCAATGGCTAGTACTTGCTGACTGGGGGTGGGGCGCGCAGCA	1344315	1346340	1346390	1346338	-1	ASPACscaffold_1	ASPACDRAFT_241	1344315	1349718	None	4744	792	23738	No_constitutive_exon_found_in_species
AAGCCGACGGTCTCGCGATGACAACCACAGAGGATAACTCTGGGACGGAGGA	1364415	1364499	1364365	1364417	1	ASPACscaffold_1	ASPACDRAFT_49092	1364050	1366000	None	4744	792	23738	No_constitutive_exon_found_in_species
CCTTCGGTTTCAGTGTCCTACAGTTCTAATTGTGGTGTGTTGTGGGATAGCG	1368140	1368312	1368090	1368142	1	ASPACscaffold_1	ASPACDRAFT_109460	1366853	1368614	None	4744	792	23738	No_constitutive_exon_found_in_species
GAGTGTTTCCCCCGTTCTTGGTCGTGTACATTACTAATATTTGGGGAAAGCA	1368364	1368614	1368314	1368366	1	ASPACscaffold_1	ASPACDRAFT_109460	1366853	1368614	None	4744	792	23738	No_constitutive_exon_found_in_species
GCAGTAAGTCTCCGTCTGAGCGAAGATGATGCATGAACTGACGGGAGTAGCT	1393400	1394489	1393350	1393402	1	ASPACscaffold_1	ASPACDRAFT_74267	1392571	1394489	None	4744	792	23738	No_constitutive_exon_found_in_species
ACACACAAACACAAACAAAAGCTAACCCCATACTCCCGAGGGATATGCAGAA	1457951	1458132	1457901	1457953	1	ASPACscaffold_1	ASPACDRAFT_20935	1454854	1458941	None	4744	792	23738	No_constitutive_exon_found_in_species
GGTTCGGTGTTCGCCACGTGTTCCGTTAGGCATTGCTGACTGGGCGGAAGCG	1501501	1501697	1501451	1501503	1	ASPACscaffold_1	ASPACDRAFT_109517	1500925	1505201	None	4744	792	23738	No_constitutive_exon_found_in_species
TCTTGTCTTCCGTCGCGGATTTGTCCCACGATTCCTGCCCTGGGGTAAAGTC	1557380	1557776	1557826	1557774	-1	ASPACscaffold_1	ASPACDRAFT_1877936	1555395	1560143	None	4744	792	23738	No_constitutive_exon_found_in_species
ACCTCGACCAACCCATAAGAAATCGTTACTGAAGGGGGTGGTGCAAGCAGGC	1562957	1563080	1562907	1562959	1	ASPACscaffold_1	ASPACDRAFT_49133	1561446	1564350	None	4744	792	23738	No_constitutive_exon_found_in_species
AATTTTTTCTGTCACGAATCCCTAACATGACTCCCCCCGGGACAAATTAGTC	1731428	1732530	1732580	1732528	-1	ASPACscaffold_1	ASPACDRAFT_74365	1731428	1733420	None	4744	792	23738	No_constitutive_exon_found_in_species
GGCAATCATGGGGACGGTGAACCATCATCGTGTACAACTTCGGGTGTAAGAT	1744646	1744731	1744596	1744648	1	ASPACscaffold_1	ASPACDRAFT_56231	1743140	1745071	None	4744	792	23738	No_constitutive_exon_found_in_species
GGACGGAGAGGGTAAGGGGAAGGGGGAAGAGTCACAAAAGCGAGGGGAAGGG	1831863	1832116	1832166	1832114	-1	ASPACscaffold_1	ASPACDRAFT_1878001	1831863	1833603	None	4744	792	23738	No_constitutive_exon_found_in_species
GATGATTGAGGGGTATGCATGGCTGTGAGACATGGCTAACGCCGGGACAGAG	1972789	1972896	1972739	1972791	1	ASPACscaffold_1	ASPACDRAFT_74431	1969664	1973336	None	4744	792	23738	No_constitutive_exon_found_in_species
AGTCTTCCTTTCGTTTCGTTGAATCTGCTGACAGACAGCGGGAGAAAAAGAT	1997217	1997365	1997415	1997363	-1	ASPACscaffold_1	ASPACDRAFT_74438	1997217	1998315	None	4744	792	23738	No_constitutive_exon_found_in_species
ATAGGAACCTCATCCACTTACCCCAGAACTAACTTCTTGGGTACAAAAAGCT	2003307	2003917	2003967	2003915	-1	ASPACscaffold_1	ASPACDRAFT_74440	2003307	2005365	None	4744	792	23738	No_constitutive_exon_found_in_species
CTGAGGTGGGTGGATAGGAGGGTTGAGAAGCTGATACCTGGGAGTTGCAGGC	2015363	2015426	2015476	2015424	-1	ASPACscaffold_1	ASPACDRAFT_1851840	2014157	2015970	None	4744	792	23738	No_constitutive_exon_found_in_species
GTGCGTTTCTACGAAGGGGTGCAGCGCGATCTGACAGCACGGGGCTCAAGAT	2016605	2017013	2016555	2016607	1	ASPACscaffold_1	ASPACDRAFT_38439	2016287	2017013	None	4744	792	23738	No_constitutive_exon_found_in_species
GGTTCTCACCATTATCATCTACTATATATAATTTCTGACTGGGTGACTAGCT	2108853	2109151	2108803	2108855	1	ASPACscaffold_1	ASPACDRAFT_19910	2107902	2109810	None	4744	792	23738	No_constitutive_exon_found_in_species
GTACCGAGATATCGAGAGGCAGAGGCTATGAAAGACTTCTGGGACCAGAGCA	2124013	2124287	2124337	2124285	-1	ASPACscaffold_1	ASPACDRAFT_49260	2123247	2125438	None	4744	792	23738	No_constitutive_exon_found_in_species
TCCCTTTGATCCCCACAACGACGCTCTCTGTCTCTTCCTAAAACTGGGAGCC	2153634	2154123	2153584	2153636	1	ASPACscaffold_1	ASPACDRAFT_38481	2153261	2154123	None	4744	792	23738	No_constitutive_exon_found_in_species
GTTTGTCAGCAGGAAACTCTGCAGATTAATGATCAAGGCTGACGGGATAGGA	2155126	2155209	2155259	2155207	-1	ASPACscaffold_1	ASPACDRAFT_38482	2154352	2155849	None	4744	792	23738	No_constitutive_exon_found_in_species
TATGCTCACCCTTCTACCTAGGCGGAGTCCGACTCAACTAATGGGAACAGGA	2154763	2155075	2155125	2155073	-1	ASPACscaffold_1	ASPACDRAFT_38482	2154352	2155849	None	4744	792	23738	No_constitutive_exon_found_in_species
GGAGTCGGTCCACGTCGAAGAATGAATCGCGCTAATCACATGACGGGCAGAT	2186749	2186943	2186699	2186751	1	ASPACscaffold_1	ASPACDRAFT_21389	2183962	2186943	None	4744	792	23738	No_constitutive_exon_found_in_species
TAGGGTTCTTTGTTTCTTGAATAGATGAGATCATACTAATCATGGGATAGCT	2225019	2225094	2225144	2225092	-1	ASPACscaffold_1	ASPACDRAFT_109952	2224934	2229148	None	4744	792	23738	No_constitutive_exon_found_in_species
AATTGGGCCAGAATCTAACTTGCGCGCGCACGCGCGATTGTTATAGGGAGAA	2357744	2358721	2358771	2358719	-1	ASPACscaffold_1	ASPACDRAFT_1893395	2357744	2359153	None	4744	792	23738	No_constitutive_exon_found_in_species
ATGGTGATCTATGGGGGATTTGCTCGATGGCTGACTGATCGGGTATGTAGAT	2688810	2689016	2688760	2688812	1	ASPACscaffold_1	ASPACDRAFT_74600	2688020	2689016	None	4744	792	23738	No_constitutive_exon_found_in_species
TTCGGGTCCTTGGGGCTTGAAATTTGGGAAGGTAGCTGATAGGGAGACAGTG	2689806	2689940	2689756	2689808	1	ASPACscaffold_1	ASPACDRAFT_38641	2689418	2690652	None	4744	792	23738	No_constitutive_exon_found_in_species
CCGTTACACCCGATCAACTGGCTGACGTGCGTCTTCTTCCCGGGGATTAGAT	2722422	2724298	2724348	2724296	-1	ASPACscaffold_1	ASPACDRAFT_74610	2722422	2724707	None	4744	792	23738	No_constitutive_exon_found_in_species
GCGAAATTGTGCAAAAGCAGCTCGTCTGATGAATATGTTGGGTTGTGAAGGT	2729144	2729386	2729094	2729146	1	ASPACscaffold_1	ASPACDRAFT_74612	2728159	2732652	None	4744	792	23738	No_constitutive_exon_found_in_species
GGAAAGACGGACCGACAGAGAGAAACGCGATGCTAACTTTTTGAGGGCAGAG	3126994	3128266	3128316	3128264	-1	ASPACscaffold_1	ASPACDRAFT_1893696	3126994	3128986	None	4744	792	23738	No_constitutive_exon_found_in_species
GACAGATATCATACCCTTGCGTCTTAGTCCTGCTGCTAACTGGGATATAGGT	3324309	3324352	3324259	3324311	1	ASPACscaffold_1	ASPACDRAFT_110652	3323797	3325046	None	4744	792	23738	No_constitutive_exon_found_in_species
CAAAAGATAGTTCTCTTCGGCTTGGATCTCTTCTACTGATATGGGAGCAGGT	3371556	3371715	3371765	3371713	-1	ASPACscaffold_1	ASPACDRAFT_56655	3371556	3372060	None	4744	792	23738	No_constitutive_exon_found_in_species
ATCTCTTCTCTCCGCATCTTTCCCGGTTCGTACTAACATTGGGGTGATAGGC	3395942	3396417	3396467	3396415	-1	ASPACscaffold_1	ASPACDRAFT_1852228	3394563	3396737	None	4744	792	23738	No_constitutive_exon_found_in_species
TCTCCATAACCCTCCCCAACCCCTAACCCCGGCCCCTGGGAAACTCAAAGCC	3470982	3471434	3470932	3470984	1	ASPACscaffold_1	ASPACDRAFT_110749	3470658	3471967	None	4744	792	23738	No_constitutive_exon_found_in_species
AGTACAGATCGCTGACAGTTTGTGGCTGGGATGGGCTGGGATGGGTGTAGTG	3471532	3471967	3471482	3471534	1	ASPACscaffold_1	ASPACDRAFT_110749	3470658	3471967	None	4744	792	23738	No_constitutive_exon_found_in_species
ACCAGCTTGATAGAGTACTCTCGGAAGCTAATATATGGGGGGGCGGAAAGCA	3577833	3577981	3578031	3577979	-1	ASPACscaffold_1	ASPACDRAFT_74839	3577833	3578230	None	4744	792	23738	No_constitutive_exon_found_in_species
AACTCTATTCGCAATTTTCTTAACAGTTGCTAACCCTCGCGAGGGCACAGCG	3634398	3636808	3636858	3636806	-1	ASPACscaffold_1	ASPACDRAFT_110879	3634398	3637817	None	4744	792	23738	No_constitutive_exon_found_in_species
TCTTAGCAAACATAGTACTTCGTTGGGTGCATAGTTGACGACGGGGATAGTG	9799	11566	11616	11564	-1	ASPACscaffold_2	ASPACDRAFT_49541	9799	11837	None	4744	792	23738	No_constitutive_exon_found_in_species
CCCCGAACTTGCTTTGCGGACGATAACAGGCATACTGACAGATAGGGCAGAT	166181	166659	166131	166183	1	ASPACscaffold_2	ASPACDRAFT_74966	164108	166659	None	4744	792	23738	No_constitutive_exon_found_in_species
TTGGTGGGTTGCATCTCCGGTGAACCAGGGTACTAATTGCATGGGTACAGTT	208868	209163	208818	208870	1	ASPACscaffold_2	ASPACDRAFT_74979	205680	209163	None	4744	792	23738	No_constitutive_exon_found_in_species
AAGAGACTACTGGAAGGTGATATGACTAACGTGCGCGGAACGGGTAATAGGG	223162	223715	223765	223713	-1	ASPACscaffold_2	ASPACDRAFT_1894118	223162	226263	None	4744	792	23738	No_constitutive_exon_found_in_species
CTCCCCAGGTTTCCACCTCCGCGGAGAACCGTACTAACAAGCGAGGGCAGAT	258390	258738	258340	258392	1	ASPACscaffold_2	ASPACDRAFT_1894148	257129	259112	None	4744	792	23738	No_constitutive_exon_found_in_species
TCTCCACCACCATCACCACCACCGCACCCACTAATCACGCAAGGGAACAGAT	276580	276929	276979	276927	-1	ASPACscaffold_2	ASPACDRAFT_22210	276126	278199	None	4744	792	23738	No_constitutive_exon_found_in_species
TCTGATTATACGCAGTCTGCAAGTTCGACATTTGCTGATGGGATGTACAGGC	285164	286568	285114	285166	1	ASPACscaffold_2	ASPACDRAFT_22393	284554	286568	None	4744	792	23738	No_constitutive_exon_found_in_species
CGTTCCCTCACAACCTAGATCCTAGTTTTCTAATTCATTTGTGGGGATAGTG	317644	317902	317952	317900	-1	ASPACscaffold_2	ASPACDRAFT_49605	317644	319347	None	4744	792	23738	No_constitutive_exon_found_in_species
TCTCTGGGCAGTTCTGACCCCGAGATCGGGTTGCTGACGCGGGTAAGCAGAC	322780	322865	322730	322782	1	ASPACscaffold_2	ASPACDRAFT_49607	322698	323294	None	4744	792	23738	No_constitutive_exon_found_in_species
TTGTTGGTTTTTGTTGGTTGATTGTGACTGTGACTGTGATTGGGATGAAGGT	357678	357745	357795	357743	-1	ASPACscaffold_2	ASPACDRAFT_39042	357678	365941	None	4744	792	23738	No_constitutive_exon_found_in_species
ATTCCTCCCCCTCAACCCCAACCCAACTAACCATTCTGATCTGGGGAAAGGT	380089	380494	380544	380492	-1	ASPACscaffold_2	ASPACDRAFT_1862750	380089	380908	None	4744	792	23738	No_constitutive_exon_found_in_species
CTCTCTCGTGGGCCGAATTTTCGATGCTAACTCTACTGGGATGGTGGTAGGA	447962	448200	447912	447964	1	ASPACscaffold_2	ASPACDRAFT_49637	446612	448200	None	4744	792	23738	No_constitutive_exon_found_in_species
AATAGTTCTTTTCTAGTACCAATTCACAATCAAACCCTACAAGGGTGCAGGG	469748	469894	469944	469892	-1	ASPACscaffold_2	ASPACDRAFT_56871	469748	470960	None	4744	792	23738	No_constitutive_exon_found_in_species
TGGTCAAAAAGTAGTCAGTCTAGTACCGCAAGCTAATGCGAGGGATGTAGTT	477570	477660	477710	477658	-1	ASPACscaffold_2	ASPACDRAFT_21894	477410	479566	None	4744	792	23738	No_constitutive_exon_found_in_species
TGCTCCGCCATCCCAATCGCGCGGGTTACAATGCTAATGGGAATGTGAAGGC	481786	482445	482495	482443	-1	ASPACscaffold_2	ASPACDRAFT_39089	480803	483038	None	4744	792	23738	No_constitutive_exon_found_in_species
TTTCTTACCCACACTTCCCTATCTGTTCTGAACGAAGGAGGGGGGGGCAGAC	531090	532190	531040	531092	1	ASPACscaffold_2	ASPACDRAFT_49652	530677	532190	None	4744	792	23738	No_constitutive_exon_found_in_species
CTATCCTAATATCTTCAACCAACCAATATATTCTGACCCTTGGGGCATAGGT	533608	534130	534180	534128	-1	ASPACscaffold_2	ASPACDRAFT_111277	532246	534390	None	4744	792	23738	No_constitutive_exon_found_in_species
CTCAGTAGTAGCAAAGAGCAAAAGATACTGACCGCGGACTCGGGGCGTAGAT	596302	596375	596252	596304	1	ASPACscaffold_2	ASPACDRAFT_1862849	595860	600730	None	4744	792	23738	No_constitutive_exon_found_in_species
AGTTCTTGAGGGGATACAGATACACTAACATGTCTTCAAACCATGGGAAGAA	610359	611207	610309	610361	1	ASPACscaffold_2	ASPACDRAFT_111300	609497	611207	None	4744	792	23738	No_constitutive_exon_found_in_species
ATGCCGCGGAAAAAAAGGACAGCTTCTAATCAATCACCGGGGGAAAACAGAC	611302	612166	612216	612164	-1	ASPACscaffold_2	ASPACDRAFT_111301	611302	612700	None	4744	792	23738	No_constitutive_exon_found_in_species
TCCCTCACGATAGACTCGACCCCGCTGATCTTGTTATGCTATGGGAGCAGGT	614815	615193	614765	614817	1	ASPACscaffold_2	ASPACDRAFT_75072	614447	615193	None	4744	792	23738	No_constitutive_exon_found_in_species
TGCCACCACCATCAGGATAACTGACAAACCCACCTTTTCTTATTGGGAAGAT	700372	700517	700322	700374	1	ASPACscaffold_2	ASPACDRAFT_1878458	700032	706577	None	4744	792	23738	No_constitutive_exon_found_in_species
CCCCGTCCCCACCCTTTTCCAGACGGCAAGCCTAACTTCAGGGGCATTAGGC	790147	790404	790454	790402	-1	ASPACscaffold_2	ASPACDRAFT_39185	789558	790697	None	4744	792	23738	No_constitutive_exon_found_in_species
CGGATCGACACGATCTTGCTATCAATGATTAATAAGTGTGGGATTGGTAGGG	867692	867814	867642	867694	1	ASPACscaffold_2	ASPACDRAFT_39208	867215	868240	None	4744	792	23738	No_constitutive_exon_found_in_species
GTGCAAGACGGCTAACACCATGTGCTATTACTCGCATTTTCCACGGGAAGAT	952127	952341	952391	952339	-1	ASPACscaffold_2	ASPACDRAFT_1852560	952127	952802	None	4744	792	23738	No_constitutive_exon_found_in_species
TTTTTTTTTCTTGGTTGGTTTTGGTAGCTACATACTAACACCGGGGACAGAC	989422	989518	989568	989516	-1	ASPACscaffold_2	ASPACDRAFT_57024	989422	990853	None	4744	792	23738	No_constitutive_exon_found_in_species
ATGTGTTTGAATTCCTTGCCTCACTACTGGTGACTGACACCTGGGAATAGCG	994122	994705	994755	994703	-1	ASPACscaffold_2	ASPACDRAFT_14307	993676	995449	None	4744	792	23738	No_constitutive_exon_found_in_species
GGCGGTTTGATGCTGAGGTTGAGGCTGACGCTGACGCCGACGCCGGGAAGAA	1007506	1007731	1007456	1007508	1	ASPACscaffold_2	ASPACDRAFT_21734	1006444	1007731	None	4744	792	23738	No_constitutive_exon_found_in_species
TCCTCAAAAGTACCAACACACGGGTGACTAACACTTTACCGCATGGGTAGGT	1090058	1090127	1090008	1090060	1	ASPACscaffold_2	ASPACDRAFT_49765	1089963	1092372	None	4744	792	23738	No_constitutive_exon_found_in_species
CTGATAGCAGCCATACACTAACTCCTTTTTGCCCTTGGGAAAACCCAAAGGC	1141916	1142491	1142541	1142489	-1	ASPACscaffold_2	ASPACDRAFT_21822	1141916	1142916	None	4744	792	23738	No_constitutive_exon_found_in_species
ATTCCCCCAGTATGCAGTATATGTTTACCTGTCTGATACTGGGACTACAGGT	1317486	1318031	1317436	1317488	1	ASPACscaffold_2	ASPACDRAFT_111708	1316784	1319303	None	4744	792	23738	No_constitutive_exon_found_in_species
TTCACCCTAACTTCCCCCAGGTAGAGATCCAACTGACCGCGGGAAAACAGGT	1405175	1406227	1406277	1406225	-1	ASPACscaffold_2	ASPACDRAFT_21508	1405056	1406547	None	4744	792	23738	No_constitutive_exon_found_in_species
TCTCTGTTCCCTGTTCAGGTGTCTTGAATACTGATCAAAGGGTGGGATAGGA	1424496	1424611	1424661	1424609	-1	ASPACscaffold_2	ASPACDRAFT_39382	1424496	1425336	None	4744	792	23738	No_constitutive_exon_found_in_species
TAGATCTCTCCTCTCTTTCCCTGATAGCTCCGCTAATCTGGGACGAACAGAC	1459533	1459652	1459702	1459650	-1	ASPACscaffold_2	ASPACDRAFT_1863358	1457689	1459829	None	4744	792	23738	No_constitutive_exon_found_in_species
CATCGCCTATGTGAATTTCATGCTGATTTTCCAATATTTGGGTGGTACAGAT	1506115	1508216	1508266	1508214	-1	ASPACscaffold_2	ASPACDRAFT_75322	1506115	1509461	None	4744	792	23738	No_constitutive_exon_found_in_species
ACCGTCCCAACAAACCACAGAAACTAACGGATCTTCGGGGACAAAAACAGCT	1624252	1624728	1624202	1624254	1	ASPACscaffold_2	ASPACDRAFT_1852756	1623363	1624728	None	4744	792	23738	No_constitutive_exon_found_in_species
TCAGAACTTTCCCGAACCTTTGCACATGCTAATGCCCACGGGGATATTAGGA	1632915	1633186	1633236	1633184	-1	ASPACscaffold_2	ASPACDRAFT_111930	1632915	1634092	None	4744	792	23738	No_constitutive_exon_found_in_species
GGGTATGTCAAGCCATGCTTTACCTTTGGCTCTCACTAATAAGGGTATAGGA	1650245	1650377	1650427	1650375	-1	ASPACscaffold_2	ASPACDRAFT_49898	1648946	1651106	None	4744	792	23738	No_constitutive_exon_found_in_species
GCCAGATGGCTTCTTCTTGACCCCCCAGGGGCGGAGCTCATATGGGGTAGGA	1694462	1694654	1694704	1694652	-1	ASPACscaffold_2	ASPACDRAFT_39473	1694045	1694969	None	4744	792	23738	No_constitutive_exon_found_in_species
AATTGAAGCCATGTTTCCTACTACCACCGACACCCAATGGGTCGAAACAGGT	1695588	1695883	1695933	1695881	-1	ASPACscaffold_2	ASPACDRAFT_39474	1695588	1698663	None	4744	792	23738	No_constitutive_exon_found_in_species
CTACATCTCCTTCCCAAGGGGGTACTCCAGGCGCTAATGGGAGCAACGAGAT	1699809	1700112	1699759	1699811	1	ASPACscaffold_2	ASPACDRAFT_1878666	1698857	1700854	None	4744	792	23738	No_constitutive_exon_found_in_species
TTCAGCCCGAGCATGACATCTCCCCAGCAAACTAATCACGGGGAATCTAGTT	1739864	1740311	1739814	1739866	1	ASPACscaffold_2	ASPACDRAFT_21625	1739178	1740413	None	4744	792	23738	No_constitutive_exon_found_in_species
CTACACCGGGAATAATATGATCAATGCTCGAGACATTAATGGGAAGATAGCT	1741064	1743903	1741014	1741066	1	ASPACscaffold_2	ASPACDRAFT_75382	1740761	1743903	None	4744	792	23738	No_constitutive_exon_found_in_species
GGATAGCTGGGGAGGTGTGGAAAGATGCTTATGGGATGGGAGATGGACAGGC	1758923	1759141	1758873	1758925	1	ASPACscaffold_2	ASPACDRAFT_1878682	1757564	1759689	None	4744	792	23738	No_constitutive_exon_found_in_species
CTTCCTGCATCTACAAAAATTCAGAATCACTGATGGTAGGTGGGGATCAGCG	1759209	1759689	1759159	1759211	1	ASPACscaffold_2	ASPACDRAFT_1878682	1757564	1759689	None	4744	792	23738	No_constitutive_exon_found_in_species
CGCTTCAAGTTAGTAATTGGATGTTTTGGTGTGACTGACTTGTTGGGGAGAT	1769557	1769611	1769507	1769559	1	ASPACscaffold_2	ASPACDRAFT_112020	1768924	1773380	None	4744	792	23738	No_constitutive_exon_found_in_species
TGTCTATTCCCAGCACAGCTTCGAGGCTAACCCGCGGGTCGGGACTGCAGGG	1860918	1861065	1860868	1860920	1	ASPACscaffold_2	ASPACDRAFT_75439	1860392	1861787	None	4744	792	23738	No_constitutive_exon_found_in_species
GGCCCGCACAAGGAGAGAAGAGCACTTGACTGACCAACTGGGCGAGGCAGTT	1949289	1949919	1949969	1949917	-1	ASPACscaffold_2	ASPACDRAFT_57299	1948700	1950266	None	4744	792	23738	No_constitutive_exon_found_in_species
GATTAGTGCAAGTATCTTGCGAGAGGAGAGACTGACATAAGGGCATATAGGA	1955018	1955573	1954968	1955020	1	ASPACscaffold_2	ASPACDRAFT_75464	1954266	1955573	None	4744	792	23738	No_constitutive_exon_found_in_species
AGTTGCCTCCCCCAAAAGCAAGGTTGCCTTGACATGCTGACAGGGCGAAGGA	2043928	2044382	2043878	2043930	1	ASPACscaffold_2	ASPACDRAFT_75491	2043286	2045739	None	4744	792	23738	No_constitutive_exon_found_in_species
CAGATTGTAACTTGACATGTCCATCGCAGAAAGACTAATTGGGAACCCAGCT	2051850	2052080	2052130	2052078	-1	ASPACscaffold_2	ASPACDRAFT_39590	2050280	2052915	None	4744	792	23738	No_constitutive_exon_found_in_species
CGTCCCATCCCCTTTTCTCTGATGATCTAGATGACTGACAGGGGGGAAAGCC	2102825	2105153	2102775	2102827	1	ASPACscaffold_2	ASPACDRAFT_39609	2102629	2105153	None	4744	792	23738	No_constitutive_exon_found_in_species
CCGACGCAGCCGGGGTGTCCGATTACCGCGGTGCTGGACTGGGAGTTCAGCG	2178049	2178535	2177999	2178051	1	ASPACscaffold_2	ASPACDRAFT_1863684	2176861	2178535	None	4744	792	23738	No_constitutive_exon_found_in_species
CCAATGCATTGATCCATCTTTATCGGATCAAGACTGACCAGAGGGTTTAGAT	2206741	2206861	2206911	2206859	-1	ASPACscaffold_2	ASPACDRAFT_49996	2204811	2206989	None	4744	792	23738	No_constitutive_exon_found_in_species
AGAGGAATGGGTGATGCTAATTATGGATTACTCTTGGGGGGAACAAACAGGC	2411374	2411604	2411654	2411602	-1	ASPACscaffold_2	ASPACDRAFT_1853007	2411374	2412733	None	4744	792	23738	No_constitutive_exon_found_in_species
CCTGCCCCCCAAACCCATACCCCAAGCTAACACCCGGGCAAAAAAAAAAGTT	2682789	2683731	2683781	2683729	-1	ASPACscaffold_2	ASPACDRAFT_112564	2682789	2684446	None	4744	792	23738	No_constitutive_exon_found_in_species
GACTCACTCACTTTCACTTTCACTGCCATTGACACTGATATCGGGAATAGTG	2756141	2756195	2756245	2756193	-1	ASPACscaffold_2	ASPACDRAFT_75694	2754466	2756329	None	4744	792	23738	No_constitutive_exon_found_in_species
CTCCTCCCCACTCATCCCATCCATTATGCTAATAAGGGGGGAGGAAAAAGGG	2754799	2755669	2755719	2755667	-1	ASPACscaffold_2	ASPACDRAFT_75694	2754466	2756329	None	4744	792	23738	No_constitutive_exon_found_in_species
TACCCTGCAGGGGTCTGGTCTGGGATTCTTGGTTGACATAAGTTGGGCAGGT	2760428	2761299	2760378	2760430	1	ASPACscaffold_2	ASPACDRAFT_75696	2759514	2761299	None	4744	792	23738	No_constitutive_exon_found_in_species
CGGAAGGCGGAAGATGATGTGCTGATGTCTTGTGATGGGGGTTGGTGAAGGG	2925966	2926263	2926313	2926261	-1	ASPACscaffold_2	ASPACDRAFT_50125	2925535	2926728	None	4744	792	23738	No_constitutive_exon_found_in_species
TGATTTTCTTTGGTGGGGTAGGATGGTATTTGCTAATCCGGGGATGAAAGTG	2940495	2940594	2940644	2940592	-1	ASPACscaffold_2	ASPACDRAFT_23094	2940166	2941527	None	4744	792	23738	No_constitutive_exon_found_in_species
TAAGCTCTTTTCATTTTCATACAGCAGCACATACTGATCCCGGGGGATAGTC	2962081	2962278	2962031	2962083	1	ASPACscaffold_2	ASPACDRAFT_39872	2960812	2962652	None	4744	792	23738	No_constitutive_exon_found_in_species
ACGTAGATACTGCGCTCATTAGCCTGGCAAGACACTAACCTCGGGAACAGGA	2977248	2977387	2977437	2977385	-1	ASPACscaffold_2	ASPACDRAFT_112709	2976081	2977672	None	4744	792	23738	No_constitutive_exon_found_in_species
CTGGGGCTGGTGGCGGCGGTGGGTTCGTGATGGATCCGAACGGGAATGAGAC	2979912	2980083	2980133	2980081	-1	ASPACscaffold_2	ASPACDRAFT_22568	2979912	2980611	None	4744	792	23738	No_constitutive_exon_found_in_species
TCTGCTTCTGAGACATTCTCCTTGTGCTAACAATTATTTGTGGGGAATAGGA	2981324	2981753	2981803	2981751	-1	ASPACscaffold_2	ASPACDRAFT_1885675	2981324	2981993	None	4744	792	23738	No_constitutive_exon_found_in_species
ACAAGAAGGTAACCAACGAGATCTTGAAGATTTGCTAAATGGGAGTGTAGCT	26470	26545	26420	26472	1	ASPACscaffold_3	ASPACDRAFT_1885684	19824	26545	None	4744	792	23738	No_constitutive_exon_found_in_species
TTTCATCTGTACATTGCGCTGACGTGTTTGATGTGCTTGGGAATGGACAGCC	43195	43540	43145	43197	1	ASPACscaffold_3	ASPACDRAFT_1864098	40319	45742	None	4744	792	23738	No_constitutive_exon_found_in_species
TCTGAGGAAAACATAAGGCTAACGCAGAATCCCGATATCGGGCGTGGTAGGG	45432	45742	45382	45434	1	ASPACscaffold_3	ASPACDRAFT_1864098	40319	45742	None	4744	792	23738	No_constitutive_exon_found_in_species
TGCATCCCTCTCCCGCATTCGCGTTGGAGTATGGCATGGTCCCGGGGAAGGA	60853	61124	61174	61122	-1	ASPACscaffold_3	ASPACDRAFT_4261	60212	61919	None	4744	792	23738	No_constitutive_exon_found_in_species
ATTGACAGGTTGATCCGAAGCGATACTGATAGTTTGCCTGCCGGGAACAGCT	87323	87506	87556	87504	-1	ASPACscaffold_3	ASPACDRAFT_39912	87323	87782	None	4744	792	23738	No_constitutive_exon_found_in_species
CCACTCGGCTGTCGGATGAGGCATATAATCATGTTCTCAGGGAAACAAAGTG	127981	128186	128236	128184	-1	ASPACscaffold_3	ASPACDRAFT_50169	125257	128628	None	4744	792	23738	No_constitutive_exon_found_in_species
GCAGGGAGGTTGGTTAGATCTATGAGCTAATGTCCTTTGCGTGGGGATAGGT	163689	164786	163639	163691	1	ASPACscaffold_3	ASPACDRAFT_112787	162630	164786	None	4744	792	23738	No_constitutive_exon_found_in_species
GGGGGGAGGGGAGGTGAGATGATAGATGGGACTCGCTGATGAGGGTTTAGTC	193250	193426	193200	193252	1	ASPACscaffold_3	ASPACDRAFT_75775	192663	193426	None	4744	792	23738	No_constitutive_exon_found_in_species
TCATAGATGGGACCACAAGCACACGTCGGAGGATGATGGCAGGGGTAAAGAA	305609	306314	306364	306312	-1	ASPACscaffold_3	ASPACDRAFT_2188	304709	307199	None	4744	792	23738	No_constitutive_exon_found_in_species
GGCATGTTGGGCGAAATGCTAATTACTTGTTCCTGGCGGGGTAAACACAGCC	380952	382552	382602	382550	-1	ASPACscaffold_3	ASPACDRAFT_14291	380952	382809	None	4744	792	23738	No_constitutive_exon_found_in_species
GCATGACTGCCAACCAGCCCGAAAGTGACTCCAGCTAACCAGGGACATAGTA	526396	527128	527178	527126	-1	ASPACscaffold_3	ASPACDRAFT_75859	525849	527725	None	4744	792	23738	No_constitutive_exon_found_in_species
TGAGCAGGACTTTACACGCTTGGTGCTTTGCTGATGGGCGAACACAACAGTT	533815	533938	533765	533817	1	ASPACscaffold_3	ASPACDRAFT_24440	532432	535308	None	4744	792	23738	No_constitutive_exon_found_in_species
TATCTGTATACTTCAGACGACTTATTCTAATCATTGTGTTACGGGTGTAGGT	573581	573628	573531	573583	1	ASPACscaffold_3	ASPACDRAFT_113031	573105	576657	None	4744	792	23738	No_constitutive_exon_found_in_species
GTTTGGGTGTGGGAGGGGAGCTGGACTGAGCTGACTGCTTGGGGAATTAGGG	597701	597768	597818	597766	-1	ASPACscaffold_3	ASPACDRAFT_40083	597701	598464	None	4744	792	23738	No_constitutive_exon_found_in_species
GTTGTTTATGATGAGGCACCCTTCGGGTATTGACAGAGGGATACGAGTAGAT	598886	600933	600983	600931	-1	ASPACscaffold_3	ASPACDRAFT_75878	598886	601714	None	4744	792	23738	No_constitutive_exon_found_in_species
CATTTATCGTTCGAAACTTCCCAAGCTGACCCTGATGGTGGGGATATAAGGC	654428	654699	654749	654697	-1	ASPACscaffold_3	ASPACDRAFT_75898	653575	655124	None	4744	792	23738	No_constitutive_exon_found_in_species
ACTTGTGGTTGGAATGACGAATGACTTATGCTGACATGGTTCGGGGGTAGTG	746999	747070	747120	747068	-1	ASPACscaffold_3	ASPACDRAFT_57800	745883	747478	None	4744	792	23738	No_constitutive_exon_found_in_species
GTAAGCAGCTCTCTTTACCCTGTCATCAGCATATCAACTAACAGGGACAGAA	868308	868462	868512	868460	-1	ASPACscaffold_3	ASPACDRAFT_113258	866811	870132	None	4744	792	23738	No_constitutive_exon_found_in_species
TTGTTGTCTGTCGCTGGGGGACTATGTGCTAATATTGTTTCGTGGGGTAGCC	938918	939085	938868	938920	1	ASPACscaffold_3	ASPACDRAFT_23478	935782	939085	None	4744	792	23738	No_constitutive_exon_found_in_species
CTCCCAAAGGCTTGTTCGCCTTATATGACGACTCTGACTCTGGGATATAGTC	965211	965606	965161	965213	1	ASPACscaffold_3	ASPACDRAFT_75986	963763	965606	None	4744	792	23738	No_constitutive_exon_found_in_species
AGTTCTCTACCGGGTTCTGAGAATGGTATTAACAACAGGGAACCGGACAGTT	980015	985836	985886	985834	-1	ASPACscaffold_3	ASPACDRAFT_75994	980015	986408	None	4744	792	23738	No_constitutive_exon_found_in_species
TTTTTCCAGAGATGTGACTCGATAAGATATGCTGACAGGGAGGGAACTAGGT	1082126	1082142	1082192	1082140	-1	ASPACscaffold_3	ASPACDRAFT_24077	1079941	1083114	None	4744	792	23738	No_constitutive_exon_found_in_species
AGCTGTTGCCAGAGGGTGCGGTGCAGCATACTAATGGGCGATGGATAAAGCC	1081134	1081234	1081284	1081232	-1	ASPACscaffold_3	ASPACDRAFT_24077	1079941	1083114	None	4744	792	23738	No_constitutive_exon_found_in_species
TTTTCTTAGTGCGGCACGCTAATGTTGTCGACTTTTGCGGGGTGGTACAGGA	1156827	1157064	1157114	1157062	-1	ASPACscaffold_3	ASPACDRAFT_57912	1156827	1157705	None	4744	792	23738	No_constitutive_exon_found_in_species
GGACGATATGTTCTGCTCTGCTTCCCAGAGGTATTGACGAGCGGGTGTAGGA	1158498	1160557	1158448	1158500	1	ASPACscaffold_3	ASPACDRAFT_1853510	1157916	1160557	None	4744	792	23738	No_constitutive_exon_found_in_species
TAAAGCTTCCACATCTCCAACCCCGATTGGTCTAACCTGTGGGTGAATAGTG	1180081	1180243	1180031	1180083	1	ASPACscaffold_3	ASPACDRAFT_76047	1177767	1180243	None	4744	792	23738	No_constitutive_exon_found_in_species
CCGGCACCTGGGTAGCCTTTACCCTGGCCTTTACTATGGCCGGGGGCCAGTG	1237099	1237323	1237373	1237321	-1	ASPACscaffold_3	ASPACDRAFT_57935	1236476	1238162	None	4744	792	23738	No_constitutive_exon_found_in_species
CCTTTCTCGTTTGCGGGCGCAAGGCTAATATGGCGGGGTGGGTGCAAAAGTG	1247916	1248241	1247866	1247918	1	ASPACscaffold_3	ASPACDRAFT_113531	1246668	1248241	None	4744	792	23738	No_constitutive_exon_found_in_species
GCTCGGCCCATGAAACACGCTCGGACTCTAATAAATATCGGGATCAATAGAC	1297715	1297840	1297665	1297717	1	ASPACscaffold_3	ASPACDRAFT_76075	1297336	1298595	None	4744	792	23738	No_constitutive_exon_found_in_species
GCAATGGGATTCACCAATGTTCTCGCGAACCCCGCGGTTACGGGAATCAGCT	1304200	1304327	1304150	1304202	1	ASPACscaffold_3	ASPACDRAFT_50421	1303430	1305195	None	4744	792	23738	No_constitutive_exon_found_in_species
ACGGTGGGTTCGAGCAAGCACTCCATGATGGTCGAGGCTGATAGGGCTAGGT	1403216	1403281	1403331	1403279	-1	ASPACscaffold_3	ASPACDRAFT_23338	1402492	1403734	None	4744	792	23738	No_constitutive_exon_found_in_species
TTGGGGGAGGGGTGAGGGTAGGGGTCTGGCTAACTGGGGCATGGGGGTAGGT	1404337	1404439	1404489	1404437	-1	ASPACscaffold_3	ASPACDRAFT_1853589	1404235	1405446	None	4744	792	23738	No_constitutive_exon_found_in_species
TTTCGGCGGGGTGGGGAACAAGACTTGCTAACATCATGCCATGGGTGCAGAT	1552038	1552562	1552612	1552560	-1	ASPACscaffold_3	ASPACDRAFT_40374	1552038	1552884	None	4744	792	23738	No_constitutive_exon_found_in_species
CAAAGAAAGTATATTGGGTTCAATCTTGACGCTTACTGACTGGGTGATAGAT	1685144	1685686	1685094	1685146	1	ASPACscaffold_3	ASPACDRAFT_76168	1684294	1686953	None	4744	792	23738	No_constitutive_exon_found_in_species
TGTGAGGGGGTATGGATGTCTATGTGCTAACTGATTTGGGTGGGGAGTAGGT	1838897	1838965	1839015	1838963	-1	ASPACscaffold_3	ASPACDRAFT_113922	1838518	1839880	None	4744	792	23738	No_constitutive_exon_found_in_species
TGCGTGGATATCGGGAAGAAGATTACTGATGATTCATTCGGGTTGGGTAGAA	1846299	1846910	1846249	1846301	1	ASPACscaffold_3	ASPACDRAFT_40462	1845866	1846910	None	4744	792	23738	No_constitutive_exon_found_in_species
CGTCTGCTACTGCTCTATTGTAATCTCTGTCGCTTACCTTGGGGGTGTAGGC	1862734	1862893	1862943	1862891	-1	ASPACscaffold_3	ASPACDRAFT_23176	1860675	1863074	None	4744	792	23738	No_constitutive_exon_found_in_species
TACTCCAGGAAGCATCTATCCGAATGATCCGCTAATATCAAGGGTTACAGCT	1921916	1921950	1922000	1921948	-1	ASPACscaffold_3	ASPACDRAFT_76255	1921147	1922055	None	4744	792	23738	No_constitutive_exon_found_in_species
TACTTCCCGACAGCCAACTGAGAGCCATCCAAATGCTAATTGTGGGACAGAT	1934754	1935314	1935364	1935312	-1	ASPACscaffold_3	ASPACDRAFT_113993	1934754	1938655	None	4744	792	23738	No_constitutive_exon_found_in_species
TTTATTCTATCTTTCTATTCGCAGGCGCCACTAACCGCGCGGGCGTACAGAC	1939674	1939829	1939624	1939676	1	ASPACscaffold_3	ASPACDRAFT_23884	1938848	1939829	None	4744	792	23738	No_constitutive_exon_found_in_species
CCACGGAAGAACAAGACAATTGGAGGGCCTTTAGGCTGACTGGGATGTAGCA	2021384	2021468	2021518	2021466	-1	ASPACscaffold_3	ASPACDRAFT_114056	2020946	2021710	None	4744	792	23738	No_constitutive_exon_found_in_species
GACCTTCTGTTCGATTTCTGCCAGTGAGTCTCCAGCTAATAGGGTATTAGGT	2087117	2087195	2087245	2087193	-1	ASPACscaffold_3	ASPACDRAFT_114087	2086640	2092056	None	4744	792	23738	No_constitutive_exon_found_in_species
AACCCTTTTTTCCGGTCCGTTCCCGGCTAACCGGTGGCTTCATGGGATAGGT	2110272	2110352	2110402	2110350	-1	ASPACscaffold_3	ASPACDRAFT_76291	2108677	2110708	None	4744	792	23738	No_constitutive_exon_found_in_species
CTCCTCATCTCTCGTCTGCCTAGGCTTCTGACGTAAGGGAAACAAAACAGAC	2115739	2115822	2115689	2115741	1	ASPACscaffold_3	ASPACDRAFT_114108	2114164	2116887	None	4744	792	23738	No_constitutive_exon_found_in_species
CTGGAAGTAAGCCGGTCCAACACGAAAGTAAACTAACTTCGGGACTACAGGA	2123428	2123489	2123539	2123487	-1	ASPACscaffold_3	ASPACDRAFT_24121	2123428	2125519	None	4744	792	23738	No_constitutive_exon_found_in_species
CTTGGAATCAATCATTATTATCCCGTTATCTAACAGAGGGGAATAACTAGCT	2241863	2242595	2242645	2242593	-1	ASPACscaffold_3	ASPACDRAFT_23817	2240387	2243147	None	4744	792	23738	No_constitutive_exon_found_in_species
AAGTTCGTACTCCACTCGCAGTCCATTCCGTAAGTTTAACCGGGGAACAGGT	2241704	2241811	2241861	2241809	-1	ASPACscaffold_3	ASPACDRAFT_23817	2240387	2243147	None	4744	792	23738	No_constitutive_exon_found_in_species
TGATGCTTTTGTGACTCAAGTAATCGCTGCTAATTGCCTCGGGTCATAAGAT	2291887	2292492	2291837	2291889	1	ASPACscaffold_3	ASPACDRAFT_58214	2290978	2292492	None	4744	792	23738	No_constitutive_exon_found_in_species
ATGTGACCATTCCTCTGGATGTTTCTTAAATGCTGACTGGGCGTGAACAGCT	2334753	2335318	2335368	2335316	-1	ASPACscaffold_3	ASPACDRAFT_76355	2334753	2336284	None	4744	792	23738	No_constitutive_exon_found_in_species
CCGGCATCCGTTGCATTAAAACTCGTGAAGTACTTATGGGCGAGATGAAGAT	2388506	2389204	2388456	2388508	1	ASPACscaffold_3	ASPACDRAFT_76386	2387958	2389204	None	4744	792	23738	No_constitutive_exon_found_in_species
ACCTCTTCATGCCATACCAACCAACACGGGCGATCTAACGGGGATGACAGTT	15989	16298	15939	15991	1	ASPACscaffold_4	ASPACDRAFT_50671	15345	22840	None	4744	792	23738	No_constitutive_exon_found_in_species
AACCGCTCCAGTCGGGAGGAATGGAGTATGCTGACTTGGTGGGTCAACAGGG	60225	60321	60175	60227	1	ASPACscaffold_4	ASPACDRAFT_25501	59776	61545	None	4744	792	23738	No_constitutive_exon_found_in_species
GAATTGAAATCTGGTCCAAGTCAACGACAGTGCTGACGAGGGCTGAATAGGT	91334	91413	91284	91336	1	ASPACscaffold_4	ASPACDRAFT_1865518	89953	91413	None	4744	792	23738	No_constitutive_exon_found_in_species
GTGTTTATACGACGAGAACGACGTTATGGCCGGGCTGGTTTTTGGGAAAGGG	93840	96506	96556	96504	-1	ASPACscaffold_4	ASPACDRAFT_802	93840	97224	None	4744	792	23738	No_constitutive_exon_found_in_species
CCATGCTCCCCCCCTCCCCTACTAACATTCACTCCCCCTGGGAGATAAAGTA	157732	158083	158133	158081	-1	ASPACscaffold_4	ASPACDRAFT_58295	157349	158425	None	4744	792	23738	No_constitutive_exon_found_in_species
CATCTCGAAGGGATTGAGGTGTGGAAGTGTGCTGATTGTGGGGGTTCAAGAT	166223	166417	166173	166225	1	ASPACscaffold_4	ASPACDRAFT_114408	165329	166417	None	4744	792	23738	No_constitutive_exon_found_in_species
TTCTGGGGCTTCGTGTCTGTTCTAACTTGGACATGCTCTCGGGCTGATAGGA	217465	217686	217415	217467	1	ASPACscaffold_4	ASPACDRAFT_1879426	216551	221916	None	4744	792	23738	No_constitutive_exon_found_in_species
TATCGTGGTCACGACTCGCACGAGCACCATACTGATGTGAGGGGGAGAAGGT	236003	236135	235953	236005	1	ASPACscaffold_4	ASPACDRAFT_50718	234781	236398	None	4744	792	23738	No_constitutive_exon_found_in_species
CCTTATACTACTTTGAGCTCGATAGCTGACACGAACCGGGAGGAGAGCAGGA	265140	265741	265791	265739	-1	ASPACscaffold_4	ASPACDRAFT_40742	264764	266242	None	4744	792	23738	No_constitutive_exon_found_in_species
TGGATCCGCGTGAACAGACTTGACATTGACTGACATAGCCGGGGCTATAGTC	291594	291813	291863	291811	-1	ASPACscaffold_4	ASPACDRAFT_114446	290720	292350	None	4744	792	23738	No_constitutive_exon_found_in_species
ATGATTTGCCCTTTTCTTGACCAGACCAACTGACCAGTCGAATCGGGTAGGT	305019	305490	304969	305021	1	ASPACscaffold_4	ASPACDRAFT_114452	303786	305490	None	4744	792	23738	No_constitutive_exon_found_in_species
GATCTAAAGGGGGGAGGCAAGGTTTGACTAACAATCCGAACGGGATGTAGAT	305920	306737	306787	306735	-1	ASPACscaffold_4	ASPACDRAFT_1853978	305920	307623	None	4744	792	23738	No_constitutive_exon_found_in_species
CTAAAACCAGACACACACCCCAAACTAACCCAGCGATACTACGGGAATAGAC	312727	313957	312677	312729	1	ASPACscaffold_4	ASPACDRAFT_40763	311914	313957	None	4744	792	23738	No_constitutive_exon_found_in_species
AACGATAGCGATGGCGGATGAGCTGACTAGGTGACTTCTGGGACATGTAGAC	340137	340531	340581	340529	-1	ASPACscaffold_4	ASPACDRAFT_1853986	340137	341322	None	4744	792	23738	No_constitutive_exon_found_in_species
ATCTTTCAACTTAGACTTCGAGGAGCAAATAGACTGATAAAGCAGGGAAGAC	350991	351278	351328	351276	-1	ASPACscaffold_4	ASPACDRAFT_40779	350648	353298	None	4744	792	23738	No_constitutive_exon_found_in_species
CTATTCTACTGAGCATTTCGTTGGGAAATTGAGGCTAACATACGGGATAGGG	379926	379969	380019	379967	-1	ASPACscaffold_4	ASPACDRAFT_40793	379788	380129	None	4744	792	23738	No_constitutive_exon_found_in_species
GGGGTGGCCCCGATTTGTATTATGGAAGTCCTGGCTAATTTGGGAAATAGGG	408208	408382	408158	408210	1	ASPACscaffold_4	ASPACDRAFT_1879465	406632	408382	None	4744	792	23738	No_constitutive_exon_found_in_species
GGAGAAGTGTGGGGGGATGGTGATATGCTTGGTGCTAATGGTCGGGACAGGC	408615	408896	408946	408894	-1	ASPACscaffold_4	ASPACDRAFT_50756	408615	410151	None	4744	792	23738	No_constitutive_exon_found_in_species
GGGGGTGCGGTGTATTCTTTTCCTTCATACTGATCGCCCGGGTCAAACAGGC	416419	416776	416826	416774	-1	ASPACscaffold_4	ASPACDRAFT_76444	415342	417592	None	4744	792	23738	No_constitutive_exon_found_in_species
GAGTTTGTTTTTCGGCCGAGGGATGGGATGGGTATAGCTGACGTGGGTAGGC	441579	441653	441529	441581	1	ASPACscaffold_4	ASPACDRAFT_58383	440596	441653	None	4744	792	23738	No_constitutive_exon_found_in_species
ATCCAACCCTCCCACACTCATCCGGTATGATACTAACAAGAAGGGGATAGAC	442304	442633	442683	442631	-1	ASPACscaffold_4	ASPACDRAFT_40817	442040	443612	None	4744	792	23738	No_constitutive_exon_found_in_species
CCCTCCCACCCCCCACCCCCATCCTCCTGCTAACTTTCATCGCGGGATAGGG	484683	485243	484633	484685	1	ASPACscaffold_4	ASPACDRAFT_114489	483685	485243	None	4744	792	23738	No_constitutive_exon_found_in_species
AGTCTTACCCCGGTACATCGAATCCCGCTAATCACCAAGGAGGGCCAAAGGC	523387	523794	523337	523389	1	ASPACscaffold_4	ASPACDRAFT_1897171	523031	524929	None	4744	792	23738	No_constitutive_exon_found_in_species
ATGTGGAGGAGGGACACGAAGGGCGGAAGAAGAAGAACGACGGGAAAGAGAT	588764	589295	589345	589293	-1	ASPACscaffold_4	ASPACDRAFT_25301	588764	589928	None	4744	792	23738	No_constitutive_exon_found_in_species
AAGTCATGAACACAAGACTAACCCAGAACCCCGTGGGCGGGGGAGAATAGAT	714671	714935	714985	714933	-1	ASPACscaffold_4	ASPACDRAFT_50808	714149	715311	None	4744	792	23738	No_constitutive_exon_found_in_species
CCCCCCAAAACCCCCTCAAGCCTACCTAACCTCCTAACCTCAACGGGTAGAA	778447	778953	778397	778449	1	ASPACscaffold_4	ASPACDRAFT_1854094	777895	778953	None	4744	792	23738	No_constitutive_exon_found_in_species
CCTGACTCTGGGAATCATGATAGATTTGCTAACAAGTTGGGCGAAATTAGTG	783049	783664	783714	783662	-1	ASPACscaffold_4	ASPACDRAFT_114733	783049	784391	None	4744	792	23738	No_constitutive_exon_found_in_species
CGATTTAAGAGAAAGAAATAAAAAGTCACTAACTGCAATGGGAATGGCAGAC	796264	796294	796344	796292	-1	ASPACscaffold_4	ASPACDRAFT_58472	796264	796924	None	4744	792	23738	No_constitutive_exon_found_in_species
CCCTTCCCCATCTGACAGAGGCGATATACTAAGTCTTCTTGTGGGTGTAGCC	838158	838331	838108	838160	1	ASPACscaffold_4	ASPACDRAFT_58480	838059	839139	None	4744	792	23738	No_constitutive_exon_found_in_species
CAACGGCGAAAAGTCCAGCCACTGACGCAAATCCCACGAGGGACGTATAGGA	950598	951166	950548	950600	1	ASPACscaffold_4	ASPACDRAFT_114830	949756	951166	None	4744	792	23738	No_constitutive_exon_found_in_species
CACTTCTCCATCTCCCTTCGACCTTGAGTAGGAGGCTAACGGGCCAACAGCC	969833	970552	970602	970550	-1	ASPACscaffold_4	ASPACDRAFT_1879541	967113	971782	None	4744	792	23738	No_constitutive_exon_found_in_species
CGTATACCCCCCGCTCTAAAGACGATGCATTTCTCTAACCCAGGGAACAGAT	968009	968443	968493	968441	-1	ASPACscaffold_4	ASPACDRAFT_1879541	967113	971782	None	4744	792	23738	No_constitutive_exon_found_in_species
CTTCCCCGCTCGGAGTAGATGTGCCCTTGGACTAATATGCGGGACGCTAGAA	1012607	1012813	1012863	1012811	-1	ASPACscaffold_4	ASPACDRAFT_50849	1012117	1013991	None	4744	792	23738	No_constitutive_exon_found_in_species
ATTGATGGCCGCTCGCTAACCGGAGTATTACATCTTGGGGCAAAATGCAGAT	1034655	1034827	1034877	1034825	-1	ASPACscaffold_4	ASPACDRAFT_114856	1033161	1035476	None	4744	792	23738	No_constitutive_exon_found_in_species
ATGGCAAGGTCTTGGACTAACTCTGCAATCTTGGGTGTTGTGGGACACAGTA	1034252	1034549	1034599	1034547	-1	ASPACscaffold_4	ASPACDRAFT_114856	1033161	1035476	None	4744	792	23738	No_constitutive_exon_found_in_species
AAAAAGCCCCGACTAGATAGATAGCTAACCCGCAGGTGCTGGCGGGACAGGA	1044407	1044442	1044357	1044409	1	ASPACscaffold_4	ASPACDRAFT_76600	1044228	1046325	None	4744	792	23738	No_constitutive_exon_found_in_species
CTTGTTTCTCGAGTGGGTTGGGCTAATATGCTTATTCCGGGGGCAAATAGGT	1068348	1068454	1068298	1068350	1	ASPACscaffold_4	ASPACDRAFT_41006	1066745	1068454	None	4744	792	23738	No_constitutive_exon_found_in_species
GGTGACCACTCTTTGACTCCGATAGGAGACACTTGTGCTAATGGGTATAGAC	1076552	1077928	1076502	1076554	1	ASPACscaffold_4	ASPACDRAFT_114880	1075885	1077928	None	4744	792	23738	No_constitutive_exon_found_in_species
CGTACGCCATCTCTCCCCAAAAGGATAAAACCCCACTAACACTAGGGTAGAC	1167519	1168034	1168084	1168032	-1	ASPACscaffold_4	ASPACDRAFT_24669	1166105	1169112	None	4744	792	23738	No_constitutive_exon_found_in_species
TGGTTGATATTCTTGGGCAGATTGGGGATATTCAGCTGACTGGGAAGTAGAT	1258878	1259030	1259080	1259028	-1	ASPACscaffold_4	ASPACDRAFT_76647	1257229	1260058	None	4744	792	23738	No_constitutive_exon_found_in_species
TCCCCCCGCCCCAGAACGAAAGAGCTGACCATGTGCTCGGGACGGGATAGAC	1284545	1284818	1284495	1284547	1	ASPACscaffold_4	ASPACDRAFT_41090	1283856	1285285	None	4744	792	23738	No_constitutive_exon_found_in_species
CACAATCATCAGCATAGCGCTAACCCTGACCCTGTGGGCGACGCGGACAGAC	1297860	1298301	1297810	1297862	1	ASPACscaffold_4	ASPACDRAFT_1886611	1296715	1298301	None	4744	792	23738	No_constitutive_exon_found_in_species
CCTCCCCCTAGAGAACCTCAGCTAACACAAACTCCCCGGTGGGTGAAAAGGA	1317478	1318000	1317428	1317480	1	ASPACscaffold_4	ASPACDRAFT_76656	1317038	1318000	None	4744	792	23738	No_constitutive_exon_found_in_species
CACCACCACTCGTGTCAGCATCCAGAAGCTAATGGCTGTCGGGACACCAGCA	1350095	1350277	1350045	1350097	1	ASPACscaffold_4	ASPACDRAFT_41114	1348473	1350676	None	4744	792	23738	No_constitutive_exon_found_in_species
AGGTGTATCAGCGGAAGGGCGGACAAGCTGCTGCTGTGGCGGGGATTCAGCG	1416673	1416869	1416919	1416867	-1	ASPACscaffold_4	ASPACDRAFT_41136	1416673	1417277	None	4744	792	23738	No_constitutive_exon_found_in_species
CATAATGTTTTGGAGGATTTGTCGCGGCAGCTAATGAGGCGTGGGCGTAGAT	1447367	1448533	1448583	1448531	-1	ASPACscaffold_4	ASPACDRAFT_76719	1447367	1450144	None	4744	792	23738	No_constitutive_exon_found_in_species
TTGAATCGGGTTCGGCTCGACTGTCTTTGGCTCTAATGCAGGGGGCATAGAC	1482461	1482919	1482411	1482463	1	ASPACscaffold_4	ASPACDRAFT_115110	1481922	1482919	None	4744	792	23738	No_constitutive_exon_found_in_species
TACGTATGTCCTCCAATTATCCGTGTCACCGGTAGCTCACGGGGGTTCAGTT	1500695	1500800	1500645	1500697	1	ASPACscaffold_4	ASPACDRAFT_41160	1500488	1501709	None	4744	792	23738	No_constitutive_exon_found_in_species
CTCGTGTTACACTGAGATCTTGTACATTGATATTGACTTTGGGGTGCTAGAA	1508408	1509060	1508358	1508410	1	ASPACscaffold_4	ASPACDRAFT_1886662	1506898	1509060	None	4744	792	23738	No_constitutive_exon_found_in_species
GGTAAGCTCTGTCTGGTTCAGAGATTGGGAATCACGCTGAGAGCGGGCAGTT	1512519	1512861	1512469	1512521	1	ASPACscaffold_4	ASPACDRAFT_41165	1511280	1512861	None	4744	792	23738	No_constitutive_exon_found_in_species
TCTTTGCCTAAGATGGCCGGATGTGCTAATGGAGAGGGGAGAATGTACAGTC	1540591	1540751	1540801	1540749	-1	ASPACscaffold_4	ASPACDRAFT_76735	1540130	1541479	None	4744	792	23738	No_constitutive_exon_found_in_species
CACTTTCGGGAGGCTAATTTCTGGGGAATGCACTCCCGCGGGGAATCTAGGA	1550630	1550844	1550580	1550632	1	ASPACscaffold_4	ASPACDRAFT_115155	1550129	1553037	None	4744	792	23738	No_constitutive_exon_found_in_species
GGCACTCTGTCGCCCATGACTTGCATACCATAATTGACCGAGAGGGGCAGCT	1566768	1566877	1566927	1566875	-1	ASPACscaffold_4	ASPACDRAFT_115161	1564927	1567846	None	4744	792	23738	No_constitutive_exon_found_in_species
CATTGAAACAACAGACTAACCGACGTCATGGCGGTTGGGAAAAACCATAGAC	1601538	1601574	1601624	1601572	-1	ASPACscaffold_4	ASPACDRAFT_41196	1600492	1601695	None	4744	792	23738	No_constitutive_exon_found_in_species
CGGGGTAGAACTCAACTCCCATGAAAATCCTCTCTAACTTGGGTATACAGTG	1657714	1657799	1657849	1657797	-1	ASPACscaffold_4	ASPACDRAFT_76768	1657714	1658965	None	4744	792	23738	No_constitutive_exon_found_in_species
TGCTATGCAGGAAGATTGCCTTTGAGCCTGTTGGCTAACCAGAGGGAAAGAT	1694120	1694756	1694806	1694754	-1	ASPACscaffold_4	ASPACDRAFT_1854372	1693033	1695222	None	4744	792	23738	No_constitutive_exon_found_in_species
CATCCTTTGCCCTGGATTGATAGCGAGCTCCTACCTAATAAGGGCTCAAGCA	1777831	1777917	1777967	1777915	-1	ASPACscaffold_4	ASPACDRAFT_58735	1776543	1778101	None	4744	792	23738	No_constitutive_exon_found_in_species
GACGAGCACGTCTGATTGAAGTTAGGGCTGAGCTGATTGAAACTGGGCAGAC	1894520	1895667	1895717	1895665	-1	ASPACscaffold_4	ASPACDRAFT_51004	1894055	1896230	None	4744	792	23738	No_constitutive_exon_found_in_species
ATGGTTTTGATGACCCTACAGACCCAGTTTCACCGAGGGGAAGTGTGCAGGT	1988114	1988443	1988493	1988441	-1	ASPACscaffold_4	ASPACDRAFT_51022	1987845	1991109	None	4744	792	23738	No_constitutive_exon_found_in_species
ACCCAACATGACCTCATATCAACATGCGACGCATACTATCTCGTGGGAAGTG	1993493	1993565	1993443	1993495	1	ASPACscaffold_4	ASPACDRAFT_51023	1993038	1994974	None	4744	792	23738	No_constitutive_exon_found_in_species
CACACCCCCGAGTAACCGATCCGTTTGAATCACAACTGACTAAGGGCCAGCT	2049557	2049616	2049507	2049559	1	ASPACscaffold_4	ASPACDRAFT_51042	2049218	2050467	None	4744	792	23738	No_constitutive_exon_found_in_species
GCGAATGACTTTACTCCACACATTGAACTAATGGTTTCTGGGGGAAACAGGA	2053918	2054182	2054232	2054180	-1	ASPACscaffold_4	ASPACDRAFT_76897	2053233	2055218	None	4744	792	23738	No_constitutive_exon_found_in_species
AAGTTTCCTATCCTGATCTCCTTTTGCTCATCTCACTAAAGCGGGTACAGCG	2139135	2139733	2139085	2139137	1	ASPACscaffold_4	ASPACDRAFT_25237	2136927	2139733	None	4744	792	23738	No_constitutive_exon_found_in_species
CCCAGTGTTCTGTTTCTGGTCCAACTGTCTAACGCATGATTTTGGGAAAGAT	2179021	2180340	2178971	2179023	1	ASPACscaffold_4	ASPACDRAFT_24614	2178921	2180340	None	4744	792	23738	No_constitutive_exon_found_in_species
CGCCCCTGAGCTTCTCGTCTGTTAACACGGTCCCCCGCGAGGGGGGATAGGC	2292360	2292405	2292455	2292403	-1	ASPACscaffold_4	ASPACDRAFT_76990	2291015	2292592	None	4744	792	23738	No_constitutive_exon_found_in_species
CCCAGAGCATCTAAACCTGGTTACAAAGCTTTACTAAAGAAGGGAAAAAGCA	123554	124214	123504	123556	1	ASPACscaffold_5	ASPACDRAFT_1854577	122864	124214	None	4744	792	23738	No_constitutive_exon_found_in_species
CGTCACTGTTACTATATCACACCATCAAACGACTAATGTTACGGGAACAGGC	261409	261889	261359	261411	1	ASPACscaffold_5	ASPACDRAFT_1898048	259663	261889	None	4744	792	23738	No_constitutive_exon_found_in_species
CGATTTTTGGTTTTTCCTGCCCCTGATGACTATCACGGGCGAACTGATAGAC	313934	314668	314718	314666	-1	ASPACscaffold_5	ASPACDRAFT_115852	313934	315595	None	4744	792	23738	No_constitutive_exon_found_in_species
CCCGTAGAACACAAACCAAACCCTAACGACCCCTTGGGGGGTGGGCGCAGGT	339209	339513	339159	339211	1	ASPACscaffold_5	ASPACDRAFT_1854643	338818	339842	None	4744	792	23738	No_constitutive_exon_found_in_species
ACTCTGTGGGGGAGGTGCTAGCGTTCACGGGAGAGCTAACGGGGCATTAGGA	341141	342689	342739	342687	-1	ASPACscaffold_5	ASPACDRAFT_51170	340938	343146	None	4744	792	23738	No_constitutive_exon_found_in_species
CGAAGGGAATGTGTCCTCCAGTGCCACCGGTCTTGGGACCGCGGGCGCAGGA	340938	341111	341161	341109	-1	ASPACscaffold_5	ASPACDRAFT_51170	340938	343146	None	4744	792	23738	No_constitutive_exon_found_in_species
TTTTCTACCTTTGGCTGATGGTTTCTTTTCACTAACAAAGGGTTGGACAGGC	370632	371593	370582	370634	1	ASPACscaffold_5	ASPACDRAFT_115876	370132	372023	None	4744	792	23738	No_constitutive_exon_found_in_species
GGGGGTGAGGTTTGAGATGGGGAAGGCAGGAAGACGGGTGGGGACGGCAGGA	513175	513350	513125	513177	1	ASPACscaffold_5	ASPACDRAFT_41566	512198	513350	None	4744	792	23738	No_constitutive_exon_found_in_species
TATATTTGCGAAAGCCTTATCTAGATCACCGGATTAACGACCTGGGAAAGTC	517370	517604	517654	517602	-1	ASPACscaffold_5	ASPACDRAFT_362	513732	519051	None	4744	792	23738	No_constitutive_exon_found_in_species
GCGTCTTTCGCAATTGGATTCAGCTTTGCTAACATTGTTTGGGGTGCCAGTA	582551	582956	583006	582954	-1	ASPACscaffold_5	ASPACDRAFT_115976	582551	588998	None	4744	792	23738	No_constitutive_exon_found_in_species
AAGCTCCCGTGGTTGCCTAGTCTAGTGCAAATCTGACCGAGGTGGGATAGCT	683066	683733	683016	683068	1	ASPACscaffold_5	ASPACDRAFT_77132	682744	683733	None	4744	792	23738	No_constitutive_exon_found_in_species
CGATGACCCTACCCCATCCTTCTCTCTCCAAGACGACCCAGCGTGGGTAGCA	700262	700694	700744	700692	-1	ASPACscaffold_5	ASPACDRAFT_26149	696317	702462	None	4744	792	23738	No_constitutive_exon_found_in_species
CCCATGAAGTGCTCCCTTCAGTGTGGACTGGAATTACCATGCGGGCATAGTT	698081	698245	698295	698243	-1	ASPACscaffold_5	ASPACDRAFT_26149	696317	702462	None	4744	792	23738	No_constitutive_exon_found_in_species
CGCTGATTTCGTGATTTGAAACATGCGCTAACATAGCCATCTGGGAGCAGTA	841674	842998	841624	841676	1	ASPACscaffold_5	ASPACDRAFT_59119	841245	842998	None	4744	792	23738	No_constitutive_exon_found_in_species
CTCAGCTAGAGACGAGACAATTGACATTGACTGACTGAGGGGAACAAAAGGT	861646	861723	861773	861721	-1	ASPACscaffold_5	ASPACDRAFT_1866893	858472	862024	None	4744	792	23738	No_constitutive_exon_found_in_species
GGGACCGTTTCGGTGGGAATTGTGAGAACCGCAGTACTTGGACTGGGAAGAA	916495	916943	916445	916497	1	ASPACscaffold_5	ASPACDRAFT_1887102	915371	917385	None	4744	792	23738	No_constitutive_exon_found_in_species
CCCTGACACAACAACCTTTCCCCACGCAATCGCAAAGCTGACAGGGCTAGGA	1041093	1042971	1043021	1042969	-1	ASPACscaffold_5	ASPACDRAFT_26117	1041093	1043377	None	4744	792	23738	No_constitutive_exon_found_in_species
CATAAGCTTTAGCTCCACGGACCAGCTTTGCATGCTGACAATGGCGGGAGAT	1094450	1094917	1094400	1094452	1	ASPACscaffold_5	ASPACDRAFT_77225	1093546	1096280	None	4744	792	23738	No_constitutive_exon_found_in_species
AAAAGTCAGGGGCAGGGCAGAAGGTTGGGAAGAATGGCAGTGGGAAAAAGAA	1098439	1099045	1098389	1098441	1	ASPACscaffold_5	ASPACDRAFT_25605	1097641	1099045	None	4744	792	23738	No_constitutive_exon_found_in_species
AGTGAGTCTCACATCTTCTTTGCCTTTGCTTGTTGTTGACTTGGGAACAGGG	1142227	1142582	1142632	1142580	-1	ASPACscaffold_5	ASPACDRAFT_26220	1141247	1144165	None	4744	792	23738	No_constitutive_exon_found_in_species
GGACTCGAGTTTAGAAGTGGGCTGCTAACTCATGTTGGGTATGGGTGCAGGC	1185343	1185411	1185293	1185345	1	ASPACscaffold_5	ASPACDRAFT_26088	1185148	1186785	None	4744	792	23738	No_constitutive_exon_found_in_species
CCGCAAATTATACCAGAAAAGCTATTGAACTTTGGTGTGGGAACAACTAGCC	1236237	1236520	1236570	1236518	-1	ASPACscaffold_5	ASPACDRAFT_51367	1235984	1236846	None	4744	792	23738	No_constitutive_exon_found_in_species
TCGGTCTGCTTTGATATCTCTCGGAAATATGCTAAGACTTGGGGTTATAGTA	1422873	1424915	1422823	1422875	1	ASPACscaffold_5	ASPACDRAFT_116522	1421974	1425645	None	4744	792	23738	No_constitutive_exon_found_in_species
TTATACCCGCGGAGCGAGCAAGGGGAATTGCTGACTTTGGGCTGGAACAGTG	1459224	1459760	1459174	1459226	1	ASPACscaffold_5	ASPACDRAFT_116530	1458087	1459760	None	4744	792	23738	No_constitutive_exon_found_in_species
TGCCTGCCTCCCTCCCCCTGCCCCTCAAAATCCCATACTCATGGGCACAGAC	1466001	1466491	1466541	1466489	-1	ASPACscaffold_5	ASPACDRAFT_116531	1466001	1467531	None	4744	792	23738	No_constitutive_exon_found_in_species
CTGGAAGAATCATTTGCTGACCGGGAAGACCTGATGCTTTGGGATAACAGGT	1571954	1572104	1572154	1572102	-1	ASPACscaffold_5	ASPACDRAFT_51443	1571122	1572679	None	4744	792	23738	No_constitutive_exon_found_in_species
TGGGAAAAGGTCGTGTTTCAGATCAGGACGGGGCAGGACGGGATGAATAGCA	1697730	1697776	1697826	1697774	-1	ASPACscaffold_5	ASPACDRAFT_26681	1695110	1698605	None	4744	792	23738	No_constitutive_exon_found_in_species
ACATACCGTTCTTATCTTTATTCCGGCGACGAAACACAAAAAAGGGAAAGCC	1697072	1697135	1697185	1697133	-1	ASPACscaffold_5	ASPACDRAFT_26681	1695110	1698605	None	4744	792	23738	No_constitutive_exon_found_in_species
CCGTCCAAATCAACCTACCTCCCTTATACCATGCTGACTCAATGGGGTAGAT	1715429	1716556	1715379	1715431	1	ASPACscaffold_5	ASPACDRAFT_116662	1714571	1717255	None	4744	792	23738	No_constitutive_exon_found_in_species
TGTAGGGAGAAGCTTGGGTAGGAGCGGTTGCGCTGATTTGGGGATTGCAGGC	1765354	1765449	1765304	1765356	1	ASPACscaffold_5	ASPACDRAFT_41986	1764446	1765561	None	4744	792	23738	No_constitutive_exon_found_in_species
GTTCAGCCCGTTCCCCTGCTTGCCTTGCTGATGATGTTCATGATGGGTAGGT	1792496	1792631	1792681	1792629	-1	ASPACscaffold_5	ASPACDRAFT_51494	1791634	1793543	None	4744	792	23738	No_constitutive_exon_found_in_species
TCCGCGTATGGATAGAGCATGATGTCACTAACCGGTTCATCATGGGACAGAT	1840001	1840165	1839951	1840003	1	ASPACscaffold_5	ASPACDRAFT_25954	1838371	1840302	None	4744	792	23738	No_constitutive_exon_found_in_species
TGAAGAATATCACCGCTAATTGTTCACGTTGCGGAGGATGGGATAGGCAGCC	1849020	1849112	1848970	1849022	1	ASPACscaffold_5	ASPACDRAFT_51504	1848715	1850129	None	4744	792	23738	No_constitutive_exon_found_in_species
TAGCTCTGCGTTCGGATACGGTGGCTAACGCAACGAGAGGGGAATCATAGGA	1851892	1852430	1851842	1851894	1	ASPACscaffold_5	ASPACDRAFT_2707	1850996	1853456	None	4744	792	23738	No_constitutive_exon_found_in_species
AATGGTAAGTACTAGTCGTGCACTAACGGGGAAGATGGGGAGGCGCGCAGGT	1884861	1885862	1884811	1884863	1	ASPACscaffold_5	ASPACDRAFT_42027	1884113	1885862	None	4744	792	23738	No_constitutive_exon_found_in_species
ACCAGAAATATATTTCCCCGCTATTGGTAGAATGACGCTCAGGGAATCAGAT	1905590	1905649	1905540	1905592	1	ASPACscaffold_5	ASPACDRAFT_116747	1905328	1906457	None	4744	792	23738	No_constitutive_exon_found_in_species
GTAGCCATCCTGTGATCTGCTCGAGACTCAAGACTGACAACAGGGATTAGCG	1913093	1913438	1913043	1913095	1	ASPACscaffold_5	ASPACDRAFT_77434	1911549	1913438	None	4744	792	23738	No_constitutive_exon_found_in_species
CACCCACTGCCCGCAATCATCATACAGACTGACTTTTGAGGGTCACAAAGCT	1927225	1927494	1927544	1927492	-1	ASPACscaffold_5	ASPACDRAFT_42040	1927225	1928670	None	4744	792	23738	No_constitutive_exon_found_in_species
CTTCACCTGATTTCTCAAGAAACAGCAAAGTCCGGCTAACCAGGGTGCAGGC	1934088	1934228	1934038	1934090	1	ASPACscaffold_5	ASPACDRAFT_42046	1933991	1934630	None	4744	792	23738	No_constitutive_exon_found_in_species
ATCCTGCTTTCCCGGTAGCAAGACGCTGTCCGACTGACTGGAGGGTCCAGTC	1937824	1937924	1937774	1937826	1	ASPACscaffold_5	ASPACDRAFT_42048	1937319	1939229	None	4744	792	23738	No_constitutive_exon_found_in_species
GTGCTGTCCATTGAGTCCACTTGATCTGACCAACTTGTGCGGGAGCATAGCT	129909	130408	130458	130406	-1	ASPACscaffold_6	ASPACDRAFT_26907	129909	130973	None	4744	792	23738	No_constitutive_exon_found_in_species
TCTCGATACCCAGTGCACATGAAACTAGGCGATGCTGATAGACGGGCTAGAT	179876	180034	179826	179878	1	ASPACscaffold_6	ASPACDRAFT_59507	179531	181353	None	4744	792	23738	No_constitutive_exon_found_in_species
AAGCGGACGATTCAGGAAATACCGAGCGTGCCCAGAAACGAGGGGCGCAGAA	188326	188497	188276	188328	1	ASPACscaffold_6	ASPACDRAFT_27235	187018	188497	None	4744	792	23738	No_constitutive_exon_found_in_species
TCTCCCTTCCTGCGCTCGTCTAATGATAACTGTCTGACTTATGGGGGTAGCC	249343	249653	249703	249651	-1	ASPACscaffold_6	ASPACDRAFT_27151	249343	250195	None	4744	792	23738	No_constitutive_exon_found_in_species
GTGTTCCTGGAGGATATTCACATCGAAGTCTCGGCTAATTGGGAAACCAGGG	369762	369812	369862	369810	-1	ASPACscaffold_6	ASPACDRAFT_77607	369507	370820	None	4744	792	23738	No_constitutive_exon_found_in_species
AGATGAACATCCTCGACATGCTTGTCAAATTCTTACTGACCGGGGCATAGCT	369507	369709	369759	369707	-1	ASPACscaffold_6	ASPACDRAFT_77607	369507	370820	None	4744	792	23738	No_constitutive_exon_found_in_species
GATGGTGATGATGCGTGCGCTAACCATATTACGTTCTTGTGGGGATATAGTA	435365	435970	436020	435968	-1	ASPACscaffold_6	ASPACDRAFT_117143	435365	437153	None	4744	792	23738	No_constitutive_exon_found_in_species
ATGCGGTGGGTTGCTGGGAGGATGGGGACGGGGACGAGGGTGAAGGCTAGTG	490794	490863	490744	490796	1	ASPACscaffold_6	ASPACDRAFT_42242	490021	490863	None	4744	792	23738	No_constitutive_exon_found_in_species
TGGTGGGTTGTGTGTGTGTGTAAAACTGGTTTGCTGATTTGTGGGAATAGAT	491611	491640	491690	491638	-1	ASPACscaffold_6	ASPACDRAFT_27152	491611	492252	None	4744	792	23738	No_constitutive_exon_found_in_species
CTGTCTCCCGACTGGCCCATTGCCACATCCCCTCTAACATGGGGGTTTAGGT	546096	546261	546311	546259	-1	ASPACscaffold_6	ASPACDRAFT_42256	546096	546906	None	4744	792	23738	No_constitutive_exon_found_in_species
ATGACCGCCATGTCTACGAATGAAGACACAGTCTCTACCGGGAACACGAGGC	569026	569376	569426	569374	-1	ASPACscaffold_6	ASPACDRAFT_51674	568237	569582	None	4744	792	23738	No_constitutive_exon_found_in_species
TCCCCACCTTCTCAGCATCCAAACTGACCACCGAATCAATGGGGAAAAAGAG	573613	574383	573563	573615	1	ASPACscaffold_6	ASPACDRAFT_1887530	573318	574383	None	4744	792	23738	No_constitutive_exon_found_in_species
CCGCTACGAGATCGAGATTCATATACTGACAGTGTCTTTCGGGGGGTTAGGG	639163	639233	639283	639231	-1	ASPACscaffold_6	ASPACDRAFT_1855346	638910	639560	None	4744	792	23738	No_constitutive_exon_found_in_species
CTGGCTTCGGATGTTGTTGTTGATGTTGTTGATGTTGGGTCATGAAACAGAG	765289	765496	765546	765494	-1	ASPACscaffold_6	ASPACDRAFT_42333	765104	766381	None	4744	792	23738	No_constitutive_exon_found_in_species
TGGAGGGGGTTTTGGGGGTTCGAGGGGGTAGGCTGACTTTGGGCAAATAGGT	765104	765220	765270	765218	-1	ASPACscaffold_6	ASPACDRAFT_42333	765104	766381	None	4744	792	23738	No_constitutive_exon_found_in_species
GCAAGGTTTGGGGGGCTGGGGGTGATTGATGGGCTAACTGGGAGCTGTAGAG	775401	775464	775514	775462	-1	ASPACscaffold_6	ASPACDRAFT_77722	774688	775952	None	4744	792	23738	No_constitutive_exon_found_in_species
TTCGCGAATCAGAGGAAGTGAGGATTACCGTGTGCTAACCGGGATTGTAGGT	853452	853511	853402	853454	1	ASPACscaffold_6	ASPACDRAFT_42364	853327	853988	None	4744	792	23738	No_constitutive_exon_found_in_species
TTTCACTTGGGACATGATTTACAAGAGCCACGGCTTATGGGACGGACTAGCC	853575	853722	853525	853577	1	ASPACscaffold_6	ASPACDRAFT_42364	853327	853988	None	4744	792	23738	No_constitutive_exon_found_in_species
TCTATCCTGGATCATTGATAAACTAATGCGACGCGCGGAGGGTGGTATAGCT	868538	868562	868488	868540	1	ASPACscaffold_6	ASPACDRAFT_77753	867996	869831	None	4744	792	23738	No_constitutive_exon_found_in_species
GCTGCTGCTGCTGCTGGTACCCCGGGGAAGGAGGGGGGGGCGGGAGGGAGGG	869984	870286	870336	870284	-1	ASPACscaffold_6	ASPACDRAFT_117419	869984	871071	None	4744	792	23738	No_constitutive_exon_found_in_species
TTTCATGTGTTTTGATGGCACTTGAAACTCATTACTAACTATGGGCACAGAG	897187	897739	897137	897189	1	ASPACscaffold_6	ASPACDRAFT_77758	896659	897739	None	4744	792	23738	No_constitutive_exon_found_in_species
AGATCCATATTCTCCCCGGCCTTTTCATCTTCACTAACATGAGGGATAAGAT	1052663	1052750	1052800	1052748	-1	ASPACscaffold_6	ASPACDRAFT_117527	1051840	1053697	None	4744	792	23738	No_constitutive_exon_found_in_species
CTTTGCTCCACTAGCTTTCGCCTTATTGATGGCACTGACCAAGGGTTCAGAG	1107597	1107678	1107728	1107676	-1	ASPACscaffold_6	ASPACDRAFT_42441	1106752	1108092	None	4744	792	23738	No_constitutive_exon_found_in_species
CCCTGCTTTCCAAAGCAGTGCCTTCCCATGCTAACCGCAAGGGGAAACAGCC	1137184	1137342	1137134	1137186	1	ASPACscaffold_6	ASPACDRAFT_42453	1136569	1137342	None	4744	792	23738	No_constitutive_exon_found_in_species
CCCCACGACTCGATCCACGAGAGAACAAGGCTAATTCAAGGGATGTACAGGC	1149952	1150179	1150229	1150177	-1	ASPACscaffold_6	ASPACDRAFT_77806	1149538	1150896	None	4744	792	23738	No_constitutive_exon_found_in_species
AGATTTGGTTTGCGGGCGCTGACTCTTTACTCCTTGTGTTTTGGGGGTAGGA	1219053	1219340	1219390	1219338	-1	ASPACscaffold_6	ASPACDRAFT_117619	1219053	1221130	None	4744	792	23738	No_constitutive_exon_found_in_species
TGTTCGCGTGGACCACGATGTGGACGAGAGTGCTGACAGCGGGGATCTAGGA	1230912	1231700	1230862	1230914	1	ASPACscaffold_6	ASPACDRAFT_27480	1229578	1231700	None	4744	792	23738	No_constitutive_exon_found_in_species
TTTTCTTGTGGCGATGCTAACTGGTCTCATTACTGTTGTGGTGGGAGTAGGA	1247669	1247741	1247619	1247671	1	ASPACscaffold_6	ASPACDRAFT_77837	1247151	1249039	None	4744	792	23738	No_constitutive_exon_found_in_species
TCCAACACTCTCAGATCCACAACCATACTAAACCTCCTGGGTCAAAACAGAC	1250695	1251483	1251533	1251481	-1	ASPACscaffold_6	ASPACDRAFT_77840	1250381	1251832	None	4744	792	23738	No_constitutive_exon_found_in_species
GTGGGTACAGCTGAAAGCTCTTTGAGGGTATGGACTGACTGGGATCACAGAG	1259575	1259817	1259525	1259577	1	ASPACscaffold_6	ASPACDRAFT_77843	1258841	1259817	None	4744	792	23738	No_constitutive_exon_found_in_species
TGCGACTTTGTGAGAGGTGATATGTGATCACTCCGCTGACGGGAAATCAGAC	1280475	1280750	1280425	1280477	1	ASPACscaffold_6	ASPACDRAFT_27654	1280083	1282833	None	4744	792	23738	No_constitutive_exon_found_in_species
ATCACCCAAGTAGTAAACAGGATGTCATGCAAAGTGACGGGGGGCCCAAGGA	1292669	1293241	1293291	1293239	-1	ASPACscaffold_6	ASPACDRAFT_59805	1292074	1293518	None	4744	792	23738	No_constitutive_exon_found_in_species
CGCTGCAGCTCATTAAGGTTTGAGTTGGGACTAATCGATGGGAATTGCAGAC	1298568	1298726	1298518	1298570	1	ASPACscaffold_6	ASPACDRAFT_59806	1298079	1301814	None	4744	792	23738	No_constitutive_exon_found_in_species
CTCTCTCTCTGTGCTCCTCTGGGCGCGGTTCGCTAATGACTGAGGGTCAGGT	1332874	1332887	1332824	1332876	1	ASPACscaffold_6	ASPACDRAFT_42514	1332050	1334383	None	4744	792	23738	No_constitutive_exon_found_in_species
CAACCGCTCCGCTCCAGTACCGTACCATGCTAACCACACCTGGGAAATAGGT	1334589	1334976	1335026	1334974	-1	ASPACscaffold_6	ASPACDRAFT_42515	1334589	1335130	None	4744	792	23738	No_constitutive_exon_found_in_species
ATCTTGATCTCAATGAGCCTGTGAGCTGACATACTGGCCGGAGGGATTAGAA	1403650	1403893	1403943	1403891	-1	ASPACscaffold_6	ASPACDRAFT_42528	1403650	1404148	None	4744	792	23738	No_constitutive_exon_found_in_species
TAACCTGATTGATCCCCGGGCGGTGATCCCCGGGGAATGTTGGGGAACAGTT	1431426	1431622	1431376	1431428	1	ASPACscaffold_6	ASPACDRAFT_77891	1431006	1431938	None	4744	792	23738	No_constitutive_exon_found_in_species
TCAACATAGCCTTGCTTGGCGCTGTTCACGTACTAAGCGTGGGGGTCTAGCT	1459955	1463926	1459905	1459957	1	ASPACscaffold_6	ASPACDRAFT_27091	1459077	1463926	None	4744	792	23738	No_constitutive_exon_found_in_species
CTAGCGATCTAGTCCCAGTTACTATCCAGACCTAACAATGAGGGAAACAGCT	1465270	1465694	1465220	1465272	1	ASPACscaffold_6	ASPACDRAFT_77901	1464624	1466543	None	4744	792	23738	No_constitutive_exon_found_in_species
GCCCGTTCCCTATCCCGCTCGGTCACGCCACCCCGCAAACAGGGCGGCAGCG	1626051	1626726	1626776	1626724	-1	ASPACscaffold_6	ASPACDRAFT_1855614	1626051	1629098	None	4744	792	23738	No_constitutive_exon_found_in_species
ACTCCGTCTGCTTCTATGTACCCCCTCAACGAGGAGCAGGGAGAGTCCAGTC	1652915	1653008	1653058	1653006	-1	ASPACscaffold_6	ASPACDRAFT_27579	1651401	1653139	None	4744	792	23738	No_constitutive_exon_found_in_species
TCTTCTCGAGTGTGTGCTAACGTCAGAGTTCACAAGATACGGGATCGAAGCC	1778506	1779025	1778456	1778508	1	ASPACscaffold_6	ASPACDRAFT_51896	1778142	1780737	None	4744	792	23738	No_constitutive_exon_found_in_species
TCTTTAACACCGGAATTCACTCCACTCGAGCGACTGACTTGGAGGGTTAGTA	45308	45815	45865	45813	-1	ASPACscaffold_7	ASPACDRAFT_51909	44843	47219	None	4744	792	23738	No_constitutive_exon_found_in_species
AGGTAAGCACCACACTCGATTCCAATCCAAAATTCTGACTGGGCAAGTAGGC	78737	78929	78979	78927	-1	ASPACscaffold_7	ASPACDRAFT_51918	78334	79966	None	4744	792	23738	No_constitutive_exon_found_in_species
GACTGTTAGTGTACTTGTAGTCTACTTCTAAGATACTGACTACGGGACAGGT	83542	84031	83492	83544	1	ASPACscaffold_7	ASPACDRAFT_42675	82390	84031	None	4744	792	23738	No_constitutive_exon_found_in_species
CCCTCGACCTTCAATCGTGATGTGTGGAATGCTGATACTGAGGGGGATAGTA	98427	98751	98801	98749	-1	ASPACscaffold_7	ASPACDRAFT_1880567	98427	101029	None	4744	792	23738	No_constitutive_exon_found_in_species
GCAGCGTGGTGGGGGGCACTTAGCTCGTGGCTCAGCTAATTGAGGGACAGAT	102663	103327	102613	102665	1	ASPACscaffold_7	ASPACDRAFT_118024	101692	103327	None	4744	792	23738	No_constitutive_exon_found_in_species
AAAGTGTCAGTAGACAATACCTCAAGACTCACATGGAATGGGGAACGCAGGA	156466	156574	156416	156468	1	ASPACscaffold_7	ASPACDRAFT_118039	155653	157419	None	4744	792	23738	No_constitutive_exon_found_in_species
GAGATATCTGTCTCCGATTGTGACGTGTACCGAAGCTAACTGCGGGTAAGGT	187692	187820	187870	187818	-1	ASPACscaffold_7	ASPACDRAFT_78064	186553	190178	None	4744	792	23738	No_constitutive_exon_found_in_species
CTGAGCGGCAGCAGCAGCAGCAGCAGCAGCAGGGGCAAATGGGAGAAGAGGG	215710	216232	216282	216230	-1	ASPACscaffold_7	ASPACDRAFT_13246	215710	217819	None	4744	792	23738	No_constitutive_exon_found_in_species
ACAGACATCTTACGACACATGACGTTGCACTGTGTCAATGATTTGGGAAGCG	247176	247907	247957	247905	-1	ASPACscaffold_7	ASPACDRAFT_1855740	247176	248637	None	4744	792	23738	No_constitutive_exon_found_in_species
AGAGCTACCCAGCTAATACAGCCTACAATGGATGGATGGATGGGGCGCAGGG	260654	260834	260884	260832	-1	ASPACscaffold_7	ASPACDRAFT_118108	259951	261742	None	4744	792	23738	No_constitutive_exon_found_in_species
TCATTTCTTCATTGCGACTCTGAAACTAAGGAATCATGGGAAATCAACAGGC	293127	293201	293251	293199	-1	ASPACscaffold_7	ASPACDRAFT_78092	292173	293542	None	4744	792	23738	No_constitutive_exon_found_in_species
CCCCTCAGCTCCCTACCCAACCAAACACTAACAACAACTGGGGGGAACAGGT	292870	292932	292982	292930	-1	ASPACscaffold_7	ASPACDRAFT_78092	292173	293542	None	4744	792	23738	No_constitutive_exon_found_in_species
GGTGGGCTGAAGCTAATCTTTTATGGCTATGTCTTTTTGGGAATCGGTAGAA	397377	397450	397327	397379	1	ASPACscaffold_7	ASPACDRAFT_60037	396958	398695	None	4744	792	23738	No_constitutive_exon_found_in_species
GGCTAAGGTTTTCTGCGACTTGCTTGCTAATGCTGATTCGTATGGGATAGGG	397626	398695	397576	397628	1	ASPACscaffold_7	ASPACDRAFT_60037	396958	398695	None	4744	792	23738	No_constitutive_exon_found_in_species
GGCCCCAGCAATCCGTTTGAGGAACCCGGTATTGACGGGCTACAAAACAGGG	398995	399307	399357	399305	-1	ASPACscaffold_7	ASPACDRAFT_78118	398995	400237	None	4744	792	23738	No_constitutive_exon_found_in_species
CTGTTTTGCCGGGGGGGAGGGCGCTCTCAACTAATGGTTTACGGGGTTAGGA	404382	404861	404332	404384	1	ASPACscaffold_7	ASPACDRAFT_78120	403389	405400	None	4744	792	23738	No_constitutive_exon_found_in_species
CAAGCGGGATGTCGAGTCTGTGGGGAGCAGTGATAGAGATAGGGCTGCAGGG	547867	548003	547817	547869	1	ASPACscaffold_7	ASPACDRAFT_1880657	546034	548003	None	4744	792	23738	No_constitutive_exon_found_in_species
TTCTCAATTCTGTTTTTGGTGCTAGCGGAGGCAACTGATGGTCGGGATAGCG	561990	562110	561940	561992	1	ASPACscaffold_7	ASPACDRAFT_19353	561509	562110	None	4744	792	23738	No_constitutive_exon_found_in_species
CAGCTCCTCTGCGAGTACGGGTACGATGCCACGGACCGGCTGGGAGGCAGTC	611156	611299	611106	611158	1	ASPACscaffold_7	ASPACDRAFT_42834	608394	611406	None	4744	792	23738	No_constitutive_exon_found_in_species
AGAAACCCTGCTGGTATGGCGTTGACTAACACCACGGGCTTGAATGACAGAT	690816	690963	690766	690818	1	ASPACscaffold_7	ASPACDRAFT_42857	688773	690963	None	4744	792	23738	No_constitutive_exon_found_in_species
TGTGGTATACAGTGCAAGAGTCACGATGCTAACGCTCTGGGTGGGTGCAGGA	753073	753438	753488	753436	-1	ASPACscaffold_7	ASPACDRAFT_118393	753073	753803	None	4744	792	23738	No_constitutive_exon_found_in_species
GAGAATTTAGAGAACCTGGCGATGGCTAATGATGATTGTTGGGCGTATAGGC	802217	802289	802339	802287	-1	ASPACscaffold_7	ASPACDRAFT_42890	802217	802900	None	4744	792	23738	No_constitutive_exon_found_in_species
ACCCGCCCCAAACCAACCCATTCTAACCTTACTCCCCCGGGGAACAAAAGTA	960216	960509	960166	960218	1	ASPACscaffold_7	ASPACDRAFT_60194	960082	960967	None	4744	792	23738	No_constitutive_exon_found_in_species
AGTTTGATGTGTCTTTGGCTTGAGGTGTATATGCTGACTGGGAGTGTTAGAC	993655	995816	993605	993657	1	ASPACscaffold_7	ASPACDRAFT_1880721	992171	995816	None	4744	792	23738	No_constitutive_exon_found_in_species
CTGTCGTCTAACTCGAGCTCTGTCTCTTACTCATCTATAGCGGGATACAGAT	1151028	1151298	1150978	1151030	1	ASPACscaffold_7	ASPACDRAFT_118632	1150649	1152925	None	4744	792	23738	No_constitutive_exon_found_in_species
GGGGGCTAGCGCTGCAGGTGTATATTGGTTCTAACGAAGTCGGGACACAGCC	1159625	1159702	1159575	1159627	1	ASPACscaffold_7	ASPACDRAFT_78302	1159058	1161966	None	4744	792	23738	No_constitutive_exon_found_in_species
AATCAGACCGTTACGCATCACCCCAAAGCAATCTCTAATGGCGGGAACAGGA	1205070	1205763	1205020	1205072	1	ASPACscaffold_7	ASPACDRAFT_28651	1203889	1205763	None	4744	792	23738	No_constitutive_exon_found_in_species
GCCTATAATGATTGATAGTGCTGTGCTAACTGGGACTGGGGAAGATATAGAT	1218860	1218991	1219041	1218989	-1	ASPACscaffold_7	ASPACDRAFT_1855993	1215697	1220522	None	4744	792	23738	No_constitutive_exon_found_in_species
TATGTCGTCGGATGCCTCTTAGCCGATGAATGACTAACATGGGTGCATAGAA	1279558	1279635	1279685	1279633	-1	ASPACscaffold_7	ASPACDRAFT_4003	1279173	1281253	None	4744	792	23738	No_constitutive_exon_found_in_species
GCAGATGCAGCAGAATGATCGGGCTTGATTGAGAGACTGACGGGCGATAGAT	1279173	1279298	1279348	1279296	-1	ASPACscaffold_7	ASPACDRAFT_4003	1279173	1281253	None	4744	792	23738	No_constitutive_exon_found_in_species
CCGGAGATCTATGAAAGGGAACCGGCTGACGCATGTCTGGCGGGGTATAGAG	1283303	1283539	1283253	1283305	1	ASPACscaffold_7	ASPACDRAFT_118702	1282560	1283539	None	4744	792	23738	No_constitutive_exon_found_in_species
TTTCTCGTTTGCTGGGAGTTTGAGAGGTGCTGACTCGTCGGGGATTACAGGT	1319090	1319245	1319295	1319243	-1	ASPACscaffold_7	ASPACDRAFT_1856026	1319090	1319864	None	4744	792	23738	No_constitutive_exon_found_in_species
GCCAGCGCTGATCTTCTTGGGTAGAGCGCACATGTTGACGGGTAATATAGCC	1330683	1332075	1330633	1330685	1	ASPACscaffold_7	ASPACDRAFT_78372	1330215	1333799	None	4744	792	23738	No_constitutive_exon_found_in_species
TCCCCATCAATTGACTCTGAACAACATGGAAGCTAACATTGATGGGATAGAT	1388069	1388080	1388130	1388078	-1	ASPACscaffold_7	ASPACDRAFT_60298	1386984	1388223	None	4744	792	23738	No_constitutive_exon_found_in_species
TGTAAGTGCGATTTAGAGCTATGCTGATTTCCTTTGCTGACAGTGGGCAGTC	1418348	1418521	1418298	1418350	1	ASPACscaffold_7	ASPACDRAFT_118816	1416279	1419532	None	4744	792	23738	No_constitutive_exon_found_in_species
AGCCCCAGAGAGTTACTTAGTTAGCTAACTGACTGACATGAGGGACATAGTA	1449310	1449419	1449469	1449417	-1	ASPACscaffold_7	ASPACDRAFT_78441	1449310	1449675	None	4744	792	23738	No_constitutive_exon_found_in_species
TATGTTTTCCGCTGGAAACTTTCTCGATGGAGTATTGACCAGGGGTAAAGGT	1506893	1507325	1506843	1506895	1	ASPACscaffold_7	ASPACDRAFT_78465	1506058	1509860	None	4744	792	23738	No_constitutive_exon_found_in_species
GCGAACTCCTTACGGTATGCCCCGATGGGGAAGACCACCGCGGGCACGAGTG	1659143	1659563	1659613	1659561	-1	ASPACscaffold_7	ASPACDRAFT_15237	1658406	1660148	None	4744	792	23738	No_constitutive_exon_found_in_species
GCTTTCTGGTTCTTTGGCTAAAGCATACGACTGTCCTCCCGGGTGCATAGGT	1733742	1735136	1735186	1735134	-1	ASPACscaffold_7	ASPACDRAFT_119121	1733396	1735956	None	4744	792	23738	No_constitutive_exon_found_in_species
CGCTGGAAGATGCGCTGGGGGACGGTGATACCTATCTGTCGAATTGGGAGTT	22112	22399	22449	22397	-1	ASPACscaffold_8	ASPACDRAFT_43178	22112	22860	None	4744	792	23738	No_constitutive_exon_found_in_species
CATTTGTAAGTCCAAATCTCTATCTGGCTCGGATCTTGCTAAGGGACCAGAA	245980	246491	246541	246489	-1	ASPACscaffold_8	ASPACDRAFT_43263	245980	248384	None	4744	792	23738	No_constitutive_exon_found_in_species
TGCTCTTGCAGGCACCGTGATAGATGATAGTGAGGACTAACGAGGGTCAGGA	257681	257703	257753	257701	-1	ASPACscaffold_8	ASPACDRAFT_1856225	257089	258345	None	4744	792	23738	No_constitutive_exon_found_in_species
GTAGATCGGATCATTCGAAATCATCTTGCTTCAGACTGACGCGGGCGCAGAT	324965	325838	325888	325836	-1	ASPACscaffold_8	ASPACDRAFT_78599	323998	326213	None	4744	792	23738	No_constitutive_exon_found_in_species
ATTACCACGTGGAAATAGATCAAAGTGGAGATACTGACAGGGACGATCAGGT	396900	397000	396850	396902	1	ASPACscaffold_8	ASPACDRAFT_52348	396282	398019	None	4744	792	23738	No_constitutive_exon_found_in_species
TTGGATCAGCTACTAAGCTTCTATTGATGTGTGCTGATCTGGGGTTACAGGT	402398	403826	402348	402400	1	ASPACscaffold_8	ASPACDRAFT_1901081	401548	403826	None	4744	792	23738	No_constitutive_exon_found_in_species
AGTTGTTGCGTGATGGGCGCTGATTCTATTCCTTTGAATGGGGATTACAGCG	403091	403832	403882	403830	-1	ASPACscaffold_8	ASPACDRAFT_119325	403091	404720	None	4744	792	23738	No_constitutive_exon_found_in_species
ATGCATGCGTTGGTTGTGGGATACTGGGCTGACGAAAAGGCGGAGGGCAGGA	411878	412154	412204	412152	-1	ASPACscaffold_8	ASPACDRAFT_1856274	411878	413249	None	4744	792	23738	No_constitutive_exon_found_in_species
CCTCAAAGTAAGAGGGGGTTGCAGAGTTGTTGCTAACGACCGGGAAACAGGT	560159	560192	560109	560161	1	ASPACscaffold_8	ASPACDRAFT_78683	559882	561201	None	4744	792	23738	No_constitutive_exon_found_in_species
CAACAACCACCCTTTCCTCCGTACTGTATAACTAAAGCCAGGGGAAACAGTT	561236	562004	562054	562002	-1	ASPACscaffold_8	ASPACDRAFT_1901137	561236	564257	None	4744	792	23738	No_constitutive_exon_found_in_species
CTCTCGCACCTGCCATTTGTCGCTGTCTGGTAGCTAACTACAAGGGATAGAA	673790	674459	673740	673792	1	ASPACscaffold_8	ASPACDRAFT_28889	672747	674615	None	4744	792	23738	No_constitutive_exon_found_in_species
GGCGCTTGTGGTTTCGATTCTCATCATTGTGTGACGCTGGGGGACGACAGAC	721803	723318	721753	721805	1	ASPACscaffold_8	ASPACDRAFT_78719	721265	725040	None	4744	792	23738	No_constitutive_exon_found_in_species
CGCCGATTGATGGGGATTTGCGGCTTAGTCGGTATGCTGGTGGGGGGCAGCA	763217	763237	763287	763235	-1	ASPACscaffold_8	ASPACDRAFT_52404	763217	764059	None	4744	792	23738	No_constitutive_exon_found_in_species
CCAAGCTCTCCGCTAGTACTCGAGTACATCAGCTAACAGTCGGGGTGTAGTG	766561	766581	766631	766579	-1	ASPACscaffold_8	ASPACDRAFT_52405	765602	766680	None	4744	792	23738	No_constitutive_exon_found_in_species
ATGAAAGGGTGTTCTTGTGAGCTGGGGCTGATAGATTCTATAATGGGCAGGA	813674	813816	813866	813814	-1	ASPACscaffold_8	ASPACDRAFT_29159	813674	814656	None	4744	792	23738	No_constitutive_exon_found_in_species
CCTCTCTCCCTCCCTCGGTGAATTCGACTAATCAGCCGTGGGGAAAACAGAC	826760	827161	827211	827159	-1	ASPACscaffold_8	ASPACDRAFT_78744	824089	827303	None	4744	792	23738	No_constitutive_exon_found_in_species
TGCGTCCTGCCCAGAATGTCTAGTCAAACTAACCACTAATTGGGAAAAAGGC	855139	855593	855643	855591	-1	ASPACscaffold_8	ASPACDRAFT_43461	855139	856792	None	4744	792	23738	No_constitutive_exon_found_in_species
GCTTTCCCTGACGGAAAGGGAGAAAGAAGACTAACCGATGATTGGGGCAGTT	910343	910858	910293	910345	1	ASPACscaffold_8	ASPACDRAFT_60670	909880	911555	None	4744	792	23738	No_constitutive_exon_found_in_species
TGCTAATACCCATGACCGTCAGAGTGGTGTTGACGCTTTCAGGGAAACAGCC	951242	952836	952886	952834	-1	ASPACscaffold_8	ASPACDRAFT_12959	951050	953191	None	4744	792	23738	No_constitutive_exon_found_in_species
TTCGCGTATCGATGACAATTACTAACTCCGATGAATCTGGGGAGTATTAGTG	954985	955182	955232	955180	-1	ASPACscaffold_8	ASPACDRAFT_29226	954985	958846	None	4744	792	23738	No_constitutive_exon_found_in_species
GGATAGACACGTGGAGTTGGGGCTCGAAAGGTGCTACCGCGGGATTGAAGTA	1070327	1070934	1070984	1070932	-1	ASPACscaffold_8	ASPACDRAFT_43527	1069556	1071332	None	4744	792	23738	No_constitutive_exon_found_in_species
AAGCTTAAACCCCCGAATGCTGGGCGTGTTGACATGCTGATAACGGGTAGGC	1174865	1178051	1178101	1178049	-1	ASPACscaffold_8	ASPACDRAFT_43562	1171511	1179190	None	4744	792	23738	No_constitutive_exon_found_in_species
TCGCGTAGCGAAGATCGTATGGATCGTCAGTGGCTGCTTCATTGGGGGAGAA	1173846	1174296	1174346	1174294	-1	ASPACscaffold_8	ASPACDRAFT_43562	1171511	1179190	None	4744	792	23738	No_constitutive_exon_found_in_species
CGTGTGCACCGAGTGGGAGGGCGATTGCTGATAGAGGGTTTTGGGAACAGCC	1196218	1199460	1196168	1196220	1	ASPACscaffold_8	ASPACDRAFT_52477	1195859	1199555	None	4744	792	23738	No_constitutive_exon_found_in_species
ATCTCCCCGAAACCTTGCAAAGGCTGACTTTGAGAAATATGGGATGTTAGTG	1231727	1231909	1231677	1231729	1	ASPACscaffold_8	ASPACDRAFT_119838	1231005	1233124	None	4744	792	23738	No_constitutive_exon_found_in_species
ATCCCCCATCCCCTATTACATGTACTGTACAGGGCTAAAGCAGGGACTAGCG	1354649	1355211	1355261	1355209	-1	ASPACscaffold_8	ASPACDRAFT_119920	1354649	1355542	None	4744	792	23738	No_constitutive_exon_found_in_species
ATGAAACCTGGAAGCTAACCATGACTCTATTTACTTATTGGGAAAAACAGAT	1539069	1539090	1539019	1539071	1	ASPACscaffold_8	ASPACDRAFT_120063	1538445	1539507	None	4744	792	23738	No_constitutive_exon_found_in_species
CCTCCACCCACACCAAACTAACCTCTCCCCCCCCCTCGGGTGGAAAACAGTT	34106	34514	34564	34512	-1	ASPACscaffold_9	ASPACDRAFT_120150	33641	35956	None	4744	792	23738	No_constitutive_exon_found_in_species
GAGGTTGGGTGGGTATGGTGCTAGTTGCTAATTCGTGTGGGGGGTAATAGAC	33641	34008	34058	34006	-1	ASPACscaffold_9	ASPACDRAFT_120150	33641	35956	None	4744	792	23738	No_constitutive_exon_found_in_species
TCGGATCAACCGTGACTTACCCATGATGGCAGTTGCTGAATGTGGGGTAGTA	47859	48006	48056	48004	-1	ASPACscaffold_9	ASPACDRAFT_1881163	47167	49020	None	4744	792	23738	No_constitutive_exon_found_in_species
TCCTTACCCTGCATTACCCCTAAAAGCTCAGTAATAATTCTTGGGTGAAGAA	71667	72056	71617	71669	1	ASPACscaffold_9	ASPACDRAFT_120162	70792	72878	None	4744	792	23738	No_constitutive_exon_found_in_species
AATGGAGTTGAAGTGGGCTAACGAAGATACTGTTGGGGATGGAGGGTTAGAT	72153	72878	72103	72155	1	ASPACscaffold_9	ASPACDRAFT_120162	70792	72878	None	4744	792	23738	No_constitutive_exon_found_in_species
CGTCTTCCTGTCCCCAATTCTTCTGCCAGATTACTAACTCTGGGTAAAAGAA	79181	79237	79287	79235	-1	ASPACscaffold_9	ASPACDRAFT_1856655	78539	79556	None	4744	792	23738	No_constitutive_exon_found_in_species
TTGATCTTTGCACTGGTCATTCATCTCGCTAACCAGAAAGTGGGGGTTAGGG	173954	174065	173904	173956	1	ASPACscaffold_9	ASPACDRAFT_43766	172481	174381	None	4744	792	23738	No_constitutive_exon_found_in_species
AGTCCATGGTATTCCATCTGGTCCGACTGGTAACTCACAGAGGGATGTAGCA	174813	175288	175338	175286	-1	ASPACscaffold_9	ASPACDRAFT_29864	174813	176796	None	4744	792	23738	No_constitutive_exon_found_in_species
TGCGTGCATATTCTGGGTGATGTACGACACCGGACTGATAAGGGGCCTAGTT	189080	189381	189030	189082	1	ASPACscaffold_9	ASPACDRAFT_29631	188730	190434	None	4744	792	23738	No_constitutive_exon_found_in_species
ACGTTTGCTGTGAATCTCCAAGGGTTGGTTACACACTGACTGGGAAACAGGA	214567	214907	214957	214905	-1	ASPACscaffold_9	ASPACDRAFT_1881198	214083	216112	None	4744	792	23738	No_constitutive_exon_found_in_species
AAAAAACATATCGAATCCACAGAACTAACTTTACCTCCCGGGAACAATAGAC	317736	318243	317686	317738	1	ASPACscaffold_9	ASPACDRAFT_120298	317563	318243	None	4744	792	23738	No_constitutive_exon_found_in_species
ATGAGTGGGGGATGAGGAAGGGGAATGACGATTGGCTAACATGGGACAAGCA	331517	331853	331903	331851	-1	ASPACscaffold_9	ASPACDRAFT_79092	331517	332279	None	4744	792	23738	No_constitutive_exon_found_in_species
TCTTTTCCGTGTCTCTCTTTGTGGATTGAGTGCTAATTCGATGGGTGCAGCT	399514	399635	399685	399633	-1	ASPACscaffold_9	ASPACDRAFT_30165	399514	401041	None	4744	792	23738	No_constitutive_exon_found_in_species
GTACTTCGTTGCCTCTTTTCACCACGCGGTTTTATTGGGGCACGGGACAGAT	408793	409055	409105	409053	-1	ASPACscaffold_9	ASPACDRAFT_1888799	408793	409862	None	4744	792	23738	No_constitutive_exon_found_in_species
TACTTGCTGTTGGGGTATGGACACAGCATGAAACGCTAACGAGAGGGCAGAA	412720	412990	412670	412722	1	ASPACscaffold_9	ASPACDRAFT_43854	412011	412990	None	4744	792	23738	No_constitutive_exon_found_in_species
ATTGTGGTGACCCGGTCAGATATTCAACGGAAGCTAATGCAACGGGATAGGC	433888	434440	433838	433890	1	ASPACscaffold_9	ASPACDRAFT_79098	432880	434440	None	4744	792	23738	No_constitutive_exon_found_in_species
TGCGGTGTGTCTTTCCTGAATGCACATTTGCTAATGTCGGGGTGGGTTAGCG	472269	472446	472219	472271	1	ASPACscaffold_9	ASPACDRAFT_79120	471565	472446	None	4744	792	23738	No_constitutive_exon_found_in_species
TCCCGGTTTTCCTGCGTCTCCTGCAGCCATCTGATTGACTTGGGGGACAGAT	505731	506145	505681	505733	1	ASPACscaffold_9	ASPACDRAFT_1856787	505177	507626	None	4744	792	23738	No_constitutive_exon_found_in_species
AGTCTTCTGCAAAGCGTCTTGCCTGTCTAGATGTACTAAACGGGCAACAGCA	506198	506375	506148	506200	1	ASPACscaffold_9	ASPACDRAFT_1856787	505177	507626	None	4744	792	23738	No_constitutive_exon_found_in_species
AACGAGAAACTTGCAACTCGCGCTGACATTTTGTTTCCCCGGGGATATAGGT	578211	578787	578837	578785	-1	ASPACscaffold_9	ASPACDRAFT_79149	578211	579221	None	4744	792	23738	No_constitutive_exon_found_in_species
CCTGGTTGGCCCCTTGAGATGACAGCCTCGCTAATAAAAAGTGGGATCAGCG	721889	722200	722250	722198	-1	ASPACscaffold_9	ASPACDRAFT_52686	721889	723987	None	4744	792	23738	No_constitutive_exon_found_in_species
TGCTCTCTGACGACCGTTCTTTCGGACGGTGGATGCTGATGATGGGATAGGT	781921	782485	781871	781923	1	ASPACscaffold_9	ASPACDRAFT_120554	779455	782485	None	4744	792	23738	No_constitutive_exon_found_in_species
GGTAAGTAGCTTGCATCACGAATCTTGGACCAGTGCTGACGGGAACTCAGCA	831734	832184	832234	832182	-1	ASPACscaffold_9	ASPACDRAFT_79219	830945	834495	None	4744	792	23738	No_constitutive_exon_found_in_species
AGGGCCTCCCTTGGTGCCAGAGTCTGAAAAGCCCCAGCTTATGGGACTAGTA	904492	904673	904442	904494	1	ASPACscaffold_9	ASPACDRAFT_1881320	902966	904750	None	4744	792	23738	No_constitutive_exon_found_in_species
GGATTGGTGCACAAGTGCGTTATCAGAAATCTGTTCTAACGGGTAGACAGCT	956126	957749	956076	956128	1	ASPACscaffold_9	ASPACDRAFT_120683	955331	957749	None	4744	792	23738	No_constitutive_exon_found_in_species
GCCAGGTCCGCTGAGTGCGAATGAATGATCGCTGACGGGGAGAAACCTAGCG	972165	972860	972910	972858	-1	ASPACscaffold_9	ASPACDRAFT_120702	972165	973729	None	4744	792	23738	No_constitutive_exon_found_in_species
AGTGTGTCTTCATGGCTGATCAAAACTTGCGGTTCTGTGGACGGGAATAGGC	1072221	1072378	1072428	1072376	-1	ASPACscaffold_9	ASPACDRAFT_44046	1071247	1072768	None	4744	792	23738	No_constitutive_exon_found_in_species
GAACCGTTTTATGCTCGAAGAGAATGCTCATTTTCTTGTGGCTGGGGCAGCG	1126706	1127034	1126656	1126708	1	ASPACscaffold_9	ASPACDRAFT_79303	1125816	1127034	None	4744	792	23738	No_constitutive_exon_found_in_species
GAACATCGACGTCGGAAACAATGGGAATCTGACAATCTTGGGAAATATAGTT	1134244	1134387	1134437	1134385	-1	ASPACscaffold_9	ASPACDRAFT_61186	1134025	1134846	None	4744	792	23738	No_constitutive_exon_found_in_species
AAATCTACGCGACCGCCTCAAGCTAACACCCTCTCTTCCCCGGGATATAGAC	1177775	1178396	1177725	1177777	1	ASPACscaffold_9	ASPACDRAFT_44085	1177600	1178657	None	4744	792	23738	No_constitutive_exon_found_in_species
GCGAGGAAATCGGGACAGATGAGTTGCTAACACGGCATGCGGGAAAACAGAC	1191099	1191216	1191266	1191214	-1	ASPACscaffold_9	ASPACDRAFT_29974	1190670	1191948	None	4744	792	23738	No_constitutive_exon_found_in_species
GCCCGTTTGCCTGACGTGCCTGGCCGAAAGCTGACTTTTGCACAGGGAAGGT	1258424	1258871	1258921	1258869	-1	ASPACscaffold_9	ASPACDRAFT_44112	1257290	1258979	None	4744	792	23738	No_constitutive_exon_found_in_species
TTCACCAATTTTTGGCAAACTTATGCATTTATACTAACATATGGGTGTAGCC	1300612	1301042	1301092	1301040	-1	ASPACscaffold_9	ASPACDRAFT_1881395	1300612	1303094	None	4744	792	23738	No_constitutive_exon_found_in_species
TGTGAAACAGAGAGAACAAAAAGTCAAGCTGACACAATTGGGAGACGTAGGA	1427031	1427218	1426981	1427033	1	ASPACscaffold_9	ASPACDRAFT_29920	1426360	1427642	None	4744	792	23738	No_constitutive_exon_found_in_species
GAGTGTCCAAAGCATATATGACGCATGAACTAAAAAACCTCATGGGACAGGT	1449978	1450075	1449928	1449980	1	ASPACscaffold_9	ASPACDRAFT_79402	1449461	1450950	None	4744	792	23738	No_constitutive_exon_found_in_species
CTAGCTAGTACACCAACAAAGAACCCGCGACTAACCCCAGGGGAGAGTAGCA	53356	53474	53524	53472	-1	ASPACscaffold_10	ASPACDRAFT_1857120	52764	54319	None	4744	792	23738	No_constitutive_exon_found_in_species
TCATCCATCTGGCATTCGGTAGTATGCTGACTTTATCTGCGGATGGGCAGAA	79031	79102	79152	79100	-1	ASPACscaffold_10	ASPACDRAFT_1881457	77288	79270	None	4744	792	23738	No_constitutive_exon_found_in_species
CATCCTTCTTCACCTACTCACTAGCTTTAGCTGTTGGGAACTGACAAAAGAA	152127	152398	152448	152396	-1	ASPACscaffold_10	ASPACDRAFT_30245	151718	153606	None	4744	792	23738	No_constitutive_exon_found_in_species
CCCCTGGGTCATCCACTTTTGATTGACATGCATCTAATGTGCGAGGGTAGGG	159368	159721	159318	159370	1	ASPACscaffold_10	ASPACDRAFT_44270	158313	159721	None	4744	792	23738	No_constitutive_exon_found_in_species
TTCGTGGCAGGAACTAATGCTCGAGGCTAGCTCTTGTGGGGATTATAGAGAT	217721	217911	217961	217909	-1	ASPACscaffold_10	ASPACDRAFT_52900	217273	218964	None	4744	792	23738	No_constitutive_exon_found_in_species
AGGTAGGTGATTTGCTGCAGTGTAGACTGGGCACCTGCTAACAGGGGTAGGC	237679	239108	239158	239106	-1	ASPACscaffold_10	ASPACDRAFT_1870924	237679	240959	None	4744	792	23738	No_constitutive_exon_found_in_species
TCTGCAGTCATTTAGGGGTGTTTACGTTCCTAGCTAACTGGGTTGAGTAGTG	257319	257332	257269	257321	1	ASPACscaffold_10	ASPACDRAFT_44299	256713	258642	None	4744	792	23738	No_constitutive_exon_found_in_species
CTTGTAAGTGTTCCATCCACCGCTATGACACTCCAATTGATGGGATGCAGAT	262826	262945	262776	262828	1	ASPACscaffold_10	ASPACDRAFT_52910	261204	262945	None	4744	792	23738	No_constitutive_exon_found_in_species
TCGTACTGCCCAAGCATCTCACTAGTATCTACCACGACTAAGATGGGCAGCT	314594	314682	314544	314596	1	ASPACscaffold_10	ASPACDRAFT_1857187	314458	316639	None	4744	792	23738	No_constitutive_exon_found_in_species
CTGCTCGGCTTTTTTTATCTGTACGGACGGCTGACGGATGGTGGGCGCAGGG	328911	329167	329217	329165	-1	ASPACscaffold_10	ASPACDRAFT_121257	327008	330292	None	4744	792	23738	No_constitutive_exon_found_in_species
GCGGGAAGGACGGGGTGGCGATTGGGGCGGCCTCCTCCTCCGGCGGGGAGGG	333201	334974	333151	333203	1	ASPACscaffold_10	ASPACDRAFT_1902488	332159	334974	None	4744	792	23738	No_constitutive_exon_found_in_species
ACTTTCACCACTTCTCTGCATCGGAATTATTTGTTAACGGGACCGTAAAGCA	374458	374646	374696	374644	-1	ASPACscaffold_10	ASPACDRAFT_44339	374458	374762	None	4744	792	23738	No_constitutive_exon_found_in_species
CCCGGTCGCGGTCGAAGCATTCCAAGAACAAGAACCAGCCAGAGGGTAAGGG	377657	377952	378002	377950	-1	ASPACscaffold_10	ASPACDRAFT_30860	377350	378273	None	4744	792	23738	No_constitutive_exon_found_in_species
ATGGGCTGCGTTATATCGAAGGTGTTGGTGCTGACTGGTTGGGTCGACAGAT	398217	398348	398398	398346	-1	ASPACscaffold_10	ASPACDRAFT_30348	397944	398617	None	4744	792	23738	No_constitutive_exon_found_in_species
TGTCAGGAGATCTTAGGGACATTTACTGACGTGATTTGGGGGTGATACAGTT	479720	480534	479670	479722	1	ASPACscaffold_10	ASPACDRAFT_79551	478549	480534	None	4744	792	23738	No_constitutive_exon_found_in_species
CCACCGCTTCAGTCTCAACGCAGGCGCAGGTCGAGAGCATTGGGGAACAGGA	489121	489205	489255	489203	-1	ASPACscaffold_10	ASPACDRAFT_1881545	487687	489376	None	4744	792	23738	No_constitutive_exon_found_in_species
AAACCCCCGTTTTAAGAGGAACCAAATGCTGATGGGATGAGAGGGTAAAGCT	511472	511799	511422	511474	1	ASPACscaffold_10	ASPACDRAFT_44379	511129	511799	None	4744	792	23738	No_constitutive_exon_found_in_species
CCCTCGTGTGTGGAGATGATAGATTTGTTTCTGACTGGGGGTGATGACAGTA	651156	651498	651548	651496	-1	ASPACscaffold_10	ASPACDRAFT_1889272	650422	654837	None	4744	792	23738	No_constitutive_exon_found_in_species
AGTCATGAGGGGTGGGGAAAGACGCAATTCGCTAACTTTGTGGTGGGTAGAC	713768	714128	713718	713770	1	ASPACscaffold_10	ASPACDRAFT_121493	713111	715509	None	4744	792	23738	No_constitutive_exon_found_in_species
AGAGAGGAGTGTTGCGGGGGACCGGACATGTGATTGACCGTGGGAGGTAGGC	714292	714365	714242	714294	1	ASPACscaffold_10	ASPACDRAFT_121493	713111	715509	None	4744	792	23738	No_constitutive_exon_found_in_species
TTTCGTGATCCCATGGACTGGCTGACACGCGTTTTGTTTCGGGATGATAGCT	731201	731347	731151	731203	1	ASPACscaffold_10	ASPACDRAFT_79612	729955	732234	None	4744	792	23738	No_constitutive_exon_found_in_species
CCTTGCTTTGGGTGTGACGATGCTAATGGACCTCTGATGGGGGGGTGTAGAC	756951	757677	756901	756953	1	ASPACscaffold_10	ASPACDRAFT_79617	756350	757677	None	4744	792	23738	No_constitutive_exon_found_in_species
GGGTTCTGCGGTGCGCTGCGATGCGATGCTAACTCTATTCGGGGGTGTAGTA	757791	758218	758268	758216	-1	ASPACscaffold_10	ASPACDRAFT_121536	757791	758879	None	4744	792	23738	No_constitutive_exon_found_in_species
GTGCTGGTGGTAGGTATCTGCATCGTGGTTTTGGCAAAGGGGCGAGGGAGAT	777156	777206	777106	777158	1	ASPACscaffold_10	ASPACDRAFT_53044	775262	777459	None	4744	792	23738	No_constitutive_exon_found_in_species
CGCCGTAACGATGGGGCATGGGATGAAGGCTGACTTGGCGCTGGGGATAGGG	839716	839989	840039	839987	-1	ASPACscaffold_10	ASPACDRAFT_30807	839716	840948	None	4744	792	23738	No_constitutive_exon_found_in_species
TATTCTCTCGCTACACCGAGGATCCAAATCTAAGCCGTGGGATATGACAGAA	973333	974256	974306	974254	-1	ASPACscaffold_10	ASPACDRAFT_79668	973333	975023	None	4744	792	23738	No_constitutive_exon_found_in_species
TTGGACTCGTTGTATGCGTTGGGGGGTCGAGTGTTGACTGGGTGGTGCAGTG	1060888	1061014	1060838	1060890	1	ASPACscaffold_10	ASPACDRAFT_30400	1060417	1061788	None	4744	792	23738	No_constitutive_exon_found_in_species
TTGTCTACATAACCTTTCTCCCAAAGTCACTGACGAAGCTGGGTGAACAGAC	1170134	1170242	1170084	1170136	1	ASPACscaffold_10	ASPACDRAFT_44584	1168867	1170742	None	4744	792	23738	No_constitutive_exon_found_in_species
ATCCAGTCCCCAAGCCACTCCAGCTAATCCGGGAATATGTGTGGGAGCAGTG	1188712	1188981	1189031	1188979	-1	ASPACscaffold_10	ASPACDRAFT_79691	1188712	1189618	None	4744	792	23738	No_constitutive_exon_found_in_species
TTCCCTCGAGAATGCTACGGCAGGGTATGCTGATACTGGCATTGGGGCAGTC	1201409	1202669	1202719	1202667	-1	ASPACscaffold_10	ASPACDRAFT_1857438	1201409	1204236	None	4744	792	23738	No_constitutive_exon_found_in_species
TCTCTTTTTTGTCAGATTGGAACCTTGGCTAATAAAGGTGGTGGGAATAGGC	1233105	1233488	1233055	1233107	1	ASPACscaffold_10	ASPACDRAFT_121760	1232321	1233488	None	4744	792	23738	No_constitutive_exon_found_in_species
GTTGCCCCCGAATGATTGTTATCTCTCGTTGCTGACGGGATGAGGATCAGTG	1272745	1273665	1273715	1273663	-1	ASPACscaffold_10	ASPACDRAFT_44624	1272208	1273749	None	4744	792	23738	No_constitutive_exon_found_in_species
CCTTTCTTTGCATCTCAATCATGCATATTTCTGACCTAATGGGGGAATAGTG	1321172	1321656	1321122	1321174	1	ASPACscaffold_10	ASPACDRAFT_1889419	1319998	1321656	None	4744	792	23738	No_constitutive_exon_found_in_species
ACCTGAACGTTACCTTCCACGTCGCCAGCAAGATCTACTAAGGGCTCAAGGT	1337586	1337805	1337855	1337803	-1	ASPACscaffold_10	ASPACDRAFT_61684	1337016	1338401	None	4744	792	23738	No_constitutive_exon_found_in_species
ATTTTGTGCCATCTATCTGAGCTGTCGCTCATGTGCATATACTGGGGAAGCT	1342699	1342819	1342869	1342817	-1	ASPACscaffold_10	ASPACDRAFT_44646	1342380	1343232	None	4744	792	23738	No_constitutive_exon_found_in_species
TAGCGAATCTACAGGGTATCTGGAATAATTTACATCGGCTCCGTGGGGAGGC	1384658	1384815	1384865	1384813	-1	ASPACscaffold_10	ASPACDRAFT_53166	1383561	1386060	None	4744	792	23738	No_constitutive_exon_found_in_species
GTATGGATGCCCTGGCACCGTGTTCCATCACAATCTGGACTTGTGGGGAGAC	1384317	1384629	1384679	1384627	-1	ASPACscaffold_10	ASPACDRAFT_53166	1383561	1386060	None	4744	792	23738	No_constitutive_exon_found_in_species
TTGCTCTGTGGACTTTCTGGTCACAGGTCAGACAGCTAATCTGGGAATAGCT	108127	108268	108318	108266	-1	ASPACscaffold_11	ASPACDRAFT_121924	106967	109372	None	4744	792	23738	No_constitutive_exon_found_in_species
GGAGCGAGGCTAATCGTTTATGCTGGGGGGGCTGTGATGTGTGGGTGAAGGC	144773	144886	144723	144775	1	ASPACscaffold_11	ASPACDRAFT_31105	144169	146486	None	4744	792	23738	No_constitutive_exon_found_in_species
CCCGTACACACCACCCGGTCTCATACTAACCAATTCTCACTCGGGGAAAGTA	145669	145848	145619	145671	1	ASPACscaffold_11	ASPACDRAFT_31105	144169	146486	None	4744	792	23738	No_constitutive_exon_found_in_species
TTGTGTGTGGTTGTCGGGCTCGAGAGCTGACTTGGGGGACCGATGCAAAGTG	171493	171655	171443	171495	1	ASPACscaffold_11	ASPACDRAFT_79785	170778	172004	None	4744	792	23738	No_constitutive_exon_found_in_species
ACTATGGACTTCTCAGTAAAGAAGAAGTAAGAACTAATTTGGGGACATAGTT	194925	194990	194875	194927	1	ASPACscaffold_11	ASPACDRAFT_122016	194106	195650	None	4744	792	23738	No_constitutive_exon_found_in_species
TCCCCTTTTCTACTCGTTTTATTTGAATAGTACTAACAGAGGGGAAAAAGGG	251918	252257	251868	251920	1	ASPACscaffold_11	ASPACDRAFT_122072	250167	252257	None	4744	792	23738	No_constitutive_exon_found_in_species
GTAGTTTGGTGGTTTGATGTTCGAATGAAGTGAGACTGATCGGGATATAGAG	282668	282700	282618	282670	1	ASPACscaffold_11	ASPACDRAFT_53225	280495	282700	None	4744	792	23738	No_constitutive_exon_found_in_species
CTCAAAAACCCCCACCCTGAACGGAATACTGACAAGCGATGGGCGTGCAGCA	286240	286368	286418	286366	-1	ASPACscaffold_11	ASPACDRAFT_44765	286137	286544	None	4744	792	23738	No_constitutive_exon_found_in_species
GGGCTGGGGTTGTGCTCGACGCATGCTAATCTTTGGTGTTTTGGGGATAGTC	297930	298496	297880	297932	1	ASPACscaffold_11	ASPACDRAFT_1857588	296781	298496	None	4744	792	23738	No_constitutive_exon_found_in_species
TTTTTTTATCTTTTCATTCTAGTCTTTCTTCTCATTCTAGGGGTCGGAAGTG	346367	346820	346317	346369	1	ASPACscaffold_11	ASPACDRAFT_1871775	345292	347936	None	4744	792	23738	No_constitutive_exon_found_in_species
GTAAATCTCGTCATACCGGGGTACGAGGCGATGCTGACGGGGAACCTAAGAA	365708	365829	365879	365827	-1	ASPACscaffold_11	ASPACDRAFT_79820	364209	366466	None	4744	792	23738	No_constitutive_exon_found_in_species
ACTGTGTGTATGGACGAGATGGGACTGCTAACTCAGATGCCATGGGGAAGTT	364510	364616	364666	364614	-1	ASPACscaffold_11	ASPACDRAFT_79820	364209	366466	None	4744	792	23738	No_constitutive_exon_found_in_species
CTCAAAACGGAAAGCGAAAATACTGACCTTATGGTTTTGGTGGGAAATAGGC	398146	398223	398273	398221	-1	ASPACscaffold_11	ASPACDRAFT_79821	396345	398571	None	4744	792	23738	No_constitutive_exon_found_in_species
CCTTGAACCCCCTTCCCCACCAAACAATAAAACTAATCCACATGGGAAAGTT	403114	403658	403064	403116	1	ASPACscaffold_11	ASPACDRAFT_1881795	401795	403658	None	4744	792	23738	No_constitutive_exon_found_in_species
TGGTGTACTGTTTTTCAGGGGGAGGTCAATGTGCTGATCGAGGGCGGTAGGC	489956	490189	489906	489958	1	ASPACscaffold_11	ASPACDRAFT_31375	486923	490189	None	4744	792	23738	No_constitutive_exon_found_in_species
GAGTTCGTTCCCCTGCCACCCGACGAACGGTGCCCTAACCGGGTTCGAAGCG	507638	507814	507588	507640	1	ASPACscaffold_11	ASPACDRAFT_1857637	506443	508831	None	4744	792	23738	No_constitutive_exon_found_in_species
GGGTTTGGGGAATGAGTGAGGGGTTGTCCCTATTTACTGAGATGGGCAAGGG	508794	508831	508744	508796	1	ASPACscaffold_11	ASPACDRAFT_1857637	506443	508831	None	4744	792	23738	No_constitutive_exon_found_in_species
GTCTCTGCAAATTGTTCTGCGGCGTATAGCTGATGCTGAGGGATGGGCAGAT	602914	603196	602864	602916	1	ASPACscaffold_11	ASPACDRAFT_53283	601848	603427	None	4744	792	23738	No_constitutive_exon_found_in_species
TATGTTCCCCCGAGCGGTCGTCGCTGATACAAGGACCGGGAGATGAGTAGTT	644515	644538	644588	644536	-1	ASPACscaffold_11	ASPACDRAFT_53291	643554	644770	None	4744	792	23738	No_constitutive_exon_found_in_species
TATCGAGGTTTGTATATGACATCTGGAGTCTCTAACGAACGTGGGATTAGAG	671193	671243	671143	671195	1	ASPACscaffold_11	ASPACDRAFT_53296	670416	672121	None	4744	792	23738	No_constitutive_exon_found_in_species
CTCCCCATTTCTACAACCCGGTGGTCGTATTGCACAACGAGGGTCGCAAGAC	675940	676738	675890	675942	1	ASPACscaffold_11	ASPACDRAFT_31276	673948	676738	None	4744	792	23738	No_constitutive_exon_found_in_species
TCATGTTCCTACAATTCTGCATAAGAGGCTGACTAAAAGGGAATGAATAGAC	700393	700518	700343	700395	1	ASPACscaffold_11	ASPACDRAFT_44908	699727	700518	None	4744	792	23738	No_constitutive_exon_found_in_species
CTGACCCCTCTACCTGTCCTTTCAATGTCGTCGCTAAAAGCTGGGGGTAGGG	707315	707375	707265	707317	1	ASPACscaffold_11	ASPACDRAFT_122198	705226	708817	None	4744	792	23738	No_constitutive_exon_found_in_species
CTTCTGCAGGAAGCAGGATCGCACTAACGAGATCAAACTCTGGGGAGCAGGT	728872	728940	728990	728938	-1	ASPACscaffold_11	ASPACDRAFT_44918	728461	729210	None	4744	792	23738	No_constitutive_exon_found_in_species
TAGGGCTGGTACTGGTACTTTAGGGCTAATGTTTACTGGGGAATGAGCAGGC	742178	742253	742303	742251	-1	ASPACscaffold_11	ASPACDRAFT_31092	741838	742706	None	4744	792	23738	No_constitutive_exon_found_in_species
ACTCCTCTTTTCAGCCTGGATTTCAATTAGCTGATACGAGGGGATGCTAGAC	786629	786878	786928	786876	-1	ASPACscaffold_11	ASPACDRAFT_53318	786369	788380	None	4744	792	23738	No_constitutive_exon_found_in_species
CCCTCCCAAACCCACAGGCCCGCACCGAACTAATTTCCGGGTGACACAAGTC	807845	808541	807795	807847	1	ASPACscaffold_11	ASPACDRAFT_122243	806167	808541	None	4744	792	23738	No_constitutive_exon_found_in_species
TGATTGTTGCAACCCCCAAGAGAATGAGGACTAATAGGGTTGGGGGATAGGC	810622	811017	810572	810624	1	ASPACscaffold_11	ASPACDRAFT_122244	809824	811017	None	4744	792	23738	No_constitutive_exon_found_in_species
GTCCCAGTATAACTTAATCGACGAAGCTAACGTGCATGTACGGGGTGCAGAC	829627	829798	829848	829796	-1	ASPACscaffold_11	ASPACDRAFT_44959	829627	830274	None	4744	792	23738	No_constitutive_exon_found_in_species
CACTGATGACCTAGATAGGGTACGTGTACTGATAAAAATGGGGATGCTAGAT	987993	988466	987943	987995	1	ASPACscaffold_11	ASPACDRAFT_45014	987471	988466	None	4744	792	23738	No_constitutive_exon_found_in_species
GATATTGAATGTTGAGTGTGCTGACCTGGTCGGCCTGGGAATGGGGATAGTC	1034253	1034427	1034203	1034255	1	ASPACscaffold_11	ASPACDRAFT_62020	1032716	1034540	None	4744	792	23738	No_constitutive_exon_found_in_species
GCATGGTGATACAAGTGCGCTTATCCAGAACCTGGCTTGGGATTGGAAAGCT	1045412	1045577	1045362	1045414	1	ASPACscaffold_11	ASPACDRAFT_45036	1044436	1046719	None	4744	792	23738	No_constitutive_exon_found_in_species
TCCTTGCTGGCATGAAGTGCATTGCTGACGCTGCCGCTTCGGGGCTGTAGGA	1047038	1047219	1047269	1047217	-1	ASPACscaffold_11	ASPACDRAFT_1857777	1046400	1048412	None	4744	792	23738	No_constitutive_exon_found_in_species
TCTTGCCTGGAAGTCTTGCCAGCGGTTTGAGGAGATACTAACGGGAGAAGGT	1082850	1083153	1083203	1083151	-1	ASPACscaffold_11	ASPACDRAFT_53379	1080375	1083972	None	4744	792	23738	No_constitutive_exon_found_in_species
GTTGTATTGCCGTGCTAGCTAGGCGGCGATGGAAGCTGACCGCGGGGTAGAA	1131132	1131215	1131082	1131134	1	ASPACscaffold_11	ASPACDRAFT_45065	1128754	1132578	None	4744	792	23738	No_constitutive_exon_found_in_species
AACCCCAAACACCGTCCTCGCTGCCCTAGTCATAACTGACTGAGGGTCAGAC	1192499	1193185	1192449	1192501	1	ASPACscaffold_11	ASPACDRAFT_122425	1191731	1193185	None	4744	792	23738	No_constitutive_exon_found_in_species
CACTCTCCTGCCAACCTAGTCCGACATGGCTAATATCCCGGGTCAAACAGTC	11639	11907	11957	11905	-1	ASPACscaffold_12	ASPACDRAFT_62073	11639	12626	None	4744	792	23738	No_constitutive_exon_found_in_species
CCTAATTTCCCTGGCATGAAGAGTAACAACCTCTAAAGGGAAATATATAGCG	25398	25667	25348	25400	1	ASPACscaffold_12	ASPACDRAFT_45096	23845	25667	None	4744	792	23738	No_constitutive_exon_found_in_species
CCCTGGAAACCAACCGATACTGATACTCAATTGATGGATGGGGGAAATAGTA	74855	75479	74805	74857	1	ASPACscaffold_12	ASPACDRAFT_45109	74433	75655	None	4744	792	23738	No_constitutive_exon_found_in_species
TGTGATGGGAAGGTAAATTGGGTATTGGACTGGGCTAATGGGGCATGCAGAG	250562	250677	250727	250675	-1	ASPACscaffold_12	ASPACDRAFT_62136	249707	251311	None	4744	792	23738	No_constitutive_exon_found_in_species
TCAGGGAACCTATAGTCATCTTTTCTGGGATGCTAACGGGAACTGGACAGAC	323126	323578	323628	323576	-1	ASPACscaffold_12	ASPACDRAFT_1857911	323126	324820	None	4744	792	23738	No_constitutive_exon_found_in_species
TGTACGTGGTTGTTTGGAGCTAATGCTAATGCTAACGGGAGAGGGAAAAGGG	412947	414113	414163	414111	-1	ASPACscaffold_12	ASPACDRAFT_122671	412947	414953	None	4744	792	23738	No_constitutive_exon_found_in_species
TTTACTGGGGTCGAAACAAGCAATCAGCTAACTATATATGCTGGGAATAGAT	421964	422091	422141	422089	-1	ASPACscaffold_12	ASPACDRAFT_80036	421400	422455	None	4744	792	23738	No_constitutive_exon_found_in_species
ATGTCCCCCGACACCAAGCCCGTTCTAACCCGTGCCTCCACTGGGCAAAGCC	525615	526622	525565	525617	1	ASPACscaffold_12	ASPACDRAFT_80059	524922	527373	None	4744	792	23738	No_constitutive_exon_found_in_species
TGCGTTCATGCCGTATCTCACTTCGCTAGCACCTGCTAACGGGACTATAGCT	589968	590369	590419	590367	-1	ASPACscaffold_12	ASPACDRAFT_122794	586691	592021	None	4744	792	23738	No_constitutive_exon_found_in_species
ATCTCAGAAACAATACTGGAAAACCCATGGCTGCTAATACGAGGGCTTAGAC	670614	670654	670564	670616	1	ASPACscaffold_12	ASPACDRAFT_62250	669747	671696	None	4744	792	23738	No_constitutive_exon_found_in_species
AATGGAATCATGGGTATACGTGGGCTAACACACGCTGGGGGAGGATATAGTG	692217	692342	692167	692219	1	ASPACscaffold_12	ASPACDRAFT_80111	691608	694389	None	4744	792	23738	No_constitutive_exon_found_in_species
GCATTGTGCGTCGATCGTAACACTGACCCGTATTGTTCCTGGGGAAACAGAC	695874	696403	695824	695876	1	ASPACscaffold_12	ASPACDRAFT_53539	695700	697440	None	4744	792	23738	No_constitutive_exon_found_in_species
AACTCTCCCTACGCCAACCCTACGCATCCTTGCAACTGACTAGGGGACAGGG	785853	786389	786439	786387	-1	ASPACscaffold_12	ASPACDRAFT_53556	785258	786968	None	4744	792	23738	No_constitutive_exon_found_in_species
TCAGCCCCAGCCCAAACCCAGCCCAACTAACCCTCGTGGGACAAGAACAGCA	785258	785691	785741	785689	-1	ASPACscaffold_12	ASPACDRAFT_53556	785258	786968	None	4744	792	23738	No_constitutive_exon_found_in_species
GTGAGTAACCCCCAAACTGACTTCTCGAGGCCATGCTGATGGAAGGGCAGGC	815741	816081	815691	815743	1	ASPACscaffold_12	ASPACDRAFT_53562	814484	816284	None	4744	792	23738	No_constitutive_exon_found_in_species
GATGGCATTCGGGCGGAAGACTAATATCTCTTCTTTTTGGGTAAAATTAGAT	906811	906886	906761	906813	1	ASPACscaffold_12	ASPACDRAFT_45363	906141	907202	None	4744	792	23738	No_constitutive_exon_found_in_species
AAATACTGGGTCACATCATGAATCACTAACACTCTCTCTGGGGGAAACAGGC	964989	965361	964939	964991	1	ASPACscaffold_12	ASPACDRAFT_31875	964830	966463	None	4744	792	23738	No_constitutive_exon_found_in_species
ATACTGAAATTATTGATAGGTATTCAAAAACAACTAACGGGGAAATGCAGCA	980358	980417	980308	980360	1	ASPACscaffold_12	ASPACDRAFT_123055	979747	982462	None	4744	792	23738	No_constitutive_exon_found_in_species
GTAAGTTGTTCCTTTGTGGAGGTGAGACGGGCTGTCGCTAACGGGAGTAGAA	986976	987197	986926	986978	1	ASPACscaffold_12	ASPACDRAFT_123058	984473	987506	None	4744	792	23738	No_constitutive_exon_found_in_species
ATACACCCTCTTCCTATTATTGTCTACATGCTAAGCTTGAGATGGGATAGAC	1071339	1071424	1071289	1071341	1	ASPACscaffold_12	ASPACDRAFT_45411	1070844	1072314	None	4744	792	23738	No_constitutive_exon_found_in_species
TGTGCTATGCTGTTGGAAGACCACCGGCTAATCAATGTTGGGGATCAAAGGA	1071483	1071754	1071433	1071485	1	ASPACscaffold_12	ASPACDRAFT_45411	1070844	1072314	None	4744	792	23738	No_constitutive_exon_found_in_species
GCAATATTCCGTCAACCAAACTAGTCCTAGCCCACGCTGACACGGGAAAGCC	1162547	1163309	1163359	1163307	-1	ASPACscaffold_12	ASPACDRAFT_123175	1162203	1164893	None	4744	792	23738	No_constitutive_exon_found_in_species
GCGTGTGAGGCAGTTCTCGACCTCGAGACGAAGCAAAAGGGCGTAATGAGAT	25569	26242	26292	26240	-1	ASPACscaffold_13	ASPACDRAFT_53627	25074	26470	None	4744	792	23738	No_constitutive_exon_found_in_species
CCCCTTTTCCCCAACAAGCCGACCCTCAGTGCTGATGGGTTAGGAAGTAGCT	27887	28273	27837	27889	1	ASPACscaffold_13	ASPACDRAFT_62423	27408	28833	None	4744	792	23738	No_constitutive_exon_found_in_species
AATGCAGAGAGCAAGGGATGAGCTGATTTTATATTCTACTCGATGGGGAGAT	40145	40239	40289	40237	-1	ASPACscaffold_13	ASPACDRAFT_53633	39259	40663	None	4744	792	23738	No_constitutive_exon_found_in_species
GACCATTCCGTCCACTTTAGACATCAAGATCTAACTCCCGGGGGTGGTAGGA	73000	73921	73971	73919	-1	ASPACscaffold_13	ASPACDRAFT_1858203	73000	77446	None	4744	792	23738	No_constitutive_exon_found_in_species
CGCACCCATCCAGCGAACACACTAACCAGATCTCATGTTGGGGGTGATAGCA	92873	93678	93728	93676	-1	ASPACscaffold_13	ASPACDRAFT_123276	92873	94667	None	4744	792	23738	No_constitutive_exon_found_in_species
AGTGCCGCCCCGCGTATCCACTGTGTCCATTGATAGCTAAAGGGCCACAGGA	112230	112350	112400	112348	-1	ASPACscaffold_13	ASPACDRAFT_32204	108553	112474	None	4744	792	23738	No_constitutive_exon_found_in_species
CCCTTCCTTTTCTGACTATCGGGTAGATATACTAAAGCCAACGGGAACAGAC	146533	146805	146483	146535	1	ASPACscaffold_13	ASPACDRAFT_1872692	145227	147416	None	4744	792	23738	No_constitutive_exon_found_in_species
CTTGTGGGTTCGTTGTGGTCAAAGCAGTGGATGATCTGACATTGGGACAGGA	263947	264541	263897	263949	1	ASPACscaffold_13	ASPACDRAFT_53683	258012	264833	None	4744	792	23738	No_constitutive_exon_found_in_species
AGTGGTCCAGACTGGGATGGCTAACCCGGTTGCCTTGTCGGGGATTGCAGGA	264623	264833	264573	264625	1	ASPACscaffold_13	ASPACDRAFT_53683	258012	264833	None	4744	792	23738	No_constitutive_exon_found_in_species
ATACCCAATCTCGATTGGAATTAAGACTCTAGAGTCACGGATGGGTGCAGGT	278426	278894	278944	278892	-1	ASPACscaffold_13	ASPACDRAFT_80366	277307	280025	None	4744	792	23738	No_constitutive_exon_found_in_species
TCCTTTCCCCCCTTAAGAAAAAATAAACCCCTGATACTGAAGAGGGATAGAG	326969	327502	327552	327500	-1	ASPACscaffold_13	ASPACDRAFT_1904273	326969	328945	None	4744	792	23738	No_constitutive_exon_found_in_species
GTCCAAAACCCTGCCTCTCAATCCCGCTACTAATTCGCTTTGGGTGGCAGTT	397396	397497	397346	397398	1	ASPACscaffold_13	ASPACDRAFT_32381	396231	398226	None	4744	792	23738	No_constitutive_exon_found_in_species
TCGTTTTTTTTTGTCTTTTGTTAGGGGTTGTGGCTGACTTAGGGCAATAGTG	412734	413629	412684	412736	1	ASPACscaffold_13	ASPACDRAFT_1890143	410759	413629	None	4744	792	23738	No_constitutive_exon_found_in_species
CCTCTAACCCACACCTTCTCCACAACAACAACTAAACTCCCGGGACATAGGC	458892	459330	459380	459328	-1	ASPACscaffold_13	ASPACDRAFT_53721	458072	459605	None	4744	792	23738	No_constitutive_exon_found_in_species
TATCTGGGGGCGAGGGGGATGTTTCTGACTTTGACTCTGGGACTGAGGAGGG	458072	458207	458257	458205	-1	ASPACscaffold_13	ASPACDRAFT_53721	458072	459605	None	4744	792	23738	No_constitutive_exon_found_in_species
TTGCCGTTCCATCAGCCAAGTTCGAGTCACACACTGATCTCCGGGTGAAGAT	577030	577651	576980	577032	1	ASPACscaffold_13	ASPACDRAFT_1904400	576408	577651	None	4744	792	23738	No_constitutive_exon_found_in_species
TGAGTGTTCTCCTTTGTCTGGTTAAGGTTCGCCACTGACGGGTTAAGCAGGA	683250	683266	683200	683252	1	ASPACscaffold_13	ASPACDRAFT_62606	682767	684671	None	4744	792	23738	No_constitutive_exon_found_in_species
TCTAAAGACTGGTTGCTGGTACAGGAGGAGCGTGGTGCTAACGGGAGTAGGA	710326	710441	710491	710439	-1	ASPACscaffold_13	ASPACDRAFT_1890206	710326	711553	None	4744	792	23738	No_constitutive_exon_found_in_species
GCCGCTGCAGACTACCCCTTACGTCTTACTTAATAACATAACGGGAATAGTA	748218	748347	748397	748345	-1	ASPACscaffold_13	ASPACDRAFT_80435	747982	749718	None	4744	792	23738	No_constitutive_exon_found_in_species
GAGGAATGACGTGTAGGCTAATGAGTTGGGATATGTGGGGGTGAGGGCAGCG	750403	750750	750800	750748	-1	ASPACscaffold_13	ASPACDRAFT_123535	750105	751748	None	4744	792	23738	No_constitutive_exon_found_in_species
CTCCTCCCCCCAGTTGGGTGGTTGAGCCTCGTACTAATATGAGGGTTAAGGT	762559	763371	762509	762561	1	ASPACscaffold_13	ASPACDRAFT_123541	761640	763371	None	4744	792	23738	No_constitutive_exon_found_in_species
TGCTACCATCGCATAACTTGTGCTGATGTGTAAAATGTGGGAACAAATAGGG	815230	815380	815180	815232	1	ASPACscaffold_13	ASPACDRAFT_53789	813735	815682	None	4744	792	23738	No_constitutive_exon_found_in_species
GGTGTGCGGCGTATGGTATGAGCTAACCCGTGATACTTTCTTGGGGATAGTT	816528	816653	816703	816651	-1	ASPACscaffold_13	ASPACDRAFT_45758	816232	818729	None	4744	792	23738	No_constitutive_exon_found_in_species
TCATATCCGGGAAATATTGTAGTGTCATCAGCTAATCGTGGTGGGGACAGCA	838611	838840	838890	838838	-1	ASPACscaffold_13	ASPACDRAFT_123556	831258	839868	None	4744	792	23738	No_constitutive_exon_found_in_species
TATGTTTCATGTGGTGTCTATGATTCTTTCAATAACACCTGTGTGGGTAGTC	842109	842272	842059	842111	1	ASPACscaffold_13	ASPACDRAFT_123558	840983	843630	None	4744	792	23738	No_constitutive_exon_found_in_species
GATGTGTGCAACAGACATGATTCGGTACTAACCATTCTGAGGGAACACAGCC	943550	944345	943500	943552	1	ASPACscaffold_13	ASPACDRAFT_123586	942925	945077	None	4744	792	23738	No_constitutive_exon_found_in_species
CGATGATGGCTTGGTCTGGGTTGTGTTCTGATCAACTGTGGGAGGGGTAGTG	948074	948328	948024	948076	1	ASPACscaffold_13	ASPACDRAFT_1890252	947051	949263	None	4744	792	23738	No_constitutive_exon_found_in_species
CCCCTCTCCAAAACCTACCAATCCAGAAAACTGACGAAAGGGTGGGATAGAC	948391	948672	948341	948393	1	ASPACscaffold_13	ASPACDRAFT_1890252	947051	949263	None	4744	792	23738	No_constitutive_exon_found_in_species
TTTTTCCGACAATCAACAGCTAAACAGGGTACTAATGGGCTGGAATATAGAC	1073599	1079173	1079223	1079171	-1	ASPACscaffold_13	ASPACDRAFT_45845	1073599	1079799	None	4744	792	23738	No_constitutive_exon_found_in_species
CTGCCCGCCTGTCAAGCAATCCACTAACAGCATCCTATGGGACACAACAGCT	1125314	1125589	1125264	1125316	1	ASPACscaffold_13	ASPACDRAFT_1890300	1124223	1126143	None	4744	792	23738	No_constitutive_exon_found_in_species
ACGTTTGCCGAGTAGCATGTACTGCACCTTTGACTAACTGGGCCGGACAGCG	1165591	1165705	1165541	1165593	1	ASPACscaffold_13	ASPACDRAFT_123736	1164928	1167377	None	4744	792	23738	No_constitutive_exon_found_in_species
GATGCAGGATAGGCGAAGGAACAAGTGACGGACTGACAGGGTGCGGATAGGT	1183299	1183353	1183249	1183301	1	ASPACscaffold_13	ASPACDRAFT_123741	1182580	1185203	None	4744	792	23738	No_constitutive_exon_found_in_species
ACACATCCCTTAAAATTGGATGGCGCTCATTCTAACCCCTGGGGATCCAGAT	19572	19959	19522	19574	1	ASPACscaffold_14	ASPACDRAFT_45897	17506	19959	None	4744	792	23738	No_constitutive_exon_found_in_species
CCACCCCCACCCCTCTCCACCACGCAACTAACGCCCCGGGGAAACAAAAGCA	62030	62619	61980	62032	1	ASPACscaffold_14	ASPACDRAFT_80542	59253	62619	None	4744	792	23738	No_constitutive_exon_found_in_species
CTCTTGGATACTATCCATTGAGGCTCTGCTAATGGATCTGATGGGTATAGGT	89948	90175	89898	89950	1	ASPACscaffold_14	ASPACDRAFT_80550	89681	91185	None	4744	792	23738	No_constitutive_exon_found_in_species
TTGTAAGTTGTTTTCTTTCTGGCCGTGTACATTGCTAACATTGGGATAAGTG	97304	97548	97254	97306	1	ASPACscaffold_14	ASPACDRAFT_123798	94195	97548	None	4744	792	23738	No_constitutive_exon_found_in_species
CCAGCTTGCGAACAATCACAAAAAATCCATACTGACTCGGGAACATGCAGTG	154243	154564	154614	154562	-1	ASPACscaffold_14	ASPACDRAFT_32955	154243	155744	None	4744	792	23738	No_constitutive_exon_found_in_species
CGTTGCTGCTGCATCACAGGAGGGGGAACAGGGTGGGGTAGGGGTTGCAGAT	179319	179877	179927	179875	-1	ASPACscaffold_14	ASPACDRAFT_33124	178840	180346	None	4744	792	23738	No_constitutive_exon_found_in_species
AATCCATATATGTAAACATCGCGTTGACACTACTTTTTCGTGGGGCACAGGA	252899	253043	253093	253041	-1	ASPACscaffold_14	ASPACDRAFT_53918	251603	253196	None	4744	792	23738	No_constitutive_exon_found_in_species
ACCAGACAAGATCACTGATAAAGAATTCTCCCTGGGGAGGGAGGAAACAGCC	285484	286121	285434	285486	1	ASPACscaffold_14	ASPACDRAFT_80620	285269	286121	None	4744	792	23738	No_constitutive_exon_found_in_species
TTTCCGGGTTTGATGGTGGGAAGACGGTTGAGGGGGAGGGGGAAGGGGAGGG	384583	384979	385029	384977	-1	ASPACscaffold_14	ASPACDRAFT_9009	384583	385603	None	4744	792	23738	No_constitutive_exon_found_in_species
AGCTACTTTTTGCCTACCTGCATGGTTGTCCGCTAACAAGGGGTGCGCAGAT	398147	398434	398097	398149	1	ASPACscaffold_14	ASPACDRAFT_46013	397862	400014	None	4744	792	23738	No_constitutive_exon_found_in_species
GGACGAGTATGGCATGGCGCGTGGTTTTATAAGCTGATAATGGGGGCTAGAT	491731	491910	491681	491733	1	ASPACscaffold_14	ASPACDRAFT_124035	491020	493294	None	4744	792	23738	No_constitutive_exon_found_in_species
TGGTCATTCTCGCCGCTTGCGGTTCTAATGCGCTATATGTGGGGTGGTAGAG	491978	492281	491928	491980	1	ASPACscaffold_14	ASPACDRAFT_124035	491020	493294	None	4744	792	23738	No_constitutive_exon_found_in_species
GTTATGAGTAGGTGGCCGTGGAAGGTCTATGCTAATTCGGGGCGAAACAGTA	553060	553498	553548	553496	-1	ASPACscaffold_14	ASPACDRAFT_1904949	553060	554927	None	4744	792	23738	No_constitutive_exon_found_in_species
CAAATTATCACGCACCTGGCGGCATATCTCCGCTTCTATCCGGGACGCAGAC	687644	687877	687594	687646	1	ASPACscaffold_14	ASPACDRAFT_46105	687491	687877	None	4744	792	23738	No_constitutive_exon_found_in_species
GTGTTCGATGAACTAAACTACTGGAAAAAATGGTGTGGGAGGCAAAACAGAC	691051	691659	691001	691053	1	ASPACscaffold_14	ASPACDRAFT_46107	690917	692171	None	4744	792	23738	No_constitutive_exon_found_in_species
ACCACTCCGCTCTGTACGTCCACTAGATTGCCACCGCAGGAAAGGGGGAGTA	709543	710485	709493	709545	1	ASPACscaffold_14	ASPACDRAFT_54005	708747	710485	None	4744	792	23738	No_constitutive_exon_found_in_species
TCCGTCGACCGTTTTGATCTGGGTGGTGCTAACTTGCCGGGGTGGTAAAGAT	865410	865862	865360	865412	1	ASPACscaffold_14	ASPACDRAFT_80765	864428	865862	None	4744	792	23738	No_constitutive_exon_found_in_species
CCAATGTGTGTTTGTTTTTGGAAGTCACTGACAAAGGATGCGGGGAACAGGA	898090	898216	898040	898092	1	ASPACscaffold_14	ASPACDRAFT_62988	897491	898216	None	4744	792	23738	No_constitutive_exon_found_in_species
TATCCGAAGGATCCCCGAGTCCCCCTCGAAACGCCCTCTAGAAGAGGGAGGA	992506	993968	992456	992508	1	ASPACscaffold_14	ASPACDRAFT_33133	991821	993968	None	4744	792	23738	No_constitutive_exon_found_in_species
CAGTTCAAATCAGTCACTCCGGAGACTAACGGATTCAATAGTGGGCTGAGAC	1010450	1010636	1010400	1010452	1	ASPACscaffold_14	ASPACDRAFT_32978	1009692	1011600	None	4744	792	23738	No_constitutive_exon_found_in_species
AACGCAAATCGTCGATTGAATAACGGACTAACTATAACTACAGGGTGCAGCG	9208	9626	9676	9624	-1	ASPACscaffold_15	ASPACDRAFT_54104	8968	10023	None	4744	792	23738	No_constitutive_exon_found_in_species
CCCCTCTTTCTCGTGAGATGCTTCTGCCTCGGACTGACTCGGAGGGTGAGAT	237194	237727	237144	237196	1	ASPACscaffold_15	ASPACDRAFT_34015	236436	238620	None	4744	792	23738	No_constitutive_exon_found_in_species
CCTAACCGCTGACCCTGCATTGCTGTTTTGCTGTTGGGGGGAAAATCCAGTA	291650	291740	291600	291652	1	ASPACscaffold_15	ASPACDRAFT_1874005	291071	292127	None	4744	792	23738	No_constitutive_exon_found_in_species
TTCGCCCCGTCAATGTGCCGAAAGAGCGTCTCTAATAGTTGGGTGATTAGTT	367469	367554	367419	367471	1	ASPACscaffold_15	ASPACDRAFT_81028	366727	369081	None	4744	792	23738	No_constitutive_exon_found_in_species
CGGTTTCCTGTATACTGATACTTTGGCTGGGTGGCGTTGGGGAGATCTAGGC	384174	384255	384124	384176	1	ASPACscaffold_15	ASPACDRAFT_54199	383908	388967	None	4744	792	23738	No_constitutive_exon_found_in_species
TAGCGCGCTCTTGTTTTCTGGTTCTCCGGTGAAGACTGATCGTGGGACAGGA	384826	385557	384776	384828	1	ASPACscaffold_15	ASPACDRAFT_54199	383908	388967	None	4744	792	23738	No_constitutive_exon_found_in_species
TTGGGGGATACTACGAGCTTATGCTAATGGGTTTGGGTTTGGGGTGCCAGCG	410360	410388	410438	410386	-1	ASPACscaffold_15	ASPACDRAFT_15112	408997	410969	None	4744	792	23738	No_constitutive_exon_found_in_species
CGGCGTTGGCGAGGTTGGAGGGGGGGAGGAGGTTTTTTTGGTGGAGGGAGGG	447219	447373	447423	447371	-1	ASPACscaffold_15	ASPACDRAFT_54217	447018	449354	None	4744	792	23738	No_constitutive_exon_found_in_species
TTTTATGGTTTTCCCAATATAGTCCGGCTCTTGCTGAAAAATTGGGGCAGCT	674179	674246	674129	674181	1	ASPACscaffold_15	ASPACDRAFT_63222	673823	675564	None	4744	792	23738	No_constitutive_exon_found_in_species
GGATTGTCAAGATCTTCAAGGGCCTTGATTGCTAATGGGTGTGGGCACAGAT	676900	677495	676850	676902	1	ASPACscaffold_15	ASPACDRAFT_33684	676214	677784	None	4744	792	23738	No_constitutive_exon_found_in_species
CGTTCAGGCCGTGTGGATATTGGAAACTAAGTGCTGACACCGCAGGGTAGGA	689133	689212	689083	689135	1	ASPACscaffold_15	ASPACDRAFT_1859003	687942	690731	None	4744	792	23738	No_constitutive_exon_found_in_species
GGTGGATGGTTCTTGCGACTCGAGATCGAGGCTAACGATTGCATGGGCAGGC	704474	704717	704767	704715	-1	ASPACscaffold_15	ASPACDRAFT_1890752	703485	705737	None	4744	792	23738	No_constitutive_exon_found_in_species
ATTCTTGTATAAATTATACGTGAAGGCTATTGGCCTGATGCGGGTGGCAGAA	734507	734960	734457	734509	1	ASPACscaffold_15	ASPACDRAFT_46448	732356	734960	None	4744	792	23738	No_constitutive_exon_found_in_species
TGGAATTGCCAAACAAACGGTATTCTTAACCTCACATACTTGGGAAGCAGCC	768620	768720	768570	768622	1	ASPACscaffold_15	ASPACDRAFT_46460	768464	769335	None	4744	792	23738	No_constitutive_exon_found_in_species
TGGGATCGTATGGCTGACTGACTGGTGATTGATTTTTATGCGGGGGGTAGTG	811543	811576	811493	811545	1	ASPACscaffold_15	ASPACDRAFT_34133	810839	813348	None	4744	792	23738	No_constitutive_exon_found_in_species
GGCGGTCTTGCTCTTCGCTGATTCCGACCAGGACTGATCCAGGGGTCTAGCG	836377	837332	836327	836379	1	ASPACscaffold_15	ASPACDRAFT_33968	835767	840889	None	4744	792	23738	No_constitutive_exon_found_in_species
GATCCTAAATGCCCTGTTAAAATCCACTGACTCTCTTCATATGGGAACAGGT	930389	931793	930339	930391	1	ASPACscaffold_15	ASPACDRAFT_63298	927621	932441	None	4744	792	23738	No_constitutive_exon_found_in_species
AATAGAAAACCCGGTTAAAGTCTAATACTAATTTCTCTCGGGATTGACAGCG	954325	954865	954915	954863	-1	ASPACscaffold_15	ASPACDRAFT_1874359	954325	956403	None	4744	792	23738	No_constitutive_exon_found_in_species
GGGGTGGGGATCAAGGTTGACTTGGCTAACGGGTTCGGGGGACGTGGTAGAC	957445	957556	957395	957447	1	ASPACscaffold_15	ASPACDRAFT_63306	956685	957556	None	4744	792	23738	No_constitutive_exon_found_in_species
TTCGCACAATAGCATTATCTGCCGCGCCTTCCAGGGCATCGGGGGATCAGGG	965657	965826	965876	965824	-1	ASPACscaffold_15	ASPACDRAFT_33913	964401	966198	None	4744	792	23738	No_constitutive_exon_found_in_species
CCTGCCCCAACACACAAATCCCAATACTGATCCTGGGTGATTGGGTGAAGGA	978744	979499	978694	978746	1	ASPACscaffold_15	ASPACDRAFT_63311	968361	979499	None	4744	792	23738	No_constitutive_exon_found_in_species
GCCAACACCTCTCTGTATGTCGCATTGCGTACCTTGTATGGGATTGCAAGGT	1000275	1000423	1000473	1000421	-1	ASPACscaffold_15	ASPACDRAFT_54335	999368	1001814	None	4744	792	23738	No_constitutive_exon_found_in_species
CCTTGGATTTCAGAAGAGAGGGAAACTAACTGGACCTGCTGGGGTATTAGTT	1014969	1015649	1015699	1015647	-1	ASPACscaffold_15	ASPACDRAFT_33780	1014969	1015891	None	4744	792	23738	No_constitutive_exon_found_in_species
ATGCCGACAGCTGATACGCAAGAAAACTGAATTTGGGTGGGGGGCCGCAGGT	1066051	1066241	1066001	1066053	1	ASPACscaffold_15	ASPACDRAFT_1890823	1064778	1066325	None	4744	792	23738	No_constitutive_exon_found_in_species
AGTCACCGAATAGCGCAATGCATAGGATGCCTGACTGATAAGGGGACTAGAA	8227	8246	8177	8229	1	ASPACscaffold_16	ASPACDRAFT_1859095	8002	8984	None	4744	792	23738	No_constitutive_exon_found_in_species
TACACCTTCACACTAAGCAAGGTCCATGAGCTAACTCCGGGCGATGGAAGAT	23738	24611	24661	24609	-1	ASPACscaffold_16	ASPACDRAFT_125010	23738	24993	None	4744	792	23738	No_constitutive_exon_found_in_species
GGGAGACGTGGGATCATTTTAAGGCCTCGTTGTCTGATCTGGGGTTCGAGGT	131116	131328	131378	131326	-1	ASPACscaffold_16	ASPACDRAFT_1890857	131050	131836	None	4744	792	23738	No_constitutive_exon_found_in_species
AGACCGAGCTGATCAAGAACTAACCCGCGCGCTTATGTTGGGAATGACAGGA	274567	274682	274732	274680	-1	ASPACscaffold_16	ASPACDRAFT_81189	271869	274821	None	4744	792	23738	No_constitutive_exon_found_in_species
CATCCCCCGAACCACCAACACTCCATACTAACCCTCCTGGGACAAACCAGTC	344101	344744	344051	344103	1	ASPACscaffold_16	ASPACDRAFT_1906027	342386	344744	None	4744	792	23738	No_constitutive_exon_found_in_species
ACCTTCTAAACGGCGTGCGTGACTTAGGACTGATTTTGTGGGAGGCGCAGAA	380437	381513	380387	380439	1	ASPACscaffold_16	ASPACDRAFT_81213	379188	382073	None	4744	792	23738	No_constitutive_exon_found_in_species
GTCGTAGTCGACAGTCTGGGGAGGGTTAGGCTAACGTATCTGGCGGGTAGGA	385474	385671	385424	385476	1	ASPACscaffold_16	ASPACDRAFT_1859196	384926	385671	None	4744	792	23738	No_constitutive_exon_found_in_species
TACGTGGGTGCACTCGCCCCCTGGGAGCCAGAGCACTGACAGTCGGGCAGAA	433583	433798	433533	433585	1	ASPACscaffold_16	ASPACDRAFT_46698	432775	433798	None	4744	792	23738	No_constitutive_exon_found_in_species
ATGGCGCCAAAGGAGAAGTGCCGCGCACATTGCCGCGGCGAGCTGGGTAGTA	531847	532082	532132	532080	-1	ASPACscaffold_16	ASPACDRAFT_1882848	531847	532664	None	4744	792	23738	No_constitutive_exon_found_in_species
GAATGGCGCACTGTAATAGCATACTAACGATCAAAACCTTAATGTGGGAGAC	550767	550894	550944	550892	-1	ASPACscaffold_16	ASPACDRAFT_34303	550465	551150	None	4744	792	23738	No_constitutive_exon_found_in_species
CGTATACCGTCAAGTTTGGCCCAGGTTGCCCATAACTAATTGAGGGATAGCA	563899	563988	564038	563986	-1	ASPACscaffold_16	ASPACDRAFT_46736	563899	564471	None	4744	792	23738	No_constitutive_exon_found_in_species
GCTTCCATTTTACAAACTGACAATCACACCCCTTTATGTGACAGGGACAGTA	627266	627333	627216	627268	1	ASPACscaffold_16	ASPACDRAFT_34496	626761	627748	None	4744	792	23738	No_constitutive_exon_found_in_species
TTTCCATGGTTTTGCTGGGGCTTGATGCTAACTTCTCTTGTGGCTGGGAGTG	651064	651093	651143	651091	-1	ASPACscaffold_16	ASPACDRAFT_1890974	650799	653176	None	4744	792	23738	No_constitutive_exon_found_in_species
CTTGGGTCTGATTGATTTACGGTATGCTAACTTCGCTTGGGAATGGCTAGGA	718604	718725	718554	718606	1	ASPACscaffold_16	ASPACDRAFT_46783	718140	718815	None	4744	792	23738	No_constitutive_exon_found_in_species
TACCCTCTTCTTCGAATCTCTCGCTGAATTGAAAGCCTAACAAGGGATAGGG	749724	749779	749674	749726	1	ASPACscaffold_16	ASPACDRAFT_34159	749486	750748	None	4744	792	23738	No_constitutive_exon_found_in_species
TCCTTTGTCTTCTGCCTGTGCTGTGAGCAGATACTGATGCGTAGGGATAGAT	766901	766943	766993	766941	-1	ASPACscaffold_16	ASPACDRAFT_125371	766554	767491	None	4744	792	23738	No_constitutive_exon_found_in_species
CCCTTGCCGATTCCAATAAAACTAGCACTAACACGAGGGGTGGAATGCAGAT	775373	775866	775323	775375	1	ASPACscaffold_16	ASPACDRAFT_1874751	773406	775866	None	4744	792	23738	No_constitutive_exon_found_in_species
ACTAGTGTATCCCTTCGCCTACGTGCGTGTACTAATGAAATGGGTAATAGTC	877786	878208	877736	877788	1	ASPACscaffold_16	ASPACDRAFT_81315	876045	878208	None	4744	792	23738	No_constitutive_exon_found_in_species
CTCTTATCCTCACATGGTCTATGAAATGTTTGCCTAACTGGGAGTCGCAGCG	55995	56653	55945	55997	1	ASPACscaffold_17	ASPACDRAFT_46878	55052	56732	None	4744	792	23738	No_constitutive_exon_found_in_species
AGGCCGCGCGCAAGGCGGTCAGTGGCAGCAAGAAAATTGTTTGGGGGAAGGG	129705	130112	130162	130110	-1	ASPACscaffold_17	ASPACDRAFT_125559	128836	130634	None	4744	792	23738	No_constitutive_exon_found_in_species
CACTCAACGTAATCTGGGTGCTGAATCGCCACACAGAGGGGTCGTGGAAGCC	151201	151953	152003	151951	-1	ASPACscaffold_17	ASPACDRAFT_10224	151201	157842	None	4744	792	23738	No_constitutive_exon_found_in_species
AATAGGTCCGTTTGGGTGTGAAGGGATGCTGATGTTTTTGGGTGGGATAGAT	254502	254664	254714	254662	-1	ASPACscaffold_17	ASPACDRAFT_54579	254502	256040	None	4744	792	23738	No_constitutive_exon_found_in_species
TATGGGAAACCACAGACCTCTGATACCGTGTGACATTGCTGACCGGGCAGGC	276293	276469	276519	276467	-1	ASPACscaffold_17	ASPACDRAFT_34963	269537	276883	None	4744	792	23738	No_constitutive_exon_found_in_species
GAAGGAGAGTCTACATGAGAAACCTCGTCTATACTTTGGCGGACCGGGAGTG	285437	285472	285387	285439	1	ASPACscaffold_17	ASPACDRAFT_1882985	284812	287007	None	4744	792	23738	No_constitutive_exon_found_in_species
AGCAGTCACCCACACCTAGTTCATGTTCTTGTGCTCATCAGGGGGATCAGCT	312845	313387	313437	313385	-1	ASPACscaffold_17	ASPACDRAFT_1318	312181	315152	None	4744	792	23738	No_constitutive_exon_found_in_species
GGGTGAATTTTGATGTAAGTATGTTCTGAGACTGAGTTTTTGGGGGCCAGGG	334974	334992	334924	334976	1	ASPACscaffold_17	ASPACDRAFT_46962	334666	334992	None	4744	792	23738	No_constitutive_exon_found_in_species
TGGCCGTGGGGGGAGAGGGGGTGGGAGAGGGAGGATGGGCCGAGTGATAGCC	403508	404047	403458	403510	1	ASPACscaffold_17	ASPACDRAFT_54618	402889	404697	None	4744	792	23738	No_constitutive_exon_found_in_species
CTGCGCTAATCCCACCGAAACAACTAACTAACTGATGTGGAAATGGGCAGTA	404266	404374	404216	404268	1	ASPACscaffold_17	ASPACDRAFT_54618	402889	404697	None	4744	792	23738	No_constitutive_exon_found_in_species
AGTATTCGGTTCGATGCTGGGCAACTTCCCCGCTAACCTCACTGGGGTAGGC	410154	410303	410353	410301	-1	ASPACscaffold_17	ASPACDRAFT_81488	408202	410668	None	4744	792	23738	No_constitutive_exon_found_in_species
GTAGTGTGCTCTCGTCCCGTGGTATGCTGGCGGGTCGCTGACGGGGTCAGGG	416199	416275	416149	416201	1	ASPACscaffold_17	ASPACDRAFT_1883021	415676	418282	None	4744	792	23738	No_constitutive_exon_found_in_species
CCACAGATCCTGTGCTACAGCTCCCAGCTAACCGATGTGTGGGCGTGTAGAA	417786	418282	417736	417788	1	ASPACscaffold_17	ASPACDRAFT_1883021	415676	418282	None	4744	792	23738	No_constitutive_exon_found_in_species
CCCTCATCATCATGCATACACAATGCAATGCTAAATTTCCGGGTAAAAAGGC	483092	483388	483438	483386	-1	ASPACscaffold_17	ASPACDRAFT_63704	483092	483566	None	4744	792	23738	No_constitutive_exon_found_in_species
AAAACCCTATCGGTTGATGTCCACCCTCTAACCAATTTTCTGGCGGGCAGGT	493107	493334	493384	493332	-1	ASPACscaffold_17	ASPACDRAFT_125809	491929	493663	None	4744	792	23738	No_constitutive_exon_found_in_species
ACGATTTTTGCTGTTGTTTGGGATCAAAAGCTGATTGCGAGATGGGATAGAT	492599	492713	492763	492711	-1	ASPACscaffold_17	ASPACDRAFT_125809	491929	493663	None	4744	792	23738	No_constitutive_exon_found_in_species
GTTGCTCGTTGCGCCACCCGACCACTCCGATCTATATCCGGGACGACTAGGA	508323	508665	508273	508325	1	ASPACscaffold_17	ASPACDRAFT_47018	507969	508665	None	4744	792	23738	No_constitutive_exon_found_in_species
TTGTCTAACCACGAAAGCCAATGTAATGCTAATTGTGAAGGGTGATATAGGT	521293	521327	521377	521325	-1	ASPACscaffold_17	ASPACDRAFT_81508	518994	521504	None	4744	792	23738	No_constitutive_exon_found_in_species
CGAAGAGCCAACACGCATGAAAGAACGGAGGAACTAATGATAGAGGGTAGTC	521152	521222	521272	521220	-1	ASPACscaffold_17	ASPACDRAFT_81508	518994	521504	None	4744	792	23738	No_constitutive_exon_found_in_species
ATATGGTGAGTGGGTTGCTACTGGGGGTGTGTTCCCTGCTAACGGGCCAGAT	519151	519230	519280	519228	-1	ASPACscaffold_17	ASPACDRAFT_81508	518994	521504	None	4744	792	23738	No_constitutive_exon_found_in_species
TCCCTGGCTGGATTGATGCATAGTGTATTGGCAGCTGCTGACTGGGGTAGAT	518994	519095	519145	519093	-1	ASPACscaffold_17	ASPACDRAFT_81508	518994	521504	None	4744	792	23738	No_constitutive_exon_found_in_species
TTAATGGTTTCGTGCTGCCGGTAGCTGTGTGACTTGAGTACTGTGGGAAGGA	633031	633250	632981	633033	1	ASPACscaffold_17	ASPACDRAFT_63744	632713	633250	None	4744	792	23738	No_constitutive_exon_found_in_species
CACAATCAATCGCGATAAGGGACTGACCTCTTCTCCTGCGGGGGTCACAGAG	732902	734237	732852	732904	1	ASPACscaffold_17	ASPACDRAFT_34642	732771	734237	None	4744	792	23738	No_constitutive_exon_found_in_species
ACCAAATGCCTTCCTATCCGTCTGGTAGTTATTCTCTGACAAGGGATTAGGT	738730	738794	738680	738732	1	ASPACscaffold_17	ASPACDRAFT_16934	738066	739412	None	4744	792	23738	No_constitutive_exon_found_in_species
GGTGGAGGGTCTAGGGCAGGGGCAGGGGCAGGGGCAGGGAGAGGGGCAAGAG	816957	817058	817108	817056	-1	ASPACscaffold_17	ASPACDRAFT_17389	816957	818190	None	4744	792	23738	No_constitutive_exon_found_in_species
TGTCAGTCGACCAGCAACTGTCCGCTCACCATCCGACGTCGGGATACCAGGG	863637	863938	863988	863936	-1	ASPACscaffold_17	ASPACDRAFT_54717	863103	864630	None	4744	792	23738	No_constitutive_exon_found_in_species
AGTCCGCCACTGAACCTGAGTCCCGACATCCGCTAACATAGGGCTGGCAGGC	870354	870389	870304	870356	1	ASPACscaffold_17	ASPACDRAFT_125939	869427	872371	None	4744	792	23738	No_constitutive_exon_found_in_species
TCTCTGCTCCCAAACCTTGCAGTCATGAGACGATGTTGATGGGTGAATAGTC	884969	885283	884919	884971	1	ASPACscaffold_17	ASPACDRAFT_63817	884021	885571	None	4744	792	23738	No_constitutive_exon_found_in_species
TTTTTCTCTTTGTTCCACCTACAGAACTGGTTACTGACCATGGGAAATAGAC	890375	890749	890799	890747	-1	ASPACscaffold_17	ASPACDRAFT_81567	890375	892866	None	4744	792	23738	No_constitutive_exon_found_in_species
CTGTCCACCCCTAGGGGATTTTGGCTATACCTGTTGATGCATGCGGGTAGGA	905444	905945	905394	905446	1	ASPACscaffold_17	ASPACDRAFT_1883100	904306	905945	None	4744	792	23738	No_constitutive_exon_found_in_species
ATATTGGCTCGTGTCGCTGACTTCTTGATTCTGGGCGGGGAGAACTACAGGC	97453	98095	98145	98093	-1	ASPACscaffold_18	ASPACDRAFT_126051	97453	98458	None	4744	792	23738	No_constitutive_exon_found_in_species
CATCTGGTTGTACTTGTGGAACTGTGAACCAGTACTTATAATGGGTATAGGT	196998	198569	198619	198567	-1	ASPACscaffold_18	ASPACDRAFT_81639	196998	199396	None	4744	792	23738	No_constitutive_exon_found_in_species
GGGGAAGTGATGGGAGTGATGGGAGTCTTGTGCTGATGGGCAGGTAAAAGGA	233705	233824	233655	233707	1	ASPACscaffold_18	ASPACDRAFT_1883156	232728	235349	None	4744	792	23738	No_constitutive_exon_found_in_species
GAGTTCTTGTCCTTCTTTGTGGTAGCTACAAAGGCTGATGGCAAGGGCAGAG	233876	233944	233826	233878	1	ASPACscaffold_18	ASPACDRAFT_1883156	232728	235349	None	4744	792	23738	No_constitutive_exon_found_in_species
GGAATGAGTGGTGGTTGAGAAGGGGTTTGCTGATATGAGGGGGGGCACAGTC	235024	235349	234974	235026	1	ASPACscaffold_18	ASPACDRAFT_1883156	232728	235349	None	4744	792	23738	No_constitutive_exon_found_in_species
TTCTTCGGGCAGGGTAGTGGGAACGGTGCTAATCTTCTTGGGGATTATAGCA	235352	235619	235669	235617	-1	ASPACscaffold_18	ASPACDRAFT_126153	235352	236390	None	4744	792	23738	No_constitutive_exon_found_in_species
TTGTGCAATATCCTTTCTTCCCCGAAAATACTAAAACGGGGACCGGCAAGCC	271172	271791	271841	271789	-1	ASPACscaffold_18	ASPACDRAFT_47253	271172	272046	None	4744	792	23738	No_constitutive_exon_found_in_species
CACTGGTACGCAGCTTTTCCTGCGGTGTGGTCGTCAACTAATGAGGGTAGGT	316939	317161	317211	317159	-1	ASPACscaffold_18	ASPACDRAFT_35293	316272	318321	None	4744	792	23738	No_constitutive_exon_found_in_species
GGGGGATTTTGGAGGCTGGTGAGTGGGGATTTTCCTCGGGGAGGGGTGAGGT	333004	333072	333122	333070	-1	ASPACscaffold_18	ASPACDRAFT_1883177	331703	333839	None	4744	792	23738	No_constitutive_exon_found_in_species
TCATGTTTTCTTTGGGAAGTGTGTGTGGGTTTGTGCTGACGACGGGGCAGTC	332801	332947	332997	332945	-1	ASPACscaffold_18	ASPACDRAFT_1883177	331703	333839	None	4744	792	23738	No_constitutive_exon_found_in_species
ATGTTTGGAGAATGCATCTGTGAGAAAAGTATGCTAACATTTGGGAATAGGA	345509	345707	345459	345511	1	ASPACscaffold_18	ASPACDRAFT_1875493	342713	345707	None	4744	792	23738	No_constitutive_exon_found_in_species
AGGGATTAGCGACCTCACCCGGACGCCCTACGTCGAGTGCCACGGGACAGGA	382994	384218	384268	384216	-1	ASPACscaffold_18	ASPACDRAFT_47290	377513	385286	None	4744	792	23738	No_constitutive_exon_found_in_species
CGGTTTTTGTTTTTCTGGAAGGTAGGGCTAATGTGTTATCGTTGGGGTAGGG	453608	453679	453729	453677	-1	ASPACscaffold_18	ASPACDRAFT_63958	453436	454582	None	4744	792	23738	No_constitutive_exon_found_in_species
CTCGTAGGTTTGCTTAGCTAGAGGGTTGGATGCTGATGTACGGTGGGTAGGG	461625	461768	461818	461766	-1	ASPACscaffold_18	ASPACDRAFT_47316	459449	463121	None	4744	792	23738	No_constitutive_exon_found_in_species
CCTTCAATCCTCATCTTACATGGAATTCAATCCTGCTGACATGAGGGCAGAT	476754	477985	478035	477983	-1	ASPACscaffold_18	ASPACDRAFT_35164	476754	478614	None	4744	792	23738	No_constitutive_exon_found_in_species
GTGAGTCTGAATCGCACTCGGTAAGCTTGTCCTAACGAATGGGATTGCAGTG	480290	480425	480475	480423	-1	ASPACscaffold_18	ASPACDRAFT_1859745	479335	481501	None	4744	792	23738	No_constitutive_exon_found_in_species
CCCACGCCTCCTCCCATTTCACCCCACGCTGACCACTGGGCCCAAAAAAGGT	479335	480086	480136	480084	-1	ASPACscaffold_18	ASPACDRAFT_1859745	479335	481501	None	4744	792	23738	No_constitutive_exon_found_in_species
CACATTCAGTAGTCGAATCGAAGCTCAAGGTCGAACCCGACGATTGGGAGCC	541557	541874	541924	541872	-1	ASPACscaffold_18	ASPACDRAFT_54843	541279	542468	None	4744	792	23738	No_constitutive_exon_found_in_species
ATGTGCGAGACTTACCTTTCCATGAAATTGTCATACTGACGGGATTGTAGTA	559408	559507	559557	559505	-1	ASPACscaffold_18	ASPACDRAFT_81685	559157	563261	None	4744	792	23738	No_constitutive_exon_found_in_species
GCCCTCAGCACGAACCCCAACAGACCAAGTGACTAATTGACGGAGGGTAGGC	573691	573876	573641	573693	1	ASPACscaffold_18	ASPACDRAFT_47355	572446	574250	None	4744	792	23738	No_constitutive_exon_found_in_species
TTCGCTTTCCAATAAGGAGTGGTTGCTGATGCTTGTTGGGGTGCGGACAGAA	573976	574250	573926	573978	1	ASPACscaffold_18	ASPACDRAFT_47355	572446	574250	None	4744	792	23738	No_constitutive_exon_found_in_species
TAACGGGCAAGCGTGATGACACCAGCAATAAGACAAACGGGAACAACGAGAC	594788	595709	595759	595707	-1	ASPACscaffold_18	ASPACDRAFT_35509	594788	596198	None	4744	792	23738	No_constitutive_exon_found_in_species
CCTTTCGTTCCCTCTAGAATATAAACCCAGGTACTGATCGCACGGGACAGGC	604059	604561	604009	604061	1	ASPACscaffold_18	ASPACDRAFT_81694	603843	604561	None	4744	792	23738	No_constitutive_exon_found_in_species
TCCCACCCTCCACTCCCCCATGAAAGAGACATACTAACGTTGGGAAAAAGCA	691785	692432	691735	691787	1	ASPACscaffold_18	ASPACDRAFT_35570	690852	692432	None	4744	792	23738	No_constitutive_exon_found_in_species
TTCCTCTCCGCCCAACCATCCTCATCACGCATACTAATTAAGGGAAATAGTA	733964	734652	733914	733966	1	ASPACscaffold_18	ASPACDRAFT_126335	732704	734652	None	4744	792	23738	No_constitutive_exon_found_in_species
CCTCCAAATAGCCACCTTATTAGACCCACCGAGGCTAATAGGGCTAACAGCG	812051	812520	812570	812518	-1	ASPACscaffold_18	ASPACDRAFT_35318	811456	812634	None	4744	792	23738	No_constitutive_exon_found_in_species
ATGGAAGTTGTCCGATTGGTATGTGATCTGTTTCAGAGGGAAAGTGCAAGAT	825411	825746	825796	825744	-1	ASPACscaffold_18	ASPACDRAFT_35551	825411	826399	None	4744	792	23738	No_constitutive_exon_found_in_species
CGCGATCTTTGAGCAGCGCTGGACCATAGCAAGGAGGCTAACGGGAACAGAG	55779	55845	55729	55781	1	ASPACscaffold_19	ASPACDRAFT_126389	55400	57539	None	4744	792	23738	No_constitutive_exon_found_in_species
TCCAAGGAATTGCATGAGCTGACTGAATGGGTTTCTTTCATGGGTTGAAGAG	55913	56592	55863	55915	1	ASPACscaffold_19	ASPACDRAFT_126389	55400	57539	None	4744	792	23738	No_constitutive_exon_found_in_species
CCTGCATCCATTGCATCCAACTAGCAATGCTAATCAAGAAATGCGGGCAGAA	78834	79771	78784	78836	1	ASPACscaffold_19	ASPACDRAFT_35823	78101	79771	None	4744	792	23738	No_constitutive_exon_found_in_species
CCTGCGCCTACCCCCTCCTCCCCCAACCAAGAAAACACCAGGGAGAGCAGCT	79826	80655	80705	80653	-1	ASPACscaffold_19	ASPACDRAFT_1875712	79826	81139	None	4744	792	23738	No_constitutive_exon_found_in_species
TGATTGCTATTGCTTTTCTACATGTTACGCCGGGCATAACTGCAGGGCAGAA	125965	126491	126541	126489	-1	ASPACscaffold_19	ASPACDRAFT_54946	125247	126572	None	4744	792	23738	No_constitutive_exon_found_in_species
CTGCGTACTATATTGTTGTGTTTGAGTGAATGCTGATGAAGAGGGGGTAGAT	164202	164477	164152	164204	1	ASPACscaffold_19	ASPACDRAFT_35852	163564	164477	None	4744	792	23738	No_constitutive_exon_found_in_species
CTGCTTTGGGTGAGTTCTTTTTCATTCGGTCTGGACAAGGGGGGGTAAAGTG	165069	165341	165391	165339	-1	ASPACscaffold_19	ASPACDRAFT_35655	165069	166498	None	4744	792	23738	No_constitutive_exon_found_in_species
CATCAGCCGCTTGCTCTGGGCCTTCGAGTTGCCGCACTTTCGGGATGAAGAC	229802	230056	230106	230054	-1	ASPACscaffold_19	ASPACDRAFT_47545	229802	230325	None	4744	792	23738	No_constitutive_exon_found_in_species
GTCTGCAGATAGAAGTTATGGACTCCCAATTCTGTCTGATTTTGGGGAAGCG	260323	260354	260404	260352	-1	ASPACscaffold_19	ASPACDRAFT_54973	259859	261569	None	4744	792	23738	No_constitutive_exon_found_in_species
CATACCTTCCCAATTGCCAAGCTAATACAGCGATGCGGCGGGGGGAACAGAA	323072	323464	323514	323462	-1	ASPACscaffold_19	ASPACDRAFT_15350	322351	324028	None	4744	792	23738	No_constitutive_exon_found_in_species
GATATATTGCGGGGGGCCTAGGGATGGGTTATGCTGACCTTGGTGGGTAGCT	324579	325023	325073	325021	-1	ASPACscaffold_19	ASPACDRAFT_126474	324579	325815	None	4744	792	23738	No_constitutive_exon_found_in_species
GGTGGCCCTGATGGTGTTAAATTATTTATAGGGTGGATGGTAAGGGAAAGGG	328935	328996	329046	328994	-1	ASPACscaffold_19	ASPACDRAFT_11308	326433	332010	None	4744	792	23738	No_constitutive_exon_found_in_species
TCATTACCGGGAAGACGATACGAGTTGGGGTTGCTGACCTGGGAGGATAGGA	349765	350047	350097	350045	-1	ASPACscaffold_19	ASPACDRAFT_126487	349102	351048	None	4744	792	23738	No_constitutive_exon_found_in_species
ATTGTCCTACTCATGGCTCATGGTTCAAAAATTGACTTCATTTGGGAAAGGT	355421	356658	355371	355423	1	ASPACscaffold_19	ASPACDRAFT_81785	355069	356965	None	4744	792	23738	No_constitutive_exon_found_in_species
GTGATCGAGTAGGGCTGGCTGACCGTTGTTTTTTCTTTGCGTGGGAGCAGAA	358653	358860	358603	358655	1	ASPACscaffold_19	ASPACDRAFT_1859931	357962	359870	None	4744	792	23738	No_constitutive_exon_found_in_species
TTCTCGCTTCTTGCTTCTTCCTGCAATCGCGATACTAATTTGCAGGGCAGTA	393284	393410	393234	393286	1	ASPACscaffold_19	ASPACDRAFT_47591	392300	393410	None	4744	792	23738	No_constitutive_exon_found_in_species
GGGGGAGGGAGGGGGGAGGAGGGGGGAGAAGGGGCACGGGCAGGCGGAAGCC	402870	403079	402820	402872	1	ASPACscaffold_19	ASPACDRAFT_1875856	401662	403479	None	4744	792	23738	No_constitutive_exon_found_in_species
CATTGTCAAGCTGACTGGGGTTTGTGGGTGTGGTTTGGGATGGGTGATAGCC	423151	423229	423101	423153	1	ASPACscaffold_19	ASPACDRAFT_1907374	422457	424142	None	4744	792	23738	No_constitutive_exon_found_in_species
TGTTCTTTGTGGATCGATAGACTGATACTTTGTCGCTTTGGGGAGGGTAGGC	432690	433035	432640	432692	1	ASPACscaffold_19	ASPACDRAFT_126513	431343	433035	None	4744	792	23738	No_constitutive_exon_found_in_species
ATCCCATGCCCAACTTCCTCCCCGACACTAACCCTCAGGGTAAATAAAAGGA	480978	481525	481575	481523	-1	ASPACscaffold_19	ASPACDRAFT_2613	480709	483034	None	4744	792	23738	No_constitutive_exon_found_in_species
AACATTAGTTGAGGATGGATGCTAAGATCTTCGGCGGGGGAGGGGTATAGAT	514887	514922	514972	514920	-1	ASPACscaffold_19	ASPACDRAFT_126558	513300	515445	None	4744	792	23738	No_constitutive_exon_found_in_species
ATCTAAGGTGATGCCCTGGCATTGATGCCAGTCACTAACACGGGAAGCAGAT	524760	524916	524710	524762	1	ASPACscaffold_19	ASPACDRAFT_1835	522803	525645	None	4744	792	23738	No_constitutive_exon_found_in_species
CTCCCACTAGGATGGTGTGGGTTCGGGGTAGAGGCAGGCTAACGGGATAGTG	570662	570836	570612	570664	1	ASPACscaffold_19	ASPACDRAFT_1859994	569830	570836	None	4744	792	23738	No_constitutive_exon_found_in_species
ACGTCTCCATCACCGGAATTGGGTGTCGGGTAATGCTAAAAGGGCGACAGGA	581992	582404	582454	582402	-1	ASPACscaffold_19	ASPACDRAFT_1883371	581992	584416	None	4744	792	23738	No_constitutive_exon_found_in_species
TGTATCCCAAGCCCTGTCTTGACTCGCGCTGACCAACCATGGGAATTAAGTT	594804	595091	594754	594806	1	ASPACscaffold_19	ASPACDRAFT_1891598	594358	596131	None	4744	792	23738	No_constitutive_exon_found_in_species
CTCCGTCACCAGTTCCTTCCATGACTGGACTGCAAATAACATCAGGGAAGGG	609952	610574	610624	610572	-1	ASPACscaffold_19	ASPACDRAFT_126603	609952	610931	None	4744	792	23738	No_constitutive_exon_found_in_species
CAGTAAGGGAATCGGCGTTTCGCTTCACCCGGCTAACAACCGGGTGGCAGAT	676153	676444	676103	676155	1	ASPACscaffold_19	ASPACDRAFT_55067	675861	676444	None	4744	792	23738	No_constitutive_exon_found_in_species
TCCAGATCCGTCGTGGCTTGCAGATGATCTAACTGCCCGGGTGGGGATAGTT	679850	680268	680318	680266	-1	ASPACscaffold_19	ASPACDRAFT_64280	679467	681523	None	4744	792	23738	No_constitutive_exon_found_in_species
GCATGCGGTGGGAAGTGACAAACTAATGACCCATGACCGGGGTAATATAGCC	95897	96022	96072	96020	-1	ASPACscaffold_20	ASPACDRAFT_1907593	95151	96810	None	4744	792	23738	No_constitutive_exon_found_in_species
GTTGTTGGATGGGTAGATGGGATAGGGCTGGGCTAACTTGGGTGGTATAGCT	98830	98881	98931	98879	-1	ASPACscaffold_20	ASPACDRAFT_1891649	98830	99487	None	4744	792	23738	No_constitutive_exon_found_in_species
TCCCCTCAAAGAGGCTGGGTGAGAGTGATGCTAATCAATCCGGGACATAGGT	117902	118912	118962	118910	-1	ASPACscaffold_20	ASPACDRAFT_1860075	117902	119487	None	4744	792	23738	No_constitutive_exon_found_in_species
AGGTCATATAACGTATAATTATTGGTTTCCTGACACATTGGGGAGCAGAGTT	189525	189546	189596	189544	-1	ASPACscaffold_20	ASPACDRAFT_55109	188651	190535	None	4744	792	23738	No_constitutive_exon_found_in_species
GCAAGGGGGCGGGGGTCAGTGATCAATATCTCGTCGACCGGGGCGACGAGGC	208058	208110	208160	208108	-1	ASPACscaffold_20	ASPACDRAFT_55114	207689	208779	None	4744	792	23738	No_constitutive_exon_found_in_species
AAGCAACAGCAACAGCAACAGCAACAGCCACAACAACGGGACGGGCGCAGCG	251696	252286	251646	251698	1	ASPACscaffold_20	ASPACDRAFT_36206	251179	252286	None	4744	792	23738	No_constitutive_exon_found_in_species
GGTAAGTCTGGGAATTATCTCGCTCTCGAATGTGCACTAAGCATGGGTAGAT	293421	293669	293371	293423	1	ASPACscaffold_20	ASPACDRAFT_126826	292540	295797	None	4744	792	23738	No_constitutive_exon_found_in_species
CGCTTCTGCCTCCTCAACGAGCTCGCTCTCTCGGACTAATTGGGATATAGTC	337592	337782	337542	337594	1	ASPACscaffold_20	ASPACDRAFT_81934	336622	341101	None	4744	792	23738	No_constitutive_exon_found_in_species
CCTTCAGTCAGGGTTAGAAGCGTGTACTAATAGTGTGATGTTGGGGATAGGT	341592	341781	341542	341594	1	ASPACscaffold_20	ASPACDRAFT_81935	341323	343442	None	4744	792	23738	No_constitutive_exon_found_in_species
ATTGCCTTCAAGCAACGACCGGAACTAATGATTGTATTGGGAGAGGGCAGGT	342830	343110	342780	342832	1	ASPACscaffold_20	ASPACDRAFT_81935	341323	343442	None	4744	792	23738	No_constitutive_exon_found_in_species
GTGTCCATGTTTGGGTGTGGTACTAATATGATTACTTTGGGCGGAAATAGGA	343186	343442	343136	343188	1	ASPACscaffold_20	ASPACDRAFT_81935	341323	343442	None	4744	792	23738	No_constitutive_exon_found_in_species
CCACCAAACTCCCCCTCCCGGAAAATCACCATGCTAACTTAAATGGGAAGAC	370314	370617	370264	370316	1	ASPACscaffold_20	ASPACDRAFT_55148	370071	371771	None	4744	792	23738	No_constitutive_exon_found_in_species
CTCTCCACAGCTTCAATGTTTGCGGCTCCAGCTCGCTGACACGGGACTAGGC	381146	381258	381308	381256	-1	ASPACscaffold_20	ASPACDRAFT_126894	378635	381520	None	4744	792	23738	No_constitutive_exon_found_in_species
GGTTCCTGGCGGATGAGCGATTGGGTTATAGCTAACGATGCGGGACACAGAC	378635	378745	378795	378743	-1	ASPACscaffold_20	ASPACDRAFT_126894	378635	381520	None	4744	792	23738	No_constitutive_exon_found_in_species
CGACCCAGAGACAAGTCAGTCGCTGATCACTCAATCTTTGGGGACTGCAGAT	453800	454365	453750	453802	1	ASPACscaffold_20	ASPACDRAFT_36069	453446	454524	None	4744	792	23738	No_constitutive_exon_found_in_species
CCCCAGCGTTTTTGCGAGGATATGCGACTAACATTCATGGTCGGGAACAGGT	458066	459074	459124	459072	-1	ASPACscaffold_20	ASPACDRAFT_47851	458066	459309	None	4744	792	23738	No_constitutive_exon_found_in_species
GACAAGGACTTCAACAGCAATTGCCGACCGACGACGGACAGGGTGCGCAGAA	493196	493233	493283	493231	-1	ASPACscaffold_20	ASPACDRAFT_55185	488976	495486	None	4744	792	23738	No_constitutive_exon_found_in_species
TAAGTCGTGAAGCACTCTCCTCAATATCAAACGCTAAAATTGGGAATTAGTC	531523	531801	531851	531799	-1	ASPACscaffold_20	ASPACDRAFT_1883518	529999	531951	None	4744	792	23738	No_constitutive_exon_found_in_species
TTGTTCCCTCCCAGAAATCTATAGGTTGGCTACTAATGTGAATGGGTCAGTA	570085	570225	570035	570087	1	ASPACscaffold_20	ASPACDRAFT_82008	567715	570225	None	4744	792	23738	No_constitutive_exon_found_in_species
TTGGTTCACCTCTACCTGACAGCATTCGATCGTCTCTGACGGGTTAACAGAC	624572	624846	624522	624574	1	ASPACscaffold_20	ASPACDRAFT_82024	624124	625334	None	4744	792	23738	No_constitutive_exon_found_in_species
TAATGTTCTTCAGTCCATTTGAGTTCCCCTGAACTAATAGGGTGGCGAAGGA	642803	643246	643296	643244	-1	ASPACscaffold_20	ASPACDRAFT_82034	641527	645283	None	4744	792	23738	No_constitutive_exon_found_in_species
GAGTGTCGGTGCTGCAGATTAACACGAGGCCTCCTCTAACGGGCACAAAGCT	86264	86648	86214	86266	1	ASPACscaffold_21	ASPACDRAFT_47951	85662	88259	None	4744	792	23738	No_constitutive_exon_found_in_species
ATCGGGTTTCAGAAGGTGATAGTACTGATGCTGATATTGTGGGACTGTAGAT	95843	96122	95793	95845	1	ASPACscaffold_21	ASPACDRAFT_36576	94931	96122	None	4744	792	23738	No_constitutive_exon_found_in_species
CATCTCAAGGTGGTGCACCACCACGAAACAACCGTGACTAACGGGTGTAGAT	102740	102858	102908	102856	-1	ASPACscaffold_21	ASPACDRAFT_47957	102077	103209	None	4744	792	23738	No_constitutive_exon_found_in_species
TGTTCATCCGTCGTGTTCCTCAGAACGAAATGCTAATGTTGGGGATATAGAC	105396	105640	105690	105638	-1	ASPACscaffold_21	ASPACDRAFT_36547	105396	106794	None	4744	792	23738	No_constitutive_exon_found_in_species
CTCTCCCCACGAAAAGCCTCTTCACGCACTGATTGGGGCTGGCGATGAAGCA	121120	121343	121070	121122	1	ASPACscaffold_21	ASPACDRAFT_1860272	120299	122228	None	4744	792	23738	No_constitutive_exon_found_in_species
CCATTGAACCGCGAGAAGTGGCAGCTGCTAATTCTTACCCTGCGGGACAGCG	216057	216165	216007	216059	1	ASPACscaffold_21	ASPACDRAFT_47999	214533	216403	None	4744	792	23738	No_constitutive_exon_found_in_species
CTTTCGCATGTCAAAACATCGTCGCATGAACTAACACACCGCGGGTGTAGAT	267401	267888	267938	267886	-1	ASPACscaffold_21	ASPACDRAFT_82109	267401	269257	None	4744	792	23738	No_constitutive_exon_found_in_species
ACCCTGGAATAACGAACGCTAACCACCTCACCATCTCCCACACGGGTAAGAC	297760	297945	297710	297762	1	ASPACscaffold_21	ASPACDRAFT_48022	297044	298590	None	4744	792	23738	No_constitutive_exon_found_in_species
GACGGGATCGTGGACCGGCTGTATCGCTCCGTCATTCTACGCGGGACCAGGC	349609	350067	350117	350065	-1	ASPACscaffold_21	ASPACDRAFT_1891874	349609	350679	None	4744	792	23738	No_constitutive_exon_found_in_species
CAGGCACCACCTCGGCCGACTCAACCGGCTCAACAAGTAGCCGGGCGAAGCT	363064	363474	363524	363472	-1	ASPACscaffold_21	ASPACDRAFT_36765	363064	364506	None	4744	792	23738	No_constitutive_exon_found_in_species
TGTTGGAAAATGCGTACTGATTACTGACTTTGATGGGTGAAATGGGAAAGCG	504119	504222	504272	504220	-1	ASPACscaffold_21	ASPACDRAFT_1883657	503656	505279	None	4744	792	23738	No_constitutive_exon_found_in_species
GACTTTGTGGATATCATGTACATGTGCTGATTCTGTTGGGTCGGGAATAGGT	569015	570017	568965	569017	1	ASPACscaffold_21	ASPACDRAFT_1891934	568732	571476	None	4744	792	23738	No_constitutive_exon_found_in_species
AAAAGGCGGTGCGGAGTCCGCCGCCTTAGCTTAGCCTAAGGGCGGGTGAGGT	583904	584027	583854	583906	1	ASPACscaffold_21	ASPACDRAFT_1876816	579880	588969	None	4744	792	23738	No_constitutive_exon_found_in_species
GGAAAAAGCACTGGTTCGCGATGAAACTCCGCCCGCTGACAAGGGACCAGGC	584458	584972	584408	584460	1	ASPACscaffold_21	ASPACDRAFT_1876816	579880	588969	None	4744	792	23738	No_constitutive_exon_found_in_species
ATTGTTCGGAGCGGTATTTTCTTGCTAACGCACTACTTCGCGGTGGGCAGGT	33631	33797	33847	33795	-1	ASPACscaffold_22	ASPACDRAFT_127491	32156	34136	None	4744	792	23738	No_constitutive_exon_found_in_species
CCTATACACCGACGCGCAGAGATCCATCGCAGGCACTAATCGTAGGGCAGGT	57992	58083	58133	58081	-1	ASPACscaffold_22	ASPACDRAFT_1860409	57228	59420	None	4744	792	23738	No_constitutive_exon_found_in_species
TCTGGCCTGCTTTCTGGAAGCCGTGATGTGGTCGCTGATCGGGGTTGAAGAA	64713	65216	65266	65214	-1	ASPACscaffold_22	ASPACDRAFT_48130	64489	65372	None	4744	792	23738	No_constitutive_exon_found_in_species
CTACCCAACCAATATCAACAATATGCTAACGATGGAGGGATACGGAATAGGG	124842	124867	124917	124865	-1	ASPACscaffold_22	ASPACDRAFT_82213	124241	125310	None	4744	792	23738	No_constitutive_exon_found_in_species
TGGTACCGTCAATATGTGGTCGCTAATGTGTTGTCTGGTGGTGGGCGTAGGG	126075	126698	126748	126696	-1	ASPACscaffold_22	ASPACDRAFT_1860426	126075	128354	None	4744	792	23738	No_constitutive_exon_found_in_species
GTAAGCTGTGTCTTCCTGGGGGGGGATGGAGTGGAGCTGACAGGGAATAGTA	161163	161331	161381	161329	-1	ASPACscaffold_22	ASPACDRAFT_55404	161163	162308	None	4744	792	23738	No_constitutive_exon_found_in_species
CTTGGCATCGTCAACCCCCAGAAGCACATTAACTAACAAGACGGGTGCAGCA	174501	174626	174451	174503	1	ASPACscaffold_22	ASPACDRAFT_127536	174004	175365	None	4744	792	23738	No_constitutive_exon_found_in_species
TCTTGCTTGCCTTCACAGTGTGACTGTTGGACTGACTAAAAGGGAAACAGGC	281611	283555	281561	281613	1	ASPACscaffold_22	ASPACDRAFT_64700	278817	283778	None	4744	792	23738	No_constitutive_exon_found_in_species
TCGCTCAAGGGGCCCCAAAATCCATCAGCATCAAGGATCACCTAGGGGAGGT	301120	301321	301371	301319	-1	ASPACscaffold_22	ASPACDRAFT_36982	301120	303767	None	4744	792	23738	No_constitutive_exon_found_in_species
CTTCAACCAATGGTAATGACAAAAGTCTAATCTCAAGTCGGGGAATGCAGGT	308060	308389	308010	308062	1	ASPACscaffold_22	ASPACDRAFT_36854	304496	308389	None	4744	792	23738	No_constitutive_exon_found_in_species
GTTCTCTCTATTCATTAGGAGACTAGCTTGGCTGACGGTGAGCGGGTTAGAT	458984	459133	458934	458986	1	ASPACscaffold_22	ASPACDRAFT_36887	458734	459961	None	4744	792	23738	No_constitutive_exon_found_in_species
TCCTCGGATGATTTGCTGATCGATTTCTTTCCTCCCCCGTGGGAAAACAGGT	460763	461583	461633	461581	-1	ASPACscaffold_22	ASPACDRAFT_55459	460763	463918	None	4744	792	23738	No_constitutive_exon_found_in_species
AGGTTTTTTCACCTCTTGCAGAAGCTCAATGTTTAGGGCTGACAAGGCAGGA	464929	465103	465153	465101	-1	ASPACscaffold_22	ASPACDRAFT_1908493	464062	465738	None	4744	792	23738	No_constitutive_exon_found_in_species
AGAAATGCTAATTCTTGGAATCCTTCTTCCCGAGGGGGTGGGCTGAATAGTC	466801	467001	467051	466999	-1	ASPACscaffold_22	ASPACDRAFT_55461	466801	468098	None	4744	792	23738	No_constitutive_exon_found_in_species
CATTGTGGCAGATCTTGGAACTACCGCAGCTGACTGATATGGGGTCGCAGAG	493577	493990	493527	493579	1	ASPACscaffold_22	ASPACDRAFT_37009	493113	493990	None	4744	792	23738	No_constitutive_exon_found_in_species
AACAAAATAATTTCGAGTCTGTAACATTGGGTACTAAAAGGATGGGATAGAA	3527	3584	3634	3582	-1	ASPACscaffold_23	ASPACDRAFT_64766	3527	4240	None	4744	792	23738	No_constitutive_exon_found_in_species
AATCAGCAGCCCACACACTAACAAATCGATATAATGGGCGGGGAGTATAGGG	34974	35611	35661	35609	-1	ASPACscaffold_23	ASPACDRAFT_48286	34974	36053	None	4744	792	23738	No_constitutive_exon_found_in_species
CCCACGCGCCCCCCAATTCTAGATACTAAATCCCCAAGAACGGTGGGCAGAT	58774	59000	59050	58998	-1	ASPACscaffold_23	ASPACDRAFT_55484	57110	59503	None	4744	792	23738	No_constitutive_exon_found_in_species
TGTCTATACTCTTCCGAAAATTGCTGTCTCTTTCACTAATTGGGAACCAGGC	95622	95717	95572	95624	1	ASPACscaffold_23	ASPACDRAFT_1860550	94143	96555	None	4744	792	23738	No_constitutive_exon_found_in_species
CATAATCGATAGCATGAATATGCTAACAATCCCCCACCGGGGAAAAACAGAT	136604	136730	136780	136728	-1	ASPACscaffold_23	ASPACDRAFT_64809	135851	137969	None	4744	792	23738	No_constitutive_exon_found_in_species
TAGAGGCTTTTTGCTGATGCTGATGCTGATGCTGATGCTGGGGTTGGTAGAG	212263	212470	212213	212265	1	ASPACscaffold_23	ASPACDRAFT_127831	211551	212470	None	4744	792	23738	No_constitutive_exon_found_in_species
GGAGGGGCCTTGTTGGGTTTAGGGCTATGAGCTGAGAACTGGCTGGGTAGGT	218160	218233	218283	218231	-1	ASPACscaffold_23	ASPACDRAFT_64835	218021	218745	None	4744	792	23738	No_constitutive_exon_found_in_species
ATGGTGTGAACCATGTTGCGCAGGAAACTAATCAGAATGGGCGATGACAGAT	220459	220515	220565	220513	-1	ASPACscaffold_23	ASPACDRAFT_48357	220306	220735	None	4744	792	23738	No_constitutive_exon_found_in_species
CGTCCTTCTCATACCGTAGAATACTTCGATGCTGACTCTAGGGACGTTAGAG	249685	249965	249635	249687	1	ASPACscaffold_23	ASPACDRAFT_55530	248448	250144	None	4744	792	23738	No_constitutive_exon_found_in_species
CCGTACTCCGCCATCCCAACCGATGTCCTCGACAATGAGAAGGGCGTCAGTG	336960	337099	336910	336962	1	ASPACscaffold_23	ASPACDRAFT_55540	336709	338669	None	4744	792	23738	No_constitutive_exon_found_in_species
CGCTGACTGACTTCTCCGTTGACATTGACAAATCCTAATCAGGGTGATAGTG	403425	405231	403375	403427	1	ASPACscaffold_23	ASPACDRAFT_127866	402337	405231	None	4744	792	23738	No_constitutive_exon_found_in_species
CCCCACTGGCCAAGGCGTGGTAGCACTCATGGCTTTGGGAATCACGGAAGAG	431559	432348	431509	431561	1	ASPACscaffold_23	ASPACDRAFT_55558	430565	432489	None	4744	792	23738	No_constitutive_exon_found_in_species
CGTCGAGCCTGAGCACTTTGCTGACATGAGAGCACAATGGGGGTGGATAGGA	460695	461082	461132	461080	-1	ASPACscaffold_23	ASPACDRAFT_1860646	459974	461852	None	4744	792	23738	No_constitutive_exon_found_in_species
AAAGCTCCTCCGTGGAGATGACCACCTAAGTGATAACCAAGGCGGGATAGGC	496695	496837	496887	496835	-1	ASPACscaffold_23	ASPACDRAFT_48452	495930	496959	None	4744	792	23738	No_constitutive_exon_found_in_species
ACATTCAAGTGGCTGAGACAACAACTAGCGGTAGTTGTGACGGGGATGAGCA	497545	497628	497495	497547	1	ASPACscaffold_23	ASPACDRAFT_55574	497428	499145	None	4744	792	23738	No_constitutive_exon_found_in_species
CTCGCTCGTCGGACCCCCTCCCACTAACAACCCCCTCTCCTACGGGACAGGA	43919	44429	43869	43921	1	ASPACscaffold_24	ASPACDRAFT_1908714	43364	44429	None	4744	792	23738	No_constitutive_exon_found_in_species
TCATTCCTAGTTCCTGAATCCTGACCGACGCTGACACCGCCGATGGGCAGGC	102550	103150	102500	102552	1	ASPACscaffold_24	ASPACDRAFT_1908734	101789	103150	None	4744	792	23738	No_constitutive_exon_found_in_species
ATCCCCGCCATCTATCGCAGAAAGTCAAGCTAATTTAGGGGGCGATACAGGA	112838	113288	113338	113286	-1	ASPACscaffold_24	ASPACDRAFT_1892187	112838	114125	None	4744	792	23738	No_constitutive_exon_found_in_species
AGGTGAGAAGTCCCCCTTGCCTCGTTACAACTCCTACTAAAGGGGCATAGTG	114839	114900	114950	114898	-1	ASPACscaffold_24	ASPACDRAFT_127954	114373	116957	None	4744	792	23738	No_constitutive_exon_found_in_species
ATATCCCCATGGTCAACTCCGGAATTACTGACGCGGGATATGGGGTGCAGAG	184170	184963	184120	184172	1	ASPACscaffold_24	ASPACDRAFT_37302	183463	184963	None	4744	792	23738	No_constitutive_exon_found_in_species
GGTCGGGCTTGTGTTTGGGGGTCTTTTCCAAGGATCTCGCTGGGTTGGAGAT	189942	190143	189892	189944	1	ASPACscaffold_24	ASPACDRAFT_1883880	189512	191138	None	4744	792	23738	No_constitutive_exon_found_in_species
TGTGGCCCGCTGCTGTCTTTTGTCAATTGCGCCTCGGGTGGAGTCAATAGCT	191763	191846	191896	191844	-1	ASPACscaffold_24	ASPACDRAFT_48512	191763	192485	None	4744	792	23738	No_constitutive_exon_found_in_species
GGGTACAGCACAGTGCATGACGGACCTGATAATCGATGCTACTGGGGTAGGA	202037	202162	201987	202039	1	ASPACscaffold_24	ASPACDRAFT_37324	200906	203091	None	4744	792	23738	No_constitutive_exon_found_in_species
CGTGCACCCTTTCACATTAGGGAAGGCTGAGCCTGATAGGTAAGGGATAGAT	202330	202434	202280	202332	1	ASPACscaffold_24	ASPACDRAFT_37324	200906	203091	None	4744	792	23738	No_constitutive_exon_found_in_species
TCTAACCGCGCAACACTGACCACCACCACCCTATTGCCGGGCTAAAACAGTG	209668	209942	209992	209940	-1	ASPACscaffold_24	ASPACDRAFT_48519	209258	210512	None	4744	792	23738	No_constitutive_exon_found_in_species
ATGGGAGGAGTAAGATGCTAATCTTGATGATTGCCCTTGGTGGGGTACAGGC	91411	91909	91361	91413	1	ASPACscaffold_25	ASPACDRAFT_128032	90466	91909	None	4744	792	23738	No_constitutive_exon_found_in_species
AGCCCCCTTCCTCCGGTGCCCACGCAATCTTTAACTTACCCGGGGTATAGTC	94854	94869	94919	94867	-1	ASPACscaffold_25	ASPACDRAFT_48559	92390	95428	None	4744	792	23738	No_constitutive_exon_found_in_species
CTTCTTACCAATATATTTTTGTCTTGATCACATTCACTATGGGATAATAGAT	22987	23034	23084	23032	-1	ASPACscaffold_26	ASPACDRAFT_65031	22987	28327	None	4744	792	23738	No_constitutive_exon_found_in_species
GGTAATTGATCGGTGTCCGAAAGTGACGATCGCTTGTCTGAATGGGCCAGCG	34062	34564	34614	34562	-1	ASPACscaffold_27	ASPACDRAFT_55679	34062	35966	None	4744	792	23738	No_constitutive_exon_found_in_species
AAGTTTATGTCGCAGCGGGTGGCCGTTTGAAGGATTTGCCGGGGTTGGAGGG	42284	43526	42234	42286	1	ASPACscaffold_27	ASPACDRAFT_55681	38453	43526	None	4744	792	23738	No_constitutive_exon_found_in_species
CGCTATCTTCTCTTCTAGAGTCAGTCCGAATCGGTGGGCTGGTGGAACAGGA	51484	51778	51434	51486	1	ASPACscaffold_27	ASPACDRAFT_1883938	51348	53201	None	4744	792	23738	No_constitutive_exon_found_in_species
TCTTCCCTTCCTTCCGCTCCCTCACGAAGTTACTGACTCACGGGCAATAGCT	23220	24515	24565	24513	-1	ASPACscaffold_30	ASPACDRAFT_65070	23220	24628	None	4744	792	23738	No_constitutive_exon_found_in_species
TAACAGCCGCTCCGCATCTTAGTATAAGCTCTAATGATTTACGTGGGTAGAT	9512	10841	9462	9514	1	ASPACscaffold_35	ASPACDRAFT_48652	8679	10987	None	4744	792	23738	No_constitutive_exon_found_in_species
TCCTGATGCTTAAGCTGGATTCAGGTTGCTAATATCACGGAATGGGCAAGGT	7858	7990	7808	7860	1	ASPACscaffold_36	ASPACDRAFT_37663	6701	9449	None	4744	792	23738	No_constitutive_exon_found_in_species
CAATGTAGATAAGGGAAGTCGGCAAAATGGATCCGTAACTTCGGGATAAGGA	1091	1272	1322	1270	-1	ASPACscaffold_221	ASPACDRAFT_37804	1091	1588	None	4744	792	23738	No_constitutive_exon_found_in_species
CAATGTAGATAAGGGAAGTCGGCAAAATGGATCCGTAACTTCGGGATAAGGA	25	265	315	263	-1	ASPACscaffold_436	ASPACDRAFT_1909187	25	819	None	4744	792	23738	No_constitutive_exon_found_in_species
