# Supplementary material for: Widespread Separation of the Polypyrimidine Tract From 3′ AG by G Tracts in Association With Alternative Exons in Metazoa and Plants
Source: Front Genet. 2019 Jan 14;9:741. doi: 10.3389/fgene.2018.00741 (PMC6339879; doi:10.3389/fgene.2018.00741)
Supplement: DATA FILE S1 — Sequences of REPAG 3′ SS from each species of fungi. [file Data_Sheet_1.zip › Supplementary data 1/Fungi_Release38_trichoderma_atroviride_imi_206040.txt]

REPA_GGG_Sequence	Exon_Start	Exon_End	Pos_-50	Pos_+2	Strand	Chromosome	GeneID	Gene_Start	Gene_End	Gene_Name	Number_of_REPAs	Number_of_REPAs_has_GGG	Number_of_Intron(Intra_genic_Region)	Upstream_Constitutive_Exon
TTTACTGGCCTTTTACATGGAGAGGCTAACACGAGTGGGGAAAAAAATAGAA	44524	44870	44474	44526	1	TRIATcontig_27	TRIATDRAFT_226330	44067	44870	None	3859	364	21190	No_or_no_constitutive_exon
TCTCTTGGTCGGATTGTTCACTTTACTAACATGTCTTGGGGGTGAAATAGTA	45222	45860	45910	45858	-1	TRIATcontig_27	TRIATDRAFT_301384	44121	46651	None	3859	364	21190	No_or_no_constitutive_exon
CGAGTTCCTAGCCCGATTTATCATGTTCAGTTTCACTGATGAGGGAGCAGCT	184587	185654	185704	185652	-1	TRIATcontig_27	TRIATDRAFT_301412	184587	187212	None	3859	364	21190	No_or_no_constitutive_exon
TTCTCCCCTTGATTTCCCAATCCAGAGAAGGGCTAACAGAATGGGTGTAGCC	260625	261235	260575	260627	1	TRIATcontig_27	TRIATDRAFT_301429	259270	261235	None	3859	364	21190	No_or_no_constitutive_exon
AATCATGCTCTTCAGTCCAACTAATCTAAGCATCTCCATTATGGGCGTAGGC	283755	283899	283705	283757	1	TRIATcontig_27	TRIATDRAFT_286247	282929	285400	None	3859	364	21190	No_or_no_constitutive_exon
GCCTGCTATCCCGATATTTGAAATACACGTTTGACTAACTTGGGGGTCAGAC	387635	387745	387585	387637	1	TRIATcontig_27	TRIATDRAFT_320957	385253	388469	None	3859	364	21190	No_or_no_constitutive_exon
TAACTCTAGTAGAATAACACACAAGGCTAACAGAAAGGGGGGGCTAATAGGT	449964	451681	451731	451679	-1	TRIATcontig_27	TRIATDRAFT_226570	449382	452528	TPK5	3859	364	21190	No_or_no_constitutive_exon
TTAATGAAACAGCTACCATCTCTGAGTAATAGCTAACATGGGCGATATAGTC	652147	652390	652440	652388	-1	TRIATcontig_27	TRIATDRAFT_32123	652147	652753	None	3859	364	21190	No_or_no_constitutive_exon
CTGAATTTCTCTAAACTTTGACTCTTGGAACTAACATCTCATGGGTATAGAC	816427	816790	816840	816788	-1	TRIATcontig_27	TRIATDRAFT_161883	816427	818520	None	3859	364	21190	No_or_no_constitutive_exon
TTCCTCAAAAGATTACCGTCCACGGTCTGTCGTGGCAAGGAGAGGGAGAGCC	828210	828381	828431	828379	-1	TRIATcontig_27	TRIATDRAFT_148414	822982	829453	None	3859	364	21190	No_or_no_constitutive_exon
CAGCACTTAGCCCCGGAACTGCTAACAGCAATTGAAAGTGGGTAGGATAGGT	827719	827877	827927	827875	-1	TRIATcontig_27	TRIATDRAFT_148414	822982	829453	None	3859	364	21190	No_or_no_constitutive_exon
ACCAACACCTCGGCAGACTCCACCACCGAGAGAGGTTGGCATGCGGGAAGGC	913441	913962	913391	913443	1	TRIATcontig_27	TRIATDRAFT_226853	911673	918127	None	3859	364	21190	No_or_no_constitutive_exon
GACAAGGAGCCACTGAACAAATATGGATGACTGACAATGATGGGAAACAGAA	928629	929026	929076	929024	-1	TRIATcontig_27	TRIATDRAFT_321091	927622	930025	None	3859	364	21190	No_or_no_constitutive_exon
GGTTGCTTCTCTAATTTCCATCAGCCTATCACTAACGTTGGGGGGGAAAGAC	937595	938639	937545	937597	1	TRIATcontig_27	TRIATDRAFT_31689	935209	941087	None	3859	364	21190	No_or_no_constitutive_exon
ACAGTTGACTCAGTTTTGATTCTAACTGAGATGTCTTTGCGGCTGGGCAGGC	974292	975332	975382	975330	-1	TRIATcontig_27	TRIATDRAFT_311401	974292	975500	None	3859	364	21190	No_or_no_constitutive_exon
CTTCTTTATTATCCCTTACGAGGTAACTAATCTAATCTTGGGACTTGAAGTA	1140195	1140300	1140145	1140197	1	TRIATcontig_27	TRIATDRAFT_204552	1137155	1140803	None	3859	364	21190	No_or_no_constitutive_exon
AAAGTTACGCCTCTCCGCCTGGGTCGTGAGATTCTTACAGTATTGGGAAGCG	1290882	1291683	1291733	1291681	-1	TRIATcontig_27	TRIATDRAFT_311491	1290882	1291990	None	3859	364	21190	No_or_no_constitutive_exon
ACGCATATTATCCAGCTTTTACTCCCTATAGCTAATATAAGAACGGGCAGTG	1303269	1303867	1303917	1303865	-1	TRIATcontig_27	TRIATDRAFT_28687	1303269	1304768	None	3859	364	21190	No_or_no_constitutive_exon
TATTAGTAGCCTTGCTGGCTAACCCTGCTTATACTTATTGAATGGGGCAGAT	1487236	1489319	1489369	1489317	-1	TRIATcontig_27	TRIATDRAFT_28903	1487236	1489892	None	3859	364	21190	No_or_no_constitutive_exon
AACTTTCAGCGACAATGCCCTCAGAACAGAAAGCTTACTATGGGATACAGAG	1532219	1532642	1532692	1532640	-1	TRIATcontig_27	TRIATDRAFT_301701	1531665	1533119	None	3859	364	21190	No_or_no_constitutive_exon
AAGCGCATGCTAGGAATTTGGCCAGCAAAAAGCTAACTCTTTGGGAATAGTT	1886959	1887334	1886909	1886961	1	TRIATcontig_27	TRIATDRAFT_301772	1886380	1887334	None	3859	364	21190	No_or_no_constitutive_exon
CTATTTATATCATCTGATGTTTCCTTTATGAGCTAACTGGGTGAAAACAGGG	1958975	1959945	1958925	1958977	1	TRIATcontig_27	TRIATDRAFT_301789	1958151	1959945	None	3859	364	21190	No_or_no_constitutive_exon
TGACAATAACACGGACATTGATGGAAGCGGGACTGACTTTGGGTAAACAGCT	2161390	2161988	2161340	2161392	1	TRIATcontig_27	TRIATDRAFT_295128	2161047	2162709	None	3859	364	21190	No_or_no_constitutive_exon
CTGAACCTATGGCTGTTTTGATGTTTCTTCATGCTAATGCAAGGGAATAGGA	2170778	2171151	2171201	2171149	-1	TRIATcontig_27	TRIATDRAFT_147902	2170503	2172140	None	3859	364	21190	No_or_no_constitutive_exon
CTCAAGCACTAGTGCACCACTTGACGATGTGCCCGAAGAGCGAGAGGGAGAT	2178260	2179192	2178210	2178262	1	TRIATcontig_27	TRIATDRAFT_227644	2177668	2179192	None	3859	364	21190	No_or_no_constitutive_exon
TCAACGTTCATTGTTGTAGCCCAAAGCTGATCAGAGACGTTTGAGGGCAGCA	2382554	2382633	2382683	2382631	-1	TRIATcontig_27	TRIATDRAFT_295179	2381601	2383046	None	3859	364	21190	No_or_no_constitutive_exon
GCAGCTGACTGCCGGTATGCGTGACTATTGTTTGCTGATTTGTGGGACAGTT	2454401	2454425	2454475	2454423	-1	TRIATcontig_27	TRIATDRAFT_295201	2454401	2456908	None	3859	364	21190	No_or_no_constitutive_exon
ACGTCAATGGTTTTCCCCCTGTATATTTGGATACTAACCTGGGTAAACAGGA	2654380	2654725	2654775	2654723	-1	TRIATcontig_27	TRIATDRAFT_78015	2652554	2655412	None	3859	364	21190	No_or_no_constitutive_exon
CCTGGGGTGCTAACGAAGAATTTTCTCTCTCTTAAAGGCAGAGGGCAAAGAT	2660220	2660823	2660873	2660821	-1	TRIATcontig_27	TRIATDRAFT_227962	2660220	2661053	None	3859	364	21190	No_or_no_constitutive_exon
GCCTTTGTTTGAGCCGCCTCGCTCTTGAGCTTTATTGACGGGGGTTGCAGCT	2721960	2722049	2722099	2722047	-1	TRIATcontig_27	TRIATDRAFT_28997	2720883	2722135	ATP6V1D2	3859	364	21190	No_or_no_constitutive_exon
GTCATGGAGTGTTTGGTATATTAATAACGCTTTTTCTAACGGGTAAATAGTG	2744949	2745737	2745787	2745735	-1	TRIATcontig_27	TRIATDRAFT_29275	2744949	2746397	None	3859	364	21190	No_or_no_constitutive_exon
TACCATCTGCTTGGTTACCCTAATACATAGAATACTGATGGGCGGAATAGGG	2821857	2822429	2821807	2821859	1	TRIATcontig_27	TRIATDRAFT_286890	2819591	2822429	None	3859	364	21190	No_or_no_constitutive_exon
TTCAATCTGAGATACAGTCTACTATTTATATACTGATTAAAGGGTACCAGGT	3034200	3036124	3036174	3036122	-1	TRIATcontig_27	TRIATDRAFT_312003	3034200	3037585	None	3859	364	21190	No_or_no_constitutive_exon
GTATGAGCCAGCCCCTTTTCTTGGGTCGATCGGTCTAACCTGTAGGGTAGCG	3059736	3059817	3059867	3059815	-1	TRIATcontig_27	TRIATDRAFT_77939	3059531	3060371	None	3859	364	21190	No_or_no_constitutive_exon
TAGTTCGAAATCTTGACTTTGACTATTGAGGCTTACGAGGGGCTGGGTAGAT	3059531	3059663	3059713	3059661	-1	TRIATcontig_27	TRIATDRAFT_77939	3059531	3060371	None	3859	364	21190	No_or_no_constitutive_exon
CTGGTGTTGCGTTTGATAATTTGAAACAAGACACACTGACATGGGAATAGAC	3225355	3225678	3225305	3225357	1	TRIATcontig_27	TRIATDRAFT_84700	3225222	3226999	None	3859	364	21190	No_or_no_constitutive_exon
TGACCAGGATGGCGCTATTCCTCCTCTCAATGCAAAGGGCAACGAACAAGTG	3302264	3303272	3302214	3302266	1	TRIATcontig_27	TRIATDRAFT_147496	3301705	3303272	None	3859	364	21190	No_or_no_constitutive_exon
AAGGCATTGTATGGCGGCGTGGATCGAAAAAGAAAGCTAAACGGGAAAAGGT	3346424	3346598	3346648	3346596	-1	TRIATcontig_27	TRIATDRAFT_135003	3344578	3347878	None	3859	364	21190	No_or_no_constitutive_exon
TATACAAAGTATCGGACCTTTCTTGACGGTCCCCACAAGGGCGAAATGAGGA	3470744	3470958	3470694	3470746	1	TRIATcontig_27	TRIATDRAFT_31864	3468202	3472068	None	3859	364	21190	No_or_no_constitutive_exon
TACAGGCCGCCGAGATGCTAGGTGAGGCTGAAAGCTAATCACATGGGAAGCG	3530698	3531044	3531094	3531042	-1	TRIATcontig_27	TRIATDRAFT_31108	3530698	3532431	None	3859	364	21190	No_or_no_constitutive_exon
CGTATTACTGATTACCATTGAGTGGTAACGCATACTGATCTGTTGGGAAGAA	3641651	3642128	3641601	3641653	1	TRIATcontig_27	TRIATDRAFT_321815	3640626	3642128	None	3859	364	21190	No_or_no_constitutive_exon
GAATTGATTTCAATGGCAAGTGGGTTAACCATATTAACCATGATGGGTAGTT	3713920	3714486	3714536	3714484	-1	TRIATcontig_27	TRIATDRAFT_302116	3713920	3715533	None	3859	364	21190	No_or_no_constitutive_exon
AAGAGGTTCCCACGTACGGCGCCGGCAGGATTTTGGCCGATGGGAGTGAGGA	3764313	3764397	3764447	3764395	-1	TRIATcontig_27	TRIATDRAFT_172728	3761709	3764637	None	3859	364	21190	No_or_no_constitutive_exon
ACAGGCAATTATTCTACCATGTGTAATGGAATGCTAATAGGGCGAAATAGCT	3874766	3876239	3876289	3876237	-1	TRIATcontig_27	TRIATDRAFT_259469	3874766	3876512	None	3859	364	21190	No_or_no_constitutive_exon
TGCCGATATCCATAAATGTAACCGTTGCTAACTGACTTGGGGTACAATAGGC	3887858	3888026	3888076	3888024	-1	TRIATcontig_27	TRIATDRAFT_205256	3887858	3889706	None	3859	364	21190	No_or_no_constitutive_exon
CAAAAGTACGAAAACCTGTCTGATCCGAGACTAACATGTGACGGGCACAGAT	3920089	3921007	3920039	3920091	1	TRIATcontig_27	TRIATDRAFT_207023	3919075	3921007	None	3859	364	21190	No_or_no_constitutive_exon
TTCGTGATGGATGCCGAGATGCTGCAGTGCATGCGTAACGGGCAAAATAGAT	4049877	4049949	4049999	4049947	-1	TRIATcontig_27	TRIATDRAFT_278083	4049087	4050064	None	3859	364	21190	No_or_no_constitutive_exon
TCACGCTATATCCTTTTTCTTTTTTTTGTTCTGCTTCTAACGTGGGATAGAA	4261321	4261731	4261271	4261323	1	TRIATcontig_27	TRIATDRAFT_31573	4257854	4261901	None	3859	364	21190	No_or_no_constitutive_exon
ATTTCTTATCTGAATACACTCTGTATCCATCTAACTCTGGGTATAAAAAGGC	4321829	4322979	4323029	4322977	-1	TRIATcontig_27	TRIATDRAFT_302229	4321829	4323407	None	3859	364	21190	No_or_no_constitutive_exon
GCGTGATGCCCTTGATCTCACATGCCACCCAGAAGCTGATGGGGTTATAGTT	4432708	4433419	4432658	4432710	1	TRIATcontig_27	TRIATDRAFT_295685	4432560	4435981	None	3859	364	21190	No_or_no_constitutive_exon
ACAATTACCGAGCCTTTGGCGCAACACGGCGCACTGACACTGGGACATAGAA	4494767	4494916	4494717	4494769	1	TRIATcontig_27	TRIATDRAFT_229194	4493832	4496339	None	3859	364	21190	No_or_no_constitutive_exon
TTCCTTTACGACTGCTCAGCGACAGCAAGCGCAATGTCAAAGATGGGCAGCA	4538630	4538800	4538850	4538798	-1	TRIATcontig_27	TRIATDRAFT_229209	4538217	4542262	None	3859	364	21190	No_or_no_constitutive_exon
GGCCTTGGTGCTGGCCAGCAGGGCCTCGATCGATTTGGACCGATGGGCAGCG	4544069	4544142	4544019	4544071	1	TRIATcontig_27	TRIATDRAFT_126920	4543716	4547755	None	3859	364	21190	No_or_no_constitutive_exon
GAGAAGATGGAATTCAAATTGCGCACTGTTTACTAACCGGGGATGAATAGAC	4554768	4555102	4554718	4554770	1	TRIATcontig_27	TRIATDRAFT_322072	4550927	4555102	None	3859	364	21190	No_or_no_constitutive_exon
CTTTTATGATGGTAAAAAAAAATATTTAATATGTACTAACTTGGGAATAGCT	4631418	4631500	4631550	4631498	-1	TRIATcontig_27	TRIATDRAFT_84287	4630947	4632803	None	3859	364	21190	No_or_no_constitutive_exon
CAGAAGCTCCACGCATAAGCCCTGAGGACTTTGGCATGGGAGGGCCGCAGAA	4692635	4692675	4692725	4692673	-1	TRIATcontig_27	TRIATDRAFT_251278	4690466	4694325	None	3859	364	21190	No_or_no_constitutive_exon
AGAAGTGTAAAACATTGTTCTATGTGGCAGTTAACGAGAATCGGGAACAGAC	4784082	4784209	4784259	4784207	-1	TRIATcontig_27	TRIATDRAFT_278299	4783844	4785167	None	3859	364	21190	No_or_no_constitutive_exon
AACCCGCAGTTTTCAAAAGTGAAGATACGTCCGATGGGGAGAATATCAAGGT	4852809	4853504	4852759	4852811	1	TRIATcontig_27	TRIATDRAFT_251378	4852212	4854418	None	3859	364	21190	No_or_no_constitutive_exon
CTTTTTGCTTGCTAGCTAACTTGATATCTTGATATCTGGGAAGGCCAAAGGG	5018683	5019231	5019281	5019229	-1	TRIATcontig_27	TRIATDRAFT_166457	5018683	5020180	None	3859	364	21190	No_or_no_constitutive_exon
CATAGACCGCAGCTGGAGCTAGCCAAGGCTTTAAAATCGGGCATGACAAGGC	5055418	5056030	5056080	5056028	-1	TRIATcontig_27	TRIATDRAFT_77530	5055189	5056204	None	3859	364	21190	No_or_no_constitutive_exon
GAGCTTGCAGAATACGTCCAAGATTTATGGTTACTGATAGAGAGGGATAGAA	5099677	5111125	5111175	5111123	-1	TRIATcontig_27	TRIATDRAFT_29109	5099677	5111491	None	3859	364	21190	No_or_no_constitutive_exon
TGGGCTATACACACGGACGTGGGATCTGAGCTAATGTTTGAGGGTTACAGAA	5276749	5276936	5276986	5276934	-1	TRIATcontig_27	TRIATDRAFT_259707	5276749	5277620	None	3859	364	21190	No_or_no_constitutive_exon
GAGACTTGAGTCGTTAATCTCTTTCTTGATCTCCTTCTCAACGGGACCAGAT	5285581	5285685	5285735	5285683	-1	TRIATcontig_27	TRIATDRAFT_251669	5283116	5285806	None	3859	364	21190	No_or_no_constitutive_exon
TCTCCAAATAGTTGCATAACTCCGCTAACAAGTTTGGGATAATACAACAGTT	5556858	5557386	5556808	5556860	1	TRIATcontig_27	TRIATDRAFT_287602	5556009	5557958	None	3859	364	21190	No_or_no_constitutive_exon
TACCGAGATTGCATGCATGGCTTTTGCTGCTCAGCCGTTTTGCGGGTAAGCT	222090	222731	222040	222092	1	TRIATcontig_26	TRIATDRAFT_78906	221007	222731	None	3859	364	21190	No_or_no_constitutive_exon
CCTTTACTCTCTTCAGCTCCTCATAGGCGAAAGGGAAAGGGAAAAGCCAGCA	234585	234644	234535	234587	1	TRIATcontig_26	TRIATDRAFT_185589	234026	234644	None	3859	364	21190	No_or_no_constitutive_exon
AAATTTCTCGAGTATCGATCTAGCGAATCCTGTTGCTAATTTGGGAATAGGC	318989	321009	318939	318991	1	TRIATcontig_26	TRIATDRAFT_35140	318870	321472	None	3859	364	21190	No_or_no_constitutive_exon
GGGTGAGTTATTAAACCTTCTGGTTTATATCATATGTTGACAGGGGATAGTA	344595	346702	346752	346700	-1	TRIATcontig_26	TRIATDRAFT_293811	344595	348699	None	3859	364	21190	No_or_no_constitutive_exon
CATCCGCGGCGGCAGCATCAAGAGGACTAACACTCAAGGGTGAAATATAGGC	486671	487373	487423	487371	-1	TRIATcontig_26	TRIATDRAFT_86586	485785	487576	None	3859	364	21190	No_or_no_constitutive_exon
CAGCAGCATGGAAAGACAAGTTACTAATTAACCGTTTGGGCAATAAATAGGT	511094	511113	511044	511096	1	TRIATcontig_26	TRIATDRAFT_86577	510689	512333	None	3859	364	21190	No_or_no_constitutive_exon
TCGATAACATGTCCGTATTTTAGGAGACCGAGCGCTAACGGGACTTGAAGGC	553525	553632	553682	553630	-1	TRIATcontig_26	TRIATDRAFT_131157	552483	553773	None	3859	364	21190	No_or_no_constitutive_exon
CCAAGAGGATCTAGGATACCCAGATATCAACACAGCTAATAGTTGGGCAGAC	701457	701620	701670	701618	-1	TRIATcontig_26	TRIATDRAFT_224421	699771	702775	None	3859	364	21190	No_or_no_constitutive_exon
GTTTCTTGGATGAAATGTGTAATGACCCTAATTCTGACCCTGGGATGCAGGC	762460	762901	762410	762462	1	TRIATcontig_26	TRIATDRAFT_149877	760375	763157	None	3859	364	21190	No_or_no_constitutive_exon
GATTTATAACCCCAATCATCAAGCAGCATCTACTGACACTGGGAAAGCAGCA	765568	765822	765872	765820	-1	TRIATcontig_26	TRIATDRAFT_310207	765568	766341	None	3859	364	21190	No_or_no_constitutive_exon
CTGTCAATGGTTGTTGGGCTTACGATTGTTATACTGCTATGTTTGGGGAGGT	858004	858100	858150	858098	-1	TRIATcontig_26	TRIATDRAFT_276093	858004	860062	None	3859	364	21190	No_or_no_constitutive_exon
AGCATCTTCTTTGAAATTCATGGGTACCATTTCTGACAAGGGACATGCAGCA	877825	878597	878647	878595	-1	TRIATcontig_26	TRIATDRAFT_6146	877825	879277	None	3859	364	21190	No_or_no_constitutive_exon
TTCTGTAAGTTGTGAATGTGATTTGCTGACGGGATGTGGGCCAAAATAAGAG	1066299	1066398	1066448	1066396	-1	TRIATcontig_26	TRIATDRAFT_35252	1065924	1066903	None	3859	364	21190	No_or_no_constitutive_exon
GACTTGCTTGGTTGCTGGGCTGACATGGGAGTGTTTTCGCTGGGAATTAGAG	1285122	1285335	1285072	1285124	1	TRIATcontig_26	TRIATDRAFT_127573	1284914	1286023	None	3859	364	21190	No_or_no_constitutive_exon
CGGGCTGCTATCTATGCCTTTTCCATACATTTGCTAACTTGGGGAAACAGGC	1288304	1288658	1288708	1288656	-1	TRIATcontig_26	TRIATDRAFT_300820	1288304	1290236	None	3859	364	21190	No_or_no_constitutive_exon
TCTTCCCCGGCAGCTCCAGCGTCGGCACCAGCAGCTCCGGCAGGGACAAGGC	1392409	1392589	1392639	1392587	-1	TRIATcontig_26	TRIATDRAFT_33357	1390133	1392661	TPK3	3859	364	21190	No_or_no_constitutive_exon
CTCTCTCTATTTCTTTGTGGTGACACTCAAGCTGACTCTGGGATGCAAAGGT	1746650	1747194	1746600	1746652	1	TRIATcontig_26	TRIATDRAFT_300906	1746100	1748668	None	3859	364	21190	No_or_no_constitutive_exon
GCATCCACGCGCACCTTCACTCAAGAAACAAGCTAACTCGGCGAGGGCAGAA	1762928	1763164	1763214	1763162	-1	TRIATcontig_26	TRIATDRAFT_34684	1761114	1763267	None	3859	364	21190	No_or_no_constitutive_exon
ATTTCGTCTTATTTTGGAAATATGGGCTGACATTAATGGTTTGGGGGCAGGT	1830182	1830512	1830132	1830184	1	TRIATcontig_26	TRIATDRAFT_137104	1829249	1830512	None	3859	364	21190	No_or_no_constitutive_exon
TGTTTGTCGTGAGCTATCAGATTGCTAACACGTCCTCTCTGCAGGGAGAGTT	1927076	1927184	1927026	1927078	1	TRIATcontig_26	TRIATDRAFT_224995	1926161	1927433	None	3859	364	21190	No_or_no_constitutive_exon
TGAAGCAAGTTGACAGAGACATTGATAATTCAAGTGTGTATGGGTACAAGGT	1944582	1944626	1944532	1944584	1	TRIATcontig_26	TRIATDRAFT_131019	1943063	1945678	None	3859	364	21190	No_or_no_constitutive_exon
CACAGCCATTTACTTTATACCCTGCTAATGATACCACCTGTGGGAAATAGTC	1954345	1955583	1954295	1954347	1	TRIATcontig_26	TRIATDRAFT_285624	1954202	1955583	None	3859	364	21190	No_or_no_constitutive_exon
TTCAGTGTACTACATACTACACCTAGGTGCTGTGCTGAAACTGGGCAAAGCT	1996501	1998149	1996451	1996503	1	TRIATcontig_26	TRIATDRAFT_294109	1995513	1998149	None	3859	364	21190	No_or_no_constitutive_exon
AACGGACAGCATCATGGTCGTCAAATGACAATTCTGCTAAGAGGGCCAAGTA	2008687	2009486	2008637	2008689	1	TRIATcontig_26	TRIATDRAFT_294114	2006947	2011894	None	3859	364	21190	No_or_no_constitutive_exon
TTTTTTTTCAGGTGGGATAAATTAGCTAATGCCGGGGGAAACAACCAAAGAT	2204814	2205934	2204764	2204816	1	TRIATcontig_26	TRIATDRAFT_300992	2203889	2205934	None	3859	364	21190	No_or_no_constitutive_exon
CTAGATCAAGGCATGCCAGCGCCCAGAGCGCCGCCTCCGCCGCGGGAGAGAG	2221626	2222636	2222686	2222634	-1	TRIATcontig_26	TRIATDRAFT_32734	2221395	2223757	None	3859	364	21190	No_or_no_constitutive_exon
ATCGGCCAGGCCAGGCAATATGCGGCAGCGGCCGCTGCTCTGGGCAGCAGCA	2344476	2344591	2344426	2344478	1	TRIATcontig_26	TRIATDRAFT_294184	2343214	2347982	None	3859	364	21190	No_or_no_constitutive_exon
TTTCCTTTTTGGATCTCGTATAGCACGCATAGCTTACACGGGAGGCACAGGT	2613641	2615130	2613591	2613643	1	TRIATcontig_26	TRIATDRAFT_130931	2610097	2615130	None	3859	364	21190	No_or_no_constitutive_exon
GTCAACATATTCCTCGAAGAAGAAAGAATCCCAGGACTAACGGGCAAAAGGT	2801264	2801336	2801214	2801266	1	TRIATcontig_26	TRIATDRAFT_294283	2797438	2803145	None	3859	364	21190	No_or_no_constitutive_exon
TGGAATTTAACGTTTGGTGGAGAATGCGGCGTGCTAATGTTGAGGGATAGAC	2888123	2888155	2888205	2888153	-1	TRIATcontig_26	TRIATDRAFT_276615	2888123	2888557	None	3859	364	21190	No_or_no_constitutive_exon
AACTGCCGCAGCCGGACGTTGAGCTGATCAGTGCCTTTGAATTGGGACAGTA	2900373	2903033	2900323	2900375	1	TRIATcontig_26	TRIATDRAFT_285860	2900060	2903326	None	3859	364	21190	No_or_no_constitutive_exon
TACATCTATACACATTGCTACTCAGATGCTAACTGCCAATCATGGGACAGAT	3114250	3114384	3114434	3114382	-1	TRIATcontig_26	TRIATDRAFT_258498	3113945	3114781	None	3859	364	21190	No_or_no_constitutive_exon
TTTGAAGCTGATTGGGTTTTTATTTTACTTTGCTAACTTGTGGGACGTAGTT	3168793	3175765	3168743	3168795	1	TRIATcontig_26	TRIATDRAFT_225706	3168026	3175765	None	3859	364	21190	No_or_no_constitutive_exon
GGCAACTCCCCACCAGAGCCCACCCTCCAGACCTGGTGCAACCGGGAGAGCC	3189794	3191489	3189744	3189796	1	TRIATcontig_26	TRIATDRAFT_247705	3188078	3191928	None	3859	364	21190	No_or_no_constitutive_exon
CAGAACGCATGCATGCCTGCTGCATACTGACACAACATCCGATGGGGTAGGA	3310315	3310549	3310265	3310317	1	TRIATcontig_26	TRIATDRAFT_130841	3309768	3311009	None	3859	364	21190	No_or_no_constitutive_exon
ATGATGGCCCAAATGAAGACTAACACCAAGCTTCTGGCTAATGGGAGTAGGA	3371443	3371488	3371393	3371445	1	TRIATcontig_26	TRIATDRAFT_320648	3371166	3371925	None	3859	364	21190	No_or_no_constitutive_exon
GCCACCAGTGATTACAAACTTGCAACATCAAAGGCTAACTGGGCAATAAGGC	3560254	3561152	3561202	3561150	-1	TRIATcontig_26	TRIATDRAFT_148960	3560254	3561927	None	3859	364	21190	No_or_no_constitutive_exon
GCCATTGCGTTTTGCGAGGCTTTGAACTAACCAGAGTTGGGGATGATTAGAC	3774220	3774252	3774170	3774222	1	TRIATcontig_26	TRIATDRAFT_301285	3773924	3777604	None	3859	364	21190	No_or_no_constitutive_exon
CTCGGCACAATCTTTTTGCAATGTTCTAAACACTTTGGGGGAAATTATAGCA	3818251	3818352	3818402	3818350	-1	TRIATcontig_26	TRIATDRAFT_85692	3817993	3818533	None	3859	364	21190	No_or_no_constitutive_exon
AGCACTCTGAATTGATCCTAAATTATCCATAGATTTAACTGGGCTGCGAGAA	3836498	3836579	3836629	3836577	-1	TRIATcontig_26	TRIATDRAFT_34655	3834986	3837080	None	3859	364	21190	No_or_no_constitutive_exon
ATTTACTTGGTGTTATTTCGGTGACGTTGTGCTAATCATGGGTTGAATAGGC	3954305	3954882	3954255	3954307	1	TRIATcontig_26	TRIATDRAFT_301320	3953985	3955701	None	3859	364	21190	No_or_no_constitutive_exon
GAAGAATTTGTCAGAAGTTGCAAGACGGGATTGTCTAACGATGGGAACAGGT	4064702	4064989	4065039	4064987	-1	TRIATcontig_26	TRIATDRAFT_301351	4064702	4065412	None	3859	364	21190	No_or_no_constitutive_exon
TAGTAAGGATAACAAGAAGGATAACGATAAAGAAGAGAGCGAGGGCAAAGAG	180461	180958	181008	180956	-1	TRIATcontig_25	TRIATDRAFT_150119	180461	182035	None	3859	364	21190	No_or_no_constitutive_exon
TGACTATTTGTGTCAACTTGGCACTCGAGTGCTAACAAGGGAAATGATAGAG	260485	263316	263366	263314	-1	TRIATcontig_25	TRIATDRAFT_319089	260485	266835	None	3859	364	21190	No_or_no_constitutive_exon
ATCATAGCTAGACTCGCAGCGAATACGGATTCTGACGTTTTGAGGGACAGCT	300432	300564	300614	300562	-1	TRIATcontig_25	TRIATDRAFT_127655	297756	300657	None	3859	364	21190	No_or_no_constitutive_exon
ACGTCGTGGGTCTGACTTGGAGTCAAACTACAAACTTGCCGGGGTGGAAGAT	323186	323398	323136	323188	1	TRIATcontig_25	TRIATDRAFT_293107	323011	324485	None	3859	364	21190	No_or_no_constitutive_exon
AAATGAATAGCAATAGCCGTCTTTTTTTTTACTAACTCTGCAATGGGTAGTG	410223	410606	410656	410604	-1	TRIATcontig_25	TRIATDRAFT_79036	409778	411718	None	3859	364	21190	No_or_no_constitutive_exon
GCTTCTACCGTCGGATAGATCAGATCTGGGGGCTAATGGGAGAATGACAGAT	552474	552500	552424	552476	1	TRIATcontig_25	TRIATDRAFT_35699	552196	553858	None	3859	364	21190	No_or_no_constitutive_exon
AGCAAACTTCAATTTTCGGGCCTAATAAGAGTCCACTAACACGAGGGTAGGG	596166	597557	597607	597555	-1	TRIATcontig_25	TRIATDRAFT_137796	596166	598127	None	3859	364	21190	No_or_no_constitutive_exon
GAGTAGCCATGCTATCATCAATGCTTACTTTGCTAACAATGAGGGTGTAGGA	630333	630893	630283	630335	1	TRIATcontig_25	TRIATDRAFT_319191	629866	631921	None	3859	364	21190	No_or_no_constitutive_exon
TGGAGCATGGATATCCAGATTGTTATTTCAGTTCTGACCCGGGGCAATAGCA	639986	640213	640263	640211	-1	TRIATcontig_25	TRIATDRAFT_319193	635922	641038	None	3859	364	21190	No_or_no_constitutive_exon
TGCTCCACGGCGTGAATTATGAAAAGATGTGTATTAATCATGGGGAACAGTG	890868	891101	890818	890870	1	TRIATcontig_25	TRIATDRAFT_300299	889702	892069	None	3859	364	21190	No_or_no_constitutive_exon
AGTCTATATGACCATCATCCAATAGACGGTCAAGCTAATGCTGGGAATAGTT	1027363	1028082	1027313	1027365	1	TRIATcontig_25	TRIATDRAFT_79173	1024863	1028082	None	3859	364	21190	No_or_no_constitutive_exon
TATGCCTTAATGGAGAATACATGCTGATCTATTCTGGGAGTGGAAAACAGGT	1067257	1070551	1070601	1070549	-1	TRIATcontig_25	TRIATDRAFT_222849	1067257	1070840	None	3859	364	21190	No_or_no_constitutive_exon
TTTACGTTTCAAGGCATTATATAAGAATAGGTTGACTAACAGGGTCGCAGGC	1156497	1157152	1157202	1157150	-1	TRIATcontig_25	TRIATDRAFT_300355	1156497	1158456	None	3859	364	21190	No_or_no_constitutive_exon
ATTGGTATCTGGTAACTACTGCAAGAGGCATTCTGACCTTGGGATGACAGTT	1257366	1257445	1257495	1257443	-1	TRIATcontig_25	TRIATDRAFT_37284	1257237	1258121	None	3859	364	21190	No_or_no_constitutive_exon
TCTTTCAGAAGCAAAAAAGGAACTGCTTTAGCTAACAGCGAGGGATAAAGTC	1371587	1372880	1372930	1372878	-1	TRIATcontig_25	TRIATDRAFT_183582	1371587	1373145	None	3859	364	21190	No_or_no_constitutive_exon
GGTAAAGAAGACATCCCTATCTCCAACTTCCTTTCTCTAACATGGGCAAGAT	1637316	1637845	1637266	1637318	1	TRIATcontig_25	TRIATDRAFT_245196	1636465	1639245	None	3859	364	21190	No_or_no_constitutive_exon
CGAGCACGAGCACGAGCACGAGCACGAGCACGCTGAGGGTGGCGATGAAGTA	1679371	1681084	1681134	1681082	-1	TRIATcontig_25	TRIATDRAFT_223235	1679371	1682707	None	3859	364	21190	No_or_no_constitutive_exon
ACTTGCCCAATACTCTCATCGTCTCAATCAATAGAAAAGAGGGGCTGGAGAC	1704444	1705354	1704394	1704446	1	TRIATcontig_25	TRIATDRAFT_138208	1702526	1705354	None	3859	364	21190	No_or_no_constitutive_exon
CAATGCGGCAGCACAGATGTGACATCTCCAGCTGACAGGAGGGCGTACAGGA	1928645	1929205	1929255	1929203	-1	TRIATcontig_25	TRIATDRAFT_319543	1927099	1929557	None	3859	364	21190	No_or_no_constitutive_exon
CAAAGGGAAATGCGTTTTATGGATATCAAGTGGCTAACTTGCTGGGAAAGGT	2126448	2126538	2126398	2126450	1	TRIATcontig_25	TRIATDRAFT_131509	2125962	2127392	None	3859	364	21190	No_or_no_constitutive_exon
TTGATCTTCACCCGAGTCTAGACGCGAGAGGCTAATCTTTGGGGTAATAGAT	2268656	2269139	2268606	2268658	1	TRIATcontig_25	TRIATDRAFT_300583	2266800	2269139	None	3859	364	21190	No_or_no_constitutive_exon
CGCCTCATGCTGCAGCGGTGATGAAGACTGGCTAACGATGGGAAATGCAGAG	2322758	2322891	2322941	2322889	-1	TRIATcontig_25	TRIATDRAFT_223673	2320236	2323029	None	3859	364	21190	No_or_no_constitutive_exon
CCCTCTTACTCTCTTATTGAGCAAAGCTTATGCAATTGGGGGGGTGATAGAC	2450721	2451221	2451271	2451219	-1	TRIATcontig_25	TRIATDRAFT_300625	2450721	2451703	None	3859	364	21190	No_or_no_constitutive_exon
AAGGATAGCCATGCCGCCGTCAGCCCCAGTGAAGGCTTCTGGGATCCGAGTG	2593832	2594097	2593782	2593834	1	TRIATcontig_25	TRIATDRAFT_223847	2593149	2594097	None	3859	364	21190	No_or_no_constitutive_exon
GTTCTATCTGCAAACCTCCGCGACTACTTGCCCCAGCCCTACAACGGGAGGA	2598140	2598615	2598665	2598613	-1	TRIATcontig_25	TRIATDRAFT_176483	2598140	2599523	None	3859	364	21190	No_or_no_constitutive_exon
GCTGATCGCCATGGATGGCCACGTTTGTATACTAATGTGGGCGGGAATAGGA	2690808	2690934	2690758	2690810	1	TRIATcontig_25	TRIATDRAFT_293686	2690081	2692154	None	3859	364	21190	No_or_no_constitutive_exon
GGCTTTTACTTCAGCCATTGTGCAATTTGGGGTTTGCTAATGGGATGTAGAT	2714545	2714709	2714495	2714547	1	TRIATcontig_25	TRIATDRAFT_79502	2712838	2714922	None	3859	364	21190	No_or_no_constitutive_exon
TCCTACAGTAAGTAGTACTTGCACACCACTGCCAAAAATGGGGGCGCCAGCC	2860469	2861175	2860419	2860471	1	TRIATcontig_25	TRIATDRAFT_87564	2860062	2861784	None	3859	364	21190	No_or_no_constitutive_exon
TGTCAATTGTTCCCCGCGACTTGGAGGCCTCGCTGGCTGCTGCGTGGGAGGC	172623	172800	172573	172625	1	TRIATcontig_24	TRIATDRAFT_80142	171897	172800	None	3859	364	21190	No_or_no_constitutive_exon
CCTCAAGATGAGCCGGAGTTCTCCATGACAATTACTAACTACAGGGCCAGAT	185649	187343	187393	187341	-1	TRIATcontig_24	TRIATDRAFT_88381	185649	190397	None	3859	364	21190	No_or_no_constitutive_exon
CCAGCAGCAGATCGACATGGGTGGAGTACTCTGGATTGGGCAGGCAGAAGTA	365793	365969	365743	365795	1	TRIATcontig_24	TRIATDRAFT_220486	362744	365969	None	3859	364	21190	No_or_no_constitutive_exon
CCCCAAACCCGATGGTCCTGTTACTTCTGCTGCTAGAAGAGCAAGGGCAGAT	502588	505117	505167	505115	-1	TRIATcontig_24	TRIATDRAFT_220554	501428	505943	None	3859	364	21190	No_or_no_constitutive_exon
CTGATCCTGCTTGAGGTATTTGGTCCTGGCTAAGAAGATGGGGTCACAAGCA	532558	532698	532508	532560	1	TRIATcontig_24	TRIATDRAFT_299659	532151	534161	None	3859	364	21190	No_or_no_constitutive_exon
CTGGCTGCAGTTTGTCGATGCGCAGCTTTGATACTGACACGGGAATATAGAA	586308	586404	586258	586310	1	TRIATcontig_24	TRIATDRAFT_128209	586079	586825	None	3859	364	21190	No_or_no_constitutive_exon
TTTGATCTAGCGCCAATATCAGGACATGGCAGCTGATACATGGGAAATAGTG	586483	586635	586433	586485	1	TRIATcontig_24	TRIATDRAFT_128209	586079	586825	None	3859	364	21190	No_or_no_constitutive_exon
TGCAGCTACTCCCTTTTCGTGAAGCAAGTTTTGACCTCCCGGGAATTTAGGA	846488	847268	846438	846490	1	TRIATcontig_24	TRIATDRAFT_283940	845502	847268	None	3859	364	21190	No_or_no_constitutive_exon
TAAGTCCTCCTATCGCTTCTTTAGATGTCACTGTATTCATCGATGGGTAGCT	951646	952037	951596	951648	1	TRIATcontig_24	TRIATDRAFT_79965	951265	952855	None	3859	364	21190	No_or_no_constitutive_exon
ACATGCCTCTTCCAGTATAAGACAAGGTTGCTAATTTGATTTGGGGGCAGAT	1026672	1026805	1026855	1026803	-1	TRIATcontig_24	TRIATDRAFT_163709	1025290	1027269	None	3859	364	21190	No_or_no_constitutive_exon
AAAAAGCTCCAAGAGGGGTTAATTGTGAGACATGCTGATGGGGAAGATAGCC	1130534	1130573	1130623	1130571	-1	TRIATcontig_24	TRIATDRAFT_299769	1129588	1130889	None	3859	364	21190	No_or_no_constitutive_exon
GCGCCCCGCCATAAGTTGGAAGTTGTGAAGCTGATGAGAGAGGGATGCAGAC	1339168	1339298	1339348	1339296	-1	TRIATcontig_24	TRIATDRAFT_299817	1337653	1339524	None	3859	364	21190	No_or_no_constitutive_exon
CTTTTGACCTTACCCACCTGGTGAGGATGGACGAGCTAACACTGGGATAGTT	1379546	1379653	1379703	1379651	-1	TRIATcontig_24	TRIATDRAFT_284076	1377967	1380764	None	3859	364	21190	No_or_no_constitutive_exon
CGTTTTCTAAAAAAGGGGGAAAAGATACAAGATTTCGCAATCATGGGAAGTG	1435933	1436045	1435883	1435935	1	TRIATcontig_24	TRIATDRAFT_292672	1434875	1437525	None	3859	364	21190	No_or_no_constitutive_exon
ACCCCGTCGTTCAGCAACGACGTTGGATATGGGCTCGAGCGCAGGGCTAGGC	1724956	1725534	1725584	1725532	-1	TRIATcontig_24	TRIATDRAFT_171660	1724956	1729108	None	3859	364	21190	No_or_no_constitutive_exon
TATATGCTTATTGCTAACTATGAGTTTCTTTTTTACTTTGGGAATCAAAGGA	1785371	1785648	1785698	1785646	-1	TRIATcontig_24	TRIATDRAFT_318735	1783857	1785740	None	3859	364	21190	No_or_no_constitutive_exon
TGGGATAGAGACAAGACCCGTTAAGAATTGGGAGCTGACTGGGAGTTTAGTT	1978734	1978779	1978829	1978777	-1	TRIATcontig_24	TRIATDRAFT_38099	1978530	1979661	None	3859	364	21190	No_or_no_constitutive_exon
GTGAGACAGAGCCTCATAAGGAGGAGGCAAAGAAGGGGGAAGAGAAGAAGGC	1993774	1993833	1993724	1993776	1	TRIATcontig_24	TRIATDRAFT_18119	1993020	1993833	None	3859	364	21190	No_or_no_constitutive_exon
GCCGCCACAACGATCCCCTCATGTGCCTCAGTATCAACCGTCGAGGGCAGCT	2084538	2085403	2084488	2084540	1	TRIATcontig_24	TRIATDRAFT_221642	2084251	2086106	None	3859	364	21190	No_or_no_constitutive_exon
CCGCCTCGGCCTGCAGCAGCGCCAACGACAGGTTACTGACGGGCTGGTAGAA	2149750	2150365	2150415	2150363	-1	TRIATcontig_24	TRIATDRAFT_292848	2149462	2151177	None	3859	364	21190	No_or_no_constitutive_exon
CTTTGAATTCTTTATTAATGTTGAACATTTTACTGACACCAGCTGGGCAGCC	2504869	2505762	2504819	2504871	1	TRIATcontig_24	TRIATDRAFT_182114	2503974	2505762	None	3859	364	21190	No_or_no_constitutive_exon
ATGGACTGCGATGAGAATCCCTAGTATTGTATGTCTGATGGGTGAGATAGAT	2509971	2510015	2510065	2510013	-1	TRIATcontig_24	TRIATDRAFT_87697	2509971	2510346	None	3859	364	21190	No_or_no_constitutive_exon
TGTCTTCCCTGAGAATGCTCTTCTTCCCGCACAACGCCGTGGGTGAAAAGGC	2587716	2587941	2587991	2587939	-1	TRIATcontig_24	TRIATDRAFT_138705	2587005	2588460	None	3859	364	21190	No_or_no_constitutive_exon
TAAGAGACATGGAGGAAATTGGGAGTCATACTAACTTTTGGGGCGAAAAGAT	2720035	2720106	2719985	2720037	1	TRIATcontig_24	TRIATDRAFT_131608	2719744	2723317	None	3859	364	21190	No_or_no_constitutive_exon
AGACAAGCCAGAAATCGTAGACACCCCTGCCAGTCTCTTTGGGTCGACAGGC	2742237	2743136	2742187	2742239	1	TRIATcontig_24	TRIATDRAFT_292992	2741904	2744764	None	3859	364	21190	No_or_no_constitutive_exon
CTGTTCATCCAATCTATTATCCAGCATCCAAATGATAGGCCTGGGAAAAGAC	254491	254778	254441	254493	1	TRIATcontig_23	TRIATDRAFT_171630	252075	255339	None	3859	364	21190	No_or_no_constitutive_exon
TACTTGGTGGGGTGAGGATTGCAAAAGTTTTGCTGACAGCTATGGGAAAGGT	297270	300131	300181	300129	-1	TRIATcontig_23	TRIATDRAFT_317789	297270	302191	None	3859	364	21190	No_or_no_constitutive_exon
CGTTACGTTCACTCAGAAAAGGTAAATTGACTAACTGAAGGGCATTAAAGCC	364660	365249	365299	365247	-1	TRIATcontig_23	TRIATDRAFT_80327	364660	365518	None	3859	364	21190	No_or_no_constitutive_exon
ATCTAACAATCGCTCTAGAAATGGCCTCTCAACTTTGCCGGGGGCGCAAGCC	368801	370642	368751	368803	1	TRIATcontig_23	TRIATDRAFT_40314	367771	376013	None	3859	364	21190	No_or_no_constitutive_exon
CGACTATTATATATAAGAACTCGGCTAACTTTGAGGCGGGAATTGAAAAGGA	422335	423343	423393	423341	-1	TRIATcontig_23	TRIATDRAFT_164600	422335	423909	None	3859	364	21190	No_or_no_constitutive_exon
TCCAAAGCCGGTGATATTTGCAACGCCCCATACTCCTCTTGGGCTCAAAGCA	664496	665139	664446	664498	1	TRIATcontig_23	TRIATDRAFT_292018	661207	667551	None	3859	364	21190	No_or_no_constitutive_exon
TCTTGGGTAGAAGAGCTATACATACATTACTGACACAAAGGCGGGCGCAGAT	1024028	1024854	1023978	1024030	1	TRIATcontig_23	TRIATDRAFT_40794	1023304	1024854	None	3859	364	21190	No_or_no_constitutive_exon
GAAATACTCTTCTTCTCTCATAGATGTTTCTAACGAAATGGGTTGAACAGAT	1092580	1092696	1092746	1092694	-1	TRIATcontig_23	TRIATDRAFT_152427	1091230	1095268	None	3859	364	21190	No_or_no_constitutive_exon
AAATCTCAAGACTATTATAGTCGGCCATGCTAACTGGTGGTGGTGGGCAGCC	1167999	1168288	1167949	1168001	1	TRIATcontig_23	TRIATDRAFT_152393	1167159	1168288	None	3859	364	21190	No_or_no_constitutive_exon
CTGTTGTTCAAATGCTGGGTTGGTCATGCTAAGGATTGGGATAATGATAGGG	1348649	1348877	1348927	1348875	-1	TRIATcontig_23	TRIATDRAFT_41299	1347581	1349895	None	3859	364	21190	No_or_no_constitutive_exon
ATTCTTCTTCTGCTTTGGAATATGCTTTCACGTTGGCTGACGGGGTGTAGCT	1366306	1366386	1366256	1366308	1	TRIATcontig_23	TRIATDRAFT_307960	1365707	1366386	None	3859	364	21190	No_or_no_constitutive_exon
ATATTGAAGCTATCTTGCCAGTAAAAATATTCAGCTGATTGGGTATATAGAG	1489651	1489741	1489791	1489739	-1	TRIATcontig_23	TRIATDRAFT_162130	1487165	1490586	None	3859	364	21190	No_or_no_constitutive_exon
TGAAATTGGAGAATCAGACGGATATTTGAGCGGCGCTTTTGAGAAGGGAGGC	1650358	1650627	1650677	1650625	-1	TRIATcontig_23	TRIATDRAFT_40701	1650358	1655118	None	3859	364	21190	No_or_no_constitutive_exon
TTTCTGATATTTCGATGTTGTTAGGAATACTAATGAATGGGCAATGACAGGC	1827536	1827707	1827757	1827705	-1	TRIATcontig_23	TRIATDRAFT_220108	1827536	1830060	None	3859	364	21190	No_or_no_constitutive_exon
AGTTAGTACAGACAAAAAGAATACTTGACATAGCCTTCTAACGGGATCAGGT	1981896	1982055	1982105	1982053	-1	TRIATcontig_23	TRIATDRAFT_264569	1980414	1982391	None	3859	364	21190	No_or_no_constitutive_exon
TCACTCTTCGGACAAAGCTATGCCGCTGAATGATCAAGATTGAACGGGAGAA	136310	141543	141593	141541	-1	TRIATcontig_28	TRIATDRAFT_161231	133084	142587	None	3859	364	21190	No_or_no_constitutive_exon
GGGTCAAGTCATGGTATAAAGAGGCCTGCAAAGCTGACCCTGGTGGGTAGAT	310630	311786	311836	311784	-1	TRIATcontig_28	TRIATDRAFT_152868	309778	314425	None	3859	364	21190	No_or_no_constitutive_exon
GTGCACCCTTTCCGACCCTGAAAACAGTGGCTAATTATTTGGGGGGATAGAC	331490	331962	332012	331960	-1	TRIATcontig_28	TRIATDRAFT_152876	331490	332943	None	3859	364	21190	No_or_no_constitutive_exon
TATGAATACTGGTAACTGGGTGATATCGATGATAACTAATACTGGGGCAGTC	480170	480463	480513	480461	-1	TRIATcontig_28	TRIATDRAFT_152940	478920	480802	None	3859	364	21190	No_or_no_constitutive_exon
CAAAGGAAAATAAAAATACGACAAGCGGCTGACGAAGAGGGAAATTGCAGAT	481951	482128	481901	481953	1	TRIATcontig_28	TRIATDRAFT_146396	481246	482698	None	3859	364	21190	No_or_no_constitutive_exon
TGTGTTACATACAACCGGAAACAAAAGGCTGACTTTTAGGGAAAATGCAGTT	581535	581647	581697	581645	-1	TRIATcontig_28	TRIATDRAFT_80432	579301	581912	None	3859	364	21190	No_or_no_constitutive_exon
AACAAATCTAATTTCACAGTCCATGAATCTCATCATGGGTAATGAAACAGTT	700253	701643	701693	701641	-1	TRIATcontig_28	TRIATDRAFT_42539	700253	702133	None	3859	364	21190	No_or_no_constitutive_exon
GCGTTCTGCAGCTCTCTTCAAGTGACTCTACTAAAGGGCGGATGACATAGGA	840240	841079	841129	841077	-1	TRIATcontig_28	TRIATDRAFT_302580	839511	841575	None	3859	364	21190	No_or_no_constitutive_exon
TGTCGTCACGATCTTCCCATTACGCATAGGCACGCTGACGGGGACTGTAGCA	921139	921355	921089	921141	1	TRIATcontig_28	TRIATDRAFT_296180	920392	921355	None	3859	364	21190	No_or_no_constitutive_exon
CCAGCTCATGCGCTAAGCAAAGTGTTCGACTTGGTAATGAGCGGGCTGAGTG	974260	974700	974210	974262	1	TRIATcontig_28	TRIATDRAFT_80500	973863	977698	None	3859	364	21190	No_or_no_constitutive_exon
TAGCAGATGCAGATAAAGTCGCAGAGAGCCAACCGGCGAGGGTGACGTAGAA	1046550	1046940	1046990	1046938	-1	TRIATcontig_28	TRIATDRAFT_89361	1046257	1047086	None	3859	364	21190	No_or_no_constitutive_exon
TGCACAATAGGACCGTTCTTAAGGACTTGCAAATCTGACAACGGGAATAGAA	1192254	1192729	1192779	1192727	-1	TRIATcontig_28	TRIATDRAFT_322713	1191079	1194278	None	3859	364	21190	No_or_no_constitutive_exon
GAACACCGGTGTGGACTTTGGTTCTTCCCAGCATCAAGGGTCGGGCGGAGAC	1243863	1244680	1244730	1244678	-1	TRIATcontig_28	TRIATDRAFT_252675	1243863	1246980	None	3859	364	21190	No_or_no_constitutive_exon
TTCTGTGTGAACGAATGAGAATGACTTACTAATTACGGGGGATGAAATAGCT	1317324	1317419	1317274	1317326	1	TRIATcontig_28	TRIATDRAFT_161174	1315625	1317868	None	3859	364	21190	No_or_no_constitutive_exon
GGGCCGGGGCGTCTTCTTCGCATTCAGAATGTGCTAACAGGGATGGCTAGAT	1328685	1331700	1328635	1328687	1	TRIATcontig_28	TRIATDRAFT_252705	1328296	1331700	None	3859	364	21190	No_or_no_constitutive_exon
AGTCTCCAACCTACCGGCAAGTAGATGAGGCTCTTGGGAAAACAATACAGCT	1658144	1658456	1658506	1658454	-1	TRIATcontig_28	TRIATDRAFT_89526	1658144	1659649	None	3859	364	21190	No_or_no_constitutive_exon
TCTTCAGCCGCTCCATATCTCCATGTGTCGAGATCTAATAATAGGGGTAGCA	1700986	1701149	1700936	1700988	1	TRIATcontig_28	TRIATDRAFT_252945	1697573	1701986	None	3859	364	21190	No_or_no_constitutive_exon
TGGGCGATTCGCCAGGCAACGAGGTGGCTATTACGGTGACCGGGCTGAAGCC	1727599	1730479	1730529	1730477	-1	TRIATcontig_28	TRIATDRAFT_161835	1727599	1731190	None	3859	364	21190	No_or_no_constitutive_exon
ATCATACCAGTTGCCATGAATGTTTTTTAATCTAATGAGCAAGGGTCCAGAT	1746012	1746425	1745962	1746014	1	TRIATcontig_28	TRIATDRAFT_296385	1745273	1750025	None	3859	364	21190	No_or_no_constitutive_exon
AAGACGAGTTGCGACCTGGAATCTACAATGTAGTGACTATGGGTCAAAAGAT	1869120	1870475	1869070	1869122	1	TRIATcontig_28	TRIATDRAFT_128481	1868391	1870643	None	3859	364	21190	No_or_no_constitutive_exon
AAACCAAGGCATGTCGTGCTTGCTCTGGTGTACTAATTTGCGGGGTACAGCT	1897854	1898274	1898324	1898272	-1	TRIATcontig_28	TRIATDRAFT_302795	1896877	1899143	None	3859	364	21190	No_or_no_constitutive_exon
GCGGGCGACAATTCGGGGTTCATTGTGGGAGCAAACTATGGGAATATCAGTG	1991869	1991924	1991974	1991922	-1	TRIATcontig_28	TRIATDRAFT_296441	1991869	1993163	None	3859	364	21190	No_or_no_constitutive_exon
CTAGGATCAAGATATCAAGATGCTAACTGATTGTTTTCTGGTGGGATTAGCT	182516	182595	182466	182518	1	TRIATcontig_22	TRIATDRAFT_153557	182289	185341	atp6V0A1	3859	364	21190	No_or_no_constitutive_exon
GAGAGGGAGAGAGAGAGAAAGAGAGGCTAATAACAACGACGGGAATATAGCC	247045	247257	247307	247255	-1	TRIATcontig_22	TRIATDRAFT_218164	245812	247819	None	3859	364	21190	No_or_no_constitutive_exon
AGAAGAGGAAGCAAGAAGGCTAATTTTCCCGTCGCGCAATGGGGGGTCAGTG	246670	246913	246963	246911	-1	TRIATcontig_22	TRIATDRAFT_218164	245812	247819	None	3859	364	21190	No_or_no_constitutive_exon
TATTGTGTTGAGTGTAAAAGCGCAGCTTTGCTAACAAAGGGGGAAAACAGGT	540734	540755	540684	540736	1	TRIATcontig_22	TRIATDRAFT_299063	540474	542088	None	3859	364	21190	No_or_no_constitutive_exon
TAGTACTGCTAGTAGTAGGTGTCTTGGTGCGGAAACGTTCAATGGGACAGGT	570055	570376	570005	570057	1	TRIATcontig_22	TRIATDRAFT_89787	569752	570906	None	3859	364	21190	No_or_no_constitutive_exon
CCAAGCTTGGAGCTGATGGACTATCCGCTATGGCTTGCGCTGGGCGATAGGC	570664	570906	570614	570666	1	TRIATcontig_22	TRIATDRAFT_89787	569752	570906	None	3859	364	21190	No_or_no_constitutive_exon
CAAACTCTGAAATGCCGTACTACTTGCAGGCTGTGACGGGAGAGCTCAAGAC	574348	574387	574437	574385	-1	TRIATcontig_22	TRIATDRAFT_153706	574348	580261	None	3859	364	21190	No_or_no_constitutive_exon
TATCGTTTGTGCGATAACGGCAACTAACTAATTGGCATTTGGGATGATAGTC	601631	602484	602534	602482	-1	TRIATcontig_22	TRIATDRAFT_153721	599364	602708	None	3859	364	21190	No_or_no_constitutive_exon
ATGGTACAACTGTTTGCAATTCCAAACAAGACTGACGAGGGAAATGGCAGGT	747036	747635	747685	747633	-1	TRIATcontig_22	TRIATDRAFT_195487	746811	748604	None	3859	364	21190	No_or_no_constitutive_exon
GCTGTAAAGTTGATATAATAAGAGGACATCTGCTGACGCTGGGAGATCAGTT	835177	835873	835923	835871	-1	TRIATcontig_22	TRIATDRAFT_218517	834037	836618	None	3859	364	21190	No_or_no_constitutive_exon
TCATCAACATCATTTGTGTCGTGTCAAGAGTTGCTTACACTGGGGAATAGGT	851024	851194	850974	851026	1	TRIATcontig_22	TRIATDRAFT_256456	850169	852161	None	3859	364	21190	No_or_no_constitutive_exon
TTGCGGATGGGAAATCAGAAGAGAAGAGAGGGATCAGAGGGGGAGAAGAGCC	908236	909011	909061	909009	-1	TRIATcontig_22	TRIATDRAFT_218551	906815	910983	None	3859	364	21190	No_or_no_constitutive_exon
TTATCACATAGAATTATACGCAAATCCATGTATTCTATCAGGGAATACAGGG	1047757	1048112	1047707	1047759	1	TRIATcontig_22	TRIATDRAFT_89904	1046887	1048543	None	3859	364	21190	No_or_no_constitutive_exon
TCATATGCTTTCAAGTATAAAATACGCCAAGGCTGACGAGAAGGGTGCAGCT	1333172	1333292	1333122	1333174	1	TRIATcontig_22	TRIATDRAFT_42971	1332754	1333559	None	3859	364	21190	No_or_no_constitutive_exon
ACTGTATAGCGAATGAATGAACATTGCTTACTAACACGGGAGATGGACAGCA	1509620	1509745	1509795	1509743	-1	TRIATcontig_22	TRIATDRAFT_240812	1508820	1510518	None	3859	364	21190	No_or_no_constitutive_exon
TTCAATATGGCCATGTCGAACCTTGAAGATGTTCCAGATAACGGGTACAGCT	1511738	1511853	1511903	1511851	-1	TRIATcontig_22	TRIATDRAFT_44091	1511738	1513508	None	3859	364	21190	No_or_no_constitutive_exon
CCTGTACTCGATGATTTTGTGTATTTTGGAGCTGACAATGCGGGAAACAGGA	1518917	1520028	1518867	1518919	1	TRIATcontig_22	TRIATDRAFT_240814	1514540	1520028	None	3859	364	21190	No_or_no_constitutive_exon
GTAACTCGGTTGGGTTTTTTTCTTTTTTCGCTCCTGGGGGGGAGAAGTAGAT	1529582	1530067	1530117	1530065	-1	TRIATcontig_22	TRIATDRAFT_283131	1527984	1531814	None	3859	364	21190	No_or_no_constitutive_exon
TCTCAGCCGAAGATGGCTCAGAGGCGATTTAGTCACTGAATTGGGGACAGAT	1673068	1673106	1673156	1673104	-1	TRIATcontig_22	TRIATDRAFT_43063	1672223	1674043	None	3859	364	21190	No_or_no_constitutive_exon
TTAACAACTCACGGTCAAGGCATATTTCGGCATCTAATCAGGGTAATTAGAG	1704094	1704600	1704044	1704096	1	TRIATcontig_22	TRIATDRAFT_256580	1703016	1704600	None	3859	364	21190	No_or_no_constitutive_exon
GCACTTGATGTAGCCCTATACATTGCACTGACGATGACTCCACGGGACAGCA	1713093	1713177	1713227	1713175	-1	TRIATcontig_22	TRIATDRAFT_154038	1711762	1713633	None	3859	364	21190	No_or_no_constitutive_exon
TGGGAACAAAGATCGATATATGCAACTTACTAACTCACGATCGGGAATAGCG	1730478	1731112	1730428	1730480	1	TRIATcontig_22	TRIATDRAFT_43261	1730123	1731112	None	3859	364	21190	No_or_no_constitutive_exon
CGGCAAAAGCAGAGGAAACGCGGGCCGTTCCGGACACTGAACTGGGACAGCC	1890998	1891118	1891168	1891116	-1	TRIATcontig_22	TRIATDRAFT_291865	1889383	1891905	None	3859	364	21190	No_or_no_constitutive_exon
CTTCATAGTTGGATACTATTCGTTAGTTTGATTCTTACTAACAGGGTTAGGC	148620	148984	149034	148982	-1	TRIATcontig_21	TRIATDRAFT_154801	147825	149714	None	3859	364	21190	No_or_no_constitutive_exon
AGTGTCTTTGATGTCTGTTTGTTTTGCATGTATACTCACACGATGGGTAGTT	210559	210704	210509	210561	1	TRIATcontig_21	TRIATDRAFT_217234	210335	218752	None	3859	364	21190	No_or_no_constitutive_exon
TTTCCATGCTGCCATTTGTAGCTGATATCAGGCTAATATGAGGGAAATAGAC	507078	507389	507028	507080	1	TRIATcontig_21	TRIATDRAFT_46287	505870	507389	None	3859	364	21190	No_or_no_constitutive_exon
TTCTTGATACTCTCTATATGTCCTATGGCTTACTAGAACTATCGGGATAGGC	652763	652797	652847	652795	-1	TRIATcontig_21	TRIATDRAFT_45548	651258	652972	None	3859	364	21190	No_or_no_constitutive_exon
ATCACCTACTACTGTCTTATTTCTTCAAGAGCTTCTAACAACCGGGGCAGCA	655314	655966	655264	655316	1	TRIATcontig_21	TRIATDRAFT_217425	654362	655966	None	3859	364	21190	No_or_no_constitutive_exon
TAGGTTTTATGCTCCACGTTTGTCTATTTGAACTAATGGGTGAAAATAAGTG	656164	656796	656846	656794	-1	TRIATcontig_21	TRIATDRAFT_45904	656164	657209	None	3859	364	21190	No_or_no_constitutive_exon
TATACGCGTATATTTGACATTGACTAGCGCTGACTCGGGGAATGCAAAAGGT	749976	750040	750090	750038	-1	TRIATcontig_21	TRIATDRAFT_306768	749498	750935	None	3859	364	21190	No_or_no_constitutive_exon
TGTCGGTCTCCTTGGGCCGGGCTTGGGAGGTGGACTTGGGAGATACCAAGGC	765084	765416	765034	765086	1	TRIATcontig_21	TRIATDRAFT_217465	764389	766182	None	3859	364	21190	No_or_no_constitutive_exon
GTCTTAAAATATTCCAATAATGTTTGCTTCCGAGCTAACTGGGCGCATAGGT	837050	837152	837000	837052	1	TRIATcontig_21	TRIATDRAFT_154685	835969	837654	None	3859	364	21190	No_or_no_constitutive_exon
CACTGAACCATCAATATATTTTGCATCAATATGCTAACAGTAGGGAATAGCT	981140	981454	981504	981452	-1	TRIATcontig_21	TRIATDRAFT_306833	981140	982325	None	3859	364	21190	No_or_no_constitutive_exon
CTGTTTCCACAAACTCTAGTCGCAAATCACTCCGTGTGCCCAATCGGGAGGT	1199593	1199761	1199811	1199759	-1	TRIATcontig_21	TRIATDRAFT_27656	1199593	1200361	None	3859	364	21190	No_or_no_constitutive_exon
AACAGGAGTGCTCTAAGCACGCGTACCGATCGTGGATACGGGACGACGAGCG	1203839	1204109	1203789	1203841	1	TRIATcontig_21	TRIATDRAFT_194157	1203350	1204109	None	3859	364	21190	No_or_no_constitutive_exon
CTCTCACCTACAGTCTCAAACGATGCATCGCTGACACAAGCCGGGAACAGAC	1283737	1283863	1283913	1283861	-1	TRIATcontig_21	TRIATDRAFT_142031	1283190	1284402	None	3859	364	21190	No_or_no_constitutive_exon
AGTAAGATGCCATGTTACGAAAGAGAAGAACAGATATTGATAGTGGGTAGTT	1497017	1497098	1497148	1497096	-1	TRIATcontig_21	TRIATDRAFT_317199	1496773	1499282	None	3859	364	21190	No_or_no_constitutive_exon
CGCAGGTCAGAAAGCGTCACGAAAGCTTTCCGGTTTCAACAGGGAAAGAGTA	1501219	1501267	1501169	1501221	1	TRIATcontig_21	TRIATDRAFT_217873	1500677	1503054	None	3859	364	21190	No_or_no_constitutive_exon
AAGTCTTCTATTGAGCCAGTATAGTGACGCCGCCGCTAATAACAGGGAAGGT	1536674	1537912	1537962	1537910	-1	TRIATcontig_21	TRIATDRAFT_46239	1534440	1539697	None	3859	364	21190	No_or_no_constitutive_exon
TGAGGGACAAGTCGAGATGATGCAGCTACTTCTTGAATACGGGGCCGAAGTC	1535187	1536068	1536118	1536066	-1	TRIATcontig_21	TRIATDRAFT_46239	1534440	1539697	None	3859	364	21190	No_or_no_constitutive_exon
GAAGGAGGACGGTGAATCTCCTTTATGCGTACGGCAGGGCGAGAGCGGAGAG	1591767	1591934	1591984	1591932	-1	TRIATcontig_21	TRIATDRAFT_154515	1590993	1593186	None	3859	364	21190	No_or_no_constitutive_exon
TAAAGCTCTCCAGCGTGGTCAAGCTCGCAGGCTAACGTGATGGGATGCAGCG	1623750	1623856	1623700	1623752	1	TRIATcontig_21	TRIATDRAFT_81386	1623255	1623856	None	3859	364	21190	No_or_no_constitutive_exon
CTAACTAGAGAGTGCTGCTAATGAGATTCTACCAAACAGGGCATGATAAGCA	531939	533128	533178	533126	-1	TRIATcontig_20	TRIATDRAFT_181472	530146	533545	None	3859	364	21190	No_or_no_constitutive_exon
TTTGCGTCGTCGCTGTCGCTGCTGCTGGGCCATGAGGCTGCTGGGAAGAGGG	891444	891733	891783	891731	-1	TRIATcontig_20	TRIATDRAFT_167710	891039	892170	None	3859	364	21190	No_or_no_constitutive_exon
TGCGAGTAATTATGAATATTACCCAAAGAGTCACTAATCGGGGAAGAAAGGC	1093923	1094080	1093873	1093925	1	TRIATcontig_20	TRIATDRAFT_306406	1093037	1099929	None	3859	364	21190	No_or_no_constitutive_exon
GATGGTGCATCCCTGTTATGCTTAAATGTAGTTACTAATTGGGATTACAGAC	1225566	1225898	1225516	1225568	1	TRIATcontig_20	TRIATDRAFT_216890	1225338	1226561	None	3859	364	21190	No_or_no_constitutive_exon
AGTTGAAACTCGTCATGCGCGGGTGGATTACAACTTACGCGGGCAGATAGGC	1230217	1232571	1232621	1232569	-1	TRIATcontig_20	TRIATDRAFT_44723	1230217	1237132	None	3859	364	21190	No_or_no_constitutive_exon
CATGATCTTTGAAACGTGATCAGCTAACCGAGAGATGGGCATACGAACAGAG	1240178	1240532	1240128	1240180	1	TRIATcontig_20	TRIATDRAFT_316752	1238445	1241546	None	3859	364	21190	No_or_no_constitutive_exon
AGCCAGCACCAGCGTAGCATCACGGGCTGCCGTGGCTAACACGGGCACAGCA	1240736	1241546	1240686	1240738	1	TRIATcontig_20	TRIATDRAFT_316752	1238445	1241546	None	3859	364	21190	No_or_no_constitutive_exon
CCCTTTTGTCGCGCGGCAGGACTATCCGCTAATATTACTGTGGGAGATAGAG	1263392	1263497	1263342	1263394	1	TRIATcontig_20	TRIATDRAFT_45175	1262974	1263932	None	3859	364	21190	No_or_no_constitutive_exon
GAGCTCGCATCCAGTCCTTGAAGTCCAATTTTTATCTAACATGGGTGTAGAT	1285334	1285669	1285719	1285667	-1	TRIATcontig_20	TRIATDRAFT_45276	1285013	1286120	None	3859	364	21190	No_or_no_constitutive_exon
ACCGTGACTGCGAACTGTTCCTGCATAAGACTGACTGTGGGCGGCCAAAGAC	1427886	1428475	1428525	1428473	-1	TRIATcontig_20	TRIATDRAFT_316804	1425648	1428720	None	3859	364	21190	No_or_no_constitutive_exon
TCAGCCTATAAGTAACTCTAATGTGAAGCTTATTCTGACGAGAGGGGTAGCG	1500877	1501475	1501525	1501473	-1	TRIATcontig_20	TRIATDRAFT_44528	1500877	1502069	None	3859	364	21190	No_or_no_constitutive_exon
GAAAGAGAGACAAGACAGTTGTAGGTGCCTGCTAACACGGGGCACAATAGGA	374827	374900	374777	374829	1	TRIATcontig_19	TRIATDRAFT_91459	374329	374900	None	3859	364	21190	No_or_no_constitutive_exon
GTTGAAAAAAACCACAATCGCTCACATAAAGTCTTCGTTTTGGGAAAAAGCC	411926	413221	413271	413219	-1	TRIATcontig_19	TRIATDRAFT_298218	411926	413567	None	3859	364	21190	No_or_no_constitutive_exon
CTATTCAGGAGTCGGCTGAGCTGATTAGATACTGACCCGCGGGGAAACAGTA	634137	634171	634087	634139	1	TRIATcontig_19	TRIATDRAFT_215569	632895	635413	None	3859	364	21190	No_or_no_constitutive_exon
TTTGGTCCGTCACATGAGGCTGATGTTTGAATCCTTATTTGGGAGTACAGTA	634654	634719	634604	634656	1	TRIATcontig_19	TRIATDRAFT_215569	632895	635413	None	3859	364	21190	No_or_no_constitutive_exon
CTCCAACTCTCTCTCTGTCTCTCTTGATGGTCATGACTTACAATGGGCAGGA	732938	733084	733134	733082	-1	TRIATcontig_19	TRIATDRAFT_215617	731717	734297	None	3859	364	21190	No_or_no_constitutive_exon
TCCTCAAGTGCAGTTGCTGCGGGCGTCTGATGCTGACCAGGGGCGACAAGAC	809739	810101	809689	809741	1	TRIATcontig_19	TRIATDRAFT_191959	809130	810101	None	3859	364	21190	No_or_no_constitutive_exon
ATACCTTATCCATTCACACCATAATAGGCCTATACTGATAATTAGGGTAGCG	812086	812194	812036	812088	1	TRIATcontig_19	TRIATDRAFT_271991	811893	814091	None	3859	364	21190	No_or_no_constitutive_exon
CATGAGACACAGAGACTGACTCTTGAAACCTTTCCAATGGGCTGAAATAGCC	1183256	1184129	1184179	1184127	-1	TRIATcontig_19	TRIATDRAFT_142486	1183039	1184343	None	3859	364	21190	No_or_no_constitutive_exon
TAGGCTACCCAATCTTACATGTGTGTTTGTGACTAACGAGAGGGCCGTAGCT	1203614	1203711	1203564	1203616	1	TRIATcontig_19	TRIATDRAFT_298403	1202409	1205893	None	3859	364	21190	No_or_no_constitutive_exon
ATCCCCCCTTTCCCTCTCCTGAAAATACTATCCGGCTAACAGGGACGCAGTC	1333238	1333564	1333188	1333240	1	TRIATcontig_19	TRIATDRAFT_81754	1332571	1333996	None	3859	364	21190	No_or_no_constitutive_exon
CAATGGCAATACCAATCGATCTTTGGCTTACTTTTTTTTGTTCAAGGGAGGA	1382770	1382902	1382952	1382900	-1	TRIATcontig_19	TRIATDRAFT_178841	1382770	1383787	None	3859	364	21190	No_or_no_constitutive_exon
CAATCGACGAGAGTTATATGGCAGCCGACCTCTATATTGACGTTGGGAAGGA	21104	21339	21389	21337	-1	TRIATcontig_29	TRIATDRAFT_92009	17784	22824	None	3859	364	21190	No_or_no_constitutive_exon
TCCATCAAATTCCTGGTAATGGGTGCGTTTACGCGGCTGACGGGCAGAAGGT	97816	97962	97766	97818	1	TRIATcontig_29	TRIATDRAFT_231193	96533	98643	None	3859	364	21190	No_or_no_constitutive_exon
CTGCCTCCAAGACGTCTGCTGCTCCTGCTGCCGCCAAGGACCAGGGCAAGCG	138868	139600	139650	139598	-1	TRIATcontig_29	TRIATDRAFT_48371	138868	139816	None	3859	364	21190	No_or_no_constitutive_exon
TCGCATTCACAAACGTTGATCGGCGACTAATAAAGGTTGGGGGAAAATAGGG	340545	340919	340495	340547	1	TRIATcontig_29	TRIATDRAFT_143414	340129	341777	None	3859	364	21190	No_or_no_constitutive_exon
CCAGGTGCAAACGAACTAAATCGCTAATTTATCCCTGCCGGGGACACCAGGA	398741	398957	399007	398955	-1	TRIATcontig_29	TRIATDRAFT_302871	398741	399290	None	3859	364	21190	No_or_no_constitutive_exon
ATTTGATGGGTGTGTGAGCTTAGTGATTACATCTGCTGACGGTGGGATAGAT	463165	463228	463278	463226	-1	TRIATcontig_29	TRIATDRAFT_47838	463165	464514	None	3859	364	21190	No_or_no_constitutive_exon
GAGAGAATGCTTTTTCTGAGTCCTGGAAAGCTTGCTGACTGGGAAGACAGCG	496944	497079	497129	497077	-1	TRIATcontig_29	TRIATDRAFT_231437	492313	497334	None	3859	364	21190	No_or_no_constitutive_exon
GATGGTTTTGATTACGCAAAGACCTCCTGCTGATGCTTCAGCCGGGATAGAA	511916	513392	513442	513390	-1	TRIATcontig_29	TRIATDRAFT_288260	511916	513558	None	3859	364	21190	No_or_no_constitutive_exon
CTTCCATCTTCCATCAAGAATAAAAAAAACCGCTAATTTAAATGGGACAGTC	616510	616901	616951	616899	-1	TRIATcontig_29	TRIATDRAFT_302913	616510	618162	None	3859	364	21190	No_or_no_constitutive_exon
ACTTGACTTTTTCCCAAATTCAACAGTCGAGCTAACATCAACGGGCATAGTG	813563	814100	814150	814098	-1	TRIATcontig_29	TRIATDRAFT_288356	812908	814442	None	3859	364	21190	No_or_no_constitutive_exon
CATGGCCTTTCGCTCTCTCTCATAGCATCTTATCTAACAGGTGGGGATAGAT	840695	841507	841557	841505	-1	TRIATcontig_29	TRIATDRAFT_146562	840695	841862	None	3859	364	21190	No_or_no_constitutive_exon
GTCAAGACTTTTACTAATCATCACGCAATTGCCAGTACTCGGGAAGAGAGAA	873436	874417	873386	873438	1	TRIATcontig_29	TRIATDRAFT_231723	872842	874738	None	3859	364	21190	No_or_no_constitutive_exon
GCCAGGTCTTTCCCGGCTTGAACGTGACAAACCCTGGTGGATGGGGCCAGCC	899311	899609	899261	899313	1	TRIATcontig_29	TRIATDRAFT_296657	897969	899609	None	3859	364	21190	No_or_no_constitutive_exon
ATGCCGCTCCTGAAGAAGTGAGATTTTCAGTTGGCTAAAAAGGGTGATAGGA	903586	903703	903536	903588	1	TRIATcontig_29	TRIATDRAFT_129185	902933	904990	None	3859	364	21190	No_or_no_constitutive_exon
CTGATGAGACCAAGAGCGACTCCAAACCGGCATCTGTTGACAAGGGCAAGGG	917554	918721	918771	918719	-1	TRIATcontig_29	TRIATDRAFT_210063	917554	919135	None	3859	364	21190	No_or_no_constitutive_exon
TCTTTTCGCCCTAAAGAGATTCAAGAAGCGCAGCTAACATGGGATGGCAGTT	923112	924106	923062	923114	1	TRIATcontig_29	TRIATDRAFT_48469	922728	924106	None	3859	364	21190	No_or_no_constitutive_exon
GAGGGCGCCGATACTCCTGGTAACGATTTGGCGATTAAAATGGTGGGTAGTG	942253	943913	943963	943911	-1	TRIATcontig_29	TRIATDRAFT_296669	942253	948195	None	3859	364	21190	No_or_no_constitutive_exon
ATACCGCCTAAACTAGACGTTAGCATGGATAGTGCTTACTGGGTCAACAGGC	1052005	1052140	1051955	1052007	1	TRIATcontig_29	TRIATDRAFT_143140	1050831	1052931	None	3859	364	21190	No_or_no_constitutive_exon
GGAGAGCCGGGATGGCCACTCCAAGGATGAGGTTGAGAGGGAGGGCGAAGGG	1390361	1390753	1390803	1390751	-1	TRIATcontig_29	TRIATDRAFT_175104	1390361	1392098	None	3859	364	21190	No_or_no_constitutive_exon
CCATCTGACGTAGAGGGCAACCATTGCTGACTTTTTGCTCTTACAGGGAGAT	1475522	1475914	1475964	1475912	-1	TRIATcontig_29	TRIATDRAFT_184981	1475384	1476269	None	3859	364	21190	No_or_no_constitutive_exon
TTTCATGATTGTTTTTGTTTTTCTAACAATATGCTGACTTTGGGGATCAGAT	177138	177222	177272	177220	-1	TRIATcontig_17	TRIATDRAFT_297671	174980	177753	None	3859	364	21190	No_or_no_constitutive_exon
AAAGAATTTGACCCTGGTTTCACTAAGATTTGAATACTAACGAGGGCTAGAT	186703	187919	186653	186705	1	TRIATcontig_17	TRIATDRAFT_49509	185640	190680	None	3859	364	21190	No_or_no_constitutive_exon
GCCAAGACAATGGGAAGGAAACCACTTGCTAATGGATGGCGGGGATGTAGGA	217700	217808	217650	217702	1	TRIATcontig_17	TRIATDRAFT_143584	217169	217978	None	3859	364	21190	No_or_no_constitutive_exon
ATTACCCTAGTTTGACATTTACAGACAGTGACGCTAACTGGGAACCACAGGG	289370	289626	289676	289624	-1	TRIATcontig_17	TRIATDRAFT_164478	289370	291279	None	3859	364	21190	No_or_no_constitutive_exon
CGACGTGTAAGTCTCAAGACCCAACATCTGCCTGGACGTGGGACTAACAGGC	317913	318079	318129	318077	-1	TRIATcontig_17	TRIATDRAFT_92093	317435	318666	None	3859	364	21190	No_or_no_constitutive_exon
TCTTCGATTTCCAAAGATTAGCGGTAAAAGATTCTGATATGGGAGACTAGGT	345932	346463	345882	345934	1	TRIATcontig_17	TRIATDRAFT_255048	345444	346463	None	3859	364	21190	No_or_no_constitutive_exon
TTTTTTCTACTCTCCAAGTCCTGTGCTGACAGATGATATGGGGGAGATAGAG	575173	576231	575123	575175	1	TRIATcontig_17	TRIATDRAFT_281049	574329	576231	None	3859	364	21190	No_or_no_constitutive_exon
ACAACTGATAGATGGCAAGAGTCGTTTCATCCGATTGGGAAAATACAAAGAC	778394	779821	778344	778396	1	TRIATcontig_17	TRIATDRAFT_12309	777870	779821	None	3859	364	21190	No_or_no_constitutive_exon
CACGGTGTTCAAGCATGTCCGGATCATGGCAATGCTAACGGGAAACTTAGCA	801940	802067	802117	802065	-1	TRIATcontig_17	TRIATDRAFT_213918	800650	802303	None	3859	364	21190	No_or_no_constitutive_exon
TCTGTGCCCCATCTGCAGCGAAGAGATGGTATGAAGCTGTCAGGGCTAAGCC	837969	838908	837919	837971	1	TRIATcontig_17	TRIATDRAFT_156389	837686	840253	None	3859	364	21190	No_or_no_constitutive_exon
TAAGTAAGTACTATCCCATTCTTTCTTCAAATATTTGTCGCTAAAGGGAGAA	993446	993705	993755	993703	-1	TRIATcontig_17	TRIATDRAFT_49322	993446	994182	None	3859	364	21190	No_or_no_constitutive_exon
CTTGTGTCGAATAGGGCAGATGGATGGCTAACATGTTTCGGGGCACATAGTG	1092130	1092431	1092080	1092132	1	TRIATcontig_17	TRIATDRAFT_290018	1091699	1092988	None	3859	364	21190	No_or_no_constitutive_exon
CCAAAGTCGCCGCCTTTGTCGGTCCGAGAATCGCGGGATCGGGCGGCCAGGG	1276907	1278107	1276857	1276909	1	TRIATcontig_17	TRIATDRAFT_214226	1276638	1279067	None	3859	364	21190	No_or_no_constitutive_exon
AAATTCCTATTATTCCGATGCGCCTGCAACTAACAATGGGAACATGGTAGAA	33253	33310	33360	33308	-1	TRIATcontig_18	TRIATDRAFT_281288	30650	33578	None	3859	364	21190	No_or_no_constitutive_exon
CATCTTCGACTTCATCATGCATCTCTACCATGCTTGTGATGGGAAATGAGAC	78101	78217	78267	78215	-1	TRIATcontig_18	TRIATDRAFT_214396	76575	78446	None	3859	364	21190	No_or_no_constitutive_exon
GCGCTGTAGCTTATCCGAGGTTCTAGAACGACCTCATCGGGAGACGGCAGTC	101219	101513	101563	101511	-1	TRIATcontig_18	TRIATDRAFT_181437	98624	102147	None	3859	364	21190	No_or_no_constitutive_exon
CCGGCAACAAGCTGTTCATGTGCTTCGCCCCTCGGAAGGGCTGAGGGGAGTA	157895	158856	158906	158854	-1	TRIATcontig_18	TRIATDRAFT_214444	157895	159261	None	3859	364	21190	No_or_no_constitutive_exon
TGGTGTTCTGGAAAGAGTAAGTTCTCTTTACACTACGGTTACAGGGCAAGTG	164673	164725	164775	164723	-1	TRIATcontig_18	TRIATDRAFT_236441	162471	165572	None	3859	364	21190	No_or_no_constitutive_exon
GGCTAGATCAATATCGGGTTGCTTATTGCGTGTTAACAAGACGGGGGCAGTG	190970	191105	190920	190972	1	TRIATcontig_18	TRIATDRAFT_93911	190143	192334	None	3859	364	21190	No_or_no_constitutive_exon
AGAGAAGACCCCGGGACAGCCTCGCTTACTGACGCTTATTGGGGGAGCAGCG	330541	331165	330491	330543	1	TRIATcontig_18	TRIATDRAFT_191725	327364	333014	None	3859	364	21190	No_or_no_constitutive_exon
AGTTGTTGTTGCAGATGGAAATGCAGCCGGTAATACAGAGCACGTGGGAGAC	333241	333315	333365	333313	-1	TRIATcontig_18	TRIATDRAFT_53974	333241	334911	None	3859	364	21190	No_or_no_constitutive_exon
AATGGATGCAGATGCAGATTCCCACGATGGAAAACCGGGAGCACAAGAAGAT	425995	426088	426138	426086	-1	TRIATcontig_18	TRIATDRAFT_185576	425995	426637	None	3859	364	21190	No_or_no_constitutive_exon
GTCTCCGATAGCCGAGTTTGGAAGTCGGTAATGTCCCTCAAGATGGGAAGAG	579111	579140	579061	579113	1	TRIATcontig_18	TRIATDRAFT_83527	578816	580537	None	3859	364	21190	No_or_no_constitutive_exon
TAGAACAGAGCTTTGCCGCTCCCTCTACCAAAGCAGGGGCCGAACAAGAGCT	691009	691807	690959	691011	1	TRIATcontig_18	TRIATDRAFT_236719	689758	692426	None	3859	364	21190	No_or_no_constitutive_exon
GGTGGTGGTGTGTTTGGCCATGTCCGCTGACAAAGACGGTGGGAAAGGAGCT	909483	910286	909433	909485	1	TRIATcontig_18	TRIATDRAFT_214873	909055	911404	None	3859	364	21190	No_or_no_constitutive_exon
GATACACCTTTTGCAATTTTGAAGATCTTTGGCTTACTTTTTGGGGGCAGCG	925742	926646	925692	925744	1	TRIATcontig_18	TRIATDRAFT_11002	924492	927182	None	3859	364	21190	No_or_no_constitutive_exon
TGAGATTGGGGAGTGCTACAAGAGGAGAGTCATTTAACGCGTGTGGGTAGCT	982034	982662	982712	982660	-1	TRIATcontig_18	TRIATDRAFT_93715	980625	983284	None	3859	364	21190	No_or_no_constitutive_exon
TGCACAGTCCATGCAGCGCTTGAGAGACTGATGAAACACTGGGCAAACAGAC	1059200	1059330	1059380	1059328	-1	TRIATcontig_18	TRIATDRAFT_161047	1058314	1059750	None	3859	364	21190	No_or_no_constitutive_exon
ATTCATATCTTATTAACAAATGATAAAAAAAATACTAACTTGGGACTAAGTT	1078758	1080120	1078708	1078760	1	TRIATcontig_18	TRIATDRAFT_236983	1077137	1080120	None	3859	364	21190	No_or_no_constitutive_exon
CATGAACACGATGATGCAATGACAGAGGCATCTTCTAACGGGGACAGCAGAG	1224374	1226457	1226507	1226455	-1	TRIATcontig_18	TRIATDRAFT_158165	1224374	1226612	None	3859	364	21190	No_or_no_constitutive_exon
CGATAGGTGAAAGAGAATTTTACTAATCGTCTCTGTGATCGGGTTTAAAGGA	1372807	1372820	1372870	1372818	-1	TRIATcontig_18	TRIATDRAFT_53602	1370713	1372963	None	3859	364	21190	No_or_no_constitutive_exon
CCTCGACGTAAACTTGATAACTTCTGCTTATGATTCTTGGGAAGATGCAGTC	438216	439367	439417	439365	-1	TRIATcontig_16	TRIATDRAFT_174021	438216	440034	None	3859	364	21190	No_or_no_constitutive_exon
CGAGGAGCGTCATTCCGGACGATGCTGGGGCCGAGGGCGAGCGGGGGAAGGG	454167	454795	454845	454793	-1	TRIATcontig_16	TRIATDRAFT_168253	454048	455080	None	3859	364	21190	No_or_no_constitutive_exon
TCAACCTCATCTCCTCACCAGTATCCACACAACATCTCACAGGGCCACAGCT	472249	473101	472199	472251	1	TRIATcontig_16	TRIATDRAFT_92590	471441	473200	None	3859	364	21190	No_or_no_constitutive_exon
GATTGGAATGCCGTCCACGCCCAAGTATGTTTGTATGTATGGGCAAATAGCT	497183	497331	497133	497185	1	TRIATcontig_16	TRIATDRAFT_92601	495789	498378	None	3859	364	21190	No_or_no_constitutive_exon
TGAGCCACGGCGTATTCAATGGAGAAGAGCTAACTTGGGAATGAATACAGCA	667440	668288	668338	668286	-1	TRIATcontig_16	TRIATDRAFT_144236	664069	668674	None	3859	364	21190	No_or_no_constitutive_exon
AAGCGGCGGCATCACCTATGGTGCCATGACAATGGGCTAAATGGGAACAGGC	669078	669097	669028	669080	1	TRIATcontig_16	TRIATDRAFT_254873	668916	670141	None	3859	364	21190	No_or_no_constitutive_exon
TGATGTTGTGGGAAAAGAGCTGGGGGATGAAGATGCTAATATGGGTATAGAT	704215	704599	704649	704597	-1	TRIATcontig_16	TRIATDRAFT_297558	704215	705056	None	3859	364	21190	No_or_no_constitutive_exon
AAGTCTTTATAATTGACTTGGACGATGTGAAGCTGACTCTGGGTAAACAGCG	760751	760869	760701	760753	1	TRIATcontig_16	TRIATDRAFT_50326	759358	761357	None	3859	364	21190	No_or_no_constitutive_exon
TCCCGTCTGAGCAACCTGCCCTATCAAATAGGCTGACGGGTCGGAGAAAGCT	816791	817825	817875	817823	-1	TRIATcontig_16	TRIATDRAFT_171594	814903	819334	None	3859	364	21190	No_or_no_constitutive_exon
GTAGCACGCGCAATATTAGTACTAGTCGTCGCTAATGCATGATGGGATAGGC	899131	899201	899081	899133	1	TRIATcontig_16	TRIATDRAFT_315190	898906	899300	None	3859	364	21190	No_or_no_constitutive_exon
CTTGTCTGTGTTACGGGATCCGATACTGACTGGGGTGTTGGGGGATTCAGAT	903545	906176	906226	906174	-1	TRIATcontig_16	TRIATDRAFT_289672	902606	906354	None	3859	364	21190	No_or_no_constitutive_exon
AATTTCACTTCCATCCTCCCTGTCTGTGCAATGACTAACAGTATGGGCAGCT	1004234	1004659	1004709	1004657	-1	TRIATcontig_16	TRIATDRAFT_156885	1004234	1006384	None	3859	364	21190	No_or_no_constitutive_exon
GCGCATCCGAACAATGAATAAGAGTGCTCATTCGTGAAAATGGGAAACAGCC	1055177	1055366	1055127	1055179	1	TRIATcontig_16	TRIATDRAFT_289703	1054771	1057942	None	3859	364	21190	No_or_no_constitutive_exon
TTCGTGCCCCTCGCTATTGGGCCGCTGTACTAATTACGAGGGTGGGATAGTA	1080396	1084012	1084062	1084010	-1	TRIATcontig_16	TRIATDRAFT_289713	1079881	1084275	None	3859	364	21190	No_or_no_constitutive_exon
GAGGACTCCTAAAGCCCTACTATGGCTGCTACGGTTCCCCGAATTGGGAGAA	1107655	1108450	1108500	1108448	-1	TRIATcontig_16	TRIATDRAFT_129529	1107655	1114751	None	3859	364	21190	No_or_no_constitutive_exon
AGCGAGTTACATGTTTCTGCCTTCTTATATAATACTAATATGGGCAACAGCA	1128523	1128553	1128473	1128525	1	TRIATcontig_16	TRIATDRAFT_297639	1126029	1130003	None	3859	364	21190	No_or_no_constitutive_exon
CCCGCATCTGGAAATCTTGCTACGGAACTGTGCTTACAAGACTGGGCGAGCA	1149570	1149763	1149813	1149761	-1	TRIATcontig_16	TRIATDRAFT_156969	1144724	1150863	None	3859	364	21190	No_or_no_constitutive_exon
GGTACATGCTATAATTACTGACGCGGGCCAATTCGCCTGTTAGGGGCGAGAT	11110	12475	11060	11112	1	TRIATcontig_15	TRIATDRAFT_181656	9655	12475	None	3859	364	21190	No_or_no_constitutive_exon
AACTCAGATGCATCGAATCAAGAAGCTAACAGTTAGGGGAAAACAAAAAGGC	455862	456065	455812	455864	1	TRIATcontig_15	TRIATDRAFT_297306	454334	456648	None	3859	364	21190	No_or_no_constitutive_exon
TGCGCATATTGAGGAAGAGGCTCGTGCTAACATGGATCTTTGGGCGGTAGGT	535133	535264	535083	535135	1	TRIATcontig_15	TRIATDRAFT_297315	534549	535725	None	3859	364	21190	No_or_no_constitutive_exon
TGCAACAAAGATCAAGATCAGGCCCATCGTCAAGGTCGGGGCTGGTGGAGGT	636437	637603	637653	637601	-1	TRIATcontig_15	TRIATDRAFT_165171	636437	638114	None	3859	364	21190	No_or_no_constitutive_exon
AATAGATTCAAAAGGCACAAAGAGAAAAATCTAATGGGATTGGGGGTCAGAT	738882	739770	739820	739768	-1	TRIATcontig_15	TRIATDRAFT_51172	738882	739905	None	3859	364	21190	No_or_no_constitutive_exon
CGGATGAAATGGACTATTCTGCAAACGCTGTAGATAATGGGGAATTCAAGGT	745902	748603	748653	748601	-1	TRIATcontig_15	TRIATDRAFT_212446	745902	749416	None	3859	364	21190	No_or_no_constitutive_exon
ATAGCAATTCACCTCGCGTGGAAGTTGATCTTCTAACATGGGCATGATAGCC	798689	799646	798639	798691	1	TRIATcontig_15	TRIATDRAFT_297376	797291	799646	None	3859	364	21190	No_or_no_constitutive_exon
ATCTCACAGATGGATTGCTAACAGGATCTCTGAAATTCTGGGCAATGAAGAC	893524	893574	893624	893572	-1	TRIATcontig_15	TRIATDRAFT_289415	891844	893806	None	3859	364	21190	No_or_no_constitutive_exon
ACAATTGATGTCAAGACATCTGGCTAACTTACATTGGGTTTGCAAAATAGCT	1012151	1012550	1012600	1012548	-1	TRIATcontig_15	TRIATDRAFT_51260	1011864	1013109	None	3859	364	21190	No_or_no_constitutive_exon
AAAAGGGACATACAACAAATCACGAAGCACGAATGGAACCGGGAATCAAGCT	1056638	1058680	1058730	1058678	-1	TRIATcontig_15	TRIATDRAFT_289460	1056638	1058987	None	3859	364	21190	No_or_no_constitutive_exon
TCCCTCAGCTTACCGGAGTTCACATCTCTCCAAAGTCTCTGGGGAGGCAGCG	1074073	1074740	1074790	1074738	-1	TRIATcontig_15	TRIATDRAFT_171870	1073986	1077623	None	3859	364	21190	No_or_no_constitutive_exon
ACACCATTCATCTGCATGACACCGGGACTCGTTCTTACTTGGGCGCATAGCT	1118850	1119758	1118800	1118852	1	TRIATcontig_15	TRIATDRAFT_297447	1118167	1119758	None	3859	364	21190	No_or_no_constitutive_exon
TACGTTGGAACAGTTATATAACACAGAAAGTTTGCTAATACGGGTGGTAGGC	111746	112131	111696	111748	1	TRIATcontig_14	TRIATDRAFT_90624	110778	112514	None	3859	364	21190	No_or_no_constitutive_exon
TTCAACTTTACCAATTAGAAAATATCTAAAGTCTTAATATTGGGAAACAGAG	114083	114521	114571	114519	-1	TRIATcontig_14	TRIATDRAFT_161139	113012	114906	None	3859	364	21190	No_or_no_constitutive_exon
TAATTTATTTAAATGTCAACTTATAATGGCTTCCATTAACAACTGGGTAGGC	177319	178014	178064	178012	-1	TRIATcontig_14	TRIATDRAFT_314411	177319	179340	None	3859	364	21190	No_or_no_constitutive_exon
AACGTCTAGCGGCTGACTTTTGACGACAATGGCTTGGGAAAAAAAAACAGTT	233760	234192	233710	233762	1	TRIATcontig_14	TRIATDRAFT_90581	233489	234192	None	3859	364	21190	No_or_no_constitutive_exon
CTGCATAGGTATAGGGATAACAAGGTCTTGGACTGACAGACGGGAAATAGGC	422286	422541	422236	422288	1	TRIATcontig_14	TRIATDRAFT_81292	421877	423077	None	3859	364	21190	No_or_no_constitutive_exon
TTTGCCTTTGTTTAAGGGGGGGTTGATTTGCTAAATTCGGGATGATGCAGGT	475071	475974	475021	475073	1	TRIATcontig_14	TRIATDRAFT_45153	474548	475974	None	3859	364	21190	No_or_no_constitutive_exon
ATGGAAATTGTCGTTGACGCATGGGTGTGCTAATCAATTTGTGGGCAAAGAC	493591	494431	494481	494429	-1	TRIATcontig_14	TRIATDRAFT_297159	492784	494838	None	3859	364	21190	No_or_no_constitutive_exon
GATAGATGCGGCGGTGTATCAGATTCAAACGCCTTTCGCGTTGACGGGAGTG	514131	514474	514524	514472	-1	TRIATcontig_14	TRIATDRAFT_211696	514131	515094	None	3859	364	21190	No_or_no_constitutive_exon
TTGCCCTAATGGAAGCACCCCTAGGATAATGCTAACACGCATGGGACCAGGT	636161	636812	636111	636163	1	TRIATcontig_14	TRIATDRAFT_44549	635515	636812	None	3859	364	21190	No_or_no_constitutive_exon
TTCTCATTGTCCCAGAGTCACCGAGATGGCTTGCCGGCAGGGAAGACTAGGA	842694	843316	843366	843314	-1	TRIATcontig_14	TRIATDRAFT_81195	842267	844621	None	3859	364	21190	No_or_no_constitutive_exon
TCATTTTTGACTTTTTGGCTTGTGCTAACACATTTATCATGGCGGGATAGCG	207505	208076	208126	208074	-1	TRIATcontig_13	TRIATDRAFT_83465	207403	209025	None	3859	364	21190	No_or_no_constitutive_exon
TAAGAATTGAAAGACTCGGTAGCTCAAAACATGCTAATAGGGGAGGTTAGTG	518677	518769	518627	518679	1	TRIATcontig_13	TRIATDRAFT_303596	518290	518769	None	3859	364	21190	No_or_no_constitutive_exon
GATTTTCCCTCTTCAATGCAAATAGTATCCTAACAAATTTGGGGCAACAGAT	754571	755394	754521	754573	1	TRIATcontig_13	TRIATDRAFT_83335	754086	755394	None	3859	364	21190	No_or_no_constitutive_exon
CTACCCTCTTTAAGTCTTCGTCTTCAATTACTCACAGGGAATAACAACAGAG	843094	843472	843044	843096	1	TRIATcontig_13	TRIATDRAFT_211358	842259	844885	None	3859	364	21190	No_or_no_constitutive_exon
GTTTGTCTCTCTGATCGCCTGGATAAATCTCTTCTGACCAGGGTGAATAGTG	37927	38183	38233	38181	-1	TRIATcontig_12	TRIATDRAFT_54642	36998	38528	None	3859	364	21190	No_or_no_constitutive_exon
GGCATATTTAGAAATGCGATTCGATTCTGATAATGGTTCTCGGGGTGTAGCA	275390	275515	275565	275513	-1	TRIATcontig_12	TRIATDRAFT_145875	273217	275741	None	3859	364	21190	No_or_no_constitutive_exon
GGCCCCAAAATTTCATTTCATTGCCGACTAACGCAGGAGGGAGAAAAAAGAT	280425	280569	280619	280567	-1	TRIATcontig_12	TRIATDRAFT_260648	279512	281397	None	3859	364	21190	No_or_no_constitutive_exon
ATTCTTGCTATCCTTTACACTTGCTTTGATACTGATAGAGATGGGTGTAGAT	307849	308140	307799	307851	1	TRIATcontig_12	TRIATDRAFT_145861	306083	308140	None	3859	364	21190	No_or_no_constitutive_exon
CCCCCTTTGTGCCGTCTTGTCCTGACTAACGTGCATGTGTGGGTGTACAGGC	466188	466261	466311	466259	-1	TRIATcontig_12	TRIATDRAFT_54431	464182	466573	None	3859	364	21190	No_or_no_constitutive_exon
AGTGCTTAATGACTAAAAAAGAAGGGAGTTGACACTGGGCGTATAAACAGAA	100121	100184	100071	100123	1	TRIATcontig_11	TRIATDRAFT_94197	99877	101669	None	3859	364	21190	No_or_no_constitutive_exon
AAGACTACTGATCAGCTGCCGCGATACATTTTTGAGCGATAAGGGCGTAGTC	193607	193874	193557	193609	1	TRIATcontig_11	TRIATDRAFT_303252	192789	196143	None	3859	364	21190	No_or_no_constitutive_exon
CCTACCAAACATGCCGAGTGCTAGAAAGAAATTACTGACATGGGTGGTAGAT	3176	3321	3126	3178	1	TRIATcontig_10	TRIATDRAFT_54943	1948	3685	None	3859	364	21190	No_or_no_constitutive_exon
GGTGAGAGGCTAGAGCCATCAATTTGGCAAATCGTAACTGACGGGTGTAGGT	119692	120067	120117	120065	-1	TRIATcontig_10	TRIATDRAFT_55038	119204	121432	None	3859	364	21190	No_or_no_constitutive_exon
AGAATCGTCTCCCACGGTGGTGGTATCTAACTGACTAACTGGGAATGTAGGC	15777	16105	15727	15779	1	TRIATcontig_9	TRIATDRAFT_210209	14858	16105	None	3859	364	21190	No_or_no_constitutive_exon
