# Supplementary material for: Widespread Separation of the Polypyrimidine Tract From 3′ AG by G Tracts in Association With Alternative Exons in Metazoa and Plants
Source: Front Genet. 2019 Jan 14;9:741. doi: 10.3389/fgene.2018.00741 (PMC6339879; doi:10.3389/fgene.2018.00741)
Supplement: DATA FILE S1 — Sequences of REPAG 3′ SS from each species of fungi. [file Data_Sheet_1.zip › Supplementary data 1/Fungi_Release38_uncinocarpus_reesii_1704.txt]

REPA_GGG_Sequence	Exon_Start	Exon_End	Pos_-50	Pos_+2	Strand	Chromosome	GeneID	Gene_Start	Gene_End	Gene_Name	Number_of_REPAs	Number_of_REPAs_has_GGG	Number_of_Intron(Intra_genic_Region)	Upstream_Constitutive_Exon
CTACAACGAAACACCCCTATTCAGATCTTGCTAATTTGGCGTGGGAATAGTG	61138	61165	61215	61163	-1	CH476615	UREG_00162	61138	65441	None	2465	346	16256	No_constitutive_exon_found_in_species
GAGTCAAACTAAGCTGTTCGGAGTGAACGATTCTAACTGTGCACGGGCAGAC	132063	132089	132013	132065	1	CH476615	UREG_00188	130869	132662	None	2465	346	16256	No_constitutive_exon_found_in_species
AAGTACGACTTATTGCACGGCTTGGGGCAAGGGCTAATAGGGGTGAGAAGTA	208012	208532	208582	208530	-1	CH476615	UREG_00216	207258	209594	None	2465	346	16256	No_constitutive_exon_found_in_species
TAGGGATTTTCTCTCTGCCCTTTCTTTGCAAGCGAGACTGACGGGGTTAGCT	258633	258667	258583	258635	1	CH476615	UREG_00236	258571	259262	None	2465	346	16256	No_constitutive_exon_found_in_species
CTCAACGGGCGCAGGACGCAGGTGACTTGCTAACGGGGTGGCTCAAAAAGGG	295757	295933	295707	295759	1	CH476615	UREG_00253	295232	295933	None	2465	346	16256	No_constitutive_exon_found_in_species
ATCTGACCTGCTCTTTACGCGTCTTCGTTAACACCTCCCGTGGGCAATAGTA	314867	315287	314817	314869	1	CH476615	UREG_00259	314458	315287	None	2465	346	16256	No_constitutive_exon_found_in_species
TCTTCCGGAGGAGCGAGATTGTATGGCAGCTTCTAACAACGGGACAATAGGC	546305	546331	546255	546307	1	CH476615	UREG_00345	546189	547109	None	2465	346	16256	No_constitutive_exon_found_in_species
AAATCACGAGCGCGACAGATCAGCTTGTGCTGACGTTATTACCGGGAAAGGT	708214	708333	708164	708216	1	CH476615	UREG_00404	706726	709013	None	2465	346	16256	No_constitutive_exon_found_in_species
GAGAGCCTGGACTGTCAAACGTCGATATCGCCTGAAGGGGGTCGGAACAGGG	712823	712832	712773	712825	1	CH476615	UREG_00406	712285	712832	None	2465	346	16256	No_constitutive_exon_found_in_species
TAGTGACTGCTTCATAAAGGCTAGTTTGCTGATTTCCAAATAAGGGGCAGAG	807575	808099	808149	808097	-1	CH476615	UREG_00441	806007	808395	None	2465	346	16256	No_constitutive_exon_found_in_species
CCCCGTGCCCTGCGCCATGAGCTAACGCGTATCATTTGTCGGGTATACAGGT	809336	809658	809286	809338	1	CH476615	UREG_00442	809122	809807	None	2465	346	16256	No_constitutive_exon_found_in_species
CTTCTCCGATATTTCAAAAACACGAGCTTCTAACTATCCTGGGAACCTAGGC	816804	817077	816754	816806	1	CH476615	UREG_00444	815587	817077	None	2465	346	16256	No_constitutive_exon_found_in_species
AAGCGACCCATTTAGTGCCATTGTGAAAGCGGCGGGCTAATAATGGGCAGGA	830322	830779	830272	830324	1	CH476615	UREG_00448	829063	834163	None	2465	346	16256	No_constitutive_exon_found_in_species
TTCCATAACCACGGAAACAACATCGATGACAAACTGATTGCGAATGGGAGAC	939057	940803	939007	939059	1	CH476615	UREG_00490	937981	940803	None	2465	346	16256	No_constitutive_exon_found_in_species
GTAATGCTTCTGTCTCATATTTTGATATTGGGGCTGACAAGGGTCAATAGGA	966705	966972	966655	966707	1	CH476615	UREG_00500	966329	966972	None	2465	346	16256	No_constitutive_exon_found_in_species
CCCGACAGGTGTGCTTGAAGTGGGCAGCTAATCGTGCATTGGGGATGTAGAG	1049923	1050839	1050889	1050837	-1	CH476615	UREG_00537	1049640	1051116	None	2465	346	16256	No_constitutive_exon_found_in_species
CGGGACGCGCGATGCAGATACCGGTGTCGCTGACGCTGAAATCGGGCGAGAC	1072759	1073118	1072709	1072761	1	CH476615	UREG_00544	1067317	1073118	None	2465	346	16256	No_constitutive_exon_found_in_species
CCCGTCTTCACTTATAACAAAAGGGGTATGGCTAATTTGAGGGGGAATAGTC	1089937	1090368	1089887	1089939	1	CH476615	UREG_00551	1089106	1090951	None	2465	346	16256	No_constitutive_exon_found_in_species
AAGTAGCTGGTTCTTTGCCGGATGGTAGCAGCGAGTTAACGGGGTCATAGTT	1193227	1193290	1193340	1193288	-1	CH476615	UREG_00589	1192730	1194240	None	2465	346	16256	No_constitutive_exon_found_in_species
CATCCTGCGCATCCGTTTTGAAACTATTTTGCTCATTCCCACGGGGGCAGCG	1366115	1366224	1366065	1366117	1	CH476615	UREG_00649	1365248	1366329	None	2465	346	16256	No_constitutive_exon_found_in_species
TTCCCTTGTTTACTCTTCCCGGGCCTAATGCACGTATGGACGGGAGAAAGCC	1431707	1431892	1431657	1431709	1	CH476615	UREG_00679	1430708	1432132	None	2465	346	16256	No_constitutive_exon_found_in_species
GAGAAGAGTCAGATGGACGTTGCTGAGCAGAGCTGATGGAGAGGGGACAGTT	1432051	1432132	1432001	1432053	1	CH476615	UREG_00679	1430708	1432132	None	2465	346	16256	No_constitutive_exon_found_in_species
TTTCCTTCCCGTGATTGATTGTTGATTGGTTTTCTTTTTCCGGGGAGAAGAT	1467691	1467830	1467880	1467828	-1	CH476615	UREG_00692	1467102	1467997	None	2465	346	16256	No_constitutive_exon_found_in_species
AGCTCTGTGCAACCCCAAATCATAACCAAAAGTGCTAACTATGGGGATAGAT	1489570	1491131	1491181	1491129	-1	CH476615	UREG_00698	1489570	1492577	None	2465	346	16256	No_constitutive_exon_found_in_species
TCCAACCACCAAGAATATAGGAGTTTTCAAGAGCATATCTCGAGGGATAGGC	1557887	1557924	1557974	1557922	-1	CH476615	UREG_00721	1557418	1558945	None	2465	346	16256	No_constitutive_exon_found_in_species
CTCACAGCCTTGGAGATTTATGTATACGTCTCGACTAACTTTGGGCGAAGTT	1635154	1635626	1635104	1635156	1	CH476615	UREG_00746	1634432	1635626	None	2465	346	16256	No_constitutive_exon_found_in_species
ACATAACTTTCTCTATTTAAGAGTCTTGCTGATGCCTAGTGGGGATTTAGAC	1743688	1746318	1743638	1743690	1	CH476615	UREG_00781	1741932	1746318	None	2465	346	16256	No_constitutive_exon_found_in_species
CGTCACAACAACATAGGATGTTTGCCAACAAGCCACTAACACGGGAGTAGTG	1863082	1863473	1863032	1863084	1	CH476615	UREG_00823	1862288	1864356	None	2465	346	16256	No_constitutive_exon_found_in_species
GCTCCATACTCAGGTATCCCAATCCACATTGATTAATTCTTGGGGAATAGTC	2028124	2028220	2028270	2028218	-1	CH476615	UREG_00871	2026968	2029159	None	2465	346	16256	No_constitutive_exon_found_in_species
AATGCCGAGTTATTAATGGGGTCATGCTAACTTTTAGTGTGGCGGGCAAGTA	2104470	2104787	2104837	2104785	-1	CH476615	UREG_00893	2104470	2105278	None	2465	346	16256	No_constitutive_exon_found_in_species
GGGTGTTGCTTCTGCGCGTTCAGGTGCTAAGAGAGTCCAATCGAGGGCAGAG	2271398	2271805	2271855	2271803	-1	CH476615	UREG_00957	2270898	2272189	None	2465	346	16256	No_constitutive_exon_found_in_species
GAGGCTGATTGGATATATGTAGTTATATGCCAGCTGGAAATGGGATAAAGGC	2284379	2285753	2285803	2285751	-1	CH476615	UREG_00962	2284379	2287239	None	2465	346	16256	No_constitutive_exon_found_in_species
TCACTGCGATCGAACCCATTGCCCTGTCAGATTTGCTAATTTGGGGATAGAC	2294693	2295578	2295628	2295576	-1	CH476615	UREG_00964	2289873	2295970	None	2465	346	16256	No_constitutive_exon_found_in_species
CCAGCCCAAGACTTCCTTGGCAAGATATAGCCTGCTAAAGGGTGATATAGAT	2380240	2380395	2380190	2380242	1	CH476615	UREG_00994	2380030	2381747	None	2465	346	16256	No_constitutive_exon_found_in_species
CCTTAAACATTTTTCACTCCATCTAGCACATTGTTGACCAGGGAACCCAGTT	2430312	2431197	2431247	2431195	-1	CH476615	UREG_01011	2430312	2431440	None	2465	346	16256	No_constitutive_exon_found_in_species
GCCCTGCACACCACCCCTTGCAGCCCATAGCTAATAGCAGGGATTAAAAGGG	2436344	2436787	2436294	2436346	1	CH476615	UREG_01014	2435979	2436787	None	2465	346	16256	No_constitutive_exon_found_in_species
TCCTCCGTCTTCGGTATGCCAATTACATCCAATTGACTTGGGATAAGTAGTT	2459028	2459688	2458978	2459030	1	CH476615	UREG_01023	2458811	2459688	None	2465	346	16256	No_constitutive_exon_found_in_species
GGGAGAGCTGAAGCGCGGTTGTGTTGGCTAAAGAACGGCGGGGGAAACAGAT	2570078	2570352	2570028	2570080	1	CH476615	UREG_01067	2569600	2570352	None	2465	346	16256	No_constitutive_exon_found_in_species
AGACGACCTCACAAGAATTGAATCTGAATACTGACGGGCTAATCACAAAGAC	2710595	2711980	2712030	2711978	-1	CH476615	UREG_01120	2709800	2712243	None	2465	346	16256	No_constitutive_exon_found_in_species
CTTCATGGGGTAGGCATTAACGCACGGGATAAACTGATGATGGGGAGCAGTG	2734439	2734499	2734389	2734441	1	CH476615	UREG_01132	2733596	2734499	None	2465	346	16256	No_constitutive_exon_found_in_species
CTTCGGACCTTGGAAAAATAAAACAACGATAATAACTGGTGGGAAATTAGGG	2797206	2799105	2797156	2797208	1	CH476615	UREG_01151	2796487	2799611	None	2465	346	16256	No_constitutive_exon_found_in_species
GAGTAGTTCAGAATTTCATGAATAATGAATTGTACTGACAGGGTATATAGAG	2824619	2824946	2824569	2824621	1	CH476615	UREG_01156	2823991	2824946	None	2465	346	16256	No_constitutive_exon_found_in_species
CATTCTTAGTCAACCGCAAAGCCATTTGGGTCGCTAACCTTGGGAAACAGTG	2863334	2863634	2863684	2863632	-1	CH476615	UREG_01168	2862899	2864045	None	2465	346	16256	No_constitutive_exon_found_in_species
CTTATGTGCTTTTCATTTTGCTAACAGCGCCGATGTCGTGGGTAAAACAGGC	2877338	2877407	2877288	2877340	1	CH476615	UREG_01173	2877017	2877407	None	2465	346	16256	No_constitutive_exon_found_in_species
TGTCCCCCATGATCCTTATATCGCGACCCCAGGGCTAACACGTAGGGCAGAA	3056275	3056785	3056835	3056783	-1	CH476615	UREG_01238	3055365	3056906	None	2465	346	16256	No_constitutive_exon_found_in_species
CTTCCATGACTTTTAGGGCCTTCTAAACTAACAACGGGCAACGTGAACAGCT	3072217	3072550	3072167	3072219	1	CH476615	UREG_01245	3071178	3072550	None	2465	346	16256	No_constitutive_exon_found_in_species
TCCCGCACTCCGATTGAAGAAACCAGCCGCTCTAACGCTCTGGGAAATAGGC	3077052	3077166	3077002	3077054	1	CH476615	UREG_01248	3076708	3077609	None	2465	346	16256	No_constitutive_exon_found_in_species
TACGTAAAGTCCGCAACCTGGCCAAGCAGATCAAAGGGTTGATGAATTAGTC	3181432	3182538	3181382	3181434	1	CH476615	UREG_01289	3181058	3182538	None	2465	346	16256	No_constitutive_exon_found_in_species
GTCCTTCATCTACCAAAGAAATTCGATAGCTGACTTCTAGGGGAATATAGGT	3270084	3270621	3270671	3270619	-1	CH476615	UREG_01320	3269617	3270999	None	2465	346	16256	No_constitutive_exon_found_in_species
CAGATGGGTCTTGATCATGACGGTGAACCCGGGCTCTTGGGGGCCAAAAGTT	3307754	3307970	3308020	3307968	-1	CH476615	UREG_01334	3307754	3308944	None	2465	346	16256	No_constitutive_exon_found_in_species
CCACGATCCCAGATCCAGCTACAGTTGTGAGAATCTAACGGGGATACTAGAT	3331679	3332313	3331629	3331681	1	CH476615	UREG_01340	3331052	3332835	None	2465	346	16256	No_constitutive_exon_found_in_species
AAGCTAGTTCGTTTCTGACGAATTGGTTAAACAACCTGAACGAGGGCCAGGG	3513258	3513898	3513948	3513896	-1	CH476615	UREG_01397	3513258	3514429	None	2465	346	16256	No_constitutive_exon_found_in_species
CCGTGGTGTCGTGGACGGTCTTTTAACGAACATTTGCCGGGAAATATTAGTT	3517482	3517791	3517841	3517789	-1	CH476615	UREG_01398	3515032	3520678	None	2465	346	16256	No_constitutive_exon_found_in_species
TAGGTCTTCCCGAGACATCGATGAATGTAATCTCACGAGTGGGCTGGTAGTT	3523623	3524736	3523573	3523625	1	CH476615	UREG_01400	3522369	3525986	None	2465	346	16256	No_constitutive_exon_found_in_species
ACCACCACTCTGTCCGCGGATGCTGACCAGGTTCTTCCGGGCACGGATAGCA	3616038	3616120	3616170	3616118	-1	CH476615	UREG_01432	3615917	3616680	None	2465	346	16256	No_constitutive_exon_found_in_species
CACCATTTCGCTTTATCCCAATATGAAACTCTTTCACTAACAGGGCACAGAA	3641274	3641586	3641636	3641584	-1	CH476615	UREG_01444	3641274	3643783	None	2465	346	16256	No_constitutive_exon_found_in_species
TCGCCATGGTATTAATGTCGCGTCGGTTGTCCACTGACTCGTGGGATTAGTG	3679295	3679322	3679245	3679297	1	CH476615	UREG_01456	3678916	3682152	None	2465	346	16256	No_constitutive_exon_found_in_species
GTACGACAATTATGAGCGCGTTTTTGGATTGTTGTCTAACGGGGCTACAGAA	3697370	3697547	3697597	3697545	-1	CH476615	UREG_01462	3696712	3698169	None	2465	346	16256	No_constitutive_exon_found_in_species
GGGAGAAAGTTCTGATTCACTGACCGGCAATTTCTCTTGGGAAACAACAGTA	3855782	3857073	3855732	3855784	1	CH476615	UREG_01521	3853087	3857073	None	2465	346	16256	No_constitutive_exon_found_in_species
GATTCGTTTCCCAACGGAGCCCTTCGTGACTGACCTAGGCGGGATACTAGGT	3867348	3867482	3867532	3867480	-1	CH476615	UREG_01525	3866870	3867801	None	2465	346	16256	No_constitutive_exon_found_in_species
TCTCTCACACATGAAGAGAAGACAGGTGCTAGCCCTTCTAATGGGGATAGTG	3924637	3924667	3924717	3924665	-1	CH476615	UREG_01544	3924637	3925915	None	2465	346	16256	No_constitutive_exon_found_in_species
CCAGTCCCATTTCCGATACAGATCAGCTGATTGCTAATTTGGGGATCCAGTA	3939883	3940129	3940179	3940127	-1	CH476615	UREG_01549	3939883	3940223	None	2465	346	16256	No_constitutive_exon_found_in_species
TTGATAGAACACTATAAGAGGATTGCTAGTTGTTGTTTGGTGGGAAACAGCA	4031472	4031663	4031713	4031661	-1	CH476615	UREG_01562	4030906	4032198	None	2465	346	16256	No_constitutive_exon_found_in_species
GGTCCGGCCATCCGTATGAATTGTTAGACTAATATTCCGGGATTGGGTAGAG	4061253	4061347	4061203	4061255	1	CH476615	UREG_01576	4060563	4061924	None	2465	346	16256	No_constitutive_exon_found_in_species
TTGGTTAGGAAAAGGGATTGTGGAATATTGGTGCTGAGGGATGCAAATAGCA	4105112	4105184	4105062	4105114	1	CH476615	UREG_01593	4104901	4105619	None	2465	346	16256	No_constitutive_exon_found_in_species
TCGAGGGTATAACGGCCTTGGTTATTTCATAGGCTAACCGGGGGACGTAGGA	4130286	4130651	4130236	4130288	1	CH476615	UREG_01604	4129626	4132222	None	2465	346	16256	No_constitutive_exon_found_in_species
CTCGCCATCCATGGTTGCCATTTTCAAAAACTAACTTATCCACGGGGCAGTC	4195858	4196794	4196844	4196792	-1	CH476615	UREG_01625	4195162	4196975	None	2465	346	16256	No_constitutive_exon_found_in_species
ACAAAGCCCCCCCGGCTTGCTCGATGACAGACGACCCTGCTAACCGGGAGCT	4294996	4295053	4295103	4295051	-1	CH476615	UREG_01659	4292325	4296028	None	2465	346	16256	No_constitutive_exon_found_in_species
TTTTTTCTTCTGTGCTATTCGCAGACTGGCTGATTACGTTCCGCGGGGAGAC	4307802	4308565	4308615	4308563	-1	CH476615	UREG_01664	4307802	4308934	None	2465	346	16256	No_constitutive_exon_found_in_species
AAGCTCCCTCTGCGATGTCGTTTCCCAGGAATATTGACGTAGTGGGATAGAA	4538833	4539140	4538783	4538835	1	CH476615	UREG_01748	4538712	4539752	None	2465	346	16256	No_constitutive_exon_found_in_species
AATGCTGGAGAGGAAAGGTGAAGGTTAGAAAGCTGACGGGAAGAGCAGAGGT	4600127	4600342	4600077	4600129	1	CH476615	UREG_01772	4599970	4600342	None	2465	346	16256	No_constitutive_exon_found_in_species
AAAATCCCCGAACCATTATATCCGCCACGCCCTGAAACTAACGGGCATAGGA	4768993	4769150	4769200	4769148	-1	CH476615	UREG_01830	4768130	4769444	None	2465	346	16256	No_constitutive_exon_found_in_species
TCGGCGGAACTGTGGGCTCGAACATCTTCCTTGACAGGGAGAAGCCGAAGTA	4818014	4818127	4817964	4818016	1	CH476615	UREG_01850	4816415	4818127	None	2465	346	16256	No_constitutive_exon_found_in_species
AGAGCTAGGACGGATGCGAAAGATGCCCAACTGCCAGATGGGGATTAAAGGG	4937880	4938088	4937830	4937882	1	CH476615	UREG_01897	4937028	4939294	None	2465	346	16256	No_constitutive_exon_found_in_species
TTAAGCCGTTATACTTCATCCACTATATCGAATACTAACGCGGGGACCAGAG	5022919	5023581	5023631	5023579	-1	CH476615	UREG_01926	5022919	5024563	None	2465	346	16256	No_constitutive_exon_found_in_species
AACATCCATGCAGTGAAATATTTCCTTTGCCGTTGCTGACAATGGGTTAGTT	5179882	5180116	5180166	5180114	-1	CH476615	UREG_01986	5179882	5181713	None	2465	346	16256	No_constitutive_exon_found_in_species
AGTATGAGTTCATCAATTGCGGATGGTAAAACACCACTGATGGGCAATAGGA	5287082	5287439	5287489	5287437	-1	CH476615	UREG_02025	5286804	5288467	None	2465	346	16256	No_constitutive_exon_found_in_species
GGGTCAGTTGCCAGTCTAGGTAGTCTGCCGTTGACACTAAAGCGGGCTAGAT	5361889	5361991	5362041	5361989	-1	CH476615	UREG_02054	5361217	5362430	None	2465	346	16256	No_constitutive_exon_found_in_species
ACCAGCTTGGAGGCCGTGGAGCCAATGAGATCTGGATTTCAGGGGCCAAGTG	5451352	5451980	5451302	5451354	1	CH476615	UREG_02081	5450964	5451980	None	2465	346	16256	No_constitutive_exon_found_in_species
ACCCGCGACGGCCAGAGCAGGGTCGAGTCGTGCAAAGAACAGGGGACAAGGA	5453842	5454955	5453792	5453844	1	CH476615	UREG_02082	5453288	5454955	None	2465	346	16256	No_constitutive_exon_found_in_species
TTATTTATCCTAAATCCGACTGGCGTCATATTGCTAACTTATGGGACCAGAG	5505516	5505750	5505800	5505748	-1	CH476615	UREG_02102	5505516	5506482	None	2465	346	16256	No_constitutive_exon_found_in_species
CACACTAAATTGTTCTTAAATGGGGTTGCTGACTGAACCGGTGGGACTAGGC	5571006	5572578	5572628	5572576	-1	CH476615	UREG_02125	5570829	5573094	None	2465	346	16256	No_constitutive_exon_found_in_species
CGCTTCTGCGGTCTTTTCTATTCTGGCTAACAATGGGGGTCGCGGAATAGGA	5735020	5735170	5735220	5735168	-1	CH476615	UREG_02188	5731628	5735253	None	2465	346	16256	No_constitutive_exon_found_in_species
CACCCCTGATATGTCTCGACAAAACTCAACGTACTGACGGGAAACTCAAGGT	5874555	5874789	5874505	5874557	1	CH476615	UREG_02233	5873828	5874789	None	2465	346	16256	No_constitutive_exon_found_in_species
CAGCAACCGCTCTGCAAAAGTACTGACTGAAATGTTCAACGGGAGTAAAGAC	5925759	5925773	5925823	5925771	-1	CH476615	UREG_02251	5924439	5926241	None	2465	346	16256	No_constitutive_exon_found_in_species
CGCAAGATAGGTCGTAGTTTTGGAGATGGGCTTCTAATAAGGGCATACAGGA	5988690	5988815	5988865	5988813	-1	CH476615	UREG_02271	5988062	5988957	None	2465	346	16256	No_constitutive_exon_found_in_species
AGAAGATTTTAAGCGACGATGTATCTTTCTTTTTCTCCCCGACGGGATAGGA	6032192	6032338	6032142	6032194	1	CH476615	UREG_02286	6031958	6036241	None	2465	346	16256	No_constitutive_exon_found_in_species
CAGCCCATACCCTTCCGTGCGCAAAAGGCAGCATGCTAAAGGGATAACAGCT	6093880	6094054	6093830	6093882	1	CH476615	UREG_02305	6092440	6094054	None	2465	346	16256	No_constitutive_exon_found_in_species
TCCGGCACTATTATGGCTATATATGATTCAGGACTGACTGGGTGTAATAGAC	6120935	6121159	6121209	6121157	-1	CH476615	UREG_02317	6120935	6124425	None	2465	346	16256	No_constitutive_exon_found_in_species
TGTTTTGGCAGTCCTCTTATCATGGCACTTGGATACTAACCAGGGTCAAGCA	6156447	6156631	6156397	6156449	1	CH476615	UREG_02326	6155924	6157311	None	2465	346	16256	No_constitutive_exon_found_in_species
TGTCCCGTTTAGTTTTTTGGTGCGTGCCATTTACCCCCCAAGGGTTCAAGCA	6199027	6199217	6199267	6199215	-1	CH476615	UREG_02342	6198028	6200121	None	2465	346	16256	No_constitutive_exon_found_in_species
TTGGACTGGCAGTGATATTTTATAGGAGTTCACCAAGGGCGATAATATAGCT	6208548	6209045	6208498	6208550	1	CH476615	UREG_02345	6206117	6210324	None	2465	346	16256	No_constitutive_exon_found_in_species
TGGTTCATACCTCGACAAATTTGCTGTGCTCAAGCGAAGCCAGGGGGCAGGG	6446899	6447162	6446849	6446901	1	CH476615	UREG_02431	6444940	6447162	None	2465	346	16256	No_constitutive_exon_found_in_species
TTTCGGTCCCTACTTCCAAGGTTTGGAGTATTGACTGGGGAGAGATCTAGGA	6549242	6550421	6550471	6550419	-1	CH476615	UREG_02466	6549242	6550565	None	2465	346	16256	No_constitutive_exon_found_in_species
CAGGATGTTAAAAAAGGCAATGCTTGTTAACTCTTGAGGGCGATATAAAGCG	6612329	6612673	6612279	6612331	1	CH476615	UREG_02490	6612108	6612673	None	2465	346	16256	No_constitutive_exon_found_in_species
TTGAAATTGGACCAGGAGCCAGTTACACGAAACTGACGCTCAGGGCACAGAT	6697912	6699123	6697862	6697914	1	CH476615	UREG_02523	6697419	6699123	None	2465	346	16256	No_constitutive_exon_found_in_species
TGATAGATCATAGCGATGGGACACTTTAACTAATGTAGGTATTGGGATAGGC	6708412	6708949	6708999	6708947	-1	CH476615	UREG_02526	6705441	6709288	None	2465	346	16256	No_constitutive_exon_found_in_species
GATTTTATTTCGCGCCGCGATGCACGGTTTCATGGCTGATGGGGCTGTAGGT	6720525	6720651	6720475	6720527	1	CH476615	UREG_02532	6720070	6721808	None	2465	346	16256	No_constitutive_exon_found_in_species
CAGAGTTACCGTCTTGGACTGCAGGCTAACCAATCCCCCATGGGTGAAAGGA	6794183	6794224	6794133	6794185	1	CH476615	UREG_02560	6794058	6795614	None	2465	346	16256	No_constitutive_exon_found_in_species
AGCCCTATACGGACAAGGCAAATTCTCTAACCGGGTACCTGGGTTGGTAGGG	6794445	6794487	6794395	6794447	1	CH476615	UREG_02560	6794058	6795614	None	2465	346	16256	No_constitutive_exon_found_in_species
AGTATCACCTGATGTTAGATAAGGCGAAGATCCTAACGGTGGGAGACTAGGG	6794817	6795027	6794767	6794819	1	CH476615	UREG_02560	6794058	6795614	None	2465	346	16256	No_constitutive_exon_found_in_species
CTTGGTACTTTTGCCAGCGAACATGGTGAAGAGGTGCAAGGGACAGGCAGAC	6801525	6801971	6802021	6801969	-1	CH476615	UREG_02563	6801525	6806862	None	2465	346	16256	No_constitutive_exon_found_in_species
CCGGGAGCCAGAGGGACCTCCGCGGGTAGGATTGACCCTGGGGGATACAGGC	6816931	6816979	6816881	6816933	1	CH476615	UREG_02566	6816381	6816979	None	2465	346	16256	No_constitutive_exon_found_in_species
GCGGTTTCCCCTTTTTTTTCGCAAAAGTGCAGAATACTAAGAGGGGACAGTC	6884398	6885074	6884348	6884400	1	CH476615	UREG_02593	6884099	6885400	None	2465	346	16256	No_constitutive_exon_found_in_species
TCTCTACTACCGTTGAAGTTGCGTGTTGGCTAACTTGATGAGGGATATAGGT	6903379	6903494	6903329	6903381	1	CH476615	UREG_02600	6903157	6904321	None	2465	346	16256	No_constitutive_exon_found_in_species
ATTTCGTTTTGGATATTATTTATGCTTCTTTTTAACTAATGGGCAAATAGCT	6977508	6978560	6977458	6977510	1	CH476615	UREG_02629	6975499	6978560	None	2465	346	16256	No_constitutive_exon_found_in_species
ACGCAACCTTTACCTCTCTTGGATGGCATTTGAATAACGTGTGGGCATAGGA	7000577	7000912	7000527	7000579	1	CH476615	UREG_02636	7000070	7003055	None	2465	346	16256	No_constitutive_exon_found_in_species
CGATGCGGCGAAGAGGTTGCAAGTTCAGAATGTGAATAACCGGGTGGAAGGG	7018440	7018458	7018508	7018456	-1	CH476615	UREG_02641	7018440	7019284	None	2465	346	16256	No_constitutive_exon_found_in_species
GTAATCCCCATTGCAATTTTCTGTTATGTGATTCTAATGTGGGGTGATAGGT	7045510	7045724	7045774	7045722	-1	CH476615	UREG_02650	7045510	7047197	None	2465	346	16256	No_constitutive_exon_found_in_species
TAACGCGTCCGCAGATGTCACGAAAAATGTGTTCTATTGGACACGGGTAGCT	7102474	7102511	7102424	7102476	1	CH476615	UREG_02672	7100716	7104666	None	2465	346	16256	No_constitutive_exon_found_in_species
GTAATGATTATCTCTAGGATGGCCAACCTTTTGCTGATTGGGGATATCAGGA	7133439	7134236	7134286	7134234	-1	CH476615	UREG_02683	7133054	7135409	None	2465	346	16256	No_constitutive_exon_found_in_species
AGTATTATTTTTTCCGAGGGTGCCTTAGTAGGTAGCTAACGGGCTGATAGAA	7145858	7146134	7145808	7145860	1	CH476615	UREG_02686	7144566	7146293	None	2465	346	16256	No_constitutive_exon_found_in_species
ATTCGCATTCTTTGATCTACTTTTTTCTTCAACTTCTGGGGCAAATATAGCT	7257258	7257470	7257208	7257260	1	CH476615	UREG_02725	7257037	7260720	None	2465	346	16256	No_constitutive_exon_found_in_species
GTGAGATTTCCAGGTGCACATACATACAGCTTGATGCTCATGGGACATAGAC	7322103	7323002	7323052	7323000	-1	CH476615	UREG_02748	7322103	7324136	None	2465	346	16256	No_constitutive_exon_found_in_species
TCCCTGCATCCTTGTTTTGTTTGAGCATCCTCTTTGCTGACGGGATATAGTA	7325920	7326137	7325870	7325922	1	CH476615	UREG_02749	7325692	7327496	None	2465	346	16256	No_constitutive_exon_found_in_species
AGCAGCAGACCAGGAGCAGGAATCGTGGACTGGAACACTGAAGCGGGCAGCT	7358356	7358365	7358306	7358358	1	CH476615	UREG_02762	7357323	7358365	None	2465	346	16256	No_constitutive_exon_found_in_species
ATCCCGCCCCGCTAAGTACGGCTATAAGTATTCTAATCCGGGTTGGATAGCT	7362184	7362364	7362134	7362186	1	CH476615	UREG_02764	7361663	7362661	None	2465	346	16256	No_constitutive_exon_found_in_species
GTATCAGGCTGCCCACAAGGTATGGAGGCTGGATGCTGACGGGTAATCAGGG	7365510	7366114	7365460	7365512	1	CH476615	UREG_02766	7364986	7366114	None	2465	346	16256	No_constitutive_exon_found_in_species
GGTACGTCCCCCAATATGAGACCTCAGATTCCCCTTTCTAACAAGGGCAGCC	7445532	7445647	7445697	7445645	-1	CH476615	UREG_02796	7445132	7446312	None	2465	346	16256	No_constitutive_exon_found_in_species
CATCATGATTCAACGCATAATCCTGGCTGTATGCTAACGGGGGGGATCAGCA	7539076	7539228	7539026	7539078	1	CH476615	UREG_02831	7535034	7539635	None	2465	346	16256	No_constitutive_exon_found_in_species
ATCCCGTACTTGCCATGATGATCTTTATAGTGAGCTAACTGGGAATGTAGTG	7562146	7562593	7562096	7562148	1	CH476615	UREG_02840	7562002	7563891	None	2465	346	16256	No_constitutive_exon_found_in_species
TCAAGGAATGCCTTGGCACTATTGACTGTCTTACACTCCTTGGGCACAAGGT	7571183	7571672	7571133	7571185	1	CH476615	UREG_02843	7569444	7572453	None	2465	346	16256	No_constitutive_exon_found_in_species
TCCATTCTACATAATCTCTTCAAGCGCTGATCAGTTTTTTTTTGGGAAAGAA	7593758	7594386	7594436	7594384	-1	CH476615	UREG_02851	7593440	7594913	None	2465	346	16256	No_constitutive_exon_found_in_species
ACACCGTGACGTCAAGCCAACCAATATCCTCGTTAATACTCGCGGGCAAGTA	7654392	7654637	7654687	7654635	-1	CH476615	UREG_02872	7653848	7655978	None	2465	346	16256	No_constitutive_exon_found_in_species
AACCCTAGAATATGCGTCTTGATAGAATTGCAGCTCCTTTACGGGCACAGCC	7712660	7712808	7712610	7712662	1	CH476615	UREG_02894	7712340	7715685	None	2465	346	16256	No_constitutive_exon_found_in_species
ACGGCCGTTAACGAATCAGTTGCTATCATTAGACTTTGCCGGCGGGACAGCC	7740375	7740492	7740542	7740490	-1	CH476615	UREG_02905	7740375	7741717	None	2465	346	16256	No_constitutive_exon_found_in_species
GCAACGCTCTGAGATAGTGACTGAGGTTGGCTGATAGACCGGGGATACAGGC	7777586	7778295	7777536	7777588	1	CH476615	UREG_02920	7777101	7778295	None	2465	346	16256	No_constitutive_exon_found_in_species
TCCATTTTCTGTACGCGCTGTCTGACGTGCTCCTGTGGTTGGGGAATTAGCC	7798630	7798997	7799047	7798995	-1	CH476615	UREG_02928	7798271	7799636	None	2465	346	16256	No_constitutive_exon_found_in_species
TCTGCATAAGATGGAAGCAGCTGTCCGATGGCTTGAATCCCGGGCGGGAGGG	56135	56769	56085	56137	1	CH476616	UREG_02980	54755	56769	None	2465	346	16256	No_constitutive_exon_found_in_species
TCTCGTGCTTTTGGCGCTTGTTGAGACTGATCCTGCGTGGGAACCAACAGGT	57634	57690	57584	57636	1	CH476616	UREG_02981	57409	58174	None	2465	346	16256	No_constitutive_exon_found_in_species
GCGGGAGATGCTGCGGTTGCTGCTGTTGTTGCTGATGGATGGGGTGGTAGGG	126154	126587	126104	126156	1	CH476616	UREG_03008	125920	126587	None	2465	346	16256	No_constitutive_exon_found_in_species
CACCGGCCCGTTATCATAGCGAGATGAAATCCGTTAACACATTAGGGTAGCG	148316	148473	148523	148471	-1	CH476616	UREG_03018	148316	148626	None	2465	346	16256	No_constitutive_exon_found_in_species
TATGTACTCGTGCTCGACATCGAAACTTGAATTATCTGACTCGGGAGCAGTA	356339	356465	356515	356463	-1	CH476616	UREG_03084	356339	356971	None	2465	346	16256	No_constitutive_exon_found_in_species
AATATTCTAGGCTTTTAAAGGAGGTGATGTCGCTTCTAACGGAGGGAAAGAT	362408	362852	362902	362850	-1	CH476616	UREG_03086	360060	368994	None	2465	346	16256	No_constitutive_exon_found_in_species
CAGCCCACATATTCGAGAGATGCCCTTTTTTCTGACTGCACTGGGGATAGGT	425224	427531	425174	425226	1	CH476616	UREG_03104	424421	427531	None	2465	346	16256	No_constitutive_exon_found_in_species
GTCCCATATCGTTGTCCTGTACCAACGTCTCGCTAACGCCAGGGTTGTAGTT	479790	479877	479927	479875	-1	CH476616	UREG_03125	479195	480495	None	2465	346	16256	No_constitutive_exon_found_in_species
AGCAATCGCTGCTGATTACTCCCAAAAACAGCCAATGGGGCCGGGAAAAGCA	503107	503771	503057	503109	1	CH476616	UREG_03135	502904	503771	None	2465	346	16256	No_constitutive_exon_found_in_species
TACAATAGGCAACATAGATGTGGGAATCCAATCTCTGAAGGGATGAACAGTT	601380	601460	601510	601458	-1	CH476616	UREG_03170	600569	601869	None	2465	346	16256	No_constitutive_exon_found_in_species
GTTCATATACGGAGAAAATACTTTTGTATCATACTAATATCAGGGAAAAGAT	705961	706126	705911	705963	1	CH476616	UREG_03206	705643	707147	None	2465	346	16256	No_constitutive_exon_found_in_species
GCCGTTGGAATCTCTCGCTCACAAACACGCTGTATAATAACGTGGGATAGGC	747205	747771	747155	747207	1	CH476616	UREG_03224	746923	747771	None	2465	346	16256	No_constitutive_exon_found_in_species
TTCGAGGCATATGTATGTGCCAGCCACGTTGGACCTTTTGGGGAGAACAGCA	913590	913797	913540	913592	1	CH476616	UREG_03285	912642	913797	None	2465	346	16256	No_constitutive_exon_found_in_species
ACTTACGAATCCTTGGTCAAATCCCTGAAGCTGTGGCTCGAGGGAAATAGGC	963515	963683	963733	963681	-1	CH476616	UREG_03303	963132	963828	None	2465	346	16256	No_constitutive_exon_found_in_species
TTAGCAAAATGCTTTACCTCTAGTCGGAGAAAATCGCTGATTGGGAGTAGAG	1046899	1047033	1047083	1047031	-1	CH476616	UREG_03335	1045019	1047567	None	2465	346	16256	No_constitutive_exon_found_in_species
GGTATAACTTCTCGCATCAGCCCACGATGGGACATTGAGGGGAGATATAGGC	1056157	1056840	1056890	1056838	-1	CH476616	UREG_03338	1056157	1057389	None	2465	346	16256	No_constitutive_exon_found_in_species
CGGGTCGCTTGTCAGCCTATCGTTCATTGCACTGATTGCTTGGGTGACAGCT	1102562	1104146	1102512	1102564	1	CH476616	UREG_03351	1101445	1104146	None	2465	346	16256	No_constitutive_exon_found_in_species
GGTGACGGCTATCGGCCTAGAGATACTGAACGAGAAAAAGAACGGGACAGAG	1145087	1145149	1145037	1145089	1	CH476616	UREG_03367	1143399	1145149	None	2465	346	16256	No_constitutive_exon_found_in_species
CTTGAGCCCGCCGATTTCAAGGTGTCTTGCTGATTTTGCTGGGCCGGTAGCT	1162778	1163090	1162728	1162780	1	CH476616	UREG_03375	1158748	1163225	None	2465	346	16256	No_constitutive_exon_found_in_species
ACGCCAAATTTGCAATCCACGAGGCTACTCGTGAAGGGAAGGGTAATTAGAT	1202926	1203000	1202876	1202928	1	CH476616	UREG_03392	1202860	1203916	None	2465	346	16256	No_constitutive_exon_found_in_species
CAGCTATTTCTAGAATTAAATCCCATGCACTCACGTCACTGACGGGATAGTT	1399744	1399805	1399694	1399746	1	CH476616	UREG_03432	1398267	1399805	None	2465	346	16256	No_constitutive_exon_found_in_species
AGTGACCATGTTTGTGGATTTCTGAAGGTTAACACGCCTCGGGAGGACAGAC	1404341	1404556	1404606	1404554	-1	CH476616	UREG_03436	1403934	1404842	None	2465	346	16256	No_constitutive_exon_found_in_species
ATCCAACGCCCTCTCTAGATTCTGACTGTGGCTAAGTCATAGGGTTACAGGC	1434127	1434217	1434267	1434215	-1	CH476616	UREG_03447	1433501	1434604	None	2465	346	16256	No_constitutive_exon_found_in_species
TCTGCTGAGCATTCGTGCGTTTTCAGATAGGTGAAGGGAGCTGAGAAAAGTT	1440743	1441176	1440693	1440745	1	CH476616	UREG_03449	1440332	1441214	None	2465	346	16256	No_constitutive_exon_found_in_species
TCAGTGTGCATTGAATAGCCACAATAGCACTTTGCTGATGAAGGGTATAGCA	1493054	1493257	1493004	1493056	1	CH476616	UREG_03469	1492330	1493257	None	2465	346	16256	No_constitutive_exon_found_in_species
AAACCATATAATCACTGTATGCCAGCACGTCTGGTACTACTGGGCCGGAGGC	1614502	1614658	1614452	1614504	1	CH476616	UREG_03515	1614192	1614658	None	2465	346	16256	No_constitutive_exon_found_in_species
CGTAGCCACTGATTGCTCAGGGACCTTTTCAGAACATACCCGGGAAACAGCT	1686988	1687164	1686938	1686990	1	CH476616	UREG_03548	1686423	1687164	None	2465	346	16256	No_constitutive_exon_found_in_species
AGAGCGCATCCCCTGCTAACAACAACGCGAGAGCTAACATGGGAAACTAGTT	1830436	1830569	1830386	1830438	1	CH476616	UREG_03598	1828729	1830569	None	2465	346	16256	No_constitutive_exon_found_in_species
TTTCACCCGTTAATGATAGCTGGATAAAATTTGCTGATGTTGGGGAAAAGCC	1836943	1837088	1836893	1836945	1	CH476616	UREG_03601	1836573	1837971	None	2465	346	16256	No_constitutive_exon_found_in_species
TTGAGACCTCACCCATGACCAGAGCTCGTTTGCTAACAAATTGGGAACAGAG	2088437	2088676	2088387	2088439	1	CH476616	UREG_03683	2088200	2090772	None	2465	346	16256	No_constitutive_exon_found_in_species
CGTTTCTGAGCCATGACGATTTGTCCACGATACTGACCCTGCGGGCACAGAT	2097622	2097698	2097572	2097624	1	CH476616	UREG_03687	2097486	2099009	None	2465	346	16256	No_constitutive_exon_found_in_species
TCTCGAGCAGCTCGCCCGAAATCGAGTATTTCTAACCGATGAGGGCCTAGCA	2132539	2133735	2133785	2133733	-1	CH476616	UREG_03700	2132539	2134210	None	2465	346	16256	No_constitutive_exon_found_in_species
GCGGGTGTCTTTGCTTTTTCGAATCTTCTGAGATGCATCGCGGGCAACAGAA	2178689	2178823	2178873	2178821	-1	CH476616	UREG_03710	2178689	2179109	None	2465	346	16256	No_constitutive_exon_found_in_species
CATCCTGACCTCAAGCTTTGTCCGACTTTCTAATCGGGATACGGACGTAGTT	2192749	2193253	2192699	2192751	1	CH476616	UREG_03717	2192502	2193354	None	2465	346	16256	No_constitutive_exon_found_in_species
ACCGGAGTGACGCTGTCTCTGAGACTACTCATACTAGAGTAGAGGGAGAGGT	2206849	2207070	2206799	2206851	1	CH476616	UREG_03722	2205808	2208076	None	2465	346	16256	No_constitutive_exon_found_in_species
TCTAGTTCACTGTCAATTTGGTGTACTGCATGTTCTGACTCGGGGAATAGTG	2229883	2229960	2229833	2229885	1	CH476616	UREG_03730	2228481	2229960	None	2465	346	16256	No_constitutive_exon_found_in_species
CCCTCCGCACCACCATATCGCGACGTTCTTCCGCTCTTTACGCCGGGAAGCT	2282013	2282314	2281963	2282015	1	CH476616	UREG_03748	2281795	2283575	None	2465	346	16256	No_constitutive_exon_found_in_species
TATGTTTTCTAATCACATTCTGGCTTGGGTCTAATTCTGACGGGAGACAGGG	2544375	2544616	2544325	2544377	1	CH476616	UREG_03834	2543082	2547128	None	2465	346	16256	No_constitutive_exon_found_in_species
ACCCCGCTGGGCTGATCGCTCGCATCGTTGACTTTCCTCCGGGGGCCTAGTA	2550274	2550542	2550224	2550276	1	CH476616	UREG_03836	2549965	2550542	None	2465	346	16256	No_constitutive_exon_found_in_species
GGTTAACGGGTTGATTACTGCTAACTAGTTACTGATTGCCGGGGCTGCAGAT	2598699	2598870	2598920	2598868	-1	CH476616	UREG_03859	2598248	2599329	None	2465	346	16256	No_constitutive_exon_found_in_species
GAAAGCGCGGACCGTGCAGGAACAGTGGGCCGATACGGCTGATAGGGCAGCT	2620815	2620831	2620765	2620817	1	CH476616	UREG_03866	2620052	2620831	None	2465	346	16256	No_constitutive_exon_found_in_species
TCCTCCTACGCGATCGTGGCGATGCGGTAATATGGCGGGGCCCGAAAAAGAC	2627095	2627706	2627045	2627097	1	CH476616	UREG_03869	2626499	2627706	None	2465	346	16256	No_constitutive_exon_found_in_species
ACCCACGAAATTCCCTTGTTGGTGTAGGGCTATATACTCATGGGGTGGAGAA	2678098	2681505	2681555	2681503	-1	CH476616	UREG_03887	2678098	2683474	None	2465	346	16256	No_constitutive_exon_found_in_species
AACGAAAAGAGCGAGGAGAACACATTTTGGCTGACGAATTTATGGGATAGGT	2782955	2783050	2783100	2783048	-1	CH476616	UREG_03921	2781908	2783232	None	2465	346	16256	No_constitutive_exon_found_in_species
GCTACCAAACCAGAGAGGGATGAATTTCGATGATGCCTGGGTTGACGAAGTC	2797403	2797454	2797504	2797452	-1	CH476616	UREG_03927	2796671	2798867	None	2465	346	16256	No_constitutive_exon_found_in_species
GCCCTTTTTTCTCCTTTCGATACCGGCCTTTCTAACACATACGGGAAAAGAA	2833027	2833433	2833483	2833431	-1	CH476616	UREG_03942	2832793	2835190	None	2465	346	16256	No_constitutive_exon_found_in_species
AAAGCATCACTTATGGCAAGATTGAGTCTAATATATCAATTGGGAAACAGGT	2844792	2844914	2844742	2844794	1	CH476616	UREG_03945	2844071	2844914	None	2465	346	16256	No_constitutive_exon_found_in_species
GCAAGCGCTCTGTTTCTGTTGAGTTGAAAAGGCTGACCGGGATCAAATAGGA	3149071	3149493	3149543	3149491	-1	CH476616	UREG_04046	3148239	3150064	None	2465	346	16256	No_constitutive_exon_found_in_species
TCATGGAACTATGCAAACTTCGCAGTTCTAACATGTCAAGGGCAGGCCAGTC	3153307	3154006	3154056	3154004	-1	CH476616	UREG_04048	3152958	3155668	None	2465	346	16256	No_constitutive_exon_found_in_species
GCCTATGCGCAATGCATCTTTACTGAAGCTAATCAGCTGCGATGGGCCAGGC	3179874	3181551	3179824	3179876	1	CH476616	UREG_04061	3179743	3181551	None	2465	346	16256	No_constitutive_exon_found_in_species
CCAGATAAAGGGGCCTTTCGATCCAAGTGAAGGATTAACGATGTGGGTAGGT	3244244	3244813	3244863	3244811	-1	CH476616	UREG_04082	3243911	3245660	None	2465	346	16256	No_constitutive_exon_found_in_species
GCTGAGAGATTCCCTTAGAAGCTTCTCATAACTCGTAGACGGGATTACAGAA	3298370	3298544	3298320	3298372	1	CH476616	UREG_04099	3297304	3302819	None	2465	346	16256	No_constitutive_exon_found_in_species
GAGTGCTGGAGGAGAGGTTAGTCAGAAAGGGAGTGTTGAGTGGGGTGAAGAT	3399761	3399897	3399711	3399763	1	CH476616	UREG_04142	3399197	3399897	None	2465	346	16256	No_constitutive_exon_found_in_species
TTCTTGTCCCGAGTATTGCTGTTATTCGACTTCAAAACTAGAGGGTATAGGT	3430385	3430603	3430335	3430387	1	CH476616	UREG_04154	3429814	3431315	None	2465	346	16256	No_constitutive_exon_found_in_species
GGTAAGGCGGCAACAGAGTTCTTGCAGGACAGCATTCTTATGGGATATAGCC	3623559	3623839	3623509	3623561	1	CH476616	UREG_04214	3623287	3625827	None	2465	346	16256	No_constitutive_exon_found_in_species
TTCGAGCCCTCAACGTCCACGAACCCTATCACCGCGGGCGGCTGAAGAAGGG	3657699	3658937	3658987	3658935	-1	CH476616	UREG_04228	3657699	3659105	None	2465	346	16256	No_constitutive_exon_found_in_species
TAAAATGGGTACTCTAAGTCATTTACCTCCTTCTACCCTTTTGGGGATAGTG	3776409	3776538	3776359	3776411	1	CH476616	UREG_04265	3776143	3777040	None	2465	346	16256	No_constitutive_exon_found_in_species
TTGGACTTGTTCTAGAAGCACAAAAGGCTTGGGCTGATGCAAGGGGGGAGGA	3951945	3952168	3952218	3952166	-1	CH476616	UREG_04291	3949403	3953682	None	2465	346	16256	No_constitutive_exon_found_in_species
ACCGGTTAAAGTACCAAGGCTGCAAGCCGGGCTCTATGAGGGTGGCGCAGGC	3997761	3997781	3997711	3997763	1	CH476616	UREG_04307	3996627	3998627	None	2465	346	16256	No_constitutive_exon_found_in_species
ACTTGCCCAAACGAGCTCAGAACCCTGACTTGTGTCGCTATCGGGAATAGTT	4285256	4285876	4285206	4285258	1	CH476616	UREG_04410	4284716	4285876	None	2465	346	16256	No_constitutive_exon_found_in_species
TCGCGACATAAGCTGGGAGATGTTGTTGACCGGCTGCTGACGGGTGACAGAT	4374091	4374199	4374249	4374197	-1	CH476616	UREG_04443	4372701	4374618	None	2465	346	16256	No_constitutive_exon_found_in_species
CTTGCAAAGCATTGGAGGCTACTATTGGAGCTAATATTTAATACGGGCAGTT	4456108	4456221	4456058	4456110	1	CH476616	UREG_04467	4455881	4457710	None	2465	346	16256	No_constitutive_exon_found_in_species
CCAGGTAGGATCGCAGATCAATGACATCGAGCCTTCTAATAAAGGGCCAGGA	4486301	4486823	4486251	4486303	1	CH476616	UREG_04478	4486237	4487535	None	2465	346	16256	No_constitutive_exon_found_in_species
ACGGATAAACCTAGCAGCGCGATGTTAAGAATCAATCGGCGGGAAAACAGGT	4488533	4488649	4488483	4488535	1	CH476616	UREG_04479	4488016	4491163	None	2465	346	16256	No_constitutive_exon_found_in_species
TCTTCCAATAGGTATTTTCGAAATCTTGTCTAAGTAATAAAATGGGGTAGAT	4580748	4580886	4580936	4580884	-1	CH476616	UREG_04512	4579066	4580995	None	2465	346	16256	No_constitutive_exon_found_in_species
TGTGCCGGTTGATTATCCTACCGCCTCAGTAACTAACTGACCGGGAATAGTC	4627997	4628250	4628300	4628248	-1	CH476616	UREG_04528	4627190	4628739	None	2465	346	16256	No_constitutive_exon_found_in_species
TTTTCCTTCAATTTCACTGTACACCATTGCTCACAGCTGGTGGGAAATAGTC	4753131	4754086	4754136	4754084	-1	CH476616	UREG_04575	4753131	4754530	None	2465	346	16256	No_constitutive_exon_found_in_species
CCAGTCCCTTCACAGATGGCTGGATGAAGGCTGATATCTTGGGTTAACAGGG	4873825	4874058	4873775	4873827	1	CH476616	UREG_04615	4873656	4877416	None	2465	346	16256	No_constitutive_exon_found_in_species
CGCGGCTAACCAGGGCAGTCAAACAATGTTCACGGCAAGAGAGGGTATAGAT	4874209	4874669	4874159	4874211	1	CH476616	UREG_04615	4873656	4877416	None	2465	346	16256	No_constitutive_exon_found_in_species
TTCTCTCTCCCTTAGATATTGATGAAAACTGACCAAAAGGGATCAAACAGAC	4936113	4936358	4936408	4936356	-1	CH476616	UREG_04636	4936113	4937954	None	2465	346	16256	No_constitutive_exon_found_in_species
ACTAACACATCTTATAGATCTTAACCCAGGGAATTGCATATGGGGTATAGCT	5020276	5020465	5020226	5020278	1	CH476616	UREG_04666	5019678	5020465	None	2465	346	16256	No_constitutive_exon_found_in_species
TATTGTGTTGAAACTGGAAGAAATGGGGCTAACAAGCTGGGAAGCCGGAGGT	5030154	5030748	5030798	5030746	-1	CH476616	UREG_04668	5029566	5031648	None	2465	346	16256	No_constitutive_exon_found_in_species
TATGGAGGTATCCGGGCAGTCATGTTATATGATGCTAATTGATGGGCTAGGG	5033059	5033156	5033206	5033154	-1	CH476616	UREG_04669	5032487	5033942	None	2465	346	16256	No_constitutive_exon_found_in_species
TGATTCTCTTCAGACTTTAATGAGTGCTAATCTTTTGGGGGTAAAATTAGGA	5038132	5038962	5038082	5038134	1	CH476616	UREG_04671	5037061	5039293	None	2465	346	16256	No_constitutive_exon_found_in_species
TTTGTTCACGGTTTCTCTAACTATCCGACTGACTTTCGTCTGATGGGTAGAC	5109939	5110028	5110078	5110026	-1	CH476616	UREG_04690	5109523	5110494	None	2465	346	16256	No_constitutive_exon_found_in_species
GGTTCATTATACCTTTCCATGAAACCGGGTTACGCTAACCTGGGAAATAGCA	5113905	5114030	5114080	5114028	-1	CH476616	UREG_04691	5110820	5118509	None	2465	346	16256	No_constitutive_exon_found_in_species
CCTCTACACGGAATGTCGCGCAGGAAACTGACTCTGGGGTGACGAGTTAGAG	5221780	5222168	5222218	5222166	-1	CH476616	UREG_04732	5220995	5222405	None	2465	346	16256	No_constitutive_exon_found_in_species
GGTAGGAGTTCGGACGAGGCTTTGAAAACCACAACTAACGGGCCGGGTAGTC	3300	3668	3250	3302	1	CH476617	UREG_04738	3009	4574	None	2465	346	16256	No_constitutive_exon_found_in_species
GGTTGTTTTCATCCCCTTTGCGGTCGGGCTGCCTGCTAATATGGGTCAAGGA	86513	87140	87190	87138	-1	CH476617	UREG_04769	86513	91864	None	2465	346	16256	No_constitutive_exon_found_in_species
GACGGGGGATGGCGATGAGGAGTCACTTACGGTGGCTACGGGATATACAGGA	106902	107070	106852	106904	1	CH476617	UREG_04773	106373	107070	None	2465	346	16256	No_constitutive_exon_found_in_species
CGACAACGGTGAAACGACTCCGGATGTTTTTGTTGACATCAAGGGCACAGCC	431052	431481	431002	431054	1	CH476617	UREG_04893	428615	433087	None	2465	346	16256	No_constitutive_exon_found_in_species
AGCATCCTGTTCTGTGGCTTTGGAAACAGTGCACTGATGGGAGAATATAGAC	467830	468000	467780	467832	1	CH476617	UREG_04910	467576	469437	None	2465	346	16256	No_constitutive_exon_found_in_species
GGTAAGGCCCTCGCTCTGCGTATCGACAGTTAGCTAACTTGGGAATCAAGTC	470980	471349	471399	471347	-1	CH476617	UREG_04911	470421	472051	None	2465	346	16256	No_constitutive_exon_found_in_species
TGCCCTCAGCGGCCAGGAATTCGATGAATACTAACCTCTGGCGGGATTAGAT	503732	504999	505049	504997	-1	CH476617	UREG_04922	503640	505295	None	2465	346	16256	No_constitutive_exon_found_in_species
TCCAATTGCCGTGCTTTTGAGTCGGACGGACAACTAACCCGCGGGCGCAGAA	592005	592088	591955	592007	1	CH476617	UREG_04956	591899	592502	None	2465	346	16256	No_constitutive_exon_found_in_species
GTGCTGCCTAAAAAGAAAAATGTGTACTAACGCTTTATTGGCGGGAATAGAA	608463	609031	609081	609029	-1	CH476617	UREG_04962	606668	610099	None	2465	346	16256	No_constitutive_exon_found_in_species
AACCTTTTTCTGGTTCCCGTCCGCTAGATAATTGTCTGACAGGGCATCAGAT	629483	630028	630078	630026	-1	CH476617	UREG_04973	628546	630548	None	2465	346	16256	No_constitutive_exon_found_in_species
ACTACTTTTTTTTATGTTGGTTGATTTGCGCTGACTTTTTGGCGGGAAAGAT	714903	714977	715027	714975	-1	CH476617	UREG_05004	714903	715413	None	2465	346	16256	No_constitutive_exon_found_in_species
AGCAATCCATCTCCAGAGCGGACTCGACTGATTTTGGGGGATGAGTACAGTG	722807	722994	723044	722992	-1	CH476617	UREG_05008	722807	724065	None	2465	346	16256	No_constitutive_exon_found_in_species
CTCCCAAGCCTTCAGCGCTGCTTAGCGGTCCTTAACTTGTAGGGCTGCAGAG	742192	742513	742142	742194	1	CH476617	UREG_05016	741605	742513	None	2465	346	16256	No_constitutive_exon_found_in_species
CCCAGGTAACATTCCATACACCTCCTGCGTAGGTGAAACCGGGCTAATAGAG	770422	771515	771565	771513	-1	CH476617	UREG_05030	770348	772744	None	2465	346	16256	No_constitutive_exon_found_in_species
GATCACTATTGGGAGCGGTTGGATAAGGTATGTCTCTGCGGGGAATCCAGCT	782312	782354	782262	782314	1	CH476617	UREG_05034	780049	782354	None	2465	346	16256	No_constitutive_exon_found_in_species
TTTGTTTACGCTGCTTTGACGCGAGAATGCTTTTCTAACCACGGGTATAGGC	849267	849282	849217	849269	1	CH476617	UREG_05059	848371	849282	None	2465	346	16256	No_constitutive_exon_found_in_species
GTAGGCAAAACACAATTCATCCTCTAAGGTAGCGCTAACATTGGGGAAAGGA	885471	886049	886099	886047	-1	CH476617	UREG_05071	884531	887122	None	2465	346	16256	No_constitutive_exon_found_in_species
GAAAATGCGCCGGCTGCATTTTCACATAGTGTAGTATGGTAAGGGTATAGGC	936545	936566	936495	936547	1	CH476617	UREG_05088	932625	936698	None	2465	346	16256	No_constitutive_exon_found_in_species
CTCGTCGCGGTTTTTCGCCGTGAGGGTTTGTTGGGCCGGATGGGAGGAAGGC	1189438	1190059	1189388	1189440	1	CH476617	UREG_05181	1189014	1190059	None	2465	346	16256	No_constitutive_exon_found_in_species
TGTCAATTCCGCAGTATAAGCGCAAGAGCCCCGTCTAATTGGGATTAAAGCT	1286606	1287761	1287811	1287759	-1	CH476617	UREG_05218	1286606	1288173	None	2465	346	16256	No_constitutive_exon_found_in_species
GAGTGGTGAACAAATGCTTTAAATGAAAGCGAAATGTTAACTGGGTAAAGGA	1306412	1308782	1306362	1306414	1	CH476617	UREG_05224	1305865	1308782	None	2465	346	16256	No_constitutive_exon_found_in_species
TGAACTGCCAATCGATCGGATTCATGCGTCTAACTCGTGGCGGGGGATAGTT	1481680	1482339	1482389	1482337	-1	CH476617	UREG_05279	1481507	1482779	None	2465	346	16256	No_constitutive_exon_found_in_species
TTGCTGATGCTTTGTTGTTACGATACTGACAGATTTCTGGGAATCAATAGAA	1540960	1541294	1540910	1540962	1	CH476617	UREG_05302	1540858	1543516	None	2465	346	16256	No_constitutive_exon_found_in_species
TGTACGTGCATCTCTTCTGTTTTTATTACTTTTGACTGACGGGTTGATAGGT	1658019	1658389	1658439	1658387	-1	CH476617	UREG_05343	1657778	1658527	None	2465	346	16256	No_constitutive_exon_found_in_species
GGTTTTATCTGTCTTCATGGCCTTGTCCAACACTGACAATGGGGTCACAGGT	1744917	1745696	1745746	1745694	-1	CH476617	UREG_05368	1744917	1746969	None	2465	346	16256	No_constitutive_exon_found_in_species
GCTCGATAAATGGTTCCCAGTCCACTGCTAATATGAATTGGGCTGAATAGGC	1866321	1866470	1866520	1866468	-1	CH476617	UREG_05408	1864746	1866564	None	2465	346	16256	No_constitutive_exon_found_in_species
AAACGTAATTAGTTTACGCTCCAAGGTGAGTCCTAATTAAGGGGATAAAGTT	1949601	1949726	1949551	1949603	1	CH476617	UREG_05440	1949418	1951077	None	2465	346	16256	No_constitutive_exon_found_in_species
ATTGGGAACAATGTCATATTGGATGGCGCCTAACATTTGGGATGATGTAGTT	1967083	1967365	1967415	1967363	-1	CH476617	UREG_05446	1966293	1968330	None	2465	346	16256	No_constitutive_exon_found_in_species
CGAACGCGATAGATCTCATCATCCTGATAGTATAACTAGTGCGGGGGAAGAA	2298428	2298529	2298378	2298430	1	CH476617	UREG_05560	2297298	2298529	None	2465	346	16256	No_constitutive_exon_found_in_species
GTACACTCCTTTGCGAAACCCGTTGAAAACTGACTGTTGGGGAACTATAGCT	2301833	2301867	2301783	2301835	1	CH476617	UREG_05562	2301698	2303031	None	2465	346	16256	No_constitutive_exon_found_in_species
TCGCAATCGGAAGCGGAATGCACATTGCTGACAATTTTTTGGGATAATAGCC	2301939	2302028	2301889	2301941	1	CH476617	UREG_05562	2301698	2303031	None	2465	346	16256	No_constitutive_exon_found_in_species
CCACTTAGCACCGAACTGGTTGCATCATTGCATGCTTTAGAAGGGCGCAGGG	2330397	2330697	2330747	2330695	-1	CH476617	UREG_05573	2330397	2331401	None	2465	346	16256	No_constitutive_exon_found_in_species
GATATGTGCGCAAGTGCTTGAGGATTGGTTAGTTTTAAATTGGGGGTTAGTT	2365269	2365293	2365343	2365291	-1	CH476617	UREG_05586	2365269	2366833	None	2465	346	16256	No_constitutive_exon_found_in_species
CGAGAACTGGGTTGAAATCATCTCTAAAACTTACCGTTTGATGGGTGCAGCC	2370474	2370993	2370424	2370476	1	CH476617	UREG_05588	2370103	2370993	None	2465	346	16256	No_constitutive_exon_found_in_species
CGCCCTTCTAAAGCGGTATAAGTATACAATATATTCTCTTGGGATTACAGTG	2458561	2458656	2458511	2458563	1	CH476617	UREG_05622	2458046	2461054	None	2465	346	16256	No_constitutive_exon_found_in_species
TTCTGCCACTTTGGAAAAGTCAACTAACGTTTCGTCTTTGGAGGGCGTAGTG	2571084	2571246	2571296	2571244	-1	CH476617	UREG_05668	2570120	2571614	None	2465	346	16256	No_constitutive_exon_found_in_species
TTGGACAAACTTGGAGGTGCAGGAAGCTCAATCTATAACCGGTTGGGCAGGA	2581944	2583302	2581894	2581946	1	CH476617	UREG_05673	2579952	2583302	None	2465	346	16256	No_constitutive_exon_found_in_species
TATCTGCCTCGAAAATTTCCTATTGTTGTTCTTGCTAACTAGTGGGATAGGA	2749292	2749728	2749242	2749294	1	CH476617	UREG_05708	2748660	2750518	None	2465	346	16256	No_constitutive_exon_found_in_species
GTCTGTCCCTATAATAGCAAGCCCACCTCCCGCAAACTGACAGGGTATAGGC	2756060	2756251	2756010	2756062	1	CH476617	UREG_05711	2754308	2756251	None	2465	346	16256	No_constitutive_exon_found_in_species
TTCCCGCTGATTCGGAGAACGGGGACCTGACACCCTTTCAACGGGAACAGTG	2783941	2784071	2783891	2783943	1	CH476617	UREG_05721	2783089	2784071	None	2465	346	16256	No_constitutive_exon_found_in_species
TCTCCCCAGAGCTTCCCCTATCTACAATTGCTAACTCTACGCGTGGGTAGCT	3148932	3149150	3148882	3148934	1	CH476617	UREG_05841	3148805	3152044	None	2465	346	16256	No_constitutive_exon_found_in_species
CTTGAAATATAAAAATGCCTCTAAAGTGTGTCCACAAAGGTTGCGGGAAGGA	3220817	3220887	3220937	3220885	-1	CH476617	UREG_05868	3219787	3222544	None	2465	346	16256	No_constitutive_exon_found_in_species
GCGGTTTACTCCAGTCGTGTGTCACGATGTTAATTCATTGGGAATGACAGAC	3281543	3282515	3281493	3281545	1	CH476617	UREG_05889	3281070	3282515	None	2465	346	16256	No_constitutive_exon_found_in_species
GGGACGCACTAGTTCCGGATGGGCACTAGCGCGATTCGGCTAATGGGTAGGG	3300746	3301136	3301186	3301134	-1	CH476617	UREG_05898	3300067	3301354	None	2465	346	16256	No_constitutive_exon_found_in_species
GGGGTTCATAGACGGATTAGTGCTTGTAACGCTCTGGGTGAACGTGGTAGCA	3308007	3308150	3307957	3308009	1	CH476617	UREG_05900	3304046	3310629	None	2465	346	16256	No_constitutive_exon_found_in_species
TCAAGTTCACAACAACCATAACGTAGGCTAATAAAGGACTGAGGGTATAGGC	3469812	3470278	3470328	3470276	-1	CH476617	UREG_05957	3468444	3470392	None	2465	346	16256	No_constitutive_exon_found_in_species
TGTCTCCTGCAACAAGAGGCTAACATCGCCCGTGCCCGGGTTGAAAACAGCA	3489329	3489752	3489279	3489331	1	CH476617	UREG_05962	3488988	3489752	None	2465	346	16256	No_constitutive_exon_found_in_species
TGCCGATCTTGCATCCCCACCAGAATCTTTGCGTAACTAACGGGGCAAAGCA	3592820	3593159	3593209	3593157	-1	CH476617	UREG_06002	3592554	3593230	None	2465	346	16256	No_constitutive_exon_found_in_species
GTGCAAGACTCCTTTTTGCCCGTGTGTCAGAGCTAATATTTAAGGGTTAGGG	3674464	3675447	3674414	3674466	1	CH476617	UREG_06031	3672683	3675447	None	2465	346	16256	No_constitutive_exon_found_in_species
TCACGAATAACTGTTCAAAGCTCCAGAAATTGGGTTGAAAAGAGGGACAGGC	3705587	3706280	3706330	3706278	-1	CH476617	UREG_06040	3701531	3706737	None	2465	346	16256	No_constitutive_exon_found_in_species
ATAGAACTTGAGATCACACATGAGTGACAAAATCACTGGGAAGAACACAGAC	3836847	3837145	3836797	3836849	1	CH476617	UREG_06069	3836647	3837145	None	2465	346	16256	No_constitutive_exon_found_in_species
TCTAGGACCTTTTAACAATAGGGCAACTGTCTGTTAACAGGGGTATGCAGAG	73190	73264	73314	73262	-1	CH476618	UREG_06124	71581	73653	None	2465	346	16256	No_constitutive_exon_found_in_species
ATACCATCAAGGGAGTTTTCTAGGCTCAGTCGAATTAACAGGGAGTTTAGTG	84112	84578	84628	84576	-1	CH476618	UREG_06129	83350	85739	None	2465	346	16256	No_constitutive_exon_found_in_species
CAAGGAATGCAGGTTGGGGAAGCTTCCTACTGCTGAGAGGGGATGTCGAGGT	146393	146443	146343	146395	1	CH476618	UREG_06148	145550	146443	None	2465	346	16256	No_constitutive_exon_found_in_species
TGGTGCGTGAGGAGCCACTTGAACGTTTGAGCTGATAGATGGGTGAATAGAT	181584	181712	181534	181586	1	CH476618	UREG_06164	180689	182160	None	2465	346	16256	No_constitutive_exon_found_in_species
CTGTACCTGCCAAGACAATTCGGAATATCAATTAACCGGGAGCAAACTAGTT	196924	197090	196874	196926	1	CH476618	UREG_06169	195941	197090	None	2465	346	16256	No_constitutive_exon_found_in_species
ATGTGGAGGAGGTGATACAGAGGGACTTGAGTGAGGATCTGTTTGGGAAGGT	198796	199362	199412	199360	-1	CH476618	UREG_06171	198796	199896	None	2465	346	16256	No_constitutive_exon_found_in_species
TCCCCTTTCACTTTCAACCCATTGAATCCTCGCTGATATCTACGGGAAAGAT	228879	229025	229075	229023	-1	CH476618	UREG_06184	228879	230115	None	2465	346	16256	No_constitutive_exon_found_in_species
GTCTTCCTCTCTTTAGTCTTTGCAATGGACTCAGAGATATGGGATTGCAGGA	385192	385876	385142	385194	1	CH476618	UREG_06248	384833	386016	None	2465	346	16256	No_constitutive_exon_found_in_species
CTGAAATGCCTAGGTTGGATGCAATTATGCTAATGACTTCGCGGGATCAGGT	423808	423842	423892	423840	-1	CH476618	UREG_06262	423808	424457	None	2465	346	16256	No_constitutive_exon_found_in_species
TATAGGTCTGCGGCGTTTGGGTTGCCGTTTGATTTTGGTCGGGCCAATAGAA	447866	447878	447816	447868	1	CH476618	UREG_06269	447120	447878	None	2465	346	16256	No_constitutive_exon_found_in_species
CAACCTCCGACACCCAGGCTTTTTAACCCCAGGGCAGGGCTAAGGCATAGAC	674999	675101	674949	675001	1	CH476618	UREG_06337	673575	675101	None	2465	346	16256	No_constitutive_exon_found_in_species
TGGGATGGCAAGTAATTAAGATGAACTACTTGGGTGATTGGGGCAAGCAGTA	715188	716088	716138	716086	-1	CH476618	UREG_06352	714459	716776	None	2465	346	16256	No_constitutive_exon_found_in_species
CTTGGAAGCGTGTCTTTGAAGTGATAATTCTAACCGGGGTATTGGGACAGTT	806634	806886	806936	806884	-1	CH476618	UREG_06385	805775	807081	None	2465	346	16256	No_constitutive_exon_found_in_species
AGTTACGAATTGAATGTTAGGGATTGACGGTGCTAACGCGTCAAGGGCAGAA	834353	834465	834515	834463	-1	CH476618	UREG_06396	832854	834620	None	2465	346	16256	No_constitutive_exon_found_in_species
TTTTCCTTCACTTGTTGGCCCTGGTTTTTAGCTAACTGGAGATCGGGTAGCA	858440	859487	858390	858442	1	CH476618	UREG_06406	857837	860429	None	2465	346	16256	No_constitutive_exon_found_in_species
GCTTTTAGTACACATTGTGGAATACAAAAACTAACTTGGGGAAATTGTAGGT	862438	862751	862801	862749	-1	CH476618	UREG_06407	862438	863324	None	2465	346	16256	No_constitutive_exon_found_in_species
GCCCCTTTTTCTTTTTCCCTTCTCGAACACTCATCCTGTGGGATATACAGCT	884959	885940	884909	884961	1	CH476618	UREG_06416	884688	885940	None	2465	346	16256	No_constitutive_exon_found_in_species
TTTCCTTGGCTTAGAGTTGGGCTCTCTGAGGCTAATAGTAGTATGGGCAGTC	999397	999475	999525	999473	-1	CH476618	UREG_06453	999142	1000367	None	2465	346	16256	No_constitutive_exon_found_in_species
AGTAAGATTTATTATTATTGTTGACATTCATGCCGTTACTAACGGGATAGCA	1088738	1089429	1089479	1089427	-1	CH476618	UREG_06490	1088738	1089684	None	2465	346	16256	No_constitutive_exon_found_in_species
ACGTATCTTCGTGTCCTTCAGCCCATTTTCAGTAGACTAAGGGGCTATAGGG	1158693	1158826	1158643	1158695	1	CH476618	UREG_06514	1158436	1160407	None	2465	346	16256	No_constitutive_exon_found_in_species
ACGTATAATTAGCCACAACTGCTGAAACCATGCTTACACAGGGAATATAGGA	1181994	1182555	1181944	1181996	1	CH476618	UREG_06523	1181725	1182555	None	2465	346	16256	No_constitutive_exon_found_in_species
AAAGCAACGTATGACTGATCTGAAATTGCAGACGACAACTAAGGGACTAGCC	1313274	1314122	1313224	1313276	1	CH476618	UREG_06561	1311656	1314636	None	2465	346	16256	No_constitutive_exon_found_in_species
CCCTATATTACCAGACGGTCAGGATTAAGTGGCTAACTGTATGGGAACAGGT	1323194	1323294	1323144	1323196	1	CH476618	UREG_06564	1321903	1323294	None	2465	346	16256	No_constitutive_exon_found_in_species
TTCTATCATGACAATGAGATACCACCCGCAGAATGCTCCTTGGGTAATAGAT	1343618	1344298	1343568	1343620	1	CH476618	UREG_06572	1342711	1344381	None	2465	346	16256	No_constitutive_exon_found_in_species
CTGCTCCCACGTGCCTCACTCAAAAAGCTGACTTGGCTGGGATTGAGCAGGG	1361649	1363023	1361599	1361651	1	CH476618	UREG_06577	1361513	1363023	None	2465	346	16256	No_constitutive_exon_found_in_species
GGCGTCCATGCTCTGCTGAAGATATTTGATATGCGCATGGGACGATATAGCT	1364143	1364621	1364671	1364619	-1	CH476618	UREG_06578	1363912	1365997	None	2465	346	16256	No_constitutive_exon_found_in_species
CGTCCCAATTGATGACTCCGGTCGCTGACTTTATATTTTCTGTGGGATAGAA	1371766	1371853	1371903	1371851	-1	CH476618	UREG_06581	1371766	1372253	None	2465	346	16256	No_constitutive_exon_found_in_species
TGCTTGAAATCATTAACTGCCAATACTAAAATTACCAGGGGACACGATAGAA	1532923	1533567	1533617	1533565	-1	CH476618	UREG_06644	1532923	1534069	None	2465	346	16256	No_constitutive_exon_found_in_species
TAGTGATGATATCGTGGATATTTGCTAATGCATGGATTTGGGGGGGATAGAA	1540225	1540265	1540315	1540263	-1	CH476618	UREG_06646	1539341	1540708	None	2465	346	16256	No_constitutive_exon_found_in_species
CGGGATCGAAAATCCCAGACTCTACAGTCAAACTTATTATGGGACTAAAGAT	1560772	1561476	1560722	1560774	1	CH476618	UREG_06652	1559713	1562305	None	2465	346	16256	No_constitutive_exon_found_in_species
TTTTCTTCTCGCTCCCCGTTTGCTAATTGTGGGTTGATTTGGGGGGATAGGT	1618173	1618342	1618392	1618340	-1	CH476618	UREG_06674	1618173	1618900	None	2465	346	16256	No_constitutive_exon_found_in_species
GTGCGCTCAACAAGCACCTATCAAGTTATATGCCCGGGCTTACAGCAAAGGT	1690128	1690314	1690078	1690130	1	CH476618	UREG_06696	1687876	1691004	None	2465	346	16256	No_constitutive_exon_found_in_species
TGTAAGTTTACATCTACTTGTTTTTGCTCATAGCTCATGCGGGATTACAGCC	1794115	1794406	1794065	1794117	1	CH476618	UREG_06732	1792999	1796169	None	2465	346	16256	No_constitutive_exon_found_in_species
TGCATTTGGTGTCCGTTGCTTGGTCAACATGATGCTGACGAACGGGATAGTC	1797367	1798137	1797317	1797369	1	CH476618	UREG_06733	1796844	1798325	None	2465	346	16256	No_constitutive_exon_found_in_species
TGGGGGTATACAAGTCCAATCTCTAGTTTGCTAATTCTACGGGATAATAGTA	1907802	1909198	1907752	1907804	1	CH476618	UREG_06775	1907465	1909198	None	2465	346	16256	No_constitutive_exon_found_in_species
GAGGCCAATACGTCAAACATATCCAACAGGAAACTGGATGCAGGGTACAGAT	1944952	1945029	1945079	1945027	-1	CH476618	UREG_06790	1944356	1946369	None	2465	346	16256	No_constitutive_exon_found_in_species
GGAGCCTTTTTTGCTGCCAGCATTGGTAATGGCGCTGACTTGGCTGGGAGAT	1967792	1968877	1967742	1967794	1	CH476618	UREG_06797	1965634	1968877	None	2465	346	16256	No_constitutive_exon_found_in_species
ACAGGAGTACGACATGTAGTTAATCTGGACCAGCACACGGGGAGACGCAGGC	2053437	2053901	2053951	2053899	-1	CH476618	UREG_06831	2051933	2055302	None	2465	346	16256	No_constitutive_exon_found_in_species
GGAAAATGGGCTTAGTCTTGCAGAGTGATATTTGCTAACTTGGGAACTAGGA	2136775	2137428	2137478	2137426	-1	CH476618	UREG_06860	2136775	2140101	None	2465	346	16256	No_constitutive_exon_found_in_species
GTCGCTACATTCGGCTTTGGTAGTGGAGCTAGTTCTAAATCAATGGGCAGGT	2176025	2176064	2175975	2176027	1	CH476618	UREG_06873	2175117	2178382	None	2465	346	16256	No_constitutive_exon_found_in_species
GCTTATGTACCGGGGTTCATGGAGGGATTGTTTGTTAACTGGGTGTATAGGC	2360078	2360089	2360139	2360087	-1	CH476618	UREG_06938	2360078	2361174	None	2465	346	16256	No_constitutive_exon_found_in_species
TTACACGGCTAGAAGAGCTCTAGTTGGCTGACAATGCCATTATGGGATAGCC	2433252	2433294	2433202	2433254	1	CH476618	UREG_06960	2432867	2434063	None	2465	346	16256	No_constitutive_exon_found_in_species
AACTTTGGTTACGATATTGTAAAAGTTAGGCCACGGCCTGGGAGGAGAAGGT	2437003	2437422	2437472	2437420	-1	CH476618	UREG_06962	2436363	2442238	None	2465	346	16256	No_constitutive_exon_found_in_species
ATATTTCATGAGCACAAAATCCTCTGAGATTATGCTAACTGGGTTGACAGGC	2493433	2493442	2493492	2493440	-1	CH476618	UREG_06981	2493433	2497528	None	2465	346	16256	No_constitutive_exon_found_in_species
CCCCCTGGCTGCGATCATGTCCCCTCGACGGGTGTTAAGCGGGAGACCAGGG	87470	87854	87420	87472	1	CH476619	UREG_07046	87134	88913	None	2465	346	16256	No_constitutive_exon_found_in_species
ACCTGAGCGTGGCAGAGAGATTGTGGGTCGCATGGTATGCGTGGGTGCAGAA	138456	138579	138406	138458	1	CH476619	UREG_07066	138253	139367	None	2465	346	16256	No_constitutive_exon_found_in_species
CTGCCCTGGGCTGGTCTATTAAACTCTGAATATGCTAACTGTGGGAAAAGAA	155117	155556	155606	155554	-1	CH476619	UREG_07072	154856	157030	None	2465	346	16256	No_constitutive_exon_found_in_species
CTTACCCAGGCGATTACGCAGTTGAAAGATAAATTTGGGTTGCGGAGCAGAA	209511	209897	209461	209513	1	CH476619	UREG_07090	207814	210859	None	2465	346	16256	No_constitutive_exon_found_in_species
GGAAGAATCGGCATGATGCGATGAAGATTCGATCACTGACGGGATTGCAGGA	213473	213505	213555	213503	-1	CH476619	UREG_07091	212345	213722	None	2465	346	16256	No_constitutive_exon_found_in_species
GTAAGTGCCACGGATATAATTCTTACGATTCTGGCTAACAATGGGAACAGCT	263929	264057	264107	264055	-1	CH476619	UREG_07105	263929	265785	None	2465	346	16256	No_constitutive_exon_found_in_species
GGGCATTCTTTTTACCTATGTTTGTTAATGCTGACTGGGTGAGCGTCAAGGT	269607	271515	269557	269609	1	CH476619	UREG_07107	269341	271688	None	2465	346	16256	No_constitutive_exon_found_in_species
AGCTCATCTCTGTCCAGGACATTCTCTCCTGCTCATCACGGGGGCAATAGTA	312373	313115	312323	312375	1	CH476619	UREG_07122	311386	313115	None	2465	346	16256	No_constitutive_exon_found_in_species
GGTCCCCAATCCAATGCTCGGCCGTATACTCATCACCTGGGGATATATAGTT	538603	538766	538553	538605	1	CH476619	UREG_07202	537362	539020	None	2465	346	16256	No_constitutive_exon_found_in_species
TCGATCTCTACGACTAAAACTTTTGAACAGAATGGGCTGATGGGCGGAAGAA	562293	562346	562243	562295	1	CH476619	UREG_07209	559388	563354	None	2465	346	16256	No_constitutive_exon_found_in_species
CCCATCATGTTGGATATGCTCTGTGGAACTAATCGGATCCCGGGGCATAGGA	721926	722135	722185	722133	-1	CH476619	UREG_07256	720098	722594	None	2465	346	16256	No_constitutive_exon_found_in_species
AAAGCCATCATGACTCGGTGTATTATGCATGCTAACTGTGTGGGCAAAAGGC	746364	747006	747056	747004	-1	CH476619	UREG_07264	746364	748717	None	2465	346	16256	No_constitutive_exon_found_in_species
GACGGGCTTTTTACAACCCCTTTCCCATCTTCTAATGACATGGGGTACAGGA	749642	749720	749770	749718	-1	CH476619	UREG_07265	749258	750143	None	2465	346	16256	No_constitutive_exon_found_in_species
GTATTTCGCCTCTCTTTACTCCCCTACGCTGTCTGTTTACAAGGGTCTAGCA	749258	749588	749638	749586	-1	CH476619	UREG_07265	749258	750143	None	2465	346	16256	No_constitutive_exon_found_in_species
GACAAAATGAAGCTACGACTCGTTCAGTTACTGACGACTGGGAAAATCAGTT	779440	779751	779390	779442	1	CH476619	UREG_07278	778374	779751	None	2465	346	16256	No_constitutive_exon_found_in_species
AGAAATCCGTAAATTCTTTGTGATGTGCAATCTAACTGATTTGCGGGAAGCT	868818	869436	868768	868820	1	CH476619	UREG_07309	868168	869436	None	2465	346	16256	No_constitutive_exon_found_in_species
TGAATGGCTTCCCACCTAGCTGTTGCAAACATCATTTCTAACGGGACCAGGA	911254	911348	911204	911256	1	CH476619	UREG_07328	910763	911749	None	2465	346	16256	No_constitutive_exon_found_in_species
TCGATATCCTGACCCTGTTGCGTTTTTAAAGCACCTCGGGGAAATCACAGAG	955265	955570	955620	955568	-1	CH476619	UREG_07342	955265	956625	None	2465	346	16256	No_constitutive_exon_found_in_species
GGATCCTCGTTTGTTATGCAGCCAAGTACTGACGATTCTGTGCGGGATAGGC	986354	986426	986476	986424	-1	CH476619	UREG_07353	982989	986694	None	2465	346	16256	No_constitutive_exon_found_in_species
GGTACGTATTCTGTATTCGAAAGGCATATGGCACCTAATTCGGGCAATAGGC	985624	985775	985825	985773	-1	CH476619	UREG_07353	982989	986694	None	2465	346	16256	No_constitutive_exon_found_in_species
GATTCTATGGTTCCTACACTGTGCACGATAGATGCTAATGGGTAAAATAGAA	1035642	1036091	1036141	1036089	-1	CH476619	UREG_07368	1034618	1037650	None	2465	346	16256	No_constitutive_exon_found_in_species
ACGTCTACTGCTTGAATGAAACTAATGCAAATGTTTTCGGGAATGGATAGAA	1049433	1049621	1049383	1049435	1	CH476619	UREG_07375	1049187	1050278	None	2465	346	16256	No_constitutive_exon_found_in_species
ATGGCTCGATCGATTCAAGTGCTAACGTTGGGCTTTGACGGGGGAAATAGAG	1197991	1198167	1198217	1198165	-1	CH476619	UREG_07434	1197991	1198460	None	2465	346	16256	No_constitutive_exon_found_in_species
ACCCTGCTGGATACTACGTCGGCTACCGTGCGACTGCATCCGGGCCAAAGCA	1265716	1265974	1265666	1265718	1	CH476619	UREG_07460	1264872	1265974	None	2465	346	16256	No_constitutive_exon_found_in_species
GACTCGTTGTCGCGACTTTGGGCTAACCAGGTGGTCTTTTGGGAATATAGTG	1279409	1279496	1279546	1279494	-1	CH476619	UREG_07465	1279409	1280039	None	2465	346	16256	No_constitutive_exon_found_in_species
GGGTTTCTGGAGGTTTGAGCACTACTAAAAATCGAGCATTGGGGATGCAGTA	1358558	1358699	1358749	1358697	-1	CH476619	UREG_07494	1358207	1359630	None	2465	346	16256	No_constitutive_exon_found_in_species
AACGGGAATACGAAAGTGGAGTGATTCCTGATCCTTCGCAGGGGCAACAGTG	1358207	1358312	1358362	1358310	-1	CH476619	UREG_07494	1358207	1359630	None	2465	346	16256	No_constitutive_exon_found_in_species
GCCCAGGTTGCCAGATTATTCGGTTATTGAGACATTTCTAACGGGTGTAGGT	1403213	1403301	1403351	1403299	-1	CH476619	UREG_07511	1401778	1404176	None	2465	346	16256	No_constitutive_exon_found_in_species
GTTGAAGGACCATATGGGACGGAACATGTTCTCGATTCGTACGGGGACAGTC	1417262	1417708	1417212	1417264	1	CH476619	UREG_07516	1415703	1417708	None	2465	346	16256	No_constitutive_exon_found_in_species
GCGACGGTTTGTGAATCAGATACGATCACCTGATGAAGACAGGGGAACAGTC	1642379	1642415	1642329	1642381	1	CH476619	UREG_07595	1639889	1643782	None	2465	346	16256	No_constitutive_exon_found_in_species
GCGTCTCTAGGCCCAAGCTTCCTCTTACGCACTAACTAACATGGGGACAGGA	1721316	1721493	1721266	1721318	1	CH476619	UREG_07623	1720916	1721493	None	2465	346	16256	No_constitutive_exon_found_in_species
AGACGCCGGATTGGGGGGTGTTTCGGCTGACGGACCCGCCGGGGCTGAAGAC	1755276	1755349	1755399	1755347	-1	CH476619	UREG_07638	1755276	1756892	None	2465	346	16256	No_constitutive_exon_found_in_species
CACCTCCATCCACTCATTGTGGTACGTCGGCGAGGTTAGAATCTGGGAAGAC	1876016	1876571	1875966	1876018	1	CH476619	UREG_07686	1875956	1877066	None	2465	346	16256	No_constitutive_exon_found_in_species
TTCTGCCTGGCAGACTTCTAGGTTGCCCCTAAGAGTTAATGTATGGGTAGAT	1891869	1891960	1891819	1891871	1	CH476619	UREG_07694	1891704	1892236	None	2465	346	16256	No_constitutive_exon_found_in_species
TTAACTCATACAAAAAGATCGTCGTGAACATTATACTGACAGGGCATCAGCT	2001047	2001142	2001192	2001140	-1	CH476619	UREG_07736	2000305	2002470	None	2465	346	16256	No_constitutive_exon_found_in_species
GGTACGTCCTGGGCGACCGATGCCGTCAGTTCGCGCTAATAAATGGGCAGGT	2153427	2153628	2153678	2153626	-1	CH476619	UREG_07793	2153427	2153924	None	2465	346	16256	No_constitutive_exon_found_in_species
TAACAGGAGAATTAAAAGGGACAATAGAGCAGCCTGGGGGAGATGTATAGCT	2154681	2154962	2154631	2154683	1	CH476619	UREG_07794	2154274	2156427	None	2465	346	16256	No_constitutive_exon_found_in_species
CCAAGCAAGTCCGTTCCGTAACGCATGGCAAGACGAAGGTATGGGTACAGAT	2155785	2156427	2155735	2155787	1	CH476619	UREG_07794	2154274	2156427	None	2465	346	16256	No_constitutive_exon_found_in_species
AATTGCTCGCGTTTGGGTAGCTAATTCCAATCTCTTTTTTCGGTGGGCAGTA	2189079	2189277	2189029	2189081	1	CH476619	UREG_07804	2188761	2190426	None	2465	346	16256	No_constitutive_exon_found_in_species
CCTTCTCCCAAGCCGCGCTGCTTAGCGGTCCTTAACTTGTAGGGCTGCAGAT	2217647	2217802	2217852	2217800	-1	CH476619	UREG_07815	2217647	2217951	None	2465	346	16256	No_constitutive_exon_found_in_species
AGCTTCTCCTTTTGAATTTGACTCTGTTCTCCTGCCTGACGGGTATACAGGG	2381076	2381535	2381026	2381078	1	CH476619	UREG_07858	2379819	2381535	None	2465	346	16256	No_constitutive_exon_found_in_species
TCGTAAGTTGATACCCCATTGACATGATCGAACCAATTCTGACCGGGTAGGG	2400119	2400560	2400610	2400558	-1	CH476619	UREG_07866	2399706	2401251	None	2465	346	16256	No_constitutive_exon_found_in_species
GCTCCAAATTCCCTACTCTTTGATGTTATCATCGACTAACATGGGTGCAGTC	2402649	2403036	2402599	2402651	1	CH476619	UREG_07867	2402358	2403724	None	2465	346	16256	No_constitutive_exon_found_in_species
TGTGCTTTCACCCTGACTTGATTTTTGGCCTGTTACTGACGGGACTGCAGCT	2419873	2419977	2419823	2419875	1	CH476619	UREG_07875	2419700	2421335	None	2465	346	16256	No_constitutive_exon_found_in_species
TGAGTCGCATCCAGAGACGCGAAACGCCTGGCTAATGTTGGGGTGAATAGAT	2446913	2446986	2447036	2446984	-1	CH476619	UREG_07885	2446174	2447096	None	2465	346	16256	No_constitutive_exon_found_in_species
TCCCACTTCATCTCGCTCTTTTGAGGCTACTAATGAGTCGGGGAAATCAGGT	2460175	2460367	2460417	2460365	-1	CH476619	UREG_07889	2460175	2461402	None	2465	346	16256	No_constitutive_exon_found_in_species
