# Supplementary material for: Widespread Separation of the Polypyrimidine Tract From 3′ AG by G Tracts in Association With Alternative Exons in Metazoa and Plants
Source: Front Genet. 2019 Jan 14;9:741. doi: 10.3389/fgene.2018.00741 (PMC6339879; doi:10.3389/fgene.2018.00741)
Supplement: DATA FILE S1 — Sequences of REPAG 3′ SS from each species of fungi. [file Data_Sheet_1.zip › Supplementary data 1/Fungi_Release38_phialocephala_subalpina.txt]

REPA_GGG_Sequence	Exon_Start	Exon_End	Pos_-50	Pos_+2	Strand	Chromosome	GeneID	Gene_Start	Gene_End	Gene_Name	Number_of_REPAs	Number_of_REPAs_has_GGG	Number_of_Intron(Intra_genic_Region)	Upstream_Constitutive_Exon
AGTGAAGGTGCAATTGAATTGGGTGGGAGAAGTACTGACGGGATTGGCAGCT	139584	139764	139814	139762	-1	PAC_scaffold_001	PAC_00039	137326	140263	None	9471	908	45731	No_constitutive_exon_found_in_species
TCGCTCAAGGTGAGTTCAGGCACATATGCTACTCTCAATATGGGAGAAAGCC	154401	154596	154646	154594	-1	PAC_scaffold_001	PAC_00043	151682	154887	None	9471	908	45731	No_constitutive_exon_found_in_species
CAACCAATTGTTCCCTCAAACCTAAATACATCGTACGCAATGGGGCACAGTT	249981	250827	250877	250825	-1	PAC_scaffold_001	PAC_00066	249840	253480	None	9471	908	45731	No_constitutive_exon_found_in_species
CGGCTACTGGCGCCCGAATAGGCGCTCAATCACTTTGACTGCGGGTGTAGCC	294920	295522	295572	295520	-1	PAC_scaffold_001	PAC_00076	294646	295830	None	9471	908	45731	No_constitutive_exon_found_in_species
CTCAAATCTCCCGAGCTCCTGGGACATTCATGTACTAATTCAATGGGCAGCT	314045	314702	313995	314047	1	PAC_scaffold_001	PAC_00082	310891	315632	None	9471	908	45731	No_constitutive_exon_found_in_species
AGTTGAAGGCTAGATTCAGACACCTTATGTTATTGGGGGCTATGTGAAAGGT	335413	335436	335486	335434	-1	PAC_scaffold_001	PAC_00088	334212	335727	None	9471	908	45731	No_constitutive_exon_found_in_species
TCAGTAAGTAAGACAAAAATGAGGCATTGGTTGATACTTACAGGGTACAGTC	357075	359360	359410	359358	-1	PAC_scaffold_001	PAC_00096	357075	360881	None	9471	908	45731	No_constitutive_exon_found_in_species
CGATACACCTAGGATATTGTCTGAGCTTTTTGGAATCCTGGGAAGAGTAGTA	410123	410355	410405	410353	-1	PAC_scaffold_001	PAC_00110	410123	411418	None	9471	908	45731	No_constitutive_exon_found_in_species
TGTCTTGACTTCATGTCATTGAAGATGGATGCTAATGCTGTGGGATGCAGCT	448963	449248	449298	449246	-1	PAC_scaffold_001	PAC_00125	447214	449309	None	9471	908	45731	No_constitutive_exon_found_in_species
TAAGTGCGAAAACTCCGTTCGTTATAAACAGAATGGTCTAATCGGGGCAGAT	491571	492049	492099	492047	-1	PAC_scaffold_001	PAC_00135	490411	492999	None	9471	908	45731	No_constitutive_exon_found_in_species
AGATCTAGCCTCTCAATCTCGGTGTAAAAGATAGCTAACCGGGAAAACAGGT	564212	565189	564162	564214	1	PAC_scaffold_001	PAC_00161	563993	565189	None	9471	908	45731	No_constitutive_exon_found_in_species
TCTAATCTAATCTAATCATTTTGTACACTGTTATCGACCACGGGTATAAGAC	593316	593593	593266	593318	1	PAC_scaffold_001	PAC_00172	592169	593593	None	9471	908	45731	No_constitutive_exon_found_in_species
TTGGCTGACTCGATGATCTAGTCATCTTCTAACACACTCGAGCGGGCTAGGC	621670	621750	621620	621672	1	PAC_scaffold_001	PAC_00178	621120	622639	None	9471	908	45731	No_constitutive_exon_found_in_species
ATCCTCAAACAAGTTGCTGGGTTCTCCCGCGATGCTAATTCCAAGGGCAGAG	741006	741146	741196	741144	-1	PAC_scaffold_001	PAC_00213	739274	741437	None	9471	908	45731	No_constitutive_exon_found_in_species
AAGAAATATGGGCGACCGTTGGCCAATTTGAGGATTTTCCGGGAACATAGCT	882800	883388	882750	882802	1	PAC_scaffold_001	PAC_00264	881490	883388	None	9471	908	45731	No_constitutive_exon_found_in_species
TGGTGTTGGCTCCGTTGACATCGATGATCTATTCGAGACAAGGGCGATAGAT	910442	910617	910392	910444	1	PAC_scaffold_001	PAC_00273	909407	911642	None	9471	908	45731	No_constitutive_exon_found_in_species
CCTTTGAAGTGTTTGAAATAGGATTACTGACGCCGAGATCTTGGGGATAGGT	948757	948985	948707	948759	1	PAC_scaffold_001	PAC_00289	948118	951205	None	9471	908	45731	No_constitutive_exon_found_in_species
TTATTGATGATGGTGGAGATGAGTGAGGGGGATCTGCTAACGTGGGGTAGTT	1016970	1016997	1016920	1016972	1	PAC_scaffold_001	PAC_00313	1016240	1016997	None	9471	908	45731	No_constitutive_exon_found_in_species
AGTCTGGAAGACGCAGAGTGTTGGGCATGGATACTAATTCGGGGTGGTAGTC	1148949	1149021	1149071	1149019	-1	PAC_scaffold_001	PAC_00352	1147758	1149600	None	9471	908	45731	No_constitutive_exon_found_in_species
CATTCATTCCCGCGATTATAGTTGATACGTACTAATGGAAGAGGGAACAGAC	1166483	1166997	1166433	1166485	1	PAC_scaffold_001	PAC_00359	1166268	1167853	None	9471	908	45731	No_constitutive_exon_found_in_species
GTTGTAAGTTGAGATTCACCACAATACGCCCAGATTGACTAATGGGATAGTG	1185185	1187197	1187247	1187195	-1	PAC_scaffold_001	PAC_00369	1185185	1188814	None	9471	908	45731	No_constitutive_exon_found_in_species
GTATGTAGCATGAGATACTGGGGGAGAATCTCAAGCTAACAGCTGGGCAGGC	1265834	1266131	1265784	1265836	1	PAC_scaffold_001	PAC_00396	1265327	1266131	None	9471	908	45731	No_constitutive_exon_found_in_species
TCTTCGCTAACACTGAAGAACTGGAGATTGCATGCTAATGGGAGATATAGAT	1539611	1539783	1539561	1539613	1	PAC_scaffold_001	PAC_00458	1538021	1541245	None	9471	908	45731	No_constitutive_exon_found_in_species
TGAGCTCTTGGAACATTCGGAAAGGAGTCATATGCTAATTCGATGGGTAGCT	1571030	1571123	1571173	1571121	-1	PAC_scaffold_001	PAC_00471	1571030	1574770	None	9471	908	45731	No_constitutive_exon_found_in_species
TCTTGAAGTGCTTGAAATAGGAATGCTAACTTCGATATCTCGGGTATAAGGC	1684232	1684362	1684412	1684360	-1	PAC_scaffold_001	PAC_00509	1679822	1687556	None	9471	908	45731	No_constitutive_exon_found_in_species
ATCTCTTGAACGATAGTTGAATATTTCTAGTCTTTGAATGGGGGTTCAAGAA	1757653	1758176	1757603	1757655	1	PAC_scaffold_001	PAC_00534	1757379	1758319	None	9471	908	45731	No_constitutive_exon_found_in_species
TGACCCACAGACTTAGGTTCAGCTAACATTGGGTTAACGTTGGGTAACAGAT	1909394	1909572	1909344	1909396	1	PAC_scaffold_001	PAC_00588	1909145	1910011	None	9471	908	45731	No_constitutive_exon_found_in_species
AGCGTATGTCCCTACCTTAGAAGAGAAAGGAAGGTGCTAATGGGATAAAGTT	1934536	1934603	1934653	1934601	-1	PAC_scaffold_001	PAC_00598	1931726	1935360	None	9471	908	45731	No_constitutive_exon_found_in_species
AGACTCTGGGAAAGGCAAAGGCAAGAACAGTACTTGGGGGGAGACGCAAGAT	2041900	2041986	2041850	2041902	1	PAC_scaffold_001	PAC_00632	2041493	2042386	None	9471	908	45731	No_constitutive_exon_found_in_species
AGTTCTTCCAAAGTCCCAAATATGGCCCGACATTGACAGGGTGAAAATAGGT	2089738	2089909	2089688	2089740	1	PAC_scaffold_001	PAC_00648	2088574	2090545	None	9471	908	45731	No_constitutive_exon_found_in_species
TATTCTGGATCAGTCGATGGGGCTCTGAGATTTTGGCTAAAGGGAAATAGGA	2099455	2099669	2099719	2099667	-1	PAC_scaffold_001	PAC_00650	2096745	2100508	None	9471	908	45731	No_constitutive_exon_found_in_species
TGGTGAGTTCTCTTACAATAGTCTGATAGTTATGATGCTTATGGGAACAGGT	2238149	2238305	2238099	2238151	1	PAC_scaffold_001	PAC_00698	2237086	2238428	None	9471	908	45731	No_constitutive_exon_found_in_species
TCCACTTTCGTCTCATCTTTACGATGAGCTTGCTGACCATGGGTATACAGGC	2248318	2248955	2249005	2248953	-1	PAC_scaffold_001	PAC_00703	2248318	2249666	None	9471	908	45731	No_constitutive_exon_found_in_species
GTATGCAGGTAATTTCTGCAGAGTGGAGTGTGCTAATTGGGTACGAACAGTT	2297611	2298895	2297561	2297613	1	PAC_scaffold_001	PAC_00719	2297533	2299153	None	9471	908	45731	No_constitutive_exon_found_in_species
TCCTAGCTCCAATTGGCTTTGGAAGACATAATTGACTGACATGGGCGTAGGC	2340960	2341048	2341098	2341046	-1	PAC_scaffold_001	PAC_00733	2336376	2341497	None	9471	908	45731	No_constitutive_exon_found_in_species
CAGAAGATCGGTACGTGGGGTTGGCCGTTTATGTTGCTGGGTCAAGCAAGGG	2440406	2440710	2440760	2440708	-1	PAC_scaffold_001	PAC_00750	2440406	2441072	None	9471	908	45731	No_constitutive_exon_found_in_species
CGCCACCTGAAATTGCTCCATTAAGTGCAGAATGTTGATTGTGGGCACAGTG	2447850	2447891	2447800	2447852	1	PAC_scaffold_001	PAC_00752	2447787	2448787	None	9471	908	45731	No_constitutive_exon_found_in_species
GAGTCTACGCTACTTGAGAGAAAGGGACAGGAGCTGATGAAATGGGATAGAC	2568494	2568891	2568941	2568889	-1	PAC_scaffold_001	PAC_00788	2568140	2569452	None	9471	908	45731	No_constitutive_exon_found_in_species
AACAACCTACATTCAAAGAAGGGACGAAAGCTAACAGAGATTGGGAACAGGT	2570322	2570769	2570272	2570324	1	PAC_scaffold_001	PAC_00789	2569826	2570769	None	9471	908	45731	No_constitutive_exon_found_in_species
GAGGAGGAAGTGGAGGTGAGGTGAGGTGAGGTGACTGACGGGTGAGATAGAT	2589993	2590223	2590273	2590221	-1	PAC_scaffold_001	PAC_00800	2588827	2591057	None	9471	908	45731	No_constitutive_exon_found_in_species
CTTGCGCTTTTCTGCGGATGAGAAGAAGGGGATTTACTGATGGGAAATAGTG	2667695	2667801	2667645	2667697	1	PAC_scaffold_001	PAC_00825	2667504	2669445	None	9471	908	45731	No_constitutive_exon_found_in_species
CATATGACAAGAGGGTAAGGGGATGGGCAATGCTAATACGAGGGATATAGCT	2667859	2667970	2667809	2667861	1	PAC_scaffold_001	PAC_00825	2667504	2669445	None	9471	908	45731	No_constitutive_exon_found_in_species
TGAGTCAACATTCGATTTCGGTTCGAACATCTGCTGAGTCGGGCACACAGAG	2838800	2839364	2839414	2839362	-1	PAC_scaffold_001	PAC_00882	2838325	2839538	None	9471	908	45731	No_constitutive_exon_found_in_species
GACTTCATGGAGTTGCGATGCGGAGAAATGGAACTGATAGTTGGGAATAGTG	2873729	2873779	2873829	2873777	-1	PAC_scaffold_001	PAC_00897	2872922	2874102	None	9471	908	45731	No_constitutive_exon_found_in_species
AAAACAGCCCTCCAATAAGAGATCCAGGGGTTCAGACGGGACGCGAGCAGAT	2894735	2894888	2894685	2894737	1	PAC_scaffold_001	PAC_00903	2893845	2895320	None	9471	908	45731	No_constitutive_exon_found_in_species
TATCCAACTTTACAGGACCCAACTTTGAACAGACTGAAAGCATGGGATAGCA	2974478	2974535	2974428	2974480	1	PAC_scaffold_001	PAC_00929	2974333	2975523	None	9471	908	45731	No_constitutive_exon_found_in_species
CTTTGAAGTACTTGAAATAAGTATACTAACTCTGAAATCTTGGGTAATAGGA	2995050	2995504	2995000	2995052	1	PAC_scaffold_001	PAC_00931	2993259	2995673	None	9471	908	45731	No_constitutive_exon_found_in_species
TAAGTTTGAAAAGAGATTTATGTATGGGATGAGTTACTGATGATGGGGAGGT	3105583	3105749	3105533	3105585	1	PAC_scaffold_001	PAC_00958	3104943	3106338	None	9471	908	45731	No_constitutive_exon_found_in_species
CGGCAGCACCGAAAACTGATACCTATTGTGCTGCCTTGGCATTGGGGCAGAC	3114447	3116296	3116346	3116294	-1	PAC_scaffold_001	PAC_00961	3114447	3117514	None	9471	908	45731	No_constitutive_exon_found_in_species
CCTTCCGTATCTTCAACCATGATAGAAGGAATTATGCTGACAGGGCCAAGTA	3200786	3200839	3200889	3200837	-1	PAC_scaffold_001	PAC_00994	3200786	3202728	None	9471	908	45731	No_constitutive_exon_found_in_species
GTGTGAGTCTTGCCACGATAGCAGACCGTTCGATGTACTGACGGGACCAGGT	3203392	3203557	3203342	3203394	1	PAC_scaffold_001	PAC_00995	3203206	3205898	None	9471	908	45731	No_constitutive_exon_found_in_species
CCAAACTTGTGATCATTGGGCTGACTCGTTTTCTTCCACCGGGCGATTAGCT	3269509	3269897	3269947	3269895	-1	PAC_scaffold_001	PAC_01019	3268758	3270302	None	9471	908	45731	No_constitutive_exon_found_in_species
ATGCAGATCCCTCAATTTATCCTTGGAACAAGAGCTAATTGTGGGAATAGGC	3380323	3380751	3380801	3380749	-1	PAC_scaffold_001	PAC_01062	3380323	3381164	None	9471	908	45731	No_constitutive_exon_found_in_species
ATTTATCCCAACTCCCAACTCCAAATCCACAATGCTGAACCTAGGGATAGAA	3414749	3415105	3414699	3414751	1	PAC_scaffold_001	PAC_01078	3414513	3415397	None	9471	908	45731	No_constitutive_exon_found_in_species
GTGGGGAGGAGGGTATCAAGAATATGAGAGATATTGGCTAATGGGGATAGTG	3415300	3415397	3415250	3415302	1	PAC_scaffold_001	PAC_01078	3414513	3415397	None	9471	908	45731	No_constitutive_exon_found_in_species
ATCTCAATTCGCTTTGGGATGGACCGGCTAATATTTTTCTGGGAATATAGAA	3432950	3433051	3433101	3433049	-1	PAC_scaffold_001	PAC_01086	3432678	3433353	None	9471	908	45731	No_constitutive_exon_found_in_species
TCCCGTTGTCCGTCTTGACGTTGAAATCTCACTGACATGGAGGGCGGTAGAT	3561892	3562415	3561842	3561894	1	PAC_scaffold_001	PAC_01125	3561441	3562415	None	9471	908	45731	No_constitutive_exon_found_in_species
CGTAAGTGGTCCATATTTTCGATATTTTGGACGTTTATAACGGGAATCAGGT	3578789	3579156	3578739	3578791	1	PAC_scaffold_001	PAC_01131	3578228	3579516	None	9471	908	45731	No_constitutive_exon_found_in_species
GACTCTCTGAGCTGTCAGAAGTATACTGACTCTGAGATTCTTGGGGACAGGT	3766565	3766858	3766908	3766856	-1	PAC_scaffold_001	PAC_01186	3764624	3767512	None	9471	908	45731	No_constitutive_exon_found_in_species
GAGGAGCCTTCTCTGCAGGGACAATATCGACAGGAATAAGCATGGGACAGAG	3777990	3778451	3778501	3778449	-1	PAC_scaffold_001	PAC_01192	3777510	3778803	None	9471	908	45731	No_constitutive_exon_found_in_species
AGGCTAAGTCTTAAATCCTAGGGCAAGTATCTTATTTACTGGGAACTTAGGG	3850271	3850666	3850221	3850273	1	PAC_scaffold_001	PAC_01215	3849241	3850666	None	9471	908	45731	No_constitutive_exon_found_in_species
TAGGATTGATTTGCACAATGCGTTGAAGGAGAAGGCGAAGAGTTTGGGAGTG	3903821	3903937	3903771	3903823	1	PAC_scaffold_001	PAC_01236	3903603	3904807	None	9471	908	45731	No_constitutive_exon_found_in_species
CTTGGCTATGACCAGGCTCGAGACAGCAGAAGCTAGTATGGGATAAGCAGGC	13467	13897	13417	13469	1	PAC_scaffold_002	PAC_01244	12481	13897	None	9471	908	45731	No_constitutive_exon_found_in_species
GAGCGTGAGTAGCATTGCAATCTTTGGAACAGAAAGCTTACGGGGTACAGAT	74504	74660	74454	74506	1	PAC_scaffold_002	PAC_01255	74184	76233	None	9471	908	45731	No_constitutive_exon_found_in_species
TGTGAGTCCATTCAACTTCGGTATTTGATGACTTGCTCATGGGATGACAGGA	78928	78944	78994	78942	-1	PAC_scaffold_002	PAC_01257	78365	79108	None	9471	908	45731	No_constitutive_exon_found_in_species
CGTGGCTGCGAGTATCTTTGAGAGAACGAGTGGCTGATGGGATGGTGCAGAA	138206	138324	138156	138208	1	PAC_scaffold_002	PAC_01279	138086	141759	None	9471	908	45731	No_constitutive_exon_found_in_species
AAGGCTAATAGCTAGTTTAGGTAAGGCTTTAGACGCTATACGGGATTAAGTT	284650	284724	284774	284722	-1	PAC_scaffold_002	PAC_01323	284650	286095	None	9471	908	45731	No_constitutive_exon_found_in_species
TAATTTCTACAGCTTTTGACTGGGGATGGGATGCTGATTATTGGGAATAGGG	507852	508024	507802	507854	1	PAC_scaffold_002	PAC_01375	507682	508687	None	9471	908	45731	No_constitutive_exon_found_in_species
TTATGTTTCCAATCTCCCTTCGAGACGAGTGCTAATCGAATGATGGGCAGAA	539210	539375	539160	539212	1	PAC_scaffold_002	PAC_01382	538849	541118	None	9471	908	45731	No_constitutive_exon_found_in_species
TGTAAGCCAGGGTTATTTGCAGTAACGAGCACCTGCTGACTGGGAAAAAGAC	798051	798476	798001	798053	1	PAC_scaffold_002	PAC_01460	797356	799551	None	9471	908	45731	No_constitutive_exon_found_in_species
TGCCATAGCTGCGTTGAGGATATTTTGAAAGATTTATTGAGAATGGGCAGTG	903840	903908	903790	903842	1	PAC_scaffold_002	PAC_01488	902814	903908	None	9471	908	45731	No_constitutive_exon_found_in_species
CACCAAGCCGTAAGTGGACTTGATCTCTCAAGATTGGGAGCGGATGTGAGGA	969245	969328	969378	969326	-1	PAC_scaffold_002	PAC_01510	968576	969521	None	9471	908	45731	No_constitutive_exon_found_in_species
TCGAAAAGGCCAAAACCAATAGAGCGACTGCTCTTTCAGTCGGGAATTAGAA	1055260	1055782	1055210	1055262	1	PAC_scaffold_002	PAC_01538	1055069	1055782	None	9471	908	45731	No_constitutive_exon_found_in_species
CTACAATAACCCCACGAAGTCGTCAGAAGACTGATAATTGGGGTGTAAAGGT	1142351	1142496	1142301	1142353	1	PAC_scaffold_002	PAC_01558	1142279	1144414	None	9471	908	45731	No_constitutive_exon_found_in_species
GTCTCAATTCCTGTATAGATGTTGCTTCCATTTTCTGATATGCGGGGAAGTG	1151712	1151810	1151662	1151714	1	PAC_scaffold_002	PAC_01561	1151130	1152725	None	9471	908	45731	No_constitutive_exon_found_in_species
GTCCTCCTAGTCCCACCGCGAGTAACTAGCTAACCGATCTGGGAATGAAGTG	1230131	1230869	1230081	1230133	1	PAC_scaffold_002	PAC_01582	1228027	1230869	None	9471	908	45731	No_constitutive_exon_found_in_species
ATTCCACAATTCCACATGCAGTACTCTCACTCAAATCTCACAGGGATAAGTG	1329865	1330323	1330373	1330321	-1	PAC_scaffold_002	PAC_01614	1329865	1332417	None	9471	908	45731	No_constitutive_exon_found_in_species
TTTGTTGAGACACGCTCTGCATCTGCATGAGTATCCTAAAGGGCAACAAGCC	1335976	1336256	1335926	1335978	1	PAC_scaffold_002	PAC_01615	1334877	1336256	None	9471	908	45731	No_constitutive_exon_found_in_species
CGCCTGGACTTCTCCTGTTGAACCGAAGCTAATCACTGTCTGGGTGACAGTC	1358152	1358385	1358435	1358383	-1	PAC_scaffold_002	PAC_01620	1353295	1358982	None	9471	908	45731	No_constitutive_exon_found_in_species
GAGTGGACTTTTGGGCGAACTTAGAGGATGATGGGCTGATTTTGGGAAAGGT	1355523	1355593	1355643	1355591	-1	PAC_scaffold_002	PAC_01620	1353295	1358982	None	9471	908	45731	No_constitutive_exon_found_in_species
TGAGTCGTTCATCCTCGATACATGTGGACATGTTATTGAATGCTGGGAAGGG	1384236	1384880	1384186	1384238	1	PAC_scaffold_002	PAC_01627	1383887	1385512	None	9471	908	45731	No_constitutive_exon_found_in_species
GGCCCCCTGGCAATCGATGTAGAGCGGTCCAGTAGTCTCTGGGTGGACAGTG	1550977	1551090	1550927	1550979	1	PAC_scaffold_002	PAC_01676	1550398	1554387	None	9471	908	45731	No_constitutive_exon_found_in_species
TGTAAGACTTATTCTTGGAAAGTAAGAGAATGTGTACTGATTGGGAGCAGGT	1587223	1587324	1587173	1587225	1	PAC_scaffold_002	PAC_01690	1586310	1587324	None	9471	908	45731	No_constitutive_exon_found_in_species
CTCTTTGAAGTGCTTAAAAATGGCTACTAACACCGATATCTTGGGTAAAGGT	1619104	1619245	1619295	1619243	-1	PAC_scaffold_002	PAC_01702	1618123	1620683	None	9471	908	45731	No_constitutive_exon_found_in_species
CAGTAAGTCTCCATGCATTACGGATTTAGATGTCTGGCTGACCAGGGTAGGA	1623361	1623401	1623451	1623399	-1	PAC_scaffold_002	PAC_01703	1621827	1626198	None	9471	908	45731	No_constitutive_exon_found_in_species
AAAGGTTCGTCGTCTTCAAAGCTAACATGGCCATGGCTGACGGGAATCAGGC	1623233	1623315	1623365	1623313	-1	PAC_scaffold_002	PAC_01703	1621827	1626198	None	9471	908	45731	No_constitutive_exon_found_in_species
ACGCGAGATATACGATTTCCATATCACTAACCAGACCTTGGGACAAATAGGA	1637164	1637400	1637450	1637398	-1	PAC_scaffold_002	PAC_01707	1636812	1638566	None	9471	908	45731	No_constitutive_exon_found_in_species
AGTATCCGGCACGCAATTGGACAAGGCGAGAGTCCTGACCTGGGGAATAGAT	1649870	1649953	1649820	1649872	1	PAC_scaffold_002	PAC_01713	1648971	1650164	None	9471	908	45731	No_constitutive_exon_found_in_species
CCGTCACGGTGGTCTCAAAAAGATCGGACGCGCTGGATTCTGGGAGCCAGCC	1679315	1679500	1679550	1679498	-1	PAC_scaffold_002	PAC_01726	1678602	1680761	None	9471	908	45731	No_constitutive_exon_found_in_species
GGCAAGAATTGCGTTCGTGCTGGATCCGATTACTGACTCAAGGGATACAGAT	1764958	1765369	1765419	1765367	-1	PAC_scaffold_002	PAC_01758	1763722	1766227	None	9471	908	45731	No_constitutive_exon_found_in_species
TTCTTAAACGCCTGAAAGAAGCATACTAACTCCGAGATGTTGGGGAACAGGA	1855607	1856288	1856338	1856286	-1	PAC_scaffold_002	PAC_01793	1855607	1856741	None	9471	908	45731	No_constitutive_exon_found_in_species
CGTATGCTCAAGCTCTCCTTTGGCCGTATCAATGCTGACGGGGATAATAGAA	2062084	2062157	2062207	2062155	-1	PAC_scaffold_002	PAC_01858	2061107	2063296	None	9471	908	45731	No_constitutive_exon_found_in_species
GGTGAGTCTTCTATCTTCGCTTGACCAAGAACATGTACTGAACTGGGTAGAT	2088276	2088419	2088226	2088278	1	PAC_scaffold_002	PAC_01865	2087130	2088419	None	9471	908	45731	No_constitutive_exon_found_in_species
ACCCTTCCACGCCGTCGAGGCCAATGACTTATTTGACGATTGACGGGCAGAA	2098249	2098968	2098199	2098251	1	PAC_scaffold_002	PAC_01868	2097769	2101986	None	9471	908	45731	No_constitutive_exon_found_in_species
CGCCCCAAACATATAAAAGCAGTAAACTGACTTTGAATATGTGGGAAAAGGC	2133095	2134771	2134821	2134769	-1	PAC_scaffold_002	PAC_01879	2132716	2135044	None	9471	908	45731	No_constitutive_exon_found_in_species
ATCACCTCATCATCCAAAATAAACAATGCTGATAGGAGATTTGGGAATAGAT	2138658	2138914	2138964	2138912	-1	PAC_scaffold_002	PAC_01880	2138173	2139462	None	9471	908	45731	No_constitutive_exon_found_in_species
TATGCTCCAACCTTCGCAGACTTGAGGCAAATGCTAAGCTTCGGGAACAGAT	2247444	2247560	2247610	2247558	-1	PAC_scaffold_002	PAC_01918	2246607	2247732	None	9471	908	45731	No_constitutive_exon_found_in_species
GGTAAGGGCTTCCTTCTTAGACACAGAATTATCTTCTAACGGGTATATAGGA	2279376	2279871	2279326	2279378	1	PAC_scaffold_002	PAC_01931	2278578	2279871	None	9471	908	45731	No_constitutive_exon_found_in_species
AATGTAAGTGCCCTATAATAAATATTGAGAATAGTGCTGATGAGGGACAGGT	2468924	2470641	2468874	2468926	1	PAC_scaffold_002	PAC_01983	2467691	2470641	None	9471	908	45731	No_constitutive_exon_found_in_species
AGTGAGTAGTCCTAAAATTTCCCAGATTGTACTGCTACGACATGAGGGAGAC	2550739	2550965	2550689	2550741	1	PAC_scaffold_002	PAC_02010	2550313	2550965	None	9471	908	45731	No_constitutive_exon_found_in_species
AGTAAGTAGATCCCTCTCCCTTGTTGCTCGCCATGCTAACATGGGCATAGTC	2690398	2690795	2690348	2690400	1	PAC_scaffold_002	PAC_02040	2688717	2690795	None	9471	908	45731	No_constitutive_exon_found_in_species
ACGCTCGTTGAGAGAATTACTTTGATGCGCTTGAAGTCTGACGGGGACAGGC	3029816	3029916	3029966	3029914	-1	PAC_scaffold_002	PAC_02148	3029210	3030453	None	9471	908	45731	No_constitutive_exon_found_in_species
TCTACGTCTCATAATATTGAAGTCAAACGCTGACACAGAGGGAATGGTAGAC	3035471	3035970	3035421	3035473	1	PAC_scaffold_002	PAC_02151	3034971	3036128	None	9471	908	45731	No_constitutive_exon_found_in_species
GTGAGTGGATGATGGGGAGAGGTTGGAGAGATATGCTAACAATGGGACAGAT	3036020	3036128	3035970	3036022	1	PAC_scaffold_002	PAC_02151	3034971	3036128	None	9471	908	45731	No_constitutive_exon_found_in_species
GGTCTGGATCTTCAATCGACCTTGATGTGCTCGAAACTGGGTAAATGAAGCT	3040922	3041392	3041442	3041390	-1	PAC_scaffold_002	PAC_02154	3040922	3042347	None	9471	908	45731	No_constitutive_exon_found_in_species
GTCTTTTATACGACTCTCGCCTTCCTTGAATTGCTTGACAAGGGAAATAGGA	3044232	3044641	3044182	3044234	1	PAC_scaffold_002	PAC_02155	3043753	3044641	None	9471	908	45731	No_constitutive_exon_found_in_species
CTAGTGCGTTGAACAACAATACCTACAAAGAGGTGCTAACTGGGATACAGGT	3126477	3126534	3126584	3126532	-1	PAC_scaffold_002	PAC_02184	3125177	3126650	None	9471	908	45731	No_constitutive_exon_found_in_species
TGTTACCTATTAAGAATATGAATGGAATTGTTGCTGATGTCGGGGTATAGAA	3210272	3210735	3210785	3210733	-1	PAC_scaffold_002	PAC_02217	3210272	3211165	None	9471	908	45731	No_constitutive_exon_found_in_species
TTTTTCCTGTGCGGACATTGTGATGGGGAGAAGTACTGACGCGGGAACAGAC	3493898	3495991	3493848	3493900	1	PAC_scaffold_002	PAC_02304	3493001	3495991	None	9471	908	45731	No_constitutive_exon_found_in_species
TGTGAGTCCATATTCCTTGGTCTCATTTCCTTTATTGACTGGGGTTATAGGG	3674302	3674403	3674252	3674304	1	PAC_scaffold_002	PAC_02353	3672739	3674990	None	9471	908	45731	No_constitutive_exon_found_in_species
GGCACCCCCATAATATCATCAGACTTTGTACTTACTAAAGCTATGGGAAGGT	3677205	3677419	3677469	3677417	-1	PAC_scaffold_002	PAC_02355	3677205	3679525	None	9471	908	45731	No_constitutive_exon_found_in_species
ACCCCCTTTCAAATGTCAGATTTCGGCAAGAACTTACTTGGGAACGATAGCT	196877	198153	196827	196879	1	PAC_scaffold_003	PAC_02411	193018	198153	None	9471	908	45731	No_constitutive_exon_found_in_species
TGAGTAAGTCAAATCTGCGAATTGTAGAGACTTCGTGCTAACAGGGACAGCC	234811	235024	234761	234813	1	PAC_scaffold_003	PAC_02422	234235	235413	None	9471	908	45731	No_constitutive_exon_found_in_species
GGATTTATCTCCTAGAAAATGACTTCTTACAGTGCTGATTGGCTGGGTAGGG	367662	368052	367612	367664	1	PAC_scaffold_003	PAC_02461	367258	370114	None	9471	908	45731	No_constitutive_exon_found_in_species
CACCCGGTCTATAAGCTTAATTTCCGCAAGAAAGATGGGCAGGGCTGCAGTT	368176	368368	368126	368178	1	PAC_scaffold_003	PAC_02461	367258	370114	None	9471	908	45731	No_constitutive_exon_found_in_species
GAACGGGCATATCCACTCTCGAAGCGCACAATCTGACAATGGGTACACAGAA	522839	523203	522789	522841	1	PAC_scaffold_003	PAC_02505	522547	523655	None	9471	908	45731	No_constitutive_exon_found_in_species
TATGTGGATGCAATACCCCTCGCTCATGACAGTTACTGATGGGCATACAGGA	537998	538058	538108	538056	-1	PAC_scaffold_003	PAC_02507	533309	546091	None	9471	908	45731	No_constitutive_exon_found_in_species
TAAGGTGTATCTACAGGCTTGCGGATTTTTCCTGCGGCTGGGGGGAATAGGA	610021	610469	609971	610023	1	PAC_scaffold_003	PAC_02522	609055	610469	None	9471	908	45731	No_constitutive_exon_found_in_species
CCTGGTAAGTGCATCCCCTTCTTTCGATTACCATGCTAATGTGGGAACAGAA	628484	629144	628434	628486	1	PAC_scaffold_003	PAC_02531	627340	629383	None	9471	908	45731	No_constitutive_exon_found_in_species
TAGGAACTTCTGGATAGATTAGAAGGAGATTACTTGCTAAGGGGTTGTAGTT	679065	679160	679015	679067	1	PAC_scaffold_003	PAC_02542	677050	679160	None	9471	908	45731	No_constitutive_exon_found_in_species
GATTTTGAAGTGGTTGTTTTGAGGTTGAACTGAGCGAGGAAAGGGAAAAGAA	741577	741799	741527	741579	1	PAC_scaffold_003	PAC_02568	741102	741799	None	9471	908	45731	No_constitutive_exon_found_in_species
ATAGCAGTCGACTCTCGAAGCATCACCGATACGTTCTCACAATGGGATAGGT	801889	801925	801839	801891	1	PAC_scaffold_003	PAC_02584	801524	803384	None	9471	908	45731	No_constitutive_exon_found_in_species
TCCTTACATCCCCTCCTCCTACTTTTAAACTGACGTCAATGGGCATGCAGCG	898956	899808	899858	899806	-1	PAC_scaffold_003	PAC_02614	896512	901570	None	9471	908	45731	No_constitutive_exon_found_in_species
TGCTTTGCGCGAAATGACTAGAACTCAAAGATCTGATGGGAATGGTACAGAT	909918	909955	910005	909953	-1	PAC_scaffold_003	PAC_02617	907290	910505	None	9471	908	45731	No_constitutive_exon_found_in_species
CGTAAGATCGCCCTTTAAGCCTTCAGGACTCTTTGCTGATGAATCGGGAGAT	977143	977269	977093	977145	1	PAC_scaffold_003	PAC_02642	976636	978464	None	9471	908	45731	No_constitutive_exon_found_in_species
ATGCGACAAGGTTCAGCCCAGCTGTGGATACTGTCTGAAAGCCGGGATAGAT	1078009	1078218	1077959	1078011	1	PAC_scaffold_003	PAC_02669	1077791	1080267	None	9471	908	45731	No_constitutive_exon_found_in_species
GGTTAGTATTTGCTCATTGATGCGCGGAAAGAGGGCTGATGGGAATGTAGGC	1083272	1083348	1083222	1083274	1	PAC_scaffold_003	PAC_02671	1082925	1084561	None	9471	908	45731	No_constitutive_exon_found_in_species
CTTTGCAGTGCTAGAAATCTGAATGCTAATTCTATGATCTTGGGGAACAGGA	1104507	1104763	1104457	1104509	1	PAC_scaffold_003	PAC_02677	1104269	1106784	None	9471	908	45731	No_constitutive_exon_found_in_species
GTGCGTTAAGCTACATTGCCTGGGTATGGTAACTGATCTTGGGTTATAAGGG	1142689	1143054	1142639	1142691	1	PAC_scaffold_003	PAC_02690	1140927	1143346	None	9471	908	45731	No_constitutive_exon_found_in_species
AAGTTGAAGCCGATCCTGTTTGCAGCACCCTAATGATTTATGGGAAACAGAT	1143618	1144066	1144116	1144064	-1	PAC_scaffold_003	PAC_02691	1143618	1144257	None	9471	908	45731	No_constitutive_exon_found_in_species
CTGCAAACTCTCCCAACTGTTTATGGATGTGCTTACGGGATGAAAATTAGGT	1266650	1266756	1266600	1266652	1	PAC_scaffold_003	PAC_02732	1266330	1267067	None	9471	908	45731	No_constitutive_exon_found_in_species
TTGGGGCGGTTAGTATTATTGCTGCTTGCTTTTTGGGCGATATTGGGAAGTA	1276731	1276843	1276681	1276733	1	PAC_scaffold_003	PAC_02736	1274749	1276843	None	9471	908	45731	No_constitutive_exon_found_in_species
CTCGGGACTTTCTCAAACGTCTGAAAGAAATATGCTGACTCTGGGAACAGCA	1356037	1356889	1356939	1356887	-1	PAC_scaffold_003	PAC_02760	1354712	1357574	None	9471	908	45731	No_constitutive_exon_found_in_species
GATTGTAGTTCTCTTCTAGCATGGCTGCTGACCACTAACTTGGGCAATAGTG	1488510	1488814	1488864	1488812	-1	PAC_scaffold_003	PAC_02787	1482572	1489253	None	9471	908	45731	No_constitutive_exon_found_in_species
CGTGGACGGTCGGACGCCGCTGTCAGTGGGCTGCTGAGAACGGGCACGAGGG	1601810	1602227	1601760	1601812	1	PAC_scaffold_003	PAC_02814	1597567	1602227	None	9471	908	45731	No_constitutive_exon_found_in_species
GGAGTATTCCGCCTCGAAAGAGCTACTGTTGACTCATTGGGTGCAAACAGGG	1781891	1782040	1781841	1781893	1	PAC_scaffold_003	PAC_02861	1781699	1783221	None	9471	908	45731	No_constitutive_exon_found_in_species
TCGTGCATACCTCAATATGATAGAGTTGTACTAACTCGAATGGGAAACAGGT	1964598	1964647	1964548	1964600	1	PAC_scaffold_003	PAC_02915	1961584	1965050	None	9471	908	45731	No_constitutive_exon_found_in_species
CTTATATTACGACTGTGAAGGATGAGTTGAGAGCTAATATTGTGGGACAGGT	2002733	2002847	2002897	2002845	-1	PAC_scaffold_003	PAC_02926	2002733	2003442	None	9471	908	45731	No_constitutive_exon_found_in_species
GGTAACATTCATTTCCACTTTCAACTTTTGTGCAGATCTGACGGGAACAGGT	2005391	2005700	2005341	2005393	1	PAC_scaffold_003	PAC_02927	2004346	2005700	None	9471	908	45731	No_constitutive_exon_found_in_species
CAATGTGAAGAGTCTGAAGAGAACACTGGATTGATACTGATGCGGGGTAGCG	2054786	2054924	2054974	2054922	-1	PAC_scaffold_003	PAC_02942	2054019	2055368	None	9471	908	45731	No_constitutive_exon_found_in_species
GTAAGGCTGGAAGCTCCTTGCCCGAAAGTTGGAACTGACAAAATGGGCAGAC	2213521	2213782	2213471	2213523	1	PAC_scaffold_003	PAC_02995	2213076	2214016	None	9471	908	45731	No_constitutive_exon_found_in_species
TTCTCAAACATCTGAAAGAAGCATACTAACTCCGAGATTTTGGGGAACAGAT	2418517	2418755	2418805	2418753	-1	PAC_scaffold_003	PAC_03072	2417063	2421927	None	9471	908	45731	No_constitutive_exon_found_in_species
TGCGTGCAGGACGTGCGACTCGAGTACAGTTACTTTGAAAAACGGGATAGAG	2469117	2469137	2469187	2469135	-1	PAC_scaffold_003	PAC_03090	2468902	2469915	None	9471	908	45731	No_constitutive_exon_found_in_species
ATGCCGAGCTCAATTGGATGCATAAGGGATATTTTCTGATGGGTATGCAGTT	2522656	2522720	2522770	2522718	-1	PAC_scaffold_003	PAC_03112	2522568	2523058	None	9471	908	45731	No_constitutive_exon_found_in_species
TCACATACCTTCGATGGATACCATACACGTACTGATATGATGGGGTAAAGAT	2529916	2529997	2529866	2529918	1	PAC_scaffold_003	PAC_03116	2529493	2531340	None	9471	908	45731	No_constitutive_exon_found_in_species
CTTTACATACACCGGCTAACTAACCTCCCAATGGTCCATCGACGGGACAGTC	2597604	2597826	2597554	2597606	1	PAC_scaffold_003	PAC_03141	2596938	2598265	None	9471	908	45731	No_constitutive_exon_found_in_species
GTCTCCTCCCCCAGGTATTTGAGAAGTAGAAGCTAATGTCGGGGTTACAGTC	2780332	2780371	2780282	2780334	1	PAC_scaffold_003	PAC_03210	2780275	2780954	None	9471	908	45731	No_constitutive_exon_found_in_species
GTAATTCGCTCACAAGCTTCTCTGGAAGCATTGACTAACTGGGCATGCAGGT	2804509	2804562	2804459	2804511	1	PAC_scaffold_003	PAC_03220	2804298	2805237	None	9471	908	45731	No_constitutive_exon_found_in_species
TGAATTATTAGGACATTTCTTTATTACTTTGAGGTTGTGGGGATGGATAGGG	2871065	2871204	2871254	2871202	-1	PAC_scaffold_003	PAC_03242	2871065	2872956	None	9471	908	45731	No_constitutive_exon_found_in_species
TGCGGTATCGAAGGGGGTACAATGGAATAGTATACTGATGATAAGGGCAGGC	2909807	2909852	2909902	2909850	-1	PAC_scaffold_003	PAC_03249	2906445	2910103	None	9471	908	45731	No_constitutive_exon_found_in_species
CGAGCCTACACCGTACTTAATTCAGATTATGTTCTGACCAGGGACACCAGAA	2995204	2995396	2995154	2995206	1	PAC_scaffold_003	PAC_03280	2994965	2996640	None	9471	908	45731	No_constitutive_exon_found_in_species
CAATCGAAATTACACAGATCCAGAATTCAACATGTTAATGAATGAGGGAGAT	3075631	3075791	3075841	3075789	-1	PAC_scaffold_003	PAC_03307	3073753	3076198	None	9471	908	45731	No_constitutive_exon_found_in_species
CTGTGACTTCTCAAAAATACAAGGAAAGCACATACTAACTCACGGGACAGGA	3074788	3074802	3074852	3074800	-1	PAC_scaffold_003	PAC_03307	3073753	3076198	None	9471	908	45731	No_constitutive_exon_found_in_species
TATAAGCGTGCTCGAGAATTTTATAATGTGGTCACTGGATTGTGGGACAGCT	3164841	3165652	3165702	3165650	-1	PAC_scaffold_003	PAC_03330	3164841	3166203	None	9471	908	45731	No_constitutive_exon_found_in_species
TCTAAGATATCGTGCAGAACACTCTCGGAAATCTCGCTCGGGAGATGCAGGC	3229153	3229390	3229103	3229155	1	PAC_scaffold_003	PAC_03340	3228107	3229390	None	9471	908	45731	No_constitutive_exon_found_in_species
ATGTTGAAAAAATCCCCCAATTAATTTCATGAAGCTGACTGGAGGGTTAGGC	3305691	3305900	3305950	3305898	-1	PAC_scaffold_003	PAC_03369	3305121	3307588	None	9471	908	45731	No_constitutive_exon_found_in_species
TCGAAATCTCTTCAGATATTGAGCAATTGAATATTGATAAGGGGAAACAGGA	130397	130667	130717	130665	-1	PAC_scaffold_004	PAC_03422	129497	131004	None	9471	908	45731	No_constitutive_exon_found_in_species
GAGCCGTTTTGAAATCATAAACTGTTGCTAATAGAAAACTGGGGAACTAGGC	148727	149106	148677	148729	1	PAC_scaffold_004	PAC_03428	147253	149106	None	9471	908	45731	No_constitutive_exon_found_in_species
ATCGTTATAAAGCGTAGGGACTTGGGGCTGACTTATTCCCGGGTCGATAGGA	157867	158168	157817	157869	1	PAC_scaffold_004	PAC_03432	156788	159496	None	9471	908	45731	No_constitutive_exon_found_in_species
AGCTTCCATTAATAGATCTTCCCGTGATCTCTTGCTAAGATGTGGGATAGCT	171879	172148	172198	172146	-1	PAC_scaffold_004	PAC_03437	171627	172533	None	9471	908	45731	No_constitutive_exon_found_in_species
TCTCTTGCCCTCTCCCTCTCCACAACCTGAGCTGACGTTCGGGTCAACAGTT	215418	215441	215368	215420	1	PAC_scaffold_004	PAC_03447	213916	216056	None	9471	908	45731	No_constitutive_exon_found_in_species
TACTCCCCGCTTCAGAGCACTTCAATCAGGAGTGCTGACGCCGGGAATAGGT	266858	266930	266808	266860	1	PAC_scaffold_004	PAC_03469	266656	267257	None	9471	908	45731	No_constitutive_exon_found_in_species
CGAACGTGAGTTTACTGTTCAGCGGTTGAGTAAATGCTAATGGGAGATAGGT	332010	332121	331960	332012	1	PAC_scaffold_004	PAC_03490	331618	332984	None	9471	908	45731	No_constitutive_exon_found_in_species
TAGTTGCTTTCTCTCGTCCAAAGTTTTGTGAGGGGCTAATAATTGGGTAGAG	344304	344357	344407	344355	-1	PAC_scaffold_004	PAC_03494	344168	345684	None	9471	908	45731	No_constitutive_exon_found_in_species
ACATGTTTTAACCTCACAAATGTTGGACCCCCGCTGATTCTCGGGAATAGTA	449135	449737	449085	449137	1	PAC_scaffold_004	PAC_03524	448589	449737	None	9471	908	45731	No_constitutive_exon_found_in_species
AAGCTCGGGATGAGAGAGGATTGGGGACAGCTAGCTAAGTTGGGAAACAGGT	454563	454856	454906	454854	-1	PAC_scaffold_004	PAC_03526	452928	455308	None	9471	908	45731	No_constitutive_exon_found_in_species
TTGGACGTAAAGTTGTCAACAATGAAAGATGACTAATGAGGGGCCGGCAGGT	454412	454480	454530	454478	-1	PAC_scaffold_004	PAC_03526	452928	455308	None	9471	908	45731	No_constitutive_exon_found_in_species
ATTGAAATTGGGAGGGATGGTAGAAAGATAGACTAACAAATGGGAAATAGTT	528513	528683	528463	528515	1	PAC_scaffold_004	PAC_03548	527418	528683	None	9471	908	45731	No_constitutive_exon_found_in_species
GGTATGTTGCTCTCTCTGGTTGGTTGGGTATAATGTCTAACATGGGATAGAT	549693	550557	549643	549695	1	PAC_scaffold_004	PAC_03555	549368	550557	None	9471	908	45731	No_constitutive_exon_found_in_species
TCGTCACTGGATAGTTCAGCGGAACAACCCTGAATCTGCTGGGTCCAAAGTA	675467	675703	675753	675701	-1	PAC_scaffold_004	PAC_03592	675238	675996	None	9471	908	45731	No_constitutive_exon_found_in_species
CAGTATGTCCACCACTTGTTAAGCGATTGCAGGAGCTGACTGGGTGGTAGTT	693714	693802	693852	693800	-1	PAC_scaffold_004	PAC_03598	692432	696186	None	9471	908	45731	No_constitutive_exon_found_in_species
ACTATTTGCAGATCAGGGGACCCAGCTAATTTGGGGTGTGATGGGTGCAGGG	699788	699957	699738	699790	1	PAC_scaffold_004	PAC_03599	698197	699957	None	9471	908	45731	No_constitutive_exon_found_in_species
AAGTTATGGTCGAAGAGATGAAGTGAGAAAGGAGCTGACGTTGGGAAAAGAA	736030	736219	736269	736217	-1	PAC_scaffold_004	PAC_03612	734559	736456	None	9471	908	45731	No_constitutive_exon_found_in_species
TAAGTTGGTGAACCACGAGACCATCTACCCAGTGTCTAACATGGGAACAGCC	742820	743112	743162	743110	-1	PAC_scaffold_004	PAC_03615	741485	743326	None	9471	908	45731	No_constitutive_exon_found_in_species
CTTTGAAGTGCATGATATAAGGAATACTAACGCCGAGATCCTGGGGACAGGA	759088	759365	759415	759363	-1	PAC_scaffold_004	PAC_03622	758790	760638	None	9471	908	45731	No_constitutive_exon_found_in_species
TGTTTGTGGATTCTGCTGCTAGAATAGAGCATACGCTGACAATCGGGCAGTC	761191	761241	761141	761193	1	PAC_scaffold_004	PAC_03623	760842	761326	None	9471	908	45731	No_constitutive_exon_found_in_species
TTCGAATTGCTCGAAATAGGAATGCTAACTTCGAGATCTTGGGTAAACAGGA	775267	775516	775217	775269	1	PAC_scaffold_004	PAC_03629	773997	775516	None	9471	908	45731	No_constitutive_exon_found_in_species
TCTTTAAAGTACTTGCAATAGGAATACTAACACCGAGATCATGGGTATAGGA	788358	788601	788308	788360	1	PAC_scaffold_004	PAC_03637	787416	788778	None	9471	908	45731	No_constitutive_exon_found_in_species
TTCTGTCTAGATTGATTGAGGTGTCCTGATATGTTATTGATGGGTAGTAGGA	920425	920795	920375	920427	1	PAC_scaffold_004	PAC_03673	919705	920795	None	9471	908	45731	No_constitutive_exon_found_in_species
TTCGTGGAGTTTGGTCAACGATGCTGAACCTGCATACTAACGAGGGGTAGGG	980561	980649	980699	980647	-1	PAC_scaffold_004	PAC_03686	979816	980920	None	9471	908	45731	No_constitutive_exon_found_in_species
ATCTGCTATCACACTTATTGCTAGTGCGTTTTGCTGACGTCTAGGGACAGGA	996547	996675	996497	996549	1	PAC_scaffold_004	PAC_03691	995401	996675	None	9471	908	45731	No_constitutive_exon_found_in_species
TGAGGCTGGGCTCGAAAAACAGATTCAATTGATTGCTGATTGATGGGCAGGG	1065425	1065561	1065611	1065559	-1	PAC_scaffold_004	PAC_03715	1063797	1066141	None	9471	908	45731	No_constitutive_exon_found_in_species
GGTCGCATCACATCACAGTCTGGCTATTCCTTCGCTGATGGGTGAGGTAGTC	1095967	1096215	1096265	1096213	-1	PAC_scaffold_004	PAC_03726	1095967	1097841	None	9471	908	45731	No_constitutive_exon_found_in_species
TTGTTCTATTTTTTTCAGTCGCATACTGATGCCATATTGCTGGGAAATAGCC	1179650	1179920	1179970	1179918	-1	PAC_scaffold_004	PAC_03753	1179650	1181882	None	9471	908	45731	No_constitutive_exon_found_in_species
CTTAAAATGCATTGTCGACGGAATCGGAAACTGTATCCTGGGTATAATAGAT	1205303	1205450	1205500	1205448	-1	PAC_scaffold_004	PAC_03762	1205180	1206778	None	9471	908	45731	No_constitutive_exon_found_in_species
GATGTTTGCGTCGGTATCAAAGATGTTGAGGCCGATTGGGATCGAAACAGAT	1212441	1213215	1213265	1213213	-1	PAC_scaffold_004	PAC_03765	1212441	1214621	None	9471	908	45731	No_constitutive_exon_found_in_species
TCAGTACGTCAGCATACATCTCAGGCTGGTCTCGTTACTGATCGGGGAAGGC	1268750	1268885	1268935	1268883	-1	PAC_scaffold_004	PAC_03772	1267839	1270083	None	9471	908	45731	No_constitutive_exon_found_in_species
ACAACTACAACATTACATGAAAGAAGTATACTAACTCTGGGATGGAACAGGC	1321259	1321288	1321209	1321261	1	PAC_scaffold_004	PAC_03786	1320770	1325272	None	9471	908	45731	No_constitutive_exon_found_in_species
TTTGAAGTGCTTGGAATATGAATACTGACACCGAGATCTTGGGAATGCAGGA	1333344	1333827	1333294	1333346	1	PAC_scaffold_004	PAC_03789	1332203	1334349	None	9471	908	45731	No_constitutive_exon_found_in_species
CATATCTGGAGGCGCGGACTCCAAGATTATCGTGTGGGATAGTAAAACAGGT	1394928	1395650	1394878	1394930	1	PAC_scaffold_004	PAC_03806	1394356	1395650	None	9471	908	45731	No_constitutive_exon_found_in_species
GTATGCTCGAACCCAACTCACGGAGATAAGGATTATACTGATGGGTGAAGGT	1582453	1582495	1582403	1582455	1	PAC_scaffold_004	PAC_03841	1582236	1583531	None	9471	908	45731	No_constitutive_exon_found_in_species
GTATGTTGAAGAATCTACAAACAAATGGATTTTCTCTAACTGGGCAATAGCT	1595691	1596139	1595641	1595693	1	PAC_scaffold_004	PAC_03849	1595135	1596139	None	9471	908	45731	No_constitutive_exon_found_in_species
TGAGTATTCGTTTCTCTGTTGCGAAGATATGGACTAATGTGATGGGATAGAT	1667700	1667874	1667650	1667702	1	PAC_scaffold_004	PAC_03877	1665048	1668597	None	9471	908	45731	No_constitutive_exon_found_in_species
ATGAGACTACAGGGTATCGTCCCCTGAAATAGCGTTCTCAGGGTAACGAGGT	1698542	1698571	1698621	1698569	-1	PAC_scaffold_004	PAC_03890	1697412	1699679	None	9471	908	45731	No_constitutive_exon_found_in_species
TCTCTGGTAAACTCTAAATTGTTAGACTTTACTTAGGGAAGAGGCGGCAGTT	1717667	1717725	1717617	1717669	1	PAC_scaffold_004	PAC_03897	1715621	1721067	None	9471	908	45731	No_constitutive_exon_found_in_species
TAAGTATCCTTTGGCCTCCCCACAAGCAAGCATTTACTAATGGGAAACAGAG	1827269	1827289	1827219	1827271	1	PAC_scaffold_004	PAC_03925	1825939	1828399	None	9471	908	45731	No_constitutive_exon_found_in_species
GTTCCCAAAAGCTTTCCCATTTGTCGTCTCAGCATTCTAACCGGGAACAGTA	1861663	1862455	1862505	1862453	-1	PAC_scaffold_004	PAC_03937	1861521	1862604	None	9471	908	45731	No_constitutive_exon_found_in_species
TTTTGAAGCATTTACCATATCTCAAAACATCGCACAATCGGGGATCCAAGTC	1869119	1869300	1869350	1869298	-1	PAC_scaffold_004	PAC_03940	1867577	1869565	None	9471	908	45731	No_constitutive_exon_found_in_species
GTCTTCCTCCATATAACTTGCGAGCCATGCTGATAGGTCTTGGGATGTAGTA	2056639	2056905	2056589	2056641	1	PAC_scaffold_004	PAC_04003	2056385	2057216	None	9471	908	45731	No_constitutive_exon_found_in_species
TGAGGTCTCTCGAACAACGATCCCTTCAAGAGGTATACTGATGGGTGTAGGT	2146657	2147312	2146607	2146659	1	PAC_scaffold_004	PAC_04030	2145888	2147640	None	9471	908	45731	No_constitutive_exon_found_in_species
TCCTGCCAGGCCTCACGAGTCGAAGTTTTTGAACTAATGGGCAACAAAAGCT	2160433	2160512	2160383	2160435	1	PAC_scaffold_004	PAC_04036	2160265	2162388	None	9471	908	45731	No_constitutive_exon_found_in_species
CGAAAGCTCATGTTTGAATGTATGAAAGAAGATCAAACAATGGGCAACAGAC	2172587	2172828	2172537	2172589	1	PAC_scaffold_004	PAC_04041	2171576	2174328	None	9471	908	45731	No_constitutive_exon_found_in_species
AATGGTGTAGAAGAGGGGCCGAGATGAGAGACAAGACTGATGAAGGGCAGCT	2210391	2210668	2210341	2210393	1	PAC_scaffold_004	PAC_04052	2209686	2210668	None	9471	908	45731	No_constitutive_exon_found_in_species
ATTGGATCGGGGAAAATCCAGAAGCACTTCCACTGACATATTGGGGGCAGTA	2230031	2230065	2230115	2230063	-1	PAC_scaffold_004	PAC_04058	2229328	2231203	None	9471	908	45731	No_constitutive_exon_found_in_species
TACTGAAGGGGTTTCTCGCAAAATTGGATGCTTATGTGGGGCTAGGGCAGTC	2298593	2298732	2298782	2298730	-1	PAC_scaffold_004	PAC_04082	2295667	2299011	None	9471	908	45731	No_constitutive_exon_found_in_species
CAACCAATCTGAGTGAGTTTTTTTTTAGAGCTACGCTAATGGGGCGCCAGGC	2379928	2380685	2380735	2380683	-1	PAC_scaffold_004	PAC_04109	2379928	2381238	None	9471	908	45731	No_constitutive_exon_found_in_species
CATACTTTAACATAGCAGGAATAGACCTTAGCTAATCAAGGGAATCACAGGT	46946	47160	46896	46948	1	PAC_scaffold_005	PAC_04157	46416	47611	None	9471	908	45731	No_constitutive_exon_found_in_species
GGGTATGTCATCGTGTTGCGCCATGTCATCAAATGCTAACAGGGTGTCAGGT	48120	50242	50292	50240	-1	PAC_scaffold_005	PAC_04158	48120	50616	None	9471	908	45731	No_constitutive_exon_found_in_species
TTCGGAAGACTTTTCGACAATAGGTTCAAGAGCAGCAATGAGACAGGGAGGG	129608	129875	129925	129873	-1	PAC_scaffold_005	PAC_04188	129608	130244	None	9471	908	45731	No_constitutive_exon_found_in_species
AAGAGGATGGTAAGAAGAAGGAAAATAAGAAGCTAGCGGGAAGAAAGAAGGG	256633	257175	256583	256635	1	PAC_scaffold_005	PAC_04232	256405	257175	None	9471	908	45731	No_constitutive_exon_found_in_species
GGGCGAGACGAGAGGAGAGGAGAGGAAAGAAGGGGGCTGATTAGGGACAGGT	345322	345397	345272	345324	1	PAC_scaffold_005	PAC_04264	344499	345482	None	9471	908	45731	No_constitutive_exon_found_in_species
GGCGAGTAAAAGGAGAAAGCATATTTTTATGGTTATGGGTGTTAGGATAGCG	389636	390121	389586	389638	1	PAC_scaffold_005	PAC_04281	389183	390121	None	9471	908	45731	No_constitutive_exon_found_in_species
CAGCCCGAGTGGAAGAAGACGCCAACGACCATGAAGCTGACAGGGTCAAGGT	470235	470788	470838	470786	-1	PAC_scaffold_005	PAC_04308	469671	472191	None	9471	908	45731	No_constitutive_exon_found_in_species
AAGTACATCACCCTGAAATTGATATCTTGAGTATACTAACAGGGATGCAGAT	517443	517492	517393	517445	1	PAC_scaffold_005	PAC_04324	516831	518795	None	9471	908	45731	No_constitutive_exon_found_in_species
CACAGAGTCGCTGGAATTTGAAGAGAACAATGGCTAACAGGGTGAAATAGAC	621762	621804	621854	621802	-1	PAC_scaffold_005	PAC_04362	620293	621905	None	9471	908	45731	No_constitutive_exon_found_in_species
GTAAGACCTTGCTTCTGGATGCATGCGAGATTGGCTGACAAGGGGAATAGGC	632513	632883	632463	632515	1	PAC_scaffold_005	PAC_04366	631968	633001	None	9471	908	45731	No_constitutive_exon_found_in_species
GCAAGTACATCCATTCCGGCCATTTTCATCCGTCACTTCGAAGGGTGCAGTG	645652	646336	645602	645654	1	PAC_scaffold_005	PAC_04371	645480	647197	None	9471	908	45731	No_constitutive_exon_found_in_species
CGCAGTCCGGCGACTCTATATATAATCAAGTACTCATTCGATGGGACTAGCG	646395	646649	646345	646397	1	PAC_scaffold_005	PAC_04371	645480	647197	None	9471	908	45731	No_constitutive_exon_found_in_species
CGTATACCACACCGCTGGAATAAGACGACAAGTGCTGATGGGAAATACAGAC	737530	737668	737718	737666	-1	PAC_scaffold_005	PAC_04397	737185	737958	None	9471	908	45731	No_constitutive_exon_found_in_species
CGTAAGTCTCCACATTCTCCCTTTTTGCGTCCCGATACTAACGGGTGTAGAT	780922	781527	781577	781525	-1	PAC_scaffold_005	PAC_04408	780619	784878	None	9471	908	45731	No_constitutive_exon_found_in_species
CACGTAAGAGCCTTCATACTTGGGAGAAGGAGAATTGGCTGACGGGACAGCC	962873	962990	962823	962875	1	PAC_scaffold_005	PAC_04463	962508	964178	None	9471	908	45731	No_constitutive_exon_found_in_species
CTACAGGTAAGCTTCACATCTGCCACGGAAAGCTTAGCTAATGGGACCAGGC	963034	963890	962984	963036	1	PAC_scaffold_005	PAC_04463	962508	964178	None	9471	908	45731	No_constitutive_exon_found_in_species
AGGCAATATGTGAATTTGGGGTGATTGCTGACATTGATGGCGGGAGTAAGGG	1071462	1071958	1072008	1071956	-1	PAC_scaffold_005	PAC_04493	1071462	1072996	None	9471	908	45731	No_constitutive_exon_found_in_species
GTGAGTGAGATGCATTGGGAAGTGTATAACACAGCTGATTGGGGTTATAGCT	1131958	1132094	1131908	1131960	1	PAC_scaffold_005	PAC_04508	1131507	1133040	None	9471	908	45731	No_constitutive_exon_found_in_species
TCTGCACTCCTGTACGACCCGATGATAGAACGGTGCTGATAGGGACGTAGTC	1153800	1153978	1153750	1153802	1	PAC_scaffold_005	PAC_04517	1153430	1153978	None	9471	908	45731	No_constitutive_exon_found_in_species
TAGTCCTATACCGCTTGGTGAGAATGAAAGCATGGATATGGAGGGAGTAGTG	1258228	1258476	1258178	1258230	1	PAC_scaffold_005	PAC_04550	1255449	1258476	None	9471	908	45731	No_constitutive_exon_found_in_species
TGTTTTTGGGGGTGGAAAGGGAAGAGGATGAAAGCTGACAGGGAACATAGGG	1316006	1316160	1315956	1316008	1	PAC_scaffold_005	PAC_04570	1314483	1316160	None	9471	908	45731	No_constitutive_exon_found_in_species
TGAAAAAGTCCGATGGACATAATGAAAGAAACATGCTGATTGGGTGGCAGTC	1344324	1344950	1345000	1344948	-1	PAC_scaffold_005	PAC_04581	1344324	1346942	None	9471	908	45731	No_constitutive_exon_found_in_species
GTCTTCGCAATTACCCTCTTCCTCTAGACATATCTAACCTGGGAATCTAGAA	1400323	1400549	1400599	1400547	-1	PAC_scaffold_005	PAC_04598	1396839	1401441	None	9471	908	45731	No_constitutive_exon_found_in_species
TGCGGTTAGACTGTAAGTTGTAGCTTCGACCTCGAATTACTGGGGAGCAGCA	1403261	1403323	1403373	1403321	-1	PAC_scaffold_005	PAC_04599	1402911	1403426	None	9471	908	45731	No_constitutive_exon_found_in_species
TGACATCGTGATTTTACGTCGATAGTGGCGTTTGCTGACATCGGGAACAGAG	1455253	1455343	1455393	1455341	-1	PAC_scaffold_005	PAC_04617	1453701	1455712	None	9471	908	45731	No_constitutive_exon_found_in_species
TGGTGAGTCTTGTCAATGGGATCTGCCATCCAAGTCTAACATGGGATCAGCT	1491642	1493103	1491592	1491644	1	PAC_scaffold_005	PAC_04632	1491219	1493103	None	9471	908	45731	No_constitutive_exon_found_in_species
TACAACTCGGGCGTTTCGTTCCGAGAATGGTACGTGCCATTGGGGTATAGGG	1530111	1530377	1530427	1530375	-1	PAC_scaffold_005	PAC_04645	1528580	1530401	None	9471	908	45731	No_constitutive_exon_found_in_species
GGTATGACGAACAATTTCATCCTCAAAAGTTCCAGCTAACACTGGGGTAGTC	1607998	1608052	1607948	1608000	1	PAC_scaffold_005	PAC_04673	1607339	1609287	None	9471	908	45731	No_constitutive_exon_found_in_species
ACAGGATCTACAACCAAGCCCAGACTGTCCTTGCATGATTGGGAGAAGAGGA	1762152	1762251	1762301	1762249	-1	PAC_scaffold_005	PAC_04720	1760390	1762866	None	9471	908	45731	No_constitutive_exon_found_in_species
CGCCTTCTTCGATACTGCACCTGGGCAAGTTGTAACAGTGGGATGAATAGGA	1764277	1764934	1764984	1764932	-1	PAC_scaffold_005	PAC_04721	1763605	1765194	None	9471	908	45731	No_constitutive_exon_found_in_species
TTTTTTAAGAAAAAGAGAGACATGAACTGTTTACTGATAAGGGAGAATAGAC	1806249	1806438	1806488	1806436	-1	PAC_scaffold_005	PAC_04739	1805550	1807540	None	9471	908	45731	No_constitutive_exon_found_in_species
ACCCCCTTTGACTTCCTGGCCAACACCTAGCACTGACTGAGGGATAATAGAT	1812685	1813043	1812635	1812687	1	PAC_scaffold_005	PAC_04741	1810264	1813043	None	9471	908	45731	No_constitutive_exon_found_in_species
AAGTTGCCTTCACTCCTGTTATGATTTATCTCTAATCAAAAGGGTACTAGAC	1850800	1851177	1851227	1851175	-1	PAC_scaffold_005	PAC_04757	1850299	1851595	None	9471	908	45731	No_constitutive_exon_found_in_species
CAGGGTGTGTGGTGGATGCAGAATTTCTTGGATGGGATGAATGGGTGGAGTA	1908292	1908441	1908242	1908294	1	PAC_scaffold_005	PAC_04774	1907002	1908441	None	9471	908	45731	No_constitutive_exon_found_in_species
TGGTGTGGGGGATTGACGACTAAGAAGCCTGGACCGACGGGGAGGGGAAGAC	2009143	2009152	2009202	2009150	-1	PAC_scaffold_005	PAC_04806	2009143	2010976	None	9471	908	45731	No_constitutive_exon_found_in_species
ACTTTGAAATATGAATGCGGCAATTAGCTGACGGTACCCGGGTCAAACAGGC	2015192	2015281	2015142	2015194	1	PAC_scaffold_005	PAC_04808	2014914	2017406	None	9471	908	45731	No_constitutive_exon_found_in_species
CTCCTATTGAGATACTTTTTTAATCTTTGTGCTGATGACTGGGAATATAGTC	2042376	2042602	2042326	2042378	1	PAC_scaffold_005	PAC_04813	2041990	2043174	None	9471	908	45731	No_constitutive_exon_found_in_species
AGGTCAGTCAATAACCTTCAAAACAGTGTACATACTAACGGGCAGAATAGGT	2069564	2070049	2069514	2069566	1	PAC_scaffold_005	PAC_04819	2067266	2070049	None	9471	908	45731	No_constitutive_exon_found_in_species
CAAGCTGAAGAAACAAGTACACTGCCTTGTCATGGACCTGGGGAAAGCAGCC	2104731	2105525	2104681	2104733	1	PAC_scaffold_005	PAC_04829	2104187	2106271	None	9471	908	45731	No_constitutive_exon_found_in_species
TGATCAACGCATTTCTCGGTGTTGTTTTTAAAGAACTACTCGAAGGGCAGTC	2105526	2106271	2105476	2105528	1	PAC_scaffold_005	PAC_04829	2104187	2106271	None	9471	908	45731	No_constitutive_exon_found_in_species
ATCGAGGCCGGTGATTTTTCGTTCACTGTCTTGACAGTTTGAGGGACCAGAA	40077	40569	40027	40079	1	PAC_scaffold_006	PAC_04893	37678	40721	None	9471	908	45731	No_constitutive_exon_found_in_species
GTGAGTGATGATTGTTAGGCTTAAAATGAAGCTTGCTGACTTGGGAATAGAC	95366	95441	95316	95368	1	PAC_scaffold_006	PAC_04914	94315	95441	None	9471	908	45731	No_constitutive_exon_found_in_species
CGGACTCTGGGAATATGAAAGATGGGGTTCATTACTGACGGGGAGGGTAGAA	107961	108291	108341	108289	-1	PAC_scaffold_006	PAC_04918	107251	108884	None	9471	908	45731	No_constitutive_exon_found_in_species
GAGCCGAAAAGGGTGGTTGATAAGACGCTGCGACGCTGATTCGGGAGTAGCA	316696	316869	316646	316698	1	PAC_scaffold_006	PAC_04968	316426	319651	None	9471	908	45731	No_constitutive_exon_found_in_species
CTTCCCTTCCTCCCTCTCCTTGAATTTTGAATGCTGACTTGGGATGACAGAC	333150	333713	333763	333711	-1	PAC_scaffold_006	PAC_04972	333150	338691	None	9471	908	45731	No_constitutive_exon_found_in_species
AATGGTCGAACTCGGTTTATTGGCACGAATACTGACTGCATCGGGGTGAGGG	427545	428118	427495	427547	1	PAC_scaffold_006	PAC_04996	427130	428118	None	9471	908	45731	No_constitutive_exon_found_in_species
TTGACCTCGATGAATCCTACTTGGATCAACAGACACTAATGTGGGCAAAGGT	555203	555605	555153	555205	1	PAC_scaffold_006	PAC_05040	554787	556153	None	9471	908	45731	No_constitutive_exon_found_in_species
TTTCGAGAATCTCTGGGTGTAGCAAAAGAGACGTACTGATCATGGGATAGGT	593606	594344	593556	593608	1	PAC_scaffold_006	PAC_05053	593079	594344	None	9471	908	45731	No_constitutive_exon_found_in_species
TCCTCGTCACTTAAAAGGCATGAAATAGGGGTACTAATTCCGGGATATAGGT	753659	754880	754930	754878	-1	PAC_scaffold_006	PAC_05105	753018	756094	None	9471	908	45731	No_constitutive_exon_found_in_species
ACAGTCCCACATTGATTGACCACCAGGGATGTATACTGACGGGTATCAAGCC	758527	758768	758477	758529	1	PAC_scaffold_006	PAC_05106	757780	758768	None	9471	908	45731	No_constitutive_exon_found_in_species
AGTGAATATTGAGAGGGGACGATGAATACATAGCGACTGACGATGGGCAGCA	771575	771851	771525	771577	1	PAC_scaffold_006	PAC_05109	771418	773189	None	9471	908	45731	No_constitutive_exon_found_in_species
TCCACTTCAAGTCCTTATTCACAGTATGACTGCTAACAAAAGGGAAACAGAA	899058	899676	899008	899060	1	PAC_scaffold_006	PAC_05148	898909	899676	None	9471	908	45731	No_constitutive_exon_found_in_species
CAGAAATTTCACAAAAACAAATAAGAACTCGTATTGATTCGGGGGTACAGTT	931178	931248	931298	931246	-1	PAC_scaffold_006	PAC_05159	929744	931366	None	9471	908	45731	No_constitutive_exon_found_in_species
GACACACCGCATTTGAACGAAAGAATGAACTAAATTCATGGGGACATCAGGA	990925	991029	991079	991027	-1	PAC_scaffold_006	PAC_05182	990555	992337	None	9471	908	45731	No_constitutive_exon_found_in_species
CCATCTTCCCACCCTTTTCGTTGGAATATCATCTGACTTTGGGATTATAGCG	1275889	1276793	1276843	1276791	-1	PAC_scaffold_006	PAC_05273	1275889	1277830	None	9471	908	45731	No_constitutive_exon_found_in_species
TCGTCTTTGGAGTTCTTGAACAGGAATACTGACGCCAGTCTTGGGGGTAGGC	1473194	1473678	1473144	1473196	1	PAC_scaffold_006	PAC_05340	1471621	1474064	None	9471	908	45731	No_constitutive_exon_found_in_species
GATATCTCAAGGCATTTACCAGCCCAGGGAAATACGCTTTCAGGGAATAGTG	1609088	1609338	1609038	1609090	1	PAC_scaffold_006	PAC_05391	1608296	1611862	None	9471	908	45731	No_constitutive_exon_found_in_species
CTAGAAACATACACGGGTATCGTAGCATTGACAACGAATCGAGTGGGCAGGA	1611429	1611531	1611379	1611431	1	PAC_scaffold_006	PAC_05391	1608296	1611862	None	9471	908	45731	No_constitutive_exon_found_in_species
GCTCTCGAATGTTTAAAGAAGCATACTGACTCTGATATTTTGGGGAACAGGA	1753935	1754618	1754668	1754616	-1	PAC_scaffold_006	PAC_05440	1753935	1755195	None	9471	908	45731	No_constitutive_exon_found_in_species
TAAAGGCGAAGAATCTTAAAATGTCATGGTTGCTAAGATCGCGGGTGCAGGA	1760925	1761066	1760875	1760927	1	PAC_scaffold_006	PAC_05443	1759564	1761186	None	9471	908	45731	No_constitutive_exon_found_in_species
TGGCATCCAGTTGGATGTATTACCACGAGAATACTGACTTTGGGAATTAGTT	1772330	1772474	1772524	1772472	-1	PAC_scaffold_006	PAC_05448	1772330	1773713	None	9471	908	45731	No_constitutive_exon_found_in_species
GAAGAGTGAAAGAGTGGTTTGAGGGGTGAGATGCTGATGATGGGGAACAGTG	1802588	1802758	1802538	1802590	1	PAC_scaffold_006	PAC_05459	1800914	1802758	None	9471	908	45731	No_constitutive_exon_found_in_species
CCGTAATGACAGATTTCACGGTGATGACGGAAGGAGGGACGGAGAAGAAGGT	1823361	1823535	1823585	1823533	-1	PAC_scaffold_006	PAC_05465	1823361	1825711	None	9471	908	45731	No_constitutive_exon_found_in_species
CATCCGCGAAACTGTTTGCGACTGGGTCGAGATGATGATGGGAGCCGAAGTG	1883638	1883805	1883588	1883640	1	PAC_scaffold_006	PAC_05480	1883198	1885398	None	9471	908	45731	No_constitutive_exon_found_in_species
CAGACTCAAGCATTGGGTTCAATGAAATAGATGTGTAATGGGTTGGTGAGCA	1893671	1893995	1893621	1893673	1	PAC_scaffold_006	PAC_05484	1893417	1895439	None	9471	908	45731	No_constitutive_exon_found_in_species
CTATGGTGGGTCAATTGATCGTACGGGGGGACAATAGCTGACGGGAATAGGT	1959580	1959674	1959724	1959672	-1	PAC_scaffold_006	PAC_05503	1956742	1960149	None	9471	908	45731	No_constitutive_exon_found_in_species
CTTGTCCATGGGTGTTCCCAGTTTAGGAGGATGTTACTGACGGGCAATAGCT	7368	7549	7599	7547	-1	PAC_scaffold_007	PAC_05559	6308	8786	None	9471	908	45731	No_constitutive_exon_found_in_species
GATGTAGGTGTATATCCTATGTATCTGAAGGCAGCTGCTGAGAGGGCCAGGT	246320	246432	246270	246322	1	PAC_scaffold_007	PAC_05629	245573	247779	None	9471	908	45731	No_constitutive_exon_found_in_species
CTAGGTAAGTCATTCCCTGCTGTACGTTTAACCTAGCTAATAGGGAAAAGGC	246478	247779	246428	246480	1	PAC_scaffold_007	PAC_05629	245573	247779	None	9471	908	45731	No_constitutive_exon_found_in_species
CCCCATATGACTGAAAGAAGTATACTGACTCGAGGACGTCGGGTAAACAGGT	298599	299184	299234	299182	-1	PAC_scaffold_007	PAC_05647	298599	300621	None	9471	908	45731	No_constitutive_exon_found_in_species
GTATGTTGACTGATGATTTAGAGGTGGATAGGAGAGCTGATGTGGGGTAGTT	434116	434426	434066	434118	1	PAC_scaffold_007	PAC_05692	433736	435273	None	9471	908	45731	No_constitutive_exon_found_in_species
GATGTAAGTTTCCTTACTCTTCGAAATAGAAGATTTCTGATGGGGAGTAGAT	590647	590791	590841	590789	-1	PAC_scaffold_007	PAC_05738	589822	591530	None	9471	908	45731	No_constitutive_exon_found_in_species
TAAGTTGTATCGGAATTGTCATCCTCGTGCATATTCTCATGGGATGGTAGTC	589822	590596	590646	590594	-1	PAC_scaffold_007	PAC_05738	589822	591530	None	9471	908	45731	No_constitutive_exon_found_in_species
TTCCTCCTCACTTTATGAATTTGAAAGGATGCGAGCTGATAATGGGGTAGTA	593579	593735	593529	593581	1	PAC_scaffold_007	PAC_05739	592283	593735	None	9471	908	45731	No_constitutive_exon_found_in_species
GGTACGTTAGCCTAGTTTGAGAAAATGTGAGAGACTAACTGTTGGGGTAGTT	633088	633556	633038	633090	1	PAC_scaffold_007	PAC_05752	632439	633556	None	9471	908	45731	No_constitutive_exon_found_in_species
CGTGATAACGAGGTTGTGGGCAGTAGAGCCTTGTTGCTGATGAGGGCCAGGA	721809	721979	721759	721811	1	PAC_scaffold_007	PAC_05784	721488	723169	None	9471	908	45731	No_constitutive_exon_found_in_species
TGCGAGTTTGTCTTATTTGAGTGGGGGGGGGGGGGGGGACGATGTGACAGGC	736383	736721	736771	736719	-1	PAC_scaffold_007	PAC_05788	736153	737822	None	9471	908	45731	No_constitutive_exon_found_in_species
TTGCGCCCTGGACCTGCAGCTCTGATGTGTCATGTACTGATGGGCGGCAGCT	802845	803012	803062	803010	-1	PAC_scaffold_007	PAC_05803	801478	803105	None	9471	908	45731	No_constitutive_exon_found_in_species
TCTTTGAAGTGAGTTAAATAGAAATGCTAACTCCGAGATCCTGGGTAAAGGG	880125	881466	880075	880127	1	PAC_scaffold_007	PAC_05823	878606	881466	None	9471	908	45731	No_constitutive_exon_found_in_species
TCCCGAAGCTAATTTTTGTGGTTTCATGGCATACCTGGCTGTGGGTATAGCA	883619	883843	883569	883621	1	PAC_scaffold_007	PAC_05824	883559	884743	None	9471	908	45731	No_constitutive_exon_found_in_species
GTGATTGTCGTGTTCTGCCGGAAAGGTGCATGATACTGACTTGAGGGCAGAA	960478	960563	960613	960561	-1	PAC_scaffold_007	PAC_05845	960008	960938	None	9471	908	45731	No_constitutive_exon_found_in_species
TGTTATTGTGGAAGAGAGATGGTGAGCTGACTGCGGGGTAAACAAAACAGAG	1002404	1002505	1002354	1002406	1	PAC_scaffold_007	PAC_05861	1002143	1002813	None	9471	908	45731	No_constitutive_exon_found_in_species
GACGGGTGGGTGATTAATGGGGGGAAGATGTGGATTAGTGGGATGCATAGGG	1114238	1114443	1114188	1114240	1	PAC_scaffold_007	PAC_05906	1113624	1115182	None	9471	908	45731	No_constitutive_exon_found_in_species
TATCCAAAATCAGCATTTACAATCATCCTGTAAACGTGGGACAATGGCAGAA	1123601	1123831	1123881	1123829	-1	PAC_scaffold_007	PAC_05910	1123255	1124461	None	9471	908	45731	No_constitutive_exon_found_in_species
CAACATAAGCCCATAAACATTCAAAACAAAACACCACGATGGGTAACGAGAC	1149303	1149488	1149253	1149305	1	PAC_scaffold_007	PAC_05918	1148642	1149853	None	9471	908	45731	No_constitutive_exon_found_in_species
AGAACATCTCCAATGTGAGGTTGAAGCAATATACTGACTGTTGGGAACAGGG	1242302	1242725	1242252	1242304	1	PAC_scaffold_007	PAC_05954	1241837	1243492	None	9471	908	45731	No_constitutive_exon_found_in_species
TACTAGATCATTTTGAAGGGAGGGGTGGAAGATGCTGACGGGCGTGATAGTG	1266536	1266639	1266486	1266538	1	PAC_scaffold_007	PAC_05964	1266312	1266639	None	9471	908	45731	No_constitutive_exon_found_in_species
TAAAGGTAAGATGACATGCCTCTCCCATCGCAATCGTTAAGGGATTACAGAC	1284956	1285035	1284906	1284958	1	PAC_scaffold_007	PAC_05973	1284496	1285871	None	9471	908	45731	No_constitutive_exon_found_in_species
AAGTTTTCTGCAGTGTGGACTAGTGACAACTTACTGACTCTGGGATGCAGCA	1408356	1408927	1408306	1408358	1	PAC_scaffold_007	PAC_06017	1407936	1408927	None	9471	908	45731	No_constitutive_exon_found_in_species
CCGTCTACCAGCTTTTGATCATTTCGGACACTGATAATATTTGGGGACAGAT	1674587	1674730	1674537	1674589	1	PAC_scaffold_007	PAC_06086	1673910	1674896	None	9471	908	45731	No_constitutive_exon_found_in_species
CATCTTTGCGACACCTCTCATGTCATATCAGATTGCTAATAAGGGTATAGAT	1990750	1992476	1990700	1990752	1	PAC_scaffold_007	PAC_06180	1990371	1992476	None	9471	908	45731	No_constitutive_exon_found_in_species
CGTAGGGCCCCTGCTACCCATCGAAACGTGTCCATACTAACTGGGGATAGAC	2095075	2096159	2096209	2096157	-1	PAC_scaffold_007	PAC_06200	2095075	2097497	None	9471	908	45731	No_constitutive_exon_found_in_species
GACTCGTAAGTTGTTTCTGTTACTTCTGACAATGCTGAAAGGGGATACAGTG	8536	8721	8486	8538	1	PAC_scaffold_008	PAC_06209	7828	8721	None	9471	908	45731	No_constitutive_exon_found_in_species
CTCTCAAACGGCTGAAAGAAGCATACTGACTCGGAGATTTTGGGGAACAGGG	378942	379428	379478	379426	-1	PAC_scaffold_008	PAC_06321	377875	380107	None	9471	908	45731	No_constitutive_exon_found_in_species
AAGAACAGGAAGGCTAACTACTGGAGCAGGCTCTGGGGCGTCGAGAACAGCG	415465	416063	416113	416061	-1	PAC_scaffold_008	PAC_06330	415465	416990	None	9471	908	45731	No_constitutive_exon_found_in_species
AATTGGAGTTTAACTTGAATTTTGAGGTGAGGTGTTAATGGTGAGGGTAGAT	466640	466869	466919	466867	-1	PAC_scaffold_008	PAC_06354	466417	467220	None	9471	908	45731	No_constitutive_exon_found_in_species
TTCTGAGGGTGAGTAATTCTGGCCATGGTGGAAGATCACATAAGGGTCAGAT	579143	579591	579093	579145	1	PAC_scaffold_008	PAC_06396	578591	579777	None	9471	908	45731	No_constitutive_exon_found_in_species
AAATTTTGATATTCTGCTGCCTGGGATGGAAAATGCTGACTTGAGGGAAGGC	758670	758912	758620	758672	1	PAC_scaffold_008	PAC_06458	758588	763957	None	9471	908	45731	No_constitutive_exon_found_in_species
TATGTATGTCCCGAGCGCCAAGACTCAGATCTCTAACTGACGGGTAAAAGAT	836912	836948	836998	836946	-1	PAC_scaffold_008	PAC_06483	835197	837986	None	9471	908	45731	No_constitutive_exon_found_in_species
CTTCAGGGACTGAGATTTTTATATTTGAATGGAGCTGACTTCAAGGGCAGGA	869990	870135	870185	870133	-1	PAC_scaffold_008	PAC_06490	869865	870701	None	9471	908	45731	No_constitutive_exon_found_in_species
CCCGCCATTTACGCACATGCCGAGATAAGAGTGCTGACACGTGGGTGTAGAG	1025226	1025335	1025385	1025333	-1	PAC_scaffold_008	PAC_06514	1024317	1025940	None	9471	908	45731	No_constitutive_exon_found_in_species
TAAGACACTTTCCTCTTCGATGAAGTATGTCGCTAACCAGGGACAATCAGAT	1072517	1072781	1072831	1072779	-1	PAC_scaffold_008	PAC_06526	1072517	1074410	None	9471	908	45731	No_constitutive_exon_found_in_species
AGCTCTAGTTTCATACATCCGCTCATACTGACTCCGAGCTCTGGGGATAGGC	1147540	1147820	1147490	1147542	1	PAC_scaffold_008	PAC_06549	1147326	1151526	None	9471	908	45731	No_constitutive_exon_found_in_species
CCCGGTATGTCTGAAAGAAGTATACTAACTCGAGGATGTCGGGTACATAGGT	1193032	1194145	1194195	1194143	-1	PAC_scaffold_008	PAC_06563	1193032	1195253	None	9471	908	45731	No_constitutive_exon_found_in_species
GGAGATGATTGAGAGGAGATTTGGACAAGGGCAAGGCTAATGGGAAACAGGT	1241000	1241189	1241239	1241187	-1	PAC_scaffold_008	PAC_06581	1240607	1241449	None	9471	908	45731	No_constitutive_exon_found_in_species
TCTGATGTCCCTACTTCCATCGTTCTTGAGAAGTTTTTGAGGGCCAACAGCA	1247492	1247721	1247771	1247719	-1	PAC_scaffold_008	PAC_06583	1246947	1248180	None	9471	908	45731	No_constitutive_exon_found_in_species
CGAGTGAGCTCTACATCCATCCGCCAGTGATCAATTGCTAACAACGGGAGAT	1248858	1248978	1248808	1248860	1	PAC_scaffold_008	PAC_06584	1248656	1250230	None	9471	908	45731	No_constitutive_exon_found_in_species
CCTGTGATGCGAATTTCTGATAGTTCTGTGCTAATATTATGGGTTGATAGAG	1385000	1385050	1384950	1385002	1	PAC_scaffold_008	PAC_06615	1384086	1385050	None	9471	908	45731	No_constitutive_exon_found_in_species
GAACCCCTCTTCTCAAAGCTTCAGGCTTATTACTGACTTCTGGGTGATAGTC	1487232	1489923	1487182	1487234	1	PAC_scaffold_008	PAC_06641	1487043	1489923	None	9471	908	45731	No_constitutive_exon_found_in_species
ACGTCTCACATTTCCAGATATCCCGAGGAAATTTGCTAACCATAGGGAAGAA	1711744	1711994	1711694	1711746	1	PAC_scaffold_008	PAC_06705	1708503	1711994	None	9471	908	45731	No_constitutive_exon_found_in_species
AGGTAAGCAATGAAAGACATCATCAAACTCCCTCTTACTGATATGGGCAGTA	88631	89001	88581	88633	1	PAC_scaffold_009	PAC_06741	87394	89467	None	9471	908	45731	No_constitutive_exon_found_in_species
CTTTTGGAGAAAGGACTGAGCCTCGTTTCTAAAATTTTGGTGGGTCAAAGCC	375840	376673	376723	376671	-1	PAC_scaffold_009	PAC_06816	375840	377856	None	9471	908	45731	No_constitutive_exon_found_in_species
TAAGTTACATGAATTTGCCGGCGAGAGTGGGATACTGATGAGGGATATAGGA	424496	424859	424446	424498	1	PAC_scaffold_009	PAC_06825	423764	424937	None	9471	908	45731	No_constitutive_exon_found_in_species
GTAAGCCACGAAGATCTTGCATGAGTCCCACATCACTGAAATGGGTGCAGCA	485062	485176	485012	485064	1	PAC_scaffold_009	PAC_06846	484907	486108	None	9471	908	45731	No_constitutive_exon_found_in_species
ACACCATGCAGCTAAAGATTACGATTTGTGAAAACTAAAGATGGGACAAGGA	605652	605747	605797	605745	-1	PAC_scaffold_009	PAC_06887	604418	606248	None	9471	908	45731	No_constitutive_exon_found_in_species
TACGTCGATTTGAGTCCTTATTTGCCGGCTTCGAAATCAAATGGGCCAAGTG	620393	620546	620596	620544	-1	PAC_scaffold_009	PAC_06893	620310	621935	None	9471	908	45731	No_constitutive_exon_found_in_species
AGATCATATTATATAGCAAGGAAAAAGTGCGCTAATATATTGGGACATAGGA	667006	667265	667315	667263	-1	PAC_scaffold_009	PAC_06906	666699	667728	None	9471	908	45731	No_constitutive_exon_found_in_species
CCTAACTCTTGGGACATTCAAGAAAATCCATATACTAACTTGATGGGTAGTG	740549	743935	740499	740551	1	PAC_scaffold_009	PAC_06933	740009	743935	None	9471	908	45731	No_constitutive_exon_found_in_species
TGGAACTCTCTCAAAAGCATGAAAGAAGCATACTAACTCCGTGGGTAAAGCT	813468	813820	813418	813470	1	PAC_scaffold_009	PAC_06956	812997	814433	None	9471	908	45731	No_constitutive_exon_found_in_species
AAGTCTCCTTATTGCAATTTGAGGGTGGAGAGCTTACTGTTGGGAAATAGAT	841979	842085	841929	841981	1	PAC_scaffold_009	PAC_06962	841214	842541	None	9471	908	45731	No_constitutive_exon_found_in_species
TGAAGCGGGGAGATGAAGGGTTGAGGGAAATGGATGCTAATGGGGAGTAGTG	934121	934215	934265	934213	-1	PAC_scaffold_009	PAC_06994	933472	934701	None	9471	908	45731	No_constitutive_exon_found_in_species
CAGATGCTTCGAAGCAGGGTTGAGTTTCATGGGACTAATGAGATGGGTAGAC	978463	978570	978413	978465	1	PAC_scaffold_009	PAC_07008	977843	979925	None	9471	908	45731	No_constitutive_exon_found_in_species
CGCCTCCCGTTTCACCAATCGTGTTCAGGTGCTGATGGGAATTGGAATAGGA	994783	994932	994733	994785	1	PAC_scaffold_009	PAC_07015	994475	995416	None	9471	908	45731	No_constitutive_exon_found_in_species
TATCCTGAGGTGAATGAGTTGGTGAGAACTGGCTGACGAAGGGGTGATAGCT	1061262	1061477	1061527	1061475	-1	PAC_scaffold_009	PAC_07034	1061262	1062683	None	9471	908	45731	No_constitutive_exon_found_in_species
CTCGTAAGTACTTCGAAACTTCTTTGATTTTGACTGAGTCGGGGGTATAGGT	1170366	1170442	1170316	1170368	1	PAC_scaffold_009	PAC_07072	1169373	1170442	None	9471	908	45731	No_constitutive_exon_found_in_species
CTCGAACAGACATTTTGATGCTGAGGAGAAGCTAATGGGAAGATTGGTAGGG	1174866	1175239	1174816	1174868	1	PAC_scaffold_009	PAC_07075	1174514	1175239	None	9471	908	45731	No_constitutive_exon_found_in_species
GGTTTATTGTTCTGAGAGACTGGAGGACGCACTTACTGATGGGATCGCAGAC	1310608	1311058	1310558	1310610	1	PAC_scaffold_009	PAC_07122	1310420	1311648	None	9471	908	45731	No_constitutive_exon_found_in_species
TAAGTGTCGCTACACTATATATTTCGGTTTTTGATGCTGACTGGGAATAGTA	1421668	1421786	1421618	1421670	1	PAC_scaffold_009	PAC_07161	1419846	1422700	None	9471	908	45731	No_constitutive_exon_found_in_species
TTAAAGCTTGGCAAGAGCTGTAGGAAGAAGGAGTGCTGATGGGTATACAGAG	1442491	1442650	1442441	1442493	1	PAC_scaffold_009	PAC_07169	1442227	1443103	None	9471	908	45731	No_constitutive_exon_found_in_species
GTGTAGACGCTTGCGCCGGTTATTTTGATTGTTAAGGGGGAGGATATTAGGA	1484887	1484987	1484837	1484889	1	PAC_scaffold_009	PAC_07179	1483303	1484987	None	9471	908	45731	No_constitutive_exon_found_in_species
ATGCTGATTATCTGCCAGACTGCAAATCCCTTGCTCCTATTTGGGAGAAGGT	1595358	1595919	1595969	1595917	-1	PAC_scaffold_009	PAC_07219	1595358	1596547	None	9471	908	45731	No_constitutive_exon_found_in_species
TCTCCCAAAGTCTGAAAGAAGTACGCTGACTCCGAGATTCTGGGATATAGGC	1652286	1652459	1652509	1652457	-1	PAC_scaffold_009	PAC_07243	1650574	1652696	None	9471	908	45731	No_constitutive_exon_found_in_species
TGGGGTGAGTGGATTCCTTGGGAGGTAAGGACATCTGCTAATGGGAATAGAG	1655358	1655396	1655446	1655394	-1	PAC_scaffold_009	PAC_07245	1654373	1655459	None	9471	908	45731	No_constitutive_exon_found_in_species
GTATATCCTACTTGGCTTGCATTGTTTCAGCCAGAACTAACGGGTGGCAGTT	1735595	1735784	1735545	1735597	1	PAC_scaffold_009	PAC_07269	1734305	1738144	None	9471	908	45731	No_constitutive_exon_found_in_species
TTCAAAATACATGAAGAAAGGAATACTGACTCCGAGACTCTGGGTAACAGAT	1741455	1741524	1741405	1741457	1	PAC_scaffold_009	PAC_07270	1739718	1741524	None	9471	908	45731	No_constitutive_exon_found_in_species
TCCGATATGTCTGAAAGAAGTATACTGACTCGAGGATGTCGGGGAAACAGGA	229451	229505	229401	229453	1	PAC_scaffold_010	PAC_07337	228670	229505	None	9471	908	45731	No_constitutive_exon_found_in_species
TACGTCTCTGCATAACATTTATTCAAGTCGGAAACTGATTGTCGGGATAGGT	280487	280611	280661	280609	-1	PAC_scaffold_010	PAC_07357	279771	280957	None	9471	908	45731	No_constitutive_exon_found_in_species
CGTATGTTTGCAAGGGTATTCGTGGAATGAGAGGCTAAAATGGTGGGCAGGA	281892	282004	282054	282002	-1	PAC_scaffold_010	PAC_07358	281388	282268	None	9471	908	45731	No_constitutive_exon_found_in_species
TCCCTCAATTGCCTGAAAGATTTGTACTGACTCTGATATTTGGGGAACAGGA	398866	399666	398816	398868	1	PAC_scaffold_010	PAC_07402	397871	399666	None	9471	908	45731	No_constitutive_exon_found_in_species
GAGTCATCTGCGAAGCTGTTTGTTTGGGACAATTGCTAACGATCGGGCAGAC	411474	411525	411424	411476	1	PAC_scaffold_010	PAC_07409	410617	414219	None	9471	908	45731	No_constitutive_exon_found_in_species
AGTTGCTGTCAAATTTAAGATTGAAAGTGTACAAAACTGACCAGGGATAGTA	544073	544201	544251	544199	-1	PAC_scaffold_010	PAC_07457	542457	544663	None	9471	908	45731	No_constitutive_exon_found_in_species
TGTGAGTGCCTTCGCCCCTGTGAAGATTAAATCCGACTGAATGGGAAAAGAT	543968	544024	544074	544022	-1	PAC_scaffold_010	PAC_07457	542457	544663	None	9471	908	45731	No_constitutive_exon_found_in_species
TTCTCTGGTACCCTCATGACAATGGCCCGGTTGAAGACATGGGATACTAGTT	599146	599887	599096	599148	1	PAC_scaffold_010	PAC_07474	595847	599887	None	9471	908	45731	No_constitutive_exon_found_in_species
ATTTGAGTTGAGATGGGAGGAGGTATACTGACGAGAGTTCTGGGAAATAGGT	933129	933690	933740	933688	-1	PAC_scaffold_010	PAC_07571	933129	934003	None	9471	908	45731	No_constitutive_exon_found_in_species
TGGGTAATGGCTAAACAGATATTATGAAGCTTTTGTTAGGGAAATATCAGAT	940665	941781	941831	941779	-1	PAC_scaffold_010	PAC_07573	937852	942627	None	9471	908	45731	No_constitutive_exon_found_in_species
GAATGTGTAATTTGCTGGACTGAAATTATCCGCTACTACTCGGGATCAAGTT	951664	952222	951614	951666	1	PAC_scaffold_010	PAC_07576	950437	952475	None	9471	908	45731	No_constitutive_exon_found_in_species
TTGGATATACTTCAATGGTGGCTTGCTCTTCAGCATGTCTTGGGAAACAGAT	1025248	1025433	1025198	1025250	1	PAC_scaffold_010	PAC_07595	1024790	1026235	None	9471	908	45731	No_constitutive_exon_found_in_species
TAAGATCATACCACACATAATGCAACAAATCGACACTATGGCGAGGGAAGAT	1223654	1223750	1223604	1223656	1	PAC_scaffold_010	PAC_07628	1222052	1228277	None	9471	908	45731	No_constitutive_exon_found_in_species
CTTGCCTTTCTTCTCCGTATCAAGGAAAGGTATACTGATTATGGGAATAGAC	1337350	1337755	1337805	1337753	-1	PAC_scaffold_010	PAC_07658	1337350	1338212	None	9471	908	45731	No_constitutive_exon_found_in_species
TTCGCAATAGGAGCTGGGGCTGGGCCTTTTCATGTTGTTGGGCAGAACAGCG	1348363	1348587	1348313	1348365	1	PAC_scaffold_010	PAC_07660	1347742	1348825	None	9471	908	45731	No_constitutive_exon_found_in_species
CTTCTTCCCAATTGATCGAAGAGTGGGATGATACTAATTGGGGGTTGCAGGA	1354573	1355355	1355405	1355353	-1	PAC_scaffold_010	PAC_07663	1354573	1355739	None	9471	908	45731	No_constitutive_exon_found_in_species
TAGGAGTATTCCCATGTTGCTGCAACCGATGCATGCACTGACGGGTACAGCT	1509584	1509754	1509804	1509752	-1	PAC_scaffold_010	PAC_07709	1509026	1512061	None	9471	908	45731	No_constitutive_exon_found_in_species
GAATCAAAATTTGCCGATTTCGGAGGAGCTCATTCATGACGGGAACTTAGGA	1573805	1574846	1574896	1574844	-1	PAC_scaffold_010	PAC_07726	1573805	1575119	None	9471	908	45731	No_constitutive_exon_found_in_species
GGTTCTGACGATGAGGTTTAGAAGGAATTCTTAGGGCAATGGGATATCAGGG	1652548	1652789	1652498	1652550	1	PAC_scaffold_010	PAC_07750	1652341	1652789	None	9471	908	45731	No_constitutive_exon_found_in_species
TCCAAGCTTGACCCCCACAAACCGACATTCCACTGCTGACAGACGGGTAGTC	1693394	1693515	1693344	1693396	1	PAC_scaffold_010	PAC_07765	1693083	1694696	None	9471	908	45731	No_constitutive_exon_found_in_species
ACATGTGAAGGTCAACCCATCATTCTAGTTCGAAACTAAAGGGTGGTCAGCT	127481	127676	127726	127674	-1	PAC_scaffold_012	PAC_08293	127481	128183	None	9471	908	45731	No_constitutive_exon_found_in_species
ATACTGTACTCTATCTTTCATACCCTCATAAAGCTAATGAGGGGCAACAGAC	150522	151031	151081	151029	-1	PAC_scaffold_012	PAC_08304	149045	151272	None	9471	908	45731	No_constitutive_exon_found_in_species
GTTGTATGTTGTGCCATAGCATTTGTGCTCAACATCCTAATGGGATACAGTG	251934	253491	251884	251936	1	PAC_scaffold_012	PAC_08346	250969	253491	None	9471	908	45731	No_constitutive_exon_found_in_species
TCGTCAACTTACAATATCCCTATTTTGCACCGACTAACATGGGAGATTAGAG	472711	472881	472931	472879	-1	PAC_scaffold_012	PAC_08422	471264	473368	None	9471	908	45731	No_constitutive_exon_found_in_species
TTCCGCTACTTTCTAGTTAGAGATGACCGCTAACAACGAGGGATGATAAGAT	561319	561409	561459	561407	-1	PAC_scaffold_012	PAC_08452	552461	561540	None	9471	908	45731	No_constitutive_exon_found_in_species
TGGTAACGATGTCCGAATTACTGAAGTGATAGCGACGCTAACATGGGTAGCT	595431	596950	595381	595433	1	PAC_scaffold_012	PAC_08463	594865	598023	None	9471	908	45731	No_constitutive_exon_found_in_species
CTGAATGACAAGATCCAACTAATGCTTGTCAACGTGGGAAGAGTACGCAGGT	601080	601482	601532	601480	-1	PAC_scaffold_012	PAC_08465	601080	601974	None	9471	908	45731	No_constitutive_exon_found_in_species
CCTTTGAGGTGCTTGAAATATGAATACTAACGCCGAGATCATGGGTACAGAT	611515	613010	613060	613008	-1	PAC_scaffold_012	PAC_08470	611515	614705	None	9471	908	45731	No_constitutive_exon_found_in_species
TTAGTGAGAGTTCAATGCCAGAATTAGATGACCTTGCTGACGGGCAATAGAT	644937	645050	644887	644939	1	PAC_scaffold_012	PAC_08485	644692	646442	None	9471	908	45731	No_constitutive_exon_found_in_species
AAGATTCTTAATTTTACACTTATAGATTCATCATGACTGAGGGTGCAAAGAT	645102	645535	645052	645104	1	PAC_scaffold_012	PAC_08485	644692	646442	None	9471	908	45731	No_constitutive_exon_found_in_species
CTGTCCCGAGTGAGGTCTGGAGTGAAAGCTGATCAATGATGGGGGAATAGCA	661238	662340	662390	662338	-1	PAC_scaffold_012	PAC_08490	656719	662636	None	9471	908	45731	No_constitutive_exon_found_in_species
CGGTAAGTGGTCATCTCACGTTCCTGCACGGCGCTGATTTCGGGCAACAGAC	783057	783138	783188	783136	-1	PAC_scaffold_012	PAC_08528	782110	784288	None	9471	908	45731	No_constitutive_exon_found_in_species
GTCTTTGCGTGAATGTTTGTTTTGGTATGCTTGGAGCTGAAGATGGGAAGTG	895547	895626	895497	895549	1	PAC_scaffold_012	PAC_08570	895047	897201	None	9471	908	45731	No_constitutive_exon_found_in_species
CTTGTCCTAGTTTTGCGGGGAGATTGAAGTTGACGATAATGGCGGGGTAGTG	895919	896007	895869	895921	1	PAC_scaffold_012	PAC_08570	895047	897201	None	9471	908	45731	No_constitutive_exon_found_in_species
CAGGTATGTGCAATCTTTCGGGGCCGTGAAACATTAACTAATACCGGGAGGC	1007940	1008145	1008195	1008143	-1	PAC_scaffold_012	PAC_08596	1006239	1008692	None	9471	908	45731	No_constitutive_exon_found_in_species
TGAGAAACTGTCCTCTTCTTATGTCAGTGCAGTGCTGATGATGGGGGCAGGG	1024380	1024422	1024472	1024420	-1	PAC_scaffold_012	PAC_08602	1022930	1025331	None	9471	908	45731	No_constitutive_exon_found_in_species
TGAAGGGCAAATAACTGGAAGAAGTAAACTGTCTGACGTGGGATCAGCAGGT	1087354	1087627	1087677	1087625	-1	PAC_scaffold_012	PAC_08624	1087354	1088377	None	9471	908	45731	No_constitutive_exon_found_in_species
ATTAATTCTTCCGCAATGGCTAGGCAATGGCATGTGCTAATGGTGGGCAGGT	1194695	1194745	1194795	1194743	-1	PAC_scaffold_012	PAC_08642	1194158	1195005	None	9471	908	45731	No_constitutive_exon_found_in_species
GGTATGGTTCGTTCTCCGTTCTAGTATTTATATGCTAAACACGGGTACAGAC	1330748	1331148	1331198	1331146	-1	PAC_scaffold_012	PAC_08689	1330499	1331837	None	9471	908	45731	No_constitutive_exon_found_in_species
GTCAGAGACGAGCCCCTGAATTGACTCACTCCGGTAATAAACGGGAAAAGGA	1422328	1422473	1422278	1422330	1	PAC_scaffold_012	PAC_08717	1422164	1423232	None	9471	908	45731	No_constitutive_exon_found_in_species
GGATCGTTTACAACATGCTTTATAATGCCCATATGACAGTCGGGACACAGTG	1433469	1433568	1433618	1433566	-1	PAC_scaffold_012	PAC_08722	1432821	1433781	None	9471	908	45731	No_constitutive_exon_found_in_species
TTTTGAGAACGTTGAGGAGGCGAAAGTGAGTGGATGCTGATGGGAAGTAGGT	1445247	1445459	1445197	1445249	1	PAC_scaffold_012	PAC_08727	1444744	1446755	None	9471	908	45731	No_constitutive_exon_found_in_species
GGTTCAGATTTCTCGTCAAGCAGACCTTTGATAATGTACCTCGGGGACAGGC	1458730	1459606	1458680	1458732	1	PAC_scaffold_012	PAC_08732	1458198	1459606	None	9471	908	45731	No_constitutive_exon_found_in_species
CTAGCTCTTAACGTGGAACCCGCATTTTGACTTACTCTGGGAAACAATAGTC	1532248	1533324	1533374	1533322	-1	PAC_scaffold_012	PAC_08755	1532248	1535008	None	9471	908	45731	No_constitutive_exon_found_in_species
CGCGAATCTAGCAATCACAAAGCCGATCTTTAATGACTGACGGGCAACAGGT	8784	9721	9771	9719	-1	PAC_scaffold_011	PAC_07776	8571	10869	None	9471	908	45731	No_constitutive_exon_found_in_species
CTTCTCCTCCCCATCAGAAGAATTCTGCTAATGTGTATGGTGGGGTAAAGCA	97597	98541	98591	98539	-1	PAC_scaffold_011	PAC_07805	97597	99782	None	9471	908	45731	No_constitutive_exon_found_in_species
CGCGCGCTGGAATTGAAACAGGAGGGAATGAATGCTAATGGGTGGAATAGTT	104548	104582	104632	104580	-1	PAC_scaffold_011	PAC_07808	104104	104687	None	9471	908	45731	No_constitutive_exon_found_in_species
TAAATCGGCCAAGTACGCAGGTACGACTAAGCCTACCTTTGGGTAAATAGAA	178655	178864	178605	178657	1	PAC_scaffold_011	PAC_07839	178589	179801	None	9471	908	45731	No_constitutive_exon_found_in_species
TGATATTCTGGAATGATGTTCACAGCTGACACCGAGTCCTTGGGATATAGTG	278596	279323	279373	279321	-1	PAC_scaffold_011	PAC_07864	278596	280607	None	9471	908	45731	No_constitutive_exon_found_in_species
CACCCCATTTTCCTTCTTGGATCATTCAATTCTAATGTTATGGGTGATAGCA	492547	492855	492497	492549	1	PAC_scaffold_011	PAC_07918	491144	492855	None	9471	908	45731	No_constitutive_exon_found_in_species
TACATCTGTGAGTATTTATCCCGTTCTGAGAACTGACGCTGACGAGGGAGTC	566009	567270	567320	567268	-1	PAC_scaffold_011	PAC_07939	565024	567753	None	9471	908	45731	No_constitutive_exon_found_in_species
CGGATCTCTCTCTCAAACATCTGAAGAAGCATGCTAACTCCAAGGGACAGGA	727696	727802	727646	727698	1	PAC_scaffold_011	PAC_07979	726513	727802	None	9471	908	45731	No_constitutive_exon_found_in_species
CCCGATATGTCTGAAAGAAGTATACTGACTCGAGGATGTCGGGTAAACAGGA	1019768	1020392	1019718	1019770	1	PAC_scaffold_011	PAC_08085	1018698	1021077	None	9471	908	45731	No_constitutive_exon_found_in_species
CTGGCGAGAGTGTCGTAGCTGAGCCTCTCAGAACAGGGCTGAGTATGTAGGA	1158543	1159027	1159077	1159025	-1	PAC_scaffold_011	PAC_08128	1157400	1159235	None	9471	908	45731	No_constitutive_exon_found_in_species
TGAAGCTGCTGCTGGACAAGGGCGCTGAGCTAGAGACCAAGGACGGGTAGTA	1233092	1233302	1233042	1233094	1	PAC_scaffold_011	PAC_08149	1227653	1233302	None	9471	908	45731	No_constitutive_exon_found_in_species
TCTTCCTGTGTGTTTGACGTGCTGTTGCGATGTTGCTGACGCAGGGGTAGGG	1241613	1241729	1241779	1241727	-1	PAC_scaffold_011	PAC_08153	1240733	1241884	None	9471	908	45731	No_constitutive_exon_found_in_species
CAAAAGGTCTTTTACTCCAAAGTCACTGTACTCCTTCTTATGTGGGGCAGTC	1272608	1273649	1272558	1272610	1	PAC_scaffold_011	PAC_08165	1271512	1273649	None	9471	908	45731	No_constitutive_exon_found_in_species
TATCGTGAGTATCCATTGCCAGAAGTGAGTCAAGCTTACTAGGGATCAAGGA	1365455	1365505	1365555	1365503	-1	PAC_scaffold_011	PAC_08195	1364098	1365707	None	9471	908	45731	No_constitutive_exon_found_in_species
ATTTCCCTCTCTGTCCCTCGCTCGTATGAGCACCTAACTTACGGGAACAGGT	1368774	1368883	1368933	1368881	-1	PAC_scaffold_011	PAC_08197	1368360	1369179	None	9471	908	45731	No_constitutive_exon_found_in_species
CAAAACCTTTCTGTAGCACAAAACTTTGCACGGTACTAATGGGATGATAGAC	1368360	1368497	1368547	1368495	-1	PAC_scaffold_011	PAC_08197	1368360	1369179	None	9471	908	45731	No_constitutive_exon_found_in_species
TAGGTCACTGCCATGGCGTGCAGAGCAGAGTTGACTGTTGTAGGGAATAGTT	1575572	1576114	1576164	1576112	-1	PAC_scaffold_011	PAC_08259	1575572	1576528	None	9471	908	45731	No_constitutive_exon_found_in_species
GAGAAGGTAAGATTGTTGCACCTTTGAACGGAGTTTGCTAATGAGGGTAGGT	162384	162596	162646	162594	-1	PAC_scaffold_013	PAC_08821	161801	163555	None	9471	908	45731	No_constitutive_exon_found_in_species
ATGAATGGATGTGTGTTCAAAATGACAGCTAACATGGATGGGTACAATAGAT	186574	186666	186716	186664	-1	PAC_scaffold_013	PAC_08830	186152	189644	None	9471	908	45731	No_constitutive_exon_found_in_species
TGGTACGCTTCAAGTACCTTGTCGTGGAGCGACATTGACTAATTGGGCAGGC	198811	198878	198761	198813	1	PAC_scaffold_013	PAC_08834	197845	200835	None	9471	908	45731	No_constitutive_exon_found_in_species
AGTAAACAGCATTGGAAGGATCACTGAAGGCTTGCTTCTTGGGTTAGCAGAA	220259	220678	220209	220261	1	PAC_scaffold_013	PAC_08838	219891	220678	None	9471	908	45731	No_constitutive_exon_found_in_species
CATAAGTCTCAAACCTAAGTCTTGAGCCATTCGTATCTAATCGGGGATAGTT	222963	223212	223262	223210	-1	PAC_scaffold_013	PAC_08839	222604	225181	None	9471	908	45731	No_constitutive_exon_found_in_species
CTGGGACTTTGAGGCAGGTTGGAAGAAGAATGCTGACTGGGAGATTGCAGGT	267093	267194	267043	267095	1	PAC_scaffold_013	PAC_08849	264617	267443	None	9471	908	45731	No_constitutive_exon_found_in_species
ATTCGAACTTCGAGGATAGGAATTGGAGAGCACGAACTGATGATGGGCAGGC	342037	342168	341987	342039	1	PAC_scaffold_013	PAC_08873	341663	342405	None	9471	908	45731	No_constitutive_exon_found_in_species
ACGTATATAGAGGACTCGAGGCACAAGTCAAGAGCTGATGAGGGATATAGAA	343503	343591	343453	343505	1	PAC_scaffold_013	PAC_08874	343181	344486	None	9471	908	45731	No_constitutive_exon_found_in_species
GGTACGTCTTCTTGCCTCGGACATTGGGATACAGGCTTATGGGAATCTAGGG	345277	345367	345417	345365	-1	PAC_scaffold_013	PAC_08875	345086	345982	None	9471	908	45731	No_constitutive_exon_found_in_species
TCCCTTGTGGTTTTCACTTGTCTTCCTCCTTGCTCATACATGGGAACAAGTC	378357	378579	378307	378359	1	PAC_scaffold_013	PAC_08889	378207	381043	None	9471	908	45731	No_constitutive_exon_found_in_species
AGGCAAGCCCGGGACATTGAAAACGTGATCACAGCTAATTGGGACCGCAGGA	433957	434999	433907	433959	1	PAC_scaffold_013	PAC_08905	433705	436267	None	9471	908	45731	No_constitutive_exon_found_in_species
GTATCAGTTTGTGGTTCTTAAAGCTTGTTCTGATTATGGTTGGGGAGTAGTG	573357	573718	573768	573716	-1	PAC_scaffold_013	PAC_08952	573357	575774	None	9471	908	45731	No_constitutive_exon_found_in_species
TGGCCTGTATTATTCGAGTCCTGGATGGTTGCTAATCAGAGGGCAAATAGGA	663456	663495	663406	663458	1	PAC_scaffold_013	PAC_08985	663314	664088	None	9471	908	45731	No_constitutive_exon_found_in_species
ATCAGAATGATGTAATAGAGAACTTATGTAAACTTACTGACAACGGGTAGGA	769167	769357	769407	769355	-1	PAC_scaffold_013	PAC_09028	768926	770023	None	9471	908	45731	No_constitutive_exon_found_in_species
GTAAGTCTTGCCTTTTCCTCTTCAACTTCTTGACAGATTTGGGCTGACAGGA	768926	769117	769167	769115	-1	PAC_scaffold_013	PAC_09028	768926	770023	None	9471	908	45731	No_constitutive_exon_found_in_species
GGCATGTAAGTTGTATATTCTACCACCAAACGAATCGGGTGCTAATGAAGTG	858434	858501	858551	858499	-1	PAC_scaffold_013	PAC_09056	858434	858765	None	9471	908	45731	No_constitutive_exon_found_in_species
GGGGACAGTCAGCTATCAAGAAGGAGAATAAAGTTGCGGAGGGAGTGAAGGA	917291	917560	917610	917558	-1	PAC_scaffold_013	PAC_09075	917291	917863	None	9471	908	45731	No_constitutive_exon_found_in_species
CGGAGCTCTCTCCTAAAAAGTTACTTTCTTCAGTGCTAATAAGTGGGTAGTC	1079326	1080200	1079276	1079328	1	PAC_scaffold_013	PAC_09122	1078574	1080200	None	9471	908	45731	No_constitutive_exon_found_in_species
GTGTTGTGAGCTTCAAAATCTTTCAGCGTGCTAAATACTGACGAGGGTAGAA	1104204	1104289	1104154	1104206	1	PAC_scaffold_013	PAC_09130	1103569	1104653	None	9471	908	45731	No_constitutive_exon_found_in_species
GGAGCTTCTTAGAGCTTTTCATGCACGCACAAGGCTAATTAAGGGTGCAGAA	1137827	1138054	1137777	1137829	1	PAC_scaffold_013	PAC_09143	1137281	1138404	None	9471	908	45731	No_constitutive_exon_found_in_species
GATTCTACGACATTTGGAGATGGACAATGACTGATCAGATTGGGAAATAGCA	1167163	1167281	1167113	1167165	1	PAC_scaffold_013	PAC_09153	1167013	1167807	None	9471	908	45731	No_constitutive_exon_found_in_species
GAAGAAATATCCTCTGTACGTATGCAAACTGTTAATCTAGTACAAGGGAGCG	1204525	1204833	1204883	1204831	-1	PAC_scaffold_013	PAC_09170	1204525	1205427	None	9471	908	45731	No_constitutive_exon_found_in_species
GTCTATTCTGAGGTTCAATGGAGAGGGGATGTGTGCTGATTGAGGGATAGAT	1232810	1232858	1232760	1232812	1	PAC_scaffold_013	PAC_09184	1232344	1233032	None	9471	908	45731	No_constitutive_exon_found_in_species
GAATTGAAGAGGTGGCATTGAGGGAGGAAATTGCTGATGGGAGGAAATAGGA	1242332	1242412	1242462	1242410	-1	PAC_scaffold_013	PAC_09188	1242077	1242716	None	9471	908	45731	No_constitutive_exon_found_in_species
GAAATGGGTGGAGGAGAAAGGGGCGGGGATGAGGGCTGATGAGGGAATAGGT	1268162	1268243	1268112	1268164	1	PAC_scaffold_013	PAC_09197	1267716	1269261	None	9471	908	45731	No_constitutive_exon_found_in_species
TTCTCGAACGGACGAAAAATCTATACTGACTCCGAAATTTTGGGAAACAGAA	1309731	1309765	1309681	1309733	1	PAC_scaffold_013	PAC_09209	1308433	1311124	None	9471	908	45731	No_constitutive_exon_found_in_species
GTCACTTTCCAACGATGGTACCACTTTGTATCTTTGACTGACACTGGGAGAT	1310176	1310294	1310126	1310178	1	PAC_scaffold_013	PAC_09209	1308433	1311124	None	9471	908	45731	No_constitutive_exon_found_in_species
TGTGAATCCCCCTCACTTGCATTCTCGCCAGATATTGACGTGGGAATTAGGT	1485126	1485422	1485076	1485128	1	PAC_scaffold_013	PAC_09262	1484805	1486301	None	9471	908	45731	No_constitutive_exon_found_in_species
CCTTCCCTCTCCACCCCTCTTTCGAACATATACTGAGAAGGGTTGGATAGCG	93666	94580	94630	94578	-1	PAC_scaffold_014	PAC_09310	93666	95014	None	9471	908	45731	No_constitutive_exon_found_in_species
ACCAGAAACGCCGTAGTCATAAGCAATTGACGTAGACTGAAGAAGGGTAGCG	163510	164170	163460	163512	1	PAC_scaffold_014	PAC_09334	163370	164556	None	9471	908	45731	No_constitutive_exon_found_in_species
ACACCTAACTTGATAGCTAAATTTTCACATGCTCGAGGGTAATGCGGAAGCT	166492	167167	167217	167165	-1	PAC_scaffold_014	PAC_09335	165690	168637	None	9471	908	45731	No_constitutive_exon_found_in_species
TACAAACGTACTCGAGAATTCTACGATGTTATAACCGGGCTATAGAATAGCT	322206	322729	322156	322208	1	PAC_scaffold_014	PAC_09368	321840	322999	None	9471	908	45731	No_constitutive_exon_found_in_species
TTGCGTTTGTTGGGACTCCTAAGATGATTGCAAACGAGATGGGAATCTAGCT	322819	322999	322769	322821	1	PAC_scaffold_014	PAC_09368	321840	322999	None	9471	908	45731	No_constitutive_exon_found_in_species
CTTCTGCTCCAGGCCGCGTCTACATTCGACTACTAACTGAGGGAACACAGCT	360027	360529	360579	360527	-1	PAC_scaffold_014	PAC_09378	356422	361378	None	9471	908	45731	No_constitutive_exon_found_in_species
ATGTTGAATTTCCCCATGCCAATAACTCACCACTGACTGTGGGGTTGCAGGT	389985	390451	390501	390449	-1	PAC_scaffold_014	PAC_09388	389263	392091	None	9471	908	45731	No_constitutive_exon_found_in_species
CAATGCCGCCCTCCAGACAGGATGCTGAACAACGCGCTGAGAAGGGCTAGAC	544046	544645	543996	544048	1	PAC_scaffold_014	PAC_09433	541670	544920	None	9471	908	45731	No_constitutive_exon_found_in_species
CCCTCCACCTCATTCCTTACTTGGAGAGTAATGCTAATTATATGGGATAGAT	648326	648474	648276	648328	1	PAC_scaffold_014	PAC_09459	647920	649451	None	9471	908	45731	No_constitutive_exon_found_in_species
CTATTTACACAAGACCTCTGCAGCATCTAGGATGCTGACTTGATGGGCAGAT	776384	776592	776334	776386	1	PAC_scaffold_014	PAC_09500	775085	777207	None	9471	908	45731	No_constitutive_exon_found_in_species
AGCGTTCAAAACAGGAACATGATTTGACCAGAATACTGACAGGGAGATAGTT	869327	869617	869667	869615	-1	PAC_scaffold_014	PAC_09545	869056	871209	None	9471	908	45731	No_constitutive_exon_found_in_species
GAGATTTATAATATTCAGGGCTTCATGCTGACAAGATTGGGTACAAATAGGT	895181	895204	895131	895183	1	PAC_scaffold_014	PAC_09559	894956	896148	None	9471	908	45731	No_constitutive_exon_found_in_species
GTACTCAAGAATTCGATTGAACTATATTTTTCTGACCTCGCGGGCCGAAGGA	914998	915065	915115	915063	-1	PAC_scaffold_014	PAC_09566	913649	916093	None	9471	908	45731	No_constitutive_exon_found_in_species
TTTTCATCTGTAACTCAGACGGGTCGGATTCTTGTTGATGCGGGTACAAGAT	1041316	1041561	1041266	1041318	1	PAC_scaffold_014	PAC_09624	1040835	1041561	None	9471	908	45731	No_constitutive_exon_found_in_species
CTTGAAGATTGGGGAGTTTGCGGGTGATTGGAAGCTGACTGGGATGATAGAG	1047303	1047589	1047253	1047305	1	PAC_scaffold_014	PAC_09627	1046691	1047589	None	9471	908	45731	No_constitutive_exon_found_in_species
GTACTTTTCACCTCACCGCATATTCGATCAACATACTCACAATGGGTTAGGA	1208778	1209057	1208728	1208780	1	PAC_scaffold_014	PAC_09679	1208451	1209852	None	9471	908	45731	No_constitutive_exon_found_in_species
TCTACTTACCTCTCTGTGATGTTGGAGATATGTGACTAATGGGTGAATAGAC	1241667	1242291	1242341	1242289	-1	PAC_scaffold_014	PAC_09689	1241667	1242790	None	9471	908	45731	No_constitutive_exon_found_in_species
GGAGTATCAGGATCGTGCGGTTAAGGATTATCTTGAGATTTGGGGGATAGAT	1513301	1513412	1513251	1513303	1	PAC_scaffold_014	PAC_09781	1511847	1513781	None	9471	908	45731	No_constitutive_exon_found_in_species
ATCGTAAGTTTTCCTGCATTAATCACCGTCGTCTAGACTAACAGGGGCAGGT	42693	43238	43288	43236	-1	PAC_scaffold_015	PAC_09802	41775	45299	None	9471	908	45731	No_constitutive_exon_found_in_species
CCTTCTTGCTTAGCCTGTGGTCGGACTTTATTGTTGCTGACGGGGAATAGAT	182854	183013	183063	183011	-1	PAC_scaffold_015	PAC_09847	182854	183296	None	9471	908	45731	No_constitutive_exon_found_in_species
GGGAACTGGGCCGTGCCAAGATGATGGGTCATCTTTTGATTGTGGGGAAGGG	268614	269066	268564	268616	1	PAC_scaffold_015	PAC_09871	268530	269214	None	9471	908	45731	No_constitutive_exon_found_in_species
CCTCGAAACATACAAAAGAAGTTAGCTGACTCCGAGATCTTGATGGGCAGGT	284594	284614	284544	284596	1	PAC_scaffold_015	PAC_09876	283654	285658	None	9471	908	45731	No_constitutive_exon_found_in_species
CTGCGGATTTGTGCTATAGTACCAAGGTATGCCGAACAATGGACGGGTAGGA	597102	597214	597264	597212	-1	PAC_scaffold_015	PAC_09966	596690	597437	None	9471	908	45731	No_constitutive_exon_found_in_species
TCACATCAATTGAAGGAGGAATAGAATACAAGCTGATGGGAAGTGAACAGAG	597922	597994	597872	597924	1	PAC_scaffold_015	PAC_09967	597617	599533	None	9471	908	45731	No_constitutive_exon_found_in_species
TTCTCCTCATCTCCTATGCGAAACTAACGAATATAAACAGCGGGGAACAGCT	650270	650934	650984	650932	-1	PAC_scaffold_015	PAC_09987	650270	651191	None	9471	908	45731	No_constitutive_exon_found_in_species
CAAACCACAAGTCAACATTCATGTCATATGAGACTAACTGGGTGCAATAGAC	710003	710206	710256	710204	-1	PAC_scaffold_015	PAC_09998	708082	711308	None	9471	908	45731	No_constitutive_exon_found_in_species
ATTTGAAACGTACGGAAGAAGTATGCTGACTTACGATACTTGGGGATTAGAG	981869	982227	982277	982225	-1	PAC_scaffold_015	PAC_10076	981869	983184	None	9471	908	45731	No_constitutive_exon_found_in_species
GTTGCAACCCTCCTCCCCTTTATCTTTCAAGTACTAACAGAAGGGATTAGCG	1002413	1002858	1002363	1002415	1	PAC_scaffold_015	PAC_10080	1001603	1003039	None	9471	908	45731	No_constitutive_exon_found_in_species
AAAGCCGATTCTATCCGAGTGGCGACGATTTTTCGACTCCAAGGGACCAGGC	1130614	1130968	1130564	1130616	1	PAC_scaffold_015	PAC_10118	1129003	1130968	None	9471	908	45731	No_constitutive_exon_found_in_species
TTTGCTTAGGCTGGATACTGGTATACAGAAAGCTAATTGATTAGGGATAGGG	1356506	1356913	1356456	1356508	1	PAC_scaffold_015	PAC_10179	1355976	1356913	None	9471	908	45731	No_constitutive_exon_found_in_species
ATGGTAGGTTTTGTCTACGGGTGTGGCTGCAGGTCGCTAATAACGGGTAGGC	1374333	1374416	1374466	1374414	-1	PAC_scaffold_015	PAC_10185	1371338	1375190	None	9471	908	45731	No_constitutive_exon_found_in_species
TTGAGTATGGCAATCAATGGCTGGAGTGGGAGCTTTGCTGACGGGTGTAGAA	1460055	1460718	1460005	1460057	1	PAC_scaffold_015	PAC_10215	1459450	1462332	None	9471	908	45731	No_constitutive_exon_found_in_species
CAGTCCCAGAAATGTATACCTGTATGCTGACTCTTCATACTGGGAAATAGGA	13597	13903	13953	13901	-1	PAC_scaffold_016	PAC_10236	11165	14110	None	9471	908	45731	No_constitutive_exon_found_in_species
TCCTTGAATTGTGCAAACAGGAGCGCTGACTTGGAGACCTTGCGGGACAGAT	33831	33854	33781	33833	1	PAC_scaffold_016	PAC_10241	32888	34543	None	9471	908	45731	No_constitutive_exon_found_in_species
GACAGATTTGGCATGCCCACTATGGGGACGGATACTGACTGGGATGATAGAC	51178	51721	51128	51180	1	PAC_scaffold_016	PAC_10246	50832	54995	None	9471	908	45731	No_constitutive_exon_found_in_species
AAGTGAGCCCTCGCTTTAGGCGGATGCTGTTGATTTTGACTTGGGGGTAGGG	57800	57998	58048	57996	-1	PAC_scaffold_016	PAC_10248	57800	58810	None	9471	908	45731	No_constitutive_exon_found_in_species
ACATGTGAATCTCATATTTCTCATACGAACCTAATCTAACGGGTTGACAGGA	71057	71535	71007	71059	1	PAC_scaffold_016	PAC_10254	70771	71535	None	9471	908	45731	No_constitutive_exon_found_in_species
TTTCTTGTCGATTACTCACAAGCTTAGGTTACTGACAATTGGGGTCATAGAA	77587	77956	77537	77589	1	PAC_scaffold_016	PAC_10258	77314	77956	None	9471	908	45731	No_constitutive_exon_found_in_species
AAGTAAGTGAAGTATACTGCTTTACCTTTTCTGTGCTAACGGGTTAACAGGA	78070	79367	79417	79365	-1	PAC_scaffold_016	PAC_10259	78070	80359	None	9471	908	45731	No_constitutive_exon_found_in_species
AGTAGCTGTCTTTGTTATGCAAAAAATAACTCACTGGACTGCGACGGGAGGC	204418	204696	204368	204420	1	PAC_scaffold_016	PAC_10304	202527	204696	None	9471	908	45731	No_constitutive_exon_found_in_species
CACCATCATCATTCATAAGTCTCCGAACAGATTCTGACTATAGGGGCCAGTG	215848	215953	216003	215951	-1	PAC_scaffold_016	PAC_10311	215296	216164	None	9471	908	45731	No_constitutive_exon_found_in_species
AGTTTATATGGTGATGTAGAGAAGACTTACTGATTTGGGATTGGGAATAGGG	249120	249274	249324	249272	-1	PAC_scaffold_016	PAC_10325	248140	249544	None	9471	908	45731	No_constitutive_exon_found_in_species
TGGACGTGCAAGATTTCAGACGGCTTTGGACCAGTATATGGGTGGAACAGAA	313769	314027	314077	314025	-1	PAC_scaffold_016	PAC_10346	313769	314701	None	9471	908	45731	No_constitutive_exon_found_in_species
GGTATTCCGAACCACTCTTCAATGGCCACTAGGCTTACTGACACGGGTAGAT	407476	407712	407762	407710	-1	PAC_scaffold_016	PAC_10378	407476	408250	None	9471	908	45731	No_constitutive_exon_found_in_species
ATGGGGATGGGAATGGAGAGGATAGGGGCTAATGTTGGATGGGAACATAGGA	416596	416758	416546	416598	1	PAC_scaffold_016	PAC_10382	415583	416907	None	9471	908	45731	No_constitutive_exon_found_in_species
GCAACCTCGCCTGGAATTTTCAAGCTTGCCCATGCTGACCAGAGGGATAGAG	496483	496597	496647	496595	-1	PAC_scaffold_016	PAC_10404	492736	497342	None	9471	908	45731	No_constitutive_exon_found_in_species
CCAAATGTATAGAAGAAAGGGAATTGGGAAGAAGCTGACGGGAATTATAGAA	564739	564895	564945	564893	-1	PAC_scaffold_016	PAC_10429	563322	565169	None	9471	908	45731	No_constitutive_exon_found_in_species
TGAAAAACTCATTTTTGGTTTCGAACGAGTGTATGCTGATTGGGTGGTAGGC	622324	622368	622274	622326	1	PAC_scaffold_016	PAC_10450	621817	623173	None	9471	908	45731	No_constitutive_exon_found_in_species
GGACACTCAATCTCTAGCCACACAACAGACATTGAGGGATGCGGATTAAGTC	622993	623173	622943	622995	1	PAC_scaffold_016	PAC_10450	621817	623173	None	9471	908	45731	No_constitutive_exon_found_in_species
AGTACAAGCTTCTGGGAATGAGGAGGATGACGACTAATGGGAAATGTCAGCT	654929	655362	654879	654931	1	PAC_scaffold_016	PAC_10458	653473	655539	None	9471	908	45731	No_constitutive_exon_found_in_species
CACTTCTGTTCCGTTGACACCTCACTAAAGCTGCACGGATGTTGGGATAGGA	682672	682823	682622	682674	1	PAC_scaffold_016	PAC_10468	682148	683216	None	9471	908	45731	No_constitutive_exon_found_in_species
GAGTTTCCCCCAACTCACCATTTCATATTTACTGATGGGAAATACGATAGAA	881893	883063	881843	881895	1	PAC_scaffold_016	PAC_10535	881577	883063	None	9471	908	45731	No_constitutive_exon_found_in_species
TGCATCTTCTGGATTGATGGCGGGGTAGAATGCATACTGATGAGGGGCAGCA	931637	931711	931587	931639	1	PAC_scaffold_016	PAC_10549	931422	932529	None	9471	908	45731	No_constitutive_exon_found_in_species
AGCAGTAACTGATGGCGGGAAGATGAATTGAATGCTGATGGGGATGATAGGC	931779	931966	931729	931781	1	PAC_scaffold_016	PAC_10549	931422	932529	None	9471	908	45731	No_constitutive_exon_found_in_species
ATACCTGGTTGTTGGAAGAGTTTTACTAACTGGAAGATTTCGGGGAACAGGT	948062	948197	948247	948195	-1	PAC_scaffold_016	PAC_10556	947994	949105	None	9471	908	45731	No_constitutive_exon_found_in_species
CGATCCTCCACTCGAGCCGTTTGAGCATATCGAACACGGGAAAGACGCAGAC	1003922	1004041	1003872	1003924	1	PAC_scaffold_016	PAC_10572	1003652	1005060	None	9471	908	45731	No_constitutive_exon_found_in_species
CGCCTTCAAACTTCAACTTTCATAAACAAAACCACCTAACGGGAAAGCAGAC	1004556	1004619	1004506	1004558	1	PAC_scaffold_016	PAC_10572	1003652	1005060	None	9471	908	45731	No_constitutive_exon_found_in_species
CGGGACGTGAGTCTTCCCACCTCGATGGCTTTTGGTTGAGGGATGGAAAGGG	1004918	1005060	1004868	1004920	1	PAC_scaffold_016	PAC_10572	1003652	1005060	None	9471	908	45731	No_constitutive_exon_found_in_species
GTAGGTCTCTGCTATCTCAATGAGAAAATGGAGTGCTAACATGGGGCCAGGA	1070319	1070524	1070269	1070321	1	PAC_scaffold_016	PAC_10590	1069703	1071747	None	9471	908	45731	No_constitutive_exon_found_in_species
ACCGGTGCTTCGTCCCATTCATACACTAAGTTATACGGCCTCGGGAACAGAA	1117114	1117159	1117209	1117157	-1	PAC_scaffold_016	PAC_10606	1115954	1117807	None	9471	908	45731	No_constitutive_exon_found_in_species
ACGTTCTACATGTGATTCAACCAAAGAGTATTTTCTTACAATTGGGACAGGA	1207514	1207743	1207464	1207516	1	PAC_scaffold_016	PAC_10636	1206546	1215131	None	9471	908	45731	No_constitutive_exon_found_in_species
CACCTAGTAACTGCATTCTTTATCTCAAGACCTTATCTGATGGGAAATAGGT	1382446	1382800	1382396	1382448	1	PAC_scaffold_016	PAC_10670	1381815	1385144	None	9471	908	45731	No_constitutive_exon_found_in_species
ACTTGTTAAGAGAGGAGAGCTTTGAATAGGCTGCTGCGACCGGGGATCAGTA	1436769	1436880	1436719	1436771	1	PAC_scaffold_016	PAC_10689	1434866	1437534	None	9471	908	45731	No_constitutive_exon_found_in_species
AATGTAAGTGTCCAATTCTCGTTGTTGCTCACTGACCAACGGGAAGATAGGC	185470	185791	185420	185472	1	PAC_scaffold_017	PAC_10755	184652	186750	None	9471	908	45731	No_constitutive_exon_found_in_species
TCCTAAAATCTCACGACATGGGAAAATTACTTCGACCACCCAACGGGCAGCA	190643	190807	190593	190645	1	PAC_scaffold_017	PAC_10756	190348	191801	None	9471	908	45731	No_constitutive_exon_found_in_species
TTCAAGAAGGGAAGTCAATATATGGACTTCCTCTGAACTAAGGGCAACAGAT	191509	191801	191459	191511	1	PAC_scaffold_017	PAC_10756	190348	191801	None	9471	908	45731	No_constitutive_exon_found_in_species
GTTTGGAGAGAAATCGCATTGGGCGCGTGGCTGACTTGGGATTGGGATAGGG	317373	317492	317323	317375	1	PAC_scaffold_017	PAC_10781	316924	317915	None	9471	908	45731	No_constitutive_exon_found_in_species
TGAGTTCTCCAATGATTAGTTGTAACAAAGGATTTGCTGATGATGGGTAGTG	346452	346661	346402	346454	1	PAC_scaffold_017	PAC_10790	346048	347733	None	9471	908	45731	No_constitutive_exon_found_in_species
AGTAAGTTGAATGACCCAGCTACACGCGGAACATACCTAATGTGGGACAGTG	369891	370507	369841	369893	1	PAC_scaffold_017	PAC_10798	368869	370507	None	9471	908	45731	No_constitutive_exon_found_in_species
AGTCCCAACATGCGCAGAAGGGGGGAGATCTGACAAGAAGGGAATTATAGGA	411132	411388	411438	411386	-1	PAC_scaffold_017	PAC_10809	410734	411668	None	9471	908	45731	No_constitutive_exon_found_in_species
AATTAAGGACCGCAAAAGAGAAGCAGAGGGCTAATTGTGTTTGGGAATAGTC	455983	456558	456608	456556	-1	PAC_scaffold_017	PAC_10829	455983	456929	None	9471	908	45731	No_constitutive_exon_found_in_species
ACGGTGAGTGACCTTGTGCAATGTTTGGGAGCACAACTAATATGGGATAGGT	462792	463073	462742	462794	1	PAC_scaffold_017	PAC_10832	461842	463073	None	9471	908	45731	No_constitutive_exon_found_in_species
GGTACGTAAGAACAAGAAGCGAGTTGCCAAACCCAGACTGATCGGGATAGAC	588677	589204	589254	589202	-1	PAC_scaffold_017	PAC_10872	587810	589353	None	9471	908	45731	No_constitutive_exon_found_in_species
GCTTCGCCGTCGGATCGAATCGACAGGATACAATGTTGACGGGAATACAGAC	609037	609121	609171	609119	-1	PAC_scaffold_017	PAC_10882	608280	609464	None	9471	908	45731	No_constitutive_exon_found_in_species
CTTCTTCTTTACATTGCGTGGTTATTGGAAAGATGCTGACGGTGGGACAGGT	632731	632776	632681	632733	1	PAC_scaffold_017	PAC_10887	630469	632776	None	9471	908	45731	No_constitutive_exon_found_in_species
TGAGTTGAAACTTTGTTGAGTTGGGTGGACCAATTATTAATTGGGAGCAGAT	755137	755255	755087	755139	1	PAC_scaffold_017	PAC_10924	754750	756996	None	9471	908	45731	No_constitutive_exon_found_in_species
AGTTCCTTCTCCTTTCTTGTTACTTGATGAGATGCTAACAGGGTTAACAGTC	967609	967639	967689	967637	-1	PAC_scaffold_017	PAC_10992	967609	972540	None	9471	908	45731	No_constitutive_exon_found_in_species
GTTGGTGCATTGTTTGGCGATGGAAGAGGACCAGTGCTGATATGGGATAGGT	1067337	1067413	1067463	1067411	-1	PAC_scaffold_017	PAC_11025	1067173	1068136	None	9471	908	45731	No_constitutive_exon_found_in_species
TCTTCAATTGCAGTTTCAAAGTCTGCAGATGTGCTGACAGTGAGGGATAGGG	1165876	1166317	1165826	1165878	1	PAC_scaffold_017	PAC_11059	1165414	1166317	None	9471	908	45731	No_constitutive_exon_found_in_species
GTCCCATAACTCCAAAGCCGAATGTCAGAAACTAACAATTGGGACAATAGCA	1213977	1214369	1213927	1213979	1	PAC_scaffold_017	PAC_11078	1212688	1214561	None	9471	908	45731	No_constitutive_exon_found_in_species
GAGGAGATGAGAAGGGAAGGGGAAGATGAGGAAAGGGCTAATGAGGGTAGGA	1214440	1214561	1214390	1214442	1	PAC_scaffold_017	PAC_11078	1212688	1214561	None	9471	908	45731	No_constitutive_exon_found_in_species
CCATGTTTCAACCTGCAAAATCTCTCATCTAACTTACGTGAATGGGATAGTC	1260972	1260992	1260922	1260974	1	PAC_scaffold_017	PAC_11093	1260683	1261196	None	9471	908	45731	No_constitutive_exon_found_in_species
GGAGTTCTCTCCCCCCAAAACACTTTGTACAGTACTAATTAGTTGGGCAGGC	41161	41474	41524	41472	-1	PAC_scaffold_018	PAC_11159	41161	43300	None	9471	908	45731	No_constitutive_exon_found_in_species
ACCTGACTTACTCGAAACAAGCATACTGACTCGAAGATTCTGGGGAATAGGA	53040	53598	52990	53042	1	PAC_scaffold_018	PAC_11163	52650	53598	None	9471	908	45731	No_constitutive_exon_found_in_species
TCCCCATTTCACCTGACATCTCAAGATTCGCAGTCGCTGATAAGGGGTAGTT	234768	234917	234967	234915	-1	PAC_scaffold_018	PAC_11211	234083	235547	None	9471	908	45731	No_constitutive_exon_found_in_species
GGTGAGGGGGAGTCCGGTTGTGGTGGAGAAGAATAGGAGGGAGAAGGTAGGG	288607	288690	288740	288688	-1	PAC_scaffold_018	PAC_11227	288391	289616	None	9471	908	45731	No_constitutive_exon_found_in_species
TCCCATCCCTCACGCGAAACTTTCGGAATATAGAGGCTGATACGGGGTAGTG	421315	421583	421265	421317	1	PAC_scaffold_018	PAC_11277	420323	422101	None	9471	908	45731	No_constitutive_exon_found_in_species
GATAGTAACTCAGAATGTTCGCATCAATTTAGGACTTTGAACATGGGTAGAA	689127	689310	689360	689308	-1	PAC_scaffold_018	PAC_11348	689127	689989	None	9471	908	45731	No_constitutive_exon_found_in_species
CCCTCCCACCTTGATCACAATGGGAGAGAATACTGACGGGGGAGAAATAGTT	779428	779651	779701	779649	-1	PAC_scaffold_018	PAC_11372	779428	781731	None	9471	908	45731	No_constitutive_exon_found_in_species
TGACATCATTTCCGAATATTTTCTAGATGCCATTCTAACTTCGAGGGTAGCA	876359	876435	876309	876361	1	PAC_scaffold_018	PAC_11413	875410	877497	None	9471	908	45731	No_constitutive_exon_found_in_species
TCAGTGCTCCCGAAACTTTCCGTTTATTCATTGACTGACTGGGATTGAAGTA	917609	917747	917797	917745	-1	PAC_scaffold_018	PAC_11425	917609	918434	None	9471	908	45731	No_constitutive_exon_found_in_species
TTGCCCACGAAGCTTGCTCAGAGCTGCCTGCTAATACGGGGAAAATGCAGAT	943643	943698	943748	943696	-1	PAC_scaffold_018	PAC_11433	940670	943856	None	9471	908	45731	No_constitutive_exon_found_in_species
GCAGTATATTCTTCAATGATGGCTATGAAGGCGCTGTTGAAGTTGGGTAGAC	1074036	1074353	1074403	1074351	-1	PAC_scaffold_018	PAC_11465	1073403	1074952	None	9471	908	45731	No_constitutive_exon_found_in_species
TATTGCCATCTCGCGGGTCCGGAAGTGTGTCCTTACTCTACGGGGACAAGCG	1073789	1074010	1074060	1074008	-1	PAC_scaffold_018	PAC_11465	1073403	1074952	None	9471	908	45731	No_constitutive_exon_found_in_species
TTCTTTCCCTATATGAAGGTAGGGACAGGGCTGATGGATGGGTGATACAGTA	1122387	1122693	1122337	1122389	1	PAC_scaffold_018	PAC_11481	1121867	1123446	None	9471	908	45731	No_constitutive_exon_found_in_species
TCAAAAGAAAGCGATGAAAGGAGAATATCTGACATACTGCGGGACATCAGAT	1170377	1171721	1170327	1170379	1	PAC_scaffold_018	PAC_11499	1169977	1171721	None	9471	908	45731	No_constitutive_exon_found_in_species
TCCGTTTTTTTTACTAATCAAACTAAAGGCCTTTGATATGGGATGCAAAGGA	1356226	1357051	1357101	1357049	-1	PAC_scaffold_018	PAC_11553	1356226	1357348	None	9471	908	45731	No_constitutive_exon_found_in_species
AAAGGTAATTTCCTTCCATGCTGCATATTTTCCGTGCTGACGCAGGGTAGAA	1372456	1372754	1372406	1372458	1	PAC_scaffold_018	PAC_11558	1368376	1376499	None	9471	908	45731	No_constitutive_exon_found_in_species
GCGACACCTGGCAGCGTCTAGCCTGGAAAGGAGCTATAGGGGTGCGATAGGG	1401539	1401811	1401861	1401809	-1	PAC_scaffold_018	PAC_11563	1401539	1403576	None	9471	908	45731	No_constitutive_exon_found_in_species
TGGGGAGGAGATTTCATGTCCTGTCTGTGATGGTATGGGGGGATGCGGAGGA	8121	8146	8196	8144	-1	PAC_scaffold_019	PAC_11564	8121	10407	None	9471	908	45731	No_constitutive_exon_found_in_species
TCGCTTTCCGTTCCGCTTGTTTGAAGTGAAAGCACTGACGTAGGGACTAGAA	84391	84706	84341	84393	1	PAC_scaffold_019	PAC_11586	83391	85293	None	9471	908	45731	No_constitutive_exon_found_in_species
TACGTCCTGGTTTCGGGGGTAATGGAGAAGGGAAACTTATGAAAGGGCAGAG	167437	167831	167881	167829	-1	PAC_scaffold_019	PAC_11615	166075	168568	None	9471	908	45731	No_constitutive_exon_found_in_species
CTCTAAACTTTATGAATTCGGATTACTGACTCTATGTGTTGGGGAGGTAGAC	207368	207503	207553	207501	-1	PAC_scaffold_019	PAC_11627	207368	208482	None	9471	908	45731	No_constitutive_exon_found_in_species
CGTATGCTTCACAAATTCTTCAAGCCCACACCTTCAACTAACACGGGCAGAA	468535	468661	468485	468537	1	PAC_scaffold_019	PAC_11705	468081	469726	None	9471	908	45731	No_constitutive_exon_found_in_species
GATGGCCTATCCTCGAAGCTCAGAACGATCACAAACTGACTTGGGAGCAGAT	496026	497209	497259	497207	-1	PAC_scaffold_019	PAC_11716	496026	498055	None	9471	908	45731	No_constitutive_exon_found_in_species
CTCCATTTGTTGTCCCGATACCTCTCAATAAGATACTGATGCGGGATTAGGG	568391	568901	568341	568393	1	PAC_scaffold_019	PAC_11744	568179	569233	None	9471	908	45731	No_constitutive_exon_found_in_species
AGATTGATGAAGCTGTCTCAATATGCTTGTTCAAGTTCTGACAGGGTTAGGT	620648	620750	620598	620650	1	PAC_scaffold_019	PAC_11761	619386	621960	None	9471	908	45731	No_constitutive_exon_found_in_species
ACACTGGCAGCAGCCAAGCTATGTGTTATTCTGCACTTTTAGCGGGGTAGCT	660576	660877	660927	660875	-1	PAC_scaffold_019	PAC_11772	658736	661195	None	9471	908	45731	No_constitutive_exon_found_in_species
TCGCAGGTATGCACAACTCGTTAAACTCAGGGGCATAGGGAATTGGGAAGAG	1135469	1135581	1135631	1135579	-1	PAC_scaffold_019	PAC_11929	1133928	1136213	None	9471	908	45731	No_constitutive_exon_found_in_species
CCTCGAAACATACAAAAGAAGTTAGCTGACTCCGAGATCTTGATGGGCAGGG	64140	64826	64876	64824	-1	PAC_scaffold_020	PAC_11998	64140	66206	None	9471	908	45731	No_constitutive_exon_found_in_species
CAACTCCCACTTCTCAATTACATAGACAATACTAATACCGGGAGCAACAGAT	85140	85159	85209	85157	-1	PAC_scaffold_020	PAC_12005	84575	85724	None	9471	908	45731	No_constitutive_exon_found_in_species
TTCTCAAACGTCTGAAAGAAGCACACTGACCCCGAGGTTTTGGGGAACAGGA	263583	264187	264237	264185	-1	PAC_scaffold_020	PAC_12050	260383	264994	None	9471	908	45731	No_constitutive_exon_found_in_species
AGCTTTTGTTTCTTTCCTCGTAACTGCTCACGCTTGACTAATCGGGACAGTC	262253	262849	262899	262847	-1	PAC_scaffold_020	PAC_12050	260383	264994	None	9471	908	45731	No_constitutive_exon_found_in_species
TGAGTTGCTCTAGCTTTACAAGACTTTGAGCAGATGCTGATGCGGGGCAGCA	330763	330917	330967	330915	-1	PAC_scaffold_020	PAC_12071	329469	331368	None	9471	908	45731	No_constitutive_exon_found_in_species
TTTAAGTTGGGGTTGCAAGGCGTAACGGCTGTCTACGCTTCGGGGGACAGTG	356688	356812	356862	356810	-1	PAC_scaffold_020	PAC_12082	356062	358636	None	9471	908	45731	No_constitutive_exon_found_in_species
AGAGAGTTCGTATCGATGATGAAAGATCCAGAGCTGACGGGACATTGAAGCA	392522	392596	392646	392594	-1	PAC_scaffold_020	PAC_12091	390232	393107	None	9471	908	45731	No_constitutive_exon_found_in_species
TGCATGCATGTCCCACTCACACGGGAGATCACGCTGAATCTGGGGTGCAGGA	390401	390943	390993	390941	-1	PAC_scaffold_020	PAC_12091	390232	393107	None	9471	908	45731	No_constitutive_exon_found_in_species
AGAGTCCTGCCCTCTCTACTGCGTAGAGCATCAATTGACATGGGAAATAGCT	496389	496585	496635	496583	-1	PAC_scaffold_020	PAC_12131	495022	496796	None	9471	908	45731	No_constitutive_exon_found_in_species
ATAGTACGTTTACGGGAAGATTTTGGAGGGATTTGTGCTGACGGGACTAGTT	544789	544918	544968	544916	-1	PAC_scaffold_020	PAC_12148	544171	545492	None	9471	908	45731	No_constitutive_exon_found_in_species
AAGGATAAACAGTTTATGGTATGAATAGCAATTTACTAACATTGGGATAGCG	572839	573109	573159	573107	-1	PAC_scaffold_020	PAC_12156	570551	573659	None	9471	908	45731	No_constitutive_exon_found_in_species
GTGGGATGTTGGGTTTGAGGATAAGGTGCTGACGGGGGTGATTAAAACAGGG	663718	663871	663921	663869	-1	PAC_scaffold_020	PAC_12192	663718	664184	None	9471	908	45731	No_constitutive_exon_found_in_species
GTATCTTCTCCTCTCATCTCATCTCGAAAGCTAAACTCATGGGATATTAGAT	693232	693608	693658	693606	-1	PAC_scaffold_020	PAC_12200	693232	694072	None	9471	908	45731	No_constitutive_exon_found_in_species
TGTCACTTTCCTACCTTCTGATGAGGAGGGTTGCTGATTGGGTGCAAAAGAT	792879	792982	793032	792980	-1	PAC_scaffold_020	PAC_12230	792455	793534	None	9471	908	45731	No_constitutive_exon_found_in_species
TGTCACTTTCCTACCTTCTGATGAGGAGGGTTGCTGATTGGGTGCAAAAGAT	792629	792732	792782	792730	-1	PAC_scaffold_020	PAC_12230	792455	793534	None	9471	908	45731	No_constitutive_exon_found_in_species
TGCACCAATCAATCACTGAAGAGCGGTATAGACTGACAATGGCGGGGTAGTT	889825	890705	890755	890703	-1	PAC_scaffold_020	PAC_12259	889654	891006	None	9471	908	45731	No_constitutive_exon_found_in_species
TCCTTCCCTTTGAGATCGGTCCGAAAAGGGGATGTTAACGGGAAGAATAGCC	923377	923470	923520	923468	-1	PAC_scaffold_020	PAC_12275	923045	923745	None	9471	908	45731	No_constitutive_exon_found_in_species
ATATCCAGATCCCCGAAGGTATCCTTACGCCACTGCTGAATAATGGGAAGGT	1022189	1022680	1022730	1022678	-1	PAC_scaffold_020	PAC_12305	1020814	1023620	None	9471	908	45731	No_constitutive_exon_found_in_species
GTGAGTTCAGTCTGACCAAGGATTTCGGCGACCATGGGGAGTGGATACAGAG	1231428	1231673	1231723	1231671	-1	PAC_scaffold_020	PAC_12364	1230609	1231751	None	9471	908	45731	No_constitutive_exon_found_in_species
TGGGGGAGAGGTGTTGACGGGGCCAGCTGGCGTACGATTTTATACGGGAGGA	1232162	1232480	1232530	1232478	-1	PAC_scaffold_020	PAC_12365	1232162	1233578	None	9471	908	45731	No_constitutive_exon_found_in_species
GAAAGAAGAGGGGAAAGGCGAAAGGGAAGGAGAAGCTGATGGGCGAATAGGG	163966	164058	164108	164056	-1	PAC_scaffold_021	PAC_12392	162497	164436	None	9471	908	45731	No_constitutive_exon_found_in_species
TGTTTTTTTGATTAGGGGTTAGGGCTAGGGAAAAGCTGACTTGGGGATAGTG	212572	212673	212723	212671	-1	PAC_scaffold_021	PAC_12410	211997	213139	None	9471	908	45731	No_constitutive_exon_found_in_species
TAAGGCAGCCAACCGATCCAAGACTCCTTGGGTCATCGTTGCGGGCACAGGC	243081	243634	243684	243632	-1	PAC_scaffold_021	PAC_12422	243081	244769	None	9471	908	45731	No_constitutive_exon_found_in_species
AAGGGAGTTGGCTCTGGCACGTGATTCCCAGTAATGATGGGAATGAGCAGTT	259444	259475	259394	259446	1	PAC_scaffold_021	PAC_12426	259205	259712	None	9471	908	45731	No_constitutive_exon_found_in_species
GTCCTTAAGGATCCCTCCCATGTGTCTGAGCCGTACTGATGGGCTTAAAGCT	360399	360535	360349	360401	1	PAC_scaffold_021	PAC_12453	360262	361939	None	9471	908	45731	No_constitutive_exon_found_in_species
TGAATTCCCATGGCTCCAGAAATCCCTCCATCTGAAACTGATGGGGACAGTG	432282	432384	432434	432382	-1	PAC_scaffold_021	PAC_12466	431891	432446	None	9471	908	45731	No_constitutive_exon_found_in_species
ACCTTTCGGACTTTTTCAAATATGGCCGATTCTAACCTTGGGACCGACAGTT	463457	463665	463715	463663	-1	PAC_scaffold_021	PAC_12480	461327	464173	None	9471	908	45731	No_constitutive_exon_found_in_species
TCGCTAAATCTGCGATCGAAGAGCGAATACGAGCTAAAAGAGAGCGGGAGCG	581434	581819	581384	581436	1	PAC_scaffold_021	PAC_12508	580581	581819	None	9471	908	45731	No_constitutive_exon_found_in_species
CCTTTCTCCCTTTCTACTGCCTAGGTGGCCAGCGGCTAATGGGATGTTAGTG	607831	608111	607781	607833	1	PAC_scaffold_021	PAC_12516	607494	608111	None	9471	908	45731	No_constitutive_exon_found_in_species
AAGTTTGCTGATGAGATTGAGTGTGGGATGGAGAATTGATGAGGGCTTAGGA	679778	680333	680383	680331	-1	PAC_scaffold_021	PAC_12532	676391	682997	None	9471	908	45731	No_constitutive_exon_found_in_species
TTGTCATACATCTTGATTTGTTCAATGGTATTCTGACACAGGGTATGTAGAC	679547	679713	679763	679711	-1	PAC_scaffold_021	PAC_12532	676391	682997	None	9471	908	45731	No_constitutive_exon_found_in_species
AGTACTTTCTTGGAGGGGTGTGATGAGGTTGCTTTGCTGATGCGGGACAGAC	720576	720636	720526	720578	1	PAC_scaffold_021	PAC_12547	719418	720738	None	9471	908	45731	No_constitutive_exon_found_in_species
CCGTCTACAAGACAAAAAGCGCAGGAACCACTGAGCACATGGGGTCGTAGCC	819986	820930	820980	820928	-1	PAC_scaffold_021	PAC_12574	819986	821006	None	9471	908	45731	No_constitutive_exon_found_in_species
CATGTTAGTTGGAATGTCCCTCCTTTCTTGCCGCGCACTAACAAGGGCAGTG	833719	834079	833669	833721	1	PAC_scaffold_021	PAC_12579	832511	834770	None	9471	908	45731	No_constitutive_exon_found_in_species
ATTTTTAAAATTCATGAAAAAGGAGTACTGACGCGAGGTCCGGGGAACAGTC	863886	864219	863836	863888	1	PAC_scaffold_021	PAC_12591	862953	864578	None	9471	908	45731	No_constitutive_exon_found_in_species
GTAAGTCATATTACTCCTCGTCCGTATTTCTGAATCTGACGGTGGGGCAGAA	886002	886310	885952	886004	1	PAC_scaffold_021	PAC_12598	884599	886944	None	9471	908	45731	No_constitutive_exon_found_in_species
GCGGGGTGTTTAATTCAAGCAAAGGCTAATCAACGTCACTCAGGGGCAAGGA	951541	951858	951491	951543	1	PAC_scaffold_021	PAC_12614	951133	953076	None	9471	908	45731	No_constitutive_exon_found_in_species
GTGAGTATCTCTACTCTTTCTGATGCTTGGATGCTGACAGGGTGATATAGAT	1033508	1033600	1033650	1033598	-1	PAC_scaffold_021	PAC_12633	1033365	1034775	None	9471	908	45731	No_constitutive_exon_found_in_species
TATAATTAGTCACCATCCTCCGATCACGGCATGTTATATGTGGGATGAAGAA	1085925	1086754	1086804	1086752	-1	PAC_scaffold_021	PAC_12650	1085925	1087279	None	9471	908	45731	No_constitutive_exon_found_in_species
TGCCGTGTCGAGGGGTAGATTTGGGACATGCATGCTGATTAGGGGCATAGGT	53365	53461	53315	53367	1	PAC_scaffold_022	PAC_12705	53008	54559	None	9471	908	45731	No_constitutive_exon_found_in_species
CATCTACCTCTGCTACTGCTCCGGTCAAGAACGTGGCATCTGGTGGGCAGCC	57120	57415	57465	57413	-1	PAC_scaffold_022	PAC_12707	57120	59381	None	9471	908	45731	No_constitutive_exon_found_in_species
ATGCAGCCAAATCAACTGGAGTCAATTCCTAACGAAAAGGATCGGGGTAGCG	69303	69820	69870	69818	-1	PAC_scaffold_022	PAC_12710	67750	70036	None	9471	908	45731	No_constitutive_exon_found_in_species
GCGAACATTCTTTCCCTCTTATCATATTTACATTTACTGACTGGGATAAGGT	329384	330130	329334	329386	1	PAC_scaffold_022	PAC_12794	328437	330130	None	9471	908	45731	No_constitutive_exon_found_in_species
GGACGTGAGAAGAGGTGATGGGTTTGGGGATGAGAGCTGATGGGAAGCAGGT	381618	381914	381568	381620	1	PAC_scaffold_022	PAC_12812	381210	381914	None	9471	908	45731	No_constitutive_exon_found_in_species
CTCTTCGATTCTTCACATCTTGTCGAATTATCACTGAATTGTGGGACTAGGT	444824	444847	444897	444845	-1	PAC_scaffold_022	PAC_12828	444824	445693	None	9471	908	45731	No_constitutive_exon_found_in_species
CCTCTGCAGGCCCTATACAATCTCAATTCTAACGTGATATGGGTGTATAGAG	494908	495682	495732	495680	-1	PAC_scaffold_022	PAC_12841	494908	496000	None	9471	908	45731	No_constitutive_exon_found_in_species
GGGAGTGGGGGTAAGGGAGCGGAAGTAAGGTGCTGGTGGGAGTGAGATAGGG	831665	831772	831822	831770	-1	PAC_scaffold_022	PAC_12932	831174	832680	None	9471	908	45731	No_constitutive_exon_found_in_species
AGCGGGGGGAAGGAAGAAAGTAATCGAGCTAATGAGAGCAAAGCGGGCAGCA	831174	831612	831662	831610	-1	PAC_scaffold_022	PAC_12932	831174	832680	None	9471	908	45731	No_constitutive_exon_found_in_species
GCGTTGTCGAAGTCTAAGGATTGGGACGTGACCGGAACATGGGAGATCAGTT	847798	848105	848155	848103	-1	PAC_scaffold_022	PAC_12937	847798	848690	None	9471	908	45731	No_constitutive_exon_found_in_species
ATCGAAATCAAGATCTCATACCCATATGCTTTCCGTCAATGTGGGCAAAGCT	930465	932532	932582	932530	-1	PAC_scaffold_022	PAC_12969	930465	933835	None	9471	908	45731	No_constitutive_exon_found_in_species
TCACATCGCGAAAGTCCAGCCATTCATCGAGCAATGATTTGGGATGAAAGTC	1218129	1218602	1218079	1218131	1	PAC_scaffold_022	PAC_13049	1217390	1218909	None	9471	908	45731	No_constitutive_exon_found_in_species
AAGGGGATGGAGGAGATGGATTGGAATGAGAGGAGCTGATGGCGGGATAGAT	25692	26412	26462	26410	-1	PAC_scaffold_023	PAC_13056	25395	26741	None	9471	908	45731	No_constitutive_exon_found_in_species
GGTAATGTTGGGACACCCTTTCCTACCACAAAATACTGACAGGGAGGTAGAT	52861	55392	52811	52863	1	PAC_scaffold_023	PAC_13064	52301	57335	None	9471	908	45731	No_constitutive_exon_found_in_species
GTGAGTATGGCCGCAAATTATGACGAGGCAGCTAGACTAACAATGGGTAGAC	114492	114848	114898	114846	-1	PAC_scaffold_023	PAC_13086	114492	115472	None	9471	908	45731	No_constitutive_exon_found_in_species
GACTGGTGAGTGTTTCGCCAGATGAAGGATTGCATCTCTAATGCGGGCAGGG	237729	238397	237679	237731	1	PAC_scaffold_023	PAC_13127	236048	239225	None	9471	908	45731	No_constitutive_exon_found_in_species
TTCAGATGACCCGAGCACTTATTGATTGTTGGGCAGGCACTATGGGACAGCC	275158	275437	275487	275435	-1	PAC_scaffold_023	PAC_13134	275158	277890	None	9471	908	45731	No_constitutive_exon_found_in_species
TTTTGAAAGTTTTGAGTTGGGGGAGGATGTCAGGCTAATGATGGGAATAGTT	369622	369745	369572	369624	1	PAC_scaffold_023	PAC_13160	368056	369745	None	9471	908	45731	No_constitutive_exon_found_in_species
AGTATACCGATATGTGAAAAACGAAAGAGACTAACGGGTGAGATATGTAGGC	439176	439391	439441	439389	-1	PAC_scaffold_023	PAC_13186	438734	441006	None	9471	908	45731	No_constitutive_exon_found_in_species
ACATACATCCTCTTACATATTCACAGAACGTAGAAGCTAACGGGGAGTAGCT	630095	630797	630847	630795	-1	PAC_scaffold_023	PAC_13255	630095	631342	None	9471	908	45731	No_constitutive_exon_found_in_species
TGGCGCTCGGACAGCTCGCCGGAGGAAATACAAGTACTGATGCGGGGTAGAT	637270	637404	637454	637402	-1	PAC_scaffold_023	PAC_13257	637031	637651	None	9471	908	45731	No_constitutive_exon_found_in_species
CGGGACAATCATATGAAAAAGTATACTGACTTAAAGTTTCTGGGCAATAGGA	672102	672113	672163	672111	-1	PAC_scaffold_023	PAC_13269	670090	672643	None	9471	908	45731	No_constitutive_exon_found_in_species
TGTTACGTCTGCCATTGTACGTTCTCGAGCTGATCATTGTGGGTACGTAGTG	723665	723993	724043	723991	-1	PAC_scaffold_023	PAC_13289	722051	724197	None	9471	908	45731	No_constitutive_exon_found_in_species
CAACTCTGTTTACATACGGATCTTTGAAGCCATGTTAACATGGGGTATAGCA	905015	905147	905197	905145	-1	PAC_scaffold_023	PAC_13344	904048	905492	None	9471	908	45731	No_constitutive_exon_found_in_species
TCTCACCCTCACGTTGCATGAAAGAAGGACGCTGACTCCGAGGGGATCAGGC	928609	928732	928559	928611	1	PAC_scaffold_023	PAC_13355	927814	930797	None	9471	908	45731	No_constitutive_exon_found_in_species
TCTGATATTCCAAACACATGCGTTAATTACAACACTAATGGGTTCGAAAGAT	254832	255967	256017	255965	-1	PAC_scaffold_024	PAC_13486	253948	256193	None	9471	908	45731	No_constitutive_exon_found_in_species
TAGGGACAATTCCCTCAGATTCTAGCGTCGTTTACTAACAAGCGGGATAGGA	306104	307636	307686	307634	-1	PAC_scaffold_024	PAC_13503	304579	308346	None	9471	908	45731	No_constitutive_exon_found_in_species
GCGGTAAGTTCCCTTTTGTGTAAGAACTGGCCATGGCTGATATGGGACAGGT	417306	417376	417256	417308	1	PAC_scaffold_024	PAC_13531	417221	418022	None	9471	908	45731	No_constitutive_exon_found_in_species
GAGCGCCTGAGTAGAAGAGGCGAGGCTTACTAACCGACCTTGGGACGAAGAA	427692	427801	427851	427799	-1	PAC_scaffold_024	PAC_13534	427692	430924	None	9471	908	45731	No_constitutive_exon_found_in_species
TCAACAATGTGATGGTTCTTGGGTCCGGAAGAAATAGACTGGGGCAGCAGAG	714821	715187	714771	714823	1	PAC_scaffold_024	PAC_13625	714434	715187	None	9471	908	45731	No_constitutive_exon_found_in_species
CAACAGAATCAGATTTCTGCAGAAAAGAAGCAGTTCTGGGCAGTCAAGAGAC	835497	836242	836292	836240	-1	PAC_scaffold_024	PAC_13660	835497	836822	None	9471	908	45731	No_constitutive_exon_found_in_species
GCCGCGAAATGTACGAAGAAGTATACTGACTCTGAAATTCCTGGGAGTAGGA	860344	860537	860587	860535	-1	PAC_scaffold_024	PAC_13667	858803	860887	None	9471	908	45731	No_constitutive_exon_found_in_species
CCTTCTGCGCATTCTGAAACAAAGGAACAAATCACTGACACGATGGGCAGAT	868834	868914	868784	868836	1	PAC_scaffold_024	PAC_13671	868719	870837	None	9471	908	45731	No_constitutive_exon_found_in_species
TGTACGTACCTTCTGCCCGGATCAAACGAGCAACGCTAATGGGAGATTAGAA	1063026	1063166	1062976	1063028	1	PAC_scaffold_024	PAC_13732	1061997	1063260	None	9471	908	45731	No_constitutive_exon_found_in_species
GTAGAGGGGAAGAGGGGTGGGTGAGGGGAGTAGGAGCTGATGGGTGGCAGAT	27076	27152	27026	27078	1	PAC_scaffold_025	PAC_13752	26733	27739	None	9471	908	45731	No_constitutive_exon_found_in_species
TAGAGAACCACCTATCATTCTTGAATATCAATGTACTGATGGGCAATTAGTG	68435	68535	68385	68437	1	PAC_scaffold_025	PAC_13765	68130	70569	None	9471	908	45731	No_constitutive_exon_found_in_species
GAAATTTGTGCCCAAGTGCTGATGGTTTTGAATGGCAGAAACGGGACTAGCA	73257	73463	73207	73259	1	PAC_scaffold_025	PAC_13766	72388	73463	None	9471	908	45731	No_constitutive_exon_found_in_species
TAAGGTCGAGTTTCTCGAAGGCTTGCGAGGCTAATAAGATGGGATTGCAGGA	333282	333471	333232	333284	1	PAC_scaffold_025	PAC_13858	332727	334401	None	9471	908	45731	No_constitutive_exon_found_in_species
TAAGATCCATTTAGATCGAGGAAAGAATGATGCTGATGAGAGGGGTGCAGAC	388197	388378	388147	388199	1	PAC_scaffold_025	PAC_13874	386236	388473	None	9471	908	45731	No_constitutive_exon_found_in_species
GAAGCAGAAGTACGATAGCTTGGCACAGAAGATTCGAGAGGGGGAGGAAGGC	445213	445283	445333	445281	-1	PAC_scaffold_025	PAC_13892	444592	446462	None	9471	908	45731	No_constitutive_exon_found_in_species
TGCAGACAGCTGTACAACGAGGGGATTGGATTGCTCTACGGGGATAACAGAT	637853	638118	637803	637855	1	PAC_scaffold_025	PAC_13949	636526	638687	None	9471	908	45731	No_constitutive_exon_found_in_species
TAAACTGGTTGGCGAGGAGATATTTGGGGATTTTGACTAATGATGGGTAGTT	770092	770528	770578	770526	-1	PAC_scaffold_025	PAC_13994	770092	771198	None	9471	908	45731	No_constitutive_exon_found_in_species
CAATAACGAAAACATGCTCTCGGCTCTTAGCGACATCGGGTAGGACGCAGAC	774973	775122	774923	774975	1	PAC_scaffold_025	PAC_13997	774861	775853	None	9471	908	45731	No_constitutive_exon_found_in_species
CTGGCGCACCCTTCACGGCGAGAGCAATCTTTCCCTGGGTTGCAAAGCAGTC	801147	801444	801097	801149	1	PAC_scaffold_025	PAC_14005	800752	802007	None	9471	908	45731	No_constitutive_exon_found_in_species
AGTCGGTCCCGCTGGATCTGGAGGAGCAATTGGGTCTAATATGGGGATAGAG	862060	862121	862010	862062	1	PAC_scaffold_025	PAC_14027	861753	862490	None	9471	908	45731	No_constitutive_exon_found_in_species
GATTCCCACTCGCAAAGGCAGATGGAGCAAGACTGACGTCGTGGGAATAGCT	952920	953003	952870	952922	1	PAC_scaffold_025	PAC_14057	952713	953508	None	9471	908	45731	No_constitutive_exon_found_in_species
CCTCTCTTGATGTGAGGTGTTGGACGATGACGGCTGATGACTGGGGGTAGAT	981393	981425	981343	981395	1	PAC_scaffold_025	PAC_14067	980880	981425	None	9471	908	45731	No_constitutive_exon_found_in_species
GTGAGAGATAGATTTGAGGTCAGAGTTGGGTGTGATGAGGGAGTTGGTAGCA	993391	993644	993341	993393	1	PAC_scaffold_025	PAC_14072	992426	993644	None	9471	908	45731	No_constitutive_exon_found_in_species
AGGATGAATGGTGGAAGTGGAAAAGAGCGAGAAGTGCTGATCAGGGACAGTG	1003402	1003533	1003583	1003531	-1	PAC_scaffold_025	PAC_14074	1002993	1004374	None	9471	908	45731	No_constitutive_exon_found_in_species
TTCCCCTCGTACCATAATGCCTCAGATGCTGACATCACTACGAGGGACAGAT	52374	53831	53881	53829	-1	PAC_scaffold_026	PAC_14098	52374	53993	None	9471	908	45731	No_constitutive_exon_found_in_species
GGTGAGTTTTCAATATTTCTTCAGATCACGAGTGCTAATCTTGGGGTAAGCA	174022	174160	174210	174158	-1	PAC_scaffold_026	PAC_14144	173694	174843	None	9471	908	45731	No_constitutive_exon_found_in_species
GATGTTTTTTCAACCTTGGAGCGAGGTTGGCGCGGTATACGGGGAATCAGAC	372355	372535	372305	372357	1	PAC_scaffold_026	PAC_14205	371421	372989	None	9471	908	45731	No_constitutive_exon_found_in_species
GTAAGTTTCCATCCGAGACCTTGAGACATGAGTGGCTAATGGGATAATAGGG	473641	473685	473591	473643	1	PAC_scaffold_026	PAC_14232	471874	474888	None	9471	908	45731	No_constitutive_exon_found_in_species
CCAAAAAGTTAGAATTCGTTATATTGCAGACTGGGGCAAAGGGTATGTAGTT	549314	549460	549510	549458	-1	PAC_scaffold_026	PAC_14251	548769	550140	None	9471	908	45731	No_constitutive_exon_found_in_species
GTGGAGATGAATGAATGGGAAAGGGATGGGATGGTTGCTAATGGGAATAGTT	829051	829263	829001	829053	1	PAC_scaffold_026	PAC_14329	828758	832133	None	9471	908	45731	No_constitutive_exon_found_in_species
CCCCGACAGTTCTAAAACATGTTTACTGACCCGAGGATTTTGGGGAATAGGT	863069	863364	863019	863071	1	PAC_scaffold_026	PAC_14338	862094	863364	None	9471	908	45731	No_constitutive_exon_found_in_species
CACAACTGGCTGCGCTAAAAAGTCTACCAGGTATGCTGGGGCGTGGGAAGGC	899427	899569	899377	899429	1	PAC_scaffold_026	PAC_14350	898400	899569	None	9471	908	45731	No_constitutive_exon_found_in_species
ATATCCGGTGCACGAGAGGAAGAGTTTGACTGGCTGACTGGGAGGTGCAGGC	1006215	1006464	1006165	1006217	1	PAC_scaffold_026	PAC_14389	1005196	1006464	None	9471	908	45731	No_constitutive_exon_found_in_species
CTATTCAGATGATCAAAGGAACCATGCTAACTCCGACATCCGGGAAATAGAT	187171	187503	187121	187173	1	PAC_scaffold_027	PAC_14443	185380	188652	None	9471	908	45731	No_constitutive_exon_found_in_species
GGTACGAACAACTCGCACTCGTCGTACCAATCAGCGTTGACAAGGGACAGGA	216349	216543	216299	216351	1	PAC_scaffold_027	PAC_14452	216041	217189	None	9471	908	45731	No_constitutive_exon_found_in_species
TTCTATTATATTTTTAAAGAGAAGTTAGCATTCTAAGGGCTGTGGAATAGTC	343214	343330	343380	343328	-1	PAC_scaffold_027	PAC_14494	342514	344795	None	9471	908	45731	No_constitutive_exon_found_in_species
TTATCATGGCTGCAATCGTCGGGAAGTAATCTTACAATACGAGTTGGGAGTC	357831	357871	357921	357869	-1	PAC_scaffold_027	PAC_14500	357441	358718	None	9471	908	45731	No_constitutive_exon_found_in_species
ATAATCTCCTCGCCCTGAATATCCGGAATCATTCTAACTTGAGGGCTCAGCC	374842	375097	374792	374844	1	PAC_scaffold_027	PAC_14507	374118	379231	None	9471	908	45731	No_constitutive_exon_found_in_species
ATCTATTCCTACCTTGGTCATCCGAGATTAGATTACTGATGAGGGGATAGGA	386351	386797	386847	386795	-1	PAC_scaffold_027	PAC_14510	385065	387214	None	9471	908	45731	No_constitutive_exon_found_in_species
ACGCAAAAATCTTACGGACTTCGAGGTCGCACTAATCAGCCGGGAAAAAGAA	448631	448911	448581	448633	1	PAC_scaffold_027	PAC_14528	446900	449627	None	9471	908	45731	No_constitutive_exon_found_in_species
GTCTTTTAAATCTTCATAAATAATGCTAATTGAAATATTCTGGGAAGTAGGT	531252	531512	531562	531510	-1	PAC_scaffold_027	PAC_14555	531252	532412	None	9471	908	45731	No_constitutive_exon_found_in_species
AGGGACGTGTAAGTGGCTACTTCGACACAAAACTTATAAAGACTGGGTAGCT	612575	613141	612525	612577	1	PAC_scaffold_027	PAC_14581	611112	615015	None	9471	908	45731	No_constitutive_exon_found_in_species
TCGTGATAAGTCGGGTTCACAACCTTGAGCTTAGACGTGTGGGATGGAAGGC	613281	615015	613231	613283	1	PAC_scaffold_027	PAC_14581	611112	615015	None	9471	908	45731	No_constitutive_exon_found_in_species
GTATGCCACTCTATTCGGTCAAAGTAAAGCCAACTGCTGATGGGACACAGAA	708467	708695	708417	708469	1	PAC_scaffold_027	PAC_14602	708237	709426	None	9471	908	45731	No_constitutive_exon_found_in_species
CATGAACGACACGCTTCCCGACTTTAAAGATTGGAGACTAAGAGGGGAAGTT	718530	718600	718480	718532	1	PAC_scaffold_027	PAC_14605	718213	719984	None	9471	908	45731	No_constitutive_exon_found_in_species
GTTTTCCTGCCCTGTCTAGGGTGTTGGATGAGGCTGATGAGGATGGGTAGAT	728278	728412	728462	728410	-1	PAC_scaffold_027	PAC_14609	727659	728778	None	9471	908	45731	No_constitutive_exon_found_in_species
TCCGCATTTGAAAGGCACCGTGAAAAGTAGATAATAACAAGGTTGGGTAGTT	807308	807920	807970	807918	-1	PAC_scaffold_027	PAC_14631	807308	810716	None	9471	908	45731	No_constitutive_exon_found_in_species
ATTTCAATATATTTGCTCATTTGAGATATGGTAGCTGACTGGGAATGAAGCT	173594	173822	173544	173596	1	PAC_scaffold_028	PAC_14688	172963	175026	None	9471	908	45731	No_constitutive_exon_found_in_species
GAGAGCTCTCACCAAACAATGGATTTTAAGTATGCTAACGGGGAGAAAAGGA	184732	184858	184682	184734	1	PAC_scaffold_028	PAC_14692	184530	185990	None	9471	908	45731	No_constitutive_exon_found_in_species
ATTTGTCATACTCTGGAGACTAAAGATACTAACTTGGCCTGGGCATACAGGG	212929	213054	212879	212931	1	PAC_scaffold_028	PAC_14701	211075	216542	None	9471	908	45731	No_constitutive_exon_found_in_species
AGTATTTGTTCCGTGTCTGGCGATTGGTGTGAAGAGCTAACGAGGGGCAGAA	248400	248849	248899	248847	-1	PAC_scaffold_028	PAC_14710	248400	249467	None	9471	908	45731	No_constitutive_exon_found_in_species
GTTTACGATACGAAGTGGGTTATTGGGGCATTGGGTTGACAGAAGGGTAGAA	268980	269099	269149	269097	-1	PAC_scaffold_028	PAC_14717	268610	269412	None	9471	908	45731	No_constitutive_exon_found_in_species
CCGCCATGATTCCTCCGGCTGCATTTGATCTAACCTCGAGGGAAATTCAGTG	300711	301474	301524	301472	-1	PAC_scaffold_028	PAC_14727	299041	304629	None	9471	908	45731	No_constitutive_exon_found_in_species
TGCAAAGTTCGCGTGTGGGTCTGATTAGGTTTACTAACTGGGAGATGCAGTT	360901	361010	360851	360903	1	PAC_scaffold_028	PAC_14750	360013	361010	None	9471	908	45731	No_constitutive_exon_found_in_species
TACAGTAAGTTCCCAACTCGGGTCGCGAATCCCACTGACGGGAACGACAGTT	422272	422514	422564	422512	-1	PAC_scaffold_028	PAC_14766	422272	423297	None	9471	908	45731	No_constitutive_exon_found_in_species
TAGGCGCTTGTCTCAAAGCAAGAAATTAATGATGTTTAAACATGGGACAGTA	536744	537148	537198	537146	-1	PAC_scaffold_028	PAC_14805	535100	537608	None	9471	908	45731	No_constitutive_exon_found_in_species
GTATGCCCTCTGTGGCACTCGGGTGTAGTCATGAACTAACATCAGGGCAGGT	572385	572739	572789	572737	-1	PAC_scaffold_028	PAC_14818	570871	573215	None	9471	908	45731	No_constitutive_exon_found_in_species
TGTGGGTAATATGGCATGTTATGGCAGAGTCTGGCTAATGGGAAACACAGAT	695448	695563	695613	695561	-1	PAC_scaffold_028	PAC_14856	695448	696258	None	9471	908	45731	No_constitutive_exon_found_in_species
GTATGAACCCTGCAACAAGATATCTTTCTTGGAAGCTAACATGGGATCAGAC	731311	731565	731261	731313	1	PAC_scaffold_028	PAC_14870	728352	731996	None	9471	908	45731	No_constitutive_exon_found_in_species
AGTGTCAAGAGTGATCCCTTTTCAATGTCCTAGAGCTGATGGGACTGTAGAA	55711	55780	55661	55713	1	PAC_scaffold_029	PAC_14924	54895	56147	None	9471	908	45731	No_constitutive_exon_found_in_species
GTGCTTTGAATTTCGCTCCAGCAAATACAAGTAGACTGACAGGGTTACAGGC	70071	70247	70021	70073	1	PAC_scaffold_029	PAC_14930	68450	70247	None	9471	908	45731	No_constitutive_exon_found_in_species
GCGACTTAGCCTGCAGCACTCTCGATATCTGGCTTCGATCCGGGATGCAGGC	175633	176281	176331	176279	-1	PAC_scaffold_029	PAC_14958	175633	176705	None	9471	908	45731	No_constitutive_exon_found_in_species
AGGAGTATTTCTAAAGTGGAAGTTTCGTTGCTGATATCATGTGGGAAAAGAT	190702	192302	190652	190704	1	PAC_scaffold_029	PAC_14962	190158	192556	None	9471	908	45731	No_constitutive_exon_found_in_species
GGGTATGATGGTCTCGCTCTTTGAGAGGTACTCCTAGAAAGGGCTCAAAGCT	196317	197213	197263	197211	-1	PAC_scaffold_029	PAC_14963	194260	198561	None	9471	908	45731	No_constitutive_exon_found_in_species
TTGTGTATACATCGCAGAACCATTGACTGACAAGACGTGTTGGGATACAGCA	373753	374947	374997	374945	-1	PAC_scaffold_029	PAC_15011	372972	375215	None	9471	908	45731	No_constitutive_exon_found_in_species
CCTCCCATCTCCCGATCAAGACGGAGGGAAGAAAAATTAATGGGGAGCAGAT	486276	486773	486226	486278	1	PAC_scaffold_029	PAC_15048	484745	486773	None	9471	908	45731	No_constitutive_exon_found_in_species
TCTTGAAGAGCGTGTTTGATGTGTGCTGACTCTGAAATTCTGGGTGATAGGT	503375	503863	503325	503377	1	PAC_scaffold_029	PAC_15053	501547	503863	None	9471	908	45731	No_constitutive_exon_found_in_species
AATAAAATGTCGCAGCAGCAAAGATGGAGGCTGGCACATGGGTGGGGTAGGT	741113	741338	741388	741336	-1	PAC_scaffold_029	PAC_15120	740292	741382	None	9471	908	45731	No_constitutive_exon_found_in_species
AGATGTAGGTCGTCTTGAACGCTGTGAGAGAATGTCACTGACAGGGCAAGAT	760541	760753	760803	760751	-1	PAC_scaffold_029	PAC_15127	758617	762068	None	9471	908	45731	No_constitutive_exon_found_in_species
CCAAGTTCTTGAGCATACATAAATGTTGGAGGCTCTTGAATGGGACGAAGGA	20793	20943	20743	20795	1	PAC_scaffold_030	PAC_15139	20287	22046	None	9471	908	45731	No_constitutive_exon_found_in_species
GTCCACCACACCCCTGAATCCTGTTAATCTTTGAAAGACACGGCGGGCAGTA	95453	95674	95403	95455	1	PAC_scaffold_030	PAC_15162	95111	96638	None	9471	908	45731	No_constitutive_exon_found_in_species
GGATAGTTTTGTGGTTAAAGCTCCTTAGGTGGATGAGATAGGGGAGAAAGAG	151642	151794	151592	151644	1	PAC_scaffold_030	PAC_15181	150694	151794	None	9471	908	45731	No_constitutive_exon_found_in_species
CATGGCATTCTTGCGGATGCGGCTCCGGCTACGGGGGGATGCCAAAACAGAT	203355	203646	203696	203644	-1	PAC_scaffold_030	PAC_15194	203355	205638	None	9471	908	45731	No_constitutive_exon_found_in_species
ATAAAGAGAAAGCATACAGCGATTTGATGACACTGACATTGACTGGGCAGTT	381878	382666	381828	381880	1	PAC_scaffold_030	PAC_15241	381614	382956	None	9471	908	45731	No_constitutive_exon_found_in_species
CTTTGCTCTGGTCGGATTTTGTGGATGTATGCTGATAGTGGGTGAAACAGCA	586545	586688	586495	586547	1	PAC_scaffold_030	PAC_15292	585226	586688	None	9471	908	45731	No_constitutive_exon_found_in_species
CAGTAAACTGGGTGAAGGATAAGCAAACTGATGGACCTAAAGGGGATTAGAG	604022	604181	604231	604179	-1	PAC_scaffold_030	PAC_15298	603009	605419	None	9471	908	45731	No_constitutive_exon_found_in_species
GTATCTCCCTCCTCTTGATGGTGATGAAGATGGCTGATGGGATGTGAAAGAC	613949	613996	614046	613994	-1	PAC_scaffold_030	PAC_15300	612227	615099	None	9471	908	45731	No_constitutive_exon_found_in_species
CGGGAGTTGGAAATGGTGAGTTAATCTCTGACTGAGTGGTACTGGGACAGGA	647708	647762	647812	647760	-1	PAC_scaffold_030	PAC_15308	645719	648244	None	9471	908	45731	No_constitutive_exon_found_in_species
GGCGACAATATTTGACCTAGAAGTGTTCGTGATGCTTACTTAAGGGTTAGCA	7237	7328	7187	7239	1	PAC_scaffold_031	PAC_15313	7063	8377	None	9471	908	45731	No_constitutive_exon_found_in_species
GGGGTGTGGATTTAGATTGGGAATTTCCTGGGCTGGGGGCTGGGGGCTAGGG	58723	58816	58866	58814	-1	PAC_scaffold_031	PAC_15326	57718	60000	None	9471	908	45731	No_constitutive_exon_found_in_species
GTGCGTCCAGAGTGTCTTTGCATCAAACGTCGCATGGCTGACAAGGGTAGTT	82603	82887	82937	82885	-1	PAC_scaffold_031	PAC_15335	81722	83007	None	9471	908	45731	No_constitutive_exon_found_in_species
AGATCGAGGCAAATATTTGTTGAGAACTACAGGCTGACAGGGGAATGTAGGA	98204	98383	98154	98206	1	PAC_scaffold_031	PAC_15340	97865	98750	None	9471	908	45731	No_constitutive_exon_found_in_species
TCCGAATACCGACTCGATATCGGGTTCCCGGACCTGGGATGGAGTGCTAGTC	169425	170113	169375	169427	1	PAC_scaffold_031	PAC_15369	167688	170113	None	9471	908	45731	No_constitutive_exon_found_in_species
TATGAGAGTGAGGCGGATGTATCAAGAAACACAGATCATCATGGGAACAGGG	540394	540928	540978	540926	-1	PAC_scaffold_031	PAC_15453	540394	542124	None	9471	908	45731	No_constitutive_exon_found_in_species
AACTCCTCTATCATACTGTTGGTATCAAGGTTACTGTTGGGGTGATTGAGGC	552619	553186	552569	552621	1	PAC_scaffold_031	PAC_15457	552346	553186	None	9471	908	45731	No_constitutive_exon_found_in_species
CCATGCCACGCTGTATGCGATCAGCACTGACTGATTCTGGGACGCAATAGGG	559774	560191	559724	559776	1	PAC_scaffold_031	PAC_15460	559204	560191	None	9471	908	45731	No_constitutive_exon_found_in_species
ACGGTAAGACCTTTCAGACATGGTCGGGGAGTATGCTGACGACGGGATAGGC	587090	587317	587040	587092	1	PAC_scaffold_031	PAC_15470	586880	588657	None	9471	908	45731	No_constitutive_exon_found_in_species
CTTATACCTTTTGGATTTGGAAACTTGTAATGGAGACTGACGGGAAGCAGTT	591872	592460	592510	592458	-1	PAC_scaffold_031	PAC_15471	591345	593028	None	9471	908	45731	No_constitutive_exon_found_in_species
TGTACACTTCCTGTTTCATCTCGGTGTTATGTACTGACCGGGACTGACAGCC	52568	52726	52776	52724	-1	PAC_scaffold_032	PAC_15501	51809	53937	None	9471	908	45731	No_constitutive_exon_found_in_species
CTTGTGCTGCGCAGAAAATTCCTATCACGGGAGAATGCGGGCGGGAATAGTG	124663	124720	124770	124718	-1	PAC_scaffold_032	PAC_15522	124448	125805	None	9471	908	45731	No_constitutive_exon_found_in_species
TGTCATTGGTAATATGAATGATGGTGATGGAGTCTGACGATGGGGGACAGAT	161090	161290	161040	161092	1	PAC_scaffold_032	PAC_15532	160764	161412	None	9471	908	45731	No_constitutive_exon_found_in_species
TATGGAGATTTAGCTTAATTACTCGGGAGGAGTTTGCTGACAAAGGGAAGTT	380841	380946	380791	380843	1	PAC_scaffold_032	PAC_15578	380398	381361	None	9471	908	45731	No_constitutive_exon_found_in_species
TAAGTCTCGTTTTGCAAGCAAAACTCCAAATGGTTCTAATGGGACTACAGAA	594430	594661	594380	594432	1	PAC_scaffold_032	PAC_15634	594112	595715	None	9471	908	45731	No_constitutive_exon_found_in_species
TCTGCAAACAACAATCTGCCAGGCACAGCCACTGACTCTGGGAACCACAGGG	33059	33306	33356	33304	-1	PAC_scaffold_033	PAC_15648	32053	33459	None	9471	908	45731	No_constitutive_exon_found_in_species
GGTCTCGAAGCTTCGAAATATTTTGGCAACAGCTAATGCGGGATGTATAGGA	68871	68907	68957	68905	-1	PAC_scaffold_033	PAC_15663	67152	69011	None	9471	908	45731	No_constitutive_exon_found_in_species
TCTCTCAAACGTCTGAAAGAAGCATACTAACTCTGTGATTTGGGGAACAGGT	85475	86233	85425	85477	1	PAC_scaffold_033	PAC_15669	84857	87365	None	9471	908	45731	No_constitutive_exon_found_in_species
TAAATGCCCCATCCGATATCACAACTTTTGACTAAGCTAAGTCGGGGCAGCA	207626	207872	207922	207870	-1	PAC_scaffold_033	PAC_15708	206877	209357	None	9471	908	45731	No_constitutive_exon_found_in_species
TCCTCATCATTCGCAAATGCATCGATACAAACTCCAATTGGGTAGCATAGCA	236255	236625	236205	236257	1	PAC_scaffold_033	PAC_15719	235605	237241	None	9471	908	45731	No_constitutive_exon_found_in_species
ACTACTCTGCAGTACCATTTCCGTTGTGACAGCCGACTAATGGGAATTAGGG	250582	250770	250532	250584	1	PAC_scaffold_033	PAC_15723	249634	250770	None	9471	908	45731	No_constitutive_exon_found_in_species
AACAAGAAACTTGTTAACACTCAATAGTGTTGCTGCTGTCAACGGGACAGTC	257784	258051	258101	258049	-1	PAC_scaffold_033	PAC_15726	257532	258486	None	9471	908	45731	No_constitutive_exon_found_in_species
GTTTGTCTAGACCTCCAGATGGTTCTCAGCCCCGCTAATTCGGGATGCAGAA	349020	349676	348970	349022	1	PAC_scaffold_033	PAC_15757	348350	349963	None	9471	908	45731	No_constitutive_exon_found_in_species
AGGGATACAGTGAAGAGAAGGATACGAAGCTGATAAGAATATTGGGATAGTA	370976	371064	370926	370978	1	PAC_scaffold_033	PAC_15765	370759	371667	None	9471	908	45731	No_constitutive_exon_found_in_species
CGGACTCCCACCTTACACGTCCCAATATCCTACTGACCATGGGAATATAGTT	372761	373062	373112	373060	-1	PAC_scaffold_033	PAC_15766	372025	373317	None	9471	908	45731	No_constitutive_exon_found_in_species
GAAATGGGGAAATTGAAAGTGGAAGGACTGCTAGCTAATAGGGAATATAGGA	376381	376637	376331	376383	1	PAC_scaffold_033	PAC_15769	376097	376637	None	9471	908	45731	No_constitutive_exon_found_in_species
TACGTCAACGCAGTGATGGTGCATCATCTAAGATGTGTGGCGGGATACAGGA	529820	530138	530188	530136	-1	PAC_scaffold_033	PAC_15811	529449	530724	None	9471	908	45731	No_constitutive_exon_found_in_species
TGAGATTCTCCATGATCAAATGCCAAGCTAAACTCTCTTCGGTGTGGGAGGG	566358	566625	566675	566623	-1	PAC_scaffold_033	PAC_15825	565991	567991	None	9471	908	45731	No_constitutive_exon_found_in_species
GTTTTTGAGATTTTATAGGCTGAGAATGGCTGATTTGATTGTATGGGTAGAC	578105	578210	578055	578107	1	PAC_scaffold_033	PAC_15829	577307	580021	None	9471	908	45731	No_constitutive_exon_found_in_species
AATACCCTTTGAAATACACCTTGCTAATTTTAACGCTATCGGGGGTGCAGCG	583743	584121	583693	583745	1	PAC_scaffold_033	PAC_15831	582762	585397	None	9471	908	45731	No_constitutive_exon_found_in_species
TAGGGATTGAAGCTCCTATGAAATAGATATGCTAACCATTTGGGTAACAGTT	8936	10757	10807	10755	-1	PAC_scaffold_034	PAC_15839	8936	11065	None	9471	908	45731	No_constitutive_exon_found_in_species
TGATTGTGAGTATCTGCTGCCTGCTTGGAGATGTCGACTAATTGGGACAGTT	171157	171443	171493	171441	-1	PAC_scaffold_034	PAC_15887	170308	171927	None	9471	908	45731	No_constitutive_exon_found_in_species
TTCTGCCCCCACTCTGTGCCCCAATGTCTCCGGCTAACGGGTAATGGGAGTG	271855	272051	271805	271857	1	PAC_scaffold_034	PAC_15909	271404	273502	None	9471	908	45731	No_constitutive_exon_found_in_species
ACTTCTTGTAGATCATATTTCTAATCTTCGGCCCGCTTATAATTGGGTAGGG	295430	295517	295567	295515	-1	PAC_scaffold_034	PAC_15913	294379	296411	None	9471	908	45731	No_constitutive_exon_found_in_species
GGTGAGTATCCTAGCCTCGGTCCCAGTCTCTATCCTGACAGCAAGGGCAGAT	375814	375933	375983	375931	-1	PAC_scaffold_034	PAC_15933	373868	376409	None	9471	908	45731	No_constitutive_exon_found_in_species
AGGGCAATATTCCCGTTGTTACGCAATGGTGCTAACTTGATAGGGACCAGAT	410277	410731	410227	410279	1	PAC_scaffold_034	PAC_15944	409505	410731	None	9471	908	45731	No_constitutive_exon_found_in_species
ACTCTCAACATATCTGAAACAAGTATACTAACTCGGGGATGTCGGGTAAGGC	442402	442995	443045	442993	-1	PAC_scaffold_034	PAC_15954	441475	443391	None	9471	908	45731	No_constitutive_exon_found_in_species
GATGAGAGGAGAAAAATAGGGAAGAAGCGCTAATAACGAATTGGGGAAAGCG	489257	489349	489399	489347	-1	PAC_scaffold_034	PAC_15969	489257	490931	None	9471	908	45731	No_constitutive_exon_found_in_species
AGAGCTTCTTTCATCTAGTCTATTTTTGAGATACACTAATGATGGGATAGGA	119930	120044	119880	119932	1	PAC_scaffold_035	PAC_16022	118258	120044	None	9471	908	45731	No_constitutive_exon_found_in_species
AAGCCCAGAATTGTCTATCATCCCCACCGACATACTGAGAAAGAGGGTAGTC	138607	138819	138869	138817	-1	PAC_scaffold_035	PAC_16029	138009	141495	None	9471	908	45731	No_constitutive_exon_found_in_species
GAACCTTCAACAGAAGTCTCGCTATTTCAGCTGCTAATTGATGGGCAAAGTC	267720	267848	267898	267846	-1	PAC_scaffold_035	PAC_16067	267720	268435	None	9471	908	45731	No_constitutive_exon_found_in_species
TTAGTTTCCCACATCTACCGTGAAGAATAAGTATTAATAGTAAGGGATAGGT	283219	284690	284740	284688	-1	PAC_scaffold_035	PAC_16073	283219	285043	None	9471	908	45731	No_constitutive_exon_found_in_species
CCTGAATCAGAGAAGGGCGAGAAAATTGGATATGCTGACTTTGGGGATAGGG	439442	439613	439392	439444	1	PAC_scaffold_036	PAC_16268	438661	439613	None	9471	908	45731	No_constitutive_exon_found_in_species
CCGTAAGTGTTCCAAGCATTAGATCCAATTGAAAAGCTAACGTAGGGTAGTG	489790	489953	489740	489792	1	PAC_scaffold_036	PAC_16286	489173	490037	None	9471	908	45731	No_constitutive_exon_found_in_species
CCTGCTGTTTCCTGAATGGAGTAAACTGACTCTGAGATTGCGGGAAACAGGT	494872	495303	494822	494874	1	PAC_scaffold_036	PAC_16288	493580	496015	None	9471	908	45731	No_constitutive_exon_found_in_species
TACATTTCCTTCCTTATCATGGTGATGGAATGCTGATATGAAGGGAATAGAT	505202	505236	505152	505204	1	PAC_scaffold_036	PAC_16293	504846	506930	None	9471	908	45731	No_constitutive_exon_found_in_species
TCGCTGCCCGTAAGATGCTGGAGCGAAGCCTATGCTAATATATGGGACAGCT	57752	57777	57827	57775	-1	PAC_scaffold_037	PAC_16307	55223	59406	None	9471	908	45731	No_constitutive_exon_found_in_species
TTGCATTGGGTTAGTTTTTTTTTTTAGATCAGCGCTAACCGGGCGCGCAGTG	84763	85649	85699	85647	-1	PAC_scaffold_037	PAC_16316	84763	85956	None	9471	908	45731	No_constitutive_exon_found_in_species
TTGCCACGAAGAACTGTTTTGGAAAAACGATGAGCTGAAAAGGGCAATAGAG	94195	95796	95846	95794	-1	PAC_scaffold_037	PAC_16320	94195	96737	None	9471	908	45731	No_constitutive_exon_found_in_species
ATCCAGCTGAGGAAGAAAGAGGAACACGGTCACGTGCTAACGAGGGGCAGAA	152821	152911	152961	152909	-1	PAC_scaffold_037	PAC_16327	152220	153118	None	9471	908	45731	No_constitutive_exon_found_in_species
GTTCGCAGATCACGATTTGAGAGAATGCATGCTAATAGATTGGGAAACAGGT	172132	172465	172515	172463	-1	PAC_scaffold_037	PAC_16334	171680	172829	None	9471	908	45731	No_constitutive_exon_found_in_species
TGTGATCAAAGTTTGAGGTGATAAGGAACACTGACGTGGGTGGTGAACAGGA	171680	172064	172114	172062	-1	PAC_scaffold_037	PAC_16334	171680	172829	None	9471	908	45731	No_constitutive_exon_found_in_species
AGTCCCCTCCTACCTCTTGCCGAAGAAAAGTCTTGACTACGGGGCGACAGCC	187813	187972	188022	187970	-1	PAC_scaffold_037	PAC_16341	187025	188204	None	9471	908	45731	No_constitutive_exon_found_in_species
GAGTGATTATCTTTCTTCAGCCTACCAGACTATGACTGACAAGGGAAAAGAT	232619	232865	232569	232621	1	PAC_scaffold_037	PAC_16351	231311	232865	None	9471	908	45731	No_constitutive_exon_found_in_species
CCGTCGACGTGGACTGATTTCATGCGGGAGGGTAACTAACAACTGGGCAGGG	261247	263558	261197	261249	1	PAC_scaffold_037	PAC_16359	260731	263558	None	9471	908	45731	No_constitutive_exon_found_in_species
AAGGAGGTGAGGCAAGGAAAGAGATGAGCTGACGCGAACGGGATCTAAAGTG	340815	340993	340765	340817	1	PAC_scaffold_037	PAC_16379	340454	341275	None	9471	908	45731	No_constitutive_exon_found_in_species
CTCTCAGCCGTCTGGAAGAAGCATACTAACTCCAAGAATTTGGGAAACAGGA	454203	454566	454616	454564	-1	PAC_scaffold_037	PAC_16401	454203	455249	None	9471	908	45731	No_constitutive_exon_found_in_species
CGACTATCTTCCCACAAACCTTCGATTCCGATTTCTGCTGGGCGTCAAAGCG	39086	39443	39493	39441	-1	PAC_scaffold_038	PAC_16428	38294	39798	None	9471	908	45731	No_constitutive_exon_found_in_species
CCCGATATGTCTAAAAGAAGTATACTGACGCAAGGATGTCGGGTAAACAGCA	152374	152438	152324	152376	1	PAC_scaffold_038	PAC_16458	151602	155668	None	9471	908	45731	No_constitutive_exon_found_in_species
TCGAGTACAACCTCATGTCCGGCATCCTTGACCTGTATTTCATGGGACAGCT	225913	226108	225863	225915	1	PAC_scaffold_038	PAC_16486	225011	228069	None	9471	908	45731	No_constitutive_exon_found_in_species
AGAAGCAAATGGAAGATCTGCTAGACAAATGGGTTCCGAAACGGGAATAGGT	397963	398299	398349	398297	-1	PAC_scaffold_038	PAC_16540	395935	399682	None	9471	908	45731	No_constitutive_exon_found_in_species
CATCAATTCGAAGCCTCTTGAAGATCTGCCGCTGATACCGGGTACAACAGGT	430227	430817	430867	430815	-1	PAC_scaffold_038	PAC_16548	430227	431185	None	9471	908	45731	No_constitutive_exon_found_in_species
GTAAGTCATGAGAAATATGAGTAGATGATCGATCGCTGATTTCAGGGAAGAA	28826	29993	30043	29991	-1	PAC_scaffold_039	PAC_16563	28826	31265	None	9471	908	45731	No_constitutive_exon_found_in_species
GGTTGATGCTGAGCCCTGGTCAACATCAAATTTCAACTTTCGGGTAGTAGCA	151252	151329	151202	151254	1	PAC_scaffold_039	PAC_16606	150468	152748	None	9471	908	45731	No_constitutive_exon_found_in_species
GGGAAGCAAAAGGCAATAGAGTGAGGGCTAACACATTTGGTGGGATACAGGA	260486	260726	260436	260488	1	PAC_scaffold_039	PAC_16635	259981	260726	None	9471	908	45731	No_constitutive_exon_found_in_species
CAGTACGACCCCCTGAGCTACCGATGAAGACGTTGCCTAACAAGGGACAGAC	283418	285096	285146	285094	-1	PAC_scaffold_039	PAC_16641	282004	285454	None	9471	908	45731	No_constitutive_exon_found_in_species
CTGTCCCTGTTACTTCTTGATTCCTCCTTCGAGATCTCTAACGGGATTAGCA	326566	326847	326897	326845	-1	PAC_scaffold_039	PAC_16658	326566	327746	None	9471	908	45731	No_constitutive_exon_found_in_species
TCTTTCTCCCTTTCTACTGCCTAGGTGGCCAGCGGCTAATGGGATGTTAGTG	377918	382788	382838	382786	-1	PAC_scaffold_039	PAC_16676	377918	383417	None	9471	908	45731	No_constitutive_exon_found_in_species
CATATTCTCTGCTATTAGGAAGAAGGGTAGCTGATTGATTGGGGGTATAGGT	408465	409178	408415	408467	1	PAC_scaffold_039	PAC_16685	408187	409178	None	9471	908	45731	No_constitutive_exon_found_in_species
ACCATCATCTCGGCATGTGCAGTTGGGTAAAGATGGCTAATGGGAAACAGTC	428205	428426	428155	428207	1	PAC_scaffold_039	PAC_16692	426922	428426	None	9471	908	45731	No_constitutive_exon_found_in_species
GTATGTTATTCGCAGATACGTTATACGCACAACGGCTAATATTGGGACAGCT	434570	434625	434520	434572	1	PAC_scaffold_039	PAC_16696	434196	434625	None	9471	908	45731	No_constitutive_exon_found_in_species
GGATGGCTTGGTGAGTGAACGACCTTGATTAAATGGAAGATATGGGACAGGG	45984	46969	47019	46967	-1	PAC_scaffold_040	PAC_16723	45381	47456	None	9471	908	45731	No_constitutive_exon_found_in_species
AAGTTTTGCTCGATTGTATATTGATAGATGGAGCTGACAGTGTGGGACAGGT	118121	118224	118071	118123	1	PAC_scaffold_040	PAC_16742	117197	118224	None	9471	908	45731	No_constitutive_exon_found_in_species
TTTTCCTTTTTAAAAAGGAAGAAGATGGGAGTTGCTGATGGGAGTGGTAGAT	29379	29459	29509	29457	-1	PAC_scaffold_041	PAC_16853	27843	29983	None	9471	908	45731	No_constitutive_exon_found_in_species
TCCTTCCCCTCCCTCCCTTATGCCGCATCGCTCGCATGATTGGGTAATAGTT	29220	29314	29364	29312	-1	PAC_scaffold_041	PAC_16853	27843	29983	None	9471	908	45731	No_constitutive_exon_found_in_species
TGTACATGGTCCATCTTACATCCCAATGTTCCTGCACGACTGGGCGATAGCC	58869	59293	59343	59291	-1	PAC_scaffold_041	PAC_16865	57242	59518	None	9471	908	45731	No_constitutive_exon_found_in_species
GTAAGTGTCAATCACTCTCAAACTCATATACCCCGCTAACGCCAGGGTAGAT	64932	65751	64882	64934	1	PAC_scaffold_041	PAC_16867	64183	65751	None	9471	908	45731	No_constitutive_exon_found_in_species
GCTCTTCCCCTGAGTTTGGACCAGAAGAATATGAACTAAGGGAAATCTAGGA	69388	69585	69338	69390	1	PAC_scaffold_041	PAC_16868	67746	69585	None	9471	908	45731	No_constitutive_exon_found_in_species
TACTTGATCATTCTCTCATCTTGAACATTGACTAATTCTTGGGGTCACAGGG	100839	101059	101109	101057	-1	PAC_scaffold_041	PAC_16882	100839	102497	None	9471	908	45731	No_constitutive_exon_found_in_species
CTTTAATGGTCAATTGATACAGATGAGTCCTGTTCGCTGACAGGGGATAGCT	105725	105778	105675	105727	1	PAC_scaffold_041	PAC_16884	105418	107366	None	9471	908	45731	No_constitutive_exon_found_in_species
ATGGTAAGAAAATCTCTCTATGTCTTTCGACGTTATTGACCAGGGAGTAGGT	127383	127696	127333	127385	1	PAC_scaffold_041	PAC_16894	126553	128253	None	9471	908	45731	No_constitutive_exon_found_in_species
TGATCGAAATCGGCACTATCAAACTATACATATCGCCGGGGGGGGCGTAGCT	214347	214865	214915	214863	-1	PAC_scaffold_041	PAC_16928	213263	215299	None	9471	908	45731	No_constitutive_exon_found_in_species
TGGGAGCAAAGGGATAATAGGTGGAATTAAGCTGACTTTGGGCGAAATAGCT	228914	230823	230873	230821	-1	PAC_scaffold_041	PAC_16934	227912	231271	None	9471	908	45731	No_constitutive_exon_found_in_species
TTCACGGCCGTTTTATCGATCTTATGTTAACAAGGGCAGGGGAAAAAAAGAT	256075	256202	256025	256077	1	PAC_scaffold_041	PAC_16941	255112	259311	None	9471	908	45731	No_constitutive_exon_found_in_species
CATGTGCGTGCTCACTTTCTGAATATCGAATAATTTGCTAAGTTGGGCAGGT	256994	258134	256944	256996	1	PAC_scaffold_041	PAC_16941	255112	259311	None	9471	908	45731	No_constitutive_exon_found_in_species
CGGTGGTTGATCTAATACCTTGGGAGTGTCCTTGCTTATTTGCGGGGTAGTG	389796	389891	389746	389798	1	PAC_scaffold_041	PAC_16987	389364	391163	None	9471	908	45731	No_constitutive_exon_found_in_species
TCGGTCAAGAGGATGAAGCTAGCAAGAAGGCTGAATCGGGGTACACAAAGCC	393793	395121	393743	393795	1	PAC_scaffold_041	PAC_16988	392890	395121	None	9471	908	45731	No_constitutive_exon_found_in_species
ATCACTGAAAGCTGCTCGATAGACCAAGGTAGCTGATTTTCAGGGGGTAGGC	68621	68694	68744	68692	-1	PAC_scaffold_042	PAC_17036	68521	70473	None	9471	908	45731	No_constitutive_exon_found_in_species
GTGACATCGTCGGTCATTGTAGATGATTTGGCTAACTATTGGGAAAACAGTC	86647	89356	89406	89354	-1	PAC_scaffold_042	PAC_17043	85909	89520	None	9471	908	45731	No_constitutive_exon_found_in_species
GCTGCGAGATCATCCTAGCGTCAATACCTTAATGACTGATGGGTGTGCAGAG	107420	107551	107370	107422	1	PAC_scaffold_042	PAC_17048	106809	110125	None	9471	908	45731	No_constitutive_exon_found_in_species
GGTTAGTATGCTCGTGATAGGTTTGCAGACACCCGCTTATGAGGGCATAGGG	113452	113497	113547	113495	-1	PAC_scaffold_042	PAC_17050	112976	114562	None	9471	908	45731	No_constitutive_exon_found_in_species
TACCATACGCCTTACCCCGCTGTAATATTTGAGACTGACTGGGACAATAGCT	155316	155920	155266	155318	1	PAC_scaffold_042	PAC_17066	154342	159294	None	9471	908	45731	No_constitutive_exon_found_in_species
ATTGGACGAATTCCGGTCGGTGCTCAATGTGCTTTCATTGTTGGGAAGAGTC	201387	201561	201611	201559	-1	PAC_scaffold_042	PAC_17079	196911	201663	None	9471	908	45731	No_constitutive_exon_found_in_species
TACCAGAGCTCTATATAAGAAGGAATCTAACTTCGCATTTGGGTTAACAGAT	232017	232215	232265	232213	-1	PAC_scaffold_042	PAC_17088	231420	232449	None	9471	908	45731	No_constitutive_exon_found_in_species
GCAGGTGATAGTTCGACCAAGAATTCCTCACCGTCTGATTCAAGGGACAGCG	406224	406386	406174	406226	1	PAC_scaffold_042	PAC_17161	406135	408179	None	9471	908	45731	No_constitutive_exon_found_in_species
TGTCGTACCCGATATTGAGAACATTAGAGCTAAAGTACATCGGGCGATAGGT	39779	39887	39937	39885	-1	PAC_scaffold_043	PAC_17188	39779	41553	None	9471	908	45731	No_constitutive_exon_found_in_species
TGGTAATTTTTGTTTGCATTTAGAGAGATGTATACTGAGTAAGGGCATAGGA	76908	77097	76858	76910	1	PAC_scaffold_043	PAC_17199	76369	78244	None	9471	908	45731	No_constitutive_exon_found_in_species
TACAATTCATTTATTTTTGTAACGTCTGGTAAGTTAGCTTGGGCATACAGAA	112002	112280	111952	112004	1	PAC_scaffold_043	PAC_17210	107396	112280	None	9471	908	45731	No_constitutive_exon_found_in_species
TTCCGAAAAACACATGGAGGTGGCGCACTGCTGATGTTGTGATGGGATAGAG	159331	159350	159400	159348	-1	PAC_scaffold_043	PAC_17228	158274	159898	None	9471	908	45731	No_constitutive_exon_found_in_species
CTCTCTCAAGTCTAAAAGAAGCATACTGACTTCGAGATTGTGGGAAGCAGGT	228163	228262	228113	228165	1	PAC_scaffold_043	PAC_17248	227733	228606	None	9471	908	45731	No_constitutive_exon_found_in_species
GAGTGACCTTTTCGAGTGGGAAGGAGACGTGCTAATTGGGATTGGGGTAGAT	297255	297525	297205	297257	1	PAC_scaffold_043	PAC_17269	296372	297525	None	9471	908	45731	No_constitutive_exon_found_in_species
TGGGCTCGACAGCGGCTACAGATGCGACAGATGCATCTATGGGGCTGCAGTA	356608	356846	356558	356610	1	PAC_scaffold_043	PAC_17287	355938	356846	None	9471	908	45731	No_constitutive_exon_found_in_species
CATATGTGGATATCTGCGACTGAAATGAGATCTGATCAGGGTGGAGCCAGAC	68663	69034	68613	68665	1	PAC_scaffold_044	PAC_17320	66893	69034	None	9471	908	45731	No_constitutive_exon_found_in_species
CAGGTGAGTGGAGTTGTTCCTGATAGGTAGCATGTACTGACTTGGGGAAGTA	82529	82606	82656	82604	-1	PAC_scaffold_044	PAC_17324	82352	84715	None	9471	908	45731	No_constitutive_exon_found_in_species
TGACTCCTCTTTCAGAATCTCCGGTACTTAGCTGATCAAGGGACGAGCAGAA	150166	150529	150579	150527	-1	PAC_scaffold_044	PAC_17345	146203	150892	None	9471	908	45731	No_constitutive_exon_found_in_species
ACAGTAAACAGCGAAACTCCTTTAGACTGGGCTGCATCTGCTGGGAACAGCG	186632	186674	186582	186634	1	PAC_scaffold_044	PAC_17357	183304	186674	None	9471	908	45731	No_constitutive_exon_found_in_species
ACCTTGTTCTCCTCACTTTCCAAAACAATTCTGACTGAGATGGGTAACAGAT	261920	262952	261870	261922	1	PAC_scaffold_044	PAC_17382	261110	262952	None	9471	908	45731	No_constitutive_exon_found_in_species
TAGTGTGCTCAGTCTGAACAAAATCAACATTTTCTCTACTGGTGGGGCAGAC	20897	21449	20847	20899	1	PAC_scaffold_045	PAC_17444	20589	21449	None	9471	908	45731	No_constitutive_exon_found_in_species
TGGTTGTGTGGGAAATTGTCTGCGGATACATGGCTAATATGGGATTGCAGAG	201201	201424	201151	201203	1	PAC_scaffold_045	PAC_17493	200687	201424	None	9471	908	45731	No_constitutive_exon_found_in_species
CTTGGGTTGTAAGTGATGCCTTTTCCAAGTTCTCAACTAATGGGTAATAGCT	282377	283244	283294	283242	-1	PAC_scaffold_045	PAC_17513	282079	284198	None	9471	908	45731	No_constitutive_exon_found_in_species
TGTATTGCTTTGGGTGGAGAAAGGACGAGAGCTGACAATTGGGGATTCAGGC	322071	322931	322021	322073	1	PAC_scaffold_046	PAC_17607	321951	322931	None	9471	908	45731	No_constitutive_exon_found_in_species
CCGATAGGTGTTAATGTGCGTATACTGACTTATCCCTTGCTGGGAGATAGGA	70736	71983	70686	70738	1	PAC_scaffold_047	PAC_17634	68383	74179	None	9471	908	45731	No_constitutive_exon_found_in_species
ACTTCTGTAAGTTCCTTTTCTTCGGAGAGGTCACTTACTAATGGGGTCAGGT	140600	140807	140857	140805	-1	PAC_scaffold_047	PAC_17659	137823	142139	None	9471	908	45731	No_constitutive_exon_found_in_species
GGGCAAACACTCGTGTCTCATCGGTAATCTATGTGCTAACCAGGGGCCAGGG	153648	154925	154975	154923	-1	PAC_scaffold_047	PAC_17663	150771	156350	None	9471	908	45731	No_constitutive_exon_found_in_species
TGTGAAACTGCATCTGCCAACTTTGACCTTGGTAGTTAATGACTGGGCAGGC	245612	246154	245562	245614	1	PAC_scaffold_047	PAC_17698	245324	247070	None	9471	908	45731	No_constitutive_exon_found_in_species
CCTCATAAAGTATGTGCTGAGGTCGGGGATCTGATTCTTTGGGATAGTAGGA	276071	276363	276021	276073	1	PAC_scaffold_047	PAC_17708	275958	276363	None	9471	908	45731	No_constitutive_exon_found_in_species
AGTCTTCTCATGATCCTAAATTTAGGCGGGCAGGTTTTGAATTGGGATAGTT	315822	316023	315772	315824	1	PAC_scaffold_047	PAC_17723	315524	317489	None	9471	908	45731	No_constitutive_exon_found_in_species
CTTTTGAAACCATCAGTGGAGAGTCTCAAGAATAACTGGGGAGTAAATAGTT	17900	20752	17850	17902	1	PAC_scaffold_048	PAC_17736	17143	21182	None	9471	908	45731	No_constitutive_exon_found_in_species
TTTGTGAGTTTCCTTGAATGAGTGAAATGTGGAAATGCTGACAGGGACAGTG	206711	206851	206661	206713	1	PAC_scaffold_048	PAC_17791	205975	207480	None	9471	908	45731	No_constitutive_exon_found_in_species
CTGCTCCGCTCCCCTGTTCCTGAAGTTCTTCTGACGCTTGGGATGGATAGTA	217061	217260	217310	217258	-1	PAC_scaffold_048	PAC_17795	217061	219074	None	9471	908	45731	No_constitutive_exon_found_in_species
TAGGAGTCCAGAACGAGTCAAGTCTAGGAATGATTCCTAATAATGGGAAGAT	125697	125872	125647	125699	1	PAC_scaffold_049	PAC_17861	125396	126980	None	9471	908	45731	No_constitutive_exon_found_in_species
GATGATACACAATCTTCGTTGTTGTCCATACGCTGACTCGGGAAATGTAGCT	158082	158527	158032	158084	1	PAC_scaffold_049	PAC_17875	157673	158527	None	9471	908	45731	No_constitutive_exon_found_in_species
TCATGTATGTTTTCGTTGCCCTAGGCCCATGCATACACTGATGGGGATAGTT	34979	37206	34929	34981	1	PAC_scaffold_050	PAC_17921	32398	37206	None	9471	908	45731	No_constitutive_exon_found_in_species
CTGTGCTTGCGCAGAGTTCTTGGAGCAAATGTAGCTGACCGGAGGGTAAGGA	146896	147009	146846	146898	1	PAC_scaffold_050	PAC_17942	146658	147837	None	9471	908	45731	No_constitutive_exon_found_in_species
TCAAAGGAGAGGCTGTATGTGATCATGCGAACTAACATCGGGGCAAATAGTT	169244	169458	169508	169456	-1	PAC_scaffold_050	PAC_17949	168346	170624	None	9471	908	45731	No_constitutive_exon_found_in_species
AGGTAGGCGGGGTTGAGAATACGTTGAGAGGGTTTGGCTAACATGGGCAGGG	212332	212640	212282	212334	1	PAC_scaffold_050	PAC_17961	210996	212851	None	9471	908	45731	No_constitutive_exon_found_in_species
ACGTGTCTTCTAGATGACAGAGAATGGCGTGCTAATCTTCGGGTACATAGCT	241423	241709	241759	241707	-1	PAC_scaffold_050	PAC_17973	241423	241911	None	9471	908	45731	No_constitutive_exon_found_in_species
CTGGCAGTCCTGACATCAATAACAATACTTTCCGACATCTGGGCTGGCAGAA	57227	57842	57177	57229	1	PAC_scaffold_051	PAC_17995	56636	57842	None	9471	908	45731	No_constitutive_exon_found_in_species
AAGCGAGGAGATGGTAAGGTGATGTATCTCATACTAATAGGGAATATAAGGT	78172	78527	78122	78174	1	PAC_scaffold_051	PAC_18001	77924	79831	None	9471	908	45731	No_constitutive_exon_found_in_species
CGTCATTTTCCAAGTCTTCGTCTATCCAATATTGAGCGACAGGGTACGAGAA	123962	124538	124588	124536	-1	PAC_scaffold_051	PAC_18015	123848	125952	None	9471	908	45731	No_constitutive_exon_found_in_species
GTGAGTCTTCCCAGAGAAGCGTGGAAGAACAATCACTCATGGGAGTGCAGGA	167886	168372	167836	167888	1	PAC_scaffold_051	PAC_18025	166342	168372	None	9471	908	45731	No_constitutive_exon_found_in_species
TGGTATGTCGGAGTTCTTGCTGTATAATTTAGGAGATTGATGGGTAGTAGCT	178197	178311	178147	178199	1	PAC_scaffold_051	PAC_18027	176832	178864	None	9471	908	45731	No_constitutive_exon_found_in_species
GAATCTGTGTAGTCATCGAAATCCTCCACAGCGCTAAAGCAAGGGCACAGGG	195244	195658	195708	195656	-1	PAC_scaffold_051	PAC_18032	194793	196642	None	9471	908	45731	No_constitutive_exon_found_in_species
CATTTCCAAGCCATGATGGTACTGGGAAGGTGGCTGATGTGGGAATGAAGGG	297301	297683	297733	297681	-1	PAC_scaffold_051	PAC_18056	296735	298070	None	9471	908	45731	No_constitutive_exon_found_in_species
CGGTAACAACAAAAAGCTAGCTCTTTCTTAACAAAGACGTGTATGGGCAGGG	34321	34627	34677	34625	-1	PAC_scaffold_052	PAC_18073	34321	35130	None	9471	908	45731	No_constitutive_exon_found_in_species
TCAATCTCAAGTTGAAGATTTGATCGTGGCTAACCGAGGGAATGAAACAGAG	147654	147809	147859	147807	-1	PAC_scaffold_052	PAC_18112	147654	148074	None	9471	908	45731	No_constitutive_exon_found_in_species
GGGAAGTATGACCTATACGCATATCTGTCTGACTTTCTAACCGAGGGTAGGA	275975	276292	276342	276290	-1	PAC_scaffold_052	PAC_18145	275975	277952	None	9471	908	45731	No_constitutive_exon_found_in_species
TAAGTCTTCTTGTTCTCACGATGCTTGAATTGGAGGCTAACGGGAAACAGAA	27971	28088	28138	28086	-1	PAC_scaffold_053	PAC_18156	27971	29767	None	9471	908	45731	No_constitutive_exon_found_in_species
GGTTTTTCGTTAGTTTGGCAATTATTGTGTATGCTAATTTGGGGGCTTAGGA	82874	82938	82824	82876	1	PAC_scaffold_053	PAC_18179	81931	82938	None	9471	908	45731	No_constitutive_exon_found_in_species
TTAGGGGGAAGAGCCGCCCCCGACATACGATTTATCTGAGTGGGAAAAAGAT	190681	190811	190631	190683	1	PAC_scaffold_053	PAC_18202	190473	191626	None	9471	908	45731	No_constitutive_exon_found_in_species
TGGGTATACAATCTTTTGCCTACATACCAAGACTAATTGCGGGTGGACAGTG	76169	78258	78308	78256	-1	PAC_scaffold_055	PAC_18352	76030	78731	None	9471	908	45731	No_constitutive_exon_found_in_species
TGAGAGTACCTATGCAGAGACGTTTGTATGTGCTAACATGATGTGGGTAGTA	89770	89856	89906	89854	-1	PAC_scaffold_055	PAC_18356	88657	91231	None	9471	908	45731	No_constitutive_exon_found_in_species
AACCCATTATCTGAGAATATGAAGCACATTTACTAATATGGGGACAAAAGGA	207469	208331	208381	208329	-1	PAC_scaffold_055	PAC_18368	207469	210340	None	9471	908	45731	No_constitutive_exon_found_in_species
GTAAATGGAGACTGATGAGATGATATGAAATGGAGCTAATCATAGGGAAGAT	82483	83518	82433	82485	1	PAC_scaffold_054	PAC_18263	82401	84054	None	9471	908	45731	No_constitutive_exon_found_in_species
CAGTGTGAGTGAATCTTAGAACTCCTTTGAAAATCTGCTAACTGGGACAGTG	100657	101011	101061	101009	-1	PAC_scaffold_054	PAC_18267	100424	101174	None	9471	908	45731	No_constitutive_exon_found_in_species
TGAGTTGCGTACGCATTCACAAACCTTTTATCTGCTGTTAGGGAGAAAAGGT	200724	201155	201205	201153	-1	PAC_scaffold_054	PAC_18306	199942	201394	None	9471	908	45731	No_constitutive_exon_found_in_species
ATTTGCATCAGGTCTCGGAACTGATTAAAGATTTACCGAATGTGGGGTAGCT	252299	252498	252548	252496	-1	PAC_scaffold_054	PAC_18325	251422	252602	None	9471	908	45731	No_constitutive_exon_found_in_species
TAAGTGCAGCATACTTCCACAACAGGCATGGAAACTGACCGGGAGCGCAGGG	48180	48541	48130	48182	1	PAC_scaffold_056	PAC_18393	46967	48541	None	9471	908	45731	No_constitutive_exon_found_in_species
TCTGCTGATACCTTGCGAGATTTTTGGAGGCACCAATTGGGGAAACTTAGGA	109518	109537	109587	109535	-1	PAC_scaffold_056	PAC_18411	107452	110797	None	9471	908	45731	No_constitutive_exon_found_in_species
TAAGGAAGTTAGACCGCAATCTTTGAATTCGAGGTTACTAACGGGAGCAGTT	171806	172022	171756	171808	1	PAC_scaffold_056	PAC_18426	171516	173543	None	9471	908	45731	No_constitutive_exon_found_in_species
CGTGGTCAGGTTGGATTGGAGAGTCATGGCCAAGAATGTGGGATTGGTAGAC	175864	175947	175814	175866	1	PAC_scaffold_056	PAC_18427	174184	175947	None	9471	908	45731	No_constitutive_exon_found_in_species
GAAGTGGAAGTTGTGGGTTCATGTGAGAGAGTGAAGCTGACGGGATACAGGT	218365	218479	218315	218367	1	PAC_scaffold_056	PAC_18444	217493	218479	None	9471	908	45731	No_constitutive_exon_found_in_species
TTCCTCTCTTCCAACAAAATAGCGGTTCGCGTACTGATACTCAAGGGCAGGC	251361	252030	252080	252028	-1	PAC_scaffold_056	PAC_18457	250858	252530	None	9471	908	45731	No_constitutive_exon_found_in_species
TCAATACTCCTCTTTAACCGTCTTACCTATTCTCTGACATGGGCGCGTAGGT	181343	182263	182313	182261	-1	PAC_scaffold_057	PAC_18510	180125	183214	None	9471	908	45731	No_constitutive_exon_found_in_species
GTGAGTAATCCGATGTTAAAATTAGAGCGGCGATTCTAAGGGGATTGTAGCA	267593	267817	267543	267595	1	PAC_scaffold_057	PAC_18530	267421	269650	None	9471	908	45731	No_constitutive_exon_found_in_species
TGGCATCATGATCTGCTGCAAATCTTGCGCATGCTGACGAGGGACAATAGAG	272520	275183	272470	272522	1	PAC_scaffold_057	PAC_18532	272378	275183	None	9471	908	45731	No_constitutive_exon_found_in_species
AGTGGCGTCTTGAAGACCCCGCGCGAATCGAGCTGACATTGGGATTGCAGAC	278996	279093	278946	278998	1	PAC_scaffold_057	PAC_18534	278736	280288	None	9471	908	45731	No_constitutive_exon_found_in_species
CTCTCAAATGTCCGAAAGAAGCATACTAATTCCGAGATTTTGGGAAACAGGG	79291	79672	79241	79293	1	PAC_scaffold_058	PAC_18561	77964	79672	None	9471	908	45731	No_constitutive_exon_found_in_species
TCCCCAGATTGCATGAATGAATTAAACTAACTTAAGTTCGTGGGGTGCAGGA	91249	91363	91413	91361	-1	PAC_scaffold_058	PAC_18566	89852	91736	None	9471	908	45731	No_constitutive_exon_found_in_species
TAAGTAAAGATCATTGCGCACCATTCCGTATACTAATCACTGCGGGACAGAC	102338	102455	102288	102340	1	PAC_scaffold_058	PAC_18571	101848	103296	None	9471	908	45731	No_constitutive_exon_found_in_species
AGTCAGTATTGTGTGTCTGAAATTGGTAGGGGATGCTGATCGAGGGACAGGA	121209	121382	121159	121211	1	PAC_scaffold_058	PAC_18576	120855	122380	None	9471	908	45731	No_constitutive_exon_found_in_species
TTACTTTCACGATATGATGACGGATGAAATGAGCTGAGATGTGGGAATAGGA	193102	193414	193052	193104	1	PAC_scaffold_058	PAC_18599	192666	193637	None	9471	908	45731	No_constitutive_exon_found_in_species
ACGAACTCGATGACAAAGATGACAGCTTCTCGGTGCTGACGGGAAGATAGGT	21241	21278	21191	21243	1	PAC_scaffold_059	PAC_18615	20916	22405	None	9471	908	45731	No_constitutive_exon_found_in_species
AGTTCCGTTCGCCGGCAGGACATTTTCAACTCAAGATTGGGGAAAACCAGAG	58525	58589	58475	58527	1	PAC_scaffold_059	PAC_18626	56321	58589	None	9471	908	45731	No_constitutive_exon_found_in_species
ATCTAGAGATCTAGAACTGTATGTGTTCAATTGTGCTAATGGCGGGGTAGCA	194129	195732	194079	194131	1	PAC_scaffold_059	PAC_18673	193847	195842	None	9471	908	45731	No_constitutive_exon_found_in_species
GATTGGTGTTGTTGCTGGGAATGCTTTGCTAACTTGGTGGTGGGGTAAAGCT	195831	195842	195781	195833	1	PAC_scaffold_059	PAC_18673	193847	195842	None	9471	908	45731	No_constitutive_exon_found_in_species
CCTTTTGAGCGTGGGGAGGTTGTGGAAGATGGTGCTGATAGGGATGGCAGGC	102740	102897	102690	102742	1	PAC_scaffold_060	PAC_18718	102162	103546	None	9471	908	45731	No_constitutive_exon_found_in_species
AACGTGAGTTTTCTGGGAACATTTCATGCGTCAATACTAACGGGTAACAGTC	210567	211725	210517	210569	1	PAC_scaffold_060	PAC_18755	207148	211725	None	9471	908	45731	No_constitutive_exon_found_in_species
TGAGATGCTGGGCTGGAGAATTTGGAGAGTGGATGATTGATGATGGGTAGAC	238244	238368	238194	238246	1	PAC_scaffold_061	PAC_18816	237993	239438	None	9471	908	45731	No_constitutive_exon_found_in_species
CTGTGCGAACTCCGATGTGGGGGTCTAGAGCTAACGGGCGCACGGAATAGAT	157626	157707	157576	157628	1	PAC_scaffold_062	PAC_18858	157365	158589	None	9471	908	45731	No_constitutive_exon_found_in_species
GCATTTTCACGCCAGGTATTATTATTGTTGTAGGAATTATGGGATTATAGAG	222185	222440	222135	222187	1	PAC_scaffold_063	PAC_18917	220694	222440	None	9471	908	45731	No_constitutive_exon_found_in_species
GTTTTCCTTTCTAGAGAGGGGTGGGGTGATAAGATGCTGATGGGTGGCAGTT	12185	12226	12135	12187	1	PAC_scaffold_064	PAC_18923	11477	13829	None	9471	908	45731	No_constitutive_exon_found_in_species
CGAGTCCGGGACATTCTGAAAGACCACATGCTTTAGGGTCGAAGTATTAGAA	53034	53180	53230	53178	-1	PAC_scaffold_064	PAC_18937	52186	53650	None	9471	908	45731	No_constitutive_exon_found_in_species
CGATGGTTGGGGGAGGAATAGGAAGAATGACTGACTGATGTGGGACATAGCG	118048	118136	117998	118050	1	PAC_scaffold_064	PAC_18957	116953	118596	None	9471	908	45731	No_constitutive_exon_found_in_species
TAGTGGGAAAAGGGGCCCGAAGAGGTATAAGTGCAGCGAAAAGGGACTAGCC	175395	175656	175706	175654	-1	PAC_scaffold_065	PAC_19027	174919	176416	None	9471	908	45731	No_constitutive_exon_found_in_species
GTCTAGTCAGCGAGACTTGGGTGAATGAGCTAACTTCTTTATGGTGGGAGAT	191163	191354	191404	191352	-1	PAC_scaffold_065	PAC_19030	191163	191790	None	9471	908	45731	No_constitutive_exon_found_in_species
GTAAGTTGTTAATGGGACTCAAGTACAAGCGTATGAGCTGACTGGGAAAGGA	204109	204171	204221	204169	-1	PAC_scaffold_065	PAC_19032	203865	204290	None	9471	908	45731	No_constitutive_exon_found_in_species
ATGGGAGTAGGTGCAACGCAACATGCGATTAAGACTGCGGGTGGTGAGAGGA	116796	117144	117194	117142	-1	PAC_scaffold_066	PAC_19079	116796	118065	None	9471	908	45731	No_constitutive_exon_found_in_species
CTGCCAGGGGCATCATAGACTCCTCGTTCCTTTGTTTTTGGGACAACAAGGT	862	1381	812	864	1	PAC_scaffold_067	PAC_19106	728	2025	None	9471	908	45731	No_constitutive_exon_found_in_species
TTAGAATCGGCCTTTTTGATTGGAAAAGCATTTATTGACTTGGGGACTAGGA	62236	62332	62382	62330	-1	PAC_scaffold_067	PAC_19119	61990	63348	None	9471	908	45731	No_constitutive_exon_found_in_species
ATGTAAGAAGGGATGTGTTAAACGAGAGCTATAGCTAACTTGGGTGGCAGGC	152326	153142	152276	152328	1	PAC_scaffold_067	PAC_19143	151027	153142	None	9471	908	45731	No_constitutive_exon_found_in_species
ACTGTACTTGACTTGTTTGTCTATGGCTGATCGTTTGCTGAACGGGACAGGC	165575	165897	165525	165577	1	PAC_scaffold_067	PAC_19147	164594	166238	None	9471	908	45731	No_constitutive_exon_found_in_species
TTCCTCAACGCTGTTCTACAAGATATGAATACAACGCTTATGGGGTGCAGTG	167932	168360	168410	168358	-1	PAC_scaffold_067	PAC_19148	167243	169191	None	9471	908	45731	No_constitutive_exon_found_in_species
TGACGATGACGATGATGATGAGGATTGAGATACTGATGGAGGGTGAATAGCA	16020	16134	16184	16132	-1	PAC_scaffold_068	PAC_19165	14731	16601	None	9471	908	45731	No_constitutive_exon_found_in_species
TCTGGTATTGTCTATCCTCCTTCGTTGAGGTGCAACACTAATGTGGGCAGGG	55001	55242	54951	55003	1	PAC_scaffold_068	PAC_19181	53771	57530	None	9471	908	45731	No_constitutive_exon_found_in_species
GCAAGTCAACTCCCTACCCTACTTCGATGTCGCATTCTGACGGGGAATAGGA	99961	100129	99911	99963	1	PAC_scaffold_069	PAC_19263	99728	100283	None	9471	908	45731	No_constitutive_exon_found_in_species
TGGTGAGTTTACAACAACTGCGATTAAGGAATAGGAGCTGATGGGAGTAGTA	122197	122333	122147	122199	1	PAC_scaffold_069	PAC_19268	121775	123678	None	9471	908	45731	No_constitutive_exon_found_in_species
GTCTGGCGAGAAGGTGGGAGTAAAAGCGATGCTGACCGGGAAAATGACAGCT	169700	170122	170172	170120	-1	PAC_scaffold_069	PAC_19281	169141	170892	None	9471	908	45731	No_constitutive_exon_found_in_species
CTTAGACTGAATGGTTATGATCTTGATGAACGCTCGGGATGGGGGACAAGCT	59780	60646	60696	60644	-1	PAC_scaffold_070	PAC_19303	59780	61458	None	9471	908	45731	No_constitutive_exon_found_in_species
AGGTACGTCTTGCTTCCGTTGCTGACTCTTCATACTAATTAATTGGGCAGCC	76749	77161	77211	77159	-1	PAC_scaffold_070	PAC_19306	76749	79059	None	9471	908	45731	No_constitutive_exon_found_in_species
TGGTTTCGCTGACTCGAGGTGATTGCCGCATAGCCACTAAATGGGGACAGAA	102281	102340	102231	102283	1	PAC_scaffold_070	PAC_19313	101634	103726	None	9471	908	45731	No_constitutive_exon_found_in_species
CTTGAGGTATGAATTCCCCGCACTATGTGGACTTGACTGACGTGGGATAGTG	117293	118016	118066	118014	-1	PAC_scaffold_070	PAC_19318	116812	118983	None	9471	908	45731	No_constitutive_exon_found_in_species
TTCCCGTGCCGCAACTTCATCACTGCAGCTAATCGATGATAGATGGGTAGAC	9607	9698	9748	9696	-1	PAC_scaffold_071	PAC_19342	8458	9981	None	9471	908	45731	No_constitutive_exon_found_in_species
GATGTGACCCGCTCTAAAATTCCCGGGTACGAGTGCTGAATAGGGCATAGGA	77486	78134	77436	77488	1	PAC_scaffold_071	PAC_19362	77306	79067	None	9471	908	45731	No_constitutive_exon_found_in_species
CCCTAATCTCACGAAAGAAGTATACTGACTTGAGGATGTTGGGTAAATAGAC	51378	52148	52198	52146	-1	PAC_scaffold_073	PAC_19441	51378	52286	None	9471	908	45731	No_constitutive_exon_found_in_species
AGTTGTTAAACTGCAGGAGGATTTGTTTGATCGCTTTGGGGAAGCTGCAGAA	66015	66797	65965	66017	1	PAC_scaffold_073	PAC_19447	62447	67687	None	9471	908	45731	No_constitutive_exon_found_in_species
TGTCGAACGAAAGTCATGAGAAAGACAATTTTGCTATCGCCAAGGGTCAGGC	128761	128893	128943	128891	-1	PAC_scaffold_073	PAC_19464	125375	130111	None	9471	908	45731	No_constitutive_exon_found_in_species
GGAGATTAATTATATCATACTAAGGAGTCGTTCCCTGCACACTGGGGCAGAG	162399	162660	162349	162401	1	PAC_scaffold_073	PAC_19472	161984	164544	None	9471	908	45731	No_constitutive_exon_found_in_species
GGGCGTTGTGGAGTTTGCTTGCCGCGAGACCGGAGGGGACGGAGTTATAGAC	67884	67930	67980	67928	-1	PAC_scaffold_075	PAC_19511	67634	69283	None	9471	908	45731	No_constitutive_exon_found_in_species
AAGCATCGGAACACCCTTCAGCGACGGTTGCAAGCTAACTCAGGGCGAAGTG	72400	72534	72350	72402	1	PAC_scaffold_076	PAC_19541	70871	72534	None	9471	908	45731	No_constitutive_exon_found_in_species
GATAGGTATGTTGGACTTAGGCTGCGAATCAAATGCTGACAGTTGGGCAGAT	111041	111534	111584	111532	-1	PAC_scaffold_077	PAC_19599	110228	112613	None	9471	908	45731	No_constitutive_exon_found_in_species
CCTACATTTCCCGCCTTGAATTTTGTACCAGAAGCTAATCAAGGGAACAGAG	16840	17088	16790	16842	1	PAC_scaffold_078	PAC_19606	16312	17088	None	9471	908	45731	No_constitutive_exon_found_in_species
GTCTCCTCTTCTTATCTCAGAATCTAAAGTTTAGACGAGGGGAATGTAAGAC	58230	58274	58324	58272	-1	PAC_scaffold_078	PAC_19618	56420	58611	None	9471	908	45731	No_constitutive_exon_found_in_species
TGTGACATGTGGGCCTAGCTGCCTCCTAATCGATACTAACAGGGAGCTAGGA	104941	105085	104891	104943	1	PAC_scaffold_078	PAC_19629	104807	105085	None	9471	908	45731	No_constitutive_exon_found_in_species
AATTTATACCCCAACAGAAAGCAATACTGACCTGACATTCTGGGGATTAGGC	18726	18853	18903	18851	-1	PAC_scaffold_079	PAC_19640	15039	19626	None	9471	908	45731	No_constitutive_exon_found_in_species
GTGAGTGTACATCTACTATACTCTTAGATATGGATGCTGACAGAGGGCAGCG	78975	80946	78925	78977	1	PAC_scaffold_079	PAC_19648	77312	80946	None	9471	908	45731	No_constitutive_exon_found_in_species
GGGAGTAAGTCCTCGCAATCTGAATGGATCACTTTAAATGGGGCATTAAGGT	66070	66202	66020	66072	1	PAC_scaffold_080	PAC_19684	65854	66624	None	9471	908	45731	No_constitutive_exon_found_in_species
CATGGCGCTTTGGAAAGCAAATACTGATTGATACCTCAACTTGGGAATAGAC	90965	92582	90915	90967	1	PAC_scaffold_080	PAC_19689	90515	92582	None	9471	908	45731	No_constitutive_exon_found_in_species
TAGTATGAGCAAAGGGGAGAGAGGGAGATGAGGCTAATTTTTGGGGATAGAG	12080	12239	12289	12237	-1	PAC_scaffold_082	PAC_19740	12080	13244	None	9471	908	45731	No_constitutive_exon_found_in_species
GCTTCAATACCTACTGCTAATCCTTATTCTGCTCTTAACTGGGGCGACAGGG	15842	16510	16560	16508	-1	PAC_scaffold_083	PAC_19780	15284	18721	None	9471	908	45731	No_constitutive_exon_found_in_species
AGAAGATGTAAGTCATCGAGTTATGGGGGAATTGAGTTGACTGGGAATAGTA	57863	58023	58073	58021	-1	PAC_scaffold_083	PAC_19796	57331	58455	None	9471	908	45731	No_constitutive_exon_found_in_species
ATGTGAGTTGTGCAAGAGGACTGGAACATGACTACATCTGACTGGGACAGTT	57727	57815	57865	57813	-1	PAC_scaffold_083	PAC_19796	57331	58455	None	9471	908	45731	No_constitutive_exon_found_in_species
GTAAATTCCTGGAGATGCGGTAAAGAGGTATACTGATGCGGGGTAAACAGGC	12330	12771	12280	12332	1	PAC_scaffold_089	PAC_19910	11726	12771	None	9471	908	45731	No_constitutive_exon_found_in_species
CTTTCGTAGGCAATACGTGCCAATGTAAAATCGCTGCATGAAGGGTTTAGTC	43883	43906	43833	43885	1	PAC_scaffold_089	PAC_19920	43367	47437	None	9471	908	45731	No_constitutive_exon_found_in_species
TTGTGCTTGGTGATGGCAGCTCTGGATAAGAAGCTGAAATTCAGGGACAGTT	23312	23565	23262	23314	1	PAC_scaffold_090	PAC_19933	22083	25415	None	9471	908	45731	No_constitutive_exon_found_in_species
CCTTAATTGATTATAGCCTATTAGGCGTTCGCTAAATAAAGGGGTCGCAGAT	8066	8681	8016	8068	1	PAC_scaffold_092	PAC_19965	7704	8681	None	9471	908	45731	No_constitutive_exon_found_in_species
CTGGGAAGGTAGTCGGAGATGCAGTGGCTGAAGAGAGTACAGAGGGATAGGC	68023	68388	67973	68025	1	PAC_scaffold_092	PAC_19980	67523	68388	None	9471	908	45731	No_constitutive_exon_found_in_species
CCCCAAAAAAACTAGAACCCGAAACCACGTTTGCTGACCAGGGAAAACAGTT	27331	27568	27618	27566	-1	PAC_scaffold_095	PAC_20003	27114	30246	None	9471	908	45731	No_constitutive_exon_found_in_species
AATGTATGGCATCCCATTATGGCTCTTCACGGCTGATCACAGGGTCACAGGA	31407	31728	31778	31726	-1	PAC_scaffold_097	PAC_20029	30776	32572	None	9471	908	45731	No_constitutive_exon_found_in_species
CCATGTCACAAAACCCTCCTAGGAAGAAATCTGACAATGAGGGCTGGTAGGA	35680	36392	35630	35682	1	PAC_scaffold_097	PAC_20031	34532	36392	None	9471	908	45731	No_constitutive_exon_found_in_species
TTTTCCCATGCAGAGTGGATGGGCCTCTCATCATGGAGTGGGGTGCATAGTG	19842	19926	19976	19924	-1	PAC_scaffold_106	PAC_20089	18924	20189	None	9471	908	45731	No_constitutive_exon_found_in_species
GTGTAAGTAGCGGAGCCTGGTTGTGCTTGGATAATAACTGATGGGGGCAGAA	27756	28077	27706	27758	1	PAC_scaffold_107	PAC_20105	27582	30186	None	9471	908	45731	No_constitutive_exon_found_in_species
ACTTCAATTGCGGTAGTCCTGGGTATGAGGGCAATCCTGACAAGGGGAAGAC	37103	37305	37355	37303	-1	PAC_scaffold_107	PAC_20109	37103	39140	None	9471	908	45731	No_constitutive_exon_found_in_species
CTAATACGCCCACATACCGATATCATGATAGATTGCTAATGGGAGCACAGCG	7019	7237	6969	7021	1	PAC_scaffold_109	PAC_20125	6691	8415	None	9471	908	45731	No_constitutive_exon_found_in_species
AGTTGCCTCTTTGATAGAAAGTACCATGGATTTCACTAACTCGGGACAAGAT	2771	3887	3937	3885	-1	PAC_scaffold_111	PAC_20141	2771	4493	None	9471	908	45731	No_constitutive_exon_found_in_species
AACATGAAGTAACACTTGGCATGGGACAACTGGCTGACAGAGGGGTCCAGCC	22686	22730	22636	22688	1	PAC_scaffold_116	PAC_20161	22233	23319	None	9471	908	45731	No_constitutive_exon_found_in_species
ATGTCATGGTAAGCCCATCCACTAATTGTTGCTTTTGCGCGGGCTAACAGCC	1955	2105	2155	2103	-1	PAC_scaffold_130	PAC_20183	450	2155	None	9471	908	45731	No_constitutive_exon_found_in_species
