# Supplementary material for: Widespread Separation of the Polypyrimidine Tract From 3′ AG by G Tracts in Association With Alternative Exons in Metazoa and Plants
Source: Front Genet. 2019 Jan 14;9:741. doi: 10.3389/fgene.2018.00741 (PMC6339879; doi:10.3389/fgene.2018.00741)
Supplement: DATA FILE S1 — Sequences of REPAG 3′ SS from each species of fungi. [file Data_Sheet_1.zip › Supplementary data 1/Fungi_Release38_neurospora_crassa_gca_000786625.txt]

REPA_GGG_Sequence	Exon_Start	Exon_End	Pos_-50	Pos_+2	Strand	Chromosome	GeneID	Gene_Start	Gene_End	Gene_Name	Number_of_REPAs	Number_of_REPAs_has_GGG	Number_of_Intron(Intra_genic_Region)	Upstream_Constitutive_Exon
ATCGGTCTGGCATATGTCTGTTGACCTCGATCTGACTTGGGGGTGATTAGTG	60126	60176	60226	60174	-1	GE21scaffold_2	GE21DRAFT_1981	58505	61091	None	3403	379	17133	No_or_no_constitutive_exon
CACATATCCACACTACTAGTCGGCGCTTTCCGCCCGAGCTAGGGACACAGAT	110030	110256	109980	110032	1	GE21scaffold_2	GE21DRAFT_1321585	109803	113178	None	3403	379	17133	No_or_no_constitutive_exon
AAAGAAAGCTCCTACTGGTCAAGAGCAGAAGAAAAGAATGGGGGTTCAAGAG	110548	110570	110498	110550	1	GE21scaffold_2	GE21DRAFT_1321585	109803	113178	None	3403	379	17133	No_or_no_constitutive_exon
AACTCGAATTTCTTTTCTCGGTCGTTGATGTTGAATGTGTGGGTGGAAAGGG	122962	123033	122912	122964	1	GE21scaffold_2	GE21DRAFT_1999	122732	123418	None	3403	379	17133	No_or_no_constitutive_exon
CCAACGCGCCTCACGGACTGTGTTGCTAACCACTTATAAACGGGCGATAGGC	253000	253096	252950	253002	1	GE21scaffold_2	GE21DRAFT_2038	251797	254851	None	3403	379	17133	No_or_no_constitutive_exon
TAAGACGGCATGAGGCGGGCAGACTTGACGCCTAGCTAGGGAGTGAATAGTC	510045	510163	510213	510161	-1	GE21scaffold_2	GE21DRAFT_1196447	510045	510631	None	3403	379	17133	No_or_no_constitutive_exon
CATCGCCGTTTGGAGTATCCATAAGCGGATCTTATATACCATGGGCGTAGAA	590795	590835	590885	590833	-1	GE21scaffold_2	GE21DRAFT_1269031	590386	592341	None	3403	379	17133	No_or_no_constitutive_exon
CCCTAAATCATCCCATCTGAAAGATTATGCTAAAGTAACGGGATGTGAAGAC	28555	28775	28505	28557	1	GE21scaffold_4	GE21DRAFT_4518	27418	31153	None	3403	379	17133	No_or_no_constitutive_exon
CCCCGGGCAAGCATGAGCGGGGATGTTTCTGACGCGGGCATGATAAGTAGCC	109730	110773	109680	109732	1	GE21scaffold_4	GE21DRAFT_4493	107008	110773	None	3403	379	17133	No_or_no_constitutive_exon
AAGATGTGTGCGCTTGTGGAATAGTTGTCTAATCTGCTTGGGGATGGCAGCC	405134	405205	405084	405136	1	GE21scaffold_4	GE21DRAFT_4398	404965	406563	None	3403	379	17133	No_or_no_constitutive_exon
CGTGACAGAAATGGAAGAAAGATGATGTACTGACAAAAGCATGGGGATAGGT	415748	416129	416179	416127	-1	GE21scaffold_4	GE21DRAFT_4393	415748	416833	None	3403	379	17133	No_or_no_constitutive_exon
TCTTCCTACCTTCCCTCTGTGGCCGTTCGGTAACATGGGGGGGTAAACAGGC	467414	467896	467946	467894	-1	GE21scaffold_4	GE21DRAFT_4378	467414	469091	None	3403	379	17133	No_or_no_constitutive_exon
AACGTATGTTGCATGGATCGGTATTTGTGCTAACACTATGAGGGGGACAGAG	10634	10652	10702	10650	-1	GE21scaffold_5	GE21DRAFT_2269	9174	11214	None	3403	379	17133	No_or_no_constitutive_exon
ACCGGCAATAAGCTCCCACTCGATCAACATACACTGAGCAAGGGCATCAGGA	186145	186557	186095	186147	1	GE21scaffold_5	GE21DRAFT_2330	184907	186557	None	3403	379	17133	No_or_no_constitutive_exon
TGTCACGTTTCCACGCTGACCGAAAACCATGGCGATTTGGGCACGGAAAGAA	297094	297853	297044	297096	1	GE21scaffold_5	GE21DRAFT_2370	296390	297853	None	3403	379	17133	No_or_no_constitutive_exon
AAAGTAGAAAGAAGAGCTAACCGAAAAATTACCTGATTGGGTGGACACAGGC	373664	373834	373884	373832	-1	GE21scaffold_5	GE21DRAFT_2398	373664	374109	None	3403	379	17133	No_or_no_constitutive_exon
GCTGTTCTACCTTTTTTGGTTGACATGTTCGCGAGCTAACAGGGACGTAGGA	384634	385776	384584	384636	1	GE21scaffold_5	GE21DRAFT_2400	380895	385776	None	3403	379	17133	No_or_no_constitutive_exon
TCCTAACAGCATCATTTATGCTTACACGAACTGCCTTGACTGGGCAACAGGA	400384	400590	400640	400588	-1	GE21scaffold_5	GE21DRAFT_2403	399707	401093	None	3403	379	17133	No_or_no_constitutive_exon
AGATTAGGTCTGTGATTTTCTGAGCGCTGGTGATCTATTTGTTGGGATAGGA	407575	407638	407688	407636	-1	GE21scaffold_5	GE21DRAFT_1304587	407146	409314	None	3403	379	17133	No_or_no_constitutive_exon
TCGTATGTAACGCTCGTCCGGCCGAGTCCGTAAATAGGGTGGACGTGTAGTC	446838	446996	446788	446840	1	GE21scaffold_5	GE21DRAFT_1304597	446334	446996	None	3403	379	17133	No_or_no_constitutive_exon
GAGTCCAATTTTTGGTTCAATGCGTAAAATGAAACTAACCCAGGGCACAGGA	466466	466659	466709	466657	-1	GE21scaffold_5	GE21DRAFT_1330370	466466	467563	None	3403	379	17133	No_or_no_constitutive_exon
ACTACCCCAGACTGCCATCAGCTTCACAGCTAACCGTTGTTGGGACATAGTC	233135	234924	233085	233137	1	GE21scaffold_6	GE21DRAFT_1269471	233064	234924	None	3403	379	17133	No_or_no_constitutive_exon
CAAGAGCACCTGGCCGGATACTCGATACTGACGCTTAGTGATGGGAACAGGA	426644	426720	426594	426646	1	GE21scaffold_6	GE21DRAFT_451	426293	428377	None	3403	379	17133	No_or_no_constitutive_exon
TCACCCGCATTACAATGTTGCGACTATACTGACGCGAGATGGGATAATAGAC	439418	440929	439368	439420	1	GE21scaffold_6	GE21DRAFT_455	437506	440929	None	3403	379	17133	No_or_no_constitutive_exon
CCTCCTCTCTATATTCTCAACGCTCATAACCAATGCTAATCATGGGACAGAT	353280	356630	353230	353282	1	GE21scaffold_7	GE21DRAFT_1269615	352325	357080	None	3403	379	17133	No_or_no_constitutive_exon
CGTCGTGGTCTTGTCGTAGGATCCATCTGGCCTGTGATTCGGGTGATCAGTC	52090	52190	52240	52188	-1	GE21scaffold_8	GE21DRAFT_1354458	51323	52645	None	3403	379	17133	No_or_no_constitutive_exon
AGTCGATGACACGCGCTGCGGTGCTGATAACGAAGCCTTACTGGGAAGAGAA	51323	51559	51609	51557	-1	GE21scaffold_8	GE21DRAFT_1354458	51323	52645	None	3403	379	17133	No_or_no_constitutive_exon
AAAAAGACATAGCGTTCCATCTCAATTTCGCGTCGCATGGGTAAAAACAGAC	225621	226430	225571	225623	1	GE21scaffold_8	GE21DRAFT_1304841	224610	228647	None	3403	379	17133	No_or_no_constitutive_exon
GTGCTGATCATTGAACCTTCAGAGTCGCTCGCTAACCGCCTACGGGGTAGAT	264656	264994	265044	264992	-1	GE21scaffold_8	GE21DRAFT_7232	262075	265385	None	3403	379	17133	No_or_no_constitutive_exon
AGTCGTCTATACCTGGGCTTGTACGGTTCGACAATAGCTTACGGGTCAAGGT	263054	264603	264653	264601	-1	GE21scaffold_8	GE21DRAFT_7232	262075	265385	None	3403	379	17133	No_or_no_constitutive_exon
CTTTGAGCTGGTTGGACGACGTGCTAATACGTAAGGTTCTCGACGGGCAGCT	428227	428452	428502	428450	-1	GE21scaffold_8	GE21DRAFT_7273	427526	429294	None	3403	379	17133	No_or_no_constitutive_exon
TCATCATAGCGCCAACCCATCCTATTCATTGCGCTAACATACGGGAACAGGT	86544	87751	87801	87749	-1	GE21scaffold_9	GE21DRAFT_6419	86544	88720	None	3403	379	17133	No_or_no_constitutive_exon
TGAGTTACAAAACGGAACATCGAGAGTGACTCCGAGCTAACAGGGATCAGAT	274252	276321	274202	274254	1	GE21scaffold_9	GE21DRAFT_6362	272217	276321	None	3403	379	17133	No_or_no_constitutive_exon
TCGGTATGGTCGAGGAGTTAGCGTTGCTGACATGTGGAACTGGGGATTAGGT	126935	127097	126885	126937	1	GE21scaffold_10	GE21DRAFT_6102	125621	127472	None	3403	379	17133	No_or_no_constitutive_exon
GCGGCTTTTCATGAGAACATGAACATAAACTGACATGCCTTGCGGGAAAGGG	147215	147306	147165	147217	1	GE21scaffold_10	GE21DRAFT_6095	146502	148795	None	3403	379	17133	No_or_no_constitutive_exon
ACTCGACACCCCCCTTTTGTAACCGTAACTTACGAACCGGGTGACAACAGGC	201945	202808	202858	202806	-1	GE21scaffold_10	GE21DRAFT_6078	200636	205050	None	3403	379	17133	No_or_no_constitutive_exon
GTCTGGCCTACATCTTCATCTACCCGTTGTGTTGACCGCAGGGAAACCAGAC	257492	258939	257442	257494	1	GE21scaffold_10	GE21DRAFT_6063	256658	258939	None	3403	379	17133	No_or_no_constitutive_exon
GTAGTGGTAGCCCATGGTTCAGCTGAACTGAGGGGTCTAGGGGTCCAAAGGT	73878	73973	73828	73880	1	GE21scaffold_11	GE21DRAFT_1199686	73789	73973	None	3403	379	17133	No_or_no_constitutive_exon
TTTACAGTAAGCTAACTCAAGTGCGCCTTTGCACTTCTCCCGGGGAGCAGAC	250811	252252	252302	252250	-1	GE21scaffold_11	GE21DRAFT_1507	250811	253935	None	3403	379	17133	No_or_no_constitutive_exon
CACCATCCGGCCGATGACAGTGAAGTTTTATGTTGACCCCAGGGAAACAGCT	362379	363805	363855	363803	-1	GE21scaffold_11	GE21DRAFT_1468	360843	365427	None	3403	379	17133	No_or_no_constitutive_exon
GACCCATATGTCCTCAACTGACTGACCGACTGACGTTTACTGGGAAACAGAC	60371	60504	60554	60502	-1	GE21scaffold_12	GE21DRAFT_7550	58705	60894	None	3403	379	17133	No_or_no_constitutive_exon
CGTCGATTGAAAGAAATGGGCGGAGTTATATCGGTTTCAAAAGGGAGCAGAC	61999	62152	62202	62150	-1	GE21scaffold_12	GE21DRAFT_1199957	61704	62303	None	3403	379	17133	No_or_no_constitutive_exon
TGGACCTTTTAAATGGAGGAAGGAGCGGTGGTGGGGGATGAGGGTTGAAGTT	61704	61914	61964	61912	-1	GE21scaffold_12	GE21DRAFT_1199957	61704	62303	None	3403	379	17133	No_or_no_constitutive_exon
CTTCGCCTCTTAAAAGCTAAAACCGACAACAAATGTAGGTAATTGGGCAGTG	73817	73908	73767	73819	1	GE21scaffold_12	GE21DRAFT_1340673	72239	73908	None	3403	379	17133	No_or_no_constitutive_exon
GTCTTCTCAATCATTTCAATAGATCACGCTAATCAAATCCGGGTGGGCAGTT	308665	309871	308615	308667	1	GE21scaffold_12	GE21DRAFT_7457	306216	309871	None	3403	379	17133	No_or_no_constitutive_exon
GTCTCGAAAACTGGCCTCAGGCGAAATGCTAATTTCCTTGGGGACAACAGAA	383417	384056	383367	383419	1	GE21scaffold_12	GE21DRAFT_7432	382402	384056	None	3403	379	17133	No_or_no_constitutive_exon
GAGAGTGGAATTTGGACTCTCAGACTGTGTTGAGACGAACTGGGCGGTAGCC	394412	394482	394362	394414	1	GE21scaffold_12	GE21DRAFT_7429	394280	394887	None	3403	379	17133	No_or_no_constitutive_exon
GCCGCCGAGACACTGGAAAAGTGGAATATCCTTGCTAACCTTGGGAATAGTC	52579	53670	53720	53668	-1	GE21scaffold_13	GE21DRAFT_7406	52579	56235	None	3403	379	17133	No_or_no_constitutive_exon
GCTTCTGCAGATTCGAAGGGGGGGAAATATGATGCTAACAATGGGAACAGTG	129654	129679	129604	129656	1	GE21scaffold_13	GE21DRAFT_7380	129257	130993	None	3403	379	17133	No_or_no_constitutive_exon
GCCCCCTTTTACTCCACCACCTACCACTTATACTGACTGTGAGGGTATAGGT	145876	146143	145826	145878	1	GE21scaffold_13	GE21DRAFT_7373	145080	146525	None	3403	379	17133	No_or_no_constitutive_exon
TTGCCGAACCTCGCGCTTGTAAAACCAATGCTGACGGCGTGGGTGGATAGGT	162035	162198	162248	162196	-1	GE21scaffold_13	GE21DRAFT_7368	160520	162883	None	3403	379	17133	No_or_no_constitutive_exon
CAGTGATTCCTGCAACATGAACTTCGGTCTGAACTGACGCCGTGGGGCAGAA	185322	185446	185272	185324	1	GE21scaffold_13	GE21DRAFT_7361	184738	186913	None	3403	379	17133	No_or_no_constitutive_exon
ACAATACTCTTTCATGGGTTGGACACCGCTAACTGGCATGATGGGTGTAGGT	225983	226263	226313	226261	-1	GE21scaffold_13	GE21DRAFT_7347	222191	227668	None	3403	379	17133	No_or_no_constitutive_exon
TTGGTGGAATTGCGCCTGGAGAAGTTGAAATATGTTGATGGGGTGTGTAGCC	39078	39086	39136	39084	-1	GE21scaffold_14	GE21DRAFT_9506	39078	40126	None	3403	379	17133	No_or_no_constitutive_exon
GTCTTGATATAATAGTTGCTAACGCTTGGTATGATGGTTCGGGGGTATAGCT	91542	91551	91601	91549	-1	GE21scaffold_14	GE21DRAFT_9489	90479	92506	None	3403	379	17133	No_or_no_constitutive_exon
GCCCACGAGGAGCGCGAGAACATAATCAGCTATCAAGGCTTCGGGAACAGAG	118008	118039	117958	118010	1	GE21scaffold_14	GE21DRAFT_1200572	114292	118039	None	3403	379	17133	No_or_no_constitutive_exon
TGGCCCGATATGCGATCTCGAATGAAACTAAACTAACCATGATGGGTTAGGC	170439	170725	170775	170723	-1	GE21scaffold_14	GE21DRAFT_9470	170439	171419	None	3403	379	17133	No_or_no_constitutive_exon
ACTCGTCTTGGTACTTCTTCGCTGACCACTCCCTCTCTGCCCGGGAATAGGA	199005	201307	201357	201305	-1	GE21scaffold_14	GE21DRAFT_9460	199005	201511	None	3403	379	17133	No_or_no_constitutive_exon
TCCCTGGCTCCCTTTTTCATTCTCTAATCACCATGACGGGCCAAAAAAAGGT	81648	82883	82933	82881	-1	GE21scaffold_15	GE21DRAFT_4707	81648	83275	None	3403	379	17133	No_or_no_constitutive_exon
AAACTCTTTCGTTTTACAGAAACCCAACTTTGTCTAACCAAGGGCACAAGTT	126895	127576	126845	126897	1	GE21scaffold_15	GE21DRAFT_4719	126293	127576	None	3403	379	17133	No_or_no_constitutive_exon
CGCGGGGATCATGTTGAGACGGAGATGGGATACTGACGCTCGGGGTACAGTT	131247	131335	131197	131249	1	GE21scaffold_16	GE21DRAFT_7609	130405	135008	None	3403	379	17133	No_or_no_constitutive_exon
GTTTTGGGCAATCTAACCTCGGCGCCTTCGTTTGCTAACGGGAGATACAGTG	259866	260420	260470	260418	-1	GE21scaffold_16	GE21DRAFT_7653	259866	261971	None	3403	379	17133	No_or_no_constitutive_exon
CCGAGGTCATCTGTCTCTGCGTGTGAGCTGCACGATGCCGAAAGGGGCAGCC	374876	375233	374826	374878	1	GE21scaffold_16	GE21DRAFT_1323045	374359	375233	None	3403	379	17133	No_or_no_constitutive_exon
GACAAAACAAGGCCATCAAAATTGGTTTCTGTCCTACTTTGGGCAAATAGTC	7299	7468	7249	7301	1	GE21scaffold_17	GE21DRAFT_1323046	5596	8268	None	3403	379	17133	No_or_no_constitutive_exon
CGGGTAAGACGAGAGTAACAACAATGATGACCCTTTGCAAATGGGTGCAGAA	70761	70805	70711	70763	1	GE21scaffold_17	GE21DRAFT_1201490	70117	71063	None	3403	379	17133	No_or_no_constitutive_exon
AAGAGGACGGTGTGTCGTGTAACTGCGAATAACCTACTTGGGCTATGAAGGC	187003	187117	186953	187005	1	GE21scaffold_17	GE21DRAFT_1305867	186410	187604	None	3403	379	17133	No_or_no_constitutive_exon
CCGGACTGCGTCTTGAGGCGTTATGCATGCTAACAGCTTGGGATCAATAGAT	298635	299666	299716	299664	-1	GE21scaffold_17	GE21DRAFT_3129	298635	301954	None	3403	379	17133	No_or_no_constitutive_exon
TGAGGCGTTTCATATTCGGTCAATCTTCTGATGATGACTCGGCGGGACAGGG	7455	7495	7405	7457	1	GE21scaffold_18	GE21DRAFT_9323	3495	8673	None	3403	379	17133	No_or_no_constitutive_exon
GAGCCACAAAAAAATCTGATGCGTGTGGGTGAGAATTTGGGAAACACCAGCT	68270	68313	68220	68272	1	GE21scaffold_18	GE21DRAFT_1201708	67964	68313	None	3403	379	17133	No_or_no_constitutive_exon
GAGTATTTCCAACGACCAGACAATATCGAGGGGTAGATGGGAGAAAAAAGAA	307524	307586	307636	307584	-1	GE21scaffold_18	GE21DRAFT_1344283	306644	307944	None	3403	379	17133	No_or_no_constitutive_exon
CGCGCGACGCCGACGCTGACGCCCATCGGCCACCTCCGCGAAACGGGAAGAT	350169	350333	350383	350331	-1	GE21scaffold_18	GE21DRAFT_1306023	347415	350778	None	3403	379	17133	No_or_no_constitutive_exon
TGGAAGTCAACCGTCGTTGGTCGTCAAACGAGAAGGGGGAGGAAAAATAGCG	349253	350108	350158	350106	-1	GE21scaffold_18	GE21DRAFT_1306023	347415	350778	None	3403	379	17133	No_or_no_constitutive_exon
TACTTCCCCGTCCTCGGTTCGATCGCTTACCTGTCATGGTTGGGGAACAGAT	13991	16424	13941	13993	1	GE21scaffold_19	GE21DRAFT_8184	12654	16424	None	3403	379	17133	No_or_no_constitutive_exon
TCCCGATAACCCTCAAAAATAACAAGACCTTATGGACTAACAAGGGGCAGGT	226938	227199	226888	226940	1	GE21scaffold_19	GE21DRAFT_8120	225984	227199	None	3403	379	17133	No_or_no_constitutive_exon
TGTTTGTGTGTGTGAGAGTATATGGATGGCTAATCATTGTGGGTGAATAGGT	255002	255458	255508	255456	-1	GE21scaffold_19	GE21DRAFT_8110	255002	257596	None	3403	379	17133	No_or_no_constitutive_exon
ACTTGGAAAAAAACAAAATGTCACAAAACTAATTCCCCGCTTGGGAACAGGT	340965	342109	342159	342107	-1	GE21scaffold_19	GE21DRAFT_8088	340965	342331	None	3403	379	17133	No_or_no_constitutive_exon
AATTCTTGAACTTTTTTTTTTTTTTTTATAAACACGATACCGGGCACGAGGA	70881	71115	71165	71113	-1	GE21scaffold_20	GE21DRAFT_3687	70881	71678	None	3403	379	17133	No_or_no_constitutive_exon
TTTTCTCAACTCACCTCCTGCCGCGCATCATAGCCTTGGGTTAAGAAGAGGC	95912	96140	96190	96138	-1	GE21scaffold_20	GE21DRAFT_1306140	95117	97493	None	3403	379	17133	No_or_no_constitutive_exon
AAGTATGCAGTACTAGTCTAGTACATACACTACACTACACACGCGGGCAGGC	134980	135134	135184	135132	-1	GE21scaffold_20	GE21DRAFT_1306147	134757	135754	None	3403	379	17133	No_or_no_constitutive_exon
GGGGGTGGGTGTGGAATGCTGATAATATGTGGTTTACTGGGGGAGAAAAGGC	239241	239475	239191	239243	1	GE21scaffold_20	GE21DRAFT_2512	238704	239916	None	3403	379	17133	No_or_no_constitutive_exon
GAGACTGTGAGGGGGAAAAGGGGGAGGATGGGGAAAAGGAGGGTAAAGAGGG	361721	361934	361671	361723	1	GE21scaffold_20	GE21DRAFT_1202201	361193	362211	None	3403	379	17133	No_or_no_constitutive_exon
TGGTCCATCGTTCATGTTTGAAAACACATGTTGCACCGGGATGGTGGAAGAT	49990	50097	49940	49992	1	GE21scaffold_21	GE21DRAFT_1252000	49614	50097	None	3403	379	17133	No_or_no_constitutive_exon
TGAGCGAAAAGTCTTGTCGGACCTGTCAAATGAAGAGAAAAACGGGAAAGTC	299842	300276	299792	299844	1	GE21scaffold_21	GE21DRAFT_9681	299211	300276	None	3403	379	17133	No_or_no_constitutive_exon
CTAGAGGTAACAGGCAAAGCTGACAGTCCAGGGCATGAGGGGAATCAAAGTT	109977	110555	110605	110553	-1	GE21scaffold_22	GE21DRAFT_4175	109977	111271	None	3403	379	17133	No_or_no_constitutive_exon
AGAGAACAGATGGAAAAGGGGACAGTTTGGCTAACGTTTGGGGAAAATAGTA	152874	152898	152824	152876	1	GE21scaffold_22	GE21DRAFT_4187	152376	154161	None	3403	379	17133	No_or_no_constitutive_exon
GGTATGGGAACCCGCAGAGAGCCGCACGTGCTAACCAGTTGGGTTGATAGTC	159821	160147	160197	160145	-1	GE21scaffold_22	GE21DRAFT_4192	158823	161987	None	3403	379	17133	No_or_no_constitutive_exon
AGTCCACTGTGTCGAATGGAGTCAACTCCTGGAACGGAACGGGAATGGAGCT	159412	159524	159574	159522	-1	GE21scaffold_23	GE21DRAFT_1306440	158662	159699	None	3403	379	17133	No_or_no_constitutive_exon
ACGCTTGCTTTTATACTTTACGAACCAAAGCCTGATGATAGGGACGAAAGCG	222497	222606	222656	222604	-1	GE21scaffold_23	GE21DRAFT_7903	220055	223410	None	3403	379	17133	No_or_no_constitutive_exon
CGCGCCAGTGCTTGCGCTGTAACGAAAGCTTACTGACGGGCGGATAAAAGAT	221117	222419	222469	222417	-1	GE21scaffold_23	GE21DRAFT_7903	220055	223410	None	3403	379	17133	No_or_no_constitutive_exon
GAATGGCTTCATCTGAATGGTCGAAGCGGTTGTCGAATGGGGATTGGTAGAT	54295	54429	54479	54427	-1	GE21scaffold_24	GE21DRAFT_1203362	54295	54903	None	3403	379	17133	No_or_no_constitutive_exon
GAGGTAGCCATCCACTCGGGGCGAGGTTTCAATGGCTAACTGGGAAGTAGAA	131480	131531	131430	131482	1	GE21scaffold_24	GE21DRAFT_8580	131141	135444	None	3403	379	17133	No_or_no_constitutive_exon
GAAGTACTAATTTCATGATAATGTAAGCTAACAAAGGGAGGGGGATGCAGTG	144388	144408	144458	144406	-1	GE21scaffold_24	GE21DRAFT_8585	144388	144825	None	3403	379	17133	No_or_no_constitutive_exon
TTTGTCTCGTGCTCTATGGTGACTATGATGGGCTAAACGTAGGGCTGCAGTG	73941	74389	73891	73943	1	GE21scaffold_25	GE21DRAFT_8984	73016	74389	None	3403	379	17133	No_or_no_constitutive_exon
CGATACTGCGAGGTGGGAATTATGATTCTGACGGATGGGAAAAACAATAGGC	116960	117058	117108	117056	-1	GE21scaffold_25	GE21DRAFT_8968	114278	117578	None	3403	379	17133	No_or_no_constitutive_exon
GCGAATCCGCGCTGTCAGTTTCGAAACAGAAGAGACGTGGGAGTGTTGAGGC	185270	185952	185220	185272	1	GE21scaffold_25	GE21DRAFT_8947	184374	185952	None	3403	379	17133	No_or_no_constitutive_exon
TGGCATTGCATCAGGTAGGAATGTCCCGATATAAGCTAACATGGGAACAGCG	203960	204441	204491	204439	-1	GE21scaffold_25	GE21DRAFT_8941	202622	205541	None	3403	379	17133	No_or_no_constitutive_exon
TATCCATGCATCCGTCACAGTTATTTCCCTTCCAGGCCGGGAAGCTGAAGCC	226791	226955	226741	226793	1	GE21scaffold_25	GE21DRAFT_1203434	226712	227605	None	3403	379	17133	No_or_no_constitutive_exon
CACGAATTGGCAGTCGGAATACTTTAAGGATCTGTACTAATGGGGCATAGTA	296665	297701	296615	296667	1	GE21scaffold_25	GE21DRAFT_8910	295887	298665	None	3403	379	17133	No_or_no_constitutive_exon
CAGTGCGACCCGGTGCGGTCCTCCTTAGCGGTACAGTGGGGAAAGGACAGGC	231196	231281	231146	231198	1	GE21scaffold_26	GE21DRAFT_1323820	230910	232134	None	3403	379	17133	No_or_no_constitutive_exon
CCATCCAGTCAATCGACGCAGCAGCAGCAACCAAGACGCGGGGAGCACAGAC	231735	232134	231685	231737	1	GE21scaffold_26	GE21DRAFT_1323820	230910	232134	None	3403	379	17133	No_or_no_constitutive_exon
AGGGCGCCGTGATTTGATGTCCCATGTTGCTAATTAGAGAGGGCGAATAGCG	286797	287577	287627	287575	-1	GE21scaffold_26	GE21DRAFT_10634	286797	287805	None	3403	379	17133	No_or_no_constitutive_exon
ATCAAGGATGGACTTGATGACTTCGACACCGAATCGGTCACCACGGGAAGCG	25103	25209	25259	25207	-1	GE21scaffold_27	GE21DRAFT_1204001	24757	25703	None	3403	379	17133	No_or_no_constitutive_exon
ACACAGACTGGGGCAGATAATCGCTTAGATGCTGACTGGGATGGACATAGGC	32778	32981	32728	32780	1	GE21scaffold_27	GE21DRAFT_4983	32351	34207	None	3403	379	17133	No_or_no_constitutive_exon
AGTATATCGAATCAAAACTAGGTCAGAATGGGAAAGCTAACGGGGAATAGTC	79827	79940	79777	79829	1	GE21scaffold_27	GE21DRAFT_4998	77524	80800	None	3403	379	17133	No_or_no_constitutive_exon
CGAGGCTGGATCAACGCAGGCCTAACGCCAAGTGAACTTGCAGGGATCAGGG	168681	168732	168631	168683	1	GE21scaffold_27	GE21DRAFT_5025	167625	168732	None	3403	379	17133	No_or_no_constitutive_exon
ATAGCAGAGGGTACTACTCATGCTCAAAATGCTTCACTCCGGGTCTGGAGCG	223698	223836	223648	223700	1	GE21scaffold_27	GE21DRAFT_1306842	222905	223906	None	3403	379	17133	No_or_no_constitutive_exon
GAAAACCACCATGCATTAATGGATGAAGACGTCCGTCGGGAAGTCAACAGCG	236925	237184	237234	237182	-1	GE21scaffold_27	GE21DRAFT_1182141	236925	237764	None	3403	379	17133	No_or_no_constitutive_exon
CCGGACTGAACTGACGGAACGCTTTGGCCTCCCCATACTAACATGGGCAGAC	323844	323956	323794	323846	1	GE21scaffold_27	GE21DRAFT_5076	323504	325494	None	3403	379	17133	No_or_no_constitutive_exon
TTCGTGAACGAACAAAAGTTTGCTGACGACGACATTGGGGAATGGTACAGGC	327397	327900	327950	327898	-1	GE21scaffold_27	GE21DRAFT_1282964	327397	329208	None	3403	379	17133	No_or_no_constitutive_exon
CTTGGGGAAATGTTCTTGGACGGTGTCCGGATTTGACGAGGTGGGAGTAGGC	4606	4634	4556	4608	1	GE21scaffold_28	GE21DRAFT_2788	3901	4634	None	3403	379	17133	No_or_no_constitutive_exon
CTGGGCGTGGTTGTTTTGTGGACTGGAGGCTATCCAGGGCGGAACCGGAGAG	103984	104087	104137	104085	-1	GE21scaffold_28	GE21DRAFT_1306899	103325	104453	None	3403	379	17133	No_or_no_constitutive_exon
CGACGCTACTGCAGGTACCGAACGACTGATCACTAGCACTGATGGGGCAGAG	113729	113852	113679	113731	1	GE21scaffold_28	GE21DRAFT_1347459	113202	114255	None	3403	379	17133	No_or_no_constitutive_exon
CGGTGAAAGTGAAGAGTCCAGCCCGGTGGTCAGCTTATCCTATGGGGTAGGA	332985	333091	332935	332987	1	GE21scaffold_28	GE21DRAFT_1306971	332904	333299	None	3403	379	17133	No_or_no_constitutive_exon
GCGCGAACCCTCGGTTTATGTTGATCTTTTGGAATGTTAGGCGGGGCAAGTC	16174	16585	16635	16583	-1	GE21scaffold_29	GE21DRAFT_1306979	16174	16793	None	3403	379	17133	No_or_no_constitutive_exon
TCTTCCCCCATCTTCTATGCGCATGACTAATCAGGGGGGGAACAAAAAAGCG	159251	160154	159201	159253	1	GE21scaffold_29	GE21DRAFT_9203	157484	160154	None	3403	379	17133	No_or_no_constitutive_exon
TCGTTGCCTGTCTCTAACGCGTAATCGTGTGATAGAATCCGGGCATACAGGT	240053	240297	240003	240055	1	GE21scaffold_29	GE21DRAFT_9177	239757	240297	None	3403	379	17133	No_or_no_constitutive_exon
CGTAGCAGCACACGCTCGGCTATTTGTCAAGCTGACGCAAGGGGCAATAGGG	256198	256581	256148	256200	1	GE21scaffold_29	GE21DRAFT_9173	255096	257824	None	3403	379	17133	No_or_no_constitutive_exon
ACCGATGGCCCCTTTGACCACATCAAGCCGCTAACCATCTGGGCGGATAGCC	89250	89750	89800	89748	-1	GE21scaffold_30	GE21DRAFT_9717	88651	90445	None	3403	379	17133	No_or_no_constitutive_exon
GGTGTAGTGTTGTATTGCAGTGGCAAATCAAACTGACCAGGGATTACAAGGT	118577	118602	118652	118600	-1	GE21scaffold_30	GE21DRAFT_9723	115268	119304	None	3403	379	17133	No_or_no_constitutive_exon
TGTTGCATGTGGCGGGAGAGAAATGTGCTGATACGATTTTTGGGGTACAGAG	123677	123917	123967	123915	-1	GE21scaffold_30	GE21DRAFT_9726	123677	124883	None	3403	379	17133	No_or_no_constitutive_exon
CTTTCATGTTCATTGAGGAAGCCATATGCTGACAAGACGGGAAAACACAGTC	134508	135045	134458	134510	1	GE21scaffold_30	GE21DRAFT_9729	132989	135045	None	3403	379	17133	No_or_no_constitutive_exon
TGGAATGGGATGCTGATCGTGACTGACTGAAATGTAATGGGTGGATGTAGGT	202979	203014	203064	203012	-1	GE21scaffold_30	GE21DRAFT_9750	202788	203583	None	3403	379	17133	No_or_no_constitutive_exon
TTCCACACGAGTTAAAAGGGAGGACCAAGTGCTGATGCTGGGACAAACAGGA	314069	314170	314220	314168	-1	GE21scaffold_30	GE21DRAFT_9772	312280	314815	None	3403	379	17133	No_or_no_constitutive_exon
GGAATACCGAGAAAACTGAGGCTGACGATGTGATGGGATGGGATACATAGCC	241773	242269	241723	241775	1	GE21scaffold_31	GE21DRAFT_8250	240709	242269	None	3403	379	17133	No_or_no_constitutive_exon
AAACTCACCACTAACCCACCCCTCTTCTCTCTCCTGAATGTGGGCAACAGGC	86375	86794	86844	86792	-1	GE21scaffold_32	GE21DRAFT_1145	85638	87119	None	3403	379	17133	No_or_no_constitutive_exon
AGCTTCCACGCCGCCATGATCGACATATACTGACAAGCATGGGTTATAAGGG	183588	186049	183538	183590	1	GE21scaffold_32	GE21DRAFT_1180	182413	186049	None	3403	379	17133	No_or_no_constitutive_exon
CGCGGCGTCTTTCTGCAACTTGACTGACTCGAACAGTATTTGGGATATAGCC	228623	228634	228573	228625	1	GE21scaffold_32	GE21DRAFT_1198	228511	229463	None	3403	379	17133	No_or_no_constitutive_exon
TTTTCGTCCCGTTTTGCTTGTCCTGGCAGATTATTAACTAACGGGCGCAGAT	270536	272509	272559	272507	-1	GE21scaffold_32	GE21DRAFT_1215	270536	273764	None	3403	379	17133	No_or_no_constitutive_exon
GCCAGCGATGATTGAGCGAACGCCAAAAGCCTGAAGAGGGGGAATGACAGGA	21971	22053	22103	22051	-1	GE21scaffold_34	GE21DRAFT_8443	21075	22312	None	3403	379	17133	No_or_no_constitutive_exon
CAGCTTCCCTTCCCACGGCATTGGAAATGCGAACTGACGGGGAGTTGTAGAG	27892	28370	27842	27894	1	GE21scaffold_34	GE21DRAFT_8445	27555	28370	None	3403	379	17133	No_or_no_constitutive_exon
TTGTGCCCGGGGCTTGAATTGGGGCGATGATGAGGCTGACGGGATCAAAGCA	186658	187035	186608	186660	1	GE21scaffold_34	GE21DRAFT_8491	186246	187527	None	3403	379	17133	No_or_no_constitutive_exon
AGCAGTAATAGCAGCAGTATCAGAGAACTAACAGGGGGAGACGGTAACAGGA	50804	51039	51089	51037	-1	GE21scaffold_36	GE21DRAFT_5905	49799	51801	None	3403	379	17133	No_or_no_constitutive_exon
GTTTTCAATGAAGTGAATGATGAATGAGTTGCTGACTGGGAGAATTACAGCG	132671	133096	132621	132673	1	GE21scaffold_36	GE21DRAFT_5873	129687	133096	None	3403	379	17133	No_or_no_constitutive_exon
TACCTACATGTCAATCATATGGATTATTAGTATACTAACACAATGGGCAGCC	39382	41011	41061	41009	-1	GE21scaffold_37	GE21DRAFT_4072	39382	41901	None	3403	379	17133	No_or_no_constitutive_exon
GATCCCAAGAACGAAATTCATCCTGCTGCCGTTTTATGAGAAATGGGAAGTC	140770	140874	140720	140772	1	GE21scaffold_37	GE21DRAFT_4101	139973	142523	None	3403	379	17133	No_or_no_constitutive_exon
TTGAACGTGACGTTGGTGGCATGGTGACTAACGACTGGGACACGAAGCAGGC	161654	163531	163581	163529	-1	GE21scaffold_37	GE21DRAFT_4109	160661	165032	None	3403	379	17133	No_or_no_constitutive_exon
TCGTGGCCATGACTCAAGCAACATGAAATGCTAATGGGAGGAACTAACAGGA	11662	12656	12706	12654	-1	GE21scaffold_38	GE21DRAFT_6662	11662	16721	None	3403	379	17133	No_or_no_constitutive_exon
GTAGTGAGCGAGGGAGAAATCCATCCAGCCTTACGAGGGCAAGCGAGAAGGT	67081	67529	67031	67083	1	GE21scaffold_38	GE21DRAFT_6675	65234	68046	None	3403	379	17133	No_or_no_constitutive_exon
CTAGTAGAACAAGATGAGAGCCTTTGGCTAACTTTACGGGGGGGAAAAAGAC	147488	147618	147668	147616	-1	GE21scaffold_38	GE21DRAFT_1206529	146953	148097	None	3403	379	17133	No_or_no_constitutive_exon
CTCTTCCCTGTCCCTTCCCATTATTGTCTGGATCACTGACAGGGCGGCAGGT	254146	254293	254096	254148	1	GE21scaffold_38	GE21DRAFT_6735	252389	255098	None	3403	379	17133	No_or_no_constitutive_exon
AAGAGATCGTTGACGTCGGTAAGAAAAAATGGATTGACGACGGGAGGTAGAT	16917	16946	16867	16919	1	GE21scaffold_39	GE21DRAFT_3039	16842	17287	None	3403	379	17133	No_or_no_constitutive_exon
AAGTTAGGTCTCCCGGTTTTCTGTGCGCTTCCTTGGCCGTTTGGGTGAAGGT	21609	21819	21869	21817	-1	GE21scaffold_39	GE21DRAFT_1307841	20686	22965	None	3403	379	17133	No_or_no_constitutive_exon
ACCGAAAAAAAAAAAAAAGAAGAAAATTTTTTCTTGGGAGTAACACAAAGGA	104585	104681	104731	104679	-1	GE21scaffold_39	GE21DRAFT_1307886	104096	105052	None	3403	379	17133	No_or_no_constitutive_exon
GATTGATGGCCTTGATTATTGTTGATATTGATGCCCGTGTGCGGGAGCAGTG	104096	104168	104218	104166	-1	GE21scaffold_39	GE21DRAFT_1307886	104096	105052	None	3403	379	17133	No_or_no_constitutive_exon
CTGACACAGCATCGCAGGAGTTATGGTGAAGTGAGAGCTAACGGGAGTAGGC	134592	136178	136228	136176	-1	GE21scaffold_39	GE21DRAFT_3004	134592	138036	None	3403	379	17133	No_or_no_constitutive_exon
AAAAGGAACACCGTGCCTTGTACGACCTTGACAGAGAAAAAATGGGCTAGGT	11808	11969	12019	11967	-1	GE21scaffold_40	GE21DRAFT_1307952	11121	12280	None	3403	379	17133	No_or_no_constitutive_exon
CCTGCGTCTCCCTTCGCTTTCATGCAACAGCAGGTCTAACGGAAGGGCAGAA	118313	119169	118263	118315	1	GE21scaffold_40	GE21DRAFT_5201	117005	119169	None	3403	379	17133	No_or_no_constitutive_exon
TCGAGCCAAAGTCGAATCTGACGGAGGGTCTGATGAGAACATGGGTGTAGTG	225550	225641	225691	225639	-1	GE21scaffold_40	GE21DRAFT_1272559	224930	226509	None	3403	379	17133	No_or_no_constitutive_exon
CCTACTTTTCTCTCGCCTGATGGCATCTCTAATACACCTGGGAACAACAGCA	6188	9412	6138	6190	1	GE21scaffold_41	GE21DRAFT_2243	5988	9412	None	3403	379	17133	No_or_no_constitutive_exon
TTGATAACTCCATACGAGTGTATCTGTCCGTTGCTAACGCGAGGGTGCAGGC	16000	16248	15950	16002	1	GE21scaffold_41	GE21DRAFT_1284663	14296	17155	None	3403	379	17133	No_or_no_constitutive_exon
CTTGTCCTGGATGAGATTGCCTGCCCATTGGATGCCTATCGGGTTGGCAGGG	114952	115049	114902	114954	1	GE21scaffold_41	GE21DRAFT_1324836	112674	115366	None	3403	379	17133	No_or_no_constitutive_exon
GGAGAGCGACTGAGAGAAAGAGGAAGGACGACTGCTAACGGGCAGAATAGGT	106825	107030	107080	107028	-1	GE21scaffold_42	GE21DRAFT_6918	105722	107955	None	3403	379	17133	No_or_no_constitutive_exon
ACGTGGGACGGTGGACGACGACGAGAGGACTCTTGCTCTGGGCGGATCAGCG	239674	239719	239624	239676	1	GE21scaffold_42	GE21DRAFT_1308138	237206	239719	None	3403	379	17133	No_or_no_constitutive_exon
TGTTCGTGGGTAAGTGAACCCTGACAGCCCTCTTCATCTCGGGTTGTGAGAC	241106	241158	241056	241108	1	GE21scaffold_42	GE21DRAFT_1324924	239832	242203	None	3403	379	17133	No_or_no_constitutive_exon
GTGCTATCCCTTTGGCTTACCTTGAGGACGAGAGTTAACCAGGGATACAGTA	210009	210096	209959	210011	1	GE21scaffold_43	GE21DRAFT_6634	208736	210561	None	3403	379	17133	No_or_no_constitutive_exon
GCCAACTCAACCCGTATCTGGCCTTCTTCCGTCATTACGGGGGGGGTCAGGG	65125	65243	65293	65241	-1	GE21scaffold_44	GE21DRAFT_1350098	64329	65568	None	3403	379	17133	No_or_no_constitutive_exon
CTTTTGGATCTGACGACGGGAATTCCATCGCCTTTGTAAGCAATGGGCAGTG	92925	93046	93096	93044	-1	GE21scaffold_44	GE21DRAFT_10412	92925	93840	None	3403	379	17133	No_or_no_constitutive_exon
GCTTCGCATCGACAACACCAACAAGGTTGCAATGATGCTGGGGGCTGCAGAA	235126	235549	235599	235547	-1	GE21scaffold_44	GE21DRAFT_10458	233195	235979	None	3403	379	17133	No_or_no_constitutive_exon
TATTTCCAAAACCGCTTGGCTTCAGGAAGTCTAACTGATGGGACCTAAAGAC	253051	253926	253001	253053	1	GE21scaffold_44	GE21DRAFT_10465	251836	254512	None	3403	379	17133	No_or_no_constitutive_exon
CCCTGGCCTCGCAGCTACATAGCGAGCTATGTACACTACGGGCACGGCAGCA	259280	259725	259230	259282	1	GE21scaffold_44	GE21DRAFT_10469	259139	259725	None	3403	379	17133	No_or_no_constitutive_exon
AGATCGAAATTGAGTTGAACTGAGCTGACACATTGGGTGGGGGGGAGCAGTA	77267	77366	77217	77269	1	GE21scaffold_45	GE21DRAFT_5761	76133	79284	None	3403	379	17133	No_or_no_constitutive_exon
AGTCAACGATCAATCGACCAGCGGTTTCTAATGGTTATGGGGACAAACAGAT	134071	134858	134021	134073	1	GE21scaffold_45	GE21DRAFT_5739	133323	134858	None	3403	379	17133	No_or_no_constitutive_exon
GGGGTTCAGGGCAAGGACGGGCTGGACGAGACCGACTGGGAGGTGCGAAGGA	142019	142144	141969	142021	1	GE21scaffold_45	GE21DRAFT_1308348	141905	142144	None	3403	379	17133	No_or_no_constitutive_exon
TCTCCGATGTCCCCCCTGGGAATCCACGGAACGTTGCTGACGGGATGTAGTG	68462	70965	68412	68464	1	GE21scaffold_46	GE21DRAFT_3963	66645	70965	None	3403	379	17133	No_or_no_constitutive_exon
GAGTTCAATGCTTTCCATAAGGGTCAGGCTAACAAAAAGGGATGGCAAAGTC	115212	115321	115371	115319	-1	GE21scaffold_46	GE21DRAFT_3978	114275	117314	None	3403	379	17133	No_or_no_constitutive_exon
CCGAACCTGTCAGGTATAGGGATTCTTTGCAACAACGTACACGCGGGAAGTG	139082	139162	139212	139160	-1	GE21scaffold_46	GE21DRAFT_1308419	139082	139566	None	3403	379	17133	No_or_no_constitutive_exon
CAAATCTAAGACTGAATGGGGTGACATGGGCGACTGGTCCGGGGAGTTAGGC	184401	184427	184477	184425	-1	GE21scaffold_46	GE21DRAFT_1208066	183889	184634	None	3403	379	17133	No_or_no_constitutive_exon
TGCGATCCTGTTTGATGAGGTCGTGGATTGCGCTGACGAGGGAGAAATAGGC	268968	269041	268918	268970	1	GE21scaffold_46	GE21DRAFT_1333977	268241	269857	None	3403	379	17133	No_or_no_constitutive_exon
CTGTTCAACCCAACACGTCTCCTCCCATGCTAATCTCGACGGGCACACAGGT	204355	204831	204305	204357	1	GE21scaffold_47	GE21DRAFT_10164	202270	204831	None	3403	379	17133	No_or_no_constitutive_exon
TTTTGGTTGTTTTTTCGGTAATTGGAGAAAATGCTAACAAAGGGAAACAGTC	244937	245650	244887	244939	1	GE21scaffold_48	GE21DRAFT_63	243340	245650	None	3403	379	17133	No_or_no_constitutive_exon
TTCCTTCTCTAGTCTCGGTCTTTGAAAGCTGAGAATCAAGGGAAACACAGGC	109339	109369	109419	109367	-1	GE21scaffold_49	GE21DRAFT_6242	109339	110528	None	3403	379	17133	No_or_no_constitutive_exon
CATCAAGCGGAAGGTAGCATGCGTGTACGTAAAATACGCCATCGGGACAGCA	111368	111610	111318	111370	1	GE21scaffold_49	GE21DRAFT_6241	111205	111610	None	3403	379	17133	No_or_no_constitutive_exon
GTAAATAGGGGATGCACAATGGGGAGACATCGGGCGACGGATGGGAATAGGA	80809	80943	80993	80941	-1	GE21scaffold_50	GE21DRAFT_3838	79481	81562	None	3403	379	17133	No_or_no_constitutive_exon
AGGCTGTGAACAAATGAATGTAGGAAGTAAACGAATGGGAGAACATGCAGAT	200241	200468	200191	200243	1	GE21scaffold_50	GE21DRAFT_3803	199535	200468	None	3403	379	17133	No_or_no_constitutive_exon
ATCCCTGGCGTGATTTTAAGCTTTTGCCCCATGGTTTGTCGCCGGGAAAGCT	130202	130416	130466	130414	-1	GE21scaffold_52	GE21DRAFT_4272	130202	131944	None	3403	379	17133	No_or_no_constitutive_exon
ATGTGCCACACTTGTCCGGTCAACGCATTTGGGAGTGAAGAAGGGGACAGGA	10019	10122	9969	10021	1	GE21scaffold_53	GE21DRAFT_1308805	9751	10122	None	3403	379	17133	No_or_no_constitutive_exon
CAGATGATCATTTTCGGTAGGACCTTCTGGGGTCTCGTTGCCGGGACGAGCC	108463	108615	108665	108613	-1	GE21scaffold_53	GE21DRAFT_1325506	107956	108803	None	3403	379	17133	No_or_no_constitutive_exon
GGAACCACATCGAGAACCAGGGGAAAATGCGGGAACAAGTGGGTCAACAGTC	140735	140815	140865	140813	-1	GE21scaffold_53	GE21DRAFT_5250	140121	141555	None	3403	379	17133	No_or_no_constitutive_exon
GCTTTACTTTGTGCAATGACCAACCAATATCGCTGACACTGGGCATATAGTG	183307	183750	183257	183309	1	GE21scaffold_54	GE21DRAFT_6825	182376	186912	None	3403	379	17133	No_or_no_constitutive_exon
TACCTGGGAGAAAAGGGAGAGAGAAAAGATGCTAACGATGAGATGGGCAGCC	190167	190642	190117	190169	1	GE21scaffold_54	GE21DRAFT_6827	188409	190642	None	3403	379	17133	No_or_no_constitutive_exon
GAGGTGAAATAGAAGAAGATATGCTAACGGGTTGACGACTGGGGATACAGAT	141349	141724	141299	141351	1	GE21scaffold_55	GE21DRAFT_10505	140720	141724	None	3403	379	17133	No_or_no_constitutive_exon
GGAAACCAAGCGGGAAATTCGCAGAAGCTAACTCTCGAGGGAAAATATAGCA	226582	227844	226532	226584	1	GE21scaffold_55	GE21DRAFT_10477	225115	227844	None	3403	379	17133	No_or_no_constitutive_exon
CGAAGCTTTGCCATCGTACTTTGGCCATTTCTGACGCGGGGAAACAACAGGC	64979	69769	64929	64981	1	GE21scaffold_56	GE21DRAFT_5645	64222	69769	None	3403	379	17133	No_or_no_constitutive_exon
GACGGCGATGATCGACGCAGAGCCGAGTGTACTGACTCCCGAGGGTATAGCT	104360	106482	104310	104362	1	GE21scaffold_56	GE21DRAFT_5632	103966	106482	None	3403	379	17133	No_or_no_constitutive_exon
TTTTGATGGGTGAAGAGAGAATGATATGCTAATGGCTAGAGATGGGACAGCT	107544	107638	107688	107636	-1	GE21scaffold_56	GE21DRAFT_5631	105767	108474	None	3403	379	17133	No_or_no_constitutive_exon
ACCTGGTTTCCGGTAGCTGTCGGAACAGTGTACTAACAAAAGGGCACCAGGC	118616	119136	118566	118618	1	GE21scaffold_56	GE21DRAFT_5627	117073	119136	None	3403	379	17133	No_or_no_constitutive_exon
GCGGTGAGAAAGAAAATTCTGAGTATAGTGAAAATGTCTTAATGGGAAAGAA	62588	62741	62538	62590	1	GE21scaffold_57	GE21DRAFT_1325672	61650	64946	None	3403	379	17133	No_or_no_constitutive_exon
TACGTGGAGGATCCGAGGGTGGGAAGAGGGGAGATTATCATGTTGGGGAGAC	143143	144611	144661	144609	-1	GE21scaffold_57	GE21DRAFT_280	143143	145096	None	3403	379	17133	No_or_no_constitutive_exon
ACTAACACCCTCCAACTTGAAACTTGCCTCGCTAACACTTTGGGCAAAAGTT	209694	209952	209644	209696	1	GE21scaffold_57	GE21DRAFT_254	207507	210290	None	3403	379	17133	No_or_no_constitutive_exon
CTTGAGCATCTAGTTCGTTAATGCTAGGCCTAATTTCGTATTGGGAATAGTT	148834	148860	148784	148836	1	GE21scaffold_58	GE21DRAFT_1273546	147741	149676	None	3403	379	17133	No_or_no_constitutive_exon
TGAAAAGGAGGGGGAGAAGGGAGAGGGACTAATAAACTGGGAAGGAACAGTT	147181	147219	147131	147183	1	GE21scaffold_59	GE21DRAFT_9542	145796	147626	None	3403	379	17133	No_or_no_constitutive_exon
ATAGAGTGGCAGGTTGAAACACAATGCTAACATTGATGGTGGGAAAACAGTC	170568	170695	170518	170570	1	GE21scaffold_59	GE21DRAFT_9538	169279	171837	None	3403	379	17133	No_or_no_constitutive_exon
TTTTTCTTGTGGGTGTTGTCTTGGGACATGGGCTAACGGGTGAATGATAGCT	185039	185059	184989	185041	1	GE21scaffold_59	GE21DRAFT_9533	183817	185059	None	3403	379	17133	No_or_no_constitutive_exon
GAGCAGGAAGCGCTAGGCTTGGCTTCTAGGTTGACTTGGTGGATGGGTAGGT	186757	186798	186848	186796	-1	GE21scaffold_59	GE21DRAFT_1334669	186757	187105	None	3403	379	17133	No_or_no_constitutive_exon
ACATCAAGAGACCAAAGAAGAAAACAGTCGCTAAACAAGATGTGGGACAGGA	194078	194226	194028	194080	1	GE21scaffold_59	GE21DRAFT_9530	193504	195035	None	3403	379	17133	No_or_no_constitutive_exon
CAAAAAGGGGAAATAGAAGGGGAAGTGCTAACGGATTGGGTTGGAAACAGTA	194943	195364	195414	195362	-1	GE21scaffold_59	GE21DRAFT_9529	194943	195921	None	3403	379	17133	No_or_no_constitutive_exon
AGAGTGTGAAAGAGAGGATAAAATAAAATGCTAATGGGTGAAAACAACAGAA	38814	38976	39026	38974	-1	GE21scaffold_60	GE21DRAFT_1273619	38814	39694	None	3403	379	17133	No_or_no_constitutive_exon
ACATTTCCTTTCCATGTCAGGCCGCTAGCTAACATGTGATGGGCACACAGGG	140681	140902	140952	140900	-1	GE21scaffold_60	GE21DRAFT_1286551	139485	141081	None	3403	379	17133	No_or_no_constitutive_exon
AAAGATGGGCAGTTGAAGTTGTAGGACTCTTGCTAACATGGAGGGCGCAGCT	71016	71261	71311	71259	-1	GE21scaffold_61	GE21DRAFT_1942	70343	71984	None	3403	379	17133	No_or_no_constitutive_exon
TGGCGGCTGACTGATCCAATCCATGTGTGGACATTACTGGGGGTGTATAGAA	182996	183584	183634	183582	-1	GE21scaffold_61	GE21DRAFT_1913	181199	185018	None	3403	379	17133	No_or_no_constitutive_exon
GTTCTTCTTGGAATTGACTGTCGCTGAGTATGCTAAACCGTCACGGGGAGAA	103134	103177	103227	103175	-1	GE21scaffold_62	GE21DRAFT_1210626	103134	104503	None	3403	379	17133	No_or_no_constitutive_exon
AGCCTCAGCAGCGGAGATACATACAATGTCATATGGGTGGGAGAATCGAGAA	146976	147172	147222	147170	-1	GE21scaffold_62	GE21DRAFT_1210540	144774	147257	None	3403	379	17133	No_or_no_constitutive_exon
AGATCTACAGCAAGCCTTTCGGTATGGTGAGAGTGGAAGGGAAAGGGAAGGG	201739	201903	201689	201741	1	GE21scaffold_62	GE21DRAFT_1210649	201330	201903	None	3403	379	17133	No_or_no_constitutive_exon
TATGATTTGGGTGTGATGTTGGTGATGCTAATGATCCATTTGTGGGACAGCT	221367	221717	221317	221369	1	GE21scaffold_62	GE21DRAFT_8043	219810	221717	None	3403	379	17133	No_or_no_constitutive_exon
CCACACAATACCACGGAGTTACGGACGGCCTCACTGCTTGGGACACCGAGAA	2293	2554	2243	2295	1	GE21scaffold_63	GE21DRAFT_1210872	1960	2955	None	3403	379	17133	No_or_no_constitutive_exon
TGATACGCTCTGATTCGCCCGAGGCTCTAGGCGTGTGTAAGGGTTGACAGTC	8664	8683	8733	8681	-1	GE21scaffold_63	GE21DRAFT_1309343	8033	9288	None	3403	379	17133	No_or_no_constitutive_exon
GTTATCACTCTTTCCAGATAGTTAAGCCAGACCTCTGACATTGGGAACAGTT	14783	14859	14733	14785	1	GE21scaffold_63	GE21DRAFT_3300	14091	16168	None	3403	379	17133	No_or_no_constitutive_exon
CCGCCTGGGTAGGTACCTCTACGCTAGGCATGTACATATGCGGGTGGCAGGG	55957	56088	55907	55959	1	GE21scaffold_63	GE21DRAFT_1309363	55335	56258	None	3403	379	17133	No_or_no_constitutive_exon
GGGGTTACTTAGGTAGTGACATGGGCATATTCGGAGCGCGATCGGGGCAGGA	64466	64883	64416	64468	1	GE21scaffold_63	GE21DRAFT_1325936	63980	65000	None	3403	379	17133	No_or_no_constitutive_exon
ATCGCTCCTTTCTGTAGTGTCAATGGGCATATTCAAAGGCGGGGGAGCAGCT	84732	84809	84859	84807	-1	GE21scaffold_63	GE21DRAFT_1210826	84279	85143	None	3403	379	17133	No_or_no_constitutive_exon
CGTTTTGGTGATAGTGAGGAAGACGAATGTGGGATGCGCAGGCGGGGGAGTG	88186	88404	88454	88402	-1	GE21scaffold_63	GE21DRAFT_1210722	87114	88864	None	3403	379	17133	No_or_no_constitutive_exon
AGCTGACCTAATCCAGACCTCCATGGGACCATCTGCCCGGGGACAAACAGCG	11473	11645	11423	11475	1	GE21scaffold_64	GE21DRAFT_1309425	11337	11645	None	3403	379	17133	No_or_no_constitutive_exon
CCTCAATTCACATACTTACACAAAAACCTTGCTAACATATTGGGTACAAGAT	47512	48080	48130	48078	-1	GE21scaffold_64	GE21DRAFT_7770	47512	48603	None	3403	379	17133	No_or_no_constitutive_exon
TTAGTTCGGCATGATATGGAAGTTACTAACGAATCTGTTGGGTGTCAAAGAT	151193	151519	151569	151517	-1	GE21scaffold_64	GE21DRAFT_7738	149730	152399	None	3403	379	17133	No_or_no_constitutive_exon
TTTTGCTTACAGCATCGCCCCTGTTTCCCAGGCTGACATTACGGGTGCAGTA	37484	39943	39993	39941	-1	GE21scaffold_65	GE21DRAFT_7027	37484	41512	None	3403	379	17133	No_or_no_constitutive_exon
GTGTCTCAGGCTTTCACCAGCAAGTGAAGGGGGTGCTGACGAGTGGGCAGAT	62755	62872	62705	62757	1	GE21scaffold_65	GE21DRAFT_7035	61772	63445	None	3403	379	17133	No_or_no_constitutive_exon
GTTCTACTTATAAGGATAAAGGTAAAGTTGTTAATAGGTGGGGGAAAGAGGT	113163	113268	113318	113266	-1	GE21scaffold_65	GE21DRAFT_1273897	111293	113678	None	3403	379	17133	No_or_no_constitutive_exon
GCGGACGTCCGGCCCTAGTATTTTAAGTAGTTTGATTATCGGGTATATAGTT	111944	111994	112044	111992	-1	GE21scaffold_65	GE21DRAFT_1273897	111293	113678	None	3403	379	17133	No_or_no_constitutive_exon
AGAGATGAGACAGGATATGAGGACGTAAGAGGTGACTATGGATATGGGAGGG	201641	201822	201591	201643	1	GE21scaffold_65	GE21DRAFT_7074	197796	201822	None	3403	379	17133	No_or_no_constitutive_exon
CCTATTTTCCTTCCGATCGCGACAACTGCTGAGCAGCGACATGGGCACAGGA	9979	10913	10963	10911	-1	GE21scaffold_66	GE21DRAFT_3770	9979	12101	None	3403	379	17133	No_or_no_constitutive_exon
CCCTGCTAGCACCCATTCGCTAACCCGTCTACCTTTTTGGGTGGCAACAGAA	51557	52983	53033	52981	-1	GE21scaffold_66	GE21DRAFT_3756	51557	53579	None	3403	379	17133	No_or_no_constitutive_exon
TAGCAAACAGCCGTCCATGGGAGACATCAAGGCCGATATGGGGCGGTCAGCA	104511	104637	104461	104513	1	GE21scaffold_67	GE21DRAFT_1309608	104238	104637	None	3403	379	17133	No_or_no_constitutive_exon
TATGTCTGCAAACTGTGTGTCTTTGCAAAGGTGCTGGATGGGGACGGCAGGC	137610	139606	137560	137612	1	GE21scaffold_68	GE21DRAFT_1211562	137359	139606	None	3403	379	17133	No_or_no_constitutive_exon
ACCTACTTCCGTTTCATGAACTGATCAAGTACTAACCGCCATGCGGGCAGAC	118794	121140	121190	121138	-1	GE21scaffold_69	GE21DRAFT_5947	118794	122459	None	3403	379	17133	No_or_no_constitutive_exon
TTAAGCCGAGGGTTGTAAGGGAGGTGTAGCTAACCATTCGTGGGGAATAGGG	164301	164869	164919	164867	-1	GE21scaffold_69	GE21DRAFT_5931	163946	165352	None	3403	379	17133	No_or_no_constitutive_exon
ATGTGCGGGAGCTAAAAAACCCCCGCCCTAGCACAGGGTCGGGCGGGAAGAC	53566	53790	53840	53788	-1	GE21scaffold_70	GE21DRAFT_1353336	53019	54121	None	3403	379	17133	No_or_no_constitutive_exon
TTAAGCATCCTGTTCTGTTCAGAGGTTAACATCACTAACGCAAAGGGCAGCT	187810	188193	187760	187812	1	GE21scaffold_70	GE21DRAFT_1259611	186266	188193	None	3403	379	17133	No_or_no_constitutive_exon
GATAGAAGGTAGAGGTATCTGCATGAGCTGACATGAAGGGAATTCGAAAGGA	86343	86794	86293	86345	1	GE21scaffold_71	GE21DRAFT_5144	85783	86794	None	3403	379	17133	No_or_no_constitutive_exon
GCGGAATCGCGGGGTCGGACTTGTTCACGGCGTTTTTATGGGTCCGGGAGCC	111595	111798	111545	111597	1	GE21scaffold_71	GE21DRAFT_1259687	110741	111798	None	3403	379	17133	No_or_no_constitutive_exon
AGGAGTCTGGTTGCGGTTGGAGCCGGGCTCACTGCCTGGGCAGGTAGTAGGT	25184	25352	25134	25186	1	GE21scaffold_72	GE21DRAFT_1326302	23437	27206	None	3403	379	17133	No_or_no_constitutive_exon
TTGGGTCCAAGCATCGATTGACATGGCTGTGCGAGGTTGTTGGGAAACAGCG	119203	119540	119153	119205	1	GE21scaffold_72	GE21DRAFT_1274203	118702	123068	None	3403	379	17133	No_or_no_constitutive_exon
GGAGGGGGGATGTCGGGGGATATGTTGGCTTGTATCTGTGATTCGGGGAGTC	103461	103496	103411	103463	1	GE21scaffold_74	GE21DRAFT_3595	102951	103612	None	3403	379	17133	No_or_no_constitutive_exon
GCTGCGGAAAGGAATTGGGATGGGATGGTGGCTAATGAAAGGGAAAACAGAG	150713	151330	150663	150715	1	GE21scaffold_74	GE21DRAFT_3582	149284	151330	None	3403	379	17133	No_or_no_constitutive_exon
CCCCCTTTTGTTACAAAACACCTAGTTACTGACTGTCTTCGTGTGGGTAGAG	180729	180777	180827	180775	-1	GE21scaffold_74	GE21DRAFT_3573	179820	183567	None	3403	379	17133	No_or_no_constitutive_exon
GTTATCCGTACCTTTGAATCAATGACTAACGTGTATCTGCGCGGGAACAGAC	149109	149115	149059	149111	1	GE21scaffold_75	GE21DRAFT_1118880	148408	149978	None	3403	379	17133	No_or_no_constitutive_exon
AAGGTGACCTGCTGCTGACGGCTTGCCCAACCTTGGTGGGCAACAAACAGGT	122576	125151	122526	122578	1	GE21scaffold_76	GE21DRAFT_10347	121256	125911	None	3403	379	17133	No_or_no_constitutive_exon
CTCGCAACGAGCGCAACAGGGCGCTGACCGGGCATGTTTGTGGGAAACAGGT	180268	180980	180218	180270	1	GE21scaffold_76	GE21DRAFT_1287912	179900	183464	None	3403	379	17133	No_or_no_constitutive_exon
ACTAACAGGTGCGTAGATGGTTTTGGGATGTGGCAGGCACGGGCCCAGAGGG	131042	131088	131138	131086	-1	GE21scaffold_77	GE21DRAFT_1310116	130773	131609	None	3403	379	17133	No_or_no_constitutive_exon
TGGTGCGGCTTGCAAGTGATAGTTGACTGACATTGTGGGTTGGGGAATAGCT	2881	3323	3373	3321	-1	GE21scaffold_78	GE21DRAFT_3364	2881	12301	None	3403	379	17133	No_or_no_constitutive_exon
AACACGTGTAGTTGGAATCGGTGGTAGTGTAATTGCTGTATGGGTCAAAGGC	136119	136305	136069	136121	1	GE21scaffold_78	GE21DRAFT_1212883	135128	136305	None	3403	379	17133	No_or_no_constitutive_exon
GGGGGAGGGTTGAACAGCACACGGGGGGGTTGACCGATTGGGGGTCAAAGGG	141288	141423	141238	141290	1	GE21scaffold_78	GE21DRAFT_1213030	141051	141423	None	3403	379	17133	No_or_no_constitutive_exon
TATTGGTTGAAATTCCCAGCTAACAGCTCCCGACTTGTTGGGCGGGACAGTC	65709	65744	65794	65742	-1	GE21scaffold_79	GE21DRAFT_1584	64413	66649	None	3403	379	17133	No_or_no_constitutive_exon
AAATCACCTAGGCAGAGACACGGTTTGGAGATACCTATCCAGGGATGAAGAT	98017	98152	98202	98150	-1	GE21scaffold_80	GE21DRAFT_9789	98017	99068	None	3403	379	17133	No_or_no_constitutive_exon
AAGTTTGTTCCCGTTTTCTCTTGCATACCTCCAGTGCTTACAAAGGGTAGTC	109259	110407	109209	109261	1	GE21scaffold_81	GE21DRAFT_1335707	106231	114990	None	3403	379	17133	No_or_no_constitutive_exon
TCAGTCGCGAGACGGTTGTTGTCGGCAGCAGAAAGGACATTGAGGGTTAGGG	130361	131462	130311	130363	1	GE21scaffold_81	GE21DRAFT_1213305	129561	131462	None	3403	379	17133	No_or_no_constitutive_exon
CGGACATATAATCAGCAAACGGAACAAAACTGACATGATGGGCAAAACAGAT	75008	75826	74958	75010	1	GE21scaffold_82	GE21DRAFT_213	74283	75826	None	3403	379	17133	No_or_no_constitutive_exon
ATGAGTACCCGAGTCAACGAGATGGAAACTGGCAAGCCTACGAGGGGAAGAT	61186	61323	61136	61188	1	GE21scaffold_83	GE21DRAFT_3644	60553	61857	None	3403	379	17133	No_or_no_constitutive_exon
AAAAAAGAAGCAAATGCTGACGACGAGACGGGATTGCCGGGGTGAAACAGAC	135203	135282	135332	135280	-1	GE21scaffold_83	GE21DRAFT_3665	135203	135660	None	3403	379	17133	No_or_no_constitutive_exon
TGTGTGGGCTGGAGCTGACTGGGCACGCTGGGCCGCTGGGGACTGGTGAGTT	107801	107958	108008	107956	-1	GE21scaffold_84	GE21DRAFT_1354963	107023	108126	None	3403	379	17133	No_or_no_constitutive_exon
CGGTGCTGTGGCCGGTGGGGGGATGTGGGACCGCTTGATGACTGGGGCAGGC	107023	107230	107280	107228	-1	GE21scaffold_84	GE21DRAFT_1354963	107023	108126	None	3403	379	17133	No_or_no_constitutive_exon
CTCAAGTATACAATGTACACTCACTAACCGACTTCACATTTGGGAAACAGAA	20890	20922	20840	20892	1	GE21scaffold_85	GE21DRAFT_6191	20072	22819	None	3403	379	17133	No_or_no_constitutive_exon
TCATATATCGGAGACTTTATGCTGACGTGCTGCTTTTGTGACGGGCATAGGA	147657	147718	147768	147716	-1	GE21scaffold_85	GE21DRAFT_6151	146926	148811	None	3403	379	17133	No_or_no_constitutive_exon
TGTCGCATCCTTGGTAGGCAGCATACTTATTCCTACGGGCAATGGAACAGCA	159602	162020	159552	159604	1	GE21scaffold_85	GE21DRAFT_6150	156208	162020	None	3403	379	17133	No_or_no_constitutive_exon
CTATGACACCAGGTCTCGCTGACTGAATTGATTTCTTTGGGGGAGTGCAGAT	3643	7353	3593	3645	1	GE21scaffold_86	GE21DRAFT_2753	2239	9712	None	3403	379	17133	No_or_no_constitutive_exon
TGTCTAGGAGGAATGGATAAGGTAGTGGGTGCTAACGGGCTACAAAACAGGC	48186	48781	48136	48188	1	GE21scaffold_86	GE21DRAFT_1355081	47343	48781	None	3403	379	17133	No_or_no_constitutive_exon
ACGAACTGTCACACGAGGAGCGCAATTGCTGATGATGATTTTGGGAATAGGC	74576	74745	74526	74578	1	GE21scaffold_89	GE21DRAFT_8307	74260	76202	None	3403	379	17133	No_or_no_constitutive_exon
CCGGATGTGACGTCCCGTTGATGTCAACCACACACATAAACAATGGGAAGGA	30306	30408	30256	30308	1	GE21scaffold_90	GE21DRAFT_1310708	29894	30828	None	3403	379	17133	No_or_no_constitutive_exon
ATTACTCTTTCTTTTCAGCCGGGTAATGACTGACGAACCGGTGGGATCAGTA	42487	42957	42437	42489	1	GE21scaffold_92	GE21DRAFT_8657	41980	42957	None	3403	379	17133	No_or_no_constitutive_exon
GCCCTACCCAAAGGTGCAACGCCACTTTGCACGACTGACACCGGGAATAGCC	111299	111391	111249	111301	1	GE21scaffold_92	GE21DRAFT_2449	110665	113022	None	3403	379	17133	No_or_no_constitutive_exon
ACGAGCAATCCAAATCCAACCTGGACCAAAATCCCGAAACAATTGGGCAGGG	115271	115521	115571	115519	-1	GE21scaffold_92	GE21DRAFT_1214614	115111	115657	None	3403	379	17133	No_or_no_constitutive_exon
CGGAACCTGGGAAAGCGAAGAAGAAAAAAAATAGAGATGGGAAAAGATAGGA	115111	115163	115213	115161	-1	GE21scaffold_92	GE21DRAFT_1214614	115111	115657	None	3403	379	17133	No_or_no_constitutive_exon
TCGAGCTCAGCAGTCTTTCGGTGAATACTGACTTTCTACAGCGGGACCAGAA	160323	160921	160273	160325	1	GE21scaffold_92	GE21DRAFT_2436	159868	161947	None	3403	379	17133	No_or_no_constitutive_exon
AGAGGAAGAATGGAGTGGGGTTGGGACGGAGGCTAATGCGGGGAAAACAGTC	26228	26423	26178	26230	1	GE21scaffold_93	GE21DRAFT_1355852	24581	26927	None	3403	379	17133	No_or_no_constitutive_exon
CGCCGTGTCCACAGATGGAAGCAAGCGAGTAGCTGACAGCCGGGGTACAGAC	57085	57308	57035	57087	1	GE21scaffold_94	GE21DRAFT_9266	56829	58300	None	3403	379	17133	No_or_no_constitutive_exon
ATACACTTTTGGCTATAGTTCGGATGGCTGATGGAGCACTTGTTGGGAAGTG	98194	98277	98327	98275	-1	GE21scaffold_94	GE21DRAFT_9271	96937	99203	None	3403	379	17133	No_or_no_constitutive_exon
ATGTCCACGAGTACTGCGACTTTGCCTGCTCACAATGGAGATGGGAATAGCA	124432	124541	124591	124539	-1	GE21scaffold_94	GE21DRAFT_9282	123306	125127	None	3403	379	17133	No_or_no_constitutive_exon
CTTACCCCAAACCCCCTGCAAGCCCTCCTGATTTTAATTCCGGGGACAAGCT	156735	157302	156685	156737	1	GE21scaffold_94	GE21DRAFT_9290	155646	157302	None	3403	379	17133	No_or_no_constitutive_exon
CCCTGGGTAGGTGGGGCACAGGGATGATAACTGGAAGACGGGAACGGCAGTC	28612	28824	28562	28614	1	GE21scaffold_95	GE21DRAFT_1754	27211	29322	None	3403	379	17133	No_or_no_constitutive_exon
TATTTTGCTGGATAGTCGCGGCTATTGTCGGCGGTGTGGTTGGGATTAAGGC	106296	106656	106246	106298	1	GE21scaffold_96	GE21DRAFT_1289214	105607	107671	None	3403	379	17133	No_or_no_constitutive_exon
TCCGTCTCCAATCCCCTGTTCTTGAATCACCTCGACACGCGGGGTTATAGTC	64938	64946	64888	64940	1	GE21scaffold_98	GE21DRAFT_9026	64554	65672	None	3403	379	17133	No_or_no_constitutive_exon
AAAGATCCTAGTACGATCCAAGCTGGATGTGACACTGGACTGGGGATCAGTC	132607	132774	132824	132772	-1	GE21scaffold_98	GE21DRAFT_9006	131751	133005	None	3403	379	17133	No_or_no_constitutive_exon
CTTTTCAGTTGAGTTTGTATGGTGGCAGCCAGGCTAACAATGGGTGACAGGT	127687	127764	127814	127762	-1	GE21scaffold_99	GE21DRAFT_5386	127155	129269	None	3403	379	17133	No_or_no_constitutive_exon
GGTTTCGCTACGCATGATATGTGTTTCCAAGCTAACCTCGTGGGCGACAGAT	77883	78116	78166	78114	-1	GE21scaffold_100	GE21DRAFT_9902	75290	80360	None	3403	379	17133	No_or_no_constitutive_exon
TCCCGTCTATAGTTCTTCACTGGAGGGAGAGGACTAACCTAGGGTACCAGGC	65535	65632	65682	65630	-1	GE21scaffold_101	GE21DRAFT_1215665	65168	66777	None	3403	379	17133	No_or_no_constitutive_exon
GTGCTACGAGATCGCCGAGCTGCATGCTGATACGGAATACGGGGGTGTAGGC	73622	74233	74283	74231	-1	GE21scaffold_101	GE21DRAFT_587	73622	74894	None	3403	379	17133	No_or_no_constitutive_exon
GGGCTAGCTTAAACGAAGGGGTAGCTAAGGTAACCGCTAAACTAGGGGAGGG	4904	4966	4854	4906	1	GE21scaffold_102	GE21DRAFT_1311212	2758	5265	None	3403	379	17133	No_or_no_constitutive_exon
TATTAATTTAGAATTATTAAGATAATAGTTTAATAGGGTTAAAATTATAGTT	32030	32047	31980	32032	1	GE21scaffold_102	GE21DRAFT_1275399	31570	32954	None	3403	379	17133	No_or_no_constitutive_exon
TCCCTGGTTCCCCGTCCCATCTTGTGGTTGCCCTGCGACGGGACGGGAAGCC	63383	63482	63532	63480	-1	GE21scaffold_103	GE21DRAFT_1215842	63383	63633	None	3403	379	17133	No_or_no_constitutive_exon
TGAGGCGTTTCATATTCGGTCAATCTTCTGATGATGACTCGGCGGGACAGGG	1300	1340	1390	1338	-1	GE21scaffold_104	GE21DRAFT_1336557	122	5300	None	3403	379	17133	No_or_no_constitutive_exon
TTTCCAAGCTTCGCCGTTGTAAGCTCCGCTAACAAAGCATCGATGGGCAGGT	121125	121283	121075	121127	1	GE21scaffold_106	GE21DRAFT_7099	120785	123110	None	3403	379	17133	No_or_no_constitutive_exon
TGCGATCCGCTCGGCCATCGAAGCCGTGCAAGCGCAAGGGCAAGCGCAAGCT	11398	11826	11348	11400	1	GE21scaffold_107	GE21DRAFT_10086	10830	11826	None	3403	379	17133	No_or_no_constitutive_exon
GGAAGCCAGCCAGGTCCCAGTGGAGCTGGCTGACGGTTGAAAGCAGGGAGGC	122708	122765	122658	122710	1	GE21scaffold_108	GE21DRAFT_1311373	122454	122854	None	3403	379	17133	No_or_no_constitutive_exon
TGTTGTTGGATGGTGTTGGTGATGACAAGTGCTAACAAAGTGGGCGACAGGA	132753	133127	132703	132755	1	GE21scaffold_109	GE21DRAFT_2588	130815	133127	None	3403	379	17133	No_or_no_constitutive_exon
ACTTAAGAAGTGTGCGATTTGATCAACCGACTAACGCGAAAGCTGGGTAGGC	31463	31606	31656	31604	-1	GE21scaffold_113	GE21DRAFT_1393	30183	33096	None	3403	379	17133	No_or_no_constitutive_exon
GTCACTTCGAGATCACATGTGTGACAACAGAGTTGCTAACGGGATCGCAGCT	38232	39496	39546	39494	-1	GE21scaffold_113	GE21DRAFT_1390	38232	40092	None	3403	379	17133	No_or_no_constitutive_exon
TCAGACGACGACCATCTATAAAAGCCCACCCACTGACAGGGACAATGCAGGC	50589	50715	50765	50713	-1	GE21scaffold_113	GE21DRAFT_1384	49098	51379	None	3403	379	17133	No_or_no_constitutive_exon
TATGTACTTTTCATCCAAGCTTCACCCGCAATTTGTCATGGCGCAGGGAGCT	79009	79055	78959	79011	1	GE21scaffold_114	GE21DRAFT_1216903	78645	79055	None	3403	379	17133	No_or_no_constitutive_exon
TCAAGCCCTTACTTCTTGGCTTGGCCGGGGCTAACCAAGGAGGGAAACAGAG	93216	93757	93166	93218	1	GE21scaffold_114	GE21DRAFT_3780	92031	94446	None	3403	379	17133	No_or_no_constitutive_exon
AGGATCCATACGTCCAGTTCAGGTCAGGTACAGACGGACCTGAGGGACAGAA	109912	109945	109995	109943	-1	GE21scaffold_114	GE21DRAFT_3775	109912	110981	None	3403	379	17133	No_or_no_constitutive_exon
GTCGACATCTTCAGGTGAGGCCTATTTTCTTCTTTTCTGGGTGACGACAGCT	29548	29587	29637	29585	-1	GE21scaffold_115	GE21DRAFT_1263622	28521	30084	None	3403	379	17133	No_or_no_constitutive_exon
TGTGTATTTGCTATTGCGAAATTTTGAACACTCTTGTTGACGGGATCAAGTA	86453	86577	86403	86455	1	GE21scaffold_115	GE21DRAFT_1275760	86000	88244	None	3403	379	17133	No_or_no_constitutive_exon
ACAGAGATGTGTGTAATCGACTTGAATGCATGACTTTCTCGGGGTTATAGTA	53579	53709	53529	53581	1	GE21scaffold_116	GE21DRAFT_1217071	53232	53709	None	3403	379	17133	No_or_no_constitutive_exon
ATGGCGCGGCTGGCAACAAAACCCGAACAGTATCGGTGGGTAAGAGTAAGTA	63677	63888	63938	63886	-1	GE21scaffold_116	GE21DRAFT_1340473	63677	63943	None	3403	379	17133	No_or_no_constitutive_exon
TCTCCCCTAATCAGCAACTGAGCTTCGCTGACACGCAGTGGGATCAACAGCC	89767	91409	91459	91407	-1	GE21scaffold_116	GE21DRAFT_6527	89767	91896	None	3403	379	17133	No_or_no_constitutive_exon
TTTACTTGCTGGGTCACTGAGGAGAATGCTGACACTTGAGAATTGGGTAGAT	16522	16882	16932	16880	-1	GE21scaffold_118	GE21DRAFT_2538	16522	17258	None	3403	379	17133	No_or_no_constitutive_exon
AACCAAGCTGCGTGATAAGCCAAAGTCTTTTGCTGACTGGGATATGATAGTG	47590	47866	47540	47592	1	GE21scaffold_119	GE21DRAFT_7805	46841	47866	None	3403	379	17133	No_or_no_constitutive_exon
CGCAATTTTGATGAAGGCGGACTAAAGAGATCTACTCCATCGTGGGGAAGAC	38466	38525	38575	38523	-1	GE21scaffold_121	GE21DRAFT_1340918	37854	38782	None	3403	379	17133	No_or_no_constitutive_exon
TGATAAAATTAAACATCCGCCGCTTTGGAGGCTGATCACTCGGGAAGCAGCA	82988	83143	82938	82990	1	GE21scaffold_121	GE21DRAFT_1290504	82700	83143	None	3403	379	17133	No_or_no_constitutive_exon
TAGTAGGTGTGCTCGGAAATTTTTCTGAACATTTCATGAGAGGGGGGCAGAT	2541	2631	2491	2543	1	GE21scaffold_122	GE21DRAFT_1340952	2141	3024	None	3403	379	17133	No_or_no_constitutive_exon
CACGCACAGCCAAGCAAAACCCACCAGACTGTACTGACAAGGGAACCCAGAA	53533	55677	53483	53535	1	GE21scaffold_122	GE21DRAFT_3535	52132	56389	None	3403	379	17133	No_or_no_constitutive_exon
CTGGACTATGGTACACTACACTACGGGGCAGACAATACGGGGTGCAGAAGAA	74045	74101	74151	74099	-1	GE21scaffold_123	GE21DRAFT_1241940	73857	75067	None	3403	379	17133	No_or_no_constitutive_exon
CAAGACCTTCGCCCCCCAAAAAAGACATGTCTAACCGGGCAACAACACAGTC	66020	66604	66654	66602	-1	GE21scaffold_124	GE21DRAFT_34	64696	67316	None	3403	379	17133	No_or_no_constitutive_exon
GGATGAATATCCCCGGACCCAGGTTAACATCAAACATCTTCTAGGGATAGAC	105419	105903	105953	105901	-1	GE21scaffold_124	GE21DRAFT_48	105419	106340	None	3403	379	17133	No_or_no_constitutive_exon
GTAAGAAATGTCCAGTTACCGCTTATGCTTCTCTTGCTAACTAGGGCAAGGG	59771	60123	60173	60121	-1	GE21scaffold_125	GE21DRAFT_1432	58046	61964	None	3403	379	17133	No_or_no_constitutive_exon
TCTTCTGTACGTCTAGGGCGGGTAATATGTTTCTAACCGGGTATGGACAGAC	70657	70781	70831	70779	-1	GE21scaffold_125	GE21DRAFT_1436	68778	72073	None	3403	379	17133	No_or_no_constitutive_exon
CAGTCCCCCTTTAGACATATTCTGTGTGACTGACGTTGAGGGAACTGCAGAT	40542	40806	40492	40544	1	GE21scaffold_127	GE21DRAFT_5563	39386	44276	None	3403	379	17133	No_or_no_constitutive_exon
ACATTTGATACTCACATACTTCTCATAAACATTCAAGACCACGGGTACAGAC	78121	78662	78071	78123	1	GE21scaffold_129	GE21DRAFT_10579	76989	78662	None	3403	379	17133	No_or_no_constitutive_exon
ATACATTACGACGCCCTCAACTAACCCCTCTTGATGCAACGGGTTGACAGCA	57259	57766	57816	57764	-1	GE21scaffold_130	GE21DRAFT_9596	54173	58698	None	3403	379	17133	No_or_no_constitutive_exon
TTGATGAGGTCTTGGGGAGGTGAGTTTGCTGACTTTTTGTGGTGGGATAGAC	85069	85143	85193	85141	-1	GE21scaffold_131	GE21DRAFT_9651	84916	86538	None	3403	379	17133	No_or_no_constitutive_exon
CGTTCGAACGTTCCATTTCACACTGCTACATTCACTCACCGGTTGGGCAGGT	4001	5006	5056	5004	-1	GE21scaffold_136	GE21DRAFT_342	2604	5816	None	3403	379	17133	No_or_no_constitutive_exon
TGGCACGTATACATGCTGGAACTTGGTCACTGACCACACCGGGGCTACAGGC	45176	45305	45126	45178	1	GE21scaffold_137	GE21DRAFT_7968	44585	48189	None	3403	379	17133	No_or_no_constitutive_exon
GTGCATAAAGTTATGCAATTTATGGACGAACATCTTCTGTTGGGAACAAGAG	75866	75975	76025	75973	-1	GE21scaffold_138	GE21DRAFT_1342046	75108	76680	None	3403	379	17133	No_or_no_constitutive_exon
GGTCGCTTCAAATAAAGAGATAGTGAATCGGTTTGACGGGATGACAAGAGCC	84905	84972	85022	84970	-1	GE21scaffold_138	GE21DRAFT_1219056	84538	85144	None	3403	379	17133	No_or_no_constitutive_exon
TTAGACCATGGTGAAAAGAAATGCTCGCTAACACTAATGGGTAAACACAGTT	91640	91822	91590	91642	1	GE21scaffold_138	GE21DRAFT_3558	90150	91822	None	3403	379	17133	No_or_no_constitutive_exon
ACGGAAGTATTGAGGAGGCAGATTGATTGCTAACTTGGGTGTGTGAACAGCT	46295	46524	46574	46522	-1	GE21scaffold_139	GE21DRAFT_4958	46295	48053	None	3403	379	17133	No_or_no_constitutive_exon
ATTCGATGATTGACTGACTGTGTACTCGTTGGCTCGTTCGCGGGGTGCAGAC	63518	63599	63649	63597	-1	GE21scaffold_142	GE21DRAFT_1188364	62880	64083	None	3403	379	17133	No_or_no_constitutive_exon
GGACCGACGGGGAATATATCTTTGAAAGAAACACAATGCGCGGGGGACAGGC	71985	72126	71935	71987	1	GE21scaffold_142	GE21DRAFT_1312404	71241	72126	None	3403	379	17133	No_or_no_constitutive_exon
ACATGTCTTTTGCTGTTTAATGCCTGCCATTAATCAAAGGGAATCTGAAGAG	52347	53846	52297	52349	1	GE21scaffold_143	GE21DRAFT_2947	51890	53846	None	3403	379	17133	No_or_no_constitutive_exon
TTGGGTTTGTGTTTTTCGTGCGGCCTGGTTTGCTGACAGTGGGAATGAAGAT	61358	62392	61308	61360	1	GE21scaffold_143	GE21DRAFT_2948	59224	62392	None	3403	379	17133	No_or_no_constitutive_exon
TATATATACGGATTATTAATATATTTATTGGGTGCTTATAATGGGAAAAGAT	6694	6714	6764	6712	-1	GE21scaffold_149	GE21DRAFT_1276531	6107	8000	None	3403	379	17133	No_or_no_constitutive_exon
CGGAGTTGGTTAAGAAGGCTTCTCAGAGCACCAACGATCTGCTAAGGGAGGA	30225	30270	30175	30227	1	GE21scaffold_153	GE21DRAFT_1312611	27129	34587	None	3403	379	17133	No_or_no_constitutive_exon
CCTTCTTGCCCTTCCCAGCAGTTAACACAGGCAACCCGGGAGCACAACAGAC	48736	53046	48686	48738	1	GE21scaffold_153	GE21DRAFT_1337825	48433	53046	None	3403	379	17133	No_or_no_constitutive_exon
TTCCGTGCTGTAAGGTATGTTGTGACCGATGTCCTATCGGAGGGATACAGAA	68425	69231	68375	68427	1	GE21scaffold_154	GE21DRAFT_6559	67780	69331	None	3403	379	17133	No_or_no_constitutive_exon
ATGGTCGCTGTTGGTGAATACAGACCGTGCTGATCGTTTTGGGTATATAGAT	33432	33520	33570	33518	-1	GE21scaffold_155	GE21DRAFT_1634	31874	34520	None	3403	379	17133	No_or_no_constitutive_exon
TCTTATCCTGCCGCCTCATTGAAGCCATACTGACAGAACGCGTGGGATAGAT	76999	77110	76949	77001	1	GE21scaffold_155	GE21DRAFT_1342989	74049	77110	None	3403	379	17133	No_or_no_constitutive_exon
AGGATGCTGCACATCATCATCATCATCATCGTCATCATGGGGATGAGGAGGA	68683	68814	68633	68685	1	GE21scaffold_156	GE21DRAFT_1220186	66028	68948	None	3403	379	17133	No_or_no_constitutive_exon
TGCCCATGTCGAAGCACCTCAAGGATCTGTTTTAACAGAAATGGGCACAGGA	12354	13378	13428	13376	-1	GE21scaffold_157	GE21DRAFT_1291905	12354	14853	None	3403	379	17133	No_or_no_constitutive_exon
TGTCGTCTGGCAAGGTAAGTTGGCAAAGGCCGGGCTAGCAGGGGATATAGCT	66074	66252	66302	66250	-1	GE21scaffold_157	GE21DRAFT_1220253	66074	66800	None	3403	379	17133	No_or_no_constitutive_exon
TAAGTCCAGGGTAGTATTCAAACCAAAGGTGACTTGAATTGTAAGGGCAGTG	79543	79902	79493	79545	1	GE21scaffold_157	GE21DRAFT_129	77268	81194	None	3403	379	17133	No_or_no_constitutive_exon
ATCACAGCTCCAAATAGGTAGAGTACCATCTGTATGGTTCCGGGCTAAAGTC	7048	7179	7229	7177	-1	GE21scaffold_159	GE21DRAFT_1328674	7048	7589	None	3403	379	17133	No_or_no_constitutive_exon
CTCTTGAACCGCCACTCTTGTCACGAACAACCTTGCGCTAACGGGAATAGGT	77813	79263	77763	77815	1	GE21scaffold_163	GE21DRAFT_4318	74975	79263	None	3403	379	17133	No_or_no_constitutive_exon
TTAGCCGTGGTCATCGGAGTCGCCCTGAGCTTTAGTTTTCGGGGTATCAGTG	78123	78239	78289	78237	-1	GE21scaffold_165	GE21DRAFT_1312859	77872	79303	None	3403	379	17133	No_or_no_constitutive_exon
AGAAGGTGGGAGAGAAAAATCTTATGCTAACGACGGTCTGGGGGTAATAGAA	65600	66069	65550	65602	1	GE21scaffold_167	GE21DRAFT_5994	64979	66069	None	3403	379	17133	No_or_no_constitutive_exon
CATAAGCTATGGGACTATCACAGCTTGAGTACAGCTGACACAGCGGGCAGAA	44960	45806	45856	45804	-1	GE21scaffold_168	GE21DRAFT_994	44960	47752	None	3403	379	17133	No_or_no_constitutive_exon
CCAAAAAGCTCAACTTTGATCTTTCGTATGGCTTCCAATGGCATGGGTAGAT	1680	2106	1630	1682	1	GE21scaffold_169	GE21DRAFT_1343560	1467	2106	None	3403	379	17133	No_or_no_constitutive_exon
ACACGTTCTTTCCCCTTGATATTTTGTTCTAACTGACGGGAATGGGGTAGAT	34726	34851	34901	34849	-1	GE21scaffold_169	GE21DRAFT_7081	34369	36667	None	3403	379	17133	No_or_no_constitutive_exon
CCCTGTTTGCTCTTCAGTCTGACTTACACGGCCATCTCTTGGGAAAACAGCT	61275	61378	61225	61277	1	GE21scaffold_170	GE21DRAFT_3198	60300	63219	None	3403	379	17133	No_or_no_constitutive_exon
AACATGGCAACCCAAACCTTTCAACTAACGGAAGTCGAGCTGGGATACAGAT	65964	67407	65914	65966	1	GE21scaffold_170	GE21DRAFT_3196	65524	67407	None	3403	379	17133	No_or_no_constitutive_exon
CACTGAGCGGTCTGATCATTGGTTCTGACAATGATGTGTATGGGGTATAGAT	68058	68418	68468	68416	-1	GE21scaffold_171	GE21DRAFT_2642	68058	68925	None	3403	379	17133	No_or_no_constitutive_exon
CTGGCAACGCATCCCTACCTTCTCGGATCAACAACTAACAGCCGGGGAAGGC	64679	64790	64840	64788	-1	GE21scaffold_173	GE21DRAFT_5356	63672	65359	None	3403	379	17133	No_or_no_constitutive_exon
GAGGACTACGGAAGGGGATGAGGGCATGGACTGACGAAGAGATGGGACAGAT	61793	62109	61743	61795	1	GE21scaffold_175	GE21DRAFT_14	61252	62109	None	3403	379	17133	No_or_no_constitutive_exon
CAAACCGTCAATTCTGTTTGCTAGATTAATGCTAACATGGGCTGGAATAGCG	11953	13689	11903	11955	1	GE21scaffold_177	GE21DRAFT_7020	10171	14606	None	3403	379	17133	No_or_no_constitutive_exon
ACCACCACCATAACAGCAAGAGTAAAGGTACTGACTTTGTGGGACAATAGGC	18045	18884	18934	18882	-1	GE21scaffold_180	GE21DRAFT_7838	18045	20180	None	3403	379	17133	No_or_no_constitutive_exon
ATCTCTGCTCTGGCCTGCTGCTTTTCAAGCTAACCACTAGGGGACAAAAGGC	56367	56611	56317	56369	1	GE21scaffold_181	GE21DRAFT_10566	55549	58491	None	3403	379	17133	No_or_no_constitutive_exon
TTTGAGGATGTCAAGGACTAACAGTAAGGATGGGGTGGGGGGCGCAAAAGAT	44901	45030	44851	44903	1	GE21scaffold_182	GE21DRAFT_1688	44177	46561	None	3403	379	17133	No_or_no_constitutive_exon
GGATCTTGATGGCTCTCAAGACAGAGTTGCTGACAAACACTGTGGGATAGAT	47495	47811	47861	47809	-1	GE21scaffold_182	GE21DRAFT_1690	47495	50684	None	3403	379	17133	No_or_no_constitutive_exon
GCCGTGCTACGGTTCTCGTATTTCTGGCAAAGCCGATTGACAGGGACTAGGG	56806	57138	57188	57136	-1	GE21scaffold_182	GE21DRAFT_1691	56806	58424	None	3403	379	17133	No_or_no_constitutive_exon
TTTTTGCATTCAACCTGCGAGCAAGCTCTGGGATACTAACATGGGTACAGAA	30102	30570	30620	30568	-1	GE21scaffold_183	GE21DRAFT_2469	28777	32458	None	3403	379	17133	No_or_no_constitutive_exon
TACTCTAAAGGTGATCTCAAATCCTTGATGTTTCTAATACGTTGGGACAGTT	19310	19596	19646	19594	-1	GE21scaffold_185	GE21DRAFT_2882	17787	20173	None	3403	379	17133	No_or_no_constitutive_exon
CTCCAAAAGAACCGTTTTCTCGTGAAGGGTGTGAAGGGGAAAGGGGACAGGA	5792	5862	5742	5794	1	GE21scaffold_194	GE21DRAFT_1267465	5529	6687	None	3403	379	17133	No_or_no_constitutive_exon
TCTAGGGACCTAGGTAGTAGCAGGTATACCTGGTCGTGGGGTCGATGAAGTG	6477	6534	6427	6479	1	GE21scaffold_194	GE21DRAFT_1267465	5529	6687	None	3403	379	17133	No_or_no_constitutive_exon
GTAGGTCCCCTCCACGACTGCTGAGCCAGTTTAGGTGGGCAAAGTGGCAGGT	6636	6687	6586	6638	1	GE21scaffold_194	GE21DRAFT_1267465	5529	6687	None	3403	379	17133	No_or_no_constitutive_exon
CTATGTGGATTTGAGATATCTATCTCCTATATTGACTTTGGGAAAGTGAGCA	8983	9179	9229	9177	-1	GE21scaffold_194	GE21DRAFT_1222076	8983	9584	None	3403	379	17133	No_or_no_constitutive_exon
CACCTCTGTCACGTCCTGTTTGTTGCCGAAGCCTTGGAACCGGGATGCAGCA	32871	33218	33268	33216	-1	GE21scaffold_197	GE21DRAFT_10003	32598	34165	None	3403	379	17133	No_or_no_constitutive_exon
TAGGTTGTAGTGTGGTATGAAAATATGGGAGAGAGGGAGGGTCTGAGGAGGG	19321	19552	19271	19323	1	GE21scaffold_199	GE21DRAFT_1222294	19113	19552	None	3403	379	17133	No_or_no_constitutive_exon
GTGAGGAGGAGGAGGATCATGACTTTGGGGTTGGCTGCTCGGGATGATAGGG	24951	25473	24901	24953	1	GE21scaffold_199	GE21DRAFT_3479	24228	25810	None	3403	379	17133	No_or_no_constitutive_exon
GTTTCTTTCATCGAGACCAGATGTTGAGTTTATACTAACGAGTGGGGCAGGG	0	163	213	161	-1	GE21scaffold_201	GE21DRAFT_5352	0	2915	None	3403	379	17133	No_or_no_constitutive_exon
ATATCTTTGCTTCATCTATCGTATAAACATGGCTAACTGGGCGAGAACAGGC	36402	36529	36352	36404	1	GE21scaffold_203	GE21DRAFT_3232	35068	41641	None	3403	379	17133	No_or_no_constitutive_exon
TTACAATACACCGTGGCAATGCCCGTTAGTTGATTAACAAAGTGGGACAGGG	29442	30988	29392	29444	1	GE21scaffold_204	GE21DRAFT_6573	28754	30988	None	3403	379	17133	No_or_no_constitutive_exon
ACGATGCCTTTCCACAGAACGACGCTGACCATGCTTGTGCGAGGGAACAGAC	18017	18146	17967	18019	1	GE21scaffold_208	GE21DRAFT_4898	17647	21317	None	3403	379	17133	No_or_no_constitutive_exon
GCCCAAGGACTAGGTATCTAACGGCCTGGAGATCCTGGGGGGGATTGAAGGG	33531	33875	33481	33533	1	GE21scaffold_212	GE21DRAFT_2424	32019	33875	None	3403	379	17133	No_or_no_constitutive_exon
CTACCAGGGCGACGGTGGCTACCAGGGCGGCGGTGGCTACCAGGGCGCAGGT	32623	32934	32573	32625	1	GE21scaffold_214	GE21DRAFT_1222765	32433	32934	None	3403	379	17133	No_or_no_constitutive_exon
TATAGGCCGGTTAGCGTGCTTAACTACCTCTACAAATTGAGGGACTATAGGG	20492	20513	20442	20494	1	GE21scaffold_220	GE21DRAFT_1869	17874	20513	None	3403	379	17133	No_or_no_constitutive_exon
AAGAAACCGAAAGCTTGAGCACAGGATCAGTATCAACCGAAAGGGACCAGTC	28248	28342	28392	28340	-1	GE21scaffold_220	GE21DRAFT_1865	27240	30210	None	3403	379	17133	No_or_no_constitutive_exon
ACGAGACGCATCTTGGAGACATCTTGGATAAGGCGACTTTGGGAACACAGAA	38151	38184	38101	38153	1	GE21scaffold_220	GE21DRAFT_1862	35027	38184	None	3403	379	17133	No_or_no_constitutive_exon
GGTAAACTTATTTCGAACCACACGGTGATGGATATTGACTGGGGATACAGCT	17382	17483	17533	17481	-1	GE21scaffold_221	GE21DRAFT_1406	16828	18171	None	3403	379	17133	No_or_no_constitutive_exon
CCGGTGGGTGGTGGGTGGTGCCGGAGAGTCCGAGGTGGGAGGGGGGTTAGTC	9374	9519	9569	9517	-1	GE21scaffold_222	GE21DRAFT_1329361	8446	10108	None	3403	379	17133	No_or_no_constitutive_exon
GATTGTCAGCTACGCCATCAGGGAGGTTCGAAGACGGAGGGGGGAGGAAGGA	8446	8632	8682	8630	-1	GE21scaffold_222	GE21DRAFT_1329361	8446	10108	None	3403	379	17133	No_or_no_constitutive_exon
CGTTGAGGTCGACGTGGGGATGGAACGGTGTACTGACAGGGAATATACAGTC	14987	15219	14937	14989	1	GE21scaffold_222	GE21DRAFT_9615	14514	16212	None	3403	379	17133	No_or_no_constitutive_exon
CTGCTCTGCCGCCCACACACACACAACTACATGATGCCCGGGAGCTACAGAG	14184	14240	14134	14186	1	GE21scaffold_227	GE21DRAFT_1223118	13659	14779	None	3403	379	17133	No_or_no_constitutive_exon
CTTCAAGTTATTACGTTTAAACTACACAACCCATTGTGGTGGGCACACAGCA	10883	11145	10833	10885	1	GE21scaffold_238	GE21DRAFT_1329439	10297	11145	None	3403	379	17133	No_or_no_constitutive_exon
TACGCCTGCTTCATATCTATCTTATATCAGATCCTAACATGGTTGGGCAGCC	9979	11032	9929	9981	1	GE21scaffold_239	GE21DRAFT_8366	9489	11839	None	3403	379	17133	No_or_no_constitutive_exon
GTAGAGAATGAGTGCGAAGAGGTTACTGACTGAATGTGTTGGGGATATAGTG	14764	14820	14870	14818	-1	GE21scaffold_239	GE21DRAFT_8368	13459	15439	None	3403	379	17133	No_or_no_constitutive_exon
GCCCCAAATCCGCTTTATGAACCTAACCACTAACGTTGGCCATGGGTAAGCT	24430	25778	24380	24432	1	GE21scaffold_245	GE21DRAFT_10259	23487	25778	None	3403	379	17133	No_or_no_constitutive_exon
TGTCCCATTGTCATTGCTGTACACGGGTCTTATCGCTAACGGGACGACAGGA	5488	5540	5438	5490	1	GE21scaffold_246	GE21DRAFT_1268439	4520	6752	None	3403	379	17133	No_or_no_constitutive_exon
CGCACAGACACCCATCTGTTCGTACTGCTTTCCTTCTTCCTGCGGGCAAGCA	2705	2855	2905	2853	-1	GE21scaffold_248	GE21DRAFT_1313753	1256	3058	None	3403	379	17133	No_or_no_constitutive_exon
GAGGTACTACTGGACTTTCATAGCTGATATTGGTCTGATGTGGGACATAGGT	5903	6121	5853	5905	1	GE21scaffold_252	GE21DRAFT_1007	3775	6121	None	3403	379	17133	No_or_no_constitutive_exon
TCATTGTCAGTGGCGTGGAATGATGCTAACCGGACTGAATGGGGTTGTAGTG	4579	4869	4529	4581	1	GE21scaffold_273	GE21DRAFT_1277648	2189	6452	None	3403	379	17133	No_or_no_constitutive_exon
TGGTCTTGTCAAAGGGCTGTGCTTCGTCGCATCTAACTTGGGGGCAACAGAC	3821	8405	8455	8403	-1	GE21scaffold_282	GE21DRAFT_1001	3821	8937	None	3403	379	17133	No_or_no_constitutive_exon
