# Supplementary material for: Widespread Separation of the Polypyrimidine Tract From 3′ AG by G Tracts in Association With Alternative Exons in Metazoa and Plants
Source: Front Genet. 2019 Jan 14;9:741. doi: 10.3389/fgene.2018.00741 (PMC6339879; doi:10.3389/fgene.2018.00741)
Supplement: DATA FILE S1 — Sequences of REPAG 3′ SS from each species of fungi. [file Data_Sheet_1.zip › Supplementary data 1/Fungi_Release38_trichophyton_rubrum_cbs_100081.txt]

REPA_GGG_Sequence	Exon_Start	Exon_End	Pos_-50	Pos_+2	Strand	Chromosome	GeneID	Gene_Start	Gene_End	Gene_Name	Number_of_REPAs	Number_of_REPAs_has_GGG	Number_of_Intron(Intra_genic_Region)	Upstream_Constitutive_Exon
TACACTGTTTGTTACCTTTACGTTTAACTATATGCTAAGAGGGAGAACAGCC	33511	34103	34153	34101	-1	KK207357	H102_06168	30773	35175	None	2684	388	15412	No_or_no_constitutive_exon
GACTCGGAAAAAAAATGACTGAATTCCTGCTAACTCGAGGGAAGAAATAGAG	65478	67196	67246	67194	-1	KK207357	H102_06178	64374	67493	None	2684	388	15412	No_or_no_constitutive_exon
CTCTGTCTGCTTGGGATGAACCAGTGAGCTGATTTAACCTTGGGGCATAGTA	137959	138067	137909	137961	1	KK207357	H102_06207	137710	138352	None	2684	388	15412	No_or_no_constitutive_exon
CATTCGCTATTCCGAATAACACTATACATAACTAACTCTCTGGGTGGTAGTT	141327	141440	141277	141329	1	KK207357	H102_06210	140181	142263	None	2684	388	15412	No_or_no_constitutive_exon
TCAATTGAATATCCTCTTCCTTCACAACAAGTTTTTAATATGGGAAATAGGT	181541	182081	182131	182079	-1	KK207357	H102_06225	180441	183661	None	2684	388	15412	No_or_no_constitutive_exon
ACCGCCGCCAGTCCAGAGAGTCAGCTAACACGTACCACAATGGGATGTAGAT	211430	211539	211589	211537	-1	KK207357	H102_06238	210980	212968	None	2684	388	15412	No_or_no_constitutive_exon
GCTGCTCGTTTGCTTGTTTGTGTCTGTCCAGCTGCTCACGACGGGTACAGGA	280157	281733	281783	281731	-1	KK207357	H102_06266	280157	282125	None	2684	388	15412	No_or_no_constitutive_exon
TCTATCTATCAGCTTTGGAAGGCCTTGTGTATTAACCGGTGGGATGATAGGG	322150	322498	322100	322152	1	KK207357	H102_06285	321307	322498	None	2684	388	15412	No_or_no_constitutive_exon
GAGAGAATCGTGTGAGACGAAGCTGACCTGGTTATTATTTAGGGGAAAAGAA	365487	365687	365737	365685	-1	KK207357	H102_06305	365487	365987	None	2684	388	15412	No_or_no_constitutive_exon
ACCTTCTTATACCGTTGTCCAGGAGACAGCAAATGCTAACGGGCTGATAGGT	416823	416862	416773	416825	1	KK207357	H102_06324	415278	416862	None	2684	388	15412	No_or_no_constitutive_exon
GTTTCCTGCTTGAAAGGAGGGACATTCAAGGGATGCTGACTGGGGGGTAGAA	501665	502909	501615	501667	1	KK207357	H102_06356	501137	502909	None	2684	388	15412	No_or_no_constitutive_exon
TATAAAAATGGCATAAAAAATCTTTCGGCGGGATACTAATGGGTCAATAGGA	62638	62743	62793	62741	-1	KK207362	H102_06516	62638	63266	None	2684	388	15412	No_or_no_constitutive_exon
TACTCCAAAGCTGGCCTTCCTTGCTAACACCAATTCAAAGGGATGGACAGGT	138060	139157	139207	139155	-1	KK207362	H102_06550	138060	139354	None	2684	388	15412	No_or_no_constitutive_exon
CAGGAGATATCAAGTAGTTTATGTCGCCAAGCTTGGGTTCAGGGCAACAGGG	163221	164088	164138	164086	-1	KK207362	H102_06559	163221	164220	None	2684	388	15412	No_or_no_constitutive_exon
AATACCCCATACCTAGTCGCAAGTGAAATATATAACTAATACCGGGATAGGT	176537	176612	176487	176539	1	KK207362	H102_06566	176273	177127	None	2684	388	15412	No_or_no_constitutive_exon
TTTGTTGTCAAATGGGAATACCCGTATACTGAGCATTTCTTGGGACATAGAT	201810	202734	201760	201812	1	KK207362	H102_06578	201085	202734	None	2684	388	15412	Yes
CTATTCGATTCCGATATAGGCAGATAGGATATATAACTAAAGGGCACTAGGT	336523	336703	336473	336525	1	KK207362	H102_06635	336341	338010	None	2684	388	15412	No_or_no_constitutive_exon
TTAAAAACCATGACGTTTTGTGCTAGATAACTAATGTGTTAATTGGGTAGTG	349739	349993	350043	349991	-1	KK207362	H102_06644	349739	350496	None	2684	388	15412	No_or_no_constitutive_exon
GCCCCCTCCCTCTCTGCTGTTCATGATATGGTTCTAACGAAAGGGGACAGAT	357173	357470	357520	357468	-1	KK207362	H102_06646	355578	357629	None	2684	388	15412	No_or_no_constitutive_exon
AGAGAAAGAAAAAAAAAAAAAAGGGAGAGAAAACTAACGGGTTGATAAAGGT	401794	401854	401904	401852	-1	KK207362	H102_06667	400954	403847	None	2684	388	15412	No_or_no_constitutive_exon
TTTTTTTTTTTTTTTTTTTTTTTTTTTTTTTGGGTGGGATGTGATAAAAGCG	43238	43402	43188	43240	1	KK207304	H102_04656	42591	43402	None	2684	388	15412	No_or_no_constitutive_exon
CAATGATTTCCCCTTTGTTTATTCAAGCGGTTCTAATTCTATGGGTATAGTT	118505	118551	118455	118507	1	KK207304	H102_04692	114178	120959	None	2684	388	15412	No_or_no_constitutive_exon
CTTAATGAGCAGTTGGACTCTTGGTTAACTTGCTTTCGGGATAAAAACAGTA	150575	150934	150525	150577	1	KK207304	H102_04706	149118	151697	None	2684	388	15412	No_or_no_constitutive_exon
CTCCAAAGTTCATCCAGTTCAACTCCATGGAAGCTAATTGGGTTGAACAGTT	174938	175061	175111	175059	-1	KK207304	H102_04720	173800	178042	None	2684	388	15412	No_or_no_constitutive_exon
CACTTTTATTCCGATTCATACTTCTTGGGGGACTTACTAACTGGGAACAGTG	305913	306521	306571	306519	-1	KK207304	H102_04768	304516	307336	None	2684	388	15412	No_or_no_constitutive_exon
GCTGATAATCAATCTCCCTATACCCCTTGCCAGTCGCTGACACAGGGCAGGC	360366	360482	360316	360368	1	KK207304	H102_04787	360047	361796	None	2684	388	15412	No_or_no_constitutive_exon
CTCCCCGCGGTACGGTGTTTTAAGAGCCAATGTGCTGATTTGAGGGCTAGAT	366387	366491	366541	366489	-1	KK207304	H102_04790	365931	366812	None	2684	388	15412	No_or_no_constitutive_exon
TGGCATCGGTAAGAAAGAAGAAAAGTACTAACATGATGGGAAACAATCAGGT	10173	13135	10123	10175	1	KK207341	H102_05552	9075	13135	None	2684	388	15412	Yes
CGTAAGTGTAGCAAATATCTGAAGGGTATTCATAGTGCTGACGGGTACAGTC	21535	21691	21485	21537	1	KK207341	H102_05559	20121	22492	None	2684	388	15412	No_or_no_constitutive_exon
ACACTAAGTGATGAACAACACTGGCTAATCAGTACGTGGCGGGATGATAGCT	100212	100262	100312	100260	-1	KK207341	H102_05594	96920	100705	None	2684	388	15412	No_or_no_constitutive_exon
CTGTCATAAGATAGCAGTTAAGTCATCAACGTGCTGACGGAGGGATATAGAT	105899	105937	105987	105935	-1	KK207341	H102_05598	105899	107088	None	2684	388	15412	No_or_no_constitutive_exon
TGATGGCGTTGACTACGAAGAAATAAAAAAGCTAATGGATAGGGTGGTAGAC	241114	241709	241064	241116	1	KK207341	H102_05659	240698	241709	None	2684	388	15412	No_or_no_constitutive_exon
CCGCTTGTGCTGACGGTTAAATATATGCATGTATATTGACGGGTATGCAGAC	323376	323926	323326	323378	1	KK207341	H102_05688	323062	323926	None	2684	388	15412	No_or_no_constitutive_exon
CTTGTCGCTGATGCTGTACAGATCTTGAGCTGGACTGACGGGTTAGGTAGAT	352774	352895	352724	352776	1	KK207341	H102_05704	352644	354056	None	2684	388	15412	No_or_no_constitutive_exon
TCTACTAGTTACCGCTTTTTTTAGCGAGTGCTAACTTTTGGGGGTATCAGGA	391987	392275	392325	392273	-1	KK207341	H102_05719	391214	393448	None	2684	388	15412	No_or_no_constitutive_exon
ACAAAGAGTGAACATATGGGCTGGCGCTGACTGACTGACTGGATGGGTAGTG	443554	443648	443504	443556	1	KK207341	H102_05743	443257	444161	None	2684	388	15412	No_or_no_constitutive_exon
CTGATTTCCCCCGTTGTTGATAAGACATTGTACTAACTCTACGGGCATAGAT	41289	41757	41807	41755	-1	KK207270	H102_03767	41289	42576	None	2684	388	15412	No_or_no_constitutive_exon
GTACCAATAGATGGTATATCTTGCAAAGACAGGTCTAACTTCAGGGCAAGAT	84935	85361	85411	85359	-1	KK207270	H102_03788	83828	85805	None	2684	388	15412	No_or_no_constitutive_exon
CCCATATATGAAAATGTACCATTCAAAGCTATGTACTAACTTGGGAATAGAA	327051	328881	328931	328879	-1	KK207270	H102_03894	327051	329269	None	2684	388	15412	No_or_no_constitutive_exon
GCTGCATGGAATACCCAAAGATATTTACCGAGAAGCTAATGGGGTTGAAGGA	343791	343902	343741	343793	1	KK207270	H102_03901	341857	345183	None	2684	388	15412	No_or_no_constitutive_exon
TTTTTTTTTTTTCGATGTACCTCCTCTCATGTAACTAACTATGGGGACAGGG	9013	9097	9147	9095	-1	KK207391	H102_07912	9013	9424	None	2684	388	15412	No_or_no_constitutive_exon
AAAAAAAAAAAAAAAAAGATATTGTCTTGCTGACGAGAGGAGTGGGAAAGGC	56002	56237	55952	56004	1	KK207391	H102_07926	55586	58703	None	2684	388	15412	No_or_no_constitutive_exon
ATTACGCAATTGAACAAATTGATGGACTAGGAGACTGACAGGGTATGAAGAC	75674	75734	75624	75676	1	KK207391	H102_07934	75449	76790	None	2684	388	15412	No_or_no_constitutive_exon
CGTGTTAATTTGAGACCTCGAAGAAGATGTGCTGACTCTTGGGATATTAGTG	82540	82575	82490	82542	1	KK207391	H102_07937	82015	83378	None	2684	388	15412	No_or_no_constitutive_exon
GTTAAGGTTCCAGCCTTACGATCATAACAACGCTGAAGGTGGGCAAACAGCC	142268	143304	143354	143302	-1	KK207391	H102_07962	142268	143402	None	2684	388	15412	No_or_no_constitutive_exon
GTGTATTCTGGTTTTACTGGAGACTCCCAGGCTGATGATAGGGGGTATAGGA	148744	148826	148694	148746	1	KK207391	H102_07965	147833	149117	None	2684	388	15412	No_or_no_constitutive_exon
AGGACACTGTTGGGTTTGGGGAAGGTCGACATTGACATGGGCGACAATAGGC	252580	252646	252530	252582	1	KK207391	H102_08009	251594	253381	None	2684	388	15412	No_or_no_constitutive_exon
TTCATTAGCACCGGTTTACTGATATATTGCTCAATGTTATGGGGTTATAGGC	302340	302419	302290	302342	1	KK207391	H102_08029	302224	302984	None	2684	388	15412	No_or_no_constitutive_exon
TTTATTTCACTTACATGCTGCCGCAGAATTCTCACTCGATGGGTATATAGAT	39874	39916	39966	39914	-1	KK207410	H102_08380	38269	40275	None	2684	388	15412	No_or_no_constitutive_exon
ACGCGAGGGGCATCGCATATACTGATTCGTCCTTTGGGAGGGCCGAGCAGGC	97060	97632	97682	97630	-1	KK207192	H102_01878	96921	97963	None	2684	388	15412	No_or_no_constitutive_exon
GAATCATCTTCTTCATTTGCAAGATACTCTTGGCTAACCGGGAAATGTAGAC	106590	108026	108076	108024	-1	KK207192	H102_01881	106590	108599	None	2684	388	15412	No_or_no_constitutive_exon
CTCTTTTCGTGCTGTTGTTTAACTCTCCCGATACTAATGTGGGCGCATAGCT	119503	119689	119453	119505	1	KK207192	H102_01887	118571	119689	None	2684	388	15412	No_or_no_constitutive_exon
ATACGCTGAGATGCATCGCATATCAAGTTAAATTAATGCTTACAGGGGAGTA	131905	132939	132989	132937	-1	KK207192	H102_01893	130541	135156	None	2684	388	15412	No_or_no_constitutive_exon
TGGTTTCTACGCCAGCCACATCTGTGAATGAGTGCTAACCGCTGGGGCAGAC	224375	225030	224325	224377	1	KK207192	H102_01928	223741	225881	None	2684	388	15412	No_or_no_constitutive_exon
AGTACAACTCGTCTTCCGTGAATTAGAGCCACCGGCTGACTACGGGATAGTA	248656	249227	248606	248658	1	KK207192	H102_01938	248236	249227	None	2684	388	15412	No_or_no_constitutive_exon
AGTAAGTCCCTGTCTCTGTCTTCTGCGTATTCACCCTGCTAACGGGTCAGTA	251432	251667	251382	251434	1	KK207192	H102_01940	251297	256415	None	2684	388	15412	No_or_no_constitutive_exon
TCCTTTTCCTTCCCATTTTCCCTATGGTGGATGCTGACTTACCGGGATAGAA	49066	49337	49387	49335	-1	KK207166	H102_01344	49066	50092	None	2684	388	15412	No_or_no_constitutive_exon
CGCTTCAAGAAGTAGATGTTTGAGTATGTTTTGCTGACTGGCTGGGGTAGAT	54183	55381	54133	54185	1	KK207166	H102_01346	53204	55381	None	2684	388	15412	No_or_no_constitutive_exon
GCCCGAGCAGAGACGGTCACAAGGGGGCGGTATACTGACGGGTGATATAGAT	58243	59692	58193	58245	1	KK207166	H102_01348	58039	59692	None	2684	388	15412	No_or_no_constitutive_exon
TGTTTAATGTCTACCGTAAAGACTATATATAACTGACTCTCGGGCTAAAGAT	34465	34709	34415	34467	1	KK207364	H102_06744	33431	35201	None	2684	388	15412	No_or_no_constitutive_exon
ATTGAACCAGACTCCCTTGTACACTAAACCTGAATGGGCGGGGACGCTAGTT	70518	70644	70468	70520	1	KK207364	H102_06760	69882	70644	None	2684	388	15412	No_or_no_constitutive_exon
AACGTCTCGGGAGGTTATGGTTGAGAAAACTTTGCTTCTGATCGGGGCAGCG	273758	274119	273708	273760	1	KK207364	H102_06845	273316	274119	None	2684	388	15412	No_or_no_constitutive_exon
TATTCAAGGAACACGACGGACGGTTGGTTGCTAACGGAGGGAAACTATAGTA	102786	103362	102736	102788	1	KK207227	H102_02596	102148	103362	None	2684	388	15412	No_or_no_constitutive_exon
GTACTGGTATGAGGTTTCTTTTAATGATGTTTACTAACCTGGGTCAACAGGT	152660	152777	152610	152662	1	KK207227	H102_02616	150573	153777	None	2684	388	15412	No_or_no_constitutive_exon
AATTCGGCCATCCAGCATCAGTGACTAACACACAATTCTTCATGGGATAGAC	227647	227708	227758	227706	-1	KK207227	H102_02647	227531	228021	None	2684	388	15412	No_or_no_constitutive_exon
TTGTTGACCTGCCGTGCTGCTAATCGGTAGCTAATGTGGGATGAAACTAGCT	126940	127105	127155	127103	-1	KK207168	H102_01516	126497	127834	None	2684	388	15412	No_or_no_constitutive_exon
CTCGAATCCTAACGTGACTCAACCGAAGTATCTTGTTAACTATGGGACAGTG	135753	135866	135916	135864	-1	KK207168	H102_01521	134111	136545	None	2684	388	15412	No_or_no_constitutive_exon
GTTTTGCTATATATCCGGTACAGGGTCGGATATTAAGTGTGGGCGTATAGGT	274403	274502	274552	274500	-1	KK207168	H102_01571	274163	275151	None	2684	388	15412	No_or_no_constitutive_exon
CTCTATGACACCTACATGACCGAGCTGGAAATATGCTAACAGGGAAACAGAC	77399	77989	78039	77987	-1	KK207146	H102_00826	76598	78099	None	2684	388	15412	No_or_no_constitutive_exon
CATGGGCAGTTTGCTCCCATATAGCCCCATACTGATAAAAAGGGAGGAAGAT	136839	137062	137112	137060	-1	KK207146	H102_00851	135891	137687	None	2684	388	15412	No_or_no_constitutive_exon
ATCTACTGTGATACAATTGATGTTGATAGGCGGCTAATGCGGGATATTAGGG	220258	220939	220208	220260	1	KK207146	H102_00889	219217	220939	None	2684	388	15412	No_or_no_constitutive_exon
AAAAAAATTGCTGCTCTATGGCTATCTTGCTGAACAAATGGGTTGAACAGAT	243292	243443	243493	243441	-1	KK207146	H102_00898	241805	243888	None	2684	388	15412	No_or_no_constitutive_exon
ACGACCGTGGACGGGATGTTTGATAGCTGACCGCAACCGCCGGGGACCAGGC	78096	78145	78046	78098	1	KK207372	H102_07187	77604	80334	None	2684	388	15412	No_or_no_constitutive_exon
TTGCCCTTGTTCTTTGTACTCGTATAGCGCCGGTGCTAAGGAGGGTTCAGGT	244092	244164	244214	244162	-1	KK207372	H102_07254	244092	244954	None	2684	388	15412	No_or_no_constitutive_exon
CTATGGCTATACCCATTACAACAACAGTGATGCTGATGGGATAGGAATAGTG	36551	37843	36501	36553	1	KK207390	H102_07820	35943	37843	None	2684	388	15412	No_or_no_constitutive_exon
TTTATTATTACTATCATACATGTCCGACTTGATATCTAACTCGGGGATAGAT	183332	183877	183282	183334	1	KK207390	H102_07874	182748	184834	None	2684	388	15412	No_or_no_constitutive_exon
TCCCTTGTGTGTTTGATCTAAGCTTGTTCGTTAACTCGACACGTGGGAAGAC	22088	22925	22038	22090	1	KK207239	H102_02863	21292	22925	None	2684	388	15412	No_or_no_constitutive_exon
GGAAAGCTGGTTAACTAGTTAGTTAATTGCTGACTGCTGGGACTGGGCAGGA	43617	43710	43760	43708	-1	KK207239	H102_02871	42864	44121	None	2684	388	15412	No_or_no_constitutive_exon
CCCAAGAACATGATGTGATGGCAGAAACCAACTTAATTTGGGAAAAATAGAA	114549	114613	114663	114611	-1	KK207239	H102_02905	114549	115305	None	2684	388	15412	No_or_no_constitutive_exon
CTTGGACACCCGCGGAACTAGCAACGAAAGTAACTAATGCGGGAAACCAGCA	166246	166815	166196	166248	1	KK207239	H102_02927	166159	166815	None	2684	388	15412	No_or_no_constitutive_exon
GGGTTCTCTCCTGTTTTTTTTTTTTTTTTTCCCGCTAACTGTGAGGGTAGTC	187800	188004	188054	188002	-1	KK207239	H102_02938	187800	189151	None	2684	388	15412	No_or_no_constitutive_exon
TTATCTTTCCTCCCTCTTAGTTTCGAAGTCTTCTAACCATGGGTATACAGGC	67322	68208	67272	67324	1	KK207382	H102_07533	63507	68208	None	2684	388	15412	No_or_no_constitutive_exon
ACAATTCCCTCTTAGCCAAGCTGACATGGGGTTACCTTCTAAAGGGCCAGGA	227953	228341	227903	227955	1	KK207382	H102_07598	227471	228341	None	2684	388	15412	No_or_no_constitutive_exon
AATGGCATTTGTTTTATCCAAAACGAATCTCTAATTTTATTGGGATGCAGTG	233223	233298	233173	233225	1	KK207382	H102_07599	232168	233879	None	2684	388	15412	No_or_no_constitutive_exon
AATTGTTGATATCATTATCTGGTATATGAGCTAACTGCTTGGGCGTATAGAA	221157	221172	221107	221159	1	KK207289	H102_04301	220954	222621	None	2684	388	15412	No_or_no_constitutive_exon
GACTCTCTACTGTGGTTATATAGCAGTGCAGCTCTAATAGGGAAGTATAGAC	233333	233518	233568	233516	-1	KK207289	H102_04306	233333	234058	None	2684	388	15412	No_or_no_constitutive_exon
CCGTCTACAATGGTTTTTAAATGAAGTTTTGCTGATATTAGGGGCAACAGTT	32514	32662	32464	32516	1	KK207417	H102_08793	31962	33519	None	2684	388	15412	No_or_no_constitutive_exon
GAAAAGTTGTACTATTGAGATAAGAAATGTCTAACATGCTAGCGGGGCAGCT	50033	50059	50109	50057	-1	KK207417	H102_08800	48299	50210	None	2684	388	15412	No_or_no_constitutive_exon
GTTTGGTACTCTGGGACAATTAATGAGTAGAAAACTAAAGTCGGGGATAGGA	49464	49558	49608	49556	-1	KK207417	H102_08800	48299	50210	None	2684	388	15412	No_or_no_constitutive_exon
ATATTTTTTTAAAAAAAAAAAAAAAATTGTGATGACTGACTGGGCGACAGGC	103615	103940	103565	103617	1	KK207417	H102_08823	103453	107017	None	2684	388	15412	No_or_no_constitutive_exon
GGCGAGAGTTAATGCAGCAGGGTTCAGGGATGCGTGGTCAAGGGTGGTAGGA	112862	112987	113037	112985	-1	KK207417	H102_08826	112862	113741	None	2684	388	15412	No_or_no_constitutive_exon
CTACGCGGATGCGACCTGTTTCAGCCAGGCTCTTCTAATGCGGGATATAGAT	4855	4925	4975	4923	-1	KK207321	H102_05235	4467	5147	None	2684	388	15412	No_or_no_constitutive_exon
GAGCGGCGGAGAGACACAAGACAGACAGGGGGACTGACGGGCGAATATAGGG	12930	13172	13222	13170	-1	KK207321	H102_05237	10197	13734	None	2684	388	15412	No_or_no_constitutive_exon
TTCGGAAATTTCATTTATGCGATAAGTCATATATACTCACAGGGAGACAGGT	15223	15440	15173	15225	1	KK207321	H102_05238	14835	16614	None	2684	388	15412	No_or_no_constitutive_exon
ACGATAGATCGATTAGCAGGCCATTTGGGTACTGATGTTTGCGAGGGTAGCA	85075	85203	85253	85201	-1	KK207321	H102_05268	84536	85800	None	2684	388	15412	No_or_no_constitutive_exon
TACTGTATCGGCCTGCTATTTAACGGTGGAGGCTTGTGCGGTACGGGCAGAA	97736	98131	98181	98129	-1	KK207321	H102_05276	97736	98696	None	2684	388	15412	No_or_no_constitutive_exon
ACACACTATGGTGATTGTATTGTTCAACCGGGGTACTGACAGGGGAATAGGC	168134	169240	169290	169238	-1	KK207321	H102_05301	167433	169770	None	2684	388	15412	No_or_no_constitutive_exon
ACTCCTGATTCATCTGAATACTGTCTGATACCCGTGCTGACGGGTGATAGTC	143649	145400	143599	143651	1	KK207414	H102_08703	143405	145400	None	2684	388	15412	No_or_no_constitutive_exon
GGCTTCTGAAGCCCAGTCTATCTGTGTTGATAACTAACGGGTGAGGACAGTT	168083	168233	168033	168085	1	KK207414	H102_08712	167360	169550	None	2684	388	15412	No_or_no_constitutive_exon
TGCAAAATGTTGTACTAGCCGCTAACCGCACCTTTGCTGTGGGGGAATAGAT	203024	203728	202974	203026	1	KK207414	H102_08725	202832	204384	None	2684	388	15412	No_or_no_constitutive_exon
TTTCTCGATAGAGGCGTCTGGTTCTAACGTTTTTTTTTGTGGGAAAACAGAA	174849	175084	175134	175082	-1	KK207245	H102_03225	173102	175204	None	2684	388	15412	No_or_no_constitutive_exon
ATATATTACTTTGGCCATATTTACGTGACATGCTAACTTCAGGGGGCTAGCA	7941	8741	8791	8739	-1	KK207259	H102_03416	7941	9374	None	2684	388	15412	No_or_no_constitutive_exon
CAGCTTGTTTTTCTACGAGGAATTATTTCCTACATGCTGACGGGGGCCAGTG	103525	103678	103728	103676	-1	KK207259	H102_03454	103525	104225	None	2684	388	15412	No_or_no_constitutive_exon
TGCGCTTGTTCAGTTTCCGGTAATATACTGCCCTACTAACGCTGGGATAGAA	19307	19465	19257	19309	1	KK207127	H102_00353	18511	19465	None	2684	388	15412	No_or_no_constitutive_exon
CCTTTTTTTATTTTATTTGTTTTAAAAAATAAAGTTAACCAGAAGGGCAGTA	20855	21031	21081	21029	-1	KK207127	H102_00354	19811	22357	None	2684	388	15412	Yes
AACTACGTTACCTGGTCGGAACTTCCGAGCTGACATTTTCCGGGGGATAGAG	106726	108921	106676	106728	1	KK207127	H102_00380	105969	108921	None	2684	388	15412	No_or_no_constitutive_exon
CACAATAACTAGTTATAGGTGGTTTTTAGTTTGATCTAACGAGGGAGTAGTA	174350	174681	174731	174679	-1	KK207127	H102_00408	174350	175097	None	2684	388	15412	No_or_no_constitutive_exon
AAGAAATGGTTGAAGATGATAAGCTGATTGAATTTGTTGTTGGGATATAGAC	62168	62293	62343	62291	-1	KK207272	H102_03952	61717	62827	None	2684	388	15412	No_or_no_constitutive_exon
GGTCGGAGAAAACGGTCGAGAACCGATGGCGCTGACGACGGGGACGGTAGGG	31347	31420	31470	31418	-1	KK207315	H102_05030	30582	31544	None	2684	388	15412	No_or_no_constitutive_exon
TTTATCTGTTGTTGCATACGCGAGCGCTGGCTACCAAAGTGAGGGAGCAGAT	89605	89871	89555	89607	1	KK207315	H102_05058	88452	89871	None	2684	388	15412	No_or_no_constitutive_exon
CAAGGCAAATCCAAAGCGGACGAGCGAGGGCTAACACGTCTATGGGGCAGGC	141769	143378	143428	143376	-1	KK207315	H102_05082	141769	143742	None	2684	388	15412	No_or_no_constitutive_exon
TGAATACCCAACATAAAAAATATGCAAACCAATGCTAATGGGGTATATAGAA	162651	164244	164294	164242	-1	KK207315	H102_05090	162651	165134	None	2684	388	15412	No_or_no_constitutive_exon
CCCATCTATTCAATAATGACTTTCTTCACTAACCAATAATAGGGTGGCAGCT	9503	10013	9453	9505	1	KK207157	H102_01096	9366	10013	None	2684	388	15412	No_or_no_constitutive_exon
CCATCGAAACAGCTTGTATCTACACCTATACTAACGGCGGCAATGGGTAGAA	105309	106194	106244	106192	-1	KK207157	H102_01135	103566	106379	None	2684	388	15412	No_or_no_constitutive_exon
GAACCCGGAATTTCTCTAGAACGATACTCATATTACTTTTCGGGATGTAGAA	147192	147555	147605	147553	-1	KK207157	H102_01150	145995	148298	None	2684	388	15412	No_or_no_constitutive_exon
TTAGTAGTTCCGTGGCTTGCGCTTACCTGGAGACGGTCTTGGGAAATTAGCG	14218	15406	14168	14220	1	KK207144	H102_00728	13512	16558	None	2684	388	15412	No_or_no_constitutive_exon
TCCGACGTGCCGACGTTGTAACGATGAAATACTGACTGACGGGGGAACAGGT	19128	19251	19078	19130	1	KK207144	H102_00730	17967	19845	None	2684	388	15412	No_or_no_constitutive_exon
CCCTCTATGGCTGAAAGAGTGAGATATTTACTGACCCGGCGGGCAAATAGAT	45038	45114	44988	45040	1	KK207144	H102_00740	44386	47100	None	2684	388	15412	No_or_no_constitutive_exon
ACTGCTGCTGGAGAACCAAGACCAGACACCATTATTGACTGGGCATATAGAC	92890	93075	93125	93073	-1	KK207144	H102_00757	86329	93799	None	2684	388	15412	No_or_no_constitutive_exon
TGTCCCTTATCTGTTACAATGAAAGGTTCTTACTAACGCTGTGAGGGCAGAT	11415	11635	11365	11417	1	KK207407	H102_08235	10662	11635	None	2684	388	15412	No_or_no_constitutive_exon
CTCTTCGAGAAGTGGTATGGACAGCTTAGACTAACAGGGAAGTGGTGTAGGG	40230	41347	40180	40232	1	KK207407	H102_08249	40108	41347	None	2684	388	15412	No_or_no_constitutive_exon
TTGGTCCCCACGCTAATCCATCATGCGACTTGCGACCTGACGAGGGGCAGGG	132136	132518	132568	132516	-1	KK207407	H102_08286	132136	132748	None	2684	388	15412	No_or_no_constitutive_exon
CTGCAGTACTACGGAGCAATCCTGACCGAGGATTTGGGGAAGGCACGTAGCT	138818	138964	139014	138962	-1	KK207407	H102_08290	138309	139125	None	2684	388	15412	No_or_no_constitutive_exon
CTTTGCAAAGTAGAGTTCACGTTCGACTGACCCCTGGGGGGAATTAATAGAA	671	1320	621	673	1	KK207240	H102_02954	268	2033	None	2684	388	15412	Yes
AGAAGCGCAGAAGCAGAAAATGGAATGATGCTGACAAGCTGGGTTGAAAGCA	2506	2585	2635	2583	-1	KK207273	H102_04004	2248	2758	None	2684	388	15412	No_or_no_constitutive_exon
TTGGAAACCTGCGATATGCGTGGTGTGATGTGGTGATGCTGACGGGCCAGAC	13699	13783	13833	13781	-1	KK207273	H102_04007	12378	14087	None	2684	388	15412	No_or_no_constitutive_exon
GAACGAAGAAGATGGAAGGAGATCAAAGGTTAACCTGGGTGAAATGATAGAT	32076	32241	32291	32239	-1	KK207273	H102_04014	31879	32466	None	2684	388	15412	No_or_no_constitutive_exon
CTATTTTTGTTTTTTTCCCTCCTCTTGCTTAAGTAGCAGTAGGGAATTAGCA	78795	78887	78937	78885	-1	KK207273	H102_04033	78131	79149	None	2684	388	15412	No_or_no_constitutive_exon
TCAGTTGAAGCTCACAAATAGATACCAGGTGAACTAACTAGGGTATGCAGAC	102303	102345	102395	102343	-1	KK207273	H102_04043	102303	102671	None	2684	388	15412	No_or_no_constitutive_exon
GGGGTACTACACTTCACAAGTGATTTTGGAATCTAACGAAGGGACGATAGAT	156474	158086	156424	156476	1	KK207273	H102_04062	155170	158086	None	2684	388	15412	No_or_no_constitutive_exon
ATCTCCTAGCCACTGCAATGAATAAGCCTGTTCTGACTTTGAGGGAATAGTA	162662	165693	162612	162664	1	KK207273	H102_04065	161676	167084	None	2684	388	15412	No_or_no_constitutive_exon
ATGAGAAGGGAAAGGAAAACTATGGTAAGCCTGACGGGTGAACGATGTAGGT	14002	14080	14130	14078	-1	KK207380	H102_07429	14002	15076	None	2684	388	15412	No_or_no_constitutive_exon
AATCGCTGGCTACCTTTCTTGTTGCGCGGCAATAGCTAATGGGTGGATAGAT	31317	31360	31267	31319	1	KK207380	H102_07435	31038	32151	None	2684	388	15412	No_or_no_constitutive_exon
CACGACAACAAAGAAGGGCAAGAAGACTGACTCATTTTTGGGAGGAATAGGT	160141	160246	160296	160244	-1	KK207380	H102_07488	160042	160496	None	2684	388	15412	No_or_no_constitutive_exon
AAACGCCGAGTTAAGAGAAGGTCCATACTGACGAAGCTGTGGGAATACAGAG	16032	16296	16346	16294	-1	KK207388	H102_07739	13986	16611	None	2684	388	15412	No_or_no_constitutive_exon
TATATGGCAAATCTTATGGCATTGAGATGGCTGACATGACGGGTTTAAAGGC	120680	122320	120630	120682	1	KK207388	H102_07783	119868	122320	None	2684	388	15412	Yes
CGACCACACCCAGCACTCGGACTGGACCTCACACTCCACTGGGACCGCAGCG	126249	126853	126199	126251	1	KK207388	H102_07785	125987	126853	None	2684	388	15412	No_or_no_constitutive_exon
ATCCGTTGTTCTCTTGATTGCGTCGATAATTGACATATCTGGGGCCATAGGT	164274	165392	165442	165390	-1	KK207388	H102_07798	164274	165958	None	2684	388	15412	No_or_no_constitutive_exon
TTTACAGCATGCATTATTCTTCGACTAACAAATATCATCTACAGGGAGAGGG	18762	19296	19346	19294	-1	KK207358	H102_06366	17439	22097	None	2684	388	15412	No_or_no_constitutive_exon
AAGACGTTACCTAAATATCAAATGAAATGGTATGATGCTGACGGGAATAGCT	39970	41543	39920	39972	1	KK207358	H102_06373	38719	41543	None	2684	388	15412	No_or_no_constitutive_exon
TGGTCTGCGGTGGTTTTTGGCGCGGGATGGAAGCTGACTTGAGGGCGCAGGC	55611	55637	55687	55635	-1	KK207358	H102_06379	54531	55987	None	2684	388	15412	No_or_no_constitutive_exon
GAGAGAGAGAGAGAGGCGTACAACAAAGATGGAGAGACTGACGGGAACAGAC	54970	55373	55423	55371	-1	KK207358	H102_06379	54531	55987	None	2684	388	15412	No_or_no_constitutive_exon
TCTTCTTATCTTCTATCTCTATGACGAAGGATACTGATGGCGGGGGATAGAA	80359	80563	80613	80561	-1	KK207358	H102_06391	79958	80925	None	2684	388	15412	No_or_no_constitutive_exon
AGGAATGGCAGAGGATCCGGGACGAAGCTAATAGAATGATGGGATAATAGCC	102503	102908	102958	102906	-1	KK207358	H102_06399	101618	103070	None	2684	388	15412	No_or_no_constitutive_exon
GGAATTGTCGCCTCGTTGTATGTGAATATGAGCTGACTGAGGGGGTATAGAC	133193	133985	134035	133983	-1	KK207358	H102_06406	133193	134193	None	2684	388	15412	No_or_no_constitutive_exon
TGCGCCGAAGAAAAAGAGGCGTTGTGGTAATGGTTCTGACGGGCGCGCAGCG	43985	44193	44243	44191	-1	KK207296	H102_04429	43463	44295	None	2684	388	15412	No_or_no_constitutive_exon
CATAACTAGTTGAACTAACGACGCTCTCCATGAGAGGGGGGAGGATACAGTG	45245	45324	45195	45247	1	KK207296	H102_04430	45041	47664	None	2684	388	15412	No_or_no_constitutive_exon
GCTTATCATCTATCCATCCGTCAACAAGTGCTGACAGCGAGGGGTTGTAGAA	15645	16235	15595	15647	1	KK207237	H102_02772	15464	16235	None	2684	388	15412	No_or_no_constitutive_exon
GTCAACTATACATGTTTGTGCAACGACCGAAAGCTAACCGGGTTGAACAGAC	49509	50928	49459	49511	1	KK207237	H102_02788	48785	50928	None	2684	388	15412	No_or_no_constitutive_exon
TATCGTACCATATAACGCATTTAGAAATCTTCACTAACCCGGGAGCATAGAC	112462	112839	112412	112464	1	KK207237	H102_02818	111993	113327	None	2684	388	15412	No_or_no_constitutive_exon
CCCTTTCCCGTGTTCTTTACAAAGCTGTGTAGTTTCTGACAGGGATGCAGAC	29901	30275	30325	30273	-1	KK207318	H102_05160	28297	31056	None	2684	388	15412	No_or_no_constitutive_exon
GGGCAATTCTGGCAGTCGACTTTCGCCAATGATATATAAGTGGGTGATAGGC	46064	46122	46014	46066	1	KK207318	H102_05165	44893	46122	None	2684	388	15412	No_or_no_constitutive_exon
ATGGTAAATACCCCTGGCTTTGTATAGCTCACCTGCTAACGGGACGATAGCG	136510	136567	136617	136565	-1	KK207318	H102_05202	135847	137885	None	2684	388	15412	No_or_no_constitutive_exon
CTTTGGAGTACCTGATCGAATGCTAGGGCTAACTCGCAATTGGGAAACAGGG	138696	138810	138646	138698	1	KK207318	H102_05203	138349	139262	None	2684	388	15412	No_or_no_constitutive_exon
TACTCTTTACTCATTATTTTAATTGTAATGAGTGATACTAACGGGTGCAGAT	3559	4837	4887	4835	-1	KK207172	H102_01600	3559	5308	None	2684	388	15412	No_or_no_constitutive_exon
AGCTCTCCCAACGACGGACATACAGGCTAACGATGGCTGTGTGTGGGTAGAA	79676	79835	79626	79678	1	KK207172	H102_01627	79578	82246	None	2684	388	15412	No_or_no_constitutive_exon
AGTGAGACCGACTGACTGACTGACTGACTGACTGACTTGCTGGGACGCAGGT	7388	7958	7338	7390	1	KK207353	H102_05960	6961	10779	None	2684	388	15412	No_or_no_constitutive_exon
ATGCTGCTCATCATTCTGTTAGGAAGAAACAAATGCTAACGGGATGCTAGAA	14350	14536	14586	14534	-1	KK207353	H102_05963	14350	14732	None	2684	388	15412	No_or_no_constitutive_exon
ACATATCTGCTCAATGCGAATAAAACAGCTAGCTAACGTGAGGGTGATAGTA	64494	65610	64444	64496	1	KK207353	H102_05983	64096	66799	None	2684	388	15412	No_or_no_constitutive_exon
CTGTGGCTCCTCGAGGCTGAAAATAAGCCCAACTTTCTAACAGGGAGCAGGG	68168	68244	68294	68242	-1	KK207353	H102_05984	66997	69232	None	2684	388	15412	No_or_no_constitutive_exon
TTGAGTGGACCACAAGATCATAGACTGATGTTTTGACGGTGCCGGGATAGGT	88015	89053	87965	88017	1	KK207353	H102_05993	87895	89625	None	2684	388	15412	No_or_no_constitutive_exon
CCCGTGAACAATTAACTAGCAGGCACCACAATATATTAACGGGTGTATAGCT	112441	112694	112391	112443	1	KK207353	H102_06003	111855	116632	None	2684	388	15412	No_or_no_constitutive_exon
TTGCATTTCTGTATTTGGATCATATTAAACTGATTGTTCATAGGGAGTAGTC	32018	32710	31968	32020	1	KK207346	H102_05814	31089	32951	None	2684	388	15412	No_or_no_constitutive_exon
TGGATTCCACTCCTTTGTCTAATACATTCCATTGCTAACCGGGTAAACAGTG	118117	118999	119049	118997	-1	KK207346	H102_05854	118117	120537	None	2684	388	15412	No_or_no_constitutive_exon
GGGAACAACCGGAACTACGGGTTGGAACTTCACCAACTTGCTGGAGGGAGAT	104733	105089	105139	105087	-1	KK207355	H102_06127	104733	105798	None	2684	388	15412	No_or_no_constitutive_exon
GTGATCCTGTTCCCATTTCCGTCTTGACTCAACTGATGACGGGATTGCAGAT	113781	114071	114121	114069	-1	KK207355	H102_06134	113570	114327	None	2684	388	15412	No_or_no_constitutive_exon
CCGACCTGTGCACCAAGGCAAGGAATTATCTTCTTCTGACGGGGAGACAGAT	128529	128693	128743	128691	-1	KK207355	H102_06141	128529	129330	None	2684	388	15412	No_or_no_constitutive_exon
CGGGCATTTTGGACGGAAGACTGATTTGTATTTTCTTGTTGTGGGTATAGGT	59256	59331	59206	59258	1	KK207413	H102_08610	58725	59606	None	2684	388	15412	No_or_no_constitutive_exon
AATCACCTACTTCCATTTAACTACCAAACTAACATTACCTTAGGGTAGAGAG	81158	81377	81108	81160	1	KK207413	H102_08617	79553	82314	None	2684	388	15412	No_or_no_constitutive_exon
ATGAAAACTGTTTATGTTTAAATTGTATGATGCTAAGCTCCGGGACATAGCC	131246	134289	134339	134287	-1	KK207413	H102_08638	131246	134653	None	2684	388	15412	No_or_no_constitutive_exon
GCAGATCAACCCCCAGGCATAGCTTTATTATGTGACTAACAGGGGTGAAGAA	7926	8198	8248	8196	-1	KK207336	H102_05419	7365	9662	None	2684	388	15412	No_or_no_constitutive_exon
GTCACTCCCAATAACTTTCAGCGCTTATAGTATCTTTTATAGGGAGGCAGAA	24254	24349	24204	24256	1	KK207336	H102_05427	23993	24349	None	2684	388	15412	No_or_no_constitutive_exon
ATTGTGAAACTTCGAAATAGTGGATGGAATAGCGCTAACCGGGCGGACAGGA	6429	6620	6670	6618	-1	KK207143	H102_00669	4854	7276	None	2684	388	15412	No_or_no_constitutive_exon
ATAAAACAGGAGGTTGAAGCTCTTCTCCATTTTTAAAAAGTAGGGTGTAGAG	34395	34577	34345	34397	1	KK207143	H102_00678	33834	34917	None	2684	388	15412	No_or_no_constitutive_exon
GTGATGATACGGGCTACGGGTGCTAATACTCGATTTGCTCGGGGCGATAGTC	44914	45489	44864	44916	1	KK207143	H102_00684	44722	45489	None	2684	388	15412	No_or_no_constitutive_exon
AAATATCATCGGTGGATCGATTACGGTTACTGATGGTCATGGGTGCATAGAT	129317	129404	129454	129402	-1	KK207143	H102_00715	129317	129917	None	2684	388	15412	No_or_no_constitutive_exon
ATACATACCGGAAATGCTATGGGGTACACTGCGTACTTATGGGAATTTAGGG	131672	133477	133527	133475	-1	KK207143	H102_00717	131672	133921	None	2684	388	15412	No_or_no_constitutive_exon
CACACACACACATTCTTCTTCTTCTATCTATAGATGCTAACAATAGGGAGTA	38682	39073	39123	39071	-1	KK207354	H102_06036	37932	42876	None	2684	388	15412	No_or_no_constitutive_exon
CTCGTTCTGGATGTGGCCGCATGATCGCTGACCGTTCGTCTCGAGGGTAGCT	113236	113284	113186	113238	1	KK207354	H102_06067	113087	114978	None	2684	388	15412	No_or_no_constitutive_exon
CCCTCATGATATATTTATTCAGGGCTAACAATGGTATATCGAACGGGCAGCG	113767	113841	113717	113769	1	KK207354	H102_06067	113087	114978	None	2684	388	15412	No_or_no_constitutive_exon
GGGGGAGGGTATTATCATTATAGTTATAGTGTGGTTCGAGGGGTGGATAGGC	125081	125201	125031	125083	1	KK207354	H102_06072	124355	125201	None	2684	388	15412	No_or_no_constitutive_exon
ACCGTGAAGGAGCCCCTCCTTTCACCGCCAAAGCTGACACAGGGGATCAGCT	31875	32221	32271	32219	-1	KK207260	H102_03505	30794	32663	None	2684	388	15412	No_or_no_constitutive_exon
CCCCGGGCTTTAGGGGAGGATGTACATTTTTATTCTGACTGGGTGAGCAGCT	62297	62458	62508	62456	-1	KK207260	H102_03517	60576	63105	None	2684	388	15412	No_or_no_constitutive_exon
GACACCCGCTGATCTTTGTATGACCGACATTTGTAACTGACGGGAAAAAGTC	21520	21948	21470	21522	1	KK207120	H102_00207	20091	21948	None	2684	388	15412	No_or_no_constitutive_exon
GTATGATGCTGCCGTTGTTTACATAGCTAACAGCTGGTGCGGGGATACAGCA	85386	85894	85944	85892	-1	KK207120	H102_00239	85386	86135	None	2684	388	15412	No_or_no_constitutive_exon
CAGAATGGCTGAGTAGTGAAACATCATTCCTCTAACTGTTGGGACGGTAGAA	90204	90361	90411	90359	-1	KK207120	H102_00241	89303	90754	None	2684	388	15412	No_or_no_constitutive_exon
AATGCTCTAGACTTTGCGTGATGTTTCAAATAACTTACTGGGAAATCCAGAT	127855	128134	128184	128132	-1	KK207120	H102_00260	127855	128554	None	2684	388	15412	No_or_no_constitutive_exon
ACCCTATAGATGAATCATGTTTTGTCCTTTACTGACTATGGGTAATACAGTA	26125	26194	26244	26192	-1	KK207419	H102_08899	23399	27039	None	2684	388	15412	No_or_no_constitutive_exon
TCCTATTTCCATTTGCTCTGTTTATATGTATCTGACGGGGAAGGGAAAAGGC	101777	101842	101892	101840	-1	KK207419	H102_08930	101301	102168	None	2684	388	15412	No_or_no_constitutive_exon
TATTACCACGAGACATAGACATGAAGTAATAGCTAATTGGGGCATAACAGGA	72495	72775	72445	72497	1	KK207119	H102_00178	72165	73453	None	2684	388	15412	No_or_no_constitutive_exon
TACGTCGACATCATCCTTACTACTAAATGACAAGTTCTTACAATGGGTAGGC	8122	9440	9490	9438	-1	KK207412	H102_08541	6705	9955	None	2684	388	15412	No_or_no_constitutive_exon
CTCAAATTATAGTACAGTGCATTGGAGACCCCCTACTAATTGACGGGTAGGA	48611	48671	48721	48669	-1	KK207412	H102_08556	46620	49104	None	2684	388	15412	No_or_no_constitutive_exon
ATCACCATACCTTGTTTCACAATGATGGTATAGGGAGCTGACCTGGGAAGAG	50367	50486	50317	50369	1	KK207412	H102_08557	49591	51087	None	2684	388	15412	Yes
GCGGACGGGTATTGACAAGGCAACGCGTATTTATACTAATGGGAATTTAGAT	57027	57152	57202	57150	-1	KK207412	H102_08561	56133	57755	None	2684	388	15412	No_or_no_constitutive_exon
GTGCCGGCTCTGAACGCGGTTGTAAAGGTTGACGGTGTGCTGGGTGCAAGGG	77353	78067	77303	77355	1	KK207412	H102_08570	77073	78067	None	2684	388	15412	No_or_no_constitutive_exon
CCACCCCTTTGCCGACGGCTCGACTGTGCTGACTGTGAGGTGGGATGTAGTC	59684	59830	59880	59828	-1	KK207266	H102_03659	54734	60337	None	2684	388	15412	No_or_no_constitutive_exon
AATTAACCTGATACTTTATTAATGCTTTACCTTTTATTATGGGAATATAGGG	95311	96493	95261	95313	1	KK207266	H102_03673	95062	96493	None	2684	388	15412	No_or_no_constitutive_exon
GTGGACCTGCGAAGCCAAAAGCCGGTGCTGACGTGAATGGGTAAATACAGGT	116709	116766	116659	116711	1	KK207368	H102_07025	115484	117980	None	2684	388	15412	No_or_no_constitutive_exon
TATGTACGAACATACACTGTAGACTGTTAGATAATAATAACGACGGGTAGGG	116823	116985	116773	116825	1	KK207368	H102_07025	115484	117980	None	2684	388	15412	No_or_no_constitutive_exon
TGAGCGCAAGTTCAGACGAGATGCTGATATCTTGTTTCTTCGGGAGACAGAT	33875	33971	34021	33969	-1	KK207303	H102_04590	33460	34158	None	2684	388	15412	No_or_no_constitutive_exon
CCCTTAACTTTACATAATAACCGTGCTAACACATGTTTGAACGGGTATAGGT	93456	93580	93630	93578	-1	KK207303	H102_04626	93456	95775	None	2684	388	15412	No_or_no_constitutive_exon
GTGATAACAGGAGAAGAGGGAAGAATGCTAATTTGGTGCTGGGGGTACAGAT	101154	101266	101316	101264	-1	KK207303	H102_04628	99977	101654	None	2684	388	15412	No_or_no_constitutive_exon
TGTCACAAGCAAGTCCAGAAAGAGGAATGGCTAACAGGGGAACAAAAAAGGC	100714	100807	100857	100805	-1	KK207303	H102_04628	99977	101654	None	2684	388	15412	No_or_no_constitutive_exon
TATACCTATCCCTTTTATTTCAAATGCGATCCCGCTAACTGGGCAACTAGAG	100238	100345	100395	100343	-1	KK207303	H102_04628	99977	101654	None	2684	388	15412	No_or_no_constitutive_exon
GTATTTTATCCTCGAGTGTTTTTTAGTCAATGCTAACCACGGGGACTCAGTT	22883	23174	22833	22885	1	KK207288	H102_04179	21626	23685	None	2684	388	15412	No_or_no_constitutive_exon
CTAGCCACCTTCACAGAGCTGATGAAGTTGATTTTTGACGGGACCAACAGGA	66024	66142	65974	66026	1	KK207288	H102_04196	64742	67644	None	2684	388	15412	No_or_no_constitutive_exon
ATGCTCTTAAAGCAATAGTTTCAACCTACTTGACTGACAGGGGAAATTAGCC	75785	75882	75735	75787	1	KK207288	H102_04201	74989	77087	None	2684	388	15412	No_or_no_constitutive_exon
CGGTTCATCTAGAACCCCATGGCGATGCTAATTACTTGCGATCGGGATAGAA	499	681	731	679	-1	KK207243	H102_03091	60	1374	None	2684	388	15412	No_or_no_constitutive_exon
ATCTGTACTTATCTTTATCTTCCTTGGCTTTGTGTTCGACGGGAAAAAAGGC	8546	10224	10274	10222	-1	KK207243	H102_03095	8546	11542	None	2684	388	15412	No_or_no_constitutive_exon
TTAGTTGTTACCCCCACTTAATAACAAACTTCGACTGGTTGGGTATGTAGTT	39169	40085	40135	40083	-1	KK207243	H102_03107	39169	40650	None	2684	388	15412	No_or_no_constitutive_exon
AGTAAAAGGTGATTGTGACCAATTTCATTGACTAAACTAACATTGGGAAGAC	38631	38788	38838	38786	-1	KK207369	H102_07045	34595	39904	None	2684	388	15412	No_or_no_constitutive_exon
TCCACTGGTATACTACAATATAAAGAAGGTGGATACTAACAAGGGAATAGAT	117516	118157	117466	117518	1	KK207369	H102_07084	117270	118157	None	2684	388	15412	No_or_no_constitutive_exon
AGAACTGGTAGCGAACTCTGTGCTGACAAGGCGACTGCGGGGTGATATAGAC	29570	29943	29520	29572	1	KK207411	H102_08501	29160	30976	None	2684	388	15412	Yes
CCAGGTAAAATGTGCGCGCGAGTGATAAGAAGAGCTGACCGGGGCTGTAGCT	68015	68999	69049	68997	-1	KK207411	H102_08518	67657	69260	None	2684	388	15412	No_or_no_constitutive_exon
CCCAATGAACGGCCATCTTTTCAATCTCCCGATTCTAATTGCTGGGATAGAG	33398	33728	33348	33400	1	KK207158	H102_01182	33033	33728	None	2684	388	15412	No_or_no_constitutive_exon
GGATGCATTAGCGTTGATTAAGGACTGAATCTAACACTTTGGGAAACCAGGT	45776	47337	47387	47335	-1	KK207158	H102_01189	45776	47872	None	2684	388	15412	No_or_no_constitutive_exon
TGTATACTCCCTTTGTGTATTTTTCTTGCTTAAACTGACGGGGATATCAGAT	106309	106374	106259	106311	1	KK207158	H102_01211	106102	107589	None	2684	388	15412	No_or_no_constitutive_exon
TCAGTCCCTTACTACTTCAGCGAATAGTCGCCAACTAATGGGATAATCAGAC	109010	109521	109571	109519	-1	KK207158	H102_01213	109010	111195	None	2684	388	15412	No_or_no_constitutive_exon
ATGTTCTTACAACGAAGCCATGCATAAATAAACTAACAGCTCAGGGATAGAC	115215	116364	115165	115217	1	KK207158	H102_01214	114431	117005	None	2684	388	15412	No_or_no_constitutive_exon
ATTTGCAAGATCTATGAGTTTCTGGATTAACTTTAAGGGCTAAAATGTAGAA	17317	17569	17267	17319	1	KK207185	H102_01748	16854	17988	None	2684	388	15412	No_or_no_constitutive_exon
AAAATTAGGATGAATTACTGCGAGGACATGGCGCTGACTTGGGAGTATAGGA	19759	19795	19709	19761	1	KK207185	H102_01749	18755	21132	None	2684	388	15412	No_or_no_constitutive_exon
CAATGGCTAGATTGCTAACCCTCGTTTTTTTTCTTCATGGGCAACGGTAGAA	93024	93459	93509	93457	-1	KK207185	H102_01782	91927	93906	None	2684	388	15412	No_or_no_constitutive_exon
AGTGTCCGCATTGTTCATATAGGAGGAGGACTTGACTGACAAAGGGGTAGAT	71651	73368	73418	73366	-1	KK207416	H102_08761	71651	73584	None	2684	388	15412	No_or_no_constitutive_exon
CAAGGACGAACACAGCGTTATCAACGTGCTTGTTAACGGGGAAGTCGCAGTT	119292	119365	119242	119294	1	KK207416	H102_08782	119195	119713	None	2684	388	15412	No_or_no_constitutive_exon
CCCGTGACAATTATGAATTGAATATTGGCTAAAAAAAAAGGGTGAAATAGCA	2254	3052	2204	2256	1	KK207195	H102_01997	622	3052	None	2684	388	15412	No_or_no_constitutive_exon
TGGTTGGTTGCTGATTCCGGCGTAACTACGTACCTCCCCGGGCATAAAAGAC	32221	32628	32678	32626	-1	KK207195	H102_02010	32221	33361	None	2684	388	15412	No_or_no_constitutive_exon
CAAGGATTATCTGTTAAAACTTCAGAATTGGAAATGATGGCGTGGGAAAGAT	62958	63931	62908	62960	1	KK207195	H102_02025	62773	63931	None	2684	388	15412	No_or_no_constitutive_exon
CCGCCGTTGAGCAGCCTGCAAGGCTAACTCGGTAGCTCGTGTATGGGTAGGG	115240	115404	115454	115402	-1	KK207195	H102_02048	115240	115832	None	2684	388	15412	No_or_no_constitutive_exon
CTTAATACGGCCGACGAATCAATATAGCTAATCAGCTCCTGGGCAAACAGGC	5132	6222	5082	5134	1	KK207268	H102_03691	4451	6222	None	2684	388	15412	No_or_no_constitutive_exon
TATAATTATCAAAGCCTTCCAGCATATAGATGTTAGACGCTGATGGGAAGCA	20439	20648	20698	20646	-1	KK207268	H102_03699	19584	21430	None	2684	388	15412	No_or_no_constitutive_exon
TACCCGCTAAGACTATATCTTCTAACATACGCTCTGGGGGAGTGCCGAAGGG	23505	23829	23879	23827	-1	KK207268	H102_03700	21976	24206	None	2684	388	15412	No_or_no_constitutive_exon
ACACATAAAGGAATTCAATATTGAACGTGGAAACTAATTTGGGTAACAAGAT	103071	103108	103021	103073	1	KK207268	H102_03734	101703	103708	None	2684	388	15412	No_or_no_constitutive_exon
GCTCTCCAACGCATTGTTACGCACCTGCTAACTCATGTGGGGGTGGCAAGGC	103174	103708	103124	103176	1	KK207268	H102_03734	101703	103708	None	2684	388	15412	No_or_no_constitutive_exon
ATCCTAAAGATCTAGTAGTAGAAATGCTGACGATGGTTTGGGGGGGTCAGAA	17975	18183	18233	18181	-1	KK207367	H102_06926	16279	18532	None	2684	388	15412	No_or_no_constitutive_exon
TCTTTTCATCATTTTGGCTGATGACCAATGGCTAATTTTGATGGGTGCAGCA	48990	49023	48940	48992	1	KK207367	H102_06943	48579	49666	None	2684	388	15412	No_or_no_constitutive_exon
TATGCATCTTCTATAGTTTATCAATATATACACATACTCACGGGATATAGAT	76427	76985	77035	76983	-1	KK207367	H102_06954	76427	78248	None	2684	388	15412	No_or_no_constitutive_exon
TATATATCCTAAGTTGGCTTCTCAGAATACAGTGGCTGAACTAGGGACAGGA	53187	53981	54031	53979	-1	KK207359	H102_06434	52347	54335	None	2684	388	15412	No_or_no_constitutive_exon
TTACCCTTGGCCATTATTGACCTTCAATTTCTCTGTGCTGACTAGGGCAGTT	62164	62225	62275	62223	-1	KK207359	H102_06438	62016	64397	None	2684	388	15412	No_or_no_constitutive_exon
TACCTACCTAACAGCAAAACGAGCTAACGCCTAGTGGAAATATGGGGTAGGG	72847	73092	73142	73090	-1	KK207359	H102_06445	72847	73221	None	2684	388	15412	No_or_no_constitutive_exon
TCCGGCATCCGCATGTCTATAGAAACACCCGAAATTGACAGGGGATCTAGCA	92363	93379	93429	93377	-1	KK207219	H102_02505	92363	94141	None	2684	388	15412	No_or_no_constitutive_exon
TCTTGTCCGATATTGCTAAGCTTCCATGGCACATGCTGACAGTGGGTTAGGA	19965	20130	20180	20128	-1	KK207340	H102_05511	19965	22128	None	2684	388	15412	No_or_no_constitutive_exon
GGTCCAGGCGAACCTTGGCTGGTTCGCTAATGCACGAGTAAAGGGTCAAGCT	61563	61659	61709	61657	-1	KK207340	H102_05526	60822	61857	None	2684	388	15412	No_or_no_constitutive_exon
GCACAATGATGAAGTCCAATGGGTACTGATATCTGGTTATGGGGATTTAGCA	100553	100844	100894	100842	-1	KK207340	H102_05543	100096	101075	None	2684	388	15412	No_or_no_constitutive_exon
TGCATTATAGAATACAGTCAGCTAACGAGGACGTTATATCTGGGATATAGTG	94531	94779	94481	94533	1	KK207204	H102_02259	94215	94963	None	2684	388	15412	No_or_no_constitutive_exon
CATGACCTAGTTAGAGGGAAACGAAACTGACGGGGGGGGAAAAAAAAAAGGC	107932	107988	107882	107934	1	KK207204	H102_02264	107738	109294	None	2684	388	15412	No_or_no_constitutive_exon
TCGTGCCACTGTTGGACTGTGAGGACGACTGGATGCTAACAGAGGGATAGAT	36542	37161	36492	36544	1	KK207373	H102_07276	36067	37161	None	2684	388	15412	No_or_no_constitutive_exon
ATACAACCAGCCGATCCGCGAAACGAGGTATTGCATAAACTTGGGGCAAGGG	13074	13571	13621	13569	-1	KK207134	H102_00541	12709	14727	None	2684	388	15412	No_or_no_constitutive_exon
GTAATCTCAACTCTCCGAGGCTGGCCTAACCATGCTGAACACGGGTATAGGA	17217	17400	17167	17219	1	KK207134	H102_00544	16928	17494	None	2684	388	15412	No_or_no_constitutive_exon
TGTATGTCTGCTGTTCCATCTGCTTCATCTGCTGACAGGGGCCGAGGCAGAT	93667	93730	93780	93728	-1	KK207159	H102_01250	92184	94011	None	2684	388	15412	No_or_no_constitutive_exon
CCCTATTGGAGTCATTCAAAAGCCAGCAGTTAACTGACGGGATGTAATAGTC	16286	16350	16400	16348	-1	KK207371	H102_07119	14982	17457	None	2684	388	15412	No_or_no_constitutive_exon
GTTCCATTGGCCCATACACCTAAGAAACCTCTCGCTGACCATGGGCACAGGA	52502	53340	53390	53338	-1	KK207371	H102_07136	52502	53473	None	2684	388	15412	No_or_no_constitutive_exon
TACAGCCTGGTGTTTACTGCGTCGAACATCTTACTGACTGGGACGACCAGAC	55063	55133	55013	55065	1	KK207371	H102_07138	54980	58250	None	2684	388	15412	No_or_no_constitutive_exon
CAAAGTATGCTTGATCATCCCATCTCCACTACTCTAGCTAACGGGCATAGTA	59013	59507	58963	59015	1	KK207371	H102_07139	58272	60439	None	2684	388	15412	No_or_no_constitutive_exon
CTCACCAAACGCATATACTTTGTGTGTGCTCGTACTGATTAGAGGGGTAGTT	78760	79282	78710	78762	1	KK207371	H102_07149	77754	79658	None	2684	388	15412	No_or_no_constitutive_exon
ACGTGTGGAAGTTAATGAGTACGCTAATATTCTATAATATGTATGGGCAGGG	107762	107906	107712	107764	1	KK207371	H102_07159	107048	109099	None	2684	388	15412	No_or_no_constitutive_exon
CTGCACCGCAGATCCTCAAGATGTCGTTATAACTGACGGGATTGAAACAGAC	5170	5269	5120	5172	1	KK207387	H102_07689	4907	7280	None	2684	388	15412	No_or_no_constitutive_exon
GCTTTTATTTGTTTTATCTTCGAGCCGACATGCTGACGGGATAATAATAGGA	12936	13015	13065	13013	-1	KK207387	H102_07692	11899	13984	None	2684	388	15412	Yes
ATCAAATGTTCTCTCACATAGTATATAGTCTAACAAACGGGAAATGGTAGAA	57732	59188	59238	59186	-1	KK207387	H102_07712	57732	59398	None	2684	388	15412	No_or_no_constitutive_exon
CATTGCATAGATACCCAGCCTATATGACGAAGCTGACGGGATAACAACAGCC	38749	39175	39225	39173	-1	KK207300	H102_04511	38493	39799	None	2684	388	15412	No_or_no_constitutive_exon
ACCATTTCCCGAGTAACTCAAAAGATGAATGCTAAACAATTGGGTGGTAGGA	44431	45313	44381	44433	1	KK207300	H102_04513	43935	45313	None	2684	388	15412	No_or_no_constitutive_exon
TCAGTTCGCCATTACATCCCTACTGCTATTCCATATACTAACGGGAATAGCT	95469	95757	95419	95471	1	KK207314	H102_05013	94678	95757	None	2684	388	15412	No_or_no_constitutive_exon
ATACCTATTCCATACCTCCCTGGGGCAGCAAAGGCTGACAAGTGGGACAGTT	63603	63664	63553	63605	1	KK207385	H102_07647	63030	64963	None	2684	388	15412	No_or_no_constitutive_exon
CGACCATTACTTCCCTTGTTGCAAGTAATAATAGCAGCCAACGGGTATAGAT	67450	69446	69496	69444	-1	KK207385	H102_07649	67450	69983	None	2684	388	15412	No_or_no_constitutive_exon
GACGACGCGGTTAGATAGTCAATGGGCAAAAGAGCTAACATGGGAAATAGAA	78916	80156	78866	78918	1	KK207385	H102_07655	78744	80775	None	2684	388	15412	No_or_no_constitutive_exon
TTGCAGCTGTGTCTGAACATGCAGCTAATGAATGATATCGTGTGGGGCAGAT	58425	58582	58632	58580	-1	KK207211	H102_02371	56403	58785	None	2684	388	15412	No_or_no_constitutive_exon
GTGGGGTGATTTGATAGACCCTAAACTGACGGTGTTATCAATGGGTATAGGA	93092	94172	94222	94170	-1	KK207211	H102_02381	93092	94590	None	2684	388	15412	No_or_no_constitutive_exon
TGTTGCGTATGGAAGGGAGAGACATACTGAAATTATATCCCGGGATACAGGA	32173	32236	32286	32234	-1	KK207116	H102_00088	31570	32398	None	2684	388	15412	No_or_no_constitutive_exon
CCAAGCATAGTATTTCTACCGAACATGAGTGACTAACGCAGGGGTGACAGAA	89263	90322	90372	90320	-1	KK207116	H102_00112	89263	91375	None	2684	388	15412	No_or_no_constitutive_exon
TATGGGTTTCCCCTTTATATATTACACCATCTACTAATATGGGATACTAGGA	8789	9083	8739	8791	1	KK207142	H102_00626	8518	9776	None	2684	388	15412	No_or_no_constitutive_exon
CGCAGCTGCTTCAATAACGTCCGTCCCGGCTGTTGCTAACGATTGGGTAGTG	41256	41409	41459	41407	-1	KK207142	H102_00642	41256	41801	None	2684	388	15412	No_or_no_constitutive_exon
TGCCGTTTTCCATCATTGATACGAGTGGTACTGATGCTAATATGGGACAGAT	93242	93319	93192	93244	1	KK207142	H102_00664	92402	93319	None	2684	388	15412	No_or_no_constitutive_exon
CTCGTTCAATTCGTCTGTAGGTGTAGGATCGCCCGGCTGACTGGGAGTAGAT	997	1105	1155	1103	-1	KK207283	H102_04100	37	1709	None	2684	388	15412	No_or_no_constitutive_exon
CTCGGTATACCTTCAAAGAGGACGCTTGGAATGTTAACAAAGGGGCACAGGA	12180	12785	12835	12783	-1	KK207197	H102_02078	12180	13321	None	2684	388	15412	No_or_no_constitutive_exon
AATAATAATGGCCCCCGGGGAGACTGCAGACAGCTGATCTGGGCGGGTAGAA	87751	88230	88280	88228	-1	KK207197	H102_02107	86720	88396	None	2684	388	15412	No_or_no_constitutive_exon
ATATGTATATTTATATATATGTGAGATTAAGGCTGACTGTCGGAGGGCAGGT	93979	94065	94115	94063	-1	KK207131	H102_00486	92515	94181	None	2684	388	15412	No_or_no_constitutive_exon
TTTGCTACATATGACTAGTTATACTGACTGCATTTTCATCCGAGGGAAAGAG	66146	66436	66096	66148	1	KK207133	H102_00522	63326	67807	None	2684	388	15412	No_or_no_constitutive_exon
GTTACTTTACTTTTTGCGTCTTTATATGTATGTATATACTAACGGGTTAGCC	9281	9497	9231	9283	1	KK207375	H102_07341	7849	9785	None	2684	388	15412	No_or_no_constitutive_exon
TCCCTATCGGCTTTACGCATAAGTAACCATGCTCACTCTATGGGGTATAGTG	8949	9112	9162	9110	-1	KK207220	H102_02518	8511	10462	None	2684	388	15412	No_or_no_constitutive_exon
CAGGATATGAGGGCCCTATTGACGACCCATAACTAATAGGGGAATACCAGGG	12402	12484	12352	12404	1	KK207220	H102_02520	12215	12484	None	2684	388	15412	No_or_no_constitutive_exon
CGAATTAACAATAGCTATTGTTTCTCCGGCTAACTCGGGTAAATATACAGCC	83380	83624	83330	83382	1	KK207263	H102_03604	82478	83624	None	2684	388	15412	No_or_no_constitutive_exon
CTTCGAGGCCATTGATAAGGACAGTATTGATATATTCGATGGGCATATAGCG	17261	17460	17510	17458	-1	KK207379	H102_07399	17261	17951	None	2684	388	15412	No_or_no_constitutive_exon
CCACGCAACGCTGACCAAGTCAGTTCAAAACACTGACCACTGGGGGTTAGGA	48264	50003	48214	48266	1	KK207379	H102_07411	48162	50003	None	2684	388	15412	No_or_no_constitutive_exon
GGCAGCATATTATCACCACCTGAGGTTCTCGAAATTGACCATGGGGATAGCG	9019	9143	9193	9141	-1	KK207173	H102_01655	8154	9646	None	2684	388	15412	No_or_no_constitutive_exon
ATATGTCAATTTTGACGCGAAGAAGAGCCATGCTGATGATGTACGGGTAGAC	24106	24624	24674	24622	-1	KK207173	H102_01661	24106	24748	None	2684	388	15412	No_or_no_constitutive_exon
TATTCAACTCTTGACAGCTGATAAACGGACGCAAACTAACTCAGGGACAGAT	74313	74941	74263	74315	1	KK207173	H102_01688	73705	74941	None	2684	388	15412	No_or_no_constitutive_exon
TTTATGCCTATGATTTGAAAGATTGTCTTTTTAACACATGGGGTGATTAGCT	82110	82279	82060	82112	1	KK207290	H102_04347	80803	82991	None	2684	388	15412	No_or_no_constitutive_exon
GTGCCGGTACTATTAAGACGACGTGATATATGCTGACTCGAGGGGACCAGGC	6850	6868	6918	6866	-1	KK207156	H102_01055	4996	7038	None	2684	388	15412	No_or_no_constitutive_exon
CTCTATCGGTTGTAATATGAAATTATGTTGGCTTAAACTTGAGGGTATAGGG	10899	10998	11048	10996	-1	KK207156	H102_01058	9617	12559	None	2684	388	15412	No_or_no_constitutive_exon
TATCTCTTAACTCATTCCAAGTTATATATCTGACTGTTGGGAAATTATAGCT	32532	32737	32482	32534	1	KK207408	H102_08323	32280	33180	None	2684	388	15412	No_or_no_constitutive_exon
AATGATTTCCCCAAGGATCAAGAATATAATATCAACTGACCGTGGGAAAGGT	79683	79820	79870	79818	-1	KK207306	H102_04872	79409	80755	None	2684	388	15412	No_or_no_constitutive_exon
GTTACTCAATAGCCAGCCCTTTTCTAACCAGATGCCACTGCGGGATATAGGC	5077	5280	5027	5079	1	KK207200	H102_02148	4718	6253	None	2684	388	15412	No_or_no_constitutive_exon
GGGCTAGCGTACGAGGTAAAACTTCCATATAGGCAAGGGCTAAAGTAAAGCT	72483	72853	72433	72485	1	KK207200	H102_02176	69282	72853	None	2684	388	15412	No_or_no_constitutive_exon
AGAAAAGAGTATTTTTTTTCACTGGCTAACACTTAGTTTGAATGGGTTAGTA	9123	9217	9267	9215	-1	KK207420	H102_08946	7489	10220	None	2684	388	15412	No_or_no_constitutive_exon
CACTCATATTTCTTTGAGATGTTGGTCTAACCAATGAATGGGGAGGACAGTT	35985	37612	35935	35987	1	KK207420	H102_08957	35554	37612	None	2684	388	15412	No_or_no_constitutive_exon
TCTCCCTGTATTTTGCCAGAGGCAACCTGCTGATGGAGGGTAACGAATAGGC	44163	45658	44113	44165	1	KK207420	H102_08960	43359	45658	None	2684	388	15412	Yes
AAAAAGGAAACGATAGACAGTTCATTTTTAATGACTAACAGGGTTTGAAGGC	69084	69197	69247	69195	-1	KK207420	H102_08972	69084	70366	None	2684	388	15412	No_or_no_constitutive_exon
ATATAACCATCTGACCAGCTACCAAGTTGCTGACTGACGGGCGGGAACAGGC	49932	49968	49882	49934	1	KK207282	H102_04086	49219	53203	None	2684	388	15412	Yes
GCTGGTTAATTGAACAGAAAGAAGACATGCTGATACTTCTGGGTAACTAGAG	50149	50253	50099	50151	1	KK207282	H102_04086	49219	53203	None	2684	388	15412	Yes
TTATAGACTTGAGCTTGGTTGTTCCCTTGCTAACCTGCTTGGGATGGTAGCT	59189	60724	60774	60722	-1	KK207282	H102_04090	59043	61593	None	2684	388	15412	No_or_no_constitutive_exon
TGCATTCCATACATGTCTGTGAGCCCTTTGTTGACGGGATAAGAATGCAGTC	73102	73271	73321	73269	-1	KK207282	H102_04095	72588	73540	None	2684	388	15412	No_or_no_constitutive_exon
AAAGGCGTGTGTGCTGCATGGCACAGCCTTGGATTCAATCGGGTGTACAGAG	78605	78723	78773	78721	-1	KK207342	H102_05787	78544	78914	None	2684	388	15412	No_or_no_constitutive_exon
TATTCGTCTTGTTATTGTGGCTAGTTATTCATTCTTGTGGGTAGCAACAGTG	62228	62341	62391	62339	-1	KK207155	H102_01047	62030	63078	None	2684	388	15412	No_or_no_constitutive_exon
CTTTTTTTTTCTTGATCTTGGGAAAATGGCTTTGATCTAACGGGTGGTAGAT	16638	16806	16856	16804	-1	KK207249	H102_03285	15070	17482	None	2684	388	15412	No_or_no_constitutive_exon
AACTTCCTCTTGGTGGCTAGCAAAGACCTATCATACTAACTGGGATACAGGC	22685	23827	23877	23825	-1	KK207249	H102_03288	22439	24553	None	2684	388	15412	No_or_no_constitutive_exon
ACAGGCAGACCCTGAAGAAATACATTCGCTAACATGATACGGGTATATAGTG	13079	13292	13342	13290	-1	KK207206	H102_02282	13079	13851	None	2684	388	15412	No_or_no_constitutive_exon
TGAGGGTGGCAGGGGCTGGCTACGGCGGTTTTACTGACGAGCGGGAGCAGAT	36261	36387	36437	36385	-1	KK207206	H102_02292	35677	36807	None	2684	388	15412	No_or_no_constitutive_exon
GTCTCCGTAGAGAGAGGTATATTTGTTAACTCGATGCTTGGGGCCGATAGAT	4007	4133	3957	4009	1	KK207135	H102_00587	3031	4415	None	2684	388	15412	No_or_no_constitutive_exon
GTTTTTCAGGTCAGGTTGGCAGATTAGATGGCTGATGGATGGGGGAATAGGC	64126	65817	64076	64128	1	KK207135	H102_00614	64013	65817	None	2684	388	15412	No_or_no_constitutive_exon
CATTCGAGTGTTGCATCTAGACTGTTGAGATACTAACTGTGTGGGTTAAGTG	7571	7717	7521	7573	1	KK207352	H102_05931	7485	8636	None	2684	388	15412	No_or_no_constitutive_exon
CTTATGAAAGGTGTTTCTGACTTGTCGACACCAGGTTACGGGAACGCGAGTC	26737	26807	26687	26739	1	KK207264	H102_03618	26314	27753	None	2684	388	15412	No_or_no_constitutive_exon
AAGGGAACGCGGAACATTATACTAATTCAATTGTTGTGGGTAAATAATAGGT	37761	38136	38186	38134	-1	KK207130	H102_00437	36820	38590	None	2684	388	15412	No_or_no_constitutive_exon
TCCCGTTATCATATACCTACCCTTCCACGTCTAACTGAGGGATCGAATAGAC	39390	39470	39520	39468	-1	KK207130	H102_00438	39194	40620	None	2684	388	15412	No_or_no_constitutive_exon
CCTCGTCATGTTGACTACCTATATACAATGTGTACTAATGGGAAAAATAGAT	57798	58424	58474	58422	-1	KK207130	H102_00446	55724	58693	None	2684	388	15412	No_or_no_constitutive_exon
TCCCCCAGACAAGGAGAGCAGAGTGCATGCTAACAGGGTGGTGATAATAGCT	34956	35835	34906	34958	1	KK207164	H102_01316	34678	35835	None	2684	388	15412	No_or_no_constitutive_exon
ATCAATGGGAATGGAAGAGACATGAAAACTGAGATATATGGGTAATATAGGG	47607	47838	47557	47609	1	KK207164	H102_01321	47369	47838	None	2684	388	15412	No_or_no_constitutive_exon
GTGGGAATACACTCGACTGGGCGGAATAAGCTAACAAAAGGGTGTGATAGTC	3259	4277	4327	4275	-1	KK207398	H102_08094	2980	4489	None	2684	388	15412	No_or_no_constitutive_exon
AAAAAAAAAAAAATGCCACAGAAAGAAATAGCATCACTAACGGGAAGCAGCT	65646	66383	66433	66381	-1	KK207398	H102_08113	65646	66591	None	2684	388	15412	No_or_no_constitutive_exon
TCTAATTTGCATGCTTTGACATAAGGATTTGACCGGCTAATACGGGATAGAT	17591	18782	17541	17593	1	KK207403	H102_08179	14569	22196	None	2684	388	15412	No_or_no_constitutive_exon
CACAGAGTTGGAATTGCTACTATTATGATGGCTAACTTTGGGTGGCATAGTT	14898	18055	14848	14900	1	KK207196	H102_02056	14551	18055	None	2684	388	15412	No_or_no_constitutive_exon
CCCCAGGAATGCTAAGTGGGAGGTGCAATTGCTAATGGGGAAATCGGTAGGA	10079	10435	10029	10081	1	KK207307	H102_04879	9692	10590	None	2684	388	15412	No_or_no_constitutive_exon
CTGAAGAGGAGCTATTCTACATGAGATGCAGATGCTGACTGTGGGAATAGTC	2283	2337	2387	2335	-1	KK207370	H102_07087	96	2557	None	2684	388	15412	No_or_no_constitutive_exon
AAGCACCGCAACCTACCTCTAAATGGCGACTACCAAACTAATGGGTATAGAT	11846	12223	11796	11848	1	KK207370	H102_07091	10719	13037	None	2684	388	15412	No_or_no_constitutive_exon
TAAGTACATCCACGTTTATCTGTATAGAATGAATGCTAACGGGACGGCAGAA	18469	18774	18824	18772	-1	KK207370	H102_07095	18469	19619	None	2684	388	15412	No_or_no_constitutive_exon
TGTACCCCCTAGGAGGAGTTTGGAATCAAAGTACTAACAAGGGAACGCAGAC	8916	9430	8866	8918	1	KK207316	H102_05105	8385	9702	None	2684	388	15412	No_or_no_constitutive_exon
GTACTTTCCTATTAGCTATCTACATTGTCTAGTATGGGCTAACAGATCAGGT	44227	45321	44177	44229	1	KK207409	H102_08364	43981	45321	None	2684	388	15412	No_or_no_constitutive_exon
CGAAATGCCGTGTTGAGAGATAGTATCTCATCTGATAAAACTGGGTAAAGTG	25542	26143	25492	25544	1	KK207107	H102_00006	24827	26701	None	2684	388	15412	No_or_no_constitutive_exon
CTTCTGGGACCGGCAGAGGCTGATATATATATGTGGCATTGGGTCAACAGTA	744	1122	1172	1120	-1	KK207302	H102_04554	118	1716	None	2684	388	15412	No_or_no_constitutive_exon
GTTGACAAGATGGAAGATGCCTGGACAATATTAGCTAACAAGGGGATTAGGG	46381	46517	46567	46515	-1	KK207302	H102_04570	46107	48411	None	2684	388	15412	No_or_no_constitutive_exon
TCGAACCCTGTTCATATATCACTTCTGACGTTTAACGGGAAATATAATAGAT	23030	23873	23923	23871	-1	KK207251	H102_03338	23030	24438	None	2684	388	15412	No_or_no_constitutive_exon
CTGAGCATGAGAAATGTCCCGGGGAACACGAAGATACTAACAGGGATTAGAA	34327	34494	34277	34329	1	KK207123	H102_00294	32845	34502	None	2684	388	15412	No_or_no_constitutive_exon
CTTGGAGTGGGGGCGAGTGCGCTGACCAGGTGAACCCTCGGGATATACAGCC	16608	16719	16558	16610	1	KK207228	H102_02678	16390	18144	None	2684	388	15412	No_or_no_constitutive_exon
TAGATTGTTATTGCGAATAGTGAAGAATTGGGCTAGCTGACAGGGAATAGTA	48521	48586	48636	48584	-1	KK207228	H102_02693	48249	49120	None	2684	388	15412	No_or_no_constitutive_exon
TGGCTTTCGTGAGAATGTTGCTGATAATGTGCTGTTTGGGGAGGGTATAGGT	51533	51614	51483	51535	1	KK207228	H102_02695	51051	52549	None	2684	388	15412	No_or_no_constitutive_exon
CATTAATTTCTCGAGAGAAAATAGCAATTGACTGTTGACTGGGAGAACAGGG	51854	51973	51804	51856	1	KK207228	H102_02695	51051	52549	None	2684	388	15412	No_or_no_constitutive_exon
TGTTTTATGTTGTCGACAGAATGGACGGGATGGACTTATGGGTTAGATAGGT	6687	6785	6637	6689	1	KK207183	H102_01723	6412	9012	None	2684	388	15412	No_or_no_constitutive_exon
CTTATCCTGCGTACTATGAGCTAGTTAGTGTCTAACGCCCGGGGAAGTAGGA	40962	42724	42774	42722	-1	KK207183	H102_01735	40796	43352	None	2684	388	15412	No_or_no_constitutive_exon
TTGCGCATATATGAATTCAATGCATTGCTAATGCTGGGTAAAAAATATAGAT	41583	41842	41892	41840	-1	KK207198	H102_02126	40061	42389	None	2684	388	15412	No_or_no_constitutive_exon
TTTCGTCACTGTTGATAATATGGGTACTTACAAAATAATTGGCGGGTTAGTG	12846	13106	13156	13104	-1	KK207244	H102_03144	12846	15977	None	2684	388	15412	No_or_no_constitutive_exon
GCCTGCGAATAATTACTAAGTGCACAAGTATACTGACTGCAATGGGACAGTG	21170	21191	21241	21189	-1	KK207208	H102_02310	18293	21631	None	2684	388	15412	No_or_no_constitutive_exon
CGATTAGTCTTATAATTTTGAGACTTACAAGTATCTAACGGGGTGTACAGAC	25612	25729	25562	25614	1	KK207208	H102_02311	24823	26796	None	2684	388	15412	No_or_no_constitutive_exon
GGGTCATTGATGAGCACCTGATGAAAGCTGACTTGGCTGGGACGATGTAGAG	2517	2682	2732	2680	-1	KK207347	H102_05870	2143	3120	None	2684	388	15412	No_or_no_constitutive_exon
TCTACTTGCTTAAATTATCGACTATTCAAACGCTAATTGGCTGGGAATAGGG	3941	4879	4929	4877	-1	KK207347	H102_05871	3941	5782	None	2684	388	15412	No_or_no_constitutive_exon
ACAATAGCCACCTAAGTGGTGCCAGTTACGTTGCTAATGCCCGCGGGAAGCT	7908	7975	8025	7973	-1	KK207311	H102_04937	6367	8256	None	2684	388	15412	No_or_no_constitutive_exon
ATTGCTTGTCCGTCTATTTTTTTCGGATTTAATCTGACTCGGGGTGGTAGAA	14385	15155	14335	14387	1	KK207309	H102_04916	13243	15155	None	2684	388	15412	No_or_no_constitutive_exon
ACTCCTAGTGCTCTATGCGCCCCGTATAGCCGGTTCTAAGTGAAGGGTAGAT	37961	38081	37911	37963	1	KK207309	H102_04925	37280	40929	None	2684	388	15412	No_or_no_constitutive_exon
CTTGCAGCGTATATTCATTTTGTCGTGTGCAGAACTAACGGGAGCGGCAGCG	39402	40326	39352	39404	1	KK207309	H102_04925	37280	40929	None	2684	388	15412	Yes
TTGAATTTGACGGGAGAACGAGACCACTGACCAGGCTATGGTGGGCGCAGAA	30898	31160	30848	30900	1	KK207332	H102_05393	30778	32086	None	2684	388	15412	No_or_no_constitutive_exon
TCAGATCAAGACGTTGTGGCCGGAGATATAACTGACTGGGAGTATAATAGGA	28311	28522	28261	28313	1	KK207397	H102_08088	28227	30419	None	2684	388	15412	No_or_no_constitutive_exon
TAACTGTGCGGCTTATAAGAGGAGAGATTCATATAAACCCCGGGATATAGGT	26591	26938	26988	26936	-1	KK207334	H102_05409	26591	27192	None	2684	388	15412	No_or_no_constitutive_exon
GATCTTCTACATTGAATTACTAACGACATGGGACTAACTAAGGGGCCCAGAC	6906	7538	6856	6908	1	KK207250	H102_03313	6306	7988	None	2684	388	15412	No_or_no_constitutive_exon
GCTGGTGATTGAAGCAAAGGCAAAACAAAAACTGATATATGAGGGTTTAGTT	18237	18378	18428	18376	-1	KK207250	H102_03319	18000	18937	None	2684	388	15412	No_or_no_constitutive_exon
CTGCCTGTTCTACATAATCTCGTGGCTGTATTGCTAACTTCAAGGGGTAGAC	16419	17526	16369	16421	1	KK207217	H102_02449	15496	17526	None	2684	388	15412	No_or_no_constitutive_exon
ATGAAGATTGGTTACGAGAATGCTTCGCTAAGACAACCTTGCGGGAATAGGC	7200	7315	7150	7202	1	KK207361	H102_06479	6923	8535	None	2684	388	15412	No_or_no_constitutive_exon
TATGTTAACTTTGCGGCTGTTAAGACATAACTGCTCTAGGGAATCGAAAGGT	22223	22263	22313	22261	-1	KK207361	H102_06484	18051	22512	None	2684	388	15412	No_or_no_constitutive_exon
ATTGGGAGTATAGCTCGGTACTGACATTCTCCTTCTTGTCAATGGGAAAGCC	592	647	542	594	1	KK207199	H102_02129	49	1878	None	2684	388	15412	No_or_no_constitutive_exon
TGGGGACTTCTTTTTCTACGTATCATGGCTCCTAACTACCATGGGAATAGGG	27115	27458	27508	27456	-1	KK207199	H102_02143	26163	28251	None	2684	388	15412	No_or_no_constitutive_exon
TCCGTCAAGTCCCTGGTGGCACACAGAACTTCTCACATAAGGGGGTATAGAC	2653	2764	2814	2762	-1	KK207405	H102_08216	2176	3833	None	2684	388	15412	No_or_no_constitutive_exon
ATGGATATATATGTTAGATATATAAGAAAGAGTTGACTAACAGGGTGTAGGC	2572	3241	3291	3239	-1	KK207210	H102_02337	2473	3604	None	2684	388	15412	No_or_no_constitutive_exon
CCCTCTATACAAGATGATATGGTTACTAAACGAAAGGGGGGAATATGTAGTG	12387	12596	12337	12389	1	KK207329	H102_05357	12151	14112	None	2684	388	15412	No_or_no_constitutive_exon
GAGACGCCAGGAAGACCGAGACGGTGTATACAGATACTGACAGGGCGCAGTG	38	220	270	218	-1	KK207376	H102_07378	38	971	None	2684	388	15412	No_or_no_constitutive_exon
TCCACTTGGATCGTTTCAAGGGATGGGCATTACTGACCGGGGAAAAAAAGGC	21170	21572	21622	21570	-1	KK207339	H102_05496	21170	21787	None	2684	388	15412	No_or_no_constitutive_exon
ATCCTGCACACTAGCTAGAGATTTTATGCTAACATTACTGGGTTGATAAGTC	7920	8156	7870	7922	1	KK207338	H102_05480	7426	8156	None	2684	388	15412	No_or_no_constitutive_exon
CACTTTCTAGATATACGTCGATTGTGGTGCTGGTGGACTGACGGGGACAGGA	3290	3417	3467	3415	-1	KK207176	H102_01710	3290	3830	None	2684	388	15412	No_or_no_constitutive_exon
TCTGACGCACTTTCAATTAAATGGAGTTGATCAACTAACGGGCTGGGTAGCA	9314	9505	9264	9316	1	KK207176	H102_01714	8385	9505	None	2684	388	15412	No_or_no_constitutive_exon
TTGTGGGCTATAAAAGGGAAACATACGTCTAATATTGACCGGGCCTGAAGGC	4627	4822	4577	4629	1	KK207319	H102_05216	4397	4822	None	2684	388	15412	No_or_no_constitutive_exon
GTAAGTAGCCTTATGGTCTCTCTGATATTGCGATGTTAACGGGAAGATAGCT	21447	21769	21397	21449	1	KK207327	H102_05345	21152	22415	None	2684	388	15412	No_or_no_constitutive_exon
CCACCCTGTTAATTGAAAATGTCTAGTTAGCTAACTTGTTGGGCTTGAAGGA	22884	23694	22834	22886	1	KK207154	H102_01023	22676	23694	None	2684	388	15412	No_or_no_constitutive_exon
ATGTTGGCTTAGTATTATTAGATTCAACCACTAATTACTAACGTGGGTAGGG	6399	6525	6349	6401	1	KK207381	H102_07495	5953	6725	None	2684	388	15412	No_or_no_constitutive_exon
CTGTACTCGAAGGCTAATGGCGTTGAACTCTTCGCTTGGGAGATACATAGGT	15856	18257	18307	18255	-1	KK207147	H102_00912	15856	19211	None	2684	388	15412	No_or_no_constitutive_exon
TTTCAGCCTCATAAAGGGCTATAGGGAATATAAATGCTAACGGGAGGTAGAT	13396	13967	13346	13398	1	KK207399	H102_08119	12979	15890	None	2684	388	15412	No_or_no_constitutive_exon
GGTTAAACCCCGGCGGATCGAATGCGTATAGCTAACGTGGGATATTGAAGCT	11182	11213	11132	11184	1	KK207292	H102_04351	10508	12649	None	2684	388	15412	No_or_no_constitutive_exon
CCATGGAGGGGCAGCCAGCCGTATACTCATCACTCACTGACTGAGGGCAGAT	43	163	213	161	-1	KK207121	H102_00264	43	502	None	2684	388	15412	No_or_no_constitutive_exon
TTCCCCCCCTTTTATTGAAGTTTAATGTCTAACAGCCAGGGGGTATATAGAT	17494	19274	17444	17496	1	KK207365	H102_06866	12480	19274	None	2684	388	15412	No_or_no_constitutive_exon
GTATTCCTGACTTCTTTTCAAAGGAGGACATTCGGCTAAGAACTGGGCAGGG	56	632	682	630	-1	KK207360	H102_06465	56	1658	None	2684	388	15412	No_or_no_constitutive_exon
CTGGCCTTGGGGAAAGATACTGATGGTTGATGGGCGGGAGGAAACACGAGTG	2727	2830	2677	2729	1	KK207360	H102_06466	2226	2830	None	2684	388	15412	No_or_no_constitutive_exon
TACTACTACCTTCTCTACTGCTGTGTGAATCCTCGCTGACGGGGGCGTAGAA	1176	1260	1310	1258	-1	KK207117	H102_00118	1176	1643	None	2684	388	15412	No_or_no_constitutive_exon
CACCCTCAAGGAGCGCTTTTTACTGACTGGCTCGGGCTTTGACGGGACAGGC	7479	7511	7429	7481	1	KK207257	H102_03400	6687	9281	None	2684	388	15412	No_or_no_constitutive_exon
AGACTGTACATCATGACGGAGCACAGCTGATAAAAAGGGATGAAATATAGGC	11604	11741	11554	11606	1	KK207150	H102_00942	10708	12551	None	2684	388	15412	No_or_no_constitutive_exon
CCCGTGTGGCGGCGGCCTGGATTCAATGCTAATATACTCTTGGGATACAGTG	11802	12551	11752	11804	1	KK207150	H102_00942	10708	12551	None	2684	388	15412	No_or_no_constitutive_exon
TCAATCACAATCTGCTTGTCTCATGGCATTGCTAACTGATATGGGTGTAGGC	8406	8540	8356	8408	1	KK207320	H102_05230	8075	8540	None	2684	388	15412	No_or_no_constitutive_exon
GATTTATACGTCATAAATACTCTCCAATCAATCCTAACCTTGGGGGACAGAC	12242	12952	13002	12950	-1	KK207222	H102_02552	12242	13972	None	2684	388	15412	No_or_no_constitutive_exon
CCGGCCCGTTTTAATATGACTGCCCAGCTAGTTGCTTACGGGATATACAGGA	424	588	638	586	-1	KK207124	H102_00304	424	867	None	2684	388	15412	No_or_no_constitutive_exon
ATACGTATACCCCTTGGGTATCACAGTGGCTAACGTAAAAGGGGGTATAGAT	446	1069	1119	1067	-1	KK207285	H102_04146	446	2263	None	2684	388	15412	No_or_no_constitutive_exon
ATGTTCTGAATTGGTATATCTGACAAATATGTGTATTTTGGGAGGAGTAGCT	3278	5067	3228	3280	1	KK207333	H102_05398	2948	5067	None	2684	388	15412	No_or_no_constitutive_exon
CATATAGTGCATCTAGCCATGGGCTAACTATGACCGTGGGGATATAATAGGA	2838	2955	2788	2840	1	KK207328	H102_05350	2743	3363	None	2684	388	15412	No_or_no_constitutive_exon
TGTGACTGGCTTTTTTGGCTGATGCGTTGCGCGTTCCCGGGGAAATACAGAC	1805	2008	2058	2006	-1	KK207308	H102_04907	1445	2471	None	2684	388	15412	No_or_no_constitutive_exon
TAGCAACAGATCTAATCCTCAAAGACAGCGATGATGACTGACTGGGATAGAC	2723	4435	4485	4433	-1	KK207335	H102_05414	2723	4574	None	2684	388	15412	No_or_no_constitutive_exon
CGGCTTCTGCGCAACCTACTTCTTCCGCTCGACGGGGACCGGGGTGATAGGC	187	1056	137	189	1	KK207337	H102_05473	2	1405	None	2684	388	15412	No_or_no_constitutive_exon
