# Supplementary material for: Widespread Separation of the Polypyrimidine Tract From 3′ AG by G Tracts in Association With Alternative Exons in Metazoa and Plants
Source: Front Genet. 2019 Jan 14;9:741. doi: 10.3389/fgene.2018.00741 (PMC6339879; doi:10.3389/fgene.2018.00741)
Supplement: DATA FILE S1 — Sequences of REPAG 3′ SS from each species of fungi. [file Data_Sheet_1.zip › Supplementary data 1/Fungi_Release38_penicillium_antarcticum.txt]

REPA_GGG_Sequence	Exon_Start	Exon_End	Pos_-50	Pos_+2	Strand	Chromosome	GeneID	Gene_Start	Gene_End	Gene_Name	Number_of_REPAs	Number_of_REPAs_has_GGG	Number_of_Intron(Intra_genic_Region)	Upstream_Constitutive_Exon
AGTTTGCATAACGAAATGGTTGCTCATGAACGAGTACCACGACCGGGTAGTT	588666	588780	588616	588668	1	PENANT_contig001	PENANT_c001G00473	588532	589007	None	3583	291	24559	No_constitutive_exon_found_in_species
GTATGCCAGTTTTGCTGTTGATGAATATATGTATACTGATGACAGGGCAGGG	638964	639030	638914	638966	1	PENANT_contig001	PENANT_c001G07724	638748	639132	None	3583	291	24559	No_constitutive_exon_found_in_species
TGGTGTCATCGAGCGCTTACGTGCAGCACGAAGCTAATCAGGGAAAACAGAG	830564	830774	830514	830566	1	PENANT_contig001	PENANT_c001G00078	830338	831386	None	3583	291	24559	No_constitutive_exon_found_in_species
GTGAATTCGACGGATCCGCAAGAAAGAGCTTGTAGGCTGACAGGGTGCAGAT	843320	843431	843481	843429	-1	PENANT_contig001	PENANT_c001G08653	842451	844224	None	3583	291	24559	No_constitutive_exon_found_in_species
GAGCCAACCTTCACTCATATCCCATTCAGCTCTGACAGCGGGTAATACAGCA	862939	863422	862889	862941	1	PENANT_contig001	PENANT_c001G02494	862195	863634	None	3583	291	24559	No_constitutive_exon_found_in_species
TTGCATCGGGGTGTTTATCGTGGGAAGGAGGAGGGGGGTGTGGAGACGAGAT	894747	894752	894802	894750	-1	PENANT_contig001	PENANT_c001G01816	894747	895480	None	3583	291	24559	No_constitutive_exon_found_in_species
GTGCTTTTTCGAATAAGAATGTTTATGAAAGGCTGACAGCGAGGGGCTAGCG	938259	938351	938209	938261	1	PENANT_contig001	PENANT_c001G08844	937101	938962	None	3583	291	24559	No_constitutive_exon_found_in_species
CAGTAAGTCACACAGGCTCTGACTGCAACCAACATCTAACCCAAGGGCAGCA	989843	991237	991287	991235	-1	PENANT_contig001	PENANT_c001G02906	989843	992078	None	3583	291	24559	No_constitutive_exon_found_in_species
CAGGTTAGTGACGGAGTATACTCTGTATGAACAACAGCTGATTGGGGCAGAA	1064009	1064082	1064132	1064080	-1	PENANT_contig001	PENANT_c001G07276	1062267	1064372	None	3583	291	24559	No_constitutive_exon_found_in_species
CTTGTTAATGAGGGGGCGAAGTTGTGAGGTAACATTGATGTATGTGGGAGCA	1083688	1083693	1083743	1083691	-1	PENANT_contig001	PENANT_c001G00559	1083688	1084318	None	3583	291	24559	No_constitutive_exon_found_in_species
AGGTCAGCTTCTATCTCTATATTTTTTATCTTACTAATCGGGAAATCTAGCT	1172899	1173229	1173279	1173227	-1	PENANT_contig001	PENANT_c001G11552	1169607	1178037	None	3583	291	24559	No_constitutive_exon_found_in_species
TTTTGGGTGTTGAGTGGGTTGAGAGTTGCTAATTACTTTTGTTGGGATAGCT	1202416	1202644	1202366	1202418	1	PENANT_contig001	PENANT_c001G11065	1201848	1206664	None	3583	291	24559	No_constitutive_exon_found_in_species
ACTATATAAGGTATTTTGGCCATGACGTCCAGCTACTGATGAGTGGGCAGAC	1214739	1215435	1214689	1214741	1	PENANT_contig001	PENANT_c001G02604	1213741	1215435	None	3583	291	24559	No_constitutive_exon_found_in_species
GTATGTTATTTTTATGTTCTCTTTGAAGTTTATATTCTGACGGGGAACAGGT	1217084	1217140	1217034	1217086	1	PENANT_contig001	PENANT_c001G11025	1216983	1220655	None	3583	291	24559	No_constitutive_exon_found_in_species
GCTGGTCCGACGATGGCGGTGGAAGGCTGAATACTGAACAAACGGGGCAGAT	1217491	1217670	1217441	1217493	1	PENANT_contig001	PENANT_c001G11025	1216983	1220655	None	3583	291	24559	No_constitutive_exon_found_in_species
ATTGGATAGTGACCTAAGCAGGCTATACCAGTAGAGCTAACTGGGAATAGAC	1273623	1273712	1273573	1273625	1	PENANT_contig001	PENANT_c001G08275	1272994	1273712	None	3583	291	24559	No_constitutive_exon_found_in_species
CCTCTTCAGATATGACTCCCATCAAAAAGTATACTGAACAACGGGATCAGAG	1344342	1344422	1344472	1344420	-1	PENANT_contig001	PENANT_c001G11206	1342471	1344705	None	3583	291	24559	No_constitutive_exon_found_in_species
TCGCGTTCTGGTCGTGATGACTGACTCACCTGCTAACCTGGGATGAACAGAC	1720800	1721323	1720750	1720802	1	PENANT_contig001	PENANT_c001G00585	1720175	1722350	None	3583	291	24559	No_constitutive_exon_found_in_species
TTTCGCGGCCATTGGACATTTGCTAACGGATCATCGCGGGATGCGAATAGCC	1754134	1754645	1754084	1754136	1	PENANT_contig001	PENANT_c001G00879	1753727	1755445	None	3583	291	24559	No_constitutive_exon_found_in_species
CAAGAGCAGCTATGTTGGTGAGTTGGGAACGTTCATTTCCGGAACGGGAGCA	1857153	1857159	1857209	1857157	-1	PENANT_contig001	PENANT_c001G01169	1857153	1858282	None	3583	291	24559	No_constitutive_exon_found_in_species
GTATATACTTGCGTGGTTTGGTTTGAGAATTTGGACTGATGGGTGAATAGGT	1914258	1915131	1914208	1914260	1	PENANT_contig001	PENANT_c001G02147	1913859	1915256	None	3583	291	24559	No_constitutive_exon_found_in_species
CGGCTTTTGCGATCTCCGAACTTAATAATGAGACTAACACCGTGGGACAGAT	206285	206606	206656	206604	-1	PENANT_contig002	PENANT_c002G08874	205927	207646	None	3583	291	24559	No_constitutive_exon_found_in_species
GGTAAGGACATTCCTTTTTTGAAGTAAAGGACCAAGTTAACAGGGGATAGGC	226835	227207	227257	227205	-1	PENANT_contig002	PENANT_c002G00353	225926	228155	None	3583	291	24559	No_constitutive_exon_found_in_species
GGGTAAGCACGTTCGAATTTCCATTATTAGCATATCTGACTGACGGGCAGGC	230167	231636	231686	231634	-1	PENANT_contig002	PENANT_c002G03016	230167	232444	None	3583	291	24559	No_constitutive_exon_found_in_species
GCAACGGCATATAGTTTTGTCTTTCGAGCACAACTAGGGCAGGGCCATAGCG	404047	404145	404195	404143	-1	PENANT_contig002	PENANT_c002G06885	404047	404244	None	3583	291	24559	No_constitutive_exon_found_in_species
TGATCCTCCTGAAAAGATATCGTGGATATACGGCTGACAGGGAGGAACAGAG	455616	455710	455760	455708	-1	PENANT_contig002	PENANT_c002G03277	455616	456603	None	3583	291	24559	No_constitutive_exon_found_in_species
TAAGTTTTACTCGGTCTATGCAAGCCACATATAATAACCCAAGGGACTAGCT	655499	655525	655449	655501	1	PENANT_contig002	PENANT_c002G08588	655281	657049	None	3583	291	24559	No_constitutive_exon_found_in_species
TTGCTTCCTTCCCTTTTGGTCGGCTGTGGGATTTGTTGACGGGGATATAGTT	725196	725550	725146	725198	1	PENANT_contig002	PENANT_c002G07007	723591	726037	None	3583	291	24559	No_constitutive_exon_found_in_species
AGGTAAGCTGGTGGGGGGGGCCGAGGTTGTCTATTTTTGGGGACTGACAGGT	788733	788831	788683	788735	1	PENANT_contig002	PENANT_c002G08833	788613	790531	None	3583	291	24559	No_constitutive_exon_found_in_species
GGTGAATCTCCATGTGGACTATGTAATACATTACAGCTTCGGGGACACAGGT	1106428	1106646	1106378	1106430	1	PENANT_contig002	PENANT_c002G00743	1106349	1108784	None	3583	291	24559	No_constitutive_exon_found_in_species
GTGAGATATCTTTACTTGAGTGTTAGAAAGCGGCGACTGATGGGCGATAGGG	1144991	1145166	1145216	1145164	-1	PENANT_contig002	PENANT_c002G02019	1144991	1146139	None	3583	291	24559	No_constitutive_exon_found_in_species
GCGTCCTCTCCCTGTCCTGTTGGAGGCTCTAGAACTAATAGGGCGTACAGGG	1186490	1186608	1186658	1186606	-1	PENANT_contig002	PENANT_c002G00916	1185227	1187565	None	3583	291	24559	No_constitutive_exon_found_in_species
CAGAATCCTCACTTCGGAAAGTTCACGAACATACTGGGTCGGCTGAACAGCA	1428390	1428556	1428340	1428392	1	PENANT_contig002	PENANT_c002G11776	1428087	1430765	None	3583	291	24559	No_constitutive_exon_found_in_species
AGTACACACCAACAGTAGAGGTCATTGATCAACGCTTACGTGGGATGTAGTT	1514273	1514667	1514223	1514275	1	PENANT_contig002	PENANT_c002G04918	1513603	1514667	None	3583	291	24559	No_constitutive_exon_found_in_species
GTCTCGAGCTTGAATACACTGCTAGAATAAGGCAAGCTGACATGGGACAGAT	54064	54136	54186	54134	-1	PENANT_contig003	PENANT_c003G02692	52987	60148	None	3583	291	24559	No_constitutive_exon_found_in_species
TGCCAAATGAGCACGACCTGAGAAAGGAACCACACTAATGAATTGGGCAGGT	175598	175858	175908	175856	-1	PENANT_contig003	PENANT_c003G08072	174773	177011	None	3583	291	24559	No_constitutive_exon_found_in_species
GAAAAGCATGGTCTCGTGTGCATATACTCCATGTCATTGCCATTGGGAAGGC	188641	188901	188591	188643	1	PENANT_contig003	PENANT_c003G11195	188453	189892	None	3583	291	24559	No_constitutive_exon_found_in_species
ATTCTCACAAAAACCTGCAGCTCCTATTAGTGACTCAGATAAACGGGAAGCC	273153	273881	273931	273879	-1	PENANT_contig003	PENANT_c003G01144	271462	274083	None	3583	291	24559	No_constitutive_exon_found_in_species
AGTAGATGCAGTGCATAGCTGAAACCTCAAAGAGATGGGGGGTATGATAGGG	724479	724487	724537	724485	-1	PENANT_contig003	PENANT_c003G10253	724479	728721	None	3583	291	24559	No_constitutive_exon_found_in_species
AGTTATTTGGATTCTTTCTTATCTGTTTACTCACTAACGCGGGTGTGTAGGG	736143	736269	736093	736145	1	PENANT_contig003	PENANT_c003G03215	734601	736703	None	3583	291	24559	No_constitutive_exon_found_in_species
GATGAGATGTTGGACATATGCGCTCTGGGATCTCTGGGCGATGATGGGAGAT	866878	866885	866935	866883	-1	PENANT_contig003	PENANT_c003G10649	866878	867411	None	3583	291	24559	No_constitutive_exon_found_in_species
TAGTTTCGGCATTCATTTCACGGAATTGGTTCTGATATCGGGTAATATAGGC	906974	907072	907122	907070	-1	PENANT_contig003	PENANT_c003G10834	906528	907713	None	3583	291	24559	No_constitutive_exon_found_in_species
TATGGACTGTGCTACTATGGGCATTCGCTAATACATTGGATGGGGTATAGTG	931984	934003	934053	934001	-1	PENANT_contig003	PENANT_c003G03871	930929	934328	None	3583	291	24559	No_constitutive_exon_found_in_species
GTCTCAAGTGATTTTTACGGTGTGAACATGAGACTAACTGGGGGAAAAAGGA	1109594	1110191	1110241	1110189	-1	PENANT_contig003	PENANT_c003G11715	1108716	1110420	None	3583	291	24559	No_constitutive_exon_found_in_species
GCCTCTCCGGGTTTGGTGCGCGATCGAGATCTGATCAGATCGGGAATCAGGC	1131182	1131231	1131132	1131184	1	PENANT_contig003	PENANT_c003G08689	1131030	1134462	None	3583	291	24559	No_constitutive_exon_found_in_species
CCACCCCAAACAAACCCGCTAACCCTGCGCCCACCGGGGGCAACAAACAGGC	451598	452354	451548	451600	1	PENANT_contig004	PENANT_c004G08815	451281	452846	None	3583	291	24559	No_constitutive_exon_found_in_species
GAACGACCGATGCCTCGGTGTCAATTACTCACTATGTGTGATGGGTATAGAC	596903	597034	597084	597032	-1	PENANT_contig004	PENANT_c004G04111	595525	597239	None	3583	291	24559	No_constitutive_exon_found_in_species
TAACATAACCGGGTCTTGACTCTTGTTTATGGTTTTAATTTCGGGGATAGGA	675159	675234	675284	675232	-1	PENANT_contig004	PENANT_c004G10605	674514	675803	None	3583	291	24559	No_constitutive_exon_found_in_species
TGGGAGAAGCCAGAGCATACAAGTGGAAGCTAACCGGGGTGATGGAATAGCC	964144	964427	964477	964425	-1	PENANT_contig004	PENANT_c004G10094	963292	964787	None	3583	291	24559	No_constitutive_exon_found_in_species
CCTGACCCTAAATTCACCTTATAATGGGCGAGTAGCTAAGGGATCAGCAGAA	2675	2683	2733	2681	-1	PENANT_contig005	PENANT_c005G07711	2675	4110	None	3583	291	24559	No_constitutive_exon_found_in_species
ATTCCACCTTGTCGCTTTGACAATTGAACTGACCCCAGTCACGGGAACAGAG	168681	169024	169074	169022	-1	PENANT_contig005	PENANT_c005G02736	168681	170269	None	3583	291	24559	No_constitutive_exon_found_in_species
CGTTAGTTTCCAGCTAAAGCCGACACGAGCACTCACTAATTCAAGGGCAGTT	227026	227360	226976	227028	1	PENANT_contig005	PENANT_c005G00356	226681	228801	None	3583	291	24559	No_constitutive_exon_found_in_species
GTGGTATGTCCATGTTTCCCTCTTTTCCAGGCATAACTGACAAGGGATAGAC	251296	252121	252171	252119	-1	PENANT_contig005	PENANT_c005G00437	251296	252843	None	3583	291	24559	No_constitutive_exon_found_in_species
TTGTCTTTTTTTGTTTTTTTTGTTTTTGATGATATTTGGGAGACTGACAGTT	420736	421071	420686	420738	1	PENANT_contig005	PENANT_c005G00456	420190	421385	None	3583	291	24559	No_constitutive_exon_found_in_species
CTGGGGTGATGCAGAAGATGGGTTGCTAATTGTTTTTTATAATGGGGCAGAT	474446	474545	474396	474448	1	PENANT_contig005	PENANT_c005G03402	473758	474786	None	3583	291	24559	No_constitutive_exon_found_in_species
AAGTGATATCTCATCCAAAAGGGCAATTGGAAAAAGGTACTAACGGGAAGTT	575805	575809	575859	575807	-1	PENANT_contig005	PENANT_c005G04333	575805	577246	None	3583	291	24559	No_constitutive_exon_found_in_species
TGAAACGTCTGTCCAATCACGCAACATACTAACCGAGTTTGGGGGTAAAGTT	663233	663320	663183	663235	1	PENANT_contig005	PENANT_c005G08573	662454	664536	None	3583	291	24559	No_constitutive_exon_found_in_species
TTTCAATGAAATGAAGTCTAATTGCAATGAGCTCCCGCGGGCCAAAACAGGC	829132	829428	829478	829426	-1	PENANT_contig005	PENANT_c005G11245	829132	830776	None	3583	291	24559	No_constitutive_exon_found_in_species
TGGCCGACGGATGGAGCGGGTGTGTGGGTGTTGAGGTTTGGGAGTGCTAGGC	838782	838866	838916	838864	-1	PENANT_contig005	PENANT_c005G09937	838707	839315	None	3583	291	24559	No_constitutive_exon_found_in_species
TTGTACGTGTCCATAATTGACATAAAGGTGCAACAACTGACGGGATACAGAG	845045	846101	846151	846099	-1	PENANT_contig005	PENANT_c005G00183	845045	846833	None	3583	291	24559	No_constitutive_exon_found_in_species
CTACCCAGACAAAGCAGACCCAAGAAATAAGCTAACAAGGGATGGAATAGCC	914094	914428	914478	914426	-1	PENANT_contig005	PENANT_c005G05443	913865	915406	None	3583	291	24559	No_constitutive_exon_found_in_species
ATGCGTGTGGCAGCCTGACTACTGTACGGATTTTCCCAGGGATGTGTAAGGC	964422	965000	964372	964424	1	PENANT_contig005	PENANT_c005G02314	963946	965000	None	3583	291	24559	No_constitutive_exon_found_in_species
ACGTCTACTTCTCACCCAGAACTGATAACTCCCTACTAACCCGGGAACAGTG	1001283	1001498	1001548	1001496	-1	PENANT_contig005	PENANT_c005G10119	1000375	1001603	None	3583	291	24559	No_constitutive_exon_found_in_species
ATAGCCATGTGCGAAATCAGACCAAAGACTGACGTGATTTGTGGGATTAGGA	1024684	1025035	1024634	1024686	1	PENANT_contig005	PENANT_c005G02112	1024441	1026477	None	3583	291	24559	No_constitutive_exon_found_in_species
AAACTACCCACCTCTCGATACCATGCCAGTTAATGACTCGGGGTAAACAGCG	1044649	1049378	1049428	1049376	-1	PENANT_contig005	PENANT_c005G02027	1042431	1050076	None	3583	291	24559	No_constitutive_exon_found_in_species
TCCCCAGTTGTACGCCTTGGGGCCACAGAGTACTGACTCGGGTGACATAGAA	1062820	1063071	1062770	1062822	1	PENANT_contig005	PENANT_c005G04547	1062378	1065523	None	3583	291	24559	No_constitutive_exon_found_in_species
ATATTTTGAGAAAGACTTGGGGGAAGATGAGTGAGCGGGGACGGGAGGAGGC	1074916	1074923	1074973	1074921	-1	PENANT_contig005	PENANT_c005G03158	1074916	1075448	None	3583	291	24559	No_constitutive_exon_found_in_species
TCAGTTTCTGCTCTCTTTCTTAGCTGATGCTTACCATTCTGGGGAAACAGTC	86465	86685	86415	86467	1	PENANT_contig006	PENANT_c006G07834	86193	87968	None	3583	291	24559	No_constitutive_exon_found_in_species
TAAGTGGGCATCACAAGCACAGAGCAATCACATTGCTTACCGGGAACCAGGA	133074	133143	133193	133141	-1	PENANT_contig006	PENANT_c006G10898	133074	135084	None	3583	291	24559	No_constitutive_exon_found_in_species
CATCCCATCATTACTCGATCACCATGACCTAACTAAAAGGGAACATATAGGC	313342	314511	314561	314509	-1	PENANT_contig006	PENANT_c006G03313	313342	314995	None	3583	291	24559	No_constitutive_exon_found_in_species
GGAAAATTACGGTGTGAGTTTTGCAGCGGCTAATTATTGAGGGGAAACAGAC	424998	425182	424948	425000	1	PENANT_contig006	PENANT_c006G03636	424600	425182	None	3583	291	24559	No_constitutive_exon_found_in_species
ACCGCGAACTCACAATCCAAGCTTCGGTTACTAATACTCATGGGTAACAGGT	674541	674616	674666	674614	-1	PENANT_contig006	PENANT_c006G06158	674541	675843	None	3583	291	24559	No_constitutive_exon_found_in_species
CGGTGTTTTTGCGAAATTGTACGTGTTCCCATGCTGCACGGGTGCAAAAGTG	149146	149297	149096	149148	1	PENANT_contig007	PENANT_c007G06470	149010	149297	None	3583	291	24559	No_constitutive_exon_found_in_species
TCTTGCAGGAAAGGTTATTTCAAGGAATCAGGCCACTAACGAGGGACCAGGG	257503	258166	257453	257505	1	PENANT_contig007	PENANT_c007G05893	254678	258166	None	3583	291	24559	No_constitutive_exon_found_in_species
AAAGGAAATCCTAAGTGTACAAATAAATAAAGATACTAACACGGGTACAGTC	457784	457855	457734	457786	1	PENANT_contig007	PENANT_c007G02336	457190	458019	None	3583	291	24559	No_constitutive_exon_found_in_species
GGTATTTTCATTCCCCAAATTCCTTATTAACTAGTCATTTGGGGATATAGTT	461070	461413	461463	461411	-1	PENANT_contig007	PENANT_c007G05014	458391	462811	None	3583	291	24559	No_constitutive_exon_found_in_species
TGTTTTACCACTCTATACGCTCGACAAGCATCTAACGAAATGCGGGACAGCT	472835	473096	473146	473094	-1	PENANT_contig007	PENANT_c007G00352	472835	473777	None	3583	291	24559	No_constitutive_exon_found_in_species
CCTTGAGATGCTCGATCGCGAGGGCGATGAAGCTGACTTCATTGGGATAGTG	508692	508896	508946	508894	-1	PENANT_contig007	PENANT_c007G09017	507515	509704	None	3583	291	24559	No_constitutive_exon_found_in_species
AATCCCCCGTTAATGCTCACATATTATAAGAGACTGACAGAGGGTACCAGAG	904907	904933	904857	904909	1	PENANT_contig007	PENANT_c007G06237	900224	908124	None	3583	291	24559	No_constitutive_exon_found_in_species
CGGTGAATAGCTCTTGGGAATTGGTAGCTAACAACGGTATGGGATTGCAGTA	19144	19168	19094	19146	1	PENANT_contig008	PENANT_c008G10416	18848	19585	None	3583	291	24559	No_constitutive_exon_found_in_species
GTACGTTAGTAACCATTGCCCTGAGCTCTACTTCACTAACCTAGGGATAGGC	77854	78025	78075	78023	-1	PENANT_contig008	PENANT_c008G07023	77284	78842	None	3583	291	24559	No_constitutive_exon_found_in_species
TAACGATTTGGTGCAATCCCAAGCTAACAAACCTCCAAACGGGGAACCAGCT	239834	240522	239784	239836	1	PENANT_contig008	PENANT_c008G03586	239663	240522	None	3583	291	24559	No_constitutive_exon_found_in_species
TGCGTCAAACAAGGATGATCCGAAAAGACGGAATACTAACATGGGCGCAGTA	248981	249753	248931	248983	1	PENANT_contig008	PENANT_c008G07136	248268	250033	None	3583	291	24559	No_constitutive_exon_found_in_species
TCTTTCTGAGTGATTTGAAGAAGTTAAGCGCTGATGGTGAGGGAAAACAGGC	549014	549049	548964	549016	1	PENANT_contig008	PENANT_c008G09011	548923	549754	None	3583	291	24559	No_constitutive_exon_found_in_species
GAGAGGATTGATTGGTCGATGAAGATGCTTGAGCTGAGGGATCGGAGGAGAG	562261	562267	562317	562265	-1	PENANT_contig008	PENANT_c008G02923	562261	563466	None	3583	291	24559	No_constitutive_exon_found_in_species
GAGGTACGTTCCTAATAATTACTGCGAGTATCGTTAACAACACAGGGTAGGG	576707	576929	576979	576927	-1	PENANT_contig008	PENANT_c008G03046	574964	577042	None	3583	291	24559	No_constitutive_exon_found_in_species
AACGCCCGACCAAAGTGCGGTCGGCATTACTGCTGGGGAGTGGGTGAAAGCT	618352	618356	618406	618354	-1	PENANT_contig008	PENANT_c008G04769	618352	619563	None	3583	291	24559	No_constitutive_exon_found_in_species
GCTTTGAGCACTATACTTCACCGGGCTAAGATTTGCTGGGCTGACGAAAGCC	649281	649657	649231	649283	1	PENANT_contig008	PENANT_c008G05590	648293	649657	None	3583	291	24559	No_constitutive_exon_found_in_species
TTCGGTTTATAATCCCCACGTGCGACCGCGAAACTAAACGCGTGGGACAGAT	751616	752069	752119	752067	-1	PENANT_contig008	PENANT_c008G09172	750367	752209	None	3583	291	24559	No_constitutive_exon_found_in_species
ACCTCGTGAGTCCAACCGATTACATAAGATATCAACGGGAATCGGAACAGGC	790356	790604	790654	790602	-1	PENANT_contig008	PENANT_c008G00195	788081	791591	None	3583	291	24559	No_constitutive_exon_found_in_species
GTATGTTTTACCCTCTCTCCTCCACAGCAATTGACTAACCGGGTGAATAGTG	800519	801059	801109	801057	-1	PENANT_contig008	PENANT_c008G08379	800173	801168	None	3583	291	24559	No_constitutive_exon_found_in_species
TTTTACTTTAGAGTAACCTAGGGCAGGTCTTGCTATAATGATGGGGACAGTC	901544	901600	901494	901546	1	PENANT_contig008	PENANT_c008G10103	900143	902461	None	3583	291	24559	No_constitutive_exon_found_in_species
CGGGATCATTCGCCTTCGTCATCCAGGTCTAACCGTCGGGGAATTGAAAGGG	207345	207350	207400	207348	-1	PENANT_contig009	PENANT_c009G06706	207345	208357	None	3583	291	24559	No_constitutive_exon_found_in_species
AGTACTGGAGTCTTATCAATGTGATGTTTATGTTTAACATTGTGGGACAGGA	227410	227574	227360	227412	1	PENANT_contig009	PENANT_c009G07148	226065	228902	None	3583	291	24559	No_constitutive_exon_found_in_species
TCTTATCTCTACACCCTACCTTCATGTGACTGATGACCTCGGGGCTATAGCA	279327	280735	279277	279329	1	PENANT_contig009	PENANT_c009G01652	278939	280938	None	3583	291	24559	No_constitutive_exon_found_in_species
ATGTTCTCAAATAACCAAAGTTGACGGCCAGTAACTAATCAGGGGCCCAGCT	402618	402876	402926	402874	-1	PENANT_contig009	PENANT_c009G07579	401949	402996	None	3583	291	24559	No_constitutive_exon_found_in_species
AGAACGGGAGCTGAAGCTGGACACACGCTGACGATACATGGGTTGAACAGGG	405707	405938	405988	405936	-1	PENANT_contig009	PENANT_c009G04826	405707	406437	None	3583	291	24559	No_constitutive_exon_found_in_species
CTTGTTGGATGATAAGTTGGGTGGAAAGATGTTTGCTAATTAGTGGGTAGTT	840886	840944	840836	840888	1	PENANT_contig009	PENANT_c009G04546	840498	840944	None	3583	291	24559	No_constitutive_exon_found_in_species
CGATCCCGAGTCCCGGTTGAGCGACTACTGATATTGGTTTCGGCGGGTAGGA	49776	49861	49911	49859	-1	PENANT_contig010	PENANT_c010G07342	46467	50495	None	3583	291	24559	No_constitutive_exon_found_in_species
CTGTAAGATCCCCATTCCTAATCAGAAGAACATCTCTGACAAGGGAACAGTG	89375	90073	89325	89377	1	PENANT_contig010	PENANT_c010G11615	87702	92477	None	3583	291	24559	No_constitutive_exon_found_in_species
TTGGTCAAGTGCATTATTTTGGAGAGACTAAAAGCTAACCCGGGATACAGAT	213666	215660	213616	213668	1	PENANT_contig010	PENANT_c010G07353	213500	215660	None	3583	291	24559	No_constitutive_exon_found_in_species
TCGGGCTGAAAATGTTTGATTTGAGTTCGACTAACACGGGGGATGGACAGCA	232787	233081	233131	233079	-1	PENANT_contig010	PENANT_c010G05150	232787	234059	None	3583	291	24559	No_constitutive_exon_found_in_species
TACCCGTCCGCGCGAATTAAGGTATTTAATTCGGAGACTCTAAGGGATAGCT	240546	240991	240496	240548	1	PENANT_contig010	PENANT_c010G11563	239423	241287	None	3583	291	24559	No_constitutive_exon_found_in_species
TGGTTGAAATAACCCATAGATGTACGTGCTCTCGCTAATAATGGGAGTAGCT	263269	263707	263219	263271	1	PENANT_contig010	PENANT_c010G00575	262605	264263	None	3583	291	24559	No_constitutive_exon_found_in_species
GACGACAACCCCGAATCCAGATAGACGATCATGCTGATAAAAGGGCACAGCA	428434	428663	428713	428661	-1	PENANT_contig010	PENANT_c010G02607	427807	428840	None	3583	291	24559	No_constitutive_exon_found_in_species
ATGGAGATGCCTAGTTGTAAGAAATTGGAGAAGTTGAGGGGAAAAATTAGGC	525603	525704	525553	525605	1	PENANT_contig010	PENANT_c010G09214	524389	525704	None	3583	291	24559	No_constitutive_exon_found_in_species
GTTAGTGGGATTGCAATTTTTTGTATTCCGAGAGCTAACTATGGGCGCAGGG	782492	782524	782574	782522	-1	PENANT_contig010	PENANT_c010G02697	782159	782636	None	3583	291	24559	No_constitutive_exon_found_in_species
AAGGTATGTGATGAGTCGAACGCAACTCGAATCAAGACCAACAGGGATAGAT	26194	26298	26144	26196	1	PENANT_contig011	PENANT_c011G06119	25997	28079	None	3583	291	24559	No_constitutive_exon_found_in_species
TTAGGGGGGCGTTGAGACATTTAAAATGGCAATTGCTGATGGGATTGTAGCT	129027	129400	128977	129029	1	PENANT_contig011	PENANT_c011G01733	128585	130182	None	3583	291	24559	No_constitutive_exon_found_in_species
AGGTATGTTGGCTTTCTCGGATACTGCATGAGACATGGCTGACGGGTTAGAT	321811	321994	321761	321813	1	PENANT_contig011	PENANT_c011G05224	319648	321994	None	3583	291	24559	No_constitutive_exon_found_in_species
TTTTCATTCTATTCCATTCTGTACCCAGCAATTGTCGCTGGGAATTATAGAC	427737	427880	427930	427878	-1	PENANT_contig011	PENANT_c011G02999	426989	430283	None	3583	291	24559	No_constitutive_exon_found_in_species
TTATTCTTTTTGATTTGGGTGTTAGAAGTGCAATGCTAACGGAGGGGCAGGT	480565	480615	480515	480567	1	PENANT_contig011	PENANT_c011G03397	480425	481922	None	3583	291	24559	No_constitutive_exon_found_in_species
TGGCTGACTTGGAGGATCAACGGCTGTCGATTCTTGCGGATGACAGGGAGAC	630784	630789	630839	630787	-1	PENANT_contig011	PENANT_c011G09690	630784	632156	None	3583	291	24559	No_constitutive_exon_found_in_species
TCAGTATACTTCCATTGCCGTTGAGATACTCGAGCTGACAGCGGGAACAGAT	718209	718522	718572	718520	-1	PENANT_contig011	PENANT_c011G09405	717166	719008	None	3583	291	24559	No_constitutive_exon_found_in_species
TGCTTACTTGGTCGGGAAAAGTCTTGTGGCTGAGAATAACACGGGAATAGAT	1235	1443	1493	1441	-1	PENANT_contig012	PENANT_c012G03421	106	1677	None	3583	291	24559	No_constitutive_exon_found_in_species
TACCGAGTCTTCACTTGTGAAACCACACAAATTACTGACGATGGGACCAGGC	28786	28878	28928	28876	-1	PENANT_contig012	PENANT_c012G02789	27397	28968	None	3583	291	24559	No_constitutive_exon_found_in_species
GTATCGCCCGTCTGTACTATGTTTACTTGAAGTCGCTAATGAGGGCGTAGAT	252590	252628	252540	252592	1	PENANT_contig012	PENANT_c012G06343	251503	255375	None	3583	291	24559	No_constitutive_exon_found_in_species
ATCTTCTTTGTATAAAAGGATTTATCTAATCTTCAGTTGTGGGAAACTAGTG	560619	561358	561408	561356	-1	PENANT_contig012	PENANT_c012G03742	560619	561948	None	3583	291	24559	No_constitutive_exon_found_in_species
GCACCTGCAGAGTCGAGTCACCATTTGCTAACCAACCCTTGGGACTGCAGGC	4081	4926	4976	4924	-1	PENANT_contig013	PENANT_c013G07905	2783	7037	None	3583	291	24559	No_constitutive_exon_found_in_species
AGACAATTTGATCGATGCTACCACAACATTGGCTGATAGGGAAATACTAGGA	46536	46675	46725	46673	-1	PENANT_contig013	PENANT_c013G04900	45463	46926	None	3583	291	24559	No_constitutive_exon_found_in_species
TTTTTTTTGGCTTGTTTCGATATTTGTTCAAGTAACTAATATGGGTATAGGG	216235	216316	216366	216314	-1	PENANT_contig013	PENANT_c013G06206	216235	217741	None	3583	291	24559	No_constitutive_exon_found_in_species
GGGAGGGGAATTTCCATGAGGTTTTGCTTGATGTTAAGGTTAAGGGGAAGCA	355447	355452	355502	355450	-1	PENANT_contig013	PENANT_c013G06053	355447	356309	None	3583	291	24559	No_constitutive_exon_found_in_species
CAAATACCCAAAAAGTGACAGAGACTAATCCAATATTTTGGGAGCAATAGCT	397095	397193	397243	397191	-1	PENANT_contig013	PENANT_c013G02496	396843	397816	None	3583	291	24559	No_constitutive_exon_found_in_species
CGCGCTCTGCTGTTTCTTGATCCATCTGGACTGACAAACGACGTGGGCAGGA	424614	424691	424741	424689	-1	PENANT_contig013	PENANT_c013G04676	422718	424998	None	3583	291	24559	No_constitutive_exon_found_in_species
GGTTAGTGTCGCAAGTCCTATATACTGATGCCATACTGACGTTTGGGAAGGC	433532	433609	433482	433534	1	PENANT_contig014	PENANT_c014G01514	433387	435380	None	3583	291	24559	No_constitutive_exon_found_in_species
TCCTGGTTTTTGGTGAGATGGGATTTATGCTGACTTTTGTGGGATTGTAGCA	435114	435188	435064	435116	1	PENANT_contig014	PENANT_c014G01514	433387	435380	None	3583	291	24559	No_constitutive_exon_found_in_species
TACATCATACGGAGACACAAGCCGCTGACATGGTCATGAACTGGGAATAGGA	478718	478805	478668	478720	1	PENANT_contig014	PENANT_c014G11731	478388	479660	None	3583	291	24559	No_constitutive_exon_found_in_species
GTCGTCTTGTCTGTGCCATACATGATCTACAAATGCTAACGGGATATCAGAT	504764	504777	504827	504775	-1	PENANT_contig014	PENANT_c014G06823	502717	505371	None	3583	291	24559	No_constitutive_exon_found_in_species
GGTTTCAGCCATTCATTAACTGGCCCATGTCAGCGGATATGGGCCAATAGGT	551465	551546	551596	551544	-1	PENANT_contig014	PENANT_c014G00395	548188	553039	None	3583	291	24559	No_constitutive_exon_found_in_species
CTGGGGAAATCGTGCAGTAGAATTGTGACGAATTAACTGGGAAATTATAGTT	37315	37432	37482	37430	-1	PENANT_contig015	PENANT_c015G03846	37315	38713	None	3583	291	24559	No_constitutive_exon_found_in_species
TAGTTCTTCTAGCTCTTCATGATATTTCCGTTTGCTAACTGGGAATACAGAG	65180	65439	65130	65182	1	PENANT_contig015	PENANT_c015G04737	64806	66879	None	3583	291	24559	No_constitutive_exon_found_in_species
CTGGCTCAAGCTCCGAAATGAATATCCATCCGGCTGACCGGGAGACCTAGAT	106631	107158	106581	106633	1	PENANT_contig015	PENANT_c015G01532	106335	108817	None	3583	291	24559	No_constitutive_exon_found_in_species
CTCATTATGTCTGCATAAACCTTGCAAGAATGGCACTGATGGTGGGATAGAG	119070	119220	119270	119218	-1	PENANT_contig015	PENANT_c015G04990	118076	119657	None	3583	291	24559	No_constitutive_exon_found_in_species
AAGAATGACTGGCATGTTTCGGGATATCACAAGTGGATGGGACGCGGGAGAT	211658	211665	211715	211663	-1	PENANT_contig015	PENANT_c015G09007	211658	212209	None	3583	291	24559	No_constitutive_exon_found_in_species
CAAAGACATTAGTGCACTGAGCTTCTTTCATTCTTGCAAGTCGGGAACAGGG	225188	225248	225298	225246	-1	PENANT_contig015	PENANT_c015G02816	224360	225932	None	3583	291	24559	No_constitutive_exon_found_in_species
AAAGGCGCCTTATATCGAGGCATCTTGCTGCGCGGACTGAGGAGCGGGAGCT	292604	292608	292658	292606	-1	PENANT_contig015	PENANT_c015G10602	292604	295040	None	3583	291	24559	No_constitutive_exon_found_in_species
AAGGTGAGATTGGCCAGTTAACTGCTCAGTTTAGTATTAACGGGATATAGGA	315865	315987	315815	315867	1	PENANT_contig015	PENANT_c015G07232	315283	316263	None	3583	291	24559	No_constitutive_exon_found_in_species
CCATTCAACCGGGCAATTGGTGACCTTTCTTTCGTCGGGAACAAATAAAGTC	467730	468725	468775	468723	-1	PENANT_contig015	PENANT_c015G09551	467257	471093	None	3583	291	24559	No_constitutive_exon_found_in_species
GGGTGATGAGGAGAGTGTTGAGGAAGGTGGTGGGTGATAAGGCTGGGTAGCG	180121	180290	180071	180123	1	PENANT_contig016	PENANT_c016G05832	179952	180290	None	3583	291	24559	No_constitutive_exon_found_in_species
GGGGCTTCGTGATCTTTCGTTGCACGTAACACAATGACTCTGACTGGGAGAC	289482	289997	289432	289484	1	PENANT_contig016	PENANT_c016G04909	289335	290347	None	3583	291	24559	No_constitutive_exon_found_in_species
AAACAACAAGTGTGTCAAAACAAGAACTGTCCATACTGACAGGGACACAGAT	435333	436367	436417	436365	-1	PENANT_contig016	PENANT_c016G03197	434397	437389	None	3583	291	24559	No_constitutive_exon_found_in_species
GTTTGTTAGCACTTCACCTATTTGATAAATCGGGAAGTTGACTGGGGTAGAA	539109	539195	539059	539111	1	PENANT_contig016	PENANT_c016G04643	538951	540618	None	3583	291	24559	No_constitutive_exon_found_in_species
TTTTATCCTGCTTTGACTCGATGCTAATCTATTTCATCGGGTAACAACAGAT	582654	582972	583022	582970	-1	PENANT_contig016	PENANT_c016G02559	582260	583742	None	3583	291	24559	No_constitutive_exon_found_in_species
CGCAAGCCGCAAGTCGCAAGCCAGACGCAATTGAACTAACGGGTGAATAGAG	75814	75865	75915	75863	-1	PENANT_contig017	PENANT_c017G09442	74951	75986	None	3583	291	24559	No_constitutive_exon_found_in_species
TTGTCGCTGCAACTACACCAGAGAGAAGCTGACAATGGGCATGAATATAGGT	74951	75338	75388	75336	-1	PENANT_contig017	PENANT_c017G09442	74951	75986	None	3583	291	24559	No_constitutive_exon_found_in_species
ATGGCATACACGAGTCATACTTATACTGATACTAAGACTGGGAATTGTAGGC	81625	81632	81682	81630	-1	PENANT_contig017	PENANT_c017G04046	81625	82724	None	3583	291	24559	No_constitutive_exon_found_in_species
TCTCGGGCTTCCATGGTTGGCATAGGATGCATTTACTGACGGGGGTTTAGTA	85367	85810	85317	85369	1	PENANT_contig017	PENANT_c017G02750	84780	86897	None	3583	291	24559	No_constitutive_exon_found_in_species
GGTAGGTACTAGTGTCAACTCTGACTGAACAAAAGCTGATGGGGGGACAGAA	198451	198794	198401	198453	1	PENANT_contig017	PENANT_c017G05178	197678	199590	None	3583	291	24559	No_constitutive_exon_found_in_species
CCAGTAAGCTCTCCCAAGAACCTCTCTTGGGCCTTAGCTAACGGGAATAGGT	250176	250249	250299	250247	-1	PENANT_contig017	PENANT_c017G06375	248845	250386	None	3583	291	24559	No_constitutive_exon_found_in_species
AATGCCTTTGTCAATTCAATTTAATACATGCGCTAATGAGGGGATTATAGGT	103102	103183	103233	103181	-1	PENANT_contig018	PENANT_c018G06067	102169	103497	None	3583	291	24559	No_constitutive_exon_found_in_species
TTCGTGCTCGTCCGATCGGAATCTGATGCTTGGAGAGCTGGGCAAGTGAGCA	102169	102174	102224	102172	-1	PENANT_contig018	PENANT_c018G06067	102169	103497	None	3583	291	24559	No_constitutive_exon_found_in_species
AGAGGTACGTATAGATCTGGTATTCATTTGTTCAACACTGACGATGGGAGGT	246214	246391	246164	246216	1	PENANT_contig018	PENANT_c018G04101	244930	247510	None	3583	291	24559	No_constitutive_exon_found_in_species
ATCTACCTCTTTACCCCCTTTCCACTACTTGCGCTAAATTATTTGGGAAGTT	266673	266979	267029	266977	-1	PENANT_contig018	PENANT_c018G06976	265418	267335	None	3583	291	24559	No_constitutive_exon_found_in_species
GCATCGGTGAGGCCCCATTCCCACTTTTCCAATCGAGTGCTAAGGGTTAGTT	278028	278187	278237	278185	-1	PENANT_contig018	PENANT_c018G01160	278028	279041	None	3583	291	24559	No_constitutive_exon_found_in_species
ACTCAGGTATGCTGATGGGTGGTCTTTCTTTGCAAAGCTAACAGGGATAGGT	389090	389282	389040	389092	1	PENANT_contig018	PENANT_c018G07735	388973	390607	None	3583	291	24559	No_constitutive_exon_found_in_species
CACCTGTCTATGGTATCAGTGTAGCCAGTTTACTGATGAGGGTCTAAAAGAC	426566	427629	426516	426568	1	PENANT_contig018	PENANT_c018G00726	426280	428666	None	3583	291	24559	No_constitutive_exon_found_in_species
GAGTAACGATTACCACTCCGATACTCGATGCTGTTGCTGACGGGAGGTAGTT	438436	438588	438638	438586	-1	PENANT_contig018	PENANT_c018G06399	436638	438909	None	3583	291	24559	No_constitutive_exon_found_in_species
GGCGCGCATATGCTAACACGCACTCCCGACCGGGCGGGTCAACGCGGTAGCA	447322	447667	447272	447324	1	PENANT_contig019	PENANT_c019G10973	446792	448253	None	3583	291	24559	No_constitutive_exon_found_in_species
AAGTCAATTTTGTCCAAAACAGTGAACTCGGCTAATGACTGGGTCAACAGGC	472607	473077	473127	473075	-1	PENANT_contig019	PENANT_c019G02459	472607	473598	None	3583	291	24559	No_constitutive_exon_found_in_species
ACGATAAATCTCCCTGAGTCCCGGTTATACATTTCTAATGGGAGATTTAGGA	507707	507732	507782	507730	-1	PENANT_contig019	PENANT_c019G02493	507204	508751	None	3583	291	24559	No_constitutive_exon_found_in_species
GTTGGGATATGGTCTTGGCTATATCTACTTGACTAAATACTCGGGATAAGTC	33754	33761	33811	33759	-1	PENANT_contig020	PENANT_c020G10126	33754	34911	None	3583	291	24559	No_constitutive_exon_found_in_species
GCTTGGTAAGTGCGAACTCATCTAATTCAAGATTGCGCTGACAGGGACAGAC	105544	107271	105494	105546	1	PENANT_contig020	PENANT_c020G00163	105291	107497	None	3583	291	24559	No_constitutive_exon_found_in_species
GGTATGTTCCATCAAATTTGAGCGACGGCTTTTACTGACAGGGGGCACAGAC	404907	405424	405474	405422	-1	PENANT_contig020	PENANT_c020G05804	404496	406364	None	3583	291	24559	No_constitutive_exon_found_in_species
GTAGGCAAAGCAAGGCGAGTCTCAGGGCAAAAGCTAATTTGGGGTGTCAGTA	12930	12968	13018	12966	-1	PENANT_contig021	PENANT_c021G03220	12930	13271	None	3583	291	24559	No_constitutive_exon_found_in_species
ATCCTCAATTTCTCGTTGAAACTGAATTCTAACACGAGAGGGAACTACAGAG	49704	49989	49654	49706	1	PENANT_contig021	PENANT_c021G02468	48334	49989	None	3583	291	24559	No_constitutive_exon_found_in_species
GCGGTCAAATTGTTGGCATCGAGGCATAGGCTAACATTGCCGGGAAATAGAT	325584	325703	325753	325701	-1	PENANT_contig021	PENANT_c021G01881	324435	325933	None	3583	291	24559	No_constitutive_exon_found_in_species
TTATTTGGTTAAGACTGAGGGGGCTGGTGTTGCTAATGGGAAGCATTGAGGG	395290	395296	395346	395294	-1	PENANT_contig021	PENANT_c021G06704	395290	396242	None	3583	291	24559	No_constitutive_exon_found_in_species
CAGACCAGAACATTTTTGGTCACTCTCATGCTCACATTTGGGACTAATAGCC	421667	421764	421617	421669	1	PENANT_contig021	PENANT_c021G01619	421506	422363	None	3583	291	24559	No_constitutive_exon_found_in_species
CAGAATCATACACTTTCTTTGTTAGAGACATATTACTAACAGGGACACAGAA	453634	454017	453584	453636	1	PENANT_contig021	PENANT_c021G09868	453030	454556	None	3583	291	24559	No_constitutive_exon_found_in_species
GATAGTAATGAAAATAGTCTTGAAACGTATACTTACACTTGGGAAATAAGCA	456834	456839	456889	456837	-1	PENANT_contig021	PENANT_c021G00162	456834	458000	None	3583	291	24559	No_constitutive_exon_found_in_species
GGGGGTCGTGGCCCAATGGTGCTCTTCTCTCGCCCAACTAACAGGGTCAGTG	1330	1429	1280	1332	1	PENANT_contig022	PENANT_c022G07045	1010	1429	None	3583	291	24559	No_constitutive_exon_found_in_species
GTAAGAAGCCAATTGCAGCCCCGAAGAATCAACACTGACAGTAGGGTTAGCC	86509	86673	86723	86671	-1	PENANT_contig022	PENANT_c022G11582	80278	86928	None	3583	291	24559	No_constitutive_exon_found_in_species
GGCCTTTTGATTCAATCTTCTGTCCATTGCTTACATGATGGGGGAAACAGGC	111536	111968	111486	111538	1	PENANT_contig022	PENANT_c022G05685	111431	113578	None	3583	291	24559	No_constitutive_exon_found_in_species
TGCTTGGCGGGCTGTGTGTTCTTCCTTTGAATGCTTGGGGGAATGGACAGAG	306128	306136	306186	306134	-1	PENANT_contig022	PENANT_c022G05601	306128	307383	None	3583	291	24559	No_constitutive_exon_found_in_species
AGGCTTCGTTTGAGCCCCACATAATGGATGCTGATGATTTGGTGGGGCAGGT	444617	448123	444567	444619	1	PENANT_contig022	PENANT_c022G04500	444499	448429	None	3583	291	24559	No_constitutive_exon_found_in_species
GTATGTATACTCCTCCTTGGCCCTGCGATACAAGTACTGACGGGATATAGCT	67302	68376	68426	68374	-1	PENANT_contig023	PENANT_c023G11823	67302	69123	None	3583	291	24559	No_constitutive_exon_found_in_species
CTGCCCCCACCCATCTCCCACCAAAGACATGTCTAATGGGAATAATATAGGT	70253	70672	70722	70670	-1	PENANT_contig023	PENANT_c023G00612	70253	71953	None	3583	291	24559	No_constitutive_exon_found_in_species
CCAGATACAATTGTGAGTCCTCTCCAATCACTCTCGGGATGAACTAACAGGT	109914	110570	109864	109916	1	PENANT_contig023	PENANT_c023G11143	109186	110570	None	3583	291	24559	No_constitutive_exon_found_in_species
TCACTGCAACCAGGGGGAATCGAAATGGTACTGGAATTTCGACGGGACAGTC	286889	287135	286839	286891	1	PENANT_contig023	PENANT_c023G03342	285051	287250	None	3583	291	24559	No_constitutive_exon_found_in_species
CCTGTAAGAACAAAAGGGTGGTCAGCTCGGAAAACGGGAAAGCTGAACAGTG	299023	299093	298973	299025	1	PENANT_contig023	PENANT_c023G00749	294755	299630	None	3583	291	24559	No_constitutive_exon_found_in_species
TCCTGATGGAGGAGCTGGCTCCGGGGCATGGGCTAACTGGGAAACCGCAGGT	320889	321235	320839	320891	1	PENANT_contig023	PENANT_c023G04113	320707	322045	None	3583	291	24559	No_constitutive_exon_found_in_species
CCATGCCGCGTCACACCACGTTTCAGGGACAAATGCTTACATGGGACCAGTT	321292	321421	321242	321294	1	PENANT_contig023	PENANT_c023G04113	320707	322045	None	3583	291	24559	No_constitutive_exon_found_in_species
TCATATTACGCCTCGGCCTGGTTATAGACTTGATACTAACGGGATGATAGTT	23447	23631	23397	23449	1	PENANT_contig024	PENANT_c024G02405	23010	24646	None	3583	291	24559	No_constitutive_exon_found_in_species
AAGTTCCTTCACTTGTGGATTCATTGGCATTGTTATTAACATCGGGATAGTG	43107	43252	43057	43109	1	PENANT_contig024	PENANT_c024G08428	42042	43252	None	3583	291	24559	No_constitutive_exon_found_in_species
ACAAAAAGTTCAAATCAACTATACACCGGGTTACAAACTTGACGGGACAGGA	74177	74294	74344	74292	-1	PENANT_contig024	PENANT_c024G03616	74079	75382	None	3583	291	24559	No_constitutive_exon_found_in_species
GGTCAACCTCCTGGCAATCTTGATGGAACCTGGAACTAAATGGGATACAGCT	184410	185941	184360	184412	1	PENANT_contig024	PENANT_c024G04822	183899	185941	None	3583	291	24559	No_constitutive_exon_found_in_species
GAGTGTAAAAAATACAATCGGACTAATCAATATCTGACTGGTTTGGGAAGCC	146209	146457	146507	146455	-1	PENANT_contig025	PENANT_c025G01751	144984	146857	None	3583	291	24559	No_constitutive_exon_found_in_species
ATGCTGCCCAAAGAGCCAAATCACACGTGTTGTACTCACGATGGGTATAGAT	42874	43763	43813	43761	-1	PENANT_contig026	PENANT_c026G11280	42874	44361	None	3583	291	24559	No_constitutive_exon_found_in_species
GAGTAAAGTCCACAATTGAGACAAAACGCCGCTGACCTGGGACCGGGTAGAT	236947	237065	236897	236949	1	PENANT_contig026	PENANT_c026G03398	236732	240029	None	3583	291	24559	No_constitutive_exon_found_in_species
CCAAGCTCTCCTTGTGGGTCCAGATCTGGGGAAACTAACTGGGGGATCAGCG	237121	237221	237071	237123	1	PENANT_contig026	PENANT_c026G03398	236732	240029	None	3583	291	24559	No_constitutive_exon_found_in_species
AGTGTCGAGCTTCTTTGGTTGGATCTGTGAATTTGCTGACGGGTTGATAGCT	328486	328610	328660	328608	-1	PENANT_contig026	PENANT_c026G07423	328386	329536	None	3583	291	24559	No_constitutive_exon_found_in_species
TCCGTTCGACCCTTCTGTGCTGTGGTTACTGACCGGATCCATGCGGGCAGTC	170875	171091	170825	170877	1	PENANT_contig027	PENANT_c027G01605	170799	172205	None	3583	291	24559	No_constitutive_exon_found_in_species
ACAGAAGCAAGCTGAGGGGCTGGTCAGTCCACACTATATTGTTGGGACAGTA	404464	404535	404414	404466	1	PENANT_contig027	PENANT_c027G11773	404104	404535	None	3583	291	24559	No_constitutive_exon_found_in_species
TTGCTCTGGTTGGTACAACACATCAAACCCCTTGAAATGGGATGCGATAGGC	69207	69219	69157	69209	1	PENANT_contig028	PENANT_c028G02449	68968	69219	None	3583	291	24559	No_constitutive_exon_found_in_species
AGGGGGGTCATTATCATTACGATATTCAGGATGGCTGTGGGGATGTTGAGTA	174767	174772	174822	174770	-1	PENANT_contig028	PENANT_c028G11198	174767	175687	None	3583	291	24559	No_constitutive_exon_found_in_species
GGTATTTGTTTTGGATTATTCCCGAGAGTCCCCGAGGGCTGATACGAAAGGG	193070	193218	193020	193072	1	PENANT_contig028	PENANT_c028G06108	192359	194120	None	3583	291	24559	No_constitutive_exon_found_in_species
ACGTCTCATGTCCCCCTATCGAAAATTGACATTGTGTCTGACGGGTATAGAA	194040	194120	193990	194042	1	PENANT_contig028	PENANT_c028G06108	192359	194120	None	3583	291	24559	No_constitutive_exon_found_in_species
TAGATGCTGAGGTTTGTAGAGATGCTTGATAAACTGACTGGGGTGATTAGGG	218254	218481	218204	218256	1	PENANT_contig028	PENANT_c028G10181	217665	219430	None	3583	291	24559	No_constitutive_exon_found_in_species
CAACAAAAGTTGTAGCTTTCTAATTACAAATCCCTACCTGTGGGGCATAGGA	223345	224505	224555	224503	-1	PENANT_contig028	PENANT_c028G09814	223345	224946	None	3583	291	24559	No_constitutive_exon_found_in_species
CACCAATTGGAGACCACATTTTTACAATTGCGCGCTAACACTGGGAAAAGTT	359344	359586	359636	359584	-1	PENANT_contig028	PENANT_c028G10625	356683	360136	None	3583	291	24559	No_constitutive_exon_found_in_species
TACGCACCCTTTGCACCAAATCATAGACACAATGCTAATGCGGGGAACAGTG	377679	378401	378451	378399	-1	PENANT_contig028	PENANT_c028G08429	376445	378654	None	3583	291	24559	No_constitutive_exon_found_in_species
CTGGTTTCAGCTGCAGGCGCGGGTATACTAACATGTTCTTGGGAATGAAGAC	41772	42853	42903	42851	-1	PENANT_contig029	PENANT_c029G07383	41698	43469	None	3583	291	24559	No_constitutive_exon_found_in_species
CATCGCGATGATGGGTTAAAGGGCCTCTTCTGACTTAATTGGGTCAATAGGA	169205	169284	169155	169207	1	PENANT_contig029	PENANT_c029G00795	169012	170607	None	3583	291	24559	No_constitutive_exon_found_in_species
AGTTGTTCTCTTCGGCAGATTCCTGTATGCGTTCTGACCCGGGGGGTTAGGT	270963	271038	271088	271036	-1	PENANT_contig029	PENANT_c029G03136	269964	271730	None	3583	291	24559	No_constitutive_exon_found_in_species
CTTCCCGTTCGTATGAGGTGGTGTGGTGCTGACCGGGGTTTGATGGGCAGAA	346478	346819	346428	346480	1	PENANT_contig029	PENANT_c029G10617	345722	347131	None	3583	291	24559	No_constitutive_exon_found_in_species
TGGTAAGTCATTTGAGCGATACGATAACGGAAATTTGCTCAGGGTTATAGCT	83234	84795	84845	84793	-1	PENANT_contig030	PENANT_c030G08771	83148	87329	None	3583	291	24559	No_constitutive_exon_found_in_species
GTTCGTCCAGCTCAGCCACTATCAGAGATAACTGATAAGGGATAAAATAGGG	207655	209786	209836	209784	-1	PENANT_contig030	PENANT_c030G11648	207655	210092	None	3583	291	24559	No_constitutive_exon_found_in_species
GAGTTGGAATTGGGCCATATTGTGACAAGAAAAAGCGCTAACTGGGGCAGTA	315112	315168	315218	315166	-1	PENANT_contig030	PENANT_c030G01760	313099	316442	None	3583	291	24559	No_constitutive_exon_found_in_species
TGATCACTGGGCAAGAACGAAGAACATTACTGACGACTTGCGGGAAACAGTA	148541	148553	148491	148543	1	PENANT_contig031	PENANT_c031G01039	148176	148919	None	3583	291	24559	No_constitutive_exon_found_in_species
TGAGTTCCTTTGTCACCCTTCACGTTATGTAGACTAACACAAGGGTCTAGGT	241689	242052	241639	241691	1	PENANT_contig031	PENANT_c031G00073	241573	242415	None	3583	291	24559	No_constitutive_exon_found_in_species
TAAGTACCTTGCGCTCTCGTGGCTCGTTCATCCTGCTAACCTCGGGAAAGGT	48788	49762	49812	49760	-1	PENANT_contig033	PENANT_c033G03188	47833	49950	None	3583	291	24559	No_constitutive_exon_found_in_species
AAGCGAGCCCAGTCTACCGGAAATGAGAAGGATCGCTGACGGGACACCAGAG	136634	138385	136584	136636	1	PENANT_contig033	PENANT_c033G04171	136177	139010	None	3583	291	24559	No_constitutive_exon_found_in_species
TATGCCAGTCCGCTACATTGAGGGGCAAGATTTGCTGACTCTGGGAATAGAT	195006	195099	194956	195008	1	PENANT_contig033	PENANT_c033G04369	194829	197989	None	3583	291	24559	No_constitutive_exon_found_in_species
CTTAAATCTACCTCGACGTTAAGAAGAACGATAACTAACCGGGAGTCTAGGC	324617	324793	324567	324619	1	PENANT_contig033	PENANT_c033G00586	323919	326065	None	3583	291	24559	No_constitutive_exon_found_in_species
TATTCTACGTATGTCACGGACGCGTACAAGTAGACATTTCAGGGATCCAGTT	50391	50431	50341	50393	1	PENANT_contig034	PENANT_c034G04404	48631	50967	None	3583	291	24559	No_constitutive_exon_found_in_species
ATACTGTAAGATCACTCGGGATTGGCCAGGGATACTAATGGATGGGACAGTT	63033	63439	62983	63035	1	PENANT_contig034	PENANT_c034G06702	62486	63439	None	3583	291	24559	No_constitutive_exon_found_in_species
CTCTCCCCCCTTTCGTTGTTTTGATAAAATCTTATTGACATAACGGGTAGAT	74815	74849	74899	74847	-1	PENANT_contig034	PENANT_c034G08375	74815	75347	None	3583	291	24559	No_constitutive_exon_found_in_species
GTAAGTACTTTAGTTTGATGCTATACAGATGATTGCTCATTATGGGATAGAC	171664	171770	171614	171666	1	PENANT_contig034	PENANT_c034G09542	171577	172767	None	3583	291	24559	No_constitutive_exon_found_in_species
CGTGGTCGCATGGGCCAATTTTACTGACTTCTGACTTGTCGGGGTTACAGAG	221414	221663	221364	221416	1	PENANT_contig034	PENANT_c034G09455	221254	222469	None	3583	291	24559	No_constitutive_exon_found_in_species
TCAAGCACATCATAGAAGCAGAGTTGCTGACAGTAGCGGGGGGAAAATAGTT	285484	285712	285762	285710	-1	PENANT_contig034	PENANT_c034G09199	285484	286983	None	3583	291	24559	No_constitutive_exon_found_in_species
AGTTTCCATTGATTTTGCTTTTAGGAATTTTTACTGACTGGGATTGATAGGT	172816	172823	172873	172821	-1	PENANT_contig035	PENANT_c035G04719	172816	174992	None	3583	291	24559	No_constitutive_exon_found_in_species
CATTGTTTCAACTCCAGCCTCGCAGGAATGGAGCTGACTACGGGGTGAAGGG	212981	213098	212931	212983	1	PENANT_contig035	PENANT_c035G08749	212241	214331	None	3583	291	24559	No_constitutive_exon_found_in_species
TGTCTCCAGTAGACCCTTCTACTATCCCGTGCTCACTTTGGGAATATTAGCA	213529	214331	213479	213531	1	PENANT_contig035	PENANT_c035G08749	212241	214331	None	3583	291	24559	No_constitutive_exon_found_in_species
ACTTGCTCCTTCCTCATTTTCTTCAACAAACCATCCACCTGGGCACATAGGC	48930	49265	49315	49263	-1	PENANT_contig036	PENANT_c036G04774	48811	49793	None	3583	291	24559	No_constitutive_exon_found_in_species
TATGGATGCCCATGAGACACGTAGGAAGACATCTACTGACATTGGGATAGCA	85051	85195	85245	85193	-1	PENANT_contig036	PENANT_c036G02706	78319	85684	None	3583	291	24559	No_constitutive_exon_found_in_species
CTAGAACCTCCTCGGGACGCCCTCACAGTTACTGACATGGGAATGAGTAGAC	142937	143663	143713	143661	-1	PENANT_contig036	PENANT_c036G01094	141990	143758	None	3583	291	24559	No_constitutive_exon_found_in_species
CGGGATCACAGGAAGTGGGCTTGTGTATCACGTGACATTTGTGGCGGGAGTT	271039	271142	270989	271041	1	PENANT_contig037	PENANT_c037G07907	270165	271619	None	3583	291	24559	No_constitutive_exon_found_in_species
CCGGATCACTTACATACTCTGGTGCTTCAAAGCTAACTTGTGGGGGATAGTA	33512	33600	33462	33514	1	PENANT_contig039	PENANT_c039G00501	33207	34113	None	3583	291	24559	No_constitutive_exon_found_in_species
TGGTCCGTTGATCTACATTTGAATTTCCTCATTGAAATGGGCTAAAATAGGG	65289	65406	65239	65291	1	PENANT_contig039	PENANT_c039G02840	64726	65406	None	3583	291	24559	No_constitutive_exon_found_in_species
AACTCCCGCTCAGACATAAGAATTCTAATTCTGACTGAGGGGAATTACAGGG	91754	91904	91954	91902	-1	PENANT_contig039	PENANT_c039G06543	90273	92162	None	3583	291	24559	No_constitutive_exon_found_in_species
ATATTCTGTTATTGATATTACTTGGACTTTTATACTGACAAGGGTTATAGGT	93284	93299	93234	93286	1	PENANT_contig039	PENANT_c039G02714	92896	94324	None	3583	291	24559	No_constitutive_exon_found_in_species
AATGAATGAAATACAAAATTTGAGGTTTATTGTGCTAACATGCGGGAAAGGA	122454	122874	122404	122456	1	PENANT_contig039	PENANT_c039G09625	121847	123303	None	3583	291	24559	No_constitutive_exon_found_in_species
CTTTAATGCCATATCAACTCATCGGGGAACTTGAAACTGATGGGTGCAAGGA	124909	125420	125470	125418	-1	PENANT_contig040	PENANT_c040G10948	122138	127626	None	3583	291	24559	No_constitutive_exon_found_in_species
TCAACCCCCTCTTGGATGCGGGCATGAATTTACTTATCACCACGGGACAGAT	124422	124854	124904	124852	-1	PENANT_contig040	PENANT_c040G10948	122138	127626	None	3583	291	24559	No_constitutive_exon_found_in_species
ATGACTGTAGTGGACTTAGGTTTGACAGCTACGTCTTTGTGGGAATTTAGGC	132763	132817	132713	132765	1	PENANT_contig040	PENANT_c040G10752	131303	132817	None	3583	291	24559	No_constitutive_exon_found_in_species
ACCGTTTGTGGAGGGGTCAATCGAGACGTGCAAAAAGCTGGGAGTGCAAGGC	54514	55422	55472	55420	-1	PENANT_contig041	PENANT_c041G01179	54514	55512	None	3583	291	24559	No_constitutive_exon_found_in_species
TGGCTTAAACAAGTGAGCACTTACGTATATTGCTGACCATCTGGGGACAGGA	168437	168525	168387	168439	1	PENANT_contig041	PENANT_c041G05580	168268	172068	None	3583	291	24559	No_constitutive_exon_found_in_species
TTCCTATAAGGTTAAGCCGATCTGATCTACTATCGCTGACTGAGGGACAGGA	25225	25270	25320	25268	-1	PENANT_contig042	PENANT_c042G05096	23881	26101	None	3583	291	24559	No_constitutive_exon_found_in_species
TGGACATACACATTATAATGTTCATTTGGAAGATAGTACCGGGAAAATAGTT	51088	51094	51144	51092	-1	PENANT_contig042	PENANT_c042G08331	51088	51842	None	3583	291	24559	No_constitutive_exon_found_in_species
AAGTGCCACCCGATCTCAGTCAACAGAGATAGATACTCACAGGGAAACAGTA	140260	140529	140579	140527	-1	PENANT_contig043	PENANT_c043G10471	138695	141268	None	3583	291	24559	No_constitutive_exon_found_in_species
GTAGGTACACCAGCCACGAATATCATCAGCTCATACTAATTGCGGGACAGGC	153007	153892	153942	153890	-1	PENANT_contig043	PENANT_c043G10427	153007	154169	None	3583	291	24559	No_constitutive_exon_found_in_species
TGCAAAAGTTGGATCGAGTTGGGTCCAAACTAGGTTTACTGGGGGCCCAGTG	6711	7036	6661	6713	1	PENANT_contig044	PENANT_c044G05599	3948	8262	None	3583	291	24559	No_constitutive_exon_found_in_species
AAGTTTTTTTCTTCCCGTGCATAAAATTTGCGCTGCTAACTGGGCTGAAGAC	89394	91174	89344	89396	1	PENANT_contig044	PENANT_c044G07772	89172	91174	None	3583	291	24559	No_constitutive_exon_found_in_species
TAAGTCTACCCGGCAACTTGCTATTTGACTTATACTGACATCAGGGATAGAC	154065	154987	155037	154985	-1	PENANT_contig044	PENANT_c044G00677	154065	156449	None	3583	291	24559	No_constitutive_exon_found_in_species
CGCTCCGCCCGTCCAATAGATACTGACCGTACGCCCGTTGGGTATGACAGGA	46293	46329	46243	46295	1	PENANT_contig045	PENANT_c045G10305	46171	47434	None	3583	291	24559	No_constitutive_exon_found_in_species
TCTGGGATGTCAAACATCAAGACCGACAAATTGACAGACTGGGCATATAGTG	48484	48642	48434	48486	1	PENANT_contig045	PENANT_c045G02048	48321	48826	None	3583	291	24559	No_constitutive_exon_found_in_species
TTCGGTATGGAATTCGTTGCTTCTGGTGCACTTTACGCTAAACGGGTCAGGT	146824	146879	146774	146826	1	PENANT_contig045	PENANT_c045G11366	146191	147596	None	3583	291	24559	No_constitutive_exon_found_in_species
CTGGAGACCGAGGTGATAGAGGTGAGAACGGGGTGAGAACGGGTGACTAGAC	3575	3682	3732	3680	-1	PENANT_contig046	PENANT_c046G11017	3575	3745	None	3583	291	24559	No_constitutive_exon_found_in_species
CGCGTGCGGCCTTACCCGGTCGTTTGTATGGCGGACTACTCGGGACATAGCA	7080	7105	7155	7103	-1	PENANT_contig046	PENANT_c046G07172	4701	7251	None	3583	291	24559	No_constitutive_exon_found_in_species
AACTATCTCAGATGGGTATAGGCAAGTTATGCTGACATGTGAGGGTTTAGGA	52868	54058	52818	52870	1	PENANT_contig047	PENANT_c047G02953	51902	54058	None	3583	291	24559	No_constitutive_exon_found_in_species
TGGAACTTCTACCCATGTCATGATTGAGGCTAATCTTTCTGGGAATACAGAG	45673	46064	45623	45675	1	PENANT_contig048	PENANT_c048G09974	45305	46235	None	3583	291	24559	No_constitutive_exon_found_in_species
GGAGCGCACCCTTTGGAGGATTTGAAAGGCTGATTTGGGATGAATGATAGGC	85881	86249	85831	85883	1	PENANT_contig048	PENANT_c048G06912	85569	86401	None	3583	291	24559	No_constitutive_exon_found_in_species
GCTTTTCCACGGCAGTTGAGGCGGTTGGATGATAATGCTGGTGGGACGAGTA	34371	34376	34426	34374	-1	PENANT_contig050	PENANT_c050G00590	34371	35059	None	3583	291	24559	No_constitutive_exon_found_in_species
CTTGCCTCGTGTGTTTGGATTGCTAATCAGGGCTATCTGGGATATAACAGGA	104661	104846	104611	104663	1	PENANT_contig050	PENANT_c050G02992	104536	106141	None	3583	291	24559	No_constitutive_exon_found_in_species
TCTCTCCATGAGGTATCTTGGCCTTCAGATTAACATATTATAGGGACTAGTT	67651	67760	67601	67653	1	PENANT_contig052	PENANT_c052G05511	67499	68605	None	3583	291	24559	No_constitutive_exon_found_in_species
TGCTCCATCTGGCCTGTGCATGCCTGCACAGACGCTGATAGTGGGTACAGTG	51702	51820	51870	51818	-1	PENANT_contig053	PENANT_c053G05268	51018	52397	None	3583	291	24559	No_constitutive_exon_found_in_species
CCTGGCTCTGATCCTCTGAGGAACAATACTGATCGTTTCGGGAACGGTAGTA	42842	43051	42792	42844	1	PENANT_contig054	PENANT_c054G04342	41660	43550	None	3583	291	24559	No_constitutive_exon_found_in_species
GGGCCCCTCTAGATGTCCTGCACCATTGCTGATGAGCCGGGGATATTAAGAT	53303	53458	53508	53456	-1	PENANT_contig054	PENANT_c054G09476	52429	53686	None	3583	291	24559	No_constitutive_exon_found_in_species
TAACCCACGCCGTATGCATCCACGTTGGACTAACCGTACTGGGACGAGAGGC	77119	77737	77787	77735	-1	PENANT_contig054	PENANT_c054G05420	76647	78472	None	3583	291	24559	No_constitutive_exon_found_in_species
TCCGTTATAGTATAGCCCGATGACGCTAACCATGGAATGCGGGACACTAGGT	55405	55592	55355	55407	1	PENANT_contig055	PENANT_c055G01045	54946	55937	None	3583	291	24559	No_constitutive_exon_found_in_species
AAAGGTGAGAAGGCGCTGACGCTAAACAAGAGACTTAGACGGGCTGATAGCT	31506	32124	31456	31508	1	PENANT_contig056	PENANT_c056G06588	31412	32124	None	3583	291	24559	No_constitutive_exon_found_in_species
ATTCATCTTGTCTGATGAGTCTGTGATCTTCGATAGCTGATAGGGACTAGAA	42816	43399	42766	42818	1	PENANT_contig056	PENANT_c056G00630	41154	43399	None	3583	291	24559	No_constitutive_exon_found_in_species
GCAGACTGACAGTGTCGGCTATCACATTGGATCGGGATGGAATGGGATAGCT	19793	19925	19975	19923	-1	PENANT_contig058	PENANT_c058G11464	19793	20737	None	3583	291	24559	No_constitutive_exon_found_in_species
GGTCTGCGGATGGACCATGACTTCGCTTAAAACAATCCACCATTGGGAAGAT	28196	28570	28146	28198	1	PENANT_contig058	PENANT_c058G07284	27689	29965	None	3583	291	24559	No_constitutive_exon_found_in_species
AAGTACTATGCAATGGAAATCTAGATATGATGTTTAGCTGACATGGGAAGGA	36696	37272	36646	36698	1	PENANT_contig061	PENANT_c061G06998	34940	37272	None	3583	291	24559	No_constitutive_exon_found_in_species
TCTGTGCATGTGTATGTACATGATGTAGCTGCTGAACGTGGGATACACAGAA	18878	19021	18828	18880	1	PENANT_contig063	PENANT_c063G09459	17992	19848	None	3583	291	24559	No_constitutive_exon_found_in_species
GCGGAAGATATCGAATTTTGCTCTGGACTAGCATGCAGTGAGGGATCTAGTA	40226	40234	40284	40232	-1	PENANT_contig063	PENANT_c063G02524	40226	41513	None	3583	291	24559	No_constitutive_exon_found_in_species
AGAAATATTACCATTCAGAGACTGAAATTGGACTAACTTTACTCGGGAAGTG	13985	14037	14087	14035	-1	PENANT_contig066	PENANT_c066G07615	8807	14186	None	3583	291	24559	No_constitutive_exon_found_in_species
TAGAAGGATCCGGTGAATCTCTACCCTGTGCTTTCTAATTGGGAATGTAGAA	8710	8763	8813	8761	-1	PENANT_contig068	PENANT_c068G06345	6819	9060	None	3583	291	24559	No_constitutive_exon_found_in_species
GGAGAGACCGCCTCAAAGTCTATAAAACCCAAGGCAAACCGCTGGGATAGAC	1291	1613	1663	1611	-1	PENANT_contig072	PENANT_c072G00873	1291	1883	None	3583	291	24559	No_constitutive_exon_found_in_species
CTCCTCCAACAACTCATATTTGCAATCTTGACTGCTGACAGGGGAAATAGGT	16724	17001	16674	16726	1	PENANT_contig075	PENANT_c075G09643	16104	18305	None	3583	291	24559	No_constitutive_exon_found_in_species
AACCTCTGCATTCTGTCTAGCCTGATGATATCTGACTCGGGCGAAAACAGAT	5140	6670	6720	6668	-1	PENANT_contig077	PENANT_c077G03646	5140	7158	None	3583	291	24559	No_constitutive_exon_found_in_species
CCAATTCTCCTTCTCATTTCATTTTAACAAAATGACTGACAAGGGTTCAGTT	14450	14554	14400	14452	1	PENANT_contig084	PENANT_c084G10035	13974	16643	None	3583	291	24559	No_constitutive_exon_found_in_species
TCTCTCGGCGATACTTGCTCCAAGCCCGTCTTATGCTAATGGGAACGTAGAT	4791	4993	5043	4991	-1	PENANT_contig093	PENANT_c093G08111	4791	5461	None	3583	291	24559	No_constitutive_exon_found_in_species
TCTCTCGGCGATACTTGCTCCAAGCCCGTCTTATGCTAATGGGAACGTAGAT	16036	16238	15986	16038	1	PENANT_contig117	PENANT_c117G07831	15568	16238	None	3583	291	24559	No_constitutive_exon_found_in_species
GAAACAGTGAGAGAGCGAGCTGGTTCGCGTGGGAATGGGCGTTACGGAAGCT	1342	1348	1398	1346	-1	PENANT_contig121	PENANT_c121G08801	1342	2034	None	3583	291	24559	No_constitutive_exon_found_in_species
CTGGTTATACGACACCAACAAAGCAACCTGGATGTCGACAAACTTGGGAGGA	14641	15049	14591	14643	1	PENANT_contig127	PENANT_c127G00872	12960	15049	None	3583	291	24559	No_constitutive_exon_found_in_species
TACATCTATAGGGTCAAGATGATGTGCATGTGCTGACTTGGGAATTGTAGAC	4411	4483	4361	4413	1	PENANT_contig135	PENANT_c135G04557	1197	5887	None	3583	291	24559	No_constitutive_exon_found_in_species
GCTTGTACCAGTAGGCCCGGACAAACCAGGGGCGGGCCTAGGGCGTGCAGGA	15879	16141	15829	15881	1	PENANT_contig135	PENANT_c135G03132	15786	16141	None	3583	291	24559	No_constitutive_exon_found_in_species
TCTCTCGGCGATACTTGCTCCAAGCCCGTCTTATGCTAATGGGAACGTAGAT	2093	2295	2043	2095	1	PENANT_contig150	PENANT_c150G10910	1625	2295	None	3583	291	24559	No_constitutive_exon_found_in_species
GGCTTAAAAAGCTCTTTATTCCGTCTACTTCTTCACGTACGAAGGGGAAGTA	5040	5045	5095	5043	-1	PENANT_contig160	PENANT_c160G06905	5040	5885	None	3583	291	24559	No_constitutive_exon_found_in_species
GCCTAATTCGTCTCGATTCAAGAAACTAGCGAGCTGATCGATTGGGAAAGGA	10420	10425	10475	10423	-1	PENANT_contig176	PENANT_c176G00577	10420	11368	None	3583	291	24559	No_constitutive_exon_found_in_species
CCACATCATCATTGATCGAATCAAGACCTCATGGGGCAAGGGCAAACCAGTC	400	2516	350	402	1	PENANT_contig211	PENANT_c211G00669	10	2516	None	3583	291	24559	No_constitutive_exon_found_in_species
CGCAATGGTTGCACTGCAGGCATCAGCACAGTTATCGCTGGGGGAAGGAGAC	2727	2734	2784	2732	-1	PENANT_contig231	PENANT_c231G09387	2727	3722	None	3583	291	24559	No_constitutive_exon_found_in_species
GTGATCACGGATAGCTTCTATTATATATCGTTAACAAATTACGGGAATAGCA	915	1636	1686	1634	-1	PENANT_contig232	PENANT_c232G03617	915	2000	None	3583	291	24559	No_constitutive_exon_found_in_species
CCACATCATCATTGATCGAATCAAGACCTCATGGGGCAAGGGCAAACCAGTC	2200	3042	3092	3040	-1	PENANT_contig300	PENANT_c300G01657	2060	3432	None	3583	291	24559	No_constitutive_exon_found_in_species
TGGATGCCCAGGAAGCACGGGAGGGTCGGCGGATACAACGGGGGGGACAGCG	2402	2477	2352	2404	1	PENANT_contig317	PENANT_c317G11027	344	2767	None	3583	291	24559	No_constitutive_exon_found_in_species
TGCTCACTTGGTCGGGAAAAGTCTTGTGACTGAGAATAACACGGGAATAGAT	754	1444	1494	1442	-1	PENANT_contig354	PENANT_c354G09485	106	1678	None	3583	291	24559	No_constitutive_exon_found_in_species
TGGCTTCAAACTAACTACGGAAAATCGAAGCGGATTAACTGGGATATAAGCC	1846	2070	1796	1848	1	PENANT_contig358	PENANT_c358G00956	1508	2070	None	3583	291	24559	No_constitutive_exon_found_in_species
TGGCTTCAAACTAACTACGGAAAATCGAAGCGGATTAACTGGGATATAAGCC	1704	1928	1654	1706	1	PENANT_contig365	PENANT_c365G04471	1366	1928	None	3583	291	24559	No_constitutive_exon_found_in_species
ACGTACGCTCACTGGGAATCAACCGGCCGACAGAGCTGAGGGAAAAACAGGA	1246	1483	1196	1248	1	PENANT_contig401	PENANT_c401G09713	413	1483	None	3583	291	24559	No_constitutive_exon_found_in_species
