# Supplementary material for: Widespread Separation of the Polypyrimidine Tract From 3′ AG by G Tracts in Association With Alternative Exons in Metazoa and Plants
Source: Front Genet. 2019 Jan 14;9:741. doi: 10.3389/fgene.2018.00741 (PMC6339879; doi:10.3389/fgene.2018.00741)
Supplement: DATA FILE S1 — Sequences of REPAG 3′ SS from each species of fungi. [file Data_Sheet_1.zip › Supplementary data 1/Fungi_Release38_hanseniaspora_valbyensis_nrrl_y_1626.txt]

REPA_GGG_Sequence	Exon_Start	Exon_End	Pos_-50	Pos_+2	Strand	Chromosome	GeneID	Gene_Start	Gene_End	Gene_Name	Number_of_REPAs	Number_of_REPAs_has_GGG	Number_of_Intron(Intra_genic_Region)	Upstream_Constitutive_Exon
GAAAGATTTCATGGATAGTAATACAAGAGAACATTTGTTATTAATGGGAGAT	684673	684801	684851	684799	-1	HANVAscaffold_1	HANVADRAFT_20234	684673	685768	None	408	19	821	No_constitutive_exon_found_in_species
GAAGAAAAAGGATCATTATTACAGTTATTGAAAAATTTTTGGGCAGACAGAT	785038	786326	786376	786324	-1	HANVAscaffold_1	HANVADRAFT_51116	785038	790828	None	408	19	821	No_constitutive_exon_found_in_species
AGAGAAAGATAAGGAGAAAGACAAAAAGAGTAAAAATAAGGAAAAGGGAGAT	426663	427007	426613	426665	1	HANVAscaffold_3	HANVADRAFT_21502	426305	427007	None	408	19	821	No_constitutive_exon_found_in_species
TACTAATACTAATAATACTAAAAATACCGATAATCATAGGGAAGGAGAAGAA	240603	241709	241759	241707	-1	HANVAscaffold_4	HANVADRAFT_18269	240603	242223	None	408	19	821	No_constitutive_exon_found_in_species
ACATTTTACCTGGTAATGCCAAAGACAACTTTGGGAAATGGGTGACCAAGGT	118352	119227	119277	119225	-1	HANVAscaffold_5	HANVADRAFT_1080	118352	119797	None	408	19	821	No_constitutive_exon_found_in_species
AAAATATGGCATTTCTTGATAGTGTGAAGAGAAACTTTTTATACAGGGAGAA	252369	254118	254168	254116	-1	HANVAscaffold_8	HANVADRAFT_1736	252369	254735	None	408	19	821	No_constitutive_exon_found_in_species
TTGCTTCTTCTGATTCTTCTCTTTCTTCCATTAATGGGGTTGAAAATAAGAT	42644	42965	42594	42646	1	HANVAscaffold_12	HANVADRAFT_24366	41861	42965	None	408	19	821	No_constitutive_exon_found_in_species
GACAGTGAATTATGTTTTTTTAAAAAAATGCGTAATGGGTTAAAAGTTAGAA	201666	201683	201616	201668	1	HANVAscaffold_14	HANVADRAFT_2550	199207	201683	None	408	19	821	No_constitutive_exon_found_in_species
TTTGTATAGTGTTATTGAATCAAGATTCAATGATGAAAAGGGAAGATTAGGT	7489	9153	9203	9151	-1	HANVAscaffold_18	HANVADRAFT_40339	7489	9889	None	408	19	821	No_constitutive_exon_found_in_species
ATTTTAATATTAATTTTAATCTTTAAGAATAAAAATGGATGGGTCTAAAGGA	136308	139787	139837	139785	-1	HANVAscaffold_21	HANVADRAFT_3006	136308	140319	None	408	19	821	No_constitutive_exon_found_in_species
ACAATACAACTAATTATAAACCAATTTTTTTGCAATGGGCAATGACAAAGAA	67700	67854	67650	67702	1	HANVAscaffold_22	HANVADRAFT_25708	67409	69017	None	408	19	821	No_constitutive_exon_found_in_species
AGAAACACTTGACTAACATTTATCAAATATGGCTAGGGGAAATCAAAGAGAT	19612	19770	19820	19768	-1	HANVAscaffold_37	HANVADRAFT_3332	19612	21644	None	408	19	821	No_constitutive_exon_found_in_species
AGGGGAAAGTATTTTAATAAAAAACAAACAAAAAAAGGGTAGAGATGTAGAT	6247	6663	6197	6249	1	HANVAscaffold_121	HANVADRAFT_27123	5964	6663	None	408	19	821	No_constitutive_exon_found_in_species
AATTGGACATTAAAAGTGATAAGTTTTCCAGAAAGAATTGGGAGACAAAGAA	1038	1063	1113	1061	-1	HANVAscaffold_156	HANVADRAFT_3900	1038	2245	None	408	19	821	No_constitutive_exon_found_in_species
GTTAAAAGGTATTATTGAGGTAAAAAAACATATTCAAGTGGAAGGGTCAGAG	4228	5013	4178	4230	1	HANVAscaffold_165	HANVADRAFT_54023	2304	5013	None	408	19	821	No_constitutive_exon_found_in_species
ATGGAAACAACATTAATAACTCACAAAACAATGGTAATGGGTTAAACAAGAT	1032	1116	1166	1114	-1	HANVAscaffold_217	HANVADRAFT_27512	1032	3150	None	408	19	821	No_constitutive_exon_found_in_species
TAGAACCATTAAAGTTGAAGATGAATCTAAATTGAAAGGGGATGATAAAGCA	1592	1789	1839	1787	-1	HANVAscaffold_475	HANVADRAFT_28115	1592	2423	None	408	19	821	No_constitutive_exon_found_in_species
GTGATACTAGCAATATAATAATAATAATATTAGAAAGATGGGGATGAAAGAT	1705	2126	1655	1707	1	HANVAscaffold_576	HANVADRAFT_4621	1198	2126	None	408	19	821	No_constitutive_exon_found_in_species
TAGAACCATTAAAGTTGAAGATGAATCTAAATTGAAAGGGGATGACAAAGCA	1318	1515	1565	1513	-1	HANVAscaffold_582	HANVADRAFT_120760	1318	2119	None	408	19	821	No_constitutive_exon_found_in_species
