# Supplementary material for: Widespread Separation of the Polypyrimidine Tract From 3′ AG by G Tracts in Association With Alternative Exons in Metazoa and Plants
Source: Front Genet. 2019 Jan 14;9:741. doi: 10.3389/fgene.2018.00741 (PMC6339879; doi:10.3389/fgene.2018.00741)
Supplement: DATA FILE S1 — Sequences of REPAG 3′ SS from each species of fungi. [file Data_Sheet_1.zip › Supplementary data 1/Fungi_Release38_aspergillus_fumigatus_z5.txt]

REPA_GGG_Sequence	Exon_Start	Exon_End	Pos_-50	Pos_+2	Strand	Chromosome	GeneID	Gene_Start	Gene_End	Gene_Name	Number_of_REPAs	Number_of_REPAs_has_GGG	Number_of_Intron(Intra_genic_Region)	Upstream_Constitutive_Exon
GGTGCTCTTCTTGAGGTGACGGATAATTTCCCGTGCTCAGGGGATGATAGAT	16427	16635	16377	16429	1	KQ087363	Y699_00005	15727	16955	None	3893	424	21712	No_constitutive_exon_found_in_species
GTCAGAAACAAGTTTTACGGGTGTTGATTAAAGCTGACATCCGGGGATAGAT	238823	238997	238773	238825	1	KQ087363	Y699_00090	236833	238997	None	3893	424	21712	No_constitutive_exon_found_in_species
AGTAACCCTACCCTCCAATGATAGTAATAATATCCGCTGATGGGGCGTAGTC	312425	312564	312614	312562	-1	KQ087363	Y699_00114	312219	313032	None	3893	424	21712	No_constitutive_exon_found_in_species
TCTTAGTAAGTTTTCTTTCTCTCCGGCGGACAATGATGCTAACGGGCTAGCT	312291	312380	312430	312378	-1	KQ087363	Y699_00114	312219	313032	None	3893	424	21712	No_constitutive_exon_found_in_species
CTCAGTAAGTCTCTTCGGCTAGTTATAATTGCACATGACTAACGGGTCAGGT	328087	328428	328478	328426	-1	KQ087363	Y699_00123	327926	329678	None	3893	424	21712	No_constitutive_exon_found_in_species
TCGATGCCCAAGCCAACGCTACAATGACCGAACGTCAAATGTGGGCGAAGAC	333592	334047	334097	334045	-1	KQ087363	Y699_00125	333592	334884	None	3893	424	21712	No_constitutive_exon_found_in_species
TGAATAATCCGCGGCCTGGTTCTCGAACGTCGACTGACGCAGATGGGTAGTC	338863	339376	338813	338865	1	KQ087363	Y699_00127	338335	340635	None	3893	424	21712	No_constitutive_exon_found_in_species
GAAAGAAAGGAAGAAAGAAAGCAAGAAAAAAAAAAAGACTGACGGGATAGAA	368145	368520	368570	368518	-1	KQ087363	Y699_00140	368145	369918	None	3893	424	21712	No_constitutive_exon_found_in_species
GATTCTACCATCTTGAAAGCACTAATTGGATACTGACTGGGATGACATAGGC	413846	414247	413796	413848	1	KQ087363	Y699_00154	412829	414247	None	3893	424	21712	No_constitutive_exon_found_in_species
GGTATGTGCGATGGTCGTTAGGCTCAACAGCGTATGCTAACAAGGGCAAGGC	447208	447301	447158	447210	1	KQ087363	Y699_00164	444933	448081	None	3893	424	21712	No_constitutive_exon_found_in_species
TAGGTGTTGTCCCATTGTCTGGCCAATCTATAGCGCTAACCGGGTGATAGCC	540435	541376	540385	540437	1	KQ087363	Y699_00200	539560	543023	None	3893	424	21712	No_constitutive_exon_found_in_species
ACCTGTGGCTGGGATGTTATGCGCCTCGTTGGATGCTAACGGGCTGGCAGAT	642730	642990	643040	642988	-1	KQ087363	Y699_00234	641277	643899	None	3893	424	21712	No_constitutive_exon_found_in_species
TTCTCCTGATCTCTAGGCTTGAAGTGCTGGCCGGCTGACAGGGAGGACAGCT	662016	662299	661966	662018	1	KQ087363	Y699_00240	661548	662692	None	3893	424	21712	No_constitutive_exon_found_in_species
GTAGCCATTCACTTATGACTTATCCATACTGACATGGGTGAGAGAGATAGTT	695735	695772	695685	695737	1	KQ087363	Y699_00249	695423	696845	None	3893	424	21712	No_constitutive_exon_found_in_species
GACCTCCATAATTTTCAATTTCTCCACTGATAAAATTTCCTGGGATACAGAT	785819	786122	785769	785821	1	KQ087363	Y699_00277	784933	786122	None	3893	424	21712	No_constitutive_exon_found_in_species
GGATTTGAAGAGCACTCCGGTTGCTCTCGCCGTCTGACATTGGGTAACAGGC	810459	810617	810409	810461	1	KQ087363	Y699_00285	808856	815568	None	3893	424	21712	No_constitutive_exon_found_in_species
TACTGACACCGTGGGTTTCATATGCTGACGTTGGATTACTGGGACAAAAGGT	912220	912848	912898	912846	-1	KQ087363	Y699_00322	911473	913433	None	3893	424	21712	No_constitutive_exon_found_in_species
TTTAGCATGTGTCTGGATACGGTGGTTTACAGGTACTGATCCGGGAACAGGA	1225898	1225983	1226033	1225981	-1	KQ087363	Y699_00403	1225046	1226083	None	3893	424	21712	No_constitutive_exon_found_in_species
TTTGCTTAATCTCTTCTGTCAATTATCGTTTCTAACGCTTAGAGGGATAGAA	1234987	1235149	1234937	1234989	1	KQ087363	Y699_00407	1234613	1236421	None	3893	424	21712	No_constitutive_exon_found_in_species
TGGAGATAAAGAGACTTCAAATTGATTCCCTCGGTAACATGGGTATACAGAC	1324461	1326437	1326487	1326435	-1	KQ087363	Y699_00439	1324461	1326994	None	3893	424	21712	No_constitutive_exon_found_in_species
CCTCAGTTGCCTTTTTCTAAATTGGAAATACTGATATCATTGGGCAAAAGAC	1514391	1515049	1514341	1514393	1	KQ087363	Y699_00494	1513684	1516270	None	3893	424	21712	No_constitutive_exon_found_in_species
TGGGGCAGTCAGTGAAGACCACTGCCTTTTGTTAACTAATGGGAATTCAGGA	1552980	1553333	1553383	1553331	-1	KQ087363	Y699_00504	1551922	1553637	None	3893	424	21712	No_constitutive_exon_found_in_species
TCGTCGTGATCTTGCACCGGAGATCTAACCAAATGTTTGTAAATAGGGAGAT	1590429	1591486	1591536	1591484	-1	KQ087363	Y699_00515	1589764	1591749	None	3893	424	21712	No_constitutive_exon_found_in_species
CGGTGAGCGACACCTTCCAGTGATTCCGGACGACGCTGATAAGGGTTTAGTT	1607506	1607559	1607609	1607557	-1	KQ087363	Y699_00521	1607419	1607954	None	3893	424	21712	No_constitutive_exon_found_in_species
CTAGAAAGTGAAGGAATGTGAGCTGCAGATGCTGATACAGTGGGGCACAGGC	1608625	1608706	1608575	1608627	1	KQ087363	Y699_00522	1608393	1610035	None	3893	424	21712	No_constitutive_exon_found_in_species
GCCTTTGGCTGTTTTGGAAATTCGCATTGACTGATGAGGGAGGGTAATAGAC	1610819	1610950	1610769	1610821	1	KQ087363	Y699_00523	1610594	1612331	None	3893	424	21712	No_constitutive_exon_found_in_species
AATGCTATCTTTGTGCGTTTCGAAATATATATACGTGGTAATGCGGGCAGTG	1611166	1612041	1611116	1611168	1	KQ087363	Y699_00523	1610594	1612331	None	3893	424	21712	No_constitutive_exon_found_in_species
GGTGTAAGTATCGTCAATCCTTATATGTACTCGGCTAATTCGCGGGATAGCC	1613679	1613736	1613786	1613734	-1	KQ087363	Y699_00524	1612848	1614791	None	3893	424	21712	No_constitutive_exon_found_in_species
CCGGTGAGTGGACGTCGCCTCGTGACAGCCAGTTCTGACAGGGAACATAGCT	1842071	1842208	1842021	1842073	1	KQ087363	Y699_00601	1841633	1843032	None	3893	424	21712	No_constitutive_exon_found_in_species
GGTTCGTCTCTCCCGACTTGTCCATACGCCACGAAGGCTAACGGGGGTAGGA	1848988	1849284	1849334	1849282	-1	KQ087363	Y699_00604	1848589	1850704	None	3893	424	21712	No_constitutive_exon_found_in_species
ACATTGTGTTACTGGTGTTGTAGATGGTGCTAACAGGAGGCGGGATGTAGTG	2019060	2019213	2019010	2019062	1	KQ087363	Y699_00655	2018624	2019213	None	3893	424	21712	No_constitutive_exon_found_in_species
ACCCCTTTTTGACTCTCTTCCAGCTTCCTACCCTACTAAGAAAGGGTTAGGT	2048776	2049601	2049651	2049599	-1	KQ087363	Y699_00663	2048776	2049746	None	3893	424	21712	No_constitutive_exon_found_in_species
GTATGTTTCACTCCCTTCGTTGTGGGATTCTCGGCGCTGATGGGTAACAGGT	2113677	2113800	2113850	2113798	-1	KQ087363	Y699_00687	2113091	2114146	None	3893	424	21712	No_constitutive_exon_found_in_species
TTCTATCCGCATCTTTGGCCGGGCTGACGGGCGAGATTCTGGGATTACAGTG	2153477	2153602	2153427	2153479	1	KQ087363	Y699_00702	2152996	2154437	None	3893	424	21712	No_constitutive_exon_found_in_species
CCCTAACCGATCAAATAATTGGAGCGCAACTGACTCAACGGGGATTCAAGGT	2173703	2173863	2173913	2173861	-1	KQ087363	Y699_00709	2173253	2173985	None	3893	424	21712	No_constitutive_exon_found_in_species
GTTCATACCATAATGGTCTCAAGAATCTATGCTGACTCGGGGTGTTGAAGAG	2323592	2323686	2323542	2323594	1	KQ087363	Y699_00750	2320649	2324198	None	3893	424	21712	No_constitutive_exon_found_in_species
AGAATTCAGGACATGTCAGTATACTTCTACCTCTACTTGCGGAGGGTTAGGT	2511899	2512856	2512906	2512854	-1	KQ087363	Y699_00816	2510740	2512982	None	3893	424	21712	No_constitutive_exon_found_in_species
ATACTACTTCTGGTGTGCGTCTAATTCTACTCTACCCCTCTACAGGGTAGGA	2596156	2596654	2596106	2596158	1	KQ087363	Y699_00850	2595844	2596654	None	3893	424	21712	No_constitutive_exon_found_in_species
CGTGGATGTATGTATCCCCTGTGATCGCAGTGGCCGGCTGACGGGCGTAGCG	2605614	2605778	2605564	2605616	1	KQ087363	Y699_00856	2605214	2606720	None	3893	424	21712	No_constitutive_exon_found_in_species
TCCGGGCCCTTGCGCTGGAAAGAATAGGGGCTAATGGGGGATAAATGTAGTG	2615483	2615646	2615696	2615644	-1	KQ087363	Y699_00862	2615483	2616128	None	3893	424	21712	No_constitutive_exon_found_in_species
TCCTCTCAAACGTGGTCACTTGAGATAAATGCTGATATGGACGGGAATAGAC	2651792	2652026	2651742	2651794	1	KQ087363	Y699_00872	2651104	2652417	None	3893	424	21712	No_constitutive_exon_found_in_species
TGCATCCCCTCCCCCATAAACAAACATTCATAGTAATAAAAAGGGAGTAGGC	2671625	2671747	2671797	2671745	-1	KQ087363	Y699_00880	2670116	2671991	None	3893	424	21712	No_constitutive_exon_found_in_species
GTAATCATATTAGTACCCTGCAGCTAACGATGTCGTCCAATTGGGAATAGCT	2787881	2788720	2787831	2787883	1	KQ087363	Y699_00919	2785679	2788720	None	3893	424	21712	No_constitutive_exon_found_in_species
CGTTTGCCTAACCCGAAGTAGAGGACTTATCGTGAATTCTTGGGAAGCAGAG	2793244	2793297	2793194	2793246	1	KQ087363	Y699_00921	2793064	2795305	None	3893	424	21712	No_constitutive_exon_found_in_species
GAGCCTCTGCACACTTGCGACAAATGAGACCCGTACGCTGACTAGGGCAGGT	2816451	2816772	2816822	2816770	-1	KQ087363	Y699_00928	2815697	2817358	None	3893	424	21712	No_constitutive_exon_found_in_species
ACGTGCTACAAGTCTGGACGCGTAATACTAACAATGATGGGGGGGAAAAGTT	2953631	2953880	2953581	2953633	1	KQ087363	Y699_00978	2953345	2953988	None	3893	424	21712	No_constitutive_exon_found_in_species
GTAATGCAAGTGTCTTTTGCTCGAAAGAAAGTCGCTAACATGGCGGGTAGGT	3097181	3097772	3097822	3097770	-1	KQ087363	Y699_01024	3097181	3098569	None	3893	424	21712	No_constitutive_exon_found_in_species
CGATGCTCACATCGAAGAGGCATATGATGTGATCTGACGCGGGCGATCAGAA	3218258	3219950	3218208	3218260	1	KQ087363	Y699_01057	3216714	3219950	None	3893	424	21712	No_constitutive_exon_found_in_species
TTTTTTCCTCGCTTCCGTCAGTGCGGCTCGGAGTACTAATCGGGAAATAGAT	3259294	3259688	3259738	3259686	-1	KQ087363	Y699_01075	3259294	3261281	None	3893	424	21712	No_constitutive_exon_found_in_species
AATCCTCCGTCATTTCGGCAAGGGAACCCTGACCATGGCACGGGATGTAGAC	118761	118907	118711	118763	1	KQ087362	Y699_01096	118616	120847	None	3893	424	21712	No_constitutive_exon_found_in_species
TATCCAGTCATAAAGATTATTCAGATTATTTACTGACCGAGGGATGGCAGGC	121270	121605	121655	121603	-1	KQ087362	Y699_01097	121270	122525	None	3893	424	21712	No_constitutive_exon_found_in_species
TCTCTTTGTCCAATTTTCATATCCCGGAGAGTTTCCTAACAACCGGGCAGGA	142835	143207	143257	143205	-1	KQ087362	Y699_01105	142728	145058	None	3893	424	21712	No_constitutive_exon_found_in_species
TTGCCCGCAAACACACCTCTCAATGCCTGTTTGATGCTTAATGGGTGAAGGG	162665	162759	162615	162667	1	KQ087362	Y699_01114	162331	163030	None	3893	424	21712	No_constitutive_exon_found_in_species
GTACCCAAGTAGTTTACCTCAATTCCTAAATCTAACCCCCCGGGTGAAAGTG	208923	209595	208873	208925	1	KQ087362	Y699_01128	208824	209595	None	3893	424	21712	No_constitutive_exon_found_in_species
AACCTCTCCACGCTCGAGAATCAGCCGTTGATCATTCCCGGGATAAACAGGT	242210	243697	243747	243695	-1	KQ087362	Y699_01140	242210	244504	None	3893	424	21712	No_constitutive_exon_found_in_species
CGCTGAGGTGATCTACCAGGAGAATGTCTAGTCGCTGACTGTAGGGATAGGG	437702	439614	439664	439612	-1	KQ087362	Y699_01197	436828	441892	None	3893	424	21712	No_constitutive_exon_found_in_species
TGTGATACCTCCCATTTTCGAGAGGGAATGTCTAACTCTAGGGGGTAAAGTT	461401	461800	461850	461798	-1	KQ087362	Y699_01207	460616	462412	None	3893	424	21712	No_constitutive_exon_found_in_species
CGGCCGGACCGCAGCAGCGACCGGGGAATTGATTTGCTGACGGGGGATAGTT	483648	483789	483839	483787	-1	KQ087362	Y699_01215	483161	485308	None	3893	424	21712	No_constitutive_exon_found_in_species
ATAGGTGAGCATCCCGATAGGTTACTATTCGGCCAAGCTGATGGGCGCAGGA	600616	601874	600566	600618	1	KQ087362	Y699_01261	599854	601874	None	3893	424	21712	No_constitutive_exon_found_in_species
TGTACAACTGCACTTGAATTTATATTGGTCAGATCTAACGGGTGTGACAGGC	674381	674655	674331	674383	1	KQ087362	Y699_01286	673607	675626	None	3893	424	21712	No_constitutive_exon_found_in_species
TACTACTTCATTCAGTGTGTTGCTGGCGGAGCTAACTGGGGGGGGAAAAGAT	874036	874105	873986	874038	1	KQ087362	Y699_01349	873750	874105	None	3893	424	21712	No_constitutive_exon_found_in_species
AAGTAAGTCGCGCCAGTCTACTCGGGAATACTTTGTGCTAACGGGTGCAGCT	937366	937804	937854	937802	-1	KQ087362	Y699_01374	937366	939287	None	3893	424	21712	No_constitutive_exon_found_in_species
AGGAGTCCTCATGGAATGCCTAGTGTATGAAACTGACGTGGGCGCGACAGTC	941086	941490	941540	941488	-1	KQ087362	Y699_01375	940382	941955	None	3893	424	21712	No_constitutive_exon_found_in_species
CCTGCAATTTTCGTAGTGCTTGCATAAGCTGGACTGACTGGGGGAATCAGTC	1022825	1023174	1022775	1022827	1	KQ087362	Y699_01404	1022415	1023174	None	3893	424	21712	No_constitutive_exon_found_in_species
ACCCCCTGTGGCGACCGCCAGCGTACCGCATCTTTTGTTGACCAGGGTAGGA	1034313	1034884	1034934	1034882	-1	KQ087362	Y699_01407	1034313	1035304	None	3893	424	21712	No_constitutive_exon_found_in_species
TTTTGGTAGCCTTTGAAGTATTGCGCGAGTCTGCTAACGGGATGGACTAGCA	1167464	1167490	1167414	1167466	1	KQ087362	Y699_01446	1164120	1167490	None	3893	424	21712	No_constitutive_exon_found_in_species
CGGATACATCTAAGTCAAAATACTCTAGAGCGCCTGCTAACGAGAGGGAGTG	1281273	1281360	1281410	1281358	-1	KQ087362	Y699_01483	1280655	1282628	None	3893	424	21712	No_constitutive_exon_found_in_species
TCCCCATCTGCTGTGGATATATCGTGTGCTGATGGTTGCTGGGTGACAAGAG	1319621	1319994	1319571	1319623	1	KQ087362	Y699_01496	1318926	1319994	None	3893	424	21712	No_constitutive_exon_found_in_species
AAGTTGGTTAAGATTCTGATCTGATCGTGGCTGACTGGGTATGTAAATAGTA	1485177	1485282	1485127	1485179	1	KQ087362	Y699_01553	1484869	1485360	None	3893	424	21712	No_constitutive_exon_found_in_species
TCCCGAGCGGCAGCTCGGCTTGGGGAGCTGGCAGTTGACTCATGGGATAGCC	1520542	1521677	1521727	1521675	-1	KQ087362	Y699_01565	1519489	1521878	None	3893	424	21712	No_constitutive_exon_found_in_species
ATGTGACTCCTATTTTGCTGTCCTGGTCAGTTGACGTCCTAACTGGGCAGTC	1565194	1565372	1565422	1565370	-1	KQ087362	Y699_01580	1564171	1566095	None	3893	424	21712	No_constitutive_exon_found_in_species
GTGTCCAGTTCTCGCGATTGATAGCTTTGCTTTTGGCTGACCAGGGATAGGA	1635570	1635595	1635645	1635593	-1	KQ087362	Y699_01601	1635570	1635945	None	3893	424	21712	No_constitutive_exon_found_in_species
TCTTCCTATTACGGCCTATGAAAGTACCGTCATTAATCTGGGAATCACAGGT	1952459	1952818	1952409	1952461	1	KQ087362	Y699_01719	1952017	1953587	None	3893	424	21712	No_constitutive_exon_found_in_species
CAATGTGAGTATTCTCTTCACCAAAGACAGGGTCTCTTCTAACTGGGCAGTT	2075580	2075714	2075764	2075712	-1	KQ087362	Y699_01756	2075415	2076817	None	3893	424	21712	No_constitutive_exon_found_in_species
GGTAAGTCGTTCCGTCGGTCTGGTATCAGGCGATTTCTGACAGGGTGCAGAG	2223767	2224114	2224164	2224112	-1	KQ087362	Y699_01802	2222685	2224419	None	3893	424	21712	No_constitutive_exon_found_in_species
GCAGCTTCAAGTATAATGAATAGCACAACCACTAACTTTTGGGTGGCCAGGA	2476249	2476507	2476557	2476505	-1	KQ087362	Y699_01889	2475854	2477396	None	3893	424	21712	No_constitutive_exon_found_in_species
CTGTCATTTCCCACACGATGAGTTCAAGACTGACATTGCTGGGGGTTTAGCA	2621246	2621293	2621196	2621248	1	KQ087362	Y699_01940	2619791	2621293	None	3893	424	21712	No_constitutive_exon_found_in_species
CTCTGTTTCTCTTTCGAAAGTTGTAATGCAGTACTGACGGGACGGACCAGAC	2666965	2667213	2666915	2666967	1	KQ087362	Y699_01953	2662697	2667213	None	3893	424	21712	No_constitutive_exon_found_in_species
TCTGGCACTCGCTAACTCGCGGCTGTTCTGTTACTCCTTTGGGATAATAGGT	2811495	2811888	2811938	2811886	-1	KQ087362	Y699_01998	2810935	2812731	None	3893	424	21712	No_constitutive_exon_found_in_species
TTGGTGTATGTCTCTGGGTCCCCTTCTAGGACGAAGCTGACGGGGAATAGAA	3005627	3005910	3005577	3005629	1	KQ087362	Y699_02048	3004825	3007981	None	3893	424	21712	No_constitutive_exon_found_in_species
AGCGCTGCAATGTTCTACGACCGGGGAGATCGAGCTGACTTGGGGACCAGAT	3054405	3054940	3054990	3054938	-1	KQ087362	Y699_02063	3054405	3055631	None	3893	424	21712	No_constitutive_exon_found_in_species
ACAAGGTAGCTGCTGACTGCGTGATTGCTGCTGATGGATGGGGTACATAGCA	55397	55629	55347	55399	1	KQ087360	Y699_02090	53791	55813	None	3893	424	21712	No_constitutive_exon_found_in_species
AAGTATATCGTCGCCAGAAGCAAGTTCAGACGTGTATACTCACGGGACAGGT	146198	147379	147429	147377	-1	KQ087360	Y699_02126	145670	147764	None	3893	424	21712	No_constitutive_exon_found_in_species
GACACCCAGTATCTCAAACATAACAGAATAGATCGCTAATGGGACTACAGTT	307814	308092	307764	307816	1	KQ087360	Y699_02186	306636	308092	None	3893	424	21712	No_constitutive_exon_found_in_species
GATTTTTACATCATTTAAAGGGGGCGATAGTCTCGCTGACGGGATACTAGCT	386715	386943	386993	386941	-1	KQ087360	Y699_02213	386010	387497	None	3893	424	21712	No_constitutive_exon_found_in_species
ACCATGCCATTAGCCACTTGTACACATCACTAACTGTGAAGGACGGGTAGTA	411588	412277	412327	412275	-1	KQ087360	Y699_02224	411287	412620	None	3893	424	21712	No_constitutive_exon_found_in_species
GAGATATGGGACTTGGACAGACTGCTCATATTACCAAATGGGACAAATAGTC	439528	439647	439478	439530	1	KQ087360	Y699_02233	439277	440594	None	3893	424	21712	No_constitutive_exon_found_in_species
GACTGCGCTCTACGTCTCATGATTATCTGGTGCGTGATCTAACGAGGGAGAA	459741	460247	459691	459743	1	KQ087360	Y699_02238	458988	460247	None	3893	424	21712	No_constitutive_exon_found_in_species
GCAAGCACGGAACATTGGAATGTTGTGATCAGGGCTGACCGAGGGCACAGAA	483406	483479	483356	483408	1	KQ087360	Y699_02248	483082	485246	None	3893	424	21712	No_constitutive_exon_found_in_species
ATGTCTGGTAAGCAGTCTTCCTCTTCTTGCATCTCGTACTGATGGGTCAGTG	724396	724480	724346	724398	1	KQ087360	Y699_02326	722651	724480	None	3893	424	21712	No_constitutive_exon_found_in_species
TTTCGTTATGGTTTCATTTGCTGTGGGTGTGGTTAGGCTAACGGGTATAGAT	795935	796036	796086	796034	-1	KQ087360	Y699_02354	795935	797749	None	3893	424	21712	No_constitutive_exon_found_in_species
TTTTCAACTTCTTATTTCAAACTCTTAGAACTCGGCTAAGTAGGGGATAGTA	804715	806209	804665	804717	1	KQ087360	Y699_02356	802469	807223	None	3893	424	21712	No_constitutive_exon_found_in_species
TTTCCAAGGCGACAGCATATTTTACTGACTTGATGTTCTGAACTGGGCAGGT	838080	838110	838030	838082	1	KQ087360	Y699_02366	837624	839723	None	3893	424	21712	No_constitutive_exon_found_in_species
GTATCCTCTTGGGTGCTTCTAGGACGGAGGGACGTTGACTGATGGGATAGAG	962098	962427	962048	962100	1	KQ087360	Y699_02404	961526	963174	None	3893	424	21712	No_constitutive_exon_found_in_species
TCCTCATCATCTTTTTGTCCATCCTGGTGGCCGTGTGCTGACGGGACCAGTT	981954	982416	982466	982414	-1	KQ087360	Y699_02412	981197	982957	None	3893	424	21712	No_constitutive_exon_found_in_species
CCTCTTATCTTGCTCTAGTTAGCATTCTGCCTATCAAGCTGACCGGGCAGCG	1046787	1047715	1047765	1047713	-1	KQ087360	Y699_02438	1046644	1048147	None	3893	424	21712	No_constitutive_exon_found_in_species
TGACCACGTTCCTTCCAAGGGTAACCGTGTTGGCTGACGGGAACCGGTAGAT	1104167	1104958	1105008	1104956	-1	KQ087360	Y699_02461	1104167	1109755	None	3893	424	21712	No_constitutive_exon_found_in_species
TAGACTCTTCCTTCATATCGGAGTGAGTAGCACTGACGACAGGGGGAAAGAT	1268716	1269852	1268666	1268718	1	KQ087360	Y699_02512	1268336	1269852	None	3893	424	21712	No_constitutive_exon_found_in_species
ATGTATAAAGAACAAGTATGGTCAACTGTGGTACTGATCACGGGAAACAGCG	1349976	1350604	1349926	1349978	1	KQ087360	Y699_02534	1349854	1351405	None	3893	424	21712	No_constitutive_exon_found_in_species
GTGCTATCCTCAAAATTGCAAATAAGCCATGCATGCTGATTGGGCAATAGAA	1578658	1579152	1578608	1578660	1	KQ087360	Y699_02613	1578300	1579347	None	3893	424	21712	No_constitutive_exon_found_in_species
CGTGCTTGATCTCTGGATAGTGGATGACTGACGCCTGGATGGGACATCAGGG	1592522	1593644	1593694	1593642	-1	KQ087360	Y699_02617	1592201	1593783	None	3893	424	21712	No_constitutive_exon_found_in_species
ACTTCGGCATTAAACCGAAGACTTGCGGCTGACCAAGGGTGATGCGACAGGT	1619330	1619464	1619514	1619462	-1	KQ087360	Y699_02628	1619025	1620100	None	3893	424	21712	No_constitutive_exon_found_in_species
TCCTCCCCCCTCTAACGGGACTCCACGCTGAAGTTTGGAGGGCTAACAAGCG	1723472	1724205	1723422	1723474	1	KQ087360	Y699_02664	1723333	1725130	None	3893	424	21712	No_constitutive_exon_found_in_species
TGCTGGGCAACAACGGTAGGTGACCGCTCATTCTATTCTTGGGAAGCAAGAG	1815511	1815755	1815461	1815513	1	KQ087360	Y699_02689	1814150	1816403	None	3893	424	21712	No_constitutive_exon_found_in_species
GCGGCTTGAGAAGCAGACCAGTGAAGGGCAATGCTAACGGGGGAATCTAGGA	1928059	1928815	1928009	1928061	1	KQ087360	Y699_02728	1927331	1928815	None	3893	424	21712	No_constitutive_exon_found_in_species
TTTGTCTCTACATTGTAGCATTTATTCAATTGCTAATGTGAAGGGCTCAGGT	1946917	1947472	1947522	1947470	-1	KQ087360	Y699_02732	1946469	1948259	None	3893	424	21712	No_constitutive_exon_found_in_species
GAGTCTTATTTGATTTGCACGCTGATTCGCGTTAGTTCTAATGGGAATAGCC	2058389	2060108	2060158	2060106	-1	KQ087360	Y699_02768	2055846	2060547	None	3893	424	21712	No_constitutive_exon_found_in_species
CCGGATCTCAGCCTGATAGAGGATGCTAGCTGCTGACGTGGGTGATGCAGAG	2061028	2061069	2061119	2061067	-1	KQ087360	Y699_02769	2061028	2063049	None	3893	424	21712	No_constitutive_exon_found_in_species
TGACGAGTCTTTGCCGCGGCTCCAGCATGATGATTTCTAACCAGGGATAGAG	2223454	2223487	2223537	2223485	-1	KQ087360	Y699_02820	2222510	2223918	None	3893	424	21712	No_constitutive_exon_found_in_species
CAACTTTCAGCAACAACAAAACAACAATTGATGAGTTAGTAAATGGGCAGAA	2238437	2238444	2238494	2238442	-1	KQ087360	Y699_02826	2236714	2238904	None	3893	424	21712	No_constitutive_exon_found_in_species
GGGACGGGAGAGTAGGGGGAGATACGAATAGGGGGCTAATGGGTGTACAGGT	2354470	2354744	2354794	2354742	-1	KQ087360	Y699_02865	2354470	2355485	None	3893	424	21712	No_constitutive_exon_found_in_species
GATTCCCGGAGGTTGAGGATCTGGACTAATGCGGAGTCATCGGGGAACAGGG	2356014	2356046	2356096	2356044	-1	KQ087360	Y699_02866	2355705	2356187	None	3893	424	21712	No_constitutive_exon_found_in_species
TGCGTTGCAATTCGAGCAGATTTGCTGATGTGGTTGGGTCGGTTGAATAGGT	2567865	2568036	2567815	2567867	1	KQ087360	Y699_02941	2567613	2574708	None	3893	424	21712	No_constitutive_exon_found_in_species
TCAGTGAGAGTCCCGTCGCGTATCCGCTCTCCTCACTGACTGTTGGGAAGTT	2629201	2629305	2629355	2629303	-1	KQ087360	Y699_02961	2625799	2634133	None	3893	424	21712	No_constitutive_exon_found_in_species
TAGCGAGTGCCTTACATTCGGGAGAGGGGGCCAGCTAATCAGGGCCACAGGC	2709146	2709283	2709333	2709281	-1	KQ087360	Y699_02991	2708927	2711786	None	3893	424	21712	No_constitutive_exon_found_in_species
GGTATGCGTGCTGATTCTGGGGTAATTTAACGATGCTGATGTGTGGGTAGGG	2806608	2807897	2807947	2807895	-1	KQ087360	Y699_03011	2806608	2808770	None	3893	424	21712	No_constitutive_exon_found_in_species
GTCGGCCATTACACTCGAACTTGTACTAATGGCTTCGTCTGGGATCACAGTG	2846525	2847329	2847379	2847327	-1	KQ087360	Y699_03019	2845160	2847718	None	3893	424	21712	No_constitutive_exon_found_in_species
GCAGCTACGATAGTGATTGTATATGTGCTAATTGAGCCGGGGGGTGGTAGCG	86581	86728	86778	86726	-1	KQ087365	Y699_03072	85528	86927	None	3893	424	21712	No_constitutive_exon_found_in_species
AGCTCTCAGGGGGCCTCAGGACGAATACTAACACTTGCGGGATGGTGCAGCA	209201	209237	209151	209203	1	KQ087365	Y699_03109	208916	209237	None	3893	424	21712	No_constitutive_exon_found_in_species
GATATGGCCCATTGCCCCGGCTTTCACAACCCTACTGACGAGGGAAAAAGAT	487486	487602	487652	487600	-1	KQ087365	Y699_03194	486675	489005	None	3893	424	21712	No_constitutive_exon_found_in_species
GAATTCTGCAACTTGACAAAATCGCCTCCTGAAAACGTGTTCGGGGAAAGCT	496615	497380	496565	496617	1	KQ087365	Y699_03196	495380	497380	None	3893	424	21712	No_constitutive_exon_found_in_species
CGGTAAGATCGAGACTATTTGACCCAGTCACGATGCTTATGTGGGTGCAGAC	567178	568851	567128	567180	1	KQ087365	Y699_03218	565703	568851	None	3893	424	21712	No_constitutive_exon_found_in_species
TTCGATTTTGTGGTTGCGTGGAAAAAGAGAAGCTAATACTGGGTGATTAGGA	638292	638327	638377	638325	-1	KQ087365	Y699_03244	636311	638572	None	3893	424	21712	No_constitutive_exon_found_in_species
CATTCTCTCTCTGGGATTCTCTCTGATTGAAGCTGTTGACGACGGGTAAGGA	854912	855154	854862	854914	1	KQ087365	Y699_03311	854300	855972	None	3893	424	21712	No_constitutive_exon_found_in_species
AACGTTTTTCTATGTGTATGTACCTGCCAAACCAATAATTGACCGGGAAGAG	855189	855601	855139	855191	1	KQ087365	Y699_03311	854300	855972	None	3893	424	21712	No_constitutive_exon_found_in_species
TATGTGCACTTTCGCTTTTGAGGATCTCGGCATGGCTAATGGGTGATCAGGA	913742	913776	913826	913774	-1	KQ087365	Y699_03328	911294	913859	None	3893	424	21712	No_constitutive_exon_found_in_species
GTGAGTTATCAACCTGGATCAATCACTGAATTAGATGCTGATTTGGGAAGGG	987565	987832	987515	987567	1	KQ087365	Y699_03350	986561	988488	None	3893	424	21712	No_constitutive_exon_found_in_species
GGTGTTAAGTTAGGTACTTCTAGAATATAGTAATAAACTGAGGGCTATAGTC	1147469	1147488	1147538	1147486	-1	KQ087365	Y699_03395	1146022	1150780	None	3893	424	21712	No_constitutive_exon_found_in_species
ACAGGAATTCAACACTATACTCGACTTCTCCTGGAACTTACTGGGAGCAGTA	1299497	1299698	1299748	1299696	-1	KQ087365	Y699_03407	1298746	1300260	None	3893	424	21712	No_constitutive_exon_found_in_species
GCATGACGGCACCATATCGAGGATTACCACACAGACTGACAGGGCAACAGGT	1312309	1312402	1312452	1312400	-1	KQ087365	Y699_03412	1309911	1318752	None	3893	424	21712	No_constitutive_exon_found_in_species
GTACTTCTGCATTTTTCCAATGACTGTTCGCTGACGGGTTGAATTGACAGGT	1378935	1379042	1379092	1379040	-1	KQ087365	Y699_03435	1378265	1379270	None	3893	424	21712	No_constitutive_exon_found_in_species
TGCTTCTGCGTTTGGCTTCTGTGACGTTGACGTTGGCTGATATGGGGTAGGG	1529239	1529260	1529189	1529241	1	KQ087365	Y699_03489	1528762	1529471	None	3893	424	21712	No_constitutive_exon_found_in_species
TGGAGGTACGTCTGGATCAAGACTTGACTGAAAGACACTGACGGGTATAGTA	1529795	1529941	1529991	1529939	-1	KQ087365	Y699_03490	1529795	1531942	None	3893	424	21712	No_constitutive_exon_found_in_species
CTCGAATTGCCCAGTTGTGTTATCTATACTGATCTGGAGGGAAATACCAGGT	1567735	1568238	1567685	1567737	1	KQ087365	Y699_03502	1567521	1568692	None	3893	424	21712	No_constitutive_exon_found_in_species
AATATGCCTGGCGGGTTGAATGTGTTAGATGGGCTGACATGGGATAACAGAG	1572721	1574973	1575023	1574971	-1	KQ087365	Y699_03505	1572721	1575404	None	3893	424	21712	No_constitutive_exon_found_in_species
CGAGGCGCCAAGGTATCGCATTGCCCCGCGTCCAACTCCGCGCTGGGAAGCG	1601639	1601836	1601886	1601834	-1	KQ087365	Y699_03514	1601500	1602998	None	3893	424	21712	No_constitutive_exon_found_in_species
CCCCCCAGCAACACACCAACAAACACTAACCCCCTGTGCGAGGGAAAAAGGC	1618982	1619469	1619519	1619467	-1	KQ087365	Y699_03519	1618487	1619882	None	3893	424	21712	No_constitutive_exon_found_in_species
CTCATTCTCCCCCTACTCATCCTCACTCCTAATACTGATGGGATACGAAGGA	1687960	1688253	1688303	1688251	-1	KQ087365	Y699_03554	1687960	1688430	None	3893	424	21712	No_constitutive_exon_found_in_species
GTGAGCTTGGTGCTGATTTATAGGATACCATAAACTAACAGGGGCTACAGGT	1833624	1834056	1833574	1833626	1	KQ087365	Y699_03601	1832936	1835352	None	3893	424	21712	No_constitutive_exon_found_in_species
CATCCCCGCCCGATCTTTTTAGTTTTCATCTACAAGGGCTGACTGGACAGGT	1870849	1870944	1870799	1870851	1	KQ087365	Y699_03612	1870487	1871514	None	3893	424	21712	No_constitutive_exon_found_in_species
ACCCGACTATACCCTCCCATAGAGGGATGCTCTGCTAAGGGAACGAACAGCT	2071106	2071193	2071243	2071191	-1	KQ087365	Y699_03676	2071106	2071487	None	3893	424	21712	No_constitutive_exon_found_in_species
CTTGTCTAGGTAAGGTAGTGTTATAACTTCGTGTGCTAATTGGGATGCAGGA	2077866	2077928	2077978	2077926	-1	KQ087365	Y699_03680	2077866	2080279	None	3893	424	21712	No_constitutive_exon_found_in_species
GCCGCTACTCGGACACCTCGACATCCTGATCAATAATGCCGGGACGTCAGAG	2144195	2144693	2144743	2144691	-1	KQ087365	Y699_03706	2144195	2145040	None	3893	424	21712	No_constitutive_exon_found_in_species
TTGTAAGATTTCTGCTTTCCCAAAATGTGATCCGCTGCTAATTGGGATAGAT	2147728	2148553	2147678	2147730	1	KQ087365	Y699_03708	2147116	2148553	None	3893	424	21712	No_constitutive_exon_found_in_species
AAAATGGATCTTCGGCGAGAAATACCATCGCGTCCTACTCCTGGGAGAAGAC	2152481	2152622	2152672	2152620	-1	KQ087365	Y699_03710	2150510	2152734	None	3893	424	21712	No_constitutive_exon_found_in_species
GGATGATACGAATGCGCCGGCCGGGGGGGGGGGGGGGGGGGGCAGTGCAGGC	2242884	2242946	2242834	2242886	1	KQ087365	Y699_03733	2241830	2243311	None	3893	424	21712	No_constitutive_exon_found_in_species
ACCCAACAATATATTTGTTTCTAGTGAGCTAGAAATCAGTGGGTTGATAGAT	2254717	2255364	2254667	2254719	1	KQ087365	Y699_03736	2253540	2255364	None	3893	424	21712	No_constitutive_exon_found_in_species
ATTTTCAGGTTTTGTGGTCTGCATATGGGCTGATGCGGGGATGGATGCAGCT	2257476	2257824	2257426	2257478	1	KQ087365	Y699_03737	2256748	2257824	None	3893	424	21712	No_constitutive_exon_found_in_species
TCCCGAGCACGCCATCATTGCCATTGTGTGTTAACAAAGCGGGTATGAAGCA	2307716	2307828	2307878	2307826	-1	KQ087365	Y699_03753	2307236	2308726	None	3893	424	21712	No_constitutive_exon_found_in_species
GTGAGAGACGAGTCGCATTCGAGCTCAGTAGCAAGCTAACAGGGAACCAGAA	2387071	2387604	2387654	2387602	-1	KQ087365	Y699_03782	2385862	2391569	None	3893	424	21712	No_constitutive_exon_found_in_species
CGAGTTCCACTGGCAAGCTGAATACTTGAAATGCTAATGGGATGATAAAGGA	116710	117253	117303	117251	-1	KQ087358	Y699_03811	116710	120459	None	3893	424	21712	No_constitutive_exon_found_in_species
CTGCATTATGCGTGGGTGAGTCCGACGGGGAACTAAAAGGGCGAGGGTAGTG	159017	160094	160144	160092	-1	KQ087358	Y699_03825	157273	160402	None	3893	424	21712	No_constitutive_exon_found_in_species
CTGAACGGTTATGCCTCCTTTGTCATGAGAGACACTGACCGTAAGGGCAGAG	157273	158408	158458	158406	-1	KQ087358	Y699_03825	157273	160402	None	3893	424	21712	No_constitutive_exon_found_in_species
GTCTTCTAAAATATCTACAGGACTGCAACAGCACCTGCTTACGGGGTCAGAG	205649	205810	205860	205808	-1	KQ087358	Y699_03841	204184	205952	None	3893	424	21712	No_constitutive_exon_found_in_species
TCCCAATGTACCGACTAAACTCCAGGATCTGAATGCTGACGGGCGGGTAGCA	205122	205472	205522	205470	-1	KQ087358	Y699_03841	204184	205952	None	3893	424	21712	No_constitutive_exon_found_in_species
TGGACGTAAGATAAAGTGTGAGGGAAAGAGGACTAACATGACGGGAGCAGGG	303577	303899	303527	303579	1	KQ087358	Y699_03870	303247	303980	None	3893	424	21712	No_constitutive_exon_found_in_species
CTCCCGACTAGATCCTATTGCACGACGACGAAAGCTGATAGGGGCAATAGGC	329792	330168	330218	330166	-1	KQ087358	Y699_03884	329065	330409	None	3893	424	21712	No_constitutive_exon_found_in_species
AGATGCCACCAGTTGTGTTTAATCATACAATGACTGATTTGGGAATGCAGGG	475266	475459	475216	475268	1	KQ087358	Y699_03934	473847	475459	None	3893	424	21712	No_constitutive_exon_found_in_species
TGCATCTCCGACCCTGGGTTGTTAGAACTGTCAGCTGACAAGGGGACTAGTT	549969	550161	550211	550159	-1	KQ087358	Y699_03958	548882	551674	None	3893	424	21712	No_constitutive_exon_found_in_species
GGTCTCGGTTCAGCCCTGGATGCCCAAAGCTAACAGTTGCGGGGTTACAGCT	577589	577751	577539	577591	1	KQ087358	Y699_03966	576798	577751	None	3893	424	21712	No_constitutive_exon_found_in_species
TCCTTCTCTTCTATTTCTCATTGCTAATGCGGATTGTTCGAGTTGGGTAGGG	645395	645415	645465	645413	-1	KQ087358	Y699_03986	644798	645747	None	3893	424	21712	No_constitutive_exon_found_in_species
AGTCAAGAAGCTTACCGGGTGACGCGAGCGTGGCTGACAGTTGGGAACAGCA	692523	693097	692473	692525	1	KQ087358	Y699_04005	692297	694050	None	3893	424	21712	No_constitutive_exon_found_in_species
GGTGCGTTCATCTTTCTCTTGACAAAAGCAGCTGCTGATGGGTTGAATAGAC	938347	938391	938297	938349	1	KQ087358	Y699_04087	937961	938391	None	3893	424	21712	No_constitutive_exon_found_in_species
TCAACCGCATGGGGATGTATGTATCTGCCCGTAGACTGGGATACGGATAGCG	1015614	1015722	1015564	1015616	1	KQ087358	Y699_04114	1014937	1016258	None	3893	424	21712	No_constitutive_exon_found_in_species
TATGGCTTTTTTGATGCTCCTTCTGAAGATGACTGACTTGGGCAACATAGGC	1023668	1023853	1023618	1023670	1	KQ087358	Y699_04116	1023521	1025372	None	3893	424	21712	No_constitutive_exon_found_in_species
TTTTGCACGGAGTATGTAGGGTTTACGGCGGGACTTACTGACGTGGGCAGGT	1031934	1032059	1032109	1032057	-1	KQ087358	Y699_04121	1031934	1032899	None	3893	424	21712	No_constitutive_exon_found_in_species
CGACTAGTGACTTTGGCAAGATGGGTGTGATGCTGATGGGAACACAATAGCT	1120862	1123188	1120812	1120864	1	KQ087358	Y699_04148	1120746	1124385	None	3893	424	21712	No_constitutive_exon_found_in_species
TTTCCGCTCTCCAGACAAGATGCAATCATGAAATACTAACGGGCTGGCAGGT	1137342	1137576	1137292	1137344	1	KQ087358	Y699_04153	1134674	1137576	None	3893	424	21712	No_constitutive_exon_found_in_species
TCCCTCCAGTTTCTTCAAACCAAGACATATGCTGATATTGGGCAAAACAGCG	1194194	1194873	1194144	1194196	1	KQ087358	Y699_04175	1193811	1194873	None	3893	424	21712	No_constitutive_exon_found_in_species
TAGAGGTAAGATTGTTCTGATATGGGGAAAGACCGCTTCTAACGGGCTAGAA	1198474	1198574	1198624	1198572	-1	KQ087358	Y699_04178	1198264	1202604	None	3893	424	21712	No_constitutive_exon_found_in_species
GTATGTTCCAATACTGAGAATGAGTATTGCTATAGCTAATAGACGGGCAGGT	1231435	1231669	1231385	1231437	1	KQ087358	Y699_04186	1230200	1233499	None	3893	424	21712	No_constitutive_exon_found_in_species
TCTTGCTTACATTTACCCGCATAGAGTAAAGAAGTTAACGGTGGGAACAGCG	1282489	1283585	1283635	1283583	-1	KQ087358	Y699_04208	1282005	1284209	None	3893	424	21712	No_constitutive_exon_found_in_species
CTCATATCCATCCTATCGACATCAAATAATGGAAAGGGAAAAAAAAATAGTA	1520841	1521239	1520791	1520843	1	KQ087358	Y699_04291	1520448	1521873	None	3893	424	21712	No_constitutive_exon_found_in_species
ATCCTCCTTCCGATCCGGATAGCGCTCTCTGCTAACTGGTGGCTGGGTAGAT	1521436	1521873	1521386	1521438	1	KQ087358	Y699_04291	1520448	1521873	None	3893	424	21712	No_constitutive_exon_found_in_species
AGGTATGTGTGTTGTTTCCATACAGATTCTGTGTAGCTGATAAAGGGTAGAT	1558806	1560447	1558756	1558808	1	KQ087358	Y699_04306	1558344	1560447	None	3893	424	21712	No_constitutive_exon_found_in_species
CGGAAAGATCCGCTTCTTTAATCTGCACAGTGATTCACTGACGGGAACAGAG	1576856	1577179	1577229	1577177	-1	KQ087358	Y699_04309	1576036	1577480	None	3893	424	21712	No_constitutive_exon_found_in_species
AGGTCTATGTGCTTTTCCCCTCAACATGACGTCGCTAATTTGGGCGATAGCT	1602130	1602414	1602464	1602412	-1	KQ087358	Y699_04318	1602130	1605090	None	3893	424	21712	No_constitutive_exon_found_in_species
CGTCGGTCGATTCTATTGCTGGTCTGTTTGCTAATGGGGTGATATGATAGTG	1697859	1697880	1697809	1697861	1	KQ087358	Y699_04347	1697432	1698069	None	3893	424	21712	No_constitutive_exon_found_in_species
AAGGATTGCGACTTCTGCGATTTCCGTGGCGATACTGACTGGATGGGAAGGA	1806944	1806980	1806894	1806946	1	KQ087358	Y699_04383	1806608	1808060	None	3893	424	21712	No_constitutive_exon_found_in_species
AGCAGCATTGCACATTGGACGTTCATTCTGACCACGATCCGGGGCCACAGGA	1844467	1844660	1844417	1844469	1	KQ087358	Y699_04398	1843862	1844660	None	3893	424	21712	No_constitutive_exon_found_in_species
CATCAGAGGAACCTCAAGATAGACCTAAGCTGACAGTGACTGGGTGACAGCC	1860339	1860631	1860289	1860341	1	KQ087358	Y699_04402	1858747	1862464	None	3893	424	21712	No_constitutive_exon_found_in_species
TGGACTTATAAGACAACGTCCGCAAAGGAGTCATTGCTGAAACCGGGCAGGT	1882708	1882879	1882929	1882877	-1	KQ087358	Y699_04410	1881882	1883477	None	3893	424	21712	No_constitutive_exon_found_in_species
GGCTCTCTCATGAACGCAAAACCTGACATAAACACTGACGTGGGTACGAGGT	1896910	1897250	1896860	1896912	1	KQ087358	Y699_04415	1896687	1897794	None	3893	424	21712	No_constitutive_exon_found_in_species
AGCAGCCGTCGTTCTATCTTGGGCATCAATATCTGACCTGGGAGCTATAGGA	1907580	1907920	1907530	1907582	1	KQ087358	Y699_04419	1906314	1908140	None	3893	424	21712	No_constitutive_exon_found_in_species
GTGCGTCTGCTGTCTACCTTGATCTATATTCAGACCATTGATGGGAGTAGGA	1928132	1928412	1928082	1928134	1	KQ087358	Y699_04426	1927513	1930277	None	3893	424	21712	No_constitutive_exon_found_in_species
CTTTCTAAATCTGCAGGGATAGCCTATGGCAAAAGCTGATTTGGGAGCAGCA	2020679	2020733	2020629	2020681	1	KQ087358	Y699_04453	2020243	2020733	None	3893	424	21712	No_constitutive_exon_found_in_species
GTTAGTCCTTCAGATATCCACAACAGAAAGAGACTGACGACCGAGGGTAGAC	2102996	2103476	2103526	2103474	-1	KQ087358	Y699_04482	2102199	2103860	None	3893	424	21712	No_constitutive_exon_found_in_species
ACGTAGGTTATCTCTTTTCCTCTGTTGGATATTTGCTGACTGCGGGACAGTT	2112344	2112518	2112294	2112346	1	KQ087358	Y699_04484	2108906	2112518	None	3893	424	21712	No_constitutive_exon_found_in_species
CGAGGTACGTTCAGTTGCTCATGTCCACGGACGACGCTGATGGGTGGTAGTT	2148622	2148850	2148572	2148624	1	KQ087358	Y699_04493	2147895	2148850	None	3893	424	21712	No_constitutive_exon_found_in_species
TCCCAAGTCGGAGGAGATTCAAGTGCGCTGACCGTGGCATGGTGGGGTAGGT	2261936	2262232	2262282	2262230	-1	KQ087358	Y699_04539	2261695	2262635	None	3893	424	21712	No_constitutive_exon_found_in_species
AGACTTGATTGTGACCAGGAATGTCGCTAACATGCTGGCGGGTTGGACAGAA	2278152	2278346	2278396	2278344	-1	KQ087358	Y699_04546	2276595	2278785	None	3893	424	21712	No_constitutive_exon_found_in_species
TACGTCCAAGTCCTCTCTTGGATTATAATATCACAGACTAACGGGAACAGGC	2310966	2311052	2310916	2310968	1	KQ087358	Y699_04557	2309266	2311439	None	3893	424	21712	No_constitutive_exon_found_in_species
CCACCTTTTCTCGCATGTAGCAGCATATCTGAAATCTGACAAGGGTATAGAA	85514	85810	85860	85808	-1	KQ087359	Y699_04617	82456	86308	None	3893	424	21712	No_constitutive_exon_found_in_species
AGGTGAGTTCTGTCTGTCAAAATTAAGATGCATAAGGCTAACGGGGCTAGGG	82456	82538	82588	82536	-1	KQ087359	Y699_04617	82456	86308	None	3893	424	21712	No_constitutive_exon_found_in_species
GTGTAAGTCTCTTGCTGCCATGTGCTCCCTTCGCGGTCTGACGGGCATAGTT	158751	158856	158906	158854	-1	KQ087359	Y699_04646	158751	162138	None	3893	424	21712	No_constitutive_exon_found_in_species
AAGCCCGTCTTGAGAATTGTGCGCTGTGTTAAACTAACATGGGACATCAGAC	232474	232544	232594	232542	-1	KQ087359	Y699_04673	232168	232633	None	3893	424	21712	No_constitutive_exon_found_in_species
TTCGGTTGGTGGCTAGTGCTTGTGGTGTGTCGCTGACTGTGTGGGAAAAGGT	285311	285429	285261	285313	1	KQ087359	Y699_04691	285005	287731	None	3893	424	21712	No_constitutive_exon_found_in_species
TGGGTGGTTCAGCCGTCTCAAATGATGGCCGCTGCTGACAAGGGCAACAGTA	294198	294260	294148	294200	1	KQ087359	Y699_04693	293522	295652	None	3893	424	21712	No_constitutive_exon_found_in_species
CCCTTTTGCGAACGGGAAATATATCATGTGCTTACATACGGGGGACATAGGG	295045	295207	294995	295047	1	KQ087359	Y699_04693	293522	295652	None	3893	424	21712	No_constitutive_exon_found_in_species
TTCGGCGCTGATCGATACGATGGATGATCCGGGTCTGATCCATGGGGTAGCA	335971	336245	335921	335973	1	KQ087359	Y699_04708	335426	336724	None	3893	424	21712	No_constitutive_exon_found_in_species
ATCCCAAATATAGCAACTCCTGACTGCATCGTCCGGCTAACAGCGGGCAGCT	405591	406182	406232	406180	-1	KQ087359	Y699_04734	404984	407553	None	3893	424	21712	No_constitutive_exon_found_in_species
TCATCGAGTCCAGTCACCGGTGATTGTATGCTGAAGATGGGTAATGACAGAC	554612	554846	554896	554844	-1	KQ087359	Y699_04785	554433	555269	None	3893	424	21712	No_constitutive_exon_found_in_species
ATATGGTAGGCATTTTGGCTGACCAGACATGTGATTGCATGATGGGGCAGCT	623137	623227	623087	623139	1	KQ087359	Y699_04810	622717	623376	None	3893	424	21712	No_constitutive_exon_found_in_species
TTAGTCCCAAAACCAGAGAGGATTGTCGCTGACGCTGGCTGGGGCTGCAGCA	811469	811769	811419	811471	1	KQ087359	Y699_04876	811122	812232	None	3893	424	21712	No_constitutive_exon_found_in_species
TCATCAAACAGACAGCTCATGAGTGTCGTTTATGCTAAGTGGGAATACAGAC	817150	817234	817100	817152	1	KQ087359	Y699_04878	814932	821042	None	3893	424	21712	No_constitutive_exon_found_in_species
GGTGGTTAGTGGGTAGGTGGTATACAATCGCTAACGGGGCATGGATGCAGAC	922745	922977	922695	922747	1	KQ087359	Y699_04912	922457	922977	None	3893	424	21712	No_constitutive_exon_found_in_species
GTGACGTCGATTTATTGAATCATCGTTAATGCGACCACTGGGGGTTACAGAA	956862	956901	956951	956899	-1	KQ087359	Y699_04925	955601	957153	None	3893	424	21712	No_constitutive_exon_found_in_species
GTTTCACCGCTGGAAGTCAAGTCAACCCAAGAGACTAACTGGGAGTCTAGAT	958374	958533	958583	958531	-1	KQ087359	Y699_04926	958374	959190	None	3893	424	21712	No_constitutive_exon_found_in_species
TCTTGTAATATGAACACATGGGGAACCAACCGCAAGGGTGGAAAACAAAGGA	996214	996696	996164	996216	1	KQ087359	Y699_04938	995908	997034	None	3893	424	21712	No_constitutive_exon_found_in_species
TGTGGCTGGGAGCGATCGATGGGTTTGGATACTAATACAGGGGTATGTAGGA	1012086	1012797	1012036	1012088	1	KQ087359	Y699_04943	1011611	1012797	None	3893	424	21712	No_constitutive_exon_found_in_species
TTACCCTCCGTGCGAATATATATCGGTTTGATTTGTACTGACGGGATTAGAC	1161324	1164129	1161274	1161326	1	KQ087359	Y699_04995	1160840	1164129	None	3893	424	21712	No_constitutive_exon_found_in_species
CAGGGCGTTAATTTCAGAGACCATTGGTTGACGTTCCGCGGGTAATATAGAT	1264752	1264978	1265028	1264976	-1	KQ087359	Y699_05033	1263850	1265450	None	3893	424	21712	No_constitutive_exon_found_in_species
GGATTGGGGTGCAACAGGGCAAAAAGCTAATGGTGTGTGTGAGAGGGTAGTG	1278862	1278998	1279048	1278996	-1	KQ087359	Y699_05040	1278382	1279574	None	3893	424	21712	No_constitutive_exon_found_in_species
CTCGGTCCGTCAGCGGTGCTTTAGAAAGTTTTGGCTAATCGGGTTGACAGCT	1324875	1325432	1324825	1324877	1	KQ087359	Y699_05053	1324290	1325534	None	3893	424	21712	No_constitutive_exon_found_in_species
TATCCTTCAATCCCAGGTCTACGGCCGAAAGCTAATATTAAAGGGTTTAGCC	1367975	1368161	1367925	1367977	1	KQ087359	Y699_05067	1365789	1368161	None	3893	424	21712	No_constitutive_exon_found_in_species
TCGTTCTGCAACCGTGGAATGCAAAATAAGAGATGTATTAATTGGGATAGAT	1441013	1441876	1440963	1441015	1	KQ087359	Y699_05092	1440574	1441876	None	3893	424	21712	No_constitutive_exon_found_in_species
TGCGCCTAGAAGTTTAGGGACTGTAGCTAATGCCGGCGACGGGGGTGTAGGT	1472278	1472706	1472756	1472704	-1	KQ087359	Y699_05103	1472126	1473142	None	3893	424	21712	No_constitutive_exon_found_in_species
TAAGTGATCTCGTTTCTCTTTGTTCCCCGGTCTTGCTGACCAAGCGGGAGAC	1577658	1577821	1577871	1577819	-1	KQ087359	Y699_05134	1575372	1580286	None	3893	424	21712	No_constitutive_exon_found_in_species
AGTATGGTCGTTGAACGCCGCTGTCTTGGGCAGCACAGAACGGGCATGAGAC	1648475	1648498	1648548	1648496	-1	KQ087359	Y699_05141	1648475	1648882	None	3893	424	21712	No_constitutive_exon_found_in_species
CAACAAAACTCCAGAAGAAAGACAGCGTGACTGATACCGGGAGGACACAGGC	1784381	1784495	1784331	1784383	1	KQ087359	Y699_05149	1784073	1785629	None	3893	424	21712	No_constitutive_exon_found_in_species
TCTGCTGTTTTGATGATCTACGCCTCGGTCTGACTGCCTTGGGATCATAGTG	1852006	1852338	1852388	1852336	-1	KQ087359	Y699_05172	1852006	1853220	None	3893	424	21712	No_constitutive_exon_found_in_species
ATAACGATGACGTAACTGGGTGTTTTGCTGACATATCTTGACGGGGAAAGGA	2063451	2063653	2063703	2063651	-1	KQ087359	Y699_05246	2063125	2064464	None	3893	424	21712	No_constitutive_exon_found_in_species
GATCAGGTAAGTCTATCCTTCGAAAGATGAATGAAGGGTAACGAGTACAGTG	2143939	2144049	2143889	2143941	1	KQ087359	Y699_05278	2142897	2144724	None	3893	424	21712	No_constitutive_exon_found_in_species
CAACGTGTATGTAGTCCACCAATTGTTTAAAGAAATACTAACGGGACCAGCA	2144093	2144181	2144043	2144095	1	KQ087359	Y699_05278	2142897	2144724	None	3893	424	21712	No_constitutive_exon_found_in_species
TGGTGTAAGTCATTATCTCCGGGGGCAGGTTACGCAGCTGACGAGGGTAGTT	2182319	2182537	2182269	2182321	1	KQ087359	Y699_05295	2181084	2182594	None	3893	424	21712	No_constitutive_exon_found_in_species
TTGGTCGACGTTGCGTACAGGTAACCAGGTTACAGTAAATGGGCATATAGAA	7384	8121	8171	8119	-1	KQ087367	Y699_05343	7114	8303	None	3893	424	21712	No_constitutive_exon_found_in_species
ACTGATGGCTGGTCTGCACGCAGCAGTTTTCATTTCACTGACGGGAACAGTG	54094	54643	54693	54641	-1	KQ087367	Y699_05358	51877	55718	None	3893	424	21712	No_constitutive_exon_found_in_species
GTGGCAGGCTGAGTTCCTCTGTCTCCTGTACTAATGAGGAGAGGGTTTAGCT	93731	93782	93832	93780	-1	KQ087367	Y699_05372	93731	94012	None	3893	424	21712	No_constitutive_exon_found_in_species
GAGTCGTTTGATATGGATGTTCTGATCCCGGCTGACTTGGGTATGGGTAGAT	178185	178362	178135	178187	1	KQ087367	Y699_05393	176793	178362	None	3893	424	21712	No_constitutive_exon_found_in_species
GTGCCGCCTATCCAGATTGTTTAGCTGAAGATGCACCGCAGGGTCAATAGGC	197417	197719	197769	197717	-1	KQ087367	Y699_05400	195297	199562	None	3893	424	21712	No_constitutive_exon_found_in_species
AGGTTGGTTCTTTTCTCTTTTGTCCAGAATTGGGCTGATAATGGGAAAAGGT	235108	235180	235058	235110	1	KQ087367	Y699_05413	234842	235180	None	3893	424	21712	No_constitutive_exon_found_in_species
GAAGTATGAAACCTAAAAGTCTGCAATGCAGTCGCTAATCGGGACTGCAGTC	375788	375875	375738	375790	1	KQ087367	Y699_05465	375596	376032	None	3893	424	21712	No_constitutive_exon_found_in_species
AAGTAAGTCTCGTCATTGAAACGAACAGGAACTTGCTGACCATGGGATAGTT	379271	379384	379434	379382	-1	KQ087367	Y699_05468	379271	380251	None	3893	424	21712	No_constitutive_exon_found_in_species
TGTATGCATCCCCCCCACTTGGCTTCGACCAATTGCTCACGAGGGTGCAGAC	385987	386424	386474	386422	-1	KQ087367	Y699_05470	384162	389194	None	3893	424	21712	No_constitutive_exon_found_in_species
AAGTATCTGTCTCAGGTTCCAAGGGGATTCGTGATAGTGATCGAGGGCAGCA	394073	394502	394023	394075	1	KQ087367	Y699_05473	393435	394502	None	3893	424	21712	No_constitutive_exon_found_in_species
GGGGGGGGGGGGGTGCGGATGTCGCCAAAGCGCTGGCGCTCGGGGCGAAGAT	429625	429799	429849	429797	-1	KQ087367	Y699_05488	429625	430827	None	3893	424	21712	No_constitutive_exon_found_in_species
TCCTCGTCCTCGGTTGGGTCTGATCTAGTCTGACTCTCTGACGGGAGCAGGA	459833	459855	459783	459835	1	KQ087367	Y699_05499	458421	459855	None	3893	424	21712	No_constitutive_exon_found_in_species
TGTGAGATATCCCAAGACCGGATACAACGAAGTGGTGCTAATTGGGACAGGG	547830	548796	548846	548794	-1	KQ087367	Y699_05530	547555	549291	None	3893	424	21712	No_constitutive_exon_found_in_species
CCTGTTACTTTCCCTCAAGTGGACACATACTGATTCTTCTGGGGGTGCAGCT	611623	611817	611867	611815	-1	KQ087367	Y699_05550	611623	612700	None	3893	424	21712	No_constitutive_exon_found_in_species
ATGAGGAACACTGTATAACAACCACGTTCTTAGTCTAACTTGGGTGAAAGAT	720476	720758	720808	720756	-1	KQ087367	Y699_05582	719450	721532	None	3893	424	21712	No_constitutive_exon_found_in_species
GTGAGCTTGGCTGGGATCATTGATCGGGAAAGAATTCTGACGGGGGACAGGG	738085	738274	738035	738087	1	KQ087367	Y699_05588	737456	739845	None	3893	424	21712	No_constitutive_exon_found_in_species
TTTGGTATTTTTGTGTGCTAATGCAAGTGCAGTGGTTGACAAGGGGATAGGC	748962	749564	748912	748964	1	KQ087367	Y699_05592	748191	749564	None	3893	424	21712	No_constitutive_exon_found_in_species
TAATCGCGATGACCTGCGGATGCGGACACAGAAAACTAACGGGTCGATAGAA	873491	873840	873441	873493	1	KQ087367	Y699_05638	872329	875145	None	3893	424	21712	No_constitutive_exon_found_in_species
GGTATTTCCCTCTACAGCGCTGTGATACCAGGACTAACAAAAACGGGAAGAA	950892	951057	951107	951055	-1	KQ087367	Y699_05664	949461	951124	None	3893	424	21712	No_constitutive_exon_found_in_species
GATTCATCTGTCATCTATCGCACAAGATACTCACGTTCTTGGGGCAACAGCA	955579	955945	955529	955581	1	KQ087367	Y699_05665	955450	957241	None	3893	424	21712	No_constitutive_exon_found_in_species
CCTCACTCGGCAGAGTCGCCGCTCCAGTCCAACACTAATTTGACGGGTAGGG	1200556	1201248	1201298	1201246	-1	KQ087367	Y699_05725	1200556	1202713	None	3893	424	21712	No_constitutive_exon_found_in_species
AGTAGTGAGCCAAGGCTGATCCATGGTATTATCATATTCGCGGGCCGAAGTC	1313447	1313671	1313721	1313669	-1	KQ087367	Y699_05755	1313447	1313859	None	3893	424	21712	No_constitutive_exon_found_in_species
TCACCCGACACTATCCTCTCCCCTGGACGATCAAACGCTGATGAGGGAAGAA	1320860	1320980	1320810	1320862	1	KQ087367	Y699_05758	1319684	1320980	None	3893	424	21712	No_constitutive_exon_found_in_species
GTTCGAAAGATCACAAGGACTGTCTGACGGTTGGTTCACTGGTCGGGTAGAC	1327271	1327426	1327476	1327424	-1	KQ087367	Y699_05761	1327271	1330071	None	3893	424	21712	No_constitutive_exon_found_in_species
ACAGATCAGTTTTGAAACCTGTGCAACAAGATTAACCAGTGGGACGTCAGAT	1343353	1343507	1343303	1343355	1	KQ087367	Y699_05764	1342563	1344271	None	3893	424	21712	No_constitutive_exon_found_in_species
AAACTTTTGGATCATTTGCGATGAGGCGATCGACTAACGTGGGGCGACAGCG	1409821	1409847	1409771	1409823	1	KQ087367	Y699_05784	1409061	1410639	None	3893	424	21712	No_constitutive_exon_found_in_species
ATGCTCATGGCCGTTTCCCACTGCCATGGTGCCTACTGACCGATGGGCAGGT	1462839	1463024	1463074	1463022	-1	KQ087367	Y699_05805	1462106	1463598	None	3893	424	21712	No_constitutive_exon_found_in_species
CTGAAGCTGAGTAGCTGGCCATTTGCAAATTTGATTTAACGGGACCATAGTG	1496227	1496272	1496177	1496229	1	KQ087367	Y699_05813	1496028	1497327	None	3893	424	21712	No_constitutive_exon_found_in_species
CAGTCTATCCAGCAGATTTGAAGAGACACTGTGCTGATTGGGAGATTTAGGT	1571719	1571835	1571885	1571833	-1	KQ087367	Y699_05840	1571080	1573511	None	3893	424	21712	No_constitutive_exon_found_in_species
GCAGTAAGTACCACAAAGCCTGTAGAATATATACATTTAACAGGGAATAGAT	1596165	1596311	1596361	1596309	-1	KQ087367	Y699_05848	1595340	1596652	None	3893	424	21712	No_constitutive_exon_found_in_species
GTCGAGCCCCTGTCCACTTCTTCACTCCAACTGACAGTCTCATGGGATAGAT	1698087	1698274	1698324	1698272	-1	KQ087367	Y699_05888	1696713	1698590	None	3893	424	21712	No_constitutive_exon_found_in_species
GTAAGTCCGGTTGATTCCTCAAGAAGAATATGCACTAACGGTGGGAAAAGAC	1813852	1813909	1813802	1813854	1	KQ087367	Y699_05933	1812396	1813909	None	3893	424	21712	No_constitutive_exon_found_in_species
AAGTTTCTCGCTCCGCGCAGAATCAACTGTGTTCTAACCTGGGACGACAGGC	1828150	1828322	1828372	1828320	-1	KQ087367	Y699_05938	1826819	1830084	None	3893	424	21712	No_constitutive_exon_found_in_species
GTGGTATATTTCTTTGTCTCTGGCATCTCAGAAACTCATAATGTGGGCAGGA	1901712	1901766	1901816	1901764	-1	KQ087367	Y699_05960	1900460	1904019	None	3893	424	21712	No_constitutive_exon_found_in_species
ACTCGCAGTTGAGATTTTTTTGGTGTGAGAGCTATGCTGACGGGATATAGGC	16013	16108	15963	16015	1	KQ087375	Y699_05968	15235	16108	None	3893	424	21712	No_constitutive_exon_found_in_species
TGGCTTACCTTGCTGTCGGTAAGGCAGCTGACAAGTGTGGTACGGGACAGGG	114366	115108	115158	115106	-1	KQ087375	Y699_06000	113028	115784	None	3893	424	21712	No_constitutive_exon_found_in_species
CTTCTACCCCTGAAAAGAAGGCCATCATACTGATCGCAATATGGGAACAGGT	284011	284048	283961	284013	1	KQ087375	Y699_06057	283419	285131	None	3893	424	21712	No_constitutive_exon_found_in_species
TGACAATAATCCCTTCAGCTGTTCCAACGCTGATGCTAACGCGGGAACAGAT	346063	346611	346013	346065	1	KQ087375	Y699_06078	344980	346611	None	3893	424	21712	No_constitutive_exon_found_in_species
CAAGAGACGAGGCGAGGCTAACGAAAGACCGTTGCTCCGCGCGAGGGCAGTC	439185	439703	439753	439701	-1	KQ087375	Y699_06112	439185	440066	None	3893	424	21712	No_constitutive_exon_found_in_species
CCAGGGAGAGTGAGCGCCTCCGCTGTAATATCCTCAATCAATGGGAACAGGA	472331	472417	472281	472333	1	KQ087375	Y699_06118	467679	472417	None	3893	424	21712	No_constitutive_exon_found_in_species
GCCTGTTTTAGTCTTTATTCGTAAGTCTTCTATAGCTACCCCAGGGACAGAT	599041	599368	599418	599366	-1	KQ087375	Y699_06159	597976	599821	None	3893	424	21712	No_constitutive_exon_found_in_species
TCTGCTGCTCGATCTGGGGCTGTCTCACGCGGTTAACTTGGGCGAAATAGAT	625419	625491	625541	625489	-1	KQ087375	Y699_06170	623777	625640	None	3893	424	21712	No_constitutive_exon_found_in_species
TCGTTGGAAATGCTGCTAGCTATTTGGCCCGCATGCTGACAATGGGAAAGGA	625083	625215	625265	625213	-1	KQ087375	Y699_06170	623777	625640	None	3893	424	21712	No_constitutive_exon_found_in_species
GTAGCTTGACCCTTGGTCGTTATTGTCCTAACCTTATCGATGGGTGATAGAT	654416	654548	654366	654418	1	KQ087375	Y699_06185	654064	657066	None	3893	424	21712	No_constitutive_exon_found_in_species
GCCTACTTGAGGAGAGAACACACGACAAGCTGATAGTATTCGTGGGATAGTT	718256	718703	718206	718258	1	KQ087375	Y699_06210	717563	718803	None	3893	424	21712	No_constitutive_exon_found_in_species
GGTACGCTTACGTCCTCTGTCATCTGGCGACATGTACTAATGGCGGGCAGGC	857502	857554	857452	857504	1	KQ087375	Y699_06262	856971	858659	None	3893	424	21712	No_constitutive_exon_found_in_species
ATCAGTTCAACAACGTGAAGAGGCACAAGCTGATTGCCTATGGGACACAGAA	967144	968920	967094	967146	1	KQ087375	Y699_06297	966712	968920	None	3893	424	21712	No_constitutive_exon_found_in_species
TGTATCTCAGTCCACCATTTTCCTTCTCCAAACCTTCACTAACGGGGTAGGG	984955	985520	984905	984957	1	KQ087375	Y699_06303	983828	985908	None	3893	424	21712	No_constitutive_exon_found_in_species
GCCCTTGCATTTAGCAACAATTCATAACTGCCTTATATTCCATGAGGGAGCT	1017472	1018609	1017422	1017474	1	KQ087375	Y699_06314	1016145	1018609	None	3893	424	21712	No_constitutive_exon_found_in_species
CCTTCAAACCTGGACAAGAATATAGACTAGTTTATGCTTTGATGGGAAAGTC	1070242	1070348	1070192	1070244	1	KQ087375	Y699_06334	1069916	1071835	None	3893	424	21712	No_constitutive_exon_found_in_species
TCAGTATCTGGAAGACGCCGGGTAGCTGACGGGAGGGGGCCGGGGACCAGTT	1082026	1082289	1082339	1082287	-1	KQ087375	Y699_06339	1082026	1082792	None	3893	424	21712	No_constitutive_exon_found_in_species
TATCAGCTGCATTCGTGCTCGCGCATACTAATATCCAAGGGGGGAAACAGTC	1162888	1163094	1162838	1162890	1	KQ087375	Y699_06370	1162338	1163094	None	3893	424	21712	No_constitutive_exon_found_in_species
TTCTGAGCATTGACACCCGAAGTCTAACATGGTGGATACGGGAACTACAGAC	1368798	1369276	1368748	1368800	1	KQ087375	Y699_06422	1368589	1370539	None	3893	424	21712	No_constitutive_exon_found_in_species
ATGGTAAGTTTCATTGGTCGAATGAGTCGGACCATGCTGATAGGGCACAGTC	1711499	1711558	1711449	1711501	1	KQ087375	Y699_06525	1709390	1711558	None	3893	424	21712	No_constitutive_exon_found_in_species
ATTGAGCTCAATGTCACGCTTTGCTCGCAATACTGACGAGAAGGGAAAAGAC	1711735	1712386	1712436	1712384	-1	KQ087375	Y699_06526	1711735	1712732	None	3893	424	21712	No_constitutive_exon_found_in_species
TAAGTTGGAGTTCCTGGAGTATGCTGAGGCAGATCGCTAATGTGGGATAGTT	1837705	1840614	1837655	1837707	1	KQ087375	Y699_06576	1837458	1840614	None	3893	424	21712	No_constitutive_exon_found_in_species
ATTCCTCATCTTGAAACGCGACGAACAAGCTGACTAATTCGGGCACATAGTA	19090	19102	19040	19092	1	KQ087366	Y699_06595	17012	19102	None	3893	424	21712	No_constitutive_exon_found_in_species
ATGCTCAACCCACAAGGTCTTTTGAGCTAAGTAACTGACGGGATATGCAGTG	24113	24331	24063	24115	1	KQ087366	Y699_06597	23021	24331	None	3893	424	21712	No_constitutive_exon_found_in_species
CTAATGGTGATTCAGCCCACTAAACGCTTAATACTACGGTTTGGGAATAGGT	147953	147961	148011	147959	-1	KQ087366	Y699_06643	145700	148812	None	3893	424	21712	No_constitutive_exon_found_in_species
GTTTGCTCTGGCTGTTGAGTGAACGCTTAGTTGCTAATATTGGGGGGTAGAC	396739	396751	396689	396741	1	KQ087366	Y699_06731	396437	396751	None	3893	424	21712	No_constitutive_exon_found_in_species
ACAGGACACCGGCCTGATTTTCGCCAACGGCGCCGTCTACATGGGCGTAGAC	515721	515854	515904	515852	-1	KQ087366	Y699_06770	514872	516076	None	3893	424	21712	No_constitutive_exon_found_in_species
TGTTTCGTCGGGCTCTCGCAGCTCAAGGTTTGCTTTGCTAACTGGGATAGAT	630393	630693	630343	630395	1	KQ087366	Y699_06799	629567	630848	None	3893	424	21712	No_constitutive_exon_found_in_species
ACCAGGACTTTGAGTGATGCGACAGAATTATTGATATTGACCGGGAATAGGT	662503	663010	662453	662505	1	KQ087366	Y699_06805	662040	664474	None	3893	424	21712	No_constitutive_exon_found_in_species
CTGTCCGACCGAGATGTTATGGATCGATTGGCTGACACGCAGTTGGGCAGTT	666408	666478	666528	666476	-1	KQ087366	Y699_06807	666294	666896	None	3893	424	21712	No_constitutive_exon_found_in_species
CTGAAATTGATGTTCTGGACATTTTAGACTGACAATCTCTACGGGAACAGTG	793606	795810	793556	793608	1	KQ087366	Y699_06853	793201	797958	None	3893	424	21712	No_constitutive_exon_found_in_species
CTTTTACGCAATTTATCTTCCGCAATTTTGGAGAAATGATGGGTGAACAGCT	913228	913366	913416	913364	-1	KQ087366	Y699_06893	912677	913856	None	3893	424	21712	No_constitutive_exon_found_in_species
GCCAGTCAATAGTAAGATAGCTAACAATCTTGCTATCTTACTATGGGAAGGA	1038571	1039009	1039059	1039007	-1	KQ087366	Y699_06927	1038375	1040250	None	3893	424	21712	No_constitutive_exon_found_in_species
TGCAGAACCGTAAGGTTACGAAGCTGACGCATGGATGATTTGACGGGCAGAG	1049020	1049562	1048970	1049022	1	KQ087366	Y699_06931	1048845	1049983	None	3893	424	21712	No_constitutive_exon_found_in_species
TAGCCTGTTCGCTATGTTACCGCCAGTTCTCGACTAATGGAGGGCGTTAGCT	1090440	1090625	1090675	1090623	-1	KQ087366	Y699_06942	1089343	1091110	None	3893	424	21712	No_constitutive_exon_found_in_species
TGACAGCATTTCGGTGATGCATAGCTCACTGCCGACCATCACGGGCAAAGAA	1092515	1092928	1092465	1092517	1	KQ087366	Y699_06943	1092116	1093674	None	3893	424	21712	No_constitutive_exon_found_in_species
ATGTCTCTTCCAAAGTGTTTGTTCTATGTTGCCACTAATGGGGCTCGAAGGA	1122816	1123593	1123643	1123591	-1	KQ087366	Y699_06950	1122816	1125154	None	3893	424	21712	No_constitutive_exon_found_in_species
ATAGACAGACATTTAACATATACACATGCGGGGGTGGGGAAAAAAAATAGGA	1135203	1136089	1136139	1136087	-1	KQ087366	Y699_06953	1133474	1136506	None	3893	424	21712	No_constitutive_exon_found_in_species
CTGGTTTTGAGTCCATGATGTTTATGGCTAACAGAAAACCACCGGGATAGTT	1442720	1443888	1442670	1442722	1	KQ087366	Y699_07053	1442263	1444943	None	3893	424	21712	No_constitutive_exon_found_in_species
CTTCTCTAGCCATCTGTGCTTATGATTGTCCTAACTAATCGGGAACATAGTC	1485939	1486216	1486266	1486214	-1	KQ087366	Y699_07068	1485939	1487194	None	3893	424	21712	No_constitutive_exon_found_in_species
GGGTTTGTTGGAAAACGAGTTTGCCAGAACTAACTCTCGGGTTAAAATAGGT	1556790	1558165	1556740	1556792	1	KQ087366	Y699_07088	1556688	1558285	None	3893	424	21712	No_constitutive_exon_found_in_species
ATCAGAGTCGCAGCACACACGGCCAGATTGCTCGCTGACGGGGTTCGAAGTG	1602019	1602277	1602327	1602275	-1	KQ087366	Y699_07104	1600542	1602467	None	3893	424	21712	No_constitutive_exon_found_in_species
CCGTGGCGTCAGCCCTTGCCGCATCCGATTCCCACTAACCAGTCGGGCAGGC	1601357	1601492	1601542	1601490	-1	KQ087366	Y699_07104	1600542	1602467	None	3893	424	21712	No_constitutive_exon_found_in_species
GATCCCCGAGCCGTTTGTGACTGCACGACAGGAGGGCTGACGGGAATTAGCT	1607492	1607666	1607442	1607494	1	KQ087366	Y699_07106	1606599	1608127	None	3893	424	21712	No_constitutive_exon_found_in_species
GCAGCTAAGTAAGTAATACCTATCGCCATATGGCCCTGCTGACGGGCCAGGA	1647416	1647617	1647366	1647418	1	KQ087366	Y699_07124	1647156	1648083	None	3893	424	21712	No_constitutive_exon_found_in_species
ACAGTAGGTCTCCATTGCTGTCTCCATGAGTCTATGCTGACGGGTGATAGCC	1676901	1677019	1677069	1677017	-1	KQ087366	Y699_07137	1676388	1677671	None	3893	424	21712	No_constitutive_exon_found_in_species
AGTTGGTTAGGGAACAAGGATGGCCGAGAGACTGCTAACGGGAGGTGCAGTT	1680918	1682161	1680868	1680920	1	KQ087366	Y699_07138	1680343	1682161	None	3893	424	21712	No_constitutive_exon_found_in_species
CATTCTGGTGTTTGAGTTAGCTACTGCAGCTGACTCGTGACTGGGAACAGTG	1686695	1687126	1686645	1686697	1	KQ087366	Y699_07141	1686081	1688053	None	3893	424	21712	No_constitutive_exon_found_in_species
TCTGCAGGCACATATACATATTTACTCGGTCAGGTTTGATGATAGGGTAGAA	1691777	1691876	1691727	1691779	1	KQ087366	Y699_07144	1691371	1692179	None	3893	424	21712	No_constitutive_exon_found_in_species
GCAGACTATTCTCTCCGTGTCTATGGCGTGCTGATCTGATGTGGGACTAGGG	1736832	1737157	1736782	1736834	1	KQ087366	Y699_07153	1736570	1737723	None	3893	424	21712	No_constitutive_exon_found_in_species
TAAGTTTTGTTCCCTCTTGTTGTCCCTAGCAGAGCTGACCTGAGGGACAGTG	1737208	1737493	1737158	1737210	1	KQ087366	Y699_07153	1736570	1737723	None	3893	424	21712	No_constitutive_exon_found_in_species
AAGCGCATTGAGAAGCTTATCGGTATAGATTGGTACTGATAGGGTAGCAGAA	21199	21244	21149	21201	1	KQ087373	Y699_07168	19916	21244	None	3893	424	21712	No_constitutive_exon_found_in_species
AAACGAACTCGAATGCCCCTTCTATGTCCCTTCAGCTAATGGGTTCAAAGGG	91413	91559	91609	91557	-1	KQ087373	Y699_07193	91413	93005	None	3893	424	21712	No_constitutive_exon_found_in_species
ATCCATGATATAAAGCTTTGTCGTAACTAACAACCGATTGATTGGGACAGCT	171614	171726	171776	171724	-1	KQ087373	Y699_07220	170893	171836	None	3893	424	21712	No_constitutive_exon_found_in_species
TCCTGCTGCGGACGTTGAGGGCTGGAAGGGCTGACTGGAAATGGGAGTAGAC	175795	175845	175745	175797	1	KQ087373	Y699_07223	175288	176018	None	3893	424	21712	No_constitutive_exon_found_in_species
TCGAACAAGGGGATCTTCCCTATTTCCTGGGAGTCACTGATTGGGAACAGTA	273836	274101	273786	273838	1	KQ087373	Y699_07254	272989	274572	None	3893	424	21712	No_constitutive_exon_found_in_species
GGAAGATCCTCCCTTTGGCTATCAAAACCTCTCTGACGGGGACCAAATAGGG	423770	424186	423720	423772	1	KQ087373	Y699_07309	423188	424374	None	3893	424	21712	No_constitutive_exon_found_in_species
CTTTCTGTCATCTTCTTCGTATCTGGGATCGTAGACTGACAAGGGAATAGAG	432934	433824	432884	432936	1	KQ087373	Y699_07312	430566	433824	None	3893	424	21712	No_constitutive_exon_found_in_species
AATATCGTCATTTCATGCCTCACTTGTGGCTACTGCGGAAACCGGGGAAGGA	456399	456468	456518	456466	-1	KQ087373	Y699_07322	456399	456696	None	3893	424	21712	No_constitutive_exon_found_in_species
CTCGCTACACTCCTCTCGCTTCGCAAGCTCGCTAACCTACTGACGGGCAGGT	504107	504554	504057	504109	1	KQ087373	Y699_07341	502677	504554	None	3893	424	21712	No_constitutive_exon_found_in_species
CCATCTTTCACTTGTGTTGAAATTGAAAGATATGTGCTGAGATCGGGTAGCT	569639	569756	569806	569754	-1	KQ087373	Y699_07364	569318	569853	None	3893	424	21712	No_constitutive_exon_found_in_species
AGTGCTTCTTGTTGAAGACGCCGTGAGCATCGGTTCTAATGCTAGGGCAGAA	665576	666269	665526	665578	1	KQ087373	Y699_07401	664445	666526	None	3893	424	21712	No_constitutive_exon_found_in_species
ACATGTCCGTTGCACCAATAGGTGGGCAAATAGTAATGATTGGGATGCAGCA	677167	677628	677678	677626	-1	KQ087373	Y699_07407	677167	678443	None	3893	424	21712	No_constitutive_exon_found_in_species
TATGTAGGACCTTTATCTGGATCCTTGGTCAAAGTCTAATGCGGGCAAAGTG	700933	701222	701272	701220	-1	KQ087373	Y699_07412	699603	701694	None	3893	424	21712	No_constitutive_exon_found_in_species
TGATCCTCATTAGCTTAGATTTGCAAGATTAGAAGCTAACAATGGGTCAGCT	699980	700404	700454	700402	-1	KQ087373	Y699_07412	699603	701694	None	3893	424	21712	No_constitutive_exon_found_in_species
ACTATGCTAGTGCTGATGTTCAACCCGTGAAGGCGGGAGGGAAGTATTAGGC	798941	799175	799225	799173	-1	KQ087373	Y699_07443	798941	799785	None	3893	424	21712	No_constitutive_exon_found_in_species
TATAGGTCCTTTTCATGGAGAAAAAATGGTGATTGAAGTAATGAGGGTAGGA	902549	902702	902752	902700	-1	KQ087373	Y699_07477	902549	903378	None	3893	424	21712	No_constitutive_exon_found_in_species
CCCCATCGAGATGTCGCTCGATTCTTCGACTGACACTGGGATGCAAACAGGT	937812	937950	938000	937948	-1	KQ087373	Y699_07490	936067	938063	None	3893	424	21712	No_constitutive_exon_found_in_species
TCGTGAGTCATTTGGAATCTCACTTGAAGCCGGTCTGATGTCCAGGGAAGGA	967020	967150	966970	967022	1	KQ087373	Y699_07497	966784	968338	None	3893	424	21712	No_constitutive_exon_found_in_species
CCTGCTTGAAGGGGTATGTCTGATCATCGGCTGCTACTTTTGGGAGGTAGGC	985036	985202	984986	985038	1	KQ087373	Y699_07502	984186	986388	None	3893	424	21712	No_constitutive_exon_found_in_species
TCACTGACACCGACACTGACGCCGATACCGACGCTGACGCTGACGGGCAGGG	1026940	1027080	1026890	1026942	1	KQ087373	Y699_07511	1026438	1027850	None	3893	424	21712	No_constitutive_exon_found_in_species
GACCCTTTCAGTTTTCGGACTCGCGTCCAAACGAAGCTAACAGGGCGTAGGA	1029060	1029410	1029460	1029408	-1	KQ087373	Y699_07512	1027930	1029876	None	3893	424	21712	No_constitutive_exon_found_in_species
CGGAATTTACCTTGTTTTGAGGCCATGTCACTGACTGTGGGGAACAATAGGA	1191040	1191140	1190990	1191042	1	KQ087373	Y699_07563	1189825	1192021	None	3893	424	21712	No_constitutive_exon_found_in_species
GTTCTAGTACACTTGCGCGACTGGTAAGCTGATGTTCTATGGCGGGAAAGAC	73235	73808	73185	73237	1	KQ087364	Y699_07613	72259	73808	None	3893	424	21712	No_constitutive_exon_found_in_species
ACTTCACAACAATGCTGGAAGGGCCAGACAAGGTGCTGACGTTAGGGCAGTG	133938	134020	133888	133940	1	KQ087364	Y699_07636	132797	134937	None	3893	424	21712	No_constitutive_exon_found_in_species
GGCATCAGAGAAAAAAGCAGCAAGTATCTGGGATCTAATGGGATAGCTAGGC	251872	252030	252080	252028	-1	KQ087364	Y699_07678	251057	252358	None	3893	424	21712	No_constitutive_exon_found_in_species
ACGCAAGAGATAAATTAAGAACAACGCCTGGAGCTAAGTTTAGGGTACAGTG	275763	275901	275713	275765	1	KQ087364	Y699_07685	274778	276484	None	3893	424	21712	No_constitutive_exon_found_in_species
TGCTTCTGTCTCTGCTAATTCAACATTTCCGGTAGCTGCCTGGGAAATAGAC	343547	343960	343497	343549	1	KQ087364	Y699_07700	341057	344689	None	3893	424	21712	No_constitutive_exon_found_in_species
TGCTTTGGCCCCTGCTAATTCAGCATTTCCTGTAGCTGCCCGGGAAATAGAC	346358	346450	346308	346360	1	KQ087364	Y699_07701	345760	346450	None	3893	424	21712	No_constitutive_exon_found_in_species
ATAGCCTCATAATCTAGTATCAGAGTTACACTGCATACATGGGGATTTAGCC	399731	399846	399681	399733	1	KQ087364	Y699_07716	399059	400602	None	3893	424	21712	No_constitutive_exon_found_in_species
CCTTACCTACTGTATTTAGTTTCTGGAATAGACCTAATATGGGTACATAGCA	420258	420961	420208	420260	1	KQ087364	Y699_07725	419340	422584	None	3893	424	21712	No_constitutive_exon_found_in_species
TTAGAGTCTAAGGACTCTGATGGCCAAACTCCTCTCTCTTGGGCTGCAAGGA	465879	466269	465829	465881	1	KQ087364	Y699_07739	463099	466269	None	3893	424	21712	No_constitutive_exon_found_in_species
GTAATCTTTACCTCGTTGCTCATGGCTGATTACTGACAGCTGGGAGCTAGTT	528583	529070	528533	528585	1	KQ087364	Y699_07760	528289	529472	None	3893	424	21712	No_constitutive_exon_found_in_species
TCGAGTGCGACCAATACTCGACCTATAATGGCGATGGGACATTGAAACAGGA	562638	563385	563435	563383	-1	KQ087364	Y699_07769	562638	565406	None	3893	424	21712	No_constitutive_exon_found_in_species
GACGGATGAGTTCCGTCGAGAAGATCCAGAGCCGCTATCCAAAGGGAAAGGT	682175	682499	682549	682497	-1	KQ087364	Y699_07804	682175	683193	None	3893	424	21712	No_constitutive_exon_found_in_species
TGTACATGCCCATGTATTCAGCCTGATTTACTCTGACCGGGAGAAACTAGGG	696713	696772	696663	696715	1	KQ087364	Y699_07809	695939	697579	None	3893	424	21712	No_constitutive_exon_found_in_species
GACAGGAGGGTCCGCTGAAGTTATAAGCTTTTGTTGACAAGGGGTGTTAGTC	756293	756436	756243	756295	1	KQ087364	Y699_07825	755911	757077	None	3893	424	21712	No_constitutive_exon_found_in_species
GTTGTCATCCATCTACCATCCGTCGAACACCATACTAACACGGGAACAAGAC	921169	921319	921119	921171	1	KQ087364	Y699_07883	920085	922009	None	3893	424	21712	No_constitutive_exon_found_in_species
ATCAGCCGTACAGTTTTTAGTATGAGCGGCGACTCACTGAAACGGGGCAGGT	984655	985416	984605	984657	1	KQ087364	Y699_07911	984575	987002	None	3893	424	21712	No_constitutive_exon_found_in_species
AGTCATCCGTACTCGCAACAAGACGGTCCTATATCTAACTGACGGGATAGGC	1028779	1028982	1028729	1028781	1	KQ087364	Y699_07925	1026862	1028982	None	3893	424	21712	No_constitutive_exon_found_in_species
TATGTAGTTCCTGGTCAGTGCAGCTGTACGGATGAAGACTAATAGGGCAGAA	1051084	1051269	1051319	1051267	-1	KQ087364	Y699_07934	1051084	1052097	None	3893	424	21712	No_constitutive_exon_found_in_species
AGTATGTTTCTCGATGAATAGTATAGAAGAGTACTAACAGAAGGGAGCAGTC	1184266	1184494	1184544	1184492	-1	KQ087364	Y699_07978	1183436	1185552	None	3893	424	21712	No_constitutive_exon_found_in_species
CTGGGTAGGCTTAACTCATATTATCAGAGAGTCTTGGTTAACATGGGTAGTC	1204008	1204282	1203958	1204010	1	KQ087364	Y699_07987	1203653	1205335	None	3893	424	21712	No_constitutive_exon_found_in_species
ATGTACGTCTGCCTTGCCGACATTGATATCGATCCACTGACAGGGTACAGGA	1206250	1206389	1206200	1206252	1	KQ087364	Y699_07988	1205927	1208299	None	3893	424	21712	No_constitutive_exon_found_in_species
CTGGGGTTTGAAAACCTTTTTGGGGATGAAGGCAGCTGCTGACGGGATAGCT	1217489	1217726	1217776	1217724	-1	KQ087364	Y699_07994	1217489	1218445	None	3893	424	21712	No_constitutive_exon_found_in_species
TTCGGCCGGGAGCTAACTCGCACCCCCCCCCCCCCCGGGGGGCCGGAAAGGA	1241336	1241786	1241836	1241784	-1	KQ087364	Y699_08000	1241336	1242854	None	3893	424	21712	No_constitutive_exon_found_in_species
CCCCCCCCCCCCCCTTCGATAATGGGCATGGATGGCTAACGAGGGGGTAGGT	1243829	1244441	1243779	1243831	1	KQ087364	Y699_08001	1243470	1245132	None	3893	424	21712	No_constitutive_exon_found_in_species
GAGACACCGTTTCCCCGGATGATTGAGAGAAAATGACTGATGGGGGATAGTC	20072	20217	20267	20215	-1	KQ087361	Y699_08037	19231	20658	None	3893	424	21712	No_constitutive_exon_found_in_species
GAAAGATCGAGCTCGAGATCGCTCGCGTCTAACGGATGAACGGGAACGAGAC	95150	95643	95693	95641	-1	KQ087361	Y699_08061	94966	97336	None	3893	424	21712	No_constitutive_exon_found_in_species
TGCGGAGCGGCGTGCGCCTTGTTCTTGACTTACTTGGTGAGGGAAAATAGAA	192459	192477	192409	192461	1	KQ087361	Y699_08093	190867	192477	None	3893	424	21712	No_constitutive_exon_found_in_species
GCTTGTTGCAGAAGGGTAGGTCGCGCTCAGATACTAATCTAGGGGAACAGAG	217660	218014	218064	218012	-1	KQ087361	Y699_08103	217271	219372	None	3893	424	21712	No_constitutive_exon_found_in_species
TTTTTTTTTTTGGGTGGTCAACAGCTGACTGATGGCTGATGGCGGGACAGGG	242492	242658	242442	242494	1	KQ087361	Y699_08112	239880	242658	None	3893	424	21712	No_constitutive_exon_found_in_species
AGTTTCCCTCTATGGCTCTATGGACATAAAGCTGATCTGAGGGATGTCAGGG	244881	245122	244831	244883	1	KQ087361	Y699_08114	243867	245122	None	3893	424	21712	No_constitutive_exon_found_in_species
GTATGCCCATCATGTCACCTTGCGTCAATTGTTTTTACTAACCAGGGTAGGA	248792	249170	248742	248794	1	KQ087361	Y699_08116	247443	249170	None	3893	424	21712	No_constitutive_exon_found_in_species
TGCATTCTCTGCGCGTCCTGTGCGATCATACTGACTGGTTGGGCATACAGAT	262568	263377	263427	263375	-1	KQ087361	Y699_08124	262568	263588	None	3893	424	21712	No_constitutive_exon_found_in_species
GGAACCACCGAAAACTGTCGAATGAAGACCTTTCCTGATTGGGTGATTAGCT	270629	270686	270736	270684	-1	KQ087361	Y699_08126	268356	271031	None	3893	424	21712	No_constitutive_exon_found_in_species
CTCTCTCTCTCTGCGTCGTTTCGTGCTTGCGGCTAACGGCTTGGGAGCAGAT	319969	321442	319919	319971	1	KQ087361	Y699_08143	319400	321442	None	3893	424	21712	No_constitutive_exon_found_in_species
ACGTTGGGTCCTTCCGGACTCTTTCTTTGTTAACCTGACGGGGATTGCAGGT	430092	430144	430194	430142	-1	KQ087361	Y699_08166	428328	430259	None	3893	424	21712	No_constitutive_exon_found_in_species
AACACGGAAAACAAGGAAGAAGCGGACGCGTGTCTGATGGGAAATAATAGCT	471559	471614	471509	471561	1	KQ087361	Y699_08181	471041	473023	None	3893	424	21712	No_constitutive_exon_found_in_species
ACAGTGCTGATGCACGATGACAAAGTGACAAACTGACTTGGGGGGCATAGAT	475996	476759	476809	476757	-1	KQ087361	Y699_08183	475781	477560	None	3893	424	21712	No_constitutive_exon_found_in_species
TATGTAAATATGCTAAACCTCCCCTTCAGTGGTTTTGATAACGTGGGTAGAT	486875	487081	486825	486877	1	KQ087361	Y699_08185	486265	487081	None	3893	424	21712	No_constitutive_exon_found_in_species
TGTTGACTCCGCGACAGTAAATGCCCGCATTTACTGACTTGGGGATGTAGAC	498761	498956	499006	498954	-1	KQ087361	Y699_08191	498761	500161	None	3893	424	21712	No_constitutive_exon_found_in_species
TTTAATCCTAAGAAGAATGCAATATGTGACATGCGCTGACCCGGGAATAGAA	562793	564557	564607	564555	-1	KQ087361	Y699_08214	562793	564942	None	3893	424	21712	No_constitutive_exon_found_in_species
AAGTCGAGCCATTCTTACTCTGTGTTGTGGTACTGGGCTGACCGGGGAAGGG	708693	709066	708643	708695	1	KQ087361	Y699_08253	706379	709213	None	3893	424	21712	No_constitutive_exon_found_in_species
TGCATATTGGCTTTTGCGTTCTTGACCGGACTTTGTCTGACGCGGGACAGAT	799594	799856	799544	799596	1	KQ087361	Y699_08288	799400	800517	None	3893	424	21712	No_constitutive_exon_found_in_species
TGCATCCATCTTGCCTTTCCTGCTCCATTGGTTGCTCTGTGGGGAAATAGCT	896858	897479	897529	897477	-1	KQ087361	Y699_08324	896858	897816	None	3893	424	21712	No_constitutive_exon_found_in_species
CCCTACGGCCATCACTTGGAGATCAGGAGAAAGGCTAATTGGGATGGTAGGC	915603	915688	915738	915686	-1	KQ087361	Y699_08330	914549	916175	None	3893	424	21712	No_constitutive_exon_found_in_species
CTCTCGTACAAATGACACCTGGTTTTCACCGATATGTGGGAAAACCACAGTG	1040429	1040512	1040379	1040431	1	KQ087361	Y699_08379	1040070	1040512	None	3893	424	21712	No_constitutive_exon_found_in_species
CTTGCCGCTGCTTGCCTTTGCGCGCTATGGACCAAGACTTGACTGGGTAGAT	132198	132368	132148	132200	1	KQ087369	Y699_08421	131059	132368	None	3893	424	21712	No_constitutive_exon_found_in_species
GCGGCAGTTTCTCTGAATGACAACGAGCTCTTTACTGACTGGGAATTCAGTT	155474	155922	155424	155476	1	KQ087369	Y699_08431	154946	156258	None	3893	424	21712	No_constitutive_exon_found_in_species
TATGCTCATTCCTCTCCTCTCCAACCGGTACTCATCGCTAATAAGGGCAGAT	218438	219816	219866	219814	-1	KQ087369	Y699_08455	217600	220367	None	3893	424	21712	No_constitutive_exon_found_in_species
TCACCTCCTCCGTCTTCCTGAAGATGGCGGCCCGTACTAATGGGGAACAGTT	296526	296581	296476	296528	1	KQ087369	Y699_08480	295440	296581	None	3893	424	21712	No_constitutive_exon_found_in_species
CTGATTCGTCTCTGTGCATCTTTGATATGGTACTCACCAAGGGCCAACAGGC	309276	310279	310329	310277	-1	KQ087369	Y699_08487	309276	312357	None	3893	424	21712	No_constitutive_exon_found_in_species
GCGTTCATCACCCTTCCCGCTGAACCAAACAGTGCTAACCGGGTCAAAAGTG	360300	361047	360250	360302	1	KQ087369	Y699_08498	359655	361047	None	3893	424	21712	No_constitutive_exon_found_in_species
AGGTAGGCATTCCGCGCAACGTGGTTAGGTGGCCGTACTGATGGGCGAAGAA	370888	371044	371094	371042	-1	KQ087369	Y699_08501	370888	371318	None	3893	424	21712	No_constitutive_exon_found_in_species
CAAGTACTTTCGCGACAACTAATTATAACTAAGCTAACTTGGGCCAATAGGA	401985	402082	401935	401987	1	KQ087369	Y699_08513	401075	402481	None	3893	424	21712	No_constitutive_exon_found_in_species
ATGAGGTTTGTTTATTCCATGCGGAGGAGCGTTGCTGATGGGAGTTATAGCT	418103	418176	418053	418105	1	KQ087369	Y699_08522	417623	418297	None	3893	424	21712	No_constitutive_exon_found_in_species
TACTTCCCTCGTTCATAGGCTGCTTCGAGCTCACGTGCTAAGGGGTATAGGG	438243	438324	438193	438245	1	KQ087369	Y699_08531	438080	440499	None	3893	424	21712	No_constitutive_exon_found_in_species
ACGCCTGGTGATCTCGGGACAGGTGCGACGAGTTCAGCTGACGGGAGTAGGA	441560	441777	441510	441562	1	KQ087369	Y699_08532	440637	442848	None	3893	424	21712	No_constitutive_exon_found_in_species
CTTTCTCGACCCTCGGCAGGATAGTGTACCTTCTAACGGGAAGTATATAGGA	514192	514833	514883	514831	-1	KQ087369	Y699_08558	513303	515690	None	3893	424	21712	No_constitutive_exon_found_in_species
CTACACCAGACAGCGTCCAGCATCGCCCAGAACTAACAGACGGGAACCAGCT	540324	540969	541019	540967	-1	KQ087369	Y699_08566	540324	541325	None	3893	424	21712	No_constitutive_exon_found_in_species
TGACACATACTTACCTGTGTGGTCAACTTGATCTACCATAATGAGGGCAGCT	596432	596502	596382	596434	1	KQ087369	Y699_08584	595980	598188	None	3893	424	21712	No_constitutive_exon_found_in_species
TGGCATCATCGATGAGGGTATGAGGGTCGCTGATGATATCTGACGGGCAGGT	742297	742468	742247	742299	1	KQ087369	Y699_08633	741311	743062	None	3893	424	21712	No_constitutive_exon_found_in_species
TTTCTGTATGTAACGAGACAATCACTAACGGAATTACTGGGATGATACAGAC	776421	776517	776567	776515	-1	KQ087369	Y699_08647	775112	776862	None	3893	424	21712	No_constitutive_exon_found_in_species
GAGGCGTCTCCTGTGAGATCATAGGCTCAGGCACTAATCTATGGGCACAGGA	920706	921069	921119	921067	-1	KQ087369	Y699_08704	920706	921594	None	3893	424	21712	No_constitutive_exon_found_in_species
CGTAAGGAATATGTCACTCGTTTAGAACAGGAGGAACGCTGACTGGGTAGAA	109374	109650	109700	109648	-1	KQ087370	Y699_08742	108810	110853	None	3893	424	21712	No_constitutive_exon_found_in_species
TCAAGCGTCAACCGCAGAGTGCAAATGTATGCTCATCGTAACGGGTGCAGTG	199351	199684	199734	199682	-1	KQ087370	Y699_08775	198495	199909	None	3893	424	21712	No_constitutive_exon_found_in_species
TCTGCACTAACTGGCCGAGCTAACTATTGTTTTTTTCCCTGGGGGTACAGGC	346950	347904	346900	346952	1	KQ087370	Y699_08834	346748	349524	None	3893	424	21712	No_constitutive_exon_found_in_species
CAGAGCAGAATACACGATTCTCCTGGAAAAAAAAACTGACATGGGGATAGAT	406206	406292	406156	406208	1	KQ087370	Y699_08857	405494	407287	None	3893	424	21712	No_constitutive_exon_found_in_species
GCGCTTAGACTTCGCACTCAGTTGGCATATCTGACGATGGGTACAAATAGAT	541532	541633	541482	541534	1	KQ087370	Y699_08902	541046	541899	None	3893	424	21712	No_constitutive_exon_found_in_species
AGACCCCCCCGTTCATCATTGTGGTGTATTTGTTGCTAACGCTGGGACAGTG	632313	632782	632832	632780	-1	KQ087370	Y699_08933	630709	635028	None	3893	424	21712	No_constitutive_exon_found_in_species
TTTCAGTCAAGTGCCCCGCCTGGTCCTGAATATCTGACCAAGGGTTATAGTC	631666	632251	632301	632249	-1	KQ087370	Y699_08933	630709	635028	None	3893	424	21712	No_constitutive_exon_found_in_species
TACCATGGGTTCCAAAATCAAAGTGCTTGGTAATTTCAAATCATGGGAAGGA	11524	11690	11474	11526	1	KQ087371	Y699_08955	10809	11991	None	3893	424	21712	No_constitutive_exon_found_in_species
GTCTGATGATGCTCTCCAGGGCTGTAATGAAAGACGCTGATAGAGGGTAGCG	33793	34835	34885	34833	-1	KQ087371	Y699_08962	33793	37410	None	3893	424	21712	No_constitutive_exon_found_in_species
AGGTATGCATTAGACATGGATTATTGATCATTCTGCGGCTAACGGGCCAGGC	114107	114300	114350	114298	-1	KQ087371	Y699_08988	113965	114994	None	3893	424	21712	No_constitutive_exon_found_in_species
AGTCTCGGACGCCTATTTTCCCAGCTGCTAACTGGCCCCGGGATGAGTAGAA	348595	348954	349004	348952	-1	KQ087371	Y699_09058	348595	351393	None	3893	424	21712	No_constitutive_exon_found_in_species
CATCGTGAAACAGGAGAGAATCCTTTTAGCAGGGCTAATGGGTGGTGCAGGT	392384	393105	392334	392386	1	KQ087371	Y699_09076	391941	395930	None	3893	424	21712	No_constitutive_exon_found_in_species
TACTTACCCTTTACTGTCGATCCTTCACTTTAGTAAAAGGGGAAAAAAAGAT	606122	606269	606319	606267	-1	KQ087371	Y699_09137	604271	608088	None	3893	424	21712	No_constitutive_exon_found_in_species
GGCCTGAGTGTCGGCTTGAATCATCCATCCTGTTCTGATGGGCGACACAGCT	625560	625646	625696	625644	-1	KQ087371	Y699_09142	625560	628137	None	3893	424	21712	No_constitutive_exon_found_in_species
AATTCCTGGTTCTAGGCTGAGTAACTCAGTTCTGAGCTGACAGGGTCAAGGT	32875	32905	32955	32903	-1	KQ087368	Y699_09166	31158	33770	None	3893	424	21712	No_constitutive_exon_found_in_species
GTCAGTAATGCACTCTCACTCCAAATGCAGCATTAACCGGGATGATGCAGAT	93939	94016	94066	94014	-1	KQ087368	Y699_09190	93650	94123	None	3893	424	21712	No_constitutive_exon_found_in_species
GTGCTAGCAACTAGGCACTCGGTACAGGAATGTTGCTGACTATAGGGCAGGT	159233	160062	159183	159235	1	KQ087368	Y699_09214	158924	160613	None	3893	424	21712	No_constitutive_exon_found_in_species
AGTAAGTCCCCTCTTCTGTCACATTGCATTGCTCGGGGCTAACGGGATAGAA	195773	197154	195723	195775	1	KQ087368	Y699_09225	194491	197154	None	3893	424	21712	No_constitutive_exon_found_in_species
GTGAGATCGAACAAGAGGAACACCCAAGTATATCTGCATGGGAGGCAAAGTT	321129	321339	321079	321131	1	KQ087368	Y699_09249	318306	321339	None	3893	424	21712	No_constitutive_exon_found_in_species
AAGTGTCGAGCGGCCATATCGCGGAATTTTCATTCACTGACAATGGGTAGGT	383749	384594	384644	384592	-1	KQ087368	Y699_09275	382891	384789	None	3893	424	21712	No_constitutive_exon_found_in_species
CTTTCCACCATTAGAGATGCTGACATAATCTGCGTCTTCTGCGAGGGTAGAA	409343	409471	409293	409345	1	KQ087368	Y699_09282	408804	409471	None	3893	424	21712	No_constitutive_exon_found_in_species
CGGGTAAGTCATTGATTTGATGGAAGCTCAAAGTAGAGCTGATGGGTTAGAT	258457	258754	258407	258459	1	KQ087374	Y699_09369	258043	260412	None	3893	424	21712	No_constitutive_exon_found_in_species
GTTTCTAGTAAGTGGATCTTCCTTCAAGCAATCGTCTCTAACAGGGGTAGTC	259355	260412	259305	259357	1	KQ087374	Y699_09369	258043	260412	None	3893	424	21712	No_constitutive_exon_found_in_species
GTACGTTCGTTGACGCCTAGGTTTATGTTCTAAGTCTTACCTGGGGACAGCA	347241	348256	348306	348254	-1	KQ087374	Y699_09402	347241	348940	None	3893	424	21712	No_constitutive_exon_found_in_species
CACGACGCAGGAAGCAAGGCTCGCTCGCTGACAGATAGCATGGGAACTAGAT	16172	16462	16122	16174	1	KQ087376	Y699_09410	15898	17125	None	3893	424	21712	No_constitutive_exon_found_in_species
TTGGCCTCTGCCTGTAGATTTGCGGCAAACATTGCTGACCAGGGACCTAGGC	116328	116572	116278	116330	1	KQ087376	Y699_09456	115749	117082	None	3893	424	21712	No_constitutive_exon_found_in_species
CTGGGTAAGTTGCTTTGATGACTTGGAGATACAATGAATGACGGGTATAGGC	140223	140624	140674	140622	-1	KQ087376	Y699_09468	140042	142351	None	3893	424	21712	No_constitutive_exon_found_in_species
CTACTTTCTTTTATTACTACTTACTTCCCAGTGTAGACTAATAGGGCTAGGA	82981	83214	83264	83212	-1	KQ087372	Y699_09519	82981	83771	None	3893	424	21712	No_constitutive_exon_found_in_species
CTTCTCCTCAGGACCTTCCTGATTAGACGATGACACCTGGGATACGACAGGA	8726	8786	8676	8728	1	KQ087357	Y699_09531	4299	9887	None	3893	424	21712	No_constitutive_exon_found_in_species
TTCAGTTGGCCATCTTTAGAGCGTTGGACACCAACTAATTCACAGGGAAGCC	13238	14387	14437	14385	-1	KQ087357	Y699_09532	11779	14576	None	3893	424	21712	No_constitutive_exon_found_in_species
