# Supplementary material for: Widespread Separation of the Polypyrimidine Tract From 3′ AG by G Tracts in Association With Alternative Exons in Metazoa and Plants
Source: Front Genet. 2019 Jan 14;9:741. doi: 10.3389/fgene.2018.00741 (PMC6339879; doi:10.3389/fgene.2018.00741)
Supplement: DATA FILE S1 — Sequences of REPAG 3′ SS from each species of fungi. [file Data_Sheet_1.zip › Supplementary data 1/Fungi_Release38_schizosaccharomyces_japonicus.txt]

REPA_GGG_Sequence	Exon_Start	Exon_End	Pos_-50	Pos_+2	Strand	Chromosome	GeneID	Gene_Start	Gene_End	Gene_Name	Number_of_REPAs	Number_of_REPAs_has_GGG	Number_of_Intron(Intra_genic_Region)	Upstream_Constitutive_Exon
ATCGGTAAGGATGGAAAAATCGGTACAATGAACATTTATTAACCGGGTAGCT	245800	246021	245750	245802	1	supercont5.1	SJAG_05259	245394	246021	None	957	29	5192	No_constitutive_exon_found_in_species
AAGTCTTTCGTATGCAGACATATTTTTGCTTTATTTCTAACGGGAATCAGAG	427776	427830	427726	427778	1	supercont5.1	SJAG_02293	427365	430796	None	957	29	5192	No_constitutive_exon_found_in_species
GAAAACAAAGTTTTTGTCGAGGAACTGAACACTAACGGGTTAATGAATAGGC	1325024	1326710	1326760	1326708	-1	supercont5.1	SJAG_02721	1325024	1327132	None	957	29	5192	No_constitutive_exon_found_in_species
CGTAGGGCCCGCTAGCGAAGGTATGGCTCGCAGCGCATTGGGAACGCAAGTT	2054701	2056762	2056812	2056760	-1	supercont5.1	SJAG_01067	2054701	2056894	None	957	29	5192	No_constitutive_exon_found_in_species
GGACAACGTTTTATGTTTTTCATCGGTTTCCGTTGTTAACGCGTGGGAAGAT	2158977	2159125	2159175	2159123	-1	supercont5.1	SJAG_01018	2158762	2159634	None	957	29	5192	No_constitutive_exon_found_in_species
TGGGAAACAAGTATCGCTCAACTCGCTAATACACGTTCGGGGTACAACAGAT	2158762	2158875	2158925	2158873	-1	supercont5.1	SJAG_01018	2158762	2159634	None	957	29	5192	No_constitutive_exon_found_in_species
CCGAAATGCCGAAAACGCTTTGTCGAATATCCACTAACTCTGGGAAACAGGG	2469549	2471648	2471698	2471646	-1	supercont5.1	SJAG_00875	2469549	2471737	None	957	29	5192	No_constitutive_exon_found_in_species
CAAGGTGAGACTTTGTGTGTTTATTTCTTTTACTTGTCTAACATGGGTAGCC	2617838	2618741	2617788	2617840	1	supercont5.1	SJAG_00814	2616935	2618741	None	957	29	5192	No_constitutive_exon_found_in_species
ACGTAATCTCTTTTTTGTTTGATTTACTGTATACTAACTTGGGTGAATAGAA	2625812	2626387	2626437	2626385	-1	supercont5.1	SJAG_00810	2625812	2626871	None	957	29	5192	No_constitutive_exon_found_in_species
CACTGTCCCAGTTTGTACAAAAAGGAGAAGCTCACCAGGGGGGCAACAAGTA	2717856	2718328	2717806	2717858	1	supercont5.1	SJAG_00764	2716923	2718328	None	957	29	5192	No_constitutive_exon_found_in_species
TAGGCGAGCGCGTGGCGTATTGTGTTTTTGCTGACTCCTTGGGACAATAGGG	2735886	2736024	2736074	2736022	-1	supercont5.1	SJAG_00754	2734821	2736176	None	957	29	5192	No_constitutive_exon_found_in_species
AGTAACAAGCAGTTTAACTTAGTAAATGTGCTCTTTCTAACGGGAAATAGGT	3413742	3413831	3413881	3413829	-1	supercont5.1	SJAG_00403	3412299	3414075	None	957	29	5192	No_constitutive_exon_found_in_species
TCTTACGTTTGAACATGCTTGAACATAAGAATTTGAACTAACAAGGGTAGCA	3602917	3603539	3603589	3603537	-1	supercont5.1	SJAG_00316	3602917	3603797	None	957	29	5192	No_constitutive_exon_found_in_species
TCATTTTTCAGTTCTGGTTCATAGAATTTACTAGCTAACGGGAATTGTAGAG	3694306	3695335	3695385	3695333	-1	supercont5.1	SJAG_00268	3694306	3695483	None	957	29	5192	No_constitutive_exon_found_in_species
CTATGCGTTAATTTTTCCGTGAACACGTTTACTAACCACTGGGTGTGTAGCC	282818	283373	282768	282820	1	supercont5.2	SJAG_03025	282463	283373	None	957	29	5192	No_constitutive_exon_found_in_species
CATGCGTGATTACTTACTCGATATCGTTGAAAAAAGAAACGGGTTAAGAGAG	446574	447399	446524	446576	1	supercont5.2	SJAG_16453	444707	447399	None	957	29	5192	No_constitutive_exon_found_in_species
TGTTGTCAATCATTAATCGTGTTTGCAATCATAACTAACAAAGGGTTTAGGA	558096	558164	558046	558098	1	supercont5.2	SJAG_03162	555246	558970	None	957	29	5192	No_constitutive_exon_found_in_species
TTATAGCTTTTCTTTTCTCGCATGGTAATTTCATTCTAACTTACGGGAAGGT	582392	582509	582559	582507	-1	supercont5.2	SJAG_03179	581546	583289	None	957	29	5192	No_constitutive_exon_found_in_species
GAGTCGGCGAATTCAATGTGAGCTGCAACTAACGACATCCATGGGAAAAGAC	1141610	1141687	1141737	1141685	-1	supercont5.2	SJAG_03465	1139945	1141966	None	957	29	5192	No_constitutive_exon_found_in_species
CAGTCTTCAAGTGCGTTTGCTGTAACGAAATATGACTAACATGGGTGAAGAA	2074496	2074621	2074671	2074619	-1	supercont5.2	SJAG_04986	2071955	2074888	None	957	29	5192	No_constitutive_exon_found_in_species
TACAATGGTCCATTTGCTCATATATTATGGCTAACCTTGGGCAAAATTAGTT	2153134	2153184	2153234	2153182	-1	supercont5.2	SJAG_04948	2150979	2153477	None	957	29	5192	No_constitutive_exon_found_in_species
CTCTACTTGGGCGGCTGGAAAGTTTCTGACTAGACAACTAACACGGGTAGCA	2271426	2271596	2271376	2271428	1	supercont5.2	SJAG_04890	2271232	2272124	None	957	29	5192	No_constitutive_exon_found_in_species
TGATGCGACACCGTTGCGACAACCTAAATGAAAACTAACAGGCGGGGCAGTA	3517845	3518431	3517795	3517847	1	supercont5.2	SJAG_03901	3517277	3518431	None	957	29	5192	No_constitutive_exon_found_in_species
TGGTGTAAGTAGTTTTTTTATGCTTTTACGAACTTTCTAACACGGGACAGTG	671883	672567	671833	671885	1	supercont5.3	SJAG_04537	666656	672567	None	957	29	5192	No_constitutive_exon_found_in_species
AAGTTCATCACAGTTCTTATATTGTTGCTTCATACACTAACTAGGGACAGGC	1476095	1476235	1476045	1476097	1	supercont5.3	SJAG_01360	1474078	1476567	None	957	29	5192	No_constitutive_exon_found_in_species
ATCCAACGGAAGCATCGAAACGCCTAGTTAATTTGCGAGAACGGGCGCAGCA	2324526	2326194	2324476	2324528	1	supercont5.3	SJAG_01770	2323888	2326194	None	957	29	5192	No_constitutive_exon_found_in_species
ATTTGTGATTCATTTCATTGCATTTTGAGCAATTCCTAACAGCTGGGTAGGT	2463604	2464897	2464947	2464895	-1	supercont5.3	SJAG_01841	2463604	2465632	None	957	29	5192	No_constitutive_exon_found_in_species
TTTTTCTTACCTCGCTACTGAATGGTTGTGTGTCTAACGAAACTGGGCAGAA	2866252	2866307	2866357	2866305	-1	supercont5.3	SJAG_02030	2865662	2866708	None	957	29	5192	No_constitutive_exon_found_in_species
TCTTTATATTTGTTTTTTTTTTCGAAAGTTTACTAATTACGGGGGTACAGGA	2990848	2991994	2990798	2990850	1	supercont5.3	SJAG_02089	2990298	2993246	None	957	29	5192	No_constitutive_exon_found_in_species
