# Supplementary material for: Widespread Separation of the Polypyrimidine Tract From 3′ AG by G Tracts in Association With Alternative Exons in Metazoa and Plants
Source: Front Genet. 2019 Jan 14;9:741. doi: 10.3389/fgene.2018.00741 (PMC6339879; doi:10.3389/fgene.2018.00741)
Supplement: DATA FILE S1 — Sequences of REPAG 3′ SS from each species of fungi. [file Data_Sheet_1.zip › Supplementary data 1/Fungi_Release38_aspergillus_fumigatusa1163.txt]

REPA_GGG_Sequence	Exon_Start	Exon_End	Pos_-50	Pos_+2	Strand	Chromosome	GeneID	Gene_Start	Gene_End	Gene_Name	Number_of_REPAs	Number_of_REPAs_has_GGG	Number_of_Intron(Intra_genic_Region)	Upstream_Constitutive_Exon
TACGTCCAAGTCCTCTCTTGGATTATAATATCACAGACTAACGGGAACAGGC	95192	95278	95328	95276	-1	DS499594	CADAFUBG00000033	94805	96978	AFUB_000330	3578	399	19153	No_constitutive_exon_found_in_species
AGACTTGATTGTGACCAGGAATGTGGCTAACATGCTGGCGGGTTGGACAGAA	127909	128103	127859	127911	1	DS499594	CADAFUBG00000044	127470	129660	AFUB_000440	3578	399	19153	No_constitutive_exon_found_in_species
TCCCAAGTCGGAGGAGATTCAAGTGCGCTGACCGTGGCATGGTGGGGTAGGT	144023	144319	143973	144025	1	DS499594	CADAFUBG00000051	143620	144560	AFUB_000510	3578	399	19153	No_constitutive_exon_found_in_species
CGAGGTACGTTCAGTTGCTCATGTCCACGGACGACGCTGATGGGTGGTAGTT	257483	257711	257761	257709	-1	DS499594	CADAFUBG00000100	257483	258438	AFUB_001000	3578	399	19153	No_constitutive_exon_found_in_species
ACGTAGGTTATCTCTTTTCCTCTGTTGGATATTTGCTGACTGCGGGACAGTT	293812	293986	294036	293984	-1	DS499594	CADAFUBG00000110	293812	297055	AFUB_001100	3578	399	19153	No_constitutive_exon_found_in_species
GTTAGTCCTTCAGATATCCACAACAGAAAGAGACTGACGACCGAGGGTAGAC	302878	303358	302828	302880	1	DS499594	CADAFUBG00000112	302494	304155	AFUB_001120	3578	399	19153	No_constitutive_exon_found_in_species
CTTTCTAAATCTGCAGGGATAGCCTATGGCAAAAGCTGATTCGGGAGCAGCA	385477	385531	385581	385529	-1	DS499594	CADAFUBG00000144	385477	385967	AFUB_001440	3578	399	19153	No_constitutive_exon_found_in_species
GTGCGTCTGCTGTCTACCTTGATCTATATTCAGACCATTGATGGGAGTAGGA	477581	477861	477911	477859	-1	DS499594	CADAFUBG00000171	475716	478480	AFUB_001710	3578	399	19153	No_constitutive_exon_found_in_species
AGCAGCCGTCGTTCTATCTTGGGCATCAATATCTGACCTGGGAGCTATAGGA	498081	498421	498471	498419	-1	DS499594	CADAFUBG00000179	497861	499687	AFUB_001790	3578	399	19153	No_constitutive_exon_found_in_species
GGCTCTCTCATGAACGCAAAACCTGACATAAACACTGACGTGGGTACGAGGT	508653	508993	509043	508991	-1	DS499594	CADAFUBG00000183	508171	509216	AFUB_001830	3578	399	19153	No_constitutive_exon_found_in_species
TGGACTTATAAGACAACGTCCGCAAAGGAGTCATTGCTGAAACCGGGCAGGT	523026	523197	522976	523028	1	DS499594	CADAFUBG00000188	522428	524023	AFUB_001880	3578	399	19153	No_constitutive_exon_found_in_species
ATCAGAGTCGCAGCACACACGGCCAGATTGCTCGCTGACGGGGTTCGAAGTG	550547	551471	550497	550549	1	DS499594	CADAFUBG00000196	550357	552293	AFUB_001960	3578	399	19153	No_constitutive_exon_found_in_species
GGGTTTGTTGGAAAACGAGTTTGCCAGAACTAACTCTCGGGTTAAAATAGGT	594314	595809	595859	595807	-1	DS499594	CADAFUBG00000214	594314	596348	AFUB_002140	3578	399	19153	No_constitutive_exon_found_in_species
CTTCTCTAGCCATCTGTGCTTATGATTGTCCTAACTAATCGGGAACATAGTC	660582	660859	660532	660584	1	DS499594	CADAFUBG00000235	659604	660859	AFUB_002350	3578	399	19153	No_constitutive_exon_found_in_species
CTGGTTTTGAGTCCATGATGTTTATGGCTAACAGAAAACCACCGGGATAGTT	702908	704076	704126	704074	-1	DS499594	CADAFUBG00000251	701853	704533	AFUB_002510	3578	399	19153	No_constitutive_exon_found_in_species
ATAGACAGACATTTAACATATACACATGCGGGGGTGGGGAAAAAAAATAGGA	983976	984862	983926	983978	1	DS499594	CADAFUBG00000358	983559	986591	AFUB_003580	3578	399	19153	No_constitutive_exon_found_in_species
TAGCCTGTTCGCTATGTTACCGCCAGTTCTCGACTAATGGAGGGCGTTAGCT	1029324	1029530	1029274	1029326	1	DS499594	CADAFUBG00000373	1028544	1030660	AFUB_003720	3578	399	19153	No_constitutive_exon_found_in_species
TGCAGAACCGTAAGGTTACGAAGCTGACGCATGGATGATTTGACGGGCAGAG	1070398	1070940	1070990	1070938	-1	DS499594	CADAFUBG00000386	1069977	1071115	AFUB_003850	3578	399	19153	No_constitutive_exon_found_in_species
CCACTCTTATGCCTATATTCAACTCAATCTGACCTTTCATGGGATGTCAGCT	1085733	1085960	1086010	1085958	-1	DS499594	CADAFUBG00000392	1083075	1086506	AFUB_003910	3578	399	19153	No_constitutive_exon_found_in_species
CTTTTACGCAATTTATCTTCCGCAATTTTGGAGAAATGATGGGTGAACAGCT	1189146	1189284	1189096	1189148	1	DS499594	CADAFUBG00000426	1188656	1189835	AFUB_004250	3578	399	19153	No_constitutive_exon_found_in_species
TAGGCTACAGAGAAGGCTTCAGTCAATGGGTAGGTTCCTGAACTCGGGAGAT	1196939	1198487	1198537	1198485	-1	DS499594	CADAFUBG00000430	1196939	1198679	AFUB_004290	3578	399	19153	No_constitutive_exon_found_in_species
AGCCGAATCATCCACTCCGGAATGTGTCTGATCTCTGACAGGGAGCACAGGA	1237064	1237100	1237014	1237066	1	DS499594	CADAFUBG00000445	1234942	1237188	AFUB_004440	3578	399	19153	No_constitutive_exon_found_in_species
CTCCAGAGCGGCGCTCTACGGCCTGGTTCACCTGGGACAAAGGGACACAGGG	1288726	1288935	1288676	1288728	1	DS499594	CADAFUBG00000461	1288532	1292042	AFUB_004590	3578	399	19153	No_constitutive_exon_found_in_species
CTGAAATTGATGTTCTGGACATTTTAGACTGACAATCTCTACGGGAACAGTG	1322176	1324380	1324430	1324378	-1	DS499594	CADAFUBG00000472	1320028	1324785	AFUB_004700	3578	399	19153	No_constitutive_exon_found_in_species
GTCCATCTTTTCCTCCATTCACCAATCTACGGAGTATCAGACCAGGGCAGGC	1390946	1391132	1390896	1390948	1	DS499594	CADAFUBG00000500	1390744	1391132	AFUB_004980	3578	399	19153	No_constitutive_exon_found_in_species
CTGTCCGACCGAGATGTTATGGATCGATTGGCTGACACGCAGTTGGGCAGTT	1454536	1454606	1454486	1454538	1	DS499594	CADAFUBG00000521	1453926	1454720	AFUB_005190	3578	399	19153	No_constitutive_exon_found_in_species
GCCAGGACTTTGAGTGATGCGACAGAATTATTGATATTGACCGGGAATAGGT	1458000	1458511	1458561	1458509	-1	DS499594	CADAFUBG00000523	1456540	1458974	AFUB_005210	3578	399	19153	No_constitutive_exon_found_in_species
TGTTTCGTCGGGCTCTCGCAGCTCAAGGTTTGCTTTGCTAACTGGGATAGAT	1490223	1490523	1490573	1490521	-1	DS499594	CADAFUBG00000534	1490067	1491349	AFUB_005320	3578	399	19153	No_constitutive_exon_found_in_species
AGATTTCACATCCCCCTGAAGACCGACCTATGGCTGGTTCTAATGGGCAGGT	1674976	1675530	1675580	1675528	-1	DS499594	CADAFUBG00000594	1674125	1676952	AFUB_005920	3578	399	19153	No_constitutive_exon_found_in_species
ATGCTCAACCCACAAGGTCTTTTGAGCTAAGTAACTGACGGGATATGCAGTG	2093441	2093659	2093709	2093657	-1	DS499594	CADAFUBG00000750	2093441	2094751	AFUB_007470	3578	399	19153	No_constitutive_exon_found_in_species
ATTCCTCATCTTGAAACGCGACGAACAGGCTGACTAATTCGGGCACATAGTA	2098673	2098685	2098735	2098683	-1	DS499594	CADAFUBG00000752	2098673	2100740	AFUB_007490	3578	399	19153	No_constitutive_exon_found_in_species
GTACCCAAGTAGTTTACCTCAATTCCTAAATCTAACCCCCCGGGTGAAAGTG	2127977	2128649	2128699	2128647	-1	DS499594	CADAFUBG00000762	2127977	2128748	AFUB_007590	3578	399	19153	No_constitutive_exon_found_in_species
TATCAGTCATAACCAAGGAGCACGTGGTCGACAGCTTGAAACGGGATCAGGA	2129760	2130496	2130546	2130494	-1	DS499594	CADAFUBG00000763	2129419	2131534	AFUB_007600	3578	399	19153	No_constitutive_exon_found_in_species
TTGCCCGCAAACACACCTCTCAATGCCTGTTTGATGCTTAATGGGTGAAGGG	2174710	2174804	2174854	2174802	-1	DS499594	CADAFUBG00000778	2174439	2175138	AFUB_007750	3578	399	19153	No_constitutive_exon_found_in_species
TCTCTTTGTCCAATTTTCATATCCCGGAGAGTTTCCTAACAACCGGGCAGGA	2194272	2194644	2194222	2194274	1	DS499594	CADAFUBG00000786	2192421	2194751	AFUB_007830	3578	399	19153	No_constitutive_exon_found_in_species
TATCCAGTCATAAAGATTATTCAGATTATTTACTGACCGAGGGATGGCAGGC	2215874	2216209	2215824	2215876	1	DS499594	CADAFUBG00000794	2214954	2216209	AFUB_007900	3578	399	19153	No_constitutive_exon_found_in_species
AATCCTCCGTCATTTCGGCAAGGGAACCCTGACCATGGCACGGGATGTAGAC	2218571	2218717	2218767	2218715	-1	DS499594	CADAFUBG00000795	2216632	2218862	AFUB_007910	3578	399	19153	No_constitutive_exon_found_in_species
CCCTACGGCCATCACTTGGCGATCAGGAGAAAGGCTAATTGGGATGGTAGGC	2479147	2479232	2479097	2479149	1	DS499594	CADAFUBG00000874	2478454	2480286	AFUB_008700	3578	399	19153	No_constitutive_exon_found_in_species
TGCATATTGGCTTTTGCGTTCTTGACCGGACTTTGTCTGACGCGGGACAGAT	2594581	2594843	2594893	2594841	-1	DS499594	CADAFUBG00000923	2593920	2595037	AFUB_009190	3578	399	19153	No_constitutive_exon_found_in_species
AAGTCGAGCCATTCTTACTCTGTGTTGTGGTACTGGGCTGACCGGGGAAGGG	2685363	2685751	2685801	2685749	-1	DS499594	CADAFUBG00000960	2685363	2686258	AFUB_009550	3578	399	19153	No_constitutive_exon_found_in_species
TTTAATCCTAAGAAGAATGCAATATGTGACATGCGCTGACCCGGGAATAGAA	2829725	2831489	2829675	2829727	1	DS499594	CADAFUBG00001005	2829340	2831489	AFUB_010000	3578	399	19153	No_constitutive_exon_found_in_species
TGTTGACTCCGCGACAGTAAATGCCCGCATTTACTGACTTGGGGATGTAGAC	2895232	2895427	2895182	2895234	1	DS499594	CADAFUBG00001028	2894027	2895427	AFUB_010230	3578	399	19153	No_constitutive_exon_found_in_species
TATGTAAATATGCTAAACCTCCCCTTCAGTGGTTTTGATAACGTGGGTAGAT	2907108	2907314	2907364	2907312	-1	DS499594	CADAFUBG00001034	2907108	2907924	AFUB_010290	3578	399	19153	No_constitutive_exon_found_in_species
ACAGTGCTGATGCACGATGACAAAGTGACAAACTGACTTGGGGGGCATAGAT	2917431	2918194	2917381	2917433	1	DS499594	CADAFUBG00001036	2916630	2918409	AFUB_010310	3578	399	19153	No_constitutive_exon_found_in_species
ACGTTGGGTCCTTCCGGACTCTTTCTTTGTTAACCTGACGGGGATTGCAGGT	2964038	2964090	2963988	2964040	1	DS499594	CADAFUBG00001052	2963923	2965854	AFUB_010470	3578	399	19153	No_constitutive_exon_found_in_species
CTCTCTCTCTCTGCGTCGTTTCGTGCTTGCGGCTAACGGCTTGGGAGCAGAT	3049717	3051190	3051240	3051188	-1	DS499594	CADAFUBG00001079	3049717	3051773	AFUB_010740	3578	399	19153	No_constitutive_exon_found_in_species
TGCATTCTCTGCGCGTCCTGTGCGATCATACTGACTGGTTGGGCATACAGAT	3107832	3108641	3107782	3107834	1	DS499594	CADAFUBG00001099	3107621	3108641	AFUB_010940	3578	399	19153	No_constitutive_exon_found_in_species
GTATGCCCATCATGTCACCTTGCGTCAATTGTTTTTACTAACCAGGGTAGGA	3122037	3122415	3122465	3122413	-1	DS499594	CADAFUBG00001107	3122037	3123764	AFUB_011020	3578	399	19153	No_constitutive_exon_found_in_species
AGTTTCCCTCTATGGCTCTATGGACATAAAGCTGATCTGAGGGATGTCAGGG	3125985	3126226	3126276	3126224	-1	DS499594	CADAFUBG00001109	3125985	3127240	AFUB_011040	3578	399	19153	No_constitutive_exon_found_in_species
TTTTTTTTTTTTTGTGGTCAACAGCTGACTGATGGCTGATGGCGGGACAGGG	3128449	3128615	3128665	3128613	-1	DS499594	CADAFUBG00001111	3128449	3131225	AFUB_011060	3578	399	19153	No_constitutive_exon_found_in_species
GCTTGTTGCAGAAGGGTAGGTCGCGCTCAGATACTAATCTAGGGGAACAGAG	3152991	3153345	3152941	3152993	1	DS499594	CADAFUBG00001121	3151633	3153734	AFUB_011160	3578	399	19153	No_constitutive_exon_found_in_species
GAGACACCGTTTCCCCGGATGATTGAGAGAAAATGACTGATGGGGGATAGTC	3341204	3341349	3341154	3341206	1	DS499594	CADAFUBG00001192	3340779	3342190	AFUB_011870	3578	399	19153	No_constitutive_exon_found_in_species
TGCGCCTAGAAGTTTAGGGACTGTAGCTAATGCCGGCGACGGGGGTGTAGGT	3407242	3407670	3407192	3407244	1	DS499594	CADAFUBG00001215	3406806	3407821	AFUB_012100	3578	399	19153	No_constitutive_exon_found_in_species
GGCGCAGGAATATGCTCGCTCCACACGGCAACGTGCCGCTGAAAGGGGAGGC	3421086	3421832	3421882	3421830	-1	DS499594	CADAFUBG00001221	3421086	3425434	AFUB_012160	3578	399	19153	No_constitutive_exon_found_in_species
TCGTTCTGCAACCGTGGAATGCAAAATAAGAGATGTATTAATTGGGATAGAT	3438069	3438932	3438982	3438930	-1	DS499594	CADAFUBG00001227	3438069	3439371	AFUB_012220	3578	399	19153	No_constitutive_exon_found_in_species
ACGCGCCATCGAACTGCGAGCACACGCGGATACCAGGGATATGGAAGAAGCT	3453079	3453114	3453164	3453112	-1	DS499594	CADAFUBG00001233	3453079	3453493	AFUB_012280	3578	399	19153	No_constitutive_exon_found_in_species
GCTGTTACGCAGGACATAAGATTGGGCGTCGCTAATACTGCGTAGGGGAGCA	3499982	3500115	3499932	3499984	1	DS499594	CADAFUBG00001248	3498735	3501568	AFUB_012430	3578	399	19153	No_constitutive_exon_found_in_species
GGGTAGCTCGGTCTTGGTACTGCGCCTCCATTTGTCACTGGGAATTTGAGGC	3508192	3508259	3508309	3508257	-1	DS499594	CADAFUBG00001251	3506914	3508491	AFUB_012460	3578	399	19153	No_constitutive_exon_found_in_species
CTCGGTCCGTCAGCGGTGCTTTAGAAAGTTTTGGCTAATCGGGTTGACAGCT	3554359	3554916	3554966	3554914	-1	DS499594	CADAFUBG00001267	3554257	3555501	AFUB_012620	3578	399	19153	No_constitutive_exon_found_in_species
GGATTGGGGTGCAACAGGGCAAAAAGCTAATGGTGTGTGTGAGAGGGTAGTG	3600684	3600820	3600634	3600686	1	DS499594	CADAFUBG00001280	3600108	3601158	AFUB_012750	3578	399	19153	No_constitutive_exon_found_in_species
CAGGGCGTTAATTTCAGAGACCATTGGTTGACGTTCCGCGGGTAATATAGAT	3614726	3614952	3614676	3614728	1	DS499594	CADAFUBG00001287	3614254	3615854	AFUB_012820	3578	399	19153	No_constitutive_exon_found_in_species
TTACCCTCCGTGCGAATATATATCGGTTTGATTTGTACTGACGGGATTAGAC	3715173	3717867	3717917	3717865	-1	DS499594	CADAFUBG00001325	3715062	3718351	AFUB_013200	3578	399	19153	No_constitutive_exon_found_in_species
TGTGGCTGGGAGCGATCGATGGGTTTGGATACTAATACAGGGGTATGTAGGA	3866340	3867051	3867101	3867049	-1	DS499594	CADAFUBG00001381	3866340	3867526	AFUB_013760	3578	399	19153	No_constitutive_exon_found_in_species
TCTTGTAATATGAACACATGGGGAACCAACCGCAAGGGTGGAAAACAAAGGA	3882338	3882820	3882870	3882818	-1	DS499594	CADAFUBG00001387	3882000	3883126	AFUB_013820	3578	399	19153	No_constitutive_exon_found_in_species
GTTTCACCGCTGGAAGTCAAGTCAACCCAAGAGACTAACTGGGAGTCTAGAT	3921770	3921929	3921720	3921772	1	DS499594	CADAFUBG00001400	3921113	3921929	AFUB_013950	3578	399	19153	No_constitutive_exon_found_in_species
GACCGACCGCCAAGCCTTGTGTGCAATCTGATAATGGCTTAATTGGGAAGAA	4034427	4034615	4034377	4034429	1	DS499594	CADAFUBG00001439	4033769	4034615	AFUB_014340	3578	399	19153	No_constitutive_exon_found_in_species
CATCGTGAAACAGGAGAGAATCCTTTTAGCAGGGCTAATGGGTGGTGCAGGT	4270947	4271668	4271718	4271666	-1	DS499594	CADAFUBG00001511	4268122	4272111	AFUB_015060	3578	399	19153	No_constitutive_exon_found_in_species
AGGTATGCATTAGACATGGATTATTGATCATTCTGCGGCTAACGGGCCAGGC	4526511	4526760	4526461	4526513	1	DS499594	CADAFUBG00001602	4525817	4526760	AFUB_015970	3578	399	19153	No_constitutive_exon_found_in_species
GTCTGATGATGCTCTCCAGGGCTGTAATGAAAGACGCTGATAGAGGGTAGCG	4605976	4607018	4605926	4605978	1	DS499594	CADAFUBG00001627	4603676	4607018	AFUB_016220	3578	399	19153	No_constitutive_exon_found_in_species
GTACGTTCGTTGACGCCTAGGTTTATGTTCTAAGTCTTACCTGGGGACAGCA	4644288	4645303	4644238	4644290	1	DS499594	CADAFUBG00001639	4643677	4645303	AFUB_016340	3578	399	19153	No_constitutive_exon_found_in_species
CGGGTAAGTCATTGATTTGATGGAAGCTCAAAGTAGAGCTGATGGGTTAGAT	4733681	4733978	4734028	4733976	-1	DS499594	CADAFUBG00001671	4732023	4734547	AFUB_016660	3578	399	19153	No_constitutive_exon_found_in_species
GTTTCTAGTAAGTGGATCTTCCTTCAAGCAATCGTCTCTAACAGGGGTAGTC	4732023	4733080	4733130	4733078	-1	DS499594	CADAFUBG00001671	4732023	4734547	AFUB_016660	3578	399	19153	No_constitutive_exon_found_in_species
AAGTCACCTCACAACTTTAAAAATGTGCCAGCAATTGCTGAACTGGGTAGGT	4744116	4744437	4744487	4744435	-1	DS499594	CADAFUBG00001674	4743216	4745328	AFUB_016690	3578	399	19153	No_constitutive_exon_found_in_species
CCACCTTTTCTCGCATGTAGCAGCATATCTGAAATCTGACAAGGGTATAGAA	85130	85426	85476	85424	-1	DS499595	CADAFUBG00001744	82178	85527	AFUB_017490	3578	399	19153	No_constitutive_exon_found_in_species
GTGTAAGTCTCTTGCTGCCATGTGCTCCCTTCGCGGTCTGACGGGCATAGTT	158383	158488	158538	158486	-1	DS499595	CADAFUBG00001778	158383	159621	AFUB_017830	3578	399	19153	No_constitutive_exon_found_in_species
GTTGGTGGCTAGTGCTTGTGGTGTGTCGCTGACTGTGTGGGAAAAGGTAGTT	286291	286405	286241	286293	1	DS499595	CADAFUBG00001827	285981	288089	AFUB_018330	3578	399	19153	No_constitutive_exon_found_in_species
CCCTTTTGCGAACGGGAAATATATCATGTGCTTACATACGGGGGACATAGGG	296009	296171	295959	296011	1	DS499595	CADAFUBG00001829	294486	296616	AFUB_018350	3578	399	19153	No_constitutive_exon_found_in_species
TTCGGCGCTGATCGATACGATGGATGATCCGGGTCTGATCCATGGGGTAGCA	336942	337216	336892	336944	1	DS499595	CADAFUBG00001846	336397	337695	AFUB_018520	3578	399	19153	No_constitutive_exon_found_in_species
ATCCCAAATATAGCAACTCCTGACTGCATCGTCCGGCTAACAGCGGGCAGCT	408496	409087	409137	409085	-1	DS499595	CADAFUBG00001871	407889	410458	AFUB_018770	3578	399	19153	No_constitutive_exon_found_in_species
TCATCGAGTCCAGTCACCGGTGATTGTATGCTGAAGATGGGTAATGACAGAC	557264	557543	557593	557541	-1	DS499595	CADAFUBG00001925	557264	557966	AFUB_019310	3578	399	19153	No_constitutive_exon_found_in_species
ATATGGTAGGCATTTTGGCTGACCAGACATGTGATTGCATGATGGGGCAGCT	625754	625844	625704	625756	1	DS499595	CADAFUBG00001952	625433	625993	AFUB_019580	3578	399	19153	No_constitutive_exon_found_in_species
AGCTCTCAGGGGGCCTCAGGACGAATACTAACACTTGCGGGATGGTGCAGCA	832109	832145	832059	832111	1	DS499595	CADAFUBG00002020	831824	832145	AFUB_020260	3578	399	19153	No_constitutive_exon_found_in_species
CGGTAAGATCGAGACTATTTGACCCAGTCACGATGCTTATGTGGGTGCAGAC	1189595	1191268	1189545	1189597	1	DS499595	CADAFUBG00002135	1188119	1191268	AFUB_021410	3578	399	19153	No_constitutive_exon_found_in_species
GTCAGAACCGTCGGTCCAGAACCGTCCAGGCCGACATGCTGACGGGACAGTT	1233538	1233820	1233870	1233818	-1	DS499595	CADAFUBG00002153	1233538	1234620	AFUB_021590	3578	399	19153	No_constitutive_exon_found_in_species
TTCGATTTTGTGGTTGCGTGGAAAAAGAGAAGCTAATACTGGGTGATTAGGA	1260176	1260211	1260261	1260209	-1	DS499595	CADAFUBG00002164	1258195	1260456	AFUB_021700	3578	399	19153	No_constitutive_exon_found_in_species
ATCAGCAAGTCAAACCAAAGATTTTGGAGCGCATGCAGGAGTGGGCGCAGAT	1259696	1259760	1259810	1259758	-1	DS499595	CADAFUBG00002164	1258195	1260456	AFUB_021700	3578	399	19153	No_constitutive_exon_found_in_species
CATTCTCTCTCTGGGATTCTCTCTGATTGAAGCTGTTGACGACGGGTAAGGA	1476657	1476899	1476607	1476659	1	DS499595	CADAFUBG00002232	1476045	1477555	AFUB_022380	3578	399	19153	No_constitutive_exon_found_in_species
AACGTTTTTCTATGTGTATGTACCTGCCAAACCAATAATTGACCGGGAAGAG	1476934	1477346	1476884	1476936	1	DS499595	CADAFUBG00002232	1476045	1477555	AFUB_022380	3578	399	19153	No_constitutive_exon_found_in_species
TATGTGCACTTTCGCTTTTGAGGATCTCGGCATGGCTAATGGGTGATCAGGA	1535456	1535490	1535540	1535488	-1	DS499595	CADAFUBG00002250	1533008	1535573	AFUB_022560	3578	399	19153	No_constitutive_exon_found_in_species
GTGAGTTATCAACCTGGATCAATCACTGAATTAGATTCTGATTTGGGAAGGG	1609529	1609796	1609479	1609531	1	DS499595	CADAFUBG00002273	1608525	1610453	AFUB_022790	3578	399	19153	No_constitutive_exon_found_in_species
TAACAAAAATAATCCATAATGTGATGGACTAATGACACTGGAGGGGAAAGGA	1783976	1784316	1784366	1784314	-1	DS499595	CADAFUBG00002326	1782945	1784406	AFUB_023320	3578	399	19153	No_constitutive_exon_found_in_species
GTCGGCCATTACACTCGAACTTGTACTAATGGCTTCGTCTGGGATCACAGTG	1939230	1940034	1939180	1939232	1	DS499595	CADAFUBG00002365	1938841	1941399	AFUB_023710	3578	399	19153	No_constitutive_exon_found_in_species
GGTATGCGTGCTGATTCTGGGGTAATTTAACGATGCTGATGTGTGGGTAGGG	1978672	1979961	1978622	1978674	1	DS499595	CADAFUBG00002376	1977799	1979961	AFUB_023820	3578	399	19153	No_constitutive_exon_found_in_species
TAGCGAGTGCCTTACATTCGGGAGAGGGGGCCAGCTAATCAGGGCCACAGGC	2077528	2077731	2077478	2077530	1	DS499595	CADAFUBG00002402	2075025	2077884	AFUB_024080	3578	399	19153	No_constitutive_exon_found_in_species
GGTTGCAACAGCAGTAATGATTCCTCCTATGCAAAATGACGGGTAAAAAGCA	2114676	2114714	2114764	2114712	-1	DS499595	CADAFUBG00002417	2113394	2114911	AFUB_024230	3578	399	19153	No_constitutive_exon_found_in_species
TGCGTTGCAATTCGAGCAGATTTGCTGATGTGGTTGGGTCGGTTGAATAGGT	2218841	2219012	2219062	2219010	-1	DS499595	CADAFUBG00002453	2212169	2219264	AFUB_024590	3578	399	19153	No_constitutive_exon_found_in_species
GGGACGGGAGAGTAGGGGGAGATACGAATAGGGGGCTAATGGGTGTACAGGT	2432173	2432447	2432123	2432175	1	DS499595	CADAFUBG00002537	2431432	2432447	AFUB_025430	3578	399	19153	No_constitutive_exon_found_in_species
GTCGTTGAGCGACGTTTTAACCAGGGGTAAAGATACAGCTTGTGGGACAGAA	2438387	2438585	2438337	2438389	1	DS499595	CADAFUBG00002540	2438073	2438585	AFUB_025460	3578	399	19153	No_constitutive_exon_found_in_species
ACGAGTCTTTGCCGCGGCTCCAGCATGATGATTTCTAACCAGGGATAGAGCC	2563368	2563399	2563318	2563370	1	DS499595	CADAFUBG00002587	2562935	2564343	AFUB_025930	3578	399	19153	No_constitutive_exon_found_in_species
GAGTCTTATTTGATTTGCACGCTGATTCGCGTTAGTTCTAATGGGAATAGCC	2721255	2722974	2721205	2721257	1	DS499595	CADAFUBG00002645	2720816	2725417	AFUB_026510	3578	399	19153	No_constitutive_exon_found_in_species
ACGCGAACAAAGCAGGCTTAAATGACACAGTATACTTTGCAATGGGATAGAA	2761660	2761824	2761610	2761662	1	DS499595	CADAFUBG00002656	2760737	2761824	AFUB_026620	3578	399	19153	No_constitutive_exon_found_in_species
CTGAAGCTGTATAGCATGGACTATTGCTGACCAGGAGTGTCGGCAGGGAGCG	2829945	2830086	2830136	2830084	-1	DS499595	CADAFUBG00002683	2828298	2830383	AFUB_026890	3578	399	19153	No_constitutive_exon_found_in_species
TTTGTCTCTACATTGTAGCATTTATTCAATTGCTAATGTGAAGGGCTCAGGT	2833749	2834304	2833699	2833751	1	DS499595	CADAFUBG00002685	2832962	2834752	AFUB_026910	3578	399	19153	No_constitutive_exon_found_in_species
GCGGCTTGAGAAGCAGACCAGTGAAGGGCAATGCTAACGGGGGAATCTAGGA	2852431	2853187	2853237	2853185	-1	DS499595	CADAFUBG00002689	2852431	2853915	AFUB_026950	3578	399	19153	No_constitutive_exon_found_in_species
CCGACATCGGTCACGCCCAACTCGAACCTGACTTCCGAGTCAGGGGCCAGTC	3000801	3001777	3000751	3000803	1	DS499595	CADAFUBG00002744	2999820	3002949	AFUB_027510	3578	399	19153	No_constitutive_exon_found_in_species
CAGTACCTGTGGACCCGAACCCTTTGCACTTCCAGAGAGTAATGGGGCAGCG	3137398	3137601	3137651	3137599	-1	DS499595	CADAFUBG00002789	3136354	3138375	None	3578	399	19153	No_constitutive_exon_found_in_species
ACTTCGGCATTAAACCGAAGACTTGCGGCTGACCAAGGGTGATGCGACAGGT	3163196	3163330	3163146	3163198	1	DS499595	CADAFUBG00002799	3162560	3163635	AFUB_028050	3578	399	19153	No_constitutive_exon_found_in_species
CGTGCTTGATCTCTGGATAGTGGATGACTGACGCCTGGATGGGACATCAGGG	3189007	3190129	3188957	3189009	1	DS499595	CADAFUBG00002810	3188405	3190450	AFUB_028160	3578	399	19153	No_constitutive_exon_found_in_species
GTGCTATCCTCAAAATTGCAAATAAGCCATGCATGCTGATTGGGCAATAGAA	3203503	3203997	3204047	3203995	-1	DS499595	CADAFUBG00002814	3203308	3204478	AFUB_028200	3578	399	19153	No_constitutive_exon_found_in_species
GACTCTGGCGTCGGTTAGGGTTTAGGCGAAAGCGTCACGGGAGGTGGCAGTA	3261496	3261727	3261446	3261498	1	DS499595	CADAFUBG00002837	3261046	3261944	AFUB_028430	3578	399	19153	No_constitutive_exon_found_in_species
ATGTATAAAGAACAAGTATGGTCAACTGTGGTACTGATCACGGGAAACAGCG	3430177	3430805	3430855	3430803	-1	DS499595	CADAFUBG00002898	3429376	3431355	AFUB_029030	3578	399	19153	No_constitutive_exon_found_in_species
TAGACTCTTCCTTCATATCGGAGTGAGTAGCACTGACGACAGGGGGAAAGAT	3510840	3511976	3512026	3511974	-1	DS499595	CADAFUBG00002920	3510840	3512443	AFUB_029250	3578	399	19153	No_constitutive_exon_found_in_species
CGCAACGTCAATGCGGCATCTCTTAGAGGTCGGATGTGAGGGATGCACAGTG	3602393	3602596	3602343	3602395	1	DS499595	CADAFUBG00002948	3602118	3602596	AFUB_029530	3578	399	19153	No_constitutive_exon_found_in_species
TGACCACGTTCCTTCCAAGGGTAACCGTGTTGGCTGACGGGAACCGGTAGAT	3673330	3674121	3673280	3673332	1	DS499595	CADAFUBG00002970	3668533	3674121	AFUB_029750	3578	399	19153	No_constitutive_exon_found_in_species
TCCTCATCATCTTTTTGTCCATCCTGGTGGCCGTGTGCTGACGGGACCAGTT	3796896	3797358	3796846	3796898	1	DS499595	CADAFUBG00003017	3796355	3798115	AFUB_030220	3578	399	19153	No_constitutive_exon_found_in_species
TTTCCAAGGCGACAGCATATTTTACTGACTTGATGTTCTGAACTGGGCAGGT	3941158	3941188	3941238	3941186	-1	DS499595	CADAFUBG00003062	3939545	3941644	AFUB_030670	3578	399	19153	No_constitutive_exon_found_in_species
TTTTCAACTTCTTATTTCAAACTCTTAGAACTCGGCTAAGCAGGGGATAGTA	3973014	3974508	3974558	3974506	-1	DS499595	CADAFUBG00003074	3972000	3976754	AFUB_030790	3578	399	19153	No_constitutive_exon_found_in_species
TTTCGTTATGGTTTCATTTGCTGTGGGTGTGGTTAGGCTAACGGGTATAGAT	3983187	3983288	3983137	3983189	1	DS499595	CADAFUBG00003076	3981474	3983288	AFUB_030810	3578	399	19153	No_constitutive_exon_found_in_species
TTTTTTTTTGCGCTTGAAAGGGATATCTAATCTGGGTTTTGGGGATATAGGT	3987669	3987787	3987837	3987785	-1	DS499595	CADAFUBG00003078	3987406	3987988	AFUB_030830	3578	399	19153	No_constitutive_exon_found_in_species
ATGTCTGGTAAGCAGTCTTCCTCTTCTTGCATCTCGTACTGATGGGTCAGTG	4056542	4056626	4056676	4056624	-1	DS499595	CADAFUBG00003107	4056542	4058371	AFUB_031120	3578	399	19153	No_constitutive_exon_found_in_species
CTGATACGAACCAGGTGTAACAACATTCTCTGGATGGGATCGGCAGACAGTG	4064100	4064131	4064181	4064129	-1	DS499595	CADAFUBG00003110	4064100	4064522	AFUB_031150	3578	399	19153	No_constitutive_exon_found_in_species
GCAAGCACGGAACATTGGAATGTTGTGATCAGGGCTGACCGAGGGCACAGAA	4295079	4295152	4295202	4295150	-1	DS499595	CADAFUBG00003190	4293312	4295355	AFUB_031950	3578	399	19153	No_constitutive_exon_found_in_species
ACCATGCCATTAGCCACTTGTACACATCACTAACTGTGAAGGACGGGTAGTA	4366301	4366990	4366251	4366303	1	DS499595	CADAFUBG00003217	4365958	4367291	AFUB_032220	3578	399	19153	No_constitutive_exon_found_in_species
GATTTTTACATCATTTAAAGGGGGCGATAGTCTCGCTGACGGGATACTAGCT	4391632	4391860	4391582	4391634	1	DS499595	CADAFUBG00003226	4391078	4392565	AFUB_032310	3578	399	19153	No_constitutive_exon_found_in_species
GACACCCAGTATCTCAAACATAACAGAATAGATCGCTAATGGGACTACAGTT	4468365	4468643	4468693	4468641	-1	DS499595	CADAFUBG00003253	4468365	4469449	AFUB_032580	3578	399	19153	No_constitutive_exon_found_in_species
TCTCTCACTTTCTGGAAGCCCATGGGATTCCTAATGTGCTCTGGGGAGAGCT	4532880	4532919	4532969	4532917	-1	DS499595	CADAFUBG00003276	4531987	4533077	AFUB_032810	3578	399	19153	No_constitutive_exon_found_in_species
TTCCGCTGTCCTCATTCCCGTCATGACCCTGGCTAATGCGGGAACAATAGCT	4577030	4577380	4577430	4577378	-1	DS499595	CADAFUBG00003290	4577030	4577901	AFUB_032950	3578	399	19153	No_constitutive_exon_found_in_species
AAGTATATCGTCGCCAGAAGCAAGTTCAGACGTGTATACTCACGGGACAGGT	4637150	4638221	4637100	4637152	1	DS499595	CADAFUBG00003318	4636765	4638859	AFUB_033230	3578	399	19153	No_constitutive_exon_found_in_species
AGTAGACTCTTCTCAAGTGGTATAGTAAGATAGTGACGCTGATGGGACAGGA	1195	1358	1408	1356	-1	DS499596	CADAFUBG00003372	1195	2963	AFUB_033860	3578	399	19153	No_constitutive_exon_found_in_species
CTGGGTAAGTTGCTTTGATGACTTGGAGATACAATGAATGACGGGTATAGGC	102959	103360	102909	102961	1	DS499596	CADAFUBG00003407	101824	103623	AFUB_034210	3578	399	19153	No_constitutive_exon_found_in_species
CACGACGCAGGAAGCAAGGCTCGCTCGCTGACAGATAGCATGGGAACTAGAT	227115	227405	227455	227403	-1	DS499596	CADAFUBG00003466	226894	227679	AFUB_034800	3578	399	19153	No_constitutive_exon_found_in_species
AACCTCTCCACGCTCGAGAATCAGCCGTTGATCATTCCCGGGATAAACAGGT	259168	260655	260705	260653	-1	DS499596	CADAFUBG00003477	259168	261489	AFUB_034910	3578	399	19153	No_constitutive_exon_found_in_species
CGCTGAGGTGATCTACCAGGAGAATGTCTAGTCGCTGACTGTAGGGATAGGG	447175	447733	447783	447731	-1	DS499596	CADAFUBG00003536	444946	448091	AFUB_035490	3578	399	19153	No_constitutive_exon_found_in_species
TGTGATACCTCCCATTTTCGAGAGGGAATGTCTAACTCTAGGGGGTAAAGTT	469389	469910	469960	469908	-1	DS499596	CADAFUBG00003547	468726	470522	AFUB_035600	3578	399	19153	No_constitutive_exon_found_in_species
CGGCCGGACCGCAGCAGCGACCGGGGAATTGATTTGCTGACGGGGGATAGTT	493493	493634	493684	493632	-1	DS499596	CADAFUBG00003558	493006	495255	AFUB_035710	3578	399	19153	No_constitutive_exon_found_in_species
ATAGGTGAGCATCCCGATAGGTTACTATTCGGCCAAGCTGATGGGCGCAGGA	610291	610694	610241	610293	1	DS499596	CADAFUBG00003607	609529	611549	AFUB_036200	3578	399	19153	No_constitutive_exon_found_in_species
AAGTAAGTCGCGCCAGTCTACTCGGGAATACTTTGTGCTAACGGGTGCAGCT	958911	959349	959399	959347	-1	DS499596	CADAFUBG00003724	958911	960835	AFUB_037370	3578	399	19153	No_constitutive_exon_found_in_species
AGGAGTCCTCATGGAATGCCTAGTGTATGAAACTGACGTGGGCGCGACAGTC	962634	963038	963088	963036	-1	DS499596	CADAFUBG00003725	961930	963503	AFUB_037380	3578	399	19153	No_constitutive_exon_found_in_species
CTGGTAAGTATTTTTACTCCCCGGGTTCCAGGGGATACTGACGGGTGTAGAT	1012178	1012228	1012278	1012226	-1	DS499596	CADAFUBG00003742	1012178	1014156	AFUB_037550	3578	399	19153	No_constitutive_exon_found_in_species
CCTGCAATTTTCGTAGTGCTTGCATAAGCTGAACTGACTGGGGGAATCAGTC	1044175	1044524	1044125	1044177	1	DS499596	CADAFUBG00003753	1043765	1044524	AFUB_037660	3578	399	19153	No_constitutive_exon_found_in_species
ACCCCCTGTGGCGACCGCCAGCGTACCGCATCTTTTGTTGACCAGGGTAGGA	1055565	1056136	1056186	1056134	-1	DS499596	CADAFUBG00003756	1055565	1056556	AFUB_037690	3578	399	19153	No_constitutive_exon_found_in_species
AAGTTGGTTAAGATTCTGATCTGATCGTGGCTGACTGGGTATGTAAATAGTA	1505904	1506013	1505854	1505906	1	DS499596	CADAFUBG00003906	1505596	1506013	AFUB_039190	3578	399	19153	No_constitutive_exon_found_in_species
TCCCGAGCGGCAGCTCGGCTTGGGGAGCTGGCAGTTGACTCATGGGATAGCC	1540521	1542172	1542222	1542170	-1	DS499596	CADAFUBG00003918	1539984	1542848	AFUB_039310	3578	399	19153	No_constitutive_exon_found_in_species
GAGGTATACTACGGTTGCAACAATGGATTCACCGCTAACAGGGCAAGTAGGT	1589507	1590142	1589457	1589509	1	DS499596	CADAFUBG00003934	1586815	1590142	AFUB_039470	3578	399	19153	No_constitutive_exon_found_in_species
GACCCGAACCTCGAACTGCTGCAAGCCCTACTGCGCTCCATGGGCGCAAGCA	1657250	1657482	1657200	1657252	1	DS499596	CADAFUBG00003957	1656620	1657705	None	3578	399	19153	No_constitutive_exon_found_in_species
TCTTCCTATTACGGCCTATGAAAGTACCGTCATTAATCTGGGAATCACAGGT	1959437	1959796	1959387	1959439	1	DS499596	CADAFUBG00004082	1958995	1960532	AFUB_040950	3578	399	19153	No_constitutive_exon_found_in_species
CAATGTGAGTATTCTCTTCACCAAAGACAGGGTCTCTTCTAACTGGGCAGTT	2021663	2021797	2021847	2021795	-1	DS499596	CADAFUBG00004103	2021498	2022900	AFUB_041160	3578	399	19153	No_constitutive_exon_found_in_species
GCTTGCAGCCGGAGAGGGATGAGAGTGACCGAGACCGACAACTGCGGGAGTT	2154818	2155110	2155160	2155108	-1	DS499596	CADAFUBG00004146	2154183	2156183	AFUB_041580	3578	399	19153	No_constitutive_exon_found_in_species
CACCGCTACTGCCACAGCAGTCAGGAACGCAAACCAGGGTGACCAGGGAGAA	2154183	2154581	2154631	2154579	-1	DS499596	CADAFUBG00004146	2154183	2156183	AFUB_041580	3578	399	19153	No_constitutive_exon_found_in_species
GGTAAGTCGTTCCGTCGGTCTGGTATCAGGCGATTTCTGACAGGGTGCAGAG	2172115	2172462	2172512	2172460	-1	DS499596	CADAFUBG00004151	2171033	2173635	AFUB_041620	3578	399	19153	No_constitutive_exon_found_in_species
CCCTTAGTCAACAACAGCCAATTGCTTCATCTCTCCCACAGGGTGCATAGTA	2337842	2337981	2337792	2337844	1	DS499596	CADAFUBG00004208	2337358	2338451	AFUB_042190	3578	399	19153	No_constitutive_exon_found_in_species
GCAGCTTCAAGTATAATGAATAGCACAACCACTAACTTTTGGGTGGCCAGGA	2422562	2422820	2422870	2422818	-1	DS499596	CADAFUBG00004239	2422168	2423709	AFUB_042500	3578	399	19153	No_constitutive_exon_found_in_species
CTGTCATTTCCCACACGATGAGTTCAAGACTGACATTGCTGGGGGTTTAGCA	2562093	2562140	2562043	2562095	1	DS499596	CADAFUBG00004291	2560638	2562140	AFUB_043010	3578	399	19153	No_constitutive_exon_found_in_species
CTCTGTTTCTCTTTCGAAAGTTGTAATGCAGTACTGACGGGACGGACCAGAC	2607783	2608031	2607733	2607785	1	DS499596	CADAFUBG00004304	2603514	2608031	AFUB_043140	3578	399	19153	No_constitutive_exon_found_in_species
TCTGGCACTCGCTAACTCGCGGCTGTTCTGTTACTCCTTTGGGATAATAGGT	2751981	2752374	2752424	2752372	-1	DS499596	CADAFUBG00004353	2751421	2753217	AFUB_043630	3578	399	19153	No_constitutive_exon_found_in_species
TTGGTGTATGTCTCTGGGTCCCCTTCTAGGACGAAGCTGACGGGGAATAGAA	2933058	2933341	2933008	2933060	1	DS499596	CADAFUBG00004403	2932256	2934119	AFUB_044130	3578	399	19153	No_constitutive_exon_found_in_species
TCAATGCGTGGGTTTTGAAGACGTGAGCCTAGCTGACTGCGGGAACAAAGGG	3198714	3204531	3204581	3204529	-1	DS499596	CADAFUBG00004473	3198714	3205021	AFUB_044830	3578	399	19153	No_constitutive_exon_found_in_species
CCGGTCAATCCCGATGGCACACGATCCGTCGACCGATCCTGGGATCAGAGTG	3262524	3262751	3262801	3262749	-1	DS499596	CADAFUBG00004499	3262176	3263477	AFUB_045090	3578	399	19153	No_constitutive_exon_found_in_species
GCTTCGTGGTTCCCCATCCAACCTTCCTCCAGTTGCGCCCGAGGGTAGAGCT	3302287	3303039	3302237	3302289	1	DS499596	CADAFUBG00004512	3301689	3303339	AFUB_045220	3578	399	19153	No_constitutive_exon_found_in_species
CGCTTGCGATGGGGCGGGGAAGAGTTGTTGCCGTGGGGGCGACGGATGAGTT	3360596	3361077	3361127	3361075	-1	DS499596	CADAFUBG00004531	3360596	3361730	AFUB_045410	3578	399	19153	No_constitutive_exon_found_in_species
TGTACATGCCCATGTATTCAGCCTGATTTACTCTGACCGGGAGAAACTAGGG	3375249	3375304	3375199	3375251	1	DS499596	CADAFUBG00004537	3374475	3376116	AFUB_045470	3578	399	19153	No_constitutive_exon_found_in_species
ATGTCTTCCTGGTTAGTTTGGCTGAATGTCCGGTCTTTGCGACGGGATAGTG	3395518	3395742	3395792	3395740	-1	DS499596	CADAFUBG00004543	3391307	3395913	AFUB_045530	3578	399	19153	No_constitutive_exon_found_in_species
GATTGCTCTTGGCTCCCACTTTCTTGCGTATGTACTGATGAATGGGACAGTC	3458240	3458291	3458341	3458289	-1	DS499596	CADAFUBG00004563	3458240	3458880	AFUB_045720	3578	399	19153	No_constitutive_exon_found_in_species
AGTCACGCATCCGGAAACCATGGATAGTGTACGTTTCTTGGGTAGAGCAGGC	3685936	3686707	3685886	3685938	1	DS499596	CADAFUBG00004659	3685371	3686707	AFUB_046690	3578	399	19153	No_constitutive_exon_found_in_species
AGTCATCCGTACTCGCAACAAGACGGTCCTATATCTAACTGACGGGATAGGC	3721262	3721461	3721212	3721264	1	DS499596	CADAFUBG00004673	3719392	3721810	AFUB_046830	3578	399	19153	No_constitutive_exon_found_in_species
TATGTAGTTCCTGGTCAGTGCAGCTGTACGGATGAAGACTAATAGGGCAGAA	3743460	3743645	3743695	3743643	-1	DS499596	CADAFUBG00004683	3743460	3744473	AFUB_046930	3578	399	19153	No_constitutive_exon_found_in_species
AGTATGTTTCTCGATGAATAGTATAGAAGAGTACTAACAGAAGGGAGCAGTC	3862329	3862557	3862607	3862555	-1	DS499596	CADAFUBG00004723	3861499	3863615	AFUB_047330	3578	399	19153	No_constitutive_exon_found_in_species
CTGGGTAGGCTTAACTCATATTATCAGAGAGTCTTGGTTAACATGGGTAGTC	3881885	3882159	3881835	3881887	1	DS499596	CADAFUBG00004730	3881530	3883212	AFUB_047400	3578	399	19153	No_constitutive_exon_found_in_species
ATGTACGTCTGCCTTGCCGACATTGATATCGATCCACTGACAGGGTACAGGA	3884129	3884289	3884079	3884131	1	DS499596	CADAFUBG00004731	3883806	3884289	AFUB_047410	3578	399	19153	No_constitutive_exon_found_in_species
CTGGGGTTTGAAAACCTTTTTGGGGATGAAGGCAGCTGCTGACGGGATAGCT	3895363	3895600	3895650	3895598	-1	DS499596	CADAFUBG00004738	3895363	3896496	AFUB_047480	3578	399	19153	No_constitutive_exon_found_in_species
TCGGCCGGGAGCTAACTCGTACCCCCCCCCCCTCCCCGGGGGGCGGAAAGGA	3921355	3921805	3921855	3921803	-1	DS499596	CADAFUBG00004745	3921355	3922878	AFUB_047550	3578	399	19153	No_constitutive_exon_found_in_species
TTCCCCCCCCCCCCCTTGATAATGGGCATGGATGGCTAACGAGGGGGTAGGT	3923848	3924460	3923798	3923850	1	DS499596	CADAFUBG00004746	3923497	3925151	AFUB_047560	3578	399	19153	No_constitutive_exon_found_in_species
ACTTCACAACAATGCTGGAAGGGCCAGACAAGGTGCTGACGTTAGGGCAGTG	3983549	3983746	3983796	3983744	-1	DS499596	CADAFUBG00004774	3982747	3985199	AFUB_047840	3578	399	19153	No_constitutive_exon_found_in_species
GCCGGCGTATGGGTATTGAATGAGACCCAATCTGTGGGCCTAGAATGAAGGC	3991099	3991307	3991357	3991305	-1	DS499596	CADAFUBG00004776	3991099	3992337	AFUB_047860	3578	399	19153	No_constitutive_exon_found_in_species
TTGAAGAGCCATAGTTCTCTATAAATCGGGTAAAAATACCAGGGTTATAGTC	4010804	4011063	4011113	4011061	-1	DS499596	CADAFUBG00004780	4010804	4013058	AFUB_047900	3578	399	19153	No_constitutive_exon_found_in_species
GTTCTAGTACACTTGCGCGACTGGTAAGCTGATGTTCTATGGCGGGAAAGAC	4056040	4056613	4056663	4056611	-1	DS499596	CADAFUBG00004801	4056040	4057589	AFUB_048110	3578	399	19153	No_constitutive_exon_found_in_species
TATGTATCCAAAACCTCCCATAATAGCTAAAAGTTAACTGTTATGGGAAGCA	4181737	4181810	4181687	4181739	1	DS499596	CADAFUBG00004838	4180798	4182460	AFUB_048480	3578	399	19153	No_constitutive_exon_found_in_species
GGTGCTCTTCTTGAGGTGACGGATAATTTCCCGTGCTCAGGGGATGATAGAT	18848	19248	18798	18850	1	DS499597	CADAFUBG00004858	18148	19248	AFUB_048780	3578	399	19153	No_constitutive_exon_found_in_species
CTTACTGCGTCGTCTATGTCCGACCCTGTTCGGAGACACTACGGGCGCAGCT	101948	102150	101898	101950	1	DS499597	CADAFUBG00004889	100821	102150	AFUB_049090	3578	399	19153	No_constitutive_exon_found_in_species
AGTAACCCTACCCTCCAATGATAGTAATAGTATCCGCTGATGGGGCGTAGTC	306513	306652	306702	306650	-1	DS499597	CADAFUBG00004976	306355	307120	AFUB_049960	3578	399	19153	No_constitutive_exon_found_in_species
TCTTAGTAAGTTTTCTTTCTCTCCGGCGGACAATGATGCTAACGGGCTAGCT	306355	306468	306518	306466	-1	DS499597	CADAFUBG00004976	306355	307120	AFUB_049960	3578	399	19153	No_constitutive_exon_found_in_species
CTCAGTAAGTCTCTTCGGCTAGTTATAATTGCACATGACTAACGGGTCAGGT	322061	322528	322578	322526	-1	DS499597	CADAFUBG00004985	322061	323808	AFUB_050050	3578	399	19153	No_constitutive_exon_found_in_species
AAGAAAGAAAGGAAGAAAGAAAGCAAGAAAAAAAAAAGCTGACGGGATAGAA	364018	364393	364443	364391	-1	DS499597	CADAFUBG00005004	364018	365789	AFUB_050240	3578	399	19153	No_constitutive_exon_found_in_species
GATTCTACCATCTTGAAAGCACTAATTGGATACTGACTGGGATGACATAGGC	409669	410070	409619	409671	1	DS499597	CADAFUBG00005020	408652	410070	AFUB_050400	3578	399	19153	No_constitutive_exon_found_in_species
ACCTGTGGCTGGGATGTTATGCGCCTCGTTGGATGCTAACGGGCTGGCAGAT	638303	638563	638613	638561	-1	DS499597	CADAFUBG00005102	636850	639496	AFUB_051220	3578	399	19153	No_constitutive_exon_found_in_species
TTCTCCTGATCTCTAGGCTTGAAGTGCTGGCCGGCTGACAGGGAGGACAGCT	657588	657871	657538	657590	1	DS499597	CADAFUBG00005109	657120	658264	AFUB_051290	3578	399	19153	No_constitutive_exon_found_in_species
AATGTGACAGGAAGGAGCTTCTCAACAACCGCGCGGTGAGTGTAGGGTAGTA	696639	696699	696749	696697	-1	DS499597	CADAFUBG00005120	694176	696768	AFUB_051400	3578	399	19153	No_constitutive_exon_found_in_species
GACCTCCATAATTTTCAATATCTCCACTGATAAAATTTCCTGGGATACAGAT	783231	783534	783181	783233	1	DS499597	CADAFUBG00005145	782345	783534	AFUB_051650	3578	399	19153	No_constitutive_exon_found_in_species
GGATTTGAAGAGCACTCCGGTTGCTCTCGCCGTCTGACATTGGGTAACAGGC	807881	808039	807831	807883	1	DS499597	CADAFUBG00005156	807372	811361	AFUB_051760	3578	399	19153	No_constitutive_exon_found_in_species
TACTGACACCGTGGGTTTCATATGCTGACGTTGGATTACTGGGACAAAAGGT	909481	910168	910218	910166	-1	DS499597	CADAFUBG00005197	908793	910753	AFUB_052170	3578	399	19153	No_constitutive_exon_found_in_species
TTTAGCATGTGTCTGGATACGGTGGTTTACAGGTACTGATCCGGGAACAGGA	1173074	1173159	1173209	1173157	-1	DS499597	CADAFUBG00005281	1172222	1173259	AFUB_053010	3578	399	19153	No_constitutive_exon_found_in_species
TTTGCTTAATCTCTTCTGTCAATTATCGTTTCTAACGCTTAGAGGGATAGAA	1182163	1182325	1182113	1182165	1	DS499597	CADAFUBG00005285	1181789	1183597	AFUB_053050	3578	399	19153	No_constitutive_exon_found_in_species
ATTTGTCTTCGCGGAATTTTCAAGCATCTTGTGCTGATTTGTTGGGATAGAA	1205829	1205901	1205779	1205831	1	DS499597	CADAFUBG00005291	1204977	1205901	AFUB_053110	3578	399	19153	No_constitutive_exon_found_in_species
TGGAGATAAAGAGACTTCAAATTGATTCCCTCGGTAACATGGGTATACAGAC	1271443	1273419	1273469	1273417	-1	DS499597	CADAFUBG00005320	1271443	1273976	AFUB_053400	3578	399	19153	No_constitutive_exon_found_in_species
CCTCAGTTGCCTTTTTCTAAATTGGAAATACTGATATCATTGGGCAAAAGAC	1461208	1461866	1461158	1461210	1	DS499597	CADAFUBG00005378	1460501	1463087	AFUB_053980	3578	399	19153	No_constitutive_exon_found_in_species
TGGGGCAGTCAGTGAAGACCACTGCCTTTTGTTAACTAATGGGAATTCAGGA	1499569	1499922	1499972	1499920	-1	DS499597	CADAFUBG00005388	1498511	1500337	AFUB_054080	3578	399	19153	No_constitutive_exon_found_in_species
CGGTGAGCGACACCTTCCAGTGATTCCGGACGACGCTGATAAGGGTTTAGTT	1548765	1548954	1549004	1548952	-1	DS499597	CADAFUBG00005405	1548765	1549351	AFUB_054250	3578	399	19153	No_constitutive_exon_found_in_species
CTAGAAAGTGAAGGAATGTGAGCTGCAGATGCTGATACAGTGGGGCACAGGC	1550022	1550103	1549972	1550024	1	DS499597	CADAFUBG00005406	1549790	1551432	AFUB_054260	3578	399	19153	No_constitutive_exon_found_in_species
GCCTTTGGCTGTTTTGGAAATTCGCATTGACTGATGAGGGAGGGTAATAGAC	1552214	1552345	1552164	1552216	1	DS499597	CADAFUBG00005407	1551989	1553726	AFUB_054270	3578	399	19153	No_constitutive_exon_found_in_species
AATGCTATCTTTGTGCGTTTCGAAATATATATACGTGGTAATGCGGGCAGTG	1552561	1553436	1552511	1552563	1	DS499597	CADAFUBG00005407	1551989	1553726	AFUB_054270	3578	399	19153	No_constitutive_exon_found_in_species
GGTGTAAGTATCGTCAATCCTTATATGTACTCGGCTAATTCGCGGGATAGCC	1555074	1555131	1555181	1555129	-1	DS499597	CADAFUBG00005408	1554243	1556186	AFUB_054280	3578	399	19153	No_constitutive_exon_found_in_species
ATTGAACAGCCATACTGACGATGCGAGAGAGCCGCATGGCACGGGGCCAGAA	1619259	1619442	1619492	1619440	-1	DS499597	CADAFUBG00005429	1617138	1619602	AFUB_054490	3578	399	19153	No_constitutive_exon_found_in_species
TTCTATGATCATTTGCTAATTGTGGTTTAAGGTAAACATCGACTGGGCAGGG	1775604	1775877	1775554	1775606	1	DS499597	CADAFUBG00005485	1774952	1776351	AFUB_055050	3578	399	19153	No_constitutive_exon_found_in_species
GGTTCGTCTCTCCCGACTTGTCCATACGCCACGAAGGCTAACGGGGGTAGGA	1782230	1782526	1782576	1782524	-1	DS499597	CADAFUBG00005488	1781831	1784115	AFUB_055080	3578	399	19153	No_constitutive_exon_found_in_species
TCCGCCTGTAAAGAATCCTTTGAGTTAACATACTTGACCCAGGGTTCAAGTT	1881572	1881613	1881522	1881574	1	DS499597	CADAFUBG00005522	1881372	1882309	AFUB_055430	3578	399	19153	No_constitutive_exon_found_in_species
ACATTGTGTTACTGGTGTTGTAGATGGTGCTAACAGGAGGCGGGATGTAGTG	1952256	1952409	1952206	1952258	1	DS499597	CADAFUBG00005542	1951820	1952409	AFUB_055630	3578	399	19153	No_constitutive_exon_found_in_species
ACCCCTTTTTGACTCTCTTCCAGCTTCCTACCCTACTAAGAAAGGGTTAGGT	1971051	1971867	1971917	1971865	-1	DS499597	CADAFUBG00005550	1971051	1972012	AFUB_055710	3578	399	19153	No_constitutive_exon_found_in_species
GCATACTTGATTCTCCAGGTACAAGTGATCTCCTGATTGGTAGGGACTAGAA	2033235	2033344	2033394	2033342	-1	DS499597	CADAFUBG00005574	2032389	2033628	AFUB_055950	3578	399	19153	No_constitutive_exon_found_in_species
GTATGTTTCACTCCCTTCGTTGTGGGATTCTCGGCGCTGATGGGTAACAGGT	2035711	2035834	2035884	2035832	-1	DS499597	CADAFUBG00005575	2035125	2036249	AFUB_055960	3578	399	19153	No_constitutive_exon_found_in_species
TTCTATCCGCATCTTTGGCCGGGCTGACGGGCGAGATTCTGGGATTACAGTG	2075510	2075635	2075460	2075512	1	DS499597	CADAFUBG00005590	2075029	2076470	AFUB_056110	3578	399	19153	No_constitutive_exon_found_in_species
CCCTAACCGATCAAATAATTGGAGCGCAACTGACTCAACGGGGATTCAAGGT	2093838	2093998	2094048	2093996	-1	DS499597	CADAFUBG00005597	2093388	2094120	AFUB_056180	3578	399	19153	No_constitutive_exon_found_in_species
GTTCATACCATAATGGTCTCAAGAATCTATGCTGACTCGGGGTGTTGAAGAG	2237779	2237873	2237729	2237781	1	DS499597	CADAFUBG00005642	2234836	2238186	AFUB_056630	3578	399	19153	No_constitutive_exon_found_in_species
CATTTGCCTCCACAATCTCTCTTAGCCTGGGCGCCGCACGGGTTGGATAGGG	2335423	2335678	2335373	2335425	1	DS499597	CADAFUBG00005679	2335188	2335995	AFUB_057000	3578	399	19153	No_constitutive_exon_found_in_species
GTGGTAGATGACGTGGGCTGAGACCCTTGAGAAGAAGAGGGAAAAGAAAGAA	2401788	2401947	2401997	2401945	-1	DS499597	CADAFUBG00005703	2401788	2404718	AFUB_057240	3578	399	19153	No_constitutive_exon_found_in_species
AGAATTCAGGACATGTCAGTATACTTCTACCTCTACTTGCGGAGGGTTAGGT	2423173	2424130	2424180	2424128	-1	DS499597	CADAFUBG00005709	2422338	2424256	AFUB_057300	3578	399	19153	No_constitutive_exon_found_in_species
ATACTACTTCTGGTGTGCGTCTAATTCTACTCTACCCCTCTACAGGGTAGGA	2505078	2505576	2505028	2505080	1	DS499597	CADAFUBG00005752	2504766	2505576	AFUB_057730	3578	399	19153	No_constitutive_exon_found_in_species
CGTGGATGTATGTATCCCCTGTGATCGCAGTGGCCGGCTGACGGGCGTAGCG	2514319	2514483	2514269	2514321	1	DS499597	CADAFUBG00005757	2513823	2515425	AFUB_057780	3578	399	19153	No_constitutive_exon_found_in_species
TCCGGGCCCTTGCGCTGGAAAGAATAGGGGCTAATGGGGGATAAATGTAGTG	2524185	2524348	2524398	2524346	-1	DS499597	CADAFUBG00005763	2524185	2525080	AFUB_057840	3578	399	19153	No_constitutive_exon_found_in_species
TCCTCTTAAACGTGGTCACTTGAGATAAATGCTGATATGGACGGGAATAGAC	2556293	2556527	2556243	2556295	1	DS499597	CADAFUBG00005776	2555605	2556918	AFUB_057970	3578	399	19153	No_constitutive_exon_found_in_species
TGCATCCCCTCCCCCATAAACAAACATTCATAGTAATAAAAAGGGAGTAGGC	2576736	2576858	2576908	2576856	-1	DS499597	CADAFUBG00005787	2575227	2577288	AFUB_058080	3578	399	19153	No_constitutive_exon_found_in_species
TTGATGCGGAGCCGGTCAGCAACGCGACGTATATTGGGACGGATGCGCAGGG	2586214	2586305	2586164	2586216	1	DS499597	CADAFUBG00005790	2585299	2586305	AFUB_058110	3578	399	19153	No_constitutive_exon_found_in_species
GTAATCATATTAGTACCCTGCAGCTAACGATGTCGTCCCATTGGGAATAGCT	2694790	2695629	2694740	2694792	1	DS499597	CADAFUBG00005829	2692588	2695629	AFUB_058500	3578	399	19153	No_constitutive_exon_found_in_species
CGTTTGCCTAACCCGAAGTAGAGGACTTATCGTGAATTCTTGGGAAGCAGAG	2700147	2700200	2700097	2700149	1	DS499597	CADAFUBG00005831	2699967	2702208	AFUB_058520	3578	399	19153	No_constitutive_exon_found_in_species
GAGCCTCTGCACACTTGCGACAAATGAGACCCGTACGCTGACTAGGGCAGGT	2726460	2726781	2726831	2726779	-1	DS499597	CADAFUBG00005838	2725706	2727367	AFUB_058590	3578	399	19153	No_constitutive_exon_found_in_species
CGCCATGAGCATTGCGCAGGGCTAACCCGTTCCTTCCGGAGGGAGAACAGAT	2830383	2830592	2830333	2830385	1	DS499597	CADAFUBG00005876	2830191	2831733	AFUB_058960	3578	399	19153	No_constitutive_exon_found_in_species
GTAATGCAAGTGTCTTTTGCTCGAAAGAAAGTCGCTAACATGGCGGGTAGGT	3006973	3007564	3007614	3007562	-1	DS499597	CADAFUBG00005937	3006973	3008361	AFUB_059570	3578	399	19153	No_constitutive_exon_found_in_species
CGATGCTCACATCGAAGAGGCATATGATGTGATCTGACGCGGGCGATCAGAA	3104173	3105865	3104123	3104175	1	DS499597	CADAFUBG00005975	3102629	3105865	AFUB_059950	3578	399	19153	No_constitutive_exon_found_in_species
TTTTTTCCTCGCTTCCGTCAGTGCGGCTCGGAGTACTAATCGGGAAATAGAT	3145025	3145419	3145469	3145417	-1	DS499597	CADAFUBG00005998	3145025	3147012	AFUB_060180	3578	399	19153	No_constitutive_exon_found_in_species
CAACAAAACTCCAGAAGAAAGACAGCGTGACTGATACCGGGAGGACACAGGC	3251068	3251191	3251018	3251070	1	DS499597	CADAFUBG00006021	3250760	3252316	AFUB_060410	3578	399	19153	No_constitutive_exon_found_in_species
TCTGCTGTTTTGATGATCTACGCCTCGGTCTGACTGCCTTGGGATCATAGTG	3318756	3319088	3319138	3319086	-1	DS499597	CADAFUBG00006052	3318756	3319970	AFUB_060720	3578	399	19153	No_constitutive_exon_found_in_species
TCCCAGATCCCACCGGAATTGGTCAATGATGCTCTTAATGGGGTTCGAAGCT	3594435	3594475	3594525	3594473	-1	DS499597	CADAFUBG00006157	3593873	3594750	AFUB_061790	3578	399	19153	No_constitutive_exon_found_in_species
GATCAGGTAAGTCTATCCTTCGAAAGATGAATGAAGGGTAACGAGTACAGTG	3610189	3610431	3610139	3610191	1	DS499597	CADAFUBG00006166	3609147	3610974	AFUB_061880	3578	399	19153	No_constitutive_exon_found_in_species
TGGTGTAAGTCATTATCTCCGGGGGCAGGTTACGCAGCTGACGAGGGTAGTT	3650429	3650692	3650379	3650431	1	DS499597	CADAFUBG00006186	3649182	3650692	AFUB_062080	3578	399	19153	No_constitutive_exon_found_in_species
ACTCGCAGTTGAGATTTTTTTGGTGTGAGAGCTATGCTGACGGGATATAGGC	46709	46804	46659	46711	1	DS499598	CADAFUBG00006243	45931	46804	AFUB_062950	3578	399	19153	No_constitutive_exon_found_in_species
ATATGCTAGTGGACTGTCTGGATCTGAGGGACATTTAAAGGGAGTTATAGAG	272554	272698	272748	272696	-1	DS499598	CADAFUBG00006323	272554	273077	AFUB_063740	3578	399	19153	No_constitutive_exon_found_in_species
GAGGTGCATTCGGTTCAGTGTATAGGGCGCTAAACTGGAACACTGGGGAGAC	289299	289362	289249	289301	1	DS499598	CADAFUBG00006331	288986	293856	AFUB_063820	3578	399	19153	No_constitutive_exon_found_in_species
CTTCTACCCCTGAAAAGAAGGCCATCATACTGATCGCAATATGGGAACAGGT	316263	316300	316213	316265	1	DS499598	CADAFUBG00006341	315500	317269	AFUB_063920	3578	399	19153	No_constitutive_exon_found_in_species
TGACAATAATCCCTTCAGCTGTTCCAACGCTGATGCTAACGCGGGAACAGAT	378217	378765	378167	378219	1	DS499598	CADAFUBG00006364	377311	378765	AFUB_064150	3578	399	19153	No_constitutive_exon_found_in_species
GCCTGTTTTAGTCTTTATTCGTAAGTCTTCTATAGCTACCCCAGGGACAGAT	568537	568864	568914	568862	-1	DS499598	CADAFUBG00006432	567472	569317	AFUB_064820	3578	399	19153	No_constitutive_exon_found_in_species
TCTGCTGCTCGATCTGGGGCTGTCTCACGCGGTTAACTTGGGCGAAATAGAT	594902	594974	595024	594972	-1	DS499598	CADAFUBG00006442	593260	595420	AFUB_064920	3578	399	19153	No_constitutive_exon_found_in_species
TCGTTGGAAATGCTGCTAGCTATTTGGCCCGCATGCTGACAATGGGAAAGGA	594566	594698	594748	594696	-1	DS499598	CADAFUBG00006442	593260	595420	AFUB_064920	3578	399	19153	No_constitutive_exon_found_in_species
GTAGCTTGACCCTTGGTCGTTATTGTCCTAACCTTATCGATGGGTGATAGAT	623900	624032	623850	623902	1	DS499598	CADAFUBG00006458	623548	625366	AFUB_065080	3578	399	19153	No_constitutive_exon_found_in_species
CATGAACGCTTGGCGTCCATATCCAAAACAGCTCTGATGACACGGGACAGAA	666782	667119	666732	666784	1	DS499598	CADAFUBG00006476	666527	667517	AFUB_065260	3578	399	19153	No_constitutive_exon_found_in_species
AGGCGCATCCTTACCTCCTTCAGCCCAAGTCGTTTGGGTTACTGAAAGAGAA	681889	682033	682083	682031	-1	DS499598	CADAFUBG00006483	681415	682805	AFUB_065330	3578	399	19153	No_constitutive_exon_found_in_species
GCCTACTTGAGGAGAGAACACACGACAAGCTGATAGTATTCGTGGGATAGTT	686206	686653	686156	686208	1	DS499598	CADAFUBG00006484	685528	686753	AFUB_065340	3578	399	19153	No_constitutive_exon_found_in_species
AAGTGTTGGTAAGCTGCGAAGATGGAGAGATCGAGTTTGGGGAAGGGGAGAG	795310	795673	795260	795312	1	DS499598	CADAFUBG00006523	794601	795673	AFUB_065730	3578	399	19153	No_constitutive_exon_found_in_species
TTTTTTTACGTGCGATATAAAATGATATAGATGGTGTATCAGGGTTCAAGAC	801748	802132	802182	802130	-1	DS499598	CADAFUBG00006526	801748	802414	AFUB_065760	3578	399	19153	No_constitutive_exon_found_in_species
GGTACGCTTACGTCCTCTGTCATCTGGCGACATGTACTAATGGCGGGCAGGC	824707	824759	824657	824709	1	DS499598	CADAFUBG00006536	824176	825864	AFUB_065860	3578	399	19153	No_constitutive_exon_found_in_species
ATCAGTTCAACAACGTGAAGAGGCACAAGCTGATTGCCTATGGGACACAGAA	934199	935969	934149	934201	1	DS499598	CADAFUBG00006572	933804	935969	AFUB_066220	3578	399	19153	No_constitutive_exon_found_in_species
TGTATCTCAGTCCACCATTTTCCTTCTCCAAACCTTCACTAACGGGGTAGGG	952011	952576	951961	952013	1	DS499598	CADAFUBG00006578	951762	952964	AFUB_066280	3578	399	19153	No_constitutive_exon_found_in_species
GAACGGTCTAAATTTCAGCGGATCCTCAACACCCACCGTGCGGGTACAAGGG	969365	970498	970548	970496	-1	DS499598	CADAFUBG00006586	969365	970596	AFUB_066360	3578	399	19153	No_constitutive_exon_found_in_species
TTTCTTGTTCCTATCATGATTGCTGACTGTGATCGCTTGTTTAGGGACAGCC	1220510	1221357	1220460	1220512	1	DS499598	CADAFUBG00006679	1218753	1221956	AFUB_067320	3578	399	19153	No_constitutive_exon_found_in_species
TTCTGAGCATTGACACCCGAAGTCTAACATGGTGGATACGGGAACTACAGAC	1304559	1305037	1304509	1304561	1	DS499598	CADAFUBG00006704	1304350	1306300	AFUB_067570	3578	399	19153	No_constitutive_exon_found_in_species
CCACAACCATCTTCGGAGGTGCTAATGTTGGTGCCTGCCAGGGAGGTCAGTG	1326314	1327945	1327995	1327943	-1	DS499598	CADAFUBG00006714	1326314	1329231	AFUB_067670	3578	399	19153	No_constitutive_exon_found_in_species
CAGTATTCAACGCAACTGCTTCTCGTCAGTGCATTCTGGGATCGGGATAGCA	1352542	1352728	1352492	1352544	1	DS499598	CADAFUBG00006727	1352419	1354005	AFUB_067800	3578	399	19153	No_constitutive_exon_found_in_species
GCTCTCCATTCTCTGGTGTATGATCAACCGCTGTCGCCGGGCACGAACAGTC	1473664	1473746	1473614	1473666	1	DS499598	CADAFUBG00006766	1471399	1473746	AFUB_068180	3578	399	19153	No_constitutive_exon_found_in_species
ATGGTAAGTTTCATTGGTCGAATGAGTCGGACCATGCTGATAGGGCACAGTC	1646513	1646572	1646463	1646515	1	DS499598	CADAFUBG00006816	1644403	1646572	AFUB_068680	3578	399	19153	No_constitutive_exon_found_in_species
ATTGAGCTCAATGTCACGCTTTGCTCGCAATACTGACGAGAAGGGAAAAGAC	1646749	1647400	1647450	1647398	-1	DS499598	CADAFUBG00006817	1646749	1647746	AFUB_068690	3578	399	19153	No_constitutive_exon_found_in_species
TAAGTTGGAGTTCCTGGAGTATGCTGAGGCAGATCGCTAATGTGGGATAGTT	1772531	1775440	1772481	1772533	1	DS499598	CADAFUBG00006870	1772284	1775440	AFUB_069220	3578	399	19153	No_constitutive_exon_found_in_species
CATCTACCCCGCCTGTCGAATTTCTCGTTCCTAAGCTAAGGGTTACGAAGCG	1855004	1856326	1856376	1856324	-1	DS499598	CADAFUBG00006898	1853884	1856561	AFUB_069500	3578	399	19153	No_constitutive_exon_found_in_species
TCATCAAACAGACAGCTCATGAGTGTCGTTTATGCTAAGTGGGAATACAGAC	1888059	1888143	1888193	1888141	-1	DS499598	CADAFUBG00006908	1884270	1888291	AFUB_069600	3578	399	19153	No_constitutive_exon_found_in_species
TATATGATTGTATCGAAGGCAACATCCTCTTGAAGAGAGCCAGGGACAAGGC	2030380	2030459	2030509	2030457	-1	DS499598	CADAFUBG00006963	2030380	2031732	AFUB_070150	3578	399	19153	No_constitutive_exon_found_in_species
TTCCTTTAGAAAAAACTTCTATAGCATACGCAAAAGACTGATGGGTGCAGAA	2162462	2162641	2162412	2162464	1	DS499598	CADAFUBG00007015	2162070	2162641	AFUB_070670	3578	399	19153	No_constitutive_exon_found_in_species
AACATCCCTTACGCCCACTACGCCATGATCTATATTGACAACATGGGCAGAC	2245959	2246084	2245909	2245961	1	DS499598	CADAFUBG00007047	2245733	2246861	AFUB_070990	3578	399	19153	No_constitutive_exon_found_in_species
AGTAAGTCCCCTCTTCTGTCACATTGCATTGCTCGGGGCTAACGGGATAGAA	2333382	2334763	2333332	2333384	1	DS499598	CADAFUBG00007078	2332100	2334763	AFUB_071300	3578	399	19153	No_constitutive_exon_found_in_species
GCCTTTCTTGTTCGTGACGACGATGCTGATAGCAGTGGCGAGGGTGGTAGAA	2420033	2420185	2419983	2420035	1	DS499598	CADAFUBG00007104	2418525	2420185	AFUB_071560	3578	399	19153	No_constitutive_exon_found_in_species
AAGTGTCGAGCGGCCATATCGCGGAATTTTCATTCACTGACAATGGGTAGGT	2566037	2566882	2566932	2566880	-1	DS499598	CADAFUBG00007140	2565179	2567077	AFUB_071910	3578	399	19153	No_constitutive_exon_found_in_species
CGAGTTCCACTGGCAAGCTGAATACTTGAAATGCTAATGGGATGATAAAGGA	66116	66659	66709	66657	-1	DS499599	CADAFUBG00007184	66116	69865	AFUB_072440	3578	399	19153	No_constitutive_exon_found_in_species
CTGCATTATGCGTGGGTGAGTCCGACGGGGAACTAAAAGGGCGAGGGTAGTG	108464	109541	109591	109539	-1	DS499599	CADAFUBG00007199	106720	109849	AFUB_072590	3578	399	19153	No_constitutive_exon_found_in_species
CTGAACGGTTATGCCTCCTTTGTCATGAGAGACACTGACCGTAAGGGCAGAG	106720	107855	107905	107853	-1	DS499599	CADAFUBG00007199	106720	109849	AFUB_072590	3578	399	19153	No_constitutive_exon_found_in_species
TCCCAATGTACCGACCAAACTCCAGGATCTGAATGCTGATGGGCGGGTAGCA	154006	154356	154406	154354	-1	DS499599	CADAFUBG00007215	153069	154836	AFUB_072750	3578	399	19153	No_constitutive_exon_found_in_species
TGGACGTAAGATAAAGTGTGAGGGAAAGAGGACTAACATGACGGGAGCAGGG	257905	258227	257855	257907	1	DS499599	CADAFUBG00007246	257575	258308	AFUB_073060	3578	399	19153	No_constitutive_exon_found_in_species
CTCCCGACTAGATCCTATTGCACGACGACGAAAGCTGATAGGGGCAATAGGC	284149	284525	284575	284523	-1	DS499599	CADAFUBG00007260	283421	284766	AFUB_073200	3578	399	19153	No_constitutive_exon_found_in_species
GAGCACGAACAATCCCCCCCTCCATCTCTCCGCGGCGCCTTGGGGAAAAGAG	326335	326873	326923	326871	-1	DS499599	CADAFUBG00007277	325999	327091	AFUB_073370	3578	399	19153	No_constitutive_exon_found_in_species
AGATGCCACCAGTTGTGTTTAATCATACAATGACTGATTTGGGAATGCAGGG	429251	429444	429201	429253	1	DS499599	CADAFUBG00007312	427832	429444	AFUB_073720	3578	399	19153	No_constitutive_exon_found_in_species
GCTCTTTTGTCTGAGATGGTTTCGAAAGGGTGCTGATACTGCCAGGGTAGAC	489766	489859	489716	489768	1	DS499599	CADAFUBG00007330	489393	491180	AFUB_073900	3578	399	19153	No_constitutive_exon_found_in_species
TGCATCTCCGACCCTGGGTTGTTAGAACTGTCAGCTGACAAGGGGACTAGTT	503856	504048	504098	504046	-1	DS499599	CADAFUBG00007336	502769	505561	AFUB_073960	3578	399	19153	No_constitutive_exon_found_in_species
GGTCTCGGTTCAGCCCTGGATGCCCAAAGCTAACAGTTGCGGGGTTACAGCT	529429	529591	529379	529431	1	DS499599	CADAFUBG00007346	528638	529591	AFUB_074060	3578	399	19153	No_constitutive_exon_found_in_species
AGTCAAGAAGCTTACCGGGTGACGCGAGCATGGCTGACAGTTGGGAACAGCA	643964	644538	643914	643966	1	DS499599	CADAFUBG00007382	643738	645491	AFUB_074420	3578	399	19153	No_constitutive_exon_found_in_species
GTTCCTTCTTCCCCCTAACTTCCTAAAAAGATGGGCTGCGGGCCAAACAGAA	888581	888645	888695	888643	-1	DS499599	CADAFUBG00007466	888581	891834	AFUB_075260	3578	399	19153	No_constitutive_exon_found_in_species
TCCCCAGGGAGCAGCTCATATCATTCCACTAATGGCAACAGATGGGCTAGGG	934683	934921	934633	934685	1	DS499599	CADAFUBG00007479	933565	934921	AFUB_075390	3578	399	19153	No_constitutive_exon_found_in_species
TATGGCTTTTTTGATGCTCCTTCTGAAGATGACTGACTTGGGCAACATAGGC	1060901	1061086	1060851	1060903	1	DS499599	CADAFUBG00007512	1060754	1062605	AFUB_075720	3578	399	19153	No_constitutive_exon_found_in_species
TTTTGCACGGAGTATGTAGGGTTTACGGCGGGACTTACTGACGTGGGCAGGT	1069178	1069303	1069353	1069301	-1	DS499599	CADAFUBG00007517	1069178	1070143	AFUB_075770	3578	399	19153	No_constitutive_exon_found_in_species
CTTGGAGGCAAGGTTTTCTCCGATATGGTACGGTTTCCGGGATCACGGAGAG	1101871	1101963	1102013	1101961	-1	DS499599	CADAFUBG00007523	1099500	1102852	AFUB_075830	3578	399	19153	No_constitutive_exon_found_in_species
CGACTAGTGACTTTGGCAAGATGGGTGTGATGCTGATGGGAACACAATAGCT	1157526	1159852	1157476	1157528	1	DS499599	CADAFUBG00007544	1157410	1161049	AFUB_076040	3578	399	19153	No_constitutive_exon_found_in_species
TTTCCGCTCTCCAGACAAGATGCAATCATGAAATACTAACGGGCTGGCAGGT	1174008	1174242	1173958	1174010	1	DS499599	CADAFUBG00007550	1171340	1174242	AFUB_076100	3578	399	19153	No_constitutive_exon_found_in_species
TCCCTCCAGTTTCTTCAAACCAAGACATATGCTGATATTGGGCAAAACAGCG	1230853	1231532	1230803	1230855	1	DS499599	CADAFUBG00007573	1230470	1231532	AFUB_076330	3578	399	19153	No_constitutive_exon_found_in_species
GTATGTTCCAATACTGAGAATGAGTATTGCTATAGCTAATAGACGGGCAGGT	1267896	1268130	1267846	1267898	1	DS499599	CADAFUBG00007586	1266698	1269960	AFUB_076460	3578	399	19153	No_constitutive_exon_found_in_species
TCTTGCTTACATTTACCCGCATAGAGTAAAGAAGTTAACGGTGGGAACAGCG	1318823	1319919	1319969	1319917	-1	DS499599	CADAFUBG00007609	1318339	1321182	AFUB_076690	3578	399	19153	No_constitutive_exon_found_in_species
TGAATGTGGCGAGTGTGGCGGGATTGACGAAGACGCATTCGCAGGGCCAGTT	1360246	1360436	1360196	1360248	1	DS499599	CADAFUBG00007626	1359581	1360640	AFUB_076860	3578	399	19153	No_constitutive_exon_found_in_species
CGACGACGGAAAGGCAGTCAACGAAGCCAAAGAAACCGAGAGCGAGGGAGCA	1431211	1431703	1431753	1431701	-1	DS499599	CADAFUBG00007654	1430924	1433729	AFUB_077140	3578	399	19153	No_constitutive_exon_found_in_species
ATCCTCCTTCCGATCCGGATAGCGCTCTCTGCTAACTGGTGGCTGGGTAGAT	1558717	1559154	1558667	1558719	1	DS499599	CADAFUBG00007698	1557727	1559154	AFUB_077580	3578	399	19153	No_constitutive_exon_found_in_species
GCAGTCCTCTTTGGTCCGTTGTACTGAGTTCTGACGGTGATCAGGGGGAGTG	1579640	1579684	1579734	1579682	-1	DS499599	CADAFUBG00007707	1577543	1579910	AFUB_077670	3578	399	19153	No_constitutive_exon_found_in_species
GGTAAATTCGAGAGACATGCCTTCCAGAAAGGTTCGACACCAATGGGCAGTG	1672872	1673235	1672822	1672874	1	DS499599	CADAFUBG00007732	1672583	1673235	AFUB_077930	3578	399	19153	No_constitutive_exon_found_in_species
CGTCGGTCGATTCTATTGCTGGTCTGTTTGCTAATGGGGTGATATGATAGTG	1748468	1748489	1748418	1748470	1	DS499599	CADAFUBG00007755	1748041	1748678	AFUB_078170	3578	399	19153	No_constitutive_exon_found_in_species
AAGGATTGCGACTTCTGCGATTTCCGTGGCGATACTGACTGGATGGGAAGGA	1857401	1857437	1857351	1857403	1	DS499599	CADAFUBG00007793	1857308	1858517	AFUB_078550	3578	399	19153	No_constitutive_exon_found_in_species
AGCAGCATTGCACATTGGACGTTCATTCTGACCACGATCCGGGGCCACAGGA	1894841	1895034	1894791	1894843	1	DS499599	CADAFUBG00007808	1894236	1895034	AFUB_078700	3578	399	19153	No_constitutive_exon_found_in_species
GATCCCCGAGCCGTTTGTGACTGCACGACAGGAGGGCTGACGGGAATTAGCT	2047113	2047287	2047063	2047115	1	DS499599	CADAFUBG00007864	2046220	2047748	AFUB_079260	3578	399	19153	No_constitutive_exon_found_in_species
GCAGCTAAGTAAGTAATACCTATCGCCATATGGCCCTGCTGACGGGCCAGGA	2087027	2087228	2086977	2087029	1	DS499599	CADAFUBG00007884	2086767	2087694	AFUB_079460	3578	399	19153	No_constitutive_exon_found_in_species
ACAGTAGGTCTCCATTGCTGTCTCCATGAGTCTATGCTGACGGGTGATAGCC	2116549	2116667	2116717	2116665	-1	DS499599	CADAFUBG00007898	2116036	2117319	AFUB_079610	3578	399	19153	No_constitutive_exon_found_in_species
AGTTGGTTAGGGAACAAGGATGGCCGAGAGACTGCTAACGGGAGGTGCAGTT	2120570	2121813	2120520	2120572	1	DS499599	CADAFUBG00007899	2119995	2121813	AFUB_079620	3578	399	19153	No_constitutive_exon_found_in_species
CGAAGATTGCCTCACCAGTTGGGTATAGTGTTCCACTGTGGGATGATGAGAA	2123457	2123857	2123907	2123855	-1	DS499599	CADAFUBG00007901	2123457	2124355	AFUB_079640	3578	399	19153	No_constitutive_exon_found_in_species
CATTCTGGTGTTTGAGTTAGCTACTGCAGCTGACTCGTGACTGGGAACAGTG	2126347	2126771	2126297	2126349	1	DS499599	CADAFUBG00007902	2125733	2127705	AFUB_079650	3578	399	19153	No_constitutive_exon_found_in_species
TCTGCAGGCACATATACATATTTACTCGGTCAGGTTTGATGATAGGGTAGAA	2131429	2131528	2131379	2131431	1	DS499599	CADAFUBG00007905	2131023	2131831	AFUB_079680	3578	399	19153	No_constitutive_exon_found_in_species
GCAGACTATTCTCTCCGTGTCTATGGCGTGCTGATCTGATGTGGGACTAGGG	2161715	2162040	2161665	2161717	1	DS499599	CADAFUBG00007913	2161044	2162606	AFUB_079760	3578	399	19153	No_constitutive_exon_found_in_species
TAAGTTTTGTTCCCTCTTGTTGTCCCTAGCAGAGCTGACCTGAGGGACAGTG	2162091	2162376	2162041	2162093	1	DS499599	CADAFUBG00007913	2161044	2162606	AFUB_079760	3578	399	19153	No_constitutive_exon_found_in_species
CTGGGAATTGAAGCTCGACGGTGATCTGATTTGTTGATTCTGGGCGGTAGGC	40018	40116	39968	40020	1	DS499600	CADAFUBG00007938	39878	40322	AFUB_080100	3578	399	19153	No_constitutive_exon_found_in_species
GAGTCGTTTGATATGGATGTTCTGATCCCGGCTGACTTGGGTATGGGTAGAT	252461	252638	252411	252463	1	DS499600	CADAFUBG00007983	251069	252638	AFUB_080560	3578	399	19153	No_constitutive_exon_found_in_species
GTGCCGCCTATCCAGATTGTTTAGCTGAAGATGCACCGCAGGGTCAATAGGC	269653	269955	270005	269953	-1	DS499600	CADAFUBG00007993	269018	271798	AFUB_080660	3578	399	19153	No_constitutive_exon_found_in_species
GTACGTTATGATTCAGTGCCGTGTATCTCTCTTGCTGACAGGGGTGCAAGGT	283739	284134	284184	284132	-1	DS499600	CADAFUBG00007999	282430	284541	AFUB_080720	3578	399	19153	No_constitutive_exon_found_in_species
AAGTATCTGTCTCAGGTTCCAAGGGGATTCGTGATAGTGATCGAGGGCAGCA	470533	470962	470483	470535	1	DS499600	CADAFUBG00008063	469894	470962	AFUB_081350	3578	399	19153	No_constitutive_exon_found_in_species
ACACTTGGCGAAGTGCTAGCCCATCCACAACCACAACCTCCACAAGGGAGGC	485629	485667	485579	485631	1	DS499600	CADAFUBG00008069	484731	485667	AFUB_081410	3578	399	19153	No_constitutive_exon_found_in_species
TGTGAGATATCCCAAGACCGGATACAACGAAGTGGTGCTAATTGGGACAGGG	623412	624378	624428	624376	-1	DS499600	CADAFUBG00008126	623137	624873	AFUB_081980	3578	399	19153	No_constitutive_exon_found_in_species
CCTGTTACTTTCCCTCAAGTGGACACATACTGATTCTTCTGGGGGTGCAGCT	687252	687446	687496	687444	-1	DS499600	CADAFUBG00008147	687252	688329	AFUB_082180	3578	399	19153	No_constitutive_exon_found_in_species
GATGGCCGGTTATCAGCGTCCTATGGGCATGGGGTACATGGGTATGGGAGGA	711841	712119	711791	711843	1	DS499600	CADAFUBG00008157	711237	713289	AFUB_082280	3578	399	19153	No_constitutive_exon_found_in_species
GTGAGCTTGGCTGGGATCATTGATCGGGAAAGAATTCTGACGGGGGACAGGG	802490	802679	802440	802492	1	DS499600	CADAFUBG00008187	801876	804361	AFUB_082580	3578	399	19153	No_constitutive_exon_found_in_species
TAATCGCGATGACCTGCGGATGCGGACACAGAAAACTAACGGGTCGATAGAA	937824	938173	937774	937826	1	DS499600	CADAFUBG00008241	936662	939478	AFUB_083120	3578	399	19153	No_constitutive_exon_found_in_species
GTGAGCACGACTATTCCCCAACTCTGTACACGCTTGGGCAACCGAGCAAGCT	949229	949512	949179	949231	1	DS499600	CADAFUBG00008245	949015	950385	AFUB_083160	3578	399	19153	No_constitutive_exon_found_in_species
GATTCATCTGTCATCTATCGCACAAGATACTCACGTTCTTGGGGCAACAGCA	1019917	1020283	1019867	1019919	1	DS499600	CADAFUBG00008270	1019788	1021579	AFUB_083410	3578	399	19153	No_constitutive_exon_found_in_species
GGTTGCGCAGCCTGCATGAAATGACAATTCAGAATACTGGAAATGGGCAGAG	1242561	1242627	1242511	1242563	1	DS499600	CADAFUBG00008326	1241420	1243462	AFUB_083970	3578	399	19153	No_constitutive_exon_found_in_species
CCTCACTCGGCAGAGTCGCCGCTCCAGTCCAACACTAATTTGACGGGTAGGG	1253577	1254269	1254319	1254267	-1	DS499600	CADAFUBG00008332	1253577	1255733	AFUB_084030	3578	399	19153	No_constitutive_exon_found_in_species
AGAGTGTCTGACCGCCGTAGCAGCGTTGATATTGGACATGAGGGACCAAGGG	1256417	1256574	1256367	1256419	1	DS499600	CADAFUBG00008333	1256207	1256574	AFUB_084040	3578	399	19153	No_constitutive_exon_found_in_species
TGGGAAGCAATGGAGTCTATTATACTACGGACTTTGGGAAGCACTGAAAGCG	1312623	1312956	1313006	1312954	-1	DS499600	CADAFUBG00008356	1312623	1314423	AFUB_084270	3578	399	19153	No_constitutive_exon_found_in_species
AGTAGTGAGCCAAGGCTGATCCATGGTATTATCATATTCGCGGGCCGAAGTC	1362617	1362855	1362905	1362853	-1	DS499600	CADAFUBG00008366	1362617	1363459	AFUB_084370	3578	399	19153	No_constitutive_exon_found_in_species
TAAGTGCATTTAACTTGGTTAAGTCTATTGCACGCCGACTGGGGTGAAAGTG	1364203	1365444	1364153	1364205	1	DS499600	CADAFUBG00008367	1364018	1365626	AFUB_084380	3578	399	19153	No_constitutive_exon_found_in_species
TGTCGGTGACCAGGGCCCGATGGCTTGGCTTGGCTCTTGGGGGTATGCAGAA	1378011	1378170	1378220	1378168	-1	DS499600	CADAFUBG00008372	1376815	1379615	AFUB_084430	3578	399	19153	No_constitutive_exon_found_in_species
GTTCGAAAGATCACAAGGACTGTCTGACGGTTGGTTCACTGGTCGGGTAGAC	1376815	1376970	1377020	1376968	-1	DS499600	CADAFUBG00008372	1376815	1379615	AFUB_084430	3578	399	19153	No_constitutive_exon_found_in_species
TCTCGACGCCCTAGTCCCCAAGGTAGGTTCCCCATTGGTGCATGGGATAGGG	1383318	1383975	1384025	1383973	-1	DS499600	CADAFUBG00008374	1383318	1384879	AFUB_084450	3578	399	19153	No_constitutive_exon_found_in_species
ACAGATCAGTTTTGAAACCTGTGCAACAAGATTAACCAGTGGGACGTCAGAT	1386873	1387027	1386823	1386875	1	DS499600	CADAFUBG00008375	1386083	1387791	AFUB_084460	3578	399	19153	No_constitutive_exon_found_in_species
TACGCACTTCCGATCTGTACTCGGTGGGTGACTCGGTACTGACGGGACAGAT	1424808	1425000	1425050	1424998	-1	DS499600	CADAFUBG00008388	1424461	1426774	AFUB_084590	3578	399	19153	No_constitutive_exon_found_in_species
AAACTTTTGGATCATTTGCGATGAGGCGATCGACTAACGTGGGGCGACAGCG	1455425	1455451	1455375	1455427	1	DS499600	CADAFUBG00008397	1454665	1456242	AFUB_084680	3578	399	19153	No_constitutive_exon_found_in_species
CTGAAGCTGAGTAGCTGGCCATTTGCAAATATGATTTAACGGGACCATAGTG	1541502	1541547	1541452	1541504	1	DS499600	CADAFUBG00008430	1541303	1542577	AFUB_085000	3578	399	19153	No_constitutive_exon_found_in_species
TATGCGCGTTGCACCCATTGGACTGGTGTATTTTCGGGACATGGAGATAGCA	1550206	1550685	1550735	1550683	-1	DS499600	CADAFUBG00008434	1550206	1551297	AFUB_085040	3578	399	19153	No_constitutive_exon_found_in_species
TGAGGACCTGGCATTGACATGAGATTGCTCTGGCTGCGATGGTTGGGTAGGT	1557833	1557960	1557783	1557835	1	DS499600	CADAFUBG00008437	1556649	1557960	AFUB_085070	3578	399	19153	No_constitutive_exon_found_in_species
GTCCGGTCGCCCAACTGTCACTATAGACACAAGCCGCGAAGGGACTATAGAT	1614296	1614363	1614413	1614361	-1	DS499600	CADAFUBG00008454	1613963	1614925	AFUB_085240	3578	399	19153	No_constitutive_exon_found_in_species
GCAGTAAGTACCACAAAGCCTGTAGAATATATACAGTTAACAGGGAATAGAT	1641492	1641638	1641688	1641636	-1	DS499600	CADAFUBG00008463	1640667	1641979	AFUB_085330	3578	399	19153	No_constitutive_exon_found_in_species
TTCGTCTGGCAGATACTATAAATCTGTCGATATACTGAAGGGGAATATAGGG	1672440	1673014	1672390	1672442	1	DS499600	CADAFUBG00008472	1672038	1674404	AFUB_085420	3578	399	19153	No_constitutive_exon_found_in_species
GGCGAGGAGTATGTCCCCTTGGATTATGGCTAGAGTCATGGGGCTGACAGAT	1768221	1769452	1769502	1769450	-1	DS499600	CADAFUBG00008512	1768221	1769787	AFUB_085810	3578	399	19153	No_constitutive_exon_found_in_species
GTTGTGGTTGGCTTTGGTGGCCTTCATTTTGCAGTATGTTGCTGGGATAGTG	1817311	1817675	1817725	1817673	-1	DS499600	CADAFUBG00008533	1815999	1817870	AFUB_086010	3578	399	19153	No_constitutive_exon_found_in_species
GTAAGTCCGGTTGATTCCTCAAGAAGAATATGCACTAACGGTGGGAAAAGAC	1858357	1858414	1858307	1858359	1	DS499600	CADAFUBG00008548	1856477	1858414	AFUB_086160	3578	399	19153	No_constitutive_exon_found_in_species
AAGTTTCTCGCTCCGCGCAGAATCAACTGTGTTCTAACCTGGGACGACAGGC	1872622	1872825	1872875	1872823	-1	DS499600	CADAFUBG00008554	1871322	1874587	AFUB_086220	3578	399	19153	No_constitutive_exon_found_in_species
GTGCTGACTCTCACTATGCAACGCGGACAAATCTCTGGGTAATCGGGAAGGA	1883975	1884056	1884106	1884054	-1	DS499600	CADAFUBG00008558	1883786	1884938	AFUB_086260	3578	399	19153	No_constitutive_exon_found_in_species
AGGACTGCTAGTTTGCTGCTAGAGGATGACCGGGGTACAACGGGAGTTAGAG	46917	47121	47171	47119	-1	DS499601	CADAFUBG00008585	46917	48036	AFUB_086730	3578	399	19153	No_constitutive_exon_found_in_species
TCAGTTTCTCGATCAGCCGTCGGGGTTGTTGGTGCTGCGAGTGTGGGCAGCA	142636	142862	142912	142860	-1	DS499601	CADAFUBG00008622	142636	142932	AFUB_087100	3578	399	19153	No_constitutive_exon_found_in_species
TCAAGCGTCAACCGCAGAGTGCAAATGTATGCTCATCGTAACGGGTGCAGTG	202280	202613	202663	202611	-1	DS499601	CADAFUBG00008646	201424	202838	AFUB_087340	3578	399	19153	No_constitutive_exon_found_in_species
TCTGCACTAACTGGCCGAGCTAACTATTGTTTTTTTCCCTGGGGGTACAGGC	349768	350722	349718	349770	1	DS499601	CADAFUBG00008704	349566	352342	AFUB_087900	3578	399	19153	No_constitutive_exon_found_in_species
CAGAGCAGAATACACGATTCTCCTGGGAAAAAAAACTGACATGGGGATAGAT	409022	409108	408972	409024	1	DS499601	CADAFUBG00008728	408310	410103	AFUB_088140	3578	399	19153	No_constitutive_exon_found_in_species
CCGCCAATGAATCATACATATATTATTGTACGCCTACTGCCGGGGAACAGAC	474124	474430	474480	474428	-1	DS499601	CADAFUBG00008750	474124	474910	AFUB_088360	3578	399	19153	No_constitutive_exon_found_in_species
TGTTGACTCGTCCATAATAGCCAAGCAGTGCTACAACTGCCAGGGACTAGGC	585909	585998	585859	585911	1	DS499601	CADAFUBG00008788	585540	586575	AFUB_088740	3578	399	19153	No_constitutive_exon_found_in_species
AGACCCCCCCGTTCATCATTGTGGTGTATTTGTTGCTAACGCTGGGACAGTG	635709	636178	636228	636176	-1	DS499601	CADAFUBG00008806	634105	638424	AFUB_088920	3578	399	19153	No_constitutive_exon_found_in_species
TTTCAGTCAAGTGCCCCGCCTGGTCCTGAATATCTGACCAAGGGTTATAGTC	635062	635647	635697	635645	-1	DS499601	CADAFUBG00008806	634105	638424	AFUB_088920	3578	399	19153	No_constitutive_exon_found_in_species
GCGGCAGTTTCTCTGAATGACAACGAGCTCTTTACTGACTGGGAATTCAGTT	915585	916033	915535	915587	1	DS499601	CADAFUBG00008877	915003	916369	AFUB_089630	3578	399	19153	No_constitutive_exon_found_in_species
CTGATTCGTCTCTGTACATCTTTGATATGGTACTCACCAAGGGCCAACAGGC	1069206	1070209	1070259	1070207	-1	DS499601	CADAFUBG00008936	1069206	1072287	AFUB_090220	3578	399	19153	No_constitutive_exon_found_in_species
GCGTTCATCACCCTTCCCGCTGAACCAAACAGTGCTAACCGGGTCAAAAGTG	1120082	1120829	1120032	1120084	1	DS499601	CADAFUBG00008949	1119437	1120829	AFUB_090350	3578	399	19153	No_constitutive_exon_found_in_species
CAACTATACCGCCACTGCAATATCCAGCCAAATTCACCGTGGGGTATCAGCC	1161134	1161597	1161084	1161136	1	DS499601	CADAFUBG00008963	1160805	1162168	AFUB_090490	3578	399	19153	No_constitutive_exon_found_in_species
ATGAGGTTTGTTTATTCCATGCGGAGGAGCGTTGCTGATGGGAGTTATAGCT	1177794	1177867	1177744	1177796	1	DS499601	CADAFUBG00008971	1177314	1177988	AFUB_090570	3578	399	19153	No_constitutive_exon_found_in_species
TACTTCCCTCGTTCATAGGCTGCTTCGAGCTCACGTGCTAAGGGGTATAGGG	1199793	1199878	1199743	1199795	1	DS499601	CADAFUBG00008979	1199630	1202049	AFUB_090650	3578	399	19153	No_constitutive_exon_found_in_species
ACGCCTGGTGATCTCGGGACAGGTGCGACGAGTTCAGCTGACGGGAGTAGGA	1203110	1203327	1203060	1203112	1	DS499601	CADAFUBG00008980	1202187	1204398	AFUB_090660	3578	399	19153	No_constitutive_exon_found_in_species
CTTTCTCGACCCTCGGCAGGATAGTGTACCTTCTAACGGGAAGTATATAGGA	1275365	1276006	1276056	1276004	-1	DS499601	CADAFUBG00009005	1274476	1277287	AFUB_090910	3578	399	19153	No_constitutive_exon_found_in_species
TTGCGTCACCCTGATGGGTTACCTTGGATTCTGCTGCATGCGGGTTGAAGAC	1490958	1491229	1490908	1490960	1	DS499601	CADAFUBG00009077	1490714	1491229	AFUB_091640	3578	399	19153	No_constitutive_exon_found_in_species
TGGCATCATCGATGAGGGTATGAGGGTCGCTGATGATATCTGACGGGCAGGT	1504972	1505143	1504922	1504974	1	DS499601	CADAFUBG00009082	1503986	1505737	AFUB_091690	3578	399	19153	No_constitutive_exon_found_in_species
TGCTGCGACTGCTGCAACCACAACATTATGCAATCCCCCACCGTGGGAAGGC	1597029	1597976	1596979	1597031	1	DS499601	CADAFUBG00009123	1596638	1597976	AFUB_092100	3578	399	19153	No_constitutive_exon_found_in_species
ACTTGATCCGCAGGCCATTGTTACAACTGCACCGACGATTGAGGGTGCAGTA	1757103	1757224	1757053	1757105	1	DS499601	CADAFUBG00009173	1755546	1757224	AFUB_092610	3578	399	19153	No_constitutive_exon_found_in_species
GTACTCCAGCGACATCATCTTCTCGGGTAGTTTTTCGAATATGGGAGCAGTG	1818921	1818979	1818871	1818923	1	DS499601	CADAFUBG00009192	1816388	1818979	AFUB_092800	3578	399	19153	No_constitutive_exon_found_in_species
AAGCGCATTGAGAAGCTTATCGGTATAGATTGGTACTGATAGGGTAGCAGAA	33540	33585	33490	33542	1	DS499602	CADAFUBG00009199	32257	33585	AFUB_092960	3578	399	19153	No_constitutive_exon_found_in_species
AAACGAACTCGAATGCCCCTTCTATGTCCCTTCAGCTAATGGGTTCAAAGGG	103756	103902	103952	103900	-1	DS499602	CADAFUBG00009225	103756	105348	AFUB_093220	3578	399	19153	No_constitutive_exon_found_in_species
CGGGTGCTCCGAGTACTTAACATGCACGGTATATGCTGACAGCGGGATAGTC	127605	130311	127555	127607	1	DS499602	CADAFUBG00009236	127107	131123	AFUB_093330	3578	399	19153	No_constitutive_exon_found_in_species
ATCCATGATATAAAGCTTTGTCGTAACTAACAACCGATTGATTGGGACAGCT	183860	183972	184022	183970	-1	DS499602	CADAFUBG00009253	183139	184082	AFUB_093500	3578	399	19153	No_constitutive_exon_found_in_species
TCCTGCTGCGGACGTTGAGGGCTGGAAGGGCTGACTGGAAATGGGAGTAGAC	188044	188242	187994	188046	1	DS499602	CADAFUBG00009256	187537	188242	AFUB_093530	3578	399	19153	No_constitutive_exon_found_in_species
TCGAACAAGGGGATCTTCCCTATTTCCTGGGAGTCACTGATTGGGAACAGTA	285696	285961	285646	285698	1	DS499602	CADAFUBG00009286	285267	286432	AFUB_093830	3578	399	19153	No_constitutive_exon_found_in_species
GGAAGATCCTCCCTTTGGCTATCAAAACCTCTCTGACGGGGACCAAATAGGG	435526	435942	435476	435528	1	DS499602	CADAFUBG00009339	434662	436130	AFUB_094360	3578	399	19153	No_constitutive_exon_found_in_species
CTTTCTGTCATCTTCTTCGTATCTGGGATCGTAGACTGACAAGGGAATAGAG	444690	445570	444640	444692	1	DS499602	CADAFUBG00009342	442304	445860	AFUB_094390	3578	399	19153	No_constitutive_exon_found_in_species
CTCGCTACACTCCTCTCGCTTCGCAAGCTCGCTAACCTACTGACGGGCAGGT	517704	518151	517654	517706	1	DS499602	CADAFUBG00009372	516583	518151	AFUB_094690	3578	399	19153	No_constitutive_exon_found_in_species
CTGACGCAGACAAGACCGGGGAGAAACCGAGGGAGCGGGTGAAAATCGAGTT	528407	528605	528357	528409	1	DS499602	CADAFUBG00009375	525318	528605	AFUB_094720	3578	399	19153	No_constitutive_exon_found_in_species
AGTGCTTCTTGTTGAAGATGCCGTGAGCATCGGTTCTAATGCTAGGGCAGAA	677043	677736	676993	677045	1	DS499602	CADAFUBG00009430	675912	677993	AFUB_095280	3578	399	19153	No_constitutive_exon_found_in_species
TATGTAGGACCTTTATCTGGATCCTTGGTCAAAGTCTAATGCGGGCAAAGTG	712399	712688	712738	712686	-1	DS499602	CADAFUBG00009445	710855	713160	AFUB_095430	3578	399	19153	No_constitutive_exon_found_in_species
TGATCCTCATTAGCTTAGATTTGCAAGATTAGAAGCTAACAATGGGTCAGCT	711446	711870	711920	711868	-1	DS499602	CADAFUBG00009445	710855	713160	AFUB_095430	3578	399	19153	No_constitutive_exon_found_in_species
TTCTGATATGTCTGTTGGTACCTGTACCTATGATGCACTGAATGGGAAAGTC	808726	809111	809161	809109	-1	DS499602	CADAFUBG00009476	808726	809337	AFUB_095740	3578	399	19153	No_constitutive_exon_found_in_species
CCGTGGCACCTCGTGGACATGAGCTAGAGCCGCCGTATAGGGATGCAAAGTC	933619	933674	933724	933672	-1	DS499602	CADAFUBG00009521	933619	934916	AFUB_096190	3578	399	19153	No_constitutive_exon_found_in_species
CCCCATCGAGATGTCGCTCGATTCTTCGACTGACACTGGGATGCAAACAGGT	950977	951115	951165	951113	-1	DS499602	CADAFUBG00009526	949232	951228	AFUB_096240	3578	399	19153	No_constitutive_exon_found_in_species
CCAGGGAAGGATTACATCCTACCTCTCTACCACCAATGTTCAATTGGGAGCG	980227	980316	980177	980229	1	DS499602	CADAFUBG00009533	979950	981466	AFUB_096310	3578	399	19153	No_constitutive_exon_found_in_species
CCTGCTTGAAGGGGTATGTCTGATCATCGGCTGCTACTTTTGGGAGGTAGGC	998162	998366	998112	998164	1	DS499602	CADAFUBG00009538	997312	998366	AFUB_096360	3578	399	19153	No_constitutive_exon_found_in_species
GACCCTTTCAGTTTTCGGACTCGCGTCCAAACGAAGCTAACAGGGCGTAGGA	1042222	1042572	1042622	1042570	-1	DS499602	CADAFUBG00009550	1041096	1043038	AFUB_096480	3578	399	19153	No_constitutive_exon_found_in_species
ATTCTTATCGGTTCAAAAGATGATTCTATTTTTCGCGAATGGGATACTAGTG	1081521	1081655	1081705	1081653	-1	DS499602	CADAFUBG00009561	1081521	1082403	AFUB_096590	3578	399	19153	No_constitutive_exon_found_in_species
CTGACCTTCCCTTATATGCAGCTGCGAAAGCACGAGGGTGCGCAGGAAAGTC	1362403	1362658	1362353	1362405	1	DS499602	CADAFUBG00009660	1362035	1362658	AFUB_097550	3578	399	19153	No_constitutive_exon_found_in_species
AAAATACCTAATTACCAGTATATCGGCTTCGTCGAGGACGCATGGGGCAGAT	1526550	1527136	1526500	1526552	1	DS499602	CADAFUBG00009700	1524519	1527136	AFUB_097950	3578	399	19153	No_constitutive_exon_found_in_species
GCATGACGGCACCATATCGAGGATTACCACACAGACTGACAGGGCAACAGGT	24081	24174	24224	24172	-1	DS499603	CADAFUBG00009719	21683	30524	AFUB_098230	3578	399	19153	No_constitutive_exon_found_in_species
GTAGGGGCTAGCCCTTCTGCATCACAGTCACCAACACTCCAGTCCGGGAGTT	218320	219833	218270	218322	1	DS499603	CADAFUBG00009788	217807	219833	AFUB_098920	3578	399	19153	No_constitutive_exon_found_in_species
TGCTTCTGCGTTTGGCTTCTGTGACGTTGACGTTGGCTGATATGGGGTAGGG	240658	240679	240608	240660	1	DS499603	CADAFUBG00009795	240181	240890	AFUB_098990	3578	399	19153	No_constitutive_exon_found_in_species
TGGAGGTACGTCTGGATCAAGACTTGACTGAAAGACACTGACGGGTATAGTA	241214	241360	241410	241358	-1	DS499603	CADAFUBG00009796	241214	243361	AFUB_099000	3578	399	19153	No_constitutive_exon_found_in_species
CTCGAATTGCCCAGTTGTGTTATCTATACTGATCTGGAGGGAAATACCAGGT	279160	279889	279110	279162	1	DS499603	CADAFUBG00009809	278946	279889	AFUB_099130	3578	399	19153	No_constitutive_exon_found_in_species
AATATGCCTGGCGGGTTGAATGTGTTAGATGGGCTGACATGGGATAACAGAG	284146	286398	286448	286396	-1	DS499603	CADAFUBG00009812	284146	286829	AFUB_099160	3578	399	19153	No_constitutive_exon_found_in_species
CCCCCCAGCAACACAACAACAAACACTAACCCCCTGTGCGAGGGAAAAAGGC	330308	330795	330845	330793	-1	DS499603	CADAFUBG00009826	329813	331208	AFUB_099300	3578	399	19153	No_constitutive_exon_found_in_species
CTCATTCTCCCCCTACTCATCCTCACTCCTAATACTGATGGGATACGAAGGA	398748	399041	399091	399039	-1	DS499603	CADAFUBG00009860	398748	399218	AFUB_099640	3578	399	19153	No_constitutive_exon_found_in_species
GTGAGCTTGGTGCTGATTTATAGGATACCATAAACTAACAGGGGCTACAGGT	541948	542380	541898	541950	1	DS499603	CADAFUBG00009912	541260	543676	AFUB_100160	3578	399	19153	No_constitutive_exon_found_in_species
GTGAGAGACGAGTCGCATTCGAGCTCAGTAGCAAGCTAACAGGGAACCAGAA	52230	52763	52180	52232	1	DS499604	CADAFUBG00009955	50165	53972	AFUB_100690	3578	399	19153	No_constitutive_exon_found_in_species
ATTTTCAGGTTTTGTGGTCTGCATATGGGCTGATGCGGGGATGGATGCAGCT	195785	196133	196183	196131	-1	DS499604	CADAFUBG00010004	195785	196861	AFUB_101190	3578	399	19153	No_constitutive_exon_found_in_species
TTGTAAGATTTCTGCTTTCCCAAAATGTGATCCGCTGCTAATTGGGATAGAT	274833	275658	275708	275656	-1	DS499604	CADAFUBG00010027	274833	276309	AFUB_101420	3578	399	19153	No_constitutive_exon_found_in_species
TTCCATTCCAGTTTGTCGGTGGCTCATACTTTCGTGTTTTGGGGGGACAGCC	427767	427977	428027	427975	-1	DS499604	CADAFUBG00010086	427575	430212	AFUB_101990	3578	399	19153	No_constitutive_exon_found_in_species
