# Supplementary material for: Widespread Separation of the Polypyrimidine Tract From 3′ AG by G Tracts in Association With Alternative Exons in Metazoa and Plants
Source: Front Genet. 2019 Jan 14;9:741. doi: 10.3389/fgene.2018.00741 (PMC6339879; doi:10.3389/fgene.2018.00741)
Supplement: DATA FILE S1 — Sequences of REPAG 3′ SS from each species of fungi. [file Data_Sheet_1.zip › Supplementary data 1/Fungi_Release38_kwoniella_mangroviensis_cbs_8507.txt]

REPA_GGG_Sequence	Exon_Start	Exon_End	Pos_-50	Pos_+2	Strand	Chromosome	GeneID	Gene_Start	Gene_End	Gene_Name	Number_of_REPAs	Number_of_REPAs_has_GGG	Number_of_Intron(Intra_genic_Region)	Upstream_Constitutive_Exon
CTGGCTATGTTGAGTGGTGACAGTTGAGCTGATCTGAGTACATGGGATAGAT	65315	65514	65564	65512	-1	supercont2.1	I203_00023	63625	68224	None	6013	968	43926	No_constitutive_exon_found_in_species
AACTGAGAGGAACGTACCAAAAGTAACAGCGGCACTGATGGGTACAACAGGG	75735	75891	75941	75889	-1	supercont2.1	I203_00027	75646	77737	None	6013	968	43926	No_constitutive_exon_found_in_species
TATGCATCGGTTCTAAACTCATATATTTATTGATATATGGTGGGATGCAGAT	161867	161925	161817	161869	1	supercont2.1	I203_00054	161607	162413	None	6013	968	43926	No_constitutive_exon_found_in_species
TTTAGTATACTTACCGAATGAACCGATTTCTTTTGGATGGGGTGGATTAGCA	164976	165047	164926	164978	1	supercont2.1	I203_00056	164390	165770	None	6013	968	43926	No_constitutive_exon_found_in_species
GCTATTTTACGCAAACTGACAAAATGCGAACTTATTTTTTGGGATGATAGAT	176751	177227	177277	177225	-1	supercont2.1	I203_00061	176118	178438	None	6013	968	43926	No_constitutive_exon_found_in_species
TCCATCTCTTAGATCTTCGATCTTCTGGAGCTGATAAAGGGGAAACATAGTT	216228	218507	216178	216230	1	supercont2.1	I203_00074	215811	219242	None	6013	968	43926	No_constitutive_exon_found_in_species
TTGTACAACAAAGGGATTATATGGCTAACGTGCCTTTTTGCTGGGGATAGAA	235196	235223	235146	235198	1	supercont2.1	I203_00079	234592	235223	None	6013	968	43926	No_constitutive_exon_found_in_species
GCGACAACCTTCATCCATCAACGACATACCAATTATACCGGGCAGATTAGAT	235551	236250	236300	236248	-1	supercont2.1	I203_00080	235551	236508	None	6013	968	43926	No_constitutive_exon_found_in_species
GTAAATTCAACAAGGAATATACTAAATAGCCCATATTTGGGCTGTAAAAGCT	245191	245260	245141	245193	1	supercont2.1	I203_00083	242483	245407	None	6013	968	43926	No_constitutive_exon_found_in_species
CGGTGTTGGAGCAAACGAGGAGTTGGAAGGTCTGAAAGGGAAGACTAAAGCA	252644	252676	252594	252646	1	supercont2.1	I203_00086	251027	254380	None	6013	968	43926	No_constitutive_exon_found_in_species
AGCATTTAGTCCTTTTACTTGGGATAATTTCATGCTGACATGGGGATTAGGC	282183	282606	282133	282185	1	supercont2.1	I203_00097	279898	287708	None	6013	968	43926	No_constitutive_exon_found_in_species
AATCTACCATAAGGACTGCCGGACTGACAAATACTCACGGGGATATAAAGAT	342037	342192	342242	342190	-1	supercont2.1	I203_00114	341805	342443	None	6013	968	43926	No_constitutive_exon_found_in_species
ATCGATGCTCAGCTATTAATTTACTGACTGTGTCAATGGGGTGGTGGTAGAT	351403	351566	351616	351564	-1	supercont2.1	I203_00118	351116	353555	None	6013	968	43926	No_constitutive_exon_found_in_species
CTAGAAATACTGACTTGGATTTGGGACATAAACCAACAATGGGATAATAGGA	359521	359536	359471	359523	1	supercont2.1	I203_00120	359268	360636	None	6013	968	43926	No_constitutive_exon_found_in_species
ATTGAAGCGACTGTCGGACTAAGGCTGATACGTCTTGATATTGCAGGGAGAT	366954	367348	367398	367346	-1	supercont2.1	I203_00124	366547	370251	None	6013	968	43926	No_constitutive_exon_found_in_species
GTGAAAGATCCGATCGGAGATCTAATCGATGATCTCAGTGGGATGTATAGGA	389782	390028	389732	389784	1	supercont2.1	I203_00132	389507	390028	None	6013	968	43926	No_constitutive_exon_found_in_species
TGGCTCGTATTACATAAAGAACATGAGAGCTGACACCCTAAGCTGGGCAGGG	463802	463904	463752	463804	1	supercont2.1	I203_00162	462734	465266	None	6013	968	43926	No_constitutive_exon_found_in_species
ATGGTCGATACAGTGTCCCATGCTTAAGCTGATTTCATTGGGATGATCAGGT	478898	479038	479088	479036	-1	supercont2.1	I203_00168	476998	481112	None	6013	968	43926	No_constitutive_exon_found_in_species
CATATACTTGAGAGTGAGATAGCTCACAGATAATATGGGTTGGACGATAGGT	500227	500289	500339	500287	-1	supercont2.1	I203_00175	499530	502745	None	6013	968	43926	No_constitutive_exon_found_in_species
CTTAATTGACTAAAAGCGGTTTCTATCCGTCAAAACTGACAGGGGAACAGCT	508948	509176	508898	508950	1	supercont2.1	I203_00177	506809	510592	None	6013	968	43926	No_constitutive_exon_found_in_species
ATCATCGGCCAGGACATGTAGCTCATTTCATTTTAATGGTGGGTTGACAGAC	515961	516027	515911	515963	1	supercont2.1	I203_00181	514674	516261	None	6013	968	43926	No_constitutive_exon_found_in_species
TTGTCTTAATATATATGACGATTTTGGCGGCTGATTGGACGGGCATGTAGGA	603137	603281	603331	603279	-1	supercont2.1	I203_00214	603137	604428	None	6013	968	43926	No_constitutive_exon_found_in_species
TGTAATGTAATGGGAGATACAATGCTAATTCACTGATGAATGATGGGTAGAT	650629	650712	650762	650710	-1	supercont2.1	I203_00232	650068	651507	None	6013	968	43926	No_constitutive_exon_found_in_species
ACTCAGCAAGAGAACTGCATTGCTCACTGAGTACATTCCGGCGGGTGAAGCT	713395	713552	713345	713397	1	supercont2.1	I203_00253	712978	716420	None	6013	968	43926	No_constitutive_exon_found_in_species
ATTGCGCAGTCCAGCCCAGCTGATAAGTATCACTAACTTGGGTGGGATAGAC	713693	713719	713643	713695	1	supercont2.1	I203_00253	712978	716420	None	6013	968	43926	No_constitutive_exon_found_in_species
ACTATGGGGTCTGGGATGGGAATATGCTGACGGGTGATCATATGGGACAGCT	718900	718942	718850	718902	1	supercont2.1	I203_00255	718502	719262	None	6013	968	43926	No_constitutive_exon_found_in_species
TGATAGATGGAGAGTGGTACACATTTGAGCTGACGGTTGAAGGGGAACAGCA	758165	758542	758115	758167	1	supercont2.1	I203_00267	757721	759718	None	6013	968	43926	No_constitutive_exon_found_in_species
CTCAATCTCACGGACAGAATGGGATTGGGGATGGGGATGGGAATGTGGAGAA	758599	758881	758549	758601	1	supercont2.1	I203_00267	757721	759718	None	6013	968	43926	No_constitutive_exon_found_in_species
AAGTAGTCGTCGAGGTATCAGAATGAAGCTGACATTTGGGAAATGATCAGTT	785178	785225	785128	785180	1	supercont2.1	I203_00277	784893	787314	None	6013	968	43926	No_constitutive_exon_found_in_species
ACATATAACATGAATGACTAATGCATATGTCTGTTTTGTGCGATGGGTAGAG	795870	796431	795820	795872	1	supercont2.1	I203_00281	795572	797504	None	6013	968	43926	No_constitutive_exon_found_in_species
TGAATGAAAAGAAGGAGAGCTGATGAGATTGCGAATGTTTGATTGGGTAGAC	797403	797504	797353	797405	1	supercont2.1	I203_00281	795572	797504	None	6013	968	43926	No_constitutive_exon_found_in_species
GTGTCTCGCTATTTCAGTGGGTTCGATACCGGCTCTGACAGGGATACCAGCT	840096	840195	840046	840098	1	supercont2.1	I203_00298	839205	840790	None	6013	968	43926	No_constitutive_exon_found_in_species
GTTCCAATGTACACGAATGCGGCCACGCGAGGAGGTATCGAGGGGGACAGCG	865111	865619	865669	865617	-1	supercont2.1	I203_00310	863858	866829	None	6013	968	43926	No_constitutive_exon_found_in_species
TACCCTTCTCCCTTATAGACCGCTTGATTGATAGTCCGACGGGATTAAAGGC	916783	916927	916733	916785	1	supercont2.1	I203_00333	916441	917701	None	6013	968	43926	No_constitutive_exon_found_in_species
ACAATGACGAGACCGATGTAGCTGATATAATGCTGATACTGGGATAACAGAT	928895	928936	928986	928934	-1	supercont2.1	I203_00337	928310	929150	None	6013	968	43926	No_constitutive_exon_found_in_species
TCCCGACTAAATAATTGACCATGGTCAATTCACTGACCACGGGTTGATAGCA	940984	941049	941099	941047	-1	supercont2.1	I203_00340	938899	941423	None	6013	968	43926	No_constitutive_exon_found_in_species
AGCACTGATGGAGATACTGATATATTACGTTACCTTGTATGGGCGAATAGCA	999048	999295	999345	999293	-1	supercont2.1	I203_00361	996675	999442	None	6013	968	43926	No_constitutive_exon_found_in_species
TATGAAGCGGTACATCGGATGAAGCTGATGGCAAGATGGGATGAAAATAGTC	1009306	1009396	1009256	1009308	1	supercont2.1	I203_00364	1008889	1010896	None	6013	968	43926	No_constitutive_exon_found_in_species
GGCTAATGCAAATGCAAATGCTGATGCTGATGCTGGTGTCGTTGGGATAGGT	1049789	1049834	1049739	1049791	1	supercont2.1	I203_00378	1048989	1050178	None	6013	968	43926	No_constitutive_exon_found_in_species
TGAAGCTATACACAGATATATGTCGCATAACTCACACATTTGGGATATAGCG	1064666	1064792	1064842	1064790	-1	supercont2.1	I203_00386	1062342	1065814	None	6013	968	43926	No_constitutive_exon_found_in_species
TCTTGATGAGTGTAGTTGTTTTGCTAATTTTGATTTTTGGTGGTGGGCAGCA	1073021	1073187	1072971	1073023	1	supercont2.1	I203_00388	1070921	1073497	None	6013	968	43926	No_constitutive_exon_found_in_species
CAGATTGTACATGATATGGGAACTGACGTGTTTACTGGATGATGGGACAGTG	1134095	1134423	1134045	1134097	1	supercont2.1	I203_00407	1133566	1137801	None	6013	968	43926	No_constitutive_exon_found_in_species
ATGTCGATGTTGAGGACGATATAGCTGATGTCTATCTTTGGGGATCACAGTA	1185786	1186057	1185736	1185788	1	supercont2.1	I203_00420	1181420	1186253	None	6013	968	43926	No_constitutive_exon_found_in_species
CCAGATCCATCGAAGAGAAGTAGCTGATGTATCATATGCTATGGGATTAGAC	1193239	1193328	1193189	1193241	1	supercont2.1	I203_00423	1192258	1194069	None	6013	968	43926	No_constitutive_exon_found_in_species
GATTTCTCCCCAAATGGCAGACCGGGCTGACATATTTGTGGGTGATATAGTA	1198266	1198601	1198651	1198599	-1	supercont2.1	I203_00425	1197201	1199036	None	6013	968	43926	No_constitutive_exon_found_in_species
CAGAATGAACAGAGTAATTCAAGCTGAAGCCGCTTCTGTGGGGCGTAAAGCT	1237686	1237873	1237923	1237871	-1	supercont2.1	I203_00439	1233100	1238076	None	6013	968	43926	No_constitutive_exon_found_in_species
AAGGGAGTCGAAGATGGCTGATGCTCTTGTGTTATTGTAGGGATCCGAAGGA	1237499	1237612	1237662	1237610	-1	supercont2.1	I203_00439	1233100	1238076	None	6013	968	43926	No_constitutive_exon_found_in_species
TCTTTGGAGATCTTAGACAAATAGCATTGACTGACGTGTTGGGGCGATAGGA	1234377	1234507	1234557	1234505	-1	supercont2.1	I203_00439	1233100	1238076	None	6013	968	43926	No_constitutive_exon_found_in_species
TCATGATCGATATGAGACCAAGTGGCTGATATGATTCGGTTGGGATGTAGGA	1260691	1260727	1260777	1260725	-1	supercont2.1	I203_00452	1260691	1262869	None	6013	968	43926	No_constitutive_exon_found_in_species
TCCGCCCCACAGCTCCAGTTTGGCTCATGAACTGATTCGGGATGAAATAGAT	1270590	1270778	1270828	1270776	-1	supercont2.1	I203_00457	1269660	1270867	None	6013	968	43926	No_constitutive_exon_found_in_species
TTTGTATGAAGACAGGAGTCAAGCTGATTTAGGTGCAAATTGGGATGTAGGT	1289095	1289164	1289045	1289097	1	supercont2.1	I203_00466	1287387	1289623	None	6013	968	43926	No_constitutive_exon_found_in_species
TAAATTGACTGTGAGCAGAAGTGGTGTATTTGGCTGATTAGGGAGTGTAGAC	1316574	1316670	1316524	1316576	1	supercont2.1	I203_00479	1315470	1317147	None	6013	968	43926	No_constitutive_exon_found_in_species
CTTTCTGCTATCTCATCTAATATGATGACTGATGTTTCGTGGGATCGTAGAT	1350310	1350351	1350260	1350312	1	supercont2.1	I203_00495	1349799	1351920	None	6013	968	43926	No_constitutive_exon_found_in_species
CACTCGCCTAGAAGTGATGCTGATGAAATGGTTTGGATTGGGCGAAATAGAA	1383881	1385980	1383831	1383883	1	supercont2.1	I203_00506	1383455	1386617	None	6013	968	43926	No_constitutive_exon_found_in_species
GTGAATAGGCGGATTGGAGCATGCTGCTCTTCAAATGGGAGGATATACAGGA	1410162	1410276	1410326	1410274	-1	supercont2.1	I203_00512	1409778	1410921	None	6013	968	43926	No_constitutive_exon_found_in_species
TATAATCTCTCTAATGAGGATAGTGCTAATCGTTGTTTTTGGGGAGATAGGA	1415001	1415189	1414951	1415003	1	supercont2.1	I203_00513	1412342	1415690	None	6013	968	43926	No_constitutive_exon_found_in_species
AACCGAGGAAGGGGGTTTACCGGGCTGACAATGTGTGAGGGATGAAATAGAT	1419411	1419568	1419618	1419566	-1	supercont2.1	I203_00514	1416120	1419835	None	6013	968	43926	No_constitutive_exon_found_in_species
CCAGATATGTCACGGATGAAATAGACTGATGAGGTTACCCATGAGGGTAGAA	1420728	1421095	1420678	1420730	1	supercont2.1	I203_00515	1420345	1422776	None	6013	968	43926	No_constitutive_exon_found_in_species
CATGATGATGTTTTGTTCGCTGATCATAATTGCATTACTTCGGGATATAGAT	1471135	1471195	1471245	1471193	-1	supercont2.1	I203_00532	1471135	1473694	None	6013	968	43926	No_constitutive_exon_found_in_species
TCTTATATGTACTATGCGTCCTGCTGATGCTGGCGTTGATATGGGATTAGGT	1490818	1491067	1491117	1491065	-1	supercont2.1	I203_00540	1489211	1491369	None	6013	968	43926	No_constitutive_exon_found_in_species
AAGAGGCGTCACGAGGCGTCACGACTGACAATTGTTTTGGGATGCGATAGGA	1545713	1545944	1545663	1545715	1	supercont2.1	I203_00564	1545091	1547297	None	6013	968	43926	No_constitutive_exon_found_in_species
TCCGGTCTAATTTCGAGGAAAACTAACTAATGACATGATCAATGGGACAGTA	1652592	1652748	1652542	1652594	1	supercont2.1	I203_00603	1648638	1652748	None	6013	968	43926	No_constitutive_exon_found_in_species
AGTGCTGCACTGACCATCATCATCATTGTATTCGTCCACTGGGTACACAGTC	1700375	1700680	1700730	1700678	-1	supercont2.1	I203_00622	1700375	1701199	None	6013	968	43926	No_constitutive_exon_found_in_species
TGAGCTTCGAGCCAAGAGATGGTGGATTTAGCTAATGCTAGGGATGATAGAT	1729561	1729669	1729511	1729563	1	supercont2.1	I203_00631	1729122	1732295	None	6013	968	43926	No_constitutive_exon_found_in_species
TCCCACTGAACTGAGGTGATCATCTGATCTGTGTGGGGGAAACAACGCAGAA	1735240	1735321	1735190	1735242	1	supercont2.1	I203_00632	1733530	1735541	None	6013	968	43926	No_constitutive_exon_found_in_species
TCTCTAAAGCTTTCTGGGACACTGACGTTTGTTCACGGGTGGTACTGAAGGG	1752427	1752527	1752577	1752525	-1	supercont2.1	I203_00639	1751974	1753226	None	6013	968	43926	No_constitutive_exon_found_in_species
CTCCACGCACGTGTAGCGATCGATATTGATTACGATTGTGGGATAACTAGAT	1757326	1757566	1757616	1757564	-1	supercont2.1	I203_00642	1757326	1760073	None	6013	968	43926	No_constitutive_exon_found_in_species
TGGTAGAGTACTTGGCCGCCTCTTTTTGCTAATGTTTCTGAGGGAGGTAGCA	1762507	1763017	1763067	1763015	-1	supercont2.1	I203_00643	1760636	1763718	None	6013	968	43926	No_constitutive_exon_found_in_species
ATCGAGGGGCGGTTTGATAGTCAAGGTGCTGATGAGTGATTGGGAGATAGGT	1824094	1824123	1824173	1824121	-1	supercont2.1	I203_00667	1822740	1824451	None	6013	968	43926	No_constitutive_exon_found_in_species
GTAGCCGTCCAAAAGTCAGCTCTCTAATGTATTTCTTGTTTGGGCGATAGGC	1837582	1837654	1837704	1837652	-1	supercont2.1	I203_00670	1836672	1839192	None	6013	968	43926	No_constitutive_exon_found_in_species
CAAATTTTGCATGCAGTGTCTGAAGCTTACATTCGTTAACTGGGATATAGGG	1846383	1846440	1846333	1846385	1	supercont2.1	I203_00672	1843782	1846440	None	6013	968	43926	No_constitutive_exon_found_in_species
GTGTTGTCCAGAGAGCGAATGAGTTAATATACTATACGTGGGACATATAGCA	1867813	1867891	1867763	1867815	1	supercont2.1	I203_00681	1867172	1869560	None	6013	968	43926	No_constitutive_exon_found_in_species
TGTCAATACAACAGGGATCATGTAAGCTGATGGATGTTTGGGTGTGACAGAC	1869497	1869560	1869447	1869499	1	supercont2.1	I203_00681	1867172	1869560	None	6013	968	43926	No_constitutive_exon_found_in_species
CCCCTTAATTGAGAGTTCAATCGCTGACTATTCTGAATTGGGGTATATAGTC	1870438	1870502	1870388	1870440	1	supercont2.1	I203_00682	1870129	1870823	None	6013	968	43926	No_constitutive_exon_found_in_species
GTCAGATTGGTCGCAAAGGATTGAAGCCTTTAGCTGATGGGCAAATATAGGT	1896071	1896210	1896021	1896073	1	supercont2.1	I203_00693	1895257	1899947	None	6013	968	43926	No_constitutive_exon_found_in_species
GTTTGGTCTGTACACACAGTATACTGATATATTGTTAAATTGGGAAATAGGC	1900444	1900498	1900548	1900496	-1	supercont2.1	I203_00694	1900444	1903249	None	6013	968	43926	No_constitutive_exon_found_in_species
GGGTGTTGCACTCGAGATTGGACATTGTAGCTGATGCACCATGGGAATAGGG	1940195	1940292	1940145	1940197	1	supercont2.1	I203_00708	1940080	1942012	None	6013	968	43926	No_constitutive_exon_found_in_species
TGATGACTGTTGAGTGCTCATTCTTTTCTTTTTTATCTGGATACGGGTAGAT	1950493	1950734	1950443	1950495	1	supercont2.1	I203_00712	1948737	1950734	None	6013	968	43926	No_constitutive_exon_found_in_species
CTTCCTGGCGTATCACATCCGTGACAATGGAGACGATCTGGGTAAGACAGAA	1966754	1966802	1966852	1966800	-1	supercont2.1	I203_00716	1966754	1968926	None	6013	968	43926	No_constitutive_exon_found_in_species
ATGAGGGACGATGATGGAAGCTGAAATTGATGTATATATAATGGGAATAGCA	1973630	1973796	1973580	1973632	1	supercont2.1	I203_00720	1972801	1973796	None	6013	968	43926	No_constitutive_exon_found_in_species
TCACCCTTTTGTTCTTCGTTGCTGATGATATGCTATGGCGGGTTGGGTAGAT	1994892	1995005	1994842	1994894	1	supercont2.1	I203_00728	1992146	1995005	None	6013	968	43926	No_constitutive_exon_found_in_species
TAAACACAATAAATCAGCTCGTCAACCTGACTGATAATGGGTGAATATAGGC	2019372	2019549	2019322	2019374	1	supercont2.1	I203_00737	2018921	2020451	None	6013	968	43926	No_constitutive_exon_found_in_species
ACCCACCTAATCATATATACTGAAGACCTAAGCTGACAGTTTGAGGGCAGAA	2044519	2044572	2044469	2044521	1	supercont2.1	I203_00746	2043789	2045595	None	6013	968	43926	No_constitutive_exon_found_in_species
CTCTTCATACTAGTAAGATTTTAGCTGATGAGTTGATACGGGATATATAGAT	2045895	2046033	2046083	2046031	-1	supercont2.1	I203_00747	2045895	2048660	None	6013	968	43926	No_constitutive_exon_found_in_species
TTGAGACTTATACAGTGATATTGCTGGATATTGACATGATTGCGGGATAGGT	2106565	2106592	2106642	2106590	-1	supercont2.1	I203_00767	2106565	2110990	None	6013	968	43926	No_constitutive_exon_found_in_species
TCACATTCCATATCTGTGAACGATTGTTGATGAATATAACATATGGGCAGCT	2119145	2119365	2119095	2119147	1	supercont2.1	I203_00771	2117611	2119919	None	6013	968	43926	No_constitutive_exon_found_in_species
AACATAGCATACAACAAAATATACCGAAAAATTCGCTGCTGCGGGTAAAGGA	2163965	2164318	2164368	2164316	-1	supercont2.1	I203_00783	2163965	2164668	None	6013	968	43926	No_constitutive_exon_found_in_species
TGTAATATAAGGTCGCCGATAACGATGCTGATTGTGTGGGGGTGATGTAGAA	2165868	2165924	2165974	2165922	-1	supercont2.1	I203_00784	2165422	2170626	None	6013	968	43926	No_constitutive_exon_found_in_species
GCTCACTTGCGCACGATGCATATAGCTGATATACTCTTTTCGTGGGACAGCT	2193452	2194325	2193402	2193454	1	supercont2.1	I203_00792	2192087	2196872	None	6013	968	43926	No_constitutive_exon_found_in_species
CGGATATTTTTGGATGACTATGAGCCTGGCTGATAATTTGGGAGAAACAGAT	2195242	2195471	2195192	2195244	1	supercont2.1	I203_00792	2192087	2196872	None	6013	968	43926	No_constitutive_exon_found_in_species
TCAGGTTGAGCTGATTCGTTTTGGTTGAATTGAATGGATGGGTAATGTAGCT	2209661	2210071	2209611	2209663	1	supercont2.1	I203_00799	2207626	2210071	None	6013	968	43926	No_constitutive_exon_found_in_species
TTTGCCTGTAACCAAGACTGACCTCGTTGGTATCGGTGTCGGATGGGCAGAA	2268938	2269069	2269119	2269067	-1	supercont2.1	I203_00822	2268938	2273707	None	6013	968	43926	No_constitutive_exon_found_in_species
CGATCACAGTGCAGTCTGGTAAATCAGCTGATATTGTATGAGGGGATTAGCC	2274845	2275203	2274795	2274847	1	supercont2.1	I203_00823	2274112	2275444	None	6013	968	43926	No_constitutive_exon_found_in_species
GCGATAACCGTATGTTATGACTTCGAAGCTGAATTTTTCATGATGGGCAGTT	2286441	2286541	2286591	2286539	-1	supercont2.1	I203_00828	2283093	2286747	None	6013	968	43926	No_constitutive_exon_found_in_species
TTTAGCCGATGACCGGGAGTATAAGCTGATGATATGTTGGGAAAATTTAGGG	2292902	2292962	2292852	2292904	1	supercont2.1	I203_00831	2291904	2292962	None	6013	968	43926	No_constitutive_exon_found_in_species
CTTCAGTATATCCCGAGGAAAGGCTGACCCTGATTCTTATGGGGTTGTAGAC	2455809	2455963	2455759	2455811	1	supercont2.1	I203_00895	2453622	2455963	None	6013	968	43926	No_constitutive_exon_found_in_species
CAATTGTTACAAAGAGGTCAGTGCTGATTACAGATTCCCTTTGGGAACAGTC	2460233	2460459	2460183	2460235	1	supercont2.1	I203_00897	2459704	2461267	None	6013	968	43926	No_constitutive_exon_found_in_species
GCAAGCTTGATGCCATGGGGATCAATGCTGACTGATGTTCATGTGGGTAGAT	2480800	2480855	2480750	2480802	1	supercont2.1	I203_00904	2477654	2480855	None	6013	968	43926	No_constitutive_exon_found_in_species
TATTCTGTATATCACAGTATATTGAGCTTTGCTGACACGTGTGGGTGCAGTT	2492576	2492761	2492526	2492578	1	supercont2.1	I203_00910	2492362	2492761	None	6013	968	43926	No_constitutive_exon_found_in_species
ACTCGCTTCACCCGTTACGATTAGCGTTCTGACGAAGGGAGTGGGGATAGCT	2510970	2511148	2511198	2511146	-1	supercont2.1	I203_00918	2510889	2513047	None	6013	968	43926	No_constitutive_exon_found_in_species
TTTACAGCTGTATTCTGCATGAGCTGAGTAGGATGAGGATGGGAAAATAGGA	2529666	2529750	2529616	2529668	1	supercont2.1	I203_00924	2528512	2531259	None	6013	968	43926	No_constitutive_exon_found_in_species
TAGCTATCCTGGATGGGTCGTATTTATCAGCTAACTTTTTGGGTGAACAGAG	24395	24463	24513	24461	-1	supercont2.2	I203_00936	21831	25146	None	6013	968	43926	No_constitutive_exon_found_in_species
TATACATGCTGATACGCAGCCGAGTAGCTGGCTGATGAAATGGGATGTAGGG	57874	58126	58176	58124	-1	supercont2.2	I203_00949	56439	58513	None	6013	968	43926	No_constitutive_exon_found_in_species
CTCATGATATGATACTAGTATATTGCTAATCTTTTATATAATGGGTGTAGTC	104349	104755	104299	104351	1	supercont2.2	I203_00969	102769	106486	None	6013	968	43926	No_constitutive_exon_found_in_species
TATACGTCCCTCTAGGAGAATGTCAAGCTGACGTTCTCGGGTTGATGAAGCT	128278	128523	128228	128280	1	supercont2.2	I203_00979	127522	130332	None	6013	968	43926	No_constitutive_exon_found_in_species
GTCATATCGCCATAGTCGAATGCAGCTTACTGAAAGTGTCAATGGGGCAGGT	146835	146998	146785	146837	1	supercont2.2	I203_00986	146351	151719	None	6013	968	43926	No_constitutive_exon_found_in_species
TTTCTGCCTTCTACCTGGATCTCGTTATGCTAACATCGTATAATGGGTAGTT	149371	149428	149321	149373	1	supercont2.2	I203_00986	146351	151719	None	6013	968	43926	No_constitutive_exon_found_in_species
ATAAAGAGTCATGATACTGATCTTACTCAAATGCGTTGGGTGAAATATAGAA	151023	151162	150973	151025	1	supercont2.2	I203_00986	146351	151719	None	6013	968	43926	No_constitutive_exon_found_in_species
TCTATACTTGTACTATGTGGCTGGTAGGTGCTGACCGAGGGAACCGATAGTA	210159	210170	210109	210161	1	supercont2.2	I203_01013	208746	210170	None	6013	968	43926	No_constitutive_exon_found_in_species
CAAGATTCACCCAAGCTGACCTTTGGTTTCATCTCTCTGGGCGGATGCAGCA	217700	218017	218067	218015	-1	supercont2.2	I203_01017	217700	218447	None	6013	968	43926	No_constitutive_exon_found_in_species
ATTGTCAAGGTCTGAGCTGATCTGATGTGATTGATTGTTGGTCGGGATAGTT	263942	264044	264094	264042	-1	supercont2.2	I203_01035	262696	266184	None	6013	968	43926	No_constitutive_exon_found_in_species
CTCATGTATCTTCTCTGCCTGGGTGTTGATAATTTTTGTGGGGGATATAGGA	269741	269841	269691	269743	1	supercont2.2	I203_01037	268113	271507	None	6013	968	43926	No_constitutive_exon_found_in_species
TCGTAACAAATCACTCAGATACTGATTAAATGTACACATCAAATAGGGAGAC	297194	297365	297415	297363	-1	supercont2.2	I203_01048	296325	298002	None	6013	968	43926	No_constitutive_exon_found_in_species
AGCATGAGACTACGATACGGAGCTTATCGTGTTGTCTGGGGAAATTGTAGTG	303961	304029	304079	304027	-1	supercont2.2	I203_01051	302985	307095	None	6013	968	43926	No_constitutive_exon_found_in_species
TACACCGCGTACGAACGGGCTTTCAGATCATCATATCTCAGTGGGAGGAGGG	314416	314592	314642	314590	-1	supercont2.2	I203_01055	312942	315463	None	6013	968	43926	No_constitutive_exon_found_in_species
TAAGTGGGGCTGGGCTACTTATGCGTTGCTGTGCTGAGAATGGGGCGCAGGA	384086	384191	384241	384189	-1	supercont2.2	I203_01079	383356	384772	None	6013	968	43926	No_constitutive_exon_found_in_species
GCGAAAGGTGGGTGAATCGGGTCAAGAAGCCGAGCTGATAGGGGAAATAGGT	401506	401577	401627	401575	-1	supercont2.2	I203_01087	399028	401710	None	6013	968	43926	No_constitutive_exon_found_in_species
ATGTGATATAGCTGGTTGAATGACTGATGGACTGATGTTTGGTTGGGTAGGC	444999	445081	444949	445001	1	supercont2.2	I203_01105	440396	445081	None	6013	968	43926	No_constitutive_exon_found_in_species
CAAATGTCCTTAAATGGTATTGTAATATGCTAATGGCAGAAATGGGGTAGAT	468061	468184	468011	468063	1	supercont2.2	I203_01112	465768	468824	None	6013	968	43926	No_constitutive_exon_found_in_species
TCTTAAACCTTGTCAAAACCATACTGTGCTAACGAGGGTTTGTGAGGAAGAT	509468	509551	509601	509549	-1	supercont2.2	I203_01130	507393	509684	None	6013	968	43926	No_constitutive_exon_found_in_species
AGCAATTATCAGTTTTCAATGCTCATCATCCTCCATTTTTTGGGTTAAAGGC	507851	508021	508071	508019	-1	supercont2.2	I203_01130	507393	509684	None	6013	968	43926	No_constitutive_exon_found_in_species
GAGAGAGGTGCAGGGGATTAAACTGATATGAGACCCTTACGGGATGACAGAT	513622	513783	513572	513624	1	supercont2.2	I203_01132	512720	514249	None	6013	968	43926	No_constitutive_exon_found_in_species
ATTCACAAGACGTATAGATGATAAGGCTGATCTCTTATTGGGTAATGTAGTG	523109	523127	523059	523111	1	supercont2.2	I203_01137	522776	525391	None	6013	968	43926	No_constitutive_exon_found_in_species
ATTGTTTAATCATCCTGTGACCTGATGTCCTGCATTTGGGGAAATCATAGGC	541403	541533	541353	541405	1	supercont2.2	I203_01145	540757	541533	None	6013	968	43926	No_constitutive_exon_found_in_species
CTTTTTCAGCTGAAGCACACAGACGATGGGAGCTGATCAAAGGGGAATAGGC	550836	550903	550953	550901	-1	supercont2.2	I203_01149	549511	551196	None	6013	968	43926	No_constitutive_exon_found_in_species
CTCTAACGGTAATACCCCTACTGCGAATGGCGGTAATGGGGAAGATAAAGAG	558557	558647	558507	558559	1	supercont2.2	I203_01153	557028	560083	None	6013	968	43926	No_constitutive_exon_found_in_species
CTGTCTTGTGGGTACAAGAAAGACTGATTATGTCGGGATATGGGAAATAGTT	560393	561680	561730	561678	-1	supercont2.2	I203_01154	560393	562433	None	6013	968	43926	No_constitutive_exon_found_in_species
AATAATGACCATCAATTCTATGTGAAGCTGACGAATTGCATGGGACATAGGG	574365	574431	574315	574367	1	supercont2.2	I203_01161	572492	574431	None	6013	968	43926	No_constitutive_exon_found_in_species
ACGAGGAGATGTGATAACACGTAGCTAATTCGATGAAATGGTGGGAATAGGC	587583	587679	587729	587677	-1	supercont2.2	I203_01167	587017	590005	None	6013	968	43926	No_constitutive_exon_found_in_species
TAAGTAAAATCAGCTTTATCTTCATCGGAAAGAAGCTGATGGGTGAATAGTA	638706	639160	639210	639158	-1	supercont2.2	I203_01184	632704	641856	None	6013	968	43926	No_constitutive_exon_found_in_species
ATTTCTTCAATCACACTCTCACCGCCGCTGACATGAATCTTGGGGTATAGTA	656531	657230	656481	656533	1	supercont2.2	I203_01189	654634	657230	None	6013	968	43926	No_constitutive_exon_found_in_species
TATGGCTTCATCATCCGTGATATGGGTTGAGCTGACATACGGGTGGAAAGTG	688334	688419	688469	688417	-1	supercont2.2	I203_01200	686947	688726	None	6013	968	43926	No_constitutive_exon_found_in_species
GTCGAAAAAGGTGAGTGATACATACGGCAGAACAAAGCTGACAGGGGTAGAT	701782	701935	701732	701784	1	supercont2.2	I203_01205	698063	702574	None	6013	968	43926	No_constitutive_exon_found_in_species
GGCGTGAGTCGACGGACTTATGGATGATGCTTATGCTGATGGGATGACAGGC	719541	719655	719705	719653	-1	supercont2.2	I203_01211	718271	721165	None	6013	968	43926	No_constitutive_exon_found_in_species
GTGTTTGTAAGCCTAACATAGGCTGTAAAGGACAGAACAAGGGCAGTGAGGC	760307	760394	760444	760392	-1	supercont2.2	I203_01228	759594	762761	None	6013	968	43926	No_constitutive_exon_found_in_species
GTTAATCTCATTGACTGGCATATGAGTCATCTGGCTGACTCAAGGGGTAGCA	763202	763331	763152	763204	1	supercont2.2	I203_01229	763048	764039	None	6013	968	43926	No_constitutive_exon_found_in_species
TCATTTCTCCTATACATCAAGAGGAACACTACTCATCTCAGTGGGATCAGCT	767051	767408	767458	767406	-1	supercont2.2	I203_01231	766009	767963	None	6013	968	43926	No_constitutive_exon_found_in_species
TTGCATAGATGAAGCTCGGACTGACACAATGTCGTTTTCGGGCGATATAGCG	772471	772498	772421	772473	1	supercont2.2	I203_01234	771280	774225	None	6013	968	43926	No_constitutive_exon_found_in_species
GTCTTTCTGCCTTGTGAGGACGATTCAGCTGAAGAATGGGAGTGCAATAGGC	795995	796091	795945	795997	1	supercont2.2	I203_01241	791519	796510	None	6013	968	43926	No_constitutive_exon_found_in_species
TACATGCCATACCGACCCATATCTGATTGAGAAATGTCTGTGGGATATAGAT	797428	797462	797512	797460	-1	supercont2.2	I203_01242	796698	797630	None	6013	968	43926	No_constitutive_exon_found_in_species
GTATGATTTCTGATATGGTTGCTGATTGGAATCGTGTTTGGGTCAAATAGAT	810120	810329	810070	810122	1	supercont2.2	I203_01247	807891	810329	None	6013	968	43926	No_constitutive_exon_found_in_species
GATATCCACCAAAGAAGTCTTAAGCTGACTGAATTTCCGAAATGGGATAGGC	826017	826102	826152	826100	-1	supercont2.2	I203_01255	825765	828254	None	6013	968	43926	No_constitutive_exon_found_in_species
TTAGTACCGAAGAGTGTCACTCATTTGACTGACTGATGGGATGAAACTAGTC	833935	834132	833885	833937	1	supercont2.2	I203_01257	832660	834341	None	6013	968	43926	No_constitutive_exon_found_in_species
AGGTAAAGATGAATTGAACCTGAATGGAGAAGAGGAGAAGCAAAAGGGAGAT	940425	940495	940545	940493	-1	supercont2.2	I203_01297	938835	941854	None	6013	968	43926	No_constitutive_exon_found_in_species
CAAATAAAATAAGGAGATGGCTGATTCGTATTTTATTGATGTATGGGTAGGA	960374	960706	960756	960704	-1	supercont2.2	I203_01306	960118	961056	None	6013	968	43926	No_constitutive_exon_found_in_species
CAGCGACTTCAAAGGGAAGCCCAAGATTAAATACTTGATATGGGAGATAGAT	981413	981551	981601	981549	-1	supercont2.2	I203_01316	981413	982608	None	6013	968	43926	No_constitutive_exon_found_in_species
ACCAAAAGAGGATTGCTACAGCTTCTCACACTGATTATCCGGGACTGCAGAA	988771	989184	988721	988773	1	supercont2.2	I203_01319	987008	989184	None	6013	968	43926	No_constitutive_exon_found_in_species
TGTCCTAATGCTCTTGCAGCTATTTGCTGATCACGTTTCGGACGGGTCAGAT	994800	994879	994750	994802	1	supercont2.2	I203_01322	993424	995423	None	6013	968	43926	No_constitutive_exon_found_in_species
TCGAGGATACTTTCACGAGGGCAGAAAGGTGGAGCTTACAGGGTGTATAGGG	1082259	1082346	1082209	1082261	1	supercont2.2	I203_01359	1082007	1084003	None	6013	968	43926	No_constitutive_exon_found_in_species
AAGGGGATATCGAGCTGATTCAAATTTCTCTTCTCATCTGTGGTGGGTAGCA	1099873	1099929	1099823	1099875	1	supercont2.2	I203_01366	1099002	1100566	None	6013	968	43926	No_constitutive_exon_found_in_species
AGCCCAGCACAACGGTGAACTCTTACGCTAACCGTATAAACGGGAGACAGTC	1101793	1101921	1101743	1101795	1	supercont2.2	I203_01368	1101670	1102544	None	6013	968	43926	No_constitutive_exon_found_in_species
CAGGTGAGTTTTCCCATCTACAAATCAGACCAAGCTTACGTGGTGGGTAGCA	1118838	1119876	1118788	1118840	1	supercont2.2	I203_01376	1116063	1120006	None	6013	968	43926	No_constitutive_exon_found_in_species
TTGCGAGGATAGCCATCTATACATAATCGTGGAGCTGATTCGGGGACTAGAT	1138957	1139227	1138907	1138959	1	supercont2.2	I203_01384	1138567	1148819	None	6013	968	43926	No_constitutive_exon_found_in_species
AAGCACGGTGCCTCGTATCAGACTGATTAATGTGTTCTCTGGGATGATAGAG	1159209	1159374	1159159	1159211	1	supercont2.2	I203_01389	1158011	1160512	None	6013	968	43926	No_constitutive_exon_found_in_species
TCACATTAAGAGTGGCAGATGAGCTGATATGTATGGACTGTATGGGGTAGGA	1180146	1180252	1180302	1180250	-1	supercont2.2	I203_01394	1176382	1180628	None	6013	968	43926	No_constitutive_exon_found_in_species
ACACCTAGGCAACACAGCAAGACCTTGAGCTGACTTCCATGAGGGTGCAGCA	1178868	1178972	1179022	1178970	-1	supercont2.2	I203_01394	1176382	1180628	None	6013	968	43926	No_constitutive_exon_found_in_species
TGATAGTTCCATGACGGTATAATAATCAGCTGATATTGATGGTGGGCCAGCT	1246053	1246126	1246176	1246124	-1	supercont2.2	I203_01419	1243617	1246908	None	6013	968	43926	No_constitutive_exon_found_in_species
CTTGTAGTCTTGCCCTATTTATAGGACCAAGCTGACAATTGGGTATATAGTC	1244704	1244730	1244780	1244728	-1	supercont2.2	I203_01419	1243617	1246908	None	6013	968	43926	No_constitutive_exon_found_in_species
CGGCGACTATGTAAGACCGAAACAAGCAAGCTCATATCTTGGTGGGATAGGT	1312957	1313158	1313208	1313156	-1	supercont2.2	I203_01443	1312428	1315922	None	6013	968	43926	No_constitutive_exon_found_in_species
TTGTACTTCCTTCATGGTAATAAAATCTCGCTAACATGTTGGGAGTGTAGAG	1327535	1327606	1327656	1327604	-1	supercont2.2	I203_01448	1326275	1327992	None	6013	968	43926	No_constitutive_exon_found_in_species
TCCTTACGTCCATGCATCGTGTTCATACTGACATGGGGATGTGGATATAGGA	1328686	1328984	1329034	1328982	-1	supercont2.2	I203_01449	1328475	1334112	None	6013	968	43926	No_constitutive_exon_found_in_species
AGGTATGTTATTGATCGAAAGGTAAATATCGTTTTGAATTGGGATTGCAGCG	1369557	1369592	1369507	1369559	1	supercont2.2	I203_01463	1367013	1370084	None	6013	968	43926	No_constitutive_exon_found_in_species
CTATGCATTACAACCGATCAAACCCGTGTATTGATGAATTGGGATTATAGTG	1371948	1372129	1372179	1372127	-1	supercont2.2	I203_01464	1370585	1373317	None	6013	968	43926	No_constitutive_exon_found_in_species
TCCTTCGAGCATTCTCTGAGAGTTCCACAGCTGACAAGGGGAATGGTCAGCT	1384342	1384562	1384612	1384560	-1	supercont2.2	I203_01470	1382671	1385224	None	6013	968	43926	No_constitutive_exon_found_in_species
CACAATGAGGAATCACATGGATGGTGCTGATATAAGGGAAATATGGGTAGAA	1487177	1487209	1487259	1487207	-1	supercont2.2	I203_01507	1486460	1489008	None	6013	968	43926	No_constitutive_exon_found_in_species
ATGAATAATGTCATTGAATTCATGCTGAGCGATTGTGCTGTGGGATATAGCC	1567359	1568819	1567309	1567361	1	supercont2.2	I203_01537	1565048	1568819	None	6013	968	43926	No_constitutive_exon_found_in_species
ATCATGGCTGTACCTTCGTTCTACTCATTCTTCTTCTTGGGAACATACAGTA	1583897	1583956	1584006	1583954	-1	supercont2.2	I203_01545	1583225	1585043	None	6013	968	43926	No_constitutive_exon_found_in_species
TGAATCGCATGGTGTGACCCGATTAGTCAGCTGATCATCAAAGGGAACAGGA	1616933	1617095	1616883	1616935	1	supercont2.2	I203_01560	1615002	1620163	None	6013	968	43926	No_constitutive_exon_found_in_species
GGTGACATGACGATATGTCTGACGTACTATCGATTGGGTTGGATTATAAGTG	1618496	1618623	1618446	1618498	1	supercont2.2	I203_01560	1615002	1620163	None	6013	968	43926	No_constitutive_exon_found_in_species
GCTGCCTCATGATTGTATAAGTACCGATGAACTGATTGAGAAGGGTACAGCA	1625891	1625969	1625841	1625893	1	supercont2.2	I203_01563	1623968	1627116	None	6013	968	43926	No_constitutive_exon_found_in_species
GGATCTAATCTGAATCTTACTGACTATCTCTTACTTGTATGGGTGTGTAGGA	1679027	1679170	1679220	1679168	-1	supercont2.2	I203_01579	1677772	1679522	None	6013	968	43926	No_constitutive_exon_found_in_species
TTGCCATTTGGGTAGATGAAACGAGGTTAATTTCTTTCGCGAGGGATCAGTT	1703021	1703305	1702971	1703023	1	supercont2.2	I203_01587	1702535	1703305	None	6013	968	43926	No_constitutive_exon_found_in_species
CGACAATCTGGAAGTAAGATGCTGAAATATTCAATGGGATGATGAATTAGCA	1730983	1731032	1731082	1731030	-1	supercont2.2	I203_01600	1730634	1731734	None	6013	968	43926	No_constitutive_exon_found_in_species
CTGGATTCGGAGCTGCCAATGCTAACATGGATGGTACGTATGTGGGATAGAC	1738071	1738172	1738222	1738170	-1	supercont2.2	I203_01603	1737408	1738515	None	6013	968	43926	No_constitutive_exon_found_in_species
AACAGGTGAGCAGCTATGATTTTCCCGGGATACTAAAAAGGGGACAATAGGA	1751608	1751743	1751558	1751610	1	supercont2.2	I203_01608	1749987	1752652	None	6013	968	43926	No_constitutive_exon_found_in_species
TAACTCCTCAACCTTGTCTATTCATCTGATGTATCTTTTGGCGCGGGTAGCA	1778968	1779117	1779167	1779115	-1	supercont2.2	I203_01616	1776928	1779618	None	6013	968	43926	No_constitutive_exon_found_in_species
CTTTACTCCATATAATTTGCTGACCTTTCTCGTGTTTTGATAGGGCGAAGGA	1777452	1777682	1777732	1777680	-1	supercont2.2	I203_01616	1776928	1779618	None	6013	968	43926	No_constitutive_exon_found_in_species
CTATCGGCTGGAGATGTATATTGAGAATAATCTTCGGTTGGGTCAAATAGCT	1914363	1914621	1914671	1914619	-1	supercont2.2	I203_01667	1909096	1915096	None	6013	968	43926	No_constitutive_exon_found_in_species
TCATAGATATTCCGACTTTTGATCTATCTAATGTATGTTCCGGGACAAAGCT	1914207	1914291	1914341	1914289	-1	supercont2.2	I203_01667	1909096	1915096	None	6013	968	43926	No_constitutive_exon_found_in_species
TATACTTCATCCTTTAAGATGTTAACTGATTTAGTTTGGATGGGGAATAGCG	1940738	1940812	1940862	1940810	-1	supercont2.2	I203_01678	1937943	1941732	None	6013	968	43926	No_constitutive_exon_found_in_species
TGAGTTTTGCTTTCTTATAGTGAGAAGTTTCAAGCTGACTGTATGGGTAGAC	1949540	1949714	1949490	1949542	1	supercont2.2	I203_01682	1948940	1950665	None	6013	968	43926	No_constitutive_exon_found_in_species
GACCACTATTCAGAGAGGTCCCTGACTGATGGCTGTGATGGGCTGGATAGAC	1950550	1950665	1950500	1950552	1	supercont2.2	I203_01682	1948940	1950665	None	6013	968	43926	No_constitutive_exon_found_in_species
ACTGTGTTGGGAAATATCGTGTTATAAACTCATGTGTACGGGTGAACTAGGA	1951267	1951409	1951217	1951269	1	supercont2.2	I203_01683	1951142	1952302	None	6013	968	43926	No_constitutive_exon_found_in_species
ATTTCATGTAGGTTGAGCTGATGATACCCGTCTCAATATTATGGGAACAGCG	1999844	1999931	1999981	1999929	-1	supercont2.2	I203_01698	1996855	2000090	None	6013	968	43926	No_constitutive_exon_found_in_species
TTTGAGATGCCCCGCTATTGCAAACGTATGCTGATTGATACTGGGAACAGGT	2034972	2035177	2035227	2035175	-1	supercont2.2	I203_01711	2034012	2038662	None	6013	968	43926	No_constitutive_exon_found_in_species
ATCGGGAAATAGGAAATGCTGTAGCTAATTGATAGATTATTGGGATGTAGAA	2073294	2073342	2073244	2073296	1	supercont2.2	I203_01724	2071507	2073513	None	6013	968	43926	No_constitutive_exon_found_in_species
TTCAAGAGTAAGCTTTCTGCGTTAATTCATAGCAATGCGGTATGGGGAAGCT	26711	26758	26661	26713	1	supercont2.3	I203_01748	24837	27256	None	6013	968	43926	No_constitutive_exon_found_in_species
TCTACTCCACACGGTATCTGGAAATTGACTGACTCGTATCGTATGGGCAGAG	51199	51597	51149	51201	1	supercont2.3	I203_01755	49964	52044	None	6013	968	43926	No_constitutive_exon_found_in_species
CTTCTCCTTACGAGCAAAGTACAGCTCATACCAGTATCGTGGGATCGTAGAA	51666	52044	51616	51668	1	supercont2.3	I203_01755	49964	52044	None	6013	968	43926	No_constitutive_exon_found_in_species
CTTGTCCCATGTTTGAAGGAATGCTTACCAGACATTTTGGGTGATGGTAGAA	73020	73652	73702	73650	-1	supercont2.3	I203_01764	72090	78512	None	6013	968	43926	No_constitutive_exon_found_in_species
AATGACAGACAGACAGACTGATTGGTTGATGTTCTGGGGAAATGACATAGGA	86774	86970	86724	86776	1	supercont2.3	I203_01766	83669	86970	None	6013	968	43926	No_constitutive_exon_found_in_species
TTGGTTCACTTGCTGATCTTGATACCTATCCTTTCCGTTTGGGCATATAGAC	88160	88301	88110	88162	1	supercont2.3	I203_01767	87520	89433	None	6013	968	43926	No_constitutive_exon_found_in_species
TGACCGATGTTATCTCACACACCTTCTTGTGAATCGGTCGGGATATGTAGTT	88388	88462	88338	88390	1	supercont2.3	I203_01767	87520	89433	None	6013	968	43926	No_constitutive_exon_found_in_species
AAGAACAGGAAAGAGATTCATAGCTGATTGTATACCACGACGGGATACAGGG	100558	100939	100989	100937	-1	supercont2.3	I203_01774	100072	101820	None	6013	968	43926	No_constitutive_exon_found_in_species
GTGGTAAGTAGTTTGATGGCTAATGTAGACACGCTGATGTTGTGGGGTAGAC	124131	124283	124333	124281	-1	supercont2.3	I203_01782	121004	124637	None	6013	968	43926	No_constitutive_exon_found_in_species
GTGCCTAGAGCTAATTGTATACTGGGTGGATCGATGGGAAAATGAAATAGGC	136949	137041	137091	137039	-1	supercont2.3	I203_01786	136582	137703	None	6013	968	43926	No_constitutive_exon_found_in_species
CATAAAGCTCTTACAGAAGGTGCACTAATAATATATACACCGGGAAATAGCA	150098	150166	150048	150100	1	supercont2.3	I203_01790	148413	150780	None	6013	968	43926	No_constitutive_exon_found_in_species
AGCCAGAATCTTTGTTGCTGATGCTAGTATATTCATTTATTGGGATACAGCT	174134	174365	174415	174363	-1	supercont2.3	I203_01799	174134	179872	None	6013	968	43926	No_constitutive_exon_found_in_species
AGTCTATTGTCACAAATCAGCTGATATTGTTCATTTTGTTTGGGGTGTAGAG	190633	190876	190926	190874	-1	supercont2.3	I203_01804	189560	191130	None	6013	968	43926	No_constitutive_exon_found_in_species
TAGCACTTGCCACATTAGTAATAGCTAATATCTTCGCTTTGTGGGCATAGGT	194982	195060	194932	194984	1	supercont2.3	I203_01806	193345	196368	None	6013	968	43926	No_constitutive_exon_found_in_species
AAGCTGAATTGAGCTGATTTGATCGATCTGATGTGGTATGGCGGGTATAGGT	197038	197142	197192	197140	-1	supercont2.3	I203_01807	197038	198829	None	6013	968	43926	No_constitutive_exon_found_in_species
TTTATCGATAGGTGAGATGTGAAGCTGATTATTGCGGTTGGGTGGGACAGGT	203167	203234	203117	203169	1	supercont2.3	I203_01808	199614	204404	None	6013	968	43926	No_constitutive_exon_found_in_species
GAAAAGTACTGAAGATAAAAATGCTAATTGTTTCGTTGGCATGGGTATAGGC	208251	208284	208201	208253	1	supercont2.3	I203_01811	207399	208649	None	6013	968	43926	No_constitutive_exon_found_in_species
CAAAGCTGATTGGTTGTATTGGATTGGTTTGGGTTTTGTTGGGGCTGTAGAA	210886	211214	211264	211212	-1	supercont2.3	I203_01812	208830	211796	None	6013	968	43926	No_constitutive_exon_found_in_species
AAGGATATTATGCTGATTTTGATTGTGGATTTGATTGTGGATGGGTGTAGAT	208830	208866	208916	208864	-1	supercont2.3	I203_01812	208830	211796	None	6013	968	43926	No_constitutive_exon_found_in_species
GAGAATGTACGTGTAATCATAGCAGCGACTGATTGAACATTGAGGGACAGGA	255783	255811	255733	255785	1	supercont2.3	I203_01832	255366	259529	None	6013	968	43926	No_constitutive_exon_found_in_species
TCTTTCCTGACTGTGTTCTGAGGAGTTGAGTTGTATTTTTGATGGGATAGGG	265331	265949	265281	265333	1	supercont2.3	I203_01835	264569	266409	None	6013	968	43926	No_constitutive_exon_found_in_species
CTATCTTCGTGAAGCCCCGTGACTGATTGTCCAACGTAAAATGGGAATAGTT	333066	333168	333016	333068	1	supercont2.3	I203_01858	332837	334502	None	6013	968	43926	No_constitutive_exon_found_in_species
TCTTTGATAGTGACATAGGTTAATAGCTGATTTTGTGTATGGGTGTATAGAT	339019	339125	338969	339021	1	supercont2.3	I203_01859	336180	339662	None	6013	968	43926	No_constitutive_exon_found_in_species
CCTATTTTGACACTACGGAAGATCTGACGCTGATCATCTTGTGGGAATAGGT	381507	381553	381457	381509	1	supercont2.3	I203_01878	381394	382798	None	6013	968	43926	No_constitutive_exon_found_in_species
TGCAACAAAACCATTGAACGGGATAGTACTGATAAGTTGGGTGGATGTAGGA	390414	390631	390681	390629	-1	supercont2.3	I203_01881	389817	391843	None	6013	968	43926	No_constitutive_exon_found_in_species
TGTTAGTAATATATATAGGCATATGACTGAGGTGATTAATGGGAAAATAGTC	461041	461067	460991	461043	1	supercont2.3	I203_01903	460845	462842	None	6013	968	43926	No_constitutive_exon_found_in_species
TGGACCCTCCCAACATGTGGGATCGTTAGCTGATGCAGTGGGATATACAGTG	461337	461417	461287	461339	1	supercont2.3	I203_01903	460845	462842	None	6013	968	43926	No_constitutive_exon_found_in_species
CATTTTACTATCTCATCCAGAGGTCCAAGGAAACTGACATTTGGGTAAAGAG	487712	489216	487662	487714	1	supercont2.3	I203_01916	487288	489216	None	6013	968	43926	No_constitutive_exon_found_in_species
CAACGGCCGCAGGCCAACAGCAAACTGACCACTTGTTGCTGGGTACAGAGCT	497674	497849	497624	497676	1	supercont2.3	I203_01920	496741	501168	None	6013	968	43926	No_constitutive_exon_found_in_species
AGCTAGGTTGTCCATCACTTTTTGAGAATCAGCTTACGGGGCGAATATAGCT	498559	498631	498509	498561	1	supercont2.3	I203_01920	496741	501168	None	6013	968	43926	No_constitutive_exon_found_in_species
AATATATTCCTTCTCGCACTCATTCGAGCTGACACCTCTTTGTGGGATAGAC	502512	502724	502774	502722	-1	supercont2.3	I203_01921	501608	503987	None	6013	968	43926	No_constitutive_exon_found_in_species
TTCCATCTCCTCGTTGGACCTTTACTAAGCTGACTGTATACAATGGGCAGGT	575621	575692	575571	575623	1	supercont2.3	I203_01954	574692	578956	None	6013	968	43926	No_constitutive_exon_found_in_species
AGTATAGCCAGTACAAAGTCCGCCAGGTCGTGGCTGAATTCGGGGTACAGGC	610043	610132	610182	610130	-1	supercont2.3	I203_01964	607961	610632	None	6013	968	43926	No_constitutive_exon_found_in_species
TGCATGTAGCATGGTGTCGCGGCTGATACAGGATGTTTCGTGGGATGAAGAA	615520	615573	615470	615522	1	supercont2.3	I203_01967	615145	616049	None	6013	968	43926	No_constitutive_exon_found_in_species
GTCATGGGAGCATACATCGAGTGATGCTGATTAGATGTTGGGAATGATAGGG	631561	631658	631708	631656	-1	supercont2.3	I203_01971	629837	634173	None	6013	968	43926	No_constitutive_exon_found_in_species
GAGCCAACATCGTGTCGTGATATGTTAAGCTGATCAAAACGATGGGATAGGA	654855	654960	654805	654857	1	supercont2.3	I203_01977	654030	655446	None	6013	968	43926	No_constitutive_exon_found_in_species
CCCGTACTCATCACTTTATGCTTCAACTGACTTCCGACGTTGGGTCGAAGGC	663840	663886	663790	663842	1	supercont2.3	I203_01979	663031	667920	None	6013	968	43926	No_constitutive_exon_found_in_species
CAGACTTTTGGGCGAAATGATCCAGACTGATAACTCGTCCCGGGTAATAGAT	676751	676901	676951	676899	-1	supercont2.3	I203_01983	675241	678330	None	6013	968	43926	No_constitutive_exon_found_in_species
TCGTGATATGAAGTGTAATGCATAAAGCTGATAATACGTTGGGGTGATAGTG	707444	707708	707758	707706	-1	supercont2.3	I203_01995	704941	708776	None	6013	968	43926	No_constitutive_exon_found_in_species
GTGCCATACATGGGTGTCAAGCTAATAGTTTCTTTGGGTGATATGAGTAGTT	721911	721971	721861	721913	1	supercont2.3	I203_02002	721595	722330	None	6013	968	43926	No_constitutive_exon_found_in_species
CGTGTGTGCCCGGTATGATGGCTGATATACGATTTGACATGGGTGTATAGGC	724429	724447	724379	724431	1	supercont2.3	I203_02003	723028	724447	None	6013	968	43926	No_constitutive_exon_found_in_species
GACAATAAGTGATATGTATGCTGATCCTTGATTTATTTGGGATGATATAGAC	746109	746145	746195	746143	-1	supercont2.3	I203_02012	746109	747979	None	6013	968	43926	No_constitutive_exon_found_in_species
CCCTGCCCGTACTCGAGGTGATCGTATAGCTGATATCGAATGATGGGTAGGG	764031	764079	764129	764077	-1	supercont2.3	I203_02018	761484	764332	None	6013	968	43926	No_constitutive_exon_found_in_species
CTTACAACATACCAATATCGAACCTGACTTATATTGGGTGAAATGGATAGTG	770929	771030	771080	771028	-1	supercont2.3	I203_02021	769999	772709	None	6013	968	43926	No_constitutive_exon_found_in_species
GACAATTATCAATTCAGGACTGAATATGTATCTGTAAATGACGGGAACAGAT	802568	802681	802731	802679	-1	supercont2.3	I203_02031	799833	803208	None	6013	968	43926	No_constitutive_exon_found_in_species
TCGATCTCAGTGGATTTTGACTTATTTATCTTACTACAATCGGGGTATAGTG	828581	828644	828694	828642	-1	supercont2.3	I203_02041	826840	829033	None	6013	968	43926	No_constitutive_exon_found_in_species
ACAGTGTACCAACCTAACTCAGCTGGCCTATGTTGGCATGGGATATACAGAT	867619	867801	867851	867799	-1	supercont2.3	I203_02057	866541	868004	None	6013	968	43926	No_constitutive_exon_found_in_species
TCTTCTGCAAGGTCAGGTCGTCATGGCTCTGGTTGCTGATGGGTATGCAGGA	901797	901858	901908	901856	-1	supercont2.3	I203_02073	901220	903915	None	6013	968	43926	No_constitutive_exon_found_in_species
CTTATGTCTACGAAATTTGTTTAGCTAATGGTATAGGATGTGTGGGATAGAT	948447	948731	948397	948449	1	supercont2.3	I203_02089	946814	948731	None	6013	968	43926	No_constitutive_exon_found_in_species
TTTTCTGATGTACCGGGGTCAATACGATAGCTGATGGTTGGGATGATAAGAT	965002	965024	965074	965022	-1	supercont2.3	I203_02095	963276	965553	None	6013	968	43926	No_constitutive_exon_found_in_species
ACGAGCTCGCGCAGCTGTGGATATGCGCTGATCACGGGCGATGAACGCAGGT	972581	972748	972531	972583	1	supercont2.3	I203_02099	972418	974149	None	6013	968	43926	No_constitutive_exon_found_in_species
TCACCTTCAGCCGTGCCTCTTTGCTTTGCTGATCGACCGGGATTGAATAGTT	977856	977971	978021	977969	-1	supercont2.3	I203_02101	976624	978224	None	6013	968	43926	No_constitutive_exon_found_in_species
TGCGGGATATAAAGAACTGATTGTTATGATGTGTTATTTGGGGAATTGAGTA	1018803	1018838	1018888	1018836	-1	supercont2.3	I203_02120	1018572	1020794	None	6013	968	43926	No_constitutive_exon_found_in_species
GTGGTTCAAGGCAACAAAAATTGATGTCTAATTGTTTTGTAACGGGGTAGTA	1076575	1076752	1076802	1076750	-1	supercont2.3	I203_02147	1075336	1077962	None	6013	968	43926	No_constitutive_exon_found_in_species
ATTTGTATTCGAGTTGATCTATTTCAGAACTAACGCGTTTGGGTATACAGAT	1093465	1094111	1094161	1094109	-1	supercont2.3	I203_02153	1093465	1096012	None	6013	968	43926	No_constitutive_exon_found_in_species
TACACATGATGCAATATTAAGCCGTGCTGATATTGTTTACACGGGAACAGCG	1097729	1097824	1097679	1097731	1	supercont2.3	I203_02154	1096661	1098462	None	6013	968	43926	No_constitutive_exon_found_in_species
CATATCATGGGTATATCTCATCTTCAGCTGATCATGAGTCATTGGGATAGTC	1107388	1107870	1107920	1107868	-1	supercont2.3	I203_02157	1105295	1108113	None	6013	968	43926	No_constitutive_exon_found_in_species
TTTTATCTGGATTAGCCTGTCAACCAGCTGACATTTTCATCGGGATACAGAC	1149339	1149440	1149490	1149438	-1	supercont2.3	I203_02176	1149339	1151990	None	6013	968	43926	No_constitutive_exon_found_in_species
GATGCCCGAAATTATCATTACTCAGCTAACGTTGAACGAGGGGGATATAGAA	1160571	1160667	1160521	1160573	1	supercont2.3	I203_02179	1159814	1163121	None	6013	968	43926	No_constitutive_exon_found_in_species
CACATCAGGTCTTTGGAATTAGATATTGATTTTCATGGGCGTGGGTATAGGG	1161636	1162309	1161586	1161638	1	supercont2.3	I203_02179	1159814	1163121	None	6013	968	43926	No_constitutive_exon_found_in_species
GTAGAGCACCAGGAAACTGATCTAGATTTGATTTTGATTGGGTGATGTAGAC	1173726	1173773	1173676	1173728	1	supercont2.3	I203_02184	1173539	1174739	None	6013	968	43926	No_constitutive_exon_found_in_species
ATAAATACGAAGGAAGGGTTTGGTGCTGATTTCTAAATGGGGATGAATAGTG	1206254	1206307	1206204	1206256	1	supercont2.3	I203_02196	1205890	1208508	None	6013	968	43926	No_constitutive_exon_found_in_species
CGCATGTAAGTGAGAGAGGCTAATTGGTATTTCTTCTCGGGGGAATGTAGGA	1211844	1212186	1211794	1211846	1	supercont2.3	I203_02197	1208897	1212293	None	6013	968	43926	No_constitutive_exon_found_in_species
GGTTCGACTCGCTGATGAAAGAAAAATCCGAACGTCATTGGGATGAACAGCA	1235907	1235998	1235857	1235909	1	supercont2.3	I203_02207	1235627	1237172	None	6013	968	43926	No_constitutive_exon_found_in_species
GGAGTCAGAGTCACTGCTTTGGTATGGAGCTGAATATACGGTTGGGGTAGGT	1285504	1285553	1285603	1285551	-1	supercont2.3	I203_02226	1283537	1286305	None	6013	968	43926	No_constitutive_exon_found_in_species
AAGCAAGGAAGTCCCGAATCGCTGACTCTGCTCCTGGGTCACATGAATAGGA	1295027	1295118	1295168	1295116	-1	supercont2.3	I203_02230	1294739	1295248	None	6013	968	43926	No_constitutive_exon_found_in_species
ATCATTAAGATTTAGGTGTGATGGTCTGAGCTGACGAAATGGGACTGTAGGT	1340570	1340696	1340746	1340694	-1	supercont2.3	I203_02245	1337861	1341043	None	6013	968	43926	No_constitutive_exon_found_in_species
GCTTCGAGAAAAGGGCCAAGGTCAGTAAGCTGATCGATATGGTGGGATAGTG	1337936	1338089	1338139	1338087	-1	supercont2.3	I203_02245	1337861	1341043	None	6013	968	43926	No_constitutive_exon_found_in_species
GTGTATTCTGGATATCACAAACTGATGTCGTTCTTCGTTGGGAATCGCAGTC	1351731	1351795	1351681	1351733	1	supercont2.3	I203_02248	1346349	1353214	None	6013	968	43926	No_constitutive_exon_found_in_species
GTTTGAAATGATGGCATCTGATATCTTCTTCTGTTCTGTGGGAAATATAGCT	1465258	1465365	1465415	1465363	-1	supercont2.3	I203_02286	1464844	1466112	None	6013	968	43926	No_constitutive_exon_found_in_species
CTGACGATATGGTAATAGGGTGATACTGATGTCTTGGTGGGAAAATTTAGCG	1489215	1489251	1489165	1489217	1	supercont2.3	I203_02294	1483639	1489890	None	6013	968	43926	No_constitutive_exon_found_in_species
TCGCTGGCGACGAAGTAGCTGATGACTTGAATGGTGGATCGGGATGACAGGA	1539717	1539753	1539803	1539751	-1	supercont2.3	I203_02310	1537318	1540146	None	6013	968	43926	No_constitutive_exon_found_in_species
ATCTGATCCGGTGGATGGTACGGGGGACGTGCATATTGATGTGGGTATAGGA	1560856	1560996	1561046	1560994	-1	supercont2.3	I203_02316	1559391	1562081	None	6013	968	43926	No_constitutive_exon_found_in_species
TGAAGGTACAATATAGCTGATCATGAATCTGGTTGGAATGGGATGAATAGGA	1563263	1563326	1563213	1563265	1	supercont2.3	I203_02317	1562435	1565242	None	6013	968	43926	No_constitutive_exon_found_in_species
TTGGATATGGTAGATTCGAGCTAACAGTGTATTGTATTGGGATGAAATAGCA	1635012	1635041	1635091	1635039	-1	supercont2.3	I203_02343	1634228	1635187	None	6013	968	43926	No_constitutive_exon_found_in_species
TATCTCTCTGTCTTCATGGGTCCGCTGAATTGTACTTTTGGGGGATGCAGGA	1634228	1634270	1634320	1634268	-1	supercont2.3	I203_02343	1634228	1635187	None	6013	968	43926	No_constitutive_exon_found_in_species
ATCTTATACGTTCTAGTCCGGGAGCTGATGGGAGTGTGAAATCGGGATAGAA	1637470	1637545	1637595	1637543	-1	supercont2.3	I203_02344	1635931	1637796	None	6013	968	43926	No_constitutive_exon_found_in_species
CCCATATGATTGAAAATTACCAACTGATTCTAAATATCATGGGATCATAGTT	1658736	1658771	1658821	1658769	-1	supercont2.3	I203_02356	1658497	1659585	None	6013	968	43926	No_constitutive_exon_found_in_species
TGTTATTCTTCAATTTCCGGGATGCTGATCGAGCTACCTGGGGGTGTTAGGT	1724810	1725002	1725052	1725000	-1	supercont2.3	I203_02388	1723987	1725657	None	6013	968	43926	No_constitutive_exon_found_in_species
CTCCGAATCCATGTGCGTATGCTGAATGTGTTTGGGGTCGTGGGGGTTAGGT	1733727	1733817	1733867	1733815	-1	supercont2.3	I203_02390	1733727	1735833	None	6013	968	43926	No_constitutive_exon_found_in_species
AGCGTTGTTGTATTACGATTTTACTGATCTTTTGTTGTTGGGAAACATAGTA	1782866	1783217	1782816	1782868	1	supercont2.3	I203_02405	1777943	1783217	None	6013	968	43926	No_constitutive_exon_found_in_species
CGTCTGTCGTGGAAAATGGAATATAGAGCTGATATGTGATGGGCGAACAGTT	1808537	1808565	1808615	1808563	-1	supercont2.3	I203_02417	1808338	1809130	None	6013	968	43926	No_constitutive_exon_found_in_species
CCCTCCCAGCCAGCGAGAGCGTGCAGTAGCTGATCAGTGGAAGGGAATAGAT	1830100	1830175	1830050	1830102	1	supercont2.3	I203_02427	1826089	1830175	None	6013	968	43926	No_constitutive_exon_found_in_species
CCAAATCAGGTCTATGTGGCTGACCATCCTTATCGTCGTCGGTGGGATAGGT	1846722	1846781	1846672	1846724	1	supercont2.3	I203_02433	1845763	1847234	None	6013	968	43926	No_constitutive_exon_found_in_species
AGGCTGATATGGTGCGTTGAACGTGTTTTTGGCTATCTATGGGTTGATAGGT	1922858	1922928	1922978	1922926	-1	supercont2.3	I203_02467	1922649	1923281	None	6013	968	43926	No_constitutive_exon_found_in_species
CCAAAATAGAAACACTGATGATGAGCCTTAGCTGATTTATGGGTAAATAGGG	3883	3960	3833	3885	1	supercont2.4	I203_02475	3601	6005	None	6013	968	43926	No_constitutive_exon_found_in_species
TCCCTGAACAGGCTCAAGGGTGGAGCGCTGACTGATATGGATTGGGGTAGAT	51388	51410	51460	51408	-1	supercont2.4	I203_02489	50015	52063	None	6013	968	43926	No_constitutive_exon_found_in_species
TTCTTCAGAAACGTTCCAATTGCTCACATCGGATTGGGCCCCAGCGGAAGAC	91420	91555	91370	91422	1	supercont2.4	I203_02505	90783	92126	None	6013	968	43926	No_constitutive_exon_found_in_species
TCAATCCCGCTGTGGTGGCTGACTGAGCCGGAACTGAGTCTTGGGATAAGGT	94318	94399	94268	94320	1	supercont2.4	I203_02506	93471	99556	None	6013	968	43926	No_constitutive_exon_found_in_species
TTGGCAGCCAGCGTACTGTAAATACTGTAGCTGATGGGATATATAAATAGAC	146513	146564	146463	146515	1	supercont2.4	I203_02528	146247	147780	None	6013	968	43926	No_constitutive_exon_found_in_species
TAAGCCCTATTCCTTAATACGTGCTGCTTGCTCACTTAGAGGGGATATAGGA	146943	147669	146893	146945	1	supercont2.4	I203_02528	146247	147780	None	6013	968	43926	No_constitutive_exon_found_in_species
TGTCAGCTGTCCCGACCCCTTCGAAGCATCAGCTGATTCCGTTGGGATAGTG	216728	216765	216678	216730	1	supercont2.4	I203_02552	215820	217353	None	6013	968	43926	No_constitutive_exon_found_in_species
AACAAAACATGGCCTCAACACTGATACACACTTACTCTGAATGGGTATAGCC	240909	242057	240859	240911	1	supercont2.4	I203_02562	240571	242057	None	6013	968	43926	No_constitutive_exon_found_in_species
TACGCTAGCACTTCGTATAGAAACGGCGCCGCTGATGTAGGGGATGATAGAG	262108	262176	262226	262174	-1	supercont2.4	I203_02571	258232	262543	None	6013	968	43926	No_constitutive_exon_found_in_species
TGGGAGAGAGCTGATTTTCTTTTGATATGGTTGGTCTGGGTGGGCAACAGCA	282589	282853	282539	282591	1	supercont2.4	I203_02578	282418	284366	None	6013	968	43926	No_constitutive_exon_found_in_species
GATACACCTGGAACATGCCTTGCTGATTCTCTTTGGGGTGGGAACAACAGTA	293036	293167	292986	293038	1	supercont2.4	I203_02581	291934	293920	None	6013	968	43926	No_constitutive_exon_found_in_species
TCTGTTTTTTCTCGATAGAATTCTCAGCTGATCTGAAGGGGTGAGAATAGCA	311812	312163	312213	312161	-1	supercont2.4	I203_02589	311186	312692	None	6013	968	43926	No_constitutive_exon_found_in_species
TAGACCCTCTCACTGGTCGAATTTCACGCTGATGCAAAGGGAATAAATAGAT	320146	320246	320096	320148	1	supercont2.4	I203_02592	318569	324215	None	6013	968	43926	No_constitutive_exon_found_in_species
CTAGTCATGAAATTAGTGGAATGCTGATATTCTGGTTGGGAATGGTATAGCG	336672	336781	336622	336674	1	supercont2.4	I203_02596	332896	337223	None	6013	968	43926	No_constitutive_exon_found_in_species
TCACTGTCCTAAAAGTATATGATGATTATGAACTCACGAAAGGGCTACAGGT	405116	405255	405066	405118	1	supercont2.4	I203_02618	403172	405568	None	6013	968	43926	No_constitutive_exon_found_in_species
TAAATCAACCCTATAATCATATAACCAGGAAACTAATCATGGGGGTTTAGGA	429302	429607	429657	429605	-1	supercont2.4	I203_02630	428769	430314	None	6013	968	43926	No_constitutive_exon_found_in_species
CAGCATTTAAAATGGCGTCACTGAACTCTGTCTATTGTATTGGGACGTAGGA	438608	439016	439066	439014	-1	supercont2.4	I203_02633	438409	440366	None	6013	968	43926	No_constitutive_exon_found_in_species
AAGTGGACCTGTGAGTGAACGATTGTCTTGACTTTGGCTGACAGGGCTAGTG	446135	446234	446085	446137	1	supercont2.4	I203_02636	444029	447626	None	6013	968	43926	No_constitutive_exon_found_in_species
AAGGCCACCTTCAGTCCTGACGATAAGAACTGACGGGGTATGGGCAATAGGT	541513	541657	541463	541515	1	supercont2.4	I203_02673	541206	543614	None	6013	968	43926	No_constitutive_exon_found_in_species
CCAATGACCATCATCTATACGGTTGAGCTGACGTGAGATCATGGGTGAAGGC	588652	588740	588790	588738	-1	supercont2.4	I203_02692	584845	589511	None	6013	968	43926	No_constitutive_exon_found_in_species
GAGTGTATGGAGGGATGTGAGCTGATATTTAGCCGCTTGGGGTGACATAGCC	609077	609226	609027	609079	1	supercont2.4	I203_02702	608634	611160	None	6013	968	43926	No_constitutive_exon_found_in_species
CTTAACAGCTGGAATCGATGTTGATGAGTCTCCGGTTTGAATGGGTATAGAA	609301	609358	609251	609303	1	supercont2.4	I203_02702	608634	611160	None	6013	968	43926	No_constitutive_exon_found_in_species
TACTGGTAGATCGCCCAATCATAAGGGATCGATAGGGCTGGGTATAGGAGGA	617172	617389	617439	617387	-1	supercont2.4	I203_02705	615394	619106	None	6013	968	43926	No_constitutive_exon_found_in_species
GGATTGTCTTCTATCAAACAAGCTGACATAGCCATCTTTCATGGGCATAGAG	677606	677827	677556	677608	1	supercont2.4	I203_02731	676666	678100	None	6013	968	43926	No_constitutive_exon_found_in_species
AAATCAGAAATACAGTAGGTACAGATCGACTGACTATCAGGGGTACATAGGG	700744	701159	701209	701157	-1	supercont2.4	I203_02742	700744	702258	None	6013	968	43926	No_constitutive_exon_found_in_species
TTGGCCTTAGACTCATTAAGCAGAAGTTGACTGTAACGTCGGGGATATAGTG	728745	728818	728868	728816	-1	supercont2.4	I203_02753	727763	729192	None	6013	968	43926	No_constitutive_exon_found_in_species
TGAATCTGACATGGCTTTTACACGTTTATCCGATCCTTTTGGGGATATAGTG	770293	770449	770499	770447	-1	supercont2.4	I203_02768	770038	771182	None	6013	968	43926	No_constitutive_exon_found_in_species
ATGTCATTCCATTCCAAGAGACGAAGAGGACTCATAATGGGGATGATCAGGT	815863	815921	815971	815919	-1	supercont2.4	I203_02784	815391	816075	None	6013	968	43926	No_constitutive_exon_found_in_species
ACCTTTCTCCACAGCGCTGCTGAAAAGCTGATGTTGGGAGCCATAGAGAGAC	828835	828970	829020	828968	-1	supercont2.4	I203_02788	828692	829229	None	6013	968	43926	No_constitutive_exon_found_in_species
AAAGGTTGGAAACATGTATTGACTTTTTTTTTTTGTTTTTCATTGGGAAGAC	885730	886048	886098	886046	-1	supercont2.4	I203_02812	885174	886729	None	6013	968	43926	No_constitutive_exon_found_in_species
GACGAAATACAGAACTATCACTTGTACTGACTTAAATGATGGGATGGTAGAG	888050	888099	888000	888052	1	supercont2.4	I203_02813	887779	889296	None	6013	968	43926	No_constitutive_exon_found_in_species
TTGGTTTCCATAGGTGTAGCAAAATTTGACTGACTACTGTGGGATGTTAGGT	913054	913161	913004	913056	1	supercont2.4	I203_02819	911930	913161	None	6013	968	43926	No_constitutive_exon_found_in_species
AGCTAGAAGTATCTCCAACATGCGTGCAACGGCTGACGGGAATATGACAGGG	929412	929502	929552	929500	-1	supercont2.4	I203_02827	928265	930714	None	6013	968	43926	No_constitutive_exon_found_in_species
CTGCAAGTAGCGTGGGTATTGACCGATCGGCTGTGATATGGGTGATGCAGGC	937763	937793	937843	937791	-1	supercont2.4	I203_02830	937763	939957	None	6013	968	43926	No_constitutive_exon_found_in_species
CGACCAGTTGACATGATTGTCAGGCTGATAATTTGTGTTCAATGGGATAGGG	941964	942139	941914	941966	1	supercont2.4	I203_02831	940271	943507	None	6013	968	43926	No_constitutive_exon_found_in_species
GTGGTCTGATGGAGGCTGATAGTTGTTTCTTTGTCTGTGGGGAAATTCAGAT	943064	943167	943014	943066	1	supercont2.4	I203_02831	940271	943507	None	6013	968	43926	No_constitutive_exon_found_in_species
GCATAATTCTATATGGAACAAGCAAGCTGATCGATGTCGGTGGGGAATAGGG	949500	949667	949717	949665	-1	supercont2.4	I203_02833	947118	950273	None	6013	968	43926	No_constitutive_exon_found_in_species
CGGAAGCAAAGCATCATGGAATACAGCTGATCTGGTCCGTGGGCATATAGAC	955803	955895	955753	955805	1	supercont2.4	I203_02836	955255	958277	None	6013	968	43926	No_constitutive_exon_found_in_species
CAGTACTTTGAAAACAAATTGTGAAAGTTGACTCCTGGTTGGGAAATTAGCT	1005426	1005480	1005376	1005428	1	supercont2.4	I203_02851	1003340	1006136	None	6013	968	43926	No_constitutive_exon_found_in_species
CTCGGTACCTCGTATATCGTTGTAGCTGATCAGATGGGATGAATGTATAGTC	1007403	1007436	1007486	1007434	-1	supercont2.4	I203_02852	1006470	1007641	None	6013	968	43926	No_constitutive_exon_found_in_species
TCGACAACGACCGTCCTTGTAATGTTTGCTGACTAGTTTAGGGAGTATAGAG	1028188	1028274	1028138	1028190	1	supercont2.4	I203_02861	1027482	1029258	None	6013	968	43926	No_constitutive_exon_found_in_species
TAAGTGGACTTGATCCCCTTTGATCCAAGCTTGACTGGCTATGGGTACAGAA	1080404	1080521	1080354	1080406	1	supercont2.4	I203_02879	1079172	1083359	None	6013	968	43926	No_constitutive_exon_found_in_species
TGTATTTAGGCTGAAGGGAACAACAAAGCTGATGAGTCGATGGGGAATAGCT	1085858	1085896	1085808	1085860	1	supercont2.4	I203_02880	1084325	1085896	None	6013	968	43926	No_constitutive_exon_found_in_species
GATGAGAGGGTCAGTTGAGCTGAGCTGATGCGTTTGTGGGGAACGAGCAGAA	1094778	1094799	1094849	1094797	-1	supercont2.4	I203_02885	1093764	1095028	None	6013	968	43926	No_constitutive_exon_found_in_species
CTGGCAGCGAGAGGGACGATAAGCTCACTCAATTTGATTTGGGTGTATAGCA	1134104	1134197	1134054	1134106	1	supercont2.4	I203_02901	1129738	1134197	None	6013	968	43926	No_constitutive_exon_found_in_species
CGACTTCAAGGCCTGCAATACCAGCTGACAGCGAGATTTGGGATATATAGAT	1143097	1143179	1143229	1143177	-1	supercont2.4	I203_02908	1141736	1143993	None	6013	968	43926	No_constitutive_exon_found_in_species
TGCTTTTTGCTTTTGGAAATCAGCTGATGGTGGTGTTACTGGGATTGTAGGG	1193146	1193404	1193454	1193402	-1	supercont2.4	I203_02927	1192626	1195333	None	6013	968	43926	No_constitutive_exon_found_in_species
CATTTCAGACAGTTGTATAGATCAAGCTGACATATGATGTGGGTAATCAGGA	1202230	1202319	1202369	1202317	-1	supercont2.4	I203_02932	1201483	1202590	None	6013	968	43926	No_constitutive_exon_found_in_species
TCTCTGTTTAACCATTCAAAAGACGTAGCTAACCGTGCGGGAACAATTAGAC	1234550	1234677	1234500	1234552	1	supercont2.4	I203_02946	1232904	1238109	None	6013	968	43926	No_constitutive_exon_found_in_species
TAATCTCAATCTCATAATGGAAGCCTTGCTGATTGATTATGGGACATCAGGT	1293051	1293219	1293269	1293217	-1	supercont2.4	I203_02965	1292624	1294261	None	6013	968	43926	No_constitutive_exon_found_in_species
ATGTCTTTCACGGAATGATTTATGTGCTGATAGATCTATAAATGGGATAGAC	1295288	1295471	1295521	1295469	-1	supercont2.4	I203_02966	1295288	1298628	None	6013	968	43926	No_constitutive_exon_found_in_species
CGTATGACGAATGCAATATACTGATGTTTCTGTTTTGGGGGGATGGTCAGCT	1329524	1329584	1329634	1329582	-1	supercont2.4	I203_02975	1329524	1332518	None	6013	968	43926	No_constitutive_exon_found_in_species
CTGTTTGTTAATCCGGCATACAAAGCTGACTTATAAGATGGGTGAAATAGAG	1377945	1377979	1378029	1377977	-1	supercont2.4	I203_02990	1376394	1378205	None	6013	968	43926	No_constitutive_exon_found_in_species
GCTTCACCTTTTAATGGGTTTAGCGGCTGCTGACAGTCTTGGGATCGTAGAA	1396843	1397356	1396793	1396845	1	supercont2.4	I203_02996	1396617	1397851	None	6013	968	43926	No_constitutive_exon_found_in_species
CCATTCGTACTGCCAAACTAATCAAAGTACTGTATTTTGTGGGAATATAGTC	1398920	1399152	1399202	1399150	-1	supercont2.4	I203_02997	1398255	1400290	None	6013	968	43926	No_constitutive_exon_found_in_species
TACATTCTTCGGGAGGAAAATAGATAAATATACTGATCTATCGGGAATAGTA	32916	32955	32866	32918	1	supercont2.5	I203_03039	31763	34497	None	6013	968	43926	No_constitutive_exon_found_in_species
ACTTCCATATAAATGTTATTTCCTAACATTCGTTATACTGGGAACCACAGAT	64048	64194	63998	64050	1	supercont2.5	I203_03049	62912	67242	None	6013	968	43926	No_constitutive_exon_found_in_species
ATTTATTGAAGTTGCAGTCAGAGCTGATACTGCTGGCATGGGAATCTAAGGT	68916	69079	69129	69077	-1	supercont2.5	I203_03051	68916	69862	None	6013	968	43926	No_constitutive_exon_found_in_species
CGGAAACCCGCATATAGAGTAACATCGCTTACTGGTTTACGGGTAATTAGAC	71426	71569	71376	71428	1	supercont2.5	I203_03052	70205	71569	None	6013	968	43926	No_constitutive_exon_found_in_species
GCTACCTGTGAGTCGAACTCTACCATCTAAGCTTTGGGTCAAATGACTAGGC	85478	85627	85677	85625	-1	supercont2.5	I203_03061	85263	86836	None	6013	968	43926	No_constitutive_exon_found_in_species
CGGTACTGCGATTGGTGAGAGGGTGATACTGATCAAGACATGGGATATAGGA	104134	104457	104507	104455	-1	supercont2.5	I203_03071	104012	104798	None	6013	968	43926	No_constitutive_exon_found_in_species
GCTGCTATTATGGAGTCAAGGTCACAGCTGATAATCGAGGGCGTAAACAGAT	136236	136306	136356	136304	-1	supercont2.5	I203_03086	134520	137845	None	6013	968	43926	No_constitutive_exon_found_in_species
GAGGGTCGTCGAAGTTGTTGAGAGGCTTAATGACGTTGAGGGACTTAAAGGC	144533	144580	144483	144535	1	supercont2.5	I203_03090	141829	145594	None	6013	968	43926	No_constitutive_exon_found_in_species
TTGTTGACCCGTTGGACCTCAGACGGAAACTGATTTGATGGGATACATAGTA	178858	178956	178808	178860	1	supercont2.5	I203_03107	178582	183751	None	6013	968	43926	No_constitutive_exon_found_in_species
CCTACCTTACAGTGTACTCGATGAGATCTATAGTGCTGATGGGTGTATAGGG	238832	238951	239001	238949	-1	supercont2.5	I203_03132	236487	242388	None	6013	968	43926	No_constitutive_exon_found_in_species
CCATCCTCACCATCACCATCATCAACAGCGGCAGTACCCACGGGATGGAGGT	237321	237570	237620	237568	-1	supercont2.5	I203_03132	236487	242388	None	6013	968	43926	No_constitutive_exon_found_in_species
GGCTAACACTTCTGCCTTGATGGATGATATGCTGAACCTTGGGACTACAGTA	266242	266345	266192	266244	1	supercont2.5	I203_03140	264467	266591	None	6013	968	43926	No_constitutive_exon_found_in_species
CCTTTGCGAGAAGTGAATTCACTGAATTGACTGATGGATTGGGACGACAGCG	316593	316660	316543	316595	1	supercont2.5	I203_03161	315717	317233	None	6013	968	43926	No_constitutive_exon_found_in_species
AGTAGACCTGCTGATTGATAACATGTAATTATGTTGATCTATGGGCGAAGAT	370011	370124	370174	370122	-1	supercont2.5	I203_03181	369291	370288	None	6013	968	43926	No_constitutive_exon_found_in_species
CTATGTTGCGCAATCCTGCTCAAGTCCAGCTGATGATTTAGTGGGAATAGTA	376979	377130	377180	377128	-1	supercont2.5	I203_03185	376102	378099	None	6013	968	43926	No_constitutive_exon_found_in_species
GGTATGAACTTTGATATGAATGTCGTGGCTGATCAGATGGGATGATACAGGT	380525	380545	380475	380527	1	supercont2.5	I203_03186	378598	380545	None	6013	968	43926	No_constitutive_exon_found_in_species
TTCGAGTTGGCTCAGATGAAGGACCGAAAGCTGACACGGGAGATTGACAGTA	394633	394798	394583	394635	1	supercont2.5	I203_03191	393331	395831	None	6013	968	43926	No_constitutive_exon_found_in_species
CTCAAAGTGAACAAGATATTGACTAGGTGGGGTTTGTTTGGGACAAATAGCG	401199	401309	401149	401201	1	supercont2.5	I203_03194	400179	401455	None	6013	968	43926	No_constitutive_exon_found_in_species
GATCTCCCTCTATCTCTGTATGTACTGATTCGGAATGGGAATGGATGTAGAT	409043	409071	408993	409045	1	supercont2.5	I203_03198	408845	409838	None	6013	968	43926	No_constitutive_exon_found_in_species
GATAAAGGGATATATATCTAATCAGGGGGAATGATGGTGGGATGGTGTAGAT	467848	467885	467935	467883	-1	supercont2.5	I203_03221	465078	468153	None	6013	968	43926	No_constitutive_exon_found_in_species
CATGCAGAATCGCCGATGTTGATTTTACTGATTTAGTGGGGGTTAGGTAGTG	469429	469495	469379	469431	1	supercont2.5	I203_03222	468467	470214	None	6013	968	43926	No_constitutive_exon_found_in_species
CGATGAGCATACCAATACGGATCAGCTGATATGATGTGGTGAGGGTATAGAG	469721	469956	469671	469723	1	supercont2.5	I203_03222	468467	470214	None	6013	968	43926	No_constitutive_exon_found_in_species
CTGAGCTCAAGCCTTAGCTGGCGAGCTGACGCATCATGGGGAGGATGCAGTT	470993	471150	470943	470995	1	supercont2.5	I203_03223	470575	473179	None	6013	968	43926	No_constitutive_exon_found_in_species
CACTACCGATTTACGTTGAGAATTGGGATTGGGCTTAATCGGGTAAATAGGT	485938	486316	485888	485940	1	supercont2.5	I203_03230	485473	487566	None	6013	968	43926	No_constitutive_exon_found_in_species
ATTCAAAAAGAGAAAGAGAAATAGCTAATCGATGCGGGAATGGGAAATAGAT	487361	487465	487311	487363	1	supercont2.5	I203_03230	485473	487566	None	6013	968	43926	No_constitutive_exon_found_in_species
TCCAAAAGCTGGGCCAAAATCGAACTGATATCTATGTTACGGGGAAATAGCG	488303	488476	488526	488474	-1	supercont2.5	I203_03231	488115	491504	None	6013	968	43926	No_constitutive_exon_found_in_species
TTTTATGCGTAGGAATGGAGCGCTGAATGATCTATTTGGGGATGATATAGGC	492242	492404	492454	492402	-1	supercont2.5	I203_03232	492242	493394	None	6013	968	43926	No_constitutive_exon_found_in_species
TGACTTAACTTGATTGTTTTTGTTTTTTTTTTTTTTGTGAACGGGAATAGGC	498259	498511	498209	498261	1	supercont2.5	I203_03234	495645	498511	None	6013	968	43926	No_constitutive_exon_found_in_species
TATGATGGCTGCCTCGACGCACGAGGGAGTGATAGGGGGAATGTTGAGAGAA	504076	504291	504026	504078	1	supercont2.5	I203_03236	501595	507954	None	6013	968	43926	No_constitutive_exon_found_in_species
GTAAGCTGACCGGAACTAAGGACCGGAGGCCAGCTGACATGGGAATTTAGCA	505869	505944	505819	505871	1	supercont2.5	I203_03236	501595	507954	None	6013	968	43926	No_constitutive_exon_found_in_species
GTGCTATCTTACTTCTCTTTTCCTTACTGACATGCAGCTCATATGGGTAGAT	519158	519750	519108	519160	1	supercont2.5	I203_03242	518595	525454	None	6013	968	43926	No_constitutive_exon_found_in_species
GCTTCTTTGTCTTGTATATTCAATGATGCTGATTGTGCTTGGGGTGATAGGC	547699	547747	547797	547745	-1	supercont2.5	I203_03249	545821	549167	None	6013	968	43926	No_constitutive_exon_found_in_species
TAAACAAGGCAGAAGTGTCTTGCTGATTGTTGTCGATTCGGGATGTATAGCG	545821	546034	546084	546032	-1	supercont2.5	I203_03249	545821	549167	None	6013	968	43926	No_constitutive_exon_found_in_species
GAGTAACAAGCCTGAACGAGAAGATAGCGTGACTTAGGGTGCAAAAATAGGA	553944	554043	553894	553946	1	supercont2.5	I203_03251	552444	554211	None	6013	968	43926	No_constitutive_exon_found_in_species
GAGTGAGTGGGCTTATGAGTACTGGATAATCAGCTTACACGGGATCGTAGTC	559660	559703	559753	559701	-1	supercont2.5	I203_03255	558746	559837	None	6013	968	43926	No_constitutive_exon_found_in_species
ACCCACAACATTGCAGACTGCTTCGACGGCTTTGCCGAGTGGGCATGGAGAG	563128	563166	563078	563130	1	supercont2.5	I203_03256	560114	563387	None	6013	968	43926	No_constitutive_exon_found_in_species
CCATATCGATGAACCACTAAATTCAGCTGAATTTGTTGCGTGTGGGACAGTG	566067	566205	566255	566203	-1	supercont2.5	I203_03257	563617	567705	None	6013	968	43926	No_constitutive_exon_found_in_species
TGCGGTATGTGGACGAGACTGTGCTGATGGTCGGTGGGCTGGGTTGATAGTA	583146	583228	583096	583148	1	supercont2.5	I203_03264	582603	583722	None	6013	968	43926	No_constitutive_exon_found_in_species
GGTCAGAGACAGATAGCTAATTGTTATGGTGTTATGATTTGGGGGATTAGTC	588013	588042	587963	588015	1	supercont2.5	I203_03265	584104	588323	None	6013	968	43926	No_constitutive_exon_found_in_species
CTCGAAATGCACACATTCATTCGTTAAGCTGAATGTGAGAGGGTGTATAGGA	589345	589504	589295	589347	1	supercont2.5	I203_03266	588896	590044	None	6013	968	43926	No_constitutive_exon_found_in_species
ATCTTTGTTTACAGTCGATGTCAACCAAAGATGCTGAATGGCTGGGATAGTG	594947	595071	594897	594949	1	supercont2.5	I203_03268	592586	597269	None	6013	968	43926	No_constitutive_exon_found_in_species
TACGTTCCAAGGTCACTGCATGACGCTGACCTTTGTTAATGGGCAATTAGAT	638485	638809	638859	638807	-1	supercont2.5	I203_03279	632125	639388	None	6013	968	43926	No_constitutive_exon_found_in_species
GAAACCCCTTAACTCGGTCTCAATGCTGATGTTGGGATATTGGGGTATAGCC	666939	667053	666889	666941	1	supercont2.5	I203_03290	666079	667151	None	6013	968	43926	No_constitutive_exon_found_in_species
CGGGAGGATCTGCAAGTCTGATATTTTGTGTTTTACAATTGGGGTGGCAGAA	702625	702703	702753	702701	-1	supercont2.5	I203_03301	702393	703240	None	6013	968	43926	No_constitutive_exon_found_in_species
CAATCGATCGATCTTGGTATGAGCGCTGAAATCACTTGTTATGGGAATAGGT	711552	711580	711630	711578	-1	supercont2.5	I203_03304	711552	713318	None	6013	968	43926	No_constitutive_exon_found_in_species
TTCCATGTATCCGGAAGACCTGACCTCTGATCAATTCGGTGGTCGGGTAGCA	721188	722093	722143	722091	-1	supercont2.5	I203_03307	718516	723446	None	6013	968	43926	No_constitutive_exon_found_in_species
TTTTGGGATGATCGCTGATCAATGGGTTAATATGGGTGGATGGGATGTAGCC	718847	718923	718973	718921	-1	supercont2.5	I203_03307	718516	723446	None	6013	968	43926	No_constitutive_exon_found_in_species
TCGTGAAATCCGAGACTAAGACCCAGACTGATGATGGTTTGGGCGAATAGGC	767964	768087	768137	768085	-1	supercont2.5	I203_03322	767807	769975	None	6013	968	43926	No_constitutive_exon_found_in_species
CTTCTGACCTCTGTTTGTACTATTCGCATGAGCTGATACAGGGAACGAAGGA	818240	818834	818884	818832	-1	supercont2.5	I203_03338	816772	820218	None	6013	968	43926	No_constitutive_exon_found_in_species
TCGTCAAGGATGGTCTGGATCTAGCTGACTGGTAGCTTGTGGGAACATAGTG	841940	841954	841890	841942	1	supercont2.5	I203_03347	841530	842826	None	6013	968	43926	No_constitutive_exon_found_in_species
GGAGTCATACTCGACCCCGAGGCAGTTGACTGATCGGTTGGGTGCAATAGAT	866726	866800	866676	866728	1	supercont2.5	I203_03357	863389	867338	None	6013	968	43926	No_constitutive_exon_found_in_species
TCTACCATTGGTTTCATCTAGCTGATTTTAATTTTGACGCGGGGTGACAGTG	867256	867338	867206	867258	1	supercont2.5	I203_03357	863389	867338	None	6013	968	43926	No_constitutive_exon_found_in_species
TCTCATCTCAGGCTGAATGGGACTGATATCTTGTGGGATCTATGGGACAGCA	937378	937609	937659	937607	-1	supercont2.5	I203_03386	935197	937791	None	6013	968	43926	No_constitutive_exon_found_in_species
TGTCAACGGTGGGAACAGTATCAACACACAGAATGCAGTGAAGAAGGGAGAC	935829	935863	935913	935861	-1	supercont2.5	I203_03386	935197	937791	None	6013	968	43926	No_constitutive_exon_found_in_species
TGATAGGTGATGATATTTAGTGGCTGACGCACTTGTTGGATGGGATATAGGG	971714	971756	971806	971754	-1	supercont2.5	I203_03400	971714	974148	None	6013	968	43926	No_constitutive_exon_found_in_species
TCATGGTCTACGCAGCGAAGGATGATGCTGATGTAGTCGTGGGAACGTAGGA	1009917	1010025	1009867	1009919	1	supercont2.5	I203_03414	1009849	1012789	None	6013	968	43926	No_constitutive_exon_found_in_species
CAAGATGATGAGCAATGATCAGCTAATTGATTTTGTATATGGGCATATAGGT	1017694	1017763	1017644	1017696	1	supercont2.5	I203_03416	1017103	1020181	None	6013	968	43926	No_constitutive_exon_found_in_species
TTGTCATAGATCATATTCGAGTATCGCTGACGTCTGGTGGGTTGCAAAAGTG	1027055	1027085	1027005	1027057	1	supercont2.5	I203_03417	1020775	1028794	None	6013	968	43926	No_constitutive_exon_found_in_species
TGACATCCAGGTCATGTACGGCCGATGTATTCTCTGACACTGGGAAATAGTT	1032436	1032495	1032545	1032493	-1	supercont2.5	I203_03418	1029040	1037260	None	6013	968	43926	No_constitutive_exon_found_in_species
ATATGCAAATGTTGAGAGTCGGACAAAGCTGATGTGTGATGGGTAAACAGAC	1029040	1029171	1029221	1029169	-1	supercont2.5	I203_03418	1029040	1037260	None	6013	968	43926	No_constitutive_exon_found_in_species
TGATCGTCTTTACAGGCATTTGAGCTTACTTATGGGATATGGGTACGTAGCG	1038843	1039002	1038793	1038845	1	supercont2.5	I203_03419	1037766	1040368	None	6013	968	43926	No_constitutive_exon_found_in_species
AAAACGTCGTATGATGATACACACTGATCGCATGCTGGGGAAAATCGTAGAC	1146985	1147048	1147098	1147046	-1	supercont2.5	I203_03458	1146985	1147459	None	6013	968	43926	No_constitutive_exon_found_in_species
TTGTTAGGTCTGACATGTATACAGGCATCTAGCTGACTCAGGGTGGTTAGGT	1204060	1204165	1204010	1204062	1	supercont2.5	I203_03482	1203015	1205653	None	6013	968	43926	No_constitutive_exon_found_in_species
TTGTGAGACTGATCGGAGATGATATTGACATGATTTGGTGGGATTCGAAGGT	1217804	1217907	1217754	1217806	1	supercont2.5	I203_03487	1215638	1218046	None	6013	968	43926	No_constitutive_exon_found_in_species
GTATCACGGTCAGTATGGGAGCTGACATTTCGGTGTTGGCGTTGGGGTAGTC	1229442	1229474	1229392	1229444	1	supercont2.5	I203_03492	1228072	1229474	None	6013	968	43926	No_constitutive_exon_found_in_species
ATCATGTAGAGGGTGATTTGCTAATGGGATTGATTATGTCTGGGATACAGGT	1240950	1241958	1242008	1241956	-1	supercont2.5	I203_03495	1240950	1242448	None	6013	968	43926	No_constitutive_exon_found_in_species
CTTGAAATATGCGTGTAAAAACCATTCATTGATTATTTTGGGTGGTATAGGA	1279567	1279751	1279517	1279569	1	supercont2.5	I203_03509	1274364	1279982	None	6013	968	43926	No_constitutive_exon_found_in_species
GTAAGATTGCTTCATGTTCGCAAGGACCAACAGCTGATCGATCGGGATAGTC	1293403	1293514	1293353	1293405	1	supercont2.5	I203_03514	1293114	1298482	None	6013	968	43926	No_constitutive_exon_found_in_species
AGCACTCTGTCGGACGTTGTTCAATGTTCCTTGGCTGACTGATGGGTTAGTG	12489	12605	12655	12603	-1	supercont2.6	I203_03521	11710	13789	None	6013	968	43926	No_constitutive_exon_found_in_species
CTATTTCTTGCGTTCTGAGCTTCCGGAAGCTGATGATCTTTGGGGAACAGGA	89638	91524	89588	89640	1	supercont2.6	I203_03553	86702	91524	None	6013	968	43926	No_constitutive_exon_found_in_species
TTACTCAGCGAATTTGATTTCACTTGCTAACTATGTTTTGGGTGGTACAGTG	95478	96127	96177	96125	-1	supercont2.6	I203_03556	95195	96312	None	6013	968	43926	No_constitutive_exon_found_in_species
AGCTTCCATCACTCACTGACGATAGTTTTGATTTGAAATGGGATGGGTAGGA	100831	100889	100781	100833	1	supercont2.6	I203_03559	100563	101334	None	6013	968	43926	No_constitutive_exon_found_in_species
GTCTTGTACCGTGCAGCTGTAAGCAGCTGACTGATATGACCTGGGGATAGGC	122598	122779	122548	122600	1	supercont2.6	I203_03570	121525	123051	None	6013	968	43926	No_constitutive_exon_found_in_species
GAAAAGGAACATGGTAGCTAATGATTGGAATTTTACTATTGGGGTCAAAGTA	153108	153197	153058	153110	1	supercont2.6	I203_03579	152719	155507	None	6013	968	43926	No_constitutive_exon_found_in_species
CGCATGAACAATGCGCTGATTGGTTGACTTATACTTTGTTGGGGATGTAGCA	212147	212192	212097	212149	1	supercont2.6	I203_03603	210126	212591	None	6013	968	43926	No_constitutive_exon_found_in_species
CTGTCTTCTTACTCGTACCATTTTGAGCTATTGGCTGATAGATGGGATAGGT	243320	243417	243270	243322	1	supercont2.6	I203_03616	243151	246465	None	6013	968	43926	No_constitutive_exon_found_in_species
CTTCTCATTGTGACTCACTTCGATTGTTCACTGATGGGTGATAAATATAGTT	249642	249796	249846	249794	-1	supercont2.6	I203_03618	248689	250122	None	6013	968	43926	No_constitutive_exon_found_in_species
TCCCTTGTGGCTAATCTGAATCGAGCAAATTGCTGACAATGGGATATTAGAG	255578	255907	255528	255580	1	supercont2.6	I203_03622	254337	256883	None	6013	968	43926	No_constitutive_exon_found_in_species
CTCTCTTCCTGTCTATCGGAAATGCTGATATTGTGAGGATGGGATGATAGAA	278190	278284	278140	278192	1	supercont2.6	I203_03629	277461	280440	None	6013	968	43926	No_constitutive_exon_found_in_species
CCCGTGTCGAGAAGTATCGAAGAAGTAGCTGAGAGGTCTAAGGGAATCAGTT	305027	305042	304977	305029	1	supercont2.6	I203_03638	303646	305993	None	6013	968	43926	No_constitutive_exon_found_in_species
AGCCATAAACTCGGTACTTGGACATAAGCTTATCTATCTCGGGATGATAGCG	308159	308401	308451	308399	-1	supercont2.6	I203_03639	306771	308991	None	6013	968	43926	No_constitutive_exon_found_in_species
TAAGTAAATCGGAACTGACTGAAAGATACTGCTTCCTTTGGGAAATATAGAT	323089	323178	323228	323176	-1	supercont2.6	I203_03644	321627	324116	None	6013	968	43926	No_constitutive_exon_found_in_species
ACAGCTGAACTACCATGGACTGTGTAGGATGACAGCGGGTGAGAAGATAGAA	348226	348338	348176	348228	1	supercont2.6	I203_03654	348037	348684	None	6013	968	43926	No_constitutive_exon_found_in_species
AAGGATGCGTCTGAAATCGATCATCCTACTGATCTCTTATCCGGGAATAGCT	400083	400225	400275	400223	-1	supercont2.6	I203_03672	399697	402144	None	6013	968	43926	No_constitutive_exon_found_in_species
ACCTGGAGCGGAAGACCAGGATCAACTAACATACTCCGGTTGCGGGATAGGC	412339	412437	412487	412435	-1	supercont2.6	I203_03676	412137	414165	None	6013	968	43926	No_constitutive_exon_found_in_species
GAAAATATGCCTTCTCTCGCTGATCGCACTTTGTTATCGTCGGGATGTAGAC	412137	412266	412316	412264	-1	supercont2.6	I203_03676	412137	414165	None	6013	968	43926	No_constitutive_exon_found_in_species
GGTGTAATGTGGGAATTCTATGAAGGGACCTGAAACATGGGGAATGGTAGAT	417805	417888	417755	417807	1	supercont2.6	I203_03678	416994	419188	None	6013	968	43926	No_constitutive_exon_found_in_species
AGTAAGTGTGGAATCATATAACAGTCATCAATCGTCTGACGGGTTGATAGGA	439755	439843	439705	439757	1	supercont2.6	I203_03686	438832	440174	None	6013	968	43926	No_constitutive_exon_found_in_species
GTTATACAGTCATCGAAGAATCCTGTTGCTCACTACAAGAACCGGGACAGAG	443204	443563	443154	443206	1	supercont2.6	I203_03688	442845	444987	None	6013	968	43926	No_constitutive_exon_found_in_species
CGTCTTACATTCCCTTCCTGTTCTACATCACAGCTGATATAGGGTATCAGGT	443616	443672	443566	443618	1	supercont2.6	I203_03688	442845	444987	None	6013	968	43926	No_constitutive_exon_found_in_species
ATCTCTAACAAGTGGGAGGGAGTGTGATCCTGACCGACTGGACTGGGTAGAT	533947	533996	534046	533994	-1	supercont2.6	I203_03726	533681	538003	None	6013	968	43926	No_constitutive_exon_found_in_species
AAAGCCATAGCCATAGCCCTACTTGCTTATTGGTGTATTTTGGGTCAAAGAA	546688	546766	546638	546690	1	supercont2.6	I203_03729	544903	549968	None	6013	968	43926	No_constitutive_exon_found_in_species
GGTGAATGTCATGGGATGCTGACCAATCATGGTTTGATGGGGGATTACAGAG	548005	548015	547955	548007	1	supercont2.6	I203_03729	544903	549968	None	6013	968	43926	No_constitutive_exon_found_in_species
TGAACAGCTAACCACTTGTCATCGCCACGATAGCTGATGATGGGATACAGTG	580987	581379	581429	581377	-1	supercont2.6	I203_03739	579996	581960	None	6013	968	43926	No_constitutive_exon_found_in_species
CAGTGCTGGATTGTGATCACAAACAGAAGCTGATCGTTTTGTATAGGGAGGA	616574	616784	616524	616576	1	supercont2.6	I203_03752	614435	618140	None	6013	968	43926	No_constitutive_exon_found_in_species
CGTCTTGTTTTCTTACCTATCACTCGACATATCATTGGATGGGTGTATAGAA	643883	644075	644125	644073	-1	supercont2.6	I203_03762	643883	645552	None	6013	968	43926	No_constitutive_exon_found_in_species
TGTGTAGGATAAGAGACTAATGGGCTCATGGGATTGATATGGGATGATAGAC	686387	686433	686483	686431	-1	supercont2.6	I203_03780	683691	686767	None	6013	968	43926	No_constitutive_exon_found_in_species
AAGCTGTCTGATATCTTCTTGTCAGGACGTCAGCTAATTCGGGAGTGTAGTC	685966	686109	686159	686107	-1	supercont2.6	I203_03780	683691	686767	None	6013	968	43926	No_constitutive_exon_found_in_species
TATCGGCTAAAGTTTGCCTTACTGATGTATCTCTGTTTGTGATGGGACAGCT	684674	684753	684803	684751	-1	supercont2.6	I203_03780	683691	686767	None	6013	968	43926	No_constitutive_exon_found_in_species
ATTCGTTAAGTAGCAAAGCTGATGTGATTTGATGTGATGTGGGAATTTAGAG	758329	758656	758706	758654	-1	supercont2.6	I203_03805	755201	759503	None	6013	968	43926	No_constitutive_exon_found_in_species
AGCTACTATTCTTTGGATGGATGAGCTCGCTAACACGGGGAAATTGGCAGAC	756547	756668	756718	756666	-1	supercont2.6	I203_03805	755201	759503	None	6013	968	43926	No_constitutive_exon_found_in_species
GTTGGATAGATAGTAAGAAGGGGAAATTCGACGGACCAGTGGAATGGGAGAA	782331	782426	782476	782424	-1	supercont2.6	I203_03815	780410	783204	None	6013	968	43926	No_constitutive_exon_found_in_species
GTCAAACGGTCAAAGTGAATCGAGCTGATACGTGACCATGGGATTGGTAGAT	780410	780568	780618	780566	-1	supercont2.6	I203_03815	780410	783204	None	6013	968	43926	No_constitutive_exon_found_in_species
TGTACTAAGTGAGCGCATTTGGCTGATTGGTTTGTTTTTCTGGGAATTAGGG	809106	809187	809237	809185	-1	supercont2.6	I203_03826	809106	810603	None	6013	968	43926	No_constitutive_exon_found_in_species
GCAGGATGGGATGGATTGCATACTGATCGGAATGGTTTGTTTGGGAATAGAT	933386	933458	933336	933388	1	supercont2.6	I203_03877	928312	933964	None	6013	968	43926	No_constitutive_exon_found_in_species
TGTGACCTACAATCTAAAAACGAAGCTGATTTTGACCGGTGTGGGATTAGCT	967335	969265	967285	967337	1	supercont2.6	I203_03892	966900	969632	None	6013	968	43926	No_constitutive_exon_found_in_species
TAAATGTCATGGGTAGTACCGGTGCGAATTGAGCTGATCGTTGGGAATAGGT	984730	984961	985011	984959	-1	supercont2.6	I203_03898	980916	986403	None	6013	968	43926	No_constitutive_exon_found_in_species
TGCACCATCGTCGCATGAGACAATCAGTGCTGATATAGGTGAGGGAATAGGC	1026271	1026346	1026221	1026273	1	supercont2.6	I203_03917	1024508	1026346	None	6013	968	43926	No_constitutive_exon_found_in_species
TTGATTATTTGAATTGAGACTGTATGGGGGCATTAATCTTTGGGTGATAGTC	1045300	1045646	1045696	1045644	-1	supercont2.6	I203_03924	1044887	1048180	None	6013	968	43926	No_constitutive_exon_found_in_species
GGAATCAGAGGTAATGGGTTCAACAAGCTGACTTTCTGGGGAAATCGTAGCG	1061984	1062510	1061934	1061986	1	supercont2.6	I203_03930	1060599	1062642	None	6013	968	43926	No_constitutive_exon_found_in_species
ATTTTGATAGACTAGCTGCCGTTTGTGCGAGACTGATGATGGGGCAACAGAA	1099401	1099473	1099523	1099471	-1	supercont2.6	I203_03943	1097930	1102503	None	6013	968	43926	No_constitutive_exon_found_in_species
TTGTCATCATGTATCATATCAGATCCAACTGACAGTCCGCTGGGGAATAGTG	1104308	1104454	1104258	1104310	1	supercont2.6	I203_03944	1102918	1106400	None	6013	968	43926	No_constitutive_exon_found_in_species
TGAATCGGAAGCAAAGGGATGATCATTTGCTGATGAATATGATGGGATAGAT	1125916	1126421	1125866	1125918	1	supercont2.6	I203_03952	1122275	1128190	None	6013	968	43926	No_constitutive_exon_found_in_species
CTCCCCTTTCCGTTGACAAGGAATTCAGCTGATAATTTGATGGGATATAGTT	1162595	1162619	1162545	1162597	1	supercont2.6	I203_03965	1157995	1162619	None	6013	968	43926	No_constitutive_exon_found_in_species
AAATCACCTAGCTGTGGAATAGTGGAAGCTGACATATTTCCGGGTTGAAGTT	1194708	1194787	1194837	1194785	-1	supercont2.6	I203_03979	1193822	1197120	None	6013	968	43926	No_constitutive_exon_found_in_species
GGAGCGGTGTTGAAACTGACAGATAAAAATGACAATGTGGGAAACAACAGTT	1204811	1204893	1204943	1204891	-1	supercont2.6	I203_03984	1204555	1205009	None	6013	968	43926	No_constitutive_exon_found_in_species
ATGGGGATACAGGCTTATGTGTTTTTATGCTTCCCTGTTTTGGGTAATAGGT	1223694	1223744	1223644	1223696	1	supercont2.6	I203_03991	1221349	1223744	None	6013	968	43926	No_constitutive_exon_found_in_species
TGTTGCCAACTCGAAACTGCTAACTCATCGAAATCAAAATGGGTAACTAGTC	12122	12205	12255	12203	-1	supercont2.7	I203_04028	11345	12943	None	6013	968	43926	No_constitutive_exon_found_in_species
AACAGCTCATGCATACCCGCAAGAGGAAAAGCTAATGATGCGATGGGCAGAA	15260	15472	15210	15262	1	supercont2.7	I203_04029	13472	17819	None	6013	968	43926	No_constitutive_exon_found_in_species
ATCAATCATGCTCGACATATGATCTGGCACTGATATGGGCGAAATCATAGCG	23201	23299	23151	23203	1	supercont2.7	I203_04032	22287	26192	None	6013	968	43926	No_constitutive_exon_found_in_species
CGACGTTGGAATCGTGTGAATACGTGAATCAGCTGACCATGGGTGGAAAGGG	23523	23549	23473	23525	1	supercont2.7	I203_04032	22287	26192	None	6013	968	43926	No_constitutive_exon_found_in_species
TCTCAACTCTTTTTCGAAGATGCAAGCTGATGTATACTGTGGGATGATAGGT	35956	36109	36159	36107	-1	supercont2.7	I203_04038	35630	36257	None	6013	968	43926	No_constitutive_exon_found_in_species
CTCGCAATGTTCTTGAGGAACGAACAAGCTGATGTGAATGTGTGGGGTAGAT	49312	49398	49262	49314	1	supercont2.7	I203_04043	48774	50029	None	6013	968	43926	No_constitutive_exon_found_in_species
AGACTGGTGGAGCTAAAAGCTATGTGCTTGTACTTGGGTGCATGGAATAGAA	61275	61342	61225	61277	1	supercont2.7	I203_04048	61112	62037	None	6013	968	43926	No_constitutive_exon_found_in_species
AGTCGGATATATCACGAGTTATTGCTGATTATGGTGAGCTACGGGACAAGGC	119161	119188	119238	119186	-1	supercont2.7	I203_04068	119161	122605	None	6013	968	43926	No_constitutive_exon_found_in_species
AGATATGAAAGACGGTCACCTGAATTGAGCTGATCTGATGTATGGGGTAGGT	125983	126474	125933	125985	1	supercont2.7	I203_04069	125755	128724	None	6013	968	43926	No_constitutive_exon_found_in_species
TCAATCCAATCCACCAGATCGAGGCATTGACCATTTGTATGTGGGTATAGAC	132944	133337	133387	133335	-1	supercont2.7	I203_04072	132944	133804	None	6013	968	43926	No_constitutive_exon_found_in_species
AACAGGTTGTACATGCTGATTGTCCACGATGTATTCTCTGGGGGGAATAGAG	167969	167976	167919	167971	1	supercont2.7	I203_04083	167556	170028	None	6013	968	43926	No_constitutive_exon_found_in_species
TCTTGCTCGAGATCTCTCGTGCTGATCAAGTCGATTGGGTGCGACGATAGTG	184560	184674	184724	184672	-1	supercont2.7	I203_04088	179861	186731	None	6013	968	43926	No_constitutive_exon_found_in_species
CATTGGATTACCTATGTGATGTTTTAACTGATTTTGATTGGGTAATATAGAG	193492	193805	193855	193803	-1	supercont2.7	I203_04091	193492	196571	None	6013	968	43926	No_constitutive_exon_found_in_species
CTCATCCATCAGAACTCGTATAACTTATACATAGCTCATTATGGGAATAGAC	211500	211583	211633	211581	-1	supercont2.7	I203_04097	210763	213322	None	6013	968	43926	No_constitutive_exon_found_in_species
TAATTACATCATACTGTAGAGAACGGATATTGAAGCTTTGGGGACGATAGGG	218664	218715	218614	218666	1	supercont2.7	I203_04099	216140	219832	None	6013	968	43926	No_constitutive_exon_found_in_species
ACCGCAGGTAATCGGCAACGAATCAAGGGTAGAACTTATCCGGGCGAAAGAT	243494	243591	243641	243589	-1	supercont2.7	I203_04111	242575	245037	None	6013	968	43926	No_constitutive_exon_found_in_species
TGTTATTCAAATGGAACGGGATGACTGACAGATGTTTGTGGGTGGTATAGAT	253936	254068	253886	253938	1	supercont2.7	I203_04114	251259	255194	None	6013	968	43926	No_constitutive_exon_found_in_species
ATAAACTGAAATGGATGTACTGTGCTGATCTTATTGGGACGGGATTGTAGAT	254872	254925	254822	254874	1	supercont2.7	I203_04114	251259	255194	None	6013	968	43926	No_constitutive_exon_found_in_species
CAATAGTTTGAGAAATCAGCTGTGACTGACTGTCCACGCCGGGATCATAGCT	325546	325684	325496	325548	1	supercont2.7	I203_04142	322251	325684	None	6013	968	43926	No_constitutive_exon_found_in_species
GATATGCATCTTGTGAGTGGGTCTGAACAGGAGCACAGCTGACTGGGTAGCC	378266	378291	378341	378289	-1	supercont2.7	I203_04161	378009	378902	None	6013	968	43926	No_constitutive_exon_found_in_species
GATAGCTAGAAAAGCTAGGACGTATGACTAACACGTATAAACTGGGGCAGAG	402982	403202	402932	402984	1	supercont2.7	I203_04168	401630	403202	None	6013	968	43926	No_constitutive_exon_found_in_species
ATTGCTCTCAAATTTGGTGATTCGCATGCTGATAGTATTGGGTGATATAGGC	408674	408761	408624	408676	1	supercont2.7	I203_04170	404804	408761	None	6013	968	43926	No_constitutive_exon_found_in_species
CTGATTCTCTCGAGTATCCAAGGCTAAAAATGCCCTCGTGGGGATCGCAGTT	424537	424594	424487	424539	1	supercont2.7	I203_04177	420924	424594	None	6013	968	43926	No_constitutive_exon_found_in_species
ACTTCAATACTTGTCGAAATCGAAACTGATTACTAGTATCGCGAGGGTAGGA	428864	428927	428814	428866	1	supercont2.7	I203_04179	427870	429795	None	6013	968	43926	No_constitutive_exon_found_in_species
ACCTTATTTATCACAGTCATCGAACGAATGCTGACTTATGAGTGGGAAAGAC	439752	439805	439702	439754	1	supercont2.7	I203_04183	439177	440705	None	6013	968	43926	No_constitutive_exon_found_in_species
ATGTCGTCTATATGTTAGCCGAAATAGCTGATTTGTATGGGGATATACAGTC	444078	444131	444181	444129	-1	supercont2.7	I203_04184	441144	445171	None	6013	968	43926	No_constitutive_exon_found_in_species
AACGGAGGATGAGTTGATGCTGACATTTTGCTGAATTTGATCGGGGTAAGAA	451480	451805	451430	451482	1	supercont2.7	I203_04186	449457	451805	None	6013	968	43926	No_constitutive_exon_found_in_species
AAGCTACATGTTGGTTGTATCTCGTATTGAAGCTCACACATGGGAAATAGTA	487392	487469	487342	487394	1	supercont2.7	I203_04203	486421	489380	None	6013	968	43926	No_constitutive_exon_found_in_species
CCACAAGGCTACACCTAACCTTATAGCAATGCTGATCATCGGGCAAGTAGTA	532680	532954	533004	532952	-1	supercont2.7	I203_04219	531960	533888	None	6013	968	43926	No_constitutive_exon_found_in_species
CTCGGATATTGCTGGCTTGGCAAACTTGGCTGATCTACCTACTGGGACAGTC	550466	550536	550416	550468	1	supercont2.7	I203_04227	548945	551058	None	6013	968	43926	No_constitutive_exon_found_in_species
GTTTTCTCTGCCTTCCATCAAAGACAAAAACCGATGCGCCGGGGTGGTAGCC	595813	595868	595918	595866	-1	supercont2.7	I203_04244	595813	598999	None	6013	968	43926	No_constitutive_exon_found_in_species
AGTATTCCATAGGACTACATCGATCTACACTCGGCTAATCATGGGAACAGAG	600339	600449	600499	600447	-1	supercont2.7	I203_04245	599388	600802	None	6013	968	43926	No_constitutive_exon_found_in_species
CAGCATCAGCGATTGGTATCTTGCTTATTGTTTCCTTTGTATGTGGGCAGGA	599815	599878	599928	599876	-1	supercont2.7	I203_04245	599388	600802	None	6013	968	43926	No_constitutive_exon_found_in_species
ACATGACCTTGTTGATTGAGCCAGACTGATATATCGGGTGGATGTGATAGTA	607861	607901	607811	607863	1	supercont2.7	I203_04248	606314	607901	None	6013	968	43926	No_constitutive_exon_found_in_species
TTCGAACGATTTCGGGGTCTAAGTGCAATTGCTAATGTGTGTACGGGCAGTA	622195	622344	622145	622197	1	supercont2.7	I203_04254	621586	623156	None	6013	968	43926	No_constitutive_exon_found_in_species
GCAGCTTTGTCCTGGTCTTAATGAGCTGATATGTATAATTGGGGTGACAGGA	650375	650839	650889	650837	-1	supercont2.7	I203_04265	647814	651535	None	6013	968	43926	No_constitutive_exon_found_in_species
GGATGGTCCCCAGGACATGTGTAATGGTGGCTGATGGGAAGAATGATCAGCA	657342	657485	657292	657344	1	supercont2.7	I203_04269	656650	659197	None	6013	968	43926	No_constitutive_exon_found_in_species
CGTGTCACCCTTGTCCCGGCCGTCTCGCTGACTCGTGGTGGGTGCGATAGAC	669589	669630	669680	669628	-1	supercont2.7	I203_04275	668614	670096	None	6013	968	43926	No_constitutive_exon_found_in_species
TCATCAAAATTTTGTTCATCAATTGCTAAATTATGGATCAAATGGGATAGGT	705292	705320	705370	705318	-1	supercont2.7	I203_04287	703620	705656	None	6013	968	43926	No_constitutive_exon_found_in_species
TGGTACCGACGGCGCGAATGTGCTGACAGCGTCTGAGTTGGGAATTGCAGAT	725467	726353	725417	725469	1	supercont2.7	I203_04297	724639	726353	None	6013	968	43926	No_constitutive_exon_found_in_species
TTTCATTGACTGATACCACTATACTAATGATGGATTGGCTGGGTATATAGAA	735090	735240	735040	735092	1	supercont2.7	I203_04301	734656	735240	None	6013	968	43926	No_constitutive_exon_found_in_species
CATTCAGCATCGCGATGTATGGCTGAGGCTGATATCTATTGGGTATATAGAT	791892	792011	792061	792009	-1	supercont2.7	I203_04320	788301	792139	None	6013	968	43926	No_constitutive_exon_found_in_species
TCGTAAAAAGAGAAAGGAGGAGTACCATAAGCTGATAGAAAGAGGGGTAGAC	819466	819497	819547	819495	-1	supercont2.7	I203_04332	818154	819829	None	6013	968	43926	No_constitutive_exon_found_in_species
CCCCTCACTGCTTCATGTTTGGGTCAGCTGACCATGGGGGATATGAACAGAG	826322	826432	826482	826430	-1	supercont2.7	I203_04335	824414	827346	None	6013	968	43926	No_constitutive_exon_found_in_species
CGCAAGGTGGCAGAGAGGAAATAAGCTGACGAGATACGGGGAATGAGTAGAA	840673	840826	840876	840824	-1	supercont2.7	I203_04341	839843	841635	None	6013	968	43926	No_constitutive_exon_found_in_species
CTTCACTGTCTTCTCTACAGTGCACAATGAAAAAACTGATCAGGGAATAGAT	856845	856958	856795	856847	1	supercont2.7	I203_04346	855380	858427	None	6013	968	43926	No_constitutive_exon_found_in_species
TTGATAAGACAGTGGGAGGAAGCAAGATGACTGATGAAGGGGGGAAACAGGT	936103	936156	936206	936154	-1	supercont2.7	I203_04371	934286	936769	None	6013	968	43926	No_constitutive_exon_found_in_species
GCGTATCATCTCATTCGAACTGGTAGCTGATGACGCTTCTGCTGGGATAGAT	1003304	1003406	1003254	1003306	1	supercont2.7	I203_04398	1002770	1005285	None	6013	968	43926	No_constitutive_exon_found_in_species
GGTCCTCAATTGTTGCTTCTATTTATCATCCGCTGATGCCTGGGGGACAGAG	6039	6288	6338	6286	-1	supercont2.8	I203_04415	5721	6636	None	6013	968	43926	No_constitutive_exon_found_in_species
CTTTATCATTAGTTGCGAATACCCTGTAATGACATTGGGTGATTGGGCAGAA	25100	25410	25460	25408	-1	supercont2.8	I203_04423	23254	25664	None	6013	968	43926	No_constitutive_exon_found_in_species
TGCCCCTTTCATTATACCAGTATTGATGATGGATACCTTGGGAAATGCAGAA	26752	26974	27024	26972	-1	supercont2.8	I203_04424	26752	28522	None	6013	968	43926	No_constitutive_exon_found_in_species
TTTTGCAACCCCCACATGAGCGATGACTGACGGTATATGGGAAAAAACAGTT	41085	43792	41035	41087	1	supercont2.8	I203_04428	40840	43792	None	6013	968	43926	No_constitutive_exon_found_in_species
TGTCACAGCTTGTTCAGCATGGATGTAAAGCTGATATCTTTGGGTGATAGGT	49648	49798	49848	49796	-1	supercont2.8	I203_04429	44331	49953	None	6013	968	43926	No_constitutive_exon_found_in_species
GAGTCGAATTGATGAGAACGGTGACTGATCTCACGGTCGGGTACATAAAGCT	73417	73989	74039	73987	-1	supercont2.8	I203_04436	73417	76175	None	6013	968	43926	No_constitutive_exon_found_in_species
AGCTGCGCAATACAAGCAAAAAGTGCAATGAAGCTGATATTGGGAATCAGAT	78226	78391	78176	78228	1	supercont2.8	I203_04437	77949	81797	None	6013	968	43926	No_constitutive_exon_found_in_species
CAAAGAGAAGTACCTACGATTCGGAGTAAGCTGACTACCTGAGGGAATAGCT	96857	96945	96807	96859	1	supercont2.8	I203_04442	96455	97772	None	6013	968	43926	No_constitutive_exon_found_in_species
TAAAATGATGATGATCATGATCAATAGGGCTATACTGATGGGTAAAATAGAA	119254	119359	119409	119357	-1	supercont2.8	I203_04450	117694	119559	None	6013	968	43926	No_constitutive_exon_found_in_species
TCAAGGCCACCACCAGAAGCTGACTTGTCTGATTTTGTATGTGGGTGTAGGA	213154	213271	213104	213156	1	supercont2.8	I203_04488	208942	213271	None	6013	968	43926	No_constitutive_exon_found_in_species
TATGTGGCTTGGCGGAAGTGGTTTGTGCTGATGTTGATTGGGGATTGTAGAA	219600	219637	219550	219602	1	supercont2.8	I203_04491	218751	220135	None	6013	968	43926	No_constitutive_exon_found_in_species
TCAAACATCGCTGTGTAGATTTCTTGCTGAAACAACTAATGGGAAAATAGTG	228506	228617	228456	228508	1	supercont2.8	I203_04495	227969	229614	None	6013	968	43926	No_constitutive_exon_found_in_species
TCACTCGAGTAAGCGAAGGCTGATTAGCATTCGAACCTCGCGGGGGATAGGC	263945	264251	264301	264249	-1	supercont2.8	I203_04511	263945	266375	None	6013	968	43926	No_constitutive_exon_found_in_species
CTCGAGAGTTCATGGGGTGGGCTCTGACCTCGTCTTGTTGGGATGACTAGGC	273133	273216	273266	273214	-1	supercont2.8	I203_04514	273133	277598	None	6013	968	43926	No_constitutive_exon_found_in_species
GGTTTGAAAAAAAAAAGAAGCTGACATTATGCTTTGTTGGGATATGGTAGAC	291784	291877	291734	291786	1	supercont2.8	I203_04522	291341	291877	None	6013	968	43926	No_constitutive_exon_found_in_species
AATGAGGAATAGAAAAAGAACGAGCTAATATTGATGATGTGGGCGGTCAGGC	296419	296556	296606	296554	-1	supercont2.8	I203_04523	292170	297168	None	6013	968	43926	No_constitutive_exon_found_in_species
TTCATAGGAAACGTCCCATTCGCTGGTCAGAATCTTACATTCAATGGGAGAA	307623	307742	307573	307625	1	supercont2.8	I203_04527	306334	310419	None	6013	968	43926	No_constitutive_exon_found_in_species
CGTTTTGCAGAGAAATTGAAAGCTGATAAATGATTCTTGGGACGGTGTAGAG	320693	320750	320643	320695	1	supercont2.8	I203_04531	317264	321054	None	6013	968	43926	No_constitutive_exon_found_in_species
TTACCACTATTGGAGCGATGTAATTTTTACTGATTCTGACTGGGTGATAGAT	357902	357961	358011	357959	-1	supercont2.8	I203_04544	357414	358314	None	6013	968	43926	No_constitutive_exon_found_in_species
TCAAATGTGTAGGAAGACCAACTGCTGATCGCTGTTTCTGGGTGATATAGGA	398262	398467	398212	398264	1	supercont2.8	I203_04558	392809	398467	None	6013	968	43926	No_constitutive_exon_found_in_species
CCCCCTCAGAAATAGTGTACAAGCTAATGCCCGTACGGGAATGAATATAGGA	450089	450164	450214	450162	-1	supercont2.8	I203_04581	450089	453196	None	6013	968	43926	No_constitutive_exon_found_in_species
TCAGGCAAGATAAGGATTTAGCTAATATGATGAGCGATGGGGCATGGTAGCT	488452	488496	488546	488494	-1	supercont2.8	I203_04593	488452	489062	None	6013	968	43926	No_constitutive_exon_found_in_species
CCATACTTGATGCTTCGGGGAAGCTAAGCTGATTGATTATGGGCATGTAGTA	491795	491907	491745	491797	1	supercont2.8	I203_04595	491150	494947	None	6013	968	43926	No_constitutive_exon_found_in_species
GTCAATATGAACTTTACTTTATAATACTGATCGCATGAGCTGGGAAACAGTG	511520	511755	511470	511522	1	supercont2.8	I203_04602	509886	511755	None	6013	968	43926	No_constitutive_exon_found_in_species
TCTGGAGGTTTCATCAAGTTGATGAGCTGATTTTGTGATGGGTGGTATAGGC	521736	521841	521891	521839	-1	supercont2.8	I203_04607	521736	524335	None	6013	968	43926	No_constitutive_exon_found_in_species
CAGGAAATTCGATACAGTAAGGTTGACTGACTGACTTGTGGGGTGATTAGAC	557656	558059	557606	557658	1	supercont2.8	I203_04619	557104	558767	None	6013	968	43926	No_constitutive_exon_found_in_species
GATAAACTCATACGTATGATAGCAAGCTGACGGATATGGGGCAAACACAGAT	573133	573810	573083	573135	1	supercont2.8	I203_04625	571902	573810	None	6013	968	43926	No_constitutive_exon_found_in_species
TCTGTCAGGGATACGAAAACATACACACTTACGAAGTGTTGGGGATGTAGTG	581276	581335	581385	581333	-1	supercont2.8	I203_04628	580548	581678	None	6013	968	43926	No_constitutive_exon_found_in_species
TGCCTACCATATGGCCACGCATAAATACTGATCTGGGGCTACGGAATTAGAC	582218	582291	582168	582220	1	supercont2.8	I203_04629	581905	584720	None	6013	968	43926	No_constitutive_exon_found_in_species
TCCCTTTGTAAGAGGTGCGGTAGCTGATCATTTGTTTTTTGGGATGTTAGCG	583951	584003	583901	583953	1	supercont2.8	I203_04629	581905	584720	None	6013	968	43926	No_constitutive_exon_found_in_species
ATTAGCTGGATGTGTGATAGAGGTGTACTTGAGCTAATCGATTGGGGTAGTA	595124	595237	595074	595126	1	supercont2.8	I203_04635	594681	599645	None	6013	968	43926	No_constitutive_exon_found_in_species
TACAGCTCAGTCGACTAGTAGAGATACTGACAATATTTTGGGTGACGTAGAT	609810	610106	609760	609812	1	supercont2.8	I203_04638	607473	612692	None	6013	968	43926	No_constitutive_exon_found_in_species
AACAACCTATATTTGGATGGTAGATGCTGATATTCTAATTGGGTTGGTAGAA	613301	613391	613441	613389	-1	supercont2.8	I203_04639	612949	620552	None	6013	968	43926	No_constitutive_exon_found_in_species
ACTCGAATGGTCACAAAAGAATGTTAATATTGGCGATGGGTGGGATGTAGGG	649835	649874	649924	649872	-1	supercont2.8	I203_04654	648866	650139	None	6013	968	43926	No_constitutive_exon_found_in_species
ATTCTCAGGTGTTTTCAGGTGAGGCTGAAATTTCATCTTGGGTGTAACAGCT	718612	718754	718804	718752	-1	supercont2.8	I203_04683	716274	719583	None	6013	968	43926	No_constitutive_exon_found_in_species
GGCACTCCCAAGAAATTGTTCTGTCACTGACCTTGACACGGGGGTTGCAGAA	728703	728757	728653	728705	1	supercont2.8	I203_04687	727666	730296	None	6013	968	43926	No_constitutive_exon_found_in_species
CTCTGCTGTGTCTATTGTCCTGCATAATCGCTCATACGACGGGATGATAGGG	765740	765895	765945	765893	-1	supercont2.8	I203_04704	764212	766109	None	6013	968	43926	No_constitutive_exon_found_in_species
TGAGCTGGCACCCAACAAGGCGTTGTAGCTGATATGGGAGCGGGAATTAGGT	765561	765666	765716	765664	-1	supercont2.8	I203_04704	764212	766109	None	6013	968	43926	No_constitutive_exon_found_in_species
ATCTTCTTCTCGGAAAAGCTACCACTGACGATTTATATGGGGTGATATAGGA	795204	795300	795350	795298	-1	supercont2.8	I203_04719	794453	801222	None	6013	968	43926	No_constitutive_exon_found_in_species
TAGTGGATTACAAGGTCAGTTCGGAAGGACGGACGGTAAAGGGAATCAAGTT	831446	831562	831612	831560	-1	supercont2.8	I203_04727	829978	833431	None	6013	968	43926	No_constitutive_exon_found_in_species
ATGATCTCATTGCCAGCGTAAGATGCTGTGCTGACTGAGGGGAACTGTAGAT	859108	859315	859365	859313	-1	supercont2.8	I203_04736	857543	859657	None	6013	968	43926	No_constitutive_exon_found_in_species
CGGATTTATAGAACACAGACTTCATGGGAGATACTGATCTCGTGGGACAGTC	861440	861505	861555	861503	-1	supercont2.8	I203_04737	860263	862447	None	6013	968	43926	No_constitutive_exon_found_in_species
CAATACTTCCGATAACATATTGACAATTGGGTTACCCTTCGGGTGCACAGAG	878841	878989	878791	878843	1	supercont2.8	I203_04747	877716	880250	None	6013	968	43926	No_constitutive_exon_found_in_species
CACATCATGAATTATATACTGAATAGAGATTGGTGGGTGGGATGGCACAGAG	927351	927549	927301	927353	1	supercont2.8	I203_04764	926656	929808	None	6013	968	43926	No_constitutive_exon_found_in_species
AGATCCATCTGCTCGGAGAAGTATACGTCGTGACTGACAGGGAATGTTAGCA	934601	934677	934551	934603	1	supercont2.8	I203_04767	932663	937588	None	6013	968	43926	No_constitutive_exon_found_in_species
GTTGTATAGATTGATCGGGTAACGGAATGACTGATTTTGTGGGACATCAGGC	947613	947890	947940	947888	-1	supercont2.8	I203_04771	945234	948230	None	6013	968	43926	No_constitutive_exon_found_in_species
TTCGTCAAAAGGAATTGGCTGATCAATGATTTGATAATGGGCAATGATAGAT	949232	949510	949182	949234	1	supercont2.8	I203_04772	948761	951507	None	6013	968	43926	No_constitutive_exon_found_in_species
AAGCTGTGAATGCGCAGAATGGAGATGCCAATGGCAGTGGGGAGGCGAAGAC	953614	953707	953757	953705	-1	supercont2.8	I203_04773	952093	954712	None	6013	968	43926	No_constitutive_exon_found_in_species
CGGAGAACCAGCTGAAGCGCGAGTATTCATATTCATGTCGTAGGGATGAGTA	52067	52168	52017	52069	1	supercont2.9	I203_04800	50280	52991	None	6013	968	43926	No_constitutive_exon_found_in_species
CCCGTCAGGTGCTTCTCGTGTGGTAAAGTGATAGGTAACTTGTGGGACAGTT	110404	110440	110354	110406	1	supercont2.9	I203_04825	110055	110888	None	6013	968	43926	No_constitutive_exon_found_in_species
AAACCTTTGCACCGGGGATGTTAATGTTCTTTTTTTGGGTGGAATTGCAGTA	113826	113923	113973	113921	-1	supercont2.9	I203_04827	113312	116389	None	6013	968	43926	No_constitutive_exon_found_in_species
ATTCTTAACTTTGGATGTGCGAAGCATAGCTAATCAATTGTGGGCGATAGGT	130982	131153	130932	130984	1	supercont2.9	I203_04833	130329	132420	None	6013	968	43926	No_constitutive_exon_found_in_species
ATATATGGTTTCTAACGTAAGTAAGCAGCTGATATTTGCTCTGGGAATAGGT	142249	142354	142404	142352	-1	supercont2.9	I203_04838	139232	143594	None	6013	968	43926	No_constitutive_exon_found_in_species
TCCGCAAGCACATGAGTGATGAGCTGACTATGATATTTGTGGGTATATAGCT	213022	213081	213131	213079	-1	supercont2.9	I203_04861	212872	217327	None	6013	968	43926	No_constitutive_exon_found_in_species
CTCCTCTACCGCCCACCACGAAGACCGCAAGAAATGGCATATTCGGGAAGAA	241442	242028	242078	242026	-1	supercont2.9	I203_04869	238316	244210	None	6013	968	43926	No_constitutive_exon_found_in_species
CAATTGGTATAAAAGGTTTGAAGATACTAATGAATGTGTGGGCTAAACAGGG	254092	254134	254184	254132	-1	supercont2.9	I203_04874	254092	258122	None	6013	968	43926	No_constitutive_exon_found_in_species
TCCAGCTAGATGACAAGCGATTGATGCTGATATTTCATCGTGGGCGGCAGTT	296003	296121	295953	296005	1	supercont2.9	I203_04889	292552	296121	None	6013	968	43926	No_constitutive_exon_found_in_species
GTTGGGTTGTTACACATGCCTCGGACAGAGCTGATACCATTTGGGAGTAGTG	326640	326690	326740	326688	-1	supercont2.9	I203_04905	326498	327332	None	6013	968	43926	No_constitutive_exon_found_in_species
AGGTGAATTACGAAGTGAACCGATACTGATGTTTGATCATGGGATGCCAGAT	377803	377943	377993	377941	-1	supercont2.9	I203_04925	377803	379394	None	6013	968	43926	No_constitutive_exon_found_in_species
TGAGTGGAAATACCTATCATCCTGTATCCTAGCTGACAATGGATGGGTAGAG	398659	398717	398767	398715	-1	supercont2.9	I203_04932	396325	399554	None	6013	968	43926	No_constitutive_exon_found_in_species
GCTTCCCACGAGTCGATAGGTTCAAAGTAGCTGACGTTGTGGGATGATAGAC	415133	415182	415232	415180	-1	supercont2.9	I203_04939	415133	418334	None	6013	968	43926	No_constitutive_exon_found_in_species
AATTCTCAACTGATCCTCTAGAATTGGAATGCTGATATGGGATGATATAGCT	422021	422122	422172	422120	-1	supercont2.9	I203_04941	421360	425459	None	6013	968	43926	No_constitutive_exon_found_in_species
CTCGTTTGCAACCGAACATAGTGTAGCTGATGCGATGTTTGGGTGAACAGTA	431432	431575	431382	431434	1	supercont2.9	I203_04942	426214	432454	None	6013	968	43926	No_constitutive_exon_found_in_species
GTATTGAGTATATGTGGGAGACAGCTGACCACTCATTGCCGACGGGTCAGTC	434556	434585	434635	434583	-1	supercont2.9	I203_04944	434556	435340	None	6013	968	43926	No_constitutive_exon_found_in_species
CTACCTGTGAAAATAAGATGATAAAGCTGATAATGAGTATTGGGTGATAGTT	448891	448979	448841	448893	1	supercont2.9	I203_04950	448457	449364	None	6013	968	43926	No_constitutive_exon_found_in_species
AGCCGCCAGATTCATGATGAGAAGTATGAGCTGATAAGTAGGGAACGTAGTA	454643	455251	454593	454645	1	supercont2.9	I203_04952	452227	455675	None	6013	968	43926	No_constitutive_exon_found_in_species
TTGTTTTGCGCGCCTGATCCTGAGCTGACGTACATCATGGGAATAAACAGAT	457915	457944	457865	457917	1	supercont2.9	I203_04953	457376	458873	None	6013	968	43926	No_constitutive_exon_found_in_species
ACGTCCACATATAATCGTCAAATTCCGCCCAAGCTGATTGGCAGGGATAGAT	464345	464408	464295	464347	1	supercont2.9	I203_04956	462915	467031	None	6013	968	43926	No_constitutive_exon_found_in_species
TCAAGTCATACATGGGGTACGAGGTACATATGCTAATTGGAGGGATACAGTC	466771	467031	466721	466773	1	supercont2.9	I203_04956	462915	467031	None	6013	968	43926	No_constitutive_exon_found_in_species
TTATACTAGAACGGTCGGAAGATGCTAATATTTATGTTTCGGGTGATTAGGT	471938	472178	472228	472176	-1	supercont2.9	I203_04959	471938	472763	None	6013	968	43926	No_constitutive_exon_found_in_species
CTCCTTTTGACCTGCCCAAGAATAAGAGATAGCTGATGTGGGTTAAATAGAT	474338	474365	474415	474363	-1	supercont2.9	I203_04960	473841	476761	None	6013	968	43926	No_constitutive_exon_found_in_species
ATCCCACATGATAGCATTTAGAGCTCTCATATTGACACCTTTGGGAATAGAT	485920	486233	486283	486231	-1	supercont2.9	I203_04965	484525	487675	None	6013	968	43926	No_constitutive_exon_found_in_species
GAATTCTTTAGAACAGATTCGCCAGTATTAATGCTCTACGTGGGACGTAGTC	550205	550325	550155	550207	1	supercont2.9	I203_04988	549107	553568	None	6013	968	43926	No_constitutive_exon_found_in_species
ATCCGATATCCGACTTGCAATGGTAGTTCATTGGTGACTTGGGGACGCAGCT	601761	601856	601711	601763	1	supercont2.9	I203_05002	600005	602353	None	6013	968	43926	No_constitutive_exon_found_in_species
TCATCACGGATGATACGCAGTGCTGACTTTGCTTTATACTGGGTGGTTAGGA	623790	623835	623885	623833	-1	supercont2.9	I203_05011	623790	625373	None	6013	968	43926	No_constitutive_exon_found_in_species
AATTCAGATTGTATATTGCATATGCTAATTTTTGATTGTTGTGGGATTAGAT	625866	626200	626250	626198	-1	supercont2.9	I203_05012	625866	627071	None	6013	968	43926	No_constitutive_exon_found_in_species
AAAGTAGTACCTTGTAGTCAGCTAATGGTCTTCATGCACCGTGGGTGCAGGT	694779	695042	695092	695040	-1	supercont2.9	I203_05034	694149	696815	None	6013	968	43926	No_constitutive_exon_found_in_species
CGACTGTCTCACTCCTTGCTAAATTAGCTGATCTGGCTGGGCGACGATAGAC	731495	731530	731580	731528	-1	supercont2.9	I203_05050	730632	732633	None	6013	968	43926	No_constitutive_exon_found_in_species
TCATGCGATTTTAGTGAATGCTTAATGATCCACTTGTTGGGAAATTGTAGCA	734341	734417	734291	734343	1	supercont2.9	I203_05051	733350	737823	None	6013	968	43926	No_constitutive_exon_found_in_species
ACTAAACTCGCTGTTAGGATCGACCAACTGATTCTGAGTGGGATGTACAGAC	780672	780721	780622	780674	1	supercont2.9	I203_05067	778874	782202	None	6013	968	43926	No_constitutive_exon_found_in_species
CATACTGGTGAAATTACTTTTACTGATCTGATGCTCGGATGGGTGTATAGAT	822777	822869	822727	822779	1	supercont2.9	I203_05078	821124	824466	None	6013	968	43926	No_constitutive_exon_found_in_species
CGTACAAACATACATACATGCGGGTAAGATGCTAATGAGAGAGGGAATAGTT	839939	840025	839889	839941	1	supercont2.9	I203_05082	839191	840846	None	6013	968	43926	No_constitutive_exon_found_in_species
TCGTATCTTGAAATGGAAATGCAAGCTGATGGTTGCTTTTTGGGTGACAGGG	843888	843928	843978	843926	-1	supercont2.9	I203_05084	843888	847223	None	6013	968	43926	No_constitutive_exon_found_in_species
CCTTTCAACCTGACTTGCACACGGATAACTGATGAAGTTTGGGATGGTAGAT	852302	852441	852252	852304	1	supercont2.9	I203_05086	851419	852915	None	6013	968	43926	No_constitutive_exon_found_in_species
TCTTTCATCTTCCTCATCGCGAATAAGAGCTGAACGACTCGGGGAACTAGGC	852508	852915	852458	852510	1	supercont2.9	I203_05086	851419	852915	None	6013	968	43926	No_constitutive_exon_found_in_species
GATCGCTGTGTATGATGGCGAGTTATGATTGAATCGTTTCTCTGGGGAAGAC	37289	37380	37239	37291	1	supercont2.10	I203_05127	35194	38111	None	6013	968	43926	No_constitutive_exon_found_in_species
TGTGCAACCTTGATAAGGTCATGCTGATGAATTGTATATGGGTGACATAGGA	37847	38111	37797	37849	1	supercont2.10	I203_05127	35194	38111	None	6013	968	43926	No_constitutive_exon_found_in_species
AAAGTTATCATGAATTGACTCGTCTCGTCTTCCTCGTTCTGGGATCACAGGT	79685	79783	79635	79687	1	supercont2.10	I203_05142	78856	81410	None	6013	968	43926	No_constitutive_exon_found_in_species
TGTAAATCAAAATTGAACGATCATGTACCAATTAATGATGGGAATAATAGCC	86564	87132	86514	86566	1	supercont2.10	I203_05144	86331	88627	None	6013	968	43926	No_constitutive_exon_found_in_species
AGTTCCTTTCATCTCGTGTACAGAGAGGATATTGACTAATTGGGTGGTAGTA	94601	94797	94551	94603	1	supercont2.10	I203_05147	94201	97991	None	6013	968	43926	No_constitutive_exon_found_in_species
CTATGATCTCGTACTGATGTATTGATTCGTTTGTTCTATGGGTAATGTAGAG	145053	145406	145456	145404	-1	supercont2.10	I203_05166	144926	146778	None	6013	968	43926	No_constitutive_exon_found_in_species
CTGCAATGATGCTGATTACGTCTTGCGTTTGTTTGGTTTGGTGGGATTAGGA	150709	150745	150795	150743	-1	supercont2.10	I203_05168	148656	151055	None	6013	968	43926	No_constitutive_exon_found_in_species
ATTTTGACAATCCAGAGAACGTAGCTGATCAAGTCTGATTGGTGGGATAGCC	149478	149516	149566	149514	-1	supercont2.10	I203_05168	148656	151055	None	6013	968	43926	No_constitutive_exon_found_in_species
CCAGTATGGAGAAGTTGTAAGACTGACTGATTGCGTATGGGAATGTATAGGT	151709	151794	151844	151792	-1	supercont2.10	I203_05169	151639	156647	None	6013	968	43926	No_constitutive_exon_found_in_species
TTTTTTCAATCTAGCTGACCACCCTATGTCATTCTGGTCATAATGGGCAGAT	181460	181620	181670	181618	-1	supercont2.10	I203_05182	179088	181818	None	6013	968	43926	No_constitutive_exon_found_in_species
CTCACACGAATTACGATGAAGAGTCTTGACTGATCGACTTGGGTTGGCAGGT	184739	186305	184689	184741	1	supercont2.10	I203_05184	184109	187307	None	6013	968	43926	No_constitutive_exon_found_in_species
TAATGCATAGTAAGAGGGTAGGAGGGTACTGATGGGGTGTTGGTGGGTAGTC	207882	207923	207832	207884	1	supercont2.10	I203_05188	207535	208904	None	6013	968	43926	No_constitutive_exon_found_in_species
ACTTCCCGGTAAACCTGCACGATCACCTGGTATGCGATTCGGTATGGGAGCG	221893	222024	221843	221895	1	supercont2.10	I203_05193	219632	223134	None	6013	968	43926	No_constitutive_exon_found_in_species
GATTTGAAGTGTATAACGGTTATGCTGACTATGTCTCTGTGATTGGGTAGAC	233074	233341	233391	233339	-1	supercont2.10	I203_05198	233074	235173	None	6013	968	43926	No_constitutive_exon_found_in_species
CTCATCGTCATCAAAGACTCTCAGCTGACTTGCTTTGCAATCGGGAACAGGG	294220	294371	294421	294369	-1	supercont2.10	I203_05221	291856	295030	None	6013	968	43926	No_constitutive_exon_found_in_species
AGTAAGTCAACCCACTAGTTTGGATGGTGTACAAGCTGACATGGGCATAGTC	327691	328312	327641	327693	1	supercont2.10	I203_05235	327309	330218	None	6013	968	43926	No_constitutive_exon_found_in_species
TCGCTTCGTTGCATGGAAGAGACGCTGATAAGAATGGGCCAATCGGGTAGAA	330635	330845	330585	330637	1	supercont2.10	I203_05236	330516	333453	None	6013	968	43926	No_constitutive_exon_found_in_species
TCTTTGTTGTGTGATCGGTTGCTGATATGATGCTTTGTATATGGGGACAGAT	399917	400083	400133	400081	-1	supercont2.10	I203_05262	399370	402067	None	6013	968	43926	No_constitutive_exon_found_in_species
CGGCTGGGAGATCGAAAGAAACTGATAGCTGATCTATTGAATGGGATCAGAC	450551	450754	450501	450553	1	supercont2.10	I203_05283	445315	450754	None	6013	968	43926	No_constitutive_exon_found_in_species
ACTCGTACAGCAGCATGTACGGAAGCTAACATGTTACTTGGGATATGCAGTC	504331	504617	504667	504615	-1	supercont2.10	I203_05307	504033	507067	None	6013	968	43926	No_constitutive_exon_found_in_species
TGCGATACCACTGGGCTATGTATAATAGCTAATCTGACAGGGATGTGTAGTA	530304	530366	530254	530306	1	supercont2.10	I203_05317	529850	532138	None	6013	968	43926	No_constitutive_exon_found_in_species
CATCGATCATAAATCGGATGATGCTTACTTTGTCTTTGCTGGGAATATAGGA	593934	593967	594017	593965	-1	supercont2.10	I203_05342	592035	594152	None	6013	968	43926	No_constitutive_exon_found_in_species
AGCACCATGAGGGAGATTAGAGTTGTACTGACTTGTATTGTGGGATGTAGTG	597550	597619	597669	597617	-1	supercont2.10	I203_05344	596954	598414	None	6013	968	43926	No_constitutive_exon_found_in_species
AGTACCGAGTTGCCCCATCGAAGGATGTTATTAGCTGATAGGGAATACAGAC	605486	605573	605436	605488	1	supercont2.10	I203_05346	603553	606304	None	6013	968	43926	No_constitutive_exon_found_in_species
ACCTCATACGGATGGAAATGGTTGTGCTGATACTCGGTGTGGGGTCTAAGAC	629772	630369	629722	629774	1	supercont2.10	I203_05356	629204	630369	None	6013	968	43926	No_constitutive_exon_found_in_species
GAGGAAAGGACGCGACTGATAGGATCTATGGACTTGGATGGGATTGGTAGGA	631431	631474	631524	631472	-1	supercont2.10	I203_05357	630797	631798	None	6013	968	43926	No_constitutive_exon_found_in_species
TTGGCCGTGTATGTAGATGAGGAGAAGCTGACTTTGAGTGAGGGATGTAGCA	634866	634914	634964	634912	-1	supercont2.10	I203_05359	634866	635933	None	6013	968	43926	No_constitutive_exon_found_in_species
AAAAGACTTTGAAGTAACATGCTGACCTGTGTCCATGGTGATGGGTACAGAA	669854	669927	669977	669925	-1	supercont2.10	I203_05377	669468	670495	None	6013	968	43926	No_constitutive_exon_found_in_species
GTACAACCCCAATGATACGAGGAGTGAAAATTTATTGATTTGGGTGGTAGCT	688335	688640	688690	688638	-1	supercont2.10	I203_05386	687280	689358	None	6013	968	43926	No_constitutive_exon_found_in_species
GCTCCCGAGTGAGGGAAAGACAGAAGCTTATGTGTAATTCTGGGAAATAGGT	692744	692811	692861	692809	-1	supercont2.10	I203_05387	689895	693586	None	6013	968	43926	No_constitutive_exon_found_in_species
TCAGTTTCCACCGAAAACAGAGAAGCAACTGCTAATTGAAGGGAATTTAGGT	690154	690337	690387	690335	-1	supercont2.10	I203_05387	689895	693586	None	6013	968	43926	No_constitutive_exon_found_in_species
ATGATTCTTTGATATAGCTATATGAGCTGATTTGCGATGGGGAAATACAGCA	725887	726005	726055	726003	-1	supercont2.10	I203_05397	724513	729792	None	6013	968	43926	No_constitutive_exon_found_in_species
CATGAGATGAATGGCTGATTTGTTGTCGTGATTTGTGGTTGTCGGGATAGAT	774818	774839	774889	774837	-1	supercont2.10	I203_05415	773162	775633	None	6013	968	43926	No_constitutive_exon_found_in_species
AAAGTATTTCGTGATGGGTTGACTGATTGCACTACTGTTCGGGATACTAGAC	22708	22748	22798	22746	-1	supercont2.11	I203_05450	21810	22975	None	6013	968	43926	No_constitutive_exon_found_in_species
ACTCGTATACTGAATTTCCACTTACACTTATCATCTACTTGGGGTCATAGTC	44003	44182	43953	44005	1	supercont2.11	I203_05458	42638	44182	None	6013	968	43926	No_constitutive_exon_found_in_species
TTCCCACAGCTGAAGCCATAAATGAGACTGATACGATTTGGGCGAAATAGTG	46032	46193	46243	46191	-1	supercont2.11	I203_05460	45798	47173	None	6013	968	43926	No_constitutive_exon_found_in_species
GGTCAATTGTGATAGTCGACTGATTGATATGTGTGCTATGGGAATAATAGGA	60539	61143	61193	61141	-1	supercont2.11	I203_05467	60539	64712	None	6013	968	43926	No_constitutive_exon_found_in_species
TGATCTCTCCCTATCTTCACTTGAGCTGATAGTGAGCCTTGGGAGTTCAGGA	84955	84978	84905	84957	1	supercont2.11	I203_05476	83349	85796	None	6013	968	43926	No_constitutive_exon_found_in_species
CGTCGGGGGGGGATAGCGCAGTGTGACTGACGTGTTTTACGATGGGATAGGA	94750	94789	94839	94787	-1	supercont2.11	I203_05479	94103	96368	None	6013	968	43926	No_constitutive_exon_found_in_species
GCCCTTACAGTTCCTAGTGATCGTGACAGCAGTCTGATAAGATGGGATAGGC	94622	94688	94738	94686	-1	supercont2.11	I203_05479	94103	96368	None	6013	968	43926	No_constitutive_exon_found_in_species
CATATATATAGCTGTAGTACACACTGATGAACGATTCATGGGTGATGTAGTT	151216	151303	151166	151218	1	supercont2.11	I203_05497	150382	151303	None	6013	968	43926	No_constitutive_exon_found_in_species
TATAGATACTAGACTTTGAGTGTAGCTCATCATTGGATTTGAGGGGATAGGT	216180	216232	216282	216230	-1	supercont2.11	I203_05520	214861	216839	None	6013	968	43926	No_constitutive_exon_found_in_species
AACGATTTGACTGTGTGGCATTGCTGATCAATGGGATGATGGGACGATAGCT	231896	231942	231846	231898	1	supercont2.11	I203_05526	231508	233609	None	6013	968	43926	No_constitutive_exon_found_in_species
TCTGATTGCTCATTTGCCATACTACAAGCTGATCTATTCCGGGAACTTAGCA	240719	240877	240927	240875	-1	supercont2.11	I203_05529	240353	243279	None	6013	968	43926	No_constitutive_exon_found_in_species
TCCCTTGGATTATGGGTGGATTGTTATGCTGATTGAGTCTGGGGGTGTAGTG	262606	262648	262698	262646	-1	supercont2.11	I203_05535	260880	262969	None	6013	968	43926	No_constitutive_exon_found_in_species
AAAAAGATCGAGTATCCCCATCTCTACGATCGATTGAATAATATGGGTAGAT	284122	284214	284072	284124	1	supercont2.11	I203_05542	283015	284389	None	6013	968	43926	No_constitutive_exon_found_in_species
CGAGATTACCTGAACCTGAACCTGGACATGGGGATCCAGGGATAACCAAGAC	323073	323478	323023	323075	1	supercont2.11	I203_05560	321792	324377	None	6013	968	43926	No_constitutive_exon_found_in_species
TTGAACTCTGATCAAGGGTGATGTCGACTGACCGGGCTGGGATGAATCAGTC	338171	338271	338321	338269	-1	supercont2.11	I203_05566	337668	340626	None	6013	968	43926	No_constitutive_exon_found_in_species
GCTTATTTTCGCAGACTTTTAAGCTGACTTTATCTCCGTTTGGGACATAGAT	377304	377610	377660	377608	-1	supercont2.11	I203_05578	376409	380906	None	6013	968	43926	No_constitutive_exon_found_in_species
GTTTATTCGGGAGACATGGCTGACCCGGTTGATGGTTCTGGGGAAAACAGAT	376409	376549	376599	376547	-1	supercont2.11	I203_05578	376409	380906	None	6013	968	43926	No_constitutive_exon_found_in_species
GTCTTCGCATTAACACCTAAACATTGATATCTTGCTCTTTGGGAACGTAGCG	382571	382677	382521	382573	1	supercont2.11	I203_05579	381868	382677	None	6013	968	43926	No_constitutive_exon_found_in_species
ATCGCCGGACTTATGCTAGGCATACTGTGTTGACTCTCGTGGGTACACAGCG	400009	400088	400138	400086	-1	supercont2.11	I203_05586	399737	402029	None	6013	968	43926	No_constitutive_exon_found_in_species
GCTTAAGTATTCATTGGCTGATCGTGTCGTTGTGGATTGGGGGAAAATAGAA	425429	425639	425379	425431	1	supercont2.11	I203_05594	419062	425639	None	6013	968	43926	No_constitutive_exon_found_in_species
CTGCTAATACTCCTCCAGAGATGCTCAAGCTAATCTCATGGGCAATGTAGCC	477315	477391	477441	477389	-1	supercont2.11	I203_05618	476484	478564	None	6013	968	43926	No_constitutive_exon_found_in_species
TTGGTCTTGTGGTGTATTGGATGATATGCTGATTCGTTTATGGGTAACAGAC	496387	496501	496551	496499	-1	supercont2.11	I203_05627	496065	498204	None	6013	968	43926	No_constitutive_exon_found_in_species
CGATCTCGAATTATCAAGGTGCTGTAGCTGACGTGTACTTTTGGGGATAGAA	503236	503391	503186	503238	1	supercont2.11	I203_05628	498923	504508	None	6013	968	43926	No_constitutive_exon_found_in_species
CGAACTGACTGCTCCACCTACTGCTGCTGCTGGATCGGGACATGTGAAAGAA	534597	534705	534755	534703	-1	supercont2.11	I203_05642	533771	538509	None	6013	968	43926	No_constitutive_exon_found_in_species
ACACAGTCATTCTGTGCGATGCTGATATACCATAAATTTGAATGGGACAGGA	534192	534309	534359	534307	-1	supercont2.11	I203_05642	533771	538509	None	6013	968	43926	No_constitutive_exon_found_in_species
TCTTATGATCGTTTGCATGGTAGTTTGCTGAATGATATGGGGGAATTCAGGC	568159	568230	568280	568228	-1	supercont2.11	I203_05653	566718	569987	None	6013	968	43926	No_constitutive_exon_found_in_species
CTGTCACTTGAGATGGGAACTTGAAGCTGAGATGAACGAGGGATGTATAGGT	585637	585722	585587	585639	1	supercont2.11	I203_05662	585248	588631	None	6013	968	43926	No_constitutive_exon_found_in_species
AGCATCCTTCGTACTCGAATTATTTTTATCGATGCTGATGGGATCAACAGGG	630460	630518	630410	630462	1	supercont2.11	I203_05677	629429	634263	None	6013	968	43926	No_constitutive_exon_found_in_species
TTTTCGTGGGATTGATCTATGATACTGACGATCAATTTTTGATGGGACAGTT	635750	635828	635878	635826	-1	supercont2.11	I203_05678	634518	639159	None	6013	968	43926	No_constitutive_exon_found_in_species
TGATGCAAATCGAATTTGGGTTTTGCTGATAATTTACTATGGGATCGTAGGG	634518	634679	634729	634677	-1	supercont2.11	I203_05678	634518	639159	None	6013	968	43926	No_constitutive_exon_found_in_species
CCACCTTACTACCCGAGATGATCAGTACTAACGCAAGGGAAATATGACAGTT	3221	3284	3334	3282	-1	supercont2.12	I203_05689	2057	3832	None	6013	968	43926	No_constitutive_exon_found_in_species
CTGTTTAGAAAAGATACAGAGCTGACTGTAGTTATTTGGGTGGAATATAGAT	14793	14874	14924	14872	-1	supercont2.12	I203_05696	14793	17342	None	6013	968	43926	No_constitutive_exon_found_in_species
GCAATTTGCTTCATACTATAGCGTAAAACTGATTCTGTCCACATGGGCAGAT	29698	29757	29807	29755	-1	supercont2.12	I203_05700	29017	31020	None	6013	968	43926	No_constitutive_exon_found_in_species
TTATCGCTACTACTGAAGAGACTAGTCGAAGGCTGATGGGATATATGAAGCT	61089	61148	61198	61146	-1	supercont2.12	I203_05709	60903	63046	None	6013	968	43926	No_constitutive_exon_found_in_species
TCTTGTGCAATAATGAGAATGCCAAATAACAATTGATGTTGGGAAAATAGCA	80638	80808	80858	80806	-1	supercont2.12	I203_05716	79261	81176	None	6013	968	43926	No_constitutive_exon_found_in_species
AGCTCTGATACATAACGGGGGAAAGTTGTTGGCTAATGGTGGGAGGACAGCT	114129	114411	114079	114131	1	supercont2.12	I203_05725	113351	115103	None	6013	968	43926	No_constitutive_exon_found_in_species
TAATCGGCTTCATTGCAGACTGATGCTGATGGATGTTTGGGTAAATATAGGT	170850	170935	170800	170852	1	supercont2.12	I203_05749	169397	170935	None	6013	968	43926	No_constitutive_exon_found_in_species
ATATCTCATGATTAGTTCTAGACTGATGTTATTGTTGCAACGGGATGTAGAA	171520	171585	171635	171583	-1	supercont2.12	I203_05750	171520	172249	None	6013	968	43926	No_constitutive_exon_found_in_species
TCATGTGAGCGATTCAGTCTGTATTGACATGCCATGTGGTTGGGAAATAGAA	207228	207312	207362	207310	-1	supercont2.12	I203_05761	207228	208119	None	6013	968	43926	No_constitutive_exon_found_in_species
ATCCTCTTCATCATTGGCGTCTTTAGCTTACTTCTCCACAGCTGGGATAGCA	342507	342526	342457	342509	1	supercont2.12	I203_05813	340043	342526	None	6013	968	43926	No_constitutive_exon_found_in_species
ATACGAAGGTAGGTGATCAGAGTATATTTCGCACGCTGACAGGGCCACAGCA	354358	354513	354308	354360	1	supercont2.12	I203_05820	353630	355522	None	6013	968	43926	No_constitutive_exon_found_in_species
ACCCAACAACAGATCACCAGAACATACTGAATCATATTCAAGGGCAACAGTC	378360	378473	378523	378471	-1	supercont2.12	I203_05830	377294	378696	None	6013	968	43926	No_constitutive_exon_found_in_species
TGAGCAAAGATGAATACTGATTGGGTATATTCCTGGGGTGGGAACAACAGTG	412638	412649	412699	412647	-1	supercont2.12	I203_05844	409604	412924	None	6013	968	43926	No_constitutive_exon_found_in_species
TTTTACTGTCCGACCACGACGGGTGGATGCTGATTTGTTTTGGGATACAGGT	412542	412567	412617	412565	-1	supercont2.12	I203_05844	409604	412924	None	6013	968	43926	No_constitutive_exon_found_in_species
GGAGAAGAGGTAGCGTCAGAGGGGAATATAATGCTGTTGGGGGACAATAGGA	409915	409925	409975	409923	-1	supercont2.12	I203_05844	409604	412924	None	6013	968	43926	No_constitutive_exon_found_in_species
TATAGAATTAATTGGCTAACGATCTAATTTGAATGTGGATGTGGGTGTAGAA	429184	429739	429789	429737	-1	supercont2.12	I203_05853	429184	432753	None	6013	968	43926	No_constitutive_exon_found_in_species
TACCTCAGTTTTCTGAGCGGAAAAGTCAAGCTTACGGAAATGGGTAACAGAT	435496	435629	435679	435627	-1	supercont2.12	I203_05855	434627	436112	None	6013	968	43926	No_constitutive_exon_found_in_species
TTTCGTATGTCTAAGCGTTCCAGCTAAATATATCATTCTGGGGTGAATAGAT	442891	442907	442957	442905	-1	supercont2.12	I203_05859	442056	443561	None	6013	968	43926	No_constitutive_exon_found_in_species
TAGTTTTTTCAAGCTATGGTTGACGAGCTGATGTCATATGATGGGAATAGCT	458119	458195	458245	458193	-1	supercont2.12	I203_05867	456569	458569	None	6013	968	43926	No_constitutive_exon_found_in_species
AGTCCGCAGAACTCAGAACGGATGGTACTGACATACATTTGGGTTGACAGAC	466437	466629	466387	466439	1	supercont2.12	I203_05870	465373	467780	None	6013	968	43926	No_constitutive_exon_found_in_species
TTTCAATCCTTCCCGTAGACCTTGAGTTGATTATCTGGGATGAATGACAGGT	471325	471391	471275	471327	1	supercont2.12	I203_05872	470522	472390	None	6013	968	43926	No_constitutive_exon_found_in_species
TTTGATCTGACGGATGGGTCAATGCTGACTCATATTTTGATTGGGAATAGTA	480912	481332	480862	480914	1	supercont2.12	I203_05876	478974	481332	None	6013	968	43926	No_constitutive_exon_found_in_species
CCTGTCGTTATCCATCGAAAGCTGACAATACGTTTCATCGGGCGATACAGCA	569566	569638	569516	569568	1	supercont2.12	I203_05911	567185	570748	None	6013	968	43926	No_constitutive_exon_found_in_species
AATTCTGCTCTGATTTCTGGTAGCTGACAGTGAATTTCTTGGGTGATCAGAG	570043	570141	569993	570045	1	supercont2.12	I203_05911	567185	570748	None	6013	968	43926	No_constitutive_exon_found_in_species
AATTGAAATTGATGTGGTGGATGGTCAGGAGCTGACATGGGATGAAATAGAT	573182	573236	573286	573234	-1	supercont2.12	I203_05913	572256	573681	None	6013	968	43926	No_constitutive_exon_found_in_species
TAGTCATGTACTCCAATTTGAGCTAAAGCTTACGAATTGGGGACGTGCAGGT	574458	574610	574660	574608	-1	supercont2.12	I203_05914	574087	575218	None	6013	968	43926	No_constitutive_exon_found_in_species
TACACCGGATATTTTTGCTGATGATGATGATCTCGGTGGGATGTAAATAGGT	586311	586376	586426	586374	-1	supercont2.12	I203_05918	584195	586671	None	6013	968	43926	No_constitutive_exon_found_in_species
TGTATTCCCATGACGATAGCGCAGTGGCTGATGATCTTGGGATGGGACAGCT	600366	600597	600647	600595	-1	supercont2.12	I203_05920	597633	602872	None	6013	968	43926	No_constitutive_exon_found_in_species
ATAGTGCTTCCAATTCTAATAAAGCTGATCGTATACAACTGGGGACGCAGAA	606170	606273	606120	606172	1	supercont2.12	I203_05921	603423	607363	None	6013	968	43926	No_constitutive_exon_found_in_species
ATTCCAATACCAGCTATGTATACTAATCTTTCTTGCTTTATGGGATATAGAA	625841	625954	625791	625843	1	supercont2.12	I203_05929	625082	626648	None	6013	968	43926	No_constitutive_exon_found_in_species
TCAATGTTCATCGTTCGGAGAAGGTGCATTCTGCTGACGTCAATGGGTAGAG	1610	1930	1560	1612	1	supercont2.13	I203_05941	1445	3750	None	6013	968	43926	No_constitutive_exon_found_in_species
CGCATGAAGACAAGTTTTGTGAACTGATTACAAATGACTGGGATGGACAGAC	4079	4751	4029	4081	1	supercont2.13	I203_05942	3831	4751	None	6013	968	43926	No_constitutive_exon_found_in_species
CGTATGATATAACTTACTCAGACAAGTCAGCAGTTGCTTTGCGGGAATAGGA	59599	59655	59549	59601	1	supercont2.13	I203_05965	58729	61078	None	6013	968	43926	No_constitutive_exon_found_in_species
CCACCACCCACCGTCCTGCTCGACGCAGATAGATAGAGCTATGTGGGTAGGC	72062	72116	72012	72064	1	supercont2.13	I203_05970	71725	74024	None	6013	968	43926	No_constitutive_exon_found_in_species
TATCGAACCCCACGTAGAGATAGCGCACGCTCACTGAACGGGCTAAATAGTA	106391	106487	106341	106393	1	supercont2.13	I203_05983	105297	106487	None	6013	968	43926	No_constitutive_exon_found_in_species
ATGGCTTCATCAGAGCTTACAAGGGTCAAGCTGATATTGTGGGAATATAGGA	141654	141820	141604	141656	1	supercont2.13	I203_05997	141435	142452	None	6013	968	43926	No_constitutive_exon_found_in_species
CTACAAATACGCTGTTTGTATATTAGCTCATAAAATCGGGATGGGATAAGCG	194609	194647	194697	194645	-1	supercont2.13	I203_06015	190964	195354	None	6013	968	43926	No_constitutive_exon_found_in_species
CCCTTCGTCTTATTATATCGAGGGGTGAATAGCTGATAGAGCCATGGGAGTA	191546	191721	191771	191719	-1	supercont2.13	I203_06015	190964	195354	None	6013	968	43926	No_constitutive_exon_found_in_species
TTCTCATGACCATACCTTGTGATATCACTGACGCGAACTCGGGCACGTAGCT	235938	236043	236093	236041	-1	supercont2.13	I203_06033	234746	236264	None	6013	968	43926	No_constitutive_exon_found_in_species
CATCCAAGGAAGGTGCACAAGCTGAATGTTTCTGGTTTTGTGGGAAATAGAG	235291	235543	235593	235541	-1	supercont2.13	I203_06033	234746	236264	None	6013	968	43926	No_constitutive_exon_found_in_species
CACCAATCAGACTATCAAAGTGAGATGATTGCTGATCTTTGTGGGATCAGCT	252278	252386	252228	252280	1	supercont2.13	I203_06038	251111	252868	None	6013	968	43926	No_constitutive_exon_found_in_species
AAGGTCTTCCTGTCGACAGGCAAATGCTGATGGTCACTTGGGGCCAATAGCG	259654	259754	259804	259752	-1	supercont2.13	I203_06041	259357	262049	None	6013	968	43926	No_constitutive_exon_found_in_species
TGACCAATAAGATGTACGTGGTACTAATTGATGGATTATGGGAATTACAGAT	264514	264567	264617	264565	-1	supercont2.13	I203_06043	263331	264748	None	6013	968	43926	No_constitutive_exon_found_in_species
CTAGTAGAAATGGCACATCTGCTGACGCTGTGTTTGGATTTGATGGGTAGCC	292560	292656	292706	292654	-1	supercont2.13	I203_06055	292221	293730	None	6013	968	43926	No_constitutive_exon_found_in_species
TATTCCGAGGTGGCCTGAGGGAATATGAGCTGATACGTGGGATGGAATAGAT	303764	303815	303714	303766	1	supercont2.13	I203_06060	303257	305217	None	6013	968	43926	No_constitutive_exon_found_in_species
TAATTCTGAGTGAGTATAGTGTAATGGCTGACGGTAAATGGGGATTGTAGGT	314334	314461	314284	314336	1	supercont2.13	I203_06065	312524	314981	None	6013	968	43926	No_constitutive_exon_found_in_species
AACATATCGCTAATGACACCTGTCAGGCTTCTTCATTTCATCCGGGAGAGAG	337828	337990	338040	337988	-1	supercont2.13	I203_06074	335125	338615	None	6013	968	43926	No_constitutive_exon_found_in_species
CCAGAGGAAAGACCTGAAATAGCTGACACCCCTTCTCTTGGGCAAAATAGAT	349595	349706	349545	349597	1	supercont2.13	I203_06079	346848	351002	None	6013	968	43926	No_constitutive_exon_found_in_species
TTTGCAATACCGCTGTGTGCTGATTGCTCCATGAATTCACGGGGTGATAGGA	364440	364908	364958	364906	-1	supercont2.13	I203_06087	364440	366004	None	6013	968	43926	No_constitutive_exon_found_in_species
GCCATCCCAAGACGATATGGGCTGACTTGTGATGTGTGATTGACGGGCAGAC	421689	421934	421639	421691	1	supercont2.13	I203_06109	421428	423368	None	6013	968	43926	No_constitutive_exon_found_in_species
CATCGGTGAGGCTTCTCTGTGTTCCCCGTCTCATTGGGTCGTTGTGAAAGCT	422352	422505	422302	422354	1	supercont2.13	I203_06109	421428	423368	None	6013	968	43926	No_constitutive_exon_found_in_species
CGAACCCATCCTTGTAAACATGTTGGCTGATACAATATTTGGGACAAAAGGC	444477	444648	444427	444479	1	supercont2.13	I203_06116	442742	444648	None	6013	968	43926	No_constitutive_exon_found_in_species
AGTTAGTTTGAGGGGAGCGGAAACTCGAAAGAGAAGCTGACTGGGAGCAGTT	448857	448893	448943	448891	-1	supercont2.13	I203_06119	447547	450345	None	6013	968	43926	No_constitutive_exon_found_in_species
GATACCCCTTTCCCATCTAAGAATAGTCAACTAAACGAAAGGGATTGCAGCG	495119	495440	495069	495121	1	supercont2.13	I203_06136	493846	495440	None	6013	968	43926	No_constitutive_exon_found_in_species
GGGAGATGGGATATGAAACCTGACGAGCATATGGTGTGGAATGGGAACAGAT	497649	497691	497599	497651	1	supercont2.13	I203_06137	496548	499993	None	6013	968	43926	No_constitutive_exon_found_in_species
TGAATGAATGTGCGGTGATAATTGATCTCTTCATTGCTGTTGGGTGATAGAT	501171	501521	501571	501519	-1	supercont2.13	I203_06138	501004	504086	None	6013	968	43926	No_constitutive_exon_found_in_species
TCTTTGGCAAGGAAACAAACACGCTGACTGTGACGATTGGGAGAGTGTAGGT	506079	506156	506029	506081	1	supercont2.13	I203_06139	504866	507050	None	6013	968	43926	No_constitutive_exon_found_in_species
CTGCCTCAATCACATGTTTGTTTCAGTAGCTGACATCTGGGATGATATAGGT	528658	528712	528608	528660	1	supercont2.13	I203_06148	527872	528825	None	6013	968	43926	No_constitutive_exon_found_in_species
CATCTTACTAGCCAGAGTGTTCCGCTGAGTTTTCATATCAGGGCTGACAGAC	542111	542833	542061	542113	1	supercont2.13	I203_06154	541453	542833	None	6013	968	43926	No_constitutive_exon_found_in_species
CACACATACGACCGACAGTGAGGATTAGGCTGATAAGAATGGGTATGTAGCG	555528	555563	555478	555530	1	supercont2.13	I203_06159	555335	556994	None	6013	968	43926	No_constitutive_exon_found_in_species
TCACTTAGATCACAATGCAAAGAAGCTCGTTGACAGCTGTGGGTAATCAGGG	583462	583544	583412	583464	1	supercont2.13	I203_06169	583110	585756	None	6013	968	43926	No_constitutive_exon_found_in_species
GAGTGATCATTGGGGTCGCTGGATAGACACTATACTGATCAATCGGGCAGGG	588228	588453	588178	588230	1	supercont2.13	I203_06170	586613	589064	None	6013	968	43926	No_constitutive_exon_found_in_species
GGATCAGTGGGATCATCTACAGAGATAAATGGCTGATATGGGAAGCTCAGTG	589740	589792	589842	589790	-1	supercont2.13	I203_06172	589406	592228	None	6013	968	43926	No_constitutive_exon_found_in_species
TGAGTACTGTCTGAATGGGACTATAGTGATCTGGTCTGACTAAAGGGTAGAG	608841	608950	609000	608948	-1	supercont2.13	I203_06177	606522	609312	None	6013	968	43926	No_constitutive_exon_found_in_species
CCTTCCCAAACGAGATCGGATGATGAGCTGATACTTCTTTGGGCGTGTAGGG	615726	615837	615887	615835	-1	supercont2.13	I203_06179	614293	616326	None	6013	968	43926	No_constitutive_exon_found_in_species
CTCGATTGACCGATAATTATCACTCATACTGATGGTATATGGGCTGGTAGTT	617628	617706	617756	617704	-1	supercont2.13	I203_06180	616868	618013	None	6013	968	43926	No_constitutive_exon_found_in_species
TGCCTACTGTATACATGTATCATTTTGATGCTGATACTGGGTAATGGCAGGC	630212	630821	630162	630214	1	supercont2.13	I203_06184	628829	633061	None	6013	968	43926	No_constitutive_exon_found_in_species
TTGGATACAGCAAATCTGTGTTGCAGCTGACTGTCCATGTGGGCGATCAGGA	20791	20931	20981	20929	-1	supercont2.14	I203_06203	20493	21365	None	6013	968	43926	No_constitutive_exon_found_in_species
CCTCCAAGCACTGTCTGGGCGGGCTGACAAGAGAAAGGGTGACGTGATAGAT	92142	92566	92092	92144	1	supercont2.14	I203_06229	90931	92870	None	6013	968	43926	No_constitutive_exon_found_in_species
CGCCTGCACTTTCCGCTGATGGATCCAACGCTGACTGAATGGGATGATAGCT	113550	113713	113763	113711	-1	supercont2.14	I203_06239	112536	116163	None	6013	968	43926	No_constitutive_exon_found_in_species
TTGACCATATCAGTGAGTTCGTCCTCGTTCGGAATTTTGCTGACGGGTAGGT	189113	189151	189063	189115	1	supercont2.14	I203_06262	186698	190910	None	6013	968	43926	No_constitutive_exon_found_in_species
GTGAGCGCTATCCCTCTATACTACGAGCAACTGGCTAATCTGGGATACAGGT	207021	207122	207172	207120	-1	supercont2.14	I203_06270	205974	207682	None	6013	968	43926	No_constitutive_exon_found_in_species
GCTGCTTCATGTTACCCAATCGAGGATCTAGCTAACACTTGCAAGGGTAGCC	211912	212161	212211	212159	-1	supercont2.14	I203_06273	211525	212480	None	6013	968	43926	No_constitutive_exon_found_in_species
TTCAGTCTATCTCTTCTGTTGTTAACTTTGCTGACAAATGGGATGCATAGAT	216947	217111	217161	217109	-1	supercont2.14	I203_06276	215696	217481	None	6013	968	43926	No_constitutive_exon_found_in_species
CTGTCTACTCTCCGCCCGGGCATTCTAGCTGATAACCGGTTGGGAAATAGCA	286401	286457	286351	286403	1	supercont2.14	I203_06301	285595	286770	None	6013	968	43926	No_constitutive_exon_found_in_species
AATTTTTCCAAAGGAGCATGGTATGTTAGCTGATCAAAAGCACGGGGTAGGT	305485	305554	305435	305487	1	supercont2.14	I203_06310	302199	305783	None	6013	968	43926	No_constitutive_exon_found_in_species
CTGGCATCTGGTATGTCTTGGCATCGCTAACATGGAGCTATGGGATGTAGGA	308493	308534	308584	308532	-1	supercont2.14	I203_06311	306271	308623	None	6013	968	43926	No_constitutive_exon_found_in_species
AAGGTTGTGTTGCATAAAAGGACATTTCCAATTGCTGATCTGGGGGCCAGAT	327631	327717	327767	327715	-1	supercont2.14	I203_06317	326937	330615	None	6013	968	43926	No_constitutive_exon_found_in_species
TATTTTGATTTTGGTCGATCTGACCTCAAGTTCGCTTTCGGGTATGGTAGGT	351158	351204	351108	351160	1	supercont2.14	I203_06326	350379	352272	None	6013	968	43926	No_constitutive_exon_found_in_species
CAGTGGTCTGGAGACATGACGATAATAACAATTGTGTTTCTGGGTGATAGTC	384723	384911	384961	384909	-1	supercont2.14	I203_06338	383184	385455	None	6013	968	43926	No_constitutive_exon_found_in_species
CAACGACCTGGTTCTGGTGACGGGATGGATACTGATGATTTGGGATATAGGA	423836	423882	423932	423880	-1	supercont2.14	I203_06356	423417	424218	None	6013	968	43926	No_constitutive_exon_found_in_species
ATATGTCTGCACTAAACTTGAATTTGACTTTGCTGATTGAGGGGCTGTAGAT	432376	432520	432570	432518	-1	supercont2.14	I203_06360	431983	433007	None	6013	968	43926	No_constitutive_exon_found_in_species
AGCGATGCAGCCCGTTGAGGTGACTGGGCTGACTTTTGAGGGGTATACAGGA	440859	440903	440953	440901	-1	supercont2.14	I203_06363	439951	441190	None	6013	968	43926	No_constitutive_exon_found_in_species
TCGATTCTACCTTTTTCATTGATATGAGCTGACGTGAGTTGGGATGTTAGAT	496534	496561	496611	496559	-1	supercont2.14	I203_06388	496534	497029	None	6013	968	43926	No_constitutive_exon_found_in_species
TCCGAATTAAGGGTATTGATATTGGTATTGACCGTTGTTGGTGGGAACAGAG	522084	522289	522034	522086	1	supercont2.14	I203_06400	521595	525657	None	6013	968	43926	No_constitutive_exon_found_in_species
TATTCATCTATCGGCACAAGGCTATTCTCGATGCTGATATCAGGGCGAAGCA	534833	535557	535607	535555	-1	supercont2.14	I203_06403	533583	536568	None	6013	968	43926	No_constitutive_exon_found_in_species
TTCCAAAAATTCTAGCACCACTAAGGAGGAAGAAAGAGAGGAAGAGGGAGAT	546336	546402	546286	546338	1	supercont2.14	I203_06409	544644	546612	None	6013	968	43926	No_constitutive_exon_found_in_species
TGAACAGGGAGATACGTGGGCTGACAGGATGGGTTGGGATGGATATGAAGTG	567011	567086	566961	567013	1	supercont2.14	I203_06421	566481	567910	None	6013	968	43926	No_constitutive_exon_found_in_species
ATTGCCATGACGTATCACAAGACAGCTCAACTGATTGATGAGGGAGCTAGGT	570073	570193	570243	570191	-1	supercont2.14	I203_06422	568196	570452	None	6013	968	43926	No_constitutive_exon_found_in_species
ATCAGAATGGTGGATGACTGAGCTGACATGGGTGGCATGGGTAATAACAGAA	571154	571243	571104	571156	1	supercont2.14	I203_06423	570884	571896	None	6013	968	43926	No_constitutive_exon_found_in_species
CACACAGCGGAACTCATCAAGCTGACCATTTGACACTTGTGGTGGGATAGTA	21851	21935	21801	21853	1	supercont2.15	I203_06439	19927	21935	None	6013	968	43926	No_constitutive_exon_found_in_species
TTTGGGACAAAATAATGCAAATGTATCTTCAGGTAGTGGTAGTGGGACAGTC	31743	31822	31693	31745	1	supercont2.15	I203_06443	30618	36106	None	6013	968	43926	No_constitutive_exon_found_in_species
ACTCGTCCACTTGCATCAGAGATACTAGCTAATAGAATTTGGGCACATAGGT	54481	54627	54431	54483	1	supercont2.15	I203_06451	53070	58414	None	6013	968	43926	No_constitutive_exon_found_in_species
ACATGTGGTCGATGATTCGTACACTAATCATGTACTGTACGACGGGGTAGGC	55964	56342	55914	55966	1	supercont2.15	I203_06451	53070	58414	None	6013	968	43926	No_constitutive_exon_found_in_species
CGTAATAAGTTTACCTTTTGAAGCTCACACATACTTGATTGGGTAATCAGAA	56558	56683	56508	56560	1	supercont2.15	I203_06451	53070	58414	None	6013	968	43926	No_constitutive_exon_found_in_species
TGGCATTCACCTCTAATAGGATAACAAGCTGATATGGGTTGATCGAATAGGA	83497	83513	83563	83511	-1	supercont2.15	I203_06461	82483	84593	None	6013	968	43926	No_constitutive_exon_found_in_species
GTCATCAACGATCAAATAGCTTACATTGACATTACGCTTCGTGGGAAAAGGA	88488	88575	88438	88490	1	supercont2.15	I203_06463	88193	88813	None	6013	968	43926	No_constitutive_exon_found_in_species
CCATGTCATACCAACGAGACGTACTGATTGTGCCTGTATGGGGAGGATAGAT	122522	122589	122472	122524	1	supercont2.15	I203_06473	122211	124520	None	6013	968	43926	No_constitutive_exon_found_in_species
TAGTCCAGATATGGTTGTTGATTAATCACTTGTTGTCTTCATGGGTATAGGC	145016	145373	144966	145018	1	supercont2.15	I203_06481	144030	147843	None	6013	968	43926	No_constitutive_exon_found_in_species
CTTCTCACATCAAAGGGTATCATGGGTCTAGCTGAATAACGGGGTTGTAGAT	172723	172804	172673	172725	1	supercont2.15	I203_06490	169335	173100	None	6013	968	43926	No_constitutive_exon_found_in_species
TTGTTTTTTTCTGTTTGACGCTGACGACTTTTCTTTTCTTGGGGTGCGAGGT	175469	175607	175419	175471	1	supercont2.15	I203_06493	174685	177150	None	6013	968	43926	No_constitutive_exon_found_in_species
ATAACAAGATTCATTACGCTTCACACTAATCTGTTTGTTTGGGTATGTAGAT	178320	178533	178270	178322	1	supercont2.15	I203_06494	177300	178692	None	6013	968	43926	No_constitutive_exon_found_in_species
TAACGGTACTTTCTGCAATAGGTCGTTTGGCTGACGGGACAATAAATCAGCT	203264	203311	203361	203309	-1	supercont2.15	I203_06503	203264	204355	None	6013	968	43926	No_constitutive_exon_found_in_species
TCTTATCTCATCGAGAAGGGCTGGGCTAATGTTTGACCGGTATGGGGCAGGT	295501	295681	295731	295679	-1	supercont2.15	I203_06537	294021	296014	None	6013	968	43926	No_constitutive_exon_found_in_species
TTCAACGTGCGCGGAAGTTGCGTTATGTTGAGCTTTATGGGACGTGACAGAT	348227	348330	348380	348328	-1	supercont2.15	I203_06557	346648	348574	None	6013	968	43926	No_constitutive_exon_found_in_species
TCCATTCTGTAAACGTCCAGATACTAACGGGGTTACTTGTGTGGGCATAGTG	361644	361712	361762	361710	-1	supercont2.15	I203_06563	359946	363056	None	6013	968	43926	No_constitutive_exon_found_in_species
GGACCGTTGATCGTGAGTTGGTGCTGTACATGCTCTGGGCTGACAAATAGCC	383343	383418	383468	383416	-1	supercont2.15	I203_06571	382234	383959	None	6013	968	43926	No_constitutive_exon_found_in_species
AACGAATCTATAAACCTCCTGTTATGCCTCCTCCCGCGAAAGCGGGACAGCC	404884	405064	405114	405062	-1	supercont2.15	I203_06580	402597	406641	None	6013	968	43926	No_constitutive_exon_found_in_species
CAGACGACCAATGGTATGGTTGTAGACTAATTTTGGGGGGTTGAGGGTAGGT	413216	413367	413417	413365	-1	supercont2.15	I203_06584	412839	414402	None	6013	968	43926	No_constitutive_exon_found_in_species
ACAAATTTTTCGCCTAGTGTGATGAGCTTCACTGATACTGGGTGATGTAGGG	433110	433151	433201	433149	-1	supercont2.15	I203_06593	432489	434137	None	6013	968	43926	No_constitutive_exon_found_in_species
CTCTATGCTCTGTTCATAGCTATGTTGACTGACTTCGCATGACGGGACAGCC	439379	439422	439472	439420	-1	supercont2.15	I203_06595	437441	439519	None	6013	968	43926	No_constitutive_exon_found_in_species
TTACACAGATGACTCATGATTTCCAAAATCCTTGCAATTGGGATCAACAGGA	458826	458954	459004	458952	-1	supercont2.15	I203_06600	457242	459488	None	6013	968	43926	No_constitutive_exon_found_in_species
ATTCTCATATTTGTTACAAGCGCTGATGGTGACATCTCGTGGGACGATAGGA	457367	457377	457427	457375	-1	supercont2.15	I203_06600	457242	459488	None	6013	968	43926	No_constitutive_exon_found_in_species
TCTTTGAAAGTAAGATAGCTGATCAGAGCGTTCACTTTGGCGGGAAACAGCC	464069	464178	464019	464071	1	supercont2.15	I203_06602	462553	464438	None	6013	968	43926	No_constitutive_exon_found_in_species
ATAGACGAACGCTTGATTATGGTAATCTGACCTAGTTGCGATGGGTGTAGCT	487857	487926	487976	487924	-1	supercont2.15	I203_06614	487604	488997	None	6013	968	43926	No_constitutive_exon_found_in_species
CATTCATCTTTCTGACGTAGGACTAAGACTGATAGAAGGGAATATGATAGGG	501461	501540	501411	501463	1	supercont2.15	I203_06618	500299	502309	None	6013	968	43926	No_constitutive_exon_found_in_species
AAAAAGGATACGGGGAAGAGTAGTAGCTGATTTTGGTTTTGGGATCGTAGCA	503532	503658	503708	503656	-1	supercont2.15	I203_06619	502686	504338	None	6013	968	43926	No_constitutive_exon_found_in_species
TAAAGCTGTAGATTCTCATATCGTACTTGCTGATGTCTATCGGGGAAAAGGG	521719	521942	521992	521940	-1	supercont2.15	I203_06626	518965	522563	None	6013	968	43926	No_constitutive_exon_found_in_species
TGATGATTGGGAATTTCGGAGTCTCTAGATCCTCTGACTCGGGCTGGTAGAT	521205	521290	521340	521288	-1	supercont2.15	I203_06626	518965	522563	None	6013	968	43926	No_constitutive_exon_found_in_species
ACATGAATCAGCTAGATGGAGCTGACCAAAGACAATCAATGGGCGGACAGAC	19239	19316	19366	19314	-1	supercont2.16	I203_06656	19239	20803	None	6013	968	43926	No_constitutive_exon_found_in_species
GTACATCAATTTTCACACGCTCAATCTTCACTCATCACTATGTGGGATAGGT	40251	40371	40421	40369	-1	supercont2.16	I203_06664	36226	42912	None	6013	968	43926	No_constitutive_exon_found_in_species
CTTTTGCAACCCATAATTTGACTTCCACTGATTATGGGATGATTGAGTAGTA	40013	40164	40214	40162	-1	supercont2.16	I203_06664	36226	42912	None	6013	968	43926	No_constitutive_exon_found_in_species
TGCTGGACCAATATTCATTCTGAAAGACTTGTATCTGATGGTTGGGGTAGTA	36463	36529	36579	36527	-1	supercont2.16	I203_06664	36226	42912	None	6013	968	43926	No_constitutive_exon_found_in_species
AAGCCAGGTCGAAAGACTGACCTCGATGTGCTGTATGTGACTGGGAATAGAT	54300	54390	54250	54302	1	supercont2.16	I203_06668	53633	55848	None	6013	968	43926	No_constitutive_exon_found_in_species
GCACATGCCACATATGTTGACGTTGTCGTTTCTTTGGGTTCACGAAATAGGA	61947	62100	61897	61949	1	supercont2.16	I203_06671	61423	63592	None	6013	968	43926	No_constitutive_exon_found_in_species
CTCGCATTCCCATCATCACGCTGGTCATGCACACGGTGCCGAGGGAGGAGCG	62439	62566	62389	62441	1	supercont2.16	I203_06671	61423	63592	None	6013	968	43926	No_constitutive_exon_found_in_species
TCTGTTTGTTAAATCTACGACTCTATTTCACTGATTTCTGGGTATGACAGGG	101734	102263	101684	101736	1	supercont2.16	I203_06682	100917	102263	None	6013	968	43926	No_constitutive_exon_found_in_species
CCTATGACTATGCTGAGCTGAGGTAAGCTGATATCACGCTGGGATGATAGGG	140890	141364	141414	141362	-1	supercont2.16	I203_06694	138162	141760	None	6013	968	43926	No_constitutive_exon_found_in_species
CATACCTCTACCTCAAGCATGAGATGCTGATGAAACGTGAATGGGGATAGAC	149245	149305	149355	149303	-1	supercont2.16	I203_06695	144836	149666	None	6013	968	43926	No_constitutive_exon_found_in_species
CTAGCTGCAAAGACTCAATGATGTCACTCAGCTGATATGTGGGTGAATAGCT	244099	244116	244166	244114	-1	supercont2.16	I203_06732	243213	245437	None	6013	968	43926	No_constitutive_exon_found_in_species
CTGTACTCTACCCCATTCAGCCTTTTCTGATACTTGTGTATGGGACGTAGTC	249115	249270	249320	249268	-1	supercont2.16	I203_06734	247971	249384	None	6013	968	43926	No_constitutive_exon_found_in_species
GAGTTGGATTTCCCTGGTAAAATGCATGTCGCCTGAGATGATTGGGGTAGCT	294996	295056	295106	295054	-1	supercont2.16	I203_06749	292775	299333	None	6013	968	43926	No_constitutive_exon_found_in_species
CTATTGTGCTGCTTGAGCTGATGAGAGGGTTATACGGGACGAATATACAGGA	368897	368909	368847	368899	1	supercont2.16	I203_06772	367165	369069	None	6013	968	43926	No_constitutive_exon_found_in_species
AATACGGAAAACATGTGGGACGCTGATCGGTTTGAACCTTGGGTGAATAGTG	375209	375327	375159	375211	1	supercont2.16	I203_06773	369817	375427	None	6013	968	43926	No_constitutive_exon_found_in_species
TCAGCTATCTTCAGCCGGTGACCTTAGCAGTTGACCGAATGGGATTGCAGTT	457096	457304	457354	457302	-1	supercont2.16	I203_06806	455621	459037	None	6013	968	43926	No_constitutive_exon_found_in_species
CCGCATAAAAATATACTATAATGTGCATACTGATACTTAGGGCAAATTAGGC	475227	475366	475416	475364	-1	supercont2.16	I203_06813	472892	476038	None	6013	968	43926	No_constitutive_exon_found_in_species
ATCATATCCGATATCATTGAATTAGACGACTGATTGTATGGGAAATACAGCT	499290	499375	499425	499373	-1	supercont2.16	I203_06821	493539	506207	None	6013	968	43926	No_constitutive_exon_found_in_species
ACGGGTTTAAACGCGACGACCTGTCTTACTTATCTTGTTCGTGGGATTAGGT	494483	494511	494561	494509	-1	supercont2.16	I203_06821	493539	506207	None	6013	968	43926	No_constitutive_exon_found_in_species
TCGACTCCGTTTGAGTACCAGCTGATATGTCTCTCGGTGGGATGGCATAGTG	512582	512630	512680	512628	-1	supercont2.16	I203_06824	512086	514602	None	6013	968	43926	No_constitutive_exon_found_in_species
TACGACATATTACAGGAACTGATCGATTTGGCAAAACAACAAGGGTGCAGCT	17908	17970	17858	17910	1	supercont2.17	I203_06840	16814	19762	None	6013	968	43926	No_constitutive_exon_found_in_species
TCGTAAGTTCAACCCCACATAGCCCGAATCTCCGCTGATAAGGGACACAGGA	25888	25911	25838	25890	1	supercont2.17	I203_06842	25415	27308	None	6013	968	43926	No_constitutive_exon_found_in_species
CAGTTGCTATGCCCGACCACAGAAAAAGCTGATGTTTGGGAAATATACAGTA	37992	38004	37942	37994	1	supercont2.17	I203_06847	36019	38004	None	6013	968	43926	No_constitutive_exon_found_in_species
ACAATCAAATGGTCATGATATGTATGATGGGCCAGACGAGGGACTGGTAGAA	42890	43012	43062	43010	-1	supercont2.17	I203_06849	40239	43361	None	6013	968	43926	No_constitutive_exon_found_in_species
TGCACATCCAACCTCAACCTTTGATGCTGATGTGCGATGGGTGGGAATAGGA	40239	40332	40382	40330	-1	supercont2.17	I203_06849	40239	43361	None	6013	968	43926	No_constitutive_exon_found_in_species
CTAGCGTCATCGTGATTCAGGCAATGCTACAGCTGCTCCTGCGGGACCAGCG	54084	54406	54034	54086	1	supercont2.17	I203_06852	50574	56452	None	6013	968	43926	No_constitutive_exon_found_in_species
CTGTACCAAATATTGTGAGACCCAGGCTAACTTGAAATGGGTATGTAAAGCC	84046	84260	84310	84258	-1	supercont2.17	I203_06862	80114	84599	None	6013	968	43926	No_constitutive_exon_found_in_species
TCTCTACTAGTTCACCTCCCAGTGAGTTACCACTAAGACAATCGGGGTAGAT	80356	80653	80703	80651	-1	supercont2.17	I203_06862	80114	84599	None	6013	968	43926	No_constitutive_exon_found_in_species
TCCAAGTTATCATATGATCTGGATGCTGTGCTGATGAATTGGAGGGCTAGTC	108191	108727	108777	108725	-1	supercont2.17	I203_06871	107681	112172	None	6013	968	43926	No_constitutive_exon_found_in_species
CTCATATCTATCATATACCATACACTGACACTTTCTTGTGTGGGACACAGGG	118076	118180	118026	118078	1	supercont2.17	I203_06873	117976	121859	None	6013	968	43926	No_constitutive_exon_found_in_species
TGGCTTTTCAACCTTCTATCTGATACCTGATTTTGGTTTGAATGGGGCAGAA	124083	124152	124033	124085	1	supercont2.17	I203_06874	122389	126509	None	6013	968	43926	No_constitutive_exon_found_in_species
CCAACCATACAATCGATGGACGTCGACTGAAGTTCGATGGGTGAATATAGAT	148241	149000	148191	148243	1	supercont2.17	I203_06884	147438	149000	None	6013	968	43926	No_constitutive_exon_found_in_species
AGACACAGAAAGGGATGGCTGATTTTGATTCGGGCTTGTTGGGAATAAAGTG	178807	178968	179018	178966	-1	supercont2.17	I203_06895	178807	179240	None	6013	968	43926	No_constitutive_exon_found_in_species
TCTAATCTTTGCCCGAATTTACAGCTGACACGAAATGGGCTATGCAGAAGGT	194552	194695	194745	194693	-1	supercont2.17	I203_06900	192501	195991	None	6013	968	43926	No_constitutive_exon_found_in_species
AAACCACACAAATACCCTCAAAACTGACGTATGTCGGGTTGGAATAATAGAA	223133	223253	223303	223251	-1	supercont2.17	I203_06911	223133	226962	None	6013	968	43926	No_constitutive_exon_found_in_species
TTACAACTGTTCAACCAAGGGATGAATAGTACTGATGATGTACGGGATAGCC	242422	242540	242372	242424	1	supercont2.17	I203_06919	241646	243364	None	6013	968	43926	No_constitutive_exon_found_in_species
CTTTTCGACCACGAACGTCTTGTAATGTTGACTGATGGGCGATGAGATAGAC	248572	248642	248692	248640	-1	supercont2.17	I203_06921	246814	248859	None	6013	968	43926	No_constitutive_exon_found_in_species
CTTCCATCTCATACAATCTGTGACTTCAGCTGACTTGCCTTGGGAAATAGGG	278364	278592	278314	278366	1	supercont2.17	I203_06930	268042	279517	None	6013	968	43926	No_constitutive_exon_found_in_species
CGGGTATGTAAGAATAGAAAGAACCGAGATTGAGTCGAAGCTGGGGACAGGC	308041	308095	307991	308043	1	supercont2.17	I203_06940	307670	309919	None	6013	968	43926	No_constitutive_exon_found_in_species
GAAAAGGAATCGTTGGAATTGACTTGTTGACTTGATGGGTGTGAAAATAGGT	351922	351972	352022	351970	-1	supercont2.17	I203_06954	350481	352895	None	6013	968	43926	No_constitutive_exon_found_in_species
TATTCATACACACCGATATGATAGACTGATAGCTTTACTCGTGGGAGTAGCA	383753	383948	383703	383755	1	supercont2.17	I203_06968	382432	386374	None	6013	968	43926	No_constitutive_exon_found_in_species
GGCTAAGGGAGAAGACAACTGAGCTGATTTGCTTTATGATCGGGGAACAGAT	392807	392912	392757	392809	1	supercont2.17	I203_06970	390350	393458	None	6013	968	43926	No_constitutive_exon_found_in_species
AGGAGAAAGATTATCTTTATAAGCTGACTACGTGCTCGTGGGATATATAGCA	398510	399259	398460	398512	1	supercont2.17	I203_06972	397033	399831	None	6013	968	43926	No_constitutive_exon_found_in_species
TATCCATTAGAGACGGGTTCACTGACACGACATGTCTTGTGATGGGACAGGG	405718	405757	405668	405720	1	supercont2.17	I203_06975	405542	407422	None	6013	968	43926	No_constitutive_exon_found_in_species
GAACATTATACAGTAAATACTGATGGTTGTATGTGTTTTTGGGGCTGTAGTA	416037	416123	416173	416121	-1	supercont2.17	I203_06979	414944	417000	None	6013	968	43926	No_constitutive_exon_found_in_species
CTGCTAGTCGATGTACTGGAAAAAGCTGATGATCGAGTTGAATGGGGCAGCT	426670	426836	426886	426834	-1	supercont2.17	I203_06983	426444	428447	None	6013	968	43926	No_constitutive_exon_found_in_species
ACACAATCAGTGAAATGGACTTTTGACTGATTGTCTGATGTGGGATATAGGA	434610	434661	434560	434612	1	supercont2.17	I203_06985	433376	434661	None	6013	968	43926	No_constitutive_exon_found_in_species
ACTGTCAAAGGATATTGACTATAACTCCTTTGTATTTTTGGGGTTGATAGAA	475027	475090	475140	475088	-1	supercont2.17	I203_07001	473170	475935	None	6013	968	43926	No_constitutive_exon_found_in_species
TCCTACATACTCATTATATAACACTGATGATTATGGGGTTATACGGGTAGTC	497862	498051	497812	497864	1	supercont2.17	I203_07009	497688	499175	None	6013	968	43926	No_constitutive_exon_found_in_species
TCTGACATCTGACATCTGACATCTGGGCTGACAATGAACGGGACGTATAGAA	499070	499175	499020	499072	1	supercont2.17	I203_07009	497688	499175	None	6013	968	43926	No_constitutive_exon_found_in_species
ATTCACACATCAGAGACTGATATGGCATATTGTTTTCTTGGGAGATGTAGGC	472	1149	422	474	1	supercont2.18	I203_07019	215	1149	None	6013	968	43926	No_constitutive_exon_found_in_species
CACTCCCCCCTCGTCATTAGGGGGATAGCTGATCAGGGAACATGGGGTAGTA	2331	2387	2281	2333	1	supercont2.18	I203_07020	1645	4704	None	6013	968	43926	No_constitutive_exon_found_in_species
AAAATATTCTGACGTTACAGCATCCTTACTGATACGGATCGCGGGTGTAGCC	6025	6222	6272	6220	-1	supercont2.18	I203_07021	5073	7131	None	6013	968	43926	No_constitutive_exon_found_in_species
CTGTCTGATTTGAGGCAGATGTTGATGAGCCACTTGGGGCACGGGAACAGTC	22772	22813	22722	22774	1	supercont2.18	I203_07027	21501	22813	None	6013	968	43926	No_constitutive_exon_found_in_species
TTATAGCTGACTTGCTTCATACCTATGAAGGCTGAATTGATAGGGATTAGCA	57543	58150	58200	58148	-1	supercont2.18	I203_07045	56351	58481	None	6013	968	43926	No_constitutive_exon_found_in_species
AAACATCTCTTTTGCTTAACTATTATGAAGGCTGATCAACGGGTTAACAGAT	138492	138711	138761	138709	-1	supercont2.18	I203_07078	137408	140039	None	6013	968	43926	No_constitutive_exon_found_in_species
TGTTATCTATCCGTCTTTATCTTCAGGTGGACCTGACTCAACGGGTATAGTC	138157	138221	138271	138219	-1	supercont2.18	I203_07078	137408	140039	None	6013	968	43926	No_constitutive_exon_found_in_species
GCACAACAACGAGAGTGAGAGTGCCATGGCTGATTCATTGATGGGGATAGTT	154362	154398	154312	154364	1	supercont2.18	I203_07084	152337	154398	None	6013	968	43926	No_constitutive_exon_found_in_species
CTTTGAGATTGTGGGGAGAGTAGCTGATGTACTATCGGGTCGACGAGCAGGG	194134	194254	194084	194136	1	supercont2.18	I203_07095	192440	194762	None	6013	968	43926	No_constitutive_exon_found_in_species
TGCCGGAGCTGGTGCGGGAGGCCGAACACCCGCACCTGGATGGGGTGCAGGT	211057	211308	211358	211306	-1	supercont2.18	I203_07103	210310	214653	None	6013	968	43926	No_constitutive_exon_found_in_species
TCTAGCTACTTGGTGTGTTTGACCCTCGCTGATAGTCATGGGGATAATAGAT	256824	257349	256774	256826	1	supercont2.18	I203_07120	256039	257737	None	6013	968	43926	No_constitutive_exon_found_in_species
TCCAAGTCCAACCAAGAATTAAGAGCCGAGCTGATGGGCTGGGCAAATAGGG	264716	264739	264789	264737	-1	supercont2.18	I203_07125	263193	265227	None	6013	968	43926	No_constitutive_exon_found_in_species
AAGTCGATCATTTTGATAGATGATGATTATGAGCTGACGGGGATGGATAGGC	287147	287216	287097	287149	1	supercont2.18	I203_07137	286042	292227	None	6013	968	43926	No_constitutive_exon_found_in_species
GTTTCTACTACCCCATGTCCGTCAGCTGACGATGCCATCGTGGGTGATAGAG	346409	346503	346359	346411	1	supercont2.18	I203_07157	345059	348256	None	6013	968	43926	No_constitutive_exon_found_in_species
GCATCTCACTACACATAGTTTGTCAATCGAATGACTGATTGGGATTGCAGTT	412876	413370	412826	412878	1	supercont2.18	I203_07176	410837	415816	None	6013	968	43926	No_constitutive_exon_found_in_species
AGCTAGCAATTTACTTTGGTGCTCAGACGCAAGCTGATGGGGAAACATAGAT	448845	448969	448795	448847	1	supercont2.18	I203_07187	448574	449920	None	6013	968	43926	No_constitutive_exon_found_in_species
CGCTGCAGAGCAAGTGGTCTGATTGCTAATGTCTGGGTAATGGGGATTAGCA	461480	461630	461680	461628	-1	supercont2.18	I203_07190	460580	463796	None	6013	968	43926	No_constitutive_exon_found_in_species
TCGTAAATTCGAGAAAACTGGCTGATTGATGTGGATCGTTGGGAGTATAGGT	494286	494388	494438	494386	-1	supercont2.18	I203_07202	492617	494742	None	6013	968	43926	No_constitutive_exon_found_in_species
AATCTGCAGAATGCGCTATCGTGCCATGGCTGACCTGGATGGGGATTTAGCT	39730	39891	39941	39889	-1	supercont2.19	I203_07224	38888	43115	None	6013	968	43926	No_constitutive_exon_found_in_species
CTCTTAAGATAATCCTCGTAAGCTGATACTCTGGCAAATGGGTGATGCAGTG	84591	84864	84541	84593	1	supercont2.19	I203_07242	80928	85218	None	6013	968	43926	No_constitutive_exon_found_in_species
CAACCAAACAGAGCTCTAAAGCTGATTTGGCTGTTACTTTGGGTTTAAAGCG	137571	137767	137521	137573	1	supercont2.19	I203_07264	137129	138686	None	6013	968	43926	No_constitutive_exon_found_in_species
TGCGACCTGGGTCTACGTCGTATGATTCACTAATTCGTTCTGTGGGATAGAC	151951	151999	151901	151953	1	supercont2.19	I203_07270	148363	152173	None	6013	968	43926	No_constitutive_exon_found_in_species
ATGCTGCCCATGTAATGTCGATATTGATATTCCAACGTGACCGGGAGTAGAT	166818	166892	166942	166890	-1	supercont2.19	I203_07275	165652	167706	None	6013	968	43926	No_constitutive_exon_found_in_species
TCTTGTGAGGAATCGTATTCTAACGATGATATTGCTTGGTTGGGATGTAGCC	192263	192329	192213	192265	1	supercont2.19	I203_07281	191866	193500	None	6013	968	43926	No_constitutive_exon_found_in_species
ACTGGCTAACAAATGGTTCATCAATAACCTCACTGGTGCTGGGAAAGTAGTC	205044	205384	205434	205382	-1	supercont2.19	I203_07284	204860	205596	None	6013	968	43926	No_constitutive_exon_found_in_species
CGAATCGAAAGGAACAAGGAGCTGATGATGGCATTGATTTTGGGACGCAGAG	228329	228357	228407	228355	-1	supercont2.19	I203_07291	226736	228756	None	6013	968	43926	No_constitutive_exon_found_in_species
TTTCCCATCGTCATAACCATACCAAGTATACTGATAATCGGGATACATAGGC	237714	238991	237664	237716	1	supercont2.19	I203_07295	237240	238991	None	6013	968	43926	No_constitutive_exon_found_in_species
TGGCGAATGAAGCTGAATACATAACTTTTTGTATCTATGTGGGCAAATAGGG	255858	255924	255808	255860	1	supercont2.19	I203_07303	255530	257636	None	6013	968	43926	No_constitutive_exon_found_in_species
CTCAATACCCACGAATAGCGCATTGAGCTGACGGATCTTGGGATATGCAGCT	271289	271412	271239	271291	1	supercont2.19	I203_07310	269839	271412	None	6013	968	43926	No_constitutive_exon_found_in_species
ACGATGTTAGTATGGCTACCATTGGCTGACAGTCATGGACAATGGGACAGCA	282423	282553	282603	282551	-1	supercont2.19	I203_07317	281375	283559	None	6013	968	43926	No_constitutive_exon_found_in_species
CTTAAATAAGATTGTGTGGTGTCATGATGATGCTGACTTGCGTGGGACAGGT	302776	302899	302726	302778	1	supercont2.19	I203_07325	297987	303879	None	6013	968	43926	No_constitutive_exon_found_in_species
ATCCCAGCTATCATATCATTGGGATGATTAGCTCATTTTGGGATAACAAGAT	303233	303450	303183	303235	1	supercont2.19	I203_07325	297987	303879	None	6013	968	43926	No_constitutive_exon_found_in_species
TCCTTTTCTTATCGTTCATAGCTGATTCTCGCATTTGGTTGGGGTGATAGGT	304436	304536	304586	304534	-1	supercont2.19	I203_07326	303969	304781	None	6013	968	43926	No_constitutive_exon_found_in_species
AGAAAGGAAATGCATGCTGACGACCTGATCGCTACGATGGATGGGAATAGGT	306393	306686	306343	306395	1	supercont2.19	I203_07327	305161	309150	None	6013	968	43926	No_constitutive_exon_found_in_species
TTACGGCTTTCACGTCGTATACCATGAACTGATGAACCGGGAAAAAGTAGTG	331261	331467	331211	331263	1	supercont2.19	I203_07337	330558	332167	None	6013	968	43926	No_constitutive_exon_found_in_species
TTCACGTCCCCGTCTGCGCCGACAGAACTAACAAATATGAATGAGGGCAGTC	350820	350897	350770	350822	1	supercont2.19	I203_07343	345428	353805	None	6013	968	43926	No_constitutive_exon_found_in_species
TGATGATGCACCCGATCAGACTTGTCACCAAACTCACAGGGGTTGAATAGAT	368120	368260	368310	368258	-1	supercont2.19	I203_07349	366220	370116	None	6013	968	43926	No_constitutive_exon_found_in_species
CCATGTAATGGAATATCAATAAGCTGATCATGATATGGGGAGGGATATAGAG	384187	384328	384378	384326	-1	supercont2.19	I203_07354	383696	386072	None	6013	968	43926	No_constitutive_exon_found_in_species
CAGTGAGCATCCCTTTCGAATATCGATGGACCAAGTTGACAACAGGGTAGTT	387142	387863	387092	387144	1	supercont2.19	I203_07355	386508	388076	None	6013	968	43926	No_constitutive_exon_found_in_species
TAGCATTGAAGGGCGTGATCGATGTAGCTCTTGCTAATATTTGGGAATAGTC	391871	392003	391821	391873	1	supercont2.19	I203_07358	390854	392003	None	6013	968	43926	No_constitutive_exon_found_in_species
AGTTTTTGTATTTGATCTTCATATTTTATAATCGCTGACGGGTCGGACAGGC	409511	409578	409628	409576	-1	supercont2.19	I203_07365	408630	411094	None	6013	968	43926	No_constitutive_exon_found_in_species
CTCGTCCCGAGGCGAAAGGACACTTTGTTAAGACGCTAACTGGGTAACAGGT	435301	435368	435418	435366	-1	supercont2.19	I203_07376	434047	436271	None	6013	968	43926	No_constitutive_exon_found_in_species
CCTTTCTGCAATGAAAAGTATATACAAGCTGAGATCGTGGGGTTGGGCAGTT	448655	448698	448748	448696	-1	supercont2.19	I203_07383	447487	450164	None	6013	968	43926	No_constitutive_exon_found_in_species
ATGCTCGGCCTAGTGAACATAGCTGATGACCTGTCTTTTGGGATGTATAGAG	453119	453254	453304	453252	-1	supercont2.19	I203_07384	451010	453916	None	6013	968	43926	No_constitutive_exon_found_in_species
AACAAGGTGCTGACCGTACCATTGCCTCACCCATTCAGAGGGTAAAATAGTA	474626	474749	474799	474747	-1	supercont2.19	I203_07391	472733	476097	None	6013	968	43926	No_constitutive_exon_found_in_species
GGTTCAATGTCTAATGGGTGGCTGCTTATGTGCGTGAATGATGGGAATAGAC	13743	13847	13693	13745	1	supercont2.20	I203_07402	13193	15371	None	6013	968	43926	No_constitutive_exon_found_in_species
TTTATTATCCAATTTCCTTCAAGCTGAGTTGACTTGACTTGATCGGGTAGCT	20130	20857	20080	20132	1	supercont2.20	I203_07404	18571	20857	None	6013	968	43926	No_constitutive_exon_found_in_species
GCGTAAGTGGTACCGGAACTTAAGCTGATGTGATCCCTTGGGGAAATCAGTC	76383	76518	76333	76385	1	supercont2.20	I203_07423	75569	77104	None	6013	968	43926	No_constitutive_exon_found_in_species
TTTTCGATGGCATCATTGACACTAATTTTCTGTGATTCGGGGATAATCAGAT	84851	85120	84801	84853	1	supercont2.20	I203_07425	82480	85760	None	6013	968	43926	No_constitutive_exon_found_in_species
GGGAGGCTCGTATCGAATTATATCTGATGCATGGGTTGTTGGATGGGTAGAT	87329	87378	87279	87331	1	supercont2.20	I203_07426	86161	89161	None	6013	968	43926	No_constitutive_exon_found_in_species
GTAAGTCCGATGCCTTTATACGATCGTCATGATGTATATACTGATGGGAGAC	87604	87657	87554	87606	1	supercont2.20	I203_07426	86161	89161	None	6013	968	43926	No_constitutive_exon_found_in_species
AACCAATACGATATACATACCCACACGATAAGCTTATGTGGGAAGGATAGTC	91282	91352	91402	91350	-1	supercont2.20	I203_07427	89429	92108	None	6013	968	43926	No_constitutive_exon_found_in_species
CTTTCATGACTGATCTCCGTGAGATACTGATCGTTTGGTGGGTGATATAGCA	200601	200767	200551	200603	1	supercont2.20	I203_07469	197683	205275	None	6013	968	43926	No_constitutive_exon_found_in_species
ATGATATTTAACTCAGGTGTCGACTGTTATTGACATATTGGTGGGGTCAGAT	300007	300073	300123	300071	-1	supercont2.20	I203_07502	299640	301483	None	6013	968	43926	No_constitutive_exon_found_in_species
AGTTCACACTTCTGAATGCTCCTCATCCTCTTGATTCGCTAATGGGTAAGTA	309837	310235	309787	309839	1	supercont2.20	I203_07506	308465	312782	None	6013	968	43926	No_constitutive_exon_found_in_species
TTGAATGGTCGAGCCGACGAGATGATGCTGATGATGGGATGGAAATGTAGGA	314315	314354	314404	314352	-1	supercont2.20	I203_07507	313394	314471	None	6013	968	43926	No_constitutive_exon_found_in_species
ATCCTAGTTCAATGAAATGTCTTGGGCTGATTGGTATTTGGGGTTGGCAGGA	325839	326730	326780	326728	-1	supercont2.20	I203_07512	324493	327186	None	6013	968	43926	No_constitutive_exon_found_in_species
TATACAACGCAAATGGGAGCGTGCTGACTTCTATCGAATGTGGGATACAGCC	336065	336107	336015	336067	1	supercont2.20	I203_07516	335496	337083	None	6013	968	43926	No_constitutive_exon_found_in_species
CTGTGTCGAACAGAGTGTGACTGACACAGTGTTGTTCGGTTGGGAAATAGAC	386907	386986	386857	386909	1	supercont2.20	I203_07537	386362	387684	None	6013	968	43926	No_constitutive_exon_found_in_species
GAGATAGAGTTAGAATATCGAGCTGACGCATGAAATTCGCGCTGGGGAAGAA	408731	408779	408681	408733	1	supercont2.20	I203_07543	408232	409110	None	6013	968	43926	No_constitutive_exon_found_in_species
CATCGTTTTGCTTCTCCTACCTTCATACTGACCTGGCCGTGGGGGAATAGGC	421641	422348	421591	421643	1	supercont2.20	I203_07551	420564	422348	None	6013	968	43926	No_constitutive_exon_found_in_species
GAATACTTATGACTGAGAACTCGGATGGATGCTTATGAGTGATGGGACAGTC	446378	446463	446513	446461	-1	supercont2.20	I203_07564	445045	447756	None	6013	968	43926	No_constitutive_exon_found_in_species
CGGATTTGCTCATGAAGGTTATATCCCGTTGATTTGGTGTGGGACTGCAGAT	470478	470533	470583	470531	-1	supercont2.20	I203_07574	469098	471094	None	6013	968	43926	No_constitutive_exon_found_in_species
CAAATCCGTTGTGTTCATGTTATCATCCAGCTAATTGGGGAGCTGGGTAGGC	488221	488342	488171	488223	1	supercont2.20	I203_07582	487457	489925	None	6013	968	43926	No_constitutive_exon_found_in_species
TGTTCAGCTCTCTCGATGAGCTTTTTCCGACTCATATCACGGGATATCAGCA	583	671	721	669	-1	supercont2.21	I203_07584	583	1988	None	6013	968	43926	No_constitutive_exon_found_in_species
CAAGTTGTTACAAGTTTCTAATGCTGATACTTTCGATGTTTGGGTGATAGGA	33318	33732	33268	33320	1	supercont2.21	I203_07600	32419	34370	None	6013	968	43926	No_constitutive_exon_found_in_species
AGCTACATTCATATGAGTGATTGGCAGCTCACAGTGCAATGGGGCGGTAGAA	37807	38034	38084	38032	-1	supercont2.21	I203_07602	36647	38713	None	6013	968	43926	No_constitutive_exon_found_in_species
GAAGATATCGTAATGAAGTGAGCTGATATTTGAGATATAGGGTGAAATAGCC	95287	95394	95237	95289	1	supercont2.21	I203_07625	94433	95731	None	6013	968	43926	No_constitutive_exon_found_in_species
TGTTCACCACCTTTTCGTGATCGATGCTGACAATTTATCGTGGGCGACAGAG	118659	118714	118764	118712	-1	supercont2.21	I203_07636	118659	118937	None	6013	968	43926	No_constitutive_exon_found_in_species
TAGAAAATATCAAGCAGGATGCGAAAACGGCTGGGAAGGAGGGAGGGAAGAA	211700	211737	211650	211702	1	supercont2.21	I203_07669	207700	213211	None	6013	968	43926	No_constitutive_exon_found_in_species
ATCTCGTCGTTTCATGTCAGCTGATGCAGCTTTTCACGTGAGGGCTGTAGGT	221106	221182	221056	221108	1	supercont2.21	I203_07673	217561	221797	None	6013	968	43926	No_constitutive_exon_found_in_species
TGGAGCAAGACAGGTCTCATACGCTTCCGCATCTGACCTTGGGATTGTAGTG	232810	232878	232760	232812	1	supercont2.21	I203_07677	232133	237236	None	6013	968	43926	No_constitutive_exon_found_in_species
GATGGAAGGGAATGTGAAGAAAAACTGATAGGCTGTGATTTGGGATATAGTC	278342	278414	278292	278344	1	supercont2.21	I203_07695	278004	278924	None	6013	968	43926	No_constitutive_exon_found_in_species
TTGTAACTCTCAGAAGTGAAAAGCAAGCTGATCGATTTGCGGGGATTTAGAC	283683	283765	283815	283763	-1	supercont2.21	I203_07698	282570	284820	None	6013	968	43926	No_constitutive_exon_found_in_species
GTCATCATTGAAGTGTGATGTGCGATGTATTGATGGCATGGGAACGCCAGAT	287577	287622	287527	287579	1	supercont2.21	I203_07699	285602	290471	None	6013	968	43926	No_constitutive_exon_found_in_species
TCATCTACCTATCAACAAAATAGACTGATGATCATACTGGGGGAGCACAGTA	300406	300632	300356	300408	1	supercont2.21	I203_07705	298510	301139	None	6013	968	43926	No_constitutive_exon_found_in_species
GTAAAAGGGAAGTTGGCTGATCACTAGAATGGATCTTCATCGGGTGATAGAA	307338	307350	307288	307340	1	supercont2.21	I203_07708	307007	310904	None	6013	968	43926	No_constitutive_exon_found_in_species
TTACCTTCCCATCAATGCAATTCAGGCTAACTATGGCATTGGGAATTCAGAC	317214	317374	317424	317372	-1	supercont2.21	I203_07712	316953	318079	None	6013	968	43926	No_constitutive_exon_found_in_species
TCTAACACGCCCATTATGATACTTGCTAACTATATGATGCGGGTATATAGCC	386958	387090	387140	387088	-1	supercont2.21	I203_07739	386235	387301	None	6013	968	43926	No_constitutive_exon_found_in_species
TTTCATCGGTGAGTTTACTCATTAATGCGGATAGAGCTGATATGGGACAGGT	13813	13930	13980	13928	-1	supercont2.22	I203_07766	13607	14575	None	6013	968	43926	No_constitutive_exon_found_in_species
AGACCTTGACGTGAGTGAGAACTTGATGGAGCTCCCTGACATGGGTGCAGAA	16577	16678	16728	16676	-1	supercont2.22	I203_07767	14881	17951	None	6013	968	43926	No_constitutive_exon_found_in_species
GTGTTAGCGAGAACAATTCATAGCTCATAGACTTGCTTAATAGGGTCGAGCA	40336	40460	40510	40458	-1	supercont2.22	I203_07776	39721	42265	None	6013	968	43926	No_constitutive_exon_found_in_species
ATATATATATATATTCAAATAGACGTAGCTGATCGATGGGGAGTGGACAGAT	64982	65051	65101	65049	-1	supercont2.22	I203_07789	64717	65440	None	6013	968	43926	No_constitutive_exon_found_in_species
TATATCAGAGTCATCATGATGCTGATAAGGTATCTTTGTGGGATGAGTAGAG	66753	66885	66703	66755	1	supercont2.22	I203_07790	65762	68685	None	6013	968	43926	No_constitutive_exon_found_in_species
ATCTCATCAGTTCATCGATCTCGTGCTAATATAGTGAACGGGATGCAAAGTT	131849	131899	131799	131851	1	supercont2.22	I203_07811	130768	132838	None	6013	968	43926	No_constitutive_exon_found_in_species
AGAGTGTTCCCATTTCTTCCTGATCTCAAGCTGACGACAGGGAATAATAGAA	183234	183365	183184	183236	1	supercont2.22	I203_07830	182695	183365	None	6013	968	43926	No_constitutive_exon_found_in_species
ATCGCCATTCTCCCTCGTGTATCGCAGTCTCGGCTAACAAGGGAAGATAGAT	206029	206078	205979	206031	1	supercont2.22	I203_07838	205696	208531	None	6013	968	43926	No_constitutive_exon_found_in_species
TCGGCTGGTGTTCAATGCGTGAGATGTTTACTGATAGCTGGGTGGTATAGGT	209175	209234	209125	209177	1	supercont2.22	I203_07839	208885	210024	None	6013	968	43926	No_constitutive_exon_found_in_species
CAAGGCTAAAACAAGTTGACATAGCTGATGGTCATGATGTGGGGGAATAGGG	257472	257520	257570	257518	-1	supercont2.22	I203_07856	256896	257790	None	6013	968	43926	No_constitutive_exon_found_in_species
CCACCTCAAGCATTTTATGGCTAATGTATGCTGATATGATTTGGGAATAGGC	269283	269638	269233	269285	1	supercont2.22	I203_07860	268736	272811	None	6013	968	43926	No_constitutive_exon_found_in_species
GTGAGTTCGTCAACGCCTTGGCTCGTAAAGCAATGGGGCTAAGTGAGCAGAA	326032	326172	326222	326170	-1	supercont2.22	I203_07884	324866	326390	None	6013	968	43926	No_constitutive_exon_found_in_species
CGTGCACCAAACCAAAAGCTCAAGCGTATACTGACGAGACGATGGGATAGTC	331442	331667	331392	331444	1	supercont2.22	I203_07886	331050	333393	None	6013	968	43926	No_constitutive_exon_found_in_species
TTGCAGTCTCACCAGGCAATTGAGCTGACGAGCTACTGATGGGATGATAGCG	15055	15198	15248	15196	-1	supercont2.23	I203_07901	12073	15437	None	6013	968	43926	No_constitutive_exon_found_in_species
TTGAATCCGCCTTAGATGGTCGCTGATATATGCTGTGGGACATAAAATAGGC	28638	28669	28588	28640	1	supercont2.23	I203_07906	28112	28669	None	6013	968	43926	No_constitutive_exon_found_in_species
ATATTATGGCGGAGACTGATAAGCTCTTCACTCTTATATGGGATATATAGGC	46646	47954	48004	47952	-1	supercont2.23	I203_07913	46646	49575	None	6013	968	43926	No_constitutive_exon_found_in_species
CTTGCTCTTCGAAAGAACCGCCAGCTGATATATCGGATGGGTAAATGTAGGA	52242	52300	52192	52244	1	supercont2.23	I203_07915	51803	52404	None	6013	968	43926	No_constitutive_exon_found_in_species
AAAAGTAGTAGCAGTGTAAGAGAAAGCTGATTGATGGGGTTGTGGAATAGGC	77486	77589	77639	77587	-1	supercont2.23	I203_07925	74228	77892	None	6013	968	43926	No_constitutive_exon_found_in_species
GTGTATCTTCGCTTCGTAACTGGTACTGATTGATTTTTTGTGCGGGATAGGA	100842	100931	100792	100844	1	supercont2.23	I203_07933	99835	101527	None	6013	968	43926	No_constitutive_exon_found_in_species
GTAATATAGAGGATGGAGGGGAGGTCGGAAAAGAGGGGGAGGGACTTAAGAT	107345	107396	107446	107394	-1	supercont2.23	I203_07936	106512	107957	None	6013	968	43926	No_constitutive_exon_found_in_species
CAAAGCACCCACTCCGCCACCTATACCACCCGTTCTTCAAGGCTGGGAAGGA	114682	115278	115328	115276	-1	supercont2.23	I203_07940	113451	118927	None	6013	968	43926	No_constitutive_exon_found_in_species
TTATGTACAAGAAGTTCATGTATGAATATGCTGATTGGGTGGGGTCATAGGT	124473	124836	124423	124475	1	supercont2.23	I203_07942	122342	125227	None	6013	968	43926	No_constitutive_exon_found_in_species
TGGTCGAAAGTTGAGCAAGAGCTGAAGAATACCTCTATCAATACGGGTAGTT	174160	174279	174110	174162	1	supercont2.23	I203_07957	171823	175219	None	6013	968	43926	No_constitutive_exon_found_in_species
ACTATCTTCAATGAAGGATATATGTTGATATCTGTCGCTTGGGAAATCAGAC	196121	196277	196071	196123	1	supercont2.23	I203_07963	191773	197417	None	6013	968	43926	No_constitutive_exon_found_in_species
TCTCGTTCGTCTTTCGGGAAGTCTAGCTGACATGTTTCATGGGATTGTAGAA	260861	260977	261027	260975	-1	supercont2.23	I203_07984	259950	261301	None	6013	968	43926	No_constitutive_exon_found_in_species
CTTCACAATTGTGATGAATTTCAAACAAGCTGACTTGATGGGATGTGTAGTC	298167	298383	298117	298169	1	supercont2.23	I203_07996	292362	302337	None	6013	968	43926	No_constitutive_exon_found_in_species
GCCAAAGATATACCCATTCGCTGACTGTATGTTGGCGTCTGGGTGGAAAGGC	20842	20959	20792	20844	1	supercont2.24	I203_08013	18406	21357	None	6013	968	43926	No_constitutive_exon_found_in_species
TTGTTCCGACCATGGTGATAATTGAAGCTGAAATTCATCTGGGATATTAGAC	55127	55295	55077	55129	1	supercont2.24	I203_08023	51986	55717	None	6013	968	43926	No_constitutive_exon_found_in_species
GTATGATGTGTGTATGGAGTAGTGGTACTGATTGAGGTTTGGGTGTACAGGC	102524	102661	102474	102526	1	supercont2.24	I203_08038	101947	103884	None	6013	968	43926	No_constitutive_exon_found_in_species
ATCATGAAGGTTCGACAGTCCAGCTAATTGTGTTATGCTCGGGGCGATAGGG	124778	124849	124899	124847	-1	supercont2.24	I203_08049	123968	125579	None	6013	968	43926	No_constitutive_exon_found_in_species
TCTACCATACCATATCCATCACATGCTGATCTATGGTTCATGGGATACAGGT	17904	18033	17854	17906	1	supercont2.25	I203_08057	17408	19593	None	6013	968	43926	No_constitutive_exon_found_in_species
TGATTAGGGTGTGAAAAAAGCTGATTTTTCCCGGATGGGATGAATATAAGGA	46859	47115	46809	46861	1	supercont2.25	I203_08064	44927	47115	None	6013	968	43926	No_constitutive_exon_found_in_species
CGACAGTCATTCTGAAGTACTGTCGCTAATAAGCATCTTGGGAAATTCAGCA	48953	48979	48903	48955	1	supercont2.25	I203_08065	47535	50040	None	6013	968	43926	No_constitutive_exon_found_in_species
ATATTTTACTCGTGCTGATAATTTTCGATACGGTTGGTGATGGTGGGTAGAT	71840	71935	71790	71842	1	supercont2.25	I203_08076	71628	72151	None	6013	968	43926	No_constitutive_exon_found_in_species
TCATGAACCATAAAGATCTGATGTTGGCTGATCAAGATGTGCTGGGACAGGA	73609	73720	73770	73718	-1	supercont2.25	I203_08077	72367	74105	None	6013	968	43926	No_constitutive_exon_found_in_species
TTGATCGGTGGATAGGACGTATAGCTGATCTCTGGTCTGCGGGTCGACAGAT	99524	99699	99749	99697	-1	supercont2.25	I203_08090	99118	101834	None	6013	968	43926	No_constitutive_exon_found_in_species
AAATTTCCCTAAAATGCTATCAAGTACCATACTGATTTGTCATGGGATAGTA	118217	118550	118167	118219	1	supercont2.25	I203_08095	116700	120316	None	6013	968	43926	No_constitutive_exon_found_in_species
TGTACATCAAGATAGATATGAGACTGATTTCCAATCTCTCATGGGGTCAGCT	11602	11634	11684	11632	-1	supercont2.26	I203_08100	11602	12119	None	6013	968	43926	No_constitutive_exon_found_in_species
CTCTCTAAGGGTGAGTGAAAGTCATCAAAGGGTGGCACTGACGGGCGCAGGT	16619	16875	16569	16621	1	supercont2.26	I203_08102	14713	17698	None	6013	968	43926	No_constitutive_exon_found_in_species
AGAAGGTGTCGATCCTGCTGAAGAAGCCAAGAAGGATAGGAAAGGGAAAGGA	56686	56765	56815	56763	-1	supercont2.26	I203_08120	56088	58083	None	6013	968	43926	No_constitutive_exon_found_in_species
TCCTTGCAAGGCTTTATTCAGCTCATGCTTCAGCTTACCGAGGGATCCAGGT	105527	105569	105619	105567	-1	supercont2.26	I203_08135	105527	106186	None	6013	968	43926	No_constitutive_exon_found_in_species
GCTTTGTATCTGTATGCTATCGCTAACATATGCCTTCATCGGGCGTATAGGA	1667	1699	1749	1697	-1	supercont2.27	I203_08144	1667	2595	None	6013	968	43926	No_constitutive_exon_found_in_species
GTTCTGAAAATATGACAAGATTGGAAATCTAACAGAGGGGAACGATATAGGT	13222	13277	13172	13224	1	supercont2.27	I203_08149	12702	14626	None	6013	968	43926	No_constitutive_exon_found_in_species
CGGAGTAAGTTCAAAAAGGAACCACAGGTTGGGTGATGGGCTGAGCAAAGCG	16232	16438	16182	16234	1	supercont2.27	I203_08150	15083	17338	None	6013	968	43926	No_constitutive_exon_found_in_species
CGAAAGTGCTCCAGCATGAGATCGCCAGCTGACTGTCTATGGGTGTATAGGC	67419	67518	67568	67516	-1	supercont2.27	I203_08170	66611	67593	None	6013	968	43926	No_constitutive_exon_found_in_species
TTTAAAAAAGAAGGGATCATCGCTGAATTCGTATATGTTGGGTATGATAGGG	97177	97321	97371	97319	-1	supercont2.27	I203_08185	97177	99126	None	6013	968	43926	No_constitutive_exon_found_in_species
TCCTTCACCCACATTGGGTATATAATGCTAACATGGTATTGGGATTGCAGTA	10286	10593	10643	10591	-1	supercont2.28	I203_08198	10286	12471	None	6013	968	43926	No_constitutive_exon_found_in_species
TTACATACGACTTATACATCCTGTTTGCTCATCTGAGTGTGGGATTATAGGA	22089	22125	22175	22123	-1	supercont2.28	I203_08202	22089	23334	None	6013	968	43926	No_constitutive_exon_found_in_species
ACATGCTCAGGACAGTATTAAAGATGTGCGCTAATATTTTGGGCAAGTAGAT	76488	76777	76827	76775	-1	supercont2.28	I203_08222	75568	76938	None	6013	968	43926	No_constitutive_exon_found_in_species
CATGGTGTCGTGAAACCCAAGCTGATCATGTCCCTCAGGTACATCGGGAGCG	12224	12369	12419	12367	-1	supercont2.29	I203_08238	11865	13133	None	6013	968	43926	No_constitutive_exon_found_in_species
GGAATGTGTAATGATCACTGAACCTGACTGTATTTGGGTGATGGGTATAGGT	35089	35101	35039	35091	1	supercont2.29	I203_08247	34105	35763	None	6013	968	43926	No_constitutive_exon_found_in_species
GAGTCAATTCATGGCACGGGATGAGTGATGCGAGACTGACGGGAATCCAGGT	12630	12674	12724	12672	-1	supercont2.30	I203_08268	11957	13227	None	6013	968	43926	No_constitutive_exon_found_in_species
CTCAGTGGTTTCAGCAAGCACGGATCGTATCTGACAGAAATTGGGGACAGGC	37585	37652	37535	37587	1	supercont2.30	I203_08278	36399	37903	None	6013	968	43926	No_constitutive_exon_found_in_species
GTCTCTTACTTTCATGTTACGTCCCATTAACAGCTAACGTCGGGCAATAGGA	58019	58115	57969	58021	1	supercont2.30	I203_08287	57248	58588	None	6013	968	43926	No_constitutive_exon_found_in_species
GTAAGCGTTATCCCATTGTGTGGTATCGGGATGAGCTGACACCTGGGAAGTC	60682	60842	60892	60840	-1	supercont2.30	I203_08288	59115	61112	None	6013	968	43926	No_constitutive_exon_found_in_species
TCGAAATGATCACATACTGATGATAGTCGGATCTTCTTCCGGGTATACAGGT	48186	48272	48136	48188	1	supercont2.31	I203_08309	47587	48431	None	6013	968	43926	No_constitutive_exon_found_in_species
TTCTTGAGATAGTGGGCAAAATCCGATTGCTTATTGGGTCAAATGAGCAGGT	25758	25817	25867	25815	-1	supercont2.32	I203_08329	25399	27179	None	6013	968	43926	No_constitutive_exon_found_in_species
GGGAAAAGAGAATGGGCGATAACATCTGGGTCCTGTTTGCGGGATACCAGCT	51225	51299	51175	51227	1	supercont2.32	I203_08339	50447	52771	None	6013	968	43926	No_constitutive_exon_found_in_species
ATCCCTAAGAGGTGCAAAACCCAAATCGAAAGGCGAGGGATGGAAGATAGTC	56479	56600	56650	56598	-1	supercont2.32	I203_08341	54871	57255	None	6013	968	43926	No_constitutive_exon_found_in_species
ACAGGCCAACGATGAGAAGAGTAAACTAACGTATCTTTTGGTTGGGACAGTT	54871	55060	55110	55058	-1	supercont2.32	I203_08341	54871	57255	None	6013	968	43926	No_constitutive_exon_found_in_species
ACCGAAATAACCTTCGAGGTCTTTTATCTGATGGAAGGAAGGGGGAATAGCG	6636	6690	6586	6638	1	supercont2.33	I203_08352	6299	9046	None	6013	968	43926	No_constitutive_exon_found_in_species
CAGTAACCCTATGCCACAGCAAGTCTGATGCTCCAGAATGGGTTAAATAGTT	15517	15552	15602	15550	-1	supercont2.33	I203_08356	15170	15915	None	6013	968	43926	No_constitutive_exon_found_in_species
CATACATCAGCCTTGATGCTGTGCCACTGACACTTTGGGGGATGATGCAGCT	18693	18728	18778	18726	-1	supercont2.33	I203_08358	18438	19091	None	6013	968	43926	No_constitutive_exon_found_in_species
GTACAGTACGATCCCAAGTATACTATGCTGATATGACATATGACGGGTAGCT	3633	4078	4128	4076	-1	supercont2.34	I203_08380	3311	4964	None	6013	968	43926	No_constitutive_exon_found_in_species
CGCTACTACTCTTTTTCGCAATGCTAACGGTGTTTGGTGGGTATTAAAAGAT	14343	14631	14681	14629	-1	supercont2.34	I203_08383	8929	15645	None	6013	968	43926	No_constitutive_exon_found_in_species
AGTATACTACATCTCTTAAGTAGCGCCTAGCTGATATGACAATGGGATAGTC	21020	21140	20970	21022	1	supercont2.34	I203_08386	20716	22692	None	6013	968	43926	No_constitutive_exon_found_in_species
CTTCGATTTAGGAATGATATAATATGTGGAGCTAACATATGGGTATACAGCT	21347	21428	21297	21349	1	supercont2.34	I203_08386	20716	22692	None	6013	968	43926	No_constitutive_exon_found_in_species
AGTCCCTGATTACCTGTCTACTATCTAGCACATGCTAATTCGGGAGTTAGTC	20300	20464	20250	20302	1	supercont2.35	I203_08408	18048	20464	None	6013	968	43926	No_constitutive_exon_found_in_species
TTCGCAATACACCCTTCATATTACCACCCGACGCTGACTGGGGGCAACAGTA	37564	38036	38086	38034	-1	supercont2.35	I203_08417	37564	38101	None	6013	968	43926	No_constitutive_exon_found_in_species
ATAGGTCTATTGTGCTGTTGAACGAACTCACTGACTCTTAAACGGGGCAGGA	30737	31085	30687	30739	1	supercont2.36	I203_08430	30309	32230	None	6013	968	43926	No_constitutive_exon_found_in_species
CTTCAAGTAGAGCTTTGGGATGGAAAGCTGATATTTGTATGGGTGCACAGTT	9810	9861	9911	9859	-1	supercont2.37	I203_08434	9730	13496	None	6013	968	43926	No_constitutive_exon_found_in_species
TACCTCTCAAACATGGTAGGATGTCTCGCTGATAGGAACGGGGGGAGCAGAA	14751	14921	14971	14919	-1	supercont2.37	I203_08435	13837	15323	None	6013	968	43926	No_constitutive_exon_found_in_species
TTGACATGATGGGATCTGACCGAATCTGAATACAGGTGGTGGGAGAACAGAA	16794	16818	16744	16796	1	supercont2.37	I203_08436	15910	17329	None	6013	968	43926	No_constitutive_exon_found_in_species
TGGTGATAATTGGAAACGATCATTGGCTAATCCAACAAATGGGATTATAGAG	2367	2411	2317	2369	1	supercont2.38	I203_08442	1733	2411	None	6013	968	43926	No_constitutive_exon_found_in_species
ATTACCTTACCTGAAGCACCAGTAGCTGACTTAAGGTGTTTGGGGACTAGTG	182	340	390	338	-1	supercont2.43	I203_08493	14	1785	None	6013	968	43926	No_constitutive_exon_found_in_species
CCGTTGCCCATGACTTGTCGAGACTGATTTTGTGCGGGATGGATATACAGAA	21727	21977	21677	21729	1	supercont2.43	I203_08500	21303	22798	None	6013	968	43926	No_constitutive_exon_found_in_species
TACCCGCATCGAATGTCCGAAGTGAGATTAGCTGACCCAGGGGAAAACAGCT	15285	15572	15235	15287	1	supercont2.41	I203_08482	15184	16754	None	6013	968	43926	No_constitutive_exon_found_in_species
CGTAAGCTAACCTCTCCTGTTTAAACTTACTTAGCTGAAAAGGGAGACAGCC	18738	18819	18688	18740	1	supercont2.42	I203_08491	17308	20528	None	6013	968	43926	No_constitutive_exon_found_in_species
TCACTCCCATCATGAGGTTGGATATCTGACGAGCTGGGACGATGCAGTAGGC	18250	18406	18456	18404	-1	supercont2.44	I203_08512	18250	18538	None	6013	968	43926	No_constitutive_exon_found_in_species
GGGTTTGATCGAAGGAGGTGAACTTAGTGAGGGGAAGGGGAAAGGTAGAGAA	775	812	725	777	1	supercont2.45	I203_08513	401	1844	None	6013	968	43926	No_constitutive_exon_found_in_species
ACATCGTCGTGACACACTCAGGAGCTGACAAATGGGGATGGGGCGTACAGGC	7789	7861	7911	7859	-1	supercont2.46	I203_08527	7789	9435	None	6013	968	43926	No_constitutive_exon_found_in_species
