# Supplementary material for: Widespread Separation of the Polypyrimidine Tract From 3′ AG by G Tracts in Association With Alternative Exons in Metazoa and Plants
Source: Front Genet. 2019 Jan 14;9:741. doi: 10.3389/fgene.2018.00741 (PMC6339879; doi:10.3389/fgene.2018.00741)
Supplement: DATA FILE S1 — Sequences of REPAG 3′ SS from each species of fungi. [file Data_Sheet_1.zip › Supplementary data 1/Fungi_Release38_cryptococcus_depauperatus_cbs_7841.txt]

REPA_GGG_Sequence	Exon_Start	Exon_End	Pos_-50	Pos_+2	Strand	Chromosome	GeneID	Gene_Start	Gene_End	Gene_Name	Number_of_REPAs	Number_of_REPAs_has_GGG	Number_of_Intron(Intra_genic_Region)	Upstream_Constitutive_Exon
TCTGCTTTCTCTAGATTCAACCAGAGGCCAGGATTGATCAGGCGGGATAGGG	88020	88102	88152	88100	-1	supercont1.1	L203_00035	87696	88449	None	6874	798	29429	No_constitutive_exon_found_in_species
GAGTTTGACTCTACAAAGGAGGTATCAAAGGCGTCTGACCATGGGAACAGTC	148594	148655	148705	148653	-1	supercont1.1	L203_00060	147530	149034	None	6874	798	29429	No_constitutive_exon_found_in_species
GGTGAGTACTGTCCATAATCTTTTGCAGCAAGCTGGCTAATGGGAAATAGCT	152905	153617	153667	153615	-1	supercont1.1	L203_00062	151552	154777	None	6874	798	29429	No_constitutive_exon_found_in_species
GGTCGGTCAAGGTATCCGCTGCCGTGGTTGGGGTGTTCATGTAGGGATAGGA	167351	167496	167301	167353	1	supercont1.1	L203_00066	167029	170908	None	6874	798	29429	No_constitutive_exon_found_in_species
AATGTATCTTTAATTTGATTCGACAAACAATACTGACTTCTGGGTGAAAGGA	169844	169963	169794	169846	1	supercont1.1	L203_00066	167029	170908	None	6874	798	29429	No_constitutive_exon_found_in_species
AAGTATCGTTTGTTCATTATTAATCAGTCTGACTTGGGATATAGGCTGAGTT	173758	173880	173708	173760	1	supercont1.1	L203_00067	172789	175570	None	6874	798	29429	No_constitutive_exon_found_in_species
TGTGGTGAGTATCTTGAGCTTACAATGTCTGTGTGCTTATGGGAAATCAGTG	180692	182896	180642	180694	1	supercont1.1	L203_00071	178958	183591	None	6874	798	29429	No_constitutive_exon_found_in_species
AGGTGTGTTGGGTAGCCTGCCTGGTGACATTGGTCTGACGATGTGGGTAGGA	204145	204631	204095	204147	1	supercont1.1	L203_00079	204073	206899	None	6874	798	29429	No_constitutive_exon_found_in_species
TGTGATAAATGACAAAAACGGCGTCATGGCTAATCAACCCGTGGGAGTAGAA	244883	244968	245018	244966	-1	supercont1.1	L203_00092	244326	246050	None	6874	798	29429	No_constitutive_exon_found_in_species
AGGTAGGGTCAAGACAGCTCCTGTTTTGTGGAACTCATCGGGATGTATAGGA	271014	272037	270964	271016	1	supercont1.1	L203_00099	270324	272037	None	6874	798	29429	No_constitutive_exon_found_in_species
TGAGTATAACACTCTAGTTTGACCCTTGAAGCATTGACAAAGGGTTGCAGGG	314942	315124	315174	315122	-1	supercont1.1	L203_00120	313768	316953	None	6874	798	29429	No_constitutive_exon_found_in_species
CTGTCCTTCTAATAACGCATCTGAGGCTACGTAACTGATGTCGGGAATAGGA	323656	325943	323606	323658	1	supercont1.1	L203_00123	321628	329649	None	6874	798	29429	No_constitutive_exon_found_in_species
GTAAGTCAGACTATTACCCCCATATTGGCAAACTTGACTTGGGATCGTAGGG	331483	331693	331743	331691	-1	supercont1.1	L203_00124	330024	337367	None	6874	798	29429	No_constitutive_exon_found_in_species
TGTAAGTTACAGTATCCCCACGCCATGCCAATATGCTAAGGGTGGTCAAGTC	350758	350963	350708	350760	1	supercont1.1	L203_00130	350091	351192	None	6874	798	29429	No_constitutive_exon_found_in_species
AAAGATTGCCGGCGGATAGAAGCTGTTGTTTGCTGACTGGGATATGGTAGTG	430528	430610	430478	430530	1	supercont1.1	L203_00162	426904	430610	None	6874	798	29429	No_constitutive_exon_found_in_species
AACAGATAGTCACCCTACTGCTCATGCCGTCAATTGCTACAAGGGAGAAGTC	470323	470440	470490	470438	-1	supercont1.1	L203_00177	469544	470696	None	6874	798	29429	No_constitutive_exon_found_in_species
GGTCTTTGTGCGTCGGGTTGGGTTCGGGCGACGTGCTGACCAGGGTGTAGGA	543296	543459	543246	543298	1	supercont1.1	L203_00208	542840	543800	None	6874	798	29429	No_constitutive_exon_found_in_species
AGTCTGGTACGTCGTCGGGGCTTGGCCTGGGCTGATGGTCGGTGGGACAGTC	543503	543800	543453	543505	1	supercont1.1	L203_00208	542840	543800	None	6874	798	29429	No_constitutive_exon_found_in_species
GAGTATACACCTCAGTATGTAACATTGCTGGAAAGTCTGTTGGTGGGTAGTG	560215	560294	560165	560217	1	supercont1.1	L203_00214	559959	560963	None	6874	798	29429	No_constitutive_exon_found_in_species
TATTGTATGTCTCTGAGATACAGTATTGTCCGGATCTTATAATGGGATAGTA	575003	575431	574953	575005	1	supercont1.1	L203_00221	574350	575540	None	6874	798	29429	No_constitutive_exon_found_in_species
CTCTGTTATACAAGAGTGAAATGTAAAGCTCAAGTACGTGTGTGGGATAGCT	595686	596144	596194	596142	-1	supercont1.1	L203_00229	595686	599462	None	6874	798	29429	No_constitutive_exon_found_in_species
AGTGAGCAAATACATCCTTCTTGCAGATGACTGACAGCCGGGTTGAGTAGTC	632524	632742	632792	632740	-1	supercont1.1	L203_00244	632524	633310	None	6874	798	29429	No_constitutive_exon_found_in_species
TTATTGTCTCTTGTTAGGAGATAGAATGATGCTCACCAGCTATGGGAAAGCA	646734	647072	647122	647070	-1	supercont1.1	L203_00252	645768	647273	None	6874	798	29429	No_constitutive_exon_found_in_species
GCGTTCATTTATGAATGGGTGATGTCTATTCAGTGCTAAAAAGGGAATAGAT	686943	687432	687482	687430	-1	supercont1.1	L203_00268	686477	688084	None	6874	798	29429	No_constitutive_exon_found_in_species
TATATAGAGATGTAACTTAGACTCTGACGGTGTTGCTGATGGGCTAATAGTC	696256	696404	696206	696258	1	supercont1.1	L203_00271	694543	696600	None	6874	798	29429	No_constitutive_exon_found_in_species
TGACGCTGAGTGTCAATTTGAAGCTCCAGAAAAACTGACAGAGAGGGCAGGA	699652	699734	699602	699654	1	supercont1.1	L203_00273	699408	700223	None	6874	798	29429	No_constitutive_exon_found_in_species
ACCGAGTTTTCAAAGTAGGTCTGGAGGCCGGATAGCGCTGATGGGTGTAGGG	720948	721017	721067	721015	-1	supercont1.1	L203_00285	719541	721445	None	6874	798	29429	No_constitutive_exon_found_in_species
CCTCGCTCTGGCTCATGCTCGCAAGTGGTGGGTGTATCTGACTGGGACAGGC	722003	722283	721953	722005	1	supercont1.1	L203_00286	721897	722283	None	6874	798	29429	No_constitutive_exon_found_in_species
TATCATGAGTAGGTCGAGACGGCAACACGGCACTTGTTGACGGGTGATAGAC	758423	758532	758373	758425	1	supercont1.1	L203_00302	758209	760171	None	6874	798	29429	No_constitutive_exon_found_in_species
CTTCTGTCAGCTTCAATTATTTGATTCCTTATAGATTTTAGCGCCGGGAGCG	767239	767460	767189	767241	1	supercont1.1	L203_00305	766210	767994	None	6874	798	29429	No_constitutive_exon_found_in_species
AAAAGGTATGTGGGTTATGTCATGATATGGCGTGGGCTAATGGGTCGAAGCT	786057	786401	786007	786059	1	supercont1.1	L203_00314	785609	787403	None	6874	798	29429	No_constitutive_exon_found_in_species
TCCGCATTTTGTAAACACTAACTATTAATCTTCGCTAATGTGGGGACTAGAC	796077	796183	796233	796181	-1	supercont1.1	L203_00319	795973	796710	None	6874	798	29429	No_constitutive_exon_found_in_species
TCTTCTATTTACTGATGCCGAATCTCAAAGCTAACGGGTTGAGTTAATAGGG	805862	806225	805812	805864	1	supercont1.1	L203_00323	803156	807977	None	6874	798	29429	No_constitutive_exon_found_in_species
CTCTCCAAAAGACTATGGAGTAAAGAGGTTTCTGATGTGGATGGGTGTAGTG	833838	834355	834405	834353	-1	supercont1.1	L203_00334	833689	834654	None	6874	798	29429	No_constitutive_exon_found_in_species
TTAGGATCCTGCTTTTGCAGCTATCGAGTTTTTGCTAAGTTGGGGATTAGGG	1906	1961	2011	1959	-1	supercont1.2	L203_00337	7	2050	None	6874	798	29429	No_constitutive_exon_found_in_species
CTGCGTGAGTGGAGTTATCTTTTGACGAAGTTTCGTTGACGGGAACATAGCA	10474	10559	10424	10476	1	supercont1.2	L203_00342	9747	13671	None	6874	798	29429	No_constitutive_exon_found_in_species
GTGAGTCTGACCATGTGCAACCTTCAAGTGTGTCGCTGATGGGTTTAAAGAT	15385	16216	16266	16214	-1	supercont1.2	L203_00343	13791	17883	None	6874	798	29429	No_constitutive_exon_found_in_species
CTCCAAGCAAGTAAACACTTTATACTCAAGCTGATGATTGCATGGGATAGAC	56720	57037	57087	57035	-1	supercont1.2	L203_00358	56316	58524	None	6874	798	29429	No_constitutive_exon_found_in_species
TTAGTGCCTGATGGGTTTTCGCAAAGGAAATACGCTAACAGGGTACATAGCA	82871	83166	82821	82873	1	supercont1.2	L203_00370	80542	83166	None	6874	798	29429	No_constitutive_exon_found_in_species
GTATGCTACTGTCATTTGTCGCATAATGGAGCTCATTCAAAGGGTAACAGGC	87123	87205	87073	87125	1	supercont1.2	L203_00373	86889	88153	None	6874	798	29429	No_constitutive_exon_found_in_species
CGGATAAGGCCGGGTTTGTACGTCTATTGCTGAGCTAATCGGGCCGGCAGAC	125978	126089	125928	125980	1	supercont1.2	L203_00388	125656	126985	None	6874	798	29429	No_constitutive_exon_found_in_species
CTCCCTTGGAATGGTAAAAAGATGGTTTACTGAGCGAACATGGGACATAGGA	146688	146888	146938	146886	-1	supercont1.2	L203_00398	143808	147135	None	6874	798	29429	No_constitutive_exon_found_in_species
GTCTTGTTCAATCAGCGCAGAATATGGTGGCTAATTCAATTGGGCTGAAGTG	149774	149911	149961	149909	-1	supercont1.2	L203_00400	147931	150613	None	6874	798	29429	No_constitutive_exon_found_in_species
GGTGCGTGACTCCATTTAGGCTTGTCAAATGGCTGATTGCTGGGTAACAGGC	198785	198997	199047	198995	-1	supercont1.2	L203_00420	198785	200022	None	6874	798	29429	No_constitutive_exon_found_in_species
CGAGAATATTGATCTATGTGGATTGAGTAGACTGACGAGTAAGAGGGCAGTG	203261	203324	203374	203322	-1	supercont1.2	L203_00421	200166	203521	None	6874	798	29429	No_constitutive_exon_found_in_species
ACGTTTTGAACTGCTTGATCGACACTGAAAGTACTGACGGGTCGAGGTAGCC	271946	272106	271896	271948	1	supercont1.2	L203_00451	271636	272106	None	6874	798	29429	No_constitutive_exon_found_in_species
GGGTGAGTAGTCCACGGATAACAGGACGATTGATTTCTAAACGGGGCTAGAT	301796	301974	302024	301972	-1	supercont1.2	L203_00470	301796	304458	None	6874	798	29429	No_constitutive_exon_found_in_species
GAAGTGAGTTCAGGATCTAATGATGAAAACTTGATCTAATGGGTTAGTAGGA	334935	335280	335330	335278	-1	supercont1.2	L203_00481	332534	335561	None	6874	798	29429	No_constitutive_exon_found_in_species
TATAGACGACTCTAGCTATTAGGAAAAAAATTACTCTGATTGGGACAAAGTG	353592	353653	353542	353594	1	supercont1.2	L203_00491	353506	353926	None	6874	798	29429	No_constitutive_exon_found_in_species
CGTGTGTTTGCCTGTGTCACAACGGGGCATCTTTACTAATGAGGGGTTAGTA	354742	354793	354843	354791	-1	supercont1.2	L203_00492	354240	355222	None	6874	798	29429	No_constitutive_exon_found_in_species
TGCACGTTTCTCTGCCCAGAGTTATTGTATTTGCTAACCGGGACATATAGCT	364077	365196	365246	365194	-1	supercont1.2	L203_00497	364077	367072	None	6874	798	29429	No_constitutive_exon_found_in_species
GGTAGGCAATTCTTGGCACGTAGGCTGGTCTTGGGCTGATTGGGGTCAAGGT	367569	368506	367519	367571	1	supercont1.2	L203_00498	367323	369053	None	6874	798	29429	No_constitutive_exon_found_in_species
AGCAGAAGCTCAGTATGTGAATATTCTTTGTGAATGACAAGGGACATAAGAA	381920	382072	382122	382070	-1	supercont1.2	L203_00506	381773	382408	None	6874	798	29429	No_constitutive_exon_found_in_species
ACCTTGTGAGTGTCTATACCCTTGCTTGGATCATTCCTGACGGGCAACAGGA	389939	390098	390148	390096	-1	supercont1.2	L203_00510	389865	390971	None	6874	798	29429	No_constitutive_exon_found_in_species
AGATTATTGTCTTTTACCAGGACGCAGCGACTGACAGGGCAACATATAAGGA	395845	395875	395795	395847	1	supercont1.2	L203_00513	394870	395875	None	6874	798	29429	No_constitutive_exon_found_in_species
AGAGTGGGTTGCATCTGTCGCTAGAGAGTTGATCTGACAGGGTAGGATAGTG	397866	398026	397816	397868	1	supercont1.2	L203_00515	396888	399152	None	6874	798	29429	No_constitutive_exon_found_in_species
AGTAGGTGGTCTCCTTGCATGTGGTAGATTTTGGCTGATGGGACTCAAAGAT	459974	460253	459924	459976	1	supercont1.2	L203_00540	459747	461608	None	6874	798	29429	No_constitutive_exon_found_in_species
AGTATTACCTCAATCCTGCATGATCAATTGCATGCTAAATGGAGCGGGAGGC	461139	461144	461089	461141	1	supercont1.2	L203_00540	459747	461608	None	6874	798	29429	No_constitutive_exon_found_in_species
GCATCCATCTTTTACTGATGAAGCAGCTGAAAACTGAAACCAGGGTATAGGA	526717	526808	526667	526719	1	supercont1.2	L203_00562	526087	527612	None	6874	798	29429	No_constitutive_exon_found_in_species
CTTATTATCATTGATCCAGCAAGCTGAGGAATGATGACTCATCAGGGTAGTA	544191	544297	544347	544295	-1	supercont1.2	L203_00569	543695	544591	None	6874	798	29429	No_constitutive_exon_found_in_species
CGGAAACGCTTGCAGACAAAGAGTAATGTTGCTAATCCTGGGATGGATAGTA	592924	592986	593036	592984	-1	supercont1.2	L203_00589	592834	593372	None	6874	798	29429	No_constitutive_exon_found_in_species
CTGGGTGAGCATATTAGCAACAACGATAGCTGTGACTGACGGTGGGACAGGC	596766	596834	596716	596768	1	supercont1.2	L203_00592	596695	598432	None	6874	798	29429	No_constitutive_exon_found_in_species
TGCGTTCTTGAATTGGCATCAGTAAATAAAGATAACATTTGGGAAAACAGTT	596885	597128	596835	596887	1	supercont1.2	L203_00592	596695	598432	None	6874	798	29429	No_constitutive_exon_found_in_species
TTGGTCAGGCTCTGTGTTGACGGCTGACGTATGGGTTTGTGGGTGTACAGTA	598881	598966	599016	598964	-1	supercont1.2	L203_00593	598734	600034	None	6874	798	29429	No_constitutive_exon_found_in_species
TTCTTGAAACTAAAATGTAATCGAATTGTCAATCTAATTGGGGCATATAGAG	649424	649530	649580	649528	-1	supercont1.2	L203_00616	648690	651441	None	6874	798	29429	No_constitutive_exon_found_in_species
AAATCAGAGGATGTTGATGAATTAAAACTAGGTCTTGGGTATGGGAGCAGTG	669062	669207	669012	669064	1	supercont1.2	L203_00624	667941	669285	None	6874	798	29429	No_constitutive_exon_found_in_species
GGGTATTCTACGTTTGTTCTTGTATTGGTCTGTTGACTAACGAGGGGTAGAA	691869	691935	691819	691871	1	supercont1.2	L203_00631	691248	692014	None	6874	798	29429	No_constitutive_exon_found_in_species
GACTGGGCAGCGGCAGCAAGTGGAGAAGAATAAAGGCTTATGGGCGACAGAC	708860	708934	708984	708932	-1	supercont1.2	L203_00641	707416	709135	None	6874	798	29429	No_constitutive_exon_found_in_species
TGTGTGGGTTGGAGGGTATGGAACGTTTGCGACAATGGGAGTGTGGGTAGCA	19584	19702	19534	19586	1	supercont1.3	L203_00661	19163	19702	None	6874	798	29429	No_constitutive_exon_found_in_species
GGTGGGTTAATATTGAGCCTTGGAAACGAAACAAGACTGATATGGGACAGTC	22771	23101	23151	23099	-1	supercont1.3	L203_00663	21797	23418	None	6874	798	29429	No_constitutive_exon_found_in_species
ATCACTCGTGTACGTCTCGTCACTCCTAGTAGGAGCTAACTAGAGGGTAGCC	83813	84220	83763	83815	1	supercont1.3	L203_00687	82690	87084	None	6874	798	29429	No_constitutive_exon_found_in_species
GCCTTGATAAAGGCATAAAAATTGAAAGGGTTCAGTCAACCAGCGGGGAGAA	105175	105316	105125	105177	1	supercont1.3	L203_00695	103805	106493	None	6874	798	29429	No_constitutive_exon_found_in_species
TATAAGAAGGCAAAGTCACACTTGTACTGACAGATGATGGGATAACGCAGGA	113637	114353	113587	113639	1	supercont1.3	L203_00699	113289	114353	None	6874	798	29429	No_constitutive_exon_found_in_species
CAGTCGTGAGTCTGCATAATGGAGATTGACAAAAGTTGACAAGGGTGTAGAA	169796	170343	169746	169798	1	supercont1.3	L203_00721	169585	171084	None	6874	798	29429	No_constitutive_exon_found_in_species
CTCCTGGTAAGCTTTCTCTTCTCTTGTATGTGGCTGATCGGGGATTCAAGGT	188673	188830	188623	188675	1	supercont1.3	L203_00731	188243	189667	None	6874	798	29429	No_constitutive_exon_found_in_species
TAGTAGACATTGCTAACGGACACCTGTTTTGTTGATATGCCGGGAGACAGAT	224548	224679	224498	224550	1	supercont1.3	L203_00748	223973	225345	None	6874	798	29429	No_constitutive_exon_found_in_species
CTACTCGGTACGTCAAATGCTCCGAGTTTGGGTTCTGACGAGTTGGGTAGTG	233018	233361	233411	233359	-1	supercont1.3	L203_00753	231898	233483	None	6874	798	29429	No_constitutive_exon_found_in_species
ATGTGGGGTGAGTGCGTTGGGACGCGCTAGTGGTGTGCTGATGGGCGTAGGT	234056	234222	234272	234220	-1	supercont1.3	L203_00754	233848	234697	None	6874	798	29429	No_constitutive_exon_found_in_species
GATGTCCAAGGGTGCGTTGGGTTGTCTCGTGTGTTACTAATACGGGATAGAA	236258	236378	236208	236260	1	supercont1.3	L203_00755	235210	237265	None	6874	798	29429	No_constitutive_exon_found_in_species
TTCTGCCAATAAGAACATCTCGAATTGGAAAGCTGATAGGGACAAACAAGTT	267245	267361	267411	267359	-1	supercont1.3	L203_00767	266129	268376	None	6874	798	29429	No_constitutive_exon_found_in_species
GGTTAGTTCCTAGTCATGAGAATGATTGCTTCTTGCTAAAGATGGGCCAGCC	266393	266447	266497	266445	-1	supercont1.3	L203_00767	266129	268376	None	6874	798	29429	No_constitutive_exon_found_in_species
GAGGTGAGAAGGCTTCCTCGGCCAAGACATGTGCTAATGGGTATGAGCAGCT	300808	301055	301105	301053	-1	supercont1.3	L203_00782	299766	301243	None	6874	798	29429	No_constitutive_exon_found_in_species
TTAAGTAGGTCGTGTTTGGTTCCGTGTTTGGTTCTGACAGCGGTGGGCAGCC	305839	306049	306099	306047	-1	supercont1.3	L203_00785	305310	306341	None	6874	798	29429	No_constitutive_exon_found_in_species
TGGTTGGCACTGCGTGAGTGTGGGGTGGAAGGTATTGGCTGACTGGGTAGTT	305472	305802	305852	305800	-1	supercont1.3	L203_00785	305310	306341	None	6874	798	29429	No_constitutive_exon_found_in_species
GTATGTCCATGATATTTTGTCTTGATCCCAGGTTAGCTGACGGGCAATAGTT	309510	310549	309460	309512	1	supercont1.3	L203_00786	307012	310549	None	6874	798	29429	No_constitutive_exon_found_in_species
AAGATGATGCAAGGAGAATGAATGTAACTGAAATCATCTGGGATGAACAGCC	336600	336806	336550	336602	1	supercont1.3	L203_00798	336261	338656	None	6874	798	29429	No_constitutive_exon_found_in_species
AAGATCATTTATGGTTGTGAGACTAGGGATGTCCGTTGATGGGTACGTAGTC	337016	337092	336966	337018	1	supercont1.3	L203_00798	336261	338656	None	6874	798	29429	No_constitutive_exon_found_in_species
GTGAGTTTAGGTAGAAAGTGCATGTGCCATAACGTCTAATTATGGGATAGAT	354287	354545	354595	354543	-1	supercont1.3	L203_00805	350494	357597	None	6874	798	29429	No_constitutive_exon_found_in_species
TTCACAACTCTGCTTTCAGGTAATAGAATCATTGACATGAGGGCGATTAGTT	360087	360184	360037	360089	1	supercont1.3	L203_00807	359106	360820	None	6874	798	29429	No_constitutive_exon_found_in_species
GATGTGAGCCCATCATACTCTTGGTGTTCACGTACTGATAGGGATAATAGAA	460872	460983	461033	460981	-1	supercont1.3	L203_00852	459839	461664	None	6874	798	29429	No_constitutive_exon_found_in_species
TCTCCATTTTCGCAGTTGTGATGGTTGAGCTAATGAATATGACGGGTTAGAT	490296	490501	490246	490298	1	supercont1.3	L203_00867	489841	490935	None	6874	798	29429	No_constitutive_exon_found_in_species
ATCGATGATACTAAACGAGCCGAACCGCAGCTGATTATTTCGGGCAATAGGG	503150	503261	503311	503259	-1	supercont1.3	L203_00874	500614	506820	None	6874	798	29429	No_constitutive_exon_found_in_species
TTCTGTACTCGGGGTTATATCTTGCTGATCCCGCCGATACAAGGGTTAAGTT	509169	509771	509821	509769	-1	supercont1.3	L203_00875	507313	510364	None	6874	798	29429	No_constitutive_exon_found_in_species
GTAGGTGGCTGGATTCTAATGGACAAGGATGGAGGGTTGACAGCGGGTAGTT	511959	512016	512066	512014	-1	supercont1.3	L203_00876	510718	512360	None	6874	798	29429	No_constitutive_exon_found_in_species
TTTTCTGAACTTAAGAAATCTCGAGGCTGATATATGGGGTGGTGTGGTAGCT	532828	532901	532951	532899	-1	supercont1.3	L203_00885	532499	534869	None	6874	798	29429	No_constitutive_exon_found_in_species
CCGCCGAGATGTGAGTGGTGGCTTATTATGAGAGTCACTGACATGGGCAGAT	564052	564326	564376	564324	-1	supercont1.3	L203_00897	563775	565290	None	6874	798	29429	No_constitutive_exon_found_in_species
TATTTGGACGAGTAAGTTGAGTGACGTAGGTGTCGTGCTGATTGGGATAGCA	582748	582809	582859	582807	-1	supercont1.3	L203_00903	581423	583614	None	6874	798	29429	No_constitutive_exon_found_in_species
GTTTGGACCGTGTTTTGGGGCTAGGGATGACGCGCTCATCCTGGGAGTAGAG	617386	617596	617646	617594	-1	supercont1.3	L203_00915	614359	618054	None	6874	798	29429	No_constitutive_exon_found_in_species
TAATCACTTGTATATCCTAACGATAACCTACTGACAAAGGGAAACAACAGCC	666963	667173	666913	666965	1	supercont1.3	L203_00938	666758	667173	None	6874	798	29429	No_constitutive_exon_found_in_species
GCAAGGGTGAGTGAATGGGTCCAATAAGTTGGGTTTAACGGGAGAAACAGGT	4190	4290	4140	4192	1	supercont1.4	L203_00945	3777	5564	None	6874	798	29429	No_constitutive_exon_found_in_species
CAAGTCTTGTAGTAATTCGTTGCTGGTTTTTTTTACTGACAAGGGTCCAGGC	12863	13205	13255	13203	-1	supercont1.4	L203_00948	12863	18916	None	6874	798	29429	No_constitutive_exon_found_in_species
GTATAACTCTTCTCTGATCAGACAAGACGTCTAATTGAACATGGGTGTAGGG	29314	29482	29264	29316	1	supercont1.4	L203_00952	28116	29482	None	6874	798	29429	No_constitutive_exon_found_in_species
AGTCAAGAATTGAAAGTGGTGGGCAAAGCTGTTGGCTGACTGGGCAACAGGA	36339	36379	36429	36377	-1	supercont1.4	L203_00954	35360	37128	None	6874	798	29429	No_constitutive_exon_found_in_species
AAAGTATGTCTAATAAACTAATGTGTGGATGCGCTGACATGGGCAATCAGAA	40131	41981	42031	41979	-1	supercont1.4	L203_00955	37463	43720	None	6874	798	29429	No_constitutive_exon_found_in_species
TCGCTCGGTAGGTCATGCTACGGCAGGACGGTCGCTGACGCCGGGGACAGGT	56186	56302	56136	56188	1	supercont1.4	L203_00961	55977	57886	None	6874	798	29429	No_constitutive_exon_found_in_species
TGTTACTGTATGATGGTGAGTTGAGCCGGATGAACTTGGCTGACGGGTAGAT	56337	56422	56287	56339	1	supercont1.4	L203_00961	55977	57886	None	6874	798	29429	No_constitutive_exon_found_in_species
GTGCTGGTGTCTGTAAGTGTGGCGGGTTGCTACTTTGCTGACCAGGGTAGAT	56674	56721	56624	56676	1	supercont1.4	L203_00961	55977	57886	None	6874	798	29429	No_constitutive_exon_found_in_species
GTGAGCAGAATGGGCATGATAGGTTGCAATCGCGACTTATGGGATGATAGGG	98087	98159	98209	98157	-1	supercont1.4	L203_00980	97123	98435	None	6874	798	29429	No_constitutive_exon_found_in_species
ATGATATTAGTGGGGCCAGCGTCGTGGGGGACAAGCTGATATGTGGGTAGCA	122818	122897	122947	122895	-1	supercont1.4	L203_00992	122221	123144	None	6874	798	29429	No_constitutive_exon_found_in_species
GTTTGCTCGCAAGGAGCACGTTTACGTTTACAAGGGGGCTGGCAAGTTAGCG	135570	135830	135880	135828	-1	supercont1.4	L203_00998	133350	136238	None	6874	798	29429	No_constitutive_exon_found_in_species
ACAGTTAGTCCTGCCATATTTTTTATATTTTGCTGATGACTGGGGTGTAGAT	133350	133460	133510	133458	-1	supercont1.4	L203_00998	133350	136238	None	6874	798	29429	No_constitutive_exon_found_in_species
TTCGTCTTGTTGCGTGCTTTTGATTGATCCATGCTAAGGGCGAAAATCAGCA	182731	182881	182931	182879	-1	supercont1.4	L203_01025	182327	184102	None	6874	798	29429	No_constitutive_exon_found_in_species
GATATTTGAAAGGAAAGGCGGCGTAGGCTGACAAAGGGTTGACGATAAAGGT	189360	189452	189502	189450	-1	supercont1.4	L203_01027	187671	189936	None	6874	798	29429	No_constitutive_exon_found_in_species
GATGTAAACGGAGTCTATAATTGCTGAGGATTGCTGACATGGGATCATAGGG	232846	233436	233486	233434	-1	supercont1.4	L203_01043	231434	233708	None	6874	798	29429	No_constitutive_exon_found_in_species
AGGTCCAACTTATCATAGAAATGACAAAACTGATCACGTTCGGGGGGCAGAG	231434	231688	231738	231686	-1	supercont1.4	L203_01043	231434	233708	None	6874	798	29429	No_constitutive_exon_found_in_species
TTCGGGTAAGTGTTACGGTGATCGAAGGGTATGTCGCTGACAGGGTGCAGGC	238519	238640	238690	238638	-1	supercont1.4	L203_01045	234898	238747	None	6874	798	29429	No_constitutive_exon_found_in_species
TAAGTATGATTTTACTTTGGACAAGGAAAGAACTAACAGCGTGGGAATAGCT	235675	235771	235821	235769	-1	supercont1.4	L203_01045	234898	238747	None	6874	798	29429	No_constitutive_exon_found_in_species
CTTTTCTCCTTGTATGTATTTTACTTGTGTATTATTGCTAATAAGGGCAGTT	246516	246632	246682	246630	-1	supercont1.4	L203_01052	246248	247118	None	6874	798	29429	No_constitutive_exon_found_in_species
AGTTCTCGCAACCACCCTCATATAAAAGTAAAATGACAGGGATATGAAAGAT	269700	269871	269650	269702	1	supercont1.4	L203_01059	268160	273356	None	6874	798	29429	No_constitutive_exon_found_in_species
ATTGTAAGCTCCTCGACACACTGTTCATGCACTTGTTGATGGGCATAAAGGG	270070	270384	270020	270072	1	supercont1.4	L203_01059	268160	273356	None	6874	798	29429	No_constitutive_exon_found_in_species
ACCATTTTGAAAAAGACTCGGCTGAGTGCTGATAGGCAGTGGGCGAATAGAA	271857	272027	271807	271859	1	supercont1.4	L203_01059	268160	273356	None	6874	798	29429	No_constitutive_exon_found_in_species
TGAAGCTTCTTTAACAGTTGCATCGATCAGGATACTTATTATGGGCACAGAT	272084	272406	272034	272086	1	supercont1.4	L203_01059	268160	273356	None	6874	798	29429	No_constitutive_exon_found_in_species
TTATTTGGTCGTGAGTGGTTTTAGGGTCATTGACCAAGCTAATTGGGTAGAA	298768	299118	298718	298770	1	supercont1.4	L203_01073	297682	299295	None	6874	798	29429	No_constitutive_exon_found_in_species
CAAGGTATACATTCAGTAACGTAGTGTGGAGCATAGGTTGACGGGTGTAGGT	352967	353138	352917	352969	1	supercont1.4	L203_01095	352699	354054	None	6874	798	29429	No_constitutive_exon_found_in_species
TTATATTATTTGGTTAGTTGATGGAGTATCGAGTTGACAAGGGTTCAAAGAC	355332	355587	355282	355334	1	supercont1.4	L203_01096	354391	355587	None	6874	798	29429	No_constitutive_exon_found_in_species
GGTGAGTGAATGACGAGGTGTGCTCGTGGCTTGACGCTCATATGGGGCAGGT	445656	445684	445734	445682	-1	supercont1.4	L203_01137	444825	445770	None	6874	798	29429	No_constitutive_exon_found_in_species
TGGTGAGTGTTGCATGTATAGTGGCATGACTGACTGGCATGTGGGTGCAGAG	444825	444876	444926	444874	-1	supercont1.4	L203_01137	444825	445770	None	6874	798	29429	No_constitutive_exon_found_in_species
ATGGTCAGTGTGCTCAACTCTTGTTGAATGTCGGTCTCATGGGAAGTTAGTT	491376	491487	491326	491378	1	supercont1.4	L203_01154	484535	491914	None	6874	798	29429	No_constitutive_exon_found_in_species
ATGTGAGTAGGCTTGATACTGGTCATCGATGACGTTGACAAGGGTGTCAGTC	503036	503087	502986	503038	1	supercont1.4	L203_01160	500886	503087	None	6874	798	29429	No_constitutive_exon_found_in_species
AATAGATGGTATTTTCAGCTTGAATAGGACTAATGAATGAGGGAATATAGGG	511954	512604	512654	512602	-1	supercont1.4	L203_01164	511251	512961	None	6874	798	29429	No_constitutive_exon_found_in_species
GAACGGTAAGTGTTATCGCGAAAAGGAATGCATCTTGATGGGAGACGAAGAG	523414	523712	523762	523710	-1	supercont1.4	L203_01170	522851	524169	None	6874	798	29429	No_constitutive_exon_found_in_species
GTGCGTTGACAAACTGATTCAAAGATTGAGCTTATGAACGATCGGGATAGAA	538837	538858	538908	538856	-1	supercont1.4	L203_01177	537581	541985	None	6874	798	29429	No_constitutive_exon_found_in_species
TGCGTGAGTCGGTTCAATTCATGTGTAGGCGAAGCTGATGGGTGTGCAAGCG	547085	547303	547353	547301	-1	supercont1.4	L203_01180	546055	547632	None	6874	798	29429	No_constitutive_exon_found_in_species
CAAAAATTTCAAGGTAGTTGTGTGGCCGTCAAGCTGATCCACAGGGCCAGTG	546055	546771	546821	546769	-1	supercont1.4	L203_01180	546055	547632	None	6874	798	29429	No_constitutive_exon_found_in_species
GATCTTTTTATTGTATCATTTGCCAAGTGTGGGTTCTAATAATTGGGCAGAC	621914	622102	621864	621916	1	supercont1.4	L203_01212	620353	622281	None	6874	798	29429	No_constitutive_exon_found_in_species
GCGTATGTTTGTCTTTACGGTGGTATGTCATAGGCTGATGGGATGGTTAGAG	656905	657228	657278	657226	-1	supercont1.4	L203_01229	655637	657681	None	6874	798	29429	No_constitutive_exon_found_in_species
TACGTCACAGTACTCGTGGAATACAAGGTCTAATCACATTGGGACAATAGGC	661187	661267	661317	661265	-1	supercont1.4	L203_01231	660596	661696	None	6874	798	29429	No_constitutive_exon_found_in_species
GCTAATGGGTCTGCAACTACGAATCAAAATGCGGTGTCAAGGGAGCAAAGAG	21988	22097	22147	22095	-1	supercont1.5	L203_01246	21727	25770	None	6874	798	29429	No_constitutive_exon_found_in_species
CCTCTTTTTCCAAGCTTGTTTGTCGCAATAAACATAATTTGGGTGACTAGGC	30029	30188	29979	30031	1	supercont1.5	L203_01249	28925	30639	None	6874	798	29429	No_constitutive_exon_found_in_species
ATGGCAAAGGTAAGGTCGACACGTCAATAGCTGTAGCTTACAAGGGCTAGGA	31111	31262	31312	31260	-1	supercont1.5	L203_01250	30760	32113	None	6874	798	29429	No_constitutive_exon_found_in_species
CTGTTGGTAAGTGTGTTGTACTGACCAAGGTGTGAACTCATGGGCGATAGAA	33163	33242	33113	33165	1	supercont1.5	L203_01251	32228	33715	None	6874	798	29429	No_constitutive_exon_found_in_species
GCAACATTTTATTCACTGTTGTATTATATGACTGATGGAGAGGGAAACAGAG	39459	39601	39651	39599	-1	supercont1.5	L203_01254	37665	39918	None	6874	798	29429	No_constitutive_exon_found_in_species
TGAAGACCGTCATGATTAAGGCGAATATTTATTAAGGGAGACGAGGATAGGG	45204	45304	45154	45206	1	supercont1.5	L203_01258	44419	46610	None	6874	798	29429	No_constitutive_exon_found_in_species
GATTTTCTTTATGGTGTTGTCGAGTTGAATTGGCTGATACGGGCGTATAGGT	54331	54403	54453	54401	-1	supercont1.5	L203_01264	54331	55676	None	6874	798	29429	No_constitutive_exon_found_in_species
TATGTGTTGTTTTGCTCCGTATTGATCTGACGCTCATTATGGGTTGATAGTT	100994	101010	100944	100996	1	supercont1.5	L203_01283	99178	102581	None	6874	798	29429	No_constitutive_exon_found_in_species
CAAGTTGATTGGTGATGGTATGAAAGGAAAACTTGCTGACATGGGCGTAGGC	104467	106819	106869	106817	-1	supercont1.5	L203_01284	102714	106977	None	6874	798	29429	No_constitutive_exon_found_in_species
ATTATTTTCTTCCTTGAGTAGATACATGAAGATTCTGACTAGAGGGTTAGCG	113490	113694	113440	113492	1	supercont1.5	L203_01288	111837	113694	None	6874	798	29429	No_constitutive_exon_found_in_species
TGAATGCGTTTGAAAGGAAGGAAGCTGATGAAATGGCGATGGGAGAATAGGA	139100	139454	139050	139102	1	supercont1.5	L203_01300	138717	139454	None	6874	798	29429	No_constitutive_exon_found_in_species
CAGCTGGTGCGTTTATGAGCTGGTCGACGACGCAAACTGACAGAGGGCAGAA	142280	142312	142230	142282	1	supercont1.5	L203_01302	142047	143392	None	6874	798	29429	No_constitutive_exon_found_in_species
TTATTTTCTCTTGTCAAAAATGTTGGACGGTAGCTGATAGTAGGGTCAAGAA	143895	144007	144057	144005	-1	supercont1.5	L203_01303	143497	144509	None	6874	798	29429	No_constitutive_exon_found_in_species
TCGCAGCAAACAAAGCATACTCAAAATGTGTTTGCTAATGTGGGAGTTAGTG	161251	161380	161430	161378	-1	supercont1.5	L203_01311	161165	162502	None	6874	798	29429	No_constitutive_exon_found_in_species
CTGGGACTGGTAGGTGTCATTCAACGCAAATTGGATCTGACGGGCGACAGGA	168317	168442	168267	168319	1	supercont1.5	L203_01314	166892	168907	None	6874	798	29429	No_constitutive_exon_found_in_species
TTGTAGGTTAAGCGTTTTACAGGCTCAAAGGGTGTTAATGGTGGGTACAGCA	172948	172986	172898	172950	1	supercont1.5	L203_01316	172679	175710	None	6874	798	29429	No_constitutive_exon_found_in_species
CCATTGGTACGGTGAGTCGTCGTCGCGGTGGATAGTGGTTGACTGGGTAGAA	177145	177190	177095	177147	1	supercont1.5	L203_01317	176423	177495	None	6874	798	29429	No_constitutive_exon_found_in_species
GAGTTTGCTCTTGTCCATGGGGTTTCCATTGACCTGTATTGGGTGCGTAGGA	178816	178878	178766	178818	1	supercont1.5	L203_01319	178434	179141	None	6874	798	29429	No_constitutive_exon_found_in_species
AGCCCTTAGCCTCTACACTGAGGAGTTAAACTCATGGGGTGGTATGGTAGGT	188662	188717	188612	188664	1	supercont1.5	L203_01323	188496	189471	None	6874	798	29429	No_constitutive_exon_found_in_species
GGCTGTCTCTTGCCATTGGGTAGTCAGCAACTGATGGTTGGGAATGCTAGTC	197926	198344	198394	198342	-1	supercont1.5	L203_01329	197731	198571	None	6874	798	29429	No_constitutive_exon_found_in_species
CTGTAGGTTTGGCCTTTTAAGATCATTCATGGCTAATTGGGTACAAACAGGC	197731	197878	197928	197876	-1	supercont1.5	L203_01329	197731	198571	None	6874	798	29429	No_constitutive_exon_found_in_species
GGATTGCTTCTTCGGTAGGTCTGGACTGGGTCGGCTAGGCTGACGGGTAGGT	220795	220969	220745	220797	1	supercont1.5	L203_01339	219505	221424	None	6874	798	29429	No_constitutive_exon_found_in_species
TAAGGTGTGTTGGGAGAGACATGACGGACGAATTGTTGAGACGGGTATAGGT	245140	245234	245284	245232	-1	supercont1.5	L203_01350	244473	245748	None	6874	798	29429	No_constitutive_exon_found_in_species
TGGTATGTACAGCCATCTATTTTGCACTGCCACGTCTTACGGGTTGATAGGT	295637	295787	295837	295785	-1	supercont1.5	L203_01370	294333	296226	None	6874	798	29429	No_constitutive_exon_found_in_species
TGTCAGGCTTTTTAGCTCAGAGAATCAGGCTGATGGGTAGGGGAAATCAGTC	294421	294481	294531	294479	-1	supercont1.5	L203_01370	294333	296226	None	6874	798	29429	No_constitutive_exon_found_in_species
ATGTAGAGGAAACTGTTTGGGGTCAGAAGAGTTACTGACAAGGGTCACAGGA	299421	299469	299371	299423	1	supercont1.5	L203_01372	299164	300359	None	6874	798	29429	No_constitutive_exon_found_in_species
GTAGGCTCGACGGCACACTTACCAATTCGACTGATACTGAGATGGGGTAGAT	302066	302141	302016	302068	1	supercont1.5	L203_01374	301935	304893	None	6874	798	29429	No_constitutive_exon_found_in_species
CTCAACAAAGGCAACCGAGGTCACATATAGTCCCAGACAAGGGGTAGCAGAT	331792	332192	331742	331794	1	supercont1.5	L203_01384	331583	332192	None	6874	798	29429	No_constitutive_exon_found_in_species
GATGTATGTACTATCTCATTCTACAAGTATTTGACTAACAGAGGGGACAGGC	366518	366585	366635	366583	-1	supercont1.5	L203_01399	365107	367373	None	6874	798	29429	No_constitutive_exon_found_in_species
CAGGGTAGGTGTAAAAGGTCAACAACGGCAAGTGAACTGAGGGTGAAAAGGT	419954	420020	419904	419956	1	supercont1.5	L203_01420	419519	422022	None	6874	798	29429	No_constitutive_exon_found_in_species
GTCCTCTTGTTGGGAATTTGGTACCGCCTTGGTAGCTGACGGGAGGTTAGGA	426987	427018	426937	426989	1	supercont1.5	L203_01423	426752	427752	None	6874	798	29429	No_constitutive_exon_found_in_species
GTGAGTTTGCCTTCTCAACGTATAGTTCACAAAATTGATAAAGGGCTTAGCG	432551	432993	432501	432553	1	supercont1.5	L203_01425	431131	433905	None	6874	798	29429	No_constitutive_exon_found_in_species
TTCTCTCCCCTAGCAAAGCATTACCGTTGTGAATGCTGACAATGGGCAAGAT	468439	468814	468864	468812	-1	supercont1.5	L203_01442	468439	469609	None	6874	798	29429	No_constitutive_exon_found_in_species
TGTTGCAACCTATCTTACTCTGCGACGGTTGTATGCTTCGATTAGGGTAGAT	527835	528018	528068	528016	-1	supercont1.5	L203_01466	527835	529944	None	6874	798	29429	No_constitutive_exon_found_in_species
GTAAGTTTCTCATCTTGTTTTCGAGGTGATATATGTTTAACGGGAAATAGAT	563756	563789	563706	563758	1	supercont1.5	L203_01482	561152	564993	None	6874	798	29429	No_constitutive_exon_found_in_species
CGGACTCAGATATTCCCACGGGCAATACTAACATGAAATCAATTGGGCAGAC	565704	565798	565654	565706	1	supercont1.5	L203_01483	565301	567276	None	6874	798	29429	No_constitutive_exon_found_in_species
GATTGTTGATGTCAGATCAAGCCATCGCTGACAATTTTACATGGGACCAGTC	578296	578395	578246	578298	1	supercont1.5	L203_01489	577585	579429	None	6874	798	29429	No_constitutive_exon_found_in_species
GCAGGTCAACATGAACACTACAGCTTCAGATATCAGGGAAATGGAAGCAGAG	583753	584121	584171	584119	-1	supercont1.5	L203_01491	583136	584995	None	6874	798	29429	No_constitutive_exon_found_in_species
AGTGGGTTTAGTAACCGGGGCCGGAAGCGGAGCTGGCATAGGGATGGCAGGG	585809	585848	585898	585846	-1	supercont1.5	L203_01492	585809	586938	None	6874	798	29429	No_constitutive_exon_found_in_species
AGTATAGAGCAAGAATTGGGATGGATTGAAAGCTCAGCCGCGATGGGTAGAT	590859	591008	590809	590861	1	supercont1.5	L203_01494	589917	592444	None	6874	798	29429	No_constitutive_exon_found_in_species
GTCAGTGTCCTACTTTCTCTATCGCTTAACCCCATTTGACTATGGGTAAGCC	591408	591521	591358	591410	1	supercont1.5	L203_01494	589917	592444	None	6874	798	29429	No_constitutive_exon_found_in_species
CAAGGTACGATCTATATATATCCTCCCCACAACGACTGACGGGATGGTAGTC	593685	594434	594484	594432	-1	supercont1.5	L203_01496	593685	595898	None	6874	798	29429	No_constitutive_exon_found_in_species
TGAAAGTGACCCCGTCCTATCCAAACGGCAGGTTGAGGGAATTGCAGAAGAA	610391	610799	610341	610393	1	supercont1.5	L203_01503	609239	611897	None	6874	798	29429	No_constitutive_exon_found_in_species
ATAGCGCAACCCATCTTCGAGCGGAGCGATACGCCAATGACGGCGGGTAGTG	628248	628360	628410	628358	-1	supercont1.5	L203_01511	627683	630274	None	6874	798	29429	No_constitutive_exon_found_in_species
CAGTATGTCGAACATCAAGGAATGTACCGTATGCTGATACTCGGGAAAAGTC	87869	88341	88391	88339	-1	supercont1.6	L203_01561	87672	88650	None	6874	798	29429	No_constitutive_exon_found_in_species
GGTCTAGAAGGTTAAGAGAAGAGAAGAGTGTGCTGATAGTAACCGGGTAGAA	113160	113189	113239	113187	-1	supercont1.6	L203_01572	112758	113300	None	6874	798	29429	No_constitutive_exon_found_in_species
TCGCTTTTTTGTCTTTTGGATATGGTGTTTTACTGATCCAATGGGGACAGGT	124639	124732	124589	124641	1	supercont1.6	L203_01577	122819	125616	None	6874	798	29429	No_constitutive_exon_found_in_species
TGGAATTCACAAAACGTATAGCACCGCTAATATGTATCTGGGGAATCTAGAG	152299	152322	152372	152320	-1	supercont1.6	L203_01590	152078	154668	None	6874	798	29429	No_constitutive_exon_found_in_species
AATTAGAATAAAAAAACTCCGTATGATATTGAGGCTCATGAGGGGTGCAGGA	165708	165776	165826	165774	-1	supercont1.6	L203_01596	163580	166361	None	6874	798	29429	No_constitutive_exon_found_in_species
ACAACCCTTTTAAGCATTTACTGTCATATGCACTGAACGCTGGGCAATAGTG	164001	164199	164249	164197	-1	supercont1.6	L203_01596	163580	166361	None	6874	798	29429	No_constitutive_exon_found_in_species
ATCTGTGAGTGGTTTTGCTATCATTGCAAATTATGTTAACGGGCTACAAGTT	170837	170932	170982	170930	-1	supercont1.6	L203_01598	170100	171326	None	6874	798	29429	No_constitutive_exon_found_in_species
TAAGTGAAAGGGAGAGAGTTCTGAGGTGCATGTGCTGACTAGGGCTCAAGTC	174734	174769	174684	174736	1	supercont1.6	L203_01600	174677	176034	None	6874	798	29429	No_constitutive_exon_found_in_species
CCATCCTTGTAAGGTATGTTTATCGACTCTGAAAAGGGCTGACAAGGTAGCG	206485	207083	206435	206487	1	supercont1.6	L203_01613	205828	208901	None	6874	798	29429	No_constitutive_exon_found_in_species
CAGCGCATGTCATGTGAGTGGATTTGTAGGTTGCGAGCTGACTGGGACAGAA	228989	229212	228939	228991	1	supercont1.6	L203_01622	226766	230727	None	6874	798	29429	No_constitutive_exon_found_in_species
TGCAATTTGAAAACTTGTTTATGACAAGTGCTGACTATCTGGGGGATTAGCC	234239	234347	234397	234345	-1	supercont1.6	L203_01624	233055	234441	None	6874	798	29429	No_constitutive_exon_found_in_species
GACAGTGCGGACAGATATAGAGGCGAATGGCTAACGGGGTAGATTGGTAGGA	236066	236260	236016	236068	1	supercont1.6	L203_01625	235502	236770	None	6874	798	29429	No_constitutive_exon_found_in_species
ATTATAACCAGGTTGGTAAGAAGAGAGAAATAACGAAACTGGGTAATTAGGG	274759	274872	274922	274870	-1	supercont1.6	L203_01640	274269	275387	None	6874	798	29429	No_constitutive_exon_found_in_species
TCGCTCGCTTTACATTATGCTAGATTGCAAGAGGCTGATTGAGAGGGAAGTC	313968	314212	313918	313970	1	supercont1.6	L203_01654	312454	314212	None	6874	798	29429	No_constitutive_exon_found_in_species
TGAACGGTCGAGGTCATAAAAGGGCTGGGTAAGCTCTGATGGGAAATTAGGC	341887	342022	342072	342020	-1	supercont1.6	L203_01666	341282	342702	None	6874	798	29429	No_constitutive_exon_found_in_species
GGGTATGTAGTGAGGTAGATGACAAGGCGATATTGACAGACGATGGGTAGGA	348172	348205	348122	348174	1	supercont1.6	L203_01670	348030	349285	None	6874	798	29429	No_constitutive_exon_found_in_species
AGTTTGGAGTGCGTATGATCTGATGTGACTGACCTGTTGACGGGTGACAGTC	419702	419924	419974	419922	-1	supercont1.6	L203_01707	419702	420776	None	6874	798	29429	No_constitutive_exon_found_in_species
AGCCGTTTGGCTACATGTTCGAGAGGGTTGAAAGCTGATGGGGACTGTAGAT	456286	456450	456500	456448	-1	supercont1.6	L203_01724	455748	456868	None	6874	798	29429	No_constitutive_exon_found_in_species
GTGGGTTAGGTCAGCGACTCTGCCAGATATGCTCTGACAGGGTAGTATAGAG	456153	456236	456286	456234	-1	supercont1.6	L203_01724	455748	456868	None	6874	798	29429	No_constitutive_exon_found_in_species
AGTGTTTGGACCATGAGCTATTTGGACTTTCCGACTAATCGTGGGCATAGAT	474695	474902	474952	474900	-1	supercont1.6	L203_01733	474695	475671	None	6874	798	29429	No_constitutive_exon_found_in_species
GTGATCCAGGCTTGTTGCTCGTTGACTCAGCTCACCATTGGGATATGCAGGC	496454	496654	496404	496456	1	supercont1.6	L203_01746	496232	497534	None	6874	798	29429	No_constitutive_exon_found_in_species
TATTATACCGTGAGTTGGATTTGGGTTTGAATGCTTATTGATGTGGGTAGTT	502130	502373	502423	502371	-1	supercont1.6	L203_01748	501908	502648	None	6874	798	29429	No_constitutive_exon_found_in_species
TGAGTTTGCTTCCAAAGGCTGTTTGCTTGAGCTGATGTGGGCATGAATAGTG	518645	518687	518737	518685	-1	supercont1.6	L203_01756	517495	519412	None	6874	798	29429	No_constitutive_exon_found_in_species
AGAGAAGGGTGGGTGGTGGCTGGAGGAAAAGATACTGACAGACTGGGTAGTA	525402	525596	525352	525404	1	supercont1.6	L203_01760	525024	526583	None	6874	798	29429	No_constitutive_exon_found_in_species
TGGGTACAATGTTTGGTGTTGTATGTGCTGATAGCCATCTGGGTGTGTAGTT	546932	547852	546882	546934	1	supercont1.6	L203_01771	546409	548825	None	6874	798	29429	No_constitutive_exon_found_in_species
ATTGGTAAGTGGGCCATCATCAAGTTTACTCTATGCTCATGGGATATTAGGT	554494	554534	554444	554496	1	supercont1.6	L203_01773	552869	556351	None	6874	798	29429	No_constitutive_exon_found_in_species
CAAAAGCTTTGCTAGAAATCGAATGCTCATCGCTAGGGTTAACTGGTAAGAT	631188	631452	631502	631450	-1	supercont1.6	L203_01800	630309	633743	None	6874	798	29429	No_constitutive_exon_found_in_species
GGTGGGTTGAGAGGTGCATGGTTGAGTATCAAAGGCGCTGACGGGTATAGGG	45027	45165	44977	45029	1	supercont1.7	L203_01828	44587	45165	None	6874	798	29429	No_constitutive_exon_found_in_species
GATGACAAGAGAGAACTAATCAAGTCTGGACAAGTAGAAGGGTATTGAAGAC	50486	50726	50436	50488	1	supercont1.7	L203_01830	47372	50943	None	6874	798	29429	No_constitutive_exon_found_in_species
AGTCCGTAATGTTGTGATGTGCTAATGGAGACGCTGACAAGGGCGAAAAGGA	51880	51951	52001	51949	-1	supercont1.7	L203_01831	51209	52168	None	6874	798	29429	No_constitutive_exon_found_in_species
ATGTATGTGCTGTCTGCCGTTCAGCCCCCTGGCTGAACCGGTACGGGAAGAT	87947	88130	87897	87949	1	supercont1.7	L203_01843	87734	88660	None	6874	798	29429	No_constitutive_exon_found_in_species
AATCATTGAACTACCATGCATCCTACTATGCCAATGACTCTGGGTGACAGTG	157502	157653	157452	157504	1	supercont1.7	L203_01869	156845	157653	None	6874	798	29429	No_constitutive_exon_found_in_species
AGAGAAATGTTTTGCGTCGGTAGTGGTAAGAGATGGTGACGCGGGTACAGAT	178010	178274	177960	178012	1	supercont1.7	L203_01883	177742	178274	None	6874	798	29429	No_constitutive_exon_found_in_species
CAAGGTAAGTCTGTACTTGGCTTAATTGTTTGGTACTAATGGGTTGGTAGAA	191392	191573	191623	191571	-1	supercont1.7	L203_01891	191167	192931	None	6874	798	29429	No_constitutive_exon_found_in_species
TCAAGGTGCGTCGTGCTATACAAATTTTGGTAGAGCTAACGTGGGACTAGAG	213757	213782	213707	213759	1	supercont1.7	L203_01900	212963	214286	None	6874	798	29429	No_constitutive_exon_found_in_species
GGGATACTGTAAGCGTTTTTTTTCCAGTGGCTTGTGCTCATGGGAAATAGGC	252131	253547	253597	253545	-1	supercont1.7	L203_01916	252131	253972	None	6874	798	29429	No_constitutive_exon_found_in_species
AGGTATGCACCTCTCCTTGTCTGGACGTCACTGTGTTAACGGGATGAAAGAG	294235	294781	294185	294237	1	supercont1.7	L203_01935	293443	294781	None	6874	798	29429	No_constitutive_exon_found_in_species
CGTAAGTTGCCCTTTCTGTCGACGCACAAAACACTAAATTCACGGGGCAGAA	338049	338287	337999	338051	1	supercont1.7	L203_01957	337643	338922	None	6874	798	29429	No_constitutive_exon_found_in_species
TGGGTATGCCTTACAACAAGTGTTGGATGAAAGCTGATGTGGGCGTATAGTT	354368	354676	354318	354370	1	supercont1.7	L203_01965	354075	357969	None	6874	798	29429	No_constitutive_exon_found_in_species
TTGATGTGAGCTTTCTCTCTATCTATCTTCCCATTGCTAAATACGGGCAGAT	367460	368055	367410	367462	1	supercont1.7	L203_01969	366268	368055	None	6874	798	29429	No_constitutive_exon_found_in_species
AAGTCTATCTTACAATGAGTCATATACATTGAGCTGACGTTTAGGGGCAGCT	372498	372690	372448	372500	1	supercont1.7	L203_01971	370024	372690	None	6874	798	29429	No_constitutive_exon_found_in_species
GATGGTAAGGGATAAACCAAGAGGTACAAACATGGTTAATGGGCGGGCAGTG	426501	426572	426451	426503	1	supercont1.7	L203_01991	425931	429123	None	6874	798	29429	No_constitutive_exon_found_in_species
ATTAAGAGAGGTATTCAAAGGCAAGGGCAAAGATTCATGGGCAGATACAGGT	426612	426786	426562	426614	1	supercont1.7	L203_01991	425931	429123	None	6874	798	29429	No_constitutive_exon_found_in_species
ACAATAGCCAGTGCATGGCGTGGGATAGGACTGATCTATTGGATGGGTAGTT	432659	432747	432797	432745	-1	supercont1.7	L203_01993	431522	432850	None	6874	798	29429	No_constitutive_exon_found_in_species
TTTCTACGAGGTGAGTACGTCGGGACGGGACGAGTGCTGAGAAGGGTTAGAT	433184	434549	434599	434547	-1	supercont1.7	L203_01994	433184	435964	None	6874	798	29429	No_constitutive_exon_found_in_species
CACGTAAGTGTCCTTCAGTCGATCACCGTCGGGAACTGATGGGTAATCAGGG	497094	497252	497044	497096	1	supercont1.7	L203_02020	495945	498785	None	6874	798	29429	No_constitutive_exon_found_in_species
GGTAAGTCTTTCATGTTGAAGTTTTATGAATGTACTAACTAGGGATGCAGAG	503407	503420	503470	503418	-1	supercont1.7	L203_02022	502779	503784	None	6874	798	29429	No_constitutive_exon_found_in_species
GTTGTCATTCAGCTGTATTCACTGTGCTTATCCAAAAAAAAATGGGGCAGAT	506642	506755	506592	506644	1	supercont1.7	L203_02024	505195	507055	None	6874	798	29429	No_constitutive_exon_found_in_species
AAGTAAATCGTGTATCCAATTTGAGTGAAGAAGCTGATCAATGGGAGTAGAA	538222	538297	538347	538295	-1	supercont1.7	L203_02038	538222	538976	None	6874	798	29429	No_constitutive_exon_found_in_species
GAATATTTTGCTTATTGATCCTCAGACCATATGCTGAAAAGATTGGGTAGCA	542350	543047	542300	542352	1	supercont1.7	L203_02039	539866	545528	None	6874	798	29429	No_constitutive_exon_found_in_species
TACAGCTAGTCGCTCCTTTGTGAATCCAAACCCAATGATTTTGTGGGAAGAA	552909	553359	552859	552911	1	supercont1.7	L203_02042	552728	553804	None	6874	798	29429	No_constitutive_exon_found_in_species
GAGTACGGTGATGGGTAAAGGCTGAATGATGTTGCTGACCACGCGGGTAGAT	562944	563024	562894	562946	1	supercont1.7	L203_02046	562360	563394	None	6874	798	29429	No_constitutive_exon_found_in_species
TGGTGAGAATATTGGACTTGATAACCACCGTATGCTCATCTAGGGAATAGTA	583955	584061	583905	583957	1	supercont1.7	L203_02056	583582	584692	None	6874	798	29429	No_constitutive_exon_found_in_species
GACGAAAGCAGATGAAAAAAAATCAGCAGCGTAGGCTAATGGGATGGCAGAC	17700	17771	17821	17769	-1	supercont1.8	L203_02073	17139	18079	None	6874	798	29429	No_constitutive_exon_found_in_species
GGCAGAGGCGGTAGAGGTGGGTGTGTGGATGTGGCCAGGCTGACGGGCAGAC	19442	19571	19621	19569	-1	supercont1.8	L203_02074	18946	19821	None	6874	798	29429	No_constitutive_exon_found_in_species
GCGTATGTTGCTGACTTTTATGCTTGAACTTTTTCTGATCCATAGGGTAGAG	38867	39021	38817	38869	1	supercont1.8	L203_02084	38745	39221	None	6874	798	29429	No_constitutive_exon_found_in_species
TTGCCTCATGTCGGACCAATCAAGCTTATAATATTGGCATGGGTTAACAGTC	41059	41200	41009	41061	1	supercont1.8	L203_02086	40951	41950	None	6874	798	29429	No_constitutive_exon_found_in_species
TACAAAATCACTACCTCGGATCCGAAAAAACCTGACTCAAATGGGAACAGTG	48265	48342	48215	48267	1	supercont1.8	L203_02089	48148	48878	None	6874	798	29429	No_constitutive_exon_found_in_species
TGTATGTGTCTAGTGCTACTTCTGTAACATTGAGCTGATGGGCGAGATAGGT	51775	51805	51855	51803	-1	supercont1.8	L203_02090	49291	51938	None	6874	798	29429	No_constitutive_exon_found_in_species
GTAAGTAGTTTGTAATGGTGTCGTGGAGGCAGGCTCATACGGTTGGGCAGGT	110645	110727	110595	110647	1	supercont1.8	L203_02116	110371	113946	None	6874	798	29429	No_constitutive_exon_found_in_species
TTTGTCTGTTTGATTTGCAAGAATAGTAATTGATCAGGGAGATGATATAGAT	120669	120793	120843	120791	-1	supercont1.8	L203_02119	120525	122074	None	6874	798	29429	No_constitutive_exon_found_in_species
AGGTGAGTTTGATTGTATGGACAAAACATGGCCTATCTGACTGGGAATAGCT	139903	140059	140109	140057	-1	supercont1.8	L203_02127	139052	140926	None	6874	798	29429	No_constitutive_exon_found_in_species
TTAGTGATTCTCCTTTTTTTTAAGATGTCGAGTGGCTCAAAAGGGGCAAGTG	156811	156938	156761	156813	1	supercont1.8	L203_02132	153309	158217	None	6874	798	29429	No_constitutive_exon_found_in_species
CTCAAATTTGTCCCTTTTCACCAACCTCATATACTGACGTAGGGCACCAGGA	156993	157128	156943	156995	1	supercont1.8	L203_02132	153309	158217	None	6874	798	29429	No_constitutive_exon_found_in_species
TGCCCGTATGGTCTACACCACAAGTCTAGGATTAAGCTGATGGGAGAAAGCC	159360	159505	159310	159362	1	supercont1.8	L203_02133	158752	160686	None	6874	798	29429	No_constitutive_exon_found_in_species
AATACAACTCTGGACTACCTAATAGGCAATTTCAAGGACTAATGGGCAAGCG	189287	189818	189237	189289	1	supercont1.8	L203_02147	188734	191951	None	6874	798	29429	No_constitutive_exon_found_in_species
TTGAGTGAGGGCAGAGTTGAGACCCTAGGGCTATGCTAACCATGGGAAAGCT	213360	213496	213546	213494	-1	supercont1.8	L203_02155	210040	213742	None	6874	798	29429	No_constitutive_exon_found_in_species
AGGACAGTAAGTGTTATTTGATGGTATAGACAGAGCTAATAACGGGATAGAA	227081	228510	227031	227083	1	supercont1.8	L203_02158	226816	228510	None	6874	798	29429	No_constitutive_exon_found_in_species
ATTATGAAGGTATGTGATGGATCTTGGCTTGGAAAGACTGATATGGGTAGTG	269494	269572	269444	269496	1	supercont1.8	L203_02182	269168	270083	None	6874	798	29429	No_constitutive_exon_found_in_species
GCCAAATTTGACAACGTTAATGAGCGAATATGCTGATGGGAAGGATTCAGTT	318718	319252	318668	318720	1	supercont1.8	L203_02197	318609	319252	None	6874	798	29429	No_constitutive_exon_found_in_species
AGTGGCTGCATGCTGTACACATCCTCTCGATGTGATGAGGGTGTGAGTAGAC	329829	329964	330014	329962	-1	supercont1.8	L203_02203	328888	330263	None	6874	798	29429	No_constitutive_exon_found_in_species
GGTGAAAGTACGTCCGGGATGAATAAAGGAGTTGAGCTGACGGCGGGCAGAG	346835	346905	346785	346837	1	supercont1.8	L203_02211	346407	347381	None	6874	798	29429	No_constitutive_exon_found_in_species
TGAAACGCATATAATCAATTGACTTCTGTCTCAGAATTTGGGGTGCAGAGAC	356761	356823	356873	356821	-1	supercont1.8	L203_02215	355943	360089	None	6874	798	29429	No_constitutive_exon_found_in_species
TTCTTCGCAAACAAGACGAATGCTAAGGAAATGGTGGGGGATGGACGTAGAT	409517	409631	409467	409519	1	supercont1.8	L203_02235	409081	412611	None	6874	798	29429	No_constitutive_exon_found_in_species
AGACATCTTTCTTTTTGATTTGCAAGAAGGGGCTGATGTGGGACGACTAGAC	409683	409736	409633	409685	1	supercont1.8	L203_02235	409081	412611	None	6874	798	29429	No_constitutive_exon_found_in_species
AGTCGTGGTTCAAGCCGGTGAATCATTGAAATGATCTCATGACTGGGTAGCA	424839	424997	425047	424995	-1	supercont1.8	L203_02244	424365	425643	None	6874	798	29429	No_constitutive_exon_found_in_species
GAGACCAGTGAGTTGCGTACTTGCCGTCAGGACATGGGTAAATGGTGTAGGG	450049	450175	449999	450051	1	supercont1.8	L203_02253	449578	450684	None	6874	798	29429	No_constitutive_exon_found_in_species
TTATGTAAGTCTCGACCGTGAAGTTGACGGCGCCATCTGACAGGGTATAGGA	483562	483728	483778	483726	-1	supercont1.8	L203_02268	482226	484046	None	6874	798	29429	No_constitutive_exon_found_in_species
TGTGAATTCGGTGAATCACGAAGGATATTGTCCTGACAATCGGGAGCAAGGG	577830	577864	577780	577832	1	supercont1.8	L203_02310	577568	580529	None	6874	798	29429	No_constitutive_exon_found_in_species
GCCCTTTATCTTTGATTGTATAGGAAGCATTCTGAAACATGGGCACGTAGGA	581263	581436	581486	581434	-1	supercont1.8	L203_02311	580764	582200	None	6874	798	29429	No_constitutive_exon_found_in_species
GATCTGTGGACGTAAGGTCAAGAGTTTCTGTAAACTAAATGGGAATGTAGTT	580764	580930	580980	580928	-1	supercont1.8	L203_02311	580764	582200	None	6874	798	29429	No_constitutive_exon_found_in_species
GAGTAAGTCCTCGAGGGTTGTGGACGTTTGCTGGGCTGATGGGAAATCAGGC	15540	15773	15823	15771	-1	supercont1.10	L203_02547	14890	16707	None	6874	798	29429	No_constitutive_exon_found_in_species
TTTGCTCAAGCCAAAGTTCTTATGAGATGGTACTTATTGGGAGTGAACAGGG	59903	59962	59853	59905	1	supercont1.10	L203_02564	59725	61933	None	6874	798	29429	No_constitutive_exon_found_in_species
CTTCTTAACCCATTCAATGCAGACATTGGATGCTCAATATGGGGATACAGGA	110145	110266	110316	110264	-1	supercont1.10	L203_02586	110145	110514	None	6874	798	29429	No_constitutive_exon_found_in_species
CGGTTCGATCCAGTTATACCAGGGACTCGGCGTGAGGCGATGGGAGGTAGCT	135315	135674	135724	135672	-1	supercont1.10	L203_02597	135315	135736	None	6874	798	29429	No_constitutive_exon_found_in_species
CTTCGTGAGCCGATTTCTTTGCCTGTGAGAGAAAGCTAAGGGTAATGCAGAG	165700	165845	165650	165702	1	supercont1.10	L203_02610	164175	166539	None	6874	798	29429	No_constitutive_exon_found_in_species
CCGTAAGTCACCGTATAGTACGCCAAGCAGTTCTTACTGACGGGTGGCAGAC	190908	191248	191298	191246	-1	supercont1.10	L203_02620	190841	193422	None	6874	798	29429	No_constitutive_exon_found_in_species
GTGGGTACTTGCCCAAATATTTGAAAAGATCTTGCTAACTAGGGGAATAGGT	200866	201114	201164	201112	-1	supercont1.10	L203_02624	199921	207801	None	6874	798	29429	No_constitutive_exon_found_in_species
TTGGTCTTTGTGTCTTGGTGTATTGACCTTGAGCTGAAGGGGAAATGTAGAC	215753	216114	216164	216112	-1	supercont1.10	L203_02629	214672	217231	None	6874	798	29429	No_constitutive_exon_found_in_species
AAGGGTGAGCTCGATGAAAAGATGCGTTCCAGTGAATTAAGAGGGAATAGTC	222323	222507	222557	222505	-1	supercont1.10	L203_02630	217890	222873	None	6874	798	29429	No_constitutive_exon_found_in_species
ACGTACGCCTGTCTCGAGACTGCGATCATGACTGATGAACGGATGGGTAGAT	228910	229270	228860	228912	1	supercont1.10	L203_02633	228643	229548	None	6874	798	29429	No_constitutive_exon_found_in_species
GGTGAGTTCGGCATGGTGGGGTGGGTATGGGAGGCTGAACGAGGGTCTAGGT	272807	272857	272757	272809	1	supercont1.10	L203_02659	272322	275825	None	6874	798	29429	No_constitutive_exon_found_in_species
CTGATTGTACGTCTATGGTATTTGTTATCATCACTGACGGGATGAGATAGTT	284428	284523	284573	284521	-1	supercont1.10	L203_02663	284008	284598	None	6874	798	29429	No_constitutive_exon_found_in_species
ACTGGTGATTGCTCTCATCTCGAATCTCATATAAGCTAATTGGGTGATAGGC	303068	303897	303018	303070	1	supercont1.10	L203_02669	302496	304339	None	6874	798	29429	No_constitutive_exon_found_in_species
TATGTGGTATGCGCTTCACGACTAAAAAAGCTGACTGAAAAAGGGATCAGAC	323154	324102	324152	324100	-1	supercont1.10	L203_02676	322124	324310	None	6874	798	29429	No_constitutive_exon_found_in_species
TCTGTCAATTCGGCTTTGCGTTGCGAAAGGCTGACAGATTGGGCGGGTAGGG	336476	336849	336899	336847	-1	supercont1.10	L203_02682	335849	337599	None	6874	798	29429	No_constitutive_exon_found_in_species
TCTAATCATGGAAAAGGACGGATAATACGGGTTCTGATACTAGGGCATAGAC	338921	339023	339073	339021	-1	supercont1.10	L203_02683	338508	339270	None	6874	798	29429	No_constitutive_exon_found_in_species
TCAGTATTTTAAGAAATTTCCATCAATATTTTACTAATGTATTGGGGTAGTA	345217	345307	345357	345305	-1	supercont1.10	L203_02687	344915	350487	None	6874	798	29429	No_constitutive_exon_found_in_species
TCTGATATCATGCTCCGTTATCCCATCGTTGACTCTCTTTGGCGGGATAGTG	388947	389107	389157	389105	-1	supercont1.10	L203_02699	386637	389208	None	6874	798	29429	No_constitutive_exon_found_in_species
TGGTGCGTCTATTCCGTTGATTTAATGACCAAGATCTAAAATTGGGATAGCT	386637	387593	387643	387591	-1	supercont1.10	L203_02699	386637	389208	None	6874	798	29429	No_constitutive_exon_found_in_species
CAAAGAAACTGGTGGGTGAGAGAGGTTGGCATGGCTGACTGGACGGGTAGAA	437608	437720	437558	437610	1	supercont1.10	L203_02717	437274	440238	None	6874	798	29429	No_constitutive_exon_found_in_species
CGATGTGAGACTGGGTACGTGGTGTCAGCATTTGCTTGGCTGATGGGAAGCA	437756	438446	437706	437758	1	supercont1.10	L203_02717	437274	440238	None	6874	798	29429	No_constitutive_exon_found_in_species
AGTATTTTCTTTATTGTACATGCCTATCATTGACGGACGCGGGAATATAGCT	439263	439378	439213	439265	1	supercont1.10	L203_02717	437274	440238	None	6874	798	29429	No_constitutive_exon_found_in_species
AATCTCATACTTTCAGTCGCTTCTGTATATGATTACTGACAACGGGAAAGGC	474901	475071	474851	474903	1	supercont1.10	L203_02730	473079	475254	None	6874	798	29429	No_constitutive_exon_found_in_species
GGTGAGTTGTCGTGACTTGGGTCGTCCGCAGGCGCTGACGTGGGGTGCAGCC	509281	510076	510126	510074	-1	supercont1.10	L203_02745	509281	510567	None	6874	798	29429	No_constitutive_exon_found_in_species
GTATAACGAATTGGTTGTGTAAATGGCCTGGCTGACGGGCAAACATGTAGAG	511790	512316	511740	511792	1	supercont1.10	L203_02746	511539	512840	None	6874	798	29429	No_constitutive_exon_found_in_species
TGTGTCTGCAGTGAGTTCCATTAATACACAATGAAAGCTAAAAGGGGCAGGA	518029	518089	518139	518087	-1	supercont1.10	L203_02749	518029	519915	None	6874	798	29429	No_constitutive_exon_found_in_species
TAAGTACTTATAGTTGTGGTCTCTGTAAGTGAACTAATGGGAGTATCAAGGA	531962	532643	532693	532641	-1	supercont1.10	L203_02756	531687	533589	None	6874	798	29429	No_constitutive_exon_found_in_species
ACAGGGCTTTGGATTACCATGGGCTGTCTATTGACTTGGGATATAACAAGGC	541099	541151	541201	541149	-1	supercont1.10	L203_02761	540224	541237	None	6874	798	29429	No_constitutive_exon_found_in_species
TGCCTTCATTGCACTGTTAGATTACAAAGAAACTGATTGATGGGCAACAGTA	7884	7983	7834	7886	1	supercont1.9	L203_02323	5935	7983	None	6874	798	29429	No_constitutive_exon_found_in_species
GCTTGCGTCACACATACTTGTAGAGATATCCTGATGGATTAATGGGATAGGC	20219	20394	20444	20392	-1	supercont1.9	L203_02327	17894	20660	None	6874	798	29429	No_constitutive_exon_found_in_species
GTGAGTGCAGGAGCTGGAGCGACACATCTTGGAGCTAACAGGGCGAACAGAC	19654	19792	19842	19790	-1	supercont1.9	L203_02327	17894	20660	None	6874	798	29429	No_constitutive_exon_found_in_species
AGCTCTAATTTGTGAGTTTGCGTCGGAATGAATAGGGCTAACATGGGCAGCT	22085	22245	22295	22243	-1	supercont1.9	L203_02328	20851	22733	None	6874	798	29429	No_constitutive_exon_found_in_species
CGGAAGAATTTCCTCGCTCTGAATGTGTGTGAGGTGCTGAGAAGGGATAGCC	38337	38510	38287	38339	1	supercont1.9	L203_02334	38181	38741	None	6874	798	29429	No_constitutive_exon_found_in_species
GGGATGGAATGTGAGTGGTAGCTCGTCGGCCGGGGAGAGCTGATGGGTAGAT	50354	50659	50709	50657	-1	supercont1.9	L203_02339	48852	51047	None	6874	798	29429	No_constitutive_exon_found_in_species
GGCTGATTGTAAGTTGCGAGTGATGGCGGGGTGGCACTGATGATGGGTAGCT	50018	50126	50176	50124	-1	supercont1.9	L203_02339	48852	51047	None	6874	798	29429	No_constitutive_exon_found_in_species
ATTACAGTGGTGGGTGGCTGAATATGCCAGCGTCGCTGATGTTGGGATAGTT	49617	49977	50027	49975	-1	supercont1.9	L203_02339	48852	51047	None	6874	798	29429	No_constitutive_exon_found_in_species
CCTGATCTTGCCGGTGAGTGTTGTGTCTTGGGTCGGGGCTGATGGGGCAGAC	51954	52128	51904	51956	1	supercont1.9	L203_02340	51488	53439	None	6874	798	29429	No_constitutive_exon_found_in_species
TGGCTGGCAAGGTGAGTCTTTTGGGTTGAACGCTGGCTGAGACTGGGCAGGT	52320	53061	52270	52322	1	supercont1.9	L203_02340	51488	53439	None	6874	798	29429	No_constitutive_exon_found_in_species
GCAGTAATGCAGTTGTCTTTTATTCAATATCTGTACTGATCTAGGGGTAGTC	79762	81232	79712	79764	1	supercont1.9	L203_02353	79300	81232	None	6874	798	29429	No_constitutive_exon_found_in_species
AGTGAGTGTTTATCTAGTCGTGAAATCAATTCTAATGCCAGATGGGATAGGT	121216	121304	121166	121218	1	supercont1.9	L203_02367	120967	122319	None	6874	798	29429	No_constitutive_exon_found_in_species
AGTCTCTATTACTTTGAATGTCTGGAATCTCACGTTGATTGGGCACACAGTT	138514	138791	138464	138516	1	supercont1.9	L203_02375	138139	138913	None	6874	798	29429	No_constitutive_exon_found_in_species
TGAAGTGAGATTTGTCTCAGCGGAACGAGACCGGACGCTGACGGGTGTAGTC	142774	142842	142724	142776	1	supercont1.9	L203_02377	141926	144095	None	6874	798	29429	No_constitutive_exon_found_in_species
TTTATCTGTAAGTCGACTATTTTAGATTTGTCAGGAGCTGAATGGGGTAGTC	164265	164470	164520	164468	-1	supercont1.9	L203_02385	161483	165149	None	6874	798	29429	No_constitutive_exon_found_in_species
CATGCTGACAGTGAGTGCTGGCGTCGTTGTCCTCGCTCATGTGGGTATAGTG	171559	171645	171509	171561	1	supercont1.9	L203_02388	171274	174128	None	6874	798	29429	No_constitutive_exon_found_in_species
TGATAGGGAATTTCATCGGAAGAGACTCAAGACTGACATGTGGGATGAAGAC	185937	186016	185887	185939	1	supercont1.9	L203_02392	185448	186208	None	6874	798	29429	No_constitutive_exon_found_in_species
GTTTGCTATCCTGTGTAACTGAGGTTCGCGAATGCTGACTGATTGGGAAGAG	222412	223180	222362	222414	1	supercont1.9	L203_02408	221741	223180	None	6874	798	29429	No_constitutive_exon_found_in_species
AGGTAAGTTTTCGCGGAATACTAAGGCGAAGAGCTGACTGAAGGGAATAGAC	274648	275323	275373	275321	-1	supercont1.9	L203_02430	274648	275762	None	6874	798	29429	No_constitutive_exon_found_in_species
GTCCAGGTGAGTTCTCAAATCGACTTTATTGAATCTCATGTTGGGAGAAGTT	291264	291486	291536	291484	-1	supercont1.9	L203_02438	291264	292663	None	6874	798	29429	No_constitutive_exon_found_in_species
ATGCGTCCAGCGACGGTGAGTGTAGAGTGGATGGCGAGGCTGATGGGTAGGT	304383	304724	304333	304385	1	supercont1.9	L203_02444	304223	305687	None	6874	798	29429	No_constitutive_exon_found_in_species
TAAGTTTCCTCAACATCTTCTTGTTCAATAAGCTGAGGGAAATATGACAGTA	311329	311410	311460	311408	-1	supercont1.9	L203_02446	309725	313070	None	6874	798	29429	No_constitutive_exon_found_in_species
TAGGTTTCTTGGTCTTCCCGGAAAGTAAGCATTGCTGATCTGGGTAAAAGGC	310811	310878	310928	310876	-1	supercont1.9	L203_02446	309725	313070	None	6874	798	29429	No_constitutive_exon_found_in_species
GGTACGTCCGCTGTGTTGCAGTGACAAGGATCGACTTGACGATGGGCTAGAG	346631	346795	346845	346793	-1	supercont1.9	L203_02461	346343	347516	None	6874	798	29429	No_constitutive_exon_found_in_species
AAGGTGAGTGATAACAATATATGATGAAGTCGTTATTTAGGGACAACTAGCA	352292	352458	352242	352294	1	supercont1.9	L203_02464	349722	353298	None	6874	798	29429	No_constitutive_exon_found_in_species
GGGTCTTTGTGTATGTGATAGACGTTGTGTGACGGGCTTACAAGGGATAGAA	361049	361160	360999	361051	1	supercont1.9	L203_02469	360283	361541	None	6874	798	29429	No_constitutive_exon_found_in_species
TTATAGTGTGTCCGTTGCACCTGCAAGAACGAGGAGTTAACAGGGATTAGGC	362047	362304	361997	362049	1	supercont1.9	L203_02470	361767	362620	None	6874	798	29429	No_constitutive_exon_found_in_species
GGGAAGTGAGTGGTTTGCATGAAGAAAGATTCTGCTTACGGGGATAATAGAT	401800	401923	401750	401802	1	supercont1.9	L203_02484	401242	401923	None	6874	798	29429	No_constitutive_exon_found_in_species
ACTGTGAGTGATTTACATTGTGGATGAATATGGAAACTAAGTTGGGGTAGAC	407897	407985	407847	407899	1	supercont1.9	L203_02488	406711	408488	None	6874	798	29429	No_constitutive_exon_found_in_species
TCAACAGGATGATTTGCAAGATGTTTCGGCTGACTTGGGTGGGATCATAGGA	411567	411590	411517	411569	1	supercont1.9	L203_02490	411185	412384	None	6874	798	29429	No_constitutive_exon_found_in_species
TGTCTCGTCTTTTGAACGATGTTGAAAACAGCTGATTCAATGGGACTAAGAC	413395	413647	413697	413645	-1	supercont1.9	L203_02491	412859	413992	None	6874	798	29429	No_constitutive_exon_found_in_species
ACCGTCTGTTGCGCTGTGAAGGTGTGGACGGAGCTGATGGGTAATGGCAGCA	421976	422070	421926	421978	1	supercont1.9	L203_02494	421332	422301	None	6874	798	29429	No_constitutive_exon_found_in_species
CGTTTAGAGAGAAATGTTGGAGTATATCTGATGAAAAGTTGGGGATATAGTA	458753	458822	458703	458755	1	supercont1.9	L203_02506	458572	459547	None	6874	798	29429	No_constitutive_exon_found_in_species
GCTCACAAGTAGGTTTTGTTGAACGTGGATGGACATTTACAGGGTGAAAGGA	489989	490483	489939	489991	1	supercont1.9	L203_02521	489607	491769	None	6874	798	29429	No_constitutive_exon_found_in_species
AAGGTGTGTCTATCGTTTTTGGCCGCTTGTGGATACTGATGTGGGTGTAGGA	509818	510976	511026	510974	-1	supercont1.9	L203_02529	509818	511068	None	6874	798	29429	No_constitutive_exon_found_in_species
GCTGGGAGTAGGTCGACGATGAGTTGGAGATATCGACTGACAGGGTGTAGCT	511727	512186	511677	511729	1	supercont1.9	L203_02530	511648	513688	None	6874	798	29429	No_constitutive_exon_found_in_species
CGTTTTACCGTAAGTCGTCTGTGTCTGGGCTTGGCTCATGGGATGGGTAGCA	512419	512634	512369	512421	1	supercont1.9	L203_02530	511648	513688	None	6874	798	29429	No_constitutive_exon_found_in_species
CTTTACATGCGATTCTGGGATTGAAGTGATGCTGATATGTAGGGTGATAGTG	25208	25315	25365	25313	-1	supercont1.11	L203_02771	23945	25529	None	6874	798	29429	No_constitutive_exon_found_in_species
AGGTTGGTTTTGTGTATGAGGCATAGATGATGTGCTAATACAAAGGGTAGAG	30860	31387	31437	31385	-1	supercont1.11	L203_02775	30860	32165	None	6874	798	29429	No_constitutive_exon_found_in_species
TTGTGAGCTGTCTGACCGTATTATTTGTAATTGCGCTGATAGGGGCTTAGCA	38168	38330	38380	38328	-1	supercont1.11	L203_02781	37891	42925	None	6874	798	29429	No_constitutive_exon_found_in_species
CGTGGAGCTGGCGCGAAAGAGTATCTTGTAAGCTGACCTAGTTGGGATAGGC	50547	50595	50645	50593	-1	supercont1.11	L203_02785	49378	50997	None	6874	798	29429	No_constitutive_exon_found_in_species
TTTGTGATGAGTCATTTGCTTTACAAGTGGGTTCATCTTGGGAGATACAGTC	61854	61994	62044	61992	-1	supercont1.11	L203_02790	60362	62255	None	6874	798	29429	No_constitutive_exon_found_in_species
ATAGGTTGTCAGGGTCTGTACTGACATACTATATAGGGCTGGAATGTCAGGT	66154	66221	66271	66219	-1	supercont1.11	L203_02792	64413	69553	None	6874	798	29429	No_constitutive_exon_found_in_species
GGTAAGTTGAAGAGTTTTTACTTGTATCATGTGCTGACTTTGAAGGGCAGTT	72360	72464	72310	72362	1	supercont1.11	L203_02794	71036	74078	None	6874	798	29429	No_constitutive_exon_found_in_species
GTGAGTTTATCTAAGTTCCTTCTGCCAGTTAAACTGATCAGGGGATTGAGAT	73064	73289	73014	73066	1	supercont1.11	L203_02794	71036	74078	None	6874	798	29429	No_constitutive_exon_found_in_species
AATTGATGGTTATGCCGCACGTACAAATGGCTGACCGGGTTATACGAAAGGC	84503	85054	84453	84505	1	supercont1.11	L203_02802	84106	85488	None	6874	798	29429	No_constitutive_exon_found_in_species
TCTTTCTACACATCCACTAATATCATGTTTCCAGGTGCTGGGTGAGACAGGA	115876	116008	116058	116006	-1	supercont1.11	L203_02817	115538	117890	None	6874	798	29429	No_constitutive_exon_found_in_species
ACGTTCACAATTTCATCTTTTGAAGCGCATGTGCTCATTTTGAGGGGCAGAG	150436	150738	150788	150736	-1	supercont1.11	L203_02833	149926	152801	None	6874	798	29429	No_constitutive_exon_found_in_species
AAGTTGTTCTGTGTGTTTGTGAAGCCGATGGCGCTAACTACGGGCTGAAGCC	175047	175225	174997	175049	1	supercont1.11	L203_02846	174784	175851	None	6874	798	29429	No_constitutive_exon_found_in_species
GTGGAAGTGCGATGGTGAGTGGTCCGTGCGGAACGAGGCTGACGGGACAGGT	179382	179507	179332	179384	1	supercont1.11	L203_02848	179056	180467	None	6874	798	29429	No_constitutive_exon_found_in_species
TGTAGAGACAAGATGAGCGGTCGTGTTGAGCGAGTCTGATCTGGGAATAGAC	216382	216416	216332	216384	1	supercont1.11	L203_02865	216159	216884	None	6874	798	29429	No_constitutive_exon_found_in_species
GTGAGGATCACGCCACCTTGAGCATGAAAGCAATACTGACTGGGAGGTAGTT	242668	242767	242817	242765	-1	supercont1.11	L203_02875	241849	242989	None	6874	798	29429	No_constitutive_exon_found_in_species
TTGGGCAGCGTGCCACTAGTTGATGTCGATATGGGCTGATTCAGGGATAGCC	250294	250637	250244	250296	1	supercont1.11	L203_02879	249658	253769	None	6874	798	29429	No_constitutive_exon_found_in_species
ATCCTTGCTGTTGAGACCTGTTCTCATGGATAGCTGGGTTGGAATGGTAGGG	264592	264617	264667	264615	-1	supercont1.11	L203_02884	262111	264890	None	6874	798	29429	No_constitutive_exon_found_in_species
ATGATCAGAGGGTAGGTTGTGCCGAGCGGAATCGGGCTTACAATGGGCAGAC	280631	280812	280581	280633	1	supercont1.11	L203_02893	280145	281302	None	6874	798	29429	No_constitutive_exon_found_in_species
TTGTGGGTCTCCTCAAAAGAATCCGAAGATGGTGCTGACCTGGGCGATAGGA	292799	292872	292749	292801	1	supercont1.11	L203_02896	287760	293205	None	6874	798	29429	No_constitutive_exon_found_in_species
TCAGTGGTTTTGTTCTTTGTTGAGAGACTTTGATAACAATGTGTGGGTAGGA	428062	428167	428012	428064	1	supercont1.11	L203_02965	427779	428254	None	6874	798	29429	No_constitutive_exon_found_in_species
AACAGCATTGATCTATTGTTTGAATTCTGACAGAGAATGTAATGGGATAGGC	434688	434808	434638	434690	1	supercont1.11	L203_02968	434475	436225	None	6874	798	29429	No_constitutive_exon_found_in_species
ATGGGTAGGTGTCGGCGATGGAGAGGGATGCGGTCTGACGGCAGGGTTAGCG	436504	436580	436630	436578	-1	supercont1.11	L203_02969	436359	437322	None	6874	798	29429	No_constitutive_exon_found_in_species
ATAGTGAGGACTGGCGGGTGTCATGTCCGGACATGCTGACCGTGGGACAGTT	438021	438248	438298	438246	-1	supercont1.11	L203_02970	437568	438854	None	6874	798	29429	No_constitutive_exon_found_in_species
TGGGAGTAAGTCAAATGGATGCGGAATGGTGGATGACTCATGTGGGACAGTG	445299	445335	445249	445301	1	supercont1.11	L203_02974	444910	446664	None	6874	798	29429	No_constitutive_exon_found_in_species
AGTAAACAGCAAGAGTTGGGATGGATTAAAAGCTCAGCCACAATGGGTAGAT	455473	455622	455423	455475	1	supercont1.11	L203_02976	454515	457244	None	6874	798	29429	No_constitutive_exon_found_in_species
TGTATGACAACTTTGGGTATGGCGAGATGTCTGACACTGCCTGGGAATAGAT	467973	468406	468456	468404	-1	supercont1.11	L203_02980	466783	468694	None	6874	798	29429	No_constitutive_exon_found_in_species
TTGTATATGAAAGATTAATGAGCAAAAGACTAACAATTATTGGGCAAAAGAC	473793	473886	473743	473795	1	supercont1.11	L203_02982	470762	474047	None	6874	798	29429	No_constitutive_exon_found_in_species
AGTCGTGAACGAACTTGAAGACTAGTGATGGTACTGATAACGGGATATAGCC	494604	494646	494554	494606	1	supercont1.11	L203_02991	494422	494646	None	6874	798	29429	No_constitutive_exon_found_in_species
TCTTGGATTCAAAGGTGACGGACGAGTTTAAGACTATAAACATGGGATAGTC	11596	11764	11546	11598	1	supercont1.12	L203_03007	10687	11764	None	6874	798	29429	No_constitutive_exon_found_in_species
CAACGCAAGTCATCAAGTTTGAGTGTTGGAAAAGGAGCTGATGGGATTAGGC	38649	38825	38875	38823	-1	supercont1.12	L203_03020	36895	39402	None	6874	798	29429	No_constitutive_exon_found_in_species
ATCGTACGTTTACAATCTAGTGTTCTTGGCTTGTGCTGACTGGGAAGTAGAA	36895	37397	37447	37395	-1	supercont1.12	L203_03020	36895	39402	None	6874	798	29429	No_constitutive_exon_found_in_species
CGCGTGAGTGAAGTTTGGGACTGAGAGTTGGTTGGCTGATTCGGGGGCAGGT	52884	53001	53051	52999	-1	supercont1.12	L203_03027	51957	54184	None	6874	798	29429	No_constitutive_exon_found_in_species
TCACTGCCTGTACGTTTCTGGTTTCGCGACGTTGCTGATGGATTGGGTAGTC	52315	52479	52529	52477	-1	supercont1.12	L203_03027	51957	54184	None	6874	798	29429	No_constitutive_exon_found_in_species
TAGATGACTGACCAAGCGAGGATGGTATTGACTGTGGGAATGGCGGATAGGA	74021	74064	74114	74062	-1	supercont1.12	L203_03037	73494	74345	None	6874	798	29429	No_constitutive_exon_found_in_species
TAGAAGACGGTCGGTCTGCTTTTCTACCCATTCGGCTGGGAAAGAACTAGAC	88897	89029	88847	88899	1	supercont1.12	L203_03046	88810	89616	None	6874	798	29429	No_constitutive_exon_found_in_species
TTAACAGTGAGTATTGTTTTATTTCCGGGAACTGTACTTACGAGGGGCAGCA	101521	101676	101471	101523	1	supercont1.12	L203_03054	101234	103819	None	6874	798	29429	No_constitutive_exon_found_in_species
AAGTGTCTTGAGTTGATCGAGTCAAGAACGTTGCTCAATATAAGGGATAGAG	112979	113010	113060	113008	-1	supercont1.12	L203_03059	112313	114577	None	6874	798	29429	No_constitutive_exon_found_in_species
TTTTGTTCATTTAAATAAACGAAGACTGATGACAACTTGTCGGGATACAGGA	135981	136011	136061	136009	-1	supercont1.12	L203_03070	135981	136675	None	6874	798	29429	No_constitutive_exon_found_in_species
AACAAAGACTTTTCAATGAGTTAATCGCTGATTACTCTTTTACGGGGCAGCT	159968	160064	159918	159970	1	supercont1.12	L203_03082	159273	160183	None	6874	798	29429	No_constitutive_exon_found_in_species
CACCACTGGACGTACAAATCAAGCAGAGCCATGACTGACTGGGATGATAGGC	219689	219841	219639	219691	1	supercont1.12	L203_03106	219398	219841	None	6874	798	29429	No_constitutive_exon_found_in_species
CGGTCGGTAAGTGGGTGAGAGGTAGATGAGATGGGGCTGACGGGCGGTAGTC	226554	226686	226504	226556	1	supercont1.12	L203_03110	225732	228146	None	6874	798	29429	No_constitutive_exon_found_in_species
TACTGTGCGTAGCTGTCTTTTCCGCAAGATTTGTCTAATAGGGGTGGCAGAT	231710	232051	232101	232049	-1	supercont1.12	L203_03112	231017	232519	None	6874	798	29429	No_constitutive_exon_found_in_species
ATCCCGTGAGTTATGCCCGTCGTGAGCTCAGCGTCTGACGGGATGACCAGAC	233139	233457	233089	233141	1	supercont1.12	L203_03113	233002	233596	None	6874	798	29429	No_constitutive_exon_found_in_species
GTGAGTTTCAAGACTGACAATGGCGTCGTAAGCTCACATGGGATGATTAGTC	246467	246838	246417	246469	1	supercont1.12	L203_03118	245960	246985	None	6874	798	29429	No_constitutive_exon_found_in_species
AGTAAGTGTTGAGTATCTCGATGAAGTAGGTTACGCTGATGGGTGTCAAGCT	251597	251621	251671	251619	-1	supercont1.12	L203_03120	251597	254598	None	6874	798	29429	No_constitutive_exon_found_in_species
GTGGTTATTGGCTTGAGCAGCATGGTTGTGTGCTGAAGGGTAGGGAATAGGC	327835	327938	327988	327936	-1	supercont1.12	L203_03150	327503	328479	None	6874	798	29429	No_constitutive_exon_found_in_species
GCAATCCTCTTATATTGATACAATCATTATCGCTAATTATTAAAGGGAAGTT	330790	330918	330968	330916	-1	supercont1.12	L203_03152	329102	335942	None	6874	798	29429	No_constitutive_exon_found_in_species
ATGGTACGTCTTTCTTACATCAATCGAGACCTATGTTTACTGGGTAGTAGGT	354197	354414	354147	354199	1	supercont1.12	L203_03161	351345	354605	None	6874	798	29429	No_constitutive_exon_found_in_species
ATGTCTTTCAGATTATCTTCAGATGGATTGACATATGGTGAATTGGGTAGCC	428675	428736	428786	428734	-1	supercont1.12	L203_03198	425883	429097	None	6874	798	29429	No_constitutive_exon_found_in_species
TTTAGTGAGTTCTCTTGCTGTCTTCTAAATCTTCTATTAATGGGACAAAGCT	446003	447003	447053	447001	-1	supercont1.12	L203_03206	446003	447303	None	6874	798	29429	No_constitutive_exon_found_in_species
GTGAGTACAAAGTCTGTGGTGCGACGATTTGAAGATTGACCAGGGTGTAGCG	452751	452811	452701	452753	1	supercont1.12	L203_03210	451894	454274	None	6874	798	29429	No_constitutive_exon_found_in_species
TCAGCCAGATGTTGTACGTGAACATCGCGTCATGTTAATGGGAGGTCAAGCG	454967	455068	454917	454969	1	supercont1.12	L203_03211	454568	456226	None	6874	798	29429	No_constitutive_exon_found_in_species
TAGGTATAGTTGTGGTAGTGAAGGTCAATATTGACAGAGTCTGGGAGTAGCT	7876	9187	7826	7878	1	supercont1.14	L203_03433	7459	9187	None	6874	798	29429	No_constitutive_exon_found_in_species
GTGTATCAATGGTGGAGCAAGGAGCGTGCATCTGATTTTATGGGATGTAGTG	27653	27788	27603	27655	1	supercont1.14	L203_03441	27368	27970	None	6874	798	29429	No_constitutive_exon_found_in_species
TGCGTATGCTGTACTATCCATGTATACGGCTGATTGTGGATGGGCAAAAGTA	60826	60946	60776	60828	1	supercont1.14	L203_03458	60668	62156	None	6874	798	29429	No_constitutive_exon_found_in_species
TAAGTCATCTATCACGATGCACTTGGTAGTTGCCAACTTGATATGGGTAGGC	69939	69954	69889	69941	1	supercont1.14	L203_03461	68103	69954	None	6874	798	29429	No_constitutive_exon_found_in_species
TGTGCTATTCGAGTGCAAAACCTGAGCAGTGAATGGATGAAGGGGTTAAGGA	89403	89489	89353	89405	1	supercont1.14	L203_03469	89149	89489	None	6874	798	29429	No_constitutive_exon_found_in_species
GTAAGTGGAAAAAGACACCGTCTACGTTTGCTATGCTAACTGGGAACCAGGC	127060	127093	127143	127091	-1	supercont1.14	L203_03485	127060	128843	None	6874	798	29429	No_constitutive_exon_found_in_species
GCCGAATTTTGTTGCGTGAGTGCGGGTGGCCGACGGGTGCTGACGGGCAGCT	134189	134244	134139	134191	1	supercont1.14	L203_03487	131369	136038	None	6874	798	29429	No_constitutive_exon_found_in_species
TTGTGCGTTCACGTGTGGCTGGGTGCGTGGGTGGTGCTGACGGGGTGTAGCG	135664	135740	135614	135666	1	supercont1.14	L203_03487	131369	136038	None	6874	798	29429	No_constitutive_exon_found_in_species
ATGGTGGGTGTGGTGGGTGTGGTGGGTGGTGGTGGTGCTGACGGGGGTAGTG	135787	135870	135737	135789	1	supercont1.14	L203_03487	131369	136038	None	6874	798	29429	No_constitutive_exon_found_in_species
TCTGCAAGACGTGGGTGTGGGTGTGGCGTGCGGTGGCTGACAGTGGGTAGGC	135924	136038	135874	135926	1	supercont1.14	L203_03487	131369	136038	None	6874	798	29429	No_constitutive_exon_found_in_species
AATTGATTTTGCCACAAAAAGGGCTCTTGAGACTAACATAAAAGGGATAGGA	144130	144176	144226	144174	-1	supercont1.14	L203_03490	144130	145554	None	6874	798	29429	No_constitutive_exon_found_in_species
TCCGTATTAATCATGCCCCCCATACCCATGCTCATCCCAGCATTAGGGAGAG	166071	166395	166445	166393	-1	supercont1.14	L203_03499	164432	167302	None	6874	798	29429	No_constitutive_exon_found_in_species
GTATATCGTTATTGGGCAGCTTGACTGCTAACTTAAATTACTGGGAATAGCC	170274	170476	170526	170474	-1	supercont1.14	L203_03502	170274	170553	None	6874	798	29429	No_constitutive_exon_found_in_species
GAGGTAATTTTTCGCAAAAATAATCATTTAGCTAATAGCAATGGGATCAGGG	195827	196112	195777	195829	1	supercont1.14	L203_03514	195354	196989	None	6874	798	29429	No_constitutive_exon_found_in_species
TATGCTGGTGATCTTGGATTTTCGTCTAATCATGAGCTAATTGGGCAAAGAT	237870	237991	237820	237872	1	supercont1.14	L203_03527	237043	238738	None	6874	798	29429	No_constitutive_exon_found_in_species
GTCTGTAGGTGCTGCAGTATCTGAATTTCTTCTTTGAAACAAAGGGAAAGGG	285109	285270	285320	285268	-1	supercont1.14	L203_03543	285000	285383	None	6874	798	29429	No_constitutive_exon_found_in_species
TCACAACGCAACGAGATGGGTTCAGTACTGACTTTGGTGGTGGGATCAAGAC	293563	293675	293725	293673	-1	supercont1.14	L203_03546	293369	293894	None	6874	798	29429	No_constitutive_exon_found_in_species
TATTTCATACGACAGATATAAGTTCGAATGGCCAACTAATGGGAGCACAGGG	302005	302056	302106	302054	-1	supercont1.14	L203_03550	302005	303115	None	6874	798	29429	No_constitutive_exon_found_in_species
AAATGTGAGGCTGTTGTTGTGTTGCCGCGAGTTGTTCTGATAGGGTACAGGT	318988	319189	319239	319187	-1	supercont1.14	L203_03558	318318	319571	None	6874	798	29429	No_constitutive_exon_found_in_species
ACCAAGAGAACAGGTATGTACACCTTTAAGGACTACTGCTGACGGGCCAGGA	325838	326133	325788	325840	1	supercont1.14	L203_03563	325777	328559	None	6874	798	29429	No_constitutive_exon_found_in_species
GATGAGGTAAGCTTTGATTAGGGTGTAGACATGTGACTGAGGGAGGATAGAC	383166	383536	383586	383534	-1	supercont1.14	L203_03589	382469	385625	None	6874	798	29429	No_constitutive_exon_found_in_species
ACTGAGAATGGTGGGTCAGAGCGAGAGCGAGGTCTGGCTAATGGGGTTAGAT	404449	404611	404399	404451	1	supercont1.14	L203_03599	403964	405953	None	6874	798	29429	No_constitutive_exon_found_in_species
CAAGGTGAGTATTTTGTTATGTTGGCAGTTGACAAACTGACGGGTGGCAGTA	404779	405484	404729	404781	1	supercont1.14	L203_03599	403964	405953	None	6874	798	29429	No_constitutive_exon_found_in_species
GCCCGTAAAATGTGCGTTTCTTGGGAATTTATAAGCGACTGACTGGGTAGTG	416422	416438	416488	416436	-1	supercont1.14	L203_03603	416422	417461	None	6874	798	29429	No_constitutive_exon_found_in_species
CATGTACGTGGTCACACTTGTCTACGTCTATCTTGACTAATGGGACAAAGAT	442722	442909	442672	442724	1	supercont1.14	L203_03612	441669	443480	None	6874	798	29429	No_constitutive_exon_found_in_species
TACATGCATTGCTCCTCATTTGCTTCTGTAAGGCTGACAGGGGCCGATAGTT	472092	472195	472042	472094	1	supercont1.14	L203_03622	469534	472544	None	6874	798	29429	No_constitutive_exon_found_in_species
AGCATCTCAACTCCCTTTCGCTGATAACTTGTAGCTTGAGAAGGGTTCAGCG	27609	29621	29671	29619	-1	supercont1.13	L203_03251	25969	31202	None	6874	798	29429	No_constitutive_exon_found_in_species
AGAGACAATGAGTGAGGATTGAATGTGTCGAGTTGACAGCGTCGGGATAGAT	59696	59760	59810	59758	-1	supercont1.13	L203_03259	58057	60045	None	6874	798	29429	No_constitutive_exon_found_in_species
AGGTGAGTGTTGTAGTTGTTTCGAGTGCATGGCTAACAACTGGGTGATAGCA	67486	67616	67666	67614	-1	supercont1.13	L203_03263	65936	68432	None	6874	798	29429	No_constitutive_exon_found_in_species
CTGTATGGGCACGATATCTTGATGTAAGTAGGGACTGATGGGCAATATAGTT	85332	85452	85282	85334	1	supercont1.13	L203_03271	84735	85452	None	6874	798	29429	No_constitutive_exon_found_in_species
TTTCAATTCAAGTCGTTGAACGGTGGCTAATCCGCCCGTTTGGGAAATAGCA	102003	102171	102221	102169	-1	supercont1.13	L203_03279	102003	103444	None	6874	798	29429	No_constitutive_exon_found_in_species
CCTTTATCACTTTTCTATCGCTCGATAGACACGCTGAACGGGTGACATAGTC	121883	122178	121833	121885	1	supercont1.13	L203_03285	121029	122482	None	6874	798	29429	No_constitutive_exon_found_in_species
GAGTCGAAACTGTGACGGTAACAAACATGACAATCTGACTGGGAGCTAAGTG	136631	136736	136581	136633	1	supercont1.13	L203_03289	131216	137450	None	6874	798	29429	No_constitutive_exon_found_in_species
TGAGTGGATGCGTTGAGCTGGACGACAGTGCTGATGGATTGTGGGAATAGTA	150463	150491	150541	150489	-1	supercont1.13	L203_03296	150379	150921	None	6874	798	29429	No_constitutive_exon_found_in_species
GTGGCCCTTGAGGTGAGGTGATTCGGCTGGATGTGGCTGACAGGGTGTAGGC	173757	173917	173967	173915	-1	supercont1.13	L203_03306	173285	174252	None	6874	798	29429	No_constitutive_exon_found_in_species
GTATACCTATTTTTTTGGACATCGAATCATGAATAACGTATAGGGTACAGAA	217815	217967	218017	217965	-1	supercont1.13	L203_03324	216569	218517	None	6874	798	29429	No_constitutive_exon_found_in_species
TATCGCTGTGGTGGGTGCTGTGGGCCGGTTTGAGCTGATCGGTGGGTCAGTT	262118	262205	262255	262203	-1	supercont1.13	L203_03342	261088	262552	None	6874	798	29429	No_constitutive_exon_found_in_species
GGCATCATCTATGTAGGTGTAGGGAGAGTATGGCTCGACTGATGGGTTAGGT	261855	262080	262130	262078	-1	supercont1.13	L203_03342	261088	262552	None	6874	798	29429	No_constitutive_exon_found_in_species
GAAGAATCCGGCGAGGAGGGATACCGTCGTGATCCCGGGAGGAGGCTCAGCG	264669	264741	264619	264671	1	supercont1.13	L203_03343	262936	265118	None	6874	798	29429	No_constitutive_exon_found_in_species
GGTAAGAGATTGCTTGTATGTTGCTGCTGTAAAGCTGATCATATGGGCAGGC	291680	292041	292091	292039	-1	supercont1.13	L203_03354	289731	292394	None	6874	798	29429	No_constitutive_exon_found_in_species
CCCCTGTATGTTGCCACTCCCATCGGTCAACAATTGCTAACTGGGGACAGGT	313945	313991	314041	313989	-1	supercont1.13	L203_03363	312477	314149	None	6874	798	29429	No_constitutive_exon_found_in_species
GTTAGTGTAACCAAGAGGTGTACAATGAGAGAAAGCTCAATGGGACGCAGAG	313836	313895	313945	313893	-1	supercont1.13	L203_03363	312477	314149	None	6874	798	29429	No_constitutive_exon_found_in_species
TATGTTTCTATGTGACCAGTTGATATTTCTCTGAATTCTACATCAGGGAGAA	313722	313789	313839	313787	-1	supercont1.13	L203_03363	312477	314149	None	6874	798	29429	No_constitutive_exon_found_in_species
ATTACGTAGGTTCTTGGTGAGAGAGGAAATGTCGGCTGACGGGTATGTAGGT	326924	327141	327191	327139	-1	supercont1.13	L203_03367	326924	327627	None	6874	798	29429	No_constitutive_exon_found_in_species
AGGCGGGTAGGTACATGAGTTTCAATTTATACAAGTTGATGTGGGGTTAGTT	351371	351426	351476	351424	-1	supercont1.13	L203_03379	350980	351968	None	6874	798	29429	No_constitutive_exon_found_in_species
TGGTTAGTGTATTTGTCTGCGGTACGAGTCGTATCTGACAAGGGCTATAGTA	370089	370413	370463	370411	-1	supercont1.13	L203_03385	367274	370876	None	6874	798	29429	No_constitutive_exon_found_in_species
GTGAAGGGTGAGCATTTGGGAAAATCCTTGCATTGCTGACGGGATGACAGTT	381646	381896	381946	381894	-1	supercont1.13	L203_03390	381023	382065	None	6874	798	29429	No_constitutive_exon_found_in_species
GTTGGTCCTGTTCCTTGTATGTTTTGTAAATCGCTTATGCTGTGGGACAGAC	381023	381596	381646	381594	-1	supercont1.13	L203_03390	381023	382065	None	6874	798	29429	No_constitutive_exon_found_in_species
CTGGTACGTCTCTCCCACTGGTCGTGAAGCACAACTGAGAGAAAGGGTAGAA	406778	406895	406728	406780	1	supercont1.13	L203_03401	405987	412494	None	6874	798	29429	No_constitutive_exon_found_in_species
AGGTAGATGAGTATCTAATCAATGACGAAACAGTTGCTGACAGGGCGAAGCG	423524	423696	423474	423526	1	supercont1.13	L203_03405	419450	425510	None	6874	798	29429	No_constitutive_exon_found_in_species
TGTGTAATAAACAACCAATTTATAACCCCTATGCTGAGACTTGGGGGCAGAT	435218	435570	435168	435220	1	supercont1.13	L203_03409	431719	436299	None	6874	798	29429	No_constitutive_exon_found_in_species
AATCTGGTATGGACATCATCTGTAAATATACTGGCATAGTCATGGGCGAGGC	454029	454344	453979	454031	1	supercont1.13	L203_03416	453628	454344	None	6874	798	29429	No_constitutive_exon_found_in_species
TTATCCAATTTGGAATCAATGAAGGAGATACTGATAACTTGGGTGTGTAGTG	457656	457767	457817	457765	-1	supercont1.13	L203_03417	456822	457978	None	6874	798	29429	No_constitutive_exon_found_in_species
TGGTAGGTTGATGTGCGACATTTCAGGTTGTACATGCTGAGCGTGGGTAGGG	3553	3741	3503	3555	1	supercont1.15	L203_03636	3464	3909	None	6874	798	29429	No_constitutive_exon_found_in_species
GCGGTGTGTCTAGCGACTTGGGACTGGAAATGACTTGATGAGGGTCGTAGAA	16589	16945	16995	16943	-1	supercont1.15	L203_03643	15919	17242	None	6874	798	29429	No_constitutive_exon_found_in_species
TCTTGGTAAATCGGTACGTACTTCTCCAACAAACGCTCATGGGCGAACAGGA	16442	16552	16602	16550	-1	supercont1.15	L203_03643	15919	17242	None	6874	798	29429	No_constitutive_exon_found_in_species
ATGGTACGCCTCTATCCCACCATGCAAGTCATCGCTAACAATGAGGGCAGCA	23910	24406	23860	23912	1	supercont1.15	L203_03645	21225	24406	None	6874	798	29429	No_constitutive_exon_found_in_species
TGTTTCTTTCGCACTCTTTGTTCTGTGGTGTTGATGGAGGTGAGGGGTAGGT	25165	25416	25466	25414	-1	supercont1.15	L203_03646	24784	27473	None	6874	798	29429	No_constitutive_exon_found_in_species
CTCGTATGGTCCAAATTGTGAGCAAGAGACAGCCGCTGACAAGGGTATAGCC	27995	28850	27945	27997	1	supercont1.15	L203_03647	27761	29235	None	6874	798	29429	No_constitutive_exon_found_in_species
ATGTGAGCAACAAACAGCTACAAAGGTTATCAATGTTAACAAGGGCATAGCC	111246	112428	112478	112426	-1	supercont1.15	L203_03685	110489	113291	None	6874	798	29429	No_constitutive_exon_found_in_species
GAGTAAGAATTATCCAATCATATGATTCAGTTAATGACATCAGGGAACAGGC	154216	154443	154493	154441	-1	supercont1.15	L203_03706	153544	156590	None	6874	798	29429	No_constitutive_exon_found_in_species
GTGTAAGTTGTCAGCGGCCACTGGTGGATGCTTGGCTGATAGCGGGTTAGAT	158355	158431	158305	158357	1	supercont1.15	L203_03707	157789	160133	None	6874	798	29429	No_constitutive_exon_found_in_species
ACGTCTTCATTCAGATTGGAGTAAGGCCAAAGATTGAAAGAATGGGTCAGGA	161974	162448	162498	162446	-1	supercont1.15	L203_03710	161776	162690	None	6874	798	29429	No_constitutive_exon_found_in_species
GTTTGCCACATCCTTGGTCACTGACGCCAAGGTCGGTTTGGGTCCAAAAGCC	249273	249375	249425	249373	-1	supercont1.15	L203_03748	248197	249935	None	6874	798	29429	No_constitutive_exon_found_in_species
GGGTTAGTCTATATCGTTGTCGACAAAGAGTGACTAACATAGGGTGGTAGTA	266404	266468	266518	266466	-1	supercont1.15	L203_03755	265491	266792	None	6874	798	29429	No_constitutive_exon_found_in_species
AAGATATACAGAGCGAAGGAGGGCATGACTAACCAGGGCGGATGGAATAGGG	280652	280739	280789	280737	-1	supercont1.15	L203_03760	279304	281000	None	6874	798	29429	No_constitutive_exon_found_in_species
GCTTTAAGAGTGAGTGTCACTCGGTCTGACTATGTGCTGACAACGGGTAGCC	309546	309558	309608	309556	-1	supercont1.15	L203_03776	309546	310385	None	6874	798	29429	No_constitutive_exon_found_in_species
AAAAAGTGAGTCTGACAACTCGTTGAGAGGCGGGACTGATGAGGGTATAGTT	321850	321883	321800	321852	1	supercont1.15	L203_03783	321495	321883	None	6874	798	29429	No_constitutive_exon_found_in_species
TTAACCTCTTTTGTGCATTACATGTTCAGTCGTTAACCTCGTGGGCGTAGGC	348463	348580	348630	348578	-1	supercont1.15	L203_03795	346998	349170	None	6874	798	29429	No_constitutive_exon_found_in_species
AGTGGTGAATCCTTAACAGAATGTTGCTGAGTTGTTGGGTTAGAGTTGAGCA	352374	352408	352458	352406	-1	supercont1.15	L203_03797	350699	352896	None	6874	798	29429	No_constitutive_exon_found_in_species
TATATGAGTGGAAACTCATGAATTAGTATGTAGGCTAAGAAGCGGGATAGGA	359465	359836	359886	359834	-1	supercont1.15	L203_03801	359465	360538	None	6874	798	29429	No_constitutive_exon_found_in_species
AGGTAGGTAATGCATCCTCTATACATCAGTACTGATTTACATGGGAAAAGGT	361769	361936	361986	361934	-1	supercont1.15	L203_03802	360877	362708	None	6874	798	29429	No_constitutive_exon_found_in_species
TAGACACATACAGTCCATGTATATACTGACCCTTCCGTTTATGGGATTAGAC	368192	368324	368374	368322	-1	supercont1.15	L203_03804	364392	368477	None	6874	798	29429	No_constitutive_exon_found_in_species
ATCGGAAGACAGGTGGAAGGCGCGTCGAGTAGCGCTGACGGTGGGTATAGTC	377085	377264	377035	377087	1	supercont1.15	L203_03808	376964	379746	None	6874	798	29429	No_constitutive_exon_found_in_species
TGCGTGTAGCCCCTTTTGGTGACCAATGTCTTCAGTTAACGAGGGATTAGGA	387178	387279	387329	387277	-1	supercont1.15	L203_03812	387178	388062	None	6874	798	29429	No_constitutive_exon_found_in_species
TTTCACTTTGTGTCTGCGTCACTCTTATTACTGTATTCGTATGGGTGTAGCT	415030	415139	415189	415137	-1	supercont1.15	L203_03825	413858	415301	None	6874	798	29429	No_constitutive_exon_found_in_species
ATCATCAGATTTGGACAAGTGTGTAATATCGTATCGCTGTACGGGAGTAGTA	435972	436207	435922	435974	1	supercont1.15	L203_03837	435914	437331	None	6874	798	29429	No_constitutive_exon_found_in_species
TGCTACGGTGGGCCTAATGTCAGCCAGGAAAAAGCTGATAATGGGCAAAGGT	39542	39619	39492	39544	1	supercont1.16	L203_03865	39110	40202	None	6874	798	29429	No_constitutive_exon_found_in_species
TGATGCCTTTGTTTTATAATGGTAGATGTGCTTAGTGTGTGGCCGGGTAGAA	43168	43273	43323	43271	-1	supercont1.16	L203_03867	41848	43460	None	6874	798	29429	No_constitutive_exon_found_in_species
CTTGTGTGAGTCTTTGTGGTTCTGAAAGACAAACTGACTTTAGGGTAAAGAA	46477	47025	46427	46479	1	supercont1.16	L203_03869	45097	47140	None	6874	798	29429	No_constitutive_exon_found_in_species
GTAAGCCTGACTCATCTCGTCAAGTGCATATGTTAAGCAAGGGTGTATAGAT	63837	63936	63787	63839	1	supercont1.16	L203_03875	61889	63936	None	6874	798	29429	No_constitutive_exon_found_in_species
TTGGCGGCGAGCGTTGTGACGACAGCGACAGCCGCTGAGTGATGGGATAGAC	67832	67904	67954	67902	-1	supercont1.16	L203_03878	67487	68121	None	6874	798	29429	No_constitutive_exon_found_in_species
CTATGGGTCAGTGACTTCAGTTGGATGGGATGCATGCTGACGGGGTGTAGGA	75196	75278	75328	75276	-1	supercont1.16	L203_03882	74381	76924	None	6874	798	29429	No_constitutive_exon_found_in_species
CGTCACTGGAGGTAGGTCTGAATTATCATCTTTGGGCTTAAACGGGGCAGTG	115183	115433	115483	115431	-1	supercont1.16	L203_03896	112907	116292	None	6874	798	29429	No_constitutive_exon_found_in_species
GAGAGAGTACGTCATATCATTCATCCATTATCGTGCTAATGGTGGGGCAGTG	187293	189705	189755	189703	-1	supercont1.16	L203_03927	187135	190323	None	6874	798	29429	No_constitutive_exon_found_in_species
GTAAGTATTCGTTGGTCATCAAGGAGCCTAGGTTGATGTGGGGATTGTAGCG	193661	193736	193611	193663	1	supercont1.16	L203_03929	192087	194236	None	6874	798	29429	No_constitutive_exon_found_in_species
TCCTGGCCTGATCGATGCCCTTGTGCCTAGTAAAGAAGAGAGGGAAGCAGAT	220037	220161	220211	220159	-1	supercont1.16	L203_03944	219633	221021	None	6874	798	29429	No_constitutive_exon_found_in_species
CCATGGCCGAGCTACCAACATGTGGTTAAAAAATCTTATGTGGGCGACAGGG	312952	313014	312902	312954	1	supercont1.16	L203_03979	312583	314069	None	6874	798	29429	No_constitutive_exon_found_in_species
CCCGGTGAGTTGATCGTCCACCCACTACACCTGCTGACTGGGATACACAGAG	324459	324890	324940	324888	-1	supercont1.16	L203_03983	323454	325116	None	6874	798	29429	No_constitutive_exon_found_in_species
GTAAGCTGCTGTTCGCTGGGTGCTGTGATGGATTGATGGGCTTGAAAAAGTG	331690	331804	331854	331802	-1	supercont1.16	L203_03986	331236	332838	None	6874	798	29429	No_constitutive_exon_found_in_species
TCCCTCCTATGGGCCAACAACCACCCTGTGAAGATGGCCGGACGGGTCAGTC	342761	342903	342711	342763	1	supercont1.16	L203_03991	342506	343622	None	6874	798	29429	No_constitutive_exon_found_in_species
GCCGAAACTTGACTACTTGGTTTGATTCTAACTGAGAATTGGGGCTATAGGA	356108	356160	356210	356158	-1	supercont1.16	L203_03997	355639	356588	None	6874	798	29429	No_constitutive_exon_found_in_species
CCCAGTAGGTCTTGCCTTTCCAGCAGAGCCGAAGCTCACACCGAGGGCAGAA	362202	362461	362152	362204	1	supercont1.16	L203_04001	361968	362661	None	6874	798	29429	No_constitutive_exon_found_in_species
TGTGTGTTTAATAGATGAGAAGAGCGAAGCAAGGGCTGACAGGGCGATAGAA	407175	407234	407284	407232	-1	supercont1.16	L203_04020	405773	407304	None	6874	798	29429	No_constitutive_exon_found_in_species
GCGGATCGTCTATTACAAGCGAGTTTTGGAAGTCGTATGCGACGGGCAAGCA	412696	412951	412646	412698	1	supercont1.16	L203_04024	412284	416451	None	6874	798	29429	No_constitutive_exon_found_in_species
ATTTATGGAGGTGAGTTGTTGGATGTAAAACGTAAACTGACGCGGGGCAGAC	421255	421429	421479	421427	-1	supercont1.16	L203_04028	421255	422693	None	6874	798	29429	No_constitutive_exon_found_in_species
CTCGGAGTAATCACTGCTGGGCCACACAGCGTGTACACAGGGGGGTGTAGGA	424610	424821	424560	424612	1	supercont1.16	L203_04030	424240	424821	None	6874	798	29429	No_constitutive_exon_found_in_species
GCAGGAAATTTGTACGTCTCTGGAATGTCGCCCGTCGCTGACTGGGACAGGG	426022	426095	425972	426024	1	supercont1.16	L203_04031	424963	426187	None	6874	798	29429	No_constitutive_exon_found_in_species
TGTGGGTTGCGTCAAGTGCCATGTCTAGGGCGGGCTGATTGGGGTTGTAGGA	427884	428101	427834	427886	1	supercont1.16	L203_04033	427241	429061	None	6874	798	29429	No_constitutive_exon_found_in_species
CGCTTTTATTCCTGTAACATTGAGAAATAAAGTGCTGATAGGGTTAAAAGTG	20990	21090	20940	20992	1	supercont1.17	L203_04050	19151	21519	None	6874	798	29429	No_constitutive_exon_found_in_species
GTATGTCGACATGGTTCTCAGCAGCAAAAGATACTAAGACAGGGCATTAGGT	29438	29568	29618	29566	-1	supercont1.17	L203_04054	27743	30266	None	6874	798	29429	No_constitutive_exon_found_in_species
GAGTTTTACGTGGCCGGTCATTGGACTTTGCAGCTAATCCCAAGGGTCAGCT	29356	29386	29436	29384	-1	supercont1.17	L203_04054	27743	30266	None	6874	798	29429	No_constitutive_exon_found_in_species
CAAGAGATTCTTACTTTGGGATGACAGTGACGACTGACCAGGGACGGTAGAT	44088	44169	44219	44167	-1	supercont1.17	L203_04059	43780	46169	None	6874	798	29429	No_constitutive_exon_found_in_species
TCAAGTGTGTAATTTCAAGTCTCTCTTGCAAACGGCTAACAATGGGACAGGA	115071	115116	115166	115114	-1	supercont1.17	L203_04090	115071	116576	None	6874	798	29429	No_constitutive_exon_found_in_species
GGGCCATATCTTGTATTGAAATCTAGGTAAACTGATGAGAGGGGTACTAGCA	120831	120876	120926	120874	-1	supercont1.17	L203_04092	120250	122024	None	6874	798	29429	No_constitutive_exon_found_in_species
TAACTTTTTTGAGAGTGAGTGTGTGTTGAGAGATACAAGCTGATGGGGAGAA	129815	129887	129765	129817	1	supercont1.17	L203_04096	129487	130452	None	6874	798	29429	No_constitutive_exon_found_in_species
GAAATCATCAATGGATACAAGTGGAGCTGATCGAGTTGAACGGGAGATAGGA	135114	135185	135235	135183	-1	supercont1.17	L203_04100	134542	135655	None	6874	798	29429	No_constitutive_exon_found_in_species
GGTAAATAATCTCTCATGATTATACGATATAATAGCTGAAAACTGGGTAGTG	148771	149105	148721	148773	1	supercont1.17	L203_04102	144343	149105	None	6874	798	29429	No_constitutive_exon_found_in_species
AAGATTTGTGGTATTGGACGTAAGTTTGTGATGGAAATAAGGGCAACAAGAC	169283	169426	169233	169285	1	supercont1.17	L203_04109	168610	170470	None	6874	798	29429	No_constitutive_exon_found_in_species
CGTAAATCTCACTCTTCTTGTTTTGGGTTGGATGACTGATGGGTCAATAGTC	185473	185640	185423	185475	1	supercont1.17	L203_04116	185419	186990	None	6874	798	29429	No_constitutive_exon_found_in_species
GTAAGTCAAAAAGCACACGCTTTGAATAATAAGATGACAGGATGGGACAGTA	220763	220984	220713	220765	1	supercont1.17	L203_04131	217014	221263	None	6874	798	29429	No_constitutive_exon_found_in_species
TCATTCGAACTTTCCCGTCACAACGAACATGACCAACTTATTGAGGGTAGTG	253935	254220	254270	254218	-1	supercont1.17	L203_04147	253935	256197	None	6874	798	29429	No_constitutive_exon_found_in_species
CGCTTGAGGCAGTTGCTGCAGGGCTGGCCTCGGTCGCACTGGGGGGTCAGCG	285565	285963	285515	285567	1	supercont1.17	L203_04163	285174	285963	None	6874	798	29429	No_constitutive_exon_found_in_species
AAGGGGGAAGCGTGAGTAGCTGGTTGTGATGAAAGGCTCAAGGGAAATAGAT	289323	289558	289608	289556	-1	supercont1.17	L203_04164	286745	289782	None	6874	798	29429	No_constitutive_exon_found_in_species
GTTTCATATCTATGGTTCCCAAACTTTCACCTAATGCTGGGAATGTATAGGC	300938	301106	301156	301104	-1	supercont1.17	L203_04171	300718	302164	None	6874	798	29429	No_constitutive_exon_found_in_species
CTGTGCGTGATTAAGATGTTTCTGATGATATGTGCTGATCAGGGTACCAGTC	354963	354993	355043	354991	-1	supercont1.17	L203_04193	352030	355128	None	6874	798	29429	No_constitutive_exon_found_in_species
TCGGGTACGTTTAAGAGCAATAGGAGAGGAGAAGCTGACAATGGGTCAAGTA	360246	360281	360331	360279	-1	supercont1.17	L203_04195	358253	360548	None	6874	798	29429	No_constitutive_exon_found_in_species
TGGTCTTGCACTCGTATCCGTGAAACACAAGGAATTGACTATGGGTATAGTT	373753	373945	373703	373755	1	supercont1.17	L203_04202	372562	374391	None	6874	798	29429	No_constitutive_exon_found_in_species
TGAGTGGGAGAGGCTGTCTGGCTGCCCTGTGACTGATGATTGAGGGGTAGAT	383317	383500	383267	383319	1	supercont1.17	L203_04209	383134	387187	None	6874	798	29429	No_constitutive_exon_found_in_species
GGTGAGTCGTTGGTCGTTTTAGGTTTGAAATGACATTGAGCGGGATGTAGTC	398621	398824	398874	398822	-1	supercont1.17	L203_04214	397648	399317	None	6874	798	29429	No_constitutive_exon_found_in_species
TGATGGTGGGTTTTGTCAATGTGATGGGTACAAAGGCTAAATGGGCGTAGCC	407113	407286	407063	407115	1	supercont1.17	L203_04218	406521	408018	None	6874	798	29429	No_constitutive_exon_found_in_species
GTGAGTGATGAGAAGCTTGAGATTGTGTGTATCTGACATTGTTGGGATAGCG	410155	410185	410235	410183	-1	supercont1.17	L203_04219	408270	410516	None	6874	798	29429	No_constitutive_exon_found_in_species
GGTACGTTCTTAAATCGTCAATAGACACAATAATACTGACATCGGGGCAGAC	408270	408736	408786	408734	-1	supercont1.17	L203_04219	408270	410516	None	6874	798	29429	No_constitutive_exon_found_in_species
GTTTGTGGTTCCTCAAACACTGGACAGAACAGAGCTGATGGGAGTGTTAGAG	2941	3086	3136	3084	-1	supercont1.18	L203_04238	2941	4960	None	6874	798	29429	No_constitutive_exon_found_in_species
CGTAGGTCACTCCCACAATATCACGAAGGTGATTAATTGATTGGGGACAGGA	14181	14413	14463	14411	-1	supercont1.18	L203_04241	11406	15014	None	6874	798	29429	No_constitutive_exon_found_in_species
CTACGTAAGTTCAGTCATAAACATCAGAATGTTCACTAATATGCGGGTAGCC	17344	18332	17294	17346	1	supercont1.18	L203_04242	15246	18332	None	6874	798	29429	No_constitutive_exon_found_in_species
ATATATATCATTCTTTTTGGCTGTGAATATCTACTAACGGCGGGGTACAGTA	45877	45950	45827	45879	1	supercont1.18	L203_04255	45480	49313	None	6874	798	29429	No_constitutive_exon_found_in_species
TTGGATCTGTGTGGTTGGATAAAGATGGATGTTGACGGGAGCGATGATAGGG	51057	51160	51210	51158	-1	supercont1.18	L203_04256	50441	51479	None	6874	798	29429	No_constitutive_exon_found_in_species
ACCCGGTGGGTGAGTATGGACATCTGAGCATAGTGCTTATGTAGGGTCAGGC	68021	68296	67971	68023	1	supercont1.18	L203_04265	67703	68641	None	6874	798	29429	No_constitutive_exon_found_in_species
TGTCGTTCTGGAAGTTTTAACTAAGACTGATGGGGCTACTGGGTGTATAGGA	75492	75648	75442	75494	1	supercont1.18	L203_04269	74245	75648	None	6874	798	29429	No_constitutive_exon_found_in_species
AAATTATGGGTAGGTGAAAGCTGTAAAGTATAACAGCTGATGAGGGTCAGCA	79444	79578	79394	79446	1	supercont1.18	L203_04270	78421	81014	None	6874	798	29429	No_constitutive_exon_found_in_species
GTAAGTGACAAGCCAATGCTACGACGTATTAAGACTAAATCTGAGGGTAGCA	104872	104902	104822	104874	1	supercont1.18	L203_04278	102477	105185	None	6874	798	29429	No_constitutive_exon_found_in_species
AAGTCTGTCGTCAATGATCTCCGCGCAAAACCACGCTGATTAAGGGTTAGCG	118196	118318	118368	118316	-1	supercont1.18	L203_04281	117371	119913	None	6874	798	29429	No_constitutive_exon_found_in_species
AAGGATTTATGGCTATGACTGGCTATTGGAGCTGATTGGGGACGATGTAGGA	145269	145299	145219	145271	1	supercont1.18	L203_04296	145171	146160	None	6874	798	29429	No_constitutive_exon_found_in_species
TGATCTTGTGTGTGACTTGGATTAATGTGGATGGCCCTGGGACAAAGTAGAT	152081	152597	152647	152595	-1	supercont1.18	L203_04300	151463	153000	None	6874	798	29429	No_constitutive_exon_found_in_species
CGGTGCGTTTGAATGTTTTTGCGTATCTCGACATACTAATAGGGTCAAAGAA	162631	162788	162581	162633	1	supercont1.18	L203_04305	161394	163815	None	6874	798	29429	No_constitutive_exon_found_in_species
GGGTCCTAATGGGTTGGTAGATGTTGCTTTAAATGAGTCTGACAGGGTAGTA	174277	174398	174227	174279	1	supercont1.18	L203_04309	173773	174681	None	6874	798	29429	No_constitutive_exon_found_in_species
GTGTACAGTGAGTAGCTGTGGTGCTTGGGGACAGGGCTGACGGAGGGTAGCA	179224	179308	179174	179226	1	supercont1.18	L203_04312	178823	181227	None	6874	798	29429	No_constitutive_exon_found_in_species
TGGGGTATGTTTGGCGGTTCATGCAGTGAACCGAGTTGAAATGGGCGTAGCC	234242	234599	234192	234244	1	supercont1.18	L203_04332	233928	234599	None	6874	798	29429	No_constitutive_exon_found_in_species
CCTTCTCATCATATCGGATGTAAACCAAGATCTGAATGGCGATGGGCCAGAC	269515	269573	269465	269517	1	supercont1.18	L203_04344	269278	269940	None	6874	798	29429	No_constitutive_exon_found_in_species
TACAAGTAAGCGAATCATAGTGCTAATATGGTAGAGGTTGATGGGTGTAGGC	358122	358248	358072	358124	1	supercont1.18	L203_04378	357938	360024	None	6874	798	29429	No_constitutive_exon_found_in_species
GTCAGTACTTTGTCATTTAGTGCCGCCGTGCTAATGACCAAATTAGGGAGCC	367364	367651	367314	367366	1	supercont1.18	L203_04381	366838	368199	None	6874	798	29429	No_constitutive_exon_found_in_species
GGTCAGTCTGGTGCGGGCGGAATCGTGCAATGAGCTGATTGGGAGATTAGTG	39138	39420	39470	39418	-1	supercont1.19	L203_04415	39071	39564	None	6874	798	29429	No_constitutive_exon_found_in_species
GGTGAGTTTTAATGAATTGTTAAAGTATCACCCAAGTCTTATGCGGGCAGTC	58577	58635	58685	58633	-1	supercont1.19	L203_04419	57896	58999	None	6874	798	29429	No_constitutive_exon_found_in_species
AATAGAGAGGTGAGACTACCAACAACAGAACATCCACTGATAAGGGCTAGTG	72616	73331	73381	73329	-1	supercont1.19	L203_04427	72616	75538	None	6874	798	29429	No_constitutive_exon_found_in_species
TACTGGACGGCGGTAGCTGGGGCAAGAGGGGGCGCTGATGCTGGGGCAAGCG	82936	83015	82886	82938	1	supercont1.19	L203_04430	82691	83446	None	6874	798	29429	No_constitutive_exon_found_in_species
TATATTTCCTCATTTGTATAAATACTATCAAGTTTGACGGGAAGAAATAGAA	86060	87158	87208	87156	-1	supercont1.19	L203_04431	84298	88514	None	6874	798	29429	No_constitutive_exon_found_in_species
GTATTTTCATCTCCTCTATTGCTGAGCATAACACTTACAGTGGGATGTAGCA	115152	115467	115517	115465	-1	supercont1.19	L203_04441	114262	117258	None	6874	798	29429	No_constitutive_exon_found_in_species
TATGTGAGCCTTACTTTATGAGACATTGTAACGAAACTGATGGGATACAGTG	118135	118195	118245	118193	-1	supercont1.19	L203_04442	117613	121635	None	6874	798	29429	No_constitutive_exon_found_in_species
TGTGAGCAGCGCTGAAGGGTTTAGTCTGCCAGAACTGAGTTAGCGGGTAGAC	124241	124422	124191	124243	1	supercont1.19	L203_04443	123054	126987	None	6874	798	29429	No_constitutive_exon_found_in_species
CCTTGGAAGGCTGTAGGTATTGAAAGTAGCTAACGTTGGGACTGAAATAGCA	127622	127717	127572	127624	1	supercont1.19	L203_04444	127410	129191	None	6874	798	29429	No_constitutive_exon_found_in_species
AGCTCCTGCGTTAGAATGTTGATGAATGGAGTGGCTGATGGAAGGGTAAGGA	139807	139890	139940	139888	-1	supercont1.19	L203_04449	138859	140651	None	6874	798	29429	No_constitutive_exon_found_in_species
GTTGACAACGCTACCACCAACAATTTGTCTTACTGATGCGAGGGCCGTAGAC	154375	155119	154325	154377	1	supercont1.19	L203_04457	154038	156867	None	6874	798	29429	No_constitutive_exon_found_in_species
GCTGTGTATGTCGTTTGCAGCGATGGTTGGAAGTCGTTGACGGGTGATAGCT	197993	198085	197943	197995	1	supercont1.19	L203_04474	197699	198678	None	6874	798	29429	No_constitutive_exon_found_in_species
ATGCTATTGGGTGAGCTATTCACTAAAGACTGGATAGGTGGGCGGGCTAGCT	208206	209144	209194	209142	-1	supercont1.19	L203_04481	207999	210828	None	6874	798	29429	No_constitutive_exon_found_in_species
CTATCTGTCGGTGTTTCTTTAATGGATGGTCTCTCGTGTCATGGGAAAAGGG	224316	224350	224266	224318	1	supercont1.19	L203_04487	223918	224350	None	6874	798	29429	No_constitutive_exon_found_in_species
TTTTTGTTGAGAGAATATGGCGATAGGCTTACAGATAGGGGATAATGAAGGG	241718	241852	241668	241720	1	supercont1.19	L203_04492	239488	242008	None	6874	798	29429	No_constitutive_exon_found_in_species
TCCTCCATTACAAAGTTAAAGATGAAGCTAAACGGTGCTGGGAAAATCAGTT	241907	242008	241857	241909	1	supercont1.19	L203_04492	239488	242008	None	6874	798	29429	No_constitutive_exon_found_in_species
AGTGGTATCGCATGGCTGGGGTCTTTGCAGACTGACGGACGGGAAAACAGAC	277394	277461	277511	277459	-1	supercont1.19	L203_04504	275438	278210	None	6874	798	29429	No_constitutive_exon_found_in_species
AAGGCAAGTCTCTTTTAACGCCTTGGAAACGCATGTTGATATGGGTGTAGTT	276425	276861	276911	276859	-1	supercont1.19	L203_04504	275438	278210	None	6874	798	29429	No_constitutive_exon_found_in_species
TTTCGCTTATTTTTTTCTATAAAAATTTCAACTAACATGGGATTGAATAGGG	288329	288574	288279	288331	1	supercont1.19	L203_04509	285852	291040	None	6874	798	29429	No_constitutive_exon_found_in_species
ATAATAGACCAGGGCGAAAATCGAATGCTACGGCAGACAAGGGAGTTGAGTG	308885	308981	308835	308887	1	supercont1.19	L203_04515	308164	310362	None	6874	798	29429	No_constitutive_exon_found_in_species
AAGTCTTGAGCTCGACTTCATATTAGACCTTATACTGATGGGAAATAAAGAG	311467	311561	311417	311469	1	supercont1.19	L203_04516	310877	312827	None	6874	798	29429	No_constitutive_exon_found_in_species
TTTGTGAGTTGACGGTTGTGAGTGATACCAGGCTGATTAAAAGGGTGTAGCC	331837	331904	331954	331902	-1	supercont1.19	L203_04526	330546	332399	None	6874	798	29429	No_constitutive_exon_found_in_species
GTAAGTATGCTATCGAGCCGCTTTATGATGATTGTTTATGAGATGGGTAGCT	348503	348783	348833	348781	-1	supercont1.19	L203_04534	347206	348966	None	6874	798	29429	No_constitutive_exon_found_in_species
GTAAGAAGGTTGATGAAAAGACTGGTCGACCCTCCTGGGCAGATGGAGAGAT	348131	348410	348460	348408	-1	supercont1.19	L203_04534	347206	348966	None	6874	798	29429	No_constitutive_exon_found_in_species
ACGGTGAGCGGAACGTCGTCGGTCTGGGGTGGAAGCTGATAGGTGGGTAGTT	355850	355991	355800	355852	1	supercont1.19	L203_04540	355722	356895	None	6874	798	29429	No_constitutive_exon_found_in_species
TTGGAGCACAAGGTGAGCGCAAGCGTCGTTCTCATGTTGACGGGTGACAGGT	356029	356359	355979	356031	1	supercont1.19	L203_04540	355722	356895	None	6874	798	29429	No_constitutive_exon_found_in_species
GATGAAGGTGAGCTGAGCCAAGGGTGTTTAGAGACTAATGTATGGGGTAGTC	375727	375811	375677	375729	1	supercont1.19	L203_04548	374255	375959	None	6874	798	29429	No_constitutive_exon_found_in_species
GAGTTGCGTCTTTGTCTCATGGTCATTTCTGATAGTCTTGCAACGGGTAGCC	375863	375959	375813	375865	1	supercont1.19	L203_04548	374255	375959	None	6874	798	29429	No_constitutive_exon_found_in_species
AGAGGTAGGACGTATCAGCACATAGTTATAGGTTGCTGATAAGGGTATAGAA	410795	410939	410745	410797	1	supercont1.19	L203_04563	410484	412445	None	6874	798	29429	No_constitutive_exon_found_in_species
CGACGCTTGGTAGGTTAATCTGTCAGGTTGTACATGCTGAGCGTGGGTAGGT	416450	416494	416544	416492	-1	supercont1.19	L203_04566	415833	416879	None	6874	798	29429	No_constitutive_exon_found_in_species
TGAGCTTATCAACGGTGAGTAAGGCTAGACGGTAACGACTGACAGGGTAGTT	29962	30181	30231	30179	-1	supercont1.20	L203_04580	29962	33506	None	6874	798	29429	No_constitutive_exon_found_in_species
CATGTAGGTTCAAGCTATACAGAGATGAATTACTAGGGAACTAGGGATAGAC	39376	39616	39666	39614	-1	supercont1.20	L203_04583	39376	39756	None	6874	798	29429	No_constitutive_exon_found_in_species
GCGAGCCGCTGTGTACGTATTAGGGATGAGGGCGAGGCTGACGGGTGTAGAC	62006	62138	61956	62008	1	supercont1.20	L203_04591	61799	63131	None	6874	798	29429	No_constitutive_exon_found_in_species
ACGACTGGGTTGGTGAGTGGACAAGGGTTTGGCGTGCGCTAACGGGACAGTC	62176	62434	62126	62178	1	supercont1.20	L203_04591	61799	63131	None	6874	798	29429	No_constitutive_exon_found_in_species
TCGGTGTTGCAAACTGTAAGTCGGGAGGGTAGAAATGTGCTGATGGGTAGAC	62469	62537	62419	62471	1	supercont1.20	L203_04591	61799	63131	None	6874	798	29429	No_constitutive_exon_found_in_species
GTAAACTCTGCTTGATTTGAACCAGGCTGCCAATGCTAATGGGTTACAAGGC	85265	85332	85215	85267	1	supercont1.20	L203_04596	84151	86153	None	6874	798	29429	No_constitutive_exon_found_in_species
GAGGTTCTCCTATTGTCTACTGTTAGCGATTCCACTAACATGGGCAAAAGGT	85532	85825	85482	85534	1	supercont1.20	L203_04596	84151	86153	None	6874	798	29429	No_constitutive_exon_found_in_species
GATGGTGTATCGTGGAGCTATCGCGATTGCAAAGATTGACGGGTATACAGGG	93840	93935	93985	93933	-1	supercont1.20	L203_04600	92187	94170	None	6874	798	29429	No_constitutive_exon_found_in_species
TTATTATCTTGCGTCAAATTTTTCGTCATTCCACATCGTTTATGGGATAGAC	98230	98309	98359	98307	-1	supercont1.20	L203_04603	97770	98541	None	6874	798	29429	No_constitutive_exon_found_in_species
ACCAAGGTGGGTCGGGGTTGACGAGCTGGGCTTGTGCTGATGGCGGGTAGTT	118508	118639	118458	118510	1	supercont1.20	L203_04612	117997	118639	None	6874	798	29429	No_constitutive_exon_found_in_species
ATCCAGTCATTCCAGTCCACCTGAATGAGTTTTAAGATTTATGGGTGTAGGG	147319	147400	147450	147398	-1	supercont1.20	L203_04623	146176	151731	None	6874	798	29429	No_constitutive_exon_found_in_species
ATCACAGCAGATGTTGTTATGCGTTCTTATAACTGACTCTATGGGCATAGAG	153262	153401	153451	153399	-1	supercont1.20	L203_04624	152431	154097	None	6874	798	29429	No_constitutive_exon_found_in_species
CATTTTACCTTCTGATTCTGCGTTTTCTATGAAAGCTGATGGGGGGTTAGCA	153059	153178	153228	153176	-1	supercont1.20	L203_04624	152431	154097	None	6874	798	29429	No_constitutive_exon_found_in_species
ATCCGTATTGATCCTTGGGAGGTAACCTCTGCTAATTTGAGTTGGGACAGAT	182967	183070	183120	183068	-1	supercont1.20	L203_04636	182823	183989	None	6874	798	29429	No_constitutive_exon_found_in_species
TTACCGGTTTGAAGTGAGTCAGGAAGTGTGGAATTTAGCCAACGGGTCAGGT	196408	196578	196628	196576	-1	supercont1.20	L203_04642	196068	197024	None	6874	798	29429	No_constitutive_exon_found_in_species
CGTTTCGGGTTTGAAATGCTTACCGAGGTGGATTGCTGAAAGGGTCATAGTA	225541	225590	225491	225543	1	supercont1.20	L203_04653	225352	226171	None	6874	798	29429	No_constitutive_exon_found_in_species
GATTTGAGGTATTGAGAAACTGAGACTGATGGATAAATGCTGGGAATTAGAA	231310	231361	231260	231312	1	supercont1.20	L203_04656	231175	231823	None	6874	798	29429	No_constitutive_exon_found_in_species
GTGGCTGTTGGCTTGAGCAGTGTGGTTGTGTGCTGACAGGTAGGGAATAGGT	236478	236584	236634	236582	-1	supercont1.20	L203_04660	236104	236642	None	6874	798	29429	No_constitutive_exon_found_in_species
GAGTGTTCCAGATCAAAATCAGGACTTTGTAAGGCTCATAAGGGATGTAGTT	239957	240025	240075	240023	-1	supercont1.20	L203_04662	238320	243176	None	6874	798	29429	No_constitutive_exon_found_in_species
CGTTGCTAAAAAGTATGTGTAAACTCATTTTAGCTTTACTGACTGGGTAGGC	244814	245167	244764	244816	1	supercont1.20	L203_04663	243780	245560	None	6874	798	29429	No_constitutive_exon_found_in_species
GCAGGTGAGTGCTGATGGTAGGTGCTAAGGTCGACTGACAAAGGGGTTAGGG	299265	299384	299215	299267	1	supercont1.20	L203_04686	298686	300605	None	6874	798	29429	No_constitutive_exon_found_in_species
ATACGCAAGTCCACTCTTACCCGATAGGCTCGGACTGACGGGCTGGGCAGAT	299653	299949	299603	299655	1	supercont1.20	L203_04686	298686	300605	None	6874	798	29429	No_constitutive_exon_found_in_species
GGATGTACGTTTTCCGGTTCGTTTTGACAAGTGCTGATGAGGGAGTTTAGAT	301310	301501	301260	301312	1	supercont1.20	L203_04687	300883	302372	None	6874	798	29429	No_constitutive_exon_found_in_species
CACCACAGTATGTCTACCGTTGCTTTGATCAAAGCTGATTTATGGGGTAGCT	302610	302910	302960	302908	-1	supercont1.20	L203_04688	302610	305164	None	6874	798	29429	No_constitutive_exon_found_in_species
CACGCCGTTTGTATGCGCTCCGCTAGCTATCCAAAGCTCATAGGGAGCAGAG	366219	366931	366981	366929	-1	supercont1.20	L203_04719	365523	367178	None	6874	798	29429	No_constitutive_exon_found_in_species
TTAGTTACTAGTTCTTCTTTTTCGTTGAGTACGCTTACAGGAAGGGGCAGGA	379229	379391	379441	379389	-1	supercont1.20	L203_04729	377699	380597	None	6874	798	29429	No_constitutive_exon_found_in_species
TAAGTTTATCTCCTCTTTCATTCTATATTGTCTAACAAAAGGGGATCTAGAT	378496	378908	378958	378906	-1	supercont1.20	L203_04729	377699	380597	None	6874	798	29429	No_constitutive_exon_found_in_species
TCCTTTTTCCCATAAGAAGAGTCGTGGAGCTGATATCAGAGGGTTGACAGCA	6538	6676	6488	6540	1	supercont1.22	L203_04896	6062	7673	None	6874	798	29429	No_constitutive_exon_found_in_species
TTATATCCACGATACTACCAGAATTGCAGCGTTTGATGGGAAAAAAACAGAG	78909	79168	79218	79166	-1	supercont1.22	L203_04931	78909	79897	None	6874	798	29429	No_constitutive_exon_found_in_species
GCAGGATTCAACCTATGATGTACAGAACCTTCAACTGATAGAAGGGGCAGTT	96415	96490	96540	96488	-1	supercont1.22	L203_04939	96229	96801	None	6874	798	29429	No_constitutive_exon_found_in_species
AGTTTTTGTCTTGACTCTTCGCATGTCGCTGACTGACGTTACATGGGAAGAG	165732	165770	165682	165734	1	supercont1.22	L203_04975	164672	167643	None	6874	798	29429	No_constitutive_exon_found_in_species
GTGGTTGTGTTTATATCGTAACAGTTTTATGTCTAACGATAGGGCATAAGAT	171398	171523	171573	171521	-1	supercont1.22	L203_04977	170989	172397	None	6874	798	29429	No_constitutive_exon_found_in_species
GACACCTGCAAAGGGTTACCACTGTGTTATGCAGCTGTGGAGGGTAGTAGTG	175521	175805	175471	175523	1	supercont1.22	L203_04979	174913	175805	None	6874	798	29429	No_constitutive_exon_found_in_species
TTCCGACTGAATTCTAGCGAGCCAACTGAGGAGCTGACTTGGGGGAACAGAC	229048	229409	229459	229407	-1	supercont1.22	L203_05004	227403	231721	None	6874	798	29429	No_constitutive_exon_found_in_species
CATTGTAACTCTCTCTTTATCCTCTTGTGACTAACAAGGCTGGGATGCAGCT	250514	250628	250678	250626	-1	supercont1.22	L203_05016	250514	252226	None	6874	798	29429	No_constitutive_exon_found_in_species
CTGCTGCGTAAGTCCCGACATGCTTTTATACCCAACTAACGATGGGATAGCT	254164	254656	254114	254166	1	supercont1.22	L203_05017	253836	255499	None	6874	798	29429	No_constitutive_exon_found_in_species
GGATCAGTACGTGCGATGTCTGCACAGTCGTCGTGACTAACCGGGAATAGTC	287566	287802	287852	287800	-1	supercont1.22	L203_05027	286638	288480	None	6874	798	29429	No_constitutive_exon_found_in_species
GTAAGTGTCAGTTTTAACACGGAGTCTTGCCGGCTCACTGGGAGTGCTAGCT	300617	301402	300567	300619	1	supercont1.22	L203_05036	300247	303240	None	6874	798	29429	No_constitutive_exon_found_in_species
CTCTGAACAAATGTCCTCTCCTGCGAGTGGCAGCTCATCCGGGATCACAGTG	340723	340837	340887	340835	-1	supercont1.22	L203_05048	336145	342749	None	6874	798	29429	No_constitutive_exon_found_in_species
CTCGAAAGGTGGGTGTCGTCGTTGGAAGGCTTGTGATTGACGTAGGGTAGTT	64484	64569	64619	64567	-1	supercont1.21	L203_04764	62908	65018	None	6874	798	29429	No_constitutive_exon_found_in_species
TGTGGGTTGATTAGTTAGCCGAGTATGCTCCTTGCTGATCGGAGGGCTAGAT	73578	73657	73707	73655	-1	supercont1.21	L203_04768	72001	74123	None	6874	798	29429	No_constitutive_exon_found_in_species
TTAGCATTCAATCGAAACAACTAATTATTGTATAGGCCAGGAGGGGTCAGCT	82445	82784	82834	82782	-1	supercont1.21	L203_04771	81721	84161	None	6874	798	29429	No_constitutive_exon_found_in_species
CCAAAGGTGATTACAGATACATTGTCAAAAGCTGACTTATGTGGGTAAAGGT	98425	98499	98375	98427	1	supercont1.21	L203_04777	97397	98694	None	6874	798	29429	No_constitutive_exon_found_in_species
TGACACATCCAATGTCGCATCTCCAATTCGTTCATTGGGAACGGTGATAGCA	106662	106787	106612	106664	1	supercont1.21	L203_04780	106105	109369	None	6874	798	29429	No_constitutive_exon_found_in_species
ATGGGTGAGTGGCGTGCAGGATGTTCCTTTGTGATATTAATGGGTGGTAGAT	113653	114204	113603	113655	1	supercont1.21	L203_04782	113151	114204	None	6874	798	29429	No_constitutive_exon_found_in_species
AAGGATCGCTCTCTTGCTAAGCCATTCCTTGGACTCAATTGGGATTGTAGAC	115792	116409	116459	116407	-1	supercont1.21	L203_04783	115792	117402	None	6874	798	29429	No_constitutive_exon_found_in_species
AGTTGGAGGGTGCAGCAAATGGCGAGTTTGCAGAGTAATGGGAATCGCAGGA	127601	127714	127764	127712	-1	supercont1.21	L203_04787	126534	127871	None	6874	798	29429	No_constitutive_exon_found_in_species
TTTCATGAATCTGTATGTGTCGTTTGCGCTTGCGTGGGCTGAAGGGCAAGGC	174810	174853	174903	174851	-1	supercont1.21	L203_04808	173942	175030	None	6874	798	29429	No_constitutive_exon_found_in_species
TACACTGGCTGAGACAGACCCAGTGGTACCGGCAACTGTGGGTGAACCAGAC	174497	174570	174620	174568	-1	supercont1.21	L203_04808	173942	175030	None	6874	798	29429	No_constitutive_exon_found_in_species
CTCGAGTAAGTCTTACGTTTCGTTTGGGACAACGTTGACATGAGGGCTAGCG	189275	189654	189225	189277	1	supercont1.21	L203_04815	188481	189654	None	6874	798	29429	No_constitutive_exon_found_in_species
AGTCACAGTCTAGTTGCGGTGTATAGTTGTCAGTCTAATACTGGGGACAGGA	204442	204643	204392	204444	1	supercont1.21	L203_04821	198374	204643	None	6874	798	29429	No_constitutive_exon_found_in_species
GAAAGAAGGCTGGGTAGGTGAAGGGTGTGACCCATCTGACATGGGTGCAGGA	238435	238844	238894	238842	-1	supercont1.21	L203_04837	235910	239331	None	6874	798	29429	No_constitutive_exon_found_in_species
CAGGCGGTAGGTACTTGAGAGAATGGAGTCAGGCGCTTACAGGAGGGTAGTT	286542	286593	286492	286544	1	supercont1.21	L203_04860	286308	287496	None	6874	798	29429	No_constitutive_exon_found_in_species
GCGAGTGTGCTATACAATTGCATTGGTATTTGGAGCTAAACTGGGAACAGAC	13152	13231	13281	13229	-1	supercont1.23	L203_05062	12892	17500	None	6874	798	29429	No_constitutive_exon_found_in_species
ACGCTGTGGTATGTGGAGTAACTTCTTTGTTGACACGGGTGAATGGACAGGA	40839	40928	40789	40841	1	supercont1.23	L203_05069	40593	41504	None	6874	798	29429	No_constitutive_exon_found_in_species
TGTCATTGCTATCTATCTCATTATATTGCAAAGTTGACATGGGAATTTAGTG	42832	42949	42999	42947	-1	supercont1.23	L203_05070	41732	43347	None	6874	798	29429	No_constitutive_exon_found_in_species
TGTGAGTATTATGTGTTGGTGGTACATGTTGTGGCTAATGGGCGACACAGGT	87088	87259	87038	87090	1	supercont1.23	L203_05088	84740	87259	None	6874	798	29429	No_constitutive_exon_found_in_species
TGTCGCTGCTGTTGCGTGAGTTGAACTGGCGAGGACGAGCTGACGGGCAGGC	92320	92424	92270	92322	1	supercont1.23	L203_05090	91808	93202	None	6874	798	29429	No_constitutive_exon_found_in_species
GGTACTTTGGTGGGTGATTGTGTGGCCTTGGACGGACTGACGATGGGCAGAC	92465	92587	92415	92467	1	supercont1.23	L203_05090	91808	93202	None	6874	798	29429	No_constitutive_exon_found_in_species
GTCTTTTGTAAGGGAGAAGGGTCGTGAAAAAAGGCTGACGGGTGGTGTAGGA	92630	92712	92580	92632	1	supercont1.23	L203_05090	91808	93202	None	6874	798	29429	No_constitutive_exon_found_in_species
TGAGTCTCGAAAAGTCGACCGCAATAATTATGCTGATGGATGATGGGTAGTC	98388	98482	98532	98480	-1	supercont1.23	L203_05093	96803	98783	None	6874	798	29429	No_constitutive_exon_found_in_species
GAGGTAAGTTTTCGCTCACTTCCGTTAGTTTTAAGCTCAAATAGGGACAGAC	102371	102833	102321	102373	1	supercont1.23	L203_05095	101979	103669	None	6874	798	29429	No_constitutive_exon_found_in_species
GAGTCTCTCCTAACGGGAGACGACATGGGGGCTGATCTGGGAGGAGAAAGGC	110803	110940	110990	110938	-1	supercont1.23	L203_05100	110160	111511	None	6874	798	29429	No_constitutive_exon_found_in_species
TTTGGCCCATTATCAATTGACTCTTAACACTGTGGTTAATCGCGGGGCAGAC	110403	110561	110611	110559	-1	supercont1.23	L203_05100	110160	111511	None	6874	798	29429	No_constitutive_exon_found_in_species
AGTGGGTAATAACGCTGAGAAACAAGGTACTTATACTTACTGGGATGTAGAT	131100	131182	131050	131102	1	supercont1.23	L203_05108	130744	131284	None	6874	798	29429	No_constitutive_exon_found_in_species
TGGAGTATGTTATTTCCCATATTTCTCGTTGAGGCCGCTGATGGGTGTAGCC	145837	145866	145916	145864	-1	supercont1.23	L203_05114	145540	146502	None	6874	798	29429	No_constitutive_exon_found_in_species
TGTATGTTTTCCCGCATCACACTTGCAATGACAAAGCTGACGGGGAATAGAC	147448	147611	147398	147450	1	supercont1.23	L203_05115	146747	147925	None	6874	798	29429	No_constitutive_exon_found_in_species
ACGTTATTAGCTGTGTTTGAAATTCAGAGTTAATGGTAACGGGGCTGTAGTT	153384	153488	153538	153486	-1	supercont1.23	L203_05119	152851	155123	None	6874	798	29429	No_constitutive_exon_found_in_species
TACTATCAGACCAACTCTTGGAACATGTTTAAAGTGTCTTATTGGGATAGGT	159479	159762	159429	159481	1	supercont1.23	L203_05122	158804	159762	None	6874	798	29429	No_constitutive_exon_found_in_species
ATTGTAAGTCAAAGAGTTAGCAAGAGAGATCAGGGCTAAGGGAGTGATAGAA	160455	160509	160405	160457	1	supercont1.23	L203_05123	160167	161540	None	6874	798	29429	No_constitutive_exon_found_in_species
TTTCAAGATTACACGGTTTCGACCAAGCAACTGATTAGCTGAGGGCACAGAG	208524	208871	208921	208869	-1	supercont1.23	L203_05142	208524	209869	None	6874	798	29429	No_constitutive_exon_found_in_species
AGGGTCAGTCGATTGGTTGTCATGGGCCGAAGCTGACTGGGTGAATGTAGGC	229856	229897	229947	229895	-1	supercont1.23	L203_05153	228180	230095	None	6874	798	29429	No_constitutive_exon_found_in_species
AGAGTGCGTCAAGAGGAAAGAAAGAAAAAAAAGGAGTTAAAACAGGGCAGCC	233234	233487	233537	233485	-1	supercont1.23	L203_05155	233234	233617	None	6874	798	29429	No_constitutive_exon_found_in_species
GAGAAGAGGATGGTGAGTGGATTCTCTAGGGTTGGCGCTGAGTGGGGCAGGT	242601	242665	242715	242663	-1	supercont1.23	L203_05160	240928	242849	None	6874	798	29429	No_constitutive_exon_found_in_species
CGGTGAGTGTGTGGTGATTGTGGGTGGTTGTGTTGCTGAAAGGGTGGTAGAT	253481	253615	253665	253613	-1	supercont1.23	L203_05165	251407	253895	None	6874	798	29429	No_constitutive_exon_found_in_species
AGCAGGACAAGGTGGGTGGTGGTGCTGGCGCTGGTGCTGACGGGTGGCAGAG	270347	270670	270720	270668	-1	supercont1.23	L203_05173	270155	270986	None	6874	798	29429	No_constitutive_exon_found_in_species
CGAGAGAGCGGTGAGTTATAGGACGAGAGGTGTTGCTGATGGAGGGTTAGCG	271798	271908	271748	271800	1	supercont1.23	L203_05174	271531	273591	None	6874	798	29429	No_constitutive_exon_found_in_species
GAGCTACGGGTGAGTCATTCCTGCGTCTCGCGCTTGGTTGACAAGGGTAGCG	273122	273237	273072	273124	1	supercont1.23	L203_05174	271531	273591	None	6874	798	29429	No_constitutive_exon_found_in_species
TACAAGGCAAACGAGACAAGGCGAGGGAAGAGCAGGAGGGCGAGAAGGAGAA	273288	273375	273238	273290	1	supercont1.23	L203_05174	271531	273591	None	6874	798	29429	No_constitutive_exon_found_in_species
GTAATTTTTGTCCTCCAACAAGGGTGCCCTTGATGCTAATGCCGGGCAAGAT	277808	277997	277758	277810	1	supercont1.23	L203_05177	277043	278587	None	6874	798	29429	No_constitutive_exon_found_in_species
GGTTTGTTCTTCTCTTCTCTGTTACAAGGGATACAACTCATTGGGAAAAGCA	279087	279307	279357	279305	-1	supercont1.23	L203_05178	278704	281239	None	6874	798	29429	No_constitutive_exon_found_in_species
GCAAACAATACATTTAATCATGGCTTGAGATAAGAGCTCATGGGATATAGGT	283068	283232	283282	283230	-1	supercont1.23	L203_05180	282734	283968	None	6874	798	29429	No_constitutive_exon_found_in_species
AACTATGATGGTTACAACATTCATGAATCGCTAAGCAACCTGGGAATCAGCC	287335	288479	287285	287337	1	supercont1.23	L203_05183	287131	290412	None	6874	798	29429	No_constitutive_exon_found_in_species
TCTTTGAAAATCTGTCTCTTCATTCAACTGACATCTCTTTTGGGATGTAGAA	9689	9816	9866	9814	-1	supercont1.24	L203_05201	6741	9996	None	6874	798	29429	No_constitutive_exon_found_in_species
TTGTTTGTTCTACCTTTTCATCTTTATTGCATGAACTGACTTGGGACAAGAT	33725	33866	33675	33727	1	supercont1.24	L203_05211	33096	35327	None	6874	798	29429	No_constitutive_exon_found_in_species
GTAGGTCTGCAGTCAAATTGATTATCAAGTGGCTAAGGGGAAGCACATAGGA	53011	53772	53822	53770	-1	supercont1.24	L203_05219	48570	55733	None	6874	798	29429	No_constitutive_exon_found_in_species
AATCAGGTATGTTTTGTTTTCGAATATGAGCAAGTTTGACTGGGGTGTAGCG	50336	50582	50632	50580	-1	supercont1.24	L203_05219	48570	55733	None	6874	798	29429	No_constitutive_exon_found_in_species
GTCTAACTTACCGGTTTTTCAAGTAAACACTGAATGATTTGGGTGAAAAGGA	70490	70536	70586	70534	-1	supercont1.24	L203_05224	68251	70620	None	6874	798	29429	No_constitutive_exon_found_in_species
CTGGTATGTTGACAATATAATGAGGGACTGTGACTCACGACGAGGGATAGGA	72302	72535	72585	72533	-1	supercont1.24	L203_05225	71546	73820	None	6874	798	29429	No_constitutive_exon_found_in_species
AGTGTGAGTGGTAGTGTTGGCTGCATTGTATCTTGGCTGATGGGACATAGTG	74350	74535	74585	74533	-1	supercont1.24	L203_05226	74135	74643	None	6874	798	29429	No_constitutive_exon_found_in_species
AAGTGAGTTTTGATCACTCTTAGATAGAATATTTTATTGACAGGGAGTAGTA	80370	81454	81504	81452	-1	supercont1.24	L203_05229	80370	81714	None	6874	798	29429	No_constitutive_exon_found_in_species
GTATGTTATCTGTCACATCCAAGCTCTGATCCAAAGCTAATTGGGACAAGAA	99996	100103	99946	99998	1	supercont1.24	L203_05237	99807	103030	None	6874	798	29429	No_constitutive_exon_found_in_species
AGTATAAAGGATTTGTCTGTAGCGATGGTGTGGTGGGCTGACGAGGGTAGTG	116831	116949	116781	116833	1	supercont1.24	L203_05244	115750	117132	None	6874	798	29429	No_constitutive_exon_found_in_species
TGTCGTGAGTCGTTCTTTTTATATAGTGATCGATTCTGACTGGGAATCAGGA	128087	128213	128263	128211	-1	supercont1.24	L203_05249	124553	128264	None	6874	798	29429	No_constitutive_exon_found_in_species
AATTTAGAATATCGGAAAAACAAACTATCAATTGCTGAAAACGGGGAAAGCT	126809	127133	127183	127131	-1	supercont1.24	L203_05249	124553	128264	None	6874	798	29429	No_constitutive_exon_found_in_species
CAGATGAGCTGAATCTGGGTTGACGTGGGATAAACGGAATGTCACGGGAGAT	147572	147588	147522	147574	1	supercont1.24	L203_05253	147449	149282	None	6874	798	29429	No_constitutive_exon_found_in_species
AAGGTTTGTCTTAGTTTGAAGTGCGGTTTTGGCCGCTGACGGGCTAGTAGGC	165364	166762	165314	165366	1	supercont1.24	L203_05263	164469	168580	None	6874	798	29429	No_constitutive_exon_found_in_species
TGGTGAAGTTGTTTCGAGAACAGGAATAACTGACGGACGATATGGGATAGAG	178139	178221	178089	178141	1	supercont1.24	L203_05267	175765	179966	None	6874	798	29429	No_constitutive_exon_found_in_species
ATGTGAGTTATGTACTTTGCAAAGTGAATGCTTTACTAAACTGGGGATAGGC	185942	186040	185892	185944	1	supercont1.24	L203_05269	181158	186839	None	6874	798	29429	No_constitutive_exon_found_in_species
CTTTTTACATCTGAAATGCATCATTATCTGATGATATACAAAGAGGGAAGAA	186261	186374	186211	186263	1	supercont1.24	L203_05269	181158	186839	None	6874	798	29429	No_constitutive_exon_found_in_species
GTAAGCGCGAACGTAGCTTGACAATTAATTCTATGGCCTAATGGGTATAGTG	210927	211032	210877	210929	1	supercont1.24	L203_05276	207985	212768	None	6874	798	29429	No_constitutive_exon_found_in_species
TAAGGAAAGACATGCCAGAAAAGGAAACAAAGTAGTCAGCAGGGTGGAAGGC	236837	237064	237114	237062	-1	supercont1.24	L203_05287	234787	238347	None	6874	798	29429	No_constitutive_exon_found_in_species
GTCCCCTGGCGGAGTTTCTGGAAGTGGCTGGTTGGGTGAGGGGCAGCCAGAG	255621	255709	255759	255707	-1	supercont1.24	L203_05296	253770	256743	None	6874	798	29429	No_constitutive_exon_found_in_species
CTTGGAGGTTAGTTGACGATCTTGTCGGTGGCTTTGTTAACGGCGGGTAGGT	261420	261520	261370	261422	1	supercont1.24	L203_05298	261111	263545	None	6874	798	29429	No_constitutive_exon_found_in_species
GGTATGTGGTCTGCCATCTGGTATTGAACGTTGTGCTGATATGGGGAAAGCA	280834	281147	281197	281145	-1	supercont1.24	L203_05309	280053	281879	None	6874	798	29429	No_constitutive_exon_found_in_species
AGGTCTGTGCGTTGTCGGCGTCGATCTGCAGCGTTGTGGTATTGGGTAAGCC	292637	292798	292848	292796	-1	supercont1.24	L203_05313	291492	293913	None	6874	798	29429	No_constitutive_exon_found_in_species
AGTATGTATTTCTCCGGCTCTTCTTATATTATCTGACCTCCAGGGTGTAGAC	44932	45413	45463	45411	-1	supercont1.26	L203_05461	44932	46483	None	6874	798	29429	No_constitutive_exon_found_in_species
TGTGAGCGTCCGGCGTCTTTACCTGTTAATCAAACTTACAAGGGCAACAGAG	59203	59461	59511	59459	-1	supercont1.26	L203_05465	59203	61593	None	6874	798	29429	No_constitutive_exon_found_in_species
CGGTAATCCCATCGTGGAGATATACTGTATTTGGACTGACTTGGGAGCAGAC	91580	91668	91718	91666	-1	supercont1.26	L203_05477	90073	91851	None	6874	798	29429	No_constitutive_exon_found_in_species
AGCGTTTCCTCTCTATGGTATAAAAAATGCTGATTGGGAAACATTGAAAGAG	125098	125150	125048	125100	1	supercont1.26	L203_05493	123484	125962	None	6874	798	29429	No_constitutive_exon_found_in_species
TATAGACGTATCGCAAGGAAAACTGTAGCTAACTCGATTGGGATGGGTAGAA	134469	134526	134419	134471	1	supercont1.26	L203_05499	134155	134650	None	6874	798	29429	No_constitutive_exon_found_in_species
GCCTGGACTCATGGTTATTGCAAAGATTCTGTGACTCATGTGGGGCATAGCT	162003	162054	162104	162052	-1	supercont1.26	L203_05511	161289	162335	None	6874	798	29429	No_constitutive_exon_found_in_species
GTATGACTAGATTACAAGTGTCTTGGTTGATTTACTAATGGGGAAATCAGAA	200894	200947	200844	200896	1	supercont1.26	L203_05528	200076	201331	None	6874	798	29429	No_constitutive_exon_found_in_species
GTATTCTTGTGTATTATAAATAAATGCGGAATTGACATGGGGAACTGCAGGA	250300	250435	250250	250302	1	supercont1.26	L203_05552	250097	251502	None	6874	798	29429	No_constitutive_exon_found_in_species
GTGCGCTTTCCTTTTCTATGTTGTGATAGCAACTAATGGCATGGGATTAGAT	16307	16489	16257	16309	1	supercont1.25	L203_05323	15120	18165	None	6874	798	29429	No_constitutive_exon_found_in_species
GCAAAGGTGATATCAGCATGTTCTTATGTACACCGCTAATGTTGGGACAGGT	43677	43993	44043	43991	-1	supercont1.25	L203_05337	43442	44580	None	6874	798	29429	No_constitutive_exon_found_in_species
ATCGCATGAATGGTGAGTCCGTCGCTCTCGCTCTCACTGACGGGGTGTAGGT	95462	95680	95412	95464	1	supercont1.25	L203_05362	95024	96779	None	6874	798	29429	No_constitutive_exon_found_in_species
ATCTCTTTGGTGTTAAGGAAACACGCGTGAACTGACAAAAGGGTGGGAAGTT	98078	98149	98199	98147	-1	supercont1.25	L203_05363	97054	98617	None	6874	798	29429	No_constitutive_exon_found_in_species
TTGTGTTGAAGGGTGAGTCTTGAGGATGTGCTGAGTGCTGATGGGTGCAGCG	111691	111747	111797	111745	-1	supercont1.25	L203_05370	111691	115362	None	6874	798	29429	No_constitutive_exon_found_in_species
TAGGTGCTCTCGCGAGACGGTGGCAAATAGGTGTTGAGTGATGCGGGCAGAC	118998	119180	119230	119178	-1	supercont1.25	L203_05372	117343	119332	None	6874	798	29429	No_constitutive_exon_found_in_species
CCCTCTTACCCATTCCAAGAACAACAGCCAGCTAATATGACCGGGGGTAGGT	120995	121554	120945	120997	1	supercont1.25	L203_05373	120524	121554	None	6874	798	29429	No_constitutive_exon_found_in_species
AATGCCGTGTTTGGCGAACAGAGCCTGCCGAGGGGAAGCAAGTGGGCGAGCT	128249	128641	128691	128639	-1	supercont1.25	L203_05376	127732	129862	None	6874	798	29429	No_constitutive_exon_found_in_species
GAAAGTCAGTCGTAGCAGTTGCGAAGAGAATGGAGCTGATACCGGGATAGGA	131745	131837	131695	131747	1	supercont1.25	L203_05377	131636	133720	None	6874	798	29429	No_constitutive_exon_found_in_species
CTGAATGTGGCAGGTGAGTTTCGGCATGTGGGGTTGTGCTGATGGGTCAGAT	164203	165553	165603	165551	-1	supercont1.25	L203_05391	163536	165879	None	6874	798	29429	No_constitutive_exon_found_in_species
GAAGTACTTTTCTGAACATACTCGCAAGGGATAAGCTGACATGGGTCAAGAT	173750	174110	173700	173752	1	supercont1.25	L203_05394	172913	174110	None	6874	798	29429	No_constitutive_exon_found_in_species
TTTAACTACCAATGGGTAAAATCGTATGAGCAGAGCTGACCATGGGATAGTT	215739	215854	215689	215741	1	supercont1.25	L203_05413	215579	216167	None	6874	798	29429	No_constitutive_exon_found_in_species
CTAATCTCTTGCCGACGCCAGCAAAAGCCGTGCTGAGTGGGAGCAACAAGTG	223077	223110	223027	223079	1	supercont1.25	L203_05417	222821	224335	None	6874	798	29429	No_constitutive_exon_found_in_species
TTGGGTTACATTCAAGGTAAATAGGAAAACAGCTTGACAAAAGGGCATAGCA	234208	234274	234158	234210	1	supercont1.25	L203_05423	233896	237518	None	6874	798	29429	No_constitutive_exon_found_in_species
TTCATTCGTTCATAACCTGATAGTTTAAACACTGATGGGCATGGGAGCAGCC	239160	239312	239110	239162	1	supercont1.25	L203_05425	238433	240958	None	6874	798	29429	No_constitutive_exon_found_in_species
TAAATCGATTCTCTTGAGTAAAGTATCTACTGATTGAAATATGCGGGTAGCG	32069	32586	32019	32071	1	supercont1.27	L203_05581	31467	33161	None	6874	798	29429	No_constitutive_exon_found_in_species
TTTTTTCCCTCTTAAATGATCTTATATGCCAAGTACTAACAGGGTTATAGAC	97531	97669	97481	97533	1	supercont1.27	L203_05607	97082	97669	None	6874	798	29429	No_constitutive_exon_found_in_species
CTGGGTGAGCTGAAGCCGATCTTTGTTTGTCGTTCTAACTTGGGACGCAGTG	142030	142297	141980	142032	1	supercont1.27	L203_05624	141262	143486	None	6874	798	29429	No_constitutive_exon_found_in_species
CCTTCTTTGTAACGTATGATGCCCAACTTACACAACTCAGGGATGGATAGGT	163496	163779	163829	163777	-1	supercont1.27	L203_05631	161741	164265	None	6874	798	29429	No_constitutive_exon_found_in_species
TGTCCAAGGCCTTGACACAATCATCTTATTTGCCGTTGACTATAGGGTAGAG	206926	207009	207059	207007	-1	supercont1.27	L203_05652	206926	207727	None	6874	798	29429	No_constitutive_exon_found_in_species
AATACCCAACCCATAAACCTAATATGAAGGTCTTCACGGAATGGGTAAAGGT	255321	255723	255271	255323	1	supercont1.27	L203_05670	253165	255854	None	6874	798	29429	No_constitutive_exon_found_in_species
CAAGTGAGTGGTGTGTGCCGTTGAAATGAGCCGTGCTGACGGACGGGTAGTG	44192	44414	44464	44412	-1	supercont1.28	L203_05694	42460	44646	None	6874	798	29429	No_constitutive_exon_found_in_species
TAAGCCCAAGTTTTTAAGACAGGAATTTTCACTAATTCGTTGGGATACAGAA	42742	42809	42859	42807	-1	supercont1.28	L203_05694	42460	44646	None	6874	798	29429	No_constitutive_exon_found_in_species
CCAGGTATGTGCTATGCAACAGGCAATAGGCGGTGCTGACGGGAGAGTAGGT	70016	70187	69966	70018	1	supercont1.28	L203_05709	68999	70187	None	6874	798	29429	No_constitutive_exon_found_in_species
TATCATTCAACGGGTCGCTGGTCCATGGCTGATGAAAATTGGGAGGATAGAA	146707	146806	146856	146804	-1	supercont1.28	L203_05738	146229	147143	None	6874	798	29429	No_constitutive_exon_found_in_species
AATGCCTTCTGATGAGACCTTATAGCCAAAAATGAAAACAAAGGGGGTAGCC	160251	160529	160579	160527	-1	supercont1.28	L203_05746	159949	161487	None	6874	798	29429	No_constitutive_exon_found_in_species
GAGTGTAGGTCACAACGGCCAGAGGCGTTAGGCGACTCATGAGGGTGCAGAT	172993	173118	173168	173116	-1	supercont1.28	L203_05751	172843	173788	None	6874	798	29429	No_constitutive_exon_found_in_species
TAGGCTCAGCAAAGTATTTGGTTGAACCAAAAATCCTGATGGGGATATAGAG	189962	190821	190871	190819	-1	supercont1.28	L203_05757	187763	191537	None	6874	798	29429	No_constitutive_exon_found_in_species
TCCATTTACTTACTGGATAGGTACGAGCAATGGCTGATGTCGGGTAATAGCA	195038	195150	194988	195040	1	supercont1.28	L203_05760	194926	196904	None	6874	798	29429	No_constitutive_exon_found_in_species
GTCAAGGTTTGTCTTACAAAACACCGAATGGCTTGCTGAAATGGGCATAGAT	197803	198214	198264	198212	-1	supercont1.28	L203_05761	197133	199741	None	6874	798	29429	No_constitutive_exon_found_in_species
AGGAACCTTCATACGGTCATCTAATGGCTAATCCATCTACTGGGTGATAGTG	264616	264779	264829	264777	-1	supercont1.28	L203_05787	264337	265377	None	6874	798	29429	No_constitutive_exon_found_in_species
GCGTAAGTAAATTTATCTACTTGGTACGGAGATGCTAACAGTGGGCATAGAG	267048	267069	266998	267050	1	supercont1.28	L203_05788	266875	269234	None	6874	798	29429	No_constitutive_exon_found_in_species
GCGTGCTTGTCCTTGTAGCATGACCCTTGATGAGCTGACTATGGGTGTAGTC	15301	15890	15251	15303	1	supercont1.29	L203_05797	14569	16897	None	6874	798	29429	No_constitutive_exon_found_in_species
TCAACATTAGCTTCCAATACAACAAAAACTCATCATTTTGGGCAATGTAGAA	24378	24441	24491	24439	-1	supercont1.29	L203_05802	23603	25388	None	6874	798	29429	No_constitutive_exon_found_in_species
AGACGAGGTAGGTCGTGGCGGAAATGGGTAGAGGCGCTGACAGTGGGTAGGT	27049	28574	28624	28572	-1	supercont1.29	L203_05803	26334	28713	None	6874	798	29429	No_constitutive_exon_found_in_species
GAATTTGGTGCAGCAGCGGAACTCGCCGGTGATGGACTGACGGGATATAGAA	28944	28981	29031	28979	-1	supercont1.29	L203_05804	28772	29117	None	6874	798	29429	No_constitutive_exon_found_in_species
CTCTCATCTATAACGTTTGGATATCAACGACGCTAAAAACGCTGGGAAAGAA	56170	56377	56427	56375	-1	supercont1.29	L203_05817	54292	58927	None	6874	798	29429	No_constitutive_exon_found_in_species
TGTCCTCTACTGGAAAATTTGTTTTGCAAATACACTAATGCGTGGGATAGAC	62910	63242	63292	63240	-1	supercont1.29	L203_05819	60873	64920	None	6874	798	29429	No_constitutive_exon_found_in_species
ACCAAGTGAGTGTGGTTGTGAGGTTTGGGATGGTGCTGACGGGTGGATAGGG	101040	101087	100990	101042	1	supercont1.29	L203_05834	100948	104261	None	6874	798	29429	No_constitutive_exon_found_in_species
CCAGGTATGCTTTCTACTTGTAATCTGACGATAGCTAAAAGGGAGAACAGTG	122277	122445	122495	122443	-1	supercont1.29	L203_05844	121265	123179	None	6874	798	29429	No_constitutive_exon_found_in_species
AAGCTGGAAAAGGATATCCGGAAGCCTGTTGTAAGCTCACTACGGGATAGAT	141292	141689	141242	141294	1	supercont1.29	L203_05852	141234	143282	None	6874	798	29429	No_constitutive_exon_found_in_species
AGCTGGTCTTTGCCTGCTACCATCGAAGCCATGTACTTGACCTGGGAAAGAT	142032	142327	141982	142034	1	supercont1.29	L203_05852	141234	143282	None	6874	798	29429	No_constitutive_exon_found_in_species
TGACGTGAGTAATGTTGCTTGATGCGTTGAGTTGCTAATCTGGGAGATAGCC	146021	146037	146087	146035	-1	supercont1.29	L203_05854	145209	146614	None	6874	798	29429	No_constitutive_exon_found_in_species
GCGCGATTGTCAAAAAACTGTCCTATACAATGTTGACAGGGAGGCTCAAGGA	167136	167206	167086	167138	1	supercont1.29	L203_05864	166732	167730	None	6874	798	29429	No_constitutive_exon_found_in_species
GAAGGACGGTGGGTGTTTGATGTAACTGGGCGTTGCTTACAGGCGGGTAGAT	212535	212835	212485	212537	1	supercont1.29	L203_05888	211635	213166	None	6874	798	29429	No_constitutive_exon_found_in_species
GTTAGCATCAATGGAATTGGCCAAAATATTCTGACAAACTTATGGGATAGCC	217189	217310	217139	217191	1	supercont1.29	L203_05890	214392	217310	None	6874	798	29429	No_constitutive_exon_found_in_species
AAAGTGTGTGGTGGAGAAGGTGGCCCACGGCAAGGCTAACAAGGGCGCAGAT	15892	15940	15842	15894	1	supercont1.30	L203_05900	15538	16957	None	6874	798	29429	No_constitutive_exon_found_in_species
TCAGGTAAGTATTTACTTCGTGTTGCTGTCTTTACTAAACGTCGGGTAAGCT	21928	22449	22499	22447	-1	supercont1.30	L203_05904	21928	23909	None	6874	798	29429	No_constitutive_exon_found_in_species
GGTGATCGCGTAGGTCGGACAAGGGCCAGGACGTCGCTGACAGCGGGTAGGC	25868	25968	25818	25870	1	supercont1.30	L203_05906	25750	27134	None	6874	798	29429	No_constitutive_exon_found_in_species
TAGGTGGTAGGCGGTGATGGGCAGGTGGGTTGGGCTGAGCGGCGGGATAGTA	26019	26057	25969	26021	1	supercont1.30	L203_05906	25750	27134	None	6874	798	29429	No_constitutive_exon_found_in_species
CTTCGCTCAAAGTACACATCATGATTAGCTCACCAAAAGATGGGTAACAGAC	56071	56393	56443	56391	-1	supercont1.30	L203_05923	56071	57169	None	6874	798	29429	No_constitutive_exon_found_in_species
GAAGGTGAGTGTGGCCTCTTGTGGTTATACAATGCTCATGGGCTGAACAGAG	62033	62086	61983	62035	1	supercont1.30	L203_05926	60340	62086	None	6874	798	29429	No_constitutive_exon_found_in_species
GAGTGAGGCCTCCAAATGTCACCAGTCAAGGCTCAGTGACAGGGAGCCAGGC	68072	69368	68022	68074	1	supercont1.30	L203_05929	65614	70336	None	6874	798	29429	No_constitutive_exon_found_in_species
GTAAGCTGTGCTATCAGATCTAACAAGACATGCTGATAGTTGGGTGGTAGGG	73757	73940	73990	73938	-1	supercont1.30	L203_05931	73757	74020	None	6874	798	29429	No_constitutive_exon_found_in_species
GCCATGAACGTAGGTCGTCGTGGCAGGGGTAGACACTGACAAAGGGTTAGAA	82409	82546	82596	82544	-1	supercont1.30	L203_05934	81669	83426	None	6874	798	29429	No_constitutive_exon_found_in_species
TAGAGGTAGGCCAAGTCGGTTTGTGAACGAAAACGACTTACAAAGGGTAGGA	103844	103998	103794	103846	1	supercont1.30	L203_05941	103505	104954	None	6874	798	29429	No_constitutive_exon_found_in_species
CTACTTGAATTATCTAATTAAGTTAATCAACCTTACCGATGGGTGCGTAGCT	159270	159382	159432	159380	-1	supercont1.30	L203_05960	158462	159906	None	6874	798	29429	No_constitutive_exon_found_in_species
GGCGTGATAGTAGACGTCCCACTGCTCATCGAGGCTGACTGGGTGGTTAGCC	176760	176849	176710	176762	1	supercont1.30	L203_05968	176586	176849	None	6874	798	29429	No_constitutive_exon_found_in_species
GGTATCTTTCATACTTCATTTCACTGCACGTGTCACTGAAGATGGGCAAGAT	193476	193626	193426	193478	1	supercont1.30	L203_05975	192126	194910	None	6874	798	29429	No_constitutive_exon_found_in_species
TGGTGAGTCTTCATGGTATGCAACCGAAACCTGACTGTGCGTGGGACTAGCT	14366	14691	14741	14689	-1	supercont1.31	L203_05988	11339	15782	None	6874	798	29429	No_constitutive_exon_found_in_species
TACCGTTACCTCCGCTATAAGTTAAATATAAGCTGACTAGGGATGGTTAGAT	22173	22292	22123	22175	1	supercont1.31	L203_05990	21066	22451	None	6874	798	29429	No_constitutive_exon_found_in_species
AGGTTAGTCTCTCGTCATGAACTCAGCTGAGCTAATGCCGGTGGGTACAGGT	70567	71176	71226	71174	-1	supercont1.31	L203_06011	70469	73844	None	6874	798	29429	No_constitutive_exon_found_in_species
AACAATTGAAAGCGGATCTAGAAGAGTTGCGATCAAAAGTAGTAAGGGAGAG	95320	95464	95270	95322	1	supercont1.31	L203_06021	94082	97709	None	6874	798	29429	No_constitutive_exon_found_in_species
AACGCAATATAAACTTATCTATGAATAGTCTTTAGATGTAAGGGAACAAGAA	95776	96621	95726	95778	1	supercont1.31	L203_06021	94082	97709	None	6874	798	29429	No_constitutive_exon_found_in_species
TAAGGTCTCGATGTCTGTAATCAGCGCAAAAGTACTAACTCGGGTGACAGGT	99258	99381	99208	99260	1	supercont1.31	L203_06022	98197	99506	None	6874	798	29429	No_constitutive_exon_found_in_species
AGACAGCCGCAATGGGTGAGTCGTAACGAGCGTGTATTGACAGGGTGAAGCA	105742	105762	105692	105744	1	supercont1.31	L203_06026	105612	106965	None	6874	798	29429	No_constitutive_exon_found_in_species
TTTAGCAAAATGACAATAGGATATAGCCAATGATCTATTGATGGGCATAGGT	110147	110316	110366	110314	-1	supercont1.31	L203_06028	109671	112769	None	6874	798	29429	No_constitutive_exon_found_in_species
TGTTCACTAGTAAGAAGAAAGAAATGACATTTATAACAGGGTGAATACAGCA	135012	135276	135326	135274	-1	supercont1.31	L203_06035	132267	141820	None	6874	798	29429	No_constitutive_exon_found_in_species
CTTTCCCCTCTCATACTTATCCTCCGTTTTATTGACTTGGGGGCAAAAAGAG	146303	146445	146253	146305	1	supercont1.31	L203_06038	144936	146960	None	6874	798	29429	No_constitutive_exon_found_in_species
CGCCTCTTGGTAGGTTAATCTGTCGGGTTGTATATGCTGAGTGTGGGTAGGT	159932	160292	159882	159934	1	supercont1.31	L203_06043	159420	160604	None	6874	798	29429	No_constitutive_exon_found_in_species
TAGTTTTATTTTCTTGGTATCATGATCGACATACTTATAAAGGGGTCTAGCC	197010	197134	197184	197132	-1	supercont1.31	L203_06055	196188	199965	None	6874	798	29429	No_constitutive_exon_found_in_species
ACAACGCCAGGTGAGTGGCTGGTTTTGAAGCAAGTTGACTGGGAAATCAGCT	8072	8248	8298	8246	-1	supercont1.32	L203_06059	7031	8376	None	6874	798	29429	No_constitutive_exon_found_in_species
GACCCTCTTTGTGAGCGATTCTTGTTTTCTGTAGCTGACTATAGGGATAGAT	12520	12614	12470	12522	1	supercont1.32	L203_06063	12463	12967	None	6874	798	29429	No_constitutive_exon_found_in_species
TTTTGATTGTTTTTATCCCGTTAATGGCAACTGACAATACCGGGCGATAGTT	15234	15422	15184	15236	1	supercont1.32	L203_06065	14622	16320	None	6874	798	29429	No_constitutive_exon_found_in_species
ATGAAGGTATGTTGCATCAATATCAGGGTAATATACTAATTTGAGGGCAGGA	74956	75268	75318	75266	-1	supercont1.32	L203_06086	74956	77551	None	6874	798	29429	No_constitutive_exon_found_in_species
TTCTTAGGTAAGCCCTGTATATATGTGAACTTCAAGCTGACTGGGAAAAGAT	77828	77998	77778	77830	1	supercont1.32	L203_06087	77763	80921	None	6874	798	29429	No_constitutive_exon_found_in_species
AACAGTGAGTATGACGGTAGCTGTTGATTACGGGTGCTGAACGGGAAAAGCG	107803	108550	107753	107805	1	supercont1.32	L203_06098	107606	109984	None	6874	798	29429	No_constitutive_exon_found_in_species
AGTCTTTACAGTGGCCGTATGAAGAAACTAATACTTTAGGGATTGAATAGGA	121287	121421	121471	121419	-1	supercont1.32	L203_06106	120581	121592	None	6874	798	29429	No_constitutive_exon_found_in_species
TGAGTGGGTGAATCGACGGTGGTAGGAGCGGCGCTGACTTTTAGGGGCAGGA	135118	135304	135354	135302	-1	supercont1.32	L203_06113	132218	135506	None	6874	798	29429	No_constitutive_exon_found_in_species
CTTCTCCTTTTTACTCAATCTTAATGCAATTTGATTAATGTAGCGGGTAGAT	78327	78786	78836	78784	-1	supercont1.33	L203_06152	78327	80654	None	6874	798	29429	No_constitutive_exon_found_in_species
TCTTTTTCTCTTCCGCATTGGATTAGGCTGACAGAGAAGTTGGGTCAAAGGT	83484	83912	83434	83486	1	supercont1.33	L203_06153	80847	85764	None	6874	798	29429	No_constitutive_exon_found_in_species
ATACTGCGAGGTTTTGTTTGCCAGGTCAAGGCTCACGCAGGGAATAATAGTA	87953	88092	88142	88090	-1	supercont1.33	L203_06155	87405	88564	None	6874	798	29429	No_constitutive_exon_found_in_species
TCGAAATTGTATGTCTATAGATAATTTATGCTTTTGCTGATGACGGGCAGGA	103839	105397	103789	103841	1	supercont1.33	L203_06163	102669	105397	None	6874	798	29429	No_constitutive_exon_found_in_species
GCCCGATGTGAGTGAGATGGACGAGAAACGGTTGATCTGATGGGGCATAGCT	109331	109522	109281	109333	1	supercont1.33	L203_06165	108050	109661	None	6874	798	29429	No_constitutive_exon_found_in_species
TCTGTTGTCCTTGATAGTTGTACTGACAGTTGGGGCTCAGAACATGGGAGCA	142074	142175	142024	142076	1	supercont1.33	L203_06178	141329	142898	None	6874	798	29429	No_constitutive_exon_found_in_species
TCAGGCAGCAGCTCTGCTTACATGTTGCCATATTGATGTTGGGATTACAGAA	152860	153139	152810	152862	1	supercont1.33	L203_06183	152610	154007	None	6874	798	29429	No_constitutive_exon_found_in_species
AAAAGCTGGCATTATGCTTGGCAAGTCTTTTGTGCAAGGGGGAGGGCGAGAC	66406	66506	66556	66504	-1	supercont1.36	L203_06342	64102	67493	None	6874	798	29429	No_constitutive_exon_found_in_species
TTTTGGTACGCACGCGGGTTGGGTTCTGGGTCGGCCTGACAGGGTTGTAGGT	69464	69758	69808	69756	-1	supercont1.36	L203_06343	68278	70061	None	6874	798	29429	No_constitutive_exon_found_in_species
ACAGGTGAGTGTTGGGTTGGGCCGAGGAGTGGTGGTTAACGGTGGGATAGGT	75007	75032	75082	75030	-1	supercont1.36	L203_06346	73553	75476	None	6874	798	29429	No_constitutive_exon_found_in_species
ATCTCCAACGTAAGCAGAAAACTAACAACGGCCGTCTAACACACGGGTAGCA	130433	130759	130383	130435	1	supercont1.36	L203_06366	130377	131427	None	6874	798	29429	No_constitutive_exon_found_in_species
TGGTTGGTTTCACCTTGTGTTACTACAACATAATCTGACGGGATACACAGTT	29255	29605	29205	29257	1	supercont1.34	L203_06200	27527	30471	None	6874	798	29429	No_constitutive_exon_found_in_species
TTATTGCAATAATGCTGAAAATACCGAGGAGATGCTGATGGGGTATGAAGGA	62783	62913	62733	62785	1	supercont1.34	L203_06215	62082	63318	None	6874	798	29429	No_constitutive_exon_found_in_species
GTTGGTTTTGTCGTACTATACGTTTCACCATATACTGATAACTGGGGTAGTA	65585	65694	65535	65587	1	supercont1.34	L203_06217	65394	68158	None	6874	798	29429	No_constitutive_exon_found_in_species
AAGCCATTTTGTCAAACCAAGACCATTGCTGCAGCTGATAGGGTATCAAGCA	120949	122269	120899	120951	1	supercont1.34	L203_06245	120879	122970	None	6874	798	29429	No_constitutive_exon_found_in_species
GCTTTCGCATGGTGAGTTGTTGGCAATATGGGTACGGGCTGACATGGTAGAT	34331	34422	34281	34333	1	supercont1.35	L203_06270	33756	37049	None	6874	798	29429	No_constitutive_exon_found_in_species
TGAGAAGAGGTATACATGAGAGAGAAGAGACAGTGCTAAAGGGCATACAGAC	50231	50311	50361	50309	-1	supercont1.35	L203_06275	49702	50551	None	6874	798	29429	No_constitutive_exon_found_in_species
CGTATGACACATTTTGAGATAAAGAGCATGATACTGATACGGGGTGTTAGCT	71280	71505	71555	71503	-1	supercont1.35	L203_06284	71280	71715	None	6874	798	29429	No_constitutive_exon_found_in_species
GAAAAAACGCTGCCACATGGGACTCTGGTAATGCGGTTGTGTCGGGATAGAT	80651	80856	80906	80854	-1	supercont1.35	L203_06288	80651	81196	None	6874	798	29429	No_constitutive_exon_found_in_species
TTTTCGGGTAGGTGGCGTGCTTGTGGGTGGGCTGAGCTGACGGCGGGCAGTT	81951	82243	81901	81953	1	supercont1.35	L203_06289	81807	83717	None	6874	798	29429	No_constitutive_exon_found_in_species
AGTATGTCCTTGGACATCCACAGGCTTTCGCACTAACGATAATTAGGGAGGA	85025	85166	84975	85027	1	supercont1.35	L203_06290	84065	86924	None	6874	798	29429	No_constitutive_exon_found_in_species
TGGTAATGCGCTAGGACACCATCTCGGTGTTATGGAACATGGGCAACCAGTC	96487	96556	96437	96489	1	supercont1.35	L203_06294	95338	98585	None	6874	798	29429	No_constitutive_exon_found_in_species
TCGTGTTGCTTTTGATGGCATTTTTTGTAAATACGCTTATCGGGAGACAGAA	33089	33770	33039	33091	1	supercont1.37	L203_06379	32265	34891	None	6874	798	29429	No_constitutive_exon_found_in_species
GGGGTTTTTTTTTTGTTGAAAATGTTGAATCTGTCTAACACATGGGCAAGAC	93768	94262	94312	94260	-1	supercont1.37	L203_06398	93092	94948	None	6874	798	29429	No_constitutive_exon_found_in_species
CATCTTCTTGCTGCTTTGCAGTATGCCAATACTGATTTGGGGAATGGTAGGA	19090	19262	19312	19260	-1	supercont1.39	L203_06467	16062	20026	None	6874	798	29429	No_constitutive_exon_found_in_species
GGGTATGTGTCTGCAATGACGAAAGGTGTATGTCTAATGGGATGGCGAAGCC	34893	34980	35030	34978	-1	supercont1.39	L203_06475	33924	35235	None	6874	798	29429	No_constitutive_exon_found_in_species
TTCGTATGTTTATGCTTCTGCTTGGAGCGCAGTGACTGATAGACGGGCAGAG	54580	55459	55509	55457	-1	supercont1.39	L203_06484	52242	56240	None	6874	798	29429	No_constitutive_exon_found_in_species
AAGGCTTTTTTTTTTCAATAAGATAACGACAACACTGATGGGACACACAGGT	97177	97306	97356	97304	-1	supercont1.39	L203_06501	94529	98242	None	6874	798	29429	No_constitutive_exon_found_in_species
TGATGGTGAGTGTTTGAACGAAGGAGGCGGCCAAAACTCACAAGGGACAGAA	42254	42338	42388	42336	-1	supercont1.38	L203_06436	41684	46791	None	6874	798	29429	No_constitutive_exon_found_in_species
TGCCATTTTATAATAGAACAAAAGAACAAGTTGACTGACAAACGGGATAGAT	49845	49980	49795	49847	1	supercont1.38	L203_06437	46932	50122	None	6874	798	29429	No_constitutive_exon_found_in_species
TGGGTAGGTAGGCGGGTCAAGGAGGGTGAGAGTAGCTGATGGGTCAAAAGAT	59247	59313	59363	59311	-1	supercont1.38	L203_06441	56797	59497	None	6874	798	29429	No_constitutive_exon_found_in_species
CTGATGACAAGAGGTATGTCGGTAGAGTTGGGTCATTGCTGATGGGTTAGGA	58961	59210	59260	59208	-1	supercont1.38	L203_06441	56797	59497	None	6874	798	29429	No_constitutive_exon_found_in_species
AAAGTTCGTCTTTATGTGTGCTTGATGGCCAACTTCTGATGCGGGTGTAGAA	78997	80116	80166	80114	-1	supercont1.38	L203_06448	78785	80517	None	6874	798	29429	No_constitutive_exon_found_in_species
AAGCGAGTTCCTTCTGTGTTGTCTGGGGTCCTATTGACTTGAGGGGCTAGGT	81154	81371	81104	81156	1	supercont1.38	L203_06449	80753	81684	None	6874	798	29429	No_constitutive_exon_found_in_species
GTTGTAAGTGAACCAGATGATGGAATTTGAAGAAGTTGAACGGGAGACAGCT	98165	98236	98115	98167	1	supercont1.38	L203_06457	98034	99490	None	6874	798	29429	No_constitutive_exon_found_in_species
TTTCATTCATTCTTAAAAGGTACAAATTGCCGAGTCCAAGGGCAAAGTAGTT	21235	21354	21404	21352	-1	supercont1.40	L203_06510	20761	22336	None	6874	798	29429	No_constitutive_exon_found_in_species
GAGCAAAATTGCCGAGCTATGGAAGCTATTGACTGATCTTGCGGGCAAAGTT	62194	62316	62144	62196	1	supercont1.40	L203_06530	61493	62418	None	6874	798	29429	No_constitutive_exon_found_in_species
GTATGTACTCTCACGAAAATACATAATCGACAAAGTTGATGAGGGTCTAGTT	20786	21042	20736	20788	1	supercont1.42	L203_06575	18280	22483	None	6874	798	29429	No_constitutive_exon_found_in_species
GAAGTGAGTTGCTTTCTCTCCCTGAAGGCTGTATCTAATAGATGGGATAGCA	22246	22483	22196	22248	1	supercont1.42	L203_06575	18280	22483	None	6874	798	29429	No_constitutive_exon_found_in_species
GGAAATGGTAAGTGAATGCGTTGGGCGAGAGTGTGTGTTGATGGGCGCAGCT	28165	28243	28115	28167	1	supercont1.42	L203_06578	27432	28744	None	6874	798	29429	No_constitutive_exon_found_in_species
GAAATGATTGTAGGTTGGCAAGGCGACGTATATGGCTGACGGGTGGGTAGAA	28284	28456	28234	28286	1	supercont1.42	L203_06578	27432	28744	None	6874	798	29429	No_constitutive_exon_found_in_species
GGATGGCAAGCCAAACGCAGCACCAAAAGACATGACTGACGGGGCCGTAGCG	31660	31731	31610	31662	1	supercont1.42	L203_06580	30912	32217	None	6874	798	29429	No_constitutive_exon_found_in_species
GAAATGAGAAACATCGTTGTGTATGTGATATGTGCCTAACAAGGGAGCAGTG	47849	47875	47925	47873	-1	supercont1.42	L203_06587	45957	50357	None	6874	798	29429	No_constitutive_exon_found_in_species
ATGTATCGCAGTATGGCACGGTTCAATGAGGTTCATGACGGGTATAGCAGCG	19397	19763	19813	19761	-1	supercont1.43	L203_06604	19397	20504	None	6874	798	29429	No_constitutive_exon_found_in_species
TGCGTATATGCATATCTTTTGGCTACCTTGATCTGACAGAAGCTGGGCAGCC	26776	26859	26726	26778	1	supercont1.43	L203_06609	25977	28147	None	6874	798	29429	No_constitutive_exon_found_in_species
TTGTGAGTGCAGTGAATGAGTACCGAGGATGATGTCTGACTGGGTGGTAGAT	29548	29667	29717	29665	-1	supercont1.43	L203_06610	28831	30375	None	6874	798	29429	No_constitutive_exon_found_in_species
AGATGTTTCTAAGCATGTCTCCGTTAGGTAGAACCCTGATGCTAGGGTAGCG	53789	53924	53974	53922	-1	supercont1.43	L203_06617	52521	54784	None	6874	798	29429	No_constitutive_exon_found_in_species
GAGGTGCGTCTTCCGGATCCAAGTCGGATAAAGATTGACAAGTTGGGCAGGC	7974	8031	7924	7976	1	supercont1.44	L203_06622	7014	8188	None	6874	798	29429	No_constitutive_exon_found_in_species
TTGCATACGTCTTGTGAGCATCATTCGTCTTCTTCAGTGCTAATGGGTAGTG	7912	8198	8248	8196	-1	supercont1.46	L203_06641	7777	9490	None	6874	798	29429	No_constitutive_exon_found_in_species
ATACAGAGGTAAGTGTGTCTGACTTGAGCTGTTAGTTGTCGGGAACACAGCC	1436	1525	1575	1523	-1	supercont1.47	L203_06647	1436	2169	None	6874	798	29429	No_constitutive_exon_found_in_species
GTCTTTGACTAGACATTGACCATTTAGAACTAAATGGGATTGTGGAATAGAT	5309	6998	7048	6996	-1	supercont1.49	L203_06661	5309	7616	None	6874	798	29429	No_constitutive_exon_found_in_species
CTATCGAAGTACTGTTACGCCCTGTGCTGGCGGCTGGGATAACGACACAGGT	5295	5346	5396	5344	-1	supercont1.54	L203_06678	2697	5502	None	6874	798	29429	No_constitutive_exon_found_in_species
CAGCTTTAGCAGTGCGCTCCACGGTGGCTTCGACAGAACCATATGGGTAGAG	362	500	550	498	-1	supercont1.57	L203_06679	362	684	None	6874	798	29429	No_constitutive_exon_found_in_species
TGGTAAGTTATGGGTAAGACGTATGATTCATCTCTGAGGGAAAAGTGTAGGA	1369	1476	1319	1371	1	supercont1.57	L203_06680	718	1476	None	6874	798	29429	No_constitutive_exon_found_in_species
