# Supplementary material for: Widespread Separation of the Polypyrimidine Tract From 3′ AG by G Tracts in Association With Alternative Exons in Metazoa and Plants
Source: Front Genet. 2019 Jan 14;9:741. doi: 10.3389/fgene.2018.00741 (PMC6339879; doi:10.3389/fgene.2018.00741)
Supplement: DATA FILE S1 — Sequences of REPAG 3′ SS from each species of fungi. [file Data_Sheet_1.zip › Supplementary data 1/Fungi_Release38_cryptococcus_depauperatus_cbs_7855.txt]

REPA_GGG_Sequence	Exon_Start	Exon_End	Pos_-50	Pos_+2	Strand	Chromosome	GeneID	Gene_Start	Gene_End	Gene_Name	Number_of_REPAs	Number_of_REPAs_has_GGG	Number_of_Intron(Intra_genic_Region)	Upstream_Constitutive_Exon
CTTCTCCTTTTTACTCAACCTTAATGCAATTAGATTAATGTAGCGGGTAGAT	81396	81855	81905	81853	-1	supercont2.1	L204_00034	81396	83723	None	6737	753	28946	No_constitutive_exon_found_in_species
TCTTTTTCTCTTCCGCGTTGGATTAGGCTGACAGAGAAGTTGGGTCAAAGGT	86554	86982	86504	86556	1	supercont2.1	L204_00035	83917	88834	None	6737	753	28946	No_constitutive_exon_found_in_species
ATACTGCGAGGTTTTGTTTGCCAGGTCAAGGCTCACGCAGGGAATAATAGTA	91024	91163	91213	91161	-1	supercont2.1	L204_00037	90476	91632	None	6737	753	28946	No_constitutive_exon_found_in_species
TAAATATCGTTTAACGGACGGACTGGAGCTATCTAACCAGTGGGAAATAGTC	98709	98916	98966	98914	-1	supercont2.1	L204_00041	98709	99483	None	6737	753	28946	No_constitutive_exon_found_in_species
TCGAAATTGTATGTCTATAGATAATTTATGCTTTTGCTGATGACGGGCAGGA	106908	108469	106858	106910	1	supercont2.1	L204_00045	105738	108469	None	6737	753	28946	No_constitutive_exon_found_in_species
CTGACATGGTTGCAGCCACGGACAACGTCAAGAACCGTATCATGGGTAAGTT	125470	125642	125692	125640	-1	supercont2.1	L204_00051	125302	126910	None	6737	753	28946	No_constitutive_exon_found_in_species
TCTGTTGTCCTTGATAGTTGTACTGACAGTTGGGGCTCAGAACATGGGAGCA	145149	145250	145099	145151	1	supercont2.1	L204_00060	144404	145973	None	6737	753	28946	No_constitutive_exon_found_in_species
AGATTGTCTATACCAGCAAGATCTAAAGCGAAAAAAATGATTGGGGACAGTT	225474	225532	225582	225530	-1	supercont2.1	L204_00093	224696	225688	None	6737	753	28946	No_constitutive_exon_found_in_species
CAGTATGTCGAACATCAAGGAATGTACCGTATGCTGATACTCGGGAAAAGTC	244050	244522	244572	244520	-1	supercont2.1	L204_00102	243853	244831	None	6737	753	28946	No_constitutive_exon_found_in_species
GGTCTAGAAGGTTAAGAGAAGAGAAGAGTGTGCTGATAGTAACCGGGTAGAG	269337	269366	269416	269364	-1	supercont2.1	L204_00113	268935	269477	None	6737	753	28946	No_constitutive_exon_found_in_species
AAATGCCCATTCACGCTTGTTCAGATGAGATAAATGCTAAGTTAGGGCAGAG	270938	271033	270888	270940	1	supercont2.1	L204_00115	270708	274216	None	6737	753	28946	No_constitutive_exon_found_in_species
ATTCTGCAGCCCGATCATTAGCAATTAATGGTCCATTGGGCAAAATGCAGAG	290117	290373	290067	290119	1	supercont2.1	L204_00122	289841	290523	None	6737	753	28946	No_constitutive_exon_found_in_species
TGGAATTCACAAAACGTATAGCGCCGCTAATATTTATCTGGGGAATCTAGAG	308210	308233	308283	308231	-1	supercont2.1	L204_00131	307989	312490	None	6737	753	28946	No_constitutive_exon_found_in_species
AATTAGAATAACAAAACTCCGTATGATATTGAGGCTCATGAGGGGTGCAGGA	321628	321696	321746	321694	-1	supercont2.1	L204_00136	319499	322281	None	6737	753	28946	No_constitutive_exon_found_in_species
CAACCCTTTTAAAGCATTTACTGTCATATGCACTGAACACTGGGCAATAGTG	319920	320118	320168	320116	-1	supercont2.1	L204_00136	319499	322281	None	6737	753	28946	No_constitutive_exon_found_in_species
ATCTGTGAGTGGTTTTGCTATCATTGCAAATTATGTTAACGGGCTACAAGTT	326758	326853	326903	326851	-1	supercont2.1	L204_00138	326021	327247	None	6737	753	28946	No_constitutive_exon_found_in_species
TAAGTGAAAGGGAGAGAGTTCTGAGGCGGATGTGCTGACTAGGGCTCAAGTC	330656	330691	330606	330658	1	supercont2.1	L204_00141	330599	331955	None	6737	753	28946	No_constitutive_exon_found_in_species
CCATCCTTGTGAGGTATGTTTATCGACTCTGAAGAGGGCTGACAAGGTAGCG	362150	362748	362100	362152	1	supercont2.1	L204_00154	361493	364566	None	6737	753	28946	No_constitutive_exon_found_in_species
CAGCGCATGTCATGTGAGTGGATTTGTAGGTTGCGAGCTGACTGGGACAGAA	384661	384884	384611	384663	1	supercont2.1	L204_00162	382355	386399	None	6737	753	28946	No_constitutive_exon_found_in_species
TGCAATTTGAAAACTTGTTTATGACAAGTGCTGACTATCTGGGGGATTAGCC	389908	390016	390066	390014	-1	supercont2.1	L204_00164	388724	390110	None	6737	753	28946	No_constitutive_exon_found_in_species
GACAGTGCGGACAGATATAGAGGCGAATGGCTAACGGGATAGATTGGTAGGA	391733	391927	391683	391735	1	supercont2.1	L204_00165	391169	392438	None	6737	753	28946	No_constitutive_exon_found_in_species
ATTATAACCAGGTTGGTAAGAAGAGAGAAATAACGAAACTGGGTAATTAGGG	430428	430541	430591	430539	-1	supercont2.1	L204_00180	429938	431056	None	6737	753	28946	No_constitutive_exon_found_in_species
TCTCTCGCTTTGCATTATGATAGATTGCAAGAGGCTGATTGAGAGGGAAGTC	469584	469846	469534	469586	1	supercont2.1	L204_00194	468070	469846	None	6737	753	28946	No_constitutive_exon_found_in_species
TGAACGGCCAAGGTCATAAAAGGGCTGGGTAAGCTCTGATGGGAAGTTAGGC	497525	497660	497710	497658	-1	supercont2.1	L204_00206	496920	498340	None	6737	753	28946	No_constitutive_exon_found_in_species
GGGTATGTAGTGAGGTAGATGACAAGGCGATATTGACAGACGATGGGTAGGA	503499	503532	503449	503501	1	supercont2.1	L204_00210	503357	504608	None	6737	753	28946	No_constitutive_exon_found_in_species
AGTTTGGAGTGCGTATGATCTGATGTGACTGACCTGTTGACGGGTGACAGTC	575050	575260	575310	575258	-1	supercont2.1	L204_00245	574715	576112	None	6737	753	28946	No_constitutive_exon_found_in_species
AGCCGTTTGGCTACATGTTCGAGAGGGTTGAAAGCTGATGGGGACTGTAGAT	613907	614071	614121	614069	-1	supercont2.1	L204_00263	613369	614489	None	6737	753	28946	No_constitutive_exon_found_in_species
GTGGGTTAGGTCAGCGACTCTGCCAGATATGCTCTGACAGGGTAGTATAGAG	613774	613857	613907	613855	-1	supercont2.1	L204_00263	613369	614489	None	6737	753	28946	No_constitutive_exon_found_in_species
AGTGTTTGGACCATGAGCTATTTAGACTTTCTGACTAATCGTGGGCATAGAT	631231	631361	631411	631359	-1	supercont2.1	L204_00272	631154	632130	None	6737	753	28946	No_constitutive_exon_found_in_species
TATTATACCGTGAGTTGGATTTGGGTTTGAATGCTTATTGATGTGGGTAGTT	659015	659258	659308	659256	-1	supercont2.1	L204_00286	658793	659533	None	6737	753	28946	No_constitutive_exon_found_in_species
TGAGTCGGCTTCCAAAGGCTGTTTGCTTGAGCTGATGTGGGCATGGATAGTG	675551	675593	675643	675591	-1	supercont2.1	L204_00292	674403	676318	None	6737	753	28946	No_constitutive_exon_found_in_species
AGAGAAGGGTGGGTGGTGGCTGGAGGAAAAGATACTGACAGACTGGGTAGTA	682304	682498	682254	682306	1	supercont2.1	L204_00295	681926	683485	None	6737	753	28946	No_constitutive_exon_found_in_species
TGGGTACAATGTTTAGTGTTGTATGTGCTGATAGCCATCTGGGTGTGTAGTT	704309	705229	704259	704311	1	supercont2.1	L204_00305	703786	706202	None	6737	753	28946	No_constitutive_exon_found_in_species
CAAAAACTTTGCTAGAAATCGAATGCTCATCGCTAGGGTTAACTGGTAAGAT	781076	781340	781390	781338	-1	supercont2.1	L204_00334	780194	783631	None	6737	753	28946	No_constitutive_exon_found_in_species
TTAGTTACTAGTTCTTCTTTTTTGTTGAGTACGCTTACAGGAAGGGGCAGGA	805819	805981	805769	805821	1	supercont2.1	L204_00345	804613	807511	None	6737	753	28946	No_constitutive_exon_found_in_species
TAAGTTTATCTCCTCTTTCATTCTATATTGTCTAACAAAAGGGGATCTAGAT	806302	806714	806252	806304	1	supercont2.1	L204_00345	804613	807511	None	6737	753	28946	No_constitutive_exon_found_in_species
CACGCCGTTTGTATGCGCTCCGCTAGCTATCCAAAGCTCATAGGGAGCAGAG	818277	818989	818227	818279	1	supercont2.1	L204_00355	818030	819685	None	6737	753	28946	No_constitutive_exon_found_in_species
CACCACAGTATGTCTATCGTTGCTTTGATCAAATCTGATTTATGGGGTAGCT	885896	886196	885846	885898	1	supercont2.1	L204_00386	883640	886196	None	6737	753	28946	No_constitutive_exon_found_in_species
GCAGGTGAGTGCTGATGGTAGGTGCTAAGATCAACTGACAAAGGGGTTAGGG	889423	889542	889592	889540	-1	supercont2.1	L204_00388	888202	890118	None	6737	753	28946	No_constitutive_exon_found_in_species
ATACGCAAGTCCACTCTTACCCTCCAGGCTCGGACTGACGGGCTGGGCAGAT	888858	889154	889204	889152	-1	supercont2.1	L204_00388	888202	890118	None	6737	753	28946	No_constitutive_exon_found_in_species
CGTTGCTAAAAAGTATGTGTAAGCTCATTTTAGCTTTACTGACTGGGTAGGC	942200	942553	942603	942551	-1	supercont2.1	L204_00410	941807	943587	None	6737	753	28946	No_constitutive_exon_found_in_species
GAGTGTTCCAGATCAAAATCAGGTCTTTGTAAGGCTCATAAGGGATGTAGTT	947338	947406	947288	947340	1	supercont2.1	L204_00411	944187	950177	None	6737	753	28946	No_constitutive_exon_found_in_species
GTGGCTGTTGGCTTGAGCAGCGTGGTTGTGTGCTGACAGGTAGGGAATAGGT	950779	950885	950729	950781	1	supercont2.1	L204_00412	950721	951259	None	6737	753	28946	No_constitutive_exon_found_in_species
CAACTACTCGCTCTACGCCATTCCCACTGGATGGCTGATTGGGCACGTAGAG	956137	956251	956301	956249	-1	supercont2.1	L204_00416	955555	957972	None	6737	753	28946	No_constitutive_exon_found_in_species
GATTTGAGGTATTGAGAAACTGAGACTGATGGATAAATGCTGGGAATTAGAA	956017	956068	956118	956066	-1	supercont2.1	L204_00416	955555	957972	None	6737	753	28946	No_constitutive_exon_found_in_species
CGTTTCGGGTTTGAAATGCTTACCGAGGTAGATTGCTGAAAGGGTCATAGTA	961436	961485	961535	961483	-1	supercont2.1	L204_00418	960854	961674	None	6737	753	28946	No_constitutive_exon_found_in_species
TTACCGGTTTGAAGTGAGTCAGGAAGTGTGGAATTTAGCCAACGGGTCAGGT	990382	990552	990332	990384	1	supercont2.1	L204_00430	989936	990892	None	6737	753	28946	No_constitutive_exon_found_in_species
ATCCGTATTGATTCTTGGGAGGCAACCTCTGCTAATTTGAGTTGGGACAGAT	1002588	1002691	1002538	1002590	1	supercont2.1	L204_00436	1001669	1002835	None	6737	753	28946	No_constitutive_exon_found_in_species
ATCACAGCAGATGTTGTTATGCGTTCTTATAACTGACTCTATGGGCATAGAG	1033569	1033708	1033519	1033571	1	supercont2.1	L204_00449	1032873	1034538	None	6737	753	28946	No_constitutive_exon_found_in_species
CGTTTTACCCTCTGAATCTGCGTTTTCTATGAGAGCTGATGGGGGGTTAGCA	1033792	1033911	1033742	1033794	1	supercont2.1	L204_00449	1032873	1034538	None	6737	753	28946	No_constitutive_exon_found_in_species
TTATTATCTTGCGTCAAATTTTTCGTCATTCCACATCGTTTATGGGATAGAC	1085040	1085119	1084990	1085042	1	supercont2.1	L204_00467	1084809	1085579	None	6737	753	28946	No_constitutive_exon_found_in_species
GATGGTGTATCGTGGAGCTATCGCGATTGCAAAGATTGACGGGTATACAGGG	1089413	1089508	1089363	1089415	1	supercont2.1	L204_00470	1089178	1091161	None	6737	753	28946	No_constitutive_exon_found_in_species
GTAAACTCTGCTTGATTTGAACCAGTCTGCCAATGCTAATGGGTTGCAAGGC	1098013	1098080	1098130	1098078	-1	supercont2.1	L204_00474	1097193	1099194	None	6737	753	28946	No_constitutive_exon_found_in_species
GAGGTTCTCCTATTATCTACTGTCAGCTATTCCACTAACATGGGCAAAAGGT	1097520	1097813	1097863	1097811	-1	supercont2.1	L204_00474	1097193	1099194	None	6737	753	28946	No_constitutive_exon_found_in_species
GCGAGCCGCTGTGTACGTATTAGGGATGAGGGCGAGGCTGACGGGTGTAGAC	1121139	1121267	1121317	1121265	-1	supercont2.1	L204_00479	1120142	1121592	None	6737	753	28946	No_constitutive_exon_found_in_species
ACGACTGGGTTGGTGAGTGGACAAGGGTTTGGCGTGCGCTGACGGGACAGTC	1120839	1121097	1121147	1121095	-1	supercont2.1	L204_00479	1120142	1121592	None	6737	753	28946	No_constitutive_exon_found_in_species
TCGGTGTTGCAAACTGTAAGTCGGGAGGGTAGAAATGTGCTGATGGGTAGAC	1120736	1120804	1120854	1120802	-1	supercont2.1	L204_00479	1120142	1121592	None	6737	753	28946	No_constitutive_exon_found_in_species
GTGAACTGGCCACATGGTACGAGTGGAAGAACTGACAAAGCGGGGTATAGGC	1144262	1144278	1144212	1144264	1	supercont2.1	L204_00485	1144187	1144682	None	6737	753	28946	No_constitutive_exon_found_in_species
CATGTAGGTTCAAGCTATGCAGAGATGAATTACTAGGGAACTAGGGATAGAC	1146606	1146846	1146556	1146608	1	supercont2.1	L204_00487	1146466	1146846	None	6737	753	28946	No_constitutive_exon_found_in_species
TGAGCTTATCAACGGTGAGTAAGGCTAGACGGTAACGACTGACAGGGTAGTT	1156051	1156270	1156001	1156053	1	supercont2.1	L204_00490	1152717	1156270	None	6737	753	28946	No_constitutive_exon_found_in_species
ATTGGATTATCTTTATGGAAGGGAAAGGGAAACTGACGGGTAAAATATAGTT	1184173	1184182	1184232	1184180	-1	supercont2.1	L204_00503	1183883	1184427	None	6737	753	28946	No_constitutive_exon_found_in_species
GGTATCTTTCATACTTCATTTCACTGCACGTGTCACTAAAGATGGGCAAGAT	1205632	1205782	1205832	1205780	-1	supercont2.1	L204_00510	1204348	1207132	None	6737	753	28946	No_constitutive_exon_found_in_species
CTACTTGAATTATTTAATTAAGTCAATCAACCTTACCGATGGGTGCGTAGCT	1239874	1239986	1239824	1239876	1	supercont2.1	L204_00525	1239350	1240795	None	6737	753	28946	No_constitutive_exon_found_in_species
TAGAGGTAGGCCAAGTCGGTTTGTGAACGAAAACGACTTACAAAGGGTAGGA	1294919	1295060	1295110	1295058	-1	supercont2.1	L204_00544	1293950	1295399	None	6737	753	28946	No_constitutive_exon_found_in_species
GCCATGAACGTAGGTCGTCGTGGCAGGGGTAGACACTGACAAAGGGTCAGAA	1315943	1316080	1315893	1315945	1	supercont2.1	L204_00551	1315061	1316820	None	6737	753	28946	No_constitutive_exon_found_in_species
GTAAGCTGTGCTATCAGATCTAACAAGACATGCTGATAGTTGGGTGGTAGGG	1324548	1324731	1324498	1324550	1	supercont2.1	L204_00553	1324468	1324731	None	6737	753	28946	No_constitutive_exon_found_in_species
GAGTGAGGCCTCCAAATGTCACCAGTCAAGGCTCAGTGACAGGGAGCCAGGC	1329134	1330430	1330480	1330428	-1	supercont2.1	L204_00556	1328166	1332891	None	6737	753	28946	No_constitutive_exon_found_in_species
TATTTTTTTTGAAAATGGGATGCGTTTTGTGTTGATGGTGGATGGGACAGCG	1337497	1337757	1337807	1337755	-1	supercont2.1	L204_00559	1336363	1338103	None	6737	753	28946	No_constitutive_exon_found_in_species
GAAGGTGAGTGTGGCCTCTTGTGGTGATACAATGCTCATGGGTTGAACAGAG	1336363	1336416	1336466	1336414	-1	supercont2.1	L204_00559	1336363	1338103	None	6737	753	28946	No_constitutive_exon_found_in_species
CTTCGCTCAAAGTACACATTATGATTAGCTCACCAAAAGATGGGTAACAGAC	1342022	1342344	1341972	1342024	1	supercont2.1	L204_00562	1341246	1342344	None	6737	753	28946	No_constitutive_exon_found_in_species
GGTGATCGCGTAGGTCGGACAAGGGCTGGGACGTCGCTGATAGCGGGTAGGC	1372659	1372759	1372809	1372757	-1	supercont2.1	L204_00578	1371492	1372877	None	6737	753	28946	No_constitutive_exon_found_in_species
TAGGTGGTAGGCGGTGGTGGGCAGGTGGGTTGGACTGAGCGGTGGGATAGTA	1372570	1372608	1372658	1372606	-1	supercont2.1	L204_00578	1371492	1372877	None	6737	753	28946	No_constitutive_exon_found_in_species
AAAGTGTGTGGTGGAGAAGGTGGCCCACGGCAAGGCTAACAAGGGCGCAGAT	1382691	1382739	1382789	1382737	-1	supercont2.1	L204_00584	1381674	1383093	None	6737	753	28946	No_constitutive_exon_found_in_species
GGCAGGAAATTTGTACGTCTCTGGGATGCAACCCTCGCTGACTGGGACAGGG	1420744	1420817	1420867	1420815	-1	supercont2.1	L204_00603	1420652	1421887	None	6737	753	28946	No_constitutive_exon_found_in_species
GTTTATGGAGGTGAGTTGTTGGATGTAAAACGTAAACTGACGCGGGACAGAC	1425418	1425592	1425368	1425420	1	supercont2.1	L204_00606	1424136	1425592	None	6737	753	28946	No_constitutive_exon_found_in_species
TGTGTGTTTAATAGATGAGAAGAGCGAAGCAAGGGCTGACAGGGTGATAGAA	1439597	1439656	1439547	1439599	1	supercont2.1	L204_00614	1439527	1441058	None	6737	753	28946	No_constitutive_exon_found_in_species
CCCAGTAGGTCTTGCCTTTTCAGCAGAGCCGAAGCTCACACCGAGGGCAGAA	1484348	1484607	1484657	1484605	-1	supercont2.1	L204_00633	1484148	1484841	None	6737	753	28946	No_constitutive_exon_found_in_species
ACCGAAACTTGGCTACTTGGTTTGATTCTAACGGAGAATTGGGGCTGTAGGA	1490642	1490694	1490592	1490644	1	supercont2.1	L204_00636	1490214	1491163	None	6737	753	28946	No_constitutive_exon_found_in_species
GTAAGCTGCTGTTCGCTGGGCGCTGTGATGGATTGATGGGCTTGAAAAAGTG	1515086	1515200	1515036	1515088	1	supercont2.1	L204_00645	1514052	1515654	None	6737	753	28946	No_constitutive_exon_found_in_species
CCATGGCCGAGCTACCAACATGTGGTTAAAAAATCTTATGTGGGCGACAGGG	1533625	1533687	1533737	1533685	-1	supercont2.1	L204_00652	1532570	1534056	None	6737	753	28946	No_constitutive_exon_found_in_species
TCCTGGCCTGATCGATGCCCTTGTCCCTAGTAAAGAAGAGAGGGAAGCAGAT	1626126	1626250	1626076	1626128	1	supercont2.1	L204_00685	1625266	1626654	None	6737	753	28946	No_constitutive_exon_found_in_species
GTAGGTATTGGTCGGTCATTGAGGAGCCTAGGTTGATGTGGGGATTGTAGCG	1651339	1651414	1651464	1651412	-1	supercont2.1	L204_00700	1650839	1653414	None	6737	753	28946	No_constitutive_exon_found_in_species
GAGAGAGTACGTCATATCACTCATCCATTATTGTGCTAATGGTGGGACAGTG	1655380	1657792	1655330	1655382	1	supercont2.1	L204_00702	1654762	1657950	None	6737	753	28946	No_constitutive_exon_found_in_species
AGCATTGTACGTACTTAGCTCGTTTAAGGATTTGGCTGATGGGAATTCAGTT	1672091	1672204	1672254	1672202	-1	supercont2.1	L204_00709	1671964	1674445	None	6737	753	28946	No_constitutive_exon_found_in_species
CGTCACTGGAGGTAGGTCTGAATTATCATCTTTGGGCTTAAACGGGGCAGTG	1727207	1727457	1727157	1727209	1	supercont2.1	L204_00730	1726348	1729733	None	6737	753	28946	No_constitutive_exon_found_in_species
CTATGGGTCAGTGACTTCAGTTGGATGGGATGCATGCTGACGGGGCGTAGGA	1767282	1767364	1767232	1767284	1	supercont2.1	L204_00745	1765636	1768179	None	6737	753	28946	No_constitutive_exon_found_in_species
AGCGTTGTGACGGCAGCGACGACAGCGACAGCCGCTGAGTGATGGGATAGAC	1774667	1774739	1774617	1774669	1	supercont2.1	L204_00749	1774441	1775084	None	6737	753	28946	No_constitutive_exon_found_in_species
GCATATTACGTGAGTGCTGAGAAAAAGTTGGAGGGGTTGACAGGGGGTAGAT	1776018	1776283	1775968	1776020	1	supercont2.1	L204_00750	1775248	1776283	None	6737	753	28946	No_constitutive_exon_found_in_species
GTAAGCCTGACTCGTCTCGTCCAGTGCATATGCTAAGCAAGGGTGTATAGAT	1778632	1778731	1778781	1778729	-1	supercont2.1	L204_00752	1778632	1780679	None	6737	753	28946	No_constitutive_exon_found_in_species
CTTATGTGAGTCTTTGTGGTTCTGAAAGACAAACTGACTTTAGGGTAAAGAA	1795493	1796085	1796135	1796083	-1	supercont2.1	L204_00758	1795493	1797465	None	6737	753	28946	No_constitutive_exon_found_in_species
TGATGCCTTTGTTTTATAATGGTAGATGTGCTTAGTGTGTGGCCGGGTAGAA	1799286	1799391	1799236	1799288	1	supercont2.1	L204_00760	1799099	1800711	None	6737	753	28946	No_constitutive_exon_found_in_species
TGCTACGGTGGGCCCAATGTCAGCTAGGAAAAAGCTGATAATGGGCAAAGGT	1802937	1803014	1803064	1803012	-1	supercont2.1	L204_00761	1802354	1803446	None	6737	753	28946	No_constitutive_exon_found_in_species
GAGCAAAATTGCCGAGCTATGGAAGCTATTGACTGATCTTGCGGGCAAAGTT	1921176	1921298	1921348	1921296	-1	supercont2.1	L204_00808	1921074	1921999	None	6737	753	28946	No_constitutive_exon_found_in_species
TTTCATTCATTCTTAAAAGGTACGAATTGCCGAGTCCAAGGGCAAAGTAGTT	1962136	1962255	1962086	1962138	1	supercont2.1	L204_00829	1961154	1962729	None	6737	753	28946	No_constitutive_exon_found_in_species
TCCACAAATAAACCTCATGAGCTGCTCACAATTAAATAATGGGAATTTAGGC	1966522	1966594	1966472	1966524	1	supercont2.1	L204_00831	1965839	1969015	None	6737	753	28946	No_constitutive_exon_found_in_species
TGCGTATATGCATATCTTTTGGTTACCTTGATCTGACAGAAGCTGGGCAGTC	26517	26600	26467	26519	1	supercont2.2	L204_00847	25722	27889	None	6737	753	28946	No_constitutive_exon_found_in_species
TTGTGAGTGCAGTGAATGAGTACCGATGATGATGTCTGACTGGGTGGTAGAT	29282	29401	29451	29399	-1	supercont2.2	L204_00848	28571	30109	None	6737	753	28946	No_constitutive_exon_found_in_species
AGATGTTTCTAAGCAGGTCTCCGTTAGGTAGAATCCTGATGCTAGGGTAGCG	51864	51999	52049	51997	-1	supercont2.2	L204_00855	51152	52640	None	6737	753	28946	No_constitutive_exon_found_in_species
ACCAACAAGTTGGCTACCGGAATGGCACCATGCCAATTGACTGGGAAGAGTG	51271	51450	51500	51448	-1	supercont2.2	L204_00855	51152	52640	None	6737	753	28946	No_constitutive_exon_found_in_species
TGCCTTCATTGCACTGTTGGATTACAAAGAAACTGATTGATGGGCAACAGTA	64708	64807	64658	64710	1	supercont2.2	L204_00860	62759	64807	None	6737	753	28946	No_constitutive_exon_found_in_species
AGCTCTAATTTGTGAGTTTGCGTCGGAATGAATAGAGCTAACATGGGCAGCT	78829	78989	79039	78987	-1	supercont2.2	L204_00864	74639	79477	None	6737	753	28946	No_constitutive_exon_found_in_species
GCTTGCGTCACTTATACTTGTAGAGATATACTGATGGATTAATGGGATAGGC	76963	77138	77188	77136	-1	supercont2.2	L204_00864	74639	79477	None	6737	753	28946	No_constitutive_exon_found_in_species
ATATACGTGAAACTGATCAAGCTGATGGGTATTGCTAGCAGGGGATCAAGTG	82568	82633	82683	82631	-1	supercont2.2	L204_00865	80604	82930	None	6737	753	28946	No_constitutive_exon_found_in_species
GGGATGGAATGTGAGTGGTAGCTCGTCGGTCGGGGAGAGCTGATGGGTAGAT	107063	107368	107418	107366	-1	supercont2.2	L204_00874	105561	107755	None	6737	753	28946	No_constitutive_exon_found_in_species
GGCTGATTGTAAGTTGCGAGTGATGGCGGGGTGGCACTGATGATGGGTAGCT	106727	106835	106885	106833	-1	supercont2.2	L204_00874	105561	107755	None	6737	753	28946	No_constitutive_exon_found_in_species
ATTACAGTGGTGGGTGGCTGAGGATGCCGGCGTCGCTGATGTTGGGATAGTT	106326	106686	106736	106684	-1	supercont2.2	L204_00874	105561	107755	None	6737	753	28946	No_constitutive_exon_found_in_species
CCTGATCTTGCCGGTGAGTGTTGTGTCTTGGGTCGGGGCTGATGGGGCAGAC	108663	108837	108613	108665	1	supercont2.2	L204_00875	108197	110148	None	6737	753	28946	No_constitutive_exon_found_in_species
TGGCTGGCAAGGTGAGTCTTTTGGGTTGAACGCTGGCTGAGACTGGGCAGGT	109029	109770	108979	109031	1	supercont2.2	L204_00875	108197	110148	None	6737	753	28946	No_constitutive_exon_found_in_species
AGTGAGTGTTTATCTAGTCGTGAAATCAATTCTAATGCTGGATGGGATAGGT	176979	177067	176929	176981	1	supercont2.2	L204_00899	176730	177988	None	6737	753	28946	No_constitutive_exon_found_in_species
CAGATATAGGTGGGTTACGCGTCAATATAAAGAAGAGGGTTGACGAGGAGTA	179020	179081	178970	179022	1	supercont2.2	L204_00900	178414	180966	None	6737	753	28946	No_constitutive_exon_found_in_species
AGTCTCTGTTACTTTGAATGTCTGGAATCTCACGTTGCATGGGCAAACAGTT	193960	194234	193910	193962	1	supercont2.2	L204_00906	193588	194363	None	6737	753	28946	No_constitutive_exon_found_in_species
TGCCAAAGTATGTTGGCAAGCGGCCACAAGGATAAACTGACAGGGCGTAGCT	199212	199320	199162	199214	1	supercont2.2	L204_00908	197348	199517	None	6737	753	28946	No_constitutive_exon_found_in_species
TTTATCTGTAAGTCGACTATTTTAGATTTGTCAGGAGCTGAATGGGGTAGTC	218246	218451	218501	218449	-1	supercont2.2	L204_00915	215463	219131	None	6737	753	28946	No_constitutive_exon_found_in_species
CATGCTGACAGTGAGTGCTGGCGTCGTTGTCCTCGCTCATGTGGGTATAGTG	225563	225649	225513	225565	1	supercont2.2	L204_00918	225278	228129	None	6737	753	28946	No_constitutive_exon_found_in_species
TGATAGGGAATTTCATTGGAAGAGACGCAAGACTGACATGTGGGATGAAGAC	239828	239907	239778	239830	1	supercont2.2	L204_00922	239339	240099	None	6737	753	28946	No_constitutive_exon_found_in_species
AAATTCTCTTGATCTTTGGTAATCGCTACTCAAGGTGACTGGGAATTTAGGA	276119	276204	276069	276121	1	supercont2.2	L204_00938	275924	277363	None	6737	753	28946	No_constitutive_exon_found_in_species
GTTTGCTATACTGTGTAACTGAGGTTCACGAATGCTGACTGATTGGGAAGAG	276595	277363	276545	276597	1	supercont2.2	L204_00938	275924	277363	None	6737	753	28946	No_constitutive_exon_found_in_species
TACCAATACAAAGACTCGTAATACTAACTTATTCTGTCATTAGGGTCAAGCA	309606	309671	309556	309608	1	supercont2.2	L204_00951	309538	311198	None	6737	753	28946	No_constitutive_exon_found_in_species
AGGTAAGTTTTCGCGGAATACTAAGGCGAGGAGCTGACTGAAGGGAATAGAC	329707	330382	330432	330380	-1	supercont2.2	L204_00958	329707	330821	None	6737	753	28946	No_constitutive_exon_found_in_species
GTCCAGGTGAGTTCTCAAATCGACTTTATTGAATCTCATGTTGGGAGAAGTT	344962	345184	345234	345182	-1	supercont2.2	L204_00966	344962	346361	None	6737	753	28946	No_constitutive_exon_found_in_species
ATGCGTCCAGTGACGGTGAGTGTGGAGTGGATGGCGAGGCTGATGGGTAGGT	357955	358305	357905	357957	1	supercont2.2	L204_00971	357813	359271	None	6737	753	28946	No_constitutive_exon_found_in_species
TAAGTTTCCTCAATATCTTCTTGTTCAATAAGCTGAGGGAAATATGACAGTA	364850	364931	364981	364929	-1	supercont2.2	L204_00973	363338	367267	None	6737	753	28946	No_constitutive_exon_found_in_species
TAGGTTTCTTGGTCTTCCCGGAAAGTAAGCATTGCTGATCTGGGTAAAAGGC	364332	364399	364449	364397	-1	supercont2.2	L204_00973	363338	367267	None	6737	753	28946	No_constitutive_exon_found_in_species
GGTACGTCCGCTGTGTTGCAGTGACAAGGATCGACTTGACGATGGGCTAGAG	399410	399574	399624	399572	-1	supercont2.2	L204_00988	399122	400295	None	6737	753	28946	No_constitutive_exon_found_in_species
AAGGTGAGTGATATCAATATATGATGAAGTCGTTATTTAGGGACAACTAGCA	405055	405221	405005	405057	1	supercont2.2	L204_00991	402484	406061	None	6737	753	28946	No_constitutive_exon_found_in_species
GGGTCTTTGTGTATGTGATAGACGCTGTGTGACGGGCTTACAAGGGATAGAA	413804	413915	413754	413806	1	supercont2.2	L204_00995	410912	414296	None	6737	753	28946	No_constitutive_exon_found_in_species
TTATAGTGTGTCCGTTGCACCTGCAAGAACGAGGAGTTAACAGGGATTAGGC	414802	415059	414752	414804	1	supercont2.2	L204_00996	414522	415375	None	6737	753	28946	No_constitutive_exon_found_in_species
GGGAAGTGAGTGGTTTGCATGAAGAAAGATACTGCTTACGGGGATAATAGAT	454541	454664	454491	454543	1	supercont2.2	L204_01010	453983	454664	None	6737	753	28946	No_constitutive_exon_found_in_species
ACTGTGAGTGATTTACATTGTGGATGAATATGGAAACTAAGTTGGGGTAGAC	460648	460839	460598	460650	1	supercont2.2	L204_01014	459462	461239	None	6737	753	28946	No_constitutive_exon_found_in_species
TCAACAGGATAATTTGTAAGATGTTTCAGCTGATTTGGGTGGGATCATAGGA	464319	464342	464269	464321	1	supercont2.2	L204_01017	463937	465136	None	6737	753	28946	No_constitutive_exon_found_in_species
TGTCTCGTTTTTGGAACGATGTTGAAAACAGCTGATTCAATGGGACTAAGAC	466152	466404	466454	466402	-1	supercont2.2	L204_01018	465616	466749	None	6737	753	28946	No_constitutive_exon_found_in_species
ACCGTCTGTTGCGCTGTGAAGGTGTGGACGGAGCTGATGGGTAATGGCAGCA	474731	474825	474681	474733	1	supercont2.2	L204_01021	474087	475056	None	6737	753	28946	No_constitutive_exon_found_in_species
CGTTTAGAGAGAAATGTTGGAGTATATCTGATGAAAAGTTGGGGATATAGTA	511513	511582	511463	511515	1	supercont2.2	L204_01033	511161	512307	None	6737	753	28946	No_constitutive_exon_found_in_species
GTCATTTTATTTCTCTTTCTTATTGAAGTTTGAGTGACACTGGGAAATAGTG	526976	527158	526926	526978	1	supercont2.2	L204_01038	526332	527158	None	6737	753	28946	No_constitutive_exon_found_in_species
ACATCCATCTTTTATTGATGAAGCAGCTGAAAACTGAAACCAGGGTATAGGA	560159	560250	560109	560161	1	supercont2.2	L204_01049	559529	561054	None	6737	753	28946	No_constitutive_exon_found_in_species
CTTATTATCATTGATCCAGCAAGCTGAGGAATGATGGCTCACCAGGGTAGTA	577625	577731	577781	577729	-1	supercont2.2	L204_01055	577129	578025	None	6737	753	28946	No_constitutive_exon_found_in_species
TTGGTCAAGCTCTGTGTTGACGGCTGACGTATGGATTTGTGGGTGTACAGTA	631753	631838	631888	631836	-1	supercont2.2	L204_01077	631605	632906	None	6737	753	28946	No_constitutive_exon_found_in_species
GGGTATTCTACGTTTGTCCTTGTATTGGTCTGTTGACTAATGAGGGGTAGAA	724012	724111	723962	724014	1	supercont2.2	L204_01113	723391	724111	None	6737	753	28946	No_constitutive_exon_found_in_species
GACTGGGCAGCGGCAGCAAGTGGAGAAGAATAAAGGCTTATGGGCGACAGAC	740998	741072	741122	741070	-1	supercont2.2	L204_01123	739557	741273	None	6737	753	28946	No_constitutive_exon_found_in_species
TGCTATACAATTGCATTGGTAGTTGAAGCTAAACTGGGAACAGACGGAAGTG	785230	785302	785352	785300	-1	supercont2.2	L204_01142	784970	789576	None	6737	753	28946	No_constitutive_exon_found_in_species
ACGCTGTGGTATGTGGAGTAACTTCTTTGTTGACACGGGTGAATGGACAGGA	812913	813002	812863	812915	1	supercont2.2	L204_01149	812667	813578	None	6737	753	28946	No_constitutive_exon_found_in_species
TGTCATTGCTATCTATCTCATTATATTGCAAAGTTGACATGGGAATTTAGTG	814905	815022	815072	815020	-1	supercont2.2	L204_01150	813805	815420	None	6737	753	28946	No_constitutive_exon_found_in_species
GAATGTGGGTCCAAACGTGTGGTTCTTGTCATATCCTAATGTGGGAGTAGCA	839608	839737	839558	839610	1	supercont2.2	L204_01159	834969	840992	None	6737	753	28946	No_constitutive_exon_found_in_species
TGTCGCTGCTGTTGCGTGAGTGGAACTGGCGAGGACGAGCTGACGGGCAGGC	864244	864348	864194	864246	1	supercont2.2	L204_01169	863732	865137	None	6737	753	28946	No_constitutive_exon_found_in_species
GGTACTTTGGTGGGTGATTGTGTGGCCTTGGACGGACTGACGATGGGCAGAC	864389	864511	864339	864391	1	supercont2.2	L204_01169	863732	865137	None	6737	753	28946	No_constitutive_exon_found_in_species
GTCTTTTGTAAGGGAGAAGGGTCGTGAAAAAAGGCTGACGGGTGGTGTAGGA	864554	864636	864504	864556	1	supercont2.2	L204_01169	863732	865137	None	6737	753	28946	No_constitutive_exon_found_in_species
TGAGTCTCGAAAAGTCGACCGCAATAATTATGCTGATGGACGATGGGTAGTC	870323	870417	870467	870415	-1	supercont2.2	L204_01172	868738	870718	None	6737	753	28946	No_constitutive_exon_found_in_species
AGGTAAGTTTTCGCTCACTTCCGTTAGTTTTAAAGCTCAAATAGGGACAGAC	874072	874534	874022	874074	1	supercont2.2	L204_01174	873679	875370	None	6737	753	28946	No_constitutive_exon_found_in_species
TTTGGCCCATTATCAATTGACTCTTAACACTGTGGTTGATCGCGGGGCAGAC	880299	880457	880507	880455	-1	supercont2.2	L204_01178	880056	881407	None	6737	753	28946	No_constitutive_exon_found_in_species
AGTGGGTAATAACGCTGAGAAACAAGGTACTTATACTTACTGGGATGTAGAT	900978	901060	900928	900980	1	supercont2.2	L204_01186	900622	901162	None	6737	753	28946	No_constitutive_exon_found_in_species
TGGAGTATGTTATTTCCCATATTTCTCGTTGAGGCCGCTGATGGGTGTAGCC	915714	915743	915793	915741	-1	supercont2.2	L204_01192	915435	916379	None	6737	753	28946	No_constitutive_exon_found_in_species
TGTATGTTTTCCCGCATTATACTTGCAATGACAAAGCTGACGGGGAATAGAC	917325	917488	917275	917327	1	supercont2.2	L204_01193	916624	917802	None	6737	753	28946	No_constitutive_exon_found_in_species
ACGTTATTAGCTGTGTTTGAAATTCAGAGTTAATGGTAACGGGGCTGTAGTT	923261	923365	923415	923363	-1	supercont2.2	L204_01197	922728	924967	None	6737	753	28946	No_constitutive_exon_found_in_species
TACTATCAAACCAGCTCTTGGAACATGTTTAAAGCGTCAAATTGGGATAGGT	929315	929598	929265	929317	1	supercont2.2	L204_01200	928643	929598	None	6737	753	28946	No_constitutive_exon_found_in_species
TTTCAAGATTACACGGTTTCGACCAAGCAACTGATTAGCTGAGGGTACAGAG	978207	978554	978604	978552	-1	supercont2.2	L204_01217	978207	979552	None	6737	753	28946	No_constitutive_exon_found_in_species
AGGGTCAGTCGGTTGGCTGTCATGGGTCGAAGCTGATTGGGTGGATGTAGGC	999505	999546	999596	999544	-1	supercont2.2	L204_01229	997829	999744	None	6737	753	28946	No_constitutive_exon_found_in_species
AGAGTGCGTCAAGAGGAAAGAAAGAAAAAAAAGGAGTTAAAACAGGGCAGCC	1002888	1003141	1003191	1003139	-1	supercont2.2	L204_01231	1002888	1003271	None	6737	753	28946	No_constitutive_exon_found_in_species
GAGAAGAGGATGGTGAGTGGATTCTCTAGGGTTGGCGCTGAGTGGGGCAGGT	1012264	1012328	1012378	1012326	-1	supercont2.2	L204_01236	1010590	1012521	None	6737	753	28946	No_constitutive_exon_found_in_species
CGGTGAGTGTGTGGTGATTGTGGGTGGTTGTGTTGCTGAAAGGGTGGTAGAT	1023143	1023277	1023327	1023275	-1	supercont2.2	L204_01241	1021069	1023557	None	6737	753	28946	No_constitutive_exon_found_in_species
AGCAGGACAAGGTGGGTGCTGGTGTTGGTGCTGGTGCTGACGGGTGGCAGAG	1039993	1040316	1040366	1040314	-1	supercont2.2	L204_01249	1039883	1040632	None	6737	753	28946	No_constitutive_exon_found_in_species
CGAGAGAGCGGTGAGTTATAGGACGAGAGGTGTTGCTGATGGAGGGTTAGTG	1041444	1041554	1041394	1041446	1	supercont2.2	L204_01250	1041177	1043237	None	6737	753	28946	No_constitutive_exon_found_in_species
GATCATCGTCAAGGTAAGGTCGTTCGGGAGGGTGAAGCTGATGTGGGTAGAA	1042042	1042440	1041992	1042044	1	supercont2.2	L204_01250	1041177	1043237	None	6737	753	28946	No_constitutive_exon_found_in_species
GAGCTACGGGTGAGTCATTCCTGCGTCTCGCGCTTGGTTGACAAGGGTAGTG	1042768	1042883	1042718	1042770	1	supercont2.2	L204_01250	1041177	1043237	None	6737	753	28946	No_constitutive_exon_found_in_species
TACAAGGCAAACGAGACAAGGCGAGGGAAGAGCAGGAGGGCGAGAAGGAGAA	1042934	1043021	1042884	1042936	1	supercont2.2	L204_01250	1041177	1043237	None	6737	753	28946	No_constitutive_exon_found_in_species
GTAATTTTTGTCCTCCAACAAGGGTGCCCTTGATGCTAATGCCGGGCAAGAT	1047456	1047645	1047406	1047458	1	supercont2.2	L204_01253	1046691	1048235	None	6737	753	28946	No_constitutive_exon_found_in_species
GGTTTGTCCTTCTCTTCTCTGTTACAAGGGATACAACTCACTGGGAAAAGCA	1048735	1048955	1049005	1048953	-1	supercont2.2	L204_01254	1048352	1049745	None	6737	753	28946	No_constitutive_exon_found_in_species
CAAGTGTGCTTTTGTTTCCTGCTTGCAAGTTCTGATGAGTATGGGAATAGGA	1112083	1112416	1112033	1112085	1	supercont2.2	L204_01284	1111515	1112810	None	6737	753	28946	No_constitutive_exon_found_in_species
GCTGGGAGTAGGTCGACGATGAGTTGGAGATATCGACTGACAGGGTGTAGCT	1114528	1114987	1115037	1114985	-1	supercont2.2	L204_01285	1113026	1115066	None	6737	753	28946	No_constitutive_exon_found_in_species
CGTTTTACCGTAAGTCGTCTGTGTCTGGGCTTGGCTCATGGGATGGGTAGCA	1114080	1114295	1114345	1114293	-1	supercont2.2	L204_01285	1113026	1115066	None	6737	753	28946	No_constitutive_exon_found_in_species
GCTCACAAGTAGGTTTTGTTGAAAGTGGATGGACATTTACAGGGTGAAAGGA	1134826	1135320	1135370	1135318	-1	supercont2.2	L204_01294	1133528	1135702	None	6737	753	28946	No_constitutive_exon_found_in_species
AGTAGGTAGTCTCCTTGCATGTGGTAGATTTGGGCTGATGGGACTCAAAGAT	1184560	1184839	1184889	1184837	-1	supercont2.2	L204_01312	1183205	1185066	None	6737	753	28946	No_constitutive_exon_found_in_species
CTCAACTAATGGTAAACTTGAAGAGGCTAACTTATGATAAAGGGCAACAGAA	1190028	1190061	1190111	1190059	-1	supercont2.2	L204_01316	1189655	1190156	None	6737	753	28946	No_constitutive_exon_found_in_species
TGGGCTCAGTTGGGAGTATCGTCGGCATCATTCTCTGGGAGTGTATAAAGAG	1211773	1211918	1211723	1211775	1	supercont2.2	L204_01326	1211662	1212429	None	6737	753	28946	No_constitutive_exon_found_in_species
CTCCTGCCAATCGCCATGTCATTACCTTGGAATTTTGACAGGGAATATAGCC	1213108	1213366	1213058	1213110	1	supercont2.2	L204_01327	1212545	1213860	None	6737	753	28946	No_constitutive_exon_found_in_species
AGAGTGGGTTGCATCTGTCGTTAGAGAGTTGATCTGACAGGGTAGGATAGTG	1248673	1248833	1248883	1248831	-1	supercont2.2	L204_01340	1247547	1249808	None	6737	753	28946	No_constitutive_exon_found_in_species
AGATTATTGTCTTTTACCAGGACGCAGCGACTGACAGGGCAACATATAAGGA	1250824	1250854	1250904	1250852	-1	supercont2.2	L204_01341	1250824	1251829	None	6737	753	28946	No_constitutive_exon_found_in_species
ACCTTGTGAGTGTCTATACCCTTGCTTGGATCATTCCTGATGGGCAACAGGA	1256182	1256341	1256132	1256184	1	supercont2.2	L204_01344	1255309	1256415	None	6737	753	28946	No_constitutive_exon_found_in_species
TACTAGATATCTAGATATCATAAGGATAGATTTGACCCGGGCAAAAACAGCT	1260284	1260320	1260234	1260286	1	supercont2.2	L204_01345	1256650	1260320	None	6737	753	28946	No_constitutive_exon_found_in_species
AGCAGAAGCTCAGTATGTGAATATTCTTTGTGAATGACAAGGGACATAAGAA	1264222	1264374	1264172	1264224	1	supercont2.2	L204_01348	1263886	1264521	None	6737	753	28946	No_constitutive_exon_found_in_species
GGTAGGCAATTTTTGGCACGTAGGCTGGTATTGGGCTGATTGGGGTCAAGAT	1277788	1278725	1278775	1278723	-1	supercont2.2	L204_01356	1277244	1278971	None	6737	753	28946	No_constitutive_exon_found_in_species
TGCACGTTTCTCTGCCCAGAGTTATTGTATTTGCTAACTGGGACATATAGCT	1281098	1282220	1281048	1281100	1	supercont2.2	L204_01357	1279222	1282220	None	6737	753	28946	No_constitutive_exon_found_in_species
CGTGTGTTTTCCTGTGTCGCAACGGGGCATCTTTACTAATGAGGGGTTAGTA	1291497	1291548	1291447	1291499	1	supercont2.2	L204_01360	1291227	1291748	None	6737	753	28946	No_constitutive_exon_found_in_species
GAAGTGAGTTCAGGATCTAATGATGAAAACTTGACCTAATGGGTTAGTAGGA	1311050	1311395	1311000	1311052	1	supercont2.2	L204_01370	1310769	1313796	None	6737	753	28946	No_constitutive_exon_found_in_species
ACGTTTTGAACTGCTTGATCGACACTGAAAGTACTGACGGGTCGAGATAGCC	1374192	1374352	1374402	1374350	-1	supercont2.2	L204_01400	1374192	1374662	None	6737	753	28946	No_constitutive_exon_found_in_species
CGAGAATATTGATCTATGTGGATTGAGTAGACTGACGAGTAAGAGGGCAGTG	1442816	1442892	1442766	1442818	1	supercont2.2	L204_01429	1442619	1445972	None	6737	753	28946	No_constitutive_exon_found_in_species
GGTGCGTGACTCCATTCAGGCTTGTCAAATGGCTGATTGCTGGGTAACAGGC	1447136	1447348	1447086	1447138	1	supercont2.2	L204_01430	1446111	1447348	None	6737	753	28946	No_constitutive_exon_found_in_species
CTCCCTTGGAATGGTAAAAAGATGGTTTACTGAGCGAACTTGGGACATAGGA	1497529	1497729	1497479	1497531	1	supercont2.2	L204_01452	1497282	1500612	None	6737	753	28946	No_constitutive_exon_found_in_species
CGGACAAGGCCGGGTTTGTACGTCTATTGCTGAGCTGATCGGACGGGCAGAC	1517641	1517752	1517802	1517750	-1	supercont2.2	L204_01461	1516745	1518074	None	6737	753	28946	No_constitutive_exon_found_in_species
GTATGCTACTGTCATTTGTCGCATAATGGAGCTCATTCAAAGGGTAACAGGC	1556500	1556582	1556632	1556580	-1	supercont2.2	L204_01476	1555553	1556816	None	6737	753	28946	No_constitutive_exon_found_in_species
GTGAGTCTGACCATGTGCAACCTTCAAGAGTGTCGCTGATGGGTTTGAAGAT	1627615	1628446	1627565	1627617	1	supercont2.2	L204_01502	1625948	1630040	None	6737	753	28946	No_constitutive_exon_found_in_species
CTGCGTGAGTGGAGTTATCTTTTGACGAAGTTTCGTTGACGGGGACATAGCA	1633272	1633357	1633407	1633355	-1	supercont2.2	L204_01503	1630160	1633881	None	6737	753	28946	No_constitutive_exon_found_in_species
TTAGGATCCTGCTTTTGCAGCTATCGAGTTTTTGCTAAGTTGGGGATTAGGG	1641874	1641929	1641824	1641876	1	supercont2.2	L204_01508	1641785	1643929	None	6737	753	28946	No_constitutive_exon_found_in_species
ACAACGCCAGGTGAGTGGCTGGTTTTGAAGCAAGTTGACTGGGAAATCAGCT	1650415	1650591	1650641	1650589	-1	supercont2.2	L204_01511	1649374	1650719	None	6737	753	28946	No_constitutive_exon_found_in_species
GACACTCTTTGTGAGCGATTCTTGTTTTCTGTAGCTGACTATAGGGATAGAT	1654880	1654977	1654830	1654882	1	supercont2.2	L204_01515	1654807	1655330	None	6737	753	28946	No_constitutive_exon_found_in_species
TTTTGATTGTTTTTATCCCGTTAATGGCAACTGACAATACCGGGCGATAGTT	1657594	1657782	1657544	1657596	1	supercont2.2	L204_01517	1656982	1658680	None	6737	753	28946	No_constitutive_exon_found_in_species
ATGAAGGTATGTTGCATCAATATCAGGGTAATATACTAATTTGAGGGCAGGA	1716315	1716627	1716677	1716625	-1	supercont2.2	L204_01539	1716315	1718910	None	6737	753	28946	No_constitutive_exon_found_in_species
TTCTTAGGTAAGCCCTGTATATATGTGAACTTCAAGCTGACTGGGAAAAGAT	1719187	1719357	1719137	1719189	1	supercont2.2	L204_01540	1719122	1722280	None	6737	753	28946	No_constitutive_exon_found_in_species
AACAGTGAGTGTGACGGTAGCTGTTGATTACGGGTGCTGAACGGGAAAAGCG	1748483	1749230	1748433	1748485	1	supercont2.2	L204_01551	1748286	1750664	None	6737	753	28946	No_constitutive_exon_found_in_species
AGTCTTTACAGTGGCCGTATGAAGAAACTAATACTTTAGGGATTGAATAGGA	1762172	1762306	1762356	1762304	-1	supercont2.2	L204_01558	1761467	1762477	None	6737	753	28946	No_constitutive_exon_found_in_species
TGAGTGGGTGAATCGACGGTGGTAGGAGCGGCGCTGACTTTTAGGGGCAGGA	1776112	1776298	1776348	1776296	-1	supercont2.2	L204_01565	1773212	1776500	None	6737	753	28946	No_constitutive_exon_found_in_species
GGTCAGTCTGGTGCAGGCGGAATCGTGCAATGAGCTGATTGGGAGATTAGTG	45017	45299	45349	45297	-1	supercont2.3	L204_01588	44950	45443	None	6737	753	28946	No_constitutive_exon_found_in_species
GGTGAGTTTTAATGAATTGTTAAAGTATCACCCAAGTCTTATGCGGGCAGTC	64447	64505	64555	64503	-1	supercont2.3	L204_01592	63766	64872	None	6737	753	28946	No_constitutive_exon_found_in_species
AATAGAGAGGTGAGACTACCAACAACAGAACATCCACTGATAAGGGCTAGTG	78747	79327	79377	79325	-1	supercont2.3	L204_01599	78246	81534	None	6737	753	28946	No_constitutive_exon_found_in_species
TACTGGACGGCGGTAGCTGGCGCAAGAGGGGGCGCTGATGCTGGGGCAAGCG	88258	88337	88208	88260	1	supercont2.3	L204_01601	88013	88768	None	6737	753	28946	No_constitutive_exon_found_in_species
TATATTTCCTCATTTGTATAAATACTATCAAGTTTGACGGGAAGAAATAGAA	91381	92479	92529	92477	-1	supercont2.3	L204_01602	89622	93835	None	6737	753	28946	No_constitutive_exon_found_in_species
TATGTGAGTCTTACTTTATGAGACATTATGACGAAACTGATGGGATGCAGTG	123698	123758	123808	123756	-1	supercont2.3	L204_01612	123176	127196	None	6737	753	28946	No_constitutive_exon_found_in_species
TGTGAGCAGCATTGAAAGGTTTAGTCTGCCAGAACTGAGTTAGCGGGTAGAC	129798	129979	129748	129800	1	supercont2.3	L204_01613	128611	132544	None	6737	753	28946	No_constitutive_exon_found_in_species
CCTTGGAAGGCTGTAGGTATTGAAAGTAGCTAACGTTGGGACTGAAATAGCA	133178	133273	133128	133180	1	supercont2.3	L204_01614	132966	134747	None	6737	753	28946	No_constitutive_exon_found_in_species
AGCTCCTGCGTTAGAATGTTGATGAATGGAGTGGCTGATGGAAGGGTAAGGA	145360	145443	145493	145441	-1	supercont2.3	L204_01619	144412	146204	None	6737	753	28946	No_constitutive_exon_found_in_species
GTTGACAACGCTACCACCAACAATTTGTCTTACTGATGCGAGGGCCGTAGAC	159930	160674	159880	159932	1	supercont2.3	L204_01627	159593	162422	None	6737	753	28946	No_constitutive_exon_found_in_species
ATGTTATTGGGTGAGCTATTCACTAAAGACTGGATAGGTGGGCGGGCTAGCT	213728	214462	214512	214460	-1	supercont2.3	L204_01650	213317	216146	None	6737	753	28946	No_constitutive_exon_found_in_species
CTATCTGTCGGTGTTTCTTTAATGGATGGTCTCTCGTGTCATGGGAAAAGGG	229635	229669	229585	229637	1	supercont2.3	L204_01656	229237	229669	None	6737	753	28946	No_constitutive_exon_found_in_species
TTTTTGTTGAGAGAATATGGCGATAGGCTTACAGATAGGGGATAATGAAGGG	247322	247456	247272	247324	1	supercont2.3	L204_01661	245083	247612	None	6737	753	28946	No_constitutive_exon_found_in_species
TCCTCCATTACAAAGTTAAAGATGAAGCTAAACGGTGCTGGGAAAATTAGTT	247511	247612	247461	247513	1	supercont2.3	L204_01661	245083	247612	None	6737	753	28946	No_constitutive_exon_found_in_species
AGTGGTATCGCATGGCTAGGGTCTTTGCAGACTGACGGACGGGAAAACAGAC	282979	283046	283096	283044	-1	supercont2.3	L204_01673	281023	283795	None	6737	753	28946	No_constitutive_exon_found_in_species
AAGGCAAGTCTCTTTTAACGCCTTGGAAACGCATGTTGATATGGGTGTAGTT	282010	282446	282496	282444	-1	supercont2.3	L204_01673	281023	283795	None	6737	753	28946	No_constitutive_exon_found_in_species
TTTCGCTTATTTTTCTCTATAAAAATTTCAACTAACATGGGATTGAATAGGG	293915	294160	293865	293917	1	supercont2.3	L204_01678	291438	296588	None	6737	753	28946	No_constitutive_exon_found_in_species
AAGTCTTGAGATCGACTTCATATTAGACCTTATACTGATGGGAACTAAAGAG	316226	316320	316176	316228	1	supercont2.3	L204_01684	315636	317586	None	6737	753	28946	No_constitutive_exon_found_in_species
TTTGTGAGTTGACGGCTGTGAGTGATATCAGGCTGATTGCAAGGGTGTAGCC	336667	336734	336784	336732	-1	supercont2.3	L204_01693	335376	337229	None	6737	753	28946	No_constitutive_exon_found_in_species
GTAAGTACGCTATCGAGCCGCTTTATAATGATTGTTTATGAGATGGGTAGCT	353313	353593	353643	353591	-1	supercont2.3	L204_01701	352016	353776	None	6737	753	28946	No_constitutive_exon_found_in_species
ACGGTGAGCGGAACGTCGTCGGTCTGGGGTGGAAGCTGATAGGCGGGTAGTT	360661	360802	360611	360663	1	supercont2.3	L204_01707	360533	361706	None	6737	753	28946	No_constitutive_exon_found_in_species
TTGGAGCACAAGGTGAGCGCAAGCGTCATTCTCATGTTGACGGGTGACAGGT	360840	361170	360790	360842	1	supercont2.3	L204_01707	360533	361706	None	6737	753	28946	No_constitutive_exon_found_in_species
CGTGAGCATCTTTTGCCATAATCTGTAAGACGATACTAATGAAGGGTTAGAA	370494	371474	371524	371472	-1	supercont2.3	L204_01710	365227	373577	None	6737	753	28946	No_constitutive_exon_found_in_species
GATGAAGGTGAGCTGAGCCAAGGGTGTTTAGAGACTAATGTATGGGGTAGTC	380552	380636	380502	380554	1	supercont2.3	L204_01715	379080	380784	None	6737	753	28946	No_constitutive_exon_found_in_species
GAGTTGCGTCTTTGTCTCATGGTCATTTCTGATAGTCTTGCAACGGGTAGCC	380688	380784	380638	380690	1	supercont2.3	L204_01715	379080	380784	None	6737	753	28946	No_constitutive_exon_found_in_species
TGAGGAAAGGAAAACCAGAGGTCTGTTGGGCGACCCTGAAGAGGGAAAAGCT	388336	388491	388541	388489	-1	supercont2.3	L204_01717	387336	394305	None	6737	753	28946	No_constitutive_exon_found_in_species
AGAGGTAGGACGTATCAGCACATAGTTATAGGTCGCTGATAAGGGTATAGAA	415601	415749	415551	415603	1	supercont2.3	L204_01727	415290	417251	None	6737	753	28946	No_constitutive_exon_found_in_species
CGCCTCTTGGTAGGTTAATCTGTCGGGTTGTACATGCTGAGCGTGGGTAGGT	421253	421312	421362	421310	-1	supercont2.3	L204_01730	420642	421424	None	6737	753	28946	No_constitutive_exon_found_in_species
TACCGTTGCCTCTACTATAAGTTAAATATAAGCTGACTAGGGATGGTTAGAT	446194	446313	446144	446196	1	supercont2.3	L204_01738	445083	446472	None	6737	753	28946	No_constitutive_exon_found_in_species
AGGTTAGTCTCTCGTCATGAACTCAGCTGAGCTAATGCCGGTGGGTACAGGT	494680	495289	495339	495287	-1	supercont2.3	L204_01758	494582	497957	None	6737	753	28946	No_constitutive_exon_found_in_species
AACAATTGAAAGCGGATCTAGAAGAGTTGCGATCAAAAGTAGTAAGGGAGAG	519428	519572	519378	519430	1	supercont2.3	L204_01768	518190	521820	None	6737	753	28946	No_constitutive_exon_found_in_species
AACGCAACATAAACTCATCTATGAATAGTCTTTAGATGTAAGGGAACAAGAA	519887	520732	519837	519889	1	supercont2.3	L204_01768	518190	521820	None	6737	753	28946	No_constitutive_exon_found_in_species
AGACAGCCGCAATGGGTGAGTCGTAACGAGCGTGTATTGACAGGGTGAAGCA	529863	529883	529813	529865	1	supercont2.3	L204_01773	529733	531085	None	6737	753	28946	No_constitutive_exon_found_in_species
TTTAGCAAAATGACAATAGGATATAGCCAATGATCTATTGATGGGCATAGGT	534267	534436	534486	534434	-1	supercont2.3	L204_01775	533791	536889	None	6737	753	28946	No_constitutive_exon_found_in_species
CTTTTCCCTCTCATACTTATCTTCCGTTTTATTGACTTGGGGGCAAAAAGAG	570432	570574	570382	570434	1	supercont2.3	L204_01786	568868	571089	None	6737	753	28946	No_constitutive_exon_found_in_species
CGCCTCTTGGTAGGTTAATCTGTCGGATTGTATATGCTGAGCGTGGGTAGGT	584078	584438	584028	584080	1	supercont2.3	L204_01791	583569	584750	None	6737	753	28946	No_constitutive_exon_found_in_species
TAGTCTTATTTTCTTGGTATCATGATCGACATACTTAAAAAGGGGTCTAGCC	621151	621275	621325	621273	-1	supercont2.3	L204_01803	620329	624106	None	6737	753	28946	No_constitutive_exon_found_in_species
GTCTTTGACTAGACATTGACCATTTGGAACTAAATGGGATTGTGGAATAGAT	636002	637691	637741	637689	-1	supercont2.3	L204_01809	636002	638309	None	6737	753	28946	No_constitutive_exon_found_in_species
TCGTGTTGCTTTTGATGGCATTTCTTGTAAATACGCTTATCGGGAGACAGAA	675243	675924	675193	675245	1	supercont2.3	L204_01818	674419	677045	None	6737	753	28946	No_constitutive_exon_found_in_species
TAAAGTGGGTATTTTTTGAAAATGTTGAATCTGTCTAACACATGGGCAAGAC	735216	735710	735760	735708	-1	supercont2.3	L204_01837	734540	736390	None	6737	753	28946	No_constitutive_exon_found_in_species
CAAATAGCAACAGGCTCGGGCGATGATACTGTTCGCATCTGGGATTTGAGAG	734540	734949	734999	734947	-1	supercont2.3	L204_01837	734540	736390	None	6737	753	28946	No_constitutive_exon_found_in_species
GGTAAGTTGATGTGCGGCATTTCAGGTTGGTACATGCTGAGCGTGGGTAGGG	776640	776994	776590	776642	1	supercont2.3	L204_01854	775976	777181	None	6737	753	28946	No_constitutive_exon_found_in_species
GTAGTGTGTCTAGCGACTTGGGACTGGAAACGACTTGATGAGGGTCGTAGAA	788350	788582	788632	788580	-1	supercont2.3	L204_01860	787520	788879	None	6737	753	28946	No_constitutive_exon_found_in_species
ATGGTACGCCTCTATCCCACCATGCAAGTCATCGCTAACAATGAGGGTAGCA	795630	796126	795580	795632	1	supercont2.3	L204_01862	792945	796126	None	6737	753	28946	No_constitutive_exon_found_in_species
TGTTTCTTTCGCACTCTTTGTTCTGTGGTGTTGATGGAGGTGAGGGTTAGGT	796885	797136	797186	797134	-1	supercont2.3	L204_01863	796504	799193	None	6737	753	28946	No_constitutive_exon_found_in_species
CTCGTATGGTCCAAATTGTGAGCAAGAGACAGCCGCTGACAAGGGTATAGCC	799715	800570	799665	799717	1	supercont2.3	L204_01864	799481	800955	None	6737	753	28946	No_constitutive_exon_found_in_species
GACCCATCAGTAAGTCAATTCGATGAGTTGCATCTACTAAAGCAGGGCAGAC	800611	800955	800561	800613	1	supercont2.3	L204_01864	799481	800955	None	6737	753	28946	No_constitutive_exon_found_in_species
GCGTAAGTGTTCTCTGTTAGTTTCTGTTGCTTCATGCTGAAAGGGTATAGTT	838806	839025	838756	838808	1	supercont2.3	L204_01879	838553	839387	None	6737	753	28946	No_constitutive_exon_found_in_species
AAGCTGTCAAAGAAGCTGTATTGGAGGCAGACGCTGATGGAGTGGGAAAGGT	909712	909825	909662	909714	1	supercont2.3	L204_01913	909483	911148	None	6737	753	28946	No_constitutive_exon_found_in_species
GAGTAAGAATTATCCAATCATATGATTCAGTTAATGACATCAGGGAACAGGC	925670	925897	925947	925895	-1	supercont2.3	L204_01921	924998	928044	None	6737	753	28946	No_constitutive_exon_found_in_species
ATGTAAGTTGTCAGCGGCCACTGGTGGATGCTTGGCTGATAGCGGGTTAGAT	932814	932890	932940	932888	-1	supercont2.3	L204_01924	931111	933458	None	6737	753	28946	No_constitutive_exon_found_in_species
GCTGTACGATATTGCCCATTTGATTTTGGTCAACTGCTGATAGGGTGTAGAT	932238	932415	932465	932413	-1	supercont2.3	L204_01924	931111	933458	None	6737	753	28946	No_constitutive_exon_found_in_species
AAGCTGATTTGAATTCGCTCAGATATCAACAAGGTGAGAAGATGGGTTAGCT	951826	951950	951776	951828	1	supercont2.3	L204_01933	951541	953309	None	6737	753	28946	No_constitutive_exon_found_in_species
TGTGAGTACACGACATTTGCACTACAAAATCAGTGTTGACATAGGGTCAGTG	975738	975947	975688	975740	1	supercont2.3	L204_01944	974629	976870	None	6737	753	28946	No_constitutive_exon_found_in_species
AAGATATACAGAGCGAAGGAGGGCATGACTAACCAGGGCGGATGGAATAGGG	1055221	1055308	1055358	1055306	-1	supercont2.3	L204_01976	1053873	1055569	None	6737	753	28946	No_constitutive_exon_found_in_species
GCTTTAAGAGTGAGTGTCACTCGGTCTGACCATGTGCTGACAACGGGTAGCC	1084071	1084083	1084133	1084081	-1	supercont2.3	L204_01992	1084071	1084910	None	6737	753	28946	No_constitutive_exon_found_in_species
AAGAAGTGAGTCTTACAACTCGTTGAGAGACGGGACTGATGAGGGTATAGTT	1096811	1096844	1096761	1096813	1	supercont2.3	L204_01999	1096459	1096844	None	6737	753	28946	No_constitutive_exon_found_in_species
TTAACCTCTTTTGTGCACTACATGTTCAGTCGTTAACCTCGTGGGCGTAGGC	1127700	1127817	1127867	1127815	-1	supercont2.3	L204_02012	1126237	1128407	None	6737	753	28946	No_constitutive_exon_found_in_species
AGTGGTGAATCCTTGACAGAATGTTGCTGAGTTGTTGGGTTAGAGTTAAGCA	1131613	1131647	1131697	1131645	-1	supercont2.3	L204_02014	1130097	1132135	None	6737	753	28946	No_constitutive_exon_found_in_species
TATATGAGTGGAAACTCATGAATTAGTATGTAGGCTAAGAAGCGGGATAGGA	1138705	1139076	1139126	1139074	-1	supercont2.3	L204_02018	1138705	1139779	None	6737	753	28946	No_constitutive_exon_found_in_species
AGGTAGGTAATTCATCCTCTATACATCAGTACTGATTTACACGGGAAAAGGT	1141009	1141176	1141226	1141174	-1	supercont2.3	L204_02019	1140117	1141948	None	6737	753	28946	No_constitutive_exon_found_in_species
TAGACACATACAGTCCATGTATATACTGACCCTTCCGTTTATGGGATTAGAC	1147430	1147562	1147612	1147560	-1	supercont2.3	L204_02021	1143630	1147715	None	6737	753	28946	No_constitutive_exon_found_in_species
ATCGGAAGACGGGTGGAAGGCGCGTCGAGTAGCGCTGACGGTGGGTATAGTC	1156321	1156500	1156271	1156323	1	supercont2.3	L204_02025	1156200	1158979	None	6737	753	28946	No_constitutive_exon_found_in_species
TTTCACTTTGTGTCTGCGTCACTCTTATTACTGTATTCGTATGGGTGTAGCT	1194303	1194412	1194462	1194410	-1	supercont2.3	L204_02042	1193131	1194574	None	6737	753	28946	No_constitutive_exon_found_in_species
ATCATCAGATTTGGACAAGTGTGTAATATTGTATCGCTGTACGGGAGTAGTA	1215217	1215452	1215167	1215219	1	supercont2.3	L204_02054	1215159	1216575	None	6737	753	28946	No_constitutive_exon_found_in_species
CAAGTGTGTGGTGTGCGCCGTTGAAATGAGCCGTGCTGACGGACGGGTAGTG	43866	44088	44138	44086	-1	supercont2.4	L204_02081	42134	44320	None	6737	753	28946	No_constitutive_exon_found_in_species
TAAGCCCAAGTTTTCAAGACAGGAATTTTCACTAATTCGTTGGGATACAGAA	42416	42483	42533	42481	-1	supercont2.4	L204_02081	42134	44320	None	6737	753	28946	No_constitutive_exon_found_in_species
CCAGGTATGTGCTATGCAACAGGCAATAGGCGGTGCTGACGGGAGAGTAGGT	73008	73179	72958	73010	1	supercont2.4	L204_02095	71991	73179	None	6737	753	28946	No_constitutive_exon_found_in_species
TATCATTCAACGGGTCGCTGGTCCATGACTGATGAAAATTGGGAGGATAGAA	147887	147986	148036	147984	-1	supercont2.4	L204_02124	147409	148323	None	6737	753	28946	No_constitutive_exon_found_in_species
GAGTGTAGGTCACAACGGCCAGAGGCGTTGGGCGACTCATGAGGGTGCAGAT	174158	174283	174333	174281	-1	supercont2.4	L204_02137	174008	174953	None	6737	753	28946	No_constitutive_exon_found_in_species
TAGGCTCAGCAAAGTATTTGGTTGAACCAAAAATCCTGATGGGGATATAGAG	191124	191983	192033	191981	-1	supercont2.4	L204_02143	188925	192699	None	6737	753	28946	No_constitutive_exon_found_in_species
TCCATTTGCTTACTGGATAGGTACGAGCAATGGCTGATGTCGGGTAATAGCA	196201	196313	196151	196203	1	supercont2.4	L204_02146	196089	198067	None	6737	753	28946	No_constitutive_exon_found_in_species
GTCAAGGTTTGTCTTACAAAACACCGAATGGCTTGCTGAAATGGGCATAGAT	198966	199377	199427	199375	-1	supercont2.4	L204_02147	198296	200904	None	6737	753	28946	No_constitutive_exon_found_in_species
GCCATTACTTGTACCCGTCACTGTTTGGTTCGCAATTGCCAACTGGGTAGGA	211539	211621	211489	211541	1	supercont2.4	L204_02152	211175	211754	None	6737	753	28946	No_constitutive_exon_found_in_species
AGGAACCTTCATACGGTCATCTAATGGCTAATCCATCTACTGGGTGATAGTG	265209	265372	265422	265370	-1	supercont2.4	L204_02174	264930	265970	None	6737	753	28946	No_constitutive_exon_found_in_species
CGTAAGTAAATCTATCGTACTTGTTACAGAGATGCTAACAGTGGGCATAGAG	267641	267662	267591	267643	1	supercont2.4	L204_02175	266188	269827	None	6737	753	28946	No_constitutive_exon_found_in_species
TCTGCTTTCTCTAGATTCAACCAGAGGCCAGGATTGATCAGGCGGGATAGGG	363522	363604	363654	363602	-1	supercont2.4	L204_02212	363198	363933	None	6737	753	28946	No_constitutive_exon_found_in_species
GAGTTTGACTCTACAAAGGAGGTATCAAAGGCGTCTGACCATGGGAACAGTC	424134	424195	424245	424193	-1	supercont2.4	L204_02236	423070	424574	None	6737	753	28946	No_constitutive_exon_found_in_species
GGTCGGTCAAGGTATCCGCTGCCGTGGTTGGGGTGTTCATGTAGGGATAGGA	442896	443041	442846	442898	1	supercont2.4	L204_02243	442574	446453	None	6737	753	28946	No_constitutive_exon_found_in_species
AATGTATCTTTAATTTGATTCGACAAACAATACTGACTTTTGGGTGAAAGGA	445389	445508	445339	445391	1	supercont2.4	L204_02243	442574	446453	None	6737	753	28946	No_constitutive_exon_found_in_species
AAGTATCGTTTGTTCATTATTAACCAGTCTGACTTGGGATATAGGCTGAGTT	449304	449426	449254	449306	1	supercont2.4	L204_02244	448335	451116	None	6737	753	28946	No_constitutive_exon_found_in_species
TGTGGTGAGTATCTTGAGCTTACAATGTCTGTGTGCTCATGGGAAACCAGTG	456215	458419	456165	456217	1	supercont2.4	L204_02246	454481	459114	None	6737	753	28946	No_constitutive_exon_found_in_species
AAGTGTGTTGGGTAGCCTGCCTGGTGACATTGGTCTGACGATGTGGGTAGGA	480419	480905	480369	480421	1	supercont2.4	L204_02255	480347	483173	None	6737	753	28946	No_constitutive_exon_found_in_species
TGTGATGAATGACAAAAATGGCGTCATGGCTAATCAACCCGTGGGAGTAGAA	521143	521228	521278	521226	-1	supercont2.4	L204_02268	520645	522310	None	6737	753	28946	No_constitutive_exon_found_in_species
AGGTAGGATCAAGACAGCTCCTATTTTGTGGAACTCATCGGGATGTATAGGA	547080	548103	547030	547082	1	supercont2.4	L204_02275	546390	548103	None	6737	753	28946	No_constitutive_exon_found_in_species
TGAGTATAACACTCTAGTTTGACCCTTGAAGCGTTGACAAAGGGTTGCAGGG	588581	588763	588813	588761	-1	supercont2.4	L204_02295	587407	590592	None	6737	753	28946	No_constitutive_exon_found_in_species
CTGTCCTTCTAATAACGCATCTGAGGCTACGTAACTGATGTCGGGAATAGGA	597294	599581	597244	597296	1	supercont2.4	L204_02298	595266	603286	None	6737	753	28946	No_constitutive_exon_found_in_species
GTAAGTCAGACTATTACCCCCATATTGGCAAACTTGACTTGGGATCATAGGG	605120	605330	605380	605328	-1	supercont2.4	L204_02299	603456	611004	None	6737	753	28946	No_constitutive_exon_found_in_species
AAAGATTGCCGGCGGATAGAAGCTGTTGTTTGCTGACTGGGATATGGTAGTG	704118	704200	704068	704120	1	supercont2.4	L204_02336	700492	704200	None	6737	753	28946	No_constitutive_exon_found_in_species
GACTTCCGACTTCACGTTTTGACTTTGAAGACACACCAACGAGGGCACAGTG	727490	727726	727776	727724	-1	supercont2.4	L204_02346	727279	729498	None	6737	753	28946	No_constitutive_exon_found_in_species
AGGAGCAAAGCATAGCAGGCGCGCGCGCTCATGAGCTGACAAGGGAACAGCA	777288	777889	777238	777290	1	supercont2.4	L204_02367	777000	781988	None	6737	753	28946	No_constitutive_exon_found_in_species
GGTCTTTGTGCGTCGGGTTCGGTTCGGGAGACGTGCTGACGAGGGTGTAGGA	812018	812178	811968	812020	1	supercont2.4	L204_02381	811562	812497	None	6737	753	28946	No_constitutive_exon_found_in_species
GAGTCTGGTACGTCGTCGAGGCTTGGCCTGGCTGATGGTTGGTGGGACAGTC	812221	812497	812171	812223	1	supercont2.4	L204_02381	811562	812497	None	6737	753	28946	No_constitutive_exon_found_in_species
GAGTATACACCTCAGTATGTAACATTGCTGGAAAGTCTGTTGGTGGGTAGTG	828887	828966	828837	828889	1	supercont2.4	L204_02388	828631	830424	None	6737	753	28946	No_constitutive_exon_found_in_species
CTGGGTTCGTCAGAGCGGGTGGCTTTCGGATTTAGCTAAATGGGCGACAGGA	829185	829225	829135	829187	1	supercont2.4	L204_02388	828631	830424	None	6737	753	28946	No_constitutive_exon_found_in_species
TATTGTATGTCTCTGAGATACAGTATTGTCCGGATCTTATAATGGGATAGTA	844422	844959	844372	844424	1	supercont2.4	L204_02395	843769	844959	None	6737	753	28946	No_constitutive_exon_found_in_species
CTCTGTTATACAAGAGTGAAATGTAAAGCTCAAGTACGTGTGTGGGATAGCT	860945	861403	861453	861401	-1	supercont2.4	L204_02401	860945	864721	None	6737	753	28946	No_constitutive_exon_found_in_species
AGTGAGTAAATGCATCCTTCTTGCAGACGACTGATAATCGGGTTGAATAGTC	897770	897988	898038	897986	-1	supercont2.4	L204_02416	897770	898556	None	6737	753	28946	No_constitutive_exon_found_in_species
TTATTGTCTCTTGTTAGGAGATAGAATGATGCTCACCAGCTATGGGAAAGCA	907790	908128	908178	908126	-1	supercont2.4	L204_02423	906824	908329	None	6737	753	28946	No_constitutive_exon_found_in_species
GCGTTCATTTATGAATGGGTGATGTCTATTCAGTGCTAAAAAGGGAATAGAT	948043	948532	948582	948530	-1	supercont2.4	L204_02439	947577	949184	None	6737	753	28946	No_constitutive_exon_found_in_species
TATATAGAGATGTAACTTAGACTCTGACGGTGTTGCTGATGGGCTAATAGTC	957353	957501	957303	957355	1	supercont2.4	L204_02442	955640	957697	None	6737	753	28946	No_constitutive_exon_found_in_species
TGACGCTGAGTGTCAATTTGAAGCTCCAGAAAAACTGACAGAGAGGGCAGGA	960964	961157	960914	960966	1	supercont2.4	L204_02444	960720	961537	None	6737	753	28946	No_constitutive_exon_found_in_species
CTCCCCGTCAGTTGAGGTACGCTTCTCTCTCCATCCTGAAAAATGGGCAGTC	961221	961328	961171	961223	1	supercont2.4	L204_02444	960720	961537	None	6737	753	28946	No_constitutive_exon_found_in_species
ACCGAGTTTTCAAAGTAGGTCTGGAGGTCGGATAGCGCTGATGGGTGTAGGG	982268	982337	982387	982335	-1	supercont2.4	L204_02456	980861	982765	None	6737	753	28946	No_constitutive_exon_found_in_species
TATCATGAGTAGGTCGAGACGGCAACACGGCACTTGTTGACGGGTGATAGAC	1019669	1019778	1019619	1019671	1	supercont2.4	L204_02473	1019455	1021416	None	6737	753	28946	No_constitutive_exon_found_in_species
CTTCTGTCAGCTTCAATTATTTGATTCCTTATAGATTTTAGCGCCGGGAGCG	1028485	1028706	1028435	1028487	1	supercont2.4	L204_02476	1027456	1029240	None	6737	753	28946	No_constitutive_exon_found_in_species
AAAAGGTACGTGGGTTTTGTCATAATATAGCGTGGGCTAATGGGTCGAAGCT	1047311	1047655	1047261	1047313	1	supercont2.4	L204_02484	1046863	1048657	None	6737	753	28946	No_constitutive_exon_found_in_species
TCCGCATTTTGTAAACACTAACTATTAATCTTCGCTAATGTGGGGACTAGAC	1057224	1057434	1057484	1057432	-1	supercont2.4	L204_02489	1057224	1057961	None	6737	753	28946	No_constitutive_exon_found_in_species
TCTTCTATTTACTGATGCCGAATCTCAAAGCTAACGGGTTGAGTTAATAGGG	1067112	1067475	1067062	1067114	1	supercont2.4	L204_02493	1064407	1069271	None	6737	753	28946	No_constitutive_exon_found_in_species
CTCTCCAAAAGACTATGGAGTAAAGAGGTTTCTGATGTGGATGGGTGTAGTG	1094955	1095472	1095522	1095470	-1	supercont2.4	L204_02505	1094806	1095771	None	6737	753	28946	No_constitutive_exon_found_in_species
GACGAGGTAAGCTTTGGTTAGGGTGTAGACATGTGACTAAGGGATGATAGAC	6170	6540	6120	6172	1	supercont2.5	L204_02516	4081	7237	None	6737	753	28946	No_constitutive_exon_found_in_species
ACCAAGAGAACAGGTATGTACACCTTTAAGGACTACTGCTGACGGGCCAGGA	63586	63881	63931	63879	-1	supercont2.5	L204_02541	61160	63942	None	6737	753	28946	No_constitutive_exon_found_in_species
AAATGTGAGGCTGTTGTTGTGTTGCCGCGAGTTGTTCTAATAGGGTACAGGT	70526	70727	70476	70528	1	supercont2.5	L204_02546	70144	71397	None	6737	753	28946	No_constitutive_exon_found_in_species
TCACAACACAACGAGATGGGTTCAGTACTGACTTGGGTGGTGGGATCAAGAC	96195	96307	96145	96197	1	supercont2.5	L204_02559	95976	96501	None	6737	753	28946	No_constitutive_exon_found_in_species
TTAGCAGTGAGTAGAACACCTGCTTGGCTGGCGAATGTTGGCGGGTGTAGAG	137237	137329	137379	137327	-1	supercont2.5	L204_02574	136826	137719	None	6737	753	28946	No_constitutive_exon_found_in_species
GTATGCTGGTGATCTTGGATCTTCGTCTATCATGAGCTAACTGGGCAAAGAT	146234	146355	146405	146353	-1	supercont2.5	L204_02578	145487	147181	None	6737	753	28946	No_constitutive_exon_found_in_species
GTATATCGTTATTGGGCAGCTTGGCTGCTAACTTAAATTACTGGGAATAGCC	213702	213904	213652	213704	1	supercont2.5	L204_02602	213625	213904	None	6737	753	28946	No_constitutive_exon_found_in_species
TCCGTATTAATCATGCCCCCCATACCCATGCTCATCCCAGCATTAGGGAGAG	217784	218108	217734	217786	1	supercont2.5	L204_02605	216877	219747	None	6737	753	28946	No_constitutive_exon_found_in_species
CCGAATTTTGTTGCGTGAGTGCGCAGTGGCCGACGGGTGCTAACGGGCAGCT	249748	249803	249853	249801	-1	supercont2.5	L204_02618	247966	251807	None	6737	753	28946	No_constitutive_exon_found_in_species
CGTTCACGAGTGGTTGGGTGTGTGCGGTGCGTGGCGCTGACGGGGTGTAGCG	248208	248284	248334	248282	-1	supercont2.5	L204_02618	247966	251807	None	6737	753	28946	No_constitutive_exon_found_in_species
TCGACGGTGGGTGTGGCGTGTGGGCGTGGTGGTGGTGCTGACGGGGGTAGTG	248067	248164	248214	248162	-1	supercont2.5	L204_02618	247966	251807	None	6737	753	28946	No_constitutive_exon_found_in_species
TCTGCAAGACGTGGGTGTGGGTGTGGCGTGCGGTGACTGACAGTGGGTAGGC	247966	248027	248077	248025	-1	supercont2.5	L204_02618	247966	251807	None	6737	753	28946	No_constitutive_exon_found_in_species
GTAAGTGGAAAAAGACGCCGTCTACGTTTGCTATGCTAACTGGGAACCAGGC	256133	256166	256083	256135	1	supercont2.5	L204_02620	254383	256166	None	6737	753	28946	No_constitutive_exon_found_in_species
TAAGTCATCTATCACGATGCACTTGGTAGTTGCCAACTTGATATGGGTAGGC	315015	315030	315080	315028	-1	supercont2.5	L204_02644	315015	316866	None	6737	753	28946	No_constitutive_exon_found_in_species
TGCGTATGCTGTACTATCCATGTATACAGCTGATTGTGGATGGGCAAAAGTA	324006	324126	324176	324124	-1	supercont2.5	L204_02647	322796	324284	None	6737	753	28946	No_constitutive_exon_found_in_species
TAGGTATAGTTGTGGTAGTGAAGGTCAATATTGACAGAGTCTGGGAGTAGCT	375757	377068	377118	377066	-1	supercont2.5	L204_02670	375757	377485	None	6737	753	28946	No_constitutive_exon_found_in_species
GGTACGTTCTTGAATCGTCAATAGACACAATAACACTGACATCGGGGCAGAC	414177	414643	414127	414179	1	supercont2.5	L204_02688	412685	414643	None	6737	753	28946	No_constitutive_exon_found_in_species
TGATGGTGGGTTTTGTCAATGTGACGAGTGCAAAGGCTAAATGGGCGTAGCC	415627	415800	415850	415798	-1	supercont2.5	L204_02689	414895	416392	None	6737	753	28946	No_constitutive_exon_found_in_species
TGTATTGTGAATTGTGCAGAGCTATGTTTACGGTGTTTTAGTCGGGGAAGCT	419504	419608	419658	419606	-1	supercont2.5	L204_02691	418965	420337	None	6737	753	28946	No_constitutive_exon_found_in_species
GGTGAGTCGTTGGTCGTTTTAGGTTTGAAATGACATTGAGCGGGATGTAGTC	424095	424298	424045	424097	1	supercont2.5	L204_02693	423602	425271	None	6737	753	28946	No_constitutive_exon_found_in_species
TGAGTGGGAGAGGCTGTCTGGCTGCTCTGTGACTGATGATTGAGGGGTAGAT	439427	439610	439660	439608	-1	supercont2.5	L204_02698	435740	439793	None	6737	753	28946	No_constitutive_exon_found_in_species
TGGTCTTGCACTCGTATCCGTGAAACACAAGGAATTGACTATGGGTATAGTT	448863	449055	449105	449053	-1	supercont2.5	L204_02704	448417	450246	None	6737	753	28946	No_constitutive_exon_found_in_species
TGAGTTGTACGACAGCTTTGAAGGTCGCTTACATAACCCTGGGGTCGCAGGT	461659	461792	461842	461790	-1	supercont2.5	L204_02711	461467	461858	None	6737	753	28946	No_constitutive_exon_found_in_species
TCGGGTACGTTTAAGAGCAATAGGAGAGGAGAAGCTGACAATGGGTCAAGTA	462550	462585	462500	462552	1	supercont2.5	L204_02712	462283	464578	None	6737	753	28946	No_constitutive_exon_found_in_species
CTGTGCGTGATTAAGATGTTTCTGATGATATGTGCTGATCAGGGTACCAGTC	467835	467865	467785	467837	1	supercont2.5	L204_02714	467700	470798	None	6737	753	28946	No_constitutive_exon_found_in_species
GTTTCATATCTATGGTTCCCAAACTTTCACCTAATGCTGGGAATGTATAGGC	518769	518937	518719	518771	1	supercont2.5	L204_02733	517641	519157	None	6737	753	28946	No_constitutive_exon_found_in_species
CATTCGAACTTTCCCCGTCACAACGAACATGACCAACTTATTGAGGGTAGTG	565769	566054	565719	565771	1	supercont2.5	L204_02757	563791	566054	None	6737	753	28946	No_constitutive_exon_found_in_species
GTAAGTCAAAAAGCACACGCTTTGAATAATAAGATGACAGGATGGGACAGTA	599054	599275	599325	599273	-1	supercont2.5	L204_02773	598775	603006	None	6737	753	28946	No_constitutive_exon_found_in_species
GGTAAATAACCTCTCATGATTATACGATATAATAGCTGAAAATTGGGTAGTG	670702	671036	671086	671034	-1	supercont2.5	L204_02799	670702	675464	None	6737	753	28946	No_constitutive_exon_found_in_species
GAAATCATCAATGGATACAAGTGAAGCTGATCGAGTTGAACGGGAGATAGGA	684613	684684	684563	684615	1	supercont2.5	L204_02801	684143	685256	None	6737	753	28946	No_constitutive_exon_found_in_species
TCAAGTGTGTAATTTCAAGTCTCTCTTGCAAACGGCTAACAATGGGACAGGA	704689	704734	704639	704691	1	supercont2.5	L204_02810	703228	704734	None	6737	753	28946	No_constitutive_exon_found_in_species
CAAGAGATTCTTACTTTGGGATGACAGTGACGACTGACCAGGGACGGTAGAT	775608	775689	775558	775610	1	supercont2.5	L204_02842	773608	775997	None	6737	753	28946	No_constitutive_exon_found_in_species
TCGAAATGGGAGAACAAGCAGAGGAAGAAGACAGAGAAAAGATATGGGAGAG	783545	783651	783495	783547	1	supercont2.5	L204_02845	781897	784573	None	6737	753	28946	No_constitutive_exon_found_in_species
GTATGTCGACATGGTTCTCAGCAGCAAAAGATACTAAGACAGGGCATTAGAT	790210	790340	790160	790212	1	supercont2.5	L204_02847	789500	792051	None	6737	753	28946	No_constitutive_exon_found_in_species
GAGTTTTACGTAGTCGGTCATTGGACTTTGCAGCTAATCCCGAGGGTCAGCT	790392	790422	790342	790394	1	supercont2.5	L204_02847	789500	792051	None	6737	753	28946	No_constitutive_exon_found_in_species
CGCTTTTATTCTTGTAACATTGAGAAATAAAGTGCTGATAGGGTTAAAAGTG	798725	798825	798875	798823	-1	supercont2.5	L204_02852	798296	800664	None	6737	753	28946	No_constitutive_exon_found_in_species
TATCGATGGCGTGAGCAGTTTTCATGTTGGACAAGCTGAATAGGGCTGAGGA	818295	818577	818245	818297	1	supercont2.5	L204_02861	818189	818577	None	6737	753	28946	No_constitutive_exon_found_in_species
ACAGGTGAGTGTTGGGTTGGGCCGAGGAGTGGTGGTTGACGGTGGGATAGGT	876422	876447	876372	876424	1	supercont2.5	L204_02881	875912	877903	None	6737	753	28946	No_constitutive_exon_found_in_species
TTTTGGTACGCGCGCGGGTTGGGTTCTGGGTCGGTCTGACAGGGTTGTAGGT	881680	881959	881630	881682	1	supercont2.5	L204_02883	881377	883148	None	6737	753	28946	No_constitutive_exon_found_in_species
TTGCATACGTCTTGTGAGCATCATTCGTCTTCTTCAGTGCTAATGGGTAGTG	12829	13115	12779	12831	1	supercont2.6	L204_02916	11537	13250	None	6737	753	28946	No_constitutive_exon_found_in_species
CTTTACATGCGATTCTGGGATTGAAGTGATGCTGATATGTAGGGTGATAGTG	54845	54952	55002	54950	-1	supercont2.6	L204_02929	53582	55166	None	6737	753	28946	No_constitutive_exon_found_in_species
AGGTTGGTTTTGTGTATGAGGCATAGATGATGTGCTAATACAAAGGGTAGAG	60477	61004	61054	61002	-1	supercont2.6	L204_02933	60477	61782	None	6737	753	28946	No_constitutive_exon_found_in_species
TTGTGAGCTGTCTGACCGTATTGTTTGTAATTGCGCTGATAGGGGCTTAGCA	68238	68400	68450	68398	-1	supercont2.6	L204_02939	67961	72995	None	6737	753	28946	No_constitutive_exon_found_in_species
CGTGGAGCTGGCGCGAAAGAGTATCTTGTAAGCTGACCTAGTTGGGATAGGC	80850	80898	80948	80896	-1	supercont2.6	L204_02943	79693	81300	None	6737	753	28946	No_constitutive_exon_found_in_species
ATAGGTTGTCAGGGTCTGTACTGACATACTATATAGGGCTGGAATGTCAGGT	96458	96525	96575	96523	-1	supercont2.6	L204_02950	94717	99857	None	6737	753	28946	No_constitutive_exon_found_in_species
GGTAAGTTGAAGAGTTTTTACTTGTATCATGTGCTGACTTTGAAGGGCAGTT	102662	102766	102612	102664	1	supercont2.6	L204_02952	101347	104380	None	6737	753	28946	No_constitutive_exon_found_in_species
GTGAGTTTATCTAAGTTCCTTCTGCCAGTTAAACTGATCAGGGGATTGAGAT	103366	103591	103316	103368	1	supercont2.6	L204_02952	101347	104380	None	6737	753	28946	No_constitutive_exon_found_in_species
AATTGATGGTTATGCCACACGTACAAATGGCTGACCGGGTTATACGAAAGGC	114810	115361	114760	114812	1	supercont2.6	L204_02959	114413	115795	None	6737	753	28946	No_constitutive_exon_found_in_species
TCTTTCTACACATCCACTGATATCATGTTTCCAGGTGCTGGGTGAGACAGGA	146165	146297	146347	146295	-1	supercont2.6	L204_02974	145827	148179	None	6737	753	28946	No_constitutive_exon_found_in_species
ACGTTCACAATTTCATCTTTTGAAGCGCATGTGCTCATTTTGAGGGGCAGAG	180706	181008	181058	181006	-1	supercont2.6	L204_02991	180196	183071	None	6737	753	28946	No_constitutive_exon_found_in_species
AAGTTGTTCTGTGTGTTTGTGAAGCCGATGGCGCTAACTACGGGCTGAAGCC	205315	205493	205265	205317	1	supercont2.6	L204_03004	205052	206119	None	6737	753	28946	No_constitutive_exon_found_in_species
GTGGAAGTGCGATGGTGAGTGGTCCGTGCGGAACGAGGCTGACGGGACAGGT	209807	209932	209757	209809	1	supercont2.6	L204_03006	209481	210892	None	6737	753	28946	No_constitutive_exon_found_in_species
TGTAGAGACAAGATGAGCGGTCGTGTTGAGCGAGTCTGATCTGGGAATAGAC	240393	240453	240343	240395	1	supercont2.6	L204_03021	240170	240453	None	6737	753	28946	No_constitutive_exon_found_in_species
GTGAGGATCACGCCACCTTGAGCATGAAAGCAATACTGAATGGGAGGTAGTT	263295	263394	263444	263392	-1	supercont2.6	L204_03031	262476	263616	None	6737	753	28946	No_constitutive_exon_found_in_species
TTGGGCAGCGTGCCACTAGTTGATGTCGATATGGGCTGATTCAGGGATAGCC	271037	271380	270987	271039	1	supercont2.6	L204_03035	270401	274511	None	6737	753	28946	No_constitutive_exon_found_in_species
ATCCTTGCTGTTGAGACCTGTTCTCATGGATAGCTGGGTTGGAATGGTAGGG	285377	285402	285452	285400	-1	supercont2.6	L204_03040	282896	285675	None	6737	753	28946	No_constitutive_exon_found_in_species
ATGATCAGAGGGTAAGTTGTGCCGAGCGGAATCGGGCTTACAATGGGCAGAC	301426	301607	301376	301428	1	supercont2.6	L204_03049	300537	302097	None	6737	753	28946	No_constitutive_exon_found_in_species
TTGTGGGTCTCCTCAAAAGAATCCAAAGATGGTGCTGACCTGGGCGATAGGA	313590	313663	313540	313592	1	supercont2.6	L204_03052	308551	313996	None	6737	753	28946	No_constitutive_exon_found_in_species
TGACAAAAATGAGAAAAAGAACGAGTCATCTATCAGAGGGGATAGTGAAGGC	442328	442474	442524	442472	-1	supercont2.6	L204_03115	441224	443489	None	6737	753	28946	No_constitutive_exon_found_in_species
TCAGTGGTTTTGTTCTTTGTTGAGAGACTTTGATAACAATGTGTGGGTAGGA	449107	449248	449057	449109	1	supercont2.6	L204_03118	448824	449248	None	6737	753	28946	No_constitutive_exon_found_in_species
ATGGGTAGGTGTCGGCGATGGAGAGGGATGCGGTCTGACGGTAGGGTTAGCG	457698	457774	457824	457772	-1	supercont2.6	L204_03123	457553	458516	None	6737	753	28946	No_constitutive_exon_found_in_species
ATAGTGAGGACTGGCGGGTGTCGTGTCCGGACATGCTGACCGTGGGACAGTT	459214	459441	459491	459439	-1	supercont2.6	L204_03124	458761	460047	None	6737	753	28946	No_constitutive_exon_found_in_species
TGGGAGTAAGTCGAATGGATGCGGAATGGTGGATGACTCATGTGGGACAGTG	466487	466523	466437	466489	1	supercont2.6	L204_03129	466098	467624	None	6737	753	28946	No_constitutive_exon_found_in_species
AGTAAACAGCAAAAGTTGAGATGGATTGGAAGCTCAGCCACGATGGGTAGAT	477453	477602	477403	477455	1	supercont2.6	L204_03131	476715	479224	None	6737	753	28946	No_constitutive_exon_found_in_species
GTAAGTTTCCTACTTTCTTTATCTTTTGACCGTTTTTGACTACGGGTAAGCC	478002	478115	477952	478004	1	supercont2.6	L204_03131	476715	479224	None	6737	753	28946	No_constitutive_exon_found_in_species
TGTATGACAACTTTGGGTATGGCGAGCTGTCTGACACTGCCTGGGAATAGAT	489947	490380	490430	490378	-1	supercont2.6	L204_03135	488757	490668	None	6737	753	28946	No_constitutive_exon_found_in_species
TTGTATATGAAAGATCAATGAGCAAAAGACTAACATTTATTGGGAAAAAGAC	495771	495864	495721	495773	1	supercont2.6	L204_03137	492740	496025	None	6737	753	28946	No_constitutive_exon_found_in_species
TAAAGTGAGTTTTCCGTGTTGCGAAAGGAGCTTGACTGATAGGGTAAAAGTA	505090	505594	505644	505592	-1	supercont2.6	L204_03141	505090	507392	None	6737	753	28946	No_constitutive_exon_found_in_species
AGTTGTGAACGAACTTGAAGACTAGTGATGGTACTGATAACGGGATATAGCC	516530	516572	516480	516532	1	supercont2.6	L204_03146	516348	516572	None	6737	753	28946	No_constitutive_exon_found_in_species
TCGAGAGAAGGTGGGTTGTGTAGAGACATGCATGTACTGACGGGGTGTAGAA	532374	533069	533119	533067	-1	supercont2.6	L204_03151	530045	533615	None	6737	753	28946	No_constitutive_exon_found_in_species
CGCTTCATTCGTTCATAACCTGATAATCCAAACACTGATGGGCATGGGAGCA	587277	587432	587482	587430	-1	supercont2.6	L204_03170	585631	588156	None	6737	753	28946	No_constitutive_exon_found_in_species
TTGGATTACATTCAAGGTAAATAGGAAAACAGCTTGACAAAAGGGCATAGCA	592314	592380	592430	592378	-1	supercont2.6	L204_03172	589070	592692	None	6737	753	28946	No_constitutive_exon_found_in_species
CTAATCTCTTGCCGGCGCCAGCAAAAGCCGTGCTGAGTGGGAGCACCAAGTG	603263	603296	603346	603294	-1	supercont2.6	L204_03178	602035	603552	None	6737	753	28946	No_constitutive_exon_found_in_species
GAAGTACTTTTCTGAACATACTCGCAAGGGATAAGCTGACATGGGTCAAGAT	650842	651202	651252	651200	-1	supercont2.6	L204_03198	650842	652039	None	6737	753	28946	No_constitutive_exon_found_in_species
AGTCAGTCGTAGCAGTTGCGAAGAGAATGGAGCTGATAATACTGGGATAGGA	693534	693626	693676	693624	-1	supercont2.6	L204_03216	691651	693738	None	6737	753	28946	No_constitutive_exon_found_in_species
AATGCCGTGTTTGGCGAACAGAGCCTGCCGAGGGGAAGCAAGTGGGCGAGCT	696733	697125	696683	696735	1	supercont2.6	L204_03217	695512	697371	None	6737	753	28946	No_constitutive_exon_found_in_species
CCCTCTTACCCATTCCAAGAACAACAGCCAGCTAATATGACCGGGGGTAGGT	703595	704154	704204	704152	-1	supercont2.6	L204_03220	703595	704625	None	6737	753	28946	No_constitutive_exon_found_in_species
TAGGTGCTCTCGCGAGACGGTGGCAAATAGGTGTTGAGTGATGCGGGCAGAC	705968	706150	705918	705970	1	supercont2.6	L204_03221	705816	707805	None	6737	753	28946	No_constitutive_exon_found_in_species
TTGTGTTGAAGGGTGAGTCTTGAGGATGTGTTGAGTGCTGATGGGTGCAGCG	713402	713458	713352	713404	1	supercont2.6	L204_03223	709795	713458	None	6737	753	28946	No_constitutive_exon_found_in_species
ATCTCTTTGGTGTTAAGGAAACACGCGTGAACTGACAAAAGGGTGGGAAGTT	726991	727062	726941	726993	1	supercont2.6	L204_03229	726523	728086	None	6737	753	28946	No_constitutive_exon_found_in_species
ATCGCATGAATGGTGAGTCCGTCGCTCTCGCTCTCACTGACGGGGTGTAGGT	729460	729678	729728	729676	-1	supercont2.6	L204_03230	728361	730116	None	6737	753	28946	No_constitutive_exon_found_in_species
CGAGGTAGCTAATCTCTTTGGACGGCTGGCTATTCTCTAATAGGGTGTAGAC	750516	750739	750466	750518	1	supercont2.6	L204_03242	750371	753184	None	6737	753	28946	No_constitutive_exon_found_in_species
GAAGCATAGTGGATAACAATCCTGTGATTTTGCTAACAAGGTGGGGTTAGTA	775793	776228	775743	775795	1	supercont2.6	L204_03254	773663	777724	None	6737	753	28946	No_constitutive_exon_found_in_species
GCAAAGGTGATATCAGCATGTTTTTATGTACATCGCTAATGTTGGGACAGGT	781512	781828	781462	781514	1	supercont2.6	L204_03255	780925	782063	None	6737	753	28946	No_constitutive_exon_found_in_species
GTGCGCTTTCCTTTTCTATGTTGTGATAGCAACTGATGGCATGGGATTAGAT	809002	809184	809234	809182	-1	supercont2.6	L204_03269	807326	810371	None	6737	753	28946	No_constitutive_exon_found_in_species
GTATGTACTCTCACGAAAATACATAATCGACAAAGTTGATGAGGGTCTAGTT	845782	846038	845732	845784	1	supercont2.6	L204_03283	843276	847479	None	6737	753	28946	No_constitutive_exon_found_in_species
GAAGTGAGTTGCTTTCTCTCTTTGAAGGCTGTATCTAATAGATGGGATAGCA	847242	847479	847192	847244	1	supercont2.6	L204_03283	843276	847479	None	6737	753	28946	No_constitutive_exon_found_in_species
GGAAATGGTGAGTGGATGCGTTGGGCGAGAGTGTGTGCTGATGGGCGCAGCT	853155	853233	853105	853157	1	supercont2.6	L204_03286	852422	853736	None	6737	753	28946	No_constitutive_exon_found_in_species
AATGATTGTAGGTTGGCAAGGCGACGTATATATGGCTGACGGGTGGGTAGAA	853276	853448	853226	853278	1	supercont2.6	L204_03286	852422	853736	None	6737	753	28946	No_constitutive_exon_found_in_species
GGATGGCGAGCCAAACGTAGCACCAAAAGACATGACTGACGGGGCCGTAGCG	856652	856723	856602	856654	1	supercont2.6	L204_03288	855901	857198	None	6737	753	28946	No_constitutive_exon_found_in_species
GTTGGTCCTGTTCCTTGTATGTTTTGTAAATCGCTTATGCTGTGGGACAGAC	10158	10731	10108	10160	1	supercont2.7	L204_03301	9689	10731	None	6737	753	28946	No_constitutive_exon_found_in_species
TGGTTAGTGTATTTGTCTGCGGTACGAGTCGTATCTGACAAGGGCTATAGTA	21338	21662	21288	21340	1	supercont2.7	L204_03306	20875	24475	None	6737	753	28946	No_constitutive_exon_found_in_species
AGGCGGGTAGGTACATGGGCTTCAATTTATACAAGCTGATGTGGGGTTAGTT	40319	40374	40269	40321	1	supercont2.7	L204_03312	39777	40765	None	6737	753	28946	No_constitutive_exon_found_in_species
ATTACGTAGGTTCTTGGTGAGAGAGGAAATGTCGGCTGACGGGTATGTAGGT	65005	65222	64955	65007	1	supercont2.7	L204_03324	64519	65222	None	6737	753	28946	No_constitutive_exon_found_in_species
CCCCTGTATGTTGCCACTCCCATCGGTCAACAATTGCTAACTGGGGACAGGT	78154	78200	78104	78156	1	supercont2.7	L204_03328	77996	79667	None	6737	753	28946	No_constitutive_exon_found_in_species
GTTAGTGTAACCAAGAGGTGTACAATGAGAGAAAGCTTAATGGGACGCAGAG	78250	78309	78200	78252	1	supercont2.7	L204_03328	77996	79667	None	6737	753	28946	No_constitutive_exon_found_in_species
TATGTTTCTATGTGACCAGTTGATATTTCTCTGAATTCTGCATCAGGGAGAA	78356	78423	78306	78358	1	supercont2.7	L204_03328	77996	79667	None	6737	753	28946	No_constitutive_exon_found_in_species
GGTAAGAGATTGCTTGTATGTTGCTGCTGTAAAGCTAATCATATGGGCAGGC	100083	100444	100033	100085	1	supercont2.7	L204_03337	99730	102393	None	6737	753	28946	No_constitutive_exon_found_in_species
TATCGCTGTGGTGGGTGCTGTGGACCGGTTTGAGCTGATCGGTGGGTCAGTT	129932	130019	129882	129934	1	supercont2.7	L204_03348	129585	131049	None	6737	753	28946	No_constitutive_exon_found_in_species
GGCATCATCTATGTAGGTGTAGGGAGAGTATGGCTCGACTGACGGGTTAGGT	130057	130282	130007	130059	1	supercont2.7	L204_03348	129585	131049	None	6737	753	28946	No_constitutive_exon_found_in_species
GTATACCTATTTTTTTGGACATCGAATCATGAATAACGTATAGGGTACAGAA	174108	174260	174058	174110	1	supercont2.7	L204_03366	173558	175521	None	6737	753	28946	No_constitutive_exon_found_in_species
GTGGCCCTTGAGGTGAGGTGATTCGGCTGGATGTGGCTGACAGGGTGTAGGC	218365	218525	218315	218367	1	supercont2.7	L204_03384	218030	218900	None	6737	753	28946	No_constitutive_exon_found_in_species
TGAGTGGATGCGTTGAGCTGGACGACAGTGCTGATGGATTGTGGGAATAGTA	241632	241660	241582	241634	1	supercont2.7	L204_03394	241403	241744	None	6737	753	28946	No_constitutive_exon_found_in_species
GAGTCGAAACTGTGATGGTAACAAACATGACAATCTGACTGGGAGTTAAGTG	260893	260998	261048	260996	-1	supercont2.7	L204_03401	260179	266413	None	6737	753	28946	No_constitutive_exon_found_in_species
CCTTTATCACTTTTCTATCGCTCGATAGACACGCTGAACGGGTGACATAGTC	275663	275958	276008	275956	-1	supercont2.7	L204_03405	275467	276810	None	6737	753	28946	No_constitutive_exon_found_in_species
TTTCAATTCAAGTCGTTGAACGGTGGCTAATCCGCCCGTTTGGGAAATAGCA	295668	295836	295618	295670	1	supercont2.7	L204_03411	294395	295836	None	6737	753	28946	No_constitutive_exon_found_in_species
AGGTGAGTGTTGTAGTTGTTTCGAGTGCATGGCTAATAACTGGGTGATAGCA	330265	330395	330215	330267	1	supercont2.7	L204_03428	329449	331945	None	6737	753	28946	No_constitutive_exon_found_in_species
AGAGACAATGAGTGAGGATTGAATGTGTCGAGTTGACAGCGTCGGGATAGAT	339394	339458	339344	339396	1	supercont2.7	L204_03434	339109	341097	None	6737	753	28946	No_constitutive_exon_found_in_species
AGCATCTCAACTCCCTTTCGCTGATAACTTGTAGCTTGAGAAGGGTTCAGCG	369690	371702	369640	369692	1	supercont2.7	L204_03442	368109	373342	None	6737	753	28946	No_constitutive_exon_found_in_species
AGGTCTGTGCGTTGTCGGCGTTGATCTGCAGCGTTGTGGTATTGGGTAAGCC	405750	405866	405700	405752	1	supercont2.7	L204_03457	405527	406016	None	6737	753	28946	No_constitutive_exon_found_in_species
GTCATCTCGTCCGCAATGTGTCTTTTGTGCTGATGATCTTTGATGGGCAGAC	413374	413451	413324	413376	1	supercont2.7	L204_03460	413210	414999	None	6737	753	28946	No_constitutive_exon_found_in_species
GGTATGTGGTCTGCCATCTGGCATTGAATGTTGTGCTGATATGGGGAAAGCA	420167	420480	420117	420169	1	supercont2.7	L204_03462	419435	421260	None	6737	753	28946	No_constitutive_exon_found_in_species
CTTGGAGGTTAGTTGACGGTCTTGTCGGTGGCTTTGTTAACGGCGGGTAGGT	439802	439902	439952	439900	-1	supercont2.7	L204_03473	437782	440211	None	6737	753	28946	No_constitutive_exon_found_in_species
CTTGGCGTTGGGTGAGTGACAGGCCTGTGGTACGCGGACTGACGGGTCAGTT	459131	459657	459081	459133	1	supercont2.7	L204_03481	458568	460003	None	6737	753	28946	No_constitutive_exon_found_in_species
TAAGGAAAGACATGCCAGAAAAGGAAACAAAGTAGTCAGCAGGGTGGAAGGC	464593	464820	464543	464595	1	supercont2.7	L204_03484	463310	466870	None	6737	753	28946	No_constitutive_exon_found_in_species
GTAAGCGCGAACATAGCTTGACAATTAATTCTATGGCCTAATGGGTATAGTG	490672	490777	490827	490775	-1	supercont2.7	L204_03495	488937	493720	None	6737	753	28946	No_constitutive_exon_found_in_species
ATGTGAGTTATGTACTTTGCAAAGTGAATGCTTTACTAAACTGGGGATAGGC	516073	516171	516221	516169	-1	supercont2.7	L204_03502	515274	520955	None	6737	753	28946	No_constitutive_exon_found_in_species
CTTTTTACATCTGAAATGCATCATTATCTGATGATATACAAAGAGGGAAGAA	515739	515852	515902	515850	-1	supercont2.7	L204_03502	515274	520955	None	6737	753	28946	No_constitutive_exon_found_in_species
TGGTGAAGTTATTTCGAGAACAGGAATAACTGACGGACGATATGGGATAGAG	523877	523959	524009	523957	-1	supercont2.7	L204_03504	522147	526334	None	6737	753	28946	No_constitutive_exon_found_in_species
AAGGTTTGTCTTAGTTTGAAGTGCGGTTTTGGCCGCTGACGGGCTAGTAGGC	535337	536735	536785	536733	-1	supercont2.7	L204_03508	533608	537630	None	6737	753	28946	No_constitutive_exon_found_in_species
CAGATGAGCTGAATCTGGGTTGACGTGGGATAAACGGAATGTGACGGGAGAT	554176	554192	554242	554190	-1	supercont2.7	L204_03518	552484	554315	None	6737	753	28946	No_constitutive_exon_found_in_species
ACAAGGTATACTCCAGTTTATTTTCTGAGTCACGTCTGACAATTGGGTAGAT	566338	567100	566288	566340	1	supercont2.7	L204_03522	565879	567554	None	6737	753	28946	No_constitutive_exon_found_in_species
TGTCGTGAGTCGTTCTTTTTATATAGTGATCGATTCTGACTGGGAATCAGGA	567909	568035	567859	567911	1	supercont2.7	L204_03523	567858	571566	None	6737	753	28946	No_constitutive_exon_found_in_species
GTATGTTCTCTGTCACATCCAAGCTCTGATCCAAAGCTAATTGGGACAAGAA	596011	596118	596168	596116	-1	supercont2.7	L204_03534	593084	596307	None	6737	753	28946	No_constitutive_exon_found_in_species
AAGTGAGTTTTGATCACTCTTAGATAGAATATCTTATTGACAGGGAGTAGTA	614382	615386	614332	614384	1	supercont2.7	L204_03542	614122	615511	None	6737	753	28946	No_constitutive_exon_found_in_species
AGTGTGAGTGGTAGTGTCAGCTGCATTGTATCTTGGCTGATGGGACATAGTG	621766	621951	621716	621768	1	supercont2.7	L204_03545	621658	622166	None	6737	753	28946	No_constitutive_exon_found_in_species
CTGGTATGTTGACAATATAATGAGGGACTGTGACTCACGACGAGGGATAGGA	623766	623999	623716	623768	1	supercont2.7	L204_03546	622481	624755	None	6737	753	28946	No_constitutive_exon_found_in_species
GTCTAACTTACCGGTTTGTCAAGTAAACACTGAATGATTTGGGTGAAAAGGA	625766	625812	625716	625768	1	supercont2.7	L204_03547	625682	628051	None	6737	753	28946	No_constitutive_exon_found_in_species
AGAGGTAAATTTCGTGTTTTGGTGCTATACTGAGAATTGACAGGGCATAGGC	626835	627484	626785	626837	1	supercont2.7	L204_03547	625682	628051	None	6737	753	28946	No_constitutive_exon_found_in_species
TGAGTTGTATCGTAGGTTTCTTCGCTTCTCGCTAATGGGAATGAGACTAGGC	629921	630049	630099	630047	-1	supercont2.7	L204_03548	628386	631502	None	6737	753	28946	No_constitutive_exon_found_in_species
GTAGGTCTGCAGTCAAATTGATTATCAAGTGGCTAAGGGGAAGTACATAGGA	642528	643289	642478	642530	1	supercont2.7	L204_03551	640567	647730	None	6737	753	28946	No_constitutive_exon_found_in_species
AATCAGGTATGTTTTGTTTTTGAATATGAGCAAGTTTGACTGGGGTGTAGCG	645718	645964	645668	645720	1	supercont2.7	L204_03551	640567	647730	None	6737	753	28946	No_constitutive_exon_found_in_species
TTGTTTGTTCTACCTTTTCATCTTTATTGCATAAACTGACTTGGGATAAGAT	662837	662978	663028	662976	-1	supercont2.7	L204_03560	661376	663607	None	6737	753	28946	No_constitutive_exon_found_in_species
TAAGGCTTTTTTTTTCAATAGGATAACGACAACACTGATGGGACACACAGGT	733721	733850	733900	733848	-1	supercont2.7	L204_03589	731071	734785	None	6737	753	28946	No_constitutive_exon_found_in_species
TTCGTATGTTTATGCTTCTGCTTGGAGCGCAGTGACTGATAGATGGGCAGAG	744449	745328	744399	744451	1	supercont2.7	L204_03593	743668	747666	None	6737	753	28946	No_constitutive_exon_found_in_species
GGGTATGTGTCTGCGAGGATGAAGGGTGTATGTCTGATGGGATGGCGAAGCC	765063	765150	765013	765065	1	supercont2.7	L204_03602	764808	766119	None	6737	753	28946	No_constitutive_exon_found_in_species
CCTCTTCTTGCTGCTTTGCAGTATGCCAATACTGATTTGGGGAATGGTAGGA	780668	780840	780618	780670	1	supercont2.7	L204_03610	779904	783871	None	6737	753	28946	No_constitutive_exon_found_in_species
TCACGTTCACTACGTATTTGCAATGGCTAATTGGGATTCCCAGGGACAAGCC	782935	783019	782885	782937	1	supercont2.7	L204_03610	779904	783871	None	6737	753	28946	No_constitutive_exon_found_in_species
CAATTATACACCCTAGCCATGTAGGTACCACTGTTGGGAACGAAAGCTAGCC	788516	789026	788466	788518	1	supercont2.7	L204_03613	788402	789026	None	6737	753	28946	No_constitutive_exon_found_in_species
TTGCGTGCTCGTCGATGGGTTCGTCGGTGGGCTAGGCTGACGGCGGGCAGCT	797908	798200	798250	798198	-1	supercont2.7	L204_03617	796432	798353	None	6737	753	28946	No_constitutive_exon_found_in_species
CTGAATACCCCAAACTCATTTTAATATCACTTCCCTCGGGATGTACAAAGGC	23155	23354	23105	23157	1	supercont2.8	L204_03634	22985	23994	None	6737	753	28946	No_constitutive_exon_found_in_species
GCCTGGACTCATGGTTATTGCAAAGATTCTGTGACTCATGTGGGGCATAGCT	67414	67465	67364	67416	1	supercont2.8	L204_03653	67133	68179	None	6737	753	28946	No_constitutive_exon_found_in_species
TATAGACGTATCGCAAGGAAAACTGTAGCTAACTCGATTGGGATGGGTAGAA	94991	95048	95098	95046	-1	supercont2.8	L204_03665	94867	95362	None	6737	753	28946	No_constitutive_exon_found_in_species
AGTACGTATTACACCGGCTCTTCTTATATTATCTGACCTCCAGGGTGTAGAC	182653	183134	182603	182655	1	supercont2.8	L204_03701	181583	183134	None	6737	753	28946	No_constitutive_exon_found_in_species
GGTGGGTTGAGAGGTGCATGGCTGAGTATCAAAGGCGCTGACGGGTATAGGG	269933	270071	269883	269935	1	supercont2.8	L204_03739	268762	270071	None	6737	753	28946	No_constitutive_exon_found_in_species
GATGACAAGAGAGAACTAATCAAGTCTGGACAAGTAGAAGGGTATTGAAGAC	275404	275644	275354	275406	1	supercont2.8	L204_03741	272299	275861	None	6737	753	28946	No_constitutive_exon_found_in_species
ATGTATGTGCTGTCTGCCGTTCAGCCCCCTGGCTGAACCGGTATGGGAAGAT	321108	321291	321058	321110	1	supercont2.8	L204_03757	320895	321821	None	6737	753	28946	No_constitutive_exon_found_in_species
TCAAGGTGCGTCGTGCTATACAAATTTTGGTAGAGCTAACGCGGGACTAGAG	449515	449540	449465	449517	1	supercont2.8	L204_03812	448721	450044	None	6737	753	28946	No_constitutive_exon_found_in_species
TGTACGCATAAAAGGTTTCAAAAATAAAAATAGAAATACCCGTAGGGTAGAC	480243	480405	480455	480403	-1	supercont2.8	L204_03823	480243	481502	None	6737	753	28946	No_constitutive_exon_found_in_species
GGGATACTGTAAGCATTTGTTTTCCAGTGGCTTGTGCTCATGGGAAATAGGC	487893	489291	489341	489289	-1	supercont2.8	L204_03827	487893	489716	None	6737	753	28946	No_constitutive_exon_found_in_species
AGGTATGCACCTCTCCCTGTTTGGACATGACTGTGTTAACGGGATGAAAGAG	534777	535323	534727	534779	1	supercont2.8	L204_03847	533985	535323	None	6737	753	28946	No_constitutive_exon_found_in_species
CGTAAGTTGCCTTTTCTGTCGACGCACAAAACACTAAATTCACGGGGCAGAA	578793	579031	578743	578795	1	supercont2.8	L204_03867	578388	579666	None	6737	753	28946	No_constitutive_exon_found_in_species
TGGGTATGCCTTACAACAAGTGTTGGATGAAAGCTGATGTGGGCGTATAGTT	595127	595435	595077	595129	1	supercont2.8	L204_03874	594834	598728	None	6737	753	28946	No_constitutive_exon_found_in_species
TTGATGTGAGCTTTTTCTCTATCTATCTTCCCACTGCTAAATACGGGCAGAT	607586	608181	607536	607588	1	supercont2.8	L204_03878	606394	608181	None	6737	753	28946	No_constitutive_exon_found_in_species
AAGTCTATCTTAGAATGAGTCATATACATTGAGCTGACGTTTAGGGGCAGCT	612621	612813	612571	612623	1	supercont2.8	L204_03880	610147	612813	None	6737	753	28946	No_constitutive_exon_found_in_species
GATGGTAAGGGATAAACCAAGAGGTACAAACATGGTTAATGGGCGGGCAGTG	666147	666228	666097	666149	1	supercont2.8	L204_03900	665577	668772	None	6737	753	28946	No_constitutive_exon_found_in_species
ACCATAGCCAGTGCATGGCGTGGGATAGAACTGATCTATTGGATGGGTAGTT	672308	672396	672446	672394	-1	supercont2.8	L204_03902	671174	672499	None	6737	753	28946	No_constitutive_exon_found_in_species
ATGGCACGATGACCTGAACGGGGTGAGTTGACGGTCTCCTTTGTGGGAAGAA	674237	675308	675358	675306	-1	supercont2.8	L204_03903	672832	675612	None	6737	753	28946	No_constitutive_exon_found_in_species
GAACATCCCAATTGTGACACCGTTGGGGTGGATATATAGGTAGGGGGTAGGC	16276	16597	16226	16278	1	supercont2.9	L204_03920	15702	16828	None	6737	753	28946	No_constitutive_exon_found_in_species
TGAAAGTGACCCCGTCCTATCCAAACGGCAGGTTGAGGGAATTGCAGAAGAA	57698	58106	58156	58104	-1	supercont2.9	L204_03938	56600	59258	None	6737	753	28946	No_constitutive_exon_found_in_species
CAAGGTACGATCTATATATATCCTCCCCACAACGACTGACGGGATGGTAGTC	74032	74781	73982	74034	1	supercont2.9	L204_03943	72568	74781	None	6737	753	28946	No_constitutive_exon_found_in_species
AGTATAGAGCAAGAATTGGGATGGATTGAAAGCTCAGCCGCGATGGGTAGAT	77458	77607	77657	77605	-1	supercont2.9	L204_03945	75838	78550	None	6737	753	28946	No_constitutive_exon_found_in_species
GTCAGTGTCTTACTTTCTCTATCGCTTAACCCCATTTGACTATGGGTAAGCC	76945	77058	77108	77056	-1	supercont2.9	L204_03945	75838	78550	None	6737	753	28946	No_constitutive_exon_found_in_species
GCAAGTCAACATGAACACTACAGCTTCAGATATCAGGGAAATGGAAGCAGAG	84190	84558	84140	84192	1	supercont2.9	L204_03948	83316	85175	None	6737	753	28946	No_constitutive_exon_found_in_species
GATTGTTGATGTCAGATCAAGCCATCGCTGACAATTTTATATGGGACCAGTC	89912	90011	90061	90009	-1	supercont2.9	L204_03950	88939	90722	None	6737	753	28946	No_constitutive_exon_found_in_species
TGGACTCAGATATTCCCACGGGCAATACTAACATGAAATCAATTGGGCAGAC	102537	102631	102681	102629	-1	supercont2.9	L204_03956	101058	103034	None	6737	753	28946	No_constitutive_exon_found_in_species
GTAAGTCTCTCATCTTATTTTCGAGGTGATATATGTTTAACGGGGAATAGAT	104546	104579	104629	104577	-1	supercont2.9	L204_03957	103342	107186	None	6737	753	28946	No_constitutive_exon_found_in_species
TTCTCGCCCCTAGCAAAGCATTACCGTTGTGAATGCTGACAATGGGCAAGAT	199335	199710	199285	199337	1	supercont2.9	L204_03997	198540	199710	None	6737	753	28946	No_constitutive_exon_found_in_species
CTACAAGCCAAAGGTCAAACAATCGATTCATCTAGCTGACAACGGGGTAGGT	210010	210053	210103	210051	-1	supercont2.9	L204_04003	209366	210307	None	6737	753	28946	No_constitutive_exon_found_in_species
GTGAGTTTGCCTTCTCAACGTATGGTTCACAAAATTGATAAAGGGCTTAGCG	235305	235747	235797	235745	-1	supercont2.9	L204_04014	234393	237168	None	6737	753	28946	No_constitutive_exon_found_in_species
GTCCTCTTGTTGGGAATCTGGTACCGCCTTGGTAGCTGACGGGAGGTTAGGA	241290	241321	241371	241319	-1	supercont2.9	L204_04016	240556	241556	None	6737	753	28946	No_constitutive_exon_found_in_species
CAGGGTAGGTGTAAAAGGTCAACAACGGCAAGTGAACTGAGGGTGAAAAGGT	248629	248695	248745	248693	-1	supercont2.9	L204_04019	246627	249130	None	6737	753	28946	No_constitutive_exon_found_in_species
GATGTATGTACTATCTCATTCTACAAGTATTTGACTAACAGAGGGAACAGGC	300820	300887	300770	300822	1	supercont2.9	L204_04039	300032	302298	None	6737	753	28946	No_constitutive_exon_found_in_species
TGGTCAGCAAAATGTTACTATGGCACAATCTATAGCTGACTTTGGGGAAGTC	319182	319261	319311	319259	-1	supercont2.9	L204_04045	317897	320656	None	6737	753	28946	No_constitutive_exon_found_in_species
GTAGGCTCGACAGCACACTTACCAATTCGACTGATACTGAGATGGGGTAGAT	365095	365170	365220	365168	-1	supercont2.9	L204_04062	362343	365301	None	6737	753	28946	No_constitutive_exon_found_in_species
TGGTATGTATAGCCATCTATTTCGCACTGCCACGTCTTACGGGTTGATAGGT	371448	371598	371398	371450	1	supercont2.9	L204_04066	371009	372901	None	6737	753	28946	No_constitutive_exon_found_in_species
TTGTCAGGCTTTTTAGCTCAGAGAATCAGGCTGATGGGTAGGGGAATCAGTC	372753	372813	372703	372755	1	supercont2.9	L204_04066	371009	372901	None	6737	753	28946	No_constitutive_exon_found_in_species
CTCTGAGTTGGTCGAGCCGCTTCCAACCAAGTCCCGGATAGGGTTGGCAGTG	374767	376789	376839	376787	-1	supercont2.9	L204_04067	373115	377275	None	6737	753	28946	No_constitutive_exon_found_in_species
TAAGGTGTGTTGGGAGAGACATGACGGACGAATTGTTGAGACGGGTATAGGT	421792	421886	421742	421794	1	supercont2.9	L204_04087	421278	422553	None	6737	753	28946	No_constitutive_exon_found_in_species
ATATTTGGCAAGTCCTTCTCGCTCTCATCTTTGTGACTTGGGACTGACAGGT	433945	434627	434677	434625	-1	supercont2.9	L204_04093	433945	435204	None	6737	753	28946	No_constitutive_exon_found_in_species
GGATTGCTTCTTCGGTAGGTCTGGACTGGGTCGGCTAGGCTGACGGGTAGGT	446054	446228	446278	446226	-1	supercont2.9	L204_04098	445599	447518	None	6737	753	28946	No_constitutive_exon_found_in_species
GGCTGTCTCTTGCCATTGGGTAGTCAGCAACTGATGGTTGGGAACGCTAGTC	468684	469102	468634	468686	1	supercont2.9	L204_04108	468457	469299	None	6737	753	28946	No_constitutive_exon_found_in_species
GTAGGTTTGGCCTTTTAAGAGATCATTCATGGCTAATTGGGTACAAACAGGC	469152	469299	469102	469154	1	supercont2.9	L204_04108	468457	469299	None	6737	753	28946	No_constitutive_exon_found_in_species
AGCCCTTGGCCTCTACACTGAGGAGTTAAACTCATGGGGTGGTATGGTAGGT	478008	478063	478113	478061	-1	supercont2.9	L204_04114	477254	478229	None	6737	753	28946	No_constitutive_exon_found_in_species
GAGTTTGCTCTTGTCCATGGGGTTTCCATTGACCTGTATTGGGTGCATAGGA	487858	487920	487970	487918	-1	supercont2.9	L204_04118	487595	488302	None	6737	753	28946	No_constitutive_exon_found_in_species
CCATTGGTACGGTGAGTCGTCGTCGTGGTGGATAGTGGTTGACTGGGTAGAA	489547	489592	489642	489590	-1	supercont2.9	L204_04119	489242	490314	None	6737	753	28946	No_constitutive_exon_found_in_species
TTGTAGGTTAAGCGTTTTACAGGCTCAAAGGGTGTTAATGGTGGGTACAGCA	493746	493784	493834	493782	-1	supercont2.9	L204_04120	491024	494053	None	6737	753	28946	No_constitutive_exon_found_in_species
AACGTGAGTAGGAGACGATGTCTGGCTGGTATCTGACGGCGTGGGCACAGCA	499598	499632	499682	499630	-1	supercont2.9	L204_04122	497830	499846	None	6737	753	28946	No_constitutive_exon_found_in_species
CTGGGACTGGTAGGTGTCATTCAACGCAAATTGGATCTGACGGGCGACAGGA	498295	498420	498470	498418	-1	supercont2.9	L204_04122	497830	499846	None	6737	753	28946	No_constitutive_exon_found_in_species
TCGCAGCAAACAAAGCATACTCAAAATGTGTTTGCTAATGTGGGAGTTAGTG	505373	505502	505323	505375	1	supercont2.9	L204_04125	504251	505588	None	6737	753	28946	No_constitutive_exon_found_in_species
TTATTTTCTCTTGTCAAAAATGTTGGACGGTGGCTGATAGTAGGGTCAAGAA	522415	522527	522365	522417	1	supercont2.9	L204_04133	521913	522925	None	6737	753	28946	No_constitutive_exon_found_in_species
CAGCTGGTGCGTTTATGAGCTGGTCAACGACGCAAACTGACAGAGGGCAGAA	524109	524141	524191	524139	-1	supercont2.9	L204_04134	523030	524374	None	6737	753	28946	No_constitutive_exon_found_in_species
TGAATGCGTTTGAAAGGAAGGAAGCTGATGAAATGGCGATGGGAGAATAGGA	526969	527323	527373	527321	-1	supercont2.9	L204_04136	526969	527706	None	6737	753	28946	No_constitutive_exon_found_in_species
CAAGTTGATTGGTGATGGTATAAAAGGAAAACTTGCTGACATGGGCGTAGGC	559618	561970	559568	559620	1	supercont2.9	L204_04153	559460	563723	None	6737	753	28946	No_constitutive_exon_found_in_species
TATGTGTTGTTTTGCTCCGTATTGATCTGACGCTCATTATGGGTTGATAGTT	565427	565443	565493	565441	-1	supercont2.9	L204_04154	563856	566178	None	6737	753	28946	No_constitutive_exon_found_in_species
GGTGGGTGTTTCATTTGAAGACGACCGACAGTGTTGACGTGGGAGTGCAGGC	585622	585720	585770	585718	-1	supercont2.9	L204_04163	585622	586184	None	6737	753	28946	No_constitutive_exon_found_in_species
GATTTTCTTTATGGTGTTGTCTAGATGAATTGGCTGATATGGGCGTATAGGT	613441	613513	613391	613443	1	supercont2.9	L204_04176	612168	613513	None	6737	753	28946	No_constitutive_exon_found_in_species
GCAACATTTTATTCACTGTTGTATTATATGACTGATGGAGAGGGAAACAGAG	628250	628392	628200	628252	1	supercont2.9	L204_04185	627933	630186	None	6737	753	28946	No_constitutive_exon_found_in_species
ATGGCAAAGGTAAGGTCGACACGTCAATAGCTGTAGCTTACAAGGGCTAGGA	636586	636737	636536	636588	1	supercont2.9	L204_04189	635735	637054	None	6737	753	28946	No_constitutive_exon_found_in_species
CCTCTTTTTCCAAGCTTGTTTGTCGCAATAAACACAATTTGGGTGACTAGGC	637659	637818	637868	637816	-1	supercont2.9	L204_04190	637208	638922	None	6737	753	28946	No_constitutive_exon_found_in_species
TGTTGGCTAATGGATCTGCAACTACGAATCAAAATGCGGTGTCAAGGGAGCA	645739	645853	645689	645741	1	supercont2.9	L204_04193	642073	646114	None	6737	753	28946	No_constitutive_exon_found_in_species
TGGTTGGTTTCACTTTGTGTTACTACAACATAATCTGACGGGATACACAGTT	30537	30887	30487	30539	1	supercont2.10	L204_04221	28809	31753	None	6737	753	28946	No_constitutive_exon_found_in_species
TTATTGCAATAATGCTGAAAATACCGAGGAGATGCTGATGGGGTACGAAGGA	64189	64319	64139	64191	1	supercont2.10	L204_04236	63986	64724	None	6737	753	28946	No_constitutive_exon_found_in_species
GTTGGTTTTGTCGTACTATACGCTTCACCATATACTGATAACTGGGGTAGTA	73233	73342	73183	73235	1	supercont2.10	L204_04240	73042	75806	None	6737	753	28946	No_constitutive_exon_found_in_species
GATGAATCGCCCAAGAAAAAGACGCCGTCCAAGAAGAAAAAAGTTGGGAGCG	105955	106111	105905	105957	1	supercont2.10	L204_04255	104867	106357	None	6737	753	28946	No_constitutive_exon_found_in_species
AAGCCATTTTGTCGAATCAAGGCCATTGCTGCAGCTAACAGGGTATCAAGCA	128384	129704	128334	128386	1	supercont2.10	L204_04267	128314	130405	None	6737	753	28946	No_constitutive_exon_found_in_species
TCTTGGATTCAAAGGTGACGGACGAGTTTAAGACTATAAACATGGGATAGTC	169671	169839	169621	169673	1	supercont2.10	L204_04288	168762	169839	None	6737	753	28946	No_constitutive_exon_found_in_species
TCAACGCAAGTCATCAAGTTTGAGTGTTGGAAAGGAGCTGATGGGATTAGGC	196708	196884	196934	196882	-1	supercont2.10	L204_04301	194954	197460	None	6737	753	28946	No_constitutive_exon_found_in_species
ATCGTACGTTTACAATCTAGTGTTCTTGGCTTGTGCTGACTGGGAAGTAGAA	194954	195456	195506	195454	-1	supercont2.10	L204_04301	194954	197460	None	6737	753	28946	No_constitutive_exon_found_in_species
TGGCTGGGATGAACGAACGCGAGCTAAAAGGCTGCTTTACAAAACGGGAGCC	200030	200314	200364	200312	-1	supercont2.10	L204_04303	200030	200609	None	6737	753	28946	No_constitutive_exon_found_in_species
CGGGTGAGTGAAGTGTGGGACTGAGAGTTGGTTGGCTGATTCGGGGGCAGGT	210943	211060	211110	211058	-1	supercont2.10	L204_04308	210015	212243	None	6737	753	28946	No_constitutive_exon_found_in_species
TCACTGCCTGTACGTTTCTGGTTTCGCGACGTTGCTGATGGATTGGGTAGTC	210373	210537	210587	210535	-1	supercont2.10	L204_04308	210015	212243	None	6737	753	28946	No_constitutive_exon_found_in_species
TAGATGACTGACCAAGCGAGGATGGTATTGACTGTGGGAATGGCGGATAGGA	231524	231567	231617	231565	-1	supercont2.10	L204_04318	230997	231848	None	6737	753	28946	No_constitutive_exon_found_in_species
CTTAACAGTGAGTATTGTTTAATTCCGGGAACTGTACTTACGAGGGGCAGCA	259027	259182	258977	259029	1	supercont2.10	L204_04335	258741	261325	None	6737	753	28946	No_constitutive_exon_found_in_species
TTCATAATCTTTCAGTTGCTTGAGTGGGTCTGTACTTACGGGGGAATTAGTT	260249	260817	260199	260251	1	supercont2.10	L204_04335	258741	261325	None	6737	753	28946	No_constitutive_exon_found_in_species
AAGTGTCTTGAGTTGATCGAGTCAAGGACATTGCTCAATATAAGGGATAGAG	270476	270507	270557	270505	-1	supercont2.10	L204_04340	269810	272074	None	6737	753	28946	No_constitutive_exon_found_in_species
AACAAAGACATTTCAATGAGTTAATCGCTAATTACTCTTTTACGGGACAGCT	312500	312596	312450	312502	1	supercont2.10	L204_04359	311872	312715	None	6737	753	28946	No_constitutive_exon_found_in_species
CACCACTGGACGTACAAATCAAGCAGAGCCATGACTGACTGGGATGATAGGC	372251	372379	372201	372253	1	supercont2.10	L204_04385	371960	372472	None	6737	753	28946	No_constitutive_exon_found_in_species
CGGTCGGTAAGTGGGTGAGAGGTAGATGGGATGGGACTGACGGGCGGTAGTC	378987	379119	378937	378989	1	supercont2.10	L204_04389	378165	380577	None	6737	753	28946	No_constitutive_exon_found_in_species
TACTGTGCGTAGCTGTCTTTTCCGCAAGGTTTGTCTAACAGGGGTGGCAGAT	384138	384479	384529	384477	-1	supercont2.10	L204_04391	383445	384947	None	6737	753	28946	No_constitutive_exon_found_in_species
ATCCCGTGAGTTGTGCCCGTCGTGAGCTCAGCGTCTGACGGGATGACCAGAC	385567	385885	385517	385569	1	supercont2.10	L204_04392	385430	386024	None	6737	753	28946	No_constitutive_exon_found_in_species
GTGAGTTTCAAGACTGACAATGGCGTCGTAAGCTCACATGGGATGATTAGTC	398896	399267	398846	398898	1	supercont2.10	L204_04397	398389	399415	None	6737	753	28946	No_constitutive_exon_found_in_species
AGTAAGTGTTGAGTATCTCGATGAAGTAGGTTACGCTGATGGGTGTCAAGCT	404342	404366	404416	404364	-1	supercont2.10	L204_04399	404342	407337	None	6737	753	28946	No_constitutive_exon_found_in_species
GCAATCCTCTTATATTGATACAATCATTATCGCTAATTACTAAAGGGAAGTT	479629	479757	479807	479755	-1	supercont2.10	L204_04428	477941	484780	None	6737	753	28946	No_constitutive_exon_found_in_species
CTCTTTAGCCGTTGTGGCATTGCATCCTCATGGCTTACGGGCAATGATAGCA	489600	489711	489550	489602	1	supercont2.10	L204_04430	486746	489711	None	6737	753	28946	No_constitutive_exon_found_in_species
ATGGTACGTCTTTCTTACATCAATCGAGACCTATGTTTACTGGGTAGTAGGT	503045	503262	502995	503047	1	supercont2.10	L204_04436	500193	503455	None	6737	753	28946	No_constitutive_exon_found_in_species
ATGTCTTTCAGATTATCTTCAGATGGATTGACATATGGTGAATTGGGTAGCC	576239	576300	576350	576298	-1	supercont2.10	L204_04471	573447	576661	None	6737	753	28946	No_constitutive_exon_found_in_species
TTTAGTGAGTTCTCTTGATGTCTTCTAAATCTTCTATTAATGGGACAAAGCT	593582	594582	594632	594580	-1	supercont2.10	L204_04479	593582	594882	None	6737	753	28946	No_constitutive_exon_found_in_species
GTGAGTACAAAGTCTGTGGTGCGACGATTTGAAGATTGACCAGGGTGTAGCG	600331	600382	600281	600333	1	supercont2.10	L204_04483	599474	600948	None	6737	753	28946	No_constitutive_exon_found_in_species
TCAGCCAGATGTTGTACGTGAACATCGTGTCATGTTAATGGGAGGTCAAGCG	602544	602645	602494	602546	1	supercont2.10	L204_04485	602145	603787	None	6737	753	28946	No_constitutive_exon_found_in_species
ATGGTCAGTGTGCTCAACTCTTGTTGAATGTCGGTCTCATGGGAAGTTAGTT	11494	11605	11444	11496	1	supercont2.11	L204_04513	4652	12032	None	6737	753	28946	No_constitutive_exon_found_in_species
ATGTGAGTAGGCTTGATACTGGTCATCGATGATGTTGACAAGGGTGCCAGTC	23154	23205	23104	23156	1	supercont2.11	L204_04519	21004	23205	None	6737	753	28946	No_constitutive_exon_found_in_species
AACAGATGGTATTTTCAGCTTGAGTAGGACTAATGAATGAGGGAATATAGGG	32219	32869	32919	32867	-1	supercont2.11	L204_04523	31519	33226	None	6737	753	28946	No_constitutive_exon_found_in_species
GAACGGTAAGTGTTATCTCGAAAAGGAATGCATCTTGATGGGAGACGAAGAG	42569	42867	42917	42865	-1	supercont2.11	L204_04528	42006	43324	None	6737	753	28946	No_constitutive_exon_found_in_species
GTGCGTTGACAAACTGATTCAAAGATTGAGCTTATGAACGATCGGGATAGAA	57992	58013	58063	58011	-1	supercont2.11	L204_04534	56736	61140	None	6737	753	28946	No_constitutive_exon_found_in_species
GATCTTCTTATTGCATCATTTGCCAAGTGTGAGTTCTAATAATTGGGCAGAC	141348	141536	141298	141350	1	supercont2.11	L204_04570	139787	141715	None	6737	753	28946	No_constitutive_exon_found_in_species
GCGTATGTTTGTCTTTACGGTGGTATGCCATAGGCTGATGGGATGGTTAGAG	176381	176704	176754	176702	-1	supercont2.11	L204_04588	175214	177157	None	6737	753	28946	No_constitutive_exon_found_in_species
TACGTCACAGTACTCGTGGAATACAAGGTCTAATCACATTGGGACAATAGGC	180655	180735	180785	180733	-1	supercont2.11	L204_04590	180064	181164	None	6737	753	28946	No_constitutive_exon_found_in_species
CGTAGGTCACTCCCACAATATCACGAAGGCGATTAATTGATTGGGGACAGGA	211578	211810	211860	211808	-1	supercont2.11	L204_04601	208803	212411	None	6737	753	28946	No_constitutive_exon_found_in_species
CTACGTAAGTTCAGTCATAAACATCAGAATGTTCACTAATATGCGGGTAGCC	214741	215729	214691	214743	1	supercont2.11	L204_04602	212643	215729	None	6737	753	28946	No_constitutive_exon_found_in_species
ATATATATCATTCTTTTTGGTTGTGAATATCTACTAACGGCGGGGTACAGTA	238130	238203	238080	238132	1	supercont2.11	L204_04616	237732	241565	None	6737	753	28946	No_constitutive_exon_found_in_species
TTGGATCTGTGTGGTTGGATAAAGATGGATGTTGACGGGAGCGATGATAGGG	243308	243411	243461	243409	-1	supercont2.11	L204_04617	242692	243730	None	6737	753	28946	No_constitutive_exon_found_in_species
ACCCGGTGGGTGAGTATGGACATCTGGGCATAGTGCTTATGTAGGGTCAGGC	260148	260423	260098	260150	1	supercont2.11	L204_04626	259830	260768	None	6737	753	28946	No_constitutive_exon_found_in_species
TGTCGTTCTGGAAGTTTTAACTAAAGCTGATGGGGCTACTGGGTGTATAGGA	267617	267773	267567	267619	1	supercont2.11	L204_04630	266370	267773	None	6737	753	28946	No_constitutive_exon_found_in_species
AAATCATGGGTAGGTGAAAGTTGTAAAGTATAACAGCTGATGAGGGTCAGCA	271410	271544	271360	271412	1	supercont2.11	L204_04631	270387	273074	None	6737	753	28946	No_constitutive_exon_found_in_species
ATGTAAGCTGGCTTGCTTTATTATACAACGGCTGATTTATAAATGGGCAGGA	279836	279888	279938	279886	-1	supercont2.11	L204_04635	277869	280523	None	6737	753	28946	No_constitutive_exon_found_in_species
GTAAGTGACAAGCCAATGCTATGATGTATTAAGACTAAATCTGAGGGTAGCA	296550	296580	296500	296552	1	supercont2.11	L204_04639	294156	296863	None	6737	753	28946	No_constitutive_exon_found_in_species
AAGGATTTATGGCTATGACTGGCTATTGGAGCTGATTGGGGACGATGTAGGA	336960	336990	336910	336962	1	supercont2.11	L204_04659	336862	337851	None	6737	753	28946	No_constitutive_exon_found_in_species
TGATCTTGTGTGGGACTTGGATTAATGTGGATGGCCCTGGGACAAAGTAGAT	343779	344295	344345	344293	-1	supercont2.11	L204_04663	343161	344698	None	6737	753	28946	No_constitutive_exon_found_in_species
GGTGCGTTTGAATTTTTTTGCGTATCTCCGACATACTAATAGGGTCAAAGAA	359651	359808	359601	359653	1	supercont2.11	L204_04668	358413	360835	None	6737	753	28946	No_constitutive_exon_found_in_species
GGGTCCTAATGGGTTGGTAGATATTGCATTGGATGAGTCTGACAGGGTAGCA	371073	371194	371023	371075	1	supercont2.11	L204_04672	370569	371477	None	6737	753	28946	No_constitutive_exon_found_in_species
GTGTACAGTGAGTAGCTGTGGTGCTTGGGGACAGGGCTGACGGAGGGTAGCA	376018	376102	375968	376020	1	supercont2.11	L204_04675	375617	378024	None	6737	753	28946	No_constitutive_exon_found_in_species
TGGGGTATGTTTGGCGGTTCATGCAGTGTACCGAGTTGAAATGGGCGTAGCC	431050	431407	431000	431052	1	supercont2.11	L204_04695	430736	431407	None	6737	753	28946	No_constitutive_exon_found_in_species
CCTTCTCATCATATCGGATGTAAACCAAGATCTGAATGGCGATGGGCCAGAC	468982	469040	468932	468984	1	supercont2.11	L204_04709	468745	469407	None	6737	753	28946	No_constitutive_exon_found_in_species
GTCCGTACTTTGTCATTTAGTGCCGCCGTGCTAATGACCAAATCAGGGAGCC	566834	567121	566784	566836	1	supercont2.11	L204_04745	566308	567669	None	6737	753	28946	No_constitutive_exon_found_in_species
GCCCTTTATCTTTGATTGTATAGGAAGCATTCTGAAACATGGGCATGTAGGA	18182	18355	18132	18184	1	supercont2.12	L204_04775	17418	18854	None	6737	753	28946	No_constitutive_exon_found_in_species
TGTGAATTCGGTGAATCACGAAGGATTTTGTCCTGACAATCGGGAGCAAGGG	21757	21791	21841	21789	-1	supercont2.12	L204_04776	19089	22053	None	6737	753	28946	No_constitutive_exon_found_in_species
GAGACCAGTGAGTTGCGTACTTGCCGTCAGGACATGGGTAAATGGTGTAGGG	148303	148429	148479	148427	-1	supercont2.12	L204_04831	147794	148900	None	6737	753	28946	No_constitutive_exon_found_in_species
AGTCGTGGTTCAAGCCGGTGAATCATTGAAATGATCTCATGACTGGGTAGCA	167849	168007	167799	167851	1	supercont2.12	L204_04837	167203	168481	None	6737	753	28946	No_constitutive_exon_found_in_species
GGTTAAGATCGATGTGCTTAGCGAGACGCTCAAGATATTGGCCAGGGCAGGC	174601	174649	174699	174647	-1	supercont2.12	L204_04842	174601	175746	None	6737	753	28946	No_constitutive_exon_found_in_species
TTCTTCGCAAACAAGACGAATGCTAAGGAAATGGTGGGGGATGGACGTAGAT	183207	183321	183371	183319	-1	supercont2.12	L204_04846	180227	183757	None	6737	753	28946	No_constitutive_exon_found_in_species
AGACATCTTTCTTTTTAATTTGCAAGAAGGGGCTGATGTGGGACGACTAGAC	183102	183155	183205	183153	-1	supercont2.12	L204_04846	180227	183757	None	6737	753	28946	No_constitutive_exon_found_in_species
TGAAACGCATATAATCAATTGACTTCTGTCTCAGAATTTGGGGTGCAGAGAC	236003	236065	235953	236005	1	supercont2.12	L204_04867	232737	236575	None	6737	753	28946	No_constitutive_exon_found_in_species
GGTGAAAGTACGTCCGGGATGAATAAAGGAGTTGAGCTGACGGCGGGCAGAG	245922	245992	246042	245990	-1	supercont2.12	L204_04871	245446	246417	None	6737	753	28946	No_constitutive_exon_found_in_species
TTGCCAAATTTGACAACGTTAATGAGCGAATGCTGATGGGAAGGATTCAGTT	274905	275439	275489	275437	-1	supercont2.12	L204_04885	274905	275546	None	6737	753	28946	No_constitutive_exon_found_in_species
ATTATGAAGGTATGTGATGGATCTTGGCTTGGAAAGACTGATATGGGTAGTG	324608	324686	324736	324684	-1	supercont2.12	L204_04900	324097	325012	None	6737	753	28946	No_constitutive_exon_found_in_species
AGGACAGTAAGTGTTATTTGATGGTATAGACAGAGCTAATAACGGGATAGAA	365624	367053	367103	367051	-1	supercont2.12	L204_04924	365624	367318	None	6737	753	28946	No_constitutive_exon_found_in_species
TGTATATTTGTTTCTTATGCCTGTCAGGCTTCTAACATACAGGGTATCAGGC	383770	385909	385959	385907	-1	supercont2.12	L204_04928	383770	386713	None	6737	753	28946	No_constitutive_exon_found_in_species
AATACAACTCTGGACTACCTAATAGGCAATTTCAAGGACTAATGGGCAAGCG	403632	404163	404213	404161	-1	supercont2.12	L204_04936	401535	404716	None	6737	753	28946	No_constitutive_exon_found_in_species
TGCCCGTATGGTCTACACCACAAGTCTAGGATTAAGCTGATGGGAGAAAGCC	433922	434067	434117	434065	-1	supercont2.12	L204_04950	432742	434675	None	6737	753	28946	No_constitutive_exon_found_in_species
GTTAGTGATTCTTCTTTTTTTCAGACGTCGAGTGGCTCAAAAGGGGCAAGTG	436489	436616	436666	436614	-1	supercont2.12	L204_04951	435210	440117	None	6737	753	28946	No_constitutive_exon_found_in_species
CTCAAATTTGTCCCTTTTCACCAACCTCATATACTGACGTAGGGTACCAGGA	436299	436434	436484	436432	-1	supercont2.12	L204_04951	435210	440117	None	6737	753	28946	No_constitutive_exon_found_in_species
GGTGGGTGACTCTCTGTACTAGTTGCTATTTGAGTTGACGATGGGTAAAGGT	449971	450294	450344	450292	-1	supercont2.12	L204_04954	448947	451266	None	6737	753	28946	No_constitutive_exon_found_in_species
GGGTGAGTTTGATTGTATGGACAAAATATGGCCTATCTGACTGGGAATAGCT	453495	453651	453445	453497	1	supercont2.12	L204_04956	452631	454502	None	6737	753	28946	No_constitutive_exon_found_in_species
TTTGTCTGTTTGATTTGCAAGAATAGTAATTGATCAGGGAGATGATATAGAT	472749	472873	472699	472751	1	supercont2.12	L204_04964	471468	473017	None	6737	753	28946	No_constitutive_exon_found_in_species
GTAAGTAGTTTGTAATGGTGTCGTAGAGGCAGGCTCATACGGTTGGGCAGGT	482811	482893	482943	482891	-1	supercont2.12	L204_04967	479601	483167	None	6737	753	28946	No_constitutive_exon_found_in_species
ATGTGTCTAGTGCTACTTCTTCTGTAACATTGAGCTGATGGGCGAGATAGGT	541583	541613	541533	541585	1	supercont2.12	L204_04993	541447	544097	None	6737	753	28946	No_constitutive_exon_found_in_species
TACAAAATCACTACCTCGGATCCGAAAAAACCTGACTCAAATGGGAACAGTG	545047	545124	545174	545122	-1	supercont2.12	L204_04994	544511	545238	None	6737	753	28946	No_constitutive_exon_found_in_species
TTGCCTCATGTCGGACCAATCAAGCTTAAAATAATGGCATGGGTTAACAGTC	552435	552576	552626	552574	-1	supercont2.12	L204_04998	552019	552684	None	6737	753	28946	No_constitutive_exon_found_in_species
GGCGGAGGCGGTAGAGGTGGGTGTGTGGACGTGGCCAGGCTGACGGGCAGAC	573093	573222	573043	573095	1	supercont2.12	L204_05010	572843	574007	None	6737	753	28946	No_constitutive_exon_found_in_species
CGCGACCATGTAGGTGGCGGGTGTGTCGTGCAGCGGGCTGATGGGTGTAGCT	573411	573739	573361	573413	1	supercont2.12	L204_05010	572843	574007	None	6737	753	28946	No_constitutive_exon_found_in_species
TGACAATAGCAGATGAAAAAAATCAGCAGCGTAGGCTAATGGGATGGCAGAC	574902	574973	574852	574904	1	supercont2.12	L204_05011	574595	575534	None	6737	753	28946	No_constitutive_exon_found_in_species
GAGTAAGTCCTCGAGGGTTGTGGACGTTTGCTGGGCTGATGGGAAACCAGGC	14430	14663	14713	14661	-1	supercont2.13	L204_05031	13780	15597	None	6737	753	28946	No_constitutive_exon_found_in_species
TTTGCTCAAGCCAAAGTTCTTATGAGATGGTACTTATTGGGAGTGAACAGGG	58956	59015	58906	58958	1	supercont2.13	L204_05047	58778	60986	None	6737	753	28946	No_constitutive_exon_found_in_species
CTTCGTGAGCCAATTTCTTTGCCTGTGAGAGAAAGCTAAGGGTAATGCAGAG	158561	158706	158511	158563	1	supercont2.13	L204_05092	157036	159400	None	6737	753	28946	No_constitutive_exon_found_in_species
CCGTAAGTCACCGTATAGTACGCCAGGCAGTTCTTACTGACGGGTGGCAGAC	183757	184097	184147	184095	-1	supercont2.13	L204_05102	183690	186197	None	6737	753	28946	No_constitutive_exon_found_in_species
GTAGGTACTTGCGCAAATATTTGAAAAGATCTTGCTAACTAGGGGAATAGGT	193982	194230	194280	194228	-1	supercont2.13	L204_05106	193037	200917	None	6737	753	28946	No_constitutive_exon_found_in_species
TTAGTCTTTGTGTCTTAGTGTATTGACTTTGAGCTGAAGGGGAAATGTAGAC	210524	210885	210935	210883	-1	supercont2.13	L204_05112	209443	212002	None	6737	753	28946	No_constitutive_exon_found_in_species
ACGTACGCCTGTCTCGAGACTGCGATCATGACTGATGAATGGATGGGTAGAT	223676	224036	223626	223678	1	supercont2.13	L204_05116	223409	224314	None	6737	753	28946	No_constitutive_exon_found_in_species
GGTGAGTTCGGCGTGGTGGGGTGGGTATGGGAGGCTGAACGAGGGTCTAGGT	263209	263259	263159	263211	1	supercont2.13	L204_05140	262724	266227	None	6737	753	28946	No_constitutive_exon_found_in_species
CTGATTGTACGTCTATGATATTTGTTATCATCTCTGATGGGATGAGATAGTT	274839	274917	274967	274915	-1	supercont2.13	L204_05144	274402	274992	None	6737	753	28946	No_constitutive_exon_found_in_species
ACTGGTGATTGCTCTCATCTCGAATCTCATATAAGCTAATTGGGTGATAGGC	293461	294290	293411	293463	1	supercont2.13	L204_05150	292889	294732	None	6737	753	28946	No_constitutive_exon_found_in_species
TATGTGGTATGCGCTTCACGACTAAAAAAGCTGACTGAAAAAGGGATCAGAC	313550	314498	314548	314496	-1	supercont2.13	L204_05157	312505	314706	None	6737	753	28946	No_constitutive_exon_found_in_species
TGTGGGTCACATCGGCTATGAACGAGGGTAGAGCTGATGTGGGTATGCAGTA	324705	324750	324655	324707	1	supercont2.13	L204_05164	324558	326036	None	6737	753	28946	No_constitutive_exon_found_in_species
TTTGTCAATTCGGCTTTGCGTTGTGAAAGGCTGACAGATTGGGCGGGTAGGG	326799	327172	327222	327170	-1	supercont2.13	L204_05165	326172	327955	None	6737	753	28946	No_constitutive_exon_found_in_species
TCTAATCATGGAAAAGGACGGATAATATGGGTTCTGATACTAGGGCATAGAC	329245	329347	329397	329345	-1	supercont2.13	L204_05166	328832	329487	None	6737	753	28946	No_constitutive_exon_found_in_species
AGTATTTTAAGAAATTTCCATCAATATTTTACTAATGTATTGGGGGGTAGTA	335537	335627	335677	335625	-1	supercont2.13	L204_05169	335235	340809	None	6737	753	28946	No_constitutive_exon_found_in_species
GTACAGGTTAGTGTGTCTGCTGTGTTGGGGATTTGGCTAATGGGACGCAGAT	366740	366825	366690	366742	1	supercont2.13	L204_05178	366397	366923	None	6737	753	28946	No_constitutive_exon_found_in_species
TCTGATATCATGCTCCGTTATCCCATCGTTGACTCTCTTTGGCGGGATAGTG	379265	379425	379475	379423	-1	supercont2.13	L204_05182	376955	379526	None	6737	753	28946	No_constitutive_exon_found_in_species
TGGTACGTCTATTCCGTTGATTTAATGACCAAGATCTAAAATTGGGATAGCT	376955	377911	377961	377909	-1	supercont2.13	L204_05182	376955	379526	None	6737	753	28946	No_constitutive_exon_found_in_species
CAAAGAAACTGGTGGGTGAGAGAGGTTGGCATGGCTGACTGGACGGGTAGAA	427342	427454	427292	427344	1	supercont2.13	L204_05202	427008	429875	None	6737	753	28946	No_constitutive_exon_found_in_species
CGATGTGAGACTGGGTACGTGGTGTCAGCGTTTGCTTGGCTGATGGGAAGCA	427490	428175	427440	427492	1	supercont2.13	L204_05202	427008	429875	None	6737	753	28946	No_constitutive_exon_found_in_species
AGTATTTTCTTTATTGTACATGTCTATCATTGACGGACGCGGGAATATAGCT	428997	429112	428947	428999	1	supercont2.13	L204_05202	427008	429875	None	6737	753	28946	No_constitutive_exon_found_in_species
AATCTCATACTTTCAGTCGCTTTTGTATAGGATTACTGACAACGGGAAAGGC	464650	464820	464600	464652	1	supercont2.13	L204_05214	462828	465003	None	6737	753	28946	No_constitutive_exon_found_in_species
GGTGAGTTGGTGCGACTTGGGTCGTCCGCAGGCGCTGACGTGGGGTGCAGCC	499368	500163	500213	500161	-1	supercont2.13	L204_05229	499368	500654	None	6737	753	28946	No_constitutive_exon_found_in_species
GTATAACGAATTGGCTGTGTAAATGGCCTGGCTGACGGGCAAACATGTAGAG	501877	502403	501827	501879	1	supercont2.13	L204_05230	501626	502927	None	6737	753	28946	No_constitutive_exon_found_in_species
TCTAGAACGACTGCTAGTTTGTGTACATGTCTCTGACAAGAAGGGGCTAGAC	506038	506166	506216	506164	-1	supercont2.13	L204_05232	504956	506327	None	6737	753	28946	No_constitutive_exon_found_in_species
TGTGTCTGCAGTGAGTTCCATTAATGCACAATGAAAGCTAAAAGGGGCAGGA	508117	508177	508227	508175	-1	supercont2.13	L204_05233	508117	510003	None	6737	753	28946	No_constitutive_exon_found_in_species
TAAGTACTTATAGTTGTGGTCTCTGTAAGTGAACTAATGGGAGTATCAAGGA	522049	522730	522780	522728	-1	supercont2.13	L204_05240	521774	523676	None	6737	753	28946	No_constitutive_exon_found_in_species
ATAGGGCTTTGGATTACCATGGGCTGTCTATTGACTTGGGATATAACAAGGC	531170	531222	531272	531220	-1	supercont2.13	L204_05245	530295	531308	None	6737	753	28946	No_constitutive_exon_found_in_species
TGTCCAAGGCCTTGACACAATCATCTTATTTGCCGTTGACTATAGGGTAGAG	75955	76038	75905	75957	1	supercont2.14	L204_05279	75238	76038	None	6737	753	28946	No_constitutive_exon_found_in_species
ATAAGGAAGAGACGTAAGACAATGGAGGAACTGGACGAGCGGGAAACGAGAG	111464	111564	111614	111562	-1	supercont2.14	L204_05296	110865	112802	None	6737	753	28946	No_constitutive_exon_found_in_species
CCTTCTTTGTAACGTATGATGCCCAACTTACACAACTCAGGGATGGATAGGT	118902	119185	118852	118904	1	supercont2.14	L204_05301	118416	120940	None	6737	753	28946	No_constitutive_exon_found_in_species
CTGGGTGAGCTGAAGCCGATCTTTGTTTGCCGTTCTAACTTGGGACGCAGTG	140387	140654	140704	140652	-1	supercont2.14	L204_05308	139188	141425	None	6737	753	28946	No_constitutive_exon_found_in_species
TTTGCGGGATGGGAAGTGAGAAAGGAATAGGACTAATAATGTCGGGACAGAC	202807	202855	202757	202809	1	supercont2.14	L204_05334	202336	203641	None	6737	753	28946	No_constitutive_exon_found_in_species
TAAATCGATTCTCTTGAGTAAAGTATCTACTGATTGAAATATGCGGGTAGCG	244542	244730	244780	244728	-1	supercont2.14	L204_05349	243635	245332	None	6737	753	28946	No_constitutive_exon_found_in_species
GAGGTGCGTCTTCCGGGTCCGAGTCGGATAAAGATTGACAAGTTGGGCAGGC	285551	285608	285501	285553	1	supercont2.14	L204_05366	284591	285765	None	6737	753	28946	No_constitutive_exon_found_in_species
GTTAGCATCAATGGAATTGGCCAAAATATTCTGACAAACTTATGGGATAGCC	307171	307292	307342	307290	-1	supercont2.14	L204_05375	307171	310089	None	6737	753	28946	No_constitutive_exon_found_in_species
GAAGGACGGTGAGTGTTTGATGTAACTAGGCGTTGCTTACAGGCGGGTAGAT	311647	311947	311997	311945	-1	supercont2.14	L204_05377	311316	312847	None	6737	753	28946	No_constitutive_exon_found_in_species
GCGCGATTGTCAAAAAACTGTCCTATACAATGTTGACAGGGAGGCTCAAGGA	357280	357350	357400	357348	-1	supercont2.14	L204_05400	356756	357754	None	6737	753	28946	No_constitutive_exon_found_in_species
TGTCGTGAGTAATATTGCTTGATGGGTTGAGTTGCTAATCTGGGAGATAGCC	378455	378471	378405	378457	1	supercont2.14	L204_05410	377878	379283	None	6737	753	28946	No_constitutive_exon_found_in_species
AAGCTGGAAAGGGATATCCGGAAGTCTGTCGTAAGCTCACTACGGGATAGAT	382798	383195	383245	383193	-1	supercont2.14	L204_05412	381208	383253	None	6737	753	28946	No_constitutive_exon_found_in_species
AGCTGGTCTTTGCCTGCTACCATCGAAGCCATGTACTTGACCTGGGAAAGAT	382160	382455	382505	382453	-1	supercont2.14	L204_05412	381208	383253	None	6737	753	28946	No_constitutive_exon_found_in_species
CCAGGTATGCTTTCTACTTGTAATCTGACGATAGCTAAAAGGGAGAACAGTG	402040	402208	401990	402042	1	supercont2.14	L204_05421	401306	403172	None	6737	753	28946	No_constitutive_exon_found_in_species
ACCAAGTGAGTGTGGTTGTGAGGTTTGGGATGGTGCTGACGGGTGGATAGGG	423234	423281	423331	423279	-1	supercont2.14	L204_05431	420058	423373	None	6737	753	28946	No_constitutive_exon_found_in_species
TGTCCTCTACTGGAAAATTTGTTTTGCAAATACACTAATGCGTGGGATAGAC	461037	461369	460987	461039	1	supercont2.14	L204_05443	459359	463400	None	6737	753	28946	No_constitutive_exon_found_in_species
CTCTCATCTATAACGTTTAGATATCAACGACGCTAAAAACGCTGGGAAAGAA	467895	468102	467845	467897	1	supercont2.14	L204_05445	465345	470058	None	6737	753	28946	No_constitutive_exon_found_in_species
GAATTTGGTGCAGCAGCGGAACTCGCCGGTGATGGACTGACGGGATATAGAA	495266	495320	495216	495268	1	supercont2.14	L204_05459	495130	495320	None	6737	753	28946	No_constitutive_exon_found_in_species
AGACGAGGTAGGTCGTGGCGGAAATGGGTAGAGGCGCTGACAGTGGGTAGGT	495673	497198	495623	495675	1	supercont2.14	L204_05460	495534	497904	None	6737	753	28946	No_constitutive_exon_found_in_species
TCAACATTAGCTTCCAATACAACAGAAACTCACCATTTTGGGCAATGTAGAA	499804	499867	499754	499806	1	supercont2.14	L204_05461	498858	500642	None	6737	753	28946	No_constitutive_exon_found_in_species
ACAAGGGTGAGTGAATGGGTCCAATAAGCTGGGTTTAACGGGAGAAACAGGT	5424	5524	5374	5426	1	supercont2.15	L204_05477	5011	6797	None	6737	753	28946	No_constitutive_exon_found_in_species
CAAGTCTTGTAGTAATTCGTTGCTGGTTTTTTTTACTGACAAGGGTCCAGGC	14231	14573	14623	14571	-1	supercont2.15	L204_05480	14231	20282	None	6737	753	28946	No_constitutive_exon_found_in_species
GTATAACTCTTCTCTGATTAGACGAGACGTCTAACTGAACATGGGTGTAGGG	30681	30849	30631	30683	1	supercont2.15	L204_05484	29485	30849	None	6737	753	28946	No_constitutive_exon_found_in_species
AAAGTATGTCCAATAAACTAATGTGTGGATGCGCTGACATGGGCAATCAGAA	41502	43352	43402	43350	-1	supercont2.15	L204_05486	36728	45091	None	6737	753	28946	No_constitutive_exon_found_in_species
AGTCAAGAATTGAAAGTGGTGGGCAAAGCTGTTGGCTGACTGGGCAACAGGA	37707	37747	37797	37745	-1	supercont2.15	L204_05486	36728	45091	None	6737	753	28946	No_constitutive_exon_found_in_species
TCGCTCGGTAGGTCATGCTACGGCGGGACGGTCGCTGACGCCGGGGACAGGT	57356	57472	57306	57358	1	supercont2.15	L204_05492	57147	59056	None	6737	753	28946	No_constitutive_exon_found_in_species
TGTTACTGCATGATGGTGAGTTGAGCCAGATGAACTTGGCTGACGGGTAGAT	57507	57592	57457	57509	1	supercont2.15	L204_05492	57147	59056	None	6737	753	28946	No_constitutive_exon_found_in_species
GTGCTGGTGTCTGTAAGTGTGGCGGGTTGCTACTCTGCTGACCAGGGTAGAT	57844	57891	57794	57846	1	supercont2.15	L204_05492	57147	59056	None	6737	753	28946	No_constitutive_exon_found_in_species
GTGAGCAGAATGGGCATGATAGGTTGCAATCGCGACTTATGGGATGATAGGG	99243	99315	99365	99313	-1	supercont2.15	L204_05510	98280	99591	None	6737	753	28946	No_constitutive_exon_found_in_species
AAGATGTTGGCGGGACCGGCGTCGTGCGGGACAAGCTGATATGTGGGTAGCA	123732	123811	123861	123809	-1	supercont2.15	L204_05522	123070	124058	None	6737	753	28946	No_constitutive_exon_found_in_species
GTTTGCTCGCAAGGAGCACGTTTACGTTTACAAGGGGGCTGGCAAGTTAGCG	136482	136742	136792	136740	-1	supercont2.15	L204_05528	134262	137150	None	6737	753	28946	No_constitutive_exon_found_in_species
ACAGTTAGTCCTGCCATATTTTTTGTATTTTGCTGATGACTGGGGTGTAGAT	134262	134372	134422	134370	-1	supercont2.15	L204_05528	134262	137150	None	6737	753	28946	No_constitutive_exon_found_in_species
ACAATCTTATCGTGATCTTCCGCGCCGTTTTGACTAAGCGGGTGTGACAGGG	157459	157570	157409	157461	1	supercont2.15	L204_05540	157101	158760	None	6737	753	28946	No_constitutive_exon_found_in_species
TTCGTCTTGTTGCGTGCTTTTGATTGATCCATGCTAAGGGCGAAAATCAGCA	183510	183660	183710	183658	-1	supercont2.15	L204_05554	183106	184881	None	6737	753	28946	No_constitutive_exon_found_in_species
GATATTTGAAAGGAAAGGCGGCGTAGGCTGACAAAGGGTTGACGATAAAGGT	190139	190231	190281	190229	-1	supercont2.15	L204_05556	188450	190715	None	6737	753	28946	No_constitutive_exon_found_in_species
GGTACGGTCTTTCTTAGTTCGTAACCAAGCACGTTCTGATAGGGATATAGGC	211304	211358	211408	211356	-1	supercont2.15	L204_05565	211304	212833	None	6737	753	28946	No_constitutive_exon_found_in_species
GATGTAAACGGAGTCTATAATTGCTGAGGATTGCTGACATGGGATCATAGGG	233603	234193	234243	234191	-1	supercont2.15	L204_05572	232191	234465	None	6737	753	28946	No_constitutive_exon_found_in_species
AGGTCCAACTTATCATAGAAATGACAAAACTGATCACGTTTGGGGAGCAGAG	232191	232445	232495	232443	-1	supercont2.15	L204_05572	232191	234465	None	6737	753	28946	No_constitutive_exon_found_in_species
TTCGGGTAAGTGTTACGGTGATTGAAGGGTATGTCGCTGACAGGGTGCAGGC	239276	239397	239447	239395	-1	supercont2.15	L204_05574	235655	239504	None	6737	753	28946	No_constitutive_exon_found_in_species
TAAGTATGATTTTACTTTGGACAAGGAAAGAACTAACAGCGTGGGAATAGCT	236432	236528	236578	236526	-1	supercont2.15	L204_05574	235655	239504	None	6737	753	28946	No_constitutive_exon_found_in_species
CTTTTCTCCTTGTATGTATTTTACTTGTGTATTATTGCTAATAAGGGCAGCT	247265	247381	247431	247379	-1	supercont2.15	L204_05581	246997	247867	None	6737	753	28946	No_constitutive_exon_found_in_species
AGTTCTCGCAACCACCCTCATATAAAAGTAAAATGACAGGGATATGAAAGAT	270448	270619	270398	270450	1	supercont2.15	L204_05588	268908	274103	None	6737	753	28946	No_constitutive_exon_found_in_species
ATTGTAAGCTCCTCGACACACTGTTCATGCACTTGTTGATGGGCATAAAGGG	270818	271132	270768	270820	1	supercont2.15	L204_05588	268908	274103	None	6737	753	28946	No_constitutive_exon_found_in_species
ACCATTTTGAAAAAGACTCGGCTGAGTGCTGATAGGCAGTGGGCGAATAGAA	272604	272774	272554	272606	1	supercont2.15	L204_05588	268908	274103	None	6737	753	28946	No_constitutive_exon_found_in_species
TGAAGCTTCTTTAACAGTTGCATCGATCAGGATACTTATTATGGGCACAGAT	272831	273153	272781	272833	1	supercont2.15	L204_05588	268908	274103	None	6737	753	28946	No_constitutive_exon_found_in_species
TTATTTGGTCGTGAGTGGTTTTAGGGTCATTGACCAAGCTAATTGGGTAGAA	299508	299858	299458	299510	1	supercont2.15	L204_05601	298422	300035	None	6737	753	28946	No_constitutive_exon_found_in_species
TCAAAGTGACTCATGTGGTTTCTTGTGTGCAACTAATAAAAGCTGGGTAGAT	312841	313282	312791	312843	1	supercont2.15	L204_05609	310343	319357	None	6737	753	28946	No_constitutive_exon_found_in_species
TTATATTATTTGGTTAGTTGATGGAGTATCGAGTTGACAAGGGTTCAAAGAC	355652	355907	355602	355654	1	supercont2.15	L204_05625	354711	355907	None	6737	753	28946	No_constitutive_exon_found_in_species
GGTGAGTGAATGGCGAGGTGTGCTCGTGGCTTGACGCTCATATGGGGCAGGT	440245	440273	440323	440271	-1	supercont2.15	L204_05666	439415	440359	None	6737	753	28946	No_constitutive_exon_found_in_species
TGGTGAGTGTTGCATGTATAGTGGCATGACTGACTGGCATGTGGGTGCAGAG	439415	439466	439516	439464	-1	supercont2.15	L204_05666	439415	440359	None	6737	753	28946	No_constitutive_exon_found_in_species
GAACTGGTGAGTGGATGACACATCTGTTGATCATGCTGACGGGACGAAAGCC	57803	57914	57753	57805	1	supercont2.16	L204_05705	57519	58490	None	6737	753	28946	No_constitutive_exon_found_in_species
GTTTGGACCGTGTTTTGGGGCTAGGGATGACGCGCTCATCCTGGGAGTAGAG	61102	61312	61052	61104	1	supercont2.16	L204_05707	60644	64339	None	6737	753	28946	No_constitutive_exon_found_in_species
TATTTGGATGAGTAAGTTGAGTGACGTAGGTGTCGTGCTGATTGGGATAGCA	94904	94965	94854	94906	1	supercont2.16	L204_05719	94099	96290	None	6737	753	28946	No_constitutive_exon_found_in_species
CCGCCGAGATGTGAGTGGTGGCTTGTTATCAGAGTCACTGACATGGGCAGAT	113398	113672	113348	113400	1	supercont2.16	L204_05725	112434	114032	None	6737	753	28946	No_constitutive_exon_found_in_species
TGTGAGTTGGGTGGTTGCATCTCTATACATGGGTACTGACGGGTGGATAGAG	113995	114032	113945	113997	1	supercont2.16	L204_05725	112434	114032	None	6737	753	28946	No_constitutive_exon_found_in_species
TTTTCTGAACTTAAGAAATCTCGAGGCTGATATATGGGGTGGTGTGGTAGCT	145075	145148	145025	145077	1	supercont2.16	L204_05737	143107	145477	None	6737	753	28946	No_constitutive_exon_found_in_species
GTAGGTGGTTGGATTCTAATGGACAAGGATGGAGGGTTGACAGCGGGTAGTT	166499	166556	166449	166501	1	supercont2.16	L204_05746	166155	167797	None	6737	753	28946	No_constitutive_exon_found_in_species
TTCTGTACTCGGGGTTATATCTTGCTGATCCCGCCGATACAAGGGTTAAGTT	168745	169347	168695	168747	1	supercont2.16	L204_05747	168152	171203	None	6737	753	28946	No_constitutive_exon_found_in_species
ATTGATGATACTAAACGAGCCGAACCACAGCTGATTATTTCGGGCAATAGGG	175254	175365	175204	175256	1	supercont2.16	L204_05748	171696	177895	None	6737	753	28946	No_constitutive_exon_found_in_species
TCTCCATTTTCGCAGTTGTGATGGTTGAGCTAATGAATATGACGGGTTAGAT	187733	187938	187988	187936	-1	supercont2.16	L204_05755	187299	188393	None	6737	753	28946	No_constitutive_exon_found_in_species
TGGATGCAAGTGTATTGTCTCTCACACCTACGGATATCGCTAACGGGAAGAC	203121	203200	203071	203123	1	supercont2.16	L204_05764	202276	205982	None	6737	753	28946	No_constitutive_exon_found_in_species
GATGTGAGCCCATCATAATCTTGGTGTTCACGTACTGATAGGGATAATAGAA	217265	217376	217215	217267	1	supercont2.16	L204_05770	216584	218409	None	6737	753	28946	No_constitutive_exon_found_in_species
CTGTTTTTTTTTATGCTGACAAAGCTAGCTGTGGCTGATTGGGATTATAGTT	306431	306527	306381	306433	1	supercont2.16	L204_05810	306318	307121	None	6737	753	28946	No_constitutive_exon_found_in_species
TTCACAACTCTGCTTTCAGGTAATAGAATCATTGACATGAGGGCGATTAGTT	327175	327272	327322	327270	-1	supercont2.16	L204_05816	326539	328241	None	6737	753	28946	No_constitutive_exon_found_in_species
GTGAGTTTAGGTAGAAAGTGCATGTGCCATAACGTCTAATTATGGGATAGAT	332814	333072	332764	332816	1	supercont2.16	L204_05818	329762	336865	None	6737	753	28946	No_constitutive_exon_found_in_species
AAGATGATGCAAGGAGAATGAATGTAACTGAAATCACCTGGGATGAACAGCC	350081	350287	350337	350285	-1	supercont2.16	L204_05825	348231	350626	None	6737	753	28946	No_constitutive_exon_found_in_species
GTATGTCCATGATATTTTGTCTTGATCCCAGGTTAGCTGACGGGCAATAGTT	376340	377379	377429	377377	-1	supercont2.16	L204_05836	376340	379877	None	6737	753	28946	No_constitutive_exon_found_in_species
ATAAGTAGGTCGTGTTTGGTTCCGTGTTTGGTTCTGACAGCGGTGGGCAGCC	380839	381049	380789	380841	1	supercont2.16	L204_05837	380547	381578	None	6737	753	28946	No_constitutive_exon_found_in_species
TGGTTGGCACTGCGTGAGTGTGGGGTGGAAGGTACTGGCTGACTGGGTAGTT	381086	381416	381036	381088	1	supercont2.16	L204_05837	380547	381578	None	6737	753	28946	No_constitutive_exon_found_in_species
GAGGTGAGAGGGCTTCCTCGGCCAAGACATGTGCTAATGGGTATGAGCAGCT	385835	386082	385785	385837	1	supercont2.16	L204_05840	385647	387124	None	6737	753	28946	No_constitutive_exon_found_in_species
TTCTGCCAATAAGAACATTTTGAATTGGAAAGCTGACAGGGAAAAACAAGTT	419518	419634	419468	419520	1	supercont2.16	L204_05857	418503	420750	None	6737	753	28946	No_constitutive_exon_found_in_species
GGTTAGTTCCTAGTTATGAGAATGATTGCTTCTTGCTAAAGATGGGCCAGCC	420432	420486	420382	420434	1	supercont2.16	L204_05857	418503	420750	None	6737	753	28946	No_constitutive_exon_found_in_species
TGTCCAAGGGTGCGTTCTGGGTTGTCTCGTGTGTTACTAATACGGGATAGAA	450501	450621	450671	450619	-1	supercont2.16	L204_05870	449614	451671	None	6737	753	28946	No_constitutive_exon_found_in_species
ATGTTGGGTGAGTACGTTGGGACGCGCTAGTGGTGTGCTGATGGGCGTAGGT	452660	452826	452610	452662	1	supercont2.16	L204_05871	452185	453034	None	6737	753	28946	No_constitutive_exon_found_in_species
CTACTCGGTACGTCAAATGCTCCGAGTTTGGGTTCTGACGAGTTGGGTAGTG	453517	453860	453467	453519	1	supercont2.16	L204_05872	453395	454980	None	6737	753	28946	No_constitutive_exon_found_in_species
TGGTAGACATTGCTAACGGACACCTGTTTTGTTGATATGCCGGGAGACAGAT	461304	461435	461485	461433	-1	supercont2.16	L204_05876	460638	462010	None	6737	753	28946	No_constitutive_exon_found_in_species
GAAAGAAGGCTGGGTAGGTGAAGGGTGTGACCCATCTGACATGGGTGCAGGA	119290	119699	119240	119292	1	supercont2.17	L204_05930	118803	122224	None	6737	753	28946	No_constitutive_exon_found_in_species
TATCCCCTTGTGTCTATGCCGGTTTAATTGTGGGCTAATGGGAATGACAGAT	121318	121764	121268	121320	1	supercont2.17	L204_05930	118803	122224	None	6737	753	28946	No_constitutive_exon_found_in_species
AGTCACAGTCTAGTTGCGGTGTATAGTTGTCAGTCTAATACTGGGGACAGGA	153450	153651	153701	153649	-1	supercont2.17	L204_05945	153450	159925	None	6737	753	28946	No_constitutive_exon_found_in_species
CCAACTCGTAAGGCGTTCCGTGTCGACTTGGGAAACGCTGATGTGGGTAGGT	164793	164831	164743	164795	1	supercont2.17	L204_05949	164288	164831	None	6737	753	28946	No_constitutive_exon_found_in_species
CTCGAGTAAGTCTTACGTTTCGTTTGGGACAACGCTGACATGAGGGCTAGCG	168436	168815	168865	168813	-1	supercont2.17	L204_05953	168436	169609	None	6737	753	28946	No_constitutive_exon_found_in_species
TTTCATGAATCTGTATGTGTAACTTGCGCTTGCGTGGGCTGAAGGGCAAGGC	183185	183228	183135	183187	1	supercont2.17	L204_05958	183009	184096	None	6737	753	28946	No_constitutive_exon_found_in_species
TACACTGGCTGAGACAGACCCAGTGGTACCGGCAACTGTGGGTGAACCAGAC	183468	183541	183418	183470	1	supercont2.17	L204_05958	183009	184096	None	6737	753	28946	No_constitutive_exon_found_in_species
AAGGATCGCTCTCTTGCTAAGCCACTTCTTGGACTCAATTGGGATTGTAGAC	241210	241827	241160	241212	1	supercont2.17	L204_05982	240217	241827	None	6737	753	28946	No_constitutive_exon_found_in_species
ATGGGTGAGTGGCGTGCAGGATGTTCCTTTGTGATATTGATGGGTGGTAGAT	243416	243967	244017	243965	-1	supercont2.17	L204_05983	243416	244469	None	6737	753	28946	No_constitutive_exon_found_in_species
ATCGGTCCGTCTGAATATTTAAATGCAAGTGAGTGCTGACAGGGGCGAAGAT	253793	253907	253743	253795	1	supercont2.17	L204_05986	253179	254471	None	6737	753	28946	No_constitutive_exon_found_in_species
CCAAAGGTGATTACAGATACATTATCAAAAGCTGACCTATGTGGGTAAAGGT	259150	259224	259274	259222	-1	supercont2.17	L204_05988	258955	260252	None	6737	753	28946	No_constitutive_exon_found_in_species
TCCTTTTTCCCATAAGAAGAGTCGTGGAGCTGATATCAGAGGGTTGACAGCA	7388	7526	7338	7390	1	supercont2.18	L204_06023	4377	8523	None	6737	753	28946	No_constitutive_exon_found_in_species
ATGTTCACAATGCTACCAGAATTGCAGCGTTTGATGGGAAAAAAAAACAGAG	79683	79751	79801	79749	-1	supercont2.18	L204_06057	79491	80482	None	6737	753	28946	No_constitutive_exon_found_in_species
GCAGGATTCAACCTATGATGTACAGAACCTTCAACTGATAGAAGGGGCAGTT	97004	97079	97129	97077	-1	supercont2.18	L204_06064	96818	97390	None	6737	753	28946	No_constitutive_exon_found_in_species
AGTTTTTGTCTTGACTCTTCGCATGTCGCTGACTGACGTTACATGGGAAGAG	156722	156794	156672	156724	1	supercont2.18	L204_06095	155662	158633	None	6737	753	28946	No_constitutive_exon_found_in_species
GTGGTTGTGTTTATATCGTAACAGTTTTATGTCTAACGATAGGGCATAAGAT	162393	162518	162568	162516	-1	supercont2.18	L204_06097	161984	163392	None	6737	753	28946	No_constitutive_exon_found_in_species
TTCCGACTGAATTCTAGCGAGCCAACTGAGGAGCTGACTTGGGGGAACAGAC	220437	220798	220848	220796	-1	supercont2.18	L204_06120	218792	223110	None	6737	753	28946	No_constitutive_exon_found_in_species
CTGCTGCGTAAGTCCCGACATGCTTTTATACCCAACTAACGATGGGATAGCT	245462	245954	245412	245464	1	supercont2.18	L204_06132	245134	246798	None	6737	753	28946	No_constitutive_exon_found_in_species
GGCTCAGTACGTGCGGTATCTGCACAGTCGCCGTGACTAACCGGGAATAGTC	277220	277456	277506	277454	-1	supercont2.18	L204_06141	276292	278134	None	6737	753	28946	No_constitutive_exon_found_in_species
GTAAGTGTCAGTTTTTACACGGAGTCTTGCCGGCTCACTGGGAGTGCTAGCT	290001	290786	289951	290003	1	supercont2.18	L204_06149	289631	292624	None	6737	753	28946	No_constitutive_exon_found_in_species
CTCTGAACAAACGTCCTCTCGTGCGAATGGCAGCTCATCCGGGATCACAGTG	327359	327473	327523	327471	-1	supercont2.18	L204_06160	322791	329389	None	6737	753	28946	No_constitutive_exon_found_in_species
TTCCATTTTATAATAGAACAAAAGAACAAGTTGACTGACAAACGGGATAGAT	44989	45124	44939	44991	1	supercont2.19	L204_06182	42076	45266	None	6737	753	28946	No_constitutive_exon_found_in_species
TGGGTAGGTAGGCGGGTCAAGGAGGGTGAGAGTAGCTGATGGGTCAAAAGAT	54392	54458	54508	54456	-1	supercont2.19	L204_06185	51942	54642	None	6737	753	28946	No_constitutive_exon_found_in_species
AAAGTTCGTCTTTATGTGTGCTTGATGGCCAACTTCTGATGCGGGTGTAGAA	74210	75329	75379	75327	-1	supercont2.19	L204_06192	73998	75730	None	6737	753	28946	No_constitutive_exon_found_in_species
AGGCGAGTTCCTTCTGTGTTGTCTGGGGTCCTATTGACTTGAGGGGCTAGGT	76362	76579	76312	76364	1	supercont2.19	L204_06193	75962	76892	None	6737	753	28946	No_constitutive_exon_found_in_species
GTTGTAAGTAAACCAGATGATGAAATTTGAAGAAGTTGAACGGGAGACAGCT	93371	93442	93321	93373	1	supercont2.19	L204_06200	93240	94696	None	6737	753	28946	No_constitutive_exon_found_in_species
GGTGGGTTAAGGTTGAGCCTTGGAAACGAAACAAGACTAATATGGGACAGTC	117879	118209	118259	118207	-1	supercont2.19	L204_06211	116905	118526	None	6737	753	28946	No_constitutive_exon_found_in_species
GCGCTTCGTCTACCGAGGCGAGTGTTACAAGCAGCGACTGATCGGGGCAGTT	151793	151813	151743	151795	1	supercont2.19	L204_06225	151703	152128	None	6737	753	28946	No_constitutive_exon_found_in_species
AGGAGGGTAGGTTGAATTCAGGCTGTTTTGGCGCTGACTTGTGGGTACAGCT	151857	152128	151807	151859	1	supercont2.19	L204_06225	151703	152128	None	6737	753	28946	No_constitutive_exon_found_in_species
ATCACTCGTGTACGTCTCGTCACTCCTAGTAGGAGCTAACTAGAGGGTAGCC	178950	179357	178900	178952	1	supercont2.19	L204_06235	177827	182221	None	6737	753	28946	No_constitutive_exon_found_in_species
GCCTTGATAAAGGCATAAAAATTGAAAGGGTTCAGTCAACCAGCGGGGAGAA	200315	200456	200265	200317	1	supercont2.19	L204_06243	198942	201633	None	6737	753	28946	No_constitutive_exon_found_in_species
TATAAGAAGGCAAAGTCACACTTGTACTGACAGATGATGGGATAACGCAGGA	208778	209494	208728	208780	1	supercont2.19	L204_06247	208430	209494	None	6737	753	28946	No_constitutive_exon_found_in_species
CTCCTGGTAAGCTTTCTCTTCTCTTGTATGTGACTGATCGGGGATTCAAGGT	282375	282532	282325	282377	1	supercont2.19	L204_06279	281945	283576	None	6737	753	28946	No_constitutive_exon_found_in_species
TGGTGAGAATATTGGACTTGATAACCACCGTATGCTCATCTAGGGAATAGTA	17604	17710	17760	17708	-1	supercont2.20	L204_06302	16973	18083	None	6737	753	28946	No_constitutive_exon_found_in_species
GAGTACGGCGATGGGCAACGTCTAATTTCTCTTGCTGACCACGCGGGTAGAT	38913	38993	39043	38991	-1	supercont2.20	L204_06312	38543	39577	None	6737	753	28946	No_constitutive_exon_found_in_species
GTTGATCTTTGGCCGTCAGGACCTCCAAGCTGAAGTAACTGGGCAGATAGAA	42999	43182	43232	43180	-1	supercont2.20	L204_06314	42999	43503	None	6737	753	28946	No_constitutive_exon_found_in_species
TACAGCTAGTCGCTCCTTTGTGAATCCAAACCCAATGCTTTTGTGGGAAGAA	49709	50049	50099	50047	-1	supercont2.20	L204_06317	49241	50230	None	6737	753	28946	No_constitutive_exon_found_in_species
GAATATTTTGCTTATTGATCCTCGGACCATATGCTGAAAAGATTGGGTAGCA	59898	60595	60645	60593	-1	supercont2.20	L204_06320	57417	63079	None	6737	753	28946	No_constitutive_exon_found_in_species
ATAATTGTAAGTTTGGGCCTTGAAGATGGGAAGCGTACTCATAAGGGCAGGT	99135	99190	99085	99137	1	supercont2.20	L204_06336	98577	99646	None	6737	753	28946	No_constitutive_exon_found_in_species
CACGTAAGTGTCCTTTAGTCGATCGCCGTCGGGAACTGATGGGTAATCAGGG	105693	105851	105901	105849	-1	supercont2.20	L204_06338	104160	107003	None	6737	753	28946	No_constitutive_exon_found_in_species
TTTTCGGGTAGGTGGCGTGCTTGTGGGTGGGCTGAGCTGACGGCGGGCAGGT	34467	34759	34809	34757	-1	supercont2.21	L204_06361	32993	34903	None	6737	753	28946	No_constitutive_exon_found_in_species
CGTATGACACGTTTTGAGATATAGAGCATGATACTGATACGGGGTGTTAGCT	44999	45224	44949	45001	1	supercont2.21	L204_06365	44789	45224	None	6737	753	28946	No_constitutive_exon_found_in_species
GTATGTCTCGTTGAAAACTTACAGACAGATCCATCTGATTGAAGGGACAGGC	46078	46116	46166	46114	-1	supercont2.21	L204_06366	45443	47379	None	6737	753	28946	No_constitutive_exon_found_in_species
ACGTATAGACGAATTTCCCCATAGTCTTGTTGACAAAGGGAATGGTTAAGCT	60065	60265	60315	60263	-1	supercont2.21	L204_06371	59473	61491	None	6737	753	28946	No_constitutive_exon_found_in_species
TGAGAAGAGGTATACATGAGAGAGAAGAGACAGTGCTAAAGGGCATACAGAC	66199	66279	66149	66201	1	supercont2.21	L204_06374	66115	66808	None	6737	753	28946	No_constitutive_exon_found_in_species
GCTTTCGCATGGTGAGTTGTTGGCATTATGGGTACGGGCTGACATGGTAGAT	80313	80404	80454	80402	-1	supercont2.21	L204_06379	77686	80976	None	6737	753	28946	No_constitutive_exon_found_in_species
TTATCCAATTTGGAATCAATGAAGGAGATGCTGATAACTTGGGTGTGTAGTG	36438	36549	36388	36440	1	supercont2.22	L204_06405	36227	37383	None	6737	753	28946	No_constitutive_exon_found_in_species
TGTGTAATAAACAACCAATTTATAACCCCTATGCTGAGACTTGGGGGCAGAT	56837	57189	57239	57187	-1	supercont2.22	L204_06412	56108	60688	None	6737	753	28946	No_constitutive_exon_found_in_species
AGGTAGATGAGTCTCTAATCAATGACGAAACAGTTGTTGACAGGGCGAAGCG	68387	68559	68609	68557	-1	supercont2.22	L204_06415	66574	72633	None	6737	753	28946	No_constitutive_exon_found_in_species
CTGGTACGTCTCTCCCACTGGTCGTGAAGCACAACTGAGAGAAAGGGTAGAA	85192	85309	85359	85307	-1	supercont2.22	L204_06419	79590	86100	None	6737	753	28946	No_constitutive_exon_found_in_species
TTACTGAGAATGGTGAGTCAGCAAGAGCGAGGTCTGGCTGATGGGGTTAGAT	7719	7881	7669	7721	1	supercont2.23	L204_06431	7236	9223	None	6737	753	28946	No_constitutive_exon_found_in_species
CAAGGTGAGAATTTTGTTATGTTGGCAGTTGACAAACTGACGGGTGGCAGTA	8049	8754	7999	8051	1	supercont2.23	L204_06431	7236	9223	None	6737	753	28946	No_constitutive_exon_found_in_species
GCCCGTAAAATGTGCGTTTGTTGGGAGTTTATAAGTGACTGACTGGGTAGTG	19697	19713	19763	19711	-1	supercont2.23	L204_06435	19697	20736	None	6737	753	28946	No_constitutive_exon_found_in_species
CGTGAGTTGCGTCGAGAGCTGTAGTCATTCTCTCTGACGCTGAGGGCTAGTT	25158	25364	25108	25160	1	supercont2.23	L204_06438	24430	25530	None	6737	753	28946	No_constitutive_exon_found_in_species
CATGTACGTGGTTACACTTGTCTACGTCTATCTTGACTAATGGGACAAAGAT	46088	46275	46038	46090	1	supercont2.23	L204_06445	45035	46846	None	6737	753	28946	No_constitutive_exon_found_in_species
TACATGCATTGCTCCTCATTTGCTTCTGTAAGGCTGACAGGGGCCGATAGTT	75365	75468	75315	75367	1	supercont2.23	L204_06455	72807	75817	None	6737	753	28946	No_constitutive_exon_found_in_species
GTATTTTTGTGTATTATAAATAAATGCGGAATTGACATGGGGAACTGCAGGA	39085	39224	39274	39222	-1	supercont2.24	L204_06483	38022	39427	None	6737	753	28946	No_constitutive_exon_found_in_species
