# Supplementary material for: Widespread Separation of the Polypyrimidine Tract From 3′ AG by G Tracts in Association With Alternative Exons in Metazoa and Plants
Source: Front Genet. 2019 Jan 14;9:741. doi: 10.3389/fgene.2018.00741 (PMC6339879; doi:10.3389/fgene.2018.00741)
Supplement: DATA FILE S1 — Sequences of REPAG 3′ SS from each species of fungi. [file Data_Sheet_1.zip › Supplementary data 1/Fungi_Release38_setosphaeria_turcica_et28a.txt]

REPA_GGG_Sequence	Exon_Start	Exon_End	Pos_-50	Pos_+2	Strand	Chromosome	GeneID	Gene_Start	Gene_End	Gene_Name	Number_of_REPAs	Number_of_REPAs_has_GGG	Number_of_Intron(Intra_genic_Region)	Upstream_Constitutive_Exon
AGTAACTGCAGCGTCAGCGCAACAGCAGCCATAGTAACATGGGAATGCAGTC	35621	36281	35571	35623	1	SETTUscaffold_1	SETTUDRAFT_40360	35387	37153	None	3632	407	19021	No_constitutive_exon_found_in_species
GAAGAAGCCCGACTTCCAGGGTTCCAGATAGGCTAATCATGTGGGGATAGGC	84427	84454	84504	84452	-1	SETTUscaffold_1	SETTUDRAFT_86779	83394	84911	None	3632	407	19021	No_constitutive_exon_found_in_species
GTGAGTAGTGCGTGGACATGGACTCGAGGCACAGGCTGACAGGGTGATAGAA	125152	125984	125102	125154	1	SETTUscaffold_1	SETTUDRAFT_162001	123982	125984	None	3632	407	19021	No_constitutive_exon_found_in_species
CCTCCATCCACTTCGCTTATCCGTACATTTTGCTGACGGGAAACAAACAGTA	202722	202894	202672	202724	1	SETTUscaffold_1	SETTUDRAFT_17929	201453	202894	None	3632	407	19021	No_constitutive_exon_found_in_species
AACGAAGGTGCGCTTGTGACCTGTTGGTGGGCGTGTTGGGCAAGGCAAAGTT	231119	231151	231069	231121	1	SETTUscaffold_1	SETTUDRAFT_49510	230103	232804	None	3632	407	19021	No_constitutive_exon_found_in_species
CTACTGCAGCTCCTCTTCCTGAACATGGCGGTTACCCTACCGGGCACAAGAT	280077	281046	281096	281044	-1	SETTUscaffold_1	SETTUDRAFT_86616	280077	282762	None	3632	407	19021	No_constitutive_exon_found_in_species
GAAGAAGAAAAGAAGAAGAAGAAGAAGGACAAGGACAGGGGAATGTGCAGGA	652727	652866	652677	652729	1	SETTUscaffold_1	SETTUDRAFT_87205	652239	653123	None	3632	407	19021	No_constitutive_exon_found_in_species
CAAGAACAACGTGAAGGTGGATTCTGGCATGTACTGACGGGAGATTATAGTT	711107	711257	711057	711109	1	SETTUscaffold_1	SETTUDRAFT_170320	710341	712191	None	3632	407	19021	No_constitutive_exon_found_in_species
GTGAGTCGAAGCACTGGAAACGCACCGTATATATGCTAACAGGTGGGCAGAT	751234	751377	751427	751375	-1	SETTUscaffold_1	SETTUDRAFT_29930	750680	752001	None	3632	407	19021	No_constitutive_exon_found_in_species
TATGCGGGCACTCGACATGGGCAGATTTGCTTGGGCTGATGTGGGTGTAGCA	905481	905711	905761	905709	-1	SETTUscaffold_1	SETTUDRAFT_18118	904293	905954	None	3632	407	19021	No_constitutive_exon_found_in_species
AGGAAGTCTTCATCACGTCGAAGCTTCTCGGAACTAACAGGGGGTGCTAGAC	1072237	1072592	1072642	1072590	-1	SETTUscaffold_1	SETTUDRAFT_86007	1071504	1073150	None	3632	407	19021	No_constitutive_exon_found_in_species
AGTAAGTGGTCAGCTTCTAGTACAGCGAGTAAGCGCTAACAACTGGGTAGGC	1085068	1085076	1085018	1085070	1	SETTUscaffold_1	SETTUDRAFT_162193	1082621	1085976	None	3632	407	19021	No_constitutive_exon_found_in_species
TTGCTACCAATAACAGAACGTTATAAAGCTGACTTTCGGGTGCCGAAAAGAT	1351504	1351724	1351774	1351722	-1	SETTUscaffold_1	SETTUDRAFT_133214	1351504	1352406	None	3632	407	19021	No_constitutive_exon_found_in_species
TACGTGAGTCGACTCGACAGCAGTGTTGTGCTTTACTGACCATGGGACAGCC	1402706	1403123	1402656	1402708	1	SETTUscaffold_1	SETTUDRAFT_40600	1401407	1405130	None	3632	407	19021	No_constitutive_exon_found_in_species
GTAAGTGGAACCGCCTGATAATGATGATGATATGCTGACCGGGGCTTAAGCA	1453639	1454091	1453589	1453641	1	SETTUscaffold_1	SETTUDRAFT_152660	1452466	1454091	None	3632	407	19021	No_constitutive_exon_found_in_species
GAGATTGAAAAGGCTCTTAACAGCGTCCACAACTCTGCAGGGGGTGATAGAA	1459066	1460523	1460573	1460521	-1	SETTUscaffold_1	SETTUDRAFT_152662	1458155	1464486	None	3632	407	19021	No_constitutive_exon_found_in_species
TGATGTCCCGGAGTGACGTCAAGACGGGTGCTGACTAAGCGGGGTTGCAGCA	1568375	1568462	1568512	1568460	-1	SETTUscaffold_1	SETTUDRAFT_113502	1567830	1568978	None	3632	407	19021	No_constitutive_exon_found_in_species
GTAGGGCAGGCGTGGGTATCTGTGTTTTTGAGCGGGGACTGACGGGGCAGAT	1568234	1568325	1568375	1568323	-1	SETTUscaffold_1	SETTUDRAFT_113502	1567830	1568978	None	3632	407	19021	No_constitutive_exon_found_in_species
GTGCATGACGCGGGATGGCTTGGCAGTCTTGGACGCTCACGGGGGGGCAGGT	1567830	1568180	1568230	1568178	-1	SETTUscaffold_1	SETTUDRAFT_113502	1567830	1568978	None	3632	407	19021	No_constitutive_exon_found_in_species
GAAGAGGCCGAGGCGTTGCAGCAAGTAGGCGGAGAGCTGACGGGTAACAGTT	1610336	1610549	1610286	1610338	1	SETTUscaffold_1	SETTUDRAFT_85780	1610083	1610549	None	3632	407	19021	No_constitutive_exon_found_in_species
TAATATAGCGACGCCGTGTACACAAACACAAGCTAACACGCGGGTGACAGGC	1637620	1639803	1637570	1637622	1	SETTUscaffold_1	SETTUDRAFT_113534	1637512	1639803	None	3632	407	19021	No_constitutive_exon_found_in_species
CATTGCGAAAAAGTGGTTCCCATGCTGATCGAGAGGGTGGGGAAAACCAGGT	1704464	1704997	1705047	1704995	-1	SETTUscaffold_1	SETTUDRAFT_162305	1704464	1705465	None	3632	407	19021	No_constitutive_exon_found_in_species
TACAGATACCGCATATCTTAAAGCGCCTCATTTGCTAATTGGGGGAACAGGC	1773239	1773896	1773189	1773241	1	SETTUscaffold_1	SETTUDRAFT_133433	1772806	1773896	None	3632	407	19021	No_constitutive_exon_found_in_species
AAGTGATGCATACTCGGACATTAATCTTTTCAGACTCTGACAGGGTACAGGT	1790871	1791832	1790821	1790873	1	SETTUscaffold_1	SETTUDRAFT_113614	1790561	1791832	None	3632	407	19021	No_constitutive_exon_found_in_species
GTCAGTTCTGCGCAACAACAACAACCACCACCACCTGCCTTACGGGACAGCC	1844263	1844469	1844519	1844467	-1	SETTUscaffold_1	SETTUDRAFT_30221	1843430	1845038	None	3632	407	19021	No_constitutive_exon_found_in_species
CGCCCATGGTTAGACGAGATTATGCATTGCCTAGACTTACATTGGGGTAGCT	2136872	2140038	2140088	2140036	-1	SETTUscaffold_1	SETTUDRAFT_152842	2136872	2141352	None	3632	407	19021	No_constitutive_exon_found_in_species
CCAGACGGACAGGCAGGACAGGCAGGACAGGCGCGGGCCGGGCAGCGCAGGG	2654024	2654149	2654199	2654147	-1	SETTUscaffold_1	SETTUDRAFT_170687	2651984	2654288	None	3632	407	19021	No_constitutive_exon_found_in_species
GTCAATGGCGCGCAGCCGCGGGGCAGCACCAGGTATACTGACGGGTGCAGTT	2980179	2980272	2980322	2980270	-1	SETTUscaffold_1	SETTUDRAFT_18703	2979919	2980374	None	3632	407	19021	No_constitutive_exon_found_in_species
GCGAGTGGTGGTGAGGCAACGTGGAGCGACAGGCTGACGGGCGGGCACAGGA	3752732	3752890	3752682	3752734	1	SETTUscaffold_1	SETTUDRAFT_153238	3752591	3754695	None	3632	407	19021	No_constitutive_exon_found_in_species
AAGCTGCATCGTCTGCCTCAACACAGGACTATACTGACTCGGGCGAACAGCT	3763716	3764395	3763666	3763718	1	SETTUscaffold_1	SETTUDRAFT_84837	3762484	3764395	None	3632	407	19021	No_constitutive_exon_found_in_species
TCGGGCGGAAGACTGAAGGCGAACATCAGGCTAATCGATTGGGGATATAGGT	3778622	3778697	3778572	3778624	1	SETTUscaffold_1	SETTUDRAFT_162715	3778179	3779247	None	3632	407	19021	No_constitutive_exon_found_in_species
GCCCGGACGCCCCCCGACTGCCGGCTATTGTGTACTGACGCGGGCAACAGAC	3966956	3967102	3967152	3967100	-1	SETTUscaffold_1	SETTUDRAFT_153299	3966956	3968484	None	3632	407	19021	No_constitutive_exon_found_in_species
GGTACGTCATCCACAATGGAAAGTAGCACTCAAGCTGACGGGAGCATTAGCG	268226	268621	268671	268619	-1	SETTUscaffold_2	SETTUDRAFT_153385	267521	269282	None	3632	407	19021	No_constitutive_exon_found_in_species
CATCTCAACAAGCAGTCACTCGAAATAATAGACGCTGGATCTGGGAAAAGGG	392167	392266	392117	392169	1	SETTUscaffold_2	SETTUDRAFT_30944	391724	392266	None	3632	407	19021	No_constitutive_exon_found_in_species
ACGCACTGCATCTGCGGTACGGACCGGTAGTGCGCATCGGGCCGAACGAGGT	482126	482234	482076	482128	1	SETTUscaffold_2	SETTUDRAFT_153443	481893	483635	None	3632	407	19021	No_constitutive_exon_found_in_species
CAAAGCGTGAGAATGGGGAGTTCATTCATACTGACTTGACGGGACGACAGAT	560744	561209	560694	560746	1	SETTUscaffold_2	SETTUDRAFT_153460	560026	561209	None	3632	407	19021	No_constitutive_exon_found_in_species
TGTACGTCCCTCCACCAACGACGATATGTGATATGGACTGATGTGGGTAGAT	626176	626803	626853	626801	-1	SETTUscaffold_2	SETTUDRAFT_153465	626009	627321	None	3632	407	19021	No_constitutive_exon_found_in_species
CCGGAGCTCAGCGCGTTTGATGATGTCGTTGCTGCGGGGGTAGTGGGTAGTG	635257	635262	635207	635259	1	SETTUscaffold_2	SETTUDRAFT_87447	632406	635477	None	3632	407	19021	No_constitutive_exon_found_in_species
CAATCAAGCATACAACCAACCAATACATGGCTGACTCTGGGATAAAATAGTA	681485	681680	681730	681678	-1	SETTUscaffold_2	SETTUDRAFT_88011	681485	682170	None	3632	407	19021	No_constitutive_exon_found_in_species
CATGTGAAAATGGTACCTGTGGTACAGCTCATACTAACGGGTGTGAACAGAA	764245	765308	765358	765306	-1	SETTUscaffold_2	SETTUDRAFT_153497	764108	766070	None	3632	407	19021	No_constitutive_exon_found_in_species
TACAAACCCCCAAAACACTGATAACGCCAACAACACGAACGGCTGGGGAGGA	1049390	1049654	1049704	1049652	-1	SETTUscaffold_2	SETTUDRAFT_89314	1048914	1050803	None	3632	407	19021	No_constitutive_exon_found_in_species
CTCTGGGCGCGATCAATGGGAGCAGTGCGAGGACTAATTGGGCATGACAGAT	1051927	1052135	1051877	1051929	1	SETTUscaffold_2	SETTUDRAFT_162946	1051625	1052901	None	3632	407	19021	No_constitutive_exon_found_in_species
GTAAGGACACGTGGAATTGCAGAAGAAAGGCAATGGGCTAACGGGTACAGTC	1052185	1052373	1052135	1052187	1	SETTUscaffold_2	SETTUDRAFT_162946	1051625	1052901	None	3632	407	19021	No_constitutive_exon_found_in_species
CGAACAAGTCGAAACGCTGGCAACGAAAGGACTGGGCTGACTGGGAGCAGAA	1291748	1291810	1291698	1291750	1	SETTUscaffold_2	SETTUDRAFT_162978	1291112	1292666	None	3632	407	19021	No_constitutive_exon_found_in_species
CCTTGGCAGTGCCGTCATGGCCACAGGCACTCGACTGACCGGGGCGCCAGAC	1366230	1366333	1366180	1366232	1	SETTUscaffold_2	SETTUDRAFT_89379	1366061	1369550	None	3632	407	19021	No_constitutive_exon_found_in_species
TGGTATATGGAAGTGTGGTTCTGATACTAGAGGCTAATCGAGAAGGGTAGGG	1384528	1384625	1384675	1384623	-1	SETTUscaffold_2	SETTUDRAFT_41375	1383086	1384968	None	3632	407	19021	No_constitutive_exon_found_in_species
GTAACCACGACGACAGCGCTCCGCGCAAACAAGACTAACGGGTGCAACAGAA	1448233	1448763	1448813	1448761	-1	SETTUscaffold_2	SETTUDRAFT_163028	1448233	1449468	None	3632	407	19021	No_constitutive_exon_found_in_species
CGTCGAGCATCTCGTGCGAGAGCATGCGCTAATTGCGAGGGGACAAACAGTG	1516601	1518001	1516551	1516603	1	SETTUscaffold_2	SETTUDRAFT_135369	1516297	1519512	None	3632	407	19021	No_constitutive_exon_found_in_species
AGCAGTATATCTGTTTTACCCTAAACATGCTAATTCGGGGGCGGTAACAGAA	1627931	1628275	1627881	1627933	1	SETTUscaffold_2	SETTUDRAFT_163057	1627507	1628275	None	3632	407	19021	No_constitutive_exon_found_in_species
TTGCTTCTAGAGGTAAGACGCAGAATGGCTAATGCAATTCTGTGGGATAGCG	1642756	1643105	1642706	1642758	1	SETTUscaffold_2	SETTUDRAFT_135425	1641755	1643105	None	3632	407	19021	No_constitutive_exon_found_in_species
AAGCTAGCCGTCATCTTACGCAAGCAATCGAGGCTGACAGCACGGGATAGGT	1682475	1682889	1682939	1682887	-1	SETTUscaffold_2	SETTUDRAFT_163068	1682475	1683180	None	3632	407	19021	No_constitutive_exon_found_in_species
GGTAAGTGCTTCACATCCAAATCCAGCGCGCATTGCTGACGTGGGCGCAGAA	1715159	1717540	1715109	1715161	1	SETTUscaffold_2	SETTUDRAFT_171287	1715067	1717540	None	3632	407	19021	No_constitutive_exon_found_in_species
CATGGCGTGAAGGGACCCGTGGGCGCGCAAGGCTAACGGGGAGTACGTAGAC	1936331	1936757	1936807	1936755	-1	SETTUscaffold_2	SETTUDRAFT_115834	1936331	1938108	None	3632	407	19021	No_constitutive_exon_found_in_species
TAGCCTTCTCGCCAGACGGTCAGCTGGTCGCGTCAGCATCTTGGGACGAGAC	2001087	2002053	2002103	2002051	-1	SETTUscaffold_2	SETTUDRAFT_89541	2001087	2005144	None	3632	407	19021	No_constitutive_exon_found_in_species
TTACCCACCACAGCCCCAAACCCAGTTCCGCCCTTGTTCAGTCAGGGTAGCG	2009435	2009487	2009537	2009485	-1	SETTUscaffold_2	SETTUDRAFT_153848	2008259	2010574	None	3632	407	19021	No_constitutive_exon_found_in_species
TTTTGTCGGCCAGCGAGCAGGGCGTGCAGCGTGTGGGCAAAGGGCGGCAGTG	2125105	2126877	2125055	2125107	1	SETTUscaffold_2	SETTUDRAFT_41555	2124377	2127544	None	3632	407	19021	No_constitutive_exon_found_in_species
GGTTTGCGCGCACAAGACGTTGTGGATGCTAGGCTGACAAAGGGCAATAGGC	2150509	2151156	2151206	2151154	-1	SETTUscaffold_2	SETTUDRAFT_135710	2149873	2151538	None	3632	407	19021	No_constitutive_exon_found_in_species
CAGCAACCGCTCCCGCAACCGCACCAACGCCAGGGTCTAACAGGGTGCAGGT	2486927	2487270	2486877	2486929	1	SETTUscaffold_2	SETTUDRAFT_88688	2486727	2487976	None	3632	407	19021	No_constitutive_exon_found_in_species
GCATGCCGGTGGGAGCCAAGGTTGTGTGACGTCTTTACTAACAGGGATAGTC	2545515	2545565	2545615	2545563	-1	SETTUscaffold_2	SETTUDRAFT_153912	2545515	2548853	None	3632	407	19021	No_constitutive_exon_found_in_species
CCCTTCACCTCACCCACACCACACTCCTGTGCTTACTAGTACGGGACAAGGA	2610941	2611210	2610891	2610943	1	SETTUscaffold_2	SETTUDRAFT_153931	2610857	2611843	None	3632	407	19021	No_constitutive_exon_found_in_species
AACTCATTTGTTTTTGACGGGCCTGGTCGCCCCTGGAAGCGGGGCAAGAGGG	2681448	2682567	2682617	2682565	-1	SETTUscaffold_2	SETTUDRAFT_153956	2680424	2682970	None	3632	407	19021	No_constitutive_exon_found_in_species
TGACGTCTCTTTCTCTGATGATTCCAGATTTATCGACTCGGGCTGGGGAGGC	2748542	2748716	2748492	2748544	1	SETTUscaffold_2	SETTUDRAFT_116109	2747385	2751136	None	3632	407	19021	No_constitutive_exon_found_in_species
CAGTATGTGCTCCGCGCGCGCATTATTTTCTGGTTGCTGACAGGGAACAGGG	2803677	2803738	2803788	2803736	-1	SETTUscaffold_2	SETTUDRAFT_51272	2803337	2803834	None	3632	407	19021	No_constitutive_exon_found_in_species
GTGCGTTACACGGTACTTTTTCTGCAGTTTGCGCGTTCTGACAGGGGCAGGT	2894845	2895138	2894795	2894847	1	SETTUscaffold_2	SETTUDRAFT_171503	2893982	2895678	None	3632	407	19021	No_constitutive_exon_found_in_species
TGACATGGACTTTTGGATGCAAAAGTAGCGAAATTCTGACCGAGGGACAGCT	2993245	2993936	2993195	2993247	1	SETTUscaffold_2	SETTUDRAFT_163315	2990853	2993936	None	3632	407	19021	No_constitutive_exon_found_in_species
ACATGATTTGGGAAATGGGAGTTGAGGAAACAGGATCTGACAATGGGTAGGC	2994628	2994711	2994578	2994630	1	SETTUscaffold_2	SETTUDRAFT_163316	2994342	2995388	None	3632	407	19021	No_constitutive_exon_found_in_species
CGTGTCGCGACGAGGAATTGGGGGTTGGGATTGACTGACGGGGTCGACAGTC	3143869	3143932	3143982	3143930	-1	SETTUscaffold_2	SETTUDRAFT_88923	3143440	3144139	None	3632	407	19021	No_constitutive_exon_found_in_species
GGTGAATTGGACTCTGGGCAATGCATGGCGAAAAACTAATGGCGGGCCAGAC	3451482	3451552	3451602	3451550	-1	SETTUscaffold_2	SETTUDRAFT_163392	3450848	3451821	None	3632	407	19021	No_constitutive_exon_found_in_species
GTATGCTCATAGCATCTTGCTCCTGAGAACATGGCTGACAAGAGGGATAGTC	89240	89289	89190	89242	1	SETTUscaffold_3	SETTUDRAFT_20051	88051	89696	None	3632	407	19021	No_constitutive_exon_found_in_species
GGCTGTGGCCGTGGGTCTCGCTTCTTGTGGCACCCTTGGCAGGGGCCCAGTG	370803	370974	371024	370972	-1	SETTUscaffold_3	SETTUDRAFT_154255	369419	374112	None	3632	407	19021	No_constitutive_exon_found_in_species
CTTCTCTGCAAAAAGTGACCCAAAGACGCCAGTAAAGGCAGGGCAGAAAGGA	491105	491623	491055	491107	1	SETTUscaffold_3	SETTUDRAFT_91311	489124	491623	None	3632	407	19021	No_constitutive_exon_found_in_species
CTGTAAGTATTTGCTGGTTCAAGCATATGCCACAATACTGACTGGGAAAGGC	538979	539231	538929	538981	1	SETTUscaffold_3	SETTUDRAFT_90244	538346	539785	None	3632	407	19021	No_constitutive_exon_found_in_species
GCGTGACAGGCCTGGATAACCCCAAGGCAGATTCCAACACCACGGGCGAGCC	620317	620763	620813	620761	-1	SETTUscaffold_3	SETTUDRAFT_171729	617591	620907	None	3632	407	19021	No_constitutive_exon_found_in_species
AGAGAGAGAGAGAGAGAGAAATGCTAATAGATGTTGTAACGGGGAAACAGTT	678666	678780	678616	678668	1	SETTUscaffold_3	SETTUDRAFT_41924	678342	679049	None	3632	407	19021	No_constitutive_exon_found_in_species
AATGCCTAGATGGTGACGGTTAGCAAGCGGCTACTAACTCAATGGGACAGGG	708371	708553	708603	708551	-1	SETTUscaffold_3	SETTUDRAFT_163542	708371	710424	None	3632	407	19021	No_constitutive_exon_found_in_species
TTCCAATTACGGTAAATGTGCCTAGCCCATCCTTGGGGACGGCAACACAGGC	807467	808140	807417	807469	1	SETTUscaffold_3	SETTUDRAFT_171776	806829	808140	None	3632	407	19021	No_constitutive_exon_found_in_species
CCTCGGTTATCGTACATTAGTAGATTGTGTGGCGACTAATTTGGGGATAGAC	1184207	1184397	1184447	1184395	-1	SETTUscaffold_3	SETTUDRAFT_136945	1182330	1185053	None	3632	407	19021	No_constitutive_exon_found_in_species
TCGCAAGCATGGTTGCACATGGCATGGGCCAATGCTAACGTGGGGGATAGCG	1229702	1229875	1229925	1229873	-1	SETTUscaffold_3	SETTUDRAFT_163664	1229702	1230596	None	3632	407	19021	No_constitutive_exon_found_in_species
AGCGCTACGGCGTCCCGCCCATCCGAAGCCTGTTTGCTAATGGGGGACAGGC	1257594	1257880	1257930	1257878	-1	SETTUscaffold_3	SETTUDRAFT_137004	1257594	1259995	None	3632	407	19021	No_constitutive_exon_found_in_species
AGTGAGTTTGGGTGGCGGGTGCAAGAGGTAGATGCTAACCAGGGCCACAGTC	1437730	1437886	1437680	1437732	1	SETTUscaffold_3	SETTUDRAFT_32164	1435366	1438055	None	3632	407	19021	No_constitutive_exon_found_in_species
GTGAGGCATCACACCAAGTACTTTGGTCAATTCTAACCTGGGTGATGTAGTT	1443663	1444069	1443613	1443665	1	SETTUscaffold_3	SETTUDRAFT_20439	1443208	1444425	None	3632	407	19021	No_constitutive_exon_found_in_species
TAAGTACTCCCCAAGCAAGCCGTTGGAACAGCAAGGCTGATGCGGGACAGTC	1513313	1514289	1513263	1513315	1	SETTUscaffold_3	SETTUDRAFT_137188	1512762	1514289	None	3632	407	19021	No_constitutive_exon_found_in_species
TCTTGAGTGTTTGTGTCGGGAGTGGCATGTAAGTATGGGCTGACAGGCAGGA	1621463	1621900	1621413	1621465	1	SETTUscaffold_3	SETTUDRAFT_179570	1619676	1621900	None	3632	407	19021	No_constitutive_exon_found_in_species
CGGAATGAATAACTGAGTCGATAAAATTCATGCTAATTCCAAATGGGCAGAC	1816824	1818624	1816774	1816826	1	SETTUscaffold_3	SETTUDRAFT_179601	1816199	1819447	None	3632	407	19021	No_constitutive_exon_found_in_species
TTTACCCGTAAAAGCTGAACAAAGGTGTGTTGGCTGACTGGGAAATCTAGAA	1840342	1840886	1840936	1840884	-1	SETTUscaffold_3	SETTUDRAFT_163786	1840342	1842141	None	3632	407	19021	No_constitutive_exon_found_in_species
CTATAAACGGGGCTATTATGAAAATAAGTTCTCGGTTAACACGTGGGCAGAT	1928396	1929326	1929376	1929324	-1	SETTUscaffold_3	SETTUDRAFT_154670	1928396	1930446	None	3632	407	19021	No_constitutive_exon_found_in_species
GAGCATTCTCGACCATCTGCTGCTGCATATGCACATACTGAGACGGGCAGGT	1956573	1956722	1956772	1956720	-1	SETTUscaffold_3	SETTUDRAFT_163807	1952751	1957174	None	3632	407	19021	No_constitutive_exon_found_in_species
GTGTCGAGATGGAATATCTTGGTAGAACTGCGTTGCTGACTGGGCAATAGGG	1977780	1978452	1978502	1978450	-1	SETTUscaffold_3	SETTUDRAFT_20612	1977780	1980309	None	3632	407	19021	No_constitutive_exon_found_in_species
GATGCTGTCTATAATTTCTAGAAAAACTGGCTGACGGAACTGGGTGATAGGT	1981631	1981885	1981581	1981633	1	SETTUscaffold_3	SETTUDRAFT_32321	1981344	1982028	None	3632	407	19021	No_constitutive_exon_found_in_species
TATGCACCCCCAAGCACCACAGCCGGGGCACGCCGCTGACACAGGGACAGCT	2609795	2609964	2610014	2609962	-1	SETTUscaffold_3	SETTUDRAFT_20780	2607571	2610355	None	3632	407	19021	No_constitutive_exon_found_in_species
TCGCAGCATCTCTTTCTACACCGCACACACAGCTAACACATGGGAACCAGCG	2694096	2694270	2694046	2694098	1	SETTUscaffold_3	SETTUDRAFT_172202	2692596	2694912	None	3632	407	19021	No_constitutive_exon_found_in_species
CACGGCAAAATTGGACACGCACACTGCGAACGGAGGGCTAACGGGCACAGGC	2745421	2745482	2745532	2745480	-1	SETTUscaffold_3	SETTUDRAFT_163975	2744387	2745686	None	3632	407	19021	No_constitutive_exon_found_in_species
TGGCGACTTGCAAAGACTGGCCACTGAAGCGCCACTGACAATGTGGGCAGTG	2745988	2746460	2746510	2746458	-1	SETTUscaffold_3	SETTUDRAFT_20824	2745988	2746815	None	3632	407	19021	No_constitutive_exon_found_in_species
ACATGTTGAGCCTGGCTGGCCGGCCCATGCAGCGTGCTAACGGGGTACAGGG	2756506	2756638	2756688	2756636	-1	SETTUscaffold_3	SETTUDRAFT_90412	2756506	2757326	None	3632	407	19021	No_constitutive_exon_found_in_species
TTTTCACGTCGTGTTCGGCTCAGTGGCGCTAACGCGGCGGCGGTGGGCAGCT	2922871	2923006	2923056	2923004	-1	SETTUscaffold_3	SETTUDRAFT_118161	2922340	2927012	None	3632	407	19021	No_constitutive_exon_found_in_species
ATTGGGATACTAAACTCGCTTGTAATCTCCCAGCTAACAGCAATGGGTAGTC	3001196	3001354	3001404	3001352	-1	SETTUscaffold_3	SETTUDRAFT_91605	3001196	3002723	None	3632	407	19021	No_constitutive_exon_found_in_species
CAACGGTCCAGCCAGCAGGCTTGATATTGCCAAGATGCTTGTGCGGGCAGAC	3227426	3227640	3227690	3227638	-1	SETTUscaffold_3	SETTUDRAFT_20954	3227426	3231592	None	3632	407	19021	No_constitutive_exon_found_in_species
GAAAGGGCAGTGTGGGAGTGCGAGTGGGAAATGCAAGTGCAAGTGGGAAGGT	3284638	3284670	3284720	3284668	-1	SETTUscaffold_3	SETTUDRAFT_155017	3284638	3285999	None	3632	407	19021	No_constitutive_exon_found_in_species
GGTCAGTCTGATGTGAAATTTGCGTTAGGGGGTACTGCTAACAGGGGAAGCT	6623	7051	6573	6625	1	SETTUscaffold_4	SETTUDRAFT_92594	5298	7051	None	3632	407	19021	No_constitutive_exon_found_in_species
TGCCACATGTACTGTCAAGTCTCTAACGCTGATGCAAATGGGTTGGACAGTT	134007	134049	133957	134009	1	SETTUscaffold_4	SETTUDRAFT_118445	133819	135548	None	3632	407	19021	No_constitutive_exon_found_in_species
GTGGGTAGCACCCTGGGAGCAATACACCGACTAGGCTAATGCGGGCACAGGA	191890	191936	191986	191934	-1	SETTUscaffold_4	SETTUDRAFT_164158	189589	192763	None	3632	407	19021	No_constitutive_exon_found_in_species
GTATGTGGCGGGACACGTCGCTGGGCCGACAGCTGCTAACGGGCACACAGCG	207375	208047	207325	207377	1	SETTUscaffold_4	SETTUDRAFT_164163	206477	208047	None	3632	407	19021	No_constitutive_exon_found_in_species
CATCTCTCTTCTGGCATGCATACAGAAAATCGGATTGACAATGGGAGTAGAT	422712	422921	422662	422714	1	SETTUscaffold_4	SETTUDRAFT_118568	422269	424002	None	3632	407	19021	No_constitutive_exon_found_in_species
GGCACGACGGCCGCTTGCTATCTACGAGTACAGTGCTAACAGCCGGGCAGGG	471174	471318	471124	471176	1	SETTUscaffold_4	SETTUDRAFT_155146	470873	471318	None	3632	407	19021	No_constitutive_exon_found_in_species
ATGTATCTAGCCTGACTCTCTCTCTGATGCTGACGCGGGCGCGGGCACAGGC	622947	623020	622897	622949	1	SETTUscaffold_4	SETTUDRAFT_42651	620204	623951	None	3632	407	19021	No_constitutive_exon_found_in_species
GTAATCCCCAAGAAAGAAAAAAGAGAAACTGACGAGTAATTGGGATATAGTC	777672	778331	778381	778329	-1	SETTUscaffold_4	SETTUDRAFT_21238	777672	779006	None	3632	407	19021	No_constitutive_exon_found_in_species
GCGCTGGACTATCTCGCGTCGGAGCGGAAGCTGCAGCGAAACGGGAGGAGTA	950796	951652	950746	950798	1	SETTUscaffold_4	SETTUDRAFT_138651	949707	951652	None	3632	407	19021	No_constitutive_exon_found_in_species
AGACACGGTATGCAGCCGCTGGCTTGATGCTATGGCGAATGGGCCGGTAGCT	1013584	1013907	1013957	1013905	-1	SETTUscaffold_4	SETTUDRAFT_32981	1013418	1014317	None	3632	407	19021	No_constitutive_exon_found_in_species
ACAGCACACTGTTTGGCTCCTATCGATTGGCTGACGTGCGGGATAAGCAGTG	1032657	1032865	1032607	1032659	1	SETTUscaffold_4	SETTUDRAFT_42723	1032181	1034436	None	3632	407	19021	No_constitutive_exon_found_in_species
GCCACAGGCGGGCGGGCTTGACATGTGAATACGGGCTAATGATGGGGCAGTT	1258064	1259441	1259491	1259439	-1	SETTUscaffold_4	SETTUDRAFT_172587	1258064	1259919	None	3632	407	19021	No_constitutive_exon_found_in_species
AGTAAGTTGACATACAGAAGGAATTATGATCGCTGCTGACAGGGGTGAAGGT	1319900	1320651	1319850	1319902	1	SETTUscaffold_4	SETTUDRAFT_93302	1318804	1320651	None	3632	407	19021	No_constitutive_exon_found_in_species
AAACATTCGAGTCGGCGTAGGGGAGGGCTAATGGGGAATTGGGGAATTAGTG	1472408	1472662	1472358	1472410	1	SETTUscaffold_4	SETTUDRAFT_92314	1472077	1472662	None	3632	407	19021	No_constitutive_exon_found_in_species
GGGTCGCACGGAAACAGTGGATAGAGTGGATGCTGATGTGTGGGGACTAGTT	1472900	1473954	1474004	1473952	-1	SETTUscaffold_4	SETTUDRAFT_155370	1472900	1474210	None	3632	407	19021	No_constitutive_exon_found_in_species
GTAAGTCGACAGGCGCCGAGTGTCCCTGCGCCGACACTGACGGGGCGCAGCG	1567209	1567459	1567509	1567457	-1	SETTUscaffold_4	SETTUDRAFT_21451	1567209	1567842	None	3632	407	19021	No_constitutive_exon_found_in_species
GCGGTATCGCGAGGAGTGTGGTGGTGGTAGTGGTGGTAGTGCGGGTGGAGGC	1932397	1932543	1932593	1932541	-1	SETTUscaffold_4	SETTUDRAFT_92906	1932397	1933390	None	3632	407	19021	No_constitutive_exon_found_in_species
AGGCGGCTCTCTACGGTACGCTAGGCGGCAATGGCTAACACGGGAACCAGGC	1960334	1961058	1960284	1960336	1	SETTUscaffold_4	SETTUDRAFT_164449	1959081	1961058	None	3632	407	19021	No_constitutive_exon_found_in_species
GCCATATATGGGAAAGATGTAGAAAGAAGAAAGGGCTGACGGTGGGATAGTG	2043624	2043697	2043747	2043695	-1	SETTUscaffold_4	SETTUDRAFT_155522	2039697	2043998	None	3632	407	19021	No_constitutive_exon_found_in_species
AGCAAAGGTCAGAGAGCAGGCTGATCGGTGCATTGAACGGGTTGCAAAAGGA	2173686	2173701	2173751	2173699	-1	SETTUscaffold_4	SETTUDRAFT_42927	2173686	2174567	None	3632	407	19021	No_constitutive_exon_found_in_species
GAGGGCACACTGTGACCGGAAGGCTACCAAAAAGCTCTCGGGGCCATGAGAA	2252758	2253545	2252708	2252760	1	SETTUscaffold_4	SETTUDRAFT_155582	2252273	2253545	None	3632	407	19021	No_constitutive_exon_found_in_species
GGTACGAAAATTTTGCTTCAGATATGAAGCATTGAGACTGACAGGGTTAGAC	2409050	2409205	2409255	2409203	-1	SETTUscaffold_4	SETTUDRAFT_139333	2408763	2410644	None	3632	407	19021	No_constitutive_exon_found_in_species
GTTGCAAAAAGATTACCTCGACGGGAACCCCCGAACTAACATTGAGGGAGAT	2464923	2465095	2465145	2465093	-1	SETTUscaffold_4	SETTUDRAFT_180358	2464067	2465438	None	3632	407	19021	No_constitutive_exon_found_in_species
AGAGTGTCAGTACGTTCAGTCTATCCATCGCTAACAATAGGGTATAATAGGG	2571389	2572242	2571339	2571391	1	SETTUscaffold_4	SETTUDRAFT_139399	2570656	2574376	None	3632	407	19021	No_constitutive_exon_found_in_species
GAACAACATGAAAATTCCTGCCGAACTCCTGCCAAATTAACGGGGCAAAGAA	53693	54020	54070	54018	-1	SETTUscaffold_5	SETTUDRAFT_33396	52114	54751	None	3632	407	19021	No_constitutive_exon_found_in_species
GGGTGCATGAGGAGGTGGTGAGGGGGGTGAAGGAAAGGGTCAAGGCACAGGG	55947	55995	56045	55993	-1	SETTUscaffold_5	SETTUDRAFT_155669	55947	57681	None	3632	407	19021	No_constitutive_exon_found_in_species
CCTGAATCTACATGTATCTCCGGAATGCTGATAGAGAGGGATAAATGTAGTA	130996	131157	131207	131155	-1	SETTUscaffold_5	SETTUDRAFT_33410	130226	131861	None	3632	407	19021	No_constitutive_exon_found_in_species
GTACTTGTTCCTGAATCCCCTTTTACTAACATGCCAACAGGGGCATACAGCT	319896	320080	319846	319898	1	SETTUscaffold_5	SETTUDRAFT_21815	318145	320080	None	3632	407	19021	No_constitutive_exon_found_in_species
GAGACGTATGCATGCCTCGTGTCGAGATGTGGGTGCTAACGGGACAATAGCC	322883	322929	322833	322885	1	SETTUscaffold_5	SETTUDRAFT_82774	322574	323701	None	3632	407	19021	No_constitutive_exon_found_in_species
CTGCATTGCAAGAGGAATATTACAGAGGCGTGTTGCTAATGGCAGGGCAGTG	322990	323148	322940	322992	1	SETTUscaffold_5	SETTUDRAFT_82774	322574	323701	None	3632	407	19021	No_constitutive_exon_found_in_species
AATTTGATAGTAAAGGATGAACAAAGTTGGTATCTCTATTTTGGGAATAGAG	398015	398064	397965	398017	1	SETTUscaffold_5	SETTUDRAFT_33464	397815	398611	None	3632	407	19021	No_constitutive_exon_found_in_species
GGTGCCTGGCCATGGAGCAGTGCTATGAGACGATTCTGACGGGGCATTAGGA	456472	457714	456422	456474	1	SETTUscaffold_5	SETTUDRAFT_33467	456062	458330	None	3632	407	19021	No_constitutive_exon_found_in_species
TCTGGGCAACAATAGAAGCAAGGACAGCTGGTTGACTTAGGGTAATACAGAC	523690	524788	523640	523692	1	SETTUscaffold_5	SETTUDRAFT_164615	522680	524788	None	3632	407	19021	No_constitutive_exon_found_in_species
GTACGTTTGTGTACCCATGTCGGCGCGCCGCATGGCTAACGGCGGGACAGAG	569811	570794	569761	569813	1	SETTUscaffold_5	SETTUDRAFT_164626	569132	570794	None	3632	407	19021	No_constitutive_exon_found_in_species
TGGGCGCGCCCGCACCGCATTCGACGACGGGGCAAGGCTGACGGGCGCAGGC	758694	758745	758644	758696	1	SETTUscaffold_5	SETTUDRAFT_21909	758571	759558	None	3632	407	19021	No_constitutive_exon_found_in_species
TAGGTAAGCCTCTCGCCCAACCTTATCGGGACCTCGCTAACAACGGGTAGTG	1216835	1217244	1216785	1216837	1	SETTUscaffold_5	SETTUDRAFT_164742	1215153	1217244	None	3632	407	19021	No_constitutive_exon_found_in_species
CGTACGTCTGTACAAGCATCTATTTGACATGCGTCTAACAGGGACCGTAGTT	1241788	1241886	1241738	1241790	1	SETTUscaffold_5	SETTUDRAFT_120018	1241350	1243725	None	3632	407	19021	No_constitutive_exon_found_in_species
ACAACCGAACTAGTATAGCATATCAATTTGGTAGTCTAACAGGGCTGCAGGG	1270726	1272890	1272940	1272888	-1	SETTUscaffold_5	SETTUDRAFT_94782	1270726	1273172	None	3632	407	19021	No_constitutive_exon_found_in_species
TCCGCGAAATTTGCCTCTTTTCAAGTGTCCATGCTGACAGAAGGGGAAAGTC	1399704	1399788	1399654	1399706	1	SETTUscaffold_5	SETTUDRAFT_173014	1398978	1402262	None	3632	407	19021	No_constitutive_exon_found_in_species
GCGTATGTTTCTATTCAACTCGTAAAGTTTGAAATGCTGACAACGGGTAGAA	1406098	1406892	1406048	1406100	1	SETTUscaffold_5	SETTUDRAFT_164789	1404864	1406892	None	3632	407	19021	No_constitutive_exon_found_in_species
GATCACCGGATGTTAAGGGGACATTAAACGTGGCATTGTCATCTGGGGAGCC	1444647	1445063	1444597	1444649	1	SETTUscaffold_5	SETTUDRAFT_155923	1444178	1445063	None	3632	407	19021	No_constitutive_exon_found_in_species
CTGCCTGCGCCTCCTGGAAGTGCCCAACTTCCCAGTGAGGAATGGGGCAGCT	1453198	1456574	1453148	1453200	1	SETTUscaffold_5	SETTUDRAFT_120130	1452125	1457801	None	3632	407	19021	No_constitutive_exon_found_in_species
CTGCGACATGCCTAGAGTAACAATGGCGCCACAAAGCTAATGAGGGGCAGGC	1514063	1514174	1514013	1514065	1	SETTUscaffold_5	SETTUDRAFT_155931	1513981	1515083	None	3632	407	19021	No_constitutive_exon_found_in_species
TCTAATGGTCATTCTAATGGTCATTCCAACAGTCATACCAACGGGAATAGCA	1541824	1544712	1541774	1541826	1	SETTUscaffold_5	SETTUDRAFT_93994	1540109	1548361	None	3632	407	19021	No_constitutive_exon_found_in_species
AAGGTAAGTATCCTCGGTAGGTGTTCGCGGACATATGCTGACGGGCGTAGGT	1576028	1576556	1576606	1576554	-1	SETTUscaffold_5	SETTUDRAFT_43203	1576028	1577368	None	3632	407	19021	No_constitutive_exon_found_in_species
CGTAAGTCCCGATGGCTGGATATCGACATGGCTTTGCTAACGGGGCGCAGGG	1591810	1592152	1591760	1591812	1	SETTUscaffold_5	SETTUDRAFT_139949	1590306	1592152	None	3632	407	19021	No_constitutive_exon_found_in_species
GAAAAAAAGGGGAGAGGCAAGAGAACATGCATACTGACTAGGGCAAACAGGC	1620064	1620144	1620194	1620142	-1	SETTUscaffold_5	SETTUDRAFT_93976	1620064	1620697	None	3632	407	19021	No_constitutive_exon_found_in_species
CTGGCAGCGTGTGGACATTGGATGGAATGCGGCTGACTTTTGTGGGGTAGAG	1622284	1622430	1622234	1622286	1	SETTUscaffold_5	SETTUDRAFT_94396	1621082	1622430	None	3632	407	19021	No_constitutive_exon_found_in_species
CTGCTGCTACACGATGAGTCGAGGGGCTATAGTCGCTAATGGGAACATAGCT	1667929	1667953	1667879	1667931	1	SETTUscaffold_5	SETTUDRAFT_164823	1667613	1669213	None	3632	407	19021	No_constitutive_exon_found_in_species
AAGCTGAATACCCAGCATTCTACCAACATGGAGAGCTGACAGGGATGCAGTA	2238694	2238735	2238785	2238733	-1	SETTUscaffold_5	SETTUDRAFT_164918	2237475	2239573	None	3632	407	19021	No_constitutive_exon_found_in_species
TATTGTACTTTGGTCTTGCATTTCACGCGGTAGCTGACATGCGGGTATAGCC	2238073	2238203	2238253	2238201	-1	SETTUscaffold_5	SETTUDRAFT_164918	2237475	2239573	None	3632	407	19021	No_constitutive_exon_found_in_species
GTATCGCAGCAGCATGGGCGTTGGGCGTGGTGGGGCTAACGTGTGGGCAGCG	2316765	2316882	2316715	2316767	1	SETTUscaffold_5	SETTUDRAFT_164936	2316075	2317389	None	3632	407	19021	No_constitutive_exon_found_in_species
TCTGAACCGAAAAAAAGGCAAGTATTAGATGCAATGCAAGGGCGGCACAGGG	368982	369187	368932	368984	1	SETTUscaffold_6	SETTUDRAFT_120813	365912	370321	None	3632	407	19021	No_constitutive_exon_found_in_species
ATGTAAGCTGCCACATGTTTGCGTATCGCTTGTACTGATCTGGGCAACAGCA	387966	389200	389250	389198	-1	SETTUscaffold_6	SETTUDRAFT_34061	387966	389694	None	3632	407	19021	No_constitutive_exon_found_in_species
CTCGAGATCCTTCGCAATCACATGCGCACCAAGATGCACTGGGACATCAGCA	390697	392501	390647	390699	1	SETTUscaffold_6	SETTUDRAFT_156252	390338	394338	None	3632	407	19021	No_constitutive_exon_found_in_species
ATGTCAAGGCCATGTGTGGAGGAAGATGGATATGCTAACAAAACGGGTAGGT	429385	429598	429648	429596	-1	SETTUscaffold_6	SETTUDRAFT_140618	429385	432292	None	3632	407	19021	No_constitutive_exon_found_in_species
GGGGAGGAGGCTTATTTGCAAACGAATAATTGACTAACACGGACGGGCAGTG	479797	480182	479747	479799	1	SETTUscaffold_6	SETTUDRAFT_165031	479257	480182	None	3632	407	19021	No_constitutive_exon_found_in_species
GACGCGGCATGGCAGAGAAAAAAAAATATGGCGGGCTAACTGGGACGTAGTT	514287	514472	514237	514289	1	SETTUscaffold_6	SETTUDRAFT_34093	513443	517091	None	3632	407	19021	No_constitutive_exon_found_in_species
GTGTGCATATTCCACCGCGAAGCAGAGCGAGGACTAACAACGGGCAACAGAT	562566	562650	562516	562568	1	SETTUscaffold_6	SETTUDRAFT_22534	562347	563059	None	3632	407	19021	No_constitutive_exon_found_in_species
CAGATGATGATCGGCAGTGACTTTATGCTCGCTGTTCGCTGGGCAAGCAGGT	768804	769007	768754	768806	1	SETTUscaffold_6	SETTUDRAFT_22602	768685	769007	None	3632	407	19021	No_constitutive_exon_found_in_species
CAGCGATTTTCCTGAGGCAAATGAGGAGCGTGACGGCATAACGGGTGCAGAC	909759	910045	909709	909761	1	SETTUscaffold_6	SETTUDRAFT_156369	908840	911032	None	3632	407	19021	No_constitutive_exon_found_in_species
TACGGTATGCATCTTTGCGTCTTCATTCAAGCCACGCTAACAGGGAGTAGTG	1195337	1195430	1195287	1195339	1	SETTUscaffold_6	SETTUDRAFT_140950	1193694	1195678	None	3632	407	19021	No_constitutive_exon_found_in_species
TGCCTTCGGCCGTGCATGCCTGCGAAGAATCGCAGTTGACGTGGGATTAGAT	1222881	1223006	1223056	1223004	-1	SETTUscaffold_6	SETTUDRAFT_165153	1220684	1223505	None	3632	407	19021	No_constitutive_exon_found_in_species
CAGTAAATCTTGCTCTCTGGGTCGAACGCACATCGCTGACTGGGATGTAGAA	1245732	1245765	1245682	1245734	1	SETTUscaffold_6	SETTUDRAFT_22725	1245631	1246202	None	3632	407	19021	No_constitutive_exon_found_in_species
TGTATGTGGGTAGGTAGTATTCTCATGTATGTAACACACACGCGGGCAAGCG	1453855	1453967	1453805	1453857	1	SETTUscaffold_6	SETTUDRAFT_34344	1452856	1454149	None	3632	407	19021	No_constitutive_exon_found_in_species
CCCAAGACAACCTCAGACACGAAGCTAATCATAAGCCCCGGGATATGTAGGC	1566119	1566238	1566288	1566236	-1	SETTUscaffold_6	SETTUDRAFT_156522	1566119	1566606	None	3632	407	19021	No_constitutive_exon_found_in_species
GTATGTCAACGCGATGTTTGTTAAGCAACTGGTAAGCTGATAGCGGGTAGGT	1640843	1641649	1641699	1641647	-1	SETTUscaffold_6	SETTUDRAFT_173504	1640188	1642419	None	3632	407	19021	No_constitutive_exon_found_in_species
AGCAGCAGCCCAGCAGCCAGCCCGCAGCCGGGGCGTGCAGGGGAAAGAAGGA	1866035	1869644	1869694	1869642	-1	SETTUscaffold_6	SETTUDRAFT_156607	1866035	1869962	None	3632	407	19021	No_constitutive_exon_found_in_species
CCAGCCCTTGGCCTGCCTACTTGTTGGCGCGTTGCTAACGGGATGCGTAGAG	1896609	1896636	1896686	1896634	-1	SETTUscaffold_6	SETTUDRAFT_141364	1895865	1896787	None	3632	407	19021	No_constitutive_exon_found_in_species
AGAAAGCAACAACACATGAGAGCATTGCTGACTTGGGCTTGGGGAAATAGAA	1903504	1903622	1903454	1903506	1	SETTUscaffold_6	SETTUDRAFT_165316	1902608	1903789	None	3632	407	19021	No_constitutive_exon_found_in_species
GAAGCTCGTGGCATGGTATAGTGGCAGCGGACAGGGCTAACGGGAAGCAGAC	1905052	1905397	1905002	1905054	1	SETTUscaffold_6	SETTUDRAFT_43752	1904684	1906046	None	3632	407	19021	No_constitutive_exon_found_in_species
ATGGCAAACACCGAGTGGAGGGCCCGAAAAAGAAACTGACAGGGCATTAGAC	1927238	1927443	1927188	1927240	1	SETTUscaffold_6	SETTUDRAFT_121619	1926688	1928512	None	3632	407	19021	No_constitutive_exon_found_in_species
CGGGTGGTTGTTGCCTGGTTATATAATGATTTTTGCTGACGGGCAGACAGAG	2050833	2050996	2050783	2050835	1	SETTUscaffold_6	SETTUDRAFT_60404	2050312	2050996	None	3632	407	19021	No_constitutive_exon_found_in_species
TGGTGCGTGTTTCTTCCTAAGACACATTGGGCGGTGCTAACAGGGCACAGTT	2105627	2105887	2105577	2105629	1	SETTUscaffold_6	SETTUDRAFT_156655	2104239	2107252	None	3632	407	19021	No_constitutive_exon_found_in_species
ACAGAGAAACGTTGAGCTGCAGAAAACATTACTGACAATGGGGAACGCAGGT	2113807	2113850	2113757	2113809	1	SETTUscaffold_6	SETTUDRAFT_96058	2113624	2114782	None	3632	407	19021	No_constitutive_exon_found_in_species
GAGTCTCTCGTAGAATACAAAGATACGAAAGCAGCTGACGGGACATGCAGTT	2169447	2169623	2169673	2169621	-1	SETTUscaffold_6	SETTUDRAFT_156670	2168682	2169747	None	3632	407	19021	No_constitutive_exon_found_in_species
TTCCTTCACCGCTGCCGCCACACGCCCGCGGGCCCGCTGACGGGATACAGAT	2185472	2185568	2185618	2185566	-1	SETTUscaffold_6	SETTUDRAFT_165358	2184627	2185794	None	3632	407	19021	No_constitutive_exon_found_in_species
GCTCCAGAGGCAAGAGGGGAAGAACGCACGGATGCTTACAGCGCGGGCAGAT	2185317	2185387	2185437	2185385	-1	SETTUscaffold_6	SETTUDRAFT_165358	2184627	2185794	None	3632	407	19021	No_constitutive_exon_found_in_species
AGTACTTAACAGTCGATTTTCTCAGATTTGGATTGATAAGGGAGATTTAGGG	2226935	2227682	2227732	2227680	-1	SETTUscaffold_6	SETTUDRAFT_156684	2226622	2228053	None	3632	407	19021	No_constitutive_exon_found_in_species
GGGGGCGAGTGGTGGTGGTGCGTGCCCGCGCAAATCTGGGGATGGTGAAGGC	164718	165066	164668	164720	1	SETTUscaffold_7	SETTUDRAFT_34573	164610	165160	None	3632	407	19021	No_constitutive_exon_found_in_species
AGACAGGCGTGTGTGTTGAAGTGGGCTACGGTCGCTGACACGGGATGCAGCA	273584	273974	273534	273586	1	SETTUscaffold_7	SETTUDRAFT_173630	272668	273974	None	3632	407	19021	No_constitutive_exon_found_in_species
TCCGGTACAACAGATAACTCCACCCAGTACGCCACAATGGGCGCAGAAAGCA	335073	335456	335506	335454	-1	SETTUscaffold_7	SETTUDRAFT_165398	335073	336006	None	3632	407	19021	No_constitutive_exon_found_in_species
TGATTGCCAGATGCCTTGTAGATGATGTACTAATGGGGGTATGAAACTAGTG	349566	350009	349516	349568	1	SETTUscaffold_7	SETTUDRAFT_156724	348193	350009	None	3632	407	19021	No_constitutive_exon_found_in_species
TTTCTCTGCAGTGAACTCGTGTCAAGATGCTGTGCTAATCATGCGGGCAGGA	375840	376041	375790	375842	1	SETTUscaffold_7	SETTUDRAFT_97247	375705	376041	None	3632	407	19021	No_constitutive_exon_found_in_species
CATCACACACTACTGCATGCAGGCTAATGGACTGGTCGGGAAAAAATAAGGC	384170	384277	384327	384275	-1	SETTUscaffold_7	SETTUDRAFT_165423	382417	384598	None	3632	407	19021	No_constitutive_exon_found_in_species
CACTACATTTGTGAACAAAATTTCTCCTTACCATAGCGGGAATGGAGCAGAT	565895	567398	565845	565897	1	SETTUscaffold_7	SETTUDRAFT_156793	565586	568485	None	3632	407	19021	No_constitutive_exon_found_in_species
TCAGTGACTCTGTATTCTTCCATGTTATGTTGTGATTTTGACGGGAGCAGTC	594647	595261	595311	595259	-1	SETTUscaffold_7	SETTUDRAFT_96874	593580	595720	None	3632	407	19021	No_constitutive_exon_found_in_species
AATCAATGTTGCAACCCCTTTCAGTTGTCCACACACTGACGGGGAATCAGAT	743454	743958	743404	743456	1	SETTUscaffold_7	SETTUDRAFT_165494	740317	743958	None	3632	407	19021	No_constitutive_exon_found_in_species
GATGGGGGGGTGCCATGCAGAGCAGCTGCACGGCGGAGAGGGTGGTACAGCA	803533	803579	803483	803535	1	SETTUscaffold_7	SETTUDRAFT_141847	801280	809073	None	3632	407	19021	No_constitutive_exon_found_in_species
TGAGTGCCGTGTCGAGCCAAGCGCCCCCGAGGCCTCTAACATGGGCGCAGTC	860673	861797	861847	861795	-1	SETTUscaffold_7	SETTUDRAFT_122088	860673	861931	None	3632	407	19021	No_constitutive_exon_found_in_species
GTTTTGATGTGTGCGAAGCTTGGAGCCACAGACTGACTTGGGATCGGTAGAT	866656	867917	867967	867915	-1	SETTUscaffold_7	SETTUDRAFT_165513	866656	868569	None	3632	407	19021	No_constitutive_exon_found_in_species
AACTGGAATTGGAAAACGTATGCTAATGTTTCCTTTGGCGAGGGTCATAGTT	1144885	1145138	1144835	1144887	1	SETTUscaffold_7	SETTUDRAFT_43979	1144366	1146312	None	3632	407	19021	No_constitutive_exon_found_in_species
TACGGAGACAAGGGGAGATGCTAACACGAGAGGATGGATGGGAAATGCAGAC	1377175	1377599	1377649	1377597	-1	SETTUscaffold_7	SETTUDRAFT_156985	1377175	1377920	None	3632	407	19021	No_constitutive_exon_found_in_species
CTAGGATGTGTGGCTACTTTTCATATGTGACTGACAATGAGGTGGGTTAGCT	1419768	1419957	1420007	1419955	-1	SETTUscaffold_7	SETTUDRAFT_156997	1419768	1420982	None	3632	407	19021	No_constitutive_exon_found_in_species
CGATCGATTTCGTGGTGCTGCTGCTGCTGCTGCCGGTGGTGCGGGTGCAGGT	1440868	1440924	1440974	1440922	-1	SETTUscaffold_7	SETTUDRAFT_173857	1440868	1443592	None	3632	407	19021	No_constitutive_exon_found_in_species
CGCGAGGCAAACACTGCCGCTTGACTGCTGTGCTAACCAGGGGCGAACAGAG	1460636	1462484	1462534	1462482	-1	SETTUscaffold_7	SETTUDRAFT_142154	1459219	1462615	None	3632	407	19021	No_constitutive_exon_found_in_species
TCCGTACATATCGGTCAATGAGTCTCCTACTCCCAGCCGAGGGCTGAGAGGT	1459524	1460492	1460542	1460490	-1	SETTUscaffold_7	SETTUDRAFT_142154	1459219	1462615	None	3632	407	19021	No_constitutive_exon_found_in_species
CTCCTCTCGTTGGTGGTGGTGACGCTGTTGCTGGTGCGGGAATGATGCAGGA	1486332	1486482	1486532	1486480	-1	SETTUscaffold_7	SETTUDRAFT_98206	1486332	1488307	None	3632	407	19021	No_constitutive_exon_found_in_species
CCTTTGCTTTGAGTGGAGCTGTGGGAGGAGAAAGGCTGACGAGGGAGCAGAT	1580579	1581080	1580529	1580581	1	SETTUscaffold_7	SETTUDRAFT_44078	1578578	1581080	None	3632	407	19021	No_constitutive_exon_found_in_species
GCCATGGAGTGAGTGAATTACGGGACTGGAAGACTGACGGGAGAAACCAGCG	1581574	1581667	1581717	1581665	-1	SETTUscaffold_7	SETTUDRAFT_165642	1581090	1581885	None	3632	407	19021	No_constitutive_exon_found_in_species
GAGACAAAGAGCGGGGTTGAGGAATACTTTGGGCTAACGGGAAATACCAGAT	1659325	1659810	1659860	1659808	-1	SETTUscaffold_7	SETTUDRAFT_122517	1658143	1660201	None	3632	407	19021	No_constitutive_exon_found_in_species
GGTGCGAAGAGGTCCGTTCCTACGTCTGACAAACACGCTGGGCAGAACAGGC	1763444	1763649	1763699	1763647	-1	SETTUscaffold_7	SETTUDRAFT_34974	1762657	1763787	None	3632	407	19021	No_constitutive_exon_found_in_species
GAGGTGGGAAGCTTTAAAACGGCATGCGAAACAGTGGCTAAGACGGGCAGAT	1766217	1766289	1766339	1766287	-1	SETTUscaffold_7	SETTUDRAFT_98057	1764986	1766675	None	3632	407	19021	No_constitutive_exon_found_in_species
GGTGATGGGAGTTGCAGTGCTATCTAGACGTGAAGCTAACGGGGCTGTAGGA	1838144	1838190	1838240	1838188	-1	SETTUscaffold_7	SETTUDRAFT_165693	1837391	1839824	None	3632	407	19021	No_constitutive_exon_found_in_species
GTGGCGGGCAGCCAGCAGAGGGCCGCCGCCGCCGAGTTGGGCATCAAAAGGG	1894308	1895805	1894258	1894310	1	SETTUscaffold_7	SETTUDRAFT_173960	1894119	1895805	None	3632	407	19021	No_constitutive_exon_found_in_species
TAAGCTTCAACCACAGCGCATCCAATGGCCCCTATGGCTGACAGGGCTAGAT	1902105	1902443	1902055	1902107	1	SETTUscaffold_7	SETTUDRAFT_23538	1901874	1903978	None	3632	407	19021	No_constitutive_exon_found_in_species
CATGCAGAGCTTGCACTTTCTCCCCCACAATGCTGATACTTGGGCGACAGAG	2107102	2108510	2107052	2107104	1	SETTUscaffold_7	SETTUDRAFT_122740	2106935	2108510	None	3632	407	19021	No_constitutive_exon_found_in_species
CGCTGGGACCAAGACCAGCAGTTCTTGCAGCCCGAAACCACGGGATACAGCC	15890	17129	15840	15892	1	SETTUscaffold_8	SETTUDRAFT_48862	15459	17514	None	3632	407	19021	No_constitutive_exon_found_in_species
AGATGGCGAAGAGGAGAGGGATGGTGACAAGGAGAACGAAGATGGGAAAGAG	142851	143346	143396	143344	-1	SETTUscaffold_8	SETTUDRAFT_122843	141840	143725	None	3632	407	19021	No_constitutive_exon_found_in_species
CTCGGTGGGTTAGCCTTTGGCACCTGCACGTCTGCGTACTAATGGGTCAGAG	159030	160238	160288	160236	-1	SETTUscaffold_8	SETTUDRAFT_98837	159030	161189	None	3632	407	19021	No_constitutive_exon_found_in_species
GATATCCAGCTAATAGCATCCCCGTGTGGTTCGCCGGGCCCAGAGCGAAGGT	162943	163571	163621	163569	-1	SETTUscaffold_8	SETTUDRAFT_157224	162943	164502	None	3632	407	19021	No_constitutive_exon_found_in_species
CCCCCCCTTCGCAATCCAATACACACCCAACTGACCCGGGAATAATACAGAT	353357	353950	354000	353948	-1	SETTUscaffold_8	SETTUDRAFT_181577	353357	354296	None	3632	407	19021	No_constitutive_exon_found_in_species
CGGTTCCGCAACGACTACTTTCCTCGACCTAGCGACTGACTCGAGGGTAGAC	605458	605502	605552	605500	-1	SETTUscaffold_8	SETTUDRAFT_165862	603525	605695	None	3632	407	19021	No_constitutive_exon_found_in_species
GCGTATGTAACAAGCACGTGTAGTTGATTGATTTCGCTAACAGGGCACAGCA	785936	786530	785886	785938	1	SETTUscaffold_8	SETTUDRAFT_174143	782315	786530	None	3632	407	19021	No_constitutive_exon_found_in_species
AGGAGTCTGGAGAGAAGCAGAGGCAGACGGATAGGGTGACGGGGAGACAGCG	922825	923205	922775	922827	1	SETTUscaffold_8	SETTUDRAFT_35297	922596	923205	None	3632	407	19021	No_constitutive_exon_found_in_species
TCCGAGGATGGGGGCATGCTGGATTGGCTGAAAACTGACAGCGGGGATAGGT	1111512	1112633	1111462	1111514	1	SETTUscaffold_8	SETTUDRAFT_165963	1111047	1112633	None	3632	407	19021	No_constitutive_exon_found_in_species
GTCTTTCTCTCTCTCGGATGTATGCACGGGTAGACTAACACGGCGGGCAGTT	1127873	1128215	1127823	1127875	1	SETTUscaffold_8	SETTUDRAFT_165966	1126042	1128718	None	3632	407	19021	No_constitutive_exon_found_in_species
TGCGGCTGCGGCTGTTGTGTATCTCGGAGCTGGGCTAACAAGGCGGGCAGAG	1288252	1288273	1288323	1288271	-1	SETTUscaffold_8	SETTUDRAFT_165989	1287676	1288934	None	3632	407	19021	No_constitutive_exon_found_in_species
TAGGAGAACGGGTAGGGATAGGCTGTGAGTTCGATTTCTCGGGCTAGCAGAG	1403577	1403822	1403527	1403579	1	SETTUscaffold_8	SETTUDRAFT_35429	1403251	1403822	None	3632	407	19021	No_constitutive_exon_found_in_species
CCACCATGACCGCCGCCCTCTCACCTGTATGCGCGCGTCACAATGGGTAGCT	1494592	1494870	1494920	1494868	-1	SETTUscaffold_8	SETTUDRAFT_174305	1493238	1497595	None	3632	407	19021	No_constitutive_exon_found_in_species
ACGTGTCGCCACCACGGCGGCAGCGGGGCTGTGACTGACGGCGGGGACAGGC	1581245	1581641	1581195	1581247	1	SETTUscaffold_8	SETTUDRAFT_166048	1580738	1582900	None	3632	407	19021	No_constitutive_exon_found_in_species
ATTACCTTTTCCCAGTACCGCGTCACTGGGATCGTATTGACAGGGAACAGCT	1648010	1648161	1647960	1648012	1	SETTUscaffold_8	SETTUDRAFT_166061	1647852	1649814	None	3632	407	19021	No_constitutive_exon_found_in_species
GATTGCTAGCGGGCCAATGGCATGGGGACAAGTGCTAACACGGGTGGCAGGC	1739139	1739172	1739222	1739170	-1	SETTUscaffold_8	SETTUDRAFT_98394	1739139	1740843	None	3632	407	19021	No_constitutive_exon_found_in_species
TCTACATGCCTCTCCACGGTGGTGACTGCGGACGGCGCTGACGGGTGCAGGC	1878225	1878357	1878175	1878227	1	SETTUscaffold_8	SETTUDRAFT_99403	1878135	1879802	None	3632	407	19021	No_constitutive_exon_found_in_species
ATCTTCTGCCAATTCAGGCTTGTTGGTGTTGCCTGCGGGTACGGGGACAGCA	1882701	1882904	1882954	1882902	-1	SETTUscaffold_8	SETTUDRAFT_157628	1882701	1883658	None	3632	407	19021	No_constitutive_exon_found_in_species
GTCCCTCCCCCCCCCCCTTTCAAGGCTGACGCTCAGGGGAACCATAAAAGGC	366894	367060	367110	367058	-1	SETTUscaffold_9	SETTUDRAFT_44662	365581	368041	None	3632	407	19021	No_constitutive_exon_found_in_species
CCATACACAGCTTCACACTGGGGTCACGCGGGGGCTAATTGTGGGTGTAGTG	707344	707511	707294	707346	1	SETTUscaffold_9	SETTUDRAFT_24360	706874	707582	None	3632	407	19021	No_constitutive_exon_found_in_species
AGTGTGTGTGTGTGTGTACCATGTAGCTGACGAGGCGGGGGACGCAACAGAC	720065	721007	721057	721005	-1	SETTUscaffold_9	SETTUDRAFT_166285	720065	721396	None	3632	407	19021	No_constitutive_exon_found_in_species
AAGTCGCACAGGCCGCCGTCGATTGACATGTGTCGCTAACATGGGGATAGCC	724255	725456	725506	725454	-1	SETTUscaffold_9	SETTUDRAFT_166287	724255	726207	None	3632	407	19021	No_constitutive_exon_found_in_species
GATTTTGGTGAGAGTAGACTTTTCAACCAGCTACAGGGATGGTAAACCAGTA	755060	755349	755010	755062	1	SETTUscaffold_9	SETTUDRAFT_157834	754585	756926	None	3632	407	19021	No_constitutive_exon_found_in_species
TACGTCTTTGTTGCGGTGTAGGAGTCGAGTGGACGCTGACGGGTGAGCAGGA	811074	811512	811024	811076	1	SETTUscaffold_9	SETTUDRAFT_166301	810131	811512	None	3632	407	19021	No_constitutive_exon_found_in_species
CTCATAAGTCCGGGCATGATTGAGAGCGTGTGCTAACAGCGGGTGTGTAGAG	945868	945896	945818	945870	1	SETTUscaffold_9	SETTUDRAFT_166340	945522	946297	None	3632	407	19021	No_constitutive_exon_found_in_species
CGTTTTCCCGCTGCAATTGAATGTCTGGCTGACGCATTGGGTGATGACAGCG	1494096	1494254	1494046	1494098	1	SETTUscaffold_9	SETTUDRAFT_166449	1493836	1495456	None	3632	407	19021	No_constitutive_exon_found_in_species
TTCGGTTACTGCGAGGGTGACATTAACACCGAAAACTAGGAGGGAGGTAGTC	1605078	1605329	1605379	1605327	-1	SETTUscaffold_9	SETTUDRAFT_158047	1604819	1605667	None	3632	407	19021	No_constitutive_exon_found_in_species
GACACGCATACGCTCGTCCCGGACACAATTACGGCCATTTAGTCGGGTAGAT	52638	55773	52588	52640	1	SETTUscaffold_10	SETTUDRAFT_158154	51255	57612	None	3632	407	19021	No_constitutive_exon_found_in_species
TTCAAGACGGTTGTTCTTTTTTTTTCTTTTTTTTTCCTCGGGATCGGAAGGA	343161	343616	343666	343614	-1	SETTUscaffold_10	SETTUDRAFT_166618	343161	344174	None	3632	407	19021	No_constitutive_exon_found_in_species
AGCGCCCGTCTCTCCACGCCCCCCAACAAGCATCGCCGACGGGTTAACAGAG	370808	370904	370954	370902	-1	SETTUscaffold_10	SETTUDRAFT_144672	369299	373688	None	3632	407	19021	No_constitutive_exon_found_in_species
TATCCATTTTGAAATCTTACGGGCATGGCCATGTATTGATAGGGACGCAGGA	377687	377825	377875	377823	-1	SETTUscaffold_10	SETTUDRAFT_101617	377687	378210	None	3632	407	19021	No_constitutive_exon_found_in_species
ACATCGCTTCCGTTGTAACCCAATGACCCCTAAGACTCACTGCGGGACAGCA	392374	392542	392592	392540	-1	SETTUscaffold_10	SETTUDRAFT_45034	392374	393188	None	3632	407	19021	No_constitutive_exon_found_in_species
TAGGACGGCACAGAAAAAAAAACTTGAAATTTTGGCTAAGGGATTGCAAGGA	725300	725446	725496	725444	-1	SETTUscaffold_10	SETTUDRAFT_174927	724637	727144	None	3632	407	19021	No_constitutive_exon_found_in_species
GCGGCGGCGGCGGCGGCGAGAGGAGAGGGAGCTGATGGTGGGTGGCACAGGC	724637	724983	725033	724981	-1	SETTUscaffold_10	SETTUDRAFT_174927	724637	727144	None	3632	407	19021	No_constitutive_exon_found_in_species
TCCAGACTGCTTGAATGTGTGGTCGTGTGGGCTAATATCAAGGGATATAGGT	1037890	1038178	1038228	1038176	-1	SETTUscaffold_10	SETTUDRAFT_101231	1037532	1038500	None	3632	407	19021	No_constitutive_exon_found_in_species
TATCCGGTTCGACGAGCGCTGGAAAGTAGAGGCTGCGACTGCGGGTGTAGTC	1090232	1090591	1090182	1090234	1	SETTUscaffold_10	SETTUDRAFT_36402	1089055	1090789	None	3632	407	19021	No_constitutive_exon_found_in_species
TTTATTTGGAGGTGGACAAGATTGCGACGGGGGCTAACGTGTCGGGGCAGTT	1095370	1095500	1095550	1095498	-1	SETTUscaffold_10	SETTUDRAFT_101840	1094857	1097377	None	3632	407	19021	No_constitutive_exon_found_in_species
TACTGCGTGCGTGTGTCCGAGTCGGTTCTGGGCTAACGCGTGGGGAACAGTT	1094857	1094920	1094970	1094918	-1	SETTUscaffold_10	SETTUDRAFT_101840	1094857	1097377	None	3632	407	19021	No_constitutive_exon_found_in_species
GTGCAGTGACGCGGGGCGTGGTAGCATGATTTGCTAACAAAGGGCCGCAGAT	1121379	1121550	1121329	1121381	1	SETTUscaffold_10	SETTUDRAFT_45161	1118220	1121550	None	3632	407	19021	No_constitutive_exon_found_in_species
TCTTTTCTTCTATGACGGCATCGGCGATAAAGTCTGACTATGATGGGTAGCT	1347742	1347817	1347692	1347744	1	SETTUscaffold_10	SETTUDRAFT_101437	1346320	1347817	None	3632	407	19021	No_constitutive_exon_found_in_species
CATTCCAAGAAACAGAGGCAGAGGCACACCCGCAACTAACAGGGCGCCAGGC	1522305	1523050	1522255	1522307	1	SETTUscaffold_10	SETTUDRAFT_145230	1522113	1523617	None	3632	407	19021	No_constitutive_exon_found_in_species
GTCACTTCTCTATGTGTTGTTTGTCCCACTGCTGACGGGCTTGGAAACAGTG	1603978	1604067	1604117	1604065	-1	SETTUscaffold_10	SETTUDRAFT_101987	1602671	1604660	None	3632	407	19021	No_constitutive_exon_found_in_species
CATCCAGAAGCCTCTAAGAAGTTTGTTCGGACTGACGGGAGAAAACATAGAT	1603791	1603923	1603973	1603921	-1	SETTUscaffold_10	SETTUDRAFT_101987	1602671	1604660	None	3632	407	19021	No_constitutive_exon_found_in_species
TTTCCGTTAGTCCATTTTCCTCTTTCAAGCGCAAACTAACCCGGGGGCAGCG	1606014	1606199	1606249	1606197	-1	SETTUscaffold_10	SETTUDRAFT_166902	1605350	1607574	None	3632	407	19021	No_constitutive_exon_found_in_species
GTGCGTATGGCCCGGCGCCCCCAAGGAAACGATTATTGACGGGAATGTAGGC	1620457	1620537	1620407	1620459	1	SETTUscaffold_10	SETTUDRAFT_25162	1620397	1620874	None	3632	407	19021	No_constitutive_exon_found_in_species
GTACACAAAGCAACTGAGTTGTCACTTTCTTGGAACTGACACTGGGACAGTA	1628164	1628793	1628114	1628166	1	SETTUscaffold_10	SETTUDRAFT_25166	1627511	1629364	None	3632	407	19021	No_constitutive_exon_found_in_species
GCAATTTAAGTGAGAAACGAAATTGACATGTAGGACTGATAGGGAATCAGGG	1728128	1728217	1728267	1728215	-1	SETTUscaffold_10	SETTUDRAFT_158568	1726507	1728432	None	3632	407	19021	No_constitutive_exon_found_in_species
GAGGGTATGGAATATGCAAAACACGTGCGTGTCATCACTAATAGGGCCAGAT	1905034	1905459	1905509	1905457	-1	SETTUscaffold_10	SETTUDRAFT_166954	1903800	1905938	None	3632	407	19021	No_constitutive_exon_found_in_species
GGTACGTGTGGAACGGCGCTGCAGCGGGAATTGGCACTGACGGGATGCAGTC	1985442	1985530	1985580	1985528	-1	SETTUscaffold_10	SETTUDRAFT_102073	1979460	1985627	None	3632	407	19021	No_constitutive_exon_found_in_species
TTGAAGGCAGATTATAATTTTTTTGGCACCATGCTGATAGTCGAGGGCAGTC	1983170	1984956	1985006	1984954	-1	SETTUscaffold_10	SETTUDRAFT_102073	1979460	1985627	None	3632	407	19021	No_constitutive_exon_found_in_species
TTGGGCAATTGTCCCGTCGTCGACTTAATCTTACTAATTCGGGGTCCAAGTA	52315	52755	52265	52317	1	SETTUscaffold_11	SETTUDRAFT_125692	51318	52755	None	3632	407	19021	No_constitutive_exon_found_in_species
ATGTCATGTTCAGCCATGGCATTGGCTGTCTGATACTAATGGGAAAACAGTC	67143	67614	67664	67612	-1	SETTUscaffold_11	SETTUDRAFT_103193	67143	69001	None	3632	407	19021	No_constitutive_exon_found_in_species
CACACATGGCCGTCCAGAGCCTCCTGCTCGGCTGCTAACTAGGGCTGCAGGC	104808	104936	104758	104810	1	SETTUscaffold_11	SETTUDRAFT_166989	104527	107987	None	3632	407	19021	No_constitutive_exon_found_in_species
CGGCCAGTTATGATTCGTCAGCGGCATTGCATTACGTCTGGGATCAATAGTA	116481	117420	117470	117418	-1	SETTUscaffold_11	SETTUDRAFT_25298	116481	117921	None	3632	407	19021	No_constitutive_exon_found_in_species
CGTCATGGACAACAACAACAACAACAACAACACACGCTGACATGGGATAGAT	168930	169186	168880	168932	1	SETTUscaffold_11	SETTUDRAFT_158670	168666	170546	None	3632	407	19021	No_constitutive_exon_found_in_species
CCCCCCTCTCCGACCGACTGCGGGGTCAAATAACTTACACTGGGATGCAGAC	503175	503231	503125	503177	1	SETTUscaffold_11	SETTUDRAFT_36769	502928	504924	None	3632	407	19021	No_constitutive_exon_found_in_species
GAATAAACGCCAGAAGAGAAAGAATACGATGCTAATGCCATGGGAAAAAGTC	508524	509291	508474	508526	1	SETTUscaffold_11	SETTUDRAFT_175243	508145	509291	None	3632	407	19021	No_constitutive_exon_found_in_species
CGCTTCATCGTAATGCCAGCACGAATTCATCTGCGCGGGTGGACTGCAAGAG	695907	695996	695857	695909	1	SETTUscaffold_11	SETTUDRAFT_158793	695788	696998	None	3632	407	19021	No_constitutive_exon_found_in_species
GTATGTTGATTTAAGCCCCTGCATGTCGCACTAGCTCACGGGACTAGCAGGG	710534	710916	710966	710914	-1	SETTUscaffold_11	SETTUDRAFT_167119	709092	712795	None	3632	407	19021	No_constitutive_exon_found_in_species
TTCGTATGACTTTGGGGTCGAGGCAGAGACAATACGCTAACGGCGGGTAGTG	833225	833346	833396	833344	-1	SETTUscaffold_11	SETTUDRAFT_158824	833145	834564	None	3632	407	19021	No_constitutive_exon_found_in_species
CCTGGCATTGCCCCTCCGAGTGGAGTTTGCGAGCTCACATGGCGGGCCAGTG	833145	833165	833215	833163	-1	SETTUscaffold_11	SETTUDRAFT_158824	833145	834564	None	3632	407	19021	No_constitutive_exon_found_in_species
GAGATCGTGAGCATTACCGCCCTCGGCATATCTCATACTGACACGGGCAGTT	998109	998360	998059	998111	1	SETTUscaffold_11	SETTUDRAFT_103341	997590	1000029	None	3632	407	19021	No_constitutive_exon_found_in_species
ATGGCTTTCCAACAGGATCTAGCGAAGCAATGATGCTAATATGGGAACAGAC	1063773	1064270	1064320	1064268	-1	SETTUscaffold_11	SETTUDRAFT_158903	1062196	1065604	None	3632	407	19021	No_constitutive_exon_found_in_species
CATTGCTGCGCCGTCGTGTATGGCGCCAGTCTTCTGACCGGGGGCAACAGGA	1150392	1151040	1150342	1150394	1	SETTUscaffold_11	SETTUDRAFT_102462	1149755	1151491	None	3632	407	19021	No_constitutive_exon_found_in_species
GTACGTTGGGCTCTGTACTCGCCTGTGTGCATTGGACTAATGAAGGGCAGGC	1212952	1213179	1212902	1212954	1	SETTUscaffold_11	SETTUDRAFT_103274	1212121	1213179	None	3632	407	19021	No_constitutive_exon_found_in_species
GGAACAGCGCCACATGTTGGATTTGGAATAACATCGACAATGCGAGGGAGAC	1282322	1282932	1282982	1282930	-1	SETTUscaffold_11	SETTUDRAFT_103320	1282111	1283318	None	3632	407	19021	No_constitutive_exon_found_in_species
CGATGCGTCGTTGCTATTGCCATTGTGCTGGACGCTGACGGGCAATGTAGGA	1289035	1289785	1288985	1289037	1	SETTUscaffold_11	SETTUDRAFT_126407	1288850	1289785	None	3632	407	19021	No_constitutive_exon_found_in_species
GGTAAGACTGCTGGTACGGGAACCAAGAGACGATACTGAGGGGTGCACAGTT	1347297	1347426	1347247	1347299	1	SETTUscaffold_11	SETTUDRAFT_167272	1346571	1347783	None	3632	407	19021	No_constitutive_exon_found_in_species
TCGCCCGGTTTCGACGGTTGAGGCGGTGACGGCTACGGGCAATGTCGAAGTC	1375074	1375239	1375024	1375076	1	SETTUscaffold_11	SETTUDRAFT_159010	1374410	1376883	None	3632	407	19021	No_constitutive_exon_found_in_species
TTGACGCTGCGGTGGAGGCGCAGATGGATGTGCTGATGGGCGGTGAATAGGA	1409566	1409905	1409516	1409568	1	SETTUscaffold_11	SETTUDRAFT_37070	1408570	1409905	None	3632	407	19021	No_constitutive_exon_found_in_species
AAGGTTTGTAGTCGGCGCCTTCTCCCTAGACATGGGCTAATTGAGGGCAGCT	1532542	1533051	1532492	1532544	1	SETTUscaffold_11	SETTUDRAFT_45648	1531852	1534974	None	3632	407	19021	No_constitutive_exon_found_in_species
TGTTCTTTCTCTTTTTTTTCATTGATACTTTATTCTTGTGCGGGGGGAAGGA	1558767	1558860	1558717	1558769	1	SETTUscaffold_11	SETTUDRAFT_37108	1557858	1559753	None	3632	407	19021	No_constitutive_exon_found_in_species
CTACAGGAGCACAACCGCGAAGGCTGCAAAGCTGACTCTTGGGGTTGCAGAA	1571262	1571409	1571459	1571407	-1	SETTUscaffold_11	SETTUDRAFT_167312	1570142	1571666	None	3632	407	19021	No_constitutive_exon_found_in_species
CGTGAGTGTGCAGTCAAGCATGTTGGTGGGTGGTGCTAACAGGGGGGTAGAA	1570142	1570360	1570410	1570358	-1	SETTUscaffold_11	SETTUDRAFT_167312	1570142	1571666	None	3632	407	19021	No_constitutive_exon_found_in_species
TTCTGGTACTAGTACTGGTACTGGTGCTGGGAATGGAGAGGGGGCTGGAGAA	1716574	1717041	1717091	1717039	-1	SETTUscaffold_11	SETTUDRAFT_77331	1716574	1717414	None	3632	407	19021	No_constitutive_exon_found_in_species
TCGGTGGGTTGTATAACCAATTCAAGGCTTCACTCGCTGACGGGATACAGAG	182593	183936	182543	182595	1	SETTUscaffold_12	SETTUDRAFT_37224	182470	183936	None	3632	407	19021	No_constitutive_exon_found_in_species
ACGCGCGCGCTTCACAACCGCATCGCCATCCGTTTGTACGGGGGGAACAGGC	225868	226314	226364	226312	-1	SETTUscaffold_12	SETTUDRAFT_37234	225868	226370	None	3632	407	19021	No_constitutive_exon_found_in_species
ATGTTGAAAAACATCCGTATGATCGTCTAGTGAAACTGACTGTGGGGCAGTG	329219	329234	329284	329232	-1	SETTUscaffold_12	SETTUDRAFT_25906	329219	333874	None	3632	407	19021	No_constitutive_exon_found_in_species
AGTGGCGCGGGTTGGAAAATAGGTGTGAGCATGGCTAACAGCGGGAACAGGC	334617	335102	334567	334619	1	SETTUscaffold_12	SETTUDRAFT_167438	334138	335102	None	3632	407	19021	No_constitutive_exon_found_in_species
TTGAGCCCCGGGCACGGTGCGGCGACGAGGAACACTGACGGGGAGAATAGGA	390636	390737	390787	390735	-1	SETTUscaffold_12	SETTUDRAFT_167454	389084	391071	None	3632	407	19021	No_constitutive_exon_found_in_species
GCATGTGCAGGCACCCCGCATACGAGTCACACCGCTAAAGCCATGGGAAGCT	884953	885565	884903	884955	1	SETTUscaffold_12	SETTUDRAFT_167521	884103	885565	None	3632	407	19021	No_constitutive_exon_found_in_species
ATTAGCCCTTAATCTCCATCTGCGTAGCTACAGCTGACGTGGGCAAATAGAA	977714	977755	977664	977716	1	SETTUscaffold_12	SETTUDRAFT_26062	976454	977755	None	3632	407	19021	No_constitutive_exon_found_in_species
ACATATAGGCAGGCCAGACCAGGCTAACGCGGGATAACTCGGGAATCCAGAT	1196989	1197976	1198026	1197974	-1	SETTUscaffold_12	SETTUDRAFT_127245	1196314	1198205	None	3632	407	19021	No_constitutive_exon_found_in_species
TCCTTGGGGTTGCGACGATTATACGAGCATTGACTAACTCAGGGTTACAGAT	1225163	1225468	1225518	1225466	-1	SETTUscaffold_12	SETTUDRAFT_167574	1225163	1225936	None	3632	407	19021	No_constitutive_exon_found_in_species
TTGGTAGGCTGCCTGTACAAACCTCCACGACACGTCTAATATGGGCACAGAA	1355383	1355443	1355493	1355441	-1	SETTUscaffold_12	SETTUDRAFT_167593	1353937	1356122	None	3632	407	19021	No_constitutive_exon_found_in_species
CTATGTATGTTCTTTACCTAATATACAATGCCTATCTGATTGGGATACAGGC	1386698	1387345	1386648	1386700	1	SETTUscaffold_12	SETTUDRAFT_104559	1386486	1387345	None	3632	407	19021	No_constitutive_exon_found_in_species
AAGGAGACCAAAACATTCGGGGGCCATGTCGCGCTAACCAGAGGGAACAGCT	1516544	1517534	1516494	1516546	1	SETTUscaffold_12	SETTUDRAFT_167632	1516101	1517534	None	3632	407	19021	No_constitutive_exon_found_in_species
ATGTCAACAGGATAGGCCGAAGCCAGTGGACAGCAAGCTAACGGGGACAGAT	1552662	1553092	1552612	1552664	1	SETTUscaffold_12	SETTUDRAFT_183217	1551283	1554061	None	3632	407	19021	No_constitutive_exon_found_in_species
GAGACGAGGCGCAAAGGTTATCGGCGATTGTGGCTAACGAGCATGGGCAGGC	1574694	1575031	1575081	1575029	-1	SETTUscaffold_12	SETTUDRAFT_159479	1574694	1578089	None	3632	407	19021	No_constitutive_exon_found_in_species
GTAGGCAGTCGCCACGAGAAGCGCAAGAATGCTCGCTAACGTGGGAACAGAC	1609284	1609355	1609234	1609286	1	SETTUscaffold_12	SETTUDRAFT_26264	1609173	1609786	None	3632	407	19021	No_constitutive_exon_found_in_species
GGTTGGCCAATGGTGCAGCGCGGAACGGGCACGCTGACTTGGGGGAGCAGAT	1609708	1609786	1609658	1609710	1	SETTUscaffold_12	SETTUDRAFT_26264	1609173	1609786	None	3632	407	19021	No_constitutive_exon_found_in_species
AGGAACTGTTTTTTTCTTGTTGTAGACATGACTTTGCTGATGCGGGGCAGGG	1620627	1620683	1620733	1620681	-1	SETTUscaffold_12	SETTUDRAFT_127488	1619775	1620939	None	3632	407	19021	No_constitutive_exon_found_in_species
TAAGTCATCGGCTAGTGATGCCATCACATGCATGTGCTAATGAGGGATAGTT	1672866	1673406	1672816	1672868	1	SETTUscaffold_12	SETTUDRAFT_167671	1671896	1673406	None	3632	407	19021	No_constitutive_exon_found_in_species
CCTTTGATTCTCGAAACGGTGGGAACAAGCAATGGCTAACGGGTTCAAAGTC	349130	349295	349345	349293	-1	SETTUscaffold_13	SETTUDRAFT_167728	348332	349665	None	3632	407	19021	No_constitutive_exon_found_in_species
GTCCGTCAATCCGTCCACGACCACTGTGCTAACCCGCTCGTGCAGGGCAGCC	353465	353667	353415	353467	1	SETTUscaffold_13	SETTUDRAFT_105007	353231	354392	None	3632	407	19021	No_constitutive_exon_found_in_species
CGGCAATCTGGACCAAATGTCAGCGACAGGAGAGCGCGTGTGTCGGGGAGAC	353827	354392	353777	353829	1	SETTUscaffold_13	SETTUDRAFT_105007	353231	354392	None	3632	407	19021	No_constitutive_exon_found_in_species
GTGAGTGTGGTTGCATTGCCAAAGCGGGGATGTAAGCTGACAGGGAACAGAA	447382	447397	447332	447384	1	SETTUscaffold_13	SETTUDRAFT_167737	447179	448740	None	3632	407	19021	No_constitutive_exon_found_in_species
TGGTCAGTACTGACTTCGCAGTATAATTGGTTCCTTTTGTTGACTGGGAGTC	468385	468390	468335	468387	1	SETTUscaffold_13	SETTUDRAFT_37704	467616	469774	None	3632	407	19021	No_constitutive_exon_found_in_species
ACGACGATGATGTTAGTGTGAGCGCCGAGAGTAGCGCCAAGGGACGCGAGAC	851886	851982	852032	851980	-1	SETTUscaffold_13	SETTUDRAFT_147695	851886	855517	None	3632	407	19021	No_constitutive_exon_found_in_species
ATAGCATTGGTTGATCCGACTCCAGAATAGACATACTAATGGGTTGATAGAT	875094	875688	875044	875096	1	SETTUscaffold_13	SETTUDRAFT_176023	873225	875688	None	3632	407	19021	No_constitutive_exon_found_in_species
TGTGAGTGATGGCGTTGCCCTGACAAGGAACATTGGCTAATAGCGGGCAGAC	878593	878686	878543	878595	1	SETTUscaffold_13	SETTUDRAFT_167833	877401	879714	None	3632	407	19021	No_constitutive_exon_found_in_species
ATGTAGACAGGCCTTGTTTGTTTGGTTCGTTGGGACTGACTGGGGTGCAGGC	941396	941678	941728	941676	-1	SETTUscaffold_13	SETTUDRAFT_26567	941396	944709	None	3632	407	19021	No_constitutive_exon_found_in_species
CCCCGGCATGGCCAGCCCGACCGCACTGCGCATGCTAATACCAGGGACAGGG	947022	947064	947114	947062	-1	SETTUscaffold_13	SETTUDRAFT_37857	946592	947133	None	3632	407	19021	No_constitutive_exon_found_in_species
GTAAGAGATGTATCATGATAGCCGCCACAATCCGTCTCACGGCGGGGCAGAA	952228	952524	952574	952522	-1	SETTUscaffold_13	SETTUDRAFT_167854	952228	952732	None	3632	407	19021	No_constitutive_exon_found_in_species
TATTGGTTGTTTTTTTGTGATGCAAGAATGCTGACGACTGGTGGGTGCAGGT	991033	991193	991243	991191	-1	SETTUscaffold_13	SETTUDRAFT_37872	991033	993622	None	3632	407	19021	No_constitutive_exon_found_in_species
TGGTACGTAGCAAGCAAGAACTGATTTCAACCTCTCGGGTGTGGCGACAGTA	1148103	1148558	1148608	1148556	-1	SETTUscaffold_13	SETTUDRAFT_167888	1148103	1148773	None	3632	407	19021	No_constitutive_exon_found_in_species
CATGTAAGAGCAATCATAGACATGCAATCAAGCAGGGCTGATATGGGTAGAT	1166642	1166819	1166869	1166817	-1	SETTUscaffold_13	SETTUDRAFT_147871	1162572	1167331	None	3632	407	19021	No_constitutive_exon_found_in_species
CTAACAGACTAGGATAAGATCCTTGTGACAAGCACCTACATGAAGGGCAGGG	1217114	1217268	1217318	1217266	-1	SETTUscaffold_13	SETTUDRAFT_26646	1217114	1217681	None	3632	407	19021	No_constitutive_exon_found_in_species
GGTAAGCGGCGGCGGCGCATGGGATGAAGTGCATTACTGACAATGGGCAGAG	1270080	1270341	1270030	1270082	1	SETTUscaffold_13	SETTUDRAFT_167901	1269715	1270341	None	3632	407	19021	No_constitutive_exon_found_in_species
TTGGGCCTGGGAAGTAATGTGTCGAAACATATGTACTGACGGGGACGCAGGT	1318156	1320376	1320426	1320374	-1	SETTUscaffold_13	SETTUDRAFT_167907	1318156	1321110	None	3632	407	19021	No_constitutive_exon_found_in_species
GAGGCCCTTCTTCTTCTTCTTTCAGCCTCAGCCGCTGTCACGACGGGCAGCC	1361775	1362094	1362144	1362092	-1	SETTUscaffold_13	SETTUDRAFT_46279	1360720	1362297	None	3632	407	19021	No_constitutive_exon_found_in_species
TGATGGCGCCCAGCTGACGGCCATGGGCGACGACTAATGAATGGGCGCAGGG	1489616	1489656	1489566	1489618	1	SETTUscaffold_13	SETTUDRAFT_167942	1489452	1494861	None	3632	407	19021	No_constitutive_exon_found_in_species
TGCCAGAGTCAAAGGAAACGTGTACGGTTTGATACAACTGTTAAGGGGAGAT	20110	20329	20060	20112	1	SETTUscaffold_14	SETTUDRAFT_38023	19358	20388	None	3632	407	19021	No_constitutive_exon_found_in_species
GGGCGTCCAGCAGCAAGATGGGCAGCAAGAGGGCTAACTGTGGGGTGTAGGA	34527	35206	35256	35204	-1	SETTUscaffold_14	SETTUDRAFT_38028	34321	36440	None	3632	407	19021	No_constitutive_exon_found_in_species
TTCCCGTGCCATGGCTCCAAGCGCCGACCAGATTCTGACGTGACGGGCAGAG	152984	153599	153649	153597	-1	SETTUscaffold_14	SETTUDRAFT_176184	152984	155086	None	3632	407	19021	No_constitutive_exon_found_in_species
TTTTTCCGACGCCGTGCAGAGTCTCGACTAATTGCCCATGGGTGAGCTAGGC	155680	155693	155743	155691	-1	SETTUscaffold_14	SETTUDRAFT_46347	155320	156519	None	3632	407	19021	No_constitutive_exon_found_in_species
AGATGAACAAGAGGAAGGAGAAGAGGAAGATGCACATGGGGATAACGAAGAC	202157	202243	202107	202159	1	SETTUscaffold_14	SETTUDRAFT_73803	199510	202243	None	3632	407	19021	No_constitutive_exon_found_in_species
GGGAAAAGAATCGCCTTGTGCTGCAAAAACATGACTAACTTGGGTAAAAGTT	282039	283188	283238	283186	-1	SETTUscaffold_14	SETTUDRAFT_106097	282039	284290	None	3632	407	19021	No_constitutive_exon_found_in_species
GTAAGCATTGGCGATTGGGGAACGCTTGTCGCAGCACTAACAGGGAGCAGAA	472191	472743	472141	472193	1	SETTUscaffold_14	SETTUDRAFT_168066	470277	472743	None	3632	407	19021	No_constitutive_exon_found_in_species
GCTGCAAAAACACGGGCAAACACTGTTCGCAGGGCTAATACGGGGCACAGTC	497512	497802	497462	497514	1	SETTUscaffold_14	SETTUDRAFT_176255	495619	498123	None	3632	407	19021	No_constitutive_exon_found_in_species
GGTACAAAACATTTGAAACGATCATGTAGAAGGAGGGCTGACAAGGGCAGTG	498742	498860	498692	498744	1	SETTUscaffold_14	SETTUDRAFT_168072	498182	499740	None	3632	407	19021	No_constitutive_exon_found_in_species
CAAGTCGCGAGCGATTCAAGACCATGTAGCTAACGGGGAAAAAATAATAGTC	538004	538092	537954	538006	1	SETTUscaffold_14	SETTUDRAFT_160018	537533	538092	None	3632	407	19021	No_constitutive_exon_found_in_species
ACGCGCCCCAGGTTTGACGGGGAAATCCAGACTGATAACTGGGGTGGTAGAT	735691	735777	735827	735775	-1	SETTUscaffold_14	SETTUDRAFT_160082	734561	735990	None	3632	407	19021	No_constitutive_exon_found_in_species
CCTGTCACGCATATCCACTCGCACGAGAGACATGACTAACAGGGCTACAGGA	783732	784316	784366	784314	-1	SETTUscaffold_14	SETTUDRAFT_168140	783732	785348	None	3632	407	19021	No_constitutive_exon_found_in_species
TTTCTACGCCCGCAACGGCCGTGATGGCATGTATCTAACCGGGTGGGAAGAA	788628	789092	788578	788630	1	SETTUscaffold_14	SETTUDRAFT_26976	788407	790573	None	3632	407	19021	No_constitutive_exon_found_in_species
GGTGCTGGCGCTGGCGGCCATGGTGGGGCACTGATGGCTGACGCGGGCAGGT	838171	838251	838301	838249	-1	SETTUscaffold_14	SETTUDRAFT_168156	837355	838756	None	3632	407	19021	No_constitutive_exon_found_in_species
AGTCGCCGAGCATCCGAGTTCCTTCACATGCTAATTGACTGACTGGGCAGAC	907514	907822	907872	907820	-1	SETTUscaffold_14	SETTUDRAFT_176358	906581	908058	None	3632	407	19021	No_constitutive_exon_found_in_species
GGCAAACATCGAAATCCCCGCTAACCGGGCGCATGGCAACGGGCATACAGAC	1003495	1003704	1003445	1003497	1	SETTUscaffold_14	SETTUDRAFT_27048	1003369	1003704	None	3632	407	19021	No_constitutive_exon_found_in_species
AATATCTGGACAGCAAAGGTGTGATGATGAGATATGGGACGCGGCGAAAGGA	1108426	1108473	1108523	1108471	-1	SETTUscaffold_14	SETTUDRAFT_38325	1108426	1110465	None	3632	407	19021	No_constitutive_exon_found_in_species
TGGTGCTAGTGGAAGCCTGCCATGGTACGTCTGACTAACTGATGGGATAGGT	1129749	1129989	1129699	1129751	1	SETTUscaffold_14	SETTUDRAFT_168223	1128180	1130428	None	3632	407	19021	No_constitutive_exon_found_in_species
GCCCTCTCCTTCTCGCCTCTTGCATCATAGCGCTGACTTTAGGGGGCTAGTC	1205078	1205202	1205028	1205080	1	SETTUscaffold_14	SETTUDRAFT_106166	1203938	1205202	None	3632	407	19021	No_constitutive_exon_found_in_species
GTGAAAAAGGCATGTGTATTGATTGAGGAGGCGCTGGAGAAGGGGGGCAGGA	1232228	1233145	1232178	1232230	1	SETTUscaffold_14	SETTUDRAFT_168255	1231685	1233145	None	3632	407	19021	No_constitutive_exon_found_in_species
GTGCATGCATTTTGTTTAATACCAATAATATCTCATTGTTGGGGTTATAGGG	1350667	1351325	1351375	1351323	-1	SETTUscaffold_14	SETTUDRAFT_27131	1350667	1351540	None	3632	407	19021	No_constitutive_exon_found_in_species
AGGGACTAGCAGCAGACCTAGACGCTATAGCAGTAGTTCTTAAAGGGTAGAG	1421987	1422125	1422175	1422123	-1	SETTUscaffold_14	SETTUDRAFT_106308	1421987	1422446	None	3632	407	19021	No_constitutive_exon_found_in_species
CCGCCTCTGCCCACCCGCCCCATCGTGCCACGGCTGCTAACAGGGCGCAGGT	69966	70199	70249	70197	-1	SETTUscaffold_15	SETTUDRAFT_129120	69397	70485	None	3632	407	19021	No_constitutive_exon_found_in_species
GTAAGGATACGCAATGGCTACGAGATCGACATCTGCTAACTGGGAGACAGAA	99420	99613	99663	99611	-1	SETTUscaffold_15	SETTUDRAFT_27183	98412	100634	None	3632	407	19021	No_constitutive_exon_found_in_species
CCGGACACCTCGTCCACAGTGAGGCCATCTGCTGACGACCGGGCGTACAGGA	167836	167864	167914	167862	-1	SETTUscaffold_15	SETTUDRAFT_148933	166581	168237	None	3632	407	19021	No_constitutive_exon_found_in_species
AGGGTACATTCTCCCGGGACTTCGAGTCTGTACTGATGTTTAGGGCATAGGG	168568	170169	170219	170167	-1	SETTUscaffold_15	SETTUDRAFT_129191	168568	170377	None	3632	407	19021	No_constitutive_exon_found_in_species
GTATGGCGTGTCTCACCGCGCTGAGGCAGTCATGCTAACAGGGCACACAGAT	225351	225608	225301	225353	1	SETTUscaffold_15	SETTUDRAFT_168324	224743	225953	None	3632	407	19021	No_constitutive_exon_found_in_species
GTGCCCTCTCTCAATTGCGGGCGGCGGCGGGATGCTAACGGGCGAGACAGAT	578211	578235	578161	578213	1	SETTUscaffold_15	SETTUDRAFT_168389	578016	580620	None	3632	407	19021	No_constitutive_exon_found_in_species
GGCTTCACTCCCGGTGCCGCTCTGCGAGGGCTCGCGTACTAACGGGTCAGTG	1068904	1069032	1069082	1069030	-1	SETTUscaffold_15	SETTUDRAFT_129658	1067813	1069311	None	3632	407	19021	No_constitutive_exon_found_in_species
TATTTCCTTTGTTTCCAACGACGCAAAGCATGATGCTGATGCCAGGGTAGAT	373928	374553	374603	374551	-1	SETTUscaffold_16	SETTUDRAFT_149597	373928	377872	None	3632	407	19021	No_constitutive_exon_found_in_species
GGCATGAGCGACCGCCATTGCGCCCAATTGCACCTGCTAAACGGGCACAGAC	531834	533082	533132	533080	-1	SETTUscaffold_16	SETTUDRAFT_168600	531834	533536	None	3632	407	19021	No_constitutive_exon_found_in_species
CCTATTCCTTCCTTCGTCCCTTGTAACTAACGTCTCCGGGGAAAAAAAAGTC	665895	666156	666206	666154	-1	SETTUscaffold_16	SETTUDRAFT_108338	665895	666997	None	3632	407	19021	No_constitutive_exon_found_in_species
GGGCGTACCACAGCCGACTGAGTGAGTGTGCGATGCTGATAACGGGCTAGCA	715570	715707	715757	715705	-1	SETTUscaffold_16	SETTUDRAFT_108086	708016	716016	None	3632	407	19021	No_constitutive_exon_found_in_species
TTGGATGTGATCCAACAATACCTTGCAACTCTGCTTCTAAAGCGGGATAGCA	866332	866498	866548	866496	-1	SETTUscaffold_16	SETTUDRAFT_27741	866332	866556	None	3632	407	19021	No_constitutive_exon_found_in_species
CGCGTATGTTATTTACCATGTAGCAGTGTAATATCCACTAACGGGTGTAGAT	900323	900640	900273	900325	1	SETTUscaffold_16	SETTUDRAFT_168660	899139	901041	None	3632	407	19021	No_constitutive_exon_found_in_species
TATGACGTGGTCTTGTTTATCCACGGAGTTTTAGCTGACAGGGGTTGTAGCA	983614	983932	983982	983930	-1	SETTUscaffold_16	SETTUDRAFT_176868	983614	986970	None	3632	407	19021	No_constitutive_exon_found_in_species
AAATAGCCGTTGCCCAGCAGCATAGCCTGACCAAAGAAACCGGGAATTAGGT	1006724	1007530	1006674	1006726	1	SETTUscaffold_16	SETTUDRAFT_107807	1006359	1007530	None	3632	407	19021	No_constitutive_exon_found_in_species
TGTTACTTCTGGAACCCCCACAGGCTAACGATTAGATGGGGTGAACACAGGG	293029	293264	292979	293031	1	SETTUscaffold_17	SETTUDRAFT_108440	292846	293895	None	3632	407	19021	No_constitutive_exon_found_in_species
CACATGCGCGACGCATAGCGGAGGGGCGAGAAGACGCTGACGAGGGACAGTA	355223	355262	355173	355225	1	SETTUscaffold_17	SETTUDRAFT_168745	355059	356730	None	3632	407	19021	No_constitutive_exon_found_in_species
TTCTGCAACTCCTTGGAAGACGTTCCCGTTTCGCTTACCAATGGGCGCAGTA	626875	627147	626825	626877	1	SETTUscaffold_17	SETTUDRAFT_184325	626016	628058	None	3632	407	19021	No_constitutive_exon_found_in_species
GTAAATCAAAGCCCCATGACTTTGCTGAATGCCTACTAACTGTAGGGAAGAT	77566	78387	77516	77568	1	SETTUscaffold_18	SETTUDRAFT_47159	73163	78387	None	3632	407	19021	No_constitutive_exon_found_in_species
GTTACAGGCAACTTGACATGTCACGCTAAAGTCATACTGACGGGTCAAAGTG	85193	86136	85143	85195	1	SETTUscaffold_18	SETTUDRAFT_108927	84954	86725	None	3632	407	19021	No_constitutive_exon_found_in_species
CCTCTCTTTGGTCACAGTCGCATGCATCCAAGGAGCTGATGTTGGGGCAGGC	97943	99153	99203	99151	-1	SETTUscaffold_18	SETTUDRAFT_39159	97943	99393	None	3632	407	19021	No_constitutive_exon_found_in_species
CGTGTACATTTACACACAGCCACGAAGCAAGCCACTAACATGGGCAATAGGT	107305	108092	107255	107307	1	SETTUscaffold_18	SETTUDRAFT_168835	105688	108092	None	3632	407	19021	No_constitutive_exon_found_in_species
GCACGTCTCCACGTCCCATTGCTTCAGGCGCGAGACTAACGTGTGGGCAGAT	308789	308876	308926	308874	-1	SETTUscaffold_18	SETTUDRAFT_62923	308789	309097	None	3632	407	19021	No_constitutive_exon_found_in_species
GACATTGAAGCAAGCCTTTGATTCTGAGATACAGCTAATCTGGGAAGTAGGA	380933	381659	381709	381657	-1	SETTUscaffold_18	SETTUDRAFT_39210	380698	382052	None	3632	407	19021	No_constitutive_exon_found_in_species
CTGGTTTTCCTGTCTTTTCTTTTTCCCCGAGGCTAACGTTTAGGGCGCAGAT	424297	424456	424506	424454	-1	SETTUscaffold_18	SETTUDRAFT_184392	424297	427792	None	3632	407	19021	No_constitutive_exon_found_in_species
TAAGAAGCACGCCACAAGATCATCACAGAAAAGAACAACACAGGGTATAGCA	637489	638720	637439	637491	1	SETTUscaffold_18	SETTUDRAFT_177105	631976	638720	None	3632	407	19021	No_constitutive_exon_found_in_species
CATGGCCCGCAGACATGTGACGGAGAGGGACTGCTGACACACCGGGACAGGC	103086	103625	103036	103088	1	SETTUscaffold_19	SETTUDRAFT_168966	102816	103625	None	3632	407	19021	No_constitutive_exon_found_in_species
CAGCCTAACCGAAAAAAAAGATGTGACATTTATGACTACATCGGGGACAGAC	560618	560876	560926	560874	-1	SETTUscaffold_19	SETTUDRAFT_39406	560183	561142	None	3632	407	19021	No_constitutive_exon_found_in_species
TGTAGATGGACACGGGGTTTTGTGCTGGATAGCAGCTGACAGGGCATTAGAC	674275	674293	674225	674277	1	SETTUscaffold_19	SETTUDRAFT_169073	673994	675465	None	3632	407	19021	No_constitutive_exon_found_in_species
GCGGTCTGGGTCGAGGATACAGCGACTGACTGGAATGGGCGTGGGCGCAGTC	674570	675465	674520	674572	1	SETTUscaffold_19	SETTUDRAFT_169073	673994	675465	None	3632	407	19021	No_constitutive_exon_found_in_species
ATGGGAGTTGGAGTCGAGGTTCCACATCAGCTGACACATGGGCAAAAAAGTC	112884	113588	112834	112886	1	SETTUscaffold_20	SETTUDRAFT_109891	112402	113588	None	3632	407	19021	No_constitutive_exon_found_in_species
AGTATGGCGGTGGCGGTCGCCTCTGCACCTGGAACTGACGACGTGGGAAGCT	120103	120443	120493	120441	-1	SETTUscaffold_20	SETTUDRAFT_161217	119079	120529	None	3632	407	19021	No_constitutive_exon_found_in_species
GGTTAGTAGTGCTGTTTGCCGTGTGCTATGGGTGATACTGACATGGGTAGAT	249723	250173	249673	249725	1	SETTUscaffold_20	SETTUDRAFT_28391	247283	250361	None	3632	407	19021	No_constitutive_exon_found_in_species
CAAAGACACGACGCGTGATGCAGTGTACATGCTGACCCTGGGGGGGGCAGCT	297018	297229	296968	297020	1	SETTUscaffold_20	SETTUDRAFT_109762	296886	297481	None	3632	407	19021	No_constitutive_exon_found_in_species
TCCCGGCAACCCGCAGGGCTCCCTCGCGCCCAGCACGGGGGGGTTCGGAGCA	316225	316494	316544	316492	-1	SETTUscaffold_20	SETTUDRAFT_150954	316225	318259	None	3632	407	19021	No_constitutive_exon_found_in_species
AAGGAGCATCTCGATGCTATTGAGAGGTCTCTCCTCCCATAACTGGGCAGAC	415947	417553	417603	417551	-1	SETTUscaffold_20	SETTUDRAFT_39554	415947	424697	None	3632	407	19021	No_constitutive_exon_found_in_species
CTGTGTGTACTGGAAATGAGTTGGGCAAATACAATCACTGACAAGGGCAGAT	451742	451814	451864	451812	-1	SETTUscaffold_20	SETTUDRAFT_169193	450455	452498	None	3632	407	19021	No_constitutive_exon_found_in_species
CACATGCACCCGCATCACGGCAGCATTTGGGGATGCTAACTACAGGGCAGAA	568931	569101	568881	568933	1	SETTUscaffold_20	SETTUDRAFT_47476	568800	569101	None	3632	407	19021	No_constitutive_exon_found_in_species
GCCTGTAAGTATCGCGGCCATACTGCCGCATGGGGATTGACAGGGCACAGCT	48694	48853	48644	48696	1	SETTUscaffold_21	SETTUDRAFT_110264	47150	48853	None	3632	407	19021	No_constitutive_exon_found_in_species
GAGAAGTGCGTAGCCCAGCCCTGTCGTGCGCCAGATGGCTAATGGGTCAGAA	81047	81121	81171	81119	-1	SETTUscaffold_21	SETTUDRAFT_28526	79600	81412	None	3632	407	19021	No_constitutive_exon_found_in_species
ATTCAGGCGAAGACGCTGGGGCCGTCTTGTCCTCAGTATGAGGGCAACAGGT	97164	97416	97466	97414	-1	SETTUscaffold_21	SETTUDRAFT_39633	96096	97692	None	3632	407	19021	No_constitutive_exon_found_in_species
ATGCCATCAGGGGGAGGAGGAGGTCATCATGCGGCTGACAGGGGGAATAGGG	102277	102449	102499	102447	-1	SETTUscaffold_21	SETTUDRAFT_169262	100341	103085	None	3632	407	19021	No_constitutive_exon_found_in_species
CAAGGTAAACAAGGCCTCGCATGCCCCGCCAACGCGACTGACGAGGGCAGAA	257691	258717	258767	258715	-1	SETTUscaffold_21	SETTUDRAFT_169286	257471	258880	None	3632	407	19021	No_constitutive_exon_found_in_species
TTTCGCATAACTCGTCTCATCCAGTCTCAGCTGCTAAGAGGGTTGTAGAGCC	329386	329743	329793	329741	-1	SETTUscaffold_21	SETTUDRAFT_39689	329092	329947	None	3632	407	19021	No_constitutive_exon_found_in_species
TTGGGCTGATGGCGATTGAGCACACGGGCAGACGACTGACACACGGGCAGGC	377676	380795	377626	377678	1	SETTUscaffold_21	SETTUDRAFT_151269	376960	380795	None	3632	407	19021	No_constitutive_exon_found_in_species
TCGGGCGTTAAGCTCGGAAAAAGGAACGGCGGGCTGACAACGATGGGCAGAC	391853	392113	391803	391855	1	SETTUscaffold_21	SETTUDRAFT_56731	391600	392229	None	3632	407	19021	No_constitutive_exon_found_in_species
GCCCAGCCGACCAAAACAGGCCGTGTTTTAACACTGAGGGTGGCGGGTAGGC	119037	119160	119210	119158	-1	SETTUscaffold_22	SETTUDRAFT_177490	117328	119413	None	3632	407	19021	No_constitutive_exon_found_in_species
GTCCAGAGGATCCACAGAGACGTGCAAGTAACACTGACGCCGGGCGACAGAT	161224	163062	161174	161226	1	SETTUscaffold_22	SETTUDRAFT_169407	160578	163406	None	3632	407	19021	No_constitutive_exon_found_in_species
GTATGAGGCACACTTGGGCATCAATGAGGCTGCGCTGACACCGGGAACAGGG	228205	228541	228155	228207	1	SETTUscaffold_22	SETTUDRAFT_177520	227590	229453	None	3632	407	19021	No_constitutive_exon_found_in_species
AGGAGTAAGCACTTCTATTTTTTGTTAGAATAGTAGCTAAGCGGGTACAGGA	261262	261349	261212	261264	1	SETTUscaffold_22	SETTUDRAFT_161559	261066	262536	None	3632	407	19021	No_constitutive_exon_found_in_species
ACCCACCGGTGCGTGGCGCAGCGTGCTAATGCATCAATGGGGATATGCAGGA	262304	262536	262254	262306	1	SETTUscaffold_22	SETTUDRAFT_161559	261066	262536	None	3632	407	19021	No_constitutive_exon_found_in_species
ATGTAGCCCTCAGTTTTTGGAAGGAAGGCCATGCTGACAAACGGGGGCAGAA	482330	482963	482280	482332	1	SETTUscaffold_22	SETTUDRAFT_161587	481618	489481	None	3632	407	19021	No_constitutive_exon_found_in_species
GAAACGGTATGTGATCCATGCGTGAACTGTGACGCTGATGGGAATACTAGTC	372646	373137	373187	373135	-1	SETTUscaffold_23	SETTUDRAFT_169513	372646	375333	None	3632	407	19021	No_constitutive_exon_found_in_species
GGAGAAGAACATTGTGCATCCGAGGGGCAAGCGACTGACAAGGGCAACAGGT	80472	80739	80789	80737	-1	SETTUscaffold_24	SETTUDRAFT_169551	80472	81604	None	3632	407	19021	No_constitutive_exon_found_in_species
CACGGGAAAGAAGGGCACTGTGTAAACGTCGGGCTGACACGTGGGTGTAGCG	172052	172112	172002	172054	1	SETTUscaffold_24	SETTUDRAFT_169571	171580	172653	None	3632	407	19021	No_constitutive_exon_found_in_species
TCCGCCTGTCTTCTCGTGCAGAGCACCATGGGACTAACGACGGGGACTAGGC	190459	190534	190584	190532	-1	SETTUscaffold_24	SETTUDRAFT_40059	190109	190712	None	3632	407	19021	No_constitutive_exon_found_in_species
AGCGCAGCGCGGAGCATAGCGCTGGGGGATAGCCACGGGGACAGTGACAGTG	5984	6114	6164	6112	-1	SETTUscaffold_25	SETTUDRAFT_66551	5984	6617	None	3632	407	19021	No_constitutive_exon_found_in_species
GTAAGCTTTCAGAAGTGTGTATGTGAGATAGCTATGCTGAACATGGGTAGTT	192386	193317	192336	192388	1	SETTUscaffold_25	SETTUDRAFT_161799	191929	193701	None	3632	407	19021	No_constitutive_exon_found_in_species
AGTGACGGCTGTCAAGCCCTGTGGCAACCTTTCAACTAATATGGGGTCAGAG	29651	30391	30441	30389	-1	SETTUscaffold_26	SETTUDRAFT_111615	29651	30613	None	3632	407	19021	No_constitutive_exon_found_in_species
GAATCTCCCCTCTCGCCAACATGGCACGCGATACTGACAGTGGTGGGCAGTC	40754	40867	40704	40756	1	SETTUscaffold_26	SETTUDRAFT_161817	39631	40867	None	3632	407	19021	No_constitutive_exon_found_in_species
GGGTGAGTCAATACCAAGAGTGCAAGCCTGCCGTGGCTGACATGGGGCAGAT	72471	72697	72421	72473	1	SETTUscaffold_26	SETTUDRAFT_152072	71880	72697	None	3632	407	19021	No_constitutive_exon_found_in_species
ACGTATCGAGCCTCCATACCCCTAAACAAAAAAAAACTAACAGGGAACAGGT	117729	117832	117882	117830	-1	SETTUscaffold_26	SETTUDRAFT_161846	117729	118856	None	3632	407	19021	No_constitutive_exon_found_in_species
AAGCCCAGTGCACGGCTTCAGAGCACCTACTGACGAGTACATGTGGGCAGAT	142539	142941	142991	142939	-1	SETTUscaffold_26	SETTUDRAFT_111519	141993	143194	None	3632	407	19021	No_constitutive_exon_found_in_species
TGCGTTGCATGATTGCCAACCATGATGCCCCAATGATCGGCTGGGATGAGCT	9824	10643	10693	10641	-1	SETTUscaffold_31	SETTUDRAFT_111868	9824	15301	None	3632	407	19021	No_constitutive_exon_found_in_species
CGCCTGCCTACTCGCCGGGGCGTAAACTTTGCCCCGGCGGAGGGGTATAGGT	1318	1366	1268	1320	1	SETTUscaffold_37	SETTUDRAFT_161946	808	1573	None	3632	407	19021	No_constitutive_exon_found_in_species
GATGGTAAGGTATTGGCTTACCATGGTTTCAACGGGTAACGGGGAATTAGGG	4874	4964	5014	4962	-1	SETTUscaffold_37	SETTUDRAFT_161950	4704	4992	None	3632	407	19021	No_constitutive_exon_found_in_species
TTGATCTAACGAAGATTCAAGATGATATTACATTCACAACCTGGGGCAAGTC	4107	4398	4057	4109	1	SETTUscaffold_68	SETTUDRAFT_161957	3975	4590	None	3632	407	19021	No_constitutive_exon_found_in_species
AGGAGGCAAAGGTAGCTCTGGCACATTTGTTGTTGAAATATGACTGGGAGAT	2612	2711	2562	2614	1	SETTUscaffold_115	SETTUDRAFT_161968	1678	2711	None	3632	407	19021	No_constitutive_exon_found_in_species
