# Supplementary material for: Widespread Separation of the Polypyrimidine Tract From 3′ AG by G Tracts in Association With Alternative Exons in Metazoa and Plants
Source: Front Genet. 2019 Jan 14;9:741. doi: 10.3389/fgene.2018.00741 (PMC6339879; doi:10.3389/fgene.2018.00741)
Supplement: DATA FILE S1 — Sequences of REPAG 3′ SS from each species of fungi. [file Data_Sheet_1.zip › Supplementary data 1/Fungi_Release38_fonsecaea_nubica.txt]

REPA_GGG_Sequence	Exon_Start	Exon_End	Pos_-50	Pos_+2	Strand	Chromosome	GeneID	Gene_Start	Gene_End	Gene_Name	Number_of_REPAs	Number_of_REPAs_has_GGG	Number_of_Intron(Intra_genic_Region)	Upstream_Constitutive_Exon
AAAGTAAGTATGTTCTCCGCCGAGGGGACTGTCTACTGACGGGCGGCAAGCC	97619	98308	98358	98306	-1	Scaff1	AYO20_00026	94817	99248	None	3182	495	17863	No_constitutive_exon_found_in_species
GTAAGTGTACTTCCCAAGACTCTTGTCAGAGGCTGATATTGGGGACCAAGGG	96734	96857	96907	96855	-1	Scaff1	AYO20_00026	94817	99248	None	3182	495	17863	No_constitutive_exon_found_in_species
GCCGCCGCTGCCGAGGGTGAATGCTTACCAGGCTACTCCGGGGAAAACAGTA	221001	221060	221110	221058	-1	Scaff1	AYO20_00071	220367	221483	None	3182	495	17863	No_constitutive_exon_found_in_species
CCCCTGGGGGCCCAAATCCGAGTTGAACAGTGGCTGACGAGGGCTGGCAGTA	233005	234094	234144	234092	-1	Scaff1	AYO20_00078	233005	234502	None	3182	495	17863	No_constitutive_exon_found_in_species
AGAAAGTTCAGACAACTGCCTTTGCGTACAAGACTGACCCAGGGCCACAGTT	244207	245020	245070	245018	-1	Scaff1	AYO20_00083	244207	245112	None	3182	495	17863	No_constitutive_exon_found_in_species
AGTCGCGTTCGGTGACAGGCGGAGGAACGAGACCGCTGACGGGACGCCAGTC	274969	275472	275522	275470	-1	Scaff1	AYO20_00095	274755	275805	None	3182	495	17863	No_constitutive_exon_found_in_species
AATAAACTCCGAATCCAGATCCTTAAGAAGCGTTACTGAGAGGGCCGTAGGG	288649	288907	288599	288651	1	Scaff1	AYO20_00102	288522	288965	None	3182	495	17863	No_constitutive_exon_found_in_species
TGGTATGTACCAAGTAATCCGGAGGGGAAGATGGAAAGATTGGGATCGAGCG	299839	300457	299789	299841	1	Scaff1	AYO20_00108	298767	301283	None	3182	495	17863	No_constitutive_exon_found_in_species
GGCGCTTTATGTTCTTGGGACAGCGACTGACCAGTGACGTGGGTTAACAGCT	396713	397787	396663	396715	1	Scaff1	AYO20_00148	396571	397787	None	3182	495	17863	No_constitutive_exon_found_in_species
AGGGACAAAAGTCTGCTGTTATCACGCCCCTTATGACTGATGGGAATTAGGG	501597	501630	501680	501628	-1	Scaff1	AYO20_00177	499887	502362	None	3182	495	17863	No_constitutive_exon_found_in_species
CATCCTTCACCAAGATCGAAGAGAGATGGGATGACTGACATGGTGGGCAGAT	533958	535936	535986	535934	-1	Scaff1	AYO20_00189	533958	537562	None	3182	495	17863	No_constitutive_exon_found_in_species
CGTATATTGGACCGAGTGGCCGAGAAATGGTCTTGCTGATGCTGGGGAAGGA	592867	593200	593250	593198	-1	Scaff1	AYO20_00206	592867	593382	None	3182	495	17863	No_constitutive_exon_found_in_species
GTGTGGTAGTGTTGAAGCTGACCTCGTGTTCGCATCGCGGGCATGAACAGAT	694362	694679	694729	694677	-1	Scaff1	AYO20_00241	694128	696575	None	3182	495	17863	No_constitutive_exon_found_in_species
CCATGTCATCGGTCTGTCGTCTCTACTATGGTCAACTGACATGGGTGTAGGT	984412	985362	984362	984414	1	Scaff1	AYO20_00354	984227	985362	None	3182	495	17863	No_constitutive_exon_found_in_species
GGTCACCGGCTCCACCGTTAGATGGTTTGTTGGACGTGGATGGGGACTAGAC	1013879	1013939	1013829	1013881	1	Scaff1	AYO20_00364	1012327	1013939	None	3182	495	17863	No_constitutive_exon_found_in_species
AGGTGAAACGATACCGAATGTGCGCCACCTTGCACGTACCTGGAGGGTAGGT	1023106	1023297	1023056	1023108	1	Scaff1	AYO20_00367	1022395	1024491	None	3182	495	17863	No_constitutive_exon_found_in_species
GTGAGTACTGAACCAACTAACCGAGAAGTCCTAAGCTGATGGGACGATAGCG	1078140	1078301	1078351	1078299	-1	Scaff1	AYO20_00390	1077410	1079471	None	3182	495	17863	No_constitutive_exon_found_in_species
ATTGATTGCGGCCGCCATATTTTCTACGATTGACGGAGCGCATGGGATAGAA	1088635	1089496	1088585	1088637	1	Scaff1	AYO20_00394	1087833	1089496	None	3182	495	17863	No_constitutive_exon_found_in_species
CTCGGAGAGATGTATATCTATACAAGTACCCATCTAACCGGGTCAAAAAGTG	1095296	1095664	1095714	1095662	-1	Scaff1	AYO20_00398	1094945	1096920	None	3182	495	17863	No_constitutive_exon_found_in_species
CCCTACTCACTTAACTTGACCTGACCTGACCTGATCTGACGGGATTGTAGAG	1109808	1110083	1110133	1110081	-1	Scaff1	AYO20_00404	1109230	1111464	None	3182	495	17863	No_constitutive_exon_found_in_species
CTCCCCCGTGCGCCTTTTGGGCGATTTGGCTAATACTTGGCTGGGGACAGTC	1134122	1134968	1134072	1134124	1	Scaff1	AYO20_00416	1133831	1136345	None	3182	495	17863	No_constitutive_exon_found_in_species
AGGGAAATACTTATCAACTATACGAGCCATCCATGTTGACGGGCGAGCAGAG	1152678	1153101	1153151	1153099	-1	Scaff1	AYO20_00423	1151702	1153457	None	3182	495	17863	No_constitutive_exon_found_in_species
AGAACAGTCCCGCTCGTCGGGGGGAGATATGGCTGACAGGGGTGATGTAGAT	3053	3102	3152	3100	-1	Scaff2	AYO20_00438	1911	4089	None	3182	495	17863	No_constitutive_exon_found_in_species
CACATTCATTTGACTAACAAACCGACTAACCAAACCGGGATTGAAAACAGGT	50713	51268	50663	50715	1	Scaff2	AYO20_00453	49995	51268	None	3182	495	17863	No_constitutive_exon_found_in_species
GGGTAAGATTGGAGAATGAACAAGAAGTCGAACAGCACAGGGGCTAATAGGT	122249	123119	122199	122251	1	Scaff2	AYO20_00474	121398	123119	None	3182	495	17863	No_constitutive_exon_found_in_species
GAGAAGTCCTGATCCTTGGAGATACCGATGCTGACGACGGGACGAAACAGGG	161296	161475	161525	161473	-1	Scaff2	AYO20_00488	161296	162201	None	3182	495	17863	No_constitutive_exon_found_in_species
CTTCCTCCTTCCCCCCCGAGCAGAGTGACTGACTGATGGTGGGATACCAGGG	213107	213746	213057	213109	1	Scaff2	AYO20_00507	211902	214329	None	3182	495	17863	No_constitutive_exon_found_in_species
AGTTAGACAGCCTTAAAATGTCTAAGAACTAATGAAGGGGGTCACAAAAGGG	316376	317237	317287	317235	-1	Scaff2	AYO20_00542	316376	321133	None	3182	495	17863	No_constitutive_exon_found_in_species
GCACTACCCGTTATCCTCTCAAGAGCGAAATACTGACAATGGGCCGATAGAC	514006	515358	515408	515356	-1	Scaff2	AYO20_00613	514006	515899	None	3182	495	17863	No_constitutive_exon_found_in_species
ACCAGCCAGCCAGCCAACTGACTGAATGGCTTTGGGTGGGGGGGATATAGGA	569149	569920	569099	569151	1	Scaff2	AYO20_00629	568813	569920	None	3182	495	17863	No_constitutive_exon_found_in_species
CCCGAACGTGGGGGTGGGATTAGGCTCTCTTCTGTCGTTTCGGGGGCAAGTG	44206	44241	44291	44239	-1	Scaff3	AYO20_00701	44206	47332	None	3182	495	17863	No_constitutive_exon_found_in_species
ATACCCTGTGACAAAAGAGATCAAGACACTAACAAGCAATGGGGTGGCAGAA	122792	123230	122742	122794	1	Scaff3	AYO20_00723	122600	124093	None	3182	495	17863	No_constitutive_exon_found_in_species
AAAGGAGACGATGAGGTCAAGTGGTGACTGACAGGTGTTGGGAATATCAGGC	139556	140088	140138	140086	-1	Scaff3	AYO20_00728	138975	140944	None	3182	495	17863	No_constitutive_exon_found_in_species
AAATCGAATGCTTGCCATCATTCGTCATTGCGCTAACGACATGGGAATAGTA	173520	174014	174064	174012	-1	Scaff3	AYO20_00741	172381	174692	None	3182	495	17863	No_constitutive_exon_found_in_species
GCCGGGTAAGGACTTCATCCCACACCGCTTGACCTCCTATGGGTGCTGAGAG	208654	208748	208604	208656	1	Scaff3	AYO20_00754	208446	210980	None	3182	495	17863	No_constitutive_exon_found_in_species
CTCCCCCTCTCCTTTCACAGTAGAAAAAGACTAAACAGGGACATGAGCAGCG	413486	413684	413734	413682	-1	Scaff3	AYO20_00826	411571	414898	None	3182	495	17863	No_constitutive_exon_found_in_species
CACCGCTTCTCTCGCCTCATTTTCCATCACAAACTGACCCTTGGGTAAAGGG	450461	450664	450411	450463	1	Scaff3	AYO20_00840	450208	452111	None	3182	495	17863	No_constitutive_exon_found_in_species
AGTATATGGATGCTCAATGCAGATTATCAACGCTAAAGGATTGGGAAAAGTG	458306	458544	458594	458542	-1	Scaff3	AYO20_00844	456977	459002	None	3182	495	17863	No_constitutive_exon_found_in_species
CTTGCCTAGCACTTACCAAACTAACGCACAACTCTTCCATGGGGCTGTAGCT	456977	457145	457195	457143	-1	Scaff3	AYO20_00844	456977	459002	None	3182	495	17863	No_constitutive_exon_found_in_species
AGGCAACTTTGCACCATTTTCCGCCGTCAGGGAAGCTGACGGGAAACTAGTA	481105	481957	481055	481107	1	Scaff3	AYO20_00853	480780	481957	None	3182	495	17863	No_constitutive_exon_found_in_species
TGTGACGATCTTGTCCTTCGGTGCGTCAGCCAGAATACTCACAGGGACAGAT	589425	589497	589547	589495	-1	Scaff3	AYO20_00892	588197	589854	None	3182	495	17863	No_constitutive_exon_found_in_species
TAAGCTGGTCCAAAAGTATCATATAACGCTGCAACTGACCGGGGTTACAGCA	120538	121092	120488	120540	1	Scaff4	AYO20_00969	119670	123784	None	3182	495	17863	No_constitutive_exon_found_in_species
TTAAGGCCCTTAAAAAGACCAGAAAAAACTGACAAAAAGGGGCAAAACAGTT	166012	166215	165962	166014	1	Scaff4	AYO20_00986	164697	166215	None	3182	495	17863	No_constitutive_exon_found_in_species
ATCTTTCATCACATACGTACGCATGGCGAATACTAAATGTGTCGGGGCAGAT	202090	202143	202193	202141	-1	Scaff4	AYO20_00999	200209	202362	None	3182	495	17863	No_constitutive_exon_found_in_species
AAAGGTGAGTGCCCTGAATTCAGAGGAGAGCCTTGCTGATGGGGACAAAGAT	270574	271341	270524	270576	1	Scaff4	AYO20_01030	270015	272097	None	3182	495	17863	No_constitutive_exon_found_in_species
TAAGTATTCGAGAGACCGTCCGGACTCGCATTTGGTTGACGACGGGTTAGTG	312947	313665	312897	312949	1	Scaff4	AYO20_01045	311749	313665	None	3182	495	17863	No_constitutive_exon_found_in_species
GGAGTAAGCTACACCAAACGAGATCCAGAGCAAGTCTAACAAGGGAACAGTG	322246	322535	322196	322248	1	Scaff4	AYO20_01048	321602	322535	None	3182	495	17863	No_constitutive_exon_found_in_species
CTTGGTTTTATGTGTCTGATGAAACTGACTTGATGATATGAAATGGGCAGTT	339169	339291	339119	339171	1	Scaff4	AYO20_01056	339009	339497	None	3182	495	17863	No_constitutive_exon_found_in_species
ACCCATTGCCAAACCCTTCGTGATATGATATGAGCTAACGGGGGAAATAGAT	339346	339497	339296	339348	1	Scaff4	AYO20_01056	339009	339497	None	3182	495	17863	No_constitutive_exon_found_in_species
TCTTCTGCTGCGTTGCCGCTCGCCTGTCTAGTGCTGACATGGGAATAAAGCC	365897	367045	367095	367043	-1	Scaff4	AYO20_01068	365897	367435	None	3182	495	17863	No_constitutive_exon_found_in_species
TCACGGTCGGATGTCGCAGATCTATATATTGACAATGTATTGGGGATTAGTC	462382	463396	463446	463394	-1	Scaff4	AYO20_01101	462382	466325	None	3182	495	17863	No_constitutive_exon_found_in_species
TCGACCCTCCGTTCCTCGAGGTGATAAGAACACTGATTCCAGGGACATAGGT	490934	491704	491754	491702	-1	Scaff4	AYO20_01110	490934	492134	None	3182	495	17863	No_constitutive_exon_found_in_species
TTGTCGGTCCAAGACCCAGACCCCCTCGGGCTAACATTTTGGGCGACTAGTT	612063	612917	612013	612065	1	Scaff4	AYO20_01157	611664	612917	None	3182	495	17863	No_constitutive_exon_found_in_species
AGTTACTACATCTTGACAAATACTGACACATGCTGTGATGGGGCAAATAGCT	50015	50554	49965	50017	1	Scaff5	AYO20_01191	49585	51600	None	3182	495	17863	No_constitutive_exon_found_in_species
CCTCGGCCGCAAACAAAGTCATGGCAGTCGACTAATGTGCTTGGGTGAAGTT	121343	121496	121293	121345	1	Scaff5	AYO20_01221	121169	122738	None	3182	495	17863	No_constitutive_exon_found_in_species
GCGCATTCGCGATTCCGAGTTCCATTCTTTTATCTCGACAAGGGAGCAAGAG	122647	122738	122597	122649	1	Scaff5	AYO20_01221	121169	122738	None	3182	495	17863	No_constitutive_exon_found_in_species
TTTTTCTGATGGAACTATTCATGGGAGACAAAATCTCATTCGGGCAACAGAT	183949	184948	184998	184946	-1	Scaff5	AYO20_01244	183949	185459	None	3182	495	17863	No_constitutive_exon_found_in_species
CTTGTTTTCGACAATCTAGTTGCATCTGCTTTGCTAATGGGCTGGAACAGGT	299489	299555	299439	299491	1	Scaff5	AYO20_01280	295861	299555	None	3182	495	17863	No_constitutive_exon_found_in_species
ACGCTGCAAAAATGGCCGGCCCAACTAATCAATCTGGTGGGCGAACGCAGGA	317357	317551	317601	317549	-1	Scaff5	AYO20_01287	316882	317989	None	3182	495	17863	No_constitutive_exon_found_in_species
GTCACATTTACGATCATTATTCCTAGAAAGCATCTCATTCGGGCTGATAGAC	368665	369778	369828	369776	-1	Scaff5	AYO20_01310	368461	370107	None	3182	495	17863	No_constitutive_exon_found_in_species
ATCCCGCCGTAGGTCTCAATACCAGGGGCATCATGCTAATGGGAAAACAGGC	372701	372748	372651	372703	1	Scaff5	AYO20_01312	372332	374570	None	3182	495	17863	No_constitutive_exon_found_in_species
GTTATGGTTGGTTGGTTGGTTGGCTGAACTAATCTTTGGGGGAATCTAAGGA	383506	383653	383456	383508	1	Scaff5	AYO20_01317	381621	384391	None	3182	495	17863	No_constitutive_exon_found_in_species
CTTATCCTGGAGATGCTATATATGTGTCTAGCTAATATCGGGAACTGTAGAG	385943	386039	386089	386037	-1	Scaff5	AYO20_01318	384786	386965	None	3182	495	17863	No_constitutive_exon_found_in_species
CTTGTGACCTCAAAGACATCGAATAGGTGGGCTTACAATGACGGGTGTAGGC	567981	568746	567931	567983	1	Scaff5	AYO20_01383	567739	570476	None	3182	495	17863	No_constitutive_exon_found_in_species
GTGCAACTCTTCCGCCCCCTTCTCGTATTGGAATTTGACCGGGGATCTAGCT	28162	28315	28365	28313	-1	Scaff6	AYO20_01415	27148	32867	None	3182	495	17863	No_constitutive_exon_found_in_species
CCCTGTGCGAGAAAGAAAGGCAAGGCTTGTGCTGACCCAGTGGGATACAGGT	66437	66513	66387	66439	1	Scaff6	AYO20_01426	63556	66626	None	3182	495	17863	No_constitutive_exon_found_in_species
CTAGCGAAGAAAGAAACTTGAGAATGCTGATGAATGCGTCGAGGGTTCAGCG	143224	143291	143174	143226	1	Scaff6	AYO20_01450	142876	144228	None	3182	495	17863	No_constitutive_exon_found_in_species
TGCGTCAAAACACAACATCGTGCGTCGAATCTACGTTAACTTGGGAGCAGGT	225451	226199	226249	226197	-1	Scaff6	AYO20_01480	225451	227558	None	3182	495	17863	No_constitutive_exon_found_in_species
CATGCTCCTTGCAAATCTCAATGATGCTAACCAATGAAATGGCGGGACAGGA	338015	338782	337965	338017	1	Scaff6	AYO20_01520	337681	338782	None	3182	495	17863	No_constitutive_exon_found_in_species
AGTATGTTGTCCGTGGTTCGTTGCTGCCTCGATTGCTGACCTGGGTAAAGGT	494596	495721	495771	495719	-1	Scaff6	AYO20_01573	494596	496345	None	3182	495	17863	No_constitutive_exon_found_in_species
TACGATAGGACGGGTGAATTAGAGACTGACGTGATCTGGGACAAAACCAGCT	595883	596311	596361	596309	-1	Scaff6	AYO20_01606	595883	597395	None	3182	495	17863	No_constitutive_exon_found_in_species
TAAGTGTTTTGAGCGTTGATTGTGGATGGGGTGCTGACAGAGGGCGTTAGAG	16396	16929	16979	16927	-1	Scaff7	AYO20_01627	16396	17068	None	3182	495	17863	No_constitutive_exon_found_in_species
GAGAGCGCCCCAATACTTGAGGCGTTAACCGCTGACAAGGCTGGGAACAGGG	46136	46568	46618	46566	-1	Scaff7	AYO20_01638	46136	47333	None	3182	495	17863	No_constitutive_exon_found_in_species
TACCGAGGGTGGTCGCAGCGGCCCGCGAGGCCATGTGCTGGGGATTACAGCG	62013	62332	61963	62015	1	Scaff7	AYO20_01643	58592	62332	None	3182	495	17863	No_constitutive_exon_found_in_species
TGGGCTGGATTCTGACTCTCACCTCACTCTTCGTAAGGGTGGGTGTGCAGCT	74435	74955	75005	74953	-1	Scaff7	AYO20_01647	74435	75423	None	3182	495	17863	No_constitutive_exon_found_in_species
TGTCAGTGTGCACAGACCTCATTGCCCACTCGTGGCTAACTCGGGAACAGAT	91132	91725	91775	91723	-1	Scaff7	AYO20_01654	90433	92393	None	3182	495	17863	No_constitutive_exon_found_in_species
TCCAAAAATGTGTGCCCAATTTCCCGTGTGTATCTCTTTTGCTGGGACAGTG	126714	126912	126962	126910	-1	Scaff7	AYO20_01666	126714	127585	None	3182	495	17863	No_constitutive_exon_found_in_species
CAGCCACCAGTAGGAAAGAGAAGACAGGAAAGACTAAACGGGGTTAACAGTG	173769	173880	173719	173771	1	Scaff7	AYO20_01683	173423	173993	None	3182	495	17863	No_constitutive_exon_found_in_species
CGTATTCTTCACCCATCTGATCCGTCACTGGTCACTGACGGGACAAACAGAA	413022	413135	413185	413133	-1	Scaff7	AYO20_01763	413022	414869	None	3182	495	17863	No_constitutive_exon_found_in_species
TATTTCCCTCTGGACGCTTCTCGATGACTTTATTCTAATCTGGGGAACAGCC	486963	487392	486913	486965	1	Scaff7	AYO20_01787	486524	487392	None	3182	495	17863	No_constitutive_exon_found_in_species
TTGGTATATCACTGGATGGGTGAGTCTCTGACTCATTTTGGGTGAAACAGCT	532170	532299	532349	532297	-1	Scaff7	AYO20_01799	531627	532419	None	3182	495	17863	No_constitutive_exon_found_in_species
ACACACCCGCACCCAAGATAAGAGCTTCAAGACTTACTGCTGGGATACAGTC	589239	590677	589189	589241	1	Scaff7	AYO20_01823	588725	590677	None	3182	495	17863	No_constitutive_exon_found_in_species
GTCAGGACCTGCCGACCTTGTAAGATATCCAAGCTAACTAGGGCACGCAGAT	60255	60429	60205	60257	1	Scaff8	AYO20_01864	59698	60512	None	3182	495	17863	No_constitutive_exon_found_in_species
GTAAGTCGGATTGCCATCCATCTTCAATCTGCTGCTAAACAAATGGGTAGCG	93242	93937	93987	93935	-1	Scaff8	AYO20_01880	92762	94449	None	3182	495	17863	No_constitutive_exon_found_in_species
TACCCGTCCCATCGACTCGCACACTCTTTGCTGACATTCTGGGTGGACAGGG	192479	192538	192588	192536	-1	Scaff8	AYO20_01920	192479	195484	None	3182	495	17863	No_constitutive_exon_found_in_species
TGACAGAAATGCCTACATTGCTTATCCTCGAAGCTAAGAGAGATGGGCAGAG	265433	266056	266106	266054	-1	Scaff8	AYO20_01948	265433	266857	None	3182	495	17863	No_constitutive_exon_found_in_species
GGTGCGTGCAGTACCGTCTCCTGCCGCGGTAAAGACTCACAATTGGGCAGGG	513083	513121	513171	513119	-1	Scaff8	AYO20_02029	512357	513295	None	3182	495	17863	No_constitutive_exon_found_in_species
ACCCTCGGTTAGGCCACAGCAAACAGGCTGACCCTTTGTTGCGTGGGCAGGC	539703	540435	539653	539705	1	Scaff8	AYO20_02041	539215	540435	None	3182	495	17863	No_constitutive_exon_found_in_species
TGTCCCGGCCCTTTGGCTGGAGGTTGACCTGATGCTGAGAGGGAACGCAGGT	552299	552457	552249	552301	1	Scaff8	AYO20_02045	551961	553693	None	3182	495	17863	No_constitutive_exon_found_in_species
CCGGCGTCACTCAACTCGGATGATCTCAAGATGTGCTCAACATGGGACAGTA	603962	604262	604312	604260	-1	Scaff8	AYO20_02065	603962	605680	None	3182	495	17863	No_constitutive_exon_found_in_species
CGGACAAAGACATGGTCAAGACATCCTGCTCTAACATACAAGGGCTGCAGTT	128377	129217	128327	128379	1	Scaff9	AYO20_02123	128024	129528	None	3182	495	17863	No_constitutive_exon_found_in_species
TCTTAAAAGGTGATAATCCAAGGAAATACTGAGGCTGAACGCTGGGATAGGA	156602	156710	156552	156604	1	Scaff9	AYO20_02132	156220	157929	None	3182	495	17863	No_constitutive_exon_found_in_species
ATCGCATGTCTCCTTCAAAGTGAATATCGGAAACTAATTGGGAGGAAAAGAT	187426	187571	187621	187569	-1	Scaff9	AYO20_02141	179403	188271	None	3182	495	17863	No_constitutive_exon_found_in_species
CCAAGGCACACCAACAATTCCACTGACTTCTTTTTTGGGGAGATGAGCAGGA	229381	229621	229331	229383	1	Scaff9	AYO20_02156	228371	229621	None	3182	495	17863	No_constitutive_exon_found_in_species
AAAACCAAAACTAAAATTACCCTCTCTCTATCTCTCGGGGAAAACCACAGCC	233912	234525	233862	233914	1	Scaff9	AYO20_02158	232826	234525	None	3182	495	17863	No_constitutive_exon_found_in_species
GCGGTGCGGTCTGGGTGCGCTGACACTGACAAATCCTTTTGGGTTAACAGAA	305052	305148	305198	305146	-1	Scaff9	AYO20_02184	304579	306305	None	3182	495	17863	No_constitutive_exon_found_in_species
TCTCTGCAACCCTTCTTTCGGATTTCCAGAAGCTGATTGGGGAGATACAGCG	387938	388129	387888	387940	1	Scaff9	AYO20_02209	387016	388129	None	3182	495	17863	No_constitutive_exon_found_in_species
CCCCCCGAATCGAGACTCGTGGATGGTATACTGATCCAGGACGGGGCTAGTA	411996	412098	411946	411998	1	Scaff9	AYO20_02220	410526	412098	None	3182	495	17863	No_constitutive_exon_found_in_species
ACTCGGTATGGTCTCCCTGTTCTATCTTGACAGGATCTAACTTGGGAAAGGC	499400	499468	499518	499466	-1	Scaff9	AYO20_02249	499131	500351	None	3182	495	17863	No_constitutive_exon_found_in_species
CCCCGTCGCGTACCCAAACTCTCCCAGATATTGGTGCTAACAAGGGATAGTC	7095	7216	7266	7214	-1	Scaff10	AYO20_02288	5804	7636	None	3182	495	17863	No_constitutive_exon_found_in_species
ACCATTCGCTTTATCCGCACATGGAACACTGCTAATTCAGAGGGCAACAGAA	167047	168025	168075	168023	-1	Scaff10	AYO20_02345	167047	168275	None	3182	495	17863	No_constitutive_exon_found_in_species
CCATTAAGACTATGCAGAACAGGTGGCTGAGACTTGATGGGGGAAAAAAGGC	226290	226373	226240	226292	1	Scaff10	AYO20_02366	225919	228038	None	3182	495	17863	No_constitutive_exon_found_in_species
CAAGCTAGATTCTTGTCCTGCAAGCGCCAACTGCTCTTCTACGGGCACAGGT	298404	298931	298354	298406	1	Scaff10	AYO20_02388	298094	298931	None	3182	495	17863	No_constitutive_exon_found_in_species
ACGTAACGCGAAGGCACAAGTGGAGAGCAGTTGTACTGACGGGAATGCAGAT	340714	342247	340664	340716	1	Scaff10	AYO20_02402	339874	342394	None	3182	495	17863	No_constitutive_exon_found_in_species
TCCAGCCTGGGGCCAAACATAAAAACCCTAACCTGACCGGGGAAAAATAGAT	376466	377115	376416	376468	1	Scaff10	AYO20_02415	375377	377115	None	3182	495	17863	No_constitutive_exon_found_in_species
CACGAAAACGGAAAGCAAATCATGCTCGTTCTGACGCGAAAGGGGTGTAGTG	409770	409820	409870	409818	-1	Scaff10	AYO20_02428	408929	411170	None	3182	495	17863	No_constitutive_exon_found_in_species
ATTACCAGTCAGTAAGTAAGTGACTAACGGAATGACTTCTGGGACTATAGTG	409525	409663	409713	409661	-1	Scaff10	AYO20_02428	408929	411170	None	3182	495	17863	No_constitutive_exon_found_in_species
CTCTGCTCTTCTTGCCCCATTCAATACGGATCTCTGATACAGGGGCGCAGGA	496445	497936	497986	497934	-1	Scaff10	AYO20_02463	495248	498788	None	3182	495	17863	No_constitutive_exon_found_in_species
CTATAACGAAATAGCAGATTGCGTGGGCTGTAGGCTAACTGGGATGACAGGT	18197	18761	18811	18759	-1	Scaff11	AYO20_02491	18197	19676	None	3182	495	17863	No_constitutive_exon_found_in_species
CGCGGACACGCCAAACTGCTTGGTGGCTCTCGTTGCTGAACCGGGAGCAGAC	41969	42046	41919	41971	1	Scaff11	AYO20_02499	41384	43798	None	3182	495	17863	No_constitutive_exon_found_in_species
CATTTCCACGACTGATAGACCGCATCTTATGGCTAACGTCTGGGATCGAGAG	43039	43102	42989	43041	1	Scaff11	AYO20_02499	41384	43798	None	3182	495	17863	No_constitutive_exon_found_in_species
TGTGTTTATCGCCAGCCTTTTACAGCTCTGTTCAATCTAACAAGGGATAGGC	76101	76213	76051	76103	1	Scaff11	AYO20_02508	75379	79047	None	3182	495	17863	No_constitutive_exon_found_in_species
TGTGATGGTGACTGAGTAACTGACCGCGTGAGTGATTGAGAGGGACTCAGGC	120897	120980	121030	120978	-1	Scaff11	AYO20_02523	120490	123651	None	3182	495	17863	No_constitutive_exon_found_in_species
GGTAGGATGGCTGACTCGCTCTCTGGCTGGCTCTGGCCGGGGATATACAGTG	120490	120533	120583	120531	-1	Scaff11	AYO20_02523	120490	123651	None	3182	495	17863	No_constitutive_exon_found_in_species
CGCTCCTCCCCTGGGCTGAAGATTAGACAACTCATGCATGGGGTGTATAGGT	144513	144796	144463	144515	1	Scaff11	AYO20_02532	144060	144866	None	3182	495	17863	No_constitutive_exon_found_in_species
GCTTTCTCTGGTGAATAGTTAGAGCTGACAGAGTCTGGCTGGCTGGGCAGGG	194150	195147	194100	194152	1	Scaff11	AYO20_02546	193802	195147	None	3182	495	17863	No_constitutive_exon_found_in_species
AACAAGGCTCGATGGCGATCTTCGCGTATGAGAGATCTAACGGGAAACAGCC	265840	266133	266183	266131	-1	Scaff11	AYO20_02576	264436	266614	None	3182	495	17863	No_constitutive_exon_found_in_species
CAGGTGTTTTGGGCCTGCTAGAAGACTCTCTGACTGTTGGGAAACATCAGCT	294567	294923	294973	294921	-1	Scaff11	AYO20_02583	294567	295507	None	3182	495	17863	No_constitutive_exon_found_in_species
GAGCAGCTCCTTCAGTCCCTTGGTGACGAACCCCCCTAACAGTGGGCAAGGA	353850	354566	353800	353852	1	Scaff11	AYO20_02603	353725	354566	None	3182	495	17863	No_constitutive_exon_found_in_species
TAAGCCACCTTGAGCCCACACTTGCGGGCATTCGAGCTGATGGGACACAGAA	398140	398544	398594	398542	-1	Scaff11	AYO20_02621	398140	399515	None	3182	495	17863	No_constitutive_exon_found_in_species
AGTACCTAGGTACGCGAGACGGGAGCACATGGTAGACTACAAGGGTCTAGTC	415845	415869	415919	415867	-1	Scaff11	AYO20_02628	415845	417005	None	3182	495	17863	No_constitutive_exon_found_in_species
ACATGCAGTAAATTGCCTTTATTGGGACAAGACTGAGTCGGGACTGACAGAA	431450	431747	431797	431745	-1	Scaff11	AYO20_02633	430441	431958	None	3182	495	17863	No_constitutive_exon_found_in_species
GAAACTGGGGACTAGCGGTTGACTTTTGCTAATGGATATTGGGATGAAAGGT	463533	463697	463747	463695	-1	Scaff11	AYO20_02647	463533	464274	None	3182	495	17863	No_constitutive_exon_found_in_species
GCATATGATGGCAGCCGTCATTCTGCGTTGTGAAGTCTGCGAGGGTGTAGGA	105035	106223	106273	106221	-1	Scaff12	AYO20_02715	105035	110572	None	3182	495	17863	No_constitutive_exon_found_in_species
AGTGCCAAAAAGAAATCCCTCCATCCAAAACTGACAAAAAAGGGTCAAAGGC	177800	178158	178208	178156	-1	Scaff12	AYO20_02739	177520	178796	None	3182	495	17863	No_constitutive_exon_found_in_species
CCTTTTGCTTTCCTTTGCGTGATATGCTGACAGTGGAGAATGGGAAACAGGT	218835	219256	219306	219254	-1	Scaff12	AYO20_02755	218835	219990	None	3182	495	17863	No_constitutive_exon_found_in_species
GTTGCCCAAGACCTTGTTGAAGGATGCATAATACTGACTGCGGGTGCAAGCC	227282	227482	227232	227284	1	Scaff12	AYO20_02758	226733	227482	None	3182	495	17863	No_constitutive_exon_found_in_species
TCTGGTACAGTCGAGAGAATCGAGAATATCAATGCTGACGTTGGGAATAGGA	272012	272258	272308	272256	-1	Scaff12	AYO20_02777	270860	272756	None	3182	495	17863	No_constitutive_exon_found_in_species
AAGTTCTCCTTACCACATGGACACAGACTCGGTGACTCATTGGGGCACAGTT	275869	276149	275819	275871	1	Scaff12	AYO20_02779	274944	276654	None	3182	495	17863	No_constitutive_exon_found_in_species
GTATGTGAAATGCAGGATCTTTTGCCGAGTTACTCTAATTGGGGTCACAGGT	377581	381169	381219	381167	-1	Scaff12	AYO20_02819	377581	381486	None	3182	495	17863	No_constitutive_exon_found_in_species
GTCAAGAGGGTTTGGTGCCGAGTGCTGACGACGTCTCTGGGAGGAGATAGAC	421514	422088	422138	422086	-1	Scaff12	AYO20_02836	421514	424191	None	3182	495	17863	No_constitutive_exon_found_in_species
TGCATACCATGGTGGTTGCAGAGTTCGGTTCGCTGATTGGGGGGAAATAGGT	61623	61676	61573	61625	1	Scaff13	AYO20_02887	61104	63601	None	3182	495	17863	No_constitutive_exon_found_in_species
GTGTTTGGACCATATTTCACGTCGCCAATACTGATAGTGGTTGGGGACAGTG	312308	312424	312258	312310	1	Scaff13	AYO20_02978	311598	313894	None	3182	495	17863	No_constitutive_exon_found_in_species
GTCATAAACGCCCAATACAGTCTGCGGGCATACACTTATTCAGGGTGCAGCT	331281	331326	331376	331324	-1	Scaff13	AYO20_02981	331223	331855	None	3182	495	17863	No_constitutive_exon_found_in_species
GACACTTCCGATAAAGCTTCTACCAAACACCACCGCTAACCAAGGGACAGAC	350227	351245	350177	350229	1	Scaff13	AYO20_02988	349972	351488	None	3182	495	17863	No_constitutive_exon_found_in_species
CTTTGCAAAAAATCCCTCCCAGCGCTAACATTTTTGGGGGGAAAAACCAGAA	377208	377392	377442	377390	-1	Scaff13	AYO20_02995	377208	378940	None	3182	495	17863	No_constitutive_exon_found_in_species
GTAGGTCCGTGCCTAAATCAGAATGCAAAAATGTTAATCGTGGGTAATAGGT	22178	22616	22128	22180	1	Scaff14	AYO20_03029	21810	23143	None	3182	495	17863	No_constitutive_exon_found_in_species
TATTTCAAGAGATCTTGTTCCAGCACAAGACTGACGGCCTGGGATTACAGGT	141761	141866	141711	141763	1	Scaff14	AYO20_03077	141129	144578	None	3182	495	17863	No_constitutive_exon_found_in_species
GGACATGCCCTCAGCCGTTCTTGGTCCGACAATCTCTGACGGGCGCACAGGA	151237	151362	151412	151360	-1	Scaff14	AYO20_03080	150020	151832	None	3182	495	17863	No_constitutive_exon_found_in_species
GTAGGACGACTGTTGCCAGAGAATACAAGAACAATACTGACAGTGGGTAGAT	357085	357141	357191	357139	-1	Scaff14	AYO20_03156	355174	357266	None	3182	495	17863	No_constitutive_exon_found_in_species
TTTTGGATGGAAGGAAACAGGATGCTAATGTCGAGATGGGAGGAATAAAGCA	68364	68545	68595	68543	-1	Scaff15	AYO20_03222	67253	68688	None	3182	495	17863	No_constitutive_exon_found_in_species
CCCGAGACCGCAGACTGTCCAGCGACTAACATCGATGGGGTGACAAACAGTT	74876	75184	74826	74878	1	Scaff15	AYO20_03225	73980	75184	None	3182	495	17863	No_constitutive_exon_found_in_species
CAAAAATTTGATGAGGACGTGCGAAAACTGACCACTTCACGGGGGAACAGAG	120164	120400	120114	120166	1	Scaff15	AYO20_03243	119912	120622	None	3182	495	17863	No_constitutive_exon_found_in_species
AAATTGCAGCGTTGAGATTCATCGGACGCAAGTTGGCTGAGTCGGGGCAGAG	176232	176270	176182	176234	1	Scaff15	AYO20_03258	174041	176270	None	3182	495	17863	No_constitutive_exon_found_in_species
TTAGTAAGTATGCATCCCGCGTGATTCCAGAAGAGTCTGACGAGGGGCAGTC	324270	324691	324220	324272	1	Scaff15	AYO20_03315	323197	325245	None	3182	495	17863	No_constitutive_exon_found_in_species
AATGTCACTTTTACTGACCTTTACCCCTCTCCTTTGGGGCCCAAAAACAGCT	330065	330542	330015	330067	1	Scaff15	AYO20_03317	329107	330742	None	3182	495	17863	No_constitutive_exon_found_in_species
CAGATATCTCCTTGGAGTGATCCCTCACCACCAAAAACTGGGCGACATAGAG	423885	423934	423984	423932	-1	Scaff15	AYO20_03352	423885	426775	None	3182	495	17863	No_constitutive_exon_found_in_species
AGAGGTTTGGTGACCGACCATTGCCCTGCTGACTCTGACGGGGGGAACAGGA	279823	280417	280467	280415	-1	Scaff16	AYO20_03462	279522	280966	None	3182	495	17863	No_constitutive_exon_found_in_species
GCAATATCTCGCTGTCGCTGTGAGATACATTTGGCTAACAAGCTGGGTAGAA	424961	425061	425111	425059	-1	Scaff16	AYO20_03514	424827	426203	None	3182	495	17863	No_constitutive_exon_found_in_species
GTCCCCGTAGAAGCAGATTAATCGCTGGGGTAAAAGCTGACCAGGGACAGGA	55224	56602	55174	55226	1	Scaff17	AYO20_03542	54926	56602	None	3182	495	17863	No_constitutive_exon_found_in_species
GGCCGGGCAAGATCCAGTATCGTTTCAAGGCTGACTGTTCTGGGGTACAGAG	115909	116113	115859	115911	1	Scaff17	AYO20_03565	114921	116961	None	3182	495	17863	No_constitutive_exon_found_in_species
CCATTGCCAGAACTCACCACTGATATCGTGCTCGAACAAAGGGAATCCAGGA	132494	136432	132444	132496	1	Scaff17	AYO20_03569	131288	136432	None	3182	495	17863	No_constitutive_exon_found_in_species
ACCAACGTCCAGAGTGGCTGCTGACGTCCGTGTGTCACGAGGGAGGATAGTC	240089	240262	240039	240091	1	Scaff17	AYO20_03605	239629	240747	None	3182	495	17863	No_constitutive_exon_found_in_species
TAGATAGACAGACCGGCGGGGCTAACAGTGTATACTCTTGGGATGTATAGAC	117143	117475	117525	117473	-1	Scaff18	AYO20_03709	116614	117747	None	3182	495	17863	No_constitutive_exon_found_in_species
TGTCCCTGTGTACTCATTATTGCGAGGAGATGCTGACTGCGAGGGTACAGAG	224639	224662	224712	224660	-1	Scaff18	AYO20_03746	221882	224740	None	3182	495	17863	No_constitutive_exon_found_in_species
CCCCCCGTTCGCTGGTCAGCCACTGAATGCGACCGAACTAACGGGCGTAGCT	410549	411814	411864	411812	-1	Scaff18	AYO20_03815	410549	412907	None	3182	495	17863	No_constitutive_exon_found_in_species
ACCCCCAGATTTCCCGGTTTGTAAGTATACAGGTGCTGACGGGATATCAGTG	51264	51521	51571	51519	-1	Scaff19	AYO20_03837	50671	53080	None	3182	495	17863	No_constitutive_exon_found_in_species
GTCAGTCTCTGTCCTTTCTTGCTCCTTCGATGCTGATGGGGAGCGTATAGGT	62491	62720	62770	62718	-1	Scaff19	AYO20_03840	62491	63682	None	3182	495	17863	No_constitutive_exon_found_in_species
AAGCATTTCCCACTTCATCTCCTAGAATTCTCAAGACTGACCAAGGGAAGCA	148542	149607	148492	148544	1	Scaff19	AYO20_03869	148398	152058	None	3182	495	17863	No_constitutive_exon_found_in_species
GAGATAAATGGAGTGTCAGGTTCCGGACCGCTAGTAACTCGGGGATACAGGT	114809	115248	115298	115246	-1	Scaff20	AYO20_03990	114497	115652	None	3182	495	17863	No_constitutive_exon_found_in_species
TCTGTTCTCAAAAGCTCTGCAGATACTAGTTCTGACGACAAGGGTGGAAGGA	154934	156009	156059	156007	-1	Scaff20	AYO20_04007	154605	156087	None	3182	495	17863	No_constitutive_exon_found_in_species
TACGAGGCGTGCATCTTGACTTTCTAACAGATTGCTAACTCGGGAGCCAGTT	297454	300178	297404	297456	1	Scaff20	AYO20_04055	297028	300368	None	3182	495	17863	No_constitutive_exon_found_in_species
ATTTTCTCGGCTGTGTCAATCAACGATCACTAACGGATTGGGATATATAGGA	989	1084	939	991	1	Scaff21	AYO20_04093	373	1084	None	3182	495	17863	No_constitutive_exon_found_in_species
AAAGGTATTGTGTGTGGCACCATCGTGGATCACATCACCGTGGGCAAAAGGA	78097	78317	78047	78099	1	Scaff21	AYO20_04125	75569	78317	None	3182	495	17863	No_constitutive_exon_found_in_species
GTATTGACTTATTAGCGCTTTCTGCTACGTTCACCACTAATTGAGGGCAGGC	123222	124194	123172	123224	1	Scaff21	AYO20_04140	122755	124194	None	3182	495	17863	No_constitutive_exon_found_in_species
GCTGCTGTGTGACTGGGCTGACCAGGGGTTCGGCTTGGGGTCGAGGATAGAT	196528	196975	196478	196530	1	Scaff21	AYO20_04166	196081	198063	None	3182	495	17863	No_constitutive_exon_found_in_species
ATGCTGCCTCAAACCACGCAATTTTGACAAATCCACTAACTGGGTGACAGAC	272021	272215	271971	272023	1	Scaff21	AYO20_04196	271717	273407	None	3182	495	17863	No_constitutive_exon_found_in_species
TAAGCAACCCGGTCATGACTTGACGGAGGGAGAAAGCTCACGCGGGACAGGC	13695	14910	13645	13697	1	Scaff22	AYO20_04245	13413	14910	None	3182	495	17863	No_constitutive_exon_found_in_species
GTGGCTCTGACACCAATGAATGGGAACAGGCCGCTGACACGGTGGGGCAGAC	48258	48824	48874	48822	-1	Scaff22	AYO20_04254	48258	49145	None	3182	495	17863	No_constitutive_exon_found_in_species
ATCTAATTAATGCCCCCGTACGTGTCTACGTGCCGCGTTGGGGGAAATAGAT	75294	75804	75854	75802	-1	Scaff22	AYO20_04267	75294	77336	None	3182	495	17863	No_constitutive_exon_found_in_species
GGGGCTTGGGGCCACCGCCGCAGCAGGGTATCTGGCGCGCTGGCCGGGAGCT	111055	112046	111005	111057	1	Scaff22	AYO20_04281	109962	112046	None	3182	495	17863	No_constitutive_exon_found_in_species
ATCAGTGTTAGCACAAAGAGAGGGCTTCAAACATTGACGGGGACACACAGGG	162544	162919	162969	162917	-1	Scaff22	AYO20_04297	156580	163269	None	3182	495	17863	No_constitutive_exon_found_in_species
GCTCCATTGTCAGACTCTGACCAAGAAACTGATTTTGGGGGGGTGGTTAGTA	162430	162479	162529	162477	-1	Scaff22	AYO20_04297	156580	163269	None	3182	495	17863	No_constitutive_exon_found_in_species
AAGTTGAAATCTGACCAAAAAAAGCTCGCCGAGACTGACAATGGGCACAGAG	161981	162378	162428	162376	-1	Scaff22	AYO20_04297	156580	163269	None	3182	495	17863	No_constitutive_exon_found_in_species
TTTTCAAGAGACGAGGCAAAGAACTGACTCATCTCCCGGGCAAAACACAGGT	202436	203145	202386	202438	1	Scaff22	AYO20_04312	202256	203145	None	3182	495	17863	No_constitutive_exon_found_in_species
AGACCTCTCCACGTGCGCTCACTTCTCAGCCAAGTAACCTTGGGTAGCAGGC	353082	353502	353032	353084	1	Scaff22	AYO20_04366	351981	354969	None	3182	495	17863	No_constitutive_exon_found_in_species
AGCGCTCGGGGCCACGCTTGTCGGACCCGCTGCGCTACTCGGGAATGTAGTC	365369	366379	366429	366377	-1	Scaff22	AYO20_04371	365369	367205	None	3182	495	17863	No_constitutive_exon_found_in_species
TTTCGTGAAAGCTTTGGCTCGGGCTAACTGAGAATGAAATGCTGGGACAGGT	3550	3627	3677	3625	-1	Scaff23	AYO20_04375	2661	4117	None	3182	495	17863	No_constitutive_exon_found_in_species
GTGTGGGTGTTGTACAGCCAATCCGTAAGACAAACTTACGTGGGTGATAGGG	208474	209065	208424	208476	1	Scaff23	AYO20_04445	207487	209523	None	3182	495	17863	No_constitutive_exon_found_in_species
AAGTGTTGTCCTTTTTGACTGCCTGTTATATGTGTCTGTGAGGGGGGAAGAG	236669	237041	237091	237039	-1	Scaff23	AYO20_04456	236669	238009	None	3182	495	17863	No_constitutive_exon_found_in_species
GTCGTTGATTCCTTATTCAGGGCATTGAAAGCAAGACTGACGGGGACTAGGT	252852	253017	253067	253015	-1	Scaff23	AYO20_04461	251705	253671	None	3182	495	17863	No_constitutive_exon_found_in_species
GGAACCAGTGTCGGAGTAAAACGAAATTGATTTAAAACTTGTTGGGATAGAT	303657	303870	303607	303659	1	Scaff23	AYO20_04478	302193	304289	None	3182	495	17863	No_constitutive_exon_found_in_species
ATCTCCCCGGGACTGGTGGTGGTCGTGGTACTGACGTCCAGAGGGTCCAGTG	303926	304160	303876	303928	1	Scaff23	AYO20_04478	302193	304289	None	3182	495	17863	No_constitutive_exon_found_in_species
TCGTCTCCGTTTCGGTTCAAAGAACGCTAATAACGTGGCGGGAACAACAGAT	25197	26034	25147	25199	1	Scaff24	AYO20_04512	24272	26034	None	3182	495	17863	No_constitutive_exon_found_in_species
GTCAACCACCCAAGCATCTCCCCTCCCAAGCTAACCGGGGGGCGTGAAAGAT	72262	73243	72212	72264	1	Scaff24	AYO20_04525	71461	73243	None	3182	495	17863	No_constitutive_exon_found_in_species
TCGTGCCTGGATTGTTCTTGTCAGACACTAACTTTTTCGGGGCGACACAGAT	162048	162233	162283	162231	-1	Scaff24	AYO20_04561	162048	163122	None	3182	495	17863	No_constitutive_exon_found_in_species
AAGCATCTTGTCTTTTTGACTCCTCGAGTGAAGACTGACCATAGGGTTAGGG	213229	213629	213679	213627	-1	Scaff24	AYO20_04576	213013	214837	None	3182	495	17863	No_constitutive_exon_found_in_species
GGTACACACACATCTGACGAGGCGGAATTACTGACGGGAGGGCGGACTAGGT	240360	240734	240784	240732	-1	Scaff24	AYO20_04584	239684	240915	None	3182	495	17863	No_constitutive_exon_found_in_species
TTCGGAGTTTCGGGCTGTGGTTGGTATGCTGACGATGCTGGGGTCAAAAGCT	239863	240283	240333	240281	-1	Scaff24	AYO20_04584	239684	240915	None	3182	495	17863	No_constitutive_exon_found_in_species
CACTGCGCACTGAATATGGACCGAGCCATGGCTGACTTGAAACGGGTAAGGC	265109	265342	265392	265340	-1	Scaff24	AYO20_04593	263893	265797	None	3182	495	17863	No_constitutive_exon_found_in_species
ATGTTAACATTGAGGGGGGGCGAACATGCTCCCGCGGGGAAGGGATATAGTT	47126	47214	47076	47128	1	Scaff25	AYO20_04646	46975	48915	None	3182	495	17863	No_constitutive_exon_found_in_species
AACCCAACACCCGCCCTCCCTTTTTTGGGGGAAATGAGGGGGATATACAGGT	48274	48915	48224	48276	1	Scaff25	AYO20_04646	46975	48915	None	3182	495	17863	No_constitutive_exon_found_in_species
CGAGGTAACCGTTCTCATGCTCATGGGCCGGATGGCTTGTGGGAAGACAGTG	76834	76909	76959	76907	-1	Scaff25	AYO20_04656	71689	77150	None	3182	495	17863	No_constitutive_exon_found_in_species
AGTGAGTTCACTTTGGCATCACCTTGGTTTGGGAGCTTACGGGAATCTAGTG	81993	82760	81943	81995	1	Scaff25	AYO20_04659	80787	82760	None	3182	495	17863	No_constitutive_exon_found_in_species
TGAGACCTCCCACCTGGCTATTCCTGCTCGTGTCTGATGGCTGGGAATAGAT	92277	93389	92227	92279	1	Scaff25	AYO20_04664	91972	94505	None	3182	495	17863	No_constitutive_exon_found_in_species
CCTTACCACCATACTAACTCATCCACTCTTCAACCGTATCCGGGGAACAGGA	117154	117534	117104	117156	1	Scaff25	AYO20_04671	116684	117534	None	3182	495	17863	No_constitutive_exon_found_in_species
AATGCTTAAATACATGCAAAAGAGATGTTCATAATCAGGGGCAAAATTAGCA	306893	307250	306843	306895	1	Scaff25	AYO20_04731	306759	307250	None	3182	495	17863	No_constitutive_exon_found_in_species
TGGCGATGCTCTTGGGGGAAGTGATCAAGACTGACACGATGGGTGTGTAGCA	331476	331519	331426	331478	1	Scaff25	AYO20_04740	329680	332540	None	3182	495	17863	No_constitutive_exon_found_in_species
TGAGCCCCCAAACATTGTTTAATCACTTGTTGACATCCTGGGTACAACAGAT	98724	98931	98981	98929	-1	Scaff26	AYO20_04787	98251	99667	None	3182	495	17863	No_constitutive_exon_found_in_species
ATTGACCGAACCCCCCCTAATATGTCCTTTACTGATTTGCGGGAAAACAGGG	213298	213579	213629	213577	-1	Scaff26	AYO20_04828	211617	213891	None	3182	495	17863	No_constitutive_exon_found_in_species
ATTCGTCCCTTTCAATGACTGTTGTCGGGCTAACTTTTGGGGGAAACTAGCA	266048	266189	266239	266187	-1	Scaff26	AYO20_04850	266048	267006	None	3182	495	17863	No_constitutive_exon_found_in_species
GATTTGAATCTGATGGAGACCACTGAACACAGCACTGACGGGGGTTGCAGGT	331400	331668	331350	331402	1	Scaff26	AYO20_04870	330901	332500	None	3182	495	17863	No_constitutive_exon_found_in_species
CGCGTAAGACCCCTCTCTCTCTGTCTAGGTATTGTTCTGAGACTGGGTAGCT	110476	111942	111992	111940	-1	Scaff27	AYO20_04917	110476	112517	None	3182	495	17863	No_constitutive_exon_found_in_species
TCTTACTGTGAGCTAATGGCGTTTTTGGAAGCTGACTATCAGGGTTACAGGA	149369	149450	149319	149371	1	Scaff27	AYO20_04929	148626	150349	None	3182	495	17863	No_constitutive_exon_found_in_species
TATCGGGACTTGAGTATTCGTCACTGTATCGTCGCTGACGCGGGACATAGCA	150842	152063	152113	152061	-1	Scaff27	AYO20_04930	150842	152202	None	3182	495	17863	No_constitutive_exon_found_in_species
TGTCCCTGACACCGATACCGTTACTGATACTAATACCCACGGGGCAAAAGGT	196925	197270	197320	197268	-1	Scaff27	AYO20_04944	196265	198005	None	3182	495	17863	No_constitutive_exon_found_in_species
CCCCTGTGGCCAAACAGCCTTGTGGCGAAACTAATAGTGCGGGCGTATAGTC	311238	312137	312187	312135	-1	Scaff27	AYO20_04982	311238	312232	None	3182	495	17863	No_constitutive_exon_found_in_species
ACGTGGGATTTCAGTGAAAGAAGTATGGACTGACGATGCGGGTGACGCAGGC	327591	327655	327705	327653	-1	Scaff27	AYO20_04986	327093	328969	None	3182	495	17863	No_constitutive_exon_found_in_species
TATGTAAGATTCTCCATGGTTACGGGCATAAGTCATCTAAAGGGAGATAGGC	168624	169815	168574	168626	1	Scaff28	AYO20_05051	168139	170231	None	3182	495	17863	No_constitutive_exon_found_in_species
TGCGCTATCACAGTCATTGTGGTATATACTTCACTAACGCACGGGTGTAGAT	173901	174269	174319	174267	-1	Scaff28	AYO20_05053	173901	175071	None	3182	495	17863	No_constitutive_exon_found_in_species
TCCGCTATTTCTCCGCTAGTGATTGACCGGCGAATTGACTTGGGGACTAGGC	222212	222420	222470	222418	-1	Scaff28	AYO20_05073	222212	224136	None	3182	495	17863	No_constitutive_exon_found_in_species
GGCACCTAACTAATTTTCCGATTGTGACTAACTGGTTTATGGGTGGATAGGT	43135	43229	43085	43137	1	Scaff29	AYO20_05125	42662	43593	None	3182	495	17863	No_constitutive_exon_found_in_species
TAAGCCACACAGAACCTACAAACATGACCGGTTCGACTAATGGGACGCAGAA	46966	47131	46916	46968	1	Scaff29	AYO20_05127	46048	47945	None	3182	495	17863	No_constitutive_exon_found_in_species
TGTTAGTGGTTGCGCGCGTCTAATTTCCTGCCGTACTGACCGAGGGCTAGGG	214264	214385	214435	214383	-1	Scaff30	AYO20_05298	213807	216001	None	3182	495	17863	No_constitutive_exon_found_in_species
TTTTTTATCGTCCGTACTTGGCTCTTTGTCTTGTTCCTTTCGGATGGGAGGC	289903	290169	290219	290167	-1	Scaff30	AYO20_05323	289404	290706	None	3182	495	17863	No_constitutive_exon_found_in_species
CGTTTTCTTGTCCTCTGAATACGTCCTGACGTGATGGTAACGGGCAAAAGTG	324945	325579	324895	324947	1	Scaff30	AYO20_05337	324586	325896	None	3182	495	17863	No_constitutive_exon_found_in_species
GCTCAAGACTCCCTCGAGACATCGTTGTGCTCACTGTTGGGGTGGGGTAGGC	98909	100283	100333	100281	-1	Scaff31	AYO20_05366	98909	100768	None	3182	495	17863	No_constitutive_exon_found_in_species
TCACAAGGATACTGAAAAGGACACTCTCTGCTGGTTTGTCGGGCTAACAGTT	212220	212322	212372	212320	-1	Scaff31	AYO20_05402	210644	212716	None	3182	495	17863	No_constitutive_exon_found_in_species
GTGGGTTCCGGCCATGTTTCCGTTGTAAGGCTGGGCTGACGGGAATGTAGAT	299116	299239	299066	299118	1	Scaff31	AYO20_05429	298294	300105	None	3182	495	17863	No_constitutive_exon_found_in_species
TAAGTCACACTGGGACTTTGCCAATTAACGCATGGACTGACGGGAAGCAGGA	6741	7160	7210	7158	-1	Scaff32	AYO20_05434	6505	7467	None	3182	495	17863	No_constitutive_exon_found_in_species
TGAGTGCGGATACGACTGATAGTGTCACTAACGTCTCGCTCGGGAAACAGAT	21776	21870	21920	21868	-1	Scaff32	AYO20_05441	21776	23531	None	3182	495	17863	No_constitutive_exon_found_in_species
AACTCGTCGAAGCCAACATCCTCTTTGGCATCGTCGCTGACAGGGAACAGCT	43165	43586	43115	43167	1	Scaff32	AYO20_05449	42970	43806	None	3182	495	17863	No_constitutive_exon_found_in_species
GTCCCTTCGCAACCAGATTCAGTGGGTGTTGCTGCTAACGGGGACATCAGCA	88822	89026	88772	88824	1	Scaff32	AYO20_05467	88360	90679	None	3182	495	17863	No_constitutive_exon_found_in_species
TAGGTTTTCTTCAAGGATTTGAGGCAATCCACATTACTGACGGGTTGAAGGT	232979	233305	232929	232981	1	Scaff32	AYO20_05514	232423	234417	None	3182	495	17863	No_constitutive_exon_found_in_species
AGGTAAGTAGATTGTCTATAAATCTCATGCTTCGTTTGACCAGAGGGTAGGT	24698	25427	25477	25425	-1	Scaff33	AYO20_05548	24698	25664	None	3182	495	17863	No_constitutive_exon_found_in_species
CTTTCTCCCGGTTTCCCCATTGCAAGACACTGATGGAAATGGGCTGGCAGAC	26735	27053	26685	26737	1	Scaff33	AYO20_05549	26361	28685	None	3182	495	17863	No_constitutive_exon_found_in_species
TCTGTTGTCCTGTGAGCGATACAAGTATGGCTTCTGATCAACTGGGAAAGCT	47468	48163	48213	48161	-1	Scaff33	AYO20_05555	45543	48417	None	3182	495	17863	No_constitutive_exon_found_in_species
GTAGGTAGTGTCGCCAGACTCATACCAGAAAGACACTGACGGGGAGATAGGA	46995	47345	47395	47343	-1	Scaff33	AYO20_05555	45543	48417	None	3182	495	17863	No_constitutive_exon_found_in_species
CATCTTTAAAGAGTTGGTTGAACCAATGAGCTGACCGTCTGGGTGAACAGGT	60039	60107	59989	60041	1	Scaff33	AYO20_05559	59589	61665	None	3182	495	17863	No_constitutive_exon_found_in_species
GTATATGAGGGAGGTGCGCTCCAGAAACATGATGCAGCTCTTTGGGGAAGTC	63436	63734	63784	63732	-1	Scaff33	AYO20_05561	63436	63930	None	3182	495	17863	No_constitutive_exon_found_in_species
CAGGTCCTGCCCCTTGTGCATCTTCCATTGCGTGCTAATACATGGGACAGTC	154467	154795	154417	154469	1	Scaff33	AYO20_05591	153570	157346	None	3182	495	17863	No_constitutive_exon_found_in_species
TTTCCATACGCCTTAACGACTGACATATATTCCTTGGTTCTGGGATGAAGAT	33959	34370	34420	34368	-1	Scaff34	AYO20_05672	33959	34879	None	3182	495	17863	No_constitutive_exon_found_in_species
CCTGGGAGCCTTCCTCTTTGGTTACGACCAAGGTGTGATGGGAATTATAGTG	67708	68427	67658	67710	1	Scaff34	AYO20_05689	65921	69200	None	3182	495	17863	No_constitutive_exon_found_in_species
GCATCTAAATGGTGGACAAAAATGCTGATCTTTTGGGGTCGTGGTAACAGAT	256802	257195	257245	257193	-1	Scaff34	AYO20_05759	256802	257780	None	3182	495	17863	No_constitutive_exon_found_in_species
GTCGCCCCGATGATGAGGACCTGCCCAAACTGACAGACGGCGGGGGAAAGAT	80057	80265	80007	80059	1	Scaff35	AYO20_05809	79778	81911	None	3182	495	17863	No_constitutive_exon_found_in_species
ATGTGGTAGAAGTTGAAAGCTGACATCCCCTCGTTTTGGGATAAATGCAGTA	81514	81606	81464	81516	1	Scaff35	AYO20_05809	79778	81911	None	3182	495	17863	No_constitutive_exon_found_in_species
TCCGTCTCTCCTTGAACCACAGGGGACACCCAGTTTTGACACGGGTACAGGT	82850	84322	84372	84320	-1	Scaff35	AYO20_05810	82850	84427	None	3182	495	17863	No_constitutive_exon_found_in_species
CAAAGTACTCCAAACTATAACGCAACTGGTTTCTCAACCTGACAGGGAAGTC	93762	94085	93712	93764	1	Scaff35	AYO20_05815	93106	94442	None	3182	495	17863	No_constitutive_exon_found_in_species
GTTCCTATTTGTCTGCCTCACGTCGTCTCATAGCTGACCGAGGGATGTAGGC	168042	168530	168580	168528	-1	Scaff35	AYO20_05846	167385	169555	None	3182	495	17863	No_constitutive_exon_found_in_species
TGTGAGTTACACGTGGTCTGGCTGGTTACTGTATACTGACAGGGAGGCAGAG	226727	226903	226953	226901	-1	Scaff35	AYO20_05872	226421	227612	None	3182	495	17863	No_constitutive_exon_found_in_species
GTGATTTTTACAACTATGCTTGTTGGCCACAATACTGACGCAGGGGTTAGGG	240533	241095	241145	241093	-1	Scaff35	AYO20_05877	238580	243060	None	3182	495	17863	No_constitutive_exon_found_in_species
TTGACTGGCCGATCTACCCATTTCCGAGTTATATGTGCTGGGGCTAACAGTA	8608	8844	8894	8842	-1	Scaff36	AYO20_05905	7827	9120	None	3182	495	17863	No_constitutive_exon_found_in_species
CCAACCCAGTTTATACAAGTCAAGCGCATGAATCTAACGATGGGGCAAAGGC	47447	47637	47687	47635	-1	Scaff36	AYO20_05920	45915	47930	None	3182	495	17863	No_constitutive_exon_found_in_species
CGGACGCCCTTTCCATTGATAAATCACTCCAATTGCTAACCAAAGGGCAGAC	54380	54506	54556	54504	-1	Scaff36	AYO20_05923	52358	54821	None	3182	495	17863	No_constitutive_exon_found_in_species
GTCTGTGGCGACCCTCCACACCACAAATACTCGTGCTCATGTGGGAATAGCT	72044	72137	71994	72046	1	Scaff36	AYO20_05930	71865	75029	None	3182	495	17863	No_constitutive_exon_found_in_species
GAACGGGCCTGAGCAGGATTTCTCTGTCGAACACTGACGAGGGCCGACAGCT	77095	77316	77366	77314	-1	Scaff36	AYO20_05931	75715	77675	None	3182	495	17863	No_constitutive_exon_found_in_species
CAAAGACAATGTCCTCTGGATTCTGTACCATCTTGGTCTTGGGCACACAGCA	134015	134355	133965	134017	1	Scaff36	AYO20_05956	133707	136357	None	3182	495	17863	No_constitutive_exon_found_in_species
TCCTCGCTCTGGTGGATACTCAATCGCGGACGTTCTAATGCTGGGAACAGAT	149034	149171	148984	149036	1	Scaff36	AYO20_05960	148011	150298	None	3182	495	17863	No_constitutive_exon_found_in_species
TATGCATCCCCCCATAACACTGCGTCTAATGAATACTGAATGTGGGAAAGTG	149740	149949	149690	149742	1	Scaff36	AYO20_05960	148011	150298	None	3182	495	17863	No_constitutive_exon_found_in_species
TGAGTGTTCCAATAGAGATCTGAACAACGACTAACAATCGGGACAATCAGAT	195053	195525	195003	195055	1	Scaff36	AYO20_05978	194763	195525	None	3182	495	17863	No_constitutive_exon_found_in_species
GTAGGACTGGACTCTATATGCTTTGGCTGACGACTCTGACATTGGGAAAGTG	265238	266162	266212	266160	-1	Scaff36	AYO20_06004	265238	266415	None	3182	495	17863	No_constitutive_exon_found_in_species
AAAAGCCCCAACCAGCCAGTTGGGCACTGATTCTACGTACAAACGGGCAGAT	299669	299857	299907	299855	-1	Scaff36	AYO20_06014	298556	300212	None	3182	495	17863	No_constitutive_exon_found_in_species
TGTGGGCCAATGATCACAATTGCGTTTCTCATCGCTGACAGGGAAGTTAGAC	22205	22575	22625	22573	-1	Scaff37	AYO20_06027	22205	24173	None	3182	495	17863	No_constitutive_exon_found_in_species
CAACTCACTAATTAATCCTGAAGAGATGTACGCGACTAACGGGTGAACAGGA	41746	42125	42175	42123	-1	Scaff37	AYO20_06034	40746	42533	None	3182	495	17863	No_constitutive_exon_found_in_species
GTCAAATTTCAGGCATGTAGTCCTCGCAACAACAATGTGGGCGGAAACAGGG	89500	90459	90509	90457	-1	Scaff37	AYO20_06051	89500	90882	None	3182	495	17863	No_constitutive_exon_found_in_species
CGCAAAGCCGTCATTCGAGAAGTACTAACAGCACAAAAATGGGCGTGCAGTG	91792	91942	91742	91794	1	Scaff37	AYO20_06052	91419	92731	None	3182	495	17863	No_constitutive_exon_found_in_species
TTTTGGGATGAGTTCGTCCAAGGCTAATGTTTTGATGCTTTGGGCAACAGTC	158815	158933	158983	158931	-1	Scaff37	AYO20_06076	157736	159102	None	3182	495	17863	No_constitutive_exon_found_in_species
TACTCTTTGACTCGTGTCGATGTGATTGCCGAGCTGACTTGGGCGAACAGCT	211424	211555	211605	211553	-1	Scaff37	AYO20_06094	210197	212324	None	3182	495	17863	No_constitutive_exon_found_in_species
TTTGCAAATCTCAACCTCCAGATCAATCTGACCATGGGATAAACGAGTAGAT	294894	295359	294844	294896	1	Scaff37	AYO20_06123	293612	295359	None	3182	495	17863	No_constitutive_exon_found_in_species
AACTTGGCAGAATCAAGCCACTATGCGTGTTCCCGCTAACTGTAGGGTAGAG	34012	34736	33962	34014	1	Scaff38	AYO20_06136	32814	34736	None	3182	495	17863	No_constitutive_exon_found_in_species
CCCACAAAGGGCACAGACAGATAGACAGAGACTGATTGCGTCGGGTGAAGAA	74997	76134	76184	76132	-1	Scaff38	AYO20_06152	74997	79081	None	3182	495	17863	No_constitutive_exon_found_in_species
TGGTAGGTTCCTCCCACACAGTTAATTGTCCATTTCTGAGAGTTGGGCAGGA	192558	192982	192508	192560	1	Scaff38	AYO20_06191	192376	193697	None	3182	495	17863	No_constitutive_exon_found_in_species
AAATCTTTCCCCTAGGGAACTGAAAAGCGCAAAAAGTGACGTGGGAGCAGGT	281345	281555	281605	281553	-1	Scaff38	AYO20_06222	279713	281971	None	3182	495	17863	No_constitutive_exon_found_in_species
TCTGTCTTCACTCTCCCTCGAGAATTCCATGATCTAACTGAATCGGGCAGAT	12082	12129	12179	12127	-1	Scaff39	AYO20_06233	10907	12921	None	3182	495	17863	No_constitutive_exon_found_in_species
GCGGGCTCGGCATCCTCTATGCGAGTGGGTAGCTGATGGCGAGGGTTTAGGT	146664	146798	146848	146796	-1	Scaff39	AYO20_06282	146548	147898	None	3182	495	17863	No_constitutive_exon_found_in_species
CCATTGCTGGGAAATCAGAAGGATTCTGGTAATTGACACTGTCGGGGTAGAT	166115	166719	166769	166717	-1	Scaff39	AYO20_06290	165556	167812	None	3182	495	17863	No_constitutive_exon_found_in_species
GGTTGATCTTGCTGAATCTTCTGTTGCTCGTACTAACCAAGGGTGTGCAGCT	177395	178275	177345	177397	1	Scaff39	AYO20_06294	176176	178275	None	3182	495	17863	No_constitutive_exon_found_in_species
ACACCGGGAATGAGAGAACAATTGTGTAGACTGACGAGGAATTGGGATAGGT	200799	201014	200749	200801	1	Scaff39	AYO20_06302	200517	201014	None	3182	495	17863	No_constitutive_exon_found_in_species
GCGTCCCTTTCGATCAGATTGAGCTTGCCATACTGATGGGGAGAGAATAGAC	214315	214666	214265	214317	1	Scaff39	AYO20_06307	213658	214666	None	3182	495	17863	No_constitutive_exon_found_in_species
GAGGACGCCATTTTTGTGACCGTCACAGTGACAATAACACGGGTCAAAAGGA	281001	281105	280951	281003	1	Scaff39	AYO20_06331	279327	281407	None	3182	495	17863	No_constitutive_exon_found_in_species
GGTCTAGGTGCGCTAGCTGTCGGTATTGCTTTGCTCCTTTGGGAATTCAGAT	49426	49795	49845	49793	-1	Scaff40	AYO20_06355	49426	49856	None	3182	495	17863	No_constitutive_exon_found_in_species
ACCCTGATTTAAAAGGCTGGATGTGCAGCTGATACTGGAGGGACGAACAGAC	117450	117715	117765	117713	-1	Scaff40	AYO20_06379	116808	119351	None	3182	495	17863	No_constitutive_exon_found_in_species
CTCCCCTCGGCAATATGACAGAGTCACTCACCTTTCATGGCGTGGGGTAGTA	135233	135666	135716	135664	-1	Scaff40	AYO20_06387	135233	137351	None	3182	495	17863	No_constitutive_exon_found_in_species
ACTACCAAGAGCCATGTCTGTGGAGATGCACTTCTAATTCGGGGTACCAGAC	267594	267756	267544	267596	1	Scaff41	AYO20_06538	266895	269010	None	3182	495	17863	No_constitutive_exon_found_in_species
CCTGGGGCCCGATATCTTGATGAGGGCACGATCTGCTAACGGGCATATAGAC	169272	169598	169222	169274	1	Scaff42	AYO20_06600	167778	169598	None	3182	495	17863	No_constitutive_exon_found_in_species
AGACGCCTCCAAGAGTCTTTGATGGCTTTGCTGACTTTTCTGGGGCATAGCT	172180	172312	172130	172182	1	Scaff42	AYO20_06601	170793	173223	None	3182	495	17863	No_constitutive_exon_found_in_species
TGAGTCTTTTCTATGGTAGCTACGGAAGCAGCCCTCACTAATGGGACCAGGT	176513	176795	176845	176793	-1	Scaff42	AYO20_06602	174335	181363	None	3182	495	17863	No_constitutive_exon_found_in_species
TTGGATGCCTTGGGATCAGTCCTGACTGACCTGCCGCGGGGAGCACACAGAT	222719	223097	222669	222721	1	Scaff42	AYO20_06619	222016	226724	None	3182	495	17863	No_constitutive_exon_found_in_species
AACCCTTTTTGGCAGATGGAGATGCCTATCAGGATAGAAGCGTGGGACAGGA	77684	77780	77830	77778	-1	Scaff43	AYO20_06668	77684	78362	None	3182	495	17863	No_constitutive_exon_found_in_species
CAAACACACCAACTAACTCCCCCTCCACCTCCTTTGTGGGAACCAAAAAGAT	104625	104985	105035	104983	-1	Scaff43	AYO20_06679	104625	105768	None	3182	495	17863	No_constitutive_exon_found_in_species
TACTTGTATGTCCGGCATCGAGGCTCAAATTGTGGAGGGGGGCGTGATAGAC	193445	193986	194036	193984	-1	Scaff43	AYO20_06706	193445	194226	None	3182	495	17863	No_constitutive_exon_found_in_species
ACACCAACAGAGTCACCGAACTATCATATGCTGATTGGGGGGAATTGAAGCT	241353	242203	242253	242201	-1	Scaff43	AYO20_06726	241353	243204	None	3182	495	17863	No_constitutive_exon_found_in_species
CAAAGTACACTATGCATTCAGGTTGGTACAATGCTTCAACAGTTGGGCAGGT	58761	58930	58980	58928	-1	Scaff44	AYO20_06757	57835	60501	None	3182	495	17863	No_constitutive_exon_found_in_species
GCTTTCCCTCCAAGACTACTCGACATTGTACTGACATGGGAAATCAATAGGG	212071	212196	212021	212073	1	Scaff44	AYO20_06811	207401	212196	None	3182	495	17863	No_constitutive_exon_found_in_species
CACCCATCATGGTTTGGAGAGGTGTATGTCAATGCTAACAGGGTGAGCAGGG	231610	231711	231560	231612	1	Scaff44	AYO20_06820	229944	231711	None	3182	495	17863	No_constitutive_exon_found_in_species
CTCTGCTATATTGCTTTTGGTTGCTGTTTGGAAGCTAACGGGCTGCAAAGGA	40784	41235	41285	41233	-1	Scaff46	AYO20_06923	40784	41787	None	3182	495	17863	No_constitutive_exon_found_in_species
CTTCGTGTTTGACTGACTCGGGGCCATCTTTTGCGTGGGCAATGATGTAGGA	68612	68948	68998	68946	-1	Scaff46	AYO20_06934	68612	70577	None	3182	495	17863	No_constitutive_exon_found_in_species
AAGGCATCTCTTGAACATATGGTGCCACCCCCCTGACTAACTGGGAATAGAT	123326	124149	123276	123328	1	Scaff46	AYO20_06950	121111	124149	None	3182	495	17863	No_constitutive_exon_found_in_species
TGGTTCCCTCAAAGGGTGCTGAGAAGGAGAGCTGATCTCGGGATCGATAGGT	168751	169165	169215	169163	-1	Scaff46	AYO20_06970	168141	169947	None	3182	495	17863	No_constitutive_exon_found_in_species
AAGTGTCTTCTTCTGGACAAGCATGACATGATATTGACGCGAGTGGGTAGGG	69016	69392	69442	69390	-1	Scaff47	AYO20_07017	69016	70382	None	3182	495	17863	No_constitutive_exon_found_in_species
GATTGTTGGTCAGAAGACTTCACAGACACTGACGAGATTCGGGGATACAGAC	74523	74893	74473	74525	1	Scaff47	AYO20_07019	73550	75712	None	3182	495	17863	No_constitutive_exon_found_in_species
TGATGATGTCGTGGCCTACTGTTCAACCCACTAATGTAATGGGATGTTAGCA	190947	191256	191306	191254	-1	Scaff47	AYO20_07059	190116	191533	None	3182	495	17863	No_constitutive_exon_found_in_species
AGACACTCTCCACAAGGTTCAAAAAAAAGACTAACTCGAGGGAACTCAAGCC	199246	199462	199512	199460	-1	Scaff47	AYO20_07062	198498	200935	None	3182	495	17863	No_constitutive_exon_found_in_species
AGAGGGGAGGGAGAGAGATTGTGACGCTAATACACTGGGACATAAAACAGGC	27132	27282	27082	27134	1	Scaff49	AYO20_07170	26711	28874	None	3182	495	17863	No_constitutive_exon_found_in_species
GCGTATGCTACCCGTTTCAGCTGTTTTTGTCTGATACTAACGTGGGACAGAG	27330	28624	27280	27332	1	Scaff49	AYO20_07170	26711	28874	None	3182	495	17863	No_constitutive_exon_found_in_species
CGGTCGAAGGAAAGAGAGAGGGACAAAGACAGAGAGAGGGACAGAGATAGGG	64372	64818	64868	64816	-1	Scaff49	AYO20_07184	64372	66578	None	3182	495	17863	No_constitutive_exon_found_in_species
GAACCGGTACTAGGTCTTTTCTATGCGAAGAACCTGCTAACGGGGACCAGCC	131924	131965	132015	131963	-1	Scaff48	AYO20_07118	129941	132900	None	3182	495	17863	No_constitutive_exon_found_in_species
AAGCTTTGCTTTGACAGCCCCCAAAACAGAATGACATTGACGGGGATCAGGA	232899	232922	232849	232901	1	Scaff48	AYO20_07158	232369	232922	None	3182	495	17863	No_constitutive_exon_found_in_species
CAAATACTGCCCACAGACCCAAGACAACTCGGTGCTGACGAACGGGCAAGAT	38117	39024	38067	38119	1	Scaff50	AYO20_07265	37144	39024	None	3182	495	17863	No_constitutive_exon_found_in_species
CCCTCCCTGGGTTTCGTTCCGTATCTCTAACCCCGGGGCAAATTAAAAAGCA	145511	145740	145790	145738	-1	Scaff50	AYO20_07300	145511	146890	None	3182	495	17863	No_constitutive_exon_found_in_species
TAGGTTCAACATGACTCAATTTCGTACCAAGTACTGACAATAGGGGGCAGAG	182998	183257	183307	183255	-1	Scaff50	AYO20_07315	182306	184447	None	3182	495	17863	No_constitutive_exon_found_in_species
TGAACCATCTCTTTTCATCCCATATCTCAAAACGGCTGAGGGGACATCAGTG	189288	189349	189238	189290	1	Scaff50	AYO20_07317	188141	189349	None	3182	495	17863	No_constitutive_exon_found_in_species
TCCTTGAATAATGTGCTGTAGCATTTTCAAGCTAACAGTTGGGCAATTAGGA	10580	10707	10757	10705	-1	Scaff51	AYO20_07336	10580	11373	None	3182	495	17863	No_constitutive_exon_found_in_species
AGTAAGGCTCGTTTGATATCAAATATTTACCAGTGCTGACTCGGGGGTAGAC	54664	54933	54983	54931	-1	Scaff51	AYO20_07352	53872	55922	None	3182	495	17863	No_constitutive_exon_found_in_species
TTCCAAAGGATGACATCTATGTGCCTCACTTTATATTCTACGGGTAATAGTC	121995	122772	121945	121997	1	Scaff51	AYO20_07372	119770	122874	None	3182	495	17863	No_constitutive_exon_found_in_species
TGGTATGGATGTCTGAGGATTACAAGTTGCTCTGCTGACCTCGGGAACAGGA	164460	164556	164410	164462	1	Scaff51	AYO20_07387	164201	165619	None	3182	495	17863	No_constitutive_exon_found_in_species
CTCCTTCGCTAACCAATTCCCGAAAAAGACACCAGCTAACAGGGGTGTAGGC	216420	217280	217330	217278	-1	Scaff51	AYO20_07407	216420	217404	None	3182	495	17863	No_constitutive_exon_found_in_species
TGTATAACAGGATTGCAGTGACCTCATACTGACGCACAGGGGCAAAATAGGC	151394	151487	151344	151396	1	Scaff52	AYO20_07456	151211	151766	None	3182	495	17863	No_constitutive_exon_found_in_species
TCTCAGGGAAGAAGGATCCCAATGTGGTTCTCGCAACGGGAGAAATTTAGCT	171137	172096	172146	172094	-1	Scaff52	AYO20_07463	171137	172534	None	3182	495	17863	No_constitutive_exon_found_in_species
TCCTCCTCCTCATCCCCACATGCGTGGTGTCTGACGAGACCGAGGGATAGAT	31679	31856	31629	31681	1	Scaff53	AYO20_07494	28338	32435	None	3182	495	17863	No_constitutive_exon_found_in_species
TGTGAGTGATATACTCAAGAGCTGGTCAAAGTTACTGAATGGTTGGGAAGAT	127280	127448	127498	127446	-1	Scaff53	AYO20_07530	125758	127811	None	3182	495	17863	No_constitutive_exon_found_in_species
GTAGGATCTCGCGGTACAACGCTCCCGGCTGCATCTGTTGACAAGGGCAGTG	125906	127230	127280	127228	-1	Scaff53	AYO20_07530	125758	127811	None	3182	495	17863	No_constitutive_exon_found_in_species
TACATGGCTACGGCTATATATGGCTGACCAGGAGACTGTGGGAGGGATAGGT	133740	133818	133690	133742	1	Scaff53	AYO20_07534	132753	134122	None	3182	495	17863	No_constitutive_exon_found_in_species
GAGCGAACCTACCAAACCGGCTGCTAAAGGTTGGTTCGGTGGGTTTGGAGGT	142069	142663	142713	142661	-1	Scaff53	AYO20_07538	142069	142877	None	3182	495	17863	No_constitutive_exon_found_in_species
GCTGCACGGTAATGACCGCTAGTCTATACTAACAGATATCGGGAGGTTAGAT	14763	15023	14713	14765	1	Scaff54	AYO20_07570	14242	15952	None	3182	495	17863	No_constitutive_exon_found_in_species
CACGTACGTCTATTCGGAGCGTCCCAACCACAATTGCTGACCGGGATAAGTG	73310	73793	73260	73312	1	Scaff54	AYO20_07594	73070	74987	None	3182	495	17863	No_constitutive_exon_found_in_species
TGCTCTTTTAAGATGGGAGTCGCAATTTGACTAACGGGAATAAATAACAGGA	111823	112152	112202	112150	-1	Scaff54	AYO20_07607	110678	112384	None	3182	495	17863	No_constitutive_exon_found_in_species
ATTGTCTTCTCTTTGACCTGACTACTGATGAGAGATTGAGGGGAAAATAGGG	114402	114530	114352	114404	1	Scaff54	AYO20_07608	114134	116431	None	3182	495	17863	No_constitutive_exon_found_in_species
GGTGAGTACTTTTGCCATCCGTGTTAAGGATTTACTAACTGAGGGATCAGAT	170702	170865	170915	170863	-1	Scaff54	AYO20_07632	170546	172505	None	3182	495	17863	No_constitutive_exon_found_in_species
CCCAACTTTTACCCCGGGAATTTCTGAAACATGCTGATGGGTGATGACAGGC	204425	204532	204582	204530	-1	Scaff54	AYO20_07643	204117	204732	None	3182	495	17863	No_constitutive_exon_found_in_species
ACTCGAAACTGGAATTGAAATTGACTGATGACCGGCATCCACGGGTACAGGG	2437	2502	2552	2500	-1	Scaff55	AYO20_07648	1287	2751	None	3182	495	17863	No_constitutive_exon_found_in_species
ACTCCAGAGGAAAAAATAAGCGCCGTCGAACTGATGTGGTTGGGATGCAGAT	8029	8072	8122	8070	-1	Scaff55	AYO20_07651	6069	8424	None	3182	495	17863	No_constitutive_exon_found_in_species
CGAGGTCCTGAATTTTCTGACGAGTTGAATGTGTCTCCCCCGGGGGTTAGGT	94943	95224	95274	95222	-1	Scaff55	AYO20_07681	93982	96350	None	3182	495	17863	No_constitutive_exon_found_in_species
CCTTTGTGGTTACCGACCTGGAAACAGACACGCTGACCCCGGGATAACAGGT	161416	161610	161366	161418	1	Scaff55	AYO20_07702	160684	161610	None	3182	495	17863	No_constitutive_exon_found_in_species
ACAGGAAGAGTTCAGACACAGAGCAAGGATGCTAACTCTACGGGGGTTAGAT	202939	203364	202889	202941	1	Scaff55	AYO20_07718	202717	204068	None	3182	495	17863	No_constitutive_exon_found_in_species
CGACGCGTTCAATTAACCCCATTGGAACTGACATCTATCCGGGGACACAGCT	26083	27684	26033	26085	1	Scaff56	AYO20_07730	24155	27684	None	3182	495	17863	No_constitutive_exon_found_in_species
GGAGTTGGCTCTGATTACGGCCTGGATCCCTCAGACTCACAAGGGGACAGGC	68642	69628	69678	69626	-1	Scaff56	AYO20_07746	68642	70036	None	3182	495	17863	No_constitutive_exon_found_in_species
CAAAGTGATTCCATTGTATCGATGTGCCATCAGACTGACGGGGCCAATAGAT	162440	163523	163573	163521	-1	Scaff56	AYO20_07781	162440	164066	None	3182	495	17863	No_constitutive_exon_found_in_species
AAGCGCACTCTCTAACTGTCAAATGTTGTCGTTCTGTACTGGGCATATAGGG	21678	21754	21804	21752	-1	Scaff57	AYO20_07804	20714	21855	None	3182	495	17863	No_constitutive_exon_found_in_species
GCTAGACTCAGAAGATCGAAGGACCAGGGCGAGTTACAACGGGGAAAAAGGT	20714	21547	21597	21545	-1	Scaff57	AYO20_07804	20714	21855	None	3182	495	17863	No_constitutive_exon_found_in_species
AAGATGGAAGAGAAAGGAAGAGAAAGGCTAACAGATTGGGCACAAAACAGGG	162698	163435	163485	163433	-1	Scaff57	AYO20_07850	162698	163705	None	3182	495	17863	No_constitutive_exon_found_in_species
TCGAGGTCAGAGAAGGACAGTAAAAGCTAACCATTGACACGGGAACACAGAA	7046	8425	6996	7048	1	Scaff58	AYO20_07867	6602	8425	None	3182	495	17863	No_constitutive_exon_found_in_species
CTGAATGGATGTCCTTGTGGAAGATCAGCGCTAATCCTATGGGATTGTAGGC	93671	93728	93778	93726	-1	Scaff59	AYO20_07969	93671	94281	None	3182	495	17863	No_constitutive_exon_found_in_species
GATTGCCGAAGCTTTTCCAGAGAAAAAAGCTGACAGATCTGGGGCAACAGCA	10663	11771	10613	10665	1	Scaff60	AYO20_08002	10284	11771	None	3182	495	17863	No_constitutive_exon_found_in_species
ACTTACGCCCTTTGATGATGGGTAAAGGCTCTGACCTTCTCGTGGGAAAGCA	84505	84621	84455	84507	1	Scaff61	AYO20_08101	83076	84992	None	3182	495	17863	No_constitutive_exon_found_in_species
CATTCACCTCTCCCTGTCGTCTATCTTTGGATTGACGTGTGGGCTAACAGCC	122893	123156	122843	122895	1	Scaff61	AYO20_08119	122799	125251	None	3182	495	17863	No_constitutive_exon_found_in_species
CGTGGATTTCTTTTCGGGCTGTCCCAAAACTTGCTGATACGTGGGCACAGGT	55415	55526	55576	55524	-1	Scaff62	AYO20_08158	55415	55918	None	3182	495	17863	No_constitutive_exon_found_in_species
TACGCCTCGCGACGCCCTTTTCAGAACACTGTGAGCTGATGGGTGTACAGCC	146115	146326	146065	146117	1	Scaff62	AYO20_08188	145866	146939	None	3182	495	17863	No_constitutive_exon_found_in_species
GTTCGCGGAATGCCATTCGCTTTAGAGTCTTATTGCTGACGGGTGCACAGGA	169805	169834	169884	169832	-1	Scaff62	AYO20_08197	167341	170040	None	3182	495	17863	No_constitutive_exon_found_in_species
TGACCTAGCTAAGAGGAGGTTTGGTGCCCTGTGGCCTCTCTCGGGAACAGAA	1600	1657	1707	1655	-1	Scaff63	AYO20_08202	1600	3187	None	3182	495	17863	No_constitutive_exon_found_in_species
TGATCCTCTGTCCTTGGGCAATGAGTAGCAAACTAATGCGTGGGCGATAGGC	10890	11010	11060	11008	-1	Scaff63	AYO20_08205	10890	11263	None	3182	495	17863	No_constitutive_exon_found_in_species
GAAGGTGAAGACTGTGATTGTGGTGGCACTGAATCTTGTGCTGGGAACAGCT	129601	129930	129980	129928	-1	Scaff63	AYO20_08253	129601	131576	None	3182	495	17863	No_constitutive_exon_found_in_species
TCCCCGAAGTGTCTTCTCAAAGTTGTTTCTCACGCTGACCACGGGCACAGGC	146902	146931	146981	146929	-1	Scaff63	AYO20_08259	144852	147052	None	3182	495	17863	No_constitutive_exon_found_in_species
TGTCCTTATTCAAAGTGGCCTCGGGTCCAACGGCTAACAACGGGAACAAGAA	28221	28425	28475	28423	-1	Scaff64	AYO20_08281	28221	30042	None	3182	495	17863	No_constitutive_exon_found_in_species
ACAGAAATCATGAAGCACGGTTTACCTGTATAATTAACTGGGTGAACTAGGC	47894	48019	47844	47896	1	Scaff64	AYO20_08290	47707	52740	None	3182	495	17863	No_constitutive_exon_found_in_species
CTTCTAAATCTCAGCGCTCCATCGAACGCAGGCTGACTCTGGGGCGATAGTG	119580	120018	120068	120016	-1	Scaff64	AYO20_08320	118864	120684	None	3182	495	17863	No_constitutive_exon_found_in_species
TATCTTGTATGCTTTAGAGAATTGTCACTGATTGATATTCGGGGAAACAGAG	153897	154317	153847	153899	1	Scaff64	AYO20_08333	153702	154625	None	3182	495	17863	No_constitutive_exon_found_in_species
GGGAATCGGGGATTTTCGATTCAAGGCTGACCGGTAGTGTGCTGGGACAGTC	15817	16081	15767	15819	1	Scaff65	AYO20_08347	15678	17719	None	3182	495	17863	No_constitutive_exon_found_in_species
ATAAGAGATTTTGCAGAGAGGAGTCGCTGACAAGTGCCATGGGATGACAGTG	79805	79899	79755	79807	1	Scaff65	AYO20_08370	79315	80364	None	3182	495	17863	No_constitutive_exon_found_in_species
TCAGACTCTCCTAGATTTAATTTTGTGTACTCTATCGAACAGTCGGGCAGTG	155184	155538	155134	155186	1	Scaff66	AYO20_08435	153658	155538	None	3182	495	17863	No_constitutive_exon_found_in_species
GTACGCTCAACTCGACATCCAATATTTGTATTTCCTAACGTGGGATATAGGT	38188	38299	38138	38190	1	Scaff67	AYO20_08450	36512	38493	None	3182	495	17863	No_constitutive_exon_found_in_species
ATAGGAATCTACATGGCGAGAGGGAGGAAGCATGCTAATAAATGGGCCAGAA	89076	89242	89292	89240	-1	Scaff67	AYO20_08463	88725	89895	None	3182	495	17863	No_constitutive_exon_found_in_species
TATCGTCCCGAGATTCAGGGCCGAGGCTGAGACTGACCTGGGCAAAATAGTG	12693	12971	12643	12695	1	Scaff69	AYO20_08545	11780	13119	None	3182	495	17863	No_constitutive_exon_found_in_species
CATGCCAAACAACGTAATCTGTGAGTCTCCTGCCAATGTTTGTGGGACAGGT	40005	40392	40442	40390	-1	Scaff69	AYO20_08555	36477	41020	None	3182	495	17863	No_constitutive_exon_found_in_species
CACTGTGAGTATTCCCGCCCTTATCTTTACTGCACATTGTGACTGGGCAGAC	39511	39959	40009	39957	-1	Scaff69	AYO20_08555	36477	41020	None	3182	495	17863	No_constitutive_exon_found_in_species
ACAAGTTCGTTAGTGCTGCGATCTCAGACGACACTGACATAGACGGGAAGGT	57862	58110	58160	58108	-1	Scaff69	AYO20_08561	56937	58569	None	3182	495	17863	No_constitutive_exon_found_in_species
TCAATTCCTTGCTCTTTCCACGCGCATCCGACTAACGATGGGTTGAATAGAC	20369	20491	20319	20371	1	Scaff71	AYO20_08660	18990	20491	None	3182	495	17863	No_constitutive_exon_found_in_species
CCCCCTTTTTCGACGGCGCGTCTGCTGACTTGTCACTTCTTGGGCACAAGAT	30544	31141	30494	30546	1	Scaff71	AYO20_08665	29788	31141	None	3182	495	17863	No_constitutive_exon_found_in_species
TCTCTTGTCGAACAGTGCGATTAGGCTGGCGACTGACATGGGAAAACCAGAG	90786	92003	92053	92001	-1	Scaff71	AYO20_08686	90786	92096	None	3182	495	17863	No_constitutive_exon_found_in_species
GTTGTTGTTGCCCTCATCTTCTTCCTCTGACCGACTAACCGGGTGCGCAGAT	23933	24179	23883	23935	1	Scaff72	AYO20_08712	22487	24781	None	3182	495	17863	No_constitutive_exon_found_in_species
TGGAGATTTTCTCAATCGTCACACGATAACTGCTAATCTCCCGGGACAAGTC	33419	33864	33369	33421	1	Scaff72	AYO20_08715	31105	33864	None	3182	495	17863	No_constitutive_exon_found_in_species
CCCTCCCTCTCTTTGTTACATGTCATCTGACATCTCTTTTCTCGGGAAAGCA	71258	71603	71208	71260	1	Scaff72	AYO20_08727	69899	71603	None	3182	495	17863	No_constitutive_exon_found_in_species
CCCCCCAGCATGTTGAGAGTGGAACACCAAGACACTAACGGGGCGCACAGGT	138756	138829	138706	138758	1	Scaff72	AYO20_08750	137355	139030	None	3182	495	17863	No_constitutive_exon_found_in_species
TACCGTTCACAGTTACCATTGGCATTGTTTGCTTACCACGGGGAACGCAGGT	4817	4927	4767	4819	1	Scaff73	AYO20_08755	4722	5511	None	3182	495	17863	No_constitutive_exon_found_in_species
CGCTCCCCTCTTCGGCGAAGCGACCATGATCGGACTAGACCGCGGGACAGGA	24785	25074	25124	25072	-1	Scaff73	AYO20_08765	24785	25668	None	3182	495	17863	No_constitutive_exon_found_in_species
CACCGCCTTCTTTTTGGTGGTCAGTGAAGTGACGACTGTGGGCCGCAAAGGT	38506	38571	38621	38569	-1	Scaff73	AYO20_08769	36643	38774	None	3182	495	17863	No_constitutive_exon_found_in_species
CGTTCACCATCGTCCTCTGAACTTCAGTAACCTTACTGACCTGGGAATAGAT	9764	10452	10502	10450	-1	Scaff74	AYO20_08806	9764	10621	None	3182	495	17863	No_constitutive_exon_found_in_species
TGTGGGACGTCCACCATGACAGAGCCAGGCGCTTGTAAGACTGGGGAAAGAC	32119	32242	32069	32121	1	Scaff75	AYO20_08860	31842	32242	None	3182	495	17863	No_constitutive_exon_found_in_species
CCCGAGGTGCTGCGTCAGTGCGACCCTCCTATCGCTGTACGGGCCGCGAGTC	73638	73861	73588	73640	1	Scaff75	AYO20_08870	71381	74970	None	3182	495	17863	No_constitutive_exon_found_in_species
CTCTCCTTCACTGCCTACAGCGTTTACTGACCTGAGTCTCCAATGGGAAGTG	50384	51038	50334	50386	1	Scaff76	AYO20_08904	49557	51038	None	3182	495	17863	No_constitutive_exon_found_in_species
TCTTTTTTTCCCCTGCTTGAAGTTGCGCGGCTAACTTGGGGTTGTAAAAGGT	26106	27270	26056	26108	1	Scaff77	AYO20_08944	25559	27270	None	3182	495	17863	No_constitutive_exon_found_in_species
ACGGCGCATGTGAGATCGAAGCTCATCTTTTTGTCTTTGGGTCGAAAAAGTG	112296	112362	112246	112298	1	Scaff77	AYO20_08975	111971	112982	None	3182	495	17863	No_constitutive_exon_found_in_species
AAGTAATAGACCTTGAGGCCTAGGTTTCTAACACTTGGCTTCGGGAATAGGC	76233	76701	76751	76699	-1	Scaff78	AYO20_09011	75019	77725	None	3182	495	17863	No_constitutive_exon_found_in_species
GCGGGCAGAATTCAAATCCAAGATGAATGCTGATTCTTGGGAAATATCAGGG	79370	79593	79320	79372	1	Scaff78	AYO20_09012	78397	82314	None	3182	495	17863	No_constitutive_exon_found_in_species
GTTCCTTCCTCCGACAGAGCGAGAACTAATCTAACAAACCTGCCAGGGAGAA	95168	95899	95118	95170	1	Scaff78	AYO20_09017	95112	96986	None	3182	495	17863	No_constitutive_exon_found_in_species
CTTGTTGAACTGCATCGATCGTGCCAGACCGTCATCTGACGTGGGAACAGTG	4902	5115	5165	5113	-1	Scaff80	AYO20_09086	3375	9050	None	3182	495	17863	No_constitutive_exon_found_in_species
TTGCCATCCTTCACTCTTTGACACTGACCTACATCTTCGAACGGGCATAGAT	97545	98259	97495	97547	1	Scaff80	AYO20_09113	96954	98259	None	3182	495	17863	No_constitutive_exon_found_in_species
GAGGAGATTCTCGCACGATTTGGGCGGACAAATGACTGACCGGGACACAGAT	6120	6349	6399	6347	-1	Scaff82	AYO20_09173	4877	6879	None	3182	495	17863	No_constitutive_exon_found_in_species
CTGCTTCTATTCTTTTTGTTTCCGCGGATCGTTGACTGAGGGATAGATAGGT	23832	25585	23782	23834	1	Scaff82	AYO20_09181	22120	25585	None	3182	495	17863	No_constitutive_exon_found_in_species
TGAGTACAAAAAATGGCATTGGTACCCAGCCAGACTTGAATGGGGTCAAGTC	51772	52012	51722	51774	1	Scaff82	AYO20_09191	51643	53805	None	3182	495	17863	No_constitutive_exon_found_in_species
CAGTGTGTTCCACATGATGCTTGCTAACCATGATCGTCTTGGGGTTGCAGAA	53727	53805	53677	53729	1	Scaff82	AYO20_09191	51643	53805	None	3182	495	17863	No_constitutive_exon_found_in_species
GCTTTGGTTGGAAAAAAAAATATATTTCAAGAAGCTGATGGGATTAATAGTA	56479	56774	56429	56481	1	Scaff83	AYO20_09240	55872	56893	None	3182	495	17863	No_constitutive_exon_found_in_species
GTGCATCAAGTCCTGCTGGTTGAATTTTCCGGAGCCGCGACCGGGGGAAGAG	79300	79766	79250	79302	1	Scaff83	AYO20_09248	79149	79766	None	3182	495	17863	No_constitutive_exon_found_in_species
AAGAGAGCTCAACGCTGATGTGTCTATCGGTGACTGACAAAGGGGTACAGTG	37104	37187	37054	37106	1	Scaff84	AYO20_09286	36093	37276	None	3182	495	17863	No_constitutive_exon_found_in_species
GCCCCAAAAAAAACATGGGGTGATTGACAAGAGAATATGGGAAAAAACAGGA	39253	39501	39203	39255	1	Scaff84	AYO20_09287	38940	40011	None	3182	495	17863	No_constitutive_exon_found_in_species
AAGAAAATTTGACGATCCAAAATTGAGTGTCGCACTCTGGGTAGAAATAGTG	90196	91548	91598	91546	-1	Scaff84	AYO20_09305	89166	92025	None	3182	495	17863	No_constitutive_exon_found_in_species
GGTGTGAGGGAGTTACATCGTCCGTCCAGACGTCAAATTATGGGATCGAGTT	17360	17644	17310	17362	1	Scaff86	AYO20_09377	17126	17644	None	3182	495	17863	No_constitutive_exon_found_in_species
TGAGAGGAGAACTGAGATCACTGACCTCACCTCAACGCCGGGGAGTGCAGGT	48907	49044	48857	48909	1	Scaff86	AYO20_09388	48523	50206	None	3182	495	17863	No_constitutive_exon_found_in_species
TACCGGTAATCCTTCCGATGACCCATAGTATAAGTCATTTGAGAGGGCAGTT	128784	129542	129592	129540	-1	Scaff86	AYO20_09416	128784	129921	None	3182	495	17863	No_constitutive_exon_found_in_species
GGTAACTTGGCTCCCTTTAGAGACCAGCAAAGTGCTAACCTTGGGCAAAGGG	101838	103098	103148	103096	-1	Scaff87	AYO20_09449	101838	103266	None	3182	495	17863	No_constitutive_exon_found_in_species
TAAGCAGAGATCGATTAGGGTTGTCAAACTCAAGCTTGGGTATACGAAAGAA	19983	20239	19933	19985	1	Scaff88	AYO20_09466	18252	21225	None	3182	495	17863	No_constitutive_exon_found_in_species
TGCCCTCAGCTCTGCACGATATCCGATCTCTACTGACAGCGAGGGGCTAGCA	41657	42171	42221	42169	-1	Scaff88	AYO20_09473	41172	42995	None	3182	495	17863	No_constitutive_exon_found_in_species
GTCTCCTCCCACACTATAAAAGCATCCATGGCTAATGAACGGGGAAACAGCT	60147	60258	60308	60256	-1	Scaff89	AYO20_09525	60147	61995	None	3182	495	17863	No_constitutive_exon_found_in_species
GTCAGCTCGACGAGGATATCAATCTGAACAATTGAACTGATTGGGATGAGAC	96703	96961	97011	96959	-1	Scaff89	AYO20_09538	96703	98041	None	3182	495	17863	No_constitutive_exon_found_in_species
TACGAGCCCCTCCAACTGGAAACAATATCAAAGTGCTAAGGGTTAGATAGTA	69943	70352	69893	69945	1	Scaff90	AYO20_09576	69870	71727	None	3182	495	17863	No_constitutive_exon_found_in_species
TACAGACATCTGTTTAAAAGCCATGCTTGTATTGTCTAACATGGGTACAGAT	118752	118887	118702	118754	1	Scaff90	AYO20_09594	118027	120425	None	3182	495	17863	No_constitutive_exon_found_in_species
GCCCGCCTAGCCGCGGCGCCAGTTGTTGGACGCTAACAAGTTGGGAACAGAA	17068	17172	17018	17070	1	Scaff92	AYO20_09650	15489	17305	None	3182	495	17863	No_constitutive_exon_found_in_species
TTTGGTCGCTAGAGACACACTTCTTGAGAGACTTGACTGACCGGGGGCAGGA	20550	20644	20694	20642	-1	Scaff92	AYO20_09652	19413	20742	None	3182	495	17863	No_constitutive_exon_found_in_species
CCCCTCCCGTGTCTATCCGCCCACGTACATTCTTCAACTGATGGGATGAGTT	19413	19998	20048	19996	-1	Scaff92	AYO20_09652	19413	20742	None	3182	495	17863	No_constitutive_exon_found_in_species
TTTTTTTCTTCTATTATCGTGTGTATGGGTATGGAAACTGAGTAGGGCAGCA	28573	28960	28523	28575	1	Scaff92	AYO20_09655	28202	30206	None	3182	495	17863	No_constitutive_exon_found_in_species
ACTGTATTGAGCGGCAATGGCTCTAACTCGACCACTCTTGGGCAAAATAGTC	32130	32489	32539	32487	-1	Scaff92	AYO20_09656	30862	32620	None	3182	495	17863	No_constitutive_exon_found_in_species
CGCGTCACGCCTTGTTATACACTACTGACCCTTGTGCCCTGGGCACGCAGAC	31069	31210	31260	31208	-1	Scaff92	AYO20_09656	30862	32620	None	3182	495	17863	No_constitutive_exon_found_in_species
ATGGTGAGTAGTACAGGCAGATTATGACAAATGGCTGACCTTGGGGGTAGGA	88036	88163	88213	88161	-1	Scaff92	AYO20_09680	87410	88811	None	3182	495	17863	No_constitutive_exon_found_in_species
CTGCGTGCTCGACCGGTCGGTCCAACTGAAATTCTATCCTTGGGTGACAGAG	93069	93292	93019	93071	1	Scaff92	AYO20_09683	92693	94017	None	3182	495	17863	No_constitutive_exon_found_in_species
ATTGCACGGTTTTGGCTGTCATCGTCTCGCTGACCAAAAGGGTAAAATAGGT	93358	93706	93308	93360	1	Scaff92	AYO20_09683	92693	94017	None	3182	495	17863	No_constitutive_exon_found_in_species
TTGACTCGGAATCCTCAGTTGAACAAGAAAAGGTGTGCGATGGGGACGAGAT	20604	20915	20554	20606	1	Scaff93	AYO20_09706	19947	26405	None	3182	495	17863	No_constitutive_exon_found_in_species
CTCTCTTTATACTGAGCAGAAATATGGGTAGTTAATGGGTGAGAATTCAGCT	93410	93453	93360	93412	1	Scaff94	AYO20_09774	93020	94124	None	3182	495	17863	No_constitutive_exon_found_in_species
GTTACGTTACTTGCCCTTCTGTTGCCGACATACGCTGAGAACGAGGGCAGAT	93507	93946	93457	93509	1	Scaff94	AYO20_09774	93020	94124	None	3182	495	17863	No_constitutive_exon_found_in_species
GTTCGGCTACTGCGCTCTCAGCCCTGAATTGTACACTAATGGGGATTTAGGA	116426	117678	117728	117676	-1	Scaff95	AYO20_09807	115464	117770	None	3182	495	17863	No_constitutive_exon_found_in_species
AAGGAGGTAGGAAGAGTTGTGACGAGGCTGATTTCGGGGGGGAGTGATAGGT	50284	50336	50234	50286	1	Scaff96	AYO20_09828	48858	50696	None	3182	495	17863	No_constitutive_exon_found_in_species
CCCTTCCAGATTATTGAGAGAGGGAGATCTGGGGCTGATTTGGGATGTAGTG	2685	3044	3094	3042	-1	Scaff97	AYO20_09854	2390	4310	None	3182	495	17863	No_constitutive_exon_found_in_species
AAACCCCCCTGTAGAAACACCATTTGACAACTGGCTGAGGATGGGGACAGAT	10865	11150	11200	11148	-1	Scaff97	AYO20_09855	9378	11386	None	3182	495	17863	No_constitutive_exon_found_in_species
CGTGTTTCCTCTTGCGATGGGAGTTCTAGGAGCTGACTTCGGGGCTGCAGTG	23725	24267	23675	23727	1	Scaff97	AYO20_09858	19580	24267	None	3182	495	17863	No_constitutive_exon_found_in_species
TCTGGTTAGTTCTTTCTCCTCGTATGTGCTTGTATACTGAGGGTGACCAGGA	51051	51370	51420	51368	-1	Scaff97	AYO20_09867	49897	51805	None	3182	495	17863	No_constitutive_exon_found_in_species
ATGATTTGAAGTGAAGGCAAACCAAAAGAACTAACATATTACGGGCACAGGA	39722	40266	40316	40264	-1	Scaff98	AYO20_09898	39722	40360	None	3182	495	17863	No_constitutive_exon_found_in_species
TAAAAACGAAATCGTAATTGCTCAAGAGCACTTCGGCTAACAGGGAACAGTC	71914	72168	72218	72166	-1	Scaff98	AYO20_09912	71914	72470	None	3182	495	17863	No_constitutive_exon_found_in_species
CAAATATCATGAGCTGCCACGATGGCTGACGCGGCGATTATGATGGGCAGAG	75830	76154	75780	75832	1	Scaff98	AYO20_09914	75346	76486	None	3182	495	17863	No_constitutive_exon_found_in_species
TTCACAAAAGCCCAAATCAGGACATCAACGTTGATGGGTCACAAAAAAAGCC	77740	77967	78017	77965	-1	Scaff98	AYO20_09915	76845	78162	None	3182	495	17863	No_constitutive_exon_found_in_species
GAATATTGTGCTCGTTCGCTGCTAGGCCGGTATACTGAAGGGATGGGTAGGT	27032	28005	28055	28003	-1	Scaff99	AYO20_09939	23587	28797	None	3182	495	17863	No_constitutive_exon_found_in_species
CACCAATGGCGTTGCTGGGAGGGACATCGGTGCTGACTCGGGGATCGAAGTG	38238	38284	38334	38282	-1	Scaff99	AYO20_09941	36499	41942	None	3182	495	17863	No_constitutive_exon_found_in_species
CCGCGATACCGTGGTAGGGAGGATGTTATGTTGACTCTCGGGGATATCAGGC	45170	45368	45120	45172	1	Scaff100	AYO20_09985	43638	46050	None	3182	495	17863	No_constitutive_exon_found_in_species
GGTATGCGACATCACTACTATTGAGGCGTCGATCCTAATCTGGGGTACAGCC	55399	55589	55349	55401	1	Scaff100	AYO20_09989	55130	56863	None	3182	495	17863	No_constitutive_exon_found_in_species
AGAGCAAAAATACTAACAAATGAATCCGCTTTGCTTTTTTTGGGGGATAGAA	83730	84196	83680	83732	1	Scaff100	AYO20_09999	81887	84560	None	3182	495	17863	No_constitutive_exon_found_in_species
CAAGTGAGTCATTGGGGAAAACCAGACTCACTCTTGCTGATAGTGGGCAGTT	98671	99470	99520	99468	-1	Scaff101	AYO20_10042	98671	100397	None	3182	495	17863	No_constitutive_exon_found_in_species
CTACCTATCTAACCATGACCACCTCCCTTGTGTCTCTGGGCGAGGAATAGTT	80753	81077	80703	80755	1	Scaff102	AYO20_10081	78698	81077	None	3182	495	17863	No_constitutive_exon_found_in_species
CGGTAGGCCGGTGATACCCAATGTTCGTGGACTATCACTGAGGTGGGCAGAT	18123	18155	18073	18125	1	Scaff103	AYO20_10098	17824	19245	None	3182	495	17863	No_constitutive_exon_found_in_species
AGTGCGTCTCCCCGGGATGAGACACAACAGTGACAACTAATACAGGGTAGTC	109945	110056	110106	110054	-1	Scaff103	AYO20_10136	108712	111872	None	3182	495	17863	No_constitutive_exon_found_in_species
ACTCTTGTGTCTCCTCGAGTGAAATACCCCAGATGGCTAAATGTGGGCAGGT	38966	39485	38916	38968	1	Scaff104	AYO20_10151	38700	40521	None	3182	495	17863	No_constitutive_exon_found_in_species
GAGTATCTGTCTCGATACAGCCATGAACGGGGACTAACCCGAGGGTATAGAC	78263	78534	78213	78265	1	Scaff104	AYO20_10166	76885	78534	None	3182	495	17863	No_constitutive_exon_found_in_species
CAAATGGGATCCGAGTCAAGGTGTGATATCGTACTGACACGCGCGGGCAGTC	25178	25573	25128	25180	1	Scaff105	AYO20_10191	24421	25573	None	3182	495	17863	No_constitutive_exon_found_in_species
CCTCTGATCTTTGGGAATGGCTTTCTCCTTCTCTACTGACCAAGGGACAGGA	65833	67004	65783	65835	1	Scaff106	AYO20_10241	64427	67004	None	3182	495	17863	No_constitutive_exon_found_in_species
AAAAGAGAACACTTGAAGCAGCTGCGACGATACTGACGAGTGTGGGATAGTG	40547	40825	40497	40549	1	Scaff107	AYO20_10271	39103	40825	None	3182	495	17863	No_constitutive_exon_found_in_species
CCAAGTTCCAGGCTGGTCCGTGATCCGTGCGCTGACAAAAGGCGGGACAGGA	43575	44101	43525	43577	1	Scaff107	AYO20_10272	42627	44101	None	3182	495	17863	No_constitutive_exon_found_in_species
TGGTGGGGGGGTTTTTTTTTTGAGTGCGCTGACGTTTTGGTGGGACACAGGA	104410	104539	104360	104412	1	Scaff107	AYO20_10292	104031	104849	None	3182	495	17863	No_constitutive_exon_found_in_species
ATCCATAGGACACAACCGAAAGAACCGAGACTGATGATGAAGGGCAATAGGA	106186	107344	106136	106188	1	Scaff107	AYO20_10293	105553	107344	None	3182	495	17863	No_constitutive_exon_found_in_species
AAACCGTGATATGCGCAGATGGATTGCTAACCGAGGGGTGTGAATGATAGTC	50902	51890	50852	50904	1	Scaff110	AYO20_10395	50470	52150	None	3182	495	17863	No_constitutive_exon_found_in_species
GAGTGAGATTCACAAGCTGATGACAATCTGTGATGTTGGGAACAAAACAGGA	53260	53354	53210	53262	1	Scaff111	AYO20_10428	52873	54301	None	3182	495	17863	No_constitutive_exon_found_in_species
TAGGTTCCGGAAAGCTGCCTAGAAGTGGCCAATGCTGACTGTGGGTATAGCA	77005	77144	76955	77007	1	Scaff111	AYO20_10435	73925	79148	None	3182	495	17863	No_constitutive_exon_found_in_species
TTTCCTCACTCTCGAAAGGCCAGATTAGAGTCGGGCTCATCTGGGCAAAGTT	1030	1250	1300	1248	-1	Scaff112	AYO20_10446	191	2564	None	3182	495	17863	No_constitutive_exon_found_in_species
TGCACTGTTTTCTTGGAATTACAAAAGTAGGGGCTGACATACGAGGGAAGCG	21406	21540	21356	21408	1	Scaff112	AYO20_10453	21116	22391	None	3182	495	17863	No_constitutive_exon_found_in_species
TCTTGCTGGCTGGCAATCTAGAATGCTTCACGAACTGACAGCTGGGGTAGTA	54655	54773	54605	54657	1	Scaff112	AYO20_10467	53216	55493	None	3182	495	17863	No_constitutive_exon_found_in_species
TTTCCCGGCATAGACCCTCTGGGGGAAACACTTGGTTGACTGGGAACTAGTG	60709	60819	60659	60711	1	Scaff112	AYO20_10469	59306	61208	None	3182	495	17863	No_constitutive_exon_found_in_species
GCCCTTACCCCAGTCCTGGTTAATGAAGCACTCACTGATGGGCAATGCAGCG	66766	66978	66716	66768	1	Scaff112	AYO20_10472	65736	67725	None	3182	495	17863	No_constitutive_exon_found_in_species
CCAAAAAAATGCCAGCCGGTGATTTTCAAGGCTAATAAGTGCTGGGGCAGTG	9293	9396	9243	9295	1	Scaff113	AYO20_10489	9127	11106	None	3182	495	17863	No_constitutive_exon_found_in_species
TCACCATTTTATGCCTGCCTAGCTTTCGCTAATGCTAAGGGAATGCGCAGAC	27285	28658	28708	28656	-1	Scaff113	AYO20_10493	27285	28801	None	3182	495	17863	No_constitutive_exon_found_in_species
ACCCTTAGAAGACACCTCTTTCAATGATGAACTGACTCGGGGTGCAACAGGA	57797	58141	58191	58139	-1	Scaff115	AYO20_10570	56334	58227	None	3182	495	17863	No_constitutive_exon_found_in_species
AAATAGAAAAAAAAGATCCTTGATTCTAAATCCTTGGGGGGGTGTAACAGAA	66682	66880	66930	66878	-1	Scaff115	AYO20_10573	65984	67123	None	3182	495	17863	No_constitutive_exon_found_in_species
AGGGATCTCTGTCTGACTTCGCCTCTTTGATTCCTTTTGGAGGGAAACAGGC	15257	15867	15917	15865	-1	Scaff116	AYO20_10592	15257	16507	None	3182	495	17863	No_constitutive_exon_found_in_species
CGAGAATCATTTTGAATATGAGGGACTCTACTAATTTTCGAGGGTGGCAGGA	31799	31972	32022	31970	-1	Scaff116	AYO20_10599	31669	33007	None	3182	495	17863	No_constitutive_exon_found_in_species
TAGTCCTCCTCTCTGGTTGTCGCTTTTTACTGACGCGATGGGACATAAAGTT	62096	62162	62046	62098	1	Scaff116	AYO20_10609	59938	62162	None	3182	495	17863	No_constitutive_exon_found_in_species
GGTCAGTCTGCCAGAATACGTGTCGAATATGCTACTGATGGGGAACTCAGAT	84445	85089	85139	85087	-1	Scaff116	AYO20_10617	82979	85706	None	3182	495	17863	No_constitutive_exon_found_in_species
GTGAGATCTTCACTCGCGTTCCCAGGGATACACTGACGGGATGATGATAGAC	42927	43168	43218	43166	-1	Scaff117	AYO20_10636	40631	43682	None	3182	495	17863	No_constitutive_exon_found_in_species
ATTTTTTCTGGGCGAAAACATGGGTATCTGACTTTGAGGGTGATAAACAGCA	47011	47213	46961	47013	1	Scaff117	AYO20_10637	45293	47213	None	3182	495	17863	No_constitutive_exon_found_in_species
GTTAGATGAGAGGTGGATGTTTGTGCTGAAACTTATTCGGTGGGGACCAGTA	74316	74520	74570	74518	-1	Scaff119	AYO20_10715	73454	74934	None	3182	495	17863	No_constitutive_exon_found_in_species
AGCGAAGTGGATGTGCCATGAAAACAGGCGATACAAACTACAAGGGACAGTT	52667	52828	52617	52669	1	Scaff121	AYO20_10778	50252	53335	None	3182	495	17863	No_constitutive_exon_found_in_species
AGTGCTCGCATTTTATCGTGGAATGAGCCACAATGACTGACAGGGGCCAGTG	32039	32394	32444	32392	-1	Scaff122	AYO20_10799	32039	33462	None	3182	495	17863	No_constitutive_exon_found_in_species
GGTACGTGTTCAGCATTGAACTAATCGATCTAGCTAATCAAATGGGGCAGTT	17916	18068	18118	18066	-1	Scaff123	AYO20_10826	17418	19073	None	3182	495	17863	No_constitutive_exon_found_in_species
CCTATAAGATTGTGGTTTGATGTGGACAGCGACACTGACGGGAGTTATAGTA	15370	15499	15320	15372	1	Scaff124	AYO20_10856	14841	15499	None	3182	495	17863	No_constitutive_exon_found_in_species
GACTAGTCCCCAGAGCATGCATCTCTACATACTGACAAGTGGGAATCTAGGA	21446	22027	22077	22025	-1	Scaff124	AYO20_10859	21446	23162	None	3182	495	17863	No_constitutive_exon_found_in_species
GCGCGGAGTGGGATTGATTGACGAAGGCTGACTGTTGGGCGTATGGATAGGG	56073	56101	56151	56099	-1	Scaff124	AYO20_10871	53667	56232	None	3182	495	17863	No_constitutive_exon_found_in_species
TAGGCTCCCTCTTTTGGACACAAAACCAATGATTTCGTCTGTGGGGTTAGAA	53948	54013	54063	54011	-1	Scaff124	AYO20_10871	53667	56232	None	3182	495	17863	No_constitutive_exon_found_in_species
GGCACGCGTGGGATGTCACAGTTCGCTTTTGCTAATCCTGGGACACACAGAA	24214	24439	24164	24216	1	Scaff125	AYO20_10892	23770	24933	None	3182	495	17863	No_constitutive_exon_found_in_species
AAGTAGTACAAACCAGCTGACGATCCCCGTTCGGGTGGGTGTGATGACAGTC	12747	12875	12925	12873	-1	Scaff126	AYO20_10915	12747	14655	None	3182	495	17863	No_constitutive_exon_found_in_species
GCCCCTTTGAAAAACTTCAATTTGGCTAACGAGACGTTTGGGAATGACAGGA	32510	33146	32460	32512	1	Scaff130	AYO20_11014	31625	33146	None	3182	495	17863	No_constitutive_exon_found_in_species
TGGTAAGAACCTCCTTTCCCCCAAGCCGATACCGCTAAAGGGTGAAGCAGGG	14377	14477	14527	14475	-1	Scaff131	AYO20_11037	13864	14986	None	3182	495	17863	No_constitutive_exon_found_in_species
GGCACCATTCCATGTTATCTGTTGACCATCTTTTAAACACAAATGGGCAGGT	53419	53489	53369	53421	1	Scaff132	AYO20_11076	52387	53693	None	3182	495	17863	No_constitutive_exon_found_in_species
ATTGCCAGAGGCCTGTCATTTGCGTTTCTTACACACTGACACGGGCGCAGCG	63224	63430	63174	63226	1	Scaff132	AYO20_11079	62292	64150	None	3182	495	17863	No_constitutive_exon_found_in_species
TGCCCACCCCCCATCCCCCGGCCTTGTGGCTGCTAATGCTCTGGGAACAGTC	63491	64150	63441	63493	1	Scaff132	AYO20_11079	62292	64150	None	3182	495	17863	No_constitutive_exon_found_in_species
GCGGCTCGTCCTTGTGGCACACCTGCATTTCACTAACTTTGGGGACTTAGGT	34470	34837	34887	34835	-1	Scaff133	AYO20_11094	33667	35577	None	3182	495	17863	No_constitutive_exon_found_in_species
CCTACCGTCGCCGGGACCGTTCCTTAGACCGACGCTATGATGGGCGAAAGGA	47729	47975	47679	47731	1	Scaff133	AYO20_11100	47463	51160	None	3182	495	17863	No_constitutive_exon_found_in_species
GAATGAAGAACAGGCGCGGACCCGGGCAAGCTTGGGGCCGGGAATGTCAGCG	45171	45253	45303	45251	-1	Scaff134	AYO20_11120	43367	47458	None	3182	495	17863	No_constitutive_exon_found_in_species
TGAGGGAACCTCTTCCACCTGTGACAGGTCACAAGCTGACGGGAGCCTAGGG	18232	18274	18324	18272	-1	Scaff136	AYO20_11149	17990	18456	None	3182	495	17863	No_constitutive_exon_found_in_species
ACAGACCTTTTTGCCTGGACCGAGCGAGCGCTCACTGACAATGGGCGTAGAA	15562	16019	15512	15564	1	Scaff138	AYO20_11180	15382	16540	None	3182	495	17863	No_constitutive_exon_found_in_species
ATGGCTGCCTCTTTCTTAGCACAAGCGTACAAGCTAACAGGGATTGGCAGAT	29578	30568	30618	30566	-1	Scaff138	AYO20_11185	29578	31293	None	3182	495	17863	No_constitutive_exon_found_in_species
ATGCCCACTTCTATTCAAGGCTGAGAACAGAACTCACACCAGGGACACAGAA	24412	24726	24776	24724	-1	Scaff142	AYO20_11256	24412	25646	None	3182	495	17863	No_constitutive_exon_found_in_species
ATTTTGGGTCGATTCCGTCGCCGGTGGGGACGAGGTCGACGATTGGGAAGTC	402	1121	1171	1119	-1	Scaff148	AYO20_11343	402	1755	None	3182	495	17863	No_constitutive_exon_found_in_species
CTCTGTTAAGTCCGCAGACGAGACCTGAATTACTGACTGGGGAGCATTAGAT	4361	5509	5559	5507	-1	Scaff149	AYO20_11357	4361	7668	None	3182	495	17863	No_constitutive_exon_found_in_species
CGGTGAGGTCCCTTATTGGTGAAAGAACCGCTAACGCTCCAGGGGTTCAGAC	38011	38307	37961	38013	1	Scaff152	AYO20_11405	35107	38307	None	3182	495	17863	No_constitutive_exon_found_in_species
AATTGGAGGCTGCACTTTAGTCAACTTCTGTTGCTGACTGGGTAATGTAGAC	23867	24178	23817	23869	1	Scaff161	AYO20_11518	23205	24178	None	3182	495	17863	No_constitutive_exon_found_in_species
TAAGAGTAAGCTAACGGTGTTACAAAAAGCTGCCTTTATTGGGAGTATAGCG	14835	15353	14785	14837	1	Scaff165	AYO20_11554	13342	15353	None	3182	495	17863	No_constitutive_exon_found_in_species
GTCTCATATTCTCTGCAGTACTCTTCCTTTTCTGACACTTTGGGGATTAGGC	3388	3778	3338	3390	1	Scaff167	AYO20_11572	1736	3778	None	3182	495	17863	No_constitutive_exon_found_in_species
CTGGTGTTGGTCTTTTTTTTCCTGCTCCTTGAACTGACGGGAAATAACAGCA	436	1225	1275	1223	-1	Scaff173	AYO20_11612	67	2370	None	3182	495	17863	No_constitutive_exon_found_in_species
GCGTGGATGAGCAGGAAAGCATCCAACGTGAGGAAGATGAAGAGGGATAGGA	3779	3970	3729	3781	1	Scaff176	AYO20_11649	3602	5806	None	3182	495	17863	No_constitutive_exon_found_in_species
AGGGTCATGTTTGCCATTCCGTGTCGTCGCGGATCACTGATGCGGGACAGGC	11731	12417	11681	11733	1	Scaff177	AYO20_11658	11391	12417	None	3182	495	17863	No_constitutive_exon_found_in_species
GATTGATCGTGTCATTGTACACGCCAGTACTAATGTATGCGGGATCATAGGA	1251	1782	1832	1780	-1	Scaff179	AYO20_11661	1251	2641	None	3182	495	17863	No_constitutive_exon_found_in_species
TGGTCAAAGGCAATCATCAGCGAACATACAACCATGTCCGGGAAAAAAAGAG	1816	1879	1929	1877	-1	Scaff181	AYO20_11674	1016	3613	None	3182	495	17863	No_constitutive_exon_found_in_species
CCGAGGGGTCGTATACCCCCGGACAAATACGCTGACATTTATACGGGTAGAG	9947	10210	10260	10208	-1	Scaff181	AYO20_11676	8850	10585	None	3182	495	17863	No_constitutive_exon_found_in_species
TCCCGTGTCTGGAAGATTGACGGCCTCGGGTGTGCTGAACGGGGTGGCAGGC	4213	7332	7382	7330	-1	Scaff183	AYO20_11686	4213	10334	None	3182	495	17863	No_constitutive_exon_found_in_species
CTATCCTGAGGTTCCGGGTCATGAGAGCTGGGAGGCTGACATGGGGTTAGAA	15193	15241	15143	15195	1	Scaff183	AYO20_11687	10817	15768	None	3182	495	17863	No_constitutive_exon_found_in_species
ACTTTGGGAATATAAACTTACGCCGATGTTGAGTTGACTGACGGGTGTAGGG	1347	2011	2061	2009	-1	Scaff184	AYO20_11690	1347	2579	None	3182	495	17863	No_constitutive_exon_found_in_species
TGTATTTTTTGCCCCATGGGTCTTCTTTTCTAACACTGTGGGGTCGACAGGC	7092	7460	7042	7094	1	Scaff194	AYO20_11739	5752	7852	None	3182	495	17863	No_constitutive_exon_found_in_species
CTAGTATCTGTGCTAACCATATACCTGAACCCACTTGTTGGGCAATGTAGGT	8638	8705	8755	8703	-1	Scaff194	AYO20_11740	8320	9062	None	3182	495	17863	No_constitutive_exon_found_in_species
GTCGCGCAGACCGCGCGAAATCGACTGGAACAGAGCTGACGGGGTGCTAGTT	5127	5365	5415	5363	-1	Scaff201	AYO20_11761	571	5465	None	3182	495	17863	No_constitutive_exon_found_in_species
ACACCAAGATGTCTCCAGGAAGCTTTGCGCAAAGTCTAATAGGGAAACAGTC	4875	5066	5116	5064	-1	Scaff201	AYO20_11761	571	5465	None	3182	495	17863	No_constitutive_exon_found_in_species
TGTGAGTGCCTTTCTGTGCTACTTACTGGGCTGTGGCTCATGGGAACTAGGC	5964	7080	5914	5966	1	Scaff217	AYO20_11789	5780	7080	None	3182	495	17863	No_constitutive_exon_found_in_species
