# Supplementary material for: Widespread Separation of the Polypyrimidine Tract From 3′ AG by G Tracts in Association With Alternative Exons in Metazoa and Plants
Source: Front Genet. 2019 Jan 14;9:741. doi: 10.3389/fgene.2018.00741 (PMC6339879; doi:10.3389/fgene.2018.00741)
Supplement: DATA FILE S1 — Sequences of REPAG 3′ SS from each species of fungi. [file Data_Sheet_1.zip › Supplementary data 1/Fungi_Release38_colletotrichum_higginsianum.txt]

REPA_GGG_Sequence	Exon_Start	Exon_End	Pos_-50	Pos_+2	Strand	Chromosome	GeneID	Gene_Start	Gene_End	Gene_Name	Number_of_REPAs	Number_of_REPAs_has_GGG	Number_of_Intron(Intra_genic_Region)	Upstream_Constitutive_Exon
AGACAGACAGATGGCAAGAGAAAGTCAGCTAACCCTGTGCGGGCGGACAGAC	43921	43967	43871	43923	1	CACQ02001347	CH063_00014	43767	44933	None	3951	536	22821	No_constitutive_exon_found_in_species
TGTCTGACACCTGTACACCTATACAAGCAACTAACGCGGGGAGGGGAAAGCT	27732	28053	28103	28051	-1	CACQ02003569	CH063_00036	26469	28777	None	3951	536	22821	No_constitutive_exon_found_in_species
TATTGCACTGTTACTTTATCCGTATGTGAACTTCAGCTGACGGGTGGTAGAA	28392	28662	28712	28660	-1	CACQ02004680	CH063_00050	28392	29251	None	3951	536	22821	No_constitutive_exon_found_in_species
AAGTGACCCCATCCTCGAACGTCATACGCAACCGAACCTGACTGGGATAGTG	28897	30317	30367	30315	-1	CACQ02008013	CH063_00079	28897	31481	None	3951	536	22821	No_constitutive_exon_found_in_species
ACTCGTTGGCCTAGATCGCAGACGCTGACTGACAGCTGTCGTGGGTACAGCA	7885	8238	8288	8236	-1	CACQ02000347	CH063_00104	6347	8436	None	3951	536	22821	No_constitutive_exon_found_in_species
GCTACATTGAGAGCAAGATACGGTTCTCACGCTGACGACGCAACGGGCAGGT	18104	18548	18598	18546	-1	CACQ02001124	CH063_00173	18104	19450	None	3951	536	22821	No_constitutive_exon_found_in_species
GTTGTCGTCGTGAGTAAAAACAAATGGTAATGCTAACCCTGGGGCGGCAGTT	5013	5721	4963	5015	1	CACQ02001235	CH063_00178	4295	5721	None	3951	536	22821	No_constitutive_exon_found_in_species
GTACACATACATGTCCGTCCGCCCGTTCGGTTTCTAACACGGCGGGGTAGAA	6636	6762	6812	6760	-1	CACQ02001235	CH063_00179	5968	7377	None	3951	536	22821	No_constitutive_exon_found_in_species
ACAAGGAACAGTAGTTGGAGGGAGAGCTTTGAGCTAATATTGGGATACAGGA	14409	14461	14359	14411	1	CACQ02002569	CH063_00260	9691	14554	None	3951	536	22821	No_constitutive_exon_found_in_species
GTTGGATCTCGCGCCGCCTGTCGCGGGACCGCACTGACAGGGCGAAACAGGC	2076	2607	2657	2605	-1	CACQ02003013	CH063_00284	745	3367	None	3951	536	22821	No_constitutive_exon_found_in_species
GAAACCCCCTTTCAAACGACTAACCAAGTGCGCGTTCGTGGGGAAAAAAGGC	10859	11260	11310	11258	-1	CACQ02003235	CH063_00301	10859	11688	None	3951	536	22821	No_constitutive_exon_found_in_species
TCTTGTGGTATAGCTGCTCAACAAGGCTTACAACGAAGGCCGGGCCGAAGCA	10775	10815	10865	10813	-1	CACQ02003791	CH063_00335	10775	11383	None	3951	536	22821	No_constitutive_exon_found_in_species
GACCCTTCGTCCCACGATGAACCTCGGAATCAGAGCTGACCCGAGGGCAGGT	13699	13746	13649	13701	1	CACQ02003902	CH063_00343	13256	14383	None	3951	536	22821	No_constitutive_exon_found_in_species
TCACGACTATCGCAGCTCCAGATTTAATAATACAAGCTCGTGGGAAACAGGG	6657	6826	6607	6659	1	CACQ02004457	CH063_00377	6497	6826	None	3951	536	22821	No_constitutive_exon_found_in_species
TTTCCCCCTTCCTCTTTGCCCCATCTGACATCTCTGTTTCGTGGGGAAAGGG	2018	2308	2358	2306	-1	CACQ02004568	CH063_00384	2018	2546	None	3951	536	22821	No_constitutive_exon_found_in_species
GCACAAGACTGGTGGAAACATATCGCTGACAAGAGGGGGGGGGGGGACAGAA	15901	17518	15851	15903	1	CACQ02004902	CH063_00409	15386	17864	None	3951	536	22821	No_constitutive_exon_found_in_species
TGCATACACGAAAGACTCTATTGATTGACTGACTTGACTGACATGGGCAGCG	516	1688	1738	1686	-1	CACQ02005124	CH063_00417	516	3737	None	3951	536	22821	No_constitutive_exon_found_in_species
AGCAAGTCCACTTTAGCACGGCAGCTAAAGACAAAGGTTAACGGGGTTAGAA	12696	12832	12882	12830	-1	CACQ02005124	CH063_00419	12696	13139	None	3951	536	22821	No_constitutive_exon_found_in_species
GTGAGTGCCTTCGTTACCCGCCATAGGGAAGAAATGCTAACGGGAACTAGAC	13157	13855	13107	13159	1	CACQ02005457	CH063_00432	10767	13855	None	3951	536	22821	No_constitutive_exon_found_in_species
TCATTGTGAGGCCTGTTGAATACGCGTGAAATAGCATGCGGGCCGACAAGCA	75	294	344	292	-1	CACQ02005902	CH063_00457	75	2538	None	3951	536	22821	No_constitutive_exon_found_in_species
GCCCGTTCTCGATCTGTGTCTACGATCACATGCTGACCAGGTGGGAAAAGGC	5901	5947	5851	5903	1	CACQ02006013	CH063_00468	5820	7712	None	3951	536	22821	No_constitutive_exon_found_in_species
ACCCTCCCTCTCGCGCGGATGCCCTCATATGCTAACACCAAGGGCATAAGTC	7044	7135	7185	7133	-1	CACQ02006457	CH063_00491	5830	7280	None	3951	536	22821	No_constitutive_exon_found_in_species
GCCATTCAGCCGCAATAAGTCAGGCTCGAAGCTGATGTGGGTGAGTACAGAT	17063	17187	17013	17065	1	CACQ02007457	CH063_00545	13648	19296	None	3951	536	22821	No_constitutive_exon_found_in_species
AAAATCGCTAACAAGTTCTCGGGAGGTAGCTCCAGCTAAGGGATGATTAGTC	8563	8623	8513	8565	1	CACQ02009235	CH063_00648	8357	9106	None	3951	536	22821	No_constitutive_exon_found_in_species
GACACGAGACGCTTTCTTACTTCTTGGGCTTTTGATTAACGATGGGCCAGTC	16427	16812	16862	16810	-1	CACQ02000402	CH063_00794	16427	16940	None	3951	536	22821	No_constitutive_exon_found_in_species
TTCTCCTTCTGGCCAACCCGACGAACACAAGCTCACGCCTGGGAGAACAGGA	11584	12288	11534	11586	1	CACQ02000524	CH063_00860	11006	12288	None	3951	536	22821	No_constitutive_exon_found_in_species
CCCGCCTCCGCTTGTCAAACGGGTTTCGTCGTTACTGACAAGGGCGATAGTT	10467	10607	10657	10605	-1	CACQ02000535	CH063_00866	10210	12127	None	3951	536	22821	No_constitutive_exon_found_in_species
GCTGCGGCGGGTCCACTATTGCTTACCTGTTGGCTAACACATAGGGATAGGG	14283	14340	14233	14285	1	CACQ02000568	CH063_00884	12067	14340	None	3951	536	22821	No_constitutive_exon_found_in_species
CATCAAAGAGCCGACTCGCGGGGACGAAATACTGACGAGCAGACGGGCAGCC	5101	5787	5837	5785	-1	CACQ02000591	CH063_00893	5101	6197	None	3951	536	22821	No_constitutive_exon_found_in_species
CCTTTGCATACCCTGTCTCATCTTAGGTTGACTCTAATCGGGAACGACAGGC	11792	12064	12114	12062	-1	CACQ02000724	CH063_00958	11792	12332	None	3951	536	22821	No_constitutive_exon_found_in_species
GCTGTCAAGTCCTCAAGATGAAGCCAGAAGTTGACTGACCCCGGGAACAGGA	15867	16832	15817	15869	1	CACQ02000757	CH063_00971	15743	16832	None	3951	536	22821	No_constitutive_exon_found_in_species
ACAAACCCACTCAGTTCCCTCCGAAAGAAAGTCTCTGACTCGGGACGCAGGC	8399	8818	8868	8816	-1	CACQ02000768	CH063_00975	7869	9693	None	3951	536	22821	No_constitutive_exon_found_in_species
CCGGCTGTGCTATGTTTTACGCGGCACTGATCGCTGACGGGACACGGCAGCT	4169	4419	4119	4171	1	CACQ02000802	CH063_00990	3372	4419	None	3951	536	22821	No_constitutive_exon_found_in_species
CAAGACCAGAAGGGTTCGGAGAGGATGGTACACTGACGGGAGTACGACAGAT	3056	3116	3006	3058	1	CACQ02000824	CH063_00997	2679	4922	None	3951	536	22821	No_constitutive_exon_found_in_species
TGTTTAGTCTTTTGGACGGCAGGCAAGGAGTCCAGCTAACGGATGGGTAGGT	4071	4208	4021	4073	1	CACQ02000824	CH063_00997	2679	4922	None	3951	536	22821	No_constitutive_exon_found_in_species
CGGTGGCCTCTCCGTCCCCGGGGCCGGATCGGAGAACGGTGACCTGGGAGGC	4159	4386	4436	4384	-1	CACQ02000846	CH063_01003	3414	6669	None	3951	536	22821	No_constitutive_exon_found_in_species
AGCACTTCGGGCCACGCAGAAAGAAGTGTTAGTCTAACTTGGGTGCACAGGG	4394	4422	4472	4420	-1	CACQ02000879	CH063_01024	2526	5052	None	3951	536	22821	No_constitutive_exon_found_in_species
ATACCGTGCATGTGCTTTGTAATTTATCACGGTACTAATCGGGGTTGTAGGC	1163	1193	1243	1191	-1	CACQ02000913	CH063_01037	1163	2336	None	3951	536	22821	No_constitutive_exon_found_in_species
AACAAAGACGATAGTTAAACCATTGTTACATTTTTTTAAAAGGGAAGCAGCC	2158	2192	2242	2190	-1	CACQ02000935	CH063_01047	1514	2375	None	3951	536	22821	No_constitutive_exon_found_in_species
GAAACAATTGTGATGTCGTCTGGCGGTGACTGACTCTCTCAATTGGGTAGGA	5462	5610	5412	5464	1	CACQ02000979	CH063_01065	5002	6172	None	3951	536	22821	No_constitutive_exon_found_in_species
GTGTTTCCATTCCATTCCGGCTCTCAACCTTGACGCTGATGGGGCAGTAGGA	11010	11149	10960	11012	1	CACQ02000979	CH063_01068	10277	11149	None	3951	536	22821	No_constitutive_exon_found_in_species
GGACCACGACCGAGACCCAGACGCTCGGCTTCACCGTGCCCGAGGGCCAGTA	15988	16201	15938	15990	1	CACQ02001090	CH063_01116	15498	16201	None	3951	536	22821	No_constitutive_exon_found_in_species
TCCCCAGAAACAAGAATAATGGGACAATGTCAGTAACGATACAGGGCCAGTG	13059	13152	13009	13061	1	CACQ02001168	CH063_01150	12824	13152	None	3951	536	22821	No_constitutive_exon_found_in_species
AACCAGTAGTCCATCGTCGGCGCCATCTCCACCGGCACCCACGGGAGCAGCC	7430	7698	7380	7432	1	CACQ02001190	CH063_01161	6990	8505	None	3951	536	22821	No_constitutive_exon_found_in_species
CCCATCTCCCGGATGCAATCTTGTGGTCACTAACGTGTGGGCAACAACAGAG	11790	12367	12417	12365	-1	CACQ02001223	CH063_01180	11790	12763	None	3951	536	22821	No_constitutive_exon_found_in_species
CATCTATCAATAGGCCTGCTTGGACCCTTCGACTAACAGCGAGGGCGTAGTT	3823	3961	3773	3825	1	CACQ02001257	CH063_01189	3638	5329	None	3951	536	22821	No_constitutive_exon_found_in_species
CGTCAAAGCTTAGAAGGGGAAACGCGGCACGTTCTGACTCGGACGGGCAGGC	7554	7955	7504	7556	1	CACQ02001279	CH063_01203	7193	8384	None	3951	536	22821	No_constitutive_exon_found_in_species
GTGGTGAAGTGGTTACATCTCCCTTGCGTGGCGACTGACATTGGGGACAGGC	11529	12058	12108	12056	-1	CACQ02001290	CH063_01208	6801	12247	None	3951	536	22821	No_constitutive_exon_found_in_species
CCGTCTTCGGTTCACTGAGATTTCGAGGTGGGACTAACAGGAGGGTGCAGAA	3529	3844	3479	3531	1	CACQ02001345	CH063_01223	2531	4295	None	3951	536	22821	No_constitutive_exon_found_in_species
CGGCACCAGCAGTCCCATCCGGACGGTCCGGGAAGCTGACGGGTGAACAGTT	5700	6471	6521	6469	-1	CACQ02001358	CH063_01229	5700	7114	None	3951	536	22821	No_constitutive_exon_found_in_species
TTCTTCTTGAGGTTGGTAGGTTGGCTGTTGTGAACTGAAGTGCGGGACAGGT	13301	13375	13251	13303	1	CACQ02001535	CH063_01309	13222	13969	None	3951	536	22821	No_constitutive_exon_found_in_species
CCTGCTATCCTGATGTACGACGAAGAGTGCTGACGCGACCGGGAGTCTAGCG	11490	11513	11563	11511	-1	CACQ02001624	CH063_01346	10908	11634	None	3951	536	22821	No_constitutive_exon_found_in_species
AGAGCCCCACCCCCGGCATAGGCAAGGACACGCAAGGCTGACATGGGTAGAT	8269	9113	8219	8271	1	CACQ02001679	CH063_01368	6250	9548	None	3951	536	22821	No_constitutive_exon_found_in_species
ATCGACAGACGTCTCACGAGAATGATAAAAAGCTGACGACGGGCATACAGCA	4802	4891	4752	4804	1	CACQ02001713	CH063_01378	4107	5940	None	3951	536	22821	No_constitutive_exon_found_in_species
ATGTAACAGAGCAAAGCAACAGGATGACTGCTAACACCACGGGGTTGCAGCT	9224	9913	9963	9911	-1	CACQ02001724	CH063_01383	9224	10854	None	3951	536	22821	No_constitutive_exon_found_in_species
AGTCAACAAGCTGCACCACATCATTCGAGCACAGGCTGATTAGGGGACAGGC	6657	6725	6607	6659	1	CACQ02001835	CH063_01429	5581	6725	None	3951	536	22821	No_constitutive_exon_found_in_species
TCCCTTGCAACAATGCATCGTCAGAATTTACATGCTAACTGGGTAACCAGCT	4821	5048	5098	5046	-1	CACQ02001846	CH063_01436	4821	6827	None	3951	536	22821	No_constitutive_exon_found_in_species
ATTCTGAATCGCCAAACAAGGAATGGCTGGCTGACACCAAGGGCTGATAGTA	9079	9436	9029	9081	1	CACQ02001868	CH063_01447	8249	9436	None	3951	536	22821	No_constitutive_exon_found_in_species
TCAAGATTGAAGTCTACAAATTGGGCCGTCCAGCTAATTTGGGGATATAGCC	981	1655	1705	1653	-1	CACQ02002112	CH063_01559	981	2437	None	3951	536	22821	No_constitutive_exon_found_in_species
TCCGGCACCCCTCTCGAGGCTGACAAGTGATCACAGGTTGACCGGGGCAGGC	9820	10626	10676	10624	-1	CACQ02002212	CH063_01598	9820	11345	None	3951	536	22821	No_constitutive_exon_found_in_species
GGAACCGACCACAACCTCCAAGAGGACAAAGGCAGCGCCGGGGGGAGCAGGA	12211	12844	12894	12842	-1	CACQ02002257	CH063_01615	12211	14666	None	3951	536	22821	No_constitutive_exon_found_in_species
AGCTTCGGCTGCTTCGTTGTTGGGAACTGTGGGCTGATGGGAAGGAATAGGT	9385	9703	9753	9701	-1	CACQ02002368	CH063_01657	8714	10299	None	3951	536	22821	No_constitutive_exon_found_in_species
AGCCGACGCAGTAATGGAACATGTGGCCGTGAAGCTGTTCAAGGGCGAAGTG	14311	14591	14261	14313	1	CACQ02002368	CH063_01659	13578	14591	None	3951	536	22821	No_constitutive_exon_found_in_species
TCTGTTGGAGGAGTCTCGTGGGGACGCAGTGTGCTGACGCGTTGGGTAAGCT	7881	7998	8048	7996	-1	CACQ02002513	CH063_01722	7881	9670	None	3951	536	22821	No_constitutive_exon_found_in_species
TTTCACGGATTAGTGGGTTTGGTGAGCGGAGACTGACGGGCGATAAACAGGT	2551	3205	2501	2553	1	CACQ02002702	CH063_01793	2110	3880	None	3951	536	22821	No_constitutive_exon_found_in_species
GACGGCTCTCTGCCGAGTATTTATCTGATGTGCTGACTGGGGGGGTGCAGAA	315	1499	1549	1497	-1	CACQ02002746	CH063_01810	315	1700	None	3951	536	22821	No_constitutive_exon_found_in_species
TGGTCTTCCCATGTGATTCACAAAGTCACGCTGACAAGCAAGGGAACTAGTG	1879	2066	2116	2064	-1	CACQ02002813	CH063_01839	1879	2693	None	3951	536	22821	No_constitutive_exon_found_in_species
AAACACACGCCCTCATGAGCTAACGACTGGGTGGGGGGGCGCCAAAACAGGT	4576	4847	4897	4845	-1	CACQ02002824	CH063_01845	4576	6196	None	3951	536	22821	No_constitutive_exon_found_in_species
GTCCCCCCCATTCCGCATTTAATAGCCACCTGCTAACAGATGGGAAAAAGGG	11317	12856	12906	12854	-1	CACQ02002979	CH063_01914	11317	13227	None	3951	536	22821	No_constitutive_exon_found_in_species
TATGTTGAACGCGTAATACCTGATGTGATCAAGCTGACCCATGGGCGCAGGG	1331	1995	1281	1333	1	CACQ02003057	CH063_01943	518	1995	None	3951	536	22821	No_constitutive_exon_found_in_species
GTTCGCAATGGTTTTCTAACTTTGTGAAACCACTCTTTGGGAAACAAAAGAC	7963	8675	7913	7965	1	CACQ02003168	CH063_01991	7364	8870	None	3951	536	22821	No_constitutive_exon_found_in_species
CCAGCCAAGCAACTGAATTGAAGGAGATGGGGTATTGACACGGGATACAGGT	11897	11967	11847	11899	1	CACQ02003201	CH063_02007	11802	13233	None	3951	536	22821	No_constitutive_exon_found_in_species
GTTGTCTCCGAATCCTCCATCACAAAAGACTTACTAACACGGGTGGACAGCA	5191	5215	5141	5193	1	CACQ02003234	CH063_02021	4879	5759	None	3951	536	22821	No_constitutive_exon_found_in_species
GCCCCCGCCTAATTGCAGGGTTCCCGTTTTGTGCTAACTCGGGAGTCTAGAC	10323	10636	10686	10634	-1	CACQ02003268	CH063_02038	9712	11752	None	3951	536	22821	No_constitutive_exon_found_in_species
CATCCTCACCGCCAATGAACTCCTCAGTGAACTGACGCCGGGCGGAACAGCC	13193	13573	13143	13195	1	CACQ02003279	CH063_02044	11723	13573	None	3951	536	22821	No_constitutive_exon_found_in_species
ATCACCCGGCCCTCGACGTTGCGCTGTAACTAACTGACGACGGGATGCAGCG	6535	6793	6843	6791	-1	CACQ02003323	CH063_02066	5203	7023	None	3951	536	22821	No_constitutive_exon_found_in_species
CAGTCAACTTCGACTTAGTGTTTTCGCCAAGATACTGACAATCGGGACAGAG	280	404	230	282	1	CACQ02003534	CH063_02147	203	1623	None	3951	536	22821	No_constitutive_exon_found_in_species
CCGAGAAACCGCGGGTTCCTGCGCCGCGTCCTGGTGGGATGGGACTACAGGG	4839	5320	4789	4841	1	CACQ02003556	CH063_02153	3097	5320	None	3951	536	22821	No_constitutive_exon_found_in_species
GCCGACTCCCCGTGGTGTAAATGGGAACGATTGCTGACGGGCTGAAACAGGT	10802	11044	10752	10804	1	CACQ02003702	CH063_02209	10063	11044	None	3951	536	22821	No_constitutive_exon_found_in_species
AGGACAATCTCGATCGCCTTGGGCATGCTTCTTGCTAATTGGGATGATAGGA	4087	4890	4940	4888	-1	CACQ02003835	CH063_02263	3771	6123	None	3951	536	22821	No_constitutive_exon_found_in_species
GCCGATCTCATCTCCCAGCCTGCCATCGGCTCTTTCTTTCCGGGGAATAGCC	7484	8587	8637	8585	-1	CACQ02003868	CH063_02273	7484	11148	None	3951	536	22821	No_constitutive_exon_found_in_species
TTTCGTAAACATCTTCTTCTAGATAGAGCCATGCTAACTTGGGAAAACAGTG	4768	4847	4718	4770	1	CACQ02003924	CH063_02294	3229	5282	None	3951	536	22821	No_constitutive_exon_found_in_species
CATCCTGCCAAGGTCAAAACGCCCACATCAATCTAACCAAAAGGGCGCAGCT	7822	8520	8570	8518	-1	CACQ02004024	CH063_02334	7822	9685	None	3951	536	22821	No_constitutive_exon_found_in_species
GTGACCTGATCCGAGTCCTTCTTATTCAATCGTGTCTAACGACGGGACAGCC	741	808	691	743	1	CACQ02004212	CH063_02399	231	1764	None	3951	536	22821	No_constitutive_exon_found_in_species
GAGCTCCGCATCTTGTTTTGTTGGATATGGCTTCGGACTAACCGGGATAGCG	12477	12604	12427	12479	1	CACQ02004246	CH063_02415	11707	12604	None	3951	536	22821	No_constitutive_exon_found_in_species
TGAGTCTGATTCCCATGCGTGGTGTCTCCTTTTGCTAACAGGGGGACCAGCT	8180	8522	8130	8182	1	CACQ02004290	CH063_02426	6198	9183	None	3951	536	22821	No_constitutive_exon_found_in_species
AGCAATTCCCTCCTTGACCGGCATGGGCCACGTGCTGATGGGAGATGCAGCC	643	1074	593	645	1	CACQ02004357	CH063_02450	36	1074	None	3951	536	22821	No_constitutive_exon_found_in_species
AGAAGAAGCAAAGAAGAGACCAAAAAGGCTGACAACACGGGCATGAATAGCG	6893	7065	6843	6895	1	CACQ02004567	CH063_02542	6231	7065	None	3951	536	22821	No_constitutive_exon_found_in_species
CTCCGCGGCCGTGACGCGCGCGCGTGGACGGCACTGGTCAACGTGGGAAGCT	12163	12496	12113	12165	1	CACQ02004645	CH063_02575	8560	12496	None	3951	536	22821	No_constitutive_exon_found_in_species
GGTATGTAGTCCTTTTGATTCGACACAGCCCCTCTTGCTGACGGGATTAGGT	11060	11383	11433	11381	-1	CACQ02004702	CH063_02597	9625	12068	None	3951	536	22821	No_constitutive_exon_found_in_species
AAGAGGCAAGGATAGCATCGTCTGTATGCGGGATGGGAAGAATGGGGAAGGG	11824	11891	11774	11826	1	CACQ02004735	CH063_02608	10741	11891	None	3951	536	22821	No_constitutive_exon_found_in_species
AGCCTACTTGAGGGGTTTGGGAGGACATGCTAACCCCGGGGGAACAACAGCA	388	481	338	390	1	CACQ02004802	CH063_02625	89	2809	None	3951	536	22821	No_constitutive_exon_found_in_species
ATACTTCCAGACCTTTCGTCCTTGCTTTCGTCGCTAACTCGGGGTTCAAGGG	2297	3536	2247	2299	1	CACQ02004813	CH063_02631	1989	3536	None	3951	536	22821	No_constitutive_exon_found_in_species
AAAGAAAAAAAAAACCCCCGACGATGAGGGCACTCGCTAACAAGGGCCAGAA	9518	10048	9468	9520	1	CACQ02004824	CH063_02638	8806	10353	None	3951	536	22821	No_constitutive_exon_found_in_species
AAATTGCTTGAGCCTCAGTGGGAGGTCGTTGTCTGACGCCGGGGATTTAGCG	5631	5725	5581	5633	1	CACQ02004857	CH063_02650	4948	5725	None	3951	536	22821	No_constitutive_exon_found_in_species
AACGCACGCACACACACGCATACACACCCAGCTAACATTCGGGTCGACAGAA	9737	11204	11254	11202	-1	CACQ02004946	CH063_02683	9737	11669	None	3951	536	22821	No_constitutive_exon_found_in_species
TGGCCGAGGGGAGCACCGTCGAGGTGCCTTTGACTCAGCAGGGAGGACAGCA	883	1054	1104	1052	-1	CACQ02004990	CH063_02700	883	2785	None	3951	536	22821	No_constitutive_exon_found_in_species
CGTATCGTATCCAATCATGGGAACCCCCACTGACCACATGGGTTGGGCAGAG	7176	7961	7126	7178	1	CACQ02005079	CH063_02729	5895	8276	None	3951	536	22821	No_constitutive_exon_found_in_species
GTAGGTAGACCCCTCTCTATCCGACCTTCACATGAATTGACCAGGGAAAGGC	4507	4726	4776	4724	-1	CACQ02005168	CH063_02762	4507	4799	None	3951	536	22821	No_constitutive_exon_found_in_species
TCTCACTCCCTCTCCTCAATCCTCACTGCATCATTGATGTGATTGGGAAGGG	5164	5178	5114	5166	1	CACQ02005179	CH063_02766	4801	6277	None	3951	536	22821	No_constitutive_exon_found_in_species
GGTCTACGGCCTAAAGTCTCGACTCTGACTGGACTATTCGGGGGGTGTAGAT	3767	3851	3717	3769	1	CACQ02005290	CH063_02795	3490	5716	None	3951	536	22821	No_constitutive_exon_found_in_species
CGTGGGGACGAGAGTCCGGACTGGAATCTCTGCTGACTGTGTCGGGGCAGTA	5882	6077	6127	6075	-1	CACQ02005290	CH063_02796	5882	7124	None	3951	536	22821	No_constitutive_exon_found_in_species
CCCCCTCCCCCCCCACGAAGCCCGCACGCGGTTTGGACTTACGGGAGCAGTG	9555	9788	9505	9557	1	CACQ02005368	CH063_02829	9273	10658	None	3951	536	22821	No_constitutive_exon_found_in_species
CCCAAAGGTATGTTACTTTCCTAGTGAAAGATGCGCTGCTGACTGGGCAGTT	6433	7141	6383	6435	1	CACQ02005556	CH063_02889	5714	8020	None	3951	536	22821	No_constitutive_exon_found_in_species
TCGTAACCTGCCCTTTCACGATTCTAGACGCATATTGACGGGTATGATAGGC	1511	2147	2197	2145	-1	CACQ02005612	CH063_02914	1511	2864	None	3951	536	22821	No_constitutive_exon_found_in_species
TCATCATTTGCACGCACATTTGTCACTGACGCCTCGGGGGGGAAAAACAGTT	8030	8549	7980	8032	1	CACQ02005690	CH063_02938	7183	8549	None	3951	536	22821	No_constitutive_exon_found_in_species
CGAGCAGCAACCGGCCAAGTAACGTCGAGGAAGGCTAACGGGTTTGAAAGAC	2916	3366	2866	2918	1	CACQ02005701	CH063_02940	1770	3366	None	3951	536	22821	No_constitutive_exon_found_in_species
GATGTCTTCTTACTACAAAAGGGCTTCATTTTTACTAACAATGGGCAAAGAT	2231	2417	2467	2415	-1	CACQ02005778	CH063_02965	1865	3111	None	3951	536	22821	No_constitutive_exon_found_in_species
CGCAGCCGTGCAGATCACCCAGCTAACGGAAGTGATCAAAGGGACATCAGTT	6171	6391	6441	6389	-1	CACQ02005778	CH063_02970	6171	7291	None	3951	536	22821	No_constitutive_exon_found_in_species
ACCTTACCCTCATTCCCAAGAGTCGAAACACTGACAGCCACGGGAATCAGCC	3088	3789	3038	3090	1	CACQ02005868	CH063_02997	1887	3789	None	3951	536	22821	No_constitutive_exon_found_in_species
TGTGTCGCGAAGAACGGTTGATGTCGATTGGTACTGACCGAATGGGACAGGG	5945	6074	5895	5947	1	CACQ02005879	CH063_03003	4199	6074	None	3951	536	22821	No_constitutive_exon_found_in_species
GAGCACCGACGGACCCAGGCTGCTGGAGGATTTGACTGACTGTGGGGTAGAC	7528	7753	7478	7530	1	CACQ02005901	CH063_03012	7257	9996	None	3951	536	22821	No_constitutive_exon_found_in_species
ATTCGAACAGTGTATCGAAACGCGCGAGCAATACTGACACGGGAACGCAGCT	8927	9038	9088	9036	-1	CACQ02006035	CH063_03052	7067	9327	None	3951	536	22821	No_constitutive_exon_found_in_species
CTGCATCTCCCGCAATTGTCCTTGTCCGTGCTAACTTTGGGTGGCAACAGAA	7598	8786	8836	8784	-1	CACQ02006101	CH063_03072	7598	8926	None	3951	536	22821	No_constitutive_exon_found_in_species
AATACGAATATGAGACAATCATTGGCTAACCATGAGGGGGGGTGACACAGCT	8623	8714	8573	8625	1	CACQ02006512	CH063_03205	8213	8714	None	3951	536	22821	No_constitutive_exon_found_in_species
CACGACTTTGACAGCCTTTTCTCAACTCTGTGCCTACCAGACGGGTACAGCT	1636	4457	4507	4455	-1	CACQ02006534	CH063_03209	924	4732	None	3951	536	22821	No_constitutive_exon_found_in_species
TGCAAACCAATGTTGGGTTTCCACGATGATATTGACTTTGGGATGTGCAGCT	2480	2494	2544	2492	-1	CACQ02006712	CH063_03273	1059	5228	None	3951	536	22821	No_constitutive_exon_found_in_species
AACACACATAAACTCACTCACACACACTGACACAACTTCAAACTGGGTAGGA	1743	1772	1822	1770	-1	CACQ02006723	CH063_03277	134	2069	None	3951	536	22821	No_constitutive_exon_found_in_species
CGTCAACATACCCGTCCCTCGATACAATCATCCTCAATGCGGGAATCCAGCG	6611	7157	7207	7155	-1	CACQ02006856	CH063_03317	6611	7547	None	3951	536	22821	No_constitutive_exon_found_in_species
CCCAGAGGCGCTACTGTGCCCCAAAGCCGCTGCTGACACGGGACACACAGAT	9462	9829	9879	9827	-1	CACQ02006900	CH063_03334	9113	9999	None	3951	536	22821	No_constitutive_exon_found_in_species
AACTTTAGGCCTATCCACATGAATATGGAACGACCACTGACTGGGGATAGAC	9023	9079	8973	9025	1	CACQ02006935	CH063_03346	7536	10317	None	3951	536	22821	No_constitutive_exon_found_in_species
GACATTTCAAACAATGATACTTCGAGCTCCTTACTGACGGGCGGTAATAGCT	9136	9179	9086	9138	1	CACQ02006935	CH063_03346	7536	10317	None	3951	536	22821	No_constitutive_exon_found_in_species
CCATTCGACTGTTCGAGGCGAACATGGGGCGCTTCTGATCCGATGGGCAGAA	5809	5927	5977	5925	-1	CACQ02006979	CH063_03361	5351	6490	None	3951	536	22821	No_constitutive_exon_found_in_species
TTTTCTTTTCCCAACCTGTATGCAAAGCTTTCTGCTAACGCGGGGGGAAGCG	3979	4247	3929	3981	1	CACQ02007101	CH063_03403	2487	4247	None	3951	536	22821	No_constitutive_exon_found_in_species
CTTGCTGATCGCGATTCTGTTCTGTTTTACCTTCATTACGATGGTGGGAGGT	10615	10662	10565	10617	1	CACQ02007112	CH063_03408	9943	11070	None	3951	536	22821	No_constitutive_exon_found_in_species
TTTCGTTCTTGTCGTGAGGTGTCTTCTTGGTGGTGTGCTGACAAGGGTAGTG	282	689	232	284	1	CACQ02007157	CH063_03421	11	689	None	3951	536	22821	No_constitutive_exon_found_in_species
TGATGTCGGGCATGAGCCGCGGCTAACGTTATCCACTCCCCGGGAAATAGCC	6906	6982	7032	6980	-1	CACQ02007212	CH063_03440	6906	7417	None	3951	536	22821	No_constitutive_exon_found_in_species
TGTGAAGAGGACAAATGGAGAATGGATTGCTGATAGTTCGAGGGGTATAGAT	7155	7971	7105	7157	1	CACQ02007246	CH063_03448	6300	8520	None	3951	536	22821	No_constitutive_exon_found_in_species
AGCTCAACCCATCTTGACCCGGAAGACATACTGACGGGAGAGCGGGCTAGGG	7892	7970	8020	7968	-1	CACQ02007268	CH063_03452	7776	8130	None	3951	536	22821	No_constitutive_exon_found_in_species
CCTCTACTGGAACGTTTCAATCTTCATTTTGCTGACCTTGGGAAACACAGCC	9969	9986	10036	9984	-1	CACQ02007290	CH063_03456	9969	10321	None	3951	536	22821	No_constitutive_exon_found_in_species
GGTGGAAACCAAATTGAGGGGCAGGCCAATGCTGACACCTTGGGACACAGGG	6272	6344	6222	6274	1	CACQ02007357	CH063_03482	6165	6621	None	3951	536	22821	No_constitutive_exon_found_in_species
GTCCAAAAGCATTGCGACATCAATGGAATGGTGACTGACATGGCGGGCAGAT	3153	3239	3103	3155	1	CACQ02007390	CH063_03493	2944	3239	None	3951	536	22821	No_constitutive_exon_found_in_species
GAGCGCAGACTCTATAATTCGTCGTATGAAAGAGTCTAACGGGCATATAGTC	964	1314	914	966	1	CACQ02007501	CH063_03528	698	1314	None	3951	536	22821	No_constitutive_exon_found_in_species
CGGGTGAGGCGATGTATTTGGCGTGATCAGCGGTACTGACGGGAGACCAGAT	9878	10026	9828	9880	1	CACQ02007678	CH063_03580	7511	10026	None	3951	536	22821	No_constitutive_exon_found_in_species
TAGGTTCTCTGTGCTGGGAATGACGGACAGACAGACTAACGCATGGGCAGGT	165	283	333	281	-1	CACQ02007823	CH063_03627	165	427	None	3951	536	22821	No_constitutive_exon_found_in_species
TCCCCCAGCAAACGCCGCAAGCTGCAAGGAAGCTAACCAGCGACGGGCAGCT	7407	7478	7357	7409	1	CACQ02007834	CH063_03632	7333	9074	None	3951	536	22821	No_constitutive_exon_found_in_species
ATCCACCCCAACGATGATTGCCCAGCGCAATGCTGACGGGGCCGAAACAGAC	7924	8777	7874	7926	1	CACQ02007834	CH063_03632	7333	9074	None	3951	536	22821	No_constitutive_exon_found_in_species
CATATCGTATGGCCAGGGAACCTTGGGAGTTGACCAGATCGGGGGAAAAGAG	8663	9959	8613	8665	1	CACQ02007845	CH063_03635	6484	9959	None	3951	536	22821	No_constitutive_exon_found_in_species
TCAAGGCTTCGCGTTGTTTTACCCGGCTCTGACTGACCTTGGGAACACAGGA	2369	2577	2319	2371	1	CACQ02007945	CH063_03662	954	2577	None	3951	536	22821	No_constitutive_exon_found_in_species
AGCGCTCCCCTTACTTGACTTGTGCCCAAGCTAAGACCAAGGGGATATAGAC	6958	7113	6908	6960	1	CACQ02007945	CH063_03664	6451	8036	None	3951	536	22821	No_constitutive_exon_found_in_species
TATTTTCTGGGCTCATGCGGGTCTTGCGACTGACTTTGTGGGATGGACAGAG	4971	5010	5060	5008	-1	CACQ02008046	CH063_03694	4680	5200	None	3951	536	22821	No_constitutive_exon_found_in_species
ATCTCACTTCTTTGGGGAAGTTTGCATATCAATTAATGCTTGGGTGACAGGT	6839	6971	6789	6841	1	CACQ02008079	CH063_03705	6526	8517	None	3951	536	22821	No_constitutive_exon_found_in_species
GGTCCAGAAGAGAACGGTTGCTCGAGATGCAGTGACTGTCACAAGGGTAGGA	8677	9761	8627	8679	1	CACQ02008090	CH063_03710	8110	9761	None	3951	536	22821	No_constitutive_exon_found_in_species
CGACTTCTGACCCGACGGCCCTGCGACTGCTGCGAACTGACAGGGTGGAGTT	3860	4059	3810	3862	1	CACQ02008201	CH063_03736	3612	5638	None	3951	536	22821	No_constitutive_exon_found_in_species
AATCCCTCCCTTTCTGCTTTACCCCTTTTGGACTAACTCCGGGACAATAGCT	8171	8384	8121	8173	1	CACQ02008179	CH063_03740	7580	8384	None	3951	536	22821	No_constitutive_exon_found_in_species
TGTCGGTTGCAGTCGGACGGCATGTTTCTGTGTGCCTAACTGGGCGACAGAA	10	3401	3451	3399	-1	CACQ02008357	CH063_03787	10	3831	None	3951	536	22821	No_constitutive_exon_found_in_species
TACACCCATCAGGCGTCGAGACGACTAACAACCCGTGGGGGAGGTAAAAGGA	7574	8977	7524	7576	1	CACQ02008412	CH063_03802	7371	10134	None	3951	536	22821	No_constitutive_exon_found_in_species
CTGCGCTCGTTTACATTGCATCAAGGTGCTAACCCTTCCTCCAGGGAGAGCG	8032	8231	8281	8229	-1	CACQ02008545	CH063_03834	6483	8372	None	3951	536	22821	No_constitutive_exon_found_in_species
CCTTCGTATTCTTCCGTCTCCCATTACCGCAGCACTAACACGCAGGGAAGAG	7685	7970	8020	7968	-1	CACQ02008545	CH063_03834	6483	8372	None	3951	536	22821	No_constitutive_exon_found_in_species
CGGAGTCGCATGCCGCGCCGATGTTGCTGTTGCTGACGCCGGGGCTACAGGT	773	858	908	856	-1	CACQ02008778	CH063_03890	585	1193	None	3951	536	22821	No_constitutive_exon_found_in_species
GAGAAGGCGCTTTGGGTCCCGATATCAAGAGGTGCTGACAAGGGGAACAGTA	2605	2953	2555	2607	1	CACQ02008801	CH063_03893	1103	2953	None	3951	536	22821	No_constitutive_exon_found_in_species
CGATCGTTTGTTTCTTTCTTTGTCTTGTTGGCGCTGATGGGACGATGCAGGT	4153	4362	4412	4360	-1	CACQ02009011	CH063_03940	3132	4647	None	3951	536	22821	No_constitutive_exon_found_in_species
TATTTCCCATTCACGGAGTCGATCATCCTGGTGCTAAAACGGGATTGCAGCC	4084	4208	4034	4086	1	CACQ02009368	CH063_04042	3836	4208	None	3951	536	22821	No_constitutive_exon_found_in_species
ATATTGGAGAGGTGAAGGGCACGAGAGCTAACGACGTGGGGGGGGTGCAGGT	9166	9342	9116	9168	1	CACQ02009412	CH063_04067	7975	9342	None	3951	536	22821	No_constitutive_exon_found_in_species
CGATGCCATCACCCGCATCCTGCTGACCCAAAGTCCCTCCACTCAGGGAGGC	227	477	177	229	1	CACQ02009479	CH063_04083	99	702	None	3951	536	22821	No_constitutive_exon_found_in_species
AGTTTTTCAAGTATGATTCCTGATGGTCTCGTTGCTGACAACGGGTGCAGCC	5342	5475	5525	5473	-1	CACQ02009823	CH063_04186	5342	6483	None	3951	536	22821	No_constitutive_exon_found_in_species
TTCAAGTCGGCTTCAACTCGTCATCACATGCACTAAGACTTGGGGAACAGGA	5401	5895	5351	5403	1	CACQ02000066	CH063_04327	4502	5895	None	3951	536	22821	No_constitutive_exon_found_in_species
GCCCTGTCCTATCCTGTTCTGTTCTGTTCATTTCTCTTACACGGGCGGAGGA	8153	8444	8103	8155	1	CACQ02000199	CH063_04366	7998	8444	None	3951	536	22821	No_constitutive_exon_found_in_species
ATATAGCTTCTCCGGTCTGACGATCCTCGTTGGGTGGGGAATAAAAACAGGT	5037	5245	4987	5039	1	CACQ02000210	CH063_04370	4608	5955	None	3951	536	22821	No_constitutive_exon_found_in_species
ATTTGGGGAAACACACCGACTGACCGACGTGTGGTGGTGGGGGAAAACAGCT	1109	2540	1059	1111	1	CACQ02000233	CH063_04373	716	2540	None	3951	536	22821	No_constitutive_exon_found_in_species
CTTGCTATATTTTGTACCTTTAAGCGTGGTTCTGACGGCTAGTGGGTTAGGT	2056	2878	2006	2058	1	CACQ02000266	CH063_04393	1039	2878	None	3951	536	22821	No_constitutive_exon_found_in_species
GGCGTCCCGGCACCAACCTAGCACGGGCTGCATGCTAACGCAGGGCACAGAG	6461	6656	6706	6654	-1	CACQ02000271	CH063_04410	5278	6930	None	3951	536	22821	No_constitutive_exon_found_in_species
GTAAGTTCAATCTGCCACTGGAAGTCGATTACGACGCTGACGGGATGCAGAC	6713	7306	6663	6715	1	CACQ02000316	CH063_04534	5999	8215	None	3951	536	22821	No_constitutive_exon_found_in_species
CTTCTTTCCTGTCCAGCACTCTCTCAACACGATCTGACACATCGGGACAGCG	1726	1832	1676	1728	1	CACQ02000318	CH063_04538	913	3094	None	3951	536	22821	No_constitutive_exon_found_in_species
CATCGCTCCAAGACCACAGGAGGAGAACTCTGACGCTCGTGGGCACCAAGAT	1897	2158	1847	1899	1	CACQ02000318	CH063_04538	913	3094	None	3951	536	22821	No_constitutive_exon_found_in_species
CGAAGCATACTGCGTCTACCTCAAACTGAATTTTGCGCTAATCGGGCAAGAC	922	1859	1909	1857	-1	CACQ02000333	CH063_04582	922	2709	None	3951	536	22821	No_constitutive_exon_found_in_species
TCTTGTTGTTAAACTCGACGTAAATGGAAAACACGCTCACGGGTGGGAAGTG	4288	4830	4880	4828	-1	CACQ02000338	CH063_04595	2898	5061	None	3951	536	22821	No_constitutive_exon_found_in_species
AATCAGCATTAGCGTCGACTCCAAGTTCTGGCTAACACGGGAGAAAACAGGC	5868	6287	6337	6285	-1	CACQ02000349	CH063_04621	5868	6706	None	3951	536	22821	No_constitutive_exon_found_in_species
GTCCTAATTGGCCACCAAACCAATGCCACTGATACTGATGGGACGGCTAGAT	5372	5802	5852	5800	-1	CACQ02000356	CH063_04643	4169	6016	None	3951	536	22821	No_constitutive_exon_found_in_species
ACCCAGGTGGCATATCGTCATGTTAAGCTGTACTGACAAAAGGGATCCAGGC	4736	4840	4890	4838	-1	CACQ02000368	CH063_04668	2446	5816	None	3951	536	22821	No_constitutive_exon_found_in_species
AGATGAAAGCCCATCGACAGCCCAGTTGGCCTGACTGACATGGGGCGCAGGA	3078	3982	3028	3080	1	CACQ02000370	CH063_04672	2285	3982	None	3951	536	22821	No_constitutive_exon_found_in_species
AGAGCTGTAAAGCCATTCTCGACGCCGTCCCGAGCCATCATTATGGGAAGCT	4034	5975	6025	5973	-1	CACQ02000372	CH063_04679	4034	6247	None	3951	536	22821	No_constitutive_exon_found_in_species
AGACGCGCCAAAGACACAGAGCACGGGTATTCATCGAGAGGGAACTACAGGA	8674	8958	8624	8676	1	CACQ02000378	CH063_04703	8035	9018	None	3951	536	22821	No_constitutive_exon_found_in_species
CCTCCCCTGCGATGGACTGGTAGGACCATGTATTGATTCGGGGGCCACAGTT	4899	5104	5154	5102	-1	CACQ02000383	CH063_04717	4899	6073	None	3951	536	22821	No_constitutive_exon_found_in_species
ATTTGAATCCTGTCTACCAACCAGGTCGTGCTGACCAGATGGGTGTAAAGTA	8305	8425	8255	8307	1	CACQ02000389	CH063_04733	7976	8425	None	3951	536	22821	No_constitutive_exon_found_in_species
CCCACAGACCCTACCAAGCAAGCATGAGATGTACTGACAGAAGGGCATAGGC	6610	6928	6560	6612	1	CACQ02000399	CH063_04760	4482	6928	None	3951	536	22821	No_constitutive_exon_found_in_species
AATAATGGAAGGCTGACCATATGATGTTTCGTTATGGGCACGGCAAATAGCG	312	394	444	392	-1	CACQ02000419	CH063_04816	1	524	None	3951	536	22821	No_constitutive_exon_found_in_species
TGCGCGGCACGAGCGACGGCTACGCTGATTATCTCGAGGGGCGGCGATAGGA	4437	5147	4387	4439	1	CACQ02000447	CH063_04887	4368	5244	None	3951	536	22821	No_constitutive_exon_found_in_species
GCACGAAGACAAAAGAGGAATTACGCAACAATGACCTGACACGCGGGCAGAT	5419	5553	5369	5421	1	CACQ02000464	CH063_04933	4525	6281	None	3951	536	22821	No_constitutive_exon_found_in_species
GCCCCGAACATGCAGGCTGACGGTTTCCCCTTGATGGGGTGCGACAACAGAT	5088	5173	5223	5171	-1	CACQ02000468	CH063_04940	3725	5322	None	3951	536	22821	No_constitutive_exon_found_in_species
CTCACTGCCACTGTTAAGAATACTGGAGATGCTGACGAGACGCGGGACAGCT	4718	4781	4668	4720	1	CACQ02000473	CH063_04948	3682	7061	None	3951	536	22821	No_constitutive_exon_found_in_species
GGCAAGACGCCAGTTCCAGGTAGAGCTGTGCAGCTAACACGCATGGGCAGGT	5297	5715	5247	5299	1	CACQ02000490	CH063_04985	5112	6226	None	3951	536	22821	No_constitutive_exon_found_in_species
CAAGTAAGTGGTGTTATTTGGAACGGACCAAAAACACTAACATGGGACAGCT	5762	6226	5712	5764	1	CACQ02000490	CH063_04985	5112	6226	None	3951	536	22821	No_constitutive_exon_found_in_species
AACTGATGAGTTGATTGAGGGTTTGAGGCTGACGACAGGTATGGGCGCAGAT	591	651	701	649	-1	CACQ02000493	CH063_04994	591	917	None	3951	536	22821	No_constitutive_exon_found_in_species
TAAGACTTACTTGAGTTTCCGTGACTGGTCTGCAACTGACAAGGGTACAGGC	1813	2302	1763	1815	1	CACQ02000507	CH063_05035	78	2302	None	3951	536	22821	No_constitutive_exon_found_in_species
GTCCGTGGTGCCTATGATAAGTGTGTGGTCAAGGGGTTGCTGACGGGTAGGT	1118	1259	1309	1257	-1	CACQ02000537	CH063_05101	7	1537	None	3951	536	22821	No_constitutive_exon_found_in_species
CACCCTTTCTATGAACCGTGGTTGGAGGGTTGCTGACACGGGGGGACTAGGT	3401	3663	3351	3403	1	CACQ02000548	CH063_05132	3207	4877	None	3951	536	22821	No_constitutive_exon_found_in_species
GTCAAACCAACGAGGCCAGACGTTTGGACCAGCAACTGACAACGGGCCAGTT	1452	1639	1689	1637	-1	CACQ02000551	CH063_05138	1452	2703	None	3951	536	22821	No_constitutive_exon_found_in_species
CAACCAGGCTCCGCGCTTCTTCTCGTTCGATTTCTGACCTGGGGGAATAGCT	3507	5884	5934	5882	-1	CACQ02000552	CH063_05143	2456	6038	None	3951	536	22821	No_constitutive_exon_found_in_species
TTCTTATGTCTTCTTCCACCTGCCCCAATCAAGCTAACAAGGGCCGGCAGAT	5129	5378	5079	5131	1	CACQ02000563	CH063_05167	4688	7580	None	3951	536	22821	No_constitutive_exon_found_in_species
TGCTTATGTACAAGCCGTGGTAACAAACGAGAGACTAACTTATGGGGAAGCA	6523	6623	6673	6621	-1	CACQ02000585	CH063_05216	6523	7967	None	3951	536	22821	No_constitutive_exon_found_in_species
GAGCTCCGCATCTTGTTTTGTTGGATATGGCTTCGGACTAACCGGGATAGCG	521	648	471	523	1	CACQ02000590	CH063_05230	19	648	None	3951	536	22821	No_constitutive_exon_found_in_species
TCATGTTTGCTCGTCGTCGAGTGTTCGAGTACTGATCCGAGCGGGTGCAGAT	534	759	484	536	1	CACQ02000601	CH063_05261	278	1564	None	3951	536	22821	No_constitutive_exon_found_in_species
CAGAAAAGAAACAGCAGGGCAATCAGAGCCTATACCAATGGGGGACACAGTA	3740	4174	4224	4172	-1	CACQ02000608	CH063_05277	3740	6694	None	3951	536	22821	No_constitutive_exon_found_in_species
GCGACTCGCCGTGATGTCTTTACGGACCTTTACTCACGGGGGTGGCGTAGGC	1988	2219	2269	2217	-1	CACQ02000612	CH063_05287	1988	3283	None	3951	536	22821	No_constitutive_exon_found_in_species
GAATATCTGGCTGGTTTGAGCTTCCGCTAACTTCCCCACGGGACGACGAGAC	1569	2190	1519	1571	1	CACQ02000626	CH063_05321	1357	4211	None	3951	536	22821	No_constitutive_exon_found_in_species
CGAGGCGGACGAGAACATTGTCGCTAACCTCTGCCGTCCACGGGGAAAAGAC	1116	2359	2409	2357	-1	CACQ02000642	CH063_05359	754	2670	None	3951	536	22821	No_constitutive_exon_found_in_species
AAAGAAGAGTTTGCTGACGAGTGCGATTTTCATCGAGGGTAATGCAACAGTC	3549	3918	3968	3916	-1	CACQ02000642	CH063_05360	3402	5097	None	3951	536	22821	No_constitutive_exon_found_in_species
CCACAGGCTGCATATAAAATTGTTTTCTAGCTGATGATAGCTGGGGACAGGC	7732	7751	7801	7749	-1	CACQ02000643	CH063_05369	7732	8298	None	3951	536	22821	No_constitutive_exon_found_in_species
CCTGGAACAAATCGAAGCTGGAAAATGCGCTGCGCCAGGGAAATTTGGAGGC	1334	3905	1284	1336	1	CACQ02000650	CH063_05383	788	3905	None	3951	536	22821	No_constitutive_exon_found_in_species
TCAATCTTAGCGGCCGAAGGCTGACGTGTGATATATTCGGGACGTAACAGGC	6609	7096	7146	7094	-1	CACQ02000652	CH063_05390	4541	7931	None	3951	536	22821	No_constitutive_exon_found_in_species
ACGCTGGTATAGATACTTTGCGCTGGTCCAGGTTGCTAATGGGGCAATAGTT	2198	3330	2148	2200	1	CACQ02000659	CH063_05405	1595	4666	None	3951	536	22821	No_constitutive_exon_found_in_species
GGTAAGACGTTTGCGCAAAGAATCGTCGCTGACATGTCACATGGGCAAAGGT	5996	6315	5946	5998	1	CACQ02000660	CH063_05410	5368	7046	None	3951	536	22821	No_constitutive_exon_found_in_species
GTGCGCTCATGGGGTGTGAATGTTGATTTGTTATCCTCACGGGGGTCCAGAT	2887	2961	2837	2889	1	CACQ02000666	CH063_05425	2627	3490	None	3951	536	22821	No_constitutive_exon_found_in_species
ACCTTATGTCCAGTTGCAGGCCTTGGAAGACTAATGGGTGGAAATTGTAGCT	6132	6149	6082	6134	1	CACQ02000675	CH063_05445	3115	6149	None	3951	536	22821	No_constitutive_exon_found_in_species
GCATGCTCATTCCGGGAACCTTCCTACACAGCTAACACGGGTAACAATAGGT	5666	5775	5616	5668	1	CACQ02000717	CH063_05546	3395	6639	None	3951	536	22821	No_constitutive_exon_found_in_species
CGGTCGGGGAGAAATGAGCAAAGACAAGCTTGCTGCCACCGATGGGCCAGAC	24	48	98	46	-1	CACQ02000734	CH063_05583	24	255	None	3951	536	22821	No_constitutive_exon_found_in_species
GTGTGAATGCTGCGTTCTTGGAATCCAACCGCTAATGTTGTGGGGAACAGAT	2611	2812	2561	2613	1	CACQ02000762	CH063_05634	819	2812	None	3951	536	22821	No_constitutive_exon_found_in_species
ATATTCCGAACAGAGCGTAGTAGCTAATCAGGGACTGGGGGAATTGATAGGT	4378	4930	4980	4928	-1	CACQ02000807	CH063_05727	3632	5500	None	3951	536	22821	No_constitutive_exon_found_in_species
GTCGTCGTCTCTCCCGAGTTCCCACGCGCTCAACTACCCTGCTGGGATAGGC	2737	2848	2898	2846	-1	CACQ02000828	CH063_05771	2737	3167	None	3951	536	22821	No_constitutive_exon_found_in_species
GTCCCTCTCCTGTATTTTGGGTTTTGTTTGCTGACGGACCGGGACGTCAGGT	1549	1802	1499	1551	1	CACQ02000850	CH063_05814	403	2441	None	3951	536	22821	No_constitutive_exon_found_in_species
GGGAGGGGGCTGAGATCTGGGTTGACTGACGACAAGTCGGGACGCAACAGGT	6812	7027	6762	6814	1	CACQ02000850	CH063_05817	6622	7913	None	3951	536	22821	No_constitutive_exon_found_in_species
TCGTCGGCTTCTCGTCGCGCGCGGGGGCGGCGGCCGCCGGCCCGGGGAAGGA	7084	7579	7629	7577	-1	CACQ02000856	CH063_05835	7084	7938	None	3951	536	22821	No_constitutive_exon_found_in_species
GGCGGCCATCATCCCTAACCAACAACGGCGCCTTGCTGACAGGGCCACAGGC	7363	7537	7587	7535	-1	CACQ02000876	CH063_05870	6043	7786	None	3951	536	22821	No_constitutive_exon_found_in_species
GGAGGCCCCCTCCGCCGTGTTGACGACGCGTCGCTTACTCGGGGCCAAAGGT	67	264	314	262	-1	CACQ02000883	CH063_05884	67	513	None	3951	536	22821	No_constitutive_exon_found_in_species
TGTAAGCCCAACCGTTTCCACCTCTGACGCAAGACTAACGGGCAACGTAGGT	4681	6254	6304	6252	-1	CACQ02000892	CH063_05908	3890	6849	None	3951	536	22821	No_constitutive_exon_found_in_species
TGCATCTAGAAGTCGGAGAGCTCGCGCGTTGCTGATCTGGGGGTGTGCAGGT	6159	6631	6109	6161	1	CACQ02000895	CH063_05911	5027	6631	None	3951	536	22821	No_constitutive_exon_found_in_species
GAGATCATGAAAGCGTTACAATCTGTTTTGGCTGCTTACATATGGGATAGGG	2069	2303	2019	2071	1	CACQ02000920	CH063_05958	1153	2846	None	3951	536	22821	No_constitutive_exon_found_in_species
ATGTTTGAAACTGCCCCTCCGATTCCGAAGCTATACTAATACGGGAATAGAA	4063	5091	4013	4065	1	CACQ02000967	CH063_06068	3531	5350	None	3951	536	22821	No_constitutive_exon_found_in_species
GCCAACGCTCTCGAAGTTATGAAGGGGACTCTGTCTGACATGGGAAACAGTG	3521	4335	3471	3523	1	CACQ02000977	CH063_06092	3257	4335	None	3951	536	22821	No_constitutive_exon_found_in_species
GTCCGGGCATCTCCCTGCGTCGGTATCGTGCTAACTGTGAGGGACGGTAGTA	1395	1710	1760	1708	-1	CACQ02000989	CH063_06123	523	2056	None	3951	536	22821	No_constitutive_exon_found_in_species
TCCGCCGTCCCTCCCCCAGCCCCTCCTCGCCACATGCTAACGGAGGGCAGAC	892	1638	842	894	1	CACQ02000998	CH063_06133	485	1638	None	3951	536	22821	No_constitutive_exon_found_in_species
ATCGGTTGTTCGGCACCCTGTTTGGACAGAAGATGGGGCTGAGCGAGCAGGC	356	431	306	358	1	CACQ02001002	CH063_06143	170	431	None	3951	536	22821	No_constitutive_exon_found_in_species
CGAATTCCTCCGGCATCCAAATAGACGCATTCATACTTCTTCGAGGGAAGCC	6326	6574	6276	6328	1	CACQ02001034	CH063_06207	5842	6574	None	3951	536	22821	No_constitutive_exon_found_in_species
CACAGGAATGCCGGCATCTTCTTGACACTGACACATCGGGACGGCGGCAGGG	49	245	295	243	-1	CACQ02001044	CH063_06228	49	796	None	3951	536	22821	No_constitutive_exon_found_in_species
TAAGTGGCTTTCACAGACTCTTGTATACATCCTTGACTGATGGGATGTAGTC	4122	4430	4480	4428	-1	CACQ02001049	CH063_06237	2614	6514	None	3951	536	22821	No_constitutive_exon_found_in_species
CGATTCGAGAGGAGGAGTGGACATGTTTACCCACCATCGGCATGGGCAAGAC	6926	7056	6876	6928	1	CACQ02001053	CH063_06245	5863	7056	None	3951	536	22821	No_constitutive_exon_found_in_species
CCACTCTAAGCATTTGACATTTGAGGATCCTAATGATTGGGAACATACAGTG	7059	7092	7009	7061	1	CACQ02001085	CH063_06318	6827	7092	None	3951	536	22821	No_constitutive_exon_found_in_species
CGCCACTCTGTCTTCTTCTTCTATCTGTGATATTCGCTAATTGGGTAAAGAT	3530	4506	4556	4504	-1	CACQ02001091	CH063_06330	3530	5831	None	3951	536	22821	No_constitutive_exon_found_in_species
TCCTAGACCACGCCGAGAGTTGCTGACCGTGTGGTTTGGGAACAAAATAGGT	6204	6340	6390	6338	-1	CACQ02001129	CH063_06411	5745	6498	None	3951	536	22821	No_constitutive_exon_found_in_species
CTCGTTTGAGGGTACCTCGACTCGGCAATTGGAGACTGACGGGCGAAAAGGG	4273	4455	4505	4453	-1	CACQ02001181	CH063_06516	4273	5273	None	3951	536	22821	No_constitutive_exon_found_in_species
TCTGCGTGGATATTTTGCTGGTGTTTTCACTGACATTTTGGGGAAAAAAGTC	1386	3200	3250	3198	-1	CACQ02001186	CH063_06527	82	3625	None	3951	536	22821	No_constitutive_exon_found_in_species
AGGTACAGCGAATGCAGACTCTGTTTATCATTTGGAACCGGGAGTTGCAGAT	2907	3140	2857	2909	1	CACQ02001198	CH063_06552	1277	3140	None	3951	536	22821	No_constitutive_exon_found_in_species
CCCTTCGAGATTCGTGCGGCGAGCAAGCTGGCTAATCCCAGGGTGAACAGCA	1252	1563	1202	1254	1	CACQ02001207	CH063_06566	1091	4103	None	3951	536	22821	No_constitutive_exon_found_in_species
TCCGTCTAGCGGCGTTGTTTGGAAGGGCGGACTGACCGAGGGAACAAAAGCT	6221	6278	6171	6223	1	CACQ02001250	CH063_06662	5227	6278	None	3951	536	22821	No_constitutive_exon_found_in_species
GTGAATGAGTGAGTGAGGGAGTGGGAAACGGTTTCTGACCGGGCACGCAGCA	6403	6624	6674	6622	-1	CACQ02001271	CH063_06705	6403	6990	None	3951	536	22821	No_constitutive_exon_found_in_species
ATACCCGTGCCTGACGCCTTGCATCGACTTGCTAACACCGCACGGGACAGAC	4504	5526	4454	4506	1	CACQ02001302	CH063_06767	4155	5934	None	3951	536	22821	No_constitutive_exon_found_in_species
CCGTTGGGAGTATTGGCTAACTCGTGAAATCGTGATGAGCGGTTGGGCAGGT	3069	3864	3019	3071	1	CACQ02001315	CH063_06797	2487	3864	None	3951	536	22821	No_constitutive_exon_found_in_species
GTGTCCAGACACGCTCTTGGCCACTGACCCAAAGGGGTGGGAAACAAAAGCC	1264	2004	1214	1266	1	CACQ02001333	CH063_06832	1145	2004	None	3951	536	22821	No_constitutive_exon_found_in_species
ACAGCTTGGTGACGATTTTGCTGACGCTGGGCTCTCGAGGGCCGGAAAAGGT	1425	1588	1375	1427	1	CACQ02001350	CH063_06859	1001	1588	None	3951	536	22821	No_constitutive_exon_found_in_species
CCGGCGAGAGCAGGGATGCTTCGTGTGTCAGCGATGGGAACAGGAGACAGCA	1337	1580	1630	1578	-1	CACQ02001354	CH063_06867	282	6502	None	3951	536	22821	No_constitutive_exon_found_in_species
CTGGTCATGTCTGTTATTTGGCGTCGACTAATGAAGACCAGGTGGGATAGCT	120	4974	5024	4972	-1	CACQ02001367	CH063_06891	19	5188	None	3951	536	22821	No_constitutive_exon_found_in_species
GTCGCGTGACCCGTGAGAGAATCGGACCGAGAATGCTAACGTTGGGACAGGT	1268	1386	1218	1270	1	CACQ02001372	CH063_06897	305	1386	None	3951	536	22821	No_constitutive_exon_found_in_species
CATCAGCAGGAGTTTTCTAAAGTCATAGCGGCAGGACTAACGACGGGCAGGT	5857	5934	5984	5932	-1	CACQ02001372	CH063_06899	4635	6684	None	3951	536	22821	No_constitutive_exon_found_in_species
GGGTATTGGCCCAGAGTGTCAGTTGCTAACGTAGTGTTGTTGGGGTATAGGC	4544	4679	4494	4546	1	CACQ02001399	CH063_06953	3980	4944	None	3951	536	22821	No_constitutive_exon_found_in_species
TTTCCGTCGTAATGAAGCATCTGACTAACACGACGCCGCAATGGGAGCAGCC	5336	5746	5796	5744	-1	CACQ02001430	CH063_07009	4231	5973	None	3951	536	22821	No_constitutive_exon_found_in_species
TTCACTGAGTGGGTGTGTCACTAATACGGCCCCGATGGGGGGGTGAAAAGAC	3750	3946	3700	3752	1	CACQ02001436	CH063_07020	3664	4451	None	3951	536	22821	No_constitutive_exon_found_in_species
GCCTGAATGGGAGTTGTCTCAGCCGCTGCTGACCGTAGGGGGGGAAAAAGTT	5539	5721	5771	5719	-1	CACQ02001465	CH063_07088	4885	5916	None	3951	536	22821	No_constitutive_exon_found_in_species
CCGATCCCACTTCCCATTGATTGACCACACTGCTGACAGGGCGAAAACAGAG	2382	3208	2332	2384	1	CACQ02001467	CH063_07091	2102	3208	None	3951	536	22821	No_constitutive_exon_found_in_species
ATATACAGGCATAGTATACAGCGCGCTGACCCTGCGAGGGCCGAGTAAAGTA	6052	6098	6148	6096	-1	CACQ02001481	CH063_07119	6052	6525	None	3951	536	22821	No_constitutive_exon_found_in_species
CAGAGACCATGCGCTGATTGCCGTCGTTCGCAAGGCTAATGGGATGCCAGAC	323	1687	273	325	1	CACQ02001489	CH063_07132	144	1687	None	3951	536	22821	No_constitutive_exon_found_in_species
CAGGAGCAAGAGAGAATGATACCATCAGGATATCGACGGCGCGGGTAGAGTC	3110	3288	3060	3112	1	CACQ02001505	CH063_07163	2515	5689	None	3951	536	22821	No_constitutive_exon_found_in_species
TCATCATAATGCGTCTGCTGTATGATCTGGTGTTCTGACCGAATGGGTAGTT	986	1046	936	988	1	CACQ02001521	CH063_07193	772	3083	None	3951	536	22821	No_constitutive_exon_found_in_species
GTAATCCCCATCGGCAGGCTTCCTCCAAGGTAGACTGACAACGTGGGCAGCT	1458	1512	1408	1460	1	CACQ02001521	CH063_07193	772	3083	None	3951	536	22821	No_constitutive_exon_found_in_species
AGTCTTGCTGCCCAGTCCTCGTTGACGTGTTTACTAATGTCGAGGGTTAGGG	641	1523	1573	1521	-1	CACQ02001530	CH063_07211	474	2518	None	3951	536	22821	No_constitutive_exon_found_in_species
CCGCACAGTCACGATGTCTACATTGGTTGAGATCTGACATGATTGGGCAGGG	2147	2623	2097	2149	1	CACQ02001544	CH063_07236	1869	2623	None	3951	536	22821	No_constitutive_exon_found_in_species
TGTGACAATCCAAGCGAGTAGAGACCAACAGTTCTGACCGGGAATAATAGCT	473	952	423	475	1	CACQ02001573	CH063_07286	189	1576	None	3951	536	22821	No_constitutive_exon_found_in_species
TATGCCTAGCCCTTACATCTCATGGTCCGCCGTTACTGACAAGGGAGTAGAT	3458	3496	3546	3494	-1	CACQ02001573	CH063_07287	2644	4396	None	3951	536	22821	No_constitutive_exon_found_in_species
GCCACCTAACTCCTACTCTACTCAAGACTGGGAGACTGACTGAGGGACAGAG	4177	5500	4127	4179	1	CACQ02001607	CH063_07344	3509	5500	None	3951	536	22821	No_constitutive_exon_found_in_species
GCGGTCGTCCATGTTACGACAGCTGGAATGCTAATGCGGTGGTGGGTCAGTC	2977	3165	3215	3163	-1	CACQ02001621	CH063_07369	2560	4236	None	3951	536	22821	No_constitutive_exon_found_in_species
GAGGCCCTGTCCATCACCTGCAAAGACGTACTGACATGGACCAGGGGTAGGA	5634	5718	5584	5636	1	CACQ02001626	CH063_07380	5476	5718	None	3951	536	22821	No_constitutive_exon_found_in_species
GTGCGTCCTTCTGGCGTGTGGGCGGATTGCTGATGAGGGCGTGGTGGTAGGA	2760	2806	2856	2804	-1	CACQ02001640	CH063_07408	2760	4779	None	3951	536	22821	No_constitutive_exon_found_in_species
AAAGTTGCAGTCGAAAGTAAGAATTGAAAGACTAACGGAGAGGGTTGCAGAT	4030	4207	4257	4205	-1	CACQ02001651	CH063_07426	4030	6086	None	3951	536	22821	No_constitutive_exon_found_in_species
TCTCGCTCCAACCAGTAGGTAGGGTAGGAGTGAGGTAGGGTAGGAGTGAGGG	1107	1416	1466	1414	-1	CACQ02001659	CH063_07435	1107	1922	None	3951	536	22821	No_constitutive_exon_found_in_species
CGGGGTGGGCTTGTTGTCTTATACCGTACCCAGCACTAACGGCGGGCCAGGA	2741	3185	3235	3183	-1	CACQ02001659	CH063_07436	2253	5826	None	3951	536	22821	No_constitutive_exon_found_in_species
CATGGAGTGAGATGGAGATGCCGGCACGTGGGCGCTAACGTGGGGAGCAGAA	2253	2682	2732	2680	-1	CACQ02001659	CH063_07436	2253	5826	None	3951	536	22821	No_constitutive_exon_found_in_species
AGCCTAGTTTCGACCATCTACCGAGACGCGTATCTGATTCGGGACGGTAGAA	515	607	465	517	1	CACQ02001669	CH063_07449	325	2518	None	3951	536	22821	No_constitutive_exon_found_in_species
GACTGGGGGCTTTTTTGAAGGCATACAAAACTGATACATACGGGACACAGTG	6006	6138	5956	6008	1	CACQ02001669	CH063_07451	5324	6138	None	3951	536	22821	No_constitutive_exon_found_in_species
GTAAGCCGACAAGGCAGAACAAGCCATCAAAAGCGCTGACACGGGCACAGGA	331	598	648	596	-1	CACQ02001692	CH063_07486	245	890	None	3951	536	22821	No_constitutive_exon_found_in_species
CCCCCGCCCCGTTGCCTTGACGCGCGCAACAGCTGACGATGGGATGACAGCC	3217	3276	3167	3219	1	CACQ02001715	CH063_07536	2498	4064	None	3951	536	22821	No_constitutive_exon_found_in_species
ACCCGGTAGGAGGTCCCCTTTCACATCGTTCGGTTTCTGTAGGGTATGAGTG	2326	2860	2276	2328	1	CACQ02001722	CH063_07548	1769	3606	None	3951	536	22821	No_constitutive_exon_found_in_species
TTTCTCATAGCGTATTGACTTGTGGATGCTCGTAACTAACCGGGAAACAGGT	1797	1831	1747	1799	1	CACQ02001733	CH063_07567	46	1831	None	3951	536	22821	No_constitutive_exon_found_in_species
TGGAGGGTTATGCATGACTCTATACGCATACTGACTGACGCCGGGAAAAGCG	239	681	189	241	1	CACQ02001742	CH063_07583	124	681	None	3951	536	22821	No_constitutive_exon_found_in_species
ATATACTTGCTTCCGCCGACGCTAACTCGGCCGACACAAACGGGGAAAAGGC	1902	2433	2483	2431	-1	CACQ02001763	CH063_07617	1902	2630	None	3951	536	22821	No_constitutive_exon_found_in_species
TCTTCACATTACCTTTTGAGCCCATCCGTCTGAACTAACGAACGAGGGAGTT	276	1685	1735	1683	-1	CACQ02001806	CH063_07692	276	2305	None	3951	536	22821	No_constitutive_exon_found_in_species
GATTAACCACCGTGACGCACGCACGCAGTGGCTCACCACGCGGGATACAGAC	2929	3205	2879	2931	1	CACQ02001827	CH063_07729	2476	5274	None	3951	536	22821	No_constitutive_exon_found_in_species
TTGAGCTCAGAGACGACATGGCAGTAGCATGCTAACGGGCGGCGGCACAGCG	5052	5147	5002	5054	1	CACQ02001842	CH063_07756	2450	5147	None	3951	536	22821	No_constitutive_exon_found_in_species
AGGTTCGTCTACCCACTGGAATTGAGTCCATCAATGCGAGACGGGTGCAGTT	2944	3120	3170	3118	-1	CACQ02001849	CH063_07769	2944	3193	None	3951	536	22821	No_constitutive_exon_found_in_species
GCCTCGAGTCTTAAGCGGCACAAAGCTAACGATGAGTCTCACGTGGGCAGCC	526	802	476	528	1	CACQ02001856	CH063_07782	316	1009	None	3951	536	22821	No_constitutive_exon_found_in_species
CACGACCGCTCCCCTGAATCACAGGACTTGGACTGACTACCGATGGGGAGAA	1917	3334	1867	1919	1	CACQ02001861	CH063_07790	1491	3334	None	3951	536	22821	No_constitutive_exon_found_in_species
CCCGAGGGAGAGGTGCTCGTCGAGAACTCCACTGACATACCAGGGAATAGCA	855	891	805	857	1	CACQ02001876	CH063_07817	207	891	None	3951	536	22821	No_constitutive_exon_found_in_species
GTGTGGTTGGGCTGAAGGAGATGGGAGGGGATCGGGGGCGGGGGTCTAAGGT	15	24	74	22	-1	CACQ02001895	CH063_07853	15	1215	None	3951	536	22821	No_constitutive_exon_found_in_species
CAGCCATCCGCCATAGTGATGACTGCGCTAATATATGGGTGAAAACCTAGCT	2822	3210	3260	3208	-1	CACQ02001910	CH063_07885	2822	3323	None	3951	536	22821	No_constitutive_exon_found_in_species
GTATTGGTAGTAGCGGTAGCTGTGTTCTGGCTGACGGGTTGGCATAACAGGG	4064	4537	4014	4066	1	CACQ02001919	CH063_07901	3332	4537	None	3951	536	22821	No_constitutive_exon_found_in_species
TCTCGAATACGCCGATATGCTTGCTAATCACACCCAATGGGGGGTTATAGAC	692	728	642	694	1	CACQ02001922	CH063_07907	348	2387	None	3951	536	22821	No_constitutive_exon_found_in_species
CGCGTACGTGTCTCAAAACCGGACCATGGAGCTGATGGCTGGGAATCTAGAT	3502	3963	4013	3961	-1	CACQ02001926	CH063_07913	3003	4780	None	3951	536	22821	No_constitutive_exon_found_in_species
CCCCGACCTTTTGCACGCCCTGGGCTATGCGACGCTGACGGGAATTGCAGCT	3904	3942	3854	3906	1	CACQ02001938	CH063_07935	3461	4454	None	3951	536	22821	No_constitutive_exon_found_in_species
TGCTGCGCTCCGCTTCGCCATGCTCTCGGGCTAATCCAAGAGGGAACCAGAT	612	1193	562	614	1	CACQ02001944	CH063_07949	89	1193	None	3951	536	22821	No_constitutive_exon_found_in_species
CAAGAACCTGGCGTCGTCCCCACGATCAACGAAGCTGATGGGAACCATAGGC	2789	3074	3124	3072	-1	CACQ02001967	CH063_07992	1945	3671	None	3951	536	22821	No_constitutive_exon_found_in_species
AATACGGATCGCAAGACCTGCATACGAGCCTCACGCTGACGAGGGGACAGAC	680	743	793	741	-1	CACQ02001977	CH063_08007	183	973	None	3951	536	22821	No_constitutive_exon_found_in_species
CCCCCAGCTCGACTGCGTACGTCCTCTTCACTTCCGGCAGCACGGGACAGCC	5261	5484	5211	5263	1	CACQ02001988	CH063_08025	400	5484	None	3951	536	22821	No_constitutive_exon_found_in_species
CGAAGAGGTCTAGGTTCTAGGTCAGCATTTCTGATGATTCGTGGGTATAGGG	119	271	321	269	-1	CACQ02002000	CH063_08042	119	447	None	3951	536	22821	No_constitutive_exon_found_in_species
GCCTCTCTCCGATTGTTTCTAGGTCATCTGGATCCTGCTGATCAGGGCAGCG	712	1634	1684	1632	-1	CACQ02002019	CH063_08073	712	3402	None	3951	536	22821	No_constitutive_exon_found_in_species
GGTACGTTTGGTAGCATCATCTTCTCACACAGGCACATAAAGGGGCCCAGGA	5329	5507	5279	5331	1	CACQ02002055	CH063_08139	5191	5507	None	3951	536	22821	No_constitutive_exon_found_in_species
ACGCGGGGGGTGACTGAGCAACTGATACTGACGATGTTTGGGCAAAAAAGCA	92	773	823	771	-1	CACQ02002086	CH063_08178	92	989	None	3951	536	22821	No_constitutive_exon_found_in_species
GCTCATCATGCGGCTGGCCTAGCTCTCTGCTGTAATACTGACTAGGGCAGGG	768	1375	718	770	1	CACQ02002093	CH063_08185	605	3332	None	3951	536	22821	No_constitutive_exon_found_in_species
CTTTACCGCTCAGACGTAGGAGCGCGAGCAAAGCTGACTGACGGGTACAGCT	376	1280	326	378	1	CACQ02002097	CH063_08204	199	1280	None	3951	536	22821	No_constitutive_exon_found_in_species
CCGGGATTCAACGTAAGTCGTGGGGCCGACTGCTGACTCGGGGGGTTCAGAA	4136	4315	4086	4138	1	CACQ02002115	CH063_08225	3682	4315	None	3951	536	22821	No_constitutive_exon_found_in_species
CTGGAAAGGGGCCGAGACGGACTTGGGCAGGGTCATGGGGGAGTGGTCAGAC	298	358	248	300	1	CACQ02002118	CH063_08229	90	358	None	3951	536	22821	No_constitutive_exon_found_in_species
TTGGGTTGTTTTGAGCAGGACAGAGTCTCACGCATACATGGGAATGCCAGAT	3549	4210	4260	4208	-1	CACQ02002133	CH063_08259	2581	5088	None	3951	536	22821	No_constitutive_exon_found_in_species
GCTTATCCGTGGACGATCGATTATTGGATGTGGCTGACGTGGGGTAACAGCA	574	662	712	660	-1	CACQ02002134	CH063_08264	574	2427	None	3951	536	22821	No_constitutive_exon_found_in_species
TCATCCGTTGACGTGACGCAAGACACGGCGGTGCTGACGGGTGGGCGCAGTC	1656	1756	1806	1754	-1	CACQ02002182	CH063_08326	255	2128	None	3951	536	22821	No_constitutive_exon_found_in_species
CAGAGACCCAGACTCAAAACGAGCGTTGCTAACACCCGAGGGAAAAAAAGAC	4923	5297	4873	4925	1	CACQ02002186	CH063_08335	4152	5297	None	3951	536	22821	No_constitutive_exon_found_in_species
GAGCGACTGTGCCCGTGACAAGGCGAGCGGTGGGCTGACTGGGGCAACAGGG	1328	1399	1449	1397	-1	CACQ02002249	CH063_08422	1096	1522	None	3951	536	22821	No_constitutive_exon_found_in_species
GGGATTTATCGTTGGAACCGCGGAAACTCACTGCGGGGGAAACTAAATAGGG	2864	2938	2988	2936	-1	CACQ02002249	CH063_08424	2482	3103	None	3951	536	22821	No_constitutive_exon_found_in_species
AACGCTCCCCCACCCCCACGGTCTTGTCTGACGTGGGCTTTACGGGACAGGA	2620	2795	2845	2793	-1	CACQ02002249	CH063_08424	2482	3103	None	3951	536	22821	No_constitutive_exon_found_in_species
AACTTCTTTCTGATGACAATGGTGGGGAACTTCCTCTGACGAGCGGGCAGTG	4351	4909	4959	4907	-1	CACQ02002293	CH063_08500	4351	5407	None	3951	536	22821	No_constitutive_exon_found_in_species
CGAATCTACATCGTCGAACATTCTCTTACTGACACTGTGGGTGCTGAAAGGG	2276	4136	4186	4134	-1	CACQ02002299	CH063_08513	2276	5321	None	3951	536	22821	No_constitutive_exon_found_in_species
GCAGCACCCACCTCGGCGCGGACCGAAGCTGACCGGTTCAGGGATGCCAGGA	94	1995	2045	1993	-1	CACQ02002304	CH063_08522	94	3070	None	3951	536	22821	No_constitutive_exon_found_in_species
TGTATCAAAGGGGGCATTGAAGAGAAACCTGGCTGACGAGGGTAAACCAGCA	2419	3388	2369	2421	1	CACQ02002305	CH063_08526	1844	4297	None	3951	536	22821	No_constitutive_exon_found_in_species
GTATAGAGAAGTGACATAGCATCTTTCAATCAAGCTGACGGGTGAAATAGTT	3442	4297	3392	3444	1	CACQ02002305	CH063_08526	1844	4297	None	3951	536	22821	No_constitutive_exon_found_in_species
TAAGTTCTGTGCAGCGATATACCAATCGATCATTTACTGACCAGGGACAGCG	780	989	730	782	1	CACQ02002320	CH063_08540	241	1502	None	3951	536	22821	No_constitutive_exon_found_in_species
CAGCGGCCACGGCGGTCATGGCGGTGGTGGCTACAACTCTGGGCATGGAGGC	1061	1420	1011	1063	1	CACQ02002320	CH063_08540	241	1502	None	3951	536	22821	No_constitutive_exon_found_in_species
TTGTCGTGTGAGAAAGAGAGAGCTGACTTGTGGCTTTTCGGGTCAAACAGAC	4042	4213	3992	4044	1	CACQ02002318	CH063_08546	3583	4774	None	3951	536	22821	No_constitutive_exon_found_in_species
CTCCCCCATTGAGGCCCTCCCTCGCATATCCGCCGCCCTGGGCGGCAAAGTC	5246	5319	5369	5317	-1	CACQ02002338	CH063_08573	4309	5430	None	3951	536	22821	No_constitutive_exon_found_in_species
GTGTCTCGGGCTATCGATGTCGCGCAAGTAGCTAACGGGGAGACTGACAGAA	1567	2187	2237	2185	-1	CACQ02002339	CH063_08574	873	3800	None	3951	536	22821	No_constitutive_exon_found_in_species
GCCACGGTCCCCGGAAGACTGACTGGCTGACTGACTGACTTGGGACACAGAC	3875	4866	3825	3877	1	CACQ02002380	CH063_08632	2533	4866	None	3951	536	22821	No_constitutive_exon_found_in_species
TCCCCTTTTTCTCGGGAAAACATGAGTTCCGACACTAACGGGAAAACAAGTT	23	474	524	472	-1	CACQ02002418	CH063_08698	23	1809	None	3951	536	22821	No_constitutive_exon_found_in_species
GAGTCTGTGCTATATCATGTTTGCGGGATGAACTACTGAGACATGGGCAGAA	5100	5138	5050	5102	1	CACQ02002425	CH063_08709	3759	5138	None	3951	536	22821	No_constitutive_exon_found_in_species
TGATTTGGCCAAGTTGCGTTTCGGGAAACTGGGCTAATCCGGGCAAACAGGT	2951	3344	3394	3342	-1	CACQ02002483	CH063_08802	2724	4842	None	3951	536	22821	No_constitutive_exon_found_in_species
CATGAACCCCTCATCTCATACCGTATCTGGTCTGACACAGAGGGAGACAGGC	1893	3476	1843	1895	1	CACQ02002488	CH063_08812	1538	3476	None	3951	536	22821	No_constitutive_exon_found_in_species
CGCTGGTCGGGAGTTCGTTCCGTGGCTGACTGAACCACCGGGGGGTGAAGGC	2547	2661	2711	2659	-1	CACQ02002517	CH063_08867	2330	3554	None	3951	536	22821	No_constitutive_exon_found_in_species
GGTCTCCCCATATTCAACCGAATTGTGCTGACTAGGAGTTGGGTTGACAGAC	2422	4202	2372	2424	1	CACQ02002544	CH063_08904	1213	4202	None	3951	536	22821	No_constitutive_exon_found_in_species
GGTACTTTATAGCCTCTTTTGTGCATTTCTGACATGAAACGGGGTGACAGAT	2050	2171	2221	2169	-1	CACQ02002565	CH063_08940	455	2620	None	3951	536	22821	No_constitutive_exon_found_in_species
CAGCAGCCCGTCCCGGTGACCTCTGATACTGAACTGATGGGGATGCGAAGGC	1522	1623	1472	1524	1	CACQ02002608	CH063_08994	1343	2750	None	3951	536	22821	No_constitutive_exon_found_in_species
GGTAGGAGAGACCTGAGCAATGCATCGTACTGACAGCGAGGGTAATACAGGC	2776	3079	3129	3077	-1	CACQ02002642	CH063_09045	2776	4129	None	3951	536	22821	No_constitutive_exon_found_in_species
GCATCCCAAGGCGATGCCTCAGTCGTGCCGATGCTGACGGGTGCGAATAGCT	291	507	557	505	-1	CACQ02002676	CH063_09102	40	634	None	3951	536	22821	No_constitutive_exon_found_in_species
GTCTCTGGCTCCCTCTACACCCCACTGAGAACGATGCTGAACGTGGGTAGAT	3198	3684	3734	3682	-1	CACQ02002690	CH063_09119	1883	3945	None	3951	536	22821	No_constitutive_exon_found_in_species
CTATCCCGACAATCTAGAGGAGTGTGATAATGGTGCTGACGGGCGAGTAGGG	3152	3202	3252	3200	-1	CACQ02002707	CH063_09141	3076	3688	None	3951	536	22821	No_constitutive_exon_found_in_species
CTAGGCTTTTCGCCACAAAGAGCACGCCGCCCTGTCCGGGAAGTAAACAGAC	299	623	249	301	1	CACQ02002722	CH063_09165	267	623	None	3951	536	22821	No_constitutive_exon_found_in_species
ATGTCCAATCCGTATCGGCGGAGGAAGTTATTCTAAGGTGGGGGGCCTAGTC	1238	1733	1783	1731	-1	CACQ02002755	CH063_09214	1238	2837	None	3951	536	22821	No_constitutive_exon_found_in_species
TCGTCATATCGACGGTCGGAAAAGTTTTGCTGACGACGGTTGGGGAACAGTG	2817	2874	2767	2819	1	CACQ02002758	CH063_09220	2191	4424	None	3951	536	22821	No_constitutive_exon_found_in_species
GAGAAAGTTGTTGAGAGTTCTGGGCGCTGACTTCTGATGGGGGAAACCAGTG	3592	3629	3542	3594	1	CACQ02002772	CH063_09240	2105	3629	None	3951	536	22821	No_constitutive_exon_found_in_species
CTGAAATGCAGCTAATCTTTTCGAGTCATCGTGCTAACTAATGGGGACAGTC	3851	3884	3934	3882	-1	CACQ02002805	CH063_09277	634	4778	None	3951	536	22821	No_constitutive_exon_found_in_species
TCTCGGACGGTAACATGGCTAATTTGATGTTTGCATCAACGGGAAAACAGGT	1425	1547	1597	1545	-1	CACQ02002820	CH063_09293	453	3343	None	3951	536	22821	No_constitutive_exon_found_in_species
CTTTGTCCCTCTGTCCCTCTGTCCCTGTTAATCTAACCGGGATAACAGAGAC	1330	1690	1740	1688	-1	CACQ02002832	CH063_09305	301	2816	None	3951	536	22821	No_constitutive_exon_found_in_species
CGGTATCATCACATTGGCGCCGCAAACCCTCTTGCTGACAGTGTGGGCAGGG	2392	2495	2545	2493	-1	CACQ02002842	CH063_09322	1313	2891	None	3951	536	22821	No_constitutive_exon_found_in_species
TCTGTCCAACCAACATGGGGAAAATCGGAATGCTAACGGAAGGGAAATAGTT	24	108	158	106	-1	CACQ02002853	CH063_09334	24	1851	None	3951	536	22821	No_constitutive_exon_found_in_species
AACTGACCAACGGAACACCGAGCCGGGGCACGGCCTCACGGGCAGGCGAGAT	1578	2435	1528	1580	1	CACQ02002904	CH063_09419	385	4692	None	3951	536	22821	No_constitutive_exon_found_in_species
TCAGCCTGCCGGTATATCTTATACGACAGATCACCTAAAATGGGGATCAGCA	2541	2846	2491	2543	1	CACQ02002921	CH063_09439	2228	2846	None	3951	536	22821	No_constitutive_exon_found_in_species
AGTCGATAGGGTCGAACAATATTTGGACTTTTGCTCATAATGTGGGACAGAC	3270	3432	3220	3272	1	CACQ02002923	CH063_09442	1887	3432	None	3951	536	22821	No_constitutive_exon_found_in_species
TGACCATTTTTGGACCATGTAATACTTGCTAATATATGATGGGTCAACAGTG	3166	3188	3238	3186	-1	CACQ02002963	CH063_09507	1444	3991	None	3951	536	22821	No_constitutive_exon_found_in_species
ATGTTCTGTCACACCCGCCATCGTTTGGGGACGCTGACCTCGGGACACAGTC	1192	1313	1142	1194	1	CACQ02002973	CH063_09512	35	1313	None	3951	536	22821	No_constitutive_exon_found_in_species
TCTCACCCTGGTGTCTGGTGTCTGCTGGATATGCTGACTGGGAGACGCAGTC	3912	4531	3862	3914	1	CACQ02002994	CH063_09567	3710	4795	None	3951	536	22821	No_constitutive_exon_found_in_species
GCCGCCATCCGTCATTCGATCGCGCCGCATGCTAACATGGGAAACCGCAGCT	1311	1424	1474	1422	-1	CACQ02003072	CH063_09677	814	2817	None	3951	536	22821	No_constitutive_exon_found_in_species
TCTCCCCCCGTTTCAATTTAAGCTTTCATGTTACTTATTCCGGGGATTAGGT	1514	1673	1723	1671	-1	CACQ02003073	CH063_09679	1514	2036	None	3951	536	22821	No_constitutive_exon_found_in_species
CTATACCCCAGCTGTTCATCAGAGATTCAGGGCTAACACCACGGGGCTAGAT	973	1023	1073	1021	-1	CACQ02003099	CH063_09712	973	3226	None	3951	536	22821	No_constitutive_exon_found_in_species
ATACATCGGAAAATAGCCAGCATGATGTATCTTTGACTGACGACGGGAAGAT	1828	3201	3251	3199	-1	CACQ02003103	CH063_09719	1828	4037	None	3951	536	22821	No_constitutive_exon_found_in_species
CGACGCCACCGTGAAAACCCCGTGCTGATCCTGGCTTGTCATGGGAATAGGT	1293	2199	2249	2197	-1	CACQ02003117	CH063_09739	1293	2343	None	3951	536	22821	No_constitutive_exon_found_in_species
TCTTTTCTTCCACTCTTCGCGGAGGATGACATGCTGATCGGGGATTGCAGAC	1701	2185	2235	2183	-1	CACQ02003140	CH063_09769	39	3117	None	3951	536	22821	No_constitutive_exon_found_in_species
AGAAAGTAGATGTTTTGTTTTTTCAGCGGTTGACCCATAGGGATAAAAAGAA	1320	1365	1270	1322	1	CACQ02003156	CH063_09790	1030	1365	None	3951	536	22821	No_constitutive_exon_found_in_species
CTAGATCCAACTCGGCTCACGGGATTGAAAGTGTTGACGGGGAGTCGCAGGC	1376	1773	1823	1771	-1	CACQ02003207	CH063_09865	8	2239	None	3951	536	22821	No_constitutive_exon_found_in_species
GGGACAAAAAGGTGCCAAGTGCTTTGCTTTACTAACCACCGGGGGTCTAGAC	839	1006	1056	1004	-1	CACQ02003206	CH063_09867	550	2563	None	3951	536	22821	No_constitutive_exon_found_in_species
GCATACAGTATACAAACAAGACACTCGTGATTAACTAACGGGGCATACAGGC	3685	3831	3635	3687	1	CACQ02003219	CH063_09889	3256	4613	None	3951	536	22821	No_constitutive_exon_found_in_species
AAGTTTTCCCGCTCGGAATCTTGTCTGACGTTTGGTTCCTCGACGGGCAGCC	4453	4647	4403	4455	1	CACQ02003227	CH063_09901	2863	4647	None	3951	536	22821	No_constitutive_exon_found_in_species
TTCGAGACTGCGACATCGGCCCATAACATTTGTAAACACCGGGAGTTCAGAG	1531	2927	1481	1533	1	CACQ02003229	CH063_09904	1232	3438	None	3951	536	22821	No_constitutive_exon_found_in_species
TGTACAGCGTGACATATTTGGCATGTGGCCGAGCTGACACGGGAGAGCAGTC	3438	4229	3388	3440	1	CACQ02003232	CH063_09909	921	4229	None	3951	536	22821	No_constitutive_exon_found_in_species
GTGCGGTAGCAAATGCAGATGATGAGTAAAGGACACTGACTCGGGAACAGCG	1948	2022	1898	1950	1	CACQ02003244	CH063_09934	857	2140	None	3951	536	22821	No_constitutive_exon_found_in_species
CTATCCCATCTTGTGAATAAGGAGCCCGGACACCCTGACCGGGCAAACAGTC	2072	2491	2022	2074	1	CACQ02003254	CH063_09947	1936	4253	None	3951	536	22821	No_constitutive_exon_found_in_species
ATCCTCGATGACTTGCAGGGCCTGCAGACTGACGCGGAGCCGGGCAACAGCA	3973	4019	4069	4017	-1	CACQ02003270	CH063_09964	3194	4184	None	3951	536	22821	No_constitutive_exon_found_in_species
TGTATCACTTGTTACCGACCGCTAGAGAGACTTGGCTAACCGGGAAATAGCT	222	260	172	224	1	CACQ02003273	CH063_09967	131	881	None	3951	536	22821	No_constitutive_exon_found_in_species
GATGACAAACTTCGAAGTAGCAATGCATATGACTAACTAGGGAAACTTAGTG	480	544	430	482	1	CACQ02003273	CH063_09967	131	881	None	3951	536	22821	No_constitutive_exon_found_in_species
GTGATGACAGCATAACAATGCGGGATACGTGGCAACTAACGGGCCAAAAGGA	2699	2803	2649	2701	1	CACQ02003299	CH063_10006	2101	4304	None	3951	536	22821	No_constitutive_exon_found_in_species
ACAATTGGGATGATGAATATGATGTGCTAATCGATCGATCTTGGGAATAGCT	3630	3718	3768	3716	-1	CACQ02003303	CH063_10011	3073	4580	None	3951	536	22821	No_constitutive_exon_found_in_species
CCGCTGGAGGAACTGGCGGAGGTGTGGGAAGTGGTTGACCGCGGGCGGAGGG	3066	3214	3016	3068	1	CACQ02003317	CH063_10026	197	3214	None	3951	536	22821	No_constitutive_exon_found_in_species
GATACGGAGTCACGGAGCAGGAGAGACCTACCTACTGACACCAGGGACAGGC	3142	3330	3380	3328	-1	CACQ02003340	CH063_10062	1191	3777	None	3951	536	22821	No_constitutive_exon_found_in_species
GAGTATCCAGACGGTCTCGGCGTGAAACGAAGGTTTGCTGACGGGAGAAGGT	801	891	751	803	1	CACQ02003383	CH063_10116	327	1397	None	3951	536	22821	No_constitutive_exon_found_in_species
GTGAATAGAGAGTGGTATCGAGAGTGTGCTGACTTCGCAACGGGACGCAGTG	203	458	153	205	1	CACQ02003458	CH063_10222	51	458	None	3951	536	22821	No_constitutive_exon_found_in_species
TCACGTCTCTGTACATTCGTCCTAGTAAGTACGCTGACCCGGGCTGGTAGCA	1005	1677	955	1007	1	CACQ02003471	CH063_10242	389	2964	None	3951	536	22821	No_constitutive_exon_found_in_species
TAATCATTCTCAGCAGTTACCGAATCTATGCTGACAAGTAACGCGGGCAGCG	1716	1828	1878	1826	-1	CACQ02003520	CH063_10302	1716	2245	None	3951	536	22821	No_constitutive_exon_found_in_species
GGATTCGATTATTCCATCTCTGCAGCAACGATTACATGCCACGAGGGCAGTG	2467	2531	2417	2469	1	CACQ02003559	CH063_10357	2000	2531	None	3951	536	22821	No_constitutive_exon_found_in_species
GTCCAGAATGAGGTTGCCCGGCGCAGCACCACTGACTGGCTTGGGAACAGCG	2605	2652	2555	2607	1	CACQ02003589	CH063_10395	1829	3488	None	3951	536	22821	No_constitutive_exon_found_in_species
GCCGAAGAAGCCCATTTCGCTCTTTGACGCCGCCGCCTCGGATGGGGAAGAC	3468	3484	3418	3470	1	CACQ02003600	CH063_10410	1754	3484	None	3951	536	22821	No_constitutive_exon_found_in_species
TTCGAATCTATTGCCTGAGCATGATCGAGTAACTGACACATGGGCAATAGCA	1887	2723	2773	2721	-1	CACQ02003612	CH063_10424	1217	3628	None	3951	536	22821	No_constitutive_exon_found_in_species
CTTGACTTTGATCGCGGTTCACATGAGTTTTGTTCTAACGGGGTGCACAGGT	1718	1775	1825	1773	-1	CACQ02003612	CH063_10424	1217	3628	None	3951	536	22821	No_constitutive_exon_found_in_species
TTTTGGGCATCATGAGGCGTACGTATTTGCTGACGATGTGGGAAAATCAGAT	3115	3313	3065	3117	1	CACQ02003627	CH063_10445	2395	3313	None	3951	536	22821	No_constitutive_exon_found_in_species
TCCTCAAGAAACGATGGATGGTCGAATAGAGAAACTGATGGCTAGGGTAGAG	3788	4081	3738	3790	1	CACQ02003636	CH063_10459	3366	4081	None	3951	536	22821	No_constitutive_exon_found_in_species
AAATGAGATTGAGAACGTACCTGGGAAGCTAAAATCCTCCACCGGGATAGAG	2425	2590	2375	2427	1	CACQ02003650	CH063_10475	2259	2590	None	3951	536	22821	No_constitutive_exon_found_in_species
GCGACGGCGTCGCCCGCGACAGGGCGCGTATCCTTGATTTGGGCGGCCAGTC	218	1088	1138	1086	-1	CACQ02003665	CH063_10491	218	3145	None	3951	536	22821	No_constitutive_exon_found_in_species
ACCCGGACATATCACCGTCTTGAGACAAGCCCGACACGGGCGAGTGGCAGGC	3855	4179	4229	4177	-1	CACQ02003672	CH063_10499	2306	4252	None	3951	536	22821	No_constitutive_exon_found_in_species
TTCCAAGTCTATTAGATTATTGGTCTGAAAGCATCGCCTACGCGGGACAGAT	525	1442	1492	1440	-1	CACQ02003717	CH063_10551	525	2137	None	3951	536	22821	No_constitutive_exon_found_in_species
GTTGGCACGTAACCTGACGACTTTTTCTTATTATTAGTACTGCTGGGGAGGC	97	414	47	99	1	CACQ02003728	CH063_10562	42	414	None	3951	536	22821	No_constitutive_exon_found_in_species
GGTGTATCACAACTCCTCGCATTCTGATGGTCGACTAACCGAGGGAATAGTT	2344	2674	2294	2346	1	CACQ02003766	CH063_10612	1933	3579	None	3951	536	22821	No_constitutive_exon_found_in_species
CTCAGAGCATATGCCCCGAGATTGCTGACCCTTCCCCGATGGTTGGGTAGAC	1245	1302	1195	1247	1	CACQ02003772	CH063_10621	257	1462	None	3951	536	22821	No_constitutive_exon_found_in_species
CTACTTGGGGGAAAAAGCGAGTTGTTTTCTATTTTAATGGGGGGTACCAGAC	2627	2791	2841	2789	-1	CACQ02003782	CH063_10637	201	3788	None	3951	536	22821	No_constitutive_exon_found_in_species
CAGTGAGCTCTCGCAACGAAGATGTCTCAAGACAATCTGTTGAGAGGGAGTC	1515	2172	2222	2170	-1	CACQ02003782	CH063_10637	201	3788	None	3951	536	22821	No_constitutive_exon_found_in_species
ACCGGGACCTACCCGCGCAGAATCTAACCACCGCCGCCGACGGGGACGAGGG	2016	2197	2247	2195	-1	CACQ02003785	CH063_10644	1125	2539	None	3951	536	22821	No_constitutive_exon_found_in_species
GCGGCGCCTCGCGAGGATGAGATTCGGGACGCTGACTTGGGACAACATAGAT	1061	1124	1174	1122	-1	CACQ02003814	CH063_10674	1061	2413	None	3951	536	22821	No_constitutive_exon_found_in_species
TCGATGCCGATTGTGGGTAAGTACGTGTGTAATATACTGAAGGGGAAAAGCA	817	971	1021	969	-1	CACQ02003840	CH063_10715	817	2213	None	3951	536	22821	No_constitutive_exon_found_in_species
TGCCGGGAAGGGGAAGAAAAGACCCGGCTAACCTCTGTGGGATGATGTAGGC	2294	2697	2747	2695	-1	CACQ02003844	CH063_10723	15	3301	None	3951	536	22821	No_constitutive_exon_found_in_species
GGAGATGAGAAGGAAAAGTAATGTCTATCCATGACTGACGGCCAAGGGAGCG	1780	2982	1730	1782	1	CACQ02003860	CH063_10745	1362	3245	None	3951	536	22821	No_constitutive_exon_found_in_species
TCTGCTTCGAGGCCACCCCTGAGATGGTCGTCCCGCTAACATGGGCACAGTA	1003	1909	1959	1907	-1	CACQ02003899	CH063_10787	893	2269	None	3951	536	22821	No_constitutive_exon_found_in_species
GGGGGTTGACGGGCGGTACCAGGGACCTGGAAGCTGACGAAAAGGGATAGAC	3007	3048	3098	3046	-1	CACQ02003961	CH063_10864	1813	3640	None	3951	536	22821	No_constitutive_exon_found_in_species
AAGCACAGATGTTGGCCACGTCAAAGACATCATACTTATGAGGGTACCAGGA	2298	2345	2395	2343	-1	CACQ02004021	CH063_10948	1090	2455	None	3951	536	22821	No_constitutive_exon_found_in_species
TGATGCCAGGATACCGACGAGCCGATCGTGACTGACGGGCAAATGTACAGCC	2835	2854	2785	2837	1	CACQ02004038	CH063_10956	2610	3692	None	3951	536	22821	No_constitutive_exon_found_in_species
CCAAACACACAAAATCGAGCGGGGCCACTTGACTGAACCGAGAGGGGCAGAA	393	675	725	673	-1	CACQ02004051	CH063_10965	393	995	None	3951	536	22821	No_constitutive_exon_found_in_species
ACCAAGAATAGCTCAATCCCATCGCTGTACGCTAACGGGGAGGAGCTTAGTG	177	1201	1251	1199	-1	CACQ02004075	CH063_10985	177	2196	None	3951	536	22821	No_constitutive_exon_found_in_species
CAGGTGGCATTGAAAACACTCTCTCGGTCTCGCCAGCATCTTTGGGGAAGCG	3860	3882	3932	3880	-1	CACQ02004062	CH063_11003	2063	3995	None	3951	536	22821	No_constitutive_exon_found_in_species
GGCTCGTCATGAGACGCGCGCTGAGCCTGGCACAGCTGATGGGCATCGAGGC	3813	3835	3763	3815	1	CACQ02004109	CH063_11040	2714	3835	None	3951	536	22821	No_constitutive_exon_found_in_species
CCGGGCGTACTCGTACTCACTTACACACTACTCACGCGTGGGACGGACAGGT	1003	1307	1357	1305	-1	CACQ02004132	CH063_11068	831	2108	None	3951	536	22821	No_constitutive_exon_found_in_species
AGAGAGCGGAGCTGCCGGGGCTTCGAGCACAGAGGTCCCGGCCGGGGCAGGG	3550	3618	3668	3616	-1	CACQ02004184	CH063_11127	3550	3841	None	3951	536	22821	No_constitutive_exon_found_in_species
GGCGGCCAGCAATCCGCAATGGTCTTGCTAACCCAGGGAGTAGGAGCCAGGA	2330	2474	2280	2332	1	CACQ02004224	CH063_11178	676	2474	None	3951	536	22821	No_constitutive_exon_found_in_species
GGGTAATTATCTGTCTTCAACAGTTCATCGCTGACGTCGGATATGGGTAGTC	235	945	995	943	-1	CACQ02004232	CH063_11186	235	1668	None	3951	536	22821	No_constitutive_exon_found_in_species
GACCCGACGTCCCATTTTTCTCCGAAGCAGGTTCTGACGGAGGGATTCAGAT	122	312	362	310	-1	CACQ02004231	CH063_11228	122	502	None	3951	536	22821	No_constitutive_exon_found_in_species
TATCGTCTTTACGACAGGGATGAAAAGCTAATGACAGCTCATGGGCATAGTT	3405	3549	3355	3407	1	CACQ02004308	CH063_11282	2280	3623	None	3951	536	22821	No_constitutive_exon_found_in_species
CGGCATCCTTCCGTGCAGGAAGACTTCGTGATTGCTGACCGAGGGCGCAGTG	1598	1803	1853	1801	-1	CACQ02004327	CH063_11293	1081	2420	None	3951	536	22821	No_constitutive_exon_found_in_species
CTCTGTAAAGTAAGTTGTTCGAGCAACCAAGACTGACTCTGGGCCGAGAGGT	3721	3744	3671	3723	1	CACQ02004362	CH063_11334	3467	3744	None	3951	536	22821	No_constitutive_exon_found_in_species
ATCCCTGGCGGCCCTTGACGAACTATCGTTGACCCCGTGGGAAACTACAGAT	1229	1366	1416	1364	-1	CACQ02004381	CH063_11353	242	2414	None	3951	536	22821	No_constitutive_exon_found_in_species
TGTGAAAGAGAGAGAGAGAGAGCGGCCTCACTGACTTGGGGACAAAACAGGC	1800	3206	1750	1802	1	CACQ02004414	CH063_11390	1558	3206	None	3951	536	22821	No_constitutive_exon_found_in_species
GTAAGTTTGGCCGTTGCCCGTCACACTTTGCATTTTCTAACACGGGACAGCC	609	950	559	611	1	CACQ02004483	CH063_11472	219	950	None	3951	536	22821	No_constitutive_exon_found_in_species
AAAGACATCCCTCGCCTGCCGATGAAGCCTGACTTGGGATGAAACGATAGCT	1330	1372	1280	1332	1	CACQ02004498	CH063_11490	948	2885	None	3951	536	22821	No_constitutive_exon_found_in_species
TTGTAAGTCGTGTCGAGATGAGATTGGTGCTGACGTTCCGGGGGGTTCAGGA	2847	2880	2930	2878	-1	CACQ02004585	CH063_11593	2404	3177	None	3951	536	22821	No_constitutive_exon_found_in_species
CCCTCGACAACCACTCCGCGGCGTCTTTTGGCTAACGCTCGTCGGGACAGTC	2546	2601	2651	2599	-1	CACQ02004593	CH063_11599	67	2833	None	3951	536	22821	No_constitutive_exon_found_in_species
GCCCGAGGAATACAGAAAGAACAGGCATGCTAAAGTAGGCGGGTGACCAGCC	768	1540	718	770	1	CACQ02004653	CH063_11661	50	1540	None	3951	536	22821	No_constitutive_exon_found_in_species
AATGGAAAGCAGTGTGCAAGGACTCTAACAGGAGATGCCGGGAAAAACAGAT	9	621	671	619	-1	CACQ02004672	CH063_11687	9	1072	None	3951	536	22821	No_constitutive_exon_found_in_species
GTCACGGTCGAGACCAGGCCGATCTTTGATGCTTATTGACCACGGGATAGAT	636	662	712	660	-1	CACQ02004728	CH063_11747	39	897	None	3951	536	22821	No_constitutive_exon_found_in_species
GACCCCAGACGAGGTTTCAATGATGCTGACGGCGCGGGCAAAACAAACAGAC	1825	1934	1775	1827	1	CACQ02004752	CH063_11775	1740	3182	None	3951	536	22821	No_constitutive_exon_found_in_species
TACAGGTAAAAAGAAACTGTAAGGGATTGTTTGGCTGACCTTGGGAGCAGAT	3079	3182	3029	3081	1	CACQ02004752	CH063_11775	1740	3182	None	3951	536	22821	No_constitutive_exon_found_in_species
ACGTACTAGGAGTGCTGGGAGGTGTGACGCGGAACGCTAACAATGGGCAGGG	1592	1722	1772	1720	-1	CACQ02004761	CH063_11786	1430	3250	None	3951	536	22821	No_constitutive_exon_found_in_species
CTTCTTATTGGCACTCGTCATGTTCTTTCAAGCGCTGACCAAAGGGCAAGTT	2644	3219	2594	2646	1	CACQ02004783	CH063_11810	1499	3219	None	3951	536	22821	No_constitutive_exon_found_in_species
TGCAACCTGGGGATGGTGTGTCGTCGGCGTGGTTCGACGCGACGGGCCAGGC	2798	2864	2914	2862	-1	CACQ02004789	CH063_11817	2798	3259	None	3951	536	22821	No_constitutive_exon_found_in_species
CGTAATTTCGATGACTGTTCTTGAACCGTTGCTGAAAAAAAATTGGGCAGTA	2317	2603	2653	2601	-1	CACQ02004792	CH063_11819	2317	2751	None	3951	536	22821	No_constitutive_exon_found_in_species
CCGGTGGGTCGGGCTCGAGCAGATCAGTGAGGAGAAGGACGGGCGTGCAGTC	188	463	138	190	1	CACQ02004888	CH063_11918	110	463	None	3951	536	22821	No_constitutive_exon_found_in_species
CTCCTTCTCTTTCCATGTCTTCACACATTGACTAACATCCGGGGAACCAGTC	2785	3230	2735	2787	1	CACQ02004888	CH063_11919	2135	3402	None	3951	536	22821	No_constitutive_exon_found_in_species
GACGAAACGATGTACAAAAAAATCGTACTATGGCTGACCGGGACCAAAAGGG	1932	3104	1882	1934	1	CACQ02004923	CH063_11950	1213	3254	None	3951	536	22821	No_constitutive_exon_found_in_species
AGCACACGTTTGCGATTCGACGACGCTGGTTGCTAACTCCCCGGGAACAGGA	1846	3432	1796	1848	1	CACQ02004920	CH063_11959	1450	3432	None	3951	536	22821	No_constitutive_exon_found_in_species
CGTCGAGGCCTTGCTTGTGTTTGCCGTCGGTCGTCTCCTGCAGGGTAAAGAT	3051	3218	3268	3216	-1	CACQ02004971	CH063_11995	1473	3421	None	3951	536	22821	No_constitutive_exon_found_in_species
CCTTTCGGGGGTGGTTTTGTTCCAAAGTACGAGGACTAATTGGGAACCAGAA	407	722	357	409	1	CACQ02005089	CH063_12116	201	1261	None	3951	536	22821	No_constitutive_exon_found_in_species
TTTGGGCTCATTACTCCTTGCTAACCATTGAGTTTTGCGCGGGTAACAAGGC	1830	2280	1780	1832	1	CACQ02005096	CH063_12130	1342	2809	None	3951	536	22821	No_constitutive_exon_found_in_species
GAGAGAGAGCCCCCTCCTCAACGAATGTGTGCTAATTGCAAGATGGGCAGAT	1905	2013	1855	1907	1	CACQ02005115	CH063_12155	939	2312	None	3951	536	22821	No_constitutive_exon_found_in_species
TGATCATTACATACGGTTCCTGTAATGGTTTGCTGATGAGGGAATGGTAGAA	1221	1306	1356	1304	-1	CACQ02005131	CH063_12173	561	2086	None	3951	536	22821	No_constitutive_exon_found_in_species
AGTATACGTTATGACAGCCCATGCCGTGTCCTGCTAACATGGGAAAACAGCA	1983	2713	1933	1985	1	CACQ02005159	CH063_12207	923	2713	None	3951	536	22821	No_constitutive_exon_found_in_species
CTTACTGGAAATAGGGTCACGACAAGACGGCAGCCCGACCTTGATGGGAGCG	2102	2541	2591	2539	-1	CACQ02005155	CH063_12213	2102	2627	None	3951	536	22821	No_constitutive_exon_found_in_species
CAACCTGCTGGCCGCCCGCCTGACGGGCCATGCGGCGCCGGACGGGGCAGAC	143	592	93	145	1	CACQ02005214	CH063_12261	77	592	None	3951	536	22821	No_constitutive_exon_found_in_species
GAGCAACGAAAGAAAATGAAATGCTGACGGAAGAGGGGAAAACAAAACAGGC	734	901	684	736	1	CACQ02005254	CH063_12304	107	1160	None	3951	536	22821	No_constitutive_exon_found_in_species
CAACACATTAGCATGTCCAACTCTGTCCCAGACTAAGTGGGATGACATAGGA	939	1069	1119	1067	-1	CACQ02005305	CH063_12359	939	1721	None	3951	536	22821	No_constitutive_exon_found_in_species
AATGCGACACGCCACTTCCTGGGGAGAGAATCACTGACATCGGGCAACAGAT	111	532	582	530	-1	CACQ02005320	CH063_12371	43	680	None	3951	536	22821	No_constitutive_exon_found_in_species
GTTGACAGAAGCCGTGCTAGTGCGACTTGCAACGCCCTACATGTGGGCAGTG	662	1142	612	664	1	CACQ02005386	CH063_12439	485	3208	None	3951	536	22821	No_constitutive_exon_found_in_species
AGCCGAGCCCTCGACAGGCTGCCGTGGCCGTTTGCTAACGGGTCGAGCAGGA	1992	2056	2106	2054	-1	CACQ02005388	CH063_12442	553	2443	None	3951	536	22821	No_constitutive_exon_found_in_species
GCAGTTGACTTCTTTGTCGCACAGACTTGGGCGTGCTGACGGGCAGGCAGTC	2165	2218	2268	2216	-1	CACQ02005392	CH063_12445	1521	2335	None	3951	536	22821	No_constitutive_exon_found_in_species
TCGAAAGGAAAGTCTTCAGGGTCGTGGGGTAAGATGGGGAGGAGCAGCAGGC	2635	2784	2834	2782	-1	CACQ02005399	CH063_12451	1307	3067	None	3951	536	22821	No_constitutive_exon_found_in_species
GGGAGTCACGGAAGACTATGGCATCTTTTTTACTGACACACACGGGGCAGAT	2125	2963	3013	2961	-1	CACQ02005431	CH063_12475	583	3136	None	3951	536	22821	No_constitutive_exon_found_in_species
TAGCGGACGAACGGACGGACGGATGGACTAGTAGCTAACGCGGGCGACAGGA	2463	2539	2413	2465	1	CACQ02005495	CH063_12543	1321	2539	None	3951	536	22821	No_constitutive_exon_found_in_species
GAACCAAAATGTGGTGGTGGTGATGGTGCTGACAAAAGGGGGGAAAACAGTG	232	1148	1198	1146	-1	CACQ02005539	CH063_12581	232	1982	None	3951	536	22821	No_constitutive_exon_found_in_species
TGCTTGTGTCTCTTCGACCTCGAGAACAGCGCTGAACTGTCGCGGGGTAGAT	2295	2597	2245	2297	1	CACQ02005622	CH063_12663	1576	2837	None	3951	536	22821	No_constitutive_exon_found_in_species
ATGTGTGGAAGAGACTCGACAATATTGACATGACTCGGGGGAAAAAACAGGC	897	1100	847	899	1	CACQ02005651	CH063_12689	142	1329	None	3951	536	22821	No_constitutive_exon_found_in_species
CACCCCCAGAGACAAATGGTGCGATGCAATGTGCTAATACAAATGGGCAGCA	2129	2266	2316	2264	-1	CACQ02005849	CH063_12892	491	2381	None	3951	536	22821	No_constitutive_exon_found_in_species
GGAACCAGAAAGCTTCGCATTAGCTGATACACGGCTGGATGGGTGAACAGTG	1917	2195	2245	2193	-1	CACQ02005851	CH063_12897	1102	3025	None	3951	536	22821	No_constitutive_exon_found_in_species
CAGCTGTACTATTTGGCAGCAAGAGAGCCAGCCTGCTGACGAGGGGACAGAT	116	1441	1491	1439	-1	CACQ02005887	CH063_12930	116	1973	None	3951	536	22821	No_constitutive_exon_found_in_species
GGTAAGAGTTAGGTATTTTAGGCTTTGGGCAGACAGCTTACGAGGGCTAGGG	124	1333	1383	1331	-1	CACQ02005888	CH063_12931	124	1571	None	3951	536	22821	No_constitutive_exon_found_in_species
ATCTATAAGCATCTCCTCAATTGTTTGTCACTAACCACGGGAAACAATAGAT	1379	1904	1329	1381	1	CACQ02005898	CH063_12944	586	1904	None	3951	536	22821	No_constitutive_exon_found_in_species
TGAGTTGTTCGATGTATTATATGAATCGAGGAGAGCTGACTTGGGAACAGAT	1854	1945	1804	1856	1	CACQ02005917	CH063_12961	218	2972	None	3951	536	22821	No_constitutive_exon_found_in_species
CGCCCGCTTAACCTTGCTTGCCTCGAACTTTCCATTGCTGACCGGGGCAGCT	1566	1695	1745	1693	-1	CACQ02005923	CH063_12967	981	2265	None	3951	536	22821	No_constitutive_exon_found_in_species
GGGGGTTGATCGGACCCCTTCTCGTACATTACGGCGAATGTATCGGGAAGGA	69	1311	19	71	1	CACQ02005937	CH063_12983	17	1311	None	3951	536	22821	No_constitutive_exon_found_in_species
CGGGGGAGGGAGGGTGCGATATGTATACTGACATGCGCGGACGTGGGCAGTC	1742	1937	1987	1935	-1	CACQ02005954	CH063_13010	1100	2119	None	3951	536	22821	No_constitutive_exon_found_in_species
CGCAGTCGCGGTGTTCTCGACGCATCCCGTCTGACAATCGACATGGGCAGAT	402	520	352	404	1	CACQ02005960	CH063_13016	165	1106	None	3951	536	22821	No_constitutive_exon_found_in_species
CGTTGGCCGGGGCGGACCGCGTCGACGGCTGTGCCTTTGGGCACGGGGAGCG	675	1506	1556	1504	-1	CACQ02005972	CH063_13026	456	2696	None	3951	536	22821	No_constitutive_exon_found_in_species
AGTGCGCAGGATCGACACCGTGAGAAACGTACTGACTGGGAGGGGAACAGGC	593	887	937	885	-1	CACQ02005994	CH063_13042	593	1800	None	3951	536	22821	No_constitutive_exon_found_in_species
TCCTTTAATTCCCCAAGTCGGCGTAAGGGGAACATTTCTAACGAAGGGAGCG	2161	2409	2459	2407	-1	CACQ02006011	CH063_13059	1756	2951	None	3951	536	22821	No_constitutive_exon_found_in_species
TGGAGGGTTATGCATGACTCTATACGCATACTGACTGACGCCGGGAAAAGCG	2560	2825	2510	2562	1	CACQ02006055	CH063_13097	1953	2825	None	3951	536	22821	No_constitutive_exon_found_in_species
CAAGGTAGGACTGATATAGGTACCGGGTAGGCACACACTGACAAGGGCAGGC	1906	1988	2038	1986	-1	CACQ02006070	CH063_13112	722	2814	None	3951	536	22821	No_constitutive_exon_found_in_species
GCTTGAGTTATATGCGACGTAGTGTCTGGCGTGTTGACAATTGGGAACAGAT	464	726	414	466	1	CACQ02006119	CH063_13169	179	1811	None	3951	536	22821	No_constitutive_exon_found_in_species
CCACTCTAAGCATTTGACATTTGAGGATCCTAATGATTGGGAACATACAGTG	225	298	175	227	1	CACQ02006266	CH063_13295	36	298	None	3951	536	22821	No_constitutive_exon_found_in_species
TTTTGTTTAAAAAACAGATTCTCATGCTCATACCGGAGGGGGAGAAACAGCT	1975	2121	1925	1977	1	CACQ02006286	CH063_13312	238	2121	None	3951	536	22821	No_constitutive_exon_found_in_species
CACCCCACGGCGAGCCTGCAAGGAGATAACAATCAGTGTGGCTGGGGCAGGC	979	1066	1116	1064	-1	CACQ02006288	CH063_13313	979	1358	None	3951	536	22821	No_constitutive_exon_found_in_species
CGCGACAGCTCTGCTTCTCCTTATTTGATCTGACCTTTGTGGGGGTGTAGTC	748	1398	698	750	1	CACQ02006333	CH063_13350	424	2334	None	3951	536	22821	No_constitutive_exon_found_in_species
CACAGTTGCTGCTGCGTAGTGGAAGTTTCTGACATTGGGACGTGGAACAGGC	1896	2715	1846	1898	1	CACQ02006338	CH063_13355	1720	2715	None	3951	536	22821	No_constitutive_exon_found_in_species
CACTACAGCATGTGGAGACGATGATGCTGACGTCGCGACAACTGGGATAGAC	616	1166	1216	1164	-1	CACQ02006376	CH063_13392	158	2602	None	3951	536	22821	No_constitutive_exon_found_in_species
CACTCTCATGAATAGTCGGGAAAAAGGCTGACTGATGATGGGTTGAAAAGGG	982	1392	1442	1390	-1	CACQ02006394	CH063_13409	982	2288	None	3951	536	22821	No_constitutive_exon_found_in_species
CCCCAAAGTGCTCTGCCATGTGCTGTTTAGAGGCTAACAACGTGGGACAGGT	465	615	665	613	-1	CACQ02006402	CH063_13416	465	1077	None	3951	536	22821	No_constitutive_exon_found_in_species
CAGAGACCATGCGCTGATTGCCGTCGTTCGCAAGGCTAATGGGATGCCAGAC	1571	1678	1521	1573	1	CACQ02006402	CH063_13417	1392	2763	None	3951	536	22821	No_constitutive_exon_found_in_species
CTTGTGAGCGCATGTTGTTGCTCTGCCTATACTGACGCACTCGGGGGCAGGT	793	940	990	938	-1	CACQ02006406	CH063_13421	793	2245	None	3951	536	22821	No_constitutive_exon_found_in_species
TCAGAAAGAAAAAAGGAGACTTCACTGACACAATTGGGAAAATCCAAAAGGT	1330	1598	1280	1332	1	CACQ02006424	CH063_13437	815	1923	None	3951	536	22821	No_constitutive_exon_found_in_species
CAAGATATATATGCTGCATGATGTAGCAAGATCTGACAACGGATGGGCAGAC	715	912	665	717	1	CACQ02006521	CH063_13520	186	1525	None	3951	536	22821	No_constitutive_exon_found_in_species
GCGATGTACTATGATGGCAAGTACATTGAGGTCGTTTGGGGGGAGTGAAGCA	952	1108	902	954	1	CACQ02006573	CH063_13566	341	2592	None	3951	536	22821	No_constitutive_exon_found_in_species
TTCATTGGCGTGAAAACGGATGTTGATGGGATCCTTTGCTGATGGGTTAGGA	2077	2149	2027	2079	1	CACQ02006609	CH063_13598	237	2373	None	3951	536	22821	No_constitutive_exon_found_in_species
TGGATGGCGCCGAGCCCAGTGATGAATGGTATGCTAACGTGGGCACGCAGAC	2299	2307	2249	2301	1	CACQ02006637	CH063_13621	1715	2307	None	3951	536	22821	No_constitutive_exon_found_in_species
ATCGCCAACTTTTCATACGGGGGAAGACACTAACATGGGATGATGGATAGGG	2385	2541	2335	2387	1	CACQ02006647	CH063_13634	2198	2541	None	3951	536	22821	No_constitutive_exon_found_in_species
AAGTCTCGCTCCTACGGCAACCTTGCAGGCTTGGATGCTAACGGGAACAGTG	1010	1346	1396	1344	-1	CACQ02006715	CH063_13688	240	2407	None	3951	536	22821	No_constitutive_exon_found_in_species
TATGTCTGCATCAAGAGGAGAATGCTGAAACTTTTTGGGGGGGGGAACAGAT	820	963	1013	961	-1	CACQ02006780	CH063_13739	114	2148	None	3951	536	22821	No_constitutive_exon_found_in_species
TCTCGACGCGACGAAGAGGACGAAATGCTAAACAAGACTCGGGTCAACAGGC	1037	1120	987	1039	1	CACQ02006787	CH063_13745	760	1625	None	3951	536	22821	No_constitutive_exon_found_in_species
GTGGGGGGATATCGGAGCTACAAGAACACGGTTGCTGACACGTGGGATAGCG	1357	1528	1307	1359	1	CACQ02006787	CH063_13745	760	1625	None	3951	536	22821	No_constitutive_exon_found_in_species
TGCAACGACGTGTTAGCGGGGTGAAACGAAGTGCTGACTAGGGAAATCAGGA	828	933	778	830	1	CACQ02006873	CH063_13812	349	933	None	3951	536	22821	No_constitutive_exon_found_in_species
AAAAAGTTTCGAGACAAATGCAACGTCGAGGCTAACATTGAGATGGGCAGTT	68	2028	2078	2026	-1	CACQ02006966	CH063_13895	68	2442	None	3951	536	22821	No_constitutive_exon_found_in_species
AGGCCCTGGCCGTGGCTGTAACCAACCGTTGCTCACGCCTCGGGCAACAGGA	1993	2081	2131	2079	-1	CACQ02006988	CH063_13918	1393	2415	None	3951	536	22821	No_constitutive_exon_found_in_species
GGCCCTCAATGCGCCTCGGTCATGCGTGACACTGACGAACACGTGGGCAGGC	729	1043	1093	1041	-1	CACQ02007016	CH063_13945	95	1330	None	3951	536	22821	No_constitutive_exon_found_in_species
GCGTCGTCGCCTCCATCTGGGGCCGGACGGTGACGATCTGGGACTACGAGAC	2129	2417	2467	2415	-1	CACQ02007144	CH063_14048	2129	2484	None	3951	536	22821	No_constitutive_exon_found_in_species
GGTCAGTAGCTTGCCGACGCGTCGTGGACGCGCCGCTAATCAGGGAGCAGAT	1069	1101	1151	1099	-1	CACQ02007216	CH063_14107	828	1246	None	3951	536	22821	No_constitutive_exon_found_in_species
CGACCCGGCCTCCGCGTCGACCTCCGGCCACGTCCGACTGCGGGAGCCAGTG	2154	2388	2104	2156	1	CACQ02007273	CH063_14155	1518	2388	None	3951	536	22821	No_constitutive_exon_found_in_species
GGGAGGAGAAAGGAAAATGAGATGTGGCTAACTCTACGGGGATGATTAAGTC	518	639	468	520	1	CACQ02007300	CH063_14180	30	2187	None	3951	536	22821	No_constitutive_exon_found_in_species
TTGGAGTGCCTTGCTTGTGATTGACTAGGCTTGCTGACACGGGGTTAAAGGG	1750	1868	1700	1752	1	CACQ02007375	CH063_14246	1028	2392	None	3951	536	22821	No_constitutive_exon_found_in_species
CTAGGCTTTTCGCCACAAAGAGCACGCCGCCCTGTCCGGGAAGTAAACAGAC	1439	1763	1389	1441	1	CACQ02007378	CH063_14248	1407	1763	None	3951	536	22821	No_constitutive_exon_found_in_species
TCTCTAGGAGGCTCGTACCTTCTGAACAATTCGCTGACGTGCGGGTGCAGAG	950	1004	1054	1002	-1	CACQ02007383	CH063_14250	289	1176	None	3951	536	22821	No_constitutive_exon_found_in_species
GTGTGTGTGTGTGTGGTCTTGACTCTTCTGTCCGGCATCGGGAGTAAAAGTT	1695	1698	1645	1697	1	CACQ02007427	CH063_14286	1291	1698	None	3951	536	22821	No_constitutive_exon_found_in_species
CGCTCATCTGCGACAAGTTGGCAAAGCTTACCACGGGCCAGGGCTCGAAGCA	1633	1776	1583	1635	1	CACQ02007463	CH063_14317	1425	1776	None	3951	536	22821	No_constitutive_exon_found_in_species
GTGCGCAAGGAGATAGATGGATGGCTGACTTTTAGGTGGGTGGGAAACAGAC	373	654	704	652	-1	CACQ02007562	CH063_14391	373	940	None	3951	536	22821	No_constitutive_exon_found_in_species
AAGCTGAAGCTCTGGCGCGAGTCTTATTCGTACTGACCGATGGGAGATAGGA	803	1034	753	805	1	CACQ02007703	CH063_14488	524	1034	None	3951	536	22821	No_constitutive_exon_found_in_species
GTGCTTGTGCTTGAATTATCAGATTAGTGAGCTGATTCGCGCGGGGAAAGGA	1561	1739	1511	1563	1	CACQ02007731	CH063_14508	1318	2181	None	3951	536	22821	No_constitutive_exon_found_in_species
GAGGCGAGGGAGAAGGGCATCATATTGAACAACGGGGTGAGGGGACGCAGGG	987	1086	1136	1084	-1	CACQ02007817	CH063_14574	987	1607	None	3951	536	22821	No_constitutive_exon_found_in_species
TCTCTCTGTGTGTGTGTGTGTGTGAAATCTAGATGCTGATCTTGGGGAAGAA	809	1157	759	811	1	CACQ02007858	CH063_14603	139	1323	None	3951	536	22821	No_constitutive_exon_found_in_species
TTGGAAAACCTGTAGAGAATTGGGTCGTACTGATGGAAGGGAAATTCAAGCT	872	1181	1231	1179	-1	CACQ02007890	CH063_14628	4	1557	None	3951	536	22821	No_constitutive_exon_found_in_species
TAGGTTCTCTGTGCTGGGAATGACGGACAGACAGACTAACGCATGGGCAGGT	1659	1777	1827	1775	-1	CACQ02007966	CH063_14680	154	1921	None	3951	536	22821	No_constitutive_exon_found_in_species
AGACTACCTTTAAGGGTTGAAAGTCGGTGCTAATATCTCGGGAAAACCAGTC	1424	1596	1646	1594	-1	CACQ02007966	CH063_14680	154	1921	None	3951	536	22821	No_constitutive_exon_found_in_species
TTTTCACAAAGGGAAGTACAGTGACTGACAAACACACAGGCTATGGGAAGGG	490	659	709	657	-1	CACQ02008025	CH063_14722	30	761	None	3951	536	22821	No_constitutive_exon_found_in_species
CGGGCCGTCCGCTGCTCCTGCGAGAGCATCATGAGCAAACGGGGGGGCAGGT	656	865	606	658	1	CACQ02008067	CH063_14761	46	971	None	3951	536	22821	No_constitutive_exon_found_in_species
CCTTGTCGTCTCTCCAATGTCCTTTTGCTGACGGCCGCTGGGAATCGTAGCG	1247	1362	1412	1360	-1	CACQ02008108	CH063_14794	1247	1939	None	3951	536	22821	No_constitutive_exon_found_in_species
TTTTGGGACGACCTCTGCGGTTCGACCTCGATCGCTGACGAGACGGGCAGCC	571	1026	521	573	1	CACQ02008136	CH063_14811	473	1026	None	3951	536	22821	No_constitutive_exon_found_in_species
TATTGGTTACTACTTCTCGGGCCAACATCAGAGGCTAATGGGGGCGGCAGTG	84	223	273	221	-1	CACQ02008216	CH063_14875	84	1036	None	3951	536	22821	No_constitutive_exon_found_in_species
AGATGCCTTGCTTGCATGAAGGGTGTAGTGTCGCTTACCGGGAATTACAGGC	1437	1589	1387	1439	1	CACQ02008225	CH063_14882	1195	1835	None	3951	536	22821	No_constitutive_exon_found_in_species
TCGTCCGTCGTGTCACATGTGTGTTGGACCCGCTCTCATCGCGGGGAAAGAA	1256	1449	1499	1447	-1	CACQ02008239	CH063_14890	99	1759	None	3951	536	22821	No_constitutive_exon_found_in_species
ACCTACCTCTACCTCGGCGACCAGTGGGACTCCAACTCGCTCTGGGAGAGTC	1511	1544	1461	1513	1	CACQ02008319	CH063_14945	545	1544	None	3951	536	22821	No_constitutive_exon_found_in_species
TGCCCTGGGCCATGCCCTTGATCCCCTCATTATATATAAGGGCAAGACAGTC	493	517	567	515	-1	CACQ02008350	CH063_14965	493	1169	None	3951	536	22821	No_constitutive_exon_found_in_species
TACGCTTCGGGCGCATCAAAACGTCAGGGTGCTGACCTCGACGGGTGTAGAC	1320	1465	1270	1322	1	CACQ02008427	CH063_15014	82	1621	None	3951	536	22821	No_constitutive_exon_found_in_species
CGGCGACGGCGACGACGGAAGTGACACCCCAAGTGCTCGGGGACGTCGAGCG	121	462	512	460	-1	CACQ02008474	CH063_15045	17	1980	None	3951	536	22821	No_constitutive_exon_found_in_species
ATCCGGATTGGCGCTGGGGAGAATGGCCGGCTAAGCAGGCGGGTGCGCAGAT	284	354	234	286	1	CACQ02008578	CH063_15112	160	1361	None	3951	536	22821	No_constitutive_exon_found_in_species
CGGAGGCACGGCAGACGGAATCCACGGGCGCTCGCTAACCGGGATGCTAGGC	1724	1906	1674	1726	1	CACQ02008709	CH063_15197	1458	1906	None	3951	536	22821	No_constitutive_exon_found_in_species
TTTCGGTATGCGAGGGCCAAAAGTCTTACTGGCAACGATGGGCGTAGGAGAC	416	718	768	716	-1	CACQ02008813	CH063_15268	197	1591	None	3951	536	22821	No_constitutive_exon_found_in_species
GTCATTCAAGAGGCAGATCCTCGGTCATACTAGTGCTCTGACGAGGGGAGAG	1003	1019	1069	1017	-1	CACQ02009080	CH063_15443	1003	1407	None	3951	536	22821	No_constitutive_exon_found_in_species
TTGTGTGTGGGATTTGTTTTGTGAGACGGATGCTGATGAGGTTGGGGCAGTC	1056	1156	1006	1058	1	CACQ02009161	CH063_15495	656	1731	None	3951	536	22821	No_constitutive_exon_found_in_species
CAAACTGCATCTTCATTCCCGTTGATGACGCCTGCCGGGGCAACGGCAAGGC	342	786	292	344	1	CACQ02009216	CH063_15531	96	786	None	3951	536	22821	No_constitutive_exon_found_in_species
GCCCTGGCGTAAAGTTCTGGCTCTTGATGGCTGATTGACAGGGCAGACAGAA	1193	1382	1143	1195	1	CACQ02009247	CH063_15552	971	1382	None	3951	536	22821	No_constitutive_exon_found_in_species
AGAGAGAGAGAGAATGGATTCACTAACGATTCCCACTTGAGGGGTGACAGTC	342	515	565	513	-1	CACQ02009294	CH063_15579	84	1125	None	3951	536	22821	No_constitutive_exon_found_in_species
TTCTCAAAAAAATCAAAAACAAATCAAGCGCTGACTGACGTTGGGAATAGCG	1315	1559	1265	1317	1	CACQ02009302	CH063_15586	410	1559	None	3951	536	22821	No_constitutive_exon_found_in_species
AATAAAACTTGGGCTGTCAATCCAAGCAGACATGTCTAACGGGAAAACAGAC	202	247	297	245	-1	CACQ02009358	CH063_15618	202	719	None	3951	536	22821	No_constitutive_exon_found_in_species
TGGAAACGAGCGTGTCTCGTCGTCGACTGACAACGGGGGAAAAAAAAAAGGC	730	1191	1241	1189	-1	CACQ02009380	CH063_15631	730	1513	None	3951	536	22821	No_constitutive_exon_found_in_species
ATGAGGAACGTGAGGACGATGATGGATGACTGACTGACGGGCCAAAACAGTG	1420	1530	1580	1528	-1	CACQ02009451	CH063_15668	1053	1580	None	3951	536	22821	No_constitutive_exon_found_in_species
AATCCCTCCCTTTCTGCTTTACCCCTTTTGGACTAACTCCGGGACAATAGCT	807	1020	757	809	1	CACQ02009571	CH063_15744	216	1020	None	3951	536	22821	No_constitutive_exon_found_in_species
CCCCGTCGGCCCGCGCGAGTCGAGTCGAGTTGCCGTTGACGGGTGCCAAGTC	675	805	625	677	1	CACQ02009597	CH063_15761	354	805	None	3951	536	22821	No_constitutive_exon_found_in_species
CACCTTCCATGATAACGTAAGTGACACCACTGCTTTTATCCCGGGTAGAGGC	869	894	944	892	-1	CACQ02010064	CH063_15999	172	936	None	3951	536	22821	No_constitutive_exon_found_in_species
CTCTAGAACGAACAGACGAGACACCATAGATCCTGACCCAAGGGCATCAGGT	550	676	726	674	-1	CACQ02010063	CH063_15998	83	1297	None	3951	536	22821	No_constitutive_exon_found_in_species
AGAGTGAGAGAGAGTAAAGTACGAGAAAAGCTAACCTGTGGGAAATGCAGCA	319	667	269	321	1	CACQ02010074	CH063_16001	117	667	None	3951	536	22821	No_constitutive_exon_found_in_species
CCGGGTGCCGACGGAGCCCACGGCGTGGCCAGCGCCGGCGGCGGGACCAGCC	730	800	680	732	1	CACQ02010097	CH063_16009	30	1348	None	3951	536	22821	No_constitutive_exon_found_in_species
TCACGGCTGATGCAGCTTCGACAAGTCTTTTTCTGACAACCAGGGTGTAGAT	915	969	1019	967	-1	CACQ02010144	CH063_16034	636	1264	None	3951	536	22821	No_constitutive_exon_found_in_species
CGATTAACACCCCGTTGCGCGCACAGCCAAGCTAACGCCGGGAAACCCAGGC	750	852	902	850	-1	CACQ02010144	CH063_16034	636	1264	None	3951	536	22821	No_constitutive_exon_found_in_species
GACGCGTAAGTCTTTCTGCCGTCTGAAGGTATCGTAGACAAGGGGCCCAGTA	150	159	209	157	-1	CACQ02010151	CH063_16037	150	998	None	3951	536	22821	No_constitutive_exon_found_in_species
TGAGGACGAAAGAGAAGAGAAGCCGACTTACTGCCGTCGGGGACGTCGAGGC	738	1008	688	740	1	CACQ02000198	CH063_16152	471	1008	None	3951	536	22821	No_constitutive_exon_found_in_species
