# Supplementary material for: Widespread Separation of the Polypyrimidine Tract From 3′ AG by G Tracts in Association With Alternative Exons in Metazoa and Plants
Source: Front Genet. 2019 Jan 14;9:741. doi: 10.3389/fgene.2018.00741 (PMC6339879; doi:10.3389/fgene.2018.00741)
Supplement: DATA FILE S1 — Sequences of REPAG 3′ SS from each species of fungi. [file Data_Sheet_1.zip › Supplementary data 1/Fungi_Release38_schizosaccharomyces_cryophilus.txt]

REPA_GGG_Sequence	Exon_Start	Exon_End	Pos_-50	Pos_+2	Strand	Chromosome	GeneID	Gene_Start	Gene_End	Gene_Name	Number_of_REPAs	Number_of_REPAs_has_GGG	Number_of_Intron(Intra_genic_Region)	Upstream_Constitutive_Exon
CTAATGACGAAGGTTTAAATTATACCGTATGTAAAAAATTTGGGGAAAAGAC	194019	194505	194555	194503	-1	supercont4.1	SPOG_03667	194019	195042	None	1069	24	5642	No_or_no_constitutive_exon
ATTTCAATTAAAGGTGCGAATTTTTCCGTAGCCTCACTAACAATGGGTAGTT	1393372	1393450	1393500	1393448	-1	supercont4.1	SPOG_03090	1392418	1393595	None	1069	24	5642	No_or_no_constitutive_exon
TTTGAAGTCTTCTCCTTTCTTCTAAGATAAGTGCTAACGTGGGTGGACAGGT	1458497	1459222	1458447	1458499	1	supercont4.1	SPOG_03059	1458055	1459222	None	1069	24	5642	No_or_no_constitutive_exon
TTACTCACCGAGGCGAAATGAATCCCATTTTAATTCCACCGGGGATGTAGAG	2007470	2009578	2009628	2009576	-1	supercont4.1	SPOG_02823	2007470	2010081	None	1069	24	5642	No_or_no_constitutive_exon
AAATGAAGTTCCCATCGGTTGGAGCCTCTAAAAAAAATTGGGAAATTTAGAT	98130	98210	98080	98132	1	supercont4.2	SPOG_04984	97925	98210	None	1069	24	5642	No_or_no_constitutive_exon
CGCAAAGCCCAGCATGTCTAGAGATAAACTTACTAACCTTAGGGAAAAAGGT	992255	992275	992325	992273	-1	supercont4.2	SPOG_01990	991183	995019	None	1069	24	5642	No_or_no_constitutive_exon
GCAAACGGTATGAAAGGAAGTGGAAAGAAATGAAGTAACTAATAGGGAAGAT	1563892	1564000	1564050	1563998	-1	supercont4.2	SPOG_04649	1563157	1564106	None	1069	24	5642	No_or_no_constitutive_exon
GAACGTATGATTACTATTTTGTTTTTATTACCTTACTAACAAATGGGTAGTG	115902	117319	117369	117317	-1	supercont4.3	SPOG_00054	115902	118327	None	1069	24	5642	No_or_no_constitutive_exon
CGGTAAGTTTTATTATAAATGGAATCCATTACTAATGATTACGGGTATAGAT	277723	278604	278654	278602	-1	supercont4.3	SPOG_00127	277723	279355	None	1069	24	5642	No_or_no_constitutive_exon
TCTTTTTTATCGCTTTGTCGTGATAACAAGGAAGCTAACAGTTGGGGTAGAA	1068456	1068936	1068406	1068458	1	supercont4.3	SPOG_00488	1068045	1068936	None	1069	24	5642	No_or_no_constitutive_exon
CCGTATGTTTTTATAAAGTGACTGAAGGTAATTAATGTTGGGGTATATAGGG	125429	125557	125607	125555	-1	supercont4.4	SPOG_02266	123566	125687	None	1069	24	5642	No_or_no_constitutive_exon
ATGTCTTTTATGAATGATCTCAGAAGGGTTTATTAACACTGGGCCAAAAGCT	506594	506659	506544	506596	1	supercont4.4	SPOG_02443	506447	507359	None	1069	24	5642	No_or_no_constitutive_exon
CTCCACTGAATTTTTTTACATTGCTAACAACTCCCTTTTTTGGGATATAGTG	786074	789442	786024	786076	1	supercont4.4	SPOG_02560	785695	789442	None	1069	24	5642	No_or_no_constitutive_exon
ATAACCTTGACAAGAAGTAATACTAATAGAGTACCCGAATGGGGATTTAGTA	823367	824207	824257	824205	-1	supercont4.4	SPOG_02575	823367	824462	None	1069	24	5642	No_or_no_constitutive_exon
ATAGTGATTCTTTACAATGCTATGAAGAATTGAAACTAACAAGGGCTCAGAA	123391	123882	123932	123880	-1	supercont4.5	SPOG_00835	123391	124264	None	1069	24	5642	No_or_no_constitutive_exon
AGAGTGCAATTAAATTCTGTGAAGAGTAAAAAACTAATAAGGGAACGAAGTT	998551	998873	998923	998871	-1	supercont4.5	SPOG_04891	997869	999737	None	1069	24	5642	No_or_no_constitutive_exon
GGGTAAGAAAAGACGAATGGAAGAAAGAACATACAACTAATGAAGGGTAGAT	393927	394009	394059	394007	-1	supercont4.6	SPOG_01049	392897	394270	None	1069	24	5642	No_or_no_constitutive_exon
TCTGACTTTCTCAATCTTTGGGTTTCTTTATCAAAGCTAACACGGGACAGTT	934419	937197	937247	937195	-1	supercont4.6	SPOG_01286	934419	938106	None	1069	24	5642	No_or_no_constitutive_exon
GCAACAGTATGAGGGCAATATATATATATATGATGCTAACAAGGGACAAGAA	977961	978044	978094	978042	-1	supercont4.6	SPOG_01300	976005	978155	None	1069	24	5642	No_or_no_constitutive_exon
GTAAGCTTTTTGTTTTATTTTTGAGACGATACTAATTTCTCGTGGGATAGAT	353534	354023	354073	354021	-1	supercont4.7	SPOG_03352	352620	354943	None	1069	24	5642	No_or_no_constitutive_exon
ACTGTATGTTAAATGCTGATTTCATTCTTTTATTGACGGGGGAATTGCAGTG	726326	726482	726532	726480	-1	supercont4.7	SPOG_03515	726025	726588	None	1069	24	5642	No_or_no_constitutive_exon
ACTCGTCCAAAATTATTGCTTTTAAGCTCTGTTTGCTAACATTGGGGTAGAT	48830	49784	48780	48832	1	supercont4.8	SPOG_01343	48228	49784	None	1069	24	5642	No_or_no_constitutive_exon
TGAAGTAAGTCTAAGTCTTTTTTGATAAATTTTGATTAACAGGGATTAAGAC	199954	200285	200335	200283	-1	supercont4.9	SPOG_04383	198831	201255	None	1069	24	5642	No_or_no_constitutive_exon
TGGTTTCTTCAGGATCATATCTTAGCAAAATGGGTGCTAACGGGTAACAGGG	480486	481292	480436	480488	1	supercont4.9	SPOG_04243	480182	481292	None	1069	24	5642	No_or_no_constitutive_exon
