# Supplementary material for: Widespread Separation of the Polypyrimidine Tract From 3′ AG by G Tracts in Association With Alternative Exons in Metazoa and Plants
Source: Front Genet. 2019 Jan 14;9:741. doi: 10.3389/fgene.2018.00741 (PMC6339879; doi:10.3389/fgene.2018.00741)
Supplement: DATA FILE S1 — Sequences of REPAG 3′ SS from each species of fungi. [file Data_Sheet_1.zip › Supplementary data 1/Fungi_Release38_trichophyton_rubrum_d6.txt]

REPA_GGG_Sequence	Exon_Start	Exon_End	Pos_-50	Pos_+2	Strand	Chromosome	GeneID	Gene_Start	Gene_End	Gene_Name	Number_of_REPAs	Number_of_REPAs_has_GGG	Number_of_Intron(Intra_genic_Region)	Upstream_Constitutive_Exon
GCACAATGATGAAGTCCAATGGGTACTGATATCTGGTTATGGGGATTTAGCA	38112	38403	38453	38401	-1	cont1.262	H112_05558	37655	38634	None	2673	387	15378	No_or_no_constitutive_exon
TGGCATCGGTAAGAAAGAAGAAAAGTACTAACATGATGGGAAACAATCAGGT	61611	64573	61561	61613	1	cont1.262	H112_05567	60513	64573	None	2673	387	15378	Yes
CGTAAGTGTAGCAAATATCTGAAGGGTATTCATAGTGCTGACGGGTACAGTC	72973	73129	72923	72975	1	cont1.262	H112_05574	71559	73930	None	2673	387	15378	No_or_no_constitutive_exon
ACACTAAGTGATGAACAACACTGGCTAATCAGTACGTGGCGGGATGATAGCT	151632	151682	151732	151680	-1	cont1.262	H112_05609	148340	152125	None	2673	387	15378	No_or_no_constitutive_exon
CTGTCATAAGATAGCAGTTAAGTCATCAACGTGCTGACGGAGGGATATAGAT	157319	157357	157407	157355	-1	cont1.262	H112_05613	157319	158508	None	2673	387	15378	No_or_no_constitutive_exon
TGATGGCGTTGACTACGAAGAAATAAAAAAGCTAATGGATAGGGTGGTAGAC	292537	293132	292487	292539	1	cont1.262	H112_05673	292121	293132	None	2673	387	15378	No_or_no_constitutive_exon
CCGCTTGTGCTGACGGTTAAATATATGCATGTATATTGACGGGTATGCAGAC	374798	375348	374748	374800	1	cont1.262	H112_05703	374484	375348	None	2673	387	15378	No_or_no_constitutive_exon
CTTGTCGCTGATGCTGTACAGATCTTGAGCTGGACTGACGGGTTAGGTAGAT	404193	404314	404143	404195	1	cont1.262	H112_05719	404063	405475	None	2673	387	15378	No_or_no_constitutive_exon
TCTACTAGTTACCGCTTTTTTTAGCGAGTGCTAACTTTTGGGGGTATCAGGA	443403	443691	443741	443689	-1	cont1.262	H112_05734	442630	444864	None	2673	387	15378	No_or_no_constitutive_exon
ACAAAGAGTGAACATATGGGCTGGCGCTGACTGACTGACTGGATGGGTAGTG	494969	495063	494919	494971	1	cont1.262	H112_05758	494672	495576	None	2673	387	15378	No_or_no_constitutive_exon
AAAGGCGTGTGTGCTGCATGGCACAGCCTTGGATTCAATCGGGTGTACAGAG	601644	601762	601812	601760	-1	cont1.262	H112_05801	601583	601953	None	2673	387	15378	No_or_no_constitutive_exon
TACACTGTTTGTTACCTTTACGTTTAACTATATGCTAAGAGGGAGAACAGCC	46696	47288	47338	47286	-1	cont1.275	H112_06186	43958	48360	None	2673	387	15378	No_or_no_constitutive_exon
GACTCGGAAAAAAAATGACTGAATTCCTGCTAACTCGAGGGAAGAAATAGAG	78669	80387	80437	80385	-1	cont1.275	H112_06196	77565	80684	None	2673	387	15378	No_or_no_constitutive_exon
CTCTGTCTGCTTGGGATGAACCAGTGAGCTGATTTAACCTTGGGGCATAGTA	151158	151266	151108	151160	1	cont1.275	H112_06226	150909	151551	None	2673	387	15378	No_or_no_constitutive_exon
CATTCGCTATTCCGAATAACACTATACATAACTAACTCTCTGGGTGGTAGTT	154526	154639	154476	154528	1	cont1.275	H112_06229	153380	155462	None	2673	387	15378	No_or_no_constitutive_exon
TCAATTGAATATCCTCTTCCTTCACAACAAGTTTTTAATATGGGAAATAGGT	194742	195282	195332	195280	-1	cont1.275	H112_06244	193642	196862	None	2673	387	15378	No_or_no_constitutive_exon
ACCGCCGCCAGTCCAGAGAGTCAGCTAACACGTACCACAATGGGATGTAGAT	224631	224740	224790	224738	-1	cont1.275	H112_06257	224181	226169	None	2673	387	15378	No_or_no_constitutive_exon
CTTACTCTAATCAATTGCAAACTATGACACTAATGGCGAATGGGATATAGAC	242522	242536	242586	242534	-1	cont1.275	H112_06264	241204	242964	None	2673	387	15378	No_or_no_constitutive_exon
GCTGCTCGTTTGCTTGTTTGTGTCTGTCCAGCTGCTCACGACGGGTACAGGA	293376	294952	295002	294950	-1	cont1.275	H112_06285	293376	295344	None	2673	387	15378	No_or_no_constitutive_exon
TCTATCTATCAGCTTTGGAAGGCCTTGTGTATTAACCGGTGGGATGATAGGG	335370	335718	335320	335372	1	cont1.275	H112_06304	334527	335718	None	2673	387	15378	No_or_no_constitutive_exon
GAGAGAATCGTGTGAGACGAAGCTGACCTGGTTATTATTTAGGGGAAAAGAA	378693	378893	378943	378891	-1	cont1.275	H112_06324	378693	379193	None	2673	387	15378	No_or_no_constitutive_exon
ACCTTCTTATACCGTTGTCCAGGAGACAGCAAATGCTAACGGGCTGATAGGT	430029	430068	429979	430031	1	cont1.275	H112_06343	428484	430068	None	2673	387	15378	No_or_no_constitutive_exon
GTTTCCTGCTTGAAAGGAGGGACATTCAAGGGATGCTGACTGGGGGGTAGAA	514869	516113	514819	514871	1	cont1.275	H112_06375	514341	516113	None	2673	387	15378	No_or_no_constitutive_exon
CTGCACCGCAGATCCTCAAGATGTCGTTATAACTGACGGGATTGAAACAGAC	68184	68283	68134	68186	1	cont1.315	H112_07699	67921	70294	None	2673	387	15378	No_or_no_constitutive_exon
GCTTTTATTTGTTTTATCTTCGAGCCGACATGCTGACGGGATAATAATAGGA	75953	76032	76082	76030	-1	cont1.315	H112_07702	75260	76233	None	2673	387	15378	No_or_no_constitutive_exon
ATCAAATGTTCTCTCACATAGTATATAGTCTAACAAACGGGAAATGGTAGAA	120732	122188	122238	122186	-1	cont1.315	H112_07723	120732	122398	None	2673	387	15378	No_or_no_constitutive_exon
AAACGCCGAGTTAAGAGAAGGTCCATACTGACGAAGCTGTGGGAATACAGAG	187684	187948	187998	187946	-1	cont1.315	H112_07750	185638	188263	None	2673	387	15378	No_or_no_constitutive_exon
TATATGGCAAATCTTATGGCATTGAGATGGCTGACATGACGGGTTTAAAGGC	292333	293973	292283	292335	1	cont1.315	H112_07795	291521	293973	None	2673	387	15378	Yes
CGACCACACCCAGCACTCGGACTGGACCTCACACTCCACTGGGACCGCAGCG	297902	298506	297852	297904	1	cont1.315	H112_07797	297640	298506	None	2673	387	15378	No_or_no_constitutive_exon
ATCCGTTGTTCTCTTGATTGCGTCGATAATTGACATATCTGGGGCCATAGGT	335920	337038	337088	337036	-1	cont1.315	H112_07810	335920	337862	None	2673	387	15378	No_or_no_constitutive_exon
CCCTATTGGAGTCATTCAAAAGCCAGCAGTTAACTGACGGGATGTAATAGTC	16259	16323	16373	16321	-1	cont1.298	H112_07134	14955	17430	None	2673	387	15378	No_or_no_constitutive_exon
GTTCCATTGGCCCATACACCTAAGAAACCTCTCGCTGACCATGGGCACAGGA	52479	53317	53367	53315	-1	cont1.298	H112_07151	52479	53450	None	2673	387	15378	No_or_no_constitutive_exon
TACAGCCTGGTGTTTACTGCGTCGAACATCTTACTGACTGGGACGACCAGAC	55040	55110	54990	55042	1	cont1.298	H112_07153	54957	58227	None	2673	387	15378	No_or_no_constitutive_exon
CAAAGTATGCTTGATCATCCCATCTCCACTACTCTAGCTAACGGGCATAGTA	58990	59484	58940	58992	1	cont1.298	H112_07154	58249	60416	None	2673	387	15378	No_or_no_constitutive_exon
CTCACCAAACGCATATACTTTGTGTGTGCTCGTACTGATTAGAGGGGTAGTT	78737	79259	78687	78739	1	cont1.298	H112_07164	77731	79635	None	2673	387	15378	No_or_no_constitutive_exon
ACGTGTGGAAGTTAATGAGTACGCTAATATTCTATAATATGTATGGGCAGGG	107742	107886	107692	107744	1	cont1.298	H112_07174	107028	109079	None	2673	387	15378	No_or_no_constitutive_exon
ACGACCGTGGACGGGATGTTTGATAGCTGACCGCAACCGCCGGGGACCAGGC	187297	187346	187247	187299	1	cont1.298	H112_07202	186805	189535	None	2673	387	15378	No_or_no_constitutive_exon
TTGCCCTTGTTCTTTGTACTCGTATAGCGCCGGTGCTAAGGAGGGTTCAGGT	353297	353369	353419	353367	-1	cont1.298	H112_07267	353297	354159	None	2673	387	15378	No_or_no_constitutive_exon
TTGTTGACCTGCCGTGCTGCTAATCGGTAGCTAATGTGGGATGAAACTAGCT	126881	127046	127096	127044	-1	cont1.97	H112_01525	126438	127775	None	2673	387	15378	No_or_no_constitutive_exon
CTCGAATCCTAACGTGACTCAACCGAAGTATCTTGTTAACTATGGGACAGTG	135694	135807	135857	135805	-1	cont1.97	H112_01530	134052	136486	None	2673	387	15378	No_or_no_constitutive_exon
GTTTTGCTATATATCCGGTACAGGGTCGGATATTAAGTGTGGGCGTATAGGT	274344	274443	274493	274441	-1	cont1.97	H112_01579	274104	275092	None	2673	387	15378	No_or_no_constitutive_exon
CCCAAGAACATGATGTGATGGCAGAAACCAACTTAATTTGGGAAAAATAGAA	59363	59427	59477	59425	-1	cont1.166	H112_02907	59363	60119	None	2673	387	15378	No_or_no_constitutive_exon
CTTGGACACCCGCGGAACTAGCAACGAAAGTAACTAATGCGGGAAACCAGCA	111059	111628	111009	111061	1	cont1.166	H112_02929	110972	111628	None	2673	387	15378	No_or_no_constitutive_exon
GGGTTCTCTCCTGTTTTTTTTTTTTTTTTTCCCGCTAACTGTGAGGGTAGTC	132611	132815	132865	132813	-1	cont1.166	H112_02940	132611	133962	None	2673	387	15378	No_or_no_constitutive_exon
CTTTGCAAAGTAGAGTTCACGTTCGACTGACCCCTGGGGGGAATTAATAGAA	185201	185850	185151	185203	1	cont1.166	H112_02956	184798	186563	None	2673	387	15378	Yes
CTGATTTCCCCCGTTGTTGATAAGACATTGTACTAACTCTACGGGCATAGAT	41402	41870	41920	41868	-1	cont1.202	H112_03770	41402	42689	None	2673	387	15378	No_or_no_constitutive_exon
GTACCAATAGATGGTATATCTTGCAAAGACAGGTCTAACTTCAGGGCAAGAT	85048	85474	85524	85472	-1	cont1.202	H112_03791	83941	85918	None	2673	387	15378	No_or_no_constitutive_exon
CCCATATATGAAAATGTACCATTCAAAGCTATGTACTAACTTGGGAATAGAA	326996	328826	328876	328824	-1	cont1.202	H112_03899	326996	329214	None	2673	387	15378	No_or_no_constitutive_exon
CATTGCATAGATACCCAGCCTATATGACGAAGCTGACGGGATAACAACAGCC	33006	33432	33482	33430	-1	cont1.228	H112_04517	32750	34056	None	2673	387	15378	No_or_no_constitutive_exon
ACCATTTCCCGAGTAACTCAAAAGATGAATGCTAAACAATTGGGTGGTAGGA	38689	39571	38639	38691	1	cont1.228	H112_04519	38193	39571	None	2673	387	15378	No_or_no_constitutive_exon
CTTCTGGGACCGGCAGAGGCTGATATATATATGTGGCATTGGGTCAACAGTA	140652	141030	141080	141028	-1	cont1.228	H112_04560	140026	141624	None	2673	387	15378	No_or_no_constitutive_exon
GTTGACAAGATGGAAGATGCCTGGACAATATTAGCTAACAAGGGGATTAGGG	186272	186408	186458	186406	-1	cont1.228	H112_04576	185998	188302	None	2673	387	15378	No_or_no_constitutive_exon
TGAGCGCAAGTTCAGACGAGATGCTGATATCTTGTTTCTTCGGGAGACAGAT	231711	231807	231857	231805	-1	cont1.228	H112_04596	231296	231994	None	2673	387	15378	No_or_no_constitutive_exon
CCCTTAACTTTACATAATAACCGTGCTAACACATGTTTGAACGGGTATAGGT	291292	291416	291466	291414	-1	cont1.228	H112_04630	291292	293611	None	2673	387	15378	No_or_no_constitutive_exon
GTGATAACAGGAGAAGAGGGAAGAATGCTAATTTGGTGCTGGGGGTACAGAT	298990	299102	299152	299100	-1	cont1.228	H112_04632	297813	299490	None	2673	387	15378	No_or_no_constitutive_exon
TGTCACAAGCAAGTCCAGAAAGAGGAATGGCTAACAGGGGAACAAAAAAGGC	298550	298643	298693	298641	-1	cont1.228	H112_04632	297813	299490	None	2673	387	15378	No_or_no_constitutive_exon
TATACCTATCCCTTTTATTTCAAATGCGATCCCGCTAACTGGGCAACTAGAG	298074	298181	298231	298179	-1	cont1.228	H112_04632	297813	299490	None	2673	387	15378	No_or_no_constitutive_exon
ATGGTAAATACCCCTGGCTTTGTATAGCTCACCTGCTAACGGGACGATAGCG	66136	66193	66243	66191	-1	cont1.246	H112_05193	65473	67511	None	2673	387	15378	No_or_no_constitutive_exon
CTTTGGAGTACCTGATCGAATGCTAGGGCTAACTCGCAATTGGGAAACAGGG	68322	68436	68272	68324	1	cont1.246	H112_05194	67975	68888	None	2673	387	15378	No_or_no_constitutive_exon
TTGTGGGCTATAAAAGGGAAACATACGTCTAATATTGACCGGGCCTGAAGGC	87431	87626	87381	87433	1	cont1.246	H112_05204	87201	87626	None	2673	387	15378	No_or_no_constitutive_exon
TCAATCACAATCTGCTTGTCTCATGGCATTGCTAACTGATATGGGTGTAGGC	121155	121289	121105	121157	1	cont1.246	H112_05218	120824	121289	None	2673	387	15378	No_or_no_constitutive_exon
CTACGCGGATGCGACCTGTTTCAGCCAGGCTCTTCTAATGCGGGATATAGAT	133459	133529	133579	133527	-1	cont1.246	H112_05223	133071	133751	None	2673	387	15378	No_or_no_constitutive_exon
GAGCGGCGGAGAGACACAAGACAGACAGGGGGACTGACGGGCGAATATAGGG	141534	141776	141826	141774	-1	cont1.246	H112_05225	138801	142338	None	2673	387	15378	No_or_no_constitutive_exon
TTCGGAAATTTCATTTATGCGATAAGTCATATATACTCACAGGGAGACAGGT	143827	144044	143777	143829	1	cont1.246	H112_05226	143439	145218	None	2673	387	15378	No_or_no_constitutive_exon
ACGATAGATCGATTAGCAGGCCATTTGGGTACTGATGTTTGCGAGGGTAGCA	213667	213795	213845	213793	-1	cont1.246	H112_05256	213128	214392	None	2673	387	15378	No_or_no_constitutive_exon
ACACACTATGGTGATTGTATTGTTCAACCGGGGTACTGACAGGGGAATAGGC	296739	297845	297895	297843	-1	cont1.246	H112_05290	296038	298375	None	2673	387	15378	No_or_no_constitutive_exon
GAACCCGGAATTTCTCTAGAACGATACTCATATTACTTTTCGGGATGTAGAA	35004	35367	35417	35365	-1	cont1.90	H112_01160	33807	36110	None	2673	387	15378	No_or_no_constitutive_exon
CCCAATGAACGGCCATCTTTTCAATCTCCCGATTCTAATTGCTGGGATAGAG	107928	108258	107878	107930	1	cont1.90	H112_01192	107563	108258	None	2673	387	15378	No_or_no_constitutive_exon
GGATGCATTAGCGTTGATTAAGGACTGAATCTAACACTTTGGGAAACCAGGT	120306	121867	121917	121865	-1	cont1.90	H112_01199	120306	122402	None	2673	387	15378	No_or_no_constitutive_exon
TGTATACTCCCTTTGTGTATTTTTCTTGCTTAAACTGACGGGGATATCAGAT	180896	180961	180846	180898	1	cont1.90	H112_01221	180689	182176	None	2673	387	15378	No_or_no_constitutive_exon
TCAGTCCCTTACTACTTCAGCGAATAGTCGCCAACTAATGGGATAATCAGAC	183597	184108	184158	184106	-1	cont1.90	H112_01223	183597	185782	None	2673	387	15378	No_or_no_constitutive_exon
ATGTTCTTACAACGAAGCCATGCATAAATAAACTAACAGCTCAGGGATAGAC	189800	190949	189750	189802	1	cont1.90	H112_01224	189016	191590	None	2673	387	15378	No_or_no_constitutive_exon
TGTATGTCTGCTGTTCCATCTGCTTCATCTGCTGACAGGGGCCGAGGCAGAT	291020	291083	291133	291081	-1	cont1.90	H112_01261	289537	291364	None	2673	387	15378	No_or_no_constitutive_exon
TGCGCCGAAGAAAAAGAGGCGTTGTGGTAATGGTTCTGACGGGCGCGCAGCG	139605	139813	139863	139811	-1	cont1.225	H112_04436	139083	139915	None	2673	387	15378	No_or_no_constitutive_exon
CATAACTAGTTGAACTAACGACGCTCTCCATGAGAGGGGGGAGGATACAGTG	140865	140944	140815	140867	1	cont1.225	H112_04437	140661	143284	None	2673	387	15378	No_or_no_constitutive_exon
AGTGTCCGCATTGTTCATATAGGAGGAGGACTTGACTGACAAAGGGGTAGAT	7023	8740	8790	8738	-1	cont1.347	H112_08780	7023	8956	None	2673	387	15378	No_or_no_constitutive_exon
CAAGGACGAACACAGCGTTATCAACGTGCTTGTTAACGGGGAAGTCGCAGTT	54664	54737	54614	54666	1	cont1.347	H112_08801	54567	55085	None	2673	387	15378	No_or_no_constitutive_exon
CCGTCTACAATGGTTTTTAAATGAAGTTTTGCTGATATTAGGGGCAACAGTT	90006	90154	89956	90008	1	cont1.347	H112_08811	89454	91011	None	2673	387	15378	No_or_no_constitutive_exon
GAAAAGTTGTACTATTGAGATAAGAAATGTCTAACATGCTAGCGGGGCAGCT	107524	107550	107600	107548	-1	cont1.347	H112_08818	105790	107701	None	2673	387	15378	No_or_no_constitutive_exon
GTTTGGTACTCTGGGACAATTAATGAGTAGAAAACTAAAGTCGGGGATAGGA	106955	107049	107099	107047	-1	cont1.347	H112_08818	105790	107701	None	2673	387	15378	No_or_no_constitutive_exon
ATATTTTTTTAAAAAAAAAAAAAAAATTGTGATGACTGACTGGGCGACAGGC	161113	161438	161063	161115	1	cont1.347	H112_08841	160951	164515	None	2673	387	15378	No_or_no_constitutive_exon
GGCGAGAGTTAATGCAGCAGGGTTCAGGGATGCGTGGTCAAGGGTGGTAGGA	170360	170485	170535	170483	-1	cont1.347	H112_08844	170360	171239	None	2673	387	15378	No_or_no_constitutive_exon
ACGCGAGGGGCATCGCATATACTGATTCGTCCTTTGGGAGGGCCGAGCAGGC	137206	137778	137828	137776	-1	cont1.114	H112_01884	137067	138109	None	2673	387	15378	No_or_no_constitutive_exon
GAATCATCTTCTTCATTTGCAAGATACTCTTGGCTAACCGGGAAATGTAGAC	146736	148172	148222	148170	-1	cont1.114	H112_01887	146736	148745	None	2673	387	15378	No_or_no_constitutive_exon
CTCTTTTCGTGCTGTTGTTTAACTCTCCCGATACTAATGTGGGCGCATAGCT	159649	159835	159599	159651	1	cont1.114	H112_01893	158717	159835	None	2673	387	15378	No_or_no_constitutive_exon
ATACGCTGAGATGCATCGCATATCAAGTTAAATTAATGCTTACAGGGGAGTA	172050	173084	173134	173082	-1	cont1.114	H112_01899	170687	175301	None	2673	387	15378	No_or_no_constitutive_exon
TGGTTTCTACGCCAGCCACATCTGTGAATGAGTGCTAACCGCTGGGGCAGAC	264532	265187	264482	264534	1	cont1.114	H112_01934	263898	266038	None	2673	387	15378	No_or_no_constitutive_exon
AGTACAACTCGTCTTCCGTGAATTAGAGCCACCGGCTGACTACGGGATAGTA	288812	289383	288762	288814	1	cont1.114	H112_01944	288392	289383	None	2673	387	15378	No_or_no_constitutive_exon
TTTGTTGTCAAATGGGAATACCCGTATACTGAGCATTTCTTGGGACATAGAT	3971	4895	3921	3973	1	cont1.285	H112_06595	3246	4895	None	2673	387	15378	Yes
CTATTCGATTCCGATATAGGCAGATAGGATATATAACTAAAGGGCACTAGGT	138723	138903	138673	138725	1	cont1.285	H112_06651	138541	140210	None	2673	387	15378	No_or_no_constitutive_exon
TTAAAAACCATGACGTTTTGTGCTAGATAACTAATGTGTTAATTGGGTAGTG	151937	152191	152241	152189	-1	cont1.285	H112_06661	151937	152694	None	2673	387	15378	No_or_no_constitutive_exon
GCCCCCTCCCTCTCTGCTGTTCATGATATGGTTCTAACGAAAGGGGACAGAT	159368	159665	159715	159663	-1	cont1.285	H112_06663	157773	159824	None	2673	387	15378	No_or_no_constitutive_exon
AGAGAAAGAAAAAAAAAAAAAAGGGAGAGAAAACTAACGGGTTGATAAAGGT	203851	203911	203961	203909	-1	cont1.285	H112_06684	203309	204103	None	2673	387	15378	No_or_no_constitutive_exon
TTTCGTCACTGTTGATAATATGGGTACTTACAAAATAATTGGCGGGTTAGTG	86910	87170	87220	87168	-1	cont1.172	H112_03146	86910	90041	None	2673	387	15378	No_or_no_constitutive_exon
TGCGCTTGTTCAGTTTCCGGTAATATACTGCCCTACTAACGCTGGGATAGAA	108101	108259	108051	108103	1	cont1.63	H112_00353	107305	108259	None	2673	387	15378	No_or_no_constitutive_exon
CCTTTTTTTATTTTATTTGTTTTAAAAAATAAAGTTAACCAGAAGGGCAGTA	109649	109825	109875	109823	-1	cont1.63	H112_00354	108605	111151	None	2673	387	15378	Yes
AACTACGTTACCTGGTCGGAACTTCCGAGCTGACATTTTCCGGGGGATAGAG	195520	197715	195470	195522	1	cont1.63	H112_00380	194763	197715	None	2673	387	15378	No_or_no_constitutive_exon
CACAATAACTAGTTATAGGTGGTTTTTAGTTTGATCTAACGAGGGAGTAGTA	263141	263472	263522	263470	-1	cont1.63	H112_00409	263141	263888	None	2673	387	15378	No_or_no_constitutive_exon
ACTCCTGATTCATCTGAATACTGTCTGATACCCGTGCTGACGGGTGATAGTC	142700	144451	142650	142702	1	cont1.346	H112_08722	142456	144451	None	2673	387	15378	No_or_no_constitutive_exon
GGCTTCTGAAGCCCAGTCTATCTGTGTTGATAACTAACGGGTGAGGACAGTT	167134	167284	167084	167136	1	cont1.346	H112_08731	166411	168601	None	2673	387	15378	No_or_no_constitutive_exon
TGCAAAATGTTGTACTAGCCGCTAACCGCACCTTTGCTGTGGGGGAATAGAT	202070	202774	202020	202072	1	cont1.346	H112_08744	201878	203430	None	2673	387	15378	No_or_no_constitutive_exon
TTTGCTACATATGACTAGTTATACTGACTGCATTTTCATCCGAGGGAAAGAG	55623	55913	55573	55625	1	cont1.68	H112_00523	52803	57284	None	2673	387	15378	No_or_no_constitutive_exon
ATACAACCAGCCGATCCGCGAAACGAGGTATTGCATAAACTTGGGGCAAGGG	96552	97049	97099	97047	-1	cont1.68	H112_00542	96187	98205	None	2673	387	15378	No_or_no_constitutive_exon
GTAATCTCAACTCTCCGAGGCTGGCCTAACCATGCTGAACACGGGTATAGGA	100695	100878	100645	100697	1	cont1.68	H112_00545	100406	100972	None	2673	387	15378	No_or_no_constitutive_exon
GTCTCCGTAGAGAGAGGTATATTTGTTAACTCGATGCTTGGGGCCGATAGAT	197309	197415	197259	197311	1	cont1.68	H112_00588	196333	197717	None	2673	387	15378	No_or_no_constitutive_exon
GTTTTTCAGGTCAGGTTGGCAGATTAGATGGCTGATGGATGGGGGAATAGGC	257426	259117	257376	257428	1	cont1.68	H112_00615	257313	259117	None	2673	387	15378	No_or_no_constitutive_exon
CTTAATGAGCAGTTGGACTCTTGGTTAACTTGCTTTCGGGATAAAAACAGTA	7508	7867	7458	7510	1	cont1.231	H112_04710	6051	8630	None	2673	387	15378	No_or_no_constitutive_exon
CTCCAAAGTTCATCCAGTTCAACTCCATGGAAGCTAATTGGGTTGAACAGTT	31871	31994	32044	31992	-1	cont1.231	H112_04724	30733	34972	None	2673	387	15378	No_or_no_constitutive_exon
CACTTTTATTCCGATTCATACTTCTTGGGGGACTTACTAACTGGGAACAGTG	162816	163424	163474	163422	-1	cont1.231	H112_04772	161419	164239	None	2673	387	15378	No_or_no_constitutive_exon
GCTGATAATCAATCTCCCTATACCCCTTGCCAGTCGCTGACACAGGGCAGGC	217239	217355	217189	217241	1	cont1.231	H112_04791	216920	218669	None	2673	387	15378	No_or_no_constitutive_exon
CTCCCCGCGGTACGGTGTTTTAAGAGCCAATGTGCTGATTTGAGGGCTAGAT	223260	223364	223414	223362	-1	cont1.231	H112_04794	222804	223685	None	2673	387	15378	No_or_no_constitutive_exon
TATTCAAGGAACACGACGGACGGTTGGTTGCTAACGGAGGGAAACTATAGTA	99923	100499	99873	99925	1	cont1.150	H112_02599	99285	100499	None	2673	387	15378	No_or_no_constitutive_exon
GTACTGGTATGAGGTTTCTTTTAATGATGTTTACTAACCTGGGTCAACAGGT	149791	149908	149741	149793	1	cont1.150	H112_02619	147704	150908	None	2673	387	15378	No_or_no_constitutive_exon
AATTCGGCCATCCAGCATCAGTGACTAACACACAATTCTTCATGGGATAGAC	224773	224834	224884	224832	-1	cont1.150	H112_02649	224657	225147	None	2673	387	15378	No_or_no_constitutive_exon
CCGCCGTTGAGCAGCCTGCAAGGCTAACTCGGTAGCTCGTGTATGGGTAGGG	6382	6546	6596	6544	-1	cont1.122	H112_02055	6382	6974	None	2673	387	15378	No_or_no_constitutive_exon
CACAGAGTTGGAATTGCTACTATTATGATGGCTAACTTTGGGTGGCATAGTT	27476	30633	27426	27478	1	cont1.122	H112_02063	27129	30633	None	2673	387	15378	No_or_no_constitutive_exon
CTCGGTATACCTTCAAAGAGGACGCTTGGAATGTTAACAAAGGGGCACAGGA	86830	87435	87485	87433	-1	cont1.122	H112_02084	86830	87971	None	2673	387	15378	No_or_no_constitutive_exon
ATACACCCTGGGAGTTTGTTGCAGGAAAAATACTAATTTCTGGGGTACAGAC	96193	97083	96143	96195	1	cont1.122	H112_02086	91379	97083	None	2673	387	15378	No_or_no_constitutive_exon
AATAATAATGGCCCCCGGGGAGACTGCAGACAGCTGATCTGGGCGGGTAGAA	162358	162837	162887	162835	-1	cont1.122	H112_02111	161327	163003	None	2673	387	15378	No_or_no_constitutive_exon
TTGCGCATATATGAATTCAATGCATTGCTAATGCTGGGTAAAAAATATAGAT	210374	210633	210683	210631	-1	cont1.122	H112_02130	208852	211180	None	2673	387	15378	No_or_no_constitutive_exon
ATTGGGAGTATAGCTCGGTACTGACATTCTCCTTCTTGTCAATGGGAAAGCC	217583	217638	217533	217585	1	cont1.122	H112_02134	217040	218869	None	2673	387	15378	No_or_no_constitutive_exon
TGGGGACTTCTTTTTCTACGTATCATGGCTCCTAACTACCATGGGAATAGGG	244098	244441	244491	244439	-1	cont1.122	H112_02148	243146	245234	None	2673	387	15378	No_or_no_constitutive_exon
ATCACCATACCTTGTTTCACAATGATGGTATAGGGAGCTGACCTGGGAAGAG	20317	20436	20267	20319	1	cont1.345	H112_08577	19541	21037	None	2673	387	15378	Yes
GCGGACGGGTATTGACAAGGCAACGCGTATTTATACTAATGGGAATTTAGAT	26977	27102	27152	27100	-1	cont1.345	H112_08580	26083	27705	None	2673	387	15378	No_or_no_constitutive_exon
GTGCCGGCTCTGAACGCGGTTGTAAAGGTTGACGGTGTGCTGGGTGCAAGGG	47322	48036	47272	47324	1	cont1.345	H112_08589	47042	48036	None	2673	387	15378	No_or_no_constitutive_exon
CGGGCATTTTGGACGGAAGACTGATTTGTATTTTCTTGTTGTGGGTATAGGT	157883	157958	157833	157885	1	cont1.345	H112_08629	157352	158233	None	2673	387	15378	No_or_no_constitutive_exon
AATCACCTACTTCCATTTAACTACCAAACTAACATTACCTTAGGGTAGAGAG	179786	180005	179736	179788	1	cont1.345	H112_08636	178181	180942	None	2673	387	15378	No_or_no_constitutive_exon
ATGAAAACTGTTTATGTTTAAATTGTATGATGCTAAGCTCCGGGACATAGCC	229874	232917	232967	232915	-1	cont1.345	H112_08657	229874	233281	None	2673	387	15378	No_or_no_constitutive_exon
GACACCCGCTGATCTTTGTATGACCGACATTTGTAACTGACGGGAAAAAGTC	21013	21441	20963	21015	1	cont1.61	H112_00208	19584	21441	None	2673	387	15378	No_or_no_constitutive_exon
TATGACAGGATGATAGCTGGACAAATTAATGTCTCTTGCGAATCAGGGAGGG	48763	48926	48713	48765	1	cont1.61	H112_00221	48293	49110	None	2673	387	15378	No_or_no_constitutive_exon
CAGAATGGCTGAGTAGTGAAACATCATTCCTCTAACTGTTGGGACGGTAGAA	89690	89847	89897	89845	-1	cont1.61	H112_00241	88789	90240	None	2673	387	15378	No_or_no_constitutive_exon
AATGCTCTAGACTTTGCGTGATGTTTCAAATAACTTACTGGGAAATCCAGAT	127340	127619	127669	127617	-1	cont1.61	H112_00260	127340	128039	None	2673	387	15378	No_or_no_constitutive_exon
CCATGGAGGGGCAGCCAGCCGTATACTCATCACTCACTGACTGAGGGCAGAT	132525	132645	132695	132643	-1	cont1.61	H112_00263	131745	132889	None	2673	387	15378	No_or_no_constitutive_exon
CTGAGCATGAGAAATGTCCCGGGGAACACGAAGATACTAACAGGGATTAGAA	211485	211652	211435	211487	1	cont1.61	H112_00294	210003	211660	None	2673	387	15378	No_or_no_constitutive_exon
CTCGTTCTGGATGTGGCCGCATGATCGCTGACCGTTCGTCTCGAGGGTAGCT	48847	48895	48797	48849	1	cont1.273	H112_06084	48698	50589	None	2673	387	15378	No_or_no_constitutive_exon
CCCTCATGATATATTTATTCAGGGCTAACAATGGTATATCGAACGGGCAGCG	49378	49452	49328	49380	1	cont1.273	H112_06084	48698	50589	None	2673	387	15378	No_or_no_constitutive_exon
GTGATCCTGTTCCCATTTCCGTCTTGACTCAACTGATGACGGGATTGCAGAT	192397	192687	192737	192685	-1	cont1.273	H112_06151	192186	192943	None	2673	387	15378	No_or_no_constitutive_exon
CCGACCTGTGCACCAAGGCAAGGAATTATCTTCTTCTGACGGGGAGACAGAT	207148	207312	207362	207310	-1	cont1.273	H112_06158	207148	207949	None	2673	387	15378	No_or_no_constitutive_exon
AATTGTTGATATCATTATCTGGTATATGAGCTAACTGCTTGGGCGTATAGAA	221112	221127	221062	221114	1	cont1.222	H112_04309	220909	222576	None	2673	387	15378	No_or_no_constitutive_exon
CCACCCTGTTAATTGAAAATGTCTAGTTAGCTAACTTGTTGGGCTTGAAGGA	20714	21524	20664	20716	1	cont1.88	H112_01032	20506	21524	None	2673	387	15378	No_or_no_constitutive_exon
TATTCGTCTTGTTATTGTGGCTAGTTATTCATTCTTGTGGGTAGCAACAGTG	89506	89619	89669	89617	-1	cont1.88	H112_01057	89308	90356	None	2673	387	15378	No_or_no_constitutive_exon
GTGCCGGTACTATTAAGACGACGTGATATATGCTGACTCGAGGGGACCAGGC	113012	113030	113080	113028	-1	cont1.88	H112_01065	111158	113200	None	2673	387	15378	No_or_no_constitutive_exon
CTCTATCGGTTGTAATATGAAATTATGTTGGCTTAAACTTGAGGGTATAGGG	117061	117160	117210	117158	-1	cont1.88	H112_01068	115779	118721	None	2673	387	15378	No_or_no_constitutive_exon
CCCATCTATTCAATAATGACTTTCTTCACTAACCAATAATAGGGTGGCAGCT	199158	199668	199108	199160	1	cont1.88	H112_01106	199021	199668	None	2673	387	15378	No_or_no_constitutive_exon
AACGTCTCGGGAGGTTATGGTTGAGAAAACTTTGCTTCTGATCGGGGCAGCG	168731	169092	168681	168733	1	cont1.289	H112_06861	168289	169092	None	2673	387	15378	No_or_no_constitutive_exon
TTCCCCCCCTTTTATTGAAGTTTAATGTCTAACAGCCAGGGGGTATATAGAT	216530	218310	216480	216532	1	cont1.289	H112_06881	211516	218310	None	2673	387	15378	No_or_no_constitutive_exon
GCTTATCATCTATCCATCCGTCAACAAGTGCTGACAGCGAGGGGTTGTAGAA	35005	35595	34955	35007	1	cont1.164	H112_02773	34824	35595	None	2673	387	15378	No_or_no_constitutive_exon
GTCAACTATACATGTTTGTGCAACGACCGAAAGCTAACCGGGTTGAACAGAC	68867	70286	68817	68869	1	cont1.164	H112_02789	68143	70286	None	2673	387	15378	No_or_no_constitutive_exon
TATCGTACCATATAACGCATTTAGAAATCTTCACTAACCCGGGAGCATAGAC	131710	132087	131660	131712	1	cont1.164	H112_02819	131241	132575	None	2673	387	15378	No_or_no_constitutive_exon
AGAAGCGCAGAAGCAGAAAATGGAATGATGCTGACAAGCTGGGTTGAAAGCA	74067	74146	74196	74144	-1	cont1.207	H112_04010	72449	74319	None	2673	387	15378	No_or_no_constitutive_exon
TTGGAAACCTGCGATATGCGTGGTGTGATGTGGTGATGCTGACGGGCCAGAC	85262	85346	85396	85344	-1	cont1.207	H112_04013	83941	85650	None	2673	387	15378	No_or_no_constitutive_exon
GAACGAAGAAGATGGAAGGAGATCAAAGGTTAACCTGGGTGAAATGATAGAT	103640	103805	103855	103803	-1	cont1.207	H112_04020	103443	104030	None	2673	387	15378	No_or_no_constitutive_exon
CTATTTTTGTTTTTTTCCCTCCTCTTGCTTAAGTAGCAGTAGGGAATTAGCA	150359	150451	150501	150449	-1	cont1.207	H112_04039	149695	150713	None	2673	387	15378	No_or_no_constitutive_exon
TCAGTTGAAGCTCACAAATAGATACCAGGTGAACTAACTAGGGTATGCAGAC	173879	173921	173971	173919	-1	cont1.207	H112_04049	173879	174247	None	2673	387	15378	No_or_no_constitutive_exon
TTTATTTCACTTACATGCTGCCGCAGAATTCTCACTCGATGGGTATATAGAT	49743	49785	49835	49783	-1	cont1.342	H112_08398	48138	50144	None	2673	387	15378	No_or_no_constitutive_exon
AATCGCTGGCTACCTTTCTTGTTGCGCGGCAATAGCTAATGGGTGGATAGAT	31327	31370	31277	31329	1	cont1.306	H112_07445	31048	32161	None	2673	387	15378	No_or_no_constitutive_exon
CACGACAACAAAGAAGGGCAAGAAGACTGACTCATTTTTGGGAGGAATAGGT	160145	160250	160300	160248	-1	cont1.306	H112_07499	160046	160500	None	2673	387	15378	No_or_no_constitutive_exon
ATGTTGGCTTAGTATTATTAGATTCAACCACTAATTACTAACGTGGGTAGGG	173261	173387	173211	173263	1	cont1.306	H112_07505	172815	173587	None	2673	387	15378	No_or_no_constitutive_exon
TCCTTTTCCTTCCCATTTTCCCTATGGTGGATGCTGACTTACCGGGATAGAA	47646	47917	47967	47915	-1	cont1.95	H112_01355	47646	48672	None	2673	387	15378	No_or_no_constitutive_exon
CGCTTCAAGAAGTAGATGTTTGAGTATGTTTTGCTGACTGGCTGGGGTAGAT	52763	53961	52713	52765	1	cont1.95	H112_01357	51784	53961	None	2673	387	15378	No_or_no_constitutive_exon
GCCCGAGCAGAGACGGTCACAAGGGGGCGGTATACTGACGGGTGATATAGAT	56823	58272	56773	56825	1	cont1.95	H112_01359	56619	58272	None	2673	387	15378	No_or_no_constitutive_exon
TTAGTAGTTCCGTGGCTTGCGCTTACCTGGAGACGGTCTTGGGAAATTAGCG	14126	15314	14076	14128	1	cont1.75	H112_00739	13420	16466	None	2673	387	15378	No_or_no_constitutive_exon
TCCGACATGCCGACGTTGTAACGATGAAATACTGACTGACGGGGGAACAGGT	19036	19159	18986	19038	1	cont1.75	H112_00741	17875	19753	None	2673	387	15378	No_or_no_constitutive_exon
CCCTCTATGGCTGAAAGAGTGAGATATTTACTGACCCGGCGGGCAAATAGAT	44952	45028	44902	44954	1	cont1.75	H112_00751	44300	47014	None	2673	387	15378	No_or_no_constitutive_exon
ACTGCTGCTGGAGAACCAAGACCAGACACCATTATTGACTGGGCATATAGAC	92804	92989	93039	92987	-1	cont1.75	H112_00768	86243	93713	None	2673	387	15378	No_or_no_constitutive_exon
ATGCTGCTCATCATTCTGTTAGGAAGAAACAAATGCTAACGGGATGCTAGAA	2652	2838	2888	2836	-1	cont1.271	H112_05980	2652	3034	None	2673	387	15378	No_or_no_constitutive_exon
ACATATCTGCTCAATGCGAATAAAACAGCTAGCTAACGTGAGGGTGATAGTA	52795	53911	52745	52797	1	cont1.271	H112_06000	52397	55100	None	2673	387	15378	No_or_no_constitutive_exon
CTGTGGCTCCTCGAGGCTGAAAATAAGCCCAACTTTCTAACAGGGAGCAGGG	56469	56545	56595	56543	-1	cont1.271	H112_06001	55298	57533	None	2673	387	15378	No_or_no_constitutive_exon
TTGAGTGGACCACAAGATCATAGACTGATGTTTTGACGGTGCCGGGATAGGT	76308	77346	76258	76310	1	cont1.271	H112_06010	76188	77918	None	2673	387	15378	No_or_no_constitutive_exon
CCCGTGAACAATTAACTAGCAGGCACCACAATATATTAACGGGTGTATAGCT	100736	100989	100686	100738	1	cont1.271	H112_06020	100150	104927	None	2673	387	15378	No_or_no_constitutive_exon
CACACACACACATTCTTCTTCTTCTATCTATAGATGCTAACAATAGGGAGTA	181637	182028	182078	182026	-1	cont1.271	H112_06053	180887	185831	None	2673	387	15378	No_or_no_constitutive_exon
TTTTTTTTTTTTCGATGTACCTCCTCTCATGTAACTAACTATGGGGACAGGG	15674	15758	15808	15756	-1	cont1.320	H112_07925	15674	16085	None	2673	387	15378	No_or_no_constitutive_exon
AAAAAAAAAAAAAAAAAGATATTGTCTTGCTGACGAGAGGAGTGGGAAAGGC	62667	62902	62617	62669	1	cont1.320	H112_07939	62250	65368	None	2673	387	15378	No_or_no_constitutive_exon
ATTACGCAATTGAACAAATTGATGGACTAGGAGACTGACAGGGTATGAAGAC	82348	82408	82298	82350	1	cont1.320	H112_07947	82123	83464	None	2673	387	15378	No_or_no_constitutive_exon
CGTGTTAATTTGAGACCTCGAAGAAGATGTGCTGACTCTTGGGATATTAGTG	89215	89250	89165	89217	1	cont1.320	H112_07950	88690	90053	None	2673	387	15378	No_or_no_constitutive_exon
GTTAAGGTTCCAGCCTTACGATCATAACAACGCTGAAGGTGGGCAAACAGCC	148944	149980	150030	149978	-1	cont1.320	H112_07974	148944	150078	None	2673	387	15378	No_or_no_constitutive_exon
GTGTATTCTGGTTTTACTGGAGACTCCCAGGCTGATGATAGGGGGTATAGGA	155419	155501	155369	155421	1	cont1.320	H112_07977	154508	155792	None	2673	387	15378	No_or_no_constitutive_exon
GGTCGGAGAAAACGGTCGAGAACCGATGGCGCTGACGACGGGGACGGTAGGG	31303	31376	31426	31374	-1	cont1.243	H112_05021	30538	31500	None	2673	387	15378	No_or_no_constitutive_exon
TTTATCTGTTGTTGCATACGCGAGCGCTGGCTACCAAAGTGAGGGAGCAGAT	89562	89828	89512	89564	1	cont1.243	H112_05049	88409	89828	None	2673	387	15378	No_or_no_constitutive_exon
CAAGGCAAATCCAAAGCGGACGAGCGAGGGCTAACACGTCTATGGGGCAGGC	141724	143333	143383	143331	-1	cont1.243	H112_05073	141724	143697	None	2673	387	15378	No_or_no_constitutive_exon
TGAATACCCAACATAAAAAATATGCAAACCAATGCTAATGGGGTATATAGAA	162606	164199	164249	164197	-1	cont1.243	H112_05081	162606	165089	None	2673	387	15378	No_or_no_constitutive_exon
ACCGTGAAGGAGCCCCTCCTTTCACCGCCAAAGCTGACACAGGGGATCAGCT	31911	32257	32307	32255	-1	cont1.189	H112_03506	30830	32699	None	2673	387	15378	No_or_no_constitutive_exon
CCCCGGGCTTTAGGGGAGGATGTACATTTTTATTCTGACTGGGTGAGCAGCT	62338	62499	62549	62497	-1	cont1.189	H112_03518	60617	63146	None	2673	387	15378	No_or_no_constitutive_exon
TGCCGTTTTCCATCATTGATACGAGTGGTACTGATGCTAATATGGGACAGAT	37547	37624	37497	37549	1	cont1.73	H112_00667	36707	37624	None	2673	387	15378	No_or_no_constitutive_exon
ATTGTGAAACTTCGAAATAGTGGATGGAATAGCGCTAACCGGGCGGACAGGA	61991	62182	62232	62180	-1	cont1.73	H112_00679	60416	62838	None	2673	387	15378	No_or_no_constitutive_exon
ATAAAACAGGAGGTTGAAGCTCTTCTCCATTTTTAAAAAGTAGGGTGTAGAG	89937	90119	89887	89939	1	cont1.73	H112_00688	89376	90459	None	2673	387	15378	No_or_no_constitutive_exon
GTGATGATACGGGCTACGGGTGCTAATACTCGATTTGCTCGGGGCGATAGTC	100456	101031	100406	100458	1	cont1.73	H112_00694	100264	101031	None	2673	387	15378	No_or_no_constitutive_exon
CCAGTGTTTCTTCTATTGAGCGTGAATTGTAATAACCGAGGGACGTACAGGT	28018	28129	28179	28127	-1	cont1.299	H112_07284	27880	30625	None	2673	387	15378	No_or_no_constitutive_exon
TCGTGCCACTGTTGGACTGTGAGGACGACTGGATGCTAACAGAGGGATAGAT	36538	37157	36488	36540	1	cont1.299	H112_07288	36063	37157	None	2673	387	15378	No_or_no_constitutive_exon
TCTAATTTGCATGCTTTGACATAAGGATTTGACCGGCTAATACGGGATAGAT	3835	5026	5076	5024	-1	cont1.100	H112_01648	421	6517	None	2673	387	15378	No_or_no_constitutive_exon
GGCAGCATATTATCACCACCTGAGGTTCTCGAAATTGACCATGGGGATAGCG	54116	54240	54290	54238	-1	cont1.100	H112_01667	53251	54743	None	2673	387	15378	No_or_no_constitutive_exon
ATATGTCAATTTTGACGCGAAGAAGAGCCATGCTGATGATGTACGGGTAGAC	69203	69721	69771	69719	-1	cont1.100	H112_01673	69203	69845	None	2673	387	15378	No_or_no_constitutive_exon
TATTCAACTCTTGACAGCTGATAAACGGACGCAAACTAACTCAGGGACAGAT	119410	120038	119360	119412	1	cont1.100	H112_01700	118802	120038	None	2673	387	15378	No_or_no_constitutive_exon
AGAACTGGTAGCGAACTCTGTGCTGACAAGGCGACTGCGGGGTGATATAGAC	29570	29943	29520	29572	1	cont1.344	H112_08519	29160	30976	None	2673	387	15378	Yes
CCAGGTAAAATGTGCGCGCGAGTGATAAGAAGAGCTGACCGGGGCTGTAGCT	68017	69001	69051	68999	-1	cont1.344	H112_08536	67659	69262	None	2673	387	15378	No_or_no_constitutive_exon
TACGTCGACATCATCCTTACTACTAAATGACAAGTTCTTACAATGGGTAGGC	131001	132319	132369	132317	-1	cont1.344	H112_08560	129584	132834	None	2673	387	15378	No_or_no_constitutive_exon
TTGCATTTCTGTATTTGGATCATATTAAACTGATTGTTCATAGGGAGTAGTC	31309	32001	31259	31311	1	cont1.265	H112_05831	30380	32242	None	2673	387	15378	No_or_no_constitutive_exon
TGGATTCCACTCCTTTGTCTAATACATTCCATTGCTAACCGGGTAAACAGTG	117423	118305	118355	118303	-1	cont1.265	H112_05870	117423	119843	None	2673	387	15378	No_or_no_constitutive_exon
AGGACACTGTTGGGTTTGGGGAAGGTCGACATTGACATGGGCGACAATAGGC	70509	70575	70459	70511	1	cont1.321	H112_08023	69523	71310	None	2673	387	15378	No_or_no_constitutive_exon
TTCATTAGCACCGGTTTACTGATATATTGCTCAATGTTATGGGGTTATAGGC	120266	120345	120216	120268	1	cont1.321	H112_08043	120150	120910	None	2673	387	15378	No_or_no_constitutive_exon
ATATATTACTTTGGCCATATTTACGTGACATGCTAACTTCAGGGGGCTAGCA	5293	6093	6143	6091	-1	cont1.187	H112_03416	5293	6726	None	2673	387	15378	No_or_no_constitutive_exon
CAGCTTGTTTTTCTACGAGGAATTATTTCCTACATGCTGACGGGGGCCAGTG	100877	101030	101080	101028	-1	cont1.187	H112_03454	100877	101577	None	2673	387	15378	No_or_no_constitutive_exon
CATGGGCAGTTTGCTCCCATATAGCCCCATACTGATAAAAAGGGAGGAAGAT	22420	22643	22693	22641	-1	cont1.78	H112_00861	21472	23268	None	2673	387	15378	No_or_no_constitutive_exon
ATCTACTGTGATACAATTGATGTTGATAGGCGGCTAATGCGGGATATTAGGG	105842	106523	105792	105844	1	cont1.78	H112_00898	104554	106523	None	2673	387	15378	No_or_no_constitutive_exon
AAAAAAATTGCTGCTCTATGGCTATCTTGCTGAACAAATGGGTTGAACAGAT	128899	129050	129100	129048	-1	cont1.78	H112_00907	127389	129495	None	2673	387	15378	No_or_no_constitutive_exon
TTTTTTTTTTTTTTTTTTTTTTTTTTTTTTTGGGTGGGATGTGATAAAAGCG	43344	43508	43294	43346	1	cont1.229	H112_04660	42675	43508	None	2673	387	15378	No_or_no_constitutive_exon
CAATGATTTCCCCTTTGTTTATTCAAGCGGTTCTAATTCTATGGGTATAGTT	118612	118711	118562	118614	1	cont1.229	H112_04696	114285	121066	None	2673	387	15378	No_or_no_constitutive_exon
ACCCTATAGATGAATCATGTTTTGTCCTTTACTGACTATGGGTAATACAGTA	25917	25986	26036	25984	-1	cont1.350	H112_08919	23191	26831	None	2673	387	15378	No_or_no_constitutive_exon
TCCTATTTCCATTTGCTCTGTTTATATGTATCTGACGGGGAAGGGAAAAGGC	101579	101644	101694	101642	-1	cont1.350	H112_08949	101103	101970	None	2673	387	15378	No_or_no_constitutive_exon
ATCCTGCACACTAGCTAGAGATTTTATGCTAACATTACTGGGTTGATAAGTC	81998	82234	81948	82000	1	cont1.259	H112_05495	81504	82234	None	2673	387	15378	No_or_no_constitutive_exon
TCCACTTGGATCGTTTCAAGGGATGGGCATTACTGACCGGGGAAAAAAAGGC	126683	127085	127135	127083	-1	cont1.259	H112_05511	126683	127300	None	2673	387	15378	No_or_no_constitutive_exon
TGTTGCGTATGGAAGGGAGAGACATACTGAAATTATATCCCGGGATACAGGA	56548	56611	56661	56609	-1	cont1.55	H112_00090	55945	56773	None	2673	387	15378	No_or_no_constitutive_exon
CCAAGCATAGTATTTCTACCGAACATGAGTGACTAACGCAGGGGTGACAGAA	113638	114697	114747	114695	-1	cont1.55	H112_00114	113638	115750	None	2673	387	15378	No_or_no_constitutive_exon
TACTACTACCTTCTCTACTGCTGTGTGAATCCTCGCTGACGGGGGCGTAGAA	123978	124062	124112	124060	-1	cont1.55	H112_00120	123978	124445	None	2673	387	15378	No_or_no_constitutive_exon
TACTCTTTACTCATTATTTTAATTGTAATGAGTGATACTAACGGGTGCAGAT	3643	4921	4971	4919	-1	cont1.99	H112_01610	3643	5392	None	2673	387	15378	No_or_no_constitutive_exon
AGCTCTCCCAACGACGGACATACAGGCTAACGATGGCTGTGTGTGGGTAGAA	79882	80041	79832	79884	1	cont1.99	H112_01637	79784	82452	None	2673	387	15378	No_or_no_constitutive_exon
TTATCTTTCCTCCCTCTTAGTTTCGAAGTCTTCTAACCATGGGTATACAGGC	20086	20972	20036	20088	1	cont1.308	H112_07543	16271	20972	None	2673	387	15378	No_or_no_constitutive_exon
GTATTCCTGACTTCTTTTCAAAGGAGGACATTCGGCTAAGAACTGGGCAGGG	24040	24616	24666	24614	-1	cont1.282	H112_06484	24040	25642	None	2673	387	15378	No_or_no_constitutive_exon
ATGAAGATTGGTTACGAGAATGCTTCGCTAAGACAACCTTGCGGGAATAGGC	50143	50258	50093	50145	1	cont1.282	H112_06497	49866	51478	None	2673	387	15378	No_or_no_constitutive_exon
TATGTTAACTTTGCGGCTGTTAAGACATAACTGCTCTAGGGAATCGAAAGGT	65166	65206	65256	65204	-1	cont1.282	H112_06501	60994	65455	None	2673	387	15378	No_or_no_constitutive_exon
CCCGTGACAATTATGAATTGAATATTGGCTAAAAAAAAAGGGTGAAATAGCA	2263	3061	2213	2265	1	cont1.121	H112_02003	631	3061	None	2673	387	15378	No_or_no_constitutive_exon
TGGTTGGTTGCTGATTCCGGCGTAACTACGTACCTCCCCGGGCATAAAAGAC	32258	32665	32715	32663	-1	cont1.121	H112_02016	32258	33398	None	2673	387	15378	No_or_no_constitutive_exon
TCAGTTCGCCATTACATCCCTACTGCTATTCCATATACTAACGGGAATAGCT	95443	95731	95393	95445	1	cont1.242	H112_05004	94652	95731	None	2673	387	15378	No_or_no_constitutive_exon
TGTTTAATGTCTACCGTAAAGACTATATATAACTGACTCTCGGGCTAAAGAT	34460	34704	34410	34462	1	cont1.288	H112_06761	33426	35196	None	2673	387	15378	No_or_no_constitutive_exon
ATTGAACCAGACTCCCTTGTACACTAAACCTGAATGGGCGGGGACGCTAGTT	70509	70635	70459	70511	1	cont1.288	H112_06777	69873	70635	None	2673	387	15378	No_or_no_constitutive_exon
GATCTTCTACATTGAATTACTAACGACATGGGACTAACTAAGGGGCCCAGAC	19053	19685	19003	19055	1	cont1.179	H112_03316	18453	20135	None	2673	387	15378	No_or_no_constitutive_exon
GCTGGTGATTGAAGCAAAGGCAAAACAAAAACTGATATATGAGGGTTTAGTT	30384	30525	30575	30523	-1	cont1.179	H112_03320	28593	31287	None	2673	387	15378	No_or_no_constitutive_exon
TCGAACCCTGTTCATATATCACTTCTGACGTTTAACGGGAAATATAATAGAT	70628	71471	71521	71469	-1	cont1.179	H112_03339	70628	72036	None	2673	387	15378	No_or_no_constitutive_exon
ATACGTATACCCCTTGGGTATCACAGTGGCTAACGTAAAAGGGGGTATAGAT	95909	96532	96582	96530	-1	cont1.218	H112_04153	95909	97726	None	2673	387	15378	No_or_no_constitutive_exon
TACTCCAAAGCTGGCCTTCCTTGCTAACACCAATTCAAAGGGATGGACAGGT	41997	43094	43144	43092	-1	cont1.284	H112_06566	41997	43291	None	2673	387	15378	No_or_no_constitutive_exon
CAGGAGATATCAAGTAGTTTATGTCGCCAAGCTTGGGTTCAGGGCAACAGGG	67202	68069	68119	68067	-1	cont1.284	H112_06575	67202	68201	None	2673	387	15378	No_or_no_constitutive_exon
AATACCCCATACCTAGTCGCAAGTGAAATATATAACTAATACCGGGATAGGT	80518	80593	80468	80520	1	cont1.284	H112_06582	80254	81108	None	2673	387	15378	No_or_no_constitutive_exon
AGTAAAAGGTGATTGTGACCAATTTCATTGACTAAACTAACATTGGGAAGAC	16009	16166	16216	16164	-1	cont1.296	H112_07060	11973	17282	None	2673	387	15378	No_or_no_constitutive_exon
TCCACTGGTATACTACAATATAAAGAAGGTGGATACTAACAAGGGAATAGAT	94901	95542	94851	94903	1	cont1.296	H112_07099	94655	95542	None	2673	387	15378	No_or_no_constitutive_exon
TTGCAGCTGTGTCTGAACATGCAGCTAATGAATGATATCGTGTGGGGCAGAT	55171	55328	55378	55326	-1	cont1.135	H112_02372	53149	55531	None	2673	387	15378	No_or_no_constitutive_exon
GTGGGGTGATTTGATAGACCCTAAACTGACGGTGTTATCAATGGGTATAGGA	89737	90817	90867	90815	-1	cont1.135	H112_02383	89737	91235	None	2673	387	15378	No_or_no_constitutive_exon
ATATGTATATTTATATATATGTGAGATTAAGGCTGACTGTCGGAGGGCAGGT	97556	97642	97692	97640	-1	cont1.66	H112_00487	96092	98085	None	2673	387	15378	No_or_no_constitutive_exon
TGCATTATAGAATACAGTCAGCTAACGAGGACGTTATATCTGGGATATAGTG	87509	87757	87459	87511	1	cont1.127	H112_02261	87193	87941	None	2673	387	15378	No_or_no_constitutive_exon
TCAGATCAAGACGTTGTGGCCGGAGATATAACTGACTGGGAGTATAATAGGA	60912	61123	60862	60914	1	cont1.323	H112_08104	60828	63020	None	2673	387	15378	No_or_no_constitutive_exon
GTGGGAATACACTCGACTGGGCGGAATAAGCTAACAAAAGGGTGTGATAGTC	76728	77746	77796	77744	-1	cont1.323	H112_08110	76449	77958	None	2673	387	15378	No_or_no_constitutive_exon
GTTACTTTACTTTTTGCGTCTTTATATGTATGTATATACTAACGGGTTAGCC	11106	11322	11056	11108	1	cont1.300	H112_07352	9674	11610	None	2673	387	15378	No_or_no_constitutive_exon
AAGAAATGGTTGAAGATGATAAGCTGATTGAATTTGTTGTTGGGATATAGAC	34853	34978	35028	34976	-1	cont1.206	H112_03958	34402	35512	None	2673	387	15378	No_or_no_constitutive_exon
AAAAATATATACTTCATATATATGACCATGTATAAACGTATGGGGGACAGCG	50756	51373	50706	50758	1	cont1.206	H112_03965	50302	51373	None	2673	387	15378	No_or_no_constitutive_exon
CATTCGAGTGTTGCATCTAGACTGTTGAGATACTAACTGTGTGGGTTAAGTG	18272	18418	18222	18274	1	cont1.270	H112_05947	18186	19337	None	2673	387	15378	No_or_no_constitutive_exon
AGTGAGACCGACTGACTGACTGACTGACTGACTGACTTGCTGGGACGCAGGT	89199	89769	89149	89201	1	cont1.270	H112_05976	88772	92590	None	2673	387	15378	No_or_no_constitutive_exon
CCACCCCTTTGCCGACGGCTCGACTGTGCTGACTGTGAGGTGGGATGTAGTC	69500	69646	69696	69644	-1	cont1.195	H112_03659	64550	70153	None	2673	387	15378	No_or_no_constitutive_exon
CGGTTCATCTAGAACCCCATGGCGATGCTAATTACTTGCGATCGGGATAGAA	44229	44411	44461	44409	-1	cont1.171	H112_03092	43790	45104	None	2673	387	15378	No_or_no_constitutive_exon
ATCTGTACTTATCTTTATCTTCCTTGGCTTTGTGTTCGACGGGAAAAAAGGC	52276	53954	54004	53952	-1	cont1.171	H112_03096	52276	55272	None	2673	387	15378	No_or_no_constitutive_exon
TTAGTTGTTACCCCCACTTAATAACAAACTTCGACTGGTTGGGTATGTAGTT	82898	83814	83864	83812	-1	cont1.171	H112_03108	82898	84379	None	2673	387	15378	No_or_no_constitutive_exon
TGTACCCCCTAGGAGGAGTTTGGAATCAAAGTACTAACAAGGGAACGCAGAC	8901	9415	8851	8903	1	cont1.244	H112_05096	8370	9687	None	2673	387	15378	No_or_no_constitutive_exon
TCCCTATCGGCTTTACGCATAAGTAACCATGCTCACTCTATGGGGTATAGTG	9938	10101	10151	10099	-1	cont1.145	H112_02523	9500	11451	None	2673	387	15378	No_or_no_constitutive_exon
CAGGATATGAGGGCCCTATTGACGACCCATAACTAATAGGGGAATACCAGGG	13391	13473	13341	13393	1	cont1.145	H112_02525	13204	13473	None	2673	387	15378	No_or_no_constitutive_exon
GACTCTCTACTGTGGTTATATAGCAGTGCAGCTCTAATAGGGAAGTATAGAC	6385	6570	6620	6568	-1	cont1.223	H112_04314	6385	7110	None	2673	387	15378	No_or_no_constitutive_exon
TTTATGCCTATGATTTGAAAGATTGTCTTTTTAACACATGGGGTGATTAGCT	89264	89433	89214	89266	1	cont1.223	H112_04354	87042	90145	None	2673	387	15378	No_or_no_constitutive_exon
CCCTCTATACAAGATGATATGGTTACTAAACGAAAGGGGGGAATATGTAGTG	16740	16949	16690	16742	1	cont1.253	H112_05373	16504	18465	None	2673	387	15378	No_or_no_constitutive_exon
AGGATCCCTTCTGTTAATATTATTACAGCCTGCTTGCGGCCGGGATGTAGCG	65936	66349	66399	66347	-1	cont1.269	H112_05932	65936	66633	None	2673	387	15378	No_or_no_constitutive_exon
GGGCTAGCGTACGAGGTAAAACTTCCATATAGGCAAGGGCTAAAGTAAAGCT	30387	30757	30337	30389	1	cont1.124	H112_02181	27186	30757	None	2673	387	15378	No_or_no_constitutive_exon
ATCCTAAAGATCTAGTAGTAGAAATGCTGACGATGGTTTGGGGGGGTCAGAA	56555	56763	56813	56761	-1	cont1.292	H112_06942	54859	57112	None	2673	387	15378	No_or_no_constitutive_exon
TTTATTATTACTATCATACATGTCCGACTTGATATCTAACTCGGGGATAGAT	20150	20695	20100	20152	1	cont1.319	H112_07887	19566	21652	None	2673	387	15378	No_or_no_constitutive_exon
GTATTTTATCCTCGAGTGTTTTTTAGTCAATGCTAACCACGGGGACTCAGTT	22834	23125	22784	22836	1	cont1.220	H112_04185	21577	23636	None	2673	387	15378	No_or_no_constitutive_exon
CTAGCCACCTTCACAGAGCTGATGAAGTTGATTTTTGACGGGACCAACAGGA	65975	66093	65925	65977	1	cont1.220	H112_04202	64693	67595	None	2673	387	15378	No_or_no_constitutive_exon
ATGCTCTTAAAGCAATAGTTTCAACCTACTTGACTGACAGGGGAAATTAGCC	75736	75833	75686	75738	1	cont1.220	H112_04207	74940	77038	None	2673	387	15378	No_or_no_constitutive_exon
AGAAAAGAGTATTTTTTTTCACTGGCTAACACTTAGTTTGAATGGGTTAGTA	9132	9226	9276	9224	-1	cont1.351	H112_08965	7498	10229	None	2673	387	15378	No_or_no_constitutive_exon
CACTCATATTTCTTTGAGATGTTGGTCTAACCAATGAATGGGGAGGACAGTT	35994	36939	35944	35996	1	cont1.351	H112_08976	35563	37621	None	2673	387	15378	No_or_no_constitutive_exon
TCTCCCTGTATTTTGCCAGAGGCAACCTGCTGATGGAGGGTAACGAATAGGC	44172	45667	44122	44174	1	cont1.351	H112_08979	43368	45667	None	2673	387	15378	Yes
AAAAAGGAAACGATAGACAGTTCATTTTTAATGACTAACAGGGTTTGAAGGC	69096	69209	69259	69207	-1	cont1.351	H112_08991	69096	70378	None	2673	387	15378	No_or_no_constitutive_exon
ATACCTATTCCATACCTCCCTGGGGCAGCAAAGGCTGACAAGTGGGACAGTT	43085	43146	43035	43087	1	cont1.314	H112_07657	42512	44445	None	2673	387	15378	No_or_no_constitutive_exon
CGACCATTACTTCCCTTGTTGCAAGTAATAATAGCAGCCAACGGGTATAGAT	46932	48928	48978	48926	-1	cont1.314	H112_07659	46932	49465	None	2673	387	15378	No_or_no_constitutive_exon
GACGACGCGGTTAGATAGTCAATGGGCAAAAGAGCTAACATGGGAAATAGAA	58398	59638	58348	58400	1	cont1.314	H112_07665	58226	60257	None	2673	387	15378	No_or_no_constitutive_exon
CCATCGAAACAGCTTGTATCTACACCTATACTAACGGCGGCAATGGGTAGAA	72855	73740	73790	73738	-1	cont1.89	H112_01145	71112	73925	None	2673	387	15378	No_or_no_constitutive_exon
GGTTAAACCCCGGCGGATCGAATGCGTATAGCTAACGTGGGATATTGAAGCT	14341	14372	14291	14343	1	cont1.224	H112_04358	13667	15808	None	2673	387	15378	No_or_no_constitutive_exon
ACACATAAAGGAATTCAATATTGAACGTGGAAACTAATTTGGGTAACAAGAT	62295	62332	62245	62297	1	cont1.198	H112_03736	60927	62932	None	2673	387	15378	No_or_no_constitutive_exon
GCTCTCCAACGCATTGTTACGCACCTGCTAACTCATGTGGGGGTGGCAAGGC	62398	62932	62348	62400	1	cont1.198	H112_03736	60927	62932	None	2673	387	15378	No_or_no_constitutive_exon
ACAGGCAGACCCTGAAGAAATACATTCGCTAACATGATACGGGTATATAGTG	13080	13293	13343	13291	-1	cont1.131	H112_02285	13080	13852	None	2673	387	15378	No_or_no_constitutive_exon
TGAGGGTGGCAGGGGCTGGCTACGGCGGTTTTACTGACGAGCGGGAGCAGAT	36274	36400	36450	36398	-1	cont1.131	H112_02295	35690	36820	None	2673	387	15378	No_or_no_constitutive_exon
TCCCCCAGACAAGGAGAGCAGAGTGCATGCTAACAGGGTGGTGATAATAGCT	41821	42700	41771	41823	1	cont1.94	H112_01327	41543	42700	None	2673	387	15378	No_or_no_constitutive_exon
ATCAATGGGAATGGAAGAGACATGAAAACTGAGATATATGGGTAATATAGGG	54472	54703	54422	54474	1	cont1.94	H112_01332	54234	54703	None	2673	387	15378	No_or_no_constitutive_exon
AGGAATGGCAGAGGATCCGGGACGAAGCTAATAGAATGATGGGATAATAGCC	13607	14012	14062	14010	-1	cont1.278	H112_06419	12722	14174	None	2673	387	15378	No_or_no_constitutive_exon
GGAATTGTCGCCTCGTTGTATGTGAATATGAGCTGACTGAGGGGGTATAGAC	44297	45089	45139	45087	-1	cont1.278	H112_06426	44297	45297	None	2673	387	15378	No_or_no_constitutive_exon
CTTGGAGTGGGGGCGAGTGCGCTGACCAGGTGAACCCTCGGGATATACAGCC	34656	34767	34606	34658	1	cont1.152	H112_02680	34438	36195	None	2673	387	15378	No_or_no_constitutive_exon
TAGATTGTTATTGCGAATAGTGAAGAATTGGGCTAGCTGACAGGGAATAGTA	66570	66635	66685	66633	-1	cont1.152	H112_02695	66298	67169	None	2673	387	15378	No_or_no_constitutive_exon
TGGCTTTCGTGAGAATGTTGCTGATAATGTGCTGTTTGGGGAGGGTATAGGT	69582	69663	69532	69584	1	cont1.152	H112_02697	69100	70598	None	2673	387	15378	No_or_no_constitutive_exon
CATTAATTTCTCGAGAGAAAATAGCAATTGACTGTTGACTGGGAGAACAGGG	69903	70022	69853	69905	1	cont1.152	H112_02697	69100	70598	None	2673	387	15378	No_or_no_constitutive_exon
TCTTTTCATCATTTTGGCTGATGACCAATGGCTAATTTTGATGGGTGCAGCA	1723	1756	1673	1725	1	cont1.293	H112_06958	406	2399	None	2673	387	15378	No_or_no_constitutive_exon
TATGCATCTTCTATAGTTTATCAATATATACACATACTCACGGGATATAGAT	29160	29718	29768	29716	-1	cont1.293	H112_06969	29160	30981	None	2673	387	15378	No_or_no_constitutive_exon
ATGGATATATATGTTAGATATATAAGAAAGAGTTGACTAACAGGGTGTAGGC	41180	41849	41899	41847	-1	cont1.133	H112_02338	41081	42212	None	2673	387	15378	No_or_no_constitutive_exon
AGTAAGTCCCTGTCTCTGTCTTCTGCGTATTCACCCTGCTAACGGGTCAGTA	1462	1697	1412	1464	1	cont1.115	H112_01945	1327	6445	None	2673	387	15378	No_or_no_constitutive_exon
CCCTTTCCCGTGTTCTTTACAAAGCTGTGTAGTTTCTGACAGGGATGCAGAC	29984	30358	30408	30356	-1	cont1.245	H112_05151	28380	31139	None	2673	387	15378	No_or_no_constitutive_exon
GGGCAATTCTGGCAGTCGACTTTCGCCAATGATATATAAGTGGGTGATAGGC	46147	46205	46097	46149	1	cont1.245	H112_05156	44976	46205	None	2673	387	15378	No_or_no_constitutive_exon
TCCGGCATCCGCATGTCTATAGAAACACCCGAAATTGACAGGGGATCTAGCA	46355	47371	47421	47369	-1	cont1.144	H112_02510	46355	48133	None	2673	387	15378	No_or_no_constitutive_exon
AATTAACCTGATACTTTATTAATGCTTTACCTTTTATTATGGGAATATAGGG	12258	13440	12208	12260	1	cont1.196	H112_03674	12009	13440	None	2673	387	15378	No_or_no_constitutive_exon
ACAATTCCCTCTTAGCCAAGCTGACATGGGGTTACCTTCTAAAGGGCCAGGA	62765	63153	62715	62767	1	cont1.309	H112_07607	62283	63153	None	2673	387	15378	No_or_no_constitutive_exon
AATGGCATTTGTTTTATCCAAAACGAATCTCTAATTTTATTGGGATGCAGTG	68035	68110	67985	68037	1	cont1.309	H112_07608	66980	68691	None	2673	387	15378	No_or_no_constitutive_exon
CGATGCATGGTGTATCACCAGAACAATTCCAACTTGGTTAAGGGATACAGCA	58066	58338	58016	58068	1	cont1.336	H112_08295	57976	58338	None	2673	387	15378	No_or_no_constitutive_exon
AAGGGAACGCGGAACATTATACTAATTCAATTGTTGTGGGTAAATAATAGGT	39829	40204	40254	40202	-1	cont1.65	H112_00438	38888	40658	None	2673	387	15378	No_or_no_constitutive_exon
TCCCGTTATCATATACCTACCCTTCCACGTCTAACTGAGGGATCGAATAGAC	41458	41538	41588	41536	-1	cont1.65	H112_00439	41262	42688	None	2673	387	15378	No_or_no_constitutive_exon
CCTCGTCATGTTGACTACCTATATACAATGTGTACTAATGGGAAAAATAGAT	59866	60492	60542	60490	-1	cont1.65	H112_00447	57792	60761	None	2673	387	15378	No_or_no_constitutive_exon
GCGCGATGTTCGTTGATTAGAGGCAGCTTTGCTGACGAAAAGGGGATAAGCG	51219	51367	51417	51365	-1	cont1.249	H112_05331	48014	51980	None	2673	387	15378	No_or_no_constitutive_exon
TCCGTCAAGTCCCTGGTGGCACACAGAACTTCTCACATAAGGGGGTATAGAC	2789	2900	2950	2898	-1	cont1.331	H112_08235	2312	3969	None	2673	387	15378	No_or_no_constitutive_exon
TGTCCCTTATCTGTTACAATGAAAGGTTCTTACTAACGCTGTGAGGGCAGAT	54819	55039	54769	54821	1	cont1.331	H112_08253	54066	55039	None	2673	387	15378	No_or_no_constitutive_exon
AAGACGTTACCTAAATATCAAATGAAATGGTATGATGCTGACGGGAATAGCT	13322	14895	13272	13324	1	cont1.277	H112_06392	12071	14895	None	2673	387	15378	No_or_no_constitutive_exon
GAGAGAGAGAGAGAGGCGTACAACAAAGATGGAGAGACTGACGGGAACAGAC	28322	28725	28775	28723	-1	cont1.277	H112_06398	27883	29339	None	2673	387	15378	No_or_no_constitutive_exon
TGGTCTGCGGTGGTTTTTGGCGCGGGATGGAAGCTGACTTGAGGGCGCAGGC	28963	28989	29039	28987	-1	cont1.277	H112_06398	27883	29339	None	2673	387	15378	No_or_no_constitutive_exon
TCTTCTTATCTTCTATCTCTATGACGAAGGATACTGATGGCGGGGGATAGAA	53716	53920	53970	53918	-1	cont1.277	H112_06411	53315	54282	None	2673	387	15378	No_or_no_constitutive_exon
TCTTGTCCGATATTGCTAAGCTTCCATGGCACATGCTGACAGTGGGTTAGGA	19965	20130	20180	20128	-1	cont1.261	H112_05526	19965	22128	None	2673	387	15378	No_or_no_constitutive_exon
TATTACCACGAGACATAGACATGAAGTAATAGCTAATTGGGGCATAACAGGA	1773	2053	1723	1775	1	cont1.60	H112_00179	1443	2731	None	2673	387	15378	No_or_no_constitutive_exon
TATCTCTTAACTCATTCCAAGTTATATATCTGACTGTTGGGAAATTATAGCT	30682	30887	30632	30684	1	cont1.339	H112_08341	30430	31330	None	2673	387	15378	No_or_no_constitutive_exon
CTGAAGAGGAGCTATTCTACATGAGATGCAGATGCTGACTGTGGGAATAGTC	2262	2316	2366	2314	-1	cont1.297	H112_07102	75	2536	None	2673	387	15378	No_or_no_constitutive_exon
AAGCACCGCAACCTACCTCTAAATGGCGACTACCAAACTAATGGGTATAGAT	11825	12202	11775	11827	1	cont1.297	H112_07106	10698	13016	None	2673	387	15378	No_or_no_constitutive_exon
TAAGTACATCCACGTTTATCTGTATAGAATGAATGCTAACGGGACGGCAGAA	18448	18753	18803	18751	-1	cont1.297	H112_07110	18448	19598	None	2673	387	15378	No_or_no_constitutive_exon
CAATGGCTAGATTGCTAACCCTCGTTTTTTTTCTTCATGGGCAACGGTAGAA	30491	30926	30976	30924	-1	cont1.112	H112_01792	29394	31373	None	2673	387	15378	No_or_no_constitutive_exon
CTGCAGTACTACGGAGCAATCCTGACCGAGGATTTGGGGAAGGCACGTAGCT	18839	18985	19035	18983	-1	cont1.337	H112_08308	18330	19146	None	2673	387	15378	No_or_no_constitutive_exon
CTGTACTCGAAGGCTAATGGCGTTGAACTCTTCGCTTGGGAGATACATAGGT	15854	18255	18305	18253	-1	cont1.79	H112_00921	15854	19209	None	2673	387	15378	No_or_no_constitutive_exon
CCACGCAACGCTGACCAAGTCAGTTCAAAACACTGACCACTGGGGGTTAGGA	18254	19993	18204	18256	1	cont1.305	H112_07422	18152	19993	None	2673	387	15378	No_or_no_constitutive_exon
TCCCTTGTGTGTTTGATCTAAGCTTGTTCGTTAACTCGACACGTGGGAAGAC	22228	23065	22178	22230	1	cont1.165	H112_02866	21432	23065	None	2673	387	15378	No_or_no_constitutive_exon
GGAAAGCTGGTTAACTAGTTAGTTAATTGCTGACTGCTGGGACTGGGCAGGA	43757	43850	43900	43848	-1	cont1.165	H112_02874	43004	44261	None	2673	387	15378	No_or_no_constitutive_exon
GTGGTGAAGCTATGTCAGAAAGGCCATTAAGGAATGGGTTGGGGGCCCAGCG	34474	38638	34424	34476	1	cont1.348	H112_08895	19794	44290	None	2673	387	15378	No_or_no_constitutive_exon
ACAATAGCCACCTAAGTGGTGCCAGTTACGTTGCTAATGCCCGCGGGAAGCT	19583	19650	19700	19648	-1	cont1.239	H112_04928	18042	19931	None	2673	387	15378	No_or_no_constitutive_exon
TATGGGTTTCCCCTTTATATATTACACCATCTACTAATATGGGATACTAGGA	6794	7088	6744	6796	1	cont1.72	H112_00629	6523	7781	None	2673	387	15378	No_or_no_constitutive_exon
CGCAGCTGCTTCAATAACGTCCGTCCCGGCTGTTGCTAACGATTGGGTAGTG	39261	39414	39464	39412	-1	cont1.72	H112_00645	39261	39806	None	2673	387	15378	No_or_no_constitutive_exon
CGAAATGCCGTGTTGAGAGATAGTATCTCATCTGATAAAACTGGGTAAAGTG	20695	21296	20645	20697	1	cont1.47	H112_00007	19980	21872	None	2673	387	15378	No_or_no_constitutive_exon
TATATATCCTAAGTTGGCTTCTCAGAATACAGTGGCTGAACTAGGGACAGGA	51042	51836	51886	51834	-1	cont1.280	H112_06453	50202	52190	None	2673	387	15378	No_or_no_constitutive_exon
TCTAATTTGCATGCTTTGACATAAGGATTTGACCGGCTAATACGGGATAGAT	8042	9237	7992	8044	1	cont1.328	H112_08198	6551	9237	None	2673	387	15378	No_or_no_constitutive_exon
CTTATCCTGCGTACTATGAGCTAGTTAGTGTCTAACGCCCGGGGAAGTAGGA	14876	16638	16688	16636	-1	cont1.110	H112_01747	14710	17266	None	2673	387	15378	No_or_no_constitutive_exon
ATTTGCAAGATCTATGAGTTTCTGGATTAACTTTAAGGGCTAAAATGTAGAA	46238	46490	46188	46240	1	cont1.110	H112_01759	45775	46909	None	2673	387	15378	No_or_no_constitutive_exon
AAAATTAGGATGAATTACTGCGAGGACATGGCGCTGACTTGGGAGTATAGGA	48680	48716	48630	48682	1	cont1.110	H112_01760	47676	50053	None	2673	387	15378	No_or_no_constitutive_exon
TTTTTCTTCCTGCTTTTCTGGACATTTCGCATCTGACCGGAGGGATGTAGTG	885	1758	835	887	1	cont1.132	H112_02306	441	2583	None	2673	387	15378	No_or_no_constitutive_exon
GCCTGCGAATAATTACTAAGTGCACAAGTATACTGACTGCAATGGGACAGTG	25092	25113	25163	25111	-1	cont1.132	H112_02314	22215	25553	None	2673	387	15378	No_or_no_constitutive_exon
CGATTAGTCTTATAATTTTGAGACTTACAAGTATCTAACGGGGTGTACAGAC	29534	29651	29484	29536	1	cont1.132	H112_02315	28745	30718	None	2673	387	15378	No_or_no_constitutive_exon
CGAATTAACAATAGCTATTGTTTCTCCGGCTAACTCGGGTAAATATACAGCC	38892	39136	38842	38894	1	cont1.191	H112_03605	37990	39136	None	2673	387	15378	No_or_no_constitutive_exon
GTACTTTCCTATTAGCTATCTACATTGTCTAGTATGGGCTAACAGATCAGGT	44242	45336	44192	44244	1	cont1.341	H112_08382	43996	45336	None	2673	387	15378	No_or_no_constitutive_exon
ATGTTCTGAATTGGTATATCTGACAAATATGTGTATTTTGGGAGGAGTAGCT	3163	4952	3113	3165	1	cont1.255	H112_05416	2833	4952	None	2673	387	15378	No_or_no_constitutive_exon
TAACTGTGCGGCTTATAAGAGGAGAGATTCATATAAACCCCGGGATATAGGT	35248	35595	35645	35593	-1	cont1.255	H112_05426	35248	35849	None	2673	387	15378	No_or_no_constitutive_exon
CTCTATGACACCTACATGACCGAGCTGGAAATATGCTAACAGGGAAACAGAC	10374	10964	11014	10962	-1	cont1.77	H112_00836	9573	11074	None	2673	387	15378	No_or_no_constitutive_exon
CTGCCTGTTCTACATAATCTCGTGGCTGTATTGCTAACTTCAAGGGGTAGAC	6217	7324	6167	6219	1	cont1.141	H112_02452	5294	7324	None	2673	387	15378	No_or_no_constitutive_exon
GGGTCATTGATGAGCACCTGATGAAAGCTGACTTGGCTGGGACGATGTAGAG	2519	2684	2734	2682	-1	cont1.266	H112_05886	2145	3122	None	2673	387	15378	No_or_no_constitutive_exon
TCTACTTGCTTAAATTATCGACTATTCAAACGCTAATTGGCTGGGAATAGGG	3943	4881	4931	4879	-1	cont1.266	H112_05887	3943	5784	None	2673	387	15378	No_or_no_constitutive_exon
TTTTTTTTTTTTTGATCTTGGGAAAATGGCTTTGATCTAACGGGTGGTAGAT	25775	25943	25993	25941	-1	cont1.177	H112_03286	24207	26618	None	2673	387	15378	No_or_no_constitutive_exon
AACTTCCTCTTGGTGGCTAGCAAAGACCTATCATACTAACTGGGATACAGGC	31821	32963	33013	32961	-1	cont1.177	H112_03289	31575	33689	None	2673	387	15378	No_or_no_constitutive_exon
AAAAAAAAAAAAATGCCACAGAAAGAAATAGCATCACTAACGGGAAGCAGCT	41365	42102	42152	42100	-1	cont1.324	H112_08130	41365	42310	None	2673	387	15378	No_or_no_constitutive_exon
GTTACTCAATAGCCAGCCCTTTTCTAACCAGATGCCACTGCGGGATATAGGC	5083	5286	5033	5085	1	cont1.123	H112_02153	4724	6259	None	2673	387	15378	No_or_no_constitutive_exon
CTTAATACGGCCGACGAATCAATATAGCTAATCAGCTCCTGGGCAAACAGGC	5229	6319	5179	5231	1	cont1.197	H112_03693	4548	6319	None	2673	387	15378	No_or_no_constitutive_exon
TATAATTATCAAAGCCTTCCAGCATATAGATGTTAGACGCTGATGGGAAGCA	20536	20745	20795	20743	-1	cont1.197	H112_03701	19681	21527	None	2673	387	15378	No_or_no_constitutive_exon
TACCCGCTAAGACTATATCTTCTAACATACGCTCTGGGGGAGTGCCGAAGGG	23602	23926	23976	23924	-1	cont1.197	H112_03702	22073	24303	None	2673	387	15378	No_or_no_constitutive_exon
GCTGCATGGAATACCCAAAGATATTTACCGAGAAGCTAATGGGGTTGAAGGA	6070	6181	6020	6072	1	cont1.203	H112_03906	4136	7462	None	2673	387	15378	No_or_no_constitutive_exon
TTACCCTTGGCCATTATTGACCTTCAATTTCTCTGTGCTGACTAGGGCAGTT	6525	6586	6636	6584	-1	cont1.281	H112_06457	6377	8758	None	2673	387	15378	No_or_no_constitutive_exon
TACCTACCTAACAGCAAAACGAGCTAACGCCTAGTGGAAATATGGGGTAGGG	17201	17446	17496	17444	-1	cont1.281	H112_06464	17201	17575	None	2673	387	15378	No_or_no_constitutive_exon
ATATAACCATCTGACCAGCTACCAAGTTGCTGACTGACGGGCGGGAACAGGC	6888	6924	6838	6890	1	cont1.216	H112_04092	6175	10159	None	2673	387	15378	Yes
GCTGGTTAATTGAACAGAAAGAAGACATGCTGATACTTCTGGGTAACTAGAG	7105	7209	7055	7107	1	cont1.216	H112_04092	6175	10159	None	2673	387	15378	Yes
TTATAGACTTGAGCTTGGTTGTTCCCTTGCTAACCTGCTTGGGATGGTAGCT	16145	17680	17730	17678	-1	cont1.216	H112_04096	15999	18549	None	2673	387	15378	No_or_no_constitutive_exon
TGCATTCCATACATGTCTGTGAGCCCTTTGTTGACGGGATAAGAATGCAGTC	30074	30243	30293	30241	-1	cont1.216	H112_04101	29560	30512	None	2673	387	15378	No_or_no_constitutive_exon
CTTATGAAAGGTGTTTCTGACTTGTCGACACCAGGTTACGGGAACGCGAGTC	11065	11135	11015	11067	1	cont1.193	H112_03619	10642	12081	None	2673	387	15378	No_or_no_constitutive_exon
AAATATCATCGGTGGATCGATTACGGTTACTGATGGTCATGGGTGCATAGAT	17599	17686	17736	17684	-1	cont1.74	H112_00726	17599	18199	None	2673	387	15378	No_or_no_constitutive_exon
ATACATACCGGAAATGCTATGGGGTACACTGCGTACTTATGGGAATTTAGGG	19954	21759	21809	21757	-1	cont1.74	H112_00728	19954	22203	None	2673	387	15378	No_or_no_constitutive_exon
GTGGACCTGCGAAGCCAAAAGCCGGTGCTGACGTGAATGGGTAAATACAGGT	486	543	436	488	1	cont1.295	H112_07039	149	1757	None	2673	387	15378	No_or_no_constitutive_exon
TATGTACGAACATACACTGTAGACTGTTAGATAATAATAACGACGGGTAGGG	600	762	550	602	1	cont1.295	H112_07039	149	1757	None	2673	387	15378	No_or_no_constitutive_exon
GTAAGTAGCCTTATGGTCTCTCTGATATTGCGATGTTAACGGGAAGATAGCT	21297	21619	21247	21299	1	cont1.252	H112_05362	21002	22265	None	2673	387	15378	No_or_no_constitutive_exon
CATATAGTGCATCTAGCCATGGGCTAACTATGACCGTGGGGATATAATAGGA	32609	32726	32559	32611	1	cont1.252	H112_05367	32514	33134	None	2673	387	15378	No_or_no_constitutive_exon
GAGACGCCAGGAAGACCGAGACGGTGTATACAGATACTGACAGGGCGCAGTG	44	226	276	224	-1	cont1.301	H112_07389	44	977	None	2673	387	15378	No_or_no_constitutive_exon
TTGAATTTGACGGGAGAACGAGACCACTGACCAGGCTATGGTGGGCGCAGAA	20312	20574	20262	20314	1	cont1.254	H112_05411	20192	21500	None	2673	387	15378	No_or_no_constitutive_exon
CTTCGAGGCCATTGATAAGGACAGTATTGATATATTCGATGGGCATATAGCG	17366	17557	17607	17555	-1	cont1.304	H112_07410	17103	18048	None	2673	387	15378	No_or_no_constitutive_exon
CTATGGCTATACCCATTACAACAACAGTGATGCTGATGGGATAGGAATAGTG	22114	24353	22064	22116	1	cont1.317	H112_07833	20839	24353	None	2673	387	15378	No_or_no_constitutive_exon
TGTATGAGAGGACTGCATGTGCTGACTTGTATCGAATAGAAAGGGCACAGCT	1853	1957	2007	1955	-1	cont1.208	H112_04063	1853	2157	None	2673	387	15378	No_or_no_constitutive_exon
GGGGTACTACACTTCACAAGTGATTTTGGAATCTAACGAAGGGACGATAGAT	15109	16721	15059	15111	1	cont1.208	H112_04068	13805	16721	None	2673	387	15378	No_or_no_constitutive_exon
ATCTCCTAGCCACTGCAATGAATAAGCCTGTTCTGACTTTGAGGGAATAGTA	21297	24328	21247	21299	1	cont1.208	H112_04071	20311	25719	None	2673	387	15378	No_or_no_constitutive_exon
TTTCTCGATAGAGGCGTCTGGTTCTAACGTTTTTTTTTGTGGGAAAACAGAA	13421	13656	13706	13654	-1	cont1.173	H112_03228	11674	13776	None	2673	387	15378	No_or_no_constitutive_exon
TTTCAGCCTCATAAAGGGCTATAGGGAATATAAATGCTAACGGGAGGTAGAT	13542	14113	13492	13544	1	cont1.325	H112_08136	13125	16036	None	2673	387	15378	No_or_no_constitutive_exon
CACTTTCTAGATATACGTCGATTGTGGTGCTGGTGGACTGACGGGGACAGGA	3091	3218	3268	3216	-1	cont1.103	H112_01722	3091	3631	None	2673	387	15378	No_or_no_constitutive_exon
TCTGACGCACTTTCAATTAAATGGAGTTGATCAACTAACGGGCTGGGTAGCA	9115	9306	9065	9117	1	cont1.103	H112_01726	8186	9306	None	2673	387	15378	No_or_no_constitutive_exon
GCAGATCAACCCCCAGGCATAGCTTTATTATGTGACTAACAGGGGTGAAGAA	7950	8222	8272	8220	-1	cont1.257	H112_05436	7389	9686	None	2673	387	15378	No_or_no_constitutive_exon
GTCACTCCCAATAACTTTCAGCGCTTATAGTATCTTTTATAGGGAGGCAGAA	24278	24373	24228	24280	1	cont1.257	H112_05444	24017	24373	None	2673	387	15378	No_or_no_constitutive_exon
TTTACAGCATGCATTATTCTTCGACTAACAAATATCATCTACAGGGAGAGGG	18768	19302	19352	19300	-1	cont1.276	H112_06385	17445	22103	None	2673	387	15378	No_or_no_constitutive_exon
TGTTTTATGTTGTCGACAGAATGGACGGGATGGACTTATGGGTTAGATAGGT	6648	6746	6598	6650	1	cont1.109	H112_01735	6373	8973	None	2673	387	15378	No_or_no_constitutive_exon
ACTCCTAGTGCTCTATGCGCCCCGTATAGCCGGTTCTAAGTGAAGGGTAGAT	16198	16318	16148	16200	1	cont1.238	H112_04917	15517	19166	None	2673	387	15378	No_or_no_constitutive_exon
CTTGCAGCGTATATTCATTTTGTCGTGTGCAGAACTAACGGGAGCGGCAGCG	17639	18563	17589	17641	1	cont1.238	H112_04917	15517	19166	None	2673	387	15378	Yes
AATGATTTCCCCAAGGATCAAGAATATAATATCAACTGACCGTGGGAAAGGT	20379	20516	20566	20514	-1	cont1.234	H112_04871	20105	21038	None	2673	387	15378	No_or_no_constitutive_exon
ATTGCTTGTCCGTCTATTTTTTTCGGATTTAATCTGACTCGGGGTGGTAGAA	13247	14017	13197	13249	1	cont1.237	H112_04907	12105	14017	None	2673	387	15378	No_or_no_constitutive_exon
GATTTATACGTCATAAATACTCTCCAATCAATCCTAACCTTGGGGGACAGAC	12824	12953	13003	12951	-1	cont1.146	H112_02556	12243	14123	None	2673	387	15378	No_or_no_constitutive_exon
CCGGCCCGTTTTAATATGACTGCCCAGCTAGTTGCTTACGGGATATACAGGA	385	549	599	547	-1	cont1.62	H112_00304	385	828	None	2673	387	15378	No_or_no_constitutive_exon
AGACTGTACATCATGACGGAGCACAGCTGATAAAAAGGGATGAAATATAGGC	11704	11841	11654	11706	1	cont1.81	H112_00952	10808	12651	None	2673	387	15378	No_or_no_constitutive_exon
CCCGTGTGGCGGCGGCCTGGATTCAATGCTAATATACTCTTGGGATACAGTG	11902	12651	11852	11904	1	cont1.81	H112_00952	10808	12651	None	2673	387	15378	No_or_no_constitutive_exon
CACCCTCAAGGAGCGCTTTTTACTGACTGGCTCGGGCTTTGACGGGACAGGC	8074	8106	8024	8076	1	cont1.185	H112_03400	7282	9454	None	2673	387	15378	No_or_no_constitutive_exon
CATGACCTAGTTAGAGGGAAACGAAACTGACGGGGGGGGAAAAAAAAAAGGC	3227	3283	3177	3229	1	cont1.128	H112_02267	3033	4589	None	2673	387	15378	No_or_no_constitutive_exon
TGTGACTGGCTTTTTTGGCTGATGCGTTGCGCGTTCCCGGGGAAATACAGAC	820	1023	1073	1021	-1	cont1.236	H112_04898	460	1486	None	2673	387	15378	No_or_no_constitutive_exon
CTCTTCGAGAAGTGGTATGGACAGCTTAGACTAACAGGGAAGTGGTGTAGGG	1643	2758	1593	1645	1	cont1.334	H112_08266	1521	2758	None	2673	387	15378	No_or_no_constitutive_exon
TAGCAACAGATCTAATCCTCAAAGACAGCGATGATGACTGACTGGGATAGAC	691	2403	2453	2401	-1	cont1.256	H112_05432	691	2542	None	2673	387	15378	No_or_no_constitutive_exon
CTCGTTCAATTCGTCTGTAGGTGTAGGATCGCCCGGCTGACTGGGAGTAGAT	978	1086	1136	1084	-1	cont1.217	H112_04106	23	1690	None	2673	387	15378	No_or_no_constitutive_exon
