# Supplementary material for: Widespread Separation of the Polypyrimidine Tract From 3′ AG by G Tracts in Association With Alternative Exons in Metazoa and Plants
Source: Front Genet. 2019 Jan 14;9:741. doi: 10.3389/fgene.2018.00741 (PMC6339879; doi:10.3389/fgene.2018.00741)
Supplement: DATA FILE S1 — Sequences of REPAG 3′ SS from each species of fungi. [file Data_Sheet_1.zip › Supplementary data 1/Fungi_Release38_pseudogymnoascus_sp_vkm_f_3775.txt]

REPA_GGG_Sequence	Exon_Start	Exon_End	Pos_-50	Pos_+2	Strand	Chromosome	GeneID	Gene_Start	Gene_End	Gene_Name	Number_of_REPAs	Number_of_REPAs_has_GGG	Number_of_Intron(Intra_genic_Region)	Upstream_Constitutive_Exon
GATCACCTATTATTTTTAATTAACAAATATTCTAATTTGGGTGGCAACAGAT	19427	19776	19377	19429	1	contig_4885	V491_08212	18761	21213	None	3127	296	17699	No_constitutive_exon_found_in_species
TATTTATTCAACCCCGACCATTTCTGCTTGCTAATATATTGGGTATAAAGTG	43038	43143	43193	43141	-1	contig_4885	V491_08219	38980	43582	None	3127	296	17699	No_constitutive_exon_found_in_species
GGTAAGCAGTACCGCCTCTAATCTCGACTTATGACTAATGGGTAATACAGGT	42951	42989	43039	42987	-1	contig_4885	V491_08219	38980	43582	None	3127	296	17699	No_constitutive_exon_found_in_species
GCTCAAAAGCCTGTGGTGTGCCTTCTCCGCAAACCAGTTCGGGATTACAGTC	40830	41059	41109	41057	-1	contig_4885	V491_08219	38980	43582	None	3127	296	17699	No_constitutive_exon_found_in_species
ATCCAGCAACACACCCAAATTATGTCTGAGCCACTTAACGGGACGGTTAGTC	39791	40130	40180	40128	-1	contig_4145	V491_06662	38196	47296	None	3127	296	17699	No_constitutive_exon_found_in_species
TACCACTCGCTCTAATCAATGTGCAGAGCTAATTTGCTTTGGGTACGAAGTT	18665	18893	18615	18667	1	contig_1118	V491_02116	18403	18893	None	3127	296	17699	No_constitutive_exon_found_in_species
TTTTTTGCGGCCGCAGTGATATTGAACAGCATCACTGACTGTGGGAATAGGT	8294	10317	8244	8296	1	contig_2059	V491_03573	8173	10317	None	3127	296	17699	No_constitutive_exon_found_in_species
TTTCTACTTCTTTCCTTTCAAATCAGATTGCTAACAAGTTGGGCGGGAAGGC	13733	15081	13683	13735	1	contig_2059	V491_03575	13497	15435	None	3127	296	17699	No_constitutive_exon_found_in_species
TCAGTGAAAAAGTCCATTCTCAATATCACATATATTGATCCGGGAAACAGCT	18019	18404	18454	18402	-1	contig_398	V491_00795	16915	21699	None	3127	296	17699	No_constitutive_exon_found_in_species
GTACGTATTTGCCCTTCTCCAACTAGTAGGGAGGGACTAAACAGGGACAGTG	21913	22020	22070	22018	-1	contig_3123	V491_05130	21071	23036	None	3127	296	17699	No_constitutive_exon_found_in_species
GGTATGTCTTATAAAGCTTGATTGTAGGATTCGATACTAACAGGGCGCAGCC	1254	2140	1204	1256	1	contig_4363	V491_07033	44	2898	None	3127	296	17699	No_constitutive_exon_found_in_species
GGGTTATGGGAAGTAAATTAGTCATTAGCTTACGTGATGGGACGAACTAGGT	35154	35563	35104	35156	1	contig_4363	V491_07048	33805	37025	None	3127	296	17699	No_constitutive_exon_found_in_species
GTCCCCAACGTGTCAGTATCACTATGAACGCTTTTTGACTGGGACATTAGGA	3446	3526	3396	3448	1	contig_1536	V491_02760	3168	3736	None	3127	296	17699	No_constitutive_exon_found_in_species
GTAAGTTTTGATTAATTGTTTGCGAAGCTTCGAATACTAAGACAGGGAAGCT	17239	17296	17346	17294	-1	contig_1536	V491_02764	16352	17492	None	3127	296	17699	No_constitutive_exon_found_in_species
GAGGAAATGCGCCGGTTTACGCGGCAATATTGCAAATGGTGGGCTAACAGGA	4144	4295	4345	4293	-1	contig_4119	V491_06608	4144	6338	None	3127	296	17699	No_constitutive_exon_found_in_species
ACCCTTTCCCGGCTTCGAAGGATATCCAACTAACAAATGCGGGATGTTAGGA	19011	19156	19206	19154	-1	contig_3944	V491_06358	18399	19342	None	3127	296	17699	No_constitutive_exon_found_in_species
TTCTTCCTGACGGTGCACGATGCGACACTTGGGAACCCATGGAAGGGAAGCT	14116	14466	14066	14118	1	contig_997	V491_01888	13273	16691	None	3127	296	17699	No_constitutive_exon_found_in_species
ATCTTAGTTCGCATAATAGAATGCATTGACTAAGTACAGGGATCAAACAGTG	14356	14409	14459	14407	-1	contig_688	V491_01306	12397	15487	None	3127	296	17699	No_constitutive_exon_found_in_species
GTATGTTACCCTTTTCTAAAACCAATTAACATTACTAACACACTGGGAAGTG	16296	16372	16422	16370	-1	contig_688	V491_01307	16235	17718	None	3127	296	17699	No_constitutive_exon_found_in_species
AGGTAACGCGCCTGTAATGAAAATATTTAGCTCATACTGACAATGGGAAGTT	20878	20974	20828	20880	1	contig_2139	V491_03715	19717	20974	None	3127	296	17699	No_constitutive_exon_found_in_species
GGCATGAGATAAGCCGTATATTTGACTGAGCTGACTTGCGGGAACTGTAGAA	7281	7504	7231	7283	1	contig_2874	V491_04746	6855	8338	None	3127	296	17699	No_constitutive_exon_found_in_species
CCCCGCGAACAAAATAGTATTGTTATGGAATTTACTAACATGGGGCGTAGTA	19539	26806	19489	19541	1	contig_2874	V491_04751	15519	29951	None	3127	296	17699	No_constitutive_exon_found_in_species
TCATGTCAGGGATGAATTTGAAAGCGAGAATGATATGGTGAGGGAATCAGAT	9255	9376	9426	9374	-1	contig_1182	V491_02216	9255	10097	None	3127	296	17699	No_constitutive_exon_found_in_species
TAACTTCTCTTCTCTCATTAATCGTCCGTTCTTCTGACATAGGGCCACAGCC	10895	11133	11183	11131	-1	contig_24	V491_00041	10448	11246	None	3127	296	17699	No_constitutive_exon_found_in_species
GATGCTTTATAAATGATGTTTGCTATTTGGACTGACTGATGTGGGAATAGTG	9438	9536	9586	9534	-1	contig_3326	V491_05384	7781	10128	None	3127	296	17699	No_constitutive_exon_found_in_species
CAAATATTTCCATTCTTTCAACTTGTGAGGCATAACTAACAAATGGGTAGTT	15452	15859	15402	15454	1	contig_2850	V491_04715	14980	16530	None	3127	296	17699	No_constitutive_exon_found_in_species
AGTTCGATTGTGTCCCAAATGATCGACAATAAATACTGAAAAGGGCCTAGGA	667	815	865	813	-1	contig_2602	V491_04372	667	4865	None	3127	296	17699	No_constitutive_exon_found_in_species
AGTCTTCTGTCCGTGAAATAAACCGGTGAATAAGCGCTGATAAGGGATAGGA	1178	1258	1308	1256	-1	contig_3040	V491_04981	12	1346	None	3127	296	17699	No_constitutive_exon_found_in_species
TTTCTTGTTTCAGTGGTTTTGGGGATGATTGAGAGGTTAATGGGACATAGTG	1316	1372	1422	1370	-1	contig_1570	V491_02832	946	3795	None	3127	296	17699	No_constitutive_exon_found_in_species
GTGAGTCGCCCAAGCAATGACAGAAAGAAAGCTAGCACTGACGGGACCAGCT	7899	9949	9999	9947	-1	contig_1381	V491_02578	5987	10062	None	3127	296	17699	No_constitutive_exon_found_in_species
GGTAAGTACTATGACTCTAGTTCCAAATCACGTTTAACATGGGATGGTAGAC	8188	8332	8138	8190	1	contig_4585	V491_07429	7386	11346	None	3127	296	17699	No_constitutive_exon_found_in_species
AGTATGGTCTTTAATCACACAGAACCGGGACATGGATTAACAGGGCGCAGGG	25727	25807	25677	25729	1	contig_610	V491_01171	25242	26421	None	3127	296	17699	No_constitutive_exon_found_in_species
TAAGTACACTAAGAAGCACGATATTCAGCACTTTGATATAGGGGCTATAGTC	23668	23756	23618	23670	1	contig_200	V491_00452	22846	24043	None	3127	296	17699	No_constitutive_exon_found_in_species
TAGTTAAACGTCGTTTCTAATAGGAGTGTGTTTACTAATAGGGATATTAGTT	4157	4203	4253	4201	-1	contig_4915	V491_08354	4157	11719	None	3127	296	17699	No_constitutive_exon_found_in_species
GTCCCACCCCCGGAGTAGATCCAAGCACTCCGCCTTTCTTCGGGCCAAAGGT	7248	7545	7198	7250	1	contig_4141	V491_06641	5151	10032	None	3127	296	17699	No_constitutive_exon_found_in_species
ATTCTACATCTCGTCTTCTGGACTTGAACTTGCACTAACGGGACCAAAAGGT	20413	20440	20490	20438	-1	contig_4141	V491_06645	19994	20905	None	3127	296	17699	No_constitutive_exon_found_in_species
GTCGTAACCGATGGGGTGGAGGTTCAATGGGTGGAGGATAATGGGTGGAGGA	2141	2582	2632	2580	-1	contig_270	V491_00572	2141	2997	None	3127	296	17699	No_constitutive_exon_found_in_species
CTAATTTCCTGGAATATACCTCACACATCTCAACTTACACCAGGGGATAGGT	9052	9835	9002	9054	1	contig_258	V491_00551	7512	10048	None	3127	296	17699	No_constitutive_exon_found_in_species
GGTTGGTTCCTACCTCCCAAGGCAAATATTGCTAATTAAAGACGGGCCAGGG	13990	14047	13940	13992	1	contig_4867	V491_08141	12608	17238	None	3127	296	17699	No_constitutive_exon_found_in_species
GAAAACCCCAACACATTGTGATGAAATCGCGCTGACAATAGGGAATATAGAA	14892	14970	14842	14894	1	contig_1754	V491_03091	14802	15488	None	3127	296	17699	No_constitutive_exon_found_in_species
ATATGTTGCAGTGGCGTGTTATTTTCCCTACTGATTTGTTGGGTGAATAGCA	18032	18555	18605	18553	-1	contig_2185	V491_03803	17702	18713	None	3127	296	17699	No_constitutive_exon_found_in_species
TCCAGAGGATCAATCCCTGGTCTGATATGCTGACAATATCCGGGATATAGCA	18918	19189	18868	18920	1	contig_2066	V491_03597	18670	20702	None	3127	296	17699	No_constitutive_exon_found_in_species
AGGATTAACCCCGCTTGATAGTTTGATGCTGCCATTCTAACAGGGCGCAGAT	14453	14557	14607	14555	-1	contig_1984	V491_03423	12525	14828	None	3127	296	17699	No_constitutive_exon_found_in_species
AGTTATAACCACAACTGCAGTTTGCCAAGTTGAATTTTGGGGAAGTACAGAA	19440	19478	19390	19442	1	contig_866	V491_01648	17113	22031	None	3127	296	17699	No_constitutive_exon_found_in_species
TTATTTATGGAAACTTCATATCTCTGCATATATTAATCGGGGGGTTACAGAG	21215	22167	21165	21217	1	contig_2448	V491_04146	20874	22167	None	3127	296	17699	No_constitutive_exon_found_in_species
TGTGAAGAAAACCGATCCGTGAAAGTATTGAGATGCTAATGAATGGGAAGCT	1913	2011	2061	2009	-1	contig_2423	V491_04098	1125	3593	None	3127	296	17699	No_constitutive_exon_found_in_species
GTATATTTCTCCCCAGTCTGTATCATAATAGTGCTAACGAATGGGCAAAGCT	10214	11827	11877	11825	-1	contig_2423	V491_04102	9232	13895	None	3127	296	17699	No_constitutive_exon_found_in_species
ACGTGGTTTCCTCTAATCCAGGTACAACACGGTGCTTACGTGGGAAATAGCC	14476	14620	14670	14618	-1	contig_4803	V491_07934	13439	14873	None	3127	296	17699	No_constitutive_exon_found_in_species
ATGCTATTGATGTGAGTCATGGGGAATATGTGCTGATGCCGGGGATGTAGGT	16442	16486	16536	16484	-1	contig_100	V491_00232	13548	16668	None	3127	296	17699	No_constitutive_exon_found_in_species
TGACATTAAAGGGGAGTCTTCTTAAACACAGCGTGACCCCAAGGGGCTAGAA	4003	4067	3953	4005	1	contig_1479	V491_02696	2082	4067	None	3127	296	17699	No_constitutive_exon_found_in_species
TCCTCCGCTACTTATTTCCACCAGAAACCACTCACTAATGGGCTATAAAGAG	13844	14055	13794	13846	1	contig_4101	V491_06580	9259	14313	None	3127	296	17699	No_constitutive_exon_found_in_species
GGTGTGACATAATAAGTTTGAAATTGAACATTTTGTACTAATGGGAATAGGA	17586	18438	18488	18436	-1	contig_1847	V491_03217	17586	18709	None	3127	296	17699	No_constitutive_exon_found_in_species
TAAGTTTCCTCATTTGTAGGTTTGTTATGTCCATGCTAACGAGGGTGTAGAT	9631	9690	9581	9633	1	contig_425	V491_00847	6517	9690	None	3127	296	17699	No_constitutive_exon_found_in_species
AGCACTTCCATTGTTGACCTTTTTGTGAAAATGCTAATGGGGTGATATAGAG	17120	17211	17070	17122	1	contig_525	V491_01027	12148	17211	None	3127	296	17699	No_constitutive_exon_found_in_species
GTAGGAAACTCCCCGCATTATTAACACCTAACATGCTAACGATTGGGCAGCA	0	445	495	443	-1	contig_658	V491_01248	0	784	None	3127	296	17699	No_constitutive_exon_found_in_species
TTTGTCTTTATCACAGAGCAATAGTACTGATAATTTGACATGGGAACTAGTC	20161	20298	20348	20296	-1	contig_4809	V491_07959	20161	20466	None	3127	296	17699	No_constitutive_exon_found_in_species
CCCACCACCGAAGAATGATAGAGGCGGCGAATTTCGGGAGAACGGGCTAGCG	5324	6048	6098	6046	-1	contig_2027	V491_03514	4279	8716	None	3127	296	17699	No_constitutive_exon_found_in_species
TACTATAGTCCATTTGAACAATCCCGCGAGATCTAACGGTGGGATCACAGTG	4128	4321	4078	4130	1	contig_4846	V491_08057	3356	4321	None	3127	296	17699	No_constitutive_exon_found_in_species
TGCCACTATGAGACAGCTCCTGTGATATTTCTACTAACTTGGGGTGGCAGGT	6057	6378	6428	6376	-1	contig_593	V491_01142	5634	6887	None	3127	296	17699	No_constitutive_exon_found_in_species
TTGAGGGCCATTAATATACTGGGGTATGGATGCTAACGGGTTGGAAATAGTG	15688	15724	15774	15722	-1	contig_938	V491_01799	15688	16166	None	3127	296	17699	No_constitutive_exon_found_in_species
AGCCACACCGCGCTCGCGACCCCGCATACATACACTGACAGGGAATATAGTC	7865	8265	8315	8263	-1	contig_4248	V491_06829	7459	8652	None	3127	296	17699	No_constitutive_exon_found_in_species
TGCCTTGCAATTTTAACGAAGACTGAGACTGACAAGATTGGGTTAAATAGGC	13327	13741	13791	13739	-1	contig_2567	V491_04318	13201	14470	None	3127	296	17699	No_constitutive_exon_found_in_species
ATGTCGTAGTGGGGGGAAATCGGCGGTGGAGCTCCAAACGTGGGATGCAGTG	11129	11244	11079	11131	1	contig_4828	V491_08019	10801	12017	None	3127	296	17699	No_constitutive_exon_found_in_species
TTAGAGGTATGAAGAAATCCAAATGGGTCAGACTAGGGCTAACAAGGCAGTC	11743	11823	11873	11821	-1	contig_4795	V491_07901	11233	13814	None	3127	296	17699	No_constitutive_exon_found_in_species
GTATGCCACCGCCAGGTCGGGCAGTGTTTGACCATTGTATGGGAGCCCAGGG	1072	2170	2220	2168	-1	contig_3373	V491_05460	1072	2388	None	3127	296	17699	No_constitutive_exon_found_in_species
TTGGTATGGCCCATCCAGTGCTTTCCAAACTGCACCTAACAGGGAAATAGCA	9645	11402	11452	11400	-1	contig_3522	V491_05678	9645	11483	None	3127	296	17699	No_constitutive_exon_found_in_species
AGCATACCATGCCCGTCACAATATGGGGTATTTCTCACTGGGCTAAATAGCG	15067	15196	15246	15194	-1	contig_2505	V491_04252	15067	17091	None	3127	296	17699	No_constitutive_exon_found_in_species
GTCGGACATAGCCTTTGCAACAAACTTCAGCCAAAGGGCTAAAAAGATAGAT	14305	14384	14434	14382	-1	contig_4866	V491_08133	12072	15999	None	3127	296	17699	No_constitutive_exon_found_in_species
GCTGAATCTAGCATAACCACTTGCCGTACTGGACTAAATTAGGGTGGTAGGT	10014	10605	10655	10603	-1	contig_219	V491_00495	10014	11486	None	3127	296	17699	No_constitutive_exon_found_in_species
GGCTTGATCATTTCAAGACGTAAACACATTTCTAATACCAGGGATTATAGAA	10733	10851	10901	10849	-1	contig_4627	V491_07515	10733	11519	None	3127	296	17699	No_constitutive_exon_found_in_species
CGATCGGCTTACCTGGTCCGACTATGTCAAGCTCTGGAGCAGGGTCACAGGC	15030	15112	14980	15032	1	contig_4627	V491_07517	14106	15268	None	3127	296	17699	No_constitutive_exon_found_in_species
ATATAAATTATTCCAAAATAAGTATTTTCGGGCTAATTTGGGCGGCATAGAT	5657	8842	5607	5659	1	contig_6878	V491_09453	5522	8842	None	3127	296	17699	No_constitutive_exon_found_in_species
CCATCAGAATTCCTTCATTGATAGTCATTGCTGACTCGGCGGGTAATTAGGA	986	1143	1193	1141	-1	contig_4870	V491_08150	51	1681	None	3127	296	17699	No_constitutive_exon_found_in_species
AGTACCAAATCAGCTATTACTTCTCGGGAATTACTAATATGGGGATGTAGAC	3113	3233	3063	3115	1	contig_298	V491_00613	1974	7117	None	3127	296	17699	No_constitutive_exon_found_in_species
TTTCGAACCAGTGGCTCCCCATAATGCACCCTACTTAACATAAGGGCTAGCT	10399	11135	11185	11133	-1	contig_298	V491_00616	10399	11391	None	3127	296	17699	No_constitutive_exon_found_in_species
AATTGCCCTGTTCGTTACAAGTATCACCTTGGAACGCCAGTAGGGGTTAGGA	15928	16276	16326	16274	-1	contig_4852	V491_08086	15006	16427	None	3127	296	17699	No_constitutive_exon_found_in_species
ATATCCGTCTTCGTCACATGAATGATCGCTCACAATTATGGGATATATAGGG	9057	9192	9242	9190	-1	contig_768	V491_01474	7910	9601	None	3127	296	17699	No_constitutive_exon_found_in_species
TATAATGTTCTCCGACACCACTGAGAACTCTACGGCTAATAAATGGGCAGAG	4801	4848	4898	4846	-1	contig_720	V491_01365	4801	7575	None	3127	296	17699	No_constitutive_exon_found_in_species
GGGTATGTATCCGGTGCAATTACCATTTATCACAGGTCTGACATGGGCAGGC	6424	8137	6374	6426	1	contig_3397	V491_05499	2377	8137	None	3127	296	17699	No_constitutive_exon_found_in_species
TGCACTGAGCAGGCATTTTATCCAGGAGGTGGCCTGGGCCTGGACAATAGTC	1789	2012	2062	2010	-1	contig_4480	V491_07243	1789	3081	None	3127	296	17699	No_constitutive_exon_found_in_species
CACATGGGGGGAGAAGGAATAAGACTGAGAGCTGGGCTAACGGGATGTAGCG	2266	2351	2401	2349	-1	contig_3368	V491_05451	2158	3259	None	3127	296	17699	No_constitutive_exon_found_in_species
TTGTAAAGATGTGTAAGGGTCGTAGGCCTAAGGGTCTCATGGGAGTCCAGGG	2158	2201	2251	2199	-1	contig_3368	V491_05451	2158	3259	None	3127	296	17699	No_constitutive_exon_found_in_species
TATATTCCCATTACATGATCCTCCGAACTATGATGCTGACGAGGGAATAGCT	11332	11475	11525	11473	-1	contig_3476	V491_05623	8947	11586	None	3127	296	17699	No_constitutive_exon_found_in_species
TTTCCACTAATCTTTGTAAAGCGTTGTACTTATCTGACCTATGGGTGCAGAG	9316	10001	10051	9999	-1	contig_4685	V491_07658	6988	10657	None	3127	296	17699	No_constitutive_exon_found_in_species
TAGCTGGACTAGTTCGGACTTGGAATTGCAGGCTAATGAGGGAACGATAGCA	10341	10652	10702	10650	-1	contig_679	V491_01292	9336	10947	None	3127	296	17699	No_constitutive_exon_found_in_species
CAGCTTTAGGCCTGAGATATTTTGATTGAATTGCTAACATGGGGTTGTAGGC	2994	3063	2944	2996	1	contig_4235	V491_06806	1236	3063	None	3127	296	17699	No_constitutive_exon_found_in_species
AGCCTCCATTGCATTAATATGATATTCCTACTAACAGTGGGAAATCACAGCC	8297	8510	8247	8299	1	contig_4235	V491_06808	7043	9293	None	3127	296	17699	No_constitutive_exon_found_in_species
TGAGTAAGCATATCTGCCACAGCACTGATACACTACTAACTGGGACACAGAT	9970	10925	9920	9972	1	contig_4646	V491_07567	5249	12046	None	3127	296	17699	No_constitutive_exon_found_in_species
TGCTGCGTGTTGCTGTGGGAGTTGTGGGGAAGGATACTGACGATGGGCAGAC	13239	13308	13189	13241	1	contig_3221	V491_05260	12958	13308	None	3127	296	17699	No_constitutive_exon_found_in_species
ATCGTCCAAATTCCAGCAGCAGGATCAAAAACTAATATTGCGGGGTATAGTA	3637	4675	4725	4673	-1	contig_2016	V491_03471	3500	5030	None	3127	296	17699	No_constitutive_exon_found_in_species
GTACGTCCCCCACGCCTATTTTTATTTTTATAACTAACAAATGGGTGTAGAG	9406	9675	9725	9673	-1	contig_2016	V491_03475	9406	12982	None	3127	296	17699	No_constitutive_exon_found_in_species
TACAAATGCTTTGTCTAGCCAAGGAATGCCACTAATGAAGGGAAATATAGGC	11398	11773	11348	11400	1	contig_554	V491_01082	10551	11773	None	3127	296	17699	No_constitutive_exon_found_in_species
TTCCAAAAAGATACCCTCCCAATGTGACGAGTTTTGCATGGGTAACTAAGTT	9125	9475	9525	9473	-1	contig_4102	V491_06587	9125	10925	None	3127	296	17699	No_constitutive_exon_found_in_species
CCCACCCCTTATTTTTTCACCTTTATCGTATACATAACTAAGGGTACTAGGG	4063	4183	4233	4181	-1	contig_929	V491_01778	3403	4283	None	3127	296	17699	No_constitutive_exon_found_in_species
AGGTACGAGTTCCAAAATACATGCAAGAAAATCTCTCACATGATGGGCAGGC	12506	12643	12456	12508	1	contig_2075	V491_03615	10957	12915	None	3127	296	17699	No_constitutive_exon_found_in_species
CGACAGTTCATGTAATTTTTTAATATTACTGTGGAGATGCAGCGGGACAGAA	10847	11507	11557	11505	-1	contig_2798	V491_04634	10847	11993	None	3127	296	17699	No_constitutive_exon_found_in_species
CGACTGCGTTTTTGCTATACAGACACAGGGAACGGACTGACGGCGGGCAGGT	8356	8405	8306	8358	1	contig_4827	V491_08011	8163	8832	None	3127	296	17699	No_constitutive_exon_found_in_species
TAAGTACAAACACCATAATGTCTGAAATACAAGCTCACTAAATTGGGAAGTG	14284	14400	14234	14286	1	contig_2101	V491_03646	12197	15028	None	3127	296	17699	No_constitutive_exon_found_in_species
TTTGAATAATTCAGTTACCTTTACTAAAGATTGTTTATGGGTGCGATGAGCA	12565	13016	12515	12567	1	contig_1715	V491_03022	11642	14195	None	3127	296	17699	No_constitutive_exon_found_in_species
CTATCCTCGAGGTGACACTAAACCAGATCTAACCGTGCATGGGAAATTAGGG	13077	13227	13027	13079	1	contig_1715	V491_03022	11642	14195	None	3127	296	17699	No_constitutive_exon_found_in_species
GACTACACTGCCTGATGCGTCTCTTCTGGCAGAACCTAACGGTGGGATAGTA	14536	14615	14665	14613	-1	contig_1715	V491_03023	14536	14934	None	3127	296	17699	No_constitutive_exon_found_in_species
TGCCTCCCATGTCTCAAAAAATCACCAAAATTATGTCTAATGGGGCGCAGAC	5667	5802	5852	5800	-1	contig_4210	V491_06769	2481	8085	None	3127	296	17699	No_constitutive_exon_found_in_species
TGAGTGTTATTCATTGCTATATAATTTATAAGAAGCTAACATTGGGATAGTT	14114	14217	14064	14116	1	contig_3291	V491_05343	12441	14507	None	3127	296	17699	No_constitutive_exon_found_in_species
CTTCTGGCGTGCGATACCGACTTTTGCTGACGATGGGGTAAACCAAACAGGC	1719	2033	1669	1721	1	contig_4901	V491_08275	42	3039	None	3127	296	17699	No_constitutive_exon_found_in_species
GCTTACTATCGTCGATCTCTCTTGCCCATGCGTCACCCCGGAGGGAGCAGGA	8009	8054	7959	8011	1	contig_753	V491_01432	6753	8602	None	3127	296	17699	No_constitutive_exon_found_in_species
ATGGAAAATAATGCGCTCTTTGCCATTTTGCTTCGGACATTAGGGTATAGGA	12389	12440	12339	12391	1	contig_1604	V491_02876	10295	13054	None	3127	296	17699	No_constitutive_exon_found_in_species
ATACGGAGGCCACGGCAATATATCCTCTCCGGCAACTAACCTGGGAATAGTT	9430	9498	9548	9496	-1	contig_4914	V491_08351	8532	10127	None	3127	296	17699	No_constitutive_exon_found_in_species
ATGGGTGGTTCAAGACCGGAGACATTGGCCTCTTTGACGCGACAGGGTAGCT	841	910	960	908	-1	contig_4854	V491_08093	96	2903	None	3127	296	17699	No_constitutive_exon_found_in_species
GACTACCGGTTGAGAGGAGAGGAGCCGCGCTAAATTTTCTTGTGGGATAGGT	9010	9056	8960	9012	1	contig_1324	V491_02482	8439	9172	None	3127	296	17699	No_constitutive_exon_found_in_species
AACAGTTTTCTAAATGTGGTTTGAGAACATGTGACGAGCTACGGGAGTAGTC	1002	1267	952	1004	1	contig_2959	V491_04866	41	2875	None	3127	296	17699	No_constitutive_exon_found_in_species
CTGCTATCCCGTGCTATTTAGCGGACACATACTAATATGAATGGGAATAGGT	12416	12498	12366	12418	1	contig_2959	V491_04869	10784	12955	None	3127	296	17699	No_constitutive_exon_found_in_species
ACGCTTGGGAAGAAGCAACCGTCCGTATTTGACCCGACTCGGGACAATAGCG	3214	3370	3164	3216	1	contig_620	V491_01189	1830	3370	None	3127	296	17699	No_constitutive_exon_found_in_species
ATGTTTGAGCGCTCTTGTCTGCAAAAGGGGGGTGCTGACGCGGGGAATAGGA	4915	5016	5066	5014	-1	contig_4450	V491_07206	3478	5299	None	3127	296	17699	No_constitutive_exon_found_in_species
CCACAGACGACCCTTCCTTCCCAAGCAATCGTCGTTACTAACTGGGGCAGGT	6560	6579	6629	6577	-1	contig_1846	V491_03206	3557	10121	None	3127	296	17699	No_constitutive_exon_found_in_species
ATTCAGGGGGGACCATATGCCTTGATCCAAAACATTACCAGAGGGATCAGTT	12798	12860	12748	12800	1	contig_1323	V491_02476	10643	12860	None	3127	296	17699	No_constitutive_exon_found_in_species
CGGAAAGGACCAAGTTAGAATGATTGGACGCTGGTTGACTGGGCGAATAGCT	6387	6838	6337	6389	1	contig_2584	V491_04337	5957	6955	None	3127	296	17699	No_constitutive_exon_found_in_species
TCTTTGCGAGCCGCAATAATATTTTGATTGCTTTGACTGGGTGGAATCAGAC	11473	11619	11423	11475	1	contig_4744	V491_07790	10614	12294	None	3127	296	17699	No_constitutive_exon_found_in_species
ATCATCATGTCTACCAGTAGTAAATGTCCTGACAATGGCCATATGGGCAGAG	4082	4924	4974	4922	-1	contig_4877	V491_08173	4082	5095	None	3127	296	17699	No_constitutive_exon_found_in_species
CTACTTGCCTCACCTGTTTTACATTAATGATGTACTGACATGGGACATAGCG	1012	2579	2629	2577	-1	contig_1283	V491_02395	855	3107	None	3127	296	17699	No_constitutive_exon_found_in_species
GCGGCGAGCTCCTGAAGCAGGCTGAGAAGCTCAGGGCTGGGATATAGCAGCG	2125	2600	2650	2598	-1	contig_4251	V491_06835	1410	3272	None	3127	296	17699	No_constitutive_exon_found_in_species
ACGTGGACGATATCTTCCATGAAAGCAAAGTTTTATACTGACATGGGTAGTC	10726	11385	10676	10728	1	contig_4766	V491_07831	9835	12027	None	3127	296	17699	No_constitutive_exon_found_in_species
TTATATTGCATTGAATAGATGTTGAGAACTTTGCTAATTGGGAAATCTAGGA	11910	12027	11860	11912	1	contig_4766	V491_07831	9835	12027	None	3127	296	17699	No_constitutive_exon_found_in_species
CCAACCCCGTGACTATTTGGTATATTTCAGTGCACTAAAAATGGGGACAGGC	9882	10795	9832	9884	1	contig_4294	V491_06911	6134	10795	None	3127	296	17699	No_constitutive_exon_found_in_species
AGATACCCGACTATAAGCTATGGAGCTGTAGAAACTAATGGGTAGCACAGGT	10778	10983	11033	10981	-1	contig_1961	V491_03400	7387	11994	None	3127	296	17699	No_constitutive_exon_found_in_species
TTTTATTCACTGTCACGTTGTTTGCGCTAGACAGACATTCACGGGACCAGCA	4528	4912	4962	4910	-1	contig_92	V491_00205	3719	6016	None	3127	296	17699	No_constitutive_exon_found_in_species
GCTTTGAGAGGAGAGAGAGTAAGTGTCTAACATTATATGCGTGGGAATAGTG	4383	4506	4333	4385	1	contig_3900	V491_06275	3988	5184	None	3127	296	17699	No_constitutive_exon_found_in_species
CATAGCACTGAATGCCGCTTTTCTTTATCGGTACCACGACCGCGGGATAGGA	6341	6870	6291	6343	1	contig_133	V491_00296	6007	8481	None	3127	296	17699	No_constitutive_exon_found_in_species
CGAAAGAGGGGTAATTTGGCGGTGAGGGGTCAAGCTGACAGTGGGAATAGCT	10517	10548	10467	10519	1	contig_1487	V491_02728	10289	11302	None	3127	296	17699	No_constitutive_exon_found_in_species
GTATGTGTAATGTCTTTCCCCTCGCATCTTAGAATCTAACGGGAAAACAGGA	1182	1452	1502	1450	-1	contig_2913	V491_04790	1182	3891	None	3127	296	17699	No_constitutive_exon_found_in_species
ATATATTTCCATAAGAGGGACGCCAAGCGCATTGACTGACAAGGGTTTAGAT	6599	6826	6549	6601	1	contig_1979	V491_03415	4138	7094	None	3127	296	17699	No_constitutive_exon_found_in_species
AGCATCAAGCCGCACCAGTGGAGAATCATGCCTAACAATATGGGAAACAGGA	4982	5069	4932	4984	1	contig_3685	V491_05912	4883	7922	None	3127	296	17699	No_constitutive_exon_found_in_species
CGCATTTTCTACACTCATAAAAGTTACCCAGGCTAACAGGGTGCGAACAGGG	1944	2177	1894	1946	1	contig_444	V491_00879	560	2177	None	3127	296	17699	No_constitutive_exon_found_in_species
GTAAGTCGACGAAGCTCCCCAAAGGTTCGGTGACTGACGTCAGGGTACAGGA	3153	3222	3103	3155	1	contig_4531	V491_07325	2814	5976	None	3127	296	17699	No_constitutive_exon_found_in_species
GACGCGGGCAAGGAATATCCACGCAAGGTACGGACGTGATTGATGGGCAGTG	8600	8893	8550	8602	1	contig_1880	V491_03278	7405	8893	None	3127	296	17699	No_constitutive_exon_found_in_species
GACATAGTGCGACAGTCATACTTTTTCAATGCTGATCTGTGGGTGATGAGTG	8332	8832	8282	8334	1	contig_3079	V491_05050	7220	9474	None	3127	296	17699	No_constitutive_exon_found_in_species
AACCATTTCTTCACCTGATATTTTAAACAGATAACTAACCTAGGGATCAGGG	6046	6159	5996	6048	1	contig_2429	V491_04119	5098	6159	None	3127	296	17699	No_constitutive_exon_found_in_species
TAAATGACATGTAGTAATAAACCTAGATGCTGGTTATTATAATAGGGCAGTG	3677	3857	3907	3855	-1	contig_1192	V491_02231	3677	4566	None	3127	296	17699	No_constitutive_exon_found_in_species
TTTGGTAGGGCAGTTAAATTAAAATATGGTGATTTCGCTGACGGGTATAGGT	7451	8229	7401	7453	1	contig_1325	V491_02487	7237	8803	None	3127	296	17699	No_constitutive_exon_found_in_species
CCGAACAAAACAGATATGAAAGAAAATGGCAAAACTGACTGATGGGTTAGCT	5082	5211	5032	5084	1	contig_4230	V491_06798	3616	5525	None	3127	296	17699	No_constitutive_exon_found_in_species
TTTGCTTCCGTACGACTATGACGATGCTTCGTTTGCTGATGGGTTGGTAGAA	8267	10122	10172	10120	-1	contig_2160	V491_03749	7863	10285	None	3127	296	17699	No_constitutive_exon_found_in_species
AGTGAGCAACCAAGAATCCACCCGATAATAGGAGTAACTGACAGGGACAGGT	1522	1590	1472	1524	1	contig_1730	V491_03053	1421	3417	None	3127	296	17699	No_constitutive_exon_found_in_species
AAGCTACCCCCGACCTTACTTCTGCCACTGGTTCCTAACTGGGAATCTAGCC	3839	3876	3926	3874	-1	contig_263	V491_00562	3839	5306	None	3127	296	17699	No_constitutive_exon_found_in_species
ATGCCATTGTAAATCCTTCGTGCTATGACTTGATGCTAATTGGGATACAGTT	2407	2598	2648	2596	-1	contig_4779	V491_07867	14	2699	None	3127	296	17699	No_constitutive_exon_found_in_species
ATGGCCTTGCTAATCTAGAGAAACTATCAAATTCTAGGACAGGGTGAAAGGA	4083	4478	4033	4085	1	contig_1215	V491_02282	1237	5003	None	3127	296	17699	No_constitutive_exon_found_in_species
GCGCATGCTGTTTTATAATTGAGGGGCTTGTGCTGACGAGAGGGTTGCAGCA	5280	5308	5230	5282	1	contig_1520	V491_02745	5112	5881	None	3127	296	17699	No_constitutive_exon_found_in_species
AAGTGAATTGTTTATACAGAGTGCGGACGAAGACTAATATGAGGGAAAAGTA	5084	5281	5331	5279	-1	contig_888	V491_01684	5084	5581	None	3127	296	17699	No_constitutive_exon_found_in_species
GTGGTTATGCGTAACTTGTGCCGCAAGGACGACACCAGGGGAGGGATCAGGC	384	602	652	600	-1	contig_2082	V491_03621	384	2350	None	3127	296	17699	No_constitutive_exon_found_in_species
AATGTCTCCCCGATAGTGAATTCCACATGTAATACTAAGTCAGGGCGCAGGA	1937	2875	1887	1939	1	contig_46	V491_00111	1347	2875	None	3127	296	17699	No_constitutive_exon_found_in_species
ACTCGAGGCACGATAGAAACCACAGGGTCCATACTTCAAGTGGGAGACAGTA	6578	6613	6528	6580	1	contig_1354	V491_02522	6021	7902	None	3127	296	17699	No_constitutive_exon_found_in_species
TGATAAAAGATAGTAGATAAGATGAACTAACTAGGTACTAGGGTGGTCAGAT	5608	5779	5558	5610	1	contig_558	V491_01087	5185	6198	None	3127	296	17699	No_constitutive_exon_found_in_species
AAATTTGGCAAATCTGCCAGATCACCCACCCGCGCTAAGCGGGTATAAAGAC	8871	9008	8821	8873	1	contig_3067	V491_05029	2037	9374	None	3127	296	17699	No_constitutive_exon_found_in_species
ACGCGATGAAGGATGTTTATCCACCGACATTCCCGTTACGGGCTGGGAAGTG	3025	3676	3726	3674	-1	contig_6863	V491_09400	3025	4588	None	3127	296	17699	No_constitutive_exon_found_in_species
CCACCTTCCGACTGGTAGAACTTCATTATGACAGCGGGATACGGAATTAGAA	813	966	1016	964	-1	contig_4855	V491_08097	0	5611	None	3127	296	17699	No_constitutive_exon_found_in_species
ACGTCTCCCTAACCCTGTGCTCAAGGCCAAACAATCTAAGGGACAAATAGCC	8812	8883	8933	8881	-1	contig_2572	V491_04326	8521	9003	None	3127	296	17699	No_constitutive_exon_found_in_species
ATGAGCTCCTTTCCATCCGCTCTTGTTAATGCTGATACGGGCGGGTGCAGCC	4001	4209	3951	4003	1	contig_4821	V491_07995	3876	8913	None	3127	296	17699	No_constitutive_exon_found_in_species
GGCATGCCCCCTGAGCTTGTCTCTCAAGTTTATATCACTAACGGGCGCAGGG	973	2404	923	975	1	contig_4398	V491_07117	747	2404	None	3127	296	17699	No_constitutive_exon_found_in_species
TGGATATGAGTTTGCAAATTTTGAATCTTTATCATTATTGGGATTTAAAGTA	736	3115	3165	3113	-1	contig_3935	V491_06339	736	5369	None	3127	296	17699	No_constitutive_exon_found_in_species
TAAGCACTACCTCTCACGGTTAAATGATTACTGCTGACGGGGAACTGCAGGA	2086	2191	2036	2088	1	contig_3250	V491_05289	1668	2191	None	3127	296	17699	No_constitutive_exon_found_in_species
TGCAGCAGATGTATCTGGCTGTGTATAGTGGAGCTGATCTTGGGGTACAGAG	226	4701	176	228	1	contig_4713	V491_07717	0	4701	None	3127	296	17699	No_constitutive_exon_found_in_species
TACTACACTTTGAGGCGAGCTGAGTTGATATCGATATTCTGGGATTGCAGGT	5252	5293	5202	5254	1	contig_4713	V491_07718	5098	6099	None	3127	296	17699	No_constitutive_exon_found_in_species
GCAATACATACTGCTAGATGAGAGAGGACTATGGACTGATAGATGGGTAGCC	5414	5675	5364	5416	1	contig_4713	V491_07718	5098	6099	None	3127	296	17699	No_constitutive_exon_found_in_species
TCCTAGAGACGCGTGGGCATATGGGGATATAGACTGACGGGATTGAACAGCA	5739	6099	5689	5741	1	contig_4713	V491_07718	5098	6099	None	3127	296	17699	No_constitutive_exon_found_in_species
AGACCGCGCCGGCCAGCGCTGACATTTGTGGATTGGGACGCGGGCGCAAGGG	3446	7532	3396	3448	1	contig_2384	V491_04066	2880	7532	None	3127	296	17699	No_constitutive_exon_found_in_species
TGTTTCGAGATATCTGTTGTTAGTGGCTGTCTACTAACTGGGTCGAATAGAC	4712	5063	5113	5061	-1	contig_287	V491_00605	4232	6191	None	3127	296	17699	No_constitutive_exon_found_in_species
TACGTGTTCATTCTATTATGTTGATCTTGGATGTGGACTAACGGGAGCAGAT	7273	7447	7497	7445	-1	contig_1708	V491_03006	7273	8283	None	3127	296	17699	No_constitutive_exon_found_in_species
GTAAGATCAAGATATGTATCTGATATAGCAATGAAGCTAATATGGGGCAGAC	4082	4205	4032	4084	1	contig_4608	V491_07470	3541	4912	None	3127	296	17699	No_constitutive_exon_found_in_species
TCGTGTTACATATATATAAAGTGTTTTTACTAACTTGGCTGGGCATGAAGGA	3995	4133	3945	3997	1	contig_2437	V491_04132	3602	4133	None	3127	296	17699	No_constitutive_exon_found_in_species
TGTGGAGCCACAACTAGACCTTTAGAGAAGGCTATCACGGGAGGTAAAAGGC	898	963	1013	961	-1	contig_3317	V491_05369	23	3575	None	3127	296	17699	No_constitutive_exon_found_in_species
TCAGCGTAATATTCCGCGAAGCTACTGCAGTTGGCTAATACAGGGACAAGCA	1780	1932	1730	1782	1	contig_2819	V491_04659	1229	2204	None	3127	296	17699	No_constitutive_exon_found_in_species
TTGGCTTTGTTTAAGCTTGGGGCGATAGGTGATAACGGGAGAAAATTTAGGG	6750	6844	6700	6752	1	contig_32	V491_00090	6127	7107	None	3127	296	17699	No_constitutive_exon_found_in_species
ACCTTGCGGTGTTCCCTATTGGCGATTGATAATAACAATGGGTTGAGCAGCT	1697	2349	1647	1699	1	contig_4662	V491_07594	1042	2349	None	3127	296	17699	No_constitutive_exon_found_in_species
GGTATGCTTTATTGCACATTGATTTGCAAGAACCATGCTAACGAGGGCAGGA	950	1002	1052	1000	-1	contig_1467	V491_02682	306	1428	None	3127	296	17699	No_constitutive_exon_found_in_species
ACCCACCTCGATGTGACATGGATCTGGACAAAGCTGACTGGGCGGTACAGAC	2353	2563	2303	2355	1	contig_3533	V491_05689	2083	5544	None	3127	296	17699	No_constitutive_exon_found_in_species
CCGTGGATTAAAATTCCGTGATGGGAATTGTTGCTAACGAGGGAGTCTAGTT	2096	2294	2344	2292	-1	contig_151	V491_00355	1392	7259	None	3127	296	17699	No_constitutive_exon_found_in_species
AAGCAGAGCTTTGGAACGAACAAGGGTTTTACTGAAATTTTGGGGTGTAGGT	3960	4057	3910	3962	1	contig_4569	V491_07395	3875	7192	None	3127	296	17699	No_constitutive_exon_found_in_species
TGAGTTGAGTCTTCTACGTTTTGTCGGGTTGGGATATTAACAGGGAATAGGC	1448	2214	2264	2212	-1	contig_4285	V491_06891	0	2504	None	3127	296	17699	No_constitutive_exon_found_in_species
CTCAAAACGAGGAATGTCACGTGTCCATACAGGGGCTGATCGGGATGTAGAT	3670	4884	4934	4882	-1	contig_4285	V491_06892	3670	5372	None	3127	296	17699	No_constitutive_exon_found_in_species
AGAGAATCCATAGATGACCTTGAGATAGCTGTTAGCTGACAAGGGTCAAGTG	5479	5539	5589	5537	-1	contig_6842	V491_09347	4308	5642	None	3127	296	17699	No_constitutive_exon_found_in_species
GGCTTAAAAAATGTACTTTGATGGTTCAGAATCTGATATGCGATGGGCAGCT	4602	4690	4740	4688	-1	contig_4887	V491_08227	3356	4874	None	3127	296	17699	No_constitutive_exon_found_in_species
GTAGGTTGACGGGGGGGAGGACGAGAGAGAGCGAGAGGTTGAGGGAGCAGCT	7351	7356	7301	7353	1	contig_846	V491_01606	0	7356	None	3127	296	17699	No_constitutive_exon_found_in_species
GGCTTCATTTATATGCATTGCAGCAGGGAGCGAATGTTGGGAAAATCTAGGC	665	728	615	667	1	contig_2870	V491_04737	0	728	None	3127	296	17699	No_constitutive_exon_found_in_species
GGGAACTGGAGTACTGTGGAATGGAGAACTATGAAATGGAGTACTGGGAGCG	4965	5102	4915	4967	1	contig_4287	V491_06896	3151	5102	None	3127	296	17699	No_constitutive_exon_found_in_species
TTTATACCAACGAGCAACCTGTATTGGAGAAAAGCTAAGATGGGACGTAGAA	1102	1276	1326	1274	-1	contig_6837	V491_09334	15	1418	None	3127	296	17699	No_constitutive_exon_found_in_species
ACGGCAACCTCTAAACCTTGAAAACGCAATGGAATCTGACTGGGTGAAAGAC	2169	2237	2119	2171	1	contig_664	V491_01267	2046	3031	None	3127	296	17699	No_constitutive_exon_found_in_species
GTTATGGCGCTGCCGCATTTTAAGCTACAAATTCTAACATTGTGGGACAGGC	1840	1987	1790	1842	1	contig_3552	V491_05711	1527	2260	None	3127	296	17699	No_constitutive_exon_found_in_species
GCTCGCACAACTAGCGCAAAGCGTTTCATTGTCCCCGTGGGAACTAAAAGTG	4737	6087	4687	4739	1	contig_194	V491_00438	2846	6087	None	3127	296	17699	No_constitutive_exon_found_in_species
CGTTGCTGGCATCCGGCGCGGATGGGCCGGTAGGTTTTGGGTACAAAAAGTG	2908	3193	3243	3191	-1	contig_4753	V491_07803	2908	5583	None	3127	296	17699	No_constitutive_exon_found_in_species
TTACGGTCACAGTCCAGGCCGGTAACAATTTATTTTCTAAAATGGGGTAGCA	4344	4650	4294	4346	1	contig_3093	V491_05076	4203	5133	None	3127	296	17699	No_constitutive_exon_found_in_species
CCTGGTAAGCAAATTCTCTGTGTGGCTAGTACTGTGCTAACTAGGGATAGTC	3660	5111	3610	3662	1	contig_159	V491_00369	0	5111	None	3127	296	17699	No_constitutive_exon_found_in_species
GCCAGCGATTCCGCGGAGATCATAGATGACTAACCGACTAATGGGAGCAGCT	1757	1937	1707	1759	1	contig_515	V491_00992	469	3192	None	3127	296	17699	No_constitutive_exon_found_in_species
GGGAAAGAGTGAAGAAATGGATTGAGGGACAGAAGCTAATGGGGACATAGGC	6307	6413	6257	6309	1	contig_2755	V491_04578	5973	6596	None	3127	296	17699	No_constitutive_exon_found_in_species
GATTGGCTGCCCTGTGCTGAATTTAGAAACGCTGGTGGGGAGGTTGGTAGTT	583	1639	533	585	1	contig_80	V491_00178	58	5845	None	3127	296	17699	No_constitutive_exon_found_in_species
CTTTCATGTTTCCTGAGTCAGCTTTGGATTACGACTGACCGGGAACATAGGC	2889	2983	2839	2891	1	contig_4637	V491_07536	1418	3280	None	3127	296	17699	No_constitutive_exon_found_in_species
GCTACAGCACTGATTATTTGCGCCGGTTGACTTGCTAACTGGGAATTTAGGA	1312	4252	1262	1314	1	contig_1796	V491_03143	850	5712	None	3127	296	17699	No_constitutive_exon_found_in_species
GCCTTGTCGTTGGATTTTTTAGGTGGAGAGAGAGCTGACGCGGGGGATAGGG	1282	1446	1496	1444	-1	contig_1257	V491_02348	124	3903	None	3127	296	17699	No_constitutive_exon_found_in_species
ATAAAGATGAGATGGATTAAGAGTACGAATACTGATGATTTGGGGTGCAGAT	6416	6537	6587	6535	-1	contig_569	V491_01103	6083	6671	None	3127	296	17699	No_constitutive_exon_found_in_species
CTATAGCGGCGGCGCCCTTTCTAATGGTACTTACCTGGGGATATAGGCAGGG	3385	3649	3699	3647	-1	contig_2001	V491_03454	3137	5884	None	3127	296	17699	No_constitutive_exon_found_in_species
TAATAATGCCACTAGAAATCTCTGAAATACTGTGCTGACTGGGGCGATAGCT	1060	1210	1260	1208	-1	contig_1534	V491_02755	74	2104	None	3127	296	17699	No_constitutive_exon_found_in_species
AACCGTACTATTTGGCATTTGTGTGTGTTGGACTAATATTGTACGGGTAGGA	4838	5586	4788	4840	1	contig_4865	V491_08127	1598	5586	None	3127	296	17699	No_constitutive_exon_found_in_species
GTTAAGGGTGCTGGCGGGGCCGAGTCGGATGACGGCGCTGGTTGGGGTAGGG	6424	6434	6374	6426	1	contig_4444	V491_07191	6054	6434	None	3127	296	17699	No_constitutive_exon_found_in_species
TTCTCTCTGTTCGTGCACAATTTATCTAACTGATTATCTTTGGGGTACAGCC	1852	1933	1983	1931	-1	contig_10	V491_00009	1233	2341	None	3127	296	17699	No_constitutive_exon_found_in_species
GCAATCTATACAGTGAAACTGCGAATGGCTCCCGACCTTGAGCGGGGTAGGA	1184	1500	1134	1186	1	contig_4142	V491_06649	393	5877	None	3127	296	17699	No_constitutive_exon_found_in_species
CTCCGTTCCAACTACTGGCTTGCAGGTTGGGTTTGAGCTAATAAGGGCAGAT	1834	1965	1784	1836	1	contig_706	V491_01336	1348	2275	None	3127	296	17699	No_constitutive_exon_found_in_species
AAGCTAAGGGATTCACCTACAGCTTCAGCTGAATTGGAAATGGGGCTAAGGA	4489	4597	4647	4595	-1	contig_1468	V491_02686	4158	5874	None	3127	296	17699	No_constitutive_exon_found_in_species
CGCAGTCCACTCTCCACCTCTCGACCACGCCGCATTCTAACTGGGAGCAGCG	1310	1699	1260	1312	1	contig_320	V491_00670	990	4701	None	3127	296	17699	No_constitutive_exon_found_in_species
TCAGGGGCTGGAAAATTGATGGATTGAGGCTGACAATTGTGGGATTATAGCG	4126	4299	4349	4297	-1	contig_2134	V491_03701	3760	5916	None	3127	296	17699	No_constitutive_exon_found_in_species
GGCAGCCGGTTTTGGCATGTGAAGATCGAAGGCTAACTTTTGGGACACAGTA	588	681	731	679	-1	contig_3136	V491_05150	588	1336	None	3127	296	17699	No_constitutive_exon_found_in_species
GGCGAGGACGTTCCTAAAATTCTTGCTAGAATAACGGAGTTTGGGAATAGAA	869	898	948	896	-1	contig_801	V491_01553	869	1725	None	3127	296	17699	No_constitutive_exon_found_in_species
TTCTCTAACAATTGGCGGTCACTTTCAACGTTTATGCTAACAGGGACCAGCG	4695	4754	4804	4752	-1	contig_4741	V491_07775	4695	5335	None	3127	296	17699	No_constitutive_exon_found_in_species
ATCTGTAAGTCTGGGTCTAAATTTGGAAGTGACTTGTTGGGTTGGAATAGGG	4829	4902	4779	4831	1	contig_3790	V491_06102	3954	4902	None	3127	296	17699	No_constitutive_exon_found_in_species
TGTATATGAAACATTTATATGTTTTTCACAGAATGCTAATTTGGGGACAGGT	1322	2880	2930	2878	-1	contig_6805	V491_09271	1322	5119	None	3127	296	17699	No_constitutive_exon_found_in_species
TAATGCCCCCTCGCATTTACGTGTGGTTTATTTCTGACCTCGAGGGATAGAT	2884	3016	3066	3014	-1	contig_109	V491_00245	2884	3490	None	3127	296	17699	No_constitutive_exon_found_in_species
CCACCCCTACGATGAATGAACTGCTGGCTAACGTGCTACGGGGATTATAGTG	1424	1556	1606	1554	-1	contig_2127	V491_03681	1307	1745	None	3127	296	17699	No_constitutive_exon_found_in_species
ATGTCTTCATTTTCGCGGGTGAGAGGAAATATGGCTCTGACAGGGTATAGCG	1477	1578	1628	1576	-1	contig_6800	V491_09265	1038	3636	None	3127	296	17699	No_constitutive_exon_found_in_species
TAAGAATCTCTAACTCATAATCTGGTTGAGGGGTTGCTAACGGGAAATAGGG	1728	1964	2014	1962	-1	contig_1868	V491_03247	0	3808	None	3127	296	17699	No_constitutive_exon_found_in_species
ACCTGAGAAGGTTGACATAGTGAGGGCACTTCTGACTGTGGGGGCAACAGGA	1349	1400	1450	1398	-1	contig_1125	V491_02134	370	3557	None	3127	296	17699	No_constitutive_exon_found_in_species
GCATATCCGATCTCATTTACCAAATAAACATTGCTAACTTCGGTGGGTAGAG	2216	2307	2357	2305	-1	contig_3767	V491_06052	1809	2395	None	3127	296	17699	No_constitutive_exon_found_in_species
CTCATACAGTTTAGAGGGGAGGAATTGGGCTGGGCTGATGGGAGATGTAGCC	902	1151	1201	1149	-1	contig_3263	V491_05310	0	1476	None	3127	296	17699	No_constitutive_exon_found_in_species
AGGTCCCCGTACAGAATTCACGGTAGCGCTGTCTGATAGCTGGGATACAGAA	2190	2348	2140	2192	1	contig_6795	V491_09259	1665	4894	None	3127	296	17699	No_constitutive_exon_found_in_species
AGCAAGAAGGGTCACATTGCCTCCGTATGCATGATGCCGGCGGGAAATAGGG	900	1303	850	902	1	contig_3054	V491_05014	0	3543	None	3127	296	17699	No_constitutive_exon_found_in_species
GCTGATTATGGTGCAGCCCAAGGTGTTAACAGTAATATATGGGAGGCAAGGG	2330	2361	2411	2359	-1	contig_253	V491_00545	1384	4541	None	3127	296	17699	No_constitutive_exon_found_in_species
CTGCCTCACATAATTTCCAACGCCTTTGGCTAAAAGCTAATGGGTGATAGGA	3464	3545	3595	3543	-1	contig_2188	V491_03814	3259	4275	None	3127	296	17699	No_constitutive_exon_found_in_species
CGAATCGGTGCTCCTGCAGTCTATTGAAGTTAACTAATGGGATGGTATAGGG	1786	1962	2012	1960	-1	contig_6775	V491_09223	138	2314	None	3127	296	17699	No_constitutive_exon_found_in_species
GTGCTCTCTGCCAACATACTGCGAGCGAATTGCTGACCGGGGATATGTAGCC	1603	1730	1780	1728	-1	contig_6775	V491_09223	138	2314	None	3127	296	17699	No_constitutive_exon_found_in_species
TTCTACACGGTTGCTTTCACGGCATAAAAACTAACCATCTGGGTTTAAAGGT	2948	3034	2898	2950	1	contig_361	V491_00740	2198	3536	None	3127	296	17699	No_constitutive_exon_found_in_species
TCGTCAATATTAGACCACCGGGAATACCCAAAGCTAACGAGGGCATGCAGTC	4056	4182	4232	4180	-1	contig_6771	V491_09215	3378	4565	None	3127	296	17699	No_constitutive_exon_found_in_species
TAAGCGTGCTCATCCAGGTGTGTAATTATACCTAGCTGACTATAGGGTAGCA	1870	2004	1820	1872	1	contig_3176	V491_05209	628	2004	None	3127	296	17699	No_constitutive_exon_found_in_species
TGATTCAGGAAGGCGATGGACCGACCTGGCTAACATATCTGGGAAAATAGAA	1268	1369	1218	1270	1	contig_2807	V491_04643	1134	1598	None	3127	296	17699	No_constitutive_exon_found_in_species
TGAATGGGGAGGAGGGAGTTTGATAGATGGGGTTGCTGACGGGGTTGTAGGA	127	261	311	259	-1	contig_1709	V491_03007	127	468	None	3127	296	17699	No_constitutive_exon_found_in_species
GGTAGAGAGACAGTAAATGCGAGTCTGTGGCTGGATGGAGAGGCGGGGAGGG	3881	4021	3831	3883	1	contig_4456	V491_07216	2766	4261	None	3127	296	17699	No_constitutive_exon_found_in_species
GTGAAATTATATAGAAACCAAGGTACCTATGCTAACATGTTGGGAATTAGAC	1820	1997	2047	1995	-1	contig_2836	V491_04686	1284	2486	None	3127	296	17699	No_constitutive_exon_found_in_species
CACGCTATTGTACTTTTGAGAAATGATCGCTAACTTTAGGGATGGAACAGAC	1483	1701	1433	1485	1	contig_563	V491_01093	1008	1701	None	3127	296	17699	No_constitutive_exon_found_in_species
TGGGGGGTGTGGAGGGGCAGAGGAAGGAGGCTAATGGAATGGGGATCTAGGG	257	566	207	259	1	contig_6736	V491_09165	0	566	None	3127	296	17699	No_constitutive_exon_found_in_species
GTTGAAGCATACATCTCGTTCGTTATACCAGAGGTTAACGAGGGGTTCAGGA	505	571	621	569	-1	contig_3466	V491_05597	132	824	None	3127	296	17699	No_constitutive_exon_found_in_species
TCCCCGAGAGAAGCGAGTACGCAGGATATGCTGACAAGTGTGGTGGGCAGTA	2455	2543	2405	2457	1	contig_1435	V491_02650	2183	3096	None	3127	296	17699	No_constitutive_exon_found_in_species
GTGTTAGGGGTGTGGTTCCACCTAGTTGCAAATATACGGGCGAAGTATAGCA	2346	2599	2649	2597	-1	contig_158	V491_00368	1395	3051	None	3127	296	17699	No_constitutive_exon_found_in_species
CTCCTGTACATTGACCCCGCGAAAATGAGGCTAATAGCGGGGTATAACAGCA	588	2199	2249	2197	-1	contig_1267	V491_02370	588	2477	None	3127	296	17699	No_constitutive_exon_found_in_species
AGTTTGCCCAAGGAGAAATTCCAGAATCGTATTATGGCGTACCAGGGCAGGA	716	889	666	718	1	contig_6724	V491_09149	178	1372	None	3127	296	17699	No_constitutive_exon_found_in_species
GCATGGATTGATCGGGGAGGCATGAGACGAGTTGTTTGGGAAGTTGATAGTG	2476	2817	2426	2478	1	contig_295	V491_00610	1281	3728	None	3127	296	17699	No_constitutive_exon_found_in_species
TTTTTGTTTATCCTATTCTCATGTTCTAGCACTAAGTTATGGGTACACAGAT	867	1393	817	869	1	contig_6718	V491_09142	742	1708	None	3127	296	17699	No_constitutive_exon_found_in_species
GGTAGTTTCTGGAACTTGATACAGTGGCTGACAAAACAGCGGGGGTGGAGCT	31	374	424	372	-1	contig_3294	V491_05348	31	1405	None	3127	296	17699	No_constitutive_exon_found_in_species
TTCAGCTTCGTCTGGCGAGCCGACGGGAGTCGCAAACGACTGAGGGATAGAG	2599	2761	2549	2601	1	contig_1134	V491_02151	2065	2761	None	3127	296	17699	No_constitutive_exon_found_in_species
AAGAGGGGTGTGTATGAGAGCGTGTTAAAACAGAGGGGTGCGTATGAAAGCT	3352	3361	3302	3354	1	contig_2452	V491_04150	1517	3361	None	3127	296	17699	No_constitutive_exon_found_in_species
AGGGTGGTAAATGGGGGGATATTAATAGGAATGAGGCTAATTGGGAATAGAT	335	508	558	506	-1	contig_6692	V491_09109	148	2192	None	3127	296	17699	No_constitutive_exon_found_in_species
TCTGGATTTGGGTTTTGCTGGGTGCTGGCTTGGGACTAATGAGTGGGTAGGT	2596	2662	2712	2660	-1	contig_3928	V491_06332	0	2722	None	3127	296	17699	No_constitutive_exon_found_in_species
AATACTCAGTCGCTGAGGTGAAGTTGAAGTTATTAACATGGGGATTCAAGTT	1245	1823	1195	1247	1	contig_3663	V491_05883	1079	2259	None	3127	296	17699	No_constitutive_exon_found_in_species
CTTGTTCGCGAAGTTGTAGCAGGGGCCTGGATAGTGATTGACGGGGCTAGCT	628	729	779	727	-1	contig_2267	V491_03920	628	1182	None	3127	296	17699	No_constitutive_exon_found_in_species
AGCACGGGTGGGAGGCGCGGGGAAGCGTTAGTGTGACTGGGCAGGATCAGGA	73	156	206	154	-1	contig_2840	V491_04697	73	2784	None	3127	296	17699	No_constitutive_exon_found_in_species
GTTTGATGTCCTTTGAAGAGGAAATGAAGTGCTAACAAGTGGGTGTGTAGTG	1853	1869	1803	1855	1	contig_6657	V491_09076	1219	2053	None	3127	296	17699	No_constitutive_exon_found_in_species
TTACAACAAGTCTAGGTGCCTTCCTGAATGGACTTGACTGGGTGATGAAGCC	2495	2524	2445	2497	1	contig_128	V491_00272	1252	2524	None	3127	296	17699	No_constitutive_exon_found_in_species
CCTTCTTCTTACTCCGCCGTGGTGACTGGGGCTAACTTTTGGGGTGGCAGAC	265	2536	215	267	1	contig_1201	V491_02250	0	2536	None	3127	296	17699	No_constitutive_exon_found_in_species
ACACTTCCCCACCAAATTTTGCATCGGGGACGCTACTAACAGGGATGCAGAT	2110	2152	2202	2150	-1	contig_4540	V491_07343	2110	2570	None	3127	296	17699	No_constitutive_exon_found_in_species
CAATGCTGAGATATAGGGATAGAGAAGGGTAGAGGGCTGACAGGGCGCAGGT	1069	1123	1173	1121	-1	contig_2223	V491_03863	656	1351	None	3127	296	17699	No_constitutive_exon_found_in_species
TGTAAATCCTTTCTCGATCATGGCCTTCAATTTACTGATGGGAAATGCAGCT	1373	1499	1549	1497	-1	contig_125	V491_00269	1218	2279	None	3127	296	17699	No_constitutive_exon_found_in_species
CGTAGCCAGAGGTCATCTCGAAGACACCGTGACTCCAGAGATAGGGACAGGG	509	626	459	511	1	contig_4147	V491_06668	0	1284	None	3127	296	17699	No_constitutive_exon_found_in_species
TATGATGGGATTACGATGCCGAGATGGAATACATGCTGATGGGAGAATAGCT	1517	1602	1652	1600	-1	contig_1818	V491_03170	1063	1838	None	3127	296	17699	No_constitutive_exon_found_in_species
ATCACGTGGTGGGGACATGTTCAAGCTAGATGGAGCTGATAGGGGCATAGAT	583	729	779	727	-1	contig_6562	V491_08998	209	1118	None	3127	296	17699	No_constitutive_exon_found_in_species
ACGTACTGCGGAACCCTGCATTTGGGTGCAATTTAGTGTTAACGGGATAGGA	1709	1759	1809	1757	-1	contig_580	V491_01122	1709	2148	None	3127	296	17699	No_constitutive_exon_found_in_species
TAAGGCAAAGTGCCCCCCCGTGATCCGCATGCTGATCAGGAGGGGTGTAGTA	224	237	174	226	1	contig_4126	V491_06629	76	1304	None	3127	296	17699	No_constitutive_exon_found_in_species
GACCGCGTTTCGAAACATGCGCCAGCGAGGTCCACTAACGACGGGTACAGTA	242	275	325	273	-1	contig_3942	V491_06348	242	693	None	3127	296	17699	No_constitutive_exon_found_in_species
GCTCTATGCGCTGGTTGTGGATGGGGATTTGAAGCTGATGGGAGAAATAGAC	502	1395	1445	1393	-1	contig_440	V491_00873	502	1728	None	3127	296	17699	No_constitutive_exon_found_in_species
CATTCGGGCTCTTTAATTCCTTTCCCCCTTCCATACTAACGGGGAATCAGGC	0	238	288	236	-1	contig_6503	V491_08952	0	1530	None	3127	296	17699	No_constitutive_exon_found_in_species
TATTGAAGCTCTACAACTTAAAATAAATTTTTAACTGACACGGGGCCAAGCA	0	745	795	743	-1	contig_6488	V491_08943	0	1074	None	3127	296	17699	No_constitutive_exon_found_in_species
GCACGGCCAGCTCACTGCTCTTGTGACGAAGGCTGACTGGGGAGAAACAGAT	1832	1887	1782	1834	1	contig_6480	V491_08940	704	1887	None	3127	296	17699	No_constitutive_exon_found_in_species
TATATTTCCTTTTTGTTCTCCAAGAGTTGTGCTAATGATTGGGGTGTCAGCC	370	462	320	372	1	contig_6474	V491_08935	7	462	None	3127	296	17699	No_constitutive_exon_found_in_species
TTTGTGATGGGTCGTCAGGATACGTGGGTGCAGGCTAACACGGGAGGTAGAT	166	246	116	168	1	contig_3443	V491_05567	0	246	None	3127	296	17699	No_constitutive_exon_found_in_species
TCGTATGTCACGCTTGTCATTCCTGTATACTCCCTGGGCCGGCGAGCCAGGA	708	1041	658	710	1	contig_240	V491_00528	291	1903	None	3127	296	17699	No_constitutive_exon_found_in_species
CTTCTCCTCCCTGCCTCTGTACAATGGCAAAATCTGACTTGGGGACACAGGA	713	804	854	802	-1	contig_6321	V491_08849	535	1081	None	3127	296	17699	No_constitutive_exon_found_in_species
GTGGGAATTCATATACACTCAGGATTGAGGATACGGCTGACATGGGGAAGGT	1003	1155	1205	1153	-1	contig_6297	V491_08836	0	1488	None	3127	296	17699	No_constitutive_exon_found_in_species
GTGTTCTAACTAAGTGTCTTACTTTAGACCCAGTCGTCAGAGGGTGGCAGCG	612	753	562	614	1	contig_2636	V491_04418	205	1224	None	3127	296	17699	No_constitutive_exon_found_in_species
AGACAGAAGGTTAGTAGGACGCCGAGAAGAGTTTTTGATAAAATGGGAAGGA	751	758	701	753	1	contig_6225	V491_08796	0	758	None	3127	296	17699	No_constitutive_exon_found_in_species
TGAGTGCTGTTGCTCAGTAATTGAGATTGCTCGAGCTGATGGGAGTGTAGTT	886	934	984	932	-1	contig_2652	V491_04438	62	1085	None	3127	296	17699	No_constitutive_exon_found_in_species
GCTTGTTTCTGGTTTTAGGGGGAGTGGTAGCTAACGGGAAGGAAATATAGGG	241	445	191	243	1	contig_2947	V491_04853	0	445	None	3127	296	17699	No_constitutive_exon_found_in_species
AGATACGGAAATTGCAACAAACCGAATATATTTGCGCGCGGGCGAGCCAGCC	851	1022	1072	1020	-1	contig_1227	V491_02296	48	1144	None	3127	296	17699	No_constitutive_exon_found_in_species
TGTTTTACGGACTTCTGTGTTGGAGATGGCGTTACTGACGGGGGTGGTAGGG	534	610	484	536	1	contig_6140	V491_08753	65	1149	None	3127	296	17699	No_constitutive_exon_found_in_species
AGTTTCTATTGTTTAAGGGTAATGAGAGAGGAGCTGACGGAGGGGGATAGTT	1024	1130	1180	1128	-1	contig_6136	V491_08752	0	1289	None	3127	296	17699	No_constitutive_exon_found_in_species
AACGGAGAGATCTTTAAGGGGCTAAACAGGCTAACATGCGGGGAAAATAGCA	0	454	504	452	-1	contig_6136	V491_08752	0	1289	None	3127	296	17699	No_constitutive_exon_found_in_species
CCTCCCTCTTTCGAATTCGATTTCTCATAGCCGAGCTAACGGGAAGATAGAC	319	623	269	321	1	contig_6113	V491_08739	152	623	None	3127	296	17699	No_constitutive_exon_found_in_species
ATTTTTCAAGAAGCTGCACAGATGGAGGAAGTCTAATGGGGTGAAAATAGAA	753	896	946	894	-1	contig_839	V491_01595	14	1177	None	3127	296	17699	No_constitutive_exon_found_in_species
AGTCTATAGGACGATGACGGGGATGTAGATCAGGATGACGAGGGTAATAGGG	542	783	833	781	-1	contig_49	V491_00116	542	996	None	3127	296	17699	No_constitutive_exon_found_in_species
TGAACTTGTATGGCTCAGTCTGTGGGATTTTTTGCTAACAGAGAGGGCAGAT	512	589	639	587	-1	contig_5984	V491_08674	512	943	None	3127	296	17699	No_constitutive_exon_found_in_species
TATGATGTTCTTTTCCTGGGTGGTTGGATGTTTACTGATGGGAGGTGTAGCG	165	265	315	263	-1	contig_5962	V491_08664	0	722	None	3127	296	17699	No_constitutive_exon_found_in_species
CGTAGGAGTATAGGGCTGTGAGGACTGAGACTGACATTTTTGGGATGTAGTC	293	858	908	856	-1	contig_5864	V491_08628	0	973	None	3127	296	17699	No_constitutive_exon_found_in_species
CTGTCGAGAGTAAACTCCGGGTCTGGGGATGAAGCGAGGGGGAGGAGTAGGG	997	1006	947	999	1	contig_1450	V491_02672	0	1006	None	3127	296	17699	No_constitutive_exon_found_in_species
TTTAGGGGGGTTAATATGTGTGGGATGGGGCTAACATCAGGGTGAAATAGTT	374	471	324	376	1	contig_2341	V491_04029	52	471	None	3127	296	17699	No_constitutive_exon_found_in_species
ACCCGTTTGATCGCGTGGATTTGGGGTATGATGGGTTATTTGCGGGGCAGAC	778	798	728	780	1	contig_717	V491_01348	0	798	None	3127	296	17699	No_constitutive_exon_found_in_species
AGATACTCTAGCAACAAGTTACTGCTGCTATGGCGGAGGGAGAATACTAGAT	195	325	375	323	-1	contig_5608	V491_08541	195	733	None	3127	296	17699	No_constitutive_exon_found_in_species
ACAGTGCCAACAGTTCGGAATGAGACATGCTGATACAGGGTGGTGAATAGGT	218	779	168	220	1	contig_5596	V491_08537	90	779	None	3127	296	17699	No_constitutive_exon_found_in_species
GTGGGGACCGGGGAAATGGATGTTTGGATAAAGCTAATGGGGGGACACAGAT	221	605	171	223	1	contig_2832	V491_04682	97	672	None	3127	296	17699	No_constitutive_exon_found_in_species
GGAGCCATGTAGTTGTTGGGAAATTTTTGAGACGAGGCTGAGGGTTATAGAA	305	524	255	307	1	contig_5381	V491_08480	143	620	None	3127	296	17699	No_constitutive_exon_found_in_species
TTCCCCGACGATTGCAAGATAGTCGATAGGTTGCTAACGGGCAGCGGTAGTG	0	146	196	144	-1	contig_2876	V491_04755	0	512	None	3127	296	17699	No_constitutive_exon_found_in_species
CCTACCAACTAGCCATGGTCTTGTTAGCGAAACTAACAATGGGTAAACAGCT	0	288	338	286	-1	contig_1255	V491_02345	0	533	None	3127	296	17699	No_constitutive_exon_found_in_species
CAGACGAGGAGGAGGGGGAGGGGGAGATACTGAGGCGGAGGGATAAAAAGGC	499	561	449	501	1	contig_2387	V491_04070	97	561	None	3127	296	17699	No_constitutive_exon_found_in_species
TGGACACACTTACGAAGGAGACGGGAACGTTGCATAGGGTGTTGAGTAAGCA	286	402	236	288	1	contig_5093	V491_08411	0	505	None	3127	296	17699	No_constitutive_exon_found_in_species
GCCGTGGGGAGGCTTCCGAGTGGGTGCCGATTGCTGACCTGGGTAGGAAGGG	129	240	290	238	-1	contig_5085	V491_08408	129	530	None	3127	296	17699	No_constitutive_exon_found_in_species
GTGGGATCCTGCGCACTTCCGGATCTTTGTCGGTAACCTCGCGGGCGAAGTG	415	506	365	417	1	contig_1348	V491_02514	39	506	None	3127	296	17699	No_constitutive_exon_found_in_species
