# Supplementary material for: Widespread Separation of the Polypyrimidine Tract From 3′ AG by G Tracts in Association With Alternative Exons in Metazoa and Plants
Source: Front Genet. 2019 Jan 14;9:741. doi: 10.3389/fgene.2018.00741 (PMC6339879; doi:10.3389/fgene.2018.00741)
Supplement: DATA FILE S1 — Sequences of REPAG 3′ SS from each species of fungi. [file Data_Sheet_1.zip › Supplementary data 1/Fungi_Release38__candida_glabrata_gca_001466635.txt]

REPA_GGG_Sequence	Exon_Start	Exon_End	Pos_-50	Pos_+2	Strand	Chromosome	GeneID	Gene_Start	Gene_End	Gene_Name	Number_of_REPAs	Number_of_REPAs_has_GGG	Number_of_Intron(Intra_genic_Region)	Upstream_Constitutive_Exon
CATGCACAATAATAACTCTGTGGGGACTATTGACCACCATAGGGGTTCAGTT	412545	413627	413677	413625	-1	scaffold25	AO440_002554	412545	414387	None	124	5	390	No_constitutive_exon_found_in_species
TTAGGTAATAATGACGCTGGTATGATGATGTCTCAAATGAACATGGGTAGTT	430699	432170	430649	430701	1	scaffold25	AO440_002559	430064	432170	None	124	5	390	No_constitutive_exon_found_in_species
AGAGCCAATTGGGATTTGATTTGTTAGTAGCTCACGCTGGGGCCAAACAGAC	113938	114821	113888	113940	1	scaffold13	AO440_002989	112940	114821	None	124	5	390	No_constitutive_exon_found_in_species
TGAGATCGATGGTTTGTTATTTATTGGAACTATTACAGGTAAACGGGAAGTT	358572	361205	361255	361203	-1	scaffold20	AO440_001677	358572	361452	None	124	5	390	No_constitutive_exon_found_in_species
CCAAGAGCAAAACTAAAGTATTTCCTAGCCCCAAATCAAGGGAAAGCGAGAA	253031	256508	256558	256506	-1	scaffold21	AO440_001821	253031	258035	None	124	5	390	No_constitutive_exon_found_in_species
