# Supplementary material for: Widespread Separation of the Polypyrimidine Tract From 3′ AG by G Tracts in Association With Alternative Exons in Metazoa and Plants
Source: Front Genet. 2019 Jan 14;9:741. doi: 10.3389/fgene.2018.00741 (PMC6339879; doi:10.3389/fgene.2018.00741)
Supplement: DATA FILE S1 — Sequences of REPAG 3′ SS from each species of fungi. [file Data_Sheet_1.zip › Supplementary data 1/Fungi_Release38_tolypocladium_ophioglossoides_cbs_100239.txt]

REPA_GGG_Sequence	Exon_Start	Exon_End	Pos_-50	Pos_+2	Strand	Chromosome	GeneID	Gene_Start	Gene_End	Gene_Name	Number_of_REPAs	Number_of_REPAs_has_GGG	Number_of_Intron(Intra_genic_Region)	Upstream_Constitutive_Exon
AGCTCGCCCCCTTGAAGATCCTCATGCTAATGGTCCCACCGGGGAAATAGTC	13337	14986	15036	14984	-1	scaffold_0	TOPH_00004	13337	16020	None	2862	429	16868	No_or_no_constitutive_exon
TGACTTCGGTTGCCGAATAGAAGAACTCGCTGCCTCTGGCCGTGAGGGAGGG	61771	62267	61721	61773	1	scaffold_0	TOPH_00016	59664	63315	None	2862	429	16868	No_or_no_constitutive_exon
GCATTCGCCATTCGCTGCTGAAATAATCATAAACTAACCCGGGTAAACAGGC	96412	96799	96362	96414	1	scaffold_0	TOPH_00027	93851	96799	None	2862	429	16868	No_or_no_constitutive_exon
TAGGTTGCCTTATTTCATGCCATGCAGAGTTACGCTGACAGCGCGGGAAGAT	181501	182133	182183	182131	-1	scaffold_0	TOPH_00053	181165	184748	None	2862	429	16868	No_or_no_constitutive_exon
GAAAATGGGGCGAGGTGATTTCAGAAATGGATGCTGACGTGGGTGGCTAGCA	196185	196927	196977	196925	-1	scaffold_0	TOPH_00058	191762	198255	None	2862	429	16868	No_or_no_constitutive_exon
CAGCTGCTCTCTTCCCGAGCTGAAACGTGGACGTTAACGGGAAAATGCAGGT	191762	196130	196180	196128	-1	scaffold_0	TOPH_00058	191762	198255	None	2862	429	16868	No_or_no_constitutive_exon
TCTATGTGTCCCCATCGCACGACTCGAAGCGTGACTGACGGCCGGGACAGTT	200207	200432	200157	200209	1	scaffold_0	TOPH_00060	199797	202111	None	2862	429	16868	No_or_no_constitutive_exon
GGCTCGTCCCCCCTAAATCGGTTGACAATGTGCTGACTGCGTGGGCAAAGAT	347336	348685	348735	348683	-1	scaffold_0	TOPH_00107	347336	353553	None	2862	429	16868	No_or_no_constitutive_exon
GACGTCAAGCTCCAAGCTACAGAGTACCAGCACCAACTTACAGGGGGCAGAA	358100	358490	358050	358102	1	scaffold_0	TOPH_00110	357588	358490	None	2862	429	16868	No_or_no_constitutive_exon
AAGCAGGTGAGTCACCCCTTTTCTGAGTGGCTCTTCACTGGGGAAGATAGAG	393812	393873	393923	393871	-1	scaffold_0	TOPH_00119	392843	395599	None	2862	429	16868	No_or_no_constitutive_exon
GGCGCCTCGCCTGAGGTCGAGCAGAGTATGTACGAGTAAGGTACGGGGAGTG	536949	537346	537396	537344	-1	scaffold_0	TOPH_00178	536170	537419	None	2862	429	16868	No_or_no_constitutive_exon
AGAGGAATCCTTTGTTCTGACCCTCTGGACACGCAAGCAGGGCACGGCAGAG	570261	570433	570211	570263	1	scaffold_0	TOPH_00189	566771	570564	None	2862	429	16868	No_or_no_constitutive_exon
TAGAATGTCTCGACTGTCAGGTCCAAGACGAGGCTGACATGAGGGCGCAGCC	763057	764364	763007	763059	1	scaffold_0	TOPH_00242	759036	764364	None	2862	429	16868	No_or_no_constitutive_exon
GTAAGTCGCGCGTTGCCTTTGGTCGCATCCCAGTGCTGACAAGAGGGCAGAT	862831	865728	862781	862833	1	scaffold_0	TOPH_00274	862096	865728	None	2862	429	16868	No_or_no_constitutive_exon
GGCTTGTTCTGCGCGCAGAGGAGAATGTACGCGCAGCCACGAGGGGATAGAA	885996	886632	886682	886630	-1	scaffold_0	TOPH_00281	885996	887737	None	2862	429	16868	No_or_no_constitutive_exon
AACCACGCGTCCCTCGAGCAGGCCGCGCATGTGCTAACGCAGGCGGGCAGCC	1176962	1177288	1176912	1176964	1	scaffold_0	TOPH_00372	1176672	1177288	None	2862	429	16868	No_or_no_constitutive_exon
GTTGGAGTGTATCGTGTTAGCGGGGCCACTGGCTAACTTGGATTGGGCAGTG	1301024	1302963	1303013	1302961	-1	scaffold_0	TOPH_00415	1301024	1304305	None	2862	429	16868	No_or_no_constitutive_exon
GAGCACCACCTTGATTCCCTTGGCGAGGCTTGTGTACTGAAATGGGGCAGTT	1340420	1340515	1340370	1340422	1	scaffold_0	TOPH_00423	1338783	1344417	None	2862	429	16868	No_or_no_constitutive_exon
GTACGTGAGACCGAGTCTGTGAACCGGAACTATGGCTAACAATTGGGCAGCT	1547492	1549088	1549138	1549086	-1	scaffold_0	TOPH_00485	1547492	1552492	None	2862	429	16868	No_or_no_constitutive_exon
TGTTTTCGACCGTTGGCTGGGCGACAGGCGGTACTGACTTGGGATATCAGGC	1738314	1738458	1738508	1738456	-1	scaffold_0	TOPH_00540	1735532	1739161	None	2862	429	16868	No_or_no_constitutive_exon
ATTCAGTATCCTTTAGTTAGAGTTGTGGCATCAACTGACGTGAGGGGCAGCT	1738195	1738256	1738306	1738254	-1	scaffold_0	TOPH_00540	1735532	1739161	None	2862	429	16868	No_or_no_constitutive_exon
TCAACCCCACGACTCCATCACCTTCATACATCACCGGACGAGCCTGGGAGTC	1766732	1766823	1766873	1766821	-1	scaffold_0	TOPH_00548	1764255	1767056	None	2862	429	16868	No_or_no_constitutive_exon
TGGTTGCGAATACTCGTCGCAACTAGGGGGCACAGCTAACACGTGGGCAGGA	1856055	1856418	1856005	1856057	1	scaffold_0	TOPH_00577	1854975	1857713	None	2862	429	16868	No_or_no_constitutive_exon
AGAGCCTGTCATCGATCGCAAGAATGGAGCTTAGACTAACGGGTTGGTAGGT	1954418	1955351	1954368	1954420	1	scaffold_0	TOPH_00612	1950745	1955351	None	2862	429	16868	No_or_no_constitutive_exon
CAAGTCTCAAGGCCACGTGGGGGGACACAACACGCGGGTAACACGGACAGTG	1961778	1962855	1962905	1962853	-1	scaffold_0	TOPH_00616	1961778	1969124	None	2862	429	16868	No_or_no_constitutive_exon
TGAGTCGCGTGCGTCGCGCCGCGCGAGGCCAGGCCGCTGACGGGGGACAGCG	2017518	2017654	2017704	2017652	-1	scaffold_0	TOPH_00632	2016261	2017982	None	2862	429	16868	No_or_no_constitutive_exon
AAGCACCTGACACCACATAGAAAGCGATGTCTTGCTGAACAGGGCCGCAGAA	2050408	2050661	2050711	2050659	-1	scaffold_0	TOPH_00639	2049957	2050872	None	2862	429	16868	No_or_no_constitutive_exon
GCCCGCGCCGGTTCATACCCGTGCATTCGCGTGTCCTAACTTGGGGGCAGAT	2264206	2264750	2264156	2264208	1	scaffold_0	TOPH_00706	2263088	2264750	None	2862	429	16868	No_or_no_constitutive_exon
TAAGTGGCACGGGCAGCCAACACCCTACACGGGCTAACGGGGCGAGGCAGAT	168983	169769	169819	169767	-1	scaffold_1	TOPH_00773	168983	172079	None	2862	429	16868	No_or_no_constitutive_exon
GTGCGAGAGGCGCATCGCTGCCGCGGATAAGAGACTGACAGAGGGAACAGTC	417407	420037	417357	417409	1	scaffold_1	TOPH_00836	416996	420037	None	2862	429	16868	No_or_no_constitutive_exon
ACCTGCCACCCGCGCGTGCACATATAAGCATTTTGCTGACGGGGATGTAGCG	421739	422223	421689	421741	1	scaffold_1	TOPH_00837	420553	422223	None	2862	429	16868	No_or_no_constitutive_exon
CTCTACGGACCTAGATGACGATGTGAGATTCTGACTAGGGATGATGACAGAC	453498	453724	453774	453722	-1	scaffold_1	TOPH_00845	453498	456618	None	2862	429	16868	No_or_no_constitutive_exon
GCAAGAGTTCGAGGTTTGCGGTGTTTCGGGCGTGCTGACTGGGTAGTCAGGC	463501	463574	463624	463572	-1	scaffold_1	TOPH_00846	457119	465585	None	2862	429	16868	No_or_no_constitutive_exon
CCACGGCCATTTCCGGCAAGCATGGAGAGGAGCTGACAGGGAACCGATAGCC	495770	496674	495720	495772	1	scaffold_1	TOPH_00854	495306	496674	None	2862	429	16868	No_or_no_constitutive_exon
GCCTTTTTGCGGCAGTTTTTGCGAGCAGCGTCTAACCCGGGCGATGGCAGGT	541266	542132	541216	541268	1	scaffold_1	TOPH_00873	541094	542234	None	2862	429	16868	No_or_no_constitutive_exon
CCCTCGTCTCGCCACCCTCAATCTTAAAACCTCTGACGGAGGGACAGCAGCG	633523	633778	633828	633776	-1	scaffold_1	TOPH_00902	627033	635377	None	2862	429	16868	No_or_no_constitutive_exon
TAAGAGTACAAATTTCTGAAGGTTATGAAACTAATCTCGACGGGGAACAGGT	666845	667013	666795	666847	1	scaffold_1	TOPH_00915	665908	667344	None	2862	429	16868	No_or_no_constitutive_exon
CGGAAGTCCCTGTGTATGGAGACGCAGCAAAAGGCTAACAGGGAGCGCAGCG	919123	919305	919073	919125	1	scaffold_1	TOPH_00982	917550	920908	None	2862	429	16868	No_or_no_constitutive_exon
TACGTATCCGTCTAGCCACTCGTGACTCTTGCCGTCGCTGACGGGGGCAGCT	1024068	1024661	1024018	1024070	1	scaffold_1	TOPH_01010	1023125	1026782	None	2862	429	16868	No_or_no_constitutive_exon
GACGGCCACGGAGCTGGGCCGACCGTAGGGCTGACCGTTGGATGGGGCAGTG	1036830	1036970	1037020	1036968	-1	scaffold_1	TOPH_01014	1035463	1037290	None	2862	429	16868	No_or_no_constitutive_exon
CGCGCACTTTAAAGGCACGAGGACTGGTTGACTGACGCCCCGGGACGCAGTC	1122775	1124568	1124618	1124566	-1	scaffold_1	TOPH_01043	1122775	1125117	None	2862	429	16868	No_or_no_constitutive_exon
ACACGTTAGCCTAGCGCCTGGAAAAGAGGATTTGACTGACGGAGGGACAGAC	1128788	1128919	1128969	1128917	-1	scaffold_1	TOPH_01045	1127570	1130432	None	2862	429	16868	No_or_no_constitutive_exon
GCGCGAGTCGTGAGATGTCCAGGCTGAGCTAACCACCGCCTGGGATGCAGAC	1218791	1219098	1219148	1219096	-1	scaffold_1	TOPH_01072	1217812	1219556	None	2862	429	16868	No_or_no_constitutive_exon
GCACCGCTGAGAGCATTTGCATTGTGACGGCTGCGCTAACAGGGAGACAGGG	1293300	1293374	1293250	1293302	1	scaffold_1	TOPH_01103	1290055	1293943	None	2862	429	16868	No_or_no_constitutive_exon
TGAAGATGTTGAATTTGAACTAATCGCTATGGGTAACAGGGAGGCTAGAGAT	1320183	1320670	1320133	1320185	1	scaffold_1	TOPH_01115	1320041	1321070	None	2862	429	16868	No_or_no_constitutive_exon
CCTCTGCCGCGCGTAGCGTAGGCCGAGGTCCTCTGCTGACGGGCGAATAGAC	1382988	1383571	1383621	1383569	-1	scaffold_1	TOPH_01136	1382392	1384512	None	2862	429	16868	No_or_no_constitutive_exon
TGCGAGGCGCCCCTGGGCAAGGACAAGGAGAAGCTGACATGGGGGTGCAGTT	1411179	1411556	1411606	1411554	-1	scaffold_1	TOPH_01148	1410252	1412434	None	2862	429	16868	No_or_no_constitutive_exon
CAAGAGAAAGCGGGAGTCACTATAAGCTAACACGGGCTCTGGGGTGATAGGG	1508946	1510600	1510650	1510598	-1	scaffold_1	TOPH_01172	1508946	1511678	None	2862	429	16868	No_or_no_constitutive_exon
ACCACGGGGCGAGGGCCGGCGCTGACAGGTCGCTTGACGCGCGTGGGTAGAC	1733424	1733790	1733374	1733426	1	scaffold_1	TOPH_01253	1732414	1733790	None	2862	429	16868	No_or_no_constitutive_exon
ACGGGTGCTCCCGTCCACATGCCGTAAGAAGAAGCTGACTCGGGATGAAGTC	1778387	1778640	1778337	1778389	1	scaffold_1	TOPH_01268	1776509	1778740	None	2862	429	16868	No_or_no_constitutive_exon
CCACCATGCCGAGGCGCAGTCTTCACTGACACTCTCCTCTCGGGGTGCAGGG	1919613	1920683	1920733	1920681	-1	scaffold_1	TOPH_01314	1919613	1921294	None	2862	429	16868	No_or_no_constitutive_exon
CTCGACGTCGTGGTCCGGGGCCAAAGCGCCTGCCGCTAACAGGGAGACAGAG	2084653	2084904	2084603	2084655	1	scaffold_1	TOPH_01369	2080838	2085873	None	2862	429	16868	No_or_no_constitutive_exon
AGCAGCAAGTCCGGAGGCAGAGCGAGGACCTCGGCGGGCCGGGCTGACAGAA	2896	2946	2996	2944	-1	scaffold_2	TOPH_01374	2438	3084	None	2862	429	16868	No_or_no_constitutive_exon
GGGCACATCAGCCAAGAGATCATACGCGTAGGTCTGACCAAGCAGGGCAGTG	47652	47982	48032	47980	-1	scaffold_2	TOPH_01394	46539	48600	None	2862	429	16868	No_or_no_constitutive_exon
CGTCAAACAGCTCAATAGAAATCCTCTATTTTTGCTTACACGATGGGTAGGC	70387	71491	71541	71489	-1	scaffold_2	TOPH_01399	64276	72168	None	2862	429	16868	No_or_no_constitutive_exon
TGATCCGGATTCCGGTCCGGCGGATGTCTGACGATGGGCACATTAAGAAGAA	145172	145558	145122	145174	1	scaffold_2	TOPH_01416	144360	145558	None	2862	429	16868	No_or_no_constitutive_exon
ATGAAGGCCAATACAAAGGCAGGCAAAGCAAGCTGGCTAACTGGGCGAAGGC	303579	304432	304482	304430	-1	scaffold_2	TOPH_01468	303579	306987	None	2862	429	16868	No_or_no_constitutive_exon
TCTCGAGTGCTTTGTGAGCAGAGCATGACGAGCTGATGCGATGTGGGCAGCC	366792	367379	367429	367377	-1	scaffold_2	TOPH_01490	363392	372088	None	2862	429	16868	No_or_no_constitutive_exon
AAGAATTACAAGCTAACATTCCTCAGAAAATAAGGCAACGGGTACGACAGAA	398359	398443	398493	398441	-1	scaffold_2	TOPH_01504	397209	398771	None	2862	429	16868	No_or_no_constitutive_exon
AGTTCTTGTCCCACTCCCTCGGTCTGTCCATGGTGCTAAAGGAGGGACAGTG	508524	508614	508474	508526	1	scaffold_2	TOPH_01540	506535	509805	None	2862	429	16868	No_or_no_constitutive_exon
TGACTCTGCCCGTCGAGACTACTGAGGGAGTGCTAACGGGCGGCAACAAGGC	643514	643723	643773	643721	-1	scaffold_2	TOPH_01588	642014	644738	None	2862	429	16868	No_or_no_constitutive_exon
TCCACCAGTACCACTAGTTGCACCCACATCTTCGCTACCGCAGGGAACAGCA	698283	698293	698343	698291	-1	scaffold_2	TOPH_01602	698283	700738	None	2862	429	16868	No_or_no_constitutive_exon
GCCCGCCTCCTGTGTAGGCGCCTCAGTCGTGGTGACTGGTTCGGGAGAAGGC	725787	725902	725952	725900	-1	scaffold_2	TOPH_01611	725123	726043	None	2862	429	16868	No_or_no_constitutive_exon
GTCCACGTCTGCACTGACATCGGAGAGACAACACGCTAACACGACGGGAGGG	796865	797351	797401	797349	-1	scaffold_2	TOPH_01632	796031	798252	None	2862	429	16868	No_or_no_constitutive_exon
TGAATGGCGAGCCTCTTTTGCAATGATCACCCTTGACTGACGGGAATCAGAT	821139	821175	821089	821141	1	scaffold_2	TOPH_01639	820634	822539	None	2862	429	16868	No_or_no_constitutive_exon
TTACGGTTGTTGATGTATTGGACTGGATGAGGAGACTAACGAGGGTACAGGA	1076762	1076796	1076846	1076794	-1	scaffold_2	TOPH_01725	1076762	1077255	None	2862	429	16868	No_or_no_constitutive_exon
TTTCAGAGTTTGCATATGAATTAGCTGTTCGATTGGCAAGGGCAGTCAAGGG	1097580	1097764	1097530	1097582	1	scaffold_2	TOPH_01733	1094355	1097764	None	2862	429	16868	No_or_no_constitutive_exon
CAACACCCTATGTCGGTAGAATGAATGAAGGCTAACGTACGTGGGAACAGAT	1116972	1117465	1117515	1117463	-1	scaffold_2	TOPH_01741	1116972	1121438	None	2862	429	16868	No_or_no_constitutive_exon
CTTGCCTCCCCGCTGCTATAGCTACGAGAGTGCTGACGTGCGAGGGCCAGGC	1185790	1186494	1186544	1186492	-1	scaffold_2	TOPH_01761	1185790	1186839	None	2862	429	16868	No_or_no_constitutive_exon
AGTGGCGCCGGCCCACCGGCGAAATCATCCTCGCTAACGATAATGGGCAGGA	1234528	1234880	1234930	1234878	-1	scaffold_2	TOPH_01776	1234528	1235455	None	2862	429	16868	No_or_no_constitutive_exon
TCGAGACTCTGCGTGGTATTGTTGGAGTTGTGCTGACGACCATGGGCAAGGC	1243226	1243318	1243368	1243316	-1	scaffold_2	TOPH_01780	1242165	1244402	None	2862	429	16868	No_or_no_constitutive_exon
GTCTTGTCATCGCAGGGGGGCGTTCAGCTGACAGCGGGATGGGACTGCAGAT	1244483	1245218	1245268	1245216	-1	scaffold_2	TOPH_01781	1244483	1245783	None	2862	429	16868	No_or_no_constitutive_exon
GATGCTGTCGTAGAGCAGGCCGCTGTCTTCTTCTGGCGGACAAAGGGTAGTC	1300086	1302040	1300036	1300088	1	scaffold_2	TOPH_01796	1299356	1302945	None	2862	429	16868	No_or_no_constitutive_exon
ATAGACAGCAGCGACAACCACACAACGGAGAGGCTAACGCGCGGGAGTAGAA	1303607	1303822	1303557	1303609	1	scaffold_2	TOPH_01797	1303261	1303822	None	2862	429	16868	No_or_no_constitutive_exon
GGTTTCGCTGTGCGCTTTCATCTTTGGGCCATCGCTAACACGGGCAAAAGCG	1311858	1312804	1312854	1312802	-1	scaffold_2	TOPH_01800	1310215	1313368	None	2862	429	16868	No_or_no_constitutive_exon
GATCTTGCCGCTGGCTTCGTCCGTCGAGGCCCGTTGCTGACGGGGTGCAGGC	1317126	1317198	1317248	1317196	-1	scaffold_2	TOPH_01801	1313547	1317914	None	2862	429	16868	No_or_no_constitutive_exon
CGGACTTCAGTATCAGAATTGGTTCCGTACCTGCGTTTTCGGGAGCATAGCG	1412296	1412529	1412246	1412298	1	scaffold_2	TOPH_01828	1407398	1413417	None	2862	429	16868	No_or_no_constitutive_exon
CCCTTGTCTGAGAGCCCTCGAAGATGGCAGGCTAACGGGGGGTAAAACAGCG	1481411	1482043	1481361	1481413	1	scaffold_2	TOPH_01852	1480833	1482809	None	2862	429	16868	No_or_no_constitutive_exon
TGTCTACAACGGGTGATTGGACTGACGGCTGACTTGTGTGTGGGTGGCAGCG	1516308	1516628	1516258	1516310	1	scaffold_2	TOPH_01862	1515828	1516628	None	2862	429	16868	No_or_no_constitutive_exon
TAGATACCAAACAAACTACAGTCGGCAACATTTACTGACATTGGGGGCAGGT	1572480	1572562	1572430	1572482	1	scaffold_2	TOPH_01880	1570477	1573193	None	2862	429	16868	No_or_no_constitutive_exon
GTGGGTGGTGTCTCGGCCAAGAGAGACGAGGCTGAACGTCATGGGTGTAGGT	1581527	1581601	1581477	1581529	1	scaffold_2	TOPH_01883	1581275	1582356	None	2862	429	16868	No_or_no_constitutive_exon
CATCACCTCGGGGAGTCACCGACGCGTACGACACTGACAGTCAAGGGCAGAG	1684558	1684695	1684745	1684693	-1	scaffold_2	TOPH_01923	1681909	1686390	None	2862	429	16868	No_or_no_constitutive_exon
GTGCCCCGGGTCTCTTCACACATTAAGATAGCCGTCTAACGGGCCGACAGCA	1848422	1850008	1848372	1848424	1	scaffold_2	TOPH_01965	1847951	1850008	None	2862	429	16868	No_or_no_constitutive_exon
GTAGGCGGTAAGTTGCCGCACCGATAGTCGGCGATGCATCGAGGGACCAGTC	1956747	1956899	1956697	1956749	1	scaffold_2	TOPH_01989	1953638	1956899	None	2862	429	16868	No_or_no_constitutive_exon
GCGGCGGCCTCGCCTGCCGGCACGGACGCAAGCTAACGGGGCAATGGCAGAT	191196	192025	191146	191198	1	scaffold_3	TOPH_02054	190686	192025	None	2862	429	16868	No_or_no_constitutive_exon
GCTCCAATTCCTGCGTGTCCACGGAGTAGAGCTAACAAAGGGCATGAAAGAA	243582	243642	243532	243584	1	scaffold_3	TOPH_02075	241695	245673	None	2862	429	16868	No_or_no_constitutive_exon
GACGGCGGCGAGGAAAGAAACACTGCGTGCTGACGTCAAGGGGGGGATAGAC	247365	247470	247520	247468	-1	scaffold_3	TOPH_02076	245833	247681	None	2862	429	16868	No_or_no_constitutive_exon
AATGCCCTCCCGCACCCTCCATGGGCCCAGCTCCTAACGCGGGCATGCAGGT	252117	254733	252067	252119	1	scaffold_3	TOPH_02078	251614	254733	None	2862	429	16868	No_or_no_constitutive_exon
AGTACCAGGGTCGGGGCGTCGGCTACGCGCTCCTTCGTTGGGGAACAAAGTT	275410	275700	275360	275412	1	scaffold_3	TOPH_02087	275198	275700	None	2862	429	16868	No_or_no_constitutive_exon
CTGGCAAGTATTCGAGAGCTTCCGATCGTGAGAAGCTGACAGGGTGATAGAG	411470	412006	412056	412004	-1	scaffold_3	TOPH_02125	409993	414731	None	2862	429	16868	No_or_no_constitutive_exon
GCCGCTAGTCTTTGAGCTTCTACGACGGATTACTCCGAATGGCTGGGCAGCT	549965	550193	549915	549967	1	scaffold_3	TOPH_02174	548943	550679	None	2862	429	16868	No_or_no_constitutive_exon
TACGAACCCTCCTACGACGGCAAGCGGTGGAGATACTGATGGGCGAACAGGT	624867	624943	624993	624941	-1	scaffold_3	TOPH_02204	622307	625948	None	2862	429	16868	No_or_no_constitutive_exon
AAATGTATCTGTATATCTATTCAATTCCACTGAGCTAATCATAGGGATAGTT	657970	658284	658334	658282	-1	scaffold_3	TOPH_02217	655693	658852	None	2862	429	16868	No_or_no_constitutive_exon
GCTCCCCGTCGGCACGCCTGAGCGCTGGCATGGCTAACCTTGGGGACTAGAA	766828	766887	766778	766830	1	scaffold_3	TOPH_02251	765704	768925	None	2862	429	16868	No_or_no_constitutive_exon
GTACAGCGCGAAAGCGCGAAAGCAGTGTGTGCTAACACGTGGGCGCCAAGTG	777009	777374	777424	777372	-1	scaffold_3	TOPH_02254	776242	778201	None	2862	429	16868	No_or_no_constitutive_exon
GCCCCCGGACACGTCGCGATACGGCGGAAGCTAATTGAGTGGGATAATAGCT	917141	917288	917091	917143	1	scaffold_3	TOPH_02293	916577	917753	None	2862	429	16868	No_or_no_constitutive_exon
CCCGCCCTGCCCGCTGCGGCCTCGCCGATGAGATTCTGACGGGCACGCAGGA	929802	929865	929752	929804	1	scaffold_3	TOPH_02299	929373	930399	None	2862	429	16868	No_or_no_constitutive_exon
TCGTCCCTCTGGCCGCGCCGCTGAGGCTGGGATACGGGTCGGACTGACAGCT	935975	936708	936758	936706	-1	scaffold_3	TOPH_02302	935061	937227	None	2862	429	16868	No_or_no_constitutive_exon
GTGTCTGTAACTTGACGATGTGTTCCTTGAATGCTTAGCAGGGACGTTAGGA	988902	989171	989221	989169	-1	scaffold_3	TOPH_02320	988308	990011	None	2862	429	16868	No_or_no_constitutive_exon
TGGGCCCCGTTGGTAGACCGAAGCGCAGGCTCACAAACTTGGGCAAATAGGT	1058608	1058724	1058774	1058722	-1	scaffold_3	TOPH_02341	1057710	1059048	None	2862	429	16868	No_or_no_constitutive_exon
CACCCCACCGCCACAGCACGTCCCATAGGGCCTTCCCGGACGCAGGGCAGCC	1188330	1188762	1188812	1188760	-1	scaffold_3	TOPH_02383	1188330	1189492	None	2862	429	16868	No_or_no_constitutive_exon
GAGCTGCTATCCGGTGGAAGCGCCAACGATATATCTGCGAACGGGTATAGGT	1292739	1292757	1292689	1292741	1	scaffold_3	TOPH_02409	1290466	1292757	None	2862	429	16868	No_or_no_constitutive_exon
GGTACGTTCGTCCCGATGCGCCCTGCGAGACGATGCCAACGGCCGGGCAGAA	1327635	1328077	1328127	1328075	-1	scaffold_3	TOPH_02419	1327635	1328554	None	2862	429	16868	No_or_no_constitutive_exon
CTGAATGGCGTCGGGCATCAATTGAATCCGCGGGCTAACTTGGGACACAGGG	1430234	1431366	1430184	1430236	1	scaffold_3	TOPH_02443	1429539	1431366	None	2862	429	16868	No_or_no_constitutive_exon
GAGCCAACTCAAGCCGTACTCTGCGAACCTAATGCGGGGAAACAATACAGAT	1435368	1435554	1435318	1435370	1	scaffold_3	TOPH_02444	1433202	1436750	None	2862	429	16868	No_or_no_constitutive_exon
ATCGGGGTACGTGACAACTTGTGCGCTGGCTTAGATGCATTGGCAGGGAGCT	1439818	1440383	1440433	1440381	-1	scaffold_3	TOPH_02446	1438333	1440921	None	2862	429	16868	No_or_no_constitutive_exon
GTAGGTTTCGACTGAAAGGCAGCGTCACATAACACCGCTTACGGGGACAGCC	1467088	1469089	1469139	1469087	-1	scaffold_3	TOPH_02457	1467088	1469766	None	2862	429	16868	No_or_no_constitutive_exon
CTATCAGCCGAGCTCAGAGCCACGCATCGTCACAACTTATCTGGGAACAGGG	64180	64690	64740	64688	-1	scaffold_4	TOPH_02506	62483	66053	None	2862	429	16868	No_or_no_constitutive_exon
GATCGCGGGTCAAGCAGGTGAATTTTCCCATATCCCTTGGGAACTGTAAGCA	181276	181521	181226	181278	1	scaffold_4	TOPH_02545	180672	182668	None	2862	429	16868	No_or_no_constitutive_exon
CATCCCCACCCACCTGACTCTGAGTATCGGCCGCTGACACGGGTGCAAAGCT	276604	276857	276554	276606	1	scaffold_4	TOPH_02578	268076	282411	None	2862	429	16868	No_or_no_constitutive_exon
TGTGCCGGTCATGTTTGAACAGGTCATGCCACTGACACTCGGGACTACAGCA	331614	332028	331564	331616	1	scaffold_4	TOPH_02592	329252	332028	None	2862	429	16868	No_or_no_constitutive_exon
TAACGAGGTGCGGTGTGCTGCAGCTCGTCGATGACGGGCGGCGGAGCGAGAG	333022	333565	333615	333563	-1	scaffold_4	TOPH_02593	333022	334720	None	2862	429	16868	No_or_no_constitutive_exon
TCCCTTCTTCCCGTGGCATCACTATCTCGCTAGGCACTGACCGAGGGTAGTG	500262	500394	500212	500264	1	scaffold_4	TOPH_02643	499031	500394	None	2862	429	16868	No_or_no_constitutive_exon
TAGCTGATTGAAGCAATGACGCATGCATCGCATGTAATGGACACGGGCAGGC	542159	542925	542109	542161	1	scaffold_4	TOPH_02657	538335	542925	None	2862	429	16868	No_or_no_constitutive_exon
CTCATTGAAGTTCGACACCGCAAGGTGGGACCAGAAGTCGACCGGGGCAGCT	713268	713652	713218	713270	1	scaffold_4	TOPH_02722	712568	713652	None	2862	429	16868	No_or_no_constitutive_exon
CTGAGGCCTTAGGAGGAGGAGTGACATGGCTGACGGGCACTTGGGTAAAGGC	802954	803027	803077	803025	-1	scaffold_4	TOPH_02753	802954	805233	None	2862	429	16868	No_or_no_constitutive_exon
CTTCTCCCAAGTCCTAACCGCAACAAGCCGGTATGCTAACGGGTGAACAGTT	825492	826333	825442	825494	1	scaffold_4	TOPH_02759	822224	826333	None	2862	429	16868	No_or_no_constitutive_exon
ACGGCCGATAGGGAATTGATGCTGAAGATGAGGCGCTGACATTGGGACAGTC	844720	844926	844670	844722	1	scaffold_4	TOPH_02768	844420	845560	None	2862	429	16868	No_or_no_constitutive_exon
GTCGACACCGAAACATCATGCTTGGTTGTGCTAACTAGCCTGGGCGGCAGTG	844993	845560	844943	844995	1	scaffold_4	TOPH_02768	844420	845560	None	2862	429	16868	No_or_no_constitutive_exon
CCTCGTCACACCATCATTCGGACTGGGCTGACTTGGGGACGATTGCAAAGTG	957048	958280	958330	958278	-1	scaffold_4	TOPH_02795	956402	958434	None	2862	429	16868	No_or_no_constitutive_exon
TGCTTCCGCCGAGGCCGGTGCTTTTGAGCCCCACTGACAAAGGGTTACAGAA	960034	960862	959984	960036	1	scaffold_4	TOPH_02796	959229	960862	None	2862	429	16868	No_or_no_constitutive_exon
TCACGCTCCTGGCTATTGGGCCGACGTTGCACTTATTAACAAGGGGACAGGC	990594	991106	991156	991104	-1	scaffold_4	TOPH_02807	990594	992018	None	2862	429	16868	No_or_no_constitutive_exon
CGGCTCCGGTGCGGGTCTTGGCTGACATTGGCACCTGGTGGGGGACACAGCT	1117833	1118924	1118974	1118922	-1	scaffold_4	TOPH_02833	1117833	1119568	None	2862	429	16868	No_or_no_constitutive_exon
TGTGGGTGCTCGACTGCGGCGGCGTCGGGGGCGAGGCTGACGGGCGGCAGGC	1284389	1284525	1284339	1284391	1	scaffold_4	TOPH_02885	1283994	1285788	None	2862	429	16868	No_or_no_constitutive_exon
GCTTCTGGAAGACTCAGCATCTGTTGACGGTACTTGCTCTGGGGGCTCAGGC	1310218	1310327	1310168	1310220	1	scaffold_4	TOPH_02894	1308729	1316790	None	2862	429	16868	No_or_no_constitutive_exon
CGTGCCCCCCCTCCCCCCAGGCAGGCCGCCGGCTGCTAACGGCCGGGCAGAG	207252	207828	207878	207826	-1	scaffold_5	TOPH_02961	207252	208326	None	2862	429	16868	No_or_no_constitutive_exon
AGTCCCTGATGCTTCCTAGTTGCGCTCACCAAGACTGACTGGGGATGCAGCC	288577	288657	288527	288579	1	scaffold_5	TOPH_02980	287885	288657	None	2862	429	16868	No_or_no_constitutive_exon
TTCTGGGTCTTGAGTCTGCGAGGGCTGCTCATCTGATTCGTGGGGAATAGAC	326450	326568	326400	326452	1	scaffold_5	TOPH_02994	325889	326568	None	2862	429	16868	No_or_no_constitutive_exon
AATCCGATATACAAGAAGAAAATCAATTCGCTGACTGGGAAACTAAACAGAT	404636	404837	404887	404835	-1	scaffold_5	TOPH_03016	404463	405054	None	2862	429	16868	No_or_no_constitutive_exon
ATGAACATGACGTCCATGTCACTCCCCCAGTAGCACATGCTGAGGGACAGGG	647661	647748	647611	647663	1	scaffold_5	TOPH_03057	647284	650642	None	2862	429	16868	No_or_no_constitutive_exon
ATGCCTCGCTGCCTCGATGGTGACCTCTTTGTTAACCGTCGGGTATGTAGAC	686492	687253	687303	687251	-1	scaffold_5	TOPH_03073	686492	688080	None	2862	429	16868	No_or_no_constitutive_exon
GAGGTGGTCTTCCGGGGGGGGTGGCGGGAGAGGCTGCTGATGGATGGGAGGG	715739	715945	715689	715741	1	scaffold_5	TOPH_03082	715410	716534	None	2862	429	16868	No_or_no_constitutive_exon
GCACGGGCCCCGGACTGACCTAGCCTCTCCTCCGTCGTCTGGGCGTGTAGCG	738321	739281	738271	738323	1	scaffold_5	TOPH_03089	737275	740415	None	2862	429	16868	No_or_no_constitutive_exon
CACTATAACAAGCAACGCATGAACCTGATGCGTTCGTTGGGGAACTGCAGGC	741537	741775	741487	741539	1	scaffold_5	TOPH_03090	741285	743310	None	2862	429	16868	No_or_no_constitutive_exon
CAGCGACCACACACGTTGTTACCTTGAGGTATGCTAACCTGTGGGGTTAGAT	878044	878746	878796	878744	-1	scaffold_5	TOPH_03134	877485	879803	None	2862	429	16868	No_or_no_constitutive_exon
GTGGCCGCGGTGTGAAGAAGGATTGCTGAATGGAGTACACGGGTGGCAAGCC	916339	916660	916289	916341	1	scaffold_5	TOPH_03147	915351	916660	None	2862	429	16868	No_or_no_constitutive_exon
AGCAGGAGGCGGAGGCGGAAGCTGGATGTTGGCACGCTGTTGAGGGGCAGGG	978943	978979	978893	978945	1	scaffold_5	TOPH_03168	978840	979538	None	2862	429	16868	No_or_no_constitutive_exon
GGGCGAAATATGTAAGTCATGACCTCTTCAGGTTATGTCAAGGGACAGAGTT	989267	989704	989754	989702	-1	scaffold_5	TOPH_03169	981485	994362	None	2862	429	16868	No_or_no_constitutive_exon
CTTCCATTGCCTTGCATACAATGAGCTTGTGAGGTTGACACGGGAGACAGTG	1089472	1089729	1089779	1089727	-1	scaffold_5	TOPH_03198	1087957	1090207	None	2862	429	16868	No_or_no_constitutive_exon
CGTGCAGCACGGATCGCATCTGGAAGGGGCTGCTGACGCTGGGGATGCAGAA	1101851	1101904	1101801	1101853	1	scaffold_5	TOPH_03204	1101512	1101904	None	2862	429	16868	No_or_no_constitutive_exon
CGCATCGCCCGGGTCCTGTGGTGCGGTGGCTGACGCGGGTGGTGCGCAAGGC	1116298	1116483	1116248	1116300	1	scaffold_5	TOPH_03208	1114333	1116483	None	2862	429	16868	No_or_no_constitutive_exon
CCGATTTTATCCTTTTGTGCCGGTTCCATCTTCTAACATGGGATGTCAAGGG	1224749	1224941	1224991	1224939	-1	scaffold_5	TOPH_03244	1223030	1225913	None	2862	429	16868	No_or_no_constitutive_exon
GTCTCGCACCGGCCCGTGATGTTGACGTGTTACTGACTGGGGATTTGAAGAG	34811	34993	35043	34991	-1	scaffold_6	TOPH_03265	33247	35243	None	2862	429	16868	No_or_no_constitutive_exon
ACCCGCGTGTCGTCGACTCCACACGATGAGAGAATGCTGACGGGTAACAGGC	83246	83836	83196	83248	1	scaffold_6	TOPH_03282	82631	83836	None	2862	429	16868	No_or_no_constitutive_exon
TATGTACGAGGCAAGATAACATGTGCTGATAAAAAGGGGGATCCAAAGAGCC	525884	526100	526150	526098	-1	scaffold_6	TOPH_03412	525740	527213	None	2862	429	16868	No_or_no_constitutive_exon
CAAAACGGCCGTCTCTCTGCGTCGCCGCGTTGCTAACGACGGGACTATAGCT	573232	573772	573822	573770	-1	scaffold_6	TOPH_03424	573232	574624	None	2862	429	16868	No_or_no_constitutive_exon
GCTGCGCGGGCGTTAGCAGAGTACTTGGACGGGCTCTGGCGACGGGATAGCT	620768	620927	620977	620925	-1	scaffold_6	TOPH_03436	620768	623577	None	2862	429	16868	No_or_no_constitutive_exon
ATCGAATGGCCCTGCGTTGGGAGATTTGGATTGATGCTGATGATGGGTAGCA	831873	832460	832510	832458	-1	scaffold_6	TOPH_03499	831873	833453	None	2862	429	16868	No_or_no_constitutive_exon
CGGCAAGCCCTCCCTCGCGCTCGCAGCCAAGATGAAGGGCGATTAGGAAGCT	860295	861851	861901	861849	-1	scaffold_6	TOPH_03509	860044	863329	None	2862	429	16868	No_or_no_constitutive_exon
TCTGCCCGGCTGCTCTTCGACAACGCACCACTGCTGACGAGTGAGGGCAGAG	1100497	1101404	1100447	1100499	1	scaffold_6	TOPH_03570	1099958	1101404	None	2862	429	16868	No_or_no_constitutive_exon
CCCTCGCGGCCAGTCCGCCTCTTATACAGGGACTAACAGCGTATGGGCAGAT	1105278	1106368	1105228	1105280	1	scaffold_6	TOPH_03573	1104822	1106368	None	2862	429	16868	No_or_no_constitutive_exon
ACTGCACATTTGTCGCTGACGTTTCTCGATCTCGGCTAACTGGGGCATAGTG	1123321	1123610	1123660	1123608	-1	scaffold_6	TOPH_03581	1122928	1125055	None	2862	429	16868	No_or_no_constitutive_exon
CCCGCTTGCGGGTTGCCGTGTGCGCGCATGATTGCTGACTTGGGGGGCAGGT	6678	6748	6628	6680	1	scaffold_7	TOPH_03600	6407	6748	None	2862	429	16868	No_or_no_constitutive_exon
TGTCGATGGCATCGCCCAACAAAGAGTAACGAGCTGACATTGGGACGCAGCC	37584	37667	37717	37665	-1	scaffold_7	TOPH_03606	36701	38045	None	2862	429	16868	No_or_no_constitutive_exon
ACTACTTTACCTTGATAACTGTGATTATTCTGACTGGAGTTGATGGGAAGCC	247808	248061	247758	247810	1	scaffold_7	TOPH_03668	247503	248971	None	2862	429	16868	No_or_no_constitutive_exon
GTTCCCTGTGCGGCCGCGAACAAGAGTGCTGAGATTGCGTGGGGTCTAAGTC	444843	444929	444793	444845	1	scaffold_7	TOPH_03742	443755	446539	None	2862	429	16868	No_or_no_constitutive_exon
CTATCAATCTCGCTGTTATGGAAAGCCGTATCTAATGGCACGGGAACTAGAC	459735	461319	461369	461317	-1	scaffold_7	TOPH_03748	459735	463754	None	2862	429	16868	No_or_no_constitutive_exon
CCATCACCCCCATCGATGCGGACAAGTTACTGACCAGGGTGAATGAATAGTC	467000	467701	466950	467002	1	scaffold_7	TOPH_03749	465671	467701	None	2862	429	16868	No_or_no_constitutive_exon
TGTGCATGACATCCGAGTCGCCGGAGCATACTAACCAGCATGGGGGGCAGCT	546561	548146	546511	546563	1	scaffold_7	TOPH_03775	544925	548210	None	2862	429	16868	No_or_no_constitutive_exon
CGGAGCCGGGGCCGAAGAAGAAGCGGAGGCTGACGTTGTTGCGGGAACAGAC	569639	570877	569589	569641	1	scaffold_7	TOPH_03782	568462	570877	None	2862	429	16868	No_or_no_constitutive_exon
AAGGCTCTGTCTGGATGGGGGAGTTGTCCTCCCCGTCGGCGGGCCCAAAGGC	604276	604653	604226	604278	1	scaffold_7	TOPH_03794	603746	604653	None	2862	429	16868	No_or_no_constitutive_exon
TGGGGACGCTCCCTCACGCAAGCCAACGACTAACCGAGGAGGGCGTGCAGAC	754853	756649	754803	754855	1	scaffold_7	TOPH_03830	754327	756649	None	2862	429	16868	No_or_no_constitutive_exon
ACCACTGGTCGATTGTCTTTGTGACACATTGCACAATCCTCGGGATGTAGGG	784710	785080	784660	784712	1	scaffold_7	TOPH_03838	783563	788425	None	2862	429	16868	No_or_no_constitutive_exon
GAGTAAGTGGCCTGTTGGCAGTTACTGGTACTTGTAGCTAATAGGGACAGTC	905495	906243	905445	905497	1	scaffold_7	TOPH_03869	904821	906243	None	2862	429	16868	No_or_no_constitutive_exon
TCTATGCTCTGCGGGTGATGGCGACTGGGGACGGATGCTAACGGGGACAGGG	940046	940502	940552	940500	-1	scaffold_7	TOPH_03878	940046	944121	None	2862	429	16868	No_or_no_constitutive_exon
CAAGCAGCCATGCAGTATCCGTCTGGAGACGCTAACCGAGGGACGCGCAGGT	1008383	1009300	1008333	1008385	1	scaffold_7	TOPH_03897	1006616	1009606	None	2862	429	16868	No_or_no_constitutive_exon
AAAACACCGACATGGGGAAGACGTCGCGGCTGGTGGCTGACGGGCGACAGGG	1008587	1010425	1010475	1010423	-1	scaffold_7	TOPH_03898	1008587	1011159	None	2862	429	16868	No_or_no_constitutive_exon
ACCGGCGTTGGCAGACGGAACTGCTCACGATATAACCCTTCGCGGGGCAGCT	1080760	1080884	1080934	1080882	-1	scaffold_7	TOPH_03917	1080492	1081358	None	2862	429	16868	No_or_no_constitutive_exon
GTACGAAGCGACAGAGATGCTCAGACGAACGATTGTGCGGTACGGGCAAGAT	158667	158711	158617	158669	1	scaffold_8	TOPH_03959	158425	159357	None	2862	429	16868	No_or_no_constitutive_exon
GGCCTCTTTTGCGCGAAGCTTCAATCGAGTATGCGACTGAGTGCGGGCAGAC	184857	185486	185536	185484	-1	scaffold_8	TOPH_03968	184857	185775	None	2862	429	16868	No_or_no_constitutive_exon
CACTTATGGACTCCCGTGTAATTTTCACGGGGGTTTGGGCGTATATAAAGCC	219651	219792	219842	219790	-1	scaffold_8	TOPH_03979	219217	220456	None	2862	429	16868	No_or_no_constitutive_exon
TGCACGCGGGGGATGCGGGACGGGAGGAGTGCGAATACTGACGGGTGCAGTC	365787	365850	365737	365789	1	scaffold_8	TOPH_04019	365574	366942	None	2862	429	16868	No_or_no_constitutive_exon
TGTTTCCGGATCGAAGATTGGGGAGTGGTGACGCTGACCTGGGGGCGTAGCC	365908	366027	365858	365910	1	scaffold_8	TOPH_04019	365574	366942	None	2862	429	16868	No_or_no_constitutive_exon
ATCCACGTTGCTCGCGGGAGAACCGTGATGGCTAACAGCCGGGATGTTAGAT	401733	401871	401683	401735	1	scaffold_8	TOPH_04031	398547	404681	None	2862	429	16868	No_or_no_constitutive_exon
ATAGCCCTCGTTTTCTCTTGTGATGGCGCTTCTAACTCGGGAATGGTCAGAA	430284	430369	430419	430367	-1	scaffold_8	TOPH_04039	430007	431090	None	2862	429	16868	No_or_no_constitutive_exon
GGCATTCCCCCCCCGCTAGCGCACGCGAGGTACTAACAAGATCGGGGCAGGC	478829	479489	478779	478831	1	scaffold_8	TOPH_04051	477858	479489	None	2862	429	16868	No_or_no_constitutive_exon
GATTTGACCCTGAGTATGAGCGTACGTGTCTGGGCACTAACGGGGAGCAGAT	624855	625116	625166	625114	-1	scaffold_8	TOPH_04099	624855	626762	None	2862	429	16868	No_or_no_constitutive_exon
GCCAAGTTATGGCGTTGGGGCCCAGATCTGACCATGTTGTTGGGCGATAGCC	651489	652468	652518	652466	-1	scaffold_8	TOPH_04108	651489	652779	None	2862	429	16868	No_or_no_constitutive_exon
GGACGGCGTGTCTCTCAACCACTTCAACCCGCGTTTGCTGACATTGGGAGCG	687040	687123	687173	687121	-1	scaffold_8	TOPH_04119	685467	687541	None	2862	429	16868	No_or_no_constitutive_exon
TACGTTCTCCTCAACTGAGGGCTCGGGAAGTTTGCTAACGGGGACAAAAGTT	689550	689625	689675	689623	-1	scaffold_8	TOPH_04121	689233	689775	None	2862	429	16868	No_or_no_constitutive_exon
GTTGACACCTCTTCTCGAGTCTTGGATGTCAGAAGCTGACATGGGCATAGGC	733239	734554	734604	734552	-1	scaffold_8	TOPH_04135	733239	737808	None	2862	429	16868	No_or_no_constitutive_exon
TACCAAACCCTTTTTAAAAGAACTTTGCAGATGCTGACCGAGGGCGTCAGAC	828168	829552	829602	829550	-1	scaffold_8	TOPH_04169	828168	830588	None	2862	429	16868	No_or_no_constitutive_exon
ACAACACTCGCTCATCGATGGGAAACATCCTGTGCTAACAGGCTGGGCAGAA	837140	837643	837693	837641	-1	scaffold_8	TOPH_04173	837140	839364	None	2862	429	16868	No_or_no_constitutive_exon
CTATAGGCGGGTTGGCGGAAGCGGGACGATTGGTGCTAATGGGCGGGTAGAG	939836	940586	940636	940584	-1	scaffold_8	TOPH_04209	939836	942296	None	2862	429	16868	No_or_no_constitutive_exon
TGCGAAACACGACGCCTGAATGCTACAGAATCCGAGGCTGACAGGGATAGGT	137530	137605	137480	137532	1	scaffold_9	TOPH_04254	137180	138149	None	2862	429	16868	No_or_no_constitutive_exon
GGACGGTGTATTTTCTCTACTGGGAGGGTCGGGGCTAATCTAGGGCACAGGT	137675	138149	137625	137677	1	scaffold_9	TOPH_04254	137180	138149	None	2862	429	16868	No_or_no_constitutive_exon
TTTCCCTTCCGCTTTGCGCCGCGACGCCATGCCTTGCTGACGGGCGGTAGAC	222021	222557	221971	222023	1	scaffold_9	TOPH_04282	221543	222557	None	2862	429	16868	No_or_no_constitutive_exon
CCCCTGGCGCGAGCGATGGGCGCGGCGTGCTGACTGCTGTTGGGGAATAGCT	550164	550769	550114	550166	1	scaffold_9	TOPH_04378	549713	551972	None	2862	429	16868	No_or_no_constitutive_exon
AGCAGCAGGCCATGTATGAGGAGGGCATTCGGGAGATTTGGGACAAGTAGAA	569006	569305	569355	569303	-1	scaffold_9	TOPH_04387	566577	572008	None	2862	429	16868	No_or_no_constitutive_exon
AATCGCTCATCTGCCACGTGCAGGAGAGGCATAATGACGCGGGCAAATAGTT	576656	577061	576606	576658	1	scaffold_9	TOPH_04390	576179	577164	None	2862	429	16868	No_or_no_constitutive_exon
GCCAGCCGTGCCACTGTAGGTGAGATGGGACTGACGGTGTGGGCACACAGAC	736673	737183	736623	736675	1	scaffold_9	TOPH_04439	736330	737816	None	2862	429	16868	No_or_no_constitutive_exon
CGCCCGATTTCGACGAGCTCCAGACACAAAAGGCTGACAATGGGGGATAGGC	36768	38168	38218	38166	-1	scaffold_10	TOPH_04459	36768	38902	None	2862	429	16868	No_or_no_constitutive_exon
TCACCTCGCTGATGCTGCTCATAGGTACAGATTCCTCATCGGGCTAACAGGT	135766	135849	135899	135847	-1	scaffold_10	TOPH_04491	135766	136254	None	2862	429	16868	No_or_no_constitutive_exon
CCACCCGACGGAGGAGTAGACGAATGCACCACATCCACCCGGGGGCCCAGTC	156016	157016	155966	156018	1	scaffold_10	TOPH_04500	155672	160320	None	2862	429	16868	No_or_no_constitutive_exon
TGCACGATGGTATTCGTTGAAGGCTGACGTGGTGTTTGTGCGGGGAGCAGCG	161197	161379	161147	161199	1	scaffold_10	TOPH_04501	160967	166583	None	2862	429	16868	No_or_no_constitutive_exon
AGCCCCCCATGGTACTCGCTACATGCAGCGACTGACGGGCAAGATGGCAGTT	211467	212155	211417	211469	1	scaffold_10	TOPH_04510	211115	215654	None	2862	429	16868	No_or_no_constitutive_exon
TAGGTGATCGCCCGAGCTCCTCCACGGCCACTATGCTGACATGGGCGAAGGG	423394	423833	423344	423396	1	scaffold_10	TOPH_04572	423136	425136	None	2862	429	16868	No_or_no_constitutive_exon
TAGGTTGAATCACGCTGGGTTACGTGCACTCATGCTTACGCGGGATACAGGT	443619	443630	443680	443628	-1	scaffold_10	TOPH_04580	442702	443756	None	2862	429	16868	No_or_no_constitutive_exon
GCTATTGGGCATCTCGCTGGGGTATTCCCATCGAACGACTGGGAAAACAGGT	519451	519701	519401	519453	1	scaffold_10	TOPH_04604	517313	519701	None	2862	429	16868	No_or_no_constitutive_exon
TATCGTCCGGTAGGTCTTGCATGCTCCTGATTCCTGGGACGCGGGCGCAGCT	637801	638116	638166	638114	-1	scaffold_10	TOPH_04646	637286	639394	None	2862	429	16868	No_or_no_constitutive_exon
TCCTACATAGTCATTGCGGTCTTCCATGACGGGCGGAATGCGGGGTGCAGAC	94662	95065	95115	95063	-1	scaffold_11	TOPH_04685	90762	95834	None	2862	429	16868	No_or_no_constitutive_exon
TAGGCACCCCCTCATCTCACAGACCCCCCAGTGCTAACTGGGCCGAACAGTG	168114	169004	168064	168116	1	scaffold_11	TOPH_04707	167745	169004	None	2862	429	16868	No_or_no_constitutive_exon
TCTACAAGACATGACTTGCGCCGTGACACTGACGCGACACGGCGGGCAAGGG	481149	481680	481730	481678	-1	scaffold_11	TOPH_04806	479980	482295	None	2862	429	16868	No_or_no_constitutive_exon
GGGGCGAATGTTTGAAGGAGACACGGACGCTGACATCGCGGGACATGCAGGC	517634	518305	518355	518303	-1	scaffold_11	TOPH_04817	517102	519016	None	2862	429	16868	No_or_no_constitutive_exon
CCAGACCGACCGACCTGGTGAACCACCAATGCTGATCCGAACTGGGACAGTC	579222	579334	579172	579224	1	scaffold_11	TOPH_04838	578836	580873	None	2862	429	16868	No_or_no_constitutive_exon
CCAGGTGAGTCGGCGAGCCATTCACAGAAGCGCCCTGTTGACCGGGACAGAT	590705	592154	590655	590707	1	scaffold_11	TOPH_04843	589506	592154	None	2862	429	16868	No_or_no_constitutive_exon
ACATGTTTATCCAAGGCCAAGTCGGCGACCATCCTGCTAACTAGGGGCAGAT	16904	17394	17444	17392	-1	scaffold_12	TOPH_04874	16904	19223	None	2862	429	16868	No_or_no_constitutive_exon
GCCACAGAAAGCCGTGGAGACTTTTGTGCTGACGCGTGAGGTGGGGACAGTT	24833	25079	24783	24835	1	scaffold_12	TOPH_04875	20449	25696	None	2862	429	16868	No_or_no_constitutive_exon
CCGGGCACGGGGTTAGCCCAGCCGCGCAGGGGCCGTAGCACGCGGGACAGGC	53250	53329	53200	53252	1	scaffold_12	TOPH_04883	50341	54985	None	2862	429	16868	No_or_no_constitutive_exon
ATTGCCTCTGCTGCCACCGACTGGATGTGGTGCTGACTCGACGGGTACAGAT	115307	115559	115257	115309	1	scaffold_12	TOPH_04900	113382	115559	None	2862	429	16868	No_or_no_constitutive_exon
TCCGTGTGCTTCTGCTTCTGACAGGACAAGAGGCCAGTATGGGTTAACAGAC	116163	117400	116113	116165	1	scaffold_12	TOPH_04901	115774	117783	None	2862	429	16868	No_or_no_constitutive_exon
GGCTGTTGTCGAGCTTTCTGTTCTCTCATTCAACTGACAAATGGGGCCAGGT	127486	127563	127436	127488	1	scaffold_12	TOPH_04904	126590	127904	None	2862	429	16868	No_or_no_constitutive_exon
GTCAGGGGCGTGCGGCGGGTGGCATCCGGGGCAACACCACGGGGTTCGAGGC	149641	149782	149832	149780	-1	scaffold_12	TOPH_04910	149641	150246	None	2862	429	16868	No_or_no_constitutive_exon
GCCGTGGCTGAATAATTCTATTATAGCGAAGTTTGCTAACGAAGGGACAGCT	161694	162192	161644	161696	1	scaffold_12	TOPH_04915	159028	162192	None	2862	429	16868	No_or_no_constitutive_exon
CCCAGGGGGCGCTCGCGTAAAGACGAGAGGTTAATACGACGTGGGACAAGCA	182567	182735	182517	182569	1	scaffold_12	TOPH_04922	182467	183573	None	2862	429	16868	No_or_no_constitutive_exon
CGCATCTCGCGAACGCCCAAGACATTCCGCTAACTCGACCGGGGTGCTAGGA	372280	372421	372230	372282	1	scaffold_12	TOPH_04980	371932	376300	None	2862	429	16868	No_or_no_constitutive_exon
GGAGGCTGTTCGCGACTGACGAGAAGCATGCTGACGGCTGACGGGCGCAGAG	391165	391190	391115	391167	1	scaffold_12	TOPH_04985	390961	391555	None	2862	429	16868	No_or_no_constitutive_exon
AGTGGACCGTAGCGCTTGCTTGGACCCTGTGAAGATGGGCGGAATGAAAGAG	483484	483829	483879	483827	-1	scaffold_12	TOPH_05012	483484	484588	None	2862	429	16868	No_or_no_constitutive_exon
AAAGGAGTAGAAGCGCAAAGGTATTTGCTAATATTAAGCGGGAATAATAGAC	539043	539751	539801	539749	-1	scaffold_12	TOPH_05027	539043	540353	None	2862	429	16868	No_or_no_constitutive_exon
GTTGGAGCTGCTTCGTTCGATATTGAACCATAGCGCTGATTGGGGACCAGGC	228364	228982	229032	228980	-1	scaffold_13	TOPH_05123	228364	229790	None	2862	429	16868	No_or_no_constitutive_exon
CGGCGGCTGTGATTTGACCATCTACACAAGTGCGCCGGGGCGAGCGGTAGCC	242450	242913	242400	242452	1	scaffold_13	TOPH_05126	242065	244397	None	2862	429	16868	No_or_no_constitutive_exon
CTGAAGTGCTGTTGTTGAGAGGAGATCACAAAGCTCATGCAAGGGCACAGAT	308890	309080	308840	308892	1	scaffold_13	TOPH_05143	308261	310043	None	2862	429	16868	No_or_no_constitutive_exon
GTGCTATGCTTCTCAGACGCCGGGTGGGGGGCTGACAACGGGTTATAAAGCC	333164	333827	333114	333166	1	scaffold_13	TOPH_05152	332706	334696	None	2862	429	16868	No_or_no_constitutive_exon
CCAGAGCCGTTGCGATCTGGCGATGAACGTCTCTAACGGGGGGAATGCAGGC	360285	360719	360235	360287	1	scaffold_13	TOPH_05158	359845	363161	None	2862	429	16868	No_or_no_constitutive_exon
AAGTATCGTGGCACGGCATTCTGGACTGGCACAGCGCTGACTGGGAGTAGGT	432116	432335	432385	432333	-1	scaffold_13	TOPH_05186	432116	432981	None	2862	429	16868	No_or_no_constitutive_exon
CTGTCCCGGGACACGTCCCAGCTAACCCGAGGCAAATTGGGACGATACAGAG	503322	503434	503272	503324	1	scaffold_13	TOPH_05211	502761	505412	None	2862	429	16868	No_or_no_constitutive_exon
AGTGAGTCCAGACTATCAACAGACTGGGGGGTCGCTAATCGGGGTTGCAGGT	545824	546000	545774	545826	1	scaffold_13	TOPH_05226	544168	548727	None	2862	429	16868	No_or_no_constitutive_exon
TATGTCACAATGGCAGTCGTGAAACGGACACAACTGACAAGGGGATATAGTA	178521	179648	178471	178523	1	scaffold_14	TOPH_05300	177235	180667	None	2862	429	16868	No_or_no_constitutive_exon
AGTTTCGTCGTAGCAACCTGGCAGCTGCGCTGACGCATGGGATGGCACAGTG	189286	189400	189236	189288	1	scaffold_14	TOPH_05303	188235	195450	None	2862	429	16868	No_or_no_constitutive_exon
TGTGGTGACTGGCAACGCAAAACATGAAGCATGAACTGATAGTTGGGCAGAT	200818	201367	201417	201365	-1	scaffold_14	TOPH_05305	200818	203344	None	2862	429	16868	No_or_no_constitutive_exon
GGGCAGTGGCACTGGCAGATGGGGGATGGCATGCTGATGGTGGGACACAGGG	268177	268224	268274	268222	-1	scaffold_14	TOPH_05319	266434	268494	None	2862	429	16868	No_or_no_constitutive_exon
CTTCATAGTTTTACACTGCACGATCATTTTGGCTAACGCTGGGAACGCAGCG	283857	285176	285226	285174	-1	scaffold_14	TOPH_05325	283857	292106	None	2862	429	16868	No_or_no_constitutive_exon
TTTCTGTTTTGCTTCACGCTCCACCAGCGTTTACTGATGGGAGCATCAAGGA	350348	350777	350827	350775	-1	scaffold_14	TOPH_05336	350348	352273	None	2862	429	16868	No_or_no_constitutive_exon
TGGACTCGCATCCGGGTGGAGCGGGAAGCTGATGACGGACGGGACAACAGAT	493870	494035	493820	493872	1	scaffold_14	TOPH_05383	493463	496640	None	2862	429	16868	No_or_no_constitutive_exon
CCTGGCGTGGATACGGAGAGGAGAGGAGAGGCTGACGGGCGGGCGGGCAGTG	500933	501145	500883	500935	1	scaffold_14	TOPH_05386	500263	503667	None	2862	429	16868	No_or_no_constitutive_exon
TGATCCCATTATAATTCATCAACGTCTTCGACAAAGGGTCCTACAAAAAGGG	551219	551462	551512	551460	-1	scaffold_14	TOPH_05404	550179	552249	None	2862	429	16868	No_or_no_constitutive_exon
CTTAATGTGCCGGATCGATCATGCAATGGGACAGCTAACTCGGGACGCAGAT	570533	570661	570711	570659	-1	scaffold_14	TOPH_05409	569963	570902	None	2862	429	16868	No_or_no_constitutive_exon
GTACAAACGGACTATCGGTGGAATGGAGCTTTGCTAACAGGGGCGATCAGAA	576259	577077	576209	576261	1	scaffold_14	TOPH_05412	573944	577077	None	2862	429	16868	No_or_no_constitutive_exon
TTGGGCTGTACCGTCTGGATGGGGGACTCCAACATGCACAGGGATGACAGGG	581485	581866	581435	581487	1	scaffold_14	TOPH_05413	577165	581866	None	2862	429	16868	No_or_no_constitutive_exon
CTCTTCCCGAAGCGGGTGTAGGGTGTGCTGGGTGCTGACGACGCGGGCAGCT	69203	70367	70417	70365	-1	scaffold_15	TOPH_05440	69203	70710	None	2862	429	16868	No_or_no_constitutive_exon
GTCGTTGCTTCGAGTGTGTACGGTGAAGTGAGGTTGCTGATTGGGAGCAGGG	145960	146308	145910	145962	1	scaffold_15	TOPH_05457	143779	146308	None	2862	429	16868	No_or_no_constitutive_exon
ACGCCCCCAGTTCGGCCAGCCAACTCTACCCACATACTGACGTGGGGTAGGA	159068	159665	159018	159070	1	scaffold_15	TOPH_05459	158316	160772	None	2862	429	16868	No_or_no_constitutive_exon
AGTTCTGAAATGACATGATGGCCGGATGTGCGCCGCTGACACTGGGGCAGTT	187372	187598	187322	187374	1	scaffold_15	TOPH_05468	186796	190297	None	2862	429	16868	No_or_no_constitutive_exon
CAATCCGCGGCTCTGTCAAACTGCGCCGAGACTAACAACGGGCACGACAGAT	236427	237799	236377	236429	1	scaffold_15	TOPH_05483	235538	238383	None	2862	429	16868	No_or_no_constitutive_exon
ACTTGTGCAGCCATAAGCTATCGGCCTTTTGCTAACCAGGGGATGAAAAGCC	308453	310151	308403	308455	1	scaffold_15	TOPH_05508	307196	312482	None	2862	429	16868	No_or_no_constitutive_exon
TAAGACAATCCACGCCGTCGTGGTACGAGAACCGGAGCTGACGGGTGCAGTT	314034	315848	315898	315846	-1	scaffold_15	TOPH_05510	314034	317087	None	2862	429	16868	No_or_no_constitutive_exon
GTGCACAGTTATTTGGAGCATTCAGAAAAGCGTATGTTGAAGCGGGCCAGAT	318668	318678	318728	318676	-1	scaffold_15	TOPH_05512	318668	319761	None	2862	429	16868	No_or_no_constitutive_exon
TGACATGTGGCCTGCAGGCGCGTGCTGACAGACTGCTGCTGTGGGAGCAGGG	391689	391845	391639	391691	1	scaffold_15	TOPH_05532	390514	391845	None	2862	429	16868	No_or_no_constitutive_exon
GGACCTCTCTTATTCACCAGCCTGTGCGCCTGTGCTAACGGGAGAACAAGTT	125316	125526	125576	125524	-1	scaffold_16	TOPH_05629	124849	126468	None	2862	429	16868	No_or_no_constitutive_exon
AGTGTTTGTGCTCTCTCATTCCGTGGCTGTGCATCACTGACGACGGGCAGGA	148964	150647	148914	148966	1	scaffold_16	TOPH_05641	148536	150647	None	2862	429	16868	No_or_no_constitutive_exon
GGCATCCTATGTGACCATGTTCAAGTCAATGGCTTATCTGACAGGGGTAGGT	225105	225988	225055	225107	1	scaffold_16	TOPH_05663	224620	227148	None	2862	429	16868	No_or_no_constitutive_exon
CACCGCGAGTACGGCACCTTTACCATCGACATGAAGCGCACGTAGGGCAGCC	248159	248421	248471	248419	-1	scaffold_16	TOPH_05675	246376	249408	None	2862	429	16868	No_or_no_constitutive_exon
GTGGCAACCGAGTCGCGTAGGTGAAAATGATGTATGCTAATGGGGTGTAGTG	382456	382514	382564	382512	-1	scaffold_16	TOPH_05720	382456	383822	None	2862	429	16868	No_or_no_constitutive_exon
AGGTGCCCCTGATGCCCGGGTTGTGTGCGTTGCTTTGTTGACGGGAGCAGCA	405529	405604	405654	405602	-1	scaffold_16	TOPH_05726	405529	408364	None	2862	429	16868	No_or_no_constitutive_exon
GGGGGTTCAGGCCGGTGCTTCAGAGATGGATATGGCTCATGGGTAGCCAGCT	508713	508906	508663	508715	1	scaffold_16	TOPH_05767	508518	508906	None	2862	429	16868	No_or_no_constitutive_exon
TGCTCGCTCCTCAACAGCTGTGCGAAAACGGAAGCAGTGGGAACCAATAGCG	557615	558064	557565	557617	1	scaffold_16	TOPH_05780	557443	559040	None	2862	429	16868	No_or_no_constitutive_exon
AAGAGCCCTTTCCATGTCTGTTGAGGATGCCATGCTCACAAGGGTCGTAGTC	109386	109783	109833	109781	-1	scaffold_17	TOPH_05810	106497	111070	None	2862	429	16868	No_or_no_constitutive_exon
TCTCGTCGTCTCTGCAATGCCGTCAAGATAGCTGACGCGGGCCGAAACAGTA	116207	116360	116157	116209	1	scaffold_17	TOPH_05812	115986	117145	None	2862	429	16868	No_or_no_constitutive_exon
TTGATGGCGGGGGGCGAGTCCTGGGTGATGAGTGCTGACGGGGTGTGTAGAA	171731	171756	171681	171733	1	scaffold_17	TOPH_05825	171417	171756	None	2862	429	16868	No_or_no_constitutive_exon
TGCGTGCGCCGTGGCTGCGCGATGCACCGGACTGGCTGACGGGCGTATAGGA	310392	310478	310528	310476	-1	scaffold_17	TOPH_05858	309292	310702	None	2862	429	16868	No_or_no_constitutive_exon
ACCTCCAATTGCCGAGAGTGTGTCAGGATCTAGGGCTAACGAACGGGCAGAG	383215	385165	383165	383217	1	scaffold_17	TOPH_05889	381066	385165	None	2862	429	16868	No_or_no_constitutive_exon
GTGCGGTGAGCGCTGGTGAAGATATGCGGCTGATGGGTTTCGGGGACAAGCA	96772	96913	96722	96774	1	scaffold_18	TOPH_05966	96489	97045	None	2862	429	16868	No_or_no_constitutive_exon
CCTTGGTAATGTCGAGACAAGCCAGAGTCATGCTAACCCGGGATACGCAGGT	139585	140241	139535	139587	1	scaffold_18	TOPH_05977	137030	140241	None	2862	429	16868	No_or_no_constitutive_exon
TCGCGATAGTTGCCTTGTCGGTGAGCAGAGGCTAACTAGAAGGGAAAAAGGT	163299	163983	164033	163981	-1	scaffold_18	TOPH_05987	163299	164367	None	2862	429	16868	No_or_no_constitutive_exon
TACGTCGTCGCGCCTCGCCGTGCCTGTCCTGGTCTGACGCGGGGGTGCAGTC	200006	200691	200741	200689	-1	scaffold_18	TOPH_05996	198768	201277	None	2862	429	16868	No_or_no_constitutive_exon
GATAATTCCATACTCTTATACCTGTGCATTATGTACTGATTGGGAGTTAGTC	210101	210880	210051	210103	1	scaffold_18	TOPH_05999	209515	210880	None	2862	429	16868	No_or_no_constitutive_exon
CCCGGAGGCCACATCTAGCGACTAAGACGACGCTGACGATGGGACGATAGGT	236184	236226	236134	236186	1	scaffold_18	TOPH_06008	235817	237424	None	2862	429	16868	No_or_no_constitutive_exon
GGTCAGCACCAACCGTTGCCCCTATTCACCTGGCTAACTGGGAGATGCAGCT	272937	273372	272887	272939	1	scaffold_18	TOPH_06019	272320	273372	None	2862	429	16868	No_or_no_constitutive_exon
TTGGTGGTTCGTGTAGTGAGGATTGGTCTGCTAACTCGAGGGCGCAACAGAT	335009	335125	334959	335011	1	scaffold_18	TOPH_06034	333224	335125	None	2862	429	16868	No_or_no_constitutive_exon
TAAGCATCGGCTCCATTTTGTATAGATATGGATCACTGACAGGGCGACAGGC	454831	454869	454781	454833	1	scaffold_18	TOPH_06071	454688	458646	None	2862	429	16868	No_or_no_constitutive_exon
TCCTTTCGGCGTGTTAATCGTCGAGTCGCCAGGTGCTAACCGGAGGGTAGAT	460411	461411	460361	460413	1	scaffold_18	TOPH_06072	458851	461411	None	2862	429	16868	No_or_no_constitutive_exon
AGCCGTGGCCCATTCATCTATCTGACACTGCTTAATCCTGGGATGTTGAGAC	105212	106151	105162	105214	1	scaffold_19	TOPH_06109	104974	106151	None	2862	429	16868	No_or_no_constitutive_exon
GTTTTACCCTCACACTCGGGATCAGGACGAGAAATTGACAAACGGGACAGAT	138687	138772	138822	138770	-1	scaffold_19	TOPH_06120	136903	139294	None	2862	429	16868	No_or_no_constitutive_exon
TTTCCCTGCCACCAGTTTGCCAGTTCCGCTGTATTGACCTCGGGGGATAGAA	146671	147183	146621	146673	1	scaffold_19	TOPH_06124	146202	148135	None	2862	429	16868	No_or_no_constitutive_exon
TGGACCATGTCTTGGCGAGAGCTAACGTCCACGCCGGGGTAAGAGAATAGTC	153892	154033	153842	153894	1	scaffold_19	TOPH_06126	150642	154064	None	2862	429	16868	No_or_no_constitutive_exon
CGAGACTGATAGAAAGCGACAGGCATCTGCTAACACAAGGGACGCGGTAGAA	157911	158611	157861	157913	1	scaffold_19	TOPH_06130	157129	158843	None	2862	429	16868	No_or_no_constitutive_exon
GCTACAGGCATCATCGGCATCGGGTATTAGATCTGACCCGGGAGAGACAGAT	198583	198885	198533	198585	1	scaffold_19	TOPH_06144	197823	199762	None	2862	429	16868	No_or_no_constitutive_exon
GCGGCGCGTTTCAGTGACCATGGCTGCGGATGGCTGACTTGGGCGACTAGAT	237105	237406	237055	237107	1	scaffold_19	TOPH_06154	234084	237966	None	2862	429	16868	No_or_no_constitutive_exon
GCGTCCGCCCCCCGGCCCGCCCCCCGGCCCGCCGAGCTGGGGACCCGGAGAC	464899	465319	464849	464901	1	scaffold_19	TOPH_06219	463561	467505	None	2862	429	16868	No_or_no_constitutive_exon
AGCCACCTCCCGCTTGATGCTGTTTCAACGGCCGCTGACGGGGCGTGTAGGT	6807	6990	6757	6809	1	scaffold_21	TOPH_06365	5290	7924	None	2862	429	16868	No_or_no_constitutive_exon
GCGTGCCGGGATGGGTCGGGGAGGAAGTTGTGGGCTGACTGGGTGTATAGAT	91672	91715	91622	91674	1	scaffold_21	TOPH_06394	91436	92209	None	2862	429	16868	No_or_no_constitutive_exon
TTCGGGTCGTTCTGATGTCGCGCTGCGGGTTGCGCTGACGGGGTGGTTAGGT	92381	93138	93188	93136	-1	scaffold_21	TOPH_06395	92381	93504	None	2862	429	16868	No_or_no_constitutive_exon
TCGGCATCGCCTTCGCCTCGAGGGTGCTTGAGCTAACGTGGCGGGAACAGCA	108190	108751	108140	108192	1	scaffold_21	TOPH_06401	107501	108751	None	2862	429	16868	No_or_no_constitutive_exon
CCCGGTGGCTGCGCATTGGACAGACTTGGCACTGACATGACGGGGTACAGAT	223234	224420	224470	224418	-1	scaffold_21	TOPH_06438	223234	229023	None	2862	429	16868	No_or_no_constitutive_exon
TCCGGGACATGGATGGCATTTTGCTGACGTTGCGGTTTGGGGGAGAACAGTC	251144	251319	251094	251146	1	scaffold_21	TOPH_06446	250904	252237	None	2862	429	16868	No_or_no_constitutive_exon
GCCGCTGGCACAAGACCACCCCAAGAAGAGACACGGCTGACGGGCAACAGTC	278042	279750	277992	278044	1	scaffold_21	TOPH_06457	277183	282792	None	2862	429	16868	No_or_no_constitutive_exon
ACTCAGAGATTCCGTACCGGAGCCTTGGTTGCTGACGGGACAACAAACAGGC	50697	50771	50647	50699	1	scaffold_20	TOPH_06243	49814	51683	None	2862	429	16868	No_or_no_constitutive_exon
GGAACCGACCGAGCTGGACCAGATCACGACACTGCAGAATGGGTTGAGAGTG	89551	91095	91145	91093	-1	scaffold_20	TOPH_06257	89551	91489	None	2862	429	16868	No_or_no_constitutive_exon
GACGTCATCTTGGTCTGCTCGACCAGGATCTTTGAGATGAAGGGGTGCAGCA	111725	111920	111675	111727	1	scaffold_20	TOPH_06266	111107	111920	None	2862	429	16868	No_or_no_constitutive_exon
GTGAGCGCTGCCCGTCCGTCGTGAAGTCCCGTGGCTAAGGGGACTGGCAGCT	145317	145362	145412	145360	-1	scaffold_20	TOPH_06277	143910	146511	None	2862	429	16868	No_or_no_constitutive_exon
CACATCGGATTGAGTTCGCTCACAGGTTCGTGGCAATTAATATGGGACAGTT	245018	245118	244968	245020	1	scaffold_20	TOPH_06306	244478	245971	None	2862	429	16868	No_or_no_constitutive_exon
TCTTGACCAGTATCACGTTGGTTTTCGCCGCTAACTTATGGGATGTCAAGCC	382874	383146	383196	383144	-1	scaffold_20	TOPH_06346	381870	383523	None	2862	429	16868	No_or_no_constitutive_exon
GGTGAGTTCTCGGTAGCCGTCCGCGGCGTAAGCCATCTAACAGGGCGCAGGC	451577	452064	451527	451579	1	scaffold_20	TOPH_06362	450246	452064	None	2862	429	16868	No_or_no_constitutive_exon
CGGCATATGGGAGAGAGCGCGTGCAGAGCTAACGTGGGCCAAACCGACAGCG	46339	46475	46289	46341	1	scaffold_22	TOPH_06533	45083	46841	None	2862	429	16868	No_or_no_constitutive_exon
GCCTCTGCTGGAGCCGTGCGGTCCGCTTGCAGGCTGACTCGGGGGCTTAGGT	103756	103822	103706	103758	1	scaffold_22	TOPH_06549	103468	104464	None	2862	429	16868	No_or_no_constitutive_exon
GGGCTTGTGCTTGCCATCCCCTTGCTGTGCTGTGCTAACGGGGTCCAAAGGT	135866	136157	136207	136155	-1	scaffold_22	TOPH_06561	135866	136759	None	2862	429	16868	No_or_no_constitutive_exon
CCCTCTCGAGTCGCCTGCACGGCTTGTCTTCTGACGTCTTAGGGCCGCAGAT	189430	190846	189380	189432	1	scaffold_22	TOPH_06580	188565	192441	None	2862	429	16868	No_or_no_constitutive_exon
CCTGGATGGCTGCGTAGAATAGAATAGTGGTTACTGACGAGCTGCGGGAGTG	285399	285788	285349	285401	1	scaffold_22	TOPH_06608	284917	285788	None	2862	429	16868	No_or_no_constitutive_exon
GAGCATCTATACCCATGAGCCTCGGCAATGTGCTAACGCCACAGGGCCAGAC	341689	342013	342063	342011	-1	scaffold_22	TOPH_06622	341689	343406	None	2862	429	16868	No_or_no_constitutive_exon
CAATCGCGTGGGGTGATTCGCTTTGCGGGAGGCTAACACGGGGCCGGCAGGA	385465	385673	385415	385467	1	scaffold_22	TOPH_06632	384853	386571	None	2862	429	16868	No_or_no_constitutive_exon
GTGCGGTAACGGCCCCAGACTCCGGACAAACTCTCTAACGGGCCCAAAAGGG	433591	435073	435123	435071	-1	scaffold_22	TOPH_06648	433591	436152	None	2862	429	16868	No_or_no_constitutive_exon
CGGAGGATCACGAGTCTGATGGCGCAAACTTGGCGGTGCTGACTGGGTAGCC	95502	96091	95452	95504	1	scaffold_23	TOPH_06676	94915	96091	None	2862	429	16868	No_or_no_constitutive_exon
GTACTTCTAGAATCTGCCAAGACCGGTACAGTTGTGCTGACGATCGGGAGAC	161165	161814	161864	161812	-1	scaffold_23	TOPH_06696	159533	162671	None	2862	429	16868	No_or_no_constitutive_exon
CGACACCAATGTGCTACCGAGAGCTTGAGGTATCGGCTATGGGATTAGAGGG	209524	209836	209886	209834	-1	scaffold_23	TOPH_06715	208869	209970	None	2862	429	16868	No_or_no_constitutive_exon
TGACGTGCATGGTTTTTGGAAGATGAACTCAAGCTAACGAGAGGGCACAGGC	315012	315400	315450	315398	-1	scaffold_23	TOPH_06747	315012	318972	None	2862	429	16868	No_or_no_constitutive_exon
ACGAGCACGAGACGCACACGATCCCCGGCAGCTGACAGGGGACAACACAGGC	334750	337242	334700	334752	1	scaffold_23	TOPH_06754	331836	337242	None	2862	429	16868	No_or_no_constitutive_exon
GTGGTGTTGGGGGTTTGCTGAGAAGAAGGCATGCTAACTGGCGGGCGCAGTG	418533	418796	418846	418794	-1	scaffold_23	TOPH_06783	418533	422002	None	2862	429	16868	No_or_no_constitutive_exon
CCCACGCACTTCCTTTGCTCATTACATGCCCTGCGGATATGGGCGAATAGTC	10020	10324	10374	10322	-1	scaffold_24	TOPH_06789	9929	11246	None	2862	429	16868	No_or_no_constitutive_exon
ATGCGTACATGCTCCGTACGAGCAGTATGGCTGACATGGGAACCCGAAAGGA	369250	369434	369200	369252	1	scaffold_24	TOPH_06892	367567	371688	None	2862	429	16868	No_or_no_constitutive_exon
AGTTGTACCTAGCACGAATCCAGGGAAACCACTAGGCTGCAGCGGGAGAGTG	369662	369903	369612	369664	1	scaffold_24	TOPH_06892	367567	371688	None	2862	429	16868	No_or_no_constitutive_exon
AGACCAGTCTGTGCCAACATGGGCAATTACGGCTAACTATCGGGGCATAGTC	380871	381464	380821	380873	1	scaffold_24	TOPH_06896	377772	381464	None	2862	429	16868	No_or_no_constitutive_exon
CTTGATCCTCTTCAGTAGATGCCTCATGACAGCTAACTTTCGGGTATAAGGA	417215	418030	418080	418028	-1	scaffold_24	TOPH_06908	416754	418497	None	2862	429	16868	No_or_no_constitutive_exon
CCGCTGGCGCTCTGGCAATGGACGTCGATGCTGACTTGATGGGTGGACAGGC	48412	48583	48362	48414	1	scaffold_25	TOPH_06924	45145	48890	None	2862	429	16868	No_or_no_constitutive_exon
CGTGCGAGAAAGAGCGTGTATGCGGGATGCTGAGCGGTGTTGGGACATAGCC	256048	256344	256394	256342	-1	scaffold_25	TOPH_06998	253698	256609	None	2862	429	16868	No_or_no_constitutive_exon
CCTTGTCCCGTGGTGGAGTCGGGTCGAGAATACAGCACTGACAAGGGCAGTC	282519	282791	282841	282789	-1	scaffold_25	TOPH_07008	282519	284179	None	2862	429	16868	No_or_no_constitutive_exon
CGCATTCTACCCCTTTCCGCTAGTAACATGGAAACTGATGGGGTGAGCAGTT	345130	345745	345795	345743	-1	scaffold_25	TOPH_07024	345130	346439	None	2862	429	16868	No_or_no_constitutive_exon
ACTCCATTCTCCTTGCACCAAAGATACGGCAGACTAACTGGGTGGACTAGGT	144971	145829	144921	144973	1	scaffold_26	TOPH_07080	144008	146251	None	2862	429	16868	No_or_no_constitutive_exon
TCGTGTCGTCCATCGCAACCGTCGGGCACTAGCCGTTGTGGACGGGAAAGGC	173020	173709	172970	173022	1	scaffold_26	TOPH_07087	165821	173811	None	2862	429	16868	No_or_no_constitutive_exon
ACATGCCTAGTCCCTCAAACACGCATCTGCAGTGGCTAACAATCGGGCAGCT	252198	252285	252335	252283	-1	scaffold_26	TOPH_07106	251827	253648	None	2862	429	16868	No_or_no_constitutive_exon
GACACAGGAAGATTTATCTACGGCGACCTGACACCCGAGGGAATATGAAGGT	268887	269198	268837	268889	1	scaffold_26	TOPH_07113	267816	269198	None	2862	429	16868	No_or_no_constitutive_exon
TAAGTAGATCATTTTGGGCCAGGAAGATTCCTGTTCTGATCGAAGGGCAGCA	338472	339844	339894	339842	-1	scaffold_26	TOPH_07135	338472	340023	None	2862	429	16868	No_or_no_constitutive_exon
CACTATTACCGGCAACACACTCGTGCTGAAGCCGTCTGAAAGGGACCCAGGC	349856	350824	349806	349858	1	scaffold_26	TOPH_07139	349112	350824	None	2862	429	16868	No_or_no_constitutive_exon
TTCTCTCTGCGAGGCTCGCTGGGAAAAGATTGCTGACATGGGGGGCACAGGG	42214	42328	42378	42326	-1	scaffold_27	TOPH_07159	39164	44889	None	2862	429	16868	No_or_no_constitutive_exon
GGGCTGCTCTTGGCGCAAAGCTGGAGACGAATTAGCTAACGGGTGTACAGAA	197376	197650	197700	197648	-1	scaffold_27	TOPH_07206	196987	198555	None	2862	429	16868	No_or_no_constitutive_exon
TGTGAGGGTGGGAGACGTGCTAACATGGAATGTGCAGACTCGGGAAACAGGC	210046	211124	209996	210048	1	scaffold_27	TOPH_07211	209158	211124	None	2862	429	16868	No_or_no_constitutive_exon
CGGAAAGGGGGGAGGGGCGGCCGTTTGATTTGAGGCTAACCAGCGGGCAGAT	226784	226802	226734	226786	1	scaffold_27	TOPH_07218	226563	228671	None	2862	429	16868	No_or_no_constitutive_exon
TGGTGAGTCCCATTGTGTGTCGTCGCATATGCTCGTGCTAACAGGGCCAGTT	229545	229743	229793	229741	-1	scaffold_27	TOPH_07219	229422	229824	None	2862	429	16868	No_or_no_constitutive_exon
TGCGTTTCACATTTCGCAAGACAAACCACTGACTTGGCCGCGGCGGGTAGCC	278904	279670	278854	278906	1	scaffold_27	TOPH_07227	278067	281263	None	2862	429	16868	No_or_no_constitutive_exon
AAATCTCTGCCCACTCGTTCACGGACCCCCACGTTGACTCATGGGTCAAGGT	294812	296557	296607	296555	-1	scaffold_27	TOPH_07230	294812	297990	None	2862	429	16868	No_or_no_constitutive_exon
TGCAATAGTTATATTTTTGAGATAGGAAATACTAATTTCAAGGGTCATAGTG	318305	318583	318255	318307	1	scaffold_27	TOPH_07235	317636	318583	None	2862	429	16868	No_or_no_constitutive_exon
GTTGCTGATACGGGGCCCTCTCCCTCTTGTAGATCTCTCACAGCGGGCAGGC	322512	322838	322888	322836	-1	scaffold_27	TOPH_07237	321726	325636	None	2862	429	16868	No_or_no_constitutive_exon
GACTCACTTGACCTGATAACAACCCGGAAGGCTGACTGATTGAGGGCCAGTC	339379	339585	339329	339381	1	scaffold_27	TOPH_07242	338931	339913	None	2862	429	16868	No_or_no_constitutive_exon
CGTGCGGATTTGGCATGGCAACAAATATCTGACAGGGGCTATGGGTGTAGGT	339672	339913	339622	339674	1	scaffold_27	TOPH_07242	338931	339913	None	2862	429	16868	No_or_no_constitutive_exon
TGAGTACTTACACGCCTCGCCACCTTAGCAAACGCCTAACCAGGGCGTAGAG	352034	352123	351984	352036	1	scaffold_27	TOPH_07246	351211	356876	None	2862	429	16868	No_or_no_constitutive_exon
CACCGCGACTGTGTCTGTGGCCGGCGTGCCGGGCTGACAGGGCAGCGCAGAG	61465	62956	61415	61467	1	scaffold_28	TOPH_07263	60902	62956	None	2862	429	16868	No_or_no_constitutive_exon
GCGCCCGCCGTGCCAGCCATGGCTCGGACCGTGTGGCTAACAGCGGGTAGTT	125491	126662	126712	126660	-1	scaffold_28	TOPH_07285	125491	127888	None	2862	429	16868	No_or_no_constitutive_exon
AATGAAAGAGGTCCAATTCGATAAAGGCCGGTATGCTAATGGTGGGAAAGGT	167515	168498	167465	167517	1	scaffold_28	TOPH_07296	167092	168498	None	2862	429	16868	No_or_no_constitutive_exon
TCGAAGCAGACTCTCTCTAACAAACATTTATTCTACTCGGCGCAGGGTAGTT	219900	219988	220038	219986	-1	scaffold_28	TOPH_07311	218726	220459	None	2862	429	16868	No_or_no_constitutive_exon
ACCTTGGAACTCTCTCGGTAAGACGGCGTGCTGATTAACGGGGTTGGCAGTT	256036	257310	255986	256038	1	scaffold_29	TOPH_07419	254592	260556	None	2862	429	16868	No_or_no_constitutive_exon
ACGGAGGTCTGATTATTGACGTGCGACGGCATGGCCCATGGGGAACACAGGT	8853	9099	8803	8855	1	scaffold_30	TOPH_07437	8326	9530	None	2862	429	16868	No_or_no_constitutive_exon
CAAGCCGACGTCCGAGTGCCGAGACTGGCTTACTGACGCGGGACGGGCAGGT	33807	34123	34173	34121	-1	scaffold_30	TOPH_07443	33807	34593	None	2862	429	16868	No_or_no_constitutive_exon
CGCTCAAGTCCACGGCCCCTTTCGTTCATGGATGCTAATTGGGGGCCCAGTT	110691	111183	110641	110693	1	scaffold_30	TOPH_07463	109487	112970	None	2862	429	16868	No_or_no_constitutive_exon
CGAGGGAGGGGAGAGGTTTGGTCTTACGCGGCCGGTGGGTTGGGCATGAGAT	135699	136409	135649	135701	1	scaffold_30	TOPH_07470	134145	136409	None	2862	429	16868	No_or_no_constitutive_exon
GAGGCGATGGACCTGGCGGCGACGATGGCGGTGCTAACCATGGGAAACAGAA	268017	268373	267967	268019	1	scaffold_30	TOPH_07507	267125	268373	None	2862	429	16868	No_or_no_constitutive_exon
TGCCTACAGGATGGTGGTCCGATCATGTTCTCTGGCTAACCTGGGATGAGAT	9885	10795	10845	10793	-1	scaffold_31	TOPH_07531	9885	10937	None	2862	429	16868	No_or_no_constitutive_exon
AACCGTCCGCCACTTGTGGGGCGACGCCGTTGCTAATGAAGACCGGGCAGAT	28148	28952	28098	28150	1	scaffold_31	TOPH_07538	26976	28952	None	2862	429	16868	No_or_no_constitutive_exon
GGCGAGGCGTGCGTACGCAAATTCTGGAGACTGACTGGGGATGCGAGTAGGC	45375	45473	45523	45471	-1	scaffold_31	TOPH_07547	44790	46569	None	2862	429	16868	No_or_no_constitutive_exon
CCGGCGTTGGTCAGACTTGCGCTGCGCTCTCAGGTATCGTGTGCTGGGAGGC	77071	77221	77021	77073	1	scaffold_31	TOPH_07556	75179	78481	None	2862	429	16868	No_or_no_constitutive_exon
GTAGGGGTTCCAGCTGCAGCCGCCGGGAAGAAGCAGGAACAGGGGACTAGCT	89851	90292	90342	90290	-1	scaffold_31	TOPH_07561	89851	90477	None	2862	429	16868	No_or_no_constitutive_exon
TGAATTCCCCGCCAAATCTTTTGCTACTGGCTAAGAGGAAATGTGGGTAGCG	204242	204379	204429	204377	-1	scaffold_31	TOPH_07591	202627	205023	None	2862	429	16868	No_or_no_constitutive_exon
GGTGCGGGAAGAGCTCCTTACCTGTCAATGGGCCGTTGGGAAATGGTAAGCG	257980	258108	258158	258106	-1	scaffold_31	TOPH_07614	257980	258519	None	2862	429	16868	No_or_no_constitutive_exon
CTCGCCCTACTTCTACCCTGCTAACTCGTCTATTTTGGCGGGGAAGACAGGA	18704	20013	18654	18706	1	scaffold_32	TOPH_07638	18358	20323	None	2862	429	16868	No_or_no_constitutive_exon
GCAGGAAGGTCTGGCCACCAGTGTTCCTGGCATTTAGCACGGGGTTGCAGAT	160870	161043	160820	160872	1	scaffold_32	TOPH_07679	158210	162783	None	2862	429	16868	No_or_no_constitutive_exon
TTTCCGGCACATTTCCCATGTCGCTCGACTGATCTGGGTGACCAAAACAGGT	129910	130419	129860	129912	1	scaffold_33	TOPH_07735	128636	130419	None	2862	429	16868	No_or_no_constitutive_exon
AAAGCGTCTATTGCCTCGCAAGGCAGACGACTCAAAAATCACATGGGCAGAC	244287	244477	244237	244289	1	scaffold_33	TOPH_07775	241152	244477	None	2862	429	16868	No_or_no_constitutive_exon
GAAAACAACGATTGATCTGGAAGTGCATTTGTTGACTAGAGAGGGGAAAGTT	267836	268452	268502	268450	-1	scaffold_33	TOPH_07787	267836	268728	None	2862	429	16868	No_or_no_constitutive_exon
TCTTCAAGACTTGGAATTCATGGCGAGTCCTCATCCTTCTAAAATGGGAGAA	99707	99913	99657	99709	1	scaffold_34	TOPH_07810	99221	100462	None	2862	429	16868	No_or_no_constitutive_exon
GCCATTGTTCTGATTCCTCCCGCGTCGCCATGCTCACGCAGGGACTGCAGCT	234924	234962	234874	234926	1	scaffold_34	TOPH_07854	234753	236025	None	2862	429	16868	No_or_no_constitutive_exon
TTAGGTACGTTACTCTTTCCTGGGCCAGTATCCCGCTAACGGGGAAGAAGAG	12352	12669	12719	12667	-1	scaffold_35	TOPH_07870	11813	13121	None	2862	429	16868	No_or_no_constitutive_exon
GTTAGGCTCTTGCTTGGCTGCGCGCAGACGACGAGCTGACGGGCCGATAGTT	131268	131445	131495	131443	-1	scaffold_35	TOPH_07910	131268	133051	None	2862	429	16868	No_or_no_constitutive_exon
GCATCCTACGGTCGACGGGGACGTACGAGTATGGCTGACGAGGGGTGTAGGC	218948	219113	219163	219111	-1	scaffold_35	TOPH_07933	217316	219539	None	2862	429	16868	No_or_no_constitutive_exon
CCGATAATCACGCATGGGCATTCGACGGCAAGCTGATAATGGGGCACTAGGA	250639	250766	250589	250641	1	scaffold_35	TOPH_07944	250316	251557	None	2862	429	16868	No_or_no_constitutive_exon
GACGCAGGTCATCGTGCCCGTGCTGGTGCTCTTGCTCACGGGTGCAACAGGT	68345	68882	68932	68880	-1	scaffold_36	TOPH_07968	68345	69676	None	2862	429	16868	No_or_no_constitutive_exon
AACGCTTGAGGTCTCCATGGAAACTCAGGCACTGACTGAGAATGGGATAGGA	213314	213397	213447	213395	-1	scaffold_36	TOPH_08007	212826	213856	None	2862	429	16868	No_or_no_constitutive_exon
ATGTTGCCATTACTTCCGGCACAGCCTGCAGCGGGACTGCTGGGGGCCAGTC	212826	213089	213139	213087	-1	scaffold_36	TOPH_08007	212826	213856	None	2862	429	16868	No_or_no_constitutive_exon
TGCGTCCAGCAAGTCTTCAGGCAACCAGGCGCCATCATCCTCAGGGGCAGCA	236362	236971	236312	236364	1	scaffold_36	TOPH_08013	235353	239957	None	2862	429	16868	No_or_no_constitutive_exon
AGTCGTCACATAATAGTTCGCAGGTGAATGGGCGCTAACACGGGATACAGGC	239655	239957	239605	239657	1	scaffold_36	TOPH_08013	235353	239957	None	2862	429	16868	No_or_no_constitutive_exon
ATTACCCGACCCTGTCATCCGTAGACTCAAAGGACTAATCAGAAGGGCAGGC	217330	217635	217280	217332	1	scaffold_37	TOPH_08071	215996	218380	None	2862	429	16868	No_or_no_constitutive_exon
CGAGGCGGCGCGAGACGACGGTGTTCTGATGTTCTGACTGGGGCGAATAGAC	60530	60657	60707	60655	-1	scaffold_38	TOPH_08088	59040	60896	None	2862	429	16868	No_or_no_constitutive_exon
ATGTCGAAGCTGCAGCTCCTCACACTAACCCGACGTCTCATGAGGGTTAGAG	139919	140134	139869	139921	1	scaffold_38	TOPH_08107	139370	141678	None	2862	429	16868	No_or_no_constitutive_exon
CGTTCCTGGCGCTGCACCCTCGGGGAGCTACTGCCGACGGCGACGGGCAGGG	201076	201327	201377	201325	-1	scaffold_38	TOPH_08117	200522	201477	None	2862	429	16868	No_or_no_constitutive_exon
CCTCCCCAACTCCCCGCTAACGACCCGGCTAACCGTCTGAACACGGGCAGAT	5407	5862	5357	5409	1	scaffold_39	TOPH_08126	3918	5862	None	2862	429	16868	No_or_no_constitutive_exon
CTTCCCGACCTCTGAGCGAGAGATATTGGTTGCTGACGTCAGGGGCATAGGT	66891	67495	66841	66893	1	scaffold_39	TOPH_08144	65527	67495	None	2862	429	16868	No_or_no_constitutive_exon
GTGCTTGCTCGCGGATCGCGGCAGTGTCGTGGATTCTAACCAGGGACTAGGG	80895	82997	80845	80897	1	scaffold_39	TOPH_08151	79503	82997	None	2862	429	16868	No_or_no_constitutive_exon
AAACTCCCGCCACTTCTCCCCAAGGCACCTCACTCACTCGGGAATCGCAGAG	4634	4732	4782	4730	-1	scaffold_40	TOPH_08187	757	7299	None	2862	429	16868	No_or_no_constitutive_exon
CCACACCACCCGACGAGGAAGGGGCACCCGAGGGCGACGAGGGCGACGAGGG	212124	213426	212074	212126	1	scaffold_40	TOPH_08251	210483	213426	None	2862	429	16868	No_or_no_constitutive_exon
ACACGCGCCTCGTTCGTCCCCATTCCGCGGCAAGTACTCGGGCCGAGCAGAA	11524	11878	11474	11526	1	scaffold_41	TOPH_08254	11273	11878	None	2862	429	16868	No_or_no_constitutive_exon
GCGAACCAGCCGGAAGTCACTGAAAGCGGCTGACGACAGGGACAACGCAGCT	88646	89403	88596	88648	1	scaffold_41	TOPH_08278	87896	89403	None	2862	429	16868	No_or_no_constitutive_exon
GCTACGCCAGCGCTCGATATGCAGAATTGCAGACTGACAAAGGGACCCAGCT	179482	179907	179432	179484	1	scaffold_41	TOPH_08300	178475	179907	None	2862	429	16868	No_or_no_constitutive_exon
CCTACTGTTCTCGAAGTCCATTTCGACGACAGATCCTACGGTGGGAATAGTT	97227	97514	97564	97512	-1	scaffold_42	TOPH_08325	97227	97693	None	2862	429	16868	No_or_no_constitutive_exon
GTATGGCGCGGTTGACTGGGATTCTTCACCGAATTATAAACGGGATGCAGAT	130969	131135	131185	131133	-1	scaffold_42	TOPH_08329	128845	132050	None	2862	429	16868	No_or_no_constitutive_exon
GCCTGTGTCACCTGACCCGCCACGTGCGCGCAACGCGGGATGACGCGAAGCT	138595	139349	138545	138597	1	scaffold_43	TOPH_08381	133959	140443	None	2862	429	16868	No_or_no_constitutive_exon
CGCTCGCTGGTCTATTCGACTGAAGACGTGGCTAACGCGAGACGGGACAGAT	172035	172168	171985	172037	1	scaffold_43	TOPH_08391	170960	176743	None	2862	429	16868	No_or_no_constitutive_exon
GCTTCGCGGGGGTGCGCTTCACGCGCGAGCTGTGGAATGGGGCGAGGTAGAT	174015	174366	173965	174017	1	scaffold_43	TOPH_08391	170960	176743	None	2862	429	16868	No_or_no_constitutive_exon
GGACCCCTCGCACGAGACGGGTAGAACCGAAGCTAACAGGGGGCGGACAGTC	56976	57960	56926	56978	1	scaffold_46	TOPH_08500	54144	57960	None	2862	429	16868	No_or_no_constitutive_exon
CTCACCCTCCTTCTTGCAGTGCATGGAGCTGACATTGTTGGGCCGATAAGGA	150262	150662	150212	150264	1	scaffold_46	TOPH_08531	149264	152557	None	2862	429	16868	No_or_no_constitutive_exon
TCCTGGCCGTCACCATGGGAGCAAACTGGCTAACGCGCGGGGCAACAAAGAA	51528	51846	51896	51844	-1	scaffold_48	TOPH_08595	51528	53854	None	2862	429	16868	No_or_no_constitutive_exon
GTTCTGGCGTCCTGTCGTTGATGAGTTGGGCTTTTGCTGACGGGGACTAGGT	80513	81867	81917	81865	-1	scaffold_48	TOPH_08607	80513	83704	None	2862	429	16868	No_or_no_constitutive_exon
TAAGTGCGCCGTCACATTTCATAGCATTGCACTGACAGACGGGCGGGCAGAC	85683	86475	86525	86473	-1	scaffold_48	TOPH_08610	85683	86684	None	2862	429	16868	No_or_no_constitutive_exon
AGATTCGAAGCTATGTTGGCTTGACGCATCACTCGCTAACTATGGGACAGCA	28914	29985	30035	29983	-1	scaffold_45	TOPH_08453	25902	32218	None	2862	429	16868	No_or_no_constitutive_exon
CACTGTCGACGCGATCATGCCCTCTCTTCTGTTGGCTAACTAGGGGTCAGCC	61958	62578	62628	62576	-1	scaffold_45	TOPH_08460	61515	63011	None	2862	429	16868	No_or_no_constitutive_exon
ATGTTTCGGGATGCATATTGGAGACGTTGTGGTGGCTTACTCGGGGATAGTG	10081	12826	10031	10083	1	scaffold_47	TOPH_08535	9819	12826	None	2862	429	16868	No_or_no_constitutive_exon
CCACAACAATGCAAAGGGTGACTCATGAGACATTTGCTAACAGGGCATAGTC	56752	57850	56702	56754	1	scaffold_47	TOPH_08552	55097	57850	None	2862	429	16868	No_or_no_constitutive_exon
TCGTCCACCGCATTGAGCAATCCTCGGCTGTGTTCTAACTTGGGTGATAGCC	78157	79632	78107	78159	1	scaffold_47	TOPH_08558	76322	79632	None	2862	429	16868	No_or_no_constitutive_exon
AAGCTACCAAATCCAGTAAAACCTCGTTCGACATACTAATCATAGGGTAGAT	24059	24095	24009	24061	1	scaffold_49	TOPH_08631	22798	25075	None	2862	429	16868	No_or_no_constitutive_exon
ATCCATTCCCGGCCTCTCCATGTTGCGCATCGTCTGACCCCCAGGGACAGTC	57809	58204	58254	58202	-1	scaffold_49	TOPH_08641	57152	59533	None	2862	429	16868	No_or_no_constitutive_exon
AAGACGACATGGGAGCGGCCAAGACTTGCGAGCTGACTGGGGTCGAATAGGA	77365	77712	77315	77367	1	scaffold_49	TOPH_08649	77029	78742	None	2862	429	16868	No_or_no_constitutive_exon
AACCCCCATCGGTTGACGTGTACCAGGGCTCCGTGCTAACGGGTGGGCAGGC	104076	104176	104226	104174	-1	scaffold_49	TOPH_08661	102768	105311	None	2862	429	16868	No_or_no_constitutive_exon
GATGATGGTGATGGAAGCGCTGACTGATGTTCTCTCTTGCGGGATTGTAGCT	148506	148629	148456	148508	1	scaffold_49	TOPH_08675	148211	150589	None	2862	429	16868	No_or_no_constitutive_exon
CGTGGCTCCGACACGCTCACGTACACAGCAGACCGACTGACGGTGGGCAGCG	69748	70503	69698	69750	1	scaffold_51	TOPH_08743	68562	70503	None	2862	429	16868	No_or_no_constitutive_exon
CCTCGCACGACCTGACCCGCCGCTGGGCACCCAAGCTGACGCAGGGACAGTG	89183	90059	89133	89185	1	scaffold_51	TOPH_08752	88460	90059	None	2862	429	16868	No_or_no_constitutive_exon
TGACGCTTGGGGCAGCGGCTGGACATACCATTGGAGGCGAAGCGGGCGAGTT	93775	93874	93725	93777	1	scaffold_51	TOPH_08753	90667	93874	None	2862	429	16868	No_or_no_constitutive_exon
GTTTCTCATGGAGCAACCGGTATTGGGGCCAGCACTGACTTGGGGCATAGGC	11308	12890	11258	11310	1	scaffold_50	TOPH_08680	9361	12890	None	2862	429	16868	No_or_no_constitutive_exon
AGAATATTCGATGCTGTTCATGAGGCTTTTATGCTCACACTGGGGTACAGAT	64548	66020	64498	64550	1	scaffold_50	TOPH_08698	62883	66020	None	2862	429	16868	No_or_no_constitutive_exon
AACCGGAATTGCAACTTCCAGTAAGACTAATTGCGTGATGCGGGAAACAGGG	69553	69719	69503	69555	1	scaffold_50	TOPH_08699	68717	70374	None	2862	429	16868	No_or_no_constitutive_exon
CAGCCTGCGCCGAGCACGAGACATGGCATGCGCTGACTCTAGGGCTACAGGT	73384	73880	73930	73878	-1	scaffold_50	TOPH_08701	72545	74172	None	2862	429	16868	No_or_no_constitutive_exon
TTTGCGCTTTCCCCACGACGAGGGGGCAACACGCTGACTCTGGGGTGTAGCG	112950	114149	112900	112952	1	scaffold_50	TOPH_08710	111235	114149	None	2862	429	16868	No_or_no_constitutive_exon
GGCTGGGGCAGTTGCTGCGGGCCTGGAGTCATTGCTGACATGGGAGGCAGTT	129310	129477	129527	129475	-1	scaffold_50	TOPH_08715	127729	131713	None	2862	429	16868	No_or_no_constitutive_exon
GGTGAGTCGGGGACGGCTCGGGGGGACTCGCAGGCTGACGCGGGACGCAGAC	20910	21175	21225	21173	-1	scaffold_52	TOPH_08783	19460	21479	None	2862	429	16868	No_or_no_constitutive_exon
CGTCAGCCCGCAGGCAGCTCTTCGTCCTCCCCGAGTCTGAACATGGGCAGGT	118730	118880	118930	118878	-1	scaffold_53	TOPH_08841	117168	119728	None	2862	429	16868	No_or_no_constitutive_exon
CTGCTGAAGCCATCACTCCCGGCGAAATCTACCTTGCTTTTTGGGAAAAGTC	54439	54854	54904	54852	-1	scaffold_55	TOPH_08890	52991	56044	None	2862	429	16868	No_or_no_constitutive_exon
GTATCCGGTCATGTCCACGCAGACTACGGCGTGCTAACATACGGGAACAGAT	67047	67459	66997	67049	1	scaffold_55	TOPH_08895	64635	67459	None	2862	429	16868	No_or_no_constitutive_exon
CTGTTAGTTTCAGGCTCATCTGGACAGCGGCCGTGAGGGGGGACGTACAGGT	80170	80828	80120	80172	1	scaffold_56	TOPH_08930	77352	80828	None	2862	429	16868	No_or_no_constitutive_exon
ATCGCCAACTCCCTTGCCGCTGGGATGTGTCGTGCTGATCTGGGGACCAGAC	85570	86225	86275	86223	-1	scaffold_56	TOPH_08934	85570	87346	None	2862	429	16868	No_or_no_constitutive_exon
GCCTTCCTAAACGAAGTCAGCAATGTAAATACATGCGGTAATGGGGCCAGAC	26145	26354	26095	26147	1	scaffold_57	TOPH_08951	25921	26792	None	2862	429	16868	No_or_no_constitutive_exon
AGTGTCGGACTGTATGTTCCTCCAGGTCAAATCAACCATTCGGGCGACAGAA	97144	97262	97312	97260	-1	scaffold_57	TOPH_08968	96117	97892	None	2862	429	16868	No_or_no_constitutive_exon
GTTCCCCCAATTTCTGTTGCGTGCAGATATCACTAACATGGGAGACACAGTC	40794	41274	40744	40796	1	scaffold_59	TOPH_09010	38592	41274	None	2862	429	16868	No_or_no_constitutive_exon
GAGCCGTCGTTGGCGATGCGCGCTGGAGACGAGGCTGACCGTGGGATTAGAT	34689	34906	34639	34691	1	scaffold_61	TOPH_09070	33938	36207	None	2862	429	16868	No_or_no_constitutive_exon
GTATTTGTGACTATGCCCGCTTCGCCAAAAACCCGGTCTCGGGTATATAGTC	27159	27681	27109	27161	1	scaffold_66	TOPH_09141	26982	27782	None	2862	429	16868	No_or_no_constitutive_exon
AGAGAGTAAAGAGAGCTTGATTCCTATCTAATTGAATGGGAGAATAATAGAC	5973	6075	6125	6073	-1	scaffold_68	TOPH_09156	5973	7719	None	2862	429	16868	No_or_no_constitutive_exon
GGTGAGTGCTCATAAACCTCGCCAGTGCTGTTGAGCTGACAATGGGACAGAA	7935	9101	9151	9099	-1	scaffold_68	TOPH_09157	7935	9884	None	2862	429	16868	No_or_no_constitutive_exon
GGTGAGTTGCGGCTGTCTCGAACTCTGGTCGGCCGTGGCTGACGGGGCAGGT	17676	17733	17626	17678	1	scaffold_69	TOPH_09170	16927	19327	None	2862	429	16868	No_or_no_constitutive_exon
ATAGTCGGCTTGGAGATATGAACCTAAGTAAGGAAAGGCAGGGTCGACAGCG	28563	28577	28627	28575	-1	scaffold_69	TOPH_09173	28563	28610	None	2862	429	16868	No_or_no_constitutive_exon
ATACCTCAGAGAGTCCGACTACGTCCTCGTTACCGAATAAAAGGGAATAGCC	24117	24203	24253	24201	-1	scaffold_75	TOPH_09218	23193	24437	None	2862	429	16868	No_or_no_constitutive_exon
TCTCCCTCCCCGTGGGATATACTTGTCGTTTACTAACGGCGGGCAATAAGAC	8100	9502	9552	9500	-1	scaffold_78	TOPH_09230	8100	9704	None	2862	429	16868	No_or_no_constitutive_exon
AGATATCATGGCCCTCGCTCGCCATGGAGGCCGGTCGCTGACTAGGGCAGAC	6309	6681	6731	6679	-1	scaffold_81	TOPH_09241	4152	7295	None	2862	429	16868	No_or_no_constitutive_exon
GCATCATGGGCCACGTGCTCACCCATCAGCTGGCTAACTCGGGTGTGCAGAG	174	368	124	176	1	scaffold_89	TOPH_09257	3	1387	None	2862	429	16868	No_or_no_constitutive_exon
CCGTACGTGCCCTGGCGCTCGTACCCGAGGAGCAGGCTGACAGGGACCAGGC	1056	1204	1006	1058	1	scaffold_113	TOPH_09278	645	1756	None	2862	429	16868	No_or_no_constitutive_exon
GCGTGCGCGCGGTCAAACGTAGGAGAGATTTGTCGCTAACGGGCTGGCAGTA	1989	2130	2180	2128	-1	scaffold_113	TOPH_09279	1989	2431	None	2862	429	16868	No_or_no_constitutive_exon
