# Supplementary material for: Widespread Separation of the Polypyrimidine Tract From 3′ AG by G Tracts in Association With Alternative Exons in Metazoa and Plants
Source: Front Genet. 2019 Jan 14;9:741. doi: 10.3389/fgene.2018.00741 (PMC6339879; doi:10.3389/fgene.2018.00741)
Supplement: DATA FILE S1 — Sequences of REPAG 3′ SS from each species of fungi. [file Data_Sheet_1.zip › Supplementary data 1/Fungi_Release38_cryptococcus_gattii_vgii_mmrl2647.txt]

REPA_GGG_Sequence	Exon_Start	Exon_End	Pos_-50	Pos_+2	Strand	Chromosome	GeneID	Gene_Start	Gene_End	Gene_Name	Number_of_REPAs	Number_of_REPAs_has_GGG	Number_of_Intron(Intra_genic_Region)	Upstream_Constitutive_Exon
GGTCTGACCAGTTGAGCGGAGTGACAAGAGCTAATGTGGTTGTGGGATAGGT	43945	44062	44112	44060	-1	supercont2.1	I352_00016	42914	44800	None	5883	739	31670	No_constitutive_exon_found_in_species
ATTTTGTTTTGCAAAGTGGGATGGGGCAAAAAAGCTGAGAGAGGGAACAGGA	45732	46123	46173	46121	-1	supercont2.1	I352_00017	45034	46555	None	5883	739	31670	No_constitutive_exon_found_in_species
ATCCCTTTATGATGAGTATCCATAGGGAACTTTGGCTCAGAGGGCTGCAGGT	49515	49809	49465	49517	1	supercont2.1	I352_00019	48776	49809	None	5883	739	31670	No_constitutive_exon_found_in_species
GTTATTCCTACTGTCTAAACATAGACCAGCGACTCATATATGGGATGAAGCA	85241	85484	85191	85243	1	supercont2.1	I352_00031	85134	86324	None	5883	739	31670	No_constitutive_exon_found_in_species
GTGTTTCTTAATTACAAACCCTTCAAGCTGTAGCTTATGGGAAGCATTAGCG	128635	128762	128585	128637	1	supercont2.1	I352_00048	127875	129563	None	5883	739	31670	No_constitutive_exon_found_in_species
GGTTTAAGACACAGGAGTAGAGGAGCTAACGAGAGGGGGGAATGGAATAGTA	165025	165170	164975	165027	1	supercont2.1	I352_00061	163388	166642	None	5883	739	31670	No_constitutive_exon_found_in_species
TCCCATCACACGATGTACGAACTGAACAGAACTGATGCTTTTGGGAGCAGTG	192966	193085	193135	193083	-1	supercont2.1	I352_00072	192860	193541	None	5883	739	31670	No_constitutive_exon_found_in_species
TTTTGTTGTTAACTGGAATGGGAGGTCTGAGCAGAATGGGGTGAGTATAGGG	201144	201501	201551	201499	-1	supercont2.1	I352_00077	201144	201926	None	5883	739	31670	No_constitutive_exon_found_in_species
AACAAAAAGGACCGAAGCGTGGAAATGATGGCTGATGTTTTGCGGGACAGTG	214580	214743	214530	214582	1	supercont2.1	I352_00083	213496	216109	None	5883	739	31670	No_constitutive_exon_found_in_species
TAGACGTGTCGTATTATGTCGGTACCGCTGATGCTGACTGAAATGGGTAGCC	223541	223654	223491	223543	1	supercont2.1	I352_00088	223172	224434	None	5883	739	31670	No_constitutive_exon_found_in_species
GTGGGTTTATGCCTTTCTCATGGCCCTGTTAAAAGCTCACAAGGGATTAGAT	226257	227117	227167	227115	-1	supercont2.1	I352_00089	224956	227624	None	5883	739	31670	No_constitutive_exon_found_in_species
GTGAGTGATGTTCCATCTTTGTGGAAAGTAGCTGACGGGGAGTGCGACAGAC	232467	232524	232417	232469	1	supercont2.1	I352_00091	229869	232962	None	5883	739	31670	No_constitutive_exon_found_in_species
TACAACTTCATGTCTTGGTAATGCATCCTCGAAGCTAACCAGGGCGCTAGGC	241410	241458	241360	241412	1	supercont2.1	I352_00095	241217	242080	None	5883	739	31670	No_constitutive_exon_found_in_species
TGCTTTTCTACATCACCGTGAGCGTTCCTCTGATTTGAAAATGGGTATAGAC	242583	242669	242719	242667	-1	supercont2.1	I352_00096	242583	243624	None	5883	739	31670	No_constitutive_exon_found_in_species
TGTATGTGCTATGCAATGCAAACCACTAAACCGCAATGGAATTGGGATAGGA	256228	257656	256178	256230	1	supercont2.1	I352_00101	254529	258866	None	5883	739	31670	No_constitutive_exon_found_in_species
AAAAAAGGGTCTGATAAAGGACAGTAAGAACTGATACAGGGGCAAAACAGTT	260140	260261	260311	260259	-1	supercont2.1	I352_00102	259085	261198	None	5883	739	31670	No_constitutive_exon_found_in_species
CTGAAGCTGAAGCTGAAAACGCTTGGTGATCTGACGATTGGATGGGTTAGGA	262486	262522	262436	262488	1	supercont2.1	I352_00103	261384	262522	None	5883	739	31670	No_constitutive_exon_found_in_species
GTGTGTGCGTGGTGCGATAGCTTGTTATATGCTGACTGAAAACTGGGCAGCC	330480	330595	330430	330482	1	supercont2.1	I352_00131	329861	331754	None	5883	739	31670	No_constitutive_exon_found_in_species
TTTAAATTTGTTTGAGCATGGATGCTGATCCTTATGATGGGTAGAAACAGGT	343206	343212	343156	343208	1	supercont2.1	I352_00135	341481	343212	None	5883	739	31670	No_constitutive_exon_found_in_species
TTAAAAAACCCGGTTTTTTCTTTTTGCTGATGGGTACTGGGGGGAAATAGCA	347118	347167	347217	347165	-1	supercont2.1	I352_00137	347118	349077	None	5883	739	31670	No_constitutive_exon_found_in_species
GTGAGAGGGAGAGGAAGAGGAGTTGTCAGAAGAGCTGACGGGGTAGTTAGGC	402715	402745	402665	402717	1	supercont2.1	I352_00155	402107	402979	None	5883	739	31670	No_constitutive_exon_found_in_species
GGGTTGATTCTTACATGGTTACCTCCAGAGTCGCGCTTATCAGAGGGTAGTG	411301	411680	411251	411303	1	supercont2.1	I352_00159	410850	413377	None	5883	739	31670	No_constitutive_exon_found_in_species
GTTGTAGAGAGAAGATTGTAAGGCAGAAAGCTGATGAAATTTGGGGGTAGTT	420696	420772	420822	420770	-1	supercont2.1	I352_00164	420228	421705	None	5883	739	31670	No_constitutive_exon_found_in_species
TTTCTTACTTGATAATGAGGGAAGGGAGTAGCTAACGAAAGACGGGTTAGAC	425224	425387	425437	425385	-1	supercont2.1	I352_00166	424756	427301	None	5883	739	31670	No_constitutive_exon_found_in_species
AATGAAGCGGCATGCTTTCCCATTCAAAGTAGCTCACGATAGGAGGGCAGGA	564237	566422	564187	564239	1	supercont2.1	I352_00222	563732	566422	None	5883	739	31670	No_constitutive_exon_found_in_species
AGTGCAGAAGAACAAGTCTCGTGCTGACGAATAACTTTATCGGGTGGTAGAG	582518	582599	582649	582597	-1	supercont2.1	I352_00229	581433	583108	None	5883	739	31670	No_constitutive_exon_found_in_species
TGAGGCATTTATTAAATCTAGTTGAGGTGGGATGGTTGATCAATGGGCAGCT	596526	596583	596476	596528	1	supercont2.1	I352_00234	595831	596746	None	5883	739	31670	No_constitutive_exon_found_in_species
AATCATTTTTCCGCAACTTCTATTGAGCCGTAGACTGATTTTGTGGGAAGCT	636325	636818	636275	636327	1	supercont2.1	I352_00249	635230	638081	None	5883	739	31670	No_constitutive_exon_found_in_species
CCTGTTTGAAGGATTTATGTTGTTGGGAATGCTAATTTGACCGGGAACAGAT	645556	645942	645992	645940	-1	supercont2.1	I352_00253	645556	647340	None	5883	739	31670	No_constitutive_exon_found_in_species
GGGTACTTTTTAGAGATCAAATTTCTGCGAAAGAGCTGAGGGCAGGAAAGCC	779479	779818	779429	779481	1	supercont2.1	I352_00310	778495	779939	None	5883	739	31670	No_constitutive_exon_found_in_species
CGTAAATCACACGGTCATCCAGTTTGAACTAATTGTGCGATGGGATATAGGT	798810	798941	798760	798812	1	supercont2.1	I352_00320	798228	800363	None	5883	739	31670	No_constitutive_exon_found_in_species
TATAGCTCATAAACTATACCTGGACTAAATCACTGACATGCGGGGAACAGTT	809905	809927	809855	809907	1	supercont2.1	I352_00326	808694	811856	None	5883	739	31670	No_constitutive_exon_found_in_species
GAGCAAAATGTGTAGTCTACCAGCAGGCACTGCGCTGCCTGGGGGAGCAGTG	828754	828968	828704	828756	1	supercont2.1	I352_00335	828366	828968	None	5883	739	31670	No_constitutive_exon_found_in_species
TAGTCAATACTCCATATTCAAGACTTTGAGCTGATGGTGAGGGTATGTAGGA	877273	877367	877223	877275	1	supercont2.1	I352_00352	875633	877744	None	5883	739	31670	No_constitutive_exon_found_in_species
CTTTGATTGAGGCCGGCGCGAATGAAATATACCATGGGCCTCAAGATAAGAG	910113	911328	910063	910115	1	supercont2.1	I352_00365	908122	912619	None	5883	739	31670	No_constitutive_exon_found_in_species
GTAACCTTCACGTTTTGTAACCTGCTAATGCTGACATTTCGGGCTGGCAGGT	971138	971286	971336	971284	-1	supercont2.1	I352_00387	970094	975861	None	5883	739	31670	No_constitutive_exon_found_in_species
GATTTATATATACTTTATTCACTGATTTATATATTACTTGGGAAAAATAGAA	1004638	1005101	1005151	1005099	-1	supercont2.1	I352_00402	1004638	1005841	None	5883	739	31670	No_constitutive_exon_found_in_species
TATTCTTCAGCCTTGGTTCACCAACTGATATATCTCGGGGGGGGCTCAAGGG	1007343	1007493	1007293	1007345	1	supercont2.1	I352_00403	1006621	1007983	None	5883	739	31670	No_constitutive_exon_found_in_species
CCTTGGTAGTTGAGCTTTGGGTCTAGTCATATGAGCGGCACAAAGGGTAGCA	1014515	1014583	1014633	1014581	-1	supercont2.1	I352_00405	1013228	1014701	None	5883	739	31670	No_constitutive_exon_found_in_species
AAAACTCCGATTCGTGCTGGTGCGGCTGGGCTCGATGCGGCCAAGGGGAGTC	1023747	1023899	1023949	1023897	-1	supercont2.1	I352_00409	1023478	1023969	None	5883	739	31670	No_constitutive_exon_found_in_species
GTGCGTGACAGCGACGGTGTGCGGTGGTGAGCTGACGGGAAGCGCGGCAGGA	1023478	1023578	1023628	1023576	-1	supercont2.1	I352_00409	1023478	1023969	None	5883	739	31670	No_constitutive_exon_found_in_species
TCAGTAATTTTCTATTTTTAGTACAGTTTGTATGACTAACGCTGGGGCAGCA	1029727	1029946	1029996	1029944	-1	supercont2.1	I352_00413	1029615	1030943	None	5883	739	31670	No_constitutive_exon_found_in_species
GAAGTGGTCATTGATGGTGAAGGTTCTCCATCATCGGGCCGTCGAGACAGCT	1097575	1098597	1097525	1097577	1	supercont2.1	I352_00427	1096278	1100431	None	5883	739	31670	No_constitutive_exon_found_in_species
AGGTCTTTTTGATAAGGTTAACCCGTCTCTGGATCTGATTGTTTGGGAAGAT	1146533	1146783	1146483	1146535	1	supercont2.1	I352_00444	1144849	1146783	None	5883	739	31670	No_constitutive_exon_found_in_species
TGAGTTACTGGGCTGCCGTCGAACGAAGAATTGTTTTAATACGGGATTAGTC	1153903	1154142	1153853	1153905	1	supercont2.1	I352_00447	1152910	1154782	None	5883	739	31670	No_constitutive_exon_found_in_species
GTTGCCTTCCGTTCGCATTCAGCTGCATATGTGAGCTGATATTGGGGCAGTT	1157848	1158113	1157798	1157850	1	supercont2.1	I352_00449	1157272	1158720	None	5883	739	31670	No_constitutive_exon_found_in_species
TGAGTGACTTCTTTTCTGCATTACTCTTGAGACTGACGATGGGTGGACAGTG	1158664	1158720	1158614	1158666	1	supercont2.1	I352_00449	1157272	1158720	None	5883	739	31670	No_constitutive_exon_found_in_species
AAGTCCGCTGCCGAAGTGTAGCCAAGACTGACCAGGGGACGCGTAAAAAGCG	1173053	1173259	1173309	1173257	-1	supercont2.1	I352_00454	1170210	1173891	None	5883	739	31670	No_constitutive_exon_found_in_species
GAGCTTTTAGTAAGCAAAAGATTAGGTTAAGTTCATTAATGTCAGGGCAGTT	1170382	1170418	1170468	1170416	-1	supercont2.1	I352_00454	1170210	1173891	None	5883	739	31670	No_constitutive_exon_found_in_species
TGCATTGATACCGATTAATGGCTGGTAGCAAAAAGCTGACAAGGGCTTAGAC	1184680	1184750	1184630	1184682	1	supercont2.1	I352_00459	1184538	1186087	None	5883	739	31670	No_constitutive_exon_found_in_species
TAAATAGACACAAGTTCTTTCAACCTTCCATCTCTAACAATGGGCAATAGCT	1184927	1185102	1184877	1184929	1	supercont2.1	I352_00459	1184538	1186087	None	5883	739	31670	No_constitutive_exon_found_in_species
ATGAGGTCTTGTTAGTAATAACTGACCTCTTTTTTGGGGGGGGCGGGTAGTG	1201529	1201822	1201872	1201820	-1	supercont2.1	I352_00467	1200088	1203964	None	5883	739	31670	No_constitutive_exon_found_in_species
TGTCGCATTCAGCATCGGAGGTTACGCACACTGACTCCCAAGGGTTAAAGGG	1209422	1211271	1209372	1209424	1	supercont2.1	I352_00470	1209087	1211460	None	5883	739	31670	No_constitutive_exon_found_in_species
TGGTGAGCGCATCAAGTGGTACATTGGTTATGGAATCTAATGGGAAGTAGCG	1254338	1254445	1254288	1254340	1	supercont2.1	I352_00484	1253455	1254994	None	5883	739	31670	No_constitutive_exon_found_in_species
ACACCCCTCCCATCTAATCATGCGAGGTTCAGTAACTAATGAGGGGCAAGTA	1263053	1263229	1263003	1263055	1	supercont2.1	I352_00487	1262736	1263229	None	5883	739	31670	No_constitutive_exon_found_in_species
TTCTGCAGGATTCCCACCCCCGGATCCGACCGACTGATTGAGGGTTATAGAG	1312289	1312389	1312239	1312291	1	supercont2.1	I352_00503	1311601	1313155	None	5883	739	31670	No_constitutive_exon_found_in_species
ACGCAGCATGGGCACTGCTGATGGACTATTGACTTTGTCGGGAAATGCAGAT	1333131	1334013	1334063	1334011	-1	supercont2.1	I352_00510	1331304	1334199	None	5883	739	31670	No_constitutive_exon_found_in_species
GTAAGGTAGTTGAGGTTTTGAGGCTCCAAAGGCTGATTAGGATTGGGAAGGC	1350845	1351568	1351618	1351566	-1	supercont2.1	I352_00516	1350056	1352019	None	5883	739	31670	No_constitutive_exon_found_in_species
TTTTTTTGGTAATTACTAATGAAAGAAGAAAATCTCACAGTGGGTGGTAGCA	1355330	1355364	1355280	1355332	1	supercont2.1	I352_00517	1353464	1356384	None	5883	739	31670	No_constitutive_exon_found_in_species
GGCAAGTGTGATCATCTCTTGAGAAACGTTTTATAACCGGCGGGACATAGAT	1355497	1355668	1355447	1355499	1	supercont2.1	I352_00517	1353464	1356384	None	5883	739	31670	No_constitutive_exon_found_in_species
AGTTTTCTTATTGGAAGTGTTTGTTGGATTCATATCTGATGAGGGTTTAGGG	1359329	1359482	1359279	1359331	1	supercont2.1	I352_00519	1357887	1361081	None	5883	739	31670	No_constitutive_exon_found_in_species
GGTAGGTTTTTTGCGTTTGATACGAAAATTCCAATGCTCATAGGGAGTAGTC	1363511	1363789	1363461	1363513	1	supercont2.1	I352_00521	1363166	1365158	None	5883	739	31670	No_constitutive_exon_found_in_species
GTGTGTCTCGTCGTTGACTCTCAAATTTGAGCTGACAAGGGAACCGGCAGAT	1419286	1419365	1419415	1419363	-1	supercont2.1	I352_00542	1417800	1420091	None	5883	739	31670	No_constitutive_exon_found_in_species
CGAGAGGTGAGCTGCTTTTCGCATTTGATTTCCACTAACACGGGTGGCAGAG	1436543	1436776	1436493	1436545	1	supercont2.1	I352_00548	1436087	1437387	None	5883	739	31670	No_constitutive_exon_found_in_species
ACGGAGAGAGAAGGGACCTGGTTCTGACTTTTTTGCATGGGGGATTTAAGCC	1505409	1505801	1505851	1505799	-1	supercont2.1	I352_00575	1505409	1506618	None	5883	739	31670	No_constitutive_exon_found_in_species
TCTCGATAAATACACAGACACGCGCGCGCGCTAACAGTCAAAGGGTGTAGGT	1508341	1508647	1508291	1508343	1	supercont2.1	I352_00576	1506820	1509282	None	5883	739	31670	No_constitutive_exon_found_in_species
CTCTATTTCACTCATCCAAAAGAAATGCTGATGGAGTCTGTGGGAAATAGGT	1515392	1515571	1515342	1515394	1	supercont2.1	I352_00579	1513481	1515571	None	5883	739	31670	No_constitutive_exon_found_in_species
GCACTGTTTACTCCTGAAAAACGCAAGGGTTGACCAGGATGGGATTACAGAG	1521712	1521903	1521953	1521901	-1	supercont2.1	I352_00581	1520644	1522857	None	5883	739	31670	No_constitutive_exon_found_in_species
TGAGTTCATCCTCGTCTGTTTGCGACCGAGTGCTGACCGATTGGGGACAGAG	1526456	1526543	1526406	1526458	1	supercont2.1	I352_00583	1525580	1526823	None	5883	739	31670	No_constitutive_exon_found_in_species
CAAGCTTTTGCCTGTTTTCCAAAGGGTGCGTACTGATAGGGGACGTGCAGGA	1527648	1527780	1527598	1527650	1	supercont2.1	I352_00584	1527196	1528298	None	5883	739	31670	No_constitutive_exon_found_in_species
TCTGTCACCGATCGGCTCCTCCAAGATGATTCGGCTAACCAAATGGGCAGCA	1534980	1535035	1535085	1535033	-1	supercont2.1	I352_00588	1533313	1535232	None	5883	739	31670	No_constitutive_exon_found_in_species
GCGATGTAAGCAACATCTATCAATTATGTGTGTTACTGATGATGGGATAGGT	1559150	1559307	1559357	1559305	-1	supercont2.1	I352_00595	1557609	1560181	None	5883	739	31670	No_constitutive_exon_found_in_species
CGTCTTATTTTCATTCCGTTAGAGAATGTGAGAGCTGACGGGGGACAAAGGT	1597547	1598154	1597497	1597549	1	supercont2.1	I352_00609	1596089	1600629	None	5883	739	31670	No_constitutive_exon_found_in_species
GTTCTTTTTCTTTTTCTCAAGGTAAAAGTACTAACGCGATAGATGGGTAGCT	1610392	1610688	1610342	1610394	1	supercont2.1	I352_00614	1608870	1611070	None	5883	739	31670	No_constitutive_exon_found_in_species
GCATCCAAAGTCATCATGTGCAAATAAGACTACTGATATTGGGGAGTCAGGC	1724392	1724515	1724565	1724513	-1	supercont2.1	I352_00653	1723985	1725597	None	5883	739	31670	No_constitutive_exon_found_in_species
GCTCCTTTCTGCTATGGCGCATGATTGAGACAGCTCAGCGGAATGGGTAGGA	1729170	1729279	1729329	1729277	-1	supercont2.1	I352_00654	1726872	1729699	None	5883	739	31670	No_constitutive_exon_found_in_species
GTTATAATGCTTCTAATTGAGATTGATCTCTGTTAACCTGTATGGGATAGCC	1732678	1732815	1732628	1732680	1	supercont2.1	I352_00655	1729957	1734270	None	5883	739	31670	No_constitutive_exon_found_in_species
CCTGTAAGGTCGAAGTTTGTAGTTAACATTGAAATTAACTGGGATTACAGAC	1811448	1811463	1811513	1811461	-1	supercont2.1	I352_00683	1811448	1812611	None	5883	739	31670	No_constitutive_exon_found_in_species
TCTTCCGATATCAGTTTGCTTTACGATCTTATTGACTGATGGATGGGAAGAA	1819885	1821074	1819835	1819887	1	supercont2.1	I352_00688	1818601	1823677	None	5883	739	31670	No_constitutive_exon_found_in_species
AAGATTGTTGGCGCCCAGCTTTACGAGAGTCCGCTGATAAGAAGGGATAGAT	1830930	1831013	1831063	1831011	-1	supercont2.1	I352_00691	1830650	1832043	None	5883	739	31670	No_constitutive_exon_found_in_species
TAAGTCGCATGTCTTTTCTCTAGCGTATTTGACTAAGCAAGAGGGCATAGGC	1845403	1845609	1845659	1845607	-1	supercont2.1	I352_00697	1843907	1846517	None	5883	739	31670	No_constitutive_exon_found_in_species
TTTCTTTTCTTCCCAGATGAAAATGATTGACAGGCATGGTGGGTCGGTAGAT	1858412	1858546	1858596	1858544	-1	supercont2.1	I352_00704	1858412	1859643	None	5883	739	31670	No_constitutive_exon_found_in_species
AGGTGGCGGTGCAGTCATATATAGACTCAACTAACAATTGGGGTAAACAGAT	1865888	1866146	1866196	1866144	-1	supercont2.1	I352_00708	1865635	1867148	None	5883	739	31670	No_constitutive_exon_found_in_species
GAGTAATGTTCTAGACAAGTCGTGCGCATTATGACTGACCTGGGTGGCAGAC	1916564	1916682	1916732	1916680	-1	supercont2.1	I352_00725	1914616	1917651	None	5883	739	31670	No_constitutive_exon_found_in_species
GCGTGACATCTTCCTCTGAATCAGAGCACGAATTTGATAACAGGGCACAGGC	1915366	1915500	1915550	1915498	-1	supercont2.1	I352_00725	1914616	1917651	None	5883	739	31670	No_constitutive_exon_found_in_species
TCAGGTATGTCCTCTTGTATTTGCATGAAATGATGCTGATGATGGGATAGCG	1920757	1920970	1921020	1920968	-1	supercont2.1	I352_00727	1920399	1921544	None	5883	739	31670	No_constitutive_exon_found_in_species
TAAGCATACCATTTTCACATTCACGGCATTCACTAACATGAAGGGGATAGGT	1926642	1926864	1926592	1926644	1	supercont2.1	I352_00729	1924463	1928889	None	5883	739	31670	No_constitutive_exon_found_in_species
AGTACGTGATGTTGTATTCCCTGTGGCCCCAGGAGCTGACAATAGGGCAGGT	1975920	1976023	1976073	1976021	-1	supercont2.1	I352_00747	1974669	1976674	None	5883	739	31670	No_constitutive_exon_found_in_species
TGATATTTTATGCCGATCATATGTTCCTTTGCTAACATGGGGTGAATAAGGC	2031321	2031711	2031271	2031323	1	supercont2.1	I352_00769	2030908	2032222	None	5883	739	31670	No_constitutive_exon_found_in_species
CAGTTCATATCTCTTATGGCTGGAAACATTCATCTGACAAGGGGAAACAGTA	2032483	2032597	2032647	2032595	-1	supercont2.1	I352_00770	2032483	2033404	None	5883	739	31670	No_constitutive_exon_found_in_species
CTGTATGTTACATATGTCCTCTACCATCACCAGTGCTGACTGGGGGCTAGGT	2072609	2072872	2072922	2072870	-1	supercont2.1	I352_00782	2070636	2074153	None	5883	739	31670	No_constitutive_exon_found_in_species
AGTACGTATTATGTGGTATATTCTGACGGAGGCGCTTACTCGGGGTTAAGGC	2072493	2072560	2072610	2072558	-1	supercont2.1	I352_00782	2070636	2074153	None	5883	739	31670	No_constitutive_exon_found_in_species
GACACAACGTTCTGTTTCCGGGTTAAAGACTGATGTGGGAAATGGATTAGAT	2147621	2147728	2147778	2147726	-1	supercont2.1	I352_00807	2143760	2148932	None	5883	739	31670	No_constitutive_exon_found_in_species
TTCCTTCGCAGGAAGTTCACCGTTTCTCAGACGAAGGGTCTATTGAAGAGAA	2167507	2167528	2167578	2167526	-1	supercont2.1	I352_00816	2167507	2169504	None	5883	739	31670	No_constitutive_exon_found_in_species
TCACCATGCTGAAACGCAGCTAATGGATGCTCTTTACGGGCAATAAATAGCC	2177780	2177916	2177730	2177782	1	supercont2.1	I352_00819	2175802	2178666	None	5883	739	31670	No_constitutive_exon_found_in_species
TCATCATCGTCCTGTCTAAATGATTATGGACGCTGATGCCGGATGGGTAGCT	82342	82619	82292	82344	1	supercont2.2	I352_00850	80338	83015	None	5883	739	31670	No_constitutive_exon_found_in_species
AAAAAAAAATGAAAGAAAAGGAATACTGACAGAAGCTTTTTGGGGAGTAGGA	96462	96546	96596	96544	-1	supercont2.2	I352_00856	93040	96954	None	5883	739	31670	No_constitutive_exon_found_in_species
CCTTTATTAAGCTTCGAAGGATGAATGTATACTGACGCTCAAGGGTACAGAT	93040	93171	93221	93169	-1	supercont2.2	I352_00856	93040	96954	None	5883	739	31670	No_constitutive_exon_found_in_species
TCCCATCTATCAGAGTATTAAATAAGGTACGATGTTGATGGGATGGGTAGAA	109006	109070	108956	109008	1	supercont2.2	I352_00864	108803	110277	None	5883	739	31670	No_constitutive_exon_found_in_species
CCTCCTACTTTGGAACAACCATACAATGCATCAATGGGGGGGAAAAATAGAT	114573	114683	114733	114681	-1	supercont2.2	I352_00866	113673	114972	None	5883	739	31670	No_constitutive_exon_found_in_species
TCTTCTAATCTACAGAAGGTAGCTTTGGACTGATCCACGTGGATGGGAAGAA	115697	117384	117434	117382	-1	supercont2.2	I352_00867	115697	118150	None	5883	739	31670	No_constitutive_exon_found_in_species
CACCTGCTGAAGCAGAGAGTGAAGGGCTGATGTAACTCATCGGGTGGTAGGA	120560	120613	120663	120611	-1	supercont2.2	I352_00868	120037	121229	None	5883	739	31670	No_constitutive_exon_found_in_species
TTCATCTTTTTTCCGACTGATTAGGAGTAATTTAATGGGAGAAAATACAGCA	124751	125165	125215	125163	-1	supercont2.2	I352_00870	122860	125456	None	5883	739	31670	No_constitutive_exon_found_in_species
CCTCTCTTACTGTCACCTATGTCTCACAAAGCTAACGATGAGAGGGATAGAT	153946	154356	153896	153948	1	supercont2.2	I352_00881	151830	155958	None	5883	739	31670	No_constitutive_exon_found_in_species
TGAAAATCAAGATAATGGCAAACGAGATGTCTCGCTAACAATGGGCCAAGTG	216605	216701	216555	216607	1	supercont2.2	I352_00901	214794	219802	None	5883	739	31670	No_constitutive_exon_found_in_species
TATTGTTCTTTTTATTGTTGTTGTAAAATCGCTGATGAAGGGTGGGAAAGAA	268826	269264	269314	269262	-1	supercont2.2	I352_00922	268463	269773	None	5883	739	31670	No_constitutive_exon_found_in_species
CTCATTTTGCGCTTGCTCTATACGACCGAAAGCTGACTGGGACAATGTAGAG	268463	268763	268813	268761	-1	supercont2.2	I352_00922	268463	269773	None	5883	739	31670	No_constitutive_exon_found_in_species
GTGCCCAGGGACGTGACTGACTCGACCTCTGCTTGTGCACTGGGAAATAGAA	295795	295864	295914	295862	-1	supercont2.2	I352_00935	295123	295990	None	5883	739	31670	No_constitutive_exon_found_in_species
CCCTACAAGATTGCTCGATCTTCTCGATCTTAGGATCGATGTGAGGGAAGGG	392902	392938	392988	392936	-1	supercont2.2	I352_00968	391298	393462	None	5883	739	31670	No_constitutive_exon_found_in_species
TCCCTATTCTTTAAGTTGATGATGGATGCTGACATTTGGCGGGTGATAAGCA	396844	396995	397045	396993	-1	supercont2.2	I352_00970	396658	398145	None	5883	739	31670	No_constitutive_exon_found_in_species
ACAATCGCAAGAATAACGGATCTTTGCTGATATTAGATATATTGGGATAGCT	403072	403097	403022	403074	1	supercont2.2	I352_00972	402765	403687	None	5883	739	31670	No_constitutive_exon_found_in_species
CATTGGTAAGCGAATCCTTCTGTAACTCAGGATCAAGCTCACATGGGCAGAT	405883	405980	405833	405885	1	supercont2.2	I352_00973	404445	406600	None	5883	739	31670	No_constitutive_exon_found_in_species
TGCGTCAAAATCATGGCCAAGATAAGCGCGCAAGGTCTGATAGGGTACAGGC	415008	415082	414958	415010	1	supercont2.2	I352_00976	414789	416645	None	5883	739	31670	No_constitutive_exon_found_in_species
ATTCGACTTCCATGACTCAATATTTTACTCAAAATAATGTTTGGGAACAGAT	439145	439357	439407	439355	-1	supercont2.2	I352_00986	438445	441432	None	5883	739	31670	No_constitutive_exon_found_in_species
GCCTTGCTTTTAAACACTATTTCAGCTCGTAGCTGACAGAAAGGGGCTAGTT	448225	448824	448874	448822	-1	supercont2.2	I352_00988	447913	452168	None	5883	739	31670	No_constitutive_exon_found_in_species
CATGATAGTTTTCATGCTTCGCTGACCAATCAATCAATGGGGGGTCAAAGAG	463113	463164	463214	463162	-1	supercont2.2	I352_00994	461901	463265	None	5883	739	31670	No_constitutive_exon_found_in_species
CGGGTTGACATTGGCTTGGAACTTGATGCGCCCGAGGCACGGTGGGTCAGTT	531470	531477	531420	531472	1	supercont2.2	I352_01020	529917	531552	None	5883	739	31670	No_constitutive_exon_found_in_species
TTTGCTTTCGATCGTTTTATGGAATAAGTGACTGATCGATGGGCGTGTAGAG	538322	538448	538272	538324	1	supercont2.2	I352_01024	537071	539011	None	5883	739	31670	No_constitutive_exon_found_in_species
AGTTTTTTCCCTATAAATTTCATAACGTCTCGGTCACTGATGTGGGATAGGA	541279	541567	541229	541281	1	supercont2.2	I352_01026	540402	541567	None	5883	739	31670	No_constitutive_exon_found_in_species
GATATCTGTACACACGTAAAAAGCGGTTCGTTGACTATTTGGGTCAAAAGTC	542954	543269	543319	543267	-1	supercont2.2	I352_01027	542090	543983	None	5883	739	31670	No_constitutive_exon_found_in_species
ATCACCATCACTTATGAAGAGGATGATTATAATGACTAAATGGGATATAGTG	571279	571562	571612	571560	-1	supercont2.2	I352_01041	571198	575013	None	5883	739	31670	No_constitutive_exon_found_in_species
TGCGCTTCAGTAAAATATCGTCGTGAGCTGATTCAGTAGGGGAATAACAGGG	592694	592816	592866	592814	-1	supercont2.2	I352_01048	589954	595705	None	5883	739	31670	No_constitutive_exon_found_in_species
CCGCATACGTTCTTTTGTTTCCTTTCATGGCTCTAAGAAAATGGGAACAGAA	590929	591428	591478	591426	-1	supercont2.2	I352_01048	589954	595705	None	5883	739	31670	No_constitutive_exon_found_in_species
CATATATGACGAAATTGGCTTTATTAACGTTGGGATTCGTCGCGGGACAGGT	612165	612324	612374	612322	-1	supercont2.2	I352_01054	612165	615843	None	5883	739	31670	No_constitutive_exon_found_in_species
TCAATTTTTTGGGGCGCTGGTACTTGGAAACTGAGAGTGGGTGGATATAGAT	618465	618633	618683	618631	-1	supercont2.2	I352_01056	618465	618699	None	5883	739	31670	No_constitutive_exon_found_in_species
GCTTTCAACCCATTTGTCTAGTAAGGTACTCATGGGGGGGGATTAAAAAGAG	761297	761448	761247	761299	1	supercont2.2	I352_01107	760072	761775	None	5883	739	31670	No_constitutive_exon_found_in_species
TTGACGGGCTCATTGAATTTCCGTGAACGATCACTAAAGAGCAGGGGTAGGG	823675	823740	823625	823677	1	supercont2.2	I352_01125	822961	824190	None	5883	739	31670	No_constitutive_exon_found_in_species
ATCTGCTGTATCTCCAGAGCTTGGCTGACTGCCCGGGGTTCACCAAAAAGGT	823901	823982	823851	823903	1	supercont2.2	I352_01125	822961	824190	None	5883	739	31670	No_constitutive_exon_found_in_species
AGTAGACATATCTTCATGTCCCCATGCGCTCGTTAAATATTTGGGAATAGGC	841568	841772	841822	841770	-1	supercont2.2	I352_01135	840139	843350	None	5883	739	31670	No_constitutive_exon_found_in_species
GTCGTAGTGTACTGCTGCTCGTCGCAAAAAGGACTGACAGGGGGTCGTAGGA	861389	861565	861615	861563	-1	supercont2.2	I352_01139	856460	863987	None	5883	739	31670	No_constitutive_exon_found_in_species
GTGAGTAAAATATCGCCACGGTGCAGCTCTGGACTTATGATGGGTGACAGGC	857064	857222	857272	857220	-1	supercont2.2	I352_01139	856460	863987	None	5883	739	31670	No_constitutive_exon_found_in_species
ATTCGCATCCAAAGGCTGAAGGCAGATTAAGTTCCCTATGGGGAGGTGAGCA	856460	856546	856596	856544	-1	supercont2.2	I352_01139	856460	863987	None	5883	739	31670	No_constitutive_exon_found_in_species
TTTGTATAATGGCAAAAAGCTGGACGACTGATGTGATGGTGTCGGGACAGTT	867316	867421	867471	867419	-1	supercont2.2	I352_01141	867316	869231	None	5883	739	31670	No_constitutive_exon_found_in_species
TTCGCTATCTGTACTCTTCACAGATAGACAATAAACTGAAAATGGGGCAGAT	878390	878506	878340	878392	1	supercont2.2	I352_01147	877894	879053	None	5883	739	31670	No_constitutive_exon_found_in_species
AGTGATGACTGGTCAAGAGTTATGGCTGACATCTATGGGGAAAAATTAAGTT	879142	879488	879538	879486	-1	supercont2.2	I352_01148	879142	881237	None	5883	739	31670	No_constitutive_exon_found_in_species
TAGTTGAAACGTTCAAAAAAACAGGTTACACTGATGAAAAAGATGGGAAGGA	909157	909238	909288	909236	-1	supercont2.2	I352_01158	909060	910276	None	5883	739	31670	No_constitutive_exon_found_in_species
AGGTAAGATACTCACTTATGACTGCAAAGTTTTGGCTAAGGGTATAGTAGAA	928097	928250	928300	928248	-1	supercont2.2	I352_01167	927989	930315	None	5883	739	31670	No_constitutive_exon_found_in_species
AAGGTAAGTCAGTAGAGTTGGTATTGTGCATAATTAACCTGGGAGAGCAGAA	1070714	1072540	1072590	1072538	-1	supercont2.2	I352_01225	1068037	1074589	None	5883	739	31670	No_constitutive_exon_found_in_species
TCGTAAGTGGTTCTTGAGGTTAATTTTGAACTTGCTGACGGGTGACGCAGTT	1090114	1090574	1090624	1090572	-1	supercont2.2	I352_01232	1089412	1091664	None	5883	739	31670	No_constitutive_exon_found_in_species
GTTTCGTATCATGATTATTATCAAATGTCTTCTAATATGACGGGAAAAAGTT	1125270	1125485	1125535	1125483	-1	supercont2.2	I352_01243	1124629	1127608	None	5883	739	31670	No_constitutive_exon_found_in_species
GTGGTGTAGAGTGTTGAGCTTATACCGCCCCGTTCCCTGGGGGTTAATAGTG	1130495	1130757	1130445	1130497	1	supercont2.2	I352_01244	1127820	1130881	None	5883	739	31670	No_constitutive_exon_found_in_species
GTGGGAGTTGTTCCAGGGATTGCAGATGACTGATAATTTTTGGGGTGCAGCC	1130830	1130881	1130780	1130832	1	supercont2.2	I352_01244	1127820	1130881	None	5883	739	31670	No_constitutive_exon_found_in_species
AGGTCAGCAGATAGTGACAAAAAGTGGACCATCAACTGAACATGGGATAGTG	1233897	1234089	1233847	1233899	1	supercont2.2	I352_01285	1232637	1234365	None	5883	739	31670	No_constitutive_exon_found_in_species
AAGTCCTTTGACCAGTAACGTCTTCAGAGTAGAACTAACAGGGTAGCAAGCG	1252850	1253108	1253158	1253106	-1	supercont2.2	I352_01293	1251842	1253220	None	5883	739	31670	No_constitutive_exon_found_in_species
TTCGTCATGTTCATAACATGAGAAATAGACACTGCTGATGGGCAACGAAGAT	1255517	1255617	1255667	1255615	-1	supercont2.2	I352_01294	1253937	1258490	None	5883	739	31670	No_constitutive_exon_found_in_species
TGGTAAGCTGACTACGTACTGCGTATGTGCTGTTGACTGATGGGACGCAGGC	1276221	1276292	1276342	1276290	-1	supercont2.2	I352_01302	1275944	1276847	None	5883	739	31670	No_constitutive_exon_found_in_species
AGTGCAATACTGAATAATCGGGTGACTGTAACCTAATTATGGGGCAATAGTC	1327030	1327296	1327346	1327294	-1	supercont2.2	I352_01326	1326370	1332475	None	5883	739	31670	No_constitutive_exon_found_in_species
GTCATCACCACACTTCTTTAGAAAGAGCTGCTGATTAACATGGGTGATAGAT	1352998	1353550	1353600	1353548	-1	supercont2.2	I352_01336	1352998	1354698	None	5883	739	31670	No_constitutive_exon_found_in_species
GTTGTTCTCTTGATATATTTCCCTCAAGCAATTGCTGATGATGTGGGTAGAC	1369830	1370112	1369780	1369832	1	supercont2.2	I352_01342	1368492	1370473	None	5883	739	31670	No_constitutive_exon_found_in_species
GTGAGCACTTTGATTATCCTGTTTATCACTAGTTGACAGGGATTGCAAAGTG	1408772	1408970	1408722	1408774	1	supercont2.2	I352_01359	1408489	1409736	None	5883	739	31670	No_constitutive_exon_found_in_species
ATAGACGTGGATCAACGACGTCCTTCATCGAGACTTGGGCCAACCAAGAGCC	1416579	1416584	1416529	1416581	1	supercont2.2	I352_01362	1415700	1416584	None	5883	739	31670	No_constitutive_exon_found_in_species
CATTATCCACAGTCAACTTTTGGGTGTAGTACTTGCTAATGGTAGGGTAGTC	1512056	1512107	1512006	1512058	1	supercont2.2	I352_01399	1511230	1512298	None	5883	739	31670	No_constitutive_exon_found_in_species
TTCTTTCTTCGGTCTTGCTAAGTTCTAATTGTGGCTGATTTATGGGAAAGGA	1593355	1593459	1593509	1593457	-1	supercont2.2	I352_01427	1592206	1594425	None	5883	739	31670	No_constitutive_exon_found_in_species
TCCCTCTCCCTTATCTTTGTGCCACCCAATCTGCCGGGCAATGGAAACAGTA	1607368	1607502	1607552	1607500	-1	supercont2.2	I352_01433	1606586	1608000	None	5883	739	31670	No_constitutive_exon_found_in_species
CCCTCGCTGATGCTGATGCCACTGGTTTCTGTCTAATTATGGGTGACTAGGG	1612813	1613098	1613148	1613096	-1	supercont2.2	I352_01435	1611947	1615325	None	5883	739	31670	No_constitutive_exon_found_in_species
TCAGTTATCTCGCTTCTTGATAATGCTCACAGCTCATGGGAAAATTATAGCC	1638688	1638976	1639026	1638974	-1	supercont2.2	I352_01444	1638688	1640992	None	5883	739	31670	No_constitutive_exon_found_in_species
GGTAAGTCTTTCTTAGTGCGAAACATGGACGTAAATTTAGATGGGTATAGCT	1667046	1667325	1667375	1667323	-1	supercont2.2	I352_01451	1665764	1669300	None	5883	739	31670	No_constitutive_exon_found_in_species
TAGGATTTTTTAGGCGTTTATTGAGACCTAATCGCTAACACGGGGTACAGTC	1700221	1700551	1700171	1700223	1	supercont2.2	I352_01465	1699082	1700865	None	5883	739	31670	No_constitutive_exon_found_in_species
CATAGAGAGGCAGTTGAGTTGAAAGCGACGCTTACTCGGGGACTGATAAGGA	1707777	1707927	1707977	1707925	-1	supercont2.2	I352_01468	1707117	1709430	None	5883	739	31670	No_constitutive_exon_found_in_species
GCATCCATAGATAAAAAAAAATATGAGAGAGACTGACGGGAAAGGTCTAGAT	1714014	1714115	1713964	1714016	1	supercont2.2	I352_01470	1713671	1715505	None	5883	739	31670	No_constitutive_exon_found_in_species
TTTTTTTTTTTCGTTTCGAGAAATGTTCCGAGACTGAAAACAGTGGGCAGGC	1769623	1770323	1770373	1770321	-1	supercont2.2	I352_01497	1769520	1771883	None	5883	739	31670	No_constitutive_exon_found_in_species
ATTTTGCGGTTTCCATGTGGTCTCAGTATACTGACATGATGGGTTGGTAGTG	1772693	1772864	1772914	1772862	-1	supercont2.2	I352_01498	1772487	1773108	None	5883	739	31670	No_constitutive_exon_found_in_species
CATGTATGGGATGAAAGATCACAGGCTAAAAAAACCCTTTGGGATTGAAGAG	1849034	1849211	1849261	1849209	-1	supercont2.2	I352_01525	1847296	1850036	None	5883	739	31670	No_constitutive_exon_found_in_species
TCCTTTTTGGCACGTGCAAACTCTCAGCGCCAATGCTGACGGGTAATCAGGC	1878596	1878692	1878546	1878598	1	supercont2.2	I352_01540	1876609	1880707	None	5883	739	31670	No_constitutive_exon_found_in_species
GGGTTGTGTGGTAAGTTCAGATAAGCTGATTTCGGTTGGTGGGTAATTAGAC	1879256	1879377	1879206	1879258	1	supercont2.2	I352_01540	1876609	1880707	None	5883	739	31670	No_constitutive_exon_found_in_species
TTATTCATCTGTACGTATTAGACAGGTATCTGACCATTTGGGCGATACAGGT	1880939	1881065	1881115	1881063	-1	supercont2.2	I352_01541	1880939	1881526	None	5883	739	31670	No_constitutive_exon_found_in_species
CTAATACTTACACTACAACAAACTCTGAAACTAAATAATGGGATGGCAAGAC	1891380	1891846	1891330	1891382	1	supercont2.2	I352_01547	1890829	1893509	None	5883	739	31670	No_constitutive_exon_found_in_species
TTTTTTCTTGTCAGTAACACCATGAGCCGCCCTGCTGATAATATGGGAAGAT	1902765	1902875	1902715	1902767	1	supercont2.2	I352_01553	1901693	1903313	None	5883	739	31670	No_constitutive_exon_found_in_species
TGTCGTCTCTTAGGAACATGACGTCAATAGTTAGGCTGACGGGGTCGTAGGT	1916887	1917319	1916837	1916889	1	supercont2.2	I352_01559	1915937	1917861	None	5883	739	31670	No_constitutive_exon_found_in_species
ATTGCACATAAACTAACTCGCCAGATGTTGACAAATCCTGGGATACACAGAT	1949801	1950019	1950069	1950017	-1	supercont2.2	I352_01575	1948836	1951342	None	5883	739	31670	No_constitutive_exon_found_in_species
AGCGAGCAAGAATATCACTGATGATGATCACCTTTTTGGGGGAATATTAGGG	1987751	1987823	1987873	1987821	-1	supercont2.2	I352_01589	1987751	1988898	None	5883	739	31670	No_constitutive_exon_found_in_species
ATTCGGGCCGAGGTCATCGAGAAGCAAGCTAATAATGCGTAATGGGAAAGCA	1993398	1993498	1993548	1993496	-1	supercont2.2	I352_01591	1992572	1993756	None	5883	739	31670	No_constitutive_exon_found_in_species
CAACCACGATTACAGTATATCATTATCCGAGCTAACTAGCAGGGGCCAAGGT	2029891	2029993	2030043	2029991	-1	supercont2.2	I352_01605	2029237	2030225	None	5883	739	31670	No_constitutive_exon_found_in_species
TCCCATTTCGGTAATCATCACTGCAGTCGCCGATTAATGTGTGGGGATAGTC	2032149	2032261	2032099	2032151	1	supercont2.2	I352_01606	2030739	2032851	None	5883	739	31670	No_constitutive_exon_found_in_species
AGATATGATCTTCCTGCCACTGACATTAAATCTTACGGGGGAACATACAGAC	2035405	2035539	2035589	2035537	-1	supercont2.2	I352_01607	2033254	2035834	None	5883	739	31670	No_constitutive_exon_found_in_species
CCCTGGTATGTCTTGCCTTAGGTCGTTTGTTGTTGCTAATGGGGATACAGAG	2055785	2055826	2055876	2055824	-1	supercont2.2	I352_01614	2051738	2055974	None	5883	739	31670	No_constitutive_exon_found_in_species
TGTGTACCATCTTTTGTGTGGATAAGGAAAAGCTAATTCTTGTGGGACAGCA	2097422	2097590	2097372	2097424	1	supercont2.2	I352_01628	2097061	2098281	None	5883	739	31670	No_constitutive_exon_found_in_species
TATGTCATCTCTTCCAATCCTTCTTTTACGTGCTGACATTAGGGATATAGGT	2102129	2102645	2102695	2102643	-1	supercont2.2	I352_01630	2101730	2105811	None	5883	739	31670	No_constitutive_exon_found_in_species
CTCCTCCAATGAAAAAGGGTTGTGACTGATATTTCTCTTCAATTGGGTAGGT	2140541	2140724	2140774	2140722	-1	supercont2.2	I352_01644	2139107	2143764	None	5883	739	31670	No_constitutive_exon_found_in_species
ATTTCTTTGACTTGTTTTGAGGGTAAGCACGGCGCTGATAGGGTTTAAAGCT	2139198	2139331	2139381	2139329	-1	supercont2.2	I352_01644	2139107	2143764	None	5883	739	31670	No_constitutive_exon_found_in_species
GACTATCCTTATCTTCAGAAAGTGAAATGGGTGCTGAGGGAGACGGGCAGCT	2152450	2152521	2152400	2152452	1	supercont2.2	I352_01648	2151791	2154907	None	5883	739	31670	No_constitutive_exon_found_in_species
TGGCGCAACAAGTAAGTCTGTCTGTGTCGGCGAATTGTTAATGGGAGTAGAA	12723	12782	12673	12725	1	supercont2.3	I352_01652	11765	12782	None	5883	739	31670	No_constitutive_exon_found_in_species
TCAGTATCTTTTTACTTTTAAAATTCTCGAAAACTTACAAAAAGGGACAGGC	25941	26154	26204	26152	-1	supercont2.3	I352_01658	22750	26638	None	5883	739	31670	No_constitutive_exon_found_in_species
GCTTTGCTAATGTTTCCTATGTTACATTACTCAAGCTTGTTTGAGGGCAGGC	32837	32977	33027	32975	-1	supercont2.3	I352_01662	32295	33290	None	5883	739	31670	No_constitutive_exon_found_in_species
GTAAGTAGCTAAGCAGATGTTCAGCCGGGTACAGAAACTGACGGGAACAGCT	75278	75340	75228	75280	1	supercont2.3	I352_01678	74684	77724	None	5883	739	31670	No_constitutive_exon_found_in_species
CTTTTGGTCCATCTATCTGACACTTACTCATCTCAAATATCGGGGAATAGCC	120762	121037	121087	121035	-1	supercont2.3	I352_01691	120563	121783	None	5883	739	31670	No_constitutive_exon_found_in_species
GTATTCCCTTTCATGCAAAAAAGGCTGAGCTGATGATACACAGGGGCGAGAA	161430	161946	161380	161432	1	supercont2.3	I352_01705	158263	162148	None	5883	739	31670	No_constitutive_exon_found_in_species
TTCTCGTCTTTTTGATTGAGTTTGGTTTTTGGTCTAATATATGGGAAAAGAG	167425	167470	167375	167427	1	supercont2.3	I352_01708	166863	169139	None	5883	739	31670	No_constitutive_exon_found_in_species
CAAATTTAACCCCCTTTTTTTTTTGGGACTAAAACGGGCATGCGGGGTAGTT	168766	168821	168716	168768	1	supercont2.3	I352_01708	166863	169139	None	5883	739	31670	No_constitutive_exon_found_in_species
CCAAGTAACGTACAGAAAAAGATTAGCTGACCGTGGAACGGGGAAACCAGAT	174190	174361	174140	174192	1	supercont2.3	I352_01712	172018	175852	None	5883	739	31670	No_constitutive_exon_found_in_species
GTAGGTCCTCGGTTACTTAAGATGATGAATTGATCTAATGAGGGATAAAGAG	200499	200596	200449	200501	1	supercont2.3	I352_01724	200275	201499	None	5883	739	31670	No_constitutive_exon_found_in_species
TACACCTCATTTCTATGAACCAAACTGATGATTCTGGGCTTTACAGAAAGTC	225494	225578	225628	225576	-1	supercont2.3	I352_01735	225494	227551	None	5883	739	31670	No_constitutive_exon_found_in_species
ACCACAAAACCACATTTGCTGTCAAGTATCGAGCTGACTCTCAGGGATAGTA	246958	246965	246908	246960	1	supercont2.3	I352_01742	246531	248780	None	5883	739	31670	No_constitutive_exon_found_in_species
ATGGTGGGTGTATCTCTTGTCATTAGAGTGACAAAGCTGACTGGGAGCAGAG	256229	256335	256179	256231	1	supercont2.3	I352_01746	255457	257336	None	5883	739	31670	No_constitutive_exon_found_in_species
GGTACGTATAGACAGCTTATGTTTTAAATGGCTGCTGACAGTCAGGGTAGAA	279592	279669	279719	279667	-1	supercont2.3	I352_01754	279122	283666	None	5883	739	31670	No_constitutive_exon_found_in_species
GTAATGATTACAGCACACTTAAAGAGGACGTGTGCTGACGAATGGGAAAGAG	316845	317070	316795	316847	1	supercont2.3	I352_01763	316557	318448	None	5883	739	31670	No_constitutive_exon_found_in_species
CGTAAGGATACAACCGCCTTTGTTGGGATAGGAGCTGATTGGGATGGTAGAT	327412	327469	327362	327414	1	supercont2.3	I352_01767	326402	327469	None	5883	739	31670	No_constitutive_exon_found_in_species
ATTTGTTCTCGCTGCCGTCCCTTGCCATCACTAATAAAGGGCTATGAAAGAC	381284	381536	381234	381286	1	supercont2.3	I352_01785	379586	381536	None	5883	739	31670	No_constitutive_exon_found_in_species
ACGTGTCCGTGATAACGCTCAAAGATTATTGCTGATAGGGGTGTGGATAGTG	454798	455426	455476	455424	-1	supercont2.3	I352_01808	453556	457195	None	5883	739	31670	No_constitutive_exon_found_in_species
TACGTTCTAGGTTTAGCTTCAACTTTTCCGTAGCTAACAGGGAAGAATAGGC	459194	459472	459522	459470	-1	supercont2.3	I352_01809	458693	460432	None	5883	739	31670	No_constitutive_exon_found_in_species
AACAAACATGTTGCTGACATTTTCATTTTGTTTGGGGGGGGGGGGGGTAGCG	517962	518889	517912	517964	1	supercont2.3	I352_01833	516843	520728	None	5883	739	31670	No_constitutive_exon_found_in_species
ACCTTTTTTTTTTTCCCCTTTCTCTAGCTCACGACCACACCTGGGGACAGGG	519777	520312	519727	519779	1	supercont2.3	I352_01833	516843	520728	None	5883	739	31670	No_constitutive_exon_found_in_species
GAGTTGTACTTATTTCAGATCCTACAGATGAGTGACTCAAGGGGATCCAGCA	529046	529434	529484	529432	-1	supercont2.3	I352_01837	528424	529535	None	5883	739	31670	No_constitutive_exon_found_in_species
GTTAGTAGGCATCCATTTGTTGATGGTATGCTGTCTTAAGGGTGTTAAAGAA	536002	536229	535952	536004	1	supercont2.3	I352_01840	535816	536229	None	5883	739	31670	No_constitutive_exon_found_in_species
AGGTTTTTAACTAAGATTCTTTTCAGTTAGCATTGATTTACGGGTAACAGGG	591482	591518	591568	591516	-1	supercont2.3	I352_01856	588600	592633	None	5883	739	31670	No_constitutive_exon_found_in_species
TTTCTACCACCCAACGTAGGATGAGAAGATGAGTCTGACAAAGGGTGCAGCT	617847	617920	617797	617849	1	supercont2.3	I352_01866	617122	618116	None	5883	739	31670	No_constitutive_exon_found_in_species
CCAGTATATCCTCTGTGTACGTGCTTACCAGGCTTGCAATGGGTTGGCAGGC	670393	670712	670762	670710	-1	supercont2.3	I352_01888	669270	672580	None	5883	739	31670	No_constitutive_exon_found_in_species
AAGTTACCTGATCATGTCAGAGAAGGTGGCTCACAAATCTGGTGGGATAGGA	678163	678227	678277	678225	-1	supercont2.3	I352_01890	676448	678435	None	5883	739	31670	No_constitutive_exon_found_in_species
GTTACATTCAACTCTATCCCAGATAAACGAATCTGAATCGGGGTATATAGAA	682191	682483	682141	682193	1	supercont2.3	I352_01892	681647	682866	None	5883	739	31670	No_constitutive_exon_found_in_species
GGTCATATAGTGATGTATCACATACAAACATTGACGATAAGGGGTGATAGGT	839544	841136	839494	839546	1	supercont2.3	I352_01944	837520	846083	None	5883	739	31670	No_constitutive_exon_found_in_species
CAATATTTATCAGCATTATTCCGGTCTGTACTGATATGGGAGGTTTAAAGTT	921144	922828	922878	922826	-1	supercont2.3	I352_01976	921144	922976	None	5883	739	31670	No_constitutive_exon_found_in_species
TTTATTTTTGGCCATGGGGTTTATTCAAGGTTCGAACTAAAGGGTAGCAGTT	938549	938652	938499	938551	1	supercont2.3	I352_01983	937358	940784	None	5883	739	31670	No_constitutive_exon_found_in_species
CTCGCCTCTCTCACTCGTAAAGTTGAACTATCCTAATTGCTGGGCAATAGGG	946344	946541	946294	946346	1	supercont2.3	I352_01985	944945	950137	None	5883	739	31670	No_constitutive_exon_found_in_species
GTCGTCACCCAGATGATGTTGCCTCAATCTGTGCTAACTCGGGCAATAAGTC	988220	988323	988170	988222	1	supercont2.3	I352_02000	984522	989296	None	5883	739	31670	No_constitutive_exon_found_in_species
CTCAGCTAGCAAATTGGTGGGGGACAGCATGGTAGCTAATGGGTATGTAGCG	1010848	1010951	1010798	1010850	1	supercont2.3	I352_02007	1010662	1012825	None	5883	739	31670	No_constitutive_exon_found_in_species
TGTAAGTCAAATGATGCGAATGGTGTACAATGAAAGCTCATGTGGGGCAGAT	1011293	1011354	1011243	1011295	1	supercont2.3	I352_02007	1010662	1012825	None	5883	739	31670	No_constitutive_exon_found_in_species
GGGCTATCCGCTTTTCTTCCACCCTCGAAAGCATGCTGACGAACGGGTAGTT	1012203	1012299	1012153	1012205	1	supercont2.3	I352_02007	1010662	1012825	None	5883	739	31670	No_constitutive_exon_found_in_species
CGACTCCTCCCACGGCGGATGGTTGTGCTGATTTCGAGGGACGGTTGAAGCG	1050362	1050552	1050312	1050364	1	supercont2.3	I352_02025	1050190	1051485	None	5883	739	31670	No_constitutive_exon_found_in_species
AAAATGCTATTTTTCCGTGTTGAGAGTTAATTGGCTGATATGGGATACAGGT	1050577	1050633	1050527	1050579	1	supercont2.3	I352_02025	1050190	1051485	None	5883	739	31670	No_constitutive_exon_found_in_species
AGTGGGTCATTTGTCGTCCTGTGGACTTTTTGCACTAACTGGGCAAGTAGTT	1051121	1051207	1051071	1051123	1	supercont2.3	I352_02025	1050190	1051485	None	5883	739	31670	No_constitutive_exon_found_in_species
ATGTACTATTAAAAAAAAGATGGAAATACTGATTGAAAACGCGGGGGTAGGG	1053293	1053426	1053243	1053295	1	supercont2.3	I352_02026	1052507	1054167	None	5883	739	31670	No_constitutive_exon_found_in_species
GGATTTGTCTTTGGAATTGGAAGATTTTCTCACTGATTTTGGGCCGATAGGT	1063489	1063728	1063778	1063726	-1	supercont2.3	I352_02031	1062266	1064577	None	5883	739	31670	No_constitutive_exon_found_in_species
TACTTTCTTGTACCATTCGTAAAGGCTCGAAACCTGAGTGCGCGGGGTAGGT	1066819	1067049	1067099	1067047	-1	supercont2.3	I352_02032	1066819	1067231	None	5883	739	31670	No_constitutive_exon_found_in_species
GTTCATTATTTTCTCCCTTCCAACAGAACAGAAGCTGAACAGTGGGACAGTG	1070496	1070562	1070612	1070560	-1	supercont2.3	I352_02033	1069357	1071794	None	5883	739	31670	No_constitutive_exon_found_in_species
GCACTTCGACGAAATGTACTGTTATCAGAGTGACTTAACTGTGGGTACAGAG	1147821	1147866	1147771	1147823	1	supercont2.3	I352_02058	1146411	1147866	None	5883	739	31670	No_constitutive_exon_found_in_species
TGTCGGGTAGAAGGGGACCCCCTGGAGGATTGACATTGAGTGGGATGAAGGG	1193999	1194049	1193949	1194001	1	supercont2.3	I352_02076	1193181	1195385	None	5883	739	31670	No_constitutive_exon_found_in_species
AGCTACATGTTGTTGTTGAGAATTGGGAACAAAGAGCTGATGGGAATCAGTC	1263674	1263731	1263781	1263729	-1	supercont2.3	I352_02099	1260942	1267649	None	5883	739	31670	No_constitutive_exon_found_in_species
CTAATCCTTTGACGCTGCGTTTTTGGGACGTTTTCTTTTGATGGGAGAAGAT	1315323	1315575	1315625	1315573	-1	supercont2.3	I352_02117	1314998	1316164	None	5883	739	31670	No_constitutive_exon_found_in_species
CTCAATAAACTTCAATTGTGCGATGTAGCAAATCTGATCTGGGCCAATAGAA	1336972	1337316	1336922	1336974	1	supercont2.3	I352_02126	1336208	1337316	None	5883	739	31670	No_constitutive_exon_found_in_species
TCTACCTCAAAGTATTGCTTTGTACCATAGCTGAATGGCGAGGGATGCAGAT	1351214	1351699	1351164	1351216	1	supercont2.3	I352_02132	1350405	1351699	None	5883	739	31670	No_constitutive_exon_found_in_species
GATTTAACCAATAGATTTTTGAAAAGTACTGGGCTGATGGTGGGATACAGGT	1366884	1367264	1366834	1366886	1	supercont2.3	I352_02138	1366455	1367723	None	5883	739	31670	No_constitutive_exon_found_in_species
GAGCATCATCATTGCGAAAGCATAGAAGCGGAAAGCTGAATGCAGGGTAGCC	1381007	1381063	1380957	1381009	1	supercont2.3	I352_02145	1380756	1381344	None	5883	739	31670	No_constitutive_exon_found_in_species
GAGGAATTGGCGGATTAGGTGAGGGGCTCAAGAGGGGGGGAAACCGTAAGGG	1395797	1395802	1395852	1395800	-1	supercont2.3	I352_02151	1395797	1397135	None	5883	739	31670	No_constitutive_exon_found_in_species
CGTTCTTGAGAAATAGAGCATGGAAAGCTGATGGAAAAGATGGGATATAGAG	1414312	1414568	1414262	1414314	1	supercont2.3	I352_02159	1412485	1415806	None	5883	739	31670	No_constitutive_exon_found_in_species
ATATCGATCAGCCCTAGTCAACAGCACAGCTACTAATCAAGGGTATACAGTT	1425535	1425701	1425485	1425537	1	supercont2.3	I352_02162	1424325	1425701	None	5883	739	31670	No_constitutive_exon_found_in_species
ATGGTTCAGCCGATGTATAGGTCAACGGCAGGTATCCGGGCGAAAGTCAGCG	1430952	1431794	1431844	1431792	-1	supercont2.3	I352_02164	1429758	1432702	None	5883	739	31670	No_constitutive_exon_found_in_species
TCGTTTGTTCTATGAGTAGTCTCAAATGGCTCAATATGTCTGGGGCATAGGG	23541	23615	23665	23613	-1	supercont2.4	I352_02172	21542	24040	None	5883	739	31670	No_constitutive_exon_found_in_species
AGTGGTGAGTGAGAACAATTTTCTACCATAAATGCCTGACATGGGACAAGGC	43904	43978	44028	43976	-1	supercont2.4	I352_02179	43773	45465	None	5883	739	31670	No_constitutive_exon_found_in_species
ATTTTCCTTTTGTCCCAAAAGAAGGATTGAAAGCTCATGTGCGGGGTCAGGA	84055	84159	84209	84157	-1	supercont2.4	I352_02191	83003	85978	None	5883	739	31670	No_constitutive_exon_found_in_species
GGAAGCCATTTTTTGTGAAACATTCGGACTGGAACTGATGGGAAACGTAGTA	91228	91312	91178	91230	1	supercont2.4	I352_02193	89620	91312	None	5883	739	31670	No_constitutive_exon_found_in_species
TCATACATCTCTTTTTTGTATAAATCTTTTCTTACAGGGCATGAAAACAGTG	107998	108404	108454	108402	-1	supercont2.4	I352_02199	107998	109087	None	5883	739	31670	No_constitutive_exon_found_in_species
TCCAATGCGTCCCACAAGGTCCTGTAAGGTGAGTTAATCGAAATGGGTAGGA	166517	166928	166467	166519	1	supercont2.4	I352_02219	164312	167561	None	5883	739	31670	No_constitutive_exon_found_in_species
GAGACTAGACGAACTTAAGATAATAAAATATTTCCTGACGGGATATATAGAT	219674	220622	219624	219676	1	supercont2.4	I352_02237	218853	222201	None	5883	739	31670	No_constitutive_exon_found_in_species
TCCTTTTAATTGAACGACTTGAAGAGCAGCGGCTAATTGGAGGGCTATAGCG	266966	267109	266916	266968	1	supercont2.4	I352_02255	266605	269304	None	5883	739	31670	No_constitutive_exon_found_in_species
TTCAACTTTTAGATTTATTGAGAACTGATATCGGAGGTGTGGGAATCTAGAG	329320	329400	329450	329398	-1	supercont2.4	I352_02278	327751	329670	None	5883	739	31670	No_constitutive_exon_found_in_species
TTTTACCAATACGCGATGAGATATAACTGAATTGTTTGTATGGGGTACAGAG	356215	356485	356165	356217	1	supercont2.4	I352_02288	355812	357028	None	5883	739	31670	No_constitutive_exon_found_in_species
AATCGTGGGCTGCCATAACCATGCATTGCGATGTTTGCTGGGGTACACAGAT	374273	374684	374734	374682	-1	supercont2.4	I352_02298	372986	375227	None	5883	739	31670	No_constitutive_exon_found_in_species
GATGGATCTGGAATCTCTACATCTATAAACAATTGGGACTCGGGCACAAGTG	435560	435626	435510	435562	1	supercont2.4	I352_02321	434982	435626	None	5883	739	31670	No_constitutive_exon_found_in_species
AAGGCCCCTGTCACCAGATTCAAAGACGATACTAACGTACAAGGGGATAGTT	440351	440867	440917	440865	-1	supercont2.4	I352_02323	436509	442157	None	5883	739	31670	No_constitutive_exon_found_in_species
CCAAGGTTACAGCAGAAAAACCTCGTTTACTGAATGAATGGGGTTGAAAGGT	570746	570941	570696	570748	1	supercont2.4	I352_02365	570406	571901	None	5883	739	31670	No_constitutive_exon_found_in_species
TAAGCTAGTCCTGGTGTGGCAATGTGGATGTACTGATGAAGGGTTGAAAGAC	574964	575036	574914	574966	1	supercont2.4	I352_02366	572752	575862	None	5883	739	31670	No_constitutive_exon_found_in_species
AAATAGAGCCAGTGTCATTATTACCCCACATCACTAACAAGGGACTATAGTC	602386	602924	602974	602922	-1	supercont2.4	I352_02377	602386	603937	None	5883	739	31670	No_constitutive_exon_found_in_species
ACATCTTTCTCGATGAAACCGGATACAACTAATCGAGGTCCGGGAATCAGGG	632633	632841	632583	632635	1	supercont2.4	I352_02390	631271	634797	None	5883	739	31670	No_constitutive_exon_found_in_species
ACTGACGGAATTATTCTATATATTCATATATCTGATACTGGGTGAGACAGTG	654685	655125	655175	655123	-1	supercont2.4	I352_02400	652998	655359	None	5883	739	31670	No_constitutive_exon_found_in_species
CACCTCCTTCTAGAAAGAACTCGACTTGATGTATTGACTGGGGTGTGTAGTT	656841	656941	656991	656939	-1	supercont2.4	I352_02402	656664	658887	None	5883	739	31670	No_constitutive_exon_found_in_species
TGAGTAGTCCTTAGATGACATTCAAATGATGACCTGACGGAGCTGGGTAGGT	667890	667983	668033	667981	-1	supercont2.4	I352_02406	667104	669965	None	5883	739	31670	No_constitutive_exon_found_in_species
GGTGCGTCATCTTTTTTGATCATAGATTTTTTTACTCACACGGGATGTAGGC	667104	667537	667587	667535	-1	supercont2.4	I352_02406	667104	669965	None	5883	739	31670	No_constitutive_exon_found_in_species
CCCTGGTGATTAATGAAACAGCTATCTGATGCGGATGATGGGGATTGCAGAC	696627	696743	696793	696741	-1	supercont2.4	I352_02417	692841	697189	None	5883	739	31670	No_constitutive_exon_found_in_species
CTCTGCGCAAGATGTTAAGACCAATGGACTGAGGCTAATGGGCGTGATAGGG	711089	711137	711039	711091	1	supercont2.4	I352_02422	707849	711249	None	5883	739	31670	No_constitutive_exon_found_in_species
CTGTGCTAACCGTGTGTCTACTCATGCTATTTGTACTGATTGGGTAACAGTG	740085	740192	740035	740087	1	supercont2.4	I352_02436	739831	742211	None	5883	739	31670	No_constitutive_exon_found_in_species
AAGGTAAGCCTTTCCCGTTACGTGATGAACCAGCAATTGACGAAGGGTAGCT	800141	800524	800574	800522	-1	supercont2.4	I352_02457	800067	803647	None	5883	739	31670	No_constitutive_exon_found_in_species
CTTTTGACATTTTGGTGGTTGAGATACTGACAGCCCGGGGGAATGAATAGAT	808843	808969	808793	808845	1	supercont2.4	I352_02461	807568	809620	None	5883	739	31670	No_constitutive_exon_found_in_species
GGGTAGGCCTGCTTGATTTTGTCACCAGGATTGTGCTAATAATGGGCCAGGG	875931	875990	875881	875933	1	supercont2.4	I352_02486	872862	876464	None	5883	739	31670	No_constitutive_exon_found_in_species
GAGTATTCCATCTTTCCTGTATACAGAGCGCTACTGACAGGGTTGCAAAGTT	881885	881978	882028	881976	-1	supercont2.4	I352_02489	881019	887455	None	5883	739	31670	No_constitutive_exon_found_in_species
GTTTATAATTACATTGTGCATCAAGAGGCATGAGCTGAAATGTGGGATAGGC	898079	898363	898029	898081	1	supercont2.4	I352_02495	896837	898363	None	5883	739	31670	No_constitutive_exon_found_in_species
ATAGTAAGCAATCGCTCTAAGTTGGTTTAAAAACGTCCTAACGGGAACAGCA	899620	900510	900560	900508	-1	supercont2.4	I352_02496	898601	901300	None	5883	739	31670	No_constitutive_exon_found_in_species
TGTCGAATGTATGTATGTGTGTGAGTAAAGCTGAAGCGAAAGGGTTGCAGCT	910410	910479	910360	910412	1	supercont2.4	I352_02500	908347	912782	None	5883	739	31670	No_constitutive_exon_found_in_species
CGCTTCGTACACTGTATAGGCTTGTTTTAACCGCTGACTGGGTGCGAAAGGG	961238	961314	961188	961240	1	supercont2.4	I352_02517	959177	961314	None	5883	739	31670	No_constitutive_exon_found_in_species
TGTTAATGCAACTACTATCAAGGACGTCAAGTTGATGTCAGGGGGGACAGAT	1036284	1036358	1036408	1036356	-1	supercont2.4	I352_02548	1035590	1036950	None	5883	739	31670	No_constitutive_exon_found_in_species
ACCATTTGTTTTACTCCTTTACAGACAACTTATGGGCTATGGGATGCCAGGC	1044103	1044230	1044053	1044105	1	supercont2.4	I352_02552	1043538	1046066	None	5883	739	31670	No_constitutive_exon_found_in_species
CAGAACAACAGAGCTTTCGGTCTTGCTAACTTGAGGGCGGGCAAATACAGGT	1045082	1045238	1045032	1045084	1	supercont2.4	I352_02552	1043538	1046066	None	5883	739	31670	No_constitutive_exon_found_in_species
TCTTGGACAGGTGAGTTGCTTATACATTCGAACATTTGCTGATTGGGTAGCT	1093279	1093434	1093484	1093432	-1	supercont2.4	I352_02567	1092353	1094838	None	5883	739	31670	No_constitutive_exon_found_in_species
ATTTTTTTATACATCTCTTTCACCATCTCACTCGGCTTTGGGTTGAACAGAA	1126312	1126462	1126512	1126460	-1	supercont2.4	I352_02582	1124698	1128059	None	5883	739	31670	No_constitutive_exon_found_in_species
GTCACGTTCAGTCTTAGGGCAGCATTGCAAAGGCTGATTTGGGATTACAGGG	1128802	1129289	1129339	1129287	-1	supercont2.4	I352_02583	1128802	1130868	None	5883	739	31670	No_constitutive_exon_found_in_species
GAGTATTGCGTGCGAGTAGATCGTAGAGGGGGAGCTCATGGGTTAAATAGCA	1160849	1160920	1160799	1160851	1	supercont2.4	I352_02594	1160435	1161617	None	5883	739	31670	No_constitutive_exon_found_in_species
GTGAGTAGATAACGCAAGCCATAGTTTTCAAGCTGAAGGAGGGAACTTAGTC	1186801	1186876	1186926	1186874	-1	supercont2.4	I352_02604	1182872	1188126	None	5883	739	31670	No_constitutive_exon_found_in_species
TGAGTATATCTCTTTGCATTTCGAGAGCAAAGGCTGACATGCATGGGCAGCG	1229907	1229921	1229971	1229919	-1	supercont2.4	I352_02615	1224771	1230154	None	5883	739	31670	No_constitutive_exon_found_in_species
AACTTCTTGTGATTTGGCGGGTAAAGACTGACGTGGGCGGATGGGAATAGCT	1234821	1234964	1235014	1234962	-1	supercont2.4	I352_02617	1234494	1237097	None	5883	739	31670	No_constitutive_exon_found_in_species
GTCCTCTTGGGAATACGAACAAAAGACTGATGAGCGGGATAAAAATAAAGAT	1268672	1269040	1268622	1268674	1	supercont2.4	I352_02630	1267749	1270869	None	5883	739	31670	No_constitutive_exon_found_in_species
TAATATCAGTTTTGGTAGGAAGAGTTTGTGGCTAATCAGGGATGGGATAGGT	1287999	1289097	1287949	1288001	1	supercont2.4	I352_02636	1284396	1291736	None	5883	739	31670	No_constitutive_exon_found_in_species
AGAGTGTTCGTTTCTCGCGACCATGGGCTGAAGCTGATGGGAGAGCGCAGGG	1312125	1312309	1312075	1312127	1	supercont2.4	I352_02645	1311116	1313275	None	5883	739	31670	No_constitutive_exon_found_in_species
GCAGGAGTGAAATTTGGATTGTACAGAAAAATATCAATTGGGGTTCGAAGAA	389	394	444	392	-1	supercont2.5	I352_02648	389	641	None	5883	739	31670	No_constitutive_exon_found_in_species
CTGTACCTCTGTGTTTGCCATGAAAGCCCGCTCATTCTTACGGGAACTAGCA	12849	13038	12799	12851	1	supercont2.5	I352_02653	11849	14175	None	5883	739	31670	No_constitutive_exon_found_in_species
TGTCGTGATAAGATGGCAGCAGAGCTGATGTTTTTGTGTGGGATGAATAGGC	23940	23956	23890	23942	1	supercont2.5	I352_02657	23780	25322	None	5883	739	31670	No_constitutive_exon_found_in_species
ATAACTAAGTTTATAATGCATGAGAGCTGATCAAAAGTTTTGGGTGATAGGA	33967	33989	33917	33969	1	supercont2.5	I352_02660	29580	33989	None	5883	739	31670	No_constitutive_exon_found_in_species
TTTTCTCTCTTTATCAGAAACCTGTTCTAACCAAAAGGGAAACTAAATAGAT	46193	46616	46666	46614	-1	supercont2.5	I352_02666	45785	47601	None	5883	739	31670	No_constitutive_exon_found_in_species
GTTTTTTATGGTTAAGATTGCTAATCTAATTTGGATGGGGGCAAAAACAGAA	48895	49215	49265	49213	-1	supercont2.5	I352_02668	48895	50162	None	5883	739	31670	No_constitutive_exon_found_in_species
CTCTCAAAGAATCAAGCCTTTCCCCTGATGAGTGCTGATTTTGAGGGCAGAG	65739	65785	65835	65783	-1	supercont2.5	I352_02675	64781	67228	None	5883	739	31670	No_constitutive_exon_found_in_species
CGCATGAGTGTGGAGTTCGAAATGAGAGCTGATTCAAACCTGGGGAATAGGT	74744	74879	74929	74877	-1	supercont2.5	I352_02678	73113	76869	None	5883	739	31670	No_constitutive_exon_found_in_species
AGCAAAGAGAAGCGCGAATGCTGATTGTACTCTCATTGCTGGGGAACTAGAT	81613	82678	81563	81615	1	supercont2.5	I352_02679	78288	82785	None	5883	739	31670	No_constitutive_exon_found_in_species
GTGGGTTTTGACTATGTCTAGATATAACCAAGACTGATGGGTATGGTAAGGA	105613	105633	105563	105615	1	supercont2.5	I352_02689	105130	107128	None	5883	739	31670	No_constitutive_exon_found_in_species
ATTGTATCAACAACTCCAGAGCTATCGTCCAAGCCCTCATATCGGGGGAGAG	113270	113345	113220	113272	1	supercont2.5	I352_02691	112639	114126	None	5883	739	31670	No_constitutive_exon_found_in_species
CTGCAGGATAGACTGTGAGGAGATACTAATAACGTGGGTGGTGGAAATAGGT	116752	116957	117007	116955	-1	supercont2.5	I352_02693	115875	117233	None	5883	739	31670	No_constitutive_exon_found_in_species
GTAGAAGAATACACAGTAGCCAATAAAGCTAACGGTGGTGGGGTATACAGCG	120752	120836	120702	120754	1	supercont2.5	I352_02695	119071	121128	None	5883	739	31670	No_constitutive_exon_found_in_species
ATTTTCATTGTACCGTTTGCTTGGCTGATTGGGTAATATTCGATGGGCAGAT	158387	158407	158337	158389	1	supercont2.5	I352_02710	156041	159230	None	5883	739	31670	No_constitutive_exon_found_in_species
TCGAGTTTTTCATGTATGTTGATTTATGCTGACAATCTTTGGGAATGTAGGA	170535	171067	171117	171065	-1	supercont2.5	I352_02714	170250	171420	None	5883	739	31670	No_constitutive_exon_found_in_species
TTATCTTTTCTACCACTGAGAAGTGTCTGCTGACTTGTGATGGGATGAAGCG	174327	174457	174277	174329	1	supercont2.5	I352_02716	173554	174457	None	5883	739	31670	No_constitutive_exon_found_in_species
TCTCCTTCCTGCATTGTGGGTTATAAAATCTGACGGGGTAAATGGGATAGTA	238955	239042	239092	239040	-1	supercont2.5	I352_02740	238955	242774	None	5883	739	31670	No_constitutive_exon_found_in_species
TAAGTTCGCTTGAAATTGCATATGATAAAATCCTGATGCGAGGGACTTAGGA	276957	277347	276907	276959	1	supercont2.5	I352_02753	276497	278539	None	5883	739	31670	No_constitutive_exon_found_in_species
ACTTCACTCCCTAACAGCCCTCCAGTACAATTGCTTATCTTGGGAAATAGAA	290599	290602	290549	290601	1	supercont2.5	I352_02760	289734	291277	None	5883	739	31670	No_constitutive_exon_found_in_species
CCATTGATCTATGAACGCGATTTGTTAGTTTGCTGATGCGGGAACTGTAGAT	313764	313863	313714	313766	1	supercont2.5	I352_02769	310029	315754	None	5883	739	31670	No_constitutive_exon_found_in_species
TCCATTCTGTTGGTTAGCTCGTGCCTTGCCATGGCTGAAGGGAAGAGCAGTA	336358	337843	336308	336360	1	supercont2.5	I352_02780	335516	338142	None	5883	739	31670	No_constitutive_exon_found_in_species
CATTGCATGCAACGAAACACAACTGTCACTAATTCATTGGGGCACGATAGGA	345480	345595	345645	345593	-1	supercont2.5	I352_02784	344912	346647	None	5883	739	31670	No_constitutive_exon_found_in_species
ATGTACACTGCGCACGCTTTTATCGCGATCTAGCTGATGGGAATATGCAGAG	350766	350799	350716	350768	1	supercont2.5	I352_02787	350314	350799	None	5883	739	31670	No_constitutive_exon_found_in_species
GGGTTCCTTCATCCTTACAATATATTTCATAATCTCATCTCTGGGGACAGAT	361588	361758	361808	361756	-1	supercont2.5	I352_02790	360987	362449	None	5883	739	31670	No_constitutive_exon_found_in_species
GAGCCTTTGTCGCTGTTGAGAGGTTGCGGCTAACTATAACTTGGGAACAGCT	365342	365463	365513	365461	-1	supercont2.5	I352_02792	364541	367335	None	5883	739	31670	No_constitutive_exon_found_in_species
GTTTCTTTTCGGCGGAACAAGTAGCTGAGAAGCTGATACGGGAATCATAGAC	376573	376690	376523	376575	1	supercont2.5	I352_02797	376470	377372	None	5883	739	31670	No_constitutive_exon_found_in_species
TAAGTGGATGTACGCTCTCTCAGGAACCATAGTCCTGATCAGTAGGGAAGCT	440179	440317	440367	440315	-1	supercont2.5	I352_02824	439097	442584	None	5883	739	31670	No_constitutive_exon_found_in_species
GTGCTTTTATGTCGTTTTGAGACATTGGCTAACGAACGATGGGAACGAAGGG	457338	457701	457751	457699	-1	supercont2.5	I352_02832	457338	459284	None	5883	739	31670	No_constitutive_exon_found_in_species
TGGGAAACTAGCAGAGAAAGAAATGGAAACTGACTTTTGTGGGATAACAGTA	467546	467621	467496	467548	1	supercont2.5	I352_02837	467236	467903	None	5883	739	31670	No_constitutive_exon_found_in_species
TGAGTGACGGCGGCGACGCAGGTAGGCCGATTATGGTTCAAGCCGGGAAGGA	468029	468073	468123	468071	-1	supercont2.5	I352_02838	468029	469354	None	5883	739	31670	No_constitutive_exon_found_in_species
CACTATGCGTACCATGACGAATTACATCATGCTAATACACAGGGCTACAGTG	520981	520995	521045	520993	-1	supercont2.5	I352_02860	520239	521829	None	5883	739	31670	No_constitutive_exon_found_in_species
TAAGTGAGTCATCTTTTTGCAAATGCTCATGGCGTACAATGGGACGGTAGGC	531222	531261	531172	531224	1	supercont2.5	I352_02863	530805	531261	None	5883	739	31670	No_constitutive_exon_found_in_species
CTATTCTGACCTGCATCGTTGTTAGTCCCTGATCTGGTAGCTATGGGAAGCT	543447	543727	543777	543725	-1	supercont2.5	I352_02869	543308	546270	None	5883	739	31670	No_constitutive_exon_found_in_species
AAAACCGATGACTTAACAAGAAGTTCACTAATCATCATTTGGGGCTATAGGT	548960	549107	549157	549105	-1	supercont2.5	I352_02871	548960	551680	None	5883	739	31670	No_constitutive_exon_found_in_species
TATTTTTTTTTATTTTTTTTTGCTTTCATTTGCTCATATGACGGGGACAGTA	552685	552758	552635	552687	1	supercont2.5	I352_02872	552365	553232	None	5883	739	31670	No_constitutive_exon_found_in_species
TTGGATCCTTAGTCCACATTGCAATGCGTTGTGATTGACGGGGTCGACAGTC	603368	603500	603318	603370	1	supercont2.5	I352_02893	600707	605828	None	5883	739	31670	No_constitutive_exon_found_in_species
TTACAGTGATAGAACGAAGCTTTAAACTGACCGTAAACGGGAGGCAATAGTG	630200	630240	630150	630202	1	supercont2.5	I352_02904	630034	631013	None	5883	739	31670	No_constitutive_exon_found_in_species
CTATTTATCGCTAATATTTCTCTAAAATCCAGGCTCTAACGGGATATCAGAA	633942	634051	634101	634049	-1	supercont2.5	I352_02906	633124	634184	None	5883	739	31670	No_constitutive_exon_found_in_species
GTAGGCCTCGGCCCATGTCATGTTTTGCAGCAACTAATCCATTGGGACAGCT	675051	675799	675849	675797	-1	supercont2.5	I352_02925	674751	676153	None	5883	739	31670	No_constitutive_exon_found_in_species
TCAATGGTCTAAATAAGTCACTAAATGAAAATGAAAATGAAAACGGGTAGGA	674872	674974	675024	674972	-1	supercont2.5	I352_02925	674751	676153	None	5883	739	31670	No_constitutive_exon_found_in_species
AGTCGTCCCCGCTCCCAAAACGCCATGCCAACTGACAAGGGGGGGAATAGAC	679648	679889	679598	679650	1	supercont2.5	I352_02927	678395	679962	None	5883	739	31670	No_constitutive_exon_found_in_species
AGTGCAGGAGCTGATATAAGAATAATAACTTGTATATTTTGGGCATATAGAC	729025	729273	729323	729271	-1	supercont2.5	I352_02941	728511	731612	None	5883	739	31670	No_constitutive_exon_found_in_species
ACGTCATGCCCTGTTTTCTTGTTTGCTTATAGTTAATGATATGGGTGAAGAT	765813	765854	765904	765852	-1	supercont2.5	I352_02957	765318	767887	None	5883	739	31670	No_constitutive_exon_found_in_species
TAACGAGATGACAATATGCAAGCATACTGATGACCAGGGATAATGAGCAGAA	795128	795277	795327	795275	-1	supercont2.5	I352_02966	792850	796988	None	5883	739	31670	No_constitutive_exon_found_in_species
CTGGTCGATTGGAAAGTTGGGTTGGGGGCTAATGACAAGGGTTAATAAAGAT	837907	837965	837857	837909	1	supercont2.5	I352_02983	836420	837965	None	5883	739	31670	No_constitutive_exon_found_in_species
GTCATCTTCTCAGCTGGTACAAGACTCCTGGAAGCTGATGGGGTGAAAAGAT	862646	862685	862596	862648	1	supercont2.5	I352_02995	861813	862685	None	5883	739	31670	No_constitutive_exon_found_in_species
TCAGTATAATGGTCGCAGTTCATGGAAGCAGCTTGACGCCGGGTGTGCAGAA	878723	878779	878673	878725	1	supercont2.5	I352_03002	878370	879988	None	5883	739	31670	No_constitutive_exon_found_in_species
ATGTGTTTCATCCCCCCATCTCGCTAGTTATGCTTACTCGGGGTGTGCAGGG	902622	902934	902572	902624	1	supercont2.5	I352_03009	900978	903358	None	5883	739	31670	No_constitutive_exon_found_in_species
CTTTCTTCCCACCACATGCAACAGAGCTATCTATCTGATGGGGCGCACAGGG	960181	960354	960131	960183	1	supercont2.5	I352_03027	959051	960354	None	5883	739	31670	No_constitutive_exon_found_in_species
CCGGCTGACCATGTTTGTTCGTGGCCTTGTCCTGCGGTTTGGGTGAACAGGT	977259	977341	977391	977339	-1	supercont2.5	I352_03033	976854	977562	None	5883	739	31670	No_constitutive_exon_found_in_species
TCTGTTAAATTGTCTTAAATAAAGCGCGATGCTGACTGGGTGGATGGCAGAG	993156	993252	993302	993250	-1	supercont2.5	I352_03041	992011	994151	None	5883	739	31670	No_constitutive_exon_found_in_species
GGGTCAGTTTGTCTCTGATGGATGGAATGAATAGCTGATTTGGTGGGCAGAT	1005504	1005672	1005454	1005506	1	supercont2.5	I352_03045	1005195	1006527	None	5883	739	31670	No_constitutive_exon_found_in_species
TGCTCTCGTGAGGTGAAGGACTGTCACTGATGCGTCATGGGCAATGGCAGCG	1005735	1005848	1005685	1005737	1	supercont2.5	I352_03045	1005195	1006527	None	5883	739	31670	No_constitutive_exon_found_in_species
TGAGTTCGACCACTATGTCCGTTTGGAGTAGTTACTGAACTGTGGGACAGTG	1046502	1046532	1046582	1046530	-1	supercont2.5	I352_03064	1046397	1047339	None	5883	739	31670	No_constitutive_exon_found_in_species
AATCATAAGCACCTCTGCCGTTGGCTAACGCTAGGTTTTTGCGGGCGTAGGT	1054134	1054245	1054084	1054136	1	supercont2.5	I352_03067	1053548	1054382	None	5883	739	31670	No_constitutive_exon_found_in_species
TTCCATTGGCAATTTTAAGAAGTAAGCTGATAAAGGGGATTGGAAAATAGAA	1058286	1058819	1058869	1058817	-1	supercont2.5	I352_03070	1058286	1061462	None	5883	739	31670	No_constitutive_exon_found_in_species
CACATGATTTTTGATTGGGACATTGAACTGACCAGAGGGTGGGAAAATAGGT	1065990	1066222	1065940	1065992	1	supercont2.5	I352_03071	1061724	1066222	None	5883	739	31670	No_constitutive_exon_found_in_species
ACCATGTAGAATCTCATAAAGCGTATAGTTACCGAATAGGGTATATAAAGGC	1067717	1067836	1067667	1067719	1	supercont2.5	I352_03072	1066460	1068862	None	5883	739	31670	No_constitutive_exon_found_in_species
TAAGTTGCTCTACTGGTCTCCAAAGCACACGTTGTAAACCTGGGATGTAGCC	1085159	1085586	1085109	1085161	1	supercont2.5	I352_03079	1083582	1085586	None	5883	739	31670	No_constitutive_exon_found_in_species
AGAGATCGATGATGTCGCAGCGGAGACATAACTAACGACTAGGGCTGTAGTG	1140815	1140834	1140765	1140817	1	supercont2.5	I352_03099	1140284	1142878	None	5883	739	31670	No_constitutive_exon_found_in_species
CACTTGTGTAATATATACATGCAAAACGCTAATCATCCATGTGGGATTAGTG	1150400	1150750	1150800	1150748	-1	supercont2.5	I352_03103	1150270	1151419	None	5883	739	31670	No_constitutive_exon_found_in_species
ACAGAAGTTAAGTTAGTGGAAGATGACCAAGTAAGCTGATGGGACGGTAGGA	1153563	1153644	1153513	1153565	1	supercont2.5	I352_03105	1153245	1155556	None	5883	739	31670	No_constitutive_exon_found_in_species
TCCATCGTCCGTTGGTTTCGTCTCGATCACTAATCTTGACGGGGAAATAGAA	1156143	1156335	1156385	1156333	-1	supercont2.5	I352_03106	1155659	1156836	None	5883	739	31670	No_constitutive_exon_found_in_species
ATCCCGTTATGGGTTGTAGCTTAAATTGACTAATGGGCTGGGACATGTAGGT	1159116	1159416	1159466	1159414	-1	supercont2.5	I352_03108	1159116	1162022	None	5883	739	31670	No_constitutive_exon_found_in_species
TTGTCCGAAGTATGTCTTGAACAGGCTCTAATTAGTGTGATGGGATATAGTC	1178095	1178175	1178225	1178173	-1	supercont2.5	I352_03115	1177032	1178588	None	5883	739	31670	No_constitutive_exon_found_in_species
CAAACCAAATCTAGAAGATGGTTAGTAAAAGCGCTGATATGGGGGGTCAGAC	1244691	1244779	1244829	1244777	-1	supercont2.5	I352_03141	1244206	1245714	None	5883	739	31670	No_constitutive_exon_found_in_species
TTTCAACAAGAAGGGATGCTAACCATTCGACTTTTGATGGGGATGGCTAGAC	1251115	1251175	1251065	1251117	1	supercont2.5	I352_03144	1250056	1251175	None	5883	739	31670	No_constitutive_exon_found_in_species
CCCGCTTCATATCCATAGTTTTACGGAAATGAGTTGAGTGAATGGGGTAGCT	1283189	1283281	1283139	1283191	1	supercont2.5	I352_03155	1282879	1284341	None	5883	739	31670	No_constitutive_exon_found_in_species
TTTTCCCGCTCATATTGATAACTGATAATGACTATCCGGGGTTGAAACAGTG	1285693	1285703	1285753	1285701	-1	supercont2.5	I352_03156	1285693	1287685	None	5883	739	31670	No_constitutive_exon_found_in_species
GATCCATGCAATGAAACGCCAGGGTTACTGATATTGTTACATGGGGATAGTT	13513	13703	13463	13515	1	supercont2.6	I352_03169	12944	14450	None	5883	739	31670	No_constitutive_exon_found_in_species
GGGCACTACGGGTAGGTTTTTTCTTGGTGAGAAACATGCGGGTTAATAAGCG	31677	31749	31799	31747	-1	supercont2.6	I352_03175	29238	31925	None	5883	739	31670	No_constitutive_exon_found_in_species
AGTTCCCCTCTTTTCCCTGTTGTAAGCGCTGTTTGCTGACGATTGGGAAGAC	41243	41671	41193	41245	1	supercont2.6	I352_03178	37633	42679	None	5883	739	31670	No_constitutive_exon_found_in_species
TCAATCTGTCGCTGTTTGGTCTTTGAAAGATGACTTTTTTTTGGGGATAGGT	45033	45608	45658	45606	-1	supercont2.6	I352_03179	43549	47099	None	5883	739	31670	No_constitutive_exon_found_in_species
TTCTTCAACTTCTAGTCCATATGTCATTCATCGGGCTCATAGGGTGGTAGAA	53016	53574	53624	53572	-1	supercont2.6	I352_03184	53016	53790	None	5883	739	31670	No_constitutive_exon_found_in_species
TTTTTATTTAAATGAGGATTCTAATGATACTACGAAACTGGGATCGATAGGA	58622	58698	58748	58696	-1	supercont2.6	I352_03187	58026	58963	None	5883	739	31670	No_constitutive_exon_found_in_species
TACTCATATAGCATCCGGAGACAATGGCTCACTGATGTTTGGGTGGACAGTC	121411	121754	121804	121752	-1	supercont2.6	I352_03207	117750	122116	None	5883	739	31670	No_constitutive_exon_found_in_species
TTAGTGCGACTGTTGACGACGACACACGCGAGCGCTTATGGGAGCCGAAGAG	117750	117821	117871	117819	-1	supercont2.6	I352_03207	117750	122116	None	5883	739	31670	No_constitutive_exon_found_in_species
AATCGTTTTCCATGCCCCGTATTTCCAGCTGATCTTAAAGGGGCGGGCAGTT	123358	123464	123308	123360	1	supercont2.6	I352_03208	122580	124300	None	5883	739	31670	No_constitutive_exon_found_in_species
GTCTTCAGTTCAGTTAAGAAGACGAAGCGCTGATAAGAGGGAAATTGTAGAA	237168	237404	237118	237170	1	supercont2.6	I352_03253	234974	238985	None	5883	739	31670	No_constitutive_exon_found_in_species
GCGATAGCTGAAAAAGTAAATGAAGCTGATGTGGAGGTCGCGGGAAGTAGAT	258061	258170	258220	258168	-1	supercont2.6	I352_03261	257856	258357	None	5883	739	31670	No_constitutive_exon_found_in_species
TTCGAGCATTGTGGTGGCCTTTGTTGATGCAAGCTAAGGGCGAAAATCAGCA	305988	306138	305938	305990	1	supercont2.6	I352_03282	304436	306555	None	5883	739	31670	No_constitutive_exon_found_in_species
TTTCATTTCGGAGTACGTAGGTGGCTCATAATACCTGAAGGGAGAAACAGTC	307792	307995	308045	307993	-1	supercont2.6	I352_03283	307311	309311	None	5883	739	31670	No_constitutive_exon_found_in_species
AAGCAACTTGATGGCGAGAAAACTCATGATACAGCTAACTATATGGGCAGAT	312492	313208	313258	313206	-1	supercont2.6	I352_03285	312492	319217	None	5883	739	31670	No_constitutive_exon_found_in_species
CCAATTCATAAGCCTTACTTGATACCTAAGCTAATGCCTGGGTGGGTCAGTC	322195	322373	322145	322197	1	supercont2.6	I352_03287	321949	322583	None	5883	739	31670	No_constitutive_exon_found_in_species
TTACTGTCCCCAGATATATTGTCTAATTGGGGCCCAACGGGCAATGACAGTG	351082	351432	351032	351084	1	supercont2.6	I352_03301	350739	352747	None	5883	739	31670	No_constitutive_exon_found_in_species
TAGGTCGACCGCGAATCTCCTCTTTAAATAGATAGGGGCTAATCAAATAGCG	379983	380116	380166	380114	-1	supercont2.6	I352_03310	379399	380402	None	5883	739	31670	No_constitutive_exon_found_in_species
GCTCACCAAATTTGTCTTTTTTTGGGATGCTGACAAGTAACAATGGGTAGCC	388982	389019	389069	389017	-1	supercont2.6	I352_03314	388005	390027	None	5883	739	31670	No_constitutive_exon_found_in_species
AGTATGGGAATTCGGGAACGAAGGGTTAATTTTGCCAATACTATGGGGAGGT	401119	401124	401174	401122	-1	supercont2.6	I352_03322	401119	403442	None	5883	739	31670	No_constitutive_exon_found_in_species
TTGTGACATATTAGCTACACCGGTTATGTAATAACTGATTGTGGGGTTAGAA	442078	442180	442230	442178	-1	supercont2.6	I352_03339	440171	443344	None	5883	739	31670	No_constitutive_exon_found_in_species
TATGTCCATAAGAGCATTCTTCGCCTCGGATACTGACTGTAATGGGGTAGGC	441081	441264	441314	441262	-1	supercont2.6	I352_03339	440171	443344	None	5883	739	31670	No_constitutive_exon_found_in_species
GAGTATGATCACTCATTATGAGGTGAAAAAAGGACTAACAAAACGGGCAGAT	440171	440339	440389	440337	-1	supercont2.6	I352_03339	440171	443344	None	5883	739	31670	No_constitutive_exon_found_in_species
GATGAAAGTGGTGCACGAGTGGGGGGAAATGGACGACCCAGGGAGGGAAGTA	449959	449968	449909	449961	1	supercont2.6	I352_03342	448775	449968	None	5883	739	31670	No_constitutive_exon_found_in_species
TGTGCGTCTTTTGCTGGAGATTGAGAGATGGACTGACATGCAGGGTACAGCT	461344	461543	461294	461346	1	supercont2.6	I352_03346	461009	461968	None	5883	739	31670	No_constitutive_exon_found_in_species
TGGGTATTTTTGGTTCAGGTAATACACCGCTTAAACTGACGGGAGATTAGCT	461594	461968	461544	461596	1	supercont2.6	I352_03346	461009	461968	None	5883	739	31670	No_constitutive_exon_found_in_species
ATACTGCAATTATTACTGTGGTCCAGCGAACTGATACAATGGGAGGATAGTC	462402	462665	462715	462663	-1	supercont2.6	I352_03347	462127	462856	None	5883	739	31670	No_constitutive_exon_found_in_species
AACAACTCGCGGGGTGGGGGCATTAGAGTTGGACTGACCTCGGGTAATAGAC	470592	470748	470542	470594	1	supercont2.6	I352_03352	469654	471123	None	5883	739	31670	No_constitutive_exon_found_in_species
GATTCTAGACTTTTGACTTCTACTGTTTTCACTAACCCTTGTGGGTGTAGTA	525769	526289	525719	525771	1	supercont2.6	I352_03378	523246	526387	None	5883	739	31670	No_constitutive_exon_found_in_species
AGGTAAGTCATCCGTTCCATTCATGAATAACCAAGCTCATGGGACAACAGGT	628618	628708	628758	628706	-1	supercont2.6	I352_03417	628189	630128	None	5883	739	31670	No_constitutive_exon_found_in_species
TAGAAAGACATTGTCTCACGGCTTCCTCGCCAGGATCTTTGGGACACTAGAT	636225	636272	636322	636270	-1	supercont2.6	I352_03420	635767	637957	None	5883	739	31670	No_constitutive_exon_found_in_species
AGGTAAGCCATCTTGGCGGACTTCTTTAAGATCGTGCTAAAGGGTCGCAGAA	643718	643851	643668	643720	1	supercont2.6	I352_03422	640790	644249	None	5883	739	31670	No_constitutive_exon_found_in_species
CAGAAAATGGCAGTATCCATCGAATGTGAAAGGTCGCTGATAGGGAACAGGC	648828	649092	648778	648830	1	supercont2.6	I352_03424	647989	649753	None	5883	739	31670	No_constitutive_exon_found_in_species
TGCGCAACTGAGAAGAAGAAGAAGAGCTAATGTGGGGGAAATGACAACAGTG	709181	709323	709131	709183	1	supercont2.6	I352_03449	708864	709455	None	5883	739	31670	No_constitutive_exon_found_in_species
TAAGCTGCATTGCAAGTGATAGAATAACTGACGACGCGATTCGGGAACAGGC	709395	709455	709345	709397	1	supercont2.6	I352_03449	708864	709455	None	5883	739	31670	No_constitutive_exon_found_in_species
ATTGCCCCCGGGTATGGATATGGGTGGGATACTAATGTTGACGGGAATAGGG	758418	758501	758368	758420	1	supercont2.6	I352_03469	757988	758601	None	5883	739	31670	No_constitutive_exon_found_in_species
GATTTTCACAAATCCCAGCAAAAACTGGCCAGCTAACCAGGGATATGCAGGC	767471	767530	767580	767528	-1	supercont2.6	I352_03474	766517	767721	None	5883	739	31670	No_constitutive_exon_found_in_species
ATGCGTGTAAAATGAACACTTTGTGCTGACCGCAGACCACGGGATACCAGGC	780456	780522	780572	780520	-1	supercont2.6	I352_03481	780456	782304	None	5883	739	31670	No_constitutive_exon_found_in_species
CTTGTTTGTTTAATATAGAACGCATAAAACTAATTTTGAATATGGGAAAGCT	839107	840178	839057	839109	1	supercont2.6	I352_03494	837091	840178	None	5883	739	31670	No_constitutive_exon_found_in_species
GTGTGGGATTCTTTGAGGTGATTTATTTCTGCTAACATGTGATGGGATAGCT	869568	869620	869670	869618	-1	supercont2.6	I352_03509	868426	870435	None	5883	739	31670	No_constitutive_exon_found_in_species
CTTTTACTAGCTGTTGCCAAATGGAGAGGGTGCTGATTGTTGGGGCGCAGAA	880235	880282	880332	880280	-1	supercont2.6	I352_03511	877517	880501	None	5883	739	31670	No_constitutive_exon_found_in_species
TACTATTAGGGCAGAAGGGTGCGGCGAGGGCTGATTTTGGGTACAATAAGGT	879093	879457	879507	879455	-1	supercont2.6	I352_03511	877517	880501	None	5883	739	31670	No_constitutive_exon_found_in_species
CTCTGGAGTACGGAATAAAATAGGAAGGCATAACCTGTCTGGGAGAATAGCT	887348	887626	887676	887624	-1	supercont2.6	I352_03515	885262	888711	None	5883	739	31670	No_constitutive_exon_found_in_species
GATTGTCTGCGTCGTCCTTGCGTAAGATTCTGACGGTGGGTGAACGACAGAT	899417	899729	899367	899419	1	supercont2.6	I352_03520	899251	902639	None	5883	739	31670	No_constitutive_exon_found_in_species
TGTGAGATGATAGAATGCTACCGTTGGGAAGAGGGCTGATGGGTGATTAGGG	908013	908094	907963	908015	1	supercont2.6	I352_03522	907740	908533	None	5883	739	31670	No_constitutive_exon_found_in_species
ACCCATGCTCATAATCTTATTATGTCGGTGCTTATCAGGTGGGACGTTAGCA	928471	928552	928602	928550	-1	supercont2.6	I352_03532	928471	931367	None	5883	739	31670	No_constitutive_exon_found_in_species
AGTAAGGGCGAGCCAGAGAAGCGGGCTGTTGTTGACGATAGGGTATATAGGC	960013	960122	960172	960120	-1	supercont2.6	I352_03545	959129	960434	None	5883	739	31670	No_constitutive_exon_found_in_species
TTTCTTGTTTTTTTTTAGGGGTTGTTGGCTAAATAAAAGTGGGGAATTAGCA	980060	980177	980227	980175	-1	supercont2.6	I352_03555	979551	983209	None	5883	739	31670	No_constitutive_exon_found_in_species
TATGTTCTGCACCTTATTAATATAATGACGATCGCTGAGTGATGGGATAGCC	1005949	1005967	1006017	1005965	-1	supercont2.6	I352_03566	1005949	1006183	None	5883	739	31670	No_constitutive_exon_found_in_species
CGGTAAGGTGGTGGTGACGCAAGATGAAGCCAGACTGATAAAGCGGGTAGAC	1027230	1027328	1027378	1027326	-1	supercont2.6	I352_03577	1026489	1028047	None	5883	739	31670	No_constitutive_exon_found_in_species
CGATCTCCATTGATTGTCTTGGAAGAAGGACTGACGAGCAGGGACGTTAGCA	1064194	1064353	1064403	1064351	-1	supercont2.6	I352_03595	1062233	1065353	None	5883	739	31670	No_constitutive_exon_found_in_species
GTCTTAGGTTTGGTGTGGTCACTTGAATATATGCTGAGGGAGGCAAACAGAT	1073585	1073744	1073535	1073587	1	supercont2.6	I352_03600	1073123	1075822	None	5883	739	31670	No_constitutive_exon_found_in_species
ATCCACTTCTCGCACTTGCACGAAAACTGTATTGTGGTATGGGTCAACAGCG	1081642	1081705	1081755	1081703	-1	supercont2.6	I352_03603	1079810	1081924	None	5883	739	31670	No_constitutive_exon_found_in_species
AAGTCCTTTCTTGTTTCGATGTATTTCCACGCTAATTATGGGCGAAATAGGC	1131330	1131542	1131280	1131332	1	supercont2.6	I352_03619	1130100	1131542	None	5883	739	31670	No_constitutive_exon_found_in_species
TAAGTGAGCACAAGATGTGAAGCAAGAGAATTTCTGTTGATGGGAATTAGCG	1131757	1131786	1131836	1131784	-1	supercont2.6	I352_03620	1131757	1133043	None	5883	739	31670	No_constitutive_exon_found_in_species
AAATTCGTGAGAAAAGCAGAAAAGCTGACATAAAGCGTTGGGACATATAGGA	1162396	1162488	1162346	1162398	1	supercont2.6	I352_03634	1160351	1164303	None	5883	739	31670	No_constitutive_exon_found_in_species
AGCCTCATGAACAAGAGAAGAAGAGAAATAGCTGATTGGTGGGATGATAGGT	1163108	1163193	1163058	1163110	1	supercont2.6	I352_03634	1160351	1164303	None	5883	739	31670	No_constitutive_exon_found_in_species
TAATTCAATTACAGATGCACATGTGGGTAGAACTGACATGGGAGTTTAAGGT	51128	51584	51634	51582	-1	supercont2.7	I352_03668	50469	52054	None	5883	739	31670	No_constitutive_exon_found_in_species
ACATGATGCTGCAAATGTATGGGAAGCTGATTCACGGGAAATAAAAATAGCT	58228	58403	58453	58401	-1	supercont2.7	I352_03670	56573	58596	None	5883	739	31670	No_constitutive_exon_found_in_species
TTTGTAAAGAAAGAAACTACGCTGACGTTGCTACGTTTGGGGGAGTATAGAA	142125	142210	142075	142127	1	supercont2.7	I352_03703	141253	142210	None	5883	739	31670	No_constitutive_exon_found_in_species
TCTACCTTCACGAAATTCCGTTTGCTGAAACTATAGGGGCCAAAAAAAAGAT	164355	164545	164595	164543	-1	supercont2.7	I352_03711	164355	165381	None	5883	739	31670	No_constitutive_exon_found_in_species
TGTGTTGTTTAATTCTGCGATATATCAGTTGACTAACTGGGAGCCGGTAGAC	168542	169171	169221	169169	-1	supercont2.7	I352_03713	168214	171122	None	5883	739	31670	No_constitutive_exon_found_in_species
GAGTAGTCTGCGTTCAATCCCTGTGTGATTTATAACTGACGGGAATATAGTG	197287	197530	197580	197528	-1	supercont2.7	I352_03721	194442	197779	None	5883	739	31670	No_constitutive_exon_found_in_species
TGTAAGTTCTTTTGCGTTCCCCACCCCACATAATCATTAACAGCGGGCAGGG	220202	220523	220152	220204	1	supercont2.7	I352_03731	219306	221057	None	5883	739	31670	No_constitutive_exon_found_in_species
ATTTTGTCTGTTTGAAATGCATAATTGAGCGAATGCTGATCGAGGGTCAGTC	235793	235958	236008	235956	-1	supercont2.7	I352_03737	235068	237529	None	5883	739	31670	No_constitutive_exon_found_in_species
GTAAGATGCGTCTGCATCCATTTATAACTGCAAGGCTGACCAGCGGGCAGAC	244864	245272	244814	244866	1	supercont2.7	I352_03741	244575	246636	None	5883	739	31670	No_constitutive_exon_found_in_species
AGAGTGTCGGTGAGGAATCGCGTTTGCTGATGATGCGGGCAACATGACAGAT	248524	248885	248935	248883	-1	supercont2.7	I352_03743	248524	250132	None	5883	739	31670	No_constitutive_exon_found_in_species
TTGAACATTTTGTGGAAAATGGAAAATAAATGATTGGGAAAAAACAACAGGC	250776	250961	250726	250778	1	supercont2.7	I352_03744	250383	251342	None	5883	739	31670	No_constitutive_exon_found_in_species
CATTAATATATTAAACTGGGAGAATATCGATGAAACTGACGGGGAAATAGTG	264531	264647	264697	264645	-1	supercont2.7	I352_03748	261873	266135	None	5883	739	31670	No_constitutive_exon_found_in_species
CTTTCCAACAGGATCAATGGAGCGGAATGTAGGACTGACAAGGGCAACAGCA	283387	283459	283337	283389	1	supercont2.7	I352_03756	282658	283743	None	5883	739	31670	No_constitutive_exon_found_in_species
TCGTCCTCTGGTAGTGTACTGTCTTTACAGAGCTAAGTCGGGCAACGCAGGT	285785	286003	286053	286001	-1	supercont2.7	I352_03757	284506	286502	None	5883	739	31670	No_constitutive_exon_found_in_species
GTGGGGGGCTGTTGAAAGTAGGGCTGATGGCTGATGGGATGAATGCAAAGGG	291351	291448	291498	291446	-1	supercont2.7	I352_03761	289876	291564	None	5883	739	31670	No_constitutive_exon_found_in_species
TAATGGACTATCACATTTTTGACGAGATAGCTGACGGATAAGGGAACTAGTC	320610	320655	320560	320612	1	supercont2.7	I352_03771	320322	321197	None	5883	739	31670	No_constitutive_exon_found_in_species
CGTCGCCAACGGTGAGCTGATTTTGTGACTCTCTCTCTTCGGGGTTGTAGGA	375082	375233	375283	375231	-1	supercont2.7	I352_03790	374509	376103	None	5883	739	31670	No_constitutive_exon_found_in_species
AACACCACTTACGTGGCTAAGAGCATGAAATGCTGACAGCTGGGGTATAGAT	396672	396752	396802	396750	-1	supercont2.7	I352_03800	395651	397086	None	5883	739	31670	No_constitutive_exon_found_in_species
GTTCAACCAAAAGATTGATCTATACTGATTGCAAACTTATATGGGAACAGGA	408541	408640	408690	408638	-1	supercont2.7	I352_03804	408541	410624	None	5883	739	31670	No_constitutive_exon_found_in_species
TAATAATAATATATATAGTTGGATATAGAATCTGATGGGAAAAAAAAAAGCA	432272	432476	432526	432474	-1	supercont2.7	I352_03813	432151	434364	None	5883	739	31670	No_constitutive_exon_found_in_species
TTTCAAACCAACACCATTGTCTAGATCAACTTCATGGAAGGGTTCAAAAGGT	505065	506541	506591	506539	-1	supercont2.7	I352_03839	503970	507178	None	5883	739	31670	No_constitutive_exon_found_in_species
ATTCTTCGACCTTCGACAAGCGATGATACAACTGCAACTTGGGTTGACAGGT	504564	504713	504763	504711	-1	supercont2.7	I352_03839	503970	507178	None	5883	739	31670	No_constitutive_exon_found_in_species
GTGGGTTCATTTCCCCCGTTTTTCCAAGGCTATGCTTATCGGGTTGGCAGAT	549026	549139	549189	549137	-1	supercont2.7	I352_03858	548418	549267	None	5883	739	31670	No_constitutive_exon_found_in_species
TGACTGCGGCAGTGCTGTGACAGTACCAATGCTCTGGGGTGGTGGTATAGCT	609088	609217	609038	609090	1	supercont2.7	I352_03890	608306	609895	None	5883	739	31670	No_constitutive_exon_found_in_species
AATTATAACGTATTGTCATCGAAGGCTGACTGGTCAATGCATGGGGACAGGT	610994	611043	610944	610996	1	supercont2.7	I352_03891	610460	611635	None	5883	739	31670	No_constitutive_exon_found_in_species
GACTAGCGTTATCCTGAAACAGGGCTAATACTTCTTTTATCAATGGGCAGCT	622272	623440	623490	623438	-1	supercont2.7	I352_03897	619422	624033	None	5883	739	31670	No_constitutive_exon_found_in_species
GGGGTTGTGGCTGCACCGCCACATTGAACTAATACAACTGTGGGATGTAGGC	640385	640479	640529	640477	-1	supercont2.7	I352_03903	638841	640862	None	5883	739	31670	No_constitutive_exon_found_in_species
CGAGCATCATAGGGCCTCACGAAGTACATGTACTAATGGGATGGGTACAGAA	655694	655744	655644	655696	1	supercont2.7	I352_03910	655528	656331	None	5883	739	31670	No_constitutive_exon_found_in_species
CGTACTGTTTACCCAGTCTCAGGAAAATCAGCTGATAATATGGGCAATAGTG	678737	678812	678862	678810	-1	supercont2.7	I352_03922	678617	679697	None	5883	739	31670	No_constitutive_exon_found_in_species
GTCACAATTTCGTGCATGTTGCAGTCATTCGGAACTGATGTAAAGGGCAGGG	705005	705126	704955	705007	1	supercont2.7	I352_03933	704798	706602	None	5883	739	31670	No_constitutive_exon_found_in_species
AAAACCCAATTTGCTATCTCTGATTACATGGCAGTTGCGCCGATGGGCAGAT	717014	717088	716964	717016	1	supercont2.7	I352_03938	716750	717351	None	5883	739	31670	No_constitutive_exon_found_in_species
GTGATCCCGCTTTCGCTCACCGTACGGCACTGACTGGGTCCGAAAACCAGGA	758239	758343	758393	758341	-1	supercont2.7	I352_03955	758239	759696	None	5883	739	31670	No_constitutive_exon_found_in_species
CGTTGCATGCTCTATGTCTCGAACCCATTACTAATGGCTATCGGGAATAGGT	763769	764059	764109	764057	-1	supercont2.7	I352_03958	763769	764552	None	5883	739	31670	No_constitutive_exon_found_in_species
GGTTAGTGACCACATGAATAAAGCTGCTCAAAGCTAATACCATGGGAAAGTT	779961	781418	781468	781416	-1	supercont2.7	I352_03965	779488	783426	None	5883	739	31670	No_constitutive_exon_found_in_species
AAGTCAAAGCGTTTTTTGGCATGTGTATGACAACTGATTGGGCGATAAAGTG	799318	799428	799478	799426	-1	supercont2.7	I352_03973	798970	802233	None	5883	739	31670	No_constitutive_exon_found_in_species
GTCCAACAAAACTTCAACTGTGCAAAGGAGATGAACTGATAGCGGGAAAGAA	818185	818249	818135	818187	1	supercont2.7	I352_03980	817733	819081	None	5883	739	31670	No_constitutive_exon_found_in_species
TGGTGGTGGTGGTGGTGGTGGTGGCTGGTACGCTGACTCGGGTGCATAAGTA	822258	823411	823461	823409	-1	supercont2.7	I352_03983	821261	823708	None	5883	739	31670	No_constitutive_exon_found_in_species
GTCCATTCTTTTATAGAAAGATCACTGATTTAACCGTTTTTGGGATATAGTG	878913	879020	879070	879018	-1	supercont2.7	I352_04007	877610	879315	None	5883	739	31670	No_constitutive_exon_found_in_species
TTTTTGGCGAGTACCAACCCACACTGACAATAGGAACTTGGGATATGTAGGA	878229	878640	878690	878638	-1	supercont2.7	I352_04007	877610	879315	None	5883	739	31670	No_constitutive_exon_found_in_species
GGTAAGCAATGAGCCCTGATCAATGTGAACATGTGTTAATGATAGGGCAGAG	38116	38230	38280	38228	-1	supercont2.8	I352_04037	34877	40963	None	5883	739	31670	No_constitutive_exon_found_in_species
AGAGAATCAGAATATGCTCAAGAGGGTGTACTCATACGGGGGGTATGTAGAT	67321	67461	67511	67459	-1	supercont2.8	I352_04052	66987	68057	None	5883	739	31670	No_constitutive_exon_found_in_species
GCCGAATGTCGGGGGGGGTCGATTAGTCGTACAAATTCATTCGGGGATAGCC	71750	71855	71905	71853	-1	supercont2.8	I352_04053	69950	72749	None	5883	739	31670	No_constitutive_exon_found_in_species
CGAGTGGGACCAACTGCGTCATTAGAGTATATACTGATAAGGGACATCAGCT	91093	91141	91191	91139	-1	supercont2.8	I352_04062	90812	91387	None	5883	739	31670	No_constitutive_exon_found_in_species
ACGACTATGTAACTAGAAATGTTACCATGTTTATCTGACGAGGGTAATAGTT	98294	98504	98554	98502	-1	supercont2.8	I352_04066	97637	99782	None	5883	739	31670	No_constitutive_exon_found_in_species
TTTCCCCTTTTTGTTTCTATATTTTATTTCGTACTGATGGGGTGGTATAGCA	115385	115568	115618	115566	-1	supercont2.8	I352_04074	115385	118269	None	5883	739	31670	No_constitutive_exon_found_in_species
TCTGAAAAAAATCGACGCGCGCGACTGACTGACTGGCCGGGGGTCGACAGGG	129627	129756	129577	129629	1	supercont2.8	I352_04080	128986	130328	None	5883	739	31670	No_constitutive_exon_found_in_species
GGCTGGAAGCAGAAACATAACGTACGTACTGACGGGGAATGGGAGAAAAGCT	132369	132442	132492	132440	-1	supercont2.8	I352_04081	130502	133256	None	5883	739	31670	No_constitutive_exon_found_in_species
ATACACACACACACACAGTGTAACAAATAAACTGACATAAAAAGGGGCAGCG	130502	130719	130769	130717	-1	supercont2.8	I352_04081	130502	133256	None	5883	739	31670	No_constitutive_exon_found_in_species
TATAAAAGAGCGTCCCCTTGGGTTGCAGACACTAATGGACGGGAAAACAGCG	137052	137720	137770	137718	-1	supercont2.8	I352_04084	136767	138952	None	5883	739	31670	No_constitutive_exon_found_in_species
GTTCATCTTCTACGGCTGTCCGTCGAAATTTGGCTGATCTGGGGATGAAGCT	139669	139762	139619	139671	1	supercont2.8	I352_04085	139122	141980	None	5883	739	31670	No_constitutive_exon_found_in_species
TTAAGTAAGACATACGCATATGGTTCGATGTCTTACACCTGGGGTATCAGGT	221042	221206	220992	221044	1	supercont2.8	I352_04113	215965	221619	None	5883	739	31670	No_constitutive_exon_found_in_species
AATCGTGAAAGCCCTACTTCTCGCCTGTGTCACTGATTAGATGGGGCCAGAT	222025	222203	221975	222027	1	supercont2.8	I352_04114	221824	223751	None	5883	739	31670	No_constitutive_exon_found_in_species
GGGTGATTTTAGGAAAGCGCGTCCTCGGGGCTGATTGTTCGGGGGAACAGTA	263903	263952	264002	263950	-1	supercont2.8	I352_04129	263187	264237	None	5883	739	31670	No_constitutive_exon_found_in_species
CATGACAAAATCATCATCTAAACCCTCACTGACAGCTTGGGTAAATATAGGC	303612	304042	304092	304040	-1	supercont2.8	I352_04146	301729	304375	None	5883	739	31670	No_constitutive_exon_found_in_species
GTAAAACAGGCGTGGTGAAAAGCTCAAGGTGCTGACGTTTGAGGGTGTAGCT	347957	348230	347907	347959	1	supercont2.8	I352_04163	345431	348230	None	5883	739	31670	No_constitutive_exon_found_in_species
CTCTTTTTGGGTTTTCATATATTCGTCTTGCGTCTGACCGAACGGGATAGGT	367617	367930	367567	367619	1	supercont2.8	I352_04172	366488	367930	None	5883	739	31670	No_constitutive_exon_found_in_species
TTGAGAGTGCTCGCTGACCATGTATGCATGGGCTTATATGGGATCAACAGAG	371571	371577	371627	371575	-1	supercont2.8	I352_04174	370920	371781	None	5883	739	31670	No_constitutive_exon_found_in_species
ACTCCACTTCCCACTCCACTTGCGAATTTCTGATTAACGGGTAAAAACAGAA	383700	383808	383650	383702	1	supercont2.8	I352_04178	381501	383944	None	5883	739	31670	No_constitutive_exon_found_in_species
TGATGTGTTTCTCATTGAATGGATAATACTGACATGGGAGTATGACAAAGTA	402787	403327	403377	403325	-1	supercont2.8	I352_04185	400884	404060	None	5883	739	31670	No_constitutive_exon_found_in_species
CATTGTCGCTACAACATGGGTAGAAATCTAACGAAAATTGGGATGAATAGGA	431797	431868	431918	431866	-1	supercont2.8	I352_04198	431221	432069	None	5883	739	31670	No_constitutive_exon_found_in_species
TCTCACTACTCTATTCTCTTTGTGTTACAGCTGACAGACGATGGGCGTAGTC	449983	450149	449933	449985	1	supercont2.8	I352_04207	448951	450149	None	5883	739	31670	No_constitutive_exon_found_in_species
AATTCGGCGTGAATAATTCATAACCCGTTTGTGCTGACAGATGGGTGTAGGG	477410	477456	477360	477412	1	supercont2.8	I352_04217	477267	479318	None	5883	739	31670	No_constitutive_exon_found_in_species
GTCCCTTTTCTTCTCTTATTTTTCAGAGACCTTCTGACACGGGATACTAGTG	546359	546517	546567	546515	-1	supercont2.8	I352_04238	545896	548159	None	5883	739	31670	No_constitutive_exon_found_in_species
GTCTTTCTCTCTCTTTCTTTATTCTTTAAGTCGCTAATGGGAGATTGTAGGA	609739	610065	610115	610063	-1	supercont2.8	I352_04261	609113	610406	None	5883	739	31670	No_constitutive_exon_found_in_species
TGTTTCACTTCGTCTTGGAAATGGTTCATAACTGACGGGATGTTAAAAAGTT	612535	612724	612774	612722	-1	supercont2.8	I352_04263	612535	613119	None	5883	739	31670	No_constitutive_exon_found_in_species
GCGTCCCGAGAATTTGCCAGAGGAAAAGAGAGTTACTGATGTATGGGCAGGA	651200	651231	651281	651229	-1	supercont2.8	I352_04278	650247	653634	None	5883	739	31670	No_constitutive_exon_found_in_species
CATTTTCCCAGTTGGCTTGCTATGGATTGCGAATACTAATGGGTGGCAAGGA	660609	660749	660559	660611	1	supercont2.8	I352_04281	658718	662480	None	5883	739	31670	No_constitutive_exon_found_in_species
GTCCCTCTTCCATTAATGTCCCCCTATTCAAACTAACTTCTGAGGGACAGGC	668650	668801	668600	668652	1	supercont2.8	I352_04284	668468	669503	None	5883	739	31670	No_constitutive_exon_found_in_species
ATACCCTTCCATGATGCTCGGAGCTGATGCATGATACTTGGGAAACGTAGCC	674044	674458	673994	674046	1	supercont2.8	I352_04286	673903	674458	None	5883	739	31670	No_constitutive_exon_found_in_species
CTCCTTCACGCGGGAATCATACAGAGCGGACGACTGACGGGCAGGTATAGTT	751293	751318	751243	751295	1	supercont2.8	I352_04313	749190	751318	None	5883	739	31670	No_constitutive_exon_found_in_species
AAGAGTAAGCAGTTTTTGGACTCTCATTTTCAAACCTAACGGGTATGTAGCG	786489	786575	786625	786573	-1	supercont2.8	I352_04329	785342	788865	None	5883	739	31670	No_constitutive_exon_found_in_species
AAACATGAATTACACGGTCTAAAAGATATGACCTGACGGGAACGATGCAGAA	798671	798784	798834	798782	-1	supercont2.8	I352_04332	797706	799204	None	5883	739	31670	No_constitutive_exon_found_in_species
TGGAGGAGTTCAAGAGGTTTAAAGGCGGATGCTGATGATATGGGGTATAGTA	36691	36785	36835	36783	-1	supercont2.9	I352_04358	36013	36927	None	5883	739	31670	No_constitutive_exon_found_in_species
CTTTTCCTGTTGCTGCAGATGTGGTGGGAAAAGCTGATGGGTGGGAATAGAT	41562	41676	41726	41674	-1	supercont2.9	I352_04360	39250	41943	None	5883	739	31670	No_constitutive_exon_found_in_species
TTACGCTAGTCCATTCACGGATATTTGAGAGGAGCTAATGGGGAAAGCAGAA	43441	43654	43704	43652	-1	supercont2.9	I352_04361	43441	44657	None	5883	739	31670	No_constitutive_exon_found_in_species
TTTTTTCTTTGTCGTCTCCAAGAGAATAGACGCTCATCTGGAGGGAAAAGGT	75081	75180	75031	75083	1	supercont2.9	I352_04376	73764	75180	None	5883	739	31670	No_constitutive_exon_found_in_species
ATGGGTAAGCTGGCGGGGAGAGTATCGTGCAAGTGCTGACTGGGCGACAGGT	75625	75650	75575	75627	1	supercont2.9	I352_04377	75382	77868	None	5883	739	31670	No_constitutive_exon_found_in_species
GGAGGTGAGTCGTTTGGGTCGTTTACCCCTGGCTGAAACGGGGCATGGAGTC	90785	90868	90735	90787	1	supercont2.9	I352_04382	90280	91017	None	5883	739	31670	No_constitutive_exon_found_in_species
CGTATTATCGAGCCCCTTAAATATTTACATAACCTAATGGGACAACGCAGAG	130622	130751	130801	130749	-1	supercont2.9	I352_04396	129531	131667	None	5883	739	31670	No_constitutive_exon_found_in_species
TAAGTCGTGCTGTAATCAATTATCTGCAAAGCAAGAGCTCATGGGAGCAGCT	137611	137759	137809	137757	-1	supercont2.9	I352_04399	137060	138232	None	5883	739	31670	No_constitutive_exon_found_in_species
AGTATCTTCTTATTGAACAAAATTGGCATAAAGCTGACGGAAGGGCACAGCT	157621	157748	157571	157623	1	supercont2.9	I352_04407	156730	157748	None	5883	739	31670	No_constitutive_exon_found_in_species
GTATATATATCACTCGTGTGGAACTTCGCTAACATTTCTGGGCCAAACAGCA	195335	195406	195456	195404	-1	supercont2.9	I352_04419	193127	196954	None	5883	739	31670	No_constitutive_exon_found_in_species
GATGGTAAGCATGCATCCACTATCATTATTAGGCTAAGGTTGGGGCATAGGG	259265	259390	259440	259388	-1	supercont2.9	I352_04442	258570	259792	None	5883	739	31670	No_constitutive_exon_found_in_species
ATCGAGATGATCGCCGCTCAGGATCGTGTGCTGACCACGTCTGGGAACAGGC	263385	263480	263530	263478	-1	supercont2.9	I352_04444	262021	263831	None	5883	739	31670	No_constitutive_exon_found_in_species
TGAGAACTTGGTAGGTTTGAAACATCCGCTGGCGAAAACTAACGGGACAGGT	279002	279066	278952	279004	1	supercont2.9	I352_04452	278711	282196	None	5883	739	31670	No_constitutive_exon_found_in_species
TGTCGTGAGTCTAATATAATTTGCAGATTCAAATACTGATTAGGGGCTAGGC	280898	281015	280848	280900	1	supercont2.9	I352_04452	278711	282196	None	5883	739	31670	No_constitutive_exon_found_in_species
CGCCACTAACGTCAAGACTGACAATAATACTCTCTGTTTGTGGGATGTAGGA	304185	304276	304326	304274	-1	supercont2.9	I352_04460	303308	304681	None	5883	739	31670	No_constitutive_exon_found_in_species
GGTGAGTGGTTCATCGTATGGAATGCCCAGCGTAAATGACTAGGGAACAGTG	321586	321719	321536	321588	1	supercont2.9	I352_04468	320121	323176	None	5883	739	31670	No_constitutive_exon_found_in_species
TTCATATCTCCTCTCTACATTCTGCCAAGTCCTGACACTGGTGGGTACAGTC	322985	323176	322935	322987	1	supercont2.9	I352_04468	320121	323176	None	5883	739	31670	No_constitutive_exon_found_in_species
GCTACTACATATCAGCAAAGTGGAATATACTAAGCAAGATGGGGTTGTAGTG	354832	354918	354968	354916	-1	supercont2.9	I352_04480	354449	355881	None	5883	739	31670	No_constitutive_exon_found_in_species
GCGGTGTAAGACTGCTGTCGACCATGGGCTGACGTACGGGTTGTGAAAAGCA	405721	405870	405920	405868	-1	supercont2.9	I352_04503	404399	408357	None	5883	739	31670	No_constitutive_exon_found_in_species
GGGTACGTTTACATTTTCATATGCTTGAGAGGTCATTGACAAGGGGATAGGG	436037	436281	436331	436279	-1	supercont2.9	I352_04514	435321	437527	None	5883	739	31670	No_constitutive_exon_found_in_species
AGGCCTCGGTGAATGGGGGGCTTGCTTGGGAGCTGACTTGGATGGGACAGCC	494974	495030	495080	495028	-1	supercont2.9	I352_04543	494335	496030	None	5883	739	31670	No_constitutive_exon_found_in_species
ACGTAATAGCGCCGCCGTCAACTACTAATATGAAGTATAACGGGGGTTAGGC	510648	510731	510781	510729	-1	supercont2.9	I352_04549	510359	513651	None	5883	739	31670	No_constitutive_exon_found_in_species
TGAGTTATATACAGCGTCACTTATGGAACCCAGCTGACGGAATCGGGCAGAT	575630	575870	575580	575632	1	supercont2.9	I352_04564	574442	580016	None	5883	739	31670	No_constitutive_exon_found_in_species
GTTTCAAGTGATGAGCGTTTCAATTGAGCGCTCACCGGGAGGGTGTGTAGAT	592170	592334	592384	592332	-1	supercont2.9	I352_04567	589026	594432	None	5883	739	31670	No_constitutive_exon_found_in_species
CTTGCTGATTGCCATGGTGATTTTGTATGCTGAGGTGCAAAATGGGATAGGA	606046	606171	605996	606048	1	supercont2.9	I352_04573	605808	607978	None	5883	739	31670	No_constitutive_exon_found_in_species
GTCAACTTGATCGTTAATGACCACAAGGCAGAATTCTAATGGGTATACAGAA	665571	665719	665521	665573	1	supercont2.9	I352_04591	663480	666679	None	5883	739	31670	No_constitutive_exon_found_in_species
AGCCTCCCGTCCTCCTCACGAGAGCAACAGAAAGCTGACCGGGTAGAAAGCT	671875	672010	671825	671877	1	supercont2.9	I352_04593	671714	673476	None	5883	739	31670	No_constitutive_exon_found_in_species
ACTGTTTAATACAGTAAAATGCTAATAAGACCGGCGAAACCGGGTAACAGAG	687867	688363	688413	688361	-1	supercont2.9	I352_04599	687423	691426	None	5883	739	31670	No_constitutive_exon_found_in_species
CTCCTACCCCGACCACAAAATGTGAGAAGAGCTGACGAAGGGGGACGTAGTT	695827	696694	696744	696692	-1	supercont2.9	I352_04601	693171	698762	None	5883	739	31670	No_constitutive_exon_found_in_species
CATCATTCTCCTTTTTCTCCTTTGTGGTGGTGGCTGACGATGGGAAATAGTC	709325	709400	709275	709327	1	supercont2.9	I352_04607	708641	710945	None	5883	739	31670	No_constitutive_exon_found_in_species
CGTTTCCTCATCCTCAACCAGTCATCGCTGACACAATGCTGGGATTACAGAA	727452	727522	727572	727520	-1	supercont2.9	I352_04613	726687	731819	None	5883	739	31670	No_constitutive_exon_found_in_species
AGGGGTCCGAGCGAAACTGCCAAGTTGTTATAGGGACTGATGGGCAATAGAG	746691	746717	746641	746693	1	supercont2.9	I352_04619	745900	746717	None	5883	739	31670	No_constitutive_exon_found_in_species
GGAGGATCGCTTGCGCTCGTACGTTTATTGATCTCGTGATTTGGGAATAGCC	10204	10275	10325	10273	-1	supercont2.10	I352_04628	8288	10492	None	5883	739	31670	No_constitutive_exon_found_in_species
ACGCATGGATGTGAGTGCCAGTCATTTAAATCATTGCTTACAATGGGTAGAC	15926	16314	16364	16312	-1	supercont2.10	I352_04631	15538	17635	None	5883	739	31670	No_constitutive_exon_found_in_species
GTAAGTGTCCCTGGACTGAATTGATTGGCAGAAGCTTATGGGCATGTAAGAT	130972	130978	131028	130976	-1	supercont2.10	I352_04678	130972	131988	None	5883	739	31670	No_constitutive_exon_found_in_species
CTTTTTTAGGCGAGCAGGGTCCATGACTTATATCTGAATTGGGAACGCAGTC	142482	143247	143297	143245	-1	supercont2.10	I352_04685	142482	145036	None	5883	739	31670	No_constitutive_exon_found_in_species
TGTTGGTCTTGACTTTCGTTTTGCTCTGTATACGACTAACTTGGGGATAGTC	156617	156881	156931	156879	-1	supercont2.10	I352_04690	155688	157424	None	5883	739	31670	No_constitutive_exon_found_in_species
GAGAGACTCTGTCTGTTTCTCACCACTAATGATATTAACTGTGGGCGCAGTC	158166	158656	158116	158168	1	supercont2.10	I352_04691	157684	159168	None	5883	739	31670	No_constitutive_exon_found_in_species
AATATCAAGAACGGAGACATTTACTAGCAGCTGATCATGCAAGGGATTAGAT	181312	181374	181424	181372	-1	supercont2.10	I352_04701	179777	181493	None	5883	739	31670	No_constitutive_exon_found_in_species
TCATGTGAGATTGCTAAGAACCACTTTTCTAACGTGAACATGGGGGTCAGTC	234596	235314	234546	234598	1	supercont2.10	I352_04718	232991	235314	None	5883	739	31670	No_constitutive_exon_found_in_species
AGTACATTCCAGTACATTCTTTCGGGGTCCAACTAATGGGAACGGGATAGAT	252528	252584	252634	252582	-1	supercont2.10	I352_04726	250837	255513	None	5883	739	31670	No_constitutive_exon_found_in_species
TCTTATTTCCTTGGTGGTTGGGGGAAACTTGCTGATGTTTGGGACCATAGCT	277990	278351	277940	277992	1	supercont2.10	I352_04735	276846	278692	None	5883	739	31670	No_constitutive_exon_found_in_species
GTGCGTTTTGTTTTCATCTTTTTACGTAGCCTATTGACAGAGGGATACAGAG	311394	311520	311344	311396	1	supercont2.10	I352_04749	310971	312679	None	5883	739	31670	No_constitutive_exon_found_in_species
AAGCCGGGTAGCTTACGCAAAAGTGAATTGACGCCAATGCGGGTGAATAGGC	312900	313028	313078	313026	-1	supercont2.10	I352_04750	312804	313317	None	5883	739	31670	No_constitutive_exon_found_in_species
AAGTGATTGCAACGCCAAGTATGACCTACGAGACGACTGATTGGGGATAGGG	352454	352526	352404	352456	1	supercont2.10	I352_04765	351305	353375	None	5883	739	31670	No_constitutive_exon_found_in_species
TTTTCGATTGAAACACTCCCAGTAATCAGTTTTTTTAACTCCGGGAATAGAT	380259	380565	380209	380261	1	supercont2.10	I352_04779	379370	380919	None	5883	739	31670	No_constitutive_exon_found_in_species
CCAGGAAATTATAGATTGTAGGGCAGGAGATGCTGACGGTCGGGAAATAGGT	406026	406133	406183	406131	-1	supercont2.10	I352_04793	405564	406532	None	5883	739	31670	No_constitutive_exon_found_in_species
TATTGTAGTGAATAAATGATGTTAGTCAATGCTAATTGTTGGGGGAATAGAC	430770	430877	430927	430875	-1	supercont2.10	I352_04805	430656	432134	None	5883	739	31670	No_constitutive_exon_found_in_species
CAGGAGAACTTGTCTATATGCCTGAGGATCTGACATGTTGGTGGGATTAGTA	458215	458375	458165	458217	1	supercont2.10	I352_04817	457710	458498	None	5883	739	31670	No_constitutive_exon_found_in_species
GTCATTCTTAGACGTACGCCATATTTCATAAACTGATTGGGAAATTATAGGC	491782	491885	491935	491883	-1	supercont2.10	I352_04831	491686	493220	None	5883	739	31670	No_constitutive_exon_found_in_species
CCCGGTGGGCTTGGCTGTGCGTATGGGTCAAGAGCTAATTGGGGATACAGAC	525036	525182	524986	525038	1	supercont2.10	I352_04844	524740	526106	None	5883	739	31670	No_constitutive_exon_found_in_species
GTCTACATGCCCGTTTCTTGCTGTGCTTGACAACGCTGAAAGGGATACAGAT	527242	527413	527463	527411	-1	supercont2.10	I352_04845	526294	529687	None	5883	739	31670	No_constitutive_exon_found_in_species
ATGCTTTCCCTCCACGCCATCCTGAACGAAAGCTAATTGGGAAAAAAAAGAT	544673	544880	544623	544675	1	supercont2.10	I352_04852	543244	546492	None	5883	739	31670	No_constitutive_exon_found_in_species
TTCTTTCTTAAAACTAAGTATGGGTGCTAATTACGCTCCGGGAAAATTAGCA	564374	564533	564324	564376	1	supercont2.10	I352_04858	563166	565464	None	5883	739	31670	No_constitutive_exon_found_in_species
GTGAGTATCCGAACGCATGGCCCACTGTTCGAAATCTAACCATGGGGTAGGC	574109	574287	574337	574285	-1	supercont2.10	I352_04862	573057	574609	None	5883	739	31670	No_constitutive_exon_found_in_species
TTCTCTCTCCCGAATCAAACCATCGTGCTGATGTTGGGTATGAAAACTAGGC	592430	592559	592609	592557	-1	supercont2.10	I352_04871	591983	594680	None	5883	739	31670	No_constitutive_exon_found_in_species
TCCTTCCTTATTTCATGCTGATGTGAGGAATTTGTGGGCGGGTATGGTAGAA	616711	616770	616661	616713	1	supercont2.10	I352_04884	615776	617271	None	5883	739	31670	No_constitutive_exon_found_in_species
TTTGTTCTCTTCTTTTTCCGTTGGTTTCAAAAAGCTGAACACTAGGGAAGAT	639043	639261	639311	639259	-1	supercont2.10	I352_04892	636750	639890	None	5883	739	31670	No_constitutive_exon_found_in_species
GCATCCTTCAACGCAACGTTCCATGAACTAAAATATGATGGGTGATGTAGCC	659057	659264	659314	659262	-1	supercont2.10	I352_04901	659057	663371	None	5883	739	31670	No_constitutive_exon_found_in_species
TTTTCTCGAAACTTGTGTAGTCTCATGGACTGATGTTGGGGACGGTATAGGG	665749	665826	665699	665751	1	supercont2.10	I352_04902	664722	666651	None	5883	739	31670	No_constitutive_exon_found_in_species
TGGGGGAAGTGTAAATGATGACTGATGTGGGGGGGGGGGGGGGGACACAGGG	665932	666265	665882	665934	1	supercont2.10	I352_04902	664722	666651	None	5883	739	31670	No_constitutive_exon_found_in_species
AATTCCATCAGAGTATTTTTTCCAGAGCTGATCAAGTAATTAACGGGTAGTG	676408	676558	676608	676556	-1	supercont2.10	I352_04908	675183	677537	None	5883	739	31670	No_constitutive_exon_found_in_species
GTAGGTTTTCCCCTCTGTATTGTTTTCGAAAACATCCTGACATGGGGTAGCG	707796	708780	707746	707798	1	supercont2.10	I352_04918	706985	708780	None	5883	739	31670	No_constitutive_exon_found_in_species
AAAAAAAAAGAGAAAGAAGAGAAAATGCTGACATGGAGAGGGTAAATCAGCT	22057	22132	22182	22130	-1	supercont2.11	I352_04926	21542	24177	None	5883	739	31670	No_constitutive_exon_found_in_species
AGTCAGGAGATACATTGTGATATAGTACTTACATGCCTTAAAATGGGTAGCT	63010	63248	62960	63012	1	supercont2.11	I352_04938	62439	64595	None	5883	739	31670	No_constitutive_exon_found_in_species
ATTAGGTGGATTGAAATAGCTAATTGTCAGAGTAATGCGATGGGATACAGGC	151638	151899	151949	151897	-1	supercont2.11	I352_04970	150251	152121	None	5883	739	31670	No_constitutive_exon_found_in_species
TTTTATCAATTCAGTCAATAAGGAACACATCGGCTAATGTTGGGTGACAGGT	150805	150899	150949	150897	-1	supercont2.11	I352_04970	150251	152121	None	5883	739	31670	No_constitutive_exon_found_in_species
GTCAATTAACACACGAATCCTTCCCCTTCACATTGCAAACGGGCAAATAGAC	153799	153947	153749	153801	1	supercont2.11	I352_04971	152494	154153	None	5883	739	31670	No_constitutive_exon_found_in_species
CGCAGGAATGTTTATTGTGCGTAGGCATGCTGACACGCAAGGGGTGCCAGTT	162905	163337	163387	163335	-1	supercont2.11	I352_04976	162742	164389	None	5883	739	31670	No_constitutive_exon_found_in_species
TGAGGAGCACCATATAAGGGAGAGAGTAATTCTGATGACTGGGATGACAGAA	184111	184178	184228	184176	-1	supercont2.11	I352_04983	182980	187234	None	5883	739	31670	No_constitutive_exon_found_in_species
TTTTAGTTAAGCTGTGAACTGGTAGGGACTGATGAGTGCTTGGGACGTAGGA	190703	190728	190653	190705	1	supercont2.11	I352_04984	187619	192564	None	5883	739	31670	No_constitutive_exon_found_in_species
AGTAAGTTTTGAATGAAGATTGATCGAAGACGGACTAACGGTTGGGGTAGCG	191081	191140	191031	191083	1	supercont2.11	I352_04984	187619	192564	None	5883	739	31670	No_constitutive_exon_found_in_species
TCCACATGTTCACGTTAGAACAAGAAGAATACGCTCGAGAAGGGATCCAGTG	203495	205117	205167	205115	-1	supercont2.11	I352_04988	201634	207035	None	5883	739	31670	No_constitutive_exon_found_in_species
TGAGCTAATGGCGTGGTACTGAGCATGGGTGGCAGCTGACGGGTACATAGCC	239386	240160	239336	239388	1	supercont2.11	I352_05001	238811	240628	None	5883	739	31670	No_constitutive_exon_found_in_species
CAAAAAAAAAATCTTTGGCTGATGAGGCAATGATGAATTGGGAAATGTAGAT	242075	242248	242025	242077	1	supercont2.11	I352_05002	241016	242248	None	5883	739	31670	No_constitutive_exon_found_in_species
CCTTTATCTACTGTTCAAAGAAAAGGAAAATCTGACGTGGGATAATGCAGTT	274395	274552	274602	274550	-1	supercont2.11	I352_05015	273115	276236	None	5883	739	31670	No_constitutive_exon_found_in_species
TAAAAAAAAACGAGCGGGGCGTTAATGTTTTTGTATTTGTTTGGGAATAGTG	273408	273496	273546	273494	-1	supercont2.11	I352_05015	273115	276236	None	5883	739	31670	No_constitutive_exon_found_in_species
AAATCGAGAAAGGCGTAAATGACTCCGCAGCTGATATGTCGGGACAAAAGGT	302843	302898	302948	302896	-1	supercont2.11	I352_05024	301402	304546	None	5883	739	31670	No_constitutive_exon_found_in_species
AGTCAAAATCAGTCATAAAAGTAAGGACGATGCCAAATGTAGGGTCATAGGT	330737	330914	330687	330739	1	supercont2.11	I352_05032	328820	333489	None	5883	739	31670	No_constitutive_exon_found_in_species
TTTTTTTTATTTTAATAAAACAGAGAGAGCTGATATGGTGTTGGGAACAGTT	364339	364525	364289	364341	1	supercont2.11	I352_05048	363290	364603	None	5883	739	31670	No_constitutive_exon_found_in_species
GCTGTCATATTCAAGATAACCATGGAATCAATGACTGATGAATCGGGAAGGA	402174	402263	402313	402261	-1	supercont2.11	I352_05062	397693	405118	None	5883	739	31670	No_constitutive_exon_found_in_species
TAAGTGTCTCCCGGTTTTGCAGTAAATCTCGATTGACGGGGCGGCGATAGGA	460078	460202	460028	460080	1	supercont2.11	I352_05086	458395	460261	None	5883	739	31670	No_constitutive_exon_found_in_species
GGCGTCATTTTGTACTTGCAAAGTTTGGCATCTGACGTAGGGGTCGACAGCA	481081	481313	481363	481311	-1	supercont2.11	I352_05091	479849	484898	None	5883	739	31670	No_constitutive_exon_found_in_species
ATCATCTCGTGTTGAGTATTTCAGTATCCTAAAAAAAGGGAAAATGATAGTG	529622	531617	531667	531615	-1	supercont2.11	I352_05109	529520	532365	None	5883	739	31670	No_constitutive_exon_found_in_species
TTTTTTTAAAAAAAATGGCGGTGTGTGTATGGATGCTCATGTGGGGGCAGGT	536395	536559	536345	536397	1	supercont2.11	I352_05112	535621	536932	None	5883	739	31670	No_constitutive_exon_found_in_species
TCTTGACTTTTCACTTTTGCCATTTGTTCGTACTAACGGGGGAAAAAAAGGC	537208	538011	538061	538009	-1	supercont2.11	I352_05113	537208	538336	None	5883	739	31670	No_constitutive_exon_found_in_species
CGTATGAGCATATTCAATATTGGCTATTGAACGAACTGATATGGGGATAGGG	548003	548113	548163	548111	-1	supercont2.11	I352_05119	546092	548459	None	5883	739	31670	No_constitutive_exon_found_in_species
AGCGTGAGTATAATTCTCTCGCTTTAAAGAAAGCGCTAATGCAGGGGCAGGT	547460	547500	547550	547498	-1	supercont2.11	I352_05119	546092	548459	None	5883	739	31670	No_constitutive_exon_found_in_species
TCCAACTTTTCACAAGTATAGTCGCAAGTTAGCTGATGGGGATGCAAAAGGG	546312	546550	546600	546548	-1	supercont2.11	I352_05119	546092	548459	None	5883	739	31670	No_constitutive_exon_found_in_species
ATATACCCTTCATGAGCAATCCCTTTAATGTGCACTAACTCAATGGGTAGCC	4687	4933	4983	4931	-1	supercont2.12	I352_05122	1572	5342	None	5883	739	31670	No_constitutive_exon_found_in_species
TTACATCGAAATTTCCTTCGATCAATTCCGTCGCTGATATCGGGGTATAGCA	22302	22467	22252	22304	1	supercont2.12	I352_05127	17096	22467	None	5883	739	31670	No_constitutive_exon_found_in_species
GTGTGTTTATCTAGATCAAGAATGCAAAAATACTGACAGAAGGGCAATAGTT	70877	70991	70827	70879	1	supercont2.12	I352_05142	69674	70991	None	5883	739	31670	No_constitutive_exon_found_in_species
TTTACACCATTTTACTCATTGTTGAGGTGCTAGGTACTGATATAGGGCAGCT	112815	112922	112972	112920	-1	supercont2.12	I352_05158	109999	113005	None	5883	739	31670	No_constitutive_exon_found_in_species
GTGAGTGACACAATACATGTGTGAACTGAATTATAACTGAAATGGGACAGGC	133887	133971	133837	133889	1	supercont2.12	I352_05168	133045	135166	None	5883	739	31670	No_constitutive_exon_found_in_species
TTCATCGTTCGTGTAGTCTTGGGTGGGACTGATTAATGGGATATGAAAAGTA	230977	231385	230927	230979	1	supercont2.12	I352_05205	227954	231754	None	5883	739	31670	No_constitutive_exon_found_in_species
TGAAGTTAAATTTGGGCAAATATGTTCTTGCTTAAATTATGACTGGGTAGCT	239861	239917	239967	239915	-1	supercont2.12	I352_05209	238629	241501	None	5883	739	31670	No_constitutive_exon_found_in_species
CAGTCGATGACGTTTTCGTGATTAACTGGATTTACTGATAGGGGAAATAGGG	253794	253898	253948	253896	-1	supercont2.12	I352_05214	251575	255602	None	5883	739	31670	No_constitutive_exon_found_in_species
TGGAAATGCACTTGAACCAAAAGAAATGGACTGATGATGGGAAGTTGTAGCT	293061	293072	293122	293070	-1	supercont2.12	I352_05231	293061	295739	None	5883	739	31670	No_constitutive_exon_found_in_species
CACCCCTACTGGTGAAATACAACCATTTTCAACAATTCATGGGCCAATAGCC	297219	297387	297169	297221	1	supercont2.12	I352_05232	296167	297387	None	5883	739	31670	No_constitutive_exon_found_in_species
GAGTATAGGCAGTATCCTTCGGTAACGCGGCTGATGTGAGGGGTACGTAGCC	316236	316340	316390	316338	-1	supercont2.12	I352_05238	314477	317189	None	5883	739	31670	No_constitutive_exon_found_in_species
CAAAAGTGAGTTCAGTTACACCAACCGATAGCCGCTAAAGGGGGATCTAGAG	318338	318448	318288	318340	1	supercont2.12	I352_05239	317658	319173	None	5883	739	31670	No_constitutive_exon_found_in_species
AAGAACCTAGGTCGTCTTAATGTAGCGTTGGCTGAATTTACGTGGGACAGTT	367097	367188	367047	367099	1	supercont2.12	I352_05259	364207	368492	None	5883	739	31670	No_constitutive_exon_found_in_species
TAAATCGTTTACACAACGGGCGTTGTGGGTTAATTGATACGGGGATACAGCA	370061	370225	370011	370063	1	supercont2.12	I352_05260	369258	372199	None	5883	739	31670	No_constitutive_exon_found_in_species
ACTCAGTGGAACGCAAGAACAAAGAGAACAAGCTGCTTTGGGTATTGGAGAG	405363	405478	405313	405365	1	supercont2.12	I352_05272	397811	405671	None	5883	739	31670	No_constitutive_exon_found_in_species
TTAATCTGTTTCGTTTGAATGGAATTTGCTGACATTTGGGTGGTGATAAGGC	453337	453417	453287	453339	1	supercont2.12	I352_05288	452837	453893	None	5883	739	31670	No_constitutive_exon_found_in_species
AGTTTTGAGTCCCACCTTGTTAGCAAGGTGCAGTACTGAACGGGACATAGAG	457407	457552	457357	457409	1	supercont2.12	I352_05289	454789	458076	None	5883	739	31670	No_constitutive_exon_found_in_species
CTTCTAAACGTAATTTATGAATTGGAATGTCTAATGGCGGAGGGCTGCAGAT	471497	471603	471447	471499	1	supercont2.12	I352_05293	470850	472982	None	5883	739	31670	No_constitutive_exon_found_in_species
CGGACTTTTTTTGTTACTCTGCAAAAGCAGTCGCTTACGGGAAAATGCAGCC	472893	472982	472843	472895	1	supercont2.12	I352_05293	470850	472982	None	5883	739	31670	No_constitutive_exon_found_in_species
CATCGACATGTGACTTGTTTCAAAACAACCTGGCTAACTCCAAGGGGTAGCA	506117	508347	506067	506119	1	supercont2.12	I352_05305	505788	508774	None	5883	739	31670	No_constitutive_exon_found_in_species
GTTCATGGTGAGTACTCTGGGTTACGGAGCGTATCTCTCTGACCGGGCAGGA	527140	527229	527090	527142	1	supercont2.12	I352_05311	526560	528418	None	5883	739	31670	No_constitutive_exon_found_in_species
AGCTAGCACCCCAAATTCATTTGCGCGATGAAACTAAAGCGGGTGCATAGTG	528326	528418	528276	528328	1	supercont2.12	I352_05311	526560	528418	None	5883	739	31670	No_constitutive_exon_found_in_species
GAGAAGGTATACCGATCGTTAATAGCGCGCCGAATGGAAATGGGGGAAAGGA	71813	71842	71892	71840	-1	supercont2.13	I352_05343	71813	75097	None	5883	739	31670	No_constitutive_exon_found_in_species
TTACCTCCTCATGGATTGTCAAAGCTGACTTGACGACTTTGTGGGTGTAGAG	83658	83682	83732	83680	-1	supercont2.13	I352_05348	83658	84532	None	5883	739	31670	No_constitutive_exon_found_in_species
GTTCGATAAGTTATAACGAATAGTGAAACTAATGTTTTGGGGGTAAAAAGGG	87815	87868	87918	87866	-1	supercont2.13	I352_05350	86734	88792	None	5883	739	31670	No_constitutive_exon_found_in_species
GTATTCAACAAGGGAGGCTCAGTTAATATTCTAGTCTGGAAGGGTCATAGTG	116030	116219	115980	116032	1	supercont2.13	I352_05362	113836	117748	None	5883	739	31670	No_constitutive_exon_found_in_species
GTAGATATTCCAGGATTCCGGGATGTTGACGTTTAGTGGTGGGATGATAGGG	171444	171509	171394	171446	1	supercont2.13	I352_05382	171205	173250	None	5883	739	31670	No_constitutive_exon_found_in_species
GAGTAACGATCTCTAAGCTCATGGAATGCATGTTGACGAGGGCAAAACAGAG	202070	202363	202413	202361	-1	supercont2.13	I352_05392	201429	204146	None	5883	739	31670	No_constitutive_exon_found_in_species
TATGTTATCGTATTGTTTGCATTAATGGATAGTGCTGACAGCTGGGACAGCT	213735	213742	213792	213740	-1	supercont2.13	I352_05398	212065	213937	None	5883	739	31670	No_constitutive_exon_found_in_species
TTCATCAAAGCATATTGAACGATTAGCTGACCACGGACTGGGAAACCCAGAT	290980	291194	290930	290982	1	supercont2.13	I352_05427	287555	291194	None	5883	739	31670	No_constitutive_exon_found_in_species
TTTTCTCATGTAGCCGGGATCTGACTCCAGCGGCTGACGGGAAATGGCAGTT	293809	293901	293759	293811	1	supercont2.13	I352_05429	293495	293901	None	5883	739	31670	No_constitutive_exon_found_in_species
TTGTAGGTCGAGAGCGCATTGCATAGCAACTGACCCAGGGACGATGACAGAT	311057	311485	311007	311059	1	supercont2.13	I352_05435	308363	313072	None	5883	739	31670	No_constitutive_exon_found_in_species
ATAGGCTGACGAGAACTCTGATATAATATGGGGGGTTGGGAATCAAATAGAA	327162	327674	327112	327164	1	supercont2.13	I352_05443	326624	327674	None	5883	739	31670	No_constitutive_exon_found_in_species
ATACATGTTATTGTGCTTGGGTTTAGCGATGGTATCTAACCAAGGGACAGCA	331965	332226	331915	331967	1	supercont2.13	I352_05446	330632	332466	None	5883	739	31670	No_constitutive_exon_found_in_species
CACACTGCCCGCAGTAACAGAAGGAGGATTGGAAGTTGACCGATGGGTAGAA	369649	369721	369771	369719	-1	supercont2.13	I352_05459	369146	370191	None	5883	739	31670	No_constitutive_exon_found_in_species
TGTAGCATTCAGTTGTTTGAGAAGCATGATTCTCATGGGAAAGCATATAGGT	373174	373279	373329	373277	-1	supercont2.13	I352_05462	372786	373640	None	5883	739	31670	No_constitutive_exon_found_in_species
CTTGCATTTCATTCACTTCTAAAGATGTAGCTGACTTGTTTATGGGACAGGC	391029	391172	390979	391031	1	supercont2.13	I352_05471	390052	391356	None	5883	739	31670	No_constitutive_exon_found_in_species
GGGTAGGGAAAGAAGTGGCTGATGGAATTTTGGATTGGGGGGGGGAATAGTT	443024	443034	442974	443026	1	supercont2.13	I352_05493	442549	443181	None	5883	739	31670	No_constitutive_exon_found_in_species
TAGAGAGAGGTTACCTGCCCTGACACAGAGGCGGGGAATGGGGACAACAGAT	446259	446520	446570	446518	-1	supercont2.13	I352_05495	446259	451334	None	5883	739	31670	No_constitutive_exon_found_in_species
GTCAAGTCCTAGAGCAGTCCGTCAAGCTCACAAACTACTGCGGGTGGTAGGG	470340	470574	470624	470572	-1	supercont2.13	I352_05504	469138	471351	None	5883	739	31670	No_constitutive_exon_found_in_species
AGTAAAGGAACGGGCCCTAGGATTCCTGAGGATACTGAGGGTTGAGGCAGGG	473224	473281	473174	473226	1	supercont2.13	I352_05506	473046	473281	None	5883	739	31670	No_constitutive_exon_found_in_species
GCCTGAAGGAGGGGGACCGGGACTAAGGGCTAACTGGGATGACTGTAAAGCA	474832	474911	474961	474909	-1	supercont2.13	I352_05507	474832	477342	None	5883	739	31670	No_constitutive_exon_found_in_species
CGAGATAGCAAGAATGATAAATAAGCTAATCGGATTGTGGGAAAATCCAGAG	488513	488651	488463	488515	1	supercont2.13	I352_05512	487412	489710	None	5883	739	31670	No_constitutive_exon_found_in_species
ACAGGCACCTCTGTGACTTGTTCCTGCTGTTGCTTAAAAGGGCGGGACAGAG	494241	494268	494191	494243	1	supercont2.13	I352_05515	493811	496969	None	5883	739	31670	No_constitutive_exon_found_in_species
AAGTCTGTTTTTCTTTTTTTCCGATGCAGCTTGTGCTGATGGGTATGCAGTC	528043	528066	528116	528064	-1	supercont2.13	I352_05526	528043	528694	None	5883	739	31670	No_constitutive_exon_found_in_species
ATGTGTATTTGGTTCGCCTTATCTCATTCAACTAACAATGGGTTGGATAGAA	539877	540298	539827	539879	1	supercont2.13	I352_05530	539387	542641	None	5883	739	31670	No_constitutive_exon_found_in_species
ACAGGGTGAGCTGAGGATATAAGCTGATCCTGTCTGATGGGCGGTGATAGAC	25053	25150	25003	25055	1	supercont2.14	I352_05540	22607	26233	None	5883	739	31670	No_constitutive_exon_found_in_species
GATAATTACCCGATTAATTGATTGACTGACATGAACGGGGGAAAAAGCAGAG	109871	109974	110024	109972	-1	supercont2.14	I352_05568	109129	110924	None	5883	739	31670	No_constitutive_exon_found_in_species
TGTCACCTGATTCTGTGCTTATCGCTGACCTTAACTGTCTTGGGAATTAGCT	122664	122840	122890	122838	-1	supercont2.14	I352_05575	120497	123044	None	5883	739	31670	No_constitutive_exon_found_in_species
CCTCCTCCGCCTCAAATTAGTATTTCATCAACTAACGCTTCGGGGATTAGCC	121770	122171	122221	122169	-1	supercont2.14	I352_05575	120497	123044	None	5883	739	31670	No_constitutive_exon_found_in_species
TCATTGCTTAACGACTGCTCTCTGTTTTTGTGTATATTGATGGGGTGCAGGT	124259	124319	124209	124261	1	supercont2.14	I352_05576	123271	124491	None	5883	739	31670	No_constitutive_exon_found_in_species
ACTATCATCTAGGAATGAGCGAAACATAAGAGCTGATTTCTATGGGGTAGTG	138682	138852	138902	138850	-1	supercont2.14	I352_05581	136832	139245	None	5883	739	31670	No_constitutive_exon_found_in_species
GGAAAAGGAAAGAGTGGATAAGCGAATGTATGGCTGATAAAAGGGAATAGGA	143369	143490	143540	143488	-1	supercont2.14	I352_05583	142574	144580	None	5883	739	31670	No_constitutive_exon_found_in_species
TCCCTCTGCTCCCTTTTCTTTTTTTCTATATACTGACCCAATGGGGATAGGT	143150	143271	143321	143269	-1	supercont2.14	I352_05583	142574	144580	None	5883	739	31670	No_constitutive_exon_found_in_species
AAACGGGTCCACAGAGGGTATGATGGAAATGAGCTGACTTTCGGGACAAGGT	152995	153023	153073	153021	-1	supercont2.14	I352_05587	151744	154120	None	5883	739	31670	No_constitutive_exon_found_in_species
CAAAGCATTTTATACCGGGCCTGGTGCAAAGCGGACTGACAATGGGATAGGC	193605	193684	193555	193607	1	supercont2.14	I352_05601	192943	195602	None	5883	739	31670	No_constitutive_exon_found_in_species
TACGTCATGGCTATCAATATCATTTTCTGCGAGCTAAACAATGGGGACAGTG	252409	253143	252359	252411	1	supercont2.14	I352_05622	250697	253291	None	5883	739	31670	No_constitutive_exon_found_in_species
TTTGGACGACCTAGAGCACTTGGAAGAACAACGCTGATGGGGTAATGCAGCG	279464	279584	279634	279582	-1	supercont2.14	I352_05634	278531	280061	None	5883	739	31670	No_constitutive_exon_found_in_species
ATGTCCGTATAAATGGTTTTTTGAAGTGCAACTGACAACGTTGGGAACAGGA	312742	312788	312838	312786	-1	supercont2.14	I352_05647	312328	314731	None	5883	739	31670	No_constitutive_exon_found_in_species
ACTAAAGAAGTTTGATTTAACAGCTGACTGCTGAGCTGACGGGATGGCAGTA	326699	326717	326649	326701	1	supercont2.14	I352_05651	326529	326717	None	5883	739	31670	No_constitutive_exon_found_in_species
CTCTCCTTAACCACACAAGAAGAAAAGTAGCTTATACCTCGTGGGAATAGAA	382119	382344	382394	382342	-1	supercont2.14	I352_05665	381777	383580	None	5883	739	31670	No_constitutive_exon_found_in_species
AAAAAAAAACAAATTGCGATGGCATGGCTGACGGGTCTGTGGGAATGCAGCG	395484	395587	395434	395486	1	supercont2.14	I352_05672	394644	395587	None	5883	739	31670	No_constitutive_exon_found_in_species
TTATTGCATTGTCTCCCAGCTCCAAGCTATGACTAAAATTCGGGGACCAGGT	401129	401627	401677	401625	-1	supercont2.14	I352_05675	400917	402930	None	5883	739	31670	No_constitutive_exon_found_in_species
GCAAGTATTTCGTCCATGAACGTCCTATATTTTATCTGACATGGGGATAGCG	435134	436093	436143	436091	-1	supercont2.14	I352_05686	434452	437561	None	5883	739	31670	No_constitutive_exon_found_in_species
GAGTTAGCATTCGTGTAGGAAAGGAAGTCGCATCACTAATAATGGGATAGTG	498570	498652	498520	498572	1	supercont2.14	I352_05710	497187	500556	None	5883	739	31670	No_constitutive_exon_found_in_species
TGCAGGTGGGGGTGGTAGAGGAGGTATGGCGCATCGGGAAGGTAGAGGAGGG	500455	500556	500405	500457	1	supercont2.14	I352_05710	497187	500556	None	5883	739	31670	No_constitutive_exon_found_in_species
TCCAATTGTACATTTCCCCAGACTTTTGAAACTGATGGGAAGAGCGACAGTG	508760	508833	508883	508831	-1	supercont2.14	I352_05713	507284	511995	None	5883	739	31670	No_constitutive_exon_found_in_species
TCCTCGGATCTCATCAGCCTGTGATACGTTTGGTTAATGGGAATGATTAGGA	513784	513879	513929	513877	-1	supercont2.14	I352_05715	513525	514312	None	5883	739	31670	No_constitutive_exon_found_in_species
GTGCGTATTCTTATCAAAGTGAGGAATGCAAGCTAACCTTGGGTCAATAGTC	73273	73314	73223	73275	1	supercont2.15	I352_05745	68899	74613	None	5883	739	31670	No_constitutive_exon_found_in_species
CAAATCCTGCGTGAAGAGCAAAAAAGCATCGAGCTGACCAGATGGGATAGGG	83698	83789	83648	83700	1	supercont2.15	I352_05750	83534	84857	None	5883	739	31670	No_constitutive_exon_found_in_species
AGTTTACCTAGCCGACCCAGTTTGGAAATGAGCTAAATCATAAGGGATAGTT	84191	84857	84141	84193	1	supercont2.15	I352_05750	83534	84857	None	5883	739	31670	No_constitutive_exon_found_in_species
CGCCTCGATAAGCTTGGATATGATACCAGAATGTTGATGAGCGGGTCAAGTG	146837	146922	146972	146920	-1	supercont2.15	I352_05774	145808	147343	None	5883	739	31670	No_constitutive_exon_found_in_species
ATCCTTGATTGACTCAGTGTTTACATATGGAGCTAACAGACAGGGATTAGAT	151548	152253	151498	151550	1	supercont2.15	I352_05776	149873	152253	None	5883	739	31670	No_constitutive_exon_found_in_species
GTGAGTTTTAATCATTAATTTCTGAGAGTCGAGGCTGACTGGGAAAATAGAT	183278	183306	183356	183304	-1	supercont2.15	I352_05786	182181	183616	None	5883	739	31670	No_constitutive_exon_found_in_species
GGGGATGAGAGGAAGTGGGTTGATTTTGATACGGTGATCAGGGAATGTAGAG	222874	223052	223102	223050	-1	supercont2.15	I352_05802	222874	224964	None	5883	739	31670	No_constitutive_exon_found_in_species
AGTAATCATGTCCACTGTATCGTCATGGAACCGAACTGATTGCGGGGTAGAT	229696	230048	229646	229698	1	supercont2.15	I352_05803	225926	230048	None	5883	739	31670	No_constitutive_exon_found_in_species
GTTTCTGATGGAGAGAATAAAGCTGTATTGATGGGTTTACAGGGAACAAGAG	253171	253253	253303	253251	-1	supercont2.15	I352_05814	250625	254321	None	5883	739	31670	No_constitutive_exon_found_in_species
GTTAAATATCTCTGTGTCTTGAAGGTAAACATCAACTGATAGGGTTTAAGGC	266181	266456	266506	266454	-1	supercont2.15	I352_05821	266099	266708	None	5883	739	31670	No_constitutive_exon_found_in_species
GTGCCCATGTCAAGTCCATAATTTAATCATACTTACTGTGGGGTATACAGGG	269154	269239	269104	269156	1	supercont2.15	I352_05823	268920	270388	None	5883	739	31670	No_constitutive_exon_found_in_species
TAATCAAGCAAACAATAGGAGCCACGAGATGCTAATGTACAGGGTTAAAGCT	278123	278241	278291	278239	-1	supercont2.15	I352_05826	276735	282029	None	5883	739	31670	No_constitutive_exon_found_in_species
GTAAGTCACCCATCTCATAATTCTTAGATAGTTACTGATGATGGGGATAGAT	321414	321561	321364	321416	1	supercont2.15	I352_05832	318666	322192	None	5883	739	31670	No_constitutive_exon_found_in_species
ATCTGGGCGTGTAAAAGAAAAAAGGGGACTGATCAGTTGGGGGGAATTAGGT	331166	331235	331285	331233	-1	supercont2.15	I352_05837	330872	332549	None	5883	739	31670	No_constitutive_exon_found_in_species
CATGTAAGTGCGCCACTTGGCTTTAGAACGTAGTCTCACGCGTGGGATAGAT	369674	369912	369624	369676	1	supercont2.15	I352_05856	369346	371672	None	5883	739	31670	No_constitutive_exon_found_in_species
CAACTCAACTCAATTTGTGATGTGAAATCAGGCTTAAATGAGGGATGTAGGA	394320	394359	394270	394322	1	supercont2.15	I352_05865	393809	395302	None	5883	739	31670	No_constitutive_exon_found_in_species
TGACTCCGAGACAGACATTTAAGAAAGATGGCTAAAATCAAGGGTGTTAGTA	420738	420809	420859	420807	-1	supercont2.15	I352_05874	420062	422372	None	5883	739	31670	No_constitutive_exon_found_in_species
GCTTACACCGTCAAGGAAGTCATCAAGTCCGGCATTCTGGGTAAACACAGGG	510535	510576	510485	510537	1	supercont2.15	I352_05904	510099	511296	None	5883	739	31670	No_constitutive_exon_found_in_species
TACTTACTTTGATCGCTGGGGGAATTGGCTGATGATGGGCGAAATGGTAGAG	22936	22990	22886	22938	1	supercont2.16	I352_05913	20384	22990	None	5883	739	31670	No_constitutive_exon_found_in_species
TTTGCTTTGTCAGAATAAGGGGTAGCTGACTGGATGGTTCTATGGGATAGAT	23384	23805	23855	23803	-1	supercont2.16	I352_05914	23384	24288	None	5883	739	31670	No_constitutive_exon_found_in_species
GTTCTTTATCCTCCTCCCGAAGTGAATGTGAGTGCTGAATGGGGTTATAGGT	41122	41401	41451	41399	-1	supercont2.16	I352_05923	41122	44144	None	5883	739	31670	No_constitutive_exon_found_in_species
TCATTCTTTCATATTTCGGAACGAAGCTGACAAGATGTGGGGGATGATAGGA	89879	90098	89829	89881	1	supercont2.16	I352_05937	87982	90098	None	5883	739	31670	No_constitutive_exon_found_in_species
AGTGAGTGGTCGTTGTATTTCAAATTGCGATGGTTATTAAAGAAGGGCAGCC	95075	95288	95025	95077	1	supercont2.16	I352_05940	93568	95994	None	5883	739	31670	No_constitutive_exon_found_in_species
AAGTTTGATTATGGATTGTATGAAGATTCATTACTGATGGGACAACAAAGGT	95581	95790	95531	95583	1	supercont2.16	I352_05940	93568	95994	None	5883	739	31670	No_constitutive_exon_found_in_species
AGCAGCTCAAGCACGAGTAGTTATGGAAACTGATATCAATGGGGGTGCAGGC	109465	109637	109687	109635	-1	supercont2.16	I352_05945	109465	109712	None	5883	739	31670	No_constitutive_exon_found_in_species
AGTGGTTCATTCCTCTATTCTATCAGCAACCTACTGACACCGATGGGCAGAC	128411	128566	128616	128564	-1	supercont2.16	I352_05951	128411	130580	None	5883	739	31670	No_constitutive_exon_found_in_species
GCACATGCAAAAGACTTATGCTGACCATGATTCTTGTTGTGGGTAAACAGTC	157193	157238	157143	157195	1	supercont2.16	I352_05962	156284	158040	None	5883	739	31670	No_constitutive_exon_found_in_species
TTGAAGGGATTTGTTGAAAAGGGAAAGAGCTCAACCTTTTTGGGTAATAGCG	158023	158040	157973	158025	1	supercont2.16	I352_05962	156284	158040	None	5883	739	31670	No_constitutive_exon_found_in_species
AGCCATTTTCTCTGCATTCCTTCCCGTTGTGGGGCTTATGGGGAAAGTAGCA	172625	172704	172575	172627	1	supercont2.16	I352_05969	171334	174335	None	5883	739	31670	No_constitutive_exon_found_in_species
TTTCTTTGGTGTAGTAAGGGAAGCAAAGCTGATAAAGGATGGGGTATTAGGG	173937	174049	173887	173939	1	supercont2.16	I352_05969	171334	174335	None	5883	739	31670	No_constitutive_exon_found_in_species
ATCGTTTTACCGAGTATGAAGGGCATAAATAGCTGATAGAAAGGGAAAAGTA	186274	186407	186224	186276	1	supercont2.16	I352_05974	185386	186407	None	5883	739	31670	No_constitutive_exon_found_in_species
GGTGCGTCTTTTATTGACTTGATCGGTAATATGTTGACAGTGTGGGATAGAA	215583	215643	215693	215641	-1	supercont2.16	I352_05987	214020	216120	None	5883	739	31670	No_constitutive_exon_found_in_species
TATTATAACTATATCTATATTACATGACAAAGAAACTAACGGTGGGACAGTG	7470	7950	8000	7948	-1	supercont2.17	I352_06067	5897	8347	None	5883	739	31670	No_constitutive_exon_found_in_species
ACTGATACTTTGTACAGCTTAGCAATAACTGGAAGACTCTGGGCAAACAGTC	46255	47021	47071	47019	-1	supercont2.17	I352_06079	46255	47644	None	5883	739	31670	No_constitutive_exon_found_in_species
AAGAGAGGTCCTGAGAAGCCGAGTTGACTACGCCACTAGGGGAAATTTAGAT	57742	57845	57895	57843	-1	supercont2.17	I352_06084	56598	58405	None	5883	739	31670	No_constitutive_exon_found_in_species
CATCACTCATCCTCTAATGCGCGACGCTGACTTATCCAACGGGACAACAGGT	67538	67904	67954	67902	-1	supercont2.17	I352_06088	67162	68090	None	5883	739	31670	No_constitutive_exon_found_in_species
TATTGCCTCGCTCGATGTGAAAGATTCTGTACTGATTGAGTGGGATGCAGTT	76471	76541	76421	76473	1	supercont2.17	I352_06091	76028	76541	None	5883	739	31670	No_constitutive_exon_found_in_species
ACTCTTTTCTGAACATTTTTGATGCACAAATGCTGACGGGTGGGAAATAGGG	128935	129120	128885	128937	1	supercont2.17	I352_06113	127545	129120	None	5883	739	31670	No_constitutive_exon_found_in_species
AAGCGAGATAACTTCGTCATAATGTGCCAAAAATGACCGAAGGGACGTAGGA	165686	165860	165636	165688	1	supercont2.17	I352_06130	165386	166158	None	5883	739	31670	No_constitutive_exon_found_in_species
CCCATCGTATTACACTAGTGGTATTGATAGTAGCTAACGGGGGATTGAAGTG	185035	185202	185252	185200	-1	supercont2.17	I352_06140	184658	186916	None	5883	739	31670	No_constitutive_exon_found_in_species
AAGCGCACTCAATGGAAATGACTGTACTGCGCTGACGATTGGGATAAAAGGC	232672	232680	232622	232674	1	supercont2.17	I352_06157	230788	232680	None	5883	739	31670	No_constitutive_exon_found_in_species
GCAGCTAACTGTCTTGTCGTCCTCCTTGGTCAAGCTCACCCCGGGAATAGAC	245029	245410	245460	245408	-1	supercont2.17	I352_06162	245029	246127	None	5883	739	31670	No_constitutive_exon_found_in_species
CCTTTTTTTTCTTTTTTGAGACTTGGCTGCTGACTTCCTCTTGGGCAAAGTG	265062	265196	265246	265194	-1	supercont2.17	I352_06171	265062	266535	None	5883	739	31670	No_constitutive_exon_found_in_species
TTACTTGTGGGGAAGCATTTGTGAACGCACGCTTATGATCGGGTGGCTAGTT	271645	271691	271595	271647	1	supercont2.17	I352_06173	270980	273429	None	5883	739	31670	No_constitutive_exon_found_in_species
TGATTTCCGAGTATATACTCTGTCGCAAGAAGCTAATGTAGGATGGGCAGCT	282070	282192	282020	282072	1	supercont2.17	I352_06177	281645	282543	None	5883	739	31670	No_constitutive_exon_found_in_species
GGATTTTTCTATTACTCAATTATCTTAACTGATCATGTATCGGGACACAGGG	374723	375014	375064	375012	-1	supercont2.17	I352_06216	372304	376378	None	5883	739	31670	No_constitutive_exon_found_in_species
GCCATAACAGTCTCCTCTGCTGCCCAGAACCTAACGCTGGGGAAATATAGGG	51733	51806	51856	51804	-1	supercont2.18	I352_06233	51586	52916	None	5883	739	31670	No_constitutive_exon_found_in_species
TTTCTGTGTCGTTTTGGGGGTTTGACGGCTGATCCTGATGGGAATAATAGAG	61076	61244	61026	61078	1	supercont2.18	I352_06236	60927	61244	None	5883	739	31670	No_constitutive_exon_found_in_species
CTCTTTCATGACCATAATGCTGACTTATTTTGGGGGTGGGGAATTAACAGCG	80763	80869	80713	80765	1	supercont2.18	I352_06242	78054	81233	None	5883	739	31670	No_constitutive_exon_found_in_species
TTCATACTCAAAGGAATTAAGATTGGCAAGCTGACTAATGAGGGCGCCAGAC	82017	82031	82081	82029	-1	supercont2.18	I352_06243	81550	84241	None	5883	739	31670	No_constitutive_exon_found_in_species
GTATTTGGTATTTGTTTGGATGGCTGACCGAGGGTTGGGGATGAACGCAGTG	96203	96966	96153	96205	1	supercont2.18	I352_06249	95763	96966	None	5883	739	31670	No_constitutive_exon_found_in_species
GACCATCTATTCTTTTATTTTGATTAGATGCTGACGTTTAGTGGGTGTAGAG	121360	122026	122076	122024	-1	supercont2.18	I352_06258	121360	122645	None	5883	739	31670	No_constitutive_exon_found_in_species
AACAATGCATGGATCGGACATCACGCTAAAGGTATTGTGGGCGTGAGTAGAA	157306	157485	157256	157308	1	supercont2.18	I352_06270	157063	159370	None	5883	739	31670	No_constitutive_exon_found_in_species
CTAGATGTTATATGAAGTTTTCGAGGTTGACAGTTGATGTGGGTAACTAGGA	157584	157777	157534	157586	1	supercont2.18	I352_06270	157063	159370	None	5883	739	31670	No_constitutive_exon_found_in_species
CGTCTTTCTCTCGGCTTGGCAACGCATCATCAATTCACCTTCGGGGGCAGAC	228966	229215	229265	229213	-1	supercont2.18	I352_06290	228966	229637	None	5883	739	31670	No_constitutive_exon_found_in_species
GTCCATGGTCATTCAGAACGTGAGAGCTGATATGGGACGGTGGGATGTAGAT	238655	238709	238605	238657	1	supercont2.18	I352_06294	238215	239523	None	5883	739	31670	No_constitutive_exon_found_in_species
TCTTTCCTTGAGAAAGATGAATCGGAAAAGACTAACAACAAGGGAAATAGAT	239148	239523	239098	239150	1	supercont2.18	I352_06294	238215	239523	None	5883	739	31670	No_constitutive_exon_found_in_species
CGTTCTTAACTATAACTTGTAATGGTCAAACTGATAAAATGGGGACATAGGA	241306	241392	241256	241308	1	supercont2.18	I352_06296	240770	242183	None	5883	739	31670	No_constitutive_exon_found_in_species
TTTTGTTTTCTTTACTATGGCCCAAGGCTAAATGAATTGGGGAAATACAGGT	243523	243686	243736	243684	-1	supercont2.18	I352_06297	242386	243941	None	5883	739	31670	No_constitutive_exon_found_in_species
CCCATCCCTTTCCCACCGTTATAGAGCTAACTTTTGATTGGGGGGGATAGAT	242386	242719	242769	242717	-1	supercont2.18	I352_06297	242386	243941	None	5883	739	31670	No_constitutive_exon_found_in_species
CTCTATATCTTGTCTCCCTTTTTCGAGGATATCGTTGACGAGGGATGCAGTG	264235	264294	264185	264237	1	supercont2.18	I352_06304	263341	264691	None	5883	739	31670	No_constitutive_exon_found_in_species
ATCCCGTTTATCGATCGATCAAGCTGATGGCAATGGGGCGGGGGAAATAGCT	292326	292370	292420	292368	-1	supercont2.18	I352_06316	291881	293618	None	5883	739	31670	No_constitutive_exon_found_in_species
TCTCCCTATCGCAACACACGCAGACGGCATCGATACGGTCAGCTGGGCAGTA	291881	292180	292230	292178	-1	supercont2.18	I352_06316	291881	293618	None	5883	739	31670	No_constitutive_exon_found_in_species
TCTCCTCAAGATTCATTGCACCATACTAACAGCAATGATGACATGGGTAGAC	296988	297134	297184	297132	-1	supercont2.18	I352_06318	296031	297299	None	5883	739	31670	No_constitutive_exon_found_in_species
TTTGAGCCATTGTTGCGCAAGTTTTGACTGACAGATAACCCGGGGTGTAGCT	299503	299539	299453	299505	1	supercont2.18	I352_06320	299372	301587	None	5883	739	31670	No_constitutive_exon_found_in_species
AATGCTATTTTCAAGAAATGACAAGAGTTACTGACTATCCGGGATAACAGCC	10820	11129	10770	10822	1	supercont2.19	I352_06327	10362	11129	None	5883	739	31670	No_constitutive_exon_found_in_species
CGTGAAAATTCAGTATGTTCCAATGCAATACGCTAATACATAGGGCATAGAT	20526	20765	20476	20528	1	supercont2.19	I352_06329	12234	20765	None	5883	739	31670	No_constitutive_exon_found_in_species
AAGTTCATTGTGATCTTGTCGCATGTATGTCAGGGCTGATGGGAATATAGAT	132960	133037	132910	132962	1	supercont2.19	I352_06371	131754	133151	None	5883	739	31670	No_constitutive_exon_found_in_species
GAGTTTGTTGAGATTTGCACTTGGAAAGATCATTTTCTAATTGGGAGCAGCA	152831	152905	152955	152903	-1	supercont2.19	I352_06378	151776	156238	None	5883	739	31670	No_constitutive_exon_found_in_species
AAGTCATCCTTTTGAGCTCAATGCAATCCGTTATTGATTCTGGGGAGTAGGT	173064	173069	173119	173067	-1	supercont2.19	I352_06386	173064	173332	None	5883	739	31670	No_constitutive_exon_found_in_species
TTAATATGTGACGTCGCGTTCTGATTTCGGGCTGATGGATGGGTGATTAGAG	177876	177991	178041	177989	-1	supercont2.19	I352_06388	177208	178267	None	5883	739	31670	No_constitutive_exon_found_in_species
TGAGCTTATGGAAATAGATAAAGACTAATTTATTGGGGGAAAAAATGTAGTT	188402	188481	188531	188479	-1	supercont2.19	I352_06394	188088	189213	None	5883	739	31670	No_constitutive_exon_found_in_species
CTCACGAAGGTCTTGTTTCCATTACAGGACTGACGGGTGCATGGGTGTAGAT	198220	198377	198170	198222	1	supercont2.19	I352_06396	196671	199089	None	5883	739	31670	No_constitutive_exon_found_in_species
TGATAATGATCCAGAGAACGTTCTGGTCTATCTATGCTTGGGATAAGCAGTC	204002	204009	204059	204007	-1	supercont2.19	I352_06398	201753	205899	None	5883	739	31670	No_constitutive_exon_found_in_species
CTTCTTCTTACCCGTATTATATCGATATGGGGAGCTTATTGGGACCATAGGA	208259	208373	208423	208371	-1	supercont2.19	I352_06400	207878	209649	None	5883	739	31670	No_constitutive_exon_found_in_species
GTAAGTTCTTCTTTCGTAAACATTTAAGGGAATCTGACGGGGGAGCATAGAC	231308	231380	231258	231310	1	supercont2.19	I352_06408	230726	232779	None	5883	739	31670	No_constitutive_exon_found_in_species
TTATTTATCACGGCTTTAGGAAAACGGGAATGAGTACTGATGGGACGTAGCA	231849	231963	231799	231851	1	supercont2.19	I352_06408	230726	232779	None	5883	739	31670	No_constitutive_exon_found_in_species
TGTCTGTAACGAACTTTTGCTTATGATGGATTTGTTGGTGGGGGGGTTAGAC	19154	19286	19104	19156	1	supercont2.20	I352_06427	18779	20386	None	5883	739	31670	No_constitutive_exon_found_in_species
TCCCCTTTCAAACCCCACAGAGCTGACTTGACGCTTCATGGGGAAAATAGAG	28454	28518	28404	28456	1	supercont2.20	I352_06431	27466	28518	None	5883	739	31670	No_constitutive_exon_found_in_species
TAATTCATCTCATTCAATCCACTAACTCTGCCCCCGGGGCCGCGAAACAGAC	60833	61027	60783	60835	1	supercont2.20	I352_06444	59605	61027	None	5883	739	31670	No_constitutive_exon_found_in_species
CTATTGTAGAGGAGCCAACGAAGTTTACTGATGAATAAGAAATTGGGTAGGA	61983	62005	61933	61985	1	supercont2.20	I352_06445	61316	62005	None	5883	739	31670	No_constitutive_exon_found_in_species
TATTAACTTTTGCTACGCTTTGATTTTGCACATGCTGACTGGGATGATAGTA	144553	144697	144503	144555	1	supercont2.20	I352_06471	144234	144817	None	5883	739	31670	No_constitutive_exon_found_in_species
TGATGTAAGTTGATGTTTTGTTGTTGACAATGAGGCTGATGGGAAGCTAGCA	158406	158505	158555	158503	-1	supercont2.20	I352_06477	155860	159391	None	5883	739	31670	No_constitutive_exon_found_in_species
TGCTCTTTAATCAAATGGGCTTCAGTCAACTACGCTGACGAGGGATCTAGTA	221492	221664	221442	221494	1	supercont2.20	I352_06498	221241	222275	None	5883	739	31670	No_constitutive_exon_found_in_species
AAATCAAACCAGGCTTTAGAAAGGTGCTGATGGAAAAGGGGCAAATACAGTC	36134	36227	36084	36136	1	supercont2.21	I352_06521	32685	36548	None	5883	739	31670	No_constitutive_exon_found_in_species
AAAATCAAATAAACAGAAATGCTAACACGTTGCATTCGTGGGATAAACAGGA	38621	39217	38571	38623	1	supercont2.21	I352_06522	37056	39217	None	5883	739	31670	No_constitutive_exon_found_in_species
TCATCTTTTGACTGTGAAAAGGAGTGACAATGTCTAATTTGCGGGATTAGGT	44808	44901	44951	44899	-1	supercont2.21	I352_06524	43764	45645	None	5883	739	31670	No_constitutive_exon_found_in_species
AGCTGTTGCTCTACAGAAAAAGTCTGACAGGAATTGTTTTGGGTGGCTAGAA	61179	61526	61576	61524	-1	supercont2.21	I352_06529	61179	64825	None	5883	739	31670	No_constitutive_exon_found_in_species
GCATCTCGTTCGAGCTATACTTTGCACTGAATTGACTTTTTGGGAAATAGTT	70852	70991	70802	70854	1	supercont2.21	I352_06532	68970	72146	None	5883	739	31670	No_constitutive_exon_found_in_species
CCGTTCACATTTTCTGCTTCACTGACACTTCTCGTTATGTGGGAAAATAGTC	87898	88077	87848	87900	1	supercont2.21	I352_06538	86704	88077	None	5883	739	31670	No_constitutive_exon_found_in_species
TTCATAACCGGCGACTGTTATCAGACGAATGTTTACTGATGTGGGTATAGAG	104353	104981	105031	104979	-1	supercont2.21	I352_06544	103759	109308	None	5883	739	31670	No_constitutive_exon_found_in_species
CGAATGTCGAATGTTAGCTTTTGCCGATATCTAACTTGTTTGGGATGTAGGG	112927	112989	112877	112929	1	supercont2.21	I352_06545	111938	112989	None	5883	739	31670	No_constitutive_exon_found_in_species
TTGAACGCTGACCCATTGGCTTGTCTCTTCACGAATGAATGGGCTGACAGGG	133965	134069	133915	133967	1	supercont2.21	I352_06553	133642	134346	None	5883	739	31670	No_constitutive_exon_found_in_species
ACGTCGTTTCAACCGCCTTCTTTAATGTATACTAATGAGACATGGGGCAGGG	163725	163790	163840	163788	-1	supercont2.21	I352_06566	162663	164180	None	5883	739	31670	No_constitutive_exon_found_in_species
TCCTAAGGTCCTATAAAATTCTCTCATGCTCACACAGTCTCTGGGAATAGAC	8472	8527	8577	8525	-1	supercont2.22	I352_06574	8321	9826	None	5883	739	31670	No_constitutive_exon_found_in_species
TCCCTCTCTCTTCTTTCTTTCCCCGCCTGGCCAGGCTAACAGCGGGATAGAG	44870	45055	45105	45053	-1	supercont2.22	I352_06588	44336	45828	None	5883	739	31670	No_constitutive_exon_found_in_species
TCCATATTCAAAAAGAGGCTCTTGAACTAACGCTGGGCTGGGAAATCTAGAC	46758	47643	46708	46760	1	supercont2.22	I352_06589	46149	47643	None	5883	739	31670	No_constitutive_exon_found_in_species
CTTTACGGTTAGTAGCTTCTGGTATTTCTTTCTTTAACTGATATGGGCAGGT	49746	49858	49908	49856	-1	supercont2.22	I352_06590	48166	50920	None	5883	739	31670	No_constitutive_exon_found_in_species
CCACATTCTTTTACTACCGAAGTGACTCTGGTGCTCACGGGCGATTGGAGTC	57127	57305	57077	57129	1	supercont2.22	I352_06593	56735	57854	None	5883	739	31670	No_constitutive_exon_found_in_species
TTCCCTGGCCTCTACCCATAGTGCGGTGCTGACGATGGTGGGTAAAATAGGG	77703	77771	77653	77705	1	supercont2.22	I352_06600	75941	77999	None	5883	739	31670	No_constitutive_exon_found_in_species
CATGTCTGCCCATCTGGCGTCGACCGCTCATGCAGGGATATAGGGAACAGCA	110706	110898	110656	110708	1	supercont2.22	I352_06611	110483	111516	None	5883	739	31670	No_constitutive_exon_found_in_species
GTTCGTCACAACACTGCTTTGAGTAGAAAAATCTCTGACGATATGGGCAGTC	113024	113223	113273	113221	-1	supercont2.22	I352_06612	111827	113658	None	5883	739	31670	No_constitutive_exon_found_in_species
GCTGCCGCGATTCATGGTCCGCTGGGCTCACCTCACCTTTGGGACTGTAGAG	114295	114477	114245	114297	1	supercont2.22	I352_06613	114050	115858	None	5883	739	31670	No_constitutive_exon_found_in_species
AGTATATCTACGTTTACCAACGACAGTACTACGCTTACGAGGGGCCACAGCT	115068	115138	115018	115070	1	supercont2.22	I352_06613	114050	115858	None	5883	739	31670	No_constitutive_exon_found_in_species
