# Supplementary material for: Widespread Separation of the Polypyrimidine Tract From 3′ AG by G Tracts in Association With Alternative Exons in Metazoa and Plants
Source: Front Genet. 2019 Jan 14;9:741. doi: 10.3389/fgene.2018.00741 (PMC6339879; doi:10.3389/fgene.2018.00741)
Supplement: DATA FILE S1 — Sequences of REPAG 3′ SS from each species of fungi. [file Data_Sheet_1.zip › Supplementary data 1/Fungi_Release38_penicillium_camemberti_fm_013.txt]

REPA_GGG_Sequence	Exon_Start	Exon_End	Pos_-50	Pos_+2	Strand	Chromosome	GeneID	Gene_Start	Gene_End	Gene_Name	Number_of_REPAs	Number_of_REPAs_has_GGG	Number_of_Intron(Intra_genic_Region)	Upstream_Constitutive_Exon
TCAATGCTTATTAATTCCGTTATCAGAGTTGTAACTAACGGGATGTATAGAT	96583	96841	96891	96839	-1	HG793134	PCAMFM013_S001g000038	95194	97103	None	4125	359	27572	No_constitutive_exon_found_in_species
AAAAAAAGGAGAGTCACCTTCCAAATTGAATACTAACTCTTAAAGGGCAGGT	287804	288181	287754	287806	1	HG793134	PCAMFM013_S001g000124	286959	288181	None	4125	359	27572	No_constitutive_exon_found_in_species
CGTGTGCAACCACTTAGCATCCAACAGTTGCCAATCTAACATGAGGGTAGTA	388856	390075	390125	390073	-1	HG793134	PCAMFM013_S001g000163	388856	390404	None	4125	359	27572	No_constitutive_exon_found_in_species
ATTCCGACCCACTCTCCCGCTTCCGGTCTGCTTACCTGATCGAAGGGTAGGC	627939	627991	628041	627989	-1	HG793134	PCAMFM013_S001g000260	626731	628318	None	4125	359	27572	No_constitutive_exon_found_in_species
TTAGTTCTATTGCCGCAGATAACGAAGTAAGTAACTGACATGCGGGGAAGGT	682431	682541	682591	682539	-1	HG793134	PCAMFM013_S001g000278	680676	682712	None	4125	359	27572	No_constitutive_exon_found_in_species
CTTGTATACCAGAAATTGCACTGATCCCACAATAAACTAACGGGACCAAGTT	779853	780482	780532	780480	-1	HG793134	PCAMFM013_S001g000320	778956	780704	None	4125	359	27572	No_constitutive_exon_found_in_species
GTTATCCCTGTTTTTTAGCGATGCGTGTATGTTTACTAACATGGGTACAGGG	806266	807470	807520	807468	-1	HG793134	PCAMFM013_S001g000330	806266	808378	None	4125	359	27572	No_constitutive_exon_found_in_species
TGGTAAGTCTCAGCTCCTTGAGCAGCCTCCCAAAATATAGGGGTTGCAAGGT	845457	845915	845965	845913	-1	HG793134	PCAMFM013_S001g000347	845457	847216	None	4125	359	27572	No_constitutive_exon_found_in_species
GGCGTATAGTATCATCTGGACGTAGCGTTCGGCGGGGACGGGCCAACAAGTC	971099	971565	971049	971101	1	HG793134	PCAMFM013_S001g000395	970514	971565	None	4125	359	27572	No_constitutive_exon_found_in_species
CTTATCTCCACATCCGGTTACCATCCGACTGACTTCCAACTGGGACATAGCA	1314860	1316268	1316318	1316266	-1	HG793134	PCAMFM013_S001g000540	1314646	1316643	None	4125	359	27572	No_constitutive_exon_found_in_species
ACTTGAAGATCAATAGTATGGAATGTTGGCTAATCCGGAGAGGGAAATAGGG	1376468	1376729	1376418	1376470	1	HG793134	PCAMFM013_S001g000566	1376206	1376913	None	4125	359	27572	No_constitutive_exon_found_in_species
GTATGTTTACTCTCTTTCCATGGAAGTAATTTGAGCAAATCTAATGGGAGAA	1376779	1376913	1376729	1376781	1	HG793134	PCAMFM013_S001g000566	1376206	1376913	None	4125	359	27572	No_constitutive_exon_found_in_species
TATTGTATTGCGACGAGTGAGTTGTTGTTTTTTTGTCTAACAGGGGATAGTT	1409455	1409544	1409594	1409542	-1	HG793134	PCAMFM013_S001g000576	1408179	1410121	None	4125	359	27572	No_constitutive_exon_found_in_species
ATTCAAGGCTCCAGTGCATGCGGAACTTTAACATCGTGACCGGGAACTAGGG	1532127	1532187	1532077	1532129	1	HG793134	PCAMFM013_S001g000626	1531938	1532535	None	4125	359	27572	No_constitutive_exon_found_in_species
AATATTTATAAATGGGATATCCTAGAGAAAGAGCTAAATCTGGGATACAGAA	1544102	1544492	1544542	1544490	-1	HG793134	PCAMFM013_S001g000633	1542817	1544696	None	4125	359	27572	No_constitutive_exon_found_in_species
AGAAGTCTGATAATCTGCTTTCATCATTCATCTCACTTACTGGGACATAGGT	1647203	1647313	1647363	1647311	-1	HG793134	PCAMFM013_S001g000671	1646434	1648819	None	4125	359	27572	No_constitutive_exon_found_in_species
GATACTACATCCTAATCTCTAGTTGGGAGTCGTGCTAATACGGGAACTAGAA	1750097	1750160	1750210	1750158	-1	HG793134	PCAMFM013_S001g000712	1749317	1751015	None	4125	359	27572	No_constitutive_exon_found_in_species
TGAGTCTTCCCCACATCATCTCCGATACCCCCCCAATTAACGGGGAGCAGGC	1849621	1849754	1849571	1849623	1	HG793134	PCAMFM013_S001g000752	1849024	1851634	None	4125	359	27572	No_constitutive_exon_found_in_species
CTTGTAAATTGCCCAGATGCGCGCCAGATGCTGACTAAGGGACATAACAGAT	1883024	1883584	1883634	1883582	-1	HG793134	PCAMFM013_S001g000766	1883024	1883785	None	4125	359	27572	No_constitutive_exon_found_in_species
TGGGTAACGAGCAAATGTTTATTTTGAAGTAACAAGCTAATTGGGAGTAGGT	1893178	1893412	1893128	1893180	1	HG793134	PCAMFM013_S001g000770	1892698	1894385	None	4125	359	27572	No_constitutive_exon_found_in_species
GGGTAGGTCATAATCCCTTATTTGATTGCCCATTTGCTGATCGGGAGTAGTA	1915078	1915267	1915317	1915265	-1	HG793134	PCAMFM013_S001g000778	1914233	1915345	None	4125	359	27572	No_constitutive_exon_found_in_species
CTCGAAATATCCCGAGGTCTTCGATCGAACCCAAACTGACCTGGGGACAGGC	2147416	2147669	2147366	2147418	1	HG793134	PCAMFM013_S001g000879	2146876	2148743	None	4125	359	27572	No_constitutive_exon_found_in_species
AGTTATACAGCATTGCGTTTATGAGTGTATCTCTCTCCATTTGGGCGAAGGT	2176080	2176165	2176030	2176082	1	HG793134	PCAMFM013_S001g000893	2174051	2176165	None	4125	359	27572	No_constitutive_exon_found_in_species
TTTACACGTAGTTAAAATTGAAGGGATACCAATACTAACATGGGATATAGTT	2485623	2485777	2485573	2485625	1	HG793134	PCAMFM013_S001g001032	2484109	2486422	None	4125	359	27572	No_constitutive_exon_found_in_species
AACAAAGGTGTCAAGTTCGATGAACCCATACCTACCTGGGGGGGTACTAGAC	2500070	2500195	2500020	2500072	1	HG793134	PCAMFM013_S001g001039	2499373	2500195	None	4125	359	27572	No_constitutive_exon_found_in_species
CACTTCCTCAACATTTTTTTTTTCTTTCAGATACAACGTCCGGGATACAGAT	2573863	2573951	2574001	2573949	-1	HG793134	PCAMFM013_S001g001074	2573863	2574558	None	4125	359	27572	No_constitutive_exon_found_in_species
GGTCTAATGAAGAACAATGTTAATTGTGACAAGATACTGATGGGCTGAAGCT	2611186	2611211	2611261	2611209	-1	HG793134	PCAMFM013_S001g001090	2610428	2611749	None	4125	359	27572	No_constitutive_exon_found_in_species
CCTCTTCTGCCGTAGTTTTGAGGAGTACAGCTAACATGACTGGGAAATAGTT	27226	27290	27340	27288	-1	HG793135	PCAMFM013_S002g000011	27226	28210	None	4125	359	27572	No_constitutive_exon_found_in_species
CATCGTTTCTCCCCAGGTCGCATTGGACAGAAGTATTGATGGGATACCAGGC	123499	123806	123856	123804	-1	HG793135	PCAMFM013_S002g000053	123212	124343	None	4125	359	27572	No_constitutive_exon_found_in_species
AGTAAAAAGTTGACACCAAGTTGGATCGACCACTGACGGAGGGTGAATAGCA	310012	310289	309962	310014	1	HG793135	PCAMFM013_S002g000135	308794	310650	None	4125	359	27572	No_constitutive_exon_found_in_species
GAGGTATGGAGGAATCATGGACGATCTCTAACTTTCATTGGGCGATATAGGT	415553	417087	415503	415555	1	HG793135	PCAMFM013_S002g000183	415062	417707	None	4125	359	27572	No_constitutive_exon_found_in_species
GGTGAGATTTTATTGTCGACTTTTTCCAGGCACATCTAATATATGGGCAGAA	463783	463845	463895	463843	-1	HG793135	PCAMFM013_S002g000200	463387	464630	None	4125	359	27572	No_constitutive_exon_found_in_species
CTCATTATGTCTGCGTAAGCATTGCAAGAATGGCACTGATAATGGGATAGAG	478446	478596	478646	478594	-1	HG793135	PCAMFM013_S002g000207	477395	479028	None	4125	359	27572	No_constitutive_exon_found_in_species
CATTAGTGTGACCAGGACTGAAACTAATTAACATTCTTTTGGGGATTTAGGA	640867	640906	640956	640904	-1	HG793135	PCAMFM013_S002g000279	640141	641203	None	4125	359	27572	No_constitutive_exon_found_in_species
CTGCAATTGTACTACCCTTGGAAATGAGACTTATGCTAACGTGGGATTAGGC	802158	803668	802108	802160	1	HG793135	PCAMFM013_S002g000345	801618	803668	None	4125	359	27572	No_constitutive_exon_found_in_species
AAATCAATCCAAATGACAGTAACTAATCTCTTGATTGTGGGATCAAACAGGC	1004221	1007271	1007321	1007269	-1	HG793135	PCAMFM013_S002g000423	1003912	1007822	None	4125	359	27572	No_constitutive_exon_found_in_species
TGGATTCAGTTCCGAGTCCACCTATGTGGCTGGTATCTACGGGACTACAGGT	1017610	1017710	1017560	1017612	1	HG793135	PCAMFM013_S002g000429	1017188	1017710	None	4125	359	27572	No_constitutive_exon_found_in_species
GCCATACAGTTTCAGGTGACTGGCTCAACGTGTATTCTGGCGGGACTAAGGG	1039840	1039932	1039982	1039930	-1	HG793135	PCAMFM013_S002g000435	1039840	1040105	None	4125	359	27572	No_constitutive_exon_found_in_species
AAAAAGAAAAAGAAAAGCAAACTGATTTGGCTTGAATTATGGGGAAATAGGG	1086689	1086932	1086639	1086691	1	HG793135	PCAMFM013_S002g000456	1085107	1086932	None	4125	359	27572	No_constitutive_exon_found_in_species
AATGATTTTGTTACAGTTTAGACTTAGACTGACACTGGGGAAATGAATAGGT	1124266	1124874	1124216	1124268	1	HG793135	PCAMFM013_S002g000472	1123300	1124874	None	4125	359	27572	No_constitutive_exon_found_in_species
CAGGCCCAATTCGTCACACTACCATTAAGAGCTAAAATTTGGGTGATTAGAT	1155617	1156714	1156764	1156712	-1	HG793135	PCAMFM013_S002g000485	1155617	1157561	None	4125	359	27572	No_constitutive_exon_found_in_species
CCCAGGCAATTCAAGTGCAATTCTAATATGCCTAATTTGGGATTGAATAGCT	1266783	1266910	1266960	1266908	-1	HG793135	PCAMFM013_S002g000532	1264987	1267047	None	4125	359	27572	No_constitutive_exon_found_in_species
ATTTCTCCAGGTTGAATCCTAGGATTACTCACCTCCCGGGAAACAAATAGAG	1403447	1403561	1403397	1403449	1	HG793135	PCAMFM013_S002g000587	1402695	1409607	None	4125	359	27572	No_constitutive_exon_found_in_species
GAGCTTTCTGGCTACTCTGATGGCGTATGGCCGCTAACAACGTGGGATAGTG	1429638	1429870	1429588	1429640	1	HG793135	PCAMFM013_S002g000596	1429205	1430103	None	4125	359	27572	No_constitutive_exon_found_in_species
CATGAAACACTCCGTAATACGTGGACTGAAGATCCTAATCAAGGGTGCAGAA	1546128	1546233	1546283	1546231	-1	HG793135	PCAMFM013_S002g000644	1546128	1547177	None	4125	359	27572	No_constitutive_exon_found_in_species
CCTTTCTTTTTCCAGTTTAAAGTACTGTTGAAAACTAACCTGGGATATAGAT	1640070	1640175	1640225	1640173	-1	HG793135	PCAMFM013_S002g000691	1639970	1642279	None	4125	359	27572	No_constitutive_exon_found_in_species
GGCTGGGCCGGAAATGCTCAACAATTTGGCTAACATCGGGGGATGGATAGCA	1876192	1876515	1876142	1876194	1	HG793135	PCAMFM013_S002g000780	1875187	1876515	None	4125	359	27572	No_constitutive_exon_found_in_species
CTATAATATCAGATGAAAACAATGCTAATTCGTCGGAATTTGTTGGGAAGAC	1963519	1963554	1963604	1963552	-1	HG793135	PCAMFM013_S002g000814	1962443	1963843	None	4125	359	27572	No_constitutive_exon_found_in_species
TAAGTGGGCTATATTACCAAAGTTTTGATAGATTGCTAACGGGGTTTAAGTT	2203398	2203444	2203494	2203442	-1	HG793135	PCAMFM013_S002g000919	2202646	2207834	None	4125	359	27572	No_constitutive_exon_found_in_species
GTGTCTCTTTAAGCTACTGCGGCCAACTGACACGGGTTTGATCGGGGCAGAC	2211541	2211674	2211491	2211543	1	HG793135	PCAMFM013_S002g000921	2211050	2216519	None	4125	359	27572	No_constitutive_exon_found_in_species
CAGAATATCAAAGTGATCAGTTGGAGAATCGAGTAGCTTATGTGGGATAGTC	2515848	2516052	2516102	2516050	-1	HG793135	PCAMFM013_S002g001054	2515848	2517586	None	4125	359	27572	No_constitutive_exon_found_in_species
ATCCGCGCTAGATAGGTCGAGAAAGTCACGATACTAATTGAGTCGGGCAGTC	2556050	2558266	2558316	2558264	-1	HG793135	PCAMFM013_S002g001071	2553238	2561113	None	4125	359	27572	No_constitutive_exon_found_in_species
CTTCTCACTTCGTAAACTCCTTTCATTCGTTACTAACAGGGTGGTGATAGAT	2575348	2575389	2575298	2575350	1	HG793135	PCAMFM013_S002g001079	2575062	2575710	None	4125	359	27572	No_constitutive_exon_found_in_species
CCCCGATGAGAAGTTGTTGTATTATTCTAACATCAAGGTCATGGGATTAGAT	83410	83555	83605	83553	-1	HG793136	PCAMFM013_S003g000029	76297	83824	None	4125	359	27572	No_constitutive_exon_found_in_species
CAGATCCAAAAACTGATGGAAAACCAGTCCAGCTAAAATGGGCGGAATAGGC	83080	83349	83399	83347	-1	HG793136	PCAMFM013_S003g000029	76297	83824	None	4125	359	27572	No_constitutive_exon_found_in_species
CCTCAAATCACACCTAACGCAGATGGGGGCTCGCTCTGACAAGGGATTAGGT	352361	352595	352311	352363	1	HG793136	PCAMFM013_S003g000146	351034	352595	None	4125	359	27572	No_constitutive_exon_found_in_species
GGGTTTTTCTTGCTCTCTGCTCTTTTTATTTTCTGACAGAAGGGTGATAGTA	431413	431856	431363	431415	1	HG793136	PCAMFM013_S003g000170	430563	433296	None	4125	359	27572	No_constitutive_exon_found_in_species
GATAACAGGTTGTCCTTTTGCCCCAATATTTGTAGCTGACGGGATCACAGCC	483149	483241	483291	483239	-1	HG793136	PCAMFM013_S003g000182	481774	483408	None	4125	359	27572	No_constitutive_exon_found_in_species
CCAACAGACTCTATTTACTAACGCCGGCCCCAACCGGGCAAGCGAGACAGAA	481774	483070	483120	483068	-1	HG793136	PCAMFM013_S003g000182	481774	483408	None	4125	359	27572	No_constitutive_exon_found_in_species
GAGAATCAGAAGAAGACATCATTGACTGAATTCTTCACTGGGGCATATAGTC	510085	510177	510227	510175	-1	HG793136	PCAMFM013_S003g000193	509534	510252	None	4125	359	27572	No_constitutive_exon_found_in_species
TTTCCCTCAGCTGCAAAGAGCTCTTTGCTTTATTTGGGACAATAGTAAAGCA	642590	643429	642540	642592	1	HG793136	PCAMFM013_S003g000249	642398	643602	None	4125	359	27572	No_constitutive_exon_found_in_species
ATTTGAGTATCTCGCTGGATGTCTTGATAAGGTTGTTTCTGGGTGATTAGAC	677357	677375	677425	677373	-1	HG793136	PCAMFM013_S003g000261	677357	678955	None	4125	359	27572	No_constitutive_exon_found_in_species
CACCTTGTATTACTATCTCTGTGAGCCCAACCTGGAGGTGGGTCATAGAGAT	751498	751779	751829	751777	-1	HG793136	PCAMFM013_S003g000284	751498	752177	None	4125	359	27572	No_constitutive_exon_found_in_species
TATCCACTACCACATAGAGTAGCGTATTAAAGTCAACAACAGGGTTATAGCA	796503	796613	796453	796505	1	HG793136	PCAMFM013_S003g000310	795923	796706	None	4125	359	27572	No_constitutive_exon_found_in_species
TTGTCCTCTTATTATATGAGATCTGGGCAAAAGAAGGCTAACAAGGGAAGCA	845845	845993	845795	845847	1	HG793136	PCAMFM013_S003g000330	843107	846901	None	4125	359	27572	No_constitutive_exon_found_in_species
CATGCCAAACAGTTTTATGGCACTTTGACGTACTTAATTGGGAAAACAAGGT	1411266	1411396	1411446	1411394	-1	HG793136	PCAMFM013_S003g000580	1409426	1411486	None	4125	359	27572	No_constitutive_exon_found_in_species
TATTGCATCTATCTACCTTCGATTCGCTAACTGTTTTCCTGGGGCTATAGGA	1438400	1438580	1438350	1438402	1	HG793136	PCAMFM013_S003g000592	1438090	1440139	None	4125	359	27572	No_constitutive_exon_found_in_species
AGGTCTAATCTTATTACCAGGGTTGCTCCGAGGGAGGCCGTGAGGGATAGTC	1472670	1473177	1473227	1473175	-1	HG793136	PCAMFM013_S003g000608	1471975	1473726	None	4125	359	27572	No_constitutive_exon_found_in_species
CGACTCAGTGGCCTGTGCATTTAGGCACTTGCTGACACGGGGGAAAAAAGGC	1794912	1795734	1794862	1794914	1	HG793136	PCAMFM013_S003g000754	1794011	1795734	None	4125	359	27572	No_constitutive_exon_found_in_species
CCGGCTGGGAAATTCAGAGGGAAATAAGCGGAGTCTAATAAGGGGTGTAGGG	1798284	1798326	1798234	1798286	1	HG793136	PCAMFM013_S003g000756	1797537	1800123	None	4125	359	27572	No_constitutive_exon_found_in_species
CATTGATCACTCGTCTTTGACCGAGGTCAGAAAGCCTGTCTCGGGGCAAGGA	1897735	1897863	1897685	1897737	1	HG793136	PCAMFM013_S003g000791	1897404	1897985	None	4125	359	27572	No_constitutive_exon_found_in_species
TGAGTATAATCCTAAAAGAGTTGGGAACGACTTATGCTAATGGGTAACAGGA	1941564	1941738	1941514	1941566	1	HG793136	PCAMFM013_S003g000809	1940954	1942478	None	4125	359	27572	No_constitutive_exon_found_in_species
GTAGGACCCAAAGAACCTCGACATGAGAAACAATCACTGATGTGGGACAGGC	39994	40094	40144	40092	-1	HG793137	PCAMFM013_S004g000021	39092	40362	None	4125	359	27572	No_constitutive_exon_found_in_species
CACGTTTCCGGGTTTCCGCGTGATCGAGATCTGATCAGATCGGGACGCAGGC	60041	60090	60140	60088	-1	HG793137	PCAMFM013_S004g000027	59116	60251	None	4125	359	27572	No_constitutive_exon_found_in_species
TGTGCGTGTCTGGAAATGGTATTGGCGGTTCTTTACTGACGGGGATTTAGGC	116631	116726	116776	116724	-1	HG793137	PCAMFM013_S004g000049	115415	117080	None	4125	359	27572	No_constitutive_exon_found_in_species
CAATGATGTCGGCAAGTTTTATAATCAAGACACTAACCAAATTGGGATAGCA	141555	142828	141505	141557	1	HG793137	PCAMFM013_S004g000059	141193	142828	None	4125	359	27572	No_constitutive_exon_found_in_species
GCATATAACATGGAGAGTTAACTGACTTGGCTAATTAACGGGGAAATCAGAG	178526	179322	179372	179320	-1	HG793137	PCAMFM013_S004g000072	178526	179479	None	4125	359	27572	No_constitutive_exon_found_in_species
ATATAGGTCGCCTCTCCCCCGTGGACTGATGGCTCCCCCGCATGGGAGAGGG	294852	294887	294937	294885	-1	HG793137	PCAMFM013_S004g000122	294062	295192	None	4125	359	27572	No_constitutive_exon_found_in_species
ACCAGCCCAGGTGCTGTTGACCCCTGAACCAAGACTAACCGGGACTATAGTG	335367	335426	335317	335369	1	HG793137	PCAMFM013_S004g000140	335020	336221	None	4125	359	27572	No_constitutive_exon_found_in_species
TCTAGCGACCAATGTTATTCCAGGTTAGTTTAATAAGAAACGGGGCACAGCT	382490	382854	382440	382492	1	HG793137	PCAMFM013_S004g000160	381755	383344	None	4125	359	27572	No_constitutive_exon_found_in_species
CATGACATGGGTTGGTTGTTCGGGAGTAGGCTAATCTTGTTCGGGAGTAGAT	401678	401705	401755	401703	-1	HG793137	PCAMFM013_S004g000166	400765	402498	None	4125	359	27572	No_constitutive_exon_found_in_species
TCTTATCAGGTGGGGTTGAAAAAAAAAATTTACTAACGGTGGGATACTAGGT	469243	469312	469193	469245	1	HG793137	PCAMFM013_S004g000197	468704	470858	None	4125	359	27572	No_constitutive_exon_found_in_species
ATAGGTTTTCGAGACTATAATGTGCATTGCACTATCGCTGCGTGGGATAGAG	483755	483820	483870	483818	-1	HG793137	PCAMFM013_S004g000205	483402	484075	None	4125	359	27572	No_constitutive_exon_found_in_species
CTCGACTTCAAAAATGAATTTGGATTTTAAAGCTAACTTTGGGGTTACAGGC	519372	519713	519763	519711	-1	HG793137	PCAMFM013_S004g000220	519372	522613	None	4125	359	27572	No_constitutive_exon_found_in_species
GTAATTAAATCTATATTTCGACTTGAATATGGGCTAAAAAGCGGGTACAGGA	567175	567867	567917	567865	-1	HG793137	PCAMFM013_S004g000236	565489	569330	None	4125	359	27572	No_constitutive_exon_found_in_species
CTTGTAGTTCCCATCAACCATGTCACAACTGCTCTAAAAAGGGTGCGCAGTG	630457	631274	630407	630459	1	HG793137	PCAMFM013_S004g000260	630132	632533	None	4125	359	27572	No_constitutive_exon_found_in_species
AATGCAATCTGACAATTTACACAGGTTCACTTTGGGATGCAGGGTGGAAGAC	840939	843596	843646	843594	-1	HG793137	PCAMFM013_S004g000342	837767	845283	None	4125	359	27572	No_constitutive_exon_found_in_species
CGCTTTGCTTCCCGGACGCGATTGCTGATTTCCGCTTTCCCGGGCAATAGGT	891859	891939	891809	891861	1	HG793137	PCAMFM013_S004g000363	891531	893552	None	4125	359	27572	No_constitutive_exon_found_in_species
GTCATTGTGTTTCCTCTTTGTAACCACATCATTGACTTGATTGGGTAAAGGT	925786	925946	925736	925788	1	HG793137	PCAMFM013_S004g000378	924505	926196	None	4125	359	27572	No_constitutive_exon_found_in_species
TTTCATACTCTTCGGCTCAGCTAGGGGCATATCGGCTTACAATGGGGCAGCT	998189	998286	998336	998284	-1	HG793137	PCAMFM013_S004g000412	994253	999457	None	4125	359	27572	No_constitutive_exon_found_in_species
TAAGTGATAGAATATATCTAGTACTGGTGTGATAGCTGACGAGGGAATAGTG	1107411	1107461	1107361	1107413	1	HG793137	PCAMFM013_S004g000459	1106147	1107461	None	4125	359	27572	No_constitutive_exon_found_in_species
TCCTTCAGATTTTCGACTTCCACGAGCAGACATCTGATGGGAATGAATAGAA	1109188	1109344	1109138	1109190	1	HG793137	PCAMFM013_S004g000460	1107856	1109503	None	4125	359	27572	No_constitutive_exon_found_in_species
AAGTGGTTTCTGTTGGAATGGTTATTGTTCTTGGCTAATATATGGGATAGTG	1165273	1165418	1165468	1165416	-1	HG793137	PCAMFM013_S004g000483	1165273	1166465	None	4125	359	27572	No_constitutive_exon_found_in_species
GCTGTGTTGTGTTGTGTCTGTGGCTGACTTTGGGTTTTCCTTGGGAATAGGT	1246434	1246460	1246384	1246436	1	HG793137	PCAMFM013_S004g000516	1246189	1248412	None	4125	359	27572	No_constitutive_exon_found_in_species
ATCACGTCAATATACATCCGGATAATCTATCCACTTTCCGGGGTATGTAGTT	1545969	1546077	1546127	1546075	-1	HG793137	PCAMFM013_S004g000638	1545969	1546286	None	4125	359	27572	No_constitutive_exon_found_in_species
ATGCTTCCTCTTCAACCGGGTGTCAAACACAAAGCTGACAAGGGAAAAAGTG	1572698	1572985	1573035	1572983	-1	HG793137	PCAMFM013_S004g000649	1572698	1573528	None	4125	359	27572	No_constitutive_exon_found_in_species
AAGGGCTTCAAACCGTGATATTGGACCCCGGATAATAACATGGGATATAGAG	1818618	1818799	1818568	1818620	1	HG793137	PCAMFM013_S004g000761	1817898	1819875	None	4125	359	27572	No_constitutive_exon_found_in_species
AGTATAATAGACCCAGATCTGGGGATGTACCCTTTTTCTGGGAGAACTAGGA	233327	233384	233434	233382	-1	HG793138	PCAMFM013_S005g000096	233083	233560	None	4125	359	27572	No_constitutive_exon_found_in_species
CTATCTACGCCTAGACTACGGTGACTAACAAGCTGTGCCTTGGGAAGCAGAC	420023	420549	419973	420025	1	HG793138	PCAMFM013_S005g000177	416624	422044	None	4125	359	27572	No_constitutive_exon_found_in_species
ATCGCTTACTATTCACAATGGCGTTAATGCTAATATATGTGGGAAAACAGAC	530937	531202	531252	531200	-1	HG793138	PCAMFM013_S005g000217	529443	531834	None	4125	359	27572	No_constitutive_exon_found_in_species
CGGTACCCCGCGGTAGAAGGTACATCAAGCTTATCTTTGACGGGGTACAGGG	574135	574208	574085	574137	1	HG793138	PCAMFM013_S005g000235	573922	576418	None	4125	359	27572	No_constitutive_exon_found_in_species
CTGTCACCCAAGTCGACTCTTCTTCGGGCGGTTGATGATGGGATAACAAGGT	711754	711871	711921	711869	-1	HG793138	PCAMFM013_S005g000291	711537	712267	None	4125	359	27572	No_constitutive_exon_found_in_species
CCTTCGAGCCAGAGAGGAATGACATATACTGACTTGACATGGGGAAACAGCT	753773	753866	753723	753775	1	HG793138	PCAMFM013_S005g000307	753525	755491	None	4125	359	27572	No_constitutive_exon_found_in_species
AACCATTTAAATGATTTCAACCATTTAAATCTGCCCCTTGCGGGGAATAGGC	800195	800296	800346	800294	-1	HG793138	PCAMFM013_S005g000325	800195	800414	None	4125	359	27572	No_constitutive_exon_found_in_species
TACCCACTATGCTCAAATACTCAAGAGCTAGCCGCTGACCCTGGGAACAGTA	865295	865595	865245	865297	1	HG793138	PCAMFM013_S005g000361	864961	866101	None	4125	359	27572	No_constitutive_exon_found_in_species
CCCCTGTAATATCCTGGCGAACAAATTATTGACTTTGGGAATGTATAAAGCC	899928	900492	899878	899930	1	HG793138	PCAMFM013_S005g000373	896320	900492	None	4125	359	27572	No_constitutive_exon_found_in_species
ATTTCAAACTCCATCGACACCAAATCCTGCTAATGCGACTGGATTGGGAGGC	1024253	1024632	1024203	1024255	1	HG793138	PCAMFM013_S005g000422	1023830	1025593	None	4125	359	27572	No_constitutive_exon_found_in_species
CCCTACCACACCCCAGTCGATCAGAACATATTGTTAAAGGGAGATTGTAGTT	1039623	1039964	1039573	1039625	1	HG793138	PCAMFM013_S005g000431	1039275	1040161	None	4125	359	27572	No_constitutive_exon_found_in_species
CAACACCAACCCTAATCCAAAACTAACGCAACCAATTGGGGCAAATATAGTA	1129950	1130561	1129900	1129952	1	HG793138	PCAMFM013_S005g000472	1129594	1130561	None	4125	359	27572	No_constitutive_exon_found_in_species
CTATATTCTCCTCCAACCGATCTACATTAGATACTAACTTCAGGGAATAGAT	1133988	1134590	1134640	1134588	-1	HG793138	PCAMFM013_S005g000474	1133988	1136370	None	4125	359	27572	No_constitutive_exon_found_in_species
CAATTGCCCCGGGGCTTTGTTATCGTGACACTGACAATGAGGGCACATAGAT	1157744	1157863	1157913	1157861	-1	HG793138	PCAMFM013_S005g000484	1156549	1158118	None	4125	359	27572	No_constitutive_exon_found_in_species
GGCTACAACCAACGACTTGGAGGGCATCTTAGCTGATACCTGGGATATAGGA	1185418	1185589	1185368	1185420	1	HG793138	PCAMFM013_S005g000495	1184983	1188357	None	4125	359	27572	No_constitutive_exon_found_in_species
GTATACGAGTGCTGGTGTTTCTGTCTTGACGCTTCGGGATTGACAAATAGCA	1245550	1246559	1245500	1245552	1	HG793138	PCAMFM013_S005g000522	1245085	1250146	None	4125	359	27572	No_constitutive_exon_found_in_species
AATTGTTATGATGGTAAATGTAAATGTAATTCTTCTAACGTGGGATACAGGA	1248242	1248394	1248192	1248244	1	HG793138	PCAMFM013_S005g000522	1245085	1250146	None	4125	359	27572	No_constitutive_exon_found_in_species
AATATGGCCCCCCTATCTACATATTAAATGCTCATGGGTGCGCAAAACAGAA	1307025	1307163	1307213	1307161	-1	HG793138	PCAMFM013_S005g000545	1305526	1307426	None	4125	359	27572	No_constitutive_exon_found_in_species
GAACGCGACCTATGGAGCAGTGCGGGCTGACTATTTACATCGCGGGATAGAA	1316736	1321929	1316686	1316738	1	HG793138	PCAMFM013_S005g000549	1316359	1322979	None	4125	359	27572	No_constitutive_exon_found_in_species
GCAATTCTCGCATCAGGACCAGGAGCGGATGTACCACCGGGGCGTGGCAGAG	1370284	1370535	1370585	1370533	-1	HG793138	PCAMFM013_S005g000571	1370284	1371255	None	4125	359	27572	No_constitutive_exon_found_in_species
AACAGGGGGTTTGTGAACTATCCATATCCTAATAACTAACGGGAATACAGGT	1415918	1416202	1416252	1416200	-1	HG793138	PCAMFM013_S005g000592	1415918	1416915	None	4125	359	27572	No_constitutive_exon_found_in_species
AGCGATGTTCTGCACATGGAAATTAGAATGAGTTCTAATGAGGGATCTAGGA	818370	818815	818320	818372	1	HG793139	PCAMFM013_S006g000340	816497	818815	None	4125	359	27572	No_constitutive_exon_found_in_species
TGCTGTGTAAGTTAACAACACCATGTTTTTCGTTCACTGTTCAGGGACAGGC	918757	918970	918707	918759	1	HG793139	PCAMFM013_S006g000367	917716	919903	None	4125	359	27572	No_constitutive_exon_found_in_species
CACACATGTCTCACGATACACAAGAATTGATGCCCTCGGGGCAAGACTAGAA	996413	996447	996497	996445	-1	HG793139	PCAMFM013_S006g000402	994498	996586	None	4125	359	27572	No_constitutive_exon_found_in_species
CTTTATACCAATTGATTTGAATTATTCTTAACAATGGGTTTCAAAAACAGTC	1096577	1097105	1096527	1096579	1	HG793139	PCAMFM013_S006g000455	1095945	1098850	None	4125	359	27572	No_constitutive_exon_found_in_species
TGTTACGTACGTGACAGGACGCGATAGCTGGAAAACTGACTGGGATGCAGGA	1193427	1193444	1193494	1193442	-1	HG793139	PCAMFM013_S006g000486	1193258	1193638	None	4125	359	27572	No_constitutive_exon_found_in_species
ATGCGGTAAGCTTTCATATCATGGCAGTTGTGCAGATGCTGATGGGGTAGTC	1211389	1211559	1211609	1211557	-1	HG793139	PCAMFM013_S006g000496	1210109	1212322	None	4125	359	27572	No_constitutive_exon_found_in_species
CTGTGACGTGATTAGGGACGGTGTGGAAAACACACCGCGGGAAGTTACAGAA	1210109	1210277	1210327	1210275	-1	HG793139	PCAMFM013_S006g000496	1210109	1212322	None	4125	359	27572	No_constitutive_exon_found_in_species
ATCAACTTTTCGGGATATCAATGAACCCATGCTAAGACGCGGGGAATTAGGT	1259420	1260689	1260739	1260687	-1	HG793139	PCAMFM013_S006g000506	1258042	1260923	None	4125	359	27572	No_constitutive_exon_found_in_species
CCTATTTACTGGCCCTACGAGTTCCCTCTCGTCACCTTCATTATAGGGAGCA	1293945	1294484	1294534	1294482	-1	HG793139	PCAMFM013_S006g000519	1293175	1294856	None	4125	359	27572	No_constitutive_exon_found_in_species
TGTTTGCCTCAATATTAAGTCTGGATGAGCATTTCTGACCAGGGAACCAGCG	1313438	1313734	1313388	1313440	1	HG793139	PCAMFM013_S006g000529	1312463	1314306	None	4125	359	27572	No_constitutive_exon_found_in_species
GAGGATTTGATATATTAATTTTTGTAGATATCTTGCTGACAGGGTTGTAGGG	1343645	1343950	1344000	1343948	-1	HG793139	PCAMFM013_S006g000543	1342715	1344424	None	4125	359	27572	No_constitutive_exon_found_in_species
ATCGATATCATTAATTCCATCGACTCCGCATTCTTTTCTCCGGGACAAAGGG	16359	16865	16309	16361	1	HG793140	PCAMFM013_S007g000007	15632	19053	None	4125	359	27572	No_constitutive_exon_found_in_species
ACTGTTGATAAATATTGGGGGCCCCTGTGGAATCATTCACGGGACTTGAGGG	218056	219297	219347	219295	-1	HG793140	PCAMFM013_S007g000090	218056	220016	None	4125	359	27572	No_constitutive_exon_found_in_species
TGAAACATATTTCAGGTTTTCCTAGACAAGCTAACTTCTGGGGTCGGCAGCT	503371	503537	503321	503373	1	HG793140	PCAMFM013_S007g000216	502429	504635	None	4125	359	27572	No_constitutive_exon_found_in_species
CTCCCTTGACCCGCCACTACCAATCGAGTCGCTGTGCGATTGGGAGACAGGC	504174	504527	504124	504176	1	HG793140	PCAMFM013_S007g000216	502429	504635	None	4125	359	27572	No_constitutive_exon_found_in_species
GATGATAGTCCGCAGCCAATCGGAAATAGGGTACAGTAAGGGAAGAAAAGGC	563902	564454	564504	564452	-1	HG793140	PCAMFM013_S007g000242	563028	564701	None	4125	359	27572	No_constitutive_exon_found_in_species
CTTGTAAAATCTCTTCCCGGAGGATGTATGCTAACTGTGGGTGTGAATAGGA	726454	728111	726404	726456	1	HG793140	PCAMFM013_S007g000310	725795	728111	None	4125	359	27572	No_constitutive_exon_found_in_species
AGAACAGCCCCCCGATCCTTTGGCTGCAGCTAACAGTATACAGGGCAAAGCT	776399	779684	776349	776401	1	HG793140	PCAMFM013_S007g000335	776220	780501	None	4125	359	27572	No_constitutive_exon_found_in_species
GTCTTATATCCTACCTTGATCATTGAACGAAGATTTGACTGGCTGGGCAGGT	825036	826562	824986	825038	1	HG793140	PCAMFM013_S007g000351	824021	826562	None	4125	359	27572	No_constitutive_exon_found_in_species
TATCCAGAGCTAGGTTACTCATGTTAACACAAATAAGGGAAATGGCACAGTT	832894	832961	832844	832896	1	HG793140	PCAMFM013_S007g000355	832762	833091	None	4125	359	27572	No_constitutive_exon_found_in_species
AAAGATAACAACGCATAGGAGAACCAATTGTAAAGAAAATGTGACGGGAGCT	924335	924558	924608	924556	-1	HG793140	PCAMFM013_S007g000392	924335	925865	None	4125	359	27572	No_constitutive_exon_found_in_species
GGGTTAGTTTTCTTCTCTAGATAAGATGTCCACAGCTAACAGGGGTTTAGGC	1105255	1105315	1105205	1105257	1	HG793140	PCAMFM013_S007g000480	1104543	1105559	None	4125	359	27572	No_constitutive_exon_found_in_species
TGTATTAACATGTTTCTGCTGGTTGGTGCGCCGCTGATTACGGGAAATAGAT	1204909	1205134	1204859	1204911	1	HG793140	PCAMFM013_S007g000518	1202728	1206047	None	4125	359	27572	No_constitutive_exon_found_in_species
TTCCACCGAGGTGAGCTTGAATCAATTCGAGATTACGGAAAGGGAGTCAGTG	6363	6376	6426	6374	-1	HG793141	PCAMFM013_S008g000003	5305	6782	None	4125	359	27572	No_constitutive_exon_found_in_species
CCCTCCATTGTTCCATCACCCCACTAACCGCAGGTGCGAGGGGCATACAGCC	138545	138603	138495	138547	1	HG793141	PCAMFM013_S008g000061	138394	140350	None	4125	359	27572	No_constitutive_exon_found_in_species
ATTACAATACAAAAGCCCGTTCAGACCGCTAATTCCTTGGGCAAACATAGTA	217860	218409	218459	218407	-1	HG793141	PCAMFM013_S008g000096	217303	219370	None	4125	359	27572	No_constitutive_exon_found_in_species
TCTGGTGACCCCCGATGGAAATACGGGTGGATGGCTGACTTGGGATACAGGA	228712	229055	229105	229053	-1	HG793141	PCAMFM013_S008g000101	227747	229570	None	4125	359	27572	No_constitutive_exon_found_in_species
CCCACCAAAAACCCCGAAGTTAGATCAAATTCTAATAGAGGGATACACAGAG	322333	322703	322753	322701	-1	HG793141	PCAMFM013_S008g000138	322333	323235	None	4125	359	27572	No_constitutive_exon_found_in_species
AGGGTTAGTTTCTATATCTTGAGTGCCAGAGCACTAACTAATGGGATTAGGG	402121	402253	402303	402251	-1	HG793141	PCAMFM013_S008g000165	401126	402354	None	4125	359	27572	No_constitutive_exon_found_in_species
ACCCCTCAGATGGATCTGTCTTTTTCTAACTAGAATTTTGGGAGAAAAAGGT	434229	434512	434562	434510	-1	HG793141	PCAMFM013_S008g000177	433354	434710	None	4125	359	27572	No_constitutive_exon_found_in_species
CAATCCCGCGACAACTGACAATACTGACTTATGATCGCTTGGGGATATAGGG	446108	446204	446058	446110	1	HG793141	PCAMFM013_S008g000182	445770	448310	None	4125	359	27572	No_constitutive_exon_found_in_species
TCAGTGTTGGCCATGGTGCATGAAATCATTCTAATTGAGGGAATCAACAGGA	537613	537857	537563	537615	1	HG793141	PCAMFM013_S008g000217	534579	537857	None	4125	359	27572	No_constitutive_exon_found_in_species
ATTATCAGCTCGGTGACATCGCAAGAGCACTAGCTAACAGACGTGGGCAGAG	568938	568992	569042	568990	-1	HG793141	PCAMFM013_S008g000231	567714	569456	None	4125	359	27572	No_constitutive_exon_found_in_species
TTTCCGGTGATGTCTCTTAAAGGAACGTACCGCGGTGACTGACCGGGTAGAC	693262	694156	693212	693264	1	HG793141	PCAMFM013_S008g000288	692826	694156	None	4125	359	27572	No_constitutive_exon_found_in_species
ACTCGTAAGGCTTTCAACATCCGATGCCTCGCTGCTGCTAACATGGGAAGAT	785756	786276	786326	786274	-1	HG793141	PCAMFM013_S008g000331	781326	786514	None	4125	359	27572	No_constitutive_exon_found_in_species
GTGGTAGTTCCAACATCACGTAGGACTACTACCACTCTGGGGGGTCATAGCT	840311	840326	840376	840324	-1	HG793141	PCAMFM013_S008g000352	839746	840557	None	4125	359	27572	No_constitutive_exon_found_in_species
ACCTCGAATATCAGTGCCTTCTCGGACTTGGAGCTTATGGGGAAAATTAGCT	1133607	1134040	1133557	1133609	1	HG793141	PCAMFM013_S008g000473	1133307	1134629	None	4125	359	27572	No_constitutive_exon_found_in_species
AAGTGCTCACATTAGTTGTTATGCAAGTATTTCGCTAACTGGGACGACAGGT	5905	6213	6263	6211	-1	HG793142	PCAMFM013_S009g000003	5905	7138	None	4125	359	27572	No_constitutive_exon_found_in_species
TTTGATCAATCATGTTGACTAAATGCTAATACATATGGTTGGATGGGTAGGC	180090	181287	180040	180092	1	HG793142	PCAMFM013_S009g000083	179784	182265	None	4125	359	27572	No_constitutive_exon_found_in_species
TCTATAGCTGCGGATCCAAGATATCATGCTGGCTAAGGACGGAAGGGTAGAT	255586	257997	258047	257995	-1	HG793142	PCAMFM013_S009g000114	255586	258742	None	4125	359	27572	No_constitutive_exon_found_in_species
CTCGAATAACTTGGTACAAGTCGGATTCGGTAGCTGACATTAAGGGGTAGCT	335588	335637	335687	335635	-1	HG793142	PCAMFM013_S009g000145	333435	335910	None	4125	359	27572	No_constitutive_exon_found_in_species
TCTCCCAGTCCCGAGAGTGACCAGCTTGCTAAGAGGTTTAAGGGAGCTAGTT	375577	375643	375693	375641	-1	HG793142	PCAMFM013_S009g000168	375577	377809	None	4125	359	27572	No_constitutive_exon_found_in_species
CCTGCAGGCTATTCAGGATATGAACCAAAGCTAATCACTTGGGACTATAGCA	427987	428094	427937	427989	1	HG793142	PCAMFM013_S009g000192	426358	428456	None	4125	359	27572	No_constitutive_exon_found_in_species
GTCAATATGTTTCCAGTATATGTTGTACATGAGGCTAACCAGGGTCACAGGC	428325	428456	428275	428327	1	HG793142	PCAMFM013_S009g000192	426358	428456	None	4125	359	27572	No_constitutive_exon_found_in_species
TTTTATCCTGCTTTGACTTGATGCTGATCTATTTCATCGGGTAACAACAGAT	450148	450466	450098	450150	1	HG793142	PCAMFM013_S009g000203	449381	450859	None	4125	359	27572	No_constitutive_exon_found_in_species
ATATCATTGTCAGGGGCAACCAATGCTTCGGTACTGACTGTGGGGTACAGAA	456479	456916	456429	456481	1	HG793142	PCAMFM013_S009g000206	456246	457718	None	4125	359	27572	No_constitutive_exon_found_in_species
CAGCTTCGACTCTCTATTTCTGGCATATACTTACTTTTTTGGGATATTAGGC	509857	510031	509807	509859	1	HG793142	PCAMFM013_S009g000231	509633	510031	None	4125	359	27572	No_constitutive_exon_found_in_species
ACACATCGAATCCAATCTAATTCCAGCGCTAAGTTACAGGGAATTGATAGGC	841534	841795	841484	841536	1	HG793142	PCAMFM013_S009g000368	841219	843152	None	4125	359	27572	No_constitutive_exon_found_in_species
TCCTTTTTGGTCGTGCTGGGGTGGTTATGGACTAATGGGTGGATATACAGCG	914820	915238	914770	914822	1	HG793142	PCAMFM013_S009g000394	914035	915351	None	4125	359	27572	No_constitutive_exon_found_in_species
TCGGTCAAGAATCCAGATGGTAAAAGAAGAGAAAAGCTGACTGGGGACAGCC	953747	953853	953697	953749	1	HG793142	PCAMFM013_S009g000415	952815	954399	None	4125	359	27572	No_constitutive_exon_found_in_species
CCGTAAGTGATGCGTGGAACGAGTCGGAATAATCAATAATGTGGGAGTAGAT	978682	978769	978819	978767	-1	HG793142	PCAMFM013_S009g000422	969214	979066	None	4125	359	27572	No_constitutive_exon_found_in_species
AAGTTAACGCGGATCATGCCGATTCCACGCTGAAATCCGTGGGCGTATAGAT	999936	999956	999886	999938	1	HG793142	PCAMFM013_S009g000431	999570	1001400	None	4125	359	27572	No_constitutive_exon_found_in_species
GTGAAAAAGGTCTTCTGATGTAATCCGATTGACGCTAATTGGGTACGCAGGT	1085785	1086269	1086319	1086267	-1	HG793142	PCAMFM013_S009g000473	1085785	1087111	None	4125	359	27572	No_constitutive_exon_found_in_species
ATGTCTATGGAAGAAGAAAAAACAACAACAATCATCTAACTGGGTAACAGGC	10272	10529	10579	10527	-1	HG793143	PCAMFM013_S010g000007	10272	11244	None	4125	359	27572	No_constitutive_exon_found_in_species
CAGGTGCTGTCGTTCATGTACAACTTACTGACAACGGTATGGGACCACAGGA	21681	21994	22044	21992	-1	HG793143	PCAMFM013_S010g000011	20914	22395	None	4125	359	27572	No_constitutive_exon_found_in_species
TGCTCAGAGAGTTCATTTCATCAAAGACAGCAACCTGACTTGGGACATAGGG	23716	23779	23666	23718	1	HG793143	PCAMFM013_S010g000012	23233	24840	None	4125	359	27572	No_constitutive_exon_found_in_species
TGGTGAGTTTCATGGCGCAACAGTTAGAGGCCCTCGCTGACTGGGAACAGGT	49504	50873	50923	50871	-1	HG793143	PCAMFM013_S010g000022	48782	51511	None	4125	359	27572	No_constitutive_exon_found_in_species
AAGGAATAATTTGCTGTAATGCAGTCATTATTTGATATTTTTGGGAAAAGGA	396264	396966	397016	396964	-1	HG793143	PCAMFM013_S010g000150	396264	397138	None	4125	359	27572	No_constitutive_exon_found_in_species
GGGGATTACTCCTGACAAAATATGGCATATGCTGACATTGGGATGGATAGGC	559755	559893	559705	559757	1	HG793143	PCAMFM013_S010g000213	559652	561363	None	4125	359	27572	No_constitutive_exon_found_in_species
CGAGACTATAATAAAAACCGAAGAAACTAATTTCAACTTCTGGGCAATAGCC	620879	620959	620829	620881	1	HG793143	PCAMFM013_S010g000243	620746	621696	None	4125	359	27572	No_constitutive_exon_found_in_species
CTCGAAAAGAACGAAATGGTTGACTAACCGATTGTGTGTGGGATATATAGGC	767019	767053	766969	767021	1	HG793143	PCAMFM013_S010g000313	766826	768224	None	4125	359	27572	No_constitutive_exon_found_in_species
CTCCCAGCAGAATATTGAGTGTTGACAGAACGCTAACGAATGGGATATAGCT	945594	946105	945544	945596	1	HG793143	PCAMFM013_S010g000390	944861	946105	None	4125	359	27572	No_constitutive_exon_found_in_species
GTCCATACTGCATGTGCCTCCCCAGAACTAGAGCTGACTACGGGGCGAAGGG	1010533	1010844	1010894	1010842	-1	HG793143	PCAMFM013_S010g000420	1009457	1011824	None	4125	359	27572	No_constitutive_exon_found_in_species
TAAGTTGGACTACTACCGCCTTGACACTGCTAGTTCTAATGGGCAAATAGGT	1058589	1058682	1058539	1058591	1	HG793143	PCAMFM013_S010g000439	1052191	1061124	None	4125	359	27572	No_constitutive_exon_found_in_species
TGGGTAGAGCTCACCGGCTCGGTTTCTACGTGACTAACCATGGGACCAAGAC	81801	83146	81751	81803	1	HG793144	PCAMFM013_S011g000036	81401	83146	None	4125	359	27572	No_constitutive_exon_found_in_species
CCCCTACCTTACCGTCCCATTCCTTCTTTTGCATAGCTGACAGGGTGAAGCT	101920	102370	102420	102368	-1	HG793144	PCAMFM013_S011g000044	101920	104164	None	4125	359	27572	No_constitutive_exon_found_in_species
TATCTGATCCTTGTCTACACCCTTATTTAGCGATATTCTAATTGGGACAGTG	612473	613016	612423	612475	1	HG793144	PCAMFM013_S011g000257	611316	615021	None	4125	359	27572	No_constitutive_exon_found_in_species
GGGCCTCGACCTCCTAACTCCACATGACACTAATTGGGTTGGCGGAATAGAT	637043	640734	636993	637045	1	HG793144	PCAMFM013_S011g000267	636765	640919	None	4125	359	27572	No_constitutive_exon_found_in_species
AGTTGCTTCATCCTTAACCTTGAAGGTACTGGTACTAACTGGGATTATAGCC	867483	868350	867433	867485	1	HG793144	PCAMFM013_S011g000354	867293	869246	None	4125	359	27572	No_constitutive_exon_found_in_species
GTGAGTCATGTTTCACCTGACTGCTCCCATACATGCTAACAAACGGGAAGCA	917725	919122	917675	917727	1	HG793144	PCAMFM013_S011g000372	916891	919122	None	4125	359	27572	No_constitutive_exon_found_in_species
GTGAGCAAGCCAACCCAGTCCCATCCCATTCAATACTAACGGGTGGATAGAA	158624	159161	159211	159159	-1	HG793145	PCAMFM013_S012g000058	158624	163613	None	4125	359	27572	No_constitutive_exon_found_in_species
CTAGTCTATGGGGTATATAGGTGTCGATAAATGACCATTGGGATGACCAGAA	171510	172409	172459	172407	-1	HG793145	PCAMFM013_S012g000064	171510	172970	None	4125	359	27572	No_constitutive_exon_found_in_species
TAAGAACGCCTCCTCGAGTCTATTGAGTTTTATGCTATGGGTGGTGCAAGAT	182936	182980	182886	182938	1	HG793145	PCAMFM013_S012g000072	182659	182980	None	4125	359	27572	No_constitutive_exon_found_in_species
GCGCTGTAATGGCGGGTATCCGAACACAATACGAGAGAAAAGGGCATTAGCT	229414	229798	229364	229416	1	HG793145	PCAMFM013_S012g000090	228859	229798	None	4125	359	27572	No_constitutive_exon_found_in_species
TTGTTGATTGCGTGGGAATTAAAAAGACCTCGTGCTAATTTTGGGAATAGTC	261447	261700	261750	261698	-1	HG793145	PCAMFM013_S012g000111	261240	263357	None	4125	359	27572	No_constitutive_exon_found_in_species
AAGTGAGATTCGAGGATGAGAGTGTGGGCTAACGGGACTGGGATGTACAGGC	298929	299343	298879	298931	1	HG793145	PCAMFM013_S012g000131	298594	299884	None	4125	359	27572	No_constitutive_exon_found_in_species
TCGGTCCAATGTTGATGTTGCGCGTCTGTGATGTTTTTTTTGTGGGGGAGGT	422450	422619	422400	422452	1	HG793145	PCAMFM013_S012g000185	422203	422619	None	4125	359	27572	No_constitutive_exon_found_in_species
GTAAGGTCGCCCATGGAGTAGTACGGGAAGCGACTAACATGGGAATTCAGGC	591485	591643	591435	591487	1	HG793145	PCAMFM013_S012g000256	590575	593460	None	4125	359	27572	No_constitutive_exon_found_in_species
CTCGAGACATTAAAGATTTTCTGTTTTTCATCAAGTCCTGGGCAGACTAGGT	625684	626011	626061	626009	-1	HG793145	PCAMFM013_S012g000270	625399	626290	None	4125	359	27572	No_constitutive_exon_found_in_species
TATCAATGCCTCAATACATTAATGAACCTCATGATGTATCCTGAAGGGAGCC	695130	695281	695080	695132	1	HG793145	PCAMFM013_S012g000298	694859	695281	None	4125	359	27572	No_constitutive_exon_found_in_species
GCACCTGAGACCACTTCAAATCGTTGCATTACTAACGGGAGTGAATATAGAT	818395	818669	818719	818667	-1	HG793145	PCAMFM013_S012g000347	815367	818818	None	4125	359	27572	No_constitutive_exon_found_in_species
GACCATGTGTCTGATATGAAATAACTCGGGCATAACATGGGTGGGAGTAGAT	170096	170166	170046	170098	1	HG793146	PCAMFM013_S013g000066	169867	171676	None	4125	359	27572	No_constitutive_exon_found_in_species
GATCCTCTCTTGCTGCGAGATTACAGTTCACCTTGCTGACTTGGGTAAAGGT	395122	395331	395072	395124	1	HG793146	PCAMFM013_S013g000164	394673	396546	None	4125	359	27572	No_constitutive_exon_found_in_species
TACTGTATGTTAATTTCCGTTCAGTCATGAGCAGGTGCTAATGAGGGCAGTA	26925	27602	27652	27600	-1	HG793147	PCAMFM013_S014g000013	26445	28297	None	4125	359	27572	No_constitutive_exon_found_in_species
TTTCTAACTCCCGATATCATAAAAGTGATTGAAAAGTAACCGGGAAACAGCT	242644	243813	243863	243811	-1	HG793147	PCAMFM013_S014g000085	242404	244495	None	4125	359	27572	No_constitutive_exon_found_in_species
ACTTCTCCACTGTCCGACAAAGTCTACATGCATTTCTAACTAGGGGTTAGGA	368820	369020	368770	368822	1	HG793147	PCAMFM013_S014g000132	363859	372178	None	4125	359	27572	No_constitutive_exon_found_in_species
GTGAATTGGGTCAGTCCATATCGATTCGATCTAATACACTGGGTATGTAGAG	469186	469787	469837	469785	-1	HG793147	PCAMFM013_S014g000175	469186	470078	None	4125	359	27572	No_constitutive_exon_found_in_species
AACATAAGGCATTCTTCTTCAGTGGGCTTCTAAACCATCGGGGAAACTAGAA	741816	742209	741766	741818	1	HG793147	PCAMFM013_S014g000275	741122	742209	None	4125	359	27572	No_constitutive_exon_found_in_species
AGCACAGCTCCTGCCTCTTCTTTGCCCTTCCTTCGACATTGGGAGCACAGCT	199817	199987	200037	199985	-1	HG793148	PCAMFM013_S015g000084	199817	200396	None	4125	359	27572	No_constitutive_exon_found_in_species
TATCATGCCATCCGCTCAAGCATAAGACGACTGACTTTGTCGGGAACTAGGT	248543	249385	249435	249383	-1	HG793148	PCAMFM013_S015g000105	248543	249493	None	4125	359	27572	No_constitutive_exon_found_in_species
CTAATCAACACACTCCGTTGGCCATGGCCGCGGATACCGGGAACATCGAGAC	438309	438547	438597	438545	-1	HG793148	PCAMFM013_S015g000181	438201	439305	None	4125	359	27572	No_constitutive_exon_found_in_species
TTATAAGTGAGCCAAAATTTAGTTCTAGCATACTAAATGGATGGGCACAGCA	637547	637627	637497	637549	1	HG793148	PCAMFM013_S015g000266	637184	638601	None	4125	359	27572	No_constitutive_exon_found_in_species
TAAACCTGTTCGATGGAAGCATAGGATGTGCAGTTTAAAGGGGCGACCAGAT	96344	96458	96294	96346	1	HG793149	PCAMFM013_S016g000037	96018	96619	None	4125	359	27572	No_constitutive_exon_found_in_species
TGCGCAGGAGGTGTACAGAGCGTGCGCTAACAGCAATTGTGGGGGAATAGTG	173201	173276	173151	173203	1	HG793149	PCAMFM013_S016g000077	173120	174360	None	4125	359	27572	No_constitutive_exon_found_in_species
CCGCAAATTCCACCTCATATCCTAAAAGTCTTTCTCTAACGGCCGGGTAGTC	268882	270608	270658	270606	-1	HG793149	PCAMFM013_S016g000117	268253	270963	None	4125	359	27572	No_constitutive_exon_found_in_species
GCAAGTCTGAGTTCAATGCGACTCAATACATATTTGACTTCTGGGCGGAGGA	345620	345661	345711	345659	-1	HG793149	PCAMFM013_S016g000145	345620	346637	None	4125	359	27572	No_constitutive_exon_found_in_species
TCCGAACCCTTCTCTGTTGTGGTTACGCTGACCGATTTTCATGCGGGCAGTC	389428	389644	389378	389430	1	HG793149	PCAMFM013_S016g000161	389160	390949	None	4125	359	27572	No_constitutive_exon_found_in_species
ACTATTTGCCTTCTGGTTTCACTGACATCTGGTATTTTGGGAGCCAAAAGAC	490508	490709	490458	490510	1	HG793149	PCAMFM013_S016g000195	490366	491822	None	4125	359	27572	No_constitutive_exon_found_in_species
TTTTTCTCTCCCATACAATTCTGCCGAAACTAATCTGGTGGGATGAACAGTG	492776	493204	492726	492778	1	HG793149	PCAMFM013_S016g000196	492342	493879	None	4125	359	27572	No_constitutive_exon_found_in_species
GTGGCACAGAGAACAAAAGGCAAGTCCACTAAGACAAGGGCAAGCAACAGGT	574334	575026	574284	574336	1	HG793149	PCAMFM013_S016g000230	574009	575588	None	4125	359	27572	No_constitutive_exon_found_in_species
ATTCGTTGCTTTTTTTTGTTATGAAGTGTTGCTGATAAGGGAATCGATAGGC	584381	585142	585192	585140	-1	HG793149	PCAMFM013_S016g000235	584381	585650	None	4125	359	27572	No_constitutive_exon_found_in_species
GTACCACCGTTGAAGGGAGAGAGGAGTTGAGGCTTGTAGGGGAACTAAAGGT	620333	620681	620283	620335	1	HG793149	PCAMFM013_S016g000250	619889	620681	None	4125	359	27572	No_constitutive_exon_found_in_species
GTCTACCCCGTTCAATCCCATTGAGTACGAGGAATTACTGACTGGGGCAGTA	713133	713230	713083	713135	1	HG793149	PCAMFM013_S016g000294	712381	714561	None	4125	359	27572	No_constitutive_exon_found_in_species
TAGTATTCCCACGTTCCAAATAAGTCAAATTGCTAATTGAAATGGGATAGAT	6448	7024	6398	6450	1	HG793150	PCAMFM013_S017g000003	5207	7024	None	4125	359	27572	No_constitutive_exon_found_in_species
TCGCCCTCTTCTAATCCTACTATGTGTATACTCAATTTAACAGTGGGCAGAG	105022	105669	104972	105024	1	HG793150	PCAMFM013_S017g000044	104871	106140	None	4125	359	27572	No_constitutive_exon_found_in_species
TGGTCTGACAAAAAGCGGAGAAATTTGAGCTAATTCACCCTGGGATATAGCT	313340	313389	313439	313387	-1	HG793150	PCAMFM013_S017g000136	310789	313859	None	4125	359	27572	No_constitutive_exon_found_in_species
TCCATCACGTCAATACAAATGATCCAATGGCAGCTAATTGGGTGGAATAGAT	394597	395489	394547	394599	1	HG793150	PCAMFM013_S017g000176	394433	395489	None	4125	359	27572	No_constitutive_exon_found_in_species
CTTTCTGCCATTTATATGTGTCTCGTATGCAATACTAACAGCGGGGGTAGAT	405950	406799	405900	405952	1	HG793150	PCAMFM013_S017g000182	405044	406799	None	4125	359	27572	No_constitutive_exon_found_in_species
CACATCAAGACCGCCTCTTACAATTGCTCTTCCCTAATAACAGGGTACAGAT	479582	479641	479691	479639	-1	HG793150	PCAMFM013_S017g000213	479364	479749	None	4125	359	27572	No_constitutive_exon_found_in_species
TCTATTAGAGGAACTGGCTTTGCTAACGGGGTTTTGTTCGCGTGGGACAGCA	490892	490910	490842	490894	1	HG793150	PCAMFM013_S017g000219	490405	492565	None	4125	359	27572	No_constitutive_exon_found_in_species
AGAATTATCAAAGAAGGTTTCCGTGTCGCTAACCGCAATTGGGTTAACAGGA	158501	158546	158451	158503	1	HG793151	PCAMFM013_S018g000061	157447	158546	None	4125	359	27572	No_constitutive_exon_found_in_species
GAATAATATACCGACCAGCTGGTTCGGTATCTTGGACTTGGGTATAACAGCT	424460	424650	424700	424648	-1	HG793151	PCAMFM013_S018g000180	423688	424801	None	4125	359	27572	No_constitutive_exon_found_in_species
TGGGTGGTTTTTGTCCCCCGCATCAAAGCAATGTATTGACATGGGGCCAGTG	489272	489372	489422	489370	-1	HG793151	PCAMFM013_S018g000205	487208	489561	None	4125	359	27572	No_constitutive_exon_found_in_species
TTTTTTTTTTTTACGCGCGTAGGTCGTGACAGACATACTAATGGGAACAGAC	507890	508777	508827	508775	-1	HG793151	PCAMFM013_S018g000215	507626	509371	None	4125	359	27572	No_constitutive_exon_found_in_species
CCGTCATAGCAAGAGTCCGATGACGCTAATCTGTGGAATGCGGGCAATAGGT	544287	544474	544524	544472	-1	HG793151	PCAMFM013_S018g000233	543947	544933	None	4125	359	27572	No_constitutive_exon_found_in_species
TTATGTGAATCAGCTATTCGAGTAACAGAAGAAGCTAACATGGGGACTAGTC	570112	570763	570062	570114	1	HG793151	PCAMFM013_S018g000243	569129	570763	None	4125	359	27572	No_constitutive_exon_found_in_species
GAGTTTCCTTTCTGGAGTTTTAGCGAGAAGATTATAGCTAACTAGGGAAGGT	285519	285959	285469	285521	1	HG793152	PCAMFM013_S019g000117	283406	287350	None	4125	359	27572	No_constitutive_exon_found_in_species
GTAAAGAGATCATGGGACTGACCCCAAGCTAATATATTATGGGACAACAGTG	357781	359022	359072	359020	-1	HG793152	PCAMFM013_S019g000150	357781	362467	None	4125	359	27572	No_constitutive_exon_found_in_species
TCCTCCTCCTCGTTATCCCAATGTACTGACACTGACAATAAAGGGTGCAGAA	498319	498794	498269	498321	1	HG793152	PCAMFM013_S019g000213	497355	498794	None	4125	359	27572	No_constitutive_exon_found_in_species
GTGAGTAGTGAGTTCATGCCTTCCGGTATTCTTACTTACGGGAACCATAGGT	111087	113374	113424	113372	-1	HG793153	PCAMFM013_S020g000044	109423	115476	None	4125	359	27572	No_constitutive_exon_found_in_species
GCGGCATTCCTTTCGGTTCACCCAGATGGCTAACGCGCTGGGATATACAGAG	300637	300934	300984	300932	-1	HG793153	PCAMFM013_S020g000132	299879	301571	None	4125	359	27572	No_constitutive_exon_found_in_species
TGCATTGTCCCTTTCTTTTGTTTAGTTGCTGACTATCCCCGGGAACTTAGGT	583124	583146	583196	583144	-1	HG793153	PCAMFM013_S020g000242	581728	583492	None	4125	359	27572	No_constitutive_exon_found_in_species
GATGGCATTCCCCCTAGATATCGGTGCAATCCGGCTAAGATGGGATACAGCG	35207	35331	35157	35209	1	HG793154	PCAMFM013_S021g000021	34918	35331	None	4125	359	27572	No_constitutive_exon_found_in_species
TTCAGGTATTACACCAATCATTAAAATGGTGGTCGTAATGTGACGGGCAGCT	109376	109604	109654	109602	-1	HG793154	PCAMFM013_S021g000051	109280	109722	None	4125	359	27572	No_constitutive_exon_found_in_species
GATCTCATGTAACACCAAATATGGTTACGGTACTAATTGGGAAATAATAGGA	380588	381107	381157	381105	-1	HG793154	PCAMFM013_S021g000163	379478	381944	None	4125	359	27572	No_constitutive_exon_found_in_species
CACACTTGAATGATGGACCGGAGTCTAATAATGGGGAATGGGAACAACAGGC	410668	410970	410618	410670	1	HG793154	PCAMFM013_S021g000173	410207	410970	None	4125	359	27572	No_constitutive_exon_found_in_species
TCTGTTGTTGTTCCATTTGGGTATATATCTGACAGTTATGGGAAATACAGAA	507256	507528	507578	507526	-1	HG793154	PCAMFM013_S021g000210	506320	508469	None	4125	359	27572	No_constitutive_exon_found_in_species
CCTGATATTTGAGGCACCAACCCCGTGACCCATCTCGCTTAAGGGCTTAGGG	521530	521615	521480	521532	1	HG793154	PCAMFM013_S021g000216	521430	522742	None	4125	359	27572	No_constitutive_exon_found_in_species
GGTAAGTCTCTCACTGTAACCATTTGTCCGCTTGCTAAAGAGGGATTGAGCT	101239	101535	101189	101241	1	HG793155	PCAMFM013_S022g000033	101020	103884	None	4125	359	27572	No_constitutive_exon_found_in_species
AGTTAAAACTGATTTCGAATGTCACTGTACTCATAACTATTGATGGGCAGCA	143924	144476	144526	144474	-1	HG793155	PCAMFM013_S022g000050	143924	144941	None	4125	359	27572	No_constitutive_exon_found_in_species
GCCTGTCTTACTCTGCTTGATCACCCACAACACAAAAATAATGGGACAAGCG	146264	147084	146214	146266	1	HG793155	PCAMFM013_S022g000052	145849	147201	None	4125	359	27572	No_constitutive_exon_found_in_species
AGAGCTTGAATACAAGAAAGTTTCAGAAATGTATGAACTGCCAGGGACAGCC	177387	177421	177471	177419	-1	HG793155	PCAMFM013_S022g000070	177387	177613	None	4125	359	27572	No_constitutive_exon_found_in_species
TTATGTGTTGATGTGTCTACCGATACAAAGTCTAAGGCATAATGGGCTAGAC	198308	198390	198258	198310	1	HG793155	PCAMFM013_S022g000075	197889	203842	None	4125	359	27572	No_constitutive_exon_found_in_species
GAGATCTTACCCATGTTACAACACTAATACTGAGTCTACCGACCGGGTAGTT	230282	230421	230471	230419	-1	HG793155	PCAMFM013_S022g000082	230282	232081	None	4125	359	27572	No_constitutive_exon_found_in_species
CAGTATAATCGCTTAGTTAAGCAACTATGTAATGAGAAAGGGCGGTAAAGGA	241104	241777	241054	241106	1	HG793155	PCAMFM013_S022g000085	240769	241777	None	4125	359	27572	No_constitutive_exon_found_in_species
TCTCTTTCTTGGATTGTCTGATACCCAATATTCTGAGCTTAAATCGGGAGCG	250509	250563	250459	250511	1	HG793155	PCAMFM013_S022g000090	249968	250563	None	4125	359	27572	No_constitutive_exon_found_in_species
CGTGTAGGCGAGGCTCATCCAAGGGAATGACTAAACGCTAACATGGGCAGAC	289509	290096	289459	289511	1	HG793155	PCAMFM013_S022g000109	289165	290559	None	4125	359	27572	No_constitutive_exon_found_in_species
GTCTGGCCATGCTCTATCATTAGCAGCGGGATGAGCAGGGCTATAAAGAGAC	17894	18318	17844	17896	1	HG793156	PCAMFM013_S023g000009	17607	18416	None	4125	359	27572	No_constitutive_exon_found_in_species
AAAATTGCCGAACTCCAGCTGACTATGAACCGGGGAATCGGGAGGTACAGGC	122569	122719	122519	122571	1	HG793156	PCAMFM013_S023g000060	121813	123637	None	4125	359	27572	No_constitutive_exon_found_in_species
CCGTGTCGCCGCATTTCCTGCAGGTACACCCGACTAACGGGAATATACAGAA	122786	123253	122736	122788	1	HG793156	PCAMFM013_S023g000060	121813	123637	None	4125	359	27572	No_constitutive_exon_found_in_species
GTGGTCGGTCTCTCCATGTGAACGATGTCGAAATCCATCTCGGGGCCAAGCG	187754	188090	188140	188088	-1	HG793156	PCAMFM013_S023g000092	187754	188342	None	4125	359	27572	No_constitutive_exon_found_in_species
TTTCCCTGTGAATTGGACTAGAGACTGACTGATGTATTTTGGGAGTTTAGAT	207517	207582	207467	207519	1	HG793156	PCAMFM013_S023g000101	207060	207582	None	4125	359	27572	No_constitutive_exon_found_in_species
TTTGGAATGGTCTGTCACATTCAACCCACGTTGATGAACAGGGGGTTTAGTG	303485	303763	303435	303487	1	HG793156	PCAMFM013_S023g000135	303414	304232	None	4125	359	27572	No_constitutive_exon_found_in_species
CTCCGTCCTTTTTGGCTTGCTTCATACTAACCGCATGTCTTCCGGGGGAGCG	335077	335154	335027	335079	1	HG793156	PCAMFM013_S023g000145	334774	335267	None	4125	359	27572	No_constitutive_exon_found_in_species
ATTCATCTCCTTATCACCTTTGGAGCAAATAAAAAACTAATGGGTAACAGGC	409197	409553	409603	409551	-1	HG793156	PCAMFM013_S023g000176	407377	410283	None	4125	359	27572	No_constitutive_exon_found_in_species
ACCTGTGCCCTAGTGAAAGCCAACTTTACAAGTTACTGACTAGGGACAAGGC	57750	57941	57700	57752	1	HG793157	PCAMFM013_S024g000026	57447	58621	None	4125	359	27572	No_constitutive_exon_found_in_species
AAGGTGCTGCTATGGTTGCTTCAAGGATCAATGCTGACGTTTAGGGATAGGT	100089	100170	100039	100091	1	HG793157	PCAMFM013_S024g000042	99559	101297	None	4125	359	27572	No_constitutive_exon_found_in_species
CCATTCCATTCCTTATGTATAAAAGCTAATCTCTCCCTTCGGGAACCCAGCG	144902	145143	144852	144904	1	HG793157	PCAMFM013_S024g000062	143476	145500	None	4125	359	27572	No_constitutive_exon_found_in_species
AGTTCTCTCAGAAATCCCTCTCAAGGAGATCAGTCTAACCCGGGATATAGGA	298647	298776	298826	298774	-1	HG793157	PCAMFM013_S024g000131	297802	299190	None	4125	359	27572	No_constitutive_exon_found_in_species
TCTGCTCTATGCGGGGAAAGATTCTATCGCAAGAACTAACATGGGACTAGAA	67013	68622	66963	67015	1	HG793158	PCAMFM013_S025g000029	66814	68622	None	4125	359	27572	No_constitutive_exon_found_in_species
GGTATGAAGACTTGACCTCATTTATTCCCCGCTTATACTAAGGGAAACAGGT	130496	131069	131119	131067	-1	HG793158	PCAMFM013_S025g000057	128507	131460	None	4125	359	27572	No_constitutive_exon_found_in_species
CCTATTCTCCGGTTAGCGCAAGTCTAGCAGGCTGACATTCCATGGGGTAGAT	159077	159139	159027	159079	1	HG793158	PCAMFM013_S025g000071	158658	159508	None	4125	359	27572	No_constitutive_exon_found_in_species
AGCGCTTATCCGGGACAAGATCCACGCTCAATAGGAGCGGGAATAGAAAGCA	442925	443115	442875	442927	1	HG793158	PCAMFM013_S025g000193	441022	443341	None	4125	359	27572	No_constitutive_exon_found_in_species
CAAGTTGAGTATGGAGTAAGGCTGTAGAAAGTTGATTCGCTGCGGGGAAGAG	371377	371448	371327	371379	1	HG793159	PCAMFM013_S026g000153	371084	371448	None	4125	359	27572	No_constitutive_exon_found_in_species
CTTTTTCGGATACACAACATAGGGAAGTGAAGGCTAACATGGGCATGTAGAT	2176	2213	2263	2211	-1	HG793161	PCAMFM013_S028g000001	428	2707	None	4125	359	27572	No_constitutive_exon_found_in_species
TCTACGATATAAATCACGACGTTGGGATGCTGATGTATTGGGAAATACAGGT	225956	226070	225906	225958	1	HG793161	PCAMFM013_S028g000082	225542	227311	None	4125	359	27572	No_constitutive_exon_found_in_species
CTCTAAGTCCTCTTAATTCCGCCATAAATCAGCTATTAAAGGGATACTAGAT	277674	277926	277624	277676	1	HG793161	PCAMFM013_S028g000105	277225	279371	None	4125	359	27572	No_constitutive_exon_found_in_species
GTAAGAATGCTCTCATGTTACTCAATTATCAATCGGCTAACGGGGTACAGCT	318056	318229	318006	318058	1	HG793161	PCAMFM013_S028g000123	317018	319091	None	4125	359	27572	No_constitutive_exon_found_in_species
TTGTCATGCATCAGATAATTGACTTCACAACTAATGTGATTGAGGGATAGAT	11962	12745	12795	12743	-1	HG793160	PCAMFM013_S027g000004	11793	13581	None	4125	359	27572	No_constitutive_exon_found_in_species
CAAATTTTGATTTGTTTTATGTTGCAATGCTGATAATTTGGGGTGGATAGGA	27831	27939	27781	27833	1	HG793160	PCAMFM013_S027g000011	27094	29131	None	4125	359	27572	No_constitutive_exon_found_in_species
TATGTTAGTTTTATTCCAATTGTCTGCTGGTTACTGACGGGGGTTGATAGAC	86037	86098	86148	86096	-1	HG793160	PCAMFM013_S027g000031	84932	86647	None	4125	359	27572	No_constitutive_exon_found_in_species
TATATCTTTTTCACCTTTTGTGGGATTTGTTTGCTGACTAGTTGGGACAGAT	307751	308459	308509	308457	-1	HG793160	PCAMFM013_S027g000120	306636	309241	None	4125	359	27572	No_constitutive_exon_found_in_species
CCGCGCACGGCGCTTATCTCCAACCATCAATACTGACACCGGGATGGCAGAG	72985	73077	73127	73075	-1	HG793162	PCAMFM013_S029g000033	71712	73631	None	4125	359	27572	No_constitutive_exon_found_in_species
GAGTATCCCATCCCCCCAATCCAATCTCGCTAGGACCCTGGGGGGCCCAGAC	245289	245330	245239	245291	1	HG793162	PCAMFM013_S029g000105	244889	245330	None	4125	359	27572	No_constitutive_exon_found_in_species
CTGGGTCCTTGAAACCGCAAATCTCTACCGCGCTATTTCAAATGGGTTAGGG	294396	294871	294921	294869	-1	HG793162	PCAMFM013_S029g000119	294396	296150	None	4125	359	27572	No_constitutive_exon_found_in_species
AGATGCTGTTTTTCTTTGGTTTCGCGGCTAATCTGGCCTCGGGTGTGCAGAC	310650	310835	310885	310833	-1	HG793162	PCAMFM013_S029g000126	310231	311430	None	4125	359	27572	No_constitutive_exon_found_in_species
GGAAGAGCTTCGTTCGCAATGAACTCGATCTAACTCTCATGCGGGAACAGGC	47113	47547	47597	47545	-1	HG793163	PCAMFM013_S030g000015	46799	47916	None	4125	359	27572	No_constitutive_exon_found_in_species
ACCTTAGGATCTGTATCTGGAAAGGACACTGGAGATACTGACAAGGGTAGCT	51516	51966	51466	51518	1	HG793163	PCAMFM013_S030g000017	50044	52625	None	4125	359	27572	No_constitutive_exon_found_in_species
AGCGTATCTGGCTCGCAGTAACGATAACTAACGATTAAACCGTGGGATAGGC	54137	54357	54087	54139	1	HG793163	PCAMFM013_S030g000019	53702	55623	None	4125	359	27572	No_constitutive_exon_found_in_species
TTCTCTGAGGCTAAAACCTAATATCGCCCAATTGGCGCGGGAATTCGAAGTA	165797	166368	166418	166366	-1	HG793163	PCAMFM013_S030g000069	165159	166578	None	4125	359	27572	No_constitutive_exon_found_in_species
TTTTCCATCCTTATAAGTCGGCTAAACAAAGACTTTCCATGGGTGTCAAGTG	253544	253681	253731	253679	-1	HG793163	PCAMFM013_S030g000097	251336	254629	None	4125	359	27572	No_constitutive_exon_found_in_species
GGTGTGTGTGTATGTGCATTGTTACTGATTGGTGGATGTGAGGGTATCAGTT	107250	107381	107200	107252	1	HG793164	PCAMFM013_S031g000040	106122	107381	None	4125	359	27572	No_constitutive_exon_found_in_species
TTCTTTGACACGTTGCCTATCCATGCTTCTGACTAAACTGGGGATAATAGGT	88064	88496	88014	88066	1	HG793165	PCAMFM013_S032g000037	86503	88496	None	4125	359	27572	No_constitutive_exon_found_in_species
GAAAACCCTAATAATCAATCAGAAAACTTTACTGACATGGGAGAATTTAGTT	197428	197564	197378	197430	1	HG793165	PCAMFM013_S032g000082	196918	197564	None	4125	359	27572	No_constitutive_exon_found_in_species
ATTACCGCCCTAGGAATTAATTGAACTTTCGGCTCACTGGGAAAAACTAGGG	242331	242615	242665	242613	-1	HG793165	PCAMFM013_S032g000100	242331	242742	None	4125	359	27572	No_constitutive_exon_found_in_species
GATGTTGGGAACCTCCTGGGCTGAGACGTTTTGGCTTGGGGATGGGTCAGCA	67808	67985	68035	67983	-1	HG793166	PCAMFM013_S033g000030	67395	70688	None	4125	359	27572	No_constitutive_exon_found_in_species
GACCATGAATCCTTTGATAATACTAGCGTACTTGACACAGGGATAAATAGAT	67395	67741	67791	67739	-1	HG793166	PCAMFM013_S033g000030	67395	70688	None	4125	359	27572	No_constitutive_exon_found_in_species
GAGAAAATAAGGAAATAAACCAAGCTGCGCCCAACTAACCTGGGAACTAGGA	163311	163554	163604	163552	-1	HG793166	PCAMFM013_S033g000073	162923	163652	None	4125	359	27572	No_constitutive_exon_found_in_species
TGAATCTATTTTGCATTTCTGCAGCCGAGTATGCTAACTGCAGTGGGCAGTC	175999	177031	175949	176001	1	HG793166	PCAMFM013_S033g000077	175271	177031	None	4125	359	27572	No_constitutive_exon_found_in_species
AATTGTCAATAATATAGTATATTTCCCTTCGTTCTAACGGGGAGTGATAGTG	266187	266527	266577	266525	-1	HG793166	PCAMFM013_S033g000119	265734	266935	None	4125	359	27572	No_constitutive_exon_found_in_species
TGGAACCTGTGGTCTCTTTGCTTTCATCCTGCTAATCCATATGGGCATAGGT	78440	78667	78390	78442	1	HG793167	PCAMFM013_S034g000023	78239	79666	None	4125	359	27572	No_constitutive_exon_found_in_species
AGTCATATTCGTATTCATAAATTTGGTCAGTTGCTGACAGCAGGGTATAGAT	143261	143975	144025	143973	-1	HG793167	PCAMFM013_S034g000054	143261	146428	None	4125	359	27572	No_constitutive_exon_found_in_species
GCAACCCCACCGCCTCCCAGACAGGACATTATACTGACTTGTGGGTATAGCA	221411	222022	222072	222020	-1	HG793167	PCAMFM013_S034g000088	221411	223980	None	4125	359	27572	No_constitutive_exon_found_in_species
AGTCACAATATGATACGATTCCAGGATATAATACCGGGATGCGGTAATAGGA	34257	34792	34207	34259	1	HG793168	PCAMFM013_S035g000015	33817	34792	None	4125	359	27572	No_constitutive_exon_found_in_species
TTCCAGCCTACTCCTTCCCTCCCAACCACCCCCCCGTGACCGCGGGGCAGTC	210565	210997	210515	210567	1	HG793168	PCAMFM013_S035g000094	210449	212335	None	4125	359	27572	No_constitutive_exon_found_in_species
TGTTTGCTTGTCTGTGTGGAGTGGTCGCTAATCAAGAGGATGGGACACAGAC	30964	31109	30914	30966	1	HG793169	PCAMFM013_S036g000011	30382	34585	None	4125	359	27572	No_constitutive_exon_found_in_species
CAATATCTTCTACCAACTTCCCATCTAATTTCCATCTATAGGGTAGTCAGTA	54534	54844	54484	54536	1	HG793169	PCAMFM013_S036g000019	53847	55234	None	4125	359	27572	No_constitutive_exon_found_in_species
CCTCACAAATATCTTGTGCTAATAGAAGAATAAATCCGGGGGACTGGAAGTC	58211	58438	58488	58436	-1	HG793169	PCAMFM013_S036g000021	57904	59871	None	4125	359	27572	No_constitutive_exon_found_in_species
AATATGACTATAAGGTGATGCATGACAATATAATTGCTAAGGGTTAGTAGAT	177662	177743	177612	177664	1	HG793169	PCAMFM013_S036g000069	177536	177743	None	4125	359	27572	No_constitutive_exon_found_in_species
TTTGGTTCTTTAACACTCTCGGTTATATTATAGGGCACTGGCGGGGCGAGAG	238003	238092	238142	238090	-1	HG793169	PCAMFM013_S036g000091	237850	238273	None	4125	359	27572	No_constitutive_exon_found_in_species
CCTGAAATACCCCCTCGATGCGAATGAGCCAAGGCTGACGGCAGGGTTAGAT	76581	78630	78680	78628	-1	HG793170	PCAMFM013_S037g000031	76581	79055	None	4125	359	27572	No_constitutive_exon_found_in_species
AAAAGCCCTGGTTTCCTGTCCTCGCTAGCCCATACTGACTGGGAATCTAGGT	163866	164117	163816	163868	1	HG793170	PCAMFM013_S037g000068	163077	164117	None	4125	359	27572	No_constitutive_exon_found_in_species
AGGTGCTTCTTCAAGACACTCCGCGCATGGCTTTTTTGGGATGGAAATAGAC	26235	26396	26446	26394	-1	HG793171	PCAMFM013_S038g000016	26235	26731	None	4125	359	27572	No_constitutive_exon_found_in_species
AGCTGTGTCATAAAGTGATCATTGGGGGCCTTGCTAACTGAGAGGGAAAGCA	132426	133738	133788	133736	-1	HG793171	PCAMFM013_S038g000065	130994	134052	None	4125	359	27572	No_constitutive_exon_found_in_species
ATCTACATTGGCATCACGTCGTTTGGTAATTGTGTTGCACAGGGATTTAGGT	28989	29562	28939	28991	1	HG793172	PCAMFM013_S039g000012	28900	34299	None	4125	359	27572	No_constitutive_exon_found_in_species
TGATCACTTTGTTCTAATTGTTTTCTATGGTTCCTAATTTGGGGGTTTAGGT	54491	54667	54717	54665	-1	HG793172	PCAMFM013_S039g000021	54491	55672	None	4125	359	27572	No_constitutive_exon_found_in_species
ATTGTACGTAAAGAATCCCGAATCCACCAGATAGCGATTGGCGGGTAAAGAA	130094	130202	130044	130096	1	HG793172	PCAMFM013_S039g000052	129617	130521	None	4125	359	27572	No_constitutive_exon_found_in_species
CGTATTCGGCCTTCCTGTGCCTAGTAAGAGGATATGTATCCTGTGGGAAGAA	154178	154323	154128	154180	1	HG793172	PCAMFM013_S039g000064	153081	154731	None	4125	359	27572	No_constitutive_exon_found_in_species
CCGTAATTCTCATCTGAATCTTCCAAAATTGTTTCTAATGTGGGTAGTAGGA	39262	39406	39212	39264	1	HG793175	PCAMFM013_S042g000019	37803	40627	None	4125	359	27572	No_constitutive_exon_found_in_species
GTAGTCTCTTCTTGATATTGATGACTCACTAACAGATCTGGTTTAGGGAGCC	71390	71854	71904	71852	-1	HG793313	PCAMFM013_S4Jg000035	69844	73950	None	4125	359	27572	No_constitutive_exon_found_in_species
TTCGCAGTGACCTATTCCAGGATCGACTGCGCGGTTGCCCAGGGATCCAGAA	82052	82161	82002	82054	1	HG793313	PCAMFM013_S4Jg000041	81614	83671	None	4125	359	27572	No_constitutive_exon_found_in_species
GTATTTTGTCTCCAACGAAAGTGTGACCTTTTACTGATCCAAGGGTATAGCT	35382	35826	35332	35384	1	HG793177	PCAMFM013_S044g000011	34108	35826	None	4125	359	27572	No_constitutive_exon_found_in_species
AGGGAGGGATATAACGTAAAACAACTGGAAGTGGTTTGGTGGGAGCAAAGGA	36110	36120	36170	36118	-1	HG793177	PCAMFM013_S044g000012	35988	36403	None	4125	359	27572	No_constitutive_exon_found_in_species
AGTGAGTAATCACCCCGTGACTGTGAATAATATCACTGACGGGGATAAAGTC	67826	68834	68884	68832	-1	HG793177	PCAMFM013_S044g000025	66821	69174	None	4125	359	27572	No_constitutive_exon_found_in_species
GGTTCGATTCCTACCCCGACCAACTCACTGATCAAATCGGGCATGGATAGAC	70029	70302	69979	70031	1	HG793177	PCAMFM013_S044g000026	69626	71538	None	4125	359	27572	No_constitutive_exon_found_in_species
TGAGTCAGTTAAAATCTCTTGCAGGTGCATTTGAAATTAACATGGGATAGGT	71527	71627	71677	71625	-1	HG793312	PCAMFM013_S3Jg000040	71143	72197	None	4125	359	27572	No_constitutive_exon_found_in_species
ACAAGGATTGAATATACCTTTAGTGCGTGAAACATCGGGACAAAATACAGTG	99366	99604	99654	99602	-1	HG793312	PCAMFM013_S3Jg000058	99366	99828	None	4125	359	27572	No_constitutive_exon_found_in_species
TCTCTTATAGTTTCGTAATTGGAGAAAGATAGTACCTGCTGGGAAAACAGGG	117574	118288	118338	118286	-1	HG793312	PCAMFM013_S3Jg000070	117574	118377	None	4125	359	27572	No_constitutive_exon_found_in_species
GCATAAATGGGGTAAAGTTCTAGATGAAAATAACGGGGCCAAGAGTCAAGAG	25987	26661	25937	25989	1	HG793181	PCAMFM013_S048g000009	25522	26823	None	4125	359	27572	No_constitutive_exon_found_in_species
GCAGAATCTCTCGCTTGCAGATACCTTGCTGACGGGGAATATGAGGGAAGTG	34699	36940	36990	36938	-1	HG793183	PCAMFM013_S050g000014	33926	37240	None	4125	359	27572	No_constitutive_exon_found_in_species
TACTCTATGTCCAATGCCAACTAATTATTTCGAAGAGCCAGAGGGGCTAGAA	55293	55386	55243	55295	1	HG793183	PCAMFM013_S050g000021	54473	55386	None	4125	359	27572	No_constitutive_exon_found_in_species
TGCTACACCCTCGGCTCAATTTACACACAGCCTGTACATCAGGGATCAAGCA	5546	5860	5910	5858	-1	HG793184	PCAMFM013_S051g000002	5546	6151	None	4125	359	27572	No_constitutive_exon_found_in_species
ATCTTTCGTTGGTCCTATCTAGGTAGATTTGATACTAACCAGGGATACAGGA	29352	29528	29302	29354	1	HG793184	PCAMFM013_S051g000009	28962	30627	None	4125	359	27572	No_constitutive_exon_found_in_species
TTGATAAGTTCCTGATGGGTCCCGAGGTCCCGGTTGCTGACAGGGAATAGGG	65797	65817	65747	65799	1	HG793184	PCAMFM013_S051g000025	65532	66583	None	4125	359	27572	No_constitutive_exon_found_in_species
TCCCTTATGGGGCCCTTTTCTGTGGATGCATACTGACTTGGGAAAACTAGGA	12313	13087	13137	13085	-1	HG793187	PCAMFM013_S054g000006	12313	17062	None	4125	359	27572	No_constitutive_exon_found_in_species
TATGGGTGAACTTGACACTTTACATTTCATTGCTAATCTCTGGGATGTAGTC	89767	89901	89717	89769	1	HG793188	PCAMFM013_S055g000037	89397	90632	None	4125	359	27572	No_constitutive_exon_found_in_species
TTTTCCGTTCTTATAAGTGGGCTAAACAAAGACTTTGCATGGGTGTCAAGTG	3622	3759	3809	3757	-1	HG793190	PCAMFM013_S057g000002	1281	4639	None	4125	359	27572	No_constitutive_exon_found_in_species
GTTTATATCGCGAAAGTCTCTCAGACTCAATCTAATACAGTGGGTGATAGGT	17741	18007	17691	17743	1	HG793190	PCAMFM013_S057g000009	17419	18793	None	4125	359	27572	No_constitutive_exon_found_in_species
GTTTATATCGCGAAAGTCTCTCAGACTCAATCTAATACAGTGGGTGATAGGT	23535	23801	23485	23537	1	HG793190	PCAMFM013_S057g000010	23213	26591	None	4125	359	27572	No_constitutive_exon_found_in_species
TGGAAATCCTGTTTGAAACTGTACTGACTTGAAAGACGCGGGACAACCAGAT	86495	86578	86445	86497	1	HG793190	PCAMFM013_S057g000039	85889	86850	None	4125	359	27572	No_constitutive_exon_found_in_species
CGAGTGCTCGAGCCACTTGTGCCGTCCTTTAGCGACTACTGGGGATCCAGAG	95511	95531	95581	95529	-1	HG793190	PCAMFM013_S057g000043	95511	95820	None	4125	359	27572	No_constitutive_exon_found_in_species
ACACGTGGCGCATTGCAAAGGATTTCGCAGCACCTTAACCCATGGGACAGCT	34321	36826	34271	34323	1	HG793192	PCAMFM013_S059g000010	27322	36826	None	4125	359	27572	No_constitutive_exon_found_in_species
GGTCGGTGTCTCGGGAGCGAATGGCAATCGGCTCACTTCTGGGTGAAAAGCA	55188	55527	55138	55190	1	HG793193	PCAMFM013_S060g000022	53567	55527	None	4125	359	27572	No_constitutive_exon_found_in_species
TGAATCGGAGGAGGATAATCATACCAATCATGCTGACAAGGGAGGCGTAGCT	38223	39052	38173	38225	1	HG793194	PCAMFM013_S061g000017	37687	39052	None	4125	359	27572	No_constitutive_exon_found_in_species
GGTAGAAACGATAGATACCCTAGAATAACTACCGGACTAAGATAGGGTAGAC	78661	78738	78788	78736	-1	HG793194	PCAMFM013_S061g000035	78498	79226	None	4125	359	27572	No_constitutive_exon_found_in_species
GCCATAGACCATCCATCGCTAACAATATCTGCTTTTGAAGGGATTCGGAGTC	24981	25514	25564	25512	-1	HG793195	PCAMFM013_S062g000013	24981	26074	None	4125	359	27572	No_constitutive_exon_found_in_species
CCAGTCATTATTGTTACGATACGAATAGTAAATCGCTGACCGGGTGAAAGAT	1391	1828	1341	1393	1	HG793196	PCAMFM013_S063g000002	1095	3177	None	4125	359	27572	No_constitutive_exon_found_in_species
TTCACCTTTTATCTGCTGCTTTGGCGTCTGACATATTATTGGGTACACAGAC	2872	3177	2822	2874	1	HG793196	PCAMFM013_S063g000002	1095	3177	None	4125	359	27572	No_constitutive_exon_found_in_species
TAGCATCGCATGTTTTTCTCGACCTGAACAAAAACTGACGTGGGTACAAGGT	53699	54970	53649	53701	1	HG793197	PCAMFM013_S064g000021	53580	55135	None	4125	359	27572	No_constitutive_exon_found_in_species
CGGGAACTAACCGCCGACCGATGGCGGACCTACACGCGGGAGGGCCTGAGAG	8049	8533	8583	8531	-1	HG793199	PCAMFM013_S066g000002	7545	9812	None	4125	359	27572	No_constitutive_exon_found_in_species
TGGAGTCTAACCGAACTCCTGGTTTTTCGTTAAACTGGATGGGCAGACAGTG	19958	20024	20074	20022	-1	HG793199	PCAMFM013_S066g000006	18868	20629	None	4125	359	27572	No_constitutive_exon_found_in_species
TTCCTGTTGATACGTTCTGTTCTTATGTGACTAATTTGCTTGGGGTATAGTT	24076	24159	24026	24078	1	HG793205	PCAMFM013_S073g000012	23817	25219	None	4125	359	27572	No_constitutive_exon_found_in_species
TAGGGATGGATAGAGCTCTTAAGTGTGTCATGGGCTGACTGGGTGATAAGGG	1531	1616	1481	1533	1	HG793213	PCAMFM013_S082g000002	1242	1616	None	4125	359	27572	No_constitutive_exon_found_in_species
ACAAGCGCTTAACAAGACTGAGACCTCATCAAAGCCCATCAACAGGGTAGGT	12676	12922	12626	12678	1	HG793213	PCAMFM013_S082g000008	12567	13239	None	4125	359	27572	No_constitutive_exon_found_in_species
AGCGCTTATCCGCGACAAGACCCACGCTTAGCAGGAACGGGAATAGAAAGAA	12197	12307	12147	12199	1	HG793214	PCAMFM013_S083g000005	11413	12307	None	4125	359	27572	No_constitutive_exon_found_in_species
TCAACCCCCTCTTGGATGCGAGCATGAATTTACTAATCACCACGGGACAGAT	10818	11599	11649	11597	-1	HG793227	PCAMFM013_S096g000005	8043	14373	None	4125	359	27572	No_constitutive_exon_found_in_species
CCACGAGGTAAGCTAATGTAACATTCAAACCATGCGACCCGGGCATACAGAT	7688	7766	7816	7764	-1	HG793228	PCAMFM013_S097g000003	7688	8152	None	4125	359	27572	No_constitutive_exon_found_in_species
AGACGGTAAGTCCCGATTATCTCCATGAATAGTAAAAGCTGACGGGATAGGT	3738	4617	3688	3740	1	HG793229	PCAMFM013_S098g000002	3048	4617	None	4125	359	27572	No_constitutive_exon_found_in_species
CCTTTCGATCTCACCGAGTGGCTAAACAAGGACTTTTTATGGGTATCAAGTG	5613	5750	5563	5615	1	HG793236	PCAMFM013_S105g000004	5330	8124	None	4125	359	27572	No_constitutive_exon_found_in_species
GTCTATTGAAATCAACGGTATAGTGACTTATTTCGTTTGCCGGGCGATAGGG	8898	9613	8848	8900	1	HG793236	PCAMFM013_S105g000005	8376	9973	None	4125	359	27572	No_constitutive_exon_found_in_species
GGTAAGGCTTCGTAAAATCGATCTAAGAAATCCTGCTAATGCGGGTGGAGAA	1022	1822	972	1024	1	HG793252	PCAMFM013_S121g000001	720	1822	None	4125	359	27572	No_constitutive_exon_found_in_species
