# Supplementary material for: Widespread Separation of the Polypyrimidine Tract From 3′ AG by G Tracts in Association With Alternative Exons in Metazoa and Plants
Source: Front Genet. 2019 Jan 14;9:741. doi: 10.3389/fgene.2018.00741 (PMC6339879; doi:10.3389/fgene.2018.00741)
Supplement: DATA FILE S1 — Sequences of REPAG 3′ SS from each species of fungi. [file Data_Sheet_1.zip › Supplementary data 1/Fungi_Release38_pichia_membranifaciens_nrrl_y_2026.txt]

REPA_GGG_Sequence	Exon_Start	Exon_End	Pos_-50	Pos_+2	Strand	Chromosome	GeneID	Gene_Start	Gene_End	Gene_Name	Number_of_REPAs	Number_of_REPAs_has_GGG	Number_of_Intron(Intra_genic_Region)	Upstream_Constitutive_Exon
TCAAGGCGGTTACAGAGACTACCCTCCAAGAGGAGGTTACATGGGTAGAGGT	246998	247300	246948	247000	1	PICMEscaffold_1	PICMEDRAFT_47466	246274	247300	None	430	50	1169	No_constitutive_exon_found_in_species
CTGAATATGTTAAAAGAGTTGGTACTAGATTGGCCAATGTTGAAAGGGAGAG	843273	843372	843223	843275	1	PICMEscaffold_1	PICMEDRAFT_23867	835257	843372	None	430	50	1169	No_constitutive_exon_found_in_species
AACAACAACTATAACAACAATAGTGAGAGTAACAACAATAGCGGGAACAGTG	1156533	1157041	1157091	1157039	-1	PICMEscaffold_1	PICMEDRAFT_29031	1154110	1163226	None	430	50	1169	No_constitutive_exon_found_in_species
GGCGCCGCTGGCGGCGACACCGGCCCGAGCTACGGCACAGTGGGCGGCAGCG	1367064	1368523	1368573	1368521	-1	PICMEscaffold_1	PICMEDRAFT_29169	1367064	1368969	None	430	50	1169	No_constitutive_exon_found_in_species
AGACGATGATAATGGGTCCACCTCCAATTATAGCTCACACACTATGGGAGAT	1683024	1684424	1682974	1683026	1	PICMEscaffold_1	PICMEDRAFT_30024	1682615	1684424	None	430	50	1169	No_constitutive_exon_found_in_species
GTTGAGTGATGAAGCAAATTTAGATACCAGTGACAAGTACGGGTCCGGAGGA	1898396	1898929	1898979	1898927	-1	PICMEscaffold_1	PICMEDRAFT_29742	1898396	1900133	None	430	50	1169	No_constitutive_exon_found_in_species
CAGTCAAGTTCCTAAACACACTAATGAGAGTAGCGTCGTGAGCGGGGTAGGG	1907857	1908282	1908332	1908280	-1	PICMEscaffold_1	PICMEDRAFT_29430	1907857	1909495	None	430	50	1169	No_constitutive_exon_found_in_species
GTCTCTACAGATAAGAAATTTCCCAAATCAAATACCAATAATGGCGGGAGCA	2091721	2092544	2092594	2092542	-1	PICMEscaffold_1	PICMEDRAFT_22878	2091721	2094127	None	430	50	1169	No_constitutive_exon_found_in_species
TTCGGTCTTATGGACATGAAAAATGTGAATGTGAATGTGAAGGGTTGGAGCG	2248318	2249123	2248268	2248320	1	PICMEscaffold_1	PICMEDRAFT_29304	2245619	2249123	None	430	50	1169	No_constitutive_exon_found_in_species
GCAGAGGTTTTACCCGAAGTTCTAAAAAAAAGCAGCAGGGAAATGGACAGAA	2267329	2268277	2267279	2267331	1	PICMEscaffold_1	PICMEDRAFT_70927	2266973	2268277	None	430	50	1169	No_constitutive_exon_found_in_species
CGGAGCAGAGCGAGATTGTCGTGCGCAACGAGTTTGGGTTGGCCGTGAAGGA	2587425	2587935	2587375	2587427	1	PICMEscaffold_1	PICMEDRAFT_28423	2586861	2587935	None	430	50	1169	No_constitutive_exon_found_in_species
ACGTGGTGTTGGTAGATTATCACAAAAGAGACAGAACGCCGACAAGGGAGGA	92292	95322	95372	95320	-1	PICMEscaffold_2	PICMEDRAFT_32732	92292	95655	None	430	50	1169	No_constitutive_exon_found_in_species
GGCGGGGGGTCGGTCTCGGGGCCGTCGCCCACGGCGGGCACGAGGACGAGGA	305678	306089	306139	306087	-1	PICMEscaffold_2	PICMEDRAFT_21287	305678	306818	None	430	50	1169	No_constitutive_exon_found_in_species
GCGAGCAGGGGCTCTTCACACGTGTGCCGCTGCCGGCGCTGTACCGGGAGAG	467791	467978	468028	467976	-1	PICMEscaffold_2	PICMEDRAFT_25890	467657	468119	None	430	50	1169	No_constitutive_exon_found_in_species
ATCTCGATTCTATGAACGATCCAACTTCCATCATACAAAGGCGGGATGAGGA	702332	702827	702282	702334	1	PICMEscaffold_2	PICMEDRAFT_32171	701114	702827	None	430	50	1169	No_constitutive_exon_found_in_species
ATCTTTCCATTTATTTATTATTATTCTAAACTACCTCTTTTAGAAGGGAGTG	767097	767113	767047	767099	1	PICMEscaffold_2	PICMEDRAFT_57853	763339	767198	None	430	50	1169	No_constitutive_exon_found_in_species
ACGTGCAGCGAGGCTTCTTTTCATGCCCGTGGGGCTGGCGGGGGCTCAAGCC	767189	767198	767139	767191	1	PICMEscaffold_2	PICMEDRAFT_57853	763339	767198	None	430	50	1169	No_constitutive_exon_found_in_species
AACAGGAGGTTCAGCAGCTGTCACAGGTGCCTCAACGTGGGGTCGGGCAGCA	958478	959583	959633	959581	-1	PICMEscaffold_2	PICMEDRAFT_57922	958478	959672	None	430	50	1169	No_constitutive_exon_found_in_species
AGTTGGGCCATCCGGAAGGTGAGTGCTCCATTGCCAGAGGCGCCGGGAAGGA	1198568	1199441	1199491	1199439	-1	PICMEscaffold_2	PICMEDRAFT_31057	1198568	1200278	None	430	50	1169	No_constitutive_exon_found_in_species
TGGAAATAGCCATGCAAATATTGATTCCAACGAAACTCGGGACAAAGAAGAC	1292342	1292567	1292617	1292565	-1	PICMEscaffold_2	PICMEDRAFT_32631	1290144	1293777	None	430	50	1169	No_constitutive_exon_found_in_species
TATGTCATCAAAAGACCCGGAGTTGACCATTTCTTGAAAAAAGGGGGGAGCT	1406214	1406565	1406615	1406563	-1	PICMEscaffold_2	PICMEDRAFT_71717	1406214	1407644	None	430	50	1169	No_constitutive_exon_found_in_species
TCAATGTAGGGGTACACTTGAAGGCTTGAATGACAATGGGAAATTAACAGAA	1460556	1460606	1460506	1460558	1	PICMEscaffold_2	PICMEDRAFT_27628	1460324	1460606	None	430	50	1169	No_constitutive_exon_found_in_species
ATGCAGATGAAGACGATGATGACGATGAAGATGCTGAGGGCGACGAAGAGGC	1894266	1895073	1894216	1894268	1	PICMEscaffold_2	PICMEDRAFT_121188	1893820	1895073	None	430	50	1169	No_constitutive_exon_found_in_species
CAGTCCTTCCTCTTCATCAGGATCTAGCTCTGCAGCTTCTGGGATAGCAGTT	2362730	2363110	2362680	2362732	1	PICMEscaffold_2	PICMEDRAFT_51367	2362529	2363110	None	430	50	1169	No_constitutive_exon_found_in_species
AATGTCAACGATAAGAAAGTGGATTTATGTGATAGCTATGTGGGTGGTAGTG	2607928	2608343	2607878	2607930	1	PICMEscaffold_2	PICMEDRAFT_51536	2605594	2608343	None	430	50	1169	No_constitutive_exon_found_in_species
GGAAGAAGAAGAAACAGAGGATAGAGAATTGGATGCTGTGACCACGGGAGCA	248203	248526	248153	248205	1	PICMEscaffold_3	PICMEDRAFT_51795	244573	249093	None	430	50	1169	No_constitutive_exon_found_in_species
GCGGCAGCGGTCACGGCCTCGGCCGGACACGAGGCCGCCGGGGCCGGGAGGC	258858	259257	259307	259255	-1	PICMEscaffold_3	PICMEDRAFT_26374	258858	260304	None	430	50	1169	No_constitutive_exon_found_in_species
CGCCGTTCTACGTCCACTGCTCGACAGCGTTTGACCCGAAGGGCATGCAGCG	323926	325135	325185	325133	-1	PICMEscaffold_3	PICMEDRAFT_19664	323926	326361	None	430	50	1169	No_constitutive_exon_found_in_species
GCAGACATGATTAGGAGGAAAAAGAAACGAACGATCTGGGAAGAGGACAGGC	614034	616749	616799	616747	-1	PICMEscaffold_3	PICMEDRAFT_72560	614034	621020	None	430	50	1169	No_constitutive_exon_found_in_species
GGAATCTCGTTGGCAGGGTCCACGGTGGGTAAGACTACGGGAGTGGCAAGCA	655568	656799	655518	655570	1	PICMEscaffold_3	PICMEDRAFT_52182	655296	656799	None	430	50	1169	No_constitutive_exon_found_in_species
GAATATTGGCGATGGAAATAAAAATGGATTTGCTTTAGGGTCCAAAAAAGGA	1269842	1270122	1270172	1270120	-1	PICMEscaffold_3	PICMEDRAFT_28067	1268863	1271863	None	430	50	1169	No_constitutive_exon_found_in_species
ACTTGACAAATGACACTTTGCTAATGGATTCACGAGAATTGCTGGGGGAGGT	348862	348988	348812	348864	1	PICMEscaffold_4	PICMEDRAFT_34229	346525	350422	None	430	50	1169	No_constitutive_exon_found_in_species
AAGTGAACGTCCACGGTAGCGGCACGATCAAATCATTGCAGGAGGGCCAGGC	426144	426741	426791	426739	-1	PICMEscaffold_4	PICMEDRAFT_35373	426144	427692	None	430	50	1169	No_constitutive_exon_found_in_species
GCCACGAGAAGCAGCAGCACGGTGTGCCGGCGCCGCAAGCAGGGTCGCAGGA	671032	675484	675534	675482	-1	PICMEscaffold_4	PICMEDRAFT_59442	671032	675634	None	430	50	1169	No_constitutive_exon_found_in_species
GAGGCGGAAGGCGAAGACATCAACAGTCCCGAATTTGATGGCGGGGAGAGTG	775401	775666	775716	775664	-1	PICMEscaffold_4	PICMEDRAFT_34979	775401	778497	None	430	50	1169	No_constitutive_exon_found_in_species
ATACAAGCTTGTATAATAATCATGACGATGATTTGATTGAGCCTGGGAAGTT	909129	909504	909554	909502	-1	PICMEscaffold_4	PICMEDRAFT_19489	908262	911649	None	430	50	1169	No_constitutive_exon_found_in_species
GTATTCGGAATGGCCCTGTTGGTTGTAGCTATGGGACCGGAATACGGGAGAC	1150401	1152184	1150351	1150403	1	PICMEscaffold_4	PICMEDRAFT_53954	1148619	1152184	None	430	50	1169	No_constitutive_exon_found_in_species
GGTTCGGGTATTTCAGCGCTTTCTGGTTCCACCTCTACGGGAAACATTAGTA	1161539	1161642	1161692	1161640	-1	PICMEscaffold_4	PICMEDRAFT_18725	1160864	1162958	None	430	50	1169	No_constitutive_exon_found_in_species
GCTTGGTGAGCAAGGCGAACTGCTCGAAGCACCCTGTCGAGGGCAAGGAGGT	1177730	1178645	1177680	1177732	1	PICMEscaffold_4	PICMEDRAFT_34628	1175248	1178645	None	430	50	1169	No_constitutive_exon_found_in_species
TAATGACATCGTGTATGACTTTCACAAGGCAATGCTAAAAAGGGAAAGAGAA	1290710	1291158	1291208	1291156	-1	PICMEscaffold_4	PICMEDRAFT_34416	1290169	1292053	None	430	50	1169	No_constitutive_exon_found_in_species
TACGACTCCCACACGGGACAGTGCAATGCACACGGAATCATGGGGATGAGTT	455330	455886	455280	455332	1	PICMEscaffold_5	PICMEDRAFT_25425	452144	455886	None	430	50	1169	No_constitutive_exon_found_in_species
AGCTCCAACGACATGTTCAACCACATATTCAACGACTTTGGGACAAACAGCT	805232	806020	805182	805234	1	PICMEscaffold_5	PICMEDRAFT_45499	804672	810192	None	430	50	1169	No_constitutive_exon_found_in_species
GAATTAACAACAATAGATGAACCTACACTACTTGAAGACTACCAGGGAAGAG	1106672	1107348	1107398	1107346	-1	PICMEscaffold_5	PICMEDRAFT_60131	1106672	1112303	None	430	50	1169	No_constitutive_exon_found_in_species
GAGAATTTTTGTGATGATAGTTTCAACAGGAACACTGCAACCAGGGAAAGTC	1367421	1367572	1367622	1367570	-1	PICMEscaffold_5	PICMEDRAFT_20253	1367421	1369833	None	430	50	1169	No_constitutive_exon_found_in_species
CAACTATCATGGAAATAACAGTATATCATACATAGGAAAGATGGGAATAGTA	298470	299027	299077	299025	-1	PICMEscaffold_6	PICMEDRAFT_36935	298470	300087	None	430	50	1169	No_constitutive_exon_found_in_species
GATAATAGTGAAGGTACTGAAAGAAGTGGTGCAGATACCAGGGATACGAGAT	301725	302071	301675	301727	1	PICMEscaffold_6	PICMEDRAFT_27826	301276	302071	None	430	50	1169	No_constitutive_exon_found_in_species
GAAAAGAATTGCTTCCGGTGCAGCTGATAAGATGAACGGGGCCAAAGGAGAT	289507	290050	289457	289509	1	PICMEscaffold_7	PICMEDRAFT_37297	287231	292318	None	430	50	1169	No_constitutive_exon_found_in_species
AGGACGTATCCGTAGAGCAGATCGACGAGGTGCACGAGGCGGGGTCGCAGTT	26598	27027	27077	27025	-1	PICMEscaffold_8	PICMEDRAFT_20568	26598	27192	None	430	50	1169	No_constitutive_exon_found_in_species
AGCTGCAACAACAACAGCAGGAGCTGGAACAACAAAGACTGTATTGGGAGGA	261813	262464	261763	261815	1	PICMEscaffold_8	PICMEDRAFT_19292	261372	262464	None	430	50	1169	No_constitutive_exon_found_in_species
GGGCAGCGGGGGCGACGGGGGCAGGCGACGAGGACGGCGGGCAGGCGAAGGC	114948	115560	115610	115558	-1	PICMEscaffold_9	PICMEDRAFT_37773	114948	115896	None	430	50	1169	No_constitutive_exon_found_in_species
