# Supplementary material for: Widespread Separation of the Polypyrimidine Tract From 3′ AG by G Tracts in Association With Alternative Exons in Metazoa and Plants
Source: Front Genet. 2019 Jan 14;9:741. doi: 10.3389/fgene.2018.00741 (PMC6339879; doi:10.3389/fgene.2018.00741)
Supplement: DATA FILE S2 — Sequences of REPAG 3′ SS from each species of metazoa, plants and protists. [file Data_Sheet_2.zip]

Archive with 771 entries (768 files):
- Supplementary data 2/
- Supplementary data 2/Protists_Release38_plasmodium_falciparum_tanzania_2000708_.txt
- __MACOSX/
- __MACOSX/Supplementary data 2/
- __MACOSX/Supplementary data 2/._Protists_Release38_plasmodium_falciparum_tanzania_2000708_.txt
- Supplementary data 2/Metazoa_Release91_propithecus_coquereli.txt
- __MACOSX/Supplementary data 2/._Metazoa_Release91_propithecus_coquereli.txt
- Supplementary data 2/Metazoa_Release91_choloepus_hoffmanni.txt
- __MACOSX/Supplementary data 2/._Metazoa_Release91_choloepus_hoffmanni.txt
- Supplementary data 2/Protists_Release38_plasmodium_falciparum_igh_cr14.txt
- __MACOSX/Supplementary data 2/._Protists_Release38_plasmodium_falciparum_igh_cr14.txt
- Supplementary data 2/Protists_Release38_pythium_ultimum.txt
- __MACOSX/Supplementary data 2/._Protists_Release38_pythium_ultimum.txt
- Supplementary data 2/Metazoa_Release38_megaselia_scalaris.txt
- __MACOSX/Supplementary data 2/._Metazoa_Release38_megaselia_scalaris.txt
- Supplementary data 2/Metazoa_Release91_heterocephalus_glaber_female.txt
- __MACOSX/Supplementary data 2/._Metazoa_Release91_heterocephalus_glaber_female.txt
- Supplementary data 2/Metazoa_Release38_drosophila_sechellia.txt
- __MACOSX/Supplementary data 2/._Metazoa_Release38_drosophila_sechellia.txt
- Supplementary data 2/Metazoa_Release91_fukomys_damarensis.txt
- __MACOSX/Supplementary data 2/._Metazoa_Release91_fukomys_damarensis.txt
- Supplementary data 2/Protists_Release38_phaeodactylum_tricornutum.txt
- __MACOSX/Supplementary data 2/._Protists_Release38_phaeodactylum_tricornutum.txt
- Supplementary data 2/Protists_Release38_plasmopara_halstedii.txt
- __MACOSX/Supplementary data 2/._Protists_Release38_plasmopara_halstedii.txt
- Supplementary data 2/Protists_Release38_plasmodium_ovale_curtisi_gca_900088565.txt
- __MACOSX/Supplementary data 2/._Protists_Release38_plasmodium_ovale_curtisi_gca_900088565.txt
- Supplementary data 2/Metazoa_Release38_dendroctonus_ponderosae.txt
- __MACOSX/Supplementary data 2/._Metazoa_Release38_dendroctonus_ponderosae.txt
- Supplementary data 2/Protists_Release38_toxoplasma_gondii_mas.txt
- __MACOSX/Supplementary data 2/._Protists_Release38_toxoplasma_gondii_mas.txt
- Supplementary data 2/Protists_Release38_acanthamoeba_castellanii_str_neff.txt
- __MACOSX/Supplementary data 2/._Protists_Release38_acanthamoeba_castellanii_str_neff.txt
- Supplementary data 2/Protists_Release38_plasmodium_falciparum_7g8.txt
- __MACOSX/Supplementary data 2/._Protists_Release38_plasmodium_falciparum_7g8.txt
- Supplementary data 2/Plants_Release38_trifolium_pratense.txt
- __MACOSX/Supplementary data 2/._Plants_Release38_trifolium_pratense.txt
- Supplementary data 2/Plants_Release38_setaria_italica.txt
- __MACOSX/Supplementary data 2/._Plants_Release38_setaria_italica.txt
- Supplementary data 2/Plants_Release38_arabidopsis_lyrata.txt
- __MACOSX/Supplementary data 2/._Plants_Release38_arabidopsis_lyrata.txt
- Supplementary data 2/Protists_Release38_thecamonas_trahens_atcc_50062.txt
- __MACOSX/Supplementary data 2/._Protists_Release38_thecamonas_trahens_atcc_50062.txt
- Supplementary data 2/Protists_Release38_eimeria_praecox.txt
- __MACOSX/Supplementary data 2/._Protists_Release38_eimeria_praecox.txt
- Supplementary data 2/Protists_Release38_dictyostelium_lacteum.txt
- __MACOSX/Supplementary data 2/._Protists_Release38_dictyostelium_lacteum.txt
- Supplementary data 2/Metazoa_Release38_drosophila_yakuba.txt
- __MACOSX/Supplementary data 2/._Metazoa_Release38_drosophila_yakuba.txt
- Supplementary data 2/Metazoa_Release91_anolis_carolinensis.txt
- __MACOSX/Supplementary data 2/._Metazoa_Release91_anolis_carolinensis.txt
- Supplementary data 2/Protists_Release38_toxoplasma_gondii_tgcatprc2.txt
- __MACOSX/Supplementary data 2/._Protists_Release38_toxoplasma_gondii_tgcatprc2.txt
- Supplementary data 2/Protists_Release38_entamoeba_histolytica.txt
- __MACOSX/Supplementary data 2/._Protists_Release38_entamoeba_histolytica.txt
- Supplementary data 2/Plants_Release38_leersia_perrieri.txt
- __MACOSX/Supplementary data 2/._Plants_Release38_leersia_perrieri.txt
- Supplementary data 2/Metazoa_Release91_dipodomys_ordii.txt
- __MACOSX/Supplementary data 2/._Metazoa_Release91_dipodomys_ordii.txt
- Supplementary data 2/Metazoa_Release91_jaculus_jaculus.txt
- __MACOSX/Supplementary data 2/._Metazoa_Release91_jaculus_jaculus.txt
- Supplementary data 2/Protists_Release38_emiliania_huxleyi.txt
- __MACOSX/Supplementary data 2/._Protists_Release38_emiliania_huxleyi.txt
- Supplementary data 2/Metazoa_Release38_danaus_plexippus.txt
- __MACOSX/Supplementary data 2/._Metazoa_Release38_danaus_plexippus.txt
- Supplementary data 2/Protists_Release38_theileria_equi_strain_wa.txt
- __MACOSX/Supplementary data 2/._Protists_Release38_theileria_equi_strain_wa.txt
- Supplementary data 2/Plants_Release38_ostreococcus_lucimarinus.txt
- __MACOSX/Supplementary data 2/._Plants_Release38_ostreococcus_lucimarinus.txt
- Supplementary data 2/Metazoa_Release91_aotus_nancymaae.txt
- __MACOSX/Supplementary data 2/._Metazoa_Release91_aotus_nancymaae.txt
- Supplementary data 2/Plants_Release38_brachypodium_distachyon.txt
- __MACOSX/Supplementary data 2/._Plants_Release38_brachypodium_distachyon.txt
- Supplementary data 2/Metazoa_Release38_heliconius_melpomene.txt
- __MACOSX/Supplementary data 2/._Metazoa_Release38_heliconius_melpomene.txt
- Supplementary data 2/Protists_Release38_plasmodium_vinckei_petteri.txt
- __MACOSX/Supplementary data 2/._Protists_Release38_plasmodium_vinckei_petteri.txt
- Supplementary data 2/Metazoa_Release91_anas_platyrhynchos.txt
- __MACOSX/Supplementary data 2/._Metazoa_Release91_anas_platyrhynchos.txt
- Supplementary data 2/Metazoa_Release38_apis_mellifera.txt
- __MACOSX/Supplementary data 2/._Metazoa_Release38_apis_mellifera.txt
- Supplementary data 2/Protists_Release38_gregarina_niphandrodes.txt
- __MACOSX/Supplementary data 2/._Protists_Release38_gregarina_niphandrodes.txt
- Supplementary data 2/Protists_Release38_babesia_microti_strain_ri.txt
- __MACOSX/Supplementary data 2/._Protists_Release38_babesia_microti_strain_ri.txt
- Supplementary data 2/Plants_Release38_amborella_trichopoda.txt
- __MACOSX/Supplementary data 2/._Plants_Release38_amborella_trichopoda.txt
- Supplementary data 2/Plants_Release38_oryza_rufipogon.txt
- __MACOSX/Supplementary data 2/._Plants_Release38_oryza_rufipogon.txt
- Supplementary data 2/Protists_Release38_plasmodium_falciparum_nf135_5_c10.txt
- __MACOSX/Supplementary data 2/._Protists_Release38_plasmodium_falciparum_nf135_5_c10.txt
- Supplementary data 2/Metazoa_Release91_ficedula_albicollis.txt
- __MACOSX/Supplementary data 2/._Metazoa_Release91_ficedula_albicollis.txt
- Supplementary data 2/Protists_Release38_bigelowiella_natans.txt
- __MACOSX/Supplementary data 2/._Protists_Release38_bigelowiella_natans.txt
- Supplementary data 2/Protists_Release38_stentor_coeruleus.txt
- __MACOSX/Supplementary data 2/._Protists_Release38_stentor_coeruleus.txt
- Supplementary data 2/Metazoa_Release38_drosophila_mojavensis.txt
- __MACOSX/Supplementary data 2/._Metazoa_Release38_drosophila_mojavensis.txt
- Supplementary data 2/Protists_Release38_phytophthora_parasitica_gca_000509465.txt
- __MACOSX/Supplementary data 2/._Protists_Release38_phytophthora_parasitica_gca_000509465.txt
- Supplementary data 2/Metazoa_Release91_mustela_putorius_furo.txt
- __MACOSX/Supplementary data 2/._Metazoa_Release91_mustela_putorius_furo.txt
- Supplementary data 2/Protists_Release38_eimeria_tenella.txt
- __MACOSX/Supplementary data 2/._Protists_Release38_eimeria_tenella.txt
- Supplementary data 2/Protists_Release38_theileria_parva.txt
- __MACOSX/Supplementary data 2/._Protists_Release38_theileria_parva.txt
- Supplementary data 2/Protists_Release38_entamoeba_dispar_saw760.txt
- __MACOSX/Supplementary data 2/._Protists_Release38_entamoeba_dispar_saw760.txt
- Supplementary data 2/Protists_Release38_saprolegnia_parasitica_cbs_223_65.txt
- __MACOSX/Supplementary data 2/._Protists_Release38_saprolegnia_parasitica_cbs_223_65.txt
- Supplementary data 2/Plants_Release38_populus_trichocarpa.txt
- __MACOSX/Supplementary data 2/._Plants_Release38_populus_trichocarpa.txt
- Supplementary data 2/Protists_Release38_plasmodium_chabaudi_chabaudi_gca_000003075.txt
- __MACOSX/Supplementary data 2/._Protists_Release38_plasmodium_chabaudi_chabaudi_gca_000003075.txt
- Supplementary data 2/Protists_Release38_phytophthora_parasitica_gca_000509505.txt
- __MACOSX/Supplementary data 2/._Protists_Release38_phytophthora_parasitica_gca_000509505.txt
- Supplementary data 2/Plants_Release38_oryza_barthii.txt
- __MACOSX/Supplementary data 2/._Plants_Release38_oryza_barthii.txt
- Supplementary data 2/Protists_Release38_plasmodium_knowlesi_strain_h_gca_900004885.txt
- __MACOSX/Supplementary data 2/._Protists_Release38_plasmodium_knowlesi_strain_h_gca_900004885.txt
- Supplementary data 2/Metazoa_Release38_trichinella_spiralis.txt
- __MACOSX/Supplementary data 2/._Metazoa_Release38_trichinella_spiralis.txt
- Supplementary data 2/Protists_Release38_oxytricha_trifallax.txt
- __MACOSX/Supplementary data 2/._Protists_Release38_oxytricha_trifallax.txt
- Supplementary data 2/Metazoa_Release91_ciona_intestinalis.txt
- __MACOSX/Supplementary data 2/._Metazoa_Release91_ciona_intestinalis.txt
- Supplementary data 2/Metazoa_Release38_bombus_terrestris.txt
- __MACOSX/Supplementary data 2/._Metazoa_Release38_bombus_terrestris.txt
- Supplementary data 2/Protists_Release38_capsaspora_owczarzaki_atcc_30864.txt
- __MACOSX/Supplementary data 2/._Protists_Release38_capsaspora_owczarzaki_atcc_30864.txt
- Supplementary data 2/Metazoa_Release91_chinchilla_lanigera.txt
- __MACOSX/Supplementary data 2/._Metazoa_Release91_chinchilla_lanigera.txt
- Supplementary data 2/Protists_Release38_toxoplasma_gondii_rub.txt
- __MACOSX/Supplementary data 2/._Protists_Release38_toxoplasma_gondii_rub.txt
- Supplementary data 2/Metazoa_Release91_mus_musculus_nodshiltj.txt
- __MACOSX/Supplementary data 2/._Metazoa_Release91_mus_musculus_nodshiltj.txt
- Supplementary data 2/Protists_Release38_cryptosporidium_ubiquitum.txt
- __MACOSX/Supplementary data 2/._Protists_Release38_cryptosporidium_ubiquitum.txt
- Supplementary data 2/Plants_Release38_oryza_nivara.txt
- __MACOSX/Supplementary data 2/._Plants_Release38_oryza_nivara.txt
- Supplementary data 2/Metazoa_Release91_macaca_nemestrina.txt
- __MACOSX/Supplementary data 2/._Metazoa_Release91_macaca_nemestrina.txt
- Supplementary data 2/Protists_Release38_entamoeba_histolytica_hm_1_imss_b.txt
- __MACOSX/Supplementary data 2/._Protists_Release38_entamoeba_histolytica_hm_1_imss_b.txt
- Supplementary data 2/Protists_Release38_phytophthora_infestans.txt
- __MACOSX/Supplementary data 2/._Protists_Release38_phytophthora_infestans.txt
- Supplementary data 2/Metazoa_Release91_gorilla_gorilla.txt
- __MACOSX/Supplementary data 2/._Metazoa_Release91_gorilla_gorilla.txt
- Supplementary data 2/Protists_Release38_hammondia_hammondi.txt
- __MACOSX/Supplementary data 2/._Protists_Release38_hammondia_hammondi.txt
- Supplementary data 2/Protists_Release38_pythium_vexans.txt
- __MACOSX/Supplementary data 2/._Protists_Release38_pythium_vexans.txt
- Supplementary data 2/Metazoa_Release38_melitaea_cinxia.txt
- __MACOSX/Supplementary data 2/._Metazoa_Release38_melitaea_cinxia.txt
- Supplementary data 2/Protists_Release38_toxoplasma_gondii_p89.txt
- __MACOSX/Supplementary data 2/._Protists_Release38_toxoplasma_gondii_p89.txt
- Supplementary data 2/Protists_Release38_plasmodium_falciparum_nf54.txt
- __MACOSX/Supplementary data 2/._Protists_Release38_plasmodium_falciparum_nf54.txt
- Supplementary data 2/Metazoa_Release38_strongylocentrotus_purpuratus.txt
- __MACOSX/Supplementary data 2/._Metazoa_Release38_strongylocentrotus_purpuratus.txt
- Supplementary data 2/Protists_Release38_cryptosporidium_andersoni.txt
- __MACOSX/Supplementary data 2/._Protists_Release38_cryptosporidium_andersoni.txt
- Supplementary data 2/Protists_Release38_thalassiosira_oceanica.txt
- __MACOSX/Supplementary data 2/._Protists_Release38_thalassiosira_oceanica.txt
- Supplementary data 2/Metazoa_Release91_mus_musculus_c57bl6nj.txt
- __MACOSX/Supplementary data 2/._Metazoa_Release91_mus_musculus_c57bl6nj.txt
- Supplementary data 2/Protists_Release38_plasmodium_falciparum_santa_lucia.txt
- __MACOSX/Supplementary data 2/._Protists_Release38_plasmodium_falciparum_santa_lucia.txt
- Supplementary data 2/Metazoa_Release38_belgica_antarctica.txt
- __MACOSX/Supplementary data 2/._Metazoa_Release38_belgica_antarctica.txt
- Supplementary data 2/Protists_Release38_phytophthora_parasitica_cj01a1.txt
- __MACOSX/Supplementary data 2/._Protists_Release38_phytophthora_parasitica_cj01a1.txt
- Supplementary data 2/Metazoa_Release91_macaca_fascicularis.txt
- __MACOSX/Supplementary data 2/._Metazoa_Release91_macaca_fascicularis.txt
- Supplementary data 2/Metazoa_Release38_mnemiopsis_leidyi.txt
- __MACOSX/Supplementary data 2/._Metazoa_Release38_mnemiopsis_leidyi.txt
- Supplementary data 2/Metazoa_Release91_cricetulus_griseus_crigri.txt
- __MACOSX/Supplementary data 2/._Metazoa_Release91_cricetulus_griseus_crigri.txt
- Supplementary data 2/Metazoa_Release38_trichoplax_adhaerens.txt
- __MACOSX/Supplementary data 2/._Metazoa_Release38_trichoplax_adhaerens.txt
- Supplementary data 2/Metazoa_Release91_mus_musculus_dba2j.txt
- __MACOSX/Supplementary data 2/._Metazoa_Release91_mus_musculus_dba2j.txt
- Supplementary data 2/Metazoa_Release38_capitella_teleta.txt
- __MACOSX/Supplementary data 2/._Metazoa_Release38_capitella_teleta.txt
- Supplementary data 2/Metazoa_Release91_microtus_ochrogaster.txt
- __MACOSX/Supplementary data 2/._Metazoa_Release91_microtus_ochrogaster.txt
- Supplementary data 2/Protists_Release38_plasmodium_gaboni.txt
- __MACOSX/Supplementary data 2/._Protists_Release38_plasmodium_gaboni.txt
- Supplementary data 2/Protists_Release38_bigelowiella_natans_gca_000002455.txt
- __MACOSX/Supplementary data 2/._Protists_Release38_bigelowiella_natans_gca_000002455.txt
- Supplementary data 2/Metazoa_Release38_drosophila_ananassae.txt
- __MACOSX/Supplementary data 2/._Metazoa_Release38_drosophila_ananassae.txt
- Supplementary data 2/Protists_Release38_entamoeba_histolytica_hm_1_imss_a.txt
- __MACOSX/Supplementary data 2/._Protists_Release38_entamoeba_histolytica_hm_1_imss_a.txt
- Supplementary data 2/Protists_Release38_nannochloropsis_gaditana_ccmp526.txt
- __MACOSX/Supplementary data 2/._Protists_Release38_nannochloropsis_gaditana_ccmp526.txt
- Supplementary data 2/Metazoa_Release38_caenorhabditis_remanei.txt
- __MACOSX/Supplementary data 2/._Metazoa_Release38_caenorhabditis_remanei.txt
- Supplementary data 2/Metazoa_Release91_ochotona_princeps.txt
- __MACOSX/Supplementary data 2/._Metazoa_Release91_ochotona_princeps.txt
- Supplementary data 2/Metazoa_Release91_echinops_telfairi.txt
- __MACOSX/Supplementary data 2/._Metazoa_Release91_echinops_telfairi.txt
- Supplementary data 2/Plants_Release38_galdieria_sulphuraria.txt
- __MACOSX/Supplementary data 2/._Plants_Release38_galdieria_sulphuraria.txt
- Supplementary data 2/Plants_Release38_solanum_tuberosum.txt
- __MACOSX/Supplementary data 2/._Plants_Release38_solanum_tuberosum.txt
- Supplementary data 2/Protists_Release38_plasmodium_chabaudi.txt
- __MACOSX/Supplementary data 2/._Protists_Release38_plasmodium_chabaudi.txt
- Supplementary data 2/Protists_Release38_albugo_candida.txt
- __MACOSX/Supplementary data 2/._Protists_Release38_albugo_candida.txt
- Supplementary data 2/Metazoa_Release91_mus_musculus_wsbeij.txt
- __MACOSX/Supplementary data 2/._Metazoa_Release91_mus_musculus_wsbeij.txt
- Supplementary data 2/Metazoa_Release91_callithrix_jacchus.txt
- __MACOSX/Supplementary data 2/._Metazoa_Release91_callithrix_jacchus.txt
- Supplementary data 2/Protists_Release38_phytophthora_lateralis.txt
- __MACOSX/Supplementary data 2/._Protists_Release38_phytophthora_lateralis.txt
- Supplementary data 2/Protists_Release38_plasmodium_falciparum_fch_4.txt
- __MACOSX/Supplementary data 2/._Protists_Release38_plasmodium_falciparum_fch_4.txt
- Supplementary data 2/Metazoa_Release38_anopheles_gambiae.txt
- __MACOSX/Supplementary data 2/._Metazoa_Release38_anopheles_gambiae.txt
- Supplementary data 2/Protists_Release38_tetrahymena_thermophila.txt
- __MACOSX/Supplementary data 2/._Protists_Release38_tetrahymena_thermophila.txt
- Supplementary data 2/Protists_Release38_plasmodium_reichenowi.txt
- __MACOSX/Supplementary data 2/._Protists_Release38_plasmodium_reichenowi.txt
- Supplementary data 2/Metazoa_Release91_cavia_aperea.txt
- __MACOSX/Supplementary data 2/._Metazoa_Release91_cavia_aperea.txt
- Supplementary data 2/Protists_Release38_dictyostelium_discoideum.txt
- __MACOSX/Supplementary data 2/._Protists_Release38_dictyostelium_discoideum.txt
- Supplementary data 2/Protists_Release38_toxoplasma_gondii_vand.txt
- __MACOSX/Supplementary data 2/._Protists_Release38_toxoplasma_gondii_vand.txt
- Supplementary data 2/Metazoa_Release38_mayetiola_destructor.txt
- __MACOSX/Supplementary data 2/._Metazoa_Release38_mayetiola_destructor.txt
- Supplementary data 2/Metazoa_Release38_drosophila_erecta.txt
- __MACOSX/Supplementary data 2/._Metazoa_Release38_drosophila_erecta.txt
- Supplementary data 2/Metazoa_Release91_octodon_degus.txt
- __MACOSX/Supplementary data 2/._Metazoa_Release91_octodon_degus.txt
- Supplementary data 2/Protists_Release38_aphanomyces_astaci.txt
- __MACOSX/Supplementary data 2/._Protists_Release38_aphanomyces_astaci.txt
- Supplementary data 2/Protists_Release38_albugo_laibachii.txt
- __MACOSX/Supplementary data 2/._Protists_Release38_albugo_laibachii.txt
- Supplementary data 2/Metazoa_Release91_mus_musculus_129s1svimj.txt
- __MACOSX/Supplementary data 2/._Metazoa_Release91_mus_musculus_129s1svimj.txt
- Supplementary data 2/Protists_Release38_babesia_bigemina.txt
- __MACOSX/Supplementary data 2/._Protists_Release38_babesia_bigemina.txt
- Supplementary data 2/Metazoa_Release38_zootermopsis_nevadensis.txt
- __MACOSX/Supplementary data 2/._Metazoa_Release38_zootermopsis_nevadensis.txt
- Supplementary data 2/Plants_Release38_hordeum_vulgare.txt
- __MACOSX/Supplementary data 2/._Plants_Release38_hordeum_vulgare.txt
- Supplementary data 2/Metazoa_Release38_caenorhabditis_briggsae.txt
- __MACOSX/Supplementary data 2/._Metazoa_Release38_caenorhabditis_briggsae.txt
- Supplementary data 2/Metazoa_Release91_mus_caroli.txt
- __MACOSX/Supplementary data 2/._Metazoa_Release91_mus_caroli.txt
- Supplementary data 2/Metazoa_Release91_latimeria_chalumnae.txt
- __MACOSX/Supplementary data 2/._Metazoa_Release91_latimeria_chalumnae.txt
- Supplementary data 2/Metazoa_Release38_daphnia_pulex.txt
- __MACOSX/Supplementary data 2/._Metazoa_Release38_daphnia_pulex.txt
- Supplementary data 2/Metazoa_Release91_mus_musculus_cbaj.txt
- __MACOSX/Supplementary data 2/._Metazoa_Release91_mus_musculus_cbaj.txt
- Supplementary data 2/Protists_Release38_dictyostelium_fasciculatum.txt
- __MACOSX/Supplementary data 2/._Protists_Release38_dictyostelium_fasciculatum.txt
- Supplementary data 2/Protists_Release38_toxoplasma_gondii_ari.txt
- __MACOSX/Supplementary data 2/._Protists_Release38_toxoplasma_gondii_ari.txt
- Supplementary data 2/Protists_Release38_theileria_annulata.txt
- __MACOSX/Supplementary data 2/._Protists_Release38_theileria_annulata.txt
- Supplementary data 2/Protists_Release38_plasmodium_knowlesi.txt
- __MACOSX/Supplementary data 2/._Protists_Release38_plasmodium_knowlesi.txt
- Supplementary data 2/Metazoa_Release38_nasonia_vitripennis.txt
- __MACOSX/Supplementary data 2/._Metazoa_Release38_nasonia_vitripennis.txt
- Supplementary data 2/Protists_Release38_saprolegnia_diclina_vs20.txt
- __MACOSX/Supplementary data 2/._Protists_Release38_saprolegnia_diclina_vs20.txt
- Supplementary data 2/Plants_Release38_brassica_oleracea.txt
- __MACOSX/Supplementary data 2/._Plants_Release38_brassica_oleracea.txt
- Supplementary data 2/Protists_Release38_plasmodium_falciparum_malips096_e11.txt
- __MACOSX/Supplementary data 2/._Protists_Release38_plasmodium_falciparum_malips096_e11.txt
- Supplementary data 2/Protists_Release38_plasmodium_vivax_north_korean.txt
- __MACOSX/Supplementary data 2/._Protists_Release38_plasmodium_vivax_north_korean.txt
- Supplementary data 2/Metazoa_Release38_schistosoma_mansoni.txt
- __MACOSX/Supplementary data 2/._Metazoa_Release38_schistosoma_mansoni.txt
- Supplementary data 2/Protists_Release38_plasmodium_berghei.txt
- __MACOSX/Supplementary data 2/._Protists_Release38_plasmodium_berghei.txt
- Supplementary data 2/Protists_Release38_plasmodium_ovale_wallikeri.txt
- __MACOSX/Supplementary data 2/._Protists_Release38_plasmodium_ovale_wallikeri.txt
- Supplementary data 2/Plants_Release38_oryza_longistaminata.txt
- __MACOSX/Supplementary data 2/._Plants_Release38_oryza_longistaminata.txt
- Supplementary data 2/Metazoa_Release91_heterocephalus_glaber_male.txt
- __MACOSX/Supplementary data 2/._Metazoa_Release91_heterocephalus_glaber_male.txt
- Supplementary data 2/Plants_Release38_sorghum_bicolor.txt
- __MACOSX/Supplementary data 2/._Plants_Release38_sorghum_bicolor.txt
- Supplementary data 2/Protists_Release38_pythium_arrhenomanes.txt
- __MACOSX/Supplementary data 2/._Protists_Release38_pythium_arrhenomanes.txt
- Supplementary data 2/Protists_Release38_phytophthora_sojae.txt
- __MACOSX/Supplementary data 2/._Protists_Release38_phytophthora_sojae.txt
- Supplementary data 2/Protists_Release38_eimeria_maxima.txt
- __MACOSX/Supplementary data 2/._Protists_Release38_eimeria_maxima.txt
- Supplementary data 2/Metazoa_Release38_caenorhabditis_japonica.txt
- __MACOSX/Supplementary data 2/._Metazoa_Release38_caenorhabditis_japonica.txt
- Supplementary data 2/Metazoa_Release91_procavia_capensis.txt
- __MACOSX/Supplementary data 2/._Metazoa_Release91_procavia_capensis.txt
- Supplementary data 2/Protists_Release38_fonticula_alba_gca_000388065.txt
[truncated: 471 more entries]
