# Supplementary material for: Widespread Separation of the Polypyrimidine Tract From 3′ AG by G Tracts in Association With Alternative Exons in Metazoa and Plants
Source: Front Genet. 2019 Jan 14;9:741. doi: 10.3389/fgene.2018.00741 (PMC6339879; doi:10.3389/fgene.2018.00741)
Supplement: DATA FILE S2 — Sequences of REPAG 3′ SS from each species of metazoa, plants and protists. [file Data_Sheet_2.zip › Supplementary data 2/Protists_Release38_plasmodium_falciparum_tanzania_2000708_.txt]

REPA_GGG_Sequence	Exon_Start	Exon_End	Pos_-50	Pos_+2	Strand	Chromosome	GeneID	Gene_Start	Gene_End	Gene_Name	Number_of_REPAs	Number_of_REPAs_has_GGG	Number_of_Intron(Intra_genic_Region)	Upstream_Constitutive_Exon
TTATTTTATTTTATTTTATTATCTTTTCCTTTTTTTGGGGGGTAATATAGGA	560871	561178	560821	560873	1	supercont1.196	PFTANZ_03507	558688	561178	None	870	18	8480	No_or_no_constitutive_exon
ATATTTCTTTTCCGTGACACATAAATATATTTTTTTATTTATTTGGGAAGAT	199755	199833	199705	199757	1	supercont1.153	PFTANZ_02636	199004	200192	None	870	18	8480	No_or_no_constitutive_exon
ACATTTCATCGGAATTTATAAAAAATGAAACACAAGAAATTAATGGGAAGGC	277280	277697	277230	277282	1	supercont1.153	PFTANZ_02652	274891	277697	None	870	18	8480	No_or_no_constitutive_exon
ATGTCTCATGAGGGCTACAAGTATGGAAGATATTCACGATGGGTGCATAGGC	230371	231315	231365	231313	-1	supercont1.288	PFTANZ_05245	228880	233420	None	870	18	8480	No_or_no_constitutive_exon
TTTTTTACATTCAATTCCATATTGAATTATGTTACCTACAATGGGAATAGAA	76429	76474	76524	76472	-1	supercont1.41	PFTANZ_00562	76429	80508	None	870	18	8480	No_or_no_constitutive_exon
ATGTATATTATATATATATATATATATATATATATATATATTGGGAACAGGT	139206	139347	139397	139345	-1	supercont1.41	PFTANZ_00580	138727	140567	None	870	18	8480	No_or_no_constitutive_exon
TGATTACTTTTTTTTCATTCGAAAATCCTTTCAAAGTAAGGGGGGCGAAGTA	36707	36784	36657	36709	1	supercont1.228	PFTANZ_03965	34813	40004	None	870	18	8480	No_or_no_constitutive_exon
CGCCGAAAGGCGTAGGTAATCTTTATCAATATATATCGTGATGGGGATAGAT	145136	145316	145086	145138	1	supercont1.76	PFTANZ_01287	143328	145316	None	870	18	8480	No_or_no_constitutive_exon
AATACTTTATGGTTTTTTTTTTTTTTTTTTTTTTTTTTTTGTGTGGGAAGAT	54338	54415	54465	54413	-1	supercont1.246	PFTANZ_04230	54017	55378	None	870	18	8480	No_or_no_constitutive_exon
AGGAAATATGGGAGGTTTAGGAAATATGGGAGGTTTAGGTAATATGGGAGGT	10563	10927	10513	10565	1	supercont1.312	PFTANZ_05513	8890	10927	None	870	18	8480	No_or_no_constitutive_exon
AGGAAATATGGGAGGTTTAGGAAATATGGGAGGTTTAGGAAATATGGGAGGT	10509	10927	10459	10511	1	supercont1.312	PFTANZ_05513	8890	10927	None	870	18	8480	No_or_no_constitutive_exon
AGGAAATATGGGAGGTTTAGGAAATATGGGAGGTTTAGGAAATATGGGAGGT	10527	10927	10477	10529	1	supercont1.312	PFTANZ_05513	8890	10927	None	870	18	8480	No_or_no_constitutive_exon
TGAATATATGAACGATATACATGAGAAGAATAAGCATAGGGGCGGAACAGAA	51107	51146	51196	51144	-1	supercont1.708	PFTANZ_06316	51107	54457	None	870	18	8480	No_or_no_constitutive_exon
TATATTATTTAGTAATTATTTGATCTTTATTTTATTGTGCATTGGGACAGTT	21070	21126	21020	21072	1	supercont1.120	PFTANZ_01934	12419	21126	None	870	18	8480	No_or_no_constitutive_exon
TATATATATTTTTTTTATTTTATTTTATTTTATTTTTATTTTGGGGTAAGGG	10948	11743	10898	10950	1	supercont1.129	PFTANZ_02011	8639	11798	None	870	18	8480	No_or_no_constitutive_exon
TAATGTATGTGGTTATGTTGTATGTAAACCGGAAAACGTTAATGGGGAAGCA	5996	6760	5946	5998	1	supercont1.882	PFTANZ_06558	134	6848	None	870	18	8480	No_or_no_constitutive_exon
TATTCATAATGTACGTGATTATATGAATACCATTTTGTGGGATGACATAGAA	622	647	572	624	1	supercont1.959	PFTANZ_06652	234	647	None	870	18	8480	No_or_no_constitutive_exon
GCCGCTCCGAAGACAACCAACCACCAGGTTCCCCTGGGATCAAAAAAGAGGA	1492	1518	1442	1494	1	supercont1.780	PFTANZ_06433	23	1518	None	870	18	8480	No_or_no_constitutive_exon
