# Supplementary material for: Widespread Separation of the Polypyrimidine Tract From 3′ AG by G Tracts in Association With Alternative Exons in Metazoa and Plants
Source: Front Genet. 2019 Jan 14;9:741. doi: 10.3389/fgene.2018.00741 (PMC6339879; doi:10.3389/fgene.2018.00741)
Supplement: DATA FILE S2 — Sequences of REPAG 3′ SS from each species of metazoa, plants and protists. [file Data_Sheet_2.zip › Supplementary data 2/Metazoa_Release91_propithecus_coquereli.txt]

REPA_GGG_Sequence	Exon_Start	Exon_End	Pos_-50	Pos_+2	Strand	Chromosome	GeneID	Gene_Start	Gene_End	Gene_Name	Number_of_REPAs	Number_of_REPAs_has_GGG	Number_of_Intron(Intra_genic_Region)	Upstream_Constitutive_Exon
GGTGATGGCGCCAGGAGCATGCTCAGTGGTTCTCTCTCTTGGGGGTACAGGT	2428665	2428873	2428615	2428667	1	KQ012994.1	ENSPCOG00000014529.1	2405439	2434712	ACVR2B	7672	1996	169532	No_or_no_constitutive_exon
CTGGGTCTCTCCTTAGCCTAGAGCTCTTGGCTCCTGTGTTGGGTGGGGAGTG	2429424	2429456	2429374	2429426	1	KQ012994.1	ENSPCOG00000014529.1	2405439	2434712	ACVR2B	7672	1996	169532	No_or_no_constitutive_exon
CGGACAGCCATCGGGTTGGTGCAGTGACTGTGGCCTCTGCTGCGGGACAGGT	3030333	3030414	3030464	3030412	-1	KQ012994.1	ENSPCOG00000028402.1	3023372	3034770	GORASP1	7672	1996	169532	No_or_no_constitutive_exon
ACCATTAGGTAGCTATGTCTCTCTCCAGAAATACATGTGTCTAGGGCAAGGT	4367432	4367461	4367382	4367434	1	KQ012994.1	ENSPCOG00000028021.1	4360237	4368987	ZNF619	7672	1996	169532	No_or_no_constitutive_exon
TTTCCTTTGGGCCTCTTGCCCTGCTTCCAATGCTTTCCTGGACTGGGCAGGC	6429865	6430007	6430057	6430005	-1	KQ012994.1	ENSPCOG00000027852.1	6429440	6438793	HHATL	7672	1996	169532	No_or_no_constitutive_exon
TGCGCCCTCGGCCCAACCCTGATGCCTTTCGTCTTTCCTACAGGGGGCAGTG	8204860	8204978	8204810	8204862	1	KQ012994.1	ENSPCOG00000000896.1	8180551	8219618	ZDHHC3	7672	1996	169532	No_or_no_constitutive_exon
GAGAGTTCACACTGGAGAGAAACCTTATGAATGTAGCGAGTGTGGGAAAGCC	8531587	8531710	8531537	8531589	1	KQ012994.1	ENSPCOG00000025390.1	8527841	8531710	ZNF852	7672	1996	169532	No_or_no_constitutive_exon
CTGCAGCTTCCCCTGAGAACCCCCGAGAGTCTCAGGTCTCAGCGAGGGAGCG	8597240	8597385	8597190	8597242	1	KQ012994.1	ENSPCOG00000000095.1	8597084	8597385	LINC00694	7672	1996	169532	No_or_no_constitutive_exon
GGCTGAGAAGGCCGAAAGGCTGCGTGCGAGCGGAGGGGCCGGGGGACCAGGT	8756742	8756764	8756814	8756762	-1	KQ012994.1	ENSPCOG00000015773.1	8673448	8757035	TOPAZ1	7672	1996	169532	No_or_no_constitutive_exon
GTGCAATGAATATCAAAATATGGCTTTCTTGCAATCTTTGGGTAAGGAAGGT	8755443	8756081	8756131	8756079	-1	KQ012994.1	ENSPCOG00000015773.1	8673448	8757035	TOPAZ1	7672	1996	169532	No_or_no_constitutive_exon
GTAACTTCCATCACGGTCCTTATGCAGCCCCCGCCTGGGTGGGTGGCCAGTT	10247605	10247730	10247555	10247607	1	KQ012994.1	ENSPCOG00000024080.1	10223842	10251940	NBEAL2	7672	1996	169532	No_or_no_constitutive_exon
CAGAGTACACACTCAGGGGAGAAGCCTTGTGTGCAGGCAGTGTGGGTGAGGC	11418569	11418727	11418519	11418571	1	KQ012994.1	ENSPCOG00000027517.1	11399243	11418727	None	7672	1996	169532	No_or_no_constitutive_exon
ACATATGATGACTTTCTCTCTTTTTATAATTTTTTTGGGGGGGACATCAGTA	11766988	11767028	11767078	11767026	-1	KQ012994.1	ENSPCOG00000021856.1	11759988	11789509	IP6K2	7672	1996	169532	No_or_no_constitutive_exon
TAAAATTTGTCAGCGAACCATTTACTCCAAGTTACAGGGAGAAGGCTGAGTC	11836391	11836453	11836503	11836451	-1	KQ012994.1	ENSPCOG00000028707.1	11836391	11839648	None	7672	1996	169532	No_or_no_constitutive_exon
AAGAGTGTCTAATTCCCCACCTTTTTTTTCCCCCCACCTGGGGGCTGCAGGA	12211663	12211755	12211805	12211753	-1	KQ012994.1	ENSPCOG00000027475.1	12210032	12213455	C3orf62	7672	1996	169532	No_or_no_constitutive_exon
TCCTTACTTAGGAAGACTATCAACTTGAGCAAACTCAGGCCTGGGACGAGGA	12439554	12439834	12439504	12439556	1	KQ012994.1	ENSPCOG00000023915.1	12424188	12458200	DAG1	7672	1996	169532	No_or_no_constitutive_exon
GGCTGGATGGGGCTACGTCATGACTGTCCTCCTTTCTCCTCGGGTGGCAGAG	12605571	12605679	12605521	12605573	1	KQ012994.1	ENSPCOG00000013664.1	12590262	12619293	RNF123	7672	1996	169532	No_or_no_constitutive_exon
ATGAGAACAAGGAAGAGGTAAGGAGAAGGAGGGGGAAGGGATGGGGGTAGGC	13168406	13168428	13168478	13168426	-1	KQ012994.1	ENSPCOG00000028259.1	13155478	13293426	CACNA2D2	7672	1996	169532	No_or_no_constitutive_exon
TTAGGTTGGGGCCCCTGAGAGCCAGCCACTCACATTCTCTATGGGGACAGTT	13357670	13357762	13357620	13357672	1	KQ012994.1	ENSPCOG00000027487.1	13355810	13365674	HEMK1	7672	1996	169532	No_or_no_constitutive_exon
GCCACCACCACCACCACCACGAGGCTCCAGACTCTTCCCACGGGAAGAAGAC	14148118	14148751	14148068	14148120	1	KQ012994.1	ENSPCOG00000004280.1	14147456	14148751	None	7672	1996	169532	No_or_no_constitutive_exon
GTTTTTCCTTAATAGGTATCAGCATTATTTTGGGAGTGGCTGAGGGTGAGTT	14174359	14175588	14175638	14175586	-1	KQ012994.1	ENSPCOG00000013413.1	14152699	14213441	DCAF1	7672	1996	169532	No_or_no_constitutive_exon
TACCTCATCACTGCCTGGTGAGCCTGGGGTGGGCGGTGGGGGTGGAACAGGT	14598071	14598104	14598154	14598102	-1	KQ012994.1	ENSPCOG00000027535.1	14596818	14606853	PCBP4	7672	1996	169532	No_or_no_constitutive_exon
AAGGAACACCAATGAATTGTTGTGGGATTATAGCTATGGGGAGGAGCGAGGA	14868885	14868909	14868835	14868887	1	KQ012994.1	ENSPCOG00000017281.1	14868808	14874600	GLYCTK	7672	1996	169532	No_or_no_constitutive_exon
CAGGCCACATGCCTGGCATCATGCCCTGGGGCCTGGCAGGGACAGGTGAGCC	14994328	14994618	14994668	14994616	-1	KQ012994.1	ENSPCOG00000014931.1	14994196	14994676	None	7672	1996	169532	No_or_no_constitutive_exon
TTTTGTGGAAAACATCGCCCAAAACAGGACATCCAAGAGGGGAACGTGAGGG	15011750	15011856	15011700	15011752	1	KQ012994.1	ENSPCOG00000014149.1	15006121	15013893	None	7672	1996	169532	No_or_no_constitutive_exon
CCTAGTGGAGCCACCGTCCTGGCTGGGCCCCCTGGCTGGGGTTGGGGGAGAG	15067016	15067106	15066966	15067018	1	KQ012994.1	ENSPCOG00000019182.1	15046211	15080361	NISCH	7672	1996	169532	No_or_no_constitutive_exon
AGGAGGGCAGCTACTAACTTGGTTATATGGGGGTGGGTCCCGGGGGACAGAG	15108332	15108440	15108282	15108334	1	KQ012994.1	ENSPCOG00000013257.1	15083965	15110993	STAB1	7672	1996	169532	No_or_no_constitutive_exon
CTCACGGGGCTGCTGGAGCGCATGCAGGTGCAGGGTGGGGTGGCCAGGAGGC	15111413	15111435	15111485	15111433	-1	KQ012994.1	ENSPCOG00000013714.1	15110864	15120590	NT5DC2	7672	1996	169532	No_or_no_constitutive_exon
TCCTTGGTGGAGGCTATTCTAGGCGGGGTGTGTGTGTGGCGGAGTGGGAGGG	15375221	15375407	15375457	15375405	-1	KQ012994.1	ENSPCOG00000028295.1	15371109	15386578	ITIH4	7672	1996	169532	No_or_no_constitutive_exon
ATAAAATAGCTCTTACACCATTTGGTTTTGTTTTGTTCTGGGGAATGAAGGA	15455319	15455448	15455498	15455446	-1	KQ012994.1	ENSPCOG00000016220.1	15454230	15513812	SFMBT1	7672	1996	169532	No_or_no_constitutive_exon
TGAGAGGAGATGGCATCAGATGGGGCTGGGAAAAGGAGTGTCACGGGAAGTC	16307097	16307254	16307047	16307099	1	KQ012994.1	ENSPCOG00000002904.1	16304226	16321575	IL17RB	7672	1996	169532	No_or_no_constitutive_exon
TCAGTTTTAAAATCAACAATTTTATAACAGTCCTTATTTTGGGCATACAGGG	19511991	19512150	19512200	19512148	-1	KQ012994.1	ENSPCOG00000018048.1	19471056	19707225	None	7672	1996	169532	Yes
TTACCTTGGTGTTACTCATCAGTGGAAACCAATAGCTCTTGGGAATAGAGGT	20212815	20213020	20212765	20212817	1	KQ012994.1	ENSPCOG00000028790.1	20109409	20247093	FLNB	7672	1996	169532	No_or_no_constitutive_exon
CTTTCATGTCACGGTGCCTTAAAATGGTTTTCGTCAAATCCTGGGAGGAGTT	20247021	20247093	20246971	20247023	1	KQ012994.1	ENSPCOG00000028790.1	20109409	20247093	FLNB	7672	1996	169532	No_or_no_constitutive_exon
CCCTTGTTTGAACACTCCTTTGGAACAGAATCCGGTGGGAGTAAACCGAGTG	26499196	26499230	26499280	26499228	-1	KQ012994.1	ENSPCOG00000017855.1	26486584	26500334	PSMD6	7672	1996	169532	No_or_no_constitutive_exon
AGTGGGTAGGGGACTGGTATATGACCTGTGTGTGGGTAAGAGGTGGGCAGAC	26498795	26499058	26499108	26499056	-1	KQ012994.1	ENSPCOG00000017855.1	26486584	26500334	PSMD6	7672	1996	169532	No_or_no_constitutive_exon
GGATTTTTTTATTTTAAGAAAGTCTTTTTATTGTTAAAAGGGAACATGAGGC	2966982	2967005	2967055	2967003	-1	KQ027066.1	ENSPCOG00000020071.1	2953833	3032397	PTBP2	7672	1996	169532	No_or_no_constitutive_exon
CTCTTATTTTTTTCCCTTTTCAATACAGATAAATGCAGAGGGAACACCAGAG	21153162	21153223	21153273	21153221	-1	KQ027066.1	ENSPCOG00000020852.1	21149095	21426843	AK5	7672	1996	169532	No_or_no_constitutive_exon
CTCAGCGCTGCCGACTCCAAGCCCAGCACCACGGGCAGCGGCGCAGGGAGCG	1704604	1705102	1704554	1704606	1	KQ012995.1	ENSPCOG00000022587.1	1704510	1705517	None	7672	1996	169532	No_or_no_constitutive_exon
TGCCCCCAGCGCTCCCCAATCCAAGCCTGGCACCATGGGCAGCGGTGCAGGG	2443939	2444439	2443889	2443941	1	KQ012995.1	ENSPCOG00000025486.1	2443850	2444843	None	7672	1996	169532	No_or_no_constitutive_exon
GGCTCATGCCTCTAATCCCAGCACTTTGGGAGGCTAAGGTGGGAAGATAGCT	3023353	3023405	3023455	3023403	-1	KQ012995.1	ENSPCOG00000024680.1	2923171	3070396	POLQ	7672	1996	169532	No_or_no_constitutive_exon
CCATATGGTTTACATATCAAGGAAAGTATCAACCAAAGTATCAGGGAAAGAA	2967764	2967854	2967904	2967852	-1	KQ012995.1	ENSPCOG00000024680.1	2923171	3070396	POLQ	7672	1996	169532	No_or_no_constitutive_exon
GAAATCAAAGGATTTCTTTTTTTCTTTCCTTTTATTTTATGGGGAAACAGAA	3845582	3845677	3845727	3845675	-1	KQ012995.1	ENSPCOG00000004538.1	3818195	3875204	KPNA1	7672	1996	169532	Yes
CAGCTAACTTTGTCTCTGGTCTGGTTTTCTGTTGAACCCCATGGGTGCAGCA	7054421	7054600	7054650	7054598	-1	KQ012995.1	ENSPCOG00000022523.1	6982597	7070203	None	7672	1996	169532	Yes
AGCCTGGGCCTGAGTATGTCTACACGTGTTGCAGACAGGTGGGACTGGAGCG	7426966	7427076	7427126	7427074	-1	KQ012995.1	ENSPCOG00000001827.1	7412654	7436218	None	7672	1996	169532	Yes
ACTTTCCTTACTTATTCCCCAACCCCTGGTCTCCTTATTTTTGGGGGTAGGA	7796691	7796872	7796922	7796870	-1	KQ012995.1	ENSPCOG00000009068.1	7796691	7799976	None	7672	1996	169532	Yes
CCTAACAGGCCACTGGTACCAGGCCTTGGCCTGGGGGTTGGGGACCACAGAC	8079080	8079103	8079030	8079082	1	KQ012995.1	ENSPCOG00000019454.1	8078538	8079419	None	7672	1996	169532	No_or_no_constitutive_exon
ATATCTTTATTCAATGTGAAATTGCCATTTCAACTTTTTTGAATGGGCAGGG	14344626	14344721	14344576	14344628	1	KQ012995.1	ENSPCOG00000003301.1	14332494	14383801	P3H2	7672	1996	169532	No_or_no_constitutive_exon
AGGAAAATTCAGATTCGAAATATCCCTCCTCACCTGCAGTGGGAGGTAAGAC	18124186	18124213	18124136	18124188	1	KQ012995.1	ENSPCOG00000027031.1	18010403	18176398	IGF2BP2	7672	1996	169532	No_or_no_constitutive_exon
TGGGGGTACTATTTATTAAGATAACAACAAACAACAGATTTGGGAGTAAGAT	18713393	18713443	18713493	18713441	-1	KQ012995.1	ENSPCOG00000018114.1	18675514	18889054	VPS8	7672	1996	169532	No_or_no_constitutive_exon
TGTCCCCCAAAAATGACATTGCCCCTGAGGCCTTGTGTTTGGGAACACAGGG	19268258	19268332	19268208	19268260	1	KQ012995.1	ENSPCOG00000021839.1	19258998	19274300	CLCN2	7672	1996	169532	No_or_no_constitutive_exon
CCATGCAGATGAACACAGAAGACTCAGGCTTCCCTGCAACCCGGGAGGAGAC	19267977	19268050	19267927	19267979	1	KQ012995.1	ENSPCOG00000021839.1	19258998	19274300	CLCN2	7672	1996	169532	No_or_no_constitutive_exon
GGAAACAAGGGCCTGGGTCTCCCCCCCGCCCAGCTGCCTGGTGAGGGAAGTC	19524226	19524267	19524317	19524265	-1	KQ012995.1	ENSPCOG00000027112.1	19523917	19529237	HTR3C	7672	1996	169532	No_or_no_constitutive_exon
GGACAAGGGCCCAGCGGGAGCAGGAGGCCCAGAAGCGGCACGGGGTGGAGCT	19523917	19524022	19524072	19524020	-1	KQ012995.1	ENSPCOG00000027112.1	19523917	19529237	HTR3C	7672	1996	169532	No_or_no_constitutive_exon
GGAAACGAGGGCCTGGGTCTCCCCCCCGCCCAGCTGCCTGGTGAGGGAAGTC	19539871	19539912	19539962	19539910	-1	KQ012995.1	ENSPCOG00000015936.1	19539562	19541753	None	7672	1996	169532	Yes
TTTAATATGATAACCCTAATTTCTTTATTTCTGGCCCCGTGGGTAAGCAGTC	19745082	19745266	19745316	19745264	-1	KQ012995.1	ENSPCOG00000018918.1	19725491	19807658	YEATS2	7672	1996	169532	No_or_no_constitutive_exon
CTGTCCGTGTGTGTGCCTCTCTGGCTCTTCATCGTTCTGTGGGACGACAGAA	959165	959879	959929	959877	-1	KQ024846.1	ENSPCOG00000025276.1	863646	969439	RTN1	7672	1996	169532	No_or_no_constitutive_exon
AAGCAGGATGGTATGTTCTAACGAATTCCATTTTCTACCTGTGGGGACAGAA	4312049	4312238	4312288	4312236	-1	KQ024846.1	ENSPCOG00000017602.1	4312049	4316345	GPHB5	7672	1996	169532	No_or_no_constitutive_exon
GTGAGCCGGGGGGTATCCGACTGAGCTGCTGTGTTTTCCCTGCGGGGCAGGA	5692312	5692615	5692665	5692613	-1	KQ024846.1	ENSPCOG00000011451.1	5653231	5725599	SPTB	7672	1996	169532	Yes
GGTTCCTCAGAGGGAAGGTGAGGCCAGGGCCCGACGCGAGGGCTGGTGAGTA	5836899	5836937	5836987	5836935	-1	KQ024846.1	ENSPCOG00000009241.1	5834611	5855272	RAB15	7672	1996	169532	No_or_no_constitutive_exon
ACAGCTACAAAATTGGTGGTATTGGTACTGTTCCTGTGGGCTGAGTAGAGAC	7559421	7559683	7559371	7559423	1	KQ024846.1	ENSPCOG00000018642.1	7558622	7560018	None	7672	1996	169532	No_or_no_constitutive_exon
GTTGGAATCATTTTAACCCTTTGCTTTTTCCTCCACTGCTGGGTGGCCAGGA	8371190	8371454	8371504	8371452	-1	KQ024846.1	ENSPCOG00000027084.1	8331274	8393273	ZFYVE26	7672	1996	169532	Yes
CCATGTGGGAAGGACTGTTGGGAGGAGGGGGAGGCCAGGAGGAGGGGAAGGC	9349485	9349779	9349829	9349777	-1	KQ024846.1	ENSPCOG00000015341.1	9334982	9429909	ACTN1	7672	1996	169532	No_or_no_constitutive_exon
TACGTGTGGGTGTGTCTATCCACATGTGCTAAGTAGTACCAGGAAGGGAGCC	9335053	9335317	9335367	9335315	-1	KQ024846.1	ENSPCOG00000015341.1	9334982	9429909	ACTN1	7672	1996	169532	No_or_no_constitutive_exon
AGCCTCCTCACACCTGGGCTCAGGTGGCCTGTATCCCAGGGAACATGCAGTG	9781446	9781484	9781396	9781448	1	KQ024846.1	ENSPCOG00000005160.1	9701064	9785068	GALNT16	7672	1996	169532	No_or_no_constitutive_exon
GAGAAGTAATGTGGAAAGGGCCAACTAGGAGAAGGGGTGGGGAAGGGCAGAA	13055054	13055230	13055004	13055056	1	KQ024846.1	ENSPCOG00000022782.1	13041851	13071944	None	7672	1996	169532	No_or_no_constitutive_exon
GGACGGCCACGGGCCCGAGGCCGGGCGGCTGCTGGGCCGGGCGGTGCAAGAG	13822421	13822502	13822371	13822423	1	KQ024846.1	ENSPCOG00000020459.1	13817620	13829350	None	7672	1996	169532	No_or_no_constitutive_exon
GCCACAACGCACAGCTATTTGCAGTTCTGAATGGAGAATAAGGGCACGAGAT	14593842	14593859	14593909	14593857	-1	KQ024846.1	ENSPCOG00000023731.1	14593794	14608074	NPC2	7672	1996	169532	No_or_no_constitutive_exon
AGAGCTATTGGGTGCCAATATATCTATTGGGGGTGAGAGGGCATGGGTAGAG	14598188	14598205	14598255	14598203	-1	KQ024846.1	ENSPCOG00000023731.1	14593794	14608074	NPC2	7672	1996	169532	No_or_no_constitutive_exon
CACAGCAGTGACCTGGCCACCTCTGTCCCCTCTTGTGGCTCTGGGGACAGAT	14622902	14623034	14623084	14623032	-1	KQ024846.1	ENSPCOG00000026819.1	14616698	14711979	LTBP2	7672	1996	169532	No_or_no_constitutive_exon
CTCGGGCAGAAAAACATAGAGTGTCTGAGGTCGAATACCAGTCTGGGGAGCC	14906022	14906685	14906735	14906683	-1	KQ024846.1	ENSPCOG00000016556.1	14898637	14907336	PROX2	7672	1996	169532	No_or_no_constitutive_exon
CTTCCCAGCCTCACGTCTTTTCTCTCTTGTGGGTCTCTTTGGGAATGCAGGT	14898637	14898805	14898855	14898803	-1	KQ024846.1	ENSPCOG00000016556.1	14898637	14907336	PROX2	7672	1996	169532	Yes
CAATGGGCCGGGCAACAGGGACACCTTTCTTCTCACTTCTGGGCCAACAGCC	14973917	14974130	14974180	14974128	-1	KQ024846.1	ENSPCOG00000016435.1	14969275	14983013	PGF	7672	1996	169532	No_or_no_constitutive_exon
TCTGTACCTTCTCTGGGGGGGGGGGGGGAGGCCGGCGGGGGGATAGATAGCC	15252843	15252906	15252793	15252845	1	KQ024846.1	ENSPCOG00000000082.1	15251423	15255925	FOS	7672	1996	169532	No_or_no_constitutive_exon
CAGCGGCCTGTGCACAACGGGCATTTGCAGTCCATCTTTCCTGGGGAAAGCA	16387351	16387369	16387301	16387353	1	KQ024846.1	ENSPCOG00000028573.1	16282898	16387369	ESRRB	7672	1996	169532	No_or_no_constitutive_exon
GCACTGGTGATTAAATATAGGGAATAAAGAAAGGGAGAGGCCGGGGGGAGTG	17242922	17243549	17242872	17242924	1	KQ024846.1	ENSPCOG00000016545.1	17238175	17243549	None	7672	1996	169532	No_or_no_constitutive_exon
GGAGGCATAATCCACAGGCACTGGTGATTAAATATAGGGAATAAAGAAAGGG	17242905	17243549	17242855	17242907	1	KQ024846.1	ENSPCOG00000016545.1	17238175	17243549	None	7672	1996	169532	No_or_no_constitutive_exon
GCATAATCCACAGGCACTGGTGATTAAATATAGGGAATAAAGAAAGGGAGAG	17242909	17243549	17242859	17242911	1	KQ024846.1	ENSPCOG00000016545.1	17238175	17243549	None	7672	1996	169532	No_or_no_constitutive_exon
TTCAGCTCTGGGCCCCTTTTATTCAAGAATCCTCGTTTCGGGAAACCGAGTG	17426168	17426252	17426118	17426170	1	KQ024846.1	ENSPCOG00000015159.1	17392296	17426252	SLIRP	7672	1996	169532	No_or_no_constitutive_exon
GACATGATATCTAGGATTAGTAAAAGGAATGGTCAAACGAAGCTGGGGAGAT	21239081	21239356	21239406	21239354	-1	KQ024846.1	ENSPCOG00000024915.1	21188181	21246646	None	7672	1996	169532	No_or_no_constitutive_exon
GGTGGCCCTGAGGGGTGCCCCGAACCTTTGATGGAATAGATGGGAGGAAGAA	21677694	21677770	21677820	21677768	-1	KQ024846.1	ENSPCOG00000008072.1	21677694	21679645	None	7672	1996	169532	No_or_no_constitutive_exon
GGGGGGGCACTGACGAGGGTATCTACGATGTGCCCCTGCTGGGGCCGGAGGC	285448	285826	285398	285450	1	KQ022624.1	ENSPCOG00000027493.1	280293	289054	EFS	7672	1996	169532	No_or_no_constitutive_exon
CCTCTGAGACCCACTCAGCAACTCCTCCAGGGAGTCTGGGTGATCAGAAGCC	295675	295847	295625	295677	1	KQ022624.1	ENSPCOG00000027568.1	291815	298758	SLC22A17	7672	1996	169532	No_or_no_constitutive_exon
GGAGCTCAGCTGGAAGTGTCCAGCAAAGGCCCTGTGATTCGGGACCACAGGG	438556	438616	438506	438558	1	KQ022624.1	ENSPCOG00000027947.1	405395	461215	SLC7A8	7672	1996	169532	No_or_no_constitutive_exon
GCAGAGGTCCTGAGACCATCTATTTGTTGGGTCCTATTTCTTGGGGACAGCA	519286	519420	519236	519288	1	KQ022624.1	ENSPCOG00000002308.1	486788	523939	ACIN1	7672	1996	169532	Yes
TTCTGCTGTCTTTATTTATGCCCTCTTTCTCCTTCCTCTTGGGGGCTCAGGT	610292	610423	610242	610294	1	KQ022624.1	ENSPCOG00000016850.1	604237	611455	None	7672	1996	169532	Yes
AAGTGCTGAACCTTATTTAGCTTTTGTCTTTCTTGGGTGGGGGAGTGCAGAC	626945	627031	626895	626947	1	KQ022624.1	ENSPCOG00000017358.1	625572	633912	PRMT5	7672	1996	169532	No_or_no_constitutive_exon
AGTCTCACAGTATTGACAAGGATAATGGGGAGGTGAGTTGGGGCATGGAGGA	2000824	2000854	2000774	2000826	1	KQ022624.1	ENSPCOG00000014628.1	1985303	2028836	CHD8	7672	1996	169532	Yes
ATGATGATAATGAAGATCGGGGGGATGACCAGGTGAAAACCACGGGAAAGGA	2247603	2247627	2247553	2247605	1	KQ022624.1	ENSPCOG00000022866.1	2177047	2248427	HNRNPC	7672	1996	169532	No_or_no_constitutive_exon
CTTGGAAAGAAAAAGAGGAGGCTCCAGATTGACAAATGATGGGGAAATAGAA	2313120	2313400	2313450	2313398	-1	KQ022624.1	ENSPCOG00000014804.1	2312573	2313595	None	7672	1996	169532	No_or_no_constitutive_exon
TCTGTGGACATTGCAAGAATACTTTTCTGGTGAGGAAAGGTATTGGGAAGCC	2894603	2894628	2894553	2894605	1	KQ022624.1	ENSPCOG00000020179.1	2892592	2896320	PIP4P1	7672	1996	169532	No_or_no_constitutive_exon
TGCAGGCCGTGGTCTGGTACGACTGGAGTACCGGCAGCGCTGGGATGAAGCC	2896984	2897002	2897052	2897000	-1	KQ022624.1	ENSPCOG00000021564.1	2896433	2898846	APEX1	7672	1996	169532	No_or_no_constitutive_exon
CTGTGTCCTTATGGGTATGACCCTGCTCTCATCCTGTGCTCTGGGGGCAGGA	2970769	2970902	2970719	2970771	1	KQ022624.1	ENSPCOG00000025352.1	2945622	2975639	TEP1	7672	1996	169532	Yes
ACCTCGGAGTGAGCAACTAGTGAATTTTACCGGGAAGGCTGAGATGGGAGGA	4071897	4071946	4071847	4071899	1	KQ022624.1	ENSPCOG00000016841.1	4071315	4072162	None	7672	1996	169532	No_or_no_constitutive_exon
AGGATAAGAAGAAGGATAAGGGGAAGGAGAAGGGGAAGGAGAAGGGGAAGAG	4153936	4154341	4154391	4154339	-1	KQ022624.1	ENSPCOG00000026179.1	4153936	4165328	NUTM1	7672	1996	169532	No_or_no_constitutive_exon
AGGGGAAGGAGAAGGGGAAGGAGAAGGGGAAGAGGGAGAAGGGGAAGAAGAA	4153936	4154323	4154373	4154321	-1	KQ022624.1	ENSPCOG00000026179.1	4153936	4165328	NUTM1	7672	1996	169532	No_or_no_constitutive_exon
TTTTTCTTGCTTGCTTTCTGTCTGACTTGTGTCTCCTTGGTGGGACACAGGG	4802448	4802524	4802574	4802522	-1	KQ022624.1	ENSPCOG00000023335.1	4705170	5101697	RYR3	7672	1996	169532	No_or_no_constitutive_exon
TCTCCTAAAGAACCCGAATAGCTGCGGAAGCTATTCATCGGAGGGTTGAGCT	8625542	8625991	8626041	8625989	-1	KQ022624.1	ENSPCOG00000027833.1	8625094	8626083	None	7672	1996	169532	No_or_no_constitutive_exon
TCCTCCTGGTGCAGGCAGCTTCGGGCTGGGCTCCTATACTCAGGGGGCAGCT	11478582	11478707	11478757	11478705	-1	KQ022624.1	ENSPCOG00000018921.1	11471806	11490165	PLCB2	7672	1996	169532	No_or_no_constitutive_exon
ACTGCTACGTCCCCAAAGTGGCCTGCTCTAACTGGAAGCGGGTGCTGAAGGT	11709170	11709800	11709120	11709172	1	KQ022624.1	ENSPCOG00000026998.1	11708669	11709800	None	7672	1996	169532	No_or_no_constitutive_exon
GCATCATATGATGCCCTTTGTTTCTACTAATAAGTTGTGTGGGGATCAAGGT	11833257	11834915	11833207	11833259	1	KQ022624.1	ENSPCOG00000025055.1	11809589	11858444	KNL1	7672	1996	169532	No_or_no_constitutive_exon
CTGGACCTGGCCGACGAGACCTCCCTTCTGCCGATCTGCCGCGCTGGGAGCC	11980287	11980346	11980237	11980289	1	KQ022624.1	ENSPCOG00000026292.1	11979779	11986033	ZFYVE19	7672	1996	169532	No_or_no_constitutive_exon
ATCAGCAACAAAGAACAAGTTCACCTGAGTGTTGTTTTTTGTAGGGATAGCC	12352990	12353118	12353168	12353116	-1	KQ022624.1	ENSPCOG00000026598.1	12322810	12359999	EXD1	7672	1996	169532	Yes
CCAGGGCTGCCATTACCTGGAGGAAAATCACTTTATCCACAGGTTGGGAGCA	12662995	12663082	12663132	12663080	-1	KQ022624.1	ENSPCOG00000024144.1	12661513	12670056	LTK	7672	1996	169532	No_or_no_constitutive_exon
CTCCTGACTCTCCCTTGTCCCAGGGGTGAGCCTTCGGAGCAGGGCTAAAGGT	12715311	12715406	12715261	12715313	1	KQ022624.1	ENSPCOG00000025573.1	12702773	12720298	TYRO3	7672	1996	169532	No_or_no_constitutive_exon
TTTCTCTGAGAGGCAGACCTGAAAGTGCGTTTCCTTTCTGGGGGGTGCAGAC	13484464	13484634	13484414	13484466	1	KQ022624.1	ENSPCOG00000017472.1	13443795	13494673	CAPN3	7672	1996	169532	No_or_no_constitutive_exon
AGGGCTGGTTTGGAGTGGGAGGGGTGCAGGTGGTGAGGGGGCATCAGAAGCT	13756532	13756698	13756482	13756534	1	KQ022624.1	ENSPCOG00000027328.1	13642953	13771410	STARD9	7672	1996	169532	No_or_no_constitutive_exon
GAGTCACTGGCCTGAGGGTCTCAGCCCCCATCTCCATCTCTGCGGGAGAGCT	13769272	13769320	13769222	13769274	1	KQ022624.1	ENSPCOG00000027328.1	13642953	13771410	STARD9	7672	1996	169532	No_or_no_constitutive_exon
TTAGTCACCCTCCCCCTACCTTTCCCAGCTAATTTATTTGGGGGTGACAGGA	14522917	14523003	14523053	14523001	-1	KQ022624.1	ENSPCOG00000021519.1	14481267	14524950	PPIP5K1	7672	1996	169532	Yes
CTATTAAAAAAGGGAGCATCTCCATCCTGTCCATGACACCGGGGCTGCAGGG	14549658	14549905	14549955	14549903	-1	KQ022624.1	ENSPCOG00000020841.1	14538825	14555217	STRC	7672	1996	169532	No_or_no_constitutive_exon
AGTTTATGTAGGAAAAAATATAGAATTGCTTCTTTTTGTTAATTGGGCAGAA	15210384	15210465	15210334	15210386	1	KQ022624.1	ENSPCOG00000020622.1	15131494	15275618	CASC4	7672	1996	169532	Yes
ACCTATGTCAATTTAAAAGCTTCCTAATTCTGATTTTTGCTTGGGAACAGGT	16210276	16210418	16210226	16210278	1	KQ022624.1	ENSPCOG00000025749.1	16206205	16221628	BLOC1S6	7672	1996	169532	No_or_no_constitutive_exon
TCAGGCTATGGGGGACGTGGGAGTGCGCGCGGCTCCTACGCGCGCGGGAGCG	18947267	18947299	18947217	18947269	1	KQ022624.1	ENSPCOG00000018855.1	18946656	18957449	None	7672	1996	169532	No_or_no_constitutive_exon
CTAGTAGAAAGAATCCGCCTGACACTTTTTTGTTTGTGTATGGGAAATAGAT	19099220	19099385	19099435	19099383	-1	KQ022624.1	ENSPCOG00000026107.1	19044438	19272914	FBN1	7672	1996	169532	Yes
TTCTCAAAGAAGTCAGATGGACACATTAAAGACCAAAGGCTGAGGGGAAGAA	21109442	21109529	21109579	21109527	-1	KQ022624.1	ENSPCOG00000020743.1	21108534	21112091	None	7672	1996	169532	Yes
GAGCTCCTGGGTCCGAAAATGGCTGCAGCAGTGTTGGGGTTGGGGTTAAGGA	21110285	21110302	21110352	21110300	-1	KQ022624.1	ENSPCOG00000020743.1	21108534	21112091	None	7672	1996	169532	No_or_no_constitutive_exon
AATACTGACCTTTTTCCCTTTTTTTTTTCTGCTGGGGGTGGTGAATATAGAT	21185654	21185782	21185832	21185780	-1	KQ022624.1	ENSPCOG00000028104.1	21185654	21330267	TRPM7	7672	1996	169532	No_or_no_constitutive_exon
ACATTACTATTAACAGAAAGTTGTTTTTTTTTTTTTCTTTTGGGATATAGGA	21560632	21560799	21560582	21560634	1	KQ022624.1	ENSPCOG00000019301.1	21543679	21614819	None	7672	1996	169532	No_or_no_constitutive_exon
GGAAGTCCAAGATCAAGGCACCAGGAGATTCAGCATCTGACGAGGGCTAGGT	968294	968337	968387	968335	-1	KQ021513.1	ENSPCOG00000014682.1	948983	1015596	BAALC	7672	1996	169532	No_or_no_constitutive_exon
TCTCTGTGCCTGGCTCTGTGCCAAAGGCTGAAAATACAGTGAGGGACTAGAC	2565232	2565371	2565182	2565234	1	KQ021513.1	ENSPCOG00000028386.1	2561316	2566166	None	7672	1996	169532	No_or_no_constitutive_exon
AGCGCGAAGCGAGGCGGGCAGCGGGCGGGCGAGCAGGCCGGGAGCCGGAGCG	5877215	5877419	5877469	5877417	-1	KQ021513.1	ENSPCOG00000024247.1	5812235	5877592	LAPTM4B	7672	1996	169532	No_or_no_constitutive_exon
TGGTTTGAGTTTCAACTAATATCTTTTATTTTTTTCCCTGGGTACAACAGGA	9171628	9171787	9171578	9171630	1	KQ021513.1	ENSPCOG00000017142.1	9139659	9202274	CDH17	7672	1996	169532	No_or_no_constitutive_exon
TCAAATGGAGTTGCCATTTACTGAGACAGGGATGACTATAGGGGAACAAGTT	9458337	9458379	9458429	9458377	-1	KQ021513.1	ENSPCOG00000024483.1	9417759	9468967	TMEM67	7672	1996	169532	No_or_no_constitutive_exon
GACACGCCTGCGGTCAGCTCCTCCGTCACGCCCAACAGCGGGGCTGGAAGCC	11220386	11220468	11220336	11220388	1	KQ021513.1	ENSPCOG00000018823.1	11085265	11220902	RUNX1T1	7672	1996	169532	No_or_no_constitutive_exon
AGTGCACCTTTGATCTGAAGAAACTTTTTTGTTTTGGGGGGTGGGTGTAGGT	16890509	16890689	16890739	16890687	-1	KQ021513.1	ENSPCOG00000021043.1	16859325	16891095	CPNE3	7672	1996	169532	No_or_no_constitutive_exon
GCCATGGCTCATTGAGTGATAGATTCTCTTCTTTTCTCTTCTTGGGGAAGCA	6915166	6915265	6915315	6915263	-1	KQ029282.1	ENSPCOG00000020302.1	6884448	6936237	ANKDD1B	7672	1996	169532	No_or_no_constitutive_exon
CAGTGTAGATGCTCACGGTGGGGTGCTGCTCCAGGACTATGGGATGACAGGA	9175638	9175900	9175588	9175640	1	KQ029282.1	ENSPCOG00000022901.1	9172303	9175900	None	7672	1996	169532	No_or_no_constitutive_exon
GCTTCGGCAGTGGCATTCAGCGTGGGGTCGCAGTCATGGTAGGGGCCAAGGC	10374752	10374906	10374956	10374904	-1	KQ029282.1	ENSPCOG00000014063.1	10374065	10375621	None	7672	1996	169532	No_or_no_constitutive_exon
GAAGAAAGTGGTTGATCCATTTTCTAAGAAAGATTGGTTATAATGGGAAGGC	1473029	1473347	1473397	1473345	-1	KQ017406.1	ENSPCOG00000023805.1	1472668	1473450	None	7672	1996	169532	No_or_no_constitutive_exon
TGGAAGATGTTAAGCCACCGTGGCTGGCGGCCTGGCAGAGCGTGAGGGAGGC	4140534	4140743	4140793	4140741	-1	KQ017406.1	ENSPCOG00000018645.1	4113533	4322591	CACHD1	7672	1996	169532	No_or_no_constitutive_exon
GATTTTGTTTGATTAAATAGTCATGTTTTTCTCTTTTTAATGATGGGTAGAA	4123729	4123807	4123857	4123805	-1	KQ017406.1	ENSPCOG00000018645.1	4113533	4322591	CACHD1	7672	1996	169532	No_or_no_constitutive_exon
ATGGCAAGTACACTTGCTCCTTCTGTGGCAAAACCATTAGAAGAGGGAAGCT	6130692	6130769	6130819	6130767	-1	KQ017406.1	ENSPCOG00000018206.1	6129947	6130912	None	7672	1996	169532	No_or_no_constitutive_exon
GCAGGAGGAGGAAGGCCCTCAGGGAGGAGCCGAGGGCCTGGCCAGGGGAGCA	6496372	6496717	6496322	6496374	1	KQ017406.1	ENSPCOG00000016012.1	6487186	6519637	KANK4	7672	1996	169532	No_or_no_constitutive_exon
TGAGGCCCACCCAGCTCTCGTTGGTGTTGACACGGGCACTGGGCAGGAAGGA	6500995	6501247	6500945	6500997	1	KQ017406.1	ENSPCOG00000016012.1	6487186	6519637	KANK4	7672	1996	169532	No_or_no_constitutive_exon
GAAATGAAATGTATTTAGCTGACAACTCTGGAGGCTGGGAAGTCCAAGAGCA	6678581	6678643	6678693	6678641	-1	KQ017406.1	ENSPCOG00000016693.1	6639207	6978918	PATJ	7672	1996	169532	No_or_no_constitutive_exon
CGGTGAGCTATGATCATGCCACTGCATTCCAGCCTGGGTGACAGAATAAGAC	6742956	6742994	6743044	6742992	-1	KQ017406.1	ENSPCOG00000016693.1	6639207	6978918	PATJ	7672	1996	169532	No_or_no_constitutive_exon
GGCCCCTGCAAAGAAGGGAGAGAAGATACCCAAAGGGAAAAAGGGAAAAGCT	7180840	7180926	7180790	7180842	1	KQ017406.1	ENSPCOG00000013689.1	7180493	7181138	None	7672	1996	169532	No_or_no_constitutive_exon
CATCGGAGGTCAGCCAGGGCTGAGGGCGTGGGTGCGCTGGTGGGTGGGAGGG	13865067	13865209	13865017	13865069	1	KQ017406.1	ENSPCOG00000022595.1	13854452	13870446	CDCP2	7672	1996	169532	No_or_no_constitutive_exon
AGGATCTGGCCCTTACCTCCCTGCAAACTGTGAGTGTATGGGAAAAAAAGTC	14171462	14171488	14171412	14171464	1	KQ017406.1	ENSPCOG00000016099.1	14167239	14229535	NDC1	7672	1996	169532	No_or_no_constitutive_exon
CTTGTTGGGTTTTTTGTTCCTTTATGTTTTTTTCTGGGGCTCCAAGGAAGAG	15164407	15164569	15164619	15164567	-1	KQ017406.1	ENSPCOG00000025135.1	15110410	15185850	ZYG11B	7672	1996	169532	No_or_no_constitutive_exon
CTTCCAAAATCTAGACACAAGGTTAAAAGTCTCTTCTGTTTGGGAAACAGGT	15526889	15527066	15527116	15527064	-1	KQ017406.1	ENSPCOG00000028070.1	15525027	15615651	ZFYVE9	7672	1996	169532	Yes
GGGAGACTGGTATGAGGACATGCCTGAGCATTTCTTTTTGCTGGGAACAGGT	15980779	15980896	15980729	15980781	1	KQ017406.1	ENSPCOG00000024524.1	15872807	15982168	NRDC	7672	1996	169532	No_or_no_constitutive_exon
ATCTAAGGCCAGCCAGGGAGGCTGAGTGGGCCCTGTGAGGGATTTGAGAGGC	16503871	16504010	16503821	16503873	1	KQ017406.1	ENSPCOG00000018198.1	16484299	16536290	TTC39A	7672	1996	169532	No_or_no_constitutive_exon
ACCTCCGACCCCATCCCCCCAGGGTCCCTCATAGATTTGGGCACAGGAAGGG	16515528	16515683	16515478	16515530	1	KQ017406.1	ENSPCOG00000018198.1	16484299	16536290	TTC39A	7672	1996	169532	No_or_no_constitutive_exon
CCAGCCAAAGAGGTCGAAGTGGTTCTGGAAACTTTGGGGCGGTCATGGAGGT	16896415	16896687	16896737	16896685	-1	KQ017406.1	ENSPCOG00000028658.1	16896246	16897308	None	7672	1996	169532	No_or_no_constitutive_exon
TCTGAGGAAGGACCAGCAAGGAAAGATGAAAATAAAGTAGACGGGATGAGTG	144236	144471	144186	144238	1	KQ028174.1	ENSPCOG00000016096.1	142851	144560	None	7672	1996	169532	No_or_no_constitutive_exon
TGACATTATAAATGTTTTTAAATTGAGCTTTTCTATTTTGGGGGAATCAGGG	5997577	5997711	5997761	5997709	-1	KQ028174.1	ENSPCOG00000021426.1	5980055	6138399	ZFHX4	7672	1996	169532	No_or_no_constitutive_exon
AATGAGTGGCTGGACCAGGGCAAGTGCTTCACTGCTGGTCTGGGGTGGAGCA	15528752	15528877	15528702	15528754	1	KQ028174.1	ENSPCOG00000019006.1	15516084	15536413	COPS5	7672	1996	169532	No_or_no_constitutive_exon
TGTATTTCACAGGCCTCTTCAGAAATGCCAGTGTGTGCAGATAAAGGGAGCT	5403575	5403670	5403525	5403577	1	KQ015203.1	ENSPCOG00000020537.1	5009968	5403831	TBC1D5	7672	1996	169532	No_or_no_constitutive_exon
AGGAAAAGGGAATTTTGACCATCACAGTTCAGCCCCAAGGGAACTAAAAGAG	6246895	6246913	6246963	6246911	-1	KQ015203.1	ENSPCOG00000019842.1	6243072	6291529	GALNT15	7672	1996	169532	No_or_no_constitutive_exon
TGGCAGAGACATTGATTTAATACTTAACGTATTTTCTTTTGGGGTTGCAGGA	10430220	10430402	10430452	10430400	-1	KQ015203.1	ENSPCOG00000022789.1	10353159	10435193	TOPBP1	7672	1996	169532	No_or_no_constitutive_exon
ACAGAGATATTTAATGTTTTTATTTGGTTTTGTTTTCCCTTGGGAACCAGGT	12583859	12583946	12583809	12583861	1	KQ015203.1	ENSPCOG00000021236.1	12476964	12639133	PPP2R3A	7672	1996	169532	Yes
CCCCAGCCCTCGGACCCATACCCAACACCCGTCTGCGGCCTGGTAGGGAGGA	12760587	12760608	12760537	12760589	1	KQ015203.1	ENSPCOG00000022712.1	12706136	12779696	PCCB	7672	1996	169532	No_or_no_constitutive_exon
TCACTTCTTTTATTTTTACATTTCTGAAGACTTGTATTTTACGTGGGTAGGT	15579006	15579152	15578956	15579008	1	KQ015203.1	ENSPCOG00000003593.1	15570649	15584131	None	7672	1996	169532	Yes
CTCTCTGTGAGCCTCTAATTGCCTTTGGGCTTGCAATTGGCAGGGGGCAGTT	16692642	16692688	16692592	16692644	1	KQ015203.1	ENSPCOG00000016353.1	16686873	16692688	None	7672	1996	169532	No_or_no_constitutive_exon
ACCTGTCACGAGCCAGAGAAGGGCAGTGTGATGGTGGGATGGGAGCCCAGCT	408118	408150	408200	408148	-1	KQ016301.1	ENSPCOG00000023069.1	401426	436951	PFKM	7672	1996	169532	No_or_no_constitutive_exon
CAGCCCGCAGCAGAGCCTCTGGGGGTTCTGGGGAGCGTGCCGGGGTGGAGGG	716567	716718	716517	716569	1	KQ016301.1	ENSPCOG00000006648.1	695218	730595	HDAC7	7672	1996	169532	No_or_no_constitutive_exon
TGGGCCCTGGGCCTGAGACGCCTGTGTCTGGTCTAGGGTGCAGCGTGGAGGG	729062	729202	729012	729064	1	KQ016301.1	ENSPCOG00000006648.1	695218	730595	HDAC7	7672	1996	169532	No_or_no_constitutive_exon
TGGTTCCCTTGACTGGTGCCCACCTTCCATGCGGAGCCCGCGGGAGGCAGCG	763268	763392	763218	763270	1	KQ016301.1	ENSPCOG00000014176.1	740880	773511	RAPGEF3	7672	1996	169532	No_or_no_constitutive_exon
TGTAAATAACAACAAATACTTTTCCTTTCCTTTTTAACGGGAAACAAAAGGA	5908271	5908384	5908221	5908273	1	KQ016301.1	ENSPCOG00000022958.1	5895259	5909189	ZCRB1	7672	1996	169532	No_or_no_constitutive_exon
AGCGGCGACGAGGACGGCCTGGAGCTCGACGGGGCCCCGGCGGGGGCAAGCG	6320691	6320897	6320947	6320895	-1	KQ016301.1	ENSPCOG00000017779.1	6319530	6321212	None	7672	1996	169532	No_or_no_constitutive_exon
CCCAGAAAGGGTAAGGGGTCTAGGCTGAGTGCGGAATGCCTGGTGGGCAGGT	15460164	15460377	15460427	15460375	-1	KQ016301.1	ENSPCOG00000028112.1	15444015	15562676	None	7672	1996	169532	No_or_no_constitutive_exon
CGGGCACCGGGGCGGCGGCGGCGGCGGCGGCGGCGGCGGCGGGAGCAGAGGC	666930	667700	667750	667698	-1	KQ022402.1	ENSPCOG00000017518.1	431327	667905	None	7672	1996	169532	No_or_no_constitutive_exon
TGGACCAGCTGGGGTTCACACTCACCCTGTCTCTCTTCCTTTGGGGGCAGAA	1535445	1535499	1535549	1535497	-1	KQ022402.1	ENSPCOG00000014066.1	1525552	1558053	None	7672	1996	169532	No_or_no_constitutive_exon
CTGACAAGCCTGATGTCCCCAAGACTATCCTGCCAGGAGGGTGAGGACAGCA	7688551	7688747	7688797	7688745	-1	KQ022402.1	ENSPCOG00000023237.1	7593551	7846971	COL22A1	7672	1996	169532	No_or_no_constitutive_exon
GCGCCCACCCCGCCACCACCCGCCTCGGCGCCCTGGACGGGGGCGAGCAGTA	9896001	9896805	9896855	9896803	-1	KQ022402.1	ENSPCOG00000019648.1	9889440	9934283	SLC45A4	7672	1996	169532	No_or_no_constitutive_exon
CTGGGTGTTCACGCTGGCTTCCTGTCCTGTTCCTCCCCCGGGCCGGGCAGTG	10981661	10981832	10981611	10981663	1	KQ022402.1	ENSPCOG00000021749.1	10967517	11040691	ADGRB1	7672	1996	169532	No_or_no_constitutive_exon
CCACGGCCAGGCTGTCTCCCCTCACAACCTTGTTTTCCCCCACAGGGAAGGT	11455809	11455813	11455863	11455811	-1	KQ022402.1	ENSPCOG00000017807.1	11453626	11456506	None	7672	1996	169532	No_or_no_constitutive_exon
GGCCAGGCAGCTGGGCTGAACTGCTCCCTCCTGCTCACTGCATGGGGCAGAT	12204962	12205129	12205179	12205127	-1	KQ022402.1	ENSPCOG00000023279.1	12184186	12243417	PLEC	7672	1996	169532	Yes
GCCAGCCTGGCCACCTTGCCCTGATGGTTCCCTTGGGCCGGGGGCGGCAGGT	12339699	12339838	12339888	12339836	-1	KQ022402.1	ENSPCOG00000028243.1	12334459	12343699	OPLAH	7672	1996	169532	No_or_no_constitutive_exon
GCGTGGCCGCCCACCTTCTGACGTCCTCTTCCCTCCCCTTGAATGGGCAGGG	12335961	12336096	12336146	12336094	-1	KQ022402.1	ENSPCOG00000028243.1	12334459	12343699	OPLAH	7672	1996	169532	No_or_no_constitutive_exon
CCCCTCCCATGCTACTTATAGATGTCCCTGCTCCAGGGCTGGGGCCTGAGTC	12390599	12390645	12390549	12390601	1	KQ022402.1	ENSPCOG00000020777.1	12385100	12390645	None	7672	1996	169532	No_or_no_constitutive_exon
CTCCTGCCCAGCCCACCGCCCTGACCCCACCACACCCTGCAGGGAAGCAGCT	12549545	12549631	12549495	12549547	1	KQ022402.1	ENSPCOG00000018520.1	12512838	12550120	HSF1	7672	1996	169532	No_or_no_constitutive_exon
CGCTCCTGTGCGTAAGGAGGAGGTAGGCATGTACTCTGGCAGGTGGGGAGGC	12628128	12628148	12628198	12628146	-1	KQ022402.1	ENSPCOG00000020001.1	12623058	12633233	CPSF1	7672	1996	169532	No_or_no_constitutive_exon
TGCTCCTCTGGCCCTCATAGGAGGAGACCTCTAAGGGGGAAGGCACAGAGCA	12627900	12627981	12628031	12627979	-1	KQ022402.1	ENSPCOG00000020001.1	12623058	12633233	CPSF1	7672	1996	169532	No_or_no_constitutive_exon
TGAAAGGCTCAGGAGCGGGCAGGCACTGAGGGGTAGGGTACTGGAGAAAGGA	12685178	12685277	12685128	12685180	1	KQ022402.1	ENSPCOG00000022729.1	12683864	12690443	KIFC2	7672	1996	169532	No_or_no_constitutive_exon
CCTTATCATTGCCTGTTTCCTCAGTGACAGAGGTGGGGTTGGGTGGGCAGCT	12685991	12686106	12685941	12685993	1	KQ022402.1	ENSPCOG00000022729.1	12683864	12690443	KIFC2	7672	1996	169532	No_or_no_constitutive_exon
TGCGGTGCTGTTGCTGCAGGTGGGCGCCCGTCAGGCGCGGGCTGCGGGAGGG	12690096	12690118	12690046	12690098	1	KQ022402.1	ENSPCOG00000022729.1	12683864	12690443	KIFC2	7672	1996	169532	No_or_no_constitutive_exon
AGCTGCATCAGACGTCTGCTGGGACTTGTGCAGGCCCTGGAGGGCCAGAGCC	13634826	13634972	13634776	13634828	1	KQ022402.1	ENSPCOG00000024905.1	13634724	13876797	OCA2	7672	1996	169532	Yes
GACGGCACACTGCTCTACACCATGCGGTGAGCGGGCGCGGGGCTGGGCAGAG	14646027	14646053	14646103	14646051	-1	KQ022402.1	ENSPCOG00000028781.1	14564465	14667557	GABRA5	7672	1996	169532	No_or_no_constitutive_exon
CAGGAGACAAAATCTTCAAGTGAGGACTTAGGGTATAAAAAAGAAGGGAGAA	16016413	16016537	16016363	16016415	1	KQ022402.1	ENSPCOG00000024073.1	16016354	16018151	None	7672	1996	169532	No_or_no_constitutive_exon
CTTCATGTGAGGATGCCTGCTCCGTTTCTAGAACGCATAGAGGGAGAGAGGG	8257148	8257397	8257447	8257395	-1	KQ025957.1	ENSPCOG00000018196.1	8223407	8305455	EXPH5	7672	1996	169532	No_or_no_constitutive_exon
AAACAAAAAACACTGTTAAGAAATTGTACAGGCAAGTGACAGACTGGGAGAA	10322572	10322626	10322676	10322624	-1	KQ025957.1	ENSPCOG00000018878.1	10249192	10322712	ARHGAP20	7672	1996	169532	No_or_no_constitutive_exon
TCATAATATCATTATATTACTAAAATCCTAGTAAATCATGGAAGGGAGAGGT	11564145	11564169	11564219	11564167	-1	KQ025957.1	ENSPCOG00000013221.1	11461852	11591512	None	7672	1996	169532	No_or_no_constitutive_exon
CTGTCTCTTGTCTTTTCTTTTCGTCTGTGTTCCATCCATGGGAAATGCAGAT	12894029	12894044	12893979	12894031	1	KQ025957.1	ENSPCOG00000022925.1	12633384	12931316	NCAM1	7672	1996	169532	No_or_no_constitutive_exon
GCCCCCTCCCACCTCTCATGTGTGTCTTTCCCCCCACCCGGGGCACACAGGT	13597323	13597545	13597273	13597325	1	KQ025957.1	ENSPCOG00000025438.1	13586625	13599396	HTR3A	7672	1996	169532	Yes
GACTGGTGGCGGCCGGAGCCTGACCCGCTTTATAAAGGGGCGGGAACCAGAT	14005917	14006027	14006077	14006025	-1	KQ025957.1	ENSPCOG00000015231.1	13985321	14006280	C11orf71	7672	1996	169532	No_or_no_constitutive_exon
GTGCCAAACGGGCGTTACAAAATGGACAGAAAAAGAAAAAAGGGAAAAAGGT	966099	966300	966350	966298	-1	KQ023735.1	ENSPCOG00000017932.1	965154	974303	LMOD2	7672	1996	169532	No_or_no_constitutive_exon
TCATTGATTCCAAATATATTCATTCTCAAAACCCTCATCAACAAGGGTAGCA	2735112	2735174	2735224	2735172	-1	KQ023735.1	ENSPCOG00000025981.1	2667262	2907049	PTPRZ1	7672	1996	169532	No_or_no_constitutive_exon
TTGCTCGCTACTTTCAAATCAAAACTTCCCCGGGGTGGAGTTTGGGGAAGGG	10082968	10083004	10083054	10083002	-1	KQ023735.1	ENSPCOG00000002097.1	9999294	10083418	MDFIC	7672	1996	169532	No_or_no_constitutive_exon
GCCACGCAGTGACCCAAATCTTTCTGCACCTGAGAAAGGTGGGTATCAAGCC	13367932	13367935	13367882	13367934	1	KQ023735.1	ENSPCOG00000012230.1	13099079	13376435	DOCK4	7672	1996	169532	No_or_no_constitutive_exon
CCTTCGTGACGCGGCTGCCGCAGCAGATGGGGACACGGGAGGGTGCAGAGCT	221842	221935	221792	221844	1	KQ022291.1	ENSPCOG00000024375.1	211259	234034	None	7672	1996	169532	No_or_no_constitutive_exon
GGTCTGACGTCCTGGGAGGAGCGTGGGGACCTCGGGCCGCGGGTGCAGAGGC	228747	228938	228697	228749	1	KQ022291.1	ENSPCOG00000024375.1	211259	234034	None	7672	1996	169532	No_or_no_constitutive_exon
GGCCCCGGGCCCCTGTGGCCTGCTGCTCCTGGCCGTGCTGGGTGCGTGAGCG	237731	237752	237802	237750	-1	KQ022291.1	ENSPCOG00000021145.1	234724	238002	None	7672	1996	169532	No_or_no_constitutive_exon
GGCCCCGGGCCCCTGTGGCCTGCTGCTCCTGGCCGTGCTGGGTGCGTGAGCG	248367	248388	248438	248386	-1	KQ022291.1	ENSPCOG00000004340.1	245360	248440	None	7672	1996	169532	No_or_no_constitutive_exon
GAGGAGGAAGAGGAGGAGGAGCTGCAAGGTGAGGGGCCAGGGGGCTGCAGCC	402415	402709	402365	402417	1	KQ022291.1	ENSPCOG00000019562.1	402224	403064	None	7672	1996	169532	No_or_no_constitutive_exon
CCTGAGCCCGGGGTCTGCTCGCCGGGGGGCCCCGGGGGCCAGGCGCACAGGC	402739	403064	402689	402741	1	KQ022291.1	ENSPCOG00000019562.1	402224	403064	None	7672	1996	169532	No_or_no_constitutive_exon
CTCGGTGTGGCTGGGCCGCGCCGCTCCGTCTCTGGTCCCTGGGGATCAAGGA	414558	414633	414683	414631	-1	KQ022291.1	ENSPCOG00000023505.1	412972	439055	CLCN7	7672	1996	169532	No_or_no_constitutive_exon
AGTACGACTGGCTGGCCGCACTGGGCCCCGGGCAGGCCCCCGGTGGGCAGGG	581011	581113	580961	581013	1	KQ022291.1	ENSPCOG00000004847.1	550572	597536	CRAMP1	7672	1996	169532	No_or_no_constitutive_exon
CCAGACTTCTCCCCCGTGCAGCATCTCTGACCCAGCATTTTGGTGGGCAGGT	593343	593508	593293	593345	1	KQ022291.1	ENSPCOG00000004847.1	550572	597536	CRAMP1	7672	1996	169532	No_or_no_constitutive_exon
CATCCCAGAAGGCAGTACCAGGGCTGAGCTATGGGGGACCCGGGGCCAAGGT	822099	822106	822049	822101	1	KQ022291.1	ENSPCOG00000015191.1	820385	822106	RNF151	7672	1996	169532	No_or_no_constitutive_exon
CACCCAGCGCTGCCATGACAAGGTGACCACACATGGCCACGGGGGGTCAGGC	827997	828104	827947	827999	1	KQ022291.1	ENSPCOG00000019749.1	823733	829726	TBL3	7672	1996	169532	No_or_no_constitutive_exon
GGCCAGCCAGGGCCCCAGGAGGGGTGGGGAAGGCAGCACCTTGTGGGGAGGG	831477	831510	831560	831508	-1	KQ022291.1	ENSPCOG00000025960.1	830023	832088	NOXO1	7672	1996	169532	No_or_no_constitutive_exon
GGGCAGAGCTGCCAGGGGACGGGGTGGCCAGGCAGGCTGTCGGGGGTCAGCA	1021875	1022077	1021825	1021877	1	KQ022291.1	ENSPCOG00000013195.1	1008845	1026451	TRAF7	7672	1996	169532	No_or_no_constitutive_exon
CCCGCGGGCCCCGCCCTGACGCCCCGCCCCCGCCCGCAGCCGCCGGGGAGCT	1074799	1074901	1074749	1074801	1	KQ022291.1	ENSPCOG00000025052.1	1073985	1075739	DNASE1L2	7672	1996	169532	No_or_no_constitutive_exon
GCTGCTGCGTCTTCTGCGCCGACGGTGCGGGCGCTGGGGCAGGGCGTGAGGG	1702596	1702640	1702546	1702598	1	KQ022291.1	ENSPCOG00000019605.1	1699538	1703391	KREMEN2	7672	1996	169532	No_or_no_constitutive_exon
CGGTGCCCCGGGGCGCGCGGGACACCTGGTGGGCAGCTGGGGCCCAAGAGAG	1702676	1702712	1702626	1702678	1	KQ022291.1	ENSPCOG00000019605.1	1699538	1703391	KREMEN2	7672	1996	169532	No_or_no_constitutive_exon
GGCCCAGTCAGTGTCCTGGGACCCCTGACGTAGCCCTGCTTTGAGGGCAGGT	1709197	1709370	1709420	1709368	-1	KQ022291.1	ENSPCOG00000024043.1	1703340	1712186	PKMYT1	7672	1996	169532	Yes
TCCCTTTATTGGTGTCACCCCAGGATCTCAGGCCCCTGGGATGGGCCGAGGC	1707523	1707629	1707679	1707627	-1	KQ022291.1	ENSPCOG00000024043.1	1703340	1712186	PKMYT1	7672	1996	169532	No_or_no_constitutive_exon
CTGACTCAGACTGGATGGTGAGCTGGACAGAGTGTAGGACAGGGTGGCAGCT	1756635	1756664	1756585	1756637	1	KQ022291.1	ENSPCOG00000004052.1	1754337	1757261	THOC6	7672	1996	169532	No_or_no_constitutive_exon
ATGTGATACATCTCAACAGGAAGGCCCAGGGCCCGAGGGGGGCCGTGGAGCC	2801021	2801076	2801126	2801074	-1	KQ022291.1	ENSPCOG00000023387.1	2797742	2849760	None	7672	1996	169532	Yes
GGTTTTCTCTCCTCTCTCCACTTTGTCGATTTTTCAGGGTAATCAGGAAGCA	5482463	5482693	5482413	5482465	1	KQ022291.1	ENSPCOG00000025687.1	4110541	5658598	RBFOX1	7672	1996	169532	No_or_no_constitutive_exon
TGGGTCAAGAGCCTTAGGAAGCAGTTGTCTCTGCCCCGTTGGGAATCTAGGT	6484181	6484319	6484131	6484183	1	KQ022291.1	ENSPCOG00000017674.1	6414882	6493103	ABAT	7672	1996	169532	No_or_no_constitutive_exon
AGGTAAGCCAGCCCCCTGTCCTGCGCCGCGGCCCACGGTGGGGGTTCAAGGG	8346388	8346461	8346338	8346390	1	KQ022291.1	ENSPCOG00000013270.1	8188531	8391643	CLEC16A	7672	1996	169532	No_or_no_constitutive_exon
TTCGGACGTTTGTATTAAATCTAATTCTTATCTTTGAAGTCAAGGGAAAGAC	8621842	8621846	8621896	8621844	-1	KQ022291.1	ENSPCOG00000003808.1	8618641	8626385	LITAF	7672	1996	169532	No_or_no_constitutive_exon
TGCTTAATAAACAAAAACTCATTTTTTAAACTAATGTTTTGGTAAGGGAGGG	11530662	11530700	11530612	11530664	1	KQ022291.1	ENSPCOG00000024917.1	11528216	11545483	UMOD	7672	1996	169532	No_or_no_constitutive_exon
CTGTGACATCAGCCAGAGTCACAGCATAGCCTGCAGGCTCCGGGAAGAAGTT	12429202	12429262	12429152	12429204	1	KQ022291.1	ENSPCOG00000025195.1	12391011	12429519	None	7672	1996	169532	No_or_no_constitutive_exon
TTTCACCCCCTTGCGCCCCGTGGCTTCATCATGGATCTCTAAAAGGGCAGTT	12513497	12513515	12513447	12513499	1	KQ022291.1	ENSPCOG00000007058.1	12509837	12587437	SYT17	7672	1996	169532	No_or_no_constitutive_exon
TGTTCTATTTTTTTGAATGGTTCTATAGGCTGGATAGGGTGTAATACAAGCT	12814540	12814672	12814490	12814542	1	KQ022291.1	ENSPCOG00000021036.1	12719045	12878192	None	7672	1996	169532	No_or_no_constitutive_exon
CTGGGTGTTTTCTGGGCTGCTGAATGTCACCCTTTCTCTCCTGGGAAAAGCG	13426021	13426224	13426274	13426222	-1	KQ022291.1	ENSPCOG00000014739.1	13344963	13651438	None	7672	1996	169532	No_or_no_constitutive_exon
GACACCCAGGTGAGCGTCCTGCCCCATCATCCAGTGGACCTGGGGTGCAGCC	14772186	14772215	14772136	14772188	1	KQ022291.1	ENSPCOG00000027229.1	14692166	14786089	MYH11	7672	1996	169532	No_or_no_constitutive_exon
GTATCCACAGAAGTTAATGGTAACTGGGATCTTTGTGGGTTGGGAAGTAGTT	15132729	15132735	15132785	15132733	-1	KQ022291.1	ENSPCOG00000014416.1	15132729	15160057	None	7672	1996	169532	No_or_no_constitutive_exon
CGGGCGACACCCTCATTGGTTTATCCTATTCTCTTGCTTGGGGAGGGCAGCA	1392090	1392194	1392040	1392092	1	KQ021514.1	ENSPCOG00000013840.1	1362182	1393701	FAM169B	7672	1996	169532	No_or_no_constitutive_exon
GCTAACAGATGAACTGATAATATATTTGCAATAAAATCTTGGGCCAAAAGAA	12313826	12313899	12313949	12313897	-1	KQ021514.1	ENSPCOG00000015600.1	12313504	12314444	None	7672	1996	169532	No_or_no_constitutive_exon
AGCCTTGCCCAGCCTGAGGCCTCCCTGACCGGGGTCCCACCTGGGGGCAGGA	13343286	13343424	13343474	13343422	-1	KQ021514.1	ENSPCOG00000028454.1	13338113	13347826	FES	7672	1996	169532	Yes
CACGGTGCCACGCCCTCTCACTCTTGCCTCCCCCCCCCGCTCGGGAATAGGG	13351175	13351286	13351336	13351284	-1	KQ021514.1	ENSPCOG00000017388.1	13348762	13359731	FURIN	7672	1996	169532	No_or_no_constitutive_exon
TAAGACAGAAGTGTCTCTCACACTGACCAACAAGTTTGATGTGCCGGGAGAT	13664686	13664726	13664776	13664724	-1	KQ021514.1	ENSPCOG00000006034.1	13650482	13784683	IQGAP1	7672	1996	169532	No_or_no_constitutive_exon
CGACGCGGACGCAGCGACGGTCGCGCCGGCGGCCCGGGCTGGACGAGGAGCC	14037824	14037848	14037774	14037826	1	KQ021514.1	ENSPCOG00000014060.1	14037429	14084817	None	7672	1996	169532	No_or_no_constitutive_exon
ACGGCCGCCGCGGGCTATAAATAGGGGCGCGCGTCAGGCGCGGGCGGGAGCG	14037982	14038171	14037932	14037984	1	KQ021514.1	ENSPCOG00000014060.1	14037429	14084817	None	7672	1996	169532	No_or_no_constitutive_exon
CGCTCACGGCCAGCCTTGGCCCCCCGCCCCCGCGCGGTCGGGGACCTGAGCG	1469266	1469583	1469216	1469268	1	KQ024180.1	ENSPCOG00000021301.1	1452009	1470948	IGSF22	7672	1996	169532	No_or_no_constitutive_exon
TCCAAGCTGGTTATTGTCACAGCTGGGGCACGTCAGCAGGAGGGAGAAAGCC	1744010	1744039	1744089	1744037	-1	KQ024180.1	ENSPCOG00000025606.1	1744010	1751806	None	7672	1996	169532	No_or_no_constitutive_exon
GGTTCCATGAAGCCTGGGAGGGCCAGGCCTGGTGCCCTGGCAGGAGGGAGGT	2437871	2438030	2438080	2438028	-1	KQ024180.1	ENSPCOG00000023596.1	2356435	2443686	OTOG	7672	1996	169532	No_or_no_constitutive_exon
GTTGGGATGTGCCCAGGTGAGGTGCCAGGGGCTGTGGGTGTGGAGTCAAGGA	2385496	2385510	2385560	2385508	-1	KQ024180.1	ENSPCOG00000023596.1	2356435	2443686	OTOG	7672	1996	169532	No_or_no_constitutive_exon
ACCTGGGGTGCCAGTCCCGAGCCCCATGTCACAGCCCTGCCCAGGGACAGCC	2384268	2384291	2384341	2384289	-1	KQ024180.1	ENSPCOG00000023596.1	2356435	2443686	OTOG	7672	1996	169532	No_or_no_constitutive_exon
ACCAGCTGCCTTTCTGTTCTCTTCTGGGCGGTGGGGCATGGGCAATGAAGAT	2554939	2555015	2554889	2554941	1	KQ024180.1	ENSPCOG00000018480.1	2514196	2593063	ABCC8	7672	1996	169532	No_or_no_constitutive_exon
CTTGGTTACATTTTATAAGAAATTGTTTTTCATTTTGTTGTTCAGGGAAGCT	6435613	6435766	6435816	6435764	-1	KQ024180.1	ENSPCOG00000023193.1	6409506	6439660	ARNTL	7672	1996	169532	No_or_no_constitutive_exon
AAATGGATTTTCTCCCATCTAATCCACGTACTTTTGGGGGAGGGATCTAGGA	9118929	9119040	9119090	9119038	-1	KQ024180.1	ENSPCOG00000020497.1	9116510	9160629	AMPD3	7672	1996	169532	Yes
CCTGGGAGGTGGCGTGAAAGGAGGCTGGAAAGTGAAGCAGGGACAGCCAGCC	10046836	10046884	10046934	10046882	-1	KQ024180.1	ENSPCOG00000022592.1	10022359	10061817	None	7672	1996	169532	No_or_no_constitutive_exon
GGGCAGCGCCCTGACACCCTACCTCTTTGGACTGCTGGTGGTGGGCACAGGT	10762042	10762183	10761992	10762044	1	KQ024180.1	ENSPCOG00000012818.1	10723754	10774393	ST5	7672	1996	169532	Yes
ATAAGTGAGAAAACTATTGATCTTCATCTAGCATTCTTGTGGGGACAAAGTG	11978533	11978782	11978483	11978535	1	KQ024180.1	ENSPCOG00000021891.1	11972231	11989319	OVCH2	7672	1996	169532	No_or_no_constitutive_exon
CCCTGCCCCCATCCCTTACACTGTGGCCCCAAAAGGGCCTGGGCTCAGAGCT	13013961	13014024	13014074	13014022	-1	KQ024180.1	ENSPCOG00000019092.1	13013943	13020797	ILK	7672	1996	169532	No_or_no_constitutive_exon
TACTGTAGCCCTTCCCCAGCCCTTCTGCTGAACCATGGGGTTGCAGGGAGGG	13206726	13206970	13206676	13206728	1	KQ024180.1	ENSPCOG00000013017.1	13193148	13215500	APBB1	7672	1996	169532	No_or_no_constitutive_exon
GGTGGGCCCCTCAGCATTTGTTACCAGGACAGGGCTGGGGAGAAGGATAGGG	13354495	13354537	13354587	13354535	-1	KQ024180.1	ENSPCOG00000022762.1	13352429	13361213	CNGA4	7672	1996	169532	No_or_no_constitutive_exon
TACTGCTGAAATTAATGATCTTCTCTTTACTTTCTCAGGGCAGAAACTAGAA	6693675	6693695	6693745	6693693	-1	KQ027178.1	ENSPCOG00000014780.1	6433844	6754246	None	7672	1996	169532	No_or_no_constitutive_exon
GATGAAAACACAAGTATTTTCTTTGACCTTTCTGCATGTGGGTGAAACAGAC	4297868	4297985	4297818	4297870	1	KQ021402.1	ENSPCOG00000028591.1	4216527	4385849	PLCH1	7672	1996	169532	No_or_no_constitutive_exon
AACTACAACTTCATGTTTTTTTTCTTTTTCTTTTTTTGGTGGGGGGACAGCC	9850241	9850434	9850191	9850243	1	KQ021402.1	ENSPCOG00000027668.1	9847672	9853893	PFN2	7672	1996	169532	Yes
AAGTTTGGGGTCGCCAACGGCCCCACAGGAACAGCTGGGAGTCAGCAGAGTA	12540663	12540682	12540613	12540665	1	KQ021402.1	ENSPCOG00000012436.1	12539326	12560276	None	7672	1996	169532	No_or_no_constitutive_exon
ACATCACTTGCAGTGCATTAATTCTGGATTCTGTTTGCATGTGGGGTCAGCA	1150616	1150790	1150566	1150618	1	KQ019610.1	ENSPCOG00000003998.1	1088252	1171613	PKP2	7672	1996	169532	No_or_no_constitutive_exon
AAACTTTCAGGTTAAGTGTGTTTAATAGAAGAAGGATATATGGGTAGTAGTT	3801882	3802029	3801832	3801884	1	KQ019610.1	ENSPCOG00000014778.1	3770596	3806584	ERGIC2	7672	1996	169532	Yes
GCAGCGCATTCGGGGCCGGGGTCGCCGCCGGGGCTGGGGCTGGGGCAGAGGC	901982	902141	902191	902139	-1	KQ023069.1	ENSPCOG00000013338.1	901398	902279	None	7672	1996	169532	No_or_no_constitutive_exon
TTCTTTTCAATAACCTTGTTTTGTTTTGCTTTTCCCCTGTGGGTAAGCAGCA	2482662	2482839	2482889	2482837	-1	KQ023069.1	ENSPCOG00000008020.1	2469280	2670794	LRP2	7672	1996	169532	No_or_no_constitutive_exon
CAAAGACCCTATCTTCAAATAAAGTTACATTCACAGGTATGGGGGATTAGGA	4534216	4534287	4534166	4534218	1	KQ023069.1	ENSPCOG00000017687.1	4507685	4547423	DCAF17	7672	1996	169532	No_or_no_constitutive_exon
GCTCTTACATCTTTAAATATTTAATATTATTATTGGGGACATGGCAGTAGAA	4573594	4573979	4574029	4573977	-1	KQ023069.1	ENSPCOG00000015109.1	4572914	4574051	None	7672	1996	169532	No_or_no_constitutive_exon
CACAACTCCCCACTGGCTCTCTGAGAGCTACCCCTATGGGCGGGTGGCAGGC	5138237	5138371	5138187	5138239	1	KQ023069.1	ENSPCOG00000001925.1	5135258	5138682	DLX1	7672	1996	169532	No_or_no_constitutive_exon
CGCCACCCCCTCCCCCTGTCTCCCTCTCTGAACCCGCCCATCGGGGGTAGGA	6686687	6686810	6686860	6686808	-1	KQ023069.1	ENSPCOG00000017224.1	6630481	6688590	SP3	7672	1996	169532	No_or_no_constitutive_exon
TACTTGAGGAAAATGTTCACACTAGGGTCATTCTCCTTTCCTGGGGGCAGTG	7476927	7476990	7477040	7476988	-1	KQ023069.1	ENSPCOG00000020642.1	7468636	7484214	CHRNA1	7672	1996	169532	No_or_no_constitutive_exon
ATTTGTGCCTGATTTTCTTCTTTGAAAATGGATTTATCTGGGGGTTGCAGTT	11042580	11042813	11042530	11042582	1	KQ023069.1	ENSPCOG00000022935.1	11040913	11048846	PJVK	7672	1996	169532	No_or_no_constitutive_exon
CGGCGAGGAGGAGGACTGCGTGGACTCGGGCGCTGAGACCGGAGGGTGAGCC	9727729	9727750	9727800	9727748	-1	KQ014100.1	ENSPCOG00000017096.1	9678882	9727823	FAM124A	7672	1996	169532	No_or_no_constitutive_exon
GATACTGTCCCTATCCCCAGCTCTGTCCTGTGCGAGGGCGGTGGCACGAGCT	9871024	9871164	9870974	9871026	1	KQ014100.1	ENSPCOG00000027037.1	9837019	9890845	None	7672	1996	169532	No_or_no_constitutive_exon
CCCCTGTCGGCGACATACTCTGTTATTGCGTTTCTCTCCACGGCGGGAAGGC	9875013	9875334	9874963	9875015	1	KQ014100.1	ENSPCOG00000027037.1	9837019	9890845	None	7672	1996	169532	Yes
GTGGCAATGGCAGAAGCCCTGATTAAATGTAAGCCCAGTGTAAAGGGTAGGG	488317	488617	488267	488319	1	KQ018509.1	ENSPCOG00000023950.1	487242	488617	None	7672	1996	169532	No_or_no_constitutive_exon
ATAATAGGTGTTTGGTAGGAGACTATGATTAATACCACTGGGGGGCGCAGAG	2489849	2490638	2489799	2489851	1	KQ018509.1	ENSPCOG00000026712.1	2488954	2493559	None	7672	1996	169532	No_or_no_constitutive_exon
GAACAGAGCCATCCTTGGCTGTCCATCCCAGACTGTCTCTGAAAGGGTAGCC	4649882	4649931	4649981	4649929	-1	KQ018509.1	ENSPCOG00000021438.1	4644727	4795237	TNIK	7672	1996	169532	Yes
CGTCCTTTCCTTCTCGCCAGCCCGCGGGCGAGCCGAGCGAGCCGGGGGAGGA	6135731	6135875	6135925	6135873	-1	KQ018509.1	ENSPCOG00000004999.1	6081470	6135974	NCEH1	7672	1996	169532	No_or_no_constitutive_exon
CTTCATTTGGTGGTGGGGAGTGACCTGGGCGTTCCGCGGGAGGCTGGCAGCT	687161	687193	687243	687191	-1	KQ022069.1	ENSPCOG00000022140.1	686175	1220329	SYNE1	7672	1996	169532	No_or_no_constitutive_exon
GAGCCCTTCCCGCCAGTGCTGGCTCTTCCACTCCCGCCCCGGGGTCGCAGCG	3477985	3478140	3477935	3477987	1	KQ022069.1	ENSPCOG00000002067.1	3477632	3567230	SCAF8	7672	1996	169532	No_or_no_constitutive_exon
GTGGTGCAAGGCAGTGTGATGCGTCACAGGAACACAAAGGGGTAGGGGAGGA	3942213	3942419	3942163	3942215	1	KQ022069.1	ENSPCOG00000018772.1	3843413	3944500	TIAM2	7672	1996	169532	No_or_no_constitutive_exon
GCCGGCAGCCCTGAGCCCCGCGCCGGGAGGAGAGGGGGCGAAGAAAGCAGCA	6861226	6861437	6861176	6861228	1	KQ022069.1	ENSPCOG00000018974.1	6860989	6926739	TMEM181	7672	1996	169532	No_or_no_constitutive_exon
GGCATCTGGAGTTCCATTCTGTTGTATCTTGTTTAACTCTGTGGGCGCAGGA	6959024	6959243	6958974	6959026	1	KQ022069.1	ENSPCOG00000016619.1	6957100	7032828	SYTL3	7672	1996	169532	Yes
TGTGGTGCACATGTACAGACATGTATTTATGGTGTTCTTAGGGAATTCAGAA	329100	329124	329050	329102	1	KQ021291.1	ENSPCOG00000004255.1	311431	355298	ARPC2	7672	1996	169532	No_or_no_constitutive_exon
TGTGTTTCGTGTGTTTTTTCTAACTCCTCCCCCTATTTGGGAGGAAACAGGG	658279	658371	658229	658281	1	KQ021291.1	ENSPCOG00000026587.1	638794	660807	CNOT9	7672	1996	169532	Yes
GTGCAAATGACAGGGACAAGGAGGGGTCTTTGCTGGAGGCTGAAGGGCAGCG	1037641	1037752	1037802	1037750	-1	KQ021291.1	ENSPCOG00000022616.1	1015764	1051338	CFAP65	7672	1996	169532	No_or_no_constitutive_exon
GGGTCTCAGAAATGTTGACAACTACTGTCTGTCTGTGCTGGGAGGGACAGGG	1227028	1227146	1227196	1227144	-1	KQ021291.1	ENSPCOG00000016102.1	1223966	1233863	ATG9A	7672	1996	169532	No_or_no_constitutive_exon
AGGCAGGGGTTGCGGTGCTGGGGGCCCATTTCTGCCCCCCAGGGGCTCAGGT	1400533	1400573	1400483	1400535	1	KQ021291.1	ENSPCOG00000016786.1	1397225	1404712	DES	7672	1996	169532	No_or_no_constitutive_exon
TGGGCCAGGCCGTCGGTGCCGGGCACTGTTCTCCTTGACCTGGGGTGTAGCT	1452907	1452965	1452857	1452909	1	KQ021291.1	ENSPCOG00000020720.1	1411958	1467455	SPEG	7672	1996	169532	No_or_no_constitutive_exon
TATCTGTCTCCTTGGATCCACTGAACTGGCTCTGGGGTCCCTGGGAACAGGT	1475625	1475812	1475575	1475627	1	KQ021291.1	ENSPCOG00000028190.1	1473226	1480151	GMPPA	7672	1996	169532	Yes
CACTGCTGCCGTTCTACCCCCCAGAGGGGGCCCCGGAGGGAGTGTTGGAGGC	1612682	1612847	1612632	1612684	1	KQ021291.1	ENSPCOG00000018622.1	1602882	1616816	SLC4A3	7672	1996	169532	No_or_no_constitutive_exon
TTTATTTTTTAGAGACAGGGTCTCCCTTTGTCATCCAGGCTGGGGTGCAGTG	4111567	4111684	4111734	4111682	-1	KQ021291.1	ENSPCOG00000021356.1	4096367	4207584	PAX3	7672	1996	169532	No_or_no_constitutive_exon
TGATAATGGCTGATGTCACTAGGTAAAGGCTTAAATGGGGATAGGCAGAGTG	6698769	6698892	6698942	6698890	-1	KQ021291.1	ENSPCOG00000026039.1	6533462	6786490	DOCK10	7672	1996	169532	No_or_no_constitutive_exon
ATCATGATTCCCATTAACCTCTTCTACACTTTGAATACAGGGGTCTAGAGAT	6586684	6586786	6586836	6586784	-1	KQ021291.1	ENSPCOG00000026039.1	6533462	6786490	DOCK10	7672	1996	169532	No_or_no_constitutive_exon
TGAGCCACAATGTAAATCATGTAAAATCTTACTTGATTGGGGAATCGCAGAA	6549847	6549970	6550020	6549968	-1	KQ021291.1	ENSPCOG00000026039.1	6533462	6786490	DOCK10	7672	1996	169532	No_or_no_constitutive_exon
CAGATGACTCATTGGAATGTGTTCTCTTTTGTGTTCTGGGGCACAAATAGCA	9890720	9890826	9890876	9890824	-1	KQ021291.1	ENSPCOG00000027749.1	9732585	9942568	SPHKAP	7672	1996	169532	Yes
AGGAGTAAAGTGAGGTACAGGGATACAGAGATCTCTTGTATGGGTGAGAGCC	11832411	11832654	11832704	11832652	-1	KQ021291.1	ENSPCOG00000007788.1	11815527	11851314	SP110	7672	1996	169532	No_or_no_constitutive_exon
GGAAGGAGATGAGGTTTGTGTAGGGGAAGGGGAACCATGTTGGGGAAGAGCT	580824	580833	580883	580831	-1	KQ022180.1	ENSPCOG00000022345.1	579371	672310	None	7672	1996	169532	No_or_no_constitutive_exon
TTTCTCTATTTCAATTTCCTTTTTTCTCCACCTCCATTTTCAATGGGAAGCC	1670208	1670288	1670338	1670286	-1	KQ022180.1	ENSPCOG00000019377.1	1643900	1695749	RASGEF1B	7672	1996	169532	No_or_no_constitutive_exon
CACTCCTATGAGAATCGAATGCGCTGCTGGTCTGACGGGGCGGAGCGCAGGT	2308871	2308956	2309006	2308954	-1	KQ022180.1	ENSPCOG00000019478.1	2304503	2325428	TMEM150C	7672	1996	169532	No_or_no_constitutive_exon
TTGAAATTATTATCACTTTACGAGTAAGACTTCCTACCAATAATTGGGAGAT	4539779	4539834	4539884	4539832	-1	KQ022180.1	ENSPCOG00000023059.1	4470158	4701437	MAPK10	7672	1996	169532	No_or_no_constitutive_exon
GAGGATTCTGTGGCAGTGCCCAGGTAAGAATGTCACAGACGGGAATCTAGGA	5988054	5988093	5988004	5988056	1	KQ022180.1	ENSPCOG00000019350.1	5954961	6063343	HERC3	7672	1996	169532	No_or_no_constitutive_exon
AAAGTTTGAGTGTGCTGCTTTGCTTTAAAAGGTGGTGGGCCTCGAAAAAGAA	9879591	9879677	9879541	9879593	1	KQ022180.1	ENSPCOG00000020478.1	9810747	9934170	SMARCAD1	7672	1996	169532	No_or_no_constitutive_exon
GCTTTCTCTGTGCGTAACTGACCACTGTCTTTTGTTGTGTGGGACATTAGAC	562767	562924	562974	562922	-1	KQ029060.1	ENSPCOG00000021250.1	554512	567058	LOX	7672	1996	169532	No_or_no_constitutive_exon
ATTCCAATTGGCAGAAAATGAATGCGTGGTTGTCATTAGGGTGGACAAAGAA	200558	200991	201041	200989	-1	KQ023180.1	ENSPCOG00000020641.1	200276	201227	None	7672	1996	169532	No_or_no_constitutive_exon
CAAGCTTTTTACATGTGCTGTTCTTGTCAGATGCCTCCAGGGTAAGAAAGTT	1172990	1173029	1173079	1173027	-1	KQ023180.1	ENSPCOG00000016340.1	1134013	1226016	None	7672	1996	169532	No_or_no_constitutive_exon
TTCCTATTTCTCCATCACATTCAGAAAATACCAATTTTAATTGGGGTAAGAC	1722441	1722553	1722603	1722551	-1	KQ023180.1	ENSPCOG00000018527.1	1584593	1732754	PREP	7672	1996	169532	No_or_no_constitutive_exon
TTTCCGTTGCAAGTTGTGCTCCCCAGCAAGAGGAAGTAGTGGGCCATAAGAG	2746704	2747928	2746654	2746706	1	KQ023180.1	ENSPCOG00000022574.1	2600750	2787093	CRYBG1	7672	1996	169532	No_or_no_constitutive_exon
CTTGGATAGTTTGGGGGCAGAGGGGGTGCTCCCCTTTGCACACGCGGGAGGG	3803436	3803437	3803487	3803435	-1	KQ023180.1	ENSPCOG00000022920.1	3764898	3857949	SCML4	7672	1996	169532	No_or_no_constitutive_exon
CAGGCGGCAGTGGCTCCAGCACCACGTCCCTGCATTATGGGGCGGAGGAGAT	4275252	4275320	4275370	4275318	-1	KQ023180.1	ENSPCOG00000018259.1	4273800	4278596	None	7672	1996	169532	No_or_no_constitutive_exon
GGGCTGATTCCTTTCCAAAGGACTTTGGCTACGGTGGGAGGAGGAGGAAGAG	4275132	4275235	4275285	4275233	-1	KQ023180.1	ENSPCOG00000018259.1	4273800	4278596	None	7672	1996	169532	No_or_no_constitutive_exon
TTTCCACAGGTGACTTAATTCTAAAATTTGTAGTGAAAGTGGGAAAAGAGAA	5888500	5888536	5888450	5888502	1	KQ023180.1	ENSPCOG00000015486.1	5849224	5904067	CDC40	7672	1996	169532	No_or_no_constitutive_exon
CTGTGGTACCCCAGAGGTAAGCGTAAGCACCCCAGAAGAGGGAAGGTCAGAG	6968299	6968328	6968378	6968326	-1	KQ023180.1	ENSPCOG00000021916.1	6956604	6979865	SGK2	7672	1996	169532	No_or_no_constitutive_exon
TGGGGCAACTGCTGACATTGGAGTCCCTGTGATTCCCCTCATGGGGCCAGGT	7001846	7001982	7002032	7001980	-1	KQ023180.1	ENSPCOG00000027177.1	6992062	7017416	L3MBTL1	7672	1996	169532	No_or_no_constitutive_exon
ATGGCCCAGCCTCTGCACAGCGCTCTGTTCATCCCCCCCGAGGGGCCTAGGT	7001382	7001474	7001524	7001472	-1	KQ023180.1	ENSPCOG00000027177.1	6992062	7017416	L3MBTL1	7672	1996	169532	No_or_no_constitutive_exon
CTCAGCATTCCCCCAGCTAGGGAGGGACCCCTTTTGCCCCACCGGGCAAGAC	6992062	6992246	6992296	6992244	-1	KQ023180.1	ENSPCOG00000027177.1	6992062	7017416	L3MBTL1	7672	1996	169532	No_or_no_constitutive_exon
GGGAACAGTTCACTGGTGTCTTCAGCAGTATCTTTGTGTTTTGGGAGCAGCT	2731216	2731447	2731497	2731445	-1	KQ026623.1	ENSPCOG00000026369.1	2692173	2777477	ACTN2	7672	1996	169532	Yes
TTTTTCGCTTTGGTTTTAGTGGTGATATCTCTACTCATTAATCTGGGAAGTC	2887806	2887945	2887756	2887808	1	KQ026623.1	ENSPCOG00000018534.1	2841880	2915281	HEATR1	7672	1996	169532	Yes
TTTGAATTCGTGTGCATAGATACATGTAATACAACTGGGGACTACAGAAGGA	3162540	3162677	3162490	3162542	1	KQ026623.1	ENSPCOG00000006144.1	3075773	3164482	ERO1B	7672	1996	169532	No_or_no_constitutive_exon
AGCCAGGCCACGCGGGTAAGAGGCTGGGCGTGGTTCCCTGGGGCAGGCAGGG	5972381	5972475	5972331	5972383	1	KQ026623.1	ENSPCOG00000018704.1	5698485	5974202	PCNX2	7672	1996	169532	No_or_no_constitutive_exon
CTCCCAGAGAGCTAGGATTACAGGCGTGAGCCACCGTGCCCGGCGGGGAGTC	6129085	6129233	6129283	6129231	-1	KQ026623.1	ENSPCOG00000025923.1	6126138	6129636	MAP10	7672	1996	169532	No_or_no_constitutive_exon
TCCCATGTGACTGACTCCCCCATAATTTCTGTCTCCACCTTGGGCAACAGTT	7820311	7820445	7820495	7820443	-1	KQ026623.1	ENSPCOG00000028789.1	7789556	7836608	CAPN9	7672	1996	169532	Yes
AGCCTCAGGTTGAAATGCTGCTCAGATCTCCCTTAACCCGGGTGGCACAGAC	7797022	7797091	7797141	7797089	-1	KQ026623.1	ENSPCOG00000028789.1	7789556	7836608	CAPN9	7672	1996	169532	Yes
AACGTGAGCTAAGATGAACACCAAGATCAAGAGCCAGGGAGGGAGACCAGGA	8773859	8774082	8773809	8773861	1	KQ026623.1	ENSPCOG00000021328.1	8771073	8796631	ABCB10	7672	1996	169532	No_or_no_constitutive_exon
CACCCAAGATTGACACACACACTCTGAAAACAGCTCACGTGGAAGGGAAGCC	8774094	8774344	8774044	8774096	1	KQ026623.1	ENSPCOG00000021328.1	8771073	8796631	ABCB10	7672	1996	169532	No_or_no_constitutive_exon
GATTTTACATTAAAAGCAAGTTACTGTCACTGCTTCCAGAGGGACGGGAGGA	8786586	8786744	8786536	8786588	1	KQ026623.1	ENSPCOG00000021328.1	8771073	8796631	ABCB10	7672	1996	169532	No_or_no_constitutive_exon
TGCTAGAGGAGGGCTCCAAGGGAGCCCAGGAGGGGGAGGTGGGTGAGAAGAG	9506901	9507561	9506851	9506903	1	KQ026623.1	ENSPCOG00000016637.1	9505535	9509149	APOBR	7672	1996	169532	No_or_no_constitutive_exon
ATACCCAGGAGGAAGAAGCAGATGCCGAAGAGGAGGGGGAGGTGGAAGAGGG	9507588	9507855	9507538	9507590	1	KQ026623.1	ENSPCOG00000016637.1	9505535	9509149	APOBR	7672	1996	169532	No_or_no_constitutive_exon
AGGCTGCCCAGGAGGAGTATGTGAAGCGAGCCCTGGTAAGGATGGGGCAGGA	9659892	9659959	9660009	9659957	-1	KQ026623.1	ENSPCOG00000024732.1	9659587	9672145	ALDOA	7672	1996	169532	No_or_no_constitutive_exon
TCGGGGATTATTGTTCAAGGTCATGTGGCGAGGAAGTCAGGGAGCTAGAGTT	9728383	9728565	9728615	9728563	-1	KQ026623.1	ENSPCOG00000020345.1	9717555	9736284	TAOK2	7672	1996	169532	No_or_no_constitutive_exon
CCCCTTGTTTGCTGCACTCAACTTCCTGTCCCACCAGAGGAAGTGGGCAGCA	10053765	10053799	10053849	10053797	-1	KQ026623.1	ENSPCOG00000028121.1	10050489	10054023	SEPT1	7672	1996	169532	No_or_no_constitutive_exon
AGAACGTTCTTTCCTTCCCTTTCCCTTTGGTCATCCTTCTGGGGCGGCAGAA	10263687	10263759	10263637	10263689	1	KQ026623.1	ENSPCOG00000016337.1	10255061	10267664	FBRS	7672	1996	169532	No_or_no_constitutive_exon
GGGTGGAGAGGGAGAGGTGGAGGTCAGGGCCTAAACAGGGCAAGAGCCAGAA	115764	115791	115841	115789	-1	KQ023402.1	ENSPCOG00000019730.1	113408	119458	CXXC1	7672	1996	169532	No_or_no_constitutive_exon
CTCAACAAAGGTTGGGGTTCACACCCCAGAGTCTTCTGAGAAGGGGGGAGTC	402418	402509	402368	402420	1	KQ023402.1	ENSPCOG00000023971.1	372156	424494	MAPK4	7672	1996	169532	No_or_no_constitutive_exon
CAGTCCTCCGGGTTGAGAGCAGCTACGAGAGGCTGAGTAGACAGCGGGAGGC	402528	402674	402478	402530	1	KQ023402.1	ENSPCOG00000023971.1	372156	424494	MAPK4	7672	1996	169532	No_or_no_constitutive_exon
CCTCCACTGAGATGTGGACTCAACTCCTGACACTCTGGCCAAGGGGGGAGTC	376494	376500	376444	376496	1	KQ023402.1	ENSPCOG00000023971.1	372156	424494	MAPK4	7672	1996	169532	No_or_no_constitutive_exon
TGTCTCTAAAAAAACCAAACCAAAACAAAAAAAAAAAAACATTGGGTAAGGT	6802172	6802200	6802250	6802198	-1	KQ023402.1	ENSPCOG00000028677.1	6755046	6835642	None	7672	1996	169532	Yes
TTAAATCCTGCATTAGAATGTTCAGAGTAGGCGGATGGCACAGGGGGCAGCA	8213549	8213940	8213990	8213938	-1	KQ023402.1	ENSPCOG00000022450.1	8213549	8228423	LMAN1	7672	1996	169532	No_or_no_constitutive_exon
GATCCAGCAGGAAGTTATCAAAGCCTATGGCTTCAGCTGTGACAGGGAAGGT	8753583	8753680	8753730	8753678	-1	KQ023402.1	ENSPCOG00000019137.1	8753529	8753890	None	7672	1996	169532	No_or_no_constitutive_exon
GGTCCAGTCGGAGTCCTGCTAACTCACCAGCCCCTCTCTCTGGTGGGAAGGG	2832035	2832305	2832355	2832303	-1	KQ024069.1	ENSPCOG00000021771.1	2825341	2842626	ABCG8	7672	1996	169532	No_or_no_constitutive_exon
GGGTGGACTGGGCCCATAGGTCACTGACCATAGCCGTGCTGCGGGTACAGAC	3737089	3737235	3737039	3737091	1	KQ024069.1	ENSPCOG00000012942.1	3729148	3739769	HAAO	7672	1996	169532	No_or_no_constitutive_exon
GCCGTTGTGAGCGTCAGGGTCACCATCCGGTGCTGTGCCTGGGTGGGCAGGC	3743376	3743498	3743326	3743378	1	KQ024069.1	ENSPCOG00000027393.1	3742498	3743756	None	7672	1996	169532	No_or_no_constitutive_exon
ACATTTTGATTGCTTGATCTCTTGGTAAATATGGCGTCATCTGCAGGGAGGA	8609575	8609758	8609808	8609756	-1	KQ024069.1	ENSPCOG00000022382.1	8609575	8611805	None	7672	1996	169532	Yes
AGTAACTTCATGATGAAATTCTGTTACTTTCCCATATGGACTGGGAAAAGAC	9095208	9095248	9095158	9095210	1	KQ024069.1	ENSPCOG00000012644.1	9083589	9149617	PRKD3	7672	1996	169532	No_or_no_constitutive_exon
TAAATGTAAAAGTTGCTTTTAACCATTTTAGGGTGTCTATGGGCCAAAAGCA	3509536	3509617	3509667	3509615	-1	KQ022847.1	ENSPCOG00000023125.1	3431682	3565278	None	7672	1996	169532	No_or_no_constitutive_exon
TAGTGAGAAAACAAGCTCTCTCAGACATTACTGGTGGGAGTGCAAAATAGAA	4459670	4459916	4459966	4459914	-1	KQ022847.1	ENSPCOG00000017969.1	4459190	4537116	SLC26A5	7672	1996	169532	No_or_no_constitutive_exon
AGGCACGGCCTCGAGGGCGCCTCCTGCCGGCCCCCGGCCCTGGGACTGAGCT	7314057	7314297	7314347	7314295	-1	KQ022847.1	ENSPCOG00000024777.1	7314057	7314943	None	7672	1996	169532	No_or_no_constitutive_exon
TTAATTTTTTGGATGCTTGACTTTTATTGTCTTTTTCTCTTGTGGGGCAGAT	8536316	8536440	8536490	8536438	-1	KQ022847.1	ENSPCOG00000023101.1	8502374	8571176	LAMB1	7672	1996	169532	No_or_no_constitutive_exon
TTCTTTAATCCTTTTTGCCCACTCACCTGCTGATATTGATGGGGAAAAAGCA	8785062	8785080	8785130	8785078	-1	KQ022847.1	ENSPCOG00000018959.1	8706920	8787445	NRCAM	7672	1996	169532	No_or_no_constitutive_exon
GAAGTTACTAAATGTCCTGTTTTTTCCTGTCTTGTTCACTGGGCTAACAGGG	1497482	1497566	1497432	1497484	1	KQ021958.1	ENSPCOG00000026046.1	1139940	1622343	RIMS1	7672	1996	169532	No_or_no_constitutive_exon
ATATTGATTTCAAATTAAATATTAAAATTATTTTGTTTCATGGGTAAAAGAC	8662031	8662119	8661981	8662033	1	KQ021958.1	ENSPCOG00000020369.1	8653546	8720007	TTK	7672	1996	169532	No_or_no_constitutive_exon
GTCTTCTCCTACGTGCCCCAGGCCTTTCGCAAGGAGAGGAAGGGGGAGAGGA	253813	254094	253763	253815	1	KQ023958.1	ENSPCOG00000016706.1	235210	254133	ARHGEF1	7672	1996	169532	No_or_no_constitutive_exon
GGGGAGACAAGTACTTGGCCACGAGTTCCTTGGTGGGGGACGAGTGGAAGCT	407874	408110	408160	408108	-1	KQ023958.1	ENSPCOG00000014028.1	407058	439226	POU2F2	7672	1996	169532	No_or_no_constitutive_exon
GGGAGAAGGGAGTGGAGGGGTCTGTTCCAGGAGGGCCAGGGGGTCAGAAGCT	430509	430616	430666	430614	-1	KQ023958.1	ENSPCOG00000014028.1	407058	439226	POU2F2	7672	1996	169532	No_or_no_constitutive_exon
GGCAGGCGCTGACAAGAGCGGTGGTGCGGGCGGGCTGGCCGAGGGGGCAGGG	537788	538198	538248	538196	-1	KQ023958.1	ENSPCOG00000021324.1	536894	544440	ERF	7672	1996	169532	No_or_no_constitutive_exon
GGGCCTGGAGAGTCAGCCGGGCCCCTGGGGCTGCCAAGTAACTAGGGCAGTG	867020	867148	867198	867146	-1	KQ023958.1	ENSPCOG00000026283.1	857930	872953	PHLDB3	7672	1996	169532	No_or_no_constitutive_exon
TGAGTTAGGCGGGCTGAGCCCGCAGTGGGGGGCTGTGGGATGGGGACCAGAC	871907	871942	871992	871940	-1	KQ023958.1	ENSPCOG00000026283.1	857930	872953	PHLDB3	7672	1996	169532	No_or_no_constitutive_exon
GTGGGGTCAGGACCAAGACTGCGGGCTCCGGGAAGGGGAGGGGGCGGGAGTC	873341	873374	873424	873372	-1	KQ023958.1	ENSPCOG00000023403.1	873181	891377	ETHE1	7672	1996	169532	No_or_no_constitutive_exon
CAGGGTGAGCACGGACACGAGGGCCAGTACCGACACCAGGGCCAGCAAAGCC	965742	966322	965692	965744	1	KQ023958.1	ENSPCOG00000003779.1	965414	967103	SRRM5	7672	1996	169532	No_or_no_constitutive_exon
GGTGGCGGAGCCGGAACCGGGCCTGACTGTGCCTGGGCGGGGCGGGGCAGGG	977029	977194	977244	977192	-1	KQ023958.1	ENSPCOG00000023986.1	973808	987625	CADM4	7672	1996	169532	Yes
GCCTCAGGTCCAAGTTCCAGGAAGGAGGAAGGGGAAAATGGGCAAAAAAGGG	994681	994704	994754	994702	-1	KQ023958.1	ENSPCOG00000024666.1	990771	1005451	PLAUR	7672	1996	169532	No_or_no_constitutive_exon
TGTGTGCGCGCCATCCGTTGTTTAACCGGTCCCTAACATGGGATACGGAGGT	1862419	1862483	1862369	1862421	1	KQ023958.1	ENSPCOG00000017291.1	1856327	1865217	None	7672	1996	169532	No_or_no_constitutive_exon
GTGAGCCACCGCACTGGCCTGGAAGACTCTTTCTGTTGGTGTGGAGGGAGAT	1986183	1986328	1986133	1986185	1	KQ023958.1	ENSPCOG00000016364.1	1982040	1993585	BCAM	7672	1996	169532	No_or_no_constitutive_exon
ATTGACCCGAAGGTGAGCTCCATGGGATGGCAGGGGTGGGGCAGGATGAGGG	2395084	2395169	2395034	2395086	1	KQ023958.1	ENSPCOG00000027851.1	2363596	2398546	None	7672	1996	169532	No_or_no_constitutive_exon
GTCGCACAGCAAATCAGGCGCTACTTGTAGGTCCCGGAAGTTATGGGGAGGG	2467153	2467673	2467723	2467671	-1	KQ023958.1	ENSPCOG00000022581.1	2461873	2471353	PPP1R13L	7672	1996	169532	No_or_no_constitutive_exon
TGAGCTGGGGATGCTGGAACGAAGGGCGTTGCTATGGCAACGGGAGGCAGGG	2688060	2688191	2688241	2688189	-1	KQ023958.1	ENSPCOG00000018079.1	2663251	2688231	EML2	7672	1996	169532	No_or_no_constitutive_exon
TGCCCCAGCCTGCGCTGTGGAGGGGGACAGCAGTACCGGGCAGAGGAGAGGC	2708169	2708262	2708312	2708260	-1	KQ023958.1	ENSPCOG00000028811.1	2707934	2712036	None	7672	1996	169532	No_or_no_constitutive_exon
GTCTTGAGTCCTGGCTCTTGCGCTAAACCTTGTCTTTCTTCGGGGGGCAGAA	2753715	2753827	2753665	2753717	1	KQ023958.1	ENSPCOG00000016822.1	2742442	2762237	BHMG1	7672	1996	169532	No_or_no_constitutive_exon
CCGTGAGCTGAGTGATGTCCCCCACCTCCCACTCCCCCCGCGGGAGGCAGGT	2796783	2797021	2797071	2797019	-1	KQ023958.1	ENSPCOG00000014359.1	2789453	2800115	RSPH6A	7672	1996	169532	No_or_no_constitutive_exon
GAGGTGCTCCCCCCCTTCAGCGGCCTGGCCCCTGCGGACCAGGGGGGCAGAA	2805842	2806073	2806123	2806071	-1	KQ023958.1	ENSPCOG00000023740.1	2800368	2834819	SYMPK	7672	1996	169532	No_or_no_constitutive_exon
TCCCACAGAGTTTCCTTCTGACAGGAGGCCCGGCCCCAGGGAGCCAGCAGCA	3071042	3071081	3070992	3071044	1	KQ023958.1	ENSPCOG00000022775.1	3048014	3073609	HIF3A	7672	1996	169532	No_or_no_constitutive_exon
TTTCCCACCCAAACCCCCTGATTGTCTCTCTGCTTCTCTCGGGAATCCAGGC	3305372	3305525	3305575	3305523	-1	KQ023958.1	ENSPCOG00000024045.1	3302183	3311793	DACT3	7672	1996	169532	No_or_no_constitutive_exon
TGGGGTGGGTTTGGATCAGCTGGTGACTGCCTGTCGCCGGGGTGGGGCAGGG	3902509	3902691	3902459	3902511	1	KQ023958.1	ENSPCOG00000020816.1	3896448	3906231	CCDC9	7672	1996	169532	No_or_no_constitutive_exon
GAGTAATTGCCCGCAGGAAACTTGGCTGCGCGTCGCCGGGTCGCGGAGAGCA	4061660	4061863	4061913	4061861	-1	KQ023958.1	ENSPCOG00000024690.1	4060806	4068725	MEIS3	7672	1996	169532	Yes
CCCAGCCCAAGGCGTTGTTCATCCCTCCTCCACCCTCCACATTTGGGGAGCG	4165796	4166001	4166051	4165999	-1	KQ023958.1	ENSPCOG00000006138.1	4154710	4177945	ZNF541	7672	1996	169532	Yes
CCTTGGATAAACAGCTGGCCAAGGAGAAGCCTGGTGAGAGGGGAGGGGAGGG	4374494	4374548	4374444	4374496	1	KQ023958.1	ENSPCOG00000017166.1	4359527	4376878	BICRA	7672	1996	169532	No_or_no_constitutive_exon
TCCCATATAGCAGAGCACCCACTGTGGACCTGGCCTGGCCGAGGGGTCAGGC	4729389	4729411	4729461	4729409	-1	KQ023958.1	ENSPCOG00000027835.1	4717018	4757273	LIG1	7672	1996	169532	No_or_no_constitutive_exon
GCTCCGTTGGAGGATCGAAGGAGGAGGGTGTTGGAGACGGCAGATGGGAGGG	4771680	4771705	4771630	4771682	1	KQ023958.1	ENSPCOG00000016877.1	4757641	4773049	None	7672	1996	169532	No_or_no_constitutive_exon
TTTGGGGGTGGCGGGGGGAGGGGGGGACCGGGGGGAGTGTGGTGTGGGAGGA	4773043	4773049	4772993	4773045	1	KQ023958.1	ENSPCOG00000016877.1	4757641	4773049	None	7672	1996	169532	No_or_no_constitutive_exon
GAGGTTACAGTGAACTATGATCATGCCACTGTGCTGCCTGGGCGACAGAGTG	5724811	5724889	5724939	5724887	-1	KQ023958.1	ENSPCOG00000020722.1	5659569	5754445	None	7672	1996	169532	No_or_no_constitutive_exon
GACTTCGGTGCCCAGCAACATCCACCTAGGAGTGGCCCCTGTGGGGTCAGGC	6209944	6210696	6210746	6210694	-1	KQ023958.1	ENSPCOG00000021076.1	6208271	6215716	ELF4	7672	1996	169532	No_or_no_constitutive_exon
GAGGGAGAAGGCTAGACTGCTCATGTCTTTGTGATCTTTGGGAATGACAGTG	7376018	7376300	7376350	7376298	-1	KQ023958.1	ENSPCOG00000006255.1	7363678	7379650	IGSF1	7672	1996	169532	Yes
CTCTGTGGTCCTTGTTGTATATATTTTTTCTATTCTTTCTGTGGGTATAGTA	8596956	8597043	8597093	8597041	-1	KQ023958.1	ENSPCOG00000014385.1	8558673	8839141	HS6ST2	7672	1996	169532	No_or_no_constitutive_exon
ACTCCACTCAGAAAGCAATTTTCACTCTTTTTTTCCCCAAGGGAGCATAGAA	9484848	9484881	9484931	9484879	-1	KQ023958.1	ENSPCOG00000007417.1	9340387	9767861	GPC3	7672	1996	169532	No_or_no_constitutive_exon
AGAGGTATTGTTTTTTGTCCCCTTAGGACACTCAAGTGGGAGTCAAGAAGGC	2056327	2056375	2056425	2056373	-1	KQ022625.1	ENSPCOG00000025918.1	2044693	2127861	CD44	7672	1996	169532	No_or_no_constitutive_exon
ATGTATCATTAGATAATACAAATACCAGAGCACAAAATGGGAAATTATAGAT	1942402	1942449	1942352	1942404	1	KQ021736.1	ENSPCOG00000002214.1	1830588	1989961	None	7672	1996	169532	No_or_no_constitutive_exon
TCATTCATTGTTAAACTTGTTTGTTTGTTTTTTTACACAGGGTGTGATAGGT	2940482	2940576	2940626	2940574	-1	KQ021736.1	ENSPCOG00000014869.1	2889248	2940729	TMEM161B	7672	1996	169532	No_or_no_constitutive_exon
CAGGATGGTAATGGGCCCCCACGGGCGCGCGCGCTCTCGTAAGGGAGGAGAT	5098049	5098152	5098202	5098150	-1	KQ021736.1	ENSPCOG00000024583.1	5071305	5098671	MBLAC2	7672	1996	169532	No_or_no_constitutive_exon
CCTGAAGACATGCTTTCACCATTGTCCTTTCTCTCCTTTTTGGGGTGCAGAT	828088	828238	828288	828236	-1	KQ023624.1	ENSPCOG00000020363.1	769872	868710	ADCY3	7672	1996	169532	No_or_no_constitutive_exon
GACACCATGAAGGAGGTGAGGCCCTGGGCAGCAGCTAGAGGGCGGCGGAGGA	2326473	2326514	2326564	2326512	-1	KQ023624.1	ENSPCOG00000013923.1	2314717	2409250	OTOF	7672	1996	169532	No_or_no_constitutive_exon
TGATCCCTGCCAGGCCAAGCTTGGTCCTGACCTTGGCTCCGGGTCGGCAGGT	3020409	3020649	3020359	3020411	1	KQ023624.1	ENSPCOG00000023312.1	3004747	3027690	CAD	7672	1996	169532	Yes
CCTCAGGGCCAGGGCTGCATGGGGCTGGGTGGCCAGAAGGTGGGGAAGAGGA	3192059	3192061	3192009	3192061	1	KQ023624.1	ENSPCOG00000021974.1	3184009	3193061	NRBP1	7672	1996	169532	No_or_no_constitutive_exon
GAATCCTCAGCCCTATACTCAGCCTCTCCCGTTTCCCTGTCTGGGGGCAGGT	3207897	3208078	3208128	3208076	-1	KQ023624.1	ENSPCOG00000022839.1	3194979	3234059	IFT172	7672	1996	169532	No_or_no_constitutive_exon
GCCTTGGGATAGGTGCAGCGACCCTGGCACCTCAACCCAGAGGGGGTCAGAC	4157432	4157581	4157382	4157434	1	KQ023624.1	ENSPCOG00000028762.1	4146220	4249059	PLB1	7672	1996	169532	Yes
TGGAAGAACCCGCAGTTCCTGCTGTCCGTCTGGAGGCCTGAGGAGGGCAGGG	6677018	6677129	6677179	6677127	-1	KQ023624.1	ENSPCOG00000022248.1	6663732	6689524	CAPN14	7672	1996	169532	No_or_no_constitutive_exon
GCCAGCCTGAGGTGTTTCTCACGGAGAAAGAAGTGAGTCGGGAGCTGTAGCT	6674482	6674580	6674630	6674578	-1	KQ023624.1	ENSPCOG00000022248.1	6663732	6689524	CAPN14	7672	1996	169532	No_or_no_constitutive_exon
CTTTTTCTTTCATTTCCTTTTTCTTTCTCTTCTTTTTTTTAGGGTATGAGTA	7234059	7234156	7234206	7234154	-1	KQ023624.1	ENSPCOG00000018130.1	7231663	7348142	MEMO1	7672	1996	169532	No_or_no_constitutive_exon
TTATTCAGATTCAATAAAGGAAATAATAAAATTTCTTTGAGGGATGGGAGAA	4092734	4092759	4092809	4092757	-1	KQ024291.1	ENSPCOG00000018241.1	4017988	4124646	None	7672	1996	169532	No_or_no_constitutive_exon
TCTCTGTCTCCCGTTTCCCCCCACGTACTGCCTGCCCTGGGATCTAAAAGCC	5847922	5848084	5848134	5848082	-1	KQ024291.1	ENSPCOG00000000886.1	5784081	5867904	None	7672	1996	169532	No_or_no_constitutive_exon
AAGGACAGGCCGTCGCAGGAGTACCAGACGTCGCGGGAGTCGGGGACGAGAG	8397419	8398227	8397369	8397421	1	KQ024291.1	ENSPCOG00000013574.1	8397189	8424236	None	7672	1996	169532	Yes
GCTGCCCGGGCCGGACTGTGCAACCTCGGGCCGGGGTTACGGGGCCCGAGTG	3508166	3508255	3508305	3508253	-1	KQ026291.1	ENSPCOG00000019117.1	3507794	3508300	KLLN	7672	1996	169532	No_or_no_constitutive_exon
TTTATTTTTTCCTAATGTTCAGATAGATACCCAATGGACTTGGGAGGAAGAA	4912046	4912212	4911996	4912048	1	KQ026291.1	ENSPCOG00000015339.1	4911403	4912212	None	7672	1996	169532	No_or_no_constitutive_exon
TGACCTGTTATGTGGTTTGCCCTCTCCTGACCCTACACGTGGGTGAGCAGCT	8375082	8375094	8375144	8375092	-1	KQ026291.1	ENSPCOG00000005973.1	8347618	8497188	MYOF	7672	1996	169532	No_or_no_constitutive_exon
CTTTAGATTCTATTCCAAAGTCTGAATGGTGCTGTCTTCTCTGGGAACAGGT	8648915	8649023	8648865	8648917	1	KQ026291.1	ENSPCOG00000009717.1	8621629	8672564	PDE6C	7672	1996	169532	No_or_no_constitutive_exon
TTCCCTTGCTTGTAGTTTTTGGCTTATTTATTTTCATTTTATGGGAACAGGC	9248491	9248623	9248441	9248493	1	KQ026291.1	ENSPCOG00000026921.1	9019454	9279619	PLCE1	7672	1996	169532	No_or_no_constitutive_exon
TATTTCAAGTTTTTAACACTAATCTGAGGCTAATCTCTTTGGGGGTTTAGGT	9251980	9252271	9251930	9251982	1	KQ026291.1	ENSPCOG00000026921.1	9019454	9279619	PLCE1	7672	1996	169532	No_or_no_constitutive_exon
AAATCCTCTATGTTTTTTTATTTTCAGAAAAACGAATGTGTGTGGGAGAGGG	9735468	9735627	9735418	9735470	1	KQ026291.1	ENSPCOG00000024769.1	9597021	9735627	None	7672	1996	169532	Yes
TGGTGCTTCCCTTCCCTCCCCCGCGTGCTGTCCCGCGGGCTGTGGAATAGGA	312703	312957	312653	312705	1	KQ028286.1	ENSPCOG00000018294.1	312694	322588	None	7672	1996	169532	No_or_no_constitutive_exon
AACAGAAAGGTAGGGCAGGGCCGGGGTGGGGAGGGCAGAGGAGGGTCCAGTT	2377458	2377736	2377408	2377460	1	KQ028286.1	ENSPCOG00000027512.1	2353697	2382958	DHX37	7672	1996	169532	No_or_no_constitutive_exon
CATGAGAACACCAAACCGTAACCTCCTCATCGTTCTGTTTGACTGGGCAGGT	3224430	3224625	3224675	3224623	-1	KQ028286.1	ENSPCOG00000016184.1	3115063	3243114	DNAH10	7672	1996	169532	Yes
CAGGGTGCTGTGTCTCAGAACCTGAGACACACAGGTCTGCACATGGGCAGGT	3174013	3174193	3174243	3174191	-1	KQ028286.1	ENSPCOG00000016184.1	3115063	3243114	DNAH10	7672	1996	169532	No_or_no_constitutive_exon
CTGGGAGTCTCTTGTGCTGCTAACCATGTCTGTTCCCTCCACGTGGGTAGGT	3342680	3342772	3342822	3342770	-1	KQ028286.1	ENSPCOG00000011189.1	3332744	3346400	DDX55	7672	1996	169532	Yes
AGAATGATGTAATTTGCATTTAATTTGATTTTCTCTTCTTTCGGGGGCAGGT	3535376	3535467	3535326	3535378	1	KQ028286.1	ENSPCOG00000024277.1	3522587	3563515	SBNO1	7672	1996	169532	Yes
TCTTTAGAAATGTATTTGGGCTGACTCTCTTTTTTGGGGTTTGGGAGTAGGT	3543242	3543440	3543192	3543244	1	KQ028286.1	ENSPCOG00000024277.1	3522587	3563515	SBNO1	7672	1996	169532	No_or_no_constitutive_exon
CAGTGAGCTATGATGACACCACTGCACTCTAGCCAGGGTGACAGAGCAAGAC	3626286	3626439	3626489	3626437	-1	KQ028286.1	ENSPCOG00000002729.1	3626126	3632420	None	7672	1996	169532	No_or_no_constitutive_exon
CAGCGAGTCCATGACCTTCTCAGGCCAAAGCTCACGCTCCTGGGGAAGAGGC	3940356	3940412	3940462	3940410	-1	KQ028286.1	ENSPCOG00000015257.1	3930034	3942855	HIP1R	7672	1996	169532	No_or_no_constitutive_exon
AAAAAATGGTATTATTTTGGATAAATTTGTGTTTCTGGAGGGGTGTTGAGTA	4112215	4112241	4112291	4112239	-1	KQ028286.1	ENSPCOG00000004063.1	4068079	4136574	KNTC1	7672	1996	169532	No_or_no_constitutive_exon
AGTTATTTTGAATTTATTTAAATTATCTTTTCAGGTTGGAAAGGGCAAAGAA	4158242	4158306	4158192	4158244	1	KQ028286.1	ENSPCOG00000028507.1	4142358	4161836	None	7672	1996	169532	No_or_no_constitutive_exon
GGGAAGAGGAGAAGGAGGAGGGGGAAGAGGAGGAGGAGGGAGAAGAGGAGGA	4631693	4631915	4631965	4631913	-1	KQ028286.1	ENSPCOG00000015553.1	4574243	4632269	WDR66	7672	1996	169532	Yes
TCAGGGTCAGGGAATGCCTCCTGAGGAGGTACTGGAACCTTCGAAGGGAGAC	4818526	4818561	4818476	4818528	1	KQ028286.1	ENSPCOG00000020209.1	4809774	4819969	MORN3	7672	1996	169532	No_or_no_constitutive_exon
CGGCCAAAAATCATTTGGGGTCTTTATCTTCTTTCCCTGGGTGGAAACAGTA	5428935	5429138	5428885	5428937	1	KQ028286.1	ENSPCOG00000019156.1	5370041	5436875	ATP2A2	7672	1996	169532	No_or_no_constitutive_exon
GTGTTTTCCTCCCCTTTTTTCTCTTTCCTCTTTCCTCTCCTCGTAGGGAGCA	6467496	6467499	6467446	6467498	1	KQ028286.1	ENSPCOG00000023918.1	6466172	6498276	MAPKAPK5	7672	1996	169532	No_or_no_constitutive_exon
TCAACGCTCTGGGTGGGTGCTCCTGGGTGTGTGTGCGGTGGGGTGGGGAGCG	7284467	7284517	7284417	7284469	1	KQ028286.1	ENSPCOG00000023904.1	7280457	7300209	OAS2	7672	1996	169532	No_or_no_constitutive_exon
CGCATGTACTTATTTGTGCTCCTTTACCTGTGGTCCCACCCCGGGCAGAGGG	7364292	7364408	7364458	7364406	-1	KQ028286.1	ENSPCOG00000020870.1	7353738	7380331	RASAL1	7672	1996	169532	No_or_no_constitutive_exon
GCAGGTGGGCCGGCGGGGAGGCCTCTGACTGCGCACCGTGTGGGGCGCAGGT	7401370	7401601	7401651	7401599	-1	KQ028286.1	ENSPCOG00000006050.1	7395060	7415996	DDX54	7672	1996	169532	No_or_no_constitutive_exon
CAGGGCAGTGGCTCCAGGCTCTGTTCAGCCCCCGTCCTTGGGCACGGCAGGT	7548331	7548427	7548281	7548333	1	KQ028286.1	ENSPCOG00000015183.1	7533084	7551235	PLBD2	7672	1996	169532	No_or_no_constitutive_exon
GGGTTAGACATTATTTAATGGATTTTTTTTTTCTTTTTGGGGGGAGCCAGTA	7961215	7961385	7961435	7961383	-1	KQ028286.1	ENSPCOG00000016190.1	7875303	7992007	RBM19	7672	1996	169532	No_or_no_constitutive_exon
AGGGACGGGCGCAGGGACGGGAACCGGCGAGAGGACCGGGACAGAGAGAGGG	147129	147270	147079	147131	1	KQ026733.1	ENSPCOG00000011845.1	146941	158943	MARVELD3	7672	1996	169532	Yes
AGGAAGGGACATTCCTGTTGACTTACGGTGTGTTTGACCTTGGGTAACAGGT	2317152	2317225	2317275	2317223	-1	KQ026733.1	ENSPCOG00000027343.1	2314895	2449077	None	7672	1996	169532	Yes
CGGCCTCGGCCACTGCGACGGCCACGGTAGCGGCTCTCGGGGAAGTGGAGGA	2813494	2813805	2813444	2813496	1	KQ026733.1	ENSPCOG00000022952.1	2813410	2819347	None	7672	1996	169532	No_or_no_constitutive_exon
TCTGGGCGTGGCGGCATGGGTCTGTAGTCCCAGCTACTTGGGAGGCTGAGGC	2819330	2819347	2819280	2819332	1	KQ026733.1	ENSPCOG00000022952.1	2813410	2819347	None	7672	1996	169532	No_or_no_constitutive_exon
CCGTGCAGGCACTGAAGCGCGCGGGCAAGGAGGTGCTGCTGGAGGGTGAGCG	2937214	2937235	2937285	2937233	-1	KQ026733.1	ENSPCOG00000022252.1	2850366	2937852	SNTB2	7672	1996	169532	No_or_no_constitutive_exon
TTCCATATGCTCGGGCCTGACTCACATCTGGGTCCTTATCTTGGGAACAGGT	3935574	3935655	3935524	3935576	1	KQ026733.1	ENSPCOG00000023869.1	3924764	3938942	None	7672	1996	169532	Yes
CGCCCCTTCCTGTCCGGGTCTTGCTCAGGGAACTCCGAGGGAGGGAAAAGCA	4258709	4258730	4258780	4258728	-1	KQ026733.1	ENSPCOG00000024962.1	4258465	4270141	ZDHHC1	7672	1996	169532	No_or_no_constitutive_exon
AGTCCCCACCCCGGGCCCGGAGACCGAGGCGGAGGCCCACGGTGGGGGAGGG	4492850	4492878	4492928	4492876	-1	KQ026733.1	ENSPCOG00000027860.1	4490429	4493256	ACD	7672	1996	169532	No_or_no_constitutive_exon
GGGCACATGAAAAAGATGTCATGGCCCGTTTCTCTTTTCTTATGGGACAGCT	4639004	4639245	4638954	4639006	1	KQ026733.1	ENSPCOG00000020807.1	4624859	4639245	TSNAXIP1	7672	1996	169532	Yes
TGGAGGGGCCCTACCAGCTGTTGGTACAGGTCAAGGACATGGGCGACCAGGC	4859771	4859894	4859721	4859773	1	KQ026733.1	ENSPCOG00000020556.1	4856547	4865490	CDH16	7672	1996	169532	No_or_no_constitutive_exon
CACATCAACAGAATTTGTTATGACAGCATCTGTAGAAATGATGGTGGGAGTC	113156	113384	113106	113158	1	KQ026180.1	ENSPCOG00000020442.1	82788	128592	WDR36	7672	1996	169532	No_or_no_constitutive_exon
GACAAAGTGGGACCAGGAGAGCTGCTGAACTCAAATTCTCAAGGGTAGAGTG	2039578	2039702	2039752	2039700	-1	KQ026180.1	ENSPCOG00000015372.1	1931326	2179671	MCC	7672	1996	169532	No_or_no_constitutive_exon
GGACTGCTCGCATACCATGTACCCCGCATTCGCATTAATGGGCAGTGGAGGA	3752423	3752482	3752532	3752480	-1	KQ026180.1	ENSPCOG00000020479.1	3752271	3811908	TRIM36	7672	1996	169532	No_or_no_constitutive_exon
CCACCACCCCTGGCTCCCCAGAGCTGGCAGGAAGGTGTCATGGGTGGTAGAC	59769	59830	59880	59828	-1	KQ013437.1	ENSPCOG00000024720.1	59205	60477	None	7672	1996	169532	No_or_no_constitutive_exon
AATGTGGACCTTGAAACATTGGAGGGAGATGGAATGAACATAGAAGGGAGGA	59205	59316	59366	59314	-1	KQ013437.1	ENSPCOG00000024720.1	59205	60477	None	7672	1996	169532	No_or_no_constitutive_exon
AAGCAAAAGAAGGAGGAAAGCTAGAGAGGGAAGGAAAGCCAGGGAGTGAGGA	1199424	1199799	1199374	1199426	1	KQ013437.1	ENSPCOG00000021205.1	1199181	1199799	None	7672	1996	169532	No_or_no_constitutive_exon
CTGCAGCCTCTCGGAGCTGTGGGGACAAATTACACCTCTGGGGGGCGGAGGG	5089812	5090046	5090096	5090044	-1	KQ013437.1	ENSPCOG00000017164.1	5089812	5090828	None	7672	1996	169532	No_or_no_constitutive_exon
GGAGGGGAGCCTTTGTGCCCTGAAGTCCGTCTCCTTGCCGGGCAAACCAGGT	682873	683051	683101	683049	-1	KQ027843.1	ENSPCOG00000005699.1	662542	683888	PADI6	7672	1996	169532	No_or_no_constitutive_exon
GTCCCAGGGAAAGAGGGTGGCTCTGTGGGGCCAGGGAGGTGCTGGGGCAGCT	1021204	1021358	1021154	1021206	1	KQ027843.1	ENSPCOG00000023477.1	1004992	1033690	ATP13A2	7672	1996	169532	No_or_no_constitutive_exon
GCTCTACAAAACTAGAAAGGTGAGTGGTGCGAGACAGGCAGGGCGGGCAGGG	1024344	1024381	1024294	1024346	1	KQ027843.1	ENSPCOG00000023477.1	1004992	1033690	ATP13A2	7672	1996	169532	No_or_no_constitutive_exon
CGGGCTGGGGGATGCTGGGAGTGGTGCTCACATCCCTGGGTGGGGGCCAGCT	1068591	1068785	1068835	1068783	-1	KQ027843.1	ENSPCOG00000018739.1	1044095	1088121	CROCC	7672	1996	169532	No_or_no_constitutive_exon
TTGTAATTAAATTAGAAAAATAAATAACTTATTTTTGTTTGGGGATTTAGAT	1601965	1602166	1602216	1602164	-1	KQ027843.1	ENSPCOG00000021735.1	1577328	1673419	SPEN	7672	1996	169532	No_or_no_constitutive_exon
CGCCTCGGGTGCAGCGACAGCCCCGACTCCCACCCCCCTCCCGGGAGCAGGT	2405607	2405726	2405776	2405724	-1	KQ027843.1	ENSPCOG00000025583.1	2374484	3462676	KAZN	7672	1996	169532	No_or_no_constitutive_exon
GGTGAATGCCGTGGGAGAGGTGAGTCTCGGTCTGGTGGAGAACGGGGAAGCC	4636484	4636623	4636673	4636621	-1	KQ027843.1	ENSPCOG00000022407.1	4633981	4666048	CLCN6	7672	1996	169532	No_or_no_constitutive_exon
AAATACTTCGTGACTTCTTATTAGTAAGAGCCGGGTCTCTTGGGGTGGAGGG	4785387	4785434	4785484	4785432	-1	KQ027843.1	ENSPCOG00000020176.1	4782538	4788038	FBXO44	7672	1996	169532	No_or_no_constitutive_exon
CAGGCCCCAGTGGGGAGGCCCTGCTGTCCCTGATGGGGGGCGGGGGGCAGGT	4903093	4903207	4903257	4903205	-1	KQ027843.1	ENSPCOG00000021151.1	4891888	4944410	DISP3	7672	1996	169532	No_or_no_constitutive_exon
GCCCCTGTCTCACCGAGTGGCCCGGGCCGGCCTGTGTCTCCTTGGGAAAGGG	4897638	4897765	4897815	4897763	-1	KQ027843.1	ENSPCOG00000021151.1	4891888	4944410	DISP3	7672	1996	169532	No_or_no_constitutive_exon
CAATTGGCCCTTGAAGCTGACGGTTTTTCATTGTGCCTGTGGGATTACAGGC	5165081	5165224	5165031	5165083	1	KQ027843.1	ENSPCOG00000004612.1	5110524	5247528	MTOR	7672	1996	169532	No_or_no_constitutive_exon
ATGTGGAGACTAGGGATCCAGTGTCACCAGCTTCTGGTTTGGGTGGGCAGAT	7673017	7673179	7672967	7673019	1	KQ027843.1	ENSPCOG00000027196.1	7409330	7683261	RERE	7672	1996	169532	No_or_no_constitutive_exon
ACCTGTTTATTTCAGGCTCTCACCACACACTTGTTCATGGGCGCAGCAAGAA	8883264	8883300	8883350	8883298	-1	KQ027843.1	ENSPCOG00000006141.1	8127621	8982948	CAMTA1	7672	1996	169532	No_or_no_constitutive_exon
GGCTCATGTGACTGCTCCACTAACTCACAGCCCTCCTGTCCTGGGGGCAGGG	9224633	9224770	9224583	9224635	1	KQ027843.1	ENSPCOG00000012736.1	9185955	9231509	PLEKHG5	7672	1996	169532	Yes
TCTAGCCCTGGCAGCAGCTCCAAGCCATTAGAGCCTGAGAACAGGGCCAGCT	9231170	9231350	9231120	9231172	1	KQ027843.1	ENSPCOG00000012736.1	9185955	9231509	PLEKHG5	7672	1996	169532	No_or_no_constitutive_exon
CCTCCTCTGCAGACGACCAGAGCCCAGCGGAGGAGAAGGGACAGGAGAAGGG	9206262	9206325	9206212	9206264	1	KQ027843.1	ENSPCOG00000012736.1	9185955	9231509	PLEKHG5	7672	1996	169532	No_or_no_constitutive_exon
CTGTCTGGCCAGGGTGGTGGAGACCCTTGTGCACTGGGAGTGGGCACGAGGC	9498472	9498670	9498422	9498474	1	KQ027843.1	ENSPCOG00000022930.1	9472922	9555583	CHD5	7672	1996	169532	No_or_no_constitutive_exon
AACCTGCTTTGCCTAAATAACCGCCTTGTTCCCACGCCCGGGACTGGCAGGC	8983585	8983663	8983535	8983587	1	KQ015754.1	ENSPCOG00000023129.1	8839007	8987421	None	7672	1996	169532	No_or_no_constitutive_exon
TCATACTTCCCTGCAGCTTTAATTTCTCATTTTGACTTGATGGGTGACAGGA	950381	950541	950591	950539	-1	KQ024624.1	ENSPCOG00000026393.1	940993	961731	IYD	7672	1996	169532	Yes
GGGCACAGGACTTGTCAAGCCCAGAACTGATCTTTTTCCCCTAGGGACAGAC	1258405	1258689	1258355	1258407	1	KQ024624.1	ENSPCOG00000027781.1	1255077	1258689	None	7672	1996	169532	No_or_no_constitutive_exon
GCGGTGGCCCGGGCGGCCTCACATCGGCGGCGCCTGCCGGCGGGGACAAGAA	2452130	2452952	2452080	2452132	1	KQ024624.1	ENSPCOG00000009057.1	2447137	2452952	None	7672	1996	169532	No_or_no_constitutive_exon
CGCATTGACTCACACCTATAATCCTAGCACTTTGGAGGCTGAGGTGGGAGGA	4214114	4214200	4214250	4214198	-1	KQ024624.1	ENSPCOG00000018353.1	4061219	4246034	ADGB	7672	1996	169532	No_or_no_constitutive_exon
AGCATGAGCAGGAAACACACAGCGACGTGGCCACCAGCCAGGGACGTCAGAG	3648330	3648356	3648406	3648354	-1	KQ023847.1	ENSPCOG00000015877.1	3648330	3653374	None	7672	1996	169532	No_or_no_constitutive_exon
ACTGTGCCCATTGTTTACTTCTGCCAGTTTGTCCCAGGGAGGGTAAGGAGGG	5787128	5787209	5787078	5787130	1	KQ023847.1	ENSPCOG00000028541.1	5747626	5838618	SMC6	7672	1996	169532	No_or_no_constitutive_exon
TCTGCTAAACATCCTGCAATGTGCTGGTCAGTTCCCCACAACAGAGGGAGAC	1120576	1120636	1120526	1120578	1	KQ028730.1	ENSPCOG00000018808.1	1081569	1159307	UHRF1BP1L	7672	1996	169532	No_or_no_constitutive_exon
AACTCAATATATGCGTGTCCAATTTAAGGGGAGGGGGAGGGATAGGAGAGGG	7189575	7189634	7189525	7189577	1	KQ028730.1	ENSPCOG00000025462.1	7137233	7230439	EEA1	7672	1996	169532	Yes
TGATACATGAATTATGAGAGCTATCCATACAAAGGTCAGGGGACAGCTAGTG	7217726	7217806	7217676	7217728	1	KQ028730.1	ENSPCOG00000025462.1	7137233	7230439	EEA1	7672	1996	169532	No_or_no_constitutive_exon
AAAAAGGAAAAGTAATTAGAGATGAGCTCAGAGAAGAAGACAGGGACCAGAT	7217845	7217935	7217795	7217847	1	KQ028730.1	ENSPCOG00000025462.1	7137233	7230439	EEA1	7672	1996	169532	No_or_no_constitutive_exon
TGTAACAATTTTTCATTGTTTCTCTCTTCTTTTGAAACGTGGGGTCACAGAA	146600	146722	146550	146602	1	KQ023513.1	ENSPCOG00000010084.1	80319	208744	None	7672	1996	169532	No_or_no_constitutive_exon
TCCGCCATCCCTGACTTGAAGGGAAAAGAAAACTTGGGGTGAAGATGTAGCC	188846	189019	188796	188848	1	KQ023513.1	ENSPCOG00000010084.1	80319	208744	None	7672	1996	169532	No_or_no_constitutive_exon
ATGTTCCACCTCCTTTTTGTTTTCGCCCTTCTGTGATTTCCTGGGGATAGGC	1820116	1820233	1820066	1820118	1	KQ023513.1	ENSPCOG00000007637.1	1716074	1821810	EPB41L3	7672	1996	169532	No_or_no_constitutive_exon
GACCTCAAAAAGAAATGTTGAACTGTGTTGACCTCCTTCTGTTGGGGCAGGC	7548523	7548709	7548473	7548525	1	KQ023513.1	ENSPCOG00000001696.1	7476626	7616316	GREB1L	7672	1996	169532	Yes
CAATTTCAAACACAGTTGTATGTAAGTGTTAGCAATGGGAAATTGAAAAGAT	410549	410679	410729	410677	-1	KQ025624.1	ENSPCOG00000019210.1	364036	545459	DMXL2	7672	1996	169532	Yes
TTCAAGCACAGAGTAGACAACAATGTGTCAGCATGTAGTTGAGGGAATAGTT	1025072	1025082	1025132	1025080	-1	KQ025624.1	ENSPCOG00000019127.1	1023481	1063716	GNB5	7672	1996	169532	No_or_no_constitutive_exon
GTGTGGTGGGTGTTTGCACCTTCCTAACCTCCAGTCTGTTTGCGGGACAGCA	7893190	7893280	7893330	7893278	-1	KQ025624.1	ENSPCOG00000013210.1	7807513	8007873	MYO1E	7672	1996	169532	No_or_no_constitutive_exon
TTTTTGGGTGACTGATCCTTCTTCCATCGCTACCTTCTTGGGAATAATAGCC	7845593	7845763	7845813	7845761	-1	KQ025624.1	ENSPCOG00000013210.1	7807513	8007873	MYO1E	7672	1996	169532	No_or_no_constitutive_exon
TTCTTTTGCCTTCATTAAATGGATTTTAATTTCCTTCTCTAGAAAGGGAGTT	2245249	2245353	2245403	2245351	-1	KQ029837.1	ENSPCOG00000015647.1	2199290	2252868	ZDHHC21	7672	1996	169532	No_or_no_constitutive_exon
TATTTAATCATCTGGATGGTGTGTTATGATGATGGTCTGGGGGCAGGAAGAA	1445642	1445713	1445763	1445711	-1	KQ026844.1	ENSPCOG00000023331.1	1441750	1446155	None	7672	1996	169532	No_or_no_constitutive_exon
TGTTTCAGCAAGCCGTGCTTGGATCTTTGTTTTTTTTTTTTTGCAGGGAGAG	8204520	8204674	8204724	8204672	-1	KQ026844.1	ENSPCOG00000028564.1	8188618	8344263	MTSS1	7672	1996	169532	No_or_no_constitutive_exon
TATAACTCAATAGCAAGAAAACAAATAACCTGATTTAAAAGTGGGCAAAGGA	1635458	1635498	1635548	1635496	-1	KQ028175.1	ENSPCOG00000020716.1	1624577	1657012	ECD	7672	1996	169532	No_or_no_constitutive_exon
GTAGGTGGCAGGCCACTCCGCCTGCCCTGAGAGGTCCAGTGGGGGATGAGGG	6312247	6312598	6312197	6312249	1	KQ028175.1	ENSPCOG00000016616.1	6303549	6317098	DUSP13	7672	1996	169532	No_or_no_constitutive_exon
CCTGAAGGCTGAAGTCTGACTTCTGAGACTGACCTGTCTTGGGAGTTTAGGC	7610343	7610572	7610622	7610570	-1	KQ028175.1	ENSPCOG00000019136.1	7606455	7621115	ZSWIM8	7672	1996	169532	Yes
TATCGTGAATGGGGTCCTGGAATAGAAAAGAAATTTCATGGGAAAATGAGTG	6307756	6307784	6307834	6307782	-1	KQ026512.1	ENSPCOG00000024602.1	6307756	6309772	None	7672	1996	169532	No_or_no_constitutive_exon
TGGGCACGGAGCCTCATCCCCTATCTGCTAATGGAGGGTTGATGCACGAGCC	7208915	7208928	7208865	7208917	1	KQ026512.1	ENSPCOG00000024679.1	7207304	7208928	None	7672	1996	169532	No_or_no_constitutive_exon
GCAAGCGGTTTGGCTATAAGGCTACTTTTGACAATTCTGGGGAGTTGTAGGA	7285467	7285468	7285417	7285469	1	KQ026512.1	ENSPCOG00000008619.1	7256966	7285468	ENDOD1	7672	1996	169532	No_or_no_constitutive_exon
TTAATAACTGTGCCTGTGCCTCTGTCCATAAGTGACACTGGGAGATGGAGAC	7343350	7343403	7343453	7343401	-1	KQ026512.1	ENSPCOG00000017878.1	7333264	7394908	SESN3	7672	1996	169532	No_or_no_constitutive_exon
GATGCCTGAAGCCTCCCAGTGTTGATCCTGATATGCTTATTGGGGCACAGGT	2373738	2374017	2373688	2373740	1	KQ022513.1	ENSPCOG00000025913.1	2347158	2880920	PKHD1	7672	1996	169532	Yes
AGACGGGCGGCCTGGAGGGAGGACCCCTGGGGCGGTGGGTGGGGCAGAAGGG	860233	860288	860338	860286	-1	KQ029171.1	ENSPCOG00000025106.1	856954	874504	CRB2	7672	1996	169532	No_or_no_constitutive_exon
GTAGAAAGCTGTGGTTCTTGAATAACACTGTCAATTGCCTCTTAGGGGAGAG	2909655	2909828	2909605	2909657	1	KQ029171.1	ENSPCOG00000017682.1	2887812	2911979	RAB14	7672	1996	169532	No_or_no_constitutive_exon
CCTTTATACTAACTTACTGATATATCGTCTCATATATATTGGGCTAATAGCT	2965466	2965586	2965636	2965584	-1	KQ029171.1	ENSPCOG00000013483.1	2914232	2985249	CNTRL	7672	1996	169532	No_or_no_constitutive_exon
TCAGTGTTGCTATCCTCTGTTAATTATGTATCTGGGTTTGGGGGGATTAGAT	2959469	2959664	2959714	2959662	-1	KQ029171.1	ENSPCOG00000013483.1	2914232	2985249	CNTRL	7672	1996	169532	No_or_no_constitutive_exon
TAAAGGAATTCTCTAATATGCTTCTACTTCACTTTCACTTTGGGCTGAAGGT	3096463	3096603	3096413	3096465	1	KQ029171.1	ENSPCOG00000027263.1	3073785	3167777	C5	7672	1996	169532	No_or_no_constitutive_exon
CTGATATTCTTTTTCTCCTCCCCCTCCCCACCTTTTTTTTTGGGCAGAAGAA	3618423	3618530	3618373	3618425	1	KQ029171.1	ENSPCOG00000027300.1	3511850	3704277	CDK5RAP2	7672	1996	169532	No_or_no_constitutive_exon
ACACCAGAACTTCTCCTCCCGGCCCTACCCCCTTTCCAGCGGGGAGACAGCT	143183	143311	143361	143309	-1	KQ017074.1	ENSPCOG00000014097.1	138378	177227	ZAN	7672	1996	169532	No_or_no_constitutive_exon
TCTTCAGCTGGTCAGCAGGTACAGAGGGGCCTGGGAGGGCTTGGAAGTAGGG	211739	211761	211689	211741	1	KQ017074.1	ENSPCOG00000022650.1	207216	214272	GIGYF1	7672	1996	169532	No_or_no_constitutive_exon
CCTCCTGGGGTTCCCACAAACGGTTTATCACTGGGGGGTGGGGGGGACAGCC	243928	243989	243878	243930	1	KQ017074.1	ENSPCOG00000024219.1	242744	256707	TFR2	7672	1996	169532	No_or_no_constitutive_exon
GGCAGTTCACTGTGGCTGGAAAACACTTGACTGTGCTCAAGGGTGAGCAGAT	529702	529723	529652	529704	1	KQ017074.1	ENSPCOG00000015141.1	528258	532641	C7orf43	7672	1996	169532	No_or_no_constitutive_exon
CAGGGTCTCTGTCTCTCCACCCTGGGGCATCATCCTTCTGGGGAGAAGAGAG	576156	576322	576106	576158	1	KQ017074.1	ENSPCOG00000025985.1	572574	580868	TAF6	7672	1996	169532	No_or_no_constitutive_exon
AGAAGTCAGAAGAAGGCTTTGGCCAGAACCAGGTCTGGGTTCTGAAGAAGGG	720501	720528	720578	720526	-1	KQ017074.1	ENSPCOG00000025347.1	716345	720593	None	7672	1996	169532	No_or_no_constitutive_exon
TGTTTTTGATTTGAACTCCAGCCTTTTGGTCCAGTGGGATTTATGAAAAGTG	963602	963687	963552	963604	1	KQ017074.1	ENSPCOG00000018451.1	953158	984541	None	7672	1996	169532	No_or_no_constitutive_exon
CCCCCCTTCTCCTTCTCCTGTTCTCATCCCTCTGGTTGCTGGGTGACCAGCC	1271879	1271952	1272002	1271950	-1	KQ017074.1	ENSPCOG00000012771.1	1266437	1280573	CPSF4	7672	1996	169532	Yes
CTGCTTCCCTCAGGCCTTCCTAAACTGCTGATCCTTGTGCAGGGAGAAAGGG	1305979	1306063	1305929	1305981	1	KQ017074.1	ENSPCOG00000024638.1	1302870	1313391	PDAP1	7672	1996	169532	No_or_no_constitutive_exon
GGAGCTGGAGGAGACCAAGTGAGTTGTCACCCTTGTGCTGGGTGGGCAAGCA	1424933	1425047	1425097	1425045	-1	KQ017074.1	ENSPCOG00000017933.1	1417325	1466962	None	7672	1996	169532	No_or_no_constitutive_exon
CATGTGTGTGTAGAGCTTTGTGGGGCGTGTTCTCTCCTTCATGGGGATAGGC	1718828	1719028	1719078	1719026	-1	KQ017074.1	ENSPCOG00000021914.1	1671612	1785492	TRRAP	7672	1996	169532	No_or_no_constitutive_exon
CGAGAGCGGTCCAGACAGGACCGCTACACCACAGAGCACTGCAACGGGAGCC	2695870	2696542	2695820	2695872	1	KQ017074.1	ENSPCOG00000018641.1	2674920	2697998	USP42	7672	1996	169532	No_or_no_constitutive_exon
GCCTTTTCCACATTACCCACTTCCAATCATGGTGCCATTACAGGGACCAGTG	3253870	3253990	3254040	3253988	-1	KQ017074.1	ENSPCOG00000027965.1	3247761	3254741	None	7672	1996	169532	No_or_no_constitutive_exon
TCTTCTCACTGTTCCGGTCAGGTTGTCCCCTCTTCCCCAGAAATAGGGAGCT	4055440	4055467	4055390	4055442	1	KQ017074.1	ENSPCOG00000012905.1	4012997	4059732	MMD2	7672	1996	169532	No_or_no_constitutive_exon
ATGCCAAAAGGGTGGCCACCTTACAGGGACTCGGCCGTGATGTGAGGGAGGT	6027782	6027814	6027732	6027784	1	KQ017074.1	ENSPCOG00000027473.1	5975138	6030807	None	7672	1996	169532	No_or_no_constitutive_exon
GATGCCCAGGTAGGTGTGCCATGCAGCCCCAGCCTCTTGGGGTGTGGCAGGG	7004573	7004829	7004523	7004575	1	KQ017074.1	ENSPCOG00000019447.1	6999901	7031706	INTS1	7672	1996	169532	No_or_no_constitutive_exon
TCTGGGCCTGCCGGCCTGACACACGGCTCTGTCTCCACACCTGGGGGCAGCT	7057888	7058038	7057838	7057890	1	KQ017074.1	ENSPCOG00000021817.1	7040378	7061532	MICALL2	7672	1996	169532	No_or_no_constitutive_exon
CTCTACACCTTAACTCCGGGCCCCTCTCCGTGCCTCTTCCCCCAGGGAAGTC	8246024	8246102	8245974	8246026	1	KQ017074.1	ENSPCOG00000010240.1	8244960	8261648	ATP2A1	7672	1996	169532	No_or_no_constitutive_exon
AGGGAGGGTGTCTCTACGATATCTGTCATGCCTGAGCCTGAGGGTCACAGCC	154718	154858	154668	154720	1	KQ014211.1	ENSPCOG00000027005.1	146291	160067	CACNB3	7672	1996	169532	No_or_no_constitutive_exon
CTCCCTTCTCGGCAACAGAATGTCAGGTGAAGTCTGAGGGCCCGGGAGAGGG	866415	866455	866505	866453	-1	KQ014211.1	ENSPCOG00000017512.1	843809	892992	FMNL3	7672	1996	169532	No_or_no_constitutive_exon
CTTCTGGGACAGGGCCAGGCACAGCACTTGGTGTAGGTGCAAAGAGGGAGAA	2150479	2150511	2150561	2150509	-1	KQ014211.1	ENSPCOG00000021473.1	2144914	2180934	None	7672	1996	169532	No_or_no_constitutive_exon
GCCTCTCAGGTTGCCTCCGAGAAGTCTGGGGGGATGCTGTTGGGCCAAAGCT	2916987	2917032	2916937	2916989	1	KQ014211.1	ENSPCOG00000014468.1	2916891	2919972	ANKRD33	7672	1996	169532	No_or_no_constitutive_exon
TCCCAAGCTGAACAGTCTTGGGCTGGTACGCAAGGCAAGAAGGGGAAGAGAG	2996592	2996611	2996542	2996594	1	KQ014211.1	ENSPCOG00000019221.1	2968877	3005155	ACVR1B	7672	1996	169532	No_or_no_constitutive_exon
TGAGCATTTAATACAGACTGGGGAAGCCCTTCCTGCCTCTCAGGGGATAGAC	3207429	3207556	3207606	3207554	-1	KQ014211.1	ENSPCOG00000000787.1	3206803	3213878	None	7672	1996	169532	No_or_no_constitutive_exon
CCCTCTGATCCTGCAAGAAGAAATTCTCAGGCTCTGCCTCTGGGCGACAGGT	3266687	3266896	3266946	3266894	-1	KQ014211.1	ENSPCOG00000014618.1	3262338	3268881	None	7672	1996	169532	No_or_no_constitutive_exon
TTATGGAGGTGGCTTTGGTGGTGGCTTTGGTGGTGGTAGGGGAATGGGAGGT	3665308	3665607	3665657	3665605	-1	KQ014211.1	ENSPCOG00000016233.1	3661369	3665956	KRT3	7672	1996	169532	No_or_no_constitutive_exon
CAATTGCTCCCCAGGTCTTCTTCACGCGGAATGGCAAGATAATCGGGAAGAA	3879040	3879092	3879142	3879090	-1	KQ014211.1	ENSPCOG00000028428.1	3877551	3894480	SPRYD3	7672	1996	169532	No_or_no_constitutive_exon
GGCGTCTGCCTGATTTCTGGCCCCTTCTCCCATTCTTCTGGGGGTTGTAGAG	3906865	3907005	3906815	3906867	1	KQ014211.1	ENSPCOG00000014603.1	3904503	3908168	IGFBP6	7672	1996	169532	No_or_no_constitutive_exon
CTTCTTTCCGGAACCTCCTTCGCCCTCGCCTGACTCTCACTGTGGGACAGGG	4657579	4657597	4657529	4657581	1	KQ014211.1	ENSPCOG00000015117.1	4655086	4658402	HOXC11	7672	1996	169532	No_or_no_constitutive_exon
ATTCCTACTTCACTAACCCTTCCTTATCCTGCCACCTCGCCGGGGGCCAGGA	4710465	4710811	4710415	4710467	1	KQ014211.1	ENSPCOG00000025765.1	4698880	4712690	None	7672	1996	169532	No_or_no_constitutive_exon
GGGATTCCTTTCACACACAGGCTGGTTTTTCTTTTCTCTCGGGGATGCAGGA	4984166	4984244	4984116	4984168	1	KQ014211.1	ENSPCOG00000016263.1	4979208	4987924	COPZ1	7672	1996	169532	Yes
TTGGCTAAGATATGGCTAAGAACCCTGTCCTTGGATGAACCAGGGACAAGGA	5139504	5139527	5139454	5139506	1	KQ014211.1	ENSPCOG00000021337.1	5121529	5164560	NCKAP1L	7672	1996	169532	No_or_no_constitutive_exon
AGCCTCACGTGATGCGGTGGTCACGTGACCCAGGCCCCGCGGGAGCCAAGGT	6382108	6382240	6382058	6382110	1	KQ014211.1	ENSPCOG00000027451.1	6377668	6385987	None	7672	1996	169532	No_or_no_constitutive_exon
GGGCTCGAGTGGGGAAGGGAAACTGATTGCAACCACCCTGGGGACTGCAGAC	6390362	6390782	6390312	6390364	1	KQ014211.1	ENSPCOG00000021400.1	6386618	6390782	RDH5	7672	1996	169532	No_or_no_constitutive_exon
ACTCTGTGTCAGACATTCCCTGTTTCCTTTCTTCTCCCACGGGCCCAGAGGA	6775715	6775778	6775828	6775776	-1	KQ014211.1	ENSPCOG00000027909.1	6771156	6790722	SMARCC2	7672	1996	169532	No_or_no_constitutive_exon
TGGGCCCTTCTGAACAGATTGGGCAGGCAGGGTCAACTGCAGGGCCACAGCA	6772888	6772958	6773008	6772956	-1	KQ014211.1	ENSPCOG00000027909.1	6771156	6790722	SMARCC2	7672	1996	169532	No_or_no_constitutive_exon
AAGAGGCCTCTTGCTGCCCTTTGTCACTCGTTTCTCCCTTGGGTTGGCAGTG	6897075	6897172	6897222	6897170	-1	KQ014211.1	ENSPCOG00000019272.1	6896538	6899830	None	7672	1996	169532	No_or_no_constitutive_exon
TGACTGATATCTTATGGCACTCGTGGTTCCTCTCTCCCTTGGGTGGGTAGGC	7104762	7104996	7105046	7104994	-1	KQ014211.1	ENSPCOG00000017805.1	7098042	7129184	BAZ2A	7672	1996	169532	Yes
TCTGGATGAGGGTCCACCAAAATATACAAAATCTGTCCTAAAAAAGGGAGAT	7249333	7249651	7249283	7249335	1	KQ014211.1	ENSPCOG00000019425.1	7249117	7249651	None	7672	1996	169532	No_or_no_constitutive_exon
CCCTAAGGAGGGGGTGCCTCAGTGGGGCTCCCATAGCCGGTTAGGGGCAGAG	7646018	7646098	7645968	7646020	1	KQ014211.1	ENSPCOG00000028198.1	7586139	7662616	LRP1	7672	1996	169532	No_or_no_constitutive_exon
CTTCTGCCAGCAGTGGCTACAGGAGGATGAGTGGGTGTGGGGAGGGGGAGTC	7658799	7659059	7658749	7658801	1	KQ014211.1	ENSPCOG00000028198.1	7586139	7662616	LRP1	7672	1996	169532	No_or_no_constitutive_exon
CCCTTTCCTTTTAACTCTTTTGACTTTCTCACCTCTGGGGAAACCACAAGGA	7959976	7959982	7960032	7959980	-1	KQ014211.1	ENSPCOG00000026517.1	7952777	7968149	DCTN2	7672	1996	169532	No_or_no_constitutive_exon
CATAGAAGAAACCACCATCTGAGCGGACTGTGGGGTGCAGAGGGGGTGAGTG	7984697	7984795	7984647	7984699	1	KQ014211.1	ENSPCOG00000024872.1	7970793	7997668	KIF5A	7672	1996	169532	No_or_no_constitutive_exon
TTAAGGCCCTGGAGGGTGCACTGAAGGAGGCCAAGGAGGGAGCCATGAAGGA	7995208	7995232	7995158	7995210	1	KQ014211.1	ENSPCOG00000024872.1	7970793	7997668	KIF5A	7672	1996	169532	No_or_no_constitutive_exon
CACTGAGCAGAGAGAACCATGGGGGCTGCAGCGAGAAGCTGGGTGTCAAGGA	7986691	7986763	7986813	7986761	-1	KQ014211.1	ENSPCOG00000025971.1	7986691	7995286	None	7672	1996	169532	No_or_no_constitutive_exon
ACTGCATCCCCATTGCTGTCAGGAGTGATAGTGTTTGGTGTAAGTGGGAGTC	8005065	8005091	8005015	8005067	1	KQ014211.1	ENSPCOG00000017884.1	8004062	8015606	PIP4K2C	7672	1996	169532	No_or_no_constitutive_exon
CAGGATGCAGCTGCTCATGCCCTGGAGAGACTGGTAAGGGTGCGGTAGAGAC	8038252	8038294	8038202	8038254	1	KQ014211.1	ENSPCOG00000015531.1	8032561	8038294	SLC26A10	7672	1996	169532	No_or_no_constitutive_exon
TCTCTTCTGCTCTCTATTCTATCTCTATCTCCTTCGCTTCGGGAAACCAGCC	8111917	8111977	8112027	8111975	-1	KQ014211.1	ENSPCOG00000022820.1	8107966	8125319	AGAP2	7672	1996	169532	No_or_no_constitutive_exon
TTTTACATGTATTAGTTTTATTAATATTAATTGGCATTATGGGCCGGGAGTG	8169099	8169159	8169049	8169101	1	KQ014211.1	ENSPCOG00000021606.1	8153609	8185954	TSFM	7672	1996	169532	No_or_no_constitutive_exon
GCTGGGTCGGGGTGGTGCAACACTAGCAAGGAAGGGACTGCTAGTGGGAGAT	8205888	8205916	8205966	8205914	-1	KQ014211.1	ENSPCOG00000017710.1	8196116	8221408	CTDSP2	7672	1996	169532	No_or_no_constitutive_exon
CCCAGCCCCCACTCCCATCAGGTGTGACAGTGTCATCGTTGGGCAAGCAGTG	796722	796880	796930	796878	-1	KQ027732.1	ENSPCOG00000015804.1	782569	863757	RGS9	7672	1996	169532	No_or_no_constitutive_exon
TCAAGTTGCTGTGTATGTTACATGACTTTGAAAACACTTTTTGGGAAAAGTA	1809768	1809862	1809912	1809860	-1	KQ027732.1	ENSPCOG00000017146.1	1809560	1923617	ABCA10	7672	1996	169532	No_or_no_constitutive_exon
AGAGGGCCCAGGGGCACCTGTTCTCCTGCCTGCAGCCCAGGGCGCACGAGCA	5564455	5564473	5564523	5564471	-1	KQ027732.1	ENSPCOG00000021801.1	5561893	5573292	CPSF4L	7672	1996	169532	No_or_no_constitutive_exon
TCTGGCTCTAACTGACATTGGGCGGGGTGGGGGGCCCTTCCGGGGTACAGTG	5674594	5674693	5674743	5674691	-1	KQ027732.1	ENSPCOG00000023677.1	5626466	5866955	SDK2	7672	1996	169532	No_or_no_constitutive_exon
TTAGCGTCACCTGGGAACTTGCTCAAAATGCAGAAATGGGGTGGGACCAGAG	6494323	6494377	6494273	6494325	1	KQ027732.1	ENSPCOG00000002163.1	6483524	6495961	GPRC5C	7672	1996	169532	No_or_no_constitutive_exon
CACGGGCTTTGCTGTGCTGGCTGATGGCTCACAGTGTCAGGGATGGAGAGTG	6540228	6540420	6540470	6540418	-1	KQ027732.1	ENSPCOG00000027652.1	6540228	6543176	CD300LB	7672	1996	169532	No_or_no_constitutive_exon
CCTGGGCCCTCTCCCTGCATCCCTCACCCCCGTTCCTTTCTGGGGACCAGGA	6866502	6866583	6866633	6866581	-1	KQ027732.1	ENSPCOG00000014276.1	6864676	6882029	HID1	7672	1996	169532	No_or_no_constitutive_exon
TGGGAGGCCCCGGCGGCTCGTGCTCGCGCACGCAGGGTGGGGGGAGGGAGCG	7152455	7152619	7152669	7152617	-1	KQ027732.1	ENSPCOG00000022134.1	7142395	7155902	None	7672	1996	169532	No_or_no_constitutive_exon
CAAAAGCAGGTGAGCTTTCTGGGAAAAGTGTGCATCCAACTGTGGGGCAGGC	7193899	7193932	7193982	7193930	-1	KQ027732.1	ENSPCOG00000028689.1	7193899	7208022	GGA3	7672	1996	169532	No_or_no_constitutive_exon
CGGGGGAGGGGGTGGGGTCGGGGTCCCCTGCTGAGCGGCTGTGGGTGCAGCG	7601812	7601935	7601762	7601814	1	KQ027732.1	ENSPCOG00000025620.1	7592383	7619405	ITGB4	7672	1996	169532	No_or_no_constitutive_exon
AGCAGCTCTGGCGCTTGCCGCTCGCCACTGACCGTTCCCCCTGGGAGCAGGT	7611230	7611411	7611180	7611232	1	KQ027732.1	ENSPCOG00000025620.1	7592383	7619405	ITGB4	7672	1996	169532	No_or_no_constitutive_exon
GAGGGGGAGAGGACCCTCCCAAATATGAGGCTCTAGCTGCCCTGGGGGAGTT	7704166	7704188	7704238	7704186	-1	KQ027732.1	ENSPCOG00000026684.1	7704166	7717112	UNC13D	7672	1996	169532	No_or_no_constitutive_exon
AGCCTCTCGCCCTCACAGCTGAGTCCTTCTCTCTGGGGGGATGGGCACAGGA	7773866	7773984	7774034	7773982	-1	KQ027732.1	ENSPCOG00000023624.1	7771392	7792144	FBF1	7672	1996	169532	Yes
GTGGCACAAGCTGGGCTGGGGGTGGCCGCCTGGACCCTGGACGGGACCAGTG	7878929	7878963	7879013	7878961	-1	KQ027732.1	ENSPCOG00000013688.1	7866676	7883631	EVPL	7672	1996	169532	No_or_no_constitutive_exon
CTGTGTCTGAACGGGCATGTCTGTGCGTTTCTTGGTAACCTCGGGAGCAGAC	2369319	2369336	2369386	2369334	-1	KQ018177.1	ENSPCOG00000017852.1	2323730	2412534	TLE1	7672	1996	169532	No_or_no_constitutive_exon
CGCGGCGGCGGCTGCAGCGGTGCCCCGGACCGGCCGGCTGGCGGCGGGAGGC	7669674	7669780	7669624	7669676	1	KQ018177.1	ENSPCOG00000023287.1	7660838	7728526	PTCH1	7672	1996	169532	No_or_no_constitutive_exon
TGTTGGATAGAAATGGATATCTCATAAAACACTTTGTTTCTTGGGAAAAGGG	1072782	1072950	1072732	1072784	1	KQ015092.1	ENSPCOG00000018115.1	1055746	1077758	CCDC47	7672	1996	169532	No_or_no_constitutive_exon
CATAAGCCACCATGCCTAGCCAAACTTTGTATCTCTTGGGTAAAACTAAGAT	1073274	1073297	1073224	1073276	1	KQ015092.1	ENSPCOG00000018115.1	1055746	1077758	CCDC47	7672	1996	169532	No_or_no_constitutive_exon
GCTTTTTCCCCTCAAACTCTGCTCCCCTCACCCAGTGCTGTGGGAGGGAGTT	1124951	1125019	1125069	1125017	-1	KQ015092.1	ENSPCOG00000020063.1	1116360	1182375	MAP3K3	7672	1996	169532	No_or_no_constitutive_exon
TCTCACACCGGTCTGGGAGTTCCTGGAAACCGGAAAAGTATTAGGGAAAGTA	2665983	2666130	2665933	2665985	1	KQ015092.1	ENSPCOG00000000955.1	2664025	2671407	None	7672	1996	169532	No_or_no_constitutive_exon
GACTGGAAAGAGAGCCGGCTCCTCTTCAGAGGGGCTGGGGGCTGAGCAAGGA	2755709	2755850	2755659	2755711	1	KQ015092.1	ENSPCOG00000028572.1	2750895	2755998	KRT17	7672	1996	169532	No_or_no_constitutive_exon
CAGGGGAGGAAGTGGAGGCGGCCATGGTGGAGGAAGTGGATCCAGGGGAGGA	2801356	2801410	2801306	2801358	1	KQ015092.1	ENSPCOG00000016464.1	2797002	2801763	KRT9	7672	1996	169532	No_or_no_constitutive_exon
AGTCCCAGCTCAGCATGGTACAGCCCCCGCCCCATCCTGGTGGGTAACAGAT	2844803	2844838	2844753	2844805	1	KQ015092.1	ENSPCOG00000020434.1	2842129	2848775	KRT15	7672	1996	169532	No_or_no_constitutive_exon
TTTTCCCAGAGCCCAGCCAAGGTCCTGGCCACCTTGGGGTGACCAAGAAGGG	2846144	2846218	2846094	2846146	1	KQ015092.1	ENSPCOG00000020434.1	2842129	2848775	KRT15	7672	1996	169532	No_or_no_constitutive_exon
CTGTTCCTCAGGTCTGCCTGCCCAGGGATTTTTCTTAACTTAGGGGTCAGCT	3902922	3903058	3903108	3903056	-1	KQ015092.1	ENSPCOG00000023428.1	3895800	3908120	RAPGEFL1	7672	1996	169532	Yes
TCCCACCCACGCCCCGGCGCCTTGGCCGCCCCTCCGCACCGTGGGTGCAGCT	3898008	3898187	3898237	3898185	-1	KQ015092.1	ENSPCOG00000023428.1	3895800	3908120	RAPGEFL1	7672	1996	169532	Yes
GGGCTCAGGGCTTGGGGATCTGGGAGGCGTCAGCTGTTGTGGGAACTGAGAG	3967030	3967104	3967154	3967102	-1	KQ015092.1	ENSPCOG00000027187.1	3967030	3992916	THRA	7672	1996	169532	No_or_no_constitutive_exon
GCGGGTACATGTTCATGGGACATGCCTGGGGGAAGAAGGGATATAGGGAGGG	3967663	3967833	3967883	3967831	-1	KQ015092.1	ENSPCOG00000027187.1	3967030	3992916	THRA	7672	1996	169532	No_or_no_constitutive_exon
TTTGGGTCAGCTCTGGTGTGGACTTTATCCTTCTCCTTCTGGGTCAAAAGGC	4092645	4092693	4092595	4092647	1	KQ015092.1	ENSPCOG00000021479.1	4089165	4099374	GSDMB	7672	1996	169532	Yes
CCCCCCTCCCCACCCTAAAAAAAATAAAGCTTGTTGGCTGGGTGGGCCAGGT	4097858	4098068	4097808	4097860	1	KQ015092.1	ENSPCOG00000021479.1	4089165	4099374	GSDMB	7672	1996	169532	No_or_no_constitutive_exon
CCAGGTGTCTGACGCCCTGATCTCTGGAGAGCTGCAGATGGAGGGCTCAGCA	4098209	4098301	4098159	4098211	1	KQ015092.1	ENSPCOG00000021479.1	4089165	4099374	GSDMB	7672	1996	169532	No_or_no_constitutive_exon
CTCTGGGGACGGGCCGCCCACCATCTGAGCAGCTTCTGATGGTGGGGCAGGA	4296679	4296816	4296629	4296681	1	KQ015092.1	ENSPCOG00000016302.1	4278491	4297697	PGAP3	7672	1996	169532	No_or_no_constitutive_exon
CTTATTCCAGCTAGACATCAGTGTGAAACAGGGATGGGATAAAGTCTGAGCA	4875549	4875742	4875792	4875740	-1	KQ015092.1	ENSPCOG00000028640.1	4875549	4879164	None	7672	1996	169532	No_or_no_constitutive_exon
TCCTCTCAATTCTCTTCCCCAGAAGACATCCCGGCACACCAGCGGGGGAGGA	4982895	4983035	4983085	4983033	-1	KQ015092.1	ENSPCOG00000016436.1	4969128	4988826	MLLT6	7672	1996	169532	No_or_no_constitutive_exon
GCCCCACAGCCGCGGCCGCCGCCGCCGCCGCCGCCGCCGCCGGGGGAGAGGA	5525814	5526223	5525764	5525816	1	KQ015092.1	ENSPCOG00000026427.1	5513720	5528718	TBKBP1	7672	1996	169532	No_or_no_constitutive_exon
GGGCTGCGGGTGCCCAGACGGAGAGTGACATGGTGGGTGGGGTGGGCCAGGG	5619481	5619729	5619779	5619727	-1	KQ015092.1	ENSPCOG00000019714.1	5614126	5627125	OSBPL7	7672	1996	169532	No_or_no_constitutive_exon
ATCAAGGATCGGGGTGAGGCCTAGGGGACAGCCGGCTGGCGGGAGGGGAGGG	5622044	5622051	5622101	5622049	-1	KQ015092.1	ENSPCOG00000019714.1	5614126	5627125	OSBPL7	7672	1996	169532	No_or_no_constitutive_exon
CGGCGGCGGCAGTGGGGGCGGCAGCGGGGGCAGCAGCGGCGGCGGGGGAGGG	6262165	6262929	6262979	6262927	-1	KQ015092.1	ENSPCOG00000020113.1	6261611	6302092	HOXB3	7672	1996	169532	No_or_no_constitutive_exon
GAGAAGCCTGTCCCTGACCTGGTGACACTCACTTGTTCCTCAATGGGCAGGC	6461994	6462169	6462219	6462167	-1	KQ015092.1	ENSPCOG00000021391.1	6453898	6486826	TTLL6	7672	1996	169532	Yes
GATGTGTGGGCGGCGGCGGCGGCAGCGGGCGGGGCCGGGGGGCCGGGGAGCG	6559943	6560081	6559893	6559945	1	KQ015092.1	ENSPCOG00000014816.1	6559645	6576690	UBE2Z	7672	1996	169532	No_or_no_constitutive_exon
GTGGGTGCCTGCACTCTTTACTTCTCAAGGATGTAAGCCGGGGAGTGGAGGG	6648098	6648122	6648048	6648100	1	KQ015092.1	ENSPCOG00000006475.1	6611613	6652760	IGF2BP1	7672	1996	169532	No_or_no_constitutive_exon
TACCTTCCAGTTAAAGGGCCTGACTTTGGTCCCTGCCTGGGGCATGCAAGAA	6660771	6660814	6660864	6660812	-1	KQ015092.1	ENSPCOG00000018672.1	6659692	6663691	None	7672	1996	169532	No_or_no_constitutive_exon
GGCCCAGGCCCCTCGAACCTTGGGGGCCAGCCTCTTGGGGGGCCTGGGAGCC	7949429	7949664	7949379	7949431	1	KQ015092.1	ENSPCOG00000020519.1	7888181	7950379	CACNA1G	7672	1996	169532	No_or_no_constitutive_exon
ATTTGGGCCGGTGTCTGAGATTAAAGACACAAATATTTATTTGGGGACAGGT	691537	691743	691487	691539	1	KQ028065.1	ENSPCOG00000019638.1	633263	698464	SLC7A2	7672	1996	169532	Yes
TGGTGCAGCGAGCCCGAGAGTTGGTGCCCCAGGACCTGTGGGCAGCCAAGGC	2675823	2675874	2675773	2675825	1	KQ028065.1	ENSPCOG00000025350.1	2675745	2703367	INTS10	7672	1996	169532	No_or_no_constitutive_exon
TCAATAGGCATATTTTAAGAGAGCTGCTTTCTTTCTTCCCTTGGGAATAGAG	4253124	4253318	4253074	4253126	1	KQ028065.1	ENSPCOG00000024431.1	4234908	4272055	XPO7	7672	1996	169532	No_or_no_constitutive_exon
AGGCTAGAGGTACGCAGGGAGAACGCACCGGGTGGGGTGGGGCGTCAGAGGG	4325109	4325152	4325059	4325111	1	KQ028065.1	ENSPCOG00000018595.1	4316755	4325347	DMTN	7672	1996	169532	No_or_no_constitutive_exon
TAAGCCTGAGCCCGGCTAACCTGCGGCATCTTCTCTCCCCGGGCTGGCAGGA	4440446	4441218	4441268	4441216	-1	KQ028065.1	ENSPCOG00000019188.1	4440446	4450244	PHYHIP	7672	1996	169532	No_or_no_constitutive_exon
GACGATGATATGTTCCATTGGCAAGCTACAATAATGGGACTGAATGACAGTC	5638522	5638763	5638472	5638524	1	KQ028065.1	ENSPCOG00000008142.1	5634459	5638834	None	7672	1996	169532	No_or_no_constitutive_exon
AACCTTAGCTTAGAGATGCTGGCATGGGCATATGTGGACATGTTGGGGAGTA	6646727	6646906	6646677	6646729	1	KQ028065.1	ENSPCOG00000016268.1	6569121	6729584	DOCK5	7672	1996	169532	No_or_no_constitutive_exon
ATACTATTGAAAATCTCTTGACCTTCCCACAGATATAAGCGGGGAGCTAGTC	6788452	6788491	6788402	6788454	1	KQ028065.1	ENSPCOG00000023393.1	6782120	6822625	CDCA2	7672	1996	169532	No_or_no_constitutive_exon
CAGCCCCCACGCCCCCAGCGCCGCCGCCAAGGGCCCGGGAGAGCGCCGAGCT	7221241	7221345	7221191	7221243	1	KQ025069.1	ENSPCOG00000022009.1	7220877	7265534	None	7672	1996	169532	No_or_no_constitutive_exon
ATTTGGATTTCTCTTGTGTGCTGTTTGTGTCTTGTAATTCTTCGGGGAAGGC	7357703	7357959	7357653	7357705	1	KQ025069.1	ENSPCOG00000013246.1	7356195	7433521	CLCN4	7672	1996	169532	No_or_no_constitutive_exon
CAGGGACGTGTGTGCGTGCACTAATGGGATTTTCTTCTGGGGGTACATAGGT	2038031	2038180	2037981	2038033	1	KQ027399.1	ENSPCOG00000018877.1	2034206	2045526	HIF1AN	7672	1996	169532	No_or_no_constitutive_exon
TATGTTCTTGTCCTCCTGTGTCGATAACCTCTTTGCATTGCTGGGGACAGGA	2459577	2459719	2459527	2459579	1	KQ027399.1	ENSPCOG00000014623.1	2456599	2461935	TWNK	7672	1996	169532	No_or_no_constitutive_exon
TTGATGTTTAAGATTTGCCTGCTGATTTTCTACGGTGGGACAGGCTGGAGGC	2994451	2994483	2994401	2994453	1	KQ027399.1	ENSPCOG00000017781.1	2979463	2998519	DPCD	7672	1996	169532	No_or_no_constitutive_exon
GGGGATGCCGGGCGGGCGATGGGGGCCACTCAGGCCCCTGGGCGGAGTAGCA	3150918	3151139	3151189	3151137	-1	KQ027399.1	ENSPCOG00000017981.1	3146261	3152211	FGF8	7672	1996	169532	No_or_no_constitutive_exon
AGGAGGGTATACGGATCAGTGATTCTGAAGAGGGGTAGCAGGGGCCTGAGGC	3193783	3193939	3193989	3193937	-1	KQ027399.1	ENSPCOG00000024556.1	3192037	3209797	KCNIP2	7672	1996	169532	No_or_no_constitutive_exon
GACACCATCAAACCGGTAAGAGCAGACCAGAGGACCTTGGGGAGGGAGAGTC	3694870	3695038	3694820	3694872	1	KQ027399.1	ENSPCOG00000027442.1	3583416	3705894	GBF1	7672	1996	169532	No_or_no_constitutive_exon
AGGAGGAGGTGAGGGGGTGCTGGTGGCGGGAAGGGGGATGGAGGAGGGAGGG	3716935	3716955	3716885	3716937	1	KQ027399.1	ENSPCOG00000024535.1	3714004	3720096	NFKB2	7672	1996	169532	No_or_no_constitutive_exon
TGGAGGAGGGAGGGGTAAAGGGAAGAAAATCGGTGGAAGAAATCTGGGAGGG	3716973	3717005	3716923	3716975	1	KQ027399.1	ENSPCOG00000024535.1	3714004	3720096	NFKB2	7672	1996	169532	No_or_no_constitutive_exon
GAGGCATCGGCCAGGCTGGCTGGTAACTGCCTGTTGTCCTTGGGTGACAGGA	4000274	4000445	4000224	4000276	1	KQ027399.1	ENSPCOG00000024349.1	3990889	4010595	SFXN2	7672	1996	169532	No_or_no_constitutive_exon
CTTCCTTCTCTCTTTTTTTCCCATCTTGCATGGCATCTTGGGGCGGCAAGGA	1655912	1655945	1655995	1655943	-1	KQ024402.1	ENSPCOG00000020061.1	1624060	2026623	ANK2	7672	1996	169532	No_or_no_constitutive_exon
GGGAGCAGCTTTGCAAAGACGCAAGGCCTCTCCGCAGCCGGGGTTGCGAGAT	3607022	3607245	3606972	3607024	1	KQ024402.1	ENSPCOG00000022739.1	3585777	3610597	PITX2	7672	1996	169532	No_or_no_constitutive_exon
ACTGTTGGCACCACCACTAATTGAGTTTTTTCTCTTTTCTTTGGGAAAAGGG	4840678	4840723	4840628	4840680	1	KQ024402.1	ENSPCOG00000016653.1	4530922	4886399	COL25A1	7672	1996	169532	Yes
AGGGACTGAGGCAGGGGCTGAGGCTGAGGCTGAGGCAGGGACTGAGGCAGGG	597912	599327	599377	599325	-1	KQ022736.1	ENSPCOG00000017900.1	597912	605010	ARMCX4	7672	1996	169532	No_or_no_constitutive_exon
GAAATTGTGCCAAATGGGATGACACTGCCAGTGGACTTTCAGGGGCGGAGCA	691558	692456	692506	692454	-1	KQ022736.1	ENSPCOG00000013701.1	691558	692908	None	7672	1996	169532	No_or_no_constitutive_exon
CTGGCCATTCCTGCACTGGGGTTGGCTATTCTTGATGGTGGGGCCAGCAGAC	828003	828161	828211	828159	-1	KQ022736.1	ENSPCOG00000025634.1	814560	858972	DRP2	7672	1996	169532	Yes
TGATGGTTCAGAGGAGAGAGCCAAGTGCCTCCGGCGGGAAAAGGAGCGAGAA	1164016	1164194	1164244	1164192	-1	KQ022736.1	ENSPCOG00000015586.1	1163561	1164306	None	7672	1996	169532	No_or_no_constitutive_exon
AACCATTGGAGGTGAGGTATTTGAAAACCTGGATGGAGACCTGGGGTGAGTA	7504694	7504732	7504782	7504730	-1	KQ024735.1	ENSPCOG00000013352.1	7491768	7604565	TTC21B	7672	1996	169532	No_or_no_constitutive_exon
GGTAGAAGCAGGGAGACTGTTTTGCAAGCTGTGGCCATAATTGGGAAGAGAA	7584408	7584474	7584524	7584472	-1	KQ024735.1	ENSPCOG00000013352.1	7491768	7604565	TTC21B	7672	1996	169532	No_or_no_constitutive_exon
CGCGGCAAGAAGTCTGCGGGCTGCGGCGGCGGCGCGGGCGGCGGCGGCAGCA	4052701	4053032	4053082	4053030	-1	KQ026069.1	ENSPCOG00000028422.1	4052701	4053301	None	7672	1996	169532	No_or_no_constitutive_exon
AAATTGAAATGGAAACAATCCTTCAGGACATCTCATTCTTTTGGGGGCAGGA	6855503	6855646	6855453	6855505	1	KQ026069.1	ENSPCOG00000015545.1	6653431	6996360	None	7672	1996	169532	No_or_no_constitutive_exon
GGCTGGGTCAGAGGCTGCACAGGCTCTGCCCCTGACCGGGAAAGCCTGAGCA	1414442	1414452	1414392	1414444	1	KQ029504.1	ENSPCOG00000017850.1	1387105	1511985	ITGA11	7672	1996	169532	No_or_no_constitutive_exon
GCTGGCCCCTTGGGTAGCCATAACCGTGACCCCACTTCCCAGGGTGCCAGAC	1460562	1460682	1460512	1460564	1	KQ029504.1	ENSPCOG00000017850.1	1387105	1511985	ITGA11	7672	1996	169532	No_or_no_constitutive_exon
GCGAGTTGGGAGAACCTTAAGGGGCACCACTTTTCGTGAGGGTTGAGAAGGG	1586132	1586331	1586082	1586134	1	KQ029504.1	ENSPCOG00000026911.1	1585932	1596812	CLN6	7672	1996	169532	No_or_no_constitutive_exon
GCCTCGGCCACTCCTACGTGGACCCGGCGCAGTACCCGCTGCCGGGGGAGGT	5704305	5705291	5704255	5704307	1	KQ029504.1	ENSPCOG00000022393.1	5703540	5706899	None	7672	1996	169532	No_or_no_constitutive_exon
CTAAGAAGGACTACTTGCCTTGGCCAGGAAGCATCAGGGAAAGCAATTAGAC	6177756	6177840	6177890	6177838	-1	KQ029504.1	ENSPCOG00000016277.1	5909099	6195029	None	7672	1996	169532	No_or_no_constitutive_exon
GTTGAAATTACTTTGGAACTGTGATAACAGAATTACTTTTGGGTTGACAGAA	1368189	1368315	1368139	1368191	1	KQ024513.1	ENSPCOG00000028409.1	1329134	1428567	PARP8	7672	1996	169532	Yes
GGTTCTGCTGCTTTGGCTCCGGAGTGTTTTGGCCGGTGGCGCGGCGGGAGGT	2749727	2750873	2750923	2750871	-1	KQ024513.1	ENSPCOG00000026002.1	2749727	2753984	None	7672	1996	169532	No_or_no_constitutive_exon
TGCTTTGGCTCCGGAGTGTTTTGGCCGGTGGCGCGGCGGGAGGTGTGGAGGC	2749727	2750865	2750915	2750863	-1	KQ024513.1	ENSPCOG00000026002.1	2749727	2753984	None	7672	1996	169532	No_or_no_constitutive_exon
ATGCATAGATTGTATGCAAATACTACACCATTCTACATAAGGGACTTGAGCA	1528748	1528775	1528698	1528750	1	KQ025513.1	ENSPCOG00000016540.1	1418165	1594728	DCAF6	7672	1996	169532	No_or_no_constitutive_exon
GGGACCGCGCCCCCTGGGGCCAAGGGGCTTCGTGCCCTGCTCAGGGATAGGG	1647476	1647526	1647576	1647524	-1	KQ025513.1	ENSPCOG00000023583.1	1610152	1653589	GPR161	7672	1996	169532	No_or_no_constitutive_exon
GAAAGCTAACTTCATACCATCGTCTCCCTCTTCACTCCTGGGATGGCCAGAT	4713765	4713855	4713715	4713767	1	KQ025513.1	ENSPCOG00000001742.1	4705863	4713855	MYOCOS	7672	1996	169532	No_or_no_constitutive_exon
CAACTACAGCTCCCGTGGGGCCTTGCGCGGACTCGCCGGCGGGGAACCAGGG	5599748	5599816	5599698	5599750	1	KQ025513.1	ENSPCOG00000014042.1	5599460	5738521	SUCO	7672	1996	169532	No_or_no_constitutive_exon
CCCCCCTTGGGTCCAGCCTCCTCTCCTACCCTCAGCCACTCAGGGACAAGTC	751861	751914	751811	751863	1	KQ017625.1	ENSPCOG00000005869.1	749764	752822	None	7672	1996	169532	No_or_no_constitutive_exon
TCATGGACTAATGCATCTCTTGTTGATCTTTCCTTTTGGGAACAACGCAGCA	1182731	1182988	1182681	1182733	1	KQ017625.1	ENSPCOG00000010431.1	1176611	1246511	DDX31	7672	1996	169532	No_or_no_constitutive_exon
CTCTCCCAACGCCTGTATGTGCCGTACCGCACCCGGGGGCTGCGAGACAGGG	1562147	1562208	1562258	1562206	-1	KQ017625.1	ENSPCOG00000025244.1	1550260	1609534	NTNG2	7672	1996	169532	No_or_no_constitutive_exon
CAGTGGTGACGGGAGCTCTGCTCATTGCCTGTCTCTTGTGTGGGGTGTAGGA	2080523	2080612	2080473	2080525	1	KQ017625.1	ENSPCOG00000002269.1	1985603	2122012	RAPGEF1	7672	1996	169532	Yes
ACTGATGATCTTACAGTGACCTGATTTATGTATTTCTTTAGCTAGGGCAGGG	2827466	2827634	2827684	2827632	-1	KQ017625.1	ENSPCOG00000017639.1	2823540	2834418	EXOSC2	7672	1996	169532	No_or_no_constitutive_exon
GCCTCCCCTGCCTCCGGCTCTGACCGGTTCCTCTGTCCCCACGGGCGCAGAG	2853331	2853522	2853572	2853520	-1	KQ017625.1	ENSPCOG00000022255.1	2842489	2855402	PRDM12	7672	1996	169532	No_or_no_constitutive_exon
GTGCAACAGCAGGACATTCGCCTAATGTGGGCTTCCCTCTGGGGCCACAGGT	3096278	3096402	3096452	3096400	-1	KQ017625.1	ENSPCOG00000020292.1	3037460	3177169	HMCN2	7672	1996	169532	No_or_no_constitutive_exon
TGGTGGTCTGCATTCTCACGCCCGTCTCTATCCTGGTGGCTGTGGGATAGCC	3078132	3078294	3078344	3078292	-1	KQ017625.1	ENSPCOG00000020292.1	3037460	3177169	HMCN2	7672	1996	169532	No_or_no_constitutive_exon
GGATCACACTGCGAGTCTGGGTCTAGGGGATGTGGTGTCGGGTGGAGTAGGG	3689540	3689749	3689490	3689542	1	KQ017625.1	ENSPCOG00000023076.1	3685550	3692310	C9orf50	7672	1996	169532	No_or_no_constitutive_exon
CCTACTCCAGCCCTACACTGAGGCTTCCCAAGTGGGGAGGGGATGGGCAGCT	4666852	4666880	4666930	4666878	-1	KQ017625.1	ENSPCOG00000021449.1	4665452	4682681	URM1	7672	1996	169532	No_or_no_constitutive_exon
GCGCCAACAATAAGAAGATTGCCAAGGATGTCTTCAAGAAGGGGGACCAGGC	4692799	4692812	4692862	4692810	-1	KQ017625.1	ENSPCOG00000013531.1	4689015	4702957	SLC27A4	7672	1996	169532	No_or_no_constitutive_exon
CCTGTCGGGGCCTCTGTCCTCCTGTCCTCTCCTCCAAGGGAGGTAGTCAGGG	4772715	4772880	4772665	4772717	1	KQ017625.1	ENSPCOG00000015095.1	4759452	4782352	None	7672	1996	169532	No_or_no_constitutive_exon
CAGTGCCCACCCTCCCTGCCCTCTGGCCCCTGGGGAGGCCAGTGGGAAAGTA	4825939	4825968	4826018	4825966	-1	KQ017625.1	ENSPCOG00000026903.1	4786488	4830219	DNM1	7672	1996	169532	No_or_no_constitutive_exon
CGTATCCACAGGTACATACACAAGCACAGCCAGCGGTCCAGCCACGGGAGCA	4848102	4848265	4848052	4848104	1	KQ017625.1	ENSPCOG00000027303.1	4839067	4857275	CIZ1	7672	1996	169532	No_or_no_constitutive_exon
GACAACGGTGGCCCATATGAGGGGTGGGGCAGACAGGGCAGGGGATAAAGCC	5168959	5169106	5168909	5168961	1	KQ017625.1	ENSPCOG00000021191.1	5160830	5195543	SH2D3C	7672	1996	169532	No_or_no_constitutive_exon
CCGAGCAGGTATCAGGTAGGAAGCTGGTGACAGGGCTTTGGGGTGTTGAGCT	5455027	5455172	5455222	5455170	-1	KQ017625.1	ENSPCOG00000018251.1	5425467	5461015	LRSAM1	7672	1996	169532	No_or_no_constitutive_exon
CGACTCTCAGAGGGCTCTTGGAGGAAGAGAAGGATGGGATGGATGGGGAGAT	5705889	5705917	5705967	5705915	-1	KQ017625.1	ENSPCOG00000027079.1	5670077	5930935	RALGPS1	7672	1996	169532	No_or_no_constitutive_exon
AACTCCCTCCTTAAGGTTCCAAGGAAGACTTTTTAGGGAAGATGGACAAGCT	7070173	7070376	7070123	7070175	1	KQ017625.1	ENSPCOG00000022924.1	7056442	7274024	MAPKAP1	7672	1996	169532	No_or_no_constitutive_exon
GGCCTCAGCCTAGCTCACAGCAACCTCAAACTCCTGGGCTCAGAGGCCAGAT	7361048	7361083	7361133	7361081	-1	KQ017625.1	ENSPCOG00000009430.1	7338912	7425761	GAPVD1	7672	1996	169532	No_or_no_constitutive_exon
AAGCAGGAGGAACGCCTGCAAGAATTGGAGAGCTGTTCTGGACTGGGTAGCA	7363903	7364001	7364051	7363999	-1	KQ017625.1	ENSPCOG00000009430.1	7338912	7425761	GAPVD1	7672	1996	169532	No_or_no_constitutive_exon
GTTTACTGCTTTTCATTAGCAGTTGCTCATATGGGGTGGGGGAAGAAGAGGA	7449566	7449593	7449516	7449568	1	KQ017625.1	ENSPCOG00000025856.1	7445447	7449722	None	7672	1996	169532	No_or_no_constitutive_exon
TCTAGAACCTCACAAAGTCCTGTTTGTGGCTTTTTCTGCCTTAGGGAGAGAG	125841	125989	126039	125987	-1	KQ028619.1	ENSPCOG00000017593.1	114223	126754	PNLIPRP2	7672	1996	169532	No_or_no_constitutive_exon
AGTGGATCCGTTAGATATTGAAACAGTAGAAGCAGTTAACTGGGGGTAAGCA	1717617	1717644	1717694	1717642	-1	KQ028619.1	ENSPCOG00000015440.1	1671799	1739371	FAM160B1	7672	1996	169532	No_or_no_constitutive_exon
AAACAGATATGCACATATTTAATACAAATACAAAAATGGGACAATAATAGAC	3986594	3986643	3986693	3986641	-1	KQ028619.1	ENSPCOG00000009393.1	3986594	4007350	TECTB	7672	1996	169532	No_or_no_constitutive_exon
GGAGCAGCAACACCAGCACTGCCAACAGGTATGGAGCTGGGGAAGTGTAGAA	5806887	5806909	5806959	5806907	-1	KQ028619.1	ENSPCOG00000021445.1	5749479	5824842	MXI1	7672	1996	169532	No_or_no_constitutive_exon
ACATCTCTTTACAGCTCGCTTTGAACTGGCTGTTGAATTGTAGGGGGCAGGC	6126779	6126938	6126729	6126781	1	KQ028619.1	ENSPCOG00000028645.1	6113432	6171669	None	7672	1996	169532	No_or_no_constitutive_exon
CAGTAGCAGCAGCAGCAGCAGCAGCAGCAGCAGCAGGAGCCTTGGGGAAGAG	2552923	2553010	2552873	2552925	1	KQ025735.1	ENSPCOG00000016171.1	2552858	2561159	CD74	7672	1996	169532	Yes
TCCTCCAAGTCAGACCTGCCTCCAGTCCTGCCAAGGTGCCATTGGGAAAGGG	2585901	2586042	2586092	2586040	-1	KQ025735.1	ENSPCOG00000017379.1	2565002	2600870	TCOF1	7672	1996	169532	Yes
CCTCACATGTCCGCCCTCTGGGCTCTGTTCTGTTTCTCACCACAGGGGAGGC	2586688	2586878	2586928	2586876	-1	KQ025735.1	ENSPCOG00000017379.1	2565002	2600870	TCOF1	7672	1996	169532	No_or_no_constitutive_exon
GCCCCGCCCCTGTTACCTGAACGCCCCACAGCAGTGCCCGGGGGGCTGAGCG	2953483	2953547	2953597	2953545	-1	KQ025735.1	ENSPCOG00000023148.1	2885114	2953602	HMGXB3	7672	1996	169532	No_or_no_constitutive_exon
TGGAGCATTTGCTAATGCTGTCTCTCTTTGCCCCCATACCACGGGGTTAGGA	3866414	3867365	3866364	3866416	1	KQ025735.1	ENSPCOG00000016330.1	3810467	3867365	SH3TC2	7672	1996	169532	No_or_no_constitutive_exon
TAATCAGCAAGGCAGGACAGGAGGTTTGAACCAGACTGGGACGTCAGGAGTT	4722726	4722832	4722882	4722830	-1	KQ025735.1	ENSPCOG00000015672.1	4722194	4726857	MARCOL	7672	1996	169532	No_or_no_constitutive_exon
TCTAGCCAGCAAGGGCATCCAGGATCTTCTAGTCAACAAGGGAGGCCAAGGT	4722340	4722672	4722722	4722670	-1	KQ025735.1	ENSPCOG00000015672.1	4722194	4726857	MARCOL	7672	1996	169532	No_or_no_constitutive_exon
TTCTAGCCAGCAAGGGAAACCAGGGTCTTCTAGCCAGCAAGGGAATCTAGGG	4722194	4722322	4722372	4722320	-1	KQ025735.1	ENSPCOG00000015672.1	4722194	4726857	MARCOL	7672	1996	169532	No_or_no_constitutive_exon
ACCTTCCTGATTTGCTTAAATTTAAGAGAGGCACCTGTCTGGGGATGAAGGG	1517739	1518056	1518106	1518054	-1	KQ020815.1	ENSPCOG00000005325.1	1505948	1592454	IL1R1	7672	1996	169532	No_or_no_constitutive_exon
AATATCTGATCCATTTTAATGGTTGGAACAGAAGCTGGGGTAGACGGCAGCC	3055829	3056813	3056863	3056811	-1	KQ020815.1	ENSPCOG00000023177.1	3052736	3057167	None	7672	1996	169532	No_or_no_constitutive_exon
CACTTGGCTTTTCTTCCCTCTCCTTCCCGGGGGGCCTCGTGGGCTGGCAGCA	3926791	3926978	3926741	3926793	1	KQ020815.1	ENSPCOG00000016986.1	3463649	3970391	AFF3	7672	1996	169532	Yes
GGCCAAGCTCGCCCACACGCCTCCCTCTCGGGGGCCCTGCGCCGGGGCAGGA	5541490	5541697	5541747	5541695	-1	KQ020815.1	ENSPCOG00000025979.1	5537793	5561459	ZAP70	7672	1996	169532	No_or_no_constitutive_exon
TGCCACTGTGGCTGTGGTGGACACTGTCCCTTTTTTCTACCATGGGGCAGAA	5775300	5775470	5775520	5775468	-1	KQ020815.1	ENSPCOG00000015331.1	5770933	5785377	CNNM3	7672	1996	169532	Yes
TCTTTTCTCTTGGGGGACCTCATGCTCCCCACCTGTCCTTGGGGCTGCAGTA	5883629	5883792	5883842	5883790	-1	KQ020815.1	ENSPCOG00000017775.1	5875094	5926983	FER1L5	7672	1996	169532	Yes
TGTTTCCTCATAGTAAGATCCTTGGGTTAGAGGCTGAAGCATTTGGGAAGCC	6261513	6261683	6261463	6261515	1	KQ020815.1	ENSPCOG00000024416.1	6239347	6286981	STARD7	7672	1996	169532	No_or_no_constitutive_exon
TATGACGATTCTGTTGAAGAAGCTGAAGAAGAAAGTGAAAGGGAAGAAAGTG	6893915	6894048	6894098	6894046	-1	KQ020815.1	ENSPCOG00000025124.1	6851419	6907980	None	7672	1996	169532	No_or_no_constitutive_exon
CTGTTGAAGAAGCTGAAGAAGAAAGTGAAAGGGAAGAAAGTGGTGGGGAGGA	6893915	6894038	6894088	6894036	-1	KQ020815.1	ENSPCOG00000025124.1	6851419	6907980	None	7672	1996	169532	No_or_no_constitutive_exon
GTGTCCTTTCCTACTCTGACTGTCACTCTCCCTTATTTCCTGGGGACCAGGA	6979744	6979827	6979694	6979746	1	KQ020815.1	ENSPCOG00000007194.1	6972660	7006603	None	7672	1996	169532	No_or_no_constitutive_exon
TCAGGAGAGTGTGAAAAAATCCCCATTCCCACATTTTGGGGGTGGTCGAGAT	229690	229731	229781	229729	-1	KQ015204.1	ENSPCOG00000015966.1	227593	237190	EEF1G	7672	1996	169532	No_or_no_constitutive_exon
CTTAAGTGGGCACAGATGGGCAAGAGCAAAAAAATGCTATGGGGCCCAAGGT	282625	282652	282702	282650	-1	KQ015204.1	ENSPCOG00000014717.1	280745	296759	GANAB	7672	1996	169532	No_or_no_constitutive_exon
CTGCCCCCAGGGAGAAGGCTCTGGCCCTCACAGGGAACCAGGGCATCGAGGC	317668	317713	317763	317711	-1	KQ015204.1	ENSPCOG00000019984.1	315105	318122	UBXN1	7672	1996	169532	No_or_no_constitutive_exon
GCACAGCCATCCTGACCCTAACCTGTCCTCTGTCTGCTCCGGGGGCACAGGG	324827	324908	324958	324906	-1	KQ015204.1	ENSPCOG00000015043.1	324308	337026	BSCL2	7672	1996	169532	Yes
TCCACTGGGGAGAGAAGGTGAGTGTGATCTACTGGGGAAGGGCAGAACAGGC	916476	916511	916561	916509	-1	KQ015204.1	ENSPCOG00000015846.1	916311	919748	CTSW	7672	1996	169532	No_or_no_constitutive_exon
GAACATGTGGGAGGCGGTGGGGCTGATGGCCGCGGCTATGGGGACTGCAGTT	1133619	1133780	1133830	1133778	-1	KQ015204.1	ENSPCOG00000027256.1	1118594	1139579	PCNX3	7672	1996	169532	No_or_no_constitutive_exon
GGGCCAGGCCTGTGCATGTGGCTTGTGCTTAAGGGGTGTCAGCGGGGGAGGC	1131978	1132178	1132228	1132176	-1	KQ015204.1	ENSPCOG00000027256.1	1118594	1139579	PCNX3	7672	1996	169532	No_or_no_constitutive_exon
AGCCCCCTGCTGCTGGGGAAGCCTCCGAGAGGTAAGGGCAGCCAGAGCAGGC	1213529	1213532	1213479	1213531	1	KQ015204.1	ENSPCOG00000021384.1	1197037	1214242	LTBP3	7672	1996	169532	No_or_no_constitutive_exon
CACAAATGAAATGTTTTAAACACAACTCTTTTTCATTTTTGGGATTGCAGTT	1447647	1447736	1447786	1447734	-1	KQ015204.1	ENSPCOG00000019633.1	1432413	1459302	POLA2	7672	1996	169532	No_or_no_constitutive_exon
CGTTAAAGTAGGTGCCAGAAGCTGGTGCTGATGGGAGCTCTGGGGAACAGGT	1525304	1525390	1525440	1525388	-1	KQ015204.1	ENSPCOG00000015504.1	1506070	1530993	CAPN1	7672	1996	169532	Yes
CCTCCTCCCCATCCCCTTCCTAGCCTCACTCCCGTGGGCTGCGGTTGGAGCG	1599177	1599395	1599445	1599393	-1	KQ015204.1	ENSPCOG00000027816.1	1581237	1599565	VPS51	7672	1996	169532	No_or_no_constitutive_exon
AACTGTCAGCACATGGCGGGAAGGGGACAGTGGTCCTGGGAATGCAGGAGGC	1583223	1583264	1583314	1583262	-1	KQ015204.1	ENSPCOG00000027816.1	1581237	1599565	VPS51	7672	1996	169532	No_or_no_constitutive_exon
TCCTGGTGAGTGAGGGTCAGGTGCTCAGCTCTGGCACTTTTGGGGGATAGGT	1611686	1611727	1611636	1611688	1	KQ015204.1	ENSPCOG00000017707.1	1607806	1611848	CDCA5	7672	1996	169532	No_or_no_constitutive_exon
CTGTGGGTCACTGCCTGCTCTCCTCACCCCCTTGTCCTGCGGGACTGCAGGC	1647232	1647348	1647398	1647346	-1	KQ015204.1	ENSPCOG00000012093.1	1643481	1653581	SNX15	7672	1996	169532	Yes
TAACCCCTAGACTGTTGGATGAGGGCTATAGGGTGGGGTAAGGGGGTGAGGC	1789614	1789641	1789691	1789639	-1	KQ015204.1	ENSPCOG00000027045.1	1783870	1792590	PPP2R5B	7672	1996	169532	No_or_no_constitutive_exon
CCACCTGCCACCTCCACACCACCCAGCAGGCAAAGGCCTGGGAGGCAGAGAT	1853098	1853147	1853048	1853100	1	KQ015204.1	ENSPCOG00000010309.1	1830777	1854430	EHD1	7672	1996	169532	No_or_no_constitutive_exon
GGTAACAGGTGTCTGCTCCCTTTGTGTCTTCACCTAGGCTTGGGAGTGAGTG	1931089	1931117	1931039	1931091	1	KQ015204.1	ENSPCOG00000027546.1	1919369	1933716	SF1	7672	1996	169532	No_or_no_constitutive_exon
CGCCGCCTATGGGCATGATGCCACCGCCGCCGCCGCCTCCCAGTGGGCAGCC	1931216	1931334	1931166	1931218	1	KQ015204.1	ENSPCOG00000027546.1	1919369	1933716	SF1	7672	1996	169532	No_or_no_constitutive_exon
TTGATGCCAGTTGTCTCCTGTCTCTCCCCCTCCCTCCCTGGGCTGGGCAGGT	2017975	2018137	2017925	2017977	1	KQ015204.1	ENSPCOG00000006501.1	1968922	2076809	NRXN2	7672	1996	169532	No_or_no_constitutive_exon
CCAGCATCACCCCCACCCTGACCCAGTGTCTCCTCCCTACTGTGGGGCAGGT	2033040	2033231	2032990	2033042	1	KQ015204.1	ENSPCOG00000006501.1	1968922	2076809	NRXN2	7672	1996	169532	No_or_no_constitutive_exon
TAGGTAGTTCAGGGCACAACCGGGACAAACGATGGCTGTCGGGGGCAGAGGC	2313333	2313366	2313416	2313364	-1	KQ015204.1	ENSPCOG00000020356.1	2308354	2313443	GPR137	7672	1996	169532	No_or_no_constitutive_exon
AGGCCCCTGACCCGGGCCCGCCGCCTCCCTCCGGTACTGAGGGCGGCCAGCC	2313027	2313094	2313144	2313092	-1	KQ015204.1	ENSPCOG00000020356.1	2308354	2313443	GPR137	7672	1996	169532	No_or_no_constitutive_exon
ACTTTGCCCAGGTAACCATGGTAATGGGTAGGGGGGGTGGGGGTGGCAAGCT	2310888	2310913	2310963	2310911	-1	KQ015204.1	ENSPCOG00000020356.1	2308354	2313443	GPR137	7672	1996	169532	No_or_no_constitutive_exon
CAGGCATCCGGCACCCTGAGGAGCTGTCCCTGCTGCGGGCTCCGGAGAAGAA	2378545	2378615	2378665	2378613	-1	KQ015204.1	ENSPCOG00000000399.1	2363969	2382936	FERMT3	7672	1996	169532	No_or_no_constitutive_exon
GGAGGGACTCGGGGGAGGTGCAGGGTCAGGGCCAAGCATGGGGGACCCAGGT	2366917	2366996	2367046	2366994	-1	KQ015204.1	ENSPCOG00000000399.1	2363969	2382936	FERMT3	7672	1996	169532	No_or_no_constitutive_exon
ACGGACAGTAACTGTGAGGTGCCGCGGCCCAGGCAAGTGTGCTGGGGCAGCT	2621548	2621568	2621618	2621566	-1	KQ015204.1	ENSPCOG00000015081.1	2614843	2672458	MARK2	7672	1996	169532	No_or_no_constitutive_exon
GCAGCGCCTCCCCGCCTGGCGTCCCAGGTTGTCTAACGGGGAACTCGAAGGA	3993868	3993938	3993988	3993936	-1	KQ015204.1	ENSPCOG00000026720.1	3973154	4086580	ANO1	7672	1996	169532	No_or_no_constitutive_exon
TTGCTAGAGCAGCTACTGCGGGCTGGGCCCAGGCAGGGGCAGGGTGTGAGCA	5566026	5566046	5566096	5566044	-1	KQ015204.1	ENSPCOG00000026929.1	5475214	5567469	LRP5	7672	1996	169532	No_or_no_constitutive_exon
CTCCGACGAGAGCGACGCGGAGGACGAGCGCGGCGGTGGCGGCCGGGGAGAC	5887158	5887280	5887108	5887160	1	KQ015204.1	ENSPCOG00000023404.1	5877762	5887670	UNC93B1	7672	1996	169532	No_or_no_constitutive_exon
CTGTGTGGCATGTGACTGGCTAAGCTGGTGGGGGGTTTGGGATGGGGGAGGA	6069788	6069807	6069738	6069790	1	KQ015204.1	ENSPCOG00000014764.1	6066883	6072162	CORO1B	7672	1996	169532	No_or_no_constitutive_exon
GGAGGGCCACCCGCAGTTCCTTGACCCACGCCCTGTGGTTGGCCGGGCAGGT	6209267	6209425	6209475	6209423	-1	KQ015204.1	ENSPCOG00000022746.1	6207881	6219895	ANKRD13D	7672	1996	169532	No_or_no_constitutive_exon
CCAGCCCCAGCCCCTGCCACTGCCCTGTGCTGCCCCCGTGGGCAGATGAGGC	6596948	6597091	6596898	6596950	1	KQ015204.1	ENSPCOG00000018736.1	6585791	6608355	PC	7672	1996	169532	No_or_no_constitutive_exon
GGGGTCCCTCAGCAAGCCTGTCCGTGTTTCCTCTTCTGCTGCCGGGGCAGAC	6747308	6747569	6747258	6747310	1	KQ015204.1	ENSPCOG00000027979.1	6718331	6754337	SPTBN2	7672	1996	169532	Yes
TTTCATTTGATGGGGGAGGAGAACATGGTGGGAGACTGGGAAAGGAAGAGCT	6762672	6762704	6762622	6762674	1	KQ015204.1	ENSPCOG00000027885.1	6759748	6770051	RBM4B	7672	1996	169532	No_or_no_constitutive_exon
GGAGCCAGGACTGTGGCCCACATCCCCCAGACACAGTCCTAGGGTCTGAGCG	6863911	6864052	6864102	6864050	-1	KQ015204.1	ENSPCOG00000017040.1	6855246	6868433	ACTN3	7672	1996	169532	No_or_no_constitutive_exon
GTCTGGGGGCCGGGGAGAGGCCCTTCATGGGCGGCGGCGGGGGTGGCGAGTA	6867888	6867960	6868010	6867958	-1	KQ015204.1	ENSPCOG00000017040.1	6855246	6868433	ACTN3	7672	1996	169532	No_or_no_constitutive_exon
TAACAGTTCCTGTCTCCATCCAGGCCTAGTTTGGGCTAAACAGCAGGGAGAC	7080861	7080864	7080914	7080862	-1	KQ015204.1	ENSPCOG00000026422.1	7079985	7088338	KLC2	7672	1996	169532	No_or_no_constitutive_exon
AGGGAGACAGCTGGGGGGAACCCAGCCCCTGCCCTGGGTGGACATGAAAGCA	7080810	7080820	7080870	7080818	-1	KQ015204.1	ENSPCOG00000026422.1	7079985	7088338	KLC2	7672	1996	169532	No_or_no_constitutive_exon
CACCCTGGCCCCCAGCTGAAGTGGTGCCAGGGGCGGGGGGAGGGGCCGAGGC	7103414	7103636	7103686	7103634	-1	KQ015204.1	ENSPCOG00000026736.1	7100143	7238760	PACS1	7672	1996	169532	No_or_no_constitutive_exon
CGACTTCTCTGTGTTTGCCTCCTAATCTCTTTCTCTTACTGTGGGGACAGGG	1239882	1240130	1239832	1239884	1	KQ025846.1	ENSPCOG00000024042.1	1134052	1241483	ARHGEF11	7672	1996	169532	Yes
GCCACTCCTGGCTTTAACACCCCTCGCCCTCGGCCATCCTGGGTGGCCAGGC	1307079	1307222	1307272	1307220	-1	KQ025846.1	ENSPCOG00000016800.1	1295382	1350661	NTRK1	7672	1996	169532	Yes
GGGGTAGGGATCCCTCATAAGAGCCAAGGAGACAGAAGCGAGGCGGGAAGAG	1352091	1352220	1352041	1352093	1	KQ025846.1	ENSPCOG00000014858.1	1350319	1358383	SH2D2A	7672	1996	169532	No_or_no_constitutive_exon
CAGATGTTTTGGTCTTGAGACTTCAGGTAGGCCTAAGAGGTAGAGGGTAGAG	1358232	1358383	1358182	1358234	1	KQ025846.1	ENSPCOG00000014858.1	1350319	1358383	SH2D2A	7672	1996	169532	Yes
GGCGCCTCCCGCCTCCCCCCTCGGGCGCCGCGGACCAGGACGACGGGGAGGA	1985735	1985997	1985685	1985737	1	KQ025846.1	ENSPCOG00000019307.1	1985228	1990609	MEX3A	7672	1996	169532	No_or_no_constitutive_exon
ATATAGTGAAGACAAAGCCAGGCAAGGGGTGATTGGGGTTGGATGACCAGAG	2062000	2062145	2062195	2062143	-1	KQ025846.1	ENSPCOG00000019355.1	2062000	2062356	None	7672	1996	169532	No_or_no_constitutive_exon
GTAAAGCTTTGTGAGAATATGACCTTTGCTCTTCTCTCCCTATGGGGCAGGT	2752859	2752937	2752987	2752935	-1	KQ025846.1	ENSPCOG00000024709.1	2749163	2759852	ADAM15	7672	1996	169532	Yes
GAAGCAGGGAAAGGCCGGTGAGAGCGCTGCGAGGGGCGGGGGCTGAAGAGGC	2832196	2832243	2832146	2832198	1	KQ025846.1	ENSPCOG00000025073.1	2831856	2836076	PYGO2	7672	1996	169532	No_or_no_constitutive_exon
TGGAGGAAGTGGAGCTGCAAGTCTTCCCAGATACTGGGTCAGATACTGAGTT	2844851	2844878	2844801	2844853	1	KQ025846.1	ENSPCOG00000025592.1	2836949	2848390	PBXIP1	7672	1996	169532	No_or_no_constitutive_exon
GACGAGTGAGTGACCATTTATTATTCATTTCTTGTTTCTGGGAATCTAAGGA	3419677	3419700	3419750	3419698	-1	KQ025846.1	ENSPCOG00000017176.1	3389020	3433265	UBAP2L	7672	1996	169532	No_or_no_constitutive_exon
CTGATGGACCCTCCTCCTTTTGGGTACCCCCCACTCTGCTGGGGGTGTAGAG	3659873	3660043	3659823	3659875	1	KQ025846.1	ENSPCOG00000021491.1	3657279	3671105	DENND4B	7672	1996	169532	No_or_no_constitutive_exon
GCGAGCCGTCCGGGAGAGCGCGCCCAGGGCGGAGCGTAGGCTGTGGGGAGGG	3816463	3817329	3817379	3817327	-1	KQ025846.1	ENSPCOG00000024101.1	3812755	3817466	SLC27A3	7672	1996	169532	No_or_no_constitutive_exon
CTCTGTTGAAATGGCTCTTTCAGAGACTGGGCAGGAGGCTAGGGGAGGAGTC	3819061	3819151	3819011	3819063	1	KQ025846.1	ENSPCOG00000019296.1	3819021	3819441	None	7672	1996	169532	No_or_no_constitutive_exon
CAGAGGAGGAAGCTCATCCTCCTCACCAGGTGAGCTTGGGGATGGAAGAGCA	3819266	3819441	3819216	3819268	1	KQ025846.1	ENSPCOG00000019296.1	3819021	3819441	None	7672	1996	169532	No_or_no_constitutive_exon
CCCCGGCGGGAAGTAGGGAGCAAAGGCATCAAGGGTGGGGGTGGTGGCAGCG	6092283	6092413	6092463	6092411	-1	KQ025846.1	ENSPCOG00000024950.1	6091088	6096046	ZNF687	7672	1996	169532	No_or_no_constitutive_exon
AGTTGTACCGGCAGTCGCTGGAGATTATCTCTCGGTACCTTCGGGAGCAGGC	6826752	6826873	6826702	6826754	1	KQ025846.1	ENSPCOG00000025226.1	6826059	6831168	MCL1	7672	1996	169532	No_or_no_constitutive_exon
ATGTTGGATGGAGAAGATAACTCTGTGTTTTCCAATCCTACTGAGGGTAGAA	7097286	7097397	7097447	7097395	-1	KQ025846.1	ENSPCOG00000006128.1	7094085	7101738	C1orf54	7672	1996	169532	No_or_no_constitutive_exon
CTTCACTAAAAGTCTGAGTCTTGGAGGAGGGTATGAGGATGAGGGGAAAGTG	7502278	7502318	7502228	7502280	1	KQ025846.1	ENSPCOG00000018151.1	7496365	7506466	SV2A	7672	1996	169532	No_or_no_constitutive_exon
TGCTTCAGAGAGCGCGGCGGCAGCGGGTCCTACGAGGAGGGCTGCGAGAGCC	7527648	7528030	7528080	7528028	-1	KQ025846.1	ENSPCOG00000021975.1	7527648	7528230	None	7672	1996	169532	No_or_no_constitutive_exon
CGGCCAGCCTGACCCTCAGGCCAGGCCTCAGAGCGCCCCTGTCGGGACAGGT	531362	531487	531537	531485	-1	KQ018510.1	ENSPCOG00000028133.1	526309	580491	POR	7672	1996	169532	Yes
CCCTCCTCCCACTTGCACTTTTTCTGGATGGCCTTCCCTGGGGTGCACAGTC	1246754	1246948	1246998	1246946	-1	KQ018510.1	ENSPCOG00000014894.1	1246754	1249166	ABHD11	7672	1996	169532	No_or_no_constitutive_exon
ACCGCCCTGACACCATGGCCAAGCCTGCTCTGGCCGGGAGAAGGGGTGAGGG	1641244	1641364	1641194	1641246	1	KQ018510.1	ENSPCOG00000017187.1	1638473	1644223	LAT2	7672	1996	169532	No_or_no_constitutive_exon
CACCCAGGCGGCAAGCTGGGTGGGAGGCGGGCGGGGGGCGGAGCAATGAGCC	1641888	1641941	1641838	1641890	1	KQ018510.1	ENSPCOG00000017187.1	1638473	1644223	LAT2	7672	1996	169532	No_or_no_constitutive_exon
TGCCCCCGCCCGTGTCCCCACCCCCCACCGTGTCCGCCTGGGTGGAGCAGAC	1758253	1758358	1758203	1758255	1	KQ018510.1	ENSPCOG00000022154.1	1721799	1774448	CLIP2	7672	1996	169532	No_or_no_constitutive_exon
TGATCTTGGGGTGAGGCAGGGTAGGGCTGGAAGGCCCAGGGTAAGACAAGGG	7088852	7088891	7088802	7088854	1	KQ018510.1	ENSPCOG00000017582.1	7082917	7090292	None	7672	1996	169532	No_or_no_constitutive_exon
TGAGGTTCTTTGAATCATAGGTATGTCTGTTCACGGTAAGGGAGGATAAGGG	180965	181001	180915	180967	1	KQ016412.1	ENSPCOG00000018324.1	180937	181243	None	7672	1996	169532	No_or_no_constitutive_exon
TTTCAGAAGTTGCAATTTAAAATACCGTGGTGATGAGCAAGGGGAGCAAGGC	1175121	1175142	1175192	1175140	-1	KQ016412.1	ENSPCOG00000027955.1	1175121	1186796	None	7672	1996	169532	No_or_no_constitutive_exon
TCATTGTCCAGATGAATCGGGGGCAGTACTTTGAAACAAGATAGGGCCAGGG	1683740	1683809	1683690	1683742	1	KQ016412.1	ENSPCOG00000027104.1	1677896	1683809	None	7672	1996	169532	No_or_no_constitutive_exon
ACCGCTGGAATTTTGATGACTTGTTGGAAAAGATCTGGGACTAGTGAGAGAA	1678951	1679177	1678901	1678953	1	KQ016412.1	ENSPCOG00000027104.1	1677896	1683809	None	7672	1996	169532	No_or_no_constitutive_exon
GCCCCCGCTTCTCCAAGAGGACTACCTCCTGAGCCTTGGGGAGGAGGAAGGC	6861027	6861098	6861148	6861096	-1	KQ016412.1	ENSPCOG00000015579.1	6857741	6933607	E2F3	7672	1996	169532	No_or_no_constitutive_exon
TAGTTAACTATTTTCTTCTTTGTATGTTTGTGCTTACCTGGGAACTTAAGTG	1514049	1514055	1514105	1514053	-1	KQ015973.1	ENSPCOG00000011605.1	1442598	1592529	SNAP91	7672	1996	169532	No_or_no_constitutive_exon
CCTCTCCTCCTCTTCTCTTCCATTTGCTCTCTGTTTCTGGGAATGGACAGAT	1498765	1498933	1498983	1498931	-1	KQ015973.1	ENSPCOG00000011605.1	1442598	1592529	SNAP91	7672	1996	169532	No_or_no_constitutive_exon
GTCCGCCGGTGGACGGCTGTGTCTGTCAGCTGGTGGGCCCGCGGGGCGAGGA	3133595	3133618	3133668	3133616	-1	KQ015973.1	ENSPCOG00000022943.1	3037894	3134347	SNX14	7672	1996	169532	No_or_no_constitutive_exon
GGGCAAACGTCACCGCCGTCCAGGATAGCGGCCTGGCCCACGAGGGCGAGGG	5109672	5109757	5109622	5109674	1	KQ015973.1	ENSPCOG00000015556.1	5109537	5125323	SPACA1	7672	1996	169532	No_or_no_constitutive_exon
GTAGCTTGGCTTCCCCCAGCAGGAGTGACGGGGCTACCCGGGGGGCTCAGGT	257448	257570	257620	257568	-1	KQ025180.1	ENSPCOG00000023956.1	251988	277520	AXL	7672	1996	169532	Yes
CTGCGATGGTATTGCTGCCTGTCTGGCAGCAGAGGAAGATCTGGGGGAAGCT	613363	613446	613313	613365	1	KQ025180.1	ENSPCOG00000020425.1	613268	620260	None	7672	1996	169532	No_or_no_constitutive_exon
GGCTGTGTGGGGGCAGGGCTCATGGGCGGGGCGAACGGGGAGGGATGGAGCA	637682	637716	637766	637714	-1	KQ025180.1	ENSPCOG00000006739.1	637545	643939	None	7672	1996	169532	No_or_no_constitutive_exon
ACCGGGCGCCGTCGGGTCGGCCTGGACCCTGCGCAGGTGGGCAGCGTGAGGA	823223	823303	823353	823301	-1	KQ025180.1	ENSPCOG00000006443.1	801130	839032	LTBP4	7672	1996	169532	No_or_no_constitutive_exon
TGTGTGCACACGTATGTGTCGGGGGGTCAACTGCGTCACCCTGGGAGCAGGA	1269128	1269158	1269078	1269130	1	KQ025180.1	ENSPCOG00000022390.1	1266864	1303286	None	7672	1996	169532	No_or_no_constitutive_exon
CTACAACAAGGACCCCGCGGACGACCTGGAGGCGGTGGGCGGGGACCCAGCG	1279496	1279808	1279446	1279498	1	KQ025180.1	ENSPCOG00000022390.1	1266864	1303286	None	7672	1996	169532	No_or_no_constitutive_exon
TGGCTGCTGACATCAGCCACTCACCAGTCCTCATCTGGCCGGCTGGGCAGGT	1332353	1332542	1332303	1332355	1	KQ025180.1	ENSPCOG00000022019.1	1330897	1337562	DYRK1B	7672	1996	169532	No_or_no_constitutive_exon
TGACCTTGGTCCATTTCCTCTTCCTCGTCCTGCTCCCCCCGGGGACTCAGAT	1448234	1448328	1448378	1448326	-1	KQ025180.1	ENSPCOG00000021231.1	1439620	1467326	SUPT5H	7672	1996	169532	No_or_no_constitutive_exon
GCCCAGGGGACTCCTGATGCCCCCTTTCCACACGTGAGCGGGGACATGAGGC	1480140	1480213	1480263	1480211	-1	KQ025180.1	ENSPCOG00000025417.1	1480140	1488956	PLEKHG2	7672	1996	169532	No_or_no_constitutive_exon
AACTAGCAAACGGGGGACTAGAGATGGAGACGCTAAAAAGAAACTGGGAGAG	1506380	1506406	1506456	1506404	-1	KQ025180.1	ENSPCOG00000003939.1	1502770	1507620	MED29	7672	1996	169532	No_or_no_constitutive_exon
CATTTGAGGATGCCCAGAAATCAGTAATTGAGGGACTGGGATGGGGAGAGGG	1508728	1508782	1508678	1508730	1	KQ025180.1	ENSPCOG00000024675.1	1506593	1511653	PAF1	7672	1996	169532	No_or_no_constitutive_exon
AGGACCCCCTATACCAGGGTCTGCGGGCACGTGGCCGGGAGATCCGGAAGCA	1783169	1783262	1783119	1783171	1	KQ025180.1	ENSPCOG00000016910.1	1778805	1787420	None	7672	1996	169532	No_or_no_constitutive_exon
TCTACCATGCCTTTTCAGGAGCGCAGAAGGTACCGGGCAGGGCCAGGCAGGC	1961037	1961112	1961162	1961110	-1	KQ025180.1	ENSPCOG00000026477.1	1943029	2012194	ACTN4	7672	1996	169532	No_or_no_constitutive_exon
TAAAGCTTCTCGCCACCCACCTTTTTCTTTCCGTGCCTCTCTCAGGGGAGCG	1968740	1968855	1968905	1968853	-1	KQ025180.1	ENSPCOG00000026477.1	1943029	2012194	ACTN4	7672	1996	169532	No_or_no_constitutive_exon
TCTGGGCCGCCGTGACGCGCGCGGGGGCCGCGGGCGCCGGGGCGGCGAAGGG	2055377	2055758	2055808	2055756	-1	KQ025180.1	ENSPCOG00000018060.1	2043790	2176669	RYR1	7672	1996	169532	No_or_no_constitutive_exon
TCCTGACCTCTCTCTGTGTCCTGCCCTACAGTGCCGAGAATGGGGAAAAGGA	2054067	2054193	2054243	2054191	-1	KQ025180.1	ENSPCOG00000018060.1	2043790	2176669	RYR1	7672	1996	169532	No_or_no_constitutive_exon
AGGGCGGCGGTGAAGGCCAGGGCTGCGAGGGGAAAGGCTGGGCTGGTGAGCC	2093948	2094090	2094140	2094088	-1	KQ025180.1	ENSPCOG00000018060.1	2043790	2176669	RYR1	7672	1996	169532	No_or_no_constitutive_exon
CTCCCTTTTCAGAAAAGATTGTGAATGTAAAAAGGGACAAGAGGGACAAGAC	2701038	2702243	2700988	2701040	1	KQ025180.1	ENSPCOG00000000277.1	2692439	2702243	None	7672	1996	169532	No_or_no_constitutive_exon
CTATGTGACTCGCTATTGCCAGGACCCCAAGTGCCCTTTGGGGAAGTGAGCA	7757528	7758036	7757478	7757530	1	KQ025180.1	ENSPCOG00000020042.1	7754023	7758036	None	7672	1996	169532	No_or_no_constitutive_exon
GTAATGACGTGTGTGTCTTTGTTTTCTCCCTCCCACCCGTGGGCGCGCAGCA	6345624	6345747	6345574	6345626	1	KQ019170.1	ENSPCOG00000017910.1	6335159	6357850	MTURN	7672	1996	169532	No_or_no_constitutive_exon
TCTCACCGTCTTTGGAGGCTGCTTTTCCCTCTGGCCTGGGTGGGAAGCAGGC	6819959	6820008	6820058	6820006	-1	KQ019170.1	ENSPCOG00000020563.1	6817412	6860165	CRHR2	7672	1996	169532	No_or_no_constitutive_exon
GGCCAGGTGGAAGGCAGGCTGTCAACAAAAGCTTCAGTGCGCAGAGGGAGCT	7085802	7086048	7085752	7085804	1	KQ019170.1	ENSPCOG00000017344.1	7080219	7094003	GHRHR	7672	1996	169532	No_or_no_constitutive_exon
TTAACACACATAGCTGAAATGTATAGGAGTATACTAGCTGGATGTGGGAGCT	309413	309471	309521	309469	-1	KQ024847.1	ENSPCOG00000012150.1	100395	403475	PTPRQ	7672	1996	169532	Yes
ATGTACGGATACTATTTTTTTTCTCCATTCCCTTTTCTGTGGGAAAACAGAA	6235924	6236041	6235874	6235926	1	KQ024847.1	ENSPCOG00000017586.1	6212308	6492256	POLA1	7672	1996	169532	No_or_no_constitutive_exon
TCCTAAATGTTTGCACACACATTCTTCGGTGAAAATGTTGGGAAACGCAGCA	4391690	4391762	4391640	4391692	1	KQ021625.1	ENSPCOG00000007811.1	4386757	4415933	None	7672	1996	169532	No_or_no_constitutive_exon
AGCAGCAGAGAGCGGACCATGGAGAAGGAAGGGGGCAGGCCCGCGGGAAGTT	859982	859997	859932	859984	1	KQ021670.1	ENSPCOG00000023739.1	855148	921822	UBE2E1	7672	1996	169532	No_or_no_constitutive_exon
TGAACCTTTTGATGGATGAACGTGTGGTGATGGCAACTAGTGGGCAATAGAG	5356391	5356454	5356504	5356452	-1	KQ023736.1	ENSPCOG00000015976.1	5356391	5356616	None	7672	1996	169532	No_or_no_constitutive_exon
CATCATGTTGGAGCCCAGTGCTAACATGCCTTGGTTCAAGGGATGAAAAGTC	6268693	6268836	6268886	6268834	-1	KQ023736.1	ENSPCOG00000019631.1	6268093	6269482	None	7672	1996	169532	Yes
ATGTCTACAAAATTGGTGGTATTGGTACTGTCCCTGTGGGCTGAGTGGAGAC	6268093	6268678	6268728	6268676	-1	KQ023736.1	ENSPCOG00000019631.1	6268093	6269482	None	7672	1996	169532	Yes
CATCATGTTGGAGCCCAGTGCTAACATGCCTTGGTTCAAGGGATGAAAAGTC	6272449	6272592	6272642	6272590	-1	KQ023736.1	ENSPCOG00000004639.1	6271849	6273238	None	7672	1996	169532	Yes
ATGTCTACAAAATTGGTGGTATTGGTACTGTCCCTGTGGGCTGAGTGGAGAC	6271849	6272434	6272484	6272432	-1	KQ023736.1	ENSPCOG00000004639.1	6271849	6273238	None	7672	1996	169532	Yes
TACAAAGCCCGACTCTGACGGCCCTCGAGAGAAGATGTAGAAATTGGGAGAC	6413806	6413862	6413912	6413860	-1	KQ018841.1	ENSPCOG00000019157.1	6400439	6416017	None	7672	1996	169532	No_or_no_constitutive_exon
CCAGGGCAGCTCGCCCGGGCCCTGAGCCCTCCCTGTCCTTGGGCCTGAAGGA	6571201	6571338	6571388	6571336	-1	KQ018841.1	ENSPCOG00000006291.1	6570769	6573506	None	7672	1996	169532	No_or_no_constitutive_exon
TGGCAGTGAGTTGGGCATGACGGGGGACCAGGGCGGGGGCGGGGCTGCAGCC	6626138	6626168	6626218	6626166	-1	KQ018841.1	ENSPCOG00000015688.1	6625284	6633242	PLTP	7672	1996	169532	Yes
TGACTCTCCCCAGTCATACCTCCCGACGCTGGTCTCCCCCTCGGTGGGAGTA	6745827	6745886	6745777	6745829	1	KQ018841.1	ENSPCOG00000017338.1	6711738	6750231	SLC12A5	7672	1996	169532	No_or_no_constitutive_exon
TTTGAGACACTTGTTGGGCAACTGAATGGAGCTGTTCAGGGGGAAGTTAGCT	145099	145131	145181	145129	-1	KQ014984.1	ENSPCOG00000017835.1	145099	146128	None	7672	1996	169532	No_or_no_constitutive_exon
GGGCGGCCCCTGTGCGGGGAGCGGGCGGTGGGGTGTGGAGAGGGTGGGAGAC	265858	266122	266172	266120	-1	KQ029726.1	ENSPCOG00000012257.1	184425	300253	DIP2C	7672	1996	169532	No_or_no_constitutive_exon
CCGACGCAGGCCAGATGGAGCACGTGTACTACCGCGGCACGCAGGGGGAGCC	1979385	1979400	1979335	1979387	1	KQ029726.1	ENSPCOG00000028291.1	1913283	1979400	PFKP	7672	1996	169532	No_or_no_constitutive_exon
AGCTGCCCGGACAAGTCAGTGACTGCCCTCTCCTCCCTGCTGGGGGCGAGTG	3833070	3833078	3833020	3833072	1	KQ029726.1	ENSPCOG00000027780.1	3768188	3858230	PFKFB3	7672	1996	169532	No_or_no_constitutive_exon
GATGACTTTGTTTAAGAAGGGATGGGAGAGGTACCTGGGTAAGGCCCAAGAT	4838167	4838502	4838552	4838500	-1	KQ029726.1	ENSPCOG00000024091.1	4838167	4840427	None	7672	1996	169532	No_or_no_constitutive_exon
AGGAAGGGGGCGGCGGACCCGGTGGACCGCGCGGATCGCTCGCTGGGGAGCC	48497	49432	49482	49430	-1	KQ025291.1	ENSPCOG00000010253.1	9378	49651	None	7672	1996	169532	No_or_no_constitutive_exon
TGCAGGCACTGTGCTCAAAGATGGCAAAATATTTACTAATGGGGGTAGAGTC	1101811	1101957	1101761	1101813	1	KQ025291.1	ENSPCOG00000015014.1	1090173	1116664	GART	7672	1996	169532	No_or_no_constitutive_exon
GTTCATTTTATGTGTTATAATGGCATTTTGGTGAAGTTTTTAAAAGGGAGGG	1200178	1200198	1200248	1200196	-1	KQ025291.1	ENSPCOG00000003162.1	1188954	1207685	IFNGR2	7672	1996	169532	Yes
AATTGGCTCTGGAAGGGGAAACACAAACACGCTGGCCCTCACTGGGCAAGAA	1870707	1871368	1870657	1870709	1	KQ025291.1	ENSPCOG00000015192.1	1854831	1871368	C21orf62	7672	1996	169532	No_or_no_constitutive_exon
TTTAATTGTCCGTTTGTCATTTTTCTTCTCTGTGACCTTTTGGGACATAGGT	5986821	5986925	5986975	5986923	-1	KQ025291.1	ENSPCOG00000015373.1	5970530	5996960	USP16	7672	1996	169532	No_or_no_constitutive_exon
TGGAGCCAAAGCAATAGTTAACTCGACGCCAGCTGGGTTGGGGAGGTGAGAC	205166	205234	205284	205232	-1	KQ030170.1	ENSPCOG00000017909.1	184779	226560	SAMD3	7672	1996	169532	No_or_no_constitutive_exon
AAAACAGAGAAGCTGTTACACATATAGGGAGGTATACAAGGGAAGCTTAGGA	1582938	1582985	1583035	1582983	-1	KQ030170.1	ENSPCOG00000025451.1	1582622	1583545	None	7672	1996	169532	No_or_no_constitutive_exon
GTGGTCTATGACATCACCAACACGGGTACATTTGCATGGGCCAAGAACAGGT	4049999	4050302	4050352	4050300	-1	KQ030170.1	ENSPCOG00000006925.1	4049999	4050630	None	7672	1996	169532	No_or_no_constitutive_exon
ATAACGTCCATAGCTCGTTCATCCGTCCTTGCCAAATGGATTGGGGGAAGGT	4204091	4204374	4204424	4204372	-1	KQ030170.1	ENSPCOG00000000608.1	4204030	4204421	None	7672	1996	169532	No_or_no_constitutive_exon
TAGGACAGGGCTAGGTGGATTTACTGGTAGCCTTTACTTTATGGGGACAGAT	621106	621191	621056	621108	1	KQ013879.1	ENSPCOG00000023401.1	534722	673291	VPS50	7672	1996	169532	No_or_no_constitutive_exon
AATGAAGGTTAATCTGGAAACATTGCAAGTTGGGGAGGAGAGTGGGTCAGGA	1832200	1832234	1832150	1832202	1	KQ013879.1	ENSPCOG00000007815.1	1806570	1841750	COL1A2	7672	1996	169532	No_or_no_constitutive_exon
TGTTTTCATTCAGAAATTATCTTCTCTATTACTGCTTTCGGGAATTTAAGGA	2015884	2015919	2015969	2015917	-1	KQ013879.1	ENSPCOG00000024844.1	2015884	2083008	SGCE	7672	1996	169532	No_or_no_constitutive_exon
GCTCGCCATGGCTACTTGTGACATCATTTTCCTTAATGTTGGGAAGACAGTC	3796004	3796180	3795954	3796006	1	KQ013879.1	ENSPCOG00000018050.1	3792893	3796425	None	7672	1996	169532	Yes
ATATAGTCTCCTCAACTGTATGTGAAATCTGGTAAATGGGGAGTGGCAAGGG	5089018	5089136	5089186	5089134	-1	KQ013879.1	ENSPCOG00000025256.1	5085732	5102390	None	7672	1996	169532	No_or_no_constitutive_exon
TCTAATCCAGTGTTATTGCATTATGTAATTGTTCTCCCTGGGAAAAACAGAA	3453341	3453365	3453415	3453363	-1	KQ020704.1	ENSPCOG00000026679.1	3433568	3555764	PICALM	7672	1996	169532	No_or_no_constitutive_exon
CAAAAAAGTAAAATGTAAAAATTTATTTGTCCTGAAATTTGGGATTGTAGGA	3852792	3852939	3852742	3852794	1	KQ020704.1	ENSPCOG00000024443.1	3821116	3874847	CCDC81	7672	1996	169532	No_or_no_constitutive_exon
CCAGGCTCACACACCTCTTCTTTCAGGTGGGGGGGGCTCCAAGGGGGCAGGT	983604	983741	983554	983606	1	KQ015424.1	ENSPCOG00000028008.1	951605	987676	None	7672	1996	169532	Yes
AGAGAAGAGGCTGGTGGGGCTTGAGGTGGTGCTGGGTCATAGGGACTGAGTC	978046	978089	977996	978048	1	KQ015424.1	ENSPCOG00000028008.1	951605	987676	None	7672	1996	169532	No_or_no_constitutive_exon
AGAACTTCTACAGGTGCGGCGGGAGCCCGGGGGCTTGCGGTGGCGGGGAGGG	1251632	1251717	1251582	1251634	1	KQ015424.1	ENSPCOG00000014898.1	1251231	1256245	None	7672	1996	169532	No_or_no_constitutive_exon
CTGCCCTCGCCTGCCTGACCTGCCCACTTGCCCCTTTGCCTGCAGGGGAGCT	1516890	1517004	1517054	1517002	-1	KQ015424.1	ENSPCOG00000020539.1	1513303	1535801	MYH7B	7672	1996	169532	Yes
TTTTGAAAGCTACAGGAAAAAAAGAATTCTTGGAGCCAGATAGCTGGGAGAC	2116948	2117206	2116898	2116950	1	KQ015424.1	ENSPCOG00000023647.1	2115578	2117206	None	7672	1996	169532	No_or_no_constitutive_exon
CAGGAGCTCATTGACCAGCTCGAGTGCAAGGTGAGCAGCCACGGGGCCAGTG	2656164	2656212	2656114	2656166	1	KQ015424.1	ENSPCOG00000028089.1	2642224	2658147	NECAB3	7672	1996	169532	No_or_no_constitutive_exon
CAATACGCTGGAGGAAGGGATGATTCACGTCCCAGGTGGGATGGTGTGAGAT	2711846	2711869	2711919	2711867	-1	KQ015424.1	ENSPCOG00000018468.1	2669343	2848931	CBFA2T2	7672	1996	169532	No_or_no_constitutive_exon
CCGCCGACGGCGAGCCCGGCCCGGAGCCCGGCGCCCCGCGGGAGCCGGAGCC	2889863	2889993	2889813	2889865	1	KQ015424.1	ENSPCOG00000027507.1	2889413	2914112	SNTA1	7672	1996	169532	No_or_no_constitutive_exon
GGCTGGAGGTTTTTGAGTGAACCCTGCTCTGTCATATTTTGTGGGTGTAGAG	3506462	3506611	3506661	3506609	-1	KQ015424.1	ENSPCOG00000025216.1	3499982	3523408	DNMT3B	7672	1996	169532	Yes
TGGCTCTGCAGGTGACTTGGGCTCTCTTTTTATTCCCTCTGGGAACACAGGC	3796036	3796130	3796180	3796128	-1	KQ015424.1	ENSPCOG00000020621.1	3788249	3858077	ASXL1	7672	1996	169532	No_or_no_constitutive_exon
TAAATGAACAAGGCCAATCAGCCGTGCCTGGAGACTTGGGGGAAAGGGAGAA	3887815	3887894	3887944	3887892	-1	KQ015424.1	ENSPCOG00000023044.1	3875203	3920835	KIF3B	7672	1996	169532	No_or_no_constitutive_exon
TGATGCTTTGAGCATTTTAATATCTACAGTAAGTTGAGCTGGGAAGGCAGAG	4242302	4242389	4242439	4242387	-1	KQ015424.1	ENSPCOG00000000302.1	4191057	4246488	TTLL9	7672	1996	169532	No_or_no_constitutive_exon
GGAGGAGACTGGATCTTACCTGAAGCCTGAGGGGTTGCTGGGGGTCACAGCT	4263742	4263914	4263692	4263744	1	KQ015424.1	ENSPCOG00000027542.1	4256645	4265402	DUSP15	7672	1996	169532	No_or_no_constitutive_exon
TGCTGGGCTTACGTAGCCCTCACCCCACCCGCTTCTGCTTGCTGGGGTAGGT	5367373	5367495	5367545	5367493	-1	KQ015424.1	ENSPCOG00000016480.1	5349402	5391149	ANGPT4	7672	1996	169532	No_or_no_constitutive_exon
ACCATCTCTCTCTCCCTTTCCCCTTCCTCCCACCCTGGTCTGGCGGGCAGTG	5427410	5427599	5427649	5427597	-1	KQ015424.1	ENSPCOG00000027865.1	5420451	5454745	RSPO4	7672	1996	169532	Yes
GAGTGTGGTGGCTAAACACAGCCTCTAAGCACAGCCTCTCCGGGGAGCAGTT	6583532	6583661	6583482	6583534	1	KQ015424.1	ENSPCOG00000015730.1	6569826	6602357	TGM6	7672	1996	169532	Yes
GAGGACACACTCAGGGAAGAAGCCTTATGTTTGTAGGGAGTGTGGGCGAGGC	6641407	6641743	6641793	6641741	-1	KQ015424.1	ENSPCOG00000028005.1	6640940	6649858	ZNF343	7672	1996	169532	No_or_no_constitutive_exon
GAGGACACACTCAGATGACAAGCCTTACATTTGTAGGGAGTGTGGGCGAGGC	6640940	6641155	6641205	6641153	-1	KQ015424.1	ENSPCOG00000028005.1	6640940	6649858	ZNF343	7672	1996	169532	No_or_no_constitutive_exon
GATTTTTCATGGCTTGGGGCACTTTCCAGGACAGATGCTGGTGGGGCCAGAA	6689614	6689774	6689564	6689616	1	KQ015424.1	ENSPCOG00000021212.1	6685652	6740595	TMC2	7672	1996	169532	No_or_no_constitutive_exon
GGGTGGAGGGCCATGAGGAGGCTGATCTCTGCCCATTTCTATGTGGGCAGGA	6885951	6886040	6885901	6885953	1	KQ015424.1	ENSPCOG00000027991.1	6869521	6892460	VPS16	7672	1996	169532	Yes
CATAGGTCCCACAGGCATCTTGACAGCCAATATGCCTCAAAGTGGGCCAGCC	7045558	7045582	7045508	7045560	1	KQ015424.1	ENSPCOG00000019699.1	7044809	7045582	GNRH2	7672	1996	169532	No_or_no_constitutive_exon
AAACACCAGTCGAGTGAATTCTCTTTTATGTATTTAATACAGGGCGAAAGGC	1283691	1283883	1283933	1283881	-1	KQ026955.1	ENSPCOG00000023386.1	1243051	1363010	MRC1	7672	1996	169532	No_or_no_constitutive_exon
AAGGAATGAATGTGTATGGCTACCTGCTAGCACGAGAAGGGCGGCTGGAGGA	3126612	3127447	3126562	3126614	1	KQ026955.1	ENSPCOG00000012996.1	3124883	3127447	None	7672	1996	169532	No_or_no_constitutive_exon
CTCCGGGCCACGTTGGATCGGACGGTGTGCGGTTATTTTCTCGGGGTGAGTG	4777941	4778053	4777891	4777943	1	KQ026955.1	ENSPCOG00000026474.1	4299321	4864253	FRMD4A	7672	1996	169532	No_or_no_constitutive_exon
CCACCAAGGAGCAGTGCTCGCCGCGCGGGGACCCTGCGGGTCGGATGGAGCG	6884434	6885219	6885269	6885217	-1	KQ026955.1	ENSPCOG00000018964.1	6884434	6887371	None	7672	1996	169532	No_or_no_constitutive_exon
TGCTCCCTCCTCCTAAAATTTATATTTCACTGTTTTTCTTTTGGGGATAGGT	1656431	1656563	1656381	1656433	1	KQ014653.1	ENSPCOG00000015471.1	1315145	1657788	JMJD1C	7672	1996	169532	Yes
TGATTTGTGTTGTTTCCCCAGACCCTGTGCCAGTCCACAAAGACGGGCAGAA	5221453	5221635	5221403	5221455	1	KQ014653.1	ENSPCOG00000018762.1	5118732	5244787	FAM13C	7672	1996	169532	No_or_no_constitutive_exon
AGAGGCCACAGACTGGTACCAGTCCACAGCCTGAGTGTGGGGGACCGCAGTG	2110950	2110987	2111037	2110985	-1	KQ024958.1	ENSPCOG00000024181.1	2033606	2182986	TRAPPC8	7672	1996	169532	No_or_no_constitutive_exon
GTTGCTGTGAGCTAGGCTGACGCCGTGGCACTCTAGCCTGGGCAACAGAGTG	2369148	2369202	2369098	2369150	1	KQ024958.1	ENSPCOG00000018011.1	2340162	2396620	RNF138	7672	1996	169532	No_or_no_constitutive_exon
GGATTCTTCTAATATTCCTTTTGACACATGACTCTGGCATAGGGTACAAGTG	2364665	2364707	2364615	2364667	1	KQ024958.1	ENSPCOG00000018011.1	2340162	2396620	RNF138	7672	1996	169532	No_or_no_constitutive_exon
AGACTCTACAATAATGTGGTTATTCATCTCCTCTTTTGTTTTGGGTGAAGAA	3026479	3026601	3026651	3026599	-1	KQ024958.1	ENSPCOG00000013575.1	2952620	3058881	KLHL14	7672	1996	169532	Yes
TTATTCCTGATGGAATCTTGTATTTGTCGGCTTATTTCCTAGATGGGAAGTG	4074607	4074696	4074557	4074609	1	KQ024958.1	ENSPCOG00000024916.1	3931900	4089443	ASXL3	7672	1996	169532	No_or_no_constitutive_exon
ATGAATTGGGGAGGGGGGGTATTTTTATTTTCTTAAAGGGGATAAATCAGAA	490907	490923	490857	490909	1	KQ013105.1	ENSPCOG00000008094.1	257763	490948	HDAC8	7672	1996	169532	No_or_no_constitutive_exon
GGCTGCGGCTCCGCAATCGCCTCCAGCTCGTTACTCTGAACGGGTGAAAGGG	1264048	1264136	1263998	1264050	1	KQ013105.1	ENSPCOG00000024110.1	1261156	1264418	None	7672	1996	169532	No_or_no_constitutive_exon
ATGATCGAGGAAGGCCCTCAGGAAAAGGCATTGTTGAATTCTCAGGGAAGCC	1318928	1318980	1319030	1318978	-1	KQ013105.1	ENSPCOG00000008197.1	1312665	1327071	NONO	7672	1996	169532	No_or_no_constitutive_exon
GATAGCTTTGCCACCCGCACCCCCACCCAGGGCTGGCGGGGGTGGGGGAGGA	1426554	1426749	1426799	1426747	-1	KQ013105.1	ENSPCOG00000015168.1	1411699	1434440	NLGN3	7672	1996	169532	No_or_no_constitutive_exon
GCTTTGCCACCCGCACCCCCACCCAGGGCTGGCGGGGGTGGGGGAGGAAGGG	1426554	1426745	1426795	1426743	-1	KQ013105.1	ENSPCOG00000015168.1	1411699	1434440	NLGN3	7672	1996	169532	No_or_no_constitutive_exon
AGGAGGGAAGAGGATCCGTGCTGGAGTCTGACGGTGCTGCTGGGATGCAGGA	1453873	1454018	1454068	1454016	-1	KQ013105.1	ENSPCOG00000023218.1	1439599	1460873	MED12	7672	1996	169532	Yes
TCCCACACAGAGTATGTTTGGGGAAGGGTTGGAGTGAGGGGTGATAGGAGTG	1509528	1509531	1509478	1509530	1	KQ013105.1	ENSPCOG00000016031.1	1500896	1510366	SNX12	7672	1996	169532	No_or_no_constitutive_exon
GCTTTCCATCAGGGGTGGGAGTGTGGTGAATGTTGTATGTAGGGAAGCAGAT	1983276	1983362	1983412	1983360	-1	KQ013105.1	ENSPCOG00000019220.1	1979217	2031723	DLG3	7672	1996	169532	No_or_no_constitutive_exon
AGTTGGCAAGCCTAACCTAAGTTGTTCTCTTATTCCCCTTTTAAAGGGAGAC	2199811	2199945	2199995	2199943	-1	KQ013105.1	ENSPCOG00000028152.1	2196750	2208105	ARR3	7672	1996	169532	No_or_no_constitutive_exon
CCCATGTGATCTCATCCCACCCCCTCTGGCATTTCTCTCCAGGGCTGCAGAT	2241036	2241241	2241291	2241239	-1	KQ013105.1	ENSPCOG00000026331.1	2238070	2243453	AWAT1	7672	1996	169532	No_or_no_constitutive_exon
TCTGGCCTTTCCCTGCAGCAACCTCCAATGGCAGCCTGGAGGGGCTGGAGAA	3469279	3469340	3469390	3469338	-1	KQ013105.1	ENSPCOG00000028771.1	3466922	3479796	EFNB1	7672	1996	169532	No_or_no_constitutive_exon
TTTTTCTCCCTTCTTCTGATGTCCTCTTTCCTGCTTTTTGGGAATTGCAGGA	6019627	6019799	6019577	6019629	1	KQ013105.1	ENSPCOG00000015890.1	5969940	6025176	ZC4H2	7672	1996	169532	Yes
CTCTGCTGTATTGCACTGTCTTTTCTCTCCCCCCATGATTGGGACAGCAGAA	6320510	6320568	6320460	6320512	1	KQ013105.1	ENSPCOG00000019987.1	6313370	6320568	AMER1	7672	1996	169532	No_or_no_constitutive_exon
AAGTGACACAACACAAGAAGGGCAAGGATTCTCTGTACGCCCAGGGAAAGTG	304937	305028	305078	305026	-1	KQ021781.1	ENSPCOG00000027436.1	304937	305142	None	7672	1996	169532	No_or_no_constitutive_exon
GTGCCAGGTTTCTGCACACTTGTTGAATGAACAACCTTTCCTGGGAGCAGGT	4415345	4415651	4415295	4415347	1	KQ021781.1	ENSPCOG00000005498.1	4266888	4418805	HERC1	7672	1996	169532	No_or_no_constitutive_exon
GCCAGACTCACAGAAGGTATATCAGTTGGCATTTTCTAACCAGGGATGAGAT	4851728	4851755	4851678	4851730	1	KQ021781.1	ENSPCOG00000023923.1	4849958	4853069	None	7672	1996	169532	No_or_no_constitutive_exon
TTGATTATCAAGTTCTGAAATTCTCCTCTTCCCTCCTTGGGCACAAATAGAT	917897	918048	917847	917899	1	KQ021280.1	ENSPCOG00000022596.1	854406	972018	CPXM2	7672	1996	169532	No_or_no_constitutive_exon
GGGAATCTGAGAGGGAGGAGCTGCCCGCTCACCGCCTCCGGGATGCACAGGG	954306	954383	954256	954308	1	KQ021280.1	ENSPCOG00000022596.1	854406	972018	CPXM2	7672	1996	169532	No_or_no_constitutive_exon
AGATGGAGCAGGGTGGTGGTAGGAGGGAGGCAGGCTGAGGGGGCAGGGAGCC	1925042	1925414	1925464	1925412	-1	KQ021280.1	ENSPCOG00000015298.1	1860935	1944469	None	7672	1996	169532	No_or_no_constitutive_exon
CGAACCCGAGTGTGACCTGAGGACCTGTCCCCTTAGGGAACTAGTGAGAGTG	1903929	1904103	1904153	1904101	-1	KQ021280.1	ENSPCOG00000015298.1	1860935	1944469	None	7672	1996	169532	No_or_no_constitutive_exon
CGAACCCCACTGTGACCTGAGGACCTGTCCCCTTAGGGAACTGGTGAGAGTG	1882804	1883149	1883199	1883147	-1	KQ021280.1	ENSPCOG00000015298.1	1860935	1944469	None	7672	1996	169532	No_or_no_constitutive_exon
TATCTTGGAAAAGAAAGACCAGGATAGGCCTCCCCCGAAGGGGGGGGGAGGG	1019913	1020180	1019863	1019915	1	KQ027067.1	ENSPCOG00000013632.1	1015835	1020180	None	7672	1996	169532	No_or_no_constitutive_exon
TGAATCAGATTTTTGATATTGTGGGTGGGGTTAGGTGGGAAGTTAATAAGTG	3024589	3024762	3024539	3024591	1	KQ027067.1	ENSPCOG00000021844.1	2958092	3033929	PIKFYVE	7672	1996	169532	No_or_no_constitutive_exon
GGGCTTGACTGGACAGTGGCCCCAAGAAAGCCTGGGGGGGTGTGGGGAAGAT	3110400	3110556	3110606	3110554	-1	KQ027067.1	ENSPCOG00000014595.1	3110344	3111455	None	7672	1996	169532	No_or_no_constitutive_exon
GCATAGGATTTCTGGTCTGTACTCTTATTACAATTAGAACCCATGGGAAGTG	4575638	4575671	4575588	4575640	1	KQ027067.1	ENSPCOG00000017484.1	4558407	4576649	None	7672	1996	169532	No_or_no_constitutive_exon
GCCAATTCTGAGATATTGTTTACCTTTATATGTGTTGTTTGGGAGTTTAGAT	1431254	1431357	1431204	1431256	1	KQ021626.1	ENSPCOG00000013811.1	1417840	1528086	WDR64	7672	1996	169532	No_or_no_constitutive_exon
TCTATAGTAAAAATCTAATTTTATTTTTTCTTTTGATTTGGGGGATCTAGGA	1616854	1616956	1616804	1616856	1	KQ021626.1	ENSPCOG00000003699.1	1592922	1624884	EXO1	7672	1996	169532	No_or_no_constitutive_exon
CCTCCCTCCTCCCTCCCTCTGGCCCGGCCCGGCCCGGCCGGGGGCCGAAGCG	6235008	6235113	6234958	6235010	1	KQ021626.1	ENSPCOG00000007823.1	6234548	6284554	LIN9	7672	1996	169532	No_or_no_constitutive_exon
GGGGTTCTGTGGGTCTCTGAGCTGGGTCAGGGGTTGGTTGGGAATCCAAGAT	6538409	6538427	6538359	6538411	1	KQ021626.1	ENSPCOG00000018908.1	6535843	6539570	None	7672	1996	169532	No_or_no_constitutive_exon
TTGTGGTGGAAAAAGTAATAAAGTGACGTGTAGTAAATGGGAAAGTGGAGTA	1439804	1439834	1439884	1439832	-1	KQ021903.1	ENSPCOG00000024140.1	1439421	1439972	None	7672	1996	169532	No_or_no_constitutive_exon
GAGGAGCAGAAGGAAGAGGGGGAAGAAGAGATTTTCAGATTGGAGGGCAGGC	1713164	1713197	1713247	1713195	-1	KQ021903.1	ENSPCOG00000023518.1	1704380	1727684	PGAP2	7672	1996	169532	No_or_no_constitutive_exon
AAGAACCCCAGACAGGGCGTCCTCTGGGGTTCTGTTCAGGGTAGAGGAAGTA	1865377	1865816	1865866	1865814	-1	KQ021903.1	ENSPCOG00000008155.1	1865377	1883331	None	7672	1996	169532	No_or_no_constitutive_exon
ACAGGGCGTCCTCTGGGGTTCTGTTCAGGGTAGAGGAAGTACAGGGCAAGCT	1865377	1865805	1865855	1865803	-1	KQ021903.1	ENSPCOG00000008155.1	1865377	1883331	None	7672	1996	169532	No_or_no_constitutive_exon
GGTGAGGAACCCAGGGACAGGAGTGCTGCTTCCTCCGTGTGGGGGGAAAGGG	1989385	1989409	1989335	1989387	1	KQ021903.1	ENSPCOG00000022571.1	1986928	1990236	IL18BP	7672	1996	169532	No_or_no_constitutive_exon
GCTGCGCCTGCTCCAGGCAGAGACGGCCAGCAACAGCGCCAGGGCTGCAGAA	2000489	2001244	2001294	2001242	-1	KQ021903.1	ENSPCOG00000028849.1	1991218	2019602	NUMA1	7672	1996	169532	No_or_no_constitutive_exon
GTGATCTGGGGTGGAAGGGAAGGATGACGCTGCGTGGGTCTGGGGGGCAGGA	2594964	2595098	2595148	2595096	-1	KQ021903.1	ENSPCOG00000023351.1	2568530	2617729	ARAP1	7672	1996	169532	No_or_no_constitutive_exon
TGACGAGAGCTCCCTGTGGATCTCAAGCAGATCAGAAGAGGGCAGTGCAGCC	2634869	2634961	2635011	2634959	-1	KQ021903.1	ENSPCOG00000019255.1	2631936	2655693	STARD10	7672	1996	169532	No_or_no_constitutive_exon
TGGGGTCATGGCCATGCCCTTGATCCATACCTGGGATGGGGGTGGGGCAGGA	2687965	2688086	2687915	2687967	1	KQ021903.1	ENSPCOG00000024003.1	2676340	2690905	ATG16L2	7672	1996	169532	No_or_no_constitutive_exon
CTGTTTTGATTACTACAGCTTTGTAATATGTTTTGAAATCAGGGTGTGAGTT	3979891	3979976	3979841	3979893	1	KQ021903.1	ENSPCOG00000012571.1	3907159	4002417	PPME1	7672	1996	169532	No_or_no_constitutive_exon
CCCTTCCTCTGGCTTGCTAGAAAACTAATTGAAGATCCCTAACTTGGGAGTT	4321846	4321972	4321796	4321848	1	KQ021903.1	ENSPCOG00000020966.1	4321586	4321972	None	7672	1996	169532	No_or_no_constitutive_exon
GCTATGGTGTGCTGCGGTTCATCATGGAGAGTGGAGCCAAGGGCTGTGAGGT	4909846	4909884	4909796	4909848	1	KQ021903.1	ENSPCOG00000028750.1	4904877	4911252	None	7672	1996	169532	No_or_no_constitutive_exon
TCCGGTCAGTGCCTGGGGTGGGGGGTGCAGGGACGGCCACTGGGAGGGAGGG	6435275	6435300	6435225	6435277	1	KQ021903.1	ENSPCOG00000001371.1	6380753	6461344	MYO7A	7672	1996	169532	No_or_no_constitutive_exon
GCAGCGGCTGCGCTCTCAGCACGAGGTGGATGACGTCACGCTGCAGGGAGCT	1169942	1170353	1169892	1169944	1	KQ027510.1	ENSPCOG00000014896.1	1169824	1176713	None	7672	1996	169532	No_or_no_constitutive_exon
GCTGGTGGGGCTGAAGATGGGTTCTTTGTGCCCCCAACCAAGGGAACAAGCC	5551390	5551442	5551340	5551392	1	KQ027510.1	ENSPCOG00000015889.1	5513835	5555311	COPA	7672	1996	169532	No_or_no_constitutive_exon
GGAAGGGGAGCTGGAAGACTCCTCCATGAGCTGCTGAGGGAGTGACACAGGG	304079	304533	304583	304531	-1	KQ027289.1	ENSPCOG00000016419.1	304079	304754	None	7672	1996	169532	No_or_no_constitutive_exon
TTTATTTTTAACTCCATGTGAAAATATTAATTTCTAGGCGGAATGGGTAGCC	4155871	4155987	4155821	4155873	1	KQ027289.1	ENSPCOG00000025766.1	4074785	4182631	MON2	7672	1996	169532	No_or_no_constitutive_exon
TAATTCATTTCGAGTTGATTTTTGTATATGGTGAGAGATCAGGGGTCTAGTT	6286260	6286453	6286210	6286262	1	KQ027289.1	ENSPCOG00000025387.1	6237532	6302339	LEMD3	7672	1996	169532	No_or_no_constitutive_exon
GTCAGTGAGTGTCCTCCTGGGCTGTGACCCTGAGACCAGCAGGGAGCTAGCC	626004	626024	625954	626006	1	KQ014542.1	ENSPCOG00000022602.1	625837	628934	None	7672	1996	169532	No_or_no_constitutive_exon
GCCCTCCGCTCCCTATGCGGGATGGGGTCTCGGTGAGCTGCGCGGGGCAGGG	2223846	2223872	2223922	2223870	-1	KQ014542.1	ENSPCOG00000015311.1	2215374	2234734	TMEM8B	7672	1996	169532	No_or_no_constitutive_exon
GTGTTGGAGGTGGGAACAGGGGTTCTGGGAAGTAGGAGCAGGTGGGTGAGGG	2224073	2224082	2224132	2224080	-1	KQ014542.1	ENSPCOG00000015311.1	2215374	2234734	TMEM8B	7672	1996	169532	No_or_no_constitutive_exon
GTGGTGGTGTCTCTGACTTTACCGTGTCCTTGTCCATCGTGGTGGGTGAGAG	2223137	2223166	2223216	2223164	-1	KQ014542.1	ENSPCOG00000015311.1	2215374	2234734	TMEM8B	7672	1996	169532	No_or_no_constitutive_exon
GAGAAAAGCAGCAAAACAGCTGGGGTCTCGGGGGAGACAGGTGGGAGCAGGC	2267067	2267232	2267282	2267230	-1	KQ014542.1	ENSPCOG00000003395.1	2258712	2275719	NPR2	7672	1996	169532	No_or_no_constitutive_exon
TGGTATGCATTCCAGCTCCTGCCTTCAGGCTTCTTCAGCTAGTGGGGGAGCT	2326334	2326403	2326284	2326336	1	KQ014542.1	ENSPCOG00000024712.1	2314481	2326999	GBA2	7672	1996	169532	No_or_no_constitutive_exon
GCCTGGAGCTCTTTGGGATCCTAAAGCTAACATGTTACTCTGGGGCACAGGA	2360152	2360260	2360102	2360154	1	KQ014542.1	ENSPCOG00000025559.1	2330824	2362892	TLN1	7672	1996	169532	Yes
CAGACTCCATCAAGAAGCTTATTACAAGCATGAGGTATTGAGGGATGGAGAC	2353664	2353690	2353614	2353666	1	KQ014542.1	ENSPCOG00000025559.1	2330824	2362892	TLN1	7672	1996	169532	No_or_no_constitutive_exon
GCCTAAGGCTATGTCAAGTTCTAAGACTCTACTCTGGGGTGGGGCTACAGGT	2871110	2871234	2871060	2871112	1	KQ014542.1	ENSPCOG00000022565.1	2865944	2871776	FANCG	7672	1996	169532	No_or_no_constitutive_exon
AGAAGAGGAAGAAGAGGAAGAGGAGGAAGAAGAAGAGGAAGAAGGGGAAGAA	2898262	2898893	2898943	2898891	-1	KQ014542.1	ENSPCOG00000027457.1	2895516	2899023	C9orf131	7672	1996	169532	No_or_no_constitutive_exon
ATGTCCCCTTGCCAACCCCCAGTCCCTATGACAGAGCCTCAGGGAACTAGCC	2895516	2897812	2897862	2897810	-1	KQ014542.1	ENSPCOG00000027457.1	2895516	2899023	C9orf131	7672	1996	169532	No_or_no_constitutive_exon
GCATTTTCTTAGGAAAACAAAGCAGAAGGGTAGACATTCAAGGGGTGCAGGC	2993912	2993943	2993862	2993914	1	KQ014542.1	ENSPCOG00000027572.1	2991719	2998162	FAM205C	7672	1996	169532	No_or_no_constitutive_exon
CCATCCGCGTGATGCTTTGGGTCTCCTGGACTCGGGACCCGCGGGCGCAGAG	3414919	3415149	3414869	3414921	1	KQ014542.1	ENSPCOG00000016299.1	3399548	3416401	C9orf24	7672	1996	169532	No_or_no_constitutive_exon
ACAACCTCATTTCTGGAACCCCAGTGGGGTTTAGCAGGGTAGGGAGTCAGGT	4013042	4013188	4012992	4013044	1	KQ014542.1	ENSPCOG00000022668.1	4000879	4014282	None	7672	1996	169532	No_or_no_constitutive_exon
TGTATTTGACAGTCATGTTTACAAATTGCCTCCCAGCAGTGGGAAGAGAGGC	388432	388604	388382	388434	1	KQ016742.1	ENSPCOG00000020691.1	351155	388604	None	7672	1996	169532	No_or_no_constitutive_exon
GAGATGTATTTGACAGTCATGTTTACAAATTGCCTCCCAGCAGTGGGAAGAG	388428	388604	388378	388430	1	KQ016742.1	ENSPCOG00000020691.1	351155	388604	None	7672	1996	169532	No_or_no_constitutive_exon
CTATCATGGCCGTAAATGTGATGAGGGCGTGGTATTGGGGGGGACTGCAGAA	5402432	5402741	5402791	5402739	-1	KQ016742.1	ENSPCOG00000010878.1	5402179	5403147	None	7672	1996	169532	No_or_no_constitutive_exon
TTTTGACTTCACTTCCTGGTCCCCCTCACCTCTGCTGACGGGACACGCAGGT	3562982	3563124	3562932	3562984	1	KQ029394.1	ENSPCOG00000026791.1	3136984	3573266	SND1	7672	1996	169532	No_or_no_constitutive_exon
CATAACCATCTTCCAGGAGCGCGATCCCACCAAAATCAAATGGGGGGAAGCG	3300403	3300582	3300632	3300580	-1	KQ029394.1	ENSPCOG00000021188.1	3299767	3301875	None	7672	1996	169532	No_or_no_constitutive_exon
GTCCTCTCCCATATCTGGGGACCCTGGGTGGGGGGATTTTGGGAAGGGAGCA	3819919	3819953	3820003	3819951	-1	KQ029394.1	ENSPCOG00000017804.1	3819134	3834914	IMPDH1	7672	1996	169532	No_or_no_constitutive_exon
TCCGTGCCCGCCCCTCCCACGTGGGGTTCTCATTGAAAATGCGGGGACAGTG	4073208	4073438	4073488	4073436	-1	KQ029394.1	ENSPCOG00000017217.1	4062588	4086909	None	7672	1996	169532	Yes
CTGGGGACCAGCCACTCAGCGCTCTGCCCAGCCCCAGCCGGGAACCATAGGG	4062588	4062600	4062650	4062598	-1	KQ029394.1	ENSPCOG00000017217.1	4062588	4086909	None	7672	1996	169532	Yes
CATCTGGTTTTCTTTATTTGGCGAGAATGATACTAAATAAGCAAGGGCAGGG	4154540	4154670	4154720	4154668	-1	KQ029394.1	ENSPCOG00000023901.1	4127814	4252459	TNPO3	7672	1996	169532	No_or_no_constitutive_exon
CTTTTTTAACAGTTCTGTGTTATTGTCAGGCCTCTCTAGGGCAGACTGAGCA	4923134	4923170	4923084	4923136	1	KQ029394.1	ENSPCOG00000025682.1	4799407	4936707	NRF1	7672	1996	169532	No_or_no_constitutive_exon
CAGTGTTGTTTTTCTTAACATACTCTTTGAATACTCTTTGAAATGGGCAGGT	5186922	5187068	5187118	5187066	-1	KQ029394.1	ENSPCOG00000017354.1	5156820	5193698	ZC3HC1	7672	1996	169532	No_or_no_constitutive_exon
GAGCTGGGCTCTGAAGGATGAATAGGAGTTTGCTGGTTGGGTAAGTGCAGAA	870299	870363	870249	870301	1	KQ015865.1	ENSPCOG00000020961.1	870266	888613	None	7672	1996	169532	No_or_no_constitutive_exon
TTTCAAACAAAGGAGGGAATGGAAACCTCTGCTTTCCTAATGGGAGCCAGGT	917369	917402	917319	917371	1	KQ015865.1	ENSPCOG00000020271.1	892631	918995	None	7672	1996	169532	No_or_no_constitutive_exon
CAGTTTCGGTGAGTGCACTTTGGCCAGGGGCAGTGGTGGGGGGCTGTGAGGC	934726	934764	934814	934762	-1	KQ015865.1	ENSPCOG00000020237.1	927986	936344	SERHL2	7672	1996	169532	Yes
GGGTTGTGGGTGGCTCTTGAGATGAGGCAGAGGTGCCAGGCCAGGGCGAGCC	3608115	3608269	3608319	3608267	-1	KQ015865.1	ENSPCOG00000019621.1	3601517	3705927	CACNA1I	7672	1996	169532	Yes
AGGTTTTTGTTGGAGAAGAAAAAGGTGAGGTGGGGTCTGCCCTGGGGAAGAG	3850916	3850940	3850990	3850938	-1	KQ015865.1	ENSPCOG00000022423.1	3837129	3863849	TAB1	7672	1996	169532	No_or_no_constitutive_exon
GGCACCCCCCACACACACCCCTTGTGCCTCTCTCTTTGGGGGCCGGGGAGCA	3884379	3884399	3884449	3884397	-1	KQ015865.1	ENSPCOG00000014563.1	3879201	3904835	SYNGR1	7672	1996	169532	No_or_no_constitutive_exon
CATGTGGTGCCACTGTGCCTTCCGCTCACCCCTCCTGAGGGGTGATGAAGGC	3931322	3931362	3931272	3931324	1	KQ015865.1	ENSPCOG00000027786.1	3929344	3933701	RPL3	7672	1996	169532	No_or_no_constitutive_exon
TGGCCGGTGGGTGTCGGGGTGGGGGCAGGGAGGACGGCAGATGGGTGGAGAG	4318725	4318733	4318675	4318727	1	KQ015865.1	ENSPCOG00000016449.1	4316451	4329947	SUN2	7672	1996	169532	No_or_no_constitutive_exon
AGCAATCTCTGTCTCCCTTGTCTTGACAGTTCCTTTCTGTGTTGGGGTAGGT	4342231	4342355	4342405	4342353	-1	KQ015865.1	ENSPCOG00000028734.1	4333457	4354794	GTPBP1	7672	1996	169532	Yes
AGTTTGCACAGCCTCCGGGAGCTACCAATATGATAGGTTACATGGGGCAGAC	4516651	4516751	4516601	4516653	1	KQ015865.1	ENSPCOG00000014360.1	4498696	4519272	DDX17	7672	1996	169532	No_or_no_constitutive_exon
CTAGCATCAACAGCTTCTGTGAGCAGCTCAACGAGGACTTTGAGGGGTAGGT	5180072	5180101	5180151	5180099	-1	KQ015865.1	ENSPCOG00000026893.1	5163659	5184307	GGA1	7672	1996	169532	No_or_no_constitutive_exon
GCTGCGTGCCGTGTGCCCTGAGCGCCGCACCCTCCTGTGCTTGGGAGTAGGA	6278453	6278606	6278403	6278455	1	KQ015865.1	ENSPCOG00000012449.1	6196293	6288217	None	7672	1996	169532	No_or_no_constitutive_exon
GCCTCTGAGGCCACAAACTCAAGTCCCTGCTTGGGCTCTCTGGGGTGCAGGT	6281171	6281384	6281121	6281173	1	KQ015865.1	ENSPCOG00000012449.1	6196293	6288217	None	7672	1996	169532	No_or_no_constitutive_exon
GCCATGAAGGCCCAGTTTGAGCGGGACCTGCAGGGCCGGGATGAGCAGAGTG	6281353	6281384	6281303	6281355	1	KQ015865.1	ENSPCOG00000012449.1	6196293	6288217	None	7672	1996	169532	No_or_no_constitutive_exon
ACCTTTTATTGCATTCCTTTTTATATCTCTCGCATATGGCATGGGCATAGTA	2552254	2552290	2552340	2552288	-1	KQ025402.1	ENSPCOG00000021165.1	2423661	2666511	RTTN	7672	1996	169532	No_or_no_constitutive_exon
CATCAGCCAAGATAAATCTATCAAGAATAAAGCAGAACGGGAAAGGTAAGTC	343439	343463	343513	343461	-1	KQ017295.1	ENSPCOG00000025733.1	331335	465025	PLCB4	7672	1996	169532	No_or_no_constitutive_exon
TGCCCCTGTTCCCTGAGTTCTCCTGTGACTAGGGTTTTCTCTGTGGGAAGCT	5740500	5740644	5740450	5740502	1	KQ017295.1	ENSPCOG00000020335.1	5723409	5740644	SIGLEC1	7672	1996	169532	No_or_no_constitutive_exon
GAGAGCTCCGGAGGCGTGAGCACGGTGAGCCCCGCGGGCCGCAGAGGGAGCC	5755737	5755769	5755687	5755739	1	KQ017295.1	ENSPCOG00000015091.1	5747795	5760267	ADAM33	7672	1996	169532	Yes
CTCTGTCCCACCCCCAAGGTGTCTTCCACAGACGGGTCCCCGGACGGGAGCT	5764834	5764883	5764784	5764836	1	KQ017295.1	ENSPCOG00000016569.1	5761730	5764883	GFRA4	7672	1996	169532	No_or_no_constitutive_exon
AGCAACACTGGGCTGGACTTCCTGAAGAGTAGCAGTGACCAGGGACTGAGTG	395142	395171	395221	395169	-1	KQ020924.1	ENSPCOG00000015427.1	395097	400206	None	7672	1996	169532	No_or_no_constitutive_exon
TGTTTGTTTGTTTGTTTTTCTTATTTCTCATCATCACTTCATGTGGGCAGTG	627024	627180	627230	627178	-1	KQ020924.1	ENSPCOG00000020908.1	551384	838960	GRIP1	7672	1996	169532	No_or_no_constitutive_exon
CTGCTGCGGCCAGCACTGCCCCTTATCCTAGGACTGTCTCTGGGGTGCAGCC	1298196	1298385	1298435	1298383	-1	KQ027621.1	ENSPCOG00000025933.1	1294054	1300787	CHPF2	7672	1996	169532	No_or_no_constitutive_exon
GGCACTTTCTCGAGCTTGCGGACTGGGGGAGTTTGCGAGTCTGGGGAGAGGG	1405764	1405789	1405839	1405787	-1	KQ027621.1	ENSPCOG00000021984.1	1377408	1433784	AGAP3	7672	1996	169532	No_or_no_constitutive_exon
GAGGGGGCACTGGTGCGACAGTGGCTGTGCCCTCCCCACTCTGTAGGGAGCT	1550577	1550738	1550527	1550579	1	KQ027621.1	ENSPCOG00000026281.1	1533939	1565170	KCNH2	7672	1996	169532	No_or_no_constitutive_exon
CGCGCGTCCTGTTGCGCATGCTCGGATCCCACTGCCCGACCGGGGATCAGCG	2032636	2032798	2032848	2032796	-1	KQ027621.1	ENSPCOG00000018286.1	2025485	2032914	None	7672	1996	169532	No_or_no_constitutive_exon
ACTAACGTCTTTCCCCTCCTCCCCCACTTCCACCTGCTCGGTGGGCGCAGAC	2118049	2118132	2118182	2118130	-1	KQ027621.1	ENSPCOG00000015307.1	2067452	2118928	SSPO	7672	1996	169532	No_or_no_constitutive_exon
GTGTCTGGGCAGGAGATGCCCTCGGAGCCAGGGCTGCACGGGGCGCTGAGCC	2098592	2098666	2098716	2098664	-1	KQ027621.1	ENSPCOG00000015307.1	2067452	2118928	SSPO	7672	1996	169532	No_or_no_constitutive_exon
CCAGCGGCAACCCTGGGGTGCAGCACCCCTTTCTGGGAGACGGGGGTCAGCC	2080603	2080665	2080715	2080663	-1	KQ027621.1	ENSPCOG00000015307.1	2067452	2118928	SSPO	7672	1996	169532	No_or_no_constitutive_exon
CCCAAGAGCGTCCCCAATATGGACTCCTCCTTCTGGTCCCCAGGGGAGAGCT	2072676	2072786	2072836	2072784	-1	KQ027621.1	ENSPCOG00000015307.1	2067452	2118928	SSPO	7672	1996	169532	No_or_no_constitutive_exon
CTCTTCAGAGCCAGTATCCCTTTGGCCCCTGTTTTGGAGAAAGGGAAGAGGT	2658472	2660419	2658422	2658474	1	KQ027621.1	ENSPCOG00000021694.1	2643656	2660419	ZNF786	7672	1996	169532	No_or_no_constitutive_exon
TTCCTTTACCGGGGGCGCGCTCCTGCGGCCTCCCAGCCGCGGGTGCTGAGGG	993574	994868	993524	993576	1	KQ020267.1	ENSPCOG00000018027.1	992609	994868	None	7672	1996	169532	No_or_no_constitutive_exon
TACCGGGGGCGCGCTCCTGCGGCCTCCCAGCCGCGGGTGCTGAGGGCGAGAG	993580	993940	993530	993582	1	KQ020267.1	ENSPCOG00000018027.1	992609	994868	None	7672	1996	169532	No_or_no_constitutive_exon
CCGGGGGCGCGCTCCTGCGGCCTCCCAGCCGCGGGTGCTGAGGGCGAGAGCC	993582	994868	993532	993584	1	KQ020267.1	ENSPCOG00000018027.1	992609	994868	None	7672	1996	169532	No_or_no_constitutive_exon
CGAGGACCGCGCGGGCGAGGTTGCTCGGGGAAGTGACCCTGGGGGCTGAGGA	4844770	4844856	4844906	4844854	-1	KQ020267.1	ENSPCOG00000025145.1	4844075	4844985	None	7672	1996	169532	No_or_no_constitutive_exon
GCCCGGCCCCCGCAGCGGCCGTCGTCGCCGCGCAGGGCTAGCTGGGGCAGAC	4844132	4844640	4844690	4844638	-1	KQ020267.1	ENSPCOG00000025145.1	4844075	4844985	None	7672	1996	169532	No_or_no_constitutive_exon
GTGACTCTGGTCCCCTTTCTATTGACATGTCTATGCCTGGTGGGGTGCAGGC	4979771	4979944	4979721	4979773	1	KQ020267.1	ENSPCOG00000018543.1	4844564	5051803	DOCK8	7672	1996	169532	Yes
GCTGCTCGCTGCGGCGGTGGCGGCGGCCGGTCTCCGTCGCGGGCCTGAAGGA	4587540	4587803	4587490	4587542	1	KQ016852.1	ENSPCOG00000015166.1	4583009	4607542	RGMB	7672	1996	169532	No_or_no_constitutive_exon
GGATTGCGGGGCTGGGAGGCTGAGCCCCACCCGCAGCGACCGGGGACTAGAG	2791218	2791316	2791168	2791220	1	KQ021703.1	ENSPCOG00000023484.1	2790873	2795691	None	7672	1996	169532	No_or_no_constitutive_exon
CGATGGGGGCGCGGCCTCCCCCGCCACCGAAGGCCGGGGCGGTGGCGAAGTG	4544743	4544929	4544979	4544927	-1	KQ021703.1	ENSPCOG00000021595.1	4519142	4745995	CLASP1	7672	1996	169532	No_or_no_constitutive_exon
TTCAAAATCTGTTTGATCCATGGACTTCAAGTTATTCCATGGGGAGATAGGG	2461839	2462101	2462151	2462099	-1	KQ014431.1	ENSPCOG00000023341.1	2461839	2462672	None	7672	1996	169532	No_or_no_constitutive_exon
CAGCCCCACTGTCTGTGCTGCTCTGAGGGTGCTGCCCGTCGTGGGGGCAGGC	2793680	2793867	2793917	2793865	-1	KQ014431.1	ENSPCOG00000024395.1	2793643	2793936	None	7672	1996	169532	No_or_no_constitutive_exon
TCTGTATTATTCCTTAGGTTTTTATTTCCTGAGCTTCCTGAAGAGGGCAGCA	3399989	3400079	3399939	3399991	1	KQ014431.1	ENSPCOG00000026147.1	3324064	3408430	ALS2	7672	1996	169532	No_or_no_constitutive_exon
GGAAAAATTTACTTCTTATTAGTAAGAATAAAAATATAACATATGGGGAGTT	3609334	3609517	3609567	3609515	-1	KQ014431.1	ENSPCOG00000015949.1	3609210	3610138	None	7672	1996	169532	No_or_no_constitutive_exon
TTAAGATGATAGAAAAATGATCTTAATTCTTTTTTCTTTGGGGAATAAAGAC	4357945	4358021	4357895	4357947	1	KQ014431.1	ENSPCOG00000028235.1	4356965	4368833	PPIL3	7672	1996	169532	No_or_no_constitutive_exon
TTTCTGTTCCCGTGTTTTATCATTTTTTTGAACTTACTCTAACAGGGGAGGT	4377324	4377436	4377274	4377326	1	KQ014431.1	ENSPCOG00000018180.1	4373409	4381087	CLK1	7672	1996	169532	No_or_no_constitutive_exon
TCTTTTTTTTTTTTTTGAGACAGAGTCTCACTGTGTTGCCCGGGCTAGAGTG	1088340	1088406	1088290	1088342	1	KQ014101.1	ENSPCOG00000021900.1	1005349	1158686	NIPBL	7672	1996	169532	No_or_no_constitutive_exon
TGTGACCTAGGATGACGCCACGGCACTCACTCTAGCCTGGGCAACAAAAGCG	1284076	1284108	1284158	1284106	-1	KQ014101.1	ENSPCOG00000021498.1	1198537	1318758	C5orf42	7672	1996	169532	No_or_no_constitutive_exon
AGGAGAGGGAGAGAAGTGGAAAATGGCCAGTGAGTGGGTGGAGCAATAAGGA	2934829	2934853	2934903	2934851	-1	KQ014101.1	ENSPCOG00000027952.1	2839760	3018007	RICTOR	7672	1996	169532	No_or_no_constitutive_exon
CGTCTCTGAGTGGCCCCCAAAGGGACTGATGTTGTGTCCCCACGGGGCAGGC	827407	827651	827357	827409	1	KQ021269.1	ENSPCOG00000000086.1	825653	838731	HCRTR1	7672	1996	169532	Yes
TGAGGACAGGAAGATTGGGTTCCAGCTGCATTGTTGTCTTTGGGTGACAGGG	870445	870499	870549	870497	-1	KQ021269.1	ENSPCOG00000018868.1	856623	904161	COL16A1	7672	1996	169532	No_or_no_constitutive_exon
AGTTTGGGGGTGCAGATGCCTCACCCCAGACAGGTCTGCCAGTGGGGCAGGT	886556	886638	886688	886636	-1	KQ021269.1	ENSPCOG00000018868.1	856623	904161	COL16A1	7672	1996	169532	No_or_no_constitutive_exon
AGAAGTATCTATTCCAAGATGATTATTGTGGAACAAAAGGGAAAAAAAAGGA	1282163	1282349	1282113	1282165	1	KQ021269.1	ENSPCOG00000002597.1	1241521	1292481	KPNA6	7672	1996	169532	No_or_no_constitutive_exon
CCTGGGTTAGTTCTTTCCCGAGCCCATCTCCTGGGGCGGGGTGAGGAGAGAG	1330374	1330416	1330466	1330414	-1	KQ021269.1	ENSPCOG00000023581.1	1329477	1335229	TMEM234	7672	1996	169532	No_or_no_constitutive_exon
AGGAAGGCCTAACCACTTCTCTCTGTCCCTTGACCCCCTTGGGGACCCAGGT	1908242	1908641	1908192	1908244	1	KQ021269.1	ENSPCOG00000013014.1	1905847	1913350	HPCA	7672	1996	169532	No_or_no_constitutive_exon
TCTTCTGGACCAGCCCGGCAGGGAGGGTAGGTGCCAGATGGGCAGCAGAGCC	2091740	2091782	2091690	2091742	1	KQ021269.1	ENSPCOG00000017257.1	2078463	2111181	AZIN2	7672	1996	169532	No_or_no_constitutive_exon
TATTTTACATGTGATAGTTCTATAACCTCCATTTTTCTTGTTGGGAACAGGT	4816865	4816953	4816815	4816867	1	KQ021269.1	ENSPCOG00000028390.1	4746899	4857990	AGO3	7672	1996	169532	No_or_no_constitutive_exon
AGGCCTGAAGGGTGAACCAGGCCTGCCAGGGCTCCCTGGGGAGGGGAAAGTG	4893594	4893635	4893685	4893633	-1	KQ021269.1	ENSPCOG00000018858.1	4893012	4895685	COL8A2	7672	1996	169532	No_or_no_constitutive_exon
GCAGGCGGCATGCCCACGCCAGCGCTGAAGCCCACAAGGAACAGAGGGAGAG	2909490	2910024	2910074	2910022	-1	KQ016191.1	ENSPCOG00000023922.1	2909490	2911269	FAM71A	7672	1996	169532	No_or_no_constitutive_exon
CAGTGGCGGGAGTTGGAGGCAATAACGAGTCGTGGTGAAAGGGGTGGAAGCC	3423012	3423139	3423189	3423137	-1	KQ016191.1	ENSPCOG00000023467.1	3356128	3423400	DTL	7672	1996	169532	No_or_no_constitutive_exon
CTCAACAACTGACTTGTTTTTCTCTTCATACCAAAGGATAAGCGGGCCAGCC	3973260	3973339	3973389	3973337	-1	KQ016191.1	ENSPCOG00000028307.1	3965480	3994527	TRAF5	7672	1996	169532	No_or_no_constitutive_exon
AGGGAAGCCCCCAGGCTCATCATTGTTGCTTACTTTTTCTGTAAGGGGAGGG	1536793	1536811	1536861	1536809	-1	KQ015314.1	ENSPCOG00000013687.1	1499381	1558587	PCTP	7672	1996	169532	No_or_no_constitutive_exon
ATATTATATGCCCTTAAGCAGTTTGTCATCTAGAAGGGAATGGTGGAGAGAC	198502	198610	198660	198608	-1	KQ014762.1	ENSPCOG00000027094.1	173105	270423	BAZ1A	7672	1996	169532	No_or_no_constitutive_exon
CTATAAGAACATTTCCCAGGCGCTGGCTCCTGAAGATGGTGGAGGGGCAGGC	627599	627646	627696	627644	-1	KQ014762.1	ENSPCOG00000016293.1	627068	631140	None	7672	1996	169532	No_or_no_constitutive_exon
TGGGCTGCCTGGTGGCCATCGTGGCCAAACAGGTACTACTGGGGTGAAAGGT	627068	627581	627631	627579	-1	KQ014762.1	ENSPCOG00000016293.1	627068	631140	None	7672	1996	169532	No_or_no_constitutive_exon
CCCACCAGGCCGCGGCCCTGAGGAGGTGGCCCGGAGAGCGGGAGGCACAGCG	2090577	2091580	2090527	2090579	1	KQ012996.1	ENSPCOG00000021858.1	2090251	2091719	None	7672	1996	169532	No_or_no_constitutive_exon
TTGGATTGACTTTTCTTAAACTTCTCTCTACCCAATTTTGGGGAAAGCAGGT	3758604	3758848	3758898	3758846	-1	KQ012996.1	ENSPCOG00000014161.1	3736904	3961754	None	7672	1996	169532	No_or_no_constitutive_exon
ATTATTTGTGAATAGAATCTTCATATTATTTTCCTTTGGGAAATTAACAGGT	827611	827727	827561	827613	1	KQ029283.1	ENSPCOG00000013126.1	809419	847885	MUT	7672	1996	169532	No_or_no_constitutive_exon
CTTGTGGCAGCAAACAAAGCAGTTCAGCTCATAAACTGGGAAAAATGAAGAC	18866	18920	18816	18868	1	KQ021992.1	ENSPCOG00000024220.1	17709	18920	None	7672	1996	169532	No_or_no_constitutive_exon
CCAGCTTTGTCTTTCCAACAGGAGTGCCACAGACCCCGTGGGCCATGAAGTC	315877	315944	315827	315879	1	KQ021992.1	ENSPCOG00000021708.1	309731	323808	FBXO41	7672	1996	169532	No_or_no_constitutive_exon
CACAGCCGCCACAAGATCCTCAGGTGCCCGCTGGGAACGTGGTTGGGCAGCT	349268	349272	349322	349270	-1	KQ021992.1	ENSPCOG00000027194.1	347742	360547	SMYD5	7672	1996	169532	No_or_no_constitutive_exon
AGTGGATGCCTGACTTGTCGCCGTCCCCCTTGTGCCACCTCTGCAGGGAGAA	349058	349199	349249	349197	-1	KQ021992.1	ENSPCOG00000027194.1	347742	360547	SMYD5	7672	1996	169532	No_or_no_constitutive_exon
CCCCTTCTCTCTGTCTGTACCTGCGTGTGTTGCCATCGGCGGGGCCGCAGCG	636934	637119	637169	637117	-1	KQ021992.1	ENSPCOG00000021905.1	627191	643886	EMX1	7672	1996	169532	No_or_no_constitutive_exon
GAGGGAGGGAAGCGGCTTCGGGGAGGGAAGCAAACGGCGGGACCGGCGAGCA	2226888	2226931	2226981	2226929	-1	KQ021992.1	ENSPCOG00000016475.1	2217488	2227224	None	7672	1996	169532	No_or_no_constitutive_exon
AGGTTGCTATGAGCTGTGATCACGCTACTGTATTCCAGCCTGGGCGACAGAA	3331922	3332006	3332056	3332004	-1	KQ021992.1	ENSPCOG00000028451.1	3331922	3335935	SNRNP27	7672	1996	169532	No_or_no_constitutive_exon
CTTTTTTTTTCCCCTAACATAACTACAACACCATTATCATACTGGGGAAGAA	3670679	3670684	3670629	3670681	1	KQ021992.1	ENSPCOG00000016596.1	3547495	3707159	AAK1	7672	1996	169532	No_or_no_constitutive_exon
AGCCTGCAGCAGCGGGTAAGGTCAAGAGTTCCCTCTCCGGGAAGGGCCAGGG	5351859	5351874	5351809	5351861	1	KQ021714.1	ENSPCOG00000024938.1	5349826	5351952	None	7672	1996	169532	No_or_no_constitutive_exon
TGCTCAACTGAGGAAAGAGAGTGTAAGTGATGTACTTGCTTTGGGGGCAGGA	1278719	1278887	1278669	1278721	1	KQ026402.1	ENSPCOG00000025082.1	1215852	1294122	RUFY3	7672	1996	169532	Yes
CAGCTATAGGAGGTGGCTGTATGTTTAATTGCTGGGGGGAATAATATGAGGA	1935938	1936246	1935888	1935940	1	KQ026402.1	ENSPCOG00000016624.1	1608725	1958361	SLC4A4	7672	1996	169532	No_or_no_constitutive_exon
GGTTGCCTCTAGACGTGAAGGACCTGGGTTTCAGTCGCTGTTCAAGGGAGAA	3778466	3778648	3778416	3778468	1	KQ026402.1	ENSPCOG00000018406.1	3759957	3781354	AFM	7672	1996	169532	No_or_no_constitutive_exon
TGCCCCGTAATAGTTTTCTATTTTTCTATATTGAACCTGGATGGGTGCAGCC	4488377	4488423	4488327	4488379	1	KQ015534.1	ENSPCOG00000017256.1	4248961	4528422	MYCBP2	7672	1996	169532	No_or_no_constitutive_exon
CTGGTATATTTTCTCATTGCATTTCTTCTTTTTTTCCATGGGATGTATAGGC	903649	903768	903599	903651	1	KQ013326.1	ENSPCOG00000019854.1	894830	1034010	None	7672	1996	169532	Yes
CACCTTTAACGAGTTCTCTTCCCTCCTCCCCTCTTACCCCAACCGGGAAGAA	3177649	3177802	3177852	3177800	-1	KQ013326.1	ENSPCOG00000023411.1	3131976	3302795	PIP4K2A	7672	1996	169532	No_or_no_constitutive_exon
GTAGACTTTGGTTAAGGTCTGTAACTTTTCTCCCTGTTTTGGGAACAAAGGT	305875	306307	305825	305877	1	KQ018288.1	ENSPCOG00000013033.1	289218	312742	CHAF1B	7672	1996	169532	No_or_no_constitutive_exon
TCCTGACTGTTTGGGACATGCGGGACTTGTCTATGAGTACACATTGGGAGAA	799319	799704	799269	799321	1	KQ018288.1	ENSPCOG00000023020.1	795527	800827	None	7672	1996	169532	No_or_no_constitutive_exon
CAGAATGTTGTTTTGATTCATTGATGTCCTGGGCAGGGTGTGGTCGGGAGGG	2198758	2198784	2198834	2198782	-1	KQ018288.1	ENSPCOG00000018128.1	2185012	2370278	ERG	7672	1996	169532	No_or_no_constitutive_exon
TTTTAAAAGTTGCTTTTTTCCTCACTGTATAAAATTCATTTTGGGTAAAGGC	3537969	3538110	3537919	3537971	1	KQ021648.1	ENSPCOG00000027599.1	3422496	3663666	ITGBL1	7672	1996	169532	Yes
AGTACAGAAGGCAAGGAAGAGAAACAAGAGTCATGGGAAGGGGCAGATAGAA	4698798	4698828	4698878	4698826	-1	KQ021648.1	ENSPCOG00000024669.1	4691321	4722520	CCDC168	7672	1996	169532	No_or_no_constitutive_exon
GCAGTACGACAACGTGCCCGGCGACGGCGCGCCCGGCGACGAGGGCGAAGGC	2899575	2900312	2900362	2900310	-1	KQ021258.1	ENSPCOG00000014309.1	2899575	3026264	USP6NL	7672	1996	169532	Yes
TTGGTTTCTGTGACTTTGCCCTGAGTTCCTGACTTCACAGGGTAGCACAGTA	5243950	5244004	5244054	5244002	-1	KQ021258.1	ENSPCOG00000013534.1	5181082	5284281	CUL2	7672	1996	169532	Yes
GCAAGGATGCCAGGGCCTCTGGCGGGAGGATGGTAGAGGGTGGAATGCAGAG	147177	147336	147127	147179	1	KQ016082.1	ENSPCOG00000021032.1	127028	151514	None	7672	1996	169532	No_or_no_constitutive_exon
CTTGGTCTTTTTTTGCTATATTTTTCTGAATGCCTGTTCTTGGGATATAGTT	4097223	4097370	4097173	4097225	1	KQ016082.1	ENSPCOG00000026072.1	4085848	4124307	RNF20	7672	1996	169532	Yes
GTACAGCCGGGGGGGCTACCCCGGGGGCCCTGGCTTCACCACCGGGTAAGCA	3866469	3866491	3866541	3866489	-1	KQ022092.1	ENSPCOG00000025600.1	3856920	3875250	None	7672	1996	169532	No_or_no_constitutive_exon
CAGGCCCTACCTGGGCTGTGTTAGGGGTGTCCAGGGGTGGGATGGGCCAGCG	4325827	4325941	4325777	4325829	1	KQ022092.1	ENSPCOG00000014854.1	4227498	4329493	CAMK2B	7672	1996	169532	No_or_no_constitutive_exon
TGCTCCCGTCACAGGGGGCCCATGTGACCATCAACGCACGGGCTGAGGAGGA	4482232	4482246	4482296	4482244	-1	KQ022092.1	ENSPCOG00000025819.1	4477509	4493204	DBNL	7672	1996	169532	No_or_no_constitutive_exon
CTGTTGACTGATCTATTTCTCTACTCTGCTTTCTTCTTCCGGGGATATAGAT	5063919	5064027	5064077	5064025	-1	KQ022092.1	ENSPCOG00000012498.1	4824382	5130660	HECW1	7672	1996	169532	Yes
GTGGCAAGGTGGGGGTGGGGTGGGGATGGGGGTGAGTTGGCTGTGGGAAGCT	459867	460000	459817	459869	1	KQ019060.1	ENSPCOG00000018086.1	451417	462339	MAN2C1	7672	1996	169532	No_or_no_constitutive_exon
GCAATGCTTTGGCCTGAGCCCCTGGCACAGACACTAGGTTTCGGGGACAGGG	771949	771990	772040	771988	-1	KQ019060.1	ENSPCOG00000019774.1	766878	775367	MPI	7672	1996	169532	No_or_no_constitutive_exon
GTAGCTGTGAGTTCTGCCCTGGGTCTGACCCCCATCCAGGGGAGGGTGAGAG	814502	814545	814452	814504	1	KQ019060.1	ENSPCOG00000024687.1	808867	815676	ULK3	7672	1996	169532	No_or_no_constitutive_exon
CAAAATGGAATTTTTCATTGTGTTTTTTTCTTGGGGGATCGGGATTGCAGCT	1097698	1097771	1097821	1097769	-1	KQ019060.1	ENSPCOG00000013432.1	1078678	1127684	None	7672	1996	169532	No_or_no_constitutive_exon
AGTGTGGGTGCAGAAGTGGGATGCGGGCTCCCGTGGGACGGAGGGCTCAGCT	1351529	1351717	1351767	1351715	-1	KQ019060.1	ENSPCOG00000004524.1	1347624	1351807	None	7672	1996	169532	Yes
CAGATCGGAGCAAAATGCTGGGGCAGATCAGGGCAGGGACACGGAGGCAGGA	1349683	1349889	1349939	1349887	-1	KQ019060.1	ENSPCOG00000004524.1	1347624	1351807	None	7672	1996	169532	No_or_no_constitutive_exon
CTTTTCATATCTGTAGTGGCTTTTTTTCTCTCATCTGGGGGTCAAAGGAGAA	1472272	1472387	1472222	1472274	1	KQ019060.1	ENSPCOG00000015111.1	1465488	1492030	STRA6	7672	1996	169532	No_or_no_constitutive_exon
GCCCGGCTAGTGCTGTGCTGTTGACCACGCCCCTTCTTTTGGGACTGCAGGA	1482866	1482928	1482816	1482868	1	KQ019060.1	ENSPCOG00000015111.1	1465488	1492030	STRA6	7672	1996	169532	Yes
ATCTCTGCCAGTCATGCCTGTGACTTTTTTTCTTTCTTCGTGGGCACAAGAT	2896402	2896604	2896654	2896602	-1	KQ019060.1	ENSPCOG00000013348.1	2895135	2967076	None	7672	1996	169532	Yes
TCTCGATTTCTGCTCTGTTTTCCTGATCCCACCCCCACCCTGGGCAGCAGCT	3337324	3337434	3337274	3337326	1	KQ019060.1	ENSPCOG00000016666.1	3318870	3346022	PARP6	7672	1996	169532	No_or_no_constitutive_exon
AAACTCTTCTCTCTACGGCCCAGAAGAATGTACTTTTCTGGGTTTAAAAGAT	4520433	4520461	4520511	4520459	-1	KQ019060.1	ENSPCOG00000019480.1	4498158	4703542	LRRC49	7672	1996	169532	No_or_no_constitutive_exon
TAGATTGCCAACAGTGTATGCTCGAAATCCTGGATACAGCAGGGACAGAGCA	3920846	3921215	3920796	3920848	1	KQ021380.1	ENSPCOG00000017817.1	3920660	3921215	None	7672	1996	169532	No_or_no_constitutive_exon
GTGAGGGGCGAACAGCACACGAGGCTGCCTGTCTTGGGATTACGATGAAGGC	4489206	4489373	4489423	4489371	-1	KQ021380.1	ENSPCOG00000013948.1	4487841	4489877	None	7672	1996	169532	No_or_no_constitutive_exon
TTCACCACCCTGGAGAAGGCCGGGGCTCACCTAGATGGGGGTGCCAAGAGGG	5331484	5332139	5332189	5332137	-1	KQ021380.1	ENSPCOG00000022654.1	5327225	5332570	None	7672	1996	169532	No_or_no_constitutive_exon
TTTTTATTATAATTTAATCAAAAGCTGAGGAACAGGGGTCAGAGGACTAGCA	3947106	3947195	3947056	3947108	1	KQ021236.1	ENSPCOG00000024170.1	3916906	4056274	PDS5B	7672	1996	169532	No_or_no_constitutive_exon
CTCTGTTAGGTTAACTCTAGTTATACATGGCCTACTGCTTTGGGGTGAAGGG	952293	952404	952243	952295	1	KQ021303.1	ENSPCOG00000022384.1	948036	1289721	None	7672	1996	169532	No_or_no_constitutive_exon
GCCCCCAGCGCACCTAACCAAGGAGGTCAGAGGACCATTGCGGGGCCGAGTC	4644111	4644358	4644061	4644113	1	KQ021303.1	ENSPCOG00000013391.1	4419781	4649510	CTIF	7672	1996	169532	No_or_no_constitutive_exon
GGCTTGGACTGGCTTCTGGTCCCGCTGCACCGGCTGGCTTCCGGGGGGAGGC	2421476	2421746	2421426	2421478	1	KQ021770.1	ENSPCOG00000013570.1	2421414	2426672	None	7672	1996	169532	No_or_no_constitutive_exon
GGTTGGCACACCTTCCTCTTCAGGTAGCTGGTTGATTGGGCAGGGGGGAGAG	2426639	2426672	2426589	2426641	1	KQ021770.1	ENSPCOG00000013570.1	2421414	2426672	None	7672	1996	169532	No_or_no_constitutive_exon
GTAGTCTCCTTAGGTATTGGACAGATCATGGGTGAGAGGGGAAAAGGAAGGA	3353670	3353718	3353620	3353672	1	KQ021770.1	ENSPCOG00000019112.1	3322662	3353718	GGA2	7672	1996	169532	No_or_no_constitutive_exon
TCTAGGAATATATTTCTGGGTTTCAAGAAATGTGAAAACTTGGGAACAAGAA	1063197	1063230	1063147	1063199	1	KQ017955.1	ENSPCOG00000004733.1	979917	1108124	KIDINS220	7672	1996	169532	No_or_no_constitutive_exon
AAGTGACCCAGTATAAGAAGTGCAAGGATTCCCTGTGTGCCCAGGGAAAGAG	3797821	3797912	3797962	3797910	-1	KQ017955.1	ENSPCOG00000022980.1	3797821	3798026	None	7672	1996	169532	No_or_no_constitutive_exon
CACCACCGCCCTTCTCGCCAGAGCAAGCAGCAGCTCCCAGCAGGGAAGAGTG	815873	816249	816299	816247	-1	KQ020157.1	ENSPCOG00000018838.1	815041	816323	None	7672	1996	169532	No_or_no_constitutive_exon
CCAACGACTAAGGGGCCTCCCGGGCCCGGAAGTGCCGAACGGGAACCAAGAA	822415	822575	822365	822417	1	KQ020157.1	ENSPCOG00000020809.1	820223	849602	COG4	7672	1996	169532	No_or_no_constitutive_exon
TGGGTAGCCCCCGACCCTTGGCCCTCACGCCCTACCCCCTGGGTGCACAGGA	857383	857485	857535	857483	-1	KQ020157.1	ENSPCOG00000027743.1	850515	864122	FUK	7672	1996	169532	No_or_no_constitutive_exon
ATATTAAAGGAGCAAAGGGAGAAGATGCTGCAGATCGGGAGGCTGAGAAGTT	938945	939158	938895	938947	1	KQ020157.1	ENSPCOG00000018325.1	938406	941795	None	7672	1996	169532	No_or_no_constitutive_exon
TACACTTCTAGTGTCATAGAATTTGAATTGTCCCAGCTGTTGGGTATGAGAT	977832	977925	977975	977923	-1	KQ020157.1	ENSPCOG00000021652.1	968673	992652	DDX19B	7672	1996	169532	No_or_no_constitutive_exon
CGAGCTCTGGGGGCCCTGCCAGTCTGGTGTGACCAGGGCGGGGGTTACAGAG	1035129	1035259	1035309	1035257	-1	KQ020157.1	ENSPCOG00000023979.1	1033266	1045612	None	7672	1996	169532	Yes
CCAGGCCTTCACGAGTTTTGCCTTCGGGCAGCCTGACAACCAGGGGTGAGTG	1034718	1034746	1034796	1034744	-1	KQ020157.1	ENSPCOG00000023979.1	1033266	1045612	None	7672	1996	169532	No_or_no_constitutive_exon
TCATCATGTGGTCGGGGTACTCACCTACCTTGTATGTCTCCGGGGACCAGGA	1646642	1646842	1646892	1646840	-1	KQ020157.1	ENSPCOG00000019548.1	1644802	1649288	LDHD	7672	1996	169532	No_or_no_constitutive_exon
ACACTGGAAACAATGGCACATCGTAAATTCACAGCAACTGGGACAGTCAGGT	1955236	1955251	1955301	1955249	-1	KQ020157.1	ENSPCOG00000019603.1	1937689	1967530	None	7672	1996	169532	No_or_no_constitutive_exon
TTGTGATAACTCCATTTCCCACCTCCATGCCCTCTTCCTGGGCGGAGCAGCG	129293	129562	129243	129295	1	KQ029948.1	ENSPCOG00000016425.1	110341	133645	TRPV5	7672	1996	169532	No_or_no_constitutive_exon
AGTCACCTATATGGTTACCAAGGTAACCCTCACCCCCTTGGGTGGAGCAGCC	164142	164411	164092	164144	1	KQ029948.1	ENSPCOG00000007013.1	152160	166333	TRPV6	7672	1996	169532	No_or_no_constitutive_exon
GGGAGGCAGGGGGCTAAAATGCCAAGACTCTATGCTCTGGGAAACCTGAGGC	3047097	3047109	3047159	3047107	-1	KQ017407.1	ENSPCOG00000003407.1	3047097	3057026	RGS4	7672	1996	169532	No_or_no_constitutive_exon
TGGAGGGCAGTGCTGGCTGATGGAAACTAACCCTGTAGCCCTCGGGGGAGGT	4711007	4711028	4711078	4711026	-1	KQ017407.1	ENSPCOG00000024546.1	4708114	4718785	NDUFS2	7672	1996	169532	No_or_no_constitutive_exon
AGCCCACGGCTGGCCACACGGTATACTCCATGCTCTCCCATGGGTATGAGAA	5031113	5031398	5031448	5031396	-1	KQ017407.1	ENSPCOG00000022171.1	5027833	5048029	LY9	7672	1996	169532	No_or_no_constitutive_exon
AAGGTGGGTATGAAAAGGAGAGTAAAGACCAGACAGGTCTGAGTAGGGAGTT	5189754	5189878	5189704	5189756	1	KQ017407.1	ENSPCOG00000022170.1	5164621	5198073	SLAMF1	7672	1996	169532	No_or_no_constitutive_exon
GTCAGGACTGGTAACCATAGACTCCAAGCCTACGCAGAGGCCGGGATGAGGG	340282	340372	340232	340284	1	KQ019388.1	ENSPCOG00000017997.1	340212	347780	NFKBIE	7672	1996	169532	No_or_no_constitutive_exon
TGAGTAAAGCAAAAGATTTCCTTTGGGAGAAGAGATGGGCTTTGAGGGAGCA	360365	360604	360654	360602	-1	KQ019388.1	ENSPCOG00000014792.1	353745	362586	HSP90AB1	7672	1996	169532	No_or_no_constitutive_exon
CTGTTTGGCCCCAAAGGTGGGCGGCCCCACCCCAGACACCGGGCCTAAAGTA	1257639	1257689	1257589	1257641	1	KQ019388.1	ENSPCOG00000023062.1	1255218	1258144	CRIP3	7672	1996	169532	No_or_no_constitutive_exon
CTGGCAGTCAGTAAGTAGGGTAGGCAGAGCCTCGGAGCAGGCAGTGGGAGAT	1332612	1332644	1332694	1332642	-1	KQ019388.1	ENSPCOG00000019251.1	1332393	1365660	CUL9	7672	1996	169532	No_or_no_constitutive_exon
AGGAGGTCATGGCACCTGGGAACCCTGTGCCCCTTCAGGTGGGCTGTGAGGC	1474031	1474284	1473981	1474033	1	KQ019388.1	ENSPCOG00000019001.1	1462165	1476399	CUL7	7672	1996	169532	No_or_no_constitutive_exon
CTAAGGGCAGGCTCTGGCCTCCTATACCTCATCTTTCTTCTGGGTGGCAGGA	1495393	1495495	1495545	1495493	-1	KQ019388.1	ENSPCOG00000021120.1	1493628	1514332	PPP2R5D	7672	1996	169532	Yes
GGAGAACCTGACTGCTGGCCCCCACAGATTCGCCAACTCAGGAGCGGGAGGA	1498502	1498679	1498729	1498677	-1	KQ019388.1	ENSPCOG00000021120.1	1493628	1514332	PPP2R5D	7672	1996	169532	No_or_no_constitutive_exon
TGGAGGAGGGAGGCGATGGGGAGAGGGCATGGCAAGGGCAGACGACAAAGCC	1565802	1565851	1565901	1565849	-1	KQ019388.1	ENSPCOG00000021697.1	1565380	1582875	PTCRA	7672	1996	169532	No_or_no_constitutive_exon
CCTTGACCATCTTCCTGGTTTCCTGTTCTGATTGCAGGTGGGACACACAGTG	3179778	3179877	3179927	3179875	-1	KQ019388.1	ENSPCOG00000008841.1	3179705	3201247	NCR2	7672	1996	169532	No_or_no_constitutive_exon
CTCACATCTCAGGGCCTTCAGGAATCGACATGCGCAGAAATTGAGGGCAGTC	3184987	3185068	3185118	3185066	-1	KQ019388.1	ENSPCOG00000008841.1	3179705	3201247	NCR2	7672	1996	169532	No_or_no_constitutive_exon
GGGGAATCCCATCCTGCCTCCTGCACACTGGGCACTTTTGGGTAAGTCAGTT	3263124	3263181	3263074	3263126	1	KQ019388.1	ENSPCOG00000000279.1	3241055	3263181	None	7672	1996	169532	No_or_no_constitutive_exon
CCTGCCAGGGCTCTGACCTGGGGTTTTGTTACCCAGGTTCCCGGGGAAAGTC	3268598	3268625	3268548	3268600	1	KQ019388.1	ENSPCOG00000004943.1	3268345	3276965	None	7672	1996	169532	No_or_no_constitutive_exon
CCTGAACCCCTAGAAGCTCCTGGTTTCTCCGCTTCCCTCTTTGAGGGCAGAT	3364739	3364938	3364689	3364741	1	KQ019388.1	ENSPCOG00000017836.1	3360791	3364938	TREM2	7672	1996	169532	No_or_no_constitutive_exon
TTCTGGGCACTGGAGGACCGCGCGGCGCAGGACCGCACGACAAGTGGGAGCT	5215069	5215123	5215019	5215071	1	KQ019388.1	ENSPCOG00000021334.1	5214902	5227669	None	7672	1996	169532	No_or_no_constitutive_exon
TCCCTGCAGCCAACGGATGTGTTCTAAGTCCTTAACTTCAGGGATTGCAGAC	1442233	1442315	1442183	1442235	1	KQ022637.1	ENSPCOG00000020988.1	1368870	1465690	None	7672	1996	169532	No_or_no_constitutive_exon
GGGCTCAAGCGATCCTCCTGCCTCAGCCTCCTGAGTAGCTGGGGCTACAGGC	3562010	3562144	3562194	3562142	-1	KQ022637.1	ENSPCOG00000023430.1	3562010	3568772	None	7672	1996	169532	No_or_no_constitutive_exon
ACCCAGCTCGGGAATTTTATCTGCAGAACTCTGCACGTGGGTGAAGTAAGCT	3590659	3590726	3590776	3590724	-1	KQ022637.1	ENSPCOG00000021760.1	3578616	3678471	SH3PXD2B	7672	1996	169532	No_or_no_constitutive_exon
GGGCAGCGCCGCGGCGCGCGAGATGATGGCGGCGGCCGCGGCCCGGGGAGGC	5831	5950	5781	5833	1	KQ021581.1	ENSPCOG00000018150.1	1680	122635	None	7672	1996	169532	No_or_no_constitutive_exon
CCCTCCCGCCGCCCATCGTCCGTCCGTCCGTCCGCAGGCTGTGGGCGCAGGG	128326	128518	128568	128516	-1	KQ021581.1	ENSPCOG00000000621.1	128326	130416	None	7672	1996	169532	No_or_no_constitutive_exon
GAGGGACGCGCCCCCCGAGTCTCACCCGGTTCCCGACGCCCCAGGGCAAGCA	129131	129185	129235	129183	-1	KQ021581.1	ENSPCOG00000000621.1	128326	130416	None	7672	1996	169532	No_or_no_constitutive_exon
ACTTCGACCTGCTGTTGCCAGGCTCCAAGTTCACCACATCCGACAGGGAGGA	268601	268724	268551	268603	1	KQ021581.1	ENSPCOG00000014088.1	266668	270618	CCDC116	7672	1996	169532	No_or_no_constitutive_exon
AGGACACTCAGGGGTTCTTCACCCTCTCTCCACACTGCATAGGGGGAGAGGG	668821	668888	668771	668823	1	KQ021581.1	ENSPCOG00000023879.1	667581	669781	None	7672	1996	169532	No_or_no_constitutive_exon
CCTGGCTGGTTTTGGTTTCCTTGACTGGCTGCCCTGCCCTGGGCAGACAGAC	1552203	1552366	1552153	1552205	1	KQ021581.1	ENSPCOG00000025663.1	1548108	1553214	RHBDD3	7672	1996	169532	No_or_no_constitutive_exon
CCAAGGAAGTCTGTGAAGCCTCCTCCATATACCATGGTGGGAGGTGCTAGCT	5129608	5129764	5129558	5129610	1	KQ021581.1	ENSPCOG00000022540.1	5126234	5129764	None	7672	1996	169532	No_or_no_constitutive_exon
GTCATCATTCTGAGCCTCAGTTTCTTCTTCTGCAAAATGGGGGGGGGGAGTA	5180850	5180881	5180931	5180879	-1	KQ021581.1	ENSPCOG00000019635.1	5137999	5203727	None	7672	1996	169532	No_or_no_constitutive_exon
TTAAAATATATATGTACGTATGAATTTTTTGCCCGTCCTCTCCGGGGAAGTT	2288096	2288247	2288046	2288098	1	KQ029615.1	ENSPCOG00000022638.1	2287568	3267348	LRRTM4	7672	1996	169532	No_or_no_constitutive_exon
GGCGCCTCACAGTTGATGACTGAAATCGGGCGTCCTCTGGGCAAGGAGAGAA	2298948	2299132	2299182	2299130	-1	KQ016963.1	ENSPCOG00000015113.1	2298361	2299276	None	7672	1996	169532	No_or_no_constitutive_exon
CCTAAAAAGCCCCCTGCAAAGAAAGGAGAGAAGGTACCCAAAGGGAAAAGGG	4307853	4307955	4308005	4307953	-1	KQ016963.1	ENSPCOG00000025775.1	4307853	4308125	None	7672	1996	169532	No_or_no_constitutive_exon
AGGATGAAAATTTAACCAGCAATGATTTTGTCATTCCTGCGGTGGGCCAGGT	1569408	1569554	1569358	1569410	1	KQ022058.1	ENSPCOG00000005141.1	1560021	1617268	HIVEP3	7672	1996	169532	No_or_no_constitutive_exon
CCTGCCCGCCGTGAGTTGCCCTCTGCTGGGTTGGTGGGGGAGGCTAGGAGCG	2236922	2236968	2237018	2236966	-1	KQ022058.1	ENSPCOG00000021204.1	2217411	2268579	KCNQ4	7672	1996	169532	No_or_no_constitutive_exon
TCTGTGATCTGACCTTGTTCCCTCTTTGTGCTTGGGGCGAGGGGCCACAGAA	2398717	2398859	2398667	2398719	1	KQ022058.1	ENSPCOG00000028045.1	2372812	2406869	RIMS3	7672	1996	169532	No_or_no_constitutive_exon
TTCTAATCACGGGCAGCAGCATCACTGGTTCCTTAACCATGGGCCAAAAGCC	4795115	4795243	4795065	4795117	1	KQ022058.1	ENSPCOG00000026418.1	4746735	4802532	INPP5B	7672	1996	169532	No_or_no_constitutive_exon
AACTTCTAGTCATTTTAATGTTGTTTTGTTCATTTTTACTTTGTGGGAAGGA	2846517	2846647	2846697	2846645	-1	KQ021034.1	ENSPCOG00000005779.1	2814495	2912799	SYTL5	7672	1996	169532	Yes
TAGGACGCGCGCGGGCGCCCTGCCGCAGCTGCCGCCCGCGGGGACGCGAGGC	527950	527985	527900	527952	1	KQ022325.1	ENSPCOG00000015194.1	527233	554491	EGLN3	7672	1996	169532	No_or_no_constitutive_exon
ATTCTAATATCAGCTTCAAGAGACAAAACTCTGAGTGTGGGACCTGAAAGAT	4185726	4185833	4185883	4185831	-1	KQ022325.1	ENSPCOG00000016209.1	4182974	4186423	None	7672	1996	169532	No_or_no_constitutive_exon
AAAATGTGCTTGTTTATCATCTAAATGTTTAATTTCTTTTCTGGGAATAGGT	1643081	1643165	1643031	1643083	1	KQ021659.1	ENSPCOG00000012504.1	1623257	1657773	TMEM156	7672	1996	169532	No_or_no_constitutive_exon
CTTGTGCTGGCCCTCGCAGACCCCCGAGTGCCCGAGCGCCAGGGGAGCAGCG	2437498	2437758	2437808	2437756	-1	KQ021659.1	ENSPCOG00000016855.1	2332542	2535243	TBC1D1	7672	1996	169532	Yes
TGAGAAGGGATGACGTTAATTGGAAAATCGAAATTCCTGGAGGGTAGGAGGA	104589	104650	104539	104591	1	KQ021614.1	ENSPCOG00000020481.1	103296	104650	None	7672	1996	169532	No_or_no_constitutive_exon
TTCTCGAAACCGCAGCCACTCGCAGCGCAGCAAACCAGGCGCTGGGTGAGCC	852419	852427	852477	852425	-1	KQ021614.1	ENSPCOG00000026023.1	852419	852882	None	7672	1996	169532	No_or_no_constitutive_exon
TGGTTGTCTCAGGTCCCTCGGCTGACAGCGTGTTGTCCCTGGGGCTGTAGGA	4314880	4314965	4315015	4314963	-1	KQ021614.1	ENSPCOG00000014292.1	4299232	4344268	IGSF9B	7672	1996	169532	Yes
GGGCCCCCCAGCTGGGCCGCCACAAGCCCATTTCTGTTTCTGGGGTGCAGTG	854154	854294	854104	854156	1	KQ021336.1	ENSPCOG00000014106.1	751113	877414	LRRK1	7672	1996	169532	No_or_no_constitutive_exon
GCAGAGTGTGAGAGCCGGCCTTGCGCCCTTCCTGGGGAGGGGCAGGAGAGCC	1149888	1150034	1150084	1150032	-1	KQ021336.1	ENSPCOG00000023960.1	1085260	1251929	PCSK6	7672	1996	169532	No_or_no_constitutive_exon
CAATGACCTATGATCATGCCACTTCCCTCATGCCCTGGGAACAAAGCAAGAC	141246	141275	141196	141248	1	KQ022414.1	ENSPCOG00000017278.1	131115	157320	None	7672	1996	169532	No_or_no_constitutive_exon
GCGTGGAGGGCCAGGCCCTTGCTGCTCATGTCGCTCTGATTGGGAGACAGGT	324698	324857	324907	324855	-1	KQ022414.1	ENSPCOG00000023935.1	323095	335245	PIPOX	7672	1996	169532	No_or_no_constitutive_exon
GCAGAAGGAAGAAGTCTGACTGCTCTGCTTTGCTCTCTCCACATGGGCAGGT	402132	402328	402082	402134	1	KQ022414.1	ENSPCOG00000018382.1	369517	414621	SEZ6	7672	1996	169532	Yes
TATCTCCCAAGAGCCATAGGAGTGGGGAGTTGGGAATGGGGGAGGAGTAGTT	577579	577600	577650	577598	-1	KQ022414.1	ENSPCOG00000004124.1	577462	583579	TRAF4	7672	1996	169532	No_or_no_constitutive_exon
TTAACTACTAGCAAGAAGAAGCCCACATGTTGCCCATGAAGGGGGAGGAGAC	609194	609254	609144	609196	1	KQ022414.1	ENSPCOG00000021648.1	605495	609543	RAB34	7672	1996	169532	No_or_no_constitutive_exon
CAGCCCATCCGGAGTCGGGACCTCAGCGTCTTCTCCTCCTTGGGGTGCAGGT	875838	876074	876124	876072	-1	KQ022414.1	ENSPCOG00000024217.1	869123	885238	SARM1	7672	1996	169532	No_or_no_constitutive_exon
CTTCCAGGTCAGTCGTCCACCTGGCACCTGGCCCAGGGGCTGGGGTGCAGGG	1401346	1401352	1401402	1401350	-1	KQ022414.1	ENSPCOG00000026995.1	1395001	1412023	None	7672	1996	169532	No_or_no_constitutive_exon
GCCGCCTGCAAGCAGAGTGCCCCATCATCTCTACCCCCAGGGATTCGGAGAT	2425029	2425053	2425103	2425051	-1	KQ022414.1	ENSPCOG00000017944.1	2424807	2425120	None	7672	1996	169532	No_or_no_constitutive_exon
GACTGGGAAGTATAGAATACATGGTTCAATAAAGAAAAGAAGGGAAATAGTG	2595807	2595895	2595945	2595893	-1	KQ022414.1	ENSPCOG00000015459.1	2571894	2627069	None	7672	1996	169532	No_or_no_constitutive_exon
TGTCTGTCTTATCTAATGGAAGTTGGGTTTTTTTTGGGGGGGTGGGTTAGGT	2981538	2981677	2981488	2981540	1	KQ022414.1	ENSPCOG00000020744.1	2974230	2994806	ZNF207	7672	1996	169532	Yes
TCACCACATTAGAGCAAATGTTAATGTAGAGCCCTGTGAAGAATGGGAAGGT	2994699	2994806	2994649	2994701	1	KQ022414.1	ENSPCOG00000020744.1	2974230	2994806	ZNF207	7672	1996	169532	No_or_no_constitutive_exon
TCAGGAGTTTGAGGCTGCAGCATTGCTGAACTCCAACCTGGGTGACATAGTG	913298	913347	913248	913300	1	KQ015644.1	ENSPCOG00000022180.1	910368	914422	DPPA3	7672	1996	169532	No_or_no_constitutive_exon
ATTCACTGAATCTCAGTTTATTATACATCTATGTTTATTTGGGGGGCAAGAT	2016787	2017168	2016737	2016789	1	KQ015644.1	ENSPCOG00000001924.1	1974793	2103660	CD163L1	7672	1996	169532	No_or_no_constitutive_exon
TGCAACTCTAAAGAATGTAACCTGTTACCTATTCTTCCCCTAGGGAGCAGAC	2069259	2069635	2069209	2069261	1	KQ015644.1	ENSPCOG00000001924.1	1974793	2103660	CD163L1	7672	1996	169532	Yes
TTCTATCTGCCTTTCCTTCCTTACAGTCTGATGTTGATTTCTGGGACAAGTT	2370437	2370533	2370583	2370531	-1	KQ015644.1	ENSPCOG00000017563.1	2362194	2381644	PEX5	7672	1996	169532	No_or_no_constitutive_exon
GGCGGTCCTGCTCACAGGTGCTTCCTCTCTTCTTCCTGGGGCGGGGCCAGCC	2430159	2430282	2430332	2430280	-1	KQ015644.1	ENSPCOG00000022319.1	2406331	2432930	CLSTN3	7672	1996	169532	Yes
ACGCATTTCTCTTCTCTGTTTCCTGTTCATCTGGCGATCTGGGACCACAGGG	2554102	2554108	2554052	2554104	1	KQ015644.1	ENSPCOG00000025860.1	2549913	2554304	None	7672	1996	169532	No_or_no_constitutive_exon
CCTGACCAGTTCCAGTGAGGGGCCATGGCACTCAGACCCCGCGGGTGGAGAC	2600366	2600398	2600448	2600396	-1	KQ015644.1	ENSPCOG00000026963.1	2600303	2606133	LRRC23	7672	1996	169532	No_or_no_constitutive_exon
CAAAAAAATAAAATAACAGGGGTAGAAGGTATTACATGGGGTGATAGAAGGT	2902019	2902106	2901969	2902021	1	KQ015644.1	ENSPCOG00000002562.1	2899094	2907851	NOP2	7672	1996	169532	No_or_no_constitutive_exon
GCCAAATCTTTACATACACATAAACAGTTGACCCTTGAACAATGTGGGAGAT	2953165	2953188	2953238	2953186	-1	KQ015644.1	ENSPCOG00000022291.1	2929349	2953243	NCAPD2	7672	1996	169532	No_or_no_constitutive_exon
AGCCTTTAACACTGTTCCCCTTGATGGGGTTATTTGTCCTTGGGTTAAAGGG	2218444	2218583	2218633	2218581	-1	KQ014873.1	ENSPCOG00000028162.1	2213881	2223843	HNRNPH3	7672	1996	169532	No_or_no_constitutive_exon
TTTTATTGACTCCTTATGTTCATCCTGAGAGTGGGTTTAGGGTAGATGAGTG	447475	447500	447550	447498	-1	KQ023236.1	ENSPCOG00000019801.1	440263	455996	None	7672	1996	169532	No_or_no_constitutive_exon
CTCAAGAAGCGGGCGTCCAGTGCACGTGCCAACATTACTCTTTGGGGAAGAA	3164187	3164316	3164366	3164314	-1	KQ023236.1	ENSPCOG00000007020.1	3164146	3164516	None	7672	1996	169532	No_or_no_constitutive_exon
TTGTTCCTGTCCCTGACAGGTTCTCTGGTTGGGGTCACAGGGACGCTAAGAG	3533080	3533198	3533248	3533196	-1	KQ023236.1	ENSPCOG00000008421.1	3532431	3537167	None	7672	1996	169532	No_or_no_constitutive_exon
TTGTTACCTGTTTCCCAACTAACGGATTTTCTTTTCCTTTTGGTGGGCAGGG	4891760	4891907	4891957	4891905	-1	KQ023236.1	ENSPCOG00000023738.1	4879566	4897028	None	7672	1996	169532	No_or_no_constitutive_exon
GGATTTGAATTACAGGCTCAAACGATCCTCCCAAGCAGCTGGGACTATAGCC	3033978	3034296	3033928	3033980	1	KQ021570.1	ENSPCOG00000023749.1	3033857	3034296	None	7672	1996	169532	No_or_no_constitutive_exon
TCCTCATCCTCATGGGATACAAGGTGGGCCAGGGTCTCAAGGGATCCAAGGT	2569365	2569820	2569315	2569367	1	KQ022703.1	ENSPCOG00000022859.1	2482100	2584175	WDR33	7672	1996	169532	No_or_no_constitutive_exon
TGGCAGGTACTTGTTTATTTTTATTAACGGTTTGTCTGCCTCGGTGGGAGCC	4152042	4152090	4151992	4152044	1	KQ019279.1	ENSPCOG00000026361.1	4041235	4172329	None	7672	1996	169532	Yes
AGCACCAATGGGCCTTCCTTTCTGAAGCCATGTCTTTCTTACGTAGGGAGTT	4702931	4703060	4702881	4702933	1	KQ019279.1	ENSPCOG00000027516.1	4584480	4742370	PKP4	7672	1996	169532	No_or_no_constitutive_exon
ATGACGTCGTGTTGTTCTGTGTTTGCGCCTCCTCTCTGACAACGGGCCAGCT	44641	44746	44796	44744	-1	KQ021247.1	ENSPCOG00000022138.1	28600	247841	None	7672	1996	169532	No_or_no_constitutive_exon
CCGTGAGCTATGATGACGCTACTGCACTCTAGTCTGGGCAACAGAGCCAGAC	225672	225707	225757	225705	-1	KQ021247.1	ENSPCOG00000022138.1	28600	247841	None	7672	1996	169532	No_or_no_constitutive_exon
ATATTTTAACATATATATGAACTGTATTAAGAATTGTCTGGGTGACATAGAA	1497447	1497504	1497397	1497449	1	KQ013216.1	ENSPCOG00000010513.1	1491995	1497504	None	7672	1996	169532	No_or_no_constitutive_exon
CAATAATGTGTTTGAAGTTGACTGTTATTCCCAAACCATGAAAATGGGAGAT	3226425	3226692	3226375	3226427	1	KQ014321.1	ENSPCOG00000017597.1	3225472	3226692	None	7672	1996	169532	No_or_no_constitutive_exon
TAAATACTTGTGCTATGTTACTTTAGTAAAAAAAAAATGTAGGGAAATAGAC	2735229	2735437	2735487	2735435	-1	KQ017734.1	ENSPCOG00000023750.1	2659745	2816033	FRYL	7672	1996	169532	No_or_no_constitutive_exon
TTTTATTCTTTTTGTCTTTTTTTTTTTTTTTTTCCCGTGTGGGGTGTCAGGT	2699414	2699591	2699641	2699589	-1	KQ017734.1	ENSPCOG00000023750.1	2659745	2816033	FRYL	7672	1996	169532	No_or_no_constitutive_exon
CAATTACGCGCTTTGAGGTGAGATAGAAATGTCTAAGCCTGGGATTTGAGCA	3166854	3166939	3166804	3166856	1	KQ017734.1	ENSPCOG00000022124.1	3151441	3195147	None	7672	1996	169532	No_or_no_constitutive_exon
TTGACCCTTTGGACTCTTAAAAAATGTGTAACATGCAATTGTGGGGTTAGAT	4143288	4143345	4143395	4143343	-1	KQ017734.1	ENSPCOG00000027286.1	4143178	4146229	None	7672	1996	169532	No_or_no_constitutive_exon
CCACCATCTTTCAACACATCAATAATATATTTTTTGAGGGGGAGGCGGAGTG	4574776	4575668	4575718	4575666	-1	KQ017734.1	ENSPCOG00000024908.1	4574483	4577013	None	7672	1996	169532	No_or_no_constitutive_exon
TCTCCTCCACCATCTTTCAACACATCAATAATATATTTTTTGAGGGGGAGGC	4574776	4575674	4575724	4575672	-1	KQ017734.1	ENSPCOG00000024908.1	4574483	4577013	None	7672	1996	169532	No_or_no_constitutive_exon
TGGCCCCCTGCGTCCTCTACCCGGGGGACGACCGCGTCCGCGGGGCCGAGCC	989721	989745	989671	989723	1	KQ021936.1	ENSPCOG00000026092.1	989658	991611	KBTBD11	7672	1996	169532	No_or_no_constitutive_exon
TGTGATCTCTCACACAAAACCACGTCCAGTACTCAGCGGGGCTGCAGGAGCG	1039373	1039439	1039323	1039375	1	KQ021936.1	ENSPCOG00000025079.1	1014754	1083203	MYOM2	7672	1996	169532	No_or_no_constitutive_exon
GGAGGAGCAGGTCCCAGCGGTGGTCACAGACACTCCTCACGTGGGTGCAGGG	1038752	1038825	1038702	1038754	1	KQ021936.1	ENSPCOG00000025079.1	1014754	1083203	MYOM2	7672	1996	169532	No_or_no_constitutive_exon
TTTCAAGCAGGTTTGATACAGGACGTTTGCTCTGTTGGTTTACAAGGGAGAT	1931031	1931171	1931221	1931169	-1	KQ021936.1	ENSPCOG00000017640.1	1433866	1935885	CSMD1	7672	1996	169532	Yes
TCAGTAAAATTAAAACGTGAACTGTCTGAACATCACGGGGGCGGTGGAAGCT	1455488	1455700	1455750	1455698	-1	KQ021936.1	ENSPCOG00000017640.1	1433866	1935885	CSMD1	7672	1996	169532	No_or_no_constitutive_exon
TGAGAGCAAACTGTGGGAGGGAATTGGTCTTCTAAAGTAGTAGAGGGTAGAG	4494575	4494618	4494525	4494577	1	KQ021936.1	ENSPCOG00000022251.1	4493225	4495278	None	7672	1996	169532	No_or_no_constitutive_exon
GCCGCGGGTGCCCTCCTCGGTGCTGGGCCTGTCCTACCTCCAGGGCGGAGGC	4794374	4794818	4794868	4794816	-1	KQ021936.1	ENSPCOG00000026447.1	4750979	4799083	None	7672	1996	169532	No_or_no_constitutive_exon
CTGGTCTGGTGTCCTGACTCTGCCTTGTTCCAGGTCCTCCGGGCAGTGAGAG	4753831	4753969	4754019	4753967	-1	KQ021936.1	ENSPCOG00000026447.1	4750979	4799083	None	7672	1996	169532	No_or_no_constitutive_exon
GTGTCCACAGGCACTACCATGCTGTCTTTGCTTTTCTTTTGGGGGTTCAGCC	1823487	1823566	1823616	1823564	-1	KQ013770.1	ENSPCOG00000007081.1	1821600	1836228	CAMK1	7672	1996	169532	No_or_no_constitutive_exon
CAGGCCTTGAGCCTAGGGGCTGAGCAGGGTATCCCCTGCCCTGGGAGCAGAG	1885907	1886006	1885857	1885909	1	KQ013770.1	ENSPCOG00000016740.1	1880593	1901916	None	7672	1996	169532	No_or_no_constitutive_exon
GTCTGTCTGGAACTGATGGGAGAAGGGAAGAGTGGGGAGGGGGGAAAGAGCC	1969675	1969731	1969625	1969677	1	KQ013770.1	ENSPCOG00000021923.1	1969172	1982149	IL17RC	7672	1996	169532	No_or_no_constitutive_exon
TAGAAAGGAAACTGCCCAACCCCTAAGAGAGGCCATTGGGTGGGAATGAGAG	2350431	2350479	2350381	2350433	1	KQ013770.1	ENSPCOG00000019692.1	2340642	2350678	None	7672	1996	169532	No_or_no_constitutive_exon
CCATCAGTGAGCTTTCTTTTCACCTTTGAATGTGCTGCTTGGGTTGGTAGGC	3313223	3313344	3313173	3313225	1	KQ013770.1	ENSPCOG00000022489.1	3286976	3321995	None	7672	1996	169532	No_or_no_constitutive_exon
TGGGAGTAGCAGGGCATCACCCAATTTGAATATCCCTGTGGGGCATGTAGGA	1003266	1003402	1003216	1003268	1	KQ022737.1	ENSPCOG00000022040.1	936033	1026286	AK7	7672	1996	169532	No_or_no_constitutive_exon
GAACACACTGGGGCTCCCCACTCTGTCTCCATCTCCACTCTGGGTGTAAGGC	3949205	3949283	3949155	3949207	1	KQ022737.1	ENSPCOG00000026017.1	3930734	3955006	HHIPL1	7672	1996	169532	No_or_no_constitutive_exon
CCCGGCCCCCGTCTCAACCCGAAAGCTCCCTGCAGCCCCCGTGGGAAGAGTG	2226258	2226390	2226440	2226388	-1	KQ018066.1	ENSPCOG00000005914.1	2226258	2231413	None	7672	1996	169532	No_or_no_constitutive_exon
AGTGAAAAAATAAAACAAAGTAGTGGGATGGCACATAATGGGGACAAGAGAC	2522806	2522866	2522756	2522808	1	KQ018066.1	ENSPCOG00000005671.1	2517389	2522866	None	7672	1996	169532	No_or_no_constitutive_exon
GCCTGGCACGTAAGAAGCCTCGATAGATGTTGGATGCATGGGTGACTGAGGG	4285891	4285911	4285961	4285909	-1	KQ018066.1	ENSPCOG00000028715.1	4272437	4626986	None	7672	1996	169532	No_or_no_constitutive_exon
TTTTCCCCCCCAAAACACTATCCTTTCAAATTCTTTGGGTGGATATGAAGGC	4320654	4320813	4320604	4320656	1	KQ028397.1	ENSPCOG00000016437.1	4302548	4332673	None	7672	1996	169532	No_or_no_constitutive_exon
CCAGGCCTCCTACAGAGGCTGGGACATTAGAGGCTGGGGCTGACACAGAGGC	1398866	1399673	1399723	1399671	-1	KQ022403.1	ENSPCOG00000021267.1	1394030	1401625	C16orf46	7672	1996	169532	No_or_no_constitutive_exon
TGGCACCCCCAGCCCGCCCCCGCGACTCACCCGCGTTCCTGGGGTTGCAGGC	3804610	3804702	3804560	3804612	1	KQ022403.1	ENSPCOG00000018699.1	3782290	3805327	NECAB2	7672	1996	169532	Yes
CGGAAGTCCCCCCGCAGTGAGTGTGGGGAGTAAACGTGGATGGGTGCGAGCT	331430	331549	331380	331432	1	KQ020047.1	ENSPCOG00000024323.1	327304	334720	PRAM1	7672	1996	169532	No_or_no_constitutive_exon
GAGCACGTCTTGCTCACAGGCACCCCGATTCCTTGGGTTGGGGGGATCAGGA	333938	334047	333888	333940	1	KQ020047.1	ENSPCOG00000024323.1	327304	334720	PRAM1	7672	1996	169532	No_or_no_constitutive_exon
GCCCTCTCTGGGCCTCCCCCTGTGGCGGGAGGCAGGGCCTGGGATGGGAGCC	751269	751446	751496	751444	-1	KQ020047.1	ENSPCOG00000019613.1	745915	761902	EVI5L	7672	1996	169532	No_or_no_constitutive_exon
TATAATTCACACTGGAGAGAAACCTTATAAATGTACGGAATGTGGGAAAGCC	1304358	1304402	1304452	1304400	-1	KQ020047.1	ENSPCOG00000020602.1	1304358	1305612	ZNF121	7672	1996	169532	No_or_no_constitutive_exon
CACATGCGAACTCACACAGGAGAAAAGCCCTGCGAATGAATGTGGGAAAGCC	1327793	1327939	1327989	1327937	-1	KQ020047.1	ENSPCOG00000023619.1	1327793	1330878	ZNF846	7672	1996	169532	No_or_no_constitutive_exon
GGGTGGTGGCCAGCCTGCCTGTCCTGAGTCTCCTTTCCTGGTGTGGGCAGCT	1922996	1923093	1923143	1923091	-1	KQ020047.1	ENSPCOG00000004012.1	1917467	1925573	KRI1	7672	1996	169532	No_or_no_constitutive_exon
CTGGGGTCCTCATTCTGGCTGTGGATTGGGGTCTCCTGTCTTGGGGGCAGCC	2314121	2314168	2314071	2314123	1	KQ020047.1	ENSPCOG00000027747.1	2288129	2315282	LDLR	7672	1996	169532	No_or_no_constitutive_exon
GTCTGTTGGGGTCCTGGCTGAACTGTGTCTGTTGGGGTCCTGGGGGGAAGTT	2363556	2363709	2363759	2363707	-1	KQ020047.1	ENSPCOG00000015011.1	2356374	2395457	DOCK6	7672	1996	169532	Yes
GGACCAGGTGAGTCCTCTTCCCTCATCCACGCCCCTCACCGGGACACCAGGA	2362169	2362362	2362412	2362360	-1	KQ020047.1	ENSPCOG00000015011.1	2356374	2395457	DOCK6	7672	1996	169532	Yes
CCCTCTCTGTTCTCTCCCCATCGCCTCTCCCCACCACCGCTGGGTGGCAGTC	2459858	2460047	2459808	2459860	1	KQ020047.1	ENSPCOG00000018559.1	2457083	2465100	PLPPR2	7672	1996	169532	No_or_no_constitutive_exon
GTTCCCCCTCCCAACTTGCTCCCTTCCTTTCCGGGTCCCTGGGCACACAGGG	2477150	2477329	2477379	2477327	-1	KQ020047.1	ENSPCOG00000023871.1	2473771	2478906	EPOR	7672	1996	169532	Yes
GTGATGGGGTCAGTGATGGCCCAGAGTGACGGGACCTTTGGGGGCCGCAGAA	2485043	2485130	2485180	2485128	-1	KQ020047.1	ENSPCOG00000018660.1	2481002	2493195	RGL3	7672	1996	169532	No_or_no_constitutive_exon
ATCTACGAGATCCCCAAGGAGCCCGAGAAGTGGGTGCTGGGGCGGGTAAGGG	2539801	2539822	2539872	2539820	-1	KQ020047.1	ENSPCOG00000028213.1	2537226	2551790	ZNF653	7672	1996	169532	No_or_no_constitutive_exon
GCAAACAGGCCCAGAGAAATGAAAAGGCCCACAATCAGAGAGGGAGGAAGGG	3309422	3309456	3309506	3309454	-1	KQ020047.1	ENSPCOG00000028759.1	3308004	3311639	DHPS	7672	1996	169532	No_or_no_constitutive_exon
TGCCCCCCAGGCCTGGGCAGTACCTAATCCAGGCTTATTTATTAGGGCAGAG	3456132	3456172	3456222	3456170	-1	KQ020047.1	ENSPCOG00000023390.1	3455137	3467721	SYCE2	7672	1996	169532	No_or_no_constitutive_exon
TTGGTCAACCAGAAGCCAGCGGATGAGCCAGAGTGGAGATAGGGACCGAGTT	3480666	3480719	3480769	3480717	-1	KQ020047.1	ENSPCOG00000014412.1	3472658	3480745	FARSA	7672	1996	169532	No_or_no_constitutive_exon
TGGCCAAAGTGTCCCACATGACGAGTGGTGAGTCCCCTGGGCGGCAGTAGGT	3654726	3654766	3654816	3654764	-1	KQ020047.1	ENSPCOG00000027677.1	3654622	3657255	STX10	7672	1996	169532	No_or_no_constitutive_exon
TGGGTCCCGCGAGCGGCGACCCCAGGCCAGGGCTCACCGGCGGGGAGAAGGG	3689259	3689299	3689349	3689297	-1	KQ020047.1	ENSPCOG00000017466.1	3687088	3918114	CACNA1A	7672	1996	169532	No_or_no_constitutive_exon
TGGAGAGCTGTCACTGAGTCACGTCTCTCTTTTGCTTTCCAGGGTGAAAGGA	4138841	4138887	4138791	4138843	1	KQ020047.1	ENSPCOG00000014499.1	4138767	4151053	CCDC130	7672	1996	169532	No_or_no_constitutive_exon
TTAATAACTCTTTGCTTCCACAGAAGACACAGGGTTTCTGTAAGGGTGAGAG	4177092	4177241	4177042	4177094	1	KQ020047.1	ENSPCOG00000024403.1	4170181	4190746	ZSWIM4	7672	1996	169532	No_or_no_constitutive_exon
GTACACATCTTCCGTCTTCCTGGGCTCCCAGGGCCCTGCTGGCCTGGGAGAG	4185950	4186203	4185900	4185952	1	KQ020047.1	ENSPCOG00000024403.1	4170181	4190746	ZSWIM4	7672	1996	169532	No_or_no_constitutive_exon
AGCACAAGCCCCCCGGCAGGCCCAGCTGGCGCAGACAGGTGAGGGGCCAGGG	4357472	4357487	4357537	4357485	-1	KQ020047.1	ENSPCOG00000024665.1	4352656	4358500	PALM3	7672	1996	169532	No_or_no_constitutive_exon
AACACTGCACCCAGAGTGGCCCCCCAGGTAGTGCGCCGGGTCTGGGGAAGCC	4370780	4370794	4370730	4370782	1	KQ020047.1	ENSPCOG00000015918.1	4370745	4372965	MISP3	7672	1996	169532	No_or_no_constitutive_exon
AGGGTGCGGCAGCTTCTTGACTCCCCCACGCCCCCACCCCTAAAGGGAAGTG	4433374	4433537	4433587	4433535	-1	KQ020047.1	ENSPCOG00000025675.1	4432953	4475616	ADGRL1	7672	1996	169532	No_or_no_constitutive_exon
TCCGTCAACTCAGCTGAGGGGGCTCAGCCACCTCACATCTCAGGGCAAAGGG	167347	167435	167485	167433	-1	KQ021759.1	ENSPCOG00000021908.1	132452	219439	None	7672	1996	169532	No_or_no_constitutive_exon
GCATCTGGAAATATGGAGAGAATCACTAGTCCTGTGCTCATGGGGGTAAGAG	926224	926252	926174	926226	1	KQ021759.1	ENSPCOG00000001476.1	912943	985615	ARHGEF12	7672	1996	169532	No_or_no_constitutive_exon
TTTCTTTCAGTCCATAGAGCCCTGTATGTTGAAGGAGCACATAGGGAAAGAA	1747757	1747862	1747707	1747759	1	KQ021759.1	ENSPCOG00000022863.1	1728783	1750322	SC5D	7672	1996	169532	No_or_no_constitutive_exon
GACTGTTCTTTGATGTTTCTGACCTCTTGCTCTTGGGGTGGGTGTGACAGCT	1973523	1973609	1973473	1973525	1	KQ021759.1	ENSPCOG00000007331.1	1883904	2049048	SORL1	7672	1996	169532	No_or_no_constitutive_exon
TCTAGGGCCCTGTCTCAGCGTGATTTGTGCTTTTGTGTGGGGCAACTGAGTC	3825171	3825235	3825121	3825173	1	KQ021759.1	ENSPCOG00000017678.1	3823960	3991532	GRAMD1B	7672	1996	169532	No_or_no_constitutive_exon
AGGCTTGCCATGGAATTCATTCTTAAGTGGTAGAAAGCAAGGGTGGGGAGGG	3827467	3827508	3827417	3827469	1	KQ021759.1	ENSPCOG00000017678.1	3823960	3991532	GRAMD1B	7672	1996	169532	No_or_no_constitutive_exon
GCAGGCCGGAGACGTGATTTATATCGAGGCCAACAGCGGGCCGTGAAGAGGC	177191	177365	177141	177193	1	KQ019939.1	ENSPCOG00000028622.1	176587	177950	None	7672	1996	169532	No_or_no_constitutive_exon
ACTGGATTCTAGCCTTACATGGCAGCACATGAATGTGTTGGGGAGGAGAGGT	1282279	1282320	1282370	1282318	-1	KQ019939.1	ENSPCOG00000017819.1	1212760	1352335	KIAA0368	7672	1996	169532	No_or_no_constitutive_exon
TGGCTTGTAATAGGGCATATTAGCAACAGAAAATGAGGGAAAGCAGCAAGAA	1556528	1556552	1556602	1556550	-1	KQ019939.1	ENSPCOG00000028148.1	1501205	1630147	None	7672	1996	169532	Yes
GGTAATTCTGATTGTCTGGAGGGTGGAAAGGATGGGCATTGGGAGTTAAGAG	1619915	1619952	1620002	1619950	-1	KQ019939.1	ENSPCOG00000026888.1	1617790	1623133	None	7672	1996	169532	No_or_no_constitutive_exon
GTACTTTTAGCATAATATTCTAATTGTATACATTTGTGTTTTGGGGACAGGT	1783316	1783495	1783266	1783318	1	KQ019939.1	ENSPCOG00000026064.1	1741248	1786512	None	7672	1996	169532	No_or_no_constitutive_exon
CACTAAACTAGTTCTTTGTCCTTCTCCAGGGAAAACTCCCAATTTGGGAGAG	4631120	4631372	4631422	4631370	-1	KQ019939.1	ENSPCOG00000015610.1	4589890	4650992	None	7672	1996	169532	No_or_no_constitutive_exon
AAAGGGCACACTAAGTAGCAAGGATCTAGAGTTTGACCTTGGGTTGGTAGAA	82148	82276	82098	82150	1	KQ022569.1	ENSPCOG00000017544.1	67605	117229	MROH2A	7672	1996	169532	No_or_no_constitutive_exon
CTTGCCTGGGTGCTTCTCCGTGGGGGGATAGATTGCTGGGGCCAGGGGAGGC	3134850	3134896	3134800	3134852	1	KQ022569.1	ENSPCOG00000028337.1	3117795	3158038	MLPH	7672	1996	169532	No_or_no_constitutive_exon
ATTTAAGCCTAATCAAACAGATATCAGTAATATATGTTGAGTAGGGTAAGTA	3407685	3407736	3407635	3407687	1	KQ022569.1	ENSPCOG00000020553.1	3394215	3415399	RBM44	7672	1996	169532	No_or_no_constitutive_exon
CAGGGCCTCCTCCAGCAGGGAACCTCTGCGCAGGAGCACGCCGGAGGGAGGC	3618899	3619047	3618849	3618901	1	KQ022569.1	ENSPCOG00000028757.1	3593461	3629946	SCLY	7672	1996	169532	No_or_no_constitutive_exon
CGGTTCAGTTCCATAAGCACCCTGTGCCTCCTGCTGGGGATAGGATGAAGGA	378371	378394	378444	378392	-1	KQ018731.1	ENSPCOG00000013970.1	363469	457432	TDP1	7672	1996	169532	No_or_no_constitutive_exon
TGCCCTCTTCCCTTGGCAGGCCTTGGGCATCCAACTTCCCTGGGTTAAAGTG	2217867	2217908	2217817	2217869	1	KQ018731.1	ENSPCOG00000024090.1	2217784	2265292	None	7672	1996	169532	No_or_no_constitutive_exon
ACATTAAGGTTACACTTTATGTCTTTGCCTCACCCAAGTGAGGGTTAGAGAC	3788876	3788993	3789043	3788991	-1	KQ022203.1	ENSPCOG00000014961.1	3788876	3797980	None	7672	1996	169532	No_or_no_constitutive_exon
CCTTCAAAGGTCTGTTTATAATGATGCAGGTATTTTCTAAGACAAGGGAGGA	3792857	3792920	3792970	3792918	-1	KQ022203.1	ENSPCOG00000014961.1	3788876	3797980	None	7672	1996	169532	No_or_no_constitutive_exon
AGCAGCCTCCATCTGCCATGAGAAGAGCTCCTCCTACCTGTGCGAGGGAGTG	2967159	2967390	2967440	2967388	-1	KQ021870.1	ENSPCOG00000013407.1	2962156	2969963	None	7672	1996	169532	No_or_no_constitutive_exon
CCAGTCGGACAAGTGCGTTCCTGACCGAGATCCTCGCTGGGAGGTACTAGAT	3012849	3012951	3013001	3012949	-1	KQ021870.1	ENSPCOG00000016271.1	3012765	3022550	THEG	7672	1996	169532	No_or_no_constitutive_exon
TCCAGATGGGGAGACCGAGGCAGGAGGGGCAGGCCCAGGGCAGCAGGGAGAA	3094851	3095061	3094801	3094853	1	KQ021870.1	ENSPCOG00000026785.1	3092854	3096005	MADCAM1	7672	1996	169532	No_or_no_constitutive_exon
GCATGGAGCTCAGTCACCGACAGGCCATTCCAGGTGAGTCCCTGGGGGAGGT	3094124	3094176	3094074	3094126	1	KQ021870.1	ENSPCOG00000026785.1	3092854	3096005	MADCAM1	7672	1996	169532	No_or_no_constitutive_exon
GCGGGGGCCCAAGGTGTCGTTCTCGTGCCGCGGTGCGGCCGCGGGGCCAGCG	3156388	3156635	3156338	3156390	1	KQ021870.1	ENSPCOG00000021011.1	3155976	3176977	HCN2	7672	1996	169532	No_or_no_constitutive_exon
GGGTCTAGGAGGGCAGGCGGGGAGACGGGAGGGCGTCGGTAGGGACTCAGAG	3305280	3305401	3305230	3305282	1	KQ021870.1	ENSPCOG00000015093.1	3294267	3307970	PTBP1	7672	1996	169532	No_or_no_constitutive_exon
TGGGCCTGGCGTCCGTGGGCTTCTCGTGGTGGGAGGAGGGGTGTTGAGAGGT	3321202	3321207	3321152	3321204	1	KQ021870.1	ENSPCOG00000019556.1	3319455	3321782	AZU1	7672	1996	169532	No_or_no_constitutive_exon
AGCGGTGGTGCTGGCAGTGGTGGCGGGAGCAGCGGGAGCAGCGGGACCAGCA	3421496	3421626	3421446	3421498	1	KQ021870.1	ENSPCOG00000019672.1	3394389	3421626	ARID3A	7672	1996	169532	No_or_no_constitutive_exon
GGTGAGGGACTGGTGGGGTAGAGTTAGGACCCCACCTGGCAGATGGGTAGAC	3469372	3469550	3469322	3469374	1	KQ021870.1	ENSPCOG00000017569.1	3465176	3472039	None	7672	1996	169532	No_or_no_constitutive_exon
TGCTGTTGCCTAAGGTGGGGGTGGCCGGGAGCTCTGTCATGGGTGCACAGAG	3469970	3470021	3469920	3469972	1	KQ021870.1	ENSPCOG00000017569.1	3465176	3472039	None	7672	1996	169532	No_or_no_constitutive_exon
GAGTCCCCAGTGGAGGTTCCACACCCTGGGGCAGAGCCAGGGGCTGGAAGGG	3523773	3523893	3523943	3523891	-1	KQ021870.1	ENSPCOG00000015216.1	3521509	3553582	SBNO2	7672	1996	169532	Yes
AACAGAGCCACAAGGCGCAGGACAAGGGCCGCCGGTGAGGGGTGTGGCAGGG	3614001	3614027	3614077	3614025	-1	KQ021870.1	ENSPCOG00000017638.1	3608877	3615161	CBARP	7672	1996	169532	No_or_no_constitutive_exon
TCGCTTGTCTGGGCGACATTTCCTGTGGTGGAGCCCAGGGCAGAAAGCAGGC	3613933	3613953	3614003	3613951	-1	KQ021870.1	ENSPCOG00000017638.1	3608877	3615161	CBARP	7672	1996	169532	No_or_no_constitutive_exon
GGACCTGTGGGCCCCTGCCCCACTCTACCCGCCCTAGGCAACCCAGGGAGCA	3610617	3610678	3610728	3610676	-1	KQ021870.1	ENSPCOG00000017638.1	3608877	3615161	CBARP	7672	1996	169532	No_or_no_constitutive_exon
CCAGACCCATTGGGCTCTGGCTGGTGGTTTGTTTACACCTCGTGGGCAAGCT	3773658	3773662	3773608	3773660	1	KQ021870.1	ENSPCOG00000028522.1	3749122	3775506	DAZAP1	7672	1996	169532	No_or_no_constitutive_exon
GCTGTCATTCCCCACAGGGTGGGGCTGGGGGGAGGTGGGCAGGCCCAGAGGC	3814961	3815262	3815312	3815260	-1	KQ021870.1	ENSPCOG00000024565.1	3813388	3820234	PCSK4	7672	1996	169532	No_or_no_constitutive_exon
ACGGTCACAGGGCTGCGGGGGCATCTCTGGCTGGAAACGCATGGCGGGAGGA	4225570	4225621	4225671	4225619	-1	KQ021870.1	ENSPCOG00000010544.1	4225570	4233148	MOB3A	7672	1996	169532	No_or_no_constitutive_exon
CGCGTGCCGCTGCCGATGCCACCCGCCGCGGAGAAGCGCAAGGGGGCCAGGG	1153540	1154075	1153490	1153542	1	KQ022613.1	ENSPCOG00000027485.1	1153505	1154075	None	7672	1996	169532	No_or_no_constitutive_exon
TTGTTGACTGATACCGCCAATGCTTCTGCAGGCAGCAAAGGCTGTGGGAGGA	2193705	2193754	2193655	2193707	1	KQ022613.1	ENSPCOG00000027692.1	2192465	2195300	CCDC163	7672	1996	169532	No_or_no_constitutive_exon
ACCACTCTCACCTTTGACATCATCTCTTTTTGCCTGCCTTGGGGCTGTAGAA	2385419	2385461	2385369	2385421	1	KQ022613.1	ENSPCOG00000003845.1	2380491	2388221	MUTYH	7672	1996	169532	No_or_no_constitutive_exon
CCCCCTTCTGTACAGAGGTAAGGGCCCTGCAGGTGGGCAGCAAGGGTTAGGG	3298330	3298353	3298280	3298332	1	KQ022613.1	ENSPCOG00000021223.1	3267084	3398040	ERI3	7672	1996	169532	No_or_no_constitutive_exon
AAGACCCTGATGTGCTGAGAACTCCTCTCCCTCAGGCCATCGGGGGCCAGGC	3595362	3595529	3595579	3595527	-1	KQ022613.1	ENSPCOG00000022827.1	3594838	3617049	IPO13	7672	1996	169532	No_or_no_constitutive_exon
TGGTCCTGGCCAAGGGCATGGCGTCAGGGGCCAAAGGGGCAGGGGAGGAGAC	3656869	3657010	3657060	3657008	-1	KQ022613.1	ENSPCOG00000022442.1	3632765	3814725	ST3GAL3	7672	1996	169532	No_or_no_constitutive_exon
TTTCAGGCTTGAGTGACGAGGTCGATGGCAGTGCCCCCACTGGGAAGCAGAA	4145546	4145604	4145654	4145602	-1	KQ022613.1	ENSPCOG00000020595.1	4133519	4152917	TIE1	7672	1996	169532	No_or_no_constitutive_exon
AATGAACCTACTCCCGCAGTCATAGCATTAATCCATTCATGAGGGCATAGCT	259841	259868	259791	259843	1	KQ023114.1	ENSPCOG00000020838.1	249776	284711	AAMDC	7672	1996	169532	No_or_no_constitutive_exon
CAGTTCTCGGGGACGTGGTGCTCACGGCGCGGGACGTGGCCGGGGGCCAGGC	511367	512035	512085	512033	-1	KQ023114.1	ENSPCOG00000022629.1	506586	512166	None	7672	1996	169532	No_or_no_constitutive_exon
TCCTAGAGGAGGCAAGACAGGGACATAATATGGATGTTCTGGGGGAGGAGAT	1157130	1157208	1157258	1157206	-1	KQ023114.1	ENSPCOG00000014430.1	931930	1307868	None	7672	1996	169532	No_or_no_constitutive_exon
GAGGGCCTGGTCCCTGCTTCCAAGATGGCACCTTGTTGCTGTGAGGGGAGGA	926109	926169	926219	926167	-1	KQ020378.1	ENSPCOG00000000157.1	892820	1234369	None	7672	1996	169532	No_or_no_constitutive_exon
CCGCACACGCGGTGCCGCGGGGCGGGGGAAGAAGCGGAGGGAGGGGACAGGG	1518198	1518289	1518148	1518200	1	KQ020378.1	ENSPCOG00000013989.1	1517262	1528650	HSPD1	7672	1996	169532	No_or_no_constitutive_exon
AATTAGTTATTGTAGTAGCTTATGTAACATTTAGGGTAGTATAGGGTTAGTA	2094316	2094412	2094266	2094318	1	KQ020378.1	ENSPCOG00000022807.1	2020294	2146467	PGAP1	7672	1996	169532	No_or_no_constitutive_exon
AAAGAAGCACAGGCGGCTTGCCCGGGTGCGTAGAGCCTGCCGGGGCTGAGCA	2366643	2366723	2366593	2366645	1	KQ019832.1	ENSPCOG00000023584.1	2350554	2376265	KIAA1211	7672	1996	169532	Yes
GGGCCGAGGAGCTCCGAAGGCAGGAGGAAGAGGAGAGAAAACGGGCCGAGGG	2368008	2370088	2367958	2368010	1	KQ019832.1	ENSPCOG00000023584.1	2350554	2376265	KIAA1211	7672	1996	169532	Yes
TTTTAAATGCTGTGAATTGCTTTTTGCCTGTGACAGGCTACTGGGAACAGAA	2386412	2386530	2386580	2386528	-1	KQ019832.1	ENSPCOG00000017744.1	2380031	2418353	AASDH	7672	1996	169532	No_or_no_constitutive_exon
GATTACAAAATAACCAACTTTTTCCTATTCTTTTTCCATGCTGGGTGAAGGA	2612913	2613109	2612863	2612915	1	KQ019832.1	ENSPCOG00000011023.1	2600263	2613109	ARL9	7672	1996	169532	No_or_no_constitutive_exon
GAAGCAAGCAAAAGCCAGGGAATCTGGCTCTTCCACTCCAGAAGAGGGAGAT	2888574	2888610	2888524	2888576	1	KQ019832.1	ENSPCOG00000025761.1	2887949	2904340	None	7672	1996	169532	No_or_no_constitutive_exon
GCCACATGGTGCTCAGACAAGGTGTGTGTGGGGCGGGGGCGGGCATCAAGGT	170999	171176	170949	171001	1	KQ021603.1	ENSPCOG00000026192.1	166141	174524	None	7672	1996	169532	No_or_no_constitutive_exon
GGAGAAGATACTACAGAATATGATGGCATCAGGACTGATGGGGTCATGAGCA	2455402	2455585	2455352	2455404	1	KQ019611.1	ENSPCOG00000012883.1	2454921	2456140	None	7672	1996	169532	No_or_no_constitutive_exon
CTGGAAAATAACAGGTGAGCCCAATTTGGAAGCTGTTGAATGGGCATAAGTG	2455839	2456140	2455789	2455841	1	KQ019611.1	ENSPCOG00000012883.1	2454921	2456140	None	7672	1996	169532	No_or_no_constitutive_exon
CGGACACGTCGCCCCGGAGGCCCTCCGCGGGGGCCGGGGCGGCGGCCGAGGA	1002258	1002822	1002208	1002260	1	KQ021825.1	ENSPCOG00000021332.1	973633	1002822	FHDC1	7672	1996	169532	No_or_no_constitutive_exon
GGGTGAATTAGAACACCCAAAGCAGCCACGTATGTGGGCAAATTAGAAAGCC	2088056	2088141	2088006	2088058	1	KQ022558.1	ENSPCOG00000013267.1	2081791	2088141	None	7672	1996	169532	No_or_no_constitutive_exon
AGTGGCTCAGGCAGGCAGTGACCTCTGTGTCCTTCTGGACAGGGGGACAGCG	3177861	3178230	3178280	3178228	-1	KQ022558.1	ENSPCOG00000024596.1	3177861	3183841	ACR	7672	1996	169532	No_or_no_constitutive_exon
CAGATGTTCTCTCTGGACAGATGGGCAAGCAGTGGCTGCCAAGGGTCGAGGA	3412473	3412537	3412587	3412535	-1	KQ022558.1	ENSPCOG00000006726.1	3411505	3423360	NCAPH2	7672	1996	169532	No_or_no_constitutive_exon
AAGACCTCCCACCCCCATCCGCCCGTCGGGGAAGTTCAGCCAGAGGGCAGAG	3635771	3636088	3635721	3635773	1	KQ022558.1	ENSPCOG00000019102.1	3627457	3636088	MAPK11	7672	1996	169532	No_or_no_constitutive_exon
CCTTGTAAGACACACCTCGGAGAACTCCCCGTTCCTGTCTACCGGGTGAGGC	3778120	3778148	3778198	3778146	-1	KQ022558.1	ENSPCOG00000026481.1	3723756	3797103	MOV10L1	7672	1996	169532	No_or_no_constitutive_exon
CGTGTTCTCCGAGACCAGGCAGGGGAGTCACAGCGTCAGTGTCTGGGGAGTC	3838701	3838758	3838651	3838703	1	KQ022558.1	ENSPCOG00000027500.1	3828133	3869557	TTLL8	7672	1996	169532	No_or_no_constitutive_exon
CCCTCAAGGCCTGTGGGCAATTTCCTCAAACGCCCCCCGGGGCGGGGCAGGT	3865825	3865877	3865775	3865827	1	KQ022558.1	ENSPCOG00000027500.1	3828133	3869557	TTLL8	7672	1996	169532	No_or_no_constitutive_exon
CCCAGGGCAGCGCTCTCAGCAGTGGGGGCCTCTGTCCGGCCACCAGGGAGGC	4035336	4035362	4035286	4035338	1	KQ022558.1	ENSPCOG00000025371.1	4029229	4074094	None	7672	1996	169532	No_or_no_constitutive_exon
TTAACTACATGAACTTAACTCTGTACTTTTGGATATTCAGGGAATGCCAGGT	1175261	1175305	1175355	1175303	-1	KQ022036.1	ENSPCOG00000021752.1	1127009	1346633	COL14A1	7672	1996	169532	No_or_no_constitutive_exon
CTGGGAAAGTAACTGAGCATCTTTGCCTTGTTGCCCCACAGGTTGGGGAGCA	446710	447479	447529	447477	-1	KQ021981.1	ENSPCOG00000017508.1	310489	455364	TRPC7	7672	1996	169532	No_or_no_constitutive_exon
GGGACATGGGTTTTTTTTCTGTGACCTCAACAGTCTGTATTATGGGACAGGT	2113549	2114002	2114052	2114000	-1	KQ021981.1	ENSPCOG00000006287.1	2094866	2130786	BRD8	7672	1996	169532	No_or_no_constitutive_exon
TGAGTGGCCCAGGGCTATGTCTGACTCTCGATCTCTTTCTTGGTGGGCAGAC	2807774	2807885	2807724	2807776	1	KQ021981.1	ENSPCOG00000028058.1	2637504	2814114	CTNNA1	7672	1996	169532	No_or_no_constitutive_exon
TTGAGGCCAGTGGTTCAGAATCTGACTCAGCCCTCTGCTGAATTGGGGAGAT	3962144	3962185	3962235	3962183	-1	KQ021981.1	ENSPCOG00000018315.1	3930263	3990160	PFDN1	7672	1996	169532	No_or_no_constitutive_exon
TTGCCTTACTTTCCCTGGCTCCCCTGCGTCCCTGCTCCTGGGTGTGGGAGAG	4036918	4037118	4036868	4036920	1	KQ021981.1	ENSPCOG00000027757.1	4036397	4048110	None	7672	1996	169532	No_or_no_constitutive_exon
ACGCGGGCGTGGGGTGTGGAACCTGGATCCTGACGACCCACGGGCGGGAGGC	4039721	4039896	4039671	4039723	1	KQ021981.1	ENSPCOG00000027757.1	4036397	4048110	None	7672	1996	169532	No_or_no_constitutive_exon
TGCCCAGAGAGTTCAAGGTGAGAGTTGGGGAACGGGGGCAGGGTGCAGAGGG	4042299	4042347	4042249	4042301	1	KQ021981.1	ENSPCOG00000027757.1	4036397	4048110	None	7672	1996	169532	No_or_no_constitutive_exon
GGTTCAATAGTCTCCTCATGAACTCCTACGTGAGTTCTACCACTGGGGAGAG	3739658	3739970	3740020	3739968	-1	KQ022236.1	ENSPCOG00000016853.1	3736548	3740204	None	7672	1996	169532	No_or_no_constitutive_exon
GCAAAATATGCAGAGGATTTCAATTTCAACAGAATCCAAGCTGAGGGAAGTC	2046787	2046870	2046920	2046868	-1	KQ021358.1	ENSPCOG00000021235.1	2024319	2050524	PTN	7672	1996	169532	No_or_no_constitutive_exon
TTCTCTTCATGTTTTGTTCTCTTCTTTACCACCCTGACTCTGGGGTAAAGGG	947273	947456	947223	947275	1	KQ020485.1	ENSPCOG00000027282.1	893908	955576	LATS2	7672	1996	169532	No_or_no_constitutive_exon
AGCCGGGTGGTCAGCTTGGGTGGCCGTGTGGGAGTGGGGGTGGAGCGTAGGC	3200182	3200312	3200132	3200184	1	KQ020485.1	ENSPCOG00000009766.1	3192260	3200553	GUK1	7672	1996	169532	No_or_no_constitutive_exon
ACCTTCCTGCCAACGCGGGTGAGGCCGGCGCTGTGGAGGGAGGACCGGAGGC	3200392	3200504	3200342	3200394	1	KQ020485.1	ENSPCOG00000009766.1	3192260	3200553	GUK1	7672	1996	169532	No_or_no_constitutive_exon
GAGAAAGCCAGAACAGGGCAGGCTTGTGGCTGGGGCATCAGAGATGGGAGGT	3303856	3304221	3303806	3303858	1	KQ020485.1	ENSPCOG00000028285.1	3253676	3423385	OBSCN	7672	1996	169532	No_or_no_constitutive_exon
GTGGTGGCCCATGCTGCTGAGCGTTGGACAGGGTGGCCTTGGAAGGGCAGTG	3325949	3326343	3325899	3325951	1	KQ020485.1	ENSPCOG00000028285.1	3253676	3423385	OBSCN	7672	1996	169532	No_or_no_constitutive_exon
CAGCTGGGCGGGGAGGGGTGGTGCTGGCCGGGGTGGGGGGACGCTGGGAGGG	3329396	3329602	3329346	3329398	1	KQ020485.1	ENSPCOG00000028285.1	3253676	3423385	OBSCN	7672	1996	169532	No_or_no_constitutive_exon
GCCTGGCCGTGGCGGATGCTGGGGAGTACTCGTGCGTGTGTGGGCAGGAGAG	3353473	3353501	3353423	3353475	1	KQ020485.1	ENSPCOG00000028285.1	3253676	3423385	OBSCN	7672	1996	169532	No_or_no_constitutive_exon
GCGCAATGGGACCTTTCACTCCCTCGTGCTCTCAGGCCTGGGGGTGGCAGAC	3367472	3367535	3367422	3367474	1	KQ020485.1	ENSPCOG00000028285.1	3253676	3423385	OBSCN	7672	1996	169532	No_or_no_constitutive_exon
TGCGGTGGGTGGGGGCGGGCAGGGTGGCCGGGCCAGGGCTCAGGAGGCAGGC	3384725	3384760	3384675	3384727	1	KQ020485.1	ENSPCOG00000028285.1	3253676	3423385	OBSCN	7672	1996	169532	Yes
GGCGGGTTCCCGCCCCCCCCCAGAGCTGCTTTTCCTTGATGGGAGCCCAGGT	3413814	3413875	3413764	3413816	1	KQ020485.1	ENSPCOG00000028285.1	3253676	3423385	OBSCN	7672	1996	169532	No_or_no_constitutive_exon
GGCTCTGCCAGGGAAACGGGGCAGCCTGAGGGGTCCCCGCGGGGGCCTAGGC	3417389	3418573	3417339	3417391	1	KQ020485.1	ENSPCOG00000028285.1	3253676	3423385	OBSCN	7672	1996	169532	No_or_no_constitutive_exon
CTGGAGATCCGTGGCCTGGCCGTGGCGGATGCTCGTGCGTGTGCGGGGAGGA	3340470	3340501	3340420	3340472	1	KQ020485.1	ENSPCOG00000028285.1	3253676	3423385	OBSCN	7672	1996	169532	No_or_no_constitutive_exon
CTCATTTCTGTTAGTTACTTTGAGCTGAAAATGACTGGTGGGGAAGCAAGCA	3832420	3832529	3832579	3832527	-1	KQ020485.1	ENSPCOG00000026534.1	3831189	3832930	None	7672	1996	169532	Yes
GCTCTTTTTGTCTCTCTCTTTCTCTGTCTGTCTGTCTGTCTTGGGAGCAGGG	1944131	1944201	1944081	1944133	1	KQ021480.1	ENSPCOG00000022355.1	1920538	1945594	HAO2	7672	1996	169532	No_or_no_constitutive_exon
AAAATACTTGACTACCTCAAAACTGCCAAGGTCATCAAAAACAAGGGAAGTC	2892716	2892759	2892809	2892757	-1	KQ021480.1	ENSPCOG00000021948.1	2892716	2920739	FMO5	7672	1996	169532	No_or_no_constitutive_exon
TGTTTACGGGCCTTTCTGATAATTTTATTTTTGGGGGTGGGGGAGGGTAGGT	3613019	3613216	3613266	3613214	-1	KQ021480.1	ENSPCOG00000017661.1	3602732	3635269	PDZK1	7672	1996	169532	Yes
TGTCAAATCAGACTTGGAACCTCTAAATGAGCTAGAATGGTGGGTGGCAGTA	1953594	1953826	1953876	1953824	-1	KQ016632.1	ENSPCOG00000022074.1	1916020	2247791	THSD7A	7672	1996	169532	No_or_no_constitutive_exon
AAAAATGTTAATGTACAAATCACTATCCCTTTCTGTTTCCCATTGGGAAGGA	3123238	3124206	3124256	3124204	-1	KQ016632.1	ENSPCOG00000019980.1	3081571	3182947	VWDE	7672	1996	169532	No_or_no_constitutive_exon
GATGTTTCCGAGGAGGACTGGTTTCTAAGGGGCTGTACTCCAGGGGCAAGGA	1450	1747	1400	1452	1	KQ021347.1	ENSPCOG00000027244.1	137	16081	None	7672	1996	169532	No_or_no_constitutive_exon
GTGAATGCAATAAAGTCTTTGGTCTTCACATTTTCCTTAATTGATGGGAGCA	21244	22337	22387	22335	-1	KQ021347.1	ENSPCOG00000016442.1	21244	30560	ZNF333	7672	1996	169532	No_or_no_constitutive_exon
TTCCCTTTTAACTTGTAAGGTACATTCCACATTTCCTCCTGGGATATGAGGA	1326631	1326679	1326729	1326677	-1	KQ021347.1	ENSPCOG00000015413.1	1206176	1548569	INPP4B	7672	1996	169532	No_or_no_constitutive_exon
CATTCATTGACTGAAAGCATAATCTGATTTTTTTTCTTTTTTGGGGGCAGCA	3604540	3604983	3605033	3604981	-1	KQ021347.1	ENSPCOG00000019031.1	3604540	3672933	ANAPC10	7672	1996	169532	No_or_no_constitutive_exon
GGTCTCAGGTGATCCTCCTGCCTCAGCCTCCCAAGTAGCTGGGACTATAGGT	974946	974991	975041	974989	-1	KQ021947.1	ENSPCOG00000015433.1	945221	992439	PHACTR4	7672	1996	169532	No_or_no_constitutive_exon
GGGTTCTAGTCTCAGCTCCACTGCTAACTTGCTGCATGACCTTGGGAAAGCC	2186724	2186768	2186674	2186726	1	KQ021947.1	ENSPCOG00000028671.1	2142097	2192637	SLC9A1	7672	1996	169532	No_or_no_constitutive_exon
TCGTGTGTCCGGACTGGGCGGGTCTAAACACACGTGAGCAGCAGGGCTAGGG	2621809	2621853	2621903	2621851	-1	KQ021947.1	ENSPCOG00000018267.1	2607083	2647477	RPS6KA1	7672	1996	169532	No_or_no_constitutive_exon
GGCCCTGCGTGCGCTCCCACTGTGGCCAGGTGCTCGGGCAGGCCTGGAAGCT	2621768	2621788	2621838	2621786	-1	KQ021947.1	ENSPCOG00000018267.1	2607083	2647477	RPS6KA1	7672	1996	169532	No_or_no_constitutive_exon
TTCAGTGGGGAAGTGGCTGGGAAGGACAGCTGGCAGGGGCAGGAGTGGAGGT	2856862	2856879	2856929	2856877	-1	KQ021947.1	ENSPCOG00000028848.1	2856862	2860524	SH3BGRL3	7672	1996	169532	No_or_no_constitutive_exon
TCTATCTGGCTCCACTGCCCACACTGGCGTCCTGGGGTGGGGTGGGGCAGGG	2939907	2939945	2939995	2939943	-1	KQ021947.1	ENSPCOG00000014567.1	2930993	2940077	CATSPER4	7672	1996	169532	Yes
TCAGGGCACTGACAGGCGGTGTCTTGCTTCCTGCCCTGCCTGGGGCACAGGT	3293917	3294029	3294079	3294027	-1	KQ021947.1	ENSPCOG00000007948.1	3293902	3421759	MAN1C1	7672	1996	169532	No_or_no_constitutive_exon
AGGCCCACCCGCTCCCAGTGAACCACTCAGACAGCTCTGGCGGGACATAGGA	3293902	3293914	3293964	3293912	-1	KQ021947.1	ENSPCOG00000007948.1	3293902	3421759	MAN1C1	7672	1996	169532	No_or_no_constitutive_exon
ACTGCGGGCACCGTGGTCTCATCCATCTGCACAGCCGGGGCCAGTGGGAGGA	90006	90078	89956	90008	1	KQ021436.1	ENSPCOG00000019732.1	89904	97361	None	7672	1996	169532	No_or_no_constitutive_exon
CTGAGACCCCAAAAATATCACTGTGAGCCTTGCTTCCAGGGGAGCCTGAGGT	91228	91263	91178	91230	1	KQ021436.1	ENSPCOG00000019732.1	89904	97361	None	7672	1996	169532	No_or_no_constitutive_exon
GTGACATTATCAGATCACTCTGGAACAGTGTGAAAACCTAACTAAGGGAGGT	96934	97135	96884	96936	1	KQ021436.1	ENSPCOG00000019732.1	89904	97361	None	7672	1996	169532	No_or_no_constitutive_exon
ACACACCCTCCCTCTCGGCACAGCCAGGCCCCATGGTGGCCTCGGGAGAGGA	91977	92211	91927	91979	1	KQ021436.1	ENSPCOG00000019732.1	89904	97361	None	7672	1996	169532	No_or_no_constitutive_exon
TGACTGATGGGGACGTCTGGAGGGTCCTGGGCTGAGAGCTGGGATCTGAGGG	90389	90716	90339	90391	1	KQ021436.1	ENSPCOG00000019732.1	89904	97361	None	7672	1996	169532	No_or_no_constitutive_exon
TCCCAATTGTGTGTGTTCAGGGTAGGGACAGTGACCAGGCTAGGGGAGAGGG	349061	349151	349201	349149	-1	KQ021436.1	ENSPCOG00000027378.1	348326	384685	None	7672	1996	169532	No_or_no_constitutive_exon
AGCATGAGCGGAGGCGCCGGCAGGTAAGGCTGAGGCTTCCATGGGAGCAGCA	439713	439738	439663	439715	1	KQ021436.1	ENSPCOG00000017590.1	430274	443514	EPS8L1	7672	1996	169532	No_or_no_constitutive_exon
CCATGGGAGCAGCAAGCTCCCCAAGCGACACAGAAAGGCGGGCTGGGTAGTT	439751	439830	439701	439753	1	KQ021436.1	ENSPCOG00000017590.1	430274	443514	EPS8L1	7672	1996	169532	No_or_no_constitutive_exon
GAGCACCAGGTGCCCCCCAGCAGCAAGCACAGAAGGTATATGGGTGGGAGGA	450724	450734	450784	450732	-1	KQ021436.1	ENSPCOG00000026241.1	447042	466636	PPP1R12C	7672	1996	169532	No_or_no_constitutive_exon
TGTGCAAGCAGTCAGTCAATGGACGTGTGGGGTGGGACTTGGGGGGCTAGGG	506495	506619	506669	506617	-1	KQ021436.1	ENSPCOG00000025310.1	501209	506768	SYT5	7672	1996	169532	No_or_no_constitutive_exon
GCCACCTGATTTGATTTTTTTTTTTTTTTTTTAATCTATCCTGGGAACAGAT	606485	606546	606435	606487	1	KQ021436.1	ENSPCOG00000021864.1	592274	612758	BRSK1	7672	1996	169532	Yes
CTTCCCAGAGTTGCTGAAAAGGTTAAATGTGCAAAAAGCTCGGGACAAAGCC	678913	678938	678863	678915	1	KQ021436.1	ENSPCOG00000017000.1	672648	678938	RPL28	7672	1996	169532	No_or_no_constitutive_exon
CTGCGCATGGTGAGTGGTCTTGGGGCTCCTGGTCTAGGGCTGCAGGTGAGCC	675206	675325	675156	675208	1	KQ021436.1	ENSPCOG00000017000.1	672648	678938	RPL28	7672	1996	169532	No_or_no_constitutive_exon
TCACAATGACGTCATGTGACTGTATTTGAGAGGGTAGGGCCCGGAGTGAGAC	1967452	1967517	1967402	1967454	1	KQ021436.1	ENSPCOG00000019359.1	1963932	1967808	NAPSA	7672	1996	169532	No_or_no_constitutive_exon
CGCACCTCACTCTCTCCTTTGTGTCTCTGTCTGATCCCCTTGGGATGCAGAT	1979308	1979500	1979258	1979310	1	KQ021436.1	ENSPCOG00000005137.1	1972057	1983828	KCNC3	7672	1996	169532	Yes
CAGATCCAGGCCCTGGAACTGGACCCCAACCTCTACCGCGTGGGACAGAGCA	2036696	2036810	2036860	2036808	-1	KQ021436.1	ENSPCOG00000013785.1	1988186	2073515	MYH14	7672	1996	169532	Yes
TCTACGTGAACCAAGGGGAGATCCTGTGAGTGTCGGGCTGGGGACAGGAGCT	2381153	2381175	2381225	2381173	-1	KQ021436.1	ENSPCOG00000016580.1	2378457	2387497	PTOV1	7672	1996	169532	No_or_no_constitutive_exon
AGTGGTCTCAAGCCTCCTGGGGAACTCCAGCCACACCCCCGGTAGGGAAGGG	2378570	2378716	2378766	2378714	-1	KQ021436.1	ENSPCOG00000016580.1	2378457	2387497	PTOV1	7672	1996	169532	No_or_no_constitutive_exon
CAGGTCCTGCAGCGGAACCTGGAGCAGGAGCAGCAGCAGCGAGGGGTGAGGC	2378984	2379012	2379062	2379010	-1	KQ021436.1	ENSPCOG00000016580.1	2378457	2387497	PTOV1	7672	1996	169532	No_or_no_constitutive_exon
CAGAATCTGGTGAGGACAGAGCTGGTGGGGTCAGGGACAGGGCAGGGGAGGT	2401528	2401574	2401624	2401572	-1	KQ021436.1	ENSPCOG00000014677.1	2400214	2414354	MED25	7672	1996	169532	No_or_no_constitutive_exon
GGATTCCTGGGGCGAATTTAGGGGTGGAGGTGGCTGCGGGAGAAAAGGAGCT	2477342	2477669	2477292	2477344	1	KQ021436.1	ENSPCOG00000004463.1	2466754	2481212	TSKS	7672	1996	169532	No_or_no_constitutive_exon
CCTGCCCCTTAACCCATCCCTTCTCTCCCCTCTTCCCACTAACGGGTCAGGA	2939361	2939388	2939438	2939386	-1	KQ021436.1	ENSPCOG00000013244.1	2935164	2958065	PPFIA3	7672	1996	169532	No_or_no_constitutive_exon
TGCAGACAAGAATTCTGAAAGGGACAAACAGACTCAGCCTGCAACGGGAGGG	2962824	2962901	2962951	2962899	-1	KQ021436.1	ENSPCOG00000023103.1	2962824	2983831	SNRNP70	7672	1996	169532	No_or_no_constitutive_exon
CCTCCGCTTACGGTCAGCGCCCAGGCCCCTGAGGGCGTCCTGGGGAGGAGGG	3043888	3043916	3043838	3043890	1	KQ021436.1	ENSPCOG00000026554.1	3031323	3046347	GYS1	7672	1996	169532	No_or_no_constitutive_exon
TTGTGTGAATGTCCCTCAACTTTGAATTTGGTGTATGGGCTAGGCTGAAGAC	3113439	3113569	3113389	3113441	1	KQ021436.1	ENSPCOG00000015059.1	3108342	3116848	TULP2	7672	1996	169532	No_or_no_constitutive_exon
CTAGTGGATGAGGTTAGTTAACCTGTGTCTTTCCCTTTCTGGGACCTGAGGA	3135138	3135237	3135088	3135140	1	KQ021436.1	ENSPCOG00000025521.1	3124249	3144234	PLEKHA4	7672	1996	169532	Yes
CTTCGCTTTCCCTCCAGGACTTCGTGGTGTATGTGATGACGAGGGAGCAGCA	3230265	3230886	3230215	3230267	1	KQ021436.1	ENSPCOG00000003637.1	3223109	3235506	RASIP1	7672	1996	169532	No_or_no_constitutive_exon
CACGGGCTGTAGCCAGTATGACCTGCTGGCCTTGAACCCGGGCCAGGGAGCT	3318779	3318858	3318908	3318856	-1	KQ021436.1	ENSPCOG00000003039.1	3318779	3327290	SPHK2	7672	1996	169532	No_or_no_constitutive_exon
CCCTGGCCCATCGCCTGGCTGCCTGTCACGTCTTCAAGGGAGACAGGAAGGA	3338759	3338912	3338709	3338761	1	KQ021436.1	ENSPCOG00000014605.1	3333086	3340894	FAM83E	7672	1996	169532	No_or_no_constitutive_exon
GGACCCCGAGAGCCAGCCCCTGCTGGGGCCCGGCGCGGGCGGTGCGGGAGGC	3483993	3484763	3484813	3484761	-1	KQ021436.1	ENSPCOG00000010109.1	3483009	3518254	GRIN2D	7672	1996	169532	No_or_no_constitutive_exon
CCTTCGCACTGTATGGTCATTATGCATCCCCAGGCTGTGGCCTGAGGGAGTG	3846043	3846518	3846568	3846516	-1	KQ021436.1	ENSPCOG00000026788.1	3846043	3846952	None	7672	1996	169532	No_or_no_constitutive_exon
TGGAGCGATCTTGACTATGGAACCCCCACTATGAACCTGACAGGGCAAAGCC	3114909	3115141	3114859	3114911	1	KQ022258.1	ENSPCOG00000019930.1	3114759	3115141	None	7672	1996	169532	No_or_no_constitutive_exon
CAGCTGTTTTTGTTGTCTGTGTTCTCAAGCGTTTCCTCTGGGGATGGCAGGG	407835	408070	407785	407837	1	KQ021814.1	ENSPCOG00000000158.1	335455	451887	PRDM11	7672	1996	169532	No_or_no_constitutive_exon
GCTGGAGAAGCCCTGGGGAGGAATTTCTCACGTGCCCTTGTTGGGGACAGGT	1048406	1048579	1048356	1048408	1	KQ021814.1	ENSPCOG00000004558.1	1031780	1050827	MAPK8IP1	7672	1996	169532	Yes
TGTTCGGTGAGGACCCGGGCTGTGAGGGCCGCGAGCGGGCGGTGAGCCAGGG	1065678	1065830	1065628	1065680	1	KQ021814.1	ENSPCOG00000000893.1	1065546	1070532	LARGE2	7672	1996	169532	No_or_no_constitutive_exon
CAGAGACAAGGTGTACATGCCTGTGGCCCATGTGAGAGCTAGGGGAAGAGGA	1522882	1523051	1522832	1522884	1	KQ021814.1	ENSPCOG00000026865.1	1483709	1524460	DGKZ	7672	1996	169532	No_or_no_constitutive_exon
TTTAAGCCCCTCATCAGGTGAGCGGCTGCGGGTGGGGCAGGTGGGACCAGAG	1859608	1859635	1859685	1859633	-1	KQ021814.1	ENSPCOG00000020308.1	1855990	1875372	ARHGAP1	7672	1996	169532	No_or_no_constitutive_exon
GCGGGGCGGCAGGGCCCGGGACACCCCCTCCCGGTCCCCTGGCGGGGAAGCT	2066347	2066582	2066632	2066580	-1	KQ021814.1	ENSPCOG00000028608.1	2022177	2067689	LRP4	7672	1996	169532	No_or_no_constitutive_exon
CAGCCTAGATGAGCCCCGGGCCATTGCCGTTTTCCCCAGGAAGGGGTAAGTT	2033093	2033134	2033184	2033132	-1	KQ021814.1	ENSPCOG00000028608.1	2022177	2067689	LRP4	7672	1996	169532	No_or_no_constitutive_exon
TCCAGACATCCAGCTGGGAGAGCCAAATCCACGGGGAAGTAAGGGATGAGGG	2372134	2372158	2372084	2372136	1	KQ021814.1	ENSPCOG00000023831.1	2368144	2376348	NR1H3	7672	1996	169532	No_or_no_constitutive_exon
CTGGCCACAGGGTATCCCCTGAGGCCTCTCCACCGGACTGCGGGACACAGGG	2442124	2442288	2442338	2442286	-1	KQ021814.1	ENSPCOG00000018047.1	2430072	2447949	MYBPC3	7672	1996	169532	No_or_no_constitutive_exon
AAGGCTCGGAGTCCAGGCTGACAGTCACCTGCCCACTGCCTGGTGGGTAGTT	2530631	2530970	2531020	2530968	-1	KQ021814.1	ENSPCOG00000019055.1	2521469	2531994	RAPSN	7672	1996	169532	Yes
AGGGGGCAGGTGCCGACCCAGGGAGCTGCCCCAGTGTGGGACGTGGGTAGTC	3178864	3178969	3178814	3178866	1	KQ021814.1	ENSPCOG00000017943.1	3178710	3229991	PTPRJ	7672	1996	169532	No_or_no_constitutive_exon
CAGGGAGGAGAAGGGTGGGCCACCTCCCGAAGGTGAGGGCGGAGTGGCAGAG	45671	45980	46030	45978	-1	KQ022103.1	ENSPCOG00000014821.1	43978	107655	None	7672	1996	169532	No_or_no_constitutive_exon
ACCTGGACTTCGCCAGCAAGCTCATGGACTTCAAGCTGGCCGAGGGCGAGGC	45998	46161	46211	46159	-1	KQ022103.1	ENSPCOG00000014821.1	43978	107655	None	7672	1996	169532	No_or_no_constitutive_exon
GACTGCTGCCACATGCCGTTCCCATGCCTGGCCACCGGGTACCGAGAGAGCT	1590890	1590962	1590840	1590892	1	KQ023491.1	ENSPCOG00000014100.1	1578787	1591126	ZHX3	7672	1996	169532	No_or_no_constitutive_exon
GGGTGCTGGACGGCGGCACCTGTGGGCACCCCGGGCCGGCGGGGCCGCAGGG	289254	289282	289332	289280	-1	KQ022136.1	ENSPCOG00000021157.1	289254	291674	None	7672	1996	169532	No_or_no_constitutive_exon
GACCAACGTGCTGATCCGTTTGTCCTTGCATGTCCGTGTCGGGGTTGCAGCA	1058780	1058847	1058897	1058845	-1	KQ022136.1	ENSPCOG00000013111.1	1050725	1106481	KLC1	7672	1996	169532	No_or_no_constitutive_exon
CCCTTCCAAATCTCATGCCGAAATTTGATCCTCGATGTTGGAGGTGGGAGGT	2437671	2437679	2437621	2437673	1	KQ022136.1	ENSPCOG00000028160.1	2380946	2462124	HSP90AA1	7672	1996	169532	No_or_no_constitutive_exon
TAATACAAAAGTGATAGTTGTGTCATTTTTTTGTTTTTCTAAATAGGGAGAG	571521	571615	571665	571613	-1	KQ021681.1	ENSPCOG00000026016.1	520470	615820	ST7L	7672	1996	169532	Yes
GGACTCAGTGGCCCTGCTCACGGAGAACACAGGTTGGAGACAGGGAGTAGGG	2002328	2002351	2002278	2002330	1	KQ021681.1	ENSPCOG00000012805.1	2001721	2004381	OLFML3	7672	1996	169532	No_or_no_constitutive_exon
CCGCTTCTGTCTGTCTCTGTCCCTCCCTGCCTGGCTCTTGCCGAGGGCAGGC	2139572	2139921	2139971	2139919	-1	KQ021681.1	ENSPCOG00000012717.1	2093754	2153374	SYT6	7672	1996	169532	No_or_no_constitutive_exon
CGGCTCCCCCCAGGGAGCCCCTGACCCCCCTTCTGCAGAGTGTGGGTGAGGC	2097524	2097594	2097644	2097592	-1	KQ021681.1	ENSPCOG00000012717.1	2093754	2153374	SYT6	7672	1996	169532	No_or_no_constitutive_exon
GAGGAATGGTTGGGTGAGTGCTCACAAACGCTCTTTCTTCTGGGACGCAGGT	479327	479411	479461	479409	-1	KQ021970.1	ENSPCOG00000005255.1	459420	503800	ADGRE1	7672	1996	169532	Yes
GGCCGACTCCGTGTGGGTGGACGTCAAGGACTCCTGTGTGGGCACGGTAGGC	631384	631447	631334	631386	1	KQ021970.1	ENSPCOG00000018007.1	623582	651819	C3	7672	1996	169532	No_or_no_constitutive_exon
TCCTGCTTCTCCACGCGTCCCCACAGCTGGTGGTGAAGAGTGGCGGGAAGGA	631534	631801	631484	631536	1	KQ021970.1	ENSPCOG00000018007.1	623582	651819	C3	7672	1996	169532	No_or_no_constitutive_exon
GATGGCTCTTCCCTTTCTCCCCTCCCCGCCCGCCCCTCCGTGGGGTGAAGTC	959571	959659	959521	959573	1	KQ021970.1	ENSPCOG00000014345.1	916699	965611	MLLT1	7672	1996	169532	No_or_no_constitutive_exon
CCTGGGCGTGGCTCTGTCCCAGGCCTGGACACTGTAGGGCTGGGAGTAAGCT	1190911	1190949	1190999	1190947	-1	KQ021970.1	ENSPCOG00000026358.1	1189711	1194579	CAPS	7672	1996	169532	No_or_no_constitutive_exon
AGGTGGCCCTAAACCCTCCTGCTTTAGATTTATTATTTTGGGAGAAGGAGGA	1665922	1665930	1665872	1665924	1	KQ021970.1	ENSPCOG00000028400.1	1659432	1715483	PTPRS	7672	1996	169532	No_or_no_constitutive_exon
GGTGAGGTCAGAAGGGGTCAGGGGTCGGCCTGAGGTCTCCAAGGGGAAAGAT	2005491	2005569	2005441	2005493	1	KQ021970.1	ENSPCOG00000026816.1	1999743	2008083	ARRDC5	7672	1996	169532	No_or_no_constitutive_exon
GGTGTGTGTGCGTGTGCATGCCGTGTTCGTGTGTGCAAGGGGCCGGGGAGGG	2245659	2245734	2245609	2245661	1	KQ021970.1	ENSPCOG00000009520.1	2236243	2245835	SEMA6B	7672	1996	169532	No_or_no_constitutive_exon
GAGGGCAGCCCTGGGCCTGTGCTAAACGTAGTGGGCGGGGAGGGGGACAGGA	2455787	2455895	2455945	2455893	-1	KQ021970.1	ENSPCOG00000012089.1	2445796	2466671	ANKRD24	7672	1996	169532	No_or_no_constitutive_exon
CTCTGCGGCCGCCGGGCTGGGGCGGAGGGAGGAGCCCGGGTCGGGGAAAGCC	2483186	2483279	2483136	2483188	1	KQ021970.1	ENSPCOG00000028709.1	2478666	2488978	SIRT6	7672	1996	169532	No_or_no_constitutive_exon
CACCGCCCTGTCTTATGTCCTTCCCTCCCTGCGCCACCTCGGGAACCCAGCC	2543241	2543287	2543191	2543243	1	KQ021970.1	ENSPCOG00000004497.1	2522298	2545458	None	7672	1996	169532	No_or_no_constitutive_exon
GGTGTGCGACAAGCCGGCGCCCTACGACCAGCTCATCATCGACGGGTGAGTC	2589761	2589861	2589911	2589859	-1	KQ021970.1	ENSPCOG00000004662.1	2585642	2609886	PIAS4	7672	1996	169532	No_or_no_constitutive_exon
AGGGCCAAGCGGCGTCCTCCCCGCTGCCCAGCCTGGGGTGGAGCGAGCAGGC	2588822	2588844	2588894	2588842	-1	KQ021970.1	ENSPCOG00000004662.1	2585642	2609886	PIAS4	7672	1996	169532	No_or_no_constitutive_exon
GTGGAGCGAGCAGGCCCCTGGGGCCGGGCACGTGGGCTGGGGCTGAATAGCC	2588657	2588807	2588857	2588805	-1	KQ021970.1	ENSPCOG00000004662.1	2585642	2609886	PIAS4	7672	1996	169532	No_or_no_constitutive_exon
TAACCAACAGCCCTGCTCTGTGCCCCTCCTGGCCCCGGAGGAGGGTGGAGGG	2850621	2850739	2850571	2850623	1	KQ021970.1	ENSPCOG00000021588.1	2828822	2853945	PIP5K1C	7672	1996	169532	No_or_no_constitutive_exon
CTGTCTCCCTTGACCTGGCTTCAGAGCCTTGGGCACTCAGTGGGGACAAGGC	3455895	3455934	3455984	3455932	-1	KQ021970.1	ENSPCOG00000025936.1	3454480	3476405	THOP1	7672	1996	169532	No_or_no_constitutive_exon
TGCCGGGGCCCCAACACTCTCACCCCACTCTTCTCTCCTTGCTGGGGCAGTG	3724266	3724403	3724453	3724401	-1	KQ021970.1	ENSPCOG00000023380.1	3714638	3734741	None	7672	1996	169532	Yes
GTTAGTAGAGACCTCTCTAGGCTTTACAAACCTACCAAAGTTTGGGAAAGGA	748868	748954	749004	748952	-1	KQ022269.1	ENSPCOG00000014830.1	748868	750165	None	7672	1996	169532	No_or_no_constitutive_exon
GGGATGTCGGGGCTGCCTACCGACCTGGAGCAGGGGTGCCGGGAGCAGAGCG	913039	913154	913204	913152	-1	KQ022269.1	ENSPCOG00000026596.1	810889	913201	GK5	7672	1996	169532	No_or_no_constitutive_exon
GACAAGGGCGGGGGACGGCCAAGTCCTAAATCCTTCCTTGTGGGGCACAGGC	3064974	3065058	3064924	3064976	1	KQ021914.1	ENSPCOG00000025414.1	3058384	3068073	FCHSD1	7672	1996	169532	No_or_no_constitutive_exon
ATGGACTGCTTAGGTAAGGCTGACATCTGTTCACATTGCTGGGGGAGCAGGC	3065226	3065344	3065176	3065228	1	KQ021914.1	ENSPCOG00000025414.1	3058384	3068073	FCHSD1	7672	1996	169532	No_or_no_constitutive_exon
GCTGTGGGGTGTTCCCCTCCTCAACACAGACCTTCTCTGGGGAGGGGCAGGA	3060164	3060300	3060114	3060166	1	KQ021914.1	ENSPCOG00000025414.1	3058384	3068073	FCHSD1	7672	1996	169532	No_or_no_constitutive_exon
GCGGCCAGGAAGGGGGTTTTGGCTGCTGGAGCCTGCCTAGGAAGGGCAAGGG	3189884	3190014	3189834	3189886	1	KQ021914.1	ENSPCOG00000020269.1	3088008	3190014	DIAPH1	7672	1996	169532	No_or_no_constitutive_exon
ACCAATATTCCCCAACTTCTTGGATGAAGGGGTTGGTGGGGACATGTAAGGA	3516908	3516944	3516994	3516942	-1	KQ021914.1	ENSPCOG00000025197.1	3516908	3532226	PCDHB16	7672	1996	169532	No_or_no_constitutive_exon
GTGTGCTTTCTTATGACATAACTGTTGCTTTAAAATTCTTTTTGGGAAAGAC	1212193	1212944	1212143	1212195	1	KQ021925.1	ENSPCOG00000017168.1	1036103	1212944	DOK5	7672	1996	169532	No_or_no_constitutive_exon
TGATTCTTCTCTGGACTCATATCACTGTCACCTCCCTGTAAGGGAGATAGGG	3670368	3670500	3670318	3670370	1	KQ021925.1	ENSPCOG00000027779.1	3657943	3673760	None	7672	1996	169532	No_or_no_constitutive_exon
GGCCTTCGAGCGACAGCGACGCAAGATGGCAGCCACCACGGGCTCGGGAGCA	43020	43439	42970	43022	1	KQ021537.1	ENSPCOG00000025575.1	42572	43439	None	7672	1996	169532	No_or_no_constitutive_exon
CCACAGTGCTAAGGAGGTTTACGGTTTGTCTCATGACTTCCATGGGGAAGTC	681186	681273	681136	681188	1	KQ021537.1	ENSPCOG00000012362.1	665655	686930	None	7672	1996	169532	No_or_no_constitutive_exon
CTCTCCCTGTCTGTGTTTCTGCTGCTGCTACCTCTGGCATCTGGGGAAAGGG	1012160	1012271	1012321	1012269	-1	KQ021537.1	ENSPCOG00000017941.1	1005560	1048080	STX3	7672	1996	169532	No_or_no_constitutive_exon
CTATCATTCTGGTGATGCTGAGATCCCACTCTGGGGAGGGGCGGAACAAGGC	1304074	1304314	1304364	1304312	-1	KQ021537.1	ENSPCOG00000020572.1	1304074	1305926	None	7672	1996	169532	No_or_no_constitutive_exon
ATTTAATTTATCCTCTTCTTTGACTATATTTACAATTAGTGGGTATACAGGG	1764355	1764624	1764674	1764622	-1	KQ021537.1	ENSPCOG00000024785.1	1756975	1794175	None	7672	1996	169532	No_or_no_constitutive_exon
CCCTCTCTTGATTCCCATTCCCCAAACCTGTCATCTTAGTGCGAGGGAAGGG	2644836	2644932	2644982	2644930	-1	KQ021537.1	ENSPCOG00000015209.1	2636931	2652128	RTN4RL2	7672	1996	169532	No_or_no_constitutive_exon
TGATCTGGCCATTGCGGGCCAAAGGCCCTCTTCTGACCTAGGGTGGGAAGCA	2688717	2688754	2688667	2688719	1	KQ021537.1	ENSPCOG00000027857.1	2680141	2697068	SLC43A3	7672	1996	169532	No_or_no_constitutive_exon
GCTTTAATTTATGAATCCACCGCCCGCCCGCTCATTCAACCAGGGTCAAGTC	2715885	2715914	2715835	2715887	1	KQ021537.1	ENSPCOG00000023605.1	2714486	2716778	None	7672	1996	169532	No_or_no_constitutive_exon
GCCATGTAATATGCATATGATAGAACATGTCTAGGATATAATGGGCACAGGG	315895	316465	316515	316463	-1	KQ022781.1	ENSPCOG00000021729.1	111831	472772	None	7672	1996	169532	No_or_no_constitutive_exon
GAGGTCCAGATATGAAAAACCACAGTTCAGGAGGGATGTTGGGATTAAAGAC	602518	602576	602626	602574	-1	KQ022781.1	ENSPCOG00000023028.1	596499	684845	TAOK3	7672	1996	169532	No_or_no_constitutive_exon
CCCCTCTCCCTGTCTCCACAGTTCATGGCCCAGGGGAAGACGGGGAGCAGCT	2257075	2257107	2257157	2257105	-1	KQ022781.1	ENSPCOG00000017926.1	2250495	2299605	PXN	7672	1996	169532	No_or_no_constitutive_exon
CAGCCTCTGAGGAGGTCCCTTGGGCCGCCTGTTGCCTTTCAGGGCATCAGTG	2678872	2679035	2678822	2678874	1	KQ022781.1	ENSPCOG00000005381.1	2670387	2680555	ACADS	7672	1996	169532	No_or_no_constitutive_exon
AAGGTGGTGATGGAACTTGGCTGTCGATGGGTTCAGGGGAAGGTGTTGAGGT	2905258	2905290	2905208	2905260	1	KQ022781.1	ENSPCOG00000023769.1	2888238	2907678	HNF1A	7672	1996	169532	No_or_no_constitutive_exon
CAGCCCTGCACGGCCCTGTCGGGGTGGAGGAGGGGGCGGGAAGGAAAAAGAA	2909783	2910029	2910079	2910027	-1	KQ022781.1	ENSPCOG00000025153.1	2908987	2913448	C12orf43	7672	1996	169532	No_or_no_constitutive_exon
TTCTCACCTTCTCTCTCTCTGCCCCTTGCCCCGCCTCTGCCTGTGGGAAGTG	3415564	3415692	3415742	3415690	-1	KQ022781.1	ENSPCOG00000019838.1	3409404	3447158	FOXN4	7672	1996	169532	No_or_no_constitutive_exon
TAAAAGTGCCCTCTCACCCACTTGTGTTTGCTTATTTGCCTGGGGGACAGGA	3670957	3671102	3670907	3670959	1	KQ022781.1	ENSPCOG00000006724.1	3666961	3685953	None	7672	1996	169532	No_or_no_constitutive_exon
TCGGATGAGCCGAGCGCCCCGGGCGAGTGCATGGAAATAGTGGGGTGCAGAG	2564506	2564660	2564710	2564658	-1	KQ022936.1	ENSPCOG00000022178.1	2550961	2569863	LHX9	7672	1996	169532	No_or_no_constitutive_exon
GTTGCTATGAGCTAGGATGACGCCACGGCACTCTAGCCCGGGCAACACAGTG	251622	251737	251572	251624	1	KQ022458.1	ENSPCOG00000017009.1	251099	251737	None	7672	1996	169532	No_or_no_constitutive_exon
GTTAGTGTTTGGATTTATTTTTTCTTTTTCTGTACTTAGGAAACTGGGAGGA	1646663	1646810	1646860	1646808	-1	KQ022458.1	ENSPCOG00000008766.1	1635341	1699850	CLTC	7672	1996	169532	No_or_no_constitutive_exon
GCGGCGGCGGGGCTGGGGGGGCCGGCGGCGTCGGGGCCGCTGGGGCCGAGCC	2774290	2774678	2774240	2774292	1	KQ022458.1	ENSPCOG00000022078.1	2774056	2806148	HSF5	7672	1996	169532	No_or_no_constitutive_exon
CCCACACTGCCAGGTGCTGCCAGCCCAGCCTGGTAAGTATTCAGGGGAAGCA	2867277	2867314	2867227	2867279	1	KQ022458.1	ENSPCOG00000000866.1	2812829	2870325	RNF43	7672	1996	169532	No_or_no_constitutive_exon
CACCCTGGCTTTGCCAGGTGCTACCCCTTTAGTTGGCAGATCACAGGGAGGT	2867482	2867530	2867432	2867484	1	KQ022458.1	ENSPCOG00000000866.1	2812829	2870325	RNF43	7672	1996	169532	No_or_no_constitutive_exon
AAAGTGTTGATCACTTCACAAAGTATTTTACTGAAGCGGGCTTAAAAGAGCT	670244	670267	670317	670265	-1	KQ023058.1	ENSPCOG00000016767.1	669704	670986	None	7672	1996	169532	No_or_no_constitutive_exon
GCAGGATCTTTCATGCTGGTGAATGCATCGGGGAAATCTGAGGGACAAAGAG	208616	208842	208566	208618	1	KQ022436.1	ENSPCOG00000015598.1	105852	708067	None	7672	1996	169532	No_or_no_constitutive_exon
AGAGCTGGGACTACACGCCCCCCAGGGGCCATGGCGGGGCTGGGACCGAGAG	1027690	1029034	1027640	1027692	1	KQ022436.1	ENSPCOG00000008510.1	904708	1034604	MTCL1	7672	1996	169532	Yes
CTGGGGGGAGAGTGGGGCCAAGGTCCCCTCAGCCTCCATGGGGAGGGAAGAA	788110	788256	788306	788254	-1	KQ024391.1	ENSPCOG00000023905.1	788110	791421	None	7672	1996	169532	No_or_no_constitutive_exon
CTCCAGCGAACACAGCAGGTGAGTGGGGGCCGGCTGGGGTGTGAGGGGAGGG	1452225	1452257	1452307	1452255	-1	KQ024391.1	ENSPCOG00000019338.1	1447338	1522631	NINL	7672	1996	169532	No_or_no_constitutive_exon
ACTCTTCTGCTTCTCCGTCTTCGGGCGGCCCTTGTCGCGCGGGCTACAAGCT	1555955	1555988	1556038	1555986	-1	KQ024391.1	ENSPCOG00000014381.1	1555230	1558955	None	7672	1996	169532	Yes
CATGTGGATCCAACAAACTGCCCTGGAGCTAGTTTGGCCGGGGATTCGAGGT	1555338	1555440	1555490	1555438	-1	KQ024391.1	ENSPCOG00000014381.1	1555230	1558955	None	7672	1996	169532	Yes
GAGTTCAAACAATCCGCCTGCCTCGGCCTCCCAGAGAGCTAGGGTTACAGGC	1558427	1558479	1558529	1558477	-1	KQ024391.1	ENSPCOG00000014381.1	1555230	1558955	None	7672	1996	169532	No_or_no_constitutive_exon
ACACTATCCCTGGCAGACGCCGGGAACATGGCGGCGGCGTTGTGGGCGAGGG	1556022	1556064	1556114	1556062	-1	KQ024391.1	ENSPCOG00000014381.1	1555230	1558955	None	7672	1996	169532	No_or_no_constitutive_exon
CCATCAGCACTCGGTGGGAGCTTAGGTGTGGGGTGGGAAGGGGATGCTAGCT	3155153	3155186	3155236	3155184	-1	KQ024391.1	ENSPCOG00000015333.1	3144137	3193771	ADD1	7672	1996	169532	No_or_no_constitutive_exon
CTGAGGTTGGGTGTAGGAGGGCCCTGACTCACCTTCCCCTGTGGGTACAGGT	2917779	2917967	2917729	2917781	1	KQ022192.1	ENSPCOG00000011781.1	2916323	2922632	RABGGTA	7672	1996	169532	Yes
GGCCCAGGGAGAGGGCTGGAGGGAACCAGATATGTGTTCTGGGGACACAGAG	2928114	2928233	2928064	2928116	1	KQ022192.1	ENSPCOG00000015226.1	2925110	2936917	TGM1	7672	1996	169532	No_or_no_constitutive_exon
CTTGGGAGAAGAGTGATGAACCAGGGCTCAATGCTAGGGACTGGGGAAAGTC	2952761	2953007	2953057	2953005	-1	KQ022192.1	ENSPCOG00000017890.1	2952312	2959736	GMPR2	7672	1996	169532	No_or_no_constitutive_exon
TCCCCCCTGCCCCACCCTCTCCCTCCACTCCAGGGCCTGGGGCCTGGAAGCC	3102616	3102689	3102739	3102687	-1	KQ022192.1	ENSPCOG00000006244.1	3100186	3116868	CARMIL3	7672	1996	169532	No_or_no_constitutive_exon
AGAGTACAAAAAGACTGACGCTGTGCCCTCTCCCACCCAGGATTGGGCAGCC	3425516	3425628	3425678	3425626	-1	KQ022192.1	ENSPCOG00000008530.1	3425516	3431615	None	7672	1996	169532	No_or_no_constitutive_exon
TAGAATTCAGCAGTGAAGCCATTTGGTCTTGGGCTTTTCTTTGATGGGAGAC	3071657	3071738	3071607	3071659	1	KQ021502.1	ENSPCOG00000014288.1	2834294	3071738	ADAM22	7672	1996	169532	Yes
TGTGTTATTCTTCTTGGCCTTCTGTGTGTATGGGGGCGGGGAAAGGGTAGCC	3418154	3418250	3418104	3418156	1	KQ021748.1	ENSPCOG00000024852.1	3287682	3429232	CSNK1G1	7672	1996	169532	No_or_no_constitutive_exon
TGCCTCCTCTCTTCTAGCAGAGTGCCTTCTTCCAGAATTCCACGGGAGAGAT	641074	641105	641155	641103	-1	KQ022047.1	ENSPCOG00000026218.1	596582	687345	C6orf106	7672	1996	169532	No_or_no_constitutive_exon
GGACACAGACTGGTCACCGCTGCCCCTTCCTCCCTCCCTTGGGGCCAGAGGC	1657926	1657933	1657876	1657928	1	KQ022047.1	ENSPCOG00000018053.1	1655762	1657933	CLPSL2	7672	1996	169532	No_or_no_constitutive_exon
TGAACTCTTCGAGCCCTACTACGGTAGGGACACTGAGGAGGGGGTACTAGGA	3319826	3319849	3319776	3319828	1	KQ022047.1	ENSPCOG00000022141.1	3298605	3343012	CMTR1	7672	1996	169532	Yes
CTGACACGCGTGTGTGTGCAACCGTTTGCACCCTTACTCGGGGAAATCAGGT	3340974	3341087	3340924	3340976	1	KQ022047.1	ENSPCOG00000022141.1	3298605	3343012	CMTR1	7672	1996	169532	Yes
GTAGTAAAAGGATCCCAACCATAGATCTGAAAAATAATAGCAACAGGGAGGG	1178374	1178376	1178324	1178376	1	KQ021836.1	ENSPCOG00000014389.1	1162788	1184991	SERPINB5	7672	1996	169532	No_or_no_constitutive_exon
AACAGGGAGGGGCATAGGATTTCATTCCAACGAAGGATCTGAGGGAATAGGA	1178415	1178428	1178365	1178417	1	KQ021836.1	ENSPCOG00000014389.1	1162788	1184991	SERPINB5	7672	1996	169532	No_or_no_constitutive_exon
TCAGTAATTCAGCAGGAAAGTGTAACCACTGTCTGTAATTGGGATTGTAGGT	1459850	1459970	1459800	1459852	1	KQ021836.1	ENSPCOG00000020009.1	1452672	1466072	SERPINB2	7672	1996	169532	No_or_no_constitutive_exon
AGAGAACATATTTATAAACTCACGGGAATGAAAGTTCAATTTTGGGGGAGTG	3000770	3000803	3000853	3000801	-1	KQ022681.1	ENSPCOG00000028657.1	2962815	3001635	ERLEC1	7672	1996	169532	No_or_no_constitutive_exon
TATCATGAACTTCAAGAAGTGCAGCATTGCCGGAGTAACCTATGGGTAAGTG	941754	941840	941890	941838	-1	KQ022692.1	ENSPCOG00000024164.1	900226	1012855	None	7672	1996	169532	Yes
CAGAAGACCGCTCAGAATCACCCCATGTTAATGGAGCTCAAAAACGGGAGAC	3243251	3243504	3243201	3243253	1	KQ021792.1	ENSPCOG00000014154.1	3243183	3243600	None	7672	1996	169532	No_or_no_constitutive_exon
TGCAACATCAAAAGTGAGCCCTAGTGTGAACTATGAACTTTGGGTGATAGGG	367205	367357	367155	367207	1	KQ022803.1	ENSPCOG00000006158.1	333819	427319	MYBPC1	7672	1996	169532	Yes
TTGATTTCCCTCCTGTACTTCTTCTGTCTTCCTTGTTAGGGAAAACCAAGAC	401181	401366	401131	401183	1	KQ022803.1	ENSPCOG00000006158.1	333819	427319	MYBPC1	7672	1996	169532	Yes
CTCCTTTCTGCTCATCAGAATGGTCTCTTGGCGAATCACCTGGTGGGGAGGA	336126	336205	336076	336128	1	KQ022803.1	ENSPCOG00000006158.1	333819	427319	MYBPC1	7672	1996	169532	No_or_no_constitutive_exon
CCGCGATCATGCCTGTGAATAGCCACTGCATTCTAGCCTGGGCAACATAGCA	2614412	2614467	2614362	2614414	1	KQ022803.1	ENSPCOG00000020246.1	2577071	2634791	HCFC2	7672	1996	169532	No_or_no_constitutive_exon
GCCTGGCTGGGGCTGGAGACTGAGCGGTGGCCTGGGGGACCTGGGGGCAGGT	190164	190294	190344	190292	-1	KQ023081.1	ENSPCOG00000014202.1	177921	225757	RAP1GAP	7672	1996	169532	Yes
TGGCATGCCTCGGACGGGCTGCCCTGGTGGGGCTGGGGAGGAGGTCGCAGGG	1028423	1028520	1028373	1028425	1	KQ023081.1	ENSPCOG00000020705.1	1023006	1054853	EPHA8	7672	1996	169532	No_or_no_constitutive_exon
CTCTTCCCACCCAGATGCCCTGAGGTCTCCTTTGTATGTCTGAGGGACAGGA	1780452	1780562	1780612	1780560	-1	KQ023081.1	ENSPCOG00000021852.1	1771420	1820881	ASAP3	7672	1996	169532	Yes
GAGGCAGATTGGCTTCGGGGAGCTTATAAAACCGGCAAACACGGAGGGAGCA	360433	360585	360635	360583	-1	KQ022525.1	ENSPCOG00000019951.1	347681	363118	RAD51D	7672	1996	169532	No_or_no_constitutive_exon
AGCAGCCTTGTTCTTTGTCTCCTTTCCTCCTGGTTGGTGCCGGGACACAGTG	376538	376585	376635	376583	-1	KQ022525.1	ENSPCOG00000016524.1	372550	381738	NLE1	7672	1996	169532	No_or_no_constitutive_exon
GGAGTGGGTAGGCATGATGACAGATCCCAATCCAGGTAAGGGGGAGCAAGTC	571918	571948	571998	571946	-1	KQ022525.1	ENSPCOG00000015060.1	568253	573002	None	7672	1996	169532	No_or_no_constitutive_exon
CACTCAGGCTCTGCCACAGGTGTGACTGACGTGGCCTTTCTGGGTGGCAGGC	827686	827911	827961	827909	-1	KQ022525.1	ENSPCOG00000021300.1	821998	845107	MMP28	7672	1996	169532	No_or_no_constitutive_exon
AACACTATTTTTCTCTTTCTTCCTTTCTACTGGCTGCCTTGGATGGGCAGGA	929932	929989	930039	929987	-1	KQ022525.1	ENSPCOG00000020659.1	920786	933994	HEATR9	7672	1996	169532	No_or_no_constitutive_exon
TCCTAATCTAAGCTAGCCCTAGGGCCACAGCTAAATCCAGTGGGTGGAAGTT	1118793	1118832	1118743	1118795	1	KQ022525.1	ENSPCOG00000026656.1	1117427	1119322	None	7672	1996	169532	No_or_no_constitutive_exon
CGATTGCAACACCCAGCAGTTCCTAATCTAAGCTAGCCCTAGGGCCACAGCT	1118773	1118777	1118723	1118775	1	KQ022525.1	ENSPCOG00000026656.1	1117427	1119322	None	7672	1996	169532	No_or_no_constitutive_exon
TAAGTGTGTTTCACCTTTTAACATGTTTTTACCTGCTTTGGGTGGAACAGGG	1200377	1200474	1200327	1200379	1	KQ022525.1	ENSPCOG00000007339.1	1171492	1204561	None	7672	1996	169532	Yes
TTATTTTATCCATTTGATGCTTTTAATTTAAGTGTCTTTGGGAAACCTAGGT	1482387	1482521	1482337	1482389	1	KQ022525.1	ENSPCOG00000006433.1	1428389	1527110	SYNRG	7672	1996	169532	Yes
ATGAAAAAAATTAAAATTAACTACTGTTAATACTGTCTATGGGAAATCAGAG	1530814	1530845	1530895	1530843	-1	KQ022525.1	ENSPCOG00000008608.1	1530814	1532952	DUSP14	7672	1996	169532	No_or_no_constitutive_exon
GATGTTGATTTTGTTTCTCCAATTTTTTTCCTTCTTTTTGGGGAAAACAGTG	1567382	1567454	1567504	1567452	-1	KQ022525.1	ENSPCOG00000012848.1	1558863	1606170	TADA2A	7672	1996	169532	No_or_no_constitutive_exon
TATTTGTGTGTGTGTATGTGTGTATGTTTGTGTATTTATATAAATGGGAGAG	1568876	1568913	1568963	1568911	-1	KQ022525.1	ENSPCOG00000012848.1	1558863	1606170	TADA2A	7672	1996	169532	No_or_no_constitutive_exon
ACCCTGAATAGAAGGTAGTGGATGACTTCATCTCTTGTTGGGGTTGACAGGC	1796825	1796972	1796775	1796827	1	KQ022525.1	ENSPCOG00000018915.1	1609290	1944485	ACACA	7672	1996	169532	No_or_no_constitutive_exon
CTTTGGTAGTTCCCCAAATGTATGGCTTTCTGTTTTTTCAACGGGTGTAGAT	2408453	2408526	2408576	2408524	-1	KQ021637.1	ENSPCOG00000018781.1	2309761	2455356	TRPM6	7672	1996	169532	No_or_no_constitutive_exon
TGCCATGTAGTCTTCAAAAACACCTAATTTACTTTTTTTGTGTTGGGAAGGT	2716054	2716153	2716004	2716056	1	KQ021637.1	ENSPCOG00000012957.1	2661714	2722935	None	7672	1996	169532	No_or_no_constitutive_exon
TGGACTGGACGGACGCCGTGCAGCTGACGGCGCTGGTCATGGGCAGCGAGGC	2705063	2705097	2705013	2705065	1	KQ022114.1	ENSPCOG00000002733.1	2696875	2705144	C19orf12	7672	1996	169532	No_or_no_constitutive_exon
AGACCAGACCTCGCTGTCGTTTGTCAACCTGAGTCTCCACGGGTGTGCAGGG	520225	520481	520531	520479	-1	KQ024125.1	ENSPCOG00000013573.1	498297	571306	MYH13	7672	1996	169532	No_or_no_constitutive_exon
CTATGCCACTGTAGGCTATTTCAATTAATTATATTTCTTTTGGGGGGCAGGC	1798088	1798330	1798038	1798090	1	KQ024125.1	ENSPCOG00000000073.1	1753354	2066911	DNAH9	7672	1996	169532	No_or_no_constitutive_exon
TTTTTGTTTTAATTATACCTTTGTATTGTTTTTCTCCTCGGGACAAAAAGAG	1091110	1091134	1091184	1091132	-1	KQ023314.1	ENSPCOG00000022020.1	1049740	1117457	ADGRG2	7672	1996	169532	No_or_no_constitutive_exon
TGGTTAATCTTGTTCTCAGTTGACACTGACGCCCTGCATGAACCGGGCAGGA	1998271	1998383	1998433	1998381	-1	KQ023314.1	ENSPCOG00000012090.1	1950162	2052551	None	7672	1996	169532	Yes
TTCTCCCCTCCAGATGTGGCCACTGTTGAGGGACTTCCTGAGAAGGGGAGAG	102947	102979	103029	102977	-1	KQ021469.1	ENSPCOG00000023939.1	102287	113505	None	7672	1996	169532	No_or_no_constitutive_exon
GCTCACCTTGAGGGTACAGATTCACCCCCTGCAAACAGCTCATGTGGGAGCT	550228	550254	550304	550252	-1	KQ021469.1	ENSPCOG00000013987.1	549075	554272	RPS9	7672	1996	169532	No_or_no_constitutive_exon
AGGCGGCCGCAGGTGAGGGACCCTGGGGGTCTGGCAGGGATGGGGGCCAGCA	616827	616854	616904	616852	-1	KQ021469.1	ENSPCOG00000020393.1	614403	628148	PRPF31	7672	1996	169532	No_or_no_constitutive_exon
AGCCACTGTACCGACTTCATCTGGTGAGGGAAGGGGGCTGGGGGCCTGAGGG	892004	892025	892075	892023	-1	KQ021469.1	ENSPCOG00000005700.1	873670	892512	PRKCG	7672	1996	169532	No_or_no_constitutive_exon
ATTCTTTTCCTGGCCTGAATCTTATCTCCACGTTGGAAACAAGGGAAAAGCC	1964680	1964755	1964805	1964753	-1	KQ021469.1	ENSPCOG00000021774.1	1954230	1971097	None	7672	1996	169532	No_or_no_constitutive_exon
CGTACCTGGAGCACCGGCGGGTGGCGGCGGCCGCGCGGCGGGCGGCGAAGCG	2565406	2565844	2565356	2565408	1	KQ021469.1	ENSPCOG00000020669.1	2561864	2570843	HAS1	7672	1996	169532	No_or_no_constitutive_exon
TCCACTCCGGTGCCACCTCTGATCTCCAGCACCTGAGGGCGGCGGGGGAGGT	149927	150081	150131	150079	-1	KQ021391.1	ENSPCOG00000020437.1	149927	152359	None	7672	1996	169532	No_or_no_constitutive_exon
CTTGGAGGCGGCGCAGGGCCACTGATCCTCCTCCTGTCGTCGGGTGACAGCT	160282	160441	160232	160284	1	KQ022314.1	ENSPCOG00000013628.1	153406	179655	DRC7	7672	1996	169532	Yes
TGGCAGGGCAGGGATGGAGTGAGGAGTTGGGCCCAGGCCCCTAGGGTGAGCT	199226	199336	199176	199228	1	KQ022314.1	ENSPCOG00000017314.1	184007	204306	KATNB1	7672	1996	169532	No_or_no_constitutive_exon
ACTGTAAAGGACCCTGTGGTAGGTGCCAAATGGTTGCGGGGGAGAACTAGTA	534294	534346	534396	534344	-1	KQ022314.1	ENSPCOG00000024673.1	506610	545569	CSNK2A2	7672	1996	169532	No_or_no_constitutive_exon
CCCAAGGTGAGTGAGGGGGGTGAGTGAGGGGGGTGAGTGAGGGGGCGGAGGC	791961	791982	791911	791963	1	KQ022314.1	ENSPCOG00000022856.1	791520	795124	SETD6	7672	1996	169532	No_or_no_constitutive_exon
GGTGGGGTCCGTTAGCAGGGGCGTCTCTGAGCCCCTCTCTGTGTGGGCAGGG	950919	951119	951169	951117	-1	KQ022314.1	ENSPCOG00000021947.1	947155	957068	SLC38A7	7672	1996	169532	No_or_no_constitutive_exon
AGGAAATAGAATCAAAGTTTGGAATGGTGGCTAACAGGACCTAGAGGGAGAG	2653928	2653962	2654012	2653960	-1	KQ021458.1	ENSPCOG00000021918.1	2496097	2737005	SCLT1	7672	1996	169532	No_or_no_constitutive_exon
AGATGGTGGCCAAGGCCCCTCAAGGGGCAGATGCCCAAGGGTCTAGGGAGGG	94528	94690	94740	94688	-1	KQ024414.1	ENSPCOG00000024479.1	94528	97888	H1FOO	7672	1996	169532	No_or_no_constitutive_exon
CCTAAAAAAAAAAAAAATTAAATAAATAAAAATCCGGGGCATGACAACAGGA	1561262	1561384	1561434	1561382	-1	KQ024414.1	ENSPCOG00000021597.1	1363762	1608461	ATG7	7672	1996	169532	Yes
GATAGACACGTACCTACCTGAACGCCGCCTTGGGCCTCCTGGGAGTCGAGGA	673532	673907	673482	673534	1	KQ023403.1	ENSPCOG00000025603.1	673342	673907	None	7672	1996	169532	No_or_no_constitutive_exon
TTTAATTTTATTGTTTTTACAAAAGTGCACCTTGTGGCCAAAGGGCAAAGAT	1290065	1290071	1290121	1290069	-1	KQ021592.1	ENSPCOG00000021289.1	1290065	1331536	None	7672	1996	169532	No_or_no_constitutive_exon
GGGCTTAGCTGCAGTGAGGGGGAACATGAGCCTGAAGCCGTGATGGGGAGTG	1649212	1651751	1649162	1649214	1	KQ023414.1	ENSPCOG00000015680.1	1587421	1674304	ICE1	7672	1996	169532	No_or_no_constitutive_exon
ACAGACCTGCAGGACCTGGAGCTGAAGTACCTGCTGCAGAAGCGGGACAGCC	1601548	1602332	1602382	1602330	-1	KQ021692.1	ENSPCOG00000028195.1	1601437	1650148	None	7672	1996	169532	No_or_no_constitutive_exon
CCTGCGCCAGCTCACGCTCAGCGCGGCCGGGGGTTGCCCTGGGGCCGGAGCC	1111027	1111281	1111331	1111279	-1	KQ022670.1	ENSPCOG00000018440.1	1021838	1111414	None	7672	1996	169532	No_or_no_constitutive_exon
TGCGCAAGCTCAACCTCAGCCACAACCGGCTGATCGCCCTGGGCGCGGAGGT	1108344	1110955	1111005	1110953	-1	KQ022670.1	ENSPCOG00000018440.1	1021838	1111414	None	7672	1996	169532	No_or_no_constitutive_exon
GAGGAAGCCACTTTGCTGAACATAGCAGATCGCACAGAACGACGGGGAAGAA	2018644	2018735	2018785	2018733	-1	KQ022670.1	ENSPCOG00000014789.1	2011584	2024083	None	7672	1996	169532	No_or_no_constitutive_exon
TCTTTAAGAAATGTTTATGTGGCTCTCTGTCTTCTCTGCGTTGGGAGCAGTT	384894	385258	384844	384896	1	KQ022626.1	ENSPCOG00000015235.1	381362	385258	None	7672	1996	169532	No_or_no_constitutive_exon
AATGGCTGAAAAAATGTCCCCAATCTCTCCAACAAAGAGATTGGGGACAGTT	717418	717445	717368	717420	1	KQ022626.1	ENSPCOG00000016789.1	668161	866073	ACBD6	7672	1996	169532	No_or_no_constitutive_exon
CATAACAAAAATGTAGCTGTTCTGGTTGAAATGTCGAAGGGGGTGTGGAGCC	1717953	1717999	1717903	1717955	1	KQ022626.1	ENSPCOG00000004103.1	1679392	1789810	EPRS	7672	1996	169532	No_or_no_constitutive_exon
GAGGAAATTGAAATTATTCATTCAAAACATGAATCTTTTGGGAATTAAAGCA	2468489	2468725	2468775	2468723	-1	KQ022626.1	ENSPCOG00000024228.1	2454153	2483114	None	7672	1996	169532	No_or_no_constitutive_exon
CAACCATAGGTCTTCCTTTCCACGCCCGCCATAGTTACAAATGAGGGCAGGA	1817064	1817311	1817361	1817309	-1	KQ022947.1	ENSPCOG00000012508.1	1801197	1821667	CCDC28A	7672	1996	169532	No_or_no_constitutive_exon
GAGCTGAGCCTGCAGCGTGAGGTTTGCAGGGCCAAGGCGGGAGGCCGGAGTC	15878	16075	16125	16073	-1	KQ023214.1	ENSPCOG00000025890.1	14816	18696	None	7672	1996	169532	No_or_no_constitutive_exon
TTCAAATCCCTGCAGTTACTTTGCTGTAATAAAGGTAGCTAAGGGCACAGTT	1041409	1041571	1041621	1041569	-1	KQ023214.1	ENSPCOG00000026348.1	984427	1075843	None	7672	1996	169532	No_or_no_constitutive_exon
CATTCTTATCCCTGGTTCTTATTAGCTTGGTTTCTAATTTTAGGGTGGAGAT	1392099	1392152	1392049	1392101	1	KQ023214.1	ENSPCOG00000024912.1	1317680	1392152	CDKL3	7672	1996	169532	No_or_no_constitutive_exon
CTGATGGAAATTTAAATCGTTCGCACTTTTGGTCATGGGTATATGAAAAGTA	2594857	2595130	2595180	2595128	-1	KQ023214.1	ENSPCOG00000021867.1	2594133	2599135	CCNI2	7672	1996	169532	No_or_no_constitutive_exon
GTGCCAGCAGTGGGGCTGAGGGCGACGTGTCCTCTGAACGGGAACCGTAGGC	399632	399633	399582	399634	1	KQ025214.1	ENSPCOG00000028695.1	257463	399633	DTD1	7672	1996	169532	No_or_no_constitutive_exon
CCATCCTGGCTGTTTGCATCAAACATGTCTTTAGAGGGGAGGCTGGCGAGTC	1223347	1223387	1223297	1223349	1	KQ025214.1	ENSPCOG00000012072.1	805355	1264920	SLC24A3	7672	1996	169532	No_or_no_constitutive_exon
GGACGCGCTCTTGACGCCCTGGACCCAGTCCTTGCGTCGCTACGGGGCAGGC	1560559	1560673	1560723	1560671	-1	KQ025214.1	ENSPCOG00000017608.1	1543054	1564659	CRNKL1	7672	1996	169532	No_or_no_constitutive_exon
AAAGAACAAGGAGAGTTCCAAAATCTTTGCAAAGGGGGGGACTGTGGAAGTA	612625	612646	612696	612644	-1	KQ023914.1	ENSPCOG00000008631.1	556233	612779	ADTRP	7672	1996	169532	No_or_no_constitutive_exon
GAAGACTATTAATTGTGCTAATACCCTTTGTTTCTCTCTTTGGGTAATAGGC	1120585	1120727	1120535	1120587	1	KQ023914.1	ENSPCOG00000014663.1	1117292	1121475	EDN1	7672	1996	169532	No_or_no_constitutive_exon
TAACACTTTTTTTCTCTCTCTATTTCCATCTCTTTCTTGGGAAAAACAAGCT	1840114	1840279	1840064	1840116	1	KQ023914.1	ENSPCOG00000011438.1	1502475	2061946	PHACTR1	7672	1996	169532	No_or_no_constitutive_exon
GGGAAGAGAGGGATTTGATCGTGGAGGCATGAGCAGAGGTGGGCGGGGAGGA	1431126	1431326	1431076	1431128	1	KQ022536.1	ENSPCOG00000025789.1	1430170	1432136	None	7672	1996	169532	No_or_no_constitutive_exon
GAAACATTTTTCACTTGTTTCTACTCACGTCCTTTTTTTTTTTGGGAAAGGT	1594324	1594531	1594581	1594529	-1	KQ022536.1	ENSPCOG00000028727.1	1560637	1933875	DST	7672	1996	169532	No_or_no_constitutive_exon
GGGAGAGAACCTCTCTACCTAGCCCTGAAAAGCTCTCTCTGGGATTGCAGCT	1159716	1159900	1159950	1159898	-1	KQ023070.1	ENSPCOG00000013282.1	1136172	1162927	None	7672	1996	169532	No_or_no_constitutive_exon
ACGTTCCCTGATGACTCTTCCCACCTCCTGTGTTTGGACCTCCAGGGAAGAG	436410	436572	436360	436412	1	KQ022502.1	ENSPCOG00000016274.1	436370	436572	None	7672	1996	169532	No_or_no_constitutive_exon
AGCAGCAGCAAGTGAGAAGACCTGGGAATCCAAGCTGCAGGGAGTGGGAGTA	459120	459416	459070	459122	1	KQ022502.1	ENSPCOG00000013981.1	457554	459832	PSRC1	7672	1996	169532	No_or_no_constitutive_exon
CCCAGGCATGGGAACCCCCGTGACAGTGGCCACCGCTGATATCTGGGGAGCC	915154	915267	915104	915156	1	KQ022502.1	ENSPCOG00000017292.1	890426	920789	None	7672	1996	169532	No_or_no_constitutive_exon
TGCCGCAGAACCGGGGGCCGGGGTCCGGGGCGCCGGGGGTGAGCGCCAAGAT	1315706	1317096	1317146	1317094	-1	KQ022502.1	ENSPCOG00000021429.1	1312759	1319056	None	7672	1996	169532	No_or_no_constitutive_exon
GAATGGACATTCTAAACTCTTGCCTCCGGAGGTCCTGTCTGGGTAGCCAGCA	1315006	1315054	1315104	1315052	-1	KQ022502.1	ENSPCOG00000021429.1	1312759	1319056	None	7672	1996	169532	No_or_no_constitutive_exon
CCGCGGTCCCTGCGCTTTCACCCACTCTCCATTTGCCTTCGGGCTATGAGCT	2450811	2450861	2450911	2450859	-1	KQ023859.1	ENSPCOG00000027636.1	2442277	2451419	PAX1	7672	1996	169532	No_or_no_constitutive_exon
CTATCTCTCTCTCTCTTTTCTCTCCTTCTCCCCTGCACCTCGGGAGGCAGGA	310909	310930	310980	310928	-1	KQ024181.1	ENSPCOG00000027569.1	303843	325102	ZFYVE27	7672	1996	169532	No_or_no_constitutive_exon
GCTCGGGCCTGGGGCCAGAGGCCAGGCCCTGACAGTGTCTCTGGGGACAGTT	478232	478331	478381	478329	-1	KQ024181.1	ENSPCOG00000022155.1	475415	484547	ANKRD2	7672	1996	169532	Yes
TTTCCTAATCCAGAAAAACCTATACCTGCTGAACGCCACCGAGGGTCTAGTC	1709728	1709776	1709678	1709730	1	KQ024181.1	ENSPCOG00000024376.1	1621822	1718434	BLNK	7672	1996	169532	No_or_no_constitutive_exon
TAGAGAGTGGATGTCCCTGTGTGGCCGCTGCCCAGCTCCCTGGGAGGGAGGA	328709	328763	328813	328761	-1	KQ022770.1	ENSPCOG00000023692.1	309373	334750	DCBLD1	7672	1996	169532	No_or_no_constitutive_exon
CCCTGCAGCCCACGTACCGCGGGGGTTACTGGGGAGGGACCCCGGGAAAGGC	970072	970099	970149	970097	-1	KQ022770.1	ENSPCOG00000016943.1	969738	1016783	KPNA5	7672	1996	169532	No_or_no_constitutive_exon
GACACGGGTGTCGTCTGGTGCATGAGTTTGCCGTACTGACTGGGGGGCAGAT	175400	175585	175635	175583	-1	KQ023192.1	ENSPCOG00000009136.1	164322	448308	WDFY4	7672	1996	169532	No_or_no_constitutive_exon
ATTTGCTTTCCCCCCATCTTCTTACAGACCACCAAGATTAATGGGAGAAGGT	1750571	1750628	1750521	1750573	1	KQ022881.1	ENSPCOG00000022896.1	1733052	1917167	KIAA1109	7672	1996	169532	No_or_no_constitutive_exon
TGTTTGATTTTGTTTTCCATTTCACCACATTTGGCTCTGGTACGGGACAGGT	1075615	1075730	1075565	1075617	1	KQ024647.1	ENSPCOG00000023671.1	992446	1130865	MYH10	7672	1996	169532	Yes
GCCCAGCCCTGTGCCCCTCCGTCTGCCTCCCCACAGCTGGCAGAGGGCAGGC	1138061	1138148	1138198	1138146	-1	KQ024647.1	ENSPCOG00000019312.1	1137130	1169589	NDEL1	7672	1996	169532	No_or_no_constitutive_exon
GGTCAGGAGAGAGGCCTACTAAGGATCTTGGTTTTCTTCTGGGGCTGTAGGA	1627418	1627655	1627705	1627653	-1	KQ024647.1	ENSPCOG00000014851.1	1609263	1633831	CNTROB	7672	1996	169532	No_or_no_constitutive_exon
GGAGGTGGGGAAGGGGGCAGTCATGGGCCTCAGAGATGGGGAATGTAGAGGC	1670925	1671070	1671120	1671068	-1	KQ024647.1	ENSPCOG00000020952.1	1650409	1675753	CHD3	7672	1996	169532	No_or_no_constitutive_exon
TGGAGCCAAACCCAGGCATTGTGAGTGACAACTGCAGGTAGAGGGTGGAGTG	1714958	1715023	1715073	1715021	-1	KQ024647.1	ENSPCOG00000024321.1	1707721	1729278	KDM6B	7672	1996	169532	No_or_no_constitutive_exon
GCCTTCACGCTGGTGAGGGCCTGGCGGGGCGGGGCGCGGGCGGCGGGAAGGT	1709017	1709053	1709103	1709051	-1	KQ024647.1	ENSPCOG00000024321.1	1707721	1729278	KDM6B	7672	1996	169532	No_or_no_constitutive_exon
TGTCATGAGGATGGCATGTGCAGGTATCCAAAGGCTCACAGCGTGGGGAGAG	1768516	1768539	1768589	1768537	-1	KQ024647.1	ENSPCOG00000020639.1	1730029	1827056	DNAH2	7672	1996	169532	No_or_no_constitutive_exon
TTCACAACCTCTGTGGTCCGTAAGAGCCACTGTGTGTGGGACGAGGGGAGGG	1786215	1786344	1786165	1786217	1	KQ024647.1	ENSPCOG00000024965.1	1786141	1786344	None	7672	1996	169532	No_or_no_constitutive_exon
AGAAGAGGAAGAGGAGGAGGAGGAGATGGCAGCAGTAGTAGGGGGTGAAGCC	2242165	2242196	2242115	2242167	1	KQ024647.1	ENSPCOG00000007415.1	2238820	2243257	PHF23	7672	1996	169532	No_or_no_constitutive_exon
CTCAACATGGGTATGGAGGGAGCCTGAGGCTGGGACAATGATTGGGGAAGAC	2249144	2249354	2249094	2249146	1	KQ024647.1	ENSPCOG00000014485.1	2244059	2252280	DVL2	7672	1996	169532	Yes
ATAACTTCCCTTCCACCTGAGTTTGGCTGTCTGCATTCCCTAGGGAGAAGGT	2277482	2277841	2277432	2277484	1	KQ024647.1	ENSPCOG00000020354.1	2259132	2283248	DLG4	7672	1996	169532	Yes
CAGGGCTGGGGCTGCTAGTGGTGGGACTGGTGCCTGTGGTGGGGAGCGAGGG	2447337	2447518	2447287	2447339	1	KQ024647.1	ENSPCOG00000018552.1	2445928	2447839	SLC16A11	7672	1996	169532	No_or_no_constitutive_exon
TGACGCCGGGGCAGCCCCTGGAGCCCAAGCGGATTCTGACGCCGGGGCAGCC	1155072	1155906	1155022	1155074	1	KQ024881.1	ENSPCOG00000015620.1	1153610	1156221	None	7672	1996	169532	No_or_no_constitutive_exon
TGTGTACGTGTGTGTGTGTGTGTGTGTGTGTGTGTCTGGGGACAATGTAGGT	2057817	2058023	2058073	2058021	-1	KQ024881.1	ENSPCOG00000021778.1	2043509	2126574	None	7672	1996	169532	No_or_no_constitutive_exon
AACACTGAATCAGCAACCTCCAGCGCCCCTAGGAGATTTATGGGAAACAGTT	450379	450483	450329	450381	1	KQ024602.1	ENSPCOG00000007195.1	390188	453077	SLC9A6	7672	1996	169532	No_or_no_constitutive_exon
AACTGAAATTTCATTTGTTTTCTCTTTCCCCTTCTCCAAATTGGGGACAGAT	682959	683574	682909	682961	1	KQ024602.1	ENSPCOG00000022888.1	668323	772388	ADGRG4	7672	1996	169532	No_or_no_constitutive_exon
GCCTGCGGGGCTGACAAGAAGCTACTAAAGTTCCTGGGGAAGCAAAGTAGAA	1186436	1186792	1186386	1186438	1	KQ024602.1	ENSPCOG00000014726.1	1185357	1186792	None	7672	1996	169532	No_or_no_constitutive_exon
GGAGGCTTTGGCCCAGGCTGGGAGTGTGACTCGAGACGGTGTTGCGGGAGAG	302083	302112	302162	302110	-1	KQ023625.1	ENSPCOG00000023804.1	280632	305124	TRPV1	7672	1996	169532	No_or_no_constitutive_exon
CGGGGCGGGGGGAGGTGAGGGGAGAAAGGAACCAGCTCTTAAGAGGGCAGGG	362725	362987	362675	362727	1	KQ023625.1	ENSPCOG00000028326.1	350624	368077	CTNS	7672	1996	169532	No_or_no_constitutive_exon
CCAACCAGCGGCAGAAGACCTGTGCTGAGGTTTGATTTGGCATGGGGCAGGG	389569	389600	389650	389598	-1	KQ023625.1	ENSPCOG00000009405.1	382436	394510	None	7672	1996	169532	No_or_no_constitutive_exon
TGGAATGGCCAGGACTGGAGTGGGGGTGAAGGGGAACTTGGAGCTGGGAGGC	389086	389216	389266	389214	-1	KQ023625.1	ENSPCOG00000009405.1	382436	394510	None	7672	1996	169532	No_or_no_constitutive_exon
CCACCCCTGGCCCCCAGGGGATGAGGGCCGGCCCCCCGGCACGGGTCGAGGC	518983	519096	519146	519094	-1	KQ023625.1	ENSPCOG00000024645.1	511213	531038	CAMKK1	7672	1996	169532	No_or_no_constitutive_exon
GCATGACCTTCAGGTGGGCCATGTGAATGTACTAACTCCTGGGGGCAGAGGA	527577	527610	527660	527608	-1	KQ023625.1	ENSPCOG00000024645.1	511213	531038	CAMKK1	7672	1996	169532	No_or_no_constitutive_exon
TGGGCTCAGAGAGTGGGCGATTCTAAACCTCCCAAGGGCAAGGGAGGCAGCA	566525	566556	566606	566554	-1	KQ023625.1	ENSPCOG00000018123.1	563913	596874	ATP2A3	7672	1996	169532	No_or_no_constitutive_exon
TCCCAGTGCGCGCCGCGGCGGCCGGGGTACCCTCCCCTTCCGGGCGTGAGTC	1012187	1012431	1012481	1012429	-1	KQ023625.1	ENSPCOG00000022885.1	917317	1012715	None	7672	1996	169532	No_or_no_constitutive_exon
CGACAGTAGCAATGCCCTGATCGTACCCTCTGCCCCTCCGGGGGAACCAGGA	1184214	1184322	1184372	1184320	-1	KQ023625.1	ENSPCOG00000013258.1	1171263	1185816	MYBBP1A	7672	1996	169532	No_or_no_constitutive_exon
GGCCGTGCCTGGAGAGGAGGCGGGAGCTGCTGCAGTGGGCCGAGGCGGAGGC	2367450	2367693	2367400	2367452	1	KQ023625.1	ENSPCOG00000028266.1	2363950	2422205	None	7672	1996	169532	No_or_no_constitutive_exon
GTGGGGAGACCGGCCTGCCTCTGTGGGGAAGACTGAGGGGAGGGGCACAGAG	2384191	2384196	2384141	2384193	1	KQ023625.1	ENSPCOG00000028266.1	2363950	2422205	None	7672	1996	169532	No_or_no_constitutive_exon
TCCTTGTCATGCAGGTAGGGGGCGTCCCGAGCCCGGGGCGGGAAAGGAAGCA	460556	460583	460633	460581	-1	KQ023136.1	ENSPCOG00000018895.1	459167	535039	TSPAN9	7672	1996	169532	No_or_no_constitutive_exon
GAAGCCCCCTCAGACGCCCCCAGCCCCCTCGTCCCCGCAGGGGCCATGAGCG	954908	955095	954858	954910	1	KQ023136.1	ENSPCOG00000014509.1	954754	961664	NRIP2	7672	1996	169532	No_or_no_constitutive_exon
GGTGACTCTGGGGTAGCTGACAACTTTGTTTCTCCCCTGGGGTGTGGCAGGC	985571	985655	985705	985653	-1	KQ023136.1	ENSPCOG00000020164.1	982565	990931	None	7672	1996	169532	No_or_no_constitutive_exon
ACATGGGAAATACCAACCGTGCTTTTCTCTTGTTCTCCTCGGTGGGACAGGA	1076064	1076160	1076210	1076158	-1	KQ023136.1	ENSPCOG00000019616.1	1069494	1111046	None	7672	1996	169532	No_or_no_constitutive_exon
GTGGAGCACTGACTCTTCTCTTTTGGGGATTGGGTTATTTGGGGCTGCAGTA	1186716	1187012	1187062	1187010	-1	KQ023136.1	ENSPCOG00000024299.1	1180488	1191400	PEX26	7672	1996	169532	Yes
CAGGACTGACCCCGCGGAGCGCCGCGGCCTGGGCGCGTGTCTGGGATGAGGA	1507653	1507682	1507603	1507655	1	KQ023136.1	ENSPCOG00000028838.1	1489436	1516843	BID	7672	1996	169532	No_or_no_constitutive_exon
AGGGAAGAACTGATTTCACTGTGTACTGATGTATGCTCCTGGGTACACAGGA	1763535	1763693	1763743	1763691	-1	KQ023136.1	ENSPCOG00000023230.1	1738326	1818550	CECR2	7672	1996	169532	No_or_no_constitutive_exon
ACAAACTTCCTAAAGTGAAGGCTTGACGATTGTCCTTTCGGGGTCGGCAGGC	2136495	2136543	2136593	2136541	-1	KQ023136.1	ENSPCOG00000002631.1	2125734	2151251	None	7672	1996	169532	Yes
CGCCATCCAGATCTGCACGGAGAGCGAGAAGGTGAGCCCGGGACGGACAGGG	946323	946370	946273	946325	1	KQ023269.1	ENSPCOG00000026599.1	935421	956984	GRAMD1A	7672	1996	169532	No_or_no_constitutive_exon
GGGCAAGCTGGGAATCCGCTAGTCCTGCGGGAGAGGGCGGGTGGGGGCAGGT	1004535	1004608	1004485	1004537	1	KQ023269.1	ENSPCOG00000021508.1	1001679	1004750	None	7672	1996	169532	No_or_no_constitutive_exon
CACCTCTGTCTGACTCTCTCTCCCACAGGGGCCACGGCCATGGGTGCAAGCT	1160782	1161929	1160732	1160784	1	KQ023269.1	ENSPCOG00000007499.1	1160690	1161929	None	7672	1996	169532	No_or_no_constitutive_exon
TGCTTCCACTCCTGAGCAAGGGTTAGTGGGGAGGCACCCAGAAGAGGGAGGT	1396283	1396660	1396710	1396658	-1	KQ023269.1	ENSPCOG00000013398.1	1396283	1398281	None	7672	1996	169532	No_or_no_constitutive_exon
CGAGTTCTGCTGCTGACCCAGACTGACTTTCTTCTCAATTCCGACGGGAGGA	1399942	1400064	1400114	1400062	-1	KQ023269.1	ENSPCOG00000007736.1	1399294	1401302	None	7672	1996	169532	Yes
CCCCTGCACCAGCCCTGGCCCGACCCCGCCACCCTCTGCCGGGCACACAGGC	1472329	1472502	1472552	1472500	-1	KQ023269.1	ENSPCOG00000023431.1	1461442	1477676	NPHS1	7672	1996	169532	Yes
TGAGGCGGTTGTAATGAATCACCCTTTGCCTTCTTCTCTGGGAACTGTAGGT	1616253	1616391	1616203	1616255	1	KQ023269.1	ENSPCOG00000005179.1	1601629	1635136	WDR62	7672	1996	169532	Yes
TTTAGCCGCCTCCCTCCTATTTGCCCAACGACCCCCGGGTGAGGGTAGAGAG	1663443	1663513	1663393	1663445	1	KQ023269.1	ENSPCOG00000020502.1	1656501	1664046	CAPNS1	7672	1996	169532	No_or_no_constitutive_exon
GTTTCTTCTTTAATTCCTCTATCTCCTCTTTATTCCCTGTAGGTGGGTAGTC	1731045	1731142	1731192	1731140	-1	KQ023269.1	ENSPCOG00000024956.1	1710270	1732797	None	7672	1996	169532	No_or_no_constitutive_exon
CTCTTACCAGCAATGTCTGCCAGTGCATGTGGCCAGGACTTGTTGGGGAGAC	1714721	1714761	1714671	1714723	1	KQ023014.1	ENSPCOG00000022323.1	1675260	1772676	LRGUK	7672	1996	169532	No_or_no_constitutive_exon
GGATGAAAACCTGCAGGCTGTTGGGCCTCACCAATTCCTGGGTGACCAAGAA	2145427	2145492	2145377	2145429	1	KQ023014.1	ENSPCOG00000013140.1	2110644	2146269	None	7672	1996	169532	No_or_no_constitutive_exon
TTCTGTAACTTTTGTTTTTTTGTTTTGTTTTATTATATTTTTTGGGAAAGGT	2075182	2075403	2075132	2075184	1	KQ022280.1	ENSPCOG00000015797.1	1978944	2082454	KDM5A	7672	1996	169532	No_or_no_constitutive_exon
CTTCCTCCAGATGCTCTGGTGGGCTGATCACATTTGGGAGGATGGTGCAGGT	2024780	2025081	2024730	2024782	1	KQ022280.1	ENSPCOG00000019669.1	2024259	2026559	None	7672	1996	169532	No_or_no_constitutive_exon
CTCTGTCCATTGCTGTTGGCTTGTTGGAGGCAGTTTTCCAAACACGGGAGCC	2025113	2025846	2025063	2025115	1	KQ022280.1	ENSPCOG00000019669.1	2024259	2026559	None	7672	1996	169532	No_or_no_constitutive_exon
AGAGTCGCATCCGTGTGACCACCATTGCCCAAAATTGGGCAGATGCGCAGAG	2025784	2025862	2025734	2025786	1	KQ022280.1	ENSPCOG00000019669.1	2024259	2026559	None	7672	1996	169532	No_or_no_constitutive_exon
TCTCTTTCCCTCCGGCAGGCCAGAGCGGAGCCGGAAACAACTGGGCAAAGGG	115410	115484	115360	115412	1	KQ023225.1	ENSPCOG00000020515.1	113706	118310	None	7672	1996	169532	No_or_no_constitutive_exon
CTTTGGATGACTGTCCCAGGAGACTCTCAGTCCTGCCTGGGCCCAGGAAGAT	524032	524370	523982	524034	1	KQ023225.1	ENSPCOG00000020178.1	518913	524370	None	7672	1996	169532	Yes
AGACTGAGGGCCCTGGTCCTGGCCCTGGTGCTTGCAACCCAGCCGGGCAGGC	523525	523622	523475	523527	1	KQ023225.1	ENSPCOG00000020178.1	518913	524370	None	7672	1996	169532	No_or_no_constitutive_exon
AAGAGGTGTGCAGGTCAGACACTTGAATTCTCATCTGCCACAATGGGAAGGC	2095823	2095901	2095951	2095899	-1	KQ024169.1	ENSPCOG00000026906.1	2069437	2204037	LMBR1	7672	1996	169532	No_or_no_constitutive_exon
AATTTATGTGATTTAACTGTGTACGTTTCTTAGGTAAAAGTATCGGGAAGAT	903985	904130	904180	904128	-1	KQ022070.1	ENSPCOG00000019944.1	892799	993976	None	7672	1996	169532	No_or_no_constitutive_exon
TTTTTCAATTGAAGTGTTGGGGTATAGGAGTGAAGAACGTTGGGGAGCAGTG	695848	696052	695798	695850	1	KQ023602.1	ENSPCOG00000018127.1	687320	701265	UBA1	7672	1996	169532	No_or_no_constitutive_exon
CTCAGATGACGAGGACGATGGGGATGAGAAAGGTGAGGGAGAGGAGGGAGAG	732222	732246	732172	732224	1	KQ023602.1	ENSPCOG00000023822.1	719287	735062	USP11	7672	1996	169532	No_or_no_constitutive_exon
CACCAGCAGAATCAACAGTGAGGGCGGGGAAAAGAGTGAGGGTTGGAGAGTG	977657	978031	977607	977659	1	KQ023602.1	ENSPCOG00000025273.1	977151	978126	None	7672	1996	169532	No_or_no_constitutive_exon
CTGGTGAGGTCCTGGGTGGACGGGGGGGGGGTGGGTAGGGACAGTGGGAGCT	1734011	1734035	1733961	1734013	1	KQ023602.1	ENSPCOG00000016355.1	1730514	1741685	PORCN	7672	1996	169532	No_or_no_constitutive_exon
AGCACTCAGTAAATGTTGAGAATGTAGTTATGGTATTCTGCCTAGGGAAGAG	2103004	2103100	2103150	2103098	-1	KQ023602.1	ENSPCOG00000023683.1	2096763	2104713	SLC35A2	7672	1996	169532	No_or_no_constitutive_exon
GGAGGGAGGACGGAACGAACCATTCTGAGTGTGTTGGGGGTGGGGAAGAGAG	2104146	2104179	2104229	2104177	-1	KQ023602.1	ENSPCOG00000023683.1	2096763	2104713	SLC35A2	7672	1996	169532	No_or_no_constitutive_exon
CCTGTCCCCCTGTTCTGAACCCACTCTTACCTATTGTGGGGTGGGGCCAGGT	2166244	2166337	2166387	2166335	-1	KQ023602.1	ENSPCOG00000020199.1	2155388	2177426	GRIPAP1	7672	1996	169532	No_or_no_constitutive_exon
CGGAGGTGGCAGTGGCCGGGATGGCCTCGAGTGCCACTGCAGCTTGGGAGCG	2356805	2356869	2356919	2356867	-1	KQ023602.1	ENSPCOG00000020835.1	2356249	2369710	FOXP3	7672	1996	169532	No_or_no_constitutive_exon
CAGAATTGACTTGCAATTCTGACTTCCTATATATCTTTTTGTTGGGACAGGT	861737	861931	861981	861929	-1	KQ023169.1	ENSPCOG00000024571.1	856621	881740	ASH2L	7672	1996	169532	Yes
ACCCAGGGCATCAGTGAAGCTGTCTTCCTCACGAGGGGTCGGGAGAACAGTC	978063	978102	978013	978065	1	KQ023169.1	ENSPCOG00000027367.1	973981	978102	GOT1L1	7672	1996	169532	No_or_no_constitutive_exon
CACGGTGCAACAGAGTTTTTAATTGAAGGGATTTTGTTTTTTGGGGGTAGGT	1408146	1408328	1408096	1408148	1	KQ022970.1	ENSPCOG00000018183.1	1365494	1490963	None	7672	1996	169532	Yes
CCTGGACTGAATATTGCCCTAGTGCGCGTCCTCTTGCCTCCGAACGGGAGGC	718021	718254	717971	718023	1	KQ022491.1	ENSPCOG00000025321.1	575340	786536	LIMCH1	7672	1996	169532	No_or_no_constitutive_exon
TTCAAAGGTACCCAACTGTACACCCAGGGGATGGTTTGTATATGTGGGAGGT	1434788	1434826	1434876	1434824	-1	KQ022491.1	ENSPCOG00000021333.1	1291772	1563478	ATP8A1	7672	1996	169532	Yes
CAACCAACCCTATGAGGCAGGTAGTATTATCCATGTTTTTAATGGGTGAGAA	955804	955838	955754	955806	1	KQ022003.1	ENSPCOG00000014047.1	950380	1077017	None	7672	1996	169532	No_or_no_constitutive_exon
ATTATGCCGGTGCAAAAGCAGACCCGTGCTGGCCAGGGACGGGATTCAAGGC	658333	658381	658431	658379	-1	KQ022347.1	ENSPCOG00000002064.1	657871	658689	None	7672	1996	169532	No_or_no_constitutive_exon
TGATTTGTTGCCATGGCCTGGGAGTCACCTGCAGGCTCGTGGGCGGGTAGTG	115493	115496	115546	115494	-1	KQ022714.1	ENSPCOG00000014216.1	115493	116471	None	7672	1996	169532	No_or_no_constitutive_exon
TCTGCCTCTGTAACAGTACCGCTCATTGTCGGCTTTATTTGGGATAACAGAT	1402935	1403072	1402885	1402937	1	KQ022714.1	ENSPCOG00000014958.1	1264508	1406699	SPIRE1	7672	1996	169532	Yes
TACGACTGCAGGCTTGGGGTGCAGTGCAGACTGGGGCTGGGTAAGAGGAGTA	1809196	1809295	1809345	1809293	-1	KQ022714.1	ENSPCOG00000016281.1	1809196	1813951	None	7672	1996	169532	No_or_no_constitutive_exon
GGGGAGGAGAGCGGGGCAGACACATTCACGGCCGTCCCGGGTGGGTGCAGGT	2155243	2155403	2155453	2155401	-1	KQ022714.1	ENSPCOG00000017420.1	2143192	2239523	None	7672	1996	169532	No_or_no_constitutive_exon
TGCTGGACAGGGTGGGATCAGGATTGCACCTTCATTTCCCTGGGGCCAAGTC	808499	808626	808676	808624	-1	KQ024158.1	ENSPCOG00000027092.1	787293	854154	CRTC1	7672	1996	169532	No_or_no_constitutive_exon
CAGGCCCTGGCAGGGCTCAGGAAGCTGAGTGATGGCTGCTGGCCGGGCAGGC	907458	907576	907626	907574	-1	KQ024158.1	ENSPCOG00000026454.1	907127	911310	TMEM59L	7672	1996	169532	No_or_no_constitutive_exon
GACCCTCATGTGTCCTGGCCCCCTCTGGTCCCCACAGGTGGTATGGGCAGGA	922963	923120	922913	922965	1	KQ024158.1	ENSPCOG00000013640.1	917129	928499	CRLF1	7672	1996	169532	No_or_no_constitutive_exon
TAGCGGTCCAGCCCACGGGCTGCACTGTGGCCCCCCGCGGTGTATGGGAGCC	1182131	1183010	1182081	1182133	1	KQ024158.1	ENSPCOG00000025626.1	1172774	1183010	KIAA1683	7672	1996	169532	Yes
TATGGCGAAACTTTCCAAGCTGGCCAGCAACGGGACCCCTGTGGGGTGAGTT	1515998	1516020	1516070	1516018	-1	KQ024158.1	ENSPCOG00000023365.1	1491765	1521047	FCHO1	7672	1996	169532	Yes
AGGCTACGAGGTGGTGGCACCTGACCTGGCAGGCCAGGCCTGGGGCGCAGGT	1819370	1819471	1819320	1819372	1	KQ024158.1	ENSPCOG00000018319.1	1818730	1822851	None	7672	1996	169532	No_or_no_constitutive_exon
CCCCCCGACCGGACGCTGGACTCGGCAGCACTGCAGACGCAGCTGGGCAGAG	1827802	1828078	1828128	1828076	-1	KQ024158.1	ENSPCOG00000002087.1	1825946	1829531	ANKLE1	7672	1996	169532	No_or_no_constitutive_exon
TTTCCCCAACCTCATCTCTCATGCTCTCCTGTCCCCATGTGTGGGATCAGTG	1867388	1867563	1867613	1867561	-1	KQ024158.1	ENSPCOG00000023271.1	1866964	1869573	USE1	7672	1996	169532	No_or_no_constitutive_exon
GAGGCCGCCTCGGGGAGCGCCGACGCTGGGACCCCCACGCCCCGAGGGAGAT	1052512	1052710	1052760	1052708	-1	KQ023103.1	ENSPCOG00000022412.1	1022091	1091231	SHROOM3	7672	1996	169532	No_or_no_constitutive_exon
CTGCTTCCGGCAGTGGCCCACCAGATTAACCCCTGGATTAAGGAGGGAAGCC	1515536	1515789	1515839	1515787	-1	KQ023103.1	ENSPCOG00000025295.1	1506942	1528562	None	7672	1996	169532	No_or_no_constitutive_exon
ATATTCTTTACCCCTCCTTCTGCGGACGCTTTGACCCCCTTGTTGGGAAGAA	1920772	1920939	1920722	1920774	1	KQ023103.1	ENSPCOG00000025002.1	1909919	1933136	PPEF2	7672	1996	169532	Yes
CGGTGTCTTTTCTTTTTTTTTAACCTCCTTCCCTTGGGTGGGAAAAACAGGT	1031849	1032119	1031799	1031851	1	KQ023258.1	ENSPCOG00000024595.1	988202	1054116	FN1	7672	1996	169532	Yes
TTCCAGTGATTTATTTTTCTTGGTAATTTATTTCACCCAGGGAGAATGAGGG	1422325	1422506	1422275	1422327	1	KQ023258.1	ENSPCOG00000022336.1	1240587	1444165	ABCA12	7672	1996	169532	No_or_no_constitutive_exon
ACGCATGGCCCAGCGCTTCTACAACCTTGTCCTGCTGTCCAGGGTATGAGAC	1440772	1440828	1440878	1440826	-1	KQ022214.1	ENSPCOG00000003664.1	1440299	1441604	None	7672	1996	169532	No_or_no_constitutive_exon
TGCCCCAGCTGGATCCTCGGGTCCTGGAGGTCTACAGGGGGGTCCGGGAGGT	1440882	1441036	1441086	1441034	-1	KQ022214.1	ENSPCOG00000003664.1	1440299	1441604	None	7672	1996	169532	No_or_no_constitutive_exon
TGAATTGGGGGTCAGAGAGGCGCGCTGCCGAGCGAACACTACCTAGGGAGGA	415945	416458	416508	416456	-1	KQ023147.1	ENSPCOG00000013992.1	415945	418272	None	7672	1996	169532	No_or_no_constitutive_exon
TAGTATGAGAGCACTTTAGAAAAAGAAGTCCTTTAAAAGTGAATGGGTAGTT	140764	140839	140889	140837	-1	KQ023680.1	ENSPCOG00000019670.1	73495	170629	None	7672	1996	169532	No_or_no_constitutive_exon
AAAAGGAGGGCCTGGCGGGGTCACGCACGGGGCCTGGAAGTTGAGGGCAGGG	682647	682677	682727	682675	-1	KQ023680.1	ENSPCOG00000023958.1	681190	684471	IRX5	7672	1996	169532	No_or_no_constitutive_exon
AGATCGCCACATCCTCGGACAAGGTCAAGGACGGGGGCGGCGGGAGCGAGGG	681800	682187	682237	682185	-1	KQ023680.1	ENSPCOG00000023958.1	681190	684471	IRX5	7672	1996	169532	No_or_no_constitutive_exon
GCCGCGACCTCTGCTTCCCCCGTGGGGGGCCCGGCCGGGCGGGCGCCGAGCG	1884562	1891114	1884512	1884564	1	KQ024625.1	ENSPCOG00000018349.1	1884286	1891114	PKDREJ	7672	1996	169532	No_or_no_constitutive_exon
GAATCAGCAAACTTGGTGGCTGACGAGTGGCGGCCAAAGCAGGGGGACAGGC	1993534	1993928	1993978	1993926	-1	KQ022380.1	ENSPCOG00000015767.1	1990179	1993983	None	7672	1996	169532	No_or_no_constitutive_exon
AAGGAAGACTTCGGGAAGTCATTGAAACCCTTCTCTCTTTGGGAAAACAGAC	1993534	1993732	1993782	1993730	-1	KQ022380.1	ENSPCOG00000015767.1	1990179	1993983	None	7672	1996	169532	No_or_no_constitutive_exon
GACACGTCTGGGGCCCAGCCGCTGACAGTGTCCGTGTCCTGGGAGGGCAGGG	29087	29267	29317	29265	-1	KQ025547.1	ENSPCOG00000026486.1	13610	34289	None	7672	1996	169532	No_or_no_constitutive_exon
ACTACATGAGGTGGGTCCTGGTCTCATTCATCTCTGTGGGAAAGATCTAGAG	1109552	1109564	1109502	1109554	1	KQ025547.1	ENSPCOG00000019520.1	1069637	1117792	DSTYK	7672	1996	169532	No_or_no_constitutive_exon
AGTGCAGGCGGAACTCAGCCAGCCCTTGACAGGTAAGGACACATTGGGAGCA	1149839	1149883	1149789	1149841	1	KQ025547.1	ENSPCOG00000017977.1	1133388	1149883	RBBP5	7672	1996	169532	No_or_no_constitutive_exon
TCTGCACCTGTGCCTCCGGGAGGCGGGAGGGAGGAACGAGGGGTGAGGAGAT	1280934	1280964	1281014	1280962	-1	KQ025547.1	ENSPCOG00000016708.1	1217435	1305716	NFASC	7672	1996	169532	No_or_no_constitutive_exon
GGTGGTGAGCAGAGCCCAGCACTGACTGCCTGTCCCTGGGGGCTGGGCAGGC	1988910	1989127	1989177	1989125	-1	KQ025547.1	ENSPCOG00000020748.1	1987996	1998554	None	7672	1996	169532	No_or_no_constitutive_exon
GCCGGGGTGGTCACCTGCCGGGGTGGTCACCTGCCGGGGCAGTCGGGCAGCC	276890	276937	276987	276935	-1	KQ024203.1	ENSPCOG00000017280.1	274592	283869	TCEA2	7672	1996	169532	No_or_no_constitutive_exon
CACAGTCCAAGGAGGCCTTCGCCATCGGTGAGAGCAGGGGAGGGTGTGAGCC	374278	374308	374228	374280	1	KQ024203.1	ENSPCOG00000003360.1	366870	380526	UCKL1	7672	1996	169532	No_or_no_constitutive_exon
GATGGGCCCTGAGAGTGTGTTTACTCTTGCCTGGTGCCCGCAGGGAAGAGCC	607829	607898	607948	607896	-1	KQ024203.1	ENSPCOG00000013374.1	581926	613895	None	7672	1996	169532	No_or_no_constitutive_exon
AGTGCTTCTGACACCCCCATCCCATGCAGCCCTGGGGGTGGGCAGCAGAGAA	582462	582486	582536	582484	-1	KQ024203.1	ENSPCOG00000013374.1	581926	613895	None	7672	1996	169532	Yes
CTGGGGCGGAGGGTGGGGCTCTGCTCACCGTTCTCGGGCCACAGGTACAGGG	687089	687245	687039	687091	1	KQ024203.1	ENSPCOG00000017149.1	678208	689309	HELZ2	7672	1996	169532	No_or_no_constitutive_exon
TGCTGTTTCTCTGTGTCCCTCTGTCTGTCTGTCGGTTCTTGCGGGAGCAGTC	785753	785977	785703	785755	1	KQ024203.1	ENSPCOG00000013133.1	746279	797881	KCNQ2	7672	1996	169532	No_or_no_constitutive_exon
TGTCCTCTGCCCATCTCTGTAAATTGACTTTCAGGGTCGGGGGGTGGTAGGG	1172338	1172385	1172435	1172383	-1	KQ024203.1	ENSPCOG00000020031.1	1172338	1180063	OGFR	7672	1996	169532	No_or_no_constitutive_exon
GCCTCCCCTCAGGGTGGATAGAAGCTCCACTGGAGGCACCGGTGGGTCAGGG	1476526	1476649	1476476	1476528	1	KQ024203.1	ENSPCOG00000025315.1	1469227	1478431	CABLES2	7672	1996	169532	No_or_no_constitutive_exon
AGGAAGTACCCTTCAGGCCAGGGGACAAGCCTCTGACCTGGGATGGTCAGTT	440683	440792	440842	440790	-1	KQ023836.1	ENSPCOG00000028791.1	426777	443154	INPP5K	7672	1996	169532	No_or_no_constitutive_exon
AACAGGACCCCAGAGCGAAGGAGACGATGAGGGATCTGAGGGCGGGGCAGTG	1601229	1601429	1601479	1601427	-1	KQ023836.1	ENSPCOG00000020494.1	1594156	1602198	None	7672	1996	169532	No_or_no_constitutive_exon
AGCAGACAGCGATCACCAGTTGTCAGGGCAGAGGAAAATCTAGGGCTGAGAG	1265919	1266044	1266094	1266042	-1	KQ025047.1	ENSPCOG00000023609.1	1263025	1751187	SORCS2	7672	1996	169532	No_or_no_constitutive_exon
GCTCTTCGGGGCCCTGGTCAAGACTCACGCTTTCTGGGGTGGGGGTTCAGGT	162153	162389	162103	162155	1	KQ024747.1	ENSPCOG00000019311.1	79464	182433	None	7672	1996	169532	Yes
GTAAGCCAAGGCTAGGCTGGACACCTCTTTCTAGGAGGCAGGGGACTCAGAA	1254809	1254966	1254759	1254811	1	KQ024747.1	ENSPCOG00000018594.1	1238788	1286775	PPFIA4	7672	1996	169532	No_or_no_constitutive_exon
TTTATTTTTGACTTAATATTTAATAATACTATTGTTTCTTCCATAGGGAGAC	349376	349555	349605	349553	-1	KQ022247.1	ENSPCOG00000018159.1	240282	485699	None	7672	1996	169532	No_or_no_constitutive_exon
CCTGACCTGGGTGTCTTTGAGCAGGAGGAGATTTGGATGGGTTGCAGGAGAA	1667709	1667742	1667792	1667740	-1	KQ024380.1	ENSPCOG00000023082.1	1667709	1674242	None	7672	1996	169532	No_or_no_constitutive_exon
GGAAAGAGATTGAAGAGAGAGAAAAGAAAGGTGGGGTGGCAGCCTGGGAGGG	1059810	1059823	1059873	1059821	-1	KQ024358.1	ENSPCOG00000028183.1	1058929	1066801	RANBP1	7672	1996	169532	No_or_no_constitutive_exon
AGGCTGACTTTCTTCCTTCTCATCTCTCCTTCCTTCCCCCAACAGGGCAGCG	1236411	1236472	1236361	1236413	1	KQ024358.1	ENSPCOG00000026009.1	1232163	1276075	TXNRD2	7672	1996	169532	No_or_no_constitutive_exon
TTATATCCTGTAATTCATTTATTAGTAGTTTAGAACCTCTGGGCTGGTAGTT	1555905	1555982	1556032	1555980	-1	KQ024358.1	ENSPCOG00000024018.1	1540559	1568743	CDC45	7672	1996	169532	No_or_no_constitutive_exon
CTTGGTGCCCATTCTGACAGCCTCAAGGTCTTTTGTGGGGTAGAGGCGAGGG	1911686	1911745	1911636	1911688	1	KQ024358.1	ENSPCOG00000026937.1	1906728	1916243	None	7672	1996	169532	No_or_no_constitutive_exon
CCTTGGAAATCGCCACAGATTCGGCTGGCACAGGGTGGGACAGAGTACAGAT	928693	928717	928643	928695	1	KQ022125.1	ENSPCOG00000024008.1	924836	929175	None	7672	1996	169532	No_or_no_constitutive_exon
ACTCAGCAAAAAGCCCCCATTCGGCGGCCGCGGCGCGGGGATGGCAGCAGCG	1508560	1509533	1509583	1509531	-1	KQ022125.1	ENSPCOG00000023797.1	1507708	1514080	None	7672	1996	169532	No_or_no_constitutive_exon
TACTTTATGTGGTGAATATACTAACCAATGCTTTTCTTATGGGATATTAGGT	238281	238395	238445	238393	-1	KQ023181.1	ENSPCOG00000016306.1	223092	252721	None	7672	1996	169532	Yes
TGAAAAGTGTTATGATAGGGAGAAGCACTGGGTGCTAGGGGACAATAAAGAC	650618	650636	650568	650620	1	KQ023181.1	ENSPCOG00000022957.1	647944	650636	None	7672	1996	169532	No_or_no_constitutive_exon
TGTCCTGGAGTCACTAACGCATTCCCCATGCTCCCTACCCTGGGAAACAGCA	36815	36935	36765	36817	1	KQ023480.1	ENSPCOG00000021352.1	32103	37648	RIC8A	7672	1996	169532	No_or_no_constitutive_exon
GAGTCCAGCCAGATCAGGTGGGCGGGGCCACAGGCAGCCTGTGGGCGGAGCC	200278	200309	200359	200307	-1	KQ023480.1	ENSPCOG00000000714.1	189888	202738	ANO9	7672	1996	169532	No_or_no_constitutive_exon
CTGTGCTCCAGAGAGTCACCCCCAGCCCATCCCCGCACCCCAGCAGGGAGAT	200077	200167	200217	200165	-1	KQ023480.1	ENSPCOG00000000714.1	189888	202738	ANO9	7672	1996	169532	No_or_no_constitutive_exon
CCTGACTTCCCTCCTCCCCAGACCCGCATCTCCTCCTGAGGAGCGGGCAGGG	370828	370929	370979	370927	-1	KQ023480.1	ENSPCOG00000027262.1	356785	387914	BRSK2	7672	1996	169532	No_or_no_constitutive_exon
GAGAAGTCGCCCTTCTACGTGTCCTTCCTGGCCGGCTGCGTGGCCGGGAGTG	889732	889764	889682	889734	1	KQ023480.1	ENSPCOG00000018296.1	885798	891786	SLC25A22	7672	1996	169532	No_or_no_constitutive_exon
TCGGCAACGTCAGACGCCAGCTCCAGGACTAATTCTGATTTGGGGGGCAGCG	1020973	1021066	1020923	1020975	1	KQ023480.1	ENSPCOG00000022911.1	1020531	1021360	SCT	7672	1996	169532	No_or_no_constitutive_exon
GCTCAAGCAATAGGTGAGTCCCTTGTGGGCCAGTCAGGCGGGACAGGCAGAG	1076050	1076073	1076123	1076071	-1	KQ023480.1	ENSPCOG00000023558.1	1074695	1076234	RASSF7	7672	1996	169532	Yes
AGGAGGCCATCCAGAAGGGCAGCGTCCTCCCCTGGCTGGGTAGGCGGCAGCT	1086204	1086245	1086295	1086243	-1	KQ023480.1	ENSPCOG00000017036.1	1083545	1094338	LRRC56	7672	1996	169532	No_or_no_constitutive_exon
CGGCCCGAGGTGGCGAGGCCAGACCCGAGAGGAAGAGGGTCCTGAGGAAGGG	1799832	1799854	1799782	1799834	1	KQ023480.1	ENSPCOG00000025931.1	1799136	1800101	None	7672	1996	169532	No_or_no_constitutive_exon
GGCCTGGGCTGCCCGCTGAGGGCTCTGCCTTGTCTCCCCCGCGGGCGCAGGA	1815100	1815287	1815337	1815285	-1	KQ023480.1	ENSPCOG00000013713.1	1801360	1817415	None	7672	1996	169532	Yes
GGGGCGACGGGGAGGCTCCCGCATGCGCAGCGCCACGTGGCGGGCAGCAGCC	1802352	1802446	1802496	1802444	-1	KQ023480.1	ENSPCOG00000013713.1	1801360	1817415	None	7672	1996	169532	No_or_no_constitutive_exon
ACAATCATTGCAGAATGCTTTACATTTCAGAGCTTATTGGGGTAAGGTAGGA	994203	994373	994423	994371	-1	KQ024303.1	ENSPCOG00000024630.1	950902	1119996	None	7672	1996	169532	No_or_no_constitutive_exon
GGCGGCCAGGCCGAGACCCCGCTGCCGTCTGCTGCCTCGGGGGCGCAGAGTG	953984	954171	954221	954169	-1	KQ024303.1	ENSPCOG00000024630.1	950902	1119996	None	7672	1996	169532	No_or_no_constitutive_exon
GGTGCTGGCTGTGACTCGAGAGGAGATGACAGGCTGTTGCGGGGGCTCAGCA	94137	94332	94382	94330	-1	KQ023724.1	ENSPCOG00000028679.1	78658	109833	None	7672	1996	169532	No_or_no_constitutive_exon
TGAGCTGTCTCTGCTGACTCCTCTCTCTGGGCTCTTTGCGATGTGGGTAGCT	465039	465281	464989	465041	1	KQ023724.1	ENSPCOG00000024498.1	447702	492073	MCM3AP	7672	1996	169532	No_or_no_constitutive_exon
CATGGAGCAATGCTCATGTCTTCTCTTTCCCTTTTTCTTGGGGACATTAGGA	1626242	1626351	1626401	1626349	-1	KQ023724.1	ENSPCOG00000020078.1	1588837	1638737	FAM207A	7672	1996	169532	No_or_no_constitutive_exon
TTTCTGTCTTCATTTCAGGTCCCTGTGCTGCTGGAGTTGTGGGAATCAAGAT	1352088	1352155	1352205	1352153	-1	KQ023525.1	ENSPCOG00000020511.1	1346738	1472899	GUCY2C	7672	1996	169532	No_or_no_constitutive_exon
GAGGCCGGGCCTTGCCAGGGCCTCCCTGGCTGATGGCTGGGTGGGCGCAGTT	843496	843691	843741	843689	-1	KQ024491.1	ENSPCOG00000019790.1	841810	858919	OTUB2	7672	1996	169532	No_or_no_constitutive_exon
GCATCGTGCCTCCTCCGCCCACAGCCTGACTTCCCTGTCTGTGTGGGCAGCT	1824480	1824643	1824430	1824482	1	KQ024491.1	ENSPCOG00000013852.1	1662581	1829254	None	7672	1996	169532	No_or_no_constitutive_exon
CTCCAGGATGAAGAACTACTAGGCAGGGGACAGGAAGGTTGGGTAGTTAGGG	478839	478850	478789	478841	1	KQ023903.1	ENSPCOG00000018171.1	103166	687834	None	7672	1996	169532	No_or_no_constitutive_exon
AGCCGGCGGCCCCGCACCACCATCACCACCACTCGCACTCGGGACCCGAGAT	1267975	1268041	1267925	1267977	1	KQ023903.1	ENSPCOG00000015064.1	1267529	1273696	None	7672	1996	169532	No_or_no_constitutive_exon
GAAGGTAAGAGGGGCTGACTGCCGCTGGCGCTTCGTGGGATGCGCAAGAGCG	464500	464528	464450	464502	1	KQ024802.1	ENSPCOG00000022272.1	435890	471595	GPAT4	7672	1996	169532	No_or_no_constitutive_exon
GCTCCAGCCCGGGGTCCCTGCCCTCCACCGCCTTCCAGGGCCCAGAGAAGAG	76953	77633	76903	76955	1	KQ024280.1	ENSPCOG00000015380.1	76806	87148	INPP5E	7672	1996	169532	No_or_no_constitutive_exon
GGACATGAGGACATCAGTGATGCTTTTTGTGTTTATTTTTTGGGTAACAGAA	107061	107124	107011	107063	1	KQ024280.1	ENSPCOG00000018168.1	102438	108819	SDCCAG3	7672	1996	169532	Yes
CAGGGCACCTACTCTGGCCCAGCCCGCCTTTGTGCTGGGCCGGGAGAGAGAC	160086	160191	160241	160189	-1	KQ024280.1	ENSPCOG00000028807.1	147438	173463	GPSM1	7672	1996	169532	No_or_no_constitutive_exon
TCGGGGCCTCCACGCCTGACCACAAGTTTGCTGCTCTCTCCCCAGGGAAGAC	189247	189495	189197	189249	1	KQ024280.1	ENSPCOG00000017104.1	188712	228259	None	7672	1996	169532	Yes
CTTCCCCGCCCCAGGGAGCCGGGTTCCCCGGGGCCTTGCTGGGCGCGCAGGG	228171	228186	228121	228173	1	KQ024280.1	ENSPCOG00000017104.1	188712	228259	None	7672	1996	169532	No_or_no_constitutive_exon
GGGCGGCCGCCCCTCTCCTGGGTGGGGCTGGTGAGCACAGGGCTCGGGAGGG	816311	816346	816396	816344	-1	KQ024280.1	ENSPCOG00000009350.1	815519	819255	EDF1	7672	1996	169532	No_or_no_constitutive_exon
CCAGCTCGAGCGGCCTGGCCAACACCTGCTGTGGCATGTGGGACCCAGAGTG	1017791	1017837	1017887	1017835	-1	KQ024280.1	ENSPCOG00000023379.1	1017104	1031124	None	7672	1996	169532	No_or_no_constitutive_exon
TCCGGCGCAAGGCCTTCCTGCACTGGTACACAGGTGAGGGCATGGACGAGAT	1140416	1140511	1140366	1140418	1	KQ024280.1	ENSPCOG00000021987.1	1138283	1144316	TUBB4B	7672	1996	169532	No_or_no_constitutive_exon
GGGCTGGGGTCAGCGTGCGGCTCCAGGGCTGACAGCCCGCATGTGGGCAGTA	1268935	1269166	1269216	1269164	-1	KQ024280.1	ENSPCOG00000017702.1	1267526	1270881	ENTPD8	7672	1996	169532	Yes
TCAGTGGTGAAAGCCTGTTCCATTATCACTTGGAGGAGGAAGGGGAGGAGGA	1461256	1461286	1461336	1461284	-1	KQ023092.1	ENSPCOG00000007253.1	1459660	1461616	None	7672	1996	169532	No_or_no_constitutive_exon
AAATGGCAAGTGGTGCCCAGCCCCAACCAGAAGCAGAGCGGCAGGGCTAGAT	1576426	1576449	1576499	1576447	-1	KQ022480.1	ENSPCOG00000009420.1	1573909	1579441	None	7672	1996	169532	No_or_no_constitutive_exon
TCCCCAGCTGTAACTCGGGCTAAACTGTACATGTCCAGGGAGTAATTAAGAC	1574808	1574910	1574960	1574908	-1	KQ022480.1	ENSPCOG00000009420.1	1573909	1579441	None	7672	1996	169532	No_or_no_constitutive_exon
CTTGATTTTTGGGCTATGCAGATGAACTGTTTAAGGGGTGTGGTTAAAAGAT	935018	935102	934968	935020	1	KQ024591.1	ENSPCOG00000021961.1	909663	935111	ARCN1	7672	1996	169532	No_or_no_constitutive_exon
CTGTCCTCACTCCCACTCCTCTCTGACTCTCTACCACCCTGGGCGCACAGGA	969624	969714	969574	969626	1	KQ024591.1	ENSPCOG00000028824.1	940660	986310	PHLDB1	7672	1996	169532	No_or_no_constitutive_exon
GGTTGTGGGGAGAGGGTGGCTGTGGGCACTGACCCTAGCTTTGGGGGCAGGA	977886	978033	977836	977888	1	KQ024591.1	ENSPCOG00000028824.1	940660	986310	PHLDB1	7672	1996	169532	No_or_no_constitutive_exon
GTGGCTGTGGGCACTGACCCTAGCTTTGGGGGCAGGAGCGGGAGATGGAGCT	977901	978033	977851	977903	1	KQ024591.1	ENSPCOG00000028824.1	940660	986310	PHLDB1	7672	1996	169532	No_or_no_constitutive_exon
TCATCTGGGAGTGTGGGTGGCAGGGAAGAGGGAGAGGACAGGGTGGACAGCC	960262	960383	960212	960264	1	KQ024591.1	ENSPCOG00000028824.1	940660	986310	PHLDB1	7672	1996	169532	No_or_no_constitutive_exon
TGCATTCTGAGCCTTCAGTTACCATTCCTGGTCTCTCTACAGGGATCAAGTT	1295480	1295599	1295430	1295482	1	KQ024591.1	ENSPCOG00000019411.1	1293077	1297965	TRAPPC4	7672	1996	169532	No_or_no_constitutive_exon
GGAGAGTAGAGACTCTGAAGCTGACCTGGGGTGGGTGGGGGTGGGGCCAGGT	1411386	1411532	1411336	1411388	1	KQ024591.1	ENSPCOG00000017713.1	1405695	1418788	ABCG4	7672	1996	169532	Yes
TTCCTTCTGACAACGTTCATCCTGCCGCCCAACACCTAACTGGGTGGAAGCA	1437055	1437374	1437005	1437057	1	KQ024591.1	ENSPCOG00000013620.1	1436251	1439840	PDZD3	7672	1996	169532	No_or_no_constitutive_exon
GGAGGGGAGAGAGCAGCACAAGCTAAGGCTCTGCCAACTTGCCAGGGCAGAT	1443371	1443437	1443487	1443435	-1	KQ024591.1	ENSPCOG00000019716.1	1440647	1444637	CCDC153	7672	1996	169532	No_or_no_constitutive_exon
GGACCTGGGGCCGGGCTGGGGCAGGGCGCCGGCCGGGAAGAGACGGGGAGAA	134917	135027	135077	135025	-1	KQ028010.1	ENSPCOG00000016447.1	130265	147563	LYAR	7672	1996	169532	No_or_no_constitutive_exon
ATGCATCTGGCTGTGCCACTGACCTTCTGCTTCTCTGTCTCCTGGGAAAGGT	247166	247283	247116	247168	1	KQ028010.1	ENSPCOG00000015156.1	242893	271015	NSG1	7672	1996	169532	No_or_no_constitutive_exon
ATTGACTCGGTGTTTCTACTCGCCCCCCGTCCCTGCCCTTGGGGATTTAGAA	1420668	1420794	1420618	1420670	1	KQ028010.1	ENSPCOG00000015188.1	1414747	1484590	EVC	7672	1996	169532	Yes
ATGATCCTGGGACGCACGGCGAAAGTGACGCTGGTGTTCTGGCCGGGCAGGC	1499486	1499666	1499716	1499664	-1	KQ028010.1	ENSPCOG00000014822.1	1492677	1559526	CRMP1	7672	1996	169532	Yes
TCCTAATTTTATTTTATATCTTGATTTTTGTGGTGGGTGGGACTGAGCAGCC	514823	514912	514962	514910	-1	KQ023547.1	ENSPCOG00000021484.1	502005	537601	COPS7B	7672	1996	169532	No_or_no_constitutive_exon
TTTCTGTGTGAGAGCAGGTTTTGGTGAGTTTCTGGTGCATACGGGCTGAGCA	503116	503275	503325	503273	-1	KQ023547.1	ENSPCOG00000021484.1	502005	537601	COPS7B	7672	1996	169532	No_or_no_constitutive_exon
GAGCCGCCTCAGGGGTGGTGGGGGAGGGCGAGGCTGGCCCGAAGGGCGAGGG	80724	80912	80962	80910	-1	KQ025669.1	ENSPCOG00000004767.1	74559	128533	None	7672	1996	169532	No_or_no_constitutive_exon
GAAGCGTTTCCAAAGCCTCATGCTTGATCCTGGGGCGGGGAGGGAAACAGGC	75497	75548	75598	75546	-1	KQ025669.1	ENSPCOG00000004767.1	74559	128533	None	7672	1996	169532	No_or_no_constitutive_exon
GGGAGGACCGTGGGGGTGGATGCCCGTCTGCTGTGGGGGCTCAGAATGAGCG	75236	75264	75314	75262	-1	KQ025669.1	ENSPCOG00000004767.1	74559	128533	None	7672	1996	169532	No_or_no_constitutive_exon
AGGGGAGGGGGTTGTTATTTTAAACAGGGTAGTTGGGGAAGGCTGCAGAGGG	907395	907411	907461	907409	-1	KQ025669.1	ENSPCOG00000021323.1	578482	966938	BTBD9	7672	1996	169532	No_or_no_constitutive_exon
GCTTGCCCATCCATCTACACACCCGACCCCAAGCCTGAGGGGCTCAAAAGAA	277964	278140	278190	278138	-1	KQ025247.1	ENSPCOG00000014439.1	252833	415030	NXN	7672	1996	169532	No_or_no_constitutive_exon
AGGCCTGGCTTCCTGCACCGTCCCTCACCCCTTGGGATCTGGGGGGGCAGGT	1533973	1534131	1534181	1534129	-1	KQ025247.1	ENSPCOG00000013952.1	1532564	1549014	ANKRD13B	7672	1996	169532	No_or_no_constitutive_exon
GAGGATGAGGATGAGGAGAAAGGGAGAGGCAGCGAGAGGTGAGAGGGGAGCC	62617	62637	62687	62635	-1	KQ024925.1	ENSPCOG00000018409.1	57725	90909	None	7672	1996	169532	No_or_no_constitutive_exon
TGGGTTGGCACTTCTGAGCTGCCCTCTTGGGAAGGCCAGATTGAGGGCAGCA	1355451	1355507	1355401	1355453	1	KQ025147.1	ENSPCOG00000024229.1	1351901	1444101	ATP9A	7672	1996	169532	No_or_no_constitutive_exon
TATTTTTGGGGAATTGCAGGACATGAAAAGATGTTGGGAAGTCAGAGGAGGA	162521	162546	162596	162544	-1	KQ026047.1	ENSPCOG00000017521.1	147903	162638	None	7672	1996	169532	No_or_no_constitutive_exon
ACCCCATGGCCTTCCTCATGGAGAAGGCGGGGAGCGAGGGGGCGGGGAAGGC	147903	148044	148094	148042	-1	KQ026047.1	ENSPCOG00000017521.1	147903	162638	None	7672	1996	169532	No_or_no_constitutive_exon
ATGAAACTATTCAAGTGGTATTGATCGTCACCTGAGTGTGTGGGATTAAGTA	1070185	1070255	1070305	1070253	-1	KQ025736.1	ENSPCOG00000013401.1	1067963	1071266	None	7672	1996	169532	No_or_no_constitutive_exon
GGGCACCCAGCACGGCATCCGGCTGCCCCTGCGCAGCGGCCTGGGGGCAGCC	1320634	1320786	1320836	1320784	-1	KQ025736.1	ENSPCOG00000023030.1	1296121	1321356	BACE1	7672	1996	169532	No_or_no_constitutive_exon
CTCCAGGCCCTTCACCGGGACAGGCCACCTGCTCTGGGGCAGGGAGCCAGCA	506568	506638	506688	506636	-1	KQ025480.1	ENSPCOG00000019186.1	505729	512785	None	7672	1996	169532	No_or_no_constitutive_exon
CTCAGCTGAATGCGTTTCTTTCTCTTTTCCTCCCTCCTCCCGTGGGAAAGAG	774399	774643	774693	774641	-1	KQ025480.1	ENSPCOG00000016838.1	774399	818553	KLHDC4	7672	1996	169532	No_or_no_constitutive_exon
CGGAGGGGCCCCCGCCGGGCGCTGAGGATGGTGGGCTCCGGGAGTGCGAGGA	1216699	1216739	1216649	1216701	1	KQ025480.1	ENSPCOG00000021371.1	1213519	1225000	ZNF469	7672	1996	169532	No_or_no_constitutive_exon
CCACCAGGACAGGAAGGGTGAGGCAGTGTCTGTTCTCCCTTGGTGGGCAGGT	830516	830710	830466	830518	1	KQ025058.1	ENSPCOG00000013747.1	826761	836991	NT5DC4	7672	1996	169532	No_or_no_constitutive_exon
GATGGGTAGATGGGTCCCCTGAAAGCTTTCTCCCTGCCTGGGGGCGCCAGGT	1296126	1296302	1296352	1296300	-1	KQ025058.1	ENSPCOG00000019998.1	1272942	1331284	None	7672	1996	169532	Yes
TGTACATAACGTTGCACTTCTCTCTCATTCTTTCAGGATCCAGTGGGGAGAT	1556834	1556902	1556952	1556900	-1	KQ025058.1	ENSPCOG00000023184.1	1556554	1557364	None	7672	1996	169532	No_or_no_constitutive_exon
TTGGTTGGGCTTGCAGCAGCCGGCGGCAGGCGGTGGGCAGTCCGAGGGAGAA	473066	473221	473016	473068	1	KQ024992.1	ENSPCOG00000015667.1	472996	511797	SYAP1	7672	1996	169532	No_or_no_constitutive_exon
GCTGGTTCCACAACCACGGGGCCTTCTGGTGCAGATGGGAAGGGGTGAAGGC	34627	34675	34725	34673	-1	KQ025292.1	ENSPCOG00000025704.1	2322	37724	None	7672	1996	169532	Yes
CTCCCTCCTGCTGTCTGTCCTGCTCTCTCTTCCCCCGCCTGGGGCTGCAGAA	485285	485439	485235	485287	1	KQ025292.1	ENSPCOG00000027980.1	330388	490127	GNAO1	7672	1996	169532	No_or_no_constitutive_exon
GGCTCAGGACGTGGTCTGTTCCAATGCATGTGTTTCTCTTGGGGATTTAGTT	863363	863457	863313	863365	1	KQ025292.1	ENSPCOG00000011942.1	790891	875811	NUP93	7672	1996	169532	Yes
TCAGAAGGGAGAGAAAAGCAACCAGACCTCGAGCTGCCCTGCTGGGGGAGCT	875796	875811	875746	875798	1	KQ025292.1	ENSPCOG00000011942.1	790891	875811	NUP93	7672	1996	169532	No_or_no_constitutive_exon
GCACTCCCCTCCCCTCCAGGGCTGACGGCTCTGTTTGAATGGGGGGCTAGGC	271002	271189	270952	271004	1	KQ024859.1	ENSPCOG00000016998.1	270216	273416	MRPL12	7672	1996	169532	No_or_no_constitutive_exon
GGCCTCAGGTAGGCACCCGCCAGTGCCTGGGCGGCCGTAGGGGCAGGGAGGA	345567	345745	345517	345569	1	KQ024859.1	ENSPCOG00000028818.1	343851	348066	GCGR	7672	1996	169532	No_or_no_constitutive_exon
AAGGTCCCTAACCCCAGCCTGAAGAGTGAGTGAGGCTGCCCCGGGGGCAGGA	354975	355005	355055	355003	-1	KQ024859.1	ENSPCOG00000021144.1	354021	361403	MCRIP1	7672	1996	169532	No_or_no_constitutive_exon
GTCCGCTTCCCGCTGTCCTGTCCCAAGACAGCCCAGTCCCAGGGCCAGAGGT	354853	354929	354979	354927	-1	KQ024859.1	ENSPCOG00000021144.1	354021	361403	MCRIP1	7672	1996	169532	No_or_no_constitutive_exon
AATGGCCACTCCCTGTTTGAGAGTAGAACCTCTGTTTGTTTGGGGTGTAGCT	375918	376052	376102	376050	-1	KQ024859.1	ENSPCOG00000018728.1	368298	379699	P4HB	7672	1996	169532	No_or_no_constitutive_exon
ACGAAGAACTGCGACCCTGTGGGCGAGGAGGAGCCTGGGGCGGCTGGGAGCA	498694	498840	498644	498696	1	KQ024859.1	ENSPCOG00000024356.1	482175	521399	ASPSCR1	7672	1996	169532	No_or_no_constitutive_exon
AGCACTCTGCCAGCCTCGCCCCTCACGTTCCCCTTTCTCCAACCGGGCAGGC	563081	563184	563234	563182	-1	KQ024859.1	ENSPCOG00000027068.1	560943	564192	RFNG	7672	1996	169532	No_or_no_constitutive_exon
CAGGCGGCTGGGCCTTGTGGACGGGCCAGACTGCGTCTGGGGCGCGGCAGCA	886375	886396	886325	886377	1	KQ024859.1	ENSPCOG00000015211.1	867346	893521	NARF	7672	1996	169532	No_or_no_constitutive_exon
AGCAGACATGCGGGCTGGGTGCTGTGCTTGGTGCAGTTGGGGAGGGACAGGG	886423	886464	886373	886425	1	KQ024859.1	ENSPCOG00000015211.1	867346	893521	NARF	7672	1996	169532	No_or_no_constitutive_exon
TCACGCAGAGCGCGCACCTGGCGCAGCACCGGCGCGTGCACACGGGCGAGCG	423052	423593	423643	423591	-1	KQ024014.1	ENSPCOG00000025391.1	422866	424559	None	7672	1996	169532	No_or_no_constitutive_exon
CGAACGGGAACGCGAGCGCGAACGGGAACGCGAGCGCGAACGCGGGCAAGCC	634072	635548	635598	635546	-1	KQ024014.1	ENSPCOG00000017786.1	632447	643409	PEG3	7672	1996	169532	No_or_no_constitutive_exon
TAGGAAATAAAGTTGGAAAGAACTCCTTGACTGGTGGGAATACAAAGAAGAT	972288	972330	972238	972290	1	KQ024214.1	ENSPCOG00000013765.1	968779	972330	None	7672	1996	169532	No_or_no_constitutive_exon
TTTGCAGAAATGAACAAGCTCTGGGTACGAATGCAACATCAGGGCCATAGCC	302635	302747	302797	302745	-1	KQ024136.1	ENSPCOG00000017345.1	289289	319366	VPS35	7672	1996	169532	No_or_no_constitutive_exon
GGAAACTCAGACTCCGCCCCGGCTCTGCCCCGCCAGGCTCCTGGGTGGAGTT	130576	130713	130526	130578	1	KQ025647.1	ENSPCOG00000019269.1	126599	135118	None	7672	1996	169532	No_or_no_constitutive_exon
CAGTGCATATCCGCCCTGTTTGCAGAGTAAGTCACAGGGAGTAGAGGTAGGT	461858	461890	461940	461888	-1	KQ025580.1	ENSPCOG00000026612.1	450618	464203	PIGT	7672	1996	169532	No_or_no_constitutive_exon
CCCAAGACTGTGCTTTCTCTGCATTGCCTTCTCCCACGGGGAGGAGGGAGCC	462109	462341	462391	462339	-1	KQ025580.1	ENSPCOG00000026612.1	450618	464203	PIGT	7672	1996	169532	No_or_no_constitutive_exon
CATCATCCCCAGCCACAGCTCTTCCGGTTCCAGCGTCCACCCGGCGGGAGCT	184617	185117	184567	184619	1	KQ023781.1	ENSPCOG00000017174.1	181600	185117	CDSN	7672	1996	169532	No_or_no_constitutive_exon
ATACTTGTTTGTTGAATGTCTCCTCTCTCTTTCCACTCTGGGAAACATAGAT	590131	590151	590201	590149	-1	KQ023781.1	ENSPCOG00000022809.1	590131	593908	TUBB	7672	1996	169532	No_or_no_constitutive_exon
AGCGGTGAGTGGACAATGAGGAGGGCAACATGGGGGAGGTGGGATGGCAGAG	722836	722857	722786	722838	1	KQ023781.1	ENSPCOG00000015669.1	719235	729460	GNL1	7672	1996	169532	No_or_no_constitutive_exon
CTTCTGTGCCCTGTGATCTCAGTCTTGAAGAAGAGTCGGAGGCGGGGGAGAG	722986	723054	722936	722988	1	KQ023781.1	ENSPCOG00000015669.1	719235	729460	GNL1	7672	1996	169532	No_or_no_constitutive_exon
GGGGCGGGGGTGGGACTGAGTGGGCGTGGCTGACCTCGGGGCGGGGCCAGGG	773712	774006	774056	774004	-1	KQ023781.1	ENSPCOG00000006645.1	771800	774740	None	7672	1996	169532	Yes
GGGCAGGGCGGGGCCGAGTGGGCGTGGCTGACTGCGGGGGGCGGGGCCAGGG	1085464	1085740	1085414	1085466	1	KQ023781.1	ENSPCOG00000018346.1	1084600	1087610	None	7672	1996	169532	Yes
CACCGTGATGCCCTCAACCTCATCCCTGCAAGTGGTCCACGAGGGGCCAGCT	1195662	1195796	1195846	1195794	-1	KQ023781.1	ENSPCOG00000023757.1	1195475	1195839	None	7672	1996	169532	No_or_no_constitutive_exon
TAGCAAGCTGACTTTGACCGGCAGAACAAGAGCGTTCCTGGCTGGGGAAGCA	1239321	1239428	1239478	1239426	-1	KQ023781.1	ENSPCOG00000016944.1	1233349	1249847	None	7672	1996	169532	No_or_no_constitutive_exon
CCTCCCGCAGGAGCCTCCACCCTCCCTATAAAGCCTGATGTGGTGGGGAGAT	1304612	1305168	1304562	1304614	1	KQ023781.1	ENSPCOG00000020051.1	1304599	1309184	RNF39	7672	1996	169532	Yes
GGGGGGGGGCGGGGCTGAGTGGGCGTGGCTGACCGCGGGGGCGGGGCCAGGG	1373577	1373853	1373903	1373851	-1	KQ023781.1	ENSPCOG00000027344.1	1368369	1375558	None	7672	1996	169532	Yes
GAAACATGATGTTGGGAGATTCGCATCGTTCTCCCTACCATGGGGTACAGCC	1368369	1368423	1368473	1368421	-1	KQ023781.1	ENSPCOG00000027344.1	1368369	1375558	None	7672	1996	169532	No_or_no_constitutive_exon
ATATCTCTGTGTGCTGCAGTGTGCGGGAAGGTTGTGTGGGTCGGACGGAGGG	1370163	1370205	1370255	1370203	-1	KQ023781.1	ENSPCOG00000027344.1	1368369	1375558	None	7672	1996	169532	No_or_no_constitutive_exon
GCCTGTAAGTATGGGGGACAAAGGTCCCTGAGACCTTTGGGATAGTGTAGAC	1371879	1371997	1372047	1371995	-1	KQ023781.1	ENSPCOG00000027344.1	1368369	1375558	None	7672	1996	169532	No_or_no_constitutive_exon
ACTCTTGGATGTCATTCCTCTTTCTCTTGGTATTGAAACTGCTGGGGGAGTT	1163706	1163749	1163799	1163747	-1	KQ023536.1	ENSPCOG00000021635.1	1162987	1165471	None	7672	1996	169532	No_or_no_constitutive_exon
TGTGGGGGGCGGGGCTGAGTGGGCGTGGCTGACCGCGGGGGCGGGGCCAGGG	629899	630175	629849	629901	1	KQ024025.1	ENSPCOG00000024034.1	629123	631981	None	7672	1996	169532	No_or_no_constitutive_exon
TGAGGGTCTGGGGGCCTGATGTGGGAGGGGGTGGGGCAGCAGGGACGCAGCT	631946	631981	631896	631948	1	KQ024025.1	ENSPCOG00000024034.1	629123	631981	None	7672	1996	169532	No_or_no_constitutive_exon
ATTTTCGATTTAGGCCAAAATCCCCACGGGTTGTGGGGGGCGGGGCTGAGTG	629868	629889	629818	629870	1	KQ024025.1	ENSPCOG00000024034.1	629123	631981	None	7672	1996	169532	No_or_no_constitutive_exon
TTCGCTGGCACTTGGATGGGAAACTCCTGGTACCTGACGGGCAGGGTGAGTC	753447	753474	753397	753449	1	KQ024025.1	ENSPCOG00000001492.1	752242	755282	AGER	7672	1996	169532	No_or_no_constitutive_exon
AAACCCCTCCGGGGCGGGGGGCGGTACCGGTGCGATCTTTACACCGGGAGGT	903724	903813	903863	903811	-1	KQ024025.1	ENSPCOG00000016856.1	898296	903907	STK19	7672	1996	169532	No_or_no_constitutive_exon
GGAGGTGCGGGTATCCGCATTGGTACCGCCCCTCCCGGCAAGGGCCTGAGAG	903628	903652	903702	903650	-1	KQ024025.1	ENSPCOG00000016856.1	898296	903907	STK19	7672	1996	169532	No_or_no_constitutive_exon
CCAGAGTGTCTGTGGCCAGGCTTTGGGGGTTCTGGAGCATGGAGGGAGAGGT	984355	984588	984305	984357	1	KQ024025.1	ENSPCOG00000012310.1	977464	993660	EHMT2	7672	1996	169532	No_or_no_constitutive_exon
ACGAGCCCACGGCTGCCGCCATCGCCTACGGCCTGGACAGGACGGGCAAGGG	1042806	1044162	1044212	1044160	-1	KQ024025.1	ENSPCOG00000017671.1	1042806	1044732	None	7672	1996	169532	No_or_no_constitutive_exon
ACGAGCCCACGGCTGCCGCCATCGCCTACGGCCTGGACAGGACGGGCAAGGG	1053360	1054716	1054766	1054714	-1	KQ024025.1	ENSPCOG00000017650.1	1053360	1055286	None	7672	1996	169532	No_or_no_constitutive_exon
CACTTTCCCAGGGATCGCTTACCCCCGGGGTCCCCTTGGGCCCAGGAGAGCA	1130267	1130332	1130217	1130269	1	KQ024025.1	ENSPCOG00000020625.1	1123095	1130332	DDAH2	7672	1996	169532	No_or_no_constitutive_exon
GATGGGCTTAATATTTTATGCCTTTCTGTTTTGGTCGGGGTGGGACACAGCA	1200074	1200272	1200024	1200076	1	KQ024025.1	ENSPCOG00000021308.1	1194265	1206703	BAG6	7672	1996	169532	Yes
TCCCAGAGGCAAGGAGGTAAGAAAGATGGGAGGTGGGGGCAGAACTGCAGGG	1277282	1277332	1277382	1277330	-1	KQ024025.1	ENSPCOG00000017743.1	1277072	1278416	LST1	7672	1996	169532	No_or_no_constitutive_exon
CGGGGGGGGCGGGGCCGAGTGGGCGTGGCTGACCGCGGGGACGGGGCCAGGG	1357763	1358039	1357713	1357765	1	KQ024025.1	ENSPCOG00000019061.1	1356915	1360376	None	7672	1996	169532	No_or_no_constitutive_exon
CCCTGTGCACCTCAGCCTGGAGCACTCCTCCCCTCCTCTCCTTGGGGAAGCA	840091	840123	840041	840093	1	KQ025158.1	ENSPCOG00000005544.1	834620	845507	None	7672	1996	169532	No_or_no_constitutive_exon
CGAGATCATTTTCGGGCAGAAGTCTGACAACTTACCTCTTGGGGTTGCAGGA	989377	989506	989327	989379	1	KQ025158.1	ENSPCOG00000020084.1	898439	1025729	UBR4	7672	1996	169532	No_or_no_constitutive_exon
CTAACGCGGCCTTCTGGTCTCTCTTCCCTCTCTCTCCCCGTGGGCGGCAGGT	212317	212502	212267	212319	1	KQ027688.1	ENSPCOG00000012799.1	209754	215220	HLX	7672	1996	169532	No_or_no_constitutive_exon
CAACTAAAATCCCTGCCTGAAATGGTAGGTAGCTTGCATGGACTTGGGAGCT	1130765	1130772	1130822	1130770	-1	KQ027688.1	ENSPCOG00000013853.1	1130765	1134942	None	7672	1996	169532	No_or_no_constitutive_exon
AATGGGCTACGAAACGGGGGCGAGGAAGGCAGGAGAGCGGCAGAGGGAAGTC	1209244	1209344	1209394	1209342	-1	KQ025970.1	ENSPCOG00000020258.1	1208883	1212826	None	7672	1996	169532	No_or_no_constitutive_exon
TTGCGTTTCCAGCCCCCTGACGTGATAAATGGCCTCGCTGGGGGCTCGAGAG	302655	302729	302605	302657	1	KQ026447.1	ENSPCOG00000015593.1	225890	313301	ABCG1	7672	1996	169532	No_or_no_constitutive_exon
TGGGATCGGCCTCCTCATCGGCCTGCTCTACCTGGGCATCGGGAACGAAGCC	309496	309583	309446	309498	1	KQ026447.1	ENSPCOG00000015593.1	225890	313301	ABCG1	7672	1996	169532	No_or_no_constitutive_exon
AAATGCAGATGGCAATGCCTCCCGCCCCCGAGTTGTGGGGATAATAAGAGGC	245828	245849	245778	245830	1	KQ026447.1	ENSPCOG00000015593.1	225890	313301	ABCG1	7672	1996	169532	No_or_no_constitutive_exon
CTGAGCCTCTGAGCCTCTGCCCAGGTCCCTCCCCGGTCCTGGCAGGGCAGCG	670077	670156	670027	670079	1	KQ026447.1	ENSPCOG00000011154.1	657522	718431	PDE9A	7672	1996	169532	No_or_no_constitutive_exon
GGATGGTGCCCACATAGACCTCAGTAATCATCCTCTCTTCCTCGGGAAAGCA	755548	755732	755782	755730	-1	KQ026447.1	ENSPCOG00000025182.1	752543	788644	WDR4	7672	1996	169532	No_or_no_constitutive_exon
TGGGTGGGTGCTGCCCCTCCTCCATCATCAGCTCTGGTTGGGGGTGGCAGGG	679882	680036	680086	680034	-1	KQ024502.1	ENSPCOG00000019469.1	675754	721190	None	7672	1996	169532	Yes
AGACTAGGGAATGTGGGCACGTCGTATTTCACACAGGGAGATGAACATAGAG	1179419	1179447	1179497	1179445	-1	KQ028088.1	ENSPCOG00000010620.1	1178081	1212483	None	7672	1996	169532	No_or_no_constitutive_exon
GGCCTGGTGCTAGTCCTCAGAGGGTCAGAGGGCAGGGCAGGGATGTGGAGGC	582697	582732	582647	582699	1	KQ025591.1	ENSPCOG00000012964.1	428004	608329	OSBP2	7672	1996	169532	No_or_no_constitutive_exon
TGGGTTCGAGTTCAGGCTCCGACACTCGCTAGCTAGGTGACCTGGGGAAGCT	773802	773896	773752	773804	1	KQ025591.1	ENSPCOG00000016303.1	769893	791974	SMTN	7672	1996	169532	No_or_no_constitutive_exon
GGTCACCTTTGTTGTCCCCCCACCCAGATCTCCTGAGGGTCCGGCAGGAGGT	146060	146200	146010	146062	1	KQ025336.1	ENSPCOG00000005917.1	134174	149251	None	7672	1996	169532	No_or_no_constitutive_exon
GGGGAGGGCGTGGGGGACGCGCCGCTCACCGTCCTGCCGCCCACAGGGAGCT	147152	147361	147102	147154	1	KQ025336.1	ENSPCOG00000005917.1	134174	149251	None	7672	1996	169532	No_or_no_constitutive_exon
AGAGCGGGGTCCCCGACAGCACCGAGCGGGCACCTGCTGGCGGGCGGGAGTG	163392	163705	163342	163394	1	KQ025336.1	ENSPCOG00000026892.1	159345	167142	KLHL17	7672	1996	169532	No_or_no_constitutive_exon
GGGGAGAGTCTGGCGCGGCTCACCCCTGGCTGCTGGGCTGTGGGCGGCAGCC	173218	173330	173168	173220	1	KQ025336.1	ENSPCOG00000021927.1	168329	174731	PLEKHN1	7672	1996	169532	Yes
GGGCCTTGGCCCAGCTGGGCCCAGGAGGAAGGGTCCCGAGGCAGGGGCAGCA	177644	179003	179053	179001	-1	KQ025336.1	ENSPCOG00000026589.1	175901	179670	None	7672	1996	169532	No_or_no_constitutive_exon
AAGGTGGGGTCCTGGCCGGGCGGGGGGACAGGGGTGGGCGCTGGGGACAGAG	189160	189291	189341	189289	-1	KQ025336.1	ENSPCOG00000024707.1	188500	189446	HES4	7672	1996	169532	No_or_no_constitutive_exon
GCTCCTGCGCCAGCCAAGCCTCCTGGACCGAGATGCAGGTGAGGGCTGAGGG	330341	330543	330291	330343	1	KQ025336.1	ENSPCOG00000026951.1	329425	344731	TTLL10	7672	1996	169532	No_or_no_constitutive_exon
CAAACCCTATGGCCACTCAGGACAGGTCCTGTGTCCCCCCCGGGGTGCAGAT	331725	331781	331675	331727	1	KQ025336.1	ENSPCOG00000026951.1	329425	344731	TTLL10	7672	1996	169532	No_or_no_constitutive_exon
TGCAGAAGGGCAGCGGCCGTGGCTGGGCCCTGCAGGAGGGACAGATGCAGCC	350181	350225	350275	350223	-1	KQ025336.1	ENSPCOG00000015501.1	350181	352947	None	7672	1996	169532	No_or_no_constitutive_exon
GGGCTCCGGAGGAGCTTCCGCCAGGGAGGGGGCAGCCTGCAAGGGTTCAGGC	429632	429652	429702	429650	-1	KQ025336.1	ENSPCOG00000016861.1	428114	440283	INTS11	7672	1996	169532	No_or_no_constitutive_exon
TACCCAGTTAGCTTGTCATTAGATAAAAATTTTGCAAGCTGGGGCAATAGAT	489658	489698	489748	489696	-1	KQ025336.1	ENSPCOG00000003325.1	487952	496993	CCNL2	7672	1996	169532	No_or_no_constitutive_exon
TGGGTAAGGCGCCCAGAGCTGCCCGGGTGGCCAGCAGGGTTGTTGGAGAGAC	489274	489323	489373	489321	-1	KQ025336.1	ENSPCOG00000003325.1	487952	496993	CCNL2	7672	1996	169532	No_or_no_constitutive_exon
ACCTGGGCTCCAGCGACCGGGGGCTGGCGAGCCGCCACCCCGACGGGGAGGA	512194	512218	512144	512196	1	KQ025336.1	ENSPCOG00000023036.1	510785	512218	TMEM88B	7672	1996	169532	No_or_no_constitutive_exon
GTGGCAGGTGGGTCGGGGTGCCGGCGCCTGGCGGATTGGGAGACCTGGAGGG	544865	544957	544815	544867	1	KQ025336.1	ENSPCOG00000028596.1	530152	550317	None	7672	1996	169532	No_or_no_constitutive_exon
GCGGTGCGGGCCTGGAGCGCAGCGCAGGTGAGCGGCGGGCGGGAGGCCAGGT	628527	628591	628477	628529	1	KQ025336.1	ENSPCOG00000023538.1	628348	630647	MMP23B	7672	1996	169532	No_or_no_constitutive_exon
GGCGGCTGTCTGTGCGTCTGCACGTGAGTCCCCGGGGCGGAGGGTCGGAGCG	628630	628653	628580	628632	1	KQ025336.1	ENSPCOG00000023538.1	628348	630647	MMP23B	7672	1996	169532	No_or_no_constitutive_exon
TGGATTGAACATAGTTTGTAAATTTGAGCAAAGACCAGGGGGTAACCAAGAA	640091	640274	640324	640272	-1	KQ025336.1	ENSPCOG00000026014.1	631498	650293	None	7672	1996	169532	No_or_no_constitutive_exon
TTGAACATAGTTTGTAAATTTGAGCAAAGACCAGGGGGTAACCAAGAAAGCT	640091	640270	640320	640268	-1	KQ025336.1	ENSPCOG00000026014.1	631498	650293	None	7672	1996	169532	No_or_no_constitutive_exon
GATGAAGGAGGCCGACAAGGACGGGCGGCACCATTGACTATGAGGGTGAGTG	849270	849290	849220	849272	1	KQ025336.1	ENSPCOG00000015097.1	847654	849377	None	7672	1996	169532	Yes
GGTCCCAGAGCCTGGACGGGCCTCCTGCGGGGGCCGCGGGGGGGGGCCAGGC	949562	949728	949512	949564	1	KQ025336.1	ENSPCOG00000028724.1	941434	951745	GABRD	7672	1996	169532	No_or_no_constitutive_exon
CAAAGTCAAGGTCACAAAGCCGAGGGCGGAGGTGAGAGGGCGGAGGTGAGGC	950944	951011	950894	950946	1	KQ025336.1	ENSPCOG00000028724.1	941434	951745	GABRD	7672	1996	169532	No_or_no_constitutive_exon
CTGCAGAGCTGCCCGATGTGCCAGCAGGAGTTCGCCTCTGGGTGAGTGAGCC	1093020	1093054	1093104	1093052	-1	KQ025336.1	ENSPCOG00000015359.1	1085569	1093921	None	7672	1996	169532	No_or_no_constitutive_exon
TCTGGGACTTGGGCAGGTGCCACTCACGGAAAAAAGGCATGAGAGGGAAGCT	1085646	1085688	1085738	1085686	-1	KQ025336.1	ENSPCOG00000015359.1	1085569	1093921	None	7672	1996	169532	No_or_no_constitutive_exon
GCAAAAATTTGCTCTAACACCCTCAATGCTCTTTCCTTCCTGGGGTGCAGGG	157498	157559	157448	157500	1	KQ025014.1	ENSPCOG00000023832.1	149194	158368	None	7672	1996	169532	No_or_no_constitutive_exon
CAGTCCGGGGGCCTCTCAGCTTCTCATTACAATTGCAAGGTGAGGGAAAGAC	310622	310669	310719	310667	-1	KQ025014.1	ENSPCOG00000018396.1	309086	317206	PSME3	7672	1996	169532	No_or_no_constitutive_exon
CACCTGGTGACAGAAGCATGTCGTGAGAGTACAGTGGGGGAAACTGTGAGTT	463841	463939	463989	463937	-1	KQ025014.1	ENSPCOG00000026674.1	461265	466838	TUBG2	7672	1996	169532	No_or_no_constitutive_exon
CCCCAGCGACTTGGCCAGGGCAGCCAGGGGCCCAGGGGCCTGAAGGGAAGGG	512854	512884	512934	512882	-1	KQ025014.1	ENSPCOG00000022279.1	508808	513541	TUBG1	7672	1996	169532	No_or_no_constitutive_exon
GAGGCTGGTCCGAGAAGCCAACAATGTGAGTGTCCTGTGGGTGTGGGGAGAG	764952	764984	765034	764982	-1	KQ025014.1	ENSPCOG00000023163.1	748558	767886	STAT5A	7672	1996	169532	No_or_no_constitutive_exon
TTGAGAAACTGTGGCTTCCTGAAGGGTTTCTGGTGTCTTTGGGGCTACAGAC	849845	849967	849795	849847	1	KQ025014.1	ENSPCOG00000013893.1	849241	853035	GHDC	7672	1996	169532	No_or_no_constitutive_exon
TGTGGGAGCAGGCAGTCTCACTGTTGGTCACAGTGGTCAGAGGGACTGAGGA	903970	904207	903920	903972	1	KQ025014.1	ENSPCOG00000019992.1	903071	910689	KAT2A	7672	1996	169532	No_or_no_constitutive_exon
CTTCACGACCCCGTCTGGGGTGGGTGGGAGTCACGGGCTGGCATGGGCAGAG	909668	909787	909618	909670	1	KQ025014.1	ENSPCOG00000019992.1	903071	910689	KAT2A	7672	1996	169532	No_or_no_constitutive_exon
CAGGAAAGGCTTCTTGGTGGTGTCAGCAGTCACTACCACCTGGGACAAAGGG	1085246	1085296	1085196	1085248	1	KQ025014.1	ENSPCOG00000024929.1	1062422	1115707	ACLY	7672	1996	169532	No_or_no_constitutive_exon
ATGTCCATCCCAGAGGAGTAGGGAGATGAGGACGGGGCTGGGGATACGAGCC	158518	158543	158593	158541	-1	KQ027599.1	ENSPCOG00000025588.1	158518	160495	None	7672	1996	169532	Yes
TGAAGCAGAGACTGGAAGGCGGCGAGCCACGCCAATATGTGGGTGCAAAGGC	415301	415325	415375	415323	-1	KQ027599.1	ENSPCOG00000019463.1	411976	415396	PNCK	7672	1996	169532	No_or_no_constitutive_exon
CCATGGCCTCTCCTGGCCCCAGGTGGGCAGCTTTTGAATTTGAGGGTGAGGG	658172	658196	658246	658194	-1	KQ027599.1	ENSPCOG00000027024.1	654323	659039	None	7672	1996	169532	No_or_no_constitutive_exon
CAGGTTCCTTTCTAGCCTCTCTCCTTTCTCCTCTAGGGAAGAGGACCCAGAT	656403	656435	656485	656433	-1	KQ027599.1	ENSPCOG00000027024.1	654323	659039	None	7672	1996	169532	No_or_no_constitutive_exon
CGGGCACCACCAACACCGCTACCACTGCCACCTCCAACATGGCTGGGCAGCA	677264	677618	677668	677616	-1	KQ027599.1	ENSPCOG00000028065.1	669352	695173	HCFC1	7672	1996	169532	No_or_no_constitutive_exon
AGGTCGGGCCGAGTGGCTCCGGCAGCAAGGACGTGCCTGTGGGGCGCCAGCT	677173	677246	677296	677244	-1	KQ027599.1	ENSPCOG00000028065.1	669352	695173	HCFC1	7672	1996	169532	No_or_no_constitutive_exon
CCTTCCCTTTTAGAAGTGTGTTTCTCAACCCTGGAGCAGGCACTGGGGAGCC	674330	674646	674696	674644	-1	KQ027599.1	ENSPCOG00000028065.1	669352	695173	HCFC1	7672	1996	169532	No_or_no_constitutive_exon
TGGCTGCAGAGGAACAGCAGCACCCCAGGGTGCCCAGCGGAGATGGGGAGGG	702014	702384	701964	702016	1	KQ027599.1	ENSPCOG00000024026.1	701754	702554	TMEM187	7672	1996	169532	No_or_no_constitutive_exon
GACGCTGCCCATTTTCCCTGCTCCTCCCCCGCCACACCCGGGGGCTGCAGGA	739136	739201	739251	739199	-1	KQ027599.1	ENSPCOG00000027349.1	731657	740749	IRAK1	7672	1996	169532	Yes
ACATCCCTGGACCCTAATGATTTTGACTTCACGGTAACCGGGAGAGGGAGCC	753460	753490	753540	753488	-1	KQ027599.1	ENSPCOG00000024848.1	749677	814733	MECP2	7672	1996	169532	No_or_no_constitutive_exon
GGCTAGAGAGCCCTGATCCTGCCCTCACAGCCTGCCCCTCCTGGGAACAGGT	965373	965536	965586	965534	-1	KQ027599.1	ENSPCOG00000011059.1	948466	974140	FLNA	7672	1996	169532	No_or_no_constitutive_exon
GGAGATACCTGGATGTCACAAGGCTACACTGGGTGACTGAGGACAGGGAGGC	949826	949846	949896	949844	-1	KQ027599.1	ENSPCOG00000011059.1	948466	974140	FLNA	7672	1996	169532	No_or_no_constitutive_exon
TGGCAAAGCCAGGCTTAGAATCTAGATTGCTTTCTCTTCTGGGGAATCAGAA	1024710	1024794	1024660	1024712	1	KQ027599.1	ENSPCOG00000023186.1	1022085	1030839	TAZ	7672	1996	169532	No_or_no_constitutive_exon
GGCAGTTCTGCTGGGTGGCAGAGAGAGGGCATCTGGAGTGGGGAGCCCAGGA	1028866	1028887	1028816	1028868	1	KQ027599.1	ENSPCOG00000023186.1	1022085	1030839	TAZ	7672	1996	169532	No_or_no_constitutive_exon
CTCTGTCTCAAAAAAAAAAAAAAAAATGAGGGAGAGTGGCCCCGAGGGAGCA	1029691	1029834	1029641	1029693	1	KQ027599.1	ENSPCOG00000023186.1	1022085	1030839	TAZ	7672	1996	169532	No_or_no_constitutive_exon
GAATGGCTTCCCTGGGTGGTGTTGCGGGGCAGTTCTGCTGGGTGGCAGAGAG	1028839	1028884	1028789	1028841	1	KQ027599.1	ENSPCOG00000023186.1	1022085	1030839	TAZ	7672	1996	169532	No_or_no_constitutive_exon
TTCCCAACTGCTCATTTTCCTGGATGCCGGCTCTCGGGCCACGCATGAAGAT	1072900	1072977	1072850	1072902	1	KQ027599.1	ENSPCOG00000024061.1	1068414	1074347	None	7672	1996	169532	Yes
ACCGAGACCGGGAGGTAAAGGCTGCCTGGCCTGACCGGAGCCTGGGAGAGGC	1072336	1072370	1072286	1072338	1	KQ027599.1	ENSPCOG00000024061.1	1068414	1074347	None	7672	1996	169532	No_or_no_constitutive_exon
GATCTGGAAGCAAGTCTTGCACCTGCCACTGGAAAGCCTTGTTTGGGAAGCA	1143242	1143278	1143328	1143276	-1	KQ027599.1	ENSPCOG00000028512.1	1140783	1156555	G6PD	7672	1996	169532	No_or_no_constitutive_exon
GTGGCCACGGCGTTTCCACAGGTGCCACACCCACTAGGGAGGAACAGCAGAC	203080	203153	203203	203151	-1	KQ026181.1	ENSPCOG00000007905.1	197392	207808	None	7672	1996	169532	No_or_no_constitutive_exon
CAGTGCCGGAGCTCCTCAAGCCCACACTGCCACCAGCCATGCGGGTGAAGAC	613119	613284	613069	613121	1	KQ025835.1	ENSPCOG00000017672.1	587061	616711	ATP1A1	7672	1996	169532	No_or_no_constitutive_exon
TGCCTTCAGGTACTTAGGGGTTAATCTACCACAGGCTGGGGGGTCAGGAGAA	1174912	1174974	1174862	1174914	1	KQ025835.1	ENSPCOG00000016049.1	1148549	1174974	None	7672	1996	169532	No_or_no_constitutive_exon
CACAGATGGAAGTAAAATTCAATGGAAATCATGCAGGTGGGAGCGGGGAGGA	635708	635790	635658	635710	1	KQ023792.1	ENSPCOG00000021487.1	613980	661792	None	7672	1996	169532	No_or_no_constitutive_exon
AATGTATCTTTTGATTAGAGACTAACAGTTCTACTCAGAACAGGGTGGAGAG	603827	603865	603915	603863	-1	KQ024914.1	ENSPCOG00000023835.1	486080	672296	None	7672	1996	169532	No_or_no_constitutive_exon
CATTGGCCATTCCTGGCCTTGGTCTGGTTTTACGTGGTATGTGGGATCAGCA	571322	571345	571395	571343	-1	KQ025469.1	ENSPCOG00000007411.1	565700	596816	None	7672	1996	169532	No_or_no_constitutive_exon
AAATGGCCCACTCTGATCTGTCTTGGCCTTGGTTGGGGGGCGGGCGACAGGT	300644	300744	300594	300646	1	KQ025713.1	ENSPCOG00000021586.1	297980	304762	DQX1	7672	1996	169532	No_or_no_constitutive_exon
CTTGGAGATCCTCAAGGCCGAGATTGAAGAGAAAGGTAAGGGGCCAGGAGCT	426419	426440	426369	426421	1	KQ025713.1	ENSPCOG00000021764.1	416792	435546	DCTN1	7672	1996	169532	Yes
AGTTCAGACCCACGTTCAGATAGGGGTGCTGTGAAGTTGGGTAAAGTTAGCC	134965	135005	134915	134967	1	KQ025935.1	ENSPCOG00000001983.1	131527	137276	None	7672	1996	169532	No_or_no_constitutive_exon
GCGAGCTGAGCAAGGGGGCACCGTTTTGGATCCCAGACCTTCTAGGGAAGAG	407287	407474	407524	407472	-1	KQ025935.1	ENSPCOG00000020352.1	400341	425805	MPP2	7672	1996	169532	No_or_no_constitutive_exon
CTGTGCCCTGGGCCCTGCCCGGGGACTAACTCCGGCCTGTGGGGCCGCAGGT	681696	681877	681927	681875	-1	KQ025935.1	ENSPCOG00000019431.1	672688	683984	SLC4A1	7672	1996	169532	Yes
TCGGGGTGGTAAGGAGCCCAGGTGGGGGCCCGGTGGGTGTTGGGGGGGAGGG	472463	472813	472863	472811	-1	KQ025236.1	ENSPCOG00000014889.1	472382	475119	P2RX2	7672	1996	169532	No_or_no_constitutive_exon
TCCCCCAGCTCACCTGTCTGTCGTGTGCCCACCCTCTGGCTGCCGGGAAGGG	402890	403091	402840	402892	1	KQ025425.1	ENSPCOG00000015239.1	349638	410823	None	7672	1996	169532	No_or_no_constitutive_exon
ATTAAATCTAATGTTTTTTCCATCCTCGCTTAACTTTGTCAGGGAAAGAGAA	654734	654777	654684	654736	1	KQ025425.1	ENSPCOG00000019174.1	649677	655702	ISCU	7672	1996	169532	No_or_no_constitutive_exon
GCGACAGCCCAGGGCCGCAGTCGAGGGTGCTCGGTGGGCTTGGAGTGAAGCT	695159	695848	695898	695846	-1	KQ025425.1	ENSPCOG00000012395.1	694399	696734	None	7672	1996	169532	No_or_no_constitutive_exon
GCATCCGACGGCTCGCAACGTGCTTCTCAGTGCAGGTAGGGGCTAAGCAGTC	730282	730326	730376	730324	-1	KQ025425.1	ENSPCOG00000023897.1	716401	817249	CORO1C	7672	1996	169532	No_or_no_constitutive_exon
GAGAGTAGAGACGCCAGGTATGCCGCCTGGCCTGCCAGGAGGGTCAGGAGCC	137320	137374	137270	137322	1	KQ025658.1	ENSPCOG00000023000.1	50708	160833	None	7672	1996	169532	No_or_no_constitutive_exon
CACTGACTGGACAGAATGCCCACAGCAGGCCAGACCAGGCGCACCGGGAGGG	81765	81824	81874	81822	-1	KQ028409.1	ENSPCOG00000002317.1	81539	89854	MFSD7	7672	1996	169532	No_or_no_constitutive_exon
CAGCCATGAGGGACCCTCTCTGCCACTCAGAGATGGGGTGAAAAGTACAGCA	690458	690525	690408	690460	1	KQ028409.1	ENSPCOG00000015460.1	658550	702812	MAEA	7672	1996	169532	No_or_no_constitutive_exon
TGAGCCCTGAGAGCCACAAGCAGGGAGGGTGAGTCCTCACCTGGGAAGAGTA	680119	680183	680069	680121	1	KQ028409.1	ENSPCOG00000015460.1	658550	702812	MAEA	7672	1996	169532	No_or_no_constitutive_exon
CCTTCCTCTGCTTGCTAGTGCGGCAGGTCTGGAGCATAGGAGGGACGCAGGC	969755	969888	969938	969886	-1	KQ028409.1	ENSPCOG00000016812.1	961984	984255	FAM53A	7672	1996	169532	No_or_no_constitutive_exon
CATCAGCACTCATGGAAGGCAAATCAGCCATTTTCTTAGGGTGAGCCAAGTC	382311	382502	382261	382313	1	KQ026014.1	ENSPCOG00000016546.1	261183	386149	GIGYF2	7672	1996	169532	No_or_no_constitutive_exon
CCTTTTTTTTTTTTGCATGTCCTCTTCATCTGTCTGGTTTGGGGATTTAGTC	688957	689063	688907	688959	1	KQ026014.1	ENSPCOG00000017325.1	680209	719323	ATG16L1	7672	1996	169532	No_or_no_constitutive_exon
GCTTTGGGTCGAGACTAACAGCCCCCAACCCTATTTTGGGGAGATTGTAGGT	849619	849714	849569	849621	1	KQ026014.1	ENSPCOG00000013926.1	792275	869889	DGKD	7672	1996	169532	No_or_no_constitutive_exon
CTATGTGCTAGATTGGGGGTCTGTGTGCAGTGCCTGTGGGAATTCAGAAGGG	918297	918347	918397	918345	-1	KQ026014.1	ENSPCOG00000019106.1	875029	967025	None	7672	1996	169532	No_or_no_constitutive_exon
TCTTTTCTTTTTACCTACAGTTTGTTCACCAAACACGGGAAATGGACTAGTA	915560	915651	915701	915649	-1	KQ026014.1	ENSPCOG00000019106.1	875029	967025	None	7672	1996	169532	No_or_no_constitutive_exon
GCCAGAACCTGGACTGCTGTTGGAAGTGGAGGAGCCAGGGGCAGAGGAAGAG	120461	120712	120762	120710	-1	KQ026403.1	ENSPCOG00000023542.1	120227	141118	PELP1	7672	1996	169532	No_or_no_constitutive_exon
CAGGGCTCAGGGGTAGGGGAGGTAGGAGAGAAGCAGACAGTGGGAGCCAGCT	174667	174750	174617	174669	1	KQ026403.1	ENSPCOG00000017616.1	169701	175871	ZMYND15	7672	1996	169532	No_or_no_constitutive_exon
AGAGTGACGGAGCGCTTTACGACAGTTGCTTCGAGGCAGCACCGGGGGAGCA	238667	238773	238617	238669	1	KQ026403.1	ENSPCOG00000014949.1	238545	241039	None	7672	1996	169532	No_or_no_constitutive_exon
AGGCCTTGCCTGACTGATACTTTCCCTCCGGTACCTTCCTGGGGCTGTAGCT	303578	303689	303528	303580	1	KQ026403.1	ENSPCOG00000026862.1	295333	316635	MINK1	7672	1996	169532	No_or_no_constitutive_exon
GGCCCCGCCCCTACCTCCCTTTGCAAATAAAAATCGGGGGGGAGGAGCAGGA	371567	371661	371711	371659	-1	KQ026403.1	ENSPCOG00000019901.1	368649	372117	PFN1	7672	1996	169532	No_or_no_constitutive_exon
GCCAGGTGCAGTGGCTCACTCCTGTAATCCTAGCACTTTGGGAGGCTGAGGT	427920	427937	427870	427922	1	KQ026403.1	ENSPCOG00000024122.1	410879	434535	KIF1C	7672	1996	169532	No_or_no_constitutive_exon
TGTCTGGTAAGCCTCTCATGGGACCCAGTCCGTGGTAAGTGGGGGTCGAGGG	800484	800504	800434	800486	1	KQ026403.1	ENSPCOG00000003013.1	793798	802519	RPAIN	7672	1996	169532	No_or_no_constitutive_exon
CCCCAGGGCCTGGGCCTGCAGCGGAGCCCCTTCCTCCTGGGGAGGGGGAGCC	3550	3738	3500	3552	1	KQ025959.1	ENSPCOG00000004221.1	1435	52289	None	7672	1996	169532	No_or_no_constitutive_exon
GGGAAGGAGGGTTGCTGCTCTGACGCTGGGCTCCTTGCTTGTGGGTGCAGGG	692425	692475	692375	692427	1	KQ026745.1	ENSPCOG00000022490.1	618942	695384	IQSEC2	7672	1996	169532	No_or_no_constitutive_exon
GAACGGAGGGGATAGGCTACTGACCTACTCTCCTGTCCTGGGCATGGCAGAT	731866	732466	731816	731868	1	KQ026745.1	ENSPCOG00000004691.1	702809	734407	KDM5C	7672	1996	169532	No_or_no_constitutive_exon
GGATCCTCTTTCTGACCATCAAGCCTGCTTCTTGGGAGGTGGGCGGGTAGTG	733697	733755	733647	733699	1	KQ026745.1	ENSPCOG00000004691.1	702809	734407	KDM5C	7672	1996	169532	No_or_no_constitutive_exon
GCCGGGCATGGTGGCGCATGCCTGTAGTCCCAGCTACTTGGGAGGCTGAGGC	233226	233243	233176	233228	1	KQ024092.1	ENSPCOG00000013274.1	229901	233243	None	7672	1996	169532	No_or_no_constitutive_exon
AGAGCCGAGCTCCAAGACCTGGCCATGAGAGGCAGGGGCCAAGTCCAGAGGG	89077	89102	89152	89100	-1	KQ028620.1	ENSPCOG00000017813.1	88821	89226	None	7672	1996	169532	No_or_no_constitutive_exon
GACTTGCTGGTGAGGCCTGGCCCCGAGAGAGGGCAAGGGAAGATTCGGAGGG	140243	140265	140315	140263	-1	KQ028620.1	ENSPCOG00000027813.1	136496	140446	FIS1	7672	1996	169532	No_or_no_constitutive_exon
TGGCCCAGCCCCAGCTAGTGCCTTCTCGCCCCGCCGCCCCTGGGGTCGAGGC	805198	806050	805148	805200	1	KQ024724.1	ENSPCOG00000010511.1	805114	806050	None	7672	1996	169532	No_or_no_constitutive_exon
GGGAGTGGGTGGGGGGTGATTGGACAGCTCACATAGTGCAGGGGGCAAAGCC	540314	540325	540375	540323	-1	KQ026169.1	ENSPCOG00000022235.1	539147	553985	NOP16	7672	1996	169532	No_or_no_constitutive_exon
GTCTGTGCCACCCAACTGATGAGCTGCCTCTCCTCCTGGCGGGGTCACAGAC	562864	562976	563026	562974	-1	KQ026169.1	ENSPCOG00000014639.1	557119	577311	CLTB	7672	1996	169532	Yes
GTCTGGTACGGGGATGAGTATGGCCGGGAGCTGGGCATCAAGTGGGGCAGCA	69441	69473	69391	69443	1	KQ025192.1	ENSPCOG00000013284.1	61601	73264	None	7672	1996	169532	No_or_no_constitutive_exon
TTTTAAACCTTCTGTTCTTTCTCCCCCACTCCTCCCTGTGTGGGAACCAGCC	320942	321031	320892	320944	1	KQ025192.1	ENSPCOG00000020166.1	292747	353753	FANCA	7672	1996	169532	No_or_no_constitutive_exon
CCCACCACACCCCCGCTGTACCCTGGCCCCCCGGACAGAGGGGCAGAAAGCA	379736	379887	379686	379738	1	KQ025192.1	ENSPCOG00000024232.1	372096	382581	VPS9D1	7672	1996	169532	No_or_no_constitutive_exon
GCGCTCAGAAGCTGTCAGCCAGGCAGGCCCCGGTGGGGGGGTGGGAGCAGCC	460633	460677	460727	460675	-1	KQ025192.1	ENSPCOG00000015881.1	450171	464265	CPNE7	7672	1996	169532	No_or_no_constitutive_exon
GTCGGGGTGGCTCCCCGCAGTGGCTCACGGTGTTGCTTGCAGGTGGGCAGAA	462414	462589	462639	462587	-1	KQ025192.1	ENSPCOG00000015881.1	450171	464265	CPNE7	7672	1996	169532	No_or_no_constitutive_exon
TAGGGGTGCGGGACTCCCGCGGCCTCATCCTTGCTGGGATTCGGGGGCAGGT	475090	475264	475314	475262	-1	KQ025192.1	ENSPCOG00000024647.1	473327	476231	RPL13	7672	1996	169532	No_or_no_constitutive_exon
CGCAGACCAGTGCCACCCTCTGAGCCTCATCTGCTTAGGTGGGTAACCAGCC	80137	80179	80087	80139	1	KQ027899.1	ENSPCOG00000027120.1	77267	87266	None	7672	1996	169532	No_or_no_constitutive_exon
CTGCATGGGCCAAGGGCAGAGCCAGGCCCTGAGGGCCAAGGGCTGAGCAGCC	582759	582936	582709	582761	1	KQ027899.1	ENSPCOG00000020445.1	562376	586253	DAGLA	7672	1996	169532	No_or_no_constitutive_exon
CTTCACCCCAGGCCCAGAACTCAGCAGCAAGAAAGACAGGGAAAGCTCAGTC	814707	814741	814657	814709	1	KQ027899.1	ENSPCOG00000018035.1	808776	819867	BEST1	7672	1996	169532	No_or_no_constitutive_exon
ATCGAGAAGCTGCAGGTGGGTGTGGGGCTGCCCGGCGCCCGCCGCGGGAGCT	266622	266715	266765	266713	-1	KQ025813.1	ENSPCOG00000021190.1	253259	316827	ITPR3	7672	1996	169532	No_or_no_constitutive_exon
GTCGGGGTGGGGCGCCCCTCACAGTGCGGGGTCGTGTGCCCGGCGGGCAGGT	456700	456912	456962	456910	-1	KQ025813.1	ENSPCOG00000009149.1	451486	482309	SYNGAP1	7672	1996	169532	No_or_no_constitutive_exon
TCTCAGCCCTAACGCCCCCATCTACCCCTTCTCCCTCCCCACCTGGGAAGGA	791631	791811	791581	791633	1	KQ025813.1	ENSPCOG00000026625.1	783418	811786	None	7672	1996	169532	No_or_no_constitutive_exon
TCTGCTTCCCACATGACTCACTGGGCACTGCCTGTAATTTGCATAGGGAGTG	40755	40827	40877	40825	-1	KQ027955.1	ENSPCOG00000027966.1	25141	44907	None	7672	1996	169532	No_or_no_constitutive_exon
ATTTTAATTAAAGCTACGCTTTCTGTCGGTTCTCTCCACTGGGGGTGCAGGT	282371	282539	282589	282537	-1	KQ027955.1	ENSPCOG00000020185.1	273467	301425	BPI	7672	1996	169532	No_or_no_constitutive_exon
AGTCTGGACGGCCAAGAGCTGGGACCTCGGAGTGGGGGACGCCGGGGCAGTG	515444	515493	515394	515446	1	KQ027101.1	ENSPCOG00000014527.1	502544	516976	SH3BP5L	7672	1996	169532	No_or_no_constitutive_exon
GCCCAGAGTCGGGGTGGGGTGAGGTTCAGGGAGGAGTTGGTGGGGGGCAGAC	225735	225795	225685	225737	1	KQ026192.1	ENSPCOG00000022954.1	225171	225893	HBM	7672	1996	169532	No_or_no_constitutive_exon
CTGTTGCGGGGTGGGGTCCCATCGGGGCAGGGTGTGGGGGGACGGGTGAGCC	233663	233837	233613	233665	1	KQ026192.1	ENSPCOG00000016928.1	233130	233837	HBQ1	7672	1996	169532	No_or_no_constitutive_exon
GTCCCTCAGGCGGCGGCGGGCGCCGGGGCGGCGCGAGGATGGGCACGCAGGG	578954	579084	578904	578956	1	KQ026192.1	ENSPCOG00000016504.1	577649	607493	RAB40C	7672	1996	169532	No_or_no_constitutive_exon
GCCCCCAGCGTGGTAGGTCTGGGGTTTGCTGGCCCCACTGGGAAGTGCAGGC	692406	692432	692356	692408	1	KQ026192.1	ENSPCOG00000026135.1	691432	692792	FAM173A	7672	1996	169532	No_or_no_constitutive_exon
TACCTGGTCCTGGACCTCGGGGGGCGGCGCCGGCAGGTGGGGGCGGGCAGGC	729818	729930	729768	729820	1	KQ026192.1	ENSPCOG00000023578.1	725237	729930	MSLN	7672	1996	169532	No_or_no_constitutive_exon
TCGGCTCAAGCCGCGGCTGACCTTCTGGCCGTCCCGGCGCCCACAGGGAGGT	732941	733125	733175	733123	-1	KQ026192.1	ENSPCOG00000015250.1	730549	743986	MSLNL	7672	1996	169532	Yes
TCAGACACACACACCGCACCCAGGCCTGGGCTCGTGCACACAGGGACCAGTG	742738	742881	742931	742879	-1	KQ026192.1	ENSPCOG00000015250.1	730549	743986	MSLNL	7672	1996	169532	No_or_no_constitutive_exon
GGGTGAGGTTCACATCTCTGTGATATCTTTTTATGGTTTGGGGATCAAAGGT	772463	772507	772413	772465	1	KQ027190.1	ENSPCOG00000013748.1	766005	774645	None	7672	1996	169532	No_or_no_constitutive_exon
GGGTGGTCACTGCCGGCTGGCCCCTGGCCTGCCCCATCCACAGGGTCAAGTG	303611	303764	303561	303613	1	KQ026767.1	ENSPCOG00000021078.1	297950	309532	ADAM8	7672	1996	169532	Yes
GGTGCTGGTGGGCCTGCTGCCCCGCCCGCGCCGCCGCCCCCGCGGGGGAGCT	425092	425773	425823	425771	-1	KQ026767.1	ENSPCOG00000020427.1	425092	444664	ADGRA1	7672	1996	169532	No_or_no_constitutive_exon
GGACACAGGGGACCCAGGCTCAGTGCCAGCTTTGCTTACCCATGGGGCAGGT	78028	78176	77978	78030	1	KQ029793.1	ENSPCOG00000022262.1	71816	84315	FLII	7672	1996	169532	Yes
TCCTCAGGGCCTGCTTTTGCCCTGTGAGCACTCTCTTTGGGGTGGGACAGGT	164018	164091	164141	164089	-1	KQ029793.1	ENSPCOG00000007847.1	140744	196043	MYO15A	7672	1996	169532	No_or_no_constitutive_exon
AACGTGATGCTTCTCTCTTTGCGCCTCCTGCCCCCGTGCTTTGTGGGAAGAG	499305	499519	499255	499307	1	KQ026568.1	ENSPCOG00000026457.1	477913	619978	ARNT2	7672	1996	169532	No_or_no_constitutive_exon
AACGTGATGCTTCTCTCTTTGCGCCTCCTGCCCCCGTGCTTTGTGGGAAGAG	505297	505511	505247	505299	1	KQ026568.1	ENSPCOG00000026457.1	477913	619978	ARNT2	7672	1996	169532	No_or_no_constitutive_exon
AACTTATAAGCCTATAGGCCCCCAAATTTGTCTGTGGGTTGCTGGTAAAGTT	321926	322028	321876	321928	1	KQ026678.1	ENSPCOG00000025561.1	316943	328571	YWHAH	7672	1996	169532	No_or_no_constitutive_exon
AGGCAGGAACACGCAAGGTCCTAAAGCACCGTCTCCTCTCGGGGCCGCAGAG	631642	631793	631592	631644	1	KQ026678.1	ENSPCOG00000028356.1	613809	634769	None	7672	1996	169532	No_or_no_constitutive_exon
GGACGGGCATGGCGGATCCCAGCGAAGGCCCCCATGCGGGGCCTGGGGAGGC	660628	660969	660578	660630	1	KQ026678.1	ENSPCOG00000028129.1	645515	683001	TRPV4	7672	1996	169532	No_or_no_constitutive_exon
GGACCTGTTTGTTCACACAAGACTTTCCTGCTTCTTTCTCGGGGCCGTAGGA	416034	416166	415984	416036	1	KQ027044.1	ENSPCOG00000020074.1	311292	433573	None	7672	1996	169532	No_or_no_constitutive_exon
ACGGCGATGGCGGAGCCGGGCTGCGAGGCGGGCGGGTAAGCTGGGTGGAGGG	537338	537387	537288	537340	1	KQ028109.1	ENSPCOG00000021050.1	537294	573579	CCDC40	7672	1996	169532	Yes
CCTCCGAGTGGGGCACGCGACCGGCTTTGCCCTCCCATTTCTGCAGGGAGTG	557228	557468	557178	557230	1	KQ028109.1	ENSPCOG00000021050.1	537294	573579	CCDC40	7672	1996	169532	Yes
TTACTACTGGTTATGGAAGAAAAAGATCACAATGCTATTGTCAAGGGTAGAT	78475	78552	78602	78550	-1	KQ024848.1	ENSPCOG00000000722.1	74451	87481	None	7672	1996	169532	No_or_no_constitutive_exon
CAGCCGCCCCCTGTGTACTGAGGAGCAGCGGGTGGGAAGGGGACAGGGAGCA	217357	217390	217307	217359	1	KQ027134.1	ENSPCOG00000016526.1	213843	218127	SYNGR2	7672	1996	169532	No_or_no_constitutive_exon
TGCCCGGCGAGGTGACTGAGTGCAGGGGCTGTCTTTCCACGGGAGTGCAGGC	220074	220194	220244	220192	-1	KQ027134.1	ENSPCOG00000017392.1	219175	228940	TK1	7672	1996	169532	No_or_no_constitutive_exon
CCTGGTGTGAATCACCTGTCCGTTTCCTCTGTCCCCACGTATTCAGGGAGGA	381084	381270	381034	381086	1	KQ027134.1	ENSPCOG00000019784.1	361937	400046	PGS1	7672	1996	169532	No_or_no_constitutive_exon
GTGGCTTGTTATACTCTAATCAAGTTATTTCTGGGTTTGGATGTGGGTAGGT	556790	557005	556740	556792	1	KQ027290.1	ENSPCOG00000022504.1	468168	652829	None	7672	1996	169532	No_or_no_constitutive_exon
CAGTGGCGTCAGCCTAGCTCACTGCAACCTCAAACTCCTGGGCTCAAGAGAT	215059	215086	215009	215061	1	KQ027378.1	ENSPCOG00000019698.1	208281	215086	None	7672	1996	169532	No_or_no_constitutive_exon
TTTATCAACTAATTCCTTTTGTGAATTAAAGGCATGCAGGGATTAACAAGGA	264209	264232	264282	264230	-1	KQ026756.1	ENSPCOG00000023151.1	264209	307752	None	7672	1996	169532	No_or_no_constitutive_exon
GGCCGGGTCTTTATGCCGCCTTCGCCCGCAGCGGGAGGCACGGGACACAGAG	741908	742006	742056	742004	-1	KQ026756.1	ENSPCOG00000019067.1	741908	747253	None	7672	1996	169532	No_or_no_constitutive_exon
GTCCACAACTCTGTCTCCCCTCTTCCTCCTCCACCCCTGGGGACGAGCAGCC	786339	786501	786551	786499	-1	KQ026756.1	ENSPCOG00000020067.1	771893	797856	None	7672	1996	169532	No_or_no_constitutive_exon
CGGGAGATGTGCCCACTCACAGTTTATTCTCTGTCCCCCGCTGGGGACAGTG	773984	774104	774154	774102	-1	KQ026756.1	ENSPCOG00000020067.1	771893	797856	None	7672	1996	169532	No_or_no_constitutive_exon
CCTCAGCACGTCTTGTCCTTGGGTGCTAATGACGTGGGTTAGGATTCAAGAC	58415	58463	58365	58417	1	KQ027699.1	ENSPCOG00000018740.1	48829	65084	None	7672	1996	169532	No_or_no_constitutive_exon
GTCCTTGGAAGCACTTTGATACGGACACCCAGGATCTCGCAGGGATCGAGTG	60792	60840	60742	60794	1	KQ027699.1	ENSPCOG00000018740.1	48829	65084	None	7672	1996	169532	No_or_no_constitutive_exon
TGGGCGCCACGGCAGGCGGGCCCCACTCACGGTTGGTTCTGTGGGCGCAGCC	170991	171126	170941	170993	1	KQ027699.1	ENSPCOG00000020801.1	83533	184117	MEGF6	7672	1996	169532	No_or_no_constitutive_exon
TGTCCGGCAACGGCAGTCGGGGGGGACTGACTGGCCACGGGGGGCACTAGAT	174786	174918	174736	174788	1	KQ027699.1	ENSPCOG00000020801.1	83533	184117	MEGF6	7672	1996	169532	No_or_no_constitutive_exon
ACGTGCCTCAATGGCCTGGTCTGTCTGGCTGTCCAACAGGGATGAAATAGTT	225473	225643	225693	225641	-1	KQ027699.1	ENSPCOG00000022265.1	219892	227005	None	7672	1996	169532	No_or_no_constitutive_exon
ATGGGGCATCCCCGAAATCTCTTGCATCTCCACCCCGTGGGACCGCGGAGCC	781335	781387	781285	781337	1	KQ024480.1	ENSPCOG00000013906.1	766989	781829	None	7672	1996	169532	No_or_no_constitutive_exon
GCGACTACATCGAGTTCCCCTGCTACCGCTGGATCGCGGGCGAGGGCGAGAT	124185	124207	124135	124187	1	KQ025791.1	ENSPCOG00000019495.1	112836	162087	None	7672	1996	169532	No_or_no_constitutive_exon
TGGTACTGCAGCACTGGCGGGCAGCCAGCCTGGAAGGATGGACCCGGGAGAC	115515	115536	115465	115517	1	KQ026800.1	ENSPCOG00000020435.1	114095	128060	DBN1	7672	1996	169532	No_or_no_constitutive_exon
AGGTGGGGCAGGGGCAACCTGGGGGAGGGCTGGTAGTCAGGGCTAAGCAGGG	127474	127501	127424	127476	1	KQ026800.1	ENSPCOG00000020435.1	114095	128060	DBN1	7672	1996	169532	No_or_no_constitutive_exon
TCTCCCTCCGTGTCTTCCCCGTCCCTCCAGGATTGCTGTGGGAACTGCAGCG	142818	142907	142957	142905	-1	KQ026800.1	ENSPCOG00000019750.1	142062	156943	GRK6	7672	1996	169532	No_or_no_constitutive_exon
AGCCCCCAGTCCAGGCGGCGCCTTCGATCCGGGTTTCCCCGGGGCGTCAGGA	172748	172851	172698	172750	1	KQ026800.1	ENSPCOG00000016734.1	168393	174700	F12	7672	1996	169532	No_or_no_constitutive_exon
CCATTGTCCGGGCGGCGAGCGTCGTCGTTGCCGGGAGGGTTGTGAGGAAGGT	174269	174441	174219	174271	1	KQ026800.1	ENSPCOG00000016734.1	168393	174700	F12	7672	1996	169532	No_or_no_constitutive_exon
GTCTTGCCTGATGAAAATATGGGAACTCCCAACCACAAACTGGGAAAGAGGA	264253	264276	264203	264255	1	KQ026800.1	ENSPCOG00000028009.1	259950	264276	MXD3	7672	1996	169532	No_or_no_constitutive_exon
GACCACTGACCAGCCAGTCTGTCTGCGTGCGCGTCCATCGGCGAGGGCAGAG	485443	485637	485687	485635	-1	KQ026800.1	ENSPCOG00000026799.1	481209	491757	FGFR4	7672	1996	169532	No_or_no_constitutive_exon
AGGGAAGGATTGCAGACGGAGGTAATCTCGCGAGGTATTGGGCAGCCAAGAT	465634	465708	465758	465706	-1	KQ028198.1	ENSPCOG00000021924.1	446939	465768	STRIP1	7672	1996	169532	No_or_no_constitutive_exon
GAGAGTGGCGTGAACGGCGACTGTCCGCGAACTGAGCCGGGGGTGTGGAGCA	465403	465591	465641	465589	-1	KQ028198.1	ENSPCOG00000021924.1	446939	465768	STRIP1	7672	1996	169532	No_or_no_constitutive_exon
GCTGCTGGCCCAGGCCACTGTTAAAGCATCTTCTCTTTCTCCGGGAGAAGCA	597392	597446	597342	597394	1	KQ027788.1	ENSPCOG00000013516.1	582829	616345	RIPOR3	7672	1996	169532	No_or_no_constitutive_exon
TTGAATTCAGATGTGACAATTTGGAGAATTAATTGCTTTTGGGGAATGAGAG	215218	215235	215168	215220	1	KQ026711.1	ENSPCOG00000028416.1	166649	365349	ATAD2B	7672	1996	169532	No_or_no_constitutive_exon
CACAGTAACTCAGGAGCAGTGGCAAGGGAATGGGTTTGGGGAAACTTGAGTC	164246	165384	164196	164248	1	KQ024736.1	ENSPCOG00000013964.1	158662	165384	None	7672	1996	169532	No_or_no_constitutive_exon
GCCATGGGTGACGAGGAAGATGAAGAGGAGAGGTATGGGGAAACTGAGAGGT	551696	551723	551773	551721	-1	KQ024736.1	ENSPCOG00000017498.1	551281	553980	CHMP2A	7672	1996	169532	No_or_no_constitutive_exon
TTCTGGGACTAGGGGCAAATTGTGACCCAAACTGCCTACCCTATGGGGAGAA	258655	258719	258769	258717	-1	KQ028453.1	ENSPCOG00000014474.1	258431	374492	ZMYND8	7672	1996	169532	No_or_no_constitutive_exon
ACGAGGGGAAGATCTGGTAAGATGCGTTTTTTGAGACTGAGGGAGATCAGAG	619440	619483	619533	619481	-1	KQ028342.1	ENSPCOG00000027476.1	616115	662128	FAM118B	7672	1996	169532	No_or_no_constitutive_exon
AGACCAGCTGGCAGAGAGCACGGGGAGGGCCCCGGCGCGGGACCGGCAAGGA	170612	170995	171045	170993	-1	KQ026336.1	ENSPCOG00000016956.1	135887	174630	None	7672	1996	169532	No_or_no_constitutive_exon
CTGAAATGCAAACCAGCTCTGTAGACGCAGCATCACCATGAGGGATCCAGGC	278424	278483	278533	278481	-1	KQ026336.1	ENSPCOG00000004081.1	265283	281852	CTSH	7672	1996	169532	No_or_no_constitutive_exon
TGGGGGTGCGCGGGGGACGCGGCGAGGCCCCGGGGAGCCACCCGGGGAAGAG	327017	327059	327109	327057	-1	KQ026336.1	ENSPCOG00000012327.1	297457	397672	RASGRF1	7672	1996	169532	No_or_no_constitutive_exon
CCTCCTTTCTTCCTTCCCTCCCTCAGTTCCTCAGTCTCCCGGGGCCGCAGCC	298705	298767	298817	298765	-1	KQ027223.1	ENSPCOG00000014007.1	298375	308545	KIF18B	7672	1996	169532	No_or_no_constitutive_exon
CCCCCACCCCCACCCTGGGCATCACCCTGCTCCTTCCTTCTGGGGGACAGAG	553407	553557	553357	553409	1	KQ027223.1	ENSPCOG00000011242.1	536480	559821	FMNL1	7672	1996	169532	No_or_no_constitutive_exon
TCACTGGGGCCTCAGTGAGAGCCATTCCCCCTACCCAGGTGTGTGGGGAGCA	551832	551895	551782	551834	1	KQ027223.1	ENSPCOG00000011242.1	536480	559821	FMNL1	7672	1996	169532	No_or_no_constitutive_exon
AGTGTGTTGAGGGGTACAGGCTGCAAGGTTCTGTGCTATGGGGCTGACAGCC	558494	558515	558444	558496	1	KQ027223.1	ENSPCOG00000011242.1	536480	559821	FMNL1	7672	1996	169532	No_or_no_constitutive_exon
ACAAGGGCATTATATGGACTGTGTAGTTCGTATCGCCAAGCAGCAGGGAGCC	84420	85096	84370	84422	1	KQ025314.1	ENSPCOG00000013071.1	84218	85096	None	7672	1996	169532	No_or_no_constitutive_exon
CTTGGCGGGTTACATGGAATTGAACACACAGCCCGATTGGGACGTGGTAGGA	186037	186109	186159	186107	-1	KQ028963.1	ENSPCOG00000021922.1	172348	340258	None	7672	1996	169532	No_or_no_constitutive_exon
ACAGGGAGCTTGCTGACCCTGGTGCCTGGTCCCTGCTACTGGGGGGGCAGGT	589799	589933	589983	589931	-1	KQ028963.1	ENSPCOG00000013571.1	571821	636772	None	7672	1996	169532	No_or_no_constitutive_exon
GTAATTGAGCATCCAGAATATGGAGAAGTAATTCAGCTACAGGGTGACAGCA	379869	379929	379819	379871	1	KQ026147.1	ENSPCOG00000003661.1	379603	380051	None	7672	1996	169532	No_or_no_constitutive_exon
GCCAGGCATGGTGGCACATGCCTGTAGTCCCAGCTACTCGGGAGGCTGAGGC	217398	217440	217490	217438	-1	KQ025125.1	ENSPCOG00000022651.1	217398	233351	None	7672	1996	169532	No_or_no_constitutive_exon
ACACGTCCCTTTTCTTCCCGCGAGTGACGGGAGGCGGGAGGGGAGGGCAGAG	218841	218899	218949	218897	-1	KQ025125.1	ENSPCOG00000022651.1	217398	233351	None	7672	1996	169532	No_or_no_constitutive_exon
AGCAAGTTGGAGGGTAAGGGCTCCGCTGGGATCTCAGGCCCGGGGGCCAGCA	112439	112565	112389	112441	1	KQ028940.1	ENSPCOG00000020266.1	75700	112565	None	7672	1996	169532	No_or_no_constitutive_exon
GGGGGTTCAGGCACCAGCTCCTGCCCGGGGCTGGTGGGGCTCCGGGGAAGTG	125750	125772	125700	125752	1	KQ028940.1	ENSPCOG00000018348.1	123819	132020	TEPSIN	7672	1996	169532	No_or_no_constitutive_exon
CCCTCTCAGCTGCCCTCTGCGCTCCGCCCTGGTGCCGGCAGCGGGCTGAGCC	161725	161831	161881	161829	-1	KQ027256.1	ENSPCOG00000000159.1	157562	221332	TRPM2	7672	1996	169532	No_or_no_constitutive_exon
TATGTTGATTTGTGTTTTTGCTTTTTCTCAAACTTACTTTGGGCGCACAGGA	496553	496665	496715	496663	-1	KQ027256.1	ENSPCOG00000023846.1	455068	566109	None	7672	1996	169532	No_or_no_constitutive_exon
AGGGGTCTGTAGCTGTGGCCAACCCAGCCTGGGGGTGGGGAGTGGAACAGGT	610171	610299	610121	610173	1	KQ026822.1	ENSPCOG00000021999.1	604885	620288	None	7672	1996	169532	No_or_no_constitutive_exon
ACGCAGGGCAGCGGGAGAGCCGAGCAGCCAGGGTGTCTGTCCAGGGTAAGGC	634220	634341	634391	634339	-1	KQ026822.1	ENSPCOG00000010677.1	622705	635820	None	7672	1996	169532	No_or_no_constitutive_exon
TCTATGAAAATCATCCTTTGAGACTAACGAAGTTCATTTTGGGAAAACAGCT	306771	306901	306721	306773	1	KQ026668.1	ENSPCOG00000002762.1	264043	315062	None	7672	1996	169532	No_or_no_constitutive_exon
GTGATGTTAATATTACCCCCCTACTGGGGTTATTTGTCCTTGGGTTGAAGGG	323362	323501	323551	323499	-1	KQ026668.1	ENSPCOG00000016762.1	318383	327472	HNRNPH1	7672	1996	169532	No_or_no_constitutive_exon
GAAGCAAAAGACTCAAAAGAGCCATAGCTCCAAAATCTCCAGGTTGGGAGGC	540571	540633	540683	540631	-1	KQ026668.1	ENSPCOG00000020338.1	518366	550862	None	7672	1996	169532	Yes
GCCTAGACTGAGGACGACAGCGACTATTACTGTGCACTGTATATGGGTAGTG	133481	133503	133431	133483	1	KQ026657.1	ENSPCOG00000022331.1	109913	133503	None	7672	1996	169532	No_or_no_constitutive_exon
GTGACCCCTTCCCCATTGACGTCGAGCACATCTAATTTTCACGGGGACAGTA	270563	270574	270513	270565	1	KQ026657.1	ENSPCOG00000023087.1	269473	270574	None	7672	1996	169532	No_or_no_constitutive_exon
ACGGCTGGCCCGCTCGGAGCCTGCGTGCGGCAGAGAGGATGGCCGGGCAGCT	142683	142916	142966	142914	-1	KQ027544.1	ENSPCOG00000014775.1	102527	143032	D2HGDH	7672	1996	169532	No_or_no_constitutive_exon
ATGGAAAAGCGTTGATGGTCATCCTTTTCTCCCGACTCCCGTGGGAACAGAT	189651	189827	189601	189653	1	KQ027544.1	ENSPCOG00000023194.1	181619	189827	DTYMK	7672	1996	169532	No_or_no_constitutive_exon
ACCAGTACAGGGTTCCCTGGGGACAGAGTGCCCATAGCTGGTGTGGGGAGGA	344715	344785	344835	344783	-1	KQ027544.1	ENSPCOG00000016260.1	329616	424554	FARP2	7672	1996	169532	No_or_no_constitutive_exon
GCTGGGAGGCACTGGAGAAGCATCTGGCCGGGCTGCAGTTCCGGGAGCAGGA	118708	118810	118860	118808	-1	KQ027799.1	ENSPCOG00000019166.1	118105	123932	None	7672	1996	169532	No_or_no_constitutive_exon
CTTCCCGGGCTACCAGAAGAAAGTCATTGATGAGTGGGTGCCAGTGGGAGGA	119139	119215	119265	119213	-1	KQ027799.1	ENSPCOG00000019166.1	118105	123932	None	7672	1996	169532	No_or_no_constitutive_exon
GGGAGGCACTGGAGAAGCATCTGGCCGGGCTGCAGTTCCGGGAGCAGGAGGC	118789	118807	118857	118805	-1	KQ027799.1	ENSPCOG00000019166.1	118105	123932	None	7672	1996	169532	No_or_no_constitutive_exon
CCGACTCCGACGCCACCGAGCCTGCCGAGGAGCAGAGCGTGGGGGAGGAGGA	173135	173254	173304	173252	-1	KQ027766.1	ENSPCOG00000016994.1	138616	212438	KIF1A	7672	1996	169532	No_or_no_constitutive_exon
TGGGAGGGGCTGGGGAGTGTCCCTCGGGCCGGGCCGGGCAGAAGAGGGAGCC	289048	289297	289347	289295	-1	KQ027766.1	ENSPCOG00000017404.1	284163	291987	C2orf54	7672	1996	169532	No_or_no_constitutive_exon
AGTCATGACACCTCACCCAGCAGGGTGCCCTCTGCTTCCAGGGAAGCCAGAC	426474	426659	426424	426476	1	KQ027766.1	ENSPCOG00000015668.1	405261	462495	SNED1	7672	1996	169532	No_or_no_constitutive_exon
TGCAAACAGGCCCAGCGGGCGGGCTGCTCCGGGCCCTGCAGGGTGGAGAGGA	426695	426718	426645	426697	1	KQ027766.1	ENSPCOG00000015668.1	405261	462495	SNED1	7672	1996	169532	No_or_no_constitutive_exon
AGGAACAGGCCACGTCCACAGTGGTGGCTGCAGGGCAAGGGTGGCTGGAGCC	436595	436809	436545	436597	1	KQ027766.1	ENSPCOG00000015668.1	405261	462495	SNED1	7672	1996	169532	No_or_no_constitutive_exon
GCGCTCTCCAGAGGCAGAGCTGAGACTCGCTAACAGAGGTGCTGGGTGAGCA	330922	331038	331088	331036	-1	KQ026025.1	ENSPCOG00000015392.1	326755	346823	None	7672	1996	169532	No_or_no_constitutive_exon
GAGGCCCAGGTCCATGCCCAGGCCCATGGTTTGCTCGGCGGGGGTTGCAGGT	450082	450174	450224	450172	-1	KQ026025.1	ENSPCOG00000016819.1	430411	456845	LZTR1	7672	1996	169532	No_or_no_constitutive_exon
TGGACAGTCTGCACAAGTTCCAGGTGGGGCCAGGATAAGGTGGGTGGCAGCC	451775	451799	451849	451797	-1	KQ026025.1	ENSPCOG00000016819.1	430411	456845	LZTR1	7672	1996	169532	No_or_no_constitutive_exon
CCCTCAACAGGTCTTTGCCAGGTGTTAGGTTAGAAGGGTGTAAAACAAAGGT	546260	546292	546342	546290	-1	KQ026025.1	ENSPCOG00000022826.1	544941	546618	None	7672	1996	169532	No_or_no_constitutive_exon
CTGTCTCCTATCTGATTGTCACTGGCTGTGTGTTTCCATCGGGAACTCAGGT	216119	216298	216348	216296	-1	KQ028608.1	ENSPCOG00000014737.1	197496	225187	None	7672	1996	169532	Yes
AGGAGCTCCAGGGCTGGGTGAGGGAACATTGTCCACAGAGTGGGTAAGAGGC	294322	294376	294426	294374	-1	KQ029083.1	ENSPCOG00000014448.1	288732	294742	ZSCAN9	7672	1996	169532	No_or_no_constitutive_exon
CCAAGGTCACGCTTGCTTTTTTTTTTTTTTTTCCAGCGGGGTGTAACGAGGC	271199	271273	271323	271271	-1	KQ025824.1	ENSPCOG00000015711.1	253281	283519	GRIP2	7672	1996	169532	Yes
GCACGCCCGGCGCCCTCCGTCCCCCGCCCCTCCTCACGCAGGACGGGCAGCC	269682	269819	269869	269817	-1	KQ025824.1	ENSPCOG00000015711.1	253281	283519	GRIP2	7672	1996	169532	Yes
CCCGCACACCGGGATCGCGACCCCGCCCGCCCTTCCGGGAGCCCAGAGAGCC	515798	515887	515748	515800	1	KQ026944.1	ENSPCOG00000020096.1	505564	515887	None	7672	1996	169532	No_or_no_constitutive_exon
ACACTCCTGTTGAAACCCTCGAGAGGCGACGGGTAGAACATTTGGGAGAGCT	111140	111171	111221	111169	-1	KQ024824.1	ENSPCOG00000014891.1	104222	119659	None	7672	1996	169532	No_or_no_constitutive_exon
GCATCCTCCGAGGAATAAAACGTCTTGTCTGTCGCAGATCTGGGACACAGCG	205095	205301	205045	205097	1	KQ024824.1	ENSPCOG00000013293.1	204176	206524	None	7672	1996	169532	No_or_no_constitutive_exon
GGCGCCGCAGACAGTCCTGAGAACCAGGAGAAAGTCTGGGACAACTGGAGGC	251314	251434	251484	251432	-1	KQ024824.1	ENSPCOG00000026441.1	245668	258485	HMCES	7672	1996	169532	Yes
ATGTCACGACGAGGCTTGGCTCAGAGTGTGACGGTCACTTGGGACGTCAGCT	457027	457252	456977	457029	1	KQ024824.1	ENSPCOG00000025242.1	442590	458696	None	7672	1996	169532	No_or_no_constitutive_exon
TGGGGGGTGTCTGCCTCCCCTTTCTGACTGCCCACTTCTTTGGGGAGCAGGG	234031	234110	233981	234033	1	KQ027910.1	ENSPCOG00000027582.1	230880	241134	RASAL3	7672	1996	169532	No_or_no_constitutive_exon
CGAATCAGAACAGAGCACTGTGTACTTGAGATGGAATTTTCCTGGGGAAGCG	93893	94244	94294	94242	-1	KQ027167.1	ENSPCOG00000010236.1	91789	94511	None	7672	1996	169532	No_or_no_constitutive_exon
TGGGTCCAGCCAGTGGTTGGCCCTCTAGTGACTAGGCCTGGTGTGGGCAGGC	256031	256223	255981	256033	1	KQ027167.1	ENSPCOG00000015470.1	252478	258019	APBB3	7672	1996	169532	No_or_no_constitutive_exon
TGAGAGATCATGCTGATAGTAACATTGTTATCAGGCTTGTGGGCAATAAGAG	70868	71144	71194	71142	-1	KQ029571.1	ENSPCOG00000015463.1	70868	71479	None	7672	1996	169532	No_or_no_constitutive_exon
CAGCATCTGCCACCCCCAGGGACGTCTCTGCGGAGCCAGGACTCGGGGAGTC	303487	304900	303437	303489	1	KQ026911.1	ENSPCOG00000028455.1	293578	304900	None	7672	1996	169532	Yes
GGGTGTTCCCCGCAGCCCAGTACTGGCAGGGAGTGGGGCTCAGAGCAGAGCC	447007	447037	447087	447035	-1	KQ026911.1	ENSPCOG00000018102.1	446814	451602	None	7672	1996	169532	No_or_no_constitutive_exon
ATGCTATGCTAAAAACTTCGGGCCCAAAGGCTTTGGCTTTGGGCAAGGAGCT	151709	151735	151659	151711	1	KQ029771.1	ENSPCOG00000012092.1	131418	152870	None	7672	1996	169532	No_or_no_constitutive_exon
CTGGGGGGAGGGTGGGGCCAAGGTCCCCTCAGCCTCTATGGGGAGGGAAGAA	196980	197126	197176	197124	-1	KQ027444.1	ENSPCOG00000018456.1	196960	206978	None	7672	1996	169532	No_or_no_constitutive_exon
ACCTCATGCCTCTATGAGTTGGAGGGCAAAGGGGTGAGGGGGCGGTGTAGGC	208624	208671	208721	208669	-1	KQ027444.1	ENSPCOG00000016191.1	205922	208727	None	7672	1996	169532	No_or_no_constitutive_exon
AAGCCTGGGAAGACTTTGTTGGAAGGGGAGGCGGAGAGAGGGTGCTGAAGGC	205922	206067	206117	206065	-1	KQ027444.1	ENSPCOG00000016191.1	205922	208727	None	7672	1996	169532	No_or_no_constitutive_exon
GACAAGAGCATCCTGCCCTGGGACAAGGGCATCCTGCCGTGGGATGAGAGCA	146228	146263	146313	146261	-1	KQ029017.1	ENSPCOG00000008254.1	140785	155684	PNPLA3	7672	1996	169532	No_or_no_constitutive_exon
AAGGCCGGCCTGACCCTCTTCTCGGGCAACAGAGTGTCTGCCGGGTGGAGGG	140785	140823	140873	140821	-1	KQ029017.1	ENSPCOG00000008254.1	140785	155684	PNPLA3	7672	1996	169532	No_or_no_constitutive_exon
ATGGCGGAGAGCGAGGCCGAGACCCCCAGCACCCCGGGGGAGTTCGAGAGCA	200811	200930	200761	200813	1	KQ029017.1	ENSPCOG00000004064.1	200675	233918	SULT4A1	7672	1996	169532	No_or_no_constitutive_exon
GGCCCCCCCCACCGACGGCTGCTCTCTCCGTGCCGCGTGCGCGGGGCCAGGC	115383	115540	115590	115538	-1	KQ025869.1	ENSPCOG00000023432.1	55504	333958	None	7672	1996	169532	No_or_no_constitutive_exon
GAACTCATGGGGCCCCAGTGGAGCCGCTGAGTGACACCGAGTGGGGACAGCC	27806	27973	28023	27971	-1	KQ028298.1	ENSPCOG00000020058.1	25332	38646	C19orf44	7672	1996	169532	Yes
TTTGTCAGCGCCCCAGACACTCACCTCCCGGCGTTTCTCTGGGGGAACAGGC	62356	62435	62306	62358	1	KQ027977.1	ENSPCOG00000026653.1	18992	69520	None	7672	1996	169532	Yes
GGGGCAGGAGAGGACCCACGGCGGGCGGCCGTGGGTGGGACAGGAGCGAGGG	39336	39511	39286	39338	1	KQ029361.1	ENSPCOG00000015147.1	2282	46317	None	7672	1996	169532	No_or_no_constitutive_exon
TGGGAGGAGGTGAGACGCCCTGGGAGGTGAGGGCGCTGGGGCGGTGGGAGGG	67604	67668	67554	67606	1	KQ029361.1	ENSPCOG00000018819.1	53223	108722	SARDH	7672	1996	169532	No_or_no_constitutive_exon
TTGTGGGACCCGCCACGGCCGCAGCCTGGACCCGGACCGGGACCCGAGAGGC	299284	299390	299440	299388	-1	KQ029361.1	ENSPCOG00000027644.1	279563	306297	ADAMTS13	7672	1996	169532	No_or_no_constitutive_exon
GGCCCTTCCTGTGCGCACCACGGTCTCCCTGGGTCTGGTCTGAGGGACAGAC	355978	356213	355928	355980	1	KQ029361.1	ENSPCOG00000023265.1	353564	358895	SURF4	7672	1996	169532	No_or_no_constitutive_exon
TTTTTTTTTTTTTTGAGACAGTCTCACTGTATTGCCCGGGCTAGAGTAAGTG	331180	331205	331255	331203	-1	KQ029439.1	ENSPCOG00000014983.1	264850	413706	None	7672	1996	169532	No_or_no_constitutive_exon
GTCAGGGAAAGGTGACCAGGAGGACTCGAGCCCAGACCCGAGCTCGGGAGTC	108530	108691	108741	108689	-1	KQ028842.1	ENSPCOG00000017706.1	108530	124495	None	7672	1996	169532	No_or_no_constitutive_exon
AGCTTCCCCAGCCCCCTGGACGGCAGTGGGCACGGCAGCCCTGAGGGCAGCC	34603	34615	34665	34613	-1	KQ029028.1	ENSPCOG00000022724.1	32337	79433	None	7672	1996	169532	No_or_no_constitutive_exon
TTATTTCCACAGTCACGGACGGGCCGAGGCCTCCTGCAGCCAGAGGGCAGCA	254592	254661	254711	254659	-1	KQ029028.1	ENSPCOG00000016554.1	254449	336032	None	7672	1996	169532	No_or_no_constitutive_exon
GCCTCTGGGGCCCAGGAAGTGCCAGCAGTGGCAATGGCAGAAGTGGGCAGCA	394169	394367	394417	394365	-1	KQ029028.1	ENSPCOG00000021807.1	390678	398804	None	7672	1996	169532	No_or_no_constitutive_exon
AGGCTACGAGGTGGTGGCACCTGACCTGGCAGGCCAGGCCTGGGGCGCAGGT	394055	394156	394206	394154	-1	KQ029028.1	ENSPCOG00000021807.1	390678	398804	None	7672	1996	169532	Yes
CGCTCGGCTCCGGGTCCCGCACGTGGTGACGGCGCTCCCTGGGCACGCAGGC	320661	320772	320611	320663	1	KQ029838.1	ENSPCOG00000013634.1	260700	330601	PACS2	7672	1996	169532	Yes
GATGCGGTACGTCCACCCTGACTACTCCTCTGACCCTTCCAGTGGGGAAGAA	182910	183111	183161	183109	-1	KQ014676.1	ENSPCOG00000015035.1	171826	288122	None	7672	1996	169532	No_or_no_constitutive_exon
ACGGAAATGCTAGTCCTGCAAGTGGCATTTGTGTCTGATCAGGGGAAGAGTG	185352	185387	185437	185385	-1	KQ014676.1	ENSPCOG00000015035.1	171826	288122	None	7672	1996	169532	No_or_no_constitutive_exon
CCGGGTGGGAGCGGGAGGGGGCTGGCTGGTGGGGCCTGCCTGGGGCCGAGAA	359023	359095	358973	359025	1	KQ014676.1	ENSPCOG00000017845.1	336198	380042	None	7672	1996	169532	No_or_no_constitutive_exon
TTCTTCCCTCCCTTCTCTTGTCCCCCGAGCCGGGCACAGGGAAGGCCCAGAA	372509	372652	372459	372511	1	KQ014676.1	ENSPCOG00000017845.1	336198	380042	None	7672	1996	169532	No_or_no_constitutive_exon
ATCCCACCCTACTCGAGAGCCTCCTTGAAGGTGAGGGAGTGGCCAGGGAGGG	377617	377641	377567	377619	1	KQ014676.1	ENSPCOG00000017845.1	336198	380042	None	7672	1996	169532	No_or_no_constitutive_exon
ACTCTGATTGCACAGAAGACGCAGCAGAGCTCGGCAGAGGTATGGGGGAGGC	159995	160070	159945	159997	1	KQ028797.1	ENSPCOG00000015305.1	103410	162656	None	7672	1996	169532	No_or_no_constitutive_exon
GGGTCTCCCTGCTCCCGCCTTGCCGTGAGGGCTGAAAACGGAGGGCGGAGTG	202886	203098	202836	202888	1	KQ025780.1	ENSPCOG00000015382.1	186357	245795	ALDH1L1	7672	1996	169532	No_or_no_constitutive_exon
AAAACAAATCCTCCCGGGCCCCTGCCAGGGAGGGTGGGGCTGGGGCCAAGGT	239304	239525	239254	239306	1	KQ025780.1	ENSPCOG00000015382.1	186357	245795	ALDH1L1	7672	1996	169532	No_or_no_constitutive_exon
GGCGCCCACGCGGTGGCCGGCGGGACCCAGGCTCCGGCCGGGCAGGGGAGGT	243959	244124	243909	243961	1	KQ025780.1	ENSPCOG00000015382.1	186357	245795	ALDH1L1	7672	1996	169532	No_or_no_constitutive_exon
GAACCACAGAGTGCTTCTCCCCAGTCAAAAGAACAGTAGGGAGATGCCAGAG	48628	49487	49537	49485	-1	KQ028120.1	ENSPCOG00000018602.1	48628	49969	None	7672	1996	169532	No_or_no_constitutive_exon
TTTGGTATGGCGCACTCAACGGGGGACTGGGAGAATGACCCCGGGACGAGCC	303135	303140	303190	303138	-1	KQ029715.1	ENSPCOG00000017603.1	301903	320244	None	7672	1996	169532	No_or_no_constitutive_exon
CTCCTCTCGCCCACCGCTTACCGCTTCTGCTCTCCGTTATGGGAACAGAGCT	265449	265493	265543	265491	-1	KQ027301.1	ENSPCOG00000016930.1	264250	267207	None	7672	1996	169532	No_or_no_constitutive_exon
AGGGGCTTGGGGAGCCCTGAGAGGAATCAAGGTTTCTGCCATGGGGCCAGGC	292279	292318	292368	292316	-1	KQ028353.1	ENSPCOG00000028292.1	279719	295011	None	7672	1996	169532	No_or_no_constitutive_exon
GGAGAAGGTGCTGCCTCTGCCCACTGCCCTTGGCTGCCCTACTAGGGGAGGG	289501	289624	289674	289622	-1	KQ028353.1	ENSPCOG00000028292.1	279719	295011	None	7672	1996	169532	No_or_no_constitutive_exon
AACCTTTCCTCCGGAAATCCTTGTGCGTGTGCACGGGGAGGAGGGACAAGCG	3315	3365	3415	3363	-1	KQ014576.1	ENSPCOG00000019408.1	3315	45669	None	7672	1996	169532	No_or_no_constitutive_exon
CAGTGTCCCCCCCCCACTGACGCGGGCGACAGCTACCTGGGGGAGGGCAGGG	104350	104394	104444	104392	-1	KQ014576.1	ENSPCOG00000012689.1	98157	124464	None	7672	1996	169532	No_or_no_constitutive_exon
TTGGGTCACTTACTGTGCAGTGAGTGCTGGCCCTGGGTTTAGGGTTAAAGTT	64484	64587	64637	64585	-1	KQ029406.1	ENSPCOG00000023794.1	50495	84503	LRRC27	7672	1996	169532	No_or_no_constitutive_exon
GTGCAGCCCCGGGGAGCTCGGTCCGTGCCGGCGCGGAGGGGAGGACTAAGCT	210589	210813	210863	210811	-1	KQ029406.1	ENSPCOG00000022648.1	207197	239690	None	7672	1996	169532	Yes
CTCACTAGTAACAGGGGGTCCCGATATTCTGGGGGGTGTGTTTGGGGAAGGG	15921	16021	16071	16019	-1	KQ014432.1	ENSPCOG00000014783.1	11845	34941	None	7672	1996	169532	No_or_no_constitutive_exon
CGTCCTGACGCTGTTTGGAAACTGTATCCTTCTGTGGGGCCGGGCACGAGGG	221586	221721	221771	221719	-1	KQ028819.1	ENSPCOG00000000144.1	96871	222489	None	7672	1996	169532	No_or_no_constitutive_exon
TCCATCTGTGGCTTCCCCAGACAGCGCTGGGCTGGGCGCACAGGGCCGAGCT	203273	203746	203796	203744	-1	KQ028819.1	ENSPCOG00000000144.1	96871	222489	None	7672	1996	169532	No_or_no_constitutive_exon
TTGTTTGAGAACAGGACATAAATGGGATGAGAGGATGGGGAGGAAGACAGGA	176063	176337	176387	176335	-1	KQ027844.1	ENSPCOG00000017207.1	169620	201997	None	7672	1996	169532	Yes
GCGGGGCTCCCTTCGGGAGGTGAGCGCTGGGCTGGCCCCGCGGGGGACAGGG	174701	174709	174759	174707	-1	KQ027844.1	ENSPCOG00000017207.1	169620	201997	None	7672	1996	169532	No_or_no_constitutive_exon
GGCCAAAGCTGCACTGTCGCGCGGCGTGGGCCTGTCTGCGGCCATGGGAGCG	129243	129784	129834	129782	-1	KQ023846.1	ENSPCOG00000017478.1	129104	129860	None	7672	1996	169532	No_or_no_constitutive_exon
CCCGGTCCCCACCTCCTCCCGGTGTTCTTGGGGTTGGGGGACGGTGAAAGCT	135241	135501	135191	135243	1	KQ021168.1	ENSPCOG00000012899.1	134845	137817	None	7672	1996	169532	No_or_no_constitutive_exon
AAATGCCAGTCGTCAGGATGCTGAGGCAGGTGATGGGCCCAGGGGCGCAGCG	102054	102190	102004	102056	1	KQ016819.1	ENSPCOG00000001963.1	102006	108245	None	7672	1996	169532	No_or_no_constitutive_exon
CGTGTCCCCGTGTCCAAGTCGGGGACGGGAGCCACGCGGCCGGGAGGGAGCG	59008	59686	59736	59684	-1	KQ021410.1	ENSPCOG00000022585.1	59008	59872	None	7672	1996	169532	No_or_no_constitutive_exon
AAGAACGTTCCAGAAAGAAAGGGCATGCGCTGACACCCGGCGGTGGGGAGGA	64178	64228	64278	64226	-1	KQ017174.1	ENSPCOG00000006462.1	44532	65271	None	7672	1996	169532	No_or_no_constitutive_exon
TGCTGTCCTGGCTGGAACCTGCTTCCTCTGCCTCCGATGGGGGTGCGCAGGG	28147	28324	28097	28149	1	KQ030315.1	ENSPCOG00000015512.1	26232	28324	None	7672	1996	169532	No_or_no_constitutive_exon
GGTAGCCACCTAAGCGATGTTAATGTGATCTTTCCTCTCATTGGGAATAGGG	20048	20185	20235	20183	-1	KQ021299.1	ENSPCOG00000016996.1	11774	40305	None	7672	1996	169532	Yes
TCTGCAGGACTGAACTCCATAGGTAGAAAGAACACTGGAGAAGGGACTAGAT	503	548	598	546	-1	JZKE01097619.1	ENSPCOG00000015751.1	5	2869	None	7672	1996	169532	No_or_no_constitutive_exon
TGGGATCCCTGCCAGTCACATTGTCCTGGGAGGCTTTTCACAGGGCGGAGCG	1785	1883	1933	1881	-1	KQ017885.1	ENSPCOG00000016368.1	787	2363	None	7672	1996	169532	No_or_no_constitutive_exon
GAGCTCAAACAGTCCACCTGCCTCGGCCTCCCAGAGAGCTGGGATTACAGGT	150	190	240	188	-1	KQ017376.1	ENSPCOG00000010998.1	150	1467	None	7672	1996	169532	No_or_no_constitutive_exon
TGGGCAGTGCTTCTGGGGCGAGCCCAGGAGGTCCTGGCTGTGGGCCAGAGAG	1715	1847	1897	1845	-1	JZKE01082319.1	ENSPCOG00000014414.1	1715	3125	None	7672	1996	169532	No_or_no_constitutive_exon
CGCGTCTGGCGAAGGCCCTGCGGGAGCTTGGTCAAACAGGTAGGGAATAGGG	1752	1795	1845	1793	-1	JZKE01094461.1	ENSPCOG00000026446.1	1583	1945	None	7672	1996	169532	No_or_no_constitutive_exon
GCGGCTGGGGGCTGCGCTGGCGGGGAACAGAGCTGGGATGTGGGGCCGAGGT	1661	1705	1755	1703	-1	JZKE01094461.1	ENSPCOG00000026446.1	1583	1945	None	7672	1996	169532	No_or_no_constitutive_exon
TCGTCCCCTCGCTTCCCGTCCTCGATCCGGGGCGGGCAGAGTGGGGCGAGAC	1583	1628	1678	1626	-1	JZKE01094461.1	ENSPCOG00000026446.1	1583	1945	None	7672	1996	169532	No_or_no_constitutive_exon
ACGGCCAGTTAGGTGGCGGTGAAATGTGACAGGAGGGCTGGGGATCACAGTG	1372	1387	1322	1374	1	JZKE01102425.1	ENSPCOG00000014716.1	320	1387	None	7672	1996	169532	No_or_no_constitutive_exon
