# Supplementary material for: Widespread Separation of the Polypyrimidine Tract From 3′ AG by G Tracts in Association With Alternative Exons in Metazoa and Plants
Source: Front Genet. 2019 Jan 14;9:741. doi: 10.3389/fgene.2018.00741 (PMC6339879; doi:10.3389/fgene.2018.00741)
Supplement: DATA FILE S2 — Sequences of REPAG 3′ SS from each species of metazoa, plants and protists. [file Data_Sheet_2.zip › Supplementary data 2/Metazoa_Release91_choloepus_hoffmanni.txt]

REPA_GGG_Sequence	Exon_Start	Exon_End	Pos_-50	Pos_+2	Strand	Chromosome	GeneID	Gene_Start	Gene_End	Gene_Name	Number_of_REPAs	Number_of_REPAs_has_GGG	Number_of_Intron(Intra_genic_Region)	Upstream_Constitutive_Exon
TGGTGGCAAACTCAAGTATGCAATCTATTTTGAGGCTCGGGAAGAGACAGTT	259545	259566	259495	259547	1	GeneScaffold_7455	ENSCHOG00000011862.1	16904	424559	LAMA2	2873	486	83490	No_or_no_constitutive_exon
TGACAGAGCAAGTGCCAGAGACCCAGACTATGAAAATAATGGGTTTAGAGAG	1786	1826	1876	1824	-1	GeneScaffold_6687	ENSCHOG00000004896.1	232	352518	None	2873	486	83490	No_or_no_constitutive_exon
GAGATACCCTCACTTTTGAATGCCAGGCAGCCTTTGAACTGGTCGGGGAGAA	311740	311798	311848	311796	-1	GeneScaffold_6968	ENSCHOG00000001029.1	10717	314181	None	2873	486	83490	No_or_no_constitutive_exon
GGATTTACTTTTCAAGGTGATATACATGGAAAAGACTTTGGGAAATTCAGCT	21359	21372	21422	21370	-1	GeneScaffold_6968	ENSCHOG00000001029.1	10717	314181	None	2873	486	83490	No_or_no_constitutive_exon
ATCAGTTTCTCACTTGTCTCTATTTATGTCCTTTTTTTTTTTGGGTAAAGGT	59082	59289	59339	59287	-1	GeneScaffold_4759	ENSCHOG00000000851.1	22059	316484	DST	2873	486	83490	No_or_no_constitutive_exon
GGGCTCGAGGCGGCTCATCGATGAGCACACGCAGCTCAAGAAGAAGGGAGAC	52855	53104	52805	52857	1	GeneScaffold_5265	ENSCHOG00000002335.1	19781	281356	None	2873	486	83490	No_or_no_constitutive_exon
ATTTCTGTTTTCTCTCAACCCCCTCTTCACCCCCACCCTGGGATAACTAGAA	198448	198727	198777	198725	-1	GeneScaffold_5012	ENSCHOG00000010413.1	5368	295744	TTN	2873	486	83490	No_or_no_constitutive_exon
GGAGTTACTAAATGTCCTGTTTTTTCCTGTCTTGTTCGTTGGGCAAACAGGG	239089	239173	239039	239091	1	GeneScaffold_845	ENSCHOG00000011029.1	4	292512	RIMS1	2873	486	83490	No_or_no_constitutive_exon
TTGTGGATTTTATTAACATTTCCTTTTGATGCATTGTTTTGGGTGTGCAGGA	67524	67608	67474	67526	1	GeneScaffold_3893	ENSCHOG00000000896.1	10247	270371	None	2873	486	83490	No_or_no_constitutive_exon
AAGTTTAAATTGTGCTAGTCTTTCAGTAATTCTCATTCTTTTGGGGACAGGA	168429	168572	168379	168431	1	GeneScaffold_1626	ENSCHOG00000009343.1	1554	276574	None	2873	486	83490	No_or_no_constitutive_exon
TTCAGAAAACCTTGAGCTTTTAAGGTAGAATTACTCACAAGGGGAGGGAGTG	188126	188138	188076	188128	1	GeneScaffold_4406	ENSCHOG00000002123.1	5734	271088	TENM2	2873	486	83490	No_or_no_constitutive_exon
CGGGCATTTTCACCTACTCCTGTCCTTTTTCTCCTTCTCTTGGGATGCAGGC	172553	172706	172756	172704	-1	GeneScaffold_1460	ENSCHOG00000000921.1	32074	247867	None	2873	486	83490	No_or_no_constitutive_exon
AGAAATCAAGGCAACGGTGACAGTGAACACCAGTGACTTGGGGAAATAAGAA	161584	161631	161534	161586	1	GeneScaffold_4676	ENSCHOG00000013309.1	18121	229867	ITPR1	2873	486	83490	No_or_no_constitutive_exon
GTGGTGTTTGTAACATAACGACGTGTGTATTCCCTTTCTCACTGGGGCAGTG	188002	188204	187952	188004	1	GeneScaffold_8059	ENSCHOG00000002949.1	3692	219519	UTRN	2873	486	83490	No_or_no_constitutive_exon
ATTTTGACTTCTAATTATTTGTCACTTTTTCCTCTCTTTTATATGGGTAGTT	29856	29925	29806	29858	1	GeneScaffold_89	ENSCHOG00000001748.1	2142	204557	None	2873	486	83490	No_or_no_constitutive_exon
CTGGAGAATTAAAGCCCCTTTCTAACCCTGTGTTTCCTGTCGTGGGGCAGGT	193337	193520	193287	193339	1	GeneScaffold_89	ENSCHOG00000001748.1	2142	204557	None	2873	486	83490	No_or_no_constitutive_exon
ATGGTGCCAGGTGAAAAGCGTCAGCAAGTGACACACCTTTGGGGCTATAGCA	126982	127123	127173	127121	-1	GeneScaffold_7336	ENSCHOG00000004059.1	6220	217448	RALGAPA2	2873	486	83490	No_or_no_constitutive_exon
AAAGAGAAGACCCTGCAACTTGGAGGGATAAATGTAGGGCTTGGGGATAGAT	149094	149110	149160	149108	-1	GeneScaffold_5187	ENSCHOG00000011764.1	17172	173137	None	2873	486	83490	No_or_no_constitutive_exon
TCCCCTGCCCTGCCTGTCTACCTCCCTACCCCTTGGGGCCTTAGAGGAAGGG	67801	67825	67875	67823	-1	GeneScaffold_5187	ENSCHOG00000011764.1	17172	173137	None	2873	486	83490	No_or_no_constitutive_exon
ATCTTTAATAGAAGATAGTAGATGACTTCATTTCTCTTTGGGGTTGACAGGC	134670	134817	134867	134815	-1	GeneScaffold_3238	ENSCHOG00000011048.1	21	180702	ACACA	2873	486	83490	No_or_no_constitutive_exon
CTATATTAGCCAGCCTCATAATCTCTTTGGCTTTTGTTCTTGGGTGACAGGT	114727	114817	114867	114815	-1	GeneScaffold_3238	ENSCHOG00000011048.1	21	180702	ACACA	2873	486	83490	No_or_no_constitutive_exon
CTTTTAATTTTTTTTTTTTTTTTTTTTTTTTTTTTTACTTTGGGGTACAGGT	115122	115228	115072	115124	1	GeneScaffold_7596	ENSCHOG00000006671.1	1077	148849	VPS13A	2873	486	83490	No_or_no_constitutive_exon
CTATTCCTGCTCTCTTTTTTCCATCTTGCATGGCATCTTGGGGCGACAAGGA	128488	128521	128438	128490	1	GeneScaffold_4354	ENSCHOG00000000018.1	607	158979	ANK2	2873	486	83490	No_or_no_constitutive_exon
CCCCCTCTCTTTTTCTCTCTCTTGCTATCTCACTCTCACTCTGGGATAAGGT	44484	44522	44434	44486	1	GeneScaffold_7846	ENSCHOG00000002767.1	10472	171192	PKHD1L1	2873	486	83490	No_or_no_constitutive_exon
ATATTTAAAGTTTCCCGCACTAATCTGAGGCTAATCTTTTGGGAGTTTAGGT	149884	150172	149834	149886	1	GeneScaffold_3824	ENSCHOG00000007701.1	1323	177749	PLCE1	2873	486	83490	No_or_no_constitutive_exon
TGAGCTTCCATTCAGTGGACACATTTAAAACCTCCATGGGAAAACTGTAGCC	121871	122129	121821	121873	1	GeneScaffold_7094	ENSCHOG00000004403.1	121810	123319	None	2873	486	83490	No_or_no_constitutive_exon
GTGACCCTGGCCTCCTATCTGTTGACATGTCTGTGCCTGGTGGGGAGCAGGC	92367	92537	92317	92369	1	GeneScaffold_1723	ENSCHOG00000010232.1	20693	159797	DOCK8	2873	486	83490	No_or_no_constitutive_exon
GAGCCACAGCGTTCACCATGTAAAATCTCCTTTTGACTTGGGAACTGCAGAC	21737	21860	21910	21858	-1	GeneScaffold_3567	ENSCHOG00000012296.1	6207	166583	DOCK10	2873	486	83490	No_or_no_constitutive_exon
GCTGGAATCAACCAGCAAGTTTCAGGAAGTGATTCCCAGGGCCAAGGAAGGG	59311	59827	59261	59313	1	GeneScaffold_2594	ENSCHOG00000010917.1	59009	64062	ZC2HC1C	2873	486	83490	No_or_no_constitutive_exon
GGCTCCACCACTAATTAGTTTTGTTTTTTGTTTTTTTCCAATGGGGAAAGGG	49866	49911	49961	49909	-1	GeneScaffold_7334	ENSCHOG00000009842.1	9562	156200	COL25A1	2873	486	83490	No_or_no_constitutive_exon
GTCTGGTTTTGTTTTGTTTCTTATTTCTCATCATCACTTCATACGGGCAGTG	88389	88545	88595	88543	-1	GeneScaffold_5035	ENSCHOG00000000043.1	5819	159002	None	2873	486	83490	No_or_no_constitutive_exon
ACATTTTATATAAAGCCTTGTTTTTGTTTTTTGTTTCTTTAATTGGGTAGGA	63556	63728	63778	63726	-1	GeneScaffold_4641	ENSCHOG00000003174.1	92	155474	None	2873	486	83490	No_or_no_constitutive_exon
CTGTTGACTGATCTATTTCCCTCCTCTGCTTTCTTCTTCTGGGGATATAGAT	24300	24408	24250	24302	1	GeneScaffold_16	ENSCHOG00000005746.1	13646	152837	HECW1	2873	486	83490	No_or_no_constitutive_exon
CCGACCTGCGGCACCACCTGCAGGAGGGGAGTGCATGAACGGGAGGGGAGGG	99892	99915	99965	99913	-1	GeneScaffold_4769	ENSCHOG00000013318.1	6738	155997	ASTN1	2873	486	83490	No_or_no_constitutive_exon
AGAGAAGAAGGACAGTTGCAGCAACCTTCATCAAGTACCTCTGAAGGGAGGG	100570	100577	100627	100575	-1	GeneScaffold_1497	ENSCHOG00000002626.1	4619	159282	HERC1	2873	486	83490	No_or_no_constitutive_exon
TAGCCCTCTGAGTCATCCTGCCCCACCTCCCTTCTCTCCCGGGGCATCAGGG	135626	135782	135576	135628	1	GeneScaffold_3823	ENSCHOG00000006143.1	131744	141888	CYP26C1	2873	486	83490	No_or_no_constitutive_exon
AGGGGAGACCACTCAGAGGTGCGATGAGCAAGTGCCCTATGGGAGGCCAGCG	144534	144571	144621	144569	-1	GeneScaffold_2349	ENSCHOG00000008571.1	832	148851	None	2873	486	83490	No_or_no_constitutive_exon
GACCCTTACCCCTCTCCTGCACGAATGCTGCACCCTGGGTGGACTCAAAGGA	51081	51675	51031	51083	1	GeneScaffold_3818	ENSCHOG00000000803.1	33006	113619	None	2873	486	83490	No_or_no_constitutive_exon
GTCTCGATGCGTTTCCCCCGCGACGTGCTCATAACCCACCCGGCGGGCAGGA	98359	98449	98309	98361	1	GeneScaffold_3818	ENSCHOG00000000803.1	33006	113619	None	2873	486	83490	No_or_no_constitutive_exon
AAACCAGGAAGTGATCCTTGAGAAGTGAAGGACTTTCAGCTGCGGGACAGTA	35125	35143	35075	35127	1	GeneScaffold_3738	ENSCHOG00000008747.1	2319	136051	SORL1	2873	486	83490	No_or_no_constitutive_exon
TACATCCTGAAGATGGACTCGCACCCGCACACCACCTGCTGACCTGGGAGAC	19848	19959	20009	19957	-1	GeneScaffold_2791	ENSCHOG00000009246.1	404	136270	CIT	2873	486	83490	No_or_no_constitutive_exon
ATCCTCAGGGCCCTGGTCAAGACTCATGCTTTCTGGGGCTGGGGGTTCAGGT	67478	67714	67428	67480	1	GeneScaffold_3421	ENSCHOG00000013173.1	4559	81648	NAV1	2873	486	83490	No_or_no_constitutive_exon
TTTTGTTTTTCTTTTTTTCTTTCTTTTTTTTTTTTCCTTTGAACGGGCAGAA	11403	11533	11353	11405	1	GeneScaffold_4373	ENSCHOG00000010492.1	231	42656	OSMR	2873	486	83490	No_or_no_constitutive_exon
TGTGGATCTAGGAAAATATTTAAATTCAGTCATCTCTCTTTTGGGGATAGAT	23149	23348	23398	23346	-1	GeneScaffold_7748	ENSCHOG00000008481.1	2725	72431	None	2873	486	83490	No_or_no_constitutive_exon
TCTAGATAGGGGTTAGGTAAGGACAGTGGAATGCAAGGGAAGGGTCTAAGGG	3419	3511	3561	3509	-1	GeneScaffold_7748	ENSCHOG00000008481.1	2725	72431	None	2873	486	83490	No_or_no_constitutive_exon
CCGGGTTTCCTAAATGTGTTGCTCTCCTGCCCTTGCCGCACACGGGACAGTC	134599	134646	134549	134601	1	GeneScaffold_3439	ENSCHOG00000004286.1	3772	134672	DOCK2	2873	486	83490	No_or_no_constitutive_exon
ATACAGGCACTGAAGTTAGTGACCGATCCTTGCCTGGTGCGACTGGGCAGAT	63449	63568	63618	63566	-1	GeneScaffold_749	ENSCHOG00000005809.1	14461	128022	PLD1	2873	486	83490	No_or_no_constitutive_exon
AAAGGCAGTTTTCCTTGTGTCTTATTGTTCTTCTCTTTTGTGGGATGCAGGA	44740	44829	44879	44827	-1	GeneScaffold_1734	ENSCHOG00000009085.1	9370	76519	None	2873	486	83490	No_or_no_constitutive_exon
CTGCTGGCTTTCCTGAGGGTTGGTGACCATGGCCCTTTCTCCGGGAGCAGGT	30097	30182	30232	30180	-1	GeneScaffold_5199	ENSCHOG00000012394.1	5572	126129	None	2873	486	83490	No_or_no_constitutive_exon
TACTTTTCATGTGATAGTTCTGTAACCTCAGTTTTTCTTGTTGGGAACAGGT	69222	69310	69172	69224	1	GeneScaffold_1128	ENSCHOG00000011621.1	32925	102362	AGO3	2873	486	83490	No_or_no_constitutive_exon
CTGCTAATGTGAGTTTCTGTCTCTTGACTGTGTTTTTTGCACTGGGACAGGT	11701	11790	11840	11788	-1	GeneScaffold_2094	ENSCHOG00000001023.1	8291	120651	None	2873	486	83490	No_or_no_constitutive_exon
ATCTGGGCAACAGACGATGGGGAGATTACCAAGCTACTTAAGAGGGACAGTG	81006	81012	81062	81010	-1	GeneScaffold_4424	ENSCHOG00000005359.1	26	116510	PHIP	2873	486	83490	No_or_no_constitutive_exon
TAAATTCACTTTTTAATCTATAATTTACCTTGCTTCTTTAGCTGGGATAGAT	48548	48677	48727	48675	-1	GeneScaffold_428	ENSCHOG00000000661.1	3157	119946	KMT2C	2873	486	83490	No_or_no_constitutive_exon
ACTTGGAATGAAAAATATTCTAATCGTTATTTTCCTTCTGGGGAGATTAGGT	19356	19470	19520	19468	-1	GeneScaffold_5815	ENSCHOG00000010989.1	460	24025	C12orf50	2873	486	83490	No_or_no_constitutive_exon
TTAATCCTTTTTAAATATATTTAAACATATCCTATTAAAGGAAATGGGAGTG	42159	42260	42310	42258	-1	GeneScaffold_157	ENSCHOG00000004023.1	1921	113811	MAP4K3	2873	486	83490	No_or_no_constitutive_exon
TCTGGAGCAGGGGATCACGCTGCTTTTCCTTCTCCTTTGGGCAAACGCAGTG	67397	67580	67630	67578	-1	GeneScaffold_4065	ENSCHOG00000002439.1	17011	115053	None	2873	486	83490	No_or_no_constitutive_exon
GGGGTTGGCTCCCTGAGTGTTTTCACCCAGGACTTCTTTGGGGGTTGCAGGT	57482	57652	57702	57650	-1	GeneScaffold_4065	ENSCHOG00000002439.1	17011	115053	None	2873	486	83490	No_or_no_constitutive_exon
CGTCTCCTCGCAGCAGTGCTCGTCGGAGGACGAGGACATCTTCGAGGGAGAC	107702	107719	107652	107704	1	GeneScaffold_2084	ENSCHOG00000012675.1	4414	109928	ARFGEF3	2873	486	83490	No_or_no_constitutive_exon
GTCGCATCCTGGCCTGTCCATTGGCGATGCCCAGAGACACCGGGGCAGAGCA	113807	113855	113757	113809	1	GeneScaffold_5886	ENSCHOG00000009025.1	113446	113995	None	2873	486	83490	No_or_no_constitutive_exon
CTGCAGACACGCAGGCCGCAAGGCTGAAGGGGGAACGGGAAGGCGATCAGGC	113870	113906	113820	113872	1	GeneScaffold_5886	ENSCHOG00000009025.1	113446	113995	None	2873	486	83490	No_or_no_constitutive_exon
GCGTCTGAGAAATCCCGAGTAGCTAGAGCACAGTCAGCTCAGGGGAAGAGGA	16930	17369	16880	16932	1	GeneScaffold_3299	ENSCHOG00000001704.1	15978	118257	MTUS2	2873	486	83490	No_or_no_constitutive_exon
ACCCACCACTGTTCTGCTGACTGGTTTGTTCTTTTTTGATGGTGGGATAGGT	97535	97625	97485	97537	1	GeneScaffold_4205	ENSCHOG00000000917.1	71993	109914	DTL	2873	486	83490	No_or_no_constitutive_exon
TTTCAGGAGCTAGCTATGTCATGATCTGAAGGCATGTGGGAAGAGCTCAGCC	57065	57083	57133	57081	-1	GeneScaffold_5731	ENSCHOG00000011544.1	5179	106569	None	2873	486	83490	No_or_no_constitutive_exon
AATTATTTTGAAATGAATTATGATGAGTTTTTAACAGTTTTATAGGGTAGGA	5506	5516	5456	5508	1	GeneScaffold_5728	ENSCHOG00000009419.1	3410	113593	CCDC171	2873	486	83490	No_or_no_constitutive_exon
ATATATATTATTCACATAATATTTTGTCTCTCTTTTTCGGGGGGCCATAGGA	113436	113532	113386	113438	1	GeneScaffold_5509	ENSCHOG00000010342.1	4	113532	PTPN13	2873	486	83490	No_or_no_constitutive_exon
TGGCACTACAAATGGCAAACAGTCAGAAGACAAAAGCGGGAGTGGATCAGTT	79571	79601	79521	79573	1	GeneScaffold_3458	ENSCHOG00000008917.1	74672	109277	DSG4	2873	486	83490	No_or_no_constitutive_exon
TTTTAATCAACAGGAAAAACTCCTGTTAGTTTTAACCGTGGGTGGAAAAGTT	50650	50768	50818	50766	-1	GeneScaffold_359	ENSCHOG00000009679.1	1024	113920	ROS1	2873	486	83490	No_or_no_constitutive_exon
TATAACTGCAACATACTTTTCTTTCTTTCCCTCCTTGGGGATGAAAATAGGA	21111	21323	21373	21321	-1	GeneScaffold_7535	ENSCHOG00000002553.1	7837	104589	None	2873	486	83490	No_or_no_constitutive_exon
GTAAGGATCTGAAGTTCTGATTATAATCCTGAATCTTCTTTGGGTGGCAGGT	15069	15206	15019	15071	1	GeneScaffold_2631	ENSCHOG00000004678.1	5801	101111	MTHFD1L	2873	486	83490	No_or_no_constitutive_exon
AGTAAAATACAAAACTGTCCACCTGAATCTCCATTTGCTTTGGGGTGCAGGG	56701	56816	56651	56703	1	GeneScaffold_3339	ENSCHOG00000007626.1	6762	106613	None	2873	486	83490	No_or_no_constitutive_exon
ATGTCCCACTTCCTTTTTGTTTTTGCCCTTCTGTGGTTTCCTGGGGATAGGC	4840	4951	5001	4949	-1	GeneScaffold_906	ENSCHOG00000007743.1	4840	95861	EPB41L3	2873	486	83490	No_or_no_constitutive_exon
TAGCAGAGAAGCGGGACCAAGAAGAAAGGAAAAAACGGGAGGAGGAAGAGAA	37424	37474	37524	37472	-1	GeneScaffold_4371	ENSCHOG00000009496.1	3473	96707	None	2873	486	83490	No_or_no_constitutive_exon
CGCTTTGACTGACATTCCTAAACCCTCCCTCCCCAATCTTGGGAGCACAGGT	30635	30879	30929	30877	-1	GeneScaffold_4371	ENSCHOG00000009496.1	3473	96707	None	2873	486	83490	No_or_no_constitutive_exon
GTGTGAGTAAGATGTGATGACTCACACTTTTACTTTCCCTTTGGGTAAAGCT	51109	51288	51338	51286	-1	GeneScaffold_6836	ENSCHOG00000011909.1	31883	103342	GOLGB1	2873	486	83490	No_or_no_constitutive_exon
GGAATTAAGGGAATCCCCAGAACGACTTGCAGGCACAAGCCCGGGGCAAGAG	63075	63096	63025	63077	1	GeneScaffold_6500	ENSCHOG00000000608.1	8272	101825	CHD2	2873	486	83490	No_or_no_constitutive_exon
AGATCTCAGATAAAGAGGGATCTCTTCAAGACGATGGGAAACAGGCCAAGGG	99222	99301	99351	99299	-1	GeneScaffold_844	ENSCHOG00000009092.1	26195	99679	EPB41L2	2873	486	83490	No_or_no_constitutive_exon
CTCCATCTCCCCATTTCAATAGATAACCAAATGGTCAAGGGGAAAATTAGGA	40155	40173	40223	40171	-1	GeneScaffold_105	ENSCHOG00000010421.1	16120	101812	None	2873	486	83490	No_or_no_constitutive_exon
GGCAAGCGGGGAGCCCTCCTTCCAGTTGCAGAAGGCCTAAGGGACAGTAGAA	474	480	424	476	1	GeneScaffold_8009	ENSCHOG00000003448.1	450	16264	None	2873	486	83490	No_or_no_constitutive_exon
CAAACATTGCAAATCAGCAACTCACACTTTTATTACTTCCTGGGTTGGAGCA	15500	15539	15450	15502	1	GeneScaffold_8009	ENSCHOG00000003448.1	450	16264	None	2873	486	83490	No_or_no_constitutive_exon
TCTTGCTCCCCACTAAAATTTACATTTCATTATTTGTTTTCTGGGGATAGGT	1892	1949	1999	1947	-1	GeneScaffold_6377	ENSCHOG00000008186.1	1397	95965	JMJD1C	2873	486	83490	No_or_no_constitutive_exon
GGCTCCAAATGGGAACCCCAGAACCACCTGTCAGTCCAGGACGGTGGGAGCA	79420	79429	79479	79427	-1	GeneScaffold_369	ENSCHOG00000002957.1	79274	80243	None	2873	486	83490	No_or_no_constitutive_exon
GAATTGAGGCTACCTTCTGTGACTTCAGCAGTCTGTGTATTATGGGACAGGT	40242	40695	40745	40693	-1	GeneScaffold_2125	ENSCHOG00000010056.1	16183	52748	BRD8	2873	486	83490	No_or_no_constitutive_exon
CCAAGTTGTTAAAGGTATAACTTTACTGGTTTTATTCCTTTGGGCGACAGGT	59887	60023	59837	59889	1	GeneScaffold_5435	ENSCHOG00000013964.1	6506	69710	SMARCAD1	2873	486	83490	No_or_no_constitutive_exon
GAGATCAAAGGATTGTTTTTCTTCTTTCCTTTTATTTTACTGGGAAACAGAA	87875	87970	88020	87968	-1	GeneScaffold_5263	ENSCHOG00000004527.1	66077	96891	KPNA1	2873	486	83490	No_or_no_constitutive_exon
CTTCCTAAAATGGTGGCTTCTTTTTCCTCCTCCTTTCCTGGGAAAAACAGGT	33553	33823	33873	33821	-1	GeneScaffold_2296	ENSCHOG00000008276.1	7888	77356	FN1	2873	486	83490	No_or_no_constitutive_exon
TAAGATGACTCACTGGAATGTGTTTTCTTTTGTGTTTTGGGCACAAACAGCA	75660	75766	75816	75764	-1	GeneScaffold_4885	ENSCHOG00000006979.1	7152	88069	SPHKAP	2873	486	83490	No_or_no_constitutive_exon
TCTAATCCAGTGTTATTGCATTATGTAATTGTTCTCCCTGGGAAAAACAGAA	24696	24720	24770	24718	-1	GeneScaffold_714	ENSCHOG00000004633.1	21222	90032	None	2873	486	83490	No_or_no_constitutive_exon
AAAAGGAGGGGCAGCCTGGAGAGCGACAACGTGAAGTTTCCGGGGGGCAGGG	61949	61950	62000	61948	-1	GeneScaffold_5984	ENSCHOG00000012836.1	4534	85256	None	2873	486	83490	No_or_no_constitutive_exon
GATTTTGTTTGATTAAATAGTCGTGTTTCTCTCTTTTTAATGATGGGTAGAA	84801	84879	84751	84803	1	GeneScaffold_5211	ENSCHOG00000011113.1	79	85665	CACHD1	2873	486	83490	No_or_no_constitutive_exon
ATGAGAAAAAGATGAAAGATTTGATGGCAAACACTGTGGGAGCAGTATAGAT	24785	24818	24735	24787	1	GeneScaffold_1568	ENSCHOG00000000371.1	26	88564	ARHGEF10	2873	486	83490	No_or_no_constitutive_exon
TGGAGAGTCACTGGGGAAACTTGCCTGGTGTTTCCAAATAATCTGGGAAGCA	47677	47680	47627	47679	1	GeneScaffold_3833	ENSCHOG00000012563.1	6787	90491	ZNF365	2873	486	83490	No_or_no_constitutive_exon
CAATAGTCAAACTTAAATGTGTGCTCTTTTGGTTTAGGGAAAAGTATGAGGA	60299	60344	60394	60342	-1	GeneScaffold_180	ENSCHOG00000006782.1	2818	85118	None	2873	486	83490	No_or_no_constitutive_exon
TGAATGGTACTGCAGCAGGTGAGTAAGGCATCGCGCTGGGAGAAGATGAGAC	17651	17745	17795	17743	-1	GeneScaffold_1026	ENSCHOG00000006907.1	3773	43075	None	2873	486	83490	No_or_no_constitutive_exon
TGTCTGAACGGGCATGTCTGTGCGTTTCTTGGTAACCTCCTCGGGAGCAGAC	39620	39637	39687	39635	-1	GeneScaffold_7481	ENSCHOG00000012914.1	7821	86246	TLE1	2873	486	83490	No_or_no_constitutive_exon
GTTTTATCTAAGGAGATGCTAATTGGGATCAACTGGGGGAAGCCAGTGAGCT	80202	80210	80260	80208	-1	GeneScaffold_4309	ENSCHOG00000013642.1	80202	84091	LMOD3	2873	486	83490	No_or_no_constitutive_exon
AGTTCAGAAACTATTTCTAGTGGGGGGAGAGGAGAAGCATATGGGAAGAGGT	79921	79945	79871	79923	1	GeneScaffold_2155	ENSCHOG00000000974.1	79774	80130	None	2873	486	83490	No_or_no_constitutive_exon
TTTGTGAGTATAGTGTGGATTCTACAGCTCCTTTTCTTCTGGGTGAACAGGT	17482	17599	17432	17484	1	GeneScaffold_2778	ENSCHOG00000008996.1	4838	36339	ACO1	2873	486	83490	No_or_no_constitutive_exon
GGTATTGTCCAGATCCCCATTCTGGACCAACACCAGTTTCTTAATGGGAGGC	26851	26877	26927	26875	-1	GeneScaffold_1276	ENSCHOG00000005951.1	22408	31290	SIX4	2873	486	83490	No_or_no_constitutive_exon
ACTCTTTTCGCTGGTACTCTATGGTTCCGGAGTGGGCTGCGCGGCGGGAGTT	76536	76574	76624	76572	-1	GeneScaffold_393	ENSCHOG00000005999.1	138	78624	POLQ	2873	486	83490	No_or_no_constitutive_exon
CAGTTATCATGACCTGCTTTCTCCCGATCCCGGGGGCTCTGGGATTGTAGTC	76313	76495	76545	76493	-1	GeneScaffold_393	ENSCHOG00000005999.1	138	78624	POLQ	2873	486	83490	No_or_no_constitutive_exon
AACTAACCATGGGCATCAGCATCAAATGTTCCTTAACCATGGGCCAAAAGCT	48988	49116	49166	49114	-1	GeneScaffold_7442	ENSCHOG00000005529.1	47650	84947	None	2873	486	83490	No_or_no_constitutive_exon
CAGATGGTCCATCACCTTCAACAGCAGCCTCGGAACTGGGGCCTGAGGAGCA	70696	70877	70646	70698	1	GeneScaffold_7248	ENSCHOG00000011031.1	4545	70877	MITF	2873	486	83490	No_or_no_constitutive_exon
AAGCTGCTTATTTTATGTATTTTAACAGCTTTCCAATTATGGGTGACCAGGT	321	333	271	323	1	GeneScaffold_3279	ENSCHOG00000010743.1	312	18526	None	2873	486	83490	No_or_no_constitutive_exon
AGTCTTATTAATTTTTCCCCCCATTTTGCCTTCCCTTCCTTGGGTGTAAGGT	25016	25240	25290	25238	-1	GeneScaffold_3279	ENSCHOG00000010778.1	25016	31743	None	2873	486	83490	No_or_no_constitutive_exon
TCCTTTGTATAGTAAATTATGTTTCATAATCTTTCTCTCTCGGGAAGTAGAA	24234	24324	24374	24322	-1	GeneScaffold_4336	ENSCHOG00000010324.1	602	61741	CCDC39	2873	486	83490	No_or_no_constitutive_exon
TTTAAAAGTTGTTTTTTTCCCTCACTGTATAAAATTCATTTTGGGTAAAGGC	26363	26504	26313	26365	1	GeneScaffold_7656	ENSCHOG00000013212.1	2783	78476	ITGBL1	2873	486	83490	No_or_no_constitutive_exon
TGAAATCCAGAGGGTCAAAAGAAGATGCCACAGCTGGGACCAGGAAATAGCT	8326	8338	8388	8336	-1	GeneScaffold_4506	ENSCHOG00000012778.1	8326	81823	None	2873	486	83490	No_or_no_constitutive_exon
GTTTTCCACTGTTTTAACTAGACTCTTCTCTCCCTCTTTTTAATGGGTAGTG	62846	62931	62796	62848	1	GeneScaffold_1892	ENSCHOG00000001639.1	23335	81924	PRMT3	2873	486	83490	No_or_no_constitutive_exon
TGGATAAGAGGAAGAGGATTCCTGAAGAGAATAACTGGGGCAAAGGATAGTT	54102	54115	54165	54113	-1	GeneScaffold_274	ENSCHOG00000005862.1	3506	54153	GAB2	2873	486	83490	No_or_no_constitutive_exon
GCCCCGGAAGGGCCAGGGGCCCCACTGAGGGTGGGCTGCCTGGCGGGCAGAT	54526	54530	54580	54528	-1	GeneScaffold_14	ENSCHOG00000006217.1	40733	71939	FAM184B	2873	486	83490	No_or_no_constitutive_exon
CGTGTATGTTCTTGACTTTTATTTTTCTTATGTTAACCTGGGCACAAAAGAT	36314	36455	36505	36453	-1	GeneScaffold_7904	ENSCHOG00000012451.1	855	72666	None	2873	486	83490	No_or_no_constitutive_exon
GGCTTGGGAAGTCGTTTGTACCAATGCATATGTTTCTCTTGGGGATTTAGTT	59728	59822	59678	59730	1	GeneScaffold_1446	ENSCHOG00000004728.1	688	71667	NUP93	2873	486	83490	No_or_no_constitutive_exon
AAAGGCTCTTAAGACTCTGACCAAGTAGCACAGAGTGATGGGGAGGAGAGCC	41119	41143	41193	41141	-1	GeneScaffold_3879	ENSCHOG00000010759.1	5775	71955	None	2873	486	83490	No_or_no_constitutive_exon
CGCGCATGTGTGGTGCTAACTTGGCTGCTCTGTGTTCTGTGGGGATACAGGT	55901	56126	56176	56124	-1	GeneScaffold_6561	ENSCHOG00000007211.1	55901	73867	None	2873	486	83490	No_or_no_constitutive_exon
TAGCATCTCTAACAGTATTCCTGGTTTTTATTTTTGGGTTGGGATAATAGAT	15961	16098	16148	16096	-1	GeneScaffold_3409	ENSCHOG00000004499.1	14346	75477	None	2873	486	83490	No_or_no_constitutive_exon
TTTTTTTTCCTTTCCTTTTTCTAAAACTCACATAATAAAGGGAAAAAAAGGA	71511	71537	71461	71513	1	GeneScaffold_1027	ENSCHOG00000001216.1	850	71593	ARHGAP28	2873	486	83490	No_or_no_constitutive_exon
TCATTGTTGCTGTCCTTTGTTAATTGTGTGTTTGAATGTGGGGGAATTAGGT	19903	20098	19853	19905	1	GeneScaffold_2569	ENSCHOG00000009382.1	567	74680	CNTRL	2873	486	83490	No_or_no_constitutive_exon
ATCTGTCTGTCCCTGCCTTTCTGGCTCTTCCGCGTTCTTTGGGACGATAGAA	50542	50619	50669	50617	-1	GeneScaffold_3992	ENSCHOG00000008287.1	7260	74409	RTN1	2873	486	83490	No_or_no_constitutive_exon
TGAAAACAAGTGAATGAAAGTGAACAAATGGGGGAAGTATCAATGGGGAGAT	38458	38488	38538	38486	-1	GeneScaffold_4750	ENSCHOG00000009852.1	30441	52455	CTSO	2873	486	83490	No_or_no_constitutive_exon
TCTCGCTGGGGCAGGTCACAGAGCTGCCCAGCAAGAATCTGTGGGAATAGAT	17088	17097	17038	17090	1	GeneScaffold_6564	ENSCHOG00000009205.1	16913	74195	IQCK	2873	486	83490	No_or_no_constitutive_exon
GTGAAGGCGTGGGGGGAGGAGGGGCGTGAAAATGAACCCGGAGAGGGGAGGA	4656	4707	4606	4658	1	GeneScaffold_4962	ENSCHOG00000010507.1	4248	58039	FGD5	2873	486	83490	No_or_no_constitutive_exon
AGTCTCTCTGGCGAGCTTCCGGGCCGATTCGGAGAGCCCGGATCGGGTAGGG	71839	71862	71912	71860	-1	GeneScaffold_1314	ENSCHOG00000012215.1	3458	72009	None	2873	486	83490	No_or_no_constitutive_exon
CCTAAGTTAACTCAATCTTTTTTTTTATTTAAATTATTGGGGTGATGTAGGT	44499	44580	44449	44501	1	GeneScaffold_2579	ENSCHOG00000013132.1	9553	57024	None	2873	486	83490	No_or_no_constitutive_exon
GCGCTCCGTGCCCCCTCCGTGCCAGCGGCGGCCGGGAAGCGGGCGGTGAGGG	3930	4003	3880	3932	1	GeneScaffold_4805	ENSCHOG00000003664.1	3544	61789	CCDC50	2873	486	83490	No_or_no_constitutive_exon
AGGAGTGAAGGAAGAATTTTATTCATTAATCTATACCTTTGGTTGGGTAGGT	36154	36250	36104	36156	1	GeneScaffold_6569	ENSCHOG00000013240.1	676	45143	SRP72	2873	486	83490	No_or_no_constitutive_exon
TCCGAAGCAGTTGTCGCAGTGCTGCTGTGGGCGACCCCCAGGGCCACGAGCC	20504	20527	20577	20525	-1	GeneScaffold_923	ENSCHOG00000012625.1	3158	70591	ULK2	2873	486	83490	No_or_no_constitutive_exon
GCCAGGCAATGCCTACATACTTAAAGCAGCCATAGGATATATGGGGAGAGAC	40615	40633	40565	40617	1	GeneScaffold_7563	ENSCHOG00000001377.1	39959	59355	SERPINB10	2873	486	83490	No_or_no_constitutive_exon
TTATAATACTTGTTATAATTATATGACCTTCATTTTTCTTAATGGGACAGCG	64432	64693	64382	64434	1	GeneScaffold_5869	ENSCHOG00000007063.1	18717	66980	ARIH1	2873	486	83490	No_or_no_constitutive_exon
AAGGTCCTTGTTTATGCTTCATTGTCTTTTTTGTTGGGGGGTCGGGACAGGT	33899	34024	33849	33901	1	GeneScaffold_4043	ENSCHOG00000005430.1	3467	67786	IQGAP1	2873	486	83490	No_or_no_constitutive_exon
TTAGGCACTTTCTAAACTGTTCCTGTAACAATTTTCTTTTGCTGGGATAGTT	43571	43739	43521	43573	1	GeneScaffold_4043	ENSCHOG00000005430.1	3467	67786	IQGAP1	2873	486	83490	No_or_no_constitutive_exon
GAAACGTTTGCTAACGCCGTCTCTTCTTTGCCTCCATGCCATGGGATTAGGA	8662	8854	8904	8852	-1	GeneScaffold_6154	ENSCHOG00000012319.1	8662	65924	None	2873	486	83490	No_or_no_constitutive_exon
ACTTTTACTCAGAGCTACAAAACAAGTGATATCCACAAGGGAACAACTAGGG	39124	39172	39222	39170	-1	GeneScaffold_947	ENSCHOG00000013938.1	39124	48209	None	2873	486	83490	No_or_no_constitutive_exon
TTTTCCTATCTAATACCTGCTATTCTTTATCAAATTTTTATTATGGGAAGAC	20410	20482	20532	20480	-1	GeneScaffold_464	ENSCHOG00000008680.1	1482	67436	TARBP1	2873	486	83490	No_or_no_constitutive_exon
CTTTTTAATTCTAAGATTTGAGAAATGTGATTCTTAACCTGGGAAAATAGAT	66205	66344	66394	66342	-1	GeneScaffold_6130	ENSCHOG00000003008.1	60945	66791	None	2873	486	83490	No_or_no_constitutive_exon
GACCTGCCACCCTTCCCCCATCTCTGCCCCTCTCATGGCTCCGGGGACAGAC	11788	11920	11970	11918	-1	GeneScaffold_2585	ENSCHOG00000005011.1	4019	65552	None	2873	486	83490	No_or_no_constitutive_exon
TGATGCCATGCCTGAGGGTATTTTCTTTTCTTTTCTTTTGGTGGGAACAGGT	2501	2618	2668	2616	-1	GeneScaffold_821	ENSCHOG00000012247.1	2501	62464	NRDC	2873	486	83490	No_or_no_constitutive_exon
TCCTAGAAGTCAAGGATTCCCAGGACTCACAGGGCAGATGGGGAGGCCAGGT	18986	19040	19090	19038	-1	GeneScaffold_310	ENSCHOG00000002806.1	3330	58636	MSR1	2873	486	83490	No_or_no_constitutive_exon
CATAAACGAACTTCAGCACTTACCTACTGGCATTTCTTTTGGGGGGATAGGC	60438	60517	60388	60440	1	GeneScaffold_2967	ENSCHOG00000012223.1	6416	61805	MCF2L	2873	486	83490	No_or_no_constitutive_exon
TTTAGAATAAAATATCTCTTATGCCATTTGATTTTGTTTGGGGACTGAAGGA	23141	23270	23320	23268	-1	GeneScaffold_7929	ENSCHOG00000013789.1	22125	63129	None	2873	486	83490	No_or_no_constitutive_exon
ACTCACACAAGGTATCTTGCTGCTTCCTAGCAAGTGGGCAGAGGGGAGAGAG	21920	21944	21994	21942	-1	GeneScaffold_6724	ENSCHOG00000006099.1	21835	55663	SAMD12	2873	486	83490	No_or_no_constitutive_exon
TGGGCCATGGTGAGGTTGGTGATGTGTCATCAGAAGGGGGAACAAGTCAGCT	57683	58018	58068	58016	-1	GeneScaffold_1708	ENSCHOG00000011225.1	6688	62354	None	2873	486	83490	No_or_no_constitutive_exon
TGGAAACAATGTATTGGGACTGACTCTCTTGTTTTGGGCTTGGGGGATAGGT	27240	27438	27488	27436	-1	GeneScaffold_3975	ENSCHOG00000008814.1	13545	54244	SBNO1	2873	486	83490	No_or_no_constitutive_exon
CTTTTTTTTTTCTTTTTTCTTTTTTTTTGTTGGGGGGGCGGTGAATGTAGAT	9804	9935	9985	9933	-1	GeneScaffold_1124	ENSCHOG00000006999.1	9804	60684	TRPM7	2873	486	83490	No_or_no_constitutive_exon
CAAATAACCTGATTTTTTGGGGATTTTTTGTTGCCTTGTTGGCGGGAAAGGC	20062	20145	20195	20143	-1	GeneScaffold_3092	ENSCHOG00000000710.1	14851	26175	RAB2B	2873	486	83490	No_or_no_constitutive_exon
TATATCCTCAGAATCCTGTGTGCTCCATGTCAGTCACTTCAGGGTAGAAGTA	32635	32662	32712	32660	-1	GeneScaffold_7680	ENSCHOG00000012336.1	32635	60100	None	2873	486	83490	No_or_no_constitutive_exon
CCTCGGTGGCCGGCGCCGGTTCCCGTGACTCGGAGATGGAGGTGGGTGAGGG	8609	8613	8559	8611	1	GeneScaffold_4854	ENSCHOG00000011724.1	8423	58160	SMARCA5	2873	486	83490	No_or_no_constitutive_exon
AAGATTAATTTCCAGTTAGATATTAACATTCTTTGTATCATGGGTAACAGAC	28568	28656	28518	28570	1	GeneScaffold_2108	ENSCHOG00000011192.1	20505	54050	TTK	2873	486	83490	No_or_no_constitutive_exon
ATGCATTCTGTTCTTCAGGTAGTCCTATAACCTTGAGACCTCAGGGAAAGCA	36389	36597	36647	36595	-1	GeneScaffold_2816	ENSCHOG00000010159.1	13504	56724	None	2873	486	83490	No_or_no_constitutive_exon
GCCTGACGGTGCGGGAGCACCTGGAGGTGTCGCCGCGGTGAAGGGCTGAGAG	13923	13935	13985	13933	-1	GeneScaffold_4090	ENSCHOG00000001567.1	7694	57479	None	2873	486	83490	No_or_no_constitutive_exon
TGGGAAACAGCAGGTTCAAGTGGTGGGATTACAGGAACGGGAGGTCAAAGTG	19610	19657	19560	19612	1	GeneScaffold_600	ENSCHOG00000007888.1	2038	30224	KIF2A	2873	486	83490	No_or_no_constitutive_exon
TCATGAAATTGACTCGTGTTTTTGCTTCTTCAGAACTTTGGGCCGGATAGGA	24931	25043	24881	24933	1	GeneScaffold_5272	ENSCHOG00000000179.1	3589	53956	None	2873	486	83490	No_or_no_constitutive_exon
CTGTGAGGTGAACGTTCCGGTGCCAGGAAGCTCCACGCTCCTACAGGGAGGG	46268	46304	46218	46270	1	GeneScaffold_2355	ENSCHOG00000005351.1	165	46304	EPAS1	2873	486	83490	No_or_no_constitutive_exon
TGAGTTTCTTTGTGATTGTCTGATCCTGTTTTCATTTGGGGGAAATACAGGT	14630	14839	14889	14837	-1	GeneScaffold_3137	ENSCHOG00000013740.1	3661	53973	None	2873	486	83490	No_or_no_constitutive_exon
AAGGACAGGAAACTTCTGTGCCCTGAGCATAGTCCTAGAATGGGTGGAAGTG	49973	50024	49923	49975	1	GeneScaffold_3283	ENSCHOG00000007406.1	4644	51166	PTPRA	2873	486	83490	No_or_no_constitutive_exon
CCTCCCTAAGCTCACCTGCCCTGTTCCCTCACCCCCGGCCGGTGGGGAAGGG	49582	49782	49532	49584	1	GeneScaffold_6380	ENSCHOG00000006591.1	3649	49782	WSCD2	2873	486	83490	No_or_no_constitutive_exon
ACTGTTTTATCTTCAAAAATGCCTAATTTGCTTTTCTTGCGTTGGGAAAGGT	45984	46083	45934	45986	1	GeneScaffold_3481	ENSCHOG00000006969.1	913	49899	OSTF1	2873	486	83490	No_or_no_constitutive_exon
TGAGACCTCAAACCACCTCCCTCAGAAAGCTGGAATACAGTGTCAGGGAGAA	29324	29360	29410	29358	-1	GeneScaffold_5611	ENSCHOG00000000700.1	4343	50675	OTUD4	2873	486	83490	No_or_no_constitutive_exon
TTGATTTTGTTTTTCCAATATTTCTCCTTCATTCTTTTTGGGGAAAATAGTG	31606	31678	31556	31608	1	GeneScaffold_1787	ENSCHOG00000003460.1	1442	38225	None	2873	486	83490	No_or_no_constitutive_exon
CTGGAGCTGCTGGAGCCCCTGTCTGCATGCAGAGCTGGCACCCGGGAAAGAG	46914	46924	46864	46916	1	GeneScaffold_5109	ENSCHOG00000000532.1	2455	46983	C8A	2873	486	83490	No_or_no_constitutive_exon
GGTGCTAAACGAATGCTGGAGCTTGAACAGTTTTAAGGGGATGCAGGGAGAA	16464	16475	16414	16466	1	GeneScaffold_7437	ENSCHOG00000004349.1	10970	35361	XRCC6	2873	486	83490	No_or_no_constitutive_exon
CAGGGAAACCCAGATATCTAGGAGGAAGAACCTCAGAGAGATAAGGGAAGAG	55768	55826	55718	55770	1	GeneScaffold_7437	ENSCHOG00000004373.1	55364	55826	None	2873	486	83490	No_or_no_constitutive_exon
GAAGATCACAAAGCATGAAATCTGTGAAAACCATCAAGGGCCGCAAAGAGGT	55350	55407	55300	55352	1	GeneScaffold_5784	ENSCHOG00000008217.1	9275	55407	REEP3	2873	486	83490	No_or_no_constitutive_exon
ACTTTACAAGCTTTTGTCATGACTGTGTTTTCCTTTGGTGGGAATTGCAGGC	14076	14169	14219	14167	-1	GeneScaffold_5652	ENSCHOG00000009520.1	3408	44705	None	2873	486	83490	No_or_no_constitutive_exon
TCTTTGAAATTAGTCCATTTGAGCCCTGGACAACAAGGGATAAAGTGTAGCG	53827	53830	53777	53829	1	GeneScaffold_1972	ENSCHOG00000005578.1	33385	55079	None	2873	486	83490	No_or_no_constitutive_exon
ATGACATTCTGTCCACCAGGCCTAGCACATTGACAGAGGAGGGGGCTTAGAG	52385	52514	52335	52387	1	GeneScaffold_2488	ENSCHOG00000011802.1	14993	52915	None	2873	486	83490	No_or_no_constitutive_exon
GAGCGCCGCGGCCCCACACTCATTGCTGTTCAGTCCACCTGGGAGCTGAGAG	16034	16204	16254	16202	-1	GeneScaffold_6703	ENSCHOG00000002607.1	3	54416	POLE	2873	486	83490	No_or_no_constitutive_exon
GGGAGGGTCTTGCAGTAGTGAAGGGGAGTGATGGTGGAAAAGGGATGAAGAG	30063	30066	30013	30065	1	GeneScaffold_1000	ENSCHOG00000003701.1	29995	43356	None	2873	486	83490	No_or_no_constitutive_exon
AAGAGGAGCTGCAGCTGCTGGACGAGGTGGTACAAGGGGTCGAGGGTGAGGT	4726	4770	4820	4768	-1	GeneScaffold_4827	ENSCHOG00000003275.1	4528	17618	None	2873	486	83490	No_or_no_constitutive_exon
CCAATAGGCATGTTTTGAGAGAGTTGCCTTCCTTCCTCCCTTGGGAGTAGAG	26532	26726	26482	26534	1	GeneScaffold_3119	ENSCHOG00000000743.1	10477	46087	XPO7	2873	486	83490	No_or_no_constitutive_exon
AGGGTTGGAAGGTCTGGGGAATTGGGAACTGCCTGTTCGCGGAGGGGGAGCC	10402	10446	10352	10404	1	GeneScaffold_3981	ENSCHOG00000003201.1	9983	54022	SRRM4	2873	486	83490	No_or_no_constitutive_exon
CATTGCTTCTGACAGACAGAAAGATCCCTTTTCTAAATCTTCCAAGGGAGTA	34528	34585	34635	34583	-1	GeneScaffold_5367	ENSCHOG00000006619.1	9176	53159	MYSM1	2873	486	83490	No_or_no_constitutive_exon
ATGTTTTTTCATTAAATAATGCTTATTTCAATTGGGGGACGGGACTGCAGAT	15489	15730	15780	15728	-1	GeneScaffold_225	ENSCHOG00000008520.1	3620	41149	None	2873	486	83490	No_or_no_constitutive_exon
CTGGATCAGGTGAAGAAACGCTTTGAAGTCACAAGAGAGATGGGAGAGAGCA	47496	47544	47446	47498	1	GeneScaffold_2133	ENSCHOG00000007795.1	43294	48326	ZMAT2	2873	486	83490	No_or_no_constitutive_exon
AAGTATTGTCAACCTAGTTTTATTTTTGTATTTTATTTTTGGGTATGTAGCT	10872	10977	10822	10874	1	GeneScaffold_1297	ENSCHOG00000008986.1	641	41152	SRP54	2873	486	83490	No_or_no_constitutive_exon
TCCCAGCTCAAGTGCGCACCCCTGTTCCCATGCTGCCAGTGCGGGATCAGCT	6151	6154	6204	6152	-1	GeneScaffold_138	ENSCHOG00000013422.1	5540	24479	None	2873	486	83490	No_or_no_constitutive_exon
GAGGATTTATTCCCATATATGTGGGATGTGGTGTGGCAGGGAGGAAGGAGAA	46961	46977	47027	46975	-1	GeneScaffold_6727	ENSCHOG00000012919.1	10774	47103	None	2873	486	83490	No_or_no_constitutive_exon
AACACTGAGCTCTTGGAACTGACCACAAAAACCATCGAAGAATGTGGGAGAA	29731	29817	29867	29815	-1	GeneScaffold_1393	ENSCHOG00000011056.1	661	50567	None	2873	486	83490	No_or_no_constitutive_exon
TGGGCGGTTCAGGTCCCAGTATTCGGAAGTGGACCAAGGGGACGAGCCAGTC	10662	10694	10612	10664	1	GeneScaffold_7583	ENSCHOG00000000214.1	9750	10730	None	2873	486	83490	No_or_no_constitutive_exon
CTGTTAAAAGCCTGTGCAGATGGAGGTGCAGATGGAGGAGAATGGGAAAGCA	21556	21629	21679	21627	-1	GeneScaffold_7449	ENSCHOG00000001227.1	6174	49958	TPK1	2873	486	83490	No_or_no_constitutive_exon
TGGCTCCCCACGAAGGCAAACGTCTGTCTGTCCATCTCTCCGGGATGTAGTC	38532	38642	38482	38534	1	GeneScaffold_1050	ENSCHOG00000003125.1	2405	47492	None	2873	486	83490	No_or_no_constitutive_exon
GGCAGATCTCATCACCTGTGTTTATGATTTTTTTTCCTCTTGGGCAACAGGG	32451	32561	32611	32559	-1	GeneScaffold_4067	ENSCHOG00000004992.1	4875	37924	None	2873	486	83490	No_or_no_constitutive_exon
AAAAAATATGAAAGCTAAAAATTAATCTGTCCTGAAACTTGGGATTATAGGA	25014	25161	24964	25016	1	GeneScaffold_4599	ENSCHOG00000009269.1	3778	45298	CCDC81	2873	486	83490	No_or_no_constitutive_exon
TTACATCCCAGCATCCATCTGTCTTCCTTCCAGGTGAGGCTAGCGGGCAGCA	45149	45151	45099	45151	1	GeneScaffold_6457	ENSCHOG00000002344.1	2282	49337	None	2873	486	83490	No_or_no_constitutive_exon
CATCCCAGCATCCATCTGTCTTCCTTCCAGGTGAGGCTAGCGGGCAGCAGTT	45152	45182	45102	45154	1	GeneScaffold_6457	ENSCHOG00000002344.1	2282	49337	None	2873	486	83490	No_or_no_constitutive_exon
ACTCCTGACCCATATCCAGACTTTCCAGTGGTCTTTCGAAAGGGGTACAGAA	34188	34366	34138	34190	1	GeneScaffold_3709	ENSCHOG00000006083.1	25135	48402	BPHL	2873	486	83490	No_or_no_constitutive_exon
TATATATGCAGATTCTCACTGTGAGCACAGGCCTCTAGTGGGAGCACTAGAA	31827	31843	31777	31829	1	GeneScaffold_100	ENSCHOG00000007557.1	3789	41762	CDKL5	2873	486	83490	No_or_no_constitutive_exon
AAAGATCCTCTCCCCAGAAGACAGAGAGGCCCTGCACCACACAGGGTCAGAA	43093	43594	43644	43592	-1	GeneScaffold_1105	ENSCHOG00000002824.1	4166	47946	None	2873	486	83490	No_or_no_constitutive_exon
TTTACACTGCTACACACTTACAGAATTGTTTTGTTTTTGTTTTGGGGAAGTG	33413	33637	33363	33415	1	GeneScaffold_1766	ENSCHOG00000009625.1	5512	40528	EDRF1	2873	486	83490	No_or_no_constitutive_exon
TCAGAAACAGGGAATGACCTGTCTTCATTTTGTTTTCTCTGAGGGTGCAGTT	43433	43554	43604	43552	-1	GeneScaffold_2636	ENSCHOG00000006049.1	15158	46206	None	2873	486	83490	No_or_no_constitutive_exon
GTAATTTTATGGAAAGAGAGAGTGAGTAATTTATTTACCTTTGGGGGCAGGA	31234	31390	31184	31236	1	GeneScaffold_194	ENSCHOG00000006677.1	5126	45641	RUFY3	2873	486	83490	No_or_no_constitutive_exon
GTCACGGACGAGCGGGCCTTGAAGGACATCGTTGACGCCCTGGGGGACAGAT	34158	34170	34220	34168	-1	GeneScaffold_3762	ENSCHOG00000005799.1	83	46191	ITGA11	2873	486	83490	No_or_no_constitutive_exon
CACCAAGGCCTGAGGACTCCCTAACCCCGGGTCCTTGCTCGGCAGGGGAGCC	35937	36048	36098	36046	-1	GeneScaffold_949	ENSCHOG00000001842.1	5000	45754	None	2873	486	83490	No_or_no_constitutive_exon
GGAAGAAGAGGCCGCCTCGGCGGTGCGTTGTCCTCGCGACCAGCGGGTAGCG	46195	46259	46309	46257	-1	GeneScaffold_4837	ENSCHOG00000008869.1	23276	46289	SREK1IP1	2873	486	83490	No_or_no_constitutive_exon
TTTCCATATTCTGATAACTTCTGTGTCTTCACCTTGCTCACGGGTGATAGGT	18173	18300	18350	18298	-1	GeneScaffold_2988	ENSCHOG00000013691.1	3773	46074	None	2873	486	83490	No_or_no_constitutive_exon
ATCTGAATACAACTTGATCTGAAGAAACTTTTTGTTTTGGGTGGGTATAGAT	4440	4620	4390	4442	1	GeneScaffold_966	ENSCHOG00000010382.1	4032	45768	CPNE3	2873	486	83490	No_or_no_constitutive_exon
AGCTGCATTAGGCCTTTACCTAGATACCTCTTGATCCCTGGGACATGCAGGT	37797	37898	37747	37799	1	GeneScaffold_3839	ENSCHOG00000009290.1	267	38973	SMARCAL1	2873	486	83490	No_or_no_constitutive_exon
CCTTTCAGAGGCATTTTTAAAAGTTTGTACTTTTTTGTGGGGCGGGTTAGGT	11871	12072	12122	12070	-1	GeneScaffold_3953	ENSCHOG00000004346.1	7009	44302	MTMR6	2873	486	83490	No_or_no_constitutive_exon
CAGGTTCTAACCAACTTCCCTTTTTTTGTGTGTCGGGGGCGGGTGTACAGCA	29582	29630	29532	29584	1	GeneScaffold_7168	ENSCHOG00000012282.1	3162	45096	LRCH3	2873	486	83490	No_or_no_constitutive_exon
CTAATGATATCCACAAAAGCATAGTATGCATACATGCCACACTAGGGTAGCT	7337	7346	7287	7339	1	GeneScaffold_7355	ENSCHOG00000005527.1	699	32715	None	2873	486	83490	No_or_no_constitutive_exon
ACCTTTCTTCTGTCCTTTTTCTCTCTGTGTTTGTGCCCTCCTGTGGGAAGGT	10704	10741	10791	10739	-1	GeneScaffold_360	ENSCHOG00000004972.1	2621	41111	None	2873	486	83490	No_or_no_constitutive_exon
GCAGAGAGCCTGAGGCTATCTAATTGTTGGGTACTATTTCTTGGGGACAGCA	7203	7337	7387	7335	-1	GeneScaffold_1293	ENSCHOG00000006414.1	2458	32906	ACIN1	2873	486	83490	No_or_no_constitutive_exon
GCTCAGGTCGGGGCGAAAATGGCGCCAGCGCCCCAAGGCGTCCGGGAGAGCC	3358	3412	3308	3360	1	GeneScaffold_7700	ENSCHOG00000013033.1	3326	37585	None	2873	486	83490	No_or_no_constitutive_exon
ATTATAAAAAGGGAAGTAATGATGGGTCTTTTCTCATTTTGGGGACATAGCT	13653	13788	13838	13786	-1	GeneScaffold_4917	ENSCHOG00000004283.1	5265	40744	None	2873	486	83490	No_or_no_constitutive_exon
CTCTTGGCCAGTCCAGTGCTGGGTCCCGGAGTCAGCGCTGGGTCGGGCAGCC	32154	32169	32219	32167	-1	GeneScaffold_3097	ENSCHOG00000002240.1	6783	32469	EGLN3	2873	486	83490	No_or_no_constitutive_exon
AAGCTAGTCGCGTTCCCCGCCACAGACTGGTCGGCAGCCGGGGGTATTAGAA	2036	2081	1986	2038	1	GeneScaffold_7350	ENSCHOG00000011776.1	1948	34836	VWC2	2873	486	83490	No_or_no_constitutive_exon
CATGGAGCTAACAGAAGCAGGCTCAGTCTCCTCAGGGTGGGGGCGTATAGGC	2123	2510	2073	2125	1	GeneScaffold_7350	ENSCHOG00000011776.1	1948	34836	VWC2	2873	486	83490	No_or_no_constitutive_exon
GAGGCCTCAATCCTCTACTCAGCCTCTCCTGTGTACCCATCCGGGGGCAGGT	4366	4547	4597	4545	-1	GeneScaffold_3794	ENSCHOG00000006747.1	54	28128	IFT172	2873	486	83490	No_or_no_constitutive_exon
GCCATGGACTACAAGGAGTTCTCTAAGGAGCTGGACTAGTGGGTCGAGAGCT	40784	40838	40888	40836	-1	GeneScaffold_1565	ENSCHOG00000003467.1	9723	40885	PPP2CB	2873	486	83490	No_or_no_constitutive_exon
TCCAATGTGGTGCACCTTCAAGCAGTATCCTCACAAATGATTGGGAAAAGTT	21193	21310	21360	21308	-1	GeneScaffold_3603	ENSCHOG00000001953.1	3835	35268	SUCLA2	2873	486	83490	No_or_no_constitutive_exon
TACAGACCGCCTCGGCCCACTTTACCTGCTCCAGCACCTGTTGGGAGAAGGG	23237	23289	23187	23239	1	GeneScaffold_1594	ENSCHOG00000006555.1	2025	35788	LSM14A	2873	486	83490	No_or_no_constitutive_exon
TTCTCTATCGTATTGACCAACCAAAAGAGACCCATTTAGTTGGGCGATAGTG	38587	38590	38537	38589	1	GeneScaffold_5840	ENSCHOG00000013446.1	28381	38590	C11orf54	2873	486	83490	No_or_no_constitutive_exon
TTTTCTCTCTCTAACTCCTTTTCAACTTTGCTACCATTATTGGGATGTAGAG	15923	15972	15873	15925	1	GeneScaffold_3281	ENSCHOG00000012916.1	6924	39694	SNAP25	2873	486	83490	No_or_no_constitutive_exon
ACTCAGTTCCTCCAAGTGAAAGTGGCAAAGTTGCACAAGGGGATGAAGAGCT	9687	9883	9933	9881	-1	GeneScaffold_2534	ENSCHOG00000008821.1	253	36968	None	2873	486	83490	No_or_no_constitutive_exon
AGGAGATTGTACTTGACATTATTTCCCCTCATTTCTCTTTGGGTGAACAGGA	19088	19150	19038	19090	1	GeneScaffold_7982	ENSCHOG00000012333.1	14576	39583	None	2873	486	83490	No_or_no_constitutive_exon
TGGTCGGCAGAGGGCCAGCAGCACCCCAGTGCCCGACGCGGGGAGTCCAGAT	6902	6905	6955	6903	-1	GeneScaffold_6259	ENSCHOG00000000491.1	6855	14537	KRT74	2873	486	83490	No_or_no_constitutive_exon
TGATAATACCCTGTTTCCTCATCTCTATTCCTTCCTCCTGGGTGGAGCAGCA	12023	12292	12342	12290	-1	GeneScaffold_3005	ENSCHOG00000012204.1	5048	39495	None	2873	486	83490	No_or_no_constitutive_exon
TTCTTTTTTGTTAAATATGTATATGTGTCTGTTTTGGAATGGGGGAAAAGCT	27893	28039	27843	27895	1	GeneScaffold_1991	ENSCHOG00000005078.1	4460	40303	NUP107	2873	486	83490	No_or_no_constitutive_exon
CTGATGCAACCAACAGGACTCTATGGAACTCTACAGGAATAGGGAAATAGGA	17841	17847	17897	17845	-1	GeneScaffold_6824	ENSCHOG00000000172.1	17841	39207	PLA2G7	2873	486	83490	No_or_no_constitutive_exon
CAGGGGGAGCTACCGGGAGTGACGCTCGTGAGGCACCGGCGGGACGGCAGCA	39600	39603	39653	39601	-1	GeneScaffold_2258	ENSCHOG00000003896.1	8422	39691	None	2873	486	83490	No_or_no_constitutive_exon
CAGGATGGCCAGCAACAGGCAGGGGGAGCACAAGCGACGGGGAGAATGAGAA	15506	15558	15456	15508	1	GeneScaffold_4618	ENSCHOG00000000201.1	3477	33079	None	2873	486	83490	No_or_no_constitutive_exon
CGCTTGGCCCTCCCCCCAACAGTGCTTTTTTCTCTGACCCGGGGCTACAGGG	34988	35120	34938	34990	1	GeneScaffold_3704	ENSCHOG00000004736.1	1663	39164	CMTR1	2873	486	83490	No_or_no_constitutive_exon
GATCACATTCACACCTGCCCGGGCCAGTTGAGATTTATCCCAGGGGGAAGGA	16754	16764	16704	16756	1	scaffold_2981	ENSCHOG00000006375.1	14894	16998	LRRC4	2873	486	83490	No_or_no_constitutive_exon
CCTGAACTTCCAGAAATGTTAAAAAGAAGTTCTTCAGGGATGGGAGCTAGGA	7975	8107	7925	7977	1	GeneScaffold_6840	ENSCHOG00000001504.1	7966	23340	SMIM20	2873	486	83490	No_or_no_constitutive_exon
CCCCGAGCAGTGCGTCCTCTCCTCTGCACAAAGGGGGCGGTGGGGGGCAGAG	117	194	67	119	1	GeneScaffold_567	ENSCHOG00000007684.1	75	32947	None	2873	486	83490	No_or_no_constitutive_exon
AGGAAGCTGCTGGTGGAAATACTGCAGAAGTGATGCAAATAATGGGATAGAC	799	886	936	884	-1	GeneScaffold_7567	ENSCHOG00000005496.1	799	3941	NMB	2873	486	83490	No_or_no_constitutive_exon
GAGTGCCGTGAGTTTCTTTGTCTCCAAGCCGCAGCGAAGGGGCGGGTCAGCG	34837	34930	34980	34928	-1	GeneScaffold_7567	ENSCHOG00000005503.1	12262	34991	None	2873	486	83490	No_or_no_constitutive_exon
TCTCTATAATCGTAACAAAAACCCTCTTGCTGTCCTCTCCTGGTGGGCAGAT	15544	15688	15738	15686	-1	GeneScaffold_5715	ENSCHOG00000005384.1	3078	33597	GNB5	2873	486	83490	No_or_no_constitutive_exon
TAATAATTACTTCACATTATTTATTTTTCCATATTTTGGGGGATATACAGAA	29435	29610	29385	29437	1	GeneScaffold_3356	ENSCHOG00000013715.1	2171	36960	LRRCC1	2873	486	83490	No_or_no_constitutive_exon
AGAAAGGATATAGTGATTTCCAGCACTTTGTTTTTGAAGCAAGGGAAAAGCA	30381	30392	30331	30383	1	GeneScaffold_2016	ENSCHOG00000012026.1	16945	30472	ACOT13	2873	486	83490	No_or_no_constitutive_exon
CACATCTTCCTGCAGTTTTAATGTTCTCATTTCAATTTAATGGGGGGCAGGA	24270	24430	24220	24272	1	GeneScaffold_120	ENSCHOG00000013874.1	13763	30359	IYD	2873	486	83490	No_or_no_constitutive_exon
CTGCAAAGCAGAGGGTCTGGTTATCCATGGGACCCCAGAAGCTGGGGCAGAA	26672	26696	26746	26694	-1	GeneScaffold_3935	ENSCHOG00000004461.1	5216	30338	None	2873	486	83490	No_or_no_constitutive_exon
AGCTTATTATGGGAGGAGTGTTGACTTCCTGGATCCATTTGGGGAAGAAGGG	32173	32197	32123	32175	1	GeneScaffold_2750	ENSCHOG00000000278.1	7268	35476	RBBP6	2873	486	83490	No_or_no_constitutive_exon
AAAAGGCAAAGGAGAAGGGCCTTCTGGAGAGGGGATTGAAGGGACTGTAGGA	35652	35676	35602	35654	1	scaffold_3397	ENSCHOG00000008443.1	35194	36837	None	2873	486	83490	No_or_no_constitutive_exon
ATTCATCCCACTCCTACAAAGCAGAGGAGTACACTGAAGAGACAGGGGAGAA	36043	36076	35993	36045	1	GeneScaffold_408	ENSCHOG00000008973.1	19705	36724	THRAP3	2873	486	83490	No_or_no_constitutive_exon
AACTGCACTTTCCCCGGACAACGGGACTGGGCCTGGTCTTTGTCGGGGAGCT	12382	12392	12442	12390	-1	GeneScaffold_6711	ENSCHOG00000001883.1	12382	12791	None	2873	486	83490	No_or_no_constitutive_exon
AAGCTTCAGCACCATAAAACCTTTCGAAATCCAAACCGCTGGAAGGGTAGGA	10041	10043	10093	10041	-1	GeneScaffold_5237	ENSCHOG00000007301.1	6044	33197	POGZ	2873	486	83490	No_or_no_constitutive_exon
TCACAGCCCATCCTAACTTCCATGATGCTCACTTGCTCCTCAATGGGCAGGC	13695	13870	13920	13868	-1	GeneScaffold_6278	ENSCHOG00000002068.1	8530	27826	None	2873	486	83490	No_or_no_constitutive_exon
GTCAGGATTTTCCTGCCCTCTTCCTAATCCAAGCAGCTCCCCCGGGAGAGGA	29829	29862	29779	29831	1	GeneScaffold_7693	ENSCHOG00000005742.1	8947	29862	RCSD1	2873	486	83490	No_or_no_constitutive_exon
ACATACTGTCTTCTCTTTCTTTCTTTCTTTTTTTGGTGGGAAAATTATAGCT	11856	12053	12103	12051	-1	GeneScaffold_1030	ENSCHOG00000011478.1	27	33475	None	2873	486	83490	No_or_no_constitutive_exon
TTTCCTGTCTTTCATTTACACCCTCTTTCTCCTGCCCCTTGGGGATTCAGGT	6573	6704	6754	6702	-1	GeneScaffold_1113	ENSCHOG00000008438.1	4013	11479	None	2873	486	83490	No_or_no_constitutive_exon
GAAAAAAAAATAAATGGCTTAAGATATTTTGGGTAGGGGAGGTAGTACAGGC	28973	28979	29029	28977	-1	GeneScaffold_7619	ENSCHOG00000011934.1	3959	28988	None	2873	486	83490	No_or_no_constitutive_exon
TTTCCCTTTAAAAATTGCCTTTTAAAAAAAATTGACCCGGGGGGTTCAAGGG	18595	18609	18659	18607	-1	GeneScaffold_6586	ENSCHOG00000006739.1	3235	33322	GK5	2873	486	83490	No_or_no_constitutive_exon
GAGGCAAAGGCAATACAGGCAATATATCTTTCTTGCATCAGGGAGGGCAGGG	15577	15664	15527	15579	1	GeneScaffold_8042	ENSCHOG00000000036.1	4156	35048	ZNF512	2873	486	83490	No_or_no_constitutive_exon
TGAGTATAATGACATCAAGGATGTAGGCCACATGCTGCTGGGCAAACCAGCT	34823	34888	34773	34825	1	GeneScaffold_5977	ENSCHOG00000008548.1	21499	34888	None	2873	486	83490	No_or_no_constitutive_exon
ATTTGACTGAAGAAGAGACACATGGTGAGGAGAGCTGTAAGGTCAGGGAGCC	230	674	724	672	-1	GeneScaffold_7371	ENSCHOG00000002983.1	230	14198	None	2873	486	83490	No_or_no_constitutive_exon
CTGTTAATCCCCCTGCCACCTTTCCCAGCTAATTTATTTGGGGGTGACAGGA	30465	30551	30601	30549	-1	GeneScaffold_6105	ENSCHOG00000007765.1	5449	32264	None	2873	486	83490	No_or_no_constitutive_exon
CTCCCCTGGGTCCCTCCCTGCCCTGATGCTGTCCTCTCGGGGGTGGCCAGGC	13239	13374	13424	13372	-1	GeneScaffold_1743	ENSCHOG00000002044.1	8058	28096	HPS1	2873	486	83490	No_or_no_constitutive_exon
GTGCAGACAGCATGCTGTATCACTGTATGTCGGACCCCGAGGGAGACTAGAC	6840	7014	7064	7012	-1	GeneScaffold_7640	ENSCHOG00000002686.1	6840	34006	SPRED2	2873	486	83490	No_or_no_constitutive_exon
TTGTCAGCTGTAATCTGAGATTTAGCTAACCAAATGTGCTTTGGGGATAGGG	19594	19774	19824	19772	-1	GeneScaffold_3497	ENSCHOG00000012356.1	3232	29873	FBXO21	2873	486	83490	No_or_no_constitutive_exon
ATGTGGGAGAGGGGCAGGACAGCTGACTGTCATTCTCTCTGGGGATGCAGGC	7901	8070	7851	7903	1	GeneScaffold_4080	ENSCHOG00000010070.1	4	30312	UNC45B	2873	486	83490	No_or_no_constitutive_exon
ACTGTTCTACTCCAAGTGTTGCTATAGATCTGGAAAACCATGGGAAGTAGTT	10719	10773	10823	10771	-1	GeneScaffold_7948	ENSCHOG00000013148.1	10439	11915	None	2873	486	83490	No_or_no_constitutive_exon
CCGAGACCCTCAGACTGGAGGTGAGTGGCGCCGACAGGGCGCTGGGGAAGGC	32131	32137	32187	32135	-1	GeneScaffold_6751	ENSCHOG00000002775.1	17413	33951	None	2873	486	83490	No_or_no_constitutive_exon
TGGAATGGATGAGCTTTTTAAACTAGCAGGTCTTAGCCCCAGGGGGCCAGCA	20502	20521	20571	20519	-1	GeneScaffold_6751	ENSCHOG00000002775.1	17413	33951	None	2873	486	83490	No_or_no_constitutive_exon
AGCATTCTTTGTCTCCCTTGGCTTGACAGTTCTTTTCTGTGTCGGGGCAGGT	21036	21160	20986	21038	1	GeneScaffold_1220	ENSCHOG00000001726.1	14773	33694	None	2873	486	83490	No_or_no_constitutive_exon
CTATAAGGGTGTAGAAGAAAAAAGCTCACAATGCTATTGTCAAGGGGTAGAT	14951	15028	14901	14953	1	GeneScaffold_8017	ENSCHOG00000000540.1	10581	30676	RGS21	2873	486	83490	No_or_no_constitutive_exon
ACCGACAAGATCCCCCATAACGAGCTAGGCTTCGCCTGGGAGGACGTCAGGC	14019	14097	13969	14021	1	scaffold_6850	ENSCHOG00000012236.1	13324	29375	None	2873	486	83490	No_or_no_constitutive_exon
TAAGTTCTCTGTCAAGATCTAAGGCTAAGTACTCTGGGGTGGGGATACAGGT	20319	20443	20493	20441	-1	GeneScaffold_5765	ENSCHOG00000000777.1	20058	30997	None	2873	486	83490	No_or_no_constitutive_exon
GCGCCCGGGACGCGACGCGATGGCTGCGGCCGGCAGCGGCGGGGCGGCAGGG	4386	4399	4336	4388	1	GeneScaffold_858	ENSCHOG00000004297.1	4355	25626	RAB21	2873	486	83490	No_or_no_constitutive_exon
TCTGCCAGTCAGGAGGGCAGATGTTCCTTTTGAAGAAGAGTTGGGAATAGGG	17287	17644	17237	17289	1	GeneScaffold_1995	ENSCHOG00000006691.1	17257	17644	None	2873	486	83490	No_or_no_constitutive_exon
ATTTAGATAAATTGCTAACTTGTGTTCTTGATTTCTGCTTGGGATCATAGGG	20020	20150	20200	20148	-1	GeneScaffold_6548	ENSCHOG00000008590.1	2	26502	PRPF8	2873	486	83490	No_or_no_constitutive_exon
TCTCGAGTTCTGCTCTGTTTTCCTGACCCCACCCCCACCCTGGGCAGCAGCT	12615	12725	12775	12723	-1	GeneScaffold_3765	ENSCHOG00000005895.1	6838	28060	PARP6	2873	486	83490	No_or_no_constitutive_exon
CCAATTGCCTAGCCCCTCCCTGGACTCTAGGGATGATGTCGGGTGGATAGAA	8908	9085	8858	8910	1	GeneScaffold_7853	ENSCHOG00000002666.1	8560	28638	None	2873	486	83490	No_or_no_constitutive_exon
TTGAGGTACTGTAATGAATCACCCTTTTCCTTGTTTTCTGGGAACCATAGGT	14284	14422	14234	14286	1	GeneScaffold_751	ENSCHOG00000008736.1	641	30673	None	2873	486	83490	No_or_no_constitutive_exon
TGCAACACCAGATGGCACACTCAGGGAAGAAGCCTTTTGTATGCAGGGAGTT	7336	7595	7645	7593	-1	GeneScaffold_3147	ENSCHOG00000006872.1	6729	28929	None	2873	486	83490	No_or_no_constitutive_exon
CCATATTTCAGGCTTCAGGAATCATCAGAGAACTCACACAGGGAAAAAAGTC	10145	10187	10237	10185	-1	GeneScaffold_7460	ENSCHOG00000006037.1	9267	28344	None	2873	486	83490	No_or_no_constitutive_exon
CAGGGCTTGAGGCCATGTCCTGATTGTCTTCCGTTCCCCTTGGGTGGCAGAG	20648	20756	20598	20650	1	GeneScaffold_6497	ENSCHOG00000001534.1	8318	30240	RNF123	2873	486	83490	No_or_no_constitutive_exon
AGAGGGTTTTACATCTATAATACTTGTTTCTGATTTTTTGGGGGAAACAGGT	20207	20340	20390	20338	-1	GeneScaffold_6470	ENSCHOG00000006410.1	643	23812	None	2873	486	83490	No_or_no_constitutive_exon
ATCACCTGCAGCAGCAGCAGCAGCAGCCGCCGCCGCAGCAGCAGGGCCAGGC	24379	24417	24329	24381	1	scaffold_9581	ENSCHOG00000005546.1	21918	24841	SLITRK5	2873	486	83490	No_or_no_constitutive_exon
CACCTGGAAGGAAGGGTTACCCCTGACAATCGCTGCCAGCTTGTAGGGAGTG	7740	7750	7690	7742	1	GeneScaffold_1825	ENSCHOG00000006019.1	7517	14452	None	2873	486	83490	No_or_no_constitutive_exon
ATGCAGATTGTGTCTTGGCAAACTGGAAGAAAAAGGATCCCAATGGGTAGGT	11048	11054	10998	11050	1	GeneScaffold_3186	ENSCHOG00000006063.1	5491	18453	None	2873	486	83490	No_or_no_constitutive_exon
ACATCCTGAGCAGCCTGTCACTTCCACAGGACGTGGCGTGGAAGGGTTAGAG	17508	17517	17567	17515	-1	scaffold_6588	ENSCHOG00000013092.1	13227	18126	None	2873	486	83490	No_or_no_constitutive_exon
TTTATTTTTTTTAACCTGAGTTGATTCAGTGTGATCATTTTGGGGGACAGAT	15505	15693	15743	15691	-1	GeneScaffold_5496	ENSCHOG00000010725.1	5877	27691	SLC2A2	2873	486	83490	No_or_no_constitutive_exon
TTGCAGACCATAATGAATGAGCAGCTGAGCTCAGCAGGGAGCAGAACTAGAA	11805	11817	11755	11807	1	GeneScaffold_5756	ENSCHOG00000011148.1	3742	12806	KIAA1958	2873	486	83490	No_or_no_constitutive_exon
CCCTGAGGTGGGACAGGCCCCTGCAGCTAGGAGGCTATGAGGGCCACAAGAA	2574	2586	2524	2576	1	scaffold_8620	ENSCHOG00000005601.1	1615	2586	None	2873	486	83490	No_or_no_constitutive_exon
CAGAAGCAGAGATTGATGCTCACCTTGTTGCTTTAGCAGAGAGGGACTAGAG	20934	20943	20884	20936	1	GeneScaffold_1302	ENSCHOG00000002847.1	4351	20943	PSMA6	2873	486	83490	No_or_no_constitutive_exon
AGGGTCAAGGCTTCTCTCTCTCTCTCTCTCTCTCTCTCTTTGGGGGGTAGCC	6270	6511	6220	6272	1	GeneScaffold_1447	ENSCHOG00000008275.1	218	6511	TSNAXIP1	2873	486	83490	No_or_no_constitutive_exon
CCCTGAGGTGGGACAGGCCCCTGCAGCTAGGAGGCTATGAGGGCCACAAGAA	20476	20488	20426	20478	1	scaffold_8427	ENSCHOG00000011729.1	19521	20488	None	2873	486	83490	No_or_no_constitutive_exon
CAGATGCTCTGAATCCTGAATATACATCCCCTCCCATCGAGGGAGGAGAGCC	13703	13844	13653	13705	1	GeneScaffold_19	ENSCHOG00000012952.1	4425	21447	None	2873	486	83490	No_or_no_constitutive_exon
CTGTTGCCTGTTAGAGGGTCCTAGGGTCATTCTCCTTGCCCAGGGGGCAGTG	12066	12132	12182	12130	-1	GeneScaffold_3854	ENSCHOG00000005669.1	8121	19147	None	2873	486	83490	No_or_no_constitutive_exon
AATCCTAATTTTATTTTGTCTTGATTTTTTTGGTGGGTGGGACTGAGCAGCC	12634	12723	12584	12636	1	GeneScaffold_4288	ENSCHOG00000008018.1	3528	18945	COPS7B	2873	486	83490	No_or_no_constitutive_exon
TGTGCGTACCAGGCATGCCCTTGTGGTTTTCGGGGGCCTTCAGGGGCTAGAA	19576	19684	19734	19682	-1	GeneScaffold_1720	ENSCHOG00000001577.1	19576	24536	None	2873	486	83490	No_or_no_constitutive_exon
GGACATATCCCTGGACGAGCTCATCCGGAAGCGCGGGGCGGCGGCGAAAGGG	26888	26893	26943	26891	-1	GeneScaffold_1222	ENSCHOG00000002147.1	928	26948	POLDIP3	2873	486	83490	No_or_no_constitutive_exon
TGTGATCGTTGTTGTATATATTTTTCTATTTTTTTTTCCTGTGGGTATAGTA	4654	4741	4791	4739	-1	GeneScaffold_6303	ENSCHOG00000007509.1	3173	22460	None	2873	486	83490	No_or_no_constitutive_exon
ACCTCTGATCTAGATAAAACACAGTTGGAGCAGCTTTTCAGTGGGCACAGGT	2858	2996	3046	2994	-1	GeneScaffold_236	ENSCHOG00000012122.1	2712	27161	GCLM	2873	486	83490	No_or_no_constitutive_exon
ATACACGGAGGTTAACAACACATTCCTAAACAAGGAAATTACAAGGGTAGGA	3268	3271	3321	3269	-1	GeneScaffold_3365	ENSCHOG00000003135.1	3198	20638	None	2873	486	83490	No_or_no_constitutive_exon
CCCTTGCTCTTTAGCAATAATGCATCCACTGTCAGCTGAGGGAAATTCAGAA	25639	25664	25589	25641	1	GeneScaffold_1524	ENSCHOG00000006150.1	1404	25978	RIPK2	2873	486	83490	No_or_no_constitutive_exon
AGCCCCCAACTCACCGAGTGGCCTGGGCCGGCTTGTTCTCCTTGGGAAAGGG	24801	24824	24751	24803	1	GeneScaffold_7823	ENSCHOG00000008703.1	107	26940	None	2873	486	83490	No_or_no_constitutive_exon
ATGTTTGGTAATCATTTTTCTGACGTTAATTAACCAATTTGGGTGAACAGAG	7102	7239	7289	7237	-1	GeneScaffold_3122	ENSCHOG00000010684.1	2898	23132	None	2873	486	83490	No_or_no_constitutive_exon
GGGCCATGCTGAGTGGGACATTCTGTCCAGATGCAAAGGGAATATAACAGTT	2870	2913	2963	2911	-1	GeneScaffold_2387	ENSCHOG00000006474.1	2388	23612	RNF19B	2873	486	83490	No_or_no_constitutive_exon
GTCTTTCTCGGGATGGACGCTTTCCTGTTTGTCTCCCCTTTGGGTGGCAGAC	5483	5672	5433	5485	1	GeneScaffold_6182	ENSCHOG00000002827.1	3716	17363	None	2873	486	83490	No_or_no_constitutive_exon
AGGAACCTGCAGATGAGAAGGCCTCGGTGAAGGAGATGGACAGGGGCTAGGA	25288	25306	25356	25304	-1	GeneScaffold_589	ENSCHOG00000010570.1	25128	25541	None	2873	486	83490	No_or_no_constitutive_exon
GGAATGGTTCGATGGTGTTTGTCGGGGGGAACACCAAAGAGGGCATGTAGTT	15440	15485	15390	15442	1	scaffold_7417	ENSCHOG00000001926.1	15434	15939	None	2873	486	83490	No_or_no_constitutive_exon
CACTCTATCCTTATCCTCCCAGCCAGCTGTGGTGCATCTACAGGGCCAAGGG	13666	13691	13616	13668	1	GeneScaffold_5203	ENSCHOG00000010783.1	10586	19015	None	2873	486	83490	No_or_no_constitutive_exon
TAACCCTTGGCTTCCAGTAGCCCCACTGATTAGGGTTTTGGGGGGGACAGGT	12202	12277	12152	12204	1	GeneScaffold_131	ENSCHOG00000004255.1	279	22856	None	2873	486	83490	No_or_no_constitutive_exon
AAGGAGGGCAGCTACTAATCTGGCTGTGTGGGGATGGGCATGGGGGACAGAG	19336	19356	19286	19338	1	GeneScaffold_131	ENSCHOG00000004255.1	279	22856	None	2873	486	83490	No_or_no_constitutive_exon
CGCAGGAATCTGATAGTTTGGCTAGTTTAACAGAGGCTATGCACAGGGAGAA	4897	4982	5032	4980	-1	GeneScaffold_4576	ENSCHOG00000009303.1	2598	25129	None	2873	486	83490	No_or_no_constitutive_exon
TGCTGGATAGAAATGGATTTTTTATGAAATGCTTTGTTCCTTGGGGAAAGGG	12625	12793	12843	12791	-1	GeneScaffold_1811	ENSCHOG00000006283.1	9945	22240	CCDC47	2873	486	83490	No_or_no_constitutive_exon
GCAGACGTAAACGATACCTGCCTCTCTGCTTTGTTTTGGGGTTGGAACAGAG	7758	7939	7989	7937	-1	GeneScaffold_5820	ENSCHOG00000003859.1	5323	20742	ZFYVE1	2873	486	83490	No_or_no_constitutive_exon
AGCCTGTTACCAGGACTCTTTCCTGTTCTCTACTGATGGGGACGGGCTAGGA	19301	19428	19478	19426	-1	GeneScaffold_2676	ENSCHOG00000011494.1	4506	22192	None	2873	486	83490	No_or_no_constitutive_exon
AGGCCTTGAAAGCTAAGGACTTTGGCACAACGATGGCTGATAAGGGCAAGCC	23911	23932	23861	23913	1	GeneScaffold_1060	ENSCHOG00000004580.1	23893	24471	None	2873	486	83490	No_or_no_constitutive_exon
GAACTTCATCTGTTGTTTTTTTTTTTTTTTTGGGGGGGGTCGGGTGACAGGT	7692	7786	7836	7784	-1	GeneScaffold_5306	ENSCHOG00000007859.1	4845	24386	None	2873	486	83490	No_or_no_constitutive_exon
ACCCAGGAACAGAGTCAAAGGCTTCTTTGGGCACTGCCCAATGGGTGTAGCA	6515	6539	6465	6517	1	GeneScaffold_7754	ENSCHOG00000013124.1	6473	14736	None	2873	486	83490	No_or_no_constitutive_exon
TTGCGGCTGCGTGTGTGAGCCCGAAGGGAAGGCCTGCAGCTGGGGGACAGGC	16110	16197	16247	16195	-1	GeneScaffold_256	ENSCHOG00000013826.1	4056	21333	None	2873	486	83490	No_or_no_constitutive_exon
AGAGCCCAGGCCTTTCTTCTTATACCACTCCATCTCCCCAATGGGTGCAGGT	18685	18811	18635	18687	1	GeneScaffold_2041	ENSCHOG00000003810.1	10675	21450	FANCE	2873	486	83490	No_or_no_constitutive_exon
AACAGCACGACAATATTATGGGCACGTATCTGCTGTTGGGCAGTCAGAAGCA	7830	7947	7780	7832	1	GeneScaffold_681	ENSCHOG00000012884.1	4275	12202	None	2873	486	83490	Yes
GGATCAGCCTTGAGCAGGCCCTCATTGATGAGGTTAGGGAAAGATAAAAGAC	8210	8462	8160	8212	1	GeneScaffold_681	ENSCHOG00000012884.1	4275	12202	None	2873	486	83490	Yes
CAGTCTCTCCTTCCGGTAACAACCAGGGCAGGCGAGGGACTATGAGGCAGTT	8580	8588	8530	8582	1	GeneScaffold_681	ENSCHOG00000012884.1	4275	12202	None	2873	486	83490	Yes
CTAAACGTGAATAAAGTTTCTAACTTGCTTTCCTGTCGGGGAACAAAAAGGT	23343	23776	23293	23345	1	GeneScaffold_5232	ENSCHOG00000009602.1	5520	23776	CHAF1B	2873	486	83490	No_or_no_constitutive_exon
AGTTAATAGTTTTTCACATTTTTTTTTTTTTTTTTTTTTTTTGAGGGCAGAT	9589	9673	9539	9591	1	GeneScaffold_2455	ENSCHOG00000011645.1	5208	23014	PRPF3	2873	486	83490	No_or_no_constitutive_exon
AAGCAATCAAGCTAATTATTTTATTTTATTTATTTTGGTGGGGACTGCAGTA	20430	20560	20380	20432	1	GeneScaffold_1672	ENSCHOG00000012082.1	5676	23383	USP42	2873	486	83490	No_or_no_constitutive_exon
TCCTCGCAGGTCTCTGCTCTCAATGAGGGCGGTTTAGGGTATTGGAGGAGGG	19347	19663	19713	19661	-1	GeneScaffold_7264	ENSCHOG00000007590.1	12481	19752	KRT20	2873	486	83490	No_or_no_constitutive_exon
GAATGACTGTTGTCTTCACCTGCGACCCTGGGCTACTTGCTTGTGGGAAGAC	17172	17207	17122	17174	1	GeneScaffold_2453	ENSCHOG00000004662.1	4945	22787	None	2873	486	83490	No_or_no_constitutive_exon
TCTCAATGCCTGTTTCTTTCTCCCCAACTATGACATTGGGGCGGTGGCAGTT	9800	9874	9924	9872	-1	GeneScaffold_7560	ENSCHOG00000010351.1	8102	18834	MFAP5	2873	486	83490	No_or_no_constitutive_exon
TTCAGCAGCAGTAAACATGATGCCTCAAAACCCAAAACTTACTCAGGGAGGT	23080	23119	23030	23082	1	GeneScaffold_5460	ENSCHOG00000007892.1	82	23131	None	2873	486	83490	No_or_no_constitutive_exon
TGCTATCTCTCTCTGTTTTCTCTCCTTCTCCCCCGCACCTTGGGAGGCAGGA	14771	14792	14721	14773	1	GeneScaffold_4988	ENSCHOG00000010367.1	4998	19838	ZFYVE27	2873	486	83490	No_or_no_constitutive_exon
TCCCTTTTTTGGTTGTTTGTCATTTTCTTCTCTGATCTCTTGGGAGACAGGT	4442	4546	4392	4444	1	GeneScaffold_5058	ENSCHOG00000007470.1	3551	23175	USP16	2873	486	83490	No_or_no_constitutive_exon
TTCTGCAGGAAGAAGAAGACCTGGCAGAAATTGTGCAACTTGTGGGAAAGTT	20499	20712	20449	20501	1	GeneScaffold_2233	ENSCHOG00000004891.1	6737	21900	ATP6V1A	2873	486	83490	No_or_no_constitutive_exon
ATGACTATTGTAATAGCCTGTCAGCTGCTGCAAGTGTCACAGGGATATAGAA	6178	6199	6249	6197	-1	scaffold_10438	ENSCHOG00000003491.1	6178	9289	TNFRSF17	2873	486	83490	No_or_no_constitutive_exon
GGGTCTGACTACTGTCCCATGTGTGCTGACCCTCACCCCGGGTGTGGCAGAT	1064	1228	1278	1226	-1	GeneScaffold_6689	ENSCHOG00000009701.1	5	2507	None	2873	486	83490	No_or_no_constitutive_exon
AAGAGCCAAATCCACATGCTCTCTCTCTCTCTGCGCCTCCCGTGGGGCAGGT	5518	5712	5468	5520	1	GeneScaffold_5962	ENSCHOG00000001562.1	2596	15305	SMAD3	2873	486	83490	No_or_no_constitutive_exon
GCACTCGTGGGAACGCGCTGTCCTCTCCCTGCAGGGGATGACTGCGGGAGAC	5287	5302	5352	5300	-1	GeneScaffold_2872	ENSCHOG00000009068.1	109	21840	None	2873	486	83490	No_or_no_constitutive_exon
AGGGAGAGGGTTGAACTGCTCCAATCTTTTGTGGTCTCTGGGAATAACAGAG	13748	13759	13809	13757	-1	GeneScaffold_4476	ENSCHOG00000011954.1	3295	14485	None	2873	486	83490	No_or_no_constitutive_exon
AATAGATGACACAGAAGTTGAAGAAACACAAGAGAACAAAATATGGGAAGTA	20364	20369	20419	20367	-1	GeneScaffold_4257	ENSCHOG00000010391.1	7045	20430	None	2873	486	83490	No_or_no_constitutive_exon
CTCCCTGCAGGACAAAGCTGCAGAGGTGGAGATGGAGCAGACGGGCCAAGGC	1252	1303	1353	1301	-1	GeneScaffold_7811	ENSCHOG00000001197.1	184	10617	CCHCR1	2873	486	83490	No_or_no_constitutive_exon
GGCACCTTCACTTCCAGCAGGGGCAGCCTCTAGCAGGGGCTCCAAAAAAGGG	214	297	347	295	-1	GeneScaffold_7811	ENSCHOG00000001197.1	184	10617	CCHCR1	2873	486	83490	No_or_no_constitutive_exon
GCTGGACCAACTAATCTGCGAATTGAATACCAAGATGGGAAATTCAGAAGGA	13416	13434	13366	13418	1	scaffold_21976	ENSCHOG00000007926.1	11521	13683	SOCS2	2873	486	83490	No_or_no_constitutive_exon
GTCAGTGGTGCCCCAGGGAAGCACGGCACACCAGGCAAGAAAGGGCCCAGAA	60	533	583	531	-1	GeneScaffold_4398	ENSCHOG00000009461.1	60	17714	C1QTNF2	2873	486	83490	No_or_no_constitutive_exon
CTAAAATGTGTTTTCCCTCTTCTTCCACTCCAACTTGTGGGCAAATGCAGGG	13691	13877	13927	13875	-1	GeneScaffold_6347	ENSCHOG00000000136.1	28	20731	None	2873	486	83490	No_or_no_constitutive_exon
TTATTCCTCAGTAAAAAGATCAAGTACTGTTAAATATCACAGGGACATAGGA	1875	1893	1943	1891	-1	GeneScaffold_2323	ENSCHOG00000003882.1	1352	20548	None	2873	486	83490	No_or_no_constitutive_exon
AATTTAAGATCACAATAAAAATAATTAAATATTTTCTGGGGGGATTATAGGG	15753	15867	15917	15865	-1	GeneScaffold_1884	ENSCHOG00000009813.1	884	20392	None	2873	486	83490	No_or_no_constitutive_exon
CTGGGAAGTTCAACCTTAGGGTCTCCACTTGCCCTATCGCGGGCAATTAGCC	16538	16547	16488	16540	1	GeneScaffold_3146	ENSCHOG00000006070.1	16514	16818	None	2873	486	83490	No_or_no_constitutive_exon
ATATCTTGTGTATTTTTTCCCTACCCCATCTGCCATTTGCGGGGAAACAGGG	9631	9723	9581	9633	1	GeneScaffold_4293	ENSCHOG00000006279.1	2255	11308	CNOT9	2873	486	83490	No_or_no_constitutive_exon
AGGGCCCGCTGGAGAGACTGCAGCCGGCCCTGCCCCCCGGGCCAGCAGAGAG	9848	9854	9904	9852	-1	scaffold_20141	ENSCHOG00000003342.1	9834	11408	None	2873	486	83490	No_or_no_constitutive_exon
TGAGCATGTTGTTTCTCCTTCTTTCTTCCTCGGTGCCTCTGGGGGTCTAGGG	883	951	1001	949	-1	GeneScaffold_3016	ENSCHOG00000006890.1	62	4553	AAMP	2873	486	83490	No_or_no_constitutive_exon
TGCCTGAAGAGGCCGGAACACAGCGGGTACAAGCCAGGAGGGAGGATTAGGG	16699	16705	16649	16701	1	GeneScaffold_6221	ENSCHOG00000004987.1	4200	17591	CNTROB	2873	486	83490	No_or_no_constitutive_exon
CGTGGAAAAGGCCTTAAACTTTTCTTTTTGTTGTGGGGTTCTGAAAATAGGC	3574	3754	3524	3576	1	GeneScaffold_1477	ENSCHOG00000006699.1	931	19934	CLUAP1	2873	486	83490	No_or_no_constitutive_exon
CATGTCTTTGACTCGTTTGGTTTTTTTTTTCCTCCACATATGGGCACAAGAT	17363	17396	17313	17365	1	GeneScaffold_4029	ENSCHOG00000007079.1	965	18796	BBS4	2873	486	83490	No_or_no_constitutive_exon
CTCACGCCTGATTTTCATTTTCTTCTATTTCTTAAACGTTCATGGGGCAGTG	1310	1357	1407	1355	-1	GeneScaffold_5384	ENSCHOG00000007070.1	217	15240	None	2873	486	83490	No_or_no_constitutive_exon
TCAAGGCTGAGCTCAGGCCTTAAAGCTTTTCCCCTCACTGGGCAAACCAGGT	8190	8374	8140	8192	1	GeneScaffold_7603	ENSCHOG00000007315.1	7320	18922	None	2873	486	83490	No_or_no_constitutive_exon
GCCAGCGTGGTCCCTGGAGAGGGCTGCCGAGTGACGGGGCAGAGAGAGAGGT	18515	18554	18465	18517	1	GeneScaffold_1111	ENSCHOG00000011588.1	12810	18748	None	2873	486	83490	No_or_no_constitutive_exon
TGATCAGATTTGCATTTTAGAATGATCCCAGCCCACTGGAGGGAAGGTAGGC	490	509	440	492	1	GeneScaffold_2421	ENSCHOG00000009984.1	478	11873	HAO2	2873	486	83490	No_or_no_constitutive_exon
AGAATATTTCTTCATAGTTCTTTCTCACTGGATTTCTTTCTTGGGAGCAGGG	11804	11873	11754	11806	1	GeneScaffold_2421	ENSCHOG00000009984.1	478	11873	HAO2	2873	486	83490	No_or_no_constitutive_exon
CCTTCCTGGTGAGTGCCCCCACTGTCTACCATCATTAACTGGGAGCGGAGTT	4053	4188	4003	4055	1	GeneScaffold_6215	ENSCHOG00000013371.1	25	15245	None	2873	486	83490	No_or_no_constitutive_exon
GCCCCTCGGCTGGGTGGGTTTGCGCTCACACTTCTCTGATTGGGAGCCAGGT	15336	15495	15286	15338	1	scaffold_16962	ENSCHOG00000005535.1	5698	16572	PIPOX	2873	486	83490	No_or_no_constitutive_exon
CCGGAATTGACTCCAGCTCTCCAGAGGTGAAAGGATATTGGGCAAGTTAGGA	6415	6664	6365	6417	1	scaffold_19950	ENSCHOG00000007909.1	5593	6664	None	2873	486	83490	No_or_no_constitutive_exon
TGCTTCAGTCTCATGTCTTTTCTTTCTTGTGGGTCTCTTTGGGAATGCAGGT	1581	1752	1802	1750	-1	scaffold_18929	ENSCHOG00000000477.1	1581	9374	PROX2	2873	486	83490	No_or_no_constitutive_exon
CCAGGGATCATGTATGTGTGCTCTAATGGGATTTCTTCTTGGGAACATAGGT	5999	6148	5949	6001	1	GeneScaffold_5855	ENSCHOG00000003227.1	3036	15098	HIF1AN	2873	486	83490	No_or_no_constitutive_exon
AGAGCCCTTCTCTGAGACAGACTTCCTTGCAGGTTGGTAGGGGATATTAGAA	1361	1368	1418	1366	-1	GeneScaffold_13	ENSCHOG00000006583.1	115	12353	None	2873	486	83490	No_or_no_constitutive_exon
AGCGTCTGGGTCAGAGGGCGGGAAGAGACTCTGGTAGCTGGGCGGAGTAGAG	3420	3451	3501	3449	-1	scaffold_23724	ENSCHOG00000000083.1	3113	3519	None	2873	486	83490	No_or_no_constitutive_exon
AGCTGAGGGGCGGCAGCTCCGGGACCCATATCCCACTGTCGGCTGGGCAGGT	11205	11220	11155	11207	1	GeneScaffold_6450	ENSCHOG00000007098.1	479	13797	None	2873	486	83490	No_or_no_constitutive_exon
AACTGGAAGTGGAGAAGTGCTTCAGGAAACACCATCCTTGGGGAAAAAAGTA	6439	6642	6692	6640	-1	scaffold_24787	ENSCHOG00000007813.1	5860	6739	None	2873	486	83490	No_or_no_constitutive_exon
ACAGAGCAAAGGACAGTAAGAAGGAAGGTCAAGTGCAGGAACTGGGGTAGCT	6166	6193	6243	6191	-1	scaffold_24787	ENSCHOG00000007813.1	5860	6739	None	2873	486	83490	No_or_no_constitutive_exon
GAAAGCTGGCCATCGAGAACACCATGGCTCTGTTGGGGTCCAACGGAAAGAA	2993	3168	3218	3166	-1	GeneScaffold_1316	ENSCHOG00000008353.1	2835	15309	SALL4	2873	486	83490	No_or_no_constitutive_exon
ATTCTCTCTCTGCCTCCAGCCATCTCCCTGCTGGAGTTCAGGGGGTCTAGAG	13069	13246	13019	13071	1	GeneScaffold_7056	ENSCHOG00000001644.1	779	13309	None	2873	486	83490	No_or_no_constitutive_exon
GTGATGTTAATATTGCCCCCCTACTGGGGTTATTTGTCCTTGGGTTGAAGGG	7027	7166	7216	7164	-1	GeneScaffold_6131	ENSCHOG00000003841.1	2234	9197	None	2873	486	83490	No_or_no_constitutive_exon
GGTAGAATGGTAGGACTGGCTGATGCATTTCTTGTATTCTAATTGGGTAGGT	3056	3125	3175	3123	-1	GeneScaffold_3699	ENSCHOG00000006001.1	2271	10449	None	2873	486	83490	No_or_no_constitutive_exon
TGCCCAGGGAGTTCCCCAGAAACCTCAAGGACCCTCTGTTTGGGCGGCAGGT	6647	6709	6759	6707	-1	GeneScaffold_6251	ENSCHOG00000010062.1	360	7520	KRT78	2873	486	83490	No_or_no_constitutive_exon
AGTCGGAGAGCAGCAGCCATTCCTCCTGGGACTCCGACGGGGCAAGCGAGGG	3193	3536	3586	3534	-1	GeneScaffold_6181	ENSCHOG00000012533.1	3193	15748	None	2873	486	83490	No_or_no_constitutive_exon
CACTAAGTTTGGACCCCGATGACCCAGAAGTATCTACAGGGGATGCAGAGAT	2556	2559	2609	2557	-1	GeneScaffold_7448	ENSCHOG00000008556.1	2413	16236	ANAPC7	2873	486	83490	No_or_no_constitutive_exon
AGAGAATGAATTCCTGCTTACAAGATTTTCTGATGTGTGGGAGTACAGAGTC	7684	7722	7772	7720	-1	scaffold_20240	ENSCHOG00000000704.1	6860	7789	None	2873	486	83490	No_or_no_constitutive_exon
GACACCCTGGGCCTGGTCCCCAGCTCACTTCCATGGTGGGGGGTGCATAGGT	13448	13449	13499	13447	-1	scaffold_24788	ENSCHOG00000013528.1	12087	16256	S100A1	2873	486	83490	No_or_no_constitutive_exon
AGCCAATTATTCCCAATCTCGCACCCCAGGGCACTGAAAGGGAAATGGAGGG	3661	3680	3611	3663	1	scaffold_29673	ENSCHOG00000010729.1	2242	3680	None	2873	486	83490	No_or_no_constitutive_exon
GTCTCCTCCTAAACCACTTCATCAGCTTTCCTATATGTTCCATGGGGCAGGG	7469	7632	7682	7630	-1	GeneScaffold_6788	ENSCHOG00000004729.1	4586	11322	None	2873	486	83490	No_or_no_constitutive_exon
AGGGGCCGAGTCTTTTAATTCCATCTAGCTCTTTTGTGTCATTGGGACAGGT	3895	3973	3845	3897	1	GeneScaffold_5328	ENSCHOG00000013581.1	607	8186	None	2873	486	83490	No_or_no_constitutive_exon
ATTTTTACAAATACATTATTTTTCCTTTCTTTTCTAATGGGAAACAAAAGGA	4838	4951	5001	4949	-1	GeneScaffold_3927	ENSCHOG00000004490.1	3363	14009	ZCRB1	2873	486	83490	No_or_no_constitutive_exon
GTCCCATCTCTCCGGGGTTCCACCATCGTGTCTTTTATTGGGAGAAGTAGCT	3000	3057	3107	3055	-1	GeneScaffold_7379	ENSCHOG00000009846.1	3000	7558	None	2873	486	83490	No_or_no_constitutive_exon
CAACATGGCCAACCTCAAGCGTCATGGTCGTATCCACTCGGGTGACAAAGGA	2300	2333	2383	2331	-1	GeneScaffold_5541	ENSCHOG00000000533.1	2037	5294	ZNF513	2873	486	83490	No_or_no_constitutive_exon
CTGTCCATCCTGATGTAAGCTGGATCTTTCCTCTTTTCTGGGGACATCAGTA	5497	5623	5673	5621	-1	GeneScaffold_7174	ENSCHOG00000011913.1	600	9618	None	2873	486	83490	No_or_no_constitutive_exon
GGCAGCCAGGTCCTCTTCCAGCTGAGAGACACAGGGGTCTGGGGACTTAGTT	9482	9493	9543	9491	-1	scaffold_29320	ENSCHOG00000000019.1	9223	9693	None	2873	486	83490	No_or_no_constitutive_exon
AAAAGGACACTGCCATTGTCCAGGTAAGGCTTGAGAAGAGGGGCTGTGAGCT	7862	7979	7812	7864	1	GeneScaffold_661	ENSCHOG00000004969.1	2579	8302	TRIB2	2873	486	83490	No_or_no_constitutive_exon
ATTTGCCAAAGAGAGGTTAACCAATATGATATGTTTCCTTATGGGCACAGGA	6744	6842	6892	6840	-1	GeneScaffold_7233	ENSCHOG00000002815.1	5903	13865	QRFPR	2873	486	83490	No_or_no_constitutive_exon
GGATGGGCCTGTGCCACCTTCACCCTGAGCCGCTTCTGTCCACAGGGGAGAA	6352	7090	6302	6354	1	scaffold_58075	ENSCHOG00000001047.1	392	7090	SEMA4B	2873	486	83490	No_or_no_constitutive_exon
CTCGGGCCCCGCTGGAGATTCGCAACGGACTAGGGTCTAGGGGGGGCCAGGG	3213	3227	3277	3225	-1	GeneScaffold_7407	ENSCHOG00000001201.1	115	3295	None	2873	486	83490	No_or_no_constitutive_exon
TTCTAGTGAGTGCACCAACAGGAAAACAATGCCAGGAATGGGTGGGCTAGGT	8077	8143	8193	8141	-1	scaffold_33334	ENSCHOG00000006097.1	7431	9297	None	2873	486	83490	No_or_no_constitutive_exon
GTGGATGACTGACTTTTTTTTCCTTGGGATTGGTCTATTTGGGGCTGCAGTG	6687	6983	6637	6689	1	GeneScaffold_7993	ENSCHOG00000009234.1	4870	11480	PEX26	2873	486	83490	No_or_no_constitutive_exon
CTCGTAGAGCTGACCCCGCTCTGTGACGTCCCTGGCTTGGGCCTGAAGAGGT	8457	8479	8407	8459	1	scaffold_30190	ENSCHOG00000000820.1	8383	13935	None	2873	486	83490	No_or_no_constitutive_exon
AAAGAATTCACACTGGGGAAAAACCCTATGAATGTGATTAGTGTGGGTAGGC	605	671	721	669	-1	scaffold_29135	ENSCHOG00000003379.1	548	1396	None	2873	486	83490	No_or_no_constitutive_exon
CCTTCCAGGGATTTTTTGTCACCCTTATAAACTGTTTCTACAACAGGGAGGT	12486	12774	12436	12488	1	GeneScaffold_5293	ENSCHOG00000000046.1	848	12830	None	2873	486	83490	No_or_no_constitutive_exon
CTGCCCATGCTGGTGCATCCCACTGGCAGCACATGGGGAAGCTGCAAAAGTG	7032	7054	7104	7052	-1	scaffold_42404	ENSCHOG00000009790.1	6639	7392	None	2873	486	83490	No_or_no_constitutive_exon
TATCCCATAATCCTGCCAATCTGCAGCAGGGGCCTCCAGGGGTGTGGGAGTT	11243	11379	11193	11245	1	GeneScaffold_7523	ENSCHOG00000012892.1	6691	13749	None	2873	486	83490	No_or_no_constitutive_exon
CAGGCCTCAAGTCTAGGGGCTGAGCAGGGTATCCCCTGCCCCGGGAGCAGAG	851	950	801	853	1	GeneScaffold_7943	ENSCHOG00000013867.1	14	13640	None	2873	486	83490	No_or_no_constitutive_exon
CAAGAACGAAGAGCCCGTCAGGGACGAAGCACGGGCAAGGGCGAAGCCAGTA	2652	2686	2736	2684	-1	GeneScaffold_7684	ENSCHOG00000012915.1	906	13086	None	2873	486	83490	No_or_no_constitutive_exon
GGTTGGTGGGGCTGGGGGCCGCTCTTGACTAGAGTTTTCTCTGTGGGAAGCT	2970	2997	3047	2995	-1	GeneScaffold_1032	ENSCHOG00000003514.1	2939	12927	None	2873	486	83490	No_or_no_constitutive_exon
TGTAAGCCAGCAGGATGTAGACATGGTGAGTGATGAAGATTGAGGGCTAGTG	638	641	691	639	-1	scaffold_32850	ENSCHOG00000000512.1	638	2394	None	2873	486	83490	No_or_no_constitutive_exon
CATATTCATTCTGTGATTATTAAGGACTGTTTCTCTTCTGGGTGGTGTAGGC	3815	3912	3962	3910	-1	scaffold_40662	ENSCHOG00000010484.1	2796	10433	None	2873	486	83490	No_or_no_constitutive_exon
CCTCCATCTCCAGCATCAAAAAGAGGATTCAGAGGAACCTGGGGAACAAGAC	2876	2888	2938	2886	-1	scaffold_63823	ENSCHOG00000013558.1	2867	12128	None	2873	486	83490	No_or_no_constitutive_exon
TCTGTCAACTCGGAAAGGGCTTCCAAGGCCAAGTGCTGCAGGGCACAGAGGT	8263	8285	8213	8265	1	scaffold_43128	ENSCHOG00000004964.1	6203	8914	PSRC1	2873	486	83490	No_or_no_constitutive_exon
GTCTTGGGGTCTACCTCAGTTCTGCTTCCACCCAAACATCCAGGGCCAAGGC	12268	12367	12218	12270	1	scaffold_48829	ENSCHOG00000010403.1	11455	12367	None	2873	486	83490	No_or_no_constitutive_exon
AACAAACACTAATAACACTGAAAATAAGTTACTATCTTTTGGGCGATTAGGT	3095	3287	3337	3285	-1	scaffold_37058	ENSCHOG00000001822.1	3095	10486	PRL	2873	486	83490	No_or_no_constitutive_exon
ACTGCAGTAAGGAACACCAGGCCCTAGAATGGAAACTGGGACATAAGTAGGC	7587	7596	7646	7594	-1	GeneScaffold_666	ENSCHOG00000000439.1	7108	11834	PDCD2	2873	486	83490	No_or_no_constitutive_exon
ACTGGCATGACTGCTGGGATCGCATGATGTGCTGCTGGGCAGCATGAGAGAC	1217	1247	1297	1245	-1	GeneScaffold_6901	ENSCHOG00000012490.1	457	7808	None	2873	486	83490	No_or_no_constitutive_exon
TTTTTCCTCCTCAAAATATCCAGTACTCTACCTGTAGGGGGAAGATGAAGCT	2526	2529	2476	2528	1	scaffold_40156	ENSCHOG00000004030.1	2314	2580	None	2873	486	83490	No_or_no_constitutive_exon
AACTATATTTATCCCTTTCTTCCTTCCCACTGGTTGCTCTGGATGGGCAGGA	6792	6849	6899	6847	-1	GeneScaffold_6429	ENSCHOG00000003237.1	2981	12027	None	2873	486	83490	No_or_no_constitutive_exon
GGTGACTGAATTCCTGCTTACAAGATTTTCTGATGTGTGGGGGTACAGAGTT	5312	6184	6234	6182	-1	scaffold_60042	ENSCHOG00000011428.1	5312	6251	None	2873	486	83490	No_or_no_constitutive_exon
GAGAAGACAGGCTGTGGCATGCTGTGGGGAAGTGAGCTGAGCAAGGGCAGCT	11488	11518	11438	11490	1	GeneScaffold_1948	ENSCHOG00000004814.1	974	11538	None	2873	486	83490	No_or_no_constitutive_exon
ATGCCACAGAAGTCCCTCAAAGGGAGCCAGAGGCGAAGGGAAAGGGAGAGGA	10063	10258	10013	10065	1	GeneScaffold_3535	ENSCHOG00000009104.1	12	12031	None	2873	486	83490	No_or_no_constitutive_exon
AGTCATGTGTATGGTTGCCCTGATTATTCTCACCCCCTTGGGTGGAGCAGCC	4084	4353	4403	4351	-1	GeneScaffold_5749	ENSCHOG00000003525.1	2224	10428	None	2873	486	83490	No_or_no_constitutive_exon
CACTTTCCTCCCCTAAACGGACTATTCCTATCTGCTCTCTGCCGGGACAGGA	2956	3109	3159	3107	-1	GeneScaffold_3711	ENSCHOG00000000593.1	17	4778	FLOT1	2873	486	83490	No_or_no_constitutive_exon
CTGTACTGGAAGAGTTGAAGGACGATTGTAACAACTTGGGAACAAAGAAGAT	3660	3669	3610	3662	1	GeneScaffold_3114	ENSCHOG00000009827.1	327	7338	None	2873	486	83490	No_or_no_constitutive_exon
ACACCTAAATTGCAGTTTACATCTTTTACCTATATTGAAAGGGAATCTAGAA	6293	6303	6243	6295	1	GeneScaffold_888	ENSCHOG00000004697.1	1953	10334	None	2873	486	83490	No_or_no_constitutive_exon
TTGAATCCTTTTGGAAGTCATTAAAGTTGTTGTTTGTTTGGGAGTTGCAGGC	7223	7410	7173	7225	1	GeneScaffold_888	ENSCHOG00000004697.1	1953	10334	None	2873	486	83490	No_or_no_constitutive_exon
CAGATTTCTCAGTCCCCAGAGGTACCTAAAGGTGACTGAGGGATTATAAGTT	6669	6708	6758	6706	-1	scaffold_67620	ENSCHOG00000002107.1	5569	9245	ENSA	2873	486	83490	No_or_no_constitutive_exon
GTTTTTTTTTGTATCCCAAGGAGCTACTGAACACCTAGTGGGAGCTATAGAA	7803	7899	7949	7897	-1	GeneScaffold_4195	ENSCHOG00000012560.1	541	7983	CTSK	2873	486	83490	No_or_no_constitutive_exon
TCACCCACTGCCTGCCCTCTTCTCGGGAAATGGGGGTGCAGCTCAGGGAGCC	287	295	345	293	-1	GeneScaffold_2773	ENSCHOG00000000341.1	223	6375	None	2873	486	83490	No_or_no_constitutive_exon
CCCAATGCAGCCAGGCTGTCTCTGCTGCCAAGGTGATCGGTGCTGGGAAGTC	579	672	722	670	-1	GeneScaffold_5223	ENSCHOG00000007302.1	579	8951	CSRP1	2873	486	83490	No_or_no_constitutive_exon
CGCGGCCGAGGGGCTCGAATGAGACGGCCTCCTCTCTCCGAGCCGGGTAGGA	6027	6202	5977	6029	1	GeneScaffold_2861	ENSCHOG00000000749.1	3636	7542	None	2873	486	83490	No_or_no_constitutive_exon
CCATGGCGCCTCCCCCGGCCCCGCTCCCCCGGGAGCGGAGGACGGGAAAGGG	9995	10067	10117	10065	-1	GeneScaffold_7513	ENSCHOG00000001378.1	2335	10115	None	2873	486	83490	No_or_no_constitutive_exon
TGAAGAGAGTCTATGATCAGGCGGTGGAAGATCTGAATTCCAGAGGGTAGAA	3313	3511	3561	3509	-1	GeneScaffold_5260	ENSCHOG00000006254.1	3313	10723	None	2873	486	83490	No_or_no_constitutive_exon
ACCTCCGGTGAGTACCACGAGAGCGTGCACTCCTGGGGCTACAGATGTAGCT	1437	1503	1387	1439	1	GeneScaffold_478	ENSCHOG00000010773.1	295	4023	SPAG4	2873	486	83490	No_or_no_constitutive_exon
AGTCCAGCTTTTAAACGACTAGCCTCCCGGCCAGGAGGGTGGGGGGGTAGGT	1493	1507	1557	1505	-1	scaffold_93421	ENSCHOG00000013529.1	1057	1825	None	2873	486	83490	No_or_no_constitutive_exon
AACCTGTAATTCAGTTTCACCAGTAAGTTATATTGTTTGGTCTGGGAAAGAT	8015	8069	8119	8067	-1	GeneScaffold_8115	ENSCHOG00000013979.1	7621	9127	None	2873	486	83490	No_or_no_constitutive_exon
GGGAAGGTGCGGTGGCAGGACCGGCGAGGGACCGGAGGGGAAGATGCCAGAC	454	478	528	476	-1	scaffold_57491	ENSCHOG00000004144.1	73	485	None	2873	486	83490	No_or_no_constitutive_exon
GCATTCCTGGGGAGGAGATCTGGGAGTTCCTCAATATGTTGAGGGTCTAGGA	5990	6002	6052	6000	-1	scaffold_87461	ENSCHOG00000009046.1	5866	6657	None	2873	486	83490	No_or_no_constitutive_exon
AGATCTGGGAGTTCCTCAATATGTTGAGGGTCTAGGATGGGAGAAGGTAGTT	5946	5987	6037	5985	-1	scaffold_87461	ENSCHOG00000009046.1	5866	6657	None	2873	486	83490	No_or_no_constitutive_exon
ACAATGGGACCAAGGCATTCAGGGGAGTCCCATTGGCTGCACAAGGGCAGGT	6422	6443	6493	6441	-1	scaffold_57013	ENSCHOG00000013084.1	5003	6451	TEX38	2873	486	83490	No_or_no_constitutive_exon
CGCAATGATAAGGTGAAGCAGGCGCTGAAAGACGCCCTGAGGTGGGACAGCC	7640	7659	7590	7642	1	scaffold_49631	ENSCHOG00000011752.1	6713	7686	None	2873	486	83490	No_or_no_constitutive_exon
CCCTGAGGTGGGACAGCCCCCTGCAGCTAGGAGGCTATGAGGGCCACAAGAA	7674	7686	7624	7676	1	scaffold_49631	ENSCHOG00000011752.1	6713	7686	None	2873	486	83490	No_or_no_constitutive_exon
GAATAAAGGACGATGCACTAACCTGGTAGTGGCCCCATGGGTGGGGGGAGTT	3706	4156	4206	4154	-1	scaffold_49214	ENSCHOG00000002898.1	3670	4611	None	2873	486	83490	No_or_no_constitutive_exon
CCTGCTTTGGGCCACACCCCAGAAGGCTGTCCTGGAGGACTGGGGGAGAGCA	5405	5423	5473	5421	-1	GeneScaffold_7708	ENSCHOG00000010154.1	1428	9719	None	2873	486	83490	No_or_no_constitutive_exon
GGCGGGGGGCGGGGCTAAGGGGGCGGGGCTGACCTTGGGGGCGGGGCCAGGG	7631	7907	7581	7633	1	GeneScaffold_7898	ENSCHOG00000007171.1	4703	9661	None	2873	486	83490	No_or_no_constitutive_exon
GTAGCTGTGGCCTTGCAACCAGAGGAAAGGCCTCCAGGCCAGGGGCGTAGGT	8921	8936	8871	8923	1	GeneScaffold_6996	ENSCHOG00000002958.1	8068	9370	None	2873	486	83490	No_or_no_constitutive_exon
TTTGCCCTTCTCCACCTCCCTGTCCCAACCCCAGAGCCCTGTGGGGTCAGCA	6324	6331	6381	6329	-1	scaffold_64300	ENSCHOG00000007968.1	6163	6710	None	2873	486	83490	No_or_no_constitutive_exon
AGGGAACCAGCGTCTCTCCTCCATTACAAACCTTGTCTCCCGGGGACGAGCC	5206	5278	5156	5208	1	scaffold_82394	ENSCHOG00000001773.1	3679	5418	None	2873	486	83490	No_or_no_constitutive_exon
TTTGATGGAGGAGATGATAACTCTGTGTTTCCCAATCCTACTGAGGGCAGAA	8029	8140	7979	8031	1	scaffold_57175	ENSCHOG00000010235.1	5826	8140	C1orf54	2873	486	83490	No_or_no_constitutive_exon
TTTTAAAAGAACCCCTTCCATCCAAAGCTCAGCTGGTGCTGGTGGGATAGAT	6787	6788	6737	6789	1	scaffold_68917	ENSCHOG00000002864.1	5647	7413	None	2873	486	83490	No_or_no_constitutive_exon
GCGACCTACTGGTGAGATTCCGTCCTTCCTCGGGTTGAGGGGTGGGGCAGAG	864	870	814	866	1	scaffold_83383	ENSCHOG00000004235.1	699	5395	CENPW	2873	486	83490	No_or_no_constitutive_exon
AGTTGTACCTGGAGTTCATGTTTGACGATATGAAGGGGATAAAAACATAGCA	5500	5512	5562	5510	-1	GeneScaffold_7686	ENSCHOG00000009395.1	4537	6883	LDB1	2873	486	83490	No_or_no_constitutive_exon
TGTAATTTGTCTCAAGATGCTGGTAAATTTTGTTGTGGAGCAGGGAGCAGAA	3441	4074	4124	4072	-1	scaffold_62687	ENSCHOG00000004237.1	3441	4084	None	2873	486	83490	No_or_no_constitutive_exon
ATGAATTTACAACTCTTACATGGCTCCTGAAAACTTCACCCGGGTGACAGTT	4580	4601	4651	4599	-1	scaffold_62809	ENSCHOG00000004324.1	3692	4632	None	2873	486	83490	No_or_no_constitutive_exon
GGAGAAGGCTGAAACGCCGGTCTGCACAGCACTTAGATCACGGGCGGCAGGA	2239	2251	2189	2241	1	GeneScaffold_7737	ENSCHOG00000006959.1	2144	7440	None	2873	486	83490	No_or_no_constitutive_exon
TGGAAGGCTTACTGCGGCCCCGGCCGGGAATGGCGCTGGGACCCGGGAAGGC	3983	4202	3933	3985	1	scaffold_106890	ENSCHOG00000000957.1	3855	4577	None	2873	486	83490	No_or_no_constitutive_exon
CTCCACGACTATCCCCAAGATGCTCACCAACTATTTCTCAGGGACATCAGCT	1109	1756	1806	1754	-1	scaffold_73303	ENSCHOG00000011215.1	1109	1961	None	2873	486	83490	No_or_no_constitutive_exon
GTTGGCACCGTGGGGGACGGGAGGGGGGCCCTGGCATCCCAGGGAAGCAGGC	1348	1396	1298	1350	1	scaffold_104417	ENSCHOG00000001628.1	1138	1551	None	2873	486	83490	No_or_no_constitutive_exon
CCACCCCTCCCCCAGCTGGGTGCTGGAAAGCACCCGGGGACGGAGAGCAGGT	5164	5185	5235	5183	-1	scaffold_82096	ENSCHOG00000000223.1	4844	5190	None	2873	486	83490	No_or_no_constitutive_exon
GAGCAAAGCGAGATAAATCACATTCTCATACCCCTTCTCGTAGATGGGAGTC	927	3047	877	929	1	scaffold_139632	ENSCHOG00000004985.1	513	7634	None	2873	486	83490	No_or_no_constitutive_exon
GGACAGCATTCTGGTCCACCATCCACCCTCTTCAGGATGGGAAGGATTAGCC	7206	7248	7156	7208	1	GeneScaffold_2935	ENSCHOG00000007400.1	93	7267	None	2873	486	83490	No_or_no_constitutive_exon
ATTACCATATTCTGGGTCAATGGGAAACCCTTGGTGAGGAAGGGTCTGAGCA	3428	3491	3378	3430	1	scaffold_107124	ENSCHOG00000000638.1	2905	3681	APCS	2873	486	83490	No_or_no_constitutive_exon
CGCTCTACGTCGCGGGGCCGCGGCGCCACCCGCTCCTCGTCCCGGGAGAGCG	7810	7829	7760	7812	1	GeneScaffold_1582	ENSCHOG00000002328.1	308	7829	None	2873	486	83490	No_or_no_constitutive_exon
GGAGGGAACATGTAGTCACTGTCTCCAAGGCGATGAAGATGGGGGACTAGGA	3345	3393	3443	3391	-1	GeneScaffold_7871	ENSCHOG00000003120.1	2938	7317	None	2873	486	83490	No_or_no_constitutive_exon
CCTTGGCAGCAGGGCAAACAGGCTCGGTGTGGGAGGATGGGCAGGACTAGGT	6150	6168	6218	6166	-1	scaffold_77790	ENSCHOG00000005385.1	5948	6591	None	2873	486	83490	No_or_no_constitutive_exon
GAGGGCCTCATCGTGGGTTCATTCGCTCCATGTGTCAGACGGGCCCAGAGTT	6234	6372	6184	6236	1	GeneScaffold_4635	ENSCHOG00000008342.1	3419	7233	None	2873	486	83490	No_or_no_constitutive_exon
AACAGGAATTTGAAATGGTGTACCTGGGTCGAGGATACCCAGGGGTCTAGCA	3211	5536	3161	3213	1	scaffold_81111	ENSCHOG00000007163.1	3175	5544	None	2873	486	83490	No_or_no_constitutive_exon
CCTGCTCCCTAGTTTCTGGATCAGAAGCTGCTTCTCACTGGGCTGTGGAGCC	4903	4957	4853	4905	1	scaffold_85940	ENSCHOG00000011172.1	4537	5063	None	2873	486	83490	No_or_no_constitutive_exon
TGTAGGAGGCCCAAACGAGAACATCATGAAGGGTTTGCAAGATTGGGGAGTT	2118	2125	2175	2123	-1	scaffold_81284	ENSCHOG00000002013.1	1452	7043	None	2873	486	83490	No_or_no_constitutive_exon
AAGCAGAATCGCTAGGGGATGGTCTGGCGGATGTGATGTGGGAATATTAGTG	4822	4879	4772	4824	1	scaffold_132076	ENSCHOG00000010017.1	3512	5079	None	2873	486	83490	No_or_no_constitutive_exon
GTCACTGTGGGCCTCACCCAGGAGAAGAGGCAGCAGCTGGACCGGGATAGAG	6405	6453	6503	6451	-1	scaffold_85273	ENSCHOG00000001832.1	1828	6524	None	2873	486	83490	No_or_no_constitutive_exon
GAGGCTGGGCCAGTGTGCACTGGAGTGTGCCCGGGGCCTGTGGGAGACAGAG	1215	1241	1291	1239	-1	GeneScaffold_2641	ENSCHOG00000006687.1	491	1359	None	2873	486	83490	No_or_no_constitutive_exon
ACTACATTGATGAGGCTCACTTTCAGGCGCTGTGCCAGGGCCGGAGGTAGTC	6020	6113	6163	6111	-1	GeneScaffold_223	ENSCHOG00000002546.1	1354	6257	None	2873	486	83490	No_or_no_constitutive_exon
CGCCAGGAGATGTACACAGACCTGCAGGAATGAAGCGGGCCGAGAACTAGGT	611	632	682	630	-1	GeneScaffold_4228	ENSCHOG00000009015.1	409	5460	None	2873	486	83490	No_or_no_constitutive_exon
TGTGCACAAAGCGAAGCTGAGCAAGGAAGTCAGGAACCATGTGCGGGCAGGC	5466	5538	5416	5468	1	scaffold_155247	ENSCHOG00000013671.1	5133	5575	None	2873	486	83490	No_or_no_constitutive_exon
TGGGAATGCTCAGACCTCAGAACCAACACTCATTCCTTTCTCGGGGACAGGG	5142	5165	5215	5163	-1	GeneScaffold_4142	ENSCHOG00000006668.1	378	5818	FCN3	2873	486	83490	No_or_no_constitutive_exon
CTATATCCTACTAACTGTGCGCCTTCACTCTAAGGATGGGGCATCAAAAGGC	5377	5593	5327	5379	1	scaffold_101357	ENSCHOG00000007761.1	4938	5593	None	2873	486	83490	No_or_no_constitutive_exon
CTAATTACACACCGCCAGTCCCCGATTACCAGCCCCCCCCGAGGGCTTAGTA	5604	5616	5554	5606	1	GeneScaffold_7137	ENSCHOG00000008751.1	26	5653	MRPL40	2873	486	83490	No_or_no_constitutive_exon
TGGCTGGTGACATCAGCCTGGAGTAGCAGGCCTACCTTCGGGGCAAGTAGTT	4852	4960	4802	4854	1	GeneScaffold_6714	ENSCHOG00000006634.1	2858	5702	MIEF2	2873	486	83490	No_or_no_constitutive_exon
GGATGTGGTAGCAGCTACTGTAGAGGTGCTGGGGACCAGGGATATGGGAGCA	1518	1638	1468	1520	1	scaffold_137789	ENSCHOG00000003844.1	1179	1638	None	2873	486	83490	No_or_no_constitutive_exon
TGGAGGGTCACCCTAGTTGACAATTTTGTTTCTCCCCTGGGGTGCGGCAGGT	4331	4415	4281	4333	1	GeneScaffold_27	ENSCHOG00000008576.1	1110	4828	None	2873	486	83490	No_or_no_constitutive_exon
CTCACTGCCTTCGCCTCCCACGGCCAGGCCAGGGCCGCAGTGGGGAGCAGGA	566	572	516	568	1	scaffold_166433	ENSCHOG00000012600.1	255	598	None	2873	486	83490	No_or_no_constitutive_exon
ATTCATCTATTCACTTCTCAATCACTTGGAAGCTGAGGGGGAAGAAATAGGA	3928	3949	3878	3930	1	scaffold_135375	ENSCHOG00000001520.1	3203	3949	None	2873	486	83490	No_or_no_constitutive_exon
CTGCCAGCTGTCTGCCCTCATCCAACACCAGGAAGTACACAGCAGGGAAGTG	2995	3025	3075	3023	-1	scaffold_143404	ENSCHOG00000002577.1	2995	4233	None	2873	486	83490	No_or_no_constitutive_exon
GGAGCGCGTGGCCGCTTCTCACATCCCGGCAGCGCGGGCCTGGATAAAAGCC	3124	3135	3074	3126	1	scaffold_160845	ENSCHOG00000004553.1	2988	3399	None	2873	486	83490	No_or_no_constitutive_exon
AGGGCCAGAAACAGCAGCCAGGGCTCCTCTCCCCAGAAGAGGGATTGCAGGA	3278	3341	3228	3280	1	scaffold_147931	ENSCHOG00000009616.1	3158	3940	None	2873	486	83490	No_or_no_constitutive_exon
GAGCCGTTCAGAACCCGCGGGCTCATCAGGGAGCAGGAGGGAAGACGGAGCA	3362	3377	3312	3364	1	scaffold_147931	ENSCHOG00000009616.1	3158	3940	None	2873	486	83490	No_or_no_constitutive_exon
CTTGGGACATCCCGGCTGGTTTCCCCAATCCTCAAAACCAGTGGGGTTAGGG	311	312	362	310	-1	scaffold_178791	ENSCHOG00000011904.1	311	1401	C6orf15	2873	486	83490	No_or_no_constitutive_exon
CACCAAGACCCTGGCCCAGCGGCTGGCCATCCTCATGGGCACTGCAAAAGAG	2746	2752	2802	2750	-1	scaffold_172098	ENSCHOG00000012438.1	2670	3907	None	2873	486	83490	No_or_no_constitutive_exon
GGAACAAGGATGTAAAAAATGCACTAAGGAAGGTGGTTAGGGGAGTATAGTC	4321	4324	4271	4323	1	scaffold_213374	ENSCHOG00000009198.1	3394	4329	None	2873	486	83490	No_or_no_constitutive_exon
CTGAGTACACTCCACGGTGCATGGAGAGAGTGTGTACAGGGACTATGAAGGT	3847	3904	3954	3902	-1	scaffold_133076	ENSCHOG00000007504.1	3413	4221	None	2873	486	83490	No_or_no_constitutive_exon
TCAGCCCCTGCCCGGCCGCTCATTGCAGGTGCAGCTCAGCAGGGACCCAGGC	1747	1852	1697	1749	1	GeneScaffold_6319	ENSCHOG00000012890.1	99	3440	FAM241B	2873	486	83490	No_or_no_constitutive_exon
TCTGAGGAATAAAGAAATGATGGGGGCTCTGAAAAGACTCTTCAGGGAAGAA	3680	3689	3739	3687	-1	scaffold_167305	ENSCHOG00000012119.1	3680	4364	None	2873	486	83490	No_or_no_constitutive_exon
GTGTGCGGAGAAGGATGGCAAGGTGGCGGGGTCCCATGCAGGGGGCGAAGAG	418	450	500	448	-1	scaffold_196485	ENSCHOG00000000358.1	6	1080	GJD4	2873	486	83490	No_or_no_constitutive_exon
TGACTCAGTCTTGCAGCGAGGCTCGGAGCAGCCCAGGGTCGCAGGTAGAGGT	3132	3363	3082	3134	1	scaffold_193623	ENSCHOG00000008972.1	3013	4124	None	2873	486	83490	No_or_no_constitutive_exon
GCTCCAGGCCCTCCCAGCTCCCGGCTTCCTCTTTTACACGAGCGGGGCAGGG	3942	4017	3892	3944	1	scaffold_202766	ENSCHOG00000001838.1	3155	4031	None	2873	486	83490	No_or_no_constitutive_exon
GCCCTAATGCCCAGCCCCATGCCCACCTCCAATGGCCCCAGGTCTGGGAGCT	2776	2815	2726	2778	1	scaffold_226230	ENSCHOG00000000907.1	2652	2967	None	2873	486	83490	No_or_no_constitutive_exon
AGCGGGAGGCAGTGGAGCGGAGCGCGCAGCGGACGCCGCGGGAGCGCTAGAC	2909	2914	2859	2911	1	scaffold_193925	ENSCHOG00000001348.1	2602	3145	None	2873	486	83490	No_or_no_constitutive_exon
GGTCCCCATGCCCCCAAGGCTGAAGTAAGAGGATGCTGACCTGGGGACAGGT	810	1027	1077	1025	-1	GeneScaffold_2268	ENSCHOG00000003769.1	327	2311	None	2873	486	83490	No_or_no_constitutive_exon
GGACTTCAATAATATCAATGTTGAACTCAGTCTACTTGGGGAAAAAAAAGAA	1884	2067	2117	2065	-1	scaffold_203831	ENSCHOG00000007989.1	1649	2224	None	2873	486	83490	No_or_no_constitutive_exon
AACAGCATGATGAAAGTACGGGCACATATCTGCTGTTGGGCAGTCAGGAGCA	1012	1138	1188	1136	-1	scaffold_283355	ENSCHOG00000002265.1	8	1695	None	2873	486	83490	Yes
GGGATAAGAGGGTCCTGAGCACAGGGTGGTCTCTTTGTGAACAGGGGCAGAT	183	458	508	456	-1	scaffold_309144	ENSCHOG00000002753.1	183	1018	None	2873	486	83490	No_or_no_constitutive_exon
ATATGGGGCATACATTGTATAGCCTCAGAGCCTTTAAGAAGGATGGGTAGAG	514	631	464	516	1	scaffold_310147	ENSCHOG00000011182.1	190	1482	None	2873	486	83490	No_or_no_constitutive_exon
CCTTGTCCCCTAGACACTATCCATCCTATGTAACAGGAACCTGGGAGTAGCT	1232	1328	1182	1234	1	scaffold_310147	ENSCHOG00000011182.1	190	1482	None	2873	486	83490	No_or_no_constitutive_exon
TAGCTTGAAGGGATGTCTTCACTGCCATCAAGACCACCTGGGAGAACTAGGG	466	490	416	468	1	scaffold_324173	ENSCHOG00000012348.1	427	1149	None	2873	486	83490	No_or_no_constitutive_exon
ACTCGCTGGGTGTCGGCAGAGTATGCAAGTTCATTAAGCCAGGGTGCAAGTG	626	635	576	628	1	scaffold_324173	ENSCHOG00000012348.1	427	1149	None	2873	486	83490	No_or_no_constitutive_exon
GGTTCAGAGAAGAGCTCCGGGATTGCCCCAAGGTGGTAACTGTAGGGCAGAA	587	632	537	589	1	scaffold_349706	ENSCHOG00000006679.1	200	669	None	2873	486	83490	No_or_no_constitutive_exon
TGGAACAGCCCTTAGAACACTTGAGAAACTGCTCAGGCCATCAAGGGAAGCA	1189	1195	1245	1193	-1	scaffold_356785	ENSCHOG00000001808.1	759	1236	None	2873	486	83490	No_or_no_constitutive_exon
ACGTGGCCCCCGGGTGGAGCTGGCGGCCCAGAGCGGCCTGGCAGGGGCAGGG	722	788	672	724	1	scaffold_381122	ENSCHOG00000005994.1	674	937	None	2873	486	83490	No_or_no_constitutive_exon
TGGCCCCTTCGAGGGGTCGCACCAGACTGGGGAGGAGGGCGCTGGGAAAGGC	789	831	739	791	1	scaffold_381122	ENSCHOG00000005994.1	674	937	None	2873	486	83490	No_or_no_constitutive_exon
CTGGTCATAGTGTCTTAGGACGCATGGCTGCAGGGGGATGGGTATGGCAGCC	316	343	393	341	-1	scaffold_406892	ENSCHOG00000002248.1	21	876	None	2873	486	83490	No_or_no_constitutive_exon
