# Supplementary material for: Widespread Separation of the Polypyrimidine Tract From 3′ AG by G Tracts in Association With Alternative Exons in Metazoa and Plants
Source: Front Genet. 2019 Jan 14;9:741. doi: 10.3389/fgene.2018.00741 (PMC6339879; doi:10.3389/fgene.2018.00741)
Supplement: DATA FILE S2 — Sequences of REPAG 3′ SS from each species of metazoa, plants and protists. [file Data_Sheet_2.zip › Supplementary data 2/Protists_Release38_plasmodium_falciparum_igh_cr14.txt]

REPA_GGG_Sequence	Exon_Start	Exon_End	Pos_-50	Pos_+2	Strand	Chromosome	GeneID	Gene_Start	Gene_End	Gene_Name	Number_of_REPAs	Number_of_REPAs_has_GGG	Number_of_Intron(Intra_genic_Region)	Upstream_Constitutive_Exon
GATTCATCTTCATTAAATAGGAAAATTATATTTTTTTAATCTGGGCAAAGGG	61171	61463	61121	61173	1	supercont1.37	PFMG_00755	60336	69759	None	421	14	7099	No_constitutive_exon_found_in_species
GCTTTGAGTAAAACATACGGTTTATTTTAACACCTGGACTTAATGGGAAGGT	2690	2787	2640	2692	1	supercont1.45	PFMG_00910	1328	2787	None	421	14	7099	No_constitutive_exon_found_in_species
GAAAAGAAATGATAGTGCTATAATTATTTTAAATAATAGGGTACAAACAGAA	40659	41351	41401	41349	-1	supercont1.73	PFMG_01129	40659	42897	None	421	14	7099	No_constitutive_exon_found_in_species
ATATTTCTTTTCCGTGACACATAAATATATTTTTTTATTTATTTGGGAAGAT	22580	22658	22530	22582	1	supercont1.93	PFMG_01305	22233	23017	None	421	14	7099	No_constitutive_exon_found_in_species
TTTTTTTTTTTTTTTTTTTTTTTGGGTTAAAAATGTCGAAGATTTGGGAGGA	43925	45618	45668	45616	-1	supercont1.104	PFMG_01703	43694	46076	None	421	14	7099	No_constitutive_exon_found_in_species
AAATAAAAAGAGGAAAGAATTGGATTTGATATTTATACATGGGTTAAGAGGT	24729	26259	24679	24731	1	supercont1.164	PFMG_02067	21395	26655	None	421	14	7099	No_constitutive_exon_found_in_species
TTTTTTTTTTTTTTTTTTTTTTTTTTTTTCCCTTTTTTTTTTTGGGGAAGGG	7687	8516	8566	8514	-1	supercont1.169	PFMG_02072	7687	9141	None	421	14	7099	No_constitutive_exon_found_in_species
TTAAAAATAAAGGAAAATATCGATAAATATTTTTTAATTAAATGGGAAAGAT	34795	34900	34950	34898	-1	supercont1.148	PFMG_02256	33863	35786	None	421	14	7099	No_constitutive_exon_found_in_species
ATTATTTTATTTTATTTTTTTTTTTTTTTTTTTTTTATTTTATGGGAAAGCG	10115	12097	10065	10117	1	supercont1.295	PFMG_03161	7840	12097	None	421	14	7099	No_constitutive_exon_found_in_species
ATAGCATTTTATTTTATTTTTTTTTATATATGGAATATTCTTTGGGGGAGTA	1161	1239	1111	1163	1	supercont1.311	PFMG_03210	792	1825	None	421	14	7099	No_constitutive_exon_found_in_species
TTTATTTTTTATTTTTTTTATTTTTTTTTTTTTTTTTTTTTTGGGGGGAGGT	12418	18497	18547	18495	-1	supercont1.352	PFMG_03653	12038	21242	None	421	14	7099	No_constitutive_exon_found_in_species
AATCAAAGTATATTCTTTTTTTTTTTTTTTTTTTTTTTTTATTGGGGCAGGA	814	883	933	881	-1	supercont1.411	PFMG_03948	814	2473	None	421	14	7099	No_constitutive_exon_found_in_species
TTGGTTAAGTTACTACGGAATCCGTTTGTGGGGGGGGGTTTGGAGAATAGAT	389	680	339	391	1	supercont1.568	PFMG_04303	184	680	None	421	14	7099	No_constitutive_exon_found_in_species
AATGACATGTTCGGAAGTGATGTAAGTAATTTTGTGTGGGAATAGTAAAGAC	5375	5424	5325	5377	1	supercont1.582	PFMG_04568	5055	6118	None	421	14	7099	No_constitutive_exon_found_in_species
