# Supplementary material for: Widespread Separation of the Polypyrimidine Tract From 3′ AG by G Tracts in Association With Alternative Exons in Metazoa and Plants
Source: Front Genet. 2019 Jan 14;9:741. doi: 10.3389/fgene.2018.00741 (PMC6339879; doi:10.3389/fgene.2018.00741)
Supplement: DATA FILE S2 — Sequences of REPAG 3′ SS from each species of metazoa, plants and protists. [file Data_Sheet_2.zip › Supplementary data 2/Protists_Release38_pythium_ultimum.txt]

REPA_GGG_Sequence	Exon_Start	Exon_End	Pos_-50	Pos_+2	Strand	Chromosome	GeneID	Gene_Start	Gene_End	Gene_Name	Number_of_REPAs	Number_of_REPAs_has_GGG	Number_of_Intron(Intra_genic_Region)	Upstream_Constitutive_Exon
GCAACCGTTGTACTGTTGGGATTCGTTCACGGGATTGGTTTGGGTATGAGAT	47361	47724	47311	47363	1	scf1117875582039	PYU1_G000567	42505	49241	None	3781	500	24704	No_or_no_constitutive_exon
ATGTCCACTTTGCAACTGCTTAGCGTGTCAAACGTGGGATCAATGGGAAGCG	432902	433019	432852	432904	1	scf1117875582039	PYU1_G000452	431521	433019	None	3781	500	24704	No_or_no_constitutive_exon
GACAGAGATGACTGTGGACTAAAGCTCACACGTTTGTGTGTTGGGTGAAGGC	639134	639223	639273	639221	-1	scf1117875582039	PYU1_G000406	638581	639531	None	3781	500	24704	No_or_no_constitutive_exon
AGGGATGTAGCTAACGAAGCACTTTGCGTTGACTTGGGTTGTGAACGCAGAG	926119	926186	926069	926121	1	scf1117875582039	PYU1_G000321	925765	927415	None	3781	500	24704	No_or_no_constitutive_exon
GAATGCGAGTCTAGGAGTTGAATCCGGATGTTGACTTTGTCGTGGGACAGGA	1210824	1210845	1210774	1210826	1	scf1117875582039	PYU1_G000229	1208342	1212314	None	3781	500	24704	No_or_no_constitutive_exon
CTAATTAACATACACGCTTTTTTGTTGTAAAAATGCGGATGTGTGGGCAGCA	1421228	1421295	1421178	1421230	1	scf1117875582039	PYU1_G000151	1420569	1422581	None	3781	500	24704	No_or_no_constitutive_exon
CAAAGGAGAGTCTTGATTCACAGCTCACAGGCTGTGGGCTATGAATGAAGCT	1480284	1480317	1480367	1480315	-1	scf1117875582039	PYU1_G000125	1480284	1480624	None	3781	500	24704	No_or_no_constitutive_exon
GTGCTGACTGTCGTTGTCATGATGTTCGTGCCTCTGGGATGCCAAAATAGCG	1505658	1505794	1505608	1505660	1	scf1117875582039	PYU1_G000119	1505142	1506003	None	3781	500	24704	No_or_no_constitutive_exon
TCGTTGCTCGCGTTTGCTGACGTGCGTCTCTGTTCTTGATGGGTGTGTAGAG	1559439	1562502	1559389	1559441	1	scf1117875582039	PYU1_G000102	1559272	1562502	None	3781	500	24704	No_or_no_constitutive_exon
GGCGCGAAAATGTTTGATGTCTAACTTGTTCTGAAAAATATGTGGGACAGGT	1663902	1666540	1663852	1663904	1	scf1117875582039	PYU1_G000056	1661624	1667073	None	3781	500	24704	No_or_no_constitutive_exon
ATGGACGATTTCGTGTTATCGAGCTCAGGGTGTTTCGGGAACCGAAATAGGG	1748288	1748300	1748238	1748290	1	scf1117875582039	PYU1_G000026	1745905	1748300	None	3781	500	24704	No_or_no_constitutive_exon
TAAAGCTGTCTCACATAACGTATTGATGGCCAATTGTTGGGCAAATGCAGGA	1796493	1796548	1796598	1796546	-1	scf1117875582039	PYU1_G000013	1795635	1797343	None	3781	500	24704	No_or_no_constitutive_exon
AGGGAATGCTCACGCGGATATTGTATTATTTTTTATATGGGAATGTGCAGGT	1805505	1805683	1805455	1805507	1	scf1117875582039	PYU1_G000007	1805268	1806627	None	3781	500	24704	No_or_no_constitutive_exon
TGGAAGGGGTGCAAACCAATATCAAAGGCTCCACTGTTTCATGGGGCCAGGC	25412	25452	25502	25450	-1	scf1117875582023	PYU1_G001170	25412	26285	None	3781	500	24704	No_or_no_constitutive_exon
GGTCACCTCATCAACTAACTTTGTGTATGCCTGCCAAACTGTGAGGGCAGAT	139661	140981	141031	140979	-1	scf1117875582023	PYU1_G001132	138840	143858	None	3781	500	24704	No_or_no_constitutive_exon
GTGTTTGGGACTGACTGGTGTGCGTCTCTTTCTGGAATGAACGGGCGTAGTG	242920	245335	245385	245333	-1	scf1117875582023	PYU1_G001086	242920	245496	None	3781	500	24704	No_or_no_constitutive_exon
GTTTGTAGCTGACGCTGTTGGGGTATGCTTTACTCCGTATTGGGCAACAGGA	247584	247664	247534	247586	1	scf1117875582023	PYU1_G001085	245906	248005	None	3781	500	24704	No_or_no_constitutive_exon
CTTTTTTACATGTTGTAATACGCGTGTGTATGAATGGGATTGGGGTGAAGTC	354918	355056	354868	354920	1	scf1117875582023	PYU1_G001048	354729	355056	None	3781	500	24704	No_or_no_constitutive_exon
CTTGTAGCACTAAATGATGCCGTTTCTTGTTCATGCTGCTCGGGGAATAGGT	440634	441074	440584	440636	1	scf1117875582023	PYU1_G001020	439224	441074	None	3781	500	24704	No_or_no_constitutive_exon
CGGTGCATTGATGGGAGAAAACTCCGTTGTGTGTTTGCCTCGGGTGCAAGTC	481929	481992	481879	481931	1	scf1117875582023	PYU1_G001007	481382	481992	None	3781	500	24704	No_or_no_constitutive_exon
GCTGCTCTGAGTTGTACTTCTGTGCTGACATATTTAATGGGACGTGATAGGT	483544	484107	484157	484105	-1	scf1117875582023	PYU1_G001005	483544	484650	None	3781	500	24704	No_or_no_constitutive_exon
GTTATCAGGTAAGCCACTCTTTGTGTGATAATGCTGTACGGGTGCGGAAGGG	519738	519756	519806	519754	-1	scf1117875582023	PYU1_G000997	519738	521419	None	3781	500	24704	No_or_no_constitutive_exon
AGCGCTATTGTCCCAAGTGCTTCGACACTTTCCCACATTGTTGCGGGGAGAG	541135	541288	541085	541137	1	scf1117875582023	PYU1_G000989	535484	541288	None	3781	500	24704	No_or_no_constitutive_exon
GACTAAAGGGAAGCTTTCGGTTTCCGAAGCGTTGTGGCTATAGGGTGCAGAT	577363	577549	577599	577547	-1	scf1117875582023	PYU1_G000973	571738	579858	None	3781	500	24704	No_or_no_constitutive_exon
TCTTTAGCTGAGCGTTTACGGACTCGTCCTTGGTCTTTTGGGATATGCAGAG	740850	740963	741013	740961	-1	scf1117875582023	PYU1_G000923	740332	741804	None	3781	500	24704	No_or_no_constitutive_exon
GTTTGACAATTGACGTTGAGACTGCTCTGTTTTTGTGGGTGTGGGCGTAGAT	776009	776372	776422	776370	-1	scf1117875582023	PYU1_G000907	776009	776700	None	3781	500	24704	No_or_no_constitutive_exon
GTGTTTTTGTTGCTTTGGATCTTTGGGGCTCGCTTTGGGTACGATAACAGAA	926773	926987	926723	926775	1	scf1117875582023	PYU1_G000855	926623	927568	None	3781	500	24704	No_or_no_constitutive_exon
AGCAAAAATGGGATTTCGGTGTATTACGACCCGCTTTGCGGAAAGGGCAGTT	931812	931836	931762	931814	1	scf1117875582023	PYU1_G000852	930718	931836	None	3781	500	24704	No_or_no_constitutive_exon
TGAGGCTAACACTGACAGAGGTGGCTTATATGGTTGAATGGGGAGTTTAGGC	980472	980529	980579	980527	-1	scf1117875582023	PYU1_G000832	980092	981719	None	3781	500	24704	No_or_no_constitutive_exon
TTTCTGTGGCTCTTTATTCATGTTGTATGTGCTTTATTATGTGGGTACAGGG	1000914	1001146	1000864	1000916	1	scf1117875582023	PYU1_G000823	1000682	1002867	None	3781	500	24704	No_or_no_constitutive_exon
GTAAACGATTTGCTGATTGCGGTTGCAATGTGTGTATGATGTGGGCGCAGTT	1083190	1083442	1083140	1083192	1	scf1117875582023	PYU1_G000794	1081555	1083442	None	3781	500	24704	No_or_no_constitutive_exon
TCGCCCGTGCGCGGCAACGACGCCACAAGTCTGCATCCGGGTGGTGCGAGTA	1102704	1102718	1102768	1102716	-1	scf1117875582023	PYU1_G000787	1102704	1104166	None	3781	500	24704	No_or_no_constitutive_exon
TATTCAGGTGTATCTTATCACGGCTAATGGTGCCAACTCTGTATGGGTAGAA	1123113	1126620	1123063	1123115	1	scf1117875582023	PYU1_G000778	1121974	1126853	None	3781	500	24704	No_or_no_constitutive_exon
CACGGAGCTCCAAAGTGACTGATGGGATGGTGTTAACTGTGTGGGAACAGGG	1253787	1253865	1253915	1253863	-1	scf1117875582023	PYU1_G000734	1253085	1254248	None	3781	500	24704	No_or_no_constitutive_exon
CGGATGTCCGATAGCACCTCCAGGGTGAGCTCATTGCTTGGGAACAACAGAA	1288066	1288934	1288016	1288068	1	scf1117875582023	PYU1_G000720	1286705	1290683	None	3781	500	24704	No_or_no_constitutive_exon
TTGTTGTATTTTTGCATGTGAGTCTCATATTGTTACATCGGGATAAAAAGCT	1519676	1519985	1519626	1519678	1	scf1117875582023	PYU1_G000638	1518771	1520389	None	3781	500	24704	No_or_no_constitutive_exon
AACGAGATGACTGATATTGCGGCTGTGGAAACTGTCTTGCGGGGTATTAGGA	1571728	1571876	1571678	1571730	1	scf1117875582023	PYU1_G000619	1570870	1573018	None	3781	500	24704	No_or_no_constitutive_exon
GAGGTCAAAGATAATGATGCATTATTTGTTTTGCTTTAATAGGGACGCAGAG	1615049	1615091	1615141	1615089	-1	scf1117875582023	PYU1_G000602	1615049	1616097	None	3781	500	24704	No_or_no_constitutive_exon
TGGGCTTGTAGTCTCACGTACAGCTGTCGAATGTGTGGGTGCGAGTGCAGCC	1673493	1673733	1673443	1673495	1	scf1117875582023	PYU1_G000580	1672860	1677444	None	3781	500	24704	No_or_no_constitutive_exon
GCTCTTTGCTGTGTGTGACTTAAATGAATGCTCTATTTTATTGGGAATAGAG	281641	281742	281792	281740	-1	scf1117875582029	PYU1_G001593	280652	282812	None	3781	500	24704	No_or_no_constitutive_exon
TTTCTGTTCATTTGTTTTGTATTGCACTTGATGGATACTGTATATGGGAGCT	510078	510084	510134	510082	-1	scf1117875582029	PYU1_G001513	507704	510621	None	3781	500	24704	No_or_no_constitutive_exon
TCAGCTTTCAGCTCATCATCCAAAGCAGGAATACGCGCAGGGATACGTAGCG	862753	863226	863276	863224	-1	scf1117875582029	PYU1_G001401	861664	863566	None	3781	500	24704	No_or_no_constitutive_exon
GTTGGCAAAAGGAATCGGTGGCATTTTCATTCGACCTGTACAAGGGGCAGCC	1245687	1245879	1245929	1245877	-1	scf1117875582029	PYU1_G001269	1243705	1247887	None	3781	500	24704	No_or_no_constitutive_exon
TGATTGAGTGTATATTGACACCATGTATATGCATTTGGGTATTGGTAAAGCG	1303123	1303396	1303073	1303125	1	scf1117875582029	PYU1_G001252	1302274	1304566	None	3781	500	24704	No_or_no_constitutive_exon
TGATTGCGACCGCGATCCTCTTGGGCGGCATCTTTGCTGTGGGCGACCAGAA	1383051	1383327	1383001	1383053	1	scf1117875582029	PYU1_G001232	1382469	1383327	None	3781	500	24704	No_or_no_constitutive_exon
GGATTCATCTTGCATTTTTTTTTCTCGCGTTCAATTGTAGAATTGGGCAGCC	1388562	1390459	1388512	1388564	1	scf1117875582029	PYU1_G001229	1387598	1391087	None	3781	500	24704	No_or_no_constitutive_exon
CGAGAAGCGCAACGAAGTAAACTCGAACCGTTGCACGTAGTTGGGGACAGTG	1457993	1458091	1457943	1457995	1	scf1117875582029	PYU1_G001204	1457877	1458091	None	3781	500	24704	No_or_no_constitutive_exon
AGTCACTTCTGAATCTTATTCTCGGTGTTCCAATTGGGTTTGACAAATAGTG	2060	2079	2129	2077	-1	scf1117875582037	PYU1_G002172	107	2673	None	3781	500	24704	No_or_no_constitutive_exon
CCCATGCTAACGTGATCGTTTGTGGTGTGTGTGTATGTGGGAATGACCAGGC	135169	135266	135119	135171	1	scf1117875582037	PYU1_G002125	134149	135794	None	3781	500	24704	No_or_no_constitutive_exon
AAGGGGAGATTTAGCATAGAATTTATCTGTATGATATGGGGAATGCATAGGA	221143	221312	221093	221145	1	scf1117875582037	PYU1_G002091	220949	223083	None	3781	500	24704	No_or_no_constitutive_exon
TGTCATTGGCATGGGCTGATAAGACTGTGAAATGATTTGTGGGCGTGTAGGT	620153	620177	620227	620175	-1	scf1117875582037	PYU1_G001980	619171	620516	None	3781	500	24704	No_or_no_constitutive_exon
GCTCGGCCATCGTCGCAAAGGGAGCGTGACGCAAGTGTGGGTGCAACAAGCG	807191	807888	807141	807193	1	scf1117875582037	PYU1_G001928	806941	807888	None	3781	500	24704	No_or_no_constitutive_exon
CGTTGCGATTGGCTCGTTGCGTAATCATGGCGCTGTGCACCCGGGTGAAGCT	953480	954005	953430	953482	1	scf1117875582037	PYU1_G001866	953378	954494	None	3781	500	24704	No_or_no_constitutive_exon
TACTGAATAGCAAGCATGATGGTGCTTGTGATGACGGATGGGAATTGCAGAT	1127066	1127492	1127016	1127068	1	scf1117875582037	PYU1_G001801	1126468	1127492	None	3781	500	24704	No_or_no_constitutive_exon
TGTAGAACTCCTTAACCGCTTTACGGTGATGTGTGCGATTTTGTGGGAAGCA	1157565	1157691	1157741	1157689	-1	scf1117875582037	PYU1_G001790	1156815	1159888	None	3781	500	24704	No_or_no_constitutive_exon
GAACAAGAAAAGGGCTAATACGTGTTTTGCATTGGATTGAGTATGGGCAGAC	1156815	1157189	1157239	1157187	-1	scf1117875582037	PYU1_G001790	1156815	1159888	None	3781	500	24704	No_or_no_constitutive_exon
TGATGCTCAACGAATGCGGCTGGTGGATGTTTATTTTTGTGGGCCGATAGGC	1199741	1199844	1199691	1199743	1	scf1117875582037	PYU1_G001778	1199298	1201102	None	3781	500	24704	No_or_no_constitutive_exon
GTGTTCTAATCGTTGCGTATCAATCACTATGCTGGCACAACGGGCAATAGTG	1212260	1212417	1212467	1212415	-1	scf1117875582037	PYU1_G001775	1211062	1213028	None	3781	500	24704	No_or_no_constitutive_exon
AGCGCATGCTGGTTCTCATTGTATGTTGCATCCTGTGTACAGTGGGCGAGTA	1226277	1226340	1226227	1226279	1	scf1117875582037	PYU1_G001768	1225230	1227138	None	3781	500	24704	No_or_no_constitutive_exon
CTCTGCGTAGATAGCTTCTCACGATACAGAAAATTTGTGTGGGTGAGTAGCT	1283660	1284248	1284298	1284246	-1	scf1117875582037	PYU1_G001746	1283483	1284678	None	3781	500	24704	No_or_no_constitutive_exon
TGATGTGCACCACCTTAAAAATGTTGGTACTGGTACTGGTTTTGGGAAAGGT	1292943	1292967	1292893	1292945	1	scf1117875582037	PYU1_G001743	1289657	1293278	None	3781	500	24704	No_or_no_constitutive_exon
CTTGTTGCCACAAGATGTTTTTTTCACCAACATTGTCGTAAATCGGGCAGTA	1345165	1345262	1345312	1345260	-1	scf1117875582037	PYU1_G001721	1343705	1345922	None	3781	500	24704	No_or_no_constitutive_exon
ATATCTCATGTGAAAGTGTATGTGTGTGGCTATGCAGATGGGGGAAACAGGA	1375893	1376095	1375843	1375895	1	scf1117875582037	PYU1_G001707	1375859	1376491	None	3781	500	24704	No_or_no_constitutive_exon
CAATGACAGTACCCACTCGCTGTACTTCTTTTTCTTTGATAGGGAGACAGCG	357735	357865	357915	357863	-1	scf1117875582008	PYU1_G002526	357735	358268	None	3781	500	24704	No_or_no_constitutive_exon
CTCTAACAGATGTGTACGCTCTTGTTGCTGATGATGTTGGTGGCGGGCAGTG	403915	404054	404104	404052	-1	scf1117875582008	PYU1_G002509	400575	406029	None	3781	500	24704	No_or_no_constitutive_exon
AACCTGTGGTTCTGACAATGAACTGTGTGTCTCGCATTGGGATGAGACAGAA	529151	529310	529101	529153	1	scf1117875582008	PYU1_G002459	528820	530254	None	3781	500	24704	No_or_no_constitutive_exon
GTAGTGATGCTAATGTATGGCGCTGATGCATGTGTGTCTATGGTGGGCAGAT	768884	769019	768834	768886	1	scf1117875582008	PYU1_G002392	768784	770344	None	3781	500	24704	No_or_no_constitutive_exon
TTCTTCCCTAGTGGTACGACAGGCACCAGACATGCGCCAAGTGGGAATAGCG	778550	778570	778620	778568	-1	scf1117875582008	PYU1_G002390	778550	783120	None	3781	500	24704	No_or_no_constitutive_exon
ATTACTGAACGTCTTGGTGTTCTTACTGTTTCTTTGTATGGGGAAATCAGTT	858495	859207	859257	859205	-1	scf1117875582008	PYU1_G002368	858495	860165	None	3781	500	24704	No_or_no_constitutive_exon
ATAGTTCGACGTGGAATGATATGAACGTGCTTATGACCGTGGGATTGTAGAT	890646	892976	890596	890648	1	scf1117875582008	PYU1_G002355	890004	895185	None	3781	500	24704	No_or_no_constitutive_exon
TGATGCGTATGCGGTCTAGTTGACGGAGCTTGCTTTTTAACAACGGGTAGAA	972850	972943	972993	972941	-1	scf1117875582008	PYU1_G002328	972395	973724	None	3781	500	24704	No_or_no_constitutive_exon
TCTAACCATGCGACGGTTGGGCGTGGTGCTGCTGTATGCGGGGAAAATAGAG	1045001	1045092	1044951	1045003	1	scf1117875582008	PYU1_G002303	1044313	1046291	None	3781	500	24704	No_or_no_constitutive_exon
GAGAAGAGAACTGACGGCAGCTAAATGGCGGCTCTGGGTTATGTGAACAGTT	1091117	1091191	1091067	1091119	1	scf1117875582008	PYU1_G002285	1090409	1092470	None	3781	500	24704	No_or_no_constitutive_exon
GAGAAGAGAACTGACGGCAGCTAAATGGCGGCTCTGGGTTATGTGAACAGTT	1094796	1094870	1094920	1094868	-1	scf1117875582008	PYU1_G002284	1093517	1095584	None	3781	500	24704	No_or_no_constitutive_exon
ACACGAGTGGATGGTGGTGTAATTGGTTTTGTGTGTTCATGTATGGGTAGCA	1109732	1109924	1109974	1109922	-1	scf1117875582008	PYU1_G002277	1109732	1111236	None	3781	500	24704	No_or_no_constitutive_exon
TGCGCAAGAACGACAGCAGCCAGACTCGTAAAAGTGATAACACAGGGCAGGA	1115215	1115883	1115933	1115881	-1	scf1117875582008	PYU1_G002275	1113367	1116155	None	3781	500	24704	No_or_no_constitutive_exon
GCACTGCAGCTTCCTACCACGCTGATGCATGTTGTGGGGTATGGACATAGCT	1162155	1162617	1162105	1162157	1	scf1117875582008	PYU1_G002257	1161727	1163758	None	3781	500	24704	No_or_no_constitutive_exon
GAGCGTATGCGAACAGCGCAGCTTACTGATTTGGCCCGCTGGGGTGTTAGGC	1242247	1242383	1242433	1242381	-1	scf1117875582008	PYU1_G002234	1241869	1242700	None	3781	500	24704	No_or_no_constitutive_exon
TGTGTTGTCTTTTGTATTGCAGAACTGACGAAAACTGCGTGCATGGGCAGGG	1326426	1326614	1326376	1326428	1	scf1117875582008	PYU1_G002208	1325787	1327010	None	3781	500	24704	No_or_no_constitutive_exon
AGATTTCTGAGCATTCTTTTATCGTATGATGCGGTTGCTGGGATGAGCAGAT	1390359	1390459	1390509	1390457	-1	scf1117875582008	PYU1_G002179	1389504	1390683	None	3781	500	24704	No_or_no_constitutive_exon
TATGACTAATCAGTGTGCGTGTGTGTTCTTTTACGTCCATGGGGAACTAGCG	43702	43804	43854	43802	-1	scf1117875582031	PYU1_G003072	42401	44500	None	3781	500	24704	No_or_no_constitutive_exon
ACTTGGTGGTGACGAGCTATGACCGTGTTGGACACTGTTGGGTGCTGAAGGT	45586	45751	45536	45588	1	scf1117875582031	PYU1_G003071	44723	45751	None	3781	500	24704	No_or_no_constitutive_exon
CGGAGCTGCAGAAGTTTGAGGGACCAGATCCGGCGTACTGGGTGAACTAGGG	70238	70487	70537	70485	-1	scf1117875582031	PYU1_G003060	70238	71161	None	3781	500	24704	No_or_no_constitutive_exon
TTATGCAGGAGCCTGAACCTCGTGATTGGGCATTTGACGAGCCCGGGAAGGA	170799	171495	170749	170801	1	scf1117875582031	PYU1_G003018	169420	171495	None	3781	500	24704	No_or_no_constitutive_exon
GCCCATTTTCATATGAACGGCGCGATGCGGCAGTTTGTAGGAATGGGTAGCG	223058	223178	223228	223176	-1	scf1117875582031	PYU1_G002999	223058	223558	None	3781	500	24704	No_or_no_constitutive_exon
AAAATGCATGCTGATGTTCTGCTCTTTTGGATGTGTGCCTGCTGGGGCAGAT	282616	283048	283098	283046	-1	scf1117875582031	PYU1_G002979	282168	283393	None	3781	500	24704	No_or_no_constitutive_exon
AATTGCATATTATTATCGTTTTTTGTTTAAACTCCTTCATGGGCGAATAGCC	390413	390445	390363	390415	1	scf1117875582031	PYU1_G002937	389951	391460	None	3781	500	24704	No_or_no_constitutive_exon
CTAATAGTGGCGCTTGTGCTTTAACGTGTGTGGGTTTGTGTTGGGAATAGCG	466041	466173	466223	466171	-1	scf1117875582031	PYU1_G002908	464201	466404	None	3781	500	24704	No_or_no_constitutive_exon
TTTCAATGACTTGCTGGTGTTGTTGTCCGCGTTTTGACTGGGATATACAGGC	607114	607382	607432	607380	-1	scf1117875582031	PYU1_G002862	606789	607778	None	3781	500	24704	No_or_no_constitutive_exon
GTCACCCGCCGTTCCGATGCACGTGCCAAGCGCTCAGTTCGATTAGGGAGTG	767330	768048	767280	767332	1	scf1117875582031	PYU1_G002798	767296	768048	None	3781	500	24704	No_or_no_constitutive_exon
ATTCATATGTCGTACTATTGACTTTGGTTTGTTGTGTCGGGAATTGGTAGAT	793197	793286	793336	793284	-1	scf1117875582031	PYU1_G002791	791365	794511	None	3781	500	24704	No_or_no_constitutive_exon
CCATATGCATCTTTGTGTGCGGGCTATGTTTACGGCATGGGGTGGCGTAGAC	893396	893611	893661	893609	-1	scf1117875582031	PYU1_G002769	893396	894209	None	3781	500	24704	No_or_no_constitutive_exon
CTGAACATGTGATCCTTCATGCTGCCAATTATGCCAATTATGGGGAACAGAT	1166730	1166842	1166892	1166840	-1	scf1117875582031	PYU1_G002707	1166704	1167464	None	3781	500	24704	No_or_no_constitutive_exon
GTGTCTGTCAAATAGACTCACATTCGCTGATTTTGTGTGAATGGGAGTAGCG	1168719	1169471	1168669	1168721	1	scf1117875582031	PYU1_G002706	1167737	1169471	None	3781	500	24704	No_or_no_constitutive_exon
ACCCTCCAAACTAATCGCAATGACTTCCACGCAACTGGGCAAAATTGTAGCT	20581	21960	20531	20583	1	scf1117875582006	PYU1_G003499	19859	21960	None	3781	500	24704	No_or_no_constitutive_exon
GGCTTGCATTATGACGTACGCTTGTTGCTGGTGTATGATGGGGACAGCAGAA	61494	61581	61444	61496	1	scf1117875582006	PYU1_G003490	60732	62132	None	3781	500	24704	No_or_no_constitutive_exon
AGCCGCGGGACCTAACGTGTATATTGTGTGTGTGCTGGGGGATTGGACAGTG	71886	71925	71975	71923	-1	scf1117875582006	PYU1_G003486	70563	72463	None	3781	500	24704	No_or_no_constitutive_exon
GTGGTTATGTGACGGTGCTTTCTTGGTTGCTGATACACCAACTGGGATAGGC	155207	155379	155429	155377	-1	scf1117875582006	PYU1_G003463	155207	155545	None	3781	500	24704	No_or_no_constitutive_exon
CGTCTGGATGCGGTGCCAACTGTGTGTGTGTATATACGTGGGCGAACTAGCT	156235	156814	156864	156812	-1	scf1117875582006	PYU1_G003462	156235	158634	None	3781	500	24704	No_or_no_constitutive_exon
CCGAAGATTTGACACTGATGCTTGTATGCTTTTGTGTGTGGGATGGACAGAG	403787	404081	403737	403789	1	scf1117875582006	PYU1_G003383	402608	404081	None	3781	500	24704	No_or_no_constitutive_exon
GGTACTCGTCACAACTTGGTCTCATGGTGATTCTTGTGTATGGGGAGCAGAA	409631	409699	409749	409697	-1	scf1117875582006	PYU1_G003380	408054	410566	None	3781	500	24704	No_or_no_constitutive_exon
GCGACTGGAAAGACATCTAACGCGTATTGTTGTGTGTCAACGGGGTATAGCG	440602	443055	443105	443053	-1	scf1117875582006	PYU1_G003367	439356	443876	None	3781	500	24704	No_or_no_constitutive_exon
AACAACGAGCGGAGCATTTCTGGGGTAGGCTGTTTTCTCATTGTAGGGAGAA	439503	439735	439785	439733	-1	scf1117875582006	PYU1_G003367	439356	443876	None	3781	500	24704	No_or_no_constitutive_exon
AAATGCATGCACATGCTCATGCTCGAACTATTGGGTGCATGGGGGTGTAGCA	449296	449377	449427	449375	-1	scf1117875582006	PYU1_G003365	447749	449659	None	3781	500	24704	No_or_no_constitutive_exon
GGTCTATTTAACTAACTGCATTGTGTTGTGTTGTGCCATTGGGATGACAGAC	480977	483554	483604	483552	-1	scf1117875582006	PYU1_G003351	480977	483745	None	3781	500	24704	No_or_no_constitutive_exon
GTGCACTCCTTGCGTCGGAAAATATCATTCTCTGCGTGAGAAATGGGCAGAA	499220	499287	499170	499222	1	scf1117875582006	PYU1_G003344	498661	499287	None	3781	500	24704	No_or_no_constitutive_exon
TGGGTCAGGATCAGGTGTCGTAATGGGCGCAGTGGTTGTTGGGATCGCAGGC	574433	574710	574383	574435	1	scf1117875582006	PYU1_G003317	573970	575198	None	3781	500	24704	No_or_no_constitutive_exon
GTCTGATAAATGCACTGTTGGTGTGATGTGATGTGCTGATGTTGGGACAGAG	694099	694131	694049	694101	1	scf1117875582006	PYU1_G003274	693938	694900	None	3781	500	24704	No_or_no_constitutive_exon
CTAACGAAGGGATTAAAATCTCAGTCAAGTAGACGGGGTCAGTAGTGCAGGC	708829	709011	708779	708831	1	scf1117875582006	PYU1_G003267	708376	709011	None	3781	500	24704	No_or_no_constitutive_exon
TATGAAATGCGTACGTGACGATAAACCGATTGGTCTTGTGGGAACTGTAGGC	774391	774680	774730	774678	-1	scf1117875582006	PYU1_G003241	774391	775123	None	3781	500	24704	No_or_no_constitutive_exon
TCATCACTCCGATCTTCAACCCATTGAAATCGTTTGGGCGATTGTAAAAGGC	831912	831928	831978	831926	-1	scf1117875582006	PYU1_G003219	831686	832205	None	3781	500	24704	No_or_no_constitutive_exon
AGCGCGCTTTACCTGCTGACACGTTGTTGTTGTTTTTGTGGGCTAAATAGCC	1079554	1079880	1079504	1079556	1	scf1117875582006	PYU1_G003138	1078787	1080457	None	3781	500	24704	No_or_no_constitutive_exon
TTGCTGATGAAACTGGACTCTATATTGATCATTGTGCTATGTGGGAGCAGCA	1223939	1224932	1223889	1223941	1	scf1117875582006	PYU1_G003091	1223421	1224932	None	3781	500	24704	No_or_no_constitutive_exon
ATGGCGATGCTGTTGTTTTGTGTGTGTGTGTGTGTGATGGGGGTATGTAGAC	472151	472294	472101	472153	1	scf1117875582041	PYU1_G003735	471939	472922	None	3781	500	24704	No_or_no_constitutive_exon
CCCCATCGTCCTCCGTGCACGGCTTCCTCCTGGGTGGGGGCGAAGACGAGCT	541411	542761	542811	542759	-1	scf1117875582041	PYU1_G003714	541411	543675	None	3781	500	24704	No_or_no_constitutive_exon
TTGGATGCGGAAATTGTGTACACTAATGAACTTTTGTTTGAAATGGGCAGAT	669679	669942	669992	669940	-1	scf1117875582041	PYU1_G003665	669679	671794	None	3781	500	24704	No_or_no_constitutive_exon
CGAGAAGCGCAACGAAGTAAACTCGAACCGTTGCACGTAGTTGGGGACAGTG	701862	701936	701812	701864	1	scf1117875582041	PYU1_G003656	701647	701936	None	3781	500	24704	No_or_no_constitutive_exon
CCCAGGATGCTGACAGTGTATTACTCTGCTGATGCGGAATGGGGACACAGGA	733684	733756	733634	733686	1	scf1117875582041	PYU1_G003648	733065	735988	None	3781	500	24704	No_or_no_constitutive_exon
TTGGACGTTCGTAAATATGCGCCCTATAAGTATACAATCAAGGGGTTAAGCC	960667	960734	960784	960732	-1	scf1117875582041	PYU1_G003581	957405	979278	None	3781	500	24704	No_or_no_constitutive_exon
TCATCATGCATCCAAGCACCGAATGGCTCCATGTTTAATGTGCGGGGCAGCG	1080510	1080531	1080460	1080512	1	scf1117875582041	PYU1_G003550	1079990	1080531	None	3781	500	24704	No_or_no_constitutive_exon
GTTGTTGTGGACTCATTTCTCCGTGTGTGTATTATTGGGGGTGATGGTAGGA	56295	56361	56245	56297	1	scf1117875581354	PYU1_G004324	56012	56590	None	3781	500	24704	No_or_no_constitutive_exon
TATCTAACGTGATGTGCTTGCTGTGGTGTATTGAAAACGGGAAAGATCAGAT	271051	271129	271001	271053	1	scf1117875581354	PYU1_G004246	270373	272857	None	3781	500	24704	No_or_no_constitutive_exon
AGGGTGTATGGGCTAACGAATGCCTTGATGTTTCTTTATTGGGTGCGTAGAT	336608	336758	336808	336756	-1	scf1117875581354	PYU1_G004220	336608	337181	None	3781	500	24704	No_or_no_constitutive_exon
GTTGCTGTAGCATTTCTCTAATGTCGTCTTTGTATCGATGGGATATATAGCG	435383	435469	435519	435467	-1	scf1117875581354	PYU1_G004189	434505	435952	None	3781	500	24704	No_or_no_constitutive_exon
CAGTTGTTGAATGGGTTTTTTACTAACTTGTGCTGTGTGGGAAATGGCAGGA	456921	457183	457233	457181	-1	scf1117875581354	PYU1_G004180	456921	458638	None	3781	500	24704	No_or_no_constitutive_exon
AACACGCACCAACATGCTCACCTGTACCTCTTCCTCATGGGCAACAACAGCC	500487	500898	500948	500896	-1	scf1117875581354	PYU1_G004163	499425	503686	None	3781	500	24704	No_or_no_constitutive_exon
ACTCTGTTGTTTGGAATAGTTTGCCCTAAATATTATGATGGGCATGGCAGGC	500143	500206	500256	500204	-1	scf1117875581354	PYU1_G004163	499425	503686	None	3781	500	24704	No_or_no_constitutive_exon
ATGTGGTGCGTGGCGAGCTATGGCATGCTGACCAAGCGGTGTGTGGGAAGTT	507523	507925	507473	507525	1	scf1117875581354	PYU1_G004161	507456	511528	None	3781	500	24704	No_or_no_constitutive_exon
AATGTTGCACTTTCTGTGCGGGATCTCTGTGCGTGTGTATGGGTGAATAGCT	649299	649414	649249	649301	1	scf1117875581354	PYU1_G004107	648926	650129	None	3781	500	24704	No_or_no_constitutive_exon
CTGCAAAACTACACCGATCAGCCTGGGTAACGTATCTTTTTGGGCGCAAGGT	669253	669336	669203	669255	1	scf1117875581354	PYU1_G004101	668782	669336	None	3781	500	24704	No_or_no_constitutive_exon
TGAAGCAAGCCTCATCCACTAAAACCAATTTGCATCGATGGGGTGTGCAGAC	682532	682610	682660	682608	-1	scf1117875581354	PYU1_G004095	681375	683709	None	3781	500	24704	No_or_no_constitutive_exon
TGCATTGCAAGTGTACCCATGTGTCAAAACTCTATTTGCTGGGTGACTAGCG	685412	686810	686860	686808	-1	scf1117875581354	PYU1_G004093	685412	687174	None	3781	500	24704	No_or_no_constitutive_exon
CCGCATGCTCGTGTTTGTGCTCTTTTGGCTGTTCCTGTGGGCGGAAGCAGCG	734980	735619	735669	735617	-1	scf1117875581354	PYU1_G004078	732899	735785	None	3781	500	24704	No_or_no_constitutive_exon
TCGTTTCCTTGTGCAGATTCCCAGAGACCTGCTTACGTGGGCTAACGAAGCT	763459	763629	763679	763627	-1	scf1117875581354	PYU1_G004065	763191	765200	None	3781	500	24704	No_or_no_constitutive_exon
GTCGTATGACCACGTATGCCTGAAAAGATTCTGATTACTGGGTGAAATAGCT	813667	813867	813617	813669	1	scf1117875581354	PYU1_G004043	813237	814766	None	3781	500	24704	No_or_no_constitutive_exon
CTCACAGCTAACGAATGTGGTTGTTGTCTGCGTTGTGTTTGGGACTGCAGCT	896567	896635	896685	896633	-1	scf1117875581354	PYU1_G004007	894959	897083	None	3781	500	24704	No_or_no_constitutive_exon
TTGAGGTGGTGAGTTATGCTGATTGGTACTAAATTGGGCCATGGGCACAGAT	911795	911904	911745	911797	1	scf1117875581354	PYU1_G004000	911314	913141	None	3781	500	24704	No_or_no_constitutive_exon
TATTGCTGATATGAGTGTATGTGCATTACTGTTGTTGTGTGAATGGGCAGTT	920635	920704	920754	920702	-1	scf1117875581354	PYU1_G003996	920427	922456	None	3781	500	24704	No_or_no_constitutive_exon
GTTCTGACGCGGTGTATGTATTGCTTTTTGTGTCGTCGTTGGGACGACAGTA	1011380	1013206	1011330	1011382	1	scf1117875581354	PYU1_G003966	1010783	1014468	None	3781	500	24704	No_or_no_constitutive_exon
GAAATTCATGCTGCTTGTGGGTCATTTTTTTCTTGTCTGTGGGGTGCCAGAA	1038294	1039226	1039276	1039224	-1	scf1117875581354	PYU1_G003956	1037329	1039763	None	3781	500	24704	No_or_no_constitutive_exon
GATCCATGAGACTCATGCGCGTGCTCCATGCTGCTTCTTTATATGGGCAGGT	23840	23970	23790	23842	1	scf1117875582034	PYU1_G004771	23549	25273	None	3781	500	24704	No_or_no_constitutive_exon
CTCATGCATCACTGCCGAGCGTGTGGTGAAGCCGTGTGTGGGCAATGCAGCC	31431	31454	31504	31452	-1	scf1117875582034	PYU1_G004768	31358	32743	None	3781	500	24704	No_or_no_constitutive_exon
ATTGTTTGATGGAGAGGTTGCGTTCTGATGCGTGTGTTGGGTGTGAATAGTA	174008	174120	174170	174118	-1	scf1117875582034	PYU1_G004717	173076	174441	None	3781	500	24704	No_or_no_constitutive_exon
TTTTCTGATTATGGACGACGCTATATGGGGGATATTCGCGGGCATGATAGAC	180411	180718	180361	180413	1	scf1117875582034	PYU1_G004715	179954	182062	None	3781	500	24704	No_or_no_constitutive_exon
TTTTTCTACAAATCTAACTGGTTGATTGTTCTTGTGCCATGGGTCAACAGAG	265666	265804	265616	265668	1	scf1117875582034	PYU1_G004684	263755	266295	None	3781	500	24704	No_or_no_constitutive_exon
GCATTGCATCGTCTTGAGCAATATGGATGTGTCTTTTTTTGCGGGTGTAGAG	268959	269043	269093	269041	-1	scf1117875582034	PYU1_G004682	268625	269499	None	3781	500	24704	No_or_no_constitutive_exon
GTTTTGACGAAAGGCAAACAATGCGCTGGTGCCTGCGTTTTGCGGGATAGAA	339108	339173	339223	339171	-1	scf1117875582034	PYU1_G004661	338854	339530	None	3781	500	24704	No_or_no_constitutive_exon
TTATGGGAAACTAAGCGATCTTGTTGGGGGATTCTGTCTGTGTGGGACAGAA	462025	462094	461975	462027	1	scf1117875582034	PYU1_G004621	461348	462094	None	3781	500	24704	No_or_no_constitutive_exon
TATCCTTTAACGATGTCGCTTTTGTTTTTGTGGGTTTGTATGGGGAGTAGAG	523102	524809	524859	524807	-1	scf1117875582034	PYU1_G004595	523102	525679	None	3781	500	24704	No_or_no_constitutive_exon
TTGTATGTTTCTAACGTGTGGGTTGTTTACATTGTCGCTGGGGTGATTAGGA	551056	551104	551006	551058	1	scf1117875582034	PYU1_G004587	550533	551252	None	3781	500	24704	No_or_no_constitutive_exon
GTAGGTCGCTTTCTTTCCCTCGTGTGGCGTCGGCGGGGACGAGGGGCCAGCG	598481	599308	599358	599306	-1	scf1117875582034	PYU1_G004565	598096	600321	None	3781	500	24704	No_or_no_constitutive_exon
CCTTTTGCGTAAGAGGTCACGTTGACGTTCTTTCCATCTTATGGGAGAAGAG	627733	627847	627897	627845	-1	scf1117875582034	PYU1_G004555	627733	628271	None	3781	500	24704	No_or_no_constitutive_exon
CGCTCGTCTCCAGTACGTTCTGATCATAGTTTGCGTGTGTGGGAGGACAGAC	636049	636130	635999	636051	1	scf1117875582034	PYU1_G004549	635807	636390	None	3781	500	24704	No_or_no_constitutive_exon
GCACACTATAACATCAACGCTGGGGTGGTCTGTTCAAGGTATATGGGAAGAA	700215	704558	700165	700217	1	scf1117875582034	PYU1_G004523	697557	704783	None	3781	500	24704	No_or_no_constitutive_exon
GTGTGGAATGCCTCACGCATGACTGACTGTGGACTGTTTTGATGGGTCAGAT	742446	742693	742396	742448	1	scf1117875582034	PYU1_G004504	741381	742693	None	3781	500	24704	No_or_no_constitutive_exon
TTTCCTGCTAACGCCTGATACGCTGTTTTGTTGCCGTTGGGATGGAGCAGAA	801684	801904	801634	801686	1	scf1117875582034	PYU1_G004481	800711	801904	None	3781	500	24704	No_or_no_constitutive_exon
CCGTAGCGCGGCCTGTAGATCCTCGTTTCCCTCCCCCGGGGAAGCTGCAGTT	859852	859979	860029	859977	-1	scf1117875582034	PYU1_G004465	859852	860633	None	3781	500	24704	No_or_no_constitutive_exon
TTAGTCGCGGGAATGTGTGCTAACATAGCTCTTCGTTGGGGAATGTGCAGAT	935518	935617	935667	935615	-1	scf1117875582034	PYU1_G004439	931018	935949	None	3781	500	24704	No_or_no_constitutive_exon
CCACGAATATTCATTCTTGCTTCTTGAATTTACTGTCAATCGGGCAAAAGAC	29869	30483	30533	30481	-1	scf1117875581313	PYU1_G005155	29869	38392	None	3781	500	24704	No_or_no_constitutive_exon
ACGATGCCGTTGTATTTACCAGTGCATATGTATATGGGTATGAAATGTAGAT	373683	373861	373911	373859	-1	scf1117875581313	PYU1_G005042	373307	374139	None	3781	500	24704	No_or_no_constitutive_exon
TGTTATCACTGCCGCTTTGCGTGTGCGCGTGTGTGTACTTGGGTGCGTAGAA	649918	650260	649868	649920	1	scf1117875581313	PYU1_G004945	649608	650260	None	3781	500	24704	No_or_no_constitutive_exon
CTTATGCATGACACATTCCCTTTGTGCTGTTGTTTGATGGGTATGAAAAGTT	719113	720472	719063	719115	1	scf1117875581313	PYU1_G004920	718283	720472	None	3781	500	24704	No_or_no_constitutive_exon
GCTTTCAGGGTCCGATCGACGGCCACTACCCATTCCTGGCTTGGGGACAGCG	759781	759939	759731	759783	1	scf1117875581313	PYU1_G004909	759013	759939	None	3781	500	24704	No_or_no_constitutive_exon
ATACGTTTGTAATAACCTATGTGTTTTTCTATCTGCTGGTAAATGGGCAGGA	929864	930230	929814	929866	1	scf1117875581313	PYU1_G004847	929170	932275	None	3781	500	24704	No_or_no_constitutive_exon
GTGTGTGGTACTCATGTGTCGACCTCTTGCTTGCCTTTATGGGAATGTAGCA	1075528	1075850	1075478	1075530	1	scf1117875581313	PYU1_G004796	1075292	1077101	None	3781	500	24704	No_or_no_constitutive_exon
TCTAAAGCGAATGCTGACGTGTGTGTGTATGTGACTGCTCGCTTGGGAAGGT	10538	10613	10488	10540	1	scf1117875582036	PYU1_G005563	10379	12584	None	3781	500	24704	No_or_no_constitutive_exon
GTGATGGACTCATAATAATTATGTTGTACCTGTAGAGCAAATATGGGCAGTT	206324	207390	206274	206326	1	scf1117875582036	PYU1_G005497	205954	208116	None	3781	500	24704	No_or_no_constitutive_exon
CTCTCCTTCTCATGATATTATTAACTAATTGTGTTTATTGATGCGGGTAGAT	331486	331524	331436	331488	1	scf1117875582036	PYU1_G005456	330888	331524	None	3781	500	24704	No_or_no_constitutive_exon
ACTTGATATGCCGTCTCAAAGCTAATACGTTGTTTTGCCGGTTGGGATAGTG	362147	362254	362097	362149	1	scf1117875582036	PYU1_G005449	361320	364940	None	3781	500	24704	No_or_no_constitutive_exon
ACTTGGGTACAACTGGTACGGCTCTGCTGGCGTCACTCGTGACGGGCAAGGC	429560	429977	430027	429975	-1	scf1117875582036	PYU1_G005425	429560	430650	None	3781	500	24704	No_or_no_constitutive_exon
GCATTTGCGTATTGCTGACGGCTTGATCGTTGCTCTTATGGGTGCAATAGAA	493226	493667	493176	493228	1	scf1117875582036	PYU1_G005407	491821	493667	None	3781	500	24704	No_or_no_constitutive_exon
TGTGATGTCTGTCTCCACAGCGTACGTGTCCACTTTGGGGGAATATGCAGGA	559230	559633	559683	559631	-1	scf1117875582036	PYU1_G005376	558806	560577	None	3781	500	24704	No_or_no_constitutive_exon
CTGGAAATGAACGTCCTCGCAACGATGGAAAGTGTTTCCGTTGTGGGAAGCC	618368	618409	618318	618370	1	scf1117875582036	PYU1_G005352	617850	618409	None	3781	500	24704	No_or_no_constitutive_exon
GTGGGCTATAACGTCGTGAGTTTGGGCTAATATTGTCTGCATATGGGCAGAA	641733	641894	641944	641892	-1	scf1117875582036	PYU1_G005345	641132	642940	None	3781	500	24704	No_or_no_constitutive_exon
GAGTTCCTTGATTTCGCGGTTCATGGTGGAAACTTTTTGGGAGGATCGAGTT	646519	646780	646830	646778	-1	scf1117875582036	PYU1_G005343	646519	646914	None	3781	500	24704	No_or_no_constitutive_exon
TTGGACAATTGTTGCTGACGCAATATCATTTGTATGTTTGGGATACGCAGGT	772611	772711	772561	772613	1	scf1117875582036	PYU1_G005297	771131	773719	None	3781	500	24704	No_or_no_constitutive_exon
TAATCTCGAGCTGGTCGCTGACACTTGGTGGTGTCTTTGGGAATGCACAGAT	925792	925954	925742	925794	1	scf1117875582036	PYU1_G005236	925265	925954	None	3781	500	24704	No_or_no_constitutive_exon
TCTCGAGAGTTCTTCCGCTAACCTGTTCGTGTTGTGTGGGAAATATGCAGGT	968973	969363	968923	968975	1	scf1117875582036	PYU1_G005223	967489	970065	None	3781	500	24704	No_or_no_constitutive_exon
CAAATGAGCACAACAACCTGATGGATTAACCACTGGCTTGTGGGGTGCAGGC	1039545	1039724	1039774	1039722	-1	scf1117875582036	PYU1_G005194	1039095	1039931	None	3781	500	24704	No_or_no_constitutive_exon
TCAGATAGTGAACATGAAAATGATGTGCACTTTCTTTTGATTAGGGACAGCT	1063806	1063974	1064024	1063972	-1	scf1117875582036	PYU1_G005180	1063806	1064812	None	3781	500	24704	No_or_no_constitutive_exon
GTACGAAAAGTGCACTCCAGGATTTGTATGCAGAGGAGGGGACCGAGTAGCA	1077100	1077490	1077540	1077488	-1	scf1117875582036	PYU1_G005176	1077100	1081151	None	3781	500	24704	No_or_no_constitutive_exon
TAACTGACTGTGGGAGGCTGCTCGTAATGTTGACGGATGGGTGAATGCAGGC	273967	274351	273917	273969	1	scf1117875581402	PYU1_G005826	273801	275090	None	3781	500	24704	No_or_no_constitutive_exon
TCTCAACCAAATGCTCAATTTTGTCTAAGGCACGGTTTGCTGGTGGGCAGGC	434715	434788	434665	434717	1	scf1117875581402	PYU1_G005770	433251	435579	None	3781	500	24704	No_or_no_constitutive_exon
TTTACCGGTGGCGTGTATATGTGTCGCTTTCTGTGTGATGCGGGGTGCAGAA	475258	475360	475208	475260	1	scf1117875581402	PYU1_G005756	474991	475360	None	3781	500	24704	No_or_no_constitutive_exon
ACGAAGAAAAGACGGTAGTCTTATGGTGGTTTATTTGTTTACGTGGGTAGAT	587602	587707	587552	587604	1	scf1117875581402	PYU1_G005715	586309	588493	None	3781	500	24704	No_or_no_constitutive_exon
CGAATTGTGAACACACATGGAGATTTGACGAACCTTGCATGTTGGGGCAGCC	623543	623620	623493	623545	1	scf1117875581402	PYU1_G005698	623232	624150	None	3781	500	24704	No_or_no_constitutive_exon
GAGCGTTGTGTGAATGATTTTGCTGCGTTCTTTCCGTGTTGGGGCAGCAGAT	657726	657847	657676	657728	1	scf1117875581402	PYU1_G005680	657472	659346	None	3781	500	24704	No_or_no_constitutive_exon
TTTGTTTATGCGAGCGCCGCTAACGTAATCAACACATGTTGGGGGTGTAGCT	660861	660942	660811	660863	1	scf1117875581402	PYU1_G005679	659940	661872	None	3781	500	24704	No_or_no_constitutive_exon
CGCTGTTGTGAGCGACTGCTGATGCAATTTTTGTATTTTTTGGGCGGTAGAT	942746	942874	942924	942872	-1	scf1117875581402	PYU1_G005578	941470	943221	None	3781	500	24704	No_or_no_constitutive_exon
GTGGTTGTATTGCATTGCTTTGCTTGGTGCTGTTTGGTATGGTGGGATAGCG	56296	56358	56246	56298	1	scf1117875582028	PYU1_G006262	55944	57489	None	3781	500	24704	No_or_no_constitutive_exon
CAGGCTTTTCCCCAGCAATATGATACATCAGTCGGAGACCGGGTGCGCAGTT	149640	149883	149590	149642	1	scf1117875582028	PYU1_G006232	148517	149883	None	3781	500	24704	No_or_no_constitutive_exon
GGTGTTGTTGACTGTTGTATGTATGTGTGTGTGTGCTGGTGGGATAATAGGA	152330	152405	152455	152403	-1	scf1117875582028	PYU1_G006230	151252	152744	None	3781	500	24704	No_or_no_constitutive_exon
TTGAACACACGACTCTTGTGCTAAACGCTACAAATGGCTTGGGTGTGCAGGA	183474	183592	183642	183590	-1	scf1117875582028	PYU1_G006221	181234	185261	None	3781	500	24704	No_or_no_constitutive_exon
CTTGAAGCTGCACTTATTTTTTGGCCGCGATCCGCTTCTCGGGGTGGCAGAC	197032	197602	197652	197600	-1	scf1117875582028	PYU1_G006216	196271	197870	None	3781	500	24704	No_or_no_constitutive_exon
GCAAGCACTCACGCAAAAGTTGGCGTCTTTTTACGGGGAAATGAACGCAGGA	198923	198987	198873	198925	1	scf1117875582028	PYU1_G006215	198377	199039	None	3781	500	24704	No_or_no_constitutive_exon
ACCCAATTACCCGTGACCCTTCCGCCAAAAGATACTTTTGGGTGGTGTAGCA	234399	234695	234745	234693	-1	scf1117875582028	PYU1_G006205	233045	236777	None	3781	500	24704	No_or_no_constitutive_exon
ATATGCACGATCTCATGCGCATCTCACGTGCGATTGTGCTATTGGGACAGTG	356739	356848	356689	356741	1	scf1117875582028	PYU1_G006164	355017	356848	None	3781	500	24704	No_or_no_constitutive_exon
CAGAGGATGCAGTATTTCACGTACTGACGCTTTCCATGCTGGGATCGTAGGC	457646	457752	457802	457750	-1	scf1117875582028	PYU1_G006133	456395	458261	None	3781	500	24704	No_or_no_constitutive_exon
TTCGTCGTGCCCGTTGTTAGAAAGGGTGCGGATTCGAGAGGTAAAGGGAGAT	490006	490024	489956	490008	1	scf1117875582028	PYU1_G006117	488748	490024	None	3781	500	24704	No_or_no_constitutive_exon
GTACAAACTGAAGACAAATCCAGACGAGTCTATTGTATGGAGCTGGGCAGAA	508653	509052	508603	508655	1	scf1117875582028	PYU1_G006110	506087	509893	None	3781	500	24704	No_or_no_constitutive_exon
AAGCAACAAGCGCTTGACATCCGTGTGTCGAAATGTTGTCTGGGGGTCAGCA	549378	550793	550843	550791	-1	scf1117875582028	PYU1_G006092	549378	552483	None	3781	500	24704	No_or_no_constitutive_exon
CTTGACATGAAACATGCCTCACAATTATGATGTATTGGGTACAAACATAGCT	578348	578373	578423	578371	-1	scf1117875582028	PYU1_G006081	576484	578792	None	3781	500	24704	No_or_no_constitutive_exon
AGTGGTTGACACTCATCGCGTTGTGGCTGTTTTTGTGTGTGGGAATATAGGC	636920	637061	637111	637059	-1	scf1117875582028	PYU1_G006061	635188	637430	None	3781	500	24704	No_or_no_constitutive_exon
CTCACTTTAGTCTTTGCGTGCTTTCTCGATGCTTCGCATTTGGGATATAGGA	644319	644457	644269	644321	1	scf1117875582028	PYU1_G006057	643708	644605	None	3781	500	24704	No_or_no_constitutive_exon
CATTCCATGGCACTCTCGAGCGACGGGCACGTGTACTCATGGGGGTGCAGCG	697314	697355	697264	697316	1	scf1117875582028	PYU1_G006034	695788	699889	None	3781	500	24704	No_or_no_constitutive_exon
GCGCAAGCGGATCCAGACGCGATCACAACGGCGATTCGTCGCGGGAGCAGCA	706885	707573	706835	706887	1	scf1117875582028	PYU1_G006031	704939	707573	None	3781	500	24704	No_or_no_constitutive_exon
ATTGTTGTGTGTGTGATAGTAATGCTGTGATTGGTTTGGTGACGGGTCAGAC	829524	829859	829909	829857	-1	scf1117875582028	PYU1_G005978	829524	830335	None	3781	500	24704	No_or_no_constitutive_exon
GCATTCTGCTGGCCGTATACAAATACGATTCTTCTGTCTATGGGGTGTAGGC	892008	892091	891958	892010	1	scf1117875582028	PYU1_G005952	891243	893370	None	3781	500	24704	No_or_no_constitutive_exon
AAATTGCGGTGTAGACGAACGCGGTACTGACCGTTTGTTTTGGGGTGCAGAT	907558	907633	907683	907631	-1	scf1117875582028	PYU1_G005944	905843	908323	None	3781	500	24704	No_or_no_constitutive_exon
TATTGGCTATAATTTGGAACTAACAAACATGATTGGCTGCAAAGGGGTAGCT	52499	56361	52449	52501	1	scf1117875582007	PYU1_G006549	43877	56361	None	3781	500	24704	No_or_no_constitutive_exon
TCGTCGTGTACGGCAAAGAAGACGTGGACGTGCTCAGCCGATGGGTGCAGGA	57404	59732	57354	57406	1	scf1117875582007	PYU1_G006548	56699	59732	None	3781	500	24704	No_or_no_constitutive_exon
GTTCTTTGCCACGTTCTGACTCATCGTGTCCTTCGCTGGTGGGCAAGTAGGA	127574	128183	127524	127576	1	scf1117875582007	PYU1_G006524	127345	128903	None	3781	500	24704	No_or_no_constitutive_exon
ACGGCTACGGCTACGGCAAGAACGACTACGACTATGGCCACGGGAAGAAGAT	202935	203094	202885	202937	1	scf1117875582007	PYU1_G006502	201869	203094	None	3781	500	24704	No_or_no_constitutive_exon
TTCAGTACTGTTTTGCATGCTAGCGCACTGTGTTTGGGTGAGTGGGGCAGGG	320002	320086	319952	320004	1	scf1117875582007	PYU1_G006472	316087	321695	None	3781	500	24704	No_or_no_constitutive_exon
GATTCACGTTTTTATGCATGCATTGGTATGGATATGTGCTATTGGGACAGCG	440594	441340	440544	440596	1	scf1117875582007	PYU1_G006434	440120	443077	None	3781	500	24704	No_or_no_constitutive_exon
GCACGACCCGAGCAAGCCCATGAGCTTCTTTGTGTAACTGGGATATCAAGTC	568088	568419	568038	568090	1	scf1117875582007	PYU1_G006400	567125	569347	None	3781	500	24704	No_or_no_constitutive_exon
GACGATGGTGTTGATGTTGCTGTTATTATGGTTGGTTTTGGGGGTGGCAGAA	628217	628331	628381	628329	-1	scf1117875582007	PYU1_G006370	627332	628571	None	3781	500	24704	No_or_no_constitutive_exon
CTTGTTGTTTTCTCACTGCATCATTTTTGTTTGTTGTTTATGGGCAATAGAC	717192	717254	717304	717252	-1	scf1117875582007	PYU1_G006336	716304	718671	None	3781	500	24704	No_or_no_constitutive_exon
AACAGTAGGCGGTATAACAGCAATAATGACAAGCAGTATCACGGGCATAGTA	871135	871375	871425	871373	-1	scf1117875582007	PYU1_G006308	870690	871438	None	3781	500	24704	No_or_no_constitutive_exon
CTCACATGTGCTGCTATGTATATATTGCTGCTATTGTTGTGGTTGGGTAGTG	886175	887552	886125	886177	1	scf1117875582007	PYU1_G006302	885737	889256	None	3781	500	24704	No_or_no_constitutive_exon
CTCCCCCTCTCCATTGAAGGCTCATATTGTGGAGGTTGCTGTGGGCGTAGAT	890633	890753	890803	890751	-1	scf1117875582007	PYU1_G006301	889541	890902	None	3781	500	24704	No_or_no_constitutive_exon
AAAATGTCGTTTTTTTCGTTGTGATTGTTTGTGATATGGGAAATGCGCAGCT	56309	56468	56518	56466	-1	scf1117875582038	PYU1_G006844	54622	58101	None	3781	500	24704	No_or_no_constitutive_exon
TCTTCTTGATCGCTAGTATTGCCGTTGCTGTTTGTGCGTGGGGGGGTTAGAT	59055	59254	59005	59057	1	scf1117875582038	PYU1_G006843	58489	60254	None	3781	500	24704	No_or_no_constitutive_exon
TAGCTTTCCTACGATTAGTTGACTCTGTATACTGCTATTGGGAAGTGCAGAT	139700	140057	139650	139702	1	scf1117875582038	PYU1_G006815	139041	140710	None	3781	500	24704	No_or_no_constitutive_exon
GGAAGCTAATCATTGCTCCGTGTGTGTGGTTACCGATACTGGGATGATAGGA	325867	325996	326046	325994	-1	scf1117875582038	PYU1_G006761	324545	327331	None	3781	500	24704	No_or_no_constitutive_exon
CAGGGTGCGACTGAGGGCCAATATGGCGCGTACTTGGTCCACGGGGACAGCA	353104	355334	355384	355332	-1	scf1117875582038	PYU1_G006753	353104	359384	None	3781	500	24704	No_or_no_constitutive_exon
ACTCGCCTTACTCAAGCGGTTAGCAGCACGAGAGTCAACTGTGGGTGTAGAC	513920	514090	513870	513922	1	scf1117875582038	PYU1_G006705	513673	514090	None	3781	500	24704	No_or_no_constitutive_exon
CGCTGGCAGAAAGCTAAATTGATGTGAGGACTCTATTATTATGGCGGGAGTG	523597	523603	523547	523599	1	scf1117875582038	PYU1_G006700	522651	523603	None	3781	500	24704	No_or_no_constitutive_exon
AACTCTATGAGCTCGTATCCTGCGTCTATTATCTTGTCATGGGTAAAAAGGG	645355	645463	645305	645357	1	scf1117875582038	PYU1_G006657	644942	645983	None	3781	500	24704	No_or_no_constitutive_exon
AAAGCTGCGTTCCGAGCGTCCGTCGTCGCAAACCCAGCTCCCAAGGGTAGCG	669670	669708	669620	669672	1	scf1117875582038	PYU1_G006650	668606	669708	None	3781	500	24704	No_or_no_constitutive_exon
GACATGCTTTACATTTTGATTATGTCTTGTTTCTGCGTGGGGGAATGTAGTG	727517	727824	727874	727822	-1	scf1117875582038	PYU1_G006626	726380	728055	None	3781	500	24704	No_or_no_constitutive_exon
CTATGGCAACGTCTAACGAATATGGACGATTGGTTGCTGCTGGGAGCTAGGA	100695	100831	100881	100829	-1	scf1117875581242	PYU1_G007167	100121	101734	None	3781	500	24704	No_or_no_constitutive_exon
TCGGGTATTCGTCTCTCTTGAAGCTGACGAAATCGCTGGTGGGTGCGTAGAC	245765	245945	245995	245943	-1	scf1117875581242	PYU1_G007105	245361	246199	None	3781	500	24704	No_or_no_constitutive_exon
CACACGTTTTATTGAAAGACATGCTCACGTATCTTCTGTTGTGGGCATAGAC	407128	407339	407078	407130	1	scf1117875581242	PYU1_G007048	407020	408637	None	3781	500	24704	No_or_no_constitutive_exon
TCTGTTGCGCTGACGGTATACCACAATGTTGTTCTCTTTTGGGTATGCAGAG	415723	415837	415887	415835	-1	scf1117875581242	PYU1_G007043	415555	418118	None	3781	500	24704	No_or_no_constitutive_exon
TCAAACGCTGCTCTTGCGTTTGCTTGTGTATCTCTGCTTGTGGGGAACAGCC	447196	447370	447146	447198	1	scf1117875581242	PYU1_G007029	446162	447370	None	3781	500	24704	No_or_no_constitutive_exon
ATATCTCTTGGCTTTTTGTGGAGACTCAGCGACTTTGGGTCGATGAATAGCT	470910	471066	470860	470912	1	scf1117875581242	PYU1_G007017	469907	471257	None	3781	500	24704	No_or_no_constitutive_exon
CAATATGGGGACGAAAATTGCTGATGCTTTTGTGTTTTGTGTGGGAGTAGCG	500964	501275	501325	501273	-1	scf1117875581242	PYU1_G007008	499968	501799	None	3781	500	24704	No_or_no_constitutive_exon
CGATGTAGGGCAATGTGAAAGACTGGATGGTCGTGAATTTGTGGGACCAGCA	511973	512798	511923	511975	1	scf1117875581242	PYU1_G007003	511051	513046	None	3781	500	24704	No_or_no_constitutive_exon
AGCGGTTGCTCGTGGCTGACGCGTCGTTCGTGTGCTGCTGTTGGGAGTAGAA	531276	531347	531397	531345	-1	scf1117875581242	PYU1_G006993	530854	533127	None	3781	500	24704	No_or_no_constitutive_exon
AGCCCTCAAGCCAACAAGCTTACACATTTTGCTGGAAAATGGGGAAGCAGCA	607907	608132	607857	607909	1	scf1117875581242	PYU1_G006966	607843	609958	None	3781	500	24704	No_or_no_constitutive_exon
ATATGTGGGTTGGAGAAGGGCTTACAGGAACATGTGTGTGTATGGGGTAGAT	635943	636990	635893	635945	1	scf1117875581242	PYU1_G006954	635772	636990	None	3781	500	24704	No_or_no_constitutive_exon
GAGGTGCCTGACTGACCTTTGTATGTGTGTTGGACGATGGGATGACAAAGGA	670284	670309	670234	670286	1	scf1117875581242	PYU1_G006939	670131	671473	None	3781	500	24704	No_or_no_constitutive_exon
TTCTAGTTGATACTCATCGTTGTGTTGTGGGTGCTTTGGGGGGATAATAGAA	783474	783576	783626	783574	-1	scf1117875581242	PYU1_G006902	779884	784071	None	3781	500	24704	No_or_no_constitutive_exon
ACGGTATACTGTGGCGATTTGTGGCTCACATGGATGGGAAAAAATTGCAGGA	817680	818169	818219	818167	-1	scf1117875581242	PYU1_G006887	817680	819715	None	3781	500	24704	No_or_no_constitutive_exon
TTGTGCAGGTATTCATAAAGCTTTGTATGTGTGCTTGTCTGGCGGGATAGCT	101113	101604	101063	101115	1	scf1117875582032	PYU1_G007416	100706	101944	None	3781	500	24704	No_or_no_constitutive_exon
GACCTGGCGTTCTTGGTGGACTTCATGAGTGCTCTGCTAACGGTGGGTAGCA	320291	320345	320395	320343	-1	scf1117875582032	PYU1_G007356	320291	320495	None	3781	500	24704	No_or_no_constitutive_exon
GCTGTGCTACGATATGCTAACATGCAACCCGTTTTTTGGGAACAACGCAGTC	492564	492787	492837	492785	-1	scf1117875582032	PYU1_G007302	492452	493414	None	3781	500	24704	No_or_no_constitutive_exon
TTAACTTCGAAGGCTCACTGTTCTAATTGTGTGCTTGTGTTGGGATACAGAG	676872	677091	676822	676874	1	scf1117875582032	PYU1_G007256	675348	677091	None	3781	500	24704	No_or_no_constitutive_exon
TGCGTGACTATTTGAAGCGAGATGGAAACGAGCATTTGGTTTGGGAAAAGCT	779874	780294	780344	780292	-1	scf1117875582032	PYU1_G007227	779393	785130	None	3781	500	24704	No_or_no_constitutive_exon
TGCTCGCCTATGAGCTCAATCTCATGGCGGATTGTTGTCGGGTGCGACAGGC	843222	843355	843172	843224	1	scf1117875582032	PYU1_G007214	842924	843355	None	3781	500	24704	No_or_no_constitutive_exon
ATGCGAGCGCGTGCCCAGATGTGGTCGAGTCGCAGTGACGCTGGGGCAAGCT	161239	161410	161460	161408	-1	scf1117875581789	PYU1_G007680	160260	162406	None	3781	500	24704	No_or_no_constitutive_exon
ACCTCACGCTGACTGGATTTTGCGCTGTTGGTGTTGGGAAAACATGACAGAG	240644	240716	240766	240714	-1	scf1117875581789	PYU1_G007652	239462	240989	None	3781	500	24704	No_or_no_constitutive_exon
CATGCATTTTGTTAAAACTGGACGCTAACGCATGCATCGTGGGTACACAGAC	384265	384573	384623	384571	-1	scf1117875581789	PYU1_G007602	384265	385583	None	3781	500	24704	No_or_no_constitutive_exon
GTTGAACTAACGTGTTGTGTATCGTGTCCTCTTTGTTTGTGGACGGGCAGAC	425742	425816	425866	425814	-1	scf1117875581789	PYU1_G007582	424996	426504	None	3781	500	24704	No_or_no_constitutive_exon
ATACAGCAAGTGTTGTTTGCAATGTCAAAACTTGCGGGTCGAGCGAAAAGTT	568247	568877	568197	568249	1	scf1117875581789	PYU1_G007529	568077	568877	None	3781	500	24704	No_or_no_constitutive_exon
TTCATGACTGGTATTAATAACCTCTTATGCGTTTGTTTCTGTGTGGGCAGTG	736034	736180	735984	736036	1	scf1117875581789	PYU1_G007460	735531	736941	None	3781	500	24704	No_or_no_constitutive_exon
TTCATGACTGGTATTAATAACCTCTTATGCGTTTGTTTCTGTGTGGGCAGTG	738042	738188	738238	738186	-1	scf1117875581789	PYU1_G007459	737416	738671	None	3781	500	24704	No_or_no_constitutive_exon
GGTAGAACCAACCGAGAAACATGTTAATGTCTTTGTGTGATTGGGAGCAGAA	749230	749361	749411	749359	-1	scf1117875581789	PYU1_G007455	748802	749746	None	3781	500	24704	No_or_no_constitutive_exon
GTGTTGCGTGGTCTCGTTTACATGCTTACTGTTGTTCTGACCGGGGGTAGAG	759520	762002	759470	759522	1	scf1117875581789	PYU1_G007451	759335	762002	None	3781	500	24704	No_or_no_constitutive_exon
CGAGAAGCGCAACGAAGTAAACTCGAACCGTTGCACGTAGTTGGGGACAGTG	784965	785063	784915	784967	1	scf1117875581789	PYU1_G007446	784849	785063	None	3781	500	24704	No_or_no_constitutive_exon
TGACGTGGTACTTAAATGCTGTTTTGTGCGGCTAATTTTTGCATGGGCAGGT	40368	40617	40318	40370	1	scf1117875582020	PYU1_G008043	39893	41946	None	3781	500	24704	No_or_no_constitutive_exon
GTTTACTGACATGTGTACGCTGTGTTTCTCTGTGCGCGGGGGATATGTAGAA	473988	474791	474841	474789	-1	scf1117875582020	PYU1_G007876	473988	475073	None	3781	500	24704	No_or_no_constitutive_exon
ACGCTAACGATCTTTGTCTTTGTGCGCGTGTGTCTCTTTTGAACGGGTAGTG	529977	530149	529927	529979	1	scf1117875582020	PYU1_G007854	529696	530149	None	3781	500	24704	No_or_no_constitutive_exon
GCGATAATGTGGTAACGTCACATGTTCGCGTGCTTTCATGGGATACGCAGAT	598678	598739	598628	598680	1	scf1117875582020	PYU1_G007821	597961	599015	None	3781	500	24704	No_or_no_constitutive_exon
GATGCGGATATGGGAGAAACTACTAATCTCGCTTTCTGATGGGACAGTAGGT	685887	685996	686046	685994	-1	scf1117875582020	PYU1_G007775	685578	686455	None	3781	500	24704	No_or_no_constitutive_exon
TAGTTGAAATGATTGCACGTTGCTGAGTGCCTTGTGGCTTGTATGGGCAGGC	744520	744633	744470	744522	1	scf1117875582020	PYU1_G007752	744213	745170	None	3781	500	24704	No_or_no_constitutive_exon
TTTGAACGGTGTCGGAGCCAGTGTAATAGCCACCCCGGGCAGTGACCGAGGT	10566	12194	12244	12192	-1	scf1117875582022	PYU1_G008295	10566	16422	None	3781	500	24704	No_or_no_constitutive_exon
TCCAAGGGCGCAATTGACCGAGTGCTGGACATTCTACTGTGGGACGGCAGCG	37231	37258	37308	37256	-1	scf1117875582022	PYU1_G008286	37231	38757	None	3781	500	24704	No_or_no_constitutive_exon
TCAATGGACAAGCGACTGACCTTTGCAATGGTTGCTTTGTGGGCATGTAGTT	102024	102118	102168	102116	-1	scf1117875582022	PYU1_G008263	100207	102447	None	3781	500	24704	No_or_no_constitutive_exon
TTGTGTGTGTGTGTGTGTTTTTTTTTTTTCTGACTGGTCAATGGGTAAAGCC	337384	337495	337334	337386	1	scf1117875582022	PYU1_G008194	336601	337495	None	3781	500	24704	No_or_no_constitutive_exon
TGTGATGAGCAGTCCTGGAATCACGGTTGCTACCGCGTTGGGCACTGGAGGT	359263	359661	359213	359265	1	scf1117875582022	PYU1_G008186	358862	360388	None	3781	500	24704	No_or_no_constitutive_exon
TTGATCTTGTTCGCAATCCTCTATGCGCTCACTTTTTTTTGGGCGGAGAGTG	402798	405930	405980	405928	-1	scf1117875582022	PYU1_G008171	402798	406073	None	3781	500	24704	No_or_no_constitutive_exon
AGCGCTGACGCTGGGAAATGTGTTTTGTGCGCTTGAACGAGGGGCTGTAGAA	427735	427790	427685	427737	1	scf1117875582022	PYU1_G008161	427510	429537	None	3781	500	24704	No_or_no_constitutive_exon
GACGAAGGCAGCAACAACAACTAGGAGCAGTTTGGTCTCTGGGGCGGCAGCT	561787	561899	561737	561789	1	scf1117875582022	PYU1_G008122	560910	561899	None	3781	500	24704	No_or_no_constitutive_exon
CGTCGAAAAGGAAGCCGAACACGTCGTCTTACAGTTGGTGGGAGCGGCAGAG	623634	623945	623995	623943	-1	scf1117875582022	PYU1_G008102	623548	624003	None	3781	500	24704	No_or_no_constitutive_exon
GCTTGTACTGTGGCACTGGTTGCTGACGTCTATTATAATATGGGAAGAAGGG	698112	698182	698062	698114	1	scf1117875582022	PYU1_G008081	697869	698182	None	3781	500	24704	No_or_no_constitutive_exon
ATAATGCAATGCATTTGTGTGTCTAAAGACGGTTGCCTGAAAATGGGTAGTG	17311	17443	17261	17313	1	scf1117875582016	PYU1_G008596	16806	19765	None	3781	500	24704	No_or_no_constitutive_exon
GTGCTGGTGCCTTATCTAACCCTGTTGTTGCTCGCTTTCCTCGGGAATAGAT	165674	165794	165624	165676	1	scf1117875582016	PYU1_G008543	163449	166850	None	3781	500	24704	No_or_no_constitutive_exon
ATGCTGTTCTTGATTCTCTCATTTGACGCATGGGGTTTTTGTGGGCACAGTG	187481	188433	188483	188431	-1	scf1117875582016	PYU1_G008533	187481	188791	None	3781	500	24704	No_or_no_constitutive_exon
ACTCGGTGTCTGTAGGGTCCAATTTGTTGATTACACTGTTTGTGGGGCAGAT	331810	332023	331760	331812	1	scf1117875582016	PYU1_G008487	331374	332730	None	3781	500	24704	No_or_no_constitutive_exon
CAGAGCATCGAAGTGCGCGTGTCTCCAGCCAAGTCGTCGAATGGGAGCAGCA	355984	356175	356225	356173	-1	scf1117875582016	PYU1_G008478	355713	357108	None	3781	500	24704	No_or_no_constitutive_exon
CGTCAAGTATATATTTTGATGCGCCCAAACTAACAATTTTACGGGCATAGGC	385712	385761	385811	385759	-1	scf1117875582016	PYU1_G008465	385246	385927	None	3781	500	24704	No_or_no_constitutive_exon
CTTCGAGAGACTGATGTGGCAATATGGACTTGTGTTTGTTGGGATGGTAGAG	469874	470019	469824	469876	1	scf1117875582016	PYU1_G008430	469441	470758	None	3781	500	24704	No_or_no_constitutive_exon
CGCCGTCAGCAGCAACCAGTTCAGCTTCAAGCGTTCGTACGCGGGCGAAGTA	571444	571963	571394	571446	1	scf1117875582016	PYU1_G008385	571352	572984	None	3781	500	24704	No_or_no_constitutive_exon
CTCAGGTAGAGCATTATTGCCATTACAGTTGGCGTGTGTTAGGGCGTCAGCG	25298	25312	25362	25310	-1	scf1117875581239	PYU1_G008861	25298	25544	None	3781	500	24704	No_or_no_constitutive_exon
CAACGCCAACCTGCTGCGGTCGCTCGAGACGTGCATCCGCAACGGGAAAGGG	268949	268971	268899	268951	1	scf1117875581239	PYU1_G008771	261145	268971	None	3781	500	24704	No_or_no_constitutive_exon
TAGAGTTGATGATGTTCTTATTGTTGTGTGTGCTGCTTGGGAAATGGTAGCC	375815	376364	375765	375817	1	scf1117875581239	PYU1_G008735	373645	376608	None	3781	500	24704	No_or_no_constitutive_exon
CTGCATTGGGACTAACCTATATCGCTATGTGTTGCTGCACGGGTACGCAGTG	432033	432688	431983	432035	1	scf1117875581239	PYU1_G008711	431794	433295	None	3781	500	24704	No_or_no_constitutive_exon
TGGATGATGCATTTGGCCTAATTTTTCGCATGCAACAACGGGACGTCAAGGC	462209	462412	462159	462211	1	scf1117875581239	PYU1_G008696	461756	463637	None	3781	500	24704	No_or_no_constitutive_exon
GCGTCGACGAGTTCAAACCCGAGAGCTGAATCGATGTGACCACGGGCAAGTT	138844	139033	138794	138846	1	scf1117875581987	PYU1_G009051	138744	139033	None	3781	500	24704	No_or_no_constitutive_exon
AGTCGTATGAGCCGAAACGATCACAGAGTTTTGCGTCTCGATGGGAGAAGCG	205384	206035	205334	205386	1	scf1117875581987	PYU1_G009027	205025	206035	None	3781	500	24704	No_or_no_constitutive_exon
TTTTTGGTTGTGACGTGAGGCTTACTTGACGCTTTCAATGGGCACAACAGCG	252251	252389	252439	252387	-1	scf1117875581987	PYU1_G009008	250578	253292	None	3781	500	24704	No_or_no_constitutive_exon
TAATGGATTACTGGGTGCATTTATCTATGGTTGGTGGGATAAAACAATAGAT	254413	254686	254363	254415	1	scf1117875581987	PYU1_G009007	253851	254965	None	3781	500	24704	No_or_no_constitutive_exon
CCATGTTCGCTCATATTGTGGTTGGGTGCACCCTTTGGCAAATGGGGAAGCC	426412	426479	426362	426414	1	scf1117875581987	PYU1_G008951	426112	426479	None	3781	500	24704	No_or_no_constitutive_exon
GAGTGTGCTAGCGGCGCGATTTCCAGTGCGAATGCTCCTGGATCGGGTAGGG	453528	453534	453478	453530	1	scf1117875581987	PYU1_G008944	452234	453534	None	3781	500	24704	No_or_no_constitutive_exon
GTTTGGTTGCCGATATGTGTGCGACTAACATTGCATGCGGATGGGTGTAGTG	536157	536290	536340	536288	-1	scf1117875581987	PYU1_G008923	535995	536527	None	3781	500	24704	No_or_no_constitutive_exon
TACTCGATGGCAAAGAGGTTCATTCAATTCTCTGCTCTTTGCAAAGGGAGAA	618858	619902	618808	618860	1	scf1117875581987	PYU1_G008894	618682	622173	None	3781	500	24704	No_or_no_constitutive_exon
TTCGCATGCCTATTGGTTGTAATTGTGATGTGTGTGCGTGAATGGGTTAGTG	673459	673611	673661	673609	-1	scf1117875581987	PYU1_G008878	672968	674096	None	3781	500	24704	No_or_no_constitutive_exon
GGTTGTGATTTTATCCGACCCTGGCTCTTCTCTCAAACATCTATAGGGAGGG	114464	114530	114580	114528	-1	scf1117875582035	PYU1_G009297	114322	114705	None	3781	500	24704	No_or_no_constitutive_exon
ACAGGAAAATGCCAAAACACACTTCGCGGACATGCTGGCTGGGTGAGCAGCC	279130	279260	279310	279258	-1	scf1117875582035	PYU1_G009245	278351	279279	None	3781	500	24704	No_or_no_constitutive_exon
TTTTTGCTCCAAATACGTAAAGAGTCCAGCTCATCAATGGGAATGTCAAGTC	279533	279562	279612	279560	-1	scf1117875582035	PYU1_G009244	279533	280160	None	3781	500	24704	No_or_no_constitutive_exon
ACCAATTTTCTATGCTTACTCGGTTTGTTTTTGCCTCATTACGGGGTTAGGA	393889	393993	394043	393991	-1	scf1117875582035	PYU1_G009209	393889	394167	None	3781	500	24704	No_or_no_constitutive_exon
ACGCGTGCAGTACGTTGTCAGTTGTGTGTATGTTGACTTTGTGGGTGGAGGT	462642	463277	462592	462644	1	scf1117875582035	PYU1_G009182	460063	463277	None	3781	500	24704	No_or_no_constitutive_exon
TCGGAAGCGCATGAGTCGGGAGTTTGTTCAATGCTTTGTCTGGGAACCAGCT	650336	650447	650497	650445	-1	scf1117875582035	PYU1_G009118	649025	655014	None	3781	500	24704	No_or_no_constitutive_exon
GGTTGAATAAGTGGCTGACTGCTGGTTGCTGTGTGTGTGTGTGGGCGCAGCT	25856	25976	26026	25974	-1	scf1117875582025	PYU1_G009550	25376	26308	None	3781	500	24704	No_or_no_constitutive_exon
CGAGAAGCGCAACGAAGTAAACTCGAACCGTTGCACGTAGTTGGGGACAGTG	100938	101035	100888	100940	1	scf1117875582025	PYU1_G009520	100638	101035	None	3781	500	24704	No_or_no_constitutive_exon
AGTGTTTTGTGCTCAACTGACTGTGTTGTGTTGTTGTTTTATGGGATTAGAT	136321	136392	136271	136323	1	scf1117875582025	PYU1_G009510	131814	136564	None	3781	500	24704	No_or_no_constitutive_exon
TGACGTCAGCCGAGGGACTACAGTGTTCGGCTCTCGCAATGGGGAACCAGAC	246302	246382	246432	246380	-1	scf1117875582025	PYU1_G009475	246302	247084	None	3781	500	24704	No_or_no_constitutive_exon
CAGTAGTTGCGTCCATTGACCACACGCTAACACGAACCGGGAATGCGCAGGT	252637	252708	252587	252639	1	scf1117875582025	PYU1_G009472	252435	254251	None	3781	500	24704	No_or_no_constitutive_exon
AAAAAGGGGGAAGAAAAATACTCGAAAGGCTGATTCTCCCTGGTGGGCAGGT	379641	380682	379591	379643	1	scf1117875582025	PYU1_G009435	379453	380682	None	3781	500	24704	No_or_no_constitutive_exon
ATTCGAGTTTTGCCGGGACAGGTGTGTATTACATGCACTGATTGGGCGAGGA	522710	523686	522660	522712	1	scf1117875582025	PYU1_G009381	522396	523782	None	3781	500	24704	No_or_no_constitutive_exon
AGAAACAAAAAGACTTATGTATATGCGCATGATGTGTGTGGGAACATTAGGA	553935	554058	554108	554056	-1	scf1117875582025	PYU1_G009365	552210	554270	None	3781	500	24704	No_or_no_constitutive_exon
GCTTTAGTCAGCTTACTTACCCTGTATTAATTGACCTTGTGGGCATATAGGA	552210	553089	553139	553087	-1	scf1117875582025	PYU1_G009365	552210	554270	None	3781	500	24704	No_or_no_constitutive_exon
TACGCCTGGGCAAGCTCTGCGGCGAAAGGTGCACTTTGACTACGGGAAAGGA	25640	26350	25590	25642	1	scf1117875582018	PYU1_G009772	25563	27436	None	3781	500	24704	No_or_no_constitutive_exon
AATCGGAACCGAGTTTTTCATGATTCATCGGGGCGTAGGGGAGTCGATAGGT	110855	110918	110968	110916	-1	scf1117875582018	PYU1_G009744	110855	111585	None	3781	500	24704	No_or_no_constitutive_exon
GTTCTTTTGGCCACGCGAACAATGGGGACTCGTCTTTGGGGATGGAGTAGGA	113664	114234	113614	113666	1	scf1117875582018	PYU1_G009743	113258	114234	None	3781	500	24704	No_or_no_constitutive_exon
ACGGCACCGAGATCCGCTACGAAAAGTGTCTGATCGCGTCGTCGGGTAAGCC	244192	245250	245300	245248	-1	scf1117875582018	PYU1_G009699	244192	245709	None	3781	500	24704	No_or_no_constitutive_exon
ATTACGTGGATGGGTTGCGTGAATAACGACTGTTTCTTTGGGTACGATAGGG	404249	404342	404392	404340	-1	scf1117875582018	PYU1_G009643	403506	405016	None	3781	500	24704	No_or_no_constitutive_exon
GTCTCTCATAGCTAACTTTTGTTTGCGAATTTTTTTCCTTTTGGGAGCAGGC	556321	556496	556271	556323	1	scf1117875582018	PYU1_G009598	554769	556496	None	3781	500	24704	No_or_no_constitutive_exon
AACCACTATTTGACGAAGATTTGACATTTTTGCGCTGTCACTGGGGAAAGCT	11942	12078	11892	11944	1	scf1117875582027	PYU1_G010019	11757	12078	None	3781	500	24704	No_or_no_constitutive_exon
TGTGAATGGCGGTACGCTAATGCTTTATGACGTTGCGACGGGATGAACAGGG	56205	56334	56384	56332	-1	scf1117875582027	PYU1_G010001	55975	58348	None	3781	500	24704	No_or_no_constitutive_exon
ATGGTCTGAAAAACCTGTCGTCTGACGTGATGTCATGATGGGAATTGTAGCT	86375	86434	86484	86432	-1	scf1117875582027	PYU1_G009987	86159	89547	None	3781	500	24704	No_or_no_constitutive_exon
TATCAAATATGTATGTGCTATCTAGGGTCGCATGCATTTCTGGCGGGTAGTC	93115	93225	93065	93117	1	scf1117875582027	PYU1_G009984	92818	94355	None	3781	500	24704	No_or_no_constitutive_exon
TGGTGGCTTTATAACATGCATGGATGTTGTTTCTGCGCGGGGTTGAATAGGC	219712	219820	219870	219818	-1	scf1117875582027	PYU1_G009941	218787	220109	None	3781	500	24704	No_or_no_constitutive_exon
CGACAACGTTGATGATGTGGTAGATCCCTCCGCGGTATTCATGGGTGCAGAA	364053	364122	364003	364055	1	scf1117875582027	PYU1_G009895	363158	364122	None	3781	500	24704	No_or_no_constitutive_exon
TCAATCGGCGAACATGTGCGTGTATGTGTGTGTTGTGGGGGGATTGACAGGA	429429	430221	429379	429431	1	scf1117875582027	PYU1_G009864	429088	430221	None	3781	500	24704	No_or_no_constitutive_exon
CTTTGTTAAAGTACGAGATCGTGACAATCTCCTTTTGGTGCATGGGGCAGTT	549297	549369	549419	549367	-1	scf1117875582027	PYU1_G009827	549110	549713	None	3781	500	24704	No_or_no_constitutive_exon
TCTATTCCTCTTCTATGTGTGACGTGGGATGGGTGGCAATGGGAAACTAGGA	571521	571800	571850	571798	-1	scf1117875582027	PYU1_G009818	569854	572117	None	3781	500	24704	No_or_no_constitutive_exon
AGACGTGTTGCTCCTACTTGCCAGTATTGAGGCGGCTGCATGCAGGGTAGGA	655197	655254	655304	655252	-1	scf1117875582027	PYU1_G009783	655197	656281	None	3781	500	24704	No_or_no_constitutive_exon
CCACTAGAGGGAGGCGAACTATCAAGTATGTGATTGCTCGGGCTAGAGAGCT	174198	174510	174560	174508	-1	scf1117875582026	PYU1_G010184	172748	177581	None	3781	500	24704	No_or_no_constitutive_exon
GTTGTGTGCTATGAAGAGCGATGGAATTTCACAGGCGTTTGCCGGGACAGGT	195001	195154	194951	195003	1	scf1117875582026	PYU1_G010177	194719	195154	None	3781	500	24704	No_or_no_constitutive_exon
CAAAGACTTTCTACACGCTCACGGTATTGCGGCGACGGGAAAAAAGGCAGAG	235816	235854	235904	235852	-1	scf1117875582026	PYU1_G010160	235816	238331	None	3781	500	24704	No_or_no_constitutive_exon
ATACAGCAAGTGTTGTTTGCAATGTCAAAACTTGCGGGTTGAGCGAAAAGTT	404750	405375	404700	404752	1	scf1117875582026	PYU1_G010102	404541	405375	None	3781	500	24704	No_or_no_constitutive_exon
GTGGAGACCGCAAATGTTTCTTTAATGGAACAATGGTTCTGTGTGGGTAGAT	596345	596465	596295	596347	1	scf1117875582026	PYU1_G010043	596009	597655	None	3781	500	24704	No_or_no_constitutive_exon
CGGTAGGAACCTCTCTTGTGTTTTTTTGTTGTGCTTTTGAAGGGGTACAGGT	606480	606490	606540	606488	-1	scf1117875582026	PYU1_G010039	606480	606929	None	3781	500	24704	No_or_no_constitutive_exon
GCCAACCCAGCCAACACCACTCGTCGCCCTGGCTTCGGGAAAGAATCCAGTG	631533	631865	631483	631535	1	scf1117875582026	PYU1_G010026	631447	631865	None	3781	500	24704	No_or_no_constitutive_exon
TATTATTGAGGTCTCTAATGGACCTGTTTGTGGTTCCGGTGGGTGTGTAGAC	45392	45854	45342	45394	1	scf1117875582005	PYU1_G010401	44268	46033	None	3781	500	24704	No_or_no_constitutive_exon
TCTGTGCAGCTAGGACAATTCAACTCATGCATATGTTACCGGGATTGTAGGA	294410	294752	294802	294750	-1	scf1117875582005	PYU1_G010349	294117	295289	None	3781	500	24704	No_or_no_constitutive_exon
GGGAGGAAAGTCGTATGAGTAACATGTGTGTGGGGTGGGTGCATGGACAGAT	386584	386650	386700	386648	-1	scf1117875582005	PYU1_G010313	385824	386991	None	3781	500	24704	No_or_no_constitutive_exon
ATTGTCGGCTAGTGTGCGTGCTGAAGAGAGTTCGTAAAATGGGAAAACAGTA	418265	418271	418215	418267	1	scf1117875582005	PYU1_G010303	412216	418271	None	3781	500	24704	No_or_no_constitutive_exon
GATTCGGTGGCGCCGCCGCCAAGACGCCATGTCCACCGGGGGGTGCCAAGCC	517603	517614	517664	517612	-1	scf1117875582005	PYU1_G010264	517603	518136	None	3781	500	24704	No_or_no_constitutive_exon
GCCACTGACAAGTGTTTGTGCTCATTGTATTTGTCACTGCGTGTGGGTAGAT	565078	565155	565028	565080	1	scf1117875582005	PYU1_G010251	564564	565591	None	3781	500	24704	No_or_no_constitutive_exon
AGAAAGAAAACAGGTCTTGACATTTATTTCCCCAAATGCGGGGCGAGAAGCG	575490	575600	575650	575598	-1	scf1117875582005	PYU1_G010247	573832	577428	None	3781	500	24704	No_or_no_constitutive_exon
TTTCCTTCTGACGATGAGCAACGCTTTTTTCTCTTCCAATGTGGGTGTAGCC	9043	9211	9261	9209	-1	scf1117875581981	PYU1_G010631	9043	9714	None	3781	500	24704	No_or_no_constitutive_exon
GGCAGAAAACCTGATTGTTGCTGTGTGAAAATGAATGATGTGGGGTGTAGCT	32241	32418	32468	32416	-1	scf1117875581981	PYU1_G010620	31305	32811	None	3781	500	24704	No_or_no_constitutive_exon
ACGCAGTGAATGTGAAGCTATGAAGTAAATATGATGAAGAATGGGCAAAGTT	47489	47505	47555	47503	-1	scf1117875581981	PYU1_G010613	47489	50312	None	3781	500	24704	No_or_no_constitutive_exon
TTTGGTCACGTCGTTGTTGTTTGTCTTGTGCCTGTATTTTGGGCATATAGTC	117794	118011	117744	117796	1	scf1117875581981	PYU1_G010587	117514	118822	None	3781	500	24704	No_or_no_constitutive_exon
TGAGTGGCGCAGACACGCAAGGCGCACTCACCAGCAATAGCGAAGGGCAGCC	196473	196728	196778	196726	-1	scf1117875581981	PYU1_G010558	195467	197006	None	3781	500	24704	No_or_no_constitutive_exon
TTGCATGGATCCTGACTGCGATGTGGTTGCTTTTATTATGCATGGGGCAGTG	228969	229049	229099	229047	-1	scf1117875581981	PYU1_G010553	227997	229768	None	3781	500	24704	No_or_no_constitutive_exon
AGCTAGTGCACCCCGATGGGCGGTGCGTAGTAGTCTCTCTGGGGGTGTAGGG	259740	259822	259690	259742	1	scf1117875581981	PYU1_G010543	259194	259822	None	3781	500	24704	No_or_no_constitutive_exon
GTCGGTGATGCATTTTTTGATGAGCACGTGTTTGTTTGCGTGTGTGGGAGAT	351050	351145	351000	351052	1	scf1117875581981	PYU1_G010505	350928	352390	None	3781	500	24704	No_or_no_constitutive_exon
CGAGAAGCGCAACGAAGTAAACTCGAACCGTTGCACGTAGTTGGGGACAGTG	428428	428526	428378	428430	1	scf1117875581981	PYU1_G010474	428312	428526	None	3781	500	24704	No_or_no_constitutive_exon
TCATGCTGGTCGGGTGGCGGTCGGATTGATCGCGCTGCTGCGGGTGGTAGGA	453499	453568	453449	453501	1	scf1117875581981	PYU1_G010461	453204	456756	None	3781	500	24704	No_or_no_constitutive_exon
GATTAACGCGTTAACGGTCCCATACGTTGTCTCTATGTGTCGGCGGGTAGGA	454498	455408	454448	454500	1	scf1117875581981	PYU1_G010461	453204	456756	None	3781	500	24704	No_or_no_constitutive_exon
ATCTGCGGTGTACGATGGATGATTCATGTGGGTATGACGGGATACAATAGGC	458207	458384	458434	458382	-1	scf1117875581981	PYU1_G010459	457294	458617	None	3781	500	24704	No_or_no_constitutive_exon
GGTATGCTTATGTGTGCATTTGCGGTGGCTTGTTTGTGTGGGGGACGCAGAT	541716	541765	541666	541718	1	scf1117875581981	PYU1_G010433	541486	542773	None	3781	500	24704	No_or_no_constitutive_exon
CTTAGCTCATGTGCCACTCATTGCTCACGTTTGTCCTTTTGGGCAAGCAGGG	157411	157477	157361	157413	1	scf1117875581880	PYU1_G010767	155873	158881	None	3781	500	24704	No_or_no_constitutive_exon
CAGACCTGGTGAGGAATCATTTCAAGCGCCAAGTTCTTCGAGGGTAACAGGT	249640	250310	250360	250308	-1	scf1117875581880	PYU1_G010734	249640	251185	None	3781	500	24704	No_or_no_constitutive_exon
CCAAGGACTGCGGTACGCGGCAAACAACTTTTGTGCGGGGGAGCGCGAAGCT	325530	326748	325480	325532	1	scf1117875581880	PYU1_G010706	324401	326748	None	3781	500	24704	No_or_no_constitutive_exon
GCTCAATGGTTGGGTGCTATGTGTGTGTGTGCGTGAATGCATGGGTGCAGAT	371712	371794	371662	371714	1	scf1117875581880	PYU1_G010686	371418	373200	None	3781	500	24704	No_or_no_constitutive_exon
TTTCAATAGCTAACAATTAAATGTGCACGTGTGGTGACGATAATGGGAAGGA	105887	105983	105837	105889	1	scf1117875581868	PYU1_G010989	105071	106627	None	3781	500	24704	No_or_no_constitutive_exon
ATCACTTGTCACGCTGACGTTGTTGTATTAAAAAAACGCGACGGGAACAGGA	119252	119382	119202	119254	1	scf1117875581868	PYU1_G010983	117762	120562	None	3781	500	24704	No_or_no_constitutive_exon
CTTATCCCTTCATTGGGCTAATTGATTGTACAATTTGTTGACGGGCGTAGAG	214687	215039	215089	215037	-1	scf1117875581868	PYU1_G010946	211360	215582	None	3781	500	24704	No_or_no_constitutive_exon
CTGCGTACGGACTCTTTGAGCACACCTGACTTCACTGCGGGGCAAACCAGGT	311766	311775	311825	311773	-1	scf1117875581868	PYU1_G010909	311766	312963	None	3781	500	24704	No_or_no_constitutive_exon
CATACTCATGCTACAATGGTGTCTCTAATGTGCTGCTCAAATTGGGATAGGA	459990	461001	459940	459992	1	scf1117875581868	PYU1_G010857	458123	463916	None	3781	500	24704	No_or_no_constitutive_exon
TTGTATCCAATTACTGATTATTGTTTGGCTGTTTTCTGTGTGGGAACCAGTC	205096	205465	205046	205098	1	scf1117875582009	PYU1_G011125	204183	205465	None	3781	500	24704	No_or_no_constitutive_exon
CTTATGCTGTGGTGGCTCGTCATTATTTGTCTTTTGTGATGGGGCTGAAGGA	263779	263946	263996	263944	-1	scf1117875582009	PYU1_G011102	261892	264252	None	3781	500	24704	No_or_no_constitutive_exon
TATCTTTCTTTTCTCCATGTGTTTATTTGCACTATGGGAAACAAATGTAGGC	322594	322697	322747	322695	-1	scf1117875582009	PYU1_G011086	321782	323547	None	3781	500	24704	No_or_no_constitutive_exon
TCCCAGCAGCTACACGGTAGCACGGACCAGTGCTTCGTGCGCGGGAGCAGGG	324602	324647	324552	324604	1	scf1117875582009	PYU1_G011084	324420	324647	None	3781	500	24704	No_or_no_constitutive_exon
TTGCACATTGGTTATTGTACGTGACGCTTTGTGCAACGATGTGGGCATAGTG	468079	469286	468029	468081	1	scf1117875582009	PYU1_G011034	467612	469425	None	3781	500	24704	No_or_no_constitutive_exon
CTGTATGAATATTGTTGATGTGGTGCGTGGTTATGTGATGGGCGACGCAGCA	486621	486790	486840	486788	-1	scf1117875582009	PYU1_G011029	485883	487047	None	3781	500	24704	No_or_no_constitutive_exon
GCCTGCCTCGATCCCGACTATTTCCTGACGTTGAGTTTGTCGGGTTGAAGAG	34532	34709	34759	34707	-1	scf1117875581297	PYU1_G011365	34166	36150	None	3781	500	24704	No_or_no_constitutive_exon
CCAAGCCGAATACGAGCGTGCTATTCATCATCTTTGACGGGGAATAGCAGTC	262226	263202	262176	262228	1	scf1117875581297	PYU1_G011282	261357	263263	None	3781	500	24704	No_or_no_constitutive_exon
CGAACCCAGTGCTGACCATGTGTGTGTATGTGTATGTTAAATGGGTGTAGTT	281270	281361	281220	281272	1	scf1117875581297	PYU1_G011276	281161	282497	None	3781	500	24704	No_or_no_constitutive_exon
ACTATTTTTTTCTTGCCCTAATTAATGCGAGTTCTAATGTGCGGGTGTAGAC	283863	284113	283813	283865	1	scf1117875581297	PYU1_G011275	283649	285203	None	3781	500	24704	No_or_no_constitutive_exon
CAAACGTTCATACAAAATCCAAGCGTGCAAGTAATGGGAAAACCAAACAGAG	317549	317720	317499	317551	1	scf1117875581297	PYU1_G011265	315317	319424	None	3781	500	24704	No_or_no_constitutive_exon
CATGCTTACTCTCAAAGAGCTCGTTATAGATTTTGAGGGTGCGTAAACAGTC	411250	411265	411200	411252	1	scf1117875581297	PYU1_G011234	410973	411265	None	3781	500	24704	No_or_no_constitutive_exon
GCCTCCCGGGCTGTATTACGTGCGGCTGTCATTGCTGGGTCAAGGTGCAGGA	430299	430398	430249	430301	1	scf1117875581297	PYU1_G011226	429572	430398	None	3781	500	24704	No_or_no_constitutive_exon
ACCCAAACAGCTAACAGATTTGTTGTTGCCATGCATGGTTGGGCGTGTAGTT	160716	160813	160666	160718	1	scf1117875581381	PYU1_G011497	159361	161288	None	3781	500	24704	No_or_no_constitutive_exon
GCAAGTAGTATGCGCTTATGTATGGGTGGTTATATCATGGGCAAGCACAGAT	276083	276172	276033	276085	1	scf1117875581381	PYU1_G011450	275764	276529	None	3781	500	24704	No_or_no_constitutive_exon
GAGACAAAACCACTACAATCAAAATAACCGTGTGTTTAATGGGAACGCAGCA	103703	103725	103653	103705	1	scf1117875582014	PYU1_G011683	101389	103725	None	3781	500	24704	No_or_no_constitutive_exon
CTACTAGATGTCTGGATTTCTAACTGAGATTCTGGTTCGTATGGGGGTAGAA	182934	183702	182884	182936	1	scf1117875582014	PYU1_G011652	182013	183702	None	3781	500	24704	No_or_no_constitutive_exon
ATGGAGTACTCTTCTAACCATTCTGCGATTCCCACAATTTCATGGGGTAGGA	188819	188878	188769	188821	1	scf1117875582014	PYU1_G011649	187375	189014	None	3781	500	24704	No_or_no_constitutive_exon
TATTGTCTGTTGGTATCGATCGTCTAATCCTCAACTTTGAATGTGGGTAGCA	456626	456836	456886	456834	-1	scf1117875582014	PYU1_G011560	455774	457330	None	3781	500	24704	No_or_no_constitutive_exon
TGTTGCTTCGACCGCAACTATCGACTTGACTTCTGATACACCTGGGAGAGGT	462837	462882	462932	462880	-1	scf1117875582014	PYU1_G011559	459028	463650	None	3781	500	24704	No_or_no_constitutive_exon
GATGCGTTTGCCTAATAATTCCTTGTTATGTTTGCACTGGGGAAATGCAGAC	10969	11064	11114	11062	-1	scf1117875582040	PYU1_G011896	10304	11674	None	3781	500	24704	No_or_no_constitutive_exon
CGAGAAGCGCAACGAAGTAAACTCGAACCGTTGCACGTAGTTGGGGACAGTG	24007	24105	23957	24009	1	scf1117875582040	PYU1_G011890	23891	24105	None	3781	500	24704	No_or_no_constitutive_exon
CACGAACAGCAGCAACAACGATAATTCGGTAGCGTCGATCGGGAAGATAGCG	181019	181025	180969	181021	1	scf1117875582040	PYU1_G011853	178879	181025	None	3781	500	24704	No_or_no_constitutive_exon
GTGGGCGATTGTGTAGACTCACAATGTATTTTGTCTTGTACGATGGGCAGTT	182100	182219	182050	182102	1	scf1117875582040	PYU1_G011852	181585	183237	None	3781	500	24704	No_or_no_constitutive_exon
GGACAACACTAGTTGTTATATATCTACGTATATATTTTTGTGGGATGCAGTT	292681	292689	292739	292687	-1	scf1117875582040	PYU1_G011814	292681	293824	None	3781	500	24704	No_or_no_constitutive_exon
GCTGATGATTGAGTTGTTTTTTTGGGATTTTTTTTGTATGGGTGACGCAGCT	335483	335852	335902	335850	-1	scf1117875582040	PYU1_G011793	334973	336085	None	3781	500	24704	No_or_no_constitutive_exon
ATACAGCAAGTGTTGTTTGCAATGTCAAAACTTGCGGGTTGAGCGAAAAGTT	24847	25472	25522	25470	-1	scf1117875582024	PYU1_G012072	24847	25642	None	3781	500	24704	No_or_no_constitutive_exon
AGTTGTTTCTCAATCCTGCCTGCTTATCACCTTTATGTGTGGGGCAACAGGA	47726	47807	47676	47728	1	scf1117875582024	PYU1_G012063	45994	48120	None	3781	500	24704	No_or_no_constitutive_exon
GAACGTTCACGGAACCTCATATCTATTGCGTTGTTGGGGTGGACATGCAGGT	65519	65570	65469	65521	1	scf1117875582024	PYU1_G012053	62614	65823	None	3781	500	24704	No_or_no_constitutive_exon
TCTAATGTATATTTGTATTGTGGTGGCTTTGCATGCAATCGTGGGTGCAGTG	75709	76137	76187	76135	-1	scf1117875582024	PYU1_G012048	72893	76669	None	3781	500	24704	No_or_no_constitutive_exon
GATATAAATTGCTGGCTTACTTCTCGGGGTTGGTATGTGTGCGTGGGTAGAC	91677	91766	91627	91679	1	scf1117875582024	PYU1_G012041	91054	91870	None	3781	500	24704	No_or_no_constitutive_exon
ATACCTACTCGCATGCGTCTAATACTAAATTTTATGTGGGTAGACTAAAGCC	170867	170956	170817	170869	1	scf1117875582024	PYU1_G012010	170617	170956	None	3781	500	24704	No_or_no_constitutive_exon
TTGCTCGAATGATGGTGGCAACTAATGTGTCTGTTGCTCTGGGAGCGTAGTG	261691	261851	261901	261849	-1	scf1117875581991	PYU1_G012168	261123	262554	None	3781	500	24704	No_or_no_constitutive_exon
TTTGCTGATGAGGTGACATATAACTTGGTTCTTGATGTGGGGAACGATAGCA	315049	315192	315242	315190	-1	scf1117875581991	PYU1_G012145	313736	315513	None	3781	500	24704	No_or_no_constitutive_exon
TCGACTCACTTCCGAGGGCCTCGATCTCCACTGTTTCTCTGGGTCGGCAGAC	350679	350698	350748	350696	-1	scf1117875581991	PYU1_G012126	350679	351508	None	3781	500	24704	No_or_no_constitutive_exon
AGGTTACTTGGGTGCGTAATCATCCAGCTCACATGCTGTTGGGCACACAGAT	397163	397625	397675	397623	-1	scf1117875581991	PYU1_G012111	397064	397715	None	3781	500	24704	No_or_no_constitutive_exon
CTGATTTCACTTTGCTTCGTGCTTTATGCTGCTTGGTTGTGGGGGGATAGAT	440906	440965	441015	440963	-1	scf1117875581991	PYU1_G012092	438979	441424	None	3781	500	24704	No_or_no_constitutive_exon
TATATAAGCAAATATGGCAGTTGACACGGTTGTGTATATGTGGGAAAAAGGT	99006	99071	99121	99069	-1	scf1117875582011	PYU1_G012342	98848	99844	None	3781	500	24704	No_or_no_constitutive_exon
ATGAAGTTCGTACCTAAGCCGATAGGTGCATTGCAATTCATAGTGGGCAGGT	100871	100963	100821	100873	1	scf1117875582011	PYU1_G012341	100278	100963	None	3781	500	24704	No_or_no_constitutive_exon
GAACACGTCGGCCTGGTGTGTTTGAAAGCAATTGCATGGGCAGTAGTGAGAT	129355	131877	131927	131875	-1	scf1117875582011	PYU1_G012334	129355	132140	None	3781	500	24704	No_or_no_constitutive_exon
AGATCACGGACATGTACGAAATCATCGCCGTATTGCTCTCGGGTGAGCAGTT	262118	262173	262068	262120	1	scf1117875582011	PYU1_G012291	261146	262173	None	3781	500	24704	No_or_no_constitutive_exon
ACAGCGAGGAAACTTTGGTGCAGAGCCTCTCTTCTGAATCATTGCGGGAGTT	316837	316910	316960	316908	-1	scf1117875582011	PYU1_G012274	316837	319775	None	3781	500	24704	No_or_no_constitutive_exon
CGTGGTGGCTGCAGATCTCGTTCGATGTGTTCCCATCGGGCTGGGACAAGAC	56139	56211	56261	56209	-1	scf1117875582013	PYU1_G012488	55846	57199	None	3781	500	24704	No_or_no_constitutive_exon
TGTCTGACGCTCATTTCATTATGTGTGTGTATGGATACTGGGGATATCAGCC	133953	134131	133903	133955	1	scf1117875582013	PYU1_G012459	133677	134515	None	3781	500	24704	No_or_no_constitutive_exon
GATGTGATTTTTGATGTGTCATCTGTGTATTTGGGTATTATGGTGGGCAGAT	197636	197721	197586	197638	1	scf1117875582013	PYU1_G012441	197462	198357	None	3781	500	24704	No_or_no_constitutive_exon
AAGGATATTTTTTTCGGTACTATGTCTTTTAATATGGCGCTTGGGAATAGGA	197797	197896	197747	197799	1	scf1117875582013	PYU1_G012441	197462	198357	None	3781	500	24704	No_or_no_constitutive_exon
AACGAAACTCGACCATGCGCCTGAGATGGCCATGTGGGAGAAGACTTAAGAA	236785	236973	236735	236787	1	scf1117875582013	PYU1_G012425	236675	236973	None	3781	500	24704	No_or_no_constitutive_exon
AATATGATCTGCATTTACTCTTCGATGAAATTTTGTTGGGGGGTATGGAGCA	250583	250969	250533	250585	1	scf1117875582013	PYU1_G012418	250517	250969	None	3781	500	24704	No_or_no_constitutive_exon
ACCTACGAGCGCTCGAACGTGCAGTGCTCGGGCCAGGCGGAGGGCGGTAGCG	259132	259173	259223	259171	-1	scf1117875582013	PYU1_G012415	259132	259391	None	3781	500	24704	No_or_no_constitutive_exon
TAGTTTGCTTACGTTAATGATGTTGATTTGTGTATTATAGGGAATCGAAGCC	311278	311350	311228	311280	1	scf1117875582013	PYU1_G012397	311180	312157	None	3781	500	24704	No_or_no_constitutive_exon
TCTTCTAACTATGTGGATATGTTTTTTAAAAAAAATTGTATGGGGCGTAGAG	370650	370755	370805	370753	-1	scf1117875582013	PYU1_G012383	366179	370981	None	3781	500	24704	No_or_no_constitutive_exon
CGAGAAGCGCAACGAAGTAAACTCGAACCGTTGCCCGTAGTTGGGGACAGTG	5027	5125	5175	5123	-1	scf1117875582015	PYU1_G012629	5027	5241	None	3781	500	24704	No_or_no_constitutive_exon
TGTTTTAGGCGAAAAATTACTGACATACTATCGTTGGGTTGAATGAATAGTG	57791	57837	57887	57835	-1	scf1117875582015	PYU1_G012611	57357	58183	None	3781	500	24704	No_or_no_constitutive_exon
TTGGGGATGATGAGGACTTACTTGTTGGATCTTGCAATGGGGACTGACAGCA	323871	323879	323929	323877	-1	scf1117875582015	PYU1_G012519	322513	324087	None	3781	500	24704	No_or_no_constitutive_exon
GCATTTGAAGTGCTATGCTAACCATGTGTGTGTACGATGCAGTCGGGTAGGA	360897	360972	360847	360899	1	scf1117875582015	PYU1_G012503	358361	361240	None	3781	500	24704	No_or_no_constitutive_exon
TCTAGTTAATGGGCTGACATGTGTACTCCCGTTCTCTTTTGGGGGCAAAGGT	102793	102922	102972	102920	-1	scf1117875581841	PYU1_G012735	102372	103224	None	3781	500	24704	No_or_no_constitutive_exon
CTGGCAGATGAACGCATGACCACTCACGTAGTATGATTTGCTGGGGGTAGTT	303823	303968	304018	303966	-1	scf1117875581841	PYU1_G012646	303469	304341	None	3781	500	24704	No_or_no_constitutive_exon
CAGAAACATGATGCATTTTGGTGTGCTGACTGTGGCAATTGGATGGGCAGCT	305495	305656	305706	305654	-1	scf1117875581841	PYU1_G012645	304705	306861	None	3781	500	24704	No_or_no_constitutive_exon
GTGCGGTGTGAGATCATGTCAAGCTAACGAGTGCATAATTGGGTATGTAGCC	67231	67312	67362	67310	-1	scf1117875581722	PYU1_G012862	66515	68307	None	3781	500	24704	No_or_no_constitutive_exon
GCTTATGTGTTGCTGCCATTTGTGTCTTCTGCATCATTTTGGGTGCATAGGC	83566	83745	83516	83568	1	scf1117875581722	PYU1_G012856	82745	85603	None	3781	500	24704	No_or_no_constitutive_exon
TTCGCATTGGTGCTATTTGTGTGGCCTGTGATACCGATATGGGATAACAGCG	233429	233819	233379	233431	1	scf1117875582010	PYU1_G012903	233107	234713	None	3781	500	24704	No_or_no_constitutive_exon
GATATCAGGCGGTATGTCAAAGACGGTTGTGGCTTGAGGGACCAAGACAGAA	294376	294458	294326	294378	1	scf1117875582010	PYU1_G012886	293703	294458	None	3781	500	24704	No_or_no_constitutive_exon
TGTTTGTGCTTGAGAGACTCACAACCTTCAATTATGGGGGGGGTGCACAGGG	116031	116241	116291	116239	-1	scf1117875581368	PYU1_G013040	115079	117368	None	3781	500	24704	No_or_no_constitutive_exon
CTTGTTTTCCTCCCTTGCTTATAGTTAGATGCACTGGTGTGGGAAGGAAGGG	60212	60278	60162	60214	1	scf1117875581463	PYU1_G013187	57626	60278	None	3781	500	24704	No_or_no_constitutive_exon
ATGAAGGCAACTGACGTATTGCTCTGTGTGTATTGATGATTGGGTGGCAGGG	71076	71425	71026	71078	1	scf1117875581463	PYU1_G013183	70560	71425	None	3781	500	24704	No_or_no_constitutive_exon
TATAAATTTATATGGTGTTAATGGTATTGTATTTGTGTTAATGGGAATAGGT	73820	73902	73770	73822	1	scf1117875581463	PYU1_G013181	73506	74279	None	3781	500	24704	No_or_no_constitutive_exon
TCCGCAGCCATTCTTACGCATGTCTCGTTATATATGTGTGTGGGATGTAGGA	187350	187431	187300	187352	1	scf1117875581463	PYU1_G013130	187034	187431	None	3781	500	24704	No_or_no_constitutive_exon
ATTTGCTTTATTGCTTACTGCTTTACGCTTTCTGCATTGCGTGGGCGCAGAT	217903	218041	217853	217905	1	scf1117875581463	PYU1_G013113	216825	218567	None	3781	500	24704	No_or_no_constitutive_exon
TTTTTTTACTTATGGTAATGCGCATGCTACTGCTGCTGATGTATGGGTAGGT	236878	236985	237035	236983	-1	scf1117875581463	PYU1_G013105	236779	238284	None	3781	500	24704	No_or_no_constitutive_exon
CGTGGCTCAGAACGGGCATGTCGAAGTAGTCGAGTGGGTGCGGGTGGCAGCC	58712	58835	58885	58833	-1	scf1117875582030	PYU1_G013287	58712	58996	None	3781	500	24704	No_or_no_constitutive_exon
ATGACAAGTGAAGACCGCACCTCGTTCTTACGGTTTGTGTGGGCACGCAGCC	57481	57728	57431	57483	1	scf1117875582012	PYU1_G013406	56567	57728	None	3781	500	24704	No_or_no_constitutive_exon
TACCGCCGGCACCACAGCGGTGAGTCTGGTTTGAGCCTGGGTGTGTGAAGCC	74362	75505	75555	75503	-1	scf1117875582012	PYU1_G013399	74362	75971	None	3781	500	24704	No_or_no_constitutive_exon
GCGTGTTTATATGTCTCTATGTATCTTGTGTGAATGGGAAAATTGAGCAGAT	189464	190037	190087	190035	-1	scf1117875582012	PYU1_G013356	189154	190532	None	3781	500	24704	No_or_no_constitutive_exon
GGGAGGCTTTCTCTGTGCTGTATGTAACATTCCTGTGCGGGTGGATGTAGTG	55796	55918	55746	55798	1	scf1117875581924	PYU1_G013506	55006	56779	None	3781	500	24704	No_or_no_constitutive_exon
CTCCAGTGTGCGAAGCGCTTTGTGCGCTACTGTTTCCGTTTGCGTGGGAGCA	62210	62258	62308	62256	-1	scf1117875581924	PYU1_G013504	61670	63666	None	3781	500	24704	No_or_no_constitutive_exon
GCGTCATCTTGGCTTGTATGAAACGTATCGTATGTCGTGTGTGGGTGTAGCT	96076	96278	96328	96276	-1	scf1117875581924	PYU1_G013490	93695	96474	None	3781	500	24704	No_or_no_constitutive_exon
TGGTGCATGTGTATGTTTATGCGTGTATATGCACGTATGTTAATGGGCAGTT	97570	98337	97520	97572	1	scf1117875581924	PYU1_G013489	97118	98760	None	3781	500	24704	No_or_no_constitutive_exon
GTCACACATAGTCATAGAAGTAAGGATGCGTGGGGAACATGACGTGGGAGAC	233834	235232	233784	233836	1	scf1117875581924	PYU1_G013437	232824	235486	None	3781	500	24704	No_or_no_constitutive_exon
TGATAACTGTGTCTGTCTGTCTGTCTGTCTGCCCAACATGGGGGAAGCAGGT	240003	240048	239953	240005	1	scf1117875581924	PYU1_G013435	237425	240728	None	3781	500	24704	No_or_no_constitutive_exon
AGCTTTTCCCATGAAGAGCGAAGTGCGTTCTTGCGATTTGTGTGGGGGAGAT	70557	70810	70507	70559	1	scf1117875581984	PYU1_G013602	69745	70810	None	3781	500	24704	No_or_no_constitutive_exon
GCTATGATCTCTCTAATGCACACGTGCTCGCACATGATGTGATTGGGTAGGC	110062	110193	110243	110191	-1	scf1117875581984	PYU1_G013588	108429	110410	None	3781	500	24704	No_or_no_constitutive_exon
TCAGCTCTGGAGCAAGTGCCGGTGAGAAACGCGCTCGGGCAATGGATCAGGC	245589	245751	245539	245591	1	scf1117875581984	PYU1_G013534	244738	245751	None	3781	500	24704	No_or_no_constitutive_exon
CCTCATGCTAACCATGCTTGGATGCGCTTCTGCTGGTGGGATGAATGCAGCC	118936	119012	118886	118938	1	scf1117875581794	PYU1_G013680	118386	119345	None	3781	500	24704	No_or_no_constitutive_exon
CTCCAGTCAGGTGAAGCCGGTAGTTGTTTTGACGGCTGTCGTCGGGGTAGAC	186526	186606	186656	186604	-1	scf1117875581794	PYU1_G013649	186046	187079	None	3781	500	24704	No_or_no_constitutive_exon
CTTGCACCAATCATCGTTGGTGGTGGGTCGTGGCACTAATGCGGGTAAAGCA	78571	78622	78672	78620	-1	scf1117875582017	PYU1_G013789	78571	78917	None	3781	500	24704	No_or_no_constitutive_exon
AAGTGAGCTTAAAATTCGTTATTGTGGGCATGTGGAAATGGGGAAAACAGCA	108859	109022	109072	109020	-1	scf1117875582017	PYU1_G013776	108377	109972	None	3781	500	24704	No_or_no_constitutive_exon
GGGAACATGGTTAGACACTCTGGTCGTGGTCAAATTCATAGGGTACGAAGAA	210915	211209	211259	211207	-1	scf1117875582017	PYU1_G013735	210915	211253	None	3781	500	24704	No_or_no_constitutive_exon
ATAGGACTCCGATTCATCATATTTTGGTCATGTTTGATGGGAAATGTTAGGA	54521	54623	54673	54621	-1	scf1117875581980	PYU1_G013868	54141	55196	None	3781	500	24704	No_or_no_constitutive_exon
TTTGCTTTTGATCCTCACCTCAGTTTGTGTGCGCTGTTGCTGGGCAATAGAC	84459	84533	84583	84531	-1	scf1117875581980	PYU1_G013859	83336	85728	None	3781	500	24704	No_or_no_constitutive_exon
CAAACGGTGTGTGGTGCCCGAGTGTGGTCGACCTTCGTATGGGCGAACAGGG	94965	95006	95056	95004	-1	scf1117875581980	PYU1_G013855	94965	95861	None	3781	500	24704	No_or_no_constitutive_exon
TAAGAACTACTGGAACCTCACAGGTTGTGAAATTGAAATGGGCGGAAAAGAC	141398	141633	141348	141400	1	scf1117875581980	PYU1_G013841	140552	142141	None	3781	500	24704	No_or_no_constitutive_exon
CCACCTGCAAATCCTTTCCAGCCTGCTGCAATCAATGGTGCTGGGAGTAGAT	16044	16112	15994	16046	1	scf1117875581478	PYU1_G013960	15634	16112	None	3781	500	24704	No_or_no_constitutive_exon
GCTGAATGCACTCCACACCAAGCGCCGATTCTGGCGGGTGTGGTTAAAAGAC	111613	111631	111681	111629	-1	scf1117875581478	PYU1_G013923	111613	113177	None	3781	500	24704	No_or_no_constitutive_exon
GGCGGTGTCATCCAGCAAAGATCGTTTCTATGCCGGTGCTCATTGGGAAGCT	47425	47436	47486	47434	-1	scf1117875582019	PYU1_G014026	47425	49077	None	3781	500	24704	No_or_no_constitutive_exon
ATCTCCCAGCAAAATGATACGAGGTGTATGTGGCTGTGGGCGAAGCGCAGAT	89784	90126	90176	90124	-1	scf1117875582019	PYU1_G014006	89619	90163	None	3781	500	24704	No_or_no_constitutive_exon
TAGTGTGTTCTAATGCGCTGTTTCTTTGTCGACTACGTCATGGGTGGCAGGT	68117	68340	68067	68119	1	scf1117875581895	PYU1_G014157	67685	68830	None	3781	500	24704	No_or_no_constitutive_exon
TCTAAAATGTCCCATGATATCATCTCCTTTGTTATCATTTTGGTGGGCAGAT	133276	133378	133226	133278	1	scf1117875581895	PYU1_G014130	132243	134506	None	3781	500	24704	No_or_no_constitutive_exon
ATGGCTAATATGGTGTGTGTGTGTGTGCGCGCGTGTTGGGGACATGACAGCA	12803	13991	12753	12805	1	scf1117875581988	PYU1_G014247	12390	13991	None	3781	500	24704	No_or_no_constitutive_exon
AAAAAAGCTGACGATGTGTTGGGTATATGTGTGTCTATTTGAACGGGTAGGC	62037	62379	61987	62039	1	scf1117875581988	PYU1_G014224	61216	62514	None	3781	500	24704	No_or_no_constitutive_exon
TGCTTACTGTGTGTGTGTGCATGCGTGGGCCTGCATTCTACGGGTGGCAGGA	12334	12399	12284	12336	1	scf1117875581314	PYU1_G014381	12001	12924	None	3781	500	24704	No_or_no_constitutive_exon
AGCGGTAATGCGGGTTCAATGCTAATGTGACCCGACGACCATGGGCATAGGG	80154	80203	80253	80201	-1	scf1117875581314	PYU1_G014354	77554	80867	None	3781	500	24704	No_or_no_constitutive_exon
CAGCCCTCCACGCAGACGGAGCCCTCCGCGCTTTGGTCCTGGAGGGTCAGGA	106766	107407	106716	106768	1	scf1117875581314	PYU1_G014343	106277	107980	None	3781	500	24704	No_or_no_constitutive_exon
GTGAGGACCGCATACTCACTTGGCAGGGACTACACTGCGAAATGGGATAGGA	75510	75894	75460	75512	1	scf1117875581446	PYU1_G014464	75232	76714	None	3781	500	24704	No_or_no_constitutive_exon
AGCGTCTCAAGGTGTTGCAGTACCTCGTTTGATGGGTGGGTGAGGAAGAGCC	119856	119955	120005	119953	-1	scf1117875581441	PYU1_G014499	119856	120322	None	3781	500	24704	No_or_no_constitutive_exon
TGGACTGGATGCGGGAACTGGAGCTCTGCTGGGTGGGGCAGCAGGTATAGTT	133022	133141	132972	133024	1	scf1117875581441	PYU1_G014495	132562	133141	None	3781	500	24704	No_or_no_constitutive_exon
ATCGTCTTGTGTGTGCTTTCGTTTGTGGGCCTTTTGGCGGGGCTGAATAGCT	41020	41113	40970	41022	1	scf1117875582021	PYU1_G014577	40632	41751	None	3781	500	24704	No_or_no_constitutive_exon
CGCTGATCTGTTCGTGTATGTTGCTTTCTTTCTTGTTTGGGTGGATGCAGAA	55670	55841	55620	55672	1	scf1117875582021	PYU1_G014568	55358	57565	None	3781	500	24704	No_or_no_constitutive_exon
AGCACCGCGATTCCGCCATCCGCCTGCGTCGCTGCGTCCATGGGCGGTAGCC	94070	96649	96699	96647	-1	scf1117875582021	PYU1_G014552	94070	96660	None	3781	500	24704	No_or_no_constitutive_exon
GTGACTAATGTTAACACTTTGTGTATGTGTTGCTTGTGTCTAATGGGCAGGA	35291	35357	35407	35355	-1	scf1117875581461	PYU1_G014614	32728	35775	None	3781	500	24704	No_or_no_constitutive_exon
TGCTGCGGACTTGCTCATGTGACGAGGTGTGTGTGTCTGTGGGATGACAGCG	33583	33688	33533	33585	1	scf1117875581811	PYU1_G014651	33178	33799	None	3781	500	24704	No_or_no_constitutive_exon
TATATATGTATATCTAACGGAGATGCTAATAACATGCTGGGGGTATGCAGAT	82335	82546	82285	82337	1	scf1117875581811	PYU1_G014631	81729	83030	None	3781	500	24704	No_or_no_constitutive_exon
GTGTGTTGCTGTTTGTGTCACACGACGCTGCTGCTATTTTGCGTGGGCAGGG	18378	18466	18328	18380	1	scf1117875582033	PYU1_G014694	17639	18466	None	3781	500	24704	No_or_no_constitutive_exon
GCATTGATGGTGATAGTATGTATGTTTCCCTGCTTTGTACGGGAATGCAGCG	62933	63003	63053	63001	-1	scf1117875581486	PYU1_G014746	62206	63300	None	3781	500	24704	No_or_no_constitutive_exon
GCGCCTATTGTGTGTGTGCTGACGACGCTCTTATTTGTGCATGTGGGCAGTT	25575	25650	25525	25577	1	scf1117875581364	PYU1_G014783	25398	26769	None	3781	500	24704	No_or_no_constitutive_exon
AGACCTCCATGGTTTTGTTCATCTTACAATGTTTGTATGCGTGGGATCAGAT	16650	16969	17019	16967	-1	scf1117875581975	PYU1_G014841	16264	18614	None	3781	500	24704	No_or_no_constitutive_exon
ATTCTCGAGAAGAAAGGTCGCGATCTCAGATCCATACTGGGTGAGGCGAGGC	35552	35692	35742	35690	-1	scf1117875581979	PYU1_G014851	35552	36573	None	3781	500	24704	No_or_no_constitutive_exon
TACCGCCGGCACCACAGCGGTGAGTCTGGTTTGAGCCTGGGTGTGTGAAGCC	11385	11916	11335	11387	1	scf1117875581828	PYU1_G014895	10940	11916	None	3781	500	24704	No_or_no_constitutive_exon
CCTCTCGACCAGCTCGATGTGTCACTGCCTTTTTTTACGGGTTGATGAAGGA	6498	6735	6448	6500	1	scf1117875581472	PYU1_G014925	4125	6735	None	3781	500	24704	No_or_no_constitutive_exon
CGAGAAGCGCAACGAAGTAAACTCGAACCGTTGCCCGTAGTTGGGGACAGTG	4805	4883	4755	4807	1	scf1117875581407	PYU1_G014955	4689	5037	None	3781	500	24704	No_or_no_constitutive_exon
CAATACCACTGGCGTGTACTCGGTGTGATCGCGAGCGGCAATGGGAACAGCG	1449	1894	1944	1892	-1	scf1117875581274	PYU1_G014961	1199	2461	None	3781	500	24704	No_or_no_constitutive_exon
CAATGACAAGCGCGAAAAGATGGTCGTACGTCTGGCCGATGGGTCGACAGTA	3095	3173	3045	3097	1	scf1117875581765	PYU1_G014984	2911	3173	None	3781	500	24704	No_or_no_constitutive_exon
TTATACGGAAGGTAGCATAGTATGGTTTAATGCATCTGTTTTGGGAACAGAA	1493	1503	1553	1501	-1	scf1117875581953	PYU1_G014996	361	3324	None	3781	500	24704	No_or_no_constitutive_exon
CTGGAAATGAACGTCCTCACAACGATGGAAAGTGCTTCCGTTGTGGGAAGTC	2658	2799	2608	2660	1	scf1117875581820	PYU1_G015015	1960	2799	None	3781	500	24704	No_or_no_constitutive_exon
TTATACGGAAGGTAGCATAGTATGGTTTAATGCATCTGTTTTGGGAACAGAA	3141	3151	3091	3143	1	scf1117875581561	PYU1_G015016	276	3265	None	3781	500	24704	No_or_no_constitutive_exon
TCTTCTGCGTCGAGTACGGCTACACGGCGTACAACGGCAACAAGGGTCAGTT	6	237	287	235	-1	scf1117875582002	PYU1_G015022	6	1142	None	3781	500	24704	No_or_no_constitutive_exon
TTATACGGAAGGTAGCATAGTATGGTTTAATGCATCTGTTTTGGGAACAGAA	1759	1769	1709	1761	1	scf1117875581570	PYU1_G015024	453	3203	None	3781	500	24704	No_or_no_constitutive_exon
AAACGGGAACGACCAGTAGGAGCGGGGCTCCCTACTGGGCGAACTAAGAGTT	2446	2840	2890	2838	-1	scf1117875581316	PYU1_G015026	2446	3225	None	3781	500	24704	No_or_no_constitutive_exon
TTATACGGAAGGTAGCATAGTATGGTTTAATGCATCTGTTTTGGGAACAGAA	2811	2821	2871	2819	-1	scf1117875581685	PYU1_G015044	862	2941	None	3781	500	24704	No_or_no_constitutive_exon
TTATACGGAAGGTAGCATAGTATGGTTTAATGCATCTGTTTTGGGAACAGAA	158	168	108	160	1	scf1117875581970	PYU1_G015103	38	2105	None	3781	500	24704	No_or_no_constitutive_exon
GCCAACCCAGCCAACGCCACTCGTCGCCCTGGTTTCGGGAAAGAATCCAGTG	83	436	486	434	-1	scf1117875581442	PYU1_G015108	83	669	None	3781	500	24704	No_or_no_constitutive_exon
GCCAACCCAGCCAACGCCACTCGTCGCCCTGGTTTCGGGAAAGAATCCAGTG	50	403	453	401	-1	scf1117875581438	PYU1_G015143	50	489	None	3781	500	24704	No_or_no_constitutive_exon
CGAGAAGCGCAACGAAGTAAACTCGAACCGTTGCCCGTAGTTGGGGACAGTG	203	301	153	205	1	scf1117875581726	PYU1_G015167	87	301	None	3781	500	24704	No_or_no_constitutive_exon
GCCATCCCAGCCAACGCCACTCGTCGCCCTGGTTTCGGGAAAGAATCCAGTG	228	317	367	315	-1	scf1117875582191	PYU1_G015213	8	403	None	3781	500	24704	No_or_no_constitutive_exon
TGAAGCGCGGCGAATGTTTTGGATTCCTCGGTATTAACGGTGCGGGCAAGAC	20	97	147	95	-1	scf1117875582058	PYU1_G015266	20	1024	None	3781	500	24704	No_or_no_constitutive_exon
