# Supplementary material for: Widespread Separation of the Polypyrimidine Tract From 3′ AG by G Tracts in Association With Alternative Exons in Metazoa and Plants
Source: Front Genet. 2019 Jan 14;9:741. doi: 10.3389/fgene.2018.00741 (PMC6339879; doi:10.3389/fgene.2018.00741)
Supplement: DATA FILE S2 — Sequences of REPAG 3′ SS from each species of metazoa, plants and protists. [file Data_Sheet_2.zip › Supplementary data 2/Metazoa_Release38_megaselia_scalaris.txt]

REPA_GGG_Sequence	Exon_Start	Exon_End	Pos_-50	Pos_+2	Strand	Chromosome	GeneID	Gene_Start	Gene_End	Gene_Name	Number_of_REPAs	Number_of_REPAs_has_GGG	Number_of_Intron(Intra_genic_Region)	Upstream_Constitutive_Exon
TGGGCAAGAGATCTTATTTTTAGAATTGAAATTTTGCTGTATGGGCTAAGAC	63649	64114	63599	63651	1	scaffold74	MESCA000063	47587	64114	None	1965	54	19814	No_or_no_constitutive_exon
ATAGGGATTGATTTGGGTTTTGGGTAATATTAATATTGAGGGTAATATAGTG	22440	22526	22576	22524	-1	scaffold9273	MESCA007063	22440	23746	None	1965	54	19814	No_or_no_constitutive_exon
AGGACAATCCGGAACTTCAAAGTATCTGGAAAAACTGGGAAATTACAAAGTT	41035	41662	40985	41037	1	scaffold1203	MESCA004627	40915	41754	None	1965	54	19814	No_or_no_constitutive_exon
ACCAGTAAACAAAAATGAAGGGAAAATTGGGTTAGATGGGAAAATTATAGAA	1185	1771	1821	1769	-1	scaffold56133	MESCA006903	1185	2640	None	1965	54	19814	No_or_no_constitutive_exon
TTAGCTGAAGCAGAACTTGAAGCTCAGAAGAAAGAGTGGGAAGCGAACAGAT	14022	14973	13972	14024	1	scaffold49500	MESCA008231	3390	20074	None	1965	54	19814	No_or_no_constitutive_exon
ACTATTGGAATAGTATGGTGTACTTTATGGACACTTTTTGGGAGTAGTAGCC	12640	13261	12590	12642	1	scaffold228	MESCA004843	11809	13261	None	1965	54	19814	No_or_no_constitutive_exon
TTAGGAAAGACTTGATGCAAATGTTAATTCAACTAAGAAACAGTGGGCAGGT	7234	7277	7184	7236	1	C780864	MESCA002143	6401	8104	None	1965	54	19814	No_or_no_constitutive_exon
ATAATGACTCGACTCAAATAGTGATTGGCATCCAGTTCCAATGGGACAAGGT	7756	7911	7961	7909	-1	scaffold37131	MESCA007814	7756	16237	None	1965	54	19814	No_or_no_constitutive_exon
CTTCGACAAGGGTTCATGGGATGAAATTATGAGTGCCTGGGCTAGAACAGTA	11769	12296	12346	12294	-1	scaffold19529	MESCA005355	10726	24103	None	1965	54	19814	No_or_no_constitutive_exon
GGTAATCAGAACCAAACTGGAAATTTACTATCAATGGATCAGTGGGGCAGGT	12582	12655	12532	12584	1	scaffold38928	MESCA007369	734	14711	None	1965	54	19814	No_or_no_constitutive_exon
GTTGAACTAAAAAGTAATTTTAAATATTTAAAATACTTGGGTAAACTAAGCT	20320	20341	20270	20322	1	scaffold45032	MESCA004141	2	20341	None	1965	54	19814	No_or_no_constitutive_exon
AATACAGGCGAAATTCGCTGAAATCAATGTGAGAATTTATGGGCCACAAGTA	5233	5415	5465	5413	-1	scaffold6103	MESCA002602	5233	7124	None	1965	54	19814	No_or_no_constitutive_exon
TATCCTTTCCAGGAGAGCTAAAGAAAAACGCTGAAAAAGGACGCGGGAAGGA	3573	3686	3736	3684	-1	scaffold55981	MESCA006295	3338	5269	None	1965	54	19814	No_or_no_constitutive_exon
ACCAGGAGAGCCTGGTGTATTTATTGGCAAAATTATAAAGGGAAATCCAGCA	14652	14959	15009	14957	-1	scaffold42024	MESCA008307	14652	15758	None	1965	54	19814	No_or_no_constitutive_exon
GTAGTCTTAGAAAAACCCTGGATTGTAACGATTTGGGGAGATAAAGTTAGGT	11574	11994	12044	11992	-1	scaffold40326	MESCA003113	10973	12353	None	1965	54	19814	No_or_no_constitutive_exon
AACATTTTATTGTTTATAGAAAAATTCTTTCGGTTCATGGGGTGATAAAGCA	10598	10722	10772	10720	-1	scaffold8080	MESCA007858	6930	11869	None	1965	54	19814	No_or_no_constitutive_exon
GAATCGCCTAGATGGCTTATAGCTGTTGGCCAATATAGAAGGGCAGTAAGAT	12709	13552	12659	12711	1	scaffold234	MESCA004256	10641	13552	None	1965	54	19814	No_or_no_constitutive_exon
TGGTAATTATAGGCGTCGACGCCGCATGAAGAGACCATATCGGGGAACAGCC	10239	10336	10189	10241	1	scaffold23096	MESCA007883	9759	10401	None	1965	54	19814	No_or_no_constitutive_exon
ATGTTGTTACAAGGTCTTCCTTAGTATCTCAAAAAGAATAGGGGTATTAGGA	3787	4035	3737	3789	1	scaffold34774	MESCA003373	1	4035	None	1965	54	19814	No_or_no_constitutive_exon
ACTTTTTTATTGTCGCTGACAAAAGAAAAAATTATTTTATGTGGGCGTAGTT	7132	7201	7082	7134	1	scaffold9299	MESCA005793	3584	12667	None	1965	54	19814	No_or_no_constitutive_exon
TGTTATTATGTGGTGATTTCAATTCTTTACCAAATTCCGGGGTTGTGGAGTT	10661	11047	10611	10663	1	scaffold43476	MESCA000311	2917	11047	None	1965	54	19814	No_or_no_constitutive_exon
TTATATTGCTGGAATGATCGATGTCTTAGGTAAATTGGGGGGGGGGGAAGAT	10812	10901	10762	10814	1	scaffold19752	MESCA004768	7173	10901	None	1965	54	19814	No_or_no_constitutive_exon
TCATAGCTAGTATTAGTTCTGGATTAGTTTCATATGGGCTCAAAATCAAGTA	6815	7217	6765	6817	1	scaffold17881	MESCA001393	3928	7360	None	1965	54	19814	No_or_no_constitutive_exon
TCGTTATAACAATGATGCTATCAAAATCATTTCCACGCCATTGGGTAAAGTT	4454	4603	4404	4456	1	scaffold31539	MESCA003778	4006	5907	None	1965	54	19814	No_or_no_constitutive_exon
TTTGCTATTTTTATTGGATGGGGAATATATTATTGCATTTGATGGGGAAGGG	4725	4745	4675	4727	1	scaffold22453	MESCA003605	522	5315	None	1965	54	19814	No_or_no_constitutive_exon
AGAGTTGCCATTTGCAAATAAAGGACCAAATGAAAAATGGGAAATTGTAGAA	3279	4078	4128	4076	-1	scaffold27003	MESCA002944	3279	8219	None	1965	54	19814	No_or_no_constitutive_exon
TGTTAAATACTTTATATAATTTAGAATCCAAATAATTCAAAGGGCTAAAGTA	8931	8950	9000	8948	-1	scaffold8820	MESCA003763	8931	9473	None	1965	54	19814	No_or_no_constitutive_exon
GTGGATCCGGTACAGAAAGCCCCATAACAAATTAGGGGGGGGGGGTTTAGCT	225	443	493	441	-1	scaffold47197	MESCA001322	3	611	None	1965	54	19814	No_or_no_constitutive_exon
AAAATCGGACGCTTAAAACAATTTCTATAACAAATGGAGATGGGAACAAGAA	2742	3500	2692	2744	1	scaffold54179	MESCA001917	2230	3500	None	1965	54	19814	No_or_no_constitutive_exon
TGATTCATACCTAATATAAAAAAAATATTTTTATAGGGCTGGACAAAGAGGA	3942	4347	3892	3944	1	scaffold53696	MESCA002514	297	5477	None	1965	54	19814	No_or_no_constitutive_exon
AACACAAGGGTTATCGCGGGGGGTGGATATACAAAATGGTCACACGGGAGAC	2689	3396	3446	3394	-1	scaffold55189	MESCA000072	1402	6698	None	1965	54	19814	No_or_no_constitutive_exon
TTGATTTGTTTAACAAATTTGGCAACCAAAATGACAAATGGGGCAACAAGTG	3672	3969	3622	3674	1	scaffold36645	MESCA003387	3143	3969	None	1965	54	19814	No_or_no_constitutive_exon
ACAGCAAATAAAGCTTGTCATACTTGTAAGGGGAAAGGGTTTTGAAAAAGAG	1051	1295	1345	1293	-1	scaffold38997	MESCA005131	1051	2220	None	1965	54	19814	No_or_no_constitutive_exon
GTTTTCTTCTGTTTTTTAAAAACATTTGATAATAGGGGAGAGGTGTGCAGGT	3346	3364	3414	3362	-1	C770984	MESCA005869	3346	3842	None	1965	54	19814	No_or_no_constitutive_exon
TTGCAGAATTCTTGCAAGATCTTGAGGAATTGAATGAATGGGTCCAAGAGAA	5258	5648	5698	5646	-1	scaffold52899	MESCA001914	4215	6727	None	1965	54	19814	No_or_no_constitutive_exon
ATCGACACAGATGGCAGAGTTTATTGGCAGTTGATGAGATGATTGGGCAGAT	517	1035	1085	1033	-1	C770734	MESCA006486	517	6016	None	1965	54	19814	No_or_no_constitutive_exon
GTCTACCAGTGTGAAAGTGCCTCTAAGAGATTACTCTAGGGAAATCACAGGA	3010	3161	3211	3159	-1	scaffold28118	MESCA002411	3010	6131	None	1965	54	19814	No_or_no_constitutive_exon
TTTTCAAGGAGACTGAAATTAGATTTATTTAATTGTAAATGGGAAATAAGGC	1425	1997	2047	1995	-1	C770042	MESCA003811	40	6096	None	1965	54	19814	No_or_no_constitutive_exon
AGAAAGAGACAAAAGTATATTAATATCTAATCTATGGGGGGGGGGTGCAGGA	5093	5179	5043	5095	1	C768820	MESCA006109	1045	6204	None	1965	54	19814	No_or_no_constitutive_exon
TCCAAATTAATTCACAAAATTTTATAATTTTCGAACTTGGGATAGAAAAGAA	1181	1339	1389	1337	-1	scaffold14976	MESCA005482	1181	3262	None	1965	54	19814	No_or_no_constitutive_exon
TCTTTCTATAAATTTCACACTAATTTTGTGTTTTTGGGGATGGAATGCAGAT	4612	4820	4562	4614	1	scaffold22801	MESCA011067	4228	4892	None	1965	54	19814	No_or_no_constitutive_exon
TAACATTACTCCTAAAATTTCGACAAATATCAAATAAAGGGGGGGGGGAGGT	3754	3875	3704	3756	1	scaffold32427	MESCA011518	1617	3875	None	1965	54	19814	No_or_no_constitutive_exon
GGGGGGGGGGGGGGGGGGGGGGGGGGGGGGGGGGGGGGGGGGGGTTAAAGCC	693	1512	1562	1510	-1	scaffold35000	MESCA010940	693	4691	None	1965	54	19814	No_or_no_constitutive_exon
ACAACATGGGAGGAGGCAATAATGGTGGGGTTTCGGGGGAAACAATCAAGGA	4059	4493	4009	4061	1	scaffold48105	MESCA011093	3486	4671	None	1965	54	19814	No_or_no_constitutive_exon
GATACCATCACCATATTTACGACATTCTTTCTGAAAGGGAGCAACAACAGCA	266	899	949	897	-1	C743350	MESCA008665	266	3050	None	1965	54	19814	No_or_no_constitutive_exon
AGGGATGTTTTGTACGTTCCTGAAATTTCTGCGAATCTCCTATAGGGTAGGA	1	130	180	128	-1	scaffold46971	MESCA011425	1	4271	None	1965	54	19814	No_or_no_constitutive_exon
GGTCATGTTGTTGGATTTTGGCATGAACACACTCGACCTGATCGGGATAGAA	2140	2144	2194	2142	-1	WGAG00088	MESCA012302	4	3336	None	1965	54	19814	No_or_no_constitutive_exon
ATCGTCAACAATTGGACATCTCCAGTTGCAGCAGCAAGGAAGCGGGTTAGGC	2581	2588	2638	2586	-1	WGAG00506	MESCA012197	102	3036	None	1965	54	19814	No_or_no_constitutive_exon
GATGAAAGACAATAAAATTACTCAAATCGATGCAACTGGGGATGGATTAGGT	177	187	237	185	-1	WGAD00601	MESCA012632	2	2175	None	1965	54	19814	No_or_no_constitutive_exon
TGCATTTGTGGTTAAAATTAAATTATGATATGTTATGTATGGGTTGGCAGGG	647	792	597	649	1	WGAG00316	MESCA012026	0	1886	None	1965	54	19814	No_or_no_constitutive_exon
GAATAAACCTCAAGAAATTATCAATATCGTTGAAGGAATGGGATTTAGAGGG	59	65	115	63	-1	WGAD00623	MESCA012623	0	785	None	1965	54	19814	No_or_no_constitutive_exon
AGCAAGTGCTCATAGCTTAGGAGATTTTATTTGTATGACTATGGGAAAAGGA	2	97	147	95	-1	WGAG00510	MESCA012512	2	1044	None	1965	54	19814	No_or_no_constitutive_exon
ATCATATCACGGTTTGGTTGTCCAAAAATTGTAATTACGGATAATGGGAGCC	745	748	695	747	1	WGAG00212	MESCA012362	596	980	None	1965	54	19814	No_or_no_constitutive_exon
GAGGAAATTATTGATGATAATCACGCCATTGTTTCAACATCGGTTGGGAGCG	180	233	130	182	1	WGAG00045	MESCA012436	1	926	None	1965	54	19814	No_or_no_constitutive_exon
