# Supplementary material for: Widespread Separation of the Polypyrimidine Tract From 3′ AG by G Tracts in Association With Alternative Exons in Metazoa and Plants
Source: Front Genet. 2019 Jan 14;9:741. doi: 10.3389/fgene.2018.00741 (PMC6339879; doi:10.3389/fgene.2018.00741)
Supplement: DATA FILE S2 — Sequences of REPAG 3′ SS from each species of metazoa, plants and protists. [file Data_Sheet_2.zip › Supplementary data 2/Metazoa_Release91_heterocephalus_glaber_female.txt]

REPA_GGG_Sequence	Exon_Start	Exon_End	Pos_-50	Pos_+2	Strand	Chromosome	GeneID	Gene_Start	Gene_End	Gene_Name	Number_of_REPAs	Number_of_REPAs_has_GGG	Number_of_Intron(Intra_genic_Region)	Upstream_Constitutive_Exon
GTCAAGGATGCCCCCCCACCATCTGCTTCTACACCTTCTACAACAGGGAGCA	1958734	1959697	1958684	1958736	1	JH602043.1	ENSHGLG00000012955.1	1958183	1959697	None	8326	1755	186365	No_or_no_constitutive_exon
GTTCTTTGGTGGTGCATAATCCTATCATTTTATTCCTTTTGCTGGGGCAGGG	2097574	2099672	2097524	2097576	1	JH602043.1	ENSHGLG00000025715.1	2096827	2099672	None	8326	1755	186365	No_or_no_constitutive_exon
AGTAGGGGGTGTGGCCAGCATCACTGGGGGATCTTGGGACCAGGGCTGAGTC	2585958	2585974	2586024	2585972	-1	JH602043.1	ENSHGLG00000013386.1	2569888	2599622	COL7A1	8326	1755	186365	No_or_no_constitutive_exon
GGATCTTGGGACCAGGGCTGAGTCTCATGTCTCACAGGGTGAAGTTGGAGAG	2585940	2585946	2585996	2585944	-1	JH602043.1	ENSHGLG00000013386.1	2569888	2599622	COL7A1	8326	1755	186365	No_or_no_constitutive_exon
GAGAGATTGTGAGTGTGGGGCACTCCCAGAATGAGGATAGGATGGGTGAGCC	2573282	2573298	2573348	2573296	-1	JH602043.1	ENSHGLG00000013386.1	2569888	2599622	COL7A1	8326	1755	186365	No_or_no_constitutive_exon
CATGCAGGGCATGAGCATGGGTACCTTGGGGGCACAGGATGGGAGATCAGTG	2570416	2570613	2570663	2570611	-1	JH602043.1	ENSHGLG00000013386.1	2569888	2599622	COL7A1	8326	1755	186365	No_or_no_constitutive_exon
GCACTTGCGAGGCAGGAGGTAGAACCACTGAGCTAAATCCCGGGCTGGAGAA	2618198	2618253	2618303	2618251	-1	JH602043.1	ENSHGLG00000017375.1	2617738	2620208	None	8326	1755	186365	No_or_no_constitutive_exon
CTGGGCACCTGCTGACTATCTGTCTCACCTTTCCTTCATTGGGAATGCAGGA	3136754	3136915	3136965	3136913	-1	JH602043.1	ENSHGLG00000014432.1	3133594	3146221	USP19	8326	1755	186365	Yes
TGGAGATGCCAGGGGCCGACTGTGGGCTAAGGGCCTGTACCACTGGGGAGGG	3188764	3189139	3189189	3189137	-1	JH602043.1	ENSHGLG00000012409.1	3188764	3198025	C3orf84	8326	1755	186365	No_or_no_constitutive_exon
TACCCTGTCTCCAGTTTCTGGCCCAGGAAGACCCCCCACAGGGCAGCAAGAG	3238752	3238906	3238702	3238754	1	JH602043.1	ENSHGLG00000012746.1	3215446	3239060	CCDC36	8326	1755	186365	No_or_no_constitutive_exon
GCCCCCGGCATCCTGCCCGGGCATGCGCAGTTCTGCGGGGGCTGCGAGAGCC	3251667	3251823	3251873	3251821	-1	JH602043.1	ENSHGLG00000012967.1	3249481	3251966	C3orf62	8326	1755	186365	No_or_no_constitutive_exon
AAAAGGATCTAATTCCCCACCTTTCCCCCTTTCTCACTCGGGGACTGCAGGA	3250561	3250653	3250703	3250651	-1	JH602043.1	ENSHGLG00000012967.1	3249481	3251966	C3orf62	8326	1755	186365	No_or_no_constitutive_exon
CACCTGGGCATGGGGCCATTTCCTGATTGTCCTTTCACCTGGGGTGGCAGAG	3631726	3631834	3631676	3631728	1	JH602043.1	ENSHGLG00000014673.1	3618268	3645797	RNF123	8326	1755	186365	No_or_no_constitutive_exon
GCCGGGCATGACATTACTCACCATCAGAATTGAGAAAACTGGGCTGAAAGAC	4718091	4718536	4718586	4718534	-1	JH602043.1	ENSHGLG00000013044.1	4718091	4719067	None	8326	1755	186365	No_or_no_constitutive_exon
AGTTGTCTTCACAAGAAGATTTAATCGTGAGCTTTTGGGTTGTTAGAGAGAT	4889834	4890000	4889784	4889836	1	JH602043.1	ENSHGLG00000013362.1	4889551	4891235	None	8326	1755	186365	No_or_no_constitutive_exon
AAGTCAGAGCAGCCGCTGCCGCCCAGGACTGGGCCCTTAGGGAGGAGGAGGC	6829730	6830169	6829680	6829732	1	JH602043.1	ENSHGLG00000014695.1	6829198	6831042	None	8326	1755	186365	No_or_no_constitutive_exon
GGCCAGGCCTTAGAGATGTAGAGTATCAATATGTGAAAAAGGGTGTTGAGTT	8269650	8269727	8269600	8269652	1	JH602043.1	ENSHGLG00000016819.1	8269326	8270634	None	8326	1755	186365	No_or_no_constitutive_exon
TTTCAATATACTTATTATACTTTTAATTATATCCATGTTAATTGGGTAAGAA	8270586	8270634	8270536	8270588	1	JH602043.1	ENSHGLG00000016819.1	8269326	8270634	None	8326	1755	186365	No_or_no_constitutive_exon
AGTATCAATATGTGAAAAAGGGTGTTGAGTTTTCGTGGAAGGGAAAGTAGAC	8269671	8269775	8269621	8269673	1	JH602043.1	ENSHGLG00000016819.1	8269326	8270634	None	8326	1755	186365	No_or_no_constitutive_exon
AGAAAAGATTGTTTGCTTTGGTATTAATATATTTTCTTCTGGGGCTGCAGGA	9988133	9988315	9988365	9988313	-1	JH602043.1	ENSHGLG00000016882.1	9914139	9994775	TOPBP1	8326	1755	186365	Yes
ACATTTCTTTTTCTTCTAAAATGACTCTACTGACTTTTGGGAAATTGTAGGT	10929969	10930032	10930082	10930030	-1	JH602043.1	ENSHGLG00000013046.1	10908922	10955472	KY	8326	1755	186365	No_or_no_constitutive_exon
TCTGCTAAATTCACCTTAGTGTTTTGTTTCGTTGTTTGTTGAGGGTACAGGC	18458974	18459249	18458924	18458976	1	JH602043.1	ENSHGLG00000012629.1	18430002	18464873	None	8326	1755	186365	No_or_no_constitutive_exon
AATCAACAACAACTTAATGTTTCTTTTTTTCTTTTTTGGTGGGGGAACAGCC	27309865	27310058	27310108	27310056	-1	JH602043.1	ENSHGLG00000017453.1	27307029	27312501	None	8326	1755	186365	No_or_no_constitutive_exon
TGTGGAGGCCGCGGCTGTGAAGGCGCCGCCGCGGTTCTGGGGCTCAGGAGGC	29263125	29263795	29263075	29263127	1	JH602043.1	ENSHGLG00000011602.1	29263057	29263795	None	8326	1755	186365	No_or_no_constitutive_exon
TTCTTTTCCCTTTTCAAATCCACCTTCCTGTTGCAATGCATGATGGGCAGGC	30101755	30101791	30101705	30101757	1	JH602043.1	ENSHGLG00000012911.1	29959579	30113245	MBNL1	8326	1755	186365	No_or_no_constitutive_exon
AATCCAGATCTCCTTCCCCTTGAAGACAATCTTCCCCTGTCAGGGGAGAGAG	32268173	32268717	32268123	32268175	1	JH602043.1	ENSHGLG00000013761.1	32266844	32270192	None	8326	1755	186365	Yes
CATGAAAACATAAATGTTTTCTTTAACCTTTCTGCACATGGGTGAAACAGAC	33150198	33150315	33150365	33150313	-1	JH602043.1	ENSHGLG00000017434.1	33047932	33363939	PLCH1	8326	1755	186365	No_or_no_constitutive_exon
ACACTCATCTTGGAATCTCAGAACTGGCGCTATGCTACTGTGGATGGGAGAC	34700957	34701581	34700907	34700959	1	JH602043.1	ENSHGLG00000011740.1	34699852	34701903	None	8326	1755	186365	Yes
GGACAAAGAGTCAAGATGGGAGCCAAAGTACAATGTTGCTGTGGGCAGAGCT	35587804	35587911	35587754	35587806	1	JH602043.1	ENSHGLG00000012718.1	35587489	35587911	None	8326	1755	186365	No_or_no_constitutive_exon
GTGCTTAGGTGCCTGAGCTACTGAATGTCTAAGACCGGGCAGCCGAAGAGTG	36352949	36353068	36353118	36353066	-1	JH602043.1	ENSHGLG00000018188.1	36352768	36353139	None	8326	1755	186365	No_or_no_constitutive_exon
GGGGGGTCGGGCGAGGAGAGGAGGAGAAGGCCGCGGCGGAGGTGGGGGAGAG	38341371	38341418	38341468	38341416	-1	JH602043.1	ENSHGLG00000012364.1	38277385	38341611	KPNA4	8326	1755	186365	No_or_no_constitutive_exon
TGTGCGGCGCGGTGGTTGGGGTGGATCCCGCGGGGCCCGGGCTGGGGAAGGA	38341215	38341301	38341351	38341299	-1	JH602043.1	ENSHGLG00000012364.1	38277385	38341611	KPNA4	8326	1755	186365	No_or_no_constitutive_exon
GCAGATGTGAAAGCACCCAAAAGTTTTCCTTTGTGATTTTGGGCAACAAGGT	38620824	38621055	38620774	38620826	1	JH602043.1	ENSHGLG00000013672.1	38620450	38621055	None	8326	1755	186365	No_or_no_constitutive_exon
CGATGAGCTGGTGGCCCCAAGATGACTGGCCAAAAGGGGCAGGTTGTGAGCA	48874718	48875244	48874668	48874720	1	JH602043.1	ENSHGLG00000012379.1	48871406	48876204	None	8326	1755	186365	No_or_no_constitutive_exon
GTATTTTTGTTTGACCTGGATTGTCTCAACTTGATTGTTTTGGGGGACAGGT	49038562	49038750	49038800	49038748	-1	JH602043.1	ENSHGLG00000012845.1	49025765	49056284	SLC2A2	8326	1755	186365	Yes
CGCCATCACCGCCACCCAGAAGACAGTGGACGGATGGTCTCTCAGGGAAGCT	54990009	54990435	54989959	54990011	1	JH602043.1	ENSHGLG00000019115.1	54989434	54990435	None	8326	1755	186365	No_or_no_constitutive_exon
TAAATAATATTTTCCAATTTCCTTTTTCTCTTACATTCCTGGGAAATTAGAA	58465659	58465818	58465868	58465816	-1	JH602043.1	ENSHGLG00000016969.1	58436468	58471799	CCDC39	8326	1755	186365	No_or_no_constitutive_exon
CAGCAGCAGCAGCAGCAGGCGACGCCGCCGGGGGCCGGTCCGACGGGCAGTT	60742181	60742549	60742131	60742183	1	JH602043.1	ENSHGLG00000014619.1	60741903	60743345	None	8326	1755	186365	No_or_no_constitutive_exon
TCTAGTAACCTACATTCTAACCAACTTCCCTTTTGGCTTTGGGGATCTAGCA	60927999	60928050	60928100	60928048	-1	JH602043.1	ENSHGLG00000019171.1	60903661	61001317	LRCH3	8326	1755	186365	Yes
TGGCACTATCCGAGGGTCCTTTAGAGGCCGAGGATGGGGAAGAGGATGAGGC	61610273	61610778	61610828	61610776	-1	JH602043.1	ENSHGLG00000013922.1	61609985	61611248	None	8326	1755	186365	No_or_no_constitutive_exon
CCTATAGCGCTACTGAAGCCACCCTCCCTAGCAGCCGTGGGCTGGGTGAGGT	61988037	61988074	61988124	61988072	-1	JH602043.1	ENSHGLG00000017290.1	61971876	61988902	MELTF	8326	1755	186365	No_or_no_constitutive_exon
GGACCTGGGCCTCACTGTCCCTGTGCTCCCCAGTGCTCAACGGGGAGCAGGT	61987872	61988019	61988069	61988017	-1	JH602043.1	ENSHGLG00000017290.1	61971876	61988902	MELTF	8326	1755	186365	No_or_no_constitutive_exon
TGGGTTTCTGTCATTTCTCCAGGAGCCAGGGAACCGCAACACTGGGGAAGCC	63232452	63232501	63232402	63232454	1	JH602043.1	ENSHGLG00000017390.1	63218106	63241964	LSG1	8326	1755	186365	No_or_no_constitutive_exon
AATTCATTTTTCAAAATCCATTAAAATAACTCCTCTCTTTTGGTGGGCAGCA	70150985	70151069	70151119	70151067	-1	JH602043.1	ENSHGLG00000015799.1	70149849	70156039	AHSG	8326	1755	186365	No_or_no_constitutive_exon
CGGCCCTCTTTCCCGAAGATGACACTGCGCCCTTGTGTTTGGGGACACAGGC	72237092	72237166	72237042	72237094	1	JH602043.1	ENSHGLG00000012758.1	72228188	72244332	CLCN2	8326	1755	186365	No_or_no_constitutive_exon
AGCTCTATGTTCACTGACTGGCCTCCTCTCTCTTCCTGCGTGCGGGACAGTT	72569295	72569453	72569245	72569297	1	JH602043.1	ENSHGLG00000017333.1	72534328	72623263	ABCC5	8326	1755	186365	Yes
CGAGGGCCCCTCACAGCACCCAACGGCATGTGTAAGTAGCACAGGGGAAGAC	73851140	73851204	73851090	73851142	1	JH602043.1	ENSHGLG00000013300.1	73696748	73856082	SMARCC1	8326	1755	186365	No_or_no_constitutive_exon
CCACCGCCAAGCCCTTAAGCCAACTCTGTCCCCTTTCCGGTGGGCGGCAGAG	74294802	74294936	74294986	74294934	-1	JH602043.1	ENSHGLG00000013814.1	74284239	74310201	NBEAL2	8326	1755	186365	Yes
ATCTGGGCAGGCAGGACCCTCATGTGCCCCTTCCCTGGGTGGGTGGCCAGTT	74288350	74288475	74288525	74288473	-1	JH602043.1	ENSHGLG00000013814.1	74284239	74310201	NBEAL2	8326	1755	186365	Yes
GATTTAGCTCAGTGGTTCTGCCGCCTGCCACGAAAGGGGAAGGACCCGAGTT	75877609	75877996	75878046	75877994	-1	JH602043.1	ENSHGLG00000019388.1	75876590	75879725	None	8326	1755	186365	No_or_no_constitutive_exon
CACGTCCTCCTCCCTTCGCGCCTCACCGCGGCTCCCACTTGGCCGGGCAGGC	77006322	77006464	77006272	77006324	1	JH602043.1	ENSHGLG00000015656.1	77001335	77007965	HHATL	8326	1755	186365	No_or_no_constitutive_exon
GACGAAGAGGACGAGGAGGGGGAGCAGGAGGAAGGAGGAGAGGCAGGGAGGA	77032345	77032489	77032539	77032487	-1	JH602043.1	ENSHGLG00000011323.1	77028780	77033442	ZBTB47	8326	1755	186365	No_or_no_constitutive_exon
CACAAGGGGGGCCTGGAGTACTTCAGGGCTACAGCCCCGCCGACTGGGAGTG	77221069	77221278	77221019	77221071	1	JH602043.1	ENSHGLG00000012412.1	77220927	77224943	LYZL4	8326	1755	186365	No_or_no_constitutive_exon
TTGGCAGAGTGATTTGGCATATACCTGGGCTATCATGGGCAGTGGCAAAGAA	1348516	1349058	1348466	1348518	1	JH602045.1	ENSHGLG00000008109.1	1348061	1349058	None	8326	1755	186365	No_or_no_constitutive_exon
AAATGGAAAAAAAAATTCCTGTGGCTGGCTGCAGAGTCCAAAAGGGACAGTT	6288172	6288398	6288448	6288396	-1	JH602045.1	ENSHGLG00000013021.1	6288172	6290342	None	8326	1755	186365	No_or_no_constitutive_exon
GACCCCGTCCTGATCCCAGGGGCAAGGTACTGAGCAGGACCTGGGGATAGAC	6919496	6919612	6919662	6919610	-1	JH602045.1	ENSHGLG00000004955.1	6919058	6921758	None	8326	1755	186365	No_or_no_constitutive_exon
TATGATTGTATACTCATTATACAAACCATAGAATAACATTGAGGGCACAGAC	7016809	7016831	7016881	7016829	-1	JH602045.1	ENSHGLG00000007575.1	6970715	7139369	None	8326	1755	186365	No_or_no_constitutive_exon
CATGTCTGGGCCCTGAACTGCCTCCACACCCACCCCTCCCCAGACGGGAGGC	8457029	8457084	8457134	8457082	-1	JH602045.1	ENSHGLG00000012341.1	8452940	8457715	None	8326	1755	186365	No_or_no_constitutive_exon
TAGAAGAGGCTCGGGACACGGCCTGATGGCGCTCTTTAGGGAACATCAAGTT	8454292	8455011	8455061	8455009	-1	JH602045.1	ENSHGLG00000012341.1	8452940	8457715	None	8326	1755	186365	No_or_no_constitutive_exon
AGCCGAAAGCTGAAACCCGCTGGCCAGGTAGCGGAGGTGCGGGGACTCAGTG	15132718	15132785	15132668	15132720	1	JH602045.1	ENSHGLG00000015684.1	15132582	15133958	None	8326	1755	186365	No_or_no_constitutive_exon
AGATGAAGCTTGGTGACTCTGTGAAATATTAGTACAGCGGGAAGTGAAAGAA	18189003	18189563	18189613	18189561	-1	JH602045.1	ENSHGLG00000006328.1	18187048	18190118	None	8326	1755	186365	No_or_no_constitutive_exon
ACCCAGAAGCTAGCAGCTCCTCTCCTCCTCTGTGCAGCATGTGGGGACAGCT	25633442	25633487	25633392	25633444	1	JH602045.1	ENSHGLG00000014846.1	25633148	25686128	SCTR	8326	1755	186365	No_or_no_constitutive_exon
TGACAAGAGACTGTATATGGGGGAGATTCAGTGAGGATATGGGATGCAAGAC	26174373	26174412	26174323	26174375	1	JH602045.1	ENSHGLG00000005801.1	26173356	26174412	None	8326	1755	186365	No_or_no_constitutive_exon
TATCGAACCATCTGAGGATTTGAAGTCCTTGTGGAAAAAGGGTGGCAAAGCT	29349364	29349728	29349778	29349726	-1	JH602045.1	ENSHGLG00000004940.1	29349160	29351156	None	8326	1755	186365	No_or_no_constitutive_exon
CCTGAAGAATTTGTGGTAAAGTACTGGACCGCCGTGTAGTGAATGGGAAGGT	35003368	35003404	35003454	35003402	-1	JH602045.1	ENSHGLG00000009300.1	35003160	35003532	None	8326	1755	186365	No_or_no_constitutive_exon
CAAGGTGTCTTGAAACAGAGGGGCTCACACTCTGGCCTGTGTGTGGGTAGCT	35127683	35127914	35127964	35127912	-1	JH602045.1	ENSHGLG00000011021.1	35125286	35175062	LCT	8326	1755	186365	No_or_no_constitutive_exon
ATTTTTACTATGACTAGTTTTTTGTGACTCTCTTTTCCTTTTGGGAAAAGGA	36307655	36307970	36307605	36307657	1	JH602045.1	ENSHGLG00000029389.1	36263394	36426674	None	8326	1755	186365	No_or_no_constitutive_exon
CCTATCATCCCAACAGCAGAGTTCCAGTACAGGATATCGGGGCATCAGAGAA	86472	86643	86693	86641	-1	JH602044.1	ENSHGLG00000012259.1	86472	88044	None	8326	1755	186365	Yes
GCCTCTTGAGGAGGTGGGCTGGTGTAGTGACTGGCCTCACTGTGGGACAGGT	1877351	1877432	1877301	1877353	1	JH602044.1	ENSHGLG00000011654.1	1873465	1883462	GORASP1	8326	1755	186365	No_or_no_constitutive_exon
CAGCAGTCCTTGGGACATGCTCAGCCTTTCGCACTTCTCTGCGGGCACAGGT	2571850	2572058	2572108	2572056	-1	JH602044.1	ENSHGLG00000014483.1	2566062	2600035	ACVR2B	8326	1755	186365	No_or_no_constitutive_exon
GCAAAGGAAAGAATCCAGCAAAGAATTGCCAGAGAGGGAATAAAAATAAGAT	2722015	2722075	2722125	2722073	-1	JH602044.1	ENSHGLG00000009994.1	2722015	2723253	None	8326	1755	186365	No_or_no_constitutive_exon
GCACAAGCACCACCATGCTGTGTGTCCTTGCTTTTATCTTGGGGGTTTAGCC	4390321	4390400	4390450	4390398	-1	JH602044.1	ENSHGLG00000018353.1	4383926	4399369	CAMK1	8326	1755	186365	No_or_no_constitutive_exon
CAAGCCTTGAGCCTAGGGGCTGAGCAGGCTATCCCCTGCCCTGGGAGCAGAG	4440680	4440779	4440630	4440682	1	JH602044.1	ENSHGLG00000012292.1	4420474	4453202	None	8326	1755	186365	No_or_no_constitutive_exon
ATTAAAATAAAAAAACAAAAATAGTGATGTTCACCAATGACATTGGGGAGAT	4697070	4697100	4697020	4697072	1	JH602044.1	ENSHGLG00000015543.1	4693972	4697529	None	8326	1755	186365	No_or_no_constitutive_exon
TCGCATAACTATCATAAATTTGACAATGAGTATGAGAAAATGGGATGCAGTC	5366049	5366395	5366445	5366393	-1	JH602044.1	ENSHGLG00000011524.1	5362261	5367155	None	8326	1755	186365	No_or_no_constitutive_exon
ACTAGCCGAGTTGTTCACATCATGGATTTTCAGCAAGGGAAAAACCTGAGAT	5365735	5365943	5365993	5365941	-1	JH602044.1	ENSHGLG00000011524.1	5362261	5367155	None	8326	1755	186365	No_or_no_constitutive_exon
TCAAGGCCTCCATTTGCCTCTTCTTTTGCATGTCCCACCCCCGGGAGCAGAG	6759403	6759537	6759587	6759535	-1	JH602044.1	ENSHGLG00000006768.1	6613689	7048925	UNC13C	8326	1755	186365	Yes
TTCTTCATTTCTAAGAAATTCTTTTTTCTTCTGTTGGGTGGTGAATGTAGAT	9586902	9588346	9586852	9586904	1	JH602044.1	ENSHGLG00000013915.1	9491156	9588346	TRPM7	8326	1755	186365	No_or_no_constitutive_exon
GTGGCATCCAGGATGAGGCCGGCCCTTCTCCTTCTTGGGCTGGGGGTCAGAG	10866671	10866706	10866621	10866673	1	JH602044.1	ENSHGLG00000011448.1	10847834	10888523	None	8326	1755	186365	No_or_no_constitutive_exon
CAGATAGAATGAATCGGATTGACACTTTCTTGTTTGTCTATGGGAAACAGAT	11267008	11267173	11266958	11267010	1	JH602044.1	ENSHGLG00000010864.1	11086843	11318102	FBN1	8326	1755	186365	No_or_no_constitutive_exon
TTGGTATTTTCTTGGGAATATATCCAAGGTAATTTGTTTTTGGGGGGCAGAC	11286951	11287080	11286901	11286953	1	JH602044.1	ENSHGLG00000010864.1	11086843	11318102	FBN1	8326	1755	186365	No_or_no_constitutive_exon
CGACACCACTGAGCTAAATCCCTAGCCCCAGTACTTGGGCAATTTAAGAGCT	13783328	13783505	13783555	13783503	-1	JH602044.1	ENSHGLG00000019337.1	13777655	13785366	BLOC1S6	8326	1755	186365	No_or_no_constitutive_exon
AAGCACCTAATTTGATCTTGCTTTCGACTAAAAATGTCCGGGGCTGACAGGT	13948789	13948980	13948739	13948791	1	JH602044.1	ENSHGLG00000019276.1	13941048	13955461	GATM	8326	1755	186365	No_or_no_constitutive_exon
GAGGTTCACAGTATTCTTGCGGAAATGGTGATGGGGGGATGGTATTGGAGAC	16544947	16545136	16544897	16544949	1	JH602044.1	ENSHGLG00000010085.1	16544501	16545136	None	8326	1755	186365	No_or_no_constitutive_exon
AATGAATGTGGAGTAAATGCAGATGTTGAGAACATCTTGAATTGGGCAAGAA	17836580	17836834	17836530	17836582	1	JH602044.1	ENSHGLG00000018416.1	17836043	17837987	None	8326	1755	186365	No_or_no_constitutive_exon
AAAAGTACCCAGTAAAAACCAGAATGACCCACTGTCGGGATGAATCAAAGTT	22881691	22881776	22881826	22881774	-1	JH602044.1	ENSHGLG00000019549.1	22880246	22882638	None	8326	1755	186365	No_or_no_constitutive_exon
GCACGGTTTCATTCCATTCTCATTCAGATCATCATTTTCTGGGACTGTAGAA	22881144	22881345	22881395	22881343	-1	JH602044.1	ENSHGLG00000019549.1	22880246	22882638	None	8326	1755	186365	No_or_no_constitutive_exon
GAACAGGTGTCAGCAGTGTCGATTCAAAAAGTGTCTGTGGGGATGTCAAGAG	23663456	23664486	23663406	23663458	1	JH602044.1	ENSHGLG00000010277.1	23661985	23664687	None	8326	1755	186365	Yes
TGGAGACGAGCCATTTAAGGAGGTACAGTGAAATTCCTCCAAAAGGGGAGGG	26276749	26276857	26276907	26276855	-1	JH602044.1	ENSHGLG00000012789.1	26276749	26279916	None	8326	1755	186365	No_or_no_constitutive_exon
CTGTGTCATAGTGATATGCTGCTCACTTTTGCTATTGCTTTATGGGGTAGGA	26806543	26806659	26806493	26806545	1	JH602044.1	ENSHGLG00000012935.1	26649726	26807222	POLQ	8326	1755	186365	Yes
AGGAAACTCGTGCTCTGCTCCCTGCCGCAGAGCCGGCCCGCGCCGGGAAGTT	27018378	27018450	27018500	27018448	-1	JH602044.1	ENSHGLG00000012833.1	27017956	27018739	None	8326	1755	186365	No_or_no_constitutive_exon
ATCCTCAAAACCCTGAGGCAGCAGACATCCAGCCGGCCTCAGCTGGGAAGCT	39126223	39127112	39127162	39127110	-1	JH602044.1	ENSHGLG00000012122.1	39125719	39129554	None	8326	1755	186365	No_or_no_constitutive_exon
TTTGGCCAGCAGAAATGAAAGTAGGTGGTATTACCTCAGTGTGGGCACAGGC	39960642	39961148	39960592	39960644	1	JH602044.1	ENSHGLG00000012374.1	39960023	39961148	None	8326	1755	186365	No_or_no_constitutive_exon
TGGTAAAATTGTTGATTGTGAACACGTTTCAATTTGGGAAGGACAAATAGGC	40436616	40436642	40436692	40436640	-1	JH602044.1	ENSHGLG00000014321.1	40434898	40505649	DZIP3	8326	1755	186365	No_or_no_constitutive_exon
ATGGATTCTGCTGTCCAGGCTTCTCTCTCCTGCTATGCCTATTGGGAAAGGA	40732785	40733153	40732735	40732787	1	JH602044.1	ENSHGLG00000014685.1	40732192	40733153	None	8326	1755	186365	No_or_no_constitutive_exon
ACTCATTAAATGTTTAAATATGGAAAAATTTCTTCCAAACATAATGGGAGTT	43298901	43299106	43299156	43299104	-1	JH602044.1	ENSHGLG00000012229.1	43296092	43300270	None	8326	1755	186365	No_or_no_constitutive_exon
CATTGCTGAACACCTTATGCAATGTCTATTGCAGGAGTGATTCGGGAAAGTT	5369815	5370995	5369765	5369817	1	JH602046.1	ENSHGLG00000014606.1	5249234	5374117	SEMA6A	8326	1755	186365	No_or_no_constitutive_exon
TGTAAGATGGTAAAAGTGATTTATTCTTTCAATATGTGTTGGGACAGCAGAT	8531953	8532060	8532110	8532058	-1	JH602046.1	ENSHGLG00000019014.1	8506625	8583191	YTHDC2	8326	1755	186365	No_or_no_constitutive_exon
CAATGTAAGATGGTAAAAGTGATTTATTCTTTCAATATGTGTTGGGACAGCA	8522396	8522506	8522556	8522504	-1	JH602046.1	ENSHGLG00000019014.1	8506625	8583191	YTHDC2	8326	1755	186365	No_or_no_constitutive_exon
CCACCGTGGCCCTGTGCTCTCTCTGGCTTTCTCTCCCAACCAACGGGAAGTA	9207743	9208070	9207693	9207745	1	JH602046.1	ENSHGLG00000015733.1	9206550	9208070	None	8326	1755	186365	No_or_no_constitutive_exon
ATCACAGAGGGTGTTTGGTGGCCCTGGAATGACTGGCTTCCTGGGCAAAGGT	11243759	11243889	11243939	11243887	-1	JH602046.1	ENSHGLG00000015149.1	11237608	11280774	None	8326	1755	186365	No_or_no_constitutive_exon
GCCCCGCTCTTCTGTCGGGCTGTACTCTGAGGGATACTGTGGGAACTCAGCT	12571855	12572015	12571805	12571857	1	JH602046.1	ENSHGLG00000015092.1	12570401	12578019	None	8326	1755	186365	No_or_no_constitutive_exon
CTCAAAGAGAAGGCTGAAGGTGAGTTGGGCAGCAATGCTTGAGTGGGAAGGG	12572046	12572069	12571996	12572048	1	JH602046.1	ENSHGLG00000015092.1	12570401	12578019	None	8326	1755	186365	No_or_no_constitutive_exon
GGGTCATTTCCTAGGCTCAGGACCTATACTTCTTCTGCTTGGGGTTGCAGAA	12623367	12623519	12623317	12623369	1	JH602046.1	ENSHGLG00000006617.1	12616422	12632133	DBN1	8326	1755	186365	Yes
CCACTGACTGATCATTTTCTTTGATTGTGTGTGTCCATCTGCGAGGGCAGAG	12969717	12969911	12969961	12969909	-1	JH602046.1	ENSHGLG00000015226.1	12964745	12976732	FGFR4	8326	1755	186365	Yes
CTGAGCGAAGACTTGTAGTGGAAAACTATCTATGTGGGCTCTGCAGAAAGTG	20551113	20551579	20551629	20551577	-1	JH602046.1	ENSHGLG00000019124.1	20551113	20551728	None	8326	1755	186365	No_or_no_constitutive_exon
CGAGGGCCCGGCGGGCAGCGACGGAGAGGAGGGCGGCGGCGAGCCGGGAGCG	34560415	34560594	34560644	34560592	-1	JH602046.1	ENSHGLG00000006267.1	34507617	34560901	LARP1	8326	1755	186365	No_or_no_constitutive_exon
ATTTTGTATTTTCTATTGTCTTTTGTTTTTCTCCTTATTGGGAAAAATAGGA	35125351	35125451	35125301	35125353	1	JH602046.1	ENSHGLG00000005817.1	35124596	35153089	None	8326	1755	186365	No_or_no_constitutive_exon
AAATAAAGAGTGGTATCAATTGCAAGAAAAAAAATGGGAAAAGATCCAAGCA	35805604	35806100	35805554	35805606	1	JH602046.1	ENSHGLG00000010441.1	35805378	35806100	None	8326	1755	186365	No_or_no_constitutive_exon
AGTCTTGCCATCTATCAACTGCCTGCTCTGGATCCTGGGGGCGGGGGGAGGT	35957492	35957534	35957584	35957532	-1	JH602046.1	ENSHGLG00000016377.1	35956745	35958203	None	8326	1755	186365	No_or_no_constitutive_exon
TTTCCATCACATGCAGTGTCTGGCTGTGTGATGGTTCTACGGGACTGTAGGA	35957130	35957459	35957509	35957457	-1	JH602046.1	ENSHGLG00000016377.1	35956745	35958203	None	8326	1755	186365	No_or_no_constitutive_exon
AATAAAATAAAACGAAAATCTATTACCCAAACATTGGTGAAAAAGGGCAGGT	39142543	39142645	39142695	39142643	-1	JH602046.1	ENSHGLG00000012173.1	39142543	39142954	None	8326	1755	186365	No_or_no_constitutive_exon
AGCACACATGTTTGAGCGAATGGTGCAGGTAAGGCCCTGGCATCAGGGAGGC	40135753	40135789	40135703	40135755	1	JH602046.1	ENSHGLG00000016429.1	40105805	40160221	None	8326	1755	186365	No_or_no_constitutive_exon
GTTGGCCTCGAACTTGTGACCCTCATGTCTCTGCCTCTCTGGGATTACAGGT	41327238	41327340	41327188	41327240	1	JH602046.1	ENSHGLG00000029114.1	41324150	41331702	None	8326	1755	186365	Yes
TCAGTGGACAGCAGAGCAGATGAATTCGTGGCTGTCTTGGGTGGGCACAGGT	42081906	42082066	42082116	42082064	-1	JH602046.1	ENSHGLG00000017531.1	42070086	42264849	ADAMTS2	8326	1755	186365	No_or_no_constitutive_exon
CCGTGAAAATCTCCCATTGAGACTGAATCCAGTTCATTTTGGGAAAACAGTT	42532097	42532227	42532047	42532099	1	JH602046.1	ENSHGLG00000017638.1	42490850	42537436	RUFY1	8326	1755	186365	No_or_no_constitutive_exon
GTGATGTTAATATTGCCCCCCTACTGGGGTTATTTGTCCTTGGGTTGAAGGG	42543718	42543857	42543907	42543855	-1	JH602046.1	ENSHGLG00000018565.1	42538158	42548249	HNRNPH1	8326	1755	186365	Yes
AGCACTGCCAGAGCCGCCTGCTGACCCTGGGCTTCCCTGGGTGTGGGCAGGC	43223125	43223294	43223344	43223292	-1	JH602046.1	ENSHGLG00000017837.1	43204650	43238674	FLT4	8326	1755	186365	Yes
CTGCGCGGGGAGCGGCGGCTCTGGGGACTCCGGGGGCCCGGGCGGCGGAGCG	542886	543596	543646	543594	-1	JH602048.1	ENSHGLG00000015488.1	542886	543846	None	8326	1755	186365	No_or_no_constitutive_exon
CTGTGTCATAAATAAGACTTCTATGAATAAGGCTTGTTTCCTGGGAGAAGTC	1129386	1131884	1131934	1131882	-1	JH602048.1	ENSHGLG00000013178.1	1093928	1179265	None	8326	1755	186365	No_or_no_constitutive_exon
GGAGGTTACTCGATGTGTGCCCACCGCCCTGAGGGTAGTCGGGGGAAGAGAG	1403072	1403306	1403356	1403304	-1	JH602048.1	ENSHGLG00000009860.1	1403072	1405028	None	8326	1755	186365	No_or_no_constitutive_exon
CATCTAAGCCATTACCCCTATGAAACGCCCAAAGGAGCGGGACGGGGAAGAG	7266738	7267564	7266688	7266740	1	JH602048.1	ENSHGLG00000017093.1	7265566	7267667	None	8326	1755	186365	No_or_no_constitutive_exon
TATCCACAGTTTTCACTTTTTTGTTTGTTTTATAATATTTTTTGGGAAAGGT	8540965	8541186	8541236	8541184	-1	JH602048.1	ENSHGLG00000011290.1	8530015	8631954	KDM5A	8326	1755	186365	No_or_no_constitutive_exon
CCATGCTATATATTATTCAGGTTAGATGCTCAGAATGCCCGGGATATGAGTG	8544860	8545113	8544810	8544862	1	JH602048.1	ENSHGLG00000012326.1	8544615	8545666	None	8326	1755	186365	No_or_no_constitutive_exon
AGACAGGTGATGCATGAATTGGGTTTGTGGGCTTTCCATCTGTGGGGAAGTC	8566884	8566981	8567031	8566979	-1	JH602048.1	ENSHGLG00000015525.1	8566175	8567212	None	8326	1755	186365	No_or_no_constitutive_exon
ACTCTGCCTGGTGTCATCAGATACAAAGGTACCAAGGATGGGAAAGGTAGAG	8566812	8566862	8566912	8566860	-1	JH602048.1	ENSHGLG00000015525.1	8566175	8567212	None	8326	1755	186365	No_or_no_constitutive_exon
TGCAGTGGCCCATACATGTTCTGGATGTCCTGAAAGCCTTGGGGTAAAAGAA	8566713	8566797	8566847	8566795	-1	JH602048.1	ENSHGLG00000015525.1	8566175	8567212	None	8326	1755	186365	No_or_no_constitutive_exon
TTGATGGGAAACACCAACACTGCCTGTTTTTCGTTCTTCTGGTGGGACAGGA	9165771	9165867	9165917	9165865	-1	JH602048.1	ENSHGLG00000016303.1	9160188	9172285	None	8326	1755	186365	No_or_no_constitutive_exon
TGGAGCCCTGACTCTTCTTTTTGGGGGGATTGGATTATTTGGGGGTGCAGCA	9259956	9260252	9260302	9260250	-1	JH602048.1	ENSHGLG00000016019.1	9251045	9263199	PEX26	8326	1755	186365	No_or_no_constitutive_exon
GGCTTCCTAGGGCCAAGGCCTAACGATGTCTCCTTCTTTTGGGCCGGCAGAC	10147633	10147681	10147731	10147679	-1	JH602048.1	ENSHGLG00000016169.1	10138417	10164198	None	8326	1755	186365	No_or_no_constitutive_exon
AGGTCCTGAGGTGGGGCAGCGCAGAGGCTGGCTGGTACCGGCAGGGACAGCC	11092438	11092593	11092388	11092440	1	JH602048.1	ENSHGLG00000009530.1	10998439	11096340	CACNA2D4	8326	1755	186365	Yes
CAGGGACAGCGATGAGGAGGCTGCTGGGTCACCCCTCACACAGGGCAAAGAC	11145201	11145485	11145535	11145483	-1	JH602048.1	ENSHGLG00000018189.1	11145100	11148163	None	8326	1755	186365	No_or_no_constitutive_exon
GGGGAGTGTCTGAGGCCTCTGGCAGCGCAGACCCAGGAGAGCTGGGGTAGGG	11968398	11968561	11968348	11968400	1	JH602048.1	ENSHGLG00000015120.1	11966756	11969203	None	8326	1755	186365	No_or_no_constitutive_exon
CCTTGGTATGGTTGGAGTCTAACTGGAAGGTGGGTTGTGTCTTGGGGAAGCC	12407305	12407368	12407255	12407307	1	JH602048.1	ENSHGLG00000016269.1	12394709	12408851	CYHR1	8326	1755	186365	No_or_no_constitutive_exon
GATGTCCTCGCTCCCGGGCCACTGCTGATGCCTTTGAACTTGTTGGGGAGCA	12407547	12407704	12407497	12407549	1	JH602048.1	ENSHGLG00000016269.1	12394709	12408851	CYHR1	8326	1755	186365	No_or_no_constitutive_exon
CAAGTCTGGCTGCCTTGCCCTGATGGCTCCCTTGGGTGGGGGAGTTATAGGT	12770256	12770395	12770206	12770258	1	JH602048.1	ENSHGLG00000018012.1	12766178	12776098	OPLAH	8326	1755	186365	No_or_no_constitutive_exon
CTGAATCTTGATCTCTGCCCTTTACCCTTTGCCCTGCTCTGGTTGGGCAGCC	12874995	12875031	12874945	12874997	1	JH602048.1	ENSHGLG00000012646.1	12835949	12898670	PLEC	8326	1755	186365	No_or_no_constitutive_exon
CAGGTAGGTGGCCAGGACTGAGCTTCTGCCTCTTACCCTATGTGGGGTAGAT	12876889	12877056	12876839	12876891	1	JH602048.1	ENSHGLG00000012646.1	12835949	12898670	PLEC	8326	1755	186365	Yes
TCCCTCATAACCCTCCTCACTGCATAGGTGGCACATGCCCAGGGCTGGAGGC	12950672	12951024	12950622	12950674	1	JH602048.1	ENSHGLG00000014585.1	12946977	12951972	None	8326	1755	186365	No_or_no_constitutive_exon
TGGGTAAAGGTAACCAGATGCACTGATCATGGTGGCCTTTGGGGTTGCAGGA	12995473	12995609	12995423	12995475	1	JH602048.1	ENSHGLG00000006111.1	12983110	12996576	PUF60	8326	1755	186365	Yes
TGCGCAGGTGTAGCAGCTGCTGACTCCCGATGGCGTGGGCCAAGACAAAGCT	13028076	13028224	13028274	13028222	-1	JH602048.1	ENSHGLG00000009728.1	13018922	13038186	IQANK1	8326	1755	186365	No_or_no_constitutive_exon
TGGGTGTTCACACTGGCTTCCTGTCTCCTTCCTCCCTCTGGGCCGGGCAGTG	14100984	14101149	14101199	14101147	-1	JH602048.1	ENSHGLG00000005458.1	14050212	14113534	ADGRB1	8326	1755	186365	No_or_no_constitutive_exon
GCCAACACGGAGTCCTTCTACAAGTTCTGCCTCACTGGGCGGGACCACAGCT	14911616	14911764	14911814	14911762	-1	JH602048.1	ENSHGLG00000013737.1	14911320	14912375	None	8326	1755	186365	No_or_no_constitutive_exon
GGAATAAAGGATATTGGTGACATTGAGAAGCTGAAACTCTGAGGGAAAAGTC	15678723	15678772	15678822	15678770	-1	JH602048.1	ENSHGLG00000014987.1	15678723	15679011	None	8326	1755	186365	No_or_no_constitutive_exon
TTACTGACCCGGACACAGTGAGCTGCCCGGCGGAAGTGACCTCAGGGAAGTT	19853471	19853747	19853797	19853745	-1	JH602048.1	ENSHGLG00000010349.1	19853425	19856835	None	8326	1755	186365	No_or_no_constitutive_exon
CATCATGGCCTTTCGGCTGGCGCACACTCAGCAGGGGCAGGGTGGTGGAGGG	21473979	21474182	21473929	21473981	1	JH602048.1	ENSHGLG00000012551.1	21286974	21515797	ZFAT	8326	1755	186365	No_or_no_constitutive_exon
TCTTGACCAATGTGACACTCCTGTTTCTTGTTATTGGGAAATGACACGAGGA	21983226	21983811	21983176	21983228	1	JH602048.1	ENSHGLG00000013519.1	21983116	21983811	None	8326	1755	186365	No_or_no_constitutive_exon
CATTCATGGAGGCTCTTCAGGCTGGTGCAGACATCTCCATGATTGGGTAGTT	29228575	29228818	29228868	29228816	-1	JH602048.1	ENSHGLG00000016266.1	29227032	29228977	None	8326	1755	186365	No_or_no_constitutive_exon
CACCCACAGTCCATAGGCTATCCCATCACCCTATTTGGAGAAGGGACGAGAG	29227895	29228541	29228591	29228539	-1	JH602048.1	ENSHGLG00000016266.1	29227032	29228977	None	8326	1755	186365	No_or_no_constitutive_exon
TCAGAATGGGTGTGCCAGGGCCCCCCAGTTCCCTGTCTGTCCACAGGGAGCC	34616745	34617100	34617150	34617098	-1	JH602048.1	ENSHGLG00000009466.1	34616457	34617708	None	8326	1755	186365	No_or_no_constitutive_exon
GACCCCCCGACTGGCCCCCGCCTTGGGGTGCCCAGGTGCGCCGGGCGGAGGA	39221343	39222135	39221293	39221345	1	JH602048.1	ENSHGLG00000005608.1	39220950	39222135	None	8326	1755	186365	No_or_no_constitutive_exon
TGGCAGCCTTCTCCAGCCTCACCACACTGCACTTATTCTGTGTAGGGGAGGA	79158	79256	79306	79254	-1	JH602047.1	ENSHGLG00000014183.1	69747	104248	MTA1	8326	1755	186365	No_or_no_constitutive_exon
GCGGAGGCCCAGAGGCTGCCTCACGCCCCTCCTCTGCTCCAGGGACCAAGCC	69984	70128	70178	70126	-1	JH602047.1	ENSHGLG00000014183.1	69747	104248	MTA1	8326	1755	186365	No_or_no_constitutive_exon
CCCTGAGGCATCTGTCCCCTCTCTGCCCCACCCGCCCCCCGGGGTTGCAGCT	135865	136020	136070	136018	-1	JH602047.1	ENSHGLG00000017800.1	125189	184756	PACS2	8326	1755	186365	No_or_no_constitutive_exon
CCAGCTCTGCAGGAGCTGGCAGGGCTGAAGCAGGCCATGGTGAGGGCCAGGG	542755	542896	542946	542894	-1	JH602047.1	ENSHGLG00000010136.1	535100	552535	ADSSL1	8326	1755	186365	No_or_no_constitutive_exon
GAGGTGTGAGGTGAAAGCGAGGAGGCCCAAGGGGAGGAGGGTGAGGTCAGAT	1373335	1373359	1373409	1373357	-1	JH602047.1	ENSHGLG00000007571.1	1358297	1470088	None	8326	1755	186365	No_or_no_constitutive_exon
TCGCAAAACCTGCTGAGGGCTGCAGCTGGGGCAGGGCCTGGGGGCCTGAGGC	1583604	1583680	1583730	1583678	-1	JH602047.1	ENSHGLG00000013564.1	1583604	1590340	EXOC3L4	8326	1755	186365	No_or_no_constitutive_exon
GTGGCGCCTTCCTGAAACGCGCAGCCGGCGGCGGGGACGCGGGCGACGAGGA	4643645	4644416	4643595	4643647	1	JH602047.1	ENSHGLG00000005672.1	4560698	4647858	BCL11B	8326	1755	186365	No_or_no_constitutive_exon
CTCTAAAAAGGGAAAAGGGACAAGTAGAAGCAGAAAGGGAAAAGGGACAGAT	8646880	8649217	8649267	8649215	-1	JH602047.1	ENSHGLG00000017677.1	8608324	8682299	TRIP11	8326	1755	186365	No_or_no_constitutive_exon
GCACCATTTAATCCCAGACTGACCCCCCCTTGTCTCTTCCAGGTGGGAAGGC	9028178	9028224	9028128	9028180	1	JH602047.1	ENSHGLG00000013245.1	8911454	9063063	SLC24A4	8326	1755	186365	No_or_no_constitutive_exon
GCCGATCATGCCAAGCAGATGTGAGAACTCCTCTCTGGATGGGATGTTAGAG	9712676	9713551	9713601	9713549	-1	JH602047.1	ENSHGLG00000010505.1	9665085	9714685	None	8326	1755	186365	No_or_no_constitutive_exon
CCCAGAAAATGCTGGTAATGATCCAGCCCATGTCAGGGGATGAACCGGAGTA	9665085	9665309	9665359	9665307	-1	JH602047.1	ENSHGLG00000010505.1	9665085	9714685	None	8326	1755	186365	No_or_no_constitutive_exon
TGGCATGGGTCTTGCTGGGGTGTCCCCTGCTGATGGCCAGTGGGGTGCAGTT	10400765	10400960	10400715	10400767	1	JH602047.1	ENSHGLG00000009557.1	10384776	10404716	OTUB2	8326	1755	186365	No_or_no_constitutive_exon
GGGAAATGGGTCTTGACTGGAGCCCACGGCAACAGCCTTCCAGGGTATAGTC	26346613	26346798	26346563	26346615	1	JH602047.1	ENSHGLG00000012043.1	26345961	26346798	None	8326	1755	186365	No_or_no_constitutive_exon
CTTCCCAGCCTCACGTCTTCTCTTTCTTGTGGGTCTCTTTGGGAATGCAGGT	26849415	26850360	26849365	26849417	1	JH602047.1	ENSHGLG00000011710.1	26840943	26850360	PROX2	8326	1755	186365	No_or_no_constitutive_exon
CAGAACAGTGACCTGGTCACAGCTGTGCCCTCTCTTGGCTCTGGGGACAGAT	27153235	27153367	27153185	27153237	1	JH602047.1	ENSHGLG00000015861.1	27059212	27159654	LTBP2	8326	1755	186365	No_or_no_constitutive_exon
ACTTTTGGTAATCAGCCAACTGTCTTCTTTTTGTTCTGGGGACAAAATAGGA	27593045	27593125	27592995	27593047	1	JH602047.1	ENSHGLG00000011772.1	27570814	27610766	ENTPD5	8326	1755	186365	Yes
TGGATGCCCCAGTGCAGGGTGCTTTTGCAGCTGTGGTAGGGTTGGGGGAGCT	32179626	32179653	32179576	32179628	1	JH602047.1	ENSHGLG00000012556.1	32097670	32192729	ACTN1	8326	1755	186365	No_or_no_constitutive_exon
TGGAGCCTGGGGCATACAGCTGAGCTGCTGGTTTTTCCTCCTGGGGACAGGA	36227662	36227965	36227612	36227664	1	JH602047.1	ENSHGLG00000016387.1	36202010	36270942	SPTB	8326	1755	186365	Yes
TTGACAGTCACCAAGAGGGCTACCAGCAGCTCAAGGCCTCTGGGGAGGAGGC	36237387	36237570	36237337	36237389	1	JH602047.1	ENSHGLG00000016387.1	36202010	36270942	SPTB	8326	1755	186365	No_or_no_constitutive_exon
TATTGGTCTCTTTCCCTCCCTTGCCCCTCGCCCATGTGCTGGGGACCCAGTG	36280942	36280977	36281027	36280975	-1	JH602047.1	ENSHGLG00000009757.1	36274661	36321826	PLEKHG3	8326	1755	186365	Yes
ATAACTCCACTAAAGTGTTGGAAAGCTTTAAATTGGCCAGGGAAAGTTAGGA	36681423	36681477	36681527	36681475	-1	JH602047.1	ENSHGLG00000011837.1	36680529	36689370	None	8326	1755	186365	No_or_no_constitutive_exon
AGCAGTTGGTATGTTCTAATGGCTTCCCTGTTTTCTTCTTGTGGGGACAGAA	37724975	37725352	37724925	37724977	1	JH602047.1	ENSHGLG00000007113.1	37720678	37725352	GPHB5	8326	1755	186365	No_or_no_constitutive_exon
AGTGCTTTGCTTGTTTTTGTTTTTCTACTAGATTCTATCATGGGACAAAGAA	41203401	41203498	41203548	41203496	-1	JH602047.1	ENSHGLG00000014070.1	41143703	41236297	LRRC9	8326	1755	186365	No_or_no_constitutive_exon
CTGTCTGTCCGTGTGCGCCTCTGGCTCTCCTTCCTTCTGTGGGACGACAGAA	41401545	41402316	41401495	41401547	1	JH602047.1	ENSHGLG00000011293.1	41274545	41530090	RTN1	8326	1755	186365	No_or_no_constitutive_exon
AACGCCAGGAACCCACGTCAAAGGCTCCGCCGGGTCCGGGGCGAGCGCAGGC	41641729	41641789	41641679	41641731	1	JH602047.1	ENSHGLG00000017696.1	41640892	41643189	GPR135	8326	1755	186365	No_or_no_constitutive_exon
CCGACGCCCCGCGACCCGCGGAGCGGCCGTGCCGGGTGCGGGATGAGCAGGC	41641804	41643189	41641754	41641806	1	JH602047.1	ENSHGLG00000017696.1	41640892	41643189	GPR135	8326	1755	186365	No_or_no_constitutive_exon
CTATGGAGATAATCATATGGTTTTTGTCCTTGGCTCTATTTTGGGAAAAGTG	3352534	3352658	3352708	3352656	-1	JH602049.1	ENSHGLG00000005698.1	3351897	3355174	None	8326	1755	186365	No_or_no_constitutive_exon
TTCAGTGCTTATCCCTCTGAAGAAGATATGATTGAATGGGCCAAGAGGAGAG	3351897	3352002	3352052	3352000	-1	JH602049.1	ENSHGLG00000005698.1	3351897	3355174	None	8326	1755	186365	No_or_no_constitutive_exon
TATGAGCGGGACTATGAGCGCGCCTACTACCAGGCCTACGGGCTGGACAGCC	3870777	3870917	3870967	3870915	-1	JH602049.1	ENSHGLG00000015590.1	3834547	3878828	TJP2	8326	1755	186365	No_or_no_constitutive_exon
GACTCTGGTCCTCTCTGTTGATTGACTTGTCCCTGCCTGGTGGGGTGCAGGT	5104561	5104731	5104511	5104563	1	JH602049.1	ENSHGLG00000016578.1	4959633	5193928	DOCK8	8326	1755	186365	No_or_no_constitutive_exon
GTGTGCAGGCCTGCATGCTGAGCACCAGAACCATGCTGGTGTAGTGGGAGCC	19770518	19770557	19770607	19770555	-1	JH602049.1	ENSHGLG00000009693.1	19766167	19771859	None	8326	1755	186365	No_or_no_constitutive_exon
GCCTCTATGCCCACATCCAGAAGCGGGGCCAAGTGCCTCCCGGGGAAGAGTG	19766429	19766988	19767038	19766986	-1	JH602049.1	ENSHGLG00000009693.1	19766167	19771859	None	8326	1755	186365	No_or_no_constitutive_exon
TCTCTCTCTATTCCCACCCCATTCTTGGAACCTTGGTGGGACAAACACAGCT	20625108	20625344	20625394	20625342	-1	JH602049.1	ENSHGLG00000009182.1	20491387	20916729	BNC2	8326	1755	186365	No_or_no_constitutive_exon
GCGGCCTGGGAGGGCGCCGCGGGCAGCAGGGCGCAGTCTCGGCGGGGCAGCA	21164023	21164186	21163973	21164025	1	JH602049.1	ENSHGLG00000017883.1	21163844	21499031	CNTLN	8326	1755	186365	No_or_no_constitutive_exon
TAGTGGCAGGAATTATAAAGAAGGTTGAAAGGAGCAGGGAAAAGATCTAGAA	22594859	22594901	22594951	22594899	-1	JH602049.1	ENSHGLG00000015550.1	22594859	22597659	None	8326	1755	186365	No_or_no_constitutive_exon
AATCGTGACAACTATATTCACAGAATTGGCAGAGGGGGTTGATTTGGGAGGA	22732820	22732938	22732988	22732936	-1	JH602049.1	ENSHGLG00000006433.1	22732820	22734044	None	8326	1755	186365	No_or_no_constitutive_exon
AAGGCATTGGAACTCTTAACAAACTGTTACATTATGGTTCAGGGAAACAGTT	30086206	30086227	30086277	30086225	-1	JH602049.1	ENSHGLG00000006154.1	30085631	30086787	None	8326	1755	186365	No_or_no_constitutive_exon
ACCCCTGTGACTGTCTCTGGGTCTCCTGGGCTCTGGACCTGCGCGGGTAGAG	38786082	38786315	38786365	38786313	-1	JH602049.1	ENSHGLG00000010390.1	38784127	38799912	C9orf24	8326	1755	186365	No_or_no_constitutive_exon
GGGATCAGGTGGAGGCGATTGGCGGGGTCCCTGGCTGGGGGTGGGTGGAGGT	543852	544378	544428	544376	-1	JH602050.1	ENSHGLG00000010521.1	471484	544545	PANK1	8326	1755	186365	No_or_no_constitutive_exon
GAGCGGAGGGCGGGGCTCAGCTCACCTTGGCTCGGCGGGCAGGCGCGCAGAC	856404	857844	857894	857842	-1	JH602050.1	ENSHGLG00000012239.1	855466	858198	None	8326	1755	186365	No_or_no_constitutive_exon
ATAGATACACATAGCATTGGAGAAAAAAAACAGCTCACATTCTGAGGGAGAT	3972728	3972881	3972931	3972879	-1	JH602050.1	ENSHGLG00000010985.1	3972592	3973174	None	8326	1755	186365	No_or_no_constitutive_exon
TAGTACATGTTTTAAATTCTTTTTTAAGGACCTAATTGGGGAACAGTAAGAA	4131736	4131778	4131686	4131738	1	JH602050.1	ENSHGLG00000012531.1	4055684	4310478	EXOC6	8326	1755	186365	No_or_no_constitutive_exon
ATCGGCAAAGGAGGAGAATCAAGCAGCTGCAGGAGCGCACGGGGGTGAAGAT	4194860	4195003	4194810	4194862	1	JH602050.1	ENSHGLG00000014728.1	4193465	4196004	None	8326	1755	186365	No_or_no_constitutive_exon
TTAGAGTTCTGTTCCAAAGTCTGAATGGTGTTGTCGTCTTTGGGTAACAGGT	4843544	4843652	4843494	4843546	1	JH602050.1	ENSHGLG00000011305.1	4810805	4867370	PDE6C	8326	1755	186365	Yes
AATCATGATCATAATAGCTCAAGTAGTAAGGGGAAAAAAGGGTGATAGAGCT	5218968	5219177	5219227	5219175	-1	JH602050.1	ENSHGLG00000016374.1	5218968	5221205	None	8326	1755	186365	No_or_no_constitutive_exon
CTCCCTTGCCTGTAGTTTTTTGCTTATTTATTTTCATTTTATGGGAACAGGC	5665665	5665797	5665615	5665667	1	JH602050.1	ENSHGLG00000013624.1	5343569	5695284	PLCE1	8326	1755	186365	No_or_no_constitutive_exon
GCGCGACCCCCGCCGCCCTCTCGGTCAGGAGAACTAGTGGGGGCACGGAGCT	5769830	5770018	5769780	5769832	1	JH602050.1	ENSHGLG00000011312.1	5768873	5888987	TBC1D12	8326	1755	186365	No_or_no_constitutive_exon
GACTTCCTTATAACTTGATCTATCTCTGCCTGTTGTTTCCAGGGTACAAGCA	6173478	6173625	6173428	6173480	1	JH602050.1	ENSHGLG00000013959.1	6138962	6175433	None	8326	1755	186365	No_or_no_constitutive_exon
GAGAATTACATTGTATCTTTCTTTGTTGCATTTGACTTTGGGAGCTACAGAT	6955470	6955685	6955735	6955683	-1	JH602050.1	ENSHGLG00000008159.1	6921221	6970488	ALDH18A1	8326	1755	186365	No_or_no_constitutive_exon
GTCACCTTCTTCACCCGCTGCACCATCCCCACTGCCAAGGGCGGGGTGAGTA	7588678	7588686	7588736	7588684	-1	JH602050.1	ENSHGLG00000012499.1	7565404	7680939	BLNK	8326	1755	186365	Yes
GCAGGTGCTACAACTCCTAGTCACTGACTATGGCCTTGGGAACATGCAAGCA	8796594	8796632	8796544	8796596	1	JH602050.1	ENSHGLG00000013134.1	8796445	8823049	None	8326	1755	186365	No_or_no_constitutive_exon
GCTCAGGCCTGGGGCCAGAGGCCAGGCCCTAACAGCCTCTCTGGGGACAGTT	9225310	9225409	9225260	9225312	1	JH602050.1	ENSHGLG00000008161.1	9218711	9228319	ANKRD2	8326	1755	186365	No_or_no_constitutive_exon
ATCTCTTGTTCTGTGTTTTTCCCCTTTCTCCTCTGCACCTTGGGAGGCAGGA	9382448	9382469	9382398	9382450	1	JH602050.1	ENSHGLG00000013301.1	9367755	9390243	ZFYVE27	8326	1755	186365	No_or_no_constitutive_exon
TACTCCTCTTTTTCCCAATACCATCTGGTCCCCTGCCATTGGGCACACAGTA	9984604	9984711	9984761	9984709	-1	JH602050.1	ENSHGLG00000009871.1	9980202	10006663	PYROXD2	8326	1755	186365	No_or_no_constitutive_exon
TGAGTACCTCTCCCCACCTGCACCTGAACCTAACCCAGTTGTGTGGGCAGAG	13347269	13347370	13347420	13347368	-1	JH602050.1	ENSHGLG00000013327.1	13343673	13351284	PRAP1	8326	1755	186365	No_or_no_constitutive_exon
TGACCACTCCCCTGTCTCTCCCTGCCCACGCCCCGACCTGGGGCGGCCAGGT	13520495	13520653	13520703	13520651	-1	JH602050.1	ENSHGLG00000016841.1	13518817	13577762	KNDC1	8326	1755	186365	Yes
TGGAACAGCTCAGTGGTGAGGCCCAACGGGTGGTGCAGCTAGGGTGGAAGGC	13570488	13570524	13570574	13570522	-1	JH602050.1	ENSHGLG00000016841.1	13518817	13577762	KNDC1	8326	1755	186365	No_or_no_constitutive_exon
GAAAAGTCATCATCACTAACGAGAGGTCCTTCTCTCTCTCCATTGGGAAGCT	13932216	13932383	13932166	13932218	1	JH602050.1	ENSHGLG00000019480.1	13897220	14015533	CFAP46	8326	1755	186365	No_or_no_constitutive_exon
GCTGGCACTGTTGAGCCCAGGCGAGCATCCTCAAAATGGGCAGGGCTGAGGG	18994113	18994136	18994186	18994134	-1	JH602050.1	ENSHGLG00000015895.1	18977041	19020284	PTPRE	8326	1755	186365	No_or_no_constitutive_exon
CACAGCTATTTTATTGAGTGGAAAGTCTTGAACTGTAAGGGTTCAAGAAGAA	22165166	22165257	22165116	22165168	1	JH602050.1	ENSHGLG00000010849.1	22003870	22165257	None	8326	1755	186365	No_or_no_constitutive_exon
CCTGGCTCTGGCCCTATCACCCTGGGATGATGTGGAATGCTTGGGGATAGAA	24147382	24147400	24147450	24147398	-1	JH602050.1	ENSHGLG00000014651.1	24135082	24164831	None	8326	1755	186365	No_or_no_constitutive_exon
CCTGGTGGTGGCAGAAGTGGAGAAGCTGGGAAGTTCGCAGCGCAGGGGAGCT	24135082	24135200	24135250	24135198	-1	JH602050.1	ENSHGLG00000014651.1	24135082	24164831	None	8326	1755	186365	No_or_no_constitutive_exon
TTAAGTGTACTGGAAAAAACTACAAATAATGATCAGTTATCTAAGGGAAGAA	27554199	27554294	27554149	27554201	1	JH602050.1	ENSHGLG00000011210.1	27553513	27554294	None	8326	1755	186365	No_or_no_constitutive_exon
CCAATGAGAAGCTGCAGCAGCACTTTGTGGCTCACTACCTAAGGGCTCAGCA	30040655	30040674	30040724	30040672	-1	JH602050.1	ENSHGLG00000015328.1	30040655	30042024	None	8326	1755	186365	No_or_no_constitutive_exon
GCTTACTCTGTACGCAGAACTCTGTATTTCAGTGTTCACTGGGGCCACAGAG	32074687	32074794	32074637	32074689	1	JH602050.1	ENSHGLG00000016437.1	31943109	32164451	ABLIM1	8326	1755	186365	No_or_no_constitutive_exon
GTAGGAGGTGGCCCAGTCCTAATGATGTGGGCCCTTTCCTTTGGGAACAGAA	32929326	32929425	32929276	32929328	1	JH602050.1	ENSHGLG00000011978.1	32896005	32963983	NRAP	8326	1755	186365	Yes
CTGCGTGGCGTTTGCCCCTCGCCCTCCCTACCTCCACCCCTCCGGGAAAGGC	33525754	33525821	33525871	33525819	-1	JH602050.1	ENSHGLG00000012013.1	33341028	33526928	TCF7L2	8326	1755	186365	No_or_no_constitutive_exon
GGTGATGACCTGTGTTTCTGTTTTCTCTCCGCCCTGACACGGGCGCACAGCA	642144	642267	642317	642265	-1	JH602052.1	ENSHGLG00000018038.1	626140	650645	MTURN	8326	1755	186365	No_or_no_constitutive_exon
TAGGTGCACAGTTAAAAGCTGCATGTGTTATGCCTCCATTCACTGGGGAGAA	3709827	3710112	3710162	3710110	-1	JH602052.1	ENSHGLG00000013009.1	3708285	3711036	None	8326	1755	186365	No_or_no_constitutive_exon
CCTCAGGTGACGTCCCACCCCACCCTCCGCCGCCAGCTGAGCTGGGGAAGGA	7458512	7458678	7458728	7458676	-1	JH602052.1	ENSHGLG00000013006.1	7426475	7458834	NUPL2	8326	1755	186365	No_or_no_constitutive_exon
GTAAAAAAAATTCTGATTTGTTTTTTGTTCTGGTTTTTTTTTCAGGGAAGGA	7435840	7435930	7435980	7435928	-1	JH602052.1	ENSHGLG00000013006.1	7426475	7458834	NUPL2	8326	1755	186365	No_or_no_constitutive_exon
TAGCCAAAATAACCCTTGATCTTCCTAACTGTAGGTGGGGCCTAAAGGAGGT	8793566	8794180	8794230	8794178	-1	JH602052.1	ENSHGLG00000009613.1	8793566	8794435	None	8326	1755	186365	No_or_no_constitutive_exon
TTTAAATTGCAGTCATCTTTGAGTAATTCTGCTCATTCTTTTGAGGGCAGGA	8951732	8951875	8951925	8951873	-1	JH602052.1	ENSHGLG00000014062.1	8811081	9135815	None	8326	1755	186365	No_or_no_constitutive_exon
GCAGGCCCTGACTGCCTTCTCCTCCTGTCTCCCCTCCGGTCCGGGAGCAGGG	18150112	18152858	18150062	18150114	1	JH602052.1	ENSHGLG00000014862.1	17705768	18152858	DOCK4	8326	1755	186365	No_or_no_constitutive_exon
TCTTTGACTTCAAATTATATGTCTTATTCTCATCATGTTGGGTAATAAAGGT	21594519	21594686	21594469	21594521	1	JH602052.1	ENSHGLG00000006695.1	21544734	21632334	None	8326	1755	186365	Yes
CATGGATGCTTTGAGGCTGACTTTTGTTTTCCTCTCCTATTGTGGGGCAGAT	21810597	21810721	21810547	21810599	1	JH602052.1	ENSHGLG00000008431.1	21771225	21843884	LAMB1	8326	1755	186365	Yes
GGTGCTGATCTTCGGTGTCCTAGGTAATGCCGAGGTGGCGGTGGGGGAAGGT	21772678	21772684	21772628	21772680	1	JH602052.1	ENSHGLG00000008431.1	21771225	21843884	LAMB1	8326	1755	186365	No_or_no_constitutive_exon
ACGAGCACCGAGACGCCCCGCTGCCCCCCAGCCCGGGGCCCCCGGGGGAGGA	26506686	26506930	26506980	26506928	-1	JH602052.1	ENSHGLG00000006119.1	26503964	26507305	FGL2	8326	1755	186365	No_or_no_constitutive_exon
ATGGGAGAAAGCTGGGGAAGTGAGTAGGGAGCTTTGGGGAAAGCTGGAAGAC	34691509	34691958	34692008	34691956	-1	JH602052.1	ENSHGLG00000015540.1	34690947	34692172	None	8326	1755	186365	No_or_no_constitutive_exon
TAATAATGGCTTATGATTATGCCAAGGGGGTAAATAGTGGGAAGAGCCAGAA	34958847	34959203	34958797	34958849	1	JH602052.1	ENSHGLG00000017281.1	34957937	34959758	None	8326	1755	186365	No_or_no_constitutive_exon
AGAGGCAGAACACAGCAGTGAGCGGCAGGCGCTGCCGGGAAGGACCGCAGTC	1406168	1406404	1406454	1406402	-1	JH602051.1	ENSHGLG00000018979.1	1399549	1410684	None	8326	1755	186365	No_or_no_constitutive_exon
GCGCAGGCGCCAAGCAGCTGGCAGGGTTCGGGACTGGAGGCGGGTTAGAGAC	2789997	2790193	2790243	2790191	-1	JH602051.1	ENSHGLG00000018003.1	2763164	2790289	LAPTM4A	8326	1755	186365	No_or_no_constitutive_exon
GTTGCAGCGGGAATCCCTTCCCTTGATTGCTCTGCTGTCCTAGGGACCAGGT	3078657	3078755	3078607	3078659	1	JH602051.1	ENSHGLG00000007165.1	3075152	3081448	None	8326	1755	186365	No_or_no_constitutive_exon
GGATTAAACATGCTGATTTTTTCCCTTTCTTTTTGTTTGTGGGAAACCAGAA	6248836	6248953	6249003	6248951	-1	JH602051.1	ENSHGLG00000015927.1	6143024	6302579	ATAD2B	8326	1755	186365	No_or_no_constitutive_exon
CCGGAGACGTTTCACCACTGTCCTTTTCTCTCCTCCTCCTTGGGGTGCAGAT	7200829	7200979	7201029	7200977	-1	JH602051.1	ENSHGLG00000010620.1	7163353	7249190	ADCY3	8326	1755	186365	No_or_no_constitutive_exon
AGGCGGAGGCCCGGGCCGGGGCGGGGGCGGGGGCGGGGGCGGCCGAGAAGAA	7442291	7442450	7442500	7442448	-1	JH602051.1	ENSHGLG00000018317.1	7442291	7445020	POMC	8326	1755	186365	No_or_no_constitutive_exon
TGTCTGTAAGGGTACTGAAATTGCCAAGGAGGCAACTGAGGGAAGAAGAGAA	7612464	7612477	7612527	7612475	-1	JH602051.1	ENSHGLG00000006048.1	7603251	8100369	None	8326	1755	186365	No_or_no_constitutive_exon
TCTTTAAGTAAACTTGCCTTTACACTGTGTCTTTATTTTATGGGAACCAGGT	8417249	8417414	8417199	8417251	1	JH602051.1	ENSHGLG00000006268.1	8384829	8424163	HADHB	8326	1755	186365	No_or_no_constitutive_exon
GTGGGCTCTAATCTGTGTCTCCTCCTCTTCCTTTCCCTGGCTCGGGAAAGCT	9196894	9197029	9196844	9196896	1	JH602051.1	ENSHGLG00000016984.1	9189319	9202053	KHK	8326	1755	186365	Yes
CGAATGTCAGTACCTTGGTCATTTGTCCATGCCAAATGGATAGTGGGAAGGT	9253253	9253346	9253396	9253344	-1	JH602051.1	ENSHGLG00000010593.1	9252888	9253393	None	8326	1755	186365	No_or_no_constitutive_exon
CACTGTTTACGGGAAGAGATGATTCAGGTGGAAGGGACCTTGGGACGAAGGG	9540916	9540933	9540983	9540931	-1	JH602051.1	ENSHGLG00000016609.1	9510511	9545933	IFT172	8326	1755	186365	No_or_no_constitutive_exon
GGATGCCGCCTCTGCTGCTGTCTCCCGGGCAGGCTCCGCGGGGCGAGGAGCG	11095196	11095679	11095729	11095677	-1	JH602051.1	ENSHGLG00000009536.1	11095133	11288891	ALK	8326	1755	186365	No_or_no_constitutive_exon
GCTGTAATGACCTGCATGAACAGTGGGATGACCTTAATGTGAGGGTCTAGCC	13167369	13167478	13167528	13167476	-1	JH602051.1	ENSHGLG00000013979.1	13115981	13181352	XDH	8326	1755	186365	No_or_no_constitutive_exon
AGGAAGGCTGAAGGGGCTGAGATGAGCATTATAGTGGGTGGGTCTGGAAGGC	15230606	15230647	15230556	15230608	1	JH602051.1	ENSHGLG00000011801.1	15130890	15236445	RASGRP3	8326	1755	186365	No_or_no_constitutive_exon
TACCAATGGCATCCTCAGTGTCTGCTATTGACAAGAGTATAGGGAAAGAGAA	16274234	16274681	16274184	16274236	1	JH602051.1	ENSHGLG00000006761.1	16273107	16274681	None	8326	1755	186365	No_or_no_constitutive_exon
TGTGCATTGAAATACACATGGATTATATTTTTTTGGGGGAAAAAATCTAGTG	25296656	25296870	25296920	25296868	-1	JH602051.1	ENSHGLG00000018455.1	25287840	25309828	ABCG5	8326	1755	186365	No_or_no_constitutive_exon
GATCATTAGCATAGACTGGGACGCGGGCTTCAAGGAGGGCAGGCAGTAAGGG	25756493	25756588	25756638	25756586	-1	JH602051.1	ENSHGLG00000017918.1	25756493	25756946	None	8326	1755	186365	No_or_no_constitutive_exon
GACCCTGATGTCTCAGGCATCCCCAGCGAAGTGCAGGGGTGTCTGGAAAGTG	29024662	29024988	29025038	29024986	-1	JH602051.1	ENSHGLG00000017631.1	29024165	29025239	None	8326	1755	186365	No_or_no_constitutive_exon
AACTACCACTTGCTGATGTCTGTTCAAGAAAGCTTAGAAAATTTGGGAAGCA	34512134	34512250	34512084	34512136	1	JH602051.1	ENSHGLG00000017474.1	34510737	34512370	None	8326	1755	186365	No_or_no_constitutive_exon
GGTGGATGAGAAAGCCTTAGCCCAGGCCCTCAAAGAGGGCAGGAAATGAGGG	582941	583121	583171	583119	-1	JH602057.1	ENSHGLG00000009308.1	582658	583995	None	8326	1755	186365	No_or_no_constitutive_exon
CTGGCGACCAACCTCCGGACGGTGGTTCGGCCTCGCCAGGGCGGCGGGAGCG	5102671	5104434	5102621	5102673	1	JH602057.1	ENSHGLG00000015426.1	5102323	5105629	None	8326	1755	186365	No_or_no_constitutive_exon
TGATCTGAAGAAACTTTTTTTTTTTAATTTGTTTTTGGGGATGGATATAGGT	5272757	5272937	5272987	5272935	-1	JH602057.1	ENSHGLG00000016017.1	5237707	5273384	None	8326	1755	186365	No_or_no_constitutive_exon
GATGTTATTGATAATGATTCCTGGAGACTCTGGCCATCGGGAGACTGAAGCC	11217575	11217790	11217840	11217788	-1	JH602057.1	ENSHGLG00000010817.1	11217180	11218458	None	8326	1755	186365	No_or_no_constitutive_exon
ACATTGTGAGTTTTTATAAATTGATTTGCCTTATTCTTTTTGGGAACCAGGT	14419180	14419314	14419364	14419312	-1	JH602057.1	ENSHGLG00000007968.1	14400989	14597276	ZFHX4	8326	1755	186365	Yes
TTGATTGGATATGTCCTATTGGATCTCACTGATGGAGGCGAAGGGCAAAGAA	18616569	18616942	18616992	18616940	-1	JH602057.1	ENSHGLG00000015792.1	18616407	18617271	None	8326	1755	186365	No_or_no_constitutive_exon
GAGGAGCTTGGGTGCTGATCTCCTTTCTACAGGTTGGGATGTTTAAAAAGTA	24078786	24078942	24078736	24078788	1	JH602057.1	ENSHGLG00000011784.1	24011135	24143202	ARFGEF1	8326	1755	186365	No_or_no_constitutive_exon
TGGCTCTGCAGATGACACAAGCTCTGTTTTTATACCCTCTGGGAATACAGGC	199194	199924	199974	199922	-1	JH602054.1	ENSHGLG00000017426.1	188744	250142	ASXL1	8326	1755	186365	No_or_no_constitutive_exon
GGGGGTGGGGAGGCTGCACCTTACCTGAAGTATGGGGGATGGGGATCCAGCT	659484	659656	659434	659486	1	JH602054.1	ENSHGLG00000008910.1	652161	663874	None	8326	1755	186365	No_or_no_constitutive_exon
ACCTGGGGGTGGAGCGTGACGGGGCAGCAGAGCTTGGGAGCTGAGCAAAGGC	1968875	1969392	1969442	1969390	-1	JH602054.1	ENSHGLG00000016073.1	1968875	1969586	None	8326	1755	186365	No_or_no_constitutive_exon
GGAATGTGCATGAGGCTCCAGCCTCTGAGCACAGCCTCTCTGGGAAGCAGTT	3659350	3659479	3659300	3659352	1	JH602054.1	ENSHGLG00000012751.1	3646130	3672382	TGM6	8326	1755	186365	No_or_no_constitutive_exon
CCCACATCAGGTGCCACTTCTGGTGTGCACTGCTTATTGGGGGATCACAGTG	3806204	3806306	3806154	3806206	1	JH602054.1	ENSHGLG00000015992.1	3803168	3808342	NOP56	8326	1755	186365	No_or_no_constitutive_exon
ACCATCGTTGCCTCCTGTTTGGGAAGCCCGCAAGCTAAGTAGGGATTGAGAT	3920671	3921093	3921143	3921091	-1	JH602054.1	ENSHGLG00000008047.1	3920671	3922198	None	8326	1755	186365	No_or_no_constitutive_exon
GGCCCACCACCCTGGTATGGGTCTAACTAGTGGGGTTGTGGGGTGGGCAGGG	3957765	3958004	3958054	3958002	-1	JH602054.1	ENSHGLG00000007166.1	3954381	3960322	PCED1A	8326	1755	186365	No_or_no_constitutive_exon
TAACTAAGGATGGCATTCAAGCACTAGTGAGAGGCTGAAGGGGGCTGAAGGC	6310471	6310528	6310578	6310526	-1	JH602054.1	ENSHGLG00000017382.1	6309813	6311563	None	8326	1755	186365	No_or_no_constitutive_exon
GCCTACTTCACACCTGTCACTCACCCCCATCAGTCAGGGGCAGCAGGCAGCA	6309813	6309843	6309893	6309841	-1	JH602054.1	ENSHGLG00000017382.1	6309813	6311563	None	8326	1755	186365	No_or_no_constitutive_exon
GCTCAGCCCTGTGCCCCTCTTCCTGTCTCCCCATTGCTGGCAGAGGGCAGGC	6804855	6804942	6804805	6804857	1	JH602054.1	ENSHGLG00000014025.1	6803695	6804942	None	8326	1755	186365	No_or_no_constitutive_exon
GCAGCAGCTTAACCTCTCCTCCACCGAGCTGGGCGGCGGCGCCCAGGGAGGC	6864170	6864260	6864310	6864258	-1	JH602054.1	ENSHGLG00000015139.1	6857657	6864825	LRRN4	8326	1755	186365	No_or_no_constitutive_exon
CTTTGATTTCATATTTTTAGCATTTGAATAAGGCTTTTTGGGAATTGCAGGA	14224286	14224467	14224236	14224288	1	JH602054.1	ENSHGLG00000030428.1	14223093	14224467	None	8326	1755	186365	No_or_no_constitutive_exon
TCGCCCTGGGCAGGCACCCTGTGACCGTGTTAGCTATTTTGGGGTGTGAGGG	18778492	18778669	18778719	18778667	-1	JH602054.1	ENSHGLG00000018289.1	18762514	18794731	RRBP1	8326	1755	186365	No_or_no_constitutive_exon
TTGGCGCAGTCCTAGCTAACAGATTAATGCCATGAGGGATAAACAAACAGTC	19182243	19182257	19182307	19182255	-1	JH602054.1	ENSHGLG00000015592.1	19143108	19194243	DZANK1	8326	1755	186365	No_or_no_constitutive_exon
GAACTAACTGTGGAGGCCTTCATGGCACTTCCCTCTGGGGGACCCAAAAGCC	19726447	19726556	19726397	19726449	1	JH602054.1	ENSHGLG00000018226.1	19724638	19726556	None	8326	1755	186365	No_or_no_constitutive_exon
CGCAGAGATTGACGTGGAGGACACGTCAAATTGATTCCCGCACGGGGCAGCT	22009701	22010009	22009651	22009703	1	JH602054.1	ENSHGLG00000015866.1	22007777	22017325	PAX1	8326	1755	186365	No_or_no_constitutive_exon
CAGGCCCTGGGGTCCGTGCTCGGCACCTCGGGGCGCCGCGGGCGTCGGAGCG	23291602	23291735	23291552	23291604	1	JH602054.1	ENSHGLG00000006368.1	23290518	23298121	TFAP2C	8326	1755	186365	No_or_no_constitutive_exon
ATCTGCACCTGGATGTGATGAACGGGCACCCTGCTCTTCAGGGAGGCCAGTT	23554448	23554645	23554695	23554643	-1	JH602054.1	ENSHGLG00000008411.1	23554161	23554792	None	8326	1755	186365	No_or_no_constitutive_exon
CCACCGCACTTGAGCTGCGGATGATGCCCGGACCATGCAGCGGGTGGCAGGG	24539016	24539066	24539116	24539064	-1	JH602054.1	ENSHGLG00000018014.1	24530635	24539125	ANKRD60	8326	1755	186365	No_or_no_constitutive_exon
AAACCAGAGCCCCGAGAGCAGTTACAAGGCTCGGGCCAAGCAGGGGCAAGCA	25195769	25195895	25195945	25195893	-1	JH602054.1	ENSHGLG00000005981.1	25190415	25196856	None	8326	1755	186365	No_or_no_constitutive_exon
TTGGGGAATCCCTGGTGGCCTCAGGGTGAGGGGCTCCCCGGCCTGGGGAGCC	26028170	26028381	26028120	26028172	1	JH602054.1	ENSHGLG00000013821.1	25900665	26116076	PHACTR3	8326	1755	186365	No_or_no_constitutive_exon
ATCATCAACACCCACCATGTATTTTCTTTGTGTTTTCTTGGGCAATGTAGGT	26135281	26135487	26135537	26135485	-1	JH602054.1	ENSHGLG00000007561.1	26122384	26203154	SYCP2	8326	1755	186365	Yes
CCCTCCAGCTTTCTGCCCCGCCAGTGTCAAGGGCCCCGGGAACCATGAAGCA	28081274	28081503	28081553	28081501	-1	JH602054.1	ENSHGLG00000017343.1	28080964	28085428	HRH3	8326	1755	186365	No_or_no_constitutive_exon
GTGTGTGCCTGGTGCCTACAACTTCCCCTACTGCGAAGGTGAGGGCTGAGGC	28178660	28178765	28178815	28178763	-1	JH602054.1	ENSHGLG00000006381.1	28157171	28217113	LAMA5	8326	1755	186365	No_or_no_constitutive_exon
CTCCGAGTGCCAGCCGGTGAGTCTTAGGGGGGTTTGGCTCCCAGGGTGAGGT	28177585	28177735	28177785	28177733	-1	JH602054.1	ENSHGLG00000006381.1	28157171	28217113	LAMA5	8326	1755	186365	No_or_no_constitutive_exon
GTGAGGGATGTCCAGTGGGTGCTGAGGGTCACTGAGCTGCCGGGTGAGAGCG	28162254	28162534	28162584	28162532	-1	JH602054.1	ENSHGLG00000006381.1	28157171	28217113	LAMA5	8326	1755	186365	No_or_no_constitutive_exon
GAGCACCGGCTGTGCCCTGGGCCTGCACAGCCAGTCCCCGGGGCCGGAAGCT	28159174	28159208	28159258	28159206	-1	JH602054.1	ENSHGLG00000006381.1	28157171	28217113	LAMA5	8326	1755	186365	No_or_no_constitutive_exon
GGTCCAGGCCTGGAGCCGCGAGTGGCCCCGCCATCGGGCCGGGAGGGCAGAG	28158386	28158487	28158537	28158485	-1	JH602054.1	ENSHGLG00000006381.1	28157171	28217113	LAMA5	8326	1755	186365	No_or_no_constitutive_exon
CAGCTTCTCCAGGAGAAGGTGCGTGGGGCAGAGGACGGGCCAGGGCTGAGCC	28267648	28267654	28267704	28267652	-1	JH602054.1	ENSHGLG00000010837.1	28264986	28270846	None	8326	1755	186365	No_or_no_constitutive_exon
GCAGGACCAAGTGCTTGTGCTGTGTGGCCCAGAGCCGGGCCACGGGGCAGCC	28940332	28940602	28940282	28940334	1	JH602054.1	ENSHGLG00000008623.1	28940251	28944000	None	8326	1755	186365	No_or_no_constitutive_exon
GGGTGGGTCCACCCTCCCACAGCTCGGGCACCTCAGGAGGGAGGACACAGGG	28943699	28943915	28943649	28943701	1	JH602054.1	ENSHGLG00000008623.1	28940251	28944000	None	8326	1755	186365	No_or_no_constitutive_exon
CAGCATCTACGGGCTCAAGTACCATTACCAGCGGTGCCAAGGGGTAAGAGGC	29589979	29589986	29590036	29589984	-1	JH602054.1	ENSHGLG00000014817.1	29584871	29590986	ZNF512B	8326	1755	186365	No_or_no_constitutive_exon
GCCTTCCAGCTGAGCACCGACCCCAGCAATAGCTCCCTGCTGCTGGGAAGCA	29588971	29589054	29589104	29589052	-1	JH602054.1	ENSHGLG00000014817.1	29584871	29590986	ZNF512B	8326	1755	186365	No_or_no_constitutive_exon
GATGGGTCCTTAAACACTTGCACGCATCTTCCTGGATGTGGGAAACACAGAC	29697774	29697902	29697724	29697776	1	JH602054.1	ENSHGLG00000006061.1	29692005	29699383	TCEA2	8326	1755	186365	No_or_no_constitutive_exon
AACTGTATATCCACTTATGAGCTGTCCTCCCCTCACATCACACTGGGGAGCT	30282981	30283115	30283165	30283113	-1	JH602054.1	ENSHGLG00000005204.1	30282912	30283892	None	8326	1755	186365	No_or_no_constitutive_exon
TCCAGCCCTCACAGGGGCCCACAATGCCGCACCATGAGGGGTAAAACCAGAG	32685303	32686452	32686502	32686450	-1	JH602054.1	ENSHGLG00000011557.1	32685303	32714221	None	8326	1755	186365	No_or_no_constitutive_exon
TAAATGAAGAATTAGATAAGAAGTATGCTGGTCTTTTTGGGGAAAAAAAGGA	1642200	1642689	1642739	1642687	-1	JH602056.1	ENSHGLG00000004605.1	1641622	1642929	None	8326	1755	186365	No_or_no_constitutive_exon
CTGAACTACCATCAGGGCAAAGGAGGACATGTAGACGGAGAACATGGGAGTG	2682017	2682200	2681967	2682019	1	JH602056.1	ENSHGLG00000008844.1	2675074	2696550	None	8326	1755	186365	No_or_no_constitutive_exon
CCTGGAGTCTCCTGGTGTTGGTGGTGGTAGCCCTGGGGTTGGGGCTGGAGTT	7000855	7000947	7000805	7000857	1	JH602056.1	ENSHGLG00000012753.1	6998534	7000947	None	8326	1755	186365	Yes
TATTCAGGGAGTACTCAGCCAACCCTGCCCAGGAGCGTCTAGGCGGGCAGGT	6999519	6999793	6999469	6999521	1	JH602056.1	ENSHGLG00000012753.1	6998534	7000947	None	8326	1755	186365	No_or_no_constitutive_exon
AGCCCCTTTGCTCTCAGTTTCACGATCTTCTCTCCATTCGGGAATCACAGGT	8390044	8390163	8389994	8390046	1	JH602056.1	ENSHGLG00000026585.1	8388667	8398819	None	8326	1755	186365	No_or_no_constitutive_exon
GGTGTCCCGACCCACCGCGCCTCCCAGCAGGAGGATGCGGGAGTAGCCAGGC	12619968	12620041	12620091	12620039	-1	JH602056.1	ENSHGLG00000013034.1	12619863	12620899	POU5F2	8326	1755	186365	No_or_no_constitutive_exon
GACTTTTGGGTTATCAGCGCCTCCACCGGGGGCGGGACGGGCGGCGCAAGGG	15434184	15435128	15435178	15435126	-1	JH602056.1	ENSHGLG00000008968.1	15433177	15435520	None	8326	1755	186365	No_or_no_constitutive_exon
CTCCACCGGGGGCGGGACGGGCGGCGCAAGGGCCGAGGGCAGCGGGGAAGTG	15434184	15435108	15435158	15435106	-1	JH602056.1	ENSHGLG00000008968.1	15433177	15435520	None	8326	1755	186365	No_or_no_constitutive_exon
TCTGATCATTCACTGAACAGAGGCGTTCCTGAGAAGTAGAATGGGAACAGAA	17864971	17865133	17865183	17865131	-1	JH602056.1	ENSHGLG00000009380.1	17864835	17866256	None	8326	1755	186365	No_or_no_constitutive_exon
GGACAGACCTCGACCCCGCCGCCGCAGGTCGGGGTCGTCGGGGGCGGCAGCA	30677887	30678029	30678079	30678027	-1	JH602056.1	ENSHGLG00000008806.1	30677137	30678172	None	8326	1755	186365	No_or_no_constitutive_exon
AGGGATTTGGGCTTCTTTCTTTGACCTCAACAGTCTGTATTATGGGACAGGT	30972965	30973418	30973468	30973416	-1	JH602056.1	ENSHGLG00000008574.1	30961645	30994559	BRD8	8326	1755	186365	Yes
TGGGAGCTCGAGGGCGGGCTGTGACTGGAGGCGGAGGGCAAGATGGTCAGTA	32153416	32153823	32153366	32153418	1	JH602056.1	ENSHGLG00000005947.1	32153306	32153823	None	8326	1755	186365	No_or_no_constitutive_exon
GCAGGTACGGAGTGTGGGAACCTGGATTACTGACGACCCATGGGCGGGAGGC	33141379	33141554	33141329	33141381	1	JH602056.1	ENSHGLG00000014520.1	33137640	33151287	SLC4A9	8326	1755	186365	No_or_no_constitutive_exon
TGGGTCCAGCCAGTGCTTGGCCCTCTAGTGACTAGGTGTGGTGTGGGCAGGC	33324488	33324680	33324730	33324678	-1	JH602056.1	ENSHGLG00000011129.1	33322791	33328391	APBB3	8326	1755	186365	No_or_no_constitutive_exon
CGTCTTGTTATAGGAGATCACAAATCAGCATCACATTTCCGAACGGGAAGAA	3132690	3132798	3132848	3132796	-1	JH602055.1	ENSHGLG00000009153.1	3132690	3133010	None	8326	1755	186365	No_or_no_constitutive_exon
CCTATAGTTCTCACTTAAGAATACAAGGATAGCAGAGTGTAAGGGTTAAGAC	3290510	3290549	3290599	3290547	-1	JH602055.1	ENSHGLG00000012570.1	3289791	3291397	None	8326	1755	186365	No_or_no_constitutive_exon
AAGTAGAGGAAGTAGAGGATATGGGAGAAGGTGACAGAGTAGAGGGAGAGGG	7714796	7714943	7714993	7714941	-1	JH602055.1	ENSHGLG00000004782.1	7714796	7760022	ZNF326	8326	1755	186365	No_or_no_constitutive_exon
ATTTATAATCACCCTTTCTTAGTTGTAACTGCATTTTTTGGGGGCCATAGGC	8436878	8436981	8436828	8436880	1	JH602055.1	ENSHGLG00000004912.1	8425892	8442753	None	8326	1755	186365	No_or_no_constitutive_exon
GATCAGGCCTGACTGTTGTTCCTTCCATCTCTAAAATCTTTGGGGAGCAGCT	8497983	8498177	8497933	8497985	1	JH602055.1	ENSHGLG00000006893.1	8478678	8499606	None	8326	1755	186365	No_or_no_constitutive_exon
GTCTACCAATCAAATGTTGTCACTTTTCTTTTTTCTGTTTTGGGACATAGGC	11200055	11200286	11200336	11200284	-1	JH602055.1	ENSHGLG00000015413.1	11183710	11212388	CLCA2	8326	1755	186365	No_or_no_constitutive_exon
GGGTAACGACATTTGTTAACCATCCACAAGTGTCTGCACTGCTTGGGGAGGA	13483027	13483558	13482977	13483029	1	JH602055.1	ENSHGLG00000004615.1	13482794	13483558	None	8326	1755	186365	No_or_no_constitutive_exon
GCTTTCTACTTTTTATTCTTATGGGAAAATCTCCTCTATTTTCAGGGAAGAC	22184681	22184736	22184786	22184734	-1	JH602055.1	ENSHGLG00000006354.1	22131376	22423673	None	8326	1755	186365	Yes
AACATCTGGTGCTCTAAAGGGTGCTCTCCTCTGAAACAGAAATGGGAAAGCG	25789863	25789881	25789931	25789879	-1	JH602055.1	ENSHGLG00000008682.1	25761409	25789972	SRSF11	8326	1755	186365	No_or_no_constitutive_exon
CGGGGCCCCATCCAGCTGCGGGAGCAGCTGCCTGCTACCTGATGGGGGAGGC	27182612	27183063	27182562	27182614	1	JH602055.1	ENSHGLG00000008717.1	27182445	27183198	None	8326	1755	186365	No_or_no_constitutive_exon
AACGAACGGCGCATCCCTTCCCAGGTCAGCGTGACCGACGCCCAGGGGAGAC	27855592	27855717	27855767	27855715	-1	JH602055.1	ENSHGLG00000005676.1	27832882	27865139	IL12RB2	8326	1755	186365	No_or_no_constitutive_exon
GAGCCAGGCGTGGGGCACACACCTGTCATCCCAGCACCCGGGAGGCTGAGGC	27839829	27839854	27839904	27839852	-1	JH602055.1	ENSHGLG00000005676.1	27832882	27865139	IL12RB2	8326	1755	186365	No_or_no_constitutive_exon
TTCCAGCCATCAGAGCTCACCGTTGGCTTTGATTAGCTCTCACCGGGGAGAC	27908357	27908478	27908528	27908476	-1	JH602055.1	ENSHGLG00000006341.1	27901070	27941109	IL23R	8326	1755	186365	No_or_no_constitutive_exon
GCGGTCGCTGTCGGAGCTGTCAAGTGCGCAGGTGGCAAAGGGAGAGGCAGCG	29477898	29477971	29478021	29477969	-1	JH602055.1	ENSHGLG00000018610.1	29398543	29485165	DNAJC6	8326	1755	186365	No_or_no_constitutive_exon
CTCCAGCAGAAGGCTGAAGCAAGGTTTCCTTTTTCGCCCGTGGGTGGCAGGC	30611358	30611568	30611618	30611566	-1	JH602055.1	ENSHGLG00000017587.1	30605864	30637383	EFCAB7	8326	1755	186365	No_or_no_constitutive_exon
CACCGAGGAGCCCTGGGGGAGGAGGGCAGCCTCCTCCGGGTGACAGACAGTG	31492587	31493095	31492537	31492589	1	JH602055.1	ENSHGLG00000013650.1	31491313	31504711	KANK4	8326	1755	186365	No_or_no_constitutive_exon
CCAGGGAGGGAGCCTTCGTTTCTGAGTAACCTCTGTTTCCTGGGTTAAAGGA	31706773	31707001	31707051	31706999	-1	JH602055.1	ENSHGLG00000014013.1	31550497	31719424	PATJ	8326	1755	186365	Yes
TTTCAGTAGTCATCTATTTTATTATGGCTTTTTTATTGGCATGTGGGCAGAC	1598127	1598286	1598077	1598129	1	JH602053.1	ENSHGLG00000030615.1	1584282	1618099	None	8326	1755	186365	No_or_no_constitutive_exon
AGGGCCCTCGCAGGAGACGAAACTTCTGGGGGCCGCGGAGGGAGGGGGAGGG	3112324	3112389	3112274	3112326	1	JH602053.1	ENSHGLG00000011675.1	3111746	3113357	None	8326	1755	186365	No_or_no_constitutive_exon
TGTGGAGCCTTTGCCACATAAACATCGACCATCTCCACATGGGCTGGTAGCT	4025673	4025800	4025623	4025675	1	JH602053.1	ENSHGLG00000005285.1	4025313	4026366	None	8326	1755	186365	No_or_no_constitutive_exon
ATCCTCTGCTCTGTGTTTAGGCCGCGCTCCCTCTGAGCCCCGGGCAGCAGCT	5664496	5664709	5664446	5664498	1	JH602053.1	ENSHGLG00000013594.1	5642641	5701134	None	8326	1755	186365	No_or_no_constitutive_exon
ACCGCAGGCACTGAGGTGCCCGGGGCGCAGGAGGTGCCGGGGAACCACAGGA	6878301	6878602	6878251	6878303	1	JH602053.1	ENSHGLG00000018612.1	6877347	6886512	IGFBP3	8326	1755	186365	No_or_no_constitutive_exon
GAGGTGTGCCACCACTGCCCGGATGTGCCCCTCTTCTGGTGGGCACCAAGAA	7198031	7198259	7198309	7198257	-1	JH602053.1	ENSHGLG00000019182.1	7198031	7198606	None	8326	1755	186365	No_or_no_constitutive_exon
GCAGTTCCAGTCCATCAGTGATCCCTGTATCCCCTTGTGTGGCGGGACAGAT	7500431	7500586	7500636	7500584	-1	JH602053.1	ENSHGLG00000008706.1	7482313	7549417	OGDH	8326	1755	186365	No_or_no_constitutive_exon
CCGAATTGTGGACCTGAACGATGAGATTAACAAGCTGCTAAGGGACAAAGGA	8580703	8581186	8580653	8580705	1	JH602053.1	ENSHGLG00000017889.1	8580279	8581338	None	8326	1755	186365	No_or_no_constitutive_exon
GCCAGAGGCGGAGGGGGGCGGGCGAGCACCACAGGGCCGAGTCATGGGAGAG	13429855	13429895	13429945	13429893	-1	JH602053.1	ENSHGLG00000016037.1	13429475	13439807	NCF1	8326	1755	186365	No_or_no_constitutive_exon
CGGAGCAATGGGGCGGAGTCATACGGGGAAAGACCTGAAGGCGGGACCAGAG	13429764	13429809	13429859	13429807	-1	JH602053.1	ENSHGLG00000016037.1	13429475	13439807	NCF1	8326	1755	186365	No_or_no_constitutive_exon
TCTAACCTCTCCGTTAGGTGTGAGTGGGCTTTGCAGGGTTGTGAACAGAGTG	13448890	13448985	13449035	13448983	-1	JH602053.1	ENSHGLG00000006657.1	13445871	13547056	GTF2I	8326	1755	186365	No_or_no_constitutive_exon
CTCCTCCCGTACCCTCCCCACGCCCCTCCCGCCCGGCCCGGGCGGAGCAGAC	13685749	13685854	13685904	13685852	-1	JH602053.1	ENSHGLG00000013247.1	13675609	13708290	CLIP2	8326	1755	186365	No_or_no_constitutive_exon
AGGTGGTGTCCCCATAGGAGGATGGCCCAGGAGGAGGGTGGAAGGCTGAGGT	14028560	14028650	14028510	14028562	1	JH602053.1	ENSHGLG00000009252.1	14028531	14031947	METTL27	8326	1755	186365	Yes
TCCTCATCACCCACTGGCCCTTTTCCGGACACTATCTCTGCGGGGGATAGAC	14095777	14095994	14095727	14095779	1	JH602053.1	ENSHGLG00000009372.1	14093438	14095994	ABHD11	8326	1755	186365	No_or_no_constitutive_exon
ACTTCATGGAGATCTCAGGTAGGGCAGGGACCTCCCTGGGAGAGGGCCAGGT	14179277	14179353	14179227	14179279	1	JH602053.1	ENSHGLG00000018232.1	14168237	14187264	MLXIPL	8326	1755	186365	No_or_no_constitutive_exon
TGAGTATGGGCTTTTAGGGGCAAGAGGGGTCCCAAGCGGTGCTGGGGTAGGG	14184782	14184889	14184732	14184784	1	JH602053.1	ENSHGLG00000018232.1	14168237	14187264	MLXIPL	8326	1755	186365	No_or_no_constitutive_exon
TTCCTATTCCCCAGGTGGCCATCAAAGACAAACAAGAAGGGATTGAGTAGGT	15173804	15173805	15173754	15173806	1	JH602053.1	ENSHGLG00000013598.1	15169458	15173805	POLR2J	8326	1755	186365	No_or_no_constitutive_exon
CTCATCAGCGAGCTTTCCCTGCTGGAGGAGCGGTTCCGGGTGAGGCATAGTG	15173174	15173177	15173124	15173176	1	JH602053.1	ENSHGLG00000013598.1	15169458	15173805	POLR2J	8326	1755	186365	No_or_no_constitutive_exon
AAATTATAGTGGTCAACAGCAATCAAATTACAGACCCACGAAGGGGGCAGTT	15203428	15203502	15203552	15203500	-1	JH602053.1	ENSHGLG00000018499.1	15203283	15204553	None	8326	1755	186365	No_or_no_constitutive_exon
CCAGCCCGACGGACTCTGGCCATCGCGGCCTCCACTGCCGGGGGGAGGAGGG	15203849	15204474	15204524	15204472	-1	JH602053.1	ENSHGLG00000018499.1	15203283	15204553	None	8326	1755	186365	No_or_no_constitutive_exon
AGGTGCGGCGTGTGCTGGTGGCCGGGCCGGCGCCTCGGGGGACAGCAGAGCG	15277463	15277922	15277972	15277920	-1	JH602053.1	ENSHGLG00000015375.1	15266652	15278165	SH2B2	8326	1755	186365	No_or_no_constitutive_exon
CAGCTCGGAGGGCGACAGCTGCGACGGAGTGGAGGCGGCTGAGGGCCCAGGC	15314026	15314574	15314624	15314572	-1	JH602053.1	ENSHGLG00000016002.1	15287420	15664077	CUX1	8326	1755	186365	No_or_no_constitutive_exon
CAGCACGGAGCAGCGGGTGATCTCAAGTGCCAATCCCTGGGTGGTGACAGAG	16074970	16075062	16074920	16074972	1	JH602053.1	ENSHGLG00000016800.1	16074140	16082223	PLOD3	8326	1755	186365	No_or_no_constitutive_exon
AGCAGACATGATGGCACAGGCCGGTAATCACTGCACTCTGGGAAGTGGAGGC	16329801	16329831	16329751	16329803	1	JH602053.1	ENSHGLG00000007813.1	16320696	16339777	EPHB4	8326	1755	186365	No_or_no_constitutive_exon
GTGCAGCCTGCACCAGTAAGTGGCCGGCCGCTCCTCAGGGAGGGGAGTAGAC	16329215	16329261	16329165	16329217	1	JH602053.1	ENSHGLG00000007813.1	16320696	16339777	EPHB4	8326	1755	186365	No_or_no_constitutive_exon
AAGGTGTCATTTAGAGAGAAATATATTTTCTTTATGTTTGGGGCATGGAGGT	16667742	16667886	16667692	16667744	1	JH602053.1	ENSHGLG00000017181.1	16649334	16669415	ZCWPW1	8326	1755	186365	No_or_no_constitutive_exon
CCACGTGGATATTGAGCATGCGCCATTCTCGACGGAAGCCGGGTAGTAAGGG	16899224	16899321	16899371	16899319	-1	JH602053.1	ENSHGLG00000010175.1	16894625	16899934	COPS6	8326	1755	186365	No_or_no_constitutive_exon
AGAAGCAGGAGCAGGTGGAGGAGGAGGAGGTGGAGATGGAAGAGGGCGAGGC	17774215	17774736	17774786	17774734	-1	JH602053.1	ENSHGLG00000015248.1	17675478	17892733	None	8326	1755	186365	No_or_no_constitutive_exon
GGTGTTTGTGAGATATGGCTGACCAGTGAAGACACGGGCCTATGGCAGAGAC	21459313	21459432	21459482	21459430	-1	JH602053.1	ENSHGLG00000011514.1	21458488	21460208	None	8326	1755	186365	No_or_no_constitutive_exon
CCGGCGTCGGCGACGGCGACGCGGCCCCCGGCGGGAAGGGACCAAGGCAGGA	26044696	26044938	26044646	26044698	1	JH602053.1	ENSHGLG00000014786.1	26043937	26044938	None	8326	1755	186365	No_or_no_constitutive_exon
CTGGACACGTTGCCATAGGCCTGGCCCCTGTGTCCACTGGGGAGACAGAGGA	26931120	26931344	26931394	26931342	-1	JH602053.1	ENSHGLG00000014977.1	26928448	26946957	MICALL2	8326	1755	186365	No_or_no_constitutive_exon
GTTCCCGCCTCGCCTGGCAAGTCCACAACCTCCCCCATCAGGGTGAGTAGGC	26930540	26930729	26930779	26930727	-1	JH602053.1	ENSHGLG00000014977.1	26928448	26946957	MICALL2	8326	1755	186365	No_or_no_constitutive_exon
AGGAAAGGCAGGGGCTGTGGGCCACGAGCAGGTGGGTGCTGGGGTGGCAGAT	26978929	26979118	26979168	26979116	-1	JH602053.1	ENSHGLG00000015162.1	26956687	26983394	INTS1	8326	1755	186365	No_or_no_constitutive_exon
GCAGCTATTTTTCAGTGTGTAACAACCCATTGTTTGATTCTGGGGCACAGGA	27900421	27901108	27900371	27900423	1	JH602053.1	ENSHGLG00000012663.1	27885777	28024710	None	8326	1755	186365	No_or_no_constitutive_exon
GCGTCCAACCCTCCCTGCTCCTTCCCCTTTCCCTGCCCCCATGGGGACAGTC	30068098	30068181	30068048	30068100	1	JH602053.1	ENSHGLG00000015282.1	29974688	30085981	CARD11	8326	1755	186365	No_or_no_constitutive_exon
TGTGTTTGTGGTGCCACCATATTCAATCCATGTACATTCAAGCTGGGAAGCC	30312626	30312684	30312576	30312628	1	JH602053.1	ENSHGLG00000010902.1	30306873	30346864	IQCE	8326	1755	186365	No_or_no_constitutive_exon
GTGCACCTGAAAGGCAGCAGCTCATCCTGACCCTTGATGGTCTGAGGGAGGC	30343471	30343646	30343421	30343473	1	JH602053.1	ENSHGLG00000010902.1	30306873	30346864	IQCE	8326	1755	186365	No_or_no_constitutive_exon
CTTTCATTTTAGGAAATGGCCAAACTCTTCCTAGCTGGGAGATCCAGGAGGG	30346595	30346864	30346545	30346597	1	JH602053.1	ENSHGLG00000010902.1	30306873	30346864	IQCE	8326	1755	186365	No_or_no_constitutive_exon
GTTGGACTTTCACTGCTTCCCCAAGAGGAAGAGCAAGGGGCAGAGGGGAGGT	30558125	30558253	30558303	30558251	-1	JH602053.1	ENSHGLG00000015137.1	30525651	30559023	None	8326	1755	186365	No_or_no_constitutive_exon
AAGCTAGTCATGCTAACTATTGGCTTGTCTCTGTTTTGGCGGGGATGCAGTC	31195522	31197046	31197096	31197044	-1	JH602053.1	ENSHGLG00000018062.1	31194124	31218998	USP42	8326	1755	186365	No_or_no_constitutive_exon
CCCATCTTGGTGATAGACTACATTGTCTCTTTTCTCTTCATGATGGGAAGGC	3192925	3193246	3192875	3192927	1	JH602061.1	ENSHGLG00000004840.1	3152545	3201802	None	8326	1755	186365	Yes
GGCCTGCCGCGGCCAGGACGAGAGGAAGGGGGCAGAGGAGTGGGGGCCAGGA	3449628	3449650	3449578	3449630	1	JH602061.1	ENSHGLG00000008710.1	3449404	3469197	DLEU7	8326	1755	186365	No_or_no_constitutive_exon
TCCGGAAGACAGACAACAATTGGATTGCTAGAGCCTGCGGAACCGGGTAGTC	6552122	6552763	6552072	6552124	1	JH602061.1	ENSHGLG00000012986.1	6551269	6552763	None	8326	1755	186365	No_or_no_constitutive_exon
ACTCCAGCAAAGTAGTGCTCGGCAATTCAGGATGAGAGTATGGTGGGTAGGG	7092222	7092316	7092366	7092314	-1	JH602061.1	ENSHGLG00000006924.1	7091553	7092440	None	8326	1755	186365	No_or_no_constitutive_exon
GGAGCAGCCTCAGCGCCAGCGCCAGGCCCACCGACGGCGCCGGGCTGAAGTC	9644627	9644670	9644720	9644668	-1	JH602061.1	ENSHGLG00000003878.1	9643242	9644947	None	8326	1755	186365	No_or_no_constitutive_exon
GCAAGGCTCCCTAGAAGAAATGTTGTTCAGACCAGCGGGAAGAGTGTGAGAG	10573486	10573526	10573576	10573524	-1	JH602061.1	ENSHGLG00000018968.1	10573486	10574212	None	8326	1755	186365	No_or_no_constitutive_exon
TGGGAAAGTGAGAATCAGAGTAAAGGAGTCAGACTATCACACATGGGAAGAC	12141598	12141675	12141725	12141673	-1	JH602061.1	ENSHGLG00000007301.1	12141598	12142235	None	8326	1755	186365	No_or_no_constitutive_exon
CAAGATAAAGAAATATGAACCTCCTGTACCAACTAGAGTGGGAAAAAAAGAA	18450716	18451525	18450666	18450718	1	JH602061.1	ENSHGLG00000018954.1	18450607	18451935	None	8326	1755	186365	No_or_no_constitutive_exon
AGACAGGTGATGCTTGAATTGTGTTTGTGGGCTTTCCATCTGTGGGGAAGTC	30548092	30548812	30548862	30548810	-1	JH602061.1	ENSHGLG00000003551.1	30547939	30549039	None	8326	1755	186365	No_or_no_constitutive_exon
AGCGGCGGCGCGAGCTCGGCGCGGCGGGGCGGACGCGGGGGCGGGGAGAGGG	5712462	5712563	5712412	5712464	1	JH602058.1	ENSHGLG00000016535.1	5712148	5714833	None	8326	1755	186365	No_or_no_constitutive_exon
GCCTGGAGCTCCCAGAAGCCTCAGGTGGTGAATGCTTTAGTGGGAACTAGAG	8565446	8565946	8565396	8565448	1	JH602058.1	ENSHGLG00000013119.1	8552159	8565946	None	8326	1755	186365	No_or_no_constitutive_exon
TCCCTGGTACCAAAAAAAAAAAAAAAAAAAAAGAAGAAGAAGGGAGAAAGGG	10683752	10683795	10683702	10683754	1	JH602058.1	ENSHGLG00000014779.1	10683339	10683795	None	8326	1755	186365	No_or_no_constitutive_exon
CCGCCCAGCCCCGCCAGAGGCAGGGGGAGGAGGCGCAGTTGCGGGTCGAGCC	14933401	14934343	14934393	14934341	-1	JH602058.1	ENSHGLG00000015489.1	14896339	14935016	ADAMTS5	8326	1755	186365	No_or_no_constitutive_exon
TTTTAGTAGTCAGTTTGTCACTTTTCTTCTTTGATTTTTTTGGGATGTAGGT	17015226	17015330	17015176	17015228	1	JH602058.1	ENSHGLG00000007405.1	17006174	17028952	USP16	8326	1755	186365	Yes
GCGGTGGGAGTCGGCCGGGCCGCTTCACCACCTACAAGATCAGGGTCAAGGC	17135656	17135983	17136033	17135981	-1	JH602058.1	ENSHGLG00000015290.1	17135656	17136135	None	8326	1755	186365	No_or_no_constitutive_exon
CTGGGACTGGGGCTGGGGCTGGGACTGGGACTGGGGCTGGGGCGCGCGAGGC	17340346	17340463	17340296	17340348	1	JH602058.1	ENSHGLG00000009238.1	17321459	17340463	BACH1	8326	1755	186365	No_or_no_constitutive_exon
CGGCTGTGGCTGTGGCTGTGGCAGCTTCCGCAGACTGGGCTGGAGCAGAGGC	18560427	18560436	18560486	18560434	-1	JH602058.1	ENSHGLG00000008545.1	18560338	18560584	None	8326	1755	186365	No_or_no_constitutive_exon
AACCAATGGCAACTGTTTACTATGTTCCTTTTCTTCTCTAGAAGAGGGAGAT	24140910	24141012	24140860	24140912	1	JH602058.1	ENSHGLG00000014759.1	24138142	24143401	None	8326	1755	186365	No_or_no_constitutive_exon
CAGCGACTTCGGGAAAGGCTCTAACTTTTTCCCCTGCTTTGGGAACAAAGGT	27098453	27098885	27098935	27098883	-1	JH602058.1	ENSHGLG00000010107.1	27095360	27117669	CHAF1B	8326	1755	186365	No_or_no_constitutive_exon
GAGGTGGCAGCGTGGAGCCAGCCCTGCCTGTTGGCGCCCGGCGGGGACAGGG	28381719	28381787	28381669	28381721	1	JH602058.1	ENSHGLG00000016958.1	28346569	28389961	C2CD2	8326	1755	186365	No_or_no_constitutive_exon
CGTGGCTGCACTGGCTCCAGCGAGCTGACCTGTGTTCTCTGGGTGAACAGGA	29992980	29993092	29993142	29993090	-1	JH602058.1	ENSHGLG00000013176.1	29961053	30031113	None	8326	1755	186365	No_or_no_constitutive_exon
AAGTGTCTCCTTCCTCTTTCTCTGGTTGTCGCCTTCCGCCGACGGGACAGCG	30782744	30782774	30782694	30782746	1	JH602058.1	ENSHGLG00000018308.1	30754819	30791426	COL18A1	8326	1755	186365	No_or_no_constitutive_exon
CCTGAGGGCTCAGCCTAGGCCCCAGAGGAGGTGGTGCCCCATGCTGGGAGCT	31262308	31262318	31262258	31262310	1	JH602058.1	ENSHGLG00000009116.1	31258824	31272524	COL6A2	8326	1755	186365	No_or_no_constitutive_exon
CTGGGAGCTCAGCTCACGCCCGCTTTCCCTCACACAGGGAGAGTTTGGAGCC	31262351	31262365	31262301	31262353	1	JH602058.1	ENSHGLG00000009116.1	31258824	31272524	COL6A2	8326	1755	186365	No_or_no_constitutive_exon
GAAGGAAGGTAAGCAAGCGGCACCCACTTCCCCACTGCCGAGGGGACCAGGT	31262407	31262491	31262357	31262409	1	JH602058.1	ENSHGLG00000009116.1	31258824	31272524	COL6A2	8326	1755	186365	No_or_no_constitutive_exon
TTTAAATTTCTTTTCCTAATCCTTTGGTTGTTAAATAATGCGGGGGGAAGGA	31514367	31514488	31514317	31514369	1	JH602058.1	ENSHGLG00000015807.1	31403013	31515751	PCNT	8326	1755	186365	Yes
GGTAACGGGTGGCTCCTGCAGGGTGGTGTAAGCGCCATGCCAAGGGCCAGGA	31620826	31620940	31620776	31620828	1	JH602058.1	ENSHGLG00000014043.1	31528641	31640306	DIP2A	8326	1755	186365	No_or_no_constitutive_exon
GTTTTGTGAATTTTTATTTCCTCAACGTCAACTTTCCTCTGACTGGGTAGGA	535064	535336	535014	535066	1	JH602062.1	ENSHGLG00000008271.1	460698	569545	ANAPC1	8326	1755	186365	No_or_no_constitutive_exon
GGAAAAGAGCCTGACTGTTTTCTCCCTTTACATTCTCCCACGGGGAACAGAA	1683180	1683263	1683313	1683261	-1	JH602062.1	ENSHGLG00000006546.1	1656401	1691820	None	8326	1755	186365	No_or_no_constitutive_exon
GGCTCATCCAGTGCGGGCTCCTGGTTGCTGAGGAGGTAGGCAGGGCAGAGAC	2154596	2154625	2154675	2154623	-1	JH602062.1	ENSHGLG00000004556.1	2153111	2160745	GPAT2	8326	1755	186365	No_or_no_constitutive_exon
TCAGCCTGCTCTGCCCCTAGGGTGTGGTCCTGTCCCGGCTGCTGGGGGAGTT	2155097	2155326	2155376	2155324	-1	JH602062.1	ENSHGLG00000004556.1	2153111	2160745	GPAT2	8326	1755	186365	No_or_no_constitutive_exon
GCAGGACTCCTGTGACCTTGGGTTTCTGTTTTGCAGCTGCGGGAGGGAAGCC	2535563	2535634	2535684	2535632	-1	JH602062.1	ENSHGLG00000004660.1	2526752	2566289	KANSL3	8326	1755	186365	No_or_no_constitutive_exon
GAGGGTGTGCCAGCCCTGGAGACACTGTTCCTCTTTACCCCATGGGGCAGAG	2712092	2712262	2712042	2712094	1	JH602062.1	ENSHGLG00000014277.1	2704306	2717964	CNNM3	8326	1755	186365	Yes
CCTTGCTATCTCTGTCTCACCTTAGGATGCCAGAACAGGAGGACAGGGAGCA	2785717	2785774	2785824	2785772	-1	JH602062.1	ENSHGLG00000015481.1	2751861	2825325	None	8326	1755	186365	Yes
CCAGGTTGAACTAGCTCTCTGATTTGATGTGTCTTCCCTCTGCCGGGAAGTT	5775601	5775748	5775551	5775603	1	JH602062.1	ENSHGLG00000015275.1	5636781	5790779	NPAS2	8326	1755	186365	Yes
TCATTGATCAGTTGCTAGTGCTTCCTGGAACTCTCCTTTGGGTCAAACAGCA	11633350	11633524	11633300	11633352	1	JH602062.1	ENSHGLG00000027695.1	11632361	11633524	None	8326	1755	186365	No_or_no_constitutive_exon
CCATGCCCGCCCAGGTAAGGTCCCAGCCTACAGTGTCCCTGGGATGTCAGGG	12272735	12272756	12272685	12272737	1	JH602062.1	ENSHGLG00000008723.1	12233657	12318809	SH3RF3	8326	1755	186365	No_or_no_constitutive_exon
GGGAGGTGTCAATAGGTGCCCTGAAAGCTTTCTTCCTGCTGGGGTACCAGGT	13320847	13321023	13321073	13321021	-1	JH602062.1	ENSHGLG00000015233.1	13300605	13357903	PAX8	8326	1755	186365	Yes
CTCGGCGCTGAGGAAGGCTGAGTACAATGGCCACCCAGGTGATGGGGTAGGC	13700014	13700288	13700338	13700286	-1	JH602062.1	ENSHGLG00000005916.1	13697318	13700312	None	8326	1755	186365	No_or_no_constitutive_exon
TTGGGCTGCCTCTGGATTCTGTGAGGGTGGTCCCTGGCCAGGGTGCTGAGGA	13698082	13698425	13698475	13698423	-1	JH602062.1	ENSHGLG00000005916.1	13697318	13700312	None	8326	1755	186365	No_or_no_constitutive_exon
AAGGGGAGGTGGACTGTCCATTTATAGTCCTGCTCTTTGGGATGCTGAAGGT	16432463	16432676	16432726	16432674	-1	JH602062.1	ENSHGLG00000018383.1	16399345	16432887	SMYD1	8326	1755	186365	Yes
TGGTTGATAATTAAAGTTTCTTTTTTAATTTTCTTCTTTTTGGGGAATAGGT	16700564	16700680	16700514	16700566	1	JH602062.1	ENSHGLG00000006072.1	16688388	16708419	RNF103	8326	1755	186365	No_or_no_constitutive_exon
TGTACAACCAGGAAACACATGTGGACTGAAAAGGATGCTGGGAAAAAAAGTT	23735759	23735854	23735709	23735761	1	JH602062.1	ENSHGLG00000007074.1	23735084	23736133	None	8326	1755	186365	No_or_no_constitutive_exon
GGAATGGGTAATCAAGCAGGATATGGATCTGTTGGAAGGATGGGAATGAGGA	24483728	24483836	24483678	24483730	1	JH602062.1	ENSHGLG00000008716.1	24482860	24483836	None	8326	1755	186365	No_or_no_constitutive_exon
TAGAAATGGCCTGTGATCTATCTGGACCTTGGTTGGGGTGTGGGCAATAGGT	28990090	28990190	28990040	28990092	1	JH602062.1	ENSHGLG00000011994.1	28987157	28995115	DQX1	8326	1755	186365	No_or_no_constitutive_exon
GTCTCCCTCACATCTTCGGGTCTCTCTCTTCTTCCCTGGGTGGGAACCAGCC	226519	226608	226469	226521	1	JH602059.1	ENSHGLG00000010551.1	215192	252569	FANCA	8326	1755	186365	Yes
CGGGCGCGATCGCAGGGATGGCCTGGACGGCTCCCGGGAGCGCAAGGAAGCC	563565	567665	563515	563567	1	JH602059.1	ENSHGLG00000010649.1	461932	577050	None	8326	1755	186365	No_or_no_constitutive_exon
GGGCACAGTTCGCCCTCCCCTTGGGCGTGTGCTGACTTGGAGGGGTGCAGGA	792165	792207	792115	792167	1	JH602059.1	ENSHGLG00000011517.1	786421	805073	GALNS	8326	1755	186365	Yes
CATGTGTTGTCAGCCCTGTCTCACGGGCCTCTTCTTTCTTGTGGGCACAGGG	3484361	3484471	3484311	3484363	1	JH602059.1	ENSHGLG00000016427.1	3455994	3523262	MBTPS1	8326	1755	186365	No_or_no_constitutive_exon
CTGGAACTACCCATCCACAGTCCCTGGTGCTCTGCTGAGTGGGCTGTGAGAA	3855915	3856013	3856063	3856011	-1	JH602059.1	ENSHGLG00000016217.1	3855915	3858519	None	8326	1755	186365	Yes
ATGGAGTGATTAATTTTCGGAGGACTGTTCTGTCTGCTAGTGGGACAGAGCC	3924563	3925023	3924513	3924565	1	JH602059.1	ENSHGLG00000016285.1	3924443	3925254	None	8326	1755	186365	No_or_no_constitutive_exon
TCTAATAGAAGACTGTCTTCCTGTACTGAAGAGGTATGCCAAGAAGGGAGAG	4020154	4020390	4020104	4020156	1	JH602059.1	ENSHGLG00000016403.1	4019357	4020450	None	8326	1755	186365	No_or_no_constitutive_exon
AAAGAAAAAAGCATGTGTATGATCTCTTTCTCTTATATTTCTGGGGGCAGAA	5223440	5225032	5225082	5225030	-1	JH602059.1	ENSHGLG00000031373.1	5223440	5239647	None	8326	1755	186365	No_or_no_constitutive_exon
CTTGGCCAAGAGAGGGCAATTCAGTTGAATATCTCATGGCCTACAGGGAGTT	5375721	5376581	5376631	5376579	-1	JH602059.1	ENSHGLG00000009802.1	5375131	5376660	None	8326	1755	186365	No_or_no_constitutive_exon
CTAAAGCCTGACAGGGGATTTCCCATGCTCTAGCAGGCAGGGCAGGAAAGGC	11952804	11952833	11952883	11952831	-1	JH602059.1	ENSHGLG00000014332.1	11848424	11954784	ZNRF1	8326	1755	186365	No_or_no_constitutive_exon
GGCCCAGAAATTCCTGGGTCAGGGCAGCCACAGCCAGGGGCAGGGTGCAGGG	12261738	12261785	12261688	12261740	1	JH602059.1	ENSHGLG00000013832.1	12261588	12424723	GLG1	8326	1755	186365	No_or_no_constitutive_exon
CTGGCTAAGCTCTGAGGGCCCTGCCAGCATGACCTGGGTTGGGGTTACAGGG	12522828	12522958	12522778	12522830	1	JH602059.1	ENSHGLG00000014294.1	12514230	12526368	None	8326	1755	186365	No_or_no_constitutive_exon
AAGCAAAGTCATTGACCCTGCCTTTCCCCACCCACCTCTCCATGGGGCAGTG	12549856	12550035	12550085	12550033	-1	JH602059.1	ENSHGLG00000011756.1	12540632	12567376	AARS	8326	1755	186365	No_or_no_constitutive_exon
CTGGGCTGAGCCAAATAGGCTTCAACAGTGACAGGGCCCTGGGGTTGCAGGA	12713262	12713450	12713212	12713264	1	JH602059.1	ENSHGLG00000012100.1	12694659	12714574	FUK	8326	1755	186365	No_or_no_constitutive_exon
GATGCTTGGACCAGAGACAAATTCTGTCAGCACATTATGCCAGGGATGAGGC	18377204	18377681	18377154	18377206	1	JH602059.1	ENSHGLG00000010106.1	18375897	18378253	None	8326	1755	186365	No_or_no_constitutive_exon
GTAGACAGGAGGACTCAAACCTCTCTCTCTCTCTCTCTCTTATGGGGCAGCT	18535132	18538834	18538884	18538832	-1	JH602059.1	ENSHGLG00000012279.1	18535132	18558094	TSNAXIP1	8326	1755	186365	No_or_no_constitutive_exon
CAGATGCACCCCCTTTCCACGGGAGGGAAGGGGTAGGGGGCTGAAAAGAGGG	19313779	19313910	19313960	19313908	-1	JH602059.1	ENSHGLG00000012610.1	19304135	19332972	CES3	8326	1755	186365	No_or_no_constitutive_exon
CCCAGTCAGGCATTCCTGGCCGAGAGTTCTGAGTGGGGAAAAACGTAAAGTC	19577197	19577302	19577147	19577199	1	JH602059.1	ENSHGLG00000016848.1	19576515	19578756	FAM96B	8326	1755	186365	No_or_no_constitutive_exon
GGGTGGAAGGGGGCCAGCTGGGGGGCGAGGAGTGGGACCCGTCACGGGAGCT	26224902	26225329	26224852	26224904	1	JH602059.1	ENSHGLG00000012090.1	26224815	26226232	None	8326	1755	186365	No_or_no_constitutive_exon
GAGGAGGAGGAAGAGCCACCTGAAGTACTATAACGACTTCCCCGGGGAAGGA	26225548	26225569	26225498	26225550	1	JH602059.1	ENSHGLG00000012090.1	26224815	26226232	None	8326	1755	186365	No_or_no_constitutive_exon
GAAGGAGCCCCCTCTTGGGGGGGTGGTGGACATGAGGCTTTGGGAAGGAGCC	26225594	26225858	26225544	26225596	1	JH602059.1	ENSHGLG00000012090.1	26224815	26226232	None	8326	1755	186365	No_or_no_constitutive_exon
ACTTAATCATAGTGTGTTTCTGTGCTGTTTCTGCCCTGTTGATTGGGTAGGT	27715434	27715614	27715384	27715436	1	JH602059.1	ENSHGLG00000014322.1	27676324	27756754	CNOT1	8326	1755	186365	Yes
TGGATGCCTTTGTCCGACTCATTGCACTGCTAGTGAAGCACTCAGGGGAGGC	27747675	27747714	27747625	27747677	1	JH602059.1	ENSHGLG00000014322.1	27676324	27756754	CNOT1	8326	1755	186365	Yes
ACAGGTACTGCTTTTTTTGCAGATGGAGCTCCACACTGGGGACATGACAGGG	28083924	28083957	28083874	28083926	1	JH602059.1	ENSHGLG00000011587.1	28071518	28085231	CFAP20	8326	1755	186365	No_or_no_constitutive_exon
GTGTCCAGGCCTCTGTCATTATGACTCTTGAGACCTGGAGGGGCCCAGAGCC	28366013	28366081	28366131	28366079	-1	JH602059.1	ENSHGLG00000013445.1	28360729	28381673	KATNB1	8326	1755	186365	No_or_no_constitutive_exon
CATCTTACGATACAAGGTCCCACCTCCAGGACAGACCAGGGGCCTGGAAGTC	28523492	28523640	28523690	28523638	-1	JH602059.1	ENSHGLG00000011843.1	28512329	28524127	ADGRG5	8326	1755	186365	No_or_no_constitutive_exon
GTGACTCAATATAGTTTGTACCAATGCATGTGTTTCTTTTGGGGGTTTAGTT	29163828	29163922	29163972	29163920	-1	JH602059.1	ENSHGLG00000012307.1	29153502	29253146	None	8326	1755	186365	No_or_no_constitutive_exon
AGGCTTCCATTTTCACGTGTGGCTGTCCACCTTTCCATGTGCGGGCGCAGGC	611955	612093	611905	611957	1	JH602064.1	ENSHGLG00000005033.1	608765	619213	SLC6A18	8326	1755	186365	No_or_no_constitutive_exon
GGACTTTAGCCATGCACAGTTGCTCACTAAGACTCTTCCTGAACGGGAAGGC	2545886	2546621	2545836	2545888	1	JH602064.1	ENSHGLG00000031830.1	2545283	2552337	None	8326	1755	186365	No_or_no_constitutive_exon
TCTCGGTTACACTTAAAGAAGATGGTGTTTGTGGCTGGGCTAAGGGATAGGC	7360005	7360031	7360081	7360029	-1	JH602064.1	ENSHGLG00000016126.1	7359260	7361369	None	8326	1755	186365	No_or_no_constitutive_exon
AGGCAGGTAAGAGCCAGACTCCCTCGCCTGCCCCAGGGCAGGTCGAGAAGGG	7871460	7871469	7871410	7871462	1	JH602064.1	ENSHGLG00000006426.1	7850927	7887565	ANKRD33B	8326	1755	186365	No_or_no_constitutive_exon
GGCCAGGTGTGACTGACTCCTCCACCTTTCCCTCCCTGTCTCGGGAACAGGT	13545279	13545523	13545573	13545521	-1	JH602064.1	ENSHGLG00000006481.1	13518257	13678148	MYO10	8326	1755	186365	No_or_no_constitutive_exon
CAAAGCAGTCAGTCCCTTAAGAGAAAATGTTGCCTACAGCTGGGATGAAGTC	15090274	15091414	15090224	15090276	1	JH602064.1	ENSHGLG00000006073.1	15090065	15091702	None	8326	1755	186365	No_or_no_constitutive_exon
CGGGCAGGTGGCGGCAGCGTCGGCGGCGGCGGCCGTGGTGGGCGCGGCAGGC	21814247	21814747	21814197	21814249	1	JH602064.1	ENSHGLG00000007136.1	21812849	21814747	POU4F1	8326	1755	186365	No_or_no_constitutive_exon
GCCGCGCGCGGCCGCGCCGGAAGCACCACGCCTGAGGGATGGTGCTGGAGGG	23404612	23404749	23404799	23404747	-1	JH602064.1	ENSHGLG00000005042.1	23396788	23404906	None	8326	1755	186365	No_or_no_constitutive_exon
CCAAGCGCGGGCCGGCGGTGCTGCGGGAGGCTCGGCAGTGGGGAGGTGAGGG	24478037	24478596	24477987	24478039	1	JH602064.1	ENSHGLG00000003481.1	24477828	24478596	None	8326	1755	186365	No_or_no_constitutive_exon
GCAGGGCCCCGTCAGTGTTTGTTGAACGAATTTCTTTCTGGGACATGCAGAC	3941750	3941901	3941700	3941752	1	JH602063.1	ENSHGLG00000005088.1	3912001	3961963	ALDH1L2	8326	1755	186365	Yes
TTTCCTGATTCAAAACCAACAGAATTATCACTGTTCCACAGGGCAATGAGAA	4921503	4921590	4921640	4921588	-1	JH602063.1	ENSHGLG00000007127.1	4866791	5016335	STAB2	8326	1755	186365	No_or_no_constitutive_exon
GTCACCACCCTGGACCACTGCCAAGTCAGGTACAGGAGCTCCCGAGGGAGCC	6815766	6815792	6815842	6815790	-1	JH602063.1	ENSHGLG00000010936.1	6740016	7103732	ANO4	8326	1755	186365	No_or_no_constitutive_exon
GTCCGTCGCCTCGTCTTACTGGTGTGTTCTTTCCTCTCTTCTGGGGACAGAT	7171928	7172250	7172300	7172248	-1	JH602063.1	ENSHGLG00000004832.1	7170317	7195821	None	8326	1755	186365	No_or_no_constitutive_exon
GACCCAGGCCACCCATCAGCACCCCACACATAGGTCACTAGGGGAGCCAGCT	8841967	8842356	8841917	8841969	1	JH602063.1	ENSHGLG00000009185.1	8841345	8842356	None	8326	1755	186365	No_or_no_constitutive_exon
ACTGATGAAGTATTTGCTGCATGTCAGAGTGGCTCTTGACAAACGGGAAGCT	11637671	11637895	11637621	11637673	1	JH602063.1	ENSHGLG00000005013.1	11636807	11637895	None	8326	1755	186365	No_or_no_constitutive_exon
ATATACTGGGCATGTTTGAAGCTGAGATGCAATGGAGAAGGGATACATAGTT	12504492	12504722	12504772	12504720	-1	JH602063.1	ENSHGLG00000014443.1	12504492	12505010	None	8326	1755	186365	No_or_no_constitutive_exon
AAAGACACTTTTTTCTAAAGAATTATGATGTATGATGTATGGGTTTGGAGAT	25983373	25983615	25983665	25983613	-1	JH602063.1	ENSHGLG00000012561.1	25983373	25983744	None	8326	1755	186365	No_or_no_constitutive_exon
AACTTCTCATAAATGACTTTGGAAGAGAGAGAAAAATCTTCATTGGGAAGTT	26006639	26007126	26006589	26006641	1	JH602063.1	ENSHGLG00000008313.1	26006206	26007126	None	8326	1755	186365	No_or_no_constitutive_exon
ACTAAGTGTGGCCATGTCTCAATATTTTACTTTTCATCTGGGAAATACAGGT	117671	117737	117787	117735	-1	JH602060.1	ENSHGLG00000014850.1	110089	132097	UFD1	8326	1755	186365	Yes
GCTGGGGAAGGTGGGGAAGGCTGGAGGTGAGAAACAGGGAAGGTGGCAAGGT	757296	757336	757386	757334	-1	JH602060.1	ENSHGLG00000007704.1	757296	758493	None	8326	1755	186365	No_or_no_constitutive_exon
AATGAAGCCAGGGACAGGCCAGGTGGGCTGGAAGGTCCCTGGTGGGCCAGGC	1509406	1509557	1509356	1509408	1	JH602060.1	ENSHGLG00000015677.1	1509357	1527362	None	8326	1755	186365	No_or_no_constitutive_exon
GAAATGGTTGAAATAATAGAGACCGTGTGACATGGTGCCTGGGAAGGAAGGA	2252505	2252551	2252601	2252549	-1	JH602060.1	ENSHGLG00000015613.1	2252505	2253316	None	8326	1755	186365	No_or_no_constitutive_exon
CTGACTAGTTTCAGTTTTCCTTGACCAGCTGCCCTGCCTTGGGCAGACAGAT	5642484	5642647	5642697	5642645	-1	JH602060.1	ENSHGLG00000016038.1	5641854	5647122	RHBDD3	8326	1755	186365	No_or_no_constitutive_exon
TAGATCCCTGGAACAAAAATGATCTTCACTGACATTAAGAAGGGAGAAAGGG	5919171	5919214	5919264	5919212	-1	JH602060.1	ENSHGLG00000014140.1	5919171	5919486	None	8326	1755	186365	No_or_no_constitutive_exon
TTGAATGAATAAGAACTTGGAGGAGCTGATAATATCTGAAAATATGGGAGTC	6852410	6852678	6852728	6852676	-1	JH602060.1	ENSHGLG00000017929.1	6852410	6852958	None	8326	1755	186365	No_or_no_constitutive_exon
GGAGGAAGAAGAAGAAGACAGAAAACACAATGAAGGGGATGGTGATGAAGCG	6934636	6934812	6934862	6934810	-1	JH602060.1	ENSHGLG00000018472.1	6933080	6947423	PES1	8326	1755	186365	No_or_no_constitutive_exon
GAGCACAGGGCCTGTCACCCAGAGTACAGGGCCTGGCTTCCAGGGTGCAGTG	7595224	7595360	7595174	7595226	1	JH602060.1	ENSHGLG00000006736.1	7592428	7601883	INPP5J	8326	1755	186365	No_or_no_constitutive_exon
CTGTGTGTGTATAACACTAACACATTTCCCCTGTATTTTGTGGGGCACAGGT	10975151	10979210	10975101	10975153	1	JH602060.1	ENSHGLG00000011230.1	10951882	10979210	KCTD10	8326	1755	186365	No_or_no_constitutive_exon
TCACCCCAGCTAGCCTGCCTATTCCCTAACCTCTGGCCTGGATCGGGAAGGG	11503872	11504073	11503822	11503874	1	JH602060.1	ENSHGLG00000011862.1	11457950	11513335	WSCD2	8326	1755	186365	No_or_no_constitutive_exon
TCCAGGAGCCACAGCCTCTAGCTCTGCCTGGCCAGGCAGGGGGTGACGAGAA	12019701	12020208	12020258	12020206	-1	JH602060.1	ENSHGLG00000017730.1	12019701	12081354	SSH1	8326	1755	186365	Yes
CAGTGTGTGTATGGAGTGGGCTCTGAAACTGGAATTGTGTTTGGGGACAGAT	12397369	12397573	12397319	12397371	1	JH602060.1	ENSHGLG00000012905.1	12307540	12424897	None	8326	1755	186365	No_or_no_constitutive_exon
AGGGTGAGGCGGGGTCCCCTGTACTGGGTCTGAGTCTGCGTGTGGGGCAGGG	12956463	12956615	12956665	12956613	-1	JH602060.1	ENSHGLG00000012611.1	12955117	12966242	ACADS	8326	1755	186365	No_or_no_constitutive_exon
AACAATGTTGGAACTGTTGAACCAGTTGGATGGATTTGATTCATGGGGAGAT	13012503	13012856	13012906	13012854	-1	JH602060.1	ENSHGLG00000009511.1	13012503	13013826	None	8326	1755	186365	No_or_no_constitutive_exon
CGAACATCTATGCTGTCAAGACCGCCGTGTCAGTCACCCAGGGGCCACAGCC	16033251	16033555	16033605	16033553	-1	JH602060.1	ENSHGLG00000017873.1	16033251	16034491	None	8326	1755	186365	No_or_no_constitutive_exon
TATTTGCTGGTGAAGGTCGTGACCCTGGCCTTGCTGCTTTTCCAGGGGAGCA	18761481	18761718	18761431	18761483	1	JH602060.1	ENSHGLG00000010899.1	18754296	18852333	RBM19	8326	1755	186365	No_or_no_constitutive_exon
AGATTTTCAGTCATTCTGTCTTATTTCCTCTTCCCCACTGGGGTGCACAGGC	20537789	20537903	20537739	20537791	1	JH602060.1	ENSHGLG00000011992.1	20526320	20558040	BRAP	8326	1755	186365	No_or_no_constitutive_exon
AGCAGCTGGCGAGGTCTGGTGAATGACGCGCTGTTCCGGGGTGGGGACAGGC	20775615	20776210	20775565	20775617	1	JH602060.1	ENSHGLG00000011610.1	20773297	20782830	FAM109A	8326	1755	186365	No_or_no_constitutive_exon
GGCTTTTCGCGTCCCTGCCGTCGCCGCTACTCGCGGTGTTGCCGGGCAAGAT	21473454	21473555	21473404	21473456	1	JH602060.1	ENSHGLG00000018047.1	21473351	21499843	ANAPC7	8326	1755	186365	No_or_no_constitutive_exon
TTCTCAGAACTCACTGAGGGTCTTTCTCTTCTTTCCTTGGGTGGAAACAGCA	21516778	21516981	21517031	21516979	-1	JH602060.1	ENSHGLG00000017656.1	21509365	21568098	ATP2A2	8326	1755	186365	Yes
AGTTGGCACCTAGTAACCCGGACTGTTCTCACCCACCTCTGCAGGGCAAGAC	22198111	22199339	22198061	22198113	1	JH602060.1	ENSHGLG00000012063.1	22184442	22204395	SETD1B	8326	1755	186365	No_or_no_constitutive_exon
AACCCGGACTGTTCTCACCCACCTCTGCAGGGCAAGACCTGGGAGCGGAGCC	22198125	22199339	22198075	22198127	1	JH602060.1	ENSHGLG00000012063.1	22184442	22204395	SETD1B	8326	1755	186365	No_or_no_constitutive_exon
GAGGGGGACCTACTGGATGATGACGACAATGAAGATGGGGGGATGACCAGCT	22496112	22496169	22496219	22496167	-1	JH602060.1	ENSHGLG00000014317.1	22496112	22496976	None	8326	1755	186365	No_or_no_constitutive_exon
TCCCCAGGTACAGAGCAGGGCAGCGGCAGTGGCAGCAGCGGGACCGGGAGCA	23787590	23787755	23787805	23787753	-1	JH602060.1	ENSHGLG00000013812.1	23777324	23865804	NCOR2	8326	1755	186365	No_or_no_constitutive_exon
GAGGTGTTTTTATTCACGCACTCTTCTCTCTCGGGGTGGTTGGGAGGCAGGT	24188566	24189320	24188516	24188568	1	JH602060.1	ENSHGLG00000030100.1	24186952	24189320	None	8326	1755	186365	No_or_no_constitutive_exon
CCAGCGTGGGGAAGAGCAGCCGGCTGGATGGGGCCCAGCTGTCAGGGGAGGA	26224837	26225382	26224787	26224839	1	JH602060.1	ENSHGLG00000010846.1	25973152	26225443	TMEM132C	8326	1755	186365	No_or_no_constitutive_exon
TTTACTCGGCTCCTGTCCCTGCACAGCCCCACTGTTGCCATGGGGATGAGTA	27124332	27124467	27124517	27124465	-1	JH602060.1	ENSHGLG00000016862.1	27108507	27144190	RIMBP2	8326	1755	186365	No_or_no_constitutive_exon
GAAACGGGGCTTCAGGGTTGCTGGTGCCCCCCGCCTGGGGAGGCGGCCAGGA	27691567	27691703	27691517	27691569	1	JH602060.1	ENSHGLG00000016386.1	27681032	27695966	ULK1	8326	1755	186365	No_or_no_constitutive_exon
ATCCCCACTTCCGACCCCCGGTCCTCGGCCTGTGTGGCCTTGGGGAGGAGGT	27997821	27998005	27997771	27997823	1	JH602060.1	ENSHGLG00000014160.1	27941034	27998660	None	8326	1755	186365	Yes
CGCCGCCGTGAAGGTGAAAGAGGAGCGCGCGGAGGACGTGGCGGGGCCAGGC	27998532	27998660	27998482	27998534	1	JH602060.1	ENSHGLG00000014160.1	27941034	27998660	None	8326	1755	186365	Yes
GGCTACCAGCCCAGTCTTTCCTGTTGGGATCTGGGAAAGGGAGGGCAGAGTT	28409201	28409368	28409151	28409203	1	JH602060.1	ENSHGLG00000010270.1	28369816	28417342	ZNF10	8326	1755	186365	No_or_no_constitutive_exon
CTCTCCTGTGTGCTCTGTGCCGCTCCACTCAGGCCAGGGGGAAAAGGCAGCA	1729637	1729924	1729974	1729922	-1	JH602072.1	ENSHGLG00000005073.1	1729637	1730343	None	8326	1755	186365	No_or_no_constitutive_exon
CCGCGCAGGACAGCGGCGCCCCGAGCCCCGCGGGGGCTGAGCCCGGGGAGAC	2427765	2427788	2427838	2427786	-1	JH602072.1	ENSHGLG00000008852.1	2363075	2428273	None	8326	1755	186365	No_or_no_constitutive_exon
TGGGGACTCCTTGCAGGCCAACCCCACCAAGAAGGCCCGGGGCAGGGAAGGA	3409743	3410167	3409693	3409745	1	JH602072.1	ENSHGLG00000003309.1	3409607	3410435	None	8326	1755	186365	No_or_no_constitutive_exon
GTGAATGCAACTCTAATGAAGCTTGGCATAAATGGGCCTTATGGGCCAAGTT	7812129	7812187	7812237	7812185	-1	JH602072.1	ENSHGLG00000007368.1	7808145	7813982	None	8326	1755	186365	No_or_no_constitutive_exon
GGTGCATGCGAGTTTGGGGCAGCGAATTCCCAGAATATGTGATGGGGAAGTG	7812068	7812117	7812167	7812115	-1	JH602072.1	ENSHGLG00000007368.1	7808145	7813982	None	8326	1755	186365	No_or_no_constitutive_exon
GAACAGAACTGACTTAGATTCGTGTGTCTTGTCCAACTCTGGTTGGGGAGAC	7811628	7811706	7811756	7811704	-1	JH602072.1	ENSHGLG00000007368.1	7808145	7813982	None	8326	1755	186365	No_or_no_constitutive_exon
AGCAAGATCTATTCCATTGAACTCACATGTCATCTTGTTGGGTGGATAAGGC	12104011	12104041	12104091	12104039	-1	JH602072.1	ENSHGLG00000002792.1	12103483	12104209	None	8326	1755	186365	No_or_no_constitutive_exon
ACTCATTTCAACCACTCTGTGTGGTGCCTGAGAGCTTAACTGGGACTGAGAG	13937116	13937252	13937066	13937118	1	JH602072.1	ENSHGLG00000006059.1	13924049	13981645	MROH2B	8326	1755	186365	No_or_no_constitutive_exon
CTGGAATCCATCCGTGTCACCGGTCCGGGTGGGGTGTTCTGTATTGGGAGAG	14097338	14097602	14097288	14097340	1	JH602072.1	ENSHGLG00000008794.1	14096993	14097602	None	8326	1755	186365	No_or_no_constitutive_exon
AAAGGGCTTAATAGGCCTTACCTCTGTGCCTTTTTTCTCCATATGGGCAGAA	16017565	16017701	16017751	16017699	-1	JH602072.1	ENSHGLG00000002225.1	15982677	16035040	OSMR	8326	1755	186365	No_or_no_constitutive_exon
ATAATAGGATGTGTGGAGCTTCTAATACAATCTCTTTTGTTTGGGGGCAGGC	16598237	16598347	16598397	16598345	-1	JH602072.1	ENSHGLG00000003265.1	16488797	16658428	EGFLAM	8326	1755	186365	Yes
GTGCTAGGCTCTGTGTGCTGAGGAGGAGGACAAAGTGAATGGGTGAAGAGAG	19938212	19938229	19938162	19938214	1	JH602072.1	ENSHGLG00000003288.1	19858147	19938229	AGXT2	8326	1755	186365	No_or_no_constitutive_exon
TTAGCGAGAGCTGGAAGACATGAATGCGATTCAGATATTGGAAGGGGAAGTG	20589139	20589265	20589315	20589263	-1	JH602072.1	ENSHGLG00000005999.1	20589139	20590427	None	8326	1755	186365	No_or_no_constitutive_exon
AGATGCTGAGCGAGAAAAGGATAAAAAAAGAAAAAGATAGGGAAAATGAGAA	24525350	24525510	24525560	24525508	-1	JH602072.1	ENSHGLG00000003810.1	24525350	24525967	None	8326	1755	186365	No_or_no_constitutive_exon
GTCTCGCTGTCTCCCCGTGGTAGTAGAAGCTGACTGTTTTGGGAAATGAGAA	5152696	5152733	5152783	5152731	-1	JH602065.1	ENSHGLG00000018749.1	5136569	5152864	SAMM50	8326	1755	186365	No_or_no_constitutive_exon
TCTTGTTGTCATTCTGTCTATACACACGTATATGCACTTGGGCTAAATAGTA	5738571	5738688	5738521	5738573	1	JH602065.1	ENSHGLG00000008233.1	5673331	5780634	SCUBE1	8326	1755	186365	No_or_no_constitutive_exon
TGATTTCGTGCCTTCTACCATCTAATTGTGACTCTCTCTGGCATGGGCAGGT	5890065	5890200	5890015	5890067	1	JH602065.1	ENSHGLG00000019249.1	5883041	5903687	TTLL1	8326	1755	186365	Yes
AGCTGGTAAGGGAGGGACTGCCACAGCCCCAGGCGGCCCTGGGGGAGGAGGC	6798163	6798168	6798113	6798165	1	JH602065.1	ENSHGLG00000005221.1	6797982	6799097	TNFRSF13C	8326	1755	186365	No_or_no_constitutive_exon
GAGCAGGGCTGGTGGCCTCAGTGGTCACCGGCACCTCCCTGTGGGCACAGGA	8710138	8710477	8710527	8710475	-1	JH602065.1	ENSHGLG00000017516.1	8705148	8785272	CACNA1I	8326	1755	186365	No_or_no_constitutive_exon
CAGCAGCCTCTGTCCCCCTGTCCTGACAATTCCTTTCTGTACTGGGGCAGGT	9426393	9426517	9426567	9426515	-1	JH602065.1	ENSHGLG00000010884.1	9415535	9444315	GTPBP1	8326	1755	186365	Yes
GGCCGCGGACGCCGCCGGGCCCGACGACGCGGGGCCGAAGAAGGGCAAAGGG	12935984	12936163	12936213	12936161	-1	JH602065.1	ENSHGLG00000005294.1	12901047	12936223	SSPN	8326	1755	186365	No_or_no_constitutive_exon
CAACGCTGCCTACAATCGCTATTTTAGGCAGCGCCGAGGGGCCAAATGAGAA	23149045	23149048	23148995	23149047	1	JH602065.1	ENSHGLG00000010697.1	23146165	23149048	MGP	8326	1755	186365	No_or_no_constitutive_exon
GGAGCTGGATGAACAAATATACCAAGAAGATGAATGCTGAGGGGACCCAGGG	25917257	25917322	25917372	25917320	-1	JH602065.1	ENSHGLG00000009591.1	25913455	26131164	ETV6	8326	1755	186365	No_or_no_constitutive_exon
GACCATACTTGCTCACTGGAGAGGGTTTTTTGTTGTGGGATGGGAGGCAGCA	345948	349349	349399	349347	-1	JH602066.1	ENSHGLG00000029074.1	292254	351557	None	8326	1755	186365	No_or_no_constitutive_exon
GCCCCAGGGTGGTGCTGAAGAATCCTAGTGTGGGCAACGGGATGATGAAGCA	521813	522035	521763	521815	1	JH602066.1	ENSHGLG00000016076.1	521237	522482	None	8326	1755	186365	No_or_no_constitutive_exon
AATAATCTGTGCCAGAGCCTCTGGTGACATCTCCTCCCTCGGGTTGGCAGCT	531669	531822	531619	531671	1	JH602066.1	ENSHGLG00000016948.1	528759	536023	None	8326	1755	186365	No_or_no_constitutive_exon
AAACATTTTTTAACCCAGTTATCTCACTCGATTTGCTAGCTTCAGGGAAGAG	6247542	6247587	6247637	6247585	-1	JH602066.1	ENSHGLG00000014893.1	6247542	6248379	None	8326	1755	186365	No_or_no_constitutive_exon
AATTAGGTCTTCATCAGTGAGCCGTGTCCCCAAGGAGGAGGGACAGGAAGGT	6737510	6737768	6737460	6737512	1	JH602066.1	ENSHGLG00000010474.1	6736403	6739956	None	8326	1755	186365	No_or_no_constitutive_exon
GGTGCTGGGACCTGCTCTTCTGCATTCACTTTCAACAAAGTTTGGGAAAGGA	6807095	6807427	6807477	6807425	-1	JH602066.1	ENSHGLG00000018302.1	6806989	6811506	None	8326	1755	186365	Yes
TCCAGTATTATTTTCTTTGTGCTGTGTGTGGTGTTGGTCATGGGAATCAGGT	8545142	8545316	8545092	8545144	1	JH602066.1	ENSHGLG00000015047.1	8507065	8580214	SHPRH	8326	1755	186365	No_or_no_constitutive_exon
CAGACCTGAGCTTCTGTGTCCATCTCCTCTGTCCTTCCAGGGAGGACGAGCA	9563526	9563675	9563725	9563673	-1	JH602066.1	ENSHGLG00000018985.1	9554239	9984058	UTRN	8326	1755	186365	No_or_no_constitutive_exon
TGATATGACTATAAAACAATTCACAAATTAACCCTGTTTCCAATGGGCAGAT	11722848	11722934	11722984	11722932	-1	JH602066.1	ENSHGLG00000005759.1	11682164	11806318	ADGRG6	8326	1755	186365	Yes
GCGTCCTCGCGAGCCGGGCGCCCGGGGGTGCGCAGCGGCGGCCCGGGGAGCC	16987368	16987414	16987464	16987412	-1	JH602066.1	ENSHGLG00000009673.1	16935250	16995389	PTCH1	8326	1755	186365	No_or_no_constitutive_exon
TAGTATTGATCAAAGAAATTTCAAATTATGTTCCATTGGGTAGGGATAAGAA	18296298	18296411	18296248	18296300	1	JH602066.1	ENSHGLG00000017113.1	18295907	18296411	None	8326	1755	186365	No_or_no_constitutive_exon
TTTTTCCCTTGTTTCTGATTATGTCCCCTTTTTTTGGTGGTGGGGAGAAGGT	18354317	18354524	18354574	18354522	-1	JH602066.1	ENSHGLG00000015021.1	18321590	18674329	DST	8326	1755	186365	No_or_no_constitutive_exon
ATTTTAGTCATACGTTTTTCTTTCTTTTTTTAAATCTTGGGAAATCACAGAC	18375134	18375242	18375292	18375240	-1	JH602066.1	ENSHGLG00000015021.1	18321590	18674329	DST	8326	1755	186365	No_or_no_constitutive_exon
CCATTCAAGCCTCATTTCCTCTTTTTTGCTTTCATGGTTACTGTGGGAAGCT	22146419	22146873	22146369	22146421	1	JH602066.1	ENSHGLG00000026952.1	22142172	22176914	None	8326	1755	186365	No_or_no_constitutive_exon
TGAACCCAGGGCCTTCACACTGAGCTGCTAACCTTCTCTCCCATGGGGAGTG	18031737	18031807	18031857	18031805	-1	JH602074.1	ENSHGLG00000029274.1	18031737	18053351	None	8326	1755	186365	No_or_no_constitutive_exon
TATTATTCAGATAATTTTTTTTGATGGTCAGAGAAGGCGGGAACTTGGAGAT	22442965	22443052	22443102	22443050	-1	JH602074.1	ENSHGLG00000011752.1	22442151	22443505	None	8326	1755	186365	No_or_no_constitutive_exon
CTGTTATTCATTTTTTTCCCATTTTAATTATTTCAAACTGGGACATGTAGGT	24345669	24345743	24345619	24345671	1	JH602074.1	ENSHGLG00000018277.1	24285279	24508915	ATP8A1	8326	1755	186365	No_or_no_constitutive_exon
ACCCCCGTCGGCCCAGTGGCCCAGGCGCGGCGCAGCAGCGTGGCCGGGAGTG	24993051	24993550	24993600	24993548	-1	JH602074.1	ENSHGLG00000019326.1	24993051	24994286	None	8326	1755	186365	No_or_no_constitutive_exon
CTCTGTGTCCTCCCTCTCCTGTCTTGCTCTCTTCCCACCTGGGGCTGCAGAA	184379	184533	184583	184531	-1	JH602070.1	ENSHGLG00000006887.1	178520	346467	None	8326	1755	186365	No_or_no_constitutive_exon
AGGCAAGAGAAGCGGAGGGAAGGTGGTGGCACTGGTGGGGGGTGGAAAAGAG	426649	426768	426818	426766	-1	JH602070.1	ENSHGLG00000009215.1	425704	427948	None	8326	1755	186365	No_or_no_constitutive_exon
AGAGGAGGTGGGTGCTGCGGAGCTGGGGCCCTGACGGAATGGGGCCACAGAC	10766700	10767227	10766650	10766702	1	JH602070.1	ENSHGLG00000008554.1	10766189	10767227	None	8326	1755	186365	No_or_no_constitutive_exon
GGCCAGGCCTTAGAGATGTAGCATATCAGTATGTGAAAAGGGGTGTTGAGTT	14614722	14614749	14614799	14614747	-1	JH602070.1	ENSHGLG00000016012.1	14614624	14615073	None	8326	1755	186365	No_or_no_constitutive_exon
AGGAGGAGCAGGAGGAGGAGCAGGAGGAAGGAGGTCGCCGCGGGAGCGAGCA	16372498	16372532	16372582	16372530	-1	JH602070.1	ENSHGLG00000008337.1	16372498	16372994	NAP1L5	8326	1755	186365	No_or_no_constitutive_exon
AAAAAAAAAAAAGAAAAACCAGTGTTTTGGTGAAGAGTACATGGGTGAAGTG	17589172	17589282	17589122	17589174	1	JH602070.1	ENSHGLG00000010338.1	17583317	17591045	None	8326	1755	186365	No_or_no_constitutive_exon
GTACGCGTATTCCACAGCACCAGGTTACTATTCCTGGGTGAAATTCAAAGGA	21837402	21837606	21837656	21837604	-1	JH602070.1	ENSHGLG00000004671.1	21837402	21838236	None	8326	1755	186365	No_or_no_constitutive_exon
GGCCGTGCTGCAAAGCCTGTCCCACACCATTGAGTGTCTGTAGCAGGGAGGC	4898602	4899432	4899482	4899430	-1	JH602068.1	ENSHGLG00000008412.1	4897790	4899604	None	8326	1755	186365	No_or_no_constitutive_exon
AAGGCTCGCCCGCGGAGGAGCAGCCTGCGCATGCTCCATCGCCGGGGTAGGT	6298040	6298084	6298134	6298082	-1	JH602068.1	ENSHGLG00000010901.1	6176496	6298225	None	8326	1755	186365	No_or_no_constitutive_exon
TTTCACAGAGAGGTCATTTGATCTTTTGGTTAAAGAATCTAAATGGGAAGAG	7049584	7049662	7049712	7049660	-1	JH602068.1	ENSHGLG00000005046.1	7049349	7050035	None	8326	1755	186365	No_or_no_constitutive_exon
ATGCCCACATCTGGGGACCATGTTGAGTGGGGGCACTTCTGGGGTTACAGAT	7489913	7490086	7489863	7489915	1	JH602068.1	ENSHGLG00000005925.1	7415661	7531708	None	8326	1755	186365	No_or_no_constitutive_exon
ACCGCCCGCCCCCAGGCCTGCTGCCCCCAGCACCCCACCACAGTGGGGAGGG	10789260	10789290	10789210	10789262	1	JH602068.1	ENSHGLG00000009348.1	10789148	10791547	None	8326	1755	186365	No_or_no_constitutive_exon
GGGGAGGGGGTGTGGGCGTGGGCAGCGGTGGCACTGGCGTGTGTGGGGAGAT	10789304	10789486	10789254	10789306	1	JH602068.1	ENSHGLG00000009348.1	10789148	10791547	None	8326	1755	186365	No_or_no_constitutive_exon
ACATGAATAAGAAGGTTTCTAATTAAGTGTGTTTGTTTTTCTGGGAACAGGC	10855791	10856231	10855741	10855793	1	JH602068.1	ENSHGLG00000028622.1	10853886	10856231	None	8326	1755	186365	No_or_no_constitutive_exon
CAGACTTGGGACAGGGAGGGCCAGGCAGGATGCATTCAGGGGGTGAGGAGCA	20780580	20780738	20780530	20780582	1	JH602068.1	ENSHGLG00000018872.1	20729551	20815023	None	8326	1755	186365	No_or_no_constitutive_exon
CTCTCCCTTCCCAGACTGACTTTCTCCTCCACTCCTCTCGTTGGGTAAAGGT	21105366	21105547	21105316	21105368	1	JH602068.1	ENSHGLG00000017187.1	21090716	21123259	WDR1	8326	1755	186365	No_or_no_constitutive_exon
CACTTGCCCCGTCTGGCATGGTCGGCATCCTCTCCCCAGCTAGGGGACAGTC	21178963	21179111	21178913	21178965	1	JH602068.1	ENSHGLG00000017198.1	21171273	21322543	None	8326	1755	186365	No_or_no_constitutive_exon
CCAGCGCCACCTCCAGGCCACAGGAGAGAGTGGCGCCGCCCGGGGGAGAGCG	21471518	21471610	21471468	21471520	1	JH602068.1	ENSHGLG00000014609.1	21459629	21471610	None	8326	1755	186365	No_or_no_constitutive_exon
CCCAGGAGTCACGGCTGAGTGAAGCTTGCATTGTGCATCTTGGGTGGCAGGC	22487581	22487761	22487811	22487759	-1	JH602068.1	ENSHGLG00000004859.1	22484730	22540976	CRMP1	8326	1755	186365	Yes
CCTCGTGGGCTCAGGTCCTGACCCTTCTTCCCTGGCTCTGGGGGCCACAGGT	22984382	22984540	22984332	22984384	1	JH602068.1	ENSHGLG00000006658.1	22971216	22994389	MAN2B2	8326	1755	186365	No_or_no_constitutive_exon
GACCCACCAGCCAGGTGCCCCTCCAGCCCCAATGCTGAGTTGGGGGTGAGGT	23482185	23482205	23482135	23482187	1	JH602068.1	ENSHGLG00000014243.1	23479892	23659370	SORCS2	8326	1755	186365	No_or_no_constitutive_exon
CATGGGGCTCCCTGCAAGCCCAGCCCAGGCCTGCAGCTGGACCCGGGGAGCC	23917260	23917436	23917210	23917262	1	JH602068.1	ENSHGLG00000014578.1	23914390	23936823	SH3TC1	8326	1755	186365	No_or_no_constitutive_exon
GTCTCAGACTTGAAGAGACTCAGGGCCCACCCCAGCAAGGGAAGGAGCAGAG	24035629	24035906	24035579	24035631	1	JH602068.1	ENSHGLG00000014808.1	24035164	24052385	TRMT44	8326	1755	186365	No_or_no_constitutive_exon
GGGACAGGGCCCCAAGAGGCCTCGGGCCATCCGGACTCAGGGCCTGGGAGCC	24488004	24488058	24488108	24488056	-1	JH602068.1	ENSHGLG00000016854.1	24483430	24488450	HGFAC	8326	1755	186365	No_or_no_constitutive_exon
GCCCGGAGTGTGAAGGAAGCGTGCTGGCGGATGTGGGCAGTTCAGGGAAGAG	25701510	25701558	25701460	25701512	1	JH602068.1	ENSHGLG00000005955.1	25700656	25713560	None	8326	1755	186365	No_or_no_constitutive_exon
CAGCACATCCACTACCAGTGCTAGACAGCGTGGGTGCAGGGACAGGCCAGCG	26135504	26135527	26135577	26135525	-1	JH602068.1	ENSHGLG00000004872.1	26135504	26144325	FGFRL1	8326	1755	186365	Yes
GGACCGAGAGAGGGAACGAGAATGGGATTGGGAGTGGGAGCAGGACCGAGGG	1732522	1733081	1732472	1732524	1	JH602071.1	ENSHGLG00000008954.1	1731637	1733081	None	8326	1755	186365	Yes
GGGAAGTGCTGCGCATGCATGGCACCATCTCCCGTGAACACTGATGGGAGGT	6601383	6601683	6601733	6601681	-1	JH602071.1	ENSHGLG00000006506.1	6601383	6602271	None	8326	1755	186365	No_or_no_constitutive_exon
AGTCTGTGTTCTGTGGTTAACAAACTATGTTCAATATTTGGGTGAAGCAGTT	6733076	6733218	6733026	6733078	1	JH602071.1	ENSHGLG00000029745.1	6727239	6734530	None	8326	1755	186365	No_or_no_constitutive_exon
AAGCCATCTTTCCCTTGGTTTGGCATGGTCATTGGGGAACTCGGGTAAAGCT	8308980	8309244	8309294	8309242	-1	JH602071.1	ENSHGLG00000015969.1	8308235	8309315	None	8326	1755	186365	No_or_no_constitutive_exon
GGTATTTTAGTCCATTCCAAACACAACTATAAGTGAGTGACTGGGACAAGTC	8308672	8308704	8308754	8308702	-1	JH602071.1	ENSHGLG00000015969.1	8308235	8309315	None	8326	1755	186365	No_or_no_constitutive_exon
GGCTCTGATGTAGCTGACATAAAGACAAAAGCAGAAAAAAGGGAGATGAGTA	13918147	13918643	13918693	13918641	-1	JH602071.1	ENSHGLG00000015192.1	13917898	13919188	None	8326	1755	186365	No_or_no_constitutive_exon
GATCAAGGCTCAGCCCAGCTAATGGGGGGCATTTTCTCTTGCGGGGGCAGGA	17792744	17795830	17795880	17795828	-1	JH602071.1	ENSHGLG00000015384.1	17792744	17804964	PHYHIP	8326	1755	186365	No_or_no_constitutive_exon
TCCTCCCCTAAATGGTGGTTGCCCCCTCCTTGTCCTGGGTGGGCTGGCAGTG	17944324	17944494	17944274	17944326	1	JH602071.1	ENSHGLG00000009516.1	17912826	17953294	SLC39A14	8326	1755	186365	No_or_no_constitutive_exon
TGAAACTTTGGGCCCACAGGGATCAATGTTCTGAGGAGCTAAGGGACAAGGT	18065106	18065354	18065056	18065108	1	JH602071.1	ENSHGLG00000014875.1	18058305	18084378	SORBS3	8326	1755	186365	No_or_no_constitutive_exon
GAACCGCGAGGACCAGAGGTGTTTCACCACATCTGTAGTAGGGGCGGCAGAG	18913733	18913813	18913863	18913811	-1	JH602071.1	ENSHGLG00000014624.1	18911009	18914001	NKX2-6	8326	1755	186365	No_or_no_constitutive_exon
ACCTGGGGACAAGCCCATGAGTGTCCTCTGTCTTCTCTCCGTCGGGACAGCT	23036349	23036588	23036638	23036586	-1	JH602071.1	ENSHGLG00000017520.1	23029341	23079701	ZNF395	8326	1755	186365	Yes
TAACTTTCTTTTCTTTCATGTTCATGATGACATCTATTTTGGGAATGCAGGG	23758795	23758808	23758858	23758806	-1	JH602071.1	ENSHGLG00000004739.1	23653998	23809156	KIF13B	8326	1755	186365	No_or_no_constitutive_exon
CGGAGGTCACTGACATTCAGGCATGGACAACCTGCTGGGTGACCGGATAGGG	24397828	24397838	24397888	24397836	-1	JH602071.1	ENSHGLG00000008586.1	24393755	24401484	None	8326	1755	186365	No_or_no_constitutive_exon
GAAGGCGTTCGCGCGCGCTGGGGCCCGGGGGGCCGAGGGCCTGGGCAGAGAG	24541158	24541164	24541108	24541160	1	JH602071.1	ENSHGLG00000006715.1	24525825	24542168	C8orf74	8326	1755	186365	No_or_no_constitutive_exon
ACCTCTGGCCGAGGCCTTCCTCCCAAGGACGAGGAGGAGGGAGGCGGCAGAG	25573059	25573106	25573156	25573104	-1	JH602071.1	ENSHGLG00000018660.1	25573059	25573768	None	8326	1755	186365	No_or_no_constitutive_exon
GCCCTGTGACCTGGGCCTTCTCTCCAACCATGGGCTGCCTGGGAACCCAGCT	420113	420220	420270	420218	-1	JH602075.1	ENSHGLG00000015439.1	416228	429741	SMYD5	8326	1755	186365	No_or_no_constitutive_exon
CCATACTGGTCTCCTCTGAGGCTGTGGTGGAGAAGGAGGGAGCTCGGAAGGA	547638	547841	547588	547640	1	JH602075.1	ENSHGLG00000016021.1	524224	559479	RAB11FIP5	8326	1755	186365	No_or_no_constitutive_exon
GTCCATGCTGGAGAAGTAAGTTGGGTAGCTGGAATGGAGGGGCAAAAGAGAG	654213	654307	654163	654215	1	JH602075.1	ENSHGLG00000007851.1	563026	678324	SFXN5	8326	1755	186365	No_or_no_constitutive_exon
CCCTTTTCTCTATCTGTACCTGCGTGTGCTGCCGTTGGCCACGGGCGAAGCG	695262	695447	695497	695445	-1	JH602075.1	ENSHGLG00000009310.1	681307	701998	EMX1	8326	1755	186365	No_or_no_constitutive_exon
GGCCGGGTGGCCTCAGTCCGCCTAAGCAAGAATGAAGATCCACGGGGCAGAA	3711591	3712283	3712333	3712281	-1	JH602075.1	ENSHGLG00000017539.1	3711591	3722577	None	8326	1755	186365	No_or_no_constitutive_exon
CGTGTTGCCACTACTATAAAACAGCATCTCGTTTTTCCTGGGCGGGGCAGCG	8237258	8240543	8237208	8237260	1	JH602075.1	ENSHGLG00000012754.1	8109156	8240543	SPRED2	8326	1755	186365	No_or_no_constitutive_exon
GGAGGGGAAGGAGAAAGAGACTGAAGGAGAGGAGGTACAGGAGGGAAGAGAT	17178685	17178948	17178635	17178687	1	JH602075.1	ENSHGLG00000009243.1	17135933	17196109	None	8326	1755	186365	No_or_no_constitutive_exon
GAGTTACAGTCAGTTTAATGTTCTTTTCTTAATGTTTACTTTGTGGGAAGGA	17436380	17436510	17436560	17436508	-1	JH602075.1	ENSHGLG00000014015.1	17400874	17547947	SYTL5	8326	1755	186365	Yes
GGGTTGACTTCCTAGGAGGCCGAGGAGGCAGATGCCTGGGAACCGGCGAGCA	18088471	18088504	18088554	18088502	-1	JH602075.1	ENSHGLG00000015380.1	18087985	18088967	None	8326	1755	186365	No_or_no_constitutive_exon
CGCAGCCCAGACAGCGGTGTTGATTGAGACACTGTGCCTTGGGGGCTCAGTG	22092151	22093231	22092101	22092153	1	JH602075.1	ENSHGLG00000004326.1	22091495	22093231	None	8326	1755	186365	No_or_no_constitutive_exon
TGCTGCTGCCCCTGCCTCAAGGGAGACTTCTCTAAACTCTGTGCTGGGAGAC	22496781	22496802	22496852	22496800	-1	JH602075.1	ENSHGLG00000005849.1	22495883	22497728	None	8326	1755	186365	No_or_no_constitutive_exon
TATCACCTCACCCATATCCTGCTTTTTGTTTTGTTTTTTGGGGGGGGCAGCT	389146	389494	389544	389492	-1	JH602069.1	ENSHGLG00000004115.1	368922	391464	None	8326	1755	186365	No_or_no_constitutive_exon
ATGGCAGGCGGCCAGAGCCTTGAACCACTGTGTTTTTGTCGGAGGGGCAGGG	681061	681085	681011	681063	1	JH602069.1	ENSHGLG00000004278.1	674762	701898	None	8326	1755	186365	No_or_no_constitutive_exon
CCAGCACACTGAGGAGTTAGGGGGAACTGGAGGAGTCTGGGGCCTGAAAGTG	682113	682132	682063	682115	1	JH602069.1	ENSHGLG00000004278.1	674762	701898	None	8326	1755	186365	No_or_no_constitutive_exon
ATGTATAGTCAGACTCACAGGATCGATCCATGTCTTTCTTGGGAATGCAGGA	1464128	1464558	1464608	1464556	-1	JH602069.1	ENSHGLG00000005589.1	1446199	1751211	CARMIL1	8326	1755	186365	Yes
GTTACTAACTGTGTCTCTGGGCAGTGACACTGTACTTGTTGGGATGGCAGGT	8826093	8826226	8826043	8826095	1	JH602069.1	ENSHGLG00000013370.1	8667675	8863427	KIF13A	8326	1755	186365	No_or_no_constitutive_exon
TTTTTCTAAAAATCTTTTTGTGTCATTTCTTAACAATGGGAAAAAAACAGGT	8935680	8935779	8935630	8935682	1	JH602069.1	ENSHGLG00000007924.1	8889991	8959115	NUP153	8326	1755	186365	No_or_no_constitutive_exon
GCAGGTGAGCCGTGCGGGGTCAGGTCGGGGTCAGGTCGGGGTCGCGGAAGGT	8971641	8971649	8971699	8971647	-1	JH602069.1	ENSHGLG00000007967.1	8966144	8972374	FAM8A1	8326	1755	186365	No_or_no_constitutive_exon
GCGCCTTCGGGCCCGGCCGCTCCCGCCGCTCCGGCCCTGGCGGCGGGCAGCA	12589476	12589667	12589426	12589478	1	JH602069.1	ENSHGLG00000017346.1	12589124	12671462	RANBP9	8326	1755	186365	No_or_no_constitutive_exon
TTTCCCCTCTCCTCTTTATTTCCACCTCTTTTCTTCTTGGGGAAAATAAGCT	13140795	13140960	13141010	13140958	-1	JH602069.1	ENSHGLG00000004457.1	12934211	13447326	PHACTR1	8326	1755	186365	No_or_no_constitutive_exon
AACATGGCAAAGGCAAATGGGATTACCTACAATCTTCTTGGGGTAAGCAGGT	15883980	15884147	15883930	15883982	1	JH602069.1	ENSHGLG00000028372.1	15858751	15916606	None	8326	1755	186365	No_or_no_constitutive_exon
GAGATTCTGGACAGCCTTGTGTTCCTGAGCCCCTGGCACGGCGGGGCTAGAG	17350108	17350494	17350544	17350492	-1	JH602069.1	ENSHGLG00000017793.1	17349547	17350741	None	8326	1755	186365	No_or_no_constitutive_exon
AGCTATGATCCACAGAAACAGCTCATCATTGAAGACCCTATGGGTATGAGTC	18458044	18458113	18458163	18458111	-1	JH602069.1	ENSHGLG00000004078.1	18458044	18458585	None	8326	1755	186365	No_or_no_constitutive_exon
CTCCCGCTCCCGCTCCCGCTCCGGCCGCTCTTCCAGCTCCCGGGGCCGAGCG	20170050	20170468	20170518	20170466	-1	JH602069.1	ENSHGLG00000004815.1	20170050	20171010	PPP1R3G	8326	1755	186365	No_or_no_constitutive_exon
CCCCCGCCTCCCTACCCTCACGTCCCCTTCTCCTGCCCTTCAGGGATGAGCG	21678078	21678195	21678028	21678080	1	JH602069.1	ENSHGLG00000007033.1	21533393	21686357	SLC22A23	8326	1755	186365	No_or_no_constitutive_exon
CTAGGGCAAGTTACCTGTCCTCACATTCCTCAGTGGTGAAATTAGGGTAGGT	21788352	21788396	21788446	21788394	-1	JH602069.1	ENSHGLG00000008018.1	21763057	21788432	BPHL	8326	1755	186365	No_or_no_constitutive_exon
TGGGACTTGTGAGACCGCAAAAGCTGCCTTGCCTCTGGGTACCTAAGAAGAT	23168486	23168513	23168563	23168511	-1	JH602069.1	ENSHGLG00000014568.1	23166919	23169357	None	8326	1755	186365	No_or_no_constitutive_exon
ATATCCCAGTCAAAGTAGAAAGGCTAAGTGATGAGGGGTCCGCGAGGAAGTG	23168397	23168463	23168513	23168461	-1	JH602069.1	ENSHGLG00000014568.1	23166919	23169357	None	8326	1755	186365	No_or_no_constitutive_exon
TGCTGCTGCCCAAGAAGACCGAGAGCCACCACAAGGCCAAGGGCAAGTAGAA	24455426	24455432	24455376	24455428	1	JH602069.1	ENSHGLG00000015143.1	24455033	24455432	None	8326	1755	186365	No_or_no_constitutive_exon
AATCCCTGGCCCTGTCATTAATTATTTGGAACTTGGAAAATCATGGGAAGAA	24560565	24560672	24560515	24560567	1	JH602069.1	ENSHGLG00000005055.1	24559330	24561108	None	8326	1755	186365	No_or_no_constitutive_exon
GCCAGGGGAGATCTCATCTGGGACTTTTTTCCTACTAGTTGCCTGGGGAGGC	24568366	24568419	24568469	24568417	-1	JH602069.1	ENSHGLG00000005106.1	24566226	24571469	None	8326	1755	186365	Yes
AGCAAAAGCAGCCATTAAGTCCCTGTTACAACTACTCTACTTGGGAATAGGG	24630871	24631189	24631239	24631187	-1	JH602069.1	ENSHGLG00000005184.1	24622628	24633916	ZSCAN26	8326	1755	186365	No_or_no_constitutive_exon
GAAACACCTGGGCTGTGCTGTGTATCAGGACATGATCTATGCCATGGGAGGA	2535500	2535534	2535450	2535502	1	JH602067.1	ENSHGLG00000016644.1	2533961	2535534	None	8326	1755	186365	No_or_no_constitutive_exon
AGCCTTTAACACTGTTCCCCTTGATGGGGTTATTTGTCCTTGGGTTAAAGGG	2703583	2703722	2703533	2703585	1	JH602067.1	ENSHGLG00000011321.1	2696783	2709280	None	8326	1755	186365	No_or_no_constitutive_exon
CACCAAAAAAAAAAAGAAAAGTAGGTCCCACCCCCAGGGGGAGGAGGGAGAC	3637243	3637306	3637193	3637245	1	JH602067.1	ENSHGLG00000014549.1	3591089	3659760	HK1	8326	1755	186365	No_or_no_constitutive_exon
TAAGGTATGTCAGTGACTCCTCTATGTGGAGAGATCTTCCAGGGTGGGAGAG	4276927	4277005	4277055	4277003	-1	JH602067.1	ENSHGLG00000016729.1	4276927	4301365	Aifm2	8326	1755	186365	No_or_no_constitutive_exon
AGAGTGTGCTCTGTACTCAGTGATGTGACTTGGGGCCTGGGGGACTGCAGGT	7285539	7285636	7285489	7285541	1	JH602067.1	ENSHGLG00000014584.1	7261510	7288869	SEC24C	8326	1755	186365	No_or_no_constitutive_exon
CTGCCCTGCCCTGGCTGGCTAGCTGCCCCGCTCCGCACTGGGAATGGCAGCT	7332836	7332922	7332972	7332920	-1	JH602067.1	ENSHGLG00000018079.1	7325469	7380876	CAMK2G	8326	1755	186365	No_or_no_constitutive_exon
AGGTGTCCAGAGCCGTCATCCACATCGACGAGCAGAGCGGGAAGGAGAAGTA	11178966	11179002	11179052	11179000	-1	JH602067.1	ENSHGLG00000017899.1	11173600	11215258	POLR3A	8326	1755	186365	No_or_no_constitutive_exon
GCCAGGTAAGAGCCAGTTCTGCCCCAGCCACAGCCCCTTCCGGGGAGGAGCA	12277321	12277358	12277271	12277323	1	JH602067.1	ENSHGLG00000019319.1	12145569	12299318	ZMIZ1	8326	1755	186365	No_or_no_constitutive_exon
TCTGGAGATCTGACTCCCATCCCATCTTGAGTGTCTTAACTATAGGGGAGAA	12624898	12625225	12625275	12625223	-1	JH602067.1	ENSHGLG00000017403.1	12624491	12625451	None	8326	1755	186365	No_or_no_constitutive_exon
ACAACACGTCCTTAGGAACTGGAGTGGGAAGATCAGGAAGGGATGAACAGAA	13405927	13405987	13405877	13405929	1	JH602067.1	ENSHGLG00000016567.1	13405240	13406175	None	8326	1755	186365	No_or_no_constitutive_exon
TTACTTTTTGCCTTCCTTAGTTTATTGTCCTTAATATAGGGGTGTATAAGTT	15009718	15009823	15009668	15009720	1	JH602067.1	ENSHGLG00000011683.1	14823131	15235289	None	8326	1755	186365	No_or_no_constitutive_exon
TGGGGGCCGAGGGCTGATGGGCACAGCTGCAGGTGGCTCAAGGGGGCCAGGG	15689352	15689382	15689432	15689380	-1	JH602067.1	ENSHGLG00000014725.1	15688247	15703105	TMEM63B	8326	1755	186365	No_or_no_constitutive_exon
GTGCTAAGGGGAAGCTCCAACCTGTACATCACCTTTCTTCTGGGTGGTAGGA	16489037	16489139	16489189	16489137	-1	JH602067.1	ENSHGLG00000017355.1	16487711	16507430	PPP2R5D	8326	1755	186365	Yes
AGGAGTCCTTGGAGGAGGGAACAGAGAAGAGGTACAAGATCAGGGCAGAGGA	16543331	16543504	16543554	16543502	-1	JH602067.1	ENSHGLG00000017519.1	16543331	16547221	None	8326	1755	186365	No_or_no_constitutive_exon
GCCCGGGGACTGAGACCCGCGCTTCTGCCCCACGCCCGGAACAGGGGCAGCC	17283055	17283315	17283365	17283313	-1	JH602067.1	ENSHGLG00000017140.1	17283055	17286279	None	8326	1755	186365	No_or_no_constitutive_exon
GGTCCCACTTGGTGCACACCTTCGCCCTGGAGGTGCTGCCTAAGGGTGAGTT	17650761	17650789	17650711	17650763	1	JH602067.1	ENSHGLG00000013461.1	17650246	17654256	TREML1	8326	1755	186365	No_or_no_constitutive_exon
CCACTCTCTGTGTCCTTCTGCCCCAGATCCTGGCCTGGGAGAGGAGAAAGAG	17652721	17652857	17652671	17652723	1	JH602067.1	ENSHGLG00000013461.1	17650246	17654256	TREML1	8326	1755	186365	No_or_no_constitutive_exon
CACCCTCTGTGTGTCTCACTTCCTGTCCGCATGCTGCCTTGGGGAATCAGGC	20601850	20601963	20602013	20601961	-1	JH602067.1	ENSHGLG00000019562.1	20596601	20646888	CMTR1	8326	1755	186365	Yes
TCAGAGGAGAGAAAGTTTAAACCACAGGCCCAGATGGGCCAGGGATTTAGCT	22264913	22265007	22264863	22264915	1	JH602067.1	ENSHGLG00000015933.1	22264829	22282795	TCP11	8326	1755	186365	No_or_no_constitutive_exon
AATGCAGTTCCGGTTCCGGTTCTGGTTCCAGCCGCCCCGCCCAGGGGCAGCT	23167401	23167503	23167351	23167403	1	JH602067.1	ENSHGLG00000017560.1	23158984	23173885	LEMD2	8326	1755	186365	No_or_no_constitutive_exon
GGACAGGAGGGGCTGCTGCCTGATCTGGGGTCCTCACACCGGGGGCCCAGGG	23254350	23254484	23254534	23254482	-1	JH602067.1	ENSHGLG00000017265.1	23229280	23281621	ITPR3	8326	1755	186365	No_or_no_constitutive_exon
GGACGGGGGCCGGCACCCTCACAGTGCGGGGTCCTGTGCCCGGCGGGCAGGT	23373804	23374016	23374066	23374014	-1	JH602067.1	ENSHGLG00000017582.1	23366911	23396575	SYNGAP1	8326	1755	186365	Yes
GGGCTCCCTTCCGGCCCCTACCACGGGGTGTCCCTCAGGGGCAGCGGCAGCA	24138345	24138446	24138295	24138347	1	JH602067.1	ENSHGLG00000013559.1	24138160	24139913	None	8326	1755	186365	No_or_no_constitutive_exon
AGCGCGATCTTGGAGTCATTACCTATGACATCCCCATCCCGCCTGGGGAGAA	24433352	24433402	24433302	24433354	1	JH602067.1	ENSHGLG00000011646.1	24430919	24442110	VARS	8326	1755	186365	No_or_no_constitutive_exon
CCACCCCTCAGACCAGCCCTGAGGCTGCTGGCCCGGAAGTGTGCGGGGAGCC	24441451	24441525	24441401	24441453	1	JH602067.1	ENSHGLG00000011646.1	24430919	24442110	VARS	8326	1755	186365	No_or_no_constitutive_exon
GCGGGCCGGGGCCGAGGAGCGCAGGGCCGAGGAGGAAGGCGCGGGCGCAGCC	24451290	24451445	24451240	24451292	1	JH602067.1	ENSHGLG00000012234.1	24442720	24451635	VWA7	8326	1755	186365	No_or_no_constitutive_exon
ACCCCTGGCTCCGGCTCCCTACACAGTTCTGCTGCTGCCACTGGGACAAGCC	24453241	24453278	24453328	24453276	-1	JH602067.1	ENSHGLG00000012415.1	24452133	24453348	None	8326	1755	186365	No_or_no_constitutive_exon
GGGTCATCGCGTGCTCCCCCGGCTGGAAGGTGAGCTGGGTTGGGGTGCAGAC	24572599	24572765	24572815	24572763	-1	JH602067.1	ENSHGLG00000012897.1	24572545	24584643	PRRC2A	8326	1755	186365	No_or_no_constitutive_exon
GGAGGCCGCGGAGACCGTGAGCCCGGGCGCCGAGCGCGCCGGGAGGCCAGAG	24620198	24620347	24620148	24620200	1	JH602067.1	ENSHGLG00000013682.1	24618959	24620347	None	8326	1755	186365	No_or_no_constitutive_exon
GTGGGGGCGGGGCTGACCTGGGGGCGGGGCTGACTTAGGGGCGGGGCCAGGC	24680701	24680977	24680651	24680703	1	JH602067.1	ENSHGLG00000019467.1	24680084	24683925	None	8326	1755	186365	No_or_no_constitutive_exon
ATGGGAGGCGCTTGGCCCCCTTTTGGTGACCAGAATCCCTGTGGGTGCAGGA	24864680	24864762	24864812	24864760	-1	JH602067.1	ENSHGLG00000012886.1	24856938	24870932	VARS2	8326	1755	186365	No_or_no_constitutive_exon
AGGTAAGAAAGTGACCAGCATGAGGAGGCTCTGGAGGCCAGGGGTTCGAGCG	25103465	25103475	25103525	25103473	-1	JH602067.1	ENSHGLG00000019209.1	25098181	25110092	ABCF1	8326	1755	186365	No_or_no_constitutive_exon
AGGGGAACAGCTGGCCGCATGCAGCTGATGAGGACACTTGATGATGGGAGTG	25427339	25427468	25427289	25427341	1	JH602067.1	ENSHGLG00000019391.1	25425054	25455656	GABBR1	8326	1755	186365	No_or_no_constitutive_exon
TGGTGTCTTGTGTTTTTTCCCCTCTTCCTCCCTTGGGTGGGAAAATCCAGGT	753012	753282	752962	753014	1	JH602078.1	ENSHGLG00000004089.1	707754	775056	FN1	8326	1755	186365	No_or_no_constitutive_exon
AATCCAGAACAAAGTCTCTCAAAAAAAGTTTTATTTTTAGGGACAGAAAGTC	851253	851362	851203	851255	1	JH602078.1	ENSHGLG00000004264.1	850579	851459	None	8326	1755	186365	No_or_no_constitutive_exon
ATGGTATGTTAGATCCAAGCTCCATTGTCCTTATGATATTTGGGGTACAGAA	907281	907423	907473	907421	-1	JH602078.1	ENSHGLG00000004388.1	906649	908029	None	8326	1755	186365	No_or_no_constitutive_exon
GGAAGGTTTGACTGCCAGTATCATTCTCTTCTTTCTGTCATTGGGAACAGGG	6413424	6413686	6413736	6413684	-1	JH602078.1	ENSHGLG00000018871.1	6226239	6443142	None	8326	1755	186365	Yes
CCTTGGCTGACCAGCCCTTAGCATTCATGGGCCCCCGAGGGGTGGGGCAGGT	6998225	6998658	6998708	6998656	-1	JH602078.1	ENSHGLG00000011498.1	6995917	7000793	None	8326	1755	186365	No_or_no_constitutive_exon
AGTATCTCCATCTCAACGACATGAAGGAAGCAGTGCAGTGTGTACGGGAGCT	6996781	6996917	6996967	6996915	-1	JH602078.1	ENSHGLG00000011498.1	6995917	7000793	None	8326	1755	186365	No_or_no_constitutive_exon
AAGGCCCAGGCAGGGGTCCAGGAGGTTCCCATATGGGGGTAACTATGGAGAG	7194886	7195034	7194836	7194888	1	JH602078.1	ENSHGLG00000012419.1	7193508	7195034	None	8326	1755	186365	No_or_no_constitutive_exon
TGATTGACAATGATGCAGCTAGCATGGAGTCTTTATATGTTGGCTGGGAGTT	7434785	7434916	7434735	7434787	1	JH602078.1	ENSHGLG00000012576.1	7434228	7435695	None	8326	1755	186365	No_or_no_constitutive_exon
GGTGGTGAAGGTGTGGAAGTCCTGGTGAACGCCCTATGAGAAGGGTGGAGAG	13560833	13561278	13560783	13560835	1	JH602078.1	ENSHGLG00000006755.1	13560465	13561401	None	8326	1755	186365	No_or_no_constitutive_exon
CCAAAGACATGTAGCTCTAAGAATAGCCTAATCTGGGATGGGGATACCAGGG	14027456	14028257	14028307	14028255	-1	JH602078.1	ENSHGLG00000006599.1	14027001	14028489	None	8326	1755	186365	No_or_no_constitutive_exon
ATCAAACCCCGGGCTATCCTCAAACCCCGAAAAGTGTGCGTGGGGGCAAGCG	14671629	14671767	14671817	14671765	-1	JH602078.1	ENSHGLG00000004454.1	14671629	14673025	None	8326	1755	186365	No_or_no_constitutive_exon
GATATGGTGGTGGAGGACCAGGATATGGAAACCGGGGTGGGGCTATGGAGGT	17420078	17420281	17420028	17420080	1	JH602078.1	ENSHGLG00000010704.1	17418380	17420281	None	8326	1755	186365	No_or_no_constitutive_exon
ACCCCCTCCCCCCGGCTCTGACATTCCTGCTCTTGTCTCCGTGGGACCAGAT	19172151	19172309	19172359	19172307	-1	JH602078.1	ENSHGLG00000006131.1	19149588	19194158	ATP6V0A4	8326	1755	186365	No_or_no_constitutive_exon
GAGCCCCGCGCGCTGCAGGCCGAGGAGACCAAGGCACCCGAGCGGGGCAGGG	20695497	20695878	20695928	20695876	-1	JH602078.1	ENSHGLG00000014310.1	20647521	20696105	DENND2A	8326	1755	186365	No_or_no_constitutive_exon
TCGTGGGCCACTACTCTCTGTTCCTGACACCCGGCGCAGGCGAGTGGGAGGA	20649118	20649257	20649307	20649255	-1	JH602078.1	ENSHGLG00000014310.1	20647521	20696105	DENND2A	8326	1755	186365	No_or_no_constitutive_exon
TGCTCATCTTCCTTCCTGGTCCCAGGACTGCCCTTCCTGGATGGGTGGAGAC	22220736	22220903	22220686	22220738	1	JH602078.1	ENSHGLG00000012020.1	22160072	22269158	MGAM2	8326	1755	186365	No_or_no_constitutive_exon
AGAGGACAACATAAACCAGATCTTGAGATGAACTGAGCAGTGGGTCAAAGGT	2269993	2270007	2270057	2270005	-1	JH602076.1	ENSHGLG00000004657.1	2269993	2270512	None	8326	1755	186365	No_or_no_constitutive_exon
CCTCAAAACCTGCTCTAGTGAGTCCCCTCCACCCCTCTCTGGTAGGGAAGGG	5161692	5161729	5161642	5161694	1	JH602076.1	ENSHGLG00000010275.1	5063771	5198026	MATN2	8326	1755	186365	No_or_no_constitutive_exon
TGACCCAGGCCTACATGGACCTGGTCTTGGGCACGCGGGCCGAGTAGGAGAT	8312778	8313008	8313058	8313006	-1	JH602076.1	ENSHGLG00000016503.1	8312482	8314237	None	8326	1755	186365	No_or_no_constitutive_exon
AAAACATGCAAGAACTTTCTTTTTTCTTTGTACAGGAGAAAAGGGAACAGGG	9090922	9091018	9091068	9091016	-1	JH602076.1	ENSHGLG00000007322.1	9088852	9091140	None	8326	1755	186365	No_or_no_constitutive_exon
ACCATGGCCTTGTTGACAGTACTTCTGTGAGGGGGCATCCACGGGCGCAGCC	10468847	10469134	10469184	10469132	-1	JH602076.1	ENSHGLG00000009030.1	10467432	10469181	None	8326	1755	186365	Yes
CTGTGCAACCCGGAAACACATGTGGACTGAAGAGGATGCTGGGAAAAAAGTG	15057739	15058022	15057689	15057741	1	JH602076.1	ENSHGLG00000004128.1	15057708	15058022	None	8326	1755	186365	No_or_no_constitutive_exon
GCATGGAGGTGCTGAGTGCTGTCCTCACCCCCAGGTTCGACTACGGGGAGCG	272492	272657	272707	272655	-1	JH602073.1	ENSHGLG00000013813.1	272492	379780	EHMT1	8326	1755	186365	No_or_no_constitutive_exon
GGGGCACTGGGAGCTCACTGGTGTGTGTGCCCTGCGCCCTGGGGCTGCAGCT	846588	846735	846538	846590	1	JH602073.1	ENSHGLG00000013081.1	843759	847327	SAPCD2	8326	1755	186365	No_or_no_constitutive_exon
GAGGTGGCGCACAGAAGGCTAAATATTTTCCCTGGCCCGTTGGGGGTCAGCT	1005995	1006099	1006149	1006097	-1	JH602073.1	ENSHGLG00000011128.1	1001589	1007530	C9orf172	8326	1755	186365	No_or_no_constitutive_exon
GATTGATACACCCTCAGTGACGCAGATTTTGTTTGTGTTTTGGGCAACAGAA	1564253	1564316	1564366	1564314	-1	JH602073.1	ENSHGLG00000018437.1	1562032	1568550	None	8326	1755	186365	Yes
GGTTCCCGTGTAGGGCACAGGGCACATAGGGCTTCTGTGTGCTGGGGGAGGC	1656174	1656408	1656458	1656406	-1	JH602073.1	ENSHGLG00000011967.1	1634701	1676531	NOTCH1	8326	1755	186365	No_or_no_constitutive_exon
TCTTCTACTGCGGGTGAGGGGCTGCGGGCAGGGAGCAGAGGGCCAGAGAGAG	1893094	1893164	1893044	1893096	1	JH602073.1	ENSHGLG00000019453.1	1889948	1897703	CACFD1	8326	1755	186365	No_or_no_constitutive_exon
CAGTGGACGGAAGGGTGAGTCCTCTCCCTGAGGCGTCCCCAGCTGGGAAGCC	2091537	2091567	2091617	2091565	-1	JH602073.1	ENSHGLG00000016929.1	2081795	2201934	VAV2	8326	1755	186365	No_or_no_constitutive_exon
GACAACGAGGGGGACTTCTATTATGGTGGGGCAGCCTTCGGGGGGGCGAGTG	3334517	3334756	3334467	3334519	1	JH602073.1	ENSHGLG00000011594.1	3328428	3334756	GBGT1	8326	1755	186365	No_or_no_constitutive_exon
TCATGAGCTAATGCATCTCTTCTTGGTCTTTCCTTTTGGGAACAACGCAGCG	3696981	3697238	3696931	3696983	1	JH602073.1	ENSHGLG00000013194.1	3692547	3765645	DDX31	8326	1755	186365	Yes
GTGTCTGTTTCTGCTCCCAGAGTGACGGCACATTCTCCTGCTAGGGCAAGCC	3697517	3697541	3697467	3697519	1	JH602073.1	ENSHGLG00000013194.1	3692547	3765645	DDX31	8326	1755	186365	No_or_no_constitutive_exon
CTCTCCCACCCTGCCCAGAGCTCCCATCCGTCAACATCATTGGGGGTGAGAA	5293544	5293687	5293737	5293685	-1	JH602073.1	ENSHGLG00000012200.1	5229489	5356655	HMCN2	8326	1755	186365	No_or_no_constitutive_exon
GAGGGAGAGCACAGCTGGCCTCCTGAAGCACCCTTGCTCTGGGGACACAGGT	5289109	5289233	5289283	5289231	-1	JH602073.1	ENSHGLG00000012200.1	5229489	5356655	HMCN2	8326	1755	186365	No_or_no_constitutive_exon
GCCGGCATTGCTCCTCACGTCTTTCTTCATCCCTGTGGCTGTGGGGACAGTG	5268706	5268868	5268918	5268866	-1	JH602073.1	ENSHGLG00000012200.1	5229489	5356655	HMCN2	8326	1755	186365	No_or_no_constitutive_exon
AGGACCCTCCTGTGTGAACACTGGGCCGGTCAGGGTGCAGGGAGGCCCAGGG	5233682	5233857	5233907	5233855	-1	JH602073.1	ENSHGLG00000012200.1	5229489	5356655	HMCN2	8326	1755	186365	No_or_no_constitutive_exon
GAGGAGCCCCTGTCCTCCCCACCTGGAGCCAACCTCTCTCTGGGGCACAGGT	6279732	6279824	6279874	6279822	-1	JH602073.1	ENSHGLG00000016146.1	6277004	6285744	PKN3	8326	1755	186365	No_or_no_constitutive_exon
TCTAAAACCAGAACAAACCCTTGCGCCCTGAGAATGGTGTGAGTGGGCAGGA	6370237	6370273	6370323	6370271	-1	JH602073.1	ENSHGLG00000011313.1	6331553	6386216	SPTAN1	8326	1755	186365	No_or_no_constitutive_exon
CATGGTAAAATCCTAATTCTTTCCCCACCTTCTGTCTCGAGGGCAAACAGGA	6421018	6421120	6421170	6421118	-1	JH602073.1	ENSHGLG00000016370.1	6400262	6427780	GLE1	8326	1755	186365	No_or_no_constitutive_exon
AGGGGCACTGCAGATCTGCAGAGCCATCTCTCACCCTGTCGGGACCACAGGT	6474285	6474413	6474463	6474411	-1	JH602073.1	ENSHGLG00000019176.1	6473248	6483755	CERCAM	8326	1755	186365	No_or_no_constitutive_exon
CAGGAGCTGGTGCTGAGGCTTGTGGGTGAGCGCAACGAGTGGCAGGGCAGGT	6604125	6604158	6604075	6604127	1	JH602073.1	ENSHGLG00000011778.1	6588468	6604510	None	8326	1755	186365	Yes
GCTGCCGTGGCCGAGCAGGGTGGTGAGCAGAGCCCCGGGGGGCAGGTGAGGG	6604245	6604510	6604195	6604247	1	JH602073.1	ENSHGLG00000011778.1	6588468	6604510	None	8326	1755	186365	Yes
CGCCCCAACCGTGCCCCGCCTGGGGTGCCCAGGTGAGTAGGGGCTGAGAGGC	6610067	6610096	6610146	6610094	-1	JH602073.1	ENSHGLG00000012918.1	6604786	6646622	DNM1	8326	1755	186365	No_or_no_constitutive_exon
TTACGAAGAGTCTTGTGTTGTCCACTCACCACCATCTTAACCACAGGGAGAA	6689222	6689320	6689370	6689318	-1	JH602073.1	ENSHGLG00000012304.1	6688891	6692084	None	8326	1755	186365	No_or_no_constitutive_exon
TATGACATTCACTCTTTTTTCTACTCACCATCCATCTTGGCCACAGGGAGAA	7178109	7178207	7178257	7178205	-1	JH602073.1	ENSHGLG00000014475.1	7177392	7180990	None	8326	1755	186365	No_or_no_constitutive_exon
GCAGGGCAGAACAGCAGCACTGACACTCTGCCCTTCCCCGGGTGGCACAGGT	7734099	7734201	7734049	7734101	1	JH602073.1	ENSHGLG00000011965.1	7703819	7734457	ENG	8326	1755	186365	No_or_no_constitutive_exon
GTTTGGATCTGGCTGAGAACATAACCTTACATGTCCCAGTGAGAAGGGAGAG	8295319	8296023	8296073	8296021	-1	JH602073.1	ENSHGLG00000018019.1	8295236	8297134	None	8326	1755	186365	Yes
GGTGCGCAACGGCTCGCTGGCGGCCAGGGTGCGCAGCGGCGGGGACGCAGCC	11582154	11582725	11582775	11582723	-1	JH602073.1	ENSHGLG00000014737.1	11579162	11598287	CRB2	8326	1755	186365	No_or_no_constitutive_exon
AAAGGAGAATGGGGGTGGGAGGAAGAGTGACTGCCTCAGAAGGGAAGTAGGG	13500012	13500264	13500314	13500262	-1	JH602073.1	ENSHGLG00000012363.1	13472671	13657930	DAB2IP	8326	1755	186365	No_or_no_constitutive_exon
TGCACTAACTTACTGATCCTACATGTTGCCTCATCAAATTGGGCCAATAGCT	14155146	14155266	14155316	14155264	-1	JH602073.1	ENSHGLG00000018084.1	14149233	14178721	None	8326	1755	186365	No_or_no_constitutive_exon
TCAACATTGCTGTCCTTTGTTAATTATATTTTGGGGTATGGGGGAATTAGAT	14149233	14149452	14149502	14149450	-1	JH602073.1	ENSHGLG00000018084.1	14149233	14178721	None	8326	1755	186365	No_or_no_constitutive_exon
CAGAAGCCTGAGAAAGGAAGGAAAAGGAAATTCAGTGGGAGACAAGGTAGTT	16990576	16990648	16990526	16990578	1	JH602073.1	ENSHGLG00000014285.1	16987968	16990648	None	8326	1755	186365	No_or_no_constitutive_exon
AGACCACAGGAAAATAAAGGCAGATGACAAGCACAGGTCCTGGGTGTGAGAA	20610569	20610875	20610519	20610571	1	JH602073.1	ENSHGLG00000019108.1	20608974	20610875	None	8326	1755	186365	No_or_no_constitutive_exon
TCGGGGAGCGAAGGGACACCGGGTAAGTGGATCCTGGGGCAGACGCTGAGAG	20896723	20896736	20896786	20896734	-1	JH602073.1	ENSHGLG00000016713.1	20863266	20972411	COL27A1	8326	1755	186365	No_or_no_constitutive_exon
CTCTCCTGGCCTCCTGCCCGGAAGTGGGTGGAGCAGGGATGATTGAAGAGCC	20873106	20873114	20873164	20873112	-1	JH602073.1	ENSHGLG00000016713.1	20863266	20972411	COL27A1	8326	1755	186365	No_or_no_constitutive_exon
GGCTCTTTGGCTGGCACTGGGTAAGGCTCCTTCAACAAAACCAAGGGCAGCT	21806994	21807001	21807051	21806999	-1	JH602073.1	ENSHGLG00000015191.1	21805034	21820402	None	8326	1755	186365	No_or_no_constitutive_exon
TTTCTCCCCCAATGGGTAAAATGAGCTTGCTAATGGAGGGGTTGAGAGAGTT	21806611	21806783	21806833	21806781	-1	JH602073.1	ENSHGLG00000015191.1	21805034	21820402	None	8326	1755	186365	No_or_no_constitutive_exon
AAGATAAGGTGGTCTCTTTTCTTGTTTTTCTCCCCAATATGGCCGGGTAGAG	21821166	21821366	21821116	21821168	1	JH602073.1	ENSHGLG00000015200.1	21820530	21830784	CDC26	8326	1755	186365	No_or_no_constitutive_exon
TCAGCACCCACCGGAAGCTTCGAGTGCTACTGTATGGATGGGTGCCGAAGTA	22827193	22827241	22827143	22827195	1	JH602073.1	ENSHGLG00000013355.1	22812916	22929109	SUSD1	8326	1755	186365	No_or_no_constitutive_exon
TTTATTAAGTTATAACTAACTTGTTAACTTGTTTTTCCTTGGGGATTTAGAC	2117256	2117457	2117206	2117258	1	JH602077.1	ENSHGLG00000019259.1	2058772	2143640	SPEN	8326	1755	186365	Yes
GCAGGCCCAGAGGTTTGGGAGTGGTGCTCACAGTCCCTGGGTGGGGACAGCT	2585403	2585597	2585353	2585405	1	JH602077.1	ENSHGLG00000012590.1	2567315	2604992	CROCC	8326	1755	186365	Yes
GCAGGTTGTCAGAGCAGTGGTCTCCTCCTTCCCCAATGTTGGGGCTGCAGGA	2598905	2599026	2598855	2598907	1	JH602077.1	ENSHGLG00000012590.1	2567315	2604992	CROCC	8326	1755	186365	Yes
GGGGTCTTCTGCTCCAGTCCTGAGCCAGCTCCTCTCTTCCGGGTGTGCAGAG	2886343	2886461	2886293	2886345	1	JH602077.1	ENSHGLG00000018245.1	2871077	2898584	PADI4	8326	1755	186365	No_or_no_constitutive_exon
TGAGGTCATCTTGAGGTATGAGCCTGACAACTGACCTCTTGGGATTACAGGA	4261060	4261189	4261239	4261187	-1	JH602077.1	ENSHGLG00000012369.1	4223783	4358885	UBR4	8326	1755	186365	No_or_no_constitutive_exon
GCCTGGCTGGGGCTGGAGACTGAGCTGTGGCCCGGGGGGACTGGGGGCAGGT	6473711	6473841	6473891	6473839	-1	JH602077.1	ENSHGLG00000018695.1	6460229	6506741	RAP1GAP	8326	1755	186365	Yes
CCTGGGAGGGCATCCCCAGATGTGTGGCAGACCTCAGGGGCAGTGAACAGGG	6462153	6462279	6462329	6462277	-1	JH602077.1	ENSHGLG00000018695.1	6460229	6506741	RAP1GAP	8326	1755	186365	No_or_no_constitutive_exon
CAGCTGGTATGAGTAGCCGCCTGGGGTCTGGGAGATGCCCCACTGGGGAGAC	6461665	6461677	6461727	6461675	-1	JH602077.1	ENSHGLG00000018695.1	6460229	6506741	RAP1GAP	8326	1755	186365	No_or_no_constitutive_exon
AAGGCTCTCTGGGGAGCGTGCCTGGCAGCAGGCCTGGGAGGGTGTAACAGTG	6480784	6480852	6480902	6480850	-1	JH602077.1	ENSHGLG00000018695.1	6460229	6506741	RAP1GAP	8326	1755	186365	No_or_no_constitutive_exon
TGGGCAGGGCTGTTCTCCAAGTGCACGGTGAGCAGGCTGGGCTGGGCAAGGG	6666424	6666438	6666488	6666436	-1	JH602077.1	ENSHGLG00000010568.1	6640086	6708130	HSPG2	8326	1755	186365	No_or_no_constitutive_exon
CCGTCATGTCAGGTGTGGAGCCTCTGGGGGATGAGGGAGTAGGAGGGCAGGC	6665606	6665803	6665853	6665801	-1	JH602077.1	ENSHGLG00000010568.1	6640086	6708130	HSPG2	8326	1755	186365	No_or_no_constitutive_exon
GCATGAGGCTCTCCTTCTCAGCCCAGCCTCCTTTGTATGTCTGAGGGCAGGA	8085618	8085728	8085778	8085726	-1	JH602077.1	ENSHGLG00000011692.1	8072275	8116976	ASAP3	8326	1755	186365	No_or_no_constitutive_exon
AGGGTCAGTGAGTTGGGGAGTGTTCCATGGGGAGGTGGGGCAGGGGCCAGCC	8341750	8341881	8341700	8341752	1	JH602077.1	ENSHGLG00000011699.1	8339264	8344120	LYPLA2	8326	1755	186365	No_or_no_constitutive_exon
CAGTTTAATAAGGCTATAAATTCAGCATTGGCTCAGAGGGTCAGGAACAGAG	9639270	9639436	9639486	9639434	-1	JH602077.1	ENSHGLG00000011590.1	9639270	9639595	None	8326	1755	186365	No_or_no_constitutive_exon
AGGTGTTGCCAGTCATGGGCTGGAGAGACCTGACTATCCCCGGGGGCCAGGA	10364099	10364239	10364289	10364237	-1	JH602077.1	ENSHGLG00000014835.1	10351262	10381339	CRYBG2	8326	1755	186365	Yes
GGTGGGCTCAGGTCTCAGCCAAGATGGTAGGTAGGGCCAGAGGGGCAAAGTA	10929051	10929090	10929140	10929088	-1	JH602077.1	ENSHGLG00000012217.1	10927930	10936670	KDF1	8326	1755	186365	No_or_no_constitutive_exon
CACATGTCCCCTCTGGTCCCAGCTACCATTCTGGTTTCACCCACAGGGAGAG	14933378	14933437	14933487	14933435	-1	JH602077.1	ENSHGLG00000012914.1	14895988	14942610	COL16A1	8326	1755	186365	No_or_no_constitutive_exon
TTGACTATGCTGCCCTCGGCGATGAGGCAGAGCTCTCAGCAGGGTCTGAGTC	14921601	14921674	14921724	14921672	-1	JH602077.1	ENSHGLG00000012914.1	14895988	14942610	COL16A1	8326	1755	186365	No_or_no_constitutive_exon
GTGATGGCATCTCTGACAAATCCAAGAAGCAGAGGGCTGGGTAAGGAAAGGC	14972076	14972106	14972156	14972104	-1	JH602077.1	ENSHGLG00000019091.1	14964479	15001320	ADGRB2	8326	1755	186365	No_or_no_constitutive_exon
AACCATGGGAAGAGGCTGAAACCTGGCAGAGTCACAGCCAAGGGAAACAGCC	15026006	15026294	15026344	15026292	-1	JH602077.1	ENSHGLG00000017620.1	15025912	15034697	None	8326	1755	186365	No_or_no_constitutive_exon
TTATACTGGGTATAACTATGTGAACTATGGATATGGACAGGGATATGCAGAC	15921535	15921615	15921485	15921537	1	JH602077.1	ENSHGLG00000014427.1	15919828	15921615	None	8326	1755	186365	No_or_no_constitutive_exon
AGGAGGGCCTGACTGCTCCTCTCTGTCCCTTGACCCTCTGGGGGACCCAGGT	15993715	15994114	15993665	15993717	1	JH602077.1	ENSHGLG00000016020.1	15990728	15999615	HPCA	8326	1755	186365	Yes
TTTCATATATGACTTCTCCTTGGAAAAGAAAATCACTGAGTGGGCTGAAGAT	16633253	16633389	16633203	16633255	1	JH602077.1	ENSHGLG00000014493.1	16633176	16634512	None	8326	1755	186365	No_or_no_constitutive_exon
ATAAACATTGAAAAAATTGTCAATATCATTAGCCACAAGGGAAAAACAAGTC	18130082	18130123	18130173	18130121	-1	JH602077.1	ENSHGLG00000012192.1	18130082	18131618	None	8326	1755	186365	No_or_no_constitutive_exon
TCAGAAGAATGCTGTTGTAAGTTACCTTTTTACTTTATTGCGGGGATGAGTC	18416663	18416687	18416613	18416665	1	JH602077.1	ENSHGLG00000014478.1	18307328	18477360	ZMYM4	8326	1755	186365	No_or_no_constitutive_exon
GACAAAGAAGTTATTTACATATGTCCTTTCAATGGCCCCATTAAGGGAAGAG	18830028	18830296	18830346	18830294	-1	JH602077.1	ENSHGLG00000010043.1	18828691	18830478	None	8326	1755	186365	No_or_no_constitutive_exon
CAAAATAAAGATGATGAGAAATATCTCGACCTCATCAGGGAGACTAATAGAT	18829162	18829684	18829734	18829682	-1	JH602077.1	ENSHGLG00000010043.1	18828691	18830478	None	8326	1755	186365	No_or_no_constitutive_exon
GTATTTTAGATGTGACAGTTCTGTAACCTCCATTTTCTTGTTGGGAACAGGT	19020549	19020637	19020499	19020551	1	JH602077.1	ENSHGLG00000012538.1	18948483	19052523	AGO3	8326	1755	186365	No_or_no_constitutive_exon
CAGCCTCAGGCTGGAGCCATAGGGAGGCCTGGGTTTCACTGGGAGGTGAGGT	19168138	19168361	19168088	19168140	1	JH602077.1	ENSHGLG00000014101.1	19156396	19168561	MAP7D1	8326	1755	186365	Yes
GGGTGCTAGGCAGAGGTTGGTTCCCAGAGGTGTGGTGTGCAAGGGTGAAGGA	19246288	19246295	19246238	19246290	1	JH602077.1	ENSHGLG00000011928.1	19237620	19247346	None	8326	1755	186365	No_or_no_constitutive_exon
GACATCCGCTTTTATGATCCCATTTGCTTTGTTTGTGTGTGGGTTGACAGCT	19329001	19329169	19329219	19329167	-1	JH602077.1	ENSHGLG00000011822.1	19315458	19342105	OSCP1	8326	1755	186365	No_or_no_constitutive_exon
TCCCGTATGAGGGAGGGGTGATGGAACAGACTGGCTTTCGATTGGGGAAGGT	20600236	20600253	20600303	20600251	-1	JH602077.1	ENSHGLG00000011716.1	20559008	20609341	INPP5B	8326	1755	186365	No_or_no_constitutive_exon
TTTCGATTGGGGAAGGTGGCACGAGGGGGCGGGCTTTTCTAGGGGCGGAGTA	20600130	20600218	20600268	20600216	-1	JH602077.1	ENSHGLG00000011716.1	20559008	20609341	INPP5B	8326	1755	186365	No_or_no_constitutive_exon
ACCAGAGCCAGTGAAGCAAAATCACCTGTTCCTTAACGATGGGCCAAAAGCT	20560488	20560616	20560666	20560614	-1	JH602077.1	ENSHGLG00000011716.1	20559008	20609341	INPP5B	8326	1755	186365	No_or_no_constitutive_exon
CCTTTTTCTGTGATAAAGAAACTTAACCTTGGAAGTAAGGGATCAGCAAGGG	20625881	20625918	20625968	20625916	-1	JH602077.1	ENSHGLG00000012502.1	20615829	20639005	SF3A3	8326	1755	186365	No_or_no_constitutive_exon
CTGCGCTCGCGGGGAGAAAGGGAAGCGCGCCGGGACCCAGGCGGGGACAGGC	21475033	21475413	21474983	21475035	1	JH602077.1	ENSHGLG00000016225.1	21474859	21475413	None	8326	1755	186365	No_or_no_constitutive_exon
CTGCTGGCGGCGTCCTGCTTCGCCGCGTGGTCTGCTCCTACCTGGGGGAGAG	22251236	22251692	22251742	22251690	-1	JH602077.1	ENSHGLG00000013758.1	22250481	22252045	OXCT2	8326	1755	186365	No_or_no_constitutive_exon
CCTTTCCCTTAAAAGACCAGGTGGACGAGGACGTCATCAATGCGGGCAAGCA	22250932	22250944	22250994	22250942	-1	JH602077.1	ENSHGLG00000013758.1	22250481	22252045	OXCT2	8326	1755	186365	No_or_no_constitutive_exon
ATGAAGAATGCCATCAAGAAACTCTGGTGCCATCATGGGAAGTGACTGAGAG	22215	22248	22165	22217	1	JH602080.1	ENSHGLG00000008890.1	21292	22248	None	8326	1755	186365	No_or_no_constitutive_exon
CGGGATCACACGTCCGCGCTTAACCTGACTTAGCTGTCGCACGGGCGCAGCG	1179503	1179741	1179453	1179505	1	JH602080.1	ENSHGLG00000015881.1	1177562	1190568	AGBL2	8326	1755	186365	Yes
AAGTGTCCTGCCAGATCCCTCTTCCCGCTGCAGGGCTAAGGCCAGGGCAGGC	1371979	1372083	1371929	1371981	1	JH602080.1	ENSHGLG00000005713.1	1362131	1372083	PSMC3	8326	1755	186365	No_or_no_constitutive_exon
CCAGTGTCAGTGCTCACACTGAGGGGCAGGGGTTGGGTGGGAAAGCACAGGC	1901588	1901986	1902036	1901984	-1	JH602080.1	ENSHGLG00000017915.1	1900457	1904864	ZNF408	8326	1755	186365	No_or_no_constitutive_exon
CCCGAGGCTGTGCAGACTAGGGGGAGGAATCCCGCCAGGGGCCTGGGGAGGG	2179985	2180108	2180158	2180106	-1	JH602080.1	ENSHGLG00000017841.1	2173271	2210279	DGKZ	8326	1755	186365	No_or_no_constitutive_exon
GCTGGAGAGGTCCTGGTGAGGAACTCCTCACGTGCCCTTGTTGGGGACAGGT	2605400	2605573	2605623	2605571	-1	JH602080.1	ENSHGLG00000015904.1	2603482	2620536	MAPK8IP1	8326	1755	186365	Yes
AGGGAGCCGACTGGGGCGGAGCGGCAGCGGCCCTACCAGTCGGGGCAGAGAT	2652407	2652622	2652672	2652620	-1	JH602080.1	ENSHGLG00000013242.1	2621310	2653071	CRY2	8326	1755	186365	No_or_no_constitutive_exon
TCGGACCCTGCAGGTAAGTTGGAATGGATGAGAGTTTTGTACTAGGGAAGAG	3136665	3136678	3136728	3136676	-1	JH602080.1	ENSHGLG00000018116.1	3136396	3173646	None	8326	1755	186365	No_or_no_constitutive_exon
GAGTTTTGTACTAGGGAAGAGCGCCGGGGGCTGTGCAGAGGGAGGCCTAGCA	3136509	3136647	3136697	3136645	-1	JH602080.1	ENSHGLG00000018116.1	3136396	3173646	None	8326	1755	186365	No_or_no_constitutive_exon
TGCAAGGCCAAATACGGCCGCCGGCCGGGGTCCTAACATCCTGGGAAGAGAG	11592356	11592384	11592434	11592382	-1	JH602080.1	ENSHGLG00000007061.1	11592356	11593706	FJX1	8326	1755	186365	No_or_no_constitutive_exon
AGGAGACAACTTTTTGCTTATCTCCTTAGGACACTCAAGTGGGACTCGAGCT	11951827	11951875	11951925	11951873	-1	JH602080.1	ENSHGLG00000011767.1	11938027	12025069	CD44	8326	1755	186365	No_or_no_constitutive_exon
TTTCTTGCTCAGTTGAGTGATATTTAATAATCGTTTCATGTGGGGAACAGCA	12983040	12983191	12983241	12983189	-1	JH602080.1	ENSHGLG00000016891.1	12966097	13005981	NAT10	8326	1755	186365	No_or_no_constitutive_exon
CTGTTCCTCCTGTGGGTGTTCCAAGGGGGGCTGTGGGTCCTGTGGGGGAGCT	14573040	14573327	14572990	14573042	1	JH602080.1	ENSHGLG00000014572.1	14572838	14573327	None	8326	1755	186365	No_or_no_constitutive_exon
TGGCCCCAGGTGGTGCCTACTGGAGTAAGTGCATCCAGGGCATTGGGGAGTG	15216479	15216532	15216582	15216530	-1	JH602080.1	ENSHGLG00000014492.1	15216122	15232200	TRPM5	8326	1755	186365	No_or_no_constitutive_exon
GGAGCGGAGCGGGAGGTGGCCACGTCCCCTGCGGGCCAGGGCGCGGGAAGGC	17171076	17171154	17171204	17171152	-1	JH602080.1	ENSHGLG00000018162.1	17072514	17174970	ANO1	8326	1755	186365	No_or_no_constitutive_exon
GTAAGGCCACCAGAGGGTTCCTAAGCCACATCCTGTGATTGGCTGGGCAGAT	19197074	19197232	19197282	19197230	-1	JH602080.1	ENSHGLG00000019254.1	19195827	19209334	ANKRD13D	8326	1755	186365	No_or_no_constitutive_exon
TTTCTAACTATGCCTTTTGTCTTTCTAATAATTGTTTTCCTGTGGGACAGAT	19304699	19304778	19304828	19304776	-1	JH602080.1	ENSHGLG00000019342.1	19248429	19364793	KDM2A	8326	1755	186365	No_or_no_constitutive_exon
TTTCCATCAGTACACTAATGCTGCTTTTTTTTTTTTGGTGGGGGGGCCAGGT	19281316	19281410	19281460	19281408	-1	JH602080.1	ENSHGLG00000019342.1	19248429	19364793	KDM2A	8326	1755	186365	No_or_no_constitutive_exon
ACAGCCTGTGTGCTAGTGCCCTGATCCTGACTGTGGGTCTGGGGGCACAGAG	20041515	20041608	20041465	20041517	1	JH602080.1	ENSHGLG00000012481.1	20036255	20043876	BRMS1	8326	1755	186365	No_or_no_constitutive_exon
AGTCCAGCCAGCCCAGCTTTGCGCACCCCATTCTCCACAGGCAGTGGGAGTT	20419923	20420028	20419873	20419925	1	JH602080.1	ENSHGLG00000015601.1	20410315	20420115	None	8326	1755	186365	No_or_no_constitutive_exon
CCAGCTGGCCAGCAACCCAGTGAGTGAAGTGGTGAGAGGGTGGGGGACAGAG	21013666	21013674	21013616	21013668	1	JH602080.1	ENSHGLG00000007151.1	21008343	21014732	SLC25A45	8326	1755	186365	No_or_no_constitutive_exon
TGTCAAAGTTCGTGCCAGAAGCTGGTGCTGATGGGTGCTCTGGGGAACAGGT	21163003	21163089	21163139	21163087	-1	JH602080.1	ENSHGLG00000019308.1	21146998	21169957	CAPN1	8326	1755	186365	No_or_no_constitutive_exon
CCAGGGGAAACCTCTGAGGGTGAGAGGCTGGGCCAGGGAGGGGAAATCAGGC	21505085	21505107	21505035	21505087	1	JH602080.1	ENSHGLG00000012242.1	21488403	21507528	ATG2A	8326	1755	186365	No_or_no_constitutive_exon
ACCCAGGTGTTTGGGCTCTGGTGCTAGTTTTGGGCTCTTCTGGGGAACAGCG	21632041	21632205	21631991	21632043	1	JH602080.1	ENSHGLG00000012545.1	21626739	21640161	PYGM	8326	1755	186365	Yes
GGACCAAGGGTCATCCTGCTTCCTGCTTCTCTTTGACCCTTGGGAGTTAGAT	21644047	21644150	21643997	21644049	1	JH602080.1	ENSHGLG00000016943.1	21640429	21656073	RASGRP2	8326	1755	186365	Yes
GGAGTTGATGCCGGTTGTCTCCTGTCTCTCCCCCTCCCTGGGCTGGGCAGGT	21708839	21709001	21708789	21708841	1	JH602080.1	ENSHGLG00000019037.1	21668465	21771304	NRXN2	8326	1755	186365	No_or_no_constitutive_exon
CCATTGGCCTTTGCCTGTCCATCTCCCGTCTAACCCCACTTGTGGGGCAGAG	21714800	21715004	21714750	21714802	1	JH602080.1	ENSHGLG00000019037.1	21668465	21771304	NRXN2	8326	1755	186365	No_or_no_constitutive_exon
CCCCCACCTTCCCCATCCTGACCCAGTGTCTCCTCCCTACTATGGGGCAGGT	21724305	21724496	21724255	21724307	1	JH602080.1	ENSHGLG00000019037.1	21668465	21771304	NRXN2	8326	1755	186365	No_or_no_constitutive_exon
TGCAGCGCCGGAATCCGCCTTTGCGGGGCAGAAGGATCTGGAGGGAGAAGGT	16984810	16985094	16984760	16984812	1	JH602082.1	ENSHGLG00000015518.1	16954422	17013168	None	8326	1755	186365	No_or_no_constitutive_exon
AACTAACTAAACTTTAATATTATATTAAAAATACCCAAAAGGGTAATGAGAA	19883193	19883238	19883288	19883236	-1	JH602082.1	ENSHGLG00000007210.1	19883193	19884966	None	8326	1755	186365	No_or_no_constitutive_exon
GACCAAATGTCTATTTGAGAATAAAGACACAGATATTTATTTGGGGATAGGT	21687010	21687216	21687266	21687214	-1	JH602082.1	ENSHGLG00000003793.1	21681708	21757213	SLC7A2	8326	1755	186365	Yes
AGGGCCACTCCTGACACTCTTTCTCTGTGGGCTGCTGGTGGTGGGCACAGGT	855274	855415	855465	855413	-1	JH602079.1	ENSHGLG00000014957.1	842701	940280	ST5	8326	1755	186365	Yes
TGGAAAACCTGGGATCTAAATGTAAGCAATTCCTCTTGAGCAGGGGACAGTT	1618636	1618710	1618586	1618638	1	JH602079.1	ENSHGLG00000006384.1	1604782	1662595	ZNF143	8326	1755	186365	No_or_no_constitutive_exon
CGTCACTGTAACAATCCCACTTTTCTGGGGATGGGCTTTTGATTGGGTAGAA	1873526	1873634	1873476	1873528	1	JH602079.1	ENSHGLG00000009562.1	1794529	1885472	SWAP70	8326	1755	186365	No_or_no_constitutive_exon
AGAATATTACAAGTCTCAGACCATCATGGCGTCTCCCAGTGGGAATGCAGAG	3155217	3155709	3155759	3155707	-1	JH602079.1	ENSHGLG00000017584.1	3154255	3155734	None	8326	1755	186365	No_or_no_constitutive_exon
CGTACCTCTCGGGGCAGTGGGTCTGTGATGACCACAATGGGACACCAGAGTC	3154255	3154953	3155003	3154951	-1	JH602079.1	ENSHGLG00000017584.1	3154255	3155734	None	8326	1755	186365	No_or_no_constitutive_exon
GGTTGATGTCCCGTCGCTCCCAGCTCTCCTCTGTGCTTGTCATGGGGCAGGT	4281352	4281544	4281302	4281354	1	JH602079.1	ENSHGLG00000004319.1	4167432	4300641	MICAL2	8326	1755	186365	No_or_no_constitutive_exon
GGGGCGCCGGGGGTGAGTAGGAAGCAGACCCAGGACTGATGGCTGGGTAGGG	4878618	4878648	4878568	4878620	1	JH602079.1	ENSHGLG00000010909.1	4694015	4928302	TEAD1	8326	1755	186365	No_or_no_constitutive_exon
GCGACTGCCTGCAAGGCTTTCAGCTGACTCACTTGCTGGGGGTGGCACAGGC	8207662	8207937	8207612	8207664	1	JH602079.1	ENSHGLG00000010059.1	8207233	8208568	None	8326	1755	186365	No_or_no_constitutive_exon
CCCTGCCGCCTCAGGACGGGATGGGGAGGGTGAGAGAGAGGACGGGGCAGCG	8733370	8733740	8733790	8733738	-1	JH602079.1	ENSHGLG00000008441.1	8731300	8734746	None	8326	1755	186365	No_or_no_constitutive_exon
CCGCAAGGGACCCCAGGGGCTCACTTAGCATGCAGGGTGGGGTGGGGGAGGC	9156801	9156912	9156751	9156803	1	JH602079.1	ENSHGLG00000006891.1	9156157	9232484	OTOG	8326	1755	186365	No_or_no_constitutive_exon
CTTATTCTGATGTGCATTTTCTCTGTTTTTTCTTCTGCTTCACTGGGAAGTG	9608443	9608557	9608607	9608555	-1	JH602079.1	ENSHGLG00000005775.1	9399173	9624590	SERGEF	8326	1755	186365	Yes
TTTGCCGAGGCATGGTCGTCTTCAACATTCTCTTTTTCCCCAGGGACTAGAG	9753509	9753641	9753459	9753511	1	JH602079.1	ENSHGLG00000008832.1	9752595	9754168	None	8326	1755	186365	No_or_no_constitutive_exon
TATGAGCAAAAAATCAGACATTCTGGTATGTTGAGTCGATGGGATGACAGTC	14463024	14463336	14462974	14463026	1	JH602079.1	ENSHGLG00000007363.1	14462492	14463502	None	8326	1755	186365	No_or_no_constitutive_exon
TCTAATTATTTAAAGCATACTGTTTTTGTCTTCCATTTGTGGGAAACCAGGT	16448114	16448229	16448279	16448227	-1	JH602079.1	ENSHGLG00000026568.1	16448114	16451496	None	8326	1755	186365	No_or_no_constitutive_exon
GGGTCCGCCCGGGGTCTGGAGGCTCACCCCGTCCCCTCTCAGTGGGCCAGGC	21521541	21521804	21521854	21521802	-1	JH602079.1	ENSHGLG00000006333.1	21493233	21522535	None	8326	1755	186365	No_or_no_constitutive_exon
CTGCGCGCTGGACTGCGCACCCGCTCCCGGCCTTCCCCGGGACCTGGAAGGC	21834507	21834629	21834679	21834627	-1	JH602079.1	ENSHGLG00000005232.1	21834168	21836710	DRD4	8326	1755	186365	No_or_no_constitutive_exon
GCCACTTCGCTGCCCCTGCCTCCAGACCTGATTCTGATGGGGGGGGGCAGCG	21842394	21842487	21842344	21842396	1	JH602079.1	ENSHGLG00000005290.1	21842013	21842683	SCT	8326	1755	186365	No_or_no_constitutive_exon
GCCATCCACAGGGCCAGGCCTGATGGTGCAGTGAGGTGCTGGGGCTGTAGGT	21893059	21893216	21893009	21893061	1	JH602079.1	ENSHGLG00000004269.1	21892791	21896431	None	8326	1755	186365	No_or_no_constitutive_exon
TGGCAGTGGAGCCATTCTTTGCCGCTGACCTAGAGGTGGGGACAGCCAAGAT	21893478	21893583	21893428	21893480	1	JH602079.1	ENSHGLG00000004269.1	21892791	21896431	None	8326	1755	186365	No_or_no_constitutive_exon
CGAGGTGAGGGGCAGTCCAGCCAGAGCGGGTCGGGAGGGCATGAGGGCAGGG	21895156	21895347	21895106	21895158	1	JH602079.1	ENSHGLG00000004269.1	21892791	21896431	None	8326	1755	186365	No_or_no_constitutive_exon
TATCGGTTAACTCATCCTGTTCCTGTTTAACTTGCTCTCTGGGATGGCAGCA	22011522	22011688	22011472	22011524	1	JH602079.1	ENSHGLG00000007089.1	22007744	22015521	SIGIRR	8326	1755	186365	No_or_no_constitutive_exon
GCCCCTTGGGGACACCCAGGGGGAGGAAACCGATGCTGGGTGGGGGCGAGCC	22147993	22148508	22148558	22148506	-1	JH602079.1	ENSHGLG00000015546.1	22144917	22149760	NLRP6	8326	1755	186365	Yes
ACAGGAAAAGAAAAGGAAGAGGAGCCTGGTGAAACGGCTCAAGGGGTGAGTC	22146705	22146785	22146835	22146783	-1	JH602079.1	ENSHGLG00000015546.1	22144917	22149760	NLRP6	8326	1755	186365	No_or_no_constitutive_exon
CTCTTGTCCAGGAGTCACTAACATTCCCCATCCCCCACTTTGGGAGGCAGCA	22235638	22235758	22235808	22235756	-1	JH602079.1	ENSHGLG00000018718.1	22234483	22240940	RIC8A	8326	1755	186365	No_or_no_constitutive_exon
TGTCTCTTGCCCCTTCCTTCCTCTTCGGCTCGACCCGGGACCCGGAGAAGGA	1635371	1636463	1636513	1636461	-1	JH602081.1	ENSHGLG00000029471.1	1635371	1640719	None	8326	1755	186365	No_or_no_constitutive_exon
CCGAGTCGCTGAGCCGCCGGGCCTGGCTGGGGAGCGCGACGCCGGGGGAGAC	3126955	3126976	3126905	3126957	1	JH602081.1	ENSHGLG00000011618.1	3126694	3182133	TARSL2	8326	1755	186365	No_or_no_constitutive_exon
GTTTGATTTGTACCATTGTTATAGTAATGTGGTGTCTCATGGGGATGCAGGT	5692443	5692588	5692638	5692586	-1	JH602081.1	ENSHGLG00000015153.1	5684089	5694917	None	8326	1755	186365	No_or_no_constitutive_exon
GGGTGGTTGGCTGGGTCATGAAGACACGCTTTTCCTCCTGGTGGGATTAGGT	16501113	16501335	16501385	16501333	-1	JH602081.1	ENSHGLG00000006483.1	16491554	16509900	POLG	8326	1755	186365	No_or_no_constitutive_exon
GAAAAGTACATTGATGTGGTGATTAATAAGAACATGAAGCTGGGACAGAGTT	17128958	17129476	17129526	17129474	-1	JH602081.1	ENSHGLG00000008364.1	17128247	17129652	None	8326	1755	186365	No_or_no_constitutive_exon
CTTGGCTTCATGTCTAGCTGATACTGTCCTCTTCCCCAACTGGGGCACAGGT	17301640	17301796	17301846	17301794	-1	JH602081.1	ENSHGLG00000011948.1	17301276	17314353	UNC45A	8326	1755	186365	No_or_no_constitutive_exon
CCTCCCCCAGCCCAAGGCCCCCTGACTGGGGGTCCTGTCTCTGGGGACAGGA	17366422	17366560	17366610	17366558	-1	JH602081.1	ENSHGLG00000012635.1	17359195	17372712	FES	8326	1755	186365	No_or_no_constitutive_exon
AGACAGGGTTAAAAAGCAAAGAAATGCAAAACAGGTGTGAGGGAGAACAGCA	19178616	19178957	19179007	19178955	-1	JH602081.1	ENSHGLG00000010226.1	19177324	19179770	None	8326	1755	186365	No_or_no_constitutive_exon
ATCCATTACATCTCTGTGTCCCATGACAGAGAGGGAGAGGGAGGGAGAAGAG	20565355	20565708	20565305	20565357	1	JH602081.1	ENSHGLG00000012847.1	20539915	20577630	TMC3	8326	1755	186365	No_or_no_constitutive_exon
TCCTGAAAACTGCTGACCCACAGTCATCTTCTTCCTAATTTCAGGGGCAGCC	20597806	20597991	20598041	20597989	-1	JH602081.1	ENSHGLG00000008920.1	20597806	20607567	None	8326	1755	186365	No_or_no_constitutive_exon
TGGCCAACCTGGCGGGGGGGGCACCTGGGGCCTAAGGGGGAGCCAGGCAGGG	21145884	21145921	21145971	21145919	-1	JH602081.1	ENSHGLG00000007332.1	21144428	21146179	None	8326	1755	186365	No_or_no_constitutive_exon
TGACTTCCCGGGGAAGGAGCCCCCCCAACTTGGGGGGGGGTGGACATGAGGC	21145054	21145079	21145129	21145077	-1	JH602081.1	ENSHGLG00000007332.1	21144428	21146179	None	8326	1755	186365	Yes
TAGCTCCGGCCGCCCCCGCGCTTCTCCCGCCAGTTCGGGGAGTGAAAAAGGG	21367072	21367148	21367198	21367146	-1	JH602081.1	ENSHGLG00000009321.1	21365943	21367248	None	8326	1755	186365	No_or_no_constitutive_exon
GTCCTCCGGGGCCGAGCCGTCCGCGCCCGGCGGGGGGGCGGCGGCGGGAGCC	1058346	1058947	1058296	1058348	1	JH602086.1	ENSHGLG00000011084.1	1058246	1059044	None	8326	1755	186365	No_or_no_constitutive_exon
AGGAGCAGCAGGCCAGTAGCTCCAAGGGGGCATCTGGGATGAAGGAGGAGAA	8522957	8523002	8522907	8522959	1	JH602086.1	ENSHGLG00000003660.1	8522633	8523002	None	8326	1755	186365	No_or_no_constitutive_exon
TCTCTTTGCATTACTCTGTTAAAGATAGTTATGTCTTTTCTGGGTGGTAGAA	11403740	11403856	11403690	11403742	1	JH602086.1	ENSHGLG00000003847.1	11059332	11417733	CNTN6	8326	1755	186365	Yes
GGGGCTCCGACGGGCTCGCGTCTGCCCGCTCCGGGGCCGCGGGCCAGCAGGG	15846741	15847061	15846691	15846743	1	JH602086.1	ENSHGLG00000002073.1	15846552	15878803	EDEM1	8326	1755	186365	No_or_no_constitutive_exon
GCTCTGGGGGATCTTGGAATAATGAAATAAGAAAGGATTTGGGCACACAGGA	19975146	19975267	19975096	19975148	1	JH602086.1	ENSHGLG00000009436.1	19969762	19980009	SLC22A14	8326	1755	186365	No_or_no_constitutive_exon
TGCATTTAGCTGGGGCCACAGACCTGGCTCTGGCCAGGAGCAGGAGGGAGAA	20035914	20035973	20036023	20035971	-1	JH602086.1	ENSHGLG00000011950.1	20031293	20092420	DLEC1	8326	1755	186365	No_or_no_constitutive_exon
AACCTGGGGTCCACAGAAGAGCTTCACGGCTCCATCTACGGGTAGAAGAGGC	46688	46752	46802	46750	-1	JH602090.1	ENSHGLG00000004064.1	46688	48017	None	8326	1755	186365	No_or_no_constitutive_exon
CACTATACTGTTCATACTAAGGAAAAACAGTTTGTCAGACATGTGGGAAGCA	2881947	2882010	2881897	2881949	1	JH602090.1	ENSHGLG00000001914.1	2881094	2882381	None	8326	1755	186365	No_or_no_constitutive_exon
GCGAAATTGGAAAAGAAAAGCTGAACCATATGAAACTAGCTAAGGGAAAGGC	13888809	13889110	13889160	13889108	-1	JH602090.1	ENSHGLG00000002648.1	13887027	13889339	None	8326	1755	186365	No_or_no_constitutive_exon
CGATGGGCGGCCCAGCACGTCTGGAAGCCGGCAGGCCCGGGCGGGGCGAGAT	14857743	14858112	14857693	14857745	1	JH602090.1	ENSHGLG00000002971.1	14857695	14858660	None	8326	1755	186365	No_or_no_constitutive_exon
TGGGAGATCATTCTCACCCTTCAGTGGATTGGTCCTTTCCAGGGCGGGAGGG	18928151	18928211	18928261	18928209	-1	JH602090.1	ENSHGLG00000019271.1	18928151	18932911	None	8326	1755	186365	No_or_no_constitutive_exon
AGATTCTACAATAATGGGGTTATTCATCTCCTCTTTTGTTTTGGGTGAAGAA	232847	232969	232797	232849	1	JH602083.1	ENSHGLG00000003622.1	203373	297378	KLHL14	8326	1755	186365	No_or_no_constitutive_exon
TGGAGCTGGAGTAAGTGGTGGTGGCATCGGGCTGGGAAGCCTGGGTGGAGGT	1517026	1517181	1517231	1517179	-1	JH602083.1	ENSHGLG00000003726.1	1517026	1542322	DSG1	8326	1755	186365	No_or_no_constitutive_exon
CAGCAAAGGAGGTGGCCATCAAACCTTGGAGTCCACAAAGGGGGTGGCAGAC	1739590	1739649	1739540	1739592	1	JH602083.1	ENSHGLG00000007182.1	1710169	1740454	DSC1	8326	1755	186365	No_or_no_constitutive_exon
GATCACAGAAAGAAATGTTGAATTGTATCGATCTGCTTCTGTTGGGGCAGGC	10286292	10286478	10286528	10286476	-1	JH602083.1	ENSHGLG00000017223.1	10225668	10345173	GREB1L	8326	1755	186365	No_or_no_constitutive_exon
CCGAGGCTGGGGCGTCGCTGGATGCAGGCTGGGGAGCGAGGAGGGTGCAGGA	10240021	10240084	10240134	10240082	-1	JH602083.1	ENSHGLG00000017223.1	10225668	10345173	GREB1L	8326	1755	186365	No_or_no_constitutive_exon
AGCCGGGAGCCGGGCCACGCCAGCAGCAGCAGCAGGCCCGGGGTGGTGAGCC	10239544	10240006	10240056	10240004	-1	JH602083.1	ENSHGLG00000017223.1	10225668	10345173	GREB1L	8326	1755	186365	No_or_no_constitutive_exon
ACCAAGCAGCTGCTGGCCCTGGACGCCGCGGACCCGCAGGGTGAGCAAAGTG	13340641	13340728	13340591	13340643	1	JH602083.1	ENSHGLG00000007615.1	13339346	13340728	None	8326	1755	186365	No_or_no_constitutive_exon
ATGTCCCACCTCCTTTTTCTTTTTGCCCTTCTGTGATGTCCTGGGGACAGGC	15094968	15095084	15095134	15095082	-1	JH602083.1	ENSHGLG00000010311.1	15094968	15287128	EPB41L3	8326	1755	186365	No_or_no_constitutive_exon
CCCAGGCCGGCAGTTTGCAGGCCACTCTGGCGGTGAGTTCCAGCTGGGAGGC	16386421	16386446	16386496	16386444	-1	JH602083.1	ENSHGLG00000009921.1	16359254	16462817	LAMA1	8326	1755	186365	No_or_no_constitutive_exon
CCCGGGGGGCTCTTGCTTACTGTCTCCTTTCCTTGCTCCCCCGGGAACAGCG	17479098	17479253	17479048	17479100	1	JH602083.1	ENSHGLG00000008461.1	16990055	17508167	PTPRM	8326	1755	186365	Yes
TCAGAAACAGCAAGTGACCTGCCTTTATTTTGTTTTCTCTGAGGGTGCAGTG	4241536	4241654	4241486	4241538	1	JH602084.1	ENSHGLG00000008598.1	4238975	4274582	SEC16B	8326	1755	186365	No_or_no_constitutive_exon
GTGTCTCTTGCCTGTTCTCTTCCGGTTTGATGTGGATTGTGGGGATGAAGTC	10286361	10286440	10286490	10286438	-1	JH602084.1	ENSHGLG00000010453.1	10286127	10286853	None	8326	1755	186365	No_or_no_constitutive_exon
CTAACCAGTCCCCAGCCCACAGCTCAGCCATCCCTCCTTCCAATGGGCAGCT	10460644	10460781	10460831	10460779	-1	JH602084.1	ENSHGLG00000016135.1	10448989	10464287	None	8326	1755	186365	No_or_no_constitutive_exon
TGCTTCCATCTGTGGGCTCTCCGGGGCCGCCCGGGGCTGAGAATGGGGAGCC	10732581	10733699	10732531	10732583	1	JH602084.1	ENSHGLG00000011809.1	10642514	10953480	None	8326	1755	186365	No_or_no_constitutive_exon
CCGAGAGCTGCTGTTGCCTCCACCGGACACAAATCAGGGCAAACGGAGAGCC	12804699	12805047	12804649	12804701	1	JH602084.1	ENSHGLG00000010422.1	12802442	12805446	None	8326	1755	186365	No_or_no_constitutive_exon
GAGGGAGATGGGAGAGGGGTGCGGGCCGGGAGGTGGAGGGGGGTAGGAAGCA	12805328	12805446	12805278	12805330	1	JH602084.1	ENSHGLG00000010422.1	12802442	12805446	None	8326	1755	186365	No_or_no_constitutive_exon
CTTGTCTTCCCTGGGTCCTTCCCAGAGCCCTCACCCTTGGGGCTGGAAAGGA	16408340	16408361	16408411	16408359	-1	JH602084.1	ENSHGLG00000008014.1	16406819	16408956	None	8326	1755	186365	No_or_no_constitutive_exon
AAAATGGAGACTGAAGCCTTGGGACTGGCTCGATCGCATGGGGAACAGAGGC	16408079	16408232	16408282	16408230	-1	JH602084.1	ENSHGLG00000008014.1	16406819	16408956	None	8326	1755	186365	No_or_no_constitutive_exon
GAGATGTCGTCGCCGCCGCCGCCGCCGCCGCCGGCGGCAGGGGCTGCGAGCG	17810800	17810946	17810750	17810802	1	JH602084.1	ENSHGLG00000003379.1	17810753	17865689	None	8326	1755	186365	No_or_no_constitutive_exon
ACAGTGTGGTTGTTCTTTTCGGTTCACTTATAAATGTTGGGCTAATAAAGGA	19660358	19660533	19660308	19660360	1	JH602084.1	ENSHGLG00000012286.1	19656980	19702625	CENPF	8326	1755	186365	No_or_no_constitutive_exon
TAGTCAGGATTAGTAATGGTGTCTTCTCTGAGAAGGGGTAGAGGGGTCAGGA	88496	89616	88446	88498	1	JH602087.1	ENSHGLG00000005361.1	88461	132000	None	8326	1755	186365	No_or_no_constitutive_exon
CTTTGCCTTATTCCTACAATCTGTGTGTTGCACAAACGGGAAACACGGAGCT	628482	628600	628432	628484	1	JH602087.1	ENSHGLG00000008984.1	626177	631233	PCDHGB4	8326	1755	186365	No_or_no_constitutive_exon
GCTGCGGAGTGTTCCCCTCTTCAACACAGACCTTCTCTGGGGAGGGACAGGA	877406	877542	877592	877540	-1	JH602087.1	ENSHGLG00000006085.1	867894	879518	FCHSD1	8326	1755	186365	No_or_no_constitutive_exon
ATGGACTACAGAGGAAAGTCTGATGTCCATTTGTTTTGCTGGGTGAGCAGGC	871733	871851	871901	871849	-1	JH602087.1	ENSHGLG00000006085.1	867894	879518	FCHSD1	8326	1755	186365	No_or_no_constitutive_exon
GGGCAGATCCCTGCTGAATCACACGCTGCCATCCAAGAGGCCCAGGGAAGGT	4616222	4616518	4616568	4616516	-1	JH602087.1	ENSHGLG00000008126.1	4610912	4617356	None	8326	1755	186365	No_or_no_constitutive_exon
GGCATTGAAACTCTTAACATACTGTTACATTATGGTTTAGGGAAACACAGTT	6626344	6626368	6626418	6626366	-1	JH602087.1	ENSHGLG00000017600.1	6625098	6627020	None	8326	1755	186365	No_or_no_constitutive_exon
AAGTGTTTGCTAACACTGTCTCTTTTTCTGCCCTCCTACTACGGGGTTAGGA	8398924	8402270	8402320	8402268	-1	JH602087.1	ENSHGLG00000010235.1	8398924	8454774	SH3TC2	8326	1755	186365	No_or_no_constitutive_exon
ACGTGCCACCTCTGTGTGTGTGTCTGCCTGTCTGTGTGTCTGGGGAGCAGGG	9554511	9554595	9554645	9554593	-1	JH602087.1	ENSHGLG00000006526.1	9526322	9585649	CAMK2A	8326	1755	186365	Yes
ATGTCTACAAAATTGGTGGTATCAGTACAGTCCCTGTGGGCTGAGTGGAGAC	10208528	10208999	10209049	10208997	-1	JH602087.1	ENSHGLG00000008769.1	10208226	10209800	None	8326	1755	186365	No_or_no_constitutive_exon
TGGAAAGGCTAGAAAGGGTTAGAAATTTACATATCAGGGAACTAAAAAAGGA	12349889	12350877	12350927	12350875	-1	JH602087.1	ENSHGLG00000014868.1	12349889	12351694	None	8326	1755	186365	No_or_no_constitutive_exon
ATGAGCAAGATTCAGAGGAGGTTAGAATGAAGCTGGGGGAGACCTGAGAGGT	18710086	18710384	18710434	18710382	-1	JH602087.1	ENSHGLG00000015465.1	18709646	18710492	None	8326	1755	186365	No_or_no_constitutive_exon
GGAACAAAGAAGAGCCCAAGGTGCTGCCCTTGTGAGGGGGCAACACAGAGAA	18709646	18709754	18709804	18709752	-1	JH602087.1	ENSHGLG00000015465.1	18709646	18710492	None	8326	1755	186365	No_or_no_constitutive_exon
ATTCGTCATGACCACGTTACTAAGCACAAAAAATACATTCGGGTGAAAAGGC	20065836	20066139	20066189	20066137	-1	JH602087.1	ENSHGLG00000006523.1	20065306	20067355	None	8326	1755	186365	No_or_no_constitutive_exon
CTCTGTCCATAACTGACCACTTATCATCTCTTTGTTGTATGGGATATTAGAC	20120045	20120202	20119995	20120047	1	JH602087.1	ENSHGLG00000006947.1	20116969	20134355	LOX	8326	1755	186365	No_or_no_constitutive_exon
GGGGTGGGCGCACCCTGCTAGAGGCATTCACTCCATGAGTGTGGGCTGAGCT	1313744	1313804	1313854	1313802	-1	JH602085.1	ENSHGLG00000014611.1	1311726	1313820	None	8326	1755	186365	No_or_no_constitutive_exon
ACTGGTGGAAACTGGAAGCATAAGCATTTCTCCTTCCAGGTGCTGGGGAGTC	5324570	5324602	5324652	5324600	-1	JH602085.1	ENSHGLG00000004723.1	5318112	5326841	GNAT2	8326	1755	186365	No_or_no_constitutive_exon
AGATTCTAGATCCACTGTCTCAGGTTCTAGCCCCTGACTCCTTGGGAGAGTA	5374751	5374846	5374701	5374753	1	JH602085.1	ENSHGLG00000007887.1	5374063	5377121	GSTM4	8326	1755	186365	No_or_no_constitutive_exon
GGGTGAGATGCTGAGGGGGAGTCTCTGTTGTGTGGGCTGCAGATGGGGAGAC	5375803	5375869	5375753	5375805	1	JH602085.1	ENSHGLG00000007887.1	5374063	5377121	GSTM4	8326	1755	186365	Yes
TGGCTAAAGCTGTGGGGCTAGGTTCTAACAGAGAGGCCCTGGCCTGGGAGTC	9760777	9760815	9760865	9760813	-1	JH602085.1	ENSHGLG00000013174.1	9753415	9810757	SYT6	8326	1755	186365	No_or_no_constitutive_exon
CCTCTTGGGATGGGCGACGAGGCGGGTCCAGGGTGGCTATGGGTTGCGAGGG	13149645	13149668	13149718	13149666	-1	JH602085.1	ENSHGLG00000017660.1	13148540	13149709	None	8326	1755	186365	No_or_no_constitutive_exon
ATGTTCTTCAAGGCTCTTTTTGTGCCCCACCCCTTCTGTCTTGGGAATAGGG	15021105	15021175	15021055	15021107	1	JH602085.1	ENSHGLG00000004967.1	14981665	15023173	HAO2	8326	1755	186365	Yes
CGATGTCCATGGCCCCTACTCCTTTCCCCAGGTGCTGGGCAGCAAAGGAGGC	16086311	16086436	16086261	16086313	1	JH602085.1	ENSHGLG00000004729.1	15894252	16089570	PDE4DIP	8326	1755	186365	No_or_no_constitutive_exon
TGTTTAGTATCGTTTCTGATACTAATTTAAGTTTTGGGGGGCAAGGGTAGGT	17030556	17030753	17030803	17030751	-1	JH602085.1	ENSHGLG00000009553.1	17022966	17057447	None	8326	1755	186365	Yes
ACAAGCCAGAAGATGTTTGTAAACACAAAAGCTGTTCAAGGGGGTGACAGTA	17547418	17547543	17547593	17547541	-1	JH602085.1	ENSHGLG00000007736.1	17545019	17548234	None	8326	1755	186365	No_or_no_constitutive_exon
TGCCTATAAAAGGGTGCTGCGCGGGCCCGGGGGCGTCTTTAGGGTGTCAGCC	17646514	17646965	17646464	17646516	1	JH602085.1	ENSHGLG00000013549.1	17624677	17646965	None	8326	1755	186365	No_or_no_constitutive_exon
TGAATAGAGGAGAAGATGGTAACTCTGTTTCCCAATCCTGCTGAGGGCAGAA	18027215	18027329	18027165	18027217	1	JH602085.1	ENSHGLG00000016156.1	18024148	18034506	C1orf54	8326	1755	186365	No_or_no_constitutive_exon
ATGGATTATAACCCTGACATTTTCTTCTTCCCCACCCCCCACGGGTGAAGTT	18222684	18222808	18222634	18222686	1	JH602085.1	ENSHGLG00000009219.1	18221458	18240601	TARS2	8326	1755	186365	Yes
GGGCGGACCCCGGGCTGGTAGGGTGACCAAGTGGAGTGCTGACTGGGGAGCT	19246190	19246325	19246140	19246192	1	JH602085.1	ENSHGLG00000011542.1	19222312	19249561	CGN	8326	1755	186365	No_or_no_constitutive_exon
TGCAAGGAGAGGGCGGGGGCGGGACGGGGGCGGGGCCTCACTGGCGGGAGGC	19407328	19407439	19407278	19407330	1	JH602085.1	ENSHGLG00000009105.1	19406991	19411621	RIIAD1	8326	1755	186365	No_or_no_constitutive_exon
CTTCCCCAGATGTCCCCAAACCTGCCTGCGACCTGACTGGAGGGCCAGAGGA	19443512	19443738	19443462	19443514	1	JH602085.1	ENSHGLG00000005010.1	19442014	19445182	OAZ3	8326	1755	186365	No_or_no_constitutive_exon
GGCTTCCCCAGATGTCCCCAAACCTGCCTGCGACCTGACTGGAGGGCCAGAG	19443510	19443738	19443460	19443512	1	JH602085.1	ENSHGLG00000005010.1	19442014	19445182	OAZ3	8326	1755	186365	No_or_no_constitutive_exon
GCTACCCGGACAAGTCAGTGACTCCCCTTTCCTCCTTGCCTTGGGGGAAGAG	1165394	1165428	1165344	1165396	1	JH602088.1	ENSHGLG00000015612.1	1145796	1169858	PFKFB3	8326	1755	186365	No_or_no_constitutive_exon
CCCAGCACGGACGCCCCGGCCGTCGCCAGTGTGAAGGAAAGACGAGGGAGGT	1146586	1146805	1146855	1146803	-1	JH602088.1	ENSHGLG00000028366.1	1146586	1171210	None	8326	1755	186365	No_or_no_constitutive_exon
GAAGGAATGTTTCTACCAGTCCCTGCCGCTGAAGGCCGTTGGGTGTCGAGTA	2633065	2633572	2633622	2633570	-1	JH602088.1	ENSHGLG00000006958.1	2633065	2633680	None	8326	1755	186365	No_or_no_constitutive_exon
AGCCAAAGACATGTAGCTCTAAGAATAGCCTATTTGGGCTGGGATACCAGGG	6952376	6952442	6952492	6952440	-1	JH602088.1	ENSHGLG00000018861.1	6951228	6952672	None	8326	1755	186365	No_or_no_constitutive_exon
GCACAATGTGGCGGCTGAGCCAGGAAAATGGCGCCTTTGGGAGAAAGCAGTG	16050053	16050595	16050645	16050593	-1	JH602088.1	ENSHGLG00000018731.1	16049767	16050757	None	8326	1755	186365	No_or_no_constitutive_exon
AAGAGCCACAGAGGCCTGCAGTCCTGGCCCAAGGCATGCCAGGGAACCAGCC	16796807	16797130	16796757	16796809	1	JH602088.1	ENSHGLG00000013796.1	16774919	17004285	PCNX2	8326	1755	186365	No_or_no_constitutive_exon
GGCTTCCGTAGTGACAGGGGGAACGATGCGACGGCCGGCGTCACGGGAAGGT	18652293	18652393	18652443	18652391	-1	JH602088.1	ENSHGLG00000015999.1	18638009	18652985	ARV1	8326	1755	186365	No_or_no_constitutive_exon
CAAAAAACCTTCAGTGGCTAGTGGCAAAGACACTCCCGCTGCCCAGGGAGGT	18868379	18868486	18868536	18868484	-1	JH602088.1	ENSHGLG00000017776.1	18861822	18906517	COG2	8326	1755	186365	No_or_no_constitutive_exon
GGGGCCGAGGTTGGGCGGCGCGCGCCGGCGGCGGACCCTGGGGACGACAGGC	19546544	19546624	19546494	19546546	1	JH602088.1	ENSHGLG00000016571.1	19546191	19578728	ABCB10	8326	1755	186365	No_or_no_constitutive_exon
CAGTAAAGCAGTCCCTTAAGAGAAAATGTTGCCTTACAGCTGGGATGAAGTC	4997959	4998263	4997909	4997961	1	JH602089.1	ENSHGLG00000009766.1	4997768	4999372	None	8326	1755	186365	No_or_no_constitutive_exon
CGAAGTCATACTGCAGTGGGATGGAGCGGGTGAGCTCTTTGTGGGCAGAGGC	6463061	6463159	6463209	6463157	-1	JH602089.1	ENSHGLG00000006352.1	6463061	6464825	None	8326	1755	186365	No_or_no_constitutive_exon
ATGGAACACGAAAAGAAATACTGCCATTACATTCTCATTTAATGGGGCAGAT	7990492	7990608	7990658	7990606	-1	JH602089.1	ENSHGLG00000025752.1	7990492	7991502	None	8326	1755	186365	No_or_no_constitutive_exon
TAACATACTCTGAACTAAGGCAAAAAATACATCAGACTTACAGGGTACAGTA	9226578	9226611	9226661	9226609	-1	JH602089.1	ENSHGLG00000018419.1	9224977	9227419	None	8326	1755	186365	No_or_no_constitutive_exon
TCAAACTGAAGAACAATGGTGATTTCTTTATTGCCAGTGAGGGCTGACAGCC	12396104	12396344	12396394	12396342	-1	JH602089.1	ENSHGLG00000008876.1	12396104	12397574	None	8326	1755	186365	No_or_no_constitutive_exon
TGGACTTCTTTCAGAGCATTATTAAAAGCTTGTGCTTTCTGGGGGGTTAGGT	13273865	13274066	13273815	13273867	1	JH602089.1	ENSHGLG00000016388.1	13237074	13282214	MTMR6	8326	1755	186365	Yes
CAAAGTAAGAATGTTATTGTTGTTGACCTTGACACCAGATAACTGGGCAGAC	16774845	16774951	16774795	16774847	1	JH602089.1	ENSHGLG00000018113.1	16695971	16821047	XPO4	8326	1755	186365	No_or_no_constitutive_exon
CCGAAGATTGATCCGTCTGGACAGATACTCCAGCTGACCGGGAAAGGAAGGC	18138549	18138816	18138499	18138551	1	JH602089.1	ENSHGLG00000012092.1	18137603	18138816	None	8326	1755	186365	No_or_no_constitutive_exon
CGGGGAGGCTTTGGAGGGCGAGGAGGCTTCCGAGGAGGCGGGAGGAGGAGGA	18365745	18365786	18365836	18365784	-1	JH602089.1	ENSHGLG00000005133.1	18365745	18367730	None	8326	1755	186365	No_or_no_constitutive_exon
AGTGGCCTCTTGAACCCATTTACCCTTATTTTCTCAATGGGCAAACACAGGA	18471670	18471839	18471889	18471837	-1	JH602089.1	ENSHGLG00000006734.1	18467966	18495651	None	8326	1755	186365	No_or_no_constitutive_exon
CACTGATAAGAGTGAATTTTTGAAAGCACTGAAAAGGGAGAGTAGAAGAGGA	9691479	9691965	9691429	9691481	1	JH602092.1	ENSHGLG00000019566.1	9690644	9691965	None	8326	1755	186365	No_or_no_constitutive_exon
TGTATTGTATACCTAAAATGTACCAATAAAGTTAATGGGGGAAAAAAAAGAT	9788519	9788616	9788469	9788521	1	JH602092.1	ENSHGLG00000007918.1	9785066	9789268	None	8326	1755	186365	No_or_no_constitutive_exon
CACCCTCCGGAAACAGCGGCGGAAGAGGACGACCTTCACCCGGGGAACAGCT	9823106	9823246	9823056	9823108	1	JH602092.1	ENSHGLG00000003004.1	9822958	9823906	None	8326	1755	186365	No_or_no_constitutive_exon
GCTTCCTCTCTCCCAAATCTCTCTTCTTTTCCCCTCTGCTGGGCCAACAGGC	10948876	10949236	10948826	10948878	1	JH602092.1	ENSHGLG00000000428.1	10562295	11069694	FHOD3	8326	1755	186365	Yes
CACTTCAGTACTTGCAGCTAACACCGGCCTGTGGTGGGGGAAGATGGCAGAG	12586846	12586967	12587017	12586965	-1	JH602092.1	ENSHGLG00000000761.1	12583802	12587337	None	8326	1755	186365	No_or_no_constitutive_exon
CAGTGAGTCTAGTAAAGATGGCCTGAGTCAGGCAAAGAAGGGCAGTGTAGGC	12586286	12586316	12586366	12586314	-1	JH602092.1	ENSHGLG00000000761.1	12583802	12587337	None	8326	1755	186365	Yes
TTTTTCAGACCAGAAAGGCCGGAGGAGGACTCAAGCAGGGCGGAACTAAGAT	12780295	12780807	12780857	12780805	-1	JH602092.1	ENSHGLG00000003144.1	12779964	12780873	None	8326	1755	186365	No_or_no_constitutive_exon
CCCAAGATCCTGTTCCAGGAGGAACGGGATACATATGGGAAGATTCAAAGCC	12779964	12780157	12780207	12780155	-1	JH602092.1	ENSHGLG00000003144.1	12779964	12780873	None	8326	1755	186365	No_or_no_constitutive_exon
CAAAACAGGAGAAGTATTAGCCATTAAATATTTTGACATGTGGGGAGGAGAT	17776135	17776657	17776707	17776655	-1	JH602092.1	ENSHGLG00000001811.1	17776135	17777144	None	8326	1755	186365	No_or_no_constitutive_exon
ACCCCTAACTGGGGAAGGGACTGCAGGGGGGTGGGGTGGGTGGAGGCCAGCT	17853734	17853779	17853829	17853777	-1	JH602092.1	ENSHGLG00000002070.1	17853214	17854751	None	8326	1755	186365	No_or_no_constitutive_exon
AGCCCAGTGCTGCTGTTCCTGATGAGATCCCTCCCCTCTAAGGGGATGAGGA	18489003	18489033	18489083	18489031	-1	JH602092.1	ENSHGLG00000001258.1	18489003	18491178	None	8326	1755	186365	No_or_no_constitutive_exon
TCATCCCTTCCCGCTGCTTCTCAGCCTCAGGTTTTCCAGGCTGGGACGAGCA	1007504	1008095	1008145	1008093	-1	JH602091.1	ENSHGLG00000016118.1	1007504	1009579	None	8326	1755	186365	No_or_no_constitutive_exon
AGCTTGTTTCCCTGCAATGTCTGATGCTTATGACCGGGAATATGAGGGAGAA	2305468	2305819	2305418	2305470	1	JH602091.1	ENSHGLG00000010318.1	2304951	2305819	None	8326	1755	186365	No_or_no_constitutive_exon
CCTGCCTCAGGGGGCTGGGAGCGGGAGCGGGCCAGGGCCAGGGCAATTAGGC	2355122	2355476	2355526	2355474	-1	JH602091.1	ENSHGLG00000004697.1	2353730	2355609	None	8326	1755	186365	Yes
GGCTGTCTTCAGAATGGTCTCTCTCTCTCCCCATTGTGGAAGAAGGGGAGGT	4745899	4745941	4745849	4745901	1	JH602091.1	ENSHGLG00000004410.1	4744759	4746191	None	8326	1755	186365	No_or_no_constitutive_exon
TCTCTCATGGTGGCATCAGTGCGATACCAGAGTCCGAGCTGCAGGGCCAGGG	9861923	9862042	9861873	9861925	1	JH602091.1	ENSHGLG00000017637.1	9861823	9862232	None	8326	1755	186365	No_or_no_constitutive_exon
AAGCCTCCAGGTGGCAGATGCCCCGGCCTTTCCAGATGACTTGGGGGCAGTC	13179611	13179659	13179709	13179657	-1	JH602091.1	ENSHGLG00000006292.1	13179318	13181012	None	8326	1755	186365	No_or_no_constitutive_exon
TTTTATCAGCCAGGTGAGCAACTGGTGCTAATGGGAAGGGCACCAGAGAGGG	488837	488922	488972	488920	-1	JH602093.1	ENSHGLG00000017680.1	487005	510056	None	8326	1755	186365	No_or_no_constitutive_exon
TTCAGAAAATCAGATTGGAAGAGGATGTATCTGAATCTGGACATGGGTAGTT	661278	661786	661836	661784	-1	JH602093.1	ENSHGLG00000018949.1	659048	663320	None	8326	1755	186365	No_or_no_constitutive_exon
TGGGCTACTATGTAACCCTGAAATCTGTCTCCCTTTGTGTGGGGCTGCAGAA	1564549	1564648	1564499	1564551	1	JH602093.1	ENSHGLG00000003086.1	1429402	1617743	ANK1	8326	1755	186365	No_or_no_constitutive_exon
AACCAGAGTTGACCTGCAGTCATCCAGTTTCTTACTTTTTGTTGGGACAGGT	5510515	5510709	5510759	5510707	-1	JH602093.1	ENSHGLG00000002367.1	5502511	5531446	ASH2L	8326	1755	186365	Yes
GGATCTGAGCCCAAGCAGGAAGCTTGCACCTCAACCACTGGAGACGGGAGTG	10505524	10505781	10505831	10505779	-1	JH602093.1	ENSHGLG00000003239.1	10503547	10506530	None	8326	1755	186365	No_or_no_constitutive_exon
GGAGCTGCGGGCGCACGACCTACAGAGGCCGGCCTTAAGAGGGCTGCGAGGC	12923658	12923746	12923608	12923660	1	JH602093.1	ENSHGLG00000003216.1	12923591	12924784	None	8326	1755	186365	No_or_no_constitutive_exon
TTCCCCGGCTGTATTGAGAAGCCTTCAGGTAAATGTGGGCCCAGATGGAGGA	13516563	13517001	13517051	13516999	-1	JH602093.1	ENSHGLG00000002603.1	13515499	13517077	None	8326	1755	186365	No_or_no_constitutive_exon
AGTGCCTGATGTAACACATCACTTGGTGACCATGCAGTCAGGGAGGGCAGTC	13515499	13515907	13515957	13515905	-1	JH602093.1	ENSHGLG00000002603.1	13515499	13517077	None	8326	1755	186365	No_or_no_constitutive_exon
TTGGGGGCTGGTGGCAGCGAGATAGAAAAGCCGGTGGCCAAGTGGGTGAGGG	16535243	16535409	16535459	16535407	-1	JH602093.1	ENSHGLG00000006497.1	16534410	16535467	None	8326	1755	186365	No_or_no_constitutive_exon
TGAAAGTGACCTCTTCCATTCCAGTGTTTGACCTCCAGGATGGTGGGCAGAA	7870216	7870248	7870166	7870218	1	JH602102.1	ENSHGLG00000011915.1	7869229	7889334	None	8326	1755	186365	No_or_no_constitutive_exon
ATGGATTTAATATCAGTCTCTGGTTGGTTCTCTCTCACTGGGTACAACAGTC	7887000	7887257	7886950	7887002	1	JH602102.1	ENSHGLG00000011915.1	7869229	7889334	None	8326	1755	186365	No_or_no_constitutive_exon
ATTATAGTGGTCAACAGCAATCAAATTATGGACCCACAAAAGGGGGGCAGTT	10644097	10644215	10644265	10644213	-1	JH602102.1	ENSHGLG00000003841.1	10644097	10645262	None	8326	1755	186365	No_or_no_constitutive_exon
ATGAATTCCATAAAACCAAAGCAAACTTTGTGGCAATATGAGAAAGGGAGAA	11320246	11320487	11320537	11320485	-1	JH602102.1	ENSHGLG00000001483.1	11320142	11320856	None	8326	1755	186365	No_or_no_constitutive_exon
CCTAATTGGGGGAAAAGGTAATGCTGAATTGTTCTCATTTGGGTGTGTAGCT	13803328	13803463	13803513	13803461	-1	JH602102.1	ENSHGLG00000004139.1	13792048	13829104	TOMM70	8326	1755	186365	No_or_no_constitutive_exon
ACTTTTTCCAAACTGGACTATTCAGGGACTGCTCTACTGATCATGGGGAGCT	14276234	14276449	14276184	14276236	1	JH602102.1	ENSHGLG00000008305.1	14275581	14276449	None	8326	1755	186365	No_or_no_constitutive_exon
TTAGGAGCACTTTAGTGAATAAAGAACCTGGCAGTGGGCTGGGGATTTAGCT	86020	86339	86389	86337	-1	JH602096.1	ENSHGLG00000004084.1	85335	86795	None	8326	1755	186365	No_or_no_constitutive_exon
CCTGCAGCAGCCCTCACGAACACCTGATGCTGAATATGAGGGTGTTGGAGCC	885011	885605	884961	885013	1	JH602096.1	ENSHGLG00000005782.1	774780	894978	CCDC129	8326	1755	186365	No_or_no_constitutive_exon
TTCCCAGTTCAGCACTGGAGGCTCTCAGCGCCCCGCCATCTGGGTAACAGGA	5937217	5937245	5937295	5937243	-1	JH602096.1	ENSHGLG00000007985.1	5928115	5950381	CPA5	8326	1755	186365	No_or_no_constitutive_exon
CTTGCCTGCCAACGGCAACGGCAATGGCAACGGCAACGGGAATGGTAAAGGG	6787745	6787804	6787854	6787802	-1	JH602096.1	ENSHGLG00000003806.1	6740817	6788236	STRIP2	8326	1755	186365	No_or_no_constitutive_exon
TTGGCAGCACCTGTGACCTCAACCTCAAGATCCCAGGTACAGTGGGGAAGAG	7338773	7338799	7338849	7338797	-1	JH602096.1	ENSHGLG00000007789.1	7334311	7361134	FLNC	8326	1755	186365	No_or_no_constitutive_exon
TGTGAACACACCCCTGAGAGCCACCTTGAGCCACAGCCTCTGGGAATAAGAT	7499842	7499913	7499963	7499911	-1	JH602096.1	ENSHGLG00000013393.1	7499842	7509573	None	8326	1755	186365	No_or_no_constitutive_exon
AGCGTCTCTGTCTTTCCTTCCTGGGGTCGCTGCGCCCGTGCGGGCCGAAGCC	8606243	8606424	8606193	8606245	1	JH602096.1	ENSHGLG00000003680.1	8562859	8616619	ZNF800	8326	1755	186365	No_or_no_constitutive_exon
TGGAATGCGGGAAGATGTGGCCTAATGGGCCGTGGCGGTCCTGATGGGAGGT	8872376	8872587	8872637	8872585	-1	JH602096.1	ENSHGLG00000005021.1	8872376	8873326	None	8326	1755	186365	No_or_no_constitutive_exon
TCGGAGCCCCTCTTTGTCATAGACTTTTGAGTTTATTGTTGGGACCACAGAG	9779131	9779195	9779081	9779133	1	JH602096.1	ENSHGLG00000007144.1	9778215	9779195	None	8326	1755	186365	No_or_no_constitutive_exon
CGACCCGACCAGCTGGCCACTGCCGCCACGGGCCCCGGGGACCCGAAGAGGA	16228111	16228328	16228378	16228326	-1	JH602096.1	ENSHGLG00000006757.1	16228111	16228644	None	8326	1755	186365	No_or_no_constitutive_exon
TATACACCCATGCAAGATCCAAACTTTCTCACCATGGGATAGCGGCCAAGTT	16649836	16649899	16649949	16649897	-1	JH602096.1	ENSHGLG00000006890.1	16648998	16653385	None	8326	1755	186365	No_or_no_constitutive_exon
AGAAGGCCAGGCCACAAGAGAATCAAAAGAGAAACTTTTTGGGGGAGGAGGC	167063	167170	167220	167168	-1	JH602098.1	ENSHGLG00000007534.1	145227	266022	SYNJ2	8326	1755	186365	No_or_no_constitutive_exon
CGCGTCGTGGCCATCGGCTGGATGGGACGTTAATGTTTACGGCGGGGGAGTC	7566302	7566888	7566938	7566886	-1	JH602098.1	ENSHGLG00000004575.1	7555823	7567079	None	8326	1755	186365	No_or_no_constitutive_exon
TTAATATATGTACAATGGTATGTATAAAATACACTTTATTTTTAAGGGAGCT	10843463	10843560	10843610	10843558	-1	JH602098.1	ENSHGLG00000006026.1	10692256	10874285	STXBP5	8326	1755	186365	No_or_no_constitutive_exon
AAATTCCTGGACTTCCAATCAACTTTGCAAAGGTTCTTCATGGGGAATAGTA	12133688	12134030	12134080	12134028	-1	JH602098.1	ENSHGLG00000002951.1	12133045	12135390	None	8326	1755	186365	Yes
TTCAAGGCTGCAGCCTTAGCCTCTTGTCCTGTTTGGGTGAAAGGGCGGAGTA	12582599	12582631	12582681	12582629	-1	JH602098.1	ENSHGLG00000003201.1	12581937	12583105	None	8326	1755	186365	No_or_no_constitutive_exon
GGTGGGAGACCGTCTCCCCATCAAGAACAGGAAAGGCAGGGGGTGGGAAGAC	13898876	13899002	13898826	13898878	1	JH602098.1	ENSHGLG00000005924.1	13894882	13909368	C6orf118	8326	1755	186365	No_or_no_constitutive_exon
ACTCCAGGCAGGCTGAAGGGAGTGTGGCTGAGGGCACTGGGGACCTGGAGAG	14037984	14038806	14037934	14037986	1	JH602098.1	ENSHGLG00000002800.1	14037896	14038806	None	8326	1755	186365	No_or_no_constitutive_exon
CCCGTGGGCCGCGGTGGGTACGCGGCCTCCGCCTGTGGCCTGGCCGGGAGCG	2736889	2736903	2736839	2736891	1	JH602097.1	ENSHGLG00000006132.1	2736489	2820564	CUL5	8326	1755	186365	No_or_no_constitutive_exon
CCAAAAGATTCACGATAATAATGAAAATTATCAGGTGGGCTTAAGCAGAGCT	5443645	5443718	5443768	5443716	-1	JH602097.1	ENSHGLG00000015348.1	5426253	5447086	None	8326	1755	186365	No_or_no_constitutive_exon
TCACCGTCATGGAGAAGTGCAGAAACGGCTGGTGGCTGGTGGCAGGGCAGCT	5493847	5494221	5494271	5494219	-1	JH602097.1	ENSHGLG00000017781.1	5493539	5494685	None	8326	1755	186365	No_or_no_constitutive_exon
TGGCTCAGAAGCCCCTTCCTCTGGGCCTGGAGCAGTGGGATGGATGGCAGCC	7808526	7808634	7808684	7808632	-1	JH602097.1	ENSHGLG00000018151.1	7808261	7819802	None	8326	1755	186365	No_or_no_constitutive_exon
CTGTCTCTTGGCTTTTCTTTTCGTCTGTGTTCCATCCATGGGAAATGCAGAT	8597236	8597251	8597186	8597238	1	JH602097.1	ENSHGLG00000017648.1	8339915	8636012	NCAM1	8326	1755	186365	No_or_no_constitutive_exon
GAATGACACTTTATTTAGGATTTTTGTGGATATAGGAGTGGGATGATCAGGG	9081516	9081585	9081635	9081583	-1	JH602097.1	ENSHGLG00000017718.1	9081430	9084379	None	8326	1755	186365	No_or_no_constitutive_exon
CTATATGTTGTTTCATATTCCCTTCTTTATTCCTGTCAGGTGGGGCGGAGGG	9766479	9766543	9766429	9766481	1	JH602097.1	ENSHGLG00000015185.1	9765581	9783004	NNMT	8326	1755	186365	No_or_no_constitutive_exon
TTGTTTCCTCTGATGCAATTAATTGTGCGTGCTCTTTGTTTGGGATACAGAG	12306977	12307101	12307151	12307099	-1	JH602097.1	ENSHGLG00000018892.1	12260563	12547764	SIK3	8326	1755	186365	Yes
TCCCCACATGAGCCTCCCTGACCCAGTCTCTTCTGCTTTCTTGGGGGCAGGT	13773985	13774290	13773935	13773987	1	JH602097.1	ENSHGLG00000017823.1	13754319	13791510	None	8326	1755	186365	Yes
TGGGGGATGCTGATGGTGGCCATGGCCCTGACCCCTGGCTTTGGGGACAGGA	14054174	14054321	14054124	14054176	1	JH602097.1	ENSHGLG00000004051.1	14016586	14065905	PHLDB1	8326	1755	186365	Yes
AAGGAAGAGTGGGACCGTGCCTCAGCTAAACTCTGGGGAGGCAAATTAAGGC	14127784	14127863	14127734	14127786	1	JH602097.1	ENSHGLG00000004248.1	14126433	14127863	None	8326	1755	186365	No_or_no_constitutive_exon
TCTCTCCTCTCACCTCCTAAAATTTATACTGGTTTTTCTTTTGGGAATAGGT	588187	588319	588137	588189	1	JH602104.1	ENSHGLG00000003439.1	365725	588870	JMJD1C	8326	1755	186365	No_or_no_constitutive_exon
CTGTCCATTATAATATTCCTTGTCTCTGCAATGCATCTTGGGACCAAAAGGA	3579748	3579775	3579698	3579750	1	JH602104.1	ENSHGLG00000005686.1	3119277	3634319	None	8326	1755	186365	No_or_no_constitutive_exon
GTGATGCTGGAGAACTACAGGAACCTGGCTTCCCTGGGTTGGAAGAGCAGTT	5958582	5959055	5959105	5959053	-1	JH602104.1	ENSHGLG00000007345.1	5957536	5959228	None	8326	1755	186365	No_or_no_constitutive_exon
ATAGGAACTAAAGGACTTATGGTATTAGAATTACCTAAAAGGTGGGGAAGAA	8156780	8156984	8157034	8156982	-1	JH602104.1	ENSHGLG00000019166.1	8155194	8157418	None	8326	1755	186365	Yes
GTGCTTAGAGGGGTGTGGAAGGGGGTGTGGTTCTTGGGTGATAAATAAAGGT	10108101	10108134	10108184	10108132	-1	JH602104.1	ENSHGLG00000005859.1	10108101	10109682	None	8326	1755	186365	No_or_no_constitutive_exon
AGACAACTTCCATAGCTACAAGGAAAAGGGGCTCCCTTGGGCAGGAGGAGGA	10109011	10109149	10109199	10109147	-1	JH602104.1	ENSHGLG00000005859.1	10108101	10109682	None	8326	1755	186365	No_or_no_constitutive_exon
GAGGCAGAGGAAGAGGAACTCTGATGAGGGGAGCTTTCTTTGGGGTACAGCT	12982803	12982949	12982753	12982805	1	JH602104.1	ENSHGLG00000018186.1	12980956	12982949	None	8326	1755	186365	No_or_no_constitutive_exon
GCATGTCTAACCTAATGGTCTGCAACCTGGCCTACAGTGGGAAGCTGAAGAG	13297577	13297933	13297527	13297579	1	JH602104.1	ENSHGLG00000004068.1	13297517	13298156	None	8326	1755	186365	No_or_no_constitutive_exon
TGCTAAGGACCATTATGAGGCTACAAGCAATGCCCTGGGCAGCAACCAAGGG	13297964	13298156	13297914	13297966	1	JH602104.1	ENSHGLG00000004068.1	13297517	13298156	None	8326	1755	186365	No_or_no_constitutive_exon
GGCAAAATGGAATGTTTCATTGTGTTTTTTCCTTGGGGTGGGGACTGCAGCT	84215	84288	84338	84286	-1	JH602094.1	ENSHGLG00000015181.1	65587	119496	ARID3B	8326	1755	186365	No_or_no_constitutive_exon
TCACATTTTTTTCCCTTTTTTTTCTTCCTTTTCTTGTCTGGGGGTCAAAGGA	400214	400339	400164	400216	1	JH602094.1	ENSHGLG00000013329.1	389480	413728	STRA6	8326	1755	186365	Yes
ATCTCGATTTCCACTCTGTTTCCCTGGCCCCGCCCCACCCTGGGCAGCAGCT	1780092	1780202	1780042	1780094	1	JH602094.1	ENSHGLG00000007492.1	1760637	1790330	PARP6	8326	1755	186365	Yes
TTCTCCTCCTAAGTTGATTTTCTTGGGAAGTTTTTCACAGCAAGGGAAAGCT	7413027	7413068	7412977	7413029	1	JH602094.1	ENSHGLG00000005478.1	7394231	7413068	UBAP1L	8326	1755	186365	No_or_no_constitutive_exon
GCTGGGACTGCGCGCCGAGGGCGCCGCCGCCGGGGATGGCGCCGAGGGAGAC	7624194	7624462	7624512	7624460	-1	JH602094.1	ENSHGLG00000013211.1	7595407	7624733	None	8326	1755	186365	Yes
TGCTACTCCAGAGGGAGCCTGGCAGTCAGATGGCAGCTGGGGGAGCAGAGCC	7603849	7603861	7603911	7603859	-1	JH602094.1	ENSHGLG00000013211.1	7595407	7624733	None	8326	1755	186365	No_or_no_constitutive_exon
GGCCAGGGACCTTGCTGGGGTGAACACCGTGGGATGAGCACCAGGGCAAGTG	7597258	7597421	7597471	7597419	-1	JH602094.1	ENSHGLG00000013211.1	7595407	7624733	None	8326	1755	186365	Yes
TACATTTTTCTGATTGCTTTAGTTATACAAATACTTTGGGCATAATGAAGGA	9630986	9630997	9631047	9630995	-1	JH602094.1	ENSHGLG00000006753.1	9623412	9965960	TLN2	8326	1755	186365	No_or_no_constitutive_exon
CTGCGCGCCCCCGACGGGCTGCTCAGCCGCGCGCTGCGGGCCCGGAGGAGTC	10252364	10252785	10252835	10252783	-1	JH602094.1	ENSHGLG00000005856.1	10252364	10253342	None	8326	1755	186365	No_or_no_constitutive_exon
AAAGGAAGTATGGTGGCCCTCCACCAGACAGTGTGTACTCGGGTGTGTAGCC	12131060	12131204	12131254	12131202	-1	JH602094.1	ENSHGLG00000013273.1	12129783	12131381	None	8326	1755	186365	No_or_no_constitutive_exon
TGATGATGGCTATGCAGGAAGAGGCAGAGGCGGAGGAAGGGGAGGGTGAGGT	12129783	12130157	12130207	12130155	-1	JH602094.1	ENSHGLG00000013273.1	12129783	12131381	None	8326	1755	186365	No_or_no_constitutive_exon
CCTTTTCTGGCTGACTGATCCTCTTCTTTCCCCCGTCTTGGGAATTGCAGCC	12841425	12841595	12841375	12841427	1	JH602094.1	ENSHGLG00000015124.1	12682513	12871099	MYO1E	8326	1755	186365	Yes
AGGAGGATATGAAATGTCCTAATAGTTGTGTGGTTTTGTCCCCAGGGGAGCA	12764782	12764921	12764732	12764784	1	JH602094.1	ENSHGLG00000015124.1	12682513	12871099	MYO1E	8326	1755	186365	No_or_no_constitutive_exon
ATGCTAGTCAACTAACCACCAGTTATATCTAACTGAGGGCCAATGGGCAGTA	5383024	5383159	5383209	5383157	-1	JH602101.1	ENSHGLG00000002194.1	5383024	5384087	None	8326	1755	186365	No_or_no_constitutive_exon
AACCGCTTTATTTCAGTGATAATATGCAACATGCATACTGGGAACTGAAGAG	6189344	6189429	6189479	6189427	-1	JH602101.1	ENSHGLG00000001682.1	6186717	6203511	None	8326	1755	186365	No_or_no_constitutive_exon
CAGCAGCTGCACGGAATTCCCTGTATGACGTGGCTTGATATGAACGGGAGCA	9379989	9380025	9380075	9380023	-1	JH602101.1	ENSHGLG00000002853.1	9379989	9381039	None	8326	1755	186365	No_or_no_constitutive_exon
CCAACAACGATCTGCAAAATAATGGAGAAAATACAGCAAGTGGGGAAGAGAA	13933712	13933932	13933662	13933714	1	JH602101.1	ENSHGLG00000001835.1	13933402	13934855	None	8326	1755	186365	No_or_no_constitutive_exon
GGCACGCACTCGCGGCCGACGGGCGCTCTGACCCGGGGCAGGCGGTGTAGGA	15064647	15064715	15064765	15064713	-1	JH602101.1	ENSHGLG00000002458.1	14922496	15065624	TRANK1	8326	1755	186365	No_or_no_constitutive_exon
CCACTATGGGAACCCTCTCTGAAGAAGCCACAATTCCTGGCAGCTGGGAGAT	14979755	14982201	14982251	14982199	-1	JH602101.1	ENSHGLG00000002458.1	14922496	15065624	TRANK1	8326	1755	186365	No_or_no_constitutive_exon
AGGCCATGAATGCGCTGATGCGGTTGATCCAGCTGAAGCCGGGGCTGCAGTA	3324147	3324379	3324429	3324377	-1	JH602100.1	ENSHGLG00000015334.1	3323551	3326040	None	8326	1755	186365	Yes
CACCGAGGCTACATGAATGTTGGCGCCCAGTAGGGAAGCTGTGGGTACAGTG	3323551	3323627	3323677	3323625	-1	JH602100.1	ENSHGLG00000015334.1	3323551	3326040	None	8326	1755	186365	No_or_no_constitutive_exon
TGTCTTGGACAATTGCAAATAAAATGATAGAAAAAATGAGGGCTTAAAAGCT	3990084	3990267	3990317	3990265	-1	JH602100.1	ENSHGLG00000009324.1	3986962	3990382	None	8326	1755	186365	No_or_no_constitutive_exon
CTAACAAAAACCTGTTTCAAAAAAAATTTTTTTTTAAATGTAAGGGATAGAG	6677193	6677209	6677259	6677207	-1	JH602100.1	ENSHGLG00000003788.1	6650771	6733195	ABCB11	8326	1755	186365	No_or_no_constitutive_exon
GTCTTTTCAGTAACATGGTTTGGTTTTGTTTTTCCACTGGGGGTCAACAGCC	6810741	6810918	6810968	6810916	-1	JH602100.1	ENSHGLG00000006508.1	6798937	6998697	LRP2	8326	1755	186365	No_or_no_constitutive_exon
CAGTTTCACAGAGGTTCTCCTCCTTTCCTCAGGATTGGCTGGGGTTTAAGGA	6930096	6930145	6930195	6930143	-1	JH602100.1	ENSHGLG00000006508.1	6798937	6998697	LRP2	8326	1755	186365	No_or_no_constitutive_exon
TTTGAATGGAAAAAACTTGCATTGTCCAGCATCAGGTATATGAGGGACAGTG	7167448	7167564	7167614	7167562	-1	JH602100.1	ENSHGLG00000011371.1	7167448	7168039	None	8326	1755	186365	No_or_no_constitutive_exon
ACCGCCGCCCCCTCCCCTGTCTCCTCTCTGAACCCGCCCCTCGGGGGTAGGA	11191656	11191782	11191832	11191780	-1	JH602100.1	ENSHGLG00000007831.1	11144940	11193295	None	8326	1755	186365	No_or_no_constitutive_exon
GCCTGGCCCTCCTCAGTGGCCCCGGCGGGTGGGTGGGGGCGAGCAGGCAGCG	13249643	13249915	13249593	13249645	1	JH602100.1	ENSHGLG00000006431.1	13248211	13249915	None	8326	1755	186365	Yes
GCTCTGAGTGACCTTTCACCCGCGCCCAGCGGTCCGGGCGGCGGCACAAGAC	14517744	14517995	14517694	14517746	1	JH602100.1	ENSHGLG00000007541.1	14513081	14656632	AGPS	8326	1755	186365	No_or_no_constitutive_exon
TTCGAGGCAGATTCCATGCTTATGATCAGCATTTAATATGATGCTGGGAGAT	438494	438637	438687	438635	-1	JH602095.1	ENSHGLG00000010012.1	438494	438802	None	8326	1755	186365	No_or_no_constitutive_exon
TGGATGGACTCCTGGATGGCTATGACAACAGACTGCGGCCGGGCTGGGAGAG	1187436	1187732	1187782	1187730	-1	JH602095.1	ENSHGLG00000010634.1	1186614	1188150	None	8326	1755	186365	No_or_no_constitutive_exon
TCTGATGTTTTCCGGGCTGCTGAATGTCACCCTTTCTCTCCTGGGAAAAGCG	1687231	1687434	1687181	1687233	1	JH602095.1	ENSHGLG00000009585.1	1462915	1757206	XYLT1	8326	1755	186365	No_or_no_constitutive_exon
TGTTTTGCCTCTGTCTTTGAGAAATACTTCCAATTCCAAGAAGAGGGCAGGA	2382216	2382430	2382166	2382218	1	JH602095.1	ENSHGLG00000016465.1	2381809	2382710	None	8326	1755	186365	No_or_no_constitutive_exon
CTTCACCCCTTTCTGCCCCCTGGCTTCATCGTGGATCTCTAAAAGGGCAGTT	2590165	2590183	2590233	2590181	-1	JH602095.1	ENSHGLG00000016512.1	2512173	2593877	None	8326	1755	186365	No_or_no_constitutive_exon
GGTCTCAAGCCAGCTCAGAGATGTCCCCTGGCTCCCATGTGGGAGGGCAGCA	3800544	3800653	3800703	3800651	-1	JH602095.1	ENSHGLG00000006014.1	3800544	3802329	None	8326	1755	186365	No_or_no_constitutive_exon
AATAAACGATGAATTCTGTTTGTATAAGGAACACCAGGGGGCAGTACAAGAT	3980513	3980537	3980463	3980515	1	JH602095.1	ENSHGLG00000010886.1	3919964	4093743	PARN	8326	1755	186365	No_or_no_constitutive_exon
TTCCAGAACTGGGACAGGAATGTGTAGAAGAGGGGTCATGGGCAGAGCAGCT	4073526	4073544	4073476	4073528	1	JH602095.1	ENSHGLG00000010886.1	3919964	4093743	PARN	8326	1755	186365	No_or_no_constitutive_exon
CCTTGCCTCTCTCTATTGGTGTCCTTCCTTGATGGCTATTGGGGAGAAAGAG	7286186	7286347	7286397	7286345	-1	JH602095.1	ENSHGLG00000009985.1	7275206	7287114	ZP2	8326	1755	186365	No_or_no_constitutive_exon
CGAGGCAAGGGAGGGCGGGGGCCGTCTCACCTGGCCCGGCCGGGGCGGAGTC	8839983	8840138	8840188	8840136	-1	JH602095.1	ENSHGLG00000012125.1	8823145	8840280	ERN2	8326	1755	186365	No_or_no_constitutive_exon
AAGCCTCCTTCAGGAAAAGAAAGGCTCAGTGTTTCCCTCTCTTGGGGAAGGT	12089178	12089291	12089341	12089289	-1	JH602095.1	ENSHGLG00000011628.1	12074780	12141315	GTF3C1	8326	1755	186365	No_or_no_constitutive_exon
GCGGGGCCTCGGGCGGGGCCGCCGGGAGGGGAGGGCGGGGAGGCGTGCAGAT	13152325	13152492	13152275	13152327	1	JH602095.1	ENSHGLG00000012077.1	13152038	13159113	MAPK3	8326	1755	186365	No_or_no_constitutive_exon
TCATCCAGGTCTCCCTTACTGTCTTCCAGCAGGCTGTCTAGGGAGGCCAGGC	13262366	13262546	13262596	13262544	-1	JH602095.1	ENSHGLG00000012585.1	13256084	13262626	TMEM219	8326	1755	186365	No_or_no_constitutive_exon
TGGCTGTTCTTTCCTTCCCTTTCCCTTTGGTCATCCTTCGGGGGCAGCAGAA	13796421	13796493	13796371	13796423	1	JH602095.1	ENSHGLG00000013553.1	13789269	13799940	None	8326	1755	186365	No_or_no_constitutive_exon
GATGGAGGATGAGGAGAAGGCAGTGGAGACTGTGGTGGGCAACATGGCAGCT	13864081	13864198	13864031	13864083	1	JH602095.1	ENSHGLG00000011528.1	13864032	13867386	TMEM265	8326	1755	186365	No_or_no_constitutive_exon
TTTTCCCTTTCCCAATTACAGGACTGGTGTAGGGGAAGGGGCAGGGGCAGGG	13902341	13902841	13902891	13902839	-1	JH602095.1	ENSHGLG00000012095.1	13902341	13905944	ZNF629	8326	1755	186365	No_or_no_constitutive_exon
TTGCCGAGGAGCCAGAGCCCGAGGAACAGGCGCTGGGGCCTGAGGTGGAGGC	14135550	14135575	14135625	14135573	-1	JH602095.1	ENSHGLG00000016806.1	14134419	14140077	PRSS53	8326	1755	186365	No_or_no_constitutive_exon
AAGGGTCTGGCAGTGGGGTTGTAGGGGTGGCTGGAGAGGGCAGTGACAAGTC	14134419	14134559	14134609	14134557	-1	JH602095.1	ENSHGLG00000016806.1	14134419	14140077	PRSS53	8326	1755	186365	No_or_no_constitutive_exon
CCATCTATACAGGTGAGGGGTCTGGGAACCAGGGCGTGCTGTTGGGGAAGCC	14473166	14473181	14473116	14473168	1	JH602095.1	ENSHGLG00000012885.1	14471414	14476914	TGFB1I1	8326	1755	186365	No_or_no_constitutive_exon
GTGGCCTCCACCACTAAGAAGTTCTCCTACAAGCTGGTGAAGACGGGCAGTG	2444878	2444984	2445034	2444982	-1	JH602110.1	ENSHGLG00000002505.1	2444183	2445478	None	8326	1755	186365	No_or_no_constitutive_exon
TGGTAAGTTTGTCATGCTGTGTTTTCCTGACTGCCAAGTGGGAGAATAAGTC	3519625	3519902	3519952	3519900	-1	JH602110.1	ENSHGLG00000019153.1	3151433	3732909	TENM1	8326	1755	186365	No_or_no_constitutive_exon
GGTGCCGGAGTCATATCAAAAATCATACCCTCAGAGAAGTCAGGGTATAGAA	7751961	7752160	7751911	7751963	1	JH602110.1	ENSHGLG00000010477.1	7750962	7752430	None	8326	1755	186365	No_or_no_constitutive_exon
TGTCAGACTTTGTCTGAAGGCTCCCCAGGAAGCTCATAGTCTGGGAGCAGGC	10995930	10996192	10995880	10995932	1	JH602110.1	ENSHGLG00000002616.1	10993239	10996777	None	8326	1755	186365	No_or_no_constitutive_exon
CTGGTATTCCCATGATGGACATTTCAATTACCTCTCTCTGGGGATTGCAGGA	11772759	11772835	11772885	11772833	-1	JH602110.1	ENSHGLG00000004804.1	11770453	11816047	FRMD7	8326	1755	186365	No_or_no_constitutive_exon
ATATAAAATATATATATATATATTTTTTTCTGTTCTTTCTGTGGGTATAGTA	12401961	12402045	12402095	12402043	-1	JH602110.1	ENSHGLG00000007327.1	12358724	12665049	HS6ST2	8326	1755	186365	No_or_no_constitutive_exon
GTCCCTACTAAGGCCAGATGGTAACCAGCACTGTCCATGTCCTGGGGAAGGT	511155	511297	511347	511295	-1	JH602099.1	ENSHGLG00000019396.1	489310	528271	NOS2	8326	1755	186365	Yes
GAGAAGGCCTGTGGCTCTTAGTGACCTGTTCTTCTCTACTTGGGGAGTAGAA	1088781	1088903	1088731	1088783	1	JH602099.1	ENSHGLG00000018623.1	1067880	1092685	SLC13A2	8326	1755	186365	No_or_no_constitutive_exon
GGACACCAAGGAAAGTACTGCAGAGACACAGCACCGCCTCTGGGGGTAAGCA	1178314	1178320	1178370	1178318	-1	JH602099.1	ENSHGLG00000015468.1	1163605	1182764	SPAG5	8326	1755	186365	No_or_no_constitutive_exon
AGTCTCGATGACAGAGGGCAGTAAAACAGTCCCTTACACTAAGGGCATAGCC	1165229	1165236	1165286	1165234	-1	JH602099.1	ENSHGLG00000015468.1	1163605	1182764	SPAG5	8326	1755	186365	No_or_no_constitutive_exon
AGGTACTTTGGTTTGGGAATAAATCATGGCTAATAAAGGTGGAATGGGAGTG	1192447	1192580	1192630	1192578	-1	JH602099.1	ENSHGLG00000015888.1	1192447	1195060	None	8326	1755	186365	No_or_no_constitutive_exon
TCCCCTTTTAGGACTGGCTCATTCTTTTCACCCACAAGGGACCCAGAAAGTG	1668836	1668851	1668901	1668849	-1	JH602099.1	ENSHGLG00000014462.1	1629948	1715031	MYO18A	8326	1755	186365	No_or_no_constitutive_exon
AGGCCATGGCTTCCTGCAGCATCCCTCACCCCTGGGATCTGGGGGGGCAGGT	2106171	2106329	2106121	2106173	1	JH602099.1	ENSHGLG00000008230.1	2090945	2108717	ANKRD13B	8326	1755	186365	Yes
CTAAATGTCTTTGGGAGAGGTGGTATTCTCCTCTGACCTGGGGTGGTCAGTT	4233959	4234068	4234118	4234066	-1	JH602099.1	ENSHGLG00000009859.1	4214915	4236563	INPP5K	8326	1755	186365	No_or_no_constitutive_exon
TTGGTCAAAGCCTGTTTCCAGCCCCCACTCAGCCAATCAGCGGGCGGCAGTG	4332554	4332645	4332695	4332643	-1	JH602099.1	ENSHGLG00000006362.1	4288744	4334246	SLC43A2	8326	1755	186365	No_or_no_constitutive_exon
CCACTCAAGCTAAGACCAGCCGCACCTCTCCCAGTGCACTGGGGGAATAGGA	4352771	4352819	4352869	4352817	-1	JH602099.1	ENSHGLG00000009632.1	4352771	4355613	RILP	8326	1755	186365	No_or_no_constitutive_exon
CTTGGCACGGTCAAATGTTGGGAGATGCCATGACTTTAGGGAAACTGGAGAT	4504079	4504396	4504029	4504081	1	JH602099.1	ENSHGLG00000007504.1	4503853	4504396	None	8326	1755	186365	No_or_no_constitutive_exon
CACGTGGTGGCAGGAGATCTGAGCGGGGGCAGAGCAGATGGGCTGTGAAGAT	5347429	5347611	5347661	5347609	-1	JH602099.1	ENSHGLG00000014026.1	5338014	5349004	None	8326	1755	186365	No_or_no_constitutive_exon
CAATTGTTAGACTTTGTTTTTAAAATATCTGGGGTTTTTGGGGGGAGCAGGA	6598221	6598387	6598437	6598385	-1	JH602099.1	ENSHGLG00000015849.1	6591103	6729306	ZZEF1	8326	1755	186365	No_or_no_constitutive_exon
GCGACCTGGCAGGTGGCCGAGGACGTGCGCAGCGGAGAGCGGGAGACGAGGG	6606494	6606720	6606770	6606718	-1	JH602099.1	ENSHGLG00000012416.1	6605710	6606748	None	8326	1755	186365	No_or_no_constitutive_exon
TGGTGATACACTTTTGGCTATTCAGGCACCTTCTGGTACACAGCTGGGAGGT	6606074	6606152	6606202	6606150	-1	JH602099.1	ENSHGLG00000012416.1	6605710	6606748	None	8326	1755	186365	No_or_no_constitutive_exon
ATGTGGGGGTGATCTAGGAATCAGGGAAAAGGGACAGGATATGTGGGTAGAG	7400421	7401276	7400371	7400423	1	JH602099.1	ENSHGLG00000011568.1	7399250	7402361	None	8326	1755	186365	No_or_no_constitutive_exon
TCCCTGGTCTGCATTGTGGCCAATGCCCTCCTGTGGTGCCTGACGGGAAGAC	8659170	8659242	8659120	8659172	1	JH602099.1	ENSHGLG00000010457.1	8659069	8664454	TM4SF5	8326	1755	186365	No_or_no_constitutive_exon
TATTTTAAAACTGTCTGGAAGGGTGCTTTGCAATATAAGGGGTCGGAGAGGG	8663753	8663962	8663703	8663755	1	JH602099.1	ENSHGLG00000010457.1	8659069	8664454	TM4SF5	8326	1755	186365	No_or_no_constitutive_exon
AGACTTACCTGATCAATACTTTCCCTTATATTGCCTTCCTGGGATCATAGCT	8749955	8750066	8749905	8749957	1	JH602099.1	ENSHGLG00000014548.1	8711262	8763343	MINK1	8326	1755	186365	Yes
CAGCAGCAGCAGCAGCAGCAGCAGCAGCAGCAGATCCTGCCTGGGGACAGAA	8756607	8756671	8756557	8756609	1	JH602099.1	ENSHGLG00000014548.1	8711262	8763343	MINK1	8326	1755	186365	No_or_no_constitutive_exon
GGTAATACTGGGTTGGGGTTGGGTAGCAGCCTAGAGAGTAAGGGGCATAGGG	8758306	8758392	8758256	8758308	1	JH602099.1	ENSHGLG00000014548.1	8711262	8763343	MINK1	8326	1755	186365	No_or_no_constitutive_exon
TCCCCCAAGGCAGAGCCTGGAGCTCTTGGGGAGGGGCTGGGTGGCTGAAGCC	9817376	9817388	9817438	9817386	-1	JH602099.1	ENSHGLG00000010073.1	9811779	9837100	DLG4	8326	1755	186365	No_or_no_constitutive_exon
ATGCACGGATGTGAGCCTGGGAAGAGGTAAGGGGTGCCTGCAGGGAGCAGAG	9957707	9957834	9957657	9957709	1	JH602099.1	ENSHGLG00000018261.1	9954315	9957834	None	8326	1755	186365	No_or_no_constitutive_exon
AACAACATTGCCTGGAACGTGGGACCCCTCACTGGTGAGTAGGGGGCCAGGT	10432639	10432663	10432589	10432641	1	JH602099.1	ENSHGLG00000010903.1	10425815	10433806	KDM6B	8326	1755	186365	No_or_no_constitutive_exon
GTTTTTCTCTTGTTCTCTTTGTTCCCTTTGCCTTCACTGGGGTATGACAGTC	10477949	10478143	10477899	10477951	1	JH602099.1	ENSHGLG00000012017.1	10469005	10494810	CHD3	8326	1755	186365	Yes
AGGCAGTAGGGCAGAAGGTGCTGAAAGGGCCTCTGAGACTGGGAACCTAGAG	10473819	10473966	10473769	10473821	1	JH602099.1	ENSHGLG00000012017.1	10469005	10494810	CHD3	8326	1755	186365	No_or_no_constitutive_exon
GCGGGGGCGGCGGCGGCGGCGGCGGCGGGGGCGGCGGCGGCGGCGGGAAGAG	10469006	10469196	10469246	10469194	-1	JH602099.1	ENSHGLG00000014286.1	10469006	10474930	None	8326	1755	186365	No_or_no_constitutive_exon
CTTTGTGTTTTCCATTTCACCACATTACATTTGGTTTTGGTGTGGGATAGGT	11091567	11091682	11091732	11091680	-1	JH602099.1	ENSHGLG00000010955.1	11040950	11185627	None	8326	1755	186365	No_or_no_constitutive_exon
AGGGACTTAGTGAGTTTCTCGCTGTCTCCAGCGGTGTGGGCTGGGTGAAGCT	11335064	11335371	11335014	11335066	1	JH602099.1	ENSHGLG00000019093.1	11334727	11336111	None	8326	1755	186365	No_or_no_constitutive_exon
ATATGCCATTATGAAGTATTTCAATTAATAATATTTCTTTGTGGGAGCAGGA	14084644	14084886	14084594	14084646	1	JH602099.1	ENSHGLG00000012555.1	14031717	14411533	DNAH9	8326	1755	186365	No_or_no_constitutive_exon
GGTTATTTTCTATTGCTCATCATGTTGTTTTTTGTGAATGAAAGCGGGAGCA	4498642	4498806	4498592	4498644	1	JH602112.1	ENSHGLG00000001674.1	4364683	4523022	MDN1	8326	1755	186365	Yes
CAGAGGAGATGCGCTTCCTGAGGGAGTGGGTGGAGAACATGGGGGTAAAGTA	7286388	7286752	7286802	7286750	-1	JH602112.1	ENSHGLG00000001386.1	7285775	7286875	None	8326	1755	186365	No_or_no_constitutive_exon
ATAAATCCTGATTCAGCCCAGCCATACAAATGGTGAGGGAAAGCGCACAGAC	7285775	7286298	7286348	7286296	-1	JH602112.1	ENSHGLG00000001386.1	7285775	7286875	None	8326	1755	186365	No_or_no_constitutive_exon
AGGAAGAAACAGCATGAAGAGTGGAAGAATTGGTGGCCAAAAGGGTAGAGGA	7586573	7586659	7586709	7586657	-1	JH602112.1	ENSHGLG00000001899.1	7586270	7587085	None	8326	1755	186365	No_or_no_constitutive_exon
CGCTGGGTGGCTATGTGGGTCCGCCGGCCGGCGGGGCGGGAACAAGGAAGTT	8670920	8671124	8670870	8670922	1	JH602112.1	ENSHGLG00000002730.1	8670882	8753631	SNX14	8326	1755	186365	Yes
GTTTTGTGGGCATGTATGTTTTGTGTCATTCTGTGGGTATGGGTATGTAGCA	11041600	11041684	11041550	11041602	1	JH602112.1	ENSHGLG00000018839.1	10915476	11060312	SNAP91	8326	1755	186365	No_or_no_constitutive_exon
CTTTCAGTGGAAGTGTGGAAGGCCGATGACCAGATGGGATGGAAAGGGAGCA	11175581	11175709	11175759	11175707	-1	JH602112.1	ENSHGLG00000002162.1	11174673	11176640	None	8326	1755	186365	No_or_no_constitutive_exon
TGGTTCTGTGTTTGTTTTTCTTATTTCTCATCATCACTTCATGTGGGCAGTG	1865014	1865170	1864964	1865016	1	JH602115.1	ENSHGLG00000013837.1	1264832	1964202	None	8326	1755	186365	No_or_no_constitutive_exon
GCAGGCTGCTGAAGCTGTCTTGGCTGACTGGGTGAGTGGGAAGATCATAGCT	1911541	1912100	1911491	1911543	1	JH602115.1	ENSHGLG00000010598.1	1910381	1912100	None	8326	1755	186365	No_or_no_constitutive_exon
CTGAGTAGACATATAATTGCTGATTTTTAAATTAATTTTTAGGGAAATAGGG	3078208	3078268	3078318	3078266	-1	JH602115.1	ENSHGLG00000010766.1	3077630	3156437	LEMD3	8326	1755	186365	No_or_no_constitutive_exon
AGGATCTGGAGGACAACAGCACAACCGAACCAAAGGAAAATGGGAAGGAGGC	9652013	9652348	9652398	9652346	-1	JH602115.1	ENSHGLG00000013418.1	9652013	9653437	None	8326	1755	186365	No_or_no_constitutive_exon
GAACTCAGTATAGTCCCTGGCTGACCTGCCTTTGTGTGGTTGGGGCACAGGG	10143218	10143372	10143168	10143220	1	JH602115.1	ENSHGLG00000006939.1	10134555	10154324	AVIL	8326	1755	186365	No_or_no_constitutive_exon
TCTGTTTTGCTCTCCATTCTATCTCTATCTTCTTTGCTTCGGGAAACCAGCC	10215227	10215287	10215177	10215229	1	JH602115.1	ENSHGLG00000009759.1	10205374	10218288	AGAP2	8326	1755	186365	No_or_no_constitutive_exon
ATAGCGGGCCTCCGAATATTTAAGACTGGGAAGAGTCAGAGGGGGCCTAGAG	10344169	10344518	10344568	10344516	-1	JH602115.1	ENSHGLG00000015674.1	10337399	10344536	SLC26A10	8326	1755	186365	No_or_no_constitutive_exon
TGACAATGTGGATTTTGACAGGAAGGAGATCAAGGCTGCTTAGGAGGGAGCG	10352637	10352781	10352831	10352779	-1	JH602115.1	ENSHGLG00000018169.1	10346239	10353383	ARHGEF25	8326	1755	186365	No_or_no_constitutive_exon
TTCAAATGGGGACCCCCCCACACCCTGAGTCCCTTTCACCCTGGGGGCAGTG	10355843	10356592	10356642	10356590	-1	JH602115.1	ENSHGLG00000018915.1	10354076	10359769	DTX3	8326	1755	186365	No_or_no_constitutive_exon
AGGAAAAGAAATAATCAAGCCCCCCACCTCCTCAAAACCCACGGGGTGAGCG	10479121	10479272	10479071	10479123	1	JH602115.1	ENSHGLG00000013789.1	10475608	10483043	ARHGAP9	8326	1755	186365	No_or_no_constitutive_exon
CCTTCTGCCTACTTCTACCCTCATCGATTTCACCTCTCCCCCTGGGGAAGCT	10489393	10489483	10489533	10489481	-1	JH602115.1	ENSHGLG00000013138.1	10483218	10498609	GLI1	8326	1755	186365	No_or_no_constitutive_exon
TGACGAGCGTGACTGCCCAGGTCAGCCACCGGCCTCTGCGTGGTGGGTAGTG	10752295	10752315	10752365	10752313	-1	JH602115.1	ENSHGLG00000015499.1	10734262	10812763	LRP1	8326	1755	186365	No_or_no_constitutive_exon
TGGGGACCATGACTGTGCGGATGGCTCCGACGAGGTGGGTGGGAGACCAGGA	10743582	10743606	10743656	10743604	-1	JH602115.1	ENSHGLG00000015499.1	10734262	10812763	LRP1	8326	1755	186365	No_or_no_constitutive_exon
TGATATGTTTATGTCAGTCATCTTTATATCTTCTCTCCCTTGATGGGTAGGC	11438836	11439070	11438786	11438838	1	JH602115.1	ENSHGLG00000009114.1	11410221	11448810	None	8326	1755	186365	No_or_no_constitutive_exon
AGGCCTGTTCTGGCTGCCCAGTGTCACCTGTTTCTCCCTTGGGTTGGCAGTG	11690517	11690614	11690467	11690519	1	JH602115.1	ENSHGLG00000005988.1	11687850	11691846	None	8326	1755	186365	No_or_no_constitutive_exon
ACTGTTTTTTAAAAGGCATACAACTGTGCTTTCATAAGGGAAGCAGTTAGGA	12648225	12648372	12648175	12648227	1	JH602115.1	ENSHGLG00000005528.1	12647522	12648372	None	8326	1755	186365	No_or_no_constitutive_exon
CAAATTGAATGGATTATCAGGCTCACTGGCTCCGAATCTGATATGGGAAGAC	225490	225814	225440	225492	1	JH602106.1	ENSHGLG00000001476.1	224404	225814	None	8326	1755	186365	No_or_no_constitutive_exon
CCACTACTTGTGTCCGTGCTCCCGCGCGGCTCCGGACGCGGGACTGGCAGGC	909838	909922	909972	909920	-1	JH602106.1	ENSHGLG00000003198.1	903846	998436	ATP11A	8326	1755	186365	No_or_no_constitutive_exon
GCCTTCCTACCCGGAGGCCTCTTCTCAGCCAGCTCTTCTTCGGGTGACAGGT	2211357	2211432	2211482	2211430	-1	JH602106.1	ENSHGLG00000002218.1	2202243	2324507	COL4A2	8326	1755	186365	No_or_no_constitutive_exon
CTTTGAAAAGTTGCTTTTTTCCTCACTGTGTAAAATTCTTTTGGGTAAAGGC	9755533	9755674	9755724	9755672	-1	JH602106.1	ENSHGLG00000001199.1	9645860	9878634	ITGBL1	8326	1755	186365	No_or_no_constitutive_exon
GAGACCCTATGGACGTCGACCACAGTAGTCCAAGACTCCTGTGCAGGGAGAA	1850269	1850598	1850648	1850596	-1	JH602116.1	ENSHGLG00000010998.1	1850269	1851493	None	8326	1755	186365	No_or_no_constitutive_exon
GGTCCAGGAAGCAGAGAAGTACAAAGCTGAAGATGAGAAGCAGGGATAAGGT	3964748	3965084	3964698	3964750	1	JH602116.1	ENSHGLG00000001303.1	3963144	3965084	None	8326	1755	186365	No_or_no_constitutive_exon
CAAGTGTCTCCAGTATTGGACCTTAATTATGATCATTATGGGAGGATGAGGG	6512051	6512100	6512001	6512053	1	JH602116.1	ENSHGLG00000002097.1	6509113	6683046	GUCY2F	8326	1755	186365	No_or_no_constitutive_exon
TGGTGGCCAAGGATCAGGAGGTCAGCGCTCAGGAGGTCAGGGCGCTAGAGGA	7478777	7480594	7478727	7478779	1	JH602116.1	ENSHGLG00000002760.1	7477141	7480930	IRS4	8326	1755	186365	No_or_no_constitutive_exon
CAGCGCTCGCTGTAGCCCCGGGCTTAGGCGCAGCCGCCGCGGGCTTAGAGGC	7480606	7480930	7480556	7480608	1	JH602116.1	ENSHGLG00000002760.1	7477141	7480930	IRS4	8326	1755	186365	No_or_no_constitutive_exon
GGAAAGATGCTGAAATCCAGAAGCTGAAAAATGTGATCACTCAATGGGAGGC	8221492	8221753	8221442	8221494	1	JH602116.1	ENSHGLG00000014597.1	8209691	8221753	None	8326	1755	186365	No_or_no_constitutive_exon
GAAGACGCCTTTGAAGACTGGGGAATGCTGCTGATGGGGTGAAAACAAAGAA	9591561	9592113	9592163	9592111	-1	JH602116.1	ENSHGLG00000004017.1	9587165	9592297	None	8326	1755	186365	No_or_no_constitutive_exon
AGACTCTGCCAAATCACTGGCAGTGTCTGGATTAGGTGTAATTGGGTGAGAC	9590588	9590696	9590746	9590694	-1	JH602116.1	ENSHGLG00000004017.1	9587165	9592297	None	8326	1755	186365	Yes
AGGGATATTAGGAATTTGTGATTTGCTCATAAACCTGAGGGGTGAACAAGAA	41644	42089	42139	42087	-1	JH602111.1	ENSHGLG00000004229.1	40575	48466	None	8326	1755	186365	No_or_no_constitutive_exon
TGGTACCGGGGATCAAACTCAGGTCCTCGTGCTTGCAGGGCAGGTGGCAGAA	41148	41422	41472	41420	-1	JH602111.1	ENSHGLG00000004229.1	40575	48466	None	8326	1755	186365	No_or_no_constitutive_exon
CTGGTGCAACTGATCCTGCAATTAAAGGGGTTTTCTTCGGGCGGGGGTAGGT	11212202	11212384	11212152	11212204	1	JH602111.1	ENSHGLG00000002320.1	11182976	11276294	FAM184A	8326	1755	186365	No_or_no_constitutive_exon
GTGCGATAGGTGCCCTGCACGGATCAGACTTCGAGGGGCTGAAGAAACAGGG	12173696	12173755	12173805	12173753	-1	JH602111.1	ENSHGLG00000004776.1	12167151	12179425	None	8326	1755	186365	No_or_no_constitutive_exon
CGCCCAGGGCACGGACGTGCGCGAAGGGGCGGGGCGGGACGTGCGCGGAGGG	12167151	12167235	12167285	12167233	-1	JH602111.1	ENSHGLG00000004776.1	12167151	12179425	None	8326	1755	186365	No_or_no_constitutive_exon
AGAGAAGATTTGGCAGCTCTGGAAAAAGATTATGAGGAAATGGGAATAAGTT	123430	123436	123380	123432	1	JH602109.1	ENSHGLG00000006095.1	115090	123436	TUBAL3	8326	1755	186365	No_or_no_constitutive_exon
GGGCAGCCGTCAATGCCCAACTGATGGCACAGATCGGGCGAAAGAAGTAGAG	131398	131399	131449	131397	-1	JH602109.1	ENSHGLG00000007149.1	131398	131885	None	8326	1755	186365	No_or_no_constitutive_exon
TGCCCGCGGTTCTGACGCTGAGGGGTCTCTGCAGGTGCGCGGGAGCCCAGAG	2774759	2774858	2774908	2774856	-1	JH602109.1	ENSHGLG00000008329.1	2774759	2833267	None	8326	1755	186365	No_or_no_constitutive_exon
TCCCTTTGTTTTTCTAATCCCACCTTGCATTTTGTACCTGGGGTCATGAGGT	4214360	4214375	4214425	4214373	-1	JH602109.1	ENSHGLG00000031389.1	4214360	4217302	None	8326	1755	186365	No_or_no_constitutive_exon
CGGAGGGGTCGGGCGCTCAGGGTGGTGTGGCCGTAGGCTGAAGCTGGGAGTT	4477810	4477844	4477894	4477842	-1	JH602109.1	ENSHGLG00000008277.1	4341392	4606108	KIAA1217	8326	1755	186365	No_or_no_constitutive_exon
CCTGTCCGCCACAACGCCTCACCGCGCCCCTGGGGAAGTGAGGGCGGAAGTG	4357836	4358108	4358158	4358106	-1	JH602109.1	ENSHGLG00000008277.1	4341392	4606108	KIAA1217	8326	1755	186365	No_or_no_constitutive_exon
CACACCTTTAATCAGTTCTCTTCCCTCCTCCCTTCACCCGACCCGGGAAGAA	6068660	6068813	6068610	6068662	1	JH602109.1	ENSHGLG00000003964.1	5962998	6113087	PIP4K2A	8326	1755	186365	No_or_no_constitutive_exon
GACCACTGAAAGCACCGGCATATGACTTTAGCTGATGTCCTGGGACACAGGT	8535599	8535632	8535682	8535630	-1	JH602109.1	ENSHGLG00000004928.1	8384080	9074878	MALRD1	8326	1755	186365	No_or_no_constitutive_exon
CTCTTCCTTTGGGTCCCCGTGAACTCCACCCACTCCTGCTTTGGGGACAGAG	221278	221428	221478	221426	-1	JH602108.1	ENSHGLG00000008766.1	216550	233127	FMNL1	8326	1755	186365	Yes
AAGGAGCTGGAGACGCGGCGGGTGCGCGGCGGGCCGCGGGACGGGGAGAGGG	220855	220863	220913	220861	-1	JH602108.1	ENSHGLG00000008766.1	216550	233127	FMNL1	8326	1755	186365	Yes
CAGGACCCGGGAGGGGCGCTAGGGGCGTCTGAGGAGCTCGGACCTGGGAGGG	220273	220462	220512	220460	-1	JH602108.1	ENSHGLG00000008766.1	216550	233127	FMNL1	8326	1755	186365	Yes
CCTGCCAAAGAGCCCAGTGCGCCTGGAGACAGTGTGGCAGGGAGAGACAGCC	675869	678726	675819	675871	1	JH602108.1	ENSHGLG00000017687.1	603314	678726	GPATCH8	8326	1755	186365	No_or_no_constitutive_exon
GCCGCCAAGAAGCCGGCGCAGGAGGGTGGCAAGGTGCGAGGCGGGCACAGGG	776270	776491	776220	776272	1	JH602108.1	ENSHGLG00000006625.1	768696	780639	UBTF	8326	1755	186365	No_or_no_constitutive_exon
CGGCCGGGCCCATAGACCCTGTGGACCCCACGGACCCTGTGCTGCGGGAGCG	830430	830565	830380	830432	1	JH602108.1	ENSHGLG00000013443.1	818153	837961	HDAC5	8326	1755	186365	Yes
TGGAGGAGGAGGAGGAGGAGGAGGAGGAGGAGGCGGAGGAGGACGGGGAGGA	833565	833655	833515	833567	1	JH602108.1	ENSHGLG00000013443.1	818153	837961	HDAC5	8326	1755	186365	Yes
ACTGCCAGAGCCCTGCTCTGATACCACAATGCCCTCTCCTGGGGCTGCAGGG	1236636	1236697	1236586	1236638	1	JH602108.1	ENSHGLG00000011797.1	1188135	1241964	BRCA1	8326	1755	186365	Yes
GGCCAAGGCCGAGGCAGAGAGTGAGGTGAGGAGCCCCGAAGAGGTGGGAGCC	1417797	1417965	1418015	1417963	-1	JH602108.1	ENSHGLG00000014338.1	1416885	1427811	WNK4	8326	1755	186365	No_or_no_constitutive_exon
CCTCCTTCCCCCCATACCCCTAAGGAGGAGCACCAGAACTGGGGTGGCAGCT	1429074	1429129	1429179	1429127	-1	JH602108.1	ENSHGLG00000018591.1	1428447	1432574	VPS25	8326	1755	186365	No_or_no_constitutive_exon
CCACGTGAGCGTTCTTTGTGTGATGCTTTGTCTTTGCTTGGGTTTGAAAGAT	1575513	1575632	1575682	1575630	-1	JH602108.1	ENSHGLG00000018815.1	1560994	1608067	ATP6V0A1	8326	1755	186365	Yes
CGGGCAGCTGAGGCGGCCGGCCGAGGACAAGGGCGGGCGCGGGGGCTGAGGG	1686253	1686360	1686410	1686358	-1	JH602108.1	ENSHGLG00000019422.1	1686253	1687406	None	8326	1755	186365	No_or_no_constitutive_exon
GGGGAAACTGAGGCGTTCTGAGTCATTTCTGGTGTCTTTGGGGGCCACAGAC	1741937	1742059	1741887	1741939	1	JH602108.1	ENSHGLG00000011273.1	1740852	1744288	GHDC	8326	1755	186365	No_or_no_constitutive_exon
GATTACTCGATGTGTGCCCACCGCACTGAGGGTACGTCGGGGGACTAAAGGG	2307784	2308016	2307734	2307786	1	JH602108.1	ENSHGLG00000012223.1	2306050	2308016	None	8326	1755	186365	No_or_no_constitutive_exon
GGCTTTTTCTTAACTTCAGGGTCAGCTTTGTTCGGGCAGGGGGTCTAGAGGA	3041583	3041694	3041744	3041692	-1	JH602108.1	ENSHGLG00000015160.1	3036542	3045595	RAPGEFL1	8326	1755	186365	No_or_no_constitutive_exon
GGGGGGCGGCACCCCGCCGGTGCACCAGGGCTCCTGGGAGGAGGAGGAAGAG	3747568	3747717	3747518	3747570	1	JH602108.1	ENSHGLG00000011165.1	3732319	3747717	CACNB1	8326	1755	186365	No_or_no_constitutive_exon
AGGGCTGCCCCTCCTCTCGCTCCCCTTGGCCGCAGCCCGCAGCGGGCCAGGG	3923973	3924127	3923923	3923975	1	JH602108.1	ENSHGLG00000014540.1	3908036	3931430	PIP4K2B	8326	1755	186365	No_or_no_constitutive_exon
CGGCAGAGCGGCTGGGGGGCGCCCCGGGGGCGGCGACGGCGGGGGCGCAGGG	4063912	4064535	4063862	4063914	1	JH602108.1	ENSHGLG00000010912.1	4031747	4085984	SRCIN1	8326	1755	186365	No_or_no_constitutive_exon
TCTGTTGCTGCAGGAGGAAGAGAATGGGGGCCGAGGGGGCCGAGGAGCAGGA	4125827	4125863	4125913	4125861	-1	JH602108.1	ENSHGLG00000012944.1	4092813	4153676	ARHGAP23	8326	1755	186365	No_or_no_constitutive_exon
GAGGTCCCGAGTTATTTCCCAGAGGTTGGGGAGTGCAGGAAGTGGGGCAGCC	4203035	4203103	4202985	4203037	1	JH602108.1	ENSHGLG00000012698.1	4191974	4205002	GPR179	8326	1755	186365	No_or_no_constitutive_exon
CAAACGCTACAGGGAAGACGAGGCCAGGGAGGCCAGCCATGGAGGGGGAGTG	4203208	4203478	4203158	4203210	1	JH602108.1	ENSHGLG00000012698.1	4191974	4205002	GPR179	8326	1755	186365	No_or_no_constitutive_exon
CAAGGCGGCCCGTTCTGCTGGTTCCCAGGAAGGTGGCAGAGCACTGGGAGGA	4204835	4205002	4204785	4204837	1	JH602108.1	ENSHGLG00000012698.1	4191974	4205002	GPR179	8326	1755	186365	No_or_no_constitutive_exon
TCACCTAGCAATGTGGTATGGAAGCAACCAGCCAAGTCACAAATGGGCAGCC	5157410	5157458	5157508	5157456	-1	JH602108.1	ENSHGLG00000011239.1	5157213	5157835	None	8326	1755	186365	No_or_no_constitutive_exon
GAGATGGAAGAAGACCTGACTCGATGGGCAATACCCTGGGAAATCTAAAGAA	5157213	5157348	5157398	5157346	-1	JH602108.1	ENSHGLG00000011239.1	5157213	5157835	None	8326	1755	186365	No_or_no_constitutive_exon
CACGCCATCACCGCCGCCCAGAAGACAGTGACAGCCCCTCGGGGAAGCAGTG	6258766	6259189	6258716	6258768	1	JH602108.1	ENSHGLG00000014714.1	6258208	6259189	None	8326	1755	186365	No_or_no_constitutive_exon
AGAATTTGAAATCTCAACCCGCCTGTCCTTGTCTCCTTCCCATGGGACAGGA	6566002	6566151	6566201	6566149	-1	JH602108.1	ENSHGLG00000011379.1	6557350	6571870	None	8326	1755	186365	No_or_no_constitutive_exon
GAATCTTAGCAAGCAACAAGAAAGGATAAATTCTCAGAGGGAAAAGATAGAA	9880471	9880506	9880421	9880473	1	JH602108.1	ENSHGLG00000013104.1	9878905	9881815	None	8326	1755	186365	No_or_no_constitutive_exon
CTGGCAGTGCGGGTCTCCCTCCTGGATAGTTTTCCTGAATGGCTGGGTAGGC	12748040	12748099	12748149	12748097	-1	JH602108.1	ENSHGLG00000013648.1	12743173	12774273	CUEDC1	8326	1755	186365	No_or_no_constitutive_exon
GCAGGAGGCCCAAGGTGCTTTTAAAGGATCTTTTCTCTTCCTGGGAGCAGCA	5053795	5053849	5053745	5053797	1	JH602103.1	ENSHGLG00000012260.1	4996526	5068549	RIPOR3	8326	1755	186365	Yes
CCCCCCGCGGCCAGACCTGGGCCGCGCGCCCCCGCCGGCGAGCTGGGCAGCA	5369128	5369183	5369233	5369181	-1	JH602103.1	ENSHGLG00000005124.1	5368348	5369377	CEBPB	8326	1755	186365	No_or_no_constitutive_exon
CGCGGACTGCAAGCGGAAGGAGGAGGCCGGGGCGCCGGGCGGCGGCGCAGGC	5368348	5368794	5368844	5368792	-1	JH602103.1	ENSHGLG00000005124.1	5368348	5369377	CEBPB	8326	1755	186365	No_or_no_constitutive_exon
ATTTGTTTTGACACAAGATTTCTTAATAGTGATAAGTAAAGGGACCTGAGAA	7924426	7924537	7924587	7924535	-1	JH602103.1	ENSHGLG00000019194.1	7924238	7927032	None	8326	1755	186365	No_or_no_constitutive_exon
CAGTGTGCTGGGAAGCAGGAAACATGAGGGGCAGGAGGGGCCCAAGAGAGGA	8059834	8061082	8061132	8061080	-1	JH602103.1	ENSHGLG00000030069.1	8059834	8100582	None	8326	1755	186365	No_or_no_constitutive_exon
CCTATTTGCTTGTTTGTAGGTTGAGGTTCTGGCACTTGGGGATCCGAAAGGC	8113157	8114129	8113107	8113159	1	JH602103.1	ENSHGLG00000006415.1	8110959	8116361	OCSTAMP	8326	1755	186365	No_or_no_constitutive_exon
CATGAGCAGGGATAAGGTGCCCCAAGCTGATGACTTTCCTGGTGGGACAGAC	8686609	8686714	8686764	8686712	-1	JH602103.1	ENSHGLG00000010842.1	8686026	8691898	CTSA	8326	1755	186365	Yes
CTGGGGGATCAGTTGCCATTGGGGTTCCTGTGATTCCCTCATGGGGCTAGGT	10777234	10777370	10777420	10777368	-1	JH602103.1	ENSHGLG00000004174.1	10761631	10791891	L3MBTL1	8326	1755	186365	Yes
ATGGACCAGCCTCTGCACAGCGCTCTGTTCGTTCCCCCCGAGGGGCCTAGGT	10776766	10776858	10776908	10776856	-1	JH602103.1	ENSHGLG00000004174.1	10761631	10791891	L3MBTL1	8326	1755	186365	Yes
CGAGGCTTGTGCCACCCAAGGAGCTTTGGCAGGGGGTGTGATCGGGGCAGTT	10790743	10790771	10790821	10790769	-1	JH602103.1	ENSHGLG00000004174.1	10761631	10791891	L3MBTL1	8326	1755	186365	No_or_no_constitutive_exon
TTTTCCTTAATTTCTGCTCTCTCTGGGGGGCGGGGGGGAGTGGAGAGCAGGT	214916	215032	215082	215030	-1	JH602107.1	ENSHGLG00000014872.1	212225	215931	PPOX	8326	1755	186365	No_or_no_constitutive_exon
TTTCACTAAGGGGATAGAGCTGAGGGGAAGAAGTAAACTTGGTGGGTCAGAC	215053	215084	215134	215082	-1	JH602107.1	ENSHGLG00000014872.1	212225	215931	PPOX	8326	1755	186365	No_or_no_constitutive_exon
GACTTTTCCTTAATTTCTGCTCTCTCTGGGGGGCGGGGGGGAGTGGAGAGCA	214916	215035	215085	215033	-1	JH602107.1	ENSHGLG00000014872.1	212225	215931	PPOX	8326	1755	186365	No_or_no_constitutive_exon
TCCCTCAGCTCTCCAGTTCACCCTGTCTCTGCCTCCTTCTCCGAGGGTAGCT	363063	363210	363013	363065	1	JH602107.1	ENSHGLG00000015520.1	346386	367428	F11R	8326	1755	186365	No_or_no_constitutive_exon
CCTGGCGGCGGGGCGGGACTGGCCCGGTGCCTGGAGCCTGGGACAATGAGGA	8433784	8433923	8433973	8433921	-1	JH602107.1	ENSHGLG00000014368.1	8421790	8439782	HPN	8326	1755	186365	No_or_no_constitutive_exon
TCTCCCAAGGGGAGGGCTGTGTCTCCATAGGTCCCCTAAGCATGGGGCAGGT	8428276	8428509	8428559	8428507	-1	JH602107.1	ENSHGLG00000014368.1	8421790	8439782	HPN	8326	1755	186365	No_or_no_constitutive_exon
GGCTGGCGTCCGCGCACCCTGACCTCCGCACAGGCGCGGGGAAGGGCAAGAA	9811793	9811827	9811743	9811795	1	JH602107.1	ENSHGLG00000015457.1	9810992	9811920	None	8326	1755	186365	No_or_no_constitutive_exon
GGGCAGCACCCCTCTGAACCCTCAAGAATGAGATGGGACTTGGGGGGTAGGG	10166317	10166388	10166267	10166319	1	JH602107.1	ENSHGLG00000017091.1	10148521	10167543	APLP1	8326	1755	186365	Yes
CCCGGTCCTCCCCAAACTGTCAAGCGGGAGCTCCTGGGTCACCGAGTGAGCT	10261532	10261923	10261973	10261921	-1	JH602107.1	ENSHGLG00000011122.1	10261532	10261980	None	8326	1755	186365	No_or_no_constitutive_exon
GAGGTAGTCATAATGTATCACCCTTTGTCTTGTTTTTTTGGGAACTGTAGGT	10329435	10329573	10329385	10329437	1	JH602107.1	ENSHGLG00000011478.1	10310128	10348686	WDR62	8326	1755	186365	No_or_no_constitutive_exon
AATTATTTCTGAAAAAGGATATTTATGGAATAGAATCATCCTGATGGGAGAT	11210810	11210958	11211008	11210956	-1	JH602107.1	ENSHGLG00000014291.1	11209947	11211024	None	8326	1755	186365	No_or_no_constitutive_exon
AGAGCTGGAAGGGTCTGAGTGTTAATCATTTACTATTTTCTGGGGTGCAGGG	11730182	11730215	11730265	11730213	-1	JH602107.1	ENSHGLG00000013557.1	11729085	11733662	PPP1R14A	8326	1755	186365	No_or_no_constitutive_exon
CCCCCAAGGCCAGCCATGTTTTCTGGCCTGACACTCTCCCGGATGGGCAGGT	11999290	11999421	11999240	11999292	1	JH602107.1	ENSHGLG00000013838.1	11888288	12004314	RYR1	8326	1755	186365	No_or_no_constitutive_exon
GCTGGGGGCTGGAGTGTGGACAGTGGGACAGGGAGCTGGAACTAGGGCAGGC	11955983	11956178	11955933	11955985	1	JH602107.1	ENSHGLG00000013838.1	11888288	12004314	RYR1	8326	1755	186365	No_or_no_constitutive_exon
GCGAGCCCGAGGAGGACGAGGATGAGGGCGCGGCCGAGGCGGGCGCAGAGGC	11990598	11991216	11990548	11990600	1	JH602107.1	ENSHGLG00000013838.1	11888288	12004314	RYR1	8326	1755	186365	No_or_no_constitutive_exon
CTGGAGTGTGGACAGTGGGACAGGGAGCTGGAACTAGGGCAGGCACTGAGCC	11955991	11956178	11955941	11955993	1	JH602107.1	ENSHGLG00000013838.1	11888288	12004314	RYR1	8326	1755	186365	No_or_no_constitutive_exon
GGGCATGGTGGTGACACCTGTAGTCCCAGCCAGCTGTCTGGGAGCTGAAGCA	12035216	12035244	12035166	12035218	1	JH602107.1	ENSHGLG00000006367.1	12025590	12035972	EIF3K	8326	1755	186365	No_or_no_constitutive_exon
TGCCTACTCTGGGCCTGGTCTCCTCTGCTATGCCTGCGTCCTGGGAGCAGAA	12112631	12112697	12112581	12112633	1	JH602107.1	ENSHGLG00000008428.1	12042532	12113886	ACTN4	8326	1755	186365	No_or_no_constitutive_exon
CAGGGCCACGGTCCAGGTGAGTGGCAGGGCATGGGCTCCTGAGGGATGAGGG	12234214	12234339	12234389	12234337	-1	JH602107.1	ENSHGLG00000005666.1	12232603	12237913	RINL	8326	1755	186365	No_or_no_constitutive_exon
TGTCTAGCAGAGGTGGTCACCGAGGTGCTGGCCCTGGGGCAGGCCCAGAGAG	12268540	12268566	12268616	12268564	-1	JH602107.1	ENSHGLG00000009592.1	12266979	12268994	CCER2	8326	1755	186365	No_or_no_constitutive_exon
CTGGGCCCCAGGCCCAAGTCCTGAGTTTGAATTCCTTTTCATGGGTGTAGGT	12670098	12670181	12670231	12670179	-1	JH602107.1	ENSHGLG00000015856.1	12668617	12676502	GMFG	8326	1755	186365	Yes
TGTGGACCTGACTGATCTCCTCCGTCTCCCCTCGAATCCTGGGAGTTCAGAT	12782678	12782772	12782628	12782680	1	JH602107.1	ENSHGLG00000018339.1	12766805	12804611	SUPT5H	8326	1755	186365	No_or_no_constitutive_exon
TGGCTTTGGTAGTCCAGGTGGGAGTGGTAGTGGCATGAGCAGGGGCCGAGGA	12787136	12787196	12787086	12787138	1	JH602107.1	ENSHGLG00000018339.1	12766805	12804611	SUPT5H	8326	1755	186365	No_or_no_constitutive_exon
GGTGGCGGCGGCTGCGGCCCGGAGAGGCCCGGTGGCGGTGGCCAGGGGAGGC	12857574	12857707	12857757	12857705	-1	JH602107.1	ENSHGLG00000015919.1	12857054	12857894	EID2	8326	1755	186365	No_or_no_constitutive_exon
TGCTCTTCCTGGCGCCGCCACAAAACAACTCGGCCACCGGGGAGCTCGAGGC	2211588	2212068	2211538	2211590	1	JH602113.1	ENSHGLG00000005693.1	2203392	2212068	SHH	8326	1755	186365	No_or_no_constitutive_exon
GGCCCAGGAGCTGCGTCAAAGCCGCCAAGGTGTACGGGATGGAGCGTGAGTA	5277353	5277361	5277303	5277355	1	JH602113.1	ENSHGLG00000012677.1	5273127	5278955	CRYGN	8326	1755	186365	No_or_no_constitutive_exon
CGCCGAGACGTCGCCTGGCGCGGGGGCGGGCACGGGGCTGGGGCGCGCAGGT	5513449	5513851	5513901	5513849	-1	JH602113.1	ENSHGLG00000007176.1	5487199	5535707	AGAP3	8326	1755	186365	No_or_no_constitutive_exon
GAGGCAGCAGAGTGTTGCCCAGGGTGGGTGCTCAGTGGGGGACCAATGAGAC	5544482	5544656	5544432	5544484	1	JH602113.1	ENSHGLG00000003297.1	5541391	5546159	FASTK	8326	1755	186365	Yes
CAACACACCCAAAAAGATGACAGACTACGTACGCCAAGAAGCAAGGGTAGGT	6856859	6856988	6857038	6856986	-1	JH602113.1	ENSHGLG00000010383.1	6856388	6858086	None	8326	1755	186365	No_or_no_constitutive_exon
AGTTATTCACTCTAGCAGTGCAGTGATAACATCCGTGGAAGCTGGGTGAGAT	10660967	10661066	10661116	10661064	-1	JH602113.1	ENSHGLG00000014720.1	10660890	10663195	None	8326	1755	186365	No_or_no_constitutive_exon
GAGGTGTTTCTGACCCGTGTTTTTGGGTTTTTTTGCTTCCTCGGGGGTAGGT	11485487	11485569	11485619	11485567	-1	JH602113.1	ENSHGLG00000006034.1	11478509	11486122	GSTK1	8326	1755	186365	Yes
TTCCATTTCCTCATCTCCACATCTCCATGCCCTTTTCCTGGGCGGAGCAGCA	11918272	11918541	11918222	11918274	1	JH602113.1	ENSHGLG00000006227.1	11898648	11921880	TRPV5	8326	1755	186365	Yes
TAGTCATGATGCAGTTGCCATGGTAACCCTCACCCCCTTGGGTGGAGCAGCC	12077339	12077608	12077658	12077606	-1	JH602113.1	ENSHGLG00000011697.1	12074998	12090049	TRPV6	8326	1755	186365	No_or_no_constitutive_exon
GGCAAGGGACTAGGAATGCAGTTGAAGGGGCCTCTGGGGCCTGGAGGAAGGG	464748	465008	464698	464750	1	JH602117.1	ENSHGLG00000007325.1	305667	465998	AVEN	8326	1755	186365	No_or_no_constitutive_exon
TTCTTCTTGCTTGCTTTCTCCTTGACTTGCATCTCCTTGGTGGGGCACAGGG	589102	589178	589228	589176	-1	JH602117.1	ENSHGLG00000018729.1	467294	1030212	RYR3	8326	1755	186365	Yes
ATCACGATACAGCTGTGTAAGCCGCCTGTCTGATTGGGCTGAGGCTGCAGCA	520688	520726	520776	520724	-1	JH602117.1	ENSHGLG00000018729.1	467294	1030212	RYR3	8326	1755	186365	No_or_no_constitutive_exon
CAAGGGCCGGAGGAACCCTTCGGGAGCCTGCCGAGGGCTGTGGGTGGCAGTG	7602766	7602873	7602923	7602871	-1	JH602117.1	ENSHGLG00000012879.1	7591843	7612645	PLCB2	8326	1755	186365	No_or_no_constitutive_exon
ACTGCTACGTTCCTAAGGTGGCCTGCTCTAACTGGAAGCGGGTGCTGAAGGT	7769972	7770602	7769922	7769974	1	JH602117.1	ENSHGLG00000013003.1	7769477	7770602	CHST14	8326	1755	186365	No_or_no_constitutive_exon
GGCGACCGAGAGCGTCCTGGGGTCGCAGCGCTGGGCGGGCGGGGGCGGAGGA	8670320	8670418	8670468	8670416	-1	JH602117.1	ENSHGLG00000013166.1	8665096	8672346	LTK	8326	1755	186365	No_or_no_constitutive_exon
GACTCTTGCCTCTAATTCTCCTTTTTGTCTCTTACCCCATTGGGTGACAGTT	9368212	9368396	9368446	9368394	-1	JH602117.1	ENSHGLG00000016182.1	9340381	9400739	TMEM87A	8326	1755	186365	Yes
TCTGCACAAGGGAGATCTGAATTTTCATTTCCTTTCTGGGGGGGGCACAGAC	9502964	9503134	9502914	9502966	1	JH602117.1	ENSHGLG00000016831.1	9473116	9512353	CAPN3	8326	1755	186365	Yes
TCCATACTTGCAAAATAGTAAAGAAGTAAAGCCAGTGGGCACAGAAGCAGTT	9800034	9800795	9799984	9800036	1	JH602117.1	ENSHGLG00000015391.1	9690177	9824014	STARD9	8326	1755	186365	No_or_no_constitutive_exon
AGAAAGCCTTGGTACCCTCCAGTTTGGGGAACTAAGCCTTGGAAGGGAAGAA	10625785	10626396	10625735	10625787	1	JH602117.1	ENSHGLG00000010510.1	10611671	10630881	MAP1A	8326	1755	186365	No_or_no_constitutive_exon
TTAGTTACCCACCCCCTACCACTCCCAGCTAACTTATTTGGGGGTGACAGGA	10675226	10675312	10675362	10675310	-1	JH602117.1	ENSHGLG00000013903.1	10633141	10680084	PPIP5K1	8326	1755	186365	Yes
TCTCGCTCTGGCTCTAATTGACTCCGGATGTGTGGTCCTTTGGGGAACAGTG	3468495	3468594	3468644	3468592	-1	JH602114.1	ENSHGLG00000011656.1	3416834	3666635	SDK2	8326	1755	186365	No_or_no_constitutive_exon
CAGGACACAAGAGCTGGGCCCCAATCTCGTATCTCCCTGGGGTGGGGCAGTT	4314898	4315067	4314848	4314900	1	JH602114.1	ENSHGLG00000010834.1	4287525	4319139	KIF19	8326	1755	186365	Yes
AGGGAGTTATATGTTTATGCATTAAATTTAAAAAGTATGGGGGTATACAGAA	4450466	4450485	4450535	4450483	-1	JH602114.1	ENSHGLG00000004080.1	4450466	4451608	None	8326	1755	186365	No_or_no_constitutive_exon
CTTCTCAGTGCAGGATGCTGTGTCCCTGCTCTTGGGGTGGGAGGTGACAGGT	4581625	4581989	4582039	4581987	-1	JH602114.1	ENSHGLG00000004766.1	4573009	4587592	CD300LF	8326	1755	186365	No_or_no_constitutive_exon
AGAGGTCTGTGTCCTGAGACACCGCCATTCACTTCTCAGCATCCGGGGAGGA	4905635	4905800	4905850	4905798	-1	JH602114.1	ENSHGLG00000008788.1	4901712	4905926	None	8326	1755	186365	Yes
CTGCGCAGCTGCCACCTTCCCTGCTGAGTCCTCTCTGGGGTTGGGGACAGGA	5795321	5795439	5795489	5795437	-1	JH602114.1	ENSHGLG00000009386.1	5792937	5818713	FBF1	8326	1755	186365	Yes
GGACACACAGAGGTGTGACCCTGGTTCTGGGTCCCTGGGGGTGGGGGTAGGT	6707197	6707331	6707147	6707199	1	JH602114.1	ENSHGLG00000017285.1	6662356	6722351	MGAT5B	8326	1755	186365	Yes
CTAGACTTGGAACAACAGTGATAGGCTTTCTTTCCTCTCTGTGGGTACAGGT	7460586	7463458	7460536	7460588	1	JH602114.1	ENSHGLG00000029808.1	7455165	7463458	None	8326	1755	186365	No_or_no_constitutive_exon
GCCTGCCTTCGCGACAAGGCTGAGGACACTGACTGTCCTGGCCGGGGCAGGG	7943157	7943319	7943369	7943317	-1	JH602114.1	ENSHGLG00000016434.1	7901502	8013303	DNAH17	8326	1755	186365	No_or_no_constitutive_exon
GAGGCCTTGGACACACTGAATAAGGTGACAAGGAAATGAAAGGGGCGGAGCC	7931641	7931916	7931966	7931914	-1	JH602114.1	ENSHGLG00000016434.1	7901502	8013303	DNAH17	8326	1755	186365	No_or_no_constitutive_exon
CCATCTGTCCTGTCTGTCCATCCATCCTGTCCATCCTGTTGGGGCCGCAGGC	9274995	9275139	9274945	9274997	1	JH602114.1	ENSHGLG00000004835.1	9266169	9286891	CARD14	8326	1755	186365	No_or_no_constitutive_exon
TTCACTGCCGGTTGACTTTGCCCCTGTGTGCTCTCCTCCCTGGGACACAGGC	10239162	10239277	10239327	10239275	-1	JH602114.1	ENSHGLG00000005455.1	10226628	10248829	CEP131	8326	1755	186365	Yes
CGGTTTCCTATTCTGCCTTTCTTCCGTATGCCTCTCAACGGGATGAGCAGCT	10269910	10269934	10269984	10269932	-1	JH602114.1	ENSHGLG00000004919.1	10265899	10308147	SLC38A10	8326	1755	186365	No_or_no_constitutive_exon
CCTGCGCCCCCTCTCCTTTGCACGGTTGACGGCTATTTCTGGGGGACCAGGC	10636352	10636539	10636302	10636354	1	JH602114.1	ENSHGLG00000009470.1	10635801	10639697	MRPL12	8326	1755	186365	No_or_no_constitutive_exon
GGTATGCAGCACACTATCTGACTGGAACTTGGGTCTGTCTGGGGTTGCAGCT	10709033	10709167	10709217	10709165	-1	JH602114.1	ENSHGLG00000006261.1	10699160	10712896	P4HB	8326	1755	186365	No_or_no_constitutive_exon
CCAGGGTGGCCGCGGCGGTGGGGCTCAGGCCACCGCTCGGGTGAATCGAGGC	10737811	10737894	10737944	10737892	-1	JH602114.1	ENSHGLG00000008293.1	10733906	10738124	ALYREF	8326	1755	186365	No_or_no_constitutive_exon
GGGCCCTCCGAGCGCCTCCGGTGAAACCGCCGCCTTCTCTTGGGACACAGGA	11297704	11297880	11297654	11297706	1	JH602114.1	ENSHGLG00000009479.1	11260835	11304773	FOXK2	8326	1755	186365	No_or_no_constitutive_exon
GTCTGCAGTCTCTGTCTCATCTGCTTCATTGCTGTCTTTCGGGTTCAAAGTC	11412240	11412332	11412190	11412242	1	JH602114.1	ENSHGLG00000011397.1	11407605	11418816	FN3KRP	8326	1755	186365	No_or_no_constitutive_exon
AAGAGATGGAAGAGCCTCAAAAAAATAACCTGAACATCGTGGGTCCAGAGAG	270204	270748	270798	270746	-1	JH602123.1	ENSHGLG00000006004.1	269443	270793	None	8326	1755	186365	No_or_no_constitutive_exon
CACATCAAAGCACTAGGTGTGAAGGCCCCCAAAATCTCTGGGAATATAAGGC	269535	270013	270063	270011	-1	JH602123.1	ENSHGLG00000006004.1	269443	270793	None	8326	1755	186365	No_or_no_constitutive_exon
ATCATTAAAGTGTCCTTTACCACTCGAAGACCTCAATTCATGGGAGGAAGTG	1103426	1103695	1103376	1103428	1	JH602123.1	ENSHGLG00000002551.1	1102236	1104132	None	8326	1755	186365	Yes
AGAAGAGAAAACTGTTACTCATCAGAAAAATGCCAGTTTTGGGTTGAGAGGA	5560155	5560725	5560105	5560157	1	JH602123.1	ENSHGLG00000000362.1	5508881	5574395	USP45	8326	1755	186365	No_or_no_constitutive_exon
TCTCATGATTAAAAAGGAACATATCAAGAAATGAAGGGAAATGAACACAGAA	7696239	7696448	7696498	7696446	-1	JH602123.1	ENSHGLG00000003753.1	7695917	7697553	None	8326	1755	186365	No_or_no_constitutive_exon
AAATGCAGAGGACGATAGCTAATCACATTGAACAAACTGCAGGGACGAAGTG	8715521	8715804	8715854	8715802	-1	JH602123.1	ENSHGLG00000001482.1	8715521	8716169	None	8326	1755	186365	No_or_no_constitutive_exon
TCATTTACAACTATGTCCTAAGACCCTTTATTTGAATGTCCTGGGAAAAGGA	10577590	10577797	10577847	10577795	-1	JH602123.1	ENSHGLG00000000964.1	10577590	10579003	None	8326	1755	186365	No_or_no_constitutive_exon
TGTTTTGATTCAAAAATTATCTTCTCTATTACTGCTTTCGGGAATTTAAGGA	1363939	1363974	1364024	1363972	-1	JH602126.1	ENSHGLG00000002437.1	1357926	1432381	SGCE	8326	1755	186365	No_or_no_constitutive_exon
TTAGTTGAATCTTACTCCCTGATGGACAAATTATTAAAGTTGGGGGAGAGAG	4194369	4194532	4194582	4194530	-1	JH602126.1	ENSHGLG00000001301.1	4194121	4195297	None	8326	1755	186365	No_or_no_constitutive_exon
CTTTGGTTGCTCTTTGATACTTGGCAGAATGTCGTGTGAACAGGGGAAAGAT	4396350	4396382	4396432	4396380	-1	JH602126.1	ENSHGLG00000001356.1	4395759	4396607	None	8326	1755	186365	No_or_no_constitutive_exon
GAGGGGGACCTACTGGATGATGACGACAATGAAGATGGGGGGATGACCAGCT	5375086	5375170	5375220	5375168	-1	JH602126.1	ENSHGLG00000002785.1	5375086	5375971	None	8326	1755	186365	Yes
ACTTGGCTCTGGTGGTTTTGTTCTTTATTGTTGGTGTCATTATCGGGAAGAT	7950066	7950078	7950128	7950076	-1	JH602126.1	ENSHGLG00000003750.1	7950066	7950791	None	8326	1755	186365	No_or_no_constitutive_exon
TCCTCAGCAAATTGAGAGCTCTTGAACATTTCTCCATGTTCAAGGGACAGAC	6977440	6977808	6977858	6977806	-1	JH602121.1	ENSHGLG00000009095.1	6976264	6978435	None	8326	1755	186365	No_or_no_constitutive_exon
CAGCCTGGAGAGCATGGGACTGCTTGACTCAGCCACCAGCGATGGGTGAGTT	6977205	6977428	6977478	6977426	-1	JH602121.1	ENSHGLG00000009095.1	6976264	6978435	None	8326	1755	186365	No_or_no_constitutive_exon
TTACTATAGGTTATAGAAGAAAAAGATCACAATGCTATTGTCAAGGGTAGAT	1309533	1309610	1309660	1309608	-1	JH602127.1	ENSHGLG00000011391.1	1291765	1313828	RGS21	8326	1755	186365	No_or_no_constitutive_exon
TTGAGTATGGCTTTATAATCAATAACTCATTTGTTTTGCTCTGGGTAGAGCT	7318281	7318399	7318449	7318397	-1	JH602127.1	ENSHGLG00000009886.1	7306286	7322552	None	8326	1755	186365	No_or_no_constitutive_exon
CGAGGAGCTGGAGTAGCTGTTCTTGATGGTGAGTGTTGGGATATGGAGAGGT	8288283	8288292	8288233	8288285	1	JH602127.1	ENSHGLG00000003305.1	8270488	8290553	None	8326	1755	186365	No_or_no_constitutive_exon
AGCCTATCCCGGGCGAGTTCGCCAACAACCCGAGTCAGAAGACGGGGCAGGC	8939326	8939694	8939276	8939328	1	JH602127.1	ENSHGLG00000019379.1	8938830	8939694	None	8326	1755	186365	No_or_no_constitutive_exon
TATGAAAGTAGAAGGCATAACTTAATACTTTTCTTTCTGGGACTGTGAAGAA	10140421	10140502	10140552	10140500	-1	JH602127.1	ENSHGLG00000009353.1	10137547	10224825	SMG7	8326	1755	186365	Yes
AGCGGCAGCCGTACGGAGCGGAGGAGGCCGAGGCCTGGCCGCGGGTGGAGGA	10773628	10773652	10773578	10773630	1	JH602127.1	ENSHGLG00000005972.1	10773415	10810634	SHCBP1L	8326	1755	186365	No_or_no_constitutive_exon
AGGAGGCGGTGCCCGGGGCGCAGGAAGTGGGCATGGGGCGGGGCCGGGAGGC	10773676	10773781	10773626	10773678	1	JH602127.1	ENSHGLG00000005972.1	10773415	10810634	SHCBP1L	8326	1755	186365	No_or_no_constitutive_exon
AATATTTGATTTTAACCTATTTTTTTATTTCACTCATCCTTGGGGTATAGAT	48735	48893	48685	48737	1	JH602124.1	ENSHGLG00000000865.1	4482	61799	None	8326	1755	186365	Yes
TTCAACCTGTAAATACGCAAAATGAGATAACAGCCATGCATGGGGGAGAGGT	42280	42328	42230	42282	1	JH602124.1	ENSHGLG00000000865.1	4482	61799	None	8326	1755	186365	No_or_no_constitutive_exon
AAGTTCTATGTGCTGCTGAGAAGAATGTGCATTCTTTTGTAGTGGGGTAGAC	305102	305112	305162	305110	-1	JH602124.1	ENSHGLG00000000296.1	305102	307401	None	8326	1755	186365	No_or_no_constitutive_exon
ATATTTAATTTTAGCCTCTTATTTTGTTTCACTCGTTCTTGGGGGTACAGAT	377081	377239	377031	377083	1	JH602124.1	ENSHGLG00000001938.1	339936	388736	None	8326	1755	186365	Yes
CTGCTTCTGTAGTCTTTAAACACCTTCCTTCCTTGTCTTGTGCTGGGAAGGT	2736710	2736809	2736660	2736712	1	JH602124.1	ENSHGLG00000004375.1	2686416	2746904	OSTF1	8326	1755	186365	No_or_no_constitutive_exon
AAATCGTGAACATAATTGTTCAAGTAGTAACGGGGGAAAATGGGTGATAGAG	7681137	7681178	7681228	7681176	-1	JH602124.1	ENSHGLG00000000390.1	7680968	7683235	None	8326	1755	186365	No_or_no_constitutive_exon
CTGTGTCTGAACGGGCATGTCTGTGCGTTTCTTGGTAACCTCGGGAGCAGAC	9336710	9336727	9336777	9336725	-1	JH602124.1	ENSHGLG00000001072.1	9287087	9381660	TLE1	8326	1755	186365	No_or_no_constitutive_exon
GGAAGAGTGGCAGCTACTGAATTCAACACAAAGGCACCTGTACAGGGGAGGT	10950731	10951109	10951159	10951107	-1	JH602124.1	ENSHGLG00000002314.1	10949621	10951556	None	8326	1755	186365	No_or_no_constitutive_exon
CAGCAGCAAGTCCTACCTCATTATTCACAGGAGGACACACACTGGGAGAGGC	10949621	10949955	10950005	10949953	-1	JH602124.1	ENSHGLG00000002314.1	10949621	10951556	None	8326	1755	186365	Yes
CAGTAAGAGTTGGGCATGGTGGCGCATGCCTGTAATCACAGTGTTGGGAGGT	11244713	11246466	11244663	11244715	1	JH602124.1	ENSHGLG00000031457.1	11240860	11246466	None	8326	1755	186365	No_or_no_constitutive_exon
AATGACTTTGGAAATTGTAATGGTCAACAGCAATCAAATTAGGGACCCAGGA	6520475	6520605	6520655	6520603	-1	JH602122.1	ENSHGLG00000008275.1	6520475	6521819	None	8326	1755	186365	No_or_no_constitutive_exon
CCTAAAAGAGAAGAAGATGAGAAGAAGCCTGCCTCTGTGGGTATAGCAAGAG	9225663	9226182	9226232	9226180	-1	JH602122.1	ENSHGLG00000017732.1	9119950	9339604	AGTPBP1	8326	1755	186365	No_or_no_constitutive_exon
ATTCACTTTGCATCTTTTGAACTATCAATGGCTGTGGCTGGGGTGTAAAGAC	603349	603400	603450	603398	-1	JH602118.1	ENSHGLG00000017513.1	597405	618969	SUV39H2	8326	1755	186365	No_or_no_constitutive_exon
CCTCTCTGACGCAGTCTTTATTTGCACATGGCAGTGCAGGGAGGGTCCAGCC	3254876	3254941	3254826	3254878	1	JH602118.1	ENSHGLG00000016579.1	3230290	3320597	None	8326	1755	186365	No_or_no_constitutive_exon
CACAGACTGAGTCCTCAGCCCCATCTGGCAGAAATGCCTGAGGGAGAGAGAG	287357	287867	287917	287865	-1	JH602128.1	ENSHGLG00000007993.1	287357	289183	None	8326	1755	186365	No_or_no_constitutive_exon
AAATAAAGCTCTCCTCTACAAAAAAAAATTAAGATGGCTTATGGGAAAAGAT	4100845	4100866	4100795	4100847	1	JH602128.1	ENSHGLG00000003515.1	4099936	4100866	None	8326	1755	186365	No_or_no_constitutive_exon
GGAGTGGAGGAGGTTTTGTTCTGTTGGCCTCTGTTTTCTCTGGGAAGTAGAA	10380367	10381202	10380317	10380369	1	JH602128.1	ENSHGLG00000029095.1	10379174	10381202	None	8326	1755	186365	No_or_no_constitutive_exon
GTTAATAAGCCTTTGGGGCTCCTAAAAGCCTCCTGTTGAGCAGGGTGGAGAT	494200	494260	494150	494202	1	JH602125.1	ENSHGLG00000005259.1	456811	500015	DCPS	8326	1755	186365	No_or_no_constitutive_exon
TGGCATTGAGCCCACTTCCTATCCACTGAGCAGCCATTTTGGGGTTGTAGAT	563427	563514	563564	563512	-1	JH602125.1	ENSHGLG00000006857.1	562307	1154934	KIRREL3	8326	1755	186365	Yes
GAGCGGTGGAACAGATGGTGGCCCAGAGGTCCCTTCCTCTGGGCCAGGAGTG	8761269	8761383	8761219	8761271	1	JH602125.1	ENSHGLG00000001260.1	8761071	8762259	None	8326	1755	186365	No_or_no_constitutive_exon
GGAGATTTGATCGGAACATTTTTGGGTCATAAAGGTGCTGTGTGGGGGAGCA	8761399	8762259	8761349	8761401	1	JH602125.1	ENSHGLG00000001260.1	8761071	8762259	None	8326	1755	186365	No_or_no_constitutive_exon
GGGCACCGCGCGGCCGCGCGGGCCCGTGCGCTCCGTCTTTGCGGGGTCAGTG	120728	120877	120927	120875	-1	JH602129.1	ENSHGLG00000013412.1	105757	134567	KRT7	8326	1755	186365	No_or_no_constitutive_exon
TGCCCGCGCCCACCTCCTACAGCTTCCAAGCGGCCGCTGCGGGAGCAGAGGC	488585	489318	488535	488587	1	JH602129.1	ENSHGLG00000009447.1	487820	489773	FIGNL2	8326	1755	186365	No_or_no_constitutive_exon
CCCCTCCTCCTGCCTCACTCACCGGATAGGCCGCTCCGGGCATAGGGGAGCG	2227415	2227701	2227365	2227417	1	JH602129.1	ENSHGLG00000003935.1	2226981	2227701	None	8326	1755	186365	No_or_no_constitutive_exon
CTCCCTGCCCTCCTCCCCTTCTCTTCCTCACCTCCCGGGGGACGGCACAGGA	2492477	2492600	2492427	2492479	1	JH602129.1	ENSHGLG00000007784.1	2464914	2503548	NCKAP5L	8326	1755	186365	No_or_no_constitutive_exon
CCTTTCTCCCTCCCTTCCTCCCGGCGGCCGTGGCGGCGCTGGGGAAGCAGCG	3221563	3221709	3221513	3221565	1	JH602129.1	ENSHGLG00000005760.1	3210827	3227096	WNT10B	8326	1755	186365	No_or_no_constitutive_exon
GGCTCTGGGGAACTTTTCTAGGTAGTCGGTGTTAGAGGGACAGAACAGAGGG	3338323	3338363	3338413	3338361	-1	JH602129.1	ENSHGLG00000007792.1	3334683	3347842	CACNB3	8326	1755	186365	No_or_no_constitutive_exon
TTCTGCCTGGAATGCTTGTCAGGCATGAGGCAGGTACCAGGGCCATGAAGTT	3338185	3338290	3338340	3338288	-1	JH602129.1	ENSHGLG00000007792.1	3334683	3347842	CACNB3	8326	1755	186365	No_or_no_constitutive_exon
GTCACCATATTTTCTCTAGCAACAAATGAGATGTGGTGATCAGGGGATAGTG	4936791	4937029	4937079	4937027	-1	JH602129.1	ENSHGLG00000006178.1	4936791	4937402	None	8326	1755	186365	No_or_no_constitutive_exon
ATGGACCAATAAAATTTAAATCATGACCATTGTGGCAATGGGCTGAACAGCC	5207839	5207998	5208048	5207996	-1	JH602129.1	ENSHGLG00000008592.1	5207021	5209463	None	8326	1755	186365	No_or_no_constitutive_exon
CAGAAGCTGATGGCCGCCGGCGCCAGGTCCTGTCAAGGGGCCCGAGAAAGCC	6566727	6566773	6566823	6566771	-1	JH602129.1	ENSHGLG00000003725.1	6566413	6572065	None	8326	1755	186365	No_or_no_constitutive_exon
AAGGCCCCGCGGCCGCCCTCGCCGCCGCCGCCTCCGGCGGGGGCGCGCAGCT	7286147	7286334	7286097	7286149	1	JH602129.1	ENSHGLG00000007260.1	7285919	7318461	DBX2	8326	1755	186365	No_or_no_constitutive_exon
ACCATGGGAGGCTGACAGCTAGCGAGGTCTGAGGCCCCGGGGCCGGAAAGGC	1756871	1756910	1756960	1756908	-1	JH602120.1	ENSHGLG00000005763.1	1753809	1757040	None	8326	1755	186365	No_or_no_constitutive_exon
AGGGAGCTCAGGCAGCTCTTTTGGGCAGGGTGGCCAGGCAGGGGCTTGAGCT	4528215	4528412	4528165	4528217	1	JH602120.1	ENSHGLG00000017233.1	4524200	4534996	FCAMR	8326	1755	186365	No_or_no_constitutive_exon
GCCCCAGAATCTTCACAGTCTTCCCTGTGTCTCTGCAGCTCAGGGAGCAGAG	4534835	4534996	4534785	4534837	1	JH602120.1	ENSHGLG00000017233.1	4524200	4534996	FCAMR	8326	1755	186365	No_or_no_constitutive_exon
CAGGGAGAGGTGGAGGGGAACGGGGAGCCCCATCGGCTGCATGGGGAGAGGC	4826432	4826509	4826382	4826434	1	JH602120.1	ENSHGLG00000008498.1	4818584	4836280	EIF2D	8326	1755	186365	No_or_no_constitutive_exon
GGGCCACTCCTGTCCCAGTCCCTGAGAGTCTCCATGTCCTGGGAGGGCAGGG	4926958	4927138	4927188	4927136	-1	JH602120.1	ENSHGLG00000007818.1	4913741	4933267	IKBKE	8326	1755	186365	Yes
AGCAGCATGGCCAGGATGCCTGAGATGCCCGAGATCTGGGAACTGCAGAGGG	4923150	4923181	4923231	4923179	-1	JH602120.1	ENSHGLG00000007818.1	4913741	4933267	IKBKE	8326	1755	186365	No_or_no_constitutive_exon
AGCACGCTAACCAGGGCAAGGGATAGCAGAGCTGGGGCATGGGGCACCAGGG	6131924	6131942	6131992	6131940	-1	JH602120.1	ENSHGLG00000008978.1	6103523	6226583	NFASC	8326	1755	186365	No_or_no_constitutive_exon
TCCTAGGCCTGCGGCTGGGACCCCTGGCCCTCCTGACCCCCTGGGGGCAGGG	6805187	6805433	6805137	6805189	1	JH602120.1	ENSHGLG00000007157.1	6803264	6805433	KISS1	8326	1755	186365	No_or_no_constitutive_exon
GACAGATGGACTAACCAGAACTCCATGGTGGCTGTTCCACTGGGGAGCAGGG	6854626	6854799	6854849	6854797	-1	JH602120.1	ENSHGLG00000004023.1	6848217	6888467	SOX13	8326	1755	186365	No_or_no_constitutive_exon
CAGGCCTGCGAGGCACGGCATGCTGACTCTGGGGCCTTCTGTGTGGGCAGTG	8188461	8188628	8188411	8188463	1	JH602120.1	ENSHGLG00000016212.1	8160430	8196916	SYT2	8326	1755	186365	Yes
CATCTGTCTTCTGTCCTGGGTGCTTTCTGATAGCAAGAGCAGGGGCTGAGTT	9342188	9342296	9342138	9342190	1	JH602120.1	ENSHGLG00000007221.1	9336903	9348396	TNNT2	8326	1755	186365	No_or_no_constitutive_exon
GGTGGCCGGGCAGCCCTGGAAACCCGTGCAGGAGGAAGGAGGCCCGGGAGTC	9344461	9344571	9344411	9344463	1	JH602120.1	ENSHGLG00000007221.1	9336903	9348396	TNNT2	8326	1755	186365	No_or_no_constitutive_exon
CTGCTGGGGCCTTTGCTTTTATGCGTTTGGAACAGCAGCCCAGGGTGGAGCC	9618161	9618290	9618111	9618163	1	JH602120.1	ENSHGLG00000005845.1	9559953	9619132	CACNA1S	8326	1755	186365	No_or_no_constitutive_exon
TGACCCTCCTGCAGGGCCTCCTTGTCTGACTGGGGGTTGTCGAAGGGCAGCA	453830	453983	454033	453981	-1	JH602132.1	ENSHGLG00000025567.1	452452	460638	None	8326	1755	186365	No_or_no_constitutive_exon
GACCTGCCAGCAACCTGCTCCTCACGGCCCGTCTGCGGTTGCCGGGACAGGG	2149684	2149834	2149884	2149832	-1	JH602132.1	ENSHGLG00000000933.1	2086511	2197951	COL12A1	8326	1755	186365	No_or_no_constitutive_exon
AATATAAAAAAGTACTAGGTGAACAGATACAAGAAAGGGAGAATTGAAAGAA	6193019	6193357	6193407	6193355	-1	JH602132.1	ENSHGLG00000001964.1	6192121	6194038	None	8326	1755	186365	No_or_no_constitutive_exon
GAGAAGACATACAGGTGAGAAACCCTAATGTTGTAATGAATGTGGGAAAGCC	6756940	6757065	6757115	6757063	-1	JH602132.1	ENSHGLG00000001492.1	6756940	6758163	None	8326	1755	186365	No_or_no_constitutive_exon
GACCCGTCTTCCCATTTTGGAAATGGGAAATGGTGGCTGGAGGGAAAGAGGT	9673381	9673398	9673448	9673396	-1	JH602132.1	ENSHGLG00000001615.1	9673232	9996628	None	8326	1755	186365	No_or_no_constitutive_exon
GCCCAGGACAAGAGTGAAGGAAACTAGGTATGTGTTTTCTGGGGACACAGAG	8242114	8242233	8242064	8242116	1	JH602133.1	ENSHGLG00000003157.1	8239903	8252541	TGM1	8326	1755	186365	No_or_no_constitutive_exon
AGGCCACAGGATGGACCATGACCTTGCATTTGTCGGGTGTGGGGGTCTAGAT	8453978	8454065	8454115	8454063	-1	JH602133.1	ENSHGLG00000004060.1	8448468	8458884	CPNE6	8326	1755	186365	No_or_no_constitutive_exon
GAGTTCTGAGTGGTAATCGAGGAGTAGGCTATAGCAGTGGGCGGGGTCAGCT	9444526	9444744	9444476	9444528	1	JH602133.1	ENSHGLG00000018997.1	9444466	9483975	None	8326	1755	186365	No_or_no_constitutive_exon
TATCTGTGTCCCAGAGCCTCATCCCCGACATCAAACCCCTGGCGGGGCAGGA	9479158	9479275	9479108	9479160	1	JH602133.1	ENSHGLG00000018997.1	9444466	9483975	None	8326	1755	186365	No_or_no_constitutive_exon
AAGTGCTGAGCCTCATTCAGTCTTTGTCTTTCTTGGGTTGGGGAGTGCAGAC	9601108	9601194	9601058	9601110	1	JH602133.1	ENSHGLG00000002159.1	9599733	9608703	None	8326	1755	186365	No_or_no_constitutive_exon
GTGTGCTATAATTCATAACTATTACAATTTATTGAAGACCGGGGATGTAGCT	331720	331876	331926	331874	-1	JH602134.1	ENSHGLG00000006327.1	324512	362070	None	8326	1755	186365	No_or_no_constitutive_exon
GACACGGTGCTGAGCGAGGGTAGCAGCCTGCATTCGGGCGGCGGCGGCAGCG	1460398	1460924	1460974	1460922	-1	JH602134.1	ENSHGLG00000003372.1	1457864	1461436	None	8326	1755	186365	Yes
CTCGGGGCTGGAGGATGCTGCGGCTGCAGGAAGGGGTGGCGGCGGGGAAGGC	1460968	1461285	1461335	1461283	-1	JH602134.1	ENSHGLG00000003372.1	1457864	1461436	None	8326	1755	186365	No_or_no_constitutive_exon
AACAGACCCAGGAGAGCATTCAGCATTTGAGCAACAGGCAGGGCTGTGAGAT	1815409	1815736	1815786	1815734	-1	JH602134.1	ENSHGLG00000014287.1	1815203	1815973	None	8326	1755	186365	No_or_no_constitutive_exon
CACACAGAAAAGGTGGCCAAGGCCTTGTGGATGGCAGCTGGGTGAGACAGAG	7711169	7711209	7711259	7711207	-1	JH602134.1	ENSHGLG00000009738.1	7711169	7711397	None	8326	1755	186365	No_or_no_constitutive_exon
CACAGCTATAGTCTCTAGTCCATCTAAGTATTCTTGTTCTGGGCTTAAAGAT	2157239	2157268	2157318	2157266	-1	JH602130.1	ENSHGLG00000003245.1	2148915	2175222	None	8326	1755	186365	No_or_no_constitutive_exon
CGCTTGGATTGGGACCGGCTCCGGCTTCCGCTCAGTCGGGTGCACGGGAGAC	2442359	2443049	2443099	2443047	-1	JH602130.1	ENSHGLG00000018413.1	2442359	2443433	None	8326	1755	186365	No_or_no_constitutive_exon
ACAGACAGCAACCTGCCTATCCCTATAGCCACTCTGTCTTGGGATTGCAGAT	3071883	3072094	3071833	3071885	1	JH602130.1	ENSHGLG00000003606.1	3067319	3075043	UCP2	8326	1755	186365	No_or_no_constitutive_exon
CAGCACTTTTGAAATCAGAATTCACAGAAGATTCATGAAGAACTTGGGAGAA	3154429	3154526	3154576	3154524	-1	JH602130.1	ENSHGLG00000007495.1	3152621	3155398	None	8326	1755	186365	No_or_no_constitutive_exon
TGATCGGAGTTTGAAGGGAAGCATGACACTCAGTGGACCTGGGTGTACAGGA	4235435	4235557	4235385	4235437	1	JH602130.1	ENSHGLG00000010532.1	4200524	4262638	ARAP1	8326	1755	186365	Yes
GCGGGCCATGGCCTCGGCGGCGTGCGGGGCGCCGGGCCCGGGGGGTACAGGA	4793327	4793484	4793534	4793482	-1	JH602130.1	ENSHGLG00000009057.1	4779056	4793732	INPPL1	8326	1755	186365	No_or_no_constitutive_exon
TTCAAGAGTACAAACATATTGGCAGTCACATTGAGACGAGTACAAGGGAGGG	5162577	5162673	5162723	5162671	-1	JH602130.1	ENSHGLG00000010522.1	5123976	5245286	NUP98	8326	1755	186365	No_or_no_constitutive_exon
GAGTCAAGGTGTAAACCCTAAAAATAAAAAGGGTAATTTGGGGAAAGAAGTT	6146703	6146733	6146653	6146705	1	JH602130.1	ENSHGLG00000007858.1	6143053	6146733	OR51A7	8326	1755	186365	No_or_no_constitutive_exon
TTTATATGTGACCATTCCCCTGCTCTCAACCCCCTTATTTATGGGGTAAGAA	7423803	7423858	7423908	7423856	-1	JH602130.1	ENSHGLG00000006927.1	7423803	7424721	None	8326	1755	186365	No_or_no_constitutive_exon
AATACACAGCTATCTTAATGCCTATGACAATTGGCCATCTGGGGACGGAGCA	7634245	7634435	7634485	7634433	-1	JH602130.1	ENSHGLG00000015743.1	7633952	7634882	None	8326	1755	186365	No_or_no_constitutive_exon
GTGGTGGGCCAGGCCCGCAGCTGGAGTGACCCTGGGTGGGCTGGGAATAGGT	7697190	7697195	7697245	7697193	-1	JH602130.1	ENSHGLG00000019367.1	7693943	7708735	FAM160A2	8326	1755	186365	No_or_no_constitutive_exon
GGCTGTGAGGCCCATAGGGCGACAGGCGGCGGCGGGGACCTGGGGCCGAGAG	887549	887960	887499	887551	1	JH602138.1	ENSHGLG00000009236.1	887466	887960	None	8326	1755	186365	No_or_no_constitutive_exon
TGAGGTTATCAAGTTGTACCGCTACTTTGCTGACTGGGCTGACTGACAAGTG	3539262	3539283	3539333	3539281	-1	JH602138.1	ENSHGLG00000003415.1	3538209	3539739	None	8326	1755	186365	Yes
CAAGTCGTCCGGACCGCCACCCCCATCGGGTTCCTCCGGGAATGAGGCAGCG	4336993	4337461	4337511	4337459	-1	JH602138.1	ENSHGLG00000002732.1	4335451	4337605	None	8326	1755	186365	No_or_no_constitutive_exon
GGGGCCCGCGGCGCGGCCTCAGCCTGGATGTGACCCCTGGGGGCTGGAAGGC	4736764	4737037	4736714	4736766	1	JH602138.1	ENSHGLG00000003425.1	4736320	4737037	None	8326	1755	186365	No_or_no_constitutive_exon
GCCTTCCACCCAGAGGGGCAGGCCATAGCCATTGGCAGCTGGGCTGGCAGTG	4804006	4804088	4803956	4804008	1	JH602138.1	ENSHGLG00000004168.1	4774661	4812769	TEP1	8326	1755	186365	No_or_no_constitutive_exon
GTGGAGGGAGTCTTTCCCCTGTGAGTTCTGATCTTGTGCTCTGGGGGCAGGA	4807418	4807617	4807368	4807420	1	JH602138.1	ENSHGLG00000004168.1	4774661	4812769	TEP1	8326	1755	186365	No_or_no_constitutive_exon
TGTAACTTTTAATCTTTGTCCTAAAAATATTTCTTTTTTAATTGGGACAGGT	4857269	4857603	4857219	4857271	1	JH602138.1	ENSHGLG00000004943.1	4853387	4860217	None	8326	1755	186365	No_or_no_constitutive_exon
GTGTGAAAGCTCTTGGGTGGGCTCCCAACAACTTTGTGTATGGGCTGGAGAA	5431119	5431827	5431877	5431825	-1	JH602138.1	ENSHGLG00000011500.1	5431119	5434218	None	8326	1755	186365	No_or_no_constitutive_exon
GAAATAACCTAGTTGTGTTGGGATTTTTTGTTGCCATGTTGATGGGACAGGC	7484108	7484191	7484241	7484189	-1	JH602138.1	ENSHGLG00000004071.1	7478150	7493649	RAB2B	8326	1755	186365	Yes
ACTCATATTTATGTTGACCAGAATTCTGCTAGGGCAATGTGTGTGGGAAGTG	7612564	7612723	7612773	7612721	-1	JH602138.1	ENSHGLG00000001772.1	7612564	7614269	None	8326	1755	186365	No_or_no_constitutive_exon
AGAAGTTGAATTTGAAGGGTGATGAGGACTCTGGATAATTTGGGGTATAGAA	7666794	7666900	7666744	7666796	1	JH602138.1	ENSHGLG00000002066.1	7665660	7667761	None	8326	1755	186365	No_or_no_constitutive_exon
AGCTGAGCCACAACTTTAGTCATGTAAAGTTTTCCTTTGGGAAATTGCAGCA	608134	608257	608084	608136	1	JH602136.1	ENSHGLG00000014092.1	448188	624740	DOCK10	8326	1755	186365	Yes
ACAGCAGAACCGAACCGGGCCCGTGGTGGGGGAAGATGACATAGGGTAAGCT	5362241	5362554	5362191	5362243	1	JH602136.1	ENSHGLG00000015504.1	5361870	5365477	None	8326	1755	186365	No_or_no_constitutive_exon
TTTGCTTGGGATGTGAGACCTGAGCCTGATTTCTTTGTTGGGGTTTGAAGTT	5558069	5558129	5558179	5558127	-1	JH602136.1	ENSHGLG00000014929.1	5550013	5559812	GMPPA	8326	1755	186365	Yes
ATCTGTCTCTTCAGATTTCACTGAGCTGCCTCTGGGGTCCCTGGGGACAGGT	5556262	5556449	5556499	5556447	-1	JH602136.1	ENSHGLG00000014929.1	5550013	5559812	GMPPA	8326	1755	186365	Yes
GGGTTTCAGAAGTGTTGACAACTGCTATCTGTCTGTGCTGGGAGGGACAGAG	5794464	5794582	5794414	5794466	1	JH602136.1	ENSHGLG00000014975.1	5787600	5797534	ATG9A	8326	1755	186365	No_or_no_constitutive_exon
TTATATTTTGTGTTTTTTCTCCTACCCCCTTCCTATTTTGGGCAAAACAGGG	6452799	6452891	6452941	6452889	-1	JH602136.1	ENSHGLG00000016743.1	6450655	6484578	CNOT9	8326	1755	186365	Yes
CAGCATCAGGAGTCCAAGGGAGCCCATCTCCCGGGGAGCAGGGCCTGAAGCT	8465131	8465380	8465430	8465378	-1	JH602136.1	ENSHGLG00000011284.1	8460552	8486495	IGFBP2	8326	1755	186365	No_or_no_constitutive_exon
GTCGCTGTCTGCATCGGCATCCTCCCAGGCCTGGGAGCCTACTTGGGGAGCA	8796620	8796723	8796773	8796721	-1	JH602136.1	ENSHGLG00000016258.1	8796620	8797376	None	8326	1755	186365	No_or_no_constitutive_exon
TCTAGGTCCCCTCAGTGGCGTAGGTCTCGGTCTGCACAGAGGTGGGGAAGAT	601795	603394	603444	603392	-1	JH602137.1	ENSHGLG00000013586.1	594789	609750	None	8326	1755	186365	No_or_no_constitutive_exon
CCACTCCCACCTACAACTGGCCCCTGGGAGGTGGGATGTAGTGGGCAGAGGT	879748	879890	879698	879750	1	JH602137.1	ENSHGLG00000013755.1	878153	880995	None	8326	1755	186365	No_or_no_constitutive_exon
ATCTGCAGAGTCATGAAGCCAAGAGACCATATAGTTGCAGAAACTGGGAGAA	1002708	1002784	1002834	1002782	-1	JH602137.1	ENSHGLG00000007477.1	1000626	1022920	ZNF200	8326	1755	186365	No_or_no_constitutive_exon
AGCCAGGGATTTAGCTTAGTGGTTTCGCCACCTGCTGCGCAAGGGCAAAGAC	1080784	1080984	1081034	1080982	-1	JH602137.1	ENSHGLG00000014992.1	1080658	1082459	TIGD7	8326	1755	186365	No_or_no_constitutive_exon
GTTTTATCTAAGCCAGTCGCCCTGGAAAACCAGTGGTTGGGGACAGCTAGTT	1528600	1528622	1528672	1528620	-1	JH602137.1	ENSHGLG00000005467.1	1517965	1655329	CREBBP	8326	1755	186365	No_or_no_constitutive_exon
AGGGTGATGCTGGGACAGAGACAAAGAGCAACGGAGGTAGAGGGGTAAAGAG	8002201	8002221	8002271	8002219	-1	JH602137.1	ENSHGLG00000009246.1	7966509	8010592	TEKT5	8326	1755	186365	No_or_no_constitutive_exon
GTTAATTGCACACTAGGGACAAATCCTTCCTCCCTGCAGGGATAACTGAGAT	7999885	8000018	8000068	8000016	-1	JH602137.1	ENSHGLG00000009246.1	7966509	8010592	TEKT5	8326	1755	186365	No_or_no_constitutive_exon
GTGATCCATGGAGAAGCTCAGTGCACAGAGCTGGACATGTAAGATGGGAGTC	932108	932541	932591	932539	-1	JH602135.1	ENSHGLG00000018213.1	932108	933280	None	8326	1755	186365	No_or_no_constitutive_exon
CTGTCCCTTCCTAAGCCTCTTACCCCACCGACCCCTGGGCTCTGGGGAAGGA	4041536	4041543	4041593	4041541	-1	JH602135.1	ENSHGLG00000005558.1	4033129	4059555	PRKCD	8326	1755	186365	No_or_no_constitutive_exon
CCCGTGTGTCATCCTCCCTCCTCCCTCACTCGAGAAACACTGGGAATTAGCC	4038473	4038518	4038568	4038516	-1	JH602135.1	ENSHGLG00000005558.1	4033129	4059555	PRKCD	8326	1755	186365	No_or_no_constitutive_exon
GTAAAATAGCTCTTACATCATTTGGTTTTGTTTTGTTGTGGGGAATGCAGGA	4320517	4320646	4320467	4320519	1	JH602135.1	ENSHGLG00000009343.1	4250426	4321740	None	8326	1755	186365	No_or_no_constitutive_exon
AGGAAAAAGACATACCTGAATTGCCAAAAGTGATGCAACAGGGAAAACAGGA	4519819	4519885	4519935	4519883	-1	JH602135.1	ENSHGLG00000018299.1	4519323	4528802	GNL3	8326	1755	186365	No_or_no_constitutive_exon
CTAACGGGCAGGCACTGACCTGGTCATACGGGGATGGGCCCTGGGGGCAGAG	4686928	4687036	4687086	4687034	-1	JH602135.1	ENSHGLG00000003794.1	4684102	4710964	STAB1	8326	1755	186365	No_or_no_constitutive_exon
GCAGAGCCCACATGTGAATGTGATGTTTCTTGGGGGATTGGGAGATATAGGC	4728992	4729416	4729466	4729414	-1	JH602135.1	ENSHGLG00000004536.1	4726406	4763508	NISCH	8326	1755	186365	No_or_no_constitutive_exon
CTTGGATAGGTGAGTACAGTGCAGGCAAGAGAGGCCATGGGCAAAGGCAGAA	4840527	4840555	4840605	4840553	-1	JH602135.1	ENSHGLG00000015068.1	4819018	4878438	None	8326	1755	186365	No_or_no_constitutive_exon
CATTTTGAAGGCGTCAGTACAAAGACCTGTGGTCAGGGCCAATGGCATAGTC	8026560	8026715	8026765	8026713	-1	JH602135.1	ENSHGLG00000006739.1	8025784	8027442	None	8326	1755	186365	Yes
CACCCCGAGAGAGCAGGCCACAGTGGGCGGTGTGCCTGGGCAGCCAGAAGTT	8025784	8026019	8026069	8026017	-1	JH602135.1	ENSHGLG00000006739.1	8025784	8027442	None	8326	1755	186365	No_or_no_constitutive_exon
AGTCGTATCCTAAGCGCTAGAAGCCACAGCCATGTAAGCCCCAAGGGAAGTG	35302	36393	35252	35304	1	JH602139.1	ENSHGLG00000002619.1	34584	37217	None	8326	1755	186365	No_or_no_constitutive_exon
GTGTGGCCTATGGGGCTGCGGTGCGGGCGGCAGTGTTGATGGGGGACAAGTG	36443	37217	36393	36445	1	JH602139.1	ENSHGLG00000002619.1	34584	37217	None	8326	1755	186365	No_or_no_constitutive_exon
AGCATTCAATTAATTTTTTTCTCTGGCTGTTATCTCTTTTTGGTGGGCAGGT	1017898	1018092	1017848	1017900	1	JH602139.1	ENSHGLG00000013192.1	991351	1030062	None	8326	1755	186365	Yes
TTCTTCAACGTCCAAGATAATCAGCTCTTACAAAACCTTGGGTGAAGTAGCT	1225274	1225538	1225224	1225276	1	JH602139.1	ENSHGLG00000007636.1	1173620	1249692	None	8326	1755	186365	No_or_no_constitutive_exon
TGCGCCCCGCAGAGGCAAAGGCTGCCGGAAGGCAAGCAGAGCTGGGGAAGTC	5739184	5739198	5739134	5739186	1	JH602139.1	ENSHGLG00000004154.1	5729703	5744327	RCSD1	8326	1755	186365	Yes
GGAAGGCAAGCAGAGCTGGGGAAGTCTGCAGAGGCAAAGCGGGGACACAGAG	5739210	5739475	5739160	5739212	1	JH602139.1	ENSHGLG00000004154.1	5729703	5744327	RCSD1	8326	1755	186365	Yes
GGACAGTGAGAAGCGCGCAGGAGTCCCCTCCCCGATGGGGAGCACGGCAGTG	5860659	5860765	5860815	5860763	-1	JH602139.1	ENSHGLG00000004748.1	5845000	5897497	ADCY10	8326	1755	186365	No_or_no_constitutive_exon
TTACATTTTTATTATGCTTTCTTCCATTTTTCTCTTTTGGGGAGGAACAGAA	7720139	7720220	7720089	7720141	1	JH602139.1	ENSHGLG00000018896.1	7703797	7749091	C1orf112	8326	1755	186365	No_or_no_constitutive_exon
GGAAGCTGCTGGCCGCCAGCCCTTCTCACCTGGTACAGTTGGGGCGGCAGAG	1027314	1027548	1027598	1027546	-1	JH602131.1	ENSHGLG00000011300.1	1027314	1033936	MIIP	8326	1755	186365	No_or_no_constitutive_exon
CCCCCGAGCCTGGCCAGGGAAGCCCGCTGTCCCTGATGCGGGGGGGACAGGT	1387015	1387129	1387179	1387127	-1	JH602131.1	ENSHGLG00000009941.1	1378008	1421687	DISP3	8326	1755	186365	Yes
AGTCCCCGTCTCACTGAGGGGCCCGGGCCATCTGTGTCTCCTTGGGAAAGGG	1382178	1382305	1382355	1382303	-1	JH602131.1	ENSHGLG00000009941.1	1378008	1421687	DISP3	8326	1755	186365	Yes
CAGTGGTCCTCAAAGCTGATGGTTTTCCATTTTCACCTGTGGGGTCACAGGC	1612078	1612221	1612028	1612080	1	JH602131.1	ENSHGLG00000010894.1	1570275	1698259	MTOR	8326	1755	186365	No_or_no_constitutive_exon
ATGTGCAAGTTTTCCTCCTTTCCTCCCATGCTGGCCCATGGGTGACACAGGC	2735911	2736097	2735861	2735913	1	JH602131.1	ENSHGLG00000004884.1	2683200	2750431	CLSTN1	8326	1755	186365	Yes
CCCACCCGCTTTTCTGTCTCTCTCTCCTTCTCTGTCCTCTGGTGGGGCAGGC	3228721	3228780	3228671	3228723	1	JH602131.1	ENSHGLG00000008033.1	3223307	3238419	Eno1	8326	1755	186365	No_or_no_constitutive_exon
TCGGGGCTCAGGGCAGCAGAGACCAGGTATGGCTAGGGGTGAGGCCCAAGGT	4996251	4996263	4996201	4996253	1	JH602131.1	ENSHGLG00000008004.1	4990807	5009788	PLEKHG5	8326	1755	186365	No_or_no_constitutive_exon
GCGGCAGGCGCTGAGAGCCCGGCACGCTGCGTCTCCACAGGGGAGTGAAGGC	5032038	5032215	5032265	5032213	-1	JH602131.1	ENSHGLG00000008665.1	5016018	5042724	ESPN	8326	1755	186365	No_or_no_constitutive_exon
TCGACGGCCGCTGGCTGCGACCCCGGGGAGACCGCCACCCAGGCAGGGAGGC	5025398	5025899	5025949	5025897	-1	JH602131.1	ENSHGLG00000008665.1	5016018	5042724	ESPN	8326	1755	186365	No_or_no_constitutive_exon
AACTCCCCAACCTGCTTCCCGCCTGCCTCCCCAGGGCTTCCGGGTGCAAGGG	5028125	5028384	5028434	5028382	-1	JH602131.1	ENSHGLG00000008665.1	5016018	5042724	ESPN	8326	1755	186365	No_or_no_constitutive_exon
GGCCCCTGCAGGAGGACAAGATGCAGTACCTGCAGGTAGGGATGGGGCAGGG	5152474	5152510	5152424	5152476	1	JH602131.1	ENSHGLG00000009347.1	5144997	5153895	GPR153	8326	1755	186365	No_or_no_constitutive_exon
TGGAGAGCGAGGAGGCTGGGTTCTGATCCCTAAACGCTGCGGGTCAGCAGAT	5158015	5158111	5158161	5158109	-1	JH602131.1	ENSHGLG00000009953.1	5153716	5161026	HES3	8326	1755	186365	No_or_no_constitutive_exon
TCCCACTCGGCGCGCATCCAGCGTCCCACTTGTCTCTTGCGATTTGGGAGGA	5178666	5178709	5178759	5178707	-1	JH602131.1	ENSHGLG00000018114.1	5178298	5183610	RNF207	8326	1755	186365	No_or_no_constitutive_exon
GGTCTCGGGGCACGGCCCATCCTCCTGACCTTCTGTGCCCCCGGGAGCAGCT	5226221	5226433	5226171	5226223	1	JH602131.1	ENSHGLG00000018184.1	5203303	5249033	CHD5	8326	1755	186365	Yes
TCCTCTACTCCCTGTACAAGGAGGTGGGGCCGGGCAGGCGTGGGAGGGAGGG	5229376	5229400	5229326	5229378	1	JH602131.1	ENSHGLG00000018184.1	5203303	5249033	CHD5	8326	1755	186365	No_or_no_constitutive_exon
CTCCCGTCCCTCGTCCCTCGAGCCAGGCGCTCTTGGAGAGGGCCCGGAAGTG	5261389	5261526	5261576	5261524	-1	JH602131.1	ENSHGLG00000018215.1	5253772	5327000	KCNAB2	8326	1755	186365	No_or_no_constitutive_exon
AGACACGTCCACCCTGGCCAGTGGGGAGACTGACTGGCTCTGGGGGCTAGGC	6934598	6934730	6934548	6934600	1	JH602131.1	ENSHGLG00000015418.1	6869207	6941244	MEGF6	8326	1755	186365	No_or_no_constitutive_exon
GGGCACCTTTGGGACCCACTGCGAGGAGCGCTGTGCCTGCCGGCGGGGAGCC	6937497	6937540	6937447	6937499	1	JH602131.1	ENSHGLG00000015418.1	6869207	6941244	MEGF6	8326	1755	186365	No_or_no_constitutive_exon
TCTCCAGCTCGTTCTGCCCTCTTTCTCCTCTGCCCCGCCCGGGCGAGCAGCT	7468362	7468524	7468312	7468364	1	JH602131.1	ENSHGLG00000018747.1	7453176	7485439	MMEL1	8326	1755	186365	Yes
AGCAGTGCTGGCTGGACACTGACCACCTTCCTGTGGGCTGGGTGTGACAGGG	7526054	7526136	7526004	7526056	1	JH602131.1	ENSHGLG00000017036.1	7519381	7532108	PANK4	8326	1755	186365	No_or_no_constitutive_exon
GGCAGTGACCGGATATGGCAGCGGCTGGAGCCAGGCAGCCACCGGGACAGCG	7534264	7535039	7535089	7535037	-1	JH602131.1	ENSHGLG00000017046.1	7534264	7588288	PLCH2	8326	1755	186365	No_or_no_constitutive_exon
GGCCTGCCCTGCAAGGAGCTTCGGCCCTGTGGGTAAGGAGGATGGGGCAGGT	8389573	8389598	8389648	8389596	-1	JH602131.1	ENSHGLG00000004156.1	8384054	8390312	None	8326	1755	186365	No_or_no_constitutive_exon
TGGGCTGCTGAACCCAGAAGGGGGCAAGGAAAACCCCATGGGGCCAGGAGTC	8389245	8389251	8389301	8389249	-1	JH602131.1	ENSHGLG00000004156.1	8384054	8390312	None	8326	1755	186365	No_or_no_constitutive_exon
CCTTGAAGACTCTCTCTTCCTTCTCTCCCCTCCAGGTGGGCAGGCCAAAGCT	8538490	8538616	8538666	8538614	-1	JH602131.1	ENSHGLG00000006118.1	8537630	8544676	PLEKHN1	8326	1755	186365	No_or_no_constitutive_exon
CGCTTCTGGTGAGGTTTGAGGATAGGCTGGGTAACATACCCTGGGGACAGAT	8559942	8560056	8559892	8559944	1	JH602131.1	ENSHGLG00000006852.1	8551461	8563529	NOC2L	8326	1755	186365	No_or_no_constitutive_exon
GGGAAGAAAAACCGTTTCCTCTTAATACGGCCAAGTGAGGGTCGGCAGAGGG	8564613	8564716	8564766	8564714	-1	JH602131.1	ENSHGLG00000007201.1	8563878	8581015	SAMD11	8326	1755	186365	No_or_no_constitutive_exon
GCAGCCGGTGGGGGGTGCGCCGAGGGCTTACGGGAAGGCTGGGTACGGAGGG	8565646	8565806	8565856	8565804	-1	JH602131.1	ENSHGLG00000007201.1	8563878	8581015	SAMD11	8326	1755	186365	No_or_no_constitutive_exon
TAGCCAAGGGAACCTGTGCTGTAACTGGTTTCTCCTGTTTTGGGTGGCAGGT	70182	70317	70367	70315	-1	JH602142.1	ENSHGLG00000001821.1	63604	78016	ASB9	8326	1755	186365	No_or_no_constitutive_exon
TTTTGAGGAAATGTTTCTTTTCCCTGACGCTGAATTTCACTGGGTGACAGGT	1431124	1431329	1431379	1431327	-1	JH602142.1	ENSHGLG00000008323.1	1386543	1438052	CTPS2	8326	1755	186365	No_or_no_constitutive_exon
CCCAGGCCCGCAGCTGGAGCCCCAGGCCGCAGATGGGGGTGCTGATGGAGGC	1541939	1541998	1541889	1541941	1	JH602142.1	ENSHGLG00000003178.1	1497545	1542025	TXLNG	8326	1755	186365	No_or_no_constitutive_exon
AGCATTGTCCTCTGTTTTCACTGCATGTTTCAACTATGTTGGGGGATAAGTG	2582245	2582300	2582350	2582298	-1	JH602142.1	ENSHGLG00000001331.1	2568762	2633780	RAI2	8326	1755	186365	No_or_no_constitutive_exon
GCTTGATCGTGTTCTCTGGTGACACCCAATGCTTTGCATGAACTGGGCAGGA	4870958	4871070	4871120	4871068	-1	JH602142.1	ENSHGLG00000001155.1	4825276	4884460	MAP7D2	8326	1755	186365	No_or_no_constitutive_exon
TAGAATTTTCTTCACTTTAAAAATGGAAACTAACTGGGCTGGGGATTTAGCT	652204	652228	652154	652206	1	JH602146.1	ENSHGLG00000003393.1	444249	719276	USP34	8326	1755	186365	No_or_no_constitutive_exon
TTCCTCTCATCATATCTCTGAGTCTTATCTTTTGTTTCTGGGGAGTTCAGTA	2807861	2808214	2808264	2808212	-1	JH602146.1	ENSHGLG00000026004.1	2802616	2823968	None	8326	1755	186365	No_or_no_constitutive_exon
AACCACAAGGCGTCTCAATGTGTCCGCCGAGCAAAGGGACTAAAGCAAAGAA	4536330	4536504	4536554	4536502	-1	JH602146.1	ENSHGLG00000006759.1	4536187	4538346	None	8326	1755	186365	No_or_no_constitutive_exon
CCCCCGCGGCCCCCGCGCCCCTCGCGCCCCTGCTGGACTTCGGGAATGAGTT	6515006	6515257	6514956	6515008	1	JH602146.1	ENSHGLG00000010564.1	6514736	6583521	None	8326	1755	186365	No_or_no_constitutive_exon
TCTGCGGACGTCGGGGCGACGGCGCCCCCCCTGGCGGGAGGCGCGGAGAGAA	6515417	6515429	6515367	6515419	1	JH602146.1	ENSHGLG00000010564.1	6514736	6583521	None	8326	1755	186365	No_or_no_constitutive_exon
ACCCTTCGACCAGGAGTCAAACTGACCCTGTCGCTTTAATTGATGGGAAGAA	960988	961042	961092	961040	-1	JH602149.1	ENSHGLG00000000967.1	960988	961839	None	8326	1755	186365	No_or_no_constitutive_exon
CCAATTCATACAACAAGAGACGAACTGGTTGCCAAGAAGGGGTAGAAGAGCC	4608081	4608176	4608226	4608174	-1	JH602149.1	ENSHGLG00000001337.1	4606842	4608552	None	8326	1755	186365	No_or_no_constitutive_exon
AGATCTTTGTCCTTGAAGGGGCAGAAATTGTTTTGTAAGTGGAGAGGGAGGC	6748167	6748193	6748243	6748191	-1	JH602149.1	ENSHGLG00000001144.1	6748167	6749498	None	8326	1755	186365	No_or_no_constitutive_exon
GATGGCCCAGAAGCGGGCCAGTCTGCTGGAGCGGCAGCAGCGGCGGGCAGAG	701657	701689	701607	701659	1	JH602141.1	ENSHGLG00000006897.1	688563	704174	CAMSAP3	8326	1755	186365	No_or_no_constitutive_exon
AAGGTAGGAACCGCAGCGTGTGACCTGACGTCCATGTATTAGGGTATCAGGT	1105207	1105224	1105274	1105222	-1	JH602141.1	ENSHGLG00000013199.1	1102305	1106211	CD320	8326	1755	186365	No_or_no_constitutive_exon
AAGGCAGACCCCGGACACTCCTAAGTTCCCCCAATTCCTAGGGGGGCCAGGA	1252318	1252427	1252477	1252425	-1	JH602141.1	ENSHGLG00000007179.1	1251814	1256314	None	8326	1755	186365	No_or_no_constitutive_exon
GTTTGAAAAAATAATTTCTTTGGGGAAAATTTTTTTTTTTGGGTTAACAGGC	1769989	1772252	1772302	1772250	-1	JH602141.1	ENSHGLG00000019054.1	1769989	1808663	None	8326	1755	186365	No_or_no_constitutive_exon
GAGGCTGAGGCAGGTCAGGCTCGGCAGTTGGGATCTGCCTTGGTGGGTAGGA	2137884	2138104	2138154	2138102	-1	JH602141.1	ENSHGLG00000005597.1	2135244	2200332	OLFM2	8326	1755	186365	Yes
TCTCTCCATCTTCTTCCCCTAGGGTGCCGGAGAGAGGGGAGAGAAGGGAGCA	2243046	2243060	2243110	2243058	-1	JH602141.1	ENSHGLG00000008192.1	2216934	2252561	None	8326	1755	186365	No_or_no_constitutive_exon
AGGGCGACGTGGGCCCCAAAGGCGATTGGGTAAGACAGGCTGCGGGAGAGGG	2234493	2234572	2234622	2234570	-1	JH602141.1	ENSHGLG00000008192.1	2216934	2252561	None	8326	1755	186365	No_or_no_constitutive_exon
TTGATGATCCCTCCCAACTCTGTCTTCCCCTGGCCCCCCGCAGGGAACAGAT	2222451	2222512	2222562	2222510	-1	JH602141.1	ENSHGLG00000008192.1	2216934	2252561	None	8326	1755	186365	No_or_no_constitutive_exon
TGAGAGAGGGGTTGGGTGGATGGTGGGTGAACTGGGGGAGCAGAGGGGAGGG	2222341	2222394	2222444	2222392	-1	JH602141.1	ENSHGLG00000008192.1	2216934	2252561	None	8326	1755	186365	No_or_no_constitutive_exon
TCAGGGTCCCTCAGGCCGCCTGGGTCAAGAAGGCAGAGAAGGGGCCAAAGGT	2222029	2222037	2222087	2222035	-1	JH602141.1	ENSHGLG00000008192.1	2216934	2252561	None	8326	1755	186365	No_or_no_constitutive_exon
GGGCCCGAGGGCCTTCAGGGGATCCCCGGCCCTGTGGTGAGTGGGGTGAGCG	2221691	2221744	2221794	2221742	-1	JH602141.1	ENSHGLG00000008192.1	2216934	2252561	None	8326	1755	186365	No_or_no_constitutive_exon
GGATGGCCCCCCTCAGGCTCTCGTCACAGCCGGGAGGAGCCTGAGGGCAGGC	2221672	2221679	2221729	2221677	-1	JH602141.1	ENSHGLG00000008192.1	2216934	2252561	None	8326	1755	186365	No_or_no_constitutive_exon
ACCTGCGGCCCGGAATGACCTACTCTGTTCCGCTCTGACCGCAGGGAGAGCC	2221478	2221612	2221662	2221610	-1	JH602141.1	ENSHGLG00000008192.1	2216934	2252561	None	8326	1755	186365	No_or_no_constitutive_exon
GCCTTCGTCCTTCCACAGCACCGGCACAAGCAGCTGCGGCGCGGGCGGAGGC	2544115	2544121	2544065	2544117	1	JH602141.1	ENSHGLG00000015878.1	2543808	2572945	PDE4A	8326	1755	186365	No_or_no_constitutive_exon
AATGTCCCTGTGGTCTGGGGAGCAGGGTGGACACCGCCTGGGCAGGGAAGGG	2870627	2870638	2870577	2870629	1	JH602141.1	ENSHGLG00000007754.1	2832768	2871167	CARM1	8326	1755	186365	No_or_no_constitutive_exon
GGGCTCCATAATGAGCACGGGCATTGTCCAAGGTAACGCGGGCGTGGGAGTG	2870923	2871167	2870873	2870925	1	JH602141.1	ENSHGLG00000007754.1	2832768	2871167	CARM1	8326	1755	186365	No_or_no_constitutive_exon
GCCCCACACACATGCTGGAGCTAATGCCTGCATCTCTGTCCGGGGGCCAGGT	2957598	2957712	2957548	2957600	1	JH602141.1	ENSHGLG00000010519.1	2893095	2985968	SMARCA4	8326	1755	186365	Yes
CATTCATGCATTCAGCGGGTGCTCAATGCTTCCACTTTCTCCAGGGGCAGGA	3101601	3101814	3101864	3101812	-1	JH602141.1	ENSHGLG00000009688.1	3063280	3110541	DOCK6	8326	1755	186365	No_or_no_constitutive_exon
TCTGAGCCTGAGTGGGGGGACTGAGCAGCTTCCGTCTGTCCTGGGGGCAGTT	3072656	3072809	3072859	3072807	-1	JH602141.1	ENSHGLG00000009688.1	3063280	3110541	DOCK6	8326	1755	186365	No_or_no_constitutive_exon
GTGACTGGGTCGGCGATGGCTGGAAGTGACCAGAGCTTCGGGGGCTGCAGAA	3199003	3199090	3199140	3199088	-1	JH602141.1	ENSHGLG00000013640.1	3194472	3206239	RGL3	8326	1755	186365	Yes
CTCCCAGCAGCTGAGCCTGGCTTTGCCCTCACCCCCTCTCCTGGGAGCAGAC	3211667	3211820	3211870	3211818	-1	JH602141.1	ENSHGLG00000010231.1	3208152	3218637	CCDC151	8326	1755	186365	No_or_no_constitutive_exon
CTGAGCACATAGCAGAGGGCAGGGGGAACTGGAGGCCACCACTGGGTAAGGA	3509895	3509949	3509999	3509947	-1	JH602141.1	ENSHGLG00000016712.1	3509549	3510111	PSPN	8326	1755	186365	No_or_no_constitutive_exon
TCTCCCCGCCGGCCTCCCCGCAGCTGGTCGTCAAGGGCGGCGGTGGGAAGGA	3791985	3792129	3792179	3792127	-1	JH602141.1	ENSHGLG00000018675.1	3770220	3797946	C3	8326	1755	186365	No_or_no_constitutive_exon
CTCCTGAGGTGGACAGCGGTGAGTCCGGTGGGCAGCATGGGGATGGGCAGGG	3808988	3809007	3809057	3809005	-1	JH602141.1	ENSHGLG00000010354.1	3805365	3812055	GPR108	8326	1755	186365	No_or_no_constitutive_exon
CACAGCTGGCAAAGCCAAGGCTAAACCTGCAGGGTCTCAGGTTTGGGGAGCT	3808722	3808878	3808928	3808876	-1	JH602141.1	ENSHGLG00000010354.1	3805365	3812055	GPR108	8326	1755	186365	No_or_no_constitutive_exon
TGAGGGTGGACTGACCTGTGCTCACGGATGCTCTTTCTTTGGGGACACAGGT	3956828	3956912	3956778	3956830	1	JH602141.1	ENSHGLG00000007716.1	3942437	3970988	ADGRE1	8326	1755	186365	No_or_no_constitutive_exon
AGGTGACTGTTTTTTCCCCTTCTGTCCCTGCCACCGCCGTCCGGGGGAAGTC	4103963	4104051	4103913	4103965	1	JH602141.1	ENSHGLG00000011819.1	4093501	4110350	MLLT1	8326	1755	186365	No_or_no_constitutive_exon
ACATTGTCACTTGGGAGAGTCTAATCTGTAACCCACCCCCATGGGTCAAGCC	4354323	4354470	4354273	4354325	1	JH602141.1	ENSHGLG00000030974.1	4353514	4354470	None	8326	1755	186365	No_or_no_constitutive_exon
CCCTGGAGTCAGACCACTCCAGATCAGAGATGTCTTTCTCCAAGGGACAGGC	4527420	4527521	4527571	4527519	-1	JH602141.1	ENSHGLG00000015883.1	4525535	4557715	SAFB	8326	1755	186365	No_or_no_constitutive_exon
AGCCTCGGGCTTCATCTAAAGGTGGTGGGTTCCCGCTGGGGAGAGGACAGGA	5427703	5427811	5427861	5427809	-1	JH602141.1	ENSHGLG00000010865.1	5410082	5439731	None	8326	1755	186365	No_or_no_constitutive_exon
ACCTGGCAGATCAGCATCTTCTGTAGGTTTCCTCCTCTCTAGGGTGATAGTC	5421921	5422041	5421871	5421923	1	JH602141.1	ENSHGLG00000005526.1	5420992	5422891	None	8326	1755	186365	No_or_no_constitutive_exon
TGTCGTCTGTGGGCCGGGCGGGGGCACTGGCGGGCGGGGACAGCGACGAGGA	5538952	5539183	5538902	5538954	1	JH602141.1	ENSHGLG00000011811.1	5530542	5545902	ZBTB7A	8326	1755	186365	No_or_no_constitutive_exon
GCTGTCTCCTGGGTGTGTTCCTCTCTCTCAATCCCCACCCCACGGGACAGGA	6395462	6395673	6395412	6395464	1	JH602141.1	ENSHGLG00000014455.1	6383766	6398359	TJP3	8326	1755	186365	No_or_no_constitutive_exon
GTGTCTGATAAAGGGACTCTCGTCCCTCTCCAGGGCGCCAGCGGGCAGAGGG	6447540	6447798	6447848	6447796	-1	JH602141.1	ENSHGLG00000010154.1	6432459	6451931	None	8326	1755	186365	No_or_no_constitutive_exon
GGCCGGTAGGTGGGGGCCCGGGCCCGGGTGGGGCTAGTTCTGGAGGGTAGGG	6834699	6834886	6834936	6834884	-1	JH602141.1	ENSHGLG00000013947.1	6833113	6839914	CSNK1G2	8326	1755	186365	No_or_no_constitutive_exon
GGCGCGAGGTGTCCATCAGAGCTGGGCCGCCAAGGGCCCGGGCAGGTGAGGC	7302678	7302712	7302762	7302710	-1	JH602141.1	ENSHGLG00000015569.1	7294326	7306814	NDUFS7	8326	1755	186365	No_or_no_constitutive_exon
GAGCTGTCAGATGCGGCTGGGACTGAAGAAACCCACCATGATGTGGGCAGGG	7573378	7573677	7573727	7573675	-1	JH602141.1	ENSHGLG00000013649.1	7573129	7591038	ABCA7	8326	1755	186365	No_or_no_constitutive_exon
TCCCGACCCTGGCATGGTCCACTGTGCCATGGGCTGGGGAGGGGGCACAGCC	7974372	7974659	7974322	7974374	1	JH602141.1	ENSHGLG00000006586.1	7972450	7976255	ODF3L2	8326	1755	186365	No_or_no_constitutive_exon
GATAATAATCCCTTTCACAGTTTCTTTTTAATTCAAAATTTAGGGTGAAGAT	4238677	4238786	4238627	4238679	1	JH602150.1	ENSHGLG00000000302.1	4234676	4414783	LRRIQ1	8326	1755	186365	No_or_no_constitutive_exon
ATATAGAGATAGAGGGGCTGAAGGGACAGGAAGTGAGGGTCTGAGGGCAGGC	165140	165350	165400	165348	-1	JH602144.1	ENSHGLG00000006335.1	152838	182066	SEC31B	8326	1755	186365	Yes
AGGGGCTATGTGTGCATGCATTGATGGAATTTTCTTCTTGGGGAATGTAGGT	210240	210389	210190	210242	1	JH602144.1	ENSHGLG00000008386.1	206413	216592	HIF1AN	8326	1755	186365	Yes
TCTTACCCCTGACATCCAGTAACCTCTTTGTGTTGCTGGGCTGGGGACAGGA	595298	595440	595248	595300	1	JH602144.1	ENSHGLG00000002240.1	592435	597346	None	8326	1755	186365	No_or_no_constitutive_exon
CAGGTAAGGTCTTAAACCTTTGTATATCTTTCTTTGGGACTGGATAGCAGAC	1645663	1646223	1645613	1645665	1	JH602144.1	ENSHGLG00000027827.1	1624664	1646223	None	8326	1755	186365	No_or_no_constitutive_exon
ATACAGGAGCCCGGACAGGGGCGCGGGCCGGGGCTTGGGCGCGGACTGAGCG	1807521	1807856	1807471	1807523	1	JH602144.1	ENSHGLG00000007237.1	1803916	1810187	NFKB2	8326	1755	186365	No_or_no_constitutive_exon
CTCTCTCTGGTTCTCCTCCTGCTGCTGCCGGCTCTCTGGGGACTCGGAAGTG	2835955	2836000	2836050	2835998	-1	JH602144.1	ENSHGLG00000002064.1	2786949	2973702	SH3PXD2A	8326	1755	186365	No_or_no_constitutive_exon
TCGGAGCTGCCCCCCCAGGCAGCCTCGGAGGGGCCGGGCCAGGGGCCCAGGA	2786949	2787841	2787891	2787839	-1	JH602144.1	ENSHGLG00000002064.1	2786949	2973702	SH3PXD2A	8326	1755	186365	No_or_no_constitutive_exon
TGGCCCTGATCGTGCTTTAATCTCTGTGGCATCTCTCCGGGGGGTGTTAGAT	3012428	3012552	3012602	3012550	-1	JH602144.1	ENSHGLG00000002775.1	2999799	3030443	STN1	8326	1755	186365	No_or_no_constitutive_exon
TGCTCGGTTGGAGATGTCGAACTTGCTGGGGTTTTTCTCTTTGGGAATAGGT	7683683	7683761	7683633	7683685	1	JH602153.1	ENSHGLG00000002756.1	7624686	7699997	WDR19	8326	1755	186365	No_or_no_constitutive_exon
CGACCTGGACCCCAGCCAGGACGACGGAGGCCGCGGAGGGGAAGTCGGAGAG	175722	175848	175898	175846	-1	JH602145.1	ENSHGLG00000005814.1	175722	176656	None	8326	1755	186365	No_or_no_constitutive_exon
ACCTGCCCACGGCAGCAATGCTGGGAGGAGGACCAGCCGCAAAGGGGCAGGT	1160138	1162217	1162267	1162215	-1	JH602145.1	ENSHGLG00000031677.1	1160138	1165649	None	8326	1755	186365	No_or_no_constitutive_exon
TGTGAGAGTATTCCTGTCCCTTTGGGGGAACAGAAGGTGAGGGAAAGGAGGC	2064481	2064811	2064431	2064483	1	JH602145.1	ENSHGLG00000016036.1	2042633	2070913	None	8326	1755	186365	No_or_no_constitutive_exon
AGTGGGGGGCGCGGGCGGGCGCCGAGCCGGGCGCCGAGCCGGGCGCCGAGCC	2105219	2105438	2105169	2105221	1	JH602145.1	ENSHGLG00000009151.1	2105090	2121830	PPP1R12C	8326	1755	186365	No_or_no_constitutive_exon
GCACTGTAGAGGTGAGTGAGGGTTCTGGGGGAAGAGGTGCCAACTGGGAGGG	3528037	3528066	3527987	3528039	1	JH602145.1	ENSHGLG00000005877.1	3522040	3528963	VSIG10L	8326	1755	186365	Yes
ATCATCAGATAAACAGGGGCTTCCACAGAGAGGGTGGGGAGTGACCGGAGTG	3651816	3651889	3651939	3651887	-1	JH602145.1	ENSHGLG00000017485.1	3647397	3654728	None	8326	1755	186365	No_or_no_constitutive_exon
GGCGGCAACCGGGTCCTTGGAGGCGAGGCCGAGGCCGGGGAGGACACCAGGT	3799824	3799931	3799774	3799826	1	JH602145.1	ENSHGLG00000014543.1	3796531	3803973	KLK5	8326	1755	186365	No_or_no_constitutive_exon
ACCGGCCCAAAGGCTTTTTCGCCACCGAGGTAGGCGGCTGCGAGGGGAAGGG	3963261	3963450	3963211	3963263	1	JH602145.1	ENSHGLG00000007802.1	3938169	3976870	SHANK1	8326	1755	186365	Yes
CCGTGTGCCACACGCCGTGCGTCCTCCGTTTCTCCCCAGGGGCTGCAGAGGA	3971566	3971735	3971516	3971568	1	JH602145.1	ENSHGLG00000007802.1	3938169	3976870	SHANK1	8326	1755	186365	Yes
TTTGACGGCCCCTCCCCTCCCGACACGCGCGTGGGGGGCCGGGACAAGAGCC	3971838	3974574	3971788	3971840	1	JH602145.1	ENSHGLG00000007802.1	3938169	3976870	SHANK1	8326	1755	186365	Yes
TTCCGACCCTCACTCTCTCCTCTGTGTCTGTCTGACCCCGGGGGAAGCAGAT	4169010	4169202	4168960	4169012	1	JH602145.1	ENSHGLG00000016458.1	4161067	4175721	KCNC3	8326	1755	186365	Yes
CAGAATCTGGTGAGGACAGGGTGGTGTGGGTCAGGGACAGGGTGGGACAGCC	4487723	4487757	4487807	4487755	-1	JH602145.1	ENSHGLG00000009297.1	4484358	4503863	MED25	8326	1755	186365	No_or_no_constitutive_exon
CGGAAACCAGAGGCTAAGGGTCTCGAGGCGGAGCTGGAATGGGAAGGCAGGG	4556238	4556247	4556188	4556240	1	JH602145.1	ENSHGLG00000005186.1	4546431	4560970	TSKS	8326	1755	186365	No_or_no_constitutive_exon
AGAAGCGACCGGGGGACGGGGGCGACAAGGCCCCGGTGCTGGGGCAGCAGCC	4621159	4622438	4622488	4622436	-1	JH602145.1	ENSHGLG00000015335.1	4617446	4629183	SCAF1	8326	1755	186365	No_or_no_constitutive_exon
CTTTTCCCCGTGACCCCTGACCCCTGACCTGCTGCTTCCCAGGGACGGAGGA	4708452	4708695	4708745	4708693	-1	JH602145.1	ENSHGLG00000005041.1	4699298	4709150	RCN3	8326	1755	186365	No_or_no_constitutive_exon
GGGCTGGAGCTGGAGGCCCCGCCCCTGGCCTGACCCCGCGGGGGCCGCAGGT	4735888	4735912	4735962	4735910	-1	JH602145.1	ENSHGLG00000007895.1	4735888	4738881	None	8326	1755	186365	No_or_no_constitutive_exon
ATCGACAAGACCAGCTTCGTGTCCTTTGTGGGTGAGGGGGGCTGGGATAGTC	4841308	4841328	4841378	4841326	-1	JH602145.1	ENSHGLG00000009184.1	4837246	4841756	CD37	8326	1755	186365	No_or_no_constitutive_exon
ATGGACTGCGATGGGTGTGGAGATGGAGACCGTCTCCCCGGGAGAGGAAGGA	4887536	4887821	4887871	4887819	-1	JH602145.1	ENSHGLG00000012825.1	4887536	4887861	None	8326	1755	186365	No_or_no_constitutive_exon
CCTGCCCCTTAACCCACCCCTTCTCTCCCCTCTTCCCACTAACGGGTCAGGA	4945589	4945616	4945666	4945614	-1	JH602145.1	ENSHGLG00000004977.1	4941765	4964602	PPFIA3	8326	1755	186365	No_or_no_constitutive_exon
CCCTGGGCCGGCCCGCGGCGGGCGGAGCAGGCAGCGCGGGCAGCGGCGAGTG	5178186	5178349	5178136	5178188	1	JH602145.1	ENSHGLG00000016320.1	5177091	5189471	RASIP1	8326	1755	186365	No_or_no_constitutive_exon
GCTCCTGCACTCAGGGGTGGACTGAATAAACGGAAGCATGGAGGTGGGAGTG	5211965	5212135	5212185	5212133	-1	JH602145.1	ENSHGLG00000016642.1	5211089	5212681	None	8326	1755	186365	No_or_no_constitutive_exon
ACGCAGGGCACGGCAAGGGGTCACTCCGAGCCTCCCGGGGATGCGGGGAGCC	5234652	5234694	5234602	5234654	1	JH602145.1	ENSHGLG00000013593.1	5233742	5239937	CA11	8326	1755	186365	No_or_no_constitutive_exon
GAGAAGTGAAAGTGCTGTCGAATGGGGAGCTGACACCTCCAAGGAGGGAGGA	5324561	5325300	5324511	5324563	1	JH602145.1	ENSHGLG00000006463.1	5313693	5332985	LMTK3	8326	1755	186365	No_or_no_constitutive_exon
TCCCGCCGCTTCCCCTGTCTGCACTTGATGGAGATGTGTGGAGAGGGGAGGT	6292188	6292391	6292138	6292190	1	JH602145.1	ENSHGLG00000017589.1	6270576	6296240	ZNF541	8326	1755	186365	No_or_no_constitutive_exon
CAGGGCTGGAGCACGGCGAACAGGACCCTGACTGTCTGTGGCCGGGGCAGGG	6444937	6445119	6445169	6445117	-1	JH602145.1	ENSHGLG00000006240.1	6439806	6450930	None	8326	1755	186365	No_or_no_constitutive_exon
GGAGGCTGGGAAATGGGTCAGTAGCAGTAACTGGGTCTCCGGGTGACTAGGT	6836671	6836902	6836621	6836673	1	JH602145.1	ENSHGLG00000013744.1	6831367	6838593	SLC1A5	8326	1755	186365	No_or_no_constitutive_exon
GCGCCGCCAGCCCCGCCGCCCTGGGCCGCGCCTGGGCCTCGTCGTGGGAGGA	6928681	6929587	6928631	6928683	1	JH602145.1	ENSHGLG00000005393.1	6921147	6929587	DACT3	8326	1755	186365	No_or_no_constitutive_exon
CTGGCCGTCTTCGGCCACCCCCACTTGCCACGTTCTCCTTAGCCGGGCAGAT	7104148	7104254	7104304	7104252	-1	JH602145.1	ENSHGLG00000015987.1	7100215	7126500	PPP5C	8326	1755	186365	No_or_no_constitutive_exon
AAGCTGAGCGGTGCTGTGTGTCCCCTTCCCGCTGCTCCCACGGGAGGCAGGT	7398493	7398728	7398443	7398495	1	JH602145.1	ENSHGLG00000009028.1	7393662	7409458	RSPH6A	8326	1755	186365	No_or_no_constitutive_exon
CTTACCTCCTCTGACATCTTCTCTTTCATCTTCCTGCTTTCCGGGAATAGGG	798217	798262	798167	798219	1	JH602143.1	ENSHGLG00000001866.1	440428	838818	COL25A1	8326	1755	186365	Yes
TACTAATTGAAATATTTTCCTTTTTTTGTTTTGTTTTTCCGTTGGGAAAGGG	799931	799976	799881	799933	1	JH602143.1	ENSHGLG00000001866.1	440428	838818	COL25A1	8326	1755	186365	Yes
TGCTGAGTGTAACAGGCTGCATCCTGCTGAGGAAGGAGACTTGGGCAGAGTC	847017	847265	846967	847019	1	JH602143.1	ENSHGLG00000003218.1	846803	847381	None	8326	1755	186365	No_or_no_constitutive_exon
GGTTTTCCCACATAGATACACAATGCAGAGTCCAATTAGGGGAGGGAGAGTG	5580946	5581005	5581055	5581003	-1	JH602143.1	ENSHGLG00000003263.1	5580946	5582625	None	8326	1755	186365	No_or_no_constitutive_exon
GGGACAGCGGGTGGCAGCTGAAGGCGAGCGCCCTAGCCAGGGGCGCACAGCG	7426721	7430606	7426671	7426723	1	JH602143.1	ENSHGLG00000002564.1	7426280	7430606	None	8326	1755	186365	No_or_no_constitutive_exon
TGGCCTGCCATTGCCACTGGGCCAGGGGGTGCCATTGCCACTGGGGCAAGGC	141624	141717	141574	141626	1	JH602147.1	ENSHGLG00000000082.1	141506	146020	None	8326	1755	186365	No_or_no_constitutive_exon
CCGAGGACGCCGGAGGCCGGGCCGGGGCTGGGGCCGGGGAGGCCGGGGAGGC	736675	736990	736625	736677	1	JH602147.1	ENSHGLG00000000343.1	731414	737404	AKAP17A	8326	1755	186365	No_or_no_constitutive_exon
CAGCAAAGCAGTCCCTTAAGAGAAAATGTTCCCTCACAGCTGGGATGAAGTC	2383524	2384070	2384120	2384068	-1	JH602147.1	ENSHGLG00000000437.1	2382642	2384278	None	8326	1755	186365	No_or_no_constitutive_exon
GCTATGGACAGCAGAGTAGCTATGGTCAACAAAGCAGCTATGGGCAGCAGCC	116860	116963	116810	116862	1	JH602164.1	ENSHGLG00000000569.1	116155	117818	None	8326	1755	186365	No_or_no_constitutive_exon
TGATTGAATGGAAAGTCTGTTTGGATGGGCTGAAATACTTGGGTGAGCAGAT	5370240	5370338	5370190	5370242	1	JH602164.1	ENSHGLG00000000198.1	5369841	5372008	None	8326	1755	186365	No_or_no_constitutive_exon
CTAAAGAGTAAAATGTAAAAATTAATTTGTTCTGAAATTTGGGATTGTAGGA	3601779	3601926	3601976	3601924	-1	JH602158.1	ENSHGLG00000001212.1	3571085	3628898	CCDC81	8326	1755	186365	No_or_no_constitutive_exon
TCTAATCCAGTGTTATTGCATTATGTAATTGTTCTCCCTGGGAAAAACAGAA	3972671	3972695	3972621	3972673	1	JH602158.1	ENSHGLG00000001052.1	3891060	3990342	PICALM	8326	1755	186365	No_or_no_constitutive_exon
AGCACAGATAACAGACGTGTGGTGCAGAGGAGTAGCTTGAGCCGGGAAAGAA	6989802	6989965	6990015	6989963	-1	JH602158.1	ENSHGLG00000001268.1	6988610	6993430	None	8326	1755	186365	No_or_no_constitutive_exon
GAACTATTCAGGGAGATTACAAAGCCTCTGAGACCTTCCTTTGGGCAAAGCT	6988951	6989296	6989346	6989294	-1	JH602158.1	ENSHGLG00000001268.1	6988610	6993430	None	8326	1755	186365	No_or_no_constitutive_exon
ATGAAACCTCAGATATCCTGCTTTATGTGGCTCACTCCCCCGGGGGACAGAG	6890259	6890336	6890386	6890334	-1	JH602152.1	ENSHGLG00000001817.1	6890259	6892211	None	8326	1755	186365	No_or_no_constitutive_exon
CCAAGCAGTTCCTCATCTCGGCCCCGTCTTCACCACCAGTGGGCTGACAGCC	6960172	6960400	6960450	6960398	-1	JH602152.1	ENSHGLG00000001883.1	6960172	6960721	None	8326	1755	186365	No_or_no_constitutive_exon
TCCTAGAACTAGAGCCAGTCCCCATCTCCAAGGAAGCTGGGAAATTATAGAA	6838581	6838694	6838531	6838583	1	JH602165.1	ENSHGLG00000007062.1	6838368	6840745	None	8326	1755	186365	No_or_no_constitutive_exon
TTCTTACTCCAACATTTTCTCTGAGGAATCTATTGCCAGGGCAAGTGGAGGG	3200845	3200922	3200795	3200847	1	JH602154.1	ENSHGLG00000027149.1	3195147	3218987	None	8326	1755	186365	No_or_no_constitutive_exon
CTGTGGGGGCCAAGCAGTACCTCCTGGGACTCTAAGACACGGCGGGGCAGGA	6788349	6788766	6788816	6788764	-1	JH602154.1	ENSHGLG00000009691.1	6788349	6788967	None	8326	1755	186365	No_or_no_constitutive_exon
TTCGATACCAAATGGAGTACAGATTTTTTTTTGTAAATCCTGCCGGGGAGGT	6867658	6867681	6867731	6867679	-1	JH602154.1	ENSHGLG00000009001.1	6866318	6868396	None	8326	1755	186365	No_or_no_constitutive_exon
GCACTAAGGAGAGAGAGCTAGGTATATACACGGGGGGCGGGGGCGGGGAGAA	7013545	7013572	7013622	7013570	-1	JH602154.1	ENSHGLG00000009144.1	7013545	7015341	None	8326	1755	186365	No_or_no_constitutive_exon
CCCCAGTCGTTAGTCAGGGGCGGGTTCGTTAGCCCGGCCCTGGGACGCAGAC	145999	146700	146750	146698	-1	JH602151.1	ENSHGLG00000002029.1	133475	149636	PAX9	8326	1755	186365	No_or_no_constitutive_exon
GGGTGAGCCCGGGGGTGGGCGGGCAGGAAGGCGTGGAGTGGAGGGCCAAGGA	1272266	1272488	1272538	1272486	-1	JH602151.1	ENSHGLG00000002192.1	1271099	1272764	INSM2	8326	1755	186365	No_or_no_constitutive_exon
ACAAGCCACGGCCCCAAGCCGCAAGCACAGTCTCCTCCGCCGACGGGAAGCC	1271770	1271804	1271854	1271802	-1	JH602151.1	ENSHGLG00000002192.1	1271099	1272764	INSM2	8326	1755	186365	No_or_no_constitutive_exon
AATATCTATAAAGTGAAGCTGTTGTTTCCTTCTGTGCTTTGGGAAATCAGGT	6401020	6401101	6401151	6401099	-1	JH602151.1	ENSHGLG00000003442.1	6389579	6402774	None	8326	1755	186365	No_or_no_constitutive_exon
TGGCAAAACTTCTCTTGCAACGCCGCGCTGCCGCAGACTCTGCAGGGAAGGT	6923899	6923947	6923849	6923901	1	JH602151.1	ENSHGLG00000003109.1	6548158	7023945	ANK2	8326	1755	186365	No_or_no_constitutive_exon
CTGCTGGCTCGGGGAACCGCTAGTTTACTGCAAAGAGGGGCGGGGAGAAGGC	1908624	1908859	1908574	1908626	1	JH602170.1	ENSHGLG00000001471.1	1907931	1956093	PLPPR4	8326	1755	186365	No_or_no_constitutive_exon
ACATCAACAATGAAGACATTGCTGACAACTTTGAAGCCTTCATGTGGGAGCA	6255149	6255256	6255306	6255254	-1	JH602170.1	ENSHGLG00000001660.1	6254999	6256731	None	8326	1755	186365	No_or_no_constitutive_exon
GTGATTTTCTGATGGTTTTTAACTGCACCCTTTTCCCTCCTTGGGAACAGCT	3758520	3758652	3758470	3758522	1	JH602148.1	ENSHGLG00000002201.1	3725131	3766284	IARS2	8326	1755	186365	No_or_no_constitutive_exon
TTTAAAGTGAAAGAATAAAATGATTTTTCTTATTTCTGTGGGTAACATAGGT	697796	698007	698057	698005	-1	JH602155.1	ENSHGLG00000010264.1	664030	748166	None	8326	1755	186365	Yes
CCGGCTTATTGAAGACAATGAGTACACAGCCCGGCAAGGTGAGCCGGGAGCA	2215156	2215176	2215226	2215174	-1	JH602155.1	ENSHGLG00000016257.1	2211019	2230132	SRC	8326	1755	186365	No_or_no_constitutive_exon
GGGCCGGGGCCTCGGGTGCGGACGGAGTCGAACCCGTGGCGCTGAGGGAGGG	3828067	3828073	3828123	3828071	-1	JH602155.1	ENSHGLG00000017758.1	3824433	3828374	SPAG4	8326	1755	186365	No_or_no_constitutive_exon
AGGGAGTCTGATATAGATTCCTGATATGCTTTCTTTTTTTTCTAGGGGAGGC	3986897	3986966	3986847	3986899	1	JH602155.1	ENSHGLG00000017446.1	3977736	4084558	UQCC1	8326	1755	186365	No_or_no_constitutive_exon
TGCAGCCAATTCATACCATTGTCTCCTACCCAAGGGCAGTGGGGCAGGAGGC	3986978	3987006	3986928	3986980	1	JH602155.1	ENSHGLG00000017446.1	3977736	4084558	UQCC1	8326	1755	186365	No_or_no_constitutive_exon
CTCTAAACCCTCACTTATTTAGATTTTATTGTTATTTTTTAGGGTGTCAGAT	4009874	4009924	4009824	4009876	1	JH602155.1	ENSHGLG00000017446.1	3977736	4084558	UQCC1	8326	1755	186365	No_or_no_constitutive_exon
ATGAGCAGCTAATACAGCTCTATCGTGCACGGCAGGGGCAGAGGCTGAAGGG	5995059	5995106	5995156	5995104	-1	JH602155.1	ENSHGLG00000005138.1	5994810	5995244	None	8326	1755	186365	No_or_no_constitutive_exon
TGGCCTGCCATTGCCACTGGGCCAGGGGGTGCCATTGCCACTGGGGCAAGGC	6030047	6030140	6030190	6030138	-1	JH602155.1	ENSHGLG00000006666.1	6025743	6030258	None	8326	1755	186365	No_or_no_constitutive_exon
TGCTGTCCTGTTTCTGTGTTCACTGACCCCCTCTCCTGCTGGGGGTTTAGGT	6235869	6235923	6235973	6235921	-1	JH602155.1	ENSHGLG00000015993.1	6229520	6244101	BPIFB3	8326	1755	186365	No_or_no_constitutive_exon
AACCACCTGCTCTCCCAACAAGTGCCCATGGTTGAAATCGATGGGATAAGTT	209149	209229	209279	209227	-1	JH602163.1	ENSHGLG00000001927.1	201591	216680	GSTA4	8326	1755	186365	No_or_no_constitutive_exon
GGGCCCAGCTGGCCATGAGTCACCTGGACGGGCACAAGCTGCACGGGAAGCC	1060810	1061269	1061319	1061267	-1	JH602163.1	ENSHGLG00000002382.1	1060810	1062551	None	8326	1755	186365	No_or_no_constitutive_exon
TTCTCAGTACTGATCACCAGTGTTCTTGTTCCGTGTTCTTGGGCATGCAGTC	1346562	1346669	1346719	1346667	-1	JH602161.1	ENSHGLG00000003631.1	1298173	1384513	GLRB	8326	1755	186365	Yes
CCTGGCCGGCGGGGGAAGGCCCGGGAGGCCGCCTGCTCCCCAGTGGGAAGAA	3154273	3154869	3154919	3154867	-1	JH602161.1	ENSHGLG00000002381.1	3153604	3154947	None	8326	1755	186365	No_or_no_constitutive_exon
GCAAGCAGGAGCTGCCCCATCACTCTCAATCTTTTTTGGGGGGATTATAGCA	209355	209519	209305	209357	1	JH602162.1	ENSHGLG00000013379.1	160090	214399	MRC2	8326	1755	186365	No_or_no_constitutive_exon
GGTCCGGACACGGCTGCCTACTGCTGCCCCGCGTGCTAGGGTGACGAGAGCT	1776604	1777170	1777220	1777168	-1	JH602162.1	ENSHGLG00000006966.1	1775914	1777259	None	8326	1755	186365	No_or_no_constitutive_exon
GGACGTCTACCTGGACTGACACCTCATCACCACGATGCAGGGCGACGGAGTG	1775914	1776318	1776368	1776316	-1	JH602162.1	ENSHGLG00000006966.1	1775914	1777259	None	8326	1755	186365	No_or_no_constitutive_exon
ACACTGTTCCCCACACCCTGTTCCTCATCATCTCTTGGTGTACGGGGCAGGG	2489235	2489389	2489439	2489387	-1	JH602162.1	ENSHGLG00000003827.1	2484108	2528223	None	8326	1755	186365	No_or_no_constitutive_exon
CGGGACTGGGCGCAGGAGGAGACCGCGTCTGCTTCAACCTGGGCCGCGAGCT	2599274	2600418	2600468	2600416	-1	JH602162.1	ENSHGLG00000004966.1	2598923	2600836	None	8326	1755	186365	No_or_no_constitutive_exon
GGCCGCTTCACCACCCTTGCCCTGCGGGAGCGGCGGGACCGGGGCCCGAGAA	2598923	2599256	2599306	2599254	-1	JH602162.1	ENSHGLG00000004966.1	2598923	2600836	None	8326	1755	186365	No_or_no_constitutive_exon
CTCCCAGGCCCACCTGATGTCCCCTGAGCACTCTCTTTGGGGTGGGACAGGT	3313291	3313364	3313414	3313362	-1	JH602162.1	ENSHGLG00000006788.1	3284084	3344759	MYO15A	8326	1755	186365	Yes
CCCCTGCTTGCCCCCTCCCAGCTGTCCAGCACATTCAGGGTTGAGGGTAGAA	3310600	3310653	3310703	3310651	-1	JH602162.1	ENSHGLG00000006788.1	3284084	3344759	MYO15A	8326	1755	186365	Yes
CCAGCTCTCCCGGAGGCTTTGTGGCAGGTAAGAGGAATACGTGGTGGGAGGG	3616688	3616712	3616638	3616690	1	JH602162.1	ENSHGLG00000019114.1	3602260	3623465	SREBF1	8326	1755	186365	No_or_no_constitutive_exon
GGTTTTACGGAGTAGCAGCAGCACTACCACCACCAGTAGCAATGGGGGAGAT	3636084	3636878	3636928	3636876	-1	JH602162.1	ENSHGLG00000018920.1	3625881	3640671	RAI1	8326	1755	186365	No_or_no_constitutive_exon
GGCGCGGCGGGCCCGGCGGAGAGGCGCGGAGTGTCGGGGGGGCCGGGCAGCC	4097891	4098060	4098110	4098058	-1	JH602162.1	ENSHGLG00000007799.1	4052049	4098149	NT5M	8326	1755	186365	No_or_no_constitutive_exon
GAGAAATGTGCCATGGCCATGTTTGCATAACAGACACTGGGACTGTGAAGGC	4065882	4066173	4065832	4065884	1	JH602162.1	ENSHGLG00000009147.1	4065698	4066173	None	8326	1755	186365	No_or_no_constitutive_exon
GACAAGCCCAGCACGGAATTCTTACAGTAACAGAGTGTTTTGGGGAACAGGC	4202865	4203067	4202815	4202867	1	JH602162.1	ENSHGLG00000030085.1	4202392	4215327	None	8326	1755	186365	No_or_no_constitutive_exon
TAAACTAATTATTTATAGTACAACAGAAAAGTGAAATCTGGGTGTGGTAGCC	6418648	6418669	6418598	6418650	1	JH602162.1	ENSHGLG00000015142.1	6354677	6448026	ULK2	8326	1755	186365	Yes
TTGACTATGTAAATGGCAGTCAAGCTGGCACCAGCATCGGGCCAGGACAGAG	3594170	3594343	3594120	3594172	1	JH602166.1	ENSHGLG00000000458.1	3592530	3594343	None	8326	1755	186365	No_or_no_constitutive_exon
CTGATGAGCCCTTGGAGGCAGGCATGATTGTCACTGCTGAGCCAGGGTAGTA	4521097	4521391	4521047	4521099	1	JH602166.1	ENSHGLG00000000261.1	4519658	4521391	None	8326	1755	186365	No_or_no_constitutive_exon
GGTCCCTGCTAATACACGGTTCTATGTTCTTGCCCCTCCGTGGCGGGCAGTT	2730320	2730424	2730474	2730422	-1	JH602168.1	ENSHGLG00000017500.1	2706163	2735954	SLC22A1	8326	1755	186365	No_or_no_constitutive_exon
CACTGCTACCTCGCGTGGAGAAGGCACGGGCCCGCGGCGAAGGGGGCCAGGG	3146273	3146711	3146223	3146275	1	JH602168.1	ENSHGLG00000004341.1	3145901	3147308	None	8326	1755	186365	No_or_no_constitutive_exon
TGGGCGCCCACTGCTACCTCGCGTGGAGAAGGCACGGGCCCGCGGCGAAGGG	3146265	3146711	3146215	3146267	1	JH602168.1	ENSHGLG00000004341.1	3145901	3147308	None	8326	1755	186365	No_or_no_constitutive_exon
AGAGCCATTCTCAACTGCATTGTCACCAAGTCTGTGGGAAAAATATAAAGGA	3302324	3302335	3302274	3302326	1	JH602168.1	ENSHGLG00000007246.1	3294517	3310199	None	8326	1755	186365	No_or_no_constitutive_exon
AAATTGTTCAGAAGGAGGCAGAGCGGGCTGAACGGGCCAAGGAGCGGGAGAA	4083117	4083168	4083218	4083166	-1	JH602168.1	ENSHGLG00000015395.1	4082893	4084800	None	8326	1755	186365	Yes
AGGAAGCTGAGCGGGAACGGAACCGACAGTTGGAGCGGGAGAAACGTCAGGA	4082893	4083072	4083122	4083070	-1	JH602168.1	ENSHGLG00000015395.1	4082893	4084800	None	8326	1755	186365	Yes
CTGAATCATTCAAGAGCCCCATCCCCGACATCAAACCCCTGGCGGGGCAGGA	4083955	4084267	4084317	4084265	-1	JH602168.1	ENSHGLG00000015395.1	4082893	4084800	None	8326	1755	186365	No_or_no_constitutive_exon
CACGGGGTCCTCTGTGATGGATGATCAAGTGCTGTTTGTCTCGAGGGCAGGT	2011910	2011998	2012048	2011996	-1	JH602159.1	ENSHGLG00000001990.1	1966583	2051834	None	8326	1755	186365	No_or_no_constitutive_exon
CGCCGGCGACGATTACGCGCTGGGGAGCCTGCGCGCCAACGGCACGGGAGGA	4045513	4045614	4045664	4045612	-1	JH602159.1	ENSHGLG00000000682.1	4044892	4046248	SOX11	8326	1755	186365	No_or_no_constitutive_exon
GGATGTTAGCAGCTGCATCTCTTACTGAAATTTTGCAAATTGTATGGGAGAC	5057151	5057675	5057101	5057153	1	JH602159.1	ENSHGLG00000003252.1	5056729	5057675	None	8326	1755	186365	No_or_no_constitutive_exon
GCCTCGGCCACCCTTGTGTGGTGCTCACAGCTGTCTCCCTTGGGTGGCAGGA	5346644	5347201	5346594	5346646	1	JH602159.1	ENSHGLG00000007917.1	5251339	5347201	EIPR1	8326	1755	186365	No_or_no_constitutive_exon
CCCTAATTTTATTTTATGTCTTGATTTTTGTGGTGGGTGGGACCGAGCAGCC	4788042	4788131	4787992	4788044	1	JH602156.1	ENSHGLG00000002311.1	4780373	4801692	COPS7B	8326	1755	186365	No_or_no_constitutive_exon
CTGCATGCTGCAATGGTACTGAGCTCACCCAGGCCGGGACAAAGGTGAAGCA	5072933	5073339	5073389	5073337	-1	JH602156.1	ENSHGLG00000002750.1	5072721	5073811	None	8326	1755	186365	No_or_no_constitutive_exon
GTGAGCCTGACTGCAGTCAACAGCTGCGTCTCTTTCCCTCGCGGGAGCAGCA	5953259	5953379	5953209	5953261	1	JH602156.1	ENSHGLG00000007333.1	5899537	5957422	DGKD	8326	1755	186365	Yes
GAAGGGTTTGTACCTCCGCCTTCACTTTCCCCTCTCCTCTGGGTTGACAGTT	810964	811077	810914	810966	1	JH602167.1	ENSHGLG00000003406.1	618261	824178	None	8326	1755	186365	No_or_no_constitutive_exon
CTTGGACCTCACAGGGACCTCGATCCGTGGAGCTGGTGCTGGGCTATGAGGG	663483	663732	663782	663730	-1	JH602167.1	ENSHGLG00000001294.1	663324	664830	None	8326	1755	186365	No_or_no_constitutive_exon
TTAATTTCTACTCAAAACTAAAATCTTTTTTTTGTTTTGGGTGGGTATAGGT	5111709	5111773	5111823	5111771	-1	JH602167.1	ENSHGLG00000006028.1	5108565	5202240	GLS	8326	1755	186365	No_or_no_constitutive_exon
GCTTCTGAGATCCAGCCTTTACAGGTAACCTCTGCCCGCTGGGCCAGCAGTA	5567785	5567814	5567864	5567812	-1	JH602167.1	ENSHGLG00000001558.1	5565791	5615488	MFSD6	8326	1755	186365	No_or_no_constitutive_exon
CAAGTCTGCCAGAGCCAGAGTGTGTGAAGATTTGCGCATTAGAGGGATAGCA	5319369	5319772	5319822	5319770	-1	JH602171.1	ENSHGLG00000000814.1	5318520	5320174	None	8326	1755	186365	No_or_no_constitutive_exon
TTTTGTTTTCTCTCTTCTCCCCCTTTCCCCTCTCTGCTGTCGGGATGCAGCC	1774094	1774169	1774044	1774096	1	JH602160.1	ENSHGLG00000019295.1	1370692	1846449	AGAP1	8326	1755	186365	No_or_no_constitutive_exon
AGCACCTCAGGCTCCAGGTGTGGCCCATAGTTCTGCCTGTGGGTACGCAGGG	2224098	2224144	2224048	2224100	1	JH602160.1	ENSHGLG00000030627.1	2222573	2224144	None	8326	1755	186365	No_or_no_constitutive_exon
AGCCTGTGGGCACCAACACAGCCACAGGCAGACCTGGGGTGGTGGTGAAGCC	2794858	2795081	2795131	2795079	-1	JH602160.1	ENSHGLG00000012006.1	2787318	2863853	COL6A3	8326	1755	186365	No_or_no_constitutive_exon
AAAGGAGTTTATGACCCTGGAAGAGATGGATCAGAAAAAAGATCCGGGAGTG	3123029	3123200	3122979	3123031	1	JH602160.1	ENSHGLG00000004755.1	3122736	3123200	None	8326	1755	186365	No_or_no_constitutive_exon
CTATGTGCTCGCAGCCACGCTGCACGTAGGTGAGCCCCGGGGCGTGGGAGGG	3317469	3317497	3317419	3317471	1	JH602160.1	ENSHGLG00000005264.1	3313705	3319050	ERFE	8326	1755	186365	No_or_no_constitutive_exon
GAGGTGGCCATGGGCGAAGGTGAAGGCGGTGCTCCTCAGAGCGGGCTGAGCC	3318076	3318156	3318026	3318078	1	JH602160.1	ENSHGLG00000005264.1	3313705	3319050	ERFE	8326	1755	186365	No_or_no_constitutive_exon
TCTTCACCGTCTGTGTCAATGATGTGCTGTACCTGCTGGTACGGGGCCAGCT	3318168	3318192	3318118	3318170	1	JH602160.1	ENSHGLG00000005264.1	3313705	3319050	ERFE	8326	1755	186365	No_or_no_constitutive_exon
CAGGGCAGCAGCTGCCTGACAGACGCCCTTGATCCATACAGGTGGGGCAGTA	3318960	3319050	3318910	3318962	1	JH602160.1	ENSHGLG00000005264.1	3313705	3319050	ERFE	8326	1755	186365	No_or_no_constitutive_exon
TCGGGGCCACCCAGCAGTGGGGCTGACGGGCTGGGCTCGCAGGGGTGCAGCA	5102218	5102359	5102168	5102220	1	JH602160.1	ENSHGLG00000003416.1	5095450	5142313	CROCC2	8326	1755	186365	No_or_no_constitutive_exon
GAGAGAGGGGCCCCAGGCTGAGCCAAGGAAGCCCGCCGTATGGGGCAAAGAA	5107490	5107511	5107440	5107492	1	JH602160.1	ENSHGLG00000003416.1	5095450	5142313	CROCC2	8326	1755	186365	No_or_no_constitutive_exon
TGTGGAGCCCAGGTGCAGTGGGAGCAGCCTGGGGCCCGACAAGGGCTCAGCC	5602206	5602605	5602655	5602603	-1	JH602160.1	ENSHGLG00000015125.1	5578000	5605423	THAP4	8326	1755	186365	No_or_no_constitutive_exon
GCTTTCCGGACTCAGGCTTGGCCATGGGGTTTCCACTGGAGGGCAACGAGGA	5603039	5603066	5602989	5603041	1	JH602160.1	ENSHGLG00000018622.1	5602866	5603294	None	8326	1755	186365	No_or_no_constitutive_exon
ACAGGACGAGGTGGGAATGACCCTCTCTCATGTGTCCCCTATGGGAGCAGGT	5630618	5631315	5631365	5631313	-1	JH602160.1	ENSHGLG00000018717.1	5630618	5638000	DTYMK	8326	1755	186365	Yes
TGCCACCAAAAAAACCAAAAAACAAAAAACCAGGGCTCCATAATTGGGAGGT	774835	775161	775211	775159	-1	JH602172.1	ENSHGLG00000000997.1	774835	775450	None	8326	1755	186365	No_or_no_constitutive_exon
GTTTCTTCCAAAATCTGGCATGAGTGTAAGTCTCTCTGTTTGGGCAACAGGT	884509	884686	884736	884684	-1	JH602172.1	ENSHGLG00000000303.1	882669	991930	ZFYVE9	8326	1755	186365	Yes
TTTGTTATCAGCTACAGTGCCTTCTGATGTGCTAGAGGTGACCAGGGAAGTT	3081221	3081418	3081171	3081223	1	JH602172.1	ENSHGLG00000009429.1	3080541	3081697	None	8326	1755	186365	No_or_no_constitutive_exon
GCCAGGAGCAGGAGGAGGCGGCGGCGGCGGCGGCGGCGGGCAGCGGGGAGGC	5412715	5413291	5413341	5413289	-1	JH602172.1	ENSHGLG00000001274.1	5412535	5413423	FOXE3	8326	1755	186365	No_or_no_constitutive_exon
CTCTTTCTCTCCACCCCCATCTTTCCTGGAAACTGGTTTGGGCGCGGCAGAC	5589305	5589453	5589255	5589307	1	JH602172.1	ENSHGLG00000001637.1	5586976	5601460	TAL1	8326	1755	186365	No_or_no_constitutive_exon
AAGATACGAGGGAGAGTAGAGGGTTGCATTTATATTATTTTGGGATAAAGAC	51913	52005	52055	52003	-1	JH602177.1	ENSHGLG00000008186.1	51542	52188	None	8326	1755	186365	No_or_no_constitutive_exon
CCCATTTCTCTCCCCACCTGGTCACAATGGCTTTCACCCTGGGCCTGAAGTT	641606	641690	641556	641608	1	JH602177.1	ENSHGLG00000026279.1	638975	642240	None	8326	1755	186365	Yes
AAATAGAACTCTTGGAGGTGCCTCCCCAAGAGGGGACTCCACGGGAGAAGTT	812390	812456	812506	812454	-1	JH602177.1	ENSHGLG00000007608.1	807252	813381	MS4A2	8326	1755	186365	No_or_no_constitutive_exon
CTCTCTGTCTCTCTGTCTCTGCCGCCACTGCCTCTTCCATCTGGGTAAAGGG	1060956	1061067	1061117	1061065	-1	JH602177.1	ENSHGLG00000017662.1	1054283	1090398	STX3	8326	1755	186365	No_or_no_constitutive_exon
CCCGGCCCCAGATGGCAGCGGCGGCGGGCGACTCCGACTCCGGGACGCAGAC	1669849	1670267	1669799	1669851	1	JH602177.1	ENSHGLG00000003602.1	1669786	1670562	None	8326	1755	186365	No_or_no_constitutive_exon
GTGGAATGGGTGCTACAGCAGGGGTATCGGTGGGTAGCCCACGGGTGCAGGG	2095277	2095354	2095404	2095352	-1	JH602177.1	ENSHGLG00000004298.1	2089027	2095556	None	8326	1755	186365	No_or_no_constitutive_exon
TTCCGCGCGTGCCCAGCGGGGCCGCGGCCGGCCGGGGGCGGTGTGGGCAGCA	3165433	3165515	3165565	3165513	-1	JH602177.1	ENSHGLG00000018163.1	3165433	3170198	RTN4RL2	8326	1755	186365	No_or_no_constitutive_exon
TCATCCTGGCCGCCATCTTAAAGATGTCTTCTGCTGCGGGCAGGAGGAAGAC	3511972	3512194	3512244	3512192	-1	JH602177.1	ENSHGLG00000013606.1	3511972	3512902	None	8326	1755	186365	No_or_no_constitutive_exon
GCATCCTGACCTCCATCTTAAAGATGTCTTCTGCTGCGGGCAGGAGGAAGAC	3536229	3536469	3536519	3536467	-1	JH602177.1	ENSHGLG00000013779.1	3536229	3537177	None	8326	1755	186365	No_or_no_constitutive_exon
CCTAGCAATTAATCTATTTTTATTCTTTCCTCCCCAATTCTGGGGTGTAGAA	5279260	5279432	5279210	5279262	1	JH602187.1	ENSHGLG00000000774.1	4949537	5357690	None	8326	1755	186365	Yes
CATTCACCTTGAAAACCACTACTTACCAGGACCTGGCCCATAAGGGTTAGCC	5110627	5111264	5111314	5111262	-1	JH602187.1	ENSHGLG00000001439.1	5110627	5112020	None	8326	1755	186365	No_or_no_constitutive_exon
CCTGGAAGCAGAGTTCAGGGCCTGGCCCTAATGAGTCCCTGTGGGTACAGGC	202883	203040	203090	203038	-1	JH602173.1	ENSHGLG00000003055.1	198540	203443	TEX52	8326	1755	186365	No_or_no_constitutive_exon
CCACCATCTGTCCACGCACAGCTCAGCCAAGCCTCAGGGAGGAAGGGGAGAA	198540	198562	198612	198560	-1	JH602173.1	ENSHGLG00000003055.1	198540	203443	TEX52	8326	1755	186365	No_or_no_constitutive_exon
CCGGGCCGCGGCGGAGCACGCGCAGCGCCGAGGACGAGACCGAGGGTGAGGC	1479302	1479404	1479454	1479402	-1	JH602173.1	ENSHGLG00000005269.1	1479302	1486323	FGF23	8326	1755	186365	No_or_no_constitutive_exon
GCTCGGCGCGCGGCTCCCTCCTGCCCTCCTGCCCTCCTGCGGGACTACAGCC	2043189	2045867	2043139	2043191	1	JH602173.1	ENSHGLG00000001161.1	2039770	2045867	KCNA5	8326	1755	186365	No_or_no_constitutive_exon
TGCCTGCCACCCGGCCCCACCCCAGCTGAATCTGTCCTGCGGGGCCGCAGGT	2939671	2939772	2939822	2939770	-1	JH602173.1	ENSHGLG00000001451.1	2858087	2973052	VWF	8326	1755	186365	No_or_no_constitutive_exon
CTCTGTGTGGCCGTCTGGCTGTTCCACGGAAATGTATCCATGGTGGGTAGAG	2906591	2908022	2908072	2908020	-1	JH602173.1	ENSHGLG00000001451.1	2858087	2973052	VWF	8326	1755	186365	No_or_no_constitutive_exon
GGAGCAAGAGGAGGAGGGAAAGCAGGAAGAGGGGCCGGGGTGGAGGAGAGCT	3349946	3350159	3350209	3350157	-1	JH602173.1	ENSHGLG00000003358.1	3338689	3352396	ACRBP	8326	1755	186365	No_or_no_constitutive_exon
CCCTGGGCACCGAAAAGGAAAGCAGAGCCAGGCCATGGGTGGGGCCGGAGGG	3537922	3537956	3538006	3537954	-1	JH602173.1	ENSHGLG00000000850.1	3536609	3539106	SPSB2	8326	1755	186365	No_or_no_constitutive_exon
CTTCCCTCTCCATCCTGTCCTCTCTCCATCTCCTGTGTCTTGGGGCGCAGGC	3550662	3550799	3550612	3550664	1	JH602173.1	ENSHGLG00000000873.1	3547178	3553849	LRRC23	8326	1755	186365	No_or_no_constitutive_exon
ATCTTCACCATCGCCAGCATCGCCAGCCCGGACTGGATCAACATGGGGAGGC	3656009	3656031	3655959	3656011	1	JH602173.1	ENSHGLG00000001354.1	3655935	3656518	None	8326	1755	186365	No_or_no_constitutive_exon
GGGGGTCCTGCTCATGGGCGCTTCCTCTCTTCCCCCTGGGGCGGGGCCAGCT	3712989	3713112	3712939	3712991	1	JH602173.1	ENSHGLG00000001611.1	3709138	3738221	CLSTN3	8326	1755	186365	No_or_no_constitutive_exon
GGGAAGATAAATATGTTGATTGCATCCTCCTTGCAAGACATGGGAGGCAGCA	4585154	4585491	4585104	4585156	1	JH602173.1	ENSHGLG00000000826.1	4584374	4585789	None	8326	1755	186365	No_or_no_constitutive_exon
CCAAAGTGGAGACGGAAGCCCTGAGACCGGCTTGATCGCATGGGGAACAGGG	350391	350763	350813	350761	-1	JH602176.1	ENSHGLG00000002325.1	349313	351236	None	8326	1755	186365	No_or_no_constitutive_exon
AGGAGGAAGGGAAGGAGATGATGGTGGTAGAGGAGGAAGAATTGGGAAAGGC	1212592	1213426	1212542	1212594	1	JH602176.1	ENSHGLG00000019526.1	1199187	1214498	USP35	8326	1755	186365	No_or_no_constitutive_exon
ACTGTATTTTATACCTAAAATGTACCAATAAAGTTAATGGGGGGGGGGAGAG	1429183	1429248	1429298	1429246	-1	JH602176.1	ENSHGLG00000003188.1	1428412	1433046	None	8326	1755	186365	No_or_no_constitutive_exon
TGTGTCAGCTGCTCCACTGTCCTCTGCCAGCCTATGGGAGGATAAGCAAGGC	1259384	1259424	1259474	1259422	-1	JH602186.1	ENSHGLG00000000046.1	1259384	1259639	None	8326	1755	186365	No_or_no_constitutive_exon
CTGGGATGGGAGACCAGAGTGGCTGAGTGGCTGCTATCGCTGTGGGAAAGAG	5336351	5336459	5336509	5336457	-1	JH602186.1	ENSHGLG00000000117.1	5335929	5346897	None	8326	1755	186365	No_or_no_constitutive_exon
GTGCAGGTGGCATGCCTGGAGGAATGCCTGGTGGCTTCCCTGGTGGGGAGCT	71392	71445	71342	71394	1	JH602178.1	ENSHGLG00000000705.1	71056	71445	None	8326	1755	186365	No_or_no_constitutive_exon
AGGCGGGTGCGCTGCGTCCCGGGGAGGAGGAGGCTCCGGGGACCGGGCAGCG	4302770	4303414	4302720	4302772	1	JH602178.1	ENSHGLG00000001924.1	4302512	4313916	NTSR2	8326	1755	186365	No_or_no_constitutive_exon
GGAGTGCAGGACCCTTGGGAGCTGGGGGCCTGGGTGCGTGCCGGGGGCAGCG	4335736	4335746	4335796	4335744	-1	JH602178.1	ENSHGLG00000000910.1	4318919	4366976	GREB1	8326	1755	186365	Yes
TTAAAACTTCCTTTGGCAAAACAACAGTAATGCATTTGGTGGCCAGGGAGAC	240012	240090	240140	240088	-1	JH602175.1	ENSHGLG00000004583.1	240012	240365	None	8326	1755	186365	No_or_no_constitutive_exon
AGGAGCACCACGCTGGCTGTCTCAGGACCTCGAAGCTCGGAGGGTGCAAGCA	5048269	5048322	5048372	5048320	-1	JH602175.1	ENSHGLG00000002841.1	5038583	5048371	LEXM	8326	1755	186365	No_or_no_constitutive_exon
TGCCTCGTGTCTCTCCAGGTGCTGTGGTCCAGTGCTGGGTGCCATGGAAGGG	5089409	5090830	5089359	5089411	1	JH602175.1	ENSHGLG00000003221.1	5087782	5092422	PARS2	8326	1755	186365	No_or_no_constitutive_exon
AGGAAGAGGAACTTCAGAGCTTATTGGAGGGTATAAACAAATGTTGGGAGGC	561069	561655	561019	561071	1	JH602182.1	ENSHGLG00000003053.1	558673	561655	None	8326	1755	186365	No_or_no_constitutive_exon
ATTGGTATTGCTGGACCTTCAGAGTTATGACAGTGATATCCAGGGCAAAGAA	3303339	3304187	3303289	3303341	1	JH602182.1	ENSHGLG00000001065.1	3303109	3304187	None	8326	1755	186365	No_or_no_constitutive_exon
CGGCACAGAGCCGGCACCTCATTCATTTCTATCGGTCTCTGGTCGGGCAGTT	213306	213484	213534	213482	-1	JH602183.1	ENSHGLG00000001771.1	204670	214156	DDX5	8326	1755	186365	No_or_no_constitutive_exon
CATGTTAGTCGGGGTGACTTCCGAGGAGCCGCGTGGTCCTCACAGGGGAGCA	3181610	3181642	3181692	3181640	-1	JH602183.1	ENSHGLG00000001800.1	3143949	3218117	RGS9	8326	1755	186365	No_or_no_constitutive_exon
CTGAGGAAAAACGGGCAAGGAAAGATGAAAATAAAATAGATTGGGATAAGTG	3787193	3787428	3787478	3787426	-1	JH602183.1	ENSHGLG00000000983.1	3787193	3788965	None	8326	1755	186365	No_or_no_constitutive_exon
TCAGTTTAGCACTGCCAAAGGACAAGTGAACCTGCGGGACCAGGGATAAGTG	3650274	3650344	3650394	3650342	-1	JH602190.1	ENSHGLG00000000749.1	3650247	3652631	None	8326	1755	186365	No_or_no_constitutive_exon
CGACCCCAACGTCCTCGGTGTCCATGCTGGACCTGGGCGAGCAGCGGGAGCG	4075638	4075709	4075588	4075640	1	JH602190.1	ENSHGLG00000001393.1	4075314	4101885	CENPV	8326	1755	186365	No_or_no_constitutive_exon
TGTGCCTGAATAGAAGGTAATAAATGACAACTTCTTGTTGGGGTTGACAGGC	4248975	4249122	4249172	4249120	-1	JH602184.1	ENSHGLG00000011781.1	4105066	4412325	ACACA	8326	1755	186365	No_or_no_constitutive_exon
TGTTGATTTTGTTTTTCCAATTTTTCTCCTTTGTTCTTTTGGGAAAACAGTG	4461638	4461710	4461588	4461640	1	JH602184.1	ENSHGLG00000003972.1	4415408	4469359	None	8326	1755	186365	No_or_no_constitutive_exon
ATTTTCACTTCTCTCATTTTAACCTGTTTTACATGCTTTGGGTGGAACAGGG	4793490	4793587	4793637	4793585	-1	JH602184.1	ENSHGLG00000008941.1	4790117	4825485	HEATR6	8326	1755	186365	No_or_no_constitutive_exon
CAGAGGATGTCATCATTGTTACCAGCAGGTGACTCTTGGGGCCATGGGAGGT	315135	315143	315085	315137	1	JH602185.1	ENSHGLG00000018234.1	314043	315143	None	8326	1755	186365	No_or_no_constitutive_exon
TCTCTGCATGGAGGAGCCCTCTGTGGCTGGTTGTACTGTCAGGGATTCAGAG	491916	491931	491866	491918	1	JH602185.1	ENSHGLG00000009113.1	462915	520323	IFT122	8326	1755	186365	No_or_no_constitutive_exon
GTGACTTTCCTTTGATGTTTCTGATCTCTTGCTTTGGGGTTGGGCAACAGCT	3655748	3655834	3655884	3655832	-1	JH602193.1	ENSHGLG00000001265.1	3583837	3749930	SORL1	8326	1755	186365	No_or_no_constitutive_exon
AGTTTATATCCGACAACTTTGCTTGGCTCTCCAGGGGTAAAACAAGGGAGGC	421671	421983	422033	421981	-1	JH602188.1	ENSHGLG00000019470.1	421671	423182	None	8326	1755	186365	No_or_no_constitutive_exon
CCCCTCATAGCCAAAAATTGCTGAGGGAAAAGATAAGCAAGGGGTAGTAGGC	2792940	2793015	2793065	2793013	-1	JH602188.1	ENSHGLG00000001186.1	2792940	2853307	CCT6B	8326	1755	186365	No_or_no_constitutive_exon
CCCCCATCATGGGGACCAAGTGTGACTGATGTGGCCTTTCTGGGTGGCAGGC	3248786	3249011	3249061	3249009	-1	JH602188.1	ENSHGLG00000005231.1	3243146	3266558	MMP28	8326	1755	186365	No_or_no_constitutive_exon
GCCCTGTGGCAGAGGTGGAGCAGTGACTGAGGGAAGCAACAAGGGGACAGAG	3327919	3328088	3328138	3328086	-1	JH602188.1	ENSHGLG00000005346.1	3318692	3331349	HEATR9	8326	1755	186365	No_or_no_constitutive_exon
GAGACCCTCACCAGCAGACCCTGGCATGTCTGGACTGGGAGCTGGAGTAGCA	1810055	1810075	1810125	1810073	-1	JH602194.1	ENSHGLG00000002615.1	1808604	1810666	None	8326	1755	186365	No_or_no_constitutive_exon
CGCGGCGGCGGGGCGGGCGTTCGGAACAAAGGGGCGGCGCGGGGCCTGAGGG	2847981	2848697	2847931	2847983	1	JH602194.1	ENSHGLG00000001446.1	2847294	2850307	None	8326	1755	186365	No_or_no_constitutive_exon
GCCACTATCTGTGCAATGCCTGTGGCCTCTACCACAAGATGAACGGGCAGAA	256504	256991	257041	256989	-1	JH602200.1	ENSHGLG00000004141.1	256504	257970	None	8326	1755	186365	No_or_no_constitutive_exon
TTATCCTATTATGATTCTCCTGAAGATGCCTGGAAAGGTTGCAAAGGGAGCA	3304853	3304925	3304975	3304923	-1	JH602200.1	ENSHGLG00000006383.1	3303498	3305053	None	8326	1755	186365	No_or_no_constitutive_exon
GGGCCATGTGCACATATGGGTGTGATGAGGGAATACATTATGTGGGGGAGGG	3992310	3992495	3992260	3992312	1	JH602200.1	ENSHGLG00000001209.1	3986216	3999000	CDK16	8326	1755	186365	No_or_no_constitutive_exon
GACCCGAGTTCGATCCCCGGTACAAAAAAAAAAAAAAAGTAAATGGGAAGCT	4159154	4159218	4159268	4159216	-1	JH602200.1	ENSHGLG00000001490.1	4158212	4160006	None	8326	1755	186365	No_or_no_constitutive_exon
TGCAGGTGGCATGCCTGGAGGCATGCCTGGGGGCTTCCCTGGTGGGGGAGCT	818042	818095	818145	818093	-1	JH602192.1	ENSHGLG00000001216.1	818042	819975	None	8326	1755	186365	No_or_no_constitutive_exon
ACTCGCCGCCCCGCGCCGCCACCAAGCGCGGACTCTCGGGACACGTGGAGGG	3879966	3879996	3879916	3879968	1	JH602192.1	ENSHGLG00000000575.1	3768083	3922407	MBNL2	8326	1755	186365	No_or_no_constitutive_exon
GGTGGCCAACAAAGGGGATTGATTGCCTGCAGAAAGGGGAGAGTGTTAAGTT	1110177	1110615	1110127	1110179	1	JH602195.1	ENSHGLG00000000650.1	1108112	1110615	None	8326	1755	186365	No_or_no_constitutive_exon
TTAATTCAATGCACAATGCCACCCCCATCCTAAATCCTAGCATCAGGGAGCT	2573751	2573809	2573859	2573807	-1	JH602197.1	ENSHGLG00000002649.1	2556252	2845924	SLC35F4	8326	1755	186365	No_or_no_constitutive_exon
CCGGCCCCGAGGGCCTCCCTGGCATGGCGCTTGGGGGGTCTCGGGGAGAGGC	1256	1466	1516	1464	-1	JH602199.1	ENSHGLG00000005679.1	2	8984	None	8326	1755	186365	No_or_no_constitutive_exon
AGGCTAGGGAGGAGAAACACCAGAAGCAGTTGGAAAGGGCATAGTTAGAGAA	2086932	2087073	2087123	2087071	-1	JH602204.1	ENSHGLG00000000167.1	2086296	2088040	None	8326	1755	186365	No_or_no_constitutive_exon
CTCCTCGGGCTGTAGGTGGCTGTGATGATTGCTGTTGGGGAAAGGCTCAGGT	623088	623121	623038	623090	1	JH602206.1	ENSHGLG00000010523.1	608539	628580	HDAC6	8326	1755	186365	No_or_no_constitutive_exon
GGAAGCTCTGGTAAGGCCCACTGCACCCAGGGAAAGGGAAGAAGGTTAAGAA	626229	626255	626179	626231	1	JH602206.1	ENSHGLG00000010523.1	608539	628580	HDAC6	8326	1755	186365	No_or_no_constitutive_exon
CTGTCCCCCTGTACTGGACCCACTCTCACCTGTTGTGGGGGTGGGGCCAGGT	764983	765076	765126	765074	-1	JH602206.1	ENSHGLG00000002058.1	753110	778539	GRIPAP1	8326	1755	186365	No_or_no_constitutive_exon
CCCGCAGGGCGAGCTCGGCGCTGCTAACACTTCAGCAGGCGGGGCTACAGGA	858268	858360	858410	858358	-1	JH602206.1	ENSHGLG00000002374.1	857062	858441	None	8326	1755	186365	No_or_no_constitutive_exon
GGCTGCGGCTCCGCAGTCGGCTGTGGCCAGGGAGGCTGGGAGAAGCGGAGTG	1196416	1196421	1196471	1196419	-1	JH602206.1	ENSHGLG00000001475.1	1195425	1196916	None	8326	1755	186365	No_or_no_constitutive_exon
CAAACTAGCAATGGACAGTACATTGCCATTGAACAGGGGAAGCAATACAGCT	1195608	1195875	1195925	1195873	-1	JH602206.1	ENSHGLG00000001475.1	1195425	1196916	None	8326	1755	186365	Yes
AACGGGCGCAGTGGGCGGCGGAGGAGCGGGCTAGGCCTCGGCGGGGACAGCG	2860183	2860326	2860376	2860324	-1	JH602206.1	ENSHGLG00000003542.1	2859787	2860402	None	8326	1755	186365	No_or_no_constitutive_exon
GTTGCTGCCTAAATTCTATGGACTGTACTGTGTGCAGACGGGGGGGCAAGAA	2861287	2861482	2861237	2861289	1	JH602206.1	ENSHGLG00000003632.1	2860618	2862115	None	8326	1755	186365	No_or_no_constitutive_exon
TCCAGAATTTCTTGGATGAAAAATACATCCGCTGGGTTGTATGAGGGCAGGT	3744238	3744426	3744188	3744240	1	JH602206.1	ENSHGLG00000001763.1	3743826	3744426	None	8326	1755	186365	No_or_no_constitutive_exon
AATCATGGCCGTGGCCCTGGGTGCTCCAGGGCTCCTGTTGCTGGGGGTAGGC	1568555	1568606	1568656	1568604	-1	JH602198.1	ENSHGLG00000015288.1	1568550	1570924	GLMP	8326	1755	186365	No_or_no_constitutive_exon
GCACACGCAGGCACCAACCCTGCCCACTCATGGGCCATCTCTGGGGACAGGA	1734904	1735037	1735087	1735035	-1	JH602198.1	ENSHGLG00000018362.1	1730770	1765180	IQGAP3	8326	1755	186365	No_or_no_constitutive_exon
AGACCGAGGTCCGGGTCTGGAAGCCCCTTCCAGGGGAGAAGCAGTGGGAGAC	1839144	1839535	1839585	1839533	-1	JH602198.1	ENSHGLG00000013140.1	1837925	1844895	NES	8326	1755	186365	No_or_no_constitutive_exon
GTGGCGGGCTGGGGGCTGGAAGGGAGGGCTGAAGCCCTGGGAAAAGAGAGCG	1837925	1838850	1838900	1838848	-1	JH602198.1	ENSHGLG00000013140.1	1837925	1844895	NES	8326	1755	186365	No_or_no_constitutive_exon
ACTTGGGTGTCTGCCTGCCTCCTGATCTCTCTCTCTCCTCGTGGGAACAGGG	2044581	2044787	2044837	2044785	-1	JH602198.1	ENSHGLG00000011163.1	2043671	2171491	ARHGEF11	8326	1755	186365	No_or_no_constitutive_exon
CCCCTCTCAACCCCAGCTCTTTCCTGACTCTTCTACCCATGGGGTCACAGGC	2454370	2454487	2454537	2454485	-1	JH602198.1	ENSHGLG00000005842.1	2451403	2465397	DCST1	8326	1755	186365	No_or_no_constitutive_exon
GGTAGGGGCTCCGGGGCAAGAATGGCACCAGGAGTGCTGAGAGGCGGGAGCG	2476206	2476487	2476537	2476485	-1	JH602198.1	ENSHGLG00000009408.1	2475726	2489030	ZBTB7B	8326	1755	186365	No_or_no_constitutive_exon
GGCCGCTGCTCTTCCGCGCACGCGCGGCCGGGGCTGGGGTCGGGACCGAGCC	2845409	2845502	2845552	2845500	-1	JH602198.1	ENSHGLG00000007150.1	2843898	2848522	CHRNB2	8326	1755	186365	No_or_no_constitutive_exon
GGCCCCAGGCCTGATGGAGCCCTCTCTTGGGTCCTCACTGTGGGGTGCAGAG	3280992	3281162	3280942	3280994	1	JH602198.1	ENSHGLG00000006184.1	3278577	3290980	DENND4B	8326	1755	186365	No_or_no_constitutive_exon
TGGCGGGCGGGCCCGCGTCCTGACGCGAGTGCTTTTCAGGGGCGACAGAGGC	3483865	3483914	3483815	3483867	1	JH602198.1	ENSHGLG00000004134.1	3483461	3493805	ILF2	8326	1755	186365	No_or_no_constitutive_exon
GCTGAAATTGTTGTTATTCCTCTCTCTGCTTCTTCCAACTGGGATTGCAGAA	1076071	1076222	1076272	1076220	-1	JH602211.1	ENSHGLG00000001643.1	1028881	1122461	None	8326	1755	186365	Yes
TATGGAGCCTGTGCACCTGGATCCCCAGGTGAAGCAGATAGATCAGGGAGAC	2319895	2320038	2320088	2320036	-1	JH602211.1	ENSHGLG00000002693.1	2319360	2324302	None	8326	1755	186365	No_or_no_constitutive_exon
CTTTCCTTCTCTCTTCTGCTGGCCTGCTTGCTGCTTTTGGGGAACCACAGGA	2411843	2412015	2411793	2411845	1	JH602211.1	ENSHGLG00000005578.1	2369730	2417996	None	8326	1755	186365	No_or_no_constitutive_exon
AGAATGCAAATTTAACCAGCAATAATTTTGTCATCCCTGCGGTGGGCCAGGT	948083	948229	948279	948227	-1	JH602205.1	ENSHGLG00000004497.1	897484	987575	HIVEP3	8326	1755	186365	Yes
TTCCCTCATCTTATCCTGGCCTGGCCCTGTCCTGCCTTTCGGGGGTTCAGAG	2725639	2725718	2725589	2725641	1	JH602205.1	ENSHGLG00000010157.1	2703935	2756565	SZT2	8326	1755	186365	No_or_no_constitutive_exon
CTGCTCGTGCCACCAGTGAAAGCCTCAGCCTGATGCTGATGGGGCCTGAGGG	193757	194116	194166	194114	-1	JH602212.1	ENSHGLG00000003177.1	193464	196051	None	8326	1755	186365	No_or_no_constitutive_exon
TATTTATATTTGTTCATTTTTTAAATGAAAGTTTGTTTTCATTTGGGGAGAT	549194	549727	549777	549725	-1	JH602212.1	ENSHGLG00000029888.1	549194	559039	None	8326	1755	186365	No_or_no_constitutive_exon
AAAACCTGTGAATTGTGATTTTTCTCTGGTTTCTGTTTGGACGGGTGAAGGC	798241	798400	798450	798398	-1	JH602212.1	ENSHGLG00000011577.1	785342	818855	WDR75	8326	1755	186365	No_or_no_constitutive_exon
TGTTCTCATGTGACTTTGCTTCACTTCCCGATGCTTCTCATGGGGATCAGAG	1603908	1603932	1603982	1603930	-1	JH602212.1	ENSHGLG00000002398.1	1581308	1679498	GULP1	8326	1755	186365	No_or_no_constitutive_exon
TATTTTAACAGATTGGACAGTAAACGGCTTGTTTCTTTTTAATCTGGGAGAA	1587764	1587815	1587865	1587813	-1	JH602212.1	ENSHGLG00000002398.1	1581308	1679498	GULP1	8326	1755	186365	No_or_no_constitutive_exon
ACATAGAGCTCCAACCCTGCAGCCAGACACGCGGCCGGGGAAGGAGCCAGGT	3115489	3115561	3115439	3115491	1	JH602212.1	ENSHGLG00000019510.1	3107901	3129520	ZSWIM2	8326	1755	186365	Yes
AAAGATAAAGCTACTCAGACACCTAGCTGTTGGGCAGAGAGGGAAGAGAGAA	3141084	3141909	3141959	3141907	-1	JH602212.1	ENSHGLG00000018884.1	3140906	3142082	None	8326	1755	186365	No_or_no_constitutive_exon
GGACAATATGAATAACAAACACTGTCTTTGTTTCTACAGTGGGAGCCAAGAA	962502	963153	963203	963151	-1	JH602210.1	ENSHGLG00000008224.1	959848	963484	None	8326	1755	186365	No_or_no_constitutive_exon
AGATCTTATACACAGATAACTTTTTTCTTCTTCTCTCCATGGGAGAACAGAA	996650	996767	996600	996652	1	JH602210.1	ENSHGLG00000008558.1	969478	1272803	POLA1	8326	1755	186365	No_or_no_constitutive_exon
CTGGGCTATTCAGGCCGAGCCCAGACTCACCCACCCCTCCCCGGGAATAGAT	291023	291145	291195	291143	-1	JH602207.1	ENSHGLG00000000690.1	288000	298088	MAN2C1	8326	1755	186365	Yes
CAATGTGCAGTGAGCAGTTCCCTCCTGACTGACCAGCCGGGGTTGGAAAGGC	423207	423253	423303	423251	-1	JH602207.1	ENSHGLG00000005036.1	423207	425937	None	8326	1755	186365	No_or_no_constitutive_exon
GCTGCACATGCTTAAAAATACAGAGAGTAATGCTGAGCTTAAGGGTTTAGAT	1563673	1563904	1563623	1563675	1	JH602207.1	ENSHGLG00000001068.1	1563033	1563904	None	8326	1755	186365	No_or_no_constitutive_exon
AGAGCTAAGTTTCTGTCTCTGAACTGGTTTGTTTCCTTTTGGGACAATAGTG	2473311	2473530	2473580	2473528	-1	JH602207.1	ENSHGLG00000000783.1	2445703	2499009	Ireb2	8326	1755	186365	No_or_no_constitutive_exon
AGGTGAGGGGCCTCCAGGACCTCCTGACCCAGGCCTCTCCATGGGGACAGGG	2651214	2651396	2651164	2651216	1	JH602207.1	ENSHGLG00000000587.1	2617710	2661174	ACSBG1	8326	1755	186365	No_or_no_constitutive_exon
CCCTGCCACACTGGGACGGGACCAATGACATCTCCAAGGACAGGGAAGAGAC	2791690	2791697	2791747	2791695	-1	JH602207.1	ENSHGLG00000003061.1	2783173	2830240	ADAMTS7	8326	1755	186365	No_or_no_constitutive_exon
GCCTGTTTTCCGTCTTTCCGACCATGGCTCTGTGGCTGGGGGGGTCCAAGCC	961266	961364	961414	961362	-1	JH602215.1	ENSHGLG00000002241.1	957668	962039	ARMCX3	8326	1755	186365	No_or_no_constitutive_exon
CTACTTTTTCCTGCATTGGGATTGGCCATTCTTGATGGTGGGGCCAGCAGAC	1285508	1285666	1285716	1285664	-1	JH602215.1	ENSHGLG00000002400.1	1270958	1313097	DRP2	8326	1755	186365	No_or_no_constitutive_exon
ATATGGACTCAGCCTGAGGTTCCATTACCTGATGGGGGCAAGCCTGGGAGTT	2089451	2089906	2089956	2089904	-1	JH602215.1	ENSHGLG00000002279.1	2089451	2090446	None	8326	1755	186365	No_or_no_constitutive_exon
CCAGGGACCTGGGCCAGCGCCAGAGCACACAGCCCTAAGCAGGGAATGAGCC	429633	429655	429705	429653	-1	JH602202.1	ENSHGLG00000012471.1	392865	444413	Aox4	8326	1755	186365	No_or_no_constitutive_exon
GTGTGGGAAGGTGACCCTGGGGAGGAGTCCCGCCGGGAGGGCGACGGCAGCC	2677286	2677318	2677236	2677288	1	JH602202.1	ENSHGLG00000017636.1	2644621	2699245	RFTN2	8326	1755	186365	No_or_no_constitutive_exon
GGGTGCTGGGACCGGCTAAGCTTCTCTACCCTAGGAGCTTGGGATGGCAGCG	1567461	1567573	1567411	1567463	1	JH602213.1	ENSHGLG00000004204.1	1563021	1567972	None	8326	1755	186365	No_or_no_constitutive_exon
CTCCAAGATCAGCATCCAGGTTACTGACTGTTCATTCCCACTGGGCAAAGCT	2277301	2277559	2277609	2277557	-1	JH602213.1	ENSHGLG00000026769.1	2277301	2341225	None	8326	1755	186365	No_or_no_constitutive_exon
CAGGAAGAGGACAGGTCTGTGCTGGGTCTGATGGTACTGCTGGGATGCAGGA	1421067	1421212	1421017	1421069	1	JH602216.1	ENSHGLG00000005421.1	1412473	1436474	MED12	8326	1755	186365	Yes
TGCAACACTTGTTCAGATCACATCAAATATGGACTCTGTGGGTCGAATAGAT	2080487	2080823	2080873	2080821	-1	JH602216.1	ENSHGLG00000010050.1	2079961	2080953	None	8326	1755	186365	No_or_no_constitutive_exon
CTTGGCAGAAGGAATGACTAAAATGTCAGACAACATGGGCAAAATGTGAGAA	2115690	2115874	2115924	2115872	-1	JH602216.1	ENSHGLG00000018973.1	2115188	2118058	None	8326	1755	186365	No_or_no_constitutive_exon
GCTCGGGGCCCGGCGGCGCGGGCTCGGGGGCGGCGCGGCGGCCGCGGGAGCC	2968711	2968800	2968661	2968713	1	JH602209.1	ENSHGLG00000010602.1	2968651	2982098	None	8326	1755	186365	No_or_no_constitutive_exon
AGAAAGTTTGCAATGAAGTAGTTGACACCTGTTTGTATAGGGAAGTTGAGAC	2668821	2668978	2669028	2668976	-1	JH602224.1	ENSHGLG00000000279.1	2668609	2672000	None	8326	1755	186365	No_or_no_constitutive_exon
CAGTGGCTTCAGGGGTGGCTATGGAGGTGGCTTTGCGGGTGGCTACAGAGGC	875141	875425	875475	875423	-1	JH602217.1	ENSHGLG00000001572.1	867689	875738	KRT76	8326	1755	186365	No_or_no_constitutive_exon
TAGGCAAAGCCAGAGTAATCTCATCTTCCCTTTCACTTTCTAGTTGGGAGAG	888865	888948	888998	888946	-1	JH602217.1	ENSHGLG00000001730.1	887294	892638	None	8326	1755	186365	No_or_no_constitutive_exon
AGAGCACTTCCATCTGCCTGCTCTCCTTCCTGCATGGGGTGTGAGCAAAGGC	1239983	1240001	1240051	1239999	-1	JH602217.1	ENSHGLG00000005533.1	1238784	1247622	ITGB7	8326	1755	186365	No_or_no_constitutive_exon
CGGCGGCGGCGGCGGCGGCGGCGGCGGTGGCGGCGGTGGCGCGGGTGGAGCA	1993986	1994598	1993936	1993988	1	JH602217.1	ENSHGLG00000001849.1	1993853	2000500	HOXC13	8326	1755	186365	No_or_no_constitutive_exon
CCTGGGCTCCTAACTAGGGCGGGAAGTGATCACCTGGGCTGGGCAGGCAGCC	751727	751850	751677	751729	1	JH602218.1	ENSHGLG00000000571.1	751222	752845	CARTPT	8326	1755	186365	No_or_no_constitutive_exon
TACCTGCAAATTGAGAAGCCAAAAAAGCTCGTTTGGAATGGGAACTACAGGA	1833399	1833546	1833596	1833544	-1	JH602218.1	ENSHGLG00000004304.1	1833055	1833790	None	8326	1755	186365	No_or_no_constitutive_exon
CCTGTGGCTCATCCATATGATAGATTCTCCTTTTCTTTCTTTTGGGAAAGCA	2753410	2753509	2753559	2753507	-1	JH602218.1	ENSHGLG00000002239.1	2713283	2789301	None	8326	1755	186365	No_or_no_constitutive_exon
GTATCTCCACCTCCAGTGCCAGCCACCAGCTGCCAGTGCTGGAAGGGAAGGC	481468	481609	481659	481607	-1	JH602214.1	ENSHGLG00000009698.1	479093	486089	None	8326	1755	186365	Yes
TGGTCAGGGCTAGATGTGGTCCCAGTTTCGGGTGTGTGCACAGGGCCAAGAA	650761	650881	650931	650879	-1	JH602214.1	ENSHGLG00000015972.1	650201	660076	TRMT1	8326	1755	186365	No_or_no_constitutive_exon
ACGTGCCCAGGGCCTGGGCGGGCACTCGCGACGCCGCTCCGGGCCGCGAGGG	772317	772649	772699	772647	-1	JH602214.1	ENSHGLG00000003325.1	708233	932643	CACNA1A	8326	1755	186365	Yes
GTTGTATCTTTTGTTTTGATTTCCTTTGTTTCAATTTTCGTGTAGGGCAGTA	708755	708945	708995	708943	-1	JH602214.1	ENSHGLG00000003325.1	708233	932643	CACNA1A	8326	1755	186365	Yes
GGCAGCCATGAGTAAGGAAGGAGGATCGGGTAAGGATTGGGGAGGGGGAGTG	1316362	1316453	1316503	1316451	-1	JH602214.1	ENSHGLG00000005719.1	1315853	1318152	SAMD1	8326	1755	186365	No_or_no_constitutive_exon
AGATAGGTAGAGGTGGTAAGGAAGGGAACGAGAGCACACAGGGGACTCAGCA	1384267	1384472	1384522	1384470	-1	JH602214.1	ENSHGLG00000011314.1	1374299	1418068	ADGRL1	8326	1755	186365	No_or_no_constitutive_exon
AAGGGCAGGCTGGGCCATGGCCCTCAGGCCAGGTGTGGGCTGGGGCTGAGGG	2349458	2349665	2349715	2349663	-1	JH602214.1	ENSHGLG00000004103.1	2346733	2380852	BRD4	8326	1755	186365	No_or_no_constitutive_exon
GGTCGGGTGGCGGCCTCACCTTTCTGACTGCCCCTCCCTTGGGACAGGAGGG	2547169	2547248	2547298	2547246	-1	JH602214.1	ENSHGLG00000014513.1	2538549	2550327	RASAL3	8326	1755	186365	No_or_no_constitutive_exon
GACATGACATGATGTGGGTGTGCACCTACTGTGTCTTTCTGGGCCAGTAGAC	115361	115520	115311	115363	1	JH602219.1	ENSHGLG00000000925.1	109064	117571	DMAP1	8326	1755	186365	No_or_no_constitutive_exon
CATCACCCTCATCCTCTACCTCATTTCTTCTTGCCGCCTTGGGGCTGTAGAA	1241110	1241152	1241202	1241150	-1	JH602219.1	ENSHGLG00000001741.1	1236997	1247914	MUTYH	8326	1755	186365	Yes
CTCTCCTTTCTCTCCTCAGTTCTCAGGCTTCTCTGACAATGTGGTGGGAGCT	2107667	2107677	2107727	2107675	-1	JH602219.1	ENSHGLG00000001179.1	2107667	2108215	None	8326	1755	186365	No_or_no_constitutive_exon
TGATTCCACATATATACAATTCTGTATGATTCATTAATACTGGGAAGAAGGT	447259	447357	447407	447355	-1	JH602223.1	ENSHGLG00000000286.1	426031	448325	ALAS2	8326	1755	186365	No_or_no_constitutive_exon
GCCTGAGGAGGCGGGGAGGGGAGGACTGGGCTGGCCGGTGGGTGGGCGAGGA	807926	808139	808189	808137	-1	JH602223.1	ENSHGLG00000000325.1	807778	808207	None	8326	1755	186365	No_or_no_constitutive_exon
GGAGCGGGGGGTTGCTGCTCTGACGCTGGGCTCCTTGCTTGTGGGTGCAGGG	465630	465680	465730	465678	-1	JH602222.1	ENSHGLG00000001050.1	460625	565133	IQSEC2	8326	1755	186365	No_or_no_constitutive_exon
TTGGCAGAGGGGCTAGGCTCTCTTTAATGTTGTTGGGCCTGGGATTATAGGA	633420	633577	633627	633575	-1	JH602222.1	ENSHGLG00000000593.1	630061	668512	None	8326	1755	186365	No_or_no_constitutive_exon
AACCTGCTCCTCCAAAAGTGGAAACGAAGCCAAAAAAGACAGCGGGATAGGA	2528989	2529166	2529216	2529164	-1	JH602222.1	ENSHGLG00000010942.1	2528989	2529295	None	8326	1755	186365	No_or_no_constitutive_exon
CTTCAGCTATATCGAGTTCTAAGTCTTTGTACCCTGGGATGGGGCTATAGGA	272850	272974	273024	272972	-1	JH602228.1	ENSHGLG00000011031.1	272604	278145	FANCG	8326	1755	186365	Yes
CTGGGGGCGCCGAGGAGCGGGATGAAGGGGATGCGGGCCGGGAGGACGAGGA	626098	626545	626048	626100	1	JH602221.1	ENSHGLG00000003145.1	621677	629066	ANO8	8326	1755	186365	No_or_no_constitutive_exon
GCCACGCTGAGCACCACGCCCGCAGGGAGCGTGAGGCTGGTGGCCGGGAGGA	628514	628568	628464	628516	1	JH602221.1	ENSHGLG00000003145.1	621677	629066	ANO8	8326	1755	186365	No_or_no_constitutive_exon
CTGCTGGGTCAGCTGCGCTGGGAGCGGGCACAGCTCGGGCCCGAGGACAGCA	667774	667820	667724	667776	1	JH602221.1	ENSHGLG00000005587.1	662450	670191	USHBP1	8326	1755	186365	No_or_no_constitutive_exon
CGGCCCTCCCGGGTGCCAGGAAGCCTGCTGTAGCCGGGCCGAGGGGGCAGAC	682412	682447	682497	682445	-1	JH602221.1	ENSHGLG00000014635.1	681693	682747	None	8326	1755	186365	No_or_no_constitutive_exon
CCCTGCCCACCGCCCTCATGTGCCTGCATGGCCACCTTGTGGGGGGTCAGTG	684864	685039	685089	685037	-1	JH602221.1	ENSHGLG00000013765.1	684457	687222	USE1	8326	1755	186365	No_or_no_constitutive_exon
AGATGCTCGGCGAGAAGCAGAAAGAGGAAGAGCGGGCAAGGGAGGCCCAGGA	699506	699667	699717	699665	-1	JH602221.1	ENSHGLG00000013382.1	690152	740502	MYO9B	8326	1755	186365	Yes
GCCCCGCAGCAGGCGAGAAGCATACGAAGGATGCGGGCGGCAAAGGGAAGAA	695810	695930	695980	695928	-1	JH602221.1	ENSHGLG00000013382.1	690152	740502	MYO9B	8326	1755	186365	Yes
CATGGTGGGGCTGAGGGGTGCTGGGAGCCAGGAGTGACATGGAGGGGCAGCC	939039	939206	939256	939204	-1	JH602221.1	ENSHGLG00000003381.1	937430	947334	None	8326	1755	186365	No_or_no_constitutive_exon
CTGCCTCCCCAGTGCCCTCGCTCCCTGGAAGCCATGGCAGGGCCTGAGAGGC	1112589	1112697	1112747	1112695	-1	JH602221.1	ENSHGLG00000003858.1	1111050	1112928	None	8326	1755	186365	Yes
CAGGCTGTACCGCAGGGGCGAAGGAAGCGGGCAGGAGAGGTGAGGGCCAGCG	1333561	1333670	1333511	1333563	1	JH602221.1	ENSHGLG00000002766.1	1327601	1340240	FCHO1	8326	1755	186365	No_or_no_constitutive_exon
TAGCAACACAATGCCTCAAAATAAAAAATAAAAACGGGCTGGGGATTTAGCT	1539829	1539920	1539970	1539918	-1	JH602221.1	ENSHGLG00000002262.1	1538264	1554744	PDE4C	8326	1755	186365	No_or_no_constitutive_exon
ATGGCTCCTGCTCCTGGCAGGCAGTTGCTGAGCTGAGCCTGGGCCAGCAGGC	1771397	1771515	1771347	1771399	1	JH602221.1	ENSHGLG00000007540.1	1766757	1772260	TMEM59L	8326	1755	186365	No_or_no_constitutive_exon
AGGGTCTGGGCCTCGCAGGCCAGGTCGGGCTTAGTGTCCTGTGGGTGCAGGT	1972027	1972138	1972188	1972136	-1	JH602221.1	ENSHGLG00000006851.1	1971063	1976152	HOMER3	8326	1755	186365	No_or_no_constitutive_exon
ACCCTACCGCCGCGGGGTCCGTGGGGGTCGGGCTGGGCCCGGGCGGGCAGGG	2067349	2067419	2067469	2067417	-1	JH602221.1	ENSHGLG00000003123.1	2066735	2069544	None	8326	1755	186365	No_or_no_constitutive_exon
CTGATGCTGTCCCCTTCTGCCCCGCCCCTTCCTGCCGCCCGGGGACCTAGTG	2086214	2086327	2086377	2086325	-1	JH602221.1	ENSHGLG00000003301.1	2081228	2089913	BORCS8	8326	1755	186365	No_or_no_constitutive_exon
GAGTTAGAATCCTGCCTCTCTTACTGCCCTTTGCTCACAAAGGGATACAGAT	1761431	1761527	1761577	1761525	-1	JH602227.1	ENSHGLG00000002765.1	1732059	1795027	ABCC12	8326	1755	186365	No_or_no_constitutive_exon
GGGGGAGGCTTACTAATGCCCTGATCTTGTTCCTCCCCCAATATGGGCAGGC	101875	102035	101825	101877	1	JH602220.1	ENSHGLG00000018919.1	77805	106228	AXL	8326	1755	186365	Yes
CCAAAGGTCTCCAAGGTGGGTACCAGGCCTAGCCCTAGGGACAGACTGAGAA	180100	180175	180225	180173	-1	JH602220.1	ENSHGLG00000005896.1	176826	184574	B9D2	8326	1755	186365	No_or_no_constitutive_exon
GGGCACAGAGGCTCTGGCCCCTCCATCCCCTTCCACCCGCGGGGCTGCAGTC	792182	792191	792241	792189	-1	JH602220.1	ENSHGLG00000003059.1	783213	802150	ARHGEF1	8326	1755	186365	No_or_no_constitutive_exon
GCGGGGGAAGATGGCGGCTGCGTTTCCACAGCGGGGCGGGGACTGTGGAGCA	939061	939682	939011	939063	1	JH602220.1	ENSHGLG00000002191.1	939021	939682	None	8326	1755	186365	No_or_no_constitutive_exon
GTGGCGGCAGCCAGTGCACAGCTGACCGCAGCCTCTTCCTTTGGGGACAGCT	1799500	1799596	1799450	1799502	1	JH602220.1	ENSHGLG00000013561.1	1773797	1804158	CLPTM1	8326	1755	186365	No_or_no_constitutive_exon
GGTCACCCCTGCTCAAGAAGAGGGTATCCCAGGGAGGTGGGGGACACGAGGC	1916937	1916956	1917006	1916954	-1	JH602220.1	ENSHGLG00000005697.1	1916937	1924854	TRAPPC6A	8326	1755	186365	No_or_no_constitutive_exon
GGCGCTGGTGCGCGAGACGCTGGCAGGGCCCGGGCTGGGCGCGGGCGTAGGC	2171869	2172260	2172310	2172258	-1	JH602220.1	ENSHGLG00000003068.1	2159934	2179736	None	8326	1755	186365	No_or_no_constitutive_exon
TTTTTTAGCGGTCCTCCACGGCCACGCCCACGGCAACCGCAGGGTGCGAGCC	2371679	2371843	2371893	2371841	-1	JH602220.1	ENSHGLG00000003758.1	2370022	2372037	None	8326	1755	186365	No_or_no_constitutive_exon
GGTGTCCTATCGACCCAGCTGGATCGTGTAAGCAGTCTTTGGGAAGTGAGGA	552634	552991	553041	552989	-1	JH602231.1	ENSHGLG00000002176.1	552634	553642	None	8326	1755	186365	No_or_no_constitutive_exon
ACTGTCCCCTACGTCTCCTGGGCCATTGTCAGGATGAGCTGGGCATGGAGAC	1524929	1525216	1524879	1524931	1	JH602229.1	ENSHGLG00000000495.1	1522473	1525216	None	8326	1755	186365	No_or_no_constitutive_exon
CTTGGACCATGCAGGGGTTGACACTGGCCTCATGCTCCGTGTGTGGGCAGGT	71555	71644	71505	71557	1	JH602226.1	ENSHGLG00000002907.1	62331	77819	CASKIN1	8326	1755	186365	No_or_no_constitutive_exon
CAGCTCAGGCTCAGCGGGCGCGAGGAAGTGGGTGGCCCGCGGGGCGACAGGC	106914	107142	107192	107140	-1	JH602226.1	ENSHGLG00000001632.1	101899	107691	RAB26	8326	1755	186365	No_or_no_constitutive_exon
CAGGCTCTGGTCTGGGGCCAGTGTGACTGGCTGTGTTCTCTGGGTGGCAGGG	248897	252189	248847	248899	1	JH602226.1	ENSHGLG00000002708.1	237657	252189	ZNF598	8326	1755	186365	No_or_no_constitutive_exon
TTTGCCCTGATGGTATCTCTGCTTCTGTTTCTCTCATCTCGGGAATGCAGTG	643965	644169	643915	643967	1	JH602226.1	ENSHGLG00000002078.1	621202	711493	IFT140	8326	1755	186365	Yes
AGCTGGGGCGCCATGGCCAGAGGTACAGGCGCGTGGTGGGTTGGCAGAAGTC	1462694	1462733	1462644	1462696	1	JH602226.1	ENSHGLG00000007027.1	1462656	1479961	WDR90	8326	1755	186365	No_or_no_constitutive_exon
CGTGGTCATGCCACAGGGACTCACCTCTACCTTGTGCTTTGTGGGTGCAGGG	1937615	1937706	1937565	1937617	1	JH602226.1	ENSHGLG00000002918.1	1891155	1949633	CACNA1H	8326	1755	186365	No_or_no_constitutive_exon
GATCAGAGTAAGGGCTGTATGTTGGAGATTTTGTAAGGAAAGGGACTGAGTT	156307	156571	156257	156309	1	JH602235.1	ENSHGLG00000000461.1	154675	156853	None	8326	1755	186365	No_or_no_constitutive_exon
ACGGCCTCTTTGGGCGATGTATCCTTGTCCTTGGTCCCCTGGGCAGCCAGGA	471852	474884	474934	474882	-1	JH602235.1	ENSHGLG00000000147.1	471852	571678	None	8326	1755	186365	No_or_no_constitutive_exon
AAGAAGAAAATAATTGAAAATGAAAAGCGACCATGGAACTGATGGGAGAGTC	17638	17679	17729	17677	-1	JH602240.1	ENSHGLG00000002487.1	17211	18432	None	8326	1755	186365	No_or_no_constitutive_exon
GATTGAAGAGTGGTGTGATCTCATTTTAATGTCACTATGTCCCAGGGAAGAA	140681	141615	141665	141613	-1	JH602240.1	ENSHGLG00000006632.1	140681	144216	None	8326	1755	186365	No_or_no_constitutive_exon
ACTTAATCAGGGATTATTTGTATTTTATCCATATTGGGCTAAGCCACGAGGT	476576	476630	476526	476578	1	JH602240.1	ENSHGLG00000010377.1	474992	477575	None	8326	1755	186365	No_or_no_constitutive_exon
AGGAGGGCTCTGTAGCTGTGGCCAACTTAGCTTGGGGTTGGGGAGTGGAGCA	877067	877198	877017	877069	1	JH602240.1	ENSHGLG00000003744.1	872196	887079	ROBO3	8326	1755	186365	Yes
ATCGAAAGGTACAATACTTCACAAACTGCCAGACATATTCCAGGGTTAAGAT	268530	269345	268480	268532	1	JH602236.1	ENSHGLG00000000260.1	266762	269345	None	8326	1755	186365	No_or_no_constitutive_exon
AGGATGGCAAAGACCCTAATCAGTTCACCATTTCCCGCCGTGGGGGAAAGCC	1185776	1186067	1186117	1186065	-1	JH602236.1	ENSHGLG00000001786.1	1185651	1186369	None	8326	1755	186365	No_or_no_constitutive_exon
CAAGGGAGCTCACTCAGTGGGTCTGATATGATGGATGCTGGCCTGGGAAGAG	478803	479147	479197	479145	-1	JH602244.1	ENSHGLG00000000896.1	478803	479689	None	8326	1755	186365	No_or_no_constitutive_exon
TGGCCCAGGTCACTCATCAGTCCCTGTCTCTTGGTTGGCTGGCTGGGCAGGT	52360	52549	52599	52547	-1	JH602238.1	ENSHGLG00000008918.1	46747	55481	DYRK1B	8326	1755	186365	Yes
TCTGACATGCGCCGGGGGCACGGAGATGGAGGTGGCGCTTCACATGGGAGCA	994894	995168	995218	995166	-1	JH602246.1	ENSHGLG00000001094.1	993854	995290	None	8326	1755	186365	No_or_no_constitutive_exon
CCTGCAGCGGGGGCATACGGGGTGCTGGCCGGCAGGAAGGGGTGGCTGAGCT	271750	271867	271917	271865	-1	JH602239.1	ENSHGLG00000003934.1	266158	274529	PRPF19	8326	1755	186365	No_or_no_constitutive_exon
TCCCATCCCTCCCCAGAGGCCCGCGCCCTGCGGCTGGTGGGTGGCGGCAGCG	326218	326482	326168	326220	1	JH602239.1	ENSHGLG00000013374.1	324827	333246	CD6	8326	1755	186365	Yes
GTCTTCTCCGAACTGTTCGAACCCCCCAGCTGCCGAGACACAGCGGGCAGAG	472175	472458	472508	472456	-1	JH602239.1	ENSHGLG00000004202.1	472175	478214	None	8326	1755	186365	No_or_no_constitutive_exon
CCGGGCCACCCCGCACCTCGGGTCTCACGGGGCGTCTCACGGGCACGCAGGC	864898	864988	865038	864986	-1	JH602239.1	ENSHGLG00000018883.1	862338	869926	TKFC	8326	1755	186365	No_or_no_constitutive_exon
GTGAGGTGCGAGGCCACGTGCTCCCACCCGGCACCCCCGGAGGAGGGGAGGT	900937	900957	900887	900939	1	JH602239.1	ENSHGLG00000002837.1	897138	908514	VWCE	8326	1755	186365	No_or_no_constitutive_exon
CTCCTTGGCCCTCGGCCTCCTCACACACCCTCTGCTCCCGTAGCTGGGAGAG	908440	908514	908390	908442	1	JH602239.1	ENSHGLG00000002837.1	897138	908514	VWCE	8326	1755	186365	No_or_no_constitutive_exon
CCGAGGAGATGGCTGCGCAGGCAGAGCCCGGGCCCGGGTCGAGCGCGGAGCC	1212373	1212518	1212568	1212516	-1	JH602239.1	ENSHGLG00000003285.1	1203346	1212902	None	8326	1755	186365	No_or_no_constitutive_exon
GCTATCCTTAGTCCCAGCCCAGTGAAGAGCTGCTGGGGCTGGGTAGTCAGGG	227773	228440	228490	228438	-1	JH602242.1	ENSHGLG00000000541.1	227773	228743	None	8326	1755	186365	Yes
ACTGTCAGTGCCTCTGTGGAGGCTCAAGGGCATGTGACTGTACCAGGGAGAC	639352	639482	639302	639354	1	JH602242.1	ENSHGLG00000000625.1	631592	639482	TAGAP	8326	1755	186365	No_or_no_constitutive_exon
ACATGTTTGTTTTGTCCCCTCTGTCTCTCCTGGTAGAAAAGGGACATCAGCA	977449	977555	977605	977553	-1	JH602241.1	ENSHGLG00000001195.1	943863	1221243	WDFY4	8326	1755	186365	No_or_no_constitutive_exon
CCAAGAAGGGAAGGCCCGAAAGGGCCCCAAAGACCTGGGAGAACCAGTAGGA	338032	338146	338196	338144	-1	JH602251.1	ENSHGLG00000000077.1	338032	338637	None	8326	1755	186365	No_or_no_constitutive_exon
CCCTGGCTGGGCCCCAGGTAGCCTGACCCGGTCTCTCCATGGGGCTGCAGCG	612861	613051	612811	612863	1	JH602250.1	ENSHGLG00000001102.1	610876	626608	ZNF496	8326	1755	186365	No_or_no_constitutive_exon
CGTTTTGGCCAGGATTTCATGAGGATGAATTAAGTGGTGGTGGGGGGGAGAT	879681	879770	879820	879768	-1	JH602250.1	ENSHGLG00000000165.1	878595	881003	MRPL55	8326	1755	186365	No_or_no_constitutive_exon
AAGGAAGGAGAAGGCAGAAGGGGGTCTTCCCCTGCCCCGAGTGAAGGGAGAT	1114863	1115091	1115141	1115089	-1	JH602250.1	ENSHGLG00000006970.1	1109920	1115292	TRIM17	8326	1755	186365	No_or_no_constitutive_exon
TCCCAAGGAGATTTATCGGCAACAGCTCCAAAGACATCTTGGATCGGGAGCT	864494	864608	864658	864606	-1	JH602255.1	ENSHGLG00000000982.1	864494	865037	None	8326	1755	186365	No_or_no_constitutive_exon
AAAGAAAGGAGAATTACAAAAGAAAACATAGCCTTGGGCCGGGGATTTAGCT	376447	376475	376397	376449	1	JH602252.1	ENSHGLG00000000209.1	375826	381122	VSX1	8326	1755	186365	No_or_no_constitutive_exon
AAGGCCCAGATGCATGCCTAGGCCCACACTTTGCCCTGTGGGGATTGCAGGT	715749	715841	715891	715839	-1	JH602258.1	ENSHGLG00000001645.1	710819	722621	AIFM3	8326	1755	186365	Yes
CCTCTCCTCCCTCCCCTCCCCACTGCATGGCCTCCATGGTGGCTGGGCAGGG	275900	276115	275850	275902	1	JH602259.1	ENSHGLG00000000642.1	247167	307663	ATP2B3	8326	1755	186365	Yes
CCACCACTGCTGCTGCTGTGCCCACTGCCATCGCTGCCCTGCTCAGGGAGCC	450135	451090	450085	450137	1	JH602259.1	ENSHGLG00000002203.1	450046	460718	PLXNB3	8326	1755	186365	No_or_no_constitutive_exon
GGAGAGCTGCGGAGGTTGCCAGCCTCCCTGCAGGAGACAGCTGGGGACAGGG	453542	453588	453492	453544	1	JH602259.1	ENSHGLG00000002203.1	450046	460718	PLXNB3	8326	1755	186365	No_or_no_constitutive_exon
CTCCCTCCCCACGGGGCAGGTGCCAGCTGGGAGGCAGCCGGGGTGGGCAGCT	617310	617531	617581	617529	-1	JH602259.1	ENSHGLG00000002116.1	613889	618445	IRAK1	8326	1755	186365	No_or_no_constitutive_exon
GCTCACAATGGCTGTCTTCCTGCCCCTTGCTCGCTGCCCCGGGGCTGCAGGA	617149	617214	617264	617212	-1	JH602259.1	ENSHGLG00000002116.1	613889	618445	IRAK1	8326	1755	186365	No_or_no_constitutive_exon
TGTTCTCCATGATACTTATACTCACGTATTTGTTTAACACTTCAGGGAAGAG	630516	630862	630912	630860	-1	JH602259.1	ENSHGLG00000000899.1	628283	685246	MECP2	8326	1755	186365	No_or_no_constitutive_exon
GCCTGGAGGGTCCCCACTCTACTCTCACGGCCTGCTTGTCCTGGGGACAGGT	820150	820313	820100	820152	1	JH602259.1	ENSHGLG00000001789.1	812286	837273	None	8326	1755	186365	Yes
TGACCTCTTCCTGGCCTACCGCATGGGGTCTTCATCCTGGTGGGAGTCAGGC	959050	959339	959389	959337	-1	JH602259.1	ENSHGLG00000004007.1	959050	960502	SLC10A3	8326	1755	186365	No_or_no_constitutive_exon
GGTTTTGGCATCCCTAAAGATAATTGGAAGGCTTCATTGGGTTGATAGAGAC	1380	1403	1453	1401	-1	JH602261.1	ENSHGLG00000000750.1	1189	2168	None	8326	1755	186365	No_or_no_constitutive_exon
CTTTTCTTTTTTGGTGATGTGTTTGTTTCTATTTGGGGATGGGAAAAAAGCT	570522	570668	570718	570666	-1	JH602261.1	ENSHGLG00000000927.1	556126	601540	NUP107	8326	1755	186365	No_or_no_constitutive_exon
ACAGAAACCCCGAGACTCTTCAGTTGTTCGTAGTTCGTAGTGACTGGGAGGT	120375	120750	120325	120377	1	JH602264.1	ENSHGLG00000000135.1	119879	121493	None	8326	1755	186365	No_or_no_constitutive_exon
GTTTTGCTTGGCAAATTTGCTGAAATGAAGACAACTGGGATCAGTAAGAGGA	398742	398852	398902	398850	-1	JH602264.1	ENSHGLG00000000230.1	331388	556856	ANKRD31	8326	1755	186365	Yes
GAGCCTGGCCTTCCTGTTCTCCATCCCCACGTGGTCATATTCGGGAAGAGGG	542730	542847	542680	542732	1	JH602266.1	ENSHGLG00000000468.1	521186	570381	None	8326	1755	186365	No_or_no_constitutive_exon
TCCACCTTCTCTCAAGTCTTGGCCACTCAGAAGCCAACAGGGAAGCTGAGCC	470961	471167	471217	471165	-1	JH602274.1	ENSHGLG00000000125.1	467655	477884	None	8326	1755	186365	No_or_no_constitutive_exon
CCAGTCAGAGGGAGGCAGCCGAGAGGGTCATGAGGCAGCGTGACCGGGAGGG	524703	524763	524653	524705	1	JH602274.1	ENSHGLG00000000245.1	523688	526017	None	8326	1755	186365	No_or_no_constitutive_exon
CTGACAAAGTAATTTTCTTTGAATTAATCCTGGATAATATGGGAGAATAGGC	290733	290984	291034	290982	-1	JH602288.1	ENSHGLG00000000290.1	290003	291373	None	8326	1755	186365	No_or_no_constitutive_exon
TTCATCACCTTGGTTATCCCTAAACTCCTGACCATCTTTATATCAGGGAGGC	117387	117471	117521	117469	-1	JH602279.1	ENSHGLG00000000422.1	116808	117756	None	8326	1755	186365	No_or_no_constitutive_exon
GGGGCGGGGACCTCTGATCAGGCCTTACCCTTCTTGCTGTGTGGGAGCAGGT	102437	102592	102387	102439	1	JH602291.1	ENSHGLG00000000754.1	100504	110646	ARAF	8326	1755	186365	No_or_no_constitutive_exon
CTGGGAGTCTACTCCGACCTGCACGCCTTGTACTACTCATGCTAAGGGAGCC	259642	259781	259831	259779	-1	JH602298.1	ENSHGLG00000000100.1	257755	260116	None	8326	1755	186365	No_or_no_constitutive_exon
TGAATGTACGCATGACTGTGTGCATGTGCATGAGTATATTTGGGAGATAGTG	6455	6460	6405	6457	1	JH602308.1	ENSHGLG00000000712.1	224	9661	None	8326	1755	186365	Yes
AAGATCGACAAAACCGACTACATGGTGGGGAACTATGGGCCTGGGCAGAGGA	141517	141667	141467	141519	1	JH602308.1	ENSHGLG00000000736.1	140714	141667	None	8326	1755	186365	No_or_no_constitutive_exon
TTCTTAGATAAACATACTTCAAAGCTAACTTCTAATTTCTCTGGGAGCAGGC	159628	159778	159578	159630	1	JH602346.1	ENSHGLG00000025710.1	143888	159778	None	8326	1755	186365	Yes
GAGCGGTGTCCGGGATGACATGAAGGAGAGGAAACCGGAGCTGACGGGAGAT	45169	46180	46230	46178	-1	JH602390.1	ENSHGLG00000000528.1	44318	47045	None	8326	1755	186365	No_or_no_constitutive_exon
TGGAGACGAGCCATTAAAGGAGGTACAGTGAAATTCCTTCAAAAGGGGAGGG	44318	44426	44476	44424	-1	JH602390.1	ENSHGLG00000000528.1	44318	47045	None	8326	1755	186365	No_or_no_constitutive_exon
TGGGAGCATTTGTCACACTGCAGATCTGGCTGAGGCAAGCCTAGGGCAAGTC	9090	9111	9161	9109	-1	JH602440.1	ENSHGLG00000000381.1	9090	10015	None	8326	1755	186365	No_or_no_constitutive_exon
GAGGAGATGCGCTTCCTGAGGGAGTGGGTGGAGAGCATGGGGGGGTAAAGTA	947	1171	897	949	1	JH602459.1	ENSHGLG00000000090.1	822	1171	None	8326	1755	186365	No_or_no_constitutive_exon
CTAGGACCAATCCAGTTGAATATAATCTCTCTCCTCTTTCTTGGGCAAAGGA	385	1043	1093	1041	-1	AHKG01111916.1	ENSHGLG00000025890.1	385	2314	None	8326	1755	186365	No_or_no_constitutive_exon
CTCTGGCGCCGCCGTGATTGGGTGGAAGATGGCACTGGGCGGATGGTAAGCC	1254	1304	1354	1302	-1	AHKG01112744.1	ENSHGLG00000000210.1	201	1406	None	8326	1755	186365	No_or_no_constitutive_exon
