# Supplementary material for: Widespread Separation of the Polypyrimidine Tract From 3′ AG by G Tracts in Association With Alternative Exons in Metazoa and Plants
Source: Front Genet. 2019 Jan 14;9:741. doi: 10.3389/fgene.2018.00741 (PMC6339879; doi:10.3389/fgene.2018.00741)
Supplement: DATA FILE S2 — Sequences of REPAG 3′ SS from each species of metazoa, plants and protists. [file Data_Sheet_2.zip › Supplementary data 2/Metazoa_Release38_drosophila_sechellia.txt]

REPA_GGG_Sequence	Exon_Start	Exon_End	Pos_-50	Pos_+2	Strand	Chromosome	GeneID	Gene_Start	Gene_End	Gene_Name	Number_of_REPAs	Number_of_REPAs_has_GGG	Number_of_Intron(Intra_genic_Region)	Upstream_Constitutive_Exon
TTCTCTGTTAACTGAATGTTATACTAATGATGTGTCTTATGGGTGTACAGGT	909847	909934	909797	909849	1	scaffold_0	FBgn0179937	898094	909934	Dsec\GM25076	1495	101	41149	No_or_no_constitutive_exon
AAATTGAAATTAACTAAATAATCGAAAATAATCGCAATTGGCGCGGGCAGGC	1406914	1407199	1407249	1407197	-1	scaffold_0	FBgn0179751	1402889	1427743	Dsec\GM24889	1495	101	41149	No_or_no_constitutive_exon
CACTGTGTCTAAATTTATCAATTTATATTGGGATATATATTGGGATACAGAA	1870211	1870345	1870395	1870343	-1	scaffold_0	FBgn0179713	1858986	1905672	Dsec\GM24851	1495	101	41149	No_or_no_constitutive_exon
ACATATATTATCGAAAATCAACAATTTGATCATACTTTTAAACAGGGTAGCA	2632362	2632628	2632312	2632364	1	scaffold_0	FBgn0180069	2626032	2632628	Dsec\GM25209	1495	101	41149	No_or_no_constitutive_exon
TGCCGAAACGCAAACACGCGCAAACTCAAAATAACGTTGGGAAAACATAGCT	8846133	8846256	8846083	8846135	1	scaffold_0	FBgn0180514	8845420	8846508	Dsec\GM25657	1495	101	41149	No_or_no_constitutive_exon
GTGCAACGCACGGCTTAAACGGTTGCACTTCGAACCGGGCCACAATGGAGCT	9958881	9959073	9959123	9959071	-1	scaffold_0	FBgn0179153	9953122	9961221	Dsec\GM24289	1495	101	41149	No_or_no_constitutive_exon
ATTCATCTAATTTATCATCTAATCCACTCTAAATTCCATTCGGGATGCAGTG	10299516	10299710	10299760	10299708	-1	scaffold_0	FBgn0179127	10298731	10302954	Dsec\GM24263	1495	101	41149	No_or_no_constitutive_exon
ACGGTCTGAATGCGGCCGTTTTCGCCTATGGAGCCACGGGATCCGGAAAGAC	12075810	12076996	12075760	12075812	1	scaffold_0	FBgn0180741	12075300	12077887	Dsec\GM25885	1495	101	41149	No_or_no_constitutive_exon
TCTTGCAATGCCGTTACGAATTTGAAGCTCAGGCGCCAGAACGGGTGCAGAT	13716110	13716366	13716416	13716364	-1	scaffold_0	FBgn0178891	13715999	13716526	Dsec\GM24026	1495	101	41149	No_or_no_constitutive_exon
AATGTGGAGCCGACGAAACCGATCTCTTGTCTCTTCTTCGATGGGACTAGGG	14265581	14265808	14265858	14265806	-1	scaffold_0	FBgn0178849	14264517	14266829	Dsec\GM23984	1495	101	41149	No_or_no_constitutive_exon
GAGCTCCTGACAGAGGTGTTCCTATTCATCTGCATTTTCCTGGTGGGCAGCC	15362351	15362474	15362301	15362353	1	scaffold_0	FBgn0181010	15360597	15362774	Dsec\GM26155	1495	101	41149	No_or_no_constitutive_exon
ATCCACTGATAGCGCGTAACCCGATACCTGTAACCCACTTGGGCACACAGCC	18653220	18653591	18653170	18653222	1	scaffold_0	FBgn0181291	18650629	18663885	Dsec\GM26438	1495	101	41149	No_or_no_constitutive_exon
GCAGACATATCCATATCTCATGACTCACCAAATTCCCTTTTAATGGGCAGGT	19306774	19306963	19307013	19306961	-1	scaffold_0	FBgn0178457	19304623	19307487	Dsec\GM23592	1495	101	41149	No_or_no_constitutive_exon
CGCCGAGAGCAGCACTGCCGACTAGTTGAAACTGAGATTGGGCCTGGAAGGA	456627	457313	456577	456629	1	scaffold_1	FBgn0175786	456299	458108	Dsec\GM20905	1495	101	41149	No_or_no_constitutive_exon
TTTACTTTTACTTTTAGAATTACTACAACCAAGCCCTTGCCGAATGGGAGCC	1126110	1126638	1126060	1126112	1	scaffold_1	FBgn0175846	1122234	1131179	Dsec\GM20965	1495	101	41149	No_or_no_constitutive_exon
CATCCAAATTTGTCACACGAACAAAGAGTATATTCCGAGTGCGGGTGCAGGT	2409571	2409682	2409521	2409573	1	scaffold_1	FBgn0175951	2388342	2413172	Dsec\GM21070	1495	101	41149	No_or_no_constitutive_exon
TAGCCAAGTACGCCGGGAATGACCAACTCTATCCGCGGGAATTTGAAAAGGA	2648081	2648484	2648031	2648083	1	scaffold_1	FBgn0175979	2647676	2648484	Dsec\GM21098	1495	101	41149	No_or_no_constitutive_exon
GCAACTGCGCGGTGGCTTGGCCAATCTTTCCATGAACATGGGCGTAGAAGCG	2987388	2987485	2987338	2987390	1	scaffold_1	FBgn0176006	2984071	2989266	Dsec\GM21125	1495	101	41149	No_or_no_constitutive_exon
AACCAATCGAACAACAATGTCAACGTGGGACCTTGAATTCCGGGAGTTAGAT	7313861	7314083	7314133	7314081	-1	scaffold_1	FBgn0175130	7292316	7320694	Dsec\GM20247	1495	101	41149	No_or_no_constitutive_exon
TATATACTATATATGATCCATAACATCGGATCACTTTTTCGCGGGCACAGAG	7392024	7392200	7392250	7392198	-1	scaffold_1	FBgn0175122	7386795	7392425	Dsec\GM20239	1495	101	41149	No_or_no_constitutive_exon
TTTTAAGATTATTACTTTTATGTTTATTGTTTAACCAACTGCAGGGTCAGTT	8452669	8452843	8452893	8452841	-1	scaffold_1	FBgn0175043	8452669	8453406	Dsec\GM20160	1495	101	41149	No_or_no_constitutive_exon
ATTATAAATCATAATAAAGTTGGTAATTGTACTTATTTACAAAATGGGAGTC	10795458	10795618	10795668	10795616	-1	scaffold_1	FBgn0174875	10794058	10795906	Dsec\GM19989	1495	101	41149	No_or_no_constitutive_exon
CAGATTAGATATCCCACTTTGCTCATAAAATAATATCTATGGGAATGCAGGG	11539249	11539436	11539199	11539251	1	scaffold_1	FBgn0176728	11538341	11540819	Dsec\GM21851	1495	101	41149	No_or_no_constitutive_exon
ATCCGGTAATGCTGCAGCGAACAGCAACAGCAGTTCATCGGGCAACGGAGGC	11660772	11661816	11661866	11661814	-1	scaffold_1	FBgn0174799	11657580	11666969	Dsec\GM19913	1495	101	41149	No_or_no_constitutive_exon
ATGTATTGAGGGGTATTCCATGCATAACAACATCCTTCGGGGATGATCAGTT	11673530	11673819	11673480	11673532	1	scaffold_1	FBgn0176738	11672236	11673819	Dsec\GM21861	1495	101	41149	No_or_no_constitutive_exon
ACCTGACCCACACAATATGTCCAGCTCGGGAATTGTACTTTAGGGCACAGAC	11762579	11763165	11762529	11762581	1	scaffold_1	FBgn0176751	11761220	11763165	Dsec\GM21874	1495	101	41149	No_or_no_constitutive_exon
CCGCCCGCCCGCCCGTGTCTCCAAATATGTGTGAATAATGTGGGGCACAGTA	14039563	14039607	14039513	14039565	1	scaffold_1	FBgn0176897	14037636	14047116	Dsec\GM22026	1495	101	41149	No_or_no_constitutive_exon
GTCATTGTTTTGTTTCGGTAATTCCTATAATAATTTATATTTGAGGGCAGAA	357478	357573	357623	357571	-1	scaffold_2	FBgn0169208	356834	359207	Dsec\GM14283	1495	101	41149	No_or_no_constitutive_exon
TACTCCCTCTCCTCAATCCTAAATTAAACTCTTTCTATTTCGGGCGACAGCT	1903212	1903368	1903418	1903366	-1	scaffold_2	FBgn0169084	1902522	1907167	Dsec\GM14158	1495	101	41149	No_or_no_constitutive_exon
GCCCTTACTTACACATTCCACCTTTAATAACACCTATCCTGAATGGGCAGTC	1972480	1972681	1972731	1972679	-1	scaffold_2	FBgn0169079	1968284	1972850	Dsec\GM14153	1495	101	41149	No_or_no_constitutive_exon
TATCGGCGCCCTCAAAGGACCCCTCGCCACCTTTGCCATTTTGGGATAAGCT	3208542	3208710	3208760	3208708	-1	scaffold_2	FBgn0168993	3205150	3212663	Dsec\GM14064	1495	101	41149	No_or_no_constitutive_exon
TCCCATTTCCAATACTCACAATGCCTTACCATTCTTTACTGGGGGTACAGGT	4876625	4876798	4876575	4876627	1	scaffold_2	FBgn0169604	4873891	4882316	Dsec\GM14683	1495	101	41149	No_or_no_constitutive_exon
ACTTCAACGCAATGCGGTCGGCACAGCCTCAATTCGGGATGAAATTACAGAA	5837829	5837988	5837779	5837831	1	scaffold_2	FBgn0169653	5836748	5838633	Dsec\GM14732	1495	101	41149	No_or_no_constitutive_exon
TCGCTCAAGGGAAACCAATGGCCATTTGGTGAAACAATCTGAAAGGGCAGCC	1965918	1966211	1966261	1966209	-1	scaffold_3	FBgn0169136	1965918	1969410	Dsec\GM14210	1495	101	41149	No_or_no_constitutive_exon
TGCTCGCCCTGGCCCACTGCATCATTACCAGAGAGCCGCGGGTGCGGCAGAG	2511393	2511765	2511815	2511763	-1	scaffold_3	FBgn0168595	2511393	2517778	Dsec\GM13664	1495	101	41149	No_or_no_constitutive_exon
CTTGGCTTTTTCACTTGCTGGTCGTGGCCTTCGTGTCCACCGCGGGGCAGTT	2669488	2669600	2669650	2669598	-1	scaffold_3	FBgn0168555	2669488	2680239	Dsec\GM13624	1495	101	41149	No_or_no_constitutive_exon
GTGAGACCCTTAAACCCTATACCAACGTTCGCTTTTTGTTGTGGGAGCAGCC	3598723	3598942	3598673	3598725	1	scaffold_3	FBgn0171645	3586347	3606892	Dsec\GM16732	1495	101	41149	No_or_no_constitutive_exon
AAGATATTGACAACTGGGACAAATGGGACAGCGAATGGGACAGGATGGAGCT	4564408	4564425	4564358	4564410	1	scaffold_3	FBgn0172310	4563986	4564861	Dsec\GM17400	1495	101	41149	No_or_no_constitutive_exon
GATCGAGACACTGTCACTGTCCAAGTTCATTGAAGGACTGAAAGGGCAAGGT	5217197	5217582	5217147	5217199	1	scaffold_3	FBgn0172603	5216287	5217582	Dsec\GM17695	1495	101	41149	No_or_no_constitutive_exon
GCCACAAACTCTTTGTTTTTTTTTATAATTTTCCTTTCCGGGTGGCGCAGCA	888502	888696	888746	888694	-1	scaffold_4	FBgn0167395	884680	904290	Dsec\GM12458	1495	101	41149	No_or_no_constitutive_exon
GTTAGCTATCCCAATTCTGCTGGATATTGCCGCCCTTCTGTGGGTCGAAGGT	1435536	1436052	1436102	1436050	-1	scaffold_4	FBgn0167348	1435536	1439391	Dsec\GM12411	1495	101	41149	No_or_no_constitutive_exon
AGCTGGACAGCGCCAAGAAAAGGATCAGCAACCGGAAAGGGAACAGCAAGGA	2200930	2201416	2200880	2200932	1	scaffold_4	FBgn0167615	2199345	2203683	Dsec\GM12679	1495	101	41149	No_or_no_constitutive_exon
TATGCTCTGACGGTGGGCTAATAATGGTGTTCCATTTCAGGTGTGGGCAGCT	2716331	2716680	2716281	2716333	1	scaffold_4	FBgn0167639	2714299	2716680	Dsec\GM12703	1495	101	41149	No_or_no_constitutive_exon
GTCACGGAAATGCAGGCGCTGCAGGGGTTGGCTCTTGATTAGGGAATTAGTC	2904564	2904716	2904514	2904566	1	scaffold_4	FBgn0167647	2902932	2904716	Dsec\GM12711	1495	101	41149	No_or_no_constitutive_exon
GTGTTCCACCTCCATCTCTTTGTGGTTTTGAACTGGTTTTTCGGGAGTAGTA	3400638	3400780	3400588	3400640	1	scaffold_4	FBgn0167669	3383374	3402699	Dsec\GM12733	1495	101	41149	No_or_no_constitutive_exon
CAACACACTCTTTCTTTCTATCTCTCTCTGTCTCTGTGCGGGATCGATAGGC	4851867	4851885	4851935	4851883	-1	scaffold_4	FBgn0167114	4851462	4852948	Dsec\GM12174	1495	101	41149	No_or_no_constitutive_exon
GCTCAGATATGCGTATACATATATTCTAAAGGTTCTTTCTTGGGTAACAGAA	5845681	5846099	5845631	5845683	1	scaffold_4	FBgn0167857	5840908	5847460	Dsec\GM12925	1495	101	41149	No_or_no_constitutive_exon
GATTTATAGCGACTCTAACCGTGGCTGTTTGTTTCTTTTTGGGATTACAGCT	1228773	1228969	1229019	1228967	-1	scaffold_5	FBgn0173076	1226931	1242187	Dsec\GM18169	1495	101	41149	No_or_no_constitutive_exon
AACGACATCGGAGACGTCTCTGGAATTTGTTCGAACTTTTTGGGCAATAGGC	1979046	1979150	1979200	1979148	-1	scaffold_5	FBgn0173023	1974917	2005734	Dsec\GM18116	1495	101	41149	No_or_no_constitutive_exon
GAATGGGGCGAAGTGGGTCGACTTACACTAAACATCCATTTGGGAATTAGCC	2539085	2539170	2539035	2539087	1	scaffold_6	FBgn0165849	2538274	2539474	Dsec\GM10903	1495	101	41149	No_or_no_constitutive_exon
AATTCGATTTTTATTAAAACAATATTAATCCTAATGGGTCGAAAACACAGTA	3046114	3046585	3046064	3046116	1	scaffold_6	FBgn0165879	3045224	3046585	Dsec\GM10934	1495	101	41149	No_or_no_constitutive_exon
TTGCCAAAAATACCAAGATTTAACTTCTATTTTCCACGCGATTGGGCAAGGA	290784	291039	291089	291037	-1	scaffold_8	FBgn0177707	289812	291225	Dsec\GM22837	1495	101	41149	No_or_no_constitutive_exon
ACTCTCGCACTTCCTCGACTGGCATTCTAATGGCACGGTTGACATGGGAGCG	659872	660160	660210	660158	-1	scaffold_8	FBgn0177685	641595	662131	Dsec\GM22815	1495	101	41149	No_or_no_constitutive_exon
CCGTAACTTTGCCGACTGTGCGGACAACGCCGTTTATGTGGGACAACCAGCG	906662	906868	906612	906664	1	scaffold_8	FBgn0177781	883488	907918	Dsec\GM22912	1495	101	41149	No_or_no_constitutive_exon
AGGCCTTTCAAGATGAATCTACAGAATTTGACCCTGGGTGGACAAAGCAGAC	2084501	2085035	2084451	2084503	1	scaffold_8	FBgn0177869	2081229	2085550	Dsec\GM23001	1495	101	41149	No_or_no_constitutive_exon
GTTTCGGGAACAAGCACCATTGCGCCGGGAGTGGTTATCCCGGGGAGCAGGG	2152222	2152338	2152388	2152336	-1	scaffold_8	FBgn0177567	2131639	2153281	Dsec\GM22697	1495	101	41149	No_or_no_constitutive_exon
AAATCGTAATCCGTAATCCTTGAACCTAATCGAATTTCCCGCGGGCGAAGAG	3389966	3390161	3390211	3390159	-1	scaffold_8	FBgn0177505	3384625	3390626	Dsec\GM22635	1495	101	41149	No_or_no_constitutive_exon
TCTATATGTGACCATATAGCTACCAAATCCTGAACCCCAAGGGTATCAAGGG	425862	425949	425812	425864	1	scaffold_7	FBgn0172115	415466	434796	Dsec\GM17204	1495	101	41149	No_or_no_constitutive_exon
CCAAAGAAACGTATATAAAGATGCTGATGGACTCTTTTCCGCGGGATCAGGG	535446	535518	535568	535516	-1	scaffold_7	FBgn0172058	535446	537586	Dsec\GM17147	1495	101	41149	No_or_no_constitutive_exon
GAAAGCACTTGCCCCTGCCGCCCGCCATGAATGGCACCCAATGGGGCCAGGC	1431444	1431557	1431607	1431555	-1	scaffold_7	FBgn0172021	1422958	1447174	Dsec\GM17110	1495	101	41149	No_or_no_constitutive_exon
CTCTCCGAGCTAATCAAGAAGTTCTCTTCGGCATGGCAACTGTGGGACAGTT	1779121	1779291	1779071	1779123	1	scaffold_7	FBgn0172178	1776966	1780072	Dsec\GM17267	1495	101	41149	No_or_no_constitutive_exon
AATGAAAAATCTCCTTCCATGTCGCACTTGCCAATGTTCGGGTCGAACAGAC	2711199	2711402	2711452	2711400	-1	scaffold_7	FBgn0171942	2709941	2735554	Dsec\GM17030	1495	101	41149	No_or_no_constitutive_exon
CTGTGGGAACCCGGAACCGGAGCAACAACATATGACATCTGAGGGCTCAGAT	1677682	1678627	1677632	1677684	1	scaffold_9	FBgn0170831	1674245	1678838	Dsec\GM15915	1495	101	41149	No_or_no_constitutive_exon
TGTCGAATGCGTGTGTGATTTTTGTTGCTTTTTTTTCGGTGGGCGTGCAGGC	507945	508563	508613	508561	-1	scaffold_10	FBgn0173926	506328	508741	Dsec\GM19023	1495	101	41149	No_or_no_constitutive_exon
GCACCGCTTTGTACTTATGCTGATCTGAACCACGACTCCAATTGGGGCAGAT	1212838	1213432	1213482	1213430	-1	scaffold_10	FBgn0173871	1208127	1223603	Dsec\GM18968	1495	101	41149	No_or_no_constitutive_exon
CTCTTTGCAAACGTAAAACCAAAAAACCAAAACCCATAATGGGATCGCAGGT	1208127	1208170	1208220	1208168	-1	scaffold_10	FBgn0173871	1208127	1223603	Dsec\GM18968	1495	101	41149	No_or_no_constitutive_exon
TTCCATTAACTCATAACATGAAGATGGAATAGATGAATGCCGGGGTGAAGAC	1383542	1383915	1383492	1383544	1	scaffold_10	FBgn0174062	1383125	1383915	Dsec\GM19160	1495	101	41149	No_or_no_constitutive_exon
GCCCGCTTCTGGCCGGATCAGTAGTTATTCCACTATCAAAGGGTGAATAGCG	1838286	1838687	1838737	1838685	-1	scaffold_10	FBgn0173815	1837822	1840576	Dsec\GM18912	1495	101	41149	No_or_no_constitutive_exon
GTCTCTTCCTTGCTCTTTTTTCCCGCTTCGCTTCTCTTATGGGAATGCAGCC	2170069	2170183	2170233	2170181	-1	scaffold_10	FBgn0173778	2169109	2212605	Dsec\GM18875	1495	101	41149	No_or_no_constitutive_exon
TGTTTATTTGTGCATTTTTTGTTTCTATGATTTTTGTGCGGGTGGCGCAGAG	2565293	2566072	2565243	2565295	1	scaffold_10	FBgn0174153	2565018	2567589	Dsec\GM19253	1495	101	41149	No_or_no_constitutive_exon
CAGCCCTTCGTCTCTGAGGATGGTAACCTCATCCTGGGTGGCCAACAGAGAG	1119921	1121336	1119871	1119923	1	scaffold_11	FBgn0177213	1119655	1121336	Dsec\GM22343	1495	101	41149	No_or_no_constitutive_exon
GAACTTTGAGCACGCATTTCCGCACTCTTGCATCTTCCGTGGGTCTGAAGGT	1206215	1206365	1206415	1206363	-1	scaffold_11	FBgn0177027	1206215	1206834	Dsec\GM22156	1495	101	41149	No_or_no_constitutive_exon
TCGTCCCCAGCGGTGTCATACTTGCGCTCTCTTCTAAATTGGGCAACCAGAG	2001872	2001957	2002007	2001955	-1	scaffold_11	FBgn0176971	2001872	2002940	Dsec\GM22100	1495	101	41149	No_or_no_constitutive_exon
CGCCAGATGTGAGATGTGGACGGCGTTTGGCGCACCGTCTACGTGGGCAGCG	925525	925646	925475	925527	1	scaffold_12	FBgn0170287	923251	925646	Dsec\GM15368	1495	101	41149	No_or_no_constitutive_exon
CTTTGCCACGGTTGCAGGAGGTTAAACTTCGTTTCATTTCGGGTGAATAGCC	1877611	1877778	1877828	1877776	-1	scaffold_13	FBgn0165060	1874197	1897409	Dsec\GM10109	1495	101	41149	No_or_no_constitutive_exon
TGCATTTCTGAATTTTGCTCTTTGTCGTTCTCCATTTCATCGTGGGACAGCC	1929586	1929860	1929536	1929588	1	scaffold_13	FBgn0165340	1928650	1932404	Dsec\GM10390	1495	101	41149	No_or_no_constitutive_exon
TTTCCCGCGGAGCTAATGCATTTCACAATTTCCACACGCCTCGGGAAAAGCG	1163090	1163213	1163040	1163092	1	scaffold_14	FBgn0171720	1162833	1163639	Dsec\GM16807	1495	101	41149	No_or_no_constitutive_exon
CCGTGTTCGACACAGCGTTCTGACCATATCCGACGGACAAGGGCGATGAGTA	1808745	1809687	1809737	1809685	-1	scaffold_15	FBgn0166199	1808745	1811032	Dsec\GM11254	1495	101	41149	No_or_no_constitutive_exon
TTATTTCAATGACACGATGAAGAAACTATTTACGAATCGGGAAATGGTAGTG	590023	590412	589973	590025	1	scaffold_16	FBgn0181659	589162	592328	Dsec\GM26807	1495	101	41149	No_or_no_constitutive_exon
TTTAGCAACAACTTTGGCCAGAACTCTGGAAACTTTGGGGACAACAATAGGG	894636	895533	895583	895531	-1	scaffold_16	FBgn0180854	893565	896561	Dsec\GM25998	1495	101	41149	No_or_no_constitutive_exon
ATTTCTCTTTGTGCTTATGTGGATTTTGTTTCTGCCAACCGGGCATATAGTG	132115	132345	132395	132343	-1	scaffold_17	FBgn0168332	131576	133911	Dsec\GM13401	1495	101	41149	No_or_no_constitutive_exon
GTAAACACACTATCTATAAACCTATTACGATCGAATATGGGATACGAAAGGC	197195	197407	197457	197405	-1	scaffold_17	FBgn0168327	184986	233896	Dsec\GM13396	1495	101	41149	No_or_no_constitutive_exon
CTGGTGCCAGCCGAAACACAACCGAACCGTGGCTAAGAGGCGGGTCAAAGAT	1017181	1017390	1017131	1017183	1	scaffold_17	FBgn0168434	1013125	1017855	Dsec\GM13503	1495	101	41149	No_or_no_constitutive_exon
GGATAAATCGGATTTAGGATAGGTTGACAGGCCATGATCGGGACCGACAGTG	1426987	1427212	1427262	1427210	-1	scaffold_17	FBgn0168231	1410100	1435369	Dsec\GM13300	1495	101	41149	No_or_no_constitutive_exon
GCCTTGCTGATCGCCGATAGTAATGCCTCCCTCCCTCGCAGGGGCAGCAGAA	736255	736675	736205	736257	1	scaffold_18	FBgn0178241	736008	738138	Dsec\GM23374	1495	101	41149	No_or_no_constitutive_exon
TTTCTTTTGTGTTTGTTCTCAATGATTTTTACTGATTTCGCAATGGGCAGGT	313839	314007	314057	314005	-1	scaffold_20	FBgn0172497	312845	314586	Dsec\GM17589	1495	101	41149	No_or_no_constitutive_exon
AATTAAAGACTAACAACAATGAATTCCCTCTCTTTCGCCCTGGGAAACAGTT	766515	766825	766465	766517	1	scaffold_21	FBgn0166544	753256	768687	Dsec\GM11601	1495	101	41149	No_or_no_constitutive_exon
CCCCGTTCCCTGCTCCTGCTCCTGCTCCAATCGGAATCCATGGCGGGAAGGT	417580	417748	417798	417746	-1	scaffold_22	FBgn0171218	415390	436224	Dsec\GM16302	1495	101	41149	No_or_no_constitutive_exon
AATATAAATGTACTCGGTTAAAGCTAATAGAAACAACTTTTCGGGGATAGTA	633720	634287	634337	634285	-1	scaffold_23	FBgn0166725	633267	635427	Dsec\GM11782	1495	101	41149	No_or_no_constitutive_exon
ATAACCATGTGTCCTCTTTGTGATTGGTGCAACTTTTGGGACCTGGAAAGAG	314665	315144	314615	314667	1	scaffold_25	FBgn0181750	309766	318310	Dsec\GM26900	1495	101	41149	No_or_no_constitutive_exon
AATAGACCTTATGACCTAACTCTATTTCTCGCATCGCTTACGGGTAACAGCG	585351	585834	585301	585353	1	scaffold_27	FBgn0178066	584619	586521	Dsec\GM23199	1495	101	41149	No_or_no_constitutive_exon
CCTCGCCTTCGGTTTTTTGTGTTTATTAATCGCGGTGTCGACGGGATCAGGT	283321	283795	283271	283323	1	scaffold_36	FBgn0168034	279080	286328	Dsec\GM13103	1495	101	41149	No_or_no_constitutive_exon
TCTCTTCATCTTACCCCCCACCAACCCCAAACCCGAAAATGGGGCTACAGGT	342284	342594	342644	342592	-1	scaffold_36	FBgn0167977	340538	348609	Dsec\GM13046	1495	101	41149	No_or_no_constitutive_exon
TTCGTCATGTATCGCCTGATGAATCTACTAAATGTTCCGCCATGGGACAGGT	103378	103555	103605	103553	-1	scaffold_44	FBgn0166154	101892	107689	Dsec\GM11209	1495	101	41149	No_or_no_constitutive_exon
ATTTTGCTCTTATGTTCCGTATTATTTGTGATGACATTGGGGTGAATCAGTG	152435	153774	153824	153772	-1	scaffold_44	FBgn0166143	152092	156611	Dsec\GM11198	1495	101	41149	No_or_no_constitutive_exon
ACGCCAACATGTCCGTGCTGGCTCTGGTCGTGCTGAAGAAGGGTGAGAAGGA	80574	80965	81015	80963	-1	scaffold_50	FBgn0166906	80574	82068	Dsec\GM11965	1495	101	41149	No_or_no_constitutive_exon
AGCAAGATGGGACCGGATCCTAGAAGCATTAATTAGCTTCGGGGTGCCAGCC	77476	77707	77426	77478	1	scaffold_69	FBgn0165053	75462	103071	Dsec\GM10102	1495	101	41149	No_or_no_constitutive_exon
CTTTTAAAAAATTGAAATAGTAATGCAGTATATTTTTCTTGCTGGGACAGGA	28379	28490	28329	28381	1	scaffold_188	FBgn0178378	27678	31255	Dsec\GM23511	1495	101	41149	No_or_no_constitutive_exon
ATCATGGCCACAGTTCCGAGAATTGTTTTTGCAACATTTTGCGGGAACAGAA	2488	2727	2777	2725	-1	scaffold_258	FBgn0171094	2488	6923	Dsec\GM16178	1495	101	41149	No_or_no_constitutive_exon
GCATATCGTCAAAGTTTTCACATGCCTTTCATTTCTTGACAACAGGGTAGGC	1949	2092	1899	1951	1	scaffold_1916	FBgn0168495	1068	2092	Dsec\GM13564	1495	101	41149	No_or_no_constitutive_exon
TCTTGCAATGCCGTTACGAATTTGAAGCTCAGGCGCCAGAACGGGTGCAGAT	1447	1703	1753	1701	-1	scaffold_6082	FBgn0166883	1336	1863	Dsec\GM11942	1495	101	41149	No_or_no_constitutive_exon
