# Supplementary material for: Widespread Separation of the Polypyrimidine Tract From 3′ AG by G Tracts in Association With Alternative Exons in Metazoa and Plants
Source: Front Genet. 2019 Jan 14;9:741. doi: 10.3389/fgene.2018.00741 (PMC6339879; doi:10.3389/fgene.2018.00741)
Supplement: DATA FILE S2 — Sequences of REPAG 3′ SS from each species of metazoa, plants and protists. [file Data_Sheet_2.zip › Supplementary data 2/Metazoa_Release91_fukomys_damarensis.txt]

REPA_GGG_Sequence	Exon_Start	Exon_End	Pos_-50	Pos_+2	Strand	Chromosome	GeneID	Gene_Start	Gene_End	Gene_Name	Number_of_REPAs	Number_of_REPAs_has_GGG	Number_of_Intron(Intra_genic_Region)	Upstream_Constitutive_Exon
CCGGCCTTGCTGGGGCTCCAGCTCCTCTCTGCGCTCCCGGGGTGGGGTAGGG	2900893	2901082	2901132	2901080	-1	KN122054.1	ENSFDAG00000009203.1	2891225	3033292	SLC22A23	5955	1421	182286	No_or_no_constitutive_exon
GAGGATGCCGGCCCCCCTCCCGCCCCCGAGAGGGCCCCTCCGACGGGGAGGG	6020974	6021146	6020924	6020976	1	KN122054.1	ENSFDAG00000004213.1	5971649	6023211	RREB1	5955	1421	182286	No_or_no_constitutive_exon
GTGAGTGTACAAAGAAAAAGAAAAATGTATGTCATTCTGGGAGAGGAAAGTA	6227817	6227835	6227767	6227819	1	KN122054.1	ENSFDAG00000007450.1	6194742	6235506	DSP	5955	1421	182286	No_or_no_constitutive_exon
TTTGATCAATGCTAAAATAAGATTCTGTGCAATCTTCTTGGGGTAAGCAGAT	8184717	8184884	8184934	8184882	-1	KN122054.1	ENSFDAG00000033482.1	8126508	8214978	None	5955	1421	182286	Yes
TTTCCCCTCTTCTCTTTATTTCCACCTCTTTTCTTCTTGGGGAAAACAAGCT	10771641	10771806	10771591	10771643	1	KN122054.1	ENSFDAG00000017560.1	10474883	10968696	PHACTR1	5955	1421	182286	No_or_no_constitutive_exon
GCCTCCCCTTCTCCAAGAGGACTACCTGCTGAGCCTAGGGGAGGAGGAAGGC	17108679	17108750	17108629	17108681	1	KN122054.1	ENSFDAG00000006551.1	17098647	17108750	E2F3	5955	1421	182286	No_or_no_constitutive_exon
ATATGCACTCTTTTAATTCCTATTTTTGTTTTAATTTAATGGGCATGTAGCT	17990049	17990242	17989999	17990051	1	KN122054.1	ENSFDAG00000026228.1	17935228	18043990	None	5955	1421	182286	No_or_no_constitutive_exon
GTGTATAGTCAGACCCACAGGATCCATCCATGTCTTGCTTGGGAATGCAGGA	21490771	21491201	21490721	21490773	1	KN122054.1	ENSFDAG00000017081.1	21207013	21509233	CARMIL1	5955	1421	182286	Yes
TCTGTCACCTCACCCATATCTTGCTTTTTGTTTTGTGGGGGGGGGGGCAGTT	22057638	22057876	22057588	22057640	1	KN122054.1	ENSFDAG00000016942.1	22056239	22085655	BTN1A1	5955	1421	182286	No_or_no_constitutive_exon
AGTACAGCTTACTGGATGGAACCTAGTCTGAGCTGTGGTTGGGCATGCAGGA	77822	77961	78011	77959	-1	KN122106.1	ENSFDAG00000018296.1	75121	86141	None	5955	1421	182286	No_or_no_constitutive_exon
TTCTTCTTGCTTGCTTTCTCTTTGACTTGCGTCTCCTTCATGGGGCACAGGG	669615	669691	669741	669689	-1	KN122106.1	ENSFDAG00000008606.1	570368	936845	RYR3	5955	1421	182286	Yes
ATTCGTGGATTTTTAAAAATTTCGTTTGCTTCTTTCACTGTGGCGGGGAGGC	1894943	1895116	1895166	1895114	-1	KN122106.1	ENSFDAG00000013208.1	1892320	1896278	GJD2	5955	1421	182286	No_or_no_constitutive_exon
TCCTCTCCTTCCTCTCCCTCTCTCTCCCTCTGCTCTGGGAATGAATCAAGGG	7253745	7254234	7253695	7253747	1	KN122106.1	ENSFDAG00000029490.1	7243942	7254234	None	5955	1421	182286	No_or_no_constitutive_exon
CAGAGGCAGATCTGCAGCTGGCCAGCAAAACCACAGCTGGGGGGAGGCAGGC	7646961	7647259	7646911	7646963	1	KN122106.1	ENSFDAG00000005722.1	7645233	7656363	DLL4	5955	1421	182286	No_or_no_constitutive_exon
CAGACAACCTGTATACTGTGCACAGTGATGTGGTGAGTGGGGTAGCACAGAT	8203552	8203573	8203502	8203554	1	KN122106.1	ENSFDAG00000010090.1	8190605	8208508	TYRO3	5955	1421	182286	No_or_no_constitutive_exon
GGCTCTTGGCTCTAATTCTCCTTTTTGTCTCTTACCCTGTTGGGTGACAGTT	8827279	8827463	8827513	8827461	-1	KN122106.1	ENSFDAG00000006528.1	8793456	8849950	TMEM87A	5955	1421	182286	No_or_no_constitutive_exon
TTTCTGCAAGAGGGAGATCTGAACCTGCATTTCCTTTCCGGGGGGCACAGAC	8951502	8951672	8951452	8951504	1	KN122106.1	ENSFDAG00000016752.1	8922835	8960207	CAPN3	5955	1421	182286	Yes
GATGCCCCAGAGGAAAAGTGCCAGCAGCAGGGGCAGGGAGAACCTGAAAGCG	8959808	8960207	8959758	8959810	1	KN122106.1	ENSFDAG00000016752.1	8922835	8960207	CAPN3	5955	1421	182286	No_or_no_constitutive_exon
TTAGTTACCCACCCCCTACCACTCCCAGCTAACTTATTTGGGGGTGACAGGA	10086747	10086833	10086883	10086831	-1	KN122106.1	ENSFDAG00000009210.1	10045906	10091903	PPIP5K1	5955	1421	182286	Yes
ATGGATCATGGAGGTAGGAGGTTGTGAATCATGAAAGTGGGTGGCCAGAGTG	11365024	11365046	11364974	11365026	1	KN122106.1	ENSFDAG00000019652.1	11364974	11403252	None	5955	1421	182286	No_or_no_constitutive_exon
GCTCTGCCATGCTGTGATGTTCCGGAAGTGCTGTCGGTCTGGGGACTCAGTA	14415456	14415563	14415406	14415458	1	KN122106.1	ENSFDAG00000018557.1	14414601	14455483	GRB10	5955	1421	182286	No_or_no_constitutive_exon
TGGAGGGAAAGGCAGCAGGAAATGGATCATCTGCAGGGTGGGAAAGGAAGCT	14517644	14517793	14517594	14517646	1	KN122106.1	ENSFDAG00000001079.1	14484181	14523846	DDC	5955	1421	182286	No_or_no_constitutive_exon
TGCCCGGGTCTGGCCGGCGTGGGCACTGGGACTTTGAGGAGGTCTGGGAGGC	17402642	17403966	17404016	17403964	-1	KN122106.1	ENSFDAG00000017032.1	17402642	17483504	ADCY1	5955	1421	182286	No_or_no_constitutive_exon
TGCAGTTCGTGTCCATCAGTGATCCTTGTATCCCCTGTGTGGCGGGACAGGT	17961947	17962102	17962152	17962100	-1	KN122106.1	ENSFDAG00000018808.1	17941282	18013750	OGDH	5955	1421	182286	Yes
AGCAGCCCCCTTCAGAGGGGACCCCCAGGCCACCTAAAAAGGGGAAAGAGAA	18360096	18360108	18360158	18360106	-1	KN122106.1	ENSFDAG00000016872.1	18354156	18360760	AEBP1	5955	1421	182286	No_or_no_constitutive_exon
CACTTGTCACCCATGGGGCCCAGGAGGGAGGTGGCAGGAGGCAGGGTCAGAC	18397604	18397739	18397789	18397737	-1	KN122106.1	ENSFDAG00000014979.1	18396743	18407163	DBNL	5955	1421	182286	No_or_no_constitutive_exon
TGTGCCTGCCCAGCCCCGTGGCGGTGGAGGAAGTGGAGAGGGGTGGGGAGCA	18902340	18902364	18902414	18902362	-1	KN122106.1	ENSFDAG00000018673.1	18902112	18908878	None	5955	1421	182286	No_or_no_constitutive_exon
TCCAATAAAGTATATTGTGAAGTGATCAATATTCTGTTCTTTCAAGGGAGTT	5225853	5225922	5225972	5225920	-1	KN123630.1	ENSFDAG00000012193.1	5219355	5227222	RBM11	5955	1421	182286	No_or_no_constitutive_exon
ACTAGCAATTAATCTATTTTTATTATTTCCTCCCAAATTCTGGGGTGTAGAA	7953417	7953589	7953639	7953587	-1	KN123630.1	ENSFDAG00000007990.1	7873085	8364243	ROBO1	5955	1421	182286	Yes
TATATTTTCCACCCTGGGCTGATGCTTTCACGTTTCTCACTGGGAAACAGAT	356913	357078	356863	356915	1	KN122569.1	ENSFDAG00000010995.1	219995	406187	FBN1	5955	1421	182286	No_or_no_constitutive_exon
CCCCCGAGGGAGGCCAGGCTAGCTTCTGTTCTCTTTCCCAGGGTTTGGAGAC	3104546	3104607	3104496	3104548	1	KN122569.1	ENSFDAG00000011270.1	3094046	3109779	DUOX2	5955	1421	182286	No_or_no_constitutive_exon
GGCAGCGGGCCACCGAGGGGGTCAGGGAGCCTGAGCAGGGCGGCGAGCAGGG	3157698	3158040	3158090	3158038	-1	KN122569.1	ENSFDAG00000000995.1	3156991	3158088	None	5955	1421	182286	No_or_no_constitutive_exon
ATTTTACTTCCTGTTTCTCTCCCCCATGCCTTTCACTGGGATGACAACAGTT	6569776	6569800	6569726	6569778	1	KN122569.1	ENSFDAG00000019268.1	6472279	6577443	TRIM9	5955	1421	182286	Yes
TGCCCGCTCTTCTGTTGGGCTTTACTCTGAGAGGTACTGTGGGAACTCAGCT	359261	359421	359211	359263	1	KN122016.1	ENSFDAG00000017597.1	358707	364096	DDX41	5955	1421	182286	No_or_no_constitutive_exon
AGGTCATTTCCCAGGCTCAGGTCCTGTGCCTCCTCTGCTTGGGGTTGCAGAA	411099	411251	411049	411101	1	KN122016.1	ENSFDAG00000018858.1	403994	420670	DBN1	5955	1421	182286	Yes
CCACTGACTGGTCATTTTCTTTGATTGTGGGTGTCCATCAGCGAGGGCAGAG	749458	749652	749702	749650	-1	KN122016.1	ENSFDAG00000021381.1	745453	753371	FGFR4	5955	1421	182286	No_or_no_constitutive_exon
CAGCTGTGCCTGCTGGAAGACCACCACTTATTCTCCTGTTGGGGTCACAGAT	1436560	1436672	1436510	1436562	1	KN122016.1	ENSFDAG00000019026.1	1421736	1443465	CLTB	5955	1421	182286	Yes
GAGACCACCAATTTCAAGCAGCTCATAGCATGTGTGTGGGCGCAGGAGAGTC	2426091	2426106	2426156	2426104	-1	KN122016.1	ENSFDAG00000013487.1	2425687	2426180	None	5955	1421	182286	No_or_no_constitutive_exon
AAAATGCTTCTCAGAATCTCACACGATTTTATTGGGGTTGGGGGTGCTAGCT	7353988	7354129	7354179	7354127	-1	KN122016.1	ENSFDAG00000006915.1	7338186	7361886	SPDL1	5955	1421	182286	No_or_no_constitutive_exon
TCCTAGATTCTAACCAACTTCCCTTTTGGGGGGGGCTTTGGGGGATCTAGCA	1621912	1621963	1622013	1621961	-1	KN122104.1	ENSFDAG00000016858.1	1598960	1662687	LRCH3	5955	1421	182286	Yes
GTGGGCACCCTCATCCTCCCCCGACCCCTGCCTGCTCTCTCGGGTGGCAGGT	2556865	2556933	2556983	2556931	-1	KN122104.1	ENSFDAG00000011146.1	2554950	2568047	MELTF	5955	1421	182286	No_or_no_constitutive_exon
GGCACGGGGCCAGGAAGCACCTCCTAGCCCAGCCCTGCTCTGGGAAACAGGT	4311536	4311611	4311661	4311609	-1	KN122104.1	ENSFDAG00000031864.1	4311536	4312293	None	5955	1421	182286	No_or_no_constitutive_exon
TGGCCTCCGCTCAACCAGGTCTCCTACTCGGACATGCCGGGGTGTGGCAGGG	4553167	4553219	4553117	4553169	1	KN122104.1	ENSFDAG00000002595.1	4437958	4553219	ATP13A4	5955	1421	182286	No_or_no_constitutive_exon
GTGGCCCTCCGGGGCTGACCCCTGCTTCCTCCCCCCAACCGTGGGGTCAGGG	11908010	11908156	11908206	11908154	-1	KN122104.1	ENSFDAG00000012332.1	11907387	11914593	CHRD	5955	1421	182286	No_or_no_constitutive_exon
GTCTCTGGCCTCAGGCCCATCCTCTGCCCTCAGCTTCCTCCACAGGGCAGGA	11922835	11923483	11922785	11922837	1	KN122104.1	ENSFDAG00000020881.1	11918597	11923483	None	5955	1421	182286	No_or_no_constitutive_exon
CCGGTCCTCTCCACCAAAGACGACATTGCGCCCTGTGTTTGGGGACACAGGC	11942596	11942670	11942546	11942598	1	KN122104.1	ENSFDAG00000003152.1	11935967	11948005	CLCN2	5955	1421	182286	No_or_no_constitutive_exon
CGGAGCTCAGGTAGGGCTCCCTCCCTCCTGTGAACTCGGGAGGGAGGGAGCG	12040996	12041234	12041284	12041232	-1	KN122104.1	ENSFDAG00000010353.1	12039976	12048525	VWA5B2	5955	1421	182286	No_or_no_constitutive_exon
AGCTGTCTGTTCACTGACTGTGCCCTCCTCTCTCCCTGTGTGTGGGACAGTT	12240625	12240783	12240575	12240627	1	KN122104.1	ENSFDAG00000010516.1	12220160	12293851	ABCC5	5955	1421	182286	Yes
GGTGGGCAGGCAGGACCTTCATGTACCCCCTTCCCTGGGTGGGCGGCCAGTT	13787933	13788058	13788108	13788056	-1	KN122104.1	ENSFDAG00000012456.1	13783870	13803424	NBEAL2	5955	1421	182286	Yes
GCCTGGCTGGGTGATGAGGGTACACGTCTCAGCCCTCCCTGCAGGGCCAGTC	13792783	13792899	13792949	13792897	-1	KN122104.1	ENSFDAG00000012456.1	13783870	13803424	NBEAL2	5955	1421	182286	No_or_no_constitutive_exon
ACTCTATCGGCTGTGGAGGCAGGCGGCTGTGGATGCCCGGCCAGGGCGAGGG	14023221	14023228	14023171	14023223	1	KN122104.1	ENSFDAG00000016151.1	14017672	14031455	ALS2CL	5955	1421	182286	No_or_no_constitutive_exon
GTGGGGGGCTTCAGCCTCCATCAGAGGATTCACAGCGGGCTGATGGGGAGCG	15279880	15279890	15279830	15279882	1	KN122104.1	ENSFDAG00000018434.1	15274928	15281600	ZNF445	5955	1421	182286	No_or_no_constitutive_exon
AGAGGATTCACAGCGGGCTGATGGGGAGCGAAAAGGACGCCTGTGGGAAGGG	15279902	15279917	15279852	15279904	1	KN122104.1	ENSFDAG00000018434.1	15274928	15281600	ZNF445	5955	1421	182286	No_or_no_constitutive_exon
CAAGGTCTGTTTGCCGTGGGGACGTCGTACAGGTGCCGGGACTGCGGGAGGA	15279985	15281600	15279935	15279987	1	KN122104.1	ENSFDAG00000018434.1	15274928	15281600	ZNF445	5955	1421	182286	No_or_no_constitutive_exon
TGGTTAATATTCATACAAAACACTTTTGATGTGACAGGTCAGGCGGGCAGAG	410970	411175	411225	411173	-1	KN121850.1	ENSFDAG00000009862.1	342920	429378	None	5955	1421	182286	No_or_no_constitutive_exon
GAAGGGGAAATGCTGGAAGAAGAGCTCCAGCCACTGATCGGGGGTTGTAGAA	949054	949173	949223	949171	-1	KN121850.1	ENSFDAG00000021233.1	949013	949788	None	5955	1421	182286	No_or_no_constitutive_exon
GCAGAGGTTCTCTGGAAGTTCTCAGTCCGAAAGACGGGGGAAAAGGAGAGGA	949013	949028	949078	949026	-1	KN121850.1	ENSFDAG00000021233.1	949013	949788	None	5955	1421	182286	No_or_no_constitutive_exon
GTTGCGTGGCCCCGCTGCCACTTCCAGAAGGCCCAGAGCTGGGCGCGGAGAT	1320295	1320319	1320245	1320297	1	KN121850.1	ENSFDAG00000017738.1	1265034	1342301	TAF2	5955	1421	182286	No_or_no_constitutive_exon
CGTTGTGTGTTGCAGCCTTGGTGCTCTTCCTCCTCTCAAAAACGGGCAAGAT	12978197	12978337	12978387	12978335	-1	KN121850.1	ENSFDAG00000008814.1	12865733	12979178	MATN2	5955	1421	182286	No_or_no_constitutive_exon
CCTCAAAACCTGCTCCAGTGAGTCCCCTCCACCCCTCTCTGGTCGGGAAGGG	12890707	12890793	12890843	12890791	-1	KN121850.1	ENSFDAG00000008814.1	12865733	12979178	MATN2	5955	1421	182286	No_or_no_constitutive_exon
AGATAACATTTTGAGAAATGGGGAACACTCACAGGTTGGGGTAATGAGAGAT	13396656	13396755	13396606	13396658	1	KN121850.1	ENSFDAG00000009547.1	13396465	13397624	None	5955	1421	182286	No_or_no_constitutive_exon
AGGTAAGAGGGTAATGTATTTGCTTCCCCCCACCCCACCGGGCTCAAAAGCT	15759341	15759392	15759442	15759390	-1	KN121850.1	ENSFDAG00000015158.1	15722035	15789617	ESRP1	5955	1421	182286	No_or_no_constitutive_exon
GTAAAGTGAAATTACACATAAAATCATACTTTTATCTTTTTTTGGGAAAGAT	15964577	15964740	15964527	15964579	1	KN121850.1	ENSFDAG00000020541.1	15896026	15988354	None	5955	1421	182286	No_or_no_constitutive_exon
CTTACTGCTACTCTTTGTTTAACAGTCACTGGTGGAAATAACGGGGGCAGTG	4322564	4322586	4322636	4322584	-1	KN124048.1	ENSFDAG00000007714.1	4309139	4391595	ITGB6	5955	1421	182286	No_or_no_constitutive_exon
ATAAACACTTGCTTAATCACCGTTTTATCTATTAAAATAGGGGGACCTAGAT	8805385	8805490	8805540	8805488	-1	KN124048.1	ENSFDAG00000002341.1	8759998	8805985	SLC38A11	5955	1421	182286	No_or_no_constitutive_exon
GTCTTTTCAGTAACCTGGTTTTGTTTTTTTTTTCCACTGGGGGTCAACAGCC	12452830	12453007	12453057	12453005	-1	KN124048.1	ENSFDAG00000017929.1	12439613	12600932	LRP2	5955	1421	182286	No_or_no_constitutive_exon
ACCAAAGAAGCCTGCAAGTGCTCCTCCATGTACCATGGCGGGAAGTGCAGCT	218625	218769	218575	218627	1	KN123755.1	ENSFDAG00000005979.1	214659	218769	None	5955	1421	182286	No_or_no_constitutive_exon
CGAGGTTTTCAGTACGTGCTGGAGAGTGATCACCACTCGGGTGATACAAGCA	1078593	1078662	1078543	1078595	1	KN123755.1	ENSFDAG00000009206.1	1073857	1078662	CRYBA4	5955	1421	182286	No_or_no_constitutive_exon
TCTTGGAGACTTGTGGCTGCTTATTCACGTTGGTTTTTCTCCTAGGGGAGTG	2842561	2842702	2842752	2842700	-1	KN123755.1	ENSFDAG00000012722.1	2841709	2845172	None	5955	1421	182286	No_or_no_constitutive_exon
GTGGGGCTGGTTTCAGTTTTCCTTGACCAGCTGCCCTGCCTTGGGCAGAGAT	3283466	3283629	3283679	3283627	-1	KN123755.1	ENSFDAG00000009367.1	3282714	3288029	None	5955	1421	182286	No_or_no_constitutive_exon
AAAATATAATACGTTTTTTTCCCTATGACTAAGGAATATATTGATGGGAGCT	3426385	3426726	3426335	3426387	1	KN123755.1	ENSFDAG00000011161.1	3425829	3426726	None	5955	1421	182286	No_or_no_constitutive_exon
GCTGCAGCGCCGCGGAAGAAGGTGAGGCCGGGCAAGGAGGGGGCCGGGAGCG	4686899	4687113	4686849	4686901	1	KN123755.1	ENSFDAG00000013368.1	4670738	4687113	None	5955	1421	182286	No_or_no_constitutive_exon
GTGTTTGGAGACATTCTGGACTTCCTATACTTCATTGGGCGACGGTGGAGCT	5135842	5136868	5136918	5136866	-1	KN123755.1	ENSFDAG00000005614.1	5119575	5137182	PATZ1	5955	1421	182286	No_or_no_constitutive_exon
CCTGACCCTCCTCTGCTCCTGCCTGAGGACTTCACAGGAACGAGGGCCAGGC	5323722	5323926	5323672	5323724	1	KN123755.1	ENSFDAG00000017306.1	5253837	5324819	SFI1	5955	1421	182286	No_or_no_constitutive_exon
GCTGTGTGTGTGCTACCCTAACACGTGTCCCTGTATTTTGTGGGGCACAGGT	7779539	7780354	7779489	7779541	1	KN123755.1	ENSFDAG00000019383.1	7754312	7780354	KCTD10	5955	1421	182286	No_or_no_constitutive_exon
TCACCCCAGCTGGCCCACCTATTCCCTAACCTCTGGCCTGGATCGGGAAGGG	8235112	8235313	8235062	8235114	1	KN123755.1	ENSFDAG00000003560.1	8129765	8242986	WSCD2	5955	1421	182286	No_or_no_constitutive_exon
TCCAGGAGCCACAGCCCCCAGCTCTGCCTGGCCAGGCAGGGGGTGATGAGAA	8702375	8702885	8702935	8702883	-1	KN123755.1	ENSFDAG00000005130.1	8702375	8735184	SSH1	5955	1421	182286	Yes
TATTGCCAGTATGTGTGGGCGCTGAAATGAATTATTGTGTTTGGGGGCAGAT	9046199	9046403	9046149	9046201	1	KN123755.1	ENSFDAG00000017775.1	8969084	9070589	None	5955	1421	182286	No_or_no_constitutive_exon
TTCAAATGATGACGTTTTAAGATTCTAACACATTTATTTCTCGGGAACAGGT	9192627	9192698	9192748	9192696	-1	KN123755.1	ENSFDAG00000020222.1	9189653	9217596	None	5955	1421	182286	No_or_no_constitutive_exon
GGGATGCAGCAGCCCTGGCTCCCCTTTCCGGAGCTGTGGGCCCAAGGAAGCT	15198800	15198877	15198750	15198802	1	KN123755.1	ENSFDAG00000005262.1	15193909	15198877	LHX5	5955	1421	182286	No_or_no_constitutive_exon
TGGGGGCCGCCTTCTGACCCGACTGCATGCCCATCTCTCCCGGGTGGCAGGG	15239687	15239759	15239809	15239757	-1	KN123755.1	ENSFDAG00000013499.1	15234826	15256291	PLBD2	5955	1421	182286	No_or_no_constitutive_exon
AATACTGGAGAACAAGGTCACATGGGCTCTGTTGGGGCATAGTCTGGGAGCT	40609	40894	40944	40892	-1	KN122382.1	ENSFDAG00000002677.1	39586	41193	None	5955	1421	182286	No_or_no_constitutive_exon
CCTACAGCATTCATTTGCTTTTTCTTTTCCTTTGTCCTTTGTGGGTACAGGG	736252	738160	738210	738158	-1	KN122382.1	ENSFDAG00000021195.1	730827	748665	FBXO40	5955	1421	182286	No_or_no_constitutive_exon
CCTGTGATTCCCTGGAATGGGCTGTCCCACCTACTTCCTACCAGGGCGAGGA	2124572	2125772	2124522	2124574	1	KN122382.1	ENSFDAG00000005360.1	2070794	2125772	GPR156	5955	1421	182286	No_or_no_constitutive_exon
GGATTCTCTTACACAGATGCCAACAAGAAAAAAGCATTAGCCGGGGAGAGGA	8815125	8815221	8815271	8815219	-1	KN122382.1	ENSFDAG00000012424.1	8815125	8815403	None	5955	1421	182286	No_or_no_constitutive_exon
TGTTGGTGTCTTGTCTTTTTTCTCCTCTTCCTCCCTTGGGTGGAAAACAGGT	269266	269536	269216	269268	1	KN125438.1	ENSFDAG00000021189.1	224367	290557	FN1	5955	1421	182286	Yes
GGAAGGTTGGACTGCCAGGATCATCCTCTTCTTTCTGTCATTGGGAACAGGG	5474138	5474400	5474450	5474398	-1	KN125438.1	ENSFDAG00000020941.1	5299465	5502495	UNC80	5955	1421	182286	Yes
TCTACGAGATGCCCAACTACAGGGGCAGCAGTATCTGCTTTGGCTGGGAGAC	6904941	6905018	6904891	6904943	1	KN125438.1	ENSFDAG00000009677.1	6902491	6905018	CRYGA	5955	1421	182286	No_or_no_constitutive_exon
CAGAGTCATTTGGAATCTGTGCTGTTTACACTCTGCTTCCCTGGGGGCAGGT	14230592	14230735	14230542	14230594	1	KN125438.1	ENSFDAG00000027110.1	14229588	14230735	None	5955	1421	182286	No_or_no_constitutive_exon
TGCACATGCTTCTTTGTTTGTCCATGTGGCTATTACTAGCTGAAGGGGAGGA	4245330	4245351	4245401	4245349	-1	KN122228.1	ENSFDAG00000016742.1	4244630	4248102	None	5955	1421	182286	No_or_no_constitutive_exon
AGGCCCAGCACATGATGAGAGGACTAATGGGAGTGGCTCTGGGGCTACAGGT	4685897	4686023	4685847	4685899	1	KN122228.1	ENSFDAG00000013763.1	4646057	4700212	FBXO38	5955	1421	182286	No_or_no_constitutive_exon
TCCAACACTGAGGTTCTCTAATCTTTTCCCTCTCCAGGGATGCAGTGGAGTG	4738951	4739045	4739095	4739043	-1	KN122228.1	ENSFDAG00000016854.1	4738951	4796006	HTR4	5955	1421	182286	No_or_no_constitutive_exon
AAGTGTTTGCTAACCTTGTCTCTTTTTCTGCCCTCCTACTATGGGGTTAGGA	5181647	5184980	5185030	5184978	-1	KN122228.1	ENSFDAG00000019580.1	5181647	5236653	SH3TC2	5955	1421	182286	No_or_no_constitutive_exon
CCTACCGGTACATAGTCCCCTACGACCTGCACCTGCCCTCTGGTGGGCAGGG	6123173	6123178	6123228	6123176	-1	KN122228.1	ENSFDAG00000021315.1	6114935	6153320	PDGFRB	5955	1421	182286	No_or_no_constitutive_exon
ACGTGCCACCTCTGTGTGTGTGTCTGCCTGTCTGTGTGTCTGGGGAGCAGGG	6235535	6235619	6235669	6235617	-1	KN122228.1	ENSFDAG00000010458.1	6208175	6266420	CAMK2A	5955	1421	182286	Yes
CTCTGTCCATAACTGACCACTTCCCATCTCTTTGTTGTGTGGGACATTAGAC	14428441	14428598	14428391	14428443	1	KN122228.1	ENSFDAG00000010959.1	14423980	14432425	LOX	5955	1421	182286	No_or_no_constitutive_exon
GAACTCACAGCGATCCTCCTGCCTCAGCCTCCCAAGTGCTGGGATGACAGGC	1262943	1263066	1262893	1262945	1	KN123809.1	ENSFDAG00000000297.1	1240431	1380114	PATJ	5955	1421	182286	No_or_no_constitutive_exon
TACATTCAAGCTCACAGCCTTTCCGGGCAGCCCTCACCGACGTGGGGGAGCG	1366963	1366974	1366913	1366965	1	KN123809.1	ENSFDAG00000000297.1	1240431	1380114	PATJ	5955	1421	182286	No_or_no_constitutive_exon
CGTCCCCCCTTTCCTCCTCCCTCCACAGTGTCTGCCAGGCAGCGAGGGAGAC	1429959	1430092	1430142	1430090	-1	KN123809.1	ENSFDAG00000007520.1	1426009	1435632	KANK4	5955	1421	182286	No_or_no_constitutive_exon
CTCCACCAGAAGGCTGAAACAAGGTTTCCTTTTTCTCCCGTGGGTGGCAGGC	2226221	2226431	2226171	2226223	1	KN123809.1	ENSFDAG00000012713.1	2201501	2229513	EFCAB7	5955	1421	182286	No_or_no_constitutive_exon
CATCTTTACCCATAACTAAGCCCCGCCTCTTGTTCTCTTTCCACGGGAAGTA	2934783	2934906	2934733	2934785	1	KN123809.1	ENSFDAG00000005398.1	2814981	2950178	CACHD1	5955	1421	182286	No_or_no_constitutive_exon
CTCTTGCATCTCTGCTGGGAGAGTGAAATATTCTCCCTTGGGTGATGCAGGC	4070711	4075016	4070661	4070713	1	KN123809.1	ENSFDAG00000029577.1	4063227	4075016	None	5955	1421	182286	No_or_no_constitutive_exon
TCTTGCAGAAAGAAACCAAGGGCTCTTTCCCGTTTCCGGGAATGAATCAGGT	4575786	4575847	4575736	4575788	1	KN123809.1	ENSFDAG00000016436.1	4575360	4613135	IL23R	5955	1421	182286	No_or_no_constitutive_exon
GTGTGTGTGTGTGTGTGTGTATGTATGTATGGCGGTGGGTGTGGAAATAGTG	6437334	6437516	6437566	6437514	-1	KN123809.1	ENSFDAG00000013927.1	6401241	6440833	LRRC40	5955	1421	182286	No_or_no_constitutive_exon
CAGCAAAGCAGTGCTCAGCAGTTCAGGATGAGAATACAGTGGGAATCCAGCA	10288545	10289298	10289348	10289296	-1	KN123809.1	ENSFDAG00000005650.1	10288545	10289519	None	5955	1421	182286	No_or_no_constitutive_exon
TGACCTGCCTGCAGCCCGCTCCTCATGCCCTGTCTGGGTTGCCGGGACAGGG	839962	840112	840162	840110	-1	KN121538.1	ENSFDAG00000007615.1	773134	875682	COL12A1	5955	1421	182286	No_or_no_constitutive_exon
TTTCAGTCATACATTTTTTCTTTCTTTTTTTAAATCTTGGGAAATCACAGAC	13845907	13846015	13845857	13845909	1	KN121538.1	ENSFDAG00000009240.1	13585001	13900667	None	5955	1421	182286	No_or_no_constitutive_exon
TTGTTTCTGATTATGTCCTCTCTTTCCCCCTCCCTGGTGGTGGGGAGAAGGT	13869215	13869422	13869165	13869217	1	KN121538.1	ENSFDAG00000009240.1	13585001	13900667	None	5955	1421	182286	No_or_no_constitutive_exon
CAGCTGTCTGCCCAGTTGTTACAGCACCTTCTGGCTCAGTGGGCAGCTAGAG	3824681	3824718	3824768	3824716	-1	KN123358.1	ENSFDAG00000012435.1	3765977	3838178	TGFB2	5955	1421	182286	No_or_no_constitutive_exon
CACAGGTCAAAGAGCAGTGCCCAGTGCAGGAGAGGGTAGGGAAGGGGTAGGC	8105459	8105607	8105409	8105461	1	KN123358.1	ENSFDAG00000013637.1	8103775	8112530	BATF3	5955	1421	182286	No_or_no_constitutive_exon
GTTTGCCTTGTAGCGCAGATGTGTAAGTCATCCTCTCCTCTGTGGGACAGGT	8564672	8564802	8564622	8564674	1	KN123358.1	ENSFDAG00000005004.1	8556255	8630149	INTS7	5955	1421	182286	No_or_no_constitutive_exon
GATGTGATGGAGAAGCCCAACGTACGGTGGGATGCGTGGCCGGGCTGGAGCC	8591987	8592429	8592479	8592427	-1	KN123358.1	ENSFDAG00000011729.1	8591545	8592796	None	5955	1421	182286	No_or_no_constitutive_exon
GGGCCGTGGAGACTACGCCTCGGCGTCGCTCTGCATGCTGGGAATCGTAGTT	10904553	10904619	10904503	10904555	1	KN123358.1	ENSFDAG00000010877.1	10904483	10947738	DESI2	5955	1421	182286	No_or_no_constitutive_exon
AGACCCATGCAATTTTATGGCTTTTTTCTGCTGTATAAATGATTGGGTAGCT	11623182	11623534	11623132	11623184	1	KN123358.1	ENSFDAG00000014104.1	11621644	11755598	KIF26B	5955	1421	182286	No_or_no_constitutive_exon
ACTGGATATCTAGTTGAACACTTACTCTATGGTAGGCAGGGATAGAGCAGCA	12718744	12718768	12718818	12718766	-1	KN123358.1	ENSFDAG00000006267.1	12670012	12728290	None	5955	1421	182286	No_or_no_constitutive_exon
CAGTGGAGGCGGAGGATGCGGGCATGCTCCCGCAGGGGCTGAAGGTGAAGGC	527783	527874	527733	527785	1	KN123337.1	ENSFDAG00000020677.1	520602	530769	FGFRL1	5955	1421	182286	No_or_no_constitutive_exon
CAGCACCAGCACGTCCACTACCAGTGCTAGACAAAGTGGGCGCGGGATAGGC	530158	530195	530108	530160	1	KN123337.1	ENSFDAG00000020677.1	520602	530769	FGFRL1	5955	1421	182286	No_or_no_constitutive_exon
GGGGCGAGGCGGGGCCTCCACAGTGACCGCACAGGCAACAGGCAGGGCAGCT	2085870	2086035	2085820	2085872	1	KN123337.1	ENSFDAG00000013619.1	2035405	2099748	RGS12	5955	1421	182286	No_or_no_constitutive_exon
CCGGGTCTAAGGCCCGAGTGAAGCACAGGGTGTCAGGAGGGGACACACAGTA	2133301	2133454	2133251	2133303	1	KN123337.1	ENSFDAG00000015632.1	2120184	2133679	DOK7	5955	1421	182286	No_or_no_constitutive_exon
AGCACCTGTGCTCGCCGAGCAGCCCTACAGGTCTGGAGGCGGGGGGAAAGAC	2500546	2500759	2500809	2500757	-1	KN123337.1	ENSFDAG00000018173.1	2485132	2501186	TRMT44	5955	1421	182286	No_or_no_constitutive_exon
TGACCTGCACCACTCTCCATGGCCCTGCTTCCGTGGAGGCTGGGACAGAGCC	2867147	2867392	2867442	2867390	-1	KN123337.1	ENSFDAG00000007888.1	2858075	3048671	SORCS2	5955	1421	182286	No_or_no_constitutive_exon
AGAGACAGAAGCAGGACACTCTCTGGCCTGCCTCAGAAGGTCGGGGACAGTG	2864588	2864772	2864822	2864770	-1	KN123337.1	ENSFDAG00000007888.1	2858075	3048671	SORCS2	5955	1421	182286	No_or_no_constitutive_exon
CCTTGTGGGCTTGGGTCCTGACCCCTCCTCCCCGGCTCTGGGGGCCACAGGT	3500335	3500489	3500539	3500487	-1	KN123337.1	ENSFDAG00000008199.1	3459317	3513872	MAN2B2	5955	1421	182286	No_or_no_constitutive_exon
GTAGAGTCCAGGGTCCCTGCCTGCCCATCCAGGCATCAGGGAAACTGGAGCA	5221917	5222056	5222106	5222054	-1	KN123337.1	ENSFDAG00000018840.1	5084782	5233330	SLC2A9	5955	1421	182286	No_or_no_constitutive_exon
AGGGCACACTTCTCCTTAACCGCGCCTACATTACTGGGATTCGGAGACAGGT	5283832	5283968	5284018	5283966	-1	KN123337.1	ENSFDAG00000008607.1	5276372	5287053	None	5955	1421	182286	No_or_no_constitutive_exon
ACTTTCGGTAATCAGCCAACTCCCTTCTTTTTGTCCTGGGGACAAAATAGGA	6584812	6584892	6584942	6584890	-1	KN123629.1	ENSFDAG00000008828.1	6570049	6603354	ENTPD5	5955	1421	182286	No_or_no_constitutive_exon
CACGCTGCCTCTCTCCAACCAGCTCGGTGAGTGCCACCAGGGAGGGCGAGCA	7052341	7052362	7052412	7052360	-1	KN123629.1	ENSFDAG00000006949.1	7005099	7096826	LTBP2	5955	1421	182286	Yes
TGGGGCCAGAACAGTGACCTGGTCACACCTGTGCCCTCTTTTGGGGACAGAT	7010965	7011097	7011147	7011095	-1	KN123629.1	ENSFDAG00000006949.1	7005099	7096826	LTBP2	5955	1421	182286	Yes
CCTTGCTCCCCAAGGGGGCCCAGGGTGGGCATAAGTTGCTGGGACACCAGGC	9015014	9015059	9014964	9015016	1	KN123629.1	ENSFDAG00000013734.1	8985067	9015059	LRRC74A	5955	1421	182286	No_or_no_constitutive_exon
TTAGAGTTTGTTTCTAAAATATCTGGCCTATTTCTTTGCCTGGGAAACAGTG	3078949	3079213	3079263	3079211	-1	KN121930.1	ENSFDAG00000025911.1	3078949	3080945	None	5955	1421	182286	No_or_no_constitutive_exon
CCAGCGAGGACCTGGTCCTGCCGATGACCATTGCCCCAGGGGGAGCCGAGGT	6780936	6780964	6780886	6780938	1	KN121930.1	ENSFDAG00000005506.1	6771841	6785045	None	5955	1421	182286	No_or_no_constitutive_exon
GAGTGGTTGGCTGTGTCATGAAGACGTGCTTTTTCTCCTGGTGGGGTTAGGT	7104875	7105097	7105147	7105095	-1	KN121930.1	ENSFDAG00000015388.1	7097357	7113409	POLG	5955	1421	182286	No_or_no_constitutive_exon
TCCTCCTCAGCTTGGCCATGGCCCTGATGGGCGGCATCATCGTGGGTGAGTG	7225272	7225288	7225338	7225286	-1	KN121930.1	ENSFDAG00000012711.1	7225272	7239099	RHCG	5955	1421	182286	No_or_no_constitutive_exon
TCCTCCCTGCAGCCCATAGCCCACAATTCACGGCATCAGGGGCCAGTGAGTG	7441073	7441172	7441222	7441170	-1	KN121930.1	ENSFDAG00000021407.1	7429444	7446999	ANPEP	5955	1421	182286	No_or_no_constitutive_exon
CCGAGCGGCCCCCGACGCTGATGGAGCAGTGAGTGAACGTGGATGGGGAGGT	7436869	7436893	7436943	7436891	-1	KN121930.1	ENSFDAG00000021407.1	7429444	7446999	ANPEP	5955	1421	182286	No_or_no_constitutive_exon
ACCTGGCTGTTCCAGAGGTCTGTGTAAGAGGTTTCTCCTGGGAGACCTAGGT	7751237	7751426	7751187	7751239	1	KN121930.1	ENSFDAG00000015055.1	7730506	7761662	SEMA4B	5955	1421	182286	No_or_no_constitutive_exon
CCTTGCCCAGCCCAAGGCCCCCTGACTGGGGGTCCTGTCTTGGGGGACAGGA	7916719	7916857	7916907	7916855	-1	KN121930.1	ENSFDAG00000015197.1	7910949	7922322	FES	5955	1421	182286	No_or_no_constitutive_exon
GAGGCAGGAAGAGTCCACAGGTGCAGGTGGTGGGGAGGACCGAGGGAGAGAG	8629238	8630973	8629188	8629240	1	KN121930.1	ENSFDAG00000017860.1	8593160	8640403	ALPK3	5955	1421	182286	No_or_no_constitutive_exon
GTGTAGCAATGCCAGTATCTTTCGAAGGATAAATGCCATGGGACAATCAGGA	8955397	8955530	8955580	8955528	-1	KN121930.1	ENSFDAG00000001015.1	8895861	8955642	None	5955	1421	182286	No_or_no_constitutive_exon
TAGCTGGGTGATGTTCTGTGTGTCTTCCTGCCTGCCCAATGGGCATGTAGGT	4505039	4505209	4505259	4505207	-1	KN123762.1	ENSFDAG00000011061.1	4458665	4550665	EP400	5955	1421	182286	No_or_no_constitutive_exon
GCACGGCCGGCCGCTCTGTCCCCCGTGCCTGATTGATGGCCGGGAAGGAGGC	4576791	4576980	4577030	4576978	-1	KN123762.1	ENSFDAG00000012518.1	4570768	4577255	PUS1	5955	1421	182286	Yes
ACCGGAACCTCCTCAACCGCTCGGGCATGGGCGTGGGCATGGGCATGGAGGG	5115437	5116110	5115387	5115439	1	KN123762.1	ENSFDAG00000016299.1	5095615	5144163	RIMBP2	5955	1421	182286	No_or_no_constitutive_exon
GATGGCAGTGCACAGGGTCCTTGCCCCTGGCCTCCAGGATGGGGGATGAGGC	7785204	7785392	7785154	7785206	1	KN123762.1	ENSFDAG00000009235.1	7778204	7802525	DHX37	5955	1421	182286	No_or_no_constitutive_exon
CTGCCCTGGGCGTCTTCCTCCAGCGCTCACCTTTGCAGGTGTGGGGGAAGAC	7794191	7794262	7794141	7794193	1	KN123762.1	ENSFDAG00000009235.1	7778204	7802525	DHX37	5955	1421	182286	No_or_no_constitutive_exon
GCGCTGTTGGCTGTGTGGAAGCGAAACCCCAAGTGTGAGTGGGGCAGGAGCT	7802349	7802427	7802299	7802351	1	KN123762.1	ENSFDAG00000009235.1	7778204	7802525	DHX37	5955	1421	182286	No_or_no_constitutive_exon
CACTGATCTGGCCGCCTGTCCCCAGGTACAGAGCAGGGCAGTGGTGGCAGCG	8048323	8048508	8048273	8048325	1	KN123762.1	ENSFDAG00000012954.1	7977111	8056760	NCOR2	5955	1421	182286	No_or_no_constitutive_exon
GCCCGGACCCACCGGCACCCGCCTCGGCCTCCGACCCGCACCGGGGAAAGAC	8049803	8049978	8049753	8049805	1	KN123762.1	ENSFDAG00000012954.1	7977111	8056760	NCOR2	5955	1421	182286	No_or_no_constitutive_exon
CATGCGAAAGCCAAAGCGTAACCTCCTCCTTGTTCTGTTTGTTGGGACAGGT	8297786	8297981	8298031	8297979	-1	KN123762.1	ENSFDAG00000007947.1	8202662	8313689	None	5955	1421	182286	Yes
CCGGGTCCCCTGAGCTTCCCAGCTGTGACGCTGTTGCCAGTTGGTGGGAGAC	8831066	8831276	8831016	8831068	1	KN123762.1	ENSFDAG00000013990.1	8819415	8832703	ABCB9	5955	1421	182286	No_or_no_constitutive_exon
AGGAGCTGCGCCAGAGAGCACAGGAGGCCGAGGGTGAGGGCGAGGACGAGAG	9332194	9332236	9332144	9332196	1	KN123762.1	ENSFDAG00000007956.1	9314424	9332236	DIABLO	5955	1421	182286	No_or_no_constitutive_exon
GGTGGCCTGTGGCTTACGCGTCCTGCTGTGCTGTCCCCAGGGTGATGAAGAC	9566229	9566268	9566318	9566266	-1	KN123762.1	ENSFDAG00000015120.1	9556833	9577466	SETD1B	5955	1421	182286	No_or_no_constitutive_exon
AGAAGCAGCCGGGCCTGCCCAGCCCCACCAGCAAGCCGCCAGCGGGTGAGGT	9672432	9672664	9672714	9672662	-1	KN123762.1	ENSFDAG00000011785.1	9672432	9673012	ORAI1	5955	1421	182286	No_or_no_constitutive_exon
GGTGGGTTTGTGGGTAGAGGGGACCACCTTCCAAGATCCCTGGGAGCAAGCT	9814976	9815041	9814926	9814978	1	KN123762.1	ENSFDAG00000016153.1	9806707	9823982	None	5955	1421	182286	No_or_no_constitutive_exon
TTCTCAGAAGTCATTGAGGATCTTTCTCTTCTTTCCCTGGGTGGAAACAGTA	10209514	10209717	10209464	10209516	1	KN123762.1	ENSFDAG00000020693.1	10155568	10216249	ATP2A2	5955	1421	182286	Yes
GCTGAACTTGTGGATGGCTGAGCTCTGGGAGTGTACTGGCCGAGGGTGAGGC	10978108	10978131	10978058	10978110	1	KN123762.1	ENSFDAG00000010053.1	10977626	10979290	None	5955	1421	182286	No_or_no_constitutive_exon
AAGCAGATTTTCAGTCTGTCTTGTTTCCTCTTCCCCACTGGGGTGCACAGGC	11140858	11140972	11141022	11140970	-1	KN123762.1	ENSFDAG00000009424.1	11122458	11152093	BRAP	5955	1421	182286	No_or_no_constitutive_exon
CGGCCCCGCTGGTCAAGCACTGGTACGACTCTGTGTCCCCGGGGTGGCAGAG	12119295	12119696	12119245	12119297	1	KN123762.1	ENSFDAG00000001534.1	12107057	12135121	OAS1	5955	1421	182286	No_or_no_constitutive_exon
GGGTTTCTAGATGACGGACCAAAGGGACAGGGATGTGGCGGGGCCTGGAGTC	12182920	12183014	12182870	12182922	1	KN123762.1	ENSFDAG00000007169.1	12158304	12185821	DTX1	5955	1421	182286	No_or_no_constitutive_exon
CTCAGGTGCGCGACCCCACTTCCGCTCCACTTCCTGTGACCGCCGGGGAGGG	12188828	12188850	12188900	12188848	-1	KN123762.1	ENSFDAG00000000259.1	12187914	12207450	RASAL1	5955	1421	182286	No_or_no_constitutive_exon
TGTTTGTTTTCTGAGCCTTCCTGATTCCTTTCGGGAGAGTGGGGTAATAGGC	250888	250921	250971	250919	-1	KN124869.1	ENSFDAG00000006641.1	236839	270881	PTPRJ	5955	1421	182286	Yes
GGGGCGAGGGGAGGCTCTGGGTTCTGGCTTGCTCTGCGCAGCGCAGGGAGGC	442182	442217	442132	442184	1	KN124869.1	ENSFDAG00000001736.1	434051	464006	FNBP4	5955	1421	182286	No_or_no_constitutive_exon
CCGGCAGAAGACGGCGAGATCCAGGAGGTGGAGATGGAGGACGAGGGCAGCG	459221	459257	459171	459223	1	KN124869.1	ENSFDAG00000001736.1	434051	464006	FNBP4	5955	1421	182286	No_or_no_constitutive_exon
TGGCGACAGGCACACGGGGAGGGACACGGGAGCACTGAGGGGGCACTGAGGG	681560	681705	681510	681562	1	KN124869.1	ENSFDAG00000012911.1	677158	689553	MYBPC3	5955	1421	182286	Yes
GGAAGGGGCCATGGGTCTGGTTCGCACCGTGCGGCCTGTGGGTAGCCGAGGG	687382	687402	687332	687384	1	KN124869.1	ENSFDAG00000012911.1	677158	689553	MYBPC3	5955	1421	182286	Yes
CGCAGCCCGGGCCCGGGCACCCGCGGAGCCCTTACTGTACGCAAGGGCAGGG	716806	716848	716898	716846	-1	KN124869.1	ENSFDAG00000015022.1	691593	726026	MADD	5955	1421	182286	No_or_no_constitutive_exon
GGTGACAGGGGGTCCCGGGTGCCCTGGGCGCTGGCTCTTGGCAGGGAGAGGG	1120582	1120681	1120731	1120679	-1	KN124869.1	ENSFDAG00000017608.1	1120361	1132270	F2	5955	1421	182286	No_or_no_constitutive_exon
GTGGACAACCTCAGTCCCAGGGGAGGAGCGGAGCGGAGCGGGCGGCACAGAG	1161918	1161920	1161868	1161920	1	KN124869.1	ENSFDAG00000010346.1	1147738	1164208	ARHGAP1	5955	1421	182286	No_or_no_constitutive_exon
GGCGTGTGGAACGAGGGGAAGGAATGTCACCAGGGGCCGGGAGGGCAGAGCC	1416525	1416533	1416583	1416531	-1	KN124869.1	ENSFDAG00000016215.1	1408597	1420833	DGKZ	5955	1421	182286	No_or_no_constitutive_exon
AGAAGGTCTCCATGCCAGGGGCAGGCCGGGAGCTGCTGGGCAGAGACCAGGA	1420870	1420929	1420820	1420872	1	KN124869.1	ENSFDAG00000016740.1	1420621	1420929	None	5955	1421	182286	No_or_no_constitutive_exon
GGTGGAGAGATCCTGGTGAGGAGCTCCTCACATGCCCTTGCTGGGGACAGGT	1816177	1816350	1816400	1816348	-1	KN124869.1	ENSFDAG00000009076.1	1814796	1823174	MAPK8IP1	5955	1421	182286	No_or_no_constitutive_exon
CCATGTTGGCGCTATCTACATGTCATTCTTAATTCACTCCTGGGCAACAGGC	2444477	2444724	2444427	2444479	1	KN124869.1	ENSFDAG00000032771.1	2443439	2444724	None	5955	1421	182286	No_or_no_constitutive_exon
GTTCTTCCTGCATTGCCCAGGCTGGGCACAGGGAATCAGGCTCAGGGGAGGC	2888400	2888546	2888350	2888402	1	KN124869.1	ENSFDAG00000005795.1	2876635	2909201	ALX4	5955	1421	182286	Yes
AACCCCGCAGCGGAGTAACCAGCGCCTGGACTGTGAGCCTCTGGGATGAGGG	3185488	3185538	3185588	3185536	-1	KN124869.1	ENSFDAG00000016366.1	3184646	3185575	C11orf96	5955	1421	182286	No_or_no_constitutive_exon
TAAATCAATTCAAAATATTTACCTTTCATGGTCCTTCTGATTTGGGGGAGGA	8497017	8497216	8497266	8497214	-1	KN124869.1	ENSFDAG00000033607.1	8492828	8505281	None	5955	1421	182286	No_or_no_constitutive_exon
TCAGTGGCCTTCATTATTTCTAAGTCTCTTCCTTGTCTTCTGGGATACAGAT	9128955	9129134	9129184	9129132	-1	KN124869.1	ENSFDAG00000033635.1	9128955	9137860	None	5955	1421	182286	No_or_no_constitutive_exon
TGAAAAATAATTGAACTCAGCTTCTGGGAACTGTGGGGCAATAATGAAAGAT	9595550	9595587	9595637	9595585	-1	KN124869.1	ENSFDAG00000010450.1	9595550	9653716	TRIM44	5955	1421	182286	No_or_no_constitutive_exon
TCTTGCTCTACTGAGTGATGGTATTTAATAATTTTTTCATGTGGGAACAGCA	10995990	10996141	10996191	10996139	-1	KN124869.1	ENSFDAG00000010525.1	10984089	11019395	NAT10	5955	1421	182286	No_or_no_constitutive_exon
TTTTTAGTGGTCAGTTTGTCATTTTTCTTCTTTGATCTTTTGGGATGTAGGT	7187174	7187278	7187124	7187176	1	KN124353.1	ENSFDAG00000009161.1	7179198	7202302	USP16	5955	1421	182286	No_or_no_constitutive_exon
TTCAATGTGAGTTATACAATGAACCAATTCTTCCTGTTGGGAAGATAAAGTC	345861	346009	346059	346007	-1	KN124472.1	ENSFDAG00000015419.1	249266	381740	None	5955	1421	182286	No_or_no_constitutive_exon
TCTACAGTAAGAGAGCAGTAACTAAGGCATCCTTGTCTGTAGGGAAAAAGAC	298490	298512	298562	298510	-1	KN124472.1	ENSFDAG00000015419.1	249266	381740	None	5955	1421	182286	Yes
CCATACCTGTCTCTTCTGAGACTATGGTAGAGAAGGAGGGAGCTCGGAAGGA	652109	652312	652059	652111	1	KN124472.1	ENSFDAG00000016237.1	625226	663917	RAB11FIP5	5955	1421	182286	No_or_no_constitutive_exon
GGGCAGCTGGAATGGAGGAGCAAAAGGGAGGAGTGGGGAGGGGATTCAAGTT	757006	757079	756956	757008	1	KN124472.1	ENSFDAG00000006193.1	667406	779206	SFXN5	5955	1421	182286	No_or_no_constitutive_exon
TGTTTTCCCACTGCCATAAAACAGCGTCTGGTTTTTCCTGGGCGGGGCAGCG	7484780	7487492	7484730	7484782	1	KN124472.1	ENSFDAG00000016183.1	7357600	7487492	SPRED2	5955	1421	182286	No_or_no_constitutive_exon
CCCAGGGAAAGTGGAGTTATGACAGAAAGCAGAGTGTCTAGGGTGGACAGAC	779229	779397	779447	779395	-1	KN122191.1	ENSFDAG00000005816.1	779229	779550	None	5955	1421	182286	No_or_no_constitutive_exon
CTGGCCCCGAGGGGCTCCCCGGCATGGCGCTTGGGGGTTCTCGGGGAGAGGC	3653310	3653520	3653260	3653312	1	KN122191.1	ENSFDAG00000009028.1	3645795	3655652	TNFAIP3	5955	1421	182286	No_or_no_constitutive_exon
CAGTCTACTGCCTTTTTACAGCTGCACTATTTTCTCTGCTGGGATCACAGAT	4304272	4307308	4307358	4307306	-1	KN122191.1	ENSFDAG00000027617.1	4304272	4310455	None	5955	1421	182286	No_or_no_constitutive_exon
ATATGACTATAAAACATAATTCATGGATTAATCCTATTTCCAATGGGCAGAT	7389144	7389230	7389094	7389146	1	KN122191.1	ENSFDAG00000002631.1	7297038	7429926	ADGRG6	5955	1421	182286	Yes
TTGGCCAATGTCAGTGATTTTCATTATTTGGATGTATTTTGGGTGATCAGGA	7932974	7933095	7933145	7933093	-1	KN122191.1	ENSFDAG00000024357.1	7932974	7938059	None	5955	1421	182286	No_or_no_constitutive_exon
ATTGATCCAGTATTTTCTGTATTGTGTGTGGTGTTGGTCATGGGAATCAGGT	10447945	10448119	10448169	10448117	-1	KN122191.1	ENSFDAG00000012850.1	10412035	10491464	SHPRH	5955	1421	182286	Yes
GCCAGAGTCCTTTTCACAGGCTCCCTGCCAGGCCGCTGGCGTGAGGGGAGCT	7069956	7069988	7070038	7069986	-1	KN122369.1	ENSFDAG00000005925.1	6962693	7168217	PALLD	5955	1421	182286	No_or_no_constitutive_exon
AAGGTCCGACGGTCCCTGCTCCAGACTCGGCACCTACGCCAGGGCCAGAGAG	11381751	11381817	11381701	11381753	1	KN122369.1	ENSFDAG00000007497.1	11381628	11420584	NAF1	5955	1421	182286	No_or_no_constitutive_exon
AGCCTTTAACACTGTTCCCCTTGATGGGGTTATTTGTCCTTGGGTTAAAGGG	3560225	3560364	3560175	3560227	1	KN121161.1	ENSFDAG00000008155.1	3553501	3566169	None	5955	1421	182286	No_or_no_constitutive_exon
CAGCCGTCAGATTTAGTGCCCTGCATCTACAGGATGGTGAAGTTGGGCAGTG	4250855	4250998	4250805	4250857	1	KN121161.1	ENSFDAG00000001372.1	4222043	4258939	HKDC1	5955	1421	182286	No_or_no_constitutive_exon
TTTATTCTATTTATTTATTGGTTCTCAAGACGTGAGGGATGGTGGCGGAGCG	4662991	4663151	4662941	4662993	1	KN121161.1	ENSFDAG00000019475.1	4662779	4797460	COL13A1	5955	1421	182286	Yes
CTTGGGCACCCAGCCTTTCTGCTCCTTTAAACTGAGGGCGGAAATAGCAGGC	4767266	4767397	4767216	4767268	1	KN121161.1	ENSFDAG00000019475.1	4662779	4797460	COL13A1	5955	1421	182286	No_or_no_constitutive_exon
TCTGGAGTCTCCTCTCTAACACTTGTCTCCACAAACCTCAGGGTGAGCAGGG	4750018	4750178	4749968	4750020	1	KN121161.1	ENSFDAG00000019475.1	4662779	4797460	COL13A1	5955	1421	182286	No_or_no_constitutive_exon
AGGATGCAACATGGGCTGAGGTGGTTGATGGGTGACCAAGTGTTGGGGAGCT	5214060	5214810	5214860	5214808	-1	KN121161.1	ENSFDAG00000014759.1	5211808	5223083	NODAL	5955	1421	182286	No_or_no_constitutive_exon
TCTGCGCCTTGTCCTCTCACTCGGGGAGCGCAGGCTCCAAAAGTGGGGAGGC	6122278	6122544	6122228	6122280	1	KN121161.1	ENSFDAG00000015810.1	6122230	6122544	None	5955	1421	182286	No_or_no_constitutive_exon
CAGAATGAGCTCTGTACTCAGTGATGTGACTTTGGGCCTGGGGACTGCAGGT	7814712	7814809	7814662	7814714	1	KN121161.1	ENSFDAG00000007957.1	7799377	7817734	SEC24C	5955	1421	182286	No_or_no_constitutive_exon
GATTTGCAGATGTATTTCCTGTGGGCGGGGTAGCGGGGCGGCCAGGTGAGCT	8859282	8859307	8859357	8859305	-1	KN121161.1	ENSFDAG00000014049.1	8859282	8882942	DUPD1	5955	1421	182286	No_or_no_constitutive_exon
CCGCGTGTTCTTGCTGGGCGTGCCCAAGGGCCCAGGCACCAAAGGGGAAGAC	7324739	7325446	7325496	7325444	-1	KN124866.1	ENSFDAG00000020504.1	7324739	7325939	B3GNT9	5955	1421	182286	No_or_no_constitutive_exon
CCTAAAGAGCCGAGGTAGCAGCCAGGCTACTGGGGGTGGGCTAAGGAAAGCT	7452806	7452836	7452756	7452808	1	KN124866.1	ENSFDAG00000014960.1	7449927	7453964	None	5955	1421	182286	No_or_no_constitutive_exon
CAGGAGGAATCGAGACCCATGGCCTCTAATTCAGCTGTGATGGGGTGGAGGG	7464434	7464679	7464729	7464677	-1	KN124866.1	ENSFDAG00000019620.1	7454816	7493197	KCTD19	5955	1421	182286	No_or_no_constitutive_exon
CAAAGTGTGTCCCCTCTTCTTCAGGGGCCCCCGCCTTACCTGGGCATGAGCT	7791154	7791499	7791549	7791497	-1	KN124866.1	ENSFDAG00000001447.1	7790777	7793445	ACD	5955	1421	182286	No_or_no_constitutive_exon
GAGGTAGACAAAAGGGCTCAGACCTCTCCCTCTCTCTTCTTATGGGGCAGCT	7932384	7932616	7932334	7932386	1	KN124866.1	ENSFDAG00000009351.1	7926331	7932616	TSNAXIP1	5955	1421	182286	No_or_no_constitutive_exon
CTGAGGGGCCCAGCCTGGAGCCTTCAGCAGCAGCCTGCTCTGAGGGTGAGGT	9368481	9368541	9368591	9368539	-1	KN124866.1	ENSFDAG00000011888.1	9368415	9375105	None	5955	1421	182286	No_or_no_constitutive_exon
TGGACATTTTTCAGGGCATTTTTAAAAGCTTGTGTTTTCCGGGGGATTAGGT	21395	21596	21646	21594	-1	KN122100.1	ENSFDAG00000008886.1	11264	62300	MTMR6	5955	1421	182286	Yes
GTACTCTTAATACTTATCCTTCTCACAAGCTCTGTCCCTTGGGTTGGCAGGT	5963215	5963245	5963165	5963217	1	KN122100.1	ENSFDAG00000017048.1	5816434	5980474	B3GLCT	5955	1421	182286	No_or_no_constitutive_exon
TAATTAAAGAAGTTTACATTTAGGACTAAAATTTATTATTTTGGGAACAGGT	9864433	9864560	9864383	9864435	1	KN122100.1	ENSFDAG00000021401.1	9654879	10335046	NBEA	5955	1421	182286	Yes
GTATTAAACCTCTTGAGGGAATAAACTTTTCTGTTTCCTCCTGGGCAAAGGG	9033738	9034039	9033688	9033740	1	KN120688.1	ENSFDAG00000023213.1	9031788	9034039	None	5955	1421	182286	Yes
ACGGATAATGGACATGGTGTGCAAGCAACACCCTTGGGTTTGAAATGGAGCA	7098536	7098580	7098486	7098538	1	KN122017.1	ENSFDAG00000021428.1	7098023	7099252	None	5955	1421	182286	No_or_no_constitutive_exon
GGTGAGGGGGACTGGCTACTGATCCATGTTCTCTGCCCACAGGGCGACAGTG	1318067	1318094	1318144	1318092	-1	KN120636.1	ENSFDAG00000019911.1	1317778	1327144	PRSS55	5955	1421	182286	No_or_no_constitutive_exon
GGGCAGGCGACAGCGCCGTGAAGACGTGGGTGCCGGGCGGGGGTGGGAAGAG	2060500	2060534	2060584	2060532	-1	KN120636.1	ENSFDAG00000015770.1	2058175	2202390	None	5955	1421	182286	No_or_no_constitutive_exon
GGAATTCCCCTGCTGGGGTGACCTGATCTGTTTCCATGTGGTTGGGACAGGA	2671577	2671885	2671527	2671579	1	KN120636.1	ENSFDAG00000026209.1	2666957	2703224	None	5955	1421	182286	No_or_no_constitutive_exon
ATATGATTTTTCTTCTGTTAATTCTAACTATTATGGCTTATGGGTGACAGGT	4946849	4946978	4946799	4946851	1	KN120636.1	ENSFDAG00000009627.1	4933440	4958710	KCTD9	5955	1421	182286	Yes
GTGAGACTCAAAACCAATCACATGGAGATAGACCTCATCAAACGGGAAAGAC	6527997	6528261	6528311	6528259	-1	KN120636.1	ENSFDAG00000009730.1	6527857	6528842	None	5955	1421	182286	No_or_no_constitutive_exon
TTGTCCCCTAAATGGTGGTCGCCCCCTCCTTGTCCTGGGTGGGCTGGCAGTG	7200735	7200905	7200955	7200903	-1	KN120636.1	ENSFDAG00000017772.1	7184689	7231631	SLC39A14	5955	1421	182286	No_or_no_constitutive_exon
TTGACCAAGCACAATGATCAGCTGACTGACATTTTCTCTTGCGGGGGCAGGA	7351585	7353680	7351535	7351587	1	KN120636.1	ENSFDAG00000000848.1	7343051	7353680	PHYHIP	5955	1421	182286	No_or_no_constitutive_exon
GACGGGGCCCCAGAGTAGGAGAAGCTTCTGGCTGTAGGGGGGCGGTGAAGAG	7451893	7452126	7451843	7451895	1	KN120636.1	ENSFDAG00000016294.1	7451372	7453955	NUDT18	5955	1421	182286	No_or_no_constitutive_exon
TCCCCCAGTCTCTCTGCTCCCTGAGTCTCTCCGCCCCAAGGTGGGTGAAGCT	9100679	9100752	9100802	9100750	-1	KN120636.1	ENSFDAG00000010581.1	9100679	9102366	None	5955	1421	182286	Yes
CTCCTCCCACATTTGGAAATCTACACTCCACTTTCTACCTGGGCTGTGAGCC	2172836	2172867	2172786	2172838	1	KN123095.1	ENSFDAG00000031595.1	2172085	2178689	None	5955	1421	182286	No_or_no_constitutive_exon
GACTTGGGCAGTGAAGAGAGCAAACAAGTTTCCCAGACTTATGGGTGCAGGA	5580514	5580744	5580464	5580516	1	KN123095.1	ENSFDAG00000011991.1	5580374	5580902	None	5955	1421	182286	No_or_no_constitutive_exon
ACCTGGCTGTAGGCCACAGTCAGGCAAGGAGAGGCATTGGCAAGGGACAGTG	6800091	6800121	6800041	6800093	1	KN123095.1	ENSFDAG00000018868.1	6717599	6826419	COL27A1	5955	1421	182286	No_or_no_constitutive_exon
GAAAGCAGAAGGAGGGAGGGAGGCAGGGAAGCAGGGTGGGCAAGGATAAGCT	6800268	6800471	6800218	6800270	1	KN123095.1	ENSFDAG00000018868.1	6717599	6826419	COL27A1	5955	1421	182286	No_or_no_constitutive_exon
TCTGACGGTGGCCTCGCTTTTGTTTTTCCAGGGCCCAAAGGGAAAGCCAGGC	6817502	6817537	6817452	6817504	1	KN123095.1	ENSFDAG00000018868.1	6717599	6826419	COL27A1	5955	1421	182286	No_or_no_constitutive_exon
GTTTGCTTGGGATGTGAGACTTGAGCCTGATTTCTTTGTTGGGGTTTGAGGT	7111323	7111385	7111435	7111383	-1	KN124851.1	ENSFDAG00000013400.1	7102886	7112264	GMPPA	5955	1421	182286	Yes
GGGTTTCAGAAGTGTTGACAACTGCTGTCTGTCTGTTCTGGGAGGGACAGAG	7356191	7356309	7356141	7356193	1	KN124851.1	ENSFDAG00000019219.1	7349400	7359641	ATG9A	5955	1421	182286	No_or_no_constitutive_exon
GAAGTGTGAGGATGGAGAGGGAGGAGGAGGTAATGAAGAATGGGAGCCAGGG	7585499	7585612	7585449	7585501	1	KN124851.1	ENSFDAG00000010992.1	7540192	7585911	CFAP65	5955	1421	182286	No_or_no_constitutive_exon
ACACACACACACATTGTGCTTTTGCCTTAACTCAAAGCCGGGTGGCTGAGTG	7990243	7990364	7990414	7990362	-1	KN124851.1	ENSFDAG00000007402.1	7975110	7993669	PLCD4	5955	1421	182286	No_or_no_constitutive_exon
TTTTATATTTTGTGTTTTTTCTCCTACCGTCTCCATTTGGGGCAAAACAGGG	8009761	8009853	8009903	8009851	-1	KN124851.1	ENSFDAG00000016419.1	8005765	8041654	CNOT9	5955	1421	182286	Yes
CTCCATTTCAACACCCCCTCCACTGCTGCTCTGCCCCAAGGGGCAGGGAGGA	8504502	8504589	8504452	8504504	1	KN124851.1	ENSFDAG00000002175.1	8497853	8684582	TNS1	5955	1421	182286	No_or_no_constitutive_exon
AAGCTTCCAGGGCTGAACGTGGGTTCACATCTGATGTGTTAAAGGGGTAGAC	8597086	8597323	8597036	8597088	1	KN124851.1	ENSFDAG00000002175.1	8497853	8684582	TNS1	5955	1421	182286	No_or_no_constitutive_exon
GGGATGGGAGATGAAGGTGAAGATAGTAACGAAGAAAACTGGGAGTGCAGAT	851419	851476	851526	851474	-1	KN122620.1	ENSFDAG00000015655.1	850386	851747	None	5955	1421	182286	No_or_no_constitutive_exon
GGTGGTGATGGGACTGACCCTGGTACCGAAACAGGAAAGTATGGGTGGAGGT	851103	851391	851441	851389	-1	KN122620.1	ENSFDAG00000015655.1	850386	851747	None	5955	1421	182286	No_or_no_constitutive_exon
TCCTTGTCTCTTACTATGTCTGCACTCAGGTGGGCTCCAAGGGTCGAGAGGA	1915364	1915479	1915529	1915477	-1	KN122620.1	ENSFDAG00000007566.1	1913832	1918254	IZUMO1R	5955	1421	182286	No_or_no_constitutive_exon
GAAGCTCAGGAAAAAATACTTTTACTTAAGCAGAATGGGTGGAAGGAGAGAA	2437670	2438331	2438381	2438329	-1	KN122620.1	ENSFDAG00000000857.1	2421396	2469552	CEP295	5955	1421	182286	Yes
AACTTGTGGAAATCTAATGAGTCAGTTCATTTTCTTTTTGGGTAAACCAGAG	2432898	2433045	2433095	2433043	-1	KN122620.1	ENSFDAG00000000857.1	2421396	2469552	CEP295	5955	1421	182286	Yes
CTAAAGAGTAAAATGTAAAAATTAATTTGTCCTGAAATTTGGGATTGTAGGA	8270080	8270227	8270277	8270225	-1	KN122620.1	ENSFDAG00000015999.1	8251666	8300877	CCDC81	5955	1421	182286	No_or_no_constitutive_exon
GAAAAAAAAAAGTTGTATAATCTATAAAAAGGGTATGGGGGACAATACAGGG	268231	268394	268444	268392	-1	KN122849.1	ENSFDAG00000030619.1	268231	276611	None	5955	1421	182286	No_or_no_constitutive_exon
CCTGTCTTAGTGATATACTATATTGTCTCTTTTCTCTTCATTATGGGAAGGC	680050	680371	680000	680052	1	KN122849.1	ENSFDAG00000021306.1	667489	687447	None	5955	1421	182286	No_or_no_constitutive_exon
AAGACTTTAAAAATAAAATTTGAAATTTCTTTTTTCTTTTGTGGGGGCAGAA	2393180	2393308	2393130	2393182	1	KN122849.1	ENSFDAG00000027347.1	2391486	2393308	None	5955	1421	182286	No_or_no_constitutive_exon
TTTGTGGGGGTACCGGGGATCGAACTCAGATCCTTGGGCTTGCAAGGCAGGC	715269	715331	715381	715329	-1	KN124514.1	ENSFDAG00000008543.1	713746	715577	None	5955	1421	182286	No_or_no_constitutive_exon
CATCACCCTCACCCTTTACCTCATTTCTTCTTGCCTCCTTGGGGCTGTAGAA	993400	993442	993492	993440	-1	KN124514.1	ENSFDAG00000011485.1	990499	994857	MUTYH	5955	1421	182286	No_or_no_constitutive_exon
TCTTTCTCTCCACCCCCATCTTTCCTGGAAACTGGCTTTGGGCGCGGCAGAC	2593294	2596614	2596664	2596612	-1	KN124514.1	ENSFDAG00000030615.1	2593294	2599513	None	5955	1421	182286	No_or_no_constitutive_exon
ATGGCTTCCTGCTCTGGAAGGTTAAGAAGGGGCGTGAGCTGGGGATTTAGCT	6683705	6683733	6683783	6683731	-1	KN124514.1	ENSFDAG00000014679.1	6658542	6685769	ORC1	5955	1421	182286	No_or_no_constitutive_exon
TTGAGTCGGATTAGGCAGCAGCTTCGGTAAGACTGCTCTTTGGTGGGCAGAG	6671993	6672010	6672060	6672008	-1	KN124514.1	ENSFDAG00000014679.1	6658542	6685769	ORC1	5955	1421	182286	No_or_no_constitutive_exon
CTGGGCTGCTGCTCTGCTCCCTCAGGCCCTGGGTCTCTGGTTGGGCAGAGCT	8517013	8517250	8516963	8517015	1	KN124514.1	ENSFDAG00000010751.1	8495456	8540282	ACOT11	5955	1421	182286	No_or_no_constitutive_exon
TTAATATTTTATTTTACTTTTTCTTATATAGTATCTGATGGGAATGGAAGCA	3326758	3326848	3326898	3326846	-1	KN122859.1	ENSFDAG00000017951.1	3326758	3327885	None	5955	1421	182286	No_or_no_constitutive_exon
GTATTCTCATTTCACCTGGGTTGTCTCAACTTGATCGTTTTGGGGGACAGGC	1864125	1864313	1864363	1864311	-1	KN122563.1	ENSFDAG00000008731.1	1851292	1881920	SLC2A2	5955	1421	182286	Yes
GCTCTCACATTTTTTCACTTTTACTTATTTTTTCCCTAGGGTGCAAATAGCT	627243	627368	627193	627245	1	KN125342.1	ENSFDAG00000011897.1	626826	675826	SERGEF	5955	1421	182286	No_or_no_constitutive_exon
CTTATTCTGATGTGCATTTTCTCTGTTTTTTCTTTTGCTTCATTGGGAAGTG	646088	646202	646038	646090	1	KN125342.1	ENSFDAG00000011897.1	626826	675826	SERGEF	5955	1421	182286	No_or_no_constitutive_exon
ATACAGCGCCTCCCTCTTGTCTTCCAGCGGCAGCCTGCCCAGTGGGCCAGGT	1048068	1048199	1048249	1048197	-1	KN125342.1	ENSFDAG00000014482.1	999583	1073452	OTOG	5955	1421	182286	No_or_no_constitutive_exon
TGCTTGATGCCCATCTCTCCCAGCTCTCCTCTGTGCTTGTCATGGGGCAGGT	5675233	5675425	5675475	5675423	-1	KN125342.1	ENSFDAG00000011466.1	5659650	5758605	MICAL2	5955	1421	182286	No_or_no_constitutive_exon
GGCTGGTGGATCCTGTCAGGATGAGGTGGCCGCTGCGGTACAGGGGAGAGGA	8597417	8597429	8597367	8597419	1	KN125342.1	ENSFDAG00000018230.1	8592950	8598259	C11orf16	5955	1421	182286	No_or_no_constitutive_exon
AGCAATATTTGTTAATGGGCCCAAGCTCAAAACTGGGTCCCAGGGTGCAGCT	126494	126638	126688	126636	-1	KN121896.1	ENSFDAG00000021367.1	118719	132095	WIPF2	5955	1421	182286	No_or_no_constitutive_exon
CAGCCTGGCTCAGGAGAACTCGCCCTTGGTGGCAAGAAAGGGGCGTGGAGTG	159767	159884	159934	159882	-1	KN121896.1	ENSFDAG00000006018.1	153682	160587	RAPGEFL1	5955	1421	182286	No_or_no_constitutive_exon
CTGCAGAGCTGTGTCCTCTGTGTCCCCTGCAGGCACAGCGGGAAGGGCAGCC	997115	997184	997065	997117	1	KN121896.1	ENSFDAG00000007745.1	982762	1001011	CWC25	5955	1421	182286	No_or_no_constitutive_exon
ACAAGGAGGCTGTGTGCCTCTACCTACAGGGTGAGGTCCCGCGTGGGGAGGA	1153211	1153348	1153161	1153213	1	KN121896.1	ENSFDAG00000018166.1	1138252	1188937	SRCIN1	5955	1421	182286	Yes
TGTCTTACAAGCAGGTCCTCACCAGGAAGGGGAAGGTAAGGTGGGGGGAGGA	1218742	1218805	1218855	1218803	-1	KN121896.1	ENSFDAG00000017513.1	1199656	1221901	None	5955	1421	182286	No_or_no_constitutive_exon
TGGCGCTGGCTCACGCGGAGGGGCACAGGGAGCCCGGCCTGCACGGGGAGTG	1562946	1563074	1563124	1563072	-1	KN121896.1	ENSFDAG00000010137.1	1561224	1565531	None	5955	1421	182286	No_or_no_constitutive_exon
AAAAAAAAGAATGAGTTAGTAGAGGACAGGGCTTGGAGCAGGGCTCAGAGTC	1561614	1561651	1561701	1561649	-1	KN121896.1	ENSFDAG00000010137.1	1561224	1565531	None	5955	1421	182286	No_or_no_constitutive_exon
CCCCACTCTACCTTCCTCTTGGGATGGAAGGGAGGTTACTGGGGCTGGAGGA	1585423	1585648	1585698	1585646	-1	KN121896.1	ENSFDAG00000015025.1	1585423	1587720	SP6	5955	1421	182286	No_or_no_constitutive_exon
CAGGGTCCCCCGAAATCTCCAGACTGCTGCTGGGGGAGGAGGGCAGACAGTC	2135702	2135865	2135915	2135863	-1	KN121896.1	ENSFDAG00000007472.1	2135282	2136729	HOXB5	5955	1421	182286	No_or_no_constitutive_exon
GACAAGGCGGAAGCGGAAGAGGAAGAGGAAGAGTAAGGGGCAGAGAAAAGGA	2150417	2150511	2150561	2150509	-1	KN121896.1	ENSFDAG00000015602.1	2150417	2150783	None	5955	1421	182286	No_or_no_constitutive_exon
ATGGTACCCACGACTCTGCCTTTCCAGAACACCCCGCCCTGCTCGGGGAGCG	2262591	2262780	2262830	2262778	-1	KN121896.1	ENSFDAG00000007723.1	2262591	2282588	TTLL6	5955	1421	182286	No_or_no_constitutive_exon
TGCCGAGCTAAATCCCCGGTATGACTTTGCTTTTAATATTTCAAGGGCAGAA	2551309	2552905	2551259	2551311	1	KN121896.1	ENSFDAG00000031586.1	2550185	2552905	None	5955	1421	182286	No_or_no_constitutive_exon
AATGCAGGTTGAATAGCAAGTTGGCTGGCAGGAGGCTGGGGAAGCCCGAGCC	3108172	3108329	3108122	3108174	1	KN121896.1	ENSFDAG00000018168.1	3101533	3129449	ITGA3	5955	1421	182286	No_or_no_constitutive_exon
CTGTGGGAGGAAGAAAGGCGGGAAGCCGCTGCAGTGGGCGGGCAGGTCAGGG	3442119	3442249	3442069	3442121	1	KN121896.1	ENSFDAG00000005655.1	3439196	3442249	None	5955	1421	182286	No_or_no_constitutive_exon
CCTGCTCACACCTGTGCCCCCAGCGTCATGCCAGGGAGGCCACGGGACAGGG	3496164	3496640	3496114	3496166	1	KN121896.1	ENSFDAG00000012203.1	3465205	3518026	CACNA1G	5955	1421	182286	Yes
GAGACCCCAACCTTGCCTGAGCCCAGCCCCGACCCAGGGGAGCCATGGAGGC	3516125	3516180	3516075	3516127	1	KN121896.1	ENSFDAG00000012203.1	3465205	3518026	CACNA1G	5955	1421	182286	No_or_no_constitutive_exon
GAAACGATGGAGGTCCCTTCTCCCAAACGCTCAGGGTACTTATGGGGCAGGG	9445554	9445646	9445696	9445644	-1	KN121896.1	ENSFDAG00000017786.1	9436267	9447076	MPO	5955	1421	182286	No_or_no_constitutive_exon
CCAGCATGCCATGAGCTGGGAACCCTGGAGGGCAGGCTGGGCTAGGGTAGGC	9474910	9475040	9475090	9475038	-1	KN121896.1	ENSFDAG00000007555.1	9457105	9479270	TSPOAP1	5955	1421	182286	Yes
TTCAATGCGCAGCCGGAGTGGTGAACGCTGGGGAGGGGAAGGGGACAGAGGC	414931	415851	414881	414933	1	KN122133.1	ENSFDAG00000020156.1	414202	415851	None	5955	1421	182286	No_or_no_constitutive_exon
TGAAGGACGAAGACCAGAAAGAGTAAAACCTTTTATGATGGGTTGCAGAGCA	3643762	3643921	3643971	3643919	-1	KN122133.1	ENSFDAG00000015009.1	3643762	3644243	None	5955	1421	182286	No_or_no_constitutive_exon
AGAAAAGATTGTTTGCTTTGGTATTAATATATTTTCTTTTGGGGCTGCAGGA	4600774	4600956	4601006	4600954	-1	KN122133.1	ENSFDAG00000011751.1	4528567	4606934	TOPBP1	5955	1421	182286	No_or_no_constitutive_exon
TTTCTTTTTCTTCTAAAATGACTCTACTTCTGACTTTTGGGAAATTGTAGGT	5462075	5462138	5462188	5462136	-1	KN122133.1	ENSFDAG00000007518.1	5442273	5484699	KY	5955	1421	182286	No_or_no_constitutive_exon
AATGAAAATCAAGTTTACTATGTTGGTTTTGAAAGTAGTATTTGGGGAAGTT	6919368	6919422	6919318	6919370	1	KN122133.1	ENSFDAG00000018112.1	6918730	6919422	None	5955	1421	182286	No_or_no_constitutive_exon
ACATTTTTTATTCCTGTAAACAATCTCACTAACATCTCTTGGGGTTGCAGAG	6654158	6654246	6654296	6654244	-1	KN125466.1	ENSFDAG00000019212.1	6622818	6681560	PTPN21	5955	1421	182286	No_or_no_constitutive_exon
CTCCAACTCACACAGAGCCGCAGTCAGTCCAGAAGAAATCACAGAGGGAGAT	6789227	6789301	6789351	6789299	-1	KN125466.1	ENSFDAG00000009121.1	6788594	6790061	None	5955	1421	182286	No_or_no_constitutive_exon
CTGTGGAGGGTGCAAGGGGGGCTGTGGTTCCTGTGGGGGAACTAAGGGAGGC	72002	72162	71952	72004	1	KN122776.1	ENSFDAG00000006442.1	71344	72340	None	5955	1421	182286	No_or_no_constitutive_exon
GTGGTGCCTACTGGAGTAAGTGCATCCAGGGCATTGGGGAGTGTGGGCAGGG	706288	706322	706372	706320	-1	KN122776.1	ENSFDAG00000009495.1	706141	722765	TRPM5	5955	1421	182286	No_or_no_constitutive_exon
GGAAGGCCACCAGCAGGTCCCTGACCCACATCCTTTGGTTGGCTGGGCAGGT	4534084	4534242	4534292	4534240	-1	KN122776.1	ENSFDAG00000017795.1	4531765	4545286	ANKRD13D	5955	1421	182286	No_or_no_constitutive_exon
CACTTGAGTTGTCCTCTCGGGAGCAGGAAGAGCAGGAGCGGAGGGGGCAGCA	4532907	4533008	4533058	4533006	-1	KN122776.1	ENSFDAG00000017795.1	4531765	4545286	ANKRD13D	5955	1421	182286	No_or_no_constitutive_exon
TTTTCCATCAGTACACTAATGCTGTGCTTTTTTTTTGGTGGGGGGGCCAGGT	4611184	4611278	4611328	4611276	-1	KN122776.1	ENSFDAG00000007151.1	4576051	4689629	KDM2A	5955	1421	182286	No_or_no_constitutive_exon
GACAACCTGTGTGTAGTGCCCTGATCCTGACTGTGGGTCTTGGGGCACAGAG	5364628	5364721	5364578	5364630	1	KN122776.1	ENSFDAG00000002379.1	5359291	5367208	BRMS1	5955	1421	182286	No_or_no_constitutive_exon
CGAGGGAAGTTTATCGGGGCAGAGGAGGTGGGGATCCAGAAGCAGGGAAGGG	5368352	5368390	5368302	5368354	1	KN122776.1	ENSFDAG00000006644.1	5367820	5372727	RIN1	5955	1421	182286	No_or_no_constitutive_exon
GGAGAACGGGGATCAAAGCCAGCCCCAAGAACAGTGGGGGAGAGTATAAGGC	5372616	5372706	5372566	5372618	1	KN122776.1	ENSFDAG00000006644.1	5367820	5372727	RIN1	5955	1421	182286	No_or_no_constitutive_exon
AGTGGGTAGAGAGGCAGGTGACGGTGAATGGGCGGTGGGATGGGTGGGAGGA	5724969	5724989	5724919	5724971	1	KN122776.1	ENSFDAG00000016273.1	5715083	5725405	None	5955	1421	182286	No_or_no_constitutive_exon
ATTGATCATGGGGGTGGTGGGGCTGATAGCCGCGGCTGTGGGGACTGCAGTT	6060699	6060860	6060910	6060858	-1	KN122776.1	ENSFDAG00000009309.1	6045991	6067666	PCNX3	5955	1421	182286	No_or_no_constitutive_exon
GCGGGTGAGCCTGACAAGAGCTGGTTGGGGTGTTGGGTGGGGGCTCGGAGGC	6153765	6153887	6153715	6153767	1	KN122776.1	ENSFDAG00000020781.1	6139566	6154368	LTBP3	5955	1421	182286	No_or_no_constitutive_exon
TGTCAGAGTTCATGCCAGAAGCTGGCACTGATGGGCACTCTGGGGAACAGGT	6443663	6443749	6443799	6443747	-1	KN122776.1	ENSFDAG00000007857.1	6428475	6449429	CAPN1	5955	1421	182286	No_or_no_constitutive_exon
TGGAGTCCCAGGTGAGACCCGGAGGTTTCGACTTGCCGCTGGGGTTGGAGAG	6597771	6597901	6597721	6597773	1	KN122776.1	ENSFDAG00000010891.1	6590585	6600074	NAALADL1	5955	1421	182286	No_or_no_constitutive_exon
AGAGTCAGGTGGAGGGGTTGGCTGGGGAGGAGTCATGGGGAGCAGCACAGGG	6810729	6810864	6810679	6810731	1	KN122776.1	ENSFDAG00000007176.1	6800669	6820295	CDC42BPG	5955	1421	182286	No_or_no_constitutive_exon
ACCAGGGTTTTTTGGCTCTGGTGCTAGTTCTGGGCTCTTCTGGGGCACAGCG	6881761	6881925	6881711	6881763	1	KN122776.1	ENSFDAG00000007935.1	6876217	6889759	PYGM	5955	1421	182286	Yes
GGACCAGGGGTCACCCTGCTTCCTGCTTCTCTTTGACTCTTGGGAGTTAGAT	6894012	6894115	6893962	6894014	1	KN122776.1	ENSFDAG00000016514.1	6890549	6906154	RASGRP2	5955	1421	182286	Yes
GGAGTTGATGCCAGTTGTCTCCTGTCTCTCCCCCTTCCTGGGCTGGGCAGGT	6959455	6959617	6959405	6959457	1	KN122776.1	ENSFDAG00000007250.1	6919777	7018612	NRXN2	5955	1421	182286	No_or_no_constitutive_exon
CCAGCATTTCCCACACCCTGACCCAGTGTCTCCTCCCTACTGTGGGGCAGGT	6974926	6975117	6974876	6974928	1	KN122776.1	ENSFDAG00000007250.1	6919777	7018612	NRXN2	5955	1421	182286	No_or_no_constitutive_exon
CGGGAAAGCTGGGTGAGGGTCCACGCAGAGAGGCGGTGTTCTGGGGACAGGC	7222964	7222985	7223035	7222983	-1	KN122776.1	ENSFDAG00000007780.1	7212138	7225673	CCDC88B	5955	1421	182286	No_or_no_constitutive_exon
CGGTGTTCTGGGGACAGGCTATCTTGAGGAGGCTGAGGGCGGACAGTGAGGG	7222704	7222952	7223002	7222950	-1	KN122776.1	ENSFDAG00000007780.1	7212138	7225673	CCDC88B	5955	1421	182286	No_or_no_constitutive_exon
TGCCCCTCAGCCAAAGGCGCCATCTTCCTCTATAACCGGGTCCAGGGAAGTG	7323655	7323700	7323750	7323698	-1	KN122776.1	ENSFDAG00000007964.1	7323655	7326115	NUDT22	5955	1421	182286	No_or_no_constitutive_exon
CGTTTTCTTTCCTTTGTCCCCTTCTTGCTGTGGCTGCCCGGGGAATACAGCG	1104141	1104296	1104346	1104294	-1	KN123014.1	ENSFDAG00000011352.1	1070898	1680006	PTPRM	5955	1421	182286	Yes
GTGTTTTGTGTTCATGTTTCCTCTCCCACTTCTGCTGTATGGGGGCCCAGGA	2114374	2114495	2114324	2114376	1	KN123014.1	ENSFDAG00000017835.1	2059227	2158180	LAMA1	5955	1421	182286	No_or_no_constitutive_exon
AAACCTGGAAAATGCGACTAAATATCTCCGGGTAGGTACAGGGGACAGAGAC	2121750	2121770	2121700	2121752	1	KN123014.1	ENSFDAG00000017835.1	2059227	2158180	LAMA1	5955	1421	182286	No_or_no_constitutive_exon
TGACGCAGATGCACGCGAGCGGGGACGCTTCCCACACGGCGGGGACCGAGGC	3360667	3360859	3360617	3360669	1	KN123014.1	ENSFDAG00000020446.1	3287357	3363789	EPB41L3	5955	1421	182286	Yes
ACGTCCCACCTCCTTTTTGTTTTTGCCCTTCTGTGATTTCCCGGGGACAGGC	3363678	3363789	3363628	3363680	1	KN123014.1	ENSFDAG00000020446.1	3287357	3363789	EPB41L3	5955	1421	182286	Yes
TTGACAGCAGCCCCTCTGTCCCCACACTTAATTGGCTCTGGGAGGAGCAGTG	4682023	4682052	4681973	4682025	1	KN123014.1	ENSFDAG00000015398.1	4437351	4698922	DLGAP1	5955	1421	182286	Yes
GAAAAACAGAAATATGTGGTCCTCACTGTTACTGTGTAATACCCAGGGAGTA	7177077	7177157	7177027	7177079	1	KN123014.1	ENSFDAG00000006842.1	7140695	7181459	THOC1	5955	1421	182286	No_or_no_constitutive_exon
AATTGCAGAAAGCAATGGTGAACTGTGTTGATCTGCTTCTGTTGGGGCAGGC	7643641	7643827	7643591	7643643	1	KN123014.1	ENSFDAG00000011775.1	7582966	7694651	GREB1L	5955	1421	182286	No_or_no_constitutive_exon
ATGGTATCGGGATGGCCCACGCCGGGATATGGATCGCTATGGGGGTCGAGAC	9369078	9369277	9369028	9369080	1	KN123014.1	ENSFDAG00000014529.1	9368193	9370131	None	5955	1421	182286	No_or_no_constitutive_exon
AGAGCTCAGACACAGAGCCGCAATCCCCTACGAGCGGTGGGGAAAAGTAGCT	9369832	9370131	9369782	9369834	1	KN123014.1	ENSFDAG00000014529.1	9368193	9370131	None	5955	1421	182286	No_or_no_constitutive_exon
ACAACTTGTCATCTCAGACTAATGTGCACTATTTTCTCTTTTGGGGACAGGA	7942632	7942783	7942582	7942634	1	KN122654.1	ENSFDAG00000005784.1	7940969	8170093	None	5955	1421	182286	No_or_no_constitutive_exon
CCACCACAGGACAAGTATTTGGTATTTTTACCCACCTACAATTTAGGGAGAG	4983388	4983439	4983489	4983437	-1	KN122864.1	ENSFDAG00000018643.1	4982743	4983506	None	5955	1421	182286	No_or_no_constitutive_exon
GAGATTGTTTCCATGGTAATATTAGCTATTTCATCTTATATTAAAGGGAGAA	7661225	7661415	7661175	7661227	1	KN122864.1	ENSFDAG00000012555.1	7590582	7696704	BDP1	5955	1421	182286	Yes
CCCAGAGCGGAGTGTGGGTCTCGGGTTTCTAACTAGGGCTGGGCGGGAAGCC	7832318	7832342	7832268	7832320	1	KN122864.1	ENSFDAG00000010257.1	7831044	7834019	CARTPT	5955	1421	182286	No_or_no_constitutive_exon
AAGAAGAGCGAGAGGAGGATCCCCGTGGGGCAGCGGAAGGTGGCCGGGAGAG	8542390	8542564	8542614	8542562	-1	KN122864.1	ENSFDAG00000008515.1	8542390	8560919	ZNF366	5955	1421	182286	No_or_no_constitutive_exon
TGGCAAATATTTTCCCATTTTGTCTTTGCCTTTTTATTCTTGGGTTGAAGAT	2938807	2938957	2939007	2938955	-1	KN122248.1	ENSFDAG00000017718.1	2934625	2948041	PLRG1	5955	1421	182286	No_or_no_constitutive_exon
AAAAAAGAAAAAAGACAAGAAAATACCACCTTATTCCATTGGGGGCTTAGAA	1934592	1934640	1934542	1934594	1	KN121399.1	ENSFDAG00000010607.1	1854291	1952578	BCAT1	5955	1421	182286	No_or_no_constitutive_exon
TGAGTACCCCTCCCCACCTGTACCTGAACCTGACCCAGTTGTATGGGCAGGG	272305	272409	272459	272407	-1	KN120575.1	ENSFDAG00000013402.1	268927	276485	PRAP1	5955	1421	182286	No_or_no_constitutive_exon
CTGACCACTCCTCTGTCTCTCTCTGCCCACACCCCTACCTGGGTGGCCAGGT	454026	454184	454234	454182	-1	KN120575.1	ENSFDAG00000014214.1	449847	512301	KNDC1	5955	1421	182286	Yes
TTTTGGGAGGCTTCCCCAAGGGCCTTGTGGATGCTCTCAGCTGGAGGGAGAT	459706	459714	459764	459712	-1	KN120575.1	ENSFDAG00000014214.1	449847	512301	KNDC1	5955	1421	182286	No_or_no_constitutive_exon
GTGGATGCTCTCAGCTGGAGGGAGATGCCTAGGTCTCTCCCTGAGGGAAGAG	459431	459688	459738	459686	-1	KN120575.1	ENSFDAG00000014214.1	449847	512301	KNDC1	5955	1421	182286	No_or_no_constitutive_exon
GAAAAGTCATTATCACTAACCAGGGGCTCTTTTCTTTTCCCATTGGGAAGCT	816145	816308	816095	816147	1	KN120575.1	ENSFDAG00000013312.1	781068	906814	CFAP46	5955	1421	182286	No_or_no_constitutive_exon
GGTGTGTGGGGACTGGGTACTCATAGCAGTTCTGTGTCCTGCATGGGCAGGT	3863160	3863251	3863301	3863249	-1	KN120575.1	ENSFDAG00000018515.1	3863160	4204051	MGMT	5955	1421	182286	No_or_no_constitutive_exon
ATTTTTTGTGAATAGAATTTACATATTATTTTTCTTTGGGAAATTAAAAGGT	4886017	4886133	4885967	4886019	1	KN122446.1	ENSFDAG00000006591.1	4869533	4897048	None	5955	1421	182286	No_or_no_constitutive_exon
ATTTTGTGGGCGTGTTTATTTTGTGTCATTTTGTGGGTGTGGGTATGTAGCA	7752200	7752284	7752334	7752282	-1	KN122446.1	ENSFDAG00000009363.1	7744616	7865276	SNAP91	5955	1421	182286	No_or_no_constitutive_exon
AGTACCCAATAGGTCAAAGGATAAAATTAATCAAGACAGATTTGGGGAAGTT	8383784	8384261	8383734	8383786	1	KN122446.1	ENSFDAG00000024368.1	8355031	8384261	None	5955	1421	182286	No_or_no_constitutive_exon
GCTTGCTCCATAAGCAGAACTCTGTGTTTCCATGTTCACTGGGGCCACAGAG	4368188	4368253	4368138	4368190	1	KN122666.1	ENSFDAG00000017157.1	4283228	4455880	ABLIM1	5955	1421	182286	No_or_no_constitutive_exon
ATTGCCCTGCCTGACCGCATGCTCTCTGCCCATATGCACCGCGGGCACAGAC	4589634	4589796	4589846	4589794	-1	KN122666.1	ENSFDAG00000005324.1	4580847	4615158	VWA2	5955	1421	182286	No_or_no_constitutive_exon
TAGGACCTGGTGGTCGCCTTCTGGGTCTGTCTGCTTAGTGACATGGGGAGAA	4580847	4580863	4580913	4580861	-1	KN122666.1	ENSFDAG00000005324.1	4580847	4615158	VWA2	5955	1421	182286	No_or_no_constitutive_exon
TAGGAGGTGACCCAATCCTAATGATATGGGACCTTTTCCTTGGGGAACAGAA	5186736	5186835	5186686	5186738	1	KN122666.1	ENSFDAG00000010654.1	5153372	5221050	NRAP	5955	1421	182286	Yes
CGCCATCTTTGTTAGAAAACATGGCTTTCAAATGCCCACTACAAGGGTAGCA	621242	621296	621346	621294	-1	KN120969.1	ENSFDAG00000006053.1	621082	623028	None	5955	1421	182286	No_or_no_constitutive_exon
ACATCCCCTTGGTGAAGCAACAGTCATCGAGGCAGGCTGCGTGTGGGGAGCT	907027	907117	907167	907115	-1	KN123330.1	ENSFDAG00000014152.1	888351	935246	ALPK1	5955	1421	182286	No_or_no_constitutive_exon
TGCTACTGATTAAAATATTTTCTTTTTTGTTCGTTCTTCTGTTGGGAAAGGG	3333629	3333674	3333579	3333631	1	KN123330.1	ENSFDAG00000012968.1	2985275	3379927	COL25A1	5955	1421	182286	Yes
GAGCCTGAATAATGGTACTGAACATACTTTTTTTTCTGGGTAAAATATAGGT	5291500	5291629	5291679	5291627	-1	KN123330.1	ENSFDAG00000001403.1	5268973	5367855	GSTCD	5955	1421	182286	No_or_no_constitutive_exon
GTCCCCCCTGCACACTCCTGACTCGGCTTCCTCTTTTTCCCGAGGGTCAGAA	7495937	7496432	7495887	7495939	1	KN123330.1	ENSFDAG00000030983.1	7490573	7496432	None	5955	1421	182286	No_or_no_constitutive_exon
AGCTCAGTATATTCCCTGGCTGACCTACCTTTGTGTGGGTCGGGGTGCAGGG	5713298	5713452	5713248	5713300	1	KN123543.1	ENSFDAG00000013595.1	5706698	5724150	AVIL	5955	1421	182286	No_or_no_constitutive_exon
TCTGTTTTGCTCTCCATTCTATCTCTATCTCCTTTGCTTCGGGAAACCAGCC	5789301	5789361	5789251	5789303	1	KN123543.1	ENSFDAG00000018463.1	5740481	5792297	None	5955	1421	182286	No_or_no_constitutive_exon
TTTCAAATGGGGACCCCCCCCACCCTGAGTCCCTTTCATCCTGGGGGCAGTG	5909749	5910498	5910548	5910496	-1	KN123543.1	ENSFDAG00000021481.1	5908001	5912775	DTX3	5955	1421	182286	No_or_no_constitutive_exon
CGCCTGGATTGCGACCGGCTCCCGCTCCCCTTCAATCGGGTGCGCGGGAGAC	5924357	5924531	5924581	5924529	-1	KN123543.1	ENSFDAG00000007926.1	5913785	5926071	PIP4K2C	5955	1421	182286	No_or_no_constitutive_exon
TGGGGACCATGACTGTGCGGATGGCTCCGACGAGGTGGGTGGGAGGCCAGGA	6282507	6282728	6282778	6282726	-1	KN123543.1	ENSFDAG00000017848.1	6274973	6346652	LRP1	5955	1421	182286	Yes
CCACAGGGGCAGCAGGCAGGGCACTGGGGAGCGGGGAGGGGGAGGGGAAGGA	6280825	6280880	6280930	6280878	-1	KN123543.1	ENSFDAG00000017848.1	6274973	6346652	LRP1	5955	1421	182286	Yes
TACCTGTCAGCCCTCGTGGGCCTGTACCACCTCGTGCGCTGGTATGGGAGAG	6500441	6500694	6500391	6500443	1	KN123543.1	ENSFDAG00000018683.1	6500382	6505145	None	5955	1421	182286	No_or_no_constitutive_exon
CCTGTCAGCCCTCGTGGGCCTGTACCACCTCGTGCGCTGGTATGGGAGAGGC	6500443	6500694	6500393	6500445	1	KN123543.1	ENSFDAG00000018683.1	6500382	6505145	None	5955	1421	182286	No_or_no_constitutive_exon
CCAGGGTCATGGAGGGCCCCCATTTGTAAGGACTGCAGTGTTATAGGGAGGA	6895991	6896015	6895941	6895993	1	KN123543.1	ENSFDAG00000010784.1	6884266	6902982	BAZ2A	5955	1421	182286	No_or_no_constitutive_exon
TCCTTTGGCCACAAAAGTGGTGCTATTGTAGACATCAAGGGAATGGGTAGTG	7030511	7030613	7030461	7030513	1	KN123543.1	ENSFDAG00000015991.1	7030206	7030613	None	5955	1421	182286	No_or_no_constitutive_exon
AGGCCTCTTCTTGCTGCTCAGTGGCACCTGTCTCTCCCTTGGGTTGGCAGTG	7098962	7099059	7098912	7098964	1	KN123543.1	ENSFDAG00000009721.1	7096585	7101152	None	5955	1421	182286	No_or_no_constitutive_exon
CCACATTGTTTAAACTGATACATTCCTTACCCTCACTCCTGGGAATCCAGAT	7162623	7162836	7162573	7162625	1	KN123543.1	ENSFDAG00000020074.1	7158712	7171842	ANKRD52	5955	1421	182286	Yes
CACTGTGTTCCCTGTCCCCTCCCTACTGGGCCCTGTGTTGGGGCTAACAGAA	7489315	7489406	7489456	7489404	-1	KN123543.1	ENSFDAG00000017128.1	7487809	7504234	DGKA	5955	1421	182286	Yes
TGGGCTGGACTGGGGAGGGGATCCTGACTACACCCACCCTGGGGCTGCAGAC	7678816	7682687	7682737	7682685	-1	KN123543.1	ENSFDAG00000019893.1	7678816	7700811	RDH5	5955	1421	182286	No_or_no_constitutive_exon
CTTTGAAAAGTTGCTTTTTTCCTCACTGTGTAAAATTCTTTTGGGTAAAGGC	2954207	2954348	2954157	2954209	1	KN123763.1	ENSFDAG00000017826.1	2843635	3059938	ITGBL1	5955	1421	182286	No_or_no_constitutive_exon
GGCTGCTTGTGCACCCAGCTAATGCCCGTCACCGCTCTTCCAGGGAGGAGGC	7854020	7854134	7854184	7854132	-1	KN120802.1	ENSFDAG00000021389.1	7853938	8053568	FBXL13	5955	1421	182286	No_or_no_constitutive_exon
TAGCCAGTTACTGTACATGCTGAATTATTTTCATTTATGGGGTAATGCAGGC	20747	21481	20697	20749	1	KN122033.1	ENSFDAG00000001422.1	7691	43810	BMS1	5955	1421	182286	No_or_no_constitutive_exon
GGAAACAGAGAGATGAAAGCAAAGCAGAAGGCAAAGCAAGGGTGGAGCAGAC	1728650	1728671	1728721	1728669	-1	KN122033.1	ENSFDAG00000003157.1	1705535	1750125	None	5955	1421	182286	Yes
GCCCAGCTGAAGTCAGCCTCATAGTTTCCACCATACTGACTGGCGGGCAGAT	3014655	3014840	3014890	3014838	-1	KN122033.1	ENSFDAG00000002180.1	3000840	3231235	WDFY4	5955	1421	182286	No_or_no_constitutive_exon
ATTTTTTATTTTCTATTGTCTTTTGTTTTTCTTCTTACTGGGAAAAATAGGA	1874952	1875052	1874902	1874954	1	KN123144.1	ENSFDAG00000009696.1	1874199	1907721	FAM114A2	5955	1421	182286	No_or_no_constitutive_exon
CTTCCCTGCTGGCAATCACGTCCCTGCTGTCCTAACTCTCTGGGGTACAGTG	5568167	5568194	5568117	5568169	1	KN123144.1	ENSFDAG00000006576.1	5243995	5585375	FSTL4	5955	1421	182286	No_or_no_constitutive_exon
AACGAAGCCGGGGTGCCATGATATACCACACCATCACCCTCACCAGGGAGGA	8213943	8214177	8214227	8214175	-1	KN121921.1	ENSFDAG00000000600.1	8213093	8214371	None	5955	1421	182286	No_or_no_constitutive_exon
TGGAACAGATTCAAGAGGTGGCCTAAGGAGCAACCTGAATCCATGGGGAGAC	8213818	8213913	8213963	8213911	-1	KN121921.1	ENSFDAG00000000600.1	8213093	8214371	None	5955	1421	182286	No_or_no_constitutive_exon
ACTGCCTTGTCCCCTTCTCCTCCTGTCTCCCCTCCCCTGTCGGGGATCAGGG	6525260	6525419	6525210	6525262	1	KN123414.1	ENSFDAG00000009181.1	6291490	6525710	DOCK4	5955	1421	182286	No_or_no_constitutive_exon
ACCTAGCCCATCCTTCATATGCTCTCTGTTTATACCACCCAGTGGGTCAGTT	5532451	5532549	5532599	5532547	-1	KN122922.1	ENSFDAG00000004393.1	5288315	5535392	FHOD3	5955	1421	182286	No_or_no_constitutive_exon
TAACCTTTGCTTCCTCTCTCCCAAATCTCTCCCTTCTGCTGGGCCAACAGGA	5401816	5402161	5402211	5402159	-1	KN122922.1	ENSFDAG00000004393.1	5288315	5535392	FHOD3	5955	1421	182286	No_or_no_constitutive_exon
TCATTTGAAGAAAAGGTTGAAAACTTAAAGTCTAAAGTAGGGGAACCAAGCC	6193498	6193597	6193448	6193500	1	KN122922.1	ENSFDAG00000010392.1	6192320	6193928	None	5955	1421	182286	No_or_no_constitutive_exon
CCAGAGCTCAGGACGAAACCAATGCTCAAAGGAGAGGCAGGGATCTGGAGGT	833844	833900	833950	833898	-1	KN123659.1	ENSFDAG00000017150.1	831687	835504	IRS4	5955	1421	182286	No_or_no_constitutive_exon
GGTGATGAGCTAACCCTGACACGAAGCTCTCTCTGCCCGAAAGGGGAGAGGC	3625022	3625063	3625113	3625061	-1	KN123659.1	ENSFDAG00000014558.1	3625022	3625398	None	5955	1421	182286	No_or_no_constitutive_exon
AACTCTCCTTCGGTGATTGTCATGGTGGGCCTCCCTTCCCCCGGGGTAAGAC	5311403	5311988	5311353	5311405	1	KN123659.1	ENSFDAG00000015926.1	5311257	5313373	None	5955	1421	182286	No_or_no_constitutive_exon
GCTTGCCTGACCCCTCAACTTTCCCTTTTCCAATCCTTCTGGGGCCAAAGCG	613780	613882	613730	613782	1	KN122476.1	ENSFDAG00000032599.1	611041	616538	None	5955	1421	182286	No_or_no_constitutive_exon
CAGAAATGGCCTGTGATCTGTCTTGACCTTGATTGCGGCATGGGCGATAGGT	643957	644057	644107	644055	-1	KN122476.1	ENSFDAG00000012179.1	638306	647091	DQX1	5955	1421	182286	No_or_no_constitutive_exon
CATGCTTAACCCTCAAACAGAAGAAGAAGTTGGGTGGGACACAGATTAAGGA	361050	361299	361000	361052	1	KN122846.1	ENSFDAG00000007943.1	360230	361299	None	5955	1421	182286	No_or_no_constitutive_exon
CAGGGGGGTCCAGCCCCGTCCAAGCGGCGGCGGCGGCCTGGGCGGGCCAGGG	4541551	4542897	4541501	4541553	1	KN122846.1	ENSFDAG00000017867.1	4540282	4633323	PCDH17	5955	1421	182286	No_or_no_constitutive_exon
ATTCACAGATACTGAAACTATGACCGTGAACATGTTTTTTGGGGACACAGTT	836809	836943	836759	836811	1	KN122834.1	ENSFDAG00000024504.1	809269	839336	None	5955	1421	182286	No_or_no_constitutive_exon
TGTTCTCATGTGACTTTGCTTCACTTCCCGATGCTTCTCATGGGGATCAGAG	4848416	4848440	4848366	4848418	1	KN122834.1	ENSFDAG00000008501.1	4749507	4870998	GULP1	5955	1421	182286	No_or_no_constitutive_exon
TGTGAATTGTTTTTTGTTTGTTTGTTTGTTTCTGTTCACATGGGGCGAAGGC	5550597	5550756	5550547	5550599	1	KN122834.1	ENSFDAG00000014229.1	5535436	5563518	WDR75	5955	1421	182286	No_or_no_constitutive_exon
CTTTGTTTCTACTCGAAACTAAAATCTTTTTTTGTTTTGGGTGGGTATAGGT	6690802	6690866	6690752	6690804	1	KN122834.1	ENSFDAG00000012945.1	6607606	6694678	GLS	5955	1421	182286	No_or_no_constitutive_exon
AGGGCCGGAGGAGCCCCTGTATGAGAACGTGCGTGTGCCTGGGTAACCAGCG	1547094	1547102	1547044	1547096	1	KN123351.1	ENSFDAG00000020931.1	1534664	1547102	SCARF1	5955	1421	182286	No_or_no_constitutive_exon
GAAGTGGGCAGCACAGACCATCCGGCGGTGAGTGCTGGGATGCCAGGAAGGG	1688665	1688690	1688615	1688667	1	KN123351.1	ENSFDAG00000015737.1	1669325	1692568	MYO1C	5955	1421	182286	No_or_no_constitutive_exon
TCTTTTCCACGGTCTTGTGAGGTGGGCAAGGTGGTGTAGCTCGAGGGTAGCT	3578159	3578373	3578423	3578371	-1	KN123351.1	ENSFDAG00000011019.1	3571778	3590178	ANKRD13B	5955	1421	182286	No_or_no_constitutive_exon
AGGCCATGGCTTCCTGCAGCATCCCTCACCCCTAGGATCTGGGGGGGCAGGT	3574129	3574287	3574337	3574285	-1	KN123351.1	ENSFDAG00000011019.1	3571778	3590178	ANKRD13B	5955	1421	182286	Yes
TCCTCTTTTAGGACCGGCTCCTTGTTTTCACCCTCAAGGGACCCAGAAAGTG	3972140	3972155	3972090	3972142	1	KN123351.1	ENSFDAG00000014546.1	3926815	4012315	MYO18A	5955	1421	182286	No_or_no_constitutive_exon
GGGAAGGCCGGTGGCTCTTAGTGACCTGTTCTTCTCTGCTTGGGGAGTAGAA	4549248	4549370	4549420	4549368	-1	KN123351.1	ENSFDAG00000001862.1	4546592	4570181	SLC13A2	5955	1421	182286	No_or_no_constitutive_exon
GTTGACATCAAACTTGTGATTCTCCTGCTTCAGCCTCCCAGAGGGCTGAGAG	6397875	6398088	6397825	6397877	1	KN123351.1	ENSFDAG00000013460.1	6395940	6407530	RNF135	5955	1421	182286	No_or_no_constitutive_exon
CACGCCCACTTTTATGATCCTGTTTGCTTTGTTTTCGTGTGGGTTGACAGCT	719072	719240	719290	719238	-1	KN122157.1	ENSFDAG00000017341.1	707860	730340	OSCP1	5955	1421	182286	No_or_no_constitutive_exon
ACCAGGGGCAGTGAAGCAACATCACCTGTTCCTTAACAGTGGGCCCAAAGCT	1924616	1924744	1924794	1924742	-1	KN122157.1	ENSFDAG00000003913.1	1923125	1975453	INPP5B	5955	1421	182286	No_or_no_constitutive_exon
AAGAAACAAGGGGAAGAATCTAAGAACAGGTACTTTCGTCTGGGGTGGAGAG	5584570	5584592	5584520	5584572	1	KN122157.1	ENSFDAG00000011377.1	5582446	5621138	None	5955	1421	182286	No_or_no_constitutive_exon
ATCATCATTATTAACGAACTTTGCCCTCTTCCTGGTGGTGGGGAGTTTAGGA	5943520	5943964	5943470	5943522	1	KN122157.1	ENSFDAG00000018491.1	5940051	5943964	None	5955	1421	182286	No_or_no_constitutive_exon
GGCCACCCTCGCTCTGTCCACTCTGACACGGTGTCCTCCTGTTGGGACAGGG	6221963	6222017	6222067	6222015	-1	KN122157.1	ENSFDAG00000007563.1	6217687	6222686	C1QC	5955	1421	182286	No_or_no_constitutive_exon
CCAGGCAGCAGGGAATGAAGGAGAAGCTGAAGGAGGGTGGGTGGGGACAGAA	6257463	6257644	6257694	6257642	-1	KN122157.1	ENSFDAG00000001268.1	6252436	6277158	EPHA8	5955	1421	182286	No_or_no_constitutive_exon
GTCAGGGCCGGGTGAGGTGGGTGAGATTGTGGTGGTCCTGGGGCCAGTAGGG	6841979	6842176	6841929	6841981	1	KN122157.1	ENSFDAG00000013916.1	6830245	6896195	HSPG2	5955	1421	182286	No_or_no_constitutive_exon
GCATATTCCCACCACCCCACACAGCCCGGGATACCCCTCGGGGCTGCAAGGA	6896017	6896060	6895967	6896019	1	KN122157.1	ENSFDAG00000013916.1	6830245	6896195	HSPG2	5955	1421	182286	No_or_no_constitutive_exon
GTTATAGATTCCCTCCACCTCAGGAGACGGCCAGGTGCCAGATGGGACAGGC	6854478	6854546	6854428	6854480	1	KN122157.1	ENSFDAG00000013916.1	6830245	6896195	HSPG2	5955	1421	182286	No_or_no_constitutive_exon
TCTTGAGGGTAGTGACCTGACTCTCGGTGGTTGGCATCTTCTGTAGGGAGCG	6170142	6170224	6170274	6170222	-1	KN122264.1	ENSFDAG00000009764.1	6153498	6193938	CRHR2	5955	1421	182286	No_or_no_constitutive_exon
GCCTGGTCAATTAAGGAGGTCCAGGATCCTGGCACAATGGGTACGGGGAGAG	6155927	6155948	6155998	6155946	-1	KN122264.1	ENSFDAG00000009764.1	6153498	6193938	CRHR2	5955	1421	182286	No_or_no_constitutive_exon
TAACAGTGATATACTTTTCTTCCAATCTCTCTAATTTAGGGAAAACAAAGAG	298461	298632	298411	298463	1	KN123265.1	ENSFDAG00000002318.1	296300	311255	MTFMT	5955	1421	182286	No_or_no_constitutive_exon
ACAGTGGCCAGGAAGCTCAGACACAGTGGGCTACAACTGGATTGGGCAAGGC	704357	704370	704307	704359	1	KN123265.1	ENSFDAG00000004541.1	693330	705332	OAZ2	5955	1421	182286	No_or_no_constitutive_exon
AAAGGGAAATAGAAGAGAAGGGGGCGAGGGCGGTGACAAGACACTGGGAGGG	2038488	2038538	2038588	2038536	-1	KN123265.1	ENSFDAG00000018325.1	2021911	2038576	LACTB	5955	1421	182286	No_or_no_constitutive_exon
TCTTCAGCTCCATGGGCGATGCCGGTGAGGCCTGTGGCTGTGGGAGGAAGCA	2386795	2386969	2387019	2386967	-1	KN123265.1	ENSFDAG00000004752.1	2270678	2440793	TLN2	5955	1421	182286	No_or_no_constitutive_exon
GGAGGATAGGATGTGTCCTAATAGTTTGTGTGGTTTCATCCGCAGGGGAGCA	5238643	5238782	5238593	5238645	1	KN123265.1	ENSFDAG00000009915.1	5238603	5336934	MYO1E	5955	1421	182286	No_or_no_constitutive_exon
CATTTTTCTGGCTGATGGATCCTCTTTTCCCCCATCTCGGGAATTGGCAGCC	5313228	5313398	5313178	5313230	1	KN123265.1	ENSFDAG00000009915.1	5238603	5336934	MYO1E	5955	1421	182286	No_or_no_constitutive_exon
GAGGCTCCCTCACACAGACGTTTCCGAGAGCGGTGGGACCTGGGGATGAGGA	1479329	1479578	1479279	1479331	1	KN123775.1	ENSFDAG00000004013.1	1324596	1507219	ALK	5955	1421	182286	No_or_no_constitutive_exon
GAGGGGTGAGAATTCCACAGGGGAAGGCTGATGGCGGGTAACAAGGGCAGTT	2088958	2089033	2089083	2089031	-1	KN123775.1	ENSFDAG00000012212.1	1991277	2097470	PLB1	5955	1421	182286	No_or_no_constitutive_exon
GGTGGAGGCCTTACAGCCGGCTGTGCAGTGACCTGGGGCCGCCGGGCGAGGG	2929009	2929037	2929087	2929035	-1	KN123775.1	ENSFDAG00000005948.1	2929009	2948824	GCKR	5955	1421	182286	No_or_no_constitutive_exon
CCCGCCGAAGGGCTGCCCAAGTGTAAGGATTGTGGGACACAGCCGGGGAGGG	3076197	3076242	3076147	3076199	1	KN123775.1	ENSFDAG00000020826.1	3064050	3087575	GTF3C2	5955	1421	182286	No_or_no_constitutive_exon
CTTGTGGACTCTAATCTGTGTCTCCTCCTCCTTTCCCTGGCTCGGGAAAGCT	3304253	3304388	3304438	3304386	-1	KN123775.1	ENSFDAG00000012878.1	3298464	3312023	KHK	5955	1421	182286	Yes
ACCTGGTTATCCTTGTACCTTTCTCCAGGTGAACCCCAGGGATGGCGCAGAC	3865692	3865938	3865988	3865936	-1	KN123775.1	ENSFDAG00000012172.1	3863267	3908664	DRC1	5955	1421	182286	No_or_no_constitutive_exon
CGCGCCCCGAGCGCCGACGGTGCCGAAAAGCCCCAGTCCTTGGGTGACAGGG	4119422	4119434	4119484	4119432	-1	KN123775.1	ENSFDAG00000014708.1	4116950	4126063	None	5955	1421	182286	No_or_no_constitutive_exon
CAGGACCAGGGCAGTCTTGGAAGGTCTGAGCCTTGGGGCTGTGATCAGAGTG	4116950	4118051	4118101	4118049	-1	KN123775.1	ENSFDAG00000014708.1	4116950	4126063	None	5955	1421	182286	No_or_no_constitutive_exon
CTTCCTGGAGATGTCTCACCACTGTCCTTTTCTCTCCTCCGCGGGTGCAGAT	5204256	5204406	5204206	5204258	1	KN123775.1	ENSFDAG00000013490.1	5167068	5248491	ADCY3	5955	1421	182286	No_or_no_constitutive_exon
CAGTGGAGTCTCGGTTCATAAACTTAATTTGTTCTACAAATTTGGGAAAGAT	5770383	5770447	5770333	5770385	1	KN123775.1	ENSFDAG00000008389.1	5714635	5809119	ITSN2	5955	1421	182286	No_or_no_constitutive_exon
GATTAAACATGCTGCTTTTTTCACTTTTCTTTCTGTGTGTGGGAAACTAGAA	6021529	6021646	6021479	6021531	1	KN123775.1	ENSFDAG00000000237.1	6011752	6122721	ATAD2B	5955	1421	182286	Yes
AATAAATGATTTTGATGATTTTTTTGGTTGCTTGTGAAATTTTAGGGAAGGA	406663	406800	406850	406798	-1	KN122326.1	ENSFDAG00000000758.1	360975	410568	TBCEL	5955	1421	182286	No_or_no_constitutive_exon
TGGGAGATGCTGACGGTGGCCATGGCTCTGACCCCTGGCTTTGGGGACAGGA	2623168	2623315	2623365	2623313	-1	KN122326.1	ENSFDAG00000006543.1	2614380	2659687	PHLDB1	5955	1421	182286	No_or_no_constitutive_exon
CACTCCCATCTCTGGGGCCTGGCCTTCAGGGCCCAGAGTGGCAGGGTGAGCA	2636074	2636265	2636315	2636263	-1	KN122326.1	ENSFDAG00000006543.1	2614380	2659687	PHLDB1	5955	1421	182286	No_or_no_constitutive_exon
GAGATGCTGACGGTGGCCATGGCTCTGACCCCTGGCTTTGGGGACAGGAGCG	2623168	2623312	2623362	2623310	-1	KN122326.1	ENSFDAG00000006543.1	2614380	2659687	PHLDB1	5955	1421	182286	No_or_no_constitutive_exon
TCCCCATATGAGCCTCCCTGACCCAGTCTCTTCTGCTTTCTTGGGGGCAGGT	2882989	2883294	2883344	2883292	-1	KN122326.1	ENSFDAG00000018969.1	2863236	2903479	UBE4A	5955	1421	182286	Yes
CTGCTGCTCTGGCTCACCTAACCAGGTTGTCTCCTCTGCTACATGGGGAGTG	3752048	3752188	3752238	3752186	-1	KN122326.1	ENSFDAG00000014966.1	3732140	3797683	CEP164	5955	1421	182286	No_or_no_constitutive_exon
TTGTTTCCTCTGATGCAATTAATTGTACATGCTCTTTGTTTGGGATACAGAG	4183267	4183391	4183217	4183269	1	KN122326.1	ENSFDAG00000018745.1	4126880	4228553	SIK3	5955	1421	182286	Yes
ACCCCACAATGGTTAAACAAATCGTAAAATGTGCTCCTTGGGAGACCTAGGT	1267442	1267445	1267495	1267443	-1	KN122211.1	ENSFDAG00000019250.1	1267442	1294294	None	5955	1421	182286	No_or_no_constitutive_exon
CAGCGACCAGGCTCGAAAGGTAATGGGTGGCTCCTGCAGGGTGGTGTAAGAG	232889	232916	232966	232914	-1	KN122816.1	ENSFDAG00000008112.1	210966	317681	DIP2A	5955	1421	182286	No_or_no_constitutive_exon
CAACCTGTGGTGTAGCTGTGAAGGAATAGGTTGTGCACTTGGGGCCCAAGAA	506615	506630	506565	506617	1	KN122816.1	ENSFDAG00000014436.1	492027	506980	None	5955	1421	182286	No_or_no_constitutive_exon
CCACCATCCTGAACCCAGCTATGCATTCTATGCCAGGACCCGAAGGGGAGGC	506758	506930	506708	506760	1	KN122816.1	ENSFDAG00000014436.1	492027	506980	None	5955	1421	182286	No_or_no_constitutive_exon
AGGTCGGCAGCAAAGGAGCCAAGGTACTGGGGCTGGGCGGGTGGTGGGAGGC	633822	633850	633900	633848	-1	KN122816.1	ENSFDAG00000010188.1	626177	651630	COL6A2	5955	1421	182286	No_or_no_constitutive_exon
GGTACCATTGACACCTTTCCTTGTCTCCATCTCCATTCCAGAAAGGGGAGAC	808551	808575	808625	808573	-1	KN122816.1	ENSFDAG00000009117.1	769034	985773	PCBP3	5955	1421	182286	No_or_no_constitutive_exon
GCTGGACCAGATGCGCCCAGGTGCGGGCCGGCCGGACCCGCGCGGGAAAGCT	1116322	1116557	1116272	1116324	1	KN122816.1	ENSFDAG00000008633.1	1112421	1125981	SLC19A1	5955	1421	182286	No_or_no_constitutive_exon
CGGGGAGAAAAAGTGAGTGTCCCCAAGGGCTGGGAGCAGAGGGAAGTCAGGG	1137976	1137983	1138033	1137981	-1	KN122816.1	ENSFDAG00000004953.1	1127712	1163261	COL18A1	5955	1421	182286	No_or_no_constitutive_exon
GGCCCGGGGCGAGGTGACGGGGTTTGTGTTGTCCTAGGGTCCTAAGGGAGAG	1132669	1132801	1132851	1132799	-1	KN122816.1	ENSFDAG00000004953.1	1127712	1163261	COL18A1	5955	1421	182286	No_or_no_constitutive_exon
CCCATGTGGCCAGAGGTGTCTGAGCCTTGTCCTGGGCCAGGGGGCCCAAGGT	1135769	1135798	1135848	1135796	-1	KN122816.1	ENSFDAG00000004953.1	1127712	1163261	COL18A1	5955	1421	182286	No_or_no_constitutive_exon
CCCCCCACACCAGCTGCGCGCATTCCCCATGGCCAGGAGAGGGACAGGAGGT	1472745	1472978	1472695	1472747	1	KN122816.1	ENSFDAG00000012109.1	1463615	1473510	None	5955	1421	182286	No_or_no_constitutive_exon
CATGGCCTTGCTGGCTCTGGGGAGCTGAGCTGTGTTCTCTGGGTGAACAGGA	1985030	1985142	1984980	1985032	1	KN122816.1	ENSFDAG00000015641.1	1966774	2015571	None	5955	1421	182286	No_or_no_constitutive_exon
TGCCCCTCTGGCCTCACCTGTGGGCTGACTTTCGGGGTGGGGCAGGAGAGAG	2117089	2117313	2117039	2117091	1	KN122816.1	ENSFDAG00000001761.1	2115596	2122282	AIRE	5955	1421	182286	No_or_no_constitutive_exon
GCTCCCCTCACGGCCCAGGTTGCTGACTTGATCCTCCTCCCAGGGTGGAGGA	2118502	2118576	2118452	2118504	1	KN122816.1	ENSFDAG00000001761.1	2115596	2122282	AIRE	5955	1421	182286	No_or_no_constitutive_exon
CACTACCTTTTTGAGAATTTAAATTTAAATCCCGTTGATCCATCGGGAAGGC	2121331	2121397	2121281	2121333	1	KN122816.1	ENSFDAG00000001761.1	2115596	2122282	AIRE	5955	1421	182286	No_or_no_constitutive_exon
AGCCCGGCGTGGTGCTGCACGCCTGTGACCCTAACACCGGGGAGGCTGAGGC	3462267	3462315	3462365	3462313	-1	KN122816.1	ENSFDAG00000012453.1	3434333	3463977	PRDM15	5955	1421	182286	No_or_no_constitutive_exon
CATTTTTCTTCTCCTTCTCGGATTCTCTGACCTTTCCATAAATTGGGCAGGG	3849244	3850388	3850438	3850386	-1	KN122816.1	ENSFDAG00000026750.1	3849244	3852644	None	5955	1421	182286	No_or_no_constitutive_exon
GCGCCGAGCGGAAGAGGCGCAGTACCGCGCACGCGAGTGGCGTAGGGGAGGG	4038980	4039078	4039128	4039076	-1	KN122816.1	ENSFDAG00000007546.1	4021976	4039147	WDR4	5955	1421	182286	No_or_no_constitutive_exon
CATAGACTTTGGGAAAGGCTCTAACTTTTTCCCCTGCTTTGGGAACAAAGGT	7170119	7170551	7170601	7170549	-1	KN122816.1	ENSFDAG00000012563.1	7167707	7188543	CHAF1B	5955	1421	182286	No_or_no_constitutive_exon
GATTTAATCTAGCTGCTCGGTTCATCATTCACACAGTGGGGCCAAAGTAGAA	7280574	7280766	7280816	7280764	-1	KN122816.1	ENSFDAG00000016002.1	7279670	7281163	None	5955	1421	182286	No_or_no_constitutive_exon
GGCTGTTTGAACCTGCTGTGACCTTGACTGGCCGTGTGTTCCCAGGGAAGCC	1201916	1201984	1201866	1201918	1	KN124392.1	ENSFDAG00000008262.1	1191603	1204761	DEGS2	5955	1421	182286	No_or_no_constitutive_exon
TCCATCTCGGTGGACCGGCAGATCCACAAGCTACAGGACTGGGCCAGGAGGG	4293899	4293908	4293958	4293906	-1	KN124392.1	ENSFDAG00000016758.1	4293899	4295008	None	5955	1421	182286	No_or_no_constitutive_exon
CTGCTGAATGAACGAACAAACACATTGTCTCCCTGCCCCTGGGCGTACAGGT	4323748	4324204	4323698	4323750	1	KN124392.1	ENSFDAG00000030281.1	4322959	4325311	None	5955	1421	182286	No_or_no_constitutive_exon
CACACCATTTAATCCCAAACCCATGCCCCTTGTCTCTTCCAGGTGGGAAGGC	7123402	7123448	7123498	7123446	-1	KN124392.1	ENSFDAG00000007293.1	7085892	7227828	None	5955	1421	182286	No_or_no_constitutive_exon
AAAAAAACCTTCGGTGACTAATGGCAAAGACACTCTTGCTGCCCAGGGAGGT	988111	988218	988061	988113	1	KN122008.1	ENSFDAG00000014207.1	950827	994714	COG2	5955	1421	182286	No_or_no_constitutive_exon
GACCGTGTCTACACCGGCTGCTGACCACTTGCCTCTGCTTTCTGGGGAAGGA	1603631	1604155	1603581	1603633	1	KN122008.1	ENSFDAG00000029316.1	1601329	1604155	None	5955	1421	182286	No_or_no_constitutive_exon
ATTGGCTGAATACATAGACATTTTCTTCTTTGTGTGTGATAGGGCGACAGGT	2709458	2709633	2709683	2709631	-1	KN122008.1	ENSFDAG00000000433.1	2587059	2791696	PCNX2	5955	1421	182286	No_or_no_constitutive_exon
AAGGTTCACAACATTCTTGCAGAAATGGTGATTGGGGGATGGTATTGGAGAC	4784928	4785117	4785167	4785115	-1	KN122008.1	ENSFDAG00000016102.1	4784928	4785503	None	5955	1421	182286	No_or_no_constitutive_exon
TGAGAGCAATTTGCTGGTATATTTAGCGGCCTTTTTATGTTTGGGAGCAGCT	5278837	5279068	5278787	5278839	1	KN122008.1	ENSFDAG00000019754.1	5227204	5302629	ACTN2	5955	1421	182286	No_or_no_constitutive_exon
TCAGAAACAGCAGGTGATCTGCCTTTATTTTGTTTTCTCTGAGGGTGCAGTG	2891756	2891877	2891927	2891875	-1	KN122390.1	ENSFDAG00000009614.1	2856740	2895016	SEC16B	5955	1421	182286	No_or_no_constitutive_exon
ATTGGAAACTTTGCATTGTGTTTCTTTGAAGAATCACTTAGGGGGACCAGCT	2888085	2888106	2888156	2888104	-1	KN122390.1	ENSFDAG00000009614.1	2856740	2895016	SEC16B	5955	1421	182286	No_or_no_constitutive_exon
TCTTCGCTGTTCATGTGCCCTGAACCTCTTTCTTGTGTTTGCCTGGGAAGGA	1947545	1947634	1947684	1947632	-1	KN120510.1	ENSFDAG00000014496.1	1936297	1960367	MTRR	5955	1421	182286	No_or_no_constitutive_exon
TGAAAATATTACTTTGTCTCCTGGCAGAGCCAGGGAGGAGGTAGGGTGAGCC	2465064	2465297	2465347	2465295	-1	KN120510.1	ENSFDAG00000019263.1	2464121	2466256	None	5955	1421	182286	No_or_no_constitutive_exon
AATAAATTCATCCGAATATAGGTATTCCTTTCTCCTTCCTTGGGGGGAAGCT	3664589	3664889	3664539	3664591	1	KN120510.1	ENSFDAG00000022507.1	3662319	3664889	None	5955	1421	182286	No_or_no_constitutive_exon
GCAGGAAGGGGAGTAGGCTGGAGCTCACCCTCGCCCTTTGGGAAGGGCAGCC	6033597	6033857	6033907	6033855	-1	KN120510.1	ENSFDAG00000029003.1	6033597	6034568	None	5955	1421	182286	No_or_no_constitutive_exon
GGCTTCCATTTTTACGTATGACTGTCCATTTTCCCATGCGTGGGGCGCAGGC	6450017	6450155	6450205	6450153	-1	KN120510.1	ENSFDAG00000012851.1	6442293	6453147	SLC6A18	5955	1421	182286	No_or_no_constitutive_exon
TGTTCCTCCTTCCACATACACAGGCTGTCTGGGGTATGACACGAGGGCAGAT	6872757	6872921	6872971	6872919	-1	KN120510.1	ENSFDAG00000000316.1	6836688	6875913	EXOC3	5955	1421	182286	No_or_no_constitutive_exon
GTACACGGCAATTTCATGATCTCGCGGAACTGCATGGGACTGGTGGCAAGTC	1084315	1084381	1084431	1084379	-1	KN122320.1	ENSFDAG00000010481.1	1083581	1084602	None	5955	1421	182286	No_or_no_constitutive_exon
TTACAGATCTTTCTGATTGTCTTCCTCTCACTGCCTTGGTGGATGGGTAGAT	1083879	1084118	1084168	1084116	-1	KN122320.1	ENSFDAG00000010481.1	1083581	1084602	None	5955	1421	182286	No_or_no_constitutive_exon
GTTTAGATTTTAAGGATCATCAAAAGAGGTCAGAGGGGCTGGGGATTTAGCT	1262363	1262405	1262455	1262403	-1	KN122320.1	ENSFDAG00000015862.1	1242848	1262522	None	5955	1421	182286	No_or_no_constitutive_exon
TGGGGGACGGAGGCACAGCAGCGCTTTAGCTCTTGCGAGGACGGTGGGAGGA	3417900	3418046	3418096	3418044	-1	KN122320.1	ENSFDAG00000016982.1	3405763	3422351	AMDHD1	5955	1421	182286	No_or_no_constitutive_exon
TTTTGTGCTGGAGCTTCTTTTGACATCCTGAAAGCTGGGACATGGATAAGAT	259374	260322	259324	259376	1	KN125198.1	ENSFDAG00000004849.1	259294	260322	OR13C4	5955	1421	182286	No_or_no_constitutive_exon
TACCTCTTCCGTTCTCACTGCAGCAGTAGGAAATTTTCTGGGAGAAACAGCA	272202	272475	272525	272473	-1	KN125198.1	ENSFDAG00000013148.1	270460	272743	None	5955	1421	182286	No_or_no_constitutive_exon
TTCGACATGTACAGCCCACCTGACCATTGTGGTTCTATTCTGTGGGACAGCT	271895	272004	272054	272002	-1	KN125198.1	ENSFDAG00000013148.1	270460	272743	None	5955	1421	182286	No_or_no_constitutive_exon
TTCATATCACCTCTGGGGCTGTTGCATTACTTTCTCTCTGGGTTGCAAAGAC	2649147	2649167	2649097	2649149	1	KN125198.1	ENSFDAG00000000159.1	2496424	2652149	GRIN3A	5955	1421	182286	No_or_no_constitutive_exon
GTGCCATGCTTCAAAGATGTCCATTGAGTTGTAAACCATTCACTGGGGAGGA	2870795	2870996	2870745	2870797	1	KN125198.1	ENSFDAG00000019576.1	2825167	2870996	BAAT	5955	1421	182286	No_or_no_constitutive_exon
GTCCCTCACCAGAGAGATCGCTCCTCTTAAAATGTAAGACCCTGGGAGAGTG	5848745	5848786	5848695	5848747	1	KN125198.1	ENSFDAG00000016169.1	5838973	5853462	TRIM14	5955	1421	182286	No_or_no_constitutive_exon
ACTGGGGTTCTTCAGGGGACTGGAATGACTCACATGCAAGGTGGGGGGAGAG	5819435	5819458	5819508	5819456	-1	KN122350.1	ENSFDAG00000000363.1	5740668	5972679	COL22A1	5955	1421	182286	No_or_no_constitutive_exon
TACATATGCTCACGTCTTGTCTTCTTTCCAGGGAGACCCTGGGATCAAAGGC	5749495	5749724	5749774	5749722	-1	KN122350.1	ENSFDAG00000000363.1	5740668	5972679	COL22A1	5955	1421	182286	No_or_no_constitutive_exon
CCATTTCTCGCTTGCCTCTTGGTCAGATAAAGAGCTTGATTGGGGTGGAGCT	484990	485055	485105	485053	-1	KN120547.1	ENSFDAG00000015360.1	483174	518880	SEMA5B	5955	1421	182286	No_or_no_constitutive_exon
CCCCATCCCCGGGGTGGGGACAGTCCCTGGCTTGTTGAGTGGGGGCCCAGGA	484761	484969	485019	484967	-1	KN120547.1	ENSFDAG00000015360.1	483174	518880	SEMA5B	5955	1421	182286	No_or_no_constitutive_exon
AGAGACAGGAGGAGGGAAGCAATGTGAAGGCCGTGTGCACCGGGGCGCAGGT	5282952	5283200	5282902	5282954	1	KN120547.1	ENSFDAG00000021458.1	5281881	5287146	OGG1	5955	1421	182286	No_or_no_constitutive_exon
GCATAGGCGCTGCCATGCTGTGTGTCTTTGCTTTTATCTCGGGGGTTCAGCC	5289148	5289227	5289277	5289225	-1	KN120547.1	ENSFDAG00000009618.1	5286881	5296603	None	5955	1421	182286	Yes
ATCGCAGAGGGTATGGGTTGGCCCTGGAATAACTGGCTTCCTGGGCAAAGGT	855531	855654	855481	855533	1	KN125162.1	ENSFDAG00000013557.1	820351	855654	None	5955	1421	182286	No_or_no_constitutive_exon
GGGGCTAAGACAGAGCTGCTTTGTAGTCTTATTCATCCCTGACTGGGTAGGA	1702952	1703079	1703129	1703077	-1	KN122621.1	ENSFDAG00000032882.1	1699056	1715575	None	5955	1421	182286	No_or_no_constitutive_exon
AGGGGCTATGTGTGTATGCATTAATGGAATTTTCTTCTTGGGGAATGTAGGT	89720	89869	89670	89722	1	KN122182.1	ENSFDAG00000002515.1	80256	94891	HIF1AN	5955	1421	182286	Yes
ATGTGTTCTTGCCCCTGACTGTCCTCTTTGTGTTGTTGGGCTGGGGACAGGA	470120	470262	470070	470122	1	KN122182.1	ENSFDAG00000010676.1	467751	474581	TWNK	5955	1421	182286	No_or_no_constitutive_exon
GTTCTTAATTCAGGTGTTTGCTAATTTCCTTTTACTTTTTTGTGGGGAAGCC	1333890	1333960	1334010	1333958	-1	KN122182.1	ENSFDAG00000001905.1	1212601	1376895	C10orf76	5955	1421	182286	No_or_no_constitutive_exon
AAGTGTCGGTAATAATCCAACTAATTCCTTCATCTTGGATATTGGGATAGGG	2960093	2960260	2960310	2960258	-1	KN122182.1	ENSFDAG00000031213.1	2960093	3039316	None	5955	1421	182286	No_or_no_constitutive_exon
GCCCTGGAGCCCCGCAGAGGTAAGGGGGCACCATCGGACCCTGTGGGGAGGG	198884	198887	198937	198885	-1	KN122665.1	ENSFDAG00000009257.1	193151	200892	MAPK8IP2	5955	1421	182286	No_or_no_constitutive_exon
GGGTCGCCAGTGCCTTGGGTGAACAAGGGGCAGGAAAGGGGACACGGTAGTC	301151	301240	301290	301238	-1	KN122665.1	ENSFDAG00000013821.1	297558	310049	NCAPH2	5955	1421	182286	No_or_no_constitutive_exon
GTCCAAGTGGTGCACCTGGCGGGTGGGGGTCCACGGAGGGTGTGTGAGAGCC	3902126	3902264	3902314	3902262	-1	KN122665.1	ENSFDAG00000012531.1	3848472	3906129	FBLN1	5955	1421	182286	Yes
GATTTTTTTTTTTAAAGTTAATATATCCTTTTATTTTTTGTGGGGACAAGTT	5101830	5102026	5101780	5101832	1	KN122665.1	ENSFDAG00000018663.1	4936545	5142406	EFCAB6	5955	1421	182286	No_or_no_constitutive_exon
CCCTGGCGGATGTGAAGAACCCACTGAGTCTGGGCTTGTGGGGGCTGCAGGT	372523	372640	372690	372638	-1	KN120745.1	ENSFDAG00000017492.1	359071	423307	None	5955	1421	182286	No_or_no_constitutive_exon
GGCCACGGCGGGTGTCTGTGCTGCCCACTCTGTTCCTTGGGTGCAGGTAGGG	390741	390935	390985	390933	-1	KN120745.1	ENSFDAG00000017492.1	359071	423307	None	5955	1421	182286	No_or_no_constitutive_exon
TATGGAATGTATTTTGAGCTCCTGGGACCAGGAATATGGGTGTGAACAAGAT	378318	378375	378425	378373	-1	KN120745.1	ENSFDAG00000017492.1	359071	423307	None	5955	1421	182286	No_or_no_constitutive_exon
AGATGTTTCCAGTCTTGGGCTGGATAGACCTGTCTATCCCCGGGGGCCAGGA	2793548	2793688	2793498	2793550	1	KN120745.1	ENSFDAG00000009717.1	2788478	2803280	None	5955	1421	182286	No_or_no_constitutive_exon
AGCAGGTGCTGCGCTGGAGCTGGGAGTGAGGCACTGGGCTGGGGGCTGAGGC	2888415	2888434	2888484	2888432	-1	KN120745.1	ENSFDAG00000007042.1	2887632	2898071	CNKSR1	5955	1421	182286	No_or_no_constitutive_exon
AATTTAACTTTGAACCCCTATGATATTTCGTTCTTCTTTCAGGGAACAAGTG	4046819	4046901	4046951	4046899	-1	KN120745.1	ENSFDAG00000009903.1	4019596	4050156	SRRM1	5955	1421	182286	No_or_no_constitutive_exon
AAAATGCAAATTTAACCAGCAATGATTTTGTCATCCCTGCGGTGGGCCAGGT	4545055	4545201	4545251	4545199	-1	KN120745.1	ENSFDAG00000002380.1	4498942	4580562	HIVEP3	5955	1421	182286	Yes
GGTCTCACACTGAGCTTAACATCCTGTGCTGTTCCTCCACTGGGCAACAGAA	6270461	6270616	6270411	6270463	1	KN120745.1	ENSFDAG00000003987.1	6208657	6285067	PTPRF	5955	1421	182286	Yes
TCCACAGTTTTCACTTTTTTTGTTTTGTTTTGTATTATTTTTGGGGAAAGGT	2225374	2225595	2225645	2225593	-1	KN122397.1	ENSFDAG00000019342.1	2213888	2304424	KDM5A	5955	1421	182286	Yes
TGAGAGGAACTGTACATGTTTCCTTATGCCATGTAATTTTTTGGGGGCAGGT	2802446	2802641	2802396	2802448	1	KN122397.1	ENSFDAG00000005917.1	2680885	2811973	WNK1	5955	1421	182286	No_or_no_constitutive_exon
TCGATGGGAGACACCAACATTGCTCGTTTTTTTTCCTTCTGGGGGGACAGGA	2939868	2939964	2940014	2939962	-1	KN122397.1	ENSFDAG00000010394.1	2932793	2969743	None	5955	1421	182286	No_or_no_constitutive_exon
CCTGATACCCTCCTAACAGTGTCTCTCTTCCGTCTCTGTAGGGAGCCCAGAT	3268242	3268922	3268192	3268244	1	KN122397.1	ENSFDAG00000009684.1	3085724	3299217	MICAL3	5955	1421	182286	No_or_no_constitutive_exon
CGCGAGACTTCCAAAAACTTGGCGGCCCATGCTTCCGGTCCGGGTAACAGAG	3440258	3440275	3440325	3440273	-1	KN122397.1	ENSFDAG00000010802.1	3361320	3441069	BCL2L13	5955	1421	182286	No_or_no_constitutive_exon
CACAGAAGCCCTCCGAGTTCAGGTGGGTTTGGGACCTGGGATGAGAAAAGCT	6033982	6033989	6034039	6033987	-1	KN122397.1	ENSFDAG00000013601.1	6030454	6036223	KIFC2	5955	1421	182286	No_or_no_constitutive_exon
CGGGAACTGCAGCAAGTGCATGGGCAGCTGGCAGGTAAGGGTTGGGGCAGGG	6033753	6033768	6033818	6033766	-1	KN122397.1	ENSFDAG00000013601.1	6030454	6036223	KIFC2	5955	1421	182286	No_or_no_constitutive_exon
GGCCCATGGTGACCACCATGACCATGATGACCACAGCCAGCTGGGCAGAGAG	6077234	6077299	6077184	6077236	1	KN122397.1	ENSFDAG00000012347.1	6076212	6079767	SLC39A4	5955	1421	182286	No_or_no_constitutive_exon
CACACTAGAGTCTGGGGTCAGTTCGAGGTCCGGTTCGCCGGCGGGGCCAGAG	6308251	6308346	6308396	6308344	-1	KN122397.1	ENSFDAG00000012616.1	6306582	6308376	HGH1	5955	1421	182286	No_or_no_constitutive_exon
CAGATCTGGCTACCTTACCCTGATGGCTACCTGGGGTGGGGGAGTTACAGGT	6383618	6383757	6383568	6383620	1	KN122397.1	ENSFDAG00000003943.1	6379476	6389207	OPLAH	5955	1421	182286	No_or_no_constitutive_exon
CTGAATCTTGATCTCTGCCCTTTACCCTTTGCTCTGCTCTGGTTGGGCAGCC	6494206	6494242	6494156	6494208	1	KN122397.1	ENSFDAG00000011856.1	6452642	6517494	PLEC	5955	1421	182286	No_or_no_constitutive_exon
TGTGGGTGGCCAGGACTCAGATTTTGCCTTCTATCCCTTGTGTGGGGTAGAT	6495952	6496119	6495902	6495954	1	KN122397.1	ENSFDAG00000011856.1	6452642	6517494	PLEC	5955	1421	182286	Yes
GTAAAATACCTCTTACATCATTTGGTTTTGTTTTGTTGTGGGGAATGAAGGA	2545807	2545936	2545757	2545809	1	KN123387.1	ENSFDAG00000004597.1	2493487	2548366	SFMBT1	5955	1421	182286	No_or_no_constitutive_exon
ATGGCTGTGAGCCGAGGAGAGAGTGCCGGCCTCATCAAGTGAGGAGGGAGGG	2627454	2627481	2627404	2627456	1	KN123387.1	ENSFDAG00000021364.1	2624067	2637119	ITIH4	5955	1421	182286	Yes
GGGTAGGGCCTAGGCGGACGTGATCTTTGGTGGTGGGAGGGAGAATCCAGTA	2632198	2632243	2632148	2632200	1	KN123387.1	ENSFDAG00000021364.1	2624067	2637119	ITIH4	5955	1421	182286	Yes
TTCCAGGCCAAGGTGTGGGGGAGCTACACGGAGTAGCAGGTATTAGGGAGGA	2632258	2632301	2632208	2632260	1	KN123387.1	ENSFDAG00000021364.1	2624067	2637119	ITIH4	5955	1421	182286	No_or_no_constitutive_exon
GTCATCTATCTATCCCAGAGAGCTCAGGTTGGATCACCACGGAGGGACAGAG	2637090	2637119	2637040	2637092	1	KN123387.1	ENSFDAG00000021364.1	2624067	2637119	ITIH4	5955	1421	182286	Yes
AAGAGGACAGGCACTGACCTGGTCATGTGGGGATGGGCCCTGGGGGACAGAG	2884474	2884582	2884632	2884580	-1	KN123387.1	ENSFDAG00000003427.1	2882093	2908314	STAB1	5955	1421	182286	No_or_no_constitutive_exon
GGGCAGCCCAGACAGGTGAATGGAGTCACGGTCTGCAGGGGAAGGAGGAGGT	2939569	2939597	2939647	2939595	-1	KN123387.1	ENSFDAG00000007760.1	2924709	2958364	NISCH	5955	1421	182286	No_or_no_constitutive_exon
TCCAGTGTCCTGACTGCTGCTTTGTCTCCCCCTCGGCCACCGTGGGATAGAA	2961356	2961503	2961306	2961358	1	KN123387.1	ENSFDAG00000010806.1	2959718	2962412	TNNC1	5955	1421	182286	No_or_no_constitutive_exon
CCTTTCTTGAACTGGAATGAAGCATTTACAAGCTCTGGGCAGCGGTGCAGTC	1050812	1050841	1050762	1050814	1	KN122310.1	ENSFDAG00000006413.1	1028376	1261535	NBAS	5955	1421	182286	No_or_no_constitutive_exon
AAAGGACATGTTTCTAAGAATCCTTTTCTTTCTATTGTGGGGTTGAACAGGA	2947293	2947363	2947413	2947361	-1	KN122310.1	ENSFDAG00000026981.1	2941839	2951191	None	5955	1421	182286	No_or_no_constitutive_exon
CAAAATTTTCATCCCTGCAGATTTTACATTACATGTAATAAGCGGGAAAGAT	4839083	4839208	4839033	4839085	1	KN122310.1	ENSFDAG00000013193.1	4815896	4855174	ADAM17	5955	1421	182286	No_or_no_constitutive_exon
TTCTGCGTGTGCGTGTGCGTGTGCCTGCCTGTGTGTGCGCATGGGATCAGTT	4907575	4907710	4907760	4907708	-1	KN122310.1	ENSFDAG00000009238.1	4901959	4985689	None	5955	1421	182286	No_or_no_constitutive_exon
CCAGCCCACGGACCTGTGCCTCGCTCATGGCCGTCTCCCTTGGGTGGCAGGA	6030204	6030605	6030655	6030603	-1	KN122310.1	ENSFDAG00000004182.1	6030204	6128538	EIPR1	5955	1421	182286	No_or_no_constitutive_exon
TTCAAAGAACATGAGTACACTGAGTTTGGGAAGTGGATGACGGATGGGAGAC	6228378	6228419	6228328	6228380	1	KN122310.1	ENSFDAG00000012521.1	6226762	6239646	ALLC	5955	1421	182286	No_or_no_constitutive_exon
TCTAAATAAGAGATGCAGTCTGCTGGATCACAAAGAGGTCATGGGGGAAGAA	6428937	6429307	6429357	6429305	-1	KN122310.1	ENSFDAG00000018460.1	6428847	6429959	None	5955	1421	182286	No_or_no_constitutive_exon
TCACATTGAAGAGAATCCCTGTAAGTGTCAGCAGTGTGGGGAGGCCTAAGTC	512327	512367	512417	512365	-1	KN122676.1	ENSFDAG00000017803.1	512327	516289	None	5955	1421	182286	No_or_no_constitutive_exon
CCCTAATCCTCTTTTATCTCTCCGTCCACAGGGGAGAAGCCACAGGGGAGCG	595565	596932	596982	596930	-1	KN122676.1	ENSFDAG00000018118.1	595565	601778	None	5955	1421	182286	No_or_no_constitutive_exon
GCAGAGGTCAGCGGTCACACTGGGCAGTGGGGTTCTGCCTTGGGGGGTAGGA	733864	734084	734134	734082	-1	KN122676.1	ENSFDAG00000009942.1	731129	735955	OLFM2	5955	1421	182286	Yes
TTTTTTTTAAAAAAAGAATATGTTAGTCTCAACTGGCTATAGGGGTTCAGGC	886761	886908	886711	886763	1	KN122676.1	ENSFDAG00000008458.1	884025	887593	None	5955	1421	182286	No_or_no_constitutive_exon
GGCTGATGTACGTGTATTTTGCTGGCAGAGCCGCAACCCGGGGAGCCGAGGA	921610	921692	921742	921690	-1	KN122676.1	ENSFDAG00000021245.1	898146	939619	DNMT1	5955	1421	182286	No_or_no_constitutive_exon
TGACTCTGTTGCCACAGAAGACACCAAAAAGAAAGTAGAAATCAAGGGAGCC	1006767	1006945	1006717	1006769	1	KN122676.1	ENSFDAG00000013322.1	998132	1006945	ICAM5	5955	1421	182286	No_or_no_constitutive_exon
GGCTTTGTTTCTAAGGGGTTCCTCAAGGCTGGGGAGAGGCGAGAGGGAAGGT	1124807	1124861	1124911	1124859	-1	KN122676.1	ENSFDAG00000011225.1	1124150	1130449	KEAP1	5955	1421	182286	No_or_no_constitutive_exon
CACGGGTGTGGGAGCGTGTGGCCTGCCTGCCACCTTGCCAGTGTGGGCAGTC	1392591	1392615	1392541	1392593	1	KN122676.1	ENSFDAG00000007838.1	1377227	1393835	CARM1	5955	1421	182286	No_or_no_constitutive_exon
GGGTGTGTGGGCTCGACTAGGTGAGTAGCGGAGGAAGATGGCAGGGTGAGTG	1398650	1398658	1398600	1398652	1	KN122676.1	ENSFDAG00000005475.1	1398517	1399324	TIMM29	5955	1421	182286	No_or_no_constitutive_exon
GTGGTGGGGTCAGTGATGGCCAGAAGTGACCAGAGCTTCGGGGGCTGCAGAA	1694933	1695020	1695070	1695018	-1	KN122676.1	ENSFDAG00000014871.1	1691067	1701858	RGL3	5955	1421	182286	No_or_no_constitutive_exon
TTCCCAGCAGCTGCGCCTGGCTTCGACCTCACCCCCTCCCCTGGGAGCAGAC	1716878	1717031	1717081	1717029	-1	KN122676.1	ENSFDAG00000018881.1	1703791	1723076	CCDC151	5955	1421	182286	No_or_no_constitutive_exon
GCTGCCCGACCCTGGCCCCGACCCTGCCTACTCCGACCTCCCGGGGGCAGGA	1766619	1766725	1766775	1766723	-1	KN122676.1	ENSFDAG00000007279.1	1765632	1777246	ECSIT	5955	1421	182286	No_or_no_constitutive_exon
TGGGAGTGGACTGACCCATGCTCACGGGGGCTCTTTCTTTGGGGACACAGGC	2042540	2042624	2042674	2042622	-1	KN122676.1	ENSFDAG00000004446.1	1962873	2052388	None	5955	1421	182286	No_or_no_constitutive_exon
GCTTTCCGTGCACGGGAAATCACAGGGCCCAGCAGGGCGGACCTGGGAAGCC	2097978	2098017	2098067	2098015	-1	KN122676.1	ENSFDAG00000006407.1	2083594	2137566	VAV1	5955	1421	182286	Yes
GTCAAAGCCAAGGCTAAACCTGCGGGTTCTCAGGTTTGGGGAGCTGGCAGGG	2167674	2167823	2167624	2167676	1	KN122676.1	ENSFDAG00000015778.1	2164363	2171506	GPR108	5955	1421	182286	No_or_no_constitutive_exon
AGTCCGTCCAGTAAGTCCCCAGTGGGCCTCGCTGTGAGGAGGGGAGCGAGCA	2388702	2388746	2388652	2388704	1	KN122676.1	ENSFDAG00000010889.1	2385606	2393240	KHSRP	5955	1421	182286	No_or_no_constitutive_exon
AGGAGAACTGGAGGTGCAGGTGGGGACACTGCTGTCTGGGAAACTGGAAGAG	2476801	2477069	2476751	2476803	1	KN122676.1	ENSFDAG00000008240.1	2459960	2523417	MLLT1	5955	1421	182286	No_or_no_constitutive_exon
GAAAGATGACTGTTTTTTCTCCTGTCCCTGCCACTGCCGTCCGGGGGAAGTC	2516841	2516929	2516791	2516843	1	KN122676.1	ENSFDAG00000008240.1	2459960	2523417	MLLT1	5955	1421	182286	No_or_no_constitutive_exon
GGGCCGAAATGGTCGGCTCGAAGGTCCACGCCAGACGGACGCTGGGGTAGGC	2548704	2548720	2548770	2548718	-1	KN122676.1	ENSFDAG00000010956.1	2545120	2562596	ACSBG2	5955	1421	182286	No_or_no_constitutive_exon
ACAGTGCACCAGGAGTCCGGGCTGCAGACCCAGGCAGACCTGGGTGGGAGGC	2546902	2547116	2547166	2547114	-1	KN122676.1	ENSFDAG00000010956.1	2545120	2562596	ACSBG2	5955	1421	182286	No_or_no_constitutive_exon
GCGGGGCACTGCGTGTGCCTTCTCGGTGCCGACTGCTGGGGGGACTGAAGAC	2722337	2722415	2722465	2722413	-1	KN122676.1	ENSFDAG00000018477.1	2720239	2723180	None	5955	1421	182286	No_or_no_constitutive_exon
GACTTCTATCCTGCAGTGATGGGCACCTCAGGAAGGTCAGGAGCAGGGAGGA	2721041	2721043	2721093	2721041	-1	KN122676.1	ENSFDAG00000018477.1	2720239	2723180	None	5955	1421	182286	No_or_no_constitutive_exon
GCACAGGCTACGTGCGTCTGTGGACCGCGGCGCGGTGCTGGGGATATAAGTC	2844410	2844517	2844360	2844412	1	KN122676.1	ENSFDAG00000016252.1	2844150	2860219	LONP1	5955	1421	182286	No_or_no_constitutive_exon
TCATCCGTAAATGAGATTTGCCTTCTCTTTAAAACGCAAACAGGCGGGAGGA	2919703	2919874	2919653	2919705	1	KN122676.1	ENSFDAG00000020009.1	2899036	2923287	SAFB2	5955	1421	182286	No_or_no_constitutive_exon
GAGCGCTGCCTCGATTCACTTGGCAGCCTGAGTGTTAGACTCGGGATAAGCC	3083197	3083228	3083147	3083199	1	KN122676.1	ENSFDAG00000018476.1	3052176	3098739	PTPRS	5955	1421	182286	No_or_no_constitutive_exon
AGGCAGGAGGATTCCTTCAAGTTTGAGGCCATTCGGACCTACATAGGGAGAA	3416733	3416804	3416683	3416735	1	KN122676.1	ENSFDAG00000015657.1	3416699	3423896	MYDGF	5955	1421	182286	No_or_no_constitutive_exon
AGCCTCAGGCCTCATGTAAAGGTGGTGGGTCCCTGCTGGGGAGAGGACAGGA	3709975	3710083	3710133	3710081	-1	KN122676.1	ENSFDAG00000001379.1	3698790	3721274	None	5955	1421	182286	No_or_no_constitutive_exon
CAGATGATGTCCTCGGTGGGCCGGGCGGGGGCGCTCGCGGGCGGGGACAGCG	3811201	3811453	3811151	3811203	1	KN122676.1	ENSFDAG00000010563.1	3810241	3816449	ZBTB7A	5955	1421	182286	No_or_no_constitutive_exon
GACGCGCTGGTGGGCGCGGGGATCCCGCGAACGTGTACACGGGCGGCAAGGG	4360799	4360868	4360749	4360801	1	KN122676.1	ENSFDAG00000011040.1	4350640	4366537	None	5955	1421	182286	Yes
GGAGAGGCAGGACAATTTGTTGTGAGTTTGAAGCCAGCCTGGGTAGATAGCG	4594719	4594828	4594669	4594721	1	KN122676.1	ENSFDAG00000007216.1	4593385	4607685	TJP3	5955	1421	182286	No_or_no_constitutive_exon
TAAAATGAAAAACCACAAACAGAGATGGGGAGAGGGCTTGGGAGGGGCAGGG	4598616	4598626	4598566	4598618	1	KN122676.1	ENSFDAG00000007216.1	4593385	4607685	TJP3	5955	1421	182286	No_or_no_constitutive_exon
GAGGGCTTGGGAGGGGCAGGGTGCCCCAAGCAGAGGTTGAGGGGCAGGAGGG	4598647	4598732	4598597	4598649	1	KN122676.1	ENSFDAG00000007216.1	4593385	4607685	TJP3	5955	1421	182286	No_or_no_constitutive_exon
CAGACTCTTCGTCGAGTGTGTTCTCTCTCAATCCCCACCCCACGGGACAGGA	4605173	4605381	4605123	4605175	1	KN122676.1	ENSFDAG00000007216.1	4593385	4607685	TJP3	5955	1421	182286	No_or_no_constitutive_exon
ACTGCCCGCCGGTCACCACGGCCATCATCCGCCGGCTGCACTCGAGGGAGCA	4608417	4608471	4608521	4608469	-1	KN122676.1	ENSFDAG00000003123.1	4607966	4613549	APBA3	5955	1421	182286	No_or_no_constitutive_exon
CGTGTGGGGTGCTCCGTCTGGATTCCTGTGTCTGCCCGTCGGGGTGCCAGGC	4680186	4680242	4680136	4680188	1	KN122676.1	ENSFDAG00000012032.1	4673790	4696171	ATCAY	5955	1421	182286	No_or_no_constitutive_exon
TTAAAAAGAAGCAACCAGAGCCCGGGGAGGAGGCAGCAGGGCCAGTGGAGAA	4959660	4959690	4959610	4959662	1	KN122676.1	ENSFDAG00000013326.1	4936516	4962335	AP3D1	5955	1421	182286	No_or_no_constitutive_exon
AGCTGGCCCAGCGCGAGGAGGACGCAGCCGAGGAAGCGGCCGCAGGGCAGGG	5010790	5010870	5010740	5010792	1	KN122676.1	ENSFDAG00000009168.1	4999629	5011488	MKNK2	5955	1421	182286	No_or_no_constitutive_exon
GCCCTTGGGAAGGCCCTGGCCTCGGTGAGGCGGGGGGCCCTGGGAGCCAGGG	5341119	5341147	5341069	5341121	1	KN122676.1	ENSFDAG00000013562.1	5321731	5348039	TCF3	5955	1421	182286	No_or_no_constitutive_exon
CCCGTTGGCTGCTGACCGCCCTCGCGGCAGGTTCCACGTGGGTGCGGCAGGC	5609796	5610090	5610140	5610088	-1	KN122676.1	ENSFDAG00000016695.1	5607875	5611105	EFNA2	5955	1421	182286	No_or_no_constitutive_exon
TCCTTCAGCAGCACGTGAGCAGGGGCATCTGTGGGCCAGGGGCAGGGAAGAG	5794362	5794371	5794421	5794369	-1	KN122676.1	ENSFDAG00000014794.1	5785136	5799170	ARHGAP45	5955	1421	182286	Yes
TTCACCCTCCCGGGTCCCCGGCCAGGTCCCCTGTCATACGGGCCCGGAAGAA	5789781	5789793	5789843	5789791	-1	KN122676.1	ENSFDAG00000014794.1	5785136	5799170	ARHGAP45	5955	1421	182286	Yes
CACTGATGCTGCCAGAGGAGTCAGCCCTGGGGAATGGAGAGCCGGGTGAGTC	5809872	5809910	5809960	5809908	-1	KN122676.1	ENSFDAG00000004169.1	5801281	5819079	ABCA7	5955	1421	182286	No_or_no_constitutive_exon
CTTGGGTTGCCCTGTGCACAGCAAGCGCCTGTCTCCTTGGGAGCTCAGAGGA	6161264	6161267	6161317	6161265	-1	KN122676.1	ENSFDAG00000004994.1	6158545	6165183	BSG	5955	1421	182286	No_or_no_constitutive_exon
TGCTCAAGGCCTGCTCTGTCCGTGGTGAACCCACCGTGACGTGGGCCGAGGT	6245898	6245939	6245848	6245900	1	KN122676.1	ENSFDAG00000017984.1	6238745	6247951	SHC2	5955	1421	182286	No_or_no_constitutive_exon
ACGGACTCACACTGGAGAGAAACCCTGTGTATGCAAGCAGTGTGGGAAAGCC	6561906	6562130	6562180	6562128	-1	KN122676.1	ENSFDAG00000013321.1	6561906	6564490	None	5955	1421	182286	No_or_no_constitutive_exon
CAAGTTGGATCTAAACACATTTGTTTTGTTTTCTTGGGCCTAAAATACAGAA	346079	346165	346215	346163	-1	KN122131.1	ENSFDAG00000020888.1	187654	349886	None	5955	1421	182286	No_or_no_constitutive_exon
TTCTTTTCCCTTTTCAAATCCACCTTCCTGTTGCAATGCATGATGGGCAGGC	5936409	5936445	5936359	5936411	1	KN122131.1	ENSFDAG00000012639.1	5805692	5943516	MBNL1	5955	1421	182286	No_or_no_constitutive_exon
AAGTTGACCTGCAGTCATCCAATTTCTTACTTATCTTTTTGTTGGGACAGGT	5674841	5675035	5674791	5674843	1	KN121127.1	ENSFDAG00000001089.1	5654186	5681622	ASH2L	5955	1421	182286	Yes
AAGGAGTTGACCACAAGGATCAACTTTGCAGTCAGCCCCAAGGGATTGAGTC	47540	47906	47956	47904	-1	KN121001.1	ENSFDAG00000009469.1	47540	69993	DSG3	5955	1421	182286	No_or_no_constitutive_exon
GGATTCCAGCAAAGGAGGTGGCCATCAAACCTTGGAGTCCGCAAAGGGAGGG	355131	355202	355081	355133	1	KN121001.1	ENSFDAG00000006501.1	323749	355520	DSC1	5955	1421	182286	No_or_no_constitutive_exon
CATGATGCCTGGGCAGGGGACTGGGGGGGTGCACAGGGAACATTAGAAAGCA	5594869	5594920	5594819	5594871	1	KN121001.1	ENSFDAG00000016560.1	5348688	5620436	ZNF521	5955	1421	182286	No_or_no_constitutive_exon
CTTCCTTGCACTCCTCTGTTAAAGATAGTTATGTCTTTTCTGGGTGGTAGAA	2033099	2033215	2033265	2033213	-1	KN122379.1	ENSFDAG00000018135.1	2018920	2521309	CNTN6	5955	1421	182286	No_or_no_constitutive_exon
TGTTCATTGCAGCCTTTCCAAGGTTGTATCACCTGATTCCACACGGGGAGAT	3666779	3666944	3666994	3666942	-1	KN123184.1	ENSFDAG00000021456.1	3633003	3741524	LNX1	5955	1421	182286	No_or_no_constitutive_exon
TCCTGCTAACCAGATTCAAAGTGGAATGAGTGCTGGACATATGGGGACAGGT	5481092	5481139	5481189	5481137	-1	KN123184.1	ENSFDAG00000016506.1	5465805	5521728	CLOCK	5955	1421	182286	No_or_no_constitutive_exon
GAGGGAGCTGCCTGATGCTAAGGCATAGTTTTCTAGAGGGAGAGGCAGAGCT	90238	90272	90322	90270	-1	KN121670.1	ENSFDAG00000012561.1	89537	124665	RECQL5	5955	1421	182286	No_or_no_constitutive_exon
GGCCCTGGCGCTCGCCACTCCTCACTGACCGGTCCCCCTGCCGGGAGCAGGT	191308	191489	191258	191310	1	KN121670.1	ENSFDAG00000021122.1	169505	198401	ITGB4	5955	1421	182286	No_or_no_constitutive_exon
CAGCAGGGTGCAGCTGAGGAAGTGTCTGACCTTTGTCTCTGCTGGGGCAGAG	446767	446906	446956	446904	-1	KN121670.1	ENSFDAG00000009877.1	438801	456531	EVPL	5955	1421	182286	No_or_no_constitutive_exon
GGACACACAGAGGCATGACCCTGGTTCTGGGTCCCTGGGGGTGGGGGTAGGT	1153680	1153814	1153630	1153682	1	KN121670.1	ENSFDAG00000013732.1	1111011	1169189	MGAT5B	5955	1421	182286	Yes
TCTGTCCCCAAGGCTGAGTAGGTGCGGCAGGCAATGGAAAAGGAAGGGAGAG	2299581	2299774	2299824	2299772	-1	KN121670.1	ENSFDAG00000017856.1	2244649	2356016	None	5955	1421	182286	Yes
GCCGCACAGGAGGCCCTGGACACACTGAATAAGGTGACAGGGAAACGAAGGG	2273547	2273849	2273899	2273847	-1	KN121670.1	ENSFDAG00000017856.1	2244649	2356016	None	5955	1421	182286	No_or_no_constitutive_exon
CAGGGGCCCCTCACACCTCCACACGCACTGACTGCCCCGCACGGGGGCAGGG	2284223	2284385	2284435	2284383	-1	KN121670.1	ENSFDAG00000017856.1	2244649	2356016	None	5955	1421	182286	No_or_no_constitutive_exon
GGGCCCCCCCAGACCCTGGACTGGGGGGCGCTGCCACTGGAGGAGGGCAGCC	3748470	3748531	3748420	3748472	1	KN121670.1	ENSFDAG00000003053.1	3733584	3826888	RNF213	5955	1421	182286	No_or_no_constitutive_exon
CCTAGCTTGGCAGAGGGCCGTGTGGTGGACAGGGAGACATGCAGGGCTAGGT	3760137	3760189	3760087	3760139	1	KN121670.1	ENSFDAG00000003053.1	3733584	3826888	RNF213	5955	1421	182286	No_or_no_constitutive_exon
GGACACTCCGGGCCACCCTTACCAGGGCAGGAGAGGTGAGCACCGGGGAGTC	3841873	3842019	3841823	3841875	1	KN121670.1	ENSFDAG00000013275.1	3831773	3842019	ENDOV	5955	1421	182286	No_or_no_constitutive_exon
CACCTATGCTCGGGGTGCTGGGGGAGGTACCCAGCGCTGGTCACAGGGAGGT	4401512	4401553	4401603	4401551	-1	KN121670.1	ENSFDAG00000018423.1	4399331	4413894	AATK	5955	1421	182286	No_or_no_constitutive_exon
CCGGCCTGACGCTCAGCCATCCGCAGAGACCGGTGCCCCAGGTGGGGCAGGG	4454665	4454767	4454817	4454765	-1	KN121670.1	ENSFDAG00000007874.1	4448278	4464772	CEP131	5955	1421	182286	No_or_no_constitutive_exon
GAGAGGGCTGCTGAGAGCCGGTGAGCTGGGGCTGACTTTGGGCGGCAGAGAC	4449755	4449818	4449868	4449816	-1	KN121670.1	ENSFDAG00000007874.1	4448278	4464772	CEP131	5955	1421	182286	No_or_no_constitutive_exon
CAGGAGGTGACCACAGCCTCCCCACACTGGCCCTGAGGAGGGACTTGGAGGA	4473705	4474156	4474206	4474154	-1	KN121670.1	ENSFDAG00000008264.1	4473576	4478964	TEPSIN	5955	1421	182286	Yes
TTGCCTGTCCCCGCCTGGTGGGGGTTCAGGCTACAGCAGAAGGGCCCAAGCC	4473576	4473672	4473722	4473670	-1	KN121670.1	ENSFDAG00000008264.1	4473576	4478964	TEPSIN	5955	1421	182286	Yes
AACCAGGTAGGAGGGGTGCGCCCAGCCACCCAGGATGCCCAGGGTGGGAGCA	5084631	5084786	5084581	5084633	1	KN121670.1	ENSFDAG00000019707.1	5080479	5086967	LRRC45	5955	1421	182286	No_or_no_constitutive_exon
GAGAGCTGGGGGAGCCTCTGCCTGCCTGACTGATATGCACACTGGGGTAGAT	5085342	5085435	5085292	5085344	1	KN121670.1	ENSFDAG00000019707.1	5080479	5086967	LRRC45	5955	1421	182286	No_or_no_constitutive_exon
AGCAGATGCCGCCTCCCGCACAGTTGACCAGGAACACCTGGGACGGCGAGCC	5209819	5209844	5209894	5209842	-1	KN121670.1	ENSFDAG00000019779.1	5160080	5233213	None	5955	1421	182286	No_or_no_constitutive_exon
CAGGACCTGGAGCTCCCAGTGACGGAGTGGGTCCCTGGACAAGGGAGAAGAA	5186128	5186224	5186274	5186222	-1	KN121670.1	ENSFDAG00000019779.1	5160080	5233213	None	5955	1421	182286	No_or_no_constitutive_exon
AGCGTGGCAGTGGGAGGCTGCGTGCTCCCCGTCCCTGCCGTGGGTAGCAGAC	5546212	5546439	5546162	5546214	1	KN121670.1	ENSFDAG00000007136.1	5545945	5563363	FOXK2	5955	1421	182286	No_or_no_constitutive_exon
GGTGGCTCCAAAGCCTCCATGTTCTAGCCAGACTTGGAGGGGGGGGTCAGGC	202430	202580	202630	202578	-1	KN122548.1	ENSFDAG00000007580.1	198653	255139	None	5955	1421	182286	No_or_no_constitutive_exon
CTCAACGCTGGCGCCTGGTTTCTAGAGGTGAGAGTGGCATCTGGGAAAAGGC	271248	271258	271308	271256	-1	KN122548.1	ENSFDAG00000016765.1	264702	275684	None	5955	1421	182286	No_or_no_constitutive_exon
TTTTGTTTTGTTGCTTTAAAAAATTATACTCTTATGGGCTGGGAATGGAGCT	4458157	4458159	4458209	4458157	-1	KN122548.1	ENSFDAG00000009466.1	4427163	4500745	HEPH	5955	1421	182286	No_or_no_constitutive_exon
CCATAGGTTACGTGGTCTAACTGCTGGTCTTTCTCTCTGTCACGGGACAGGC	4854735	4854960	4855010	4854958	-1	KN122548.1	ENSFDAG00000020434.1	4853895	4881161	MSN	5955	1421	182286	No_or_no_constitutive_exon
CCACTTTCCTTCTCTCTTCTGGCCTGTTTATTGCTTTTGGGAAACTGCAGGA	5516867	5517039	5516817	5516869	1	KN122548.1	ENSFDAG00000012129.1	5493852	5522130	ZC4H2	5955	1421	182286	No_or_no_constitutive_exon
ACATTCTTTTCTGAGCTATGTGCACATTGCCATTCTATGAAACCAGGGAGCT	3484110	3484487	3484537	3484485	-1	KN124226.1	ENSFDAG00000010726.1	3484110	3484982	None	5955	1421	182286	No_or_no_constitutive_exon
TCAGCGATGTCGTTTTTGTCACGGTTCTGGAACTTGCCGCTTTGAGGGAGCC	1595328	1595517	1595278	1595330	1	KN124515.1	ENSFDAG00000008643.1	1595284	1595823	None	5955	1421	182286	No_or_no_constitutive_exon
TCCTCCTCGGAGGGGGCACAGGGGCACTCCGGGGACTCGCGGGAGCCCAGCC	754761	755065	755115	755063	-1	KN124946.1	ENSFDAG00000002423.1	754363	771234	NUAK2	5955	1421	182286	No_or_no_constitutive_exon
GAGGGGCGCTCCTGTCCCAGCACCTGACAGTCTCCGTATCCGGGAGGCAGGG	1668356	1668536	1668306	1668358	1	KN124946.1	ENSFDAG00000011294.1	1661878	1681926	None	5955	1421	182286	No_or_no_constitutive_exon
CTGCGGGGAGAGGAGGGGAACGGGGAGGCCTGTCGGGCGCATGGGGAGAGTT	1768884	1768967	1769017	1768965	-1	KN124946.1	ENSFDAG00000011373.1	1760975	1776485	EIF2D	5955	1421	182286	No_or_no_constitutive_exon
GGAGACGGAAACGCTGGCTTTGCTTCGGGAAGGAAAGGGAACGAATAAAGGG	393122	393477	393072	393124	1	KN120660.1	ENSFDAG00000018195.1	390903	394303	ISL2	5955	1421	182286	No_or_no_constitutive_exon
TGGGATATTCATGTTGACCCCAGAATCACCCACCCCTCCCTGGGGCATAGAT	1787977	1788099	1787927	1787979	1	KN120660.1	ENSFDAG00000020535.1	1781181	1791119	MAN2C1	5955	1421	182286	Yes
GGCAAAATGGAATGTTTCTTTGTGTTTTTTCCTTGGGGTGGGGACTGCAGCT	2196295	2196368	2196418	2196366	-1	KN120660.1	ENSFDAG00000019428.1	2177830	2222251	ARID3B	5955	1421	182286	No_or_no_constitutive_exon
CACGGTGAGTAAGCACCCCTAAGTCAGCAGTGAGCCGGACCAGGGTACAGAC	2599129	2599151	2599201	2599149	-1	KN120660.1	ENSFDAG00000002599.1	2583813	2600446	LOXL1	5955	1421	182286	No_or_no_constitutive_exon
ATCTCCATTTCCGCTCTATTTCCCTGGCCCCGCCCCACCCTGGGCAGCAGCT	3726956	3727066	3726906	3726958	1	KN120660.1	ENSFDAG00000014264.1	3707870	3737902	PARP6	5955	1421	182286	Yes
CTAAGGGCAAGCTCTGACCTCCTGTACACCACCTTTCTTCTGGGTGGCAGAA	918538	918640	918488	918540	1	KN121537.1	ENSFDAG00000019921.1	905320	919353	PPP2R5D	5955	1421	182286	No_or_no_constitutive_exon
GCTCTGTCCTCCCATGATGCTGGTGAGGGGCAGTGCCAGGAGGGAGGGAGGA	946915	946979	947029	946977	-1	KN121537.1	ENSFDAG00000002716.1	934477	947587	CUL7	5955	1421	182286	No_or_no_constitutive_exon
AACCTGCCCGGCCATCAGTGAGTACAGCAGAGCCCTGGGGGACAGGGCAGCA	1070870	1070881	1070820	1070872	1	KN121537.1	ENSFDAG00000010918.1	1038125	1071105	CUL9	5955	1421	182286	No_or_no_constitutive_exon
AAGAAAAGGCATCTGACATGGTTCTGTTGCTTTTTGCATTTGGGTGGCAGGT	1302125	1302198	1302248	1302196	-1	KN121537.1	ENSFDAG00000007516.1	1264598	1307479	XPO5	5955	1421	182286	No_or_no_constitutive_exon
TTTGGGGGGGTACTGGGCATTGAACTCTGGTCCTTGTGCTTGCGGGGCAGGT	4806120	4806586	4806636	4806584	-1	KN121537.1	ENSFDAG00000022413.1	4802968	4807012	None	5955	1421	182286	No_or_no_constitutive_exon
AATGTTAACTGTTATATACTAATTGTACTTCTTTGTGTTCTGGGATGTAGGT	4155802	4155919	4155752	4155804	1	KN124601.1	ENSFDAG00000010685.1	4144008	4263526	SIK2	5955	1421	182286	No_or_no_constitutive_exon
GGGAAGGCCACCCTGCCTTGTGGGAGAGGCCCAGGCATTGAAACGGGGAGCG	4303121	4303209	4303259	4303207	-1	KN124601.1	ENSFDAG00000009628.1	4263542	4303289	PPP2R1B	5955	1421	182286	No_or_no_constitutive_exon
AAAAACCTTCTTATGTATTGAATCCTCTTTTAATCTGTTTGGGGGCACAGGT	4432827	4432917	4432967	4432915	-1	KN124092.1	ENSFDAG00000021074.1	4331739	4434391	HACE1	5955	1421	182286	Yes
TCTATGTCATAGGCCTGGTCTTGGAGTGGATTAAGAGCAATGGCGGGCAGTA	2696536	2696859	2696909	2696857	-1	KN122459.1	ENSFDAG00000015034.1	2696536	2697624	None	5955	1421	182286	No_or_no_constitutive_exon
ATGGACCAGCCTCTGCACAGCGCTCTGTTCGTTCCCCCCGAGGGGCCTAGGT	3941202	3941294	3941152	3941204	1	KN122459.1	ENSFDAG00000006869.1	3924515	3953319	L3MBTL1	5955	1421	182286	No_or_no_constitutive_exon
AAGACAAAGCGGAGAAAAAAGGGGGAGGGAGATGGTGGGCAAAAGGTAAGTA	762106	762163	762056	762108	1	KN125302.1	ENSFDAG00000008220.1	760959	782362	CHD3	5955	1421	182286	No_or_no_constitutive_exon
CGGAGCCCTGGAAAGAGGGGAGGGCTGAGAGGCAGGGTAAGGGTGGTGAGGC	1177642	1177669	1177592	1177644	1	KN125302.1	ENSFDAG00000003956.1	1177458	1182259	None	5955	1421	182286	No_or_no_constitutive_exon
ATATGCCATTATAGAGTATTTCGATTAATTATATTTCTTTGTGGGAGCAGGA	4076791	4077033	4076741	4076793	1	KN125302.1	ENSFDAG00000009847.1	4028811	4360832	DNAH9	5955	1421	182286	No_or_no_constitutive_exon
CGAGTCAAAGCTCTAGGCGTGAAGCCCCCCAAAATCTCTGGGAATATAAGGC	4812929	4813412	4813462	4813410	-1	KN122715.1	ENSFDAG00000001733.1	4812852	4814668	None	5955	1421	182286	No_or_no_constitutive_exon
TTTATCTCTGTAGACACAGCAGATTAGCCTCAAAAGTCTGTGGGAACTAGAG	5367725	5367817	5367867	5367815	-1	KN122715.1	ENSFDAG00000005428.1	5327345	5459022	CRB1	5955	1421	182286	Yes
ACATTGGTAGTCCTTGGGCTTGCTTTTTCTCAAAATGGGTTGGAACATAGGG	3786766	3786825	3786716	3786768	1	KN122452.1	ENSFDAG00000021108.1	3736071	3786825	SYT6	5955	1421	182286	No_or_no_constitutive_exon
AGAGGATGGAGTTAAATAAAGTAGAAGATCACAGAGGGAAAGAACTAGAGAC	4148239	4148386	4148436	4148384	-1	KN122452.1	ENSFDAG00000009298.1	4148239	4242107	MAGI3	5955	1421	182286	No_or_no_constitutive_exon
CTAGAGCTTGAAGGGGGATTTCCCATGCACTAGCGGGCAGGGCAGGAAAGGC	223836	223865	223915	223863	-1	KN123534.1	ENSFDAG00000013818.1	122809	225040	ZNRF1	5955	1421	182286	No_or_no_constitutive_exon
CTGGCTAAACTCCGGGAACTCTGCCAGCATGACCTGGGTTGGGGTTACAGGG	725246	725376	725196	725248	1	KN123534.1	ENSFDAG00000006719.1	717005	728598	None	5955	1421	182286	No_or_no_constitutive_exon
CCACCTGCGGGTAAGGCATGAGAGTATGGGCAGAGCGAGGGATGGTGAAGGG	901482	901508	901432	901484	1	KN123534.1	ENSFDAG00000008184.1	887205	908395	FUK	5955	1421	182286	No_or_no_constitutive_exon
CTGTAGACAGCCGAGCTCTAGGTGACCTGCCTCTGCATCCGGGTACACAGAT	4655770	4656690	4656740	4656688	-1	KN122517.1	ENSFDAG00000027192.1	4655770	4660794	None	5955	1421	182286	No_or_no_constitutive_exon
ATGTCCCTCACCCACCCCTGAAGATCCGAGGTGGGCGAGGGAATAGTCAGGG	415049	415477	415527	415475	-1	KN122083.1	ENSFDAG00000006524.1	415049	415733	None	5955	1421	182286	No_or_no_constitutive_exon
TCTGGGAGGAAAAAAAAAGGAATTGAGGGGTGAAGGAAGGAAGTGGGAAGAG	1487305	1487350	1487400	1487348	-1	KN122083.1	ENSFDAG00000006000.1	1471876	1487826	ERN2	5955	1421	182286	No_or_no_constitutive_exon
TGGGCACAGCTGGGGGTGGGATCGACAGACAAGATGATGCCTGGGACAAGAC	1473294	1473349	1473399	1473347	-1	KN122083.1	ENSFDAG00000006000.1	1471876	1487826	ERN2	5955	1421	182286	Yes
GGTCCACACGTGGGGACTGGAACTTTCTCCTTATTGATGGGCCCAAGGAGCC	4711593	4711711	4711761	4711709	-1	KN122083.1	ENSFDAG00000008771.1	4588678	4711775	GSG1L	5955	1421	182286	No_or_no_constitutive_exon
TGCTAGGGGGAGACTTACTGAACTGTGGAAACAGTGACCCTGGGGCTAAGAA	5165229	5165251	5165301	5165249	-1	KN122083.1	ENSFDAG00000003588.1	5151240	5168322	None	5955	1421	182286	No_or_no_constitutive_exon
TCTTCTATTCCTGAAAATCCCGGGAGCTTCCAGCAGTGGGGAGAACGGAGAC	5164334	5164506	5164556	5164504	-1	KN122083.1	ENSFDAG00000003588.1	5151240	5168322	None	5955	1421	182286	No_or_no_constitutive_exon
CATCCGCCTCTCAGGACTGCCTCTGTCAGGCACCATGGAGGGGGAAGCAGCC	5019854	5020043	5020093	5020041	-1	KN124499.1	ENSFDAG00000010816.1	5001316	5113050	C16orf62	5955	1421	182286	No_or_no_constitutive_exon
CGAGTGGTGTTCAACGTGTACACAGAATGTTTCACCCTGGCCGGGGTGAGGA	56130	56220	56080	56132	1	KN122353.1	ENSFDAG00000004045.1	55802	56683	None	5955	1421	182286	No_or_no_constitutive_exon
TGCCAGTCCATGGAAAGCAGACCGAAGCCTGTCTGCCCTGGGGCCGAGAGCT	56579	56683	56529	56581	1	KN122353.1	ENSFDAG00000004045.1	55802	56683	None	5955	1421	182286	No_or_no_constitutive_exon
CTTCTATGGGAACCCTCTCTGAAGAAGGCACAGTTCCTGACAGCTGGGAGAT	4027493	4029939	4029989	4029937	-1	KN122353.1	ENSFDAG00000019482.1	3990841	4080380	TRANK1	5955	1421	182286	No_or_no_constitutive_exon
AACTCTCTCCTAAAACACATCTCTTTACTGGATCTGTTTCCTGAGGGTAGAG	4898248	4899416	4899466	4899414	-1	KN122353.1	ENSFDAG00000032851.1	4898248	4900400	None	5955	1421	182286	No_or_no_constitutive_exon
ATGGCATTAGACAGTGAATCCCTCCCTCTGTGCTGAATATGGGAAAACAGAT	5147360	5147650	5147310	5147362	1	KN122353.1	ENSFDAG00000015780.1	5096152	5153402	DLEC1	5955	1421	182286	No_or_no_constitutive_exon
AGCCTCCAGAAAGAGACGACCCAGAACTTTGAAGACACTTTTGGGAAAAGGA	5180395	5180573	5180623	5180571	-1	KN122353.1	ENSFDAG00000018774.1	5180395	5197175	None	5955	1421	182286	No_or_no_constitutive_exon
AGTTAGGCCTGACTGTTGTTCCTTCCCTCTCTAAAATCTTTGGGGAGCAGCT	719064	719258	719014	719066	1	KN122825.1	ENSFDAG00000013599.1	702245	722229	None	5955	1421	182286	No_or_no_constitutive_exon
GTCTACCAATCAAATGTTGTCAGTTTTCTTTTTTCTTTTTTGGGACATAGGC	3249562	3249793	3249843	3249791	-1	KN122825.1	ENSFDAG00000008375.1	3232909	3261984	CLCA2	5955	1421	182286	No_or_no_constitutive_exon
TGGCAAGAGGGTTGTTACAAGGAAAGTTCTAGAAAATGTGAGGGGGGGAGAC	5071557	5071659	5071709	5071657	-1	KN122825.1	ENSFDAG00000008850.1	5071557	5072245	None	5955	1421	182286	No_or_no_constitutive_exon
GTAAGCTTCCTTGAAACATAACCATTGCCTTTGTGTTCTTTTTGGGAAAGAT	526029	527287	527337	527285	-1	KN121627.1	ENSFDAG00000021230.1	526029	612595	None	5955	1421	182286	No_or_no_constitutive_exon
GAGGGAGGCCCAGGCCACTTTTAAAGCACCTTTTCCCTTCCTGGGAGCAGCA	3679891	3679945	3679841	3679893	1	KN121627.1	ENSFDAG00000009851.1	3630078	3696022	RIPOR3	5955	1421	182286	No_or_no_constitutive_exon
TATAAACTGCACAGGTGAATTTATAGGTGGGTTGAATATGGGAGCCAGAGCT	4935318	4935389	4935439	4935387	-1	KN121627.1	ENSFDAG00000010998.1	4846195	4936263	ARFGEF2	5955	1421	182286	No_or_no_constitutive_exon
ATGGCAGTGGGCCATTCTTTGCTGCTAACCCAGAGGTGGGGACAGCCAAGAT	320013	320118	320168	320116	-1	KN123186.1	ENSFDAG00000008727.1	317178	320803	LMNTD2	5955	1421	182286	No_or_no_constitutive_exon
AACCAGGAGGGAGTGATCCCGCAGGATCCACGTGGGCCGCAGTGGGGCAGTT	363978	364481	364531	364479	-1	KN123186.1	ENSFDAG00000004975.1	363557	365654	IRF7	5955	1421	182286	No_or_no_constitutive_exon
GGTGCTGTGGGGCCCAGATCCCCACCTCATGGTGAGGATGCAGGGGTGAGGT	674769	674890	674940	674888	-1	KN123186.1	ENSFDAG00000012486.1	648928	678456	None	5955	1421	182286	No_or_no_constitutive_exon
CCCCATGAGCAGGCAGATAGATGGCTCTGGGCCCCGGGGCGGGGAGCAAGGT	765667	765726	765617	765669	1	KN123186.1	ENSFDAG00000014145.1	765447	811774	None	5955	1421	182286	No_or_no_constitutive_exon
TGAGAGGGCGGGGGGTGACATGGAGACCTACGACAACATCAGGGCTGCAGGG	839856	840302	839806	839858	1	KN123186.1	ENSFDAG00000013785.1	824821	870992	None	5955	1421	182286	No_or_no_constitutive_exon
TGCAAAGTGTTTCCCATCGGAGCAGAGGCATTCAGGGGGCTTGGAATGAGGA	3681615	3681694	3681744	3681692	-1	KN122111.1	ENSFDAG00000006247.1	3681615	3683181	None	5955	1421	182286	No_or_no_constitutive_exon
GTTATTTTCTGTTGCTCATCATTTTATTTTTTTGTGAATGAAAGCGGGAGCA	2300991	2301155	2300941	2300993	1	KN122596.1	ENSFDAG00000009767.1	2166003	2325278	MDN1	5955	1421	182286	No_or_no_constitutive_exon
GGAGGAGGAAGAGGAGGACGAGGAGGAGGAGGATGAGCTGGTGGGACTAGCG	2548099	2548162	2548049	2548101	1	KN122596.1	ENSFDAG00000002885.1	2547993	2584861	RRAGD	5955	1421	182286	No_or_no_constitutive_exon
CAGCCCTCTGACCCCTGCACAGAGATGGGGCCAGACTGGGAAAAGAGGAGCG	453673	453931	453981	453929	-1	KN123497.1	ENSFDAG00000005108.1	435688	454107	NLRC3	5955	1421	182286	No_or_no_constitutive_exon
TGGAGAGATCACCCCCCGGTTCTCCTCACTGCCTTCTTGGGGTGCTGGAGGA	1272339	1272349	1272399	1272347	-1	KN123497.1	ENSFDAG00000001445.1	1270875	1280049	NMRAL1	5955	1421	182286	No_or_no_constitutive_exon
CTTCTGCCTATACAGTGGGGCAGCACTCTGGGGATGCTGTGCTGGGTAAGGG	1414608	1414640	1414690	1414638	-1	KN123497.1	ENSFDAG00000011445.1	1414034	1414704	UBALD1	5955	1421	182286	No_or_no_constitutive_exon
TGTTTTGATTCAAAAGTTATCTTCTCTGTTACTGCTTTCGGGAATTGAAGGA	2425777	2425812	2425727	2425779	1	KN123705.1	ENSFDAG00000001385.1	2359841	2429789	SGCE	5955	1421	182286	No_or_no_constitutive_exon
GACACTGAGCTTTGATTCCATGAGAATCTGCCCCTGTATAAAATGGGAAGCA	1119652	1119690	1119740	1119688	-1	KN123814.1	ENSFDAG00000019066.1	1119652	1126054	None	5955	1421	182286	No_or_no_constitutive_exon
CCCTTGTGCAAACAGCATGGGAAATGGTGCTTACTTTACCGGGTTGGCAGGA	1282854	1283013	1283063	1283011	-1	KN123237.1	ENSFDAG00000028524.1	1262275	1286871	None	5955	1421	182286	No_or_no_constitutive_exon
TCATGACTCACACACAGGTCTCTCCCTTCAGTGTCTGTCGGGGAACGGAGTG	4637777	4637882	4637932	4637880	-1	KN123237.1	ENSFDAG00000009005.1	4633674	4646831	FCRL1	5955	1421	182286	No_or_no_constitutive_exon
AGAATGACTGGTTGGTGTGCGGCTGGGCCAGAGTGGGCAGGGAGACCTAGGA	342411	342449	342499	342447	-1	KN123370.1	ENSFDAG00000009823.1	336340	349712	ARPC1B	5955	1421	182286	No_or_no_constitutive_exon
AAGCCAGTCACACTAACTATTGGCTTGTCTCTGTTTTGGCGGGGATGCAGTC	1810998	1811411	1810948	1811000	1	KN123370.1	ENSFDAG00000008183.1	1788783	1816333	USP42	5955	1421	182286	No_or_no_constitutive_exon
AGGAAGAAGAGGTAGAGCTGGAGCTCATGCCCGTGGACCTGGGGTCAGAGCA	2234392	2234695	2234342	2234394	1	KN123370.1	ENSFDAG00000010836.1	2230346	2235150	None	5955	1421	182286	No_or_no_constitutive_exon
TGCAGCACAGCAGGGAGATAGCTGGCTATCTGAACCATGTGGGAGGTGAGCT	2272436	2272678	2272728	2272676	-1	KN123370.1	ENSFDAG00000009241.1	2272436	2273200	None	5955	1421	182286	No_or_no_constitutive_exon
TATCTCTCCATGCTCCAAGAGGCATCACAGGAAACATCAGGGCAGTGGAGCC	2376174	2376296	2376346	2376294	-1	KN123370.1	ENSFDAG00000017135.1	2372583	2376730	None	5955	1421	182286	No_or_no_constitutive_exon
GCTCTGCTCCGCCAGGGTTGCTCCCACTTTGGGGTGTGGGGTGTGGTGAGTG	4549100	4549339	4549389	4549337	-1	KN123370.1	ENSFDAG00000014782.1	4539530	4595023	TNRC18	5955	1421	182286	No_or_no_constitutive_exon
GCAGCTATTTTTCAGTGTGTAACAACCCATTGTTTGATTCTGGGGCACAGGA	4888101	4888788	4888838	4888786	-1	KN123370.1	ENSFDAG00000019230.1	4765754	4923451	None	5955	1421	182286	No_or_no_constitutive_exon
CTCCCTTGCCTGTAGTTTTTGGCTTATTTATTTTCATTTTATGGGAACAGGC	317194	317326	317376	317324	-1	KN122536.1	ENSFDAG00000007883.1	287339	586929	PLCE1	5955	1421	182286	No_or_no_constitutive_exon
TTGGAGTTCTGTTCCAAAGTCTGAATGGTGTTGTCGCCTTTGGGTAACAGGT	998261	998369	998419	998367	-1	KN122536.1	ENSFDAG00000013565.1	972949	1023373	PDE6C	5955	1421	182286	Yes
CCTGAATCCATCTAACAGCCTTTCTGTTTTCATATGTTTTGTGTGGGCAGAT	1158548	1158640	1158498	1158550	1	KN122536.1	ENSFDAG00000021206.1	1139036	1281691	MYOF	5955	1421	182286	Yes
ATGCTAGAATATTCTAACTTATTTACACATATTTCATTTTTTGGGAAAAGGT	2899546	2899668	2899496	2899548	1	KN121230.1	ENSFDAG00000015162.1	2797359	2987781	LRRIQ1	5955	1421	182286	No_or_no_constitutive_exon
CAGAAATCCTGAAGGATGGACAGGACTGGTTGGCTGGTTGGGGAGATAAGGC	1544955	1544989	1545039	1544987	-1	KN124084.1	ENSFDAG00000014126.1	1544454	1545320	None	5955	1421	182286	No_or_no_constitutive_exon
TTTATACACAGGTAACTTTTTTCTTCTTCATTCTCTCCATGGGAGAACAGAA	4164392	4164509	4164342	4164394	1	KN124084.1	ENSFDAG00000018316.1	4136652	4440579	POLA1	5955	1421	182286	No_or_no_constitutive_exon
GTGATCTGTGCGAGAACCATCTGGTGACATCTCCTCCCTCGGGTCGGCAGCT	2582095	2582248	2582298	2582246	-1	KN122153.1	ENSFDAG00000018092.1	2578073	2588723	None	5955	1421	182286	No_or_no_constitutive_exon
CCAGCCCCATACCGGCTCTGACGCTCCTACTCTTGTCTCTGTGGGGCCAGAT	2667746	2667904	2667696	2667748	1	KN122489.1	ENSFDAG00000010674.1	2645279	2689984	ATP6V0A4	5955	1421	182286	No_or_no_constitutive_exon
CAAGGCCTTCTGAGGCAGTCCCTCATGGGCTCGTGCCCTTCGGCGGGCAGGG	4329301	4329455	4329251	4329303	1	KN125037.1	ENSFDAG00000005924.1	4321395	4333268	CFAP157	5955	1421	182286	No_or_no_constitutive_exon
GTGGTGGACGCTGGTGGCCTCCTGAAGGACACGCCAGCAGGGGAACCCAGCC	4380626	4380722	4380772	4380720	-1	KN125037.1	ENSFDAG00000021380.1	4355068	4382462	SH2D3C	5955	1421	182286	No_or_no_constitutive_exon
TCCAGGCCCCTCACAGTGAGTGCTCAGGGTCCCCTGCTGCCACCGGGGAGCC	4420626	4420639	4420689	4420637	-1	KN125037.1	ENSFDAG00000002112.1	4420372	4432917	ENG	5955	1421	182286	No_or_no_constitutive_exon
CCAGTAGGCCCTTCACTAACCCTGCCCTCCACCTCCCTTCGTCGGGACAGCC	2890534	2890682	2890732	2890680	-1	KN124425.1	ENSFDAG00000004671.1	2887834	2895030	MON1B	5955	1421	182286	No_or_no_constitutive_exon
TCCTTGAGATCTGCTGTCTCTCCCTGTGGTGTTTGTGTGACAACGGGCAGGA	2691681	2691781	2691831	2691779	-1	KN122609.1	ENSFDAG00000010362.1	2687450	2709592	KCP	5955	1421	182286	No_or_no_constitutive_exon
TTGGAGCTGAAGGGAGGCAGGTTTGCAAGTCAAGAGGGCCTGGGAGACAGTT	2731227	2731528	2731177	2731229	1	KN122609.1	ENSFDAG00000015037.1	2725886	2740297	IRF5	5955	1421	182286	No_or_no_constitutive_exon
GAATTTCAGTCAGTATAATGTTCTTTTCTTAATGTTTATTTTGTGGGAAGGA	1732426	1732556	1732376	1732428	1	KN122777.1	ENSFDAG00000007800.1	1540922	1773765	SYTL5	5955	1421	182286	Yes
GATGAAGACATGAATGTTTTCCTTGACCTTTCTGTACATGGGTGAAACAGAC	1794627	1794744	1794794	1794742	-1	KN122840.1	ENSFDAG00000002027.1	1716549	1977799	PLCH1	5955	1421	182286	No_or_no_constitutive_exon
TTGAGAAAATGGGATCTCATTATAACTCGAATTTTTCTGTTGTGGGACAGCG	3866451	3866632	3866682	3866630	-1	KN122840.1	ENSFDAG00000033446.1	3866451	3870515	None	5955	1421	182286	No_or_no_constitutive_exon
ACCCCTGTGACTGTGTCTCTGGGTCTCCTGGACTCGACCTGCGGGCGCAGAG	1404076	1404192	1404242	1404190	-1	KN121817.1	ENSFDAG00000013268.1	1401783	1420673	C9orf24	5955	1421	182286	No_or_no_constitutive_exon
GGTCTGGAGCTCTTTGGGATACTAAAGCTAACATGCTACTCTGGGGACAGGA	2563581	2563689	2563739	2563687	-1	KN121817.1	ENSFDAG00000009852.1	2561263	2586658	TLN1	5955	1421	182286	Yes
TCCAGGGTGACCCTAACTGCCCACTCAAGGCCATGGGTTTTGGGGCACAGGA	2675083	2675207	2675257	2675205	-1	KN123939.1	ENSFDAG00000014538.1	2668264	2681584	None	5955	1421	182286	No_or_no_constitutive_exon
GGTATCGTCGGGGGGCCTCCGCCACTCCTGGCGGCGGGGACGGCGGGGAGTA	3250847	3253206	3250797	3250849	1	KN123939.1	ENSFDAG00000020743.1	3250173	3257136	RBM15	5955	1421	182286	No_or_no_constitutive_exon
CTGCTGGCTCCAGGAAACGCTAGGTTGCTGCAAAGAGGGGCGGGGAGAAGGC	4398809	4399044	4398759	4398811	1	KN123157.1	ENSFDAG00000007622.1	4363395	4446327	PLPPR4	5955	1421	182286	No_or_no_constitutive_exon
TGAGAGTTGGGCTTCTTTCTTTGACCTCAACAGTCTGTATTATGGGACAGGT	208994	209447	209497	209445	-1	KN125101.1	ENSFDAG00000001995.1	201585	230840	BRD8	5955	1421	182286	Yes
GCTACAGAGACTTCTTTCTGGAATATAAGGTAAAGCGTGGGGCACGGGAGAA	317403	317415	317465	317413	-1	KN125101.1	ENSFDAG00000010635.1	317207	332866	None	5955	1421	182286	No_or_no_constitutive_exon
GCGGCCATGGAGTGTGGGAACCTGAATTACTGACGACCCATGGGCGGGAGGC	2153371	2153546	2153321	2153373	1	KN125101.1	ENSFDAG00000002386.1	2149723	2164354	SLC4A9	5955	1421	182286	No_or_no_constitutive_exon
TGGGTCCAGCCAGTCCTTGGCCCTCTAGTGACTAGGTGTGATGTGGGCAGGC	2329656	2329848	2329898	2329846	-1	KN125101.1	ENSFDAG00000013174.1	2327117	2333619	APBB3	5955	1421	182286	No_or_no_constitutive_exon
TACAGATTAGTGTTTGAAGGAGATAATCAGGAGAGGACCGGAAAGGGAAGCA	2342109	2342249	2342299	2342247	-1	KN125101.1	ENSFDAG00000009650.1	2339663	2349038	None	5955	1421	182286	No_or_no_constitutive_exon
GCTGCGGAGTGCGCCCCTCTTCAACACAGACCTTCTCTGGAGAGGGACAGGA	3248010	3248146	3248196	3248144	-1	KN125101.1	ENSFDAG00000008693.1	3239345	3250052	FCHSD1	5955	1421	182286	No_or_no_constitutive_exon
GTGGACTACTGAGGCAAGTCTGATGTCCATTCATGTTGCTGGGTGAGCAGGC	3242298	3242416	3242466	3242414	-1	KN125101.1	ENSFDAG00000008693.1	3239345	3250052	FCHSD1	5955	1421	182286	No_or_no_constitutive_exon
CTTGCCATTCCTGCATTGGGATTGGCCATTCTTGATGGTGGGGCCGGCAGAC	4188958	4189116	4188908	4188960	1	KN122070.1	ENSFDAG00000021207.1	4161975	4208074	DRP2	5955	1421	182286	No_or_no_constitutive_exon
TAGGCGGGGATGGAGCAGGAGGTGGAGGCATGAAGGGGCGGGGCAGGGAGAG	1876991	1877025	1877075	1877023	-1	KN122458.1	ENSFDAG00000015783.1	1871623	1878657	TDG	5955	1421	182286	No_or_no_constitutive_exon
TGCCCTGGACCCCCTTAGACAGACAGGAGGCACTGGAATCACGGGGCCAGCC	2079255	2079459	2079509	2079457	-1	KN122458.1	ENSFDAG00000009259.1	2005724	2140164	STAB2	5955	1421	182286	No_or_no_constitutive_exon
TTCCTGATGAAAGACCAACTGAGTTATCGCCGTCCCCACAGGGCAATGAGAA	2058946	2059033	2059083	2059031	-1	KN122458.1	ENSFDAG00000009259.1	2005724	2140164	STAB2	5955	1421	182286	No_or_no_constitutive_exon
CCTGGACCTCAGGGTGCGTCCTCCGGGTCCCTGTGCGCGGGAGGTGGCAGGG	3513921	3513936	3513986	3513934	-1	KN122458.1	ENSFDAG00000007567.1	3510834	3578324	UTP20	5955	1421	182286	No_or_no_constitutive_exon
GCAGAGTGTATTTTAGGGTGACACAAGCCTCAAACGTGGGGGGTGCTAAGGA	4059315	4059544	4059594	4059542	-1	KN123011.1	ENSFDAG00000020066.1	4042528	4067010	PDIA4	5955	1421	182286	No_or_no_constitutive_exon
TCACTTGGGCTTTAAAAACAATAGGTTTTGATGAGCAGCAGAGGGACCAGGC	4113536	4113752	4113802	4113750	-1	KN123011.1	ENSFDAG00000017170.1	4113536	4114262	None	5955	1421	182286	No_or_no_constitutive_exon
AGCTGGGTCTCCGCACCTGAGGACTGCAGAGGGGCGGCTGGGATGAACAGCC	2684706	2684723	2684773	2684721	-1	KN122647.1	ENSFDAG00000013683.1	2665464	2716579	ADCY10	5955	1421	182286	No_or_no_constitutive_exon
TGCAGGGGCTGCCGCAGATCGAATGCACAGCTCAAGGGCAGTGAACACAGCA	4177408	4177427	4177477	4177425	-1	KN122647.1	ENSFDAG00000018067.1	4173456	4181481	SELE	5955	1421	182286	No_or_no_constitutive_exon
CATTGTGTTTTTTTACTTCCATTTTTGTTTTTTTGGCGGGGGTGAAACAGGA	4237038	4237119	4236988	4237040	1	KN122647.1	ENSFDAG00000013812.1	4224674	4261977	C1orf112	5955	1421	182286	No_or_no_constitutive_exon
TGTCTTATCTGTAGGCCACACTAGTAACAGACATTATTTTGGGCACCAAGGA	1001879	1002074	1001829	1001881	1	KN123463.1	ENSFDAG00000004249.1	966937	1011781	TXLNG	5955	1421	182286	Yes
AACCACTGAGCTAAATCCTTGGCCCCCTCGCCCTACAATTTTTGAGGGAGCC	3355861	3355977	3356027	3355975	-1	KN123463.1	ENSFDAG00000012801.1	3349079	3461865	MAP3K15	5955	1421	182286	No_or_no_constitutive_exon
GGTTGATAGTGTTCTCTGGTGACACCCAACGCTTTGCTTGAACTGGGTAGGA	3985676	3985788	3985838	3985786	-1	KN123463.1	ENSFDAG00000012110.1	3936051	4072239	MAP7D2	5955	1421	182286	No_or_no_constitutive_exon
GCAGCCTCGGCCCGTGTCTGGCCCAATCCCTGCAACTGTGGGGAGCTCAGCC	750531	750865	750481	750533	1	KN121905.1	ENSFDAG00000016116.1	737505	751399	None	5955	1421	182286	No_or_no_constitutive_exon
CATTTTCTCCCAGTAACCTTTGTACATCTGCTGTTGTTCTAGGATGGGAGTC	1040803	1040944	1040753	1040805	1	KN121905.1	ENSFDAG00000008235.1	994544	1089491	LMF1	5955	1421	182286	No_or_no_constitutive_exon
CCTTGCACATACTGGCTTCTCTGGTCAGGGTCTCTGCTGTGGGGAAATAGAG	1198767	1198789	1198839	1198787	-1	KN121905.1	ENSFDAG00000011614.1	1198767	1202655	HAGHL	5955	1421	182286	No_or_no_constitutive_exon
GCGTCCACTGTGGTCCTAAATGGTTGTCATCCCCAGGGGCAAGGGCTGAGAC	1807626	1807724	1807576	1807628	1	KN121905.1	ENSFDAG00000010457.1	1803228	1813068	IL9R	5955	1421	182286	No_or_no_constitutive_exon
GGAGGGGAAGGGGACAGGTCTCAGCAGCTCCCCGCCGGGGCCGGGATGAGGT	2286996	2287049	2286946	2286998	1	KN121905.1	ENSFDAG00000011245.1	2264935	2290202	HIC2	5955	1421	182286	No_or_no_constitutive_exon
GCTAAGTGTGGCTATGTCTCAACATCTTACTTTTCATCTGGGAAACACAGGT	3111299	3111365	3111249	3111301	1	KN121905.1	ENSFDAG00000008612.1	3098093	3118590	UFD1	5955	1421	182286	Yes
GGAGACAGAGTCAGGATGGGACTGAAGCTGGCCAGAAACTAACTGGGCAGCC	3767407	3767451	3767501	3767449	-1	KN121905.1	ENSFDAG00000020919.1	3764258	3767934	SLC7A4	5955	1421	182286	No_or_no_constitutive_exon
TGTCGAGGTGCAGGTGCCCAGGCCCACACTTTGCCCCATGGGGATTGCAGGT	3826076	3826168	3826218	3826166	-1	KN121905.1	ENSFDAG00000013472.1	3821349	3832492	AIFM3	5955	1421	182286	Yes
TGGCTGACTGTCCTGTCCTCCAGGGGATGACCAGGGACCTGGGGCAGAAGCC	875870	876219	875820	875872	1	KN121899.1	ENSFDAG00000011274.1	875208	947393	ARHGEF10	5955	1421	182286	No_or_no_constitutive_exon
GTCCACTTGGAGCCATGTGGTCCCAGGGGCAGCCCTTCTCAGGGGCACAGCC	1037723	1037814	1037673	1037725	1	KN121899.1	ENSFDAG00000005963.1	988169	1038703	MYOM2	5955	1421	182286	No_or_no_constitutive_exon
TGGAGGTGGTGGAGGGAATTTTGGCCATGGTGGAAACTTAAGTGGGAGAGGA	3298379	3298412	3298462	3298410	-1	KN120925.1	ENSFDAG00000000331.1	3297937	3299232	None	5955	1421	182286	No_or_no_constitutive_exon
GTACACACCATCCAAGTGTTCCTGTCTTTCATGGTGTATTAAAGGGTTAGTC	3588379	3588443	3588493	3588441	-1	KN120925.1	ENSFDAG00000017466.1	3585726	3588503	None	5955	1421	182286	No_or_no_constitutive_exon
CAAACAACAAATATGGCATCACCACTGCCACATTGGTGGTGGGCACTGAGTC	353237	353392	353187	353239	1	KN123669.1	ENSFDAG00000009861.1	352607	353550	None	5955	1421	182286	No_or_no_constitutive_exon
CCCTCACCCTGCTATCTTCCCTTTCCAGGCCAACCCAGGGGCAGGGGCAGGG	950401	950521	950571	950519	-1	KN123669.1	ENSFDAG00000020081.1	949219	990752	None	5955	1421	182286	No_or_no_constitutive_exon
GATAGCAGCAACTGGGGGGCGCAGAGTGGACAGAGATTGTGCTGGGGGAGCA	1158656	1158687	1158606	1158658	1	KN123669.1	ENSFDAG00000004740.1	1151910	1176070	LRTOMT	5955	1421	182286	No_or_no_constitutive_exon
TGATCAGAGTTTGAAGGGGAGCGTGACACTCAGTGGGCCTGGGGGTACAGGA	1687133	1687255	1687305	1687253	-1	KN123669.1	ENSFDAG00000008159.1	1663421	1716447	ARAP1	5955	1421	182286	Yes
CAAGGAGGTCCGGGTAAGTGGCCCCATGGGTCTTGTCCCATGATGGGCAGCT	1669764	1669778	1669828	1669776	-1	KN123669.1	ENSFDAG00000008159.1	1663421	1716447	ARAP1	5955	1421	182286	No_or_no_constitutive_exon
GCAAATCTGATTCTAACCGATACTGTATTTGTTACTGTACCTGGGAATAGGG	2524332	2524836	2524886	2524834	-1	KN123669.1	ENSFDAG00000022753.1	2524332	2526960	None	5955	1421	182286	No_or_no_constitutive_exon
CCTAGGGGAGTAGGTGGGAGTGAGGGGGTGCGCCAGGCAGAGGGTGGGAGGG	2405725	2405768	2405675	2405727	1	KN124059.1	ENSFDAG00000020991.1	2404821	2406187	HOXD4	5955	1421	182286	No_or_no_constitutive_exon
AGGGCATGCTGGCCCCGGGAGACACTGTCCCTCTTTATGCCATGGGGCAGAG	491847	492017	492067	492015	-1	KN122926.1	ENSFDAG00000013082.1	487901	499652	None	5955	1421	182286	No_or_no_constitutive_exon
GCACTGGCCCGTTCCCCATTTCCCTCATTTCCTGGAGGGCTGAGGAAAAGCT	630390	630506	630556	630504	-1	KN122926.1	ENSFDAG00000009643.1	588629	634204	FER1L5	5955	1421	182286	No_or_no_constitutive_exon
AAAAGTGATGCTGCTTTCTCAGAAGTCCCTGCATTTCTCTTCACAGGGAGAA	619540	619589	619639	619587	-1	KN122926.1	ENSFDAG00000009643.1	588629	634204	FER1L5	5955	1421	182286	No_or_no_constitutive_exon
CAGGGTTGAGCACTGAGCCTCAGTCTACTCACCTGCACGGTGGGGTGTAGGG	600510	600539	600589	600537	-1	KN122926.1	ENSFDAG00000009643.1	588629	634204	FER1L5	5955	1421	182286	No_or_no_constitutive_exon
ATGTGCCTCCTTTGCTTCCCAGGGCTGCCTGTGAGTTCCCACAAGGGGAGTG	665210	665264	665160	665212	1	KN122926.1	ENSFDAG00000018197.1	640058	676495	KANSL3	5955	1421	182286	No_or_no_constitutive_exon
CGGAGGACACACCCTTCCCTGGCCAGCTTGTAAACGGGATGGGAGGACAGCT	701596	701793	701843	701791	-1	KN122926.1	ENSFDAG00000021115.1	695207	708850	ARID5A	5955	1421	182286	No_or_no_constitutive_exon
GGGTGCCCCATCTTGGATTCAAGCAGAGTGCGTCCCTGGGGTGCAGGCAGGG	700695	700744	700794	700742	-1	KN122926.1	ENSFDAG00000021115.1	695207	708850	ARID5A	5955	1421	182286	No_or_no_constitutive_exon
GGGGCGTCACAGGATCCCTCCCTGCAGGCTTGGGGCTGGTAGGGGCAGAGCT	700560	700594	700644	700592	-1	KN122926.1	ENSFDAG00000021115.1	695207	708850	ARID5A	5955	1421	182286	No_or_no_constitutive_exon
TGTATGGAGACCCATGGTGTCTTCAGGGCAGAAGGGACAGGGGTGGGTAGCT	1169867	1169878	1169928	1169876	-1	KN122926.1	ENSFDAG00000015613.1	1149794	1171510	PROM2	5955	1421	182286	No_or_no_constitutive_exon
AAAGCCAGCCTGGCCTAATGGCATCAGGCATTGGGGGGGGAGTAGTGAAGAG	1151132	1151249	1151299	1151247	-1	KN122926.1	ENSFDAG00000015613.1	1149794	1171510	PROM2	5955	1421	182286	No_or_no_constitutive_exon
TGTAACTGTCTTGACTGGACGAAGTCCTTCCCCTGGTTCAGGGTGCTAAGGG	2352258	2352288	2352338	2352286	-1	KN122969.1	ENSFDAG00000006790.1	2352151	2352898	None	5955	1421	182286	No_or_no_constitutive_exon
CTCGAATTTTCAGATTTATATGTATTTCCTTCTTGGGTTTTGGGGAGAAGTT	1295829	1295895	1295945	1295893	-1	KN122223.1	ENSFDAG00000033535.1	1295829	1296965	None	5955	1421	182286	No_or_no_constitutive_exon
CTCTCCTGGTGAGGTTTGAGGATAGGCTGGATAACACACTCTGGGGGCAGAT	76934	77048	77098	77046	-1	KN122247.1	ENSFDAG00000017623.1	70834	86517	NOC2L	5955	1421	182286	No_or_no_constitutive_exon
TTGGGCCTGCTCTCTGGCTTCCAGCCTGGCAGCTGTGAATGTGGGAACAGGC	334981	335151	335201	335149	-1	KN122247.1	ENSFDAG00000009131.1	328917	344980	INTS11	5955	1421	182286	No_or_no_constitutive_exon
CCGGAGCCGCAGCTCATCCCGTTCTCGGAGCCGGTCACGGGAGCGGCTAGAT	388393	388524	388574	388522	-1	KN122247.1	ENSFDAG00000017198.1	388393	396367	None	5955	1421	182286	No_or_no_constitutive_exon
GGATAGCCTTGGGTGGGGTTCAGGGGACTGTGAGAGGGAGGAGGACAAAGCA	1051632	1051714	1051582	1051634	1	KN122247.1	ENSFDAG00000010619.1	1051537	1075461	PLCH2	5955	1421	182286	No_or_no_constitutive_exon
CAGTGCTGACTGTGGACCCTGACCAGCTTCCTGTGGGCTGGGCATGACAGGG	1083297	1083379	1083429	1083377	-1	KN122247.1	ENSFDAG00000012959.1	1077369	1090007	PANK4	5955	1421	182286	Yes
GCTTTCTGCAGCTCGCTCTGCCCTCTTCCTCTTCCACCCCCTGGGGTGAGCA	1132468	1132633	1132683	1132631	-1	KN122247.1	ENSFDAG00000006773.1	1119132	1145555	MMEL1	5955	1421	182286	No_or_no_constitutive_exon
AGACACACCCACCTTGGCCAGAGTAAAGACTGGCTGGGGGTGGGGGGTAGAC	1651855	1651987	1652037	1651985	-1	KN122247.1	ENSFDAG00000010801.1	1640411	1716391	MEGF6	5955	1421	182286	No_or_no_constitutive_exon
TGTGGCCATGTCAAGTTACTCAGGCGACCAGGACCGAGGCCGGGATTGAGGG	1951118	1951612	1951662	1951610	-1	KN122247.1	ENSFDAG00000017549.1	1949818	1951655	None	5955	1421	182286	No_or_no_constitutive_exon
ATTATAGTCATCAAATTGGAAGAACGGCCCACAGTACCAAACGGGCACAGCA	1950016	1950345	1950395	1950343	-1	KN122247.1	ENSFDAG00000017549.1	1949818	1951655	None	5955	1421	182286	No_or_no_constitutive_exon
TCATGGAGGCCAAGACCCCAGGTCCCTCATGGCTAGGGTGGCGGGGCTAGAG	3207959	3208043	3207909	3207961	1	KN122247.1	ENSFDAG00000013891.1	3146082	3216676	KCNAB2	5955	1421	182286	No_or_no_constitutive_exon
TGTGCCACCTTCTCCTCCTCTGCCCCAGGCATGATGACCCAGGGTCAGAGGC	3233057	3233079	3233129	3233077	-1	KN122247.1	ENSFDAG00000012881.1	3221123	3259126	CHD5	5955	1421	182286	No_or_no_constitutive_exon
AGGTTCGCATGGAGCCTCTTGTCAGCCTGTGTCCTCCTTTTCTAGGGGAGCA	3252659	3252834	3252884	3252832	-1	KN122247.1	ENSFDAG00000012881.1	3221123	3259126	CHD5	5955	1421	182286	No_or_no_constitutive_exon
CAAGCACAGGTGCGCTGGGGTGTACAGCGGTCTGCAGCTGGGCTTGGAAGGT	3518195	3518225	3518145	3518197	1	KN122247.1	ENSFDAG00000010075.1	3513094	3519427	ZBTB48	5955	1421	182286	No_or_no_constitutive_exon
TATTGGATAGAAATGGATTTCTTATGAAAGACTTTATTTCTTGGGGAAAGGG	223029	223197	223247	223195	-1	KN125550.1	ENSFDAG00000004505.1	215893	242166	CCDC47	5955	1421	182286	No_or_no_constitutive_exon
TTATTTCCAAAGAAAAAGCCAGATGATTCTAAAGATGGGATGAAGATGAGTC	2199802	2199985	2199752	2199804	1	KN123158.1	ENSFDAG00000005296.1	2198607	2200142	None	5955	1421	182286	No_or_no_constitutive_exon
CAGATCTTGTACCAGAAAAGGTGGTGATATGCCTCTCTTTGGGCACACAGAG	2233039	2233204	2233254	2233202	-1	KN123158.1	ENSFDAG00000033229.1	2222749	2237735	None	5955	1421	182286	Yes
AACCATTTTAATAAGAAAACCTTTTTTGTTGGCTGTCCCCGTGGGTACAGGT	3270297	3270465	3270247	3270299	1	KN123158.1	ENSFDAG00000012468.1	3255694	3279108	BPI	5955	1421	182286	No_or_no_constitutive_exon
TTTAAAGTGAAAGAATAAAATGATATTTCTTATTTCTGTGGGAAATGTAGGT	3886894	3887105	3886844	3886896	1	KN123158.1	ENSFDAG00000016726.1	3839880	3922120	DHX35	5955	1421	182286	No_or_no_constitutive_exon
AAATGGCCAGTGTAGGAGCCGGGTCCGCGGTGGACGCGCCACAGTGGGAGCC	132564	132597	132514	132566	1	KN122893.1	ENSFDAG00000002770.1	97670	133400	HS6ST1	5955	1421	182286	No_or_no_constitutive_exon
TCGTGTCTTTGTGCCTGGTAATGAATGACAGTTTTTTGTTGGGTTGACAGGC	3347834	3347981	3348031	3347979	-1	KN122207.1	ENSFDAG00000021505.1	3205962	3487901	ACACA	5955	1421	182286	No_or_no_constitutive_exon
ATTTTCATTTCTCTCATTTTAACCTGTTTTGCATGCTTTGGGTGGAACAGGG	3838375	3838472	3838522	3838470	-1	KN122207.1	ENSFDAG00000009324.1	3834965	3867491	HEATR6	5955	1421	182286	No_or_no_constitutive_exon
TGTCCCCTGAAGTCTTTCTGCCTTTACCTCTCGTCTCCTCACATGGGCAGGT	699117	699265	699315	699263	-1	KN121328.1	ENSFDAG00000007554.1	693767	716213	ADSL	5955	1421	182286	Yes
CGTACAGCACACAGAGCAGCCCAGGGGGCAAGAAAGTGGGGAAGTGACAGAT	1190917	1190959	1190867	1190919	1	KN121328.1	ENSFDAG00000017953.1	1096736	1198488	ENTHD1	5955	1421	182286	No_or_no_constitutive_exon
GATGTCCCTAACTTGCTGTGCTTTCCTCAGGGGAAGGGAGCTGGCGGGAGGG	1263585	1263666	1263716	1263664	-1	KN121328.1	ENSFDAG00000016878.1	1244547	1321619	CACNA1I	5955	1421	182286	No_or_no_constitutive_exon
GGGCGGGGCTGGCGACCTCGGTGCTCAGCAGCGCCTCCCCGTGGGCACAGGA	1249807	1250149	1250199	1250147	-1	KN121328.1	ENSFDAG00000016878.1	1244547	1321619	CACNA1I	5955	1421	182286	No_or_no_constitutive_exon
CAAATTGATCTATTTTATTTCCAGAGTGTTACTGAGGGCCGGTCATGGAGAA	2439883	2440290	2440340	2440288	-1	KN121974.1	ENSFDAG00000012031.1	2439699	2441041	None	5955	1421	182286	No_or_no_constitutive_exon
CTCCTGCTGTCCCTCCCTTCCCCCAACCAGGCCCTCAGGGGAACCTGAAGCT	3291809	3292005	3291759	3291811	1	KN122286.1	ENSFDAG00000021459.1	3280643	3295726	ROBO4	5955	1421	182286	No_or_no_constitutive_exon
AGGGCTCTGTAGCTGTGGCCAACCTAGCTTGGGGGTGGGGAGTGGAGCAGGT	3308562	3308690	3308740	3308688	-1	KN122286.1	ENSFDAG00000015946.1	3298033	3313649	ROBO3	5955	1421	182286	No_or_no_constitutive_exon
TATGCCTTCATCCTGTCTAGCATCCTCCGCATCAGCTCCACTGAGGGCAGGT	3649207	3649270	3649320	3649268	-1	KN122286.1	ENSFDAG00000009867.1	3649041	3650168	OR8A1	5955	1421	182286	No_or_no_constitutive_exon
TGCGACACTGTTCTATGCACAATGCAAGGATCTCCACTGGAGATGGGCAGCA	321807	321848	321757	321809	1	KN122870.1	ENSFDAG00000006779.1	252441	350224	None	5955	1421	182286	No_or_no_constitutive_exon
TCCCCTAGGAAGTATATCCTCAGGAGTGTGTGGGCATGAGGGGCAGGTAGAC	492833	493033	492783	492835	1	KN122870.1	ENSFDAG00000016911.1	492151	520783	NT5M	5955	1421	182286	No_or_no_constitutive_exon
ACGGAGCAGCAGCAGCAGCAGCGCTACAACCACCAGTAGCAATGGGGGAGAT	898106	899920	898056	898108	1	KN122870.1	ENSFDAG00000013691.1	894294	909422	RAI1	5955	1421	182286	No_or_no_constitutive_exon
GGGGAGTGGGGACTGGGCCAAGCCTCACTTCTCCTACCTCACGGGAGCAGGT	911679	911878	911928	911876	-1	KN122870.1	ENSFDAG00000019970.1	910483	931618	SREBF1	5955	1421	182286	No_or_no_constitutive_exon
ACTTTTCTGTCTCCCACAGGCTTGTCCTTGTTGTACTGGGAATGCTGAAGAT	956451	956557	956607	956555	-1	KN122870.1	ENSFDAG00000005461.1	939826	1053839	TOM1L2	5955	1421	182286	No_or_no_constitutive_exon
CTCCACAGGGCCCACCTGATGTCTCTGAGCACTCTTTTTGGGGTGGACAGGT	1196522	1196595	1196472	1196524	1	KN122870.1	ENSFDAG00000021551.1	1164859	1219251	MYO15A	5955	1421	182286	Yes
CACTGCTCCCCACTCACCCTGCTCCTCATCCTCTCTTGGGTGGGGGGTAGGG	2001803	2001957	2001753	2001805	1	KN122870.1	ENSFDAG00000011914.1	1973326	2005616	None	5955	1421	182286	No_or_no_constitutive_exon
GTAGGGTGAGGGCGCCTGGGGAGTCAGAGGAGAGGATGTAGACGCGGGAGCA	3047433	3047617	3047383	3047435	1	KN122870.1	ENSFDAG00000015824.1	3021019	3056565	MRC2	5955	1421	182286	No_or_no_constitutive_exon
CATAAGTACCTCTTACCCCTTCCCCTAGAAGCCAGGTGAGGGATGCAGAGGG	3660645	3660672	3660722	3660670	-1	KN122870.1	ENSFDAG00000003223.1	3657601	3667600	CYB561	5955	1421	182286	No_or_no_constitutive_exon
TTCCTGTAACTATTGTAGGGACATATGGCTCTCTACCTTTTGGGCAACAGGA	3176104	3176276	3176326	3176274	-1	KN122831.1	ENSFDAG00000026944.1	3176104	3181109	None	5955	1421	182286	No_or_no_constitutive_exon
GGCAGGAATTCCCTAATATGTATCCTCTTTGCTTTTCCTTTGGGCTGAAGGT	2275330	2275470	2275520	2275468	-1	KN123644.1	ENSFDAG00000015396.1	2228449	2312537	None	5955	1421	182286	No_or_no_constitutive_exon
GGCACTAACTTATTGATCCTACATGTTGTCTCATCAAATTGGGCCAATAGCT	2444916	2445036	2444866	2444918	1	KN123644.1	ENSFDAG00000002087.1	2426000	2498925	CNTRL	5955	1421	182286	No_or_no_constitutive_exon
TCAATATTGCTGTCCTTTATTAATTATATTTTGGGGCATGGGGGAATTAGAT	2450782	2450977	2450732	2450784	1	KN123644.1	ENSFDAG00000002087.1	2426000	2498925	CNTRL	5955	1421	182286	No_or_no_constitutive_exon
GGCCTGTGTCTTGGGCCTGTGTGGTCCTTCCCAAGGGGCGGTGAGGGAAGCA	93938	93974	94024	93972	-1	KN121778.1	ENSFDAG00000003888.1	93938	96399	VGF	5955	1421	182286	No_or_no_constitutive_exon
AGGTGCAGCGGGTGCTGGTGGCCGGGCCGGCATTGCGGGAGACAGCGGAGCA	903096	903555	903046	903098	1	KN121778.1	ENSFDAG00000015464.1	902832	913777	SH2B2	5955	1421	182286	Yes
GGGTTACAGAATAAGCACCCCAGGGGCTGGGGAGTGGGGCTGACAGACAGAA	1275457	1275495	1275545	1275493	-1	KN121778.1	ENSFDAG00000016913.1	1258769	1293841	None	5955	1421	182286	No_or_no_constitutive_exon
TCACAAGGTGAGGTGGGGGCAGGTGGGTGTGGGGCTGCCAAGGGCCAGAGCC	1402230	1402280	1402330	1402278	-1	KN121778.1	ENSFDAG00000016604.1	1401507	1440140	POR	5955	1421	182286	No_or_no_constitutive_exon
ACGGCGGGGGCCACCGGCTCCAAGGAAGGTTCGTGGGGTGGCTGGGGGAGGC	2470018	2470069	2469968	2470020	1	KN121778.1	ENSFDAG00000004084.1	2469872	2501225	CLIP2	5955	1421	182286	Yes
CGCCTCCGCTTCCTCCTCCCCACGCCCTCCCGCCCGCCCGGGCGGAGCAGAC	2491825	2491930	2491775	2491827	1	KN121778.1	ENSFDAG00000004084.1	2469872	2501225	CLIP2	5955	1421	182286	No_or_no_constitutive_exon
GGGGCCTCGGCGGGGGTTGTGGGGGTGACCCAGCCACGTGGGTGTGTGAGAC	2572496	2572536	2572446	2572498	1	KN121778.1	ENSFDAG00000013704.1	2552515	2596359	GTF2IRD1	5955	1421	182286	No_or_no_constitutive_exon
GCCACCCTCTCCTTGTCTCCCTCGGAGGGCTGCCTGTCAGGGAGGCACAGGG	2595473	2595516	2595423	2595475	1	KN121778.1	ENSFDAG00000013704.1	2552515	2596359	GTF2IRD1	5955	1421	182286	No_or_no_constitutive_exon
CAGTCCACCGCAGGGCTGCGCATGCGTCCGCGCACTGGGCACGCCAGGAGTG	2593986	2594215	2593936	2593988	1	KN121778.1	ENSFDAG00000013704.1	2552515	2596359	GTF2IRD1	5955	1421	182286	No_or_no_constitutive_exon
GCTTTGTGGCTGACTCTTTGCCGTTGCTCTCCTCTCCTGTTACGGGGCAGGT	3539898	3540022	3540072	3540020	-1	KN122650.1	ENSFDAG00000012019.1	3506296	3575923	LAMB1	5955	1421	182286	No_or_no_constitutive_exon
CCACGCCAGAAACACCAGCTCACCTCACAGCAGAGGCCGGGGGAGGTGAGTG	244900	245095	245145	245093	-1	KN122233.1	ENSFDAG00000016651.1	236945	252931	CIZ1	5955	1421	182286	No_or_no_constitutive_exon
CTGCCCACAGCTGACCCGAGTCCCTCACCCTCTCCCCTGGGTAGCTGAAGAC	239236	239404	239454	239402	-1	KN122233.1	ENSFDAG00000016651.1	236945	252931	CIZ1	5955	1421	182286	No_or_no_constitutive_exon
GGGGCAGAGCAGATGCACAGAGCCATCTCTCACCCTGTCGGGAACCACAGGT	442175	442303	442125	442177	1	KN122233.1	ENSFDAG00000012286.1	435775	443234	CERCAM	5955	1421	182286	No_or_no_constitutive_exon
CTAAAGAGACACCCTGTCTCAACAAACAAACAAACATGGGTGCTAAGGAGCA	794307	794504	794257	794309	1	KN122233.1	ENSFDAG00000014803.1	793484	800216	None	5955	1421	182286	No_or_no_constitutive_exon
GAAAGATGCTTTTGATGAGAAAGGTTTGGAGCTGGGGCCCTAGGGATGAGGG	796064	796079	796014	796066	1	KN122233.1	ENSFDAG00000014803.1	793484	800216	None	5955	1421	182286	No_or_no_constitutive_exon
GAAGCACAGTTCATCACGGGAGCAGACGGTGTCCCCGTGACTGGGGACAGGG	1321717	1321764	1321667	1321719	1	KN122233.1	ENSFDAG00000011987.1	1311345	1324240	None	5955	1421	182286	No_or_no_constitutive_exon
GCCTTAAGGAGCTGTGGCCCAGCTTATCTTACACGACTCTGGGGTGGCAGAA	1351631	1351778	1351828	1351776	-1	KN122233.1	ENSFDAG00000018268.1	1334224	1379798	FNBP1	5955	1421	182286	No_or_no_constitutive_exon
AGCAGAACAAAAGGCACCAGGAGACAGGAAGAGCGTTTGCAAAGGGAAAGGG	1335151	1335355	1335405	1335353	-1	KN122233.1	ENSFDAG00000018268.1	1334224	1379798	FNBP1	5955	1421	182286	No_or_no_constitutive_exon
CCTCTCTCCCCTGCCCAGAGCTCCCGTCGGTCACCATCCTCGGGGGTGAGAA	1582629	1582776	1582579	1582631	1	KN122233.1	ENSFDAG00000005764.1	1536697	1639191	HMCN2	5955	1421	182286	No_or_no_constitutive_exon
AGGTACATTTAGGAGCCCCAGGGTTGGTGGGGCAGCCGGGCACAGGGGAGGA	1582800	1582821	1582750	1582802	1	KN122233.1	ENSFDAG00000005764.1	1536697	1639191	HMCN2	5955	1421	182286	No_or_no_constitutive_exon
GCCCTCATCCATCTTCACGTCCTACTTCTTCCCTGTGGCCGCGGGGACAGTG	1605189	1605351	1605139	1605191	1	KN122233.1	ENSFDAG00000005764.1	1536697	1639191	HMCN2	5955	1421	182286	No_or_no_constitutive_exon
CAGTGACAGGCAGGTGCAGTGGAACCAACAGGACATGTCGGAGGGTGCAGGG	1959070	1959346	1959020	1959072	1	KN122233.1	ENSFDAG00000011593.1	1823149	1962910	ABL1	5955	1421	182286	No_or_no_constitutive_exon
CTACGCCGTGTCCGACTTCTCCGTGGGCGGCAGGTAGGTGGGCGTGGTAGGG	2045906	2045951	2045856	2045908	1	KN122233.1	ENSFDAG00000014778.1	2042455	2076825	LAMC3	5955	1421	182286	No_or_no_constitutive_exon
CACAGTCTGGCTTTGGAGTGGAATCTCTAGGGTGGGCGTTGGGGGCACAGGG	2064202	2064415	2064152	2064204	1	KN122233.1	ENSFDAG00000014778.1	2042455	2076825	LAMC3	5955	1421	182286	No_or_no_constitutive_exon
GTCTTAACCTCCCTGCTTGTCTCTGGGCCATGACACCCGAAGGAAGGGAGGC	2066088	2066139	2066038	2066090	1	KN122233.1	ENSFDAG00000014778.1	2042455	2076825	LAMC3	5955	1421	182286	No_or_no_constitutive_exon
TGTTCGGCCAGGTGGCGGCCAGCACAGCACCAAGTCTGTTTGGGCAGCAGAC	2153534	2153964	2153484	2153536	1	KN122233.1	ENSFDAG00000008361.1	2152958	2170595	None	5955	1421	182286	No_or_no_constitutive_exon
AATAGGAGTTCGGAAAGGAGAAGGAGGGGCGCTCCAAAGAGAGGGCATAGGG	2327289	2327339	2327239	2327291	1	KN122233.1	ENSFDAG00000009865.1	2326781	2328955	None	5955	1421	182286	No_or_no_constitutive_exon
GGGCTGGCCAGCCTGTTGGTCTAGGGCTCCCCACCAGAGGGGAGGCCCAGCC	3391133	3391354	3391404	3391352	-1	KN122233.1	ENSFDAG00000013450.1	3383835	3393358	RALGDS	5955	1421	182286	No_or_no_constitutive_exon
CCTTGGAACAGGGTCCCTGGGCCTCACCCCACCTCCACCCGGGGCCACAGGG	3387417	3387504	3387554	3387502	-1	KN122233.1	ENSFDAG00000013450.1	3383835	3393358	RALGDS	5955	1421	182286	Yes
GGAGGGTGTGGGTCGTCTGAAAATAAATGTGGCGTCTCATGGGGATGCAGGT	956219	956391	956441	956389	-1	KN124190.1	ENSFDAG00000004895.1	956179	975911	None	5955	1421	182286	No_or_no_constitutive_exon
GGTGATTATAGGGGCATTAATCTTTTTGTCTCACCCCTGGGGTATGGCAGGC	174117	174201	174067	174119	1	KN124838.1	ENSFDAG00000016874.1	170835	178271	FKBP4	5955	1421	182286	No_or_no_constitutive_exon
CGCTGGACATGTTCTCCGAGGAGATCAAATTCTACGAGTTGGGCGAGGAGGC	1803593	1804706	1803543	1803595	1	KN124838.1	ENSFDAG00000009347.1	1802983	1804706	KCNA1	5955	1421	182286	No_or_no_constitutive_exon
GGTGGACTGCAAAGGTTCTGTCCAAGCCTGAGCTCCCTCTGGGATTGTAGTT	2011730	2012051	2012101	2012049	-1	KN124838.1	ENSFDAG00000029014.1	2003439	2012335	None	5955	1421	182286	No_or_no_constitutive_exon
CAGTCAGCTGAATCTGGGCTTGGGGTACATTTGGAACAGAAGGGTTAAAGTC	2650320	2650506	2650556	2650504	-1	KN124838.1	ENSFDAG00000011603.1	2634690	2743311	VWF	5955	1421	182286	No_or_no_constitutive_exon
CACCAATGACTGCGGCTGCACCACCACCACCTGCCTCCCCGACAGGGTAGGG	2649189	2649269	2649319	2649267	-1	KN124838.1	ENSFDAG00000011603.1	2634690	2743311	VWF	5955	1421	182286	No_or_no_constitutive_exon
TCTGAGCTCTCGAAGTTCTCAGTCCCATTCTCTACTCTCCAGGGACCCAGCA	3233475	3233479	3233425	3233477	1	KN124838.1	ENSFDAG00000005522.1	3232708	3238071	LAG3	5955	1421	182286	No_or_no_constitutive_exon
CCTCCCTTACCTCTCCCTCCTCGCTTGATCTCCTATGTCTTGGGGAGCAGGC	3324179	3324316	3324129	3324181	1	KN124838.1	ENSFDAG00000020721.1	3319467	3327402	LRRC23	5955	1421	182286	No_or_no_constitutive_exon
CCATGCCTTTAATCAGTTCTCTTCCCTCCTCCCTTCACCAACCCGGGAAGAA	2239879	2240032	2239829	2239881	1	KN121889.1	ENSFDAG00000013264.1	2218059	2284310	PIP4K2A	5955	1421	182286	No_or_no_constitutive_exon
GCTGTGGCTCATCCCTATTATAGATTCTCCTCTTCTCTCTTTTGGGAAAGCA	3163977	3164076	3164126	3164074	-1	KN121800.1	ENSFDAG00000012002.1	3126858	3182922	ANKDD1B	5955	1421	182286	No_or_no_constitutive_exon
CATTACATTGTGTTTATAAATGAATTTGCTCTCTTCTTTTTGGGAACCAGGA	1741600	1741734	1741550	1741602	1	KN124768.1	ENSFDAG00000018199.1	1580240	1760180	ZFHX4	5955	1421	182286	No_or_no_constitutive_exon
TACATTGTGTTTATAAATGAATTTGCTCTCTTCTTTTTGGGAACCAGGAGGA	1741603	1741734	1741553	1741605	1	KN124768.1	ENSFDAG00000018199.1	1580240	1760180	ZFHX4	5955	1421	182286	No_or_no_constitutive_exon
AATCTCTCGTCCCGTGGCTCACGGAGTTTTCTTTTCTGTCTTGGGTAAAGGA	2239074	2239228	2239024	2239076	1	KN124729.1	ENSFDAG00000011405.1	2238048	2273221	TGS1	5955	1421	182286	No_or_no_constitutive_exon
GCTTGGCCGCAGAGCGACTGAGCTCCCGGGGGACGCATGGGAGGTAGCAGCT	316515	316530	316465	316517	1	KN121895.1	ENSFDAG00000015284.1	291938	316530	GAS6	5955	1421	182286	No_or_no_constitutive_exon
TACCAAGTGGTATGTCAAAATGACCGAGTGACCTTCTTTCCGGGTGGCAGAT	592426	592500	592550	592498	-1	KN121895.1	ENSFDAG00000015578.1	574246	606117	CUL4A	5955	1421	182286	No_or_no_constitutive_exon
ATTTGTTATTATTTGATTTCTTGATGATGCCATTCTTTCTGGGGTGACAGGG	752474	752547	752597	752545	-1	KN121895.1	ENSFDAG00000022005.1	752474	754923	None	5955	1421	182286	No_or_no_constitutive_exon
ACCACTACTTGTGTCCATGCTCCCGCCGGCTCCGGACGCGGGACTGGCAGGC	786400	786482	786532	786480	-1	KN121895.1	ENSFDAG00000007115.1	780970	842845	ATP11A	5955	1421	182286	No_or_no_constitutive_exon
TCGCAGACCCCGCCCTCATGACGGAGCCTCTTTCTCGTCCACAGGGGCAGAT	2157537	2157573	2157487	2157539	1	KN121895.1	ENSFDAG00000014266.1	2153438	2194740	COL4A1	5955	1421	182286	Yes
GGGACAGGCATGAAGCTAACATGCCCGGCTCTCCCCACAGGGCGACCAAGGG	2179072	2179189	2179022	2179074	1	KN121895.1	ENSFDAG00000014266.1	2153438	2194740	COL4A1	5955	1421	182286	No_or_no_constitutive_exon
AGCGTGGACCCTGCTTTGTGGGCCTCTGCAGGCCTCTTGGGGCTGATGAGAA	2180213	2180288	2180163	2180215	1	KN121895.1	ENSFDAG00000014266.1	2153438	2194740	COL4A1	5955	1421	182286	No_or_no_constitutive_exon
GCCTTGTTCCTTCATGAGCCCCAGACTTCCATTCCGGGACCAGTGGCGAGAT	2176593	2176763	2176543	2176595	1	KN121895.1	ENSFDAG00000014266.1	2153438	2194740	COL4A1	5955	1421	182286	No_or_no_constitutive_exon
GGAGTGCCTGGCAAGGACGGGCAGGCAGGGTACCCGGGACAGCCAGGTAGGT	2177688	2177751	2177638	2177690	1	KN121895.1	ENSFDAG00000014266.1	2153438	2194740	COL4A1	5955	1421	182286	No_or_no_constitutive_exon
GCCTCCCCGGCTCGCCCGGACTGAAAGGGGCAAAGGGAGAGAAGGGACAGGC	2178641	2178750	2178591	2178643	1	KN121895.1	ENSFDAG00000014266.1	2153438	2194740	COL4A1	5955	1421	182286	No_or_no_constitutive_exon
ATGATGTGCAAGTGAGACACACAGGCTTAACAGTTCTGCCAGGGTAGCAGGG	3048	3847	2998	3050	1	KN122305.1	ENSFDAG00000015049.1	1766	74581	None	5955	1421	182286	No_or_no_constitutive_exon
TCCCTCAGTGGAGCCGTTGAGCACCATTCTCCATGTTGGGGATGCAGCAGGG	143302	143383	143433	143381	-1	KN122294.1	ENSFDAG00000004628.1	143302	161611	None	5955	1421	182286	No_or_no_constitutive_exon
AAAGGCTCACACTGCTGCTTAGGTAACAGGCGTGGCTTACAGGTGGGAAGTC	603216	603341	603166	603218	1	KN122294.1	ENSFDAG00000011320.1	597008	603341	None	5955	1421	182286	No_or_no_constitutive_exon
GGCGCCAGCCTCCAAGAAGGAGGCGGCCTGGGATGAAGCTCCGAGGGGAGTC	1733586	1733773	1733536	1733588	1	KN122294.1	ENSFDAG00000018376.1	1723921	1742250	CTCFL	5955	1421	182286	No_or_no_constitutive_exon
GCAGAGGCTCAGTTGGGACAGATGTCCCTTGTCACATTTATGGGAAACAGGA	1766169	1766245	1766119	1766171	1	KN122294.1	ENSFDAG00000031286.1	1763374	1766245	None	5955	1421	182286	No_or_no_constitutive_exon
TCTTCTTATGGTCCCTTTCCCTTCCCGCTCTCTGTCTCTTGGGGGTCCAGCC	399465	399593	399415	399467	1	KN122164.1	ENSFDAG00000025102.1	396431	399593	None	5955	1421	182286	No_or_no_constitutive_exon
TTTTCCTTGTTGTCTCTCCCACCTCCATACTGTTATGCTGGGGAATTCAGCC	1215271	1215618	1215668	1215616	-1	KN122164.1	ENSFDAG00000025112.1	1215271	1219124	None	5955	1421	182286	No_or_no_constitutive_exon
GGGTGGGGACCCCAACACTGGACCAGGCGGGGACGATAGCGGGGACCCAGAC	1870063	1870122	1870172	1870120	-1	KN122164.1	ENSFDAG00000009260.1	1836001	1891999	None	5955	1421	182286	No_or_no_constitutive_exon
AAATGCAAACTTAAACATTGATGTGTTTTCTACCCCTGGGTTTGGAAAAGAC	2332591	2332758	2332808	2332756	-1	KN122164.1	ENSFDAG00000024164.1	2332591	2341058	None	5955	1421	182286	No_or_no_constitutive_exon
TCAGCCCTGCTGAGCAGCCCTTTCTGTGTCCAGGTCTGTGGTGGCGGGAGTG	3172778	3173304	3172728	3172780	1	KN122164.1	ENSFDAG00000011456.1	3156475	3174307	ESPNL	5955	1421	182286	Yes
GGGAAGGGGAGAGAGAGCGAGCCAGAAACAGGGCCAAGCAGGACAGGGAGCG	3299639	3299880	3299589	3299641	1	KN122164.1	ENSFDAG00000010774.1	3297388	3318461	None	5955	1421	182286	No_or_no_constitutive_exon
TTTTTAGCTTTTTTTTTAAAAGTGTCCTGCTTTCACATTGAAGGGCAGAGCC	2695591	2695660	2695541	2695593	1	KN124001.1	ENSFDAG00000014849.1	2694798	2695660	None	5955	1421	182286	No_or_no_constitutive_exon
TGGTGCAACTGATTCTGTAATTAAAGGGGTTTTCTTTGGGGCGGGGTTAGGT	1573721	1573903	1573671	1573723	1	KN123563.1	ENSFDAG00000009512.1	1570507	1628675	None	5955	1421	182286	No_or_no_constitutive_exon
CATTAGTCCACTCACGGGTTGGCTCACTTGTGGGTGTGCGTAATGGGAAGGC	3147991	3148165	3148215	3148163	-1	KN123563.1	ENSFDAG00000017679.1	3133666	3187957	KPNA5	5955	1421	182286	No_or_no_constitutive_exon
CCGGTGTCCTTCACATCACCGCGTGCTGCAGGGCCACGTGGGCAGCGGAGTG	651694	651702	651644	651696	1	KN122240.1	ENSFDAG00000018856.1	645148	669247	GSE1	5955	1421	182286	No_or_no_constitutive_exon
GACCCCCTCTAACACCTGTGCTCCCCACCTCTGTGTCCCCGGGCCGGCAGGC	1132783	1134175	1132733	1132785	1	KN122240.1	ENSFDAG00000018994.1	1130869	1134175	FOXF1	5955	1421	182286	No_or_no_constitutive_exon
TAGACTTGGGGCACCTCTCGCCTCAGCCTCCTGCAGTGCTGGGGTGACAGGT	1140857	1140973	1141023	1140971	-1	KN122240.1	ENSFDAG00000006131.1	1140857	1160565	None	5955	1421	182286	No_or_no_constitutive_exon
TCCCGCTGGGGGTGCCTAGACCAACCCCAGCTTGGGGGTGTGGTGGGTAGAA	2289750	2289935	2289700	2289752	1	KN122240.1	ENSFDAG00000003801.1	2285014	2291229	CTU2	5955	1421	182286	No_or_no_constitutive_exon
CCCAGATGGTGCTGAGGCAGCGGCGGGAGCAGGCACAGGCGCGGGCACAGCA	2297349	2297386	2297436	2297384	-1	KN122240.1	ENSFDAG00000002032.1	2291565	2318267	PIEZO1	5955	1421	182286	No_or_no_constitutive_exon
AGAGCCAGGCCCAGCTATGGAAGGTGAGGACGAGGGGGCAGGTGTGGGAGCC	2296986	2297210	2297260	2297208	-1	KN122240.1	ENSFDAG00000002032.1	2291565	2318267	PIEZO1	5955	1421	182286	No_or_no_constitutive_exon
GGTGTCCTCAGCAGTCCCTGCGTTTAAGTGTTCCCTAACCAGCTGGGCAGAT	2379276	2379364	2379226	2379278	1	KN122240.1	ENSFDAG00000017247.1	2376496	2381286	TRAPPC2L	5955	1421	182286	No_or_no_constitutive_exon
CCTCCAGGGCAGGCCCCGGTTCCGACCACGTGGGCAGGGCAGGTAGGAAGGC	2383391	2383417	2383467	2383415	-1	KN122240.1	ENSFDAG00000021067.1	2383167	2385966	PABPN1L	5955	1421	182286	No_or_no_constitutive_exon
GCCCAGCCCAGCTCAGACCTGTCTCCCTGCTGCAGGGGGAGAGGCCCGAGGA	3067111	3067255	3067061	3067113	1	KN122240.1	ENSFDAG00000013045.1	3038665	3067255	TCF25	5955	1421	182286	No_or_no_constitutive_exon
TATGGCAAGATTGAAGCCATAGAAGTTACGGAAGAGAGAGTGGGAAAAAGAG	120492	120709	120442	120494	1	KN123498.1	ENSFDAG00000010106.1	120082	121129	None	5955	1421	182286	No_or_no_constitutive_exon
TGCTCTTTTTTGGTGAATGTATTTGTTTCTATTTGGGAATGGGAAAAAAGCT	1050049	1050195	1050245	1050193	-1	KN123498.1	ENSFDAG00000003192.1	1038186	1077870	NUP107	5955	1421	182286	No_or_no_constitutive_exon
TTCCTTGTCCTGTGTTTTTCTTATTTCTCATCATCACTTCACGTGGGCAGTG	3131193	3131349	3131143	3131195	1	KN123498.1	ENSFDAG00000019440.1	2960840	3216621	GRIP1	5955	1421	182286	No_or_no_constitutive_exon
AGGAATGCTCAAGGAACCTGTATTATTATTAATTCACTATGGGGGAGTAGAC	899620	899738	899788	899736	-1	KN123256.1	ENSFDAG00000029123.1	899620	902554	None	5955	1421	182286	No_or_no_constitutive_exon
CTGGTGGTGAATAGCCTGACGAAGTCCTTTACTGGAGCAAAGGGGTCCAGTG	285109	285229	285279	285227	-1	KN125494.1	ENSFDAG00000006338.1	284084	285572	None	5955	1421	182286	No_or_no_constitutive_exon
ACTGCTTGCTGCTTCCTTTCCTTTTTTTCCCTCCAGACTGTGGGCAAGAGCA	184363	184501	184313	184365	1	KN124938.1	ENSFDAG00000016578.1	183117	188064	None	5955	1421	182286	No_or_no_constitutive_exon
TGTCTACCTGGAGACTGAGAGCCACGATAACAGTGTGGAGGGGGTCCAAGGA	1846136	1846238	1846288	1846236	-1	KN124938.1	ENSFDAG00000005298.1	1846136	1848140	None	5955	1421	182286	No_or_no_constitutive_exon
ATGTACCTTTTTTTCTCTCTTTTGCTGTGATATCACCTGGGAAAATCCAGAA	2748521	2748576	2748471	2748523	1	KN124938.1	ENSFDAG00000011865.1	2720950	2769872	None	5955	1421	182286	No_or_no_constitutive_exon
ACGGATGGACTAACTGGACTCTCTGTGGTGGCTGTGCCACCGGGGAGCAGGG	146781	146951	147001	146949	-1	KN123586.1	ENSFDAG00000020806.1	141424	149257	SOX13	5955	1421	182286	No_or_no_constitutive_exon
GAATGGCAGCCCTGGTGCCGGTGCCGTTGCTGAGGCCGACCACGGGAAAGGC	1200976	1201827	1201877	1201825	-1	KN123586.1	ENSFDAG00000009993.1	1200976	1204116	None	5955	1421	182286	No_or_no_constitutive_exon
CAGGCCTGCGGGGGCGGCAGGTTGACTCTGGGCCTTCTCTGTGGGGGCAGTG	1395273	1395440	1395223	1395275	1	KN123586.1	ENSFDAG00000016528.1	1366557	1404709	SYT2	5955	1421	182286	No_or_no_constitutive_exon
GGCCACCTGATGGACCATGACCTTGCATTTGTGGGGTATGGGGGGTCTAGAT	117046	117088	117138	117086	-1	KN122898.1	ENSFDAG00000013488.1	114983	119815	CPNE6	5955	1421	182286	No_or_no_constitutive_exon
TTTTTTTAGATATCACTTTCAGTGTAAAGAAGACAAAATCTGGGGTGCAGGT	690720	690861	690670	690722	1	KN122898.1	ENSFDAG00000012398.1	672408	691513	MYH7	5955	1421	182286	No_or_no_constitutive_exon
CAGAGGGCCTGAGACCCATCTAACCGTTGGGTCCTATTTCTTGGGGACAGCA	993718	993852	993668	993720	1	KN122898.1	ENSFDAG00000011979.1	961475	998095	ACIN1	5955	1421	182286	Yes
CAGGGACAGGGACAGGGACCGTGAAAAAGGCAGGGAGAGGGACCGCAGAGAC	998027	998095	997977	998029	1	KN122898.1	ENSFDAG00000011979.1	961475	998095	ACIN1	5955	1421	182286	No_or_no_constitutive_exon
AAGTCTTGAGCCTCATTCAATCTTTGTCTCTCTTGGGTTGGGGAATGCAGAC	1113542	1113628	1113492	1113544	1	KN122898.1	ENSFDAG00000017806.1	1112167	1121271	PRMT5	5955	1421	182286	No_or_no_constitutive_exon
CTCAACCTTTATTTCATACCATATATAAAAAGTGAAAAAGAAGGGGAGAGGA	2395591	2395654	2395541	2395593	1	KN122898.1	ENSFDAG00000015274.1	2393724	2395654	None	5955	1421	182286	No_or_no_constitutive_exon
GAAATAACCTAATCGTGTTGGGATTTTTTGTTGCCATGTTGATGGGACAGGC	2542684	2542767	2542634	2542686	1	KN122898.1	ENSFDAG00000017456.1	2532941	2548460	RAB2B	5955	1421	182286	Yes
GGAATGCAGGAGGCCCCTGTGACCGCCAGGGCCGTGGTGTCGGCGGGCAGGG	979209	979375	979425	979373	-1	KN121451.1	ENSFDAG00000020529.1	969408	1022226	FBLN2	5955	1421	182286	No_or_no_constitutive_exon
GTTTCCAGCAATGCAAGCGGACTTCTTAGCTACAGGGGCTGGTGGTGAAGGC	1515664	1515811	1515614	1515666	1	KN121451.1	ENSFDAG00000008157.1	1398191	1523824	IQSEC1	5955	1421	182286	Yes
ATCATCAGTAACATCTACATATTTTCTTTCTGTTTTGTGGGGCAATGTAGGT	222363	222566	222616	222564	-1	KN120821.1	ENSFDAG00000013536.1	210294	267490	SYCP2	5955	1421	182286	No_or_no_constitutive_exon
CTGCGCCCCCGACTCCGGCCAGTGCAGGTGTCGCGCGGGCTTTGAGGGAGCT	2084005	2084121	2084171	2084119	-1	KN120821.1	ENSFDAG00000020841.1	2061289	2108824	LAMA5	5955	1421	182286	No_or_no_constitutive_exon
CACCACGGTTACCCCAGCTGTCTTGGTGAGGAGATGGCTGCTGGGTGAAGGG	2083687	2083818	2083868	2083816	-1	KN120821.1	ENSFDAG00000020841.1	2061289	2108824	LAMA5	5955	1421	182286	No_or_no_constitutive_exon
CACCGGCTTCTATGGCTTCCCCGTCTGCACCCGTGAGTGTCTGGGAGGAGGG	2083608	2083615	2083665	2083613	-1	KN120821.1	ENSFDAG00000020841.1	2061289	2108824	LAMA5	5955	1421	182286	No_or_no_constitutive_exon
CGTGTGTGCCTGGCGCCTACAACTTCCCCTACTGCGAAGGTGAGGGGTAGGG	2083337	2083415	2083465	2083413	-1	KN120821.1	ENSFDAG00000020841.1	2061289	2108824	LAMA5	5955	1421	182286	No_or_no_constitutive_exon
AGACTTAAGCAGTTTTGCTGGTTCTGATGGAAGTTGTAGTGGGTCAGGAGCC	2146010	2146130	2146180	2146128	-1	KN120821.1	ENSFDAG00000004008.1	2144706	2146315	None	5955	1421	182286	No_or_no_constitutive_exon
GTGAGGCTTCAGCTGACGTGGGAGGCTTGGGCTCAGTGGACAAGGGCAAGGC	2164254	2164269	2164319	2164267	-1	KN120821.1	ENSFDAG00000009253.1	2161971	2167431	RBBP8NL	5955	1421	182286	No_or_no_constitutive_exon
GTCTGGCCTTGTCGGCAGCAGGGCTCCAGCTGCTCGGGACCGGGACCAAGGG	2868358	2868375	2868308	2868360	1	KN120821.1	ENSFDAG00000005319.1	2841912	2869891	COL20A1	5955	1421	182286	No_or_no_constitutive_exon
CTGTGTGTCTTTCTGTCTGTCCACCCATCTGTTGGTTCTCGTGGGAGCAGTC	2933841	2934065	2934115	2934063	-1	KN120821.1	ENSFDAG00000001136.1	2923013	2973200	KCNQ2	5955	1421	182286	Yes
GGCCTGGGGCTGAGGCCCAGTGAGCTGATGCAGGTTCTCTGGGATACCAGGC	3051940	3052582	3052632	3052580	-1	KN120821.1	ENSFDAG00000013078.1	3043088	3055583	HELZ2	5955	1421	182286	Yes
AGGCAGCTTCCTGACCTGTGAGTGGCGCCACAGTCTGAGGCCAGGGAGAGGC	3045661	3045709	3045759	3045707	-1	KN120821.1	ENSFDAG00000013078.1	3043088	3055583	HELZ2	5955	1421	182286	No_or_no_constitutive_exon
CAGTCCACTTACGTGAAACGAGGCAGGGGAGGTTCAGCCGGGGCCTAAAGAC	118848	119009	118798	118850	1	KN125163.1	ENSFDAG00000005418.1	117724	120454	TMEM82	5955	1421	182286	No_or_no_constitutive_exon
CTTATTAAGTTATAATTAACATGTTAACTTGTTTTTCCTTGGGGATTTAGAT	227898	228099	227848	227900	1	KN125163.1	ENSFDAG00000010212.1	191278	250683	SPEN	5955	1421	182286	No_or_no_constitutive_exon
TCCACAGCCTCGAAGCGGAAATGAGTTAGGAAATCAGCCCGGGGGTTGAGGC	248467	248542	248417	248469	1	KN125163.1	ENSFDAG00000010212.1	191278	250683	SPEN	5955	1421	182286	No_or_no_constitutive_exon
GGCCCGCTCTCCAGCCCCAAGCTAACCTGTGCTTTGTCTCCCGGGAGCAGAA	249450	249645	249400	249452	1	KN125163.1	ENSFDAG00000010212.1	191278	250683	SPEN	5955	1421	182286	No_or_no_constitutive_exon
TGCCACACCTTGGGCCACAGGACCTGCCCGTCTCCTCCCAGGCTGGGGAGTC	623265	623325	623215	623267	1	KN125163.1	ENSFDAG00000017821.1	622697	669306	CROCC	5955	1421	182286	No_or_no_constitutive_exon
GTTCTAGGCGAGGTCTGGGAATGGCACTCACGGTCCCTGGGTTGGGACAGCT	639196	639390	639146	639198	1	KN125163.1	ENSFDAG00000017821.1	622697	669306	CROCC	5955	1421	182286	No_or_no_constitutive_exon
CTACAGGCCTCAGAGCCGTGGTCTCCCCTTCCCCAATGTTGGGGCTGCAGGA	664831	665008	664781	664833	1	KN125163.1	ENSFDAG00000017821.1	622697	669306	CROCC	5955	1421	182286	No_or_no_constitutive_exon
CTCAGGACCTTCAGGCCTTGTTTCCGGTGCTGTGAGAGTGTAACGGGCAGCT	2239576	2239648	2239698	2239646	-1	KN125163.1	ENSFDAG00000016577.1	2178985	2305980	UBR4	5955	1421	182286	No_or_no_constitutive_exon
TGAGGTCCACTTGAGGTACGAGCCTGACAGTGGACCTCTTGGGATTGCAGGA	2217380	2217509	2217559	2217507	-1	KN125163.1	ENSFDAG00000016577.1	2178985	2305980	UBR4	5955	1421	182286	No_or_no_constitutive_exon
GTCCCCGAAGACCGAGGAAGGCCAGAGGAAGACTGCTGCTGTGGGTGTAGCC	1697500	1698020	1697450	1697502	1	KN123827.1	ENSFDAG00000007066.1	1633165	1779699	AGTPBP1	5955	1421	182286	No_or_no_constitutive_exon
CCTCTGTGGTTCATATATGTATTTTTTTCTCTTTTTTTCTGTGGGTATAGTA	2302321	2302405	2302271	2302323	1	KN125168.1	ENSFDAG00000020072.1	2058739	2342884	HS6ST2	5955	1421	182286	No_or_no_constitutive_exon
TTAGTATTCCCATGATGGCTATTTCAATGTCTTCTCTCTGGGGATTGCAGGA	2828633	2828709	2828583	2828635	1	KN125168.1	ENSFDAG00000002965.1	2785361	2830973	FRMD7	5955	1421	182286	No_or_no_constitutive_exon
CCAGCAGTTAGCTAAGGTAAAAGCGAAGAGATTCTATTTGGGGCAGGGAGGG	147735	147755	147805	147753	-1	KN120639.1	ENSFDAG00000006541.1	112139	522148	PCSK5	5955	1421	182286	No_or_no_constitutive_exon
AATATTTAATCCTAACCTATTATTTTATTTCACTCATTCTTGGGGTATAGAT	2985783	2985941	2985991	2985939	-1	KN120639.1	ENSFDAG00000018867.1	2977922	3022514	None	5955	1421	182286	No_or_no_constitutive_exon
GGCCAAGCCCCTGCTGCGCATCTTCGAGCCCATCCTGGGCGAGGGGTGAGCC	449697	449715	449765	449713	-1	KN123228.1	ENSFDAG00000009042.1	448581	468100	POLD1	5955	1421	182286	No_or_no_constitutive_exon
GGAGCCCATTAATACCTTGCGGGCGGGCTGGCGCGGGACCCCGGAGGGAGGC	773308	773314	773258	773310	1	KN123228.1	ENSFDAG00000006651.1	770414	773314	None	5955	1421	182286	No_or_no_constitutive_exon
CTGGCACTCGGGGACCCGGGAGAGGTGGCGTGGGTGTCCGGAGTGGGCAGGG	1091633	1091778	1091828	1091776	-1	KN123228.1	ENSFDAG00000017618.1	1073554	1091850	CCDC155	5955	1421	182286	No_or_no_constitutive_exon
CCTCGTGGTCATGCGAGAGTGGATTGCTGCCTGCCAGCTGCATGGGTGAGCC	1087992	1088020	1088070	1088018	-1	KN123228.1	ENSFDAG00000017618.1	1073554	1091850	CCDC155	5955	1421	182286	No_or_no_constitutive_exon
ATCGACAAGACCAGCTTCGTGTCCTTTGTGGGTGAGGGGGGCTGGGATAGTC	1131794	1131814	1131864	1131812	-1	KN123228.1	ENSFDAG00000009190.1	1127949	1132405	CD37	5955	1421	182286	No_or_no_constitutive_exon
CCTGCCCCTTAACCCACCCCTTCTCTCCCCTCTTCCCACTAACGGGTCAGGA	1214088	1214115	1214165	1214113	-1	KN123228.1	ENSFDAG00000010211.1	1210344	1227036	PPFIA3	5955	1421	182286	No_or_no_constitutive_exon
CTGGGGCTTTTGCTCAGTCCATGATTTGTGTCCCCCACTCGGGAATGCAGAC	1314951	1315269	1314901	1314953	1	KN123228.1	ENSFDAG00000009564.1	1300113	1315269	GYS1	5955	1421	182286	Yes
GGCCTCCGAAGCCACCTTCTGCACGGGCGCGGAGCTCCGCGTGACGGGAGGC	1401760	1401894	1401710	1401762	1	KN123228.1	ENSFDAG00000011055.1	1393450	1401894	HSD17B14	5955	1421	182286	No_or_no_constitutive_exon
GGTCTGAGGGAGGAGGCAGAGCCTGGACTCCAGTGTCCTGGGGAGGACAGGG	1496590	1496808	1496540	1496592	1	KN123228.1	ENSFDAG00000019035.1	1491343	1499211	None	5955	1421	182286	No_or_no_constitutive_exon
AGCCCTGTATGTTCTTTCCCACCACGGCCATCATCCATCGGGCCATGAAGGT	1521063	1522134	1522184	1522132	-1	KN123228.1	ENSFDAG00000020955.1	1520020	1526566	SPHK2	5955	1421	182286	No_or_no_constitutive_exon
CTGGGGTGCTAGGAGTTGCTTTCGGTCTCAGGCAGGCGTGAGGTGGGCAGCA	1617768	1617855	1617905	1617853	-1	KN123228.1	ENSFDAG00000006562.1	1615445	1618017	None	5955	1421	182286	No_or_no_constitutive_exon
ATCTCATCTTCCCCATACTTGGTCCTGCTGTTCTCTCGACGGGAACACAGTG	2191931	2192035	2191881	2191933	1	KN123228.1	ENSFDAG00000006860.1	2155138	2198548	ZNF541	5955	1421	182286	No_or_no_constitutive_exon
GGAGGCCGGGGAGTGGGTGAGCAGCAGTGACCGGCTCTCTGGGTGACTAGGT	2740402	2740633	2740352	2740404	1	KN123228.1	ENSFDAG00000010846.1	2737924	2742444	SLC1A5	5955	1421	182286	No_or_no_constitutive_exon
GGGGTAATGTCTAGAAGTGGCATTCCGAGCGGAAGCTACTAAGTGGGGAGAC	3001115	3001135	3001185	3001133	-1	KN123228.1	ENSFDAG00000018843.1	2977344	3001583	None	5955	1421	182286	No_or_no_constitutive_exon
TGACCCTGCGTGCAGAAATGGGGAGCGCTGGAGGACACAGGTGGGTGGAGGC	600351	600396	600301	600353	1	KN124375.1	ENSFDAG00000004913.1	598011	600396	NRARP	5955	1421	182286	No_or_no_constitutive_exon
GAGATTGAGGAAGCCGCCGATGTGGCGACGCCGATGTCTGGGGACGGCAGCG	698512	698591	698462	698514	1	KN124375.1	ENSFDAG00000012979.1	698073	710877	ANAPC2	5955	1421	182286	No_or_no_constitutive_exon
CTCAGTTCCCCTTTGGTGTTTTAGCTGCCCATGCCCACACAGAGGGTAAGCC	1050322	1050537	1050587	1050535	-1	KN124375.1	ENSFDAG00000018172.1	1046694	1053058	FAM69B	5955	1421	182286	No_or_no_constitutive_exon
GTGCGGAGGAGCTGTGCGGGCCAGCGGGGAGGGCAGGGGCCGGGAGGAAGCA	1163352	1163626	1163302	1163354	1	KN124375.1	ENSFDAG00000014608.1	1156353	1179276	NOTCH1	5955	1421	182286	No_or_no_constitutive_exon
GACTCATGGGCCCTCAGCCACGCAGCTTGTGTTTGTGTTTTGGGCAACAGAA	1250148	1250211	1250098	1250150	1	KN124375.1	ENSFDAG00000013844.1	1246368	1251189	SDCCAG3	5955	1421	182286	No_or_no_constitutive_exon
CCCATCACCGCAGGCCCAAGAGCTTGGGCTCCTTCAAGCAGGCGGGTTAGGA	1771005	1771008	1770955	1771007	1	KN124375.1	ENSFDAG00000013975.1	1767915	1771008	SURF2	5955	1421	182286	No_or_no_constitutive_exon
CCGCCCCGCCTGGCAGGGTCTCGGCTGGGGGCAGCAGGGGCAAACTGGAGCC	2978718	2978933	2978668	2978720	1	KN124375.1	ENSFDAG00000019450.1	2978202	2981916	PPP1R26	5955	1421	182286	No_or_no_constitutive_exon
CAGTGGCCCTTGAAGCTGATGATTTTCCGTTTCCACCTGTGGGGTCACAGGC	1187922	1188065	1188115	1188063	-1	KN122257.1	ENSFDAG00000005444.1	1113872	1230757	MTOR	5955	1421	182286	No_or_no_constitutive_exon
CTTGAGGCACCAGTGACATGTGGCTTTGTTAACTGCCACGGGATACAGAGAT	1144540	1144561	1144611	1144559	-1	KN122257.1	ENSFDAG00000005444.1	1113872	1230757	MTOR	5955	1421	182286	No_or_no_constitutive_exon
GGTGACCAGCCTGCTGCTCTCTTGTGTGTGTGCGTAGGTCAGTGGGACAGTA	1144291	1144394	1144444	1144392	-1	KN122257.1	ENSFDAG00000005444.1	1113872	1230757	MTOR	5955	1421	182286	No_or_no_constitutive_exon
CTGCTAGCAGAGCACATTTAGCCAAAGAATCCCTTGGTCTAAAAGGGCAGCC	1225130	1225148	1225198	1225146	-1	KN122257.1	ENSFDAG00000005444.1	1113872	1230757	MTOR	5955	1421	182286	No_or_no_constitutive_exon
CCCTGAACCTGGCCAGGGAAGCCTGCTGTCTCTGACGTGGTGGGGGACAGGT	1410284	1410398	1410234	1410286	1	KN122257.1	ENSFDAG00000013611.1	1393310	1419103	DISP3	5955	1421	182286	No_or_no_constitutive_exon
GAGTCCCCATCTCACTAAGGGGCCTGGCCGTCTGTATCTCCTTGGGAAAGGG	1414983	1415110	1414933	1414985	1	KN122257.1	ENSFDAG00000013611.1	1393310	1419103	DISP3	5955	1421	182286	No_or_no_constitutive_exon
CTCCGTCTGCACCAGTGAGCTGGCTGGCAGGCGAGGGGGCGGGGACCCAGCC	1754275	1754361	1754225	1754277	1	KN122257.1	ENSFDAG00000018802.1	1750498	1755731	MIIP	5955	1421	182286	Yes
CGCTCCCCCTGCAGCTGCACCTGCCGGTGGATAAGTTCCGGGGTGTGAAGGT	1876509	1876648	1876459	1876511	1	KN122257.1	ENSFDAG00000007598.1	1869190	1880490	TNFRSF1B	5955	1421	182286	No_or_no_constitutive_exon
AAAATCAAGGCCTTGATATCTTCTCCCCAGTTTTGTATGGACATGGGCAGGG	2831717	2831775	2831825	2831773	-1	KN122257.1	ENSFDAG00000010743.1	2831450	2832391	None	5955	1421	182286	No_or_no_constitutive_exon
CCTTTAATTTCACCCCACCCATCTGTTTCATGTAACAGCAAAAAGGGCAGAA	806774	807002	807052	807000	-1	KN122471.1	ENSFDAG00000012600.1	627453	872103	None	5955	1421	182286	No_or_no_constitutive_exon
GTGGTAAGGTGTATCTCTTTTATTATTTGAACTTTCTTTTCACGGGAAAGGT	681329	681512	681562	681510	-1	KN122471.1	ENSFDAG00000012600.1	627453	872103	None	5955	1421	182286	No_or_no_constitutive_exon
CGGAAGTCTCCAAAAGCAGTAGCCAAGAAAAAAAAATGGAAAAGGGGAAGTA	409121	409446	409071	409123	1	KN123590.1	ENSFDAG00000016540.1	408998	410219	None	5955	1421	182286	No_or_no_constitutive_exon
CATACTACTACCTACTCCACGTAAGTGGCTCTTTTATTATCAGACGGGAGCC	610858	610875	610808	610860	1	KN125273.1	ENSFDAG00000002729.1	572450	620306	None	5955	1421	182286	No_or_no_constitutive_exon
TACACTGATCCCATACCTTGTTGCAAATAAGGCTGCACTGAACACGGGAGTG	616378	616400	616328	616380	1	KN125273.1	ENSFDAG00000002729.1	572450	620306	None	5955	1421	182286	No_or_no_constitutive_exon
GCTAAAGTACGGAAAGCCAGGCGCGGACACGCTTCCGGGCTACGAGGCAGTT	284908	285043	284858	284910	1	KN122588.1	ENSFDAG00000021371.1	283552	295389	None	5955	1421	182286	No_or_no_constitutive_exon
AGATCTCCATGCCTGATGTGGACTTGAACCTCAAGGGGCCCAAAGTGAAGGG	419955	419989	419905	419957	1	KN122588.1	ENSFDAG00000021121.1	413693	433806	AHNAK	5955	1421	182286	No_or_no_constitutive_exon
ACCTAAAATCAAAGGAGACATTGGCGTTTGTGCTCCAACGCTTGAGGGAGAG	423667	424406	423617	423669	1	KN122588.1	ENSFDAG00000021121.1	413693	433806	AHNAK	5955	1421	182286	No_or_no_constitutive_exon
GCTCCTGCTGAGGGTGCCCGTTCCTTTCCTGAGCCCTGAGGCTGTGGGAGCC	584213	584407	584457	584405	-1	KN122588.1	ENSFDAG00000013043.1	583694	595581	VWCE	5955	1421	182286	No_or_no_constitutive_exon
AATTTTAATCCCCAACCCGGAAGCAGCGGCCCGGCCTGGGAGCAGGGCAGGC	855497	855751	855447	855499	1	KN122588.1	ENSFDAG00000015147.1	852903	864181	MYRF	5955	1421	182286	No_or_no_constitutive_exon
GCCTGGCTGGGGCCCGACAGGGGCCCTGCGGGGAGCCTCATGGGGCTGAGCC	881041	881178	881228	881176	-1	KN122588.1	ENSFDAG00000011175.1	874529	903556	FADS1	5955	1421	182286	No_or_no_constitutive_exon
AGGGCTGTGGGCAAGGGGCAGCGGGCACAGCGAGTCCAGTTGGAGGGCAGAC	1002478	1002833	1002428	1002480	1	KN122588.1	ENSFDAG00000011884.1	997186	1002833	None	5955	1421	182286	No_or_no_constitutive_exon
TGCGAGGCAAGGACAAGGCGGAGAAGCTGGCTGCGGTGGTCGGGGAACAGGG	1053339	1053644	1053289	1053341	1	KN122588.1	ENSFDAG00000020089.1	1052140	1063730	INCENP	5955	1421	182286	No_or_no_constitutive_exon
GGGAAACAGGTCAGCTGCAGAGAGGCAGACGGCGGGCAGGGCAAGGAGAGGC	1132710	1132889	1132939	1132887	-1	KN122588.1	ENSFDAG00000013336.1	1129748	1150521	CD6	5955	1421	182286	Yes
TCCTTTTATACTCTCCAGCTGCACAGGAGCGAGGGCTGCGCGGGAGCGAGGG	1186527	1189455	1186477	1186529	1	KN122588.1	ENSFDAG00000030573.1	1184155	1189455	None	5955	1421	182286	No_or_no_constitutive_exon
TGTGCTCTGTCTCTGTTTCTGCTGCCACTGTCTCTTGCATCTGGGTAAAGGG	1909356	1909467	1909517	1909465	-1	KN122588.1	ENSFDAG00000003096.1	1902751	1931561	STX3	5955	1421	182286	No_or_no_constitutive_exon
CAGCCATGTGGAGACTGCAGGGGAGACTTGTCCCTTCTGAGAGGGAATAGAG	2075651	2075657	2075707	2075655	-1	KN122588.1	ENSFDAG00000018061.1	2075651	2076664	None	5955	1421	182286	No_or_no_constitutive_exon
ACAGTGACTGCATGGCACAGATCTTTTTCTTCCACTTTGCTGGTGGGCAGAT	2109938	2110273	2110323	2110271	-1	KN122588.1	ENSFDAG00000007380.1	2109659	2110606	OR4D6	5955	1421	182286	No_or_no_constitutive_exon
CATGAGGATCATCCGCGGGGAGCGAAGTGGGCTGTCCGGGGGGGCGGCAGTG	2231182	2231364	2231132	2231184	1	KN122588.1	ENSFDAG00000010321.1	2229225	2231364	MPEG1	5955	1421	182286	No_or_no_constitutive_exon
ATCTCTTGTTCTGTGTTTTTTCCCTTTCTACTCTGCACCTTGGGAGGCAGGA	38347	38368	38297	38349	1	KN123008.1	ENSFDAG00000007027.1	22972	45423	ZFYVE27	5955	1421	182286	No_or_no_constitutive_exon
AAACAAAAATTGGCAAAAGATTCTCAATTACGATCACAAAGCTGGGAAAGAT	367867	368014	368064	368012	-1	KN123008.1	ENSFDAG00000005906.1	367618	368773	None	5955	1421	182286	No_or_no_constitutive_exon
CCTGATAGGACTTGACCATTAGTGACTTTTCCACTGTCTTGGGCTGGCAGTG	2407476	2407641	2407426	2407478	1	KN123008.1	ENSFDAG00000023275.1	2398583	2407641	None	5955	1421	182286	No_or_no_constitutive_exon
ATACAGCTGGTGATCACCTACCAGATGGTGGTAAACATCACAGGGAACAGGA	912152	912934	912102	912154	1	KN123090.1	ENSFDAG00000010941.1	910777	913208	None	5955	1421	182286	No_or_no_constitutive_exon
ACCTCTGTGGTTTGGGGCTTTGCGCTCTTCTTCTTCTTTTAGGGACTCAGCA	913021	913208	912971	913023	1	KN123090.1	ENSFDAG00000010941.1	910777	913208	None	5955	1421	182286	No_or_no_constitutive_exon
TGGGTGTTCACACTGTGTACCTGTCCCCTTCCTCCCTCTGGGCCGGGCAGTG	2009894	2010068	2009844	2009896	1	KN123090.1	ENSFDAG00000021090.1	1997613	2060377	ADGRB1	5955	1421	182286	No_or_no_constitutive_exon
CCCAGGTGGGGCAGACCTATAGCTTTGATTTTGCACAGGGAGAATGACAGGT	2090837	2090917	2090967	2090915	-1	KN123090.1	ENSFDAG00000006647.1	2076314	2106280	None	5955	1421	182286	No_or_no_constitutive_exon
CAGCGTTGGGGTGGAGAGTGGGAGGTCTGACAGGGCGCCCGGGGGCAGAGGC	595230	595291	595180	595232	1	KN124379.1	ENSFDAG00000000610.1	583582	602902	CCPG1	5955	1421	182286	Yes
GGCCGCGGTGCAGCCCTTAACGTGCTAATTATGGGCACCTGACCTGGGAGTG	621334	621430	621480	621428	-1	KN124379.1	ENSFDAG00000011581.1	603096	621665	PIGB	5955	1421	182286	No_or_no_constitutive_exon
AAGTCCTTCCATTTGACTCTTCTTTTGCATGTCCCACCCCTCGGGAGCAGAG	1008520	1008654	1008704	1008652	-1	KN124379.1	ENSFDAG00000008309.1	880765	1121428	UNC13C	5955	1421	182286	No_or_no_constitutive_exon
CATGACCAGCTGTGTGCGGCAGGAGGTGCGGTGAGGGGTGCGGCGGACAGCT	2411801	2411883	2411751	2411803	1	KN124379.1	ENSFDAG00000018027.1	2388413	2447943	MYO5C	5955	1421	182286	No_or_no_constitutive_exon
GAGGGCGCGCTCTGTCTCACTTCTGTCTGCGCGCTACCTCGGGGAGTCAGGC	534772	534885	534722	534774	1	KN123046.1	ENSFDAG00000013513.1	470095	536461	CMTR1	5955	1421	182286	Yes
AGGAGCATCCGGGGTTGGCAGGAGGGCGGCTCCTGGGGATGGGCAAGCAGAG	2477189	2477353	2477139	2477191	1	KN123046.1	ENSFDAG00000009929.1	2450450	2491837	DAAM2	5955	1421	182286	No_or_no_constitutive_exon
CCACAGTCTAAGTTTGGAAGGGGGAAGGAGGGGGCCGTGGGTCAGGAGAGTG	1338951	1338982	1338901	1338953	1	KN121407.1	ENSFDAG00000008378.1	1338700	1342030	SBK3	5955	1421	182286	No_or_no_constitutive_exon
CCCCCTGCCCCAGACCCTGCCACCCCACAGCTCAGGTGGGAATGGTGGAGTG	1559975	1560091	1559925	1559977	1	KN121407.1	ENSFDAG00000014271.1	1549477	1560933	PPP6R1	5955	1421	182286	No_or_no_constitutive_exon
CCCGAAGGCCCCGATGCACAGGACTGTGGTGTGGGTGTGTGTGCTGGGAGGC	1560194	1560309	1560144	1560196	1	KN121407.1	ENSFDAG00000014271.1	1549477	1560933	PPP6R1	5955	1421	182286	No_or_no_constitutive_exon
TCAGACCAACGACTCCATCAGCCTGGGCTGGGAGGAGCCCGAGGGCTCAGAC	1575738	1575921	1575688	1575740	1	KN121407.1	ENSFDAG00000000219.1	1571455	1597558	None	5955	1421	182286	No_or_no_constitutive_exon
GAGGGCAGGACCCATCTTGGGCTGAAACTCCTCTTCCCTCTGTGGGGCAGGG	1647475	1647516	1647425	1647477	1	KN121407.1	ENSFDAG00000004317.1	1636074	1648348	PPP1R12C	5955	1421	182286	Yes
AGGGAGGAAAGGGGAAAAAAAACCAGAAGAAACATTGGGGCAGGGAGGAGGG	1778662	1778798	1778612	1778664	1	KN121407.1	ENSFDAG00000031445.1	1660116	1778798	None	5955	1421	182286	No_or_no_constitutive_exon
GGGGAGGCCGGGGCAGGTGGGCAGCTGGCTGGGCCAGAGGGGGGCCAGAGAT	1782691	1783010	1783060	1783008	-1	KN121407.1	ENSFDAG00000006152.1	1781046	1788137	LENG8	5955	1421	182286	No_or_no_constitutive_exon
CCAGTCAAATAGGATGCAATTTCTTTGCAAAACGTGGTGCGGGGATTTAGCG	1818671	1819675	1818621	1818673	1	KN121407.1	ENSFDAG00000031449.1	1817766	1819675	None	5955	1421	182286	No_or_no_constitutive_exon
CATACCTTGCAGGGGCAGCGGGTATTTTCCCTGAGCCCAGCTGGGCAGAGGC	2088018	2088083	2088133	2088081	-1	KN121407.1	ENSFDAG00000003318.1	2074455	2090327	PRKCG	5955	1421	182286	No_or_no_constitutive_exon
CGAAGGCGAAACTACTTTGATAAATTGCAGTGTTAGTAATGTGGGGAAAGTG	2217609	2217719	2217769	2217717	-1	KN123614.1	ENSFDAG00000003663.1	2217438	2218051	None	5955	1421	182286	No_or_no_constitutive_exon
TTAAGTCCGTTGCCTTGTCAAGAAATCCCTTTACTGGGCCAGGGATTTAGCT	2396562	2396592	2396642	2396590	-1	KN123614.1	ENSFDAG00000019192.1	2387259	2414061	CLSPN	5955	1421	182286	No_or_no_constitutive_exon
ATATTTTAGATGTAACTGTTCTGTAACCTCCATTTTCTTGTTGGGAACAGGT	2631426	2631514	2631376	2631428	1	KN123614.1	ENSFDAG00000012874.1	2540427	2661141	AGO3	5955	1421	182286	No_or_no_constitutive_exon
CATATGCTTAAAAATGCAGAGAGGAATGCTGAGATTAAGGGGAGATGTAGAT	750710	750812	750862	750810	-1	KN124093.1	ENSFDAG00000012315.1	750549	751138	None	5955	1421	182286	No_or_no_constitutive_exon
CCTTAGAGCCAAGTACTGTTTAAATACCCTTTAGGCTAGGGGAGGTGTAGGA	1087585	1087674	1087724	1087672	-1	KN124093.1	ENSFDAG00000010475.1	1085399	1169159	CDC42BPB	5955	1421	182286	No_or_no_constitutive_exon
TGGCAGCCTTCTCCAGCCTCACTACACCGCACTTATTCTATGTAGGGGAGGA	2693779	2693877	2693729	2693781	1	KN124093.1	ENSFDAG00000007782.1	2681271	2703268	MTA1	5955	1421	182286	No_or_no_constitutive_exon
AAGGGCCCTGGAGAAAGACCTCTGAGGATGTGGGTGGGGACAGTGGGCAGTT	1527683	1527718	1527633	1527685	1	KN123341.1	ENSFDAG00000016616.1	1451797	1527718	BEND7	5955	1421	182286	No_or_no_constitutive_exon
GAGAGCCGGGCATCTGCCCTCCCTGTCCAGGGGCAGCATCTCGGGGGAAGAG	2519270	2519330	2519220	2519272	1	KN123341.1	ENSFDAG00000015115.1	2500276	2523415	None	5955	1421	182286	No_or_no_constitutive_exon
AACACTGATGACTCACGCATTGGTGGAACTGCCTCTGCTGAAGGGCAGAGGG	2748927	2749266	2749316	2749264	-1	KN122531.1	ENSFDAG00000021421.1	2748927	2749439	None	5955	1421	182286	No_or_no_constitutive_exon
GGCCCAGAGCTGCAAGAGCTACGCCATCCCCTGCCCGCACCTGCAGGGAGGC	449718	449903	449953	449901	-1	KN124462.1	ENSFDAG00000015422.1	449718	451223	FZD1	5955	1421	182286	No_or_no_constitutive_exon
GCGATAATCCCAAAACTGCGGCTCATGTCAATGCTTGGCGAGGGAGGAAGAA	1275977	1276013	1276063	1276011	-1	KN124462.1	ENSFDAG00000011781.1	1267070	1318870	CFAP69	5955	1421	182286	No_or_no_constitutive_exon
AGATGTTTCTTTTTCCTTCCTTTGTAGAGTAAGGACATGGGAGAGACCAGCA	1391157	1391647	1391697	1391645	-1	KN124462.1	ENSFDAG00000019261.1	1388064	1404792	None	5955	1421	182286	No_or_no_constitutive_exon
AATTAGAAAAAAAGAAATAATGCTGAATCATTTCTCTTTTTGGGATGTAGCT	904435	904570	904385	904437	1	KN123138.1	ENSFDAG00000004165.1	870021	913530	TOMM70	5955	1421	182286	No_or_no_constitutive_exon
ACCTTTCATTGGATATTTTGAGGGGTAATGATGAGATATTGGGTTTGAAGAT	1252726	1252806	1252676	1252728	1	KN123138.1	ENSFDAG00000010001.1	1252371	1252806	None	5955	1421	182286	No_or_no_constitutive_exon
GACGGGCAGGTCAGGCTTCTCTGGCCCTTGGGTGGGATGGCTGGGGAAAGCT	105764	105791	105714	105766	1	KN123400.1	ENSFDAG00000016356.1	103843	127219	SLC24A1	5955	1421	182286	No_or_no_constitutive_exon
GTTAAGGCCTGGTGGGGATTTTGCTGAACTGTGACTGGGGGGAATCGTAGAC	853397	853495	853545	853493	-1	KN123400.1	ENSFDAG00000009426.1	847398	856547	LCTL	5955	1421	182286	Yes
GGAACCTTGGCGTCCTGCAAGGTTTATGTCAGGAGAGGCGTGGGGCAGAGGG	1195134	1195410	1195084	1195136	1	KN123400.1	ENSFDAG00000014357.1	1114093	1204886	SMAD3	5955	1421	182286	No_or_no_constitutive_exon
ATCAGAACCCCAAAGAAGAGGAGAGAGCCGGCAGGGAGCAGAGCAGGGAGCA	1758590	1758651	1758540	1758592	1	KN123400.1	ENSFDAG00000018554.1	1755588	1763656	SKOR1	5955	1421	182286	No_or_no_constitutive_exon
CCCCCTCTTCGCTGACCGCACCTACCCGCTCTTCTCTTCGGCGGGCGCAGAT	2139509	2139623	2139673	2139621	-1	KN123400.1	ENSFDAG00000004959.1	2129951	2230297	ITGA11	5955	1421	182286	No_or_no_constitutive_exon
CCTCAAAACGCCAGCGTGTATCAGGAAACACCTCACGAAGGGGCAAAAAGCG	871991	872403	871941	871993	1	KN124112.1	ENSFDAG00000010728.1	871478	872403	None	5955	1421	182286	Yes
GGGCCCAGGACATGAGTGGAGGGAACTAGGTATGTTTTCTGGGGACACAGAG	38491	38610	38660	38608	-1	KN122218.1	ENSFDAG00000014059.1	28102	40844	TGM1	5955	1421	182286	No_or_no_constitutive_exon
CCAGCTGGCGTGGCCTTATTGTGGTCATCTCTTCCCTTGGGGGGCTGAAGTA	71336	71431	71481	71429	-1	KN122218.1	ENSFDAG00000006463.1	71336	76864	None	5955	1421	182286	No_or_no_constitutive_exon
ACAACTTTCCTTTGATGTTTCTGATCTCTTGCTTTTGGGTTGGGAAACAGCT	76275	76361	76225	76277	1	KN121589.1	ENSFDAG00000014292.1	4267	145834	SORL1	5955	1421	182286	No_or_no_constitutive_exon
GGTGTTACTGTAGTATCATAATAAAATAATCATTTTCTGGGAAATTACAGGG	272227	272341	272391	272339	-1	KN121883.1	ENSFDAG00000016392.1	246945	275815	LRP2BP	5955	1421	182286	Yes
GAGATTGGCCCTCTACACAGCGGGCCTTAGGGCCTGGGCAGCCAGTGGAGAT	2543591	2543726	2543776	2543724	-1	KN121883.1	ENSFDAG00000006658.1	2538102	2558157	TRIML2	5955	1421	182286	No_or_no_constitutive_exon
GGAGGACATTGGGGGGCCCTCACTTCCAGCCCAATGAGCGACTTGGGGAGGC	2585953	2586143	2585903	2585955	1	KN121883.1	ENSFDAG00000020970.1	2585716	2591056	TRIML1	5955	1421	182286	No_or_no_constitutive_exon
GTGTGTGTGTGTGTGCGTGTGCGTGTGTGTGTGTGTGTGGGTGATGGCAGGA	2587496	2587732	2587446	2587498	1	KN121883.1	ENSFDAG00000020970.1	2585716	2591056	TRIML1	5955	1421	182286	No_or_no_constitutive_exon
TGGGCTAGTGTGTAACCCTGAAATCTGTCTCCCTTCGTGTGGGGCTGCAGAA	879672	879771	879622	879674	1	KN121427.1	ENSFDAG00000011526.1	851101	934085	ANK1	5955	1421	182286	No_or_no_constitutive_exon
ACGAGGTCCTGGACGTCTCTGAGGATGAAGGTGATGTACAGGGTGATGAGCT	895382	895389	895332	895384	1	KN121427.1	ENSFDAG00000011526.1	851101	934085	ANK1	5955	1421	182286	No_or_no_constitutive_exon
GTGTCTAAATAACTTCTCACTTCCATTTTCTGGCTTGAACGACCGGGTAGTA	404041	404270	403991	404043	1	KN123190.1	ENSFDAG00000026399.1	397969	404270	None	5955	1421	182286	No_or_no_constitutive_exon
TGTTGCTCTGTGTCCGCAGGCCCAGGCCTGGAGGTAGTGAGTGGGACCAGCA	1393768	1393984	1394034	1393982	-1	KN123174.1	ENSFDAG00000010502.1	1252085	1426312	SMARCA2	5955	1421	182286	No_or_no_constitutive_exon
GCAGCAAAAAAACCAGCGAGCGGGCCACAACGTGATCGCGCTGGTGGGAGGC	400627	401066	400577	400629	1	KN122282.1	ENSFDAG00000006499.1	400107	407751	YARS2	5955	1421	182286	No_or_no_constitutive_exon
CAGATTTACTTACCCTACTTGCCTTTTTTTTTTTTTTTAGGGAACAACAGAG	1996800	1996923	1996750	1996802	1	KN122282.1	ENSFDAG00000015082.1	1936773	2050736	SCN8A	5955	1421	182286	No_or_no_constitutive_exon
ACGGGTGACCGGTGAGTGGCCAGGTCACGGAACGGCGGGGGCGAGGGCAGGC	656380	656507	656557	656505	-1	KN123483.1	ENSFDAG00000009728.1	649421	663540	PEAR1	5955	1421	182286	No_or_no_constitutive_exon
TGGCTCGTAGCGAAGAGGCTGCCGCAGCCAGAGCTTGATCAGGAGGGCAGCT	654770	654772	654822	654770	-1	KN123483.1	ENSFDAG00000009728.1	649421	663540	PEAR1	5955	1421	182286	No_or_no_constitutive_exon
TGAAGCAAGACACTCATGGGGTAAGACTGGGCAGGAAGGGGACCTGGGAGCA	874637	874769	874587	874639	1	KN123483.1	ENSFDAG00000019098.1	874028	877743	GPATCH4	5955	1421	182286	No_or_no_constitutive_exon
TCTCACTTCCTGTTTCTCTCGTCCCCTCCACAGGCCCGGGAAAAGGAGAGGA	1330968	1331096	1330918	1330970	1	KN123483.1	ENSFDAG00000012478.1	1319485	1345226	ARHGEF2	5955	1421	182286	No_or_no_constitutive_exon
ACCCTGAAGAGCTGGGCTCTGAGTTGCCACCTCCCTGCGCAGGGGCGGAGGT	1334839	1334978	1334789	1334841	1	KN123483.1	ENSFDAG00000012478.1	1319485	1345226	ARHGEF2	5955	1421	182286	No_or_no_constitutive_exon
AGGTCAGCGGGCAGGGCCGGAGAGGGGCGGCCATGGGCGCCGCAGGGGAGAC	1343211	1343705	1343161	1343213	1	KN123483.1	ENSFDAG00000012478.1	1319485	1345226	ARHGEF2	5955	1421	182286	No_or_no_constitutive_exon
GTTGATGTAGTACAGACCAACCATGGAGAAGATGAAGCTGCAGGGTGAAGAC	1815877	1815912	1815962	1815910	-1	KN123483.1	ENSFDAG00000013597.1	1727314	1817920	HCN3	5955	1421	182286	No_or_no_constitutive_exon
GCGAGGCCTGGGGCCCAGGTCTTACTCCTCCCTCTGCGCGGGCTGGGTAGGT	1752060	1752181	1752010	1752062	1	KN123483.1	ENSFDAG00000004945.1	1750767	1755278	SCAMP3	5955	1421	182286	Yes
GCGGGCTGCCCAGAGGGTGCCAGGCTCCTCTGGCCTGGTCAGCTGGGCAGGC	1761701	1761912	1761651	1761703	1	KN123483.1	ENSFDAG00000013976.1	1755852	1762004	None	5955	1421	182286	No_or_no_constitutive_exon
CCCGAGTGCTGATCCGTCCCTGAAGCTGTGACCCTGGGTGGAAAAGGCAGGG	1917148	1917154	1917204	1917152	-1	KN123483.1	ENSFDAG00000017670.1	1911575	1922785	DCST1	5955	1421	182286	No_or_no_constitutive_exon
GCCCCACCACCACAGCCCTTTCCCAACTCCTCCACCCCATGGGGCTGCAGGC	1912078	1912195	1912245	1912193	-1	KN123483.1	ENSFDAG00000017670.1	1911575	1922785	DCST1	5955	1421	182286	No_or_no_constitutive_exon
AGAGCTGGTTTATCCCCCGGCCTATGGGCTGGTGCAGGGTGGGGGGGGAGCC	1933597	1933862	1933912	1933860	-1	KN123483.1	ENSFDAG00000008429.1	1932318	1943111	ZBTB7B	5955	1421	182286	No_or_no_constitutive_exon
GCAAGATGACTCATGGAATGTGTTCTCTTTTGTGTTTGGGACACGGACAGCA	2216194	2216306	2216144	2216196	1	KN124256.1	ENSFDAG00000009063.1	2171688	2341539	SPHKAP	5955	1421	182286	No_or_no_constitutive_exon
GGTCAAATGGCTATAGTTAACATGTGATCTCTCTGCCAGGTATGGGACAGTA	2542900	2542915	2542850	2542902	1	KN124841.1	ENSFDAG00000012250.1	2480810	2605638	LRGUK	5955	1421	182286	No_or_no_constitutive_exon
AAGAAACTGACCCCCGGAAGCTCCAGCTGCTAAACTGGGTATGAGGAAAGCC	1291775	1291784	1291834	1291782	-1	KN122934.1	ENSFDAG00000020835.1	1243855	1360718	TRPM1	5955	1421	182286	No_or_no_constitutive_exon
CTCCTCTGGCTCCTCTCCCGAGCCCAAGCCCGATGGTAGCAAGAGGGCAGAT	2286812	2287634	2286762	2286814	1	KN122934.1	ENSFDAG00000012585.1	2285963	2287634	None	5955	1421	182286	No_or_no_constitutive_exon
CATGCCATTACCTTGGAAATCAAGACCCTTCAGTCTGTGGGCACCAGAAGTC	83921	83956	84006	83954	-1	KN122575.1	ENSFDAG00000006645.1	56077	92247	None	5955	1421	182286	No_or_no_constitutive_exon
CCGCGCCCAAGGACTTCGTCATCTACGTAAGCTGCCGGCGGGGGAGTGAGGG	1262585	1262605	1262535	1262587	1	KN122275.1	ENSFDAG00000010500.1	1249256	1264241	SUN5	5955	1421	182286	No_or_no_constitutive_exon
ACCTGTCCCTGACCTTGTCACCCTGGTCTACCTGCGCAGGGCATGGAGAGCT	1263046	1263122	1262996	1263048	1	KN122275.1	ENSFDAG00000010500.1	1249256	1264241	SUN5	5955	1421	182286	No_or_no_constitutive_exon
TCTATTTCCTGAGGTCCCTCACTGCCTGGCTGCTGGCCCAGGGCTGCAAGTG	2101607	2101795	2101845	2101793	-1	KN122275.1	ENSFDAG00000011535.1	2091142	2144394	TTLL9	5955	1421	182286	No_or_no_constitutive_exon
GGAGCTCGAGATCATTCTACCGATGGGGAAACTGGGGTGGTGGCAGGGAGGG	2389668	2389689	2389739	2389687	-1	KN122275.1	ENSFDAG00000017036.1	2389103	2390276	ID1	5955	1421	182286	No_or_no_constitutive_exon
CTGTCCCCCTGTTCTGGACCCACTCTCACCTGTTGTGGGGGTGGGGCCAGGT	1429900	1429993	1429850	1429902	1	KN123977.1	ENSFDAG00000011094.1	1416504	1443432	GRIPAP1	5955	1421	182286	No_or_no_constitutive_exon
TGACTCTTTTCTTTCCTCTCTATTGCCTTCCTGACCTCTGGGGGCAATAGGG	1844645	1844660	1844710	1844658	-1	KN123977.1	ENSFDAG00000000909.1	1835339	1850655	PORCN	5955	1421	182286	No_or_no_constitutive_exon
CCCTCCCCGTGGGTGCTGAGGGATGAGTTGGTAGGGTGGGGGGAGGGGAGGG	1891917	1892034	1891867	1891919	1	KN123977.1	ENSFDAG00000016779.1	1891812	1899757	SLC38A5	5955	1421	182286	No_or_no_constitutive_exon
GGACAGGAGGGTCCTGATCAGGCCTTACCCTTCTTGCTGTGTGGGAGCAGGT	2404315	2404470	2404520	2404468	-1	KN123977.1	ENSFDAG00000005684.1	2395374	2407454	None	5955	1421	182286	Yes
TGGCGGTGGCCCCGGAGGTTTTGGGGGTCCTGGTGGCTTTGGGCCTGGAGGA	130448	130603	130653	130601	-1	KN124398.1	ENSFDAG00000014206.1	123779	131078	KRT2	5955	1421	182286	No_or_no_constitutive_exon
GTAAGTAGTGGGGTGTGGTCCTGTTTTGTGCTGGGTAGAGGTGGGCAGAGCA	124054	124416	124466	124414	-1	KN124398.1	ENSFDAG00000014206.1	123779	131078	KRT2	5955	1421	182286	No_or_no_constitutive_exon
GTACAGGCCGATTTCTCAGGGGTATGGCCGGATCCTGATGGGTTGGAAAGGG	170252	170640	170690	170638	-1	KN124398.1	ENSFDAG00000017759.1	170252	175462	KRT1	5955	1421	182286	No_or_no_constitutive_exon
TTCTGAGATGCATCTGTTCATTTCTATTGCTTATTTTTTTGATTGGGCAGGA	381934	382254	382304	382252	-1	KN124398.1	ENSFDAG00000029856.1	381934	392218	None	5955	1421	182286	No_or_no_constitutive_exon
AGTACATCTTATTTTATTCCCATTTTTCTCTATCAACTATGGGAAAGCAGAG	1117746	1118061	1117696	1117748	1	KN121936.1	ENSFDAG00000031721.1	1105398	1118061	None	5955	1421	182286	No_or_no_constitutive_exon
TACAAACTGAACTAAAATAAACCTATCCTCCTTTAACCTTGGGTGTCAAGTA	450964	451104	451154	451102	-1	KN124863.1	ENSFDAG00000025787.1	449017	452420	None	5955	1421	182286	No_or_no_constitutive_exon
CTACTTCCTCTTTTGTTTATTTCTGATTTGAGCCAGAGGGGGGGGGAGAGAG	1068367	1068405	1068317	1068369	1	KN124863.1	ENSFDAG00000007514.1	727277	1132839	RIMS2	5955	1421	182286	Yes
TGTATTGTAAGTGCTCAGTTCAGAAAGGATGTTGTCCTGGGAAATATTAGTG	2093724	2093818	2093868	2093816	-1	KN124730.1	ENSFDAG00000026192.1	2090453	2095220	None	5955	1421	182286	No_or_no_constitutive_exon
GCATAGGCTCCTAAGGCCCCGTGGGGGGGGTGCAGGGGGCAGCAGCATAGGG	219344	219549	219294	219346	1	KN123813.1	ENSFDAG00000018165.1	217005	220253	RING1	5955	1421	182286	No_or_no_constitutive_exon
TTCCGGGGGGTAGGTGAGGCCGGCGCTGAGGGGCCGCGGGAGGTGGGCAGTG	365834	366017	365784	365836	1	KN123813.1	ENSFDAG00000009429.1	357935	381675	SYNGAP1	5955	1421	182286	No_or_no_constitutive_exon
GGATCAGGGCAGGCGCCCTCACAGTGCGGGGTCCTGTGCCCGGCGGGCAGGT	377278	377490	377228	377280	1	KN123813.1	ENSFDAG00000009429.1	357935	381675	SYNGAP1	5955	1421	182286	Yes
CAGCCGCTCGCCTCCACATCGAAAGGGTGAAGGCACAGGGCGTAAGACAGGT	739351	739617	739667	739615	-1	KN123813.1	ENSFDAG00000000139.1	733148	792869	GRM4	5955	1421	182286	No_or_no_constitutive_exon
TCCTGCTGGACGTGGTGGACTGGGAGAGGGTGGCTGGAGCCTGCGGGGAGGA	2116533	2116634	2116483	2116535	1	KN123813.1	ENSFDAG00000012267.1	2116279	2122774	MAPK13	5955	1421	182286	No_or_no_constitutive_exon
GAGGCTGGCTTAGGCCGCCGTGGCTGATTTCGGCCTCTGTGGGAACGCAGAT	1843868	1844034	1843818	1843870	1	KN122713.1	ENSFDAG00000022648.1	1843529	1850079	None	5955	1421	182286	Yes
CAGCATCAGTGATGTTGATGACCACAGCAGCCTGCAGAGAGCATTGGGAGTG	203268	203317	203367	203315	-1	KN122902.1	ENSFDAG00000003467.1	203268	203952	None	5955	1421	182286	No_or_no_constitutive_exon
TGGCTTCAGTGTGGAGGCAGAGAGCTTAGAAGGTGAGTTGGGAACAGCAGTG	1276802	1276820	1276752	1276804	1	KN122516.1	ENSFDAG00000003697.1	1256869	1278373	KMT2B	5955	1421	182286	No_or_no_constitutive_exon
ACCCCATCCTGACTACCATGGCTCTCTCTTCACTCTAGGGGCGTGGAGAGCT	1276880	1276943	1276830	1276882	1	KN122516.1	ENSFDAG00000003697.1	1256869	1278373	KMT2B	5955	1421	182286	No_or_no_constitutive_exon
GAAGGATGTAAGGGTGGGAGATGGGCTCATGGGGAGGAAGCAGGGTGTAGCC	1279746	1279828	1279878	1279826	-1	KN122516.1	ENSFDAG00000010334.1	1279038	1280871	IGFLR1	5955	1421	182286	No_or_no_constitutive_exon
CATGCTCACCTGCGGCCTCCTTCTGCAAAGGCATCACCAGAAGGGAAAAGCC	1279451	1279586	1279636	1279584	-1	KN122516.1	ENSFDAG00000010334.1	1279038	1280871	IGFLR1	5955	1421	182286	No_or_no_constitutive_exon
CTGCCACTGACTTCTGGGAGTCATGTATGACAGTGCAAGGGTAGAAAGAGTA	1283039	1283059	1283109	1283057	-1	KN122516.1	ENSFDAG00000015215.1	1282916	1284724	None	5955	1421	182286	No_or_no_constitutive_exon
GGGCAGCACCCCTCTGGACCCTCAAGAATGAGATGGGACTTGGGGGGTAGGG	1388333	1388404	1388283	1388335	1	KN122516.1	ENSFDAG00000016771.1	1380987	1389130	APLP1	5955	1421	182286	No_or_no_constitutive_exon
TGGGGTAGTCATAATGTATTGCCCTTTGTCTTGTTCTTTGGGAACTGTAGGT	1554731	1554869	1554681	1554733	1	KN122516.1	ENSFDAG00000005548.1	1533881	1574210	WDR62	5955	1421	182286	No_or_no_constitutive_exon
TGTTTCTTTTAGTACGCAGCAGTGCACGTGTTTATTGTTCCAGGGATCAGTG	2061714	2061834	2061884	2061832	-1	KN122516.1	ENSFDAG00000012084.1	2058355	2062200	ZNF383	5955	1421	182286	No_or_no_constitutive_exon
AATCCTTCATCCGCGCCCCAGACTTGAAGAAGCACGAGCCGGGTGCACAGGA	2343779	2344062	2344112	2344060	-1	KN123551.1	ENSFDAG00000017358.1	2343779	2345138	None	5955	1421	182286	No_or_no_constitutive_exon
AAGGCATCTATTTCTCCATGGTTAGTGTCCAGGCTGGGGCAAAGCGCTAGTG	1026176	1026179	1026126	1026178	1	KN122584.1	ENSFDAG00000009723.1	951584	1026179	None	5955	1421	182286	No_or_no_constitutive_exon
GGACCCTGACTGCCATATTTGTACAGGTGTGAGGTGTTCGGGAGTGTGAGGG	864648	864682	864598	864650	1	KN121962.1	ENSFDAG00000003276.1	859637	868126	None	5955	1421	182286	No_or_no_constitutive_exon
GGCAGGTGAACAGCCTGATGCAGACAGAGGACCGCTCAGTTGGGCTGGAGCA	1138069	1138221	1138271	1138219	-1	KN121962.1	ENSFDAG00000003484.1	1136894	1145775	SERINC2	5955	1421	182286	No_or_no_constitutive_exon
TCTGTTTTTAAATTAACCTCTCTGTTTTCCACTCTTGTCTCGGGCGGAAGCA	1877776	1880248	1877726	1877778	1	KN124101.1	ENSFDAG00000028757.1	1871101	1880248	None	5955	1421	182286	No_or_no_constitutive_exon
GGCCAAGCCCAGGAAGAGCATGTGCGGCTTCTATAAGGACAGGGATGAAGAC	1535148	1535189	1535239	1535187	-1	KN125157.1	ENSFDAG00000014613.1	1534659	1535926	None	5955	1421	182286	No_or_no_constitutive_exon
GGGTGACAACCATGGAGCAGGAGGGCCAGGTGGAGGGGATAGGGTGGGAGCA	2197169	2198815	2198865	2198813	-1	KN123945.1	ENSFDAG00000025589.1	2197169	2202501	None	5955	1421	182286	No_or_no_constitutive_exon
TCTGATGTTTTCCGGGTTGCTGAATGTCACCCTTTCTCTCCTGGGAAAAGCG	675071	675274	675324	675272	-1	KN124628.1	ENSFDAG00000016219.1	607077	798649	XYLT1	5955	1421	182286	No_or_no_constitutive_exon
TTACTATAAGTTATAAATGAAAAAGATCACAATGCTATTGTCAAGGGTAGAT	2229565	2229642	2229692	2229640	-1	KN124374.1	ENSFDAG00000016204.1	2214011	2233818	None	5955	1421	182286	No_or_no_constitutive_exon
CCAGGGCAGATCTCATCCTGGACTTCTTTTCATACTAGTTGCCCGGGGAGGC	244839	244892	244942	244890	-1	KN122802.1	ENSFDAG00000005159.1	242479	250956	None	5955	1421	182286	No_or_no_constitutive_exon
AGCAAAAGCAACCATTAAGTCTGTGTTACAACTACTCTACTTGGGAACAGGG	290244	290562	290612	290560	-1	KN122802.1	ENSFDAG00000012054.1	280528	293443	ZSCAN26	5955	1421	182286	No_or_no_constitutive_exon
CAGCTGAGTCTCACTTATTTTACTGTGAATTCCCCAAACTGGGTGCATAGGA	1378044	1378224	1377994	1378046	1	KN122802.1	ENSFDAG00000016174.1	1375442	1380932	None	5955	1421	182286	No_or_no_constitutive_exon
GAGTTGGTTCATTCTAAAAAGCGGCTACTCCCACACAGGGCTTGGAAGAGGA	367376	367644	367326	367378	1	KN123649.1	ENSFDAG00000007194.1	363446	378227	None	5955	1421	182286	No_or_no_constitutive_exon
GGAGGTCACTTTGGAGAGGGCACTTGGTGAGCTGACCCTTACGGGTACAGGG	362622	362740	362572	362624	1	KN125357.1	ENSFDAG00000015486.1	359823	363451	NPRL2	5955	1421	182286	No_or_no_constitutive_exon
CTGGGCATGGGGCCATTTCCTGATTGTCCTCCTTTCCCCTGGGGTGGCAGAG	918846	918954	919004	918952	-1	KN125357.1	ENSFDAG00000011734.1	906078	932809	RNF123	5955	1421	182286	Yes
TCCCCTGTCTCCAGTTTCCAGCCCAGGAAGGCCCCCCACAGGGCAGCAAGAG	1304254	1304408	1304458	1304406	-1	KN125357.1	ENSFDAG00000014083.1	1304100	1324512	CCDC36	5955	1421	182286	No_or_no_constitutive_exon
GAGATGCCTGGTGCTAGGACTGTGAGTTAAGGGCCTGTACCACTGGGGAGGG	1347297	1347690	1347247	1347299	1	KN125357.1	ENSFDAG00000008335.1	1339325	1347714	C3orf84	5955	1421	182286	No_or_no_constitutive_exon
GGGGACACCCTGGGCACCTGCTGACTATCTTTCTCTCATTGGGACTACAGGA	1402907	1403068	1402857	1402909	1	KN125357.1	ENSFDAG00000005967.1	1395936	1405002	USP19	5955	1421	182286	Yes
CGGCTTGCTCTCCACCCCATGCCCAGCCCCAGGGGTCCACGGTGCGGGAGGA	1860464	1860492	1860414	1860466	1	KN125357.1	ENSFDAG00000000979.1	1860007	1889663	COL7A1	5955	1421	182286	No_or_no_constitutive_exon
CGGTTGTTGACAGTGTGACACTCACAGATCTCCTTCCTAGGGCCTGGAAGGA	1869302	1869337	1869252	1869304	1	KN125357.1	ENSFDAG00000000979.1	1860007	1889663	COL7A1	5955	1421	182286	No_or_no_constitutive_exon
TCCTTCATCAGGGAGCCCCGGGAGACCTTGCTGGAGACCTGGTGGGTGAGCC	1881793	1881852	1881743	1881795	1	KN125357.1	ENSFDAG00000000979.1	1860007	1889663	COL7A1	5955	1421	182286	No_or_no_constitutive_exon
GATTGTGAGTGTGGGGCACCCCCAGAAAGAGGGTAGGATGGGTGAGCCAGGG	1886213	1886306	1886163	1886215	1	KN125357.1	ENSFDAG00000000979.1	1860007	1889663	COL7A1	5955	1421	182286	No_or_no_constitutive_exon
CTGAATGGAGAAGGTGGTAACTCTGTGTTTCCCAATCCTGCTGAGGGCAGAG	506632	506742	506582	506634	1	KN125474.1	ENSFDAG00000018968.1	497524	512088	C1orf54	5955	1421	182286	No_or_no_constitutive_exon
GAGGGCCTGGTCTGACCCTGGGTGCCAGGAGAAGGGCCAGGGATGGGCAGCG	728066	728084	728016	728068	1	KN125474.1	ENSFDAG00000021441.1	727360	733897	ADAMTSL4	5955	1421	182286	No_or_no_constitutive_exon
AGCGCTGTGACCTCACAACCGCCACACCTCCTAGGTCCTGGGTTCGAGAGCC	728114	728378	728064	728116	1	KN125474.1	ENSFDAG00000021441.1	727360	733897	ADAMTSL4	5955	1421	182286	No_or_no_constitutive_exon
TGTCCCCCGGAACCAGTCCTGTCCCTGCACAGCCCCACCTGGGAGCCCAGGC	728402	728759	728352	728404	1	KN125474.1	ENSFDAG00000021441.1	727360	733897	ADAMTSL4	5955	1421	182286	No_or_no_constitutive_exon
GCCCCCTGTTCCCCGGCTGCAGCCTGGTAAGGCTCGTCGTCAGGGCGGAGGG	731388	731564	731338	731390	1	KN125474.1	ENSFDAG00000021441.1	727360	733897	ADAMTSL4	5955	1421	182286	No_or_no_constitutive_exon
GCATCCTGTGGAAAAGGTGACGCTTCACACCTGTATTCCCGGGGCCGCAGCC	731653	731905	731603	731655	1	KN125474.1	ENSFDAG00000021441.1	727360	733897	ADAMTSL4	5955	1421	182286	No_or_no_constitutive_exon
AGACGTTGTCCGGGTTGTTCCATGATCAATCTTTTCTTCCGGGGACTCAGGG	1130520	1130616	1130470	1130522	1	KN125474.1	ENSFDAG00000012379.1	1129539	1138905	BNIPL	5955	1421	182286	No_or_no_constitutive_exon
CGGCAGACGCAGGACTGGGTCCTGCAGAGTTTTGAGGAGCTGAGGGAGAGAG	1569473	1569498	1569423	1569475	1	KN125474.1	ENSFDAG00000012856.1	1568544	1589105	CGN	5955	1421	182286	No_or_no_constitutive_exon
TACCTGCTTTTCCTCCGCCGCCTACCCACCTTCCTTGAAGGGAGCCCAAGCC	1582512	1582816	1582462	1582514	1	KN125474.1	ENSFDAG00000012856.1	1568544	1589105	CGN	5955	1421	182286	No_or_no_constitutive_exon
AGGTGCAGGACGGGAGCTCAGGGAGGACCTCGGGGTGGCAGGGTGGCAAGTG	1587102	1587257	1587052	1587104	1	KN125474.1	ENSFDAG00000012856.1	1568544	1589105	CGN	5955	1421	182286	No_or_no_constitutive_exon
GCAACAGAAGATTCCGAGAGCAGGAGCTCCGTCAGGAAAGGGAGGAGCAGGC	2032515	2035519	2035569	2035517	-1	KN125474.1	ENSFDAG00000031251.1	2032515	2037057	None	5955	1421	182286	No_or_no_constitutive_exon
TGGGAACAGATTTGGGGGTATATAGCTGTGTCCAGACCCAGCGGAGGGAGTA	577770	577938	577988	577936	-1	KN125026.1	ENSFDAG00000013250.1	577665	596255	None	5955	1421	182286	No_or_no_constitutive_exon
TGTGCCAGAGGCTGCGCCACGTACCGTCCCGGGGCCACTCGGGGTTACAGGT	627331	627437	627487	627435	-1	KN125026.1	ENSFDAG00000021543.1	626299	643056	TNPO2	5955	1421	182286	No_or_no_constitutive_exon
GTTGTATCTTTTGTTTTGATTTCCTTTGTTTCAATTTTCGTGTAGGGCAGTA	1013615	1013897	1013947	1013895	-1	KN125026.1	ENSFDAG00000006315.1	1013320	1191823	CACNA1A	5955	1421	182286	No_or_no_constitutive_exon
GGACAGGAAGGGCTGGGCCCCTGAGGCCCTACCTAAGTGGGAGCTGAGAGCC	1408655	1408851	1408605	1408657	1	KN125026.1	ENSFDAG00000017424.1	1407540	1410811	MRI1	5955	1421	182286	No_or_no_constitutive_exon
AGAATCCCGCAGCTCACCCTGCGAGCCTCCGGGAGAGCCAAGGGACCCAGCC	1546243	1546369	1546419	1546367	-1	KN125026.1	ENSFDAG00000020225.1	1536509	1556626	RFX1	5955	1421	182286	Yes
AGGATGGACACTGGGCCACCACGGGCTGCCGGAAGGTGGGGAGTGGGAAGAA	1871899	1871968	1871849	1871901	1	KN125026.1	ENSFDAG00000010063.1	1862266	1873655	ADGRE5	5955	1421	182286	Yes
TCTCACACTTCCATCACCTCATAAATTTCTCTCCTCTCCCTCGGGAACAGAT	234689	234919	234639	234691	1	KN120539.1	ENSFDAG00000023702.1	232749	234919	None	5955	1421	182286	No_or_no_constitutive_exon
TTTTGTCCTTGATAAGAGAAGCAGCAAACTTCAAACCCAAATAAGGGTAGAA	887842	887964	887792	887844	1	KN123623.1	ENSFDAG00000012897.1	887398	888409	None	5955	1421	182286	No_or_no_constitutive_exon
ACAGGCCAGCCCTCCTGGGGCGTCTCCAGTCCAGATGGTGTGCAGGGCAGGC	386075	386476	386025	386077	1	KN124706.1	ENSFDAG00000015952.1	385613	401125	SIGLEC1	5955	1421	182286	No_or_no_constitutive_exon
TGAAGAAGAGACTGACTTGTGTTTTGTTTTGTTTTGTTTTGGGTCTAAAGCT	738814	738859	738764	738816	1	KN124706.1	ENSFDAG00000009841.1	692422	798994	C20orf194	5955	1421	182286	No_or_no_constitutive_exon
AAAGGCCCCTTGTCCTCCAGGCGCAGGGCTTTTCCTTTACCATGGGGCAGTC	798881	798994	798831	798883	1	KN124706.1	ENSFDAG00000009841.1	692422	798994	C20orf194	5955	1421	182286	No_or_no_constitutive_exon
GCTCTGCGAAGCGAGGGTTATGTAGAACTGACTGGCCTCTCGGGGCGTAGGA	1147539	1147635	1147489	1147541	1	KN124706.1	ENSFDAG00000010615.1	1143476	1153567	PCED1A	5955	1421	182286	No_or_no_constitutive_exon
GGGGCCACCAGGCTGGTTTGGGTCTGACCAGCGGGTTGCGGGGTGGGCAGGG	1148933	1149172	1148883	1148935	1	KN124706.1	ENSFDAG00000010615.1	1143476	1153567	PCED1A	5955	1421	182286	No_or_no_constitutive_exon
ATGCACTGCTCCTGCTACTCCTGGGACTGTGACTGCTCTTGGGAGCCCAGGG	1167077	1167131	1167181	1167129	-1	KN124706.1	ENSFDAG00000004156.1	1167077	1167525	None	5955	1421	182286	No_or_no_constitutive_exon
TGGAATGTGCAGAGGCTCCAGCCTCTGAGCACGGCCTCTCTGGGGAGCAGTT	1432577	1432706	1432756	1432704	-1	KN124706.1	ENSFDAG00000009494.1	1418521	1445784	TGM6	5955	1421	182286	No_or_no_constitutive_exon
CAGGTCACAATCCAAGGTCCCGCTCCTCCGCGTGCCGGGGCCGGACGAAGGG	1720940	1720962	1721012	1720960	-1	KN124706.1	ENSFDAG00000009140.1	1706664	1721832	STK35	5955	1421	182286	No_or_no_constitutive_exon
TGGACTGCACGTTCTATGATCCAACACATGAGTGGAGTGGGGGGGATTAGAT	198116	198223	198273	198221	-1	KN123428.1	ENSFDAG00000021081.1	197489	198587	None	5955	1421	182286	No_or_no_constitutive_exon
TCCCCCGGGTGGGCAAACTGGAGGTCTTCGCCTGCCTCTTGGGGGTATAGCA	473636	473725	473775	473723	-1	KN122084.1	ENSFDAG00000012021.1	462110	493861	KMT2D	5955	1421	182286	No_or_no_constitutive_exon
GAGGAGGCGCCGCGCCTCCTCCCAGCGCTGGGACTTGAGCGTTTGGGGAGGT	719199	719244	719149	719201	1	KN122084.1	ENSFDAG00000009558.1	718414	721515	PRPH	5955	1421	182286	Yes
CTCTCTGCCATCCTCTCCTTTGCTTCTTCACCTCCCGGCGGAGGGCACAGGA	1106401	1106521	1106571	1106519	-1	KN122084.1	ENSFDAG00000016568.1	1093758	1132482	NCKAP5L	5955	1421	182286	No_or_no_constitutive_exon
CTAATACCCCCAGTGTTACCCCTGCTCTTCCCTCGTTCCCGGGACTACAGGC	1748615	1748746	1748565	1748617	1	KN123083.1	ENSFDAG00000007706.1	1729176	1750346	PROSER1	5955	1421	182286	No_or_no_constitutive_exon
CTGTGATATCACTATTCGTGTCCAGGATAAAATCTTCTGGGCACATAAAGTG	1462562	1462704	1462754	1462702	-1	KN123280.1	ENSFDAG00000015323.1	1461091	1462839	None	5955	1421	182286	No_or_no_constitutive_exon
TCAGTGGATCAGAACTGCTGGGAGGAGCCCCAGCCTTGGGAACAAGGCAGCC	1863374	1863393	1863443	1863391	-1	KN120738.1	ENSFDAG00000019101.1	1863374	1894223	IL18RAP	5955	1421	182286	No_or_no_constitutive_exon
CCTGTGTTGTCATCCCTGTCTCACGGGCCTCTTCTTTCTTGTGGGCACAGGG	1805984	1806094	1806144	1806092	-1	KN121664.1	ENSFDAG00000007249.1	1765143	1814653	MBTPS1	5955	1421	182286	No_or_no_constitutive_exon
ACCGGCTGCGCCAGATGGTGGACGACCCGCAGTCGGGGCTGCCCGGGAAGGT	1909149	1909201	1909251	1909199	-1	KN121664.1	ENSFDAG00000000835.1	1901177	1909839	KCNG4	5955	1421	182286	No_or_no_constitutive_exon
GCTCTGGCTCTAATTGGCCCCGGATGTGTGGGGGGCCCTTTGGGGAACAGTG	198240	198339	198389	198337	-1	KN122402.1	ENSFDAG00000020848.1	147298	397951	SDK2	5955	1421	182286	No_or_no_constitutive_exon
GGTGTGCCCTGTCCCATGGCCCGACCTCATATTTCCCTGGGGCGGGGCAGCT	999711	999874	999661	999713	1	KN122402.1	ENSFDAG00000018179.1	975396	1003458	KIF19	5955	1421	182286	No_or_no_constitutive_exon
GTCAGCTCCGACCTCGCACCCGATCGGACATCTGGGGGCTTGGGGAGAAGCG	140099	140186	140236	140184	-1	KN122065.1	ENSFDAG00000014410.1	140099	156390	RELB	5955	1421	182286	No_or_no_constitutive_exon
GGGACGGGATGGGGAGAAATCAAGTACAGGGGACAGGGACGGAGCGCGAGAG	264633	264676	264726	264674	-1	KN122065.1	ENSFDAG00000012789.1	258561	266298	BCAM	5955	1421	182286	No_or_no_constitutive_exon
CGGGGAGGTCGCAGCCTCCGGGGACACCCAGCCGGCACACAGGGATACAGTC	350570	350687	350737	350685	-1	KN122065.1	ENSFDAG00000018399.1	350570	358082	CEACAM19	5955	1421	182286	No_or_no_constitutive_exon
TGGGCGAGGCGGGAACCCCAGCCTGACAGTGTTCCGGCTGGGCGTGGCAGGG	740054	740219	740004	740056	1	KN122065.1	ENSFDAG00000012308.1	734023	743633	CADM4	5955	1421	182286	No_or_no_constitutive_exon
CCGCCCCCAAAAAAAAATGCTGACGGTTCCCCGGGTGGCTGGGGACCCAGGA	1456017	1456907	1455967	1456019	1	KN122065.1	ENSFDAG00000017125.1	1417443	1456907	MEGF8	5955	1421	182286	Yes
GCCTCCCTCGGCCTGGTGAGTGTCCGGGGCAGTGGAGGGTGGGGTGGCAGCA	1428674	1428699	1428624	1428676	1	KN122065.1	ENSFDAG00000017125.1	1417443	1456907	MEGF8	5955	1421	182286	No_or_no_constitutive_exon
CGGGAGGGCGGGCTGTGCTTTAAATCAGGGCTCCGCGAGGGGGTGGGCAGGG	1475759	1475768	1475818	1475766	-1	KN122065.1	ENSFDAG00000007348.1	1475715	1491395	LIPE	5955	1421	182286	No_or_no_constitutive_exon
GAAGAGGACGAGGACGAAGAGCCCCAGGGAATGTAGGACGAGGGACACAGGG	1622782	1622834	1622884	1622832	-1	KN122065.1	ENSFDAG00000001077.1	1622782	1623700	ERICH4	5955	1421	182286	No_or_no_constitutive_exon
TGGGAGAGGCTGCTAATGCCTGGATCTTGTTTCTCCCCCAATATGGGCAGGC	1761326	1761486	1761536	1761484	-1	KN122065.1	ENSFDAG00000015893.1	1756531	1787418	AXL	5955	1421	182286	Yes
CTGCCCTCAGGAAGGTCACTGGGAGACTCCCGGTGTCCCAGGGCGCGTAGAC	147501	147507	147451	147503	1	KN124308.1	ENSFDAG00000008414.1	146556	147507	None	5955	1421	182286	No_or_no_constitutive_exon
TGTTGAATGTGTCTCTGCTGGGTGCTGAACCCCTCTTCCCTGGGCAGCAGGC	329520	329777	329470	329522	1	KN124308.1	ENSFDAG00000014628.1	324811	331763	MED19	5955	1421	182286	No_or_no_constitutive_exon
CCCTGAGGCCGTGGTCTCCCCAGATGCGGGGCTGAGAGGGAGGGGCGGAGGC	489811	490008	489761	489813	1	KN124308.1	ENSFDAG00000019565.1	489222	490459	None	5955	1421	182286	No_or_no_constitutive_exon
TCTCTCTCTCTCTCTCTCTCTCTCTCTCTCTGTGTCTCTCTCTGGGAGAGAC	610887	611055	610837	610889	1	KN124308.1	ENSFDAG00000023005.1	610459	611055	None	5955	1421	182286	No_or_no_constitutive_exon
CAGGAAGAGGGCAGGTGTGTGCTGGGTCTGATGGTACTGCTGGGATGCAGGA	508311	508456	508261	508313	1	KN124216.1	ENSFDAG00000000048.1	500044	523369	MED12	5955	1421	182286	Yes
GCCTTCACCCACTCCTACCACAAGGTACTCGACAGCCGGTAGGGCCGGAGCA	1773577	1773581	1773631	1773579	-1	KN124568.1	ENSFDAG00000021383.1	1773537	1774469	None	5955	1421	182286	No_or_no_constitutive_exon
ACCTTTCCTTAATTTCTGCTCTCTCTGGGGGGCCTGGGGGAGGTGAAGAGCA	196574	196693	196743	196691	-1	KN125499.1	ENSFDAG00000008995.1	193860	197208	PPOX	5955	1421	182286	No_or_no_constitutive_exon
TCTCTCAGCCCTCCAGTTCACGCTGTCTCTGCCTCCTTCTCCGAGGGTAGCT	357745	357892	357695	357747	1	KN125499.1	ENSFDAG00000013997.1	339749	361975	F11R	5955	1421	182286	No_or_no_constitutive_exon
CAAAATCAGTGCCTGTGGTGGGGGTATCAGTTGCATTGGGAACAATTGAGGA	391207	391436	391486	391434	-1	KN125499.1	ENSFDAG00000017961.1	390311	393536	None	5955	1421	182286	No_or_no_constitutive_exon
CACGAATCTTGGAAGGATGATGATGAGGGGACCTTTGGTTGGGGACCCAGGC	921010	921088	921138	921086	-1	KN125499.1	ENSFDAG00000021442.1	914188	935390	VANGL2	5955	1421	182286	No_or_no_constitutive_exon
ATCTTCTTAATAATCGAGAGGATATATTCTTGAACTGGGTGGACCTGAAGTA	1603887	1604264	1603837	1603889	1	KN125499.1	ENSFDAG00000012990.1	1600825	1604264	CRP	5955	1421	182286	No_or_no_constitutive_exon
GGTGTGCGATCCTGCCTGCCCCCGGAAGCCCAGCCTTCTCTGGGAATAAGAA	1770389	1771025	1770339	1770391	1	KN121576.1	ENSFDAG00000019891.1	1767335	1787766	MATN3	5955	1421	182286	No_or_no_constitutive_exon
CCATTTACTAGATGTGACAATTGTGGCTCGTTTCCGCTTTCTGGGAACAGGC	1803782	1803911	1803732	1803784	1	KN121576.1	ENSFDAG00000018159.1	1790780	1848382	WDR35	5955	1421	182286	Yes
TTTGAAAACGTTGTAGAACTTCGCATCAATACCAAGGGTGTGGGTGAGAGCT	79359	79692	79309	79361	1	KN123304.1	ENSFDAG00000015575.1	78363	79692	None	5955	1421	182286	No_or_no_constitutive_exon
TATCATCATCTTGATGATGAAGTTTCAACGTATGAATTTGGGGGACACAGAC	624368	624445	624495	624443	-1	KN123304.1	ENSFDAG00000027211.1	618687	630118	None	5955	1421	182286	No_or_no_constitutive_exon
TTAATTCAATGCACGATGCCACCCCAATCATAAACCCTAGCATCAGGGAGCT	1142077	1142135	1142185	1142133	-1	KN123304.1	ENSFDAG00000010225.1	1123178	1250639	SLC35F4	5955	1421	182286	No_or_no_constitutive_exon
TTAAAGAAAAACAAAAGCCCACTGCTAATTCTCTGGTCTCTGGGAAACAGGT	817794	818399	818449	818397	-1	KN120828.1	ENSFDAG00000032055.1	817794	820129	None	5955	1421	182286	No_or_no_constitutive_exon
TTTTTAAGAAGTCCTTTTTCTTTTGTCTCCTGTTGGGGTGGTGAATGTAGAT	1118900	1119028	1119078	1119026	-1	KN120828.1	ENSFDAG00000019191.1	1118894	1211760	TRPM7	5955	1421	182286	No_or_no_constitutive_exon
GTGAAGTGAGGACTCTGATGGTGGGCATTTTGAGGGCGAGGGAGGCACAGGA	1630246	1630322	1630372	1630320	-1	KN123791.1	ENSFDAG00000007181.1	1630246	1631823	CH25H	5955	1421	182286	No_or_no_constitutive_exon
TGAGGAAGAAATGGAGTTGGAAGATACTGAAGGCTTGGGTGACCTGGAAGAG	1677298	1677490	1677248	1677300	1	KN123488.1	ENSFDAG00000011699.1	1675442	1692902	ZNF622	5955	1421	182286	No_or_no_constitutive_exon
TGGGCCTTGGGAGGTGTGTATAGACCAGGACCTACTGTCTCGGGGACCAGGT	363093	363273	363323	363271	-1	KN124788.1	ENSFDAG00000008602.1	354684	372548	AIPL1	5955	1421	182286	No_or_no_constitutive_exon
AACTGTAATAAACCAAGAATTTTCTTGATCACTTTTTCCTTTGGGAATAGTT	548933	549009	548883	548935	1	KN124788.1	ENSFDAG00000015188.1	547715	549957	TXNDC17	5955	1421	182286	No_or_no_constitutive_exon
CAATTGTTAGACTTAGTTTCAAAAATATCTGGGGTTTTTGGGGGGGACAGGA	1259136	1259302	1259086	1259138	1	KN124788.1	ENSFDAG00000020214.1	1139837	1266984	ZZEF1	5955	1421	182286	Yes
GGGTGACGGACCGTGTCCTGTCCAGGGGCCGAGGGCATGTGGCCCGGGAGAC	1505035	1505119	1504985	1505037	1	KN124788.1	ENSFDAG00000005911.1	1494896	1506498	None	5955	1421	182286	No_or_no_constitutive_exon
TTTAGATTTTAAGGGACCCTATTATTTTCTCTTAAAGGTGCTGGGGATAGAG	1696205	1697147	1696155	1696207	1	KN124788.1	ENSFDAG00000021299.1	1694976	1697147	None	5955	1421	182286	No_or_no_constitutive_exon
GGCTCCTGGTCTCTGGCCCCTCAGCAGCATGGCGTGGGGCAACACTGAAGCG	87520	87679	87470	87522	1	KN125242.1	ENSFDAG00000019582.1	87498	88014	None	5955	1421	182286	No_or_no_constitutive_exon
CGGGAGATAACAAGATGCTTTGAAAATTCTAATCTTCTTGAGGGCTGCAGAA	713170	713250	713120	713172	1	KN122787.1	ENSFDAG00000027409.1	711754	714437	None	5955	1421	182286	No_or_no_constitutive_exon
GTGAAGGCCTGGATTCAATCCCTGATACCACAACAAAAGGAGAAGGGGAGGA	832677	832708	832627	832679	1	KN122787.1	ENSFDAG00000019795.1	809889	877749	ZBTB10	5955	1421	182286	No_or_no_constitutive_exon
ATGAGCAGGGATGAAGTTGCCATAGGCTGATGTCTTTCCTGGTGGGACAGAC	132457	132562	132407	132459	1	KN122173.1	ENSFDAG00000009790.1	127182	133073	CTSA	5955	1421	182286	Yes
CAAGATAGGATGCATGGAGTGTCTAATACAACTCTTTTGCTTGGGGGCAGGC	165948	166058	165898	165950	1	KN124156.1	ENSFDAG00000010379.1	111264	277660	EGFLAM	5955	1421	182286	Yes
GCTTAATAGGCCTTACCTCTGCTTTTTTTTTTTTTTCTTTGTATGGGCAGAA	675110	675246	675060	675112	1	KN124156.1	ENSFDAG00000013319.1	630583	705727	OSMR	5955	1421	182286	No_or_no_constitutive_exon
ACACTGTGAGAAATTTGAAATCTCAGAAACTAGTGTGAACAGAGGGCCAGAA	1563927	1563979	1564029	1563977	-1	KN124156.1	ENSFDAG00000010343.1	1563168	1564229	None	5955	1421	182286	No_or_no_constitutive_exon
GAAGAGGGGACGGGCATGCATAGGCCCCAAGTTCCAGCTGGGTCTAAAAGAT	1441861	1442359	1442409	1442357	-1	KN124795.1	ENSFDAG00000013407.1	1441533	1442517	None	5955	1421	182286	No_or_no_constitutive_exon
GTGTTGAGGATCGCCCCTAGGCACTCCTCAGGGGACCCTTGGGCCGGGAGCT	1141932	1141952	1142002	1141950	-1	KN120985.1	ENSFDAG00000001009.1	1049867	1179701	RASGRF2	5955	1421	182286	No_or_no_constitutive_exon
CGGCTACGTGCTCAAACTGAGTGCCGTGGGCTGGGGTGAGTGTGGGTGAGGC	53947	53990	54040	53988	-1	KN123050.1	ENSFDAG00000008379.1	50265	61906	None	5955	1421	182286	No_or_no_constitutive_exon
GAGACCTGTTCAGGTGGCCTAGGCTGTGCCTGGGCCACAGAAGCTGGGAGGG	546660	546692	546742	546690	-1	KN123050.1	ENSFDAG00000014095.1	515322	565443	NLRC5	5955	1421	182286	No_or_no_constitutive_exon
GTGACTCCATATAGTTTGTACCAATGCATGTGTTTCTTTTGGGGGTTTAGTT	718143	718237	718287	718235	-1	KN123050.1	ENSFDAG00000016289.1	707179	821379	NUP93	5955	1421	182286	No_or_no_constitutive_exon
CCTCCCTCTCCTGTCTGTCTTGCTCTCTTCCTTCCCCCCTGGGGCTGCAGAA	1093732	1093886	1093936	1093884	-1	KN123050.1	ENSFDAG00000012763.1	1085928	1256314	GNAO1	5955	1421	182286	No_or_no_constitutive_exon
TGAGAATAATGTGAGTTATTTCTGTAATGCTTTTTCACTTGGGTGAATAGGT	65426	65543	65593	65541	-1	KN124928.1	ENSFDAG00000016058.1	46483	94538	None	5955	1421	182286	No_or_no_constitutive_exon
ATCGGCACCCTGAGCACCATAGGCCATGGATCCAGGGGTGGCAGAGGTAGAG	1021723	1021875	1021925	1021873	-1	KN122905.1	ENSFDAG00000017684.1	1002278	1027306	CAND2	5955	1421	182286	No_or_no_constitutive_exon
TGAAAGGGGCTAGGAGCCACAGGGAGTGCTGAGGGCTGCAGGGGCTGAAGAC	1019774	1019942	1019992	1019940	-1	KN122905.1	ENSFDAG00000017684.1	1002278	1027306	CAND2	5955	1421	182286	No_or_no_constitutive_exon
ACATGGCGCTGGGGAATTCACCTGAGGGTTTGCCTCCTCCAGGGGCTGAGGC	1060447	1060499	1060397	1060449	1	KN122905.1	ENSFDAG00000009590.1	1051547	1068123	TMEM40	5955	1421	182286	No_or_no_constitutive_exon
TCTCTACTCTCACCTCCTAAAATTTATACTGGTTTTTCTTTTGGGAATAGGT	821963	822095	822145	822093	-1	KN123251.1	ENSFDAG00000017527.1	821541	1040966	JMJD1C	5955	1421	182286	Yes
GGCTGAGGCAGAGCTGGCCTCCTTGAACGGTAGGATCTAGCGGGTTGAAGAA	153051	153719	153769	153717	-1	KN120512.1	ENSFDAG00000019060.1	153051	153900	None	5955	1421	182286	No_or_no_constitutive_exon
GGCCAAAGCTTTGCAACTTATAGTAACCGCACGAACTACTCGAGGGTAAGAT	515524	515545	515595	515543	-1	KN122599.1	ENSFDAG00000018305.1	493901	614796	INTS4	5955	1421	182286	No_or_no_constitutive_exon
TCGGAGGCCGGGGCCCCCCTGGAGCTGAGGAGCAGACCAGTGGGCGAGAGGA	850634	850691	850584	850636	1	KN122599.1	ENSFDAG00000012139.1	827865	852634	USP35	5955	1421	182286	No_or_no_constitutive_exon
CTATTGAACATAGTAAAATATTTCCTCATGTTTGAGATGACTGTGGGAAGGG	1152668	1152744	1152794	1152742	-1	KN122420.1	ENSFDAG00000016546.1	1152517	1153953	None	5955	1421	182286	No_or_no_constitutive_exon
TTGTGGAAAATGATAGATGACAGTTATTTGTGTGTGTTTGGGTGAAATAGAG	1349521	1349649	1349699	1349647	-1	KN123480.1	ENSFDAG00000004698.1	1233326	1376943	None	5955	1421	182286	No_or_no_constitutive_exon
GGTCCTACATTGGCTGCCTGACACTGAGCTCCTTCTTTTCTTGGGAACAGGT	119631	119754	119804	119752	-1	KN123896.1	ENSFDAG00000021144.1	118531	125070	None	5955	1421	182286	No_or_no_constitutive_exon
GGTCCTACATTGGCTGCCTGACACTGAGCTCCTTCTTTTCTTGGGAACAGGT	237766	237889	237939	237887	-1	KN123896.1	ENSFDAG00000008894.1	236660	242719	None	5955	1421	182286	Yes
GGCGCTAGGGAACGGGGTGCGGCTGCAGGAAGCAGCGGTCGGTCGGGGAGAT	241944	241975	242025	241973	-1	KN123896.1	ENSFDAG00000008894.1	236660	242719	None	5955	1421	182286	No_or_no_constitutive_exon
TTTTCAAGCCCAAATGCTGTCCTGGGGGCTGGGGATGTATCTGGGGGTAGGA	334943	335145	334893	334945	1	KN123896.1	ENSFDAG00000005050.1	329527	336063	ZMYND15	5955	1421	182286	No_or_no_constitutive_exon
GGACAGGATGGGAGGTCAGGCACCCTGCATAGGTTGGGCAGGAGAGTGAGCC	467450	467503	467400	467452	1	KN123896.1	ENSFDAG00000020718.1	467407	489403	MINK1	5955	1421	182286	No_or_no_constitutive_exon
AGCCTTACCTGATCAATACTTTCCCTTATATTGCCTTCCTGGGACCATAGCT	475988	476099	475938	475990	1	KN123896.1	ENSFDAG00000020718.1	467407	489403	MINK1	5955	1421	182286	Yes
AGCACTGCCAGAGCCGCCTGCTGACCCTGGGCTTCCCCGGGCGTGGGCAGGC	74849	75018	74799	74851	1	KN122091.1	ENSFDAG00000018750.1	72067	97131	None	5955	1421	182286	Yes
TCCCAAGGGGGCACCTGGAGGTTCCCTCAGTTTCCACCTGGCTGGGAAAGGC	74080	74278	74030	74082	1	KN122091.1	ENSFDAG00000018750.1	72067	97131	None	5955	1421	182286	No_or_no_constitutive_exon
GTGATGTTAATATTGCCCCCCTACTGGGGTTATTTGTCCTTGGGTTGAAGGG	795767	795906	795717	795769	1	KN122091.1	ENSFDAG00000019725.1	793897	800230	HNRNPH1	5955	1421	182286	No_or_no_constitutive_exon
CACAACGACATCGACGCCCTGGAGCCCGCGCCGGCCCCGCTGCAGGGCAGGA	1223633	1223759	1223583	1223635	1	KN122091.1	ENSFDAG00000007190.1	1035204	1223759	ADAMTS2	5955	1421	182286	No_or_no_constitutive_exon
ATCCGGGTTTGATCCCCAGTACCACAAGGAAAAGAAAGGAAAGAGGGAAGGG	234218	234346	234168	234220	1	KN123218.1	ENSFDAG00000006057.1	222590	234346	None	5955	1421	182286	No_or_no_constitutive_exon
TCGAAGAGGATATGGTGGAGGCTATAGAGGTTTCCGAGGGGGTTACAGAGGC	133259	133454	133209	133261	1	KN123200.1	ENSFDAG00000011454.1	83226	134023	DHX9	5955	1421	182286	No_or_no_constitutive_exon
TAGGAAAGTAGAAGGAATAACTCAATACTTTTCTTTCTGGGACTGTGAAGAA	756811	756892	756761	756813	1	KN123200.1	ENSFDAG00000012121.1	721789	759450	SMG7	5955	1421	182286	Yes
ACTCCATTAATGCCAAGCATGTTTTTCCCCCTCTCTACTGGGATGCACAGAA	348695	348886	348645	348697	1	KN122403.1	ENSFDAG00000011021.1	298603	357343	None	5955	1421	182286	No_or_no_constitutive_exon
AAGCGGTAGCCTCTTCTTGTTTCCCCGGGGCCATTGTCCCCAGAGGGGAGTG	593919	594133	593869	593921	1	KN122403.1	ENSFDAG00000017836.1	590944	599765	ETFBKMT	5955	1421	182286	No_or_no_constitutive_exon
AGACTCTACAATAATGTGGTTATTCATCTCCTCTTTTGTTTTGGGTGAAGAA	459635	459757	459585	459637	1	KN123322.1	ENSFDAG00000013596.1	429559	535373	KLHL14	5955	1421	182286	No_or_no_constitutive_exon
GCTCTAGTGGGGAAACCGAGGCAGCGAGGCCCTGGGCGGTGGGAAGGAAGGC	166240	166391	166190	166242	1	KN123523.1	ENSFDAG00000008631.1	164577	168355	HSH2D	5955	1421	182286	No_or_no_constitutive_exon
AGGAGCTCCTTCCTAAAGGAGAGTTAGGACCCAGTGTTGGGGAATGAAAGCC	166932	166938	166882	166934	1	KN123523.1	ENSFDAG00000008631.1	164577	168355	HSH2D	5955	1421	182286	No_or_no_constitutive_exon
GTCTGGGAGAAGAGAACAAGGGGCACCAGATGCTGGTGAAGATGGGTGAGTG	327046	327293	327343	327291	-1	KN123523.1	ENSFDAG00000015981.1	327046	336638	CHERP	5955	1421	182286	No_or_no_constitutive_exon
CTGTCCTCAGGCTTAGCGTGACCTCGGGGTGCTTTTTGGGATGTGGGCAGTT	477020	477046	476970	477022	1	KN123523.1	ENSFDAG00000019014.1	464632	486072	SIN3B	5955	1421	182286	No_or_no_constitutive_exon
GCTAGCCACTATACGGTTGGGGACGCTGCATGTGTCCCCTCCGAGGGCAGCT	477334	477474	477284	477336	1	KN123523.1	ENSFDAG00000019014.1	464632	486072	SIN3B	5955	1421	182286	No_or_no_constitutive_exon
GCCATGCGGCCAGCGAGAAGCATACGAAGGATGCGGGTGGCAAAGGGAAGAA	549365	549485	549315	549367	1	KN123523.1	ENSFDAG00000006973.1	525713	553862	MYO9B	5955	1421	182286	Yes
GGCCACGCAGCGCCGCCGTGGGTAATGGATCCGTCTCCCGCGGGACGCAGGT	552208	552332	552158	552210	1	KN123523.1	ENSFDAG00000006973.1	525713	553862	MYO9B	5955	1421	182286	Yes
GGGCCTCGGGTGTTAGGCAGAGTGCTGGGGAGCCGGGGGGAGGGGCTGAGAC	625091	625269	625319	625267	-1	KN123523.1	ENSFDAG00000007165.1	618491	626041	ANO8	5955	1421	182286	No_or_no_constitutive_exon
CGGAGGAGGAGGAGGAGAGCACCACGGTGGAGAGCAGGCCCACAGGGGAGGG	621548	621578	621628	621576	-1	KN123523.1	ENSFDAG00000007165.1	618491	626041	ANO8	5955	1421	182286	No_or_no_constitutive_exon
GAGCCGGGCCGCGCCGGGCTCCAGGGCGGGACGGGCGGAAGGGCGGGGAGCG	762288	762523	762573	762521	-1	KN123523.1	ENSFDAG00000016119.1	753572	787004	None	5955	1421	182286	Yes
CAGTCCTCAGTACTGCACAAAGGAAGCTATGAAGGAGGGGAACAAAGGAGCC	998103	998160	998053	998105	1	KN123381.1	ENSFDAG00000010570.1	993720	1006067	MPP3	5955	1421	182286	No_or_no_constitutive_exon
CCCGCCCTCTTCCTTCTCGCTTGCCCACCCAATCCTCTGTCCACAGGGAGCT	464779	464850	464900	464848	-1	KN125205.1	ENSFDAG00000009102.1	447728	475398	LTBP4	5955	1421	182286	No_or_no_constitutive_exon
ACGGGGTAAGTGAGGTTGGAGGGGGCCTTCTTAAACACAGAAGGGAAGAGGT	939485	939506	939435	939487	1	KN125205.1	ENSFDAG00000021499.1	934009	944691	FBL	5955	1421	182286	No_or_no_constitutive_exon
CGGCCCCCGAGGGCTCAGGCAGCGCAGAGCCTGCGCGCCTTGGGGGCCAGCA	471702	472500	471652	471704	1	KN124024.1	ENSFDAG00000018846.1	337945	490087	AFF1	5955	1421	182286	No_or_no_constitutive_exon
CTGCTGCTGTCACTTGAGGTGGGCTGAGTGATGTGTGGGTAGCGCTGAAGCC	72245	72474	72524	72472	-1	KN122853.1	ENSFDAG00000007551.1	31104	187046	None	5955	1421	182286	No_or_no_constitutive_exon
CCAAATTGAATTAGCTCTCTGATCCGTTGTGTCTTCCCTCTGCCGGGAAGTT	718274	718421	718471	718419	-1	KN122853.1	ENSFDAG00000013797.1	704491	778977	NPAS2	5955	1421	182286	No_or_no_constitutive_exon
CCACCATGTCACCCGTGAAAAAGCTTGTGTCAAAGGGGAACAAAAAATAGAA	598547	598892	598942	598890	-1	KN121519.1	ENSFDAG00000003225.1	598547	598937	None	5955	1421	182286	No_or_no_constitutive_exon
ACGTCTGAGTGTGTCTCTGTGCGTTTGTGTCTGTGTGTTCCACGGGGCAGGC	305997	306114	305947	305999	1	KN123867.1	ENSFDAG00000002085.1	289083	309597	PNPLA6	5955	1421	182286	No_or_no_constitutive_exon
CATGCCAGCCTGCACCCCTCACCTGTACCCCGCACCCCATTCCAGGGGAGGA	308918	309023	308868	308920	1	KN123867.1	ENSFDAG00000002085.1	289083	309597	PNPLA6	5955	1421	182286	No_or_no_constitutive_exon
GCACTGGGCTGCGCCTCCTGCCGATCCTGGATCCTAAGGTGGGGTTGGAGGT	340259	340372	340209	340261	1	KN123867.1	ENSFDAG00000016430.1	338633	347935	CAMSAP3	5955	1421	182286	No_or_no_constitutive_exon
TCCAGGGAGGGTCCTGACTCCCGGACCGGAAGGCTGGGTAACCACAGGAGCA	441343	441540	441590	441538	-1	KN123867.1	ENSFDAG00000012343.1	439392	442723	None	5955	1421	182286	No_or_no_constitutive_exon
TCCGGCAGAGCAGGGGGCTTTGCCAGTCTGGCTGAGGTATACGGGGGGAGGG	612172	612400	612122	612174	1	KN123867.1	ENSFDAG00000005760.1	609697	615089	MAP2K7	5955	1421	182286	No_or_no_constitutive_exon
TTCCAGGCCCTCCAGGAGCGACAGTTCCCACAGTGAGTGTGGGGAGGAAGGA	951390	951519	951569	951517	-1	KN123867.1	ENSFDAG00000013884.1	949256	952994	None	5955	1421	182286	No_or_no_constitutive_exon
GAGGGCAGACCCCGACACCCCTAAATTTCCCCAATGCCTAGGGGGGCCAGGA	949745	949854	949904	949852	-1	KN123867.1	ENSFDAG00000013884.1	949256	952994	None	5955	1421	182286	No_or_no_constitutive_exon
GTGGCTCCAGTGAACAGCCCGGCTAATCTCGCTCCCGGCCGGGGTCAGAGCC	958966	958977	959027	958975	-1	KN123867.1	ENSFDAG00000012373.1	957817	959411	None	5955	1421	182286	No_or_no_constitutive_exon
CACCCCCAGGGCCCGGGAAGGGGGCGCTGACTCGATTCTCCGGGGCACAGGG	987813	987945	987995	987943	-1	KN123867.1	ENSFDAG00000021552.1	965793	1001533	None	5955	1421	182286	No_or_no_constitutive_exon
TCAACAGTTCTCAGGAAGTGCAACAGGCCGTGCTGCAGGGGATGCTGAAGGA	169207	169303	169353	169301	-1	KN124594.1	ENSFDAG00000015014.1	127302	239014	FHAD1	5955	1421	182286	No_or_no_constitutive_exon
AGTTGCCCTTCCAAAGTCATGTTGATTTCTCTGCCCCGTGTGGGCAACAGGT	573651	573778	573828	573776	-1	KN124175.1	ENSFDAG00000011814.1	559057	606723	None	5955	1421	182286	No_or_no_constitutive_exon
TTCCATTTCCTCATCTCCATGTCTCCATGCCCCTTTCCTGGGCGGAGCAGCA	455895	456164	455845	455897	1	KN124131.1	ENSFDAG00000014389.1	443230	460024	TRPV5	5955	1421	182286	Yes
TAGTCATGATGCAGTTGTCATGGTAACTCTCACCCTCTTGGGTGGAGCAGCC	591876	592145	592195	592143	-1	KN124131.1	ENSFDAG00000010047.1	589907	604641	TRPV6	5955	1421	182286	No_or_no_constitutive_exon
AGAAACTTGCAAAACAATGGTGGTACTGAGGACCAATCACATGCTGGGAGGC	542711	543140	542661	542713	1	KN122750.1	ENSFDAG00000014404.1	536261	543140	None	5955	1421	182286	No_or_no_constitutive_exon
AGAAAGTAATGCCTGACTTAGACTAAAAGATTCTTACTTTTGGGATGCAGGC	1009118	1009288	1009068	1009120	1	KN123732.1	ENSFDAG00000019572.1	975592	1020561	FHL5	5955	1421	182286	Yes
CTCGTACTACAACGTGGTGCTGCTGCGGTACCAGGTGGGTCACGGGTGAGGG	171996	172035	171946	171998	1	KN123998.1	ENSFDAG00000012579.1	160104	173761	FCHO1	5955	1421	182286	No_or_no_constitutive_exon
GTGGTCATTGCATGCTGACCCACCTGGGAGCCCAGGCCTTGGGATCAGAGCC	513409	513611	513661	513609	-1	KN123998.1	ENSFDAG00000011481.1	510409	525846	ELL	5955	1421	182286	No_or_no_constitutive_exon
AGCTGCTGTTTAGGTGAGGCTGGAGGAGGAGGAGCAGGGCGCCAAATGAGGC	512047	512222	512272	512220	-1	KN123998.1	ENSFDAG00000011481.1	510409	525846	ELL	5955	1421	182286	No_or_no_constitutive_exon
ATGGCTCCCGCTGCAGCCAGGCGGGTGCTGAGCTGAGCCTGGGCCGGCAGGC	611171	611289	611121	611173	1	KN123998.1	ENSFDAG00000018929.1	607166	611516	TMEM59L	5955	1421	182286	No_or_no_constitutive_exon
CTTGAACTCTCCAAGTCCCGGAAACCTGGAGGGGGGTTCTCGGGGTGCAGCC	714973	715149	715199	715147	-1	KN123998.1	ENSFDAG00000016362.1	709599	716901	COMP	5955	1421	182286	No_or_no_constitutive_exon
GCGGGGTCCCCGCCATCACAGGAGGCTGCTGCGTGGGATGTGCTGGGGAGGC	757283	757466	757233	757285	1	KN123998.1	ENSFDAG00000014816.1	756726	769601	UPF1	5955	1421	182286	No_or_no_constitutive_exon
AGGGTCTGGGCTTCGCAGGCCGGGTTGGGCTAAGTGTCGTGTGGGTGCAGGT	806615	806726	806776	806724	-1	KN123998.1	ENSFDAG00000012198.1	805920	809461	HOMER3	5955	1421	182286	No_or_no_constitutive_exon
GACCAGCCGCCCCCAAAGCCGGGCCCCCCGGTGAGTGTGAGGGTGGGGAGTC	894047	894082	894132	894080	-1	KN123998.1	ENSFDAG00000018155.1	892957	895939	None	5955	1421	182286	No_or_no_constitutive_exon
CCCCCGCAGCCACCCTCATTATAATTTAATAAACGCACATGTGGGCACAGGT	909884	910437	910487	910435	-1	KN123998.1	ENSFDAG00000010682.1	909884	915085	BORCS8	5955	1421	182286	No_or_no_constitutive_exon
ACAGGACAGGGTGGCGAGGCCCCTGCTGTGACACTGGGCGGAGCAGGGAGTC	938200	938639	938150	938202	1	KN123998.1	ENSFDAG00000016954.1	931316	950244	NCAN	5955	1421	182286	No_or_no_constitutive_exon
GAACACGGGGACCTCCAGCCCCTCTGCTTCCGGACGCCCCCCTGGGGAAGCC	938879	939072	938829	938881	1	KN123998.1	ENSFDAG00000016954.1	931316	950244	NCAN	5955	1421	182286	No_or_no_constitutive_exon
TGCCAGATTCCAGACCGTGCCTGCAATGTCCGATTCTCCTTGGGGGGCAGGT	963462	963564	963614	963562	-1	KN123998.1	ENSFDAG00000019857.1	959517	965464	TM6SF2	5955	1421	182286	No_or_no_constitutive_exon
TCCTAATTTTTCTTTATGTCTTGATTTTTGTGGTGGGTGGGACCGAGCAGCC	340986	341075	340936	340988	1	KN122502.1	ENSFDAG00000015608.1	329040	357334	COPS7B	5955	1421	182286	Yes
GGACTGTGCAGGCAGTGGGAGCTGTAGGCGCTGAGCCAGAGCCGCGGGAGCC	723441	723486	723391	723443	1	KN122502.1	ENSFDAG00000020276.1	476779	726208	DIS3L2	5955	1421	182286	No_or_no_constitutive_exon
TCCAGAACCCACCTGAGCCAGGTGAAGCTAAAAAGTCCAGGGAGCAGAAGCC	813591	813607	813541	813593	1	KN122502.1	ENSFDAG00000007583.1	812258	817204	PRSS56	5955	1421	182286	No_or_no_constitutive_exon
CTCGTGGACCTGGAGCTGCAGGAGCTGCGGCACCTGAAGACTGAGGGGAGGG	394133	394340	394390	394338	-1	KN121891.1	ENSFDAG00000007540.1	365265	397714	CCDC158	5955	1421	182286	No_or_no_constitutive_exon
ACTGCTGCACGAAGCTGACCTCGGATCAGAAGGCTGGGAGGGACAATCAGGC	696874	697392	696824	696876	1	KN121891.1	ENSFDAG00000002187.1	673093	715037	SHROOM3	5955	1421	182286	No_or_no_constitutive_exon
AGTTTTGAATTTGTAACATTTTTCGATGTCATTTCAGATGGGAGCAGCAGAT	611743	611898	611693	611745	1	KN120972.1	ENSFDAG00000000047.1	595289	613744	None	5955	1421	182286	No_or_no_constitutive_exon
CCCTGGGGGCACTGATGCCATCATGGCTGTGTCCTCCTCACTGCAGGGAGCT	926171	926332	926121	926173	1	KN122883.1	ENSFDAG00000019130.1	912684	941137	KCNH2	5955	1421	182286	No_or_no_constitutive_exon
ACACCTAAGCCCTTTGATCTGCTCCATTTCAGAGCGATGGGGCACAAGAGCT	1006187	1007755	1007805	1007753	-1	KN122883.1	ENSFDAG00000021528.1	1003655	1007903	AOC1	5955	1421	182286	No_or_no_constitutive_exon
ATGCTGCTGATATGTTCTAATGGCTCCCTGTCTTCTCCCTGGGGGGACAGAA	366723	366912	366673	366725	1	KN123015.1	ENSFDAG00000012613.1	363406	366912	GPHB5	5955	1421	182286	No_or_no_constitutive_exon
AAGAATGGGAATGTGGAAGGGAAATGGCCCCGGGGGGGACCGGGAGGCAGCC	191716	192089	192139	192087	-1	KN121508.1	ENSFDAG00000017917.1	188919	192129	ASPHD1	5955	1421	182286	No_or_no_constitutive_exon
CTTCGGGCCTACGCCAGGCGCTACTCCTGGGCTGGGATGGGGAGGGTGAGGC	191159	191611	191661	191609	-1	KN121508.1	ENSFDAG00000017917.1	188919	192129	ASPHD1	5955	1421	182286	No_or_no_constitutive_exon
CGGCCCTACCGTTGTCAGCAGTGTGGGCGTGGCTACCGTCACCCAGGGAGCC	950718	955838	950668	950720	1	KN121508.1	ENSFDAG00000013867.1	950533	957509	ZNF646	5955	1421	182286	No_or_no_constitutive_exon
CGTGGAGGCAGAGGCGGCATGGGGTAGGTGTCTCATGATGAGCCAGGGAGTA	1036158	1036175	1036108	1036160	1	KN121508.1	ENSFDAG00000007552.1	1031804	1048804	FUS	5955	1421	182286	No_or_no_constitutive_exon
TAAATAATATTTTGCAATTTCCCCTTTCTCTCACATTCCTGGGAAATTAGAA	585101	585260	585310	585258	-1	KN125456.1	ENSFDAG00000005792.1	559131	591462	CCDC39	5955	1421	182286	No_or_no_constitutive_exon
TTATTTGAAGGAACTTTTTGTTTTTAATTTGTTTTTGGGTATGGATATAGAT	566263	566443	566213	566265	1	KN123987.1	ENSFDAG00000012136.1	565852	600312	CPNE3	5955	1421	182286	No_or_no_constitutive_exon
ATATAATATTCACAGTCAAAGAATAACTGCTTCGTTTCCTTCATAGGGAGTT	293113	293222	293063	293115	1	KN121830.1	ENSFDAG00000002897.1	226641	400956	None	5955	1421	182286	No_or_no_constitutive_exon
TGGGCCCCTCAGTCCACATGGTTGGGGCCACAACAGAACAGGGATCTAAGGA	817157	817450	817107	817159	1	KN124860.1	ENSFDAG00000021001.1	799259	825744	INTS1	5955	1421	182286	No_or_no_constitutive_exon
TCCTGGGCCTGCTGGCCTGACACAGGGCTCTGTCCCTGACCGGGGGGCAGCT	851628	851778	851578	851630	1	KN124860.1	ENSFDAG00000006484.1	835484	852362	MICALL2	5955	1421	182286	No_or_no_constitutive_exon
GTGACGACCCAGGAGAAGGCAGAAGTAATCGTAGCAGCTGGGCGGGTGAGGC	896231	896389	896439	896387	-1	KN124860.1	ENSFDAG00000029486.1	896231	897847	None	5955	1421	182286	No_or_no_constitutive_exon
TTAAAGAACTATCTTGATGACAACAGTAAAGTTTGAAATATGGGATACAGCT	755556	755969	755506	755558	1	KN124317.1	ENSFDAG00000013213.1	755193	755969	None	5955	1421	182286	No_or_no_constitutive_exon
GGCTGCTACAGATGCACCTGCACCCTCAGCCTGGCTGTGGGGGGCTGCAGAG	69348	69356	69406	69354	-1	KN124008.1	ENSFDAG00000016935.1	69348	95564	ANKMY1	5955	1421	182286	No_or_no_constitutive_exon
TCACCGGGCGGAGGTGCCAGCTGGGTGAGTTGCTGGCCAGGTGGGGACAGGG	366976	367048	366926	366978	1	KN124008.1	ENSFDAG00000012380.1	362172	398060	SNED1	5955	1421	182286	No_or_no_constitutive_exon
AGACAGGTGAGTAGCCACCCAAAGGACTGGTGCTGGGGAGCAGGTGACAGGG	368965	368978	368915	368967	1	KN124008.1	ENSFDAG00000012380.1	362172	398060	SNED1	5955	1421	182286	No_or_no_constitutive_exon
GAATAGCTGTGATGGAGGACTGAGGCAAATAGGGCCCAGGGATCACAAAGAA	404317	404375	404425	404373	-1	KN124008.1	ENSFDAG00000020581.1	404317	409307	MTERF4	5955	1421	182286	No_or_no_constitutive_exon
TGCGGAGCCCAGCTGCAGCGGGAGCAGCCTGGGGCCTGACAAGGGCCCAGCC	770851	771250	771300	771248	-1	KN124008.1	ENSFDAG00000006032.1	746889	771986	THAP4	5955	1421	182286	No_or_no_constitutive_exon
ACTGGAACAGGAAAGTGGTAATGATCCTCTCGTGTCCCCTATGGGAACAGGT	799658	800265	800315	800263	-1	KN124008.1	ENSFDAG00000009538.1	799658	806581	DTYMK	5955	1421	182286	No_or_no_constitutive_exon
GGAGGGCAAGACGGTCGGTAGAATGGAGGGTAACACTGAGGGGTGGAAAGGC	652472	652757	652807	652755	-1	KN121979.1	ENSFDAG00000015591.1	652392	652896	None	5955	1421	182286	No_or_no_constitutive_exon
GGTCCCCAGGCTTATGAGACCTTCTGACCTCCCTGGGGTGGCCAGGTGAGAG	477638	477820	477588	477640	1	KN122579.1	ENSFDAG00000009365.1	428002	550911	RYR1	5955	1421	182286	No_or_no_constitutive_exon
TGTGCCCTGAGGTTGGGGAGGGGTGCCTGGCTCCAGGCTGGGGTCTGGAGTG	496540	496787	496490	496542	1	KN122579.1	ENSFDAG00000009365.1	428002	550911	RYR1	5955	1421	182286	No_or_no_constitutive_exon
CCCCAACCTCAGCCATGTGTGCCTGGCCTGACACTCTCCTGGGTGGGCAGGT	545848	545979	545798	545850	1	KN122579.1	ENSFDAG00000009365.1	428002	550911	RYR1	5955	1421	182286	Yes
CATGGGGTCCCCAGGCTTATGAGACCTTCTGACCTCCCTGGGGTGGCCAGGT	477633	477820	477583	477635	1	KN122579.1	ENSFDAG00000009365.1	428002	550911	RYR1	5955	1421	182286	No_or_no_constitutive_exon
GCTGACCTGGAGACCCTCATGGTGCGGCTGGGAGGGGAACGACGTGGGAGGG	665318	665354	665404	665352	-1	KN122579.1	ENSFDAG00000006631.1	661883	671290	CAPN12	5955	1421	182286	No_or_no_constitutive_exon
TCGGGTCCCCCAGAAGGACAAGGATCTTGGTAAGGGGGAAGACTAAAAAGGA	757944	757957	758007	757955	-1	KN122579.1	ENSFDAG00000011607.1	756881	761943	RINL	5955	1421	182286	No_or_no_constitutive_exon
AGGGCTACAGGCCCCGGGGCCCGAGGGCAGGCGCGGTGGGCGGGAGATAGAG	782532	782590	782640	782588	-1	KN122579.1	ENSFDAG00000011389.1	763248	782838	SIRT2	5955	1421	182286	No_or_no_constitutive_exon
GGAGGTATTGATAGGTGCCCTGAAAGCTTTCTTCCTGCTGGGGGCACCAGGT	252510	252686	252460	252512	1	KN123107.1	ENSFDAG00000011238.1	217435	274111	PAX8	5955	1421	182286	Yes
GAAGTCTTAACCTTTTGACAGCAAGAACATGAAAAGGGCTTTAAAGGAAGTA	384418	384533	384583	384531	-1	KN124401.1	ENSFDAG00000017944.1	374528	406560	None	5955	1421	182286	No_or_no_constitutive_exon
TCCATGCTGGGTGGGGGCTCACATTGCTTTTCCTTTTTTGGGTGAACCAGCG	434657	434786	434836	434784	-1	KN124401.1	ENSFDAG00000026131.1	434657	439229	None	5955	1421	182286	No_or_no_constitutive_exon
AACTGAAGGATGCTGAGATTAGGTTACAGGGAGAGGCGGGATGAACACAGAC	919484	919595	919434	919486	1	KN124401.1	ENSFDAG00000010425.1	816013	932353	None	5955	1421	182286	No_or_no_constitutive_exon
ATTAAGTGGGAGGGGTGCACAGTGCCAGGGGAGACTTTTAAGAGGGAAAGAC	701382	701394	701332	701384	1	KN121596.1	ENSFDAG00000008600.1	618222	742329	TLL2	5955	1421	182286	No_or_no_constitutive_exon
AGTTATACACCAGCTCTAAAGAACTGGCGCATGGCTGGGGAGTGGCAGAGTC	153647	153833	153883	153831	-1	KN121439.1	ENSFDAG00000011710.1	153165	156861	None	5955	1421	182286	No_or_no_constitutive_exon
GGCGGACGGTGATGGCGCAGAGGGTGATGTGGACGATGGGACGGGGGCAGAG	630083	630289	630339	630287	-1	KN121439.1	ENSFDAG00000012614.1	629890	647184	MMP15	5955	1421	182286	No_or_no_constitutive_exon
AAAGGGTGTGGCTAGGGGCCAGTCACCCTTCCTCTCTTACTGGGTGACAGAC	892453	892612	892662	892610	-1	KN121439.1	ENSFDAG00000018086.1	880658	899635	DRC7	5955	1421	182286	No_or_no_constitutive_exon
ACCCATCATTCTGTTCCATCAACCTCTGAGCTTGCTGGGATGCTAGGGAGGC	909526	910307	910357	910305	-1	KN121558.1	ENSFDAG00000019298.1	909140	910696	None	5955	1421	182286	No_or_no_constitutive_exon
GGTGGTCATTTCGGCTTCTTCCGCTAGGTTTGTGTCAGGGTCGGCGGGAGGC	217263	217284	217334	217282	-1	KN122754.1	ENSFDAG00000008931.1	214101	217538	KRT15	5955	1421	182286	No_or_no_constitutive_exon
GGCGGTCGGACCCGGCTCTCACTGCGGACCTTTTCTCCTGGGCTGAGTAGGA	254564	254667	254717	254665	-1	KN122754.1	ENSFDAG00000009989.1	253204	256867	KRT14	5955	1421	182286	No_or_no_constitutive_exon
CCGAAAGTCGACCTGGCTTGGGGCCCCTAGGCCGGGCCCGGGAAGGGGAGAG	335452	335473	335523	335471	-1	KN122754.1	ENSFDAG00000014202.1	331286	341055	JUP	5955	1421	182286	No_or_no_constitutive_exon
AATTTAGACCCTGTTTCGAAATAAAAAATAACAGGGGCGGGAGGGTGTAGCC	334797	335309	335359	335307	-1	KN122754.1	ENSFDAG00000014202.1	331286	341055	JUP	5955	1421	182286	No_or_no_constitutive_exon
GCTGAAAGGCGGAAGTGGAGGCCGGAGCCTGGGACACCGCCGGGGGGGAGAG	533555	533612	533662	533610	-1	KN122754.1	ENSFDAG00000017191.1	512529	609406	KAT2A	5955	1421	182286	No_or_no_constitutive_exon
GACGCCGCCGCCCCGGAGCCTCGGTGAGTGTGCCCGTCCCGGGATCAGAGTC	533465	533528	533578	533526	-1	KN122754.1	ENSFDAG00000017191.1	512529	609406	KAT2A	5955	1421	182286	No_or_no_constitutive_exon
CCCCGACCCGTAGCCCCCTCTTTAGGCGCTCCCTCGGCATCGGGCCAAAGGG	533378	533402	533452	533400	-1	KN122754.1	ENSFDAG00000017191.1	512529	609406	KAT2A	5955	1421	182286	No_or_no_constitutive_exon
ACAGATGAGCGTTCTGTGTGTGATGCTCTTTCTTTTCTTGGGTTTGAAAGAT	720656	720775	720606	720658	1	KN122754.1	ENSFDAG00000000480.1	691654	735746	ATP6V0A1	5955	1421	182286	Yes
CTAAGCAGTACCAGGAACTCCTGGGATGGCAGATGCAGCAGGGCCAGTAGCC	867102	867151	867052	867104	1	KN122754.1	ENSFDAG00000013020.1	862588	868174	VPS25	5955	1421	182286	No_or_no_constitutive_exon
GTGCCAGAGCACAGGCACTGACCTTCCTCTCGCCGACTTTGGGTCTGAAGGT	875590	875707	875540	875592	1	KN122754.1	ENSFDAG00000012569.1	868947	880779	WNK4	5955	1421	182286	Yes
GAGGAGTTCTGGGCCGAGCTGCACAGCCTGCGGCAGAAGTGAGTGGGGAGGA	880111	880142	880061	880113	1	KN122754.1	ENSFDAG00000012569.1	868947	880779	WNK4	5955	1421	182286	No_or_no_constitutive_exon
ATGGTGGGCCAGGCCCGCAGCTGGAGTGACCCTGGGTGGGCTGGGAACAGGC	623679	623684	623629	623681	1	KN123504.1	ENSFDAG00000000870.1	602975	626850	FAM160A2	5955	1421	182286	No_or_no_constitutive_exon
GTAAGTGCCCGCTGCCTGCCCCATCTGCTTGAAGCACAGGGAGGGAGGAGGG	67725	67756	67806	67754	-1	KN122059.1	ENSFDAG00000014859.1	22517	128541	NOTCH2	5955	1421	182286	No_or_no_constitutive_exon
CCCTGATAACCGGCTCAGGGGAAGAGGGGATTTGATCGTGGAGGGATGAGCA	660554	660603	660653	660601	-1	KN122059.1	ENSFDAG00000007855.1	658581	661539	None	5955	1421	182286	No_or_no_constitutive_exon
CTGTCCAGGCTGAAGTGACTGGAGCTCACCTTGGGCAGGGGCAGCAGGAGAA	114761	114831	114881	114829	-1	KN122888.1	ENSFDAG00000004511.1	114761	159185	None	5955	1421	182286	No_or_no_constitutive_exon
AATTTCCACTCCCTAACTCATGACCCTCCATTTCTCCCCAAACCGGGCAGCT	570831	571005	571055	571003	-1	KN122888.1	ENSFDAG00000017277.1	554871	585036	BPIFC	5955	1421	182286	No_or_no_constitutive_exon
GGGAGAAGGAGCACAGCAGCGCCAGGAGGTTCCTGATGGAGATGGGCGAGTT	712511	712819	712461	712513	1	KN124586.1	ENSFDAG00000008096.1	711800	713133	None	5955	1421	182286	No_or_no_constitutive_exon
AAAGGTGTAGGGGAAGTGGGAAGGGAAGGGGAAAGGAAATAAGGGAAAAGAA	713085	713133	713035	713087	1	KN124586.1	ENSFDAG00000008096.1	711800	713133	None	5955	1421	182286	No_or_no_constitutive_exon
GCGGAGGCGGGGGCGGGGGGCTGGGGGCTGCGGGGCTCAGCGGGGGGCAGCG	501776	501806	501726	501778	1	KN123415.1	ENSFDAG00000020896.1	492172	502169	ABCF1	5955	1421	182286	No_or_no_constitutive_exon
GCCAGGTGTGGTGGTGCATGCCTCTAATCCCAGAACACTGGGAGGCTGAGGC	603665	603685	603735	603683	-1	KN123415.1	ENSFDAG00000008238.1	598771	605554	FLOT1	5955	1421	182286	No_or_no_constitutive_exon
TCAGCCGTGGGGACACGAGGGCCTGTGAAGGACGGGTGAGGGAGGGTCAGCA	599137	599343	599393	599341	-1	KN123415.1	ENSFDAG00000008238.1	598771	605554	FLOT1	5955	1421	182286	No_or_no_constitutive_exon
TGGACGATGTGGTCCGCCTGAGGCCAACAGGTCCTTTGAGGGTGGCCGAGGG	816804	816949	816999	816947	-1	KN123415.1	ENSFDAG00000018558.1	814731	825397	CCHCR1	5955	1421	182286	Yes
CTCGGGTGCAGCCCTGGTGGCCAGGCCTGGGCCGCGCCTCGATCGGGAAGGA	825182	825355	825405	825353	-1	KN123415.1	ENSFDAG00000018558.1	814731	825397	CCHCR1	5955	1421	182286	No_or_no_constitutive_exon
TATGTGCATTGAAAAACACATGGATTATTTTTTTGGGGGGAAAAATCTAGTG	226279	226493	226543	226491	-1	KN124820.1	ENSFDAG00000006006.1	216425	239531	ABCG5	5955	1421	182286	Yes
ACAACTGGCGTGGGCTCCTTGCCCTGAGCAGGCTCCTCCACAGGGCACAGTG	323362	323492	323312	323364	1	KN121611.1	ENSFDAG00000018671.1	317599	324291	None	5955	1421	182286	Yes
AAGCCCCTTGATGTTGTCAGAGTACTGCTCATAGGGCAAAAGACGGGAAGCC	324208	324291	324158	324210	1	KN121611.1	ENSFDAG00000018671.1	317599	324291	None	5955	1421	182286	Yes
GCACAGCACCTGAAACAGTGCCTGGGGCTCTAAAAGCGCTGGGCGGGTAGAT	617972	618003	617922	617974	1	KN121611.1	ENSFDAG00000008109.1	617918	619722	NATD1	5955	1421	182286	No_or_no_constitutive_exon
GTGGCCACACTGTGGTGTGCGTGGGCAAGGTGACACTTGGGTGGAGGAAGAG	257419	257476	257526	257474	-1	KN124857.1	ENSFDAG00000003507.1	206914	315788	OBSCN	5955	1421	182286	No_or_no_constitutive_exon
GGCGTCATCACCCACACTGACCATGTACTGCCCTGTAATGTAGGGGACAGTG	216400	216475	216525	216473	-1	KN124857.1	ENSFDAG00000003507.1	206914	315788	OBSCN	5955	1421	182286	No_or_no_constitutive_exon
TGTCTGTGCTGCCTTCCTTCCTGCTGGCTGGGATGTTGCGTGAATGGGAGAT	258111	258472	258522	258470	-1	KN124857.1	ENSFDAG00000003507.1	206914	315788	OBSCN	5955	1421	182286	No_or_no_constitutive_exon
TGGGTGGTTTTCGGGTTTCCCCTCCCCGGGGAGCAAGTGGTGGGAGGCAGGG	645752	645929	645702	645754	1	KN124857.1	ENSFDAG00000012003.1	635024	651470	NLRP3	5955	1421	182286	No_or_no_constitutive_exon
CTTGGACGATGCAGGGGTTGACACTGGCCTCATGCTTTCTGTGTGGGCAGGT	66028	66117	66167	66115	-1	KN123713.1	ENSFDAG00000001704.1	59779	69920	CASKIN1	5955	1421	182286	No_or_no_constitutive_exon
TCCAGGTCCCCTCAATGGCGTAGGTCTCGGTCTGCACAGAGGTGGGGAAGAT	584287	590371	590421	590369	-1	KN123713.1	ENSFDAG00000010890.1	581665	597099	SRRM2	5955	1421	182286	No_or_no_constitutive_exon
AGAAAATTATTTCTTTCTTTCTTTCTTGTATGTGACTTTGGGAGCTACAGAT	410622	410837	410572	410624	1	KN121920.1	ENSFDAG00000011862.1	401340	442690	ALDH18A1	5955	1421	182286	No_or_no_constitutive_exon
CGTTTCTCTGATGGCTACCGCTTTGGACTTGGTAAGACTTGTCAGGGGAGAA	440071	440103	440021	440073	1	KN121920.1	ENSFDAG00000011862.1	401340	442690	ALDH18A1	5955	1421	182286	No_or_no_constitutive_exon
TTGGCAGAGGGGCTAGGCTCTCCTTTATGTTGTTGGGCCTGGGATTACAGGA	503588	503745	503538	503590	1	KN122354.1	ENSFDAG00000021293.1	462962	521476	SMC1A	5955	1421	182286	Yes
CAGCTCCAGCCCTCAGGGTCAGGGATGGAGTTTAGGGTTGGGGGTTTAAGGT	647273	647392	647223	647275	1	KN122354.1	ENSFDAG00000017327.1	561674	652067	IQSEC2	5955	1421	182286	No_or_no_constitutive_exon
CTATCCTCATTTGAAACGTGAAGATCGTGCTGGGACACATGAGAAGGGAGCT	184681	184761	184631	184683	1	KN122703.1	ENSFDAG00000008215.1	13191	217446	DNAH6	5955	1421	182286	No_or_no_constitutive_exon
AAAGCTAAGTTTCTGTCTCTGAACTGGTTTGTTTCCTTTTGGGACAATAGTG	199520	199739	199789	199737	-1	KN121843.1	ENSFDAG00000009355.1	168473	219342	IREB2	5955	1421	182286	No_or_no_constitutive_exon
ACATTCCATCTATTTTTTAATTAATTAATGTTTTTGTTTGGGAGTTGCAGAC	639256	639443	639493	639441	-1	KN120535.1	ENSFDAG00000006737.1	636236	643810	DUSP12	5955	1421	182286	No_or_no_constitutive_exon
GCGTGGGCGTGTGGCAAGGTGGGAATCCTCCTCGCCGACGACCGGGGCAGCC	779503	779545	779595	779543	-1	KN120535.1	ENSFDAG00000017039.1	777751	779636	None	5955	1421	182286	No_or_no_constitutive_exon
TGAGGCTGCCATTGCCAATGGGCTGGACCGGCTTGGGGCAGGAGAGCCAGTG	778761	779094	779144	779092	-1	KN120535.1	ENSFDAG00000017039.1	777751	779636	None	5955	1421	182286	No_or_no_constitutive_exon
CTAACCTCTTCTCCCCTCTCCACCGCATGGCCTCCACCGTGGCCGGGCAGGG	298001	298216	297951	298003	1	KN122249.1	ENSFDAG00000001894.1	283852	329981	ATP2B3	5955	1421	182286	Yes
AGGAGCCCCTGGTCATCCAGGTGCTGAGACGCAGCCCCCGCTATGGGAAGGA	502397	502639	502689	502637	-1	KN122249.1	ENSFDAG00000006116.1	497757	517178	PDZD4	5955	1421	182286	No_or_no_constitutive_exon
CAGGTCAAGGGCCACCTCCGGGGATACAATGTAAGGAAAGTGGTGGGGAGTC	538097	538336	538386	538334	-1	KN122249.1	ENSFDAG00000010456.1	535852	544065	L1CAM	5955	1421	182286	Yes
TCCCTCTCACGGTGGCCTCACGGTGGCCGTCTTCTGCCCTGGGGCTGCAGGA	643165	643230	643280	643228	-1	KN122249.1	ENSFDAG00000011824.1	639854	643437	None	5955	1421	182286	No_or_no_constitutive_exon
CCTGGGACCCCCAGCCATAGAAGGTACGGGGCAGTGTCCAGAAGGGGGAGGT	640042	640246	640296	640244	-1	KN122249.1	ENSFDAG00000011824.1	639854	643437	None	5955	1421	182286	No_or_no_constitutive_exon
AAGTCAATTGAAAAACCCTTCTAATCAAACTCTAAACTGTTTGGGGGCAGGT	126493	126624	126674	126622	-1	KN124943.1	ENSFDAG00000011691.1	121083	129180	None	5955	1421	182286	No_or_no_constitutive_exon
TCCTGCGGCTTCAGGTGATGATGATCAAATGGACTAAGGACATGGGCAAGTT	386772	386827	386877	386825	-1	KN124943.1	ENSFDAG00000004503.1	383863	397580	CXorf56	5955	1421	182286	No_or_no_constitutive_exon
GCCGCACGGCGGCGAGGAGGAGGAGGAGGAGGAGGAGGTGAGGCAGGGAGGA	210398	210800	210348	210400	1	KN125239.1	ENSFDAG00000014383.1	207785	218821	None	5955	1421	182286	No_or_no_constitutive_exon
ATCTGACGCCTGTCTCCGCTCTGTCAGAACTCAAGACCCGGGTCCAGAAGTC	250239	250483	250533	250481	-1	KN125239.1	ENSFDAG00000020032.1	244333	262021	None	5955	1421	182286	No_or_no_constitutive_exon
CTGGGAGGAAGGCCAGGAAGGGCCAGGCCAGCAAGGGCCGGGCCAGCAAGGG	246044	246157	246207	246155	-1	KN125239.1	ENSFDAG00000020032.1	244333	262021	None	5955	1421	182286	No_or_no_constitutive_exon
ACAGACCAGCCCCCAGCCTCATGGGGCTCATGTCCCATTGGTGGGACCAGTG	400615	400805	400565	400617	1	KN125239.1	ENSFDAG00000006549.1	377878	400805	OPA3	5955	1421	182286	No_or_no_constitutive_exon
GGAAGAAGGAAGAAAAGTGGCAAAATGTGATGCCAGGGCCAGCGCCAGAGGT	573702	573777	573827	573775	-1	KN125239.1	ENSFDAG00000012196.1	573702	575135	None	5955	1421	182286	No_or_no_constitutive_exon
TGGGTACCCAGAGAAACCCGACAGGCACTGGGAGGCTGAGGCACCGGGAGCT	609903	609939	609989	609937	-1	KN125239.1	ENSFDAG00000011083.1	608780	613383	KLC3	5955	1421	182286	No_or_no_constitutive_exon
TCTGGCAGCAAGAGGGCTGTCTCCCACAGACTCCCAGGAGTGGCGGGAAGAC	529872	530007	530057	530005	-1	KN122441.1	ENSFDAG00000018445.1	529080	533804	TREM2	5955	1421	182286	No_or_no_constitutive_exon
CACCCCGCATTCATCTGCCTCCTCTGTCCCCTCGCAGCCTCCCGGGGGAGAC	529266	529438	529488	529436	-1	KN122441.1	ENSFDAG00000018445.1	529080	533804	TREM2	5955	1421	182286	No_or_no_constitutive_exon
TTTCTAAAAAATGTTTTAGTAATGATTTAGAATCTCTTTTCAGGGACCAGCA	221810	221913	221760	221812	1	KN120656.1	ENSFDAG00000006482.1	139820	232038	FNBP1L	5955	1421	182286	No_or_no_constitutive_exon
TCGCCAACACTGCTTCTGGGTCATCAGAACAGGCCAGGGCTGTGGTGGAGGA	350327	350567	350617	350565	-1	KN120656.1	ENSFDAG00000017057.1	349245	351034	None	5955	1421	182286	No_or_no_constitutive_exon
GCTGTGTGTGGGCTGCGACCAACTGTACACGTGGAGGGACAGTTGAACAGAT	349614	349800	349850	349798	-1	KN120656.1	ENSFDAG00000017057.1	349245	351034	None	5955	1421	182286	No_or_no_constitutive_exon
AACTGTTTGGGGAAAACAGGCATGTGGAGCTTAATGCAGAAGGGGAAGAGCA	642769	643639	643689	643637	-1	KN121703.1	ENSFDAG00000005599.1	642769	646858	GPRASP1	5955	1421	182286	No_or_no_constitutive_exon
TGTCGGGGACCCTGGTTCTGCCCGAGACCTGGGCGGGTCAGTGCGGGGAGGG	30118	30445	30495	30443	-1	KN124473.1	ENSFDAG00000012388.1	28558	30532	None	5955	1421	182286	No_or_no_constitutive_exon
CCACTTCGAGGAGCCAGGGCCAGGGTCAGGCCCAGCGGTGAGGGAGGCAGGC	116810	116902	116760	116812	1	KN124473.1	ENSFDAG00000005697.1	107182	120257	PRRC2A	5955	1421	182286	No_or_no_constitutive_exon
CCGTGCTCCCGCCTGATGCTTCCCGCTCCTCTGTTCCGCTGGGCGCACAGCA	126404	126602	126652	126600	-1	KN124473.1	ENSFDAG00000012151.1	121219	132377	BAG6	5955	1421	182286	Yes
CAGGCAAGGCGGGGGCCCCGTGGGTTCTCAGCACACCCGTGCCGGGGCAGGA	249336	249442	249492	249440	-1	KN124473.1	ENSFDAG00000011401.1	245986	256669	VARS	5955	1421	182286	No_or_no_constitutive_exon
GCGGAACCGGGAGCGGGAGCGGGAGCGGGAGCGGGAACAGCGGGACAGAGAT	384216	384291	384341	384289	-1	KN124473.1	ENSFDAG00000011589.1	382385	388312	NELFE	5955	1421	182286	No_or_no_constitutive_exon
TGATGAGATCACCGCTCTTCCCCAGGTGGGGACGTGTGTGTCCGAGGGAGGC	542023	542172	542222	542170	-1	KN124473.1	ENSFDAG00000007781.1	540563	543129	AGER	5955	1421	182286	No_or_no_constitutive_exon
GCTGTCTTGCCCCAGAGTCAGCTTGAGGGGAGCAGGTAGAATAATGGGAGGT	558447	559004	559054	559002	-1	KN124473.1	ENSFDAG00000012329.1	553588	572107	NOTCH4	5955	1421	182286	No_or_no_constitutive_exon
GTGACTTCAAATTATGATATGTTTTATTCTCATCATATTGGGTAATAAAGGT	77805	77972	78022	77970	-1	KN125123.1	ENSFDAG00000014655.1	37840	110510	NRCAM	5955	1421	182286	Yes
CTATGCGAGGGATGGCCAGGTCAGGCCAGGCTGCTGGGGAGCAAGGCGAGTG	276734	276999	277049	276997	-1	KN120888.1	ENSFDAG00000006368.1	257412	290591	NOTCH3	5955	1421	182286	No_or_no_constitutive_exon
CACAGAGACACCCCAGCCCAGTGCAGCTGTTGCCTGGCAGCAGGAGGGAGGG	289750	289898	289948	289896	-1	KN120888.1	ENSFDAG00000006368.1	257412	290591	NOTCH3	5955	1421	182286	No_or_no_constitutive_exon
GCTGCTGGGGAGCAAGGCGAGTGCTCAGATCTCCTCCCTTGGGACCGCAGAC	276744	276970	277020	276968	-1	KN120888.1	ENSFDAG00000006368.1	257412	290591	NOTCH3	5955	1421	182286	No_or_no_constitutive_exon
ACCTCGTGGCCCGCTATCTCTGCTCCTGTCCCCCTGGGACACTGGGTAAGCC	274164	274495	274545	274493	-1	KN120888.1	ENSFDAG00000006368.1	257412	290591	NOTCH3	5955	1421	182286	No_or_no_constitutive_exon
CCAGGCTGCCAAGGAGCCTTTTGGGGGCAACAGCAGGGCCGGAAGCCCAGGG	509591	509818	509868	509816	-1	KN120888.1	ENSFDAG00000019424.1	493385	518059	None	5955	1421	182286	No_or_no_constitutive_exon
AGAGGTGGGCCGGCCTCACTCTTCTAACTGCCCCCTCCCTGGGGACGCAGGG	530125	530204	530254	530202	-1	KN120888.1	ENSFDAG00000021899.1	527425	533652	None	5955	1421	182286	No_or_no_constitutive_exon
TGTAACTTTTAATCTTTGTCCTAAAAGTCGTTCTGTTCTAATTGGGACAGGT	511683	512017	512067	512015	-1	KN124097.1	ENSFDAG00000012687.1	508903	524844	CCNB1IP1	5955	1421	182286	No_or_no_constitutive_exon
TGTGGAGAAAGTCCTTCCTATGTGTGTTCTGACTTGTGCTCTGGGGGCAGGA	553601	553734	553784	553732	-1	KN124097.1	ENSFDAG00000020795.1	548565	583987	TEP1	5955	1421	182286	No_or_no_constitutive_exon
GGGACTCACGGCCTGGCCTCAGCCTGGATGTGGCCCCTGGGGGCTGGGAGGC	603062	603326	603376	603324	-1	KN124097.1	ENSFDAG00000019022.1	603052	603788	None	5955	1421	182286	No_or_no_constitutive_exon
TGTGTTTATGATCTGAGCAATGATAACTGAGCTGCTTCTTGGGATTGCAGTT	557887	558509	557837	557889	1	KN125136.1	ENSFDAG00000012052.1	510936	558509	CLDN2	5955	1421	182286	No_or_no_constitutive_exon
GTGGTGAGCGGTAGTGACTGCCGCACATCTTCCTCCGTTCATGGAGGGAGAC	253616	253981	253566	253618	1	KN124495.1	ENSFDAG00000006122.1	252073	253981	None	5955	1421	182286	Yes
GTTTGTTTAGTATCTTTTCTGATAATTTAATTTTGGGGGGGTGAGGGTAGGT	263363	263560	263610	263558	-1	KN122330.1	ENSFDAG00000015318.1	255797	289925	None	5955	1421	182286	No_or_no_constitutive_exon
ACTGTGATGCTGGCAGAAACGGTGAGTGCCAGGTTGTCCCTGGGGTGAAGGT	123906	123944	123856	123908	1	KN122604.1	ENSFDAG00000013892.1	123543	124808	None	5955	1421	182286	No_or_no_constitutive_exon
GCCTTCCAGCTGAGCACGGACCCCAGCAATAGCTCCCTGCTGCTGGGAAGCA	324135	324218	324268	324216	-1	KN122604.1	ENSFDAG00000013943.1	317077	326176	ZNF512B	5955	1421	182286	No_or_no_constitutive_exon
GATGGGTCCTTAAACACCTGCACGCATCTTCCTGGATGTGGGAAACACAGAC	437501	437629	437451	437503	1	KN122604.1	ENSFDAG00000012028.1	433802	439130	TCEA2	5955	1421	182286	No_or_no_constitutive_exon
CTGGTTTATGCTTCCATCTATCGCACTAAACAAGTTGGTAAACATGGGAGAG	286245	286278	286195	286247	1	KN125098.1	ENSFDAG00000014851.1	268461	291371	HACD4	5955	1421	182286	No_or_no_constitutive_exon
ACAGTGGCACGCTGGGGATGAGAGTGAAGTGGAGAGAAGGGGGTAAAGAGGA	390202	390239	390152	390204	1	KN122176.1	ENSFDAG00000021005.1	389582	399119	CD22	5955	1421	182286	No_or_no_constitutive_exon
ATCTGGAGTAAGTCTTCTGGGCATAGCATGGGCCTGGTAGGGGGATGGAGGC	522336	522367	522417	522365	-1	KN122176.1	ENSFDAG00000016320.1	521396	526195	SBSN	5955	1421	182286	No_or_no_constitutive_exon
AGAATGCCAAGATGAGCAAGAAGAAGGCAGGTGGTGGGGGAGGCAGGAAGAA	558900	558980	559030	558978	-1	KN122176.1	ENSFDAG00000016249.1	547240	559183	ATP4A	5955	1421	182286	No_or_no_constitutive_exon
TTCTCAGCAGTTACATGTTAGTATTCTTTTGCAGAAAAGGGTGAGGCAAGGA	395090	395212	395262	395210	-1	KN124253.1	ENSFDAG00000008634.1	395090	397098	None	5955	1421	182286	No_or_no_constitutive_exon
CTAGGACCAATCCAGTTGAACATTTTCTCTCTCCTCTTTCTTGGGCAAAGGA	409019	409105	408969	409021	1	KN122118.1	ENSFDAG00000002067.1	290461	451766	F8	5955	1421	182286	No_or_no_constitutive_exon
TCCAAAATTTCTTGGGTGAAAAATACATCCGCTGGGTTGTATGAGGGCAGGT	159212	159393	159443	159391	-1	KN121949.1	ENSFDAG00000015251.1	159212	159791	None	5955	1421	182286	No_or_no_constitutive_exon
CAGCAAAGAGAGTTACAAATTATGTTACTTCCAGATTAACCAGTAGGGAGAG	542450	542473	542523	542471	-1	KN121104.1	ENSFDAG00000013546.1	542450	542870	None	5955	1421	182286	No_or_no_constitutive_exon
TTTTCCTGTGTCTACCATTTCTCTCACAGAAGAATGGAATCTGGGAACAGCT	160497	161410	161460	161408	-1	KN124991.1	ENSFDAG00000000641.1	160497	176431	None	5955	1421	182286	No_or_no_constitutive_exon
GGAACCCATGCACCACCCAATCCGAGCCTTCCGTCCGGGTGACCAGCAAGGC	331948	332140	332190	332138	-1	KN125323.1	ENSFDAG00000018455.1	331948	338714	KRT39	5955	1421	182286	No_or_no_constitutive_exon
ATCTAGCCATGATTTAAATATTTTGTGAGCATTATTTCTCAGGGATTGAGGG	376048	376220	375998	376050	1	KN125213.1	ENSFDAG00000007433.1	375959	447785	GLRA2	5955	1421	182286	No_or_no_constitutive_exon
AGATTGCAGTTTGTCTTGAGCAATTAGTTTTAAAAATGGTCCGGGAGGAGCT	361807	361904	361954	361902	-1	KN121623.1	ENSFDAG00000022147.1	361807	368480	None	5955	1421	182286	Yes
GAACATTCATTTAATTTTTTCCTCTGCTCTTGTCACTTTTTGATGGGCAGGT	331634	331828	331878	331826	-1	KN124775.1	ENSFDAG00000013887.1	316451	349311	UAP1	5955	1421	182286	No_or_no_constitutive_exon
GAGGGCACTGTGGATGCGGGGCTGCCCAGGTAAGGCTGGGAGGCAGGCAGGC	168864	168922	168972	168920	-1	KN120694.1	ENSFDAG00000006198.1	165663	169745	None	5955	1421	182286	No_or_no_constitutive_exon
AACAGAGGTTGCAGTGACCTCTGTAATGGCACAACCTCTAGGGGTGGCAGAA	400848	402368	400798	400850	1	KN122359.1	ENSFDAG00000018005.1	400409	402368	ARMCX2	5955	1421	182286	No_or_no_constitutive_exon
CTCTGGTGAAGGTTCCTATTTATGTGTTAAATTACCTTTTTGGGATACAGGC	288414	288544	288594	288542	-1	KN125361.1	ENSFDAG00000018932.1	282438	326359	None	5955	1421	182286	No_or_no_constitutive_exon
AATTTTTATAAACGCATGTTTATTTTCCTGTGGGTGGTGTGGGATAATAGGT	67764	67908	67714	67766	1	KN123606.1	ENSFDAG00000007922.1	53601	108095	ACE2	5955	1421	182286	No_or_no_constitutive_exon
CATGGCTTGGCTGCAGTCACCAGCTGCATCTCTTTCTCTTGGGGGAGCAGCA	155690	155810	155860	155808	-1	KN124366.1	ENSFDAG00000006436.1	151530	219517	DGKD	5955	1421	182286	No_or_no_constitutive_exon
ATGCCTTGCTTGTTTTTGTCTTTTCCACTAGATTCTGTCACGGGACAAAGAA	192446	192543	192593	192541	-1	KN123930.1	ENSFDAG00000010529.1	137176	221389	None	5955	1421	182286	No_or_no_constitutive_exon
CTGTCTGTCCGTGTGCGCCTCTGGCTCTCCTTCCTTCTGTGGGACGACAGAA	374187	374332	374137	374189	1	KN123930.1	ENSFDAG00000025192.1	256862	374332	None	5955	1421	182286	No_or_no_constitutive_exon
GCTCAGACCTAGGGCCAGAGGCCAGGCCCTAACGGCCTCTCTGGGGACAGTT	130800	130899	130949	130897	-1	KN121902.1	ENSFDAG00000005888.1	127342	137590	ANKRD2	5955	1421	182286	No_or_no_constitutive_exon
TTGATAGGCACTTCAATAACTATTATTTTTTCCCACCCGTATGTGGGTAGAA	11751	11797	11847	11795	-1	KN124357.1	ENSFDAG00000031743.1	11751	15196	None	5955	1421	182286	No_or_no_constitutive_exon
AAAAATGCTAAAAGAAATCTTAAAATACAATGTTTTGTTTCCAAGGGCAGGA	53980	54253	53930	53982	1	KN121497.1	ENSFDAG00000032730.1	51808	62323	None	5955	1421	182286	No_or_no_constitutive_exon
GACCCCAGACACCCTGTGCCTGGTCCCAGCTCACTTCCATGGTGGGGCAGGT	167263	167421	167213	167265	1	KN121497.1	ENSFDAG00000014363.1	165303	169800	S100A1	5955	1421	182286	No_or_no_constitutive_exon
TCTCGGGGTCTGATGGAACCTTCTGCTGGGATCTTCACTGTGGGGTGCAGAG	384671	384841	384891	384839	-1	KN121497.1	ENSFDAG00000012541.1	374578	387504	DENND4B	5955	1421	182286	Yes
GCAGGGCACTGCTGTGGGTGGGGCGGGGAGGTGGCGGGCCAAGAGCCGAGCC	376272	376391	376441	376389	-1	KN121497.1	ENSFDAG00000012541.1	374578	387504	DENND4B	5955	1421	182286	Yes
TTATTGGGATTGATGATAAGAGCAAAGAAGTGTTTGGGTGTAAGAGAAAGTG	22796	23072	23122	23070	-1	KN121971.1	ENSFDAG00000014375.1	16296	23807	SLFN14	5955	1421	182286	No_or_no_constitutive_exon
CCCCCATCACGGGGATCAAGTGTGACCAATGTGGCCTTTCTGGGTGGCAGGC	197835	198060	198110	198058	-1	KN121971.1	ENSFDAG00000019330.1	192155	205544	MMP28	5955	1421	182286	No_or_no_constitutive_exon
TTTGAAGTTTATTTTTCCTTTTTTCCTTCCTGGCTGCCTTGGATGGGTAGGA	273084	273141	273191	273139	-1	KN121971.1	ENSFDAG00000009543.1	264321	276602	HEATR9	5955	1421	182286	No_or_no_constitutive_exon
CGTGCGGCAGGGACAGGTAGGCGCCCCTGCGGCTCCTCGCAGCAAGGGAGAG	135702	135726	135652	135704	1	KN124332.1	ENSFDAG00000017257.1	126627	138779	None	5955	1421	182286	No_or_no_constitutive_exon
TTCCAGCTGTGTCCCTGCCTGCTACCAGCAAGGGCTCAAAGACCAGGGAGCC	31361	31397	31311	31363	1	KN121806.1	ENSFDAG00000017422.1	22219	36134	KRBA1	5955	1421	182286	No_or_no_constitutive_exon
TTTGATACCAAATGGAGTACAGATTTTTTTTTGTAAATCCTGCTGGGGAGGT	256149	256356	256406	256354	-1	KN121806.1	ENSFDAG00000020832.1	255069	257068	None	5955	1421	182286	No_or_no_constitutive_exon
CTCCTCAGTCTCTCTCTTCCTCTATCCTCTCCCTCCGTCCTGGCGGGCAGGC	326840	326899	326790	326842	1	KN122907.1	ENSFDAG00000008164.1	322609	332485	None	5955	1421	182286	No_or_no_constitutive_exon
CTCTGTGGCCTTGTGCCAGTAAAGGGGCCCTCTGGTGGCCAGCTCGGGAGCT	193070	193237	193287	193235	-1	KN120798.1	ENSFDAG00000014388.1	161400	193849	SETD7	5955	1421	182286	No_or_no_constitutive_exon
TTAGTGTGCATTTTCACTATCTCATTTTTGTTTCTGGGGGAAACATATAGGC	202917	203046	202867	202919	1	KN120907.1	ENSFDAG00000002014.1	185040	217290	None	5955	1421	182286	No_or_no_constitutive_exon
GGAATCTAACTTCCTACCGCTGTCTCCGTCTTCAGTCCTGGGATGGCCAGTT	116941	117027	117077	117025	-1	KN123572.1	ENSFDAG00000013032.1	116941	124702	None	5955	1421	182286	No_or_no_constitutive_exon
GAGAAAGGATGTACTCTTAACCTTCTTTCTTCTGTTGCTGGGCACAATAGAT	224810	225404	225454	225402	-1	KN121963.1	ENSFDAG00000017798.1	222805	278261	KDM5D	5955	1421	182286	No_or_no_constitutive_exon
TTCTGGTCGTGGGGCTGGCGTTTCTAGCATTGCACAGGGCGGGGAGGGAGAA	124444	125777	124394	124446	1	KN121166.1	ENSFDAG00000006054.1	120297	125851	ZNF317	5955	1421	182286	No_or_no_constitutive_exon
CATCCTGGTGCTCCTGGGGCTGGTGTGGGTCCAGCCTTCCCTGGGCAAAGAA	65375	65758	65325	65377	1	KN121008.1	ENSFDAG00000019850.1	64381	65981	None	5955	1421	182286	No_or_no_constitutive_exon
GATGATACTAATGGTGATCATTTTCTTGCTGCTTCTCTTCTGGGAAAAAGAA	182344	182703	182294	182346	1	KN121008.1	ENSFDAG00000006472.1	181618	182703	None	5955	1421	182286	No_or_no_constitutive_exon
AGGCCCTGGGTTCGATCCCCAGTGCTGCAGACAGGGAGAGAAAGGGAGAGGA	1005	1077	955	1007	1	KN122484.1	ENSFDAG00000006523.1	17	26906	TMC7	5955	1421	182286	No_or_no_constitutive_exon
AGGTCCCTCTGAACTCACTGGATGATGTTATTTCTCTGCCTGGGTAACAGTC	35590	35766	35540	35592	1	KN122147.1	ENSFDAG00000028395.1	16050	35766	None	5955	1421	182286	No_or_no_constitutive_exon
GATTGGCTTGATGCAACAAATAAAAGTACAAAAAACAGAGGGTGAGACAGAC	226023	226150	225973	226025	1	KN125238.1	ENSFDAG00000008111.1	225591	228045	None	5955	1421	182286	Yes
AGACACTAATTCCATGATTCTCTACTGTCTCATCACAAATGGGAACCCAGTC	8596	8703	8546	8598	1	KN122681.1	ENSFDAG00000028214.1	7592	10176	None	5955	1421	182286	No_or_no_constitutive_exon
GGCCCACCTGGCTTTCTTCCAGGTACCTGGGAATCAGGCTAACTGGGCAGGG	143998	144025	143948	144000	1	KN125274.1	ENSFDAG00000007698.1	123934	144025	None	5955	1421	182286	No_or_no_constitutive_exon
GGAAATGACAGCCTGAATACACGATGCCTGCACTGATATGCAGATGGGAGGA	124278	125219	125269	125217	-1	KN120663.1	ENSFDAG00000017009.1	124278	129494	None	5955	1421	182286	No_or_no_constitutive_exon
GGGACCACAGACTTGTCAAGAGCTGAGGCTGATCTCTTTCTGTGGGGCAGCT	133168	133444	133118	133170	1	KN121890.1	ENSFDAG00000015919.1	130623	135897	None	5955	1421	182286	No_or_no_constitutive_exon
ACCTCCCTGCACAGCCCCAGGGGGAAGAAATGGGAGAAAGCATGGGTAAGGG	22531	22627	22677	22625	-1	KN122132.1	ENSFDAG00000005656.1	22531	23153	None	5955	1421	182286	No_or_no_constitutive_exon
TGAGCTGGAGTGGCTGGGCCCCTCTTGGCCACCTCAGCAGGGCAGCCAAGAC	140505	140621	140671	140619	-1	KN122132.1	ENSFDAG00000000407.1	103887	146370	None	5955	1421	182286	No_or_no_constitutive_exon
TGTCGAGGCCTGACCAGTCCCCTCTGTCCCTCGACCCCCTGGGGACCCAGGT	133193	133592	133642	133590	-1	KN121985.1	ENSFDAG00000016463.1	124252	136564	HPCA	5955	1421	182286	No_or_no_constitutive_exon
GATATTCCCTTGTCCAGTGATGCAATGCAAGACAAAGGGTGGGGTGCCAGGG	95084	96354	95034	95086	1	KN125082.1	ENSFDAG00000023145.1	18755	96354	None	5955	1421	182286	No_or_no_constitutive_exon
GTGTCATCTTGTTCTCCCTGAGGAAGCACAGTTCTAAAGGGAGGGGGAAGGC	20801	21035	21085	21033	-1	KN120963.1	ENSFDAG00000018844.1	20801	21936	None	5955	1421	182286	No_or_no_constitutive_exon
CGTTTCGTTTCTCTCTTTGCACCTGGCTCTGCTCCAGTGCAAGGGGGAAGGC	10882	11065	10832	10884	1	KN122364.1	ENSFDAG00000002213.1	1258	14734	DDX11	5955	1421	182286	No_or_no_constitutive_exon
CGAGCCAGAATCTGAGACCCCGGGGTGGCGGCCGGCGGAAGGGACGCCAGAG	14710	15597	14660	14712	1	KN122376.1	ENSFDAG00000016849.1	14686	34057	PTCHD3	5955	1421	182286	No_or_no_constitutive_exon
AAATCCTGCAGCCCTAGGGGCTGGGAAGTGATGAAGAGTGTGGGATACAGGG	19191	19208	19258	19206	-1	KN123365.1	ENSFDAG00000010299.1	8260	19621	None	5955	1421	182286	No_or_no_constitutive_exon
CGGAAGTGCTGCCTGTTATTGTATACATTATGGAAACCTCTGGGATGAAGTA	28398	28641	28691	28639	-1	KN122096.1	ENSFDAG00000016596.1	28398	28765	None	5955	1421	182286	No_or_no_constitutive_exon
TTTATTTCTCAAAATTAATTGAAGCAGATACTTGTGAAGTCATTGGGGAGAG	5565	5775	5825	5773	-1	KN121976.1	ENSFDAG00000017975.1	3688	6316	None	5955	1421	182286	No_or_no_constitutive_exon
AATGGTGATCTGGTGACCCAGCTGATGCTCTTTCCCTGGGATGGGGCCAGGC	23016	23140	22966	23018	1	KN121853.1	ENSFDAG00000009001.1	11495	31940	None	5955	1421	182286	Yes
CTTGTCCAGGAGTCACTAACTCATTCCCCATCCCCCATTTTGGGAGGCAGCA	18946	19066	18896	18948	1	KN110185.1	ENSFDAG00000006150.1	14671	20470	RIC8A	5955	1421	182286	No_or_no_constitutive_exon
ACACACCCCCAGGCATGCCGCTGAGAAACTTCCCCCGCCCCGGGTGAGAGGC	14262	16519	16569	16517	-1	KN124505.1	ENSFDAG00000023955.1	14262	18118	None	5955	1421	182286	No_or_no_constitutive_exon
TGGAGTTTCAGGGAGAGGGAGGTGACAAACCACCGCCTGGGATGGACCAGGC	1755	2030	1705	1757	1	KN124441.1	ENSFDAG00000012712.1	1267	2030	None	5955	1421	182286	No_or_no_constitutive_exon
TCTCAGTCCTCTTTTGACTCTACCATGTAATTCTTTCTGGGCTGAGAAAGTC	3675	4433	3625	3677	1	KN124081.1	ENSFDAG00000021760.1	1903	4433	None	5955	1421	182286	No_or_no_constitutive_exon
GGAAATGACAGCCTGAATGCACCATGCCTGCACTGATACGCAGATGGGAGGA	582	1523	1573	1521	-1	KN121851.1	ENSFDAG00000014976.1	582	2905	None	5955	1421	182286	No_or_no_constitutive_exon
CTGGGAGGCCACTCTGAGGCCCCTTCTCCCTCTGTCCTGCATGGGCCAAGAC	1881	1943	1831	1883	1	KN124241.1	ENSFDAG00000024091.1	215	2795	None	5955	1421	182286	No_or_no_constitutive_exon
GCAAGGGAGACGTTTGTCCTGAGAGCCTGCGGGCGGGGGTGGGTGTGAAGGG	1512	1559	1609	1557	-1	KN109342.1	ENSFDAG00000018490.1	8	2155	None	5955	1421	182286	No_or_no_constitutive_exon
GGAACAAGGATGTGAAGAATGCATTGAGGAAGATGGTTGGGGGGATGTAGGC	403	412	462	410	-1	KN109176.1	ENSFDAG00000005634.1	403	1330	None	5955	1421	182286	No_or_no_constitutive_exon
