# Supplementary material for: Widespread Separation of the Polypyrimidine Tract From 3′ AG by G Tracts in Association With Alternative Exons in Metazoa and Plants
Source: Front Genet. 2019 Jan 14;9:741. doi: 10.3389/fgene.2018.00741 (PMC6339879; doi:10.3389/fgene.2018.00741)
Supplement: DATA FILE S2 — Sequences of REPAG 3′ SS from each species of metazoa, plants and protists. [file Data_Sheet_2.zip › Supplementary data 2/Protists_Release38_phaeodactylum_tricornutum.txt]

REPA_GGG_Sequence	Exon_Start	Exon_End	Pos_-50	Pos_+2	Strand	Chromosome	GeneID	Gene_Start	Gene_End	Gene_Name	Number_of_REPAs	Number_of_REPAs_has_GGG	Number_of_Intron(Intra_genic_Region)	Upstream_Constitutive_Exon
CGCACACGTGACTCATTGTGGACGCCGCCCCCGACTGGGCCGCGGGCAAGGA	194094	194436	194044	194096	1	1	Phatr3_J31486	194022	194953	None	1053	122	8802	No_constitutive_exon_found_in_species
ACGTCAAGTTCTCTTGACAAACTGAAATTATCGGTTCCGCCGGGGTATAGAC	194583	194649	194533	194585	1	1	Phatr3_J31486	194022	194953	None	1053	122	8802	No_constitutive_exon_found_in_species
ACAAAAACTGTTGACTAATTCTTTTTTGATATTTTTTGGGTATCAAAAAGCT	713178	713437	713487	713435	-1	1	Phatr3_J9639	713178	715346	None	1053	122	8802	No_constitutive_exon_found_in_species
TTTCTTCTCACATTCCAGTTTTCCGGATCCTTGTTCAAATCGGGGCGAAGTT	1195165	1196398	1195115	1195167	1	1	Phatr3_J42808	1194395	1196398	None	1053	122	8802	No_constitutive_exon_found_in_species
CTGACTCTGGATTGTTTTCGGTCGGATCCGTTTCTTTCTTCAGGGACGAGAT	1427890	1428393	1427840	1427892	1	1	Phatr3_J31999	1427564	1428393	None	1053	122	8802	No_constitutive_exon_found_in_species
ACACTTGATCTGTTCGTGTCGCTCATGCTGTATCTGCTTCTGGGGTGCAGGT	1484678	1485077	1484628	1484680	1	1	Phatr3_EG01789	1484380	1485077	None	1053	122	8802	No_constitutive_exon_found_in_species
CAATGCTTTTGCTTCGGCTGAACCATGGATAATCTTTTTTCGATGGGTAGCT	1819009	1819082	1819132	1819080	-1	1	Phatr3_J43022	1817955	1819626	None	1053	122	8802	No_constitutive_exon_found_in_species
TATCAGCTATCGCTTTGTCATCCCACACCTTACGCTCCTTGGGGCTTAAGGC	1835610	1835799	1835849	1835797	-1	1	Phatr3_EG01837	1835610	1835996	None	1053	122	8802	No_constitutive_exon_found_in_species
TTATACGACAAAAAAGGTATCTCCTCACCGTGTGCTTTTGGGATGTAAAGTC	1929249	1930468	1930518	1930466	-1	1	Phatr3_J43057	1927835	1932099	None	1053	122	8802	No_constitutive_exon_found_in_species
GTAGATGATCGCACACTCACACTTTCCTTGCTTCAATTCTTTGGGAATAGAA	2105215	2106067	2106117	2106065	-1	1	Phatr3_J43127	2105215	2106450	None	1053	122	8802	No_constitutive_exon_found_in_species
GTCGGTTTTCGCAAAAGCAGAAAGGGAGCAAAATGCTGGGGTACGTAAAGGC	2355436	2355749	2355799	2355747	-1	1	Phatr3_J43219	2351766	2356721	None	1053	122	8802	No_constitutive_exon_found_in_species
TACAAGTAAAATTCTCACATCTTGTATTCATATGTACTGGGGATCAATAGGG	301865	303513	301815	301867	1	10	Phatr3_J27923	301393	303513	None	1053	122	8802	No_constitutive_exon_found_in_species
AGTGAATGTGTATTACATTGACAACTGTACATGCAGAAGAACTGGGTAAGTT	365427	365718	365377	365429	1	10	Phatr3_EG00753	365407	365718	None	1053	122	8802	No_constitutive_exon_found_in_species
CGCATGCAACTTGTTCGTTTCTTTTTGTCCTCTTTGGGCCACGACGACAGGA	508646	510152	508596	508648	1	10	Phatr3_J54591	508361	515262	SEC7D	1053	122	8802	No_constitutive_exon_found_in_species
GTGGGAGAGGATCATTAGCTAATGCTCTACTGTGTCTCGCTGGGACGCAGAA	757954	758205	758255	758203	-1	10	Phatr3_J46571	757439	758696	None	1053	122	8802	No_constitutive_exon_found_in_species
ATTTTGTGGTAGGGCTCACAACATATTTCCACCTATTTGGGGGAACACAGTG	787837	788860	787787	787839	1	10	Phatr3_EG01996	786587	789594	None	1053	122	8802	No_constitutive_exon_found_in_species
CGAGTTTTTGCGGGTTCGGAAATGACACGATGTTACTGCTGTAAGGGTAGCA	143791	144061	144111	144059	-1	11	Phatr3_EG02011	143221	146143	None	1053	122	8802	No_constitutive_exon_found_in_species
TGTGGATTCACTTTATCGCCTTGAGTCCTCATCTACGCTCGTATGGGTAGGG	352860	354186	352810	352862	1	11	Phatr3_J52110	352552	354186	None	1053	122	8802	No_constitutive_exon_found_in_species
CGCTTTTTGTTCGTTGGATCGCTTCTCCAAATTGAGGGTGATGACAAAAGCA	478712	479009	479059	479007	-1	11	Phatr3_EG02007	478712	479201	None	1053	122	8802	No_constitutive_exon_found_in_species
TTGCAATGGCACGTACCGAGTTCCGCAAGAGTGGGTTGGTGGGGGCATAGCG	535577	536255	535527	535579	1	11	Phatr3_EG00802	535523	536255	None	1053	122	8802	No_constitutive_exon_found_in_species
TCAAGGGCACGCAGGCTACGCTTTCCTCAACGGTTCGTACTGGGCGAAAGCC	699031	699336	699386	699334	-1	11	Phatr3_J46881	697509	699669	None	1053	122	8802	No_constitutive_exon_found_in_species
TTTTCATTTTATTATGCGCTCTCTGACACTGAAATGTCTGGCCGGGGTAGCA	389260	389439	389210	389262	1	12	Phatr3_J47096	388439	389901	None	1053	122	8802	No_constitutive_exon_found_in_species
CAGCTGTCAAGCTTAAGAGGATTGGCTTGAGATTCATTGGGGTTGTGAAGTC	494716	494996	495046	494994	-1	12	Phatr3_EG02059	494716	495149	None	1053	122	8802	No_constitutive_exon_found_in_species
GATTGGACCGACGTATCTCACCATGTGCGCTCTCTTTTTTTGGGGTGCAGTC	719230	720444	720494	720442	-1	12	Phatr3_EG01208	719230	721197	None	1053	122	8802	No_constitutive_exon_found_in_species
TGACAACAAGTTGTTTCGTGACGTCGGGTTGCTATAGTTGGGTGAGGTAGAA	69490	69656	69706	69654	-1	13	Phatr3_EG00937	69490	70362	None	1053	122	8802	No_constitutive_exon_found_in_species
ACCCGTCAGAGTCGATAAGCTTCTTACCTTTTGCTTCTTTTGGGGGACAGAA	378565	379051	378515	378567	1	13	Phatr3_J42129	376932	379051	None	1053	122	8802	No_constitutive_exon_found_in_species
AGTATTGAATTCTGATACAGTGTGTATACGCCTTTTCCTTTGGGCAATAGGA	591497	591994	592044	591992	-1	13	Phatr3_J47423	591497	593177	None	1053	122	8802	No_constitutive_exon_found_in_species
CAAGTCATTTATCTAACTTGTATTGTGCATTTTTGATGGGCAGGCTGAAGAA	471683	473573	471633	471685	1	14	Phatr3_J47667	471389	473573	None	1053	122	8802	No_constitutive_exon_found_in_species
AACAACACTACGGCGGCGGCCGTGACTTCGGTATCTATTTGGGAAAATAGCG	167910	168925	167860	167912	1	15	Phatr3_J47824	167465	168925	None	1053	122	8802	No_constitutive_exon_found_in_species
TTGATTGATCACCATGGCGCCTTCTGTCACTCGTTCCGCGGAGGGAGTAGTC	704528	704807	704478	704530	1	15	Phatr3_EG02267	702706	706595	None	1053	122	8802	No_constitutive_exon_found_in_species
TGAACAAAAAATTGACGGTTGCCAAGCTGGCAGACTTTGGGAGTCAAAAGTG	1896	2828	2878	2826	-1	16	Phatr3_J48046	1896	3989	None	1053	122	8802	No_constitutive_exon_found_in_species
CAGCTGTCGAGCTTAAGAGGATTGGCTTGAGATTCATTGGGGTTGTGAAGTC	177814	178265	177764	177816	1	16	Phatr3_J38463	176784	178265	None	1053	122	8802	No_constitutive_exon_found_in_species
ATGTATCGACTTGTTCTGACGCAGTCTACTTTTTCTCATTGGGTCAACAGAT	644493	645882	644443	644495	1	16	Phatr3_J48252	643049	645882	None	1053	122	8802	No_constitutive_exon_found_in_species
TGACGACAAGTTGTTTCGTGACGTCGGGTTGCTATAGTTGGGTGAGGTAGAA	61491	61657	61441	61493	1	17	Phatr3_EG00548	60788	61657	None	1053	122	8802	No_constitutive_exon_found_in_species
TCACATATGCCGGTATTCATTTCTTCCTACTTTTGTGCTGGGTGACACAGTA	142565	142862	142912	142860	-1	17	Phatr3_J48332	142565	144093	None	1053	122	8802	No_constitutive_exon_found_in_species
CCGAATTTATGTTCTCACCAATGCACTCGTTGGCTTGCCTTGCGGGACAGGT	457838	458055	458105	458053	-1	17	Phatr3_J54907	457838	459368	None	1053	122	8802	No_constitutive_exon_found_in_species
TGCTTACTCATTTCGTTTTTGGTTGACTTTTGGTTGTTTTTGGGCAACAGGG	113371	114088	114138	114086	-1	18	Phatr3_J48524	113371	114414	None	1053	122	8802	No_constitutive_exon_found_in_species
GGTTCCAACTCGTCGGTTCACTCACCGGTGTACCTCTATTTTGGGAACAGGA	501096	501313	501046	501098	1	18	Phatr3_J48656	500157	501721	None	1053	122	8802	No_constitutive_exon_found_in_species
AAACTTTTCCTTGAAATGTTCAGCTTTACTCTTGTACCCATGTGGGTAAGAG	647619	647823	647873	647821	-1	18	Phatr3_J39222	647619	650119	None	1053	122	8802	No_constitutive_exon_found_in_species
GTGATACTGACACACTGTGTATTTTTGTTTTTGTTCGCGTACGGGTACAGGA	136737	142650	136687	136739	1	19	Phatr3_J29824	136353	142650	None	1053	122	8802	No_constitutive_exon_found_in_species
GGTATCGACCGAGTTCGTCCCGATGTTTCGGACACCATGGGGAATCACAGAT	238225	239986	240036	239984	-1	2	Phatr3_J43359	238225	240358	None	1053	122	8802	No_constitutive_exon_found_in_species
ACTCGCTCACGTTGTGTACTCTTTCACACCAACCTACTTTTTGGGAACAGTT	299047	299145	299195	299143	-1	2	Phatr3_EG01508	295231	299429	None	1053	122	8802	No_constitutive_exon_found_in_species
CCCATCTACTTGGAGTACGACTCACGCGTTTCATTTTGGGGTGGGTATAGGT	394610	397923	394560	394612	1	2	Phatr3_EG01492	390897	404785	None	1053	122	8802	No_constitutive_exon_found_in_species
ATTGCGTACACTCACACGACAGTTGTTGTTGCTCATTGTCGGGAGCGTAGGC	725434	725783	725833	725781	-1	2	Phatr3_J43529	725434	726277	None	1053	122	8802	No_constitutive_exon_found_in_species
CTGATTTGTGTTCTTTGCGTTCGATTCTTGCCAATGGGTTGACAAAATAGTG	898365	899119	899169	899117	-1	2	Phatr3_EG01519	898365	899521	None	1053	122	8802	No_constitutive_exon_found_in_species
TGGCTTCTTATCGCATCCGTGTTTTCATTCTGTAATATTGTGGGACACAGGT	1323211	1324778	1324828	1324776	-1	2	Phatr3_J33017	1322362	1325033	None	1053	122	8802	No_constitutive_exon_found_in_species
AAACTTTACCTCAGCAATGTGCAGCTTAACTCTTGTACCCATGTGGGTAGAG	11683	11911	11633	11685	1	20	Phatr3_EG00431	11232	11911	None	1053	122	8802	No_constitutive_exon_found_in_species
TTCTGTCCCACCGAGACTCACATCTTGCTCCTTTTTCCTTTGGGGACCAGCA	451010	451223	451273	451221	-1	20	Phatr3_J49057	451010	452074	None	1053	122	8802	No_constitutive_exon_found_in_species
ACCCCTTACTGTGTTGTTTGCCCAACTACATCTTTTGGGTAAAAAATTAGAT	80319	80339	80269	80321	1	21	Phatr3_EG00347	78914	80339	None	1053	122	8802	No_constitutive_exon_found_in_species
TTTCTATTCTCACGAGAAGTGATTGCACTACTTTTTTAATCATGGGAAAGCA	233280	235389	233230	233282	1	21	Phatr3_EG02230	231166	238204	None	1053	122	8802	No_constitutive_exon_found_in_species
TGTACCTGCCTTTTGTAGATATGTTTGTCCGTGCACAATCTTGGGGATAGTT	472617	473022	472567	472619	1	21	Phatr3_J49287	471457	476413	None	1053	122	8802	No_constitutive_exon_found_in_species
TTACAATTTGCGATGGCCACCAAGCTTTCTCACCATTGCGGGGTGTACAGAA	495903	496278	496328	496276	-1	21	Phatr3_J49295	495086	496568	None	1053	122	8802	No_constitutive_exon_found_in_species
GAAACTTCTCGTAAAACAAATACACAACCTTTGTCCGTCGGGACGGTAAGCA	556453	557336	556403	556455	1	21	Phatr3_J39996	556203	557336	None	1053	122	8802	No_constitutive_exon_found_in_species
CTGTGTGCTAACCCTTCTTCCGGCACGGCGGCCCTTCTTTCTGGGACAAGAA	68	1794	1844	1792	-1	22	Phatr3_J49350	68	2610	None	1053	122	8802	No_constitutive_exon_found_in_species
TGGTAGTCACAACAAACTGACCGCATTTGCTTCCTTGCTTTGGGACACAGTG	106546	108262	108312	108260	-1	22	Phatr3_EG02226	105933	110504	None	1053	122	8802	No_constitutive_exon_found_in_species
GTTCTGGCGCATTTGTTCTCGTAATTTACAGTTAGTGCGGGGATAGATAGAG	216211	218260	216161	216213	1	22	Phatr3_EG02225	214669	218260	None	1053	122	8802	No_constitutive_exon_found_in_species
CAGGCAATACTAAATGACCAGCAAAGCAGTCTTTTCTTTGTGGGATACAGTG	349438	349672	349388	349440	1	22	Phatr3_EG00279	349214	349672	None	1053	122	8802	No_constitutive_exon_found_in_species
TTTGGCACCTACTCATCTTTATCATCACCATCATTATGGGAAATCAACAGAG	461925	462357	462407	462355	-1	22	Phatr3_J49510	461925	463358	None	1053	122	8802	No_constitutive_exon_found_in_species
TGCATTCTCGATTGATCACCAAACTTACGCTCTTTTGTATGGGCACATAGAA	562645	563155	562595	562647	1	22	Phatr3_J16036	561764	563155	None	1053	122	8802	No_constitutive_exon_found_in_species
TTTCTCACTCCATCATATATATACATATATATTTATACAAACGGGTGTAGAA	124428	125044	124378	124430	1	23	Phatr3_J30471	123867	125725	None	1053	122	8802	No_constitutive_exon_found_in_species
CCGGTTTGGCCACGATACTGGTCGGATGGAATCTGTACACGGGGCATCAGGT	255965	259826	259876	259824	-1	23	Phatr3_J49631	255965	259971	None	1053	122	8802	No_constitutive_exon_found_in_species
TTGGAAGATCTCGAAGGTGCCAATAACCTTTAGTTTGCGGGGTTTGAAAGTT	418512	419092	418462	418514	1	23	Phatr3_EG00309	418341	419092	None	1053	122	8802	No_constitutive_exon_found_in_species
CGCATCGGTCCGATGCTTGTTCCTCTTTCCTCGTCTTCGTGGGGTTGTAGAC	245768	250013	250063	250011	-1	24	Phatr3_J49771	245768	250305	None	1053	122	8802	No_constitutive_exon_found_in_species
ATCGATGCAATCTGTTAACGCGGCAAGATGACCTGTTTGATGGGAACTAGCG	142229	142452	142179	142231	1	5	Phatr3_J44753	141719	143364	None	1053	122	8802	No_constitutive_exon_found_in_species
TCTGTATTTGATACTTGATCTGCTTCTGCTGTCCGTGATCGGGTGCGCAGGT	195049	195856	194999	195051	1	5	Phatr3_J44770	194194	195856	None	1053	122	8802	No_constitutive_exon_found_in_species
CATATTTGGTGGCCCCTAAGTGGCTTACTGTGCAATATTTTTGGGAACAGGC	443958	444143	444193	444141	-1	5	Phatr3_J44850	443394	444437	None	1053	122	8802	No_constitutive_exon_found_in_species
CCGTCGCAGTGTATGTAGAACTGTTCGCGTGGGATCTGTAGGGACTGTAGGA	481228	481720	481770	481718	-1	5	Phatr3_J44868	481228	484227	None	1053	122	8802	No_constitutive_exon_found_in_species
CCATTGCTTCTTGTGTATATTCGTAACTTTGATCAATGATGTTGGGTAAGTT	608860	609162	609212	609160	-1	5	Phatr3_EG01308	608860	609174	None	1053	122	8802	No_constitutive_exon_found_in_species
AAAATATAGTCTTTGTTTGAACTCCGTTTGCGATGTTGAAAATAGGGTAGGG	694949	695928	694899	694951	1	5	Phatr3_EG02345	693554	699354	None	1053	122	8802	No_constitutive_exon_found_in_species
CAGTAGGAGTCAAACTCGGCGTGGCGCTCGGCTCGGAGCTGGGCTGAGAGCT	748787	749177	748737	748789	1	5	Phatr3_J1800	748400	751328	None	1053	122	8802	No_constitutive_exon_found_in_species
CGGCACTCGGCTCGGAGCTGGGCACGGAACTCGGCTGACTGCTGGGGGAGGA	749300	749391	749250	749302	1	5	Phatr3_J1800	748400	751328	None	1053	122	8802	No_constitutive_exon_found_in_species
CACTCGGCTGGGAGCTGGGAGTCGCGCTCGGCTCGGAGCTGGGCTGAGAGCT	749807	750197	749757	749809	1	5	Phatr3_J1800	748400	751328	None	1053	122	8802	No_constitutive_exon_found_in_species
CGGCACTCGGCTCGGAGCTGGGCACGGAACTCGGCTGACTGCTGGGGGAGGA	750320	750411	750270	750322	1	5	Phatr3_J1800	748400	751328	None	1053	122	8802	No_constitutive_exon_found_in_species
CACTCGGCTGGGAGCTGGGAGTCGCGCTCGGCTCGGAGCTGGGCTGAGAGCT	750827	751328	750777	750829	1	5	Phatr3_J1800	748400	751328	None	1053	122	8802	No_constitutive_exon_found_in_species
GCATTGTACTAGGAACTGCACTTGGTTGAATACTTGTACTTGGGACTGAGCT	751661	752874	751611	751663	1	5	Phatr3_EG01292	751544	753758	None	1053	122	8802	No_constitutive_exon_found_in_species
AGCGGACTCCAGTCTCGTCGGATTTTGGGAAGGTTGAGTTGTTGGGGTAGCT	753276	753758	753226	753278	1	5	Phatr3_EG01292	751544	753758	None	1053	122	8802	No_constitutive_exon_found_in_species
CTGCCTGACGAAGGAACAAGCCGACGCCGGTGCCGCTTTGGGAATAACAGTG	1048500	1049096	1048450	1048502	1	5	Phatr3_J45028	1046690	1049096	None	1053	122	8802	No_constitutive_exon_found_in_species
ACGAGCAAGCAACTCTCTCACACTTCAATTTGAAACTCTCGGGATGTTAGTT	811379	811674	811329	811381	1	6	Phatr3_J45312	809720	811674	None	1053	122	8802	No_constitutive_exon_found_in_species
GACCCCATGTTGGTCCTCCCAGGACCAATCTATTGTTTGAGAGGGAGTAGAG	361502	362192	362242	362190	-1	7	Phatr3_EG01065	361502	362316	None	1053	122	8802	No_constitutive_exon_found_in_species
CTGTGTGTGTGTGTCTCTCTCTCTCTTTCGCCTGCTCTCTCGGGATACAGTA	746047	746296	745997	746049	1	7	Phatr3_J45623	745511	746620	None	1053	122	8802	No_constitutive_exon_found_in_species
CTTGCTGGCACCTTTTGCATTTCTTTCTTTTTTACTCATTGGGGCCGAAGAA	782135	783004	783054	783002	-1	7	Phatr3_J45635	782135	783133	None	1053	122	8802	No_constitutive_exon_found_in_species
CTGTTTCAATTACTACTTCGACTGATCAAATTTGTTTGGCTCGGGAACAGGA	845570	845781	845520	845572	1	7	Phatr3_J45659	842319	847153	None	1053	122	8802	No_constitutive_exon_found_in_species
CGGCAGGCAAGAATTTTATTGATAGTAGTCGCTTGTTTCGGGCACTAAAGGG	847319	848302	848352	848300	-1	7	Phatr3_J45660	847319	849127	None	1053	122	8802	No_constitutive_exon_found_in_species
GGGGCGTCACATACGGAAGAGTATGTGACGGGATTGGAGGAGTCGGGCAGAA	931498	931906	931448	931500	1	7	Phatr3_J35443	931101	933716	None	1053	122	8802	No_constitutive_exon_found_in_species
ACCGAAGAGAAACCCGGCTACGAAATTCTTCACGGTTCGGGTGATCAAAGAG	89111	89784	89061	89113	1	8	Phatr3_J45739	87269	89784	None	1053	122	8802	No_constitutive_exon_found_in_species
TAAGTGTAGCTAGCAGAGTTGAATCCATGTTTGGCCGTTCGTGGGTACAGTG	226506	226544	226456	226508	1	8	Phatr3_EG02307	224611	229598	None	1053	122	8802	No_constitutive_exon_found_in_species
CATTTATTAGGGAAATTCGTTCTCGCAACGGGGGGGGGGGGGGGGGGCAGGG	420570	422732	422782	422730	-1	8	Phatr3_J35640	420570	423154	None	1053	122	8802	No_constitutive_exon_found_in_species
AAGATCTGTGTATAAACTCGTTCCACGGATTATTCTCGGGAAAATTGTAGAC	752797	753382	753432	753380	-1	8	Phatr3_EG00966	752797	754082	None	1053	122	8802	No_constitutive_exon_found_in_species
CGTTAGCGTATTGCTGACTCGCTGTCTGTGCTTTGGGGTAAACAACGTAGGA	249710	249983	250033	249981	-1	9	Phatr3_J35977	249710	251592	None	1053	122	8802	No_constitutive_exon_found_in_species
TAAAGGTGGTGAACTTTTTCTTTCCCAACTGCGAGTTGTTGCAGGGATAGAC	341555	342104	341505	341557	1	9	Phatr3_EG01107	341483	342104	None	1053	122	8802	No_constitutive_exon_found_in_species
ACAACCTCACTCAGCTCTCTTTGCCGCTATATTGCTTGCCAAATGGGCAGGG	28560	29065	28510	28562	1	bd_32x35	Phatr3_Jdraft1692	28347	29615	None	1053	122	8802	No_constitutive_exon_found_in_species
ATACATGTATTATGGGAAAGGTGTTCCACATATACAGTGCAACCGGGCAGAA	17793	20394	17743	17795	1	bd_31x35	Phatr3_Jdraft1302	16171	21714	None	1053	122	8802	No_constitutive_exon_found_in_species
CATACTATTGTCCGGACTGACCATTTGCGCCTACTATTTTCTGGGAGAAGGA	400	916	350	402	1	bd_5x5	Phatr3_Jdraft251	0	916	None	1053	122	8802	No_constitutive_exon_found_in_species
TGCAGCACGCGAACAGCATTGACCGCGGATATTTTTTGCGGATAGGGTAGGC	4082	4357	4407	4355	-1	bd_41x36	Phatr3_Jdraft1517	3690	4423	None	1053	122	8802	No_constitutive_exon_found_in_species
TTTGGGGTCCTCGGCGGAGCTCGCCAAAGTTGCGGCCGTTATTGTGGGAGGA	1455	1473	1405	1457	1	bd_48x36	Phatr3_EG01223	941	1473	None	1053	122	8802	No_constitutive_exon_found_in_species
CATGCTCGTCCATAGATACTCACGTTACCTCCATTGCTGTGGGAATACAGAC	241138	242214	242264	242212	-1	26	Phatr3_J16421	241138	242737	None	1053	122	8802	No_constitutive_exon_found_in_species
TGGACAAGTACTGACACCCTCCCTCGACTGTTCCTTTGCGGGTGGTGCAGTG	165044	165745	164994	165046	1	28	Phatr3_J41189	164676	165745	DSCYC11	1053	122	8802	No_constitutive_exon_found_in_species
AAGGTTTGGGTCGGATTTTCTCACGAGCGAATTTGTTTGGTACGGGGCAGAA	351083	351722	351033	351085	1	28	Phatr3_J55177	350460	351722	None	1053	122	8802	No_constitutive_exon_found_in_species
CTGTGTGCTAACCCTTCTTCCGGCACGGCGGGCCTTTTTTCTGGGACAAGAA	354973	356699	356749	356697	-1	28	Phatr3_J50339	354973	357515	None	1053	122	8802	No_constitutive_exon_found_in_species
AATTCGCCGAATTTGATTCGCCGGGACGAGACTGTCGGGAAACGGTGAAGAT	30526	32695	32745	32693	-1	29	Phatr3_EG02210	29867	39513	None	1053	122	8802	No_constitutive_exon_found_in_species
TGGGGAAAAGAGCATTCTTATATAAACTTTTCTATCTTACGGGAATACAGAT	52703	52777	52653	52705	1	29	Phatr3_J51277	52014	53835	None	1053	122	8802	No_constitutive_exon_found_in_species
CCGCCCACAATTCTCTAACCATTGCTCAACTTTGCTCTTTAGTGGGGAAGGT	242721	244496	244546	244494	-1	29	Phatr3_J55187	242721	245528	DHKL	1053	122	8802	No_constitutive_exon_found_in_species
CTCTTTGATTTTCTCACAATTCCAAAATCCATTTTATCGTTGGGCGACAGAA	315570	316101	316151	316099	-1	29	Phatr3_J55192	315570	316620	None	1053	122	8802	No_constitutive_exon_found_in_species
AGCTACTTGCCTGAAAAGTTGCTCTCTCTTGGCGTTTGGAGGGCACACAGTA	447352	447510	447302	447354	1	3	Phatr3_J33257	444781	447510	None	1053	122	8802	No_constitutive_exon_found_in_species
CGGAGGGGAGGTAGGAGCAGCAGTAGGCTTGTTTGTTGGTGGGCGAGTAGGC	746903	747195	746853	746905	1	3	Phatr3_EG01657	746833	747728	None	1053	122	8802	No_constitutive_exon_found_in_species
TAGCGTGTAGGTATGGAAGAGGGAGTACCTTTGTCTTCGCCAGTGGGAAGCG	754709	755196	755246	755194	-1	3	Phatr3_EG01730	754709	755411	None	1053	122	8802	No_constitutive_exon_found_in_species
ATAATAACACACCAAAATTCCTTGATGGATTTGGTATGTGGGTAATTGAGAC	1261208	1261441	1261158	1261210	1	3	Phatr3_EG01665	1260945	1261756	None	1053	122	8802	No_constitutive_exon_found_in_species
CGCTAAAACTCGACCTGCTGTGGAAGATTTCAAGCGTGGGATCAAATGAGAC	1273285	1273989	1273235	1273287	1	3	Phatr3_J44196	1272674	1276037	None	1053	122	8802	No_constitutive_exon_found_in_species
GTCTGCGTTGGCAGTTGTGGGATCGTGGGATCGTGGGTGTGGGGGTGAAGTA	1367536	1367648	1367486	1367538	1	3	Phatr3_J33611	1367133	1367965	None	1053	122	8802	No_constitutive_exon_found_in_species
TCAAGCTCAGCTTCGGAATATTTGGTCAGGTTGATCTGGTTGGGGTCAAGGA	28786	31782	31832	31780	-1	30	Phatr3_EG00072	28786	32878	None	1053	122	8802	No_constitutive_exon_found_in_species
ACTGCTCACACCATGCGCTTGCTTATGTTACCTCTTTCTCGGGACAACAGCT	58225	58642	58692	58640	-1	30	Phatr3_J50435	58225	60064	None	1053	122	8802	No_constitutive_exon_found_in_species
GGATATACCTTGATAATTCAGAGGCATTCACATTTTTCGTGGGACTGAAGTT	310888	311301	311351	311299	-1	30	Phatr3_J50523	309648	311452	None	1053	122	8802	No_constitutive_exon_found_in_species
CTGTTGGTTTTGAAGGCGAAACGAGCAATTGACTTGTTGGGGTTGACAAGAT	24399	25300	24349	24401	1	31	Phatr3_J41506	23022	26145	None	1053	122	8802	No_constitutive_exon_found_in_species
ACCCTCTCAAACGGTTGATGTTTCTGCATTTTTATCTACATTGGGACAAGCC	30226	31251	31301	31249	-1	31	Phatr3_EG00049	30226	31445	None	1053	122	8802	No_constitutive_exon_found_in_species
AAGGGGAGGCAGCAATGAAATAAGTTTCCACTAGCTTCTTGTATGGGAAGTA	444463	444508	444413	444465	1	25	Phatr3_J49963	444303	448473	None	1053	122	8802	No_constitutive_exon_found_in_species
TAGGTTAACATGGAGACGAGGGCGTCCACATCCTTGTACTTGGGGGTAAGAC	62811	63087	63137	63085	-1	4	Phatr3_EG01613	62811	63128	None	1053	122	8802	No_constitutive_exon_found_in_species
ATCACCACGAGGATCGTGGATTAGTATACGCAACACCTTAAGGGTTGCAGTA	170692	171674	170642	170694	1	4	Phatr3_J44303	169930	171674	None	1053	122	8802	No_constitutive_exon_found_in_species
TTGGGAATATCAAGGTATGTCGCGTTCTCGCAACTGGTGGGGTAAGATAGAA	278891	278967	278841	278893	1	4	Phatr3_J33756	277874	280738	None	1053	122	8802	No_constitutive_exon_found_in_species
ACCTTTCGTCCTCATCAATGCAATACGTGGTTTTCATTCTGCAGGGTGAGTA	465760	465852	465710	465762	1	4	Phatr3_J44411	465209	466276	None	1053	122	8802	No_constitutive_exon_found_in_species
TGAACTTGCTAGAGCCAAAGGAAAATACTTTACCTTTGACGGGTACAGAGCT	782615	783634	782565	782617	1	4	Phatr3_EG02384	780918	783634	None	1053	122	8802	No_constitutive_exon_found_in_species
TTGCTCCATCGACTCACCAGCTTGCTCGAGTATCCCGACCCGGGTTAGAGTC	1186403	1187022	1186353	1186405	1	4	Phatr3_EG01569	1186295	1187022	None	1053	122	8802	No_constitutive_exon_found_in_species
CAAAGAGCACAATCCTGGTATACTCACTGCTTACTGTCGCATTTGGGAAGCC	1216559	1216825	1216509	1216561	1	4	Phatr3_J51714	1215888	1217818	None	1053	122	8802	No_constitutive_exon_found_in_species
