# Supplementary material for: Widespread Separation of the Polypyrimidine Tract From 3′ AG by G Tracts in Association With Alternative Exons in Metazoa and Plants
Source: Front Genet. 2019 Jan 14;9:741. doi: 10.3389/fgene.2018.00741 (PMC6339879; doi:10.3389/fgene.2018.00741)
Supplement: DATA FILE S2 — Sequences of REPAG 3′ SS from each species of metazoa, plants and protists. [file Data_Sheet_2.zip › Supplementary data 2/Protists_Release38_plasmopara_halstedii.txt]

REPA_GGG_Sequence	Exon_Start	Exon_End	Pos_-50	Pos_+2	Strand	Chromosome	GeneID	Gene_Start	Gene_End	Gene_Name	Number_of_REPAs	Number_of_REPAs_has_GGG	Number_of_Intron(Intra_genic_Region)	Upstream_Constitutive_Exon
GCATTAAACATTGCGAGATGTGTAATCGGGTGACTGATTGAGGGATGTAGAA	33173	33291	33123	33175	1	Scaffold_614	CEG41714	32706	35218	None	3787	322	24598	No_constitutive_exon_found_in_species
TGCATTTGATGCATCTTGTTTTGTAATGATCTAAATTTGTTGGGGTGCAGTT	1267361	1267536	1267586	1267534	-1	Scaffold_614	CEG41980	1266716	1268373	None	3787	322	24598	No_constitutive_exon_found_in_species
TCCAGCATGACTTATGGACGACATCCTACCTGCCGAGCACGCGGGCGTAGAC	1270843	1271916	1270793	1270845	1	Scaffold_614	CEG41983	1270464	1271916	None	3787	322	24598	No_constitutive_exon_found_in_species
AAATTTCATAACGATTGTTCGCAGCACGACTGAGTGTGAGAGGGCAGCAGAG	1478636	1478684	1478734	1478682	-1	Scaffold_614	CEG42005	1478636	1478888	None	3787	322	24598	No_constitutive_exon_found_in_species
GCGCGGCAATGATTTTGCCGGAAGGTTGTATTATTTGCTGGGTCAAAAAGAT	2196736	2196828	2196878	2196826	-1	Scaffold_614	CEG42133	2196736	2197641	None	3787	322	24598	No_constitutive_exon_found_in_species
GCACTTAGTATGTCGGATATTACTTCGTCTTACATTGGGGTATGGGACAGGG	2198026	2198086	2198136	2198084	-1	Scaffold_614	CEG42134	2198026	2201996	None	3787	322	24598	No_constitutive_exon_found_in_species
CAAATATTTATGAAAATGTTCTTATCAACGTTTCTGTTTGATGGGTACAGAC	2788461	2788589	2788639	2788587	-1	Scaffold_614	CEG42239	2788461	2788778	None	3787	322	24598	No_constitutive_exon_found_in_species
GTTTAGTTGCATTTAAGCTGAGTGCGGCGTATTTTTTGGGAGGGTTATAGAC	3096848	3097017	3097067	3097015	-1	Scaffold_614	CEG42300	3095168	3097316	None	3787	322	24598	No_constitutive_exon_found_in_species
ATCACTACTTCTTTAAGAGGAAAAGATTAATGTACGTGGGCAACAAGCAGGT	3132058	3132186	3132008	3132060	1	Scaffold_614	CEG42307	3131691	3132781	None	3787	322	24598	No_constitutive_exon_found_in_species
GTGCTGTCAAAAATGATGAATGGTGTATTCGTCTGAAATGTGGGAGGCAGCT	3259878	3260003	3259828	3259880	1	Scaffold_614	CEG42333	3259580	3260959	None	3787	322	24598	No_constitutive_exon_found_in_species
TTCGAAAGCCTCCACAATTTCGCTGGAACAATTCATATGCGCATGGGTAGGG	3396925	3396936	3396986	3396934	-1	Scaffold_614	CEG42359	3394336	3403548	None	3787	322	24598	No_constitutive_exon_found_in_species
ATGTCACACTTCAACGGACTCTTTCGTTCCTTTCAATTTACCAAGGGAAGTG	50685	50691	50741	50689	-1	Scaffold_3060	CEG48716	50373	52549	None	3787	322	24598	No_constitutive_exon_found_in_species
ACAATATAGCAACGCTCGTTTCCCCAGAAGGAATTCTGCACGATGGGTAGGC	167299	167403	167249	167301	1	Scaffold_3060	CEG48744	167172	167502	None	3787	322	24598	No_constitutive_exon_found_in_species
AAGATGATTTGCTGTTGTTTTGGTTGACAAATTGTTTGTGTATTGGGGAGTG	167489	167502	167439	167491	1	Scaffold_3060	CEG48744	167172	167502	None	3787	322	24598	No_constitutive_exon_found_in_species
TTTGTCGGATGGGCAAATGTTGCGACGAAAATATTGGGTCGTGATGGCAGAC	223647	223700	223750	223698	-1	Scaffold_3060	CEG48760	223647	224212	None	3787	322	24598	No_constitutive_exon_found_in_species
TAGACCTTTTGAAAAATGACAGTCAAGCATGTCGGCAAAAGAGGGATTAGTT	460354	460475	460525	460473	-1	Scaffold_3060	CEG48801	459331	460682	None	3787	322	24598	No_constitutive_exon_found_in_species
TTGATGCGTCAAACCGGGCATGCGATGTTGCTTCGTGTGGGCCACGAAAGGA	568564	568703	568753	568701	-1	Scaffold_3060	CEG48825	568564	568872	None	3787	322	24598	No_constitutive_exon_found_in_species
CTGCTTCTTGCTTAGTGCCAACACGGTAAATGACCAAGTGATGGGAAAAGGA	847380	847419	847330	847382	1	Scaffold_3060	CEG48890	846304	848083	None	3787	322	24598	No_constitutive_exon_found_in_species
TCTGATAGAGGATGCTATATACTTCATGCATTAACGGGTTGTGTGGGCAGCT	1776931	1777891	1776881	1776933	1	Scaffold_3060	CEG49076	1776348	1777891	None	3787	322	24598	No_constitutive_exon_found_in_species
TGGTCATCCACGCAGTATCTTACTTCGTGCTGGTTGACTACTGGGGACAGAT	1825933	1826116	1825883	1825935	1	Scaffold_3060	CEG49088	1825237	1826116	None	3787	322	24598	No_constitutive_exon_found_in_species
TCTCCATGGCTCGCAAGAGCAGGTCGTTCTGATTGATTTTGACTGGGCAGGT	1933898	1934041	1934091	1934039	-1	Scaffold_3060	CEG49109	1933898	1934119	None	3787	322	24598	No_constitutive_exon_found_in_species
AATGCTTTGAACCTCTTATTCGTGTTGAGGGGGGAGTGGGGCATAGATAGTG	2007768	2007837	2007718	2007770	1	Scaffold_3060	CEG49125	2007591	2007837	None	3787	322	24598	No_constitutive_exon_found_in_species
TGAGGCAGGCGAATAATTATGGTCGCGCGTTGAATGCGATCGTGGGGTAGGA	2046033	2046300	2046350	2046298	-1	Scaffold_3060	CEG49136	2046033	2047324	None	3787	322	24598	No_constitutive_exon_found_in_species
AATAAAAATCATAGTAACAATTTGTGGTGTGTATTACGTGGGCAATAAAGCT	2072407	2072559	2072609	2072557	-1	Scaffold_3060	CEG49140	2072407	2073292	None	3787	322	24598	No_constitutive_exon_found_in_species
ACGGAATTCAAGTTGATTCTTTCCTCATCATATGTTTCGAAATTGGGCAGTT	2177452	2177656	2177706	2177654	-1	Scaffold_3060	CEG49176	2175913	2181618	None	3787	322	24598	No_constitutive_exon_found_in_species
TTACAATCATGGCATTTATTGTTATGATCTGTACTTTATTTGGGAAGCAGCA	2363373	2363431	2363323	2363375	1	Scaffold_3060	CEG49216	2361563	2364166	None	3787	322	24598	No_constitutive_exon_found_in_species
CGCATAAATATTGCGCAAAATTAAGTACCCACTGCACGCGAGGGTTTAAGTA	2818619	2818856	2818906	2818854	-1	Scaffold_3060	CEG49311	2818619	2818938	None	3787	322	24598	No_constitutive_exon_found_in_species
AAAAGAGAACGAAATGTTTTAACTAACATTTGTCATGTTCTGGGCAAAAGTC	3068124	3068133	3068074	3068126	1	Scaffold_3060	CEG49356	3066221	3068133	None	3787	322	24598	No_constitutive_exon_found_in_species
TGCATTTAAATGTACTGATTGCGGTCGTTCTATAACTTTGTGGGTAACAGGA	666148	666281	666098	666150	1	Scaffold_650	CEG42510	665470	666448	None	3787	322	24598	No_constitutive_exon_found_in_species
TATCTGTTGTTACTACTTAAATGAGACGCACGTTTCTATTCGAGGGCTAGCT	821881	825671	821831	821883	1	Scaffold_650	CEG42540	821585	830160	None	3787	322	24598	No_constitutive_exon_found_in_species
GAAAGTCATGGAAGCAAAGAAGGTAGCGACTAATCATTTGGGAATGACAGAC	832548	834458	832498	832550	1	Scaffold_650	CEG42542	832007	834458	None	3787	322	24598	No_constitutive_exon_found_in_species
CCAGCTTCTAGGACACAGACGCGGTTGTTTGCGAAGGTTAAAAAGGGTAGGA	875206	875498	875156	875208	1	Scaffold_650	CEG42554	875045	875950	None	3787	322	24598	No_constitutive_exon_found_in_species
CTGCGGACGACGTTCAAGGAGTATGCGATCCTCGACATCGCGGAGGGCAGGC	932084	932125	932175	932123	-1	Scaffold_650	CEG42559	932084	932325	None	3787	322	24598	No_constitutive_exon_found_in_species
GAAAACGTGTTTTCCCCAGAAAAGATTCTCGAAATTTTTTTGGGCACAAGTC	991115	991337	991387	991335	-1	Scaffold_650	CEG42578	991115	991617	None	3787	322	24598	No_constitutive_exon_found_in_species
TCTGTCGCACTTATTACATATTTCAACGTCAGTGGTGGTCCATGGGGTAGTG	1010186	1010392	1010442	1010390	-1	Scaffold_650	CEG42580	1008835	1010607	None	3787	322	24598	No_constitutive_exon_found_in_species
TTTTTACCAATCAAATATTGTAAATCTTTGTAACTTGTAGGGAAACAAAGAT	1315191	1323000	1315141	1315193	1	Scaffold_650	CEG42635	1308013	1330225	None	3787	322	24598	No_constitutive_exon_found_in_species
TATCTGCTCACTAGAGACTGAGCGACGTGGTGTGTACTCTGGGTCGGTAGGC	1410437	1410646	1410387	1410439	1	Scaffold_650	CEG42662	1409131	1410646	None	3787	322	24598	No_constitutive_exon_found_in_species
TGTTACCAAATATATAGTAAGATTAATATGTTCCGCACGGGCAAAACCAGGA	1908492	1908604	1908654	1908602	-1	Scaffold_650	CEG42770	1907307	1909108	None	3787	322	24598	No_constitutive_exon_found_in_species
AGCCGTATGTGACTTATGAATTGAGTTGAGTTTGTTGATTGGGGATGTAGAC	2192687	2192805	2192855	2192803	-1	Scaffold_650	CEG42837	2192307	2194073	None	3787	322	24598	No_constitutive_exon_found_in_species
AACATCCTTCACATGCCGTTCATTTAATGCTGTTATATCCGGGGTAACAGCT	2519772	2519864	2519914	2519862	-1	Scaffold_650	CEG42899	2514596	2520112	None	3787	322	24598	No_constitutive_exon_found_in_species
ACACACTGTGTACGTCTAGCTGACTACGTTTTTAATCGACACATGGGCAGGC	100355	100430	100480	100428	-1	Scaffold_323	CEG38451	100355	101110	None	3787	322	24598	No_constitutive_exon_found_in_species
TTCCAATCATATTCTGTTTATAATGTAGTGGTGTGGTTACAAATGGGCAGGA	203840	204522	203790	203842	1	Scaffold_323	CEG38470	203173	206743	None	3787	322	24598	No_constitutive_exon_found_in_species
AAATGTATAACAGTAAACTCTAGACTAATTGTATGACATTTGGGATGCAGGA	941744	941857	941907	941855	-1	Scaffold_323	CEG38617	941448	942362	None	3787	322	24598	No_constitutive_exon_found_in_species
ATGATATGAGTTATTCTAGCTTGTGACGAATGAAAGGGCTGATGTGACAGGC	1311361	1311890	1311311	1311363	1	Scaffold_323	CEG38694	1310687	1311890	None	3787	322	24598	No_constitutive_exon_found_in_species
GTTCTACACTTATATACAAGAGTTTACTTATATCACTTGGTGGGATACAGGC	1374829	1374875	1374925	1374873	-1	Scaffold_323	CEG38712	1372350	1375011	None	3787	322	24598	No_constitutive_exon_found_in_species
CTGCAATGCGAAGAAACGGCCTAGTCGTTGCTGAATGGTTGGACGGGAAGTG	1780905	1780975	1780855	1780907	1	Scaffold_323	CEG38799	1780811	1787585	None	3787	322	24598	No_constitutive_exon_found_in_species
GAGAAAATAAAGCAGATGGTACGTCAATTCGTTAGTGGCGGTGGGGCCAGCG	1881856	1881988	1882038	1881986	-1	Scaffold_323	CEG38823	1881856	1882445	None	3787	322	24598	No_constitutive_exon_found_in_species
GTCGACATGGCTACACTATTTTTGTTAGTAATTCTCTATCGGGTATGTAGAC	2247122	2247173	2247223	2247171	-1	Scaffold_323	CEG38892	2244693	2248814	None	3787	322	24598	No_constitutive_exon_found_in_species
GATCTGTTGATGCTGTTTTCATTTATGATGTTTGGTTGTGTGGGATGTAGAG	2250687	2251464	2251514	2251462	-1	Scaffold_323	CEG38894	2250687	2252057	None	3787	322	24598	No_constitutive_exon_found_in_species
TGGAGGTGACCTTCTTGGAAGGAAGAATATTATATTGTATGGGTGGGTAGTG	2612894	2613011	2612844	2612896	1	Scaffold_323	CEG38957	2612746	2613011	None	3787	322	24598	No_constitutive_exon_found_in_species
GGTTGTGTTGTGCTTCAAATCACGAATGGTGCTCAAAAGGGTTGAAGCAGAA	83219	83399	83449	83397	-1	Scaffold_816	CEG43667	83219	84197	None	3787	322	24598	No_constitutive_exon_found_in_species
TTCCAATGTTGACTTACAACGGGGGCTAATTGTCCTGTATGGGATGATAGAA	533703	533761	533811	533759	-1	Scaffold_816	CEG43769	533207	536070	None	3787	322	24598	No_constitutive_exon_found_in_species
AGATGGTATGTCAAATTGATTTGAGTATAACTATGAATGTTTGAGGGCAGCT	1045956	1046348	1046398	1046346	-1	Scaffold_816	CEG43879	1044295	1046790	None	3787	322	24598	No_constitutive_exon_found_in_species
TGCTTGGCTTCAGAGCTTCTATTGTGCACAAGAAGGTAAGGTGCGGGTAGAA	1073697	1076471	1073647	1073699	1	Scaffold_816	CEG43890	1073476	1077079	None	3787	322	24598	No_constitutive_exon_found_in_species
AAGGTCCAGCCGTTAGTAGATTGGGACTCTTAGAGAAGTGGGGCTGACAGCC	1555654	1555786	1555604	1555656	1	Scaffold_816	CEG43976	1555386	1555786	None	3787	322	24598	No_constitutive_exon_found_in_species
ACTCTTGGAGTCATTGTACGAAGTATTCCCTTCCACTGAAAGCGGGGCAGAA	1835311	1835471	1835521	1835469	-1	Scaffold_816	CEG44038	1835311	1835629	None	3787	322	24598	No_constitutive_exon_found_in_species
GAGCTCTCCCACCACTCTTAATACGCCGTATATTTACTCACATAGGGTAGTT	1840495	1840627	1840445	1840497	1	Scaffold_816	CEG44041	1840349	1840627	None	3787	322	24598	No_constitutive_exon_found_in_species
ATATGCTTAGCGAGCTTTTTTGTCGTTGGTCCTGGGGGTTGGCGGATCAGGG	2360202	2360385	2360435	2360383	-1	Scaffold_816	CEG44171	2360202	2360471	None	3787	322	24598	No_constitutive_exon_found_in_species
ACTCTTGAGTTATATAATTATGCTGATTTTACGCGTTTCTGGGAATGCAGGA	371102	371519	371052	371104	1	Scaffold_3120	CEG49891	370337	371519	None	3787	322	24598	No_constitutive_exon_found_in_species
GCCGTAACCTGCGACCACAACTTGACGGATGAGCACAGTGTGGGATGTAGGC	406624	406906	406956	406904	-1	Scaffold_3120	CEG49896	406624	407300	None	3787	322	24598	No_constitutive_exon_found_in_species
TCAATCCGATGACCGAATCAGGAACGTCATTCAGTACGACCGGTGGGCAGTT	696101	696314	696051	696103	1	Scaffold_3120	CEG49940	695710	696314	None	3787	322	24598	No_constitutive_exon_found_in_species
TATTAATTCAGAAGCTGCTGTACGTATATTTTTACGGGTGAGATGTACAGGA	1430773	1431015	1431065	1431013	-1	Scaffold_3120	CEG50104	1427649	1431470	None	3787	322	24598	No_constitutive_exon_found_in_species
AATGTGTTTTGACGCTCTGTGCAAAACTACAACTGATGGGAATGCTGAAGCT	1554846	1554923	1554973	1554921	-1	Scaffold_3120	CEG50134	1554846	1557084	None	3787	322	24598	No_constitutive_exon_found_in_species
TTGTGAATATATCACCAACATGACACTAAAAAGTCTTGTTATGGGTGAAGGT	1830381	1830630	1830331	1830383	1	Scaffold_3120	CEG50199	1825006	1830630	None	3787	322	24598	No_constitutive_exon_found_in_species
TTACAGATATTGTAGCTATGAGATGTGGCTACTTTTGGGGGGAGGAATAGGG	2285218	2285437	2285487	2285435	-1	Scaffold_3120	CEG50305	2285218	2285633	None	3787	322	24598	No_constitutive_exon_found_in_species
ACCGCCTGCAGCAGGTCGACACTTAGAGATTGGCACTGAGATGTGGGCAGAT	2309331	2309395	2309281	2309333	1	Scaffold_3120	CEG50315	2309013	2309656	None	3787	322	24598	No_constitutive_exon_found_in_species
GCTGGCTTGGCCAGCTCGCATATCAGGGGCTTTAATGTCGAGCTGGGTAGGT	2331039	2331339	2331389	2331337	-1	Scaffold_3120	CEG50320	2330876	2332255	None	3787	322	24598	No_constitutive_exon_found_in_species
TTTACAAGTCTGGTGTTTATGAATCGACCAAATGTCAATCGGGTGAAAAGGA	211533	211707	211483	211535	1	Scaffold_2386	CEG46819	210432	211707	None	3787	322	24598	No_constitutive_exon_found_in_species
GACGGGCAGATGATGGCGTGCACTAATCCGAGCGTCTTGTGGGCGTGAAGAT	635527	635532	635477	635529	1	Scaffold_2386	CEG46895	635409	637113	None	3787	322	24598	No_constitutive_exon_found_in_species
TTCCTACATCTAACCGTACATAGAGCTGAATACATTGCCATGGGAAACAGAC	788816	788830	788766	788818	1	Scaffold_2386	CEG46931	788642	788830	None	3787	322	24598	No_constitutive_exon_found_in_species
AATAAGCACATTCTATTTTTATATCAGCTAACAAGTATTGTGGGTATAAGGC	966594	967674	966544	966596	1	Scaffold_2386	CEG46969	965122	968041	None	3787	322	24598	No_constitutive_exon_found_in_species
AATGAAGATGTGATAGATTTTCATCTGATGTATATTTGCGGGTGAGACAGCA	1038803	1038898	1038753	1038805	1	Scaffold_2386	CEG46986	1038420	1039371	None	3787	322	24598	No_constitutive_exon_found_in_species
TTATCACAAAAAGGAAACTTTGGTTCATAGACGTTTTCGTGGGTAATTAGAT	1619875	1619994	1620044	1619992	-1	Scaffold_2386	CEG47133	1619062	1620409	None	3787	322	24598	No_constitutive_exon_found_in_species
AGAGCTGACGTCCGTGTCATGACGTAGCGCCACACATTGGGGTTGAGTAGAC	1854007	1854076	1853957	1854009	1	Scaffold_2386	CEG47196	1853626	1854076	None	3787	322	24598	No_constitutive_exon_found_in_species
GCATATTAAAAATACTTGTTCATTAAATTTAACACGGGATGTGGTGCAAGCT	81768	82208	81718	81770	1	Scaffold_110	CEG35710	80947	82929	None	3787	322	24598	No_constitutive_exon_found_in_species
GTTTGACGGTGTCCTTGACTAATGTCTTTAACACTATGGGAATGAAATAGAC	223368	223389	223439	223387	-1	Scaffold_110	CEG35735	223368	229553	None	3787	322	24598	No_constitutive_exon_found_in_species
TTTTCTCCGTCTGCGCAACGCATATGTGGAGGTGCTTCGGGAGAAGGTAGCT	576085	576735	576035	576087	1	Scaffold_110	CEG35797	575980	577138	None	3787	322	24598	No_constitutive_exon_found_in_species
TTGAGCTCAATGCCGATAAGCTGGTCGTTTTTCGAGAAAATGAGGGTCAGCA	771559	771568	771509	771561	1	Scaffold_110	CEG35836	771310	772961	None	3787	322	24598	No_constitutive_exon_found_in_species
GGGATCTAGAACATGTAAGCAAACAAGGCATTATCATGGGATGCAAGTAGGT	933194	933356	933406	933354	-1	Scaffold_110	CEG35869	933194	935261	None	3787	322	24598	No_constitutive_exon_found_in_species
CATCTCGTTGTAATTATCATGGCACTCATGTGTAACTTTGTGATGGGCAGGA	2159313	2159397	2159447	2159395	-1	Scaffold_110	CEG36111	2159135	2161732	None	3787	322	24598	No_constitutive_exon_found_in_species
GTTAACTCTGGTGCAGCGTTTTGCGCTCATATGGGTTTTCATGTGGGCAGCG	2201799	2202196	2201749	2201801	1	Scaffold_110	CEG36126	2201160	2202196	None	3787	322	24598	No_constitutive_exon_found_in_species
CATCACCTTGCTTTTTAAAAATGCTAGCAGTAACGCTATCGGGTAGCTAGGC	2230398	2230458	2230508	2230456	-1	Scaffold_110	CEG36134	2230398	2230648	None	3787	322	24598	No_constitutive_exon_found_in_species
TTCGCATATTCATTGAGATGAAAACGATTTTTACGCACATGAGTGGGCAGCG	342974	343116	343166	343114	-1	Scaffold_2061	CEG46174	342073	343446	None	3787	322	24598	No_constitutive_exon_found_in_species
CAAAACGCTAGGAACGCTCCTTCGATCGAATAACAATATTTGGGAAAAAGGT	433825	433908	433958	433906	-1	Scaffold_2061	CEG46186	432865	434343	None	3787	322	24598	No_constitutive_exon_found_in_species
CATCTATGATGTTTTCATACTGCGTATGTAACCAATATACTGGGATGTAGGC	432865	433084	433134	433082	-1	Scaffold_2061	CEG46186	432865	434343	None	3787	322	24598	No_constitutive_exon_found_in_species
CTACATTTTACGTTGATATCGAGCTCGGTCACTTAATTTGGGACCGGCAGGT	698837	702133	698787	698839	1	Scaffold_2061	CEG46253	698335	702133	None	3787	322	24598	No_constitutive_exon_found_in_species
CAATTGTACGAAATCTCACATTTCACCTTTGTGTAATTGGGGATAATCAGAT	717440	717546	717596	717544	-1	Scaffold_2061	CEG46261	717440	717687	None	3787	322	24598	No_constitutive_exon_found_in_species
TTTAATAATAGTTTGTCAGAGTCATTACGTACTCATGTTGGGATGTTAAGGG	783381	783444	783331	783383	1	Scaffold_2061	CEG46277	782792	783785	None	3787	322	24598	No_constitutive_exon_found_in_species
TAGTCATATGGTAGCTTCAACACTTTTGAAAGATGAGATCGCGGGAATAGCG	803987	804210	803937	803989	1	Scaffold_2061	CEG46284	803696	804210	None	3787	322	24598	No_constitutive_exon_found_in_species
TGTATATGTTTACGATTGATGAGCTGACAATCTTTTGTTTTGGGTGGCAGAT	904688	904922	904638	904690	1	Scaffold_2061	CEG46301	903767	904922	None	3787	322	24598	No_constitutive_exon_found_in_species
GCTATCCATTTTTGTTTGATTTACTTAATCTATCTCAAAGGGGATTGTAGAA	1124424	1124515	1124374	1124426	1	Scaffold_2061	CEG46357	1122734	1125167	None	3787	322	24598	No_constitutive_exon_found_in_species
TGTATACTTTGTTCTTATTGGTTTAATCGTTGCTTGAGATATGGGAAAAGAA	1191167	1191254	1191117	1191169	1	Scaffold_2061	CEG46367	1189728	1193097	None	3787	322	24598	No_constitutive_exon_found_in_species
CCTTACAATGCATGTGACTCTAACTTGTCTCGCTTTCTGGGTCAAAACAGCA	1192703	1192837	1192653	1192705	1	Scaffold_2061	CEG46367	1189728	1193097	None	3787	322	24598	No_constitutive_exon_found_in_species
GCAATGCATTAATAAGTTTGATGACCGTAATTTGTAAAACGGGTATATAGAA	1203352	1203469	1203302	1203354	1	Scaffold_2061	CEG46368	1203235	1203469	None	3787	322	24598	No_constitutive_exon_found_in_species
AACGTGGAAAGCCATACGATTGTTTGTCTCGGATGTTCTGGATGGGACAGAA	1397819	1397981	1398031	1397979	-1	Scaffold_2061	CEG46410	1397819	1398073	None	3787	322	24598	No_constitutive_exon_found_in_species
GCCGCTTTTCTATATCTGATCACAGTACTTTATGTTATTTCGGGGTGCAGAT	1656803	1657013	1657063	1657011	-1	Scaffold_2061	CEG46464	1656803	1657105	None	3787	322	24598	No_constitutive_exon_found_in_species
ATTGATCGGCGCCTATCCTCAGCCAGCCAGCTTTGACAGGGTAATGACAGTA	68791	68959	68741	68793	1	Scaffold_555	CEG41188	68706	68959	None	3787	322	24598	No_constitutive_exon_found_in_species
TACAAGATTACAGTAAACTTCCCGTTAATTTTTGTGGGCTATGAATGAAGAT	120271	120298	120221	120273	1	Scaffold_555	CEG41195	120013	120298	None	3787	322	24598	No_constitutive_exon_found_in_species
CCAAGGCGTAAGTCGCAAAAGCATCTGGAAGTTTGCTGAAATGGGACCAGAA	287043	287126	287176	287124	-1	Scaffold_555	CEG41222	287043	287272	None	3787	322	24598	No_constitutive_exon_found_in_species
ACTTAATTATTGAAGCCTTATACTCTGGTGCGATGGGGCAAAAATGACAGGT	378664	378766	378816	378764	-1	Scaffold_555	CEG41242	376496	379850	None	3787	322	24598	No_constitutive_exon_found_in_species
AAACAACGTTTCAAAGTGCAAAGATCAATTCGCTCCTATTGATAGGGCAGCA	615704	615762	615812	615760	-1	Scaffold_555	CEG41298	615704	617786	None	3787	322	24598	No_constitutive_exon_found_in_species
AAGCCACCTAGAGCATTTCCACGGTAGCCGTTTGAAGTTTGGGTTTGAAGGA	816603	816813	816553	816605	1	Scaffold_555	CEG41337	816320	816813	None	3787	322	24598	No_constitutive_exon_found_in_species
TATGATATGGATCGAAGACGTTGGTTTGAGTTAAATGAACGTGGGAGAAGAC	983446	983642	983692	983640	-1	Scaffold_555	CEG41376	982721	984737	None	3787	322	24598	No_constitutive_exon_found_in_species
TAATGAACTGTTTCACGTTAATGATAATTTGTACAAACTTGTGGGAATAGCG	1822186	1822366	1822136	1822188	1	Scaffold_555	CEG41550	1821249	1822366	None	3787	322	24598	No_constitutive_exon_found_in_species
TTTTGTCCTTTACTGAATGAATTGTCTGATATCTGGAGTTTGGGAAATAGCA	1953615	1954423	1954473	1954421	-1	Scaffold_555	CEG41577	1953615	1955110	None	3787	322	24598	No_constitutive_exon_found_in_species
ATAGTTGTGATCCGACCTTACGAATGCTTATAATGCTTGGGGTGGGTTAGGT	2183814	2183948	2183998	2183946	-1	Scaffold_555	CEG41650	2182957	2184050	None	3787	322	24598	No_constitutive_exon_found_in_species
TTATTCAGCACTCAATATTTTTTGTTGATATATACAAATGGGGATTTAAGAC	177561	177649	177699	177647	-1	Scaffold_525	CEG40484	177561	177921	None	3787	322	24598	No_constitutive_exon_found_in_species
CCCGGCATTGCGTAGAAAATAAATATATGATATAACTTCTTGCCGGGAAGAT	237231	237297	237347	237295	-1	Scaffold_525	CEG40495	237231	237462	None	3787	322	24598	No_constitutive_exon_found_in_species
GTTTTTTCTAAACTCACGAACTCATACTGCCTTGTATGTGTGGGCGGTAGTG	302600	303073	302550	302602	1	Scaffold_525	CEG40510	298483	304020	None	3787	322	24598	No_constitutive_exon_found_in_species
CACAGTGTAGGACAGCTGGACATTCCACGTGCTGGCACTGCGAGGGGCAGAA	353427	353808	353377	353429	1	Scaffold_525	CEG40523	351518	355573	None	3787	322	24598	No_constitutive_exon_found_in_species
CTGCTTACAGTGTTATCTTTTTTTCCTTAACTGTTTCATTTGGGATGCAGTG	1013447	1013637	1013687	1013635	-1	Scaffold_525	CEG40643	1013447	1017966	None	3787	322	24598	No_constitutive_exon_found_in_species
ATACTGGGGATAACAACGACGAAGACCGCCACTCTTAAAGGGACATGAAGGA	1033406	1033728	1033778	1033726	-1	Scaffold_525	CEG40648	1032191	1034004	None	3787	322	24598	No_constitutive_exon_found_in_species
CCACCGAGCCTACTCCAATTCGTGATCAAAAGGTTTTCCTGGGGGAGAAGGT	1892499	1892691	1892449	1892501	1	Scaffold_525	CEG40835	1892413	1892691	None	3787	322	24598	No_constitutive_exon_found_in_species
ATGACCAATGTTGATATCCGCTCGATGATGCCAATGGGGGGGAAGTGAAGAC	36230	36310	36360	36308	-1	Scaffold_658	CEG42969	36230	36468	None	3787	322	24598	No_constitutive_exon_found_in_species
TATGCTGCATTTTCTTGAGATAAGCAAACGTAACGTGCTTGGGGATATAGGT	144351	144487	144301	144353	1	Scaffold_658	CEG42988	141755	144702	None	3787	322	24598	No_constitutive_exon_found_in_species
CATCCATGAGTTTAGCTAATGCGTCGTACTTGACAACTCGGGGGATGAAGAG	269524	269874	269474	269526	1	Scaffold_658	CEG43008	268679	269874	None	3787	322	24598	No_constitutive_exon_found_in_species
TAAGTCACTCATCCAGTCAACAGGATTTATTAATGGGAAATGGGTAAAAGCT	527621	529021	529071	529019	-1	Scaffold_658	CEG43057	527621	529149	None	3787	322	24598	No_constitutive_exon_found_in_species
GTCATTTACATGATAGTGCTATTCACGATTTTTTTGGTGAATGGGATTAGAT	563476	563641	563691	563639	-1	Scaffold_658	CEG43064	562437	565002	None	3787	322	24598	No_constitutive_exon_found_in_species
CGCCACCAGTGAAGTCAGTGTGTTCGTGGATTCGCAAGGCATGGGCACAGAC	651729	651939	651679	651731	1	Scaffold_658	CEG43088	651369	651939	None	3787	322	24598	No_constitutive_exon_found_in_species
AGCTGCAGCTTTTTGTTTCTGCTTCTGTCACTCATAAAGCTGGGCAATAGCC	749585	750100	750150	750098	-1	Scaffold_658	CEG43107	749585	751269	None	3787	322	24598	No_constitutive_exon_found_in_species
CGTGGTCATAAAGTGACGTTTTTTAGGAGGCTGATTACATTGGCGGGCAGTC	1255420	1255667	1255717	1255665	-1	Scaffold_658	CEG43205	1254805	1255804	None	3787	322	24598	No_constitutive_exon_found_in_species
CTTCTTCGGTGACGGCTGGGACTACCTTCAGGCGTAACAGGGGAATATAGGG	1328141	1328186	1328236	1328184	-1	Scaffold_658	CEG43228	1327833	1328298	None	3787	322	24598	No_constitutive_exon_found_in_species
TTATGTCAATCACGAGACACCATTTTTAATCCTTTTCTAAATGGGAACAGGA	1674224	1676485	1674174	1674226	1	Scaffold_658	CEG43295	1673129	1680039	None	3787	322	24598	No_constitutive_exon_found_in_species
AAAACAGAGGTAAATCTAAAGCAATAGATGCGTCACTTTGTGGGGGTCAGGA	1803114	1803251	1803064	1803116	1	Scaffold_658	CEG43326	1802717	1803322	None	3787	322	24598	No_constitutive_exon_found_in_species
TTTTTAAGCCGCGGATTGGTTTCGTCATATGGATCTCGGTGAGGGCACAGGT	203571	203700	203750	203698	-1	Scaffold_2956	CEG48319	203571	203924	None	3787	322	24598	No_constitutive_exon_found_in_species
ATATGATTGCACATGATGCTGAATTTGAATGTGATGCTTTGGGAACACAGTT	584602	585144	584552	584604	1	Scaffold_2956	CEG48391	584334	585144	None	3787	322	24598	No_constitutive_exon_found_in_species
GAGCTCAAAAGCAATCACAATCATTCTGACAAGTGTTTGGGATGTGGTAGAT	649360	649396	649446	649394	-1	Scaffold_2956	CEG48406	649360	651294	None	3787	322	24598	No_constitutive_exon_found_in_species
TACTCCGGGTCAGTAGGAGTTTAATAAGCTCTTGCCCCTAAATTGGGTAGCA	724437	724588	724638	724586	-1	Scaffold_2956	CEG48426	724437	724768	None	3787	322	24598	No_constitutive_exon_found_in_species
GCTCAAATATGAACAATTTATCTGACCGCATGTCTTTGTATAATGGGAAGCA	1254375	1254497	1254547	1254495	-1	Scaffold_2956	CEG48555	1253796	1255064	None	3787	322	24598	No_constitutive_exon_found_in_species
AAGCGGTAATGAGACAGCCCCATTCTCACAGCAAAATGTGTGGGGCGCAGAC	1570041	1570195	1569991	1570043	1	Scaffold_2956	CEG48613	1569812	1571403	None	3787	322	24598	No_constitutive_exon_found_in_species
CTTATGACGGTCTTGAATGAGTTTTGTACGGCTTTTGGGTTAAAGAAAAGAG	1653137	1654066	1654116	1654064	-1	Scaffold_2956	CEG48623	1653137	1657112	None	3787	322	24598	No_constitutive_exon_found_in_species
TATGATGGTTAATTAAAAGAGCAGACATTCATTTACGGGATGGGATGCAGAT	11036	11180	11230	11178	-1	Scaffold_322	CEG38053	10751	11833	None	3787	322	24598	No_constitutive_exon_found_in_species
ACCAGCCGGCAATACCTCGATTTGATGTGGTATTACTTCCGGGGTTGTAGTC	644874	644942	644992	644940	-1	Scaffold_322	CEG38180	644787	645692	None	3787	322	24598	No_constitutive_exon_found_in_species
TTCTCGTCCACGTGACAATCAATTGACTATTCGAGTTTTGATGGGCATAGTG	1088273	1088779	1088829	1088777	-1	Scaffold_322	CEG38267	1088055	1089121	None	3787	322	24598	No_constitutive_exon_found_in_species
GTTCGTGTATTGGGTGCGTCATAACTGACATGATGCTTTACGGGAAACAGAA	1235472	1235778	1235828	1235776	-1	Scaffold_322	CEG38307	1234938	1237921	None	3787	322	24598	No_constitutive_exon_found_in_species
CAGTTCCTGTGCAGACAGAGCAGCAGCACAACTGACGTGCCGGGGAGCAGGC	1521222	1521596	1521646	1521594	-1	Scaffold_322	CEG38363	1516728	1521741	None	3787	322	24598	No_constitutive_exon_found_in_species
AGAGCAACTCTTCCAGACTAAGAAAGTAGAACATGGGGGTAGACATGCAGTA	1646022	1646149	1646199	1646147	-1	Scaffold_322	CEG38389	1646022	1646354	None	3787	322	24598	No_constitutive_exon_found_in_species
CGCAGCTTGATGCTCGTTAATGCTGATGTGCTAAATGTTTGGGTGCGTAGCT	1666474	1666642	1666424	1666476	1	Scaffold_322	CEG38396	1665509	1668542	None	3787	322	24598	No_constitutive_exon_found_in_species
ATTTAAAGCCAGGGCCAGTCACACGTTTGTGCCATGTATGTGGGCGACAGTA	1667684	1667744	1667634	1667686	1	Scaffold_322	CEG38396	1665509	1668542	None	3787	322	24598	No_constitutive_exon_found_in_species
ACGATCATAAGCTTGCGATGGAGTAATCGGGTATTCTTGGGGGATGTTAGTC	1717304	1717416	1717466	1717414	-1	Scaffold_322	CEG38401	1717304	1718107	None	3787	322	24598	No_constitutive_exon_found_in_species
GTCTCGAGTTGTGATGGTCGCTATTGCGGTCTAATTGTTGCGGGGTGTAGGA	26394	26458	26508	26456	-1	Scaffold_1211	CEG44305	24231	26817	None	3787	322	24598	No_constitutive_exon_found_in_species
CACATAATTAAAAGTTGAGATTCTCGCAAATGAACTGGTTTGGGCGGAAGAA	193118	193868	193918	193866	-1	Scaffold_1211	CEG44342	193118	193942	None	3787	322	24598	No_constitutive_exon_found_in_species
AATATGGTATGGGCATGGCTTCAGGTATGAATATGGGCATGGGTATGCAGCC	301462	301561	301412	301464	1	Scaffold_1211	CEG44372	296297	301561	None	3787	322	24598	No_constitutive_exon_found_in_species
GTAGAATTGGGACAAGATGCTGTGGTTGTTTATGTTAGAGGGGCAGTAAGGT	529230	529295	529345	529293	-1	Scaffold_1211	CEG44421	529125	530167	None	3787	322	24598	No_constitutive_exon_found_in_species
CTTCAATTGTGTCTAGCTCATATTCCCTGCGTCATTTTTCGTGGGTGTAGAT	789428	789506	789378	789430	1	Scaffold_1211	CEG44467	788493	790776	None	3787	322	24598	No_constitutive_exon_found_in_species
TTCTCCACAATCGATTTGAATATGATGTAAAATATTGTTGGGTGGGGCAGGA	1050024	1050076	1050126	1050074	-1	Scaffold_1211	CEG44516	1049641	1050144	None	3787	322	24598	No_constitutive_exon_found_in_species
CAAGGTATTAGTAAGCTATGACCAGCAATGATGCGTCTGTGCGGGTGAAGAC	1498885	1498926	1498835	1498887	1	Scaffold_1211	CEG44600	1498657	1498926	None	3787	322	24598	No_constitutive_exon_found_in_species
TGAACCGCCAACCCCACATAATTAAAGATAGTCTGTTTTTTGAAGGGCAGGG	1564253	1564319	1564203	1564255	1	Scaffold_1211	CEG44612	1564010	1564319	None	3787	322	24598	No_constitutive_exon_found_in_species
ATCGGAAACTATGATTAATACGGCGCTCGTTTACGCATTGGGTGTGAAAGGC	1600148	1600172	1600222	1600170	-1	Scaffold_1211	CEG44620	1599465	1600266	None	3787	322	24598	No_constitutive_exon_found_in_species
AAAAGTACGAAGGTAAATTTTAGATTAATTGTATGACATTTGGGATGCAGGA	1599902	1600004	1600054	1600002	-1	Scaffold_1211	CEG44620	1599465	1600266	None	3787	322	24598	No_constitutive_exon_found_in_species
TTTCAACAGGTTTGGCGACGCTGGACTTTGGTGTTGGGTCATTGATAAAGAT	1613786	1613861	1613736	1613788	1	Scaffold_1211	CEG44624	1613119	1613861	None	3787	322	24598	No_constitutive_exon_found_in_species
CAAATTGACATTTGCTTTCTCTAGATAAAGCATTCATGAAAGTTGGGTAGGA	1649719	1649884	1649669	1649721	1	Scaffold_1211	CEG44636	1649585	1649884	None	3787	322	24598	No_constitutive_exon_found_in_species
GTTCGTGATGTATGTTTTGATTTTGTGATTCTTGCTGGGGTGTGGGATAGAT	29633	30030	30080	30028	-1	Scaffold_1343	CEG44682	29633	30513	None	3787	322	24598	No_constitutive_exon_found_in_species
ATTTCTAAAATACGGATCATCCATTAGTGATAGATTATGCTGTGGGACAGCT	76987	77135	76937	76989	1	Scaffold_1343	CEG44691	76181	77534	None	3787	322	24598	No_constitutive_exon_found_in_species
TCAAATTCGTGTTTCTGGGATGCTTCAATTTAAACATTTTGCATGGGCAGTT	106801	106912	106751	106803	1	Scaffold_1343	CEG44703	106643	106912	None	3787	322	24598	No_constitutive_exon_found_in_species
TTGTGTACCCAACCTGTTTTCTTATTTTCTTAAGTCTGTTGAGGGCAGAGGC	182963	182981	182913	182965	1	Scaffold_1343	CEG44722	182745	182981	None	3787	322	24598	No_constitutive_exon_found_in_species
TGATTCGCTCGTATTGATGGACACCAACATTTTGCGCTTTGGGTAGTAAGAA	407756	407812	407706	407758	1	Scaffold_1343	CEG44762	402203	409117	None	3787	322	24598	No_constitutive_exon_found_in_species
GAAGATATAGACATTCAAAGGGAGACAGCAGTTTCTAGTGAAATGGGCAGGC	473293	473465	473243	473295	1	Scaffold_1343	CEG44782	472944	473465	None	3787	322	24598	No_constitutive_exon_found_in_species
ATCTGCTTCTACAATGCAAACTAATTTCCAACTGCCTTGTCGGGGAATAGCA	581970	581987	581920	581972	1	Scaffold_1343	CEG44800	581841	583370	None	3787	322	24598	No_constitutive_exon_found_in_species
TGCGCGGATTCGAACCATGTGTCGCGTTGAATTTGCTTTGGAACGGGCAGTT	718425	718429	718375	718427	1	Scaffold_1343	CEG44835	716452	718429	None	3787	322	24598	No_constitutive_exon_found_in_species
AGATGGCTAACTTCATTATTCCTACATTTCTTATGTAAATTATGGGGCAGGA	789175	789208	789125	789177	1	Scaffold_1343	CEG44852	789073	790364	None	3787	322	24598	No_constitutive_exon_found_in_species
TCAAAATCAGTTGTCTTCTTGAGATAAACCCCATGTAGCGGGAGATTTAGTT	969756	969810	969706	969758	1	Scaffold_1343	CEG44886	968213	969810	None	3787	322	24598	No_constitutive_exon_found_in_species
GACATATGTGCTTCTTTATTGAAATAGTTGAACTTGACAGCGGGTAAAAGTC	1338492	1338630	1338680	1338628	-1	Scaffold_1343	CEG44963	1334740	1338858	None	3787	322	24598	No_constitutive_exon_found_in_species
TTGTAATCTCGCTCTTTTGCTATGATATTCTGCGCTGATGGGAATGTCAGTG	1485571	1485708	1485758	1485706	-1	Scaffold_1343	CEG45001	1484215	1488530	None	3787	322	24598	No_constitutive_exon_found_in_species
CCGTGTAGTCGTCTTCACATCTGGCAAAGGTGATGTGGGTAAGACTACAGTC	99580	99653	99530	99582	1	Scaffold_526	CEG40891	99464	103772	None	3787	322	24598	No_constitutive_exon_found_in_species
GTGTGATATCGTGCTATATTGACTACTGACTATGCAGCTGTAATGGGTAGGT	147883	149155	147833	147885	1	Scaffold_526	CEG40904	147559	149155	None	3787	322	24598	No_constitutive_exon_found_in_species
TCGTTGTTGAGAATCAAGCTAAAGTTACCAACAATTTTTTTGGGGAGAAGGT	720704	720758	720654	720706	1	Scaffold_526	CEG41022	720451	720758	None	3787	322	24598	No_constitutive_exon_found_in_species
GAACTTTTCTTGATTATTGTATGACAAATTTACTCATTGGGAATGAATAGTT	734675	734711	734625	734677	1	Scaffold_526	CEG41026	734214	736471	None	3787	322	24598	No_constitutive_exon_found_in_species
AATTGGTAAAGTCCATGCTGACTGCGTGTCAACCGTTGCTGCTAGGGAAGTG	1055090	1055450	1055040	1055092	1	Scaffold_526	CEG41092	1053107	1056975	None	3787	322	24598	No_constitutive_exon_found_in_species
ACGTGACCATCCCCGAGTATCGTTTCCGATATATTGGTTACTGGGGACAGAA	1140649	1140731	1140781	1140729	-1	Scaffold_526	CEG41108	1140649	1140905	None	3787	322	24598	No_constitutive_exon_found_in_species
AAGTGGTGACATTCTGAATGATTATGAATTTGTGTTTTGGGCGAGAAAAGAA	1337644	1337749	1337799	1337747	-1	Scaffold_526	CEG41142	1336764	1338259	None	3787	322	24598	No_constitutive_exon_found_in_species
TTTTTGAACCATGTTACTCATTGTTGGTGCTTAATTTTATGATGGGTCAGCT	922885	923014	923064	923012	-1	Scaffold_2904	CEG48136	922625	923884	None	3787	322	24598	No_constitutive_exon_found_in_species
ATTTTAACGACCTGTGGAGGTATGACCTTAACACATTTACGTGGGAAAAGAT	939946	940591	940641	940589	-1	Scaffold_2904	CEG48142	939368	940746	None	3787	322	24598	No_constitutive_exon_found_in_species
CCTTGTCATCATCCACGTCGACGACCTGATGCTATTCGCGCGGGCGCAAGAG	1194383	1194708	1194333	1194385	1	Scaffold_2904	CEG48197	1194139	1194708	None	3787	322	24598	No_constitutive_exon_found_in_species
AATCACAAAAAACATTTTTGGGCTGACATATAAAATACTCGTGTGGGAAGGT	1370090	1370299	1370349	1370297	-1	Scaffold_2904	CEG48238	1369569	1370545	None	3787	322	24598	No_constitutive_exon_found_in_species
TTGTACATTAAATTGGTGCTTATTAATGCGAAACAATTTTGCACGGGTAGGA	695394	695466	695516	695464	-1	Scaffold_430	CEG39469	694860	695734	None	3787	322	24598	No_constitutive_exon_found_in_species
ATACCCGATGACGAAGAAGGATCGCATCGCTATTTTTTTTGGGGAGGTAGGG	1022995	1023070	1023120	1023068	-1	Scaffold_430	CEG39542	1022995	1023245	None	3787	322	24598	No_constitutive_exon_found_in_species
TAATGGAACATGATACAATGTCATCTTATTATTGAATGGGCAAAGAATAGAA	1328077	1328438	1328488	1328436	-1	Scaffold_430	CEG39624	1327658	1329670	None	3787	322	24598	No_constitutive_exon_found_in_species
TAAATAATACAATTACTAAGCATCGCTACACTTAATGGGTATGTGGACAGTA	71022	72555	72605	72553	-1	Scaffold_1651	CEG45614	71022	74537	None	3787	322	24598	No_constitutive_exon_found_in_species
GATCCGAAGTAGAGGTGACTACTCGTGGTGCTTGTGGGTGCTGGAAGCAGAG	441946	442045	442095	442043	-1	Scaffold_1651	CEG45664	440206	443240	None	3787	322	24598	No_constitutive_exon_found_in_species
TACCCATGTATGTCTTCAATCCCAACAAAATCCTCTTTTTGGGCTGGTAGGA	446735	446906	446685	446737	1	Scaffold_1651	CEG45665	446690	446906	None	3787	322	24598	No_constitutive_exon_found_in_species
AGAATTGGGGTAATAACCAGACAATACTGTTGCCCTCGATGGGTACCAAGCA	485902	486356	486406	486354	-1	Scaffold_1651	CEG45676	485336	486704	None	3787	322	24598	No_constitutive_exon_found_in_species
AGATATTCAAGTTCGTGACTTGGTTCCATACGTATTCTGGGGGCGAGCAGCC	581476	581497	581426	581478	1	Scaffold_1651	CEG45698	580567	581497	None	3787	322	24598	No_constitutive_exon_found_in_species
CTGATTTTTGTATTCCAGCTGTGATGATGACAATTATGTGGTGGGAACAGAA	1031504	1031621	1031454	1031506	1	Scaffold_1651	CEG45795	1030031	1031621	None	3787	322	24598	No_constitutive_exon_found_in_species
ATTTGAGATTGATCGCTGCGATATCTGATTTGTTGTGTATCTGGGAATAGAG	1171409	1171704	1171359	1171411	1	Scaffold_1651	CEG45812	1170714	1171704	None	3787	322	24598	No_constitutive_exon_found_in_species
CTGTTGAAGACGGTATCAAGTATTCTGGCAACAAGTGGGTGTGGAACAAGGC	1331885	1331931	1331981	1331929	-1	Scaffold_1651	CEG45839	1331641	1333267	None	3787	322	24598	No_constitutive_exon_found_in_species
ATCCATTGATTATCAGACTGCTAAACTTTTTTTCTTTGATTGGGACGTAGGC	178232	178364	178182	178234	1	Scaffold_470	CEG40021	177548	182782	None	3787	322	24598	No_constitutive_exon_found_in_species
TATCACCACCCCGCTCGATGTAGTGAAGACGCGTTTGATGTTAGGGAAAGAT	273025	273204	273254	273202	-1	Scaffold_470	CEG40045	273025	274128	None	3787	322	24598	No_constitutive_exon_found_in_species
AGTGACTTAATTTGACTAAAGTATTTACTAATAGTATGGGTTGAACAAAGGT	627874	628011	627824	627876	1	Scaffold_470	CEG40120	626760	629129	None	3787	322	24598	No_constitutive_exon_found_in_species
TAAATGTTCATTCGTTGAGGGTATGAGATCAACTAACACTTGGGTAACAGTG	207727	209197	209247	209195	-1	Scaffold_262	CEG37025	207727	209762	None	3787	322	24598	No_constitutive_exon_found_in_species
TCACTTGCAAAGAAATTAGTGGTCGTACCGACAATTTTTCAGCGGGTTAGGA	289591	289757	289807	289755	-1	Scaffold_262	CEG37042	287997	290459	None	3787	322	24598	No_constitutive_exon_found_in_species
AGGGTTCGTACAGATTTTAATTCGTCGTGCTTACTTTGTGGGAATATCAGTA	299402	300172	300222	300170	-1	Scaffold_262	CEG37046	298854	300927	None	3787	322	24598	No_constitutive_exon_found_in_species
GACGGCATCTTCGAGCTGGAACTGGAGCCTGGGATGTATCTGGGGATCAGCG	453274	453520	453224	453276	1	Scaffold_262	CEG37077	452436	453520	None	3787	322	24598	No_constitutive_exon_found_in_species
GTGATAAAAGCCGCAATCATTGATGGTTTCAGCTGGTCCGGGTGGTGAAGTT	529634	529686	529736	529684	-1	Scaffold_262	CEG37101	529634	529880	None	3787	322	24598	No_constitutive_exon_found_in_species
GCTAAGCTAGTTAGAGTTCGATAATGTTGACGGCTCTTTGACGTGGGCAGGG	560955	565692	565742	565690	-1	Scaffold_262	CEG37115	560368	566742	None	3787	322	24598	No_constitutive_exon_found_in_species
TGGCATGCAAAGCTACATTAAGTATGCTGATCGGCTTGCCGTGGGTGCAGCG	627786	627896	627946	627894	-1	Scaffold_262	CEG37129	620898	628486	None	3787	322	24598	No_constitutive_exon_found_in_species
CGCATGCAAAATGTTGAAGGAGAATCGTTTGTAATTCCGTGCGGGTGCAGAA	870536	870643	870486	870538	1	Scaffold_262	CEG37171	870364	870643	None	3787	322	24598	No_constitutive_exon_found_in_species
TGGTACTTCTGGCTGTCGTTGTGGCTGCTGAGCTGCGGGTTGACGGACAGAT	888223	888300	888350	888298	-1	Scaffold_262	CEG37173	888223	888442	None	3787	322	24598	No_constitutive_exon_found_in_species
GGTACTCACCAAAAGCCGCTAATATTAAGTGTCCAGTCCTTCAAGGGCAGGG	905786	905890	905736	905788	1	Scaffold_262	CEG37178	905576	906014	None	3787	322	24598	No_constitutive_exon_found_in_species
ACAAGCAATCACAAGCTGTAAAGTAGCACTTGATTCTGATGGGAATATAGAA	999252	999354	999404	999352	-1	Scaffold_262	CEG37210	998198	999943	None	3787	322	24598	No_constitutive_exon_found_in_species
AAGAAAGCTAGTATGAAAATTTCCAAACGTCAGATCGTTTGGGCGTACAGCT	110506	110647	110697	110645	-1	Scaffold_292	CEG37802	110506	110871	None	3787	322	24598	No_constitutive_exon_found_in_species
ACTTACCATATATGCTTATGCTGATGTGCTATTTGAAACTTGGGTGACAGGC	861027	861228	860977	861029	1	Scaffold_292	CEG37962	857621	861228	None	3787	322	24598	No_constitutive_exon_found_in_species
TCATTCTACGAGGTGTTGTGGTCTAAGGGTCGCATGCTTGGGGACGATAGGC	1000638	1000701	1000588	1000640	1	Scaffold_292	CEG37996	1000393	1000701	None	3787	322	24598	No_constitutive_exon_found_in_species
CGATTGTGCGATGAAGTGATTTATGACTAAAAAACGGGAGAAATCAGTAGCG	1072487	1072625	1072675	1072623	-1	Scaffold_292	CEG38002	1072487	1072770	None	3787	322	24598	No_constitutive_exon_found_in_species
TTGTGACTCGGAAATGGAGTCACTAAACAAGAACAAGACGTGGGATATAGTG	507806	508715	508765	508713	-1	Scaffold_444	CEG39831	507806	511050	None	3787	322	24598	No_constitutive_exon_found_in_species
ATCCAAGCTGGGGAGGAATGCGACACTATTATTGGCGGGTTTGGGCAAAGGA	835898	836051	835848	835900	1	Scaffold_444	CEG39900	835622	836051	None	3787	322	24598	No_constitutive_exon_found_in_species
AATGATGTAAGGCAACTTTCCGCTTATGGATCGATGCATGTATGGGACAGAA	1067705	1067876	1067926	1067874	-1	Scaffold_444	CEG39934	1064189	1068203	None	3787	322	24598	No_constitutive_exon_found_in_species
TTTTCTGCGATAAGACCGGTCTTTGCGTGTGAATAGATTTGGGAAATTAGCT	1149944	1149993	1149894	1149946	1	Scaffold_444	CEG39949	1149774	1149993	None	3787	322	24598	No_constitutive_exon_found_in_species
AGCTTAACCATGTTGATTAAAGGCGCTTACAAAGGTTTTGGGATATATAGGT	276966	277048	277098	277046	-1	Scaffold_287	CEG37346	275872	277542	None	3787	322	24598	No_constitutive_exon_found_in_species
CTAGGGTGTTTATTTGCTTCAAGATATTTACTTGCTTTTAAAATGGGCAGTA	297908	297934	297858	297910	1	Scaffold_287	CEG37356	294712	299943	None	3787	322	24598	No_constitutive_exon_found_in_species
TTTTTTATTTCTTAAAGTTCTTTGGGTTTATTACAATGTCTATGTGGGAGAC	552048	552184	551998	552050	1	Scaffold_287	CEG37408	550295	552184	None	3787	322	24598	No_constitutive_exon_found_in_species
ACTCTCACAACAATTGCTTTTTGCGCTGAATACGCATTGCTGTGGGGCAGAT	619678	619735	619785	619733	-1	Scaffold_287	CEG37424	619549	620000	None	3787	322	24598	No_constitutive_exon_found_in_species
GTACCACGTTACTTTAATGACATGTGCTAATGTGTTCTTTCTACGGGAAGCC	647255	647372	647422	647370	-1	Scaffold_287	CEG37435	647255	647515	None	3787	322	24598	No_constitutive_exon_found_in_species
AAGAGTAAGAATGGTGACGAATGAAACAAGTGGTAGGGTATATGGGGAAGCC	914750	914842	914892	914840	-1	Scaffold_287	CEG37486	914662	915178	None	3787	322	24598	No_constitutive_exon_found_in_species
TTTTAATTACCTAATTTTCTGCTAAGATATTCGGAGCGATAAGGGAACAGTT	101178	101277	101128	101180	1	Scaffold_42	CEG35257	99068	101352	None	3787	322	24598	No_constitutive_exon_found_in_species
TAATCAAAGTATGGTGAAAGAAAAGATGTACTCATTTTTGGGGAACGTAGAA	166735	166897	166947	166895	-1	Scaffold_42	CEG35272	166735	166954	None	3787	322	24598	No_constitutive_exon_found_in_species
AATGTGCGAAAATCACTTTATATTACTACATTCTGATAAGGGATATGCAGGA	249228	249572	249178	249230	1	Scaffold_42	CEG35284	248960	250503	None	3787	322	24598	No_constitutive_exon_found_in_species
TTTTGCTCAGGATAGAATACAAACAGAAGGGTCGTATTATGATGGGGCAGTG	359765	359844	359715	359767	1	Scaffold_42	CEG35314	359415	360091	None	3787	322	24598	No_constitutive_exon_found_in_species
CTCCTCGGTAAGACAGAGGGTGCACCAGGTCAACTATCTCCGAGGGCTAGCG	507236	507338	507186	507238	1	Scaffold_42	CEG35341	506950	507338	None	3787	322	24598	No_constitutive_exon_found_in_species
TCACTGAAAAAGACATGACCAATAGTTTCATCAATGTGGGTAAAAAGCAGGA	575771	575954	576004	575952	-1	Scaffold_42	CEG35357	575771	577668	None	3787	322	24598	No_constitutive_exon_found_in_species
CGTTTCGTTGATGACGAAATTCTGACACATATGAGGTATCGGGAATTCAGGT	758206	758403	758453	758401	-1	Scaffold_42	CEG35405	757987	759068	None	3787	322	24598	No_constitutive_exon_found_in_species
ATTGGCATTGACGAGAATAACACATTGTAAATCTCAGACTCGGTGGGCAGAT	874026	874288	874338	874286	-1	Scaffold_42	CEG35427	873536	874495	None	3787	322	24598	No_constitutive_exon_found_in_species
AAGACATTTGATGAAAGTCTTTTGAAGCTGATTATGCTTTGGGTTTGAAGGT	873536	873963	874013	873961	-1	Scaffold_42	CEG35427	873536	874495	None	3787	322	24598	No_constitutive_exon_found_in_species
ATGTAAAAGCTAACGGCAATTTATATGTATCTTTGTTATGCGGGAAGCAGAC	980975	983811	980925	980977	1	Scaffold_42	CEG35453	978910	983811	None	3787	322	24598	No_constitutive_exon_found_in_species
TATCATTCAATCATCGAATATATTACCTCGTGTGCTTTATGGGAGTGTAGCA	70253	70966	71016	70964	-1	Scaffold_1583	CEG45304	70253	71126	None	3787	322	24598	No_constitutive_exon_found_in_species
GGCAACGACTGGTGCAGATGTATGTTCAGAATCGGATATTGGGTAATCAGGT	150794	151192	150744	150796	1	Scaffold_1583	CEG45321	146882	151192	None	3787	322	24598	No_constitutive_exon_found_in_species
GTTAATGCCATGGTAGGCCCATATCCTACCATTAAAAGCTGATAGGGCAGAA	224362	224533	224312	224364	1	Scaffold_1583	CEG45336	223993	224533	None	3787	322	24598	No_constitutive_exon_found_in_species
TTAATTGTATTTGCTCTAATTCAATGTATGCCTGATTGGGTTGCGGAAAGGC	308506	308760	308810	308758	-1	Scaffold_1583	CEG45350	308506	309690	None	3787	322	24598	No_constitutive_exon_found_in_species
ATTGAAGTTAAATTGTCGGATTTTGGAGTTTCCTAATGTTTTGGGAACAGGT	350263	350420	350213	350265	1	Scaffold_1583	CEG45361	349406	350579	None	3787	322	24598	No_constitutive_exon_found_in_species
ATGGGTTCTGTACCAGCGCATCTTCTTTGCTCCGTTTGTAAGGGTAGCAGCT	239677	239912	239962	239910	-1	Scaffold_2881	CEG47797	239677	240000	None	3787	322	24598	No_constitutive_exon_found_in_species
AAATCATAATGTCGACAAGACTGTGGGCTATCCGAGTCTTTGTTGGGAAGAT	241236	241573	241623	241571	-1	Scaffold_2881	CEG47798	241236	241711	None	3787	322	24598	No_constitutive_exon_found_in_species
ACAAACTGCTGCTACCAGACATTTTTACGATAAAACCTTGAGGGTTATAGGT	416587	416649	416537	416589	1	Scaffold_2881	CEG47842	416419	416822	None	3787	322	24598	No_constitutive_exon_found_in_species
ACGTAGACTAAAGTGATCTCGAGCTTCGTATTTTTGGGTAGGCATAATAGCC	524231	524396	524181	524233	1	Scaffold_2881	CEG47859	524092	524396	None	3787	322	24598	No_constitutive_exon_found_in_species
ATTATATTTAATAATACTGCTTTTAACTTCTACTTCTACTTGGGAGATAGGA	565258	565404	565454	565402	-1	Scaffold_2881	CEG47865	565141	566117	None	3787	322	24598	No_constitutive_exon_found_in_species
GTCGACGTGGTTTTGCATCCGACAAGATGTTTGTTACGTGTGGTGGGCAGGT	658050	658075	658000	658052	1	Scaffold_2881	CEG47892	657659	658075	None	3787	322	24598	No_constitutive_exon_found_in_species
TCGATTCTTCTCAATTATCTCATGACTTTGTGCGATTTTGATGGGTGTAGAC	322079	322286	322336	322284	-1	Scaffold_3109	CEG49618	321370	324414	None	3787	322	24598	No_constitutive_exon_found_in_species
AAAATTGACTTGTTTATTTTTACGTGGGATGTAAATGGGTAAATGTACAGGT	529306	529752	529256	529308	1	Scaffold_3109	CEG49673	527926	530655	None	3787	322	24598	No_constitutive_exon_found_in_species
CTTTAATTGGTACGAAAAGTCACCGAAGCTGATCTTCGAGAGGGGTTTAGAT	756723	756827	756673	756725	1	Scaffold_3109	CEG49727	756580	756827	None	3787	322	24598	No_constitutive_exon_found_in_species
AAGACCCGGTCGTAATCTATGTGATTCCTTAATGGTGGTGGGTGCAAAAGTT	404515	404691	404741	404689	-1	Scaffold_253	CEG36880	404361	405489	None	3787	322	24598	No_constitutive_exon_found_in_species
GCACAAAACCCGCGTTTAAAATTCTTAATTGGAGGTGATGGGGCAAAAAGAT	458609	458688	458559	458611	1	Scaffold_253	CEG36895	458307	459198	None	3787	322	24598	No_constitutive_exon_found_in_species
AGGAGTCCGTGGTATCAATGACCGAAACGATGCTGATGGGACTGAAATAGGA	497016	497111	497161	497109	-1	Scaffold_253	CEG36904	496124	497263	None	3787	322	24598	No_constitutive_exon_found_in_species
GCCACGCACGAGAAGAAGAAATCTTAAGCTAATATTGGGCGGATAATCAGCG	677626	677673	677723	677671	-1	Scaffold_253	CEG36946	677242	678434	None	3787	322	24598	No_constitutive_exon_found_in_species
CATTGATACATATTTTGGATGCTGTGTGATTTCAATAATGGGATTGGTAGAG	872970	873250	872920	872972	1	Scaffold_253	CEG36978	870007	874431	None	3787	322	24598	No_constitutive_exon_found_in_species
ATCGTTGTTCGGCAATCAATGGTATAATAGGGTGTGAAAGTAAGGGGTAGAG	92459	92544	92409	92461	1	Scaffold_54	CEG35478	92173	92544	None	3787	322	24598	No_constitutive_exon_found_in_species
TTTTTCACAACCTTTGAAAAAACTCACAATTGTTCCTATATGGGTAACAGTG	600293	600324	600374	600322	-1	Scaffold_54	CEG35607	599919	601872	None	3787	322	24598	No_constitutive_exon_found_in_species
TTGAGTGCTGACTATTTTAGTCTGAAAATTTGCTGATTATTAATGGGTAGAC	56093	56378	56428	56376	-1	Scaffold_208	CEG36450	50122	56997	None	3787	322	24598	No_constitutive_exon_found_in_species
GAATACTGTTGCACAATGGTGGTTTTTGCGTGTTCACATGTGGGGTTGAGCA	104512	104556	104462	104514	1	Scaffold_208	CEG36461	104015	105521	None	3787	322	24598	No_constitutive_exon_found_in_species
GCGCCGCCATTCGTGTTGACACTGAACTTGATGCATTGCGGGTGGTCAAGGT	154877	155074	154827	154879	1	Scaffold_208	CEG36474	154717	156357	None	3787	322	24598	No_constitutive_exon_found_in_species
TCAACTTCAGTTTTCGCTGTCGGTAGTCCTGCTCGTCTTCGGGGATCTAGAA	212810	212840	212890	212838	-1	Scaffold_208	CEG36487	212810	213207	None	3787	322	24598	No_constitutive_exon_found_in_species
CGGCGGGCTTACCAGGGCTTTGACTAGTACTTGGAAAAGTGGAAGGGCAGTT	256849	256878	256799	256851	1	Scaffold_208	CEG36495	256759	257313	None	3787	322	24598	No_constitutive_exon_found_in_species
TTTGTCAGATGGGCAAATGCTGCAACAAAAATATTGGGTCGTGATGGCAGAC	678325	678545	678275	678327	1	Scaffold_208	CEG36577	677417	678545	None	3787	322	24598	No_constitutive_exon_found_in_species
AGATCGTAACTTGACAAAGATTCTAATTTTGTGGCTGTAATGGGATGTAGAT	800696	801107	801157	801105	-1	Scaffold_208	CEG36600	800282	803297	None	3787	322	24598	No_constitutive_exon_found_in_species
GAAGAGATACGTCAAGTCAAAGTATCAAGCACTTAAATCGAGGGCAATAGCA	840299	840537	840249	840301	1	Scaffold_208	CEG36612	840093	840879	None	3787	322	24598	No_constitutive_exon_found_in_species
TGCGTCAGCGGCCATGACTGGTTCATACAATCAGCACTACGGTTGGGCAGGC	76937	76979	76887	76939	1	Scaffold_350	CEG39006	73946	76979	None	3787	322	24598	No_constitutive_exon_found_in_species
CTTAATGACACTTGTGAGTGGCAGCTATGGTCCAATGGGCAGAGCACAAGTT	555663	555739	555613	555665	1	Scaffold_350	CEG39102	555557	557720	None	3787	322	24598	No_constitutive_exon_found_in_species
TCAAGTCATACAAAACAACAGTAAGTTGAATATGTGCCAAACGTGGGTAGAT	781370	781469	781320	781372	1	Scaffold_350	CEG39153	780022	781603	None	3787	322	24598	No_constitutive_exon_found_in_species
GATCTCCGGAAACGCCATACAAACCCTTCTTGACGGAAATAATGGGATAGGA	782379	782411	782461	782409	-1	Scaffold_350	CEG39154	781900	782586	None	3787	322	24598	No_constitutive_exon_found_in_species
TTTGAAACCTTATTTGTCAAGGTCACAAGAAATGCTCTATGTTGGGACAGAA	416556	416661	416711	416659	-1	Scaffold_1561	CEG45181	416556	416831	None	3787	322	24598	No_constitutive_exon_found_in_species
TTGAAAAATTGTGCGTAATTTCTTACGAGTTGTGTTACCAATGGGACAAGCA	643944	644146	643894	643946	1	Scaffold_1561	CEG45228	641680	646040	None	3787	322	24598	No_constitutive_exon_found_in_species
TCTTCGACGCTAGTACCAAAATTTTCGGAAACTGAATGGGATATGAACAGAA	69106	69333	69383	69331	-1	Scaffold_289	CEG37514	68712	69556	None	3787	322	24598	No_constitutive_exon_found_in_species
GTTTTACCCACATACTGGGATAGAGCTGATACTAATTTAGGGATGTGTAGTG	295627	295849	295577	295629	1	Scaffold_289	CEG37565	295381	295849	None	3787	322	24598	No_constitutive_exon_found_in_species
GGAGGAGTCACTGAAGCGAGGTTCTCGATAGGAAACCAGGGATACGGTAGAA	562719	562734	562669	562721	1	Scaffold_289	CEG37617	561913	562872	None	3787	322	24598	No_constitutive_exon_found_in_species
TCTCACCGCTCAGTTTAGCACCACACAATCAACAAGTAGGGGAGTGAAAGTG	602648	602705	602598	602650	1	Scaffold_289	CEG37625	602160	604698	None	3787	322	24598	No_constitutive_exon_found_in_species
TTGTTAAAAAGAAGTCTCCAAGTAATCAACTGATGACGGTTAATGGGAAGAT	515889	515900	515950	515898	-1	Scaffold_410	CEG39273	515889	516227	None	3787	322	24598	No_constitutive_exon_found_in_species
CCGACCGGTGGAATCTTTGTAAACGAACTTTTTTGTTTGGGAGAGTGCAGAG	581611	581718	581768	581716	-1	Scaffold_410	CEG39291	581433	582401	None	3787	322	24598	No_constitutive_exon_found_in_species
TGTTTTGCTCAATAACATTAAACGCCTGAAAATTCACCGGTAGTGGGCAGGC	279735	279881	279931	279879	-1	Scaffold_2680	CEG47636	279368	281847	None	3787	322	24598	No_constitutive_exon_found_in_species
GTTGAGAAAAGCATTTCAAAATACTATCAATCCTGCTGACGGGAAGCTAGCA	352423	352450	352500	352448	-1	Scaffold_2680	CEG47658	352423	352691	None	3787	322	24598	No_constitutive_exon_found_in_species
CCGAAATTTTCATCACGAGGGCTCAAGCTTGTTGCTGTTTGAGGGTGCAGAG	424435	425790	425840	425788	-1	Scaffold_2680	CEG47673	424435	432490	None	3787	322	24598	No_constitutive_exon_found_in_species
AATCGCTTGTAGATTTTTAATTACTCGTGTACGTTGGGTGAATGATATAGGT	203818	204028	203768	203820	1	Scaffold_2604	CEG47509	203561	206392	None	3787	322	24598	No_constitutive_exon_found_in_species
TCCTGTTATCCGATCGCCTTTAGTGCACGACACCTGATGGGAAACTACAGTG	594106	594284	594334	594282	-1	Scaffold_2604	CEG47567	594106	595043	None	3787	322	24598	No_constitutive_exon_found_in_species
ATGTAGCCGCCCTTGGAGGATATCTGCAGGCTTTCGATTTGTCGGGATAGAT	237476	237591	237641	237589	-1	Scaffold_3073	CEG49470	237476	237773	None	3787	322	24598	No_constitutive_exon_found_in_species
TTTACGATTCATGGTCCTGACCAGTACTTTAACACATACTAATTGGGCAGGG	443793	443874	443743	443795	1	Scaffold_3073	CEG49512	442876	444284	None	3787	322	24598	No_constitutive_exon_found_in_species
TTCGGCTCAATACATGTGCGAAGCAATGCAATTTATGTTTGGGTTGGCAGCA	187152	188221	188271	188219	-1	Scaffold_1594	CEG45528	185441	189313	None	3787	322	24598	No_constitutive_exon_found_in_species
AAGAGCCATAAAATTGATCCATACTTGCTCAACTATTCGGTGGGGAGCAGAG	313744	313762	313694	313746	1	Scaffold_1594	CEG45554	313478	314932	None	3787	322	24598	No_constitutive_exon_found_in_species
GATGCGTAGCACTTCTGCCGAATCACACGGGTTGGTGTGGGTGCGGATAGCG	358026	358113	357976	358028	1	Scaffold_1594	CEG45566	357880	358113	None	3787	322	24598	No_constitutive_exon_found_in_species
TCTGTGAGCTCACAATCTCGCATCAACTCAAATATTTTTATGGGGTGCAGCG	47922	48399	48449	48397	-1	Scaffold_7	CEG35087	46826	48801	None	3787	322	24598	No_constitutive_exon_found_in_species
CTAAATTGCTTTGTGTTCGCTGACTGTATGCTTTGAATGAATGGGGACAGAC	434978	437396	437446	437394	-1	Scaffold_7	CEG35188	411620	438176	None	3787	322	24598	No_constitutive_exon_found_in_species
TCCAGAAATTGGCAAAAACGTCATGAGAACAAAGAAATTATGGGTGGAAGGA	43620	43716	43570	43622	1	Scaffold_291	CEG37673	43351	43846	None	3787	322	24598	No_constitutive_exon_found_in_species
AGGTGTTGCAGTGCTTCATTAAGATAGATTTGCAACTGTTGTGGGAACAGGC	79809	79869	79759	79811	1	Scaffold_291	CEG37680	79633	79869	None	3787	322	24598	No_constitutive_exon_found_in_species
CTGAAGTTTCTGTTAATTTTTTAGGTCTAAGTTTGTCATATTGGGGATAGAT	411704	411817	411867	411815	-1	Scaffold_291	CEG37759	411289	412300	None	3787	322	24598	No_constitutive_exon_found_in_species
ATTTAACGAGGAATCAAAAAGACAAAATACAAAGCGGACGGGATGTTAAGTT	6077	6085	6135	6083	-1	Scaffold_484	CEG40339	6077	6576	None	3787	322	24598	No_constitutive_exon_found_in_species
TCTAGTATTTCGATGGAATGCTTTATCTTCTATGTTGACACAGGGTGTAGCT	210105	210192	210242	210190	-1	Scaffold_484	CEG40389	206083	210919	None	3787	322	24598	No_constitutive_exon_found_in_species
CTTGCCGTACAAGTACATGATGTTGATGCCAAAGATTTGGGAGAATATAGCT	378952	379239	379289	379237	-1	Scaffold_484	CEG40426	378683	381074	None	3787	322	24598	No_constitutive_exon_found_in_species
TTATTTAGCTGCTGTAGTAGTATTTGACTAATTTGACGCTGGGTTTAAAGGT	209801	209912	209962	209910	-1	Scaffold_437	CEG39690	209620	210974	None	3787	322	24598	No_constitutive_exon_found_in_species
CCGTACCTCTGTGTGAAGACATAAACAACACAATTGTGTTGAAGGGGAAGAT	112754	112846	112704	112756	1	Scaffold_113	CEG36178	112612	112846	None	3787	322	24598	No_constitutive_exon_found_in_species
GATACGACTGAAACGCAACTTTATGATTGTATTTGGGGCGGGAAAACCAGCG	273555	273653	273505	273557	1	Scaffold_113	CEG36219	273371	273653	None	3787	322	24598	No_constitutive_exon_found_in_species
ATCGTTATCCTTGAAGTGCAAGGTTTGACCGCTTTCCAATTCGGGAACAGGC	42790	42860	42740	42792	1	Scaffold_1878	CEG45923	42526	42860	None	3787	322	24598	No_constitutive_exon_found_in_species
GGTACCGCTGAAAGCTTTGGATATGAACTTAAGACTTTTGGGATGATAAGGG	111016	111107	110966	111018	1	Scaffold_1878	CEG45929	110275	120680	None	3787	322	24598	No_constitutive_exon_found_in_species
AGTTGCGATTGATTCTAGCACTTACAAAAGCCATTTTTTTGGGAATGTAGTC	179777	179872	179922	179870	-1	Scaffold_1878	CEG45948	179648	180712	None	3787	322	24598	No_constitutive_exon_found_in_species
ATGGGTTATATATTACTGACCTCATTGTGTTCAAATTTGGACGGGATCAGGA	295839	296384	296434	296382	-1	Scaffold_1878	CEG45978	295338	298419	None	3787	322	24598	No_constitutive_exon_found_in_species
ATGCTCATTGTACAGCATCATTTCAAACTAACTTTATTTTGGGGCTGTAGGT	304143	304971	304093	304145	1	Scaffold_117	CEG50520	303690	304971	None	3787	322	24598	No_constitutive_exon_found_in_species
TGTGATTGCTTGTTGTTGATGATGCTGGGACTGACTTGCTACATGGGCAGGG	336316	336384	336434	336382	-1	Scaffold_117	CEG50527	336172	336891	None	3787	322	24598	No_constitutive_exon_found_in_species
TGTTTGTGTGAAAAGCTATCTGACTATTATGTTGTTTCGGGTAAGAGTAGAG	37136	37293	37343	37291	-1	Scaffold_194	CEG36329	37136	40554	None	3787	322	24598	No_constitutive_exon_found_in_species
CAGCGATTCAGTGCCAATGATGGGAGGACTTTGATGGTGGGAGGATTCAGAT	143616	143714	143764	143712	-1	Scaffold_194	CEG36344	143544	145505	None	3787	322	24598	No_constitutive_exon_found_in_species
CAGAATTCGGCTCACAAGGCTATATTATATTACTTTGAATGTGGGTGTAGTT	147372	147518	147568	147516	-1	Scaffold_194	CEG36345	147112	148064	None	3787	322	24598	No_constitutive_exon_found_in_species
ATATGCGATTGACCGAAAATCACTAAATGGTCTGGTCATTCGGGTGGCAGGT	16133	16163	16083	16135	1	Scaffold_2547	CEG47348	15921	16163	None	3787	322	24598	No_constitutive_exon_found_in_species
ATTGGTAAAAGTCTTTATATACTGATTTTCTAGTGAAATGGGAAATATAGGC	8344	9902	9952	9900	-1	Scaffold_1898	CEG45991	8344	10986	None	3787	322	24598	No_constitutive_exon_found_in_species
ATATGTTACGAGGCAAAACTTGTCTATTAAATATTCGAATGGGCTGACAGTT	188398	188495	188348	188400	1	Scaffold_1898	CEG46046	188108	192053	None	3787	322	24598	No_constitutive_exon_found_in_species
AACGGATTGTTTAACCCCACAATCTCTGAACGTGATATTTGGGGGATTAGGA	292298	292467	292248	292300	1	Scaffold_1898	CEG46066	290482	292559	None	3787	322	24598	No_constitutive_exon_found_in_species
CGAAGAATTAGTGTTTGAAGTCTGAAAGTATTAAATTTTCTCGGGGGTAGTA	153515	153601	153651	153599	-1	Scaffold_179	CEG36285	152971	154456	None	3787	322	24598	No_constitutive_exon_found_in_species
AGTTTATCTTGCTGTTTGCGTGTAATGTATTGACGTCTTTGGTTGGGTAGGT	261406	261462	261512	261460	-1	Scaffold_179	CEG36310	261189	262495	None	3787	322	24598	No_constitutive_exon_found_in_species
CGCCAAATTCTGTAACGAGATCAAATAAAGTGTCACGCTCAACGGGACAGGC	231903	232570	232620	232568	-1	Scaffold_474	CEG40325	229133	233764	None	3787	322	24598	No_constitutive_exon_found_in_species
AAATGCATCTAAGCTGACGATTTCTGTTTTGGCTGGGGATACAAGCGCAGAA	33411	33479	33361	33413	1	Scaffold_2592	CEG47421	33251	33673	None	3787	322	24598	No_constitutive_exon_found_in_species
AAGTTCTGAAGGAACCGAGACACTTACGGAACGGTAAAAAGGTCGGGTAGGC	64719	64818	64669	64721	1	Scaffold_2592	CEG47434	64549	64818	None	3787	322	24598	No_constitutive_exon_found_in_species
ATGACATAGAATTTAATTTAAAGCAATGACTGATGGAGTTTGGGCAGAAGCA	252742	252898	252948	252896	-1	Scaffold_2592	CEG47464	249257	253348	None	3787	322	24598	No_constitutive_exon_found_in_species
TGCCAAATCTATGTCTCTCAATCAATACAAACTTATTTGTTTGGGGATAGAG	32916	33055	32866	32918	1	Scaffold_1548	CEG45047	32650	33816	None	3787	322	24598	No_constitutive_exon_found_in_species
AATGCAAAGCCAAATCATAATCGATCATGTGATCAAATTGTGGGGGCAAGCG	27753	27802	27852	27800	-1	Scaffold_2364	CEG46745	24547	29305	None	3787	322	24598	No_constitutive_exon_found_in_species
TCTTCATGGTGAGGCTTTAGCATGTTTAATGGTTTGGGTTCAACGAGCAGGT	162655	162667	162717	162665	-1	Scaffold_2364	CEG46776	162655	163449	None	3787	322	24598	No_constitutive_exon_found_in_species
TTATTTATCGCTACTGATTCACCAAATATTTCATGGTGTGGGGCGAAAAGGG	129309	129601	129259	129311	1	Scaffold_3156	CEG50421	127425	129867	None	3787	322	24598	No_constitutive_exon_found_in_species
CTCTGGAGATGGATGGCCAGATTTTCGATAGCGAGAGTGGGAACACACAGGG	67401	67441	67351	67403	1	Scaffold_2165	CEG46682	66603	67604	None	3787	322	24598	No_constitutive_exon_found_in_species
CAAAGCGAAATATTGATCAATAGTTACTATGCTGACTAAAGGGAATGCAGTT	14579	15299	15349	15297	-1	Scaffold_20	CEG35199	14579	15882	None	3787	322	24598	No_constitutive_exon_found_in_species
TCATGACGCACACTTTTGACCATTGACATGCGTAATGTTTTGGGCAGCAGCT	9564	9668	9514	9566	1	Scaffold_3095	CEG49537	8956	11057	None	3787	322	24598	No_constitutive_exon_found_in_species
TATGTATCGTGGAAGCAAAGAAGAACGACTTTGATTAAGGGAAAGCGCAGGC	35541	35775	35825	35773	-1	Scaffold_604	CEG41709	35541	36652	None	3787	322	24598	No_constitutive_exon_found_in_species
GTTCGTCCAGCAAATCCGCCTGATGTTTCTTGCGGATCACTGTGGGGCAGGG	25995	26155	26205	26153	-1	Scaffold_2049	CEG46111	25995	26324	None	3787	322	24598	No_constitutive_exon_found_in_species
ACTGGGGAGTCAAATTAAATCGCGTACGTGTCTGGTGGTGGGGTAATTAGTG	15382	15423	15473	15421	-1	Scaffold_2171	CEG46697	15212	16957	None	3787	322	24598	No_constitutive_exon_found_in_species
TGTGCTGACATTTACGTTGCATTCTCGCTGTATAGCTTAAATGGGTGTAGGT	26944	27059	27109	27057	-1	Scaffold_1286	CEG44666	26944	27426	None	3787	322	24598	No_constitutive_exon_found_in_species
GTAAAACAGTATGAAATTTATTTAGCAGAAACTTTCATTGAATGGGTTAGCG	8025	13069	13119	13067	-1	Scaffold_143	CEG36247	8025	16079	None	3787	322	24598	No_constitutive_exon_found_in_species
CACCACTGATAAGCGATTCCTTTCGTCTTCTTGCGGGGTGGAGCAATTAGTG	13699	13822	13649	13701	1	Scaffold_2880	CEG47755	13396	13822	None	3787	322	24598	No_constitutive_exon_found_in_species
TGATACGGCCTTCCCTGGCAGTGCTGCTGACACGCTTGGGAAACAAGAAGAT	1168	1598	1118	1170	1	Scaffold_3121	CEG50341	305	1598	None	3787	322	24598	No_constitutive_exon_found_in_species
TCTTTTGCAAACCAATCCGCCGTTTATCTTACAGTTGACGGAAGGGTCAGGG	313	386	436	384	-1	Scaffold_160	CEG36249	313	551	None	3787	322	24598	No_constitutive_exon_found_in_species
TTGGCCGACAGGCCCGGGAAATCTTTGAAATTTCATCGTGATGGGGATAGAT	128	329	78	130	1	Scaffold_2025	CEG46101	16	329	None	3787	322	24598	No_constitutive_exon_found_in_species
CGCTGACCGCAGGTCAGCTCAACACCCAGGGAACGCTGCAGGGCGAGCAGGC	36	47	97	45	-1	Scaffold_1697	CEG45853	36	233	None	3787	322	24598	No_constitutive_exon_found_in_species
