# Supplementary material for: Widespread Separation of the Polypyrimidine Tract From 3′ AG by G Tracts in Association With Alternative Exons in Metazoa and Plants
Source: Front Genet. 2019 Jan 14;9:741. doi: 10.3389/fgene.2018.00741 (PMC6339879; doi:10.3389/fgene.2018.00741)
Supplement: DATA FILE S2 — Sequences of REPAG 3′ SS from each species of metazoa, plants and protists. [file Data_Sheet_2.zip › Supplementary data 2/Protists_Release38_plasmodium_ovale_curtisi_gca_900088565.txt]

REPA_GGG_Sequence	Exon_Start	Exon_End	Pos_-50	Pos_+2	Strand	Chromosome	GeneID	Gene_Start	Gene_End	Gene_Name	Number_of_REPAs	Number_of_REPAs_has_GGG	Number_of_Intron(Intra_genic_Region)	Upstream_Constitutive_Exon
CTTTAATATCCTAATGAATGCATTCAGCCAAAAGAGGGATCAATAAAAAGTT	55181	55404	55131	55183	1	contig214	POVCU2_0015490	54360	55404	None	1623	156	16440	No_constitutive_exon_found_in_species
ATTTATTTTTTAGAATACGCATTTTGTTTAATAATAATAGTGGTGGGCAGTA	52760	53213	52710	52762	1	contig2223	POVCU2_0100170	52530	53499	None	1623	156	16440	No_constitutive_exon_found_in_species
ATTTCCTGTAAAAAATTTCACAGCATCCTTTACCATTTGTAGGGGCACAGAG	3512	3526	3462	3514	1	contig223	POVCU2_0016550	440	3526	None	1623	156	16440	No_constitutive_exon_found_in_species
AGAAGAGTCTTGTTATTTTTATTTTTATGGAACATTACACGAATGGGCAGAT	131357	131472	131307	131359	1	contig1481	POVCU2_0079570	130118	131761	None	1623	156	16440	No_constitutive_exon_found_in_species
TTAGTGAAGGAAAATTTTATAACATCAACCATTTTCGTGCTTACGGGAAGAA	36684	36838	36634	36686	1	contig1729	POVCU2_0086660	35767	37045	None	1623	156	16440	No_constitutive_exon_found_in_species
GATCAGACATGTGCACACATATACGAACACGTCTGCGCCCAAGGGGACAGAC	61982	63645	63695	63643	-1	contig635	POVCU2_0048580	61982	63907	None	1623	156	16440	No_constitutive_exon_found_in_species
CCATAATAACGCAGAGCATTGTACTCAATTTTTTTTCTAAATGGGTATAGAT	84642	87264	84592	84644	1	contig605	POVCU2_0045560	80512	88020	None	1623	156	16440	No_constitutive_exon_found_in_species
TGTAAGCACGTTATTGGACTTTGCTAATGTAAATTACACCAAGGGCACAGAA	28727	31401	28677	28729	1	contig603	POVCU2_0045070	28459	32176	None	1623	156	16440	No_constitutive_exon_found_in_species
CCGAACGGCGAGCACGCCTTGCGCAAACGCGACTAGGGAAACGTTGGAAGGG	6736	6830	6686	6738	1	contig250	POVCU2_0018960	5867	7661	None	1623	156	16440	No_constitutive_exon_found_in_species
AAGAGCACTACAAGGGAGAAGTAATGCAAGGGAAGAGCACTGCAAGGGAGAA	68376	68611	68661	68609	-1	contig250	POVCU2_0019120	68376	68734	None	1623	156	16440	No_constitutive_exon_found_in_species
AATTATTTATATGCATTACATGCGTAACGCGGTTGCGGGTAATTACAAAGGG	11071	11224	11021	11073	1	contig1271	POVCU2_0073190	10331	11879	None	1623	156	16440	No_constitutive_exon_found_in_species
TATAGTGGAGGTCTTTTTGCAAATATGTGCAGATAGCGATAACGCGGGAGAC	79254	79397	79447	79395	-1	contig37	POVCU2_0002940	74661	82109	None	1623	156	16440	No_constitutive_exon_found_in_species
ATTCTTCAATTTTGTGTTGTGCCATGGTGCATCTTTCGCGTGGGGGGAAGAA	103465	104967	105017	104965	-1	contig37	POVCU2_0002980	103465	109199	None	1623	156	16440	No_constitutive_exon_found_in_species
TTCCGTGCATGTGTTTTGCTCAAATGTTGTCATAAAAATGGGGAAAAAAGAA	7592	7774	7542	7594	1	contig493	POVCU2_0036960	4199	7774	None	1623	156	16440	No_constitutive_exon_found_in_species
ATGTGATACAAGGAAGGCACAGTAAAATATGGAAATCGCGGGATAACCAGAT	80244	80287	80337	80285	-1	contig141	POVCU2_0009620	72468	80468	None	1623	156	16440	No_constitutive_exon_found_in_species
GGAAAAAAAAAAAAAAAATGCAGACGTGCATATGTTGTACGGGAGTTAAGAA	96129	96184	96079	96131	1	contig528	POVCU2_0039900	92942	96184	None	1623	156	16440	No_constitutive_exon_found_in_species
CTAGGTTTTGCAATCTCGATATATATCATTCTTTTTCCCTATGTGGGCAGGT	9566	13601	9516	9568	1	contig350	POVCU2_0025370	9120	15403	None	1623	156	16440	No_constitutive_exon_found_in_species
TTTTTTTTTCTCCTTTTTTTTTTTTTGCAATATTAACAATAAATGGGTAGAA	4251	4332	4201	4253	1	contig636	POVCU2_0048810	2699	4685	None	1623	156	16440	No_constitutive_exon_found_in_species
TTAACTGAGCTGAACTGTGCTCAATGTGAAGTATAATAACGGGAGTCCAGCA	42639	42734	42589	42641	1	contig1014	POVCU2_0064690	42301	45815	None	1623	156	16440	No_constitutive_exon_found_in_species
TTCATTTCGTAACCCTTTTGTTGAAACGTAAAATCTTACGGGGAAAACAGTT	92987	93128	93178	93126	-1	contig1014	POVCU2_0064780	92633	97072	None	1623	156	16440	No_constitutive_exon_found_in_species
CAACAAGCCATGATCTGTAACTGATGTCTTGTGATAGACGGGAGTCGCAGGC	60071	60188	60238	60186	-1	contig579	POVCU2_0043050	60071	61136	None	1623	156	16440	No_constitutive_exon_found_in_species
AACATACGCCGTGACTCTTCGCTCTTCTTCATTATGCTCGAGGGGGAGAGGC	59899	60031	59849	59901	1	contig251	POVCU2_0019440	59451	60352	None	1623	156	16440	No_constitutive_exon_found_in_species
GTACATTTGTTTGCGTATCCGCTCCGCATTGCGGTGGGACGGATTACGAGCG	61047	61098	60997	61049	1	contig251	POVCU2_0019450	60903	61372	None	1623	156	16440	No_constitutive_exon_found_in_species
GCATTGGCATAACGGGTATGTAAGAAAACAGGAGTAGGGGATAATTAAAGTA	11574	11713	11763	11711	-1	contig662	POVCU2_0050850	11574	12219	None	1623	156	16440	No_constitutive_exon_found_in_species
TGCTTTTTTTTTTTTTCTCCTTAAACTTGACAAATGTGAAATTTGGGAAGGA	7584	8405	8455	8403	-1	contig1820	POVCU2_0089150	6653	9040	None	1623	156	16440	No_constitutive_exon_found_in_species
GCTTTTCCTACTTCTCACTTTCGTTTTGCATTTTCGGGCCGATACACAAGGG	35879	37008	35829	35881	1	contig202	POVCU2_0014740	33826	37008	None	1623	156	16440	No_constitutive_exon_found_in_species
ATGTGAGAGTACACACATATATACAAGCGCGAGGACGGAAATGGGTGAAGCT	56252	56330	56380	56328	-1	contig202	POVCU2_0014790	56018	57246	None	1623	156	16440	No_constitutive_exon_found_in_species
GCTTGTGCAGGCGCATTCACATCACACGATATCCCCTCATCCGGGCGAAGCG	17179	17234	17284	17232	-1	contig475	POVCU2_0035610	17179	19186	None	1623	156	16440	No_constitutive_exon_found_in_species
AAAAAAAAATAAAATAAAACTTAAAAAAAATTACATTAAAAAGGGAACAGCT	38044	38977	39027	38975	-1	contig475	POVCU2_0035650	37497	43170	None	1623	156	16440	No_constitutive_exon_found_in_species
AGAGAGAAAAGGTGACGCATTTTCGTGTTTTTCTTCACAATAAAGGGCAGCA	26056	26212	26262	26210	-1	contig4	POVCU2_0000230	21363	33591	None	1623	156	16440	No_constitutive_exon_found_in_species
TATATGTATATATATTTTTTCTTTTTTTTTCCAATTTTGAGGGCACGCAGAT	19101	19241	19291	19239	-1	contig85	POVCU2_0006050	16773	19540	None	1623	156	16440	No_constitutive_exon_found_in_species
AAATAAACTCTCTTTTTAAAATTGCTGTCAACTTTTTTGGGACAATGTAGAT	29977	30091	29927	29979	1	contig85	POVCU2_0006070	24180	30383	None	1623	156	16440	No_constitutive_exon_found_in_species
CGCTTATATGCACATCCGTGTGCTCACATTGTAACCATACAGGGGAGCAGTT	50520	50622	50470	50522	1	contig33	POVCU2_0002590	48813	50622	None	1623	156	16440	No_constitutive_exon_found_in_species
GACAAAGGACGAATATGACAAAGGAAGGAGATGACAAAGGGGAGAAAAAGGC	35728	35920	35970	35918	-1	contig108	POVCU2_0007940	35627	36107	None	1623	156	16440	No_constitutive_exon_found_in_species
TACTGAATGAATGAAGAAGCCTTCATTTTTTTTCTTGGGTCCAAATGAAGAG	1281	2895	2945	2893	-1	contig309	POVCU2_0022530	411	3055	None	1623	156	16440	No_constitutive_exon_found_in_species
TAAAGTTTCTTTTTTCGACCATCTCGTTTCGTAGGGGGGAAAAACAACAGGG	41867	41950	41817	41869	1	contig309	POVCU2_0022670	41339	43872	None	1623	156	16440	No_constitutive_exon_found_in_species
GGTAAATGAACTATCCCCATTTTAACATTTTCAATAGGAGGGAATCATAGGT	55116	55188	55238	55186	-1	contig309	POVCU2_0022740	54138	57738	None	1623	156	16440	No_constitutive_exon_found_in_species
AAAAAAATAGCTTGCTTTTTTTTCCTCTTGGTGTGGAGATGCGGGTGAAGGA	65654	65721	65604	65656	1	contig423	POVCU2_0031820	62856	68051	None	1623	156	16440	No_constitutive_exon_found_in_species
TACAAACAAGGAGTACTTTTATACGGTCTCTCCGCCCCAAATGGGCAAAGCC	65846	65952	65796	65848	1	contig423	POVCU2_0031820	62856	68051	None	1623	156	16440	No_constitutive_exon_found_in_species
AAAAAAGAAAGTAGAGGCGTAGGGTTCTCACTTCTGGGCATATAGGGAAGGG	17320	17402	17452	17400	-1	contig459	POVCU2_0034100	16846	20961	None	1623	156	16440	No_constitutive_exon_found_in_species
TGATTCGAGATAAGTAAAAAATACAAAAGGGAAACTTTGTAGTGGGAAAGGC	54708	54797	54658	54710	1	contig3	POVCU2_0000170	48466	54797	None	1623	156	16440	No_constitutive_exon_found_in_species
AGAGGGGTGGAGATGAAGAGGGGTGGAGACGAAGAGGGGTGGAGATGAAGAG	46886	47028	47078	47026	-1	contig607	POVCU2_0045930	46886	48791	None	1623	156	16440	No_constitutive_exon_found_in_species
ACCTTTTATTCAGCTTGCCTCCCATTTATTCTCACGCTGGAAATTGGGAGAC	52331	52517	52567	52515	-1	contig607	POVCU2_0045950	51725	52848	None	1623	156	16440	No_constitutive_exon_found_in_species
GAGAGAGAGAGAGAGAGAGAGAGAGAGAAAGAGCGAAATCGGGAGTATAGGT	64056	64182	64232	64180	-1	contig16	POVCU2_0001350	50162	64462	None	1623	156	16440	No_constitutive_exon_found_in_species
GAGAAAAGAAAACAAAGTTATAGCTTCTGCTGAGGGGGTAAGGTAAAAAGAA	22740	27092	22690	22742	1	contig646	POVCU2_0049660	22275	27092	None	1623	156	16440	No_constitutive_exon_found_in_species
ATCTGTGAAGGGATCTCGCGCACATTCAAGGGAAGGGAAAAGGGAGTCAGGT	45085	45148	45035	45087	1	contig600	POVCU2_0044680	44278	45148	None	1623	156	16440	No_constitutive_exon_found_in_species
TGAAAACACGCCCACTGGGAATTAACATGATGCGGCGAGAAGGGTTGTAGAC	29883	29950	30000	29948	-1	contig283	POVCU2_0021100	29474	30285	None	1623	156	16440	No_constitutive_exon_found_in_species
TTTGTATTTTGCATTTGTGTTTTTGCCATATTTTTGAACTGTTCGGGGAGTT	41821	43316	41771	41823	1	contig235	POVCU2_0018070	39467	44037	None	1623	156	16440	No_constitutive_exon_found_in_species
TGGTTATTGAAAAAATAGTAACAAATAATACGAAAAGGGAAAAAGAAAAGGA	54600	55076	55126	55074	-1	contig374	POVCU2_0027350	54600	55199	None	1623	156	16440	No_constitutive_exon_found_in_species
AAGTTTTTTAAATGTTATTATTTTTTACACTCCTCAAAAAAGGGAATTAGCT	7303	7419	7469	7417	-1	contig293	POVCU2_0021870	1895	10147	None	1623	156	16440	No_constitutive_exon_found_in_species
GCACACTGAACGCGCACCGACTGTGCAAAAGGAGAGCATACGCTGGGAAGTC	14577	14644	14527	14579	1	contig487	POVCU2_0036620	13595	16746	None	1623	156	16440	No_constitutive_exon_found_in_species
TGCAAAAAGTAAACGCTCGAGCAGTCACGCAGAAGGTACAGAGGGCGCAGAG	30983	31098	31148	31096	-1	contig236	POVCU2_0018150	30983	31363	None	1623	156	16440	No_constitutive_exon_found_in_species
GGATGATCTTTTCCGATGGATTCTCTTTTTCGCCTTCCTCAAATGGGCAGAT	2632	2746	2582	2634	1	contig1203	POVCU2_0071190	1803	2746	None	1623	156	16440	No_constitutive_exon_found_in_species
AAAAAAAAAAAATGAAAAATGTTAGCGGGAAGAGACTACGCGGGGTGCAGTT	5833	5984	5783	5835	1	contig310	POVCU2_0022790	3653	5984	None	1623	156	16440	No_constitutive_exon_found_in_species
ATATGGCCACTTGAAGATGTTTTAACTATACGTTGTGGCAGTCGGGACAGAC	1740	1802	1852	1800	-1	contig362	POVCU2_0026370	288	2410	None	1623	156	16440	No_constitutive_exon_found_in_species
ATATTCTGCGTGTTCGCGGACACATTCATTTTTGCCTCCCGGCGGGAAAGAA	1936	1998	1886	1938	1	contig639	POVCU2_0049160	1611	4713	None	1623	156	16440	No_constitutive_exon_found_in_species
TTGGAATGATGGGAATTTAAAACCTTCCCAAAATTCAATTGGAGGGCAAGTC	567	606	517	569	1	contig2140	POVCU2_0098000	110	1505	None	1623	156	16440	No_constitutive_exon_found_in_species
TTTTCAATTTTGGAAAAATGAGCCCTACGCGTGCACACCGACGGGCGCAGAT	38833	39023	38783	38835	1	contig601	POVCU2_0044800	37008	39023	None	1623	156	16440	No_constitutive_exon_found_in_species
CGTGCGTTAACTGGTGACATATAAAATTTTATTTCGCACACTAATGGGAGCA	28451	28546	28401	28453	1	contig634	POVCU2_0048380	24571	29106	None	1623	156	16440	No_constitutive_exon_found_in_species
AAAAAAAAAAAAAAAAATTGCAAATTTTACCCCTTTTTGGGGGTAGCAAGGA	34907	35128	34857	34909	1	contig467	POVCU2_0034990	34501	35128	None	1623	156	16440	No_constitutive_exon_found_in_species
AAAAAAAAAAAGAAGAAGCGTAGAATTAATCTATCTGGGCGTTGGACGAGTC	38248	38386	38436	38384	-1	contig461	POVCU2_0034460	38008	38760	None	1623	156	16440	No_constitutive_exon_found_in_species
GAAGATCACCCAGCACATGTATAAGGATGCAATAGGATGGGGACCGACAGTG	4510	7772	7822	7770	-1	contig31	POVCU2_0002320	4182	9856	None	1623	156	16440	No_constitutive_exon_found_in_species
CCCTTAGGTCACTGTGTCAGCATCGGGATCGACATCAACATAGGGATCAGGA	4182	4416	4466	4414	-1	contig31	POVCU2_0002320	4182	9856	None	1623	156	16440	No_constitutive_exon_found_in_species
GCAAAGGGGTAAAAGCAAAAAGGGCAGAGCAAATAGGGCAGAGCAAATAGGG	16356	16536	16306	16358	1	contig191	POVCU2_0012530	16087	16536	None	1623	156	16440	No_constitutive_exon_found_in_species
TCCTGTGCATATGTGCAAATTAAGAACACATGTGTTGGGAGAAGCTTAAGAA	8631	8741	8791	8739	-1	contig95	POVCU2_0006730	3479	9376	None	1623	156	16440	No_constitutive_exon_found_in_species
TTTTTTTTTTTTTGTAACTTTTTTTTTTTTTTTTTTTTTTTTTGGGAAAGGT	23279	23991	23229	23281	1	contig577	POVCU2_0042800	22634	24274	None	1623	156	16440	No_constitutive_exon_found_in_species
TGCAAATTTTGGTTGATCTTCCTTTTTTGCACCATGCGCCGTGGGCGCAGCC	15095	17909	17959	17907	-1	contig483	POVCU2_0036350	14753	18913	None	1623	156	16440	No_constitutive_exon_found_in_species
CAATTCAAAGTTTGCATTTATTTATTTTCCTTTAAAGGGAGGAAGAACAGTT	32933	33033	33083	33031	-1	contig504	POVCU2_0038020	32295	33192	None	1623	156	16440	No_constitutive_exon_found_in_species
ACTCACCGCTTACCCCTTCCCATTTTTTTTTTTTTTTTTTGGGGGGACAGAG	34875	35924	34825	34877	1	contig462	POVCU2_0034540	33578	35924	None	1623	156	16440	No_constitutive_exon_found_in_species
AAAAGGTGCCCCCATGGGGACACAACGCATGAAAAAGTGGGTGTAAATAGGA	7170	7324	7120	7172	1	contig286	POVCU2_0021320	6970	10873	None	1623	156	16440	No_constitutive_exon_found_in_species
TTTTTTTTTTTTTTTTTTTGGGGGGGTTTTATTTTTTGGGGGCGTAACAGAG	29230	29285	29180	29232	1	contig1333	POVCU2_0075340	29035	33074	None	1623	156	16440	No_constitutive_exon_found_in_species
AAATAAACGAATTTTAATTTTATATGAACATTTTTTACAAAATGGGCTAGTT	17166	17331	17381	17329	-1	contig521	POVCU2_0038900	17166	18852	None	1623	156	16440	No_constitutive_exon_found_in_species
CATGAACAGGCGAACGCACAACTCGTGTGAGGGAAAGAGGGGGGCACAAGTA	20989	24952	20939	20991	1	contig373	POVCU2_0027210	19844	32037	None	1623	156	16440	No_constitutive_exon_found_in_species
GAGAGAGAGAAAGAGAGAGGGAAGGTGGCAGAGAGGGAAGAGGGGTTTAGTC	6393	6496	6546	6494	-1	contig402	POVCU2_0030330	4944	6626	None	1623	156	16440	No_constitutive_exon_found_in_species
GATTAAACTGTTAAGATTGCATATGCATTGCAGGGGTTTTGGGGGGTAAGCC	19589	19693	19539	19591	1	contig402	POVCU2_0030370	15222	20183	None	1623	156	16440	No_constitutive_exon_found_in_species
ATATACCCGGAAAAAAATCACGTGTTTGATGAGTTAAAGGGATGTAAAAGGG	1768	1928	1978	1926	-1	contig451	POVCU2_0033510	1768	4818	None	1623	156	16440	No_constitutive_exon_found_in_species
CTGCATGTGCGAAACATGCGTAAGGGGCGCTCCAAGCGGGGGTTCAAAAGGG	17953	18124	17903	17955	1	contig463	POVCU2_0034600	16262	18827	None	1623	156	16440	No_constitutive_exon_found_in_species
AGATTAAAAAAAAAAAAAAAAAAAAAAAAAAAAGGAGGGGGATGAAAAAGAA	22727	23299	22677	22729	1	contig247	POVCU2_0018830	19668	23299	None	1623	156	16440	No_constitutive_exon_found_in_species
GTACATGTGCATGCATGTATATTCTTCCTGTTTCCTTATTACATGGGCAGGC	16238	16530	16188	16240	1	contig354	POVCU2_0025840	16079	17571	None	1623	156	16440	No_constitutive_exon_found_in_species
GCAATTATAAATGTGTAAAGCTTTTTAATAACAACGGGTTAAAAACGTAGAA	25082	25200	25250	25198	-1	contig257	POVCU2_0019880	25082	29174	None	1623	156	16440	No_constitutive_exon_found_in_species
TGCTGCCAAAAGGAGCAGTTTTTTTCTTCGCCATTGCGCTTGGGACAAAGCG	17911	17984	18034	17982	-1	contig92	POVCU2_0006630	17629	18259	None	1623	156	16440	No_constitutive_exon_found_in_species
TCTCCTATTTTTCACATTTCATGGTGCTCAAACTGGGGAACGCAAAATAGTT	7247	7398	7448	7396	-1	contig347	POVCU2_0025120	7247	8116	None	1623	156	16440	No_constitutive_exon_found_in_species
GAACATCATCACTCCACACAAAATGCTCAATTTTGGCGCAAATGGGAAAGGC	24170	24509	24120	24172	1	contig59	POVCU2_0004580	22460	26269	None	1623	156	16440	No_constitutive_exon_found_in_species
TATATTGAAGTTGCATTATTAATTCCTAGGATGATAAATTAGGGCTATAGGC	4059	4695	4745	4693	-1	contig1713	POVCU2_0086150	4059	4864	None	1623	156	16440	No_constitutive_exon_found_in_species
AGCTATTTATTTTTTTTTTTTTTTTTTTTTTTTTTAAGGGGACGTATGAGTT	21811	22198	22248	22196	-1	contig1741	POVCU2_0087250	21811	23489	None	1623	156	16440	No_constitutive_exon_found_in_species
TATCAGTGCTCTTATTCTTGTGCAAGATACTCATTATAAGGGCATATAAGAT	14072	17495	14022	14074	1	contig663	POVCU2_0051130	13921	17766	None	1623	156	16440	No_constitutive_exon_found_in_species
TGCATATGCTCTTTTTTTTTTTTTCTTTTTTTCCTAAAGGGAGGTAATAGGA	5287	5662	5237	5289	1	contig2126	POVCU2_0097730	4986	5662	None	1623	156	16440	No_constitutive_exon_found_in_species
TTAGCAAAGGCACTGCTTTTCTATCCCCCTTTTTTTGGGAAAAAAAACAGGA	16584	16691	16741	16689	-1	contig2126	POVCU2_0097780	16397	17513	None	1623	156	16440	No_constitutive_exon_found_in_species
TGCGTCGACGGCGTACTTCTCAGGGTAAATGCACAGGGGGGCGGGGCTAGTA	12634	12720	12770	12718	-1	contig199	POVCU2_0014520	9069	16225	None	1623	156	16440	No_constitutive_exon_found_in_species
TATGCACTTATACATGTAGAATTACACATGGGTCTTTTTTAAGGGTTTAGCA	1829	1949	1779	1831	1	contig152	POVCU2_0010070	178	9134	None	1623	156	16440	No_constitutive_exon_found_in_species
AATAGGTGAAAGACAAAAAATGAAAGTAAAAATTAGAGGGAAAGGGAAAGGG	23090	23274	23324	23272	-1	contig2120	POVCU2_0097650	23090	24538	None	1623	156	16440	No_constitutive_exon_found_in_species
AATTTTCTTTTTATGCTCTCAATGTTTTAATATACAGGGGGGAAAAATAGTT	8093	8681	8043	8095	1	contig1872	POVCU2_0090310	7787	9457	None	1623	156	16440	No_constitutive_exon_found_in_species
AAACGCCTACTGATGCGTACATTTTGTATAACCCAAAAGCAGGGCTATAGCA	11616	11763	11566	11618	1	contig1872	POVCU2_0090320	10708	11763	None	1623	156	16440	No_constitutive_exon_found_in_species
GGTACTTTAAAAAAAAAAAGAACAAAACAACATAACCATTTTATGGGAAGGA	8477	10839	10889	10837	-1	contig558	POVCU2_0041880	8192	11388	None	1623	156	16440	No_constitutive_exon_found_in_species
ATCGTTTACCATAGAGAACACTTTTTTTTTTATGCAAAATAGGGGACAAGGG	21799	21865	21749	21801	1	contig558	POVCU2_0041920	19820	22983	None	1623	156	16440	No_constitutive_exon_found_in_species
TGTTGTACTCGGGGGGGGGAGTACGATTTTCCTGCGGGCGTATAAAACAGCG	19112	19148	19198	19146	-1	contig638	POVCU2_0049130	18626	19281	None	1623	156	16440	No_constitutive_exon_found_in_species
AAAGTGACAAAATTAATTTTCTCTTTGAGTAATCGCAACTGGGGATTCAGAA	17865	17961	18011	17959	-1	contig285	POVCU2_0021280	17564	20681	None	1623	156	16440	No_constitutive_exon_found_in_species
GGTTAGACTCGAGAAAAATGCCCACATTGGGGGGAAGGGAAGGGTGAGAGGT	17564	17730	17780	17728	-1	contig285	POVCU2_0021280	17564	20681	None	1623	156	16440	No_constitutive_exon_found_in_species
ATATATATATACATGCGCGCGTGCACCTGAACCTGTACGAGGGGAATAAGCA	8911	9081	8861	8913	1	contig657	POVCU2_0050250	8569	9081	None	1623	156	16440	No_constitutive_exon_found_in_species
TATGTGTATATATGCACGTTACATATCCATGCTTTTTTGCATTGGGGCAGAT	16516	16633	16466	16518	1	contig305	POVCU2_0022360	14243	16955	None	1623	156	16440	No_constitutive_exon_found_in_species
TTAACCAAAGGGGGGAAGAAAGAGGGAGAGAGGTAGAGGGCTAACGAGAGAA	16879	17024	17074	17022	-1	contig556	POVCU2_0041770	16234	17653	None	1623	156	16440	No_constitutive_exon_found_in_species
AAAAAAAAAAAAAAAAAAAACAGGATGTTGTAATTAGGGTAGCGAAACAGTA	16999	17038	17088	17036	-1	contig308	POVCU2_0022490	15040	18329	None	1623	156	16440	No_constitutive_exon_found_in_species
ATGTTATATTTTTATTTACACTTGTACGTAAAAATCTGTACGAATGGGAGTT	18640	18764	18590	18642	1	contig569	POVCU2_0042380	16166	20425	None	1623	156	16440	No_constitutive_exon_found_in_species
ATCGCTACACCCTGTTTTTAACTCCATTTTGTTGTTTATGAGGGGAGCAGGA	1268	6749	1218	1270	1	contig271	POVCU2_0020370	918	6948	None	1623	156	16440	No_constitutive_exon_found_in_species
CCTGGTTCTGCGTGCATACATACAAAGAAGAGGAGGGGGGAAACCAGCAGAG	15694	15794	15844	15792	-1	contig573	POVCU2_0042530	14236	15938	None	1623	156	16440	No_constitutive_exon_found_in_species
AGTTTTGTATATGCATGGCTAAATGTATGTGATCGTTTGCCGAGGGAAAGGC	15542	15608	15658	15606	-1	contig576	POVCU2_0042710	15216	16082	None	1623	156	16440	No_constitutive_exon_found_in_species
CCAAGCCCGTTTGAGCGATTCGACCCCCGATAAGTACATTTGGGAGTAAGCA	1158	1931	1108	1160	1	contig62	POVCU2_0004690	961	2325	None	1623	156	16440	No_constitutive_exon_found_in_species
CCCGTATTACCAATTTCGCGCACTCATTTACTTTTTACAAGGGGGGCAAGGG	9018	9114	9164	9112	-1	contig203	POVCU2_0014890	9018	12791	None	1623	156	16440	No_constitutive_exon_found_in_species
TCTTTCTCTTTCCCTTTTTTTTTTTTTTTTTTTGCAAAAAAGAGGGTAAGAC	744	857	694	746	1	contig119	POVCU2_0008530	118	3224	None	1623	156	16440	No_constitutive_exon_found_in_species
GGATATAAAGAAGGAGCTCGAAAATGCGCTCCTGGAGAGGAGGGTTAAAGGT	4072	4189	4022	4074	1	contig39	POVCU2_0003060	3728	4613	None	1623	156	16440	No_constitutive_exon_found_in_species
TACATATATATATGTATATATATAAAGGACGCGGAAGCTTGTTGGGAAAGGC	8665	8971	8615	8667	1	contig1941	POVCU2_0093280	7720	10806	None	1623	156	16440	No_constitutive_exon_found_in_species
TTTTATTTTATTTTATTTTATTTTTTTTTTTTTTTCCTCTACGGGTGCAGAA	9937	10194	9887	9939	1	contig385	POVCU2_0029080	7282	19453	None	1623	156	16440	No_constitutive_exon_found_in_species
AGGTACGATACTACCATAGCGCTTCCTCCCCCACGAGATGAACCTGGGAGAG	3370	4237	4287	4235	-1	contig103	POVCU2_0007020	2190	7064	None	1623	156	16440	No_constitutive_exon_found_in_species
TCAAGAGGTTCTTCCCCCGTTCTCACTTTTATGTTGCAGTCGAAGGGTAGTA	2260	3630	3680	3628	-1	contig572	POVCU2_0042440	2260	3861	None	1623	156	16440	No_constitutive_exon_found_in_species
TATGACGGGTAACGGGGAATTAGAGTTCGATTCCGGAGAGGGAGCCTGAGAA	11267	11372	11422	11370	-1	contig1223	POVCU2_0072030	10226	11504	None	1623	156	16440	No_constitutive_exon_found_in_species
AAATTAAAGCAGTGGACGAGAGGGTGTATCGAGGGCGAGAGAGAGGGAAGAG	625	737	575	627	1	contig249	POVCU2_0018880	432	1769	None	1623	156	16440	No_constitutive_exon_found_in_species
TCCCTATTAAAAACTTTTATTCCCTGTACATTGCTGTTTTCGGGCAAAAGGG	13504	13616	13666	13614	-1	contig249	POVCU2_0018910	13504	18071	None	1623	156	16440	No_constitutive_exon_found_in_species
GATATTATGAGGGATATTTCCCGTCAGAGAGTACATTTTTCGAGGGTTAGAA	10450	10537	10587	10535	-1	contig302	POVCU2_0022230	8836	11120	None	1623	156	16440	No_constitutive_exon_found_in_species
ACTCGAGTGAAGAGGAGTAGCTATGCATTTTGTTTCCCGTGGGAAAACAGTT	2738	3795	2688	2740	1	contig35	POVCU2_0002700	1983	3795	None	1623	156	16440	No_constitutive_exon_found_in_species
TAATAATCTGAGCATCCCGGCAATGCATTCCACCTGCCCCGGGGGGCAAGAA	7887	8210	7837	7889	1	contig468	POVCU2_0035050	6262	8210	None	1623	156	16440	No_constitutive_exon_found_in_species
ATCCTGTCACACAGGTTCATACGAATACTATTACTTCCTGGGGAGTTAAGGT	1654	1794	1604	1656	1	contig130	POVCU2_0008890	80	2271	None	1623	156	16440	No_constitutive_exon_found_in_species
AAGTTTGGACCGTCCGGGCGCATGGCGATTCGAAAGGCCCGAGGGCTTAGGT	4325	4523	4573	4521	-1	contig130	POVCU2_0008900	2423	8325	None	1623	156	16440	No_constitutive_exon_found_in_species
ACAAAGTATCCAAACTGAAGTATTTTTTTTTTTTTTTTTTCCAATGGGAGGT	2423	3049	3099	3047	-1	contig130	POVCU2_0008900	2423	8325	None	1623	156	16440	No_constitutive_exon_found_in_species
TTTTAAGAAAAAAACACTCGTCTCTTCTTCCCTGCGAGGGAAATACACAGAA	9339	9439	9489	9437	-1	contig519	POVCU2_0038750	8833	9647	None	1623	156	16440	No_constitutive_exon_found_in_species
CATTTACGCGAGAGCACCTCTTTTTTTTTTTTTTTTTTTTAAGGGAAAAGAT	13964	14044	14094	14042	-1	contig560	POVCU2_0041990	9602	15585	None	1623	156	16440	No_constitutive_exon_found_in_species
TTGATATGTAAAAATGATACTCTTCTTTCCTGCGAATAAGGGGTATATAGTA	6107	6263	6057	6109	1	contig262	POVCU2_0019990	5581	6263	None	1623	156	16440	No_constitutive_exon_found_in_species
GTGAGAGGGCATAAAAAAAGCCATTTTCACCTGCTGAAGGGGGATCACAGGT	3039	5256	5306	5254	-1	contig437	POVCU2_0032610	3039	5442	None	1623	156	16440	No_constitutive_exon_found_in_species
TTTTGTGAAGCAAAAAAAAGAAAAAAAAAAAAAGACGTGGGGGCTGGGAGGC	9953	10128	10178	10126	-1	contig218	POVCU2_0016170	9953	10971	None	1623	156	16440	No_constitutive_exon_found_in_species
GCATGCAGCTGGAAAATAAGAACCTCTCCCTGTAGGGGGAAGCGGTACAGGA	13049	13101	13151	13099	-1	contig148	POVCU2_0009980	12308	14672	None	1623	156	16440	No_constitutive_exon_found_in_species
TTTTCCGAGTGATATACTAATTTTTTTTTTTTTTTGGGGGGGTGGGGAAGGG	4392	4471	4521	4469	-1	contig307	POVCU2_0022420	3714	4754	None	1623	156	16440	No_constitutive_exon_found_in_species
TTCCATGCACGTGTACATGCGAAATTGGGGGAGGAAAAGGAAGGGATTAGGA	8195	8295	8345	8293	-1	contig120	POVCU2_0008610	7956	8727	None	1623	156	16440	No_constitutive_exon_found_in_species
TTACAAAGGCGCGCGTAAAACGTTTTTGCGTGTTCTCCCCTGTGGGGGAGGC	1595	1798	1848	1796	-1	contig13	POVCU2_0001050	1595	3681	None	1623	156	16440	No_constitutive_exon_found_in_species
GAAGTGGCACAGGAAGAAGCGGCACAGGAAGAAGCGGCAGAAGGGATCAGGG	6041	6645	5991	6043	1	contig206	POVCU2_0015040	4427	6645	None	1623	156	16440	No_constitutive_exon_found_in_species
AAAAACGAATGGGCTAATTAGCGACGGGGCAATTTTGCAAAGGGATTAAGGG	10723	10808	10673	10725	1	contig177	POVCU2_0011410	10340	10808	None	1623	156	16440	No_constitutive_exon_found_in_species
AATTAAAAAAAAAAAAACACGAACAGAAAGGCGGACGAGTGGGCAAAAAGAC	1079	1280	1029	1081	1	contig1982	POVCU2_0094240	145	1280	None	1623	156	16440	No_constitutive_exon_found_in_species
TCAAACAAATACCTGTTGAAAGGGGTCCCGTACAAAAAAAGGGGACAAAGCC	3583	3665	3715	3663	-1	contig32	POVCU2_0002390	3117	6994	None	1623	156	16440	No_constitutive_exon_found_in_species
ATGTCCTCAAAAGCTTTGGTCTCGACCTCTACGAGCTTTAGCGGGTGCAGCT	8398	8607	8348	8400	1	contig673	POVCU2_0051710	799	8903	None	1623	156	16440	No_constitutive_exon_found_in_species
AGATTTTAGGTTTATTTTTACTTTTTTCACTTTCTTCTGTTGAGGGGAAGGG	4187	4817	4867	4815	-1	contig144	POVCU2_0009830	4187	5845	None	1623	156	16440	No_constitutive_exon_found_in_species
AAACAAAGCTGTGCGTATTGAAAAAAACGAACGTTCGGTGGGAAGATAAGTG	2618	2828	2878	2826	-1	contig884	POVCU2_0059600	1560	5673	None	1623	156	16440	No_constitutive_exon_found_in_species
ACGAAGTGTTTTTTTTTTTTTTTTTTTTTTTTTGTTTGGGGATGGGTGAGAA	5738	5923	5688	5740	1	contig530	POVCU2_0040290	5459	7460	None	1623	156	16440	No_constitutive_exon_found_in_species
TTTACACTCTCTTTCCTTATCGCGCGCAGTAAATATGTGGGAAAAGTAAGTT	4025	4258	3975	4027	1	contig208	POVCU2_0015110	3859	5162	None	1623	156	16440	No_constitutive_exon_found_in_species
AAGTGCTCACCTACACACTTGCACGCGCTTAATGAAGGGGAAAACCGCAGAC	5587	5714	5764	5712	-1	contig516	POVCU2_0038680	1300	6990	None	1623	156	16440	No_constitutive_exon_found_in_species
TTTTAATGGATGTGTCGCCATTGTACAATTCTCACTTTACAGGGGAAAAGCG	3445	3519	3395	3447	1	contig752	POVCU2_0055590	1974	3604	None	1623	156	16440	No_constitutive_exon_found_in_species
TGCCGTTTTTTTCGCCCACGAGCGATTCGCATCTTTTGGAGGGTGAACAGGT	3114	3244	3294	3242	-1	contig201	POVCU2_0014580	891	3559	None	1623	156	16440	No_constitutive_exon_found_in_species
GCGATAACTGCATGGAGCACATATCTCTCAACATGATGTGGGGAGCCTAGCT	3576	3663	3713	3661	-1	contig983	POVCU2_0063300	3390	5409	None	1623	156	16440	No_constitutive_exon_found_in_species
AGTAGTTCCCTTTTGGGTTTTTATTTTTCTCATAAAAGGGAGCAAACTAGGA	838	1588	788	840	1	contig798	POVCU2_0056850	727	5735	None	1623	156	16440	No_constitutive_exon_found_in_species
CACGTTTGAACATATACGTATACCCTTTTTTTTTTGCACAGTGTGGGGAGGC	4728	4792	4842	4790	-1	contig2053	POVCU2_0095840	2735	5484	None	1623	156	16440	No_constitutive_exon_found_in_species
GTAAAACGAGGGTAAAGCGAGGGTAAGGCGAGGGTAAAACGAGGGTAAAGCG	3152	3372	3102	3154	1	contig1535	POVCU2_0081230	2973	3372	None	1623	156	16440	No_constitutive_exon_found_in_species
GCGAAAAGGTAACCTTTTTTGGTAAATTTTTCCACTGCAACAACGGGTAGAC	4696	4841	4646	4698	1	contig1976	POVCU2_0094180	4331	4841	None	1623	156	16440	No_constitutive_exon_found_in_species
TTAATTGGGAAAAAATAAAAAACCCTTCCCTTTCCTTCGACAGGGTATAGTT	1683	2101	2151	2099	-1	contig1506	POVCU2_0080600	1683	2397	None	1623	156	16440	No_constitutive_exon_found_in_species
TTTACCCTTTCAAATTTTGTTGCATTTCAGAGGCGTGGGGAAAAGAAAAGGT	790	1324	740	792	1	contig93	POVCU2_0006680	680	1610	None	1623	156	16440	No_constitutive_exon_found_in_species
CTGTACATGGAAATTCACATGAACATCATGTTGCATCAAGTGTATGGGAGAA	1082	1209	1259	1207	-1	contig2112	POVCU2_0097440	905	3170	None	1623	156	16440	No_constitutive_exon_found_in_species
AGGAGTAGAAGGATCGGGCAATTGCAATATTTTATTTCAGGGAGATTTAGTA	31	2119	2169	2117	-1	contig255	POVCU2_0019740	31	2752	None	1623	156	16440	No_constitutive_exon_found_in_species
TTTTAATAATGGTAATAACAAAATAAATATCACAAAATCGGGAATTATAGAA	213	1078	1128	1076	-1	contig854	POVCU2_0058860	213	2377	None	1623	156	16440	No_constitutive_exon_found_in_species
CTCCTATACATATACCCACAACACTAATGTAACTTCGGGTAAAATGTTAGGA	399	1029	349	401	1	contig1169	POVCU2_0069620	189	1029	None	1623	156	16440	No_constitutive_exon_found_in_species
TTATATGTCTATTTATTCAATGGGTACACACGAGAGGGGATGGTAAATAGAA	566	734	516	568	1	contig2203	POVCU2_0099650	101	734	None	1623	156	16440	No_constitutive_exon_found_in_species
