# Supplementary material for: Widespread Separation of the Polypyrimidine Tract From 3′ AG by G Tracts in Association With Alternative Exons in Metazoa and Plants
Source: Front Genet. 2019 Jan 14;9:741. doi: 10.3389/fgene.2018.00741 (PMC6339879; doi:10.3389/fgene.2018.00741)
Supplement: DATA FILE S2 — Sequences of REPAG 3′ SS from each species of metazoa, plants and protists. [file Data_Sheet_2.zip › Supplementary data 2/Metazoa_Release38_dendroctonus_ponderosae.txt]

REPA_GGG_Sequence	Exon_Start	Exon_End	Pos_-50	Pos_+2	Strand	Chromosome	GeneID	Gene_Start	Gene_End	Gene_Name	Number_of_REPAs	Number_of_REPAs_has_GGG	Number_of_Intron(Intra_genic_Region)	Upstream_Constitutive_Exon
GTTTGCGAAGAAAATTGCTGTTTTATTCTAATTTTCTTGGGGGGTTTAAGGG	1848454	1848563	1848613	1848561	-1	Seq_1103023	YQE_12067	1847473	1849356	None	1784	213	63508	No_or_no_constitutive_exon
TTAACCCGGTGTTGATCGCAACAGAAGTACATCTTTCCGGGGAATTGCAGGT	2717313	2717501	2717551	2717499	-1	Seq_1103023	YQE_12141	2716202	2717755	None	1784	213	63508	No_or_no_constitutive_exon
TGCCACTTTTGCTCTCAGTGTCTTACATTTTTTATGATATGGGTTGGTAGTT	3564263	3564493	3564213	3564265	1	Seq_1103023	YQE_12202	3560871	3566618	None	1784	213	63508	No_or_no_constitutive_exon
AATTACCGCAATAAAACACAAGGAGACTCATTTAATTGGTGGGATTGCAGAT	740725	741005	740675	740727	1	Seq_1102823	YQE_09110	737640	741005	None	1784	213	63508	No_or_no_constitutive_exon
TTGGCTTGCTAACACTACTTAGTCAAACTGTTTGCGTTTTTTTGGGGAAGGT	1035957	1036344	1036394	1036342	-1	Seq_1102823	YQE_09128	1035957	1042067	None	1784	213	63508	No_or_no_constitutive_exon
TTTTGTTTTCGAGAATTCAAAGGCATCCCGAACACATTATGTGGGAATAGGT	1745203	1745332	1745382	1745330	-1	Seq_1102823	YQE_09170	1745122	1748929	None	1784	213	63508	No_or_no_constitutive_exon
CATATTGATTTATTCTGAATGATATACAATTAAATCTGGGAAAATATCAGAC	2586291	2586591	2586641	2586589	-1	Seq_1102823	YQE_09240	2583940	2596199	None	1784	213	63508	No_or_no_constitutive_exon
AGAGGCCAGTATGGAGTGGTGTCATCGTGCGAACCTTGGGGTAAAATCAGCC	3244660	3244738	3244610	3244662	1	Seq_1102823	YQE_09283	3242138	3245971	None	1784	213	63508	No_or_no_constitutive_exon
AGTCCGTAGGACGTCTGAAAGGCTGTCGCTTAACTAGTAGGGATGTGTAGTG	2490872	2491201	2490822	2490874	1	Seq_1102694	YQE_06177	2483919	2501378	None	1784	213	63508	No_or_no_constitutive_exon
GCGTGCTTGTAATGTATTGGTGTTTTAATAAGTCTTGGTAAATCGGGTAGCA	806430	806926	806976	806924	-1	Seq_1102713	YQE_06613	806430	807178	None	1784	213	63508	No_or_no_constitutive_exon
GCGCAGCAATTTAATCAAATTTGCTTTAATGGTTTTTTTCGCTGGGGCAGTT	1385356	1385550	1385600	1385548	-1	Seq_1102669	YQE_05316	1384636	1386044	None	1784	213	63508	No_or_no_constitutive_exon
TAAGTGCAAATTTTCATACAAAATCGGCTGAAACCTTCGGGAAATTGCAGAT	1910428	1910537	1910587	1910535	-1	Seq_1102669	YQE_05366	1909508	1914214	None	1784	213	63508	No_or_no_constitutive_exon
GCTTCATTCGATTGCAACGAAATTTTTTTGTTTTTGGGTGGTAAAATCAGGA	3005111	3005332	3005061	3005113	1	Seq_1102669	YQE_05434	3002835	3006283	None	1784	213	63508	No_or_no_constitutive_exon
GTAAACGATAAAGTGGATTTAATTTGATCAGTATCTTCTTGGGGTTGCAGAA	122102	122247	122052	122104	1	Seq_1103038	YQE_12815	121813	125187	None	1784	213	63508	No_or_no_constitutive_exon
GCCTGTTGCAGCAGCTGCAGCGGCCAGATTCGATCGGGACTAAGGCGCAGGG	1925064	1925303	1925353	1925301	-1	Seq_1103038	YQE_12918	1924495	1925423	None	1784	213	63508	No_or_no_constitutive_exon
GTAGTTGTGTACTTAAAAAAAATATATATTTTTCCTGTGGGGAAAAACAGAT	1957877	1957972	1957827	1957879	1	Seq_1103038	YQE_12920	1957629	1960838	None	1784	213	63508	No_or_no_constitutive_exon
CTACGAAAACCCTCCAAACTCATCAATTTACTGTTTTTTTGGGTAAATAGAT	2248291	2248398	2248241	2248293	1	Seq_1103038	YQE_12947	2240898	2258173	None	1784	213	63508	No_or_no_constitutive_exon
TAAGTAAATGCCTGCGAAAATCAATGAGGAAAGTAACCGGGAAAATTTAGAG	2605235	2605421	2605185	2605237	1	Seq_1103038	YQE_12974	2599952	2605789	None	1784	213	63508	No_or_no_constitutive_exon
AAGCTGCTTAAAACAACCGAACTTCTCAAACCTCTTAATCCGGGCCGAAGGC	2607991	2608298	2608348	2608296	-1	Seq_1103038	YQE_12975	2605902	2609999	None	1784	213	63508	No_or_no_constitutive_exon
CTGTGGACAAACAGAACTAAAAATGGTTAATATTCTAATCGGGTGTACAGGG	137264	137344	137394	137342	-1	Seq_1102394	YQE_03772	136602	137791	None	1784	213	63508	No_or_no_constitutive_exon
GTGCACTGAAACAGTCTGTGATTAGCGGCAAACTGAATCGGGGTTAACAGGA	1128790	1128883	1128933	1128881	-1	Seq_1103026	YQE_12338	1116887	1134300	None	1784	213	63508	No_or_no_constitutive_exon
TTAGAACATGCTATTTCCAGAGTGGTTGGATACATATCGGGAAATTGCAGAT	2178184	2178423	2178473	2178421	-1	Seq_1103026	YQE_12406	2177680	2193048	None	1784	213	63508	No_or_no_constitutive_exon
TAGAAGAGATATTCCGTTGGGGTTGGTTCAACCATTGGGTGCGATGGTAGGA	1340649	1340775	1340825	1340773	-1	Seq_1102783	YQE_08763	1336018	1346433	None	1784	213	63508	No_or_no_constitutive_exon
TGGTGTAACTTTAACATCTGCTAGCTTTACTTACTAACCTGGGTGTGCAGGA	358812	358926	358976	358924	-1	Seq_1102760	YQE_07939	352302	359485	None	1784	213	63508	No_or_no_constitutive_exon
TCGTGCCTCTTCCGCGCCACTCGTTCAACACTATTTGTCGGGAATGCCAGGC	1931937	1932054	1931887	1931939	1	Seq_1102760	YQE_08020	1929527	1935184	None	1784	213	63508	No_or_no_constitutive_exon
AACTGAGCCTCCGATGTATTTGGAGCCTACGTTAAATTGGGGACTAAAAGAG	759490	759713	759440	759492	1	Seq_1102730	YQE_07196	753594	764414	None	1784	213	63508	No_or_no_constitutive_exon
AGCAGCTTCGAATTCAGCCAATTCAAACAGTAGGTTGTGGGAAGTAGTAGTC	985144	985541	985094	985146	1	Seq_1102730	YQE_07219	970218	987386	None	1784	213	63508	No_or_no_constitutive_exon
AAGCAGTGAGTTGATGTGGGGTGAGTTAATTTGCATTGGGTAACTGGAAGGC	1157902	1158057	1157852	1157904	1	Seq_1103007	YQE_11734	1151823	1161548	None	1784	213	63508	No_or_no_constitutive_exon
TTTAAAATTTCAATGTCTCAATGTTGTTGGGAATATCTAAAAGGGTTCAGTT	27380	27581	27330	27382	1	Seq_1102761	YQE_08061	24849	27581	None	1784	213	63508	No_or_no_constitutive_exon
TAATATACTGTATTTATCAGGGTCTGGCTGTTTACCTTTGGGCAACGCAGCT	263039	263227	262989	263041	1	Seq_1102761	YQE_08090	260711	266544	None	1784	213	63508	No_or_no_constitutive_exon
AACATCCAGGTATCAGTTTTCCCAGCTTAGCATTAGGGGAGTTAATGAAGCT	324891	324990	324841	324893	1	Seq_1102761	YQE_08101	319395	333600	None	1784	213	63508	No_or_no_constitutive_exon
GAGTTGACGCCAATCGCGTCCATTCTACTGCAGGATTTTGAGGGTTGCAGGT	277517	277790	277467	277519	1	Seq_1102902	YQE_09771	274637	283046	None	1784	213	63508	No_or_no_constitutive_exon
GTAAGCGACAAGGGTCTGAAGTGGCATGCAAATTGATGGGAGAATTGCAGAT	291043	291229	290993	291045	1	Seq_1102902	YQE_09774	290674	296118	None	1784	213	63508	No_or_no_constitutive_exon
GGGTGAACAATCCGCATTCATTCGAACTTATCGTTTTTCGGGAAATGCAGGT	526079	526183	526233	526181	-1	Seq_1102902	YQE_09798	522781	527693	None	1784	213	63508	No_or_no_constitutive_exon
GTTCGGAGTACCATTCTTCTCTGTATACTTAACGAGTTGGGAAATTGCAGAT	666809	667007	667057	667005	-1	Seq_1102902	YQE_09817	666466	668851	None	1784	213	63508	No_or_no_constitutive_exon
CACTATCACCTATCTTGCACGTACTAAAGCGTAACATGGTTGGGTGGCAGGT	935071	935298	935348	935296	-1	Seq_1102902	YQE_09826	930508	962123	None	1784	213	63508	No_or_no_constitutive_exon
TTTGTTGTATATTACTCTACTGCCCTACAACGGGTTTTTTTGGGATGCAGGC	967549	967951	967499	967551	1	Seq_1102902	YQE_09828	967100	967951	None	1784	213	63508	No_or_no_constitutive_exon
AAATTTTCAAGGTACGTCCTCCTATCGACCGGGTGTAAAATGGGGTGAAGCA	1522850	1523082	1523132	1523080	-1	Seq_1102902	YQE_09865	1522589	1528271	None	1784	213	63508	No_or_no_constitutive_exon
TTTCACAGCAGTTAAATACCTGTTTGATTGCTGATTAGTGAGGGCTGTAGAA	1599884	1600005	1600055	1600003	-1	Seq_1102902	YQE_09875	1599884	1602909	None	1784	213	63508	No_or_no_constitutive_exon
CACAACCCAATGGCGCCCATTTTGAATCACCCTGTATAATACATGGGTAGTC	546261	546325	546375	546323	-1	Seq_1102674	YQE_05565	541524	548410	None	1784	213	63508	No_or_no_constitutive_exon
GTTAATACTTGAAACTCCATATTTCATAGAAAATTGTTGGGAAAATTTAGGT	769749	770364	770414	770362	-1	Seq_1102674	YQE_05590	766910	781019	None	1784	213	63508	No_or_no_constitutive_exon
AACATTTCCTTAATCGAAAACAACAGACTCTATATAGATTATGGGATCAGAG	917918	918152	918202	918150	-1	Seq_1102674	YQE_05591	914693	920173	None	1784	213	63508	No_or_no_constitutive_exon
GTGTTAGTAGCCATAAAATTGTATGTTAAATTAACTACAGGGTGGTGCAGAA	1500126	1500179	1500229	1500177	-1	Seq_1102674	YQE_05659	1497165	1504741	None	1784	213	63508	Yes
GGTCGATTTGTCCTCAAAGATCTCGTAGAACGTTTGGGGGAAAATTGCAGCA	1662072	1662344	1662022	1662074	1	Seq_1103037	YQE_12782	1661770	1664651	None	1784	213	63508	No_or_no_constitutive_exon
ATCCTGCGGTTATCGATTCAATTGACCAACTGACAGGGAAAAGATACCAGAT	264542	264748	264492	264544	1	Seq_1101939	YQE_02444	263512	265014	None	1784	213	63508	No_or_no_constitutive_exon
GATTTGATCGGAATTAGTGACGGCAGCACGAAAAGAAGTTGGGTGTCAAGTT	529661	529846	529896	529844	-1	Seq_1101939	YQE_02463	521467	532959	None	1784	213	63508	No_or_no_constitutive_exon
TCAACTATTAGTCCTGTTTCTCCATGCTGAAGTATTTTGTGGGGTTGCAGGT	163003	163255	163305	163253	-1	Seq_1102481	YQE_04325	161981	164981	None	1784	213	63508	No_or_no_constitutive_exon
TGCAGCCCTCGAGCCCTGGGGAAATTGAATGTTCATTTCAAGGGTTGCAGGA	1268914	1269133	1269183	1269131	-1	Seq_1102432	YQE_04024	1267708	1269906	None	1784	213	63508	No_or_no_constitutive_exon
CCTTATTCCGCTCTTTTTCAGAGTCTTAAATAATCTTCATGGGGTTGTAGAG	1526444	1527057	1527107	1527055	-1	Seq_1102432	YQE_04044	1526444	1534095	None	1784	213	63508	No_or_no_constitutive_exon
GTACGTATGAAGCATGAATTTAAATGAATAAACAATGTGGGAAATTACAGAT	1251302	1251425	1251252	1251304	1	Seq_1102969	YQE_11017	1239268	1271492	None	1784	213	63508	No_or_no_constitutive_exon
TTGTTCTTTTTATCAAAGGAGCGGGTTTTGATGGCTACTTGATGGGGCAGAC	6699	6967	6649	6701	1	Seq_1102962	YQE_10796	4465	9755	None	1784	213	63508	No_or_no_constitutive_exon
TTGCTGATGTTTTCCGAACGCAAAGTCAACGTTTGAACCCGTCGGGGCAGGT	665094	665390	665440	665388	-1	Seq_1102962	YQE_10823	664477	666774	None	1784	213	63508	Yes
CTAATGCACCCTCTACTAGAGAAAGGCTAATTCTTTGTATGGGCGGTTAGCT	1126796	1126994	1126746	1126798	1	Seq_1102962	YQE_10888	1123795	1127326	None	1784	213	63508	No_or_no_constitutive_exon
TGATGGCATTTTAAGGCTATTCAGCTGGTCTAATCTATGTGGGTTTAAAGGA	1134363	1134546	1134313	1134365	1	Seq_1102962	YQE_10892	1133878	1137836	None	1784	213	63508	No_or_no_constitutive_exon
CATCCGCAGGACTCCTAAAGCAAGCAAACGACTGCGATTTGGGGTTGCAGGG	1183191	1183402	1183452	1183400	-1	Seq_1102962	YQE_10898	1170555	1184862	None	1784	213	63508	No_or_no_constitutive_exon
TCTTTTCCTATACTCTACAGCTCTGGCTAGATAATTTGGGGCAAAAACAGAG	238432	238476	238382	238434	1	Seq_1102695	YQE_06298	237645	238476	None	1784	213	63508	No_or_no_constitutive_exon
GCGTAGCTTTCCCAATTACAGTAGAGTTGTGGTGACAGTTGGGGTTGCAGAT	875113	875317	875367	875315	-1	Seq_1102660	YQE_05176	873819	876274	None	1784	213	63508	No_or_no_constitutive_exon
AAGTTTTCTTTCAATATTCCGCATTTTGCCTGAACAAAATGGGGTTACAGAC	99019	99162	98969	99021	1	Seq_1102748	YQE_07672	98081	99424	None	1784	213	63508	No_or_no_constitutive_exon
TTTAGATTGTTTAAATGGTGATGGAAATATCAGCAAGCGGGGTGGCACAGCC	130008	130243	129958	130010	1	Seq_1102748	YQE_07674	124696	131666	None	1784	213	63508	No_or_no_constitutive_exon
GAGCATTTTGTGCCTTGTGCAATGTCCGAATCTGGGGCCTGGGGCGCCAGGG	694708	694767	694658	694710	1	Seq_1102748	YQE_07710	694249	694767	None	1784	213	63508	No_or_no_constitutive_exon
ACATGGTAAGCGAGGAAGTTTAGGTGATATTGAACTAGATGGGGTGGCAGGT	1107805	1107984	1107755	1107807	1	Seq_1102748	YQE_07746	1098736	1122767	None	1784	213	63508	No_or_no_constitutive_exon
GTTGTTGGCGCTGCATAGTTTTGCTGGATGATTAAACAGGAAGGGTATAGAT	334204	334282	334332	334280	-1	Seq_1103028	YQE_12476	334204	336843	None	1784	213	63508	No_or_no_constitutive_exon
TCAAACGCCTACAAGTACCAAAGAAGCGATCCGTTGGGATGGGGATTTAGGT	624223	624404	624173	624225	1	Seq_1103028	YQE_12485	619565	628760	None	1784	213	63508	No_or_no_constitutive_exon
GAAACAAAATGGTATTCTAACTCCCGATAATGAACAACGTGGGAATTTAGGT	701851	702052	702102	702050	-1	Seq_1102712	YQE_06575	700236	708014	None	1784	213	63508	No_or_no_constitutive_exon
CTAAATAGAGCGGAAGAGTCAAAAGGAACATTTTCCCGGCCTGGGAGCAGTG	187989	188168	188218	188166	-1	Seq_1102753	YQE_07791	186065	189011	None	1784	213	63508	No_or_no_constitutive_exon
ATTTCCCCTTTTGAAACCACCCTTGATTTGTTTTTACGTTTGGGGTGAAGGT	717694	718092	717644	717696	1	Seq_1102753	YQE_07811	717249	718092	None	1784	213	63508	No_or_no_constitutive_exon
GGCTTGATTTAATCCAATCTTCACCCCCGTAGTGCCCTGATACGGGACAGTA	725133	725248	725083	725135	1	Seq_1102753	YQE_07812	722638	730358	None	1784	213	63508	No_or_no_constitutive_exon
CATTTGAAAAAAATAATGCAATCAAATTTGAACAGCAGTTGGGATTGCAGTT	677035	677359	676985	677037	1	Seq_1102757	YQE_07909	675513	677946	None	1784	213	63508	No_or_no_constitutive_exon
GATTTCGTAAACATAAAAGAAATAGGGGACATCGGCGAAGATATGGGAAGAA	577079	577381	577431	577379	-1	Seq_1102715	YQE_06766	569103	592657	None	1784	213	63508	No_or_no_constitutive_exon
AAGCATTGGATGCAAGAAATTTTCCCTATTTAACTTCACGGGAATTGCAGTG	694264	694437	694214	694266	1	Seq_1101744	YQE_01678	692786	694758	None	1784	213	63508	No_or_no_constitutive_exon
GTAGCCTCTGAATGAATGAAGCGCAAGCGTGCACAGTTTGGTGGGGATAGGC	270566	270756	270516	270568	1	Seq_1102957	YQE_10576	269370	272803	None	1784	213	63508	No_or_no_constitutive_exon
GCCCTCGTTCTTTTCGGGTTGGTTAACTAATGGAGCTCTATGGGTGGTAGGA	513997	514145	514195	514143	-1	Seq_1102957	YQE_10601	513168	514612	None	1784	213	63508	No_or_no_constitutive_exon
GGTGAGCGTTTAACATGATGGGGAAGGTGCGATGTCTTACCAATGGGTAGGC	584065	584236	584015	584067	1	Seq_1102957	YQE_10615	583578	585146	FEN1	1784	213	63508	No_or_no_constitutive_exon
CCATGACACTTCAGTGATTAATTTTACGATGTTTTTAATCGGGTTGGTAGGT	316420	316706	316370	316422	1	Seq_1103015	YQE_11852	315455	316942	None	1784	213	63508	No_or_no_constitutive_exon
GGTTTTCCTACGCCAAAGTGTCCAAGTTTGTTGACCTTCGGGAAGCGAAGAG	325496	325549	325446	325498	1	Seq_1102381	YQE_03674	324519	325549	None	1784	213	63508	No_or_no_constitutive_exon
TTCGGCCTCCTGCCTGAAAAACGGACGGAAGCGGGTCCGGGGGGACTCAGAG	692726	692848	692898	692846	-1	Seq_1102381	YQE_03696	676805	693022	None	1784	213	63508	No_or_no_constitutive_exon
TGTAGGTGTCACGTAAAGTTCACGTTGCGGCGTTTAAAGGGCAATGCAAGGA	853169	853370	853119	853171	1	Seq_1102381	YQE_03712	850417	854296	None	1784	213	63508	No_or_no_constitutive_exon
GTAAATTTCCGCAAAAGTAAATGGCCGATTGGGCAGAATGGGAGTTTAAGGT	871381	871584	871331	871383	1	Seq_1102381	YQE_03718	870375	871779	None	1784	213	63508	No_or_no_constitutive_exon
TAAGATTAGTTTAAAGTTATCTAAAATCAGATTAAAAATTGGGATATTAGTT	839050	839419	839469	839417	-1	Seq_1101831	YQE_02087	837925	842159	None	1784	213	63508	No_or_no_constitutive_exon
TGTTCACTTTTGCGCCTAATCCCGAACCGCAGATAAATGGGGGCTTAAAGAT	302105	302174	302055	302107	1	Seq_1102936	YQE_10352	301248	303726	None	1784	213	63508	No_or_no_constitutive_exon
CCACTGCTTCAGCCCTTCGCCGCTCTTCTAATGCTCTTTCCAATGGGTAGAC	827467	827703	827417	827469	1	Seq_1102936	YQE_10373	823598	828879	None	1784	213	63508	No_or_no_constitutive_exon
TAGGTAAAGAGGGAGCAGCTGAGGCGGAATGAGGTAAAGTGGGGGCTCAGTT	847344	847574	847294	847346	1	Seq_1102936	YQE_10374	833545	849047	None	1784	213	63508	No_or_no_constitutive_exon
GGTAACAAAACGGTTGGAAGCAGGAGGAATTTCTGAGGGAGAGATTGCAGGC	184003	184136	183953	184005	1	Seq_1102993	YQE_11276	182779	187309	None	1784	213	63508	No_or_no_constitutive_exon
CTAATTTTATTAGTCATATGTCGATATTAATTTCCTGTTTAATTGGGCAGAC	769525	769673	769475	769527	1	Seq_1102993	YQE_11347	768959	771927	None	1784	213	63508	No_or_no_constitutive_exon
CAACCAATACAAATACGTGCGCCCAAATACGCCCTAATTGGGTTAAACAGGA	369416	369607	369657	369605	-1	Seq_1102772	YQE_08500	369184	369708	None	1784	213	63508	No_or_no_constitutive_exon
TAAGGACTGGGCGATTTATGCGTGAAAAAATGACCGATATGGGTGTGTAGGT	393475	393712	393425	393477	1	Seq_1102772	YQE_08501	381975	393712	None	1784	213	63508	No_or_no_constitutive_exon
GTACATTCAAAAGGTTTTCCCGTTATAATGTTTTATTTTCGGGATTACAGGT	775465	775607	775415	775467	1	Seq_1102772	YQE_08528	774418	782182	None	1784	213	63508	No_or_no_constitutive_exon
AGACTTGATCACCAAAATCGAGACAATCGAGAGTAAACTTGGGATTGCAGAT	923969	924120	923919	923971	1	Seq_1102716	YQE_06851	923392	924584	None	1784	213	63508	No_or_no_constitutive_exon
TTTTTTCAGTCGCTTACAAAATAGTTGTTTAAAGCAGCGAGGGGTTGCAGAT	227803	228351	228401	228349	-1	Seq_1102739	YQE_07387	227803	230963	None	1784	213	63508	Yes
CAATAATAATCTATTGAGCGAGCAGAACTGTGAAATCAGGGGAAAATCAGGA	183443	183636	183686	183634	-1	Seq_1103039	YQE_13010	183195	183954	None	1784	213	63508	No_or_no_constitutive_exon
GTAAGCTGCGCAAGTTTAACAGAGAACACTATAGGGAAGGCGAAGGGCAGGT	526007	526264	525957	526009	1	Seq_1103039	YQE_13046	525119	526264	None	1784	213	63508	No_or_no_constitutive_exon
AGATATATATATACTTTCAAATAATCTAAGAAACTAATGGGGAATTGCAGCT	177376	177625	177326	177378	1	Seq_1103012	YQE_11791	175602	180521	None	1784	213	63508	No_or_no_constitutive_exon
AGGTAAGCGAGTAGCTTAGTCAGTTCAGCTTCTTAATTCTATGGGATCAGGC	70515	70730	70780	70728	-1	Seq_1102977	YQE_11082	66383	71760	None	1784	213	63508	No_or_no_constitutive_exon
ATCAGTTGATCAGCTACAAGAAATCGTATCCCGATTTTATTGCAGGGTAGTA	351952	352277	351902	351954	1	Seq_1102977	YQE_11104	350858	356664	None	1784	213	63508	No_or_no_constitutive_exon
GTATTGCATCGCTTTAAGTCATTATTTCTAAAATTGGCGGGAAGTTATAGAA	222288	222665	222715	222663	-1	Seq_1102785	YQE_08853	221113	225087	None	1784	213	63508	No_or_no_constitutive_exon
AATAAAAATCAATATAACATTACAAGCTCATTTCCATGCGGGGTATGAAGCA	516727	516783	516677	516729	1	Seq_1102718	YQE_06878	515701	532488	None	1784	213	63508	No_or_no_constitutive_exon
GCCCTGCAGGGCCTTTGGGGTATGGGGGTGTTGATTTATGGGGGTTGCAGGG	424393	424491	424541	424489	-1	Seq_1102767	YQE_08383	423201	432099	None	1784	213	63508	No_or_no_constitutive_exon
ATCAATCAAACATCTAAGCATAGACAAAACTTTTGCGACTGGGATTGCAGCA	424268	424328	424378	424326	-1	Seq_1102767	YQE_08383	423201	432099	None	1784	213	63508	No_or_no_constitutive_exon
GGTGAGCGTGGCTAAGAATCACGAAAGGAATCAATCCTCGGGAATTGCAGGG	633334	633464	633284	633336	1	Seq_1102767	YQE_08416	631506	634102	None	1784	213	63508	No_or_no_constitutive_exon
TTTCGTGCTTTGGTCACATTGAACGTTTTGAAATGCCCAGATCGGGATAGTT	5918	6064	5868	5920	1	Seq_1102764	YQE_08194	957	6777	None	1784	213	63508	No_or_no_constitutive_exon
CACGAATGGTTAAGGGATGGCTAATAGGGAGGTTTCTCTGGGGCAAATAGGG	177127	177336	177386	177334	-1	Seq_1102924	YQE_10214	177127	178864	None	1784	213	63508	No_or_no_constitutive_exon
CCAAGCAATAATAATAAAGTATGCATAGGTGCCAATTTGGGAAATTGCAGGG	201072	201508	201558	201506	-1	Seq_1102924	YQE_10219	199307	203429	None	1784	213	63508	No_or_no_constitutive_exon
CTTTGTCCTGCCATTTGCTGACTGGTTGGTGTTCTTGGGGGGCAAATTAGGC	221052	221233	221002	221054	1	Seq_1102924	YQE_10221	217831	231285	None	1784	213	63508	No_or_no_constitutive_exon
GGTGATACTTACCTGTGTGATATCGATTTTTTAAAATTTTAGGGTAATAGAT	467281	467420	467231	467283	1	Seq_1102725	YQE_07078	465224	467420	None	1784	213	63508	No_or_no_constitutive_exon
TTAAGTCCTTTCTGTACCTTCACACTCTAGTCACTCTACGGGGAATTTAGGG	528490	528656	528440	528492	1	Seq_1102985	YQE_11228	522262	529113	None	1784	213	63508	No_or_no_constitutive_exon
AAAGCAGTTTTCTTGACGGTTTTAATTTAACTTTAACGGGGAAAATTCAGAG	462335	462561	462285	462337	1	Seq_1101827	YQE_01995	462214	474051	None	1784	213	63508	No_or_no_constitutive_exon
TAGGCTGGAAGCATGTTCAGTTGGTTAGTTACTTGCAATTGGGACTGCAGAT	385745	385950	385695	385747	1	Seq_1102927	YQE_10297	373291	385950	None	1784	213	63508	No_or_no_constitutive_exon
GTGGGTATAGTTGAATAAATTAACCCACATTTATTCAATGGGAATTGCAGAC	331806	331976	331756	331808	1	Seq_1102691	YQE_06024	331027	333305	None	1784	213	63508	No_or_no_constitutive_exon
CCCTGTGCCCTATCCCAACATATTGATTGGTCATTTTGGGAAGATTAAAGTC	200133	200280	200330	200278	-1	Seq_1102743	YQE_07594	196790	203673	None	1784	213	63508	No_or_no_constitutive_exon
GAAGAACTGGGGCTGGTGGGATGGTTGAATACAGTCAGATGGGGTTTGAGCA	238507	238708	238758	238706	-1	Seq_1102743	YQE_07598	238295	238944	None	1784	213	63508	No_or_no_constitutive_exon
TTTTTTTCTAAAACCACTTCAAATGGGGGCTAATTTTGCAATGGGATTAGGA	55673	55754	55623	55675	1	Seq_1103005	YQE_11596	43429	56200	None	1784	213	63508	No_or_no_constitutive_exon
TTTTGGGGAATTTCGGGGCGAATTTGGGGAATAAACGGGGAAGGTTTAAGCA	213144	213462	213512	213460	-1	Seq_1103005	YQE_11625	213144	219384	None	1784	213	63508	No_or_no_constitutive_exon
CAAGTTCAAATTTTTTATTTAATCAATAAGGACGGCGTTTTGGGTGATAGAA	504308	504527	504577	504525	-1	Seq_1103005	YQE_11649	499800	505513	None	1784	213	63508	No_or_no_constitutive_exon
AGAGTTTTGTTGTTGGGGGAAGTTCTCGCTTCTAACGGGAGGAATTGCAGGA	300448	300727	300777	300725	-1	Seq_1102970	YQE_11050	300448	308694	None	1784	213	63508	No_or_no_constitutive_exon
GTGAGCGCCCCATGGGGCTTAAGACTGTCGCTTTATTTCTGCGGGCGCAGGG	85241	85364	85191	85243	1	Seq_1102838	YQE_09480	83582	90005	None	1784	213	63508	No_or_no_constitutive_exon
ATCTGGTAGAATTTCTGTGACAGTTTTTATTGTTTTGTTGGCCGGGATAGTC	59700	59838	59650	59702	1	Seq_1102926	YQE_10244	54664	72602	None	1784	213	63508	No_or_no_constitutive_exon
TGGCTTACGGTGTTTAGTTGGCCCTTTTAACCCAGTAAGTGGGGTTGCAGGT	119200	119355	119405	119353	-1	Seq_1102926	YQE_10257	117809	121083	None	1784	213	63508	No_or_no_constitutive_exon
AGTTCGGCTGGGGATTTGGCGGAAGTGGCACTAAGCGGCTGGGGATTTAGGT	389580	389818	389530	389582	1	Seq_1102926	YQE_10276	372903	394778	None	1784	213	63508	No_or_no_constitutive_exon
TAAGTTTGCTGCAAGAATAATGCGAGCCATTTTGACTGGTTGGGGGGCAGTT	30897	31127	30847	30899	1	Seq_1102779	YQE_08675	30734	32554	None	1784	213	63508	No_or_no_constitutive_exon
TTTTTGTTAGTAGAGCCGGATGAGAGGCGGATTGACTGGGAAAGTTGCAGGG	131605	131705	131755	131703	-1	Seq_1102858	YQE_09593	129760	132593	None	1784	213	63508	No_or_no_constitutive_exon
GAGTAGAGCAATTTTTTTGGCTTGAAGCTCATTTTCCATTGGGGTTGCAGAA	319376	319522	319572	319520	-1	Seq_1102370	YQE_03602	312474	331198	None	1784	213	63508	No_or_no_constitutive_exon
GTGAGGCTGTGGCAACAACCAGCTAGTGTGTGGTAGATTTGGGATGTTAGCT	336986	337199	337249	337197	-1	Seq_1102370	YQE_03604	336245	337845	None	1784	213	63508	No_or_no_constitutive_exon
GTAAGTTTCAACGGCGCTTCTGGTTTTTTGCTCAAAATTGAGGGTTGCAGTT	358726	358864	358676	358728	1	Seq_1102370	YQE_03605	354571	359520	None	1784	213	63508	No_or_no_constitutive_exon
CTATTTGAGAATTAAAGCTGATTGTGAAGTGTCTTCACTAGGGATTGCAGGA	66259	66517	66567	66515	-1	Seq_1102796	YQE_08919	60955	68100	None	1784	213	63508	No_or_no_constitutive_exon
GAGTGGCTTGACAAAAAACGCTCTCAAACCTGAACGGATTCGATGGGCAGAT	250582	250796	250846	250794	-1	Seq_1102796	YQE_08941	247312	254290	None	1784	213	63508	No_or_no_constitutive_exon
AAATGAATGTTCCAAATGCACCCCCAAGCAGCGGGACGGGGCGAAGAAAGTG	217927	218052	218102	218050	-1	Seq_1101866	YQE_02276	217927	218738	CSP1	1784	213	63508	No_or_no_constitutive_exon
GTGAAGGCGTTTGATATTGCGGCTAGACATTGAGTTTTATGGGAATTTAGGG	131178	131370	131128	131180	1	Seq_1102650	YQE_05093	130315	132766	None	1784	213	63508	No_or_no_constitutive_exon
TCCTCCAACCGGTTTCTCTTAGCTTTGTTAAATACTATTTGGGGTTGCAGCA	338563	338700	338513	338565	1	Seq_1102650	YQE_05100	332333	352471	None	1784	213	63508	No_or_no_constitutive_exon
GTACGTAAATATTTTGCGTTTTTTTCGAGTAATGGTAAACGGGGTTGCAGTG	358799	358956	359006	358954	-1	Seq_1102650	YQE_05102	355180	368229	None	1784	213	63508	No_or_no_constitutive_exon
ACTGTTAAAAAACGCACACTATAACTCTAAACGGGATTCGGGAAAATCAGGG	143622	143795	143845	143793	-1	Seq_1102763	YQE_08179	142163	148377	None	1784	213	63508	No_or_no_constitutive_exon
CTTCCCGATTAAAGTGGCACACATGATTTTTGCAGGGGAGGAAATACCAGCC	237992	237999	238049	237997	-1	Seq_1102763	YQE_08193	237992	247528	None	1784	213	63508	No_or_no_constitutive_exon
GTAAGTAGGGTGGGTTGGGGAATGACGCTTCTCTAGTGGGGAATGTGCAGTG	314831	315227	315277	315225	-1	Seq_1102060	YQE_02699	312933	315524	None	1784	213	63508	No_or_no_constitutive_exon
AGAATGGGTAATTGAGGCTTCCGGGCTTTTTTCTTTTCTTTATGGGTGAGTT	5948	6242	6292	6240	-1	Seq_1102110	YQE_02786	4786	9903	None	1784	213	63508	No_or_no_constitutive_exon
ATTCAATAACTCCTTCAATAATCGCAGTGAAACAACGTTGGGAGTTGCAGGT	27184	27410	27460	27408	-1	Seq_1102110	YQE_02790	24270	51195	None	1784	213	63508	No_or_no_constitutive_exon
CACAAGTAAGTAGCGACAGATATCAGAAGCTGCTTGGAATGCTGGGGCAGAT	321137	321388	321087	321139	1	Seq_1102110	YQE_02803	320836	321967	None	1784	213	63508	No_or_no_constitutive_exon
GGAAGACCCAGATTCTTCCATAATCAGAATGGATAGGGAAAAGTTTGAAGAA	219107	219113	219163	219111	-1	Seq_1102337	YQE_03418	219107	226033	None	1784	213	63508	No_or_no_constitutive_exon
AACCACTGGCATTGAATCTATAGCAAATTTTCACGTTTTTGGGATTGTAGGA	106792	106942	106742	106794	1	Seq_1102473	YQE_04227	105099	107190	None	1784	213	63508	No_or_no_constitutive_exon
GAAGACCTTTGAGGATATTGAGAGGCATAGAAGGTGGGTTTAAATTAAAGCG	81636	81683	81586	81638	1	Seq_1102733	YQE_07341	78713	83344	None	1784	213	63508	No_or_no_constitutive_exon
TACTATCGAAAACTTTGAGGAAAACCTTGATTAATCGTTGGGGATATCAGGT	83012	83210	82962	83014	1	Seq_1102733	YQE_07341	78713	83344	None	1784	213	63508	No_or_no_constitutive_exon
GCCAGGCGCCCAACCATAGTTTCCCGCTATTAACCTTCTGGGGGGTTTAGGG	153091	153176	153041	153093	1	Seq_1102733	YQE_07349	152243	154400	None	1784	213	63508	No_or_no_constitutive_exon
GTCTTGCCGGCATTGATTTGCTATTCACTCAATATGGAATTTGGGGGTAGGA	209909	210165	209859	209911	1	Seq_1102733	YQE_07351	208004	210412	None	1784	213	63508	No_or_no_constitutive_exon
TGATTGATTCAAGTCCGGTAATCGGAGATTTAATGGGGCTTGGGGAATAGAC	223438	223644	223694	223642	-1	Seq_1102733	YQE_07355	214755	229481	None	1784	213	63508	No_or_no_constitutive_exon
GGTATTTTTTCTAGGGCGGTAAAGGGGAGTTGAGCAACTGGGGGTTGCAGAT	220655	220904	220954	220902	-1	Seq_1102733	YQE_07355	214755	229481	None	1784	213	63508	No_or_no_constitutive_exon
TAAGTTTGGCGACATCAAACAAACAATGGAGACAGATTGGGAAATTGCAGCT	210030	210450	209980	210032	1	Seq_1102727	YQE_07104	209725	214530	None	1784	213	63508	No_or_no_constitutive_exon
GTGAGTCCTGGACAATCGGGGGTGAACCTGCGGGAAAATGGGGCTGGCAGTT	149139	149418	149468	149416	-1	Seq_1102732	YQE_07311	142325	150576	None	1784	213	63508	No_or_no_constitutive_exon
ATACGCTTTCTAGTTATTAAGGGCCTGGCTAATCCTCATTGGGGTTGCAGCT	201931	202083	201881	201933	1	Seq_1102732	YQE_07326	198535	202971	None	1784	213	63508	No_or_no_constitutive_exon
AGTACAACTATACTTTTGCTAGTTCCTAATTTTATACGGGGTGATTGAAGGT	163974	163993	164043	163991	-1	Seq_1102545	YQE_04640	163974	167597	None	1784	213	63508	No_or_no_constitutive_exon
GTTTGTTTGAGCCCCCTAATGGTTAGAAGCTCTATAAGGCAGGGTTGCAGGC	206915	207064	206865	206917	1	Seq_1102849	YQE_09556	206487	209533	None	1784	213	63508	No_or_no_constitutive_exon
TTGAAATTTTTGATCCCCCGCCTTTGTGTGGCAGTTTTATTGGGCGGCAGGG	42422	42434	42484	42432	-1	Seq_1102912	YQE_10009	42422	44229	None	1784	213	63508	No_or_no_constitutive_exon
TTCCTTCTCTTAAAGAAAATTTACACAACGGTTCACTATTGGGGTTGTAGGA	54090	54296	54346	54294	-1	Seq_1102358	YQE_03565	52470	74008	None	1784	213	63508	Yes
TATATCCCCAACAAGAGAATTATCTATGCAAACTTTCGGGGTATTAAAAGAG	67803	67918	67753	67805	1	Seq_1101799	YQE_01807	66424	69513	None	1784	213	63508	No_or_no_constitutive_exon
GCGGCGCCAGCCACGCCCACCCGACTAGACTAGACCCAATGGGGTTGCAGAT	111649	112077	112127	112075	-1	Seq_1102768	YQE_08446	110376	112770	None	1784	213	63508	No_or_no_constitutive_exon
AGGAGCAGGACATCCTCAACCTGGGCGAGCGATACAAGAAAGAGGGTAAGGC	137221	138182	138232	138180	-1	Seq_1102768	YQE_08458	136524	138350	None	1784	213	63508	No_or_no_constitutive_exon
GAGGGAGTGTTTCGGCTGTTTCAGCCCCGCTTATCCATGGGGGAGCTTAGGG	8816	9084	8766	8818	1	Seq_1102914	YQE_10024	1313	10420	None	1784	213	63508	No_or_no_constitutive_exon
TTAGTCTTTCGGGCAGCAAGATTTTGAATTTTAAAAATGGGGAATGTCAGGG	78442	78574	78624	78572	-1	Seq_1102802	YQE_08958	78010	84009	None	1784	213	63508	No_or_no_constitutive_exon
CAATCTATTGTTATTTACACTAAGCTGGACTACTTCATGGGAAGCCACAGCT	59639	59813	59863	59811	-1	Seq_1102182	YQE_02924	58915	69527	None	1784	213	63508	No_or_no_constitutive_exon
GAGACAAAGTGGCGAATGCGCCAATAAAATTGTGGCCTGGGAAATTGCAGGA	38852	39507	39557	39505	-1	Seq_1102986	YQE_11238	38852	39916	None	1784	213	63508	No_or_no_constitutive_exon
TTTTACTGGTCACTCAACCACAATCACTCTTTACACGCTGCGGGACGCAGGT	16801	16934	16751	16803	1	Seq_1102892	YQE_09691	2657	17228	None	1784	213	63508	No_or_no_constitutive_exon
CTGCGCCGCCTGCAGCTGCAGGGGTTTCTGACCCGGTTTGGGGGTTGCAGCA	34486	34605	34436	34488	1	Seq_1102590	YQE_04813	19336	34605	None	1784	213	63508	No_or_no_constitutive_exon
CTAAAGAAATGGTCATAAATTGAAACTGTCTCCTCGATAGGGACAAGAAGGA	88480	88632	88430	88482	1	Seq_1102968	YQE_10955	75238	96494	None	1784	213	63508	No_or_no_constitutive_exon
GCAATCACGATCCAATCAAAGATTCGTGCGAAAAACAACTGGGGTTGCAGGC	3173	3335	3385	3333	-1	Seq_1102905	YQE_09919	76	3646	None	1784	213	63508	No_or_no_constitutive_exon
AGTTCACTTTCTAATAGTGGGAGCAAATTGTACTAACTGGGGAAATTTAGGT	61881	62012	62062	62010	-1	Seq_1102430	YQE_03965	60586	75619	None	1784	213	63508	No_or_no_constitutive_exon
AATTTGCCTCTCAATACCCCAAAAATTGCACGTTTTCCTTTTGGGGGCAGAC	35134	35240	35290	35238	-1	Seq_1102672	YQE_05503	33137	35513	None	1784	213	63508	No_or_no_constitutive_exon
AATGTCGCAGTGTATCGAGAAGTAGGTCCAATTCATTGAGGGTGTCAAAGCC	36577	36694	36527	36579	1	Seq_1102580	YQE_04738	34585	37770	None	1784	213	63508	No_or_no_constitutive_exon
GAATGATGGGGCCCCAATAGTATTTGCTGGAACAGGCGTGTTGGGGACAGAT	21109	21130	21180	21128	-1	Seq_1103022	YQE_11992	21109	21313	None	1784	213	63508	No_or_no_constitutive_exon
GTGAGTTTTTTTATAAAGTGGTAAATAATTTGATGGGAACGGGGTTACAGAA	20913	21348	20863	20915	1	Seq_1102157	YQE_02861	20309	29888	None	1784	213	63508	No_or_no_constitutive_exon
TCATAAGCCCTTTGGTGAATTACAAGTACCATTAAGGGTTGAGTATTAAGCT	20927	21212	20877	20929	1	Seq_1102165	YQE_02873	19927	29806	None	1784	213	63508	No_or_no_constitutive_exon
GCTGAACGGCCCATTGCGGAACTGACGGGGTTTGTTTGGGGTGGGGGCAGGT	95	354	404	352	-1	Seq_1102170	YQE_02886	95	2205	None	1784	213	63508	No_or_no_constitutive_exon
TGGCGCCAGCCATCACCCGAGCCACTAAACTAACCGAAGCGGGGGCGCAGCC	12868	13140	12818	12870	1	Seq_1102170	YQE_02888	12475	15774	None	1784	213	63508	No_or_no_constitutive_exon
CCAAAAGTGTCGTTTTCGATCAGTTCTAATTGCCAATTCTGGGGTTGCAGAC	963	1118	913	965	1	Seq_1103004	YQE_11590	654	4212	None	1784	213	63508	No_or_no_constitutive_exon
CCACTGGGCCTCTGGAGAATGCATGGGAAATGAAAATCCCGGGATTCAAGCC	15780	16245	15730	15782	1	Seq_1103004	YQE_11591	15355	17009	None	1784	213	63508	No_or_no_constitutive_exon
ACCGATAACATAAATAGTACAAGTATTAAGTAAGAGTTGGGAAATTGCAGGA	27260	27524	27210	27262	1	Seq_1102998	YQE_11501	22311	28290	None	1784	213	63508	No_or_no_constitutive_exon
TCTGTAATGGCTGCATGTTTGGATGCTCTGCGCTCGGGCTATGGCCGAAGGC	45647	45727	45777	45725	-1	Seq_1102373	YQE_03625	45221	46151	None	1784	213	63508	No_or_no_constitutive_exon
ATCATTTAACCGCTTGAACCCTATGGTTTCTTCATTTGCTGGGAATCTAGCC	616	652	566	618	1	Seq_1103013	YQE_11834	393	652	None	1784	213	63508	No_or_no_constitutive_exon
GGTTTCTATTTTTAAAACCCATGAACCACTTCACCAGAATGGGAGTAAAGCA	14133	14240	14290	14238	-1	Seq_1102392	YQE_03762	2781	26731	None	1784	213	63508	No_or_no_constitutive_exon
TTTTTCTCAGGTGGAAATGCGCTGCATATTCTAGTGCGGCATGGGGACAGAA	34890	34928	34840	34892	1	Seq_1102665	YQE_05218	25654	34928	None	1784	213	63508	No_or_no_constitutive_exon
GCCTCTAAACGCAAAAAACTGCTCAAATCGAGCAAGTGGGGCAGGTGTAGAT	29210	29336	29160	29212	1	Seq_1102755	YQE_07847	27264	32082	None	1784	213	63508	No_or_no_constitutive_exon
TTGATTTATTGGTGGCGGAGTGGAGGTAGTGACTGTTTTGGGCATTAAAGGA	34447	34739	34397	34449	1	Seq_1102755	YQE_07850	34315	34972	None	1784	213	63508	No_or_no_constitutive_exon
ACCAGGTAGTTGAGTGCAAACCCTGCGGGAAAAATAGGCCGGGATTAAAGCG	16377	16542	16327	16379	1	Seq_1101957	YQE_02552	15631	18115	None	1784	213	63508	No_or_no_constitutive_exon
GGAACAAGTATGAGAACATTTCATTACTGAATGTATGTAAATTGGGGTAGGC	22233	22459	22183	22235	1	Seq_1101856	YQE_02249	13816	34896	None	1784	213	63508	Yes
AGGCGACGTAAGTGTATTAACTTGGGGAGTTTAAAGGGGTGGCAATTAAGGC	29137	29435	29485	29433	-1	Seq_1102913	YQE_10022	23020	30885	None	1784	213	63508	No_or_no_constitutive_exon
CGAGTCGCCGCAGTGCGCCGCTTGCGCGTTCTAGCCGGGAGATGGCGCAGCT	23020	23698	23748	23696	-1	Seq_1102913	YQE_10022	23020	30885	None	1784	213	63508	No_or_no_constitutive_exon
TAAGAAAGTTTTGATACACGCTTGTCTGATCAGGGATTCGAGGGGATTAGGG	19209	19221	19159	19211	1	Seq_1099848	YQE_00889	14048	19221	None	1784	213	63508	No_or_no_constitutive_exon
CATGTACCGTTAGGTAACCCAAACGACATCCGAGAAAATGGGAACTCAAGTA	7931	8016	7881	7933	1	Seq_1102489	YQE_04444	818	18054	None	1784	213	63508	No_or_no_constitutive_exon
GCTAAAAATTCGCGATAATGCGTGAGTGTATTTCCATCCATGTGGGGTAGGC	6370	6512	6562	6510	-1	Seq_1102398	YQE_03853	5228	6686	None	1784	213	63508	No_or_no_constitutive_exon
TGCCAAATTCACTAAAAACTAATTAACTAAGTGCAAAATGGGCAATGCAGGT	12848	13034	12798	12850	1	Seq_1102634	YQE_05031	11248	14185	None	1784	213	63508	No_or_no_constitutive_exon
GATTTTTTCGGGCTTTCTCAGCTACATCCAGTGCCTGAACGGGGTTGCAGAA	9717	9797	9667	9719	1	Seq_1102023	YQE_02620	9495	10443	None	1784	213	63508	No_or_no_constitutive_exon
ATAATAGTATTTGAATAATAAAATCAGAAATTTGATAAGTGGGATTGCAGCA	12001	12153	12203	12151	-1	Seq_1099618	YQE_00808	2917	14552	None	1784	213	63508	No_or_no_constitutive_exon
GTCGTTTGTGGTTGTTTCAACGTGAATTTCAAAGAATTGTTAATGGGCAGGG	11908	12278	11858	11910	1	Seq_1102274	YQE_03110	9132	18555	None	1784	213	63508	No_or_no_constitutive_exon
AATATCATCTGTCGAAAGCTCTTAAGCCATCAAAAGGTGGGGGTTTGAAGGA	2830	3002	3052	3000	-1	Seq_1096860	YQE_00247	2232	3401	None	1784	213	63508	No_or_no_constitutive_exon
AGGTAACTGATGCATGTGGAAAAAATTAAGCTCTTAAGGGGAAATTGCAGCT	9457	9608	9658	9606	-1	Seq_1101803	YQE_01823	3436	10172	None	1784	213	63508	No_or_no_constitutive_exon
GTGAGTGCGGCGGAGGCGCTTTGAGGCAGTGTTTGACGGTTTGAGGGCAGAG	13296	13465	13515	13463	-1	Seq_1102921	YQE_10166	11818	13969	None	1784	213	63508	No_or_no_constitutive_exon
AAAATGCGCATTTTAGCATACATGTTAAGCTGGCAATACGGGGATTGCAGGG	10117	10636	10686	10634	-1	Seq_1099749	YQE_00851	7253	14240	None	1784	213	63508	No_or_no_constitutive_exon
ATAATAGTATTTGAATAATAAAATCAGAAATTTGATAAGTGGGATTGCAGCA	12040	12192	12242	12190	-1	Seq_1099619	YQE_00810	2917	14591	None	1784	213	63508	No_or_no_constitutive_exon
GTTTCAGTGCTAGTAAAAGTTAATCCTTTAATGAAACTGGATGGGGGCAGGT	5327	5553	5277	5329	1	Seq_1101683	YQE_01550	3778	6058	None	1784	213	63508	No_or_no_constitutive_exon
GCGTAGCTTTCCCAATTACAGTAGAGTTGTGGTGACAGTTGGGGTTGCAGAT	1097	1301	1351	1299	-1	Seq_1096034	YQE_00103	0	2109	None	1784	213	63508	No_or_no_constitutive_exon
CTACAAAGTAGGATAGAGGATAACGGGGCGTAAACTGGGTAAAACCGCAGTG	6794	7155	6744	6796	1	Seq_1102974	YQE_11076	6685	7155	None	1784	213	63508	No_or_no_constitutive_exon
GGGTGGAGGGGGTGGGGCAACTCAGACCAGTGCAGCCAATGGGGTTGCAGAT	11927	12260	11877	11929	1	Seq_1102974	YQE_11078	11028	12260	None	1784	213	63508	No_or_no_constitutive_exon
TTGGAAACTCGCAAACGTACCAAACGCAACAAAGAAACAATGGGAGCCAGCC	3377	3391	3441	3389	-1	Seq_1102546	YQE_04645	2395	11020	None	1784	213	63508	No_or_no_constitutive_exon
TATTATTTAAACTTTTCGTCACCTTAAAAAAATGGGTGCGTCACGGGAAGAG	3018	3038	3088	3036	-1	Seq_1100263	YQE_01087	3018	4131	None	1784	213	63508	No_or_no_constitutive_exon
GGCTCTTCGAAAAATTTAATAACCGCTAGTTAAGACGCTTGGGGCCATAGGA	1551	1788	1501	1553	1	Seq_1101997	YQE_02603	1145	1788	None	1784	213	63508	No_or_no_constitutive_exon
GCGGAGCCCGAGCTGTTGGGCAGGTAAGCTGGAAAGGGGTGGGGGCGCAGCC	602	740	790	738	-1	Seq_1096673	YQE_00214	65	1122	None	1784	213	63508	No_or_no_constitutive_exon
CAGCTATTTCGATGGAAGCTACTTCTTATGGACAATCAGTGGGTTTGAAGGA	916	1292	1342	1290	-1	Seq_1098491	YQE_00528	660	3427	None	1784	213	63508	No_or_no_constitutive_exon
AAAGAAGGCTAAAGAAAAATGCAAACATTTTCTAAAGGGGGGACGTGTAGGT	2646	3378	3428	3376	-1	Seq_1100641	YQE_01192	141	4350	None	1784	213	63508	No_or_no_constitutive_exon
GACTTTCTGGCAGTAAACATGTACACAACAGTGCCACTGATAAAGGGGAGGC	3917	4010	3867	3919	1	Seq_1097225	YQE_00311	3310	4704	None	1784	213	63508	No_or_no_constitutive_exon
GTGAGTTTTTTTATAAAGTGGTAAATAATTTGATGGGAACGGGGTTACAGAA	20	155	205	153	-1	Seq_1099850	YQE_00891	20	864	None	1784	213	63508	No_or_no_constitutive_exon
ATACATCACGCGTATATATATTTTTTAACATTATATTTTTTATGGGGCAGGT	1937	2289	1887	1939	1	Seq_1098345	YQE_00501	250	2289	None	1784	213	63508	No_or_no_constitutive_exon
GTTCCTTTTCGCAATTTTTTTCCTAAATCTGCATGTTAACTGGGGATTAGTG	190	421	471	419	-1	Seq_1100488	YQE_01147	190	911	None	1784	213	63508	No_or_no_constitutive_exon
CACGTGCGAATGCCAGCCCGGATTCACTGGCGACAGGGTAATGATAACAGGT	2252	2851	2901	2849	-1	Seq_1097113	YQE_00301	2084	3615	None	1784	213	63508	No_or_no_constitutive_exon
TAATTGAAGCTTGTGAGCCCTCAAGGGTGAAACTGATAAGGGAATTGCAGGT	620	911	570	622	1	Seq_1100082	YQE_01006	162	911	None	1784	213	63508	No_or_no_constitutive_exon
AATTGGAACCTTGTGAGCCCTCAAGGGTGAAACTGATAAGGGAATTGCAGGT	230	521	571	519	-1	Seq_1100081	YQE_01005	230	893	None	1784	213	63508	No_or_no_constitutive_exon
ATTCCACCATGACTGGGTTGACTATCCATTGGGTCTTTGGGGAATTTAAGGG	614	732	782	730	-1	Seq_501147	YQE_00018	103	1576	None	1784	213	63508	No_or_no_constitutive_exon
TGTAAGTTTGGCTTTGAGGCATTTATTTGGCTGCTTCTCTGTGAGGGCAGAT	1101	1236	1051	1103	1	Seq_545200	YQE_00022	3	1453	None	1784	213	63508	No_or_no_constitutive_exon
