# Supplementary material for: Widespread Separation of the Polypyrimidine Tract From 3′ AG by G Tracts in Association With Alternative Exons in Metazoa and Plants
Source: Front Genet. 2019 Jan 14;9:741. doi: 10.3389/fgene.2018.00741 (PMC6339879; doi:10.3389/fgene.2018.00741)
Supplement: DATA FILE S2 — Sequences of REPAG 3′ SS from each species of metazoa, plants and protists. [file Data_Sheet_2.zip › Supplementary data 2/Protists_Release38_toxoplasma_gondii_mas.txt]

REPA_GGG_Sequence	Exon_Start	Exon_End	Pos_-50	Pos_+2	Strand	Chromosome	GeneID	Gene_Start	Gene_End	Gene_Name	Number_of_REPAs	Number_of_REPAs_has_GGG	Number_of_Intron(Intra_genic_Region)	Upstream_Constitutive_Exon
TGCTCTAGCGCTATACCCATTTTTTGTCCTTTTTCTGTGCATGGGTGCAGGA	54278	54455	54228	54280	1	asmbl.1549	TGMAS_224940	52024	57327	None	893	178	35587	No_constitutive_exon_found_in_species
CGCATGCGTACGTTCATGGTCGAAGCACTGTCCTCGGTGTGTGGGAACAGGT	146474	146907	146424	146476	1	asmbl.1549	TGMAS_224870	129336	165398	None	893	178	35587	No_constitutive_exon_found_in_species
AGCTGCCCTCATGAGCAGAAGTGACCACCAGCCAGCACTATCGGGAGCAGAA	24934	25053	25103	25051	-1	asmbl.309	TGMAS_230535	24490	26133	None	893	178	35587	No_constitutive_exon_found_in_species
AAGGAGTGCAATACGTGGTCCTGCGGCAAGCTTCAGACGGGAGTGTACAGGT	111597	111698	111748	111696	-1	asmbl.309	TGMAS_230660	111597	116543	None	893	178	35587	No_constitutive_exon_found_in_species
TATTCGTGAGCGCGTGCTGAAGCAGACAACAATATTTCTGGGAAATGCAGCG	99871	99891	99821	99873	1	asmbl.170	TGMAS_312540	99442	101017	None	893	178	35587	No_constitutive_exon_found_in_species
CCGTTTGCAGAGTATCATAGCCCTCTAGCTGTCATACTCTCAGGGATCAGGC	39884	39978	40028	39976	-1	asmbl.1524	TGMAS_264070	35235	40878	None	893	178	35587	No_constitutive_exon_found_in_species
TCTTGGAGCTGTGAACTTCTCATTGTTTGCCTGGGATTATCGGGATGCAGGA	63619	63836	63886	63834	-1	asmbl.1065	TGMAS_261690	63371	64863	None	893	178	35587	No_constitutive_exon_found_in_species
ATTCATGCGTTTTTTCTCTCTGACGCTTCGACTCGCATGCGGGTGTACAGAC	119289	119338	119239	119291	1	asmbl.1110	TGMAS_260430	114336	124499	None	893	178	35587	No_constitutive_exon_found_in_species
GGCGGCTTTCTGCCTCACTCTTCTCCCTGTTTTTTCTCGTGGGTGGACAGGC	4045	4479	4529	4477	-1	asmbl.1551	TGMAS_224720	1313	5527	None	893	178	35587	No_constitutive_exon_found_in_species
ACAATCTCGTGAAGTGTAGTGAGGAGACGATACAAAAACGGGAACTGCAGGA	69312	69320	69370	69318	-1	asmbl.1559	TGMAS_266870	68350	70622	None	893	178	35587	No_constitutive_exon_found_in_species
GAGTGTGCTTCCACCACTATGGTTCTCTGTTTCTACACCGGGATGTACAGGC	9433	9691	9741	9689	-1	asmbl.2284	TGMAS_203505	9433	10777	None	893	178	35587	No_constitutive_exon_found_in_species
GTCAATCGGAAGTGCCCAGGAAAAGTCGCTGCGGCGCTGTGGGTGTGCAGAC	109334	109402	109452	109400	-1	asmbl.1270	TGMAS_239720	108278	111894	None	893	178	35587	No_constitutive_exon_found_in_species
TTGCGCCGGATGTGTGGCGGCTCCACCTCAGGCCCAGCAGGGCCGCGAAGGC	105640	105727	105590	105642	1	asmbl.1247	TGMAS_240390	102889	112635	None	893	178	35587	No_constitutive_exon_found_in_species
GCGTCCATTCATGTCGCCCCTTTTGCGGTTTTTTTGTTATCACGGGACAGGA	27972	28017	27922	27974	1	asmbl.2744	TGMAS_291810	24804	28017	None	893	178	35587	No_constitutive_exon_found_in_species
GGTCATGAGCGTCTGTTGATACTGCAATCCGGATACTTTGTGTGGGATAGGT	87239	87909	87189	87241	1	asmbl.1479	TGMAS_243655	84737	88702	None	893	178	35587	No_constitutive_exon_found_in_species
CAGAGAATATTACTCCCGTTCTGTTTCTTCTGCTTCTTTTGTGGGTGCAGAG	25365	25523	25573	25521	-1	asmbl.3406	TGMAS_200370	22650	27623	None	893	178	35587	No_constitutive_exon_found_in_species
AGTGCCTGGTACTTCCACTACAAAATTATGATTGAATATGGGCTGGATAGGG	35255	35338	35205	35257	1	asmbl.1868	TGMAS_202285	34316	36063	None	893	178	35587	No_constitutive_exon_found_in_species
CACAGACAGAACCCAGGATATCCAAAATTGTGTTCATTTGGGATACACAGCT	65479	65526	65576	65524	-1	asmbl.1868	TGMAS_202255	65130	67991	None	893	178	35587	No_constitutive_exon_found_in_species
AGTGTGTTAGAACGTATCAATTGCGAGTGTTCTGCGTGCTTGTGGGACAGGA	19910	21380	19860	19912	1	asmbl.1671	TGMAS_309885	15823	21380	None	893	178	35587	No_constitutive_exon_found_in_species
AACTTAGTTGTTATCATTTTCAAGAGGTGATTCCGTGGAGTTGGGTGGAGAC	85391	85483	85533	85481	-1	asmbl.1606	TGMAS_279405	83661	85731	None	893	178	35587	No_constitutive_exon_found_in_species
CTACTCTCCATGCGCGCTCTTCCGGCCGTACTCCGTTGCTGGGAGTGCAGGT	30619	31389	31439	31387	-1	asmbl.2957	TGMAS_263220	25977	32531	None	893	178	35587	No_constitutive_exon_found_in_species
ATAGCATCTGAAGCAACTCGACTGTTAGCCAATGAACGGGAGGATGTCAGGG	46079	46113	46029	46081	1	asmbl.2957	TGMAS_263245	45130	46351	None	893	178	35587	No_constitutive_exon_found_in_species
AACAAGCTGCGATATCTGCAGAACACTATACCAAATTTCGGGGAATGCAGAC	28799	28899	28749	28801	1	asmbl.1169	TGMAS_254780	28418	29408	None	893	178	35587	No_constitutive_exon_found_in_species
AACTGAAAGCCAATGCGTTCTGCGACCTCTCGTGCATATTGGGAGTACAGTT	82389	82430	82339	82391	1	asmbl.1169	TGMAS_254635	81848	82653	None	893	178	35587	No_constitutive_exon_found_in_species
TGTCATCGACTTGTGTTTTGCGTTTTTTTCGGATTCCTGCGGGGCTGCAGCA	21210	21422	21472	21420	-1	asmbl.3328	TGMAS_307770	14726	23947	None	893	178	35587	No_constitutive_exon_found_in_species
GGAAATACTTGAATCCAAACCAACCTGTGAGTTTGCTTGGGTGATGACAGGG	28703	28752	28653	28705	1	asmbl.1195	TGMAS_254350	25022	35485	None	893	178	35587	No_constitutive_exon_found_in_species
CGGTGCTGGACGGTTTTTCGTGTTTTGGCTCTGTGTGTGCGGGCGTGCAGGT	11252	11801	11851	11799	-1	asmbl.2813	TGMAS_220600	11252	14972	None	893	178	35587	No_constitutive_exon_found_in_species
CACTATTACATTCAGAATCCCAACTTTCGTTACAAGGTGAGGGGGGGCAGCA	59753	59937	59987	59935	-1	asmbl.2178	TGMAS_226385	59753	60294	None	893	178	35587	No_constitutive_exon_found_in_species
GTGAGCTACAAAGAATTAAACGACGAGTTTTCTGCTTTCTGTGTGGGCAGGT	73745	73858	73695	73747	1	asmbl.2178	TGMAS_226370	69530	74875	None	893	178	35587	No_constitutive_exon_found_in_species
ATTTAAACGTGCAGAGTTGCTGTATGGCTCAATTGTTTGCGGGAATGCAGGC	59063	59393	59443	59391	-1	asmbl.3102	TGMAS_249910	59063	60157	None	893	178	35587	No_constitutive_exon_found_in_species
TTGCCTCCACCGGCAAAGTTCACTTCTGTCTGGTGCGTCTGGGCATGCAGAA	46678	46858	46628	46680	1	asmbl.1308	TGMAS_222900	35240	52017	None	893	178	35587	No_constitutive_exon_found_in_species
TCTTCCTGGTTGACTCGTGCGTTCGCTTCCTGACTGCGTGGGTGGTGTAGAA	57740	58115	58165	58113	-1	asmbl.1308	TGMAS_222880	53877	60316	None	893	178	35587	No_constitutive_exon_found_in_species
AAAAGTCCAAAGTTTACAAAAATCAGCACACAGCTTTTGGGTGAATGCAGGA	87585	87608	87535	87587	1	asmbl.540	TGMAS_268700	86041	87608	None	893	178	35587	No_constitutive_exon_found_in_species
TGCCCAAACCGTTCTTGTCGGGAAGATATTAGTGCCATGGGAAAGATTAGTT	68942	69008	68892	68944	1	asmbl.3483	TGMAS_223520	67230	70115	None	893	178	35587	No_constitutive_exon_found_in_species
AAGAAGAGAGACAGCTCGTCACTTTTGCTGCTTTCTGGGTGAACGTACAGGC	11233	11304	11354	11302	-1	asmbl.1647	TGMAS_258130	10869	16704	None	893	178	35587	No_constitutive_exon_found_in_species
ATATGCGCATCACAGCACCATGTGGTCTCTAAACTGTTATAGGGCACCAGGA	49299	49342	49392	49340	-1	asmbl.119	TGMAS_310990	48887	49980	None	893	178	35587	No_constitutive_exon_found_in_species
TCTGTGTTATGAACTTTAAACCTTTTCCAGACTTCCTTGTGGACGGGAAGCT	89165	89251	89301	89249	-1	asmbl.406	TGMAS_233410B	84011	89750	None	893	178	35587	No_constitutive_exon_found_in_species
CACATTTTATTTGTTAATAAAATGCGCATGTTTTTGCTTTGGGACTGCAGCA	33736	33817	33867	33815	-1	asmbl.2053	TGMAS_213445	24766	38231	None	893	178	35587	No_constitutive_exon_found_in_species
AGTCGCGCTCTGTCACCGGTTTTCTGTCTCCGTTGTTGGTGGGGTGGCAGGA	82248	82341	82391	82339	-1	asmbl.2053	TGMAS_213392B	80556	86213	None	893	178	35587	No_constitutive_exon_found_in_species
GCGCTCAGGCCTTTCTTTGTTCGTCTTCTGTGGCTTGTGTGGGGTATCAGAA	68727	69041	68677	68729	1	asmbl.618	TGMAS_270930	63840	83954	None	893	178	35587	No_constitutive_exon_found_in_species
GGACACCTTGAGCAAATTGTGTTTTTTCTTTTTTTCTGTTTTGGGAGCAGAG	24200	24247	24297	24245	-1	asmbl.2398	TGMAS_210730	22136	36357	None	893	178	35587	No_constitutive_exon_found_in_species
GCCAGACAGAACAGATCTTTATGCGTCTGAACGTATCCGTGGGTGTGCAGCT	75067	75140	75017	75069	1	asmbl.1882	TGMAS_202020	69706	75970	None	893	178	35587	No_constitutive_exon_found_in_species
TGATAAATGAAGCGTAGAACTGTTTTGCTTTGGTTTGGCTTGATGGGCAGGA	33161	33316	33111	33163	1	asmbl.340	TGMAS_231410	29751	34083	None	893	178	35587	No_constitutive_exon_found_in_species
CTCGTGCGCCTTTACTTTTCCGCCGTCGTTTTGCCATGTTCGGGAGTTAGGT	1013	1217	1267	1215	-1	asmbl.2146	TGMAS_227090A	304	1850	None	893	178	35587	No_constitutive_exon_found_in_species
GTGTGTTCCAATATTTTCCTCGAGTGTCTATTTTGTGGTTGGGAGTGCAGAT	58977	59016	58927	58979	1	asmbl.2146	TGMAS_227000	49075	59393	None	893	178	35587	No_constitutive_exon_found_in_species
TCGTTACTTGCCATGTGCGGTGCATGAAACAGCAACGCATCTAAGGGTAGAG	41679	41711	41761	41709	-1	asmbl.328	TGMAS_231110	40285	42502	None	893	178	35587	No_constitutive_exon_found_in_species
GCTCCTGCCGGCATTTCTTGTCCCCCCGCTCCCCTCTCTTGGGTGTGCAGGC	72114	72428	72478	72426	-1	asmbl.3187	TGMAS_297530	62612	72802	None	893	178	35587	No_constitutive_exon_found_in_species
CTATTCGTAAGAATGTGCCATTTTCTTGCTAACTTTGTCTGGGAACTCAGGG	32324	32443	32274	32326	1	asmbl.1612	TGMAS_257440	28681	32443	None	893	178	35587	No_constitutive_exon_found_in_species
CACTTGCCTGAAGAGTAAATCGAGTTATGTGTGTGCAACTGGGTATACAGTC	69454	69808	69404	69456	1	asmbl.629	TGMAS_271270	64313	70363	None	893	178	35587	No_constitutive_exon_found_in_species
TATTATCACTCTGGCCGTGTAGGTGTTGGTGGTGATGTATGGGGACGCAGGC	49002	49119	48952	49004	1	asmbl.3463	TGMAS_297870	45892	50497	None	893	178	35587	No_constitutive_exon_found_in_species
CAATCACATGGCTGCCTCCATGTCTTCGCGTTGCGCACGGGAGTGTGCAGCT	62560	63076	62510	62562	1	asmbl.2952	TGMAS_319308A	56388	69644	None	893	178	35587	No_constitutive_exon_found_in_species
CGACGGTAGAACAGTCGTCCGCGTTGCGATTATTGGTGGTGGGATTGCAGGC	29224	31131	29174	29226	1	asmbl.859	TGMAS_248990	28395	31131	None	893	178	35587	No_constitutive_exon_found_in_species
AAATCGCACAAACAGAAGATCGCTTTTCTTTCGTTTGTGGGACGGTGCAGCT	55775	55893	55725	55777	1	asmbl.3314	TGMAS_235350	50677	56422	None	893	178	35587	No_constitutive_exon_found_in_species
AAACCACAATAAATTTATTCTTTCGGGATCCAAATGTTCTGTATGGGCAGGT	62099	62396	62446	62394	-1	asmbl.3314	TGMAS_235340	58514	64134	None	893	178	35587	No_constitutive_exon_found_in_species
CTCCGCCTTCAAGTGCCGTGATGCATAAGGCGGTAGGAGGGACGCTAAAGAT	28613	28811	28563	28615	1	asmbl.3439	TGMAS_280435	25626	31844	None	893	178	35587	No_constitutive_exon_found_in_species
CACTTTATTGTGACCCGTAGGTCGTGTGTATTCATTTGTGTGGGATGCAGTC	15262	17711	15212	15264	1	asmbl.1746	TGMAS_278110	2175	21528	None	893	178	35587	No_constitutive_exon_found_in_species
CACGAGCGGTGCATGTTTTCTTATTTACTGTCTATTTTCGTGGGCAGCAGGC	41476	41538	41588	41536	-1	asmbl.1746	TGMAS_278160	39637	41901	None	893	178	35587	No_constitutive_exon_found_in_species
AGTTTCCCTTCTTCAGCCGTCTGGTTTGCATGTACCATTTGCGGGACCAGTG	45448	45515	45565	45513	-1	asmbl.1793	TGMAS_288310	45448	46550	None	893	178	35587	No_constitutive_exon_found_in_species
GATGCAAGCGTAACCGTTCATGCGGCTTTGTCCTGCTTGTGGCGGGACAGGG	5363	5595	5645	5593	-1	asmbl.2529	TGMAS_289600	4906	6182	None	893	178	35587	No_constitutive_exon_found_in_species
TCTCACATTAGGTCCCGCCCAGACTGATCTCTGTATGTGGGGACGAACAGGA	42099	42294	42049	42101	1	asmbl.877	TGMAS_217390	36371	42898	None	893	178	35587	No_constitutive_exon_found_in_species
TGGAGGCAAGGGAATAGGGTTCCTAGTGCCACCGTTGTGTGGGCGTACAGGT	20042	20128	20178	20126	-1	asmbl.2829	TGMAS_220120	20042	23504	None	893	178	35587	No_constitutive_exon_found_in_species
GTCGGAAAATAGCCATGCGTGCCTTTTTTCTTGCTGGTGTGGGTGTGCAGAG	24345	24417	24467	24415	-1	asmbl.2938	TGMAS_297060	22389	26271	None	893	178	35587	No_constitutive_exon_found_in_species
TTTACCCTATTTCTCGATTTTCAGGCGCTTTTTTCTGTGTGGGGTTGCAGGT	46606	46703	46753	46701	-1	asmbl.3278	TGMAS_252290	41097	50385	None	893	178	35587	No_constitutive_exon_found_in_species
ATAAGAACTGTTACCCATCGGAGAACTTTGTTCTAACTGACAGGGACCAGGC	49838	49946	49788	49840	1	asmbl.2958	TGMAS_263410	46088	51593	None	893	178	35587	No_constitutive_exon_found_in_species
TCACACGAAGACACGAGATTGAGTCTCTGTTGAGATACCAGGGTATGCAGGA	26111	26312	26061	26113	1	asmbl.589	TGMAS_270280	23589	26398	None	893	178	35587	No_constitutive_exon_found_in_species
GTACAGAGACTAACGAGATTCTTAGATTTGTCCTCTGCTGGGGTGCACAGGA	16288	16389	16238	16290	1	asmbl.1490	TGMAS_244020	15593	17270	None	893	178	35587	No_constitutive_exon_found_in_species
CATTTGTGTGTTTTTCTCACCCTTTGCGACCTCGTGAAATGCACGGGCAGGG	24104	24375	24054	24106	1	asmbl.1205	TGMAS_253940	17703	24375	None	893	178	35587	No_constitutive_exon_found_in_species
TAAAATGACTCTACATCAGACGATATGCGTTTGCAATATGGGGAAGACAGGA	51849	51867	51799	51851	1	asmbl.2531	TGMAS_289870	51356	52084	None	893	178	35587	No_constitutive_exon_found_in_species
TCACTCGAATCCCTGCGTTATTTGCATTCATTGCGGGGTTGTCGGAATAGCC	46142	46157	46092	46144	1	asmbl.3471	TGMAS_298060	38994	48447	None	893	178	35587	No_constitutive_exon_found_in_species
ACCTTTCTCGCGTCATGGTGTGCGGTTCTCTGGACTGTGTGGGACTGCAGGC	11314	11432	11482	11430	-1	asmbl.3040	TGMAS_327800	244	24066	None	893	178	35587	No_constitutive_exon_found_in_species
CTTCTCGTTGGCGCTATCCTTCGTAGGGAAGTCCCGCCTCACTGGGACAGTT	3736	3938	3988	3936	-1	asmbl.3040	TGMAS_327800	244	24066	None	893	178	35587	No_constitutive_exon_found_in_species
AGAATCATTGCTTCGCTTTTTTGTCTGTCTTTGCGTGCCGGGAATTTGAGGT	18550	18684	18734	18682	-1	asmbl.2227	TGMAS_305840	16880	20255	None	893	178	35587	No_constitutive_exon_found_in_species
CGTAACAACTAATATGTGCATCGCGGTTTCTCCGGTGTGCGCGTGGGCAGGT	16402	16562	16352	16404	1	asmbl.903	TGMAS_218850	15683	16853	None	893	178	35587	No_constitutive_exon_found_in_species
AGTCTGGCTATCCGGTCGTGATCTGAAATGTGATTTCCATTGTGGGACAGAT	14765	14906	14715	14767	1	asmbl.3408	TGMAS_207250	10450	15718	None	893	178	35587	No_constitutive_exon_found_in_species
CCGGCTTTTTTCTGCTGCACCTGCGCGTTCCGTGTCTGTGGGGTGTACAGAC	19606	19750	19800	19748	-1	asmbl.372	TGMAS_232380	13758	22388	None	893	178	35587	No_constitutive_exon_found_in_species
GTCTCTTGCCATGTCATCTGTGTTTCCTTTGTATCTCTTGGGAATCGCAGGG	12998	13183	12948	13000	1	asmbl.2052	TGMAS_213520	10191	16399	None	893	178	35587	No_constitutive_exon_found_in_species
CAAATTCGAGAATTCAGGCACTTCGAGCCTTGTGTAATTTGCGGGTGCAGGT	9546	9598	9496	9548	1	asmbl.3357	TGMAS_212100	7952	14085	None	893	178	35587	No_constitutive_exon_found_in_species
TTCACCTGTCGTGAACCAACCGCGCGTTTCTCTTGTGGCTGCGGGTGCAGGT	8827	9035	8777	8829	1	asmbl.2470	TGMAS_262400	5240	13203	None	893	178	35587	No_constitutive_exon_found_in_species
GGAGAACGCCCAGACCTGCTCGCCGGCGTTCTTTGCGTGTGTGGGCGCAGGT	44763	44989	45039	44987	-1	asmbl.1218	TGMAS_240970	42408	50036	None	893	178	35587	No_constitutive_exon_found_in_species
ATAAAATGCCCGGTGGCGTTTGTTTCGTCGTGGCTGTGTGGGCGGTGCAGGC	47818	49839	47768	47820	1	asmbl.375	TGMAS_232620	46759	49839	None	893	178	35587	No_constitutive_exon_found_in_species
TGCCATCCATGACGTTTCCTGGTACTCTTTCGGATGTCTGGGGCGTGCAGGT	28219	28540	28169	28221	1	asmbl.111	TGMAS_310680	27537	30244	None	893	178	35587	No_constitutive_exon_found_in_species
GCCTTGCCGGACAGATACGGAATTCGCTAACTAATGCACAGGGAAACCAGAG	3173	3539	3589	3537	-1	asmbl.1761	TGMAS_278565	3173	4507	None	893	178	35587	No_constitutive_exon_found_in_species
GTCTTTTCTCACCGGTCCATCTCTTTTCTGCTTGCTTCTTGTGGGTGCAGAG	20090	20224	20274	20222	-1	asmbl.2963	TGMAS_263550	20090	21959	None	893	178	35587	No_constitutive_exon_found_in_species
CCCGGGCAGCTGTTGCAGCCGCAGCCGCCAATGGGGCGGAAACGGGCAAGGC	31060	31327	31010	31062	1	asmbl.366	TGMAS_232280	30910	32862	None	893	178	35587	No_constitutive_exon_found_in_species
GTGTTCCTTTATTAGGACAAGCAATTGCTTTCTTTGCTGGGGTGTAACAGCT	18129	18328	18378	18326	-1	asmbl.1402	TGMAS_292935	11394	19625	None	893	178	35587	No_constitutive_exon_found_in_species
AACTGCTATTAGATGCGATTCGTTGCTGGCCGATGTGGGTGGTGAGGCAGAG	15959	16139	16189	16137	-1	asmbl.1402	TGMAS_292935	11394	19625	None	893	178	35587	No_constitutive_exon_found_in_species
CTTCATAACGACAACGCTTTTCCCTTGCATTTTCTGTGACGGGTGTGCAGTC	40338	40411	40288	40340	1	asmbl.3303	TGMAS_235560	39108	45767	None	893	178	35587	No_constitutive_exon_found_in_species
CACGACGTAAGGAGTCACTGGCTGATGTCTTTCCGCTATTTGGGATGCAGCT	18536	18603	18486	18538	1	asmbl.1047	TGMAS_223262	16284	22763	None	893	178	35587	No_constitutive_exon_found_in_species
TTGCAAGCAGCTACTGTTTTCGGGATCTGTGGGGTCCGTTACATGGGCAGGA	28470	28641	28691	28639	-1	asmbl.3243	TGMAS_250870	27742	30446	None	893	178	35587	No_constitutive_exon_found_in_species
GCAAGGAGGGGACACAAGTGAAGGTGATGGGCCGCGTCAGTGGAGGGGAGAC	4753	7537	7587	7535	-1	asmbl.2632	TGMAS_216335A	174	9248	None	893	178	35587	No_constitutive_exon_found_in_species
AACAACGGCACTGGTCAGCCTCTGTTCGTCTGTTTTCTTAATGCGGGCAGAT	31699	31854	31904	31852	-1	asmbl.2174	TGMAS_226610	27737	34091	None	893	178	35587	No_constitutive_exon_found_in_species
TTCGATGATCTCTGTTTCGGCTCTGTCCTCGGTGTCGGGCAAAAATGCAGGT	1145	1191	1241	1189	-1	asmbl.3010	TGMAS_245560A	92	5534	None	893	178	35587	No_constitutive_exon_found_in_species
CCGCGCCTGCAGTGCTGCAGGTGCCTCCCGGAATTCCCCGGGGAGCAAAGGT	15723	15731	15673	15725	1	asmbl.1821	TGMAS_289216	10432	15731	None	893	178	35587	No_constitutive_exon_found_in_species
GTCGATGATTTATTTTCGTAGTGAGACCATTTTGCGTGCTGGGCGTACAGAA	8266	8311	8216	8268	1	asmbl.804	TGMAS_247600	2718	10253	None	893	178	35587	No_constitutive_exon_found_in_species
CCTGCGAACCGGATCTGCGCTGGCCAGTGTCGTGCGTTGTTTGAGGGTAGCT	27371	27526	27321	27373	1	asmbl.1760	TGMAS_278540	26904	28619	None	893	178	35587	No_constitutive_exon_found_in_species
CTTCCGCTGCATATCCCAGAAGCGCTCCTGATGTGTTTGTGTATGGGTAGAT	4448	4655	4398	4450	1	asmbl.975	TGMAS_207865B	168	8038	None	893	178	35587	No_constitutive_exon_found_in_species
GCGGAGCTCCCAGACAGTTTTGTCGCGTTTCATTTTTGGGGGGGGCACAGGC	25390	25525	25340	25392	1	asmbl.574	TGMAS_269840	24159	27340	None	893	178	35587	No_constitutive_exon_found_in_species
TTGTTTCCGGTGTCTCTGCAGCGTTTTCGTTTTGTGTCTTGGGCGTGCAGCG	2879	2968	2829	2881	1	asmbl.1699	TGMAS_309010	961	3896	None	893	178	35587	No_constitutive_exon_found_in_species
TGAAACCAGGACGAGAGGCTGTGATTAATTTTCATTATTGGTGGGTGCAGGC	27992	28075	27942	27994	1	asmbl.1574	TGMAS_267410	25500	30829	None	893	178	35587	No_constitutive_exon_found_in_species
TGTCGGGGTCGTGTGTTGTATGCGCTGTGCTTTATGTGGGGGGTTGGCAGGG	14793	14852	14902	14850	-1	asmbl.2223	TGMAS_305920	12180	18554	None	893	178	35587	No_constitutive_exon_found_in_species
TGATACTTTCTGCAAGCTGGATATCCACTGGCACTGTGATGTGGGCGCAGCG	5880	5925	5830	5882	1	asmbl.970	TGMAS_207665	76	15952	None	893	178	35587	No_constitutive_exon_found_in_species
GCATAAAAGGGACTGTATCCTTCTTGCCTGCTTTCTGAAAATGGGCACAGGC	15787	15952	15737	15789	1	asmbl.970	TGMAS_207665	76	15952	None	893	178	35587	No_constitutive_exon_found_in_species
CACAACTGGAGAGGTTCATTATTTCTTGAGACTATGCTTTCGGGGTGCAGAC	3899	4006	4056	4004	-1	asmbl.2432	TGMAS_304630	2438	29800	None	893	178	35587	No_constitutive_exon_found_in_species
AACTGGAGACGCGACAAAATTCAACGTGGGCGGCGCTTCCGGGACTGCAGTG	671	794	844	792	-1	asmbl.3224	TGMAS_255160	671	3087	None	893	178	35587	No_constitutive_exon_found_in_species
GGACTGAACCTTGCGTTCGATTCCCTGGGAACGTCATGACTGGGTGACAGGC	7962	8040	7912	7964	1	asmbl.3078	TGMAS_280680	7590	8573	None	893	178	35587	No_constitutive_exon_found_in_species
TGTGTGTTGCATATCACTCTGTTTTTGATCTGATGCCTTGGGAAACTTAGGT	18970	19083	19133	19081	-1	asmbl.346	TGMAS_231900	18145	22091	None	893	178	35587	No_constitutive_exon_found_in_species
TGTCTAGACCAACGCAGTTCGTCCCCGCTGTCCCTCTCTTGGGTGTGTAGGT	16173	16680	16730	16678	-1	asmbl.2873	TGMAS_283830	16173	19069	None	893	178	35587	No_constitutive_exon_found_in_species
GTAAGAGGCTAAGGGGAGCATTGGTCGACTGTTTTTTTGCGGGTGTGTAGGA	20687	21751	20637	20689	1	asmbl.1389	TGMAS_221330	11056	24407	None	893	178	35587	No_constitutive_exon_found_in_species
GGACAAAACACTACACGTAATCTGTCTGGTTTTGCTGCTCGATGGGACAGGC	14759	14800	14850	14798	-1	asmbl.1774	TGMAS_278930	13348	19181	None	893	178	35587	No_constitutive_exon_found_in_species
TTTTGGTTGCAACACTGTTGTCATCCGCTGTGGTGTTTGTATGGGTGAAGAG	18064	18169	18219	18167	-1	asmbl.2760	TGMAS_292360	17279	23951	None	893	178	35587	No_constitutive_exon_found_in_species
TTCAAGCGGTAGCCCGTGCTGGCTGTGTTGACTGCCGGGCATTGGGTAAGGT	28864	29197	28814	28866	1	asmbl.2760	TGMAS_292375	27458	31011	None	893	178	35587	No_constitutive_exon_found_in_species
GTTTGTCGCGTTCATCGCGCTTTCTGGCTTTGCTTTTTCGGGGGATTCAGGC	12417	12590	12367	12419	1	asmbl.3087	TGMAS_249770	9864	13238	None	893	178	35587	No_constitutive_exon_found_in_species
TTTCTTTGCTTCGTTCATGCGACGTGCGTCCGTCTGGTGCGTGGGCGCAGGT	19970	20507	19920	19972	1	asmbl.1503	TGMAS_244430	17285	20507	None	893	178	35587	No_constitutive_exon_found_in_species
CTGACCACGACGGCACTACCGTTCCTATATTGTAATGCTGGATGGGACAGAC	3475	3570	3425	3477	1	asmbl.1453	TGMAS_294808	2772	3737	None	893	178	35587	No_constitutive_exon_found_in_species
GCGGCGTACTCTATTTTTGTGGTGTCATTAAGAAGTGTGTGGGTATGCAGCT	24472	24622	24672	24620	-1	asmbl.2433	TGMAS_304480	24061	26000	None	893	178	35587	No_constitutive_exon_found_in_species
AGGATATGCTTCACGTCCCCGCAGTAAGAACCTGCTTATTTGGGGATCAGGC	7448	7522	7572	7520	-1	asmbl.819	TGMAS_247940	6739	9766	None	893	178	35587	No_constitutive_exon_found_in_species
GCGAAGAACCGTTTTATGATTTGATGAAACTGTTGCTGTTGGGATCGCAGCT	24429	24519	24569	24517	-1	asmbl.1618	TGMAS_257730B	20754	26572	None	893	178	35587	No_constitutive_exon_found_in_species
CCAGCAGAGATGAACCTCTGGTGTGTGTTTCGCTTGTGGGCGGAGCGCAGGT	9348	9476	9526	9474	-1	asmbl.459	TGMAS_273390	6119	10498	None	893	178	35587	No_constitutive_exon_found_in_species
TCTTGAGTTATCTTGAGTAGCGTTGTGTGTTTATCATTGCTGGGATGCAGAT	21362	21455	21505	21453	-1	asmbl.2680	TGMAS_287200	20599	24058	None	893	178	35587	No_constitutive_exon_found_in_species
TGTGATATTCCAGAAACGCTTTTTCTTGGCCTTGATTGTGGGATGGACAGAT	2146	2204	2254	2202	-1	asmbl.500	TGMAS_272270	1062	8636	None	893	178	35587	No_constitutive_exon_found_in_species
TGTCCGAGCGGTGTGTGCGTGTGTGCGTCTTCATTTGGGTGTATGGACAGCT	11504	11557	11454	11506	1	asmbl.3377	TGMAS_242080	11114	14206	None	893	178	35587	No_constitutive_exon_found_in_species
AACTAAAAATATTCCTTCAGGATTCGTCTGTTTCTCGCTGGGGTGCGCAGCA	22330	22426	22280	22332	1	asmbl.1688	TGMAS_309220A	18936	25018	None	893	178	35587	No_constitutive_exon_found_in_species
TAAGTAATGAAACACACACGTTTTTGTGTTCTGTTATTGCTCGGGGGCAGGT	13650	13912	13962	13910	-1	asmbl.3038	TGMAS_416640	10535	24655	None	893	178	35587	No_constitutive_exon_found_in_species
GCTGTCTCTTGTCGCCTCGTATCTGTTTTTGATTTTTCTTCGGGACGCAGAT	20564	20733	20514	20566	1	asmbl.2866	TGMAS_284010	17496	23183	None	893	178	35587	No_constitutive_exon_found_in_species
TTTTTTGCTCTCGCTGTGTGTGTGTATCTCTCCTGTTGCGGGGTGTACAGAC	733	2631	683	735	1	asmbl.850	TGMAS_248800B	120	2631	None	893	178	35587	No_constitutive_exon_found_in_species
GTGCCGTGCGCGACTGACTGCGACGCCTCGAGCTCCCTCTGTGTGGGCAGAT	9285	9507	9235	9287	1	asmbl.3174	TGMAS_275760	8151	9507	None	893	178	35587	No_constitutive_exon_found_in_species
AGCTTCTTCTCAGCCACCGTGCAATCAGATCTAACACTTAAACGGGTCAGGG	6427	6481	6531	6479	-1	asmbl.2838	TGMAS_290930	5852	6798	None	893	178	35587	No_constitutive_exon_found_in_species
GTCTGTATGCACCACGTTCTGTCTCGCGTCTGTGTCACCGGGTATGGCAGAT	73	218	268	216	-1	asmbl.1576	TGMAS_267550A	73	5360	None	893	178	35587	No_constitutive_exon_found_in_species
GGTGAGGCGTTGATACAAACGTTTGCCGCGTCCCTCTTCTGTGGGTGCAGGT	8241	8432	8482	8430	-1	asmbl.1397	TGMAS_221210	8241	10114	None	893	178	35587	No_constitutive_exon_found_in_species
ACTTCGGAACGCGAGCTTCACTGGGATTCACACCCTGTTGCGGGATCGAGGA	6125	6269	6319	6267	-1	asmbl.1766	TGMAS_278815	6125	13245	None	893	178	35587	No_constitutive_exon_found_in_species
ACTCGCCACTTACACCAGGTTTGTGACAATTTCCTGTCTGGGGACCGCAGAA	12107	12397	12057	12109	1	asmbl.3563	TGMAS_316900	10761	17872	None	893	178	35587	No_constitutive_exon_found_in_species
TCCGTGGTGATTCGCATCACACTGTTTAATTTTATTCTGTGGGTTGACAGGT	9781	9863	9731	9783	1	asmbl.1480	TGMAS_243730	7819	10364	None	893	178	35587	No_constitutive_exon_found_in_species
TGTATGCTCGTTGGCTCTATCTTCATATGGCCGACTGGTTGGGTGCGTAGGC	2026	2163	2213	2161	-1	asmbl.3550	TGMAS_317720A	403	3120	None	893	178	35587	No_constitutive_exon_found_in_species
CGTTCACCTGTCCTCAAGGCGCTTTTCCCTTTTTTTTGCGGGTGCGACAGGC	12912	13116	12862	12914	1	asmbl.423	TGMAS_233820	11166	17564	None	893	178	35587	No_constitutive_exon_found_in_species
CTTCAACCGTCACTCTGTATCTGCGCCTTACGTTTGATGGGAGTATGCAGTT	2183	2372	2133	2185	1	asmbl.863	TGMAS_217900	1599	2949	None	893	178	35587	No_constitutive_exon_found_in_species
CTTCTGTCTCTTCAACCTCCCGTTGCGTCTGGCTGTCTTCTGGGGCACAGTC	13282	13368	13232	13284	1	asmbl.1166	TGMAS_254840	10743	17374	None	893	178	35587	No_constitutive_exon_found_in_species
CAGGCGCGGATGTTCACATGCATGCATTTATGTTTTTCGCATGTGGGCAGCT	14850	14947	14997	14945	-1	asmbl.332	TGMAS_231190B	14525	17915	None	893	178	35587	No_constitutive_exon_found_in_species
TAAACAAAGGATGTCCCAGTGAAACAAGAATGCGTCTTTGTGGGGTGTAGGT	11836	11929	11979	11927	-1	asmbl.1911	TGMAS_319662	11002	15118	None	893	178	35587	No_constitutive_exon_found_in_species
GCAACTCGGCGCGGAGACACCGACCGGAGGCGCGGGGACATCGAGGGGAGGC	16233	16924	16183	16235	1	asmbl.2352	TGMAS_285500	8273	16924	None	893	178	35587	No_constitutive_exon_found_in_species
GGAAGAGCGAACGAGGTCGAAGCCGCGCTTCCGGTTACCGGGGAATTCAGGC	12821	14436	12771	12823	1	asmbl.239	TGMAS_314358	7495	14436	None	893	178	35587	No_constitutive_exon_found_in_species
TATTTTTTCATTTTTTCACTTTTTTCGATTTTTTTGAATTATCGGGATAGAT	13217	13482	13532	13480	-1	asmbl.2576	TGMAS_305200	5762	15785	None	893	178	35587	No_constitutive_exon_found_in_species
GGAGCTGAGCGATGATTTACGTGATTAGCCTTGATGCTCTAGCGGGACAGGT	9611	9709	9561	9613	1	asmbl.2278	TGMAS_203375	8056	9837	None	893	178	35587	No_constitutive_exon_found_in_species
GGAACAAGGTCTCGACCTCGGGGAACAAGGTCTCGACCTCTGGGAACAAGGT	11746	12847	11696	11748	1	asmbl.2241	TGMAS_202780	9457	12847	None	893	178	35587	No_constitutive_exon_found_in_species
GTAAGACTAGCCTTCGAGTGTTGTGGGTTCTCTCGGAATTTGGGGCTAAGTC	8057	8372	8007	8059	1	asmbl.3210	TGMAS_238505	7842	8372	None	893	178	35587	No_constitutive_exon_found_in_species
CCGGCACAGTTCGTCCTCGCCCTGTATCGCTTCGCGTTGCGTGTGGGCAGGA	6459	7195	6409	6461	1	asmbl.2256	TGMAS_203135C	122	13065	None	893	178	35587	No_constitutive_exon_found_in_species
CTCGCCGAACAGAAGACTGTGTCTGTGTGGTGCGTCGGGCAAATGTACAGCG	5513	5572	5622	5570	-1	asmbl.792	TGMAS_247250	1356	8638	None	893	178	35587	No_constitutive_exon_found_in_species
CTATCTCACTAAGCAGAGCTGTTCTGCGTCGGTACGCTTGCGTGGGACAGGT	8071	8182	8232	8180	-1	asmbl.3112	TGMAS_250360	6130	11895	None	893	178	35587	No_constitutive_exon_found_in_species
CTCTCTTCGCCTTCTATCTACTCTTTCGTTCTTCTGGGTGAGCGACGCAGAT	7409	7486	7359	7411	1	asmbl.288	TGMAS_230080B	372	12723	None	893	178	35587	No_constitutive_exon_found_in_species
GCTCTGTCGAGAGTAAAACGCGAATTTTGTTTGCTTTCCGAGTGGGGCAGGT	8605	8704	8754	8702	-1	asmbl.2067	TGMAS_212990B	5400	11883	None	893	178	35587	No_constitutive_exon_found_in_species
CAACTTCCAGTATGTGCAAAAGTGTGAACATGTTTGATGTGGGCGCACAGAT	2928	3019	2878	2930	1	asmbl.549	TGMAS_268985	1889	3019	None	893	178	35587	No_constitutive_exon_found_in_species
CCAAGTGAGGCGTCTGTCGCATTTCTCGGTCGCGTTTCCTGGGATTGCAGGT	8689	8888	8639	8691	1	asmbl.2560	TGMAS_305460A	6321	11307	None	893	178	35587	No_constitutive_exon_found_in_species
GACGTGAGTGGAAATGGAAGAGACAGTTGCCGTTGATTGTGGGGTTGTAGGT	9981	10189	9931	9983	1	asmbl.235	TGMAS_314320A	7983	10189	None	893	178	35587	No_constitutive_exon_found_in_species
ATCCTCCCTTCGAGCCGCGCGTGAATCCTGTCGCTGTGTCGTGTGGGCAGAT	5533	5764	5814	5762	-1	asmbl.2727	TGMAS_295740	0	8404	None	893	178	35587	No_constitutive_exon_found_in_species
CGCTTTCACCTGCGTTCCTCCGTCGTCGCTCTGCGTTTTCCTGGGAGCAGAT	7315	7553	7603	7551	-1	asmbl.744	TGMAS_236240	5706	9853	None	893	178	35587	No_constitutive_exon_found_in_species
CTTATTGTCTGCATGTCTGCATGTGCGTGTGTGTGTGTGTGTGTGGGTAGGT	8178	8286	8128	8180	1	asmbl.1970	TGMAS_217020A	6944	9325	None	893	178	35587	No_constitutive_exon_found_in_species
CTCTTATCCAGCGGTGGCTTCGTTAATGCGTCGTTTTTTGGTGGGGACAGGC	1316	1415	1266	1318	1	asmbl.2130	TGMAS_228680B	118	2142	None	893	178	35587	No_constitutive_exon_found_in_species
TTCCGTCCATTTTTCGCGTTTCATTTCTTCTTTGCGGTGTGTGCGGGCAGAG	7002	7064	6952	7004	1	asmbl.1703	TGMAS_308920	3083	8317	None	893	178	35587	No_constitutive_exon_found_in_species
TCGTAAGACGCCGTGCGACACAGACCAAAGTGACTGCTGTGGGTGTGCAGGA	4181	4385	4435	4383	-1	asmbl.1201	TGMAS_254010B	4181	7590	None	893	178	35587	No_constitutive_exon_found_in_species
TTCCCTCCCAGTCTCGCGCATGCAGTTTCATTTCCTGTGTGGGGCTGCAGGT	262	392	442	390	-1	asmbl.2362	TGMAS_211690C	262	7150	None	893	178	35587	No_constitutive_exon_found_in_species
GGGCGTTGTGTCATCTTGACGCGGTTGCTGGCCTATGTCTTGGGGTGCAGAA	4854	5100	4804	4856	1	asmbl.1149	TGMAS_299050	3476	5743	None	893	178	35587	No_constitutive_exon_found_in_species
GGTGGACATACACCGTGGAGAGAGATGGCTGTGCGTGTCTGGGTGTGCAGCA	1429	1630	1379	1431	1	asmbl.765	TGMAS_246340B	471	4944	None	893	178	35587	No_constitutive_exon_found_in_species
TCAGGCAAGGAGAACCCCTACTCCTGCGTCGTCTTGGCGGGAATGAGAAGTC	6580	6612	6530	6582	1	asmbl.958	TGMAS_207430B	199	6612	None	893	178	35587	No_constitutive_exon_found_in_species
TCTCTGTGTGTGAGTTTCATCTCTCTTTGGTGTCTCTGTGGGTGGCGCAGGG	390	1097	1147	1095	-1	asmbl.3275	TGMAS_252430	390	3267	None	893	178	35587	No_constitutive_exon_found_in_species
GGCCAAGAATTCAAATGCGAAATTTGCGGCAACTTCTCTTACTGGGGAAGAC	3419	3433	3369	3421	1	asmbl.1361	TGMAS_221950B	344	5127	None	893	178	35587	No_constitutive_exon_found_in_species
CAGGTTCTCTTTTTTCGTCTTCCTGTGTCTTTGCATTTCGGGCGGAACAGGT	114	182	232	180	-1	asmbl.1168	TGMAS_254835A	114	3002	None	893	178	35587	No_constitutive_exon_found_in_species
AGCTCTTCAGCTCTTCTATCTCCCTTTCGCTGCATATGTTTGGTGGGCAGAG	3753	3937	3703	3755	1	asmbl.3101	TGMAS_249840E	105	5199	None	893	178	35587	No_constitutive_exon_found_in_species
TCCCTTTCGCCGGTTTTTCTTCCACGACGCTTTCTCCTCGACGAGGGCAGAA	199	283	333	281	-1	asmbl.3254	TGMAS_244870A	199	2898	None	893	178	35587	No_constitutive_exon_found_in_species
CTGTCAGCGAGAGAAAACGACTTCTTGTCTTTGACTCTGTGGGGTTGTAGGC	380	571	621	569	-1	asmbl.2031	TGMAS_249170B	380	4247	None	893	178	35587	No_constitutive_exon_found_in_species
TCGTTTCGACATTCCTCTGGACTTGCGTGTGGGATCCTGTGGGTGTGCAGGC	2945	3574	2895	2947	1	asmbl.1873	TGMAS_202160B	608	3574	None	893	178	35587	No_constitutive_exon_found_in_species
TTTGAGTGTTTTGTCTCTCTGCGTCACTGCGTCGGGTCGTGGGCATGCAGGT	2787	2857	2907	2855	-1	asmbl.2872	TGMAS_416380	289	3993	None	893	178	35587	No_constitutive_exon_found_in_species
CCTTTCGTTATGCGCATTTTTTATTGCTTTCGTGTCTGTTCTGGGGGCAGGT	1043	1549	1599	1547	-1	asmbl.671	TGMAS_214970A	135	3805	None	893	178	35587	No_constitutive_exon_found_in_species
CTGAAGTGACATCAGAAAAAAATGATTTTTGCTTTTTTGCGGGTGTACAGAT	2188	2287	2337	2285	-1	asmbl.784	TGMAS_246970B	430	3620	None	893	178	35587	No_constitutive_exon_found_in_species
TGAAGTTGCATGCAGCCTCATTATGTGTGCGTGTGTTGGGGCGGTGGCAGAG	409	592	642	590	-1	asmbl.2112	TGMAS_228220C	409	3124	None	893	178	35587	No_constitutive_exon_found_in_species
GGCTATCAGGAAGCCGCCGAGAAGGCGCCGCAGGCATATTCAGACGGGAGAC	491	927	441	493	1	asmbl.3794	TGMAS_252070	253	3203	None	893	178	35587	No_constitutive_exon_found_in_species
GTGGAGTGGACCTCGCGAGCTCCGTTTCTTCGTTTTTTGTGGGCATGCAGAG	334	623	673	621	-1	asmbl.1427	TGMAS_414380	234	2831	None	893	178	35587	No_constitutive_exon_found_in_species
AACGAATCACAAGGCCACCTTTTTGGAGCGTTTCGGCTGTTGGGTGACAGGA	2306	2617	2256	2308	1	asmbl.3045	TGMAS_236050A	1140	2617	None	893	178	35587	No_constitutive_exon_found_in_species
CTCTCCATTTATCTCCTCGTCACTGTAGTACTTTTTTGGGGTGGTGGCAGGT	849	1345	799	851	1	asmbl.490	TGMAS_358720	111	1345	None	893	178	35587	No_constitutive_exon_found_in_species
GTTCGTCAGAGGCTGAGGGAGGTACGTCGTTCCCGCTGGGAGCGCGGCAGTC	0	273	323	271	-1	asmbl.4614	TGMAS_364140	0	412	None	893	178	35587	No_constitutive_exon_found_in_species
