# Supplementary material for: Widespread Separation of the Polypyrimidine Tract From 3′ AG by G Tracts in Association With Alternative Exons in Metazoa and Plants
Source: Front Genet. 2019 Jan 14;9:741. doi: 10.3389/fgene.2018.00741 (PMC6339879; doi:10.3389/fgene.2018.00741)
Supplement: DATA FILE S2 — Sequences of REPAG 3′ SS from each species of metazoa, plants and protists. [file Data_Sheet_2.zip › Supplementary data 2/Protists_Release38_acanthamoeba_castellanii_str_neff.txt]

REPA_GGG_Sequence	Exon_Start	Exon_End	Pos_-50	Pos_+2	Strand	Chromosome	GeneID	Gene_Start	Gene_End	Gene_Name	Number_of_REPAs	Number_of_REPAs_has_GGG	Number_of_Intron(Intra_genic_Region)	Upstream_Constitutive_Exon
ACGGCGCTGATGGTTTCCTCCTCTACTGGCTTCGGATGGGGGAAATGCAGGT	36445	36497	36547	36495	-1	scf7180000084599	ACA1_057070	36445	37334	None	16404	5321	90251	No_constitutive_exon_found_in_species
CAGCACCCACGTCGGGCATCTCACATTTGTGGCTGTGGGGGGGGGCGTAGAA	42290	42449	42499	42447	-1	scf7180000084599	ACA1_057100	41583	46562	None	16404	5321	90251	No_constitutive_exon_found_in_species
CTCTAACTGTGTGTCGCGTGTGTCGCGTGTGTCACGTGTCGCGTGGGCAGAC	52616	52677	52566	52618	1	scf7180000084599	ACA1_057120	51970	53833	None	16404	5321	90251	No_constitutive_exon_found_in_species
GAGACAGCCCACTAACACATATGGGTGGATGACTGCATGCGTGTGGGTAGGT	62619	62755	62805	62753	-1	scf7180000084599	ACA1_057160	62301	63276	None	16404	5321	90251	No_constitutive_exon_found_in_species
TGTTTTTCCTGTTCGCCTGCTTATTTATTTTGATCGTTGCAGGGAGCCAGTC	64004	64109	64159	64107	-1	scf7180000084599	ACA1_057170	64004	67036	None	16404	5321	90251	No_constitutive_exon_found_in_species
TCATTTCTTTTAAAAGACAAATTCTGATTTAATTCAATCAAATTGGGCAGGA	83952	84289	84339	84287	-1	scf7180000084599	ACA1_057200	82038	84465	None	16404	5321	90251	No_constitutive_exon_found_in_species
CGGTGGCTGACTTGGCTCTTTGGTGGTGGTCGTGGGCGGGCGGGGCGCAGAT	82324	82404	82454	82402	-1	scf7180000084599	ACA1_057200	82038	84465	None	16404	5321	90251	No_constitutive_exon_found_in_species
CACCTCTAATAACTCGTGTCGTGTCGTGTCGTGTCGTGTCGGGGCTGCAGGG	140900	141113	141163	141111	-1	scf7180000084599	ACA1_057430	139612	142076	None	16404	5321	90251	No_constitutive_exon_found_in_species
ACCACACACACCTAACGCGCTGCTGTTGCTGCTGCTCTGGGTAATGGCAGTT	143420	143593	143370	143422	1	scf7180000084599	ACA1_057440	142199	143908	None	16404	5321	90251	No_constitutive_exon_found_in_species
AATTTAATTTGTTTTCCATTTGCGTGATGATTGACGTGTGATGGGTGTAGGG	159989	160048	159939	159991	1	scf7180000084599	ACA1_057530	159640	162495	None	16404	5321	90251	No_constitutive_exon_found_in_species
ACCGAGCTTGACCGCTACACGCCAATGTGTGCTCTGGGGGGGGTTGATAGGA	163201	163356	163151	163203	1	scf7180000084599	ACA1_057540	163003	164948	None	16404	5321	90251	No_constitutive_exon_found_in_species
GTTCATGCACCTGCATGTCCTTGTGCTCAACACTCACCATGGGCCAGCAGCA	166305	166379	166429	166377	-1	scf7180000084599	ACA1_057560	166305	167567	None	16404	5321	90251	No_constitutive_exon_found_in_species
CGCTGAGCTTCTCACTCTCTCCTGTCTTTTGCGGTGGGTGTGGTGAGCAGAT	190723	190879	190673	190725	1	scf7180000084599	ACA1_057840	189567	193205	None	16404	5321	90251	No_constitutive_exon_found_in_species
TCCAGAACAAGGTCTCAGAAGATGACATTCACATCCTTGTGTGGGGCCAGAG	203948	204055	204105	204053	-1	scf7180000084599	ACA1_057890	202349	204661	None	16404	5321	90251	No_constitutive_exon_found_in_species
TACAATTTTTTGTAATATTACGCGTAGCACTAACTTTAAGAGGGCGGCAGGA	212200	212325	212150	212202	1	scf7180000084599	ACA1_057940	211882	216586	None	16404	5321	90251	No_constitutive_exon_found_in_species
TGTCGGTCATTGGCCTGATGCTTGATGCTGAACGGTGGTGGGGTGCGCAGTG	214751	214919	214701	214753	1	scf7180000084599	ACA1_057940	211882	216586	None	16404	5321	90251	No_constitutive_exon_found_in_species
CTCTGTGTTCGAGTCGAGGCCTCCAGTGACTGACCGGGTGGGGGCGGCAGGG	216103	216418	216053	216105	1	scf7180000084599	ACA1_057940	211882	216586	None	16404	5321	90251	No_constitutive_exon_found_in_species
AATAGCCCCCCCCCCATCACGTGAACGCTCATCATGAACTGGGCGCGCAGGA	216487	216586	216437	216489	1	scf7180000084599	ACA1_057940	211882	216586	None	16404	5321	90251	No_constitutive_exon_found_in_species
CCGGTCCATCATGTCTTATTTTGTTCCATTCTCGTTGATGTGGGGCGCAGAC	218281	218335	218231	218283	1	scf7180000084599	ACA1_057960	217624	223413	None	16404	5321	90251	No_constitutive_exon_found_in_species
GTTACGAGTTACTGAGATTTATTTGGCTCTTTGTATTGGGGGGGGGACAGGA	227611	227961	228011	227959	-1	scf7180000084599	ACA1_057990	227026	228092	None	16404	5321	90251	No_constitutive_exon_found_in_species
CACAACCGCACACAAACATGAATTGTGACGCCGCTGAATTGGGAGAACAGAC	238631	238796	238846	238794	-1	scf7180000084599	ACA1_058050	236093	240011	None	16404	5321	90251	No_constitutive_exon_found_in_species
CAATTTTTAATCGGCTTTCGTTTTCCGTGCCCTGTTGTTTGTGGGCGCAGGG	260991	261203	260941	260993	1	scf7180000084599	ACA1_058150	260168	261203	None	16404	5321	90251	No_constitutive_exon_found_in_species
GATCCACTGATCGCGTGTCGTGTCGTGCGTGCGGTGTGTGTGTGGGGCAGGC	267555	267680	267730	267678	-1	scf7180000084599	ACA1_058190	265911	268761	None	16404	5321	90251	No_constitutive_exon_found_in_species
GTGTGCCGGGTGGGTCGCTTGGGCTGCCCGGTCTGACTCGGTGGGCGCAGCA	271186	271347	271397	271345	-1	scf7180000084599	ACA1_058210	270440	272946	None	16404	5321	90251	No_constitutive_exon_found_in_species
CACGTGACAAAAAATAGGGCACATTGCTGGTGCGGGACTCGGTCGGGCAGGT	280289	280362	280239	280291	1	scf7180000084599	ACA1_058240	277217	281629	None	16404	5321	90251	No_constitutive_exon_found_in_species
AACCAACCCACTGTGGTGACCGCTTAACAGACCTGTGTGTGGGTATGCAGGG	282663	282865	282613	282665	1	scf7180000084599	ACA1_058250	282276	282865	None	16404	5321	90251	No_constitutive_exon_found_in_species
TTCGCTCTCTCGCATTCGCTTAGTTGCTGACGTCACCTTCGCGGGGGTAGGT	283673	283696	283746	283694	-1	scf7180000084599	ACA1_058260	282984	284461	None	16404	5321	90251	No_constitutive_exon_found_in_species
ACACGCACACGCACACACAAGAATGATGAATGACAAAGAGAGGGCACCAGGT	286438	286913	286963	286911	-1	scf7180000084599	ACA1_058280	286438	288586	None	16404	5321	90251	No_constitutive_exon_found_in_species
GCGTGCGTGTGTGTGCGTGTGTGCGTGTGTTGTGTGGGTAGCGAGTGCAGAG	291831	292124	291781	291833	1	scf7180000084599	ACA1_058300	290927	297418	None	16404	5321	90251	No_constitutive_exon_found_in_species
GCCATCCATCATCATGAGGTAGATTTCAGCAATAAAGGGTGGGGTTGCAGGT	303457	303574	303624	303572	-1	scf7180000084599	ACA1_058340	301432	303755	None	16404	5321	90251	No_constitutive_exon_found_in_species
CCGCGTGTTTTGTATGTTCTTCGCCTTAACGCTTTTGCTGGGGGAAACAGGG	307274	307459	307224	307276	1	scf7180000084599	ACA1_058350	303861	308893	None	16404	5321	90251	No_constitutive_exon_found_in_species
GCGTGTGTGTCGTGCGTTGTGTGCGTGTGCGTGTGCGTGGGCAACAACAGCT	312599	312940	312549	312601	1	scf7180000084599	ACA1_058370	312089	315472	None	16404	5321	90251	No_constitutive_exon_found_in_species
TGTCGTGTGTGTGTCATGTGTTGATTTGTTTGTCGCTTGCATGTGGGCAGGT	313013	313445	312963	313015	1	scf7180000084599	ACA1_058370	312089	315472	None	16404	5321	90251	No_constitutive_exon_found_in_species
ACGCCGGTCTCTCTTTCTCTTTCGCTCTCTCGCTCTCTCGCGGGGCGTAGTG	346012	346122	345962	346014	1	scf7180000084599	ACA1_058530	343369	346552	None	16404	5321	90251	No_constitutive_exon_found_in_species
TTCATCTTCTTGAATGACCCCTAACGTCGAAGTCGTAACGATGTGGGCAGGT	346742	346865	346915	346863	-1	scf7180000084599	ACA1_058540	346742	347593	None	16404	5321	90251	No_constitutive_exon_found_in_species
GATTACTAACCCGCCGCGGCCGCTTGCGTGGCCACCGCAATGATGGGCAGAT	357897	358025	357847	357899	1	scf7180000084599	ACA1_058590	356559	359711	None	16404	5321	90251	No_constitutive_exon_found_in_species
CTGCTTTTGTGTGCGGGGTGGGTGACACGGGGTGCGTGGGGCACGGACAGGT	384190	384833	384140	384192	1	scf7180000084599	ACA1_058800	383724	384980	None	16404	5321	90251	No_constitutive_exon_found_in_species
CACCGGTGCACTGGAGTGAGTTGAGTGAACTGATTGGGGAAGCCAAGCAGGA	409674	409897	409947	409895	-1	scf7180000084599	ACA1_058920	409674	411142	None	16404	5321	90251	No_constitutive_exon_found_in_species
GGCCCCTCTTTATCTCTGACGTTGTGCTCTTCTTGTCTTGGCGTGGGCAGGA	412842	412941	412991	412939	-1	scf7180000084599	ACA1_058940	412842	415664	None	16404	5321	90251	No_constitutive_exon_found_in_species
TTCTTGGATGTTTTCCTGATTTTTGTTGTTGCGTGCGAACGGGGCCACAGCT	458461	458627	458677	458625	-1	scf7180000084599	ACA1_059510	457868	459047	None	16404	5321	90251	No_constitutive_exon_found_in_species
CACCCATAGCGGAGCTAAAAGGGACTTTGTTGTGCGTACGTGCGGGGCAGTG	462117	462217	462267	462215	-1	scf7180000084599	ACA1_059530	461632	462389	None	16404	5321	90251	No_constitutive_exon_found_in_species
TTTCTGTCATGATGAAGACAAACTGACGCCACAGGGGGGGAGGCGGGCAGGC	469225	469403	469175	469227	1	scf7180000084599	ACA1_059570	467850	474877	None	16404	5321	90251	No_constitutive_exon_found_in_species
CGCACCATGCTTTGCATTCCTTGCATTCATCACTCGCAGGGCGCGAGCAGCC	471062	471248	471012	471064	1	scf7180000084599	ACA1_059570	467850	474877	None	16404	5321	90251	No_constitutive_exon_found_in_species
GTCGTGTGTCATGTGTGTCGTGTCATGTGTGGGGCAACACGGGGGTGCAGCT	472909	473217	472859	472911	1	scf7180000084599	ACA1_059570	467850	474877	None	16404	5321	90251	No_constitutive_exon_found_in_species
GGCGTGTGTCGTGTGCGATGATTTGGCTCACGACGATGGCGGGGCAACAGGG	473815	474150	473765	473817	1	scf7180000084599	ACA1_059570	467850	474877	None	16404	5321	90251	No_constitutive_exon_found_in_species
TTTCTGTCATGATGACGACAAACTGACGCCGCAGGGGGGGAGGCGGGCAGGC	491887	492065	492115	492063	-1	scf7180000084599	ACA1_059590	480973	493514	None	16404	5321	90251	No_constitutive_exon_found_in_species
GAGGAGGACTATTTTGTTAACGCGTTCCGTCGGGAAATACGGGGGTGCAGCT	487965	488273	488323	488271	-1	scf7180000084599	ACA1_059590	480973	493514	None	16404	5321	90251	No_constitutive_exon_found_in_species
CGCGTGTGTCGTGTGCGATGATTTGGCTCACGACGATGGCGGGGCAACAGGG	487005	487340	487390	487338	-1	scf7180000084599	ACA1_059590	480973	493514	None	16404	5321	90251	No_constitutive_exon_found_in_species
CGACACGACACGATACAAGTAACTTTTTTGGCGGATGGGTGGGTGACCAGGC	484047	484402	484452	484400	-1	scf7180000084599	ACA1_059590	480973	493514	None	16404	5321	90251	No_constitutive_exon_found_in_species
TAGATTTGAATTGTACAAATATTTTCTAACTCCGGCGTTGTGGGGAGTAGTG	499199	499390	499440	499388	-1	scf7180000084599	ACA1_059610	496772	499665	None	16404	5321	90251	No_constitutive_exon_found_in_species
CCAATTCCCCTCGACTCATGTATCTCTTCCGTGTGGTGGGGTGGGGGCAGGC	497848	498079	498129	498077	-1	scf7180000084599	ACA1_059610	496772	499665	None	16404	5321	90251	No_constitutive_exon_found_in_species
GCGGTGGTGCTTGTGCGTGTCTTTGTTACTCATCACGTGGGCGCATGAAGGT	507062	507135	507012	507064	1	scf7180000084599	ACA1_059750	506407	509497	None	16404	5321	90251	No_constitutive_exon_found_in_species
CGCGTTCATGCACGCACATGCACATGCACACGCGCCTACTGGGGCATCAGGA	508485	508553	508435	508487	1	scf7180000084599	ACA1_059750	506407	509497	None	16404	5321	90251	No_constitutive_exon_found_in_species
CCCACACGCGCTGGCCACTCACTTCGCTTATGGTTTGTTGGGCCGAGCAGAG	514835	514886	514936	514884	-1	scf7180000084599	ACA1_059770	512555	515553	None	16404	5321	90251	No_constitutive_exon_found_in_species
TGTCATGGCAGTCCGGACTTGTGCCACTGACGGTGTGCGCGGGGCCACAGAC	520137	520220	520087	520139	1	scf7180000084599	ACA1_059800	517764	520272	None	16404	5321	90251	No_constitutive_exon_found_in_species
GTCCTCACCGGCAATGATGACGACGGCAACGATGATGATATGGGTGGCAGGC	524552	524709	524502	524554	1	scf7180000084599	ACA1_059820	523433	528883	None	16404	5321	90251	No_constitutive_exon_found_in_species
ACCACCGCACACGCACCACCGCACACGCTCCACCGCACACGCACGGGCAGGT	525767	525870	525717	525769	1	scf7180000084599	ACA1_059820	523433	528883	None	16404	5321	90251	No_constitutive_exon_found_in_species
TGTGCGGTGTCTTGCGATGCGGCTGACGATTGGATGTAACTGGGGAGCAGGA	528757	528883	528707	528759	1	scf7180000084599	ACA1_059820	523433	528883	None	16404	5321	90251	No_constitutive_exon_found_in_species
GGGCGTGTGCGTGTGCGGTGTGTTTCACGGCTGATTGGGAGGGGACGCAGGG	530443	530631	530681	530629	-1	scf7180000084599	ACA1_059830	529076	533522	None	16404	5321	90251	No_constitutive_exon_found_in_species
CACACACGAGGCACGAGAAGCGCTGACGCATGGGCTGGGGGGGGGAGCAGCT	553698	553884	553934	553882	-1	scf7180000084599	ACA1_059980	551999	556517	None	16404	5321	90251	No_constitutive_exon_found_in_species
CACCGCACACGCACACGCGTCGCTGATGGTGGGCAAATGGGTGGAAACAGGT	553482	553625	553675	553623	-1	scf7180000084599	ACA1_059980	551999	556517	None	16404	5321	90251	No_constitutive_exon_found_in_species
CTGCGGCATTGCTAACATTCCAACCTCGCCGCCGGTGGGGGTGAGCACAGAT	557746	557812	557696	557748	1	scf7180000084599	ACA1_059990	557003	558941	None	16404	5321	90251	No_constitutive_exon_found_in_species
CGGTGGTGCGTGTGCGGCGGTGGTGCATGTGTAGATGGTGGGTTGAGCAGAG	558115	558208	558065	558117	1	scf7180000084599	ACA1_059990	557003	558941	None	16404	5321	90251	No_constitutive_exon_found_in_species
TTAATATACATCACCATTGTATATATTGGTGCTGACGTCACGTGGGGCAGGA	568217	568413	568167	568219	1	scf7180000084599	ACA1_060040	566820	571332	None	16404	5321	90251	No_constitutive_exon_found_in_species
CCGACAGGACGACGAGATAGAAACTCATCGCGGAGTGGTTGGGGGAGTAGTT	568741	568883	568691	568743	1	scf7180000084599	ACA1_060040	566820	571332	None	16404	5321	90251	No_constitutive_exon_found_in_species
CAGCGTATCTGGCGGTGTGGAACTTGTACCTGACACTGGTGGGGCCCAAGAT	577521	577579	577629	577577	-1	scf7180000084599	ACA1_060080	576870	577972	None	16404	5321	90251	No_constitutive_exon_found_in_species
AACACACGAAGGTACCCATTCGGCCGGTACTGACCTTCTCGGGAGGAGAGGG	576870	577482	577532	577480	-1	scf7180000084599	ACA1_060080	576870	577972	None	16404	5321	90251	No_constitutive_exon_found_in_species
TATTTATATATTTCTTTTTTTTTCTCACGCCTGTGGGGCGGCGGGGACAGTG	593959	594069	594119	594067	-1	scf7180000084599	ACA1_060130	590073	594386	None	16404	5321	90251	No_constitutive_exon_found_in_species
TGCGGTGGTGCGTGTGCGTTCACGATCGATTGGTTGACGAATGGGAACAGGA	596812	596937	596762	596814	1	scf7180000084599	ACA1_060150	596269	598455	None	16404	5321	90251	No_constitutive_exon_found_in_species
TGTCGAATGTGGTGGATGTCTTGACCTTGTTCTTATTGTGGTTGGGGCAGTC	598158	598247	598108	598160	1	scf7180000084599	ACA1_060150	596269	598455	None	16404	5321	90251	No_constitutive_exon_found_in_species
TCACTCACGTTGCCGGGGCCACACCATATTTTGTGGTGGTGGGGGGGCAGAG	612495	612625	612675	612623	-1	scf7180000084599	ACA1_060200	609887	612794	None	16404	5321	90251	No_constitutive_exon_found_in_species
TTTTCTGTTTTGGTGCGTGTGTATGTGTGTGCGCGCGGGCGTGAGAGCAGAC	610233	610379	610429	610377	-1	scf7180000084599	ACA1_060200	609887	612794	None	16404	5321	90251	No_constitutive_exon_found_in_species
AATGTCGTCTCTCTCTGCGTGGTGCTGCCTGGCGGTGGGACGGGGTGCAGCA	623353	623477	623303	623355	1	scf7180000084599	ACA1_060230	623057	624803	None	16404	5321	90251	No_constitutive_exon_found_in_species
GATGATGCCGATGCATTTTTTTCGGCACGCGTTGTTGGGGGGGGGGATAGGG	627773	627875	627925	627873	-1	scf7180000084599	ACA1_060250	626466	628144	None	16404	5321	90251	No_constitutive_exon_found_in_species
TTCGTTTTTCGCTCTTTGCCACCCTTGTTGTTGTGGTGGGAGGGGCGCAGGA	627465	627637	627687	627635	-1	scf7180000084599	ACA1_060250	626466	628144	None	16404	5321	90251	No_constitutive_exon_found_in_species
CGCACATCTCGTGGTGGCTGCTGCTGCTGGTGGTGGTGGTCGGGTGGCAGGT	626906	627094	627144	627092	-1	scf7180000084599	ACA1_060250	626466	628144	None	16404	5321	90251	No_constitutive_exon_found_in_species
TGGTGGCTTACATCATGTCATGCCATGTCATTACGACGACGGGACGACAGAC	626697	626783	626833	626781	-1	scf7180000084599	ACA1_060250	626466	628144	None	16404	5321	90251	No_constitutive_exon_found_in_species
TAGCTGGCGCTAGTGAGCGACTGACCCCTCCCCGCGTGCTGGGCGCGCAGGT	631322	631492	631542	631490	-1	scf7180000084599	ACA1_060260	628274	632144	None	16404	5321	90251	No_constitutive_exon_found_in_species
GGCTCGCCCGTCTGGCGGCGGCGGCGGCGGTGGTGGTGGGCGGGGGAAAGGA	630400	630467	630517	630465	-1	scf7180000084599	ACA1_060260	628274	632144	None	16404	5321	90251	No_constitutive_exon_found_in_species
CTCAATACAAAAACTTCAGCGATTGACGACAGTTGGGGGCGTGGGGCAAGGC	640144	640255	640094	640146	1	scf7180000084599	ACA1_060300	639391	640901	None	16404	5321	90251	No_constitutive_exon_found_in_species
GTCAGCCGGCTGCTCATGTCTATGAGCACGTGCGTGGTGGCGGGGTACAGGG	645145	645224	645274	645222	-1	scf7180000084599	ACA1_060320	642202	646407	None	16404	5321	90251	No_constitutive_exon_found_in_species
GTTGTTGCTGTTGTTGTTGTTGTTGTTGTTTTCCCGGGGGAGGGACACAGGT	644131	644267	644317	644265	-1	scf7180000084599	ACA1_060320	642202	646407	None	16404	5321	90251	No_constitutive_exon_found_in_species
CTCCCCCCCCCCCACAACCGTTCCGCGCTCAGACGAGGGCGGGGGCGCAGAC	642202	642347	642397	642345	-1	scf7180000084599	ACA1_060320	642202	646407	None	16404	5321	90251	No_constitutive_exon_found_in_species
TGTGTGTGTGTGTGTGTGTGTGTGTGTGTGCGTGTCCTGGCGATGGGCAGGG	647842	648036	648086	648034	-1	scf7180000084599	ACA1_060330	646518	648900	None	16404	5321	90251	No_constitutive_exon_found_in_species
TTAAAAGGGGGGGGGTTCCGGGACCACCGGTGGGGGGGAGGAGACAACAGGT	649870	649993	649820	649872	1	scf7180000084599	ACA1_060340	649281	649993	None	16404	5321	90251	No_constitutive_exon_found_in_species
ACGATACACACACACACACGACATCGCAGGCGGAGTTGTAGACTGGGCAGGC	655701	656345	655651	655703	1	scf7180000084599	ACA1_060350	650905	656345	None	16404	5321	90251	No_constitutive_exon_found_in_species
CACGGTCATCTCACTTCCGTCCGTGGTGGGCGATGGATGGTGGGGGAAAGCT	662196	662286	662336	662284	-1	scf7180000084599	ACA1_060370	661155	662874	None	16404	5321	90251	No_constitutive_exon_found_in_species
GTAATGTAATAACGCCCGCCCCCTCTCCCCGGGTGAGGGGGGTAGTGCAGGG	661287	661403	661453	661401	-1	scf7180000084599	ACA1_060370	661155	662874	None	16404	5321	90251	No_constitutive_exon_found_in_species
ACGCACCCACCACGCGGTGTCTACACAACTGATTGGAGAGGGATGTGCAGGA	663817	663950	664000	663948	-1	scf7180000084599	ACA1_060380	662978	666163	None	16404	5321	90251	No_constitutive_exon_found_in_species
CGGCGGCGGGCCGTTGGTTGGGGTTGGGGTTGGGTTGGGGGGGGGAGCAGGA	671206	671274	671156	671208	1	scf7180000084599	ACA1_060400	669815	672765	None	16404	5321	90251	No_constitutive_exon_found_in_species
CGGGGGGCGGGGCGCTGCTGCGGGGGCGCACATGGGCGGGGCGGGTGCAGGG	671441	671533	671391	671443	1	scf7180000084599	ACA1_060400	669815	672765	None	16404	5321	90251	No_constitutive_exon_found_in_species
CTCCTTCAGCATCCTTCTTTGGCTTATTTGCTCCCTTTTTGGGGCTGTAGGT	674629	674774	674824	674772	-1	scf7180000084599	ACA1_060420	673550	675405	None	16404	5321	90251	No_constitutive_exon_found_in_species
TATGCGTGTAAGTGATGACGGGTATGGCATCCGTGTCATTCGGCGGGCAGGT	681434	681554	681604	681552	-1	scf7180000084599	ACA1_060440	680801	682522	None	16404	5321	90251	No_constitutive_exon_found_in_species
TTATTATTATTATTTTCATTTTTTTCTAATCCTCCACAAATGGGCGGCAGCC	685348	685451	685298	685350	1	scf7180000084599	ACA1_060450	682736	686597	None	16404	5321	90251	No_constitutive_exon_found_in_species
GCTGGTGGTGGCTGGTATCGGGTGGTGTGTTCGCATGGGGGTGGGGGCAGGT	686199	686597	686149	686201	1	scf7180000084599	ACA1_060450	682736	686597	None	16404	5321	90251	No_constitutive_exon_found_in_species
TCACAGCGACCACGACGACGAGTAAGAAGCGGTTGCCGATCAGCGGGCAGTT	690893	690972	691022	690970	-1	scf7180000084599	ACA1_060480	690430	691843	None	16404	5321	90251	No_constitutive_exon_found_in_species
TTCACTGTGACCGGTTACTTACTTTTTTTTTAACTAACGGGGTGGTGCAGGT	696699	696839	696649	696701	1	scf7180000084599	ACA1_060510	695978	699653	None	16404	5321	90251	No_constitutive_exon_found_in_species
GTTCTTCTACGCGGTCGCAGCTCGAGCCACTGACACTCTTGGGCGCGTAGGA	720617	720779	720829	720777	-1	scf7180000084599	ACA1_060630	719892	721551	None	16404	5321	90251	No_constitutive_exon_found_in_species
CGTCGCCGGCGTCGTGCTTGCGTGGTGCTGACGCGACATCGGGCGCGCAGAC	729787	729939	729737	729789	1	scf7180000084599	ACA1_060670	728967	731499	None	16404	5321	90251	No_constitutive_exon_found_in_species
CACACCTCCTTTTGGTGATAACCGCATTTATTTGGGGGGGGGACTGGCAGTC	781237	781530	781580	781528	-1	scf7180000084599	ACA1_060920	778569	781721	None	16404	5321	90251	No_constitutive_exon_found_in_species
GGGCGGAGCGTCGTTTCTCTTTACGTTGGGATCGGTGGTGATGGGATGAGCG	780569	780659	780709	780657	-1	scf7180000084599	ACA1_060920	778569	781721	None	16404	5321	90251	No_constitutive_exon_found_in_species
TAGCGTCATGTGTGTGCACGGGCTCAAGCTCAGAGGGTGGGGCGCGGCAGGG	779008	779077	779127	779075	-1	scf7180000084599	ACA1_060920	778569	781721	None	16404	5321	90251	No_constitutive_exon_found_in_species
TTGTTTGGGTGGTTGGTAACCGGTGATTGGTTTGGGGTGGGGCGGAGTAGGC	778569	778751	778801	778749	-1	scf7180000084599	ACA1_060920	778569	781721	None	16404	5321	90251	No_constitutive_exon_found_in_species
TTTCATCCGACGCTCACCATCATCTTTTGGGTGACCATCATGGGGCGCAGCC	796178	796250	796300	796248	-1	scf7180000084599	ACA1_061000	796178	798185	None	16404	5321	90251	No_constitutive_exon_found_in_species
TCACTTTGCTCACCCCGCAGCGGTCGCGGTCGTGTTGGCGGGGGGCTCAGAC	812985	813137	812935	812987	1	scf7180000084599	ACA1_061070	810709	813388	None	16404	5321	90251	No_constitutive_exon_found_in_species
CCGTGTGTGCCGTGTGGCCGTGTGAGCTGATCGATGGTGCTGGGCGGCAGGG	822978	825449	825499	825447	-1	scf7180000084599	ACA1_061120	822536	827634	None	16404	5321	90251	No_constitutive_exon_found_in_species
GTCGTGCGTGTGCGGTTGGGCTGACGCGTCTTGGGGGGTCGGACGACAAGGT	840009	840124	840174	840122	-1	scf7180000084599	ACA1_061150	835047	842489	None	16404	5321	90251	No_constitutive_exon_found_in_species
ATTATTATTTTATTATTCTTATTATTTGCACTAACGTTTGGGGGGTGAAGGG	837153	837418	837468	837416	-1	scf7180000084599	ACA1_061150	835047	842489	None	16404	5321	90251	No_constitutive_exon_found_in_species
CACACGCAGCCTAAAGCTCAGCTAAATTCTTGTGTGAATGGGGAGGGCAGGC	861683	861858	861908	861856	-1	scf7180000084599	ACA1_061240	859417	866270	None	16404	5321	90251	No_constitutive_exon_found_in_species
TACAGGTTGGTGTTGCTGACGTCATGGTCGGTCACGTGGGGGGGGTGCAGGA	859666	859880	859930	859878	-1	scf7180000084599	ACA1_061240	859417	866270	None	16404	5321	90251	No_constitutive_exon_found_in_species
GCGGCACGCACGCGACATGCGCGTGCTCACGGTTGTGGTGTGGGCGGCAGGC	875148	875292	875342	875290	-1	scf7180000084599	ACA1_061300	873778	878106	None	16404	5321	90251	No_constitutive_exon_found_in_species
GAGTTTGCGTGTCGTTCTGATGTGCTCCTTTGGGGGGAGGGGCTGAGCAGGG	880821	880951	880771	880823	1	scf7180000084599	ACA1_061320	879236	882369	None	16404	5321	90251	No_constitutive_exon_found_in_species
GTGGTCTGGTAGCATGGTAACATTTCTTTTGTGGTGTGGGACGGACGCAGGA	883345	883506	883556	883504	-1	scf7180000084599	ACA1_061330	882483	884856	None	16404	5321	90251	No_constitutive_exon_found_in_species
AAAGCACAGCCGGGTGGCGACCCTGACCACCACTGACTGGGACAAACCAGGT	888785	888903	888735	888787	1	scf7180000084599	ACA1_061350	886874	890174	None	16404	5321	90251	No_constitutive_exon_found_in_species
TACCTGACTGGCGCCACAAACAACCAATGTCGACCTGCGTGGCGGGTTAGGG	889182	889335	889132	889184	1	scf7180000084599	ACA1_061350	886874	890174	None	16404	5321	90251	No_constitutive_exon_found_in_species
CTGGTGTAAGACTTGCTGCAGCTCACATCAATCGGTCGAATGGGGTACAGAA	913628	913817	913867	913815	-1	scf7180000084599	ACA1_061400	912998	914717	None	16404	5321	90251	No_constitutive_exon_found_in_species
CTCTGTGGGTGCCCAACTCACTCGGCCGCGGCGCGTCATCGGGTGGGCAGGC	926015	926108	925965	926017	1	scf7180000084599	ACA1_061420	918271	926289	None	16404	5321	90251	No_constitutive_exon_found_in_species
TTTTATTTATCTGTTCTCATATTTAGCTGTTTTTTTTTCTGGGCGCGTAGGA	936118	936960	937010	936958	-1	scf7180000084599	ACA1_061470	935716	937265	None	16404	5321	90251	No_constitutive_exon_found_in_species
CTTTGCGCCCCTTTTCACGCCAGGCCCTCGTGTGTGGGTTGGGGTCATAGAT	949582	949782	949532	949584	1	scf7180000084599	ACA1_061510	948215	953293	None	16404	5321	90251	No_constitutive_exon_found_in_species
CACCAAGGCATGGCTCACAGTGACTGAGCTGTCGCCCGATGGGCGCGCAGAT	951814	952030	951764	951816	1	scf7180000084599	ACA1_061510	948215	953293	None	16404	5321	90251	No_constitutive_exon_found_in_species
CTTCATGATGGAACGAACAACACAACACGACCACACGGTGGGGTGCGCAGAT	968844	968915	968965	968913	-1	scf7180000084599	ACA1_061590	967094	969421	None	16404	5321	90251	No_constitutive_exon_found_in_species
CTTCGTCCGCCAAGGTGGAGGTCTTTTTTCACACAACGCAAATTGGGCAGGT	971499	971632	971682	971630	-1	scf7180000084599	ACA1_061600	969507	973337	None	16404	5321	90251	No_constitutive_exon_found_in_species
ACCCCGGAATGGATGCTCACTACAAACCCACTCGGGGGTGTCAAAAACAGTG	969888	970007	970057	970005	-1	scf7180000084599	ACA1_061600	969507	973337	None	16404	5321	90251	No_constitutive_exon_found_in_species
TGACTTACCCTATAAATCTCGTGGCGTGGCGTATGGCCGGGGCACAACAGGG	988291	988420	988241	988293	1	scf7180000084599	ACA1_061630	986284	990025	None	16404	5321	90251	No_constitutive_exon_found_in_species
TCCTTCCTCCCTTCCGTCTTTCCCCGCATCGCTCATGCGCGCATGGGCAGAG	995994	996092	996142	996090	-1	scf7180000084599	ACA1_061650	992997	996542	None	16404	5321	90251	No_constitutive_exon_found_in_species
AGAGGGAAAGCTCTCTCTTACTTAAAGTGTCCACGGCGTGGCGGGTGCAGTG	1001084	1001264	1001314	1001262	-1	scf7180000084599	ACA1_061670	997689	1003365	None	16404	5321	90251	No_constitutive_exon_found_in_species
TGAATGGCCGGTGACACCGAATCGCTGATCTTCACGTTTCGCGGGTGCAGGA	1024165	1025674	1025724	1025672	-1	scf7180000084599	ACA1_061730	1024165	1026217	None	16404	5321	90251	No_constitutive_exon_found_in_species
CCAACGACACGACACACGGCGTATGCGAACTCACTATTCTGGGCGTGCAGTT	1043093	1043305	1043043	1043095	1	scf7180000084599	ACA1_061780	1040104	1043650	None	16404	5321	90251	No_constitutive_exon_found_in_species
GTTGATCATTTAACGCAGGCCGCAGAAGCATTTGAGAGGGTGAGAGAAAGGA	1044709	1044969	1044659	1044711	1	scf7180000084599	ACA1_061790	1043978	1045694	None	16404	5321	90251	No_constitutive_exon_found_in_species
GCGGGTGTCGTGCCATGCAGCGCGTGTGCGGTTACTGATTGCGGGGACAGGC	1050764	1050882	1050714	1050766	1	scf7180000084599	ACA1_061810	1048134	1052029	None	16404	5321	90251	No_constitutive_exon_found_in_species
TAAGATTGAATAGTTAAGGCTCCTCCGTCACTTTGCGGGGGGGGGGACAGGT	1068803	1068932	1068753	1068805	1	scf7180000084599	ACA1_061870	1068689	1069548	None	16404	5321	90251	No_constitutive_exon_found_in_species
CTGCAGATTCTACGCGATTCGGGTCTGATTGGCGTGCTGTGGGGGTACAGGT	1069709	1069882	1069932	1069880	-1	scf7180000084599	ACA1_061880	1069709	1070376	None	16404	5321	90251	No_constitutive_exon_found_in_species
ACTTCTTCGAGTCATTGCCGATTGACGGAGCAGGCGGTGTGCGGGGGCAGGC	1071766	1071854	1071904	1071852	-1	scf7180000084599	ACA1_061890	1070694	1072632	None	16404	5321	90251	No_constitutive_exon_found_in_species
CAGGACACAACCGCTGGTGAAAAGTCTCATATGGTGAGGGCTGGGGATAGAC	1073398	1073541	1073591	1073539	-1	scf7180000084599	ACA1_061900	1072675	1075932	None	16404	5321	90251	No_constitutive_exon_found_in_species
TATTTCGACGTGAGTGTGGTGTTGACATGGAATATTTGGGTGAGAAACAGGT	1090358	1090508	1090558	1090506	-1	scf7180000084599	ACA1_061970	1088705	1091729	None	16404	5321	90251	No_constitutive_exon_found_in_species
ACGTGTCGTTGGGCGGTGGTGGTCGTACTCACACTTTCGGCGGGGAGCAGAT	1093813	1093927	1093763	1093815	1	scf7180000084599	ACA1_061990	1093450	1099264	None	16404	5321	90251	No_constitutive_exon_found_in_species
GCTTTCGTTCTTGAGTCCAGCGAAATGCTCACCTGTGCGTGGCCGGGCAGGT	1104397	1104523	1104347	1104399	1	scf7180000084599	ACA1_062020	1102893	1105188	None	16404	5321	90251	No_constitutive_exon_found_in_species
CACCGCACGGCACCGCACGCGTGGGGGCTGACGGTGGTGGGTGGGTGCAGAG	1106330	1106556	1106606	1106554	-1	scf7180000084599	ACA1_062030	1104845	1107283	None	16404	5321	90251	No_constitutive_exon_found_in_species
CTCATCGCTTCATATACTGCTTTTTGATCTCTGCTGACAGCGGTGGGCAGGT	1121328	1121580	1121630	1121578	-1	scf7180000084599	ACA1_062110	1121328	1122884	None	16404	5321	90251	No_constitutive_exon_found_in_species
GTGCGACACCAACACACGGTTCGCCAACTATGTGTGCGCGGGCTGCAAAGGG	1124459	1124574	1124409	1124461	1	scf7180000084599	ACA1_062120	1123083	1125916	None	16404	5321	90251	No_constitutive_exon_found_in_species
TCAGTCGCTGACCAGGTTCTGCCGCATTGTTGTGGTTGTTGTGGGCGCAGGC	1144609	1144845	1144895	1144843	-1	scf7180000084599	ACA1_062240	1144609	1148344	None	16404	5321	90251	No_constitutive_exon_found_in_species
GTCGTGTGTCCTGGTACGCTCAAGCTCACAGCGTTATCGGGGGACTGCAGGT	1153657	1153853	1153607	1153659	1	scf7180000084599	ACA1_062260	1150970	1154293	None	16404	5321	90251	No_constitutive_exon_found_in_species
TCCCCTCCCTCGCAAATGCGCGCGTGCGTGCGCTCACCACGGGCGTGCAGAT	1160766	1160869	1160716	1160768	1	scf7180000084599	ACA1_062310	1159794	1160869	None	16404	5321	90251	No_constitutive_exon_found_in_species
GCGTGTGCGTGTGCGTGTGCGGTACTGAGCGGAGATGATCGGGGGTGTAGTG	1166865	1167052	1166815	1166867	1	scf7180000084599	ACA1_062330	1164501	1167390	None	16404	5321	90251	No_constitutive_exon_found_in_species
ACGACGCGCATGACACACGGCACACGACACGTACTCACGAGGGCATGCAGGC	1173222	1173334	1173384	1173332	-1	scf7180000084599	ACA1_062370	1171674	1173794	None	16404	5321	90251	No_constitutive_exon_found_in_species
CGAGTTGTCATGTGTTGCTAATGTGGGAGTGTGACGTGGGGCGAGGCCAGAC	1173915	1174359	1174409	1174357	-1	scf7180000084599	ACA1_062380	1173915	1174878	None	16404	5321	90251	No_constitutive_exon_found_in_species
TGGTGGCTCTCACGTTTGGCTGACATGTCAGCCCTCTTCTATTGGGGCAGGT	1181375	1181480	1181530	1181478	-1	scf7180000084599	ACA1_062410	1180348	1182892	None	16404	5321	90251	No_constitutive_exon_found_in_species
AATTGTGGTCTGTCTGTGTGTTGCATCGCGTGTGGGGGCGGGGATGGCAGAT	1180969	1181112	1181162	1181110	-1	scf7180000084599	ACA1_062410	1180348	1182892	None	16404	5321	90251	No_constitutive_exon_found_in_species
ACGAGCACGGTACGCCAGAGGAGCTTGCCAGCAGCGACAGGGGAGGGAAGGG	1188897	1189350	1188847	1188899	1	scf7180000084599	ACA1_062450	1188748	1191015	None	16404	5321	90251	No_constitutive_exon_found_in_species
CACTTCCTCGTGGTTCTGACCTGGCCTCTCTTGGGGGGCGGGGGATGCAGCG	1198595	1198745	1198545	1198597	1	scf7180000084599	ACA1_062460	1192399	1198964	None	16404	5321	90251	No_constitutive_exon_found_in_species
TGGGCTAATAGGGCGAGTGTTGCTGTGTGTCGCGTGGGATGATGGTGCAGTG	1200544	1200656	1200706	1200654	-1	scf7180000084599	ACA1_062470	1199265	1201523	None	16404	5321	90251	No_constitutive_exon_found_in_species
CGTGCACTCAACGGGATGAGCGTTTTGGCGCTGCGCTGCCGAGGGAACAGGA	1199446	1199623	1199673	1199621	-1	scf7180000084599	ACA1_062470	1199265	1201523	None	16404	5321	90251	No_constitutive_exon_found_in_species
TCCGTTCTTTTGAACCTCACCCCCTCCTCTCTTTTGTGAATGGGCAACAGGT	1241392	1241563	1241342	1241394	1	scf7180000084599	ACA1_062590	1238910	1250925	None	16404	5321	90251	No_constitutive_exon_found_in_species
GCGGTGTGTGCGCGGTGTGCGCTCACTTTTCTGGTCGTTTGGGCTGCAAGGT	1264341	1264481	1264291	1264343	1	scf7180000084599	ACA1_062650	1260889	1267598	None	16404	5321	90251	No_constitutive_exon_found_in_species
GTGTCGTGTCGTGTGGTTAATACGGAGTTGATGATGCGGTGGCGGGGCAGGT	1273901	1274013	1274063	1274011	-1	scf7180000084599	ACA1_062690	1273050	1276834	None	16404	5321	90251	No_constitutive_exon_found_in_species
CAAGAGCTGTCCTGCAGGAAGCATGGCATTCGCCCGCAGGTGGAGGGCAGGT	1283954	1284053	1284103	1284051	-1	scf7180000084599	ACA1_062830	1283954	1284715	None	16404	5321	90251	No_constitutive_exon_found_in_species
TTCGTGTGACTGAAATTATTACTCACACTACTTATTATTTGGGGGTGTAGCC	1293150	1293405	1293455	1293403	-1	scf7180000084599	ACA1_062860	1287689	1295365	None	16404	5321	90251	No_constitutive_exon_found_in_species
TGTGCGTGTGTGTGCGCGCGTGTGCGTGTGCGTGTCTTGTGACCGGGCAGGT	1289521	1289653	1289703	1289651	-1	scf7180000084599	ACA1_062860	1287689	1295365	None	16404	5321	90251	No_constitutive_exon_found_in_species
CTCGCGCTGGACTAACACCGCCTTTTCCCGTGGGGGGCGGGGGCGAGCAGGT	1299735	1299820	1299685	1299737	1	scf7180000084599	ACA1_062880	1297743	1300072	None	16404	5321	90251	No_constitutive_exon_found_in_species
TCACTCTCTTGGCCACGGTGCATACAACTGCTAAGAGCCGAGGGCTACAGGA	1313535	1313616	1313485	1313537	1	scf7180000084599	ACA1_062920	1312774	1314248	None	16404	5321	90251	No_constitutive_exon_found_in_species
GCCAACGCACAAAGGAACGTTATATGTAGACCTCACAAAGGGCGATGCAGGA	1326046	1326124	1326174	1326122	-1	scf7180000084599	ACA1_063090	1323613	1326826	None	16404	5321	90251	No_constitutive_exon_found_in_species
GCTGACTTCTCTCTTGCTCGCCCTCGCTCTTGTCCGCCTGGGCGCACAAGCT	1325740	1325818	1325868	1325816	-1	scf7180000084599	ACA1_063090	1323613	1326826	None	16404	5321	90251	No_constitutive_exon_found_in_species
GCGTTGACTGATGTTGTTGGCTCTGGCGCGGTGGCTTGTTGGGGGGGGAGGG	1332710	1332837	1332660	1332712	1	scf7180000084599	ACA1_063110	1331045	1333610	None	16404	5321	90251	No_constitutive_exon_found_in_species
TATTTGTAATTTTATTTACGCCGTTTATTTTTTGTTGCGGGTGGCGGCAGGT	1335851	1335971	1336021	1335969	-1	scf7180000084599	ACA1_063120	1333868	1336529	None	16404	5321	90251	No_constitutive_exon_found_in_species
TCTTCGCCTTTTGGTTACGCGGCTTACTCGCATGGCTGGCTGGGCGACAGGC	1338148	1338294	1338344	1338292	-1	scf7180000084599	ACA1_063130	1336761	1338668	None	16404	5321	90251	No_constitutive_exon_found_in_species
TCACCTTGGAGCATTCGTTTAATATTAGACGAATAACGATGGGCATATAGGA	1337814	1338091	1338141	1338089	-1	scf7180000084599	ACA1_063130	1336761	1338668	None	16404	5321	90251	No_constitutive_exon_found_in_species
ACGTGCGCTCACGTCATGTACTCACCTACATTCGCGCGGGGGCTGGGCAGTT	1343221	1343351	1343401	1343349	-1	scf7180000084599	ACA1_063150	1341638	1344229	None	16404	5321	90251	No_constitutive_exon_found_in_species
ACCTCCACCTATGCTGCTGGCATCTCCTCCTGTCTCATCTGGAGGGACAGAC	1348328	1348430	1348480	1348428	-1	scf7180000084599	ACA1_063170	1347821	1348780	None	16404	5321	90251	No_constitutive_exon_found_in_species
CTTGACACACGCACCACCGCACACGCGGTTTGCTGACGGCACGGGCGCAGAT	1352868	1353683	1353733	1353681	-1	scf7180000084599	ACA1_063210	1352868	1358588	None	16404	5321	90251	No_constitutive_exon_found_in_species
AAGAAGAACTTCCGCGCCGGTGCTGATGGCCTTTCCTCTCTGGGGTGTAGGG	1375621	1375702	1375752	1375700	-1	scf7180000084599	ACA1_063300	1373922	1378666	None	16404	5321	90251	No_constitutive_exon_found_in_species
TATTAAATTGATAGAGGAGAATCACCCCGCGCTCTGGGAGGACGGCACAGTC	1386768	1386827	1386877	1386825	-1	scf7180000084599	ACA1_063330	1382897	1388276	None	16404	5321	90251	No_constitutive_exon_found_in_species
GATGCGGACGCGTCGACGCTCATCCGGCGCTGCCCGCATTTGGGATGCAGAG	1389423	1389593	1389373	1389425	1	scf7180000084599	ACA1_063340	1388892	1392427	None	16404	5321	90251	No_constitutive_exon_found_in_species
AACACAACACACAGCACGCACGCACTGATTATCGGTACGGGAAATTACAGAG	1390125	1390282	1390075	1390127	1	scf7180000084599	ACA1_063340	1388892	1392427	None	16404	5321	90251	No_constitutive_exon_found_in_species
TCCGATTCCTGGAATGTTGACCTCTTCCTGTCTGTCGCTGGGAACCACAGAT	1404231	1404335	1404385	1404333	-1	scf7180000084599	ACA1_063420	1403206	1405562	None	16404	5321	90251	No_constitutive_exon_found_in_species
GTGGGAAGCGGCGCCATGTGATTGACTCTTCTCTGTCTGGGTGGGCGCAGGC	1412520	1412632	1412682	1412630	-1	scf7180000084599	ACA1_063450	1411529	1412984	None	16404	5321	90251	No_constitutive_exon_found_in_species
CACGACACACACACACGACACACGATACTGATCCCAGCTCGGGTGCGCAGTC	1411529	1412132	1412182	1412130	-1	scf7180000084599	ACA1_063450	1411529	1412984	None	16404	5321	90251	No_constitutive_exon_found_in_species
AACCTTCTCTCTGCTCTGTAGACCTGACCACTCACTCATTGCGGGCACAGGC	1413968	1414064	1414114	1414062	-1	scf7180000084599	ACA1_063460	1413668	1415782	None	16404	5321	90251	No_constitutive_exon_found_in_species
GGGCGATGCTTTCGTTTCGCCTGAGATCGTTTCTCATAGCTGTGGGACAGAT	1425102	1425426	1425476	1425424	-1	scf7180000084599	ACA1_063470	1415923	1426838	None	16404	5321	90251	No_constitutive_exon_found_in_species
CGAAACGAAACAAAAACGTTTTCCTGACGGCCGCTCGCGGGTGGGTGTAGCG	1434178	1434270	1434128	1434180	1	scf7180000084599	ACA1_063500	1432068	1435544	None	16404	5321	90251	No_constitutive_exon_found_in_species
CACGCACGACTCAACCGGCTGACTTGTGTTGCTGGGGGCGGGGCGGGCAGAT	1438925	1439104	1439154	1439102	-1	scf7180000084599	ACA1_063510	1435705	1441425	None	16404	5321	90251	No_constitutive_exon_found_in_species
CTAATATATATTAATATATACTAATATATGATTGATATGTTGGAGGGCAGAC	1437317	1437731	1437781	1437729	-1	scf7180000084599	ACA1_063510	1435705	1441425	None	16404	5321	90251	No_constitutive_exon_found_in_species
TTGGCGTTGCATTTCGCGACTGACTGTTTGCGGTGTGGTTGGGCACATAGGT	1482725	1482947	1482997	1482945	-1	scf7180000084599	ACA1_063720	1479994	1487561	None	16404	5321	90251	No_constitutive_exon_found_in_species
CGTGTGGTGTGTCGCGTGTGCGTGTGCGGCGCGTGCGGCGAAATGGGCAGGA	1481731	1482630	1482680	1482628	-1	scf7180000084599	ACA1_063720	1479994	1487561	None	16404	5321	90251	No_constitutive_exon_found_in_species
TTGTCGACGATTGGGTCGGGCTAACATGAAGGTGAACACCGGGACGGCAGAA	1490873	1491155	1491205	1491153	-1	scf7180000084599	ACA1_063730	1487729	1491959	None	16404	5321	90251	No_constitutive_exon_found_in_species
CGGCTGTCGCTGACTGACCAGATCTTGTTCGGACTGTTGGGTCCAAAAAGGG	1489740	1489880	1489930	1489878	-1	scf7180000084599	ACA1_063730	1487729	1491959	None	16404	5321	90251	No_constitutive_exon_found_in_species
TAGGCTCACACAATCCTTACCCACGGCAATGATACGATCTGGGCGTGCAGCA	1493225	1493458	1493508	1493456	-1	scf7180000084599	ACA1_063740	1492173	1494231	None	16404	5321	90251	No_constitutive_exon_found_in_species
TGGGTGATACGCCCACATCTCCTGACCGTCTCGTGGTGCGGCGTGGGCAGGT	1497186	1497266	1497136	1497188	1	scf7180000084599	ACA1_063760	1496672	1497587	None	16404	5321	90251	No_constitutive_exon_found_in_species
ATATACAAAAATAAAACTCTTTTGCTGATGGGGGCAGTCCGGGTATGCAGGT	1498120	1498548	1498070	1498122	1	scf7180000084599	ACA1_063770	1497712	1498548	None	16404	5321	90251	No_constitutive_exon_found_in_species
TCTCTTCGCGCATCGCTGACACACACGCTTCTGCTGGGACAAAAAAAAAGTT	1502215	1502310	1502165	1502217	1	scf7180000084599	ACA1_063780	1499365	1503738	None	16404	5321	90251	No_constitutive_exon_found_in_species
CTCTGATGTACTCGCGCCTGACGGCCCTGTTTCCCCCCGTGAATGGGCAGGG	1504636	1504745	1504795	1504743	-1	scf7180000084599	ACA1_063790	1504198	1505519	None	16404	5321	90251	No_constitutive_exon_found_in_species
AAGCAATCAAGAGAATATTTGTAACCTGGCTTGTGGCTTCGGGGTCGCAGAG	1508343	1508475	1508525	1508473	-1	scf7180000084599	ACA1_063800	1505882	1509025	None	16404	5321	90251	No_constitutive_exon_found_in_species
CTCACCATCATCATCTTCTGCGAACGCGATTGTGTGTGTGGGGGGTGTAGAC	1512386	1512590	1512336	1512388	1	scf7180000084599	ACA1_063820	1511348	1514123	None	16404	5321	90251	No_constitutive_exon_found_in_species
CCCGGCCCACTGCCACCTTAAAGAGATCTAACGTGTTTGGGGGTGAGCAGGG	1515089	1515478	1515039	1515091	1	scf7180000084599	ACA1_063830	1514302	1515588	None	16404	5321	90251	No_constitutive_exon_found_in_species
TCAAGAAACCCCCGTGAGATGTGTTTTTATGTGGTCGGGGGGCAATGTAGGC	1526660	1526744	1526610	1526662	1	scf7180000084599	ACA1_063890	1526075	1527877	None	16404	5321	90251	No_constitutive_exon_found_in_species
GCCAAGAGAAGTGCTGACGCGGGCTTCTCTCTCTTTCCTCGGGTTGGCAGAG	1537356	1537653	1537703	1537651	-1	scf7180000084599	ACA1_063930	1537356	1539026	None	16404	5321	90251	No_constitutive_exon_found_in_species
GGTGAGGCGGCAGAGAGCAGCCGACGAAGCTAACGCGGGCGGGCGCGCAGAT	1542098	1542302	1542048	1542100	1	scf7180000084599	ACA1_063950	1540704	1543841	None	16404	5321	90251	No_constitutive_exon_found_in_species
CCCCTCACCATCGCCATACATGGTGGGTCGGTTGGCCGGGGGGCGTAAAGGG	1543298	1543449	1543248	1543300	1	scf7180000084599	ACA1_063950	1540704	1543841	None	16404	5321	90251	No_constitutive_exon_found_in_species
CCGCCTCCCCCTGCCGGCCCGCCGCCTGGCGCCGCTCCTCCGTCGGGAAGCT	1548752	1548849	1548899	1548847	-1	scf7180000084599	ACA1_063970	1545013	1548900	None	16404	5321	90251	No_constitutive_exon_found_in_species
GGCAACTGACCCATTGGGGAACATGTGCGGGCCGGTGGCGGGTGAGGCAGGG	1556506	1556600	1556456	1556508	1	scf7180000084599	ACA1_064200	1554228	1557738	None	16404	5321	90251	No_constitutive_exon_found_in_species
GTGATGTGGGGGAGCGTGTGACTCATCAATTCCCTCCCGTACGCGGGTAGCT	1556867	1556922	1556817	1556869	1	scf7180000084599	ACA1_064200	1554228	1557738	None	16404	5321	90251	No_constitutive_exon_found_in_species
TCGGTGTGGTGCGTGCGTGCGATGATAGTGTGGCTGAGCGGGGCGTGCAGGT	1558163	1558216	1558113	1558165	1	scf7180000084599	ACA1_064210	1557907	1561197	None	16404	5321	90251	No_constitutive_exon_found_in_species
GCACGATTCGTGCGCACTCCTCACGTGACATCGTCTTCTCAATCGGGCAGAG	1559344	1559436	1559294	1559346	1	scf7180000084599	ACA1_064210	1557907	1561197	None	16404	5321	90251	No_constitutive_exon_found_in_species
CCTCGTCTCTCTGCGCCCCTGCCTGTTGTCGCCTTGTTGGTGGGAGCTAGGC	1559586	1559640	1559536	1559588	1	scf7180000084599	ACA1_064210	1557907	1561197	None	16404	5321	90251	No_constitutive_exon_found_in_species
GCGGGCGTGCCGGTGTGCGTGGGCGCGCCGCGGCAGTGGTACGGGGCAAGGG	1561874	1562389	1561824	1561876	1	scf7180000084599	ACA1_064220	1561329	1562659	None	16404	5321	90251	No_constitutive_exon_found_in_species
CTCTTCAAACCAGAAGCAGCAAAATCGGAATATTGAGAATGGGGGTGCAGGC	1567510	1567722	1567460	1567512	1	scf7180000084599	ACA1_064250	1567388	1572278	None	16404	5321	90251	No_constitutive_exon_found_in_species
CACCTTCGCCGTTATTGACACACGCGACTGTGGTGGTGCGGGGTGTGCAGCG	1568012	1568124	1567962	1568014	1	scf7180000084599	ACA1_064250	1567388	1572278	None	16404	5321	90251	No_constitutive_exon_found_in_species
CCCCCTTCCCCCTCGGTGCCACCGAGTCTGATTGAGATGTGCGGGAGCAGAG	1570133	1570362	1570083	1570135	1	scf7180000084599	ACA1_064250	1567388	1572278	None	16404	5321	90251	No_constitutive_exon_found_in_species
TTGCTACGCACTCACACGATGGGGAGGGGCAGGCAACATCTGGGGCGAAGGG	1575400	1575749	1575350	1575402	1	scf7180000084599	ACA1_064280	1575186	1575749	None	16404	5321	90251	No_constitutive_exon_found_in_species
CCCAGTTCTCTCTCACACAGTGCGGCGGCGGCGCGTGGGGGGAATGGTAGGA	1578783	1579082	1579132	1579080	-1	scf7180000084599	ACA1_064290	1575911	1580100	None	16404	5321	90251	No_constitutive_exon_found_in_species
TGGTGTGCCCCGACCAATGTAACCCACACTTGGTTGTTTGGGCGTGACAGGG	1577837	1577953	1578003	1577951	-1	scf7180000084599	ACA1_064290	1575911	1580100	None	16404	5321	90251	No_constitutive_exon_found_in_species
CCCAGGGTGTGGTGAGCTCGCTCAGCTAACTTGTGCGGTGGCGGGAGCAGAG	1576188	1576373	1576423	1576371	-1	scf7180000084599	ACA1_064290	1575911	1580100	None	16404	5321	90251	No_constitutive_exon_found_in_species
TACGCCCCCCTGCCGCAGCGAATCTCACACGATGAAATGTGGGTGCGCAGGA	1591055	1591149	1591199	1591147	-1	scf7180000084599	ACA1_064330	1587284	1592686	None	16404	5321	90251	No_constitutive_exon_found_in_species
GAGAAAACGCTTGAGGAATGCTGACTATGTTTGACTGGGTGGATGGGCAGTG	1588442	1588565	1588615	1588563	-1	scf7180000084599	ACA1_064330	1587284	1592686	None	16404	5321	90251	No_constitutive_exon_found_in_species
GACCCCTCCACGTGGCAGCCACTCATCGTGTGCGATGTGTGGGTCGGCAGTG	1598591	1599221	1599271	1599219	-1	scf7180000084599	ACA1_064350	1597750	1602270	None	16404	5321	90251	No_constitutive_exon_found_in_species
CGGCTGATGCGTGTCTCTCTGTGTTTCTTTTTGTGTGTGGGGGTGTGTAGAT	1614335	1614887	1614937	1614885	-1	scf7180000084599	ACA1_064410	1614335	1615761	None	16404	5321	90251	No_constitutive_exon_found_in_species
CTACGGTGGTCTGACTGGTGGCAATGCCTGGGGCGTGTAAACGAGGGCAGGC	1616647	1616769	1616597	1616649	1	scf7180000084599	ACA1_064420	1616078	1617421	None	16404	5321	90251	No_constitutive_exon_found_in_species
TGTGTACCGTGTGCGATGCTTGTTCTGATCGCGAGGGGATGGCGGTGTAGTG	1630010	1630081	1630131	1630079	-1	scf7180000084599	ACA1_064510	1629494	1630889	None	16404	5321	90251	No_constitutive_exon_found_in_species
ACACACTTCGACACGCGCAGTTGAACGAAGAGTGTCTTTTGGGGGCATAGAC	1629786	1629940	1629990	1629938	-1	scf7180000084599	ACA1_064510	1629494	1630889	None	16404	5321	90251	No_constitutive_exon_found_in_species
ATGACACGTTCGAGCTGACAAGCGCTTGGCCTTGGTTGGGTGGGCGGTAGGT	1629494	1629686	1629736	1629684	-1	scf7180000084599	ACA1_064510	1629494	1630889	None	16404	5321	90251	No_constitutive_exon_found_in_species
CTTCTTCTTCTTCTTCTTCTTCTTCTTCTTCTTCTTCTTTGGGTTGGCAGGA	1631830	1631898	1631948	1631896	-1	scf7180000084599	ACA1_064520	1631070	1635050	None	16404	5321	90251	No_constitutive_exon_found_in_species
GCTCGCACATGGCACGCAACTCACTGCGTGATGATTGGGTGTACGAACAGGG	1645354	1645492	1645304	1645356	1	scf7180000084599	ACA1_064570	1644445	1647240	None	16404	5321	90251	No_constitutive_exon_found_in_species
CATGTTGGTGTGGCCACTAATTACTCATTGGGGCGTGAAACGGGGTGCAGGA	1647932	1648001	1648051	1647999	-1	scf7180000084599	ACA1_064580	1647343	1648947	None	16404	5321	90251	No_constitutive_exon_found_in_species
GTCTCGTGTATTGCCCTCTGCTATGTGGTTCGTCTTGCGACATGGGGCAGGC	1658236	1658323	1658373	1658321	-1	scf7180000084599	ACA1_064620	1655846	1661570	None	16404	5321	90251	No_constitutive_exon_found_in_species
GTGTGTGTGTGTGTGTGTGTGTGTGCCGCTGACCTCGTTGGCGGGCGCAGGT	1658047	1658113	1658163	1658111	-1	scf7180000084599	ACA1_064620	1655846	1661570	None	16404	5321	90251	No_constitutive_exon_found_in_species
TGTGTGTCGTTCGATCGACTGACAGCCCGTTTTCCTGTGCGTGTGGGTAGGG	1662462	1662549	1662599	1662547	-1	scf7180000084599	ACA1_064640	1662462	1664101	None	16404	5321	90251	No_constitutive_exon_found_in_species
CGACGTGTGAGTTGTTAGATGGAATGGTACTGAATCGAGCGGGCGTGTAGTG	1666054	1666161	1666211	1666159	-1	scf7180000084599	ACA1_064660	1665106	1666452	None	16404	5321	90251	No_constitutive_exon_found_in_species
TCGTGTGTCGTGTGCCGTGTGGCTATTTGTATCAACAATCTGCAGGGGAGGA	1682003	1682063	1681953	1682005	1	scf7180000084599	ACA1_064730	1679565	1683349	None	16404	5321	90251	No_constitutive_exon_found_in_species
GTTGTGTTCGTGCGTGTGTCGTGCGGTAGTGACTTACGGTGTGTGGGCAGGC	1696478	1697054	1697104	1697052	-1	scf7180000084599	ACA1_064800	1695677	1702674	None	16404	5321	90251	No_constitutive_exon_found_in_species
GAGAACTAACTACGCGGGTGCCGCGGCTTCCGTGGTCGTCGGGCGTGCAGCG	1727012	1727454	1727504	1727452	-1	scf7180000084599	ACA1_064930	1725628	1728812	None	16404	5321	90251	No_constitutive_exon_found_in_species
TTGGTTATACTCACTTTGATAAAAAAATGCAGGCATGGGGATAGATACAGGC	1725628	1726058	1726108	1726056	-1	scf7180000084599	ACA1_064930	1725628	1728812	None	16404	5321	90251	No_constitutive_exon_found_in_species
CCTCATTCCTTCAACGACGCTGACCGGGGGGGGGGGTTGGGTAAGCACAGAC	1729097	1729330	1729047	1729099	1	scf7180000084599	ACA1_064940	1728905	1729741	None	16404	5321	90251	No_constitutive_exon_found_in_species
CACACCACACGCGCACTAATAATATTGGGTGTATTGTTTTGTGGGTGCAGGC	1738731	1738935	1738985	1738933	-1	scf7180000084599	ACA1_064980	1734697	1744722	None	16404	5321	90251	No_constitutive_exon_found_in_species
TGCGTGTGCGTGTGCGATGCTCACCGCCCAGCACGGGGCGAACATGACAGCT	1752563	1752755	1752513	1752565	1	scf7180000084599	ACA1_065010	1751647	1752991	None	16404	5321	90251	No_constitutive_exon_found_in_species
CTATAAAAATAAATCCAATTATAAATTTTAATTTAATTCTCGGGCACAAGTG	1755498	1755690	1755740	1755688	-1	scf7180000084599	ACA1_065020	1753888	1755922	None	16404	5321	90251	No_constitutive_exon_found_in_species
ACCAATCACGCAAGTGTGCACTTCTCAAACGTGTGAATGGGTGGGCACAGGT	1771351	1771522	1771572	1771520	-1	scf7180000084599	ACA1_065070	1765769	1774508	None	16404	5321	90251	No_constitutive_exon_found_in_species
TATTTAATATTATATTTTTTGCAAAAGGTGCCTCTTGACGGGTGAAGTAGAC	1776556	1776638	1776688	1776636	-1	scf7180000084599	ACA1_065080	1774546	1776826	None	16404	5321	90251	No_constitutive_exon_found_in_species
AGGAATGATCATGGGTCCGCGTACGGCTGTGTCGATGCTGGGCGGAGCAGTC	1788443	1788531	1788393	1788445	1	scf7180000084599	ACA1_065110	1786674	1790229	None	16404	5321	90251	No_constitutive_exon_found_in_species
CGTGTGTCGTGCGGTTGGTGCGCGTGTGTGCTGATGATCGGGTGGAACAGTT	1789963	1790067	1789913	1789965	1	scf7180000084599	ACA1_065110	1786674	1790229	None	16404	5321	90251	No_constitutive_exon_found_in_species
GTCATCGCACATGCCAATGAGAGTGCGGTCCTTATCTGCCGTGGGTGCAGGT	1808296	1808394	1808246	1808298	1	scf7180000084599	ACA1_065180	1807099	1810066	None	16404	5321	90251	No_constitutive_exon_found_in_species
ACACGACACGACACGCACACTCACTCTGCTTGGTTGGTGCGGGGCACCAGGA	1824368	1825037	1824318	1824370	1	scf7180000084599	ACA1_065220	1817089	1825037	None	16404	5321	90251	No_constitutive_exon_found_in_species
ATTGGAGATCGGGCCTTTTTATTGATCACCATGATACCCCGGGTGTACAGGC	1834871	1834951	1834821	1834873	1	scf7180000084599	ACA1_065260	1833201	1834951	None	16404	5321	90251	No_constitutive_exon_found_in_species
CTGCGCGCTGCAAAAAGGTAGCCACGCGTGCTAACTTGGTCGAAGGGCAGAT	1857225	1857470	1857520	1857468	-1	scf7180000084599	ACA1_065450	1853267	1858172	None	16404	5321	90251	No_constitutive_exon_found_in_species
TTCAAGCTCCGAGATGTACCACTTGCTGACGTTCGGACGTGTACGGGCAGGG	1855917	1856131	1856181	1856129	-1	scf7180000084599	ACA1_065450	1853267	1858172	None	16404	5321	90251	No_constitutive_exon_found_in_species
CCCCCCTGCTCACTGCGGTCGTTCTTGCACTCCGTGCAGGCGGGGAGCAGGT	1873243	1873378	1873193	1873245	1	scf7180000084599	ACA1_065700	1873140	1875791	None	16404	5321	90251	No_constitutive_exon_found_in_species
GCGTGTGCGGTTGTGGAGATTGACACCTTACGTTTTGGTGGTGGGTGAAGGG	1894024	1894234	1894284	1894232	-1	scf7180000084599	ACA1_065770	1892205	1901658	None	16404	5321	90251	No_constitutive_exon_found_in_species
ACGTGCGTGCAGTTTATTGTTTTTAACTGATCGGAGGTAAATGGGCGCAGGC	1930404	1930498	1930548	1930496	-1	scf7180000084599	ACA1_065860	1929858	1934656	None	16404	5321	90251	No_constitutive_exon_found_in_species
TTCTTAATTTTATTTATTTATTTGGCATTTATTGGGAAACGGGCACGCAGGA	1940041	1940150	1939991	1940043	1	scf7180000084599	ACA1_065890	1939727	1941758	None	16404	5321	90251	No_constitutive_exon_found_in_species
CTCTTTCTGTGTGTTGTGCTGACCCTTAGCCCCTTGGCCGGGTGGTGCAGGT	1942542	1942637	1942687	1942635	-1	scf7180000084599	ACA1_065900	1941875	1943349	None	16404	5321	90251	No_constitutive_exon_found_in_species
ACGCACGCACGCAGTGATCGATGATTGACTGATTGATTGGTGGGCGGCAGGC	1949153	1949273	1949323	1949271	-1	scf7180000084599	ACA1_065920	1946768	1951253	None	16404	5321	90251	No_constitutive_exon_found_in_species
AGAATGCGATGAGGGAGTACGCGTGCTGACCGATCTGGGGGCGAACGCAGGC	1948953	1949045	1949095	1949043	-1	scf7180000084599	ACA1_065920	1946768	1951253	None	16404	5321	90251	No_constitutive_exon_found_in_species
CCTTCCATCTTCACCCCCTTAACCATCGCTTCCTCTATGGGCAAAAACAGGT	1952169	1952229	1952279	1952227	-1	scf7180000084599	ACA1_065930	1951475	1953744	None	16404	5321	90251	No_constitutive_exon_found_in_species
CCGGCCGGGTGTGGATCTTTTTGCACAAGGTGTGCACTCGGGTGGCGTAGCA	1954043	1954112	1953993	1954045	1	scf7180000084599	ACA1_065940	1953825	1959350	None	16404	5321	90251	No_constitutive_exon_found_in_species
TTTTACTTCACTCCTTTGACCGATTGGCGCGTTCATGTTGGGGGGTGTAGCG	1973258	1973386	1973208	1973260	1	scf7180000084599	ACA1_066020	1972769	1974955	None	16404	5321	90251	No_constitutive_exon_found_in_species
GACCAACGACACTCATCGTTGTATTTGGGTTGGGGGGGGGAACGATGAAGGT	1976933	1977555	1977605	1977553	-1	scf7180000084599	ACA1_066030	1975070	1978977	None	16404	5321	90251	No_constitutive_exon_found_in_species
GAGGTGCGTTGTACACGTGCTGACGCCGTTCGATTGGGGTGGGTGGCTAGCA	1975538	1975653	1975703	1975651	-1	scf7180000084599	ACA1_066030	1975070	1978977	None	16404	5321	90251	No_constitutive_exon_found_in_species
CCACTGGGCGAACGAGTTGAGAGAACTGACGATCGGGTGACGGGGAACAGAT	1979464	1979612	1979662	1979610	-1	scf7180000084599	ACA1_066040	1979464	1981740	None	16404	5321	90251	No_constitutive_exon_found_in_species
GGTCTGTCATCACTCACCACATTGCGTGAACCGGGTGTGGGCGAGAGCAGTT	1984364	1984472	1984522	1984470	-1	scf7180000084599	ACA1_066050	1982385	1987251	None	16404	5321	90251	No_constitutive_exon_found_in_species
GTGCAGTCCTTAGTCGCGCGCCCCTCTGACTCGTGCGTTTGGGAACCAAGGT	2009404	2009601	2009354	2009406	1	scf7180000084599	ACA1_066150	2004797	2015975	None	16404	5321	90251	No_constitutive_exon_found_in_species
GGCTGCGGCAACACTAGAGTGCGTCCTTACCCTTCTCCCTGTGGGGTCAGTG	14685	14796	14635	14687	1	scf7180000084603	ACA1_067780	13716	15149	None	16404	5321	90251	No_constitutive_exon_found_in_species
TTCGTTCTCGTTCTCGTTTTCTGGTCTCTCATGATGGGCAAACAATGCAGGC	16654	16835	16885	16833	-1	scf7180000084603	ACA1_067790	15949	17391	None	16404	5321	90251	No_constitutive_exon_found_in_species
GACGCACACACACGCTGACCGTTCTTTGTCTGTGCATGGGTGAACGATAGGG	24861	24972	24811	24863	1	scf7180000084603	ACA1_067810	18555	27544	None	16404	5321	90251	No_constitutive_exon_found_in_species
GCTGACGCGTCTGTCGTCTATCGGTTCTATCATGGTTGGGGCGGGAACAGGC	27171	27303	27121	27173	1	scf7180000084603	ACA1_067810	18555	27544	None	16404	5321	90251	No_constitutive_exon_found_in_species
CTCGTGTGTCGTCAACTCACGCGATTGTATGTGTGTGGGGGGGAATGCAGAA	32004	32148	31954	32006	1	scf7180000084603	ACA1_067840	31242	40590	None	16404	5321	90251	No_constitutive_exon_found_in_species
GGGAAAGAAAGAGGTGCCTTGCGGTGGCTGATGGCGTGCCATGTGGGCAGGA	40831	41038	41088	41036	-1	scf7180000084603	ACA1_067850	40681	41251	None	16404	5321	90251	No_constitutive_exon_found_in_species
TCTCACCACCATCACCTCTCTTTCGCTTTTCCAGTCACCGGGGAGCGCAGGC	61733	61744	61683	61735	1	scf7180000084603	ACA1_067930	58926	62640	None	16404	5321	90251	No_constitutive_exon_found_in_species
TATGGCGCCTAATTGGCTCACAATCTCTCTCCGGTTGGCTCGGGATGCAGCT	62212	62319	62162	62214	1	scf7180000084603	ACA1_067930	58926	62640	None	16404	5321	90251	No_constitutive_exon_found_in_species
TTTTCTTGTTTTCTTACCGCCCACTCACTCACGCGGGCGCACACGGGCAGGC	63717	64778	63667	63719	1	scf7180000084603	ACA1_067940	62734	65600	None	16404	5321	90251	No_constitutive_exon_found_in_species
CACCGCACACACCGCATCGACTTACGGGTGCTGCGTTTGTTGGGAACCAGGT	65008	65600	64958	65010	1	scf7180000084603	ACA1_067940	62734	65600	None	16404	5321	90251	No_constitutive_exon_found_in_species
ACTGACCGGTCGGTGGCGGTTCGCTGGACCTGCGCGTGGGGCGAGTGCAGAG	66373	66465	66323	66375	1	scf7180000084603	ACA1_067950	66080	68441	None	16404	5321	90251	No_constitutive_exon_found_in_species
GCGATTAATTTCTAAAAATTAATCGCGCCACATCATCACAATGGGCACAGAG	82745	82806	82695	82747	1	scf7180000084603	ACA1_068030	82299	83739	None	16404	5321	90251	No_constitutive_exon_found_in_species
CTTCACTGCTGCCTGATGGTATGGATGTCACGTTCCTAACGTAAGGGCAGGC	85143	85203	85093	85145	1	scf7180000084603	ACA1_068040	84049	87474	None	16404	5321	90251	No_constitutive_exon_found_in_species
TGTCTGGGCTGCTGCCTTTTCCTGACTCTGGGGGCGTTCCCGTGGGTAAGGA	95349	95493	95543	95491	-1	scf7180000084603	ACA1_068050	87658	96089	None	16404	5321	90251	No_constitutive_exon_found_in_species
TTTCGTGTTTCCACCACGCGGAACATGTTGTGTTCTATCACAGAGGGCAGTA	87658	87718	87768	87716	-1	scf7180000084603	ACA1_068050	87658	96089	None	16404	5321	90251	No_constitutive_exon_found_in_species
GCTGCTGCCTCGGGAGGGACACTAACGAGGATTGGGGGGGGGGGTAACAGGG	102473	102571	102423	102475	1	scf7180000084603	ACA1_068080	100115	103272	None	16404	5321	90251	No_constitutive_exon_found_in_species
GCAAGACGAAGAAGAAGAGGTGCTCATCCTACTACTCGGCTGCGGGGCAGGT	103121	103272	103071	103123	1	scf7180000084603	ACA1_068080	100115	103272	None	16404	5321	90251	No_constitutive_exon_found_in_species
ACAACATACACACAACACACACACAAAACGTGTTATGCGTGCGGGCGCAGTT	104143	104253	104303	104251	-1	scf7180000084603	ACA1_068090	103519	108995	None	16404	5321	90251	No_constitutive_exon_found_in_species
TGTGGTTTGTCGTCTGTCTTAATTTGTGGGTGCGCTGCGGGCTGGGACAGAC	122981	123064	123114	123062	-1	scf7180000084603	ACA1_068160	120849	125841	None	16404	5321	90251	No_constitutive_exon_found_in_species
TAATGAGTGCGGTGCGCGTGCGGCGTGGGGTCGGGTTCGTGTGGGGCCAGCT	121975	122117	122167	122115	-1	scf7180000084603	ACA1_068160	120849	125841	None	16404	5321	90251	No_constitutive_exon_found_in_species
CCGCGTGCAAGCGGGTGAGTGATGCTGAAAGAAGTGGAATGGTGGGGCAGGT	126644	126866	126594	126646	1	scf7180000084603	ACA1_068170	126047	126866	None	16404	5321	90251	No_constitutive_exon_found_in_species
ACTGCACCACTCACACCACCAAAACAAGACCTTCGTTGTGGGCGCGGCAGGT	127316	127373	127266	127318	1	scf7180000084603	ACA1_068180	127131	130745	None	16404	5321	90251	No_constitutive_exon_found_in_species
GATGGGGCTTACATTATTGGGAGTGAAGGCTTCTGACATCGGGCGTGCAGAG	128355	128432	128305	128357	1	scf7180000084603	ACA1_068180	127131	130745	None	16404	5321	90251	No_constitutive_exon_found_in_species
ACGACACACACACAGTGTGGGCCTAAAAAACTGGTCTTGGGGGGGGGCAGGT	128687	128834	128637	128689	1	scf7180000084603	ACA1_068180	127131	130745	None	16404	5321	90251	No_constitutive_exon_found_in_species
GGTTGGTGGTGGTGACTGAAGGTTTTCTTCTTCTCGATCTGGGACGATAGGC	129542	129645	129492	129544	1	scf7180000084603	ACA1_068180	127131	130745	None	16404	5321	90251	No_constitutive_exon_found_in_species
AATCAATCTCAAGATGGCTGACCCTTGGCACTCCAACCTTGGGCGAGCAGGA	134757	134891	134941	134889	-1	scf7180000084603	ACA1_068190	130909	135396	None	16404	5321	90251	No_constitutive_exon_found_in_species
CTTTGTCTCACCACCCTGCTGGTCGTGCTCTCGTGTGTGGGCAACAACAGAT	150090	150679	150729	150677	-1	scf7180000084603	ACA1_068270	148206	154262	None	16404	5321	90251	No_constitutive_exon_found_in_species
TGTGTGTGTGTGTGTGTACCAGTCCGGTGCCTCGTTTGCTGGGCTTGAAGCC	172937	173116	173166	173114	-1	scf7180000084603	ACA1_068330	170076	174920	None	16404	5321	90251	No_constitutive_exon_found_in_species
GGCGAGCCAGTCGCTAACCCACAACAACCATGGGGTGATGGGGCGCGCAGGC	181558	181944	181508	181560	1	scf7180000084603	ACA1_068360	179001	181944	None	16404	5321	90251	No_constitutive_exon_found_in_species
TCTTGAACATGCTCAACTCAACAGAATGGTTGTTGTTGGGGGTGGTGCAGGC	215540	215696	215746	215694	-1	scf7180000084603	ACA1_068490	213519	215992	None	16404	5321	90251	No_constitutive_exon_found_in_species
CACACACCTTTTCGTTTAGCTCATTATTTGTCGCGCGCGTGGGTGTGTAGGG	226474	226572	226622	226570	-1	scf7180000084603	ACA1_068530	225253	228434	None	16404	5321	90251	No_constitutive_exon_found_in_species
AGACTCACACCACGAGCCGGAGCTCACCTGTTGCTTGTTGGTGGGGCCAGTT	235117	235214	235264	235212	-1	scf7180000084603	ACA1_068590	234012	235873	None	16404	5321	90251	No_constitutive_exon_found_in_species
TACAACGTCACGAGATGTGATGCTGTTCTGGTGCTGACCCAAGGGTGCAGAG	236746	236908	236958	236906	-1	scf7180000084603	ACA1_068610	236746	238050	None	16404	5321	90251	No_constitutive_exon_found_in_species
GAATGCAATCTACTGCAGGCCTTGAATTGGAGCTGACTTGAGGGTGTCAGGC	250364	250527	250314	250366	1	scf7180000084603	ACA1_068660	249444	251915	None	16404	5321	90251	No_constitutive_exon_found_in_species
TCACGTCAATCGATTGCTCGCTCACTCGTGGTGGGTGGGGGGGGGGGCAGGT	251451	251595	251401	251453	1	scf7180000084603	ACA1_068660	249444	251915	None	16404	5321	90251	No_constitutive_exon_found_in_species
TGCGTCGCGTGGGTGTTTGCCGATCGCACACACCTTTGGTGGGGGCGCAGGT	267890	267992	267840	267892	1	scf7180000084603	ACA1_068740	267349	269246	None	16404	5321	90251	No_constitutive_exon_found_in_species
GTGTTGGCTTGCGCCGCTCACGAGTAGTGGCATGGCCCGGGGCTGAGCAGGT	269005	269246	268955	269007	1	scf7180000084603	ACA1_068740	267349	269246	None	16404	5321	90251	No_constitutive_exon_found_in_species
CCCAAGCACTGCCGCCAACCCAACCGTGGTCTGTGGCTTTGGTGGGTCAGAT	272128	272368	272078	272130	1	scf7180000084603	ACA1_068760	270566	272951	None	16404	5321	90251	No_constitutive_exon_found_in_species
CCCAATTGTCTGGTGATTGAGTACTTTGATTGGCCGGGCCGTACAAACAGGT	280695	280872	280922	280870	-1	scf7180000084603	ACA1_068800	277511	282599	None	16404	5321	90251	No_constitutive_exon_found_in_species
GGGCGCGGCCTGTGTGTGGGTTATGTGCGTTGATTGGGGGGGGGGTTCAGGC	278150	278276	278326	278274	-1	scf7180000084603	ACA1_068800	277511	282599	None	16404	5321	90251	No_constitutive_exon_found_in_species
TCAGCAACGTTTGCCAATTTATATTTAAAAAATTGGTTTAAATTGGGCAGGG	285583	285675	285533	285585	1	scf7180000084603	ACA1_068820	285331	292008	None	16404	5321	90251	No_constitutive_exon_found_in_species
CACGCGGTGGGTTTGTGGGCTGATCGTCCTCATGGTGGCGTGGGGTGCAGGT	292603	292687	292553	292605	1	scf7180000084603	ACA1_068830	292302	297755	None	16404	5321	90251	No_constitutive_exon_found_in_species
TATTTTATATTTATATCATTTTATTTTATTAATTTTGGGTGGGTTGGCAGGG	296889	297020	296839	296891	1	scf7180000084603	ACA1_068830	292302	297755	None	16404	5321	90251	No_constitutive_exon_found_in_species
GCGATGCTGATTGTGTGATGTCAGGTGTACTGTTTGCCCAGGAGGGCCAGGT	312807	312968	312757	312809	1	scf7180000084603	ACA1_068920	311918	313750	None	16404	5321	90251	No_constitutive_exon_found_in_species
AGTTGAGGCCTATGTCGTACTGACCGTGCATGGGTGCTCGGTGGGGGCAGAT	333686	333801	333851	333799	-1	scf7180000084603	ACA1_069010	332322	342061	None	16404	5321	90251	No_constitutive_exon_found_in_species
ATGAGCCTCCTGGACGTGATCGCGCGTGTGTCTCATTCGTGTGTGGGTAGTG	345332	345732	345782	345730	-1	scf7180000084603	ACA1_069050	345332	346363	None	16404	5321	90251	No_constitutive_exon_found_in_species
CACCGAGCGATGACCGGTTTTGGCACGATATACCAGGTGAGGGCACACAGCT	354736	354805	354686	354738	1	scf7180000084603	ACA1_069100	354387	356286	None	16404	5321	90251	No_constitutive_exon_found_in_species
TATGTTTCTTAAGGTGGCTGCTGCTGTGTGTGCGCGTGTGGCGTGGGCAGGA	370253	370541	370203	370255	1	scf7180000084603	ACA1_069160	368514	372311	None	16404	5321	90251	No_constitutive_exon_found_in_species
TGGTCGGTGGTAGCTGGTGGCTGACGGCTGATCGCGGTGTTGGGTGGCAGCA	374191	374270	374320	374268	-1	scf7180000084603	ACA1_069170	372440	376352	None	16404	5321	90251	No_constitutive_exon_found_in_species
GTGGTCCGTGCCTTCACCTGAAGCTCACAATGTGACGTACGGGCGAGTAGGA	389449	389560	389399	389451	1	scf7180000084603	ACA1_069240	388889	390222	None	16404	5321	90251	No_constitutive_exon_found_in_species
GGCGCCGTGGCCGAGCGGTGGTTGTGCTTCTTCATGCGGAACGGGCACAGCG	391118	391473	391068	391120	1	scf7180000084603	ACA1_069250	390355	391473	None	16404	5321	90251	No_constitutive_exon_found_in_species
GCCCACGTCCTGCTGCTCACATTTATTCAATTCCACCCGGGGGGGGGCAGGC	393090	393348	393398	393346	-1	scf7180000084603	ACA1_069260	391523	396190	None	16404	5321	90251	No_constitutive_exon_found_in_species
GTCGTGGTGGTCAGAGAGCTCACTGGCCGCATGTGATTGGGCGATGACAGGC	424254	424419	424204	424256	1	scf7180000084603	ACA1_069380	422803	427070	None	16404	5321	90251	No_constitutive_exon_found_in_species
ATTGCTTTGCCATATTGTCAACACTCACCCCGTGTGGTGCTGATGGGCAGAG	431290	431391	431240	431292	1	scf7180000084603	ACA1_069410	430786	431907	None	16404	5321	90251	No_constitutive_exon_found_in_species
TTATTAAGCTTTTTTAATTTTAATTTTATTTCTCTTTTTCTGTGGGGCAGGT	440009	440160	439959	440011	1	scf7180000084603	ACA1_069440	439717	443855	None	16404	5321	90251	No_constitutive_exon_found_in_species
GCGTGTCGTCTCGTGTGGTGTCGCGCTATTTTATAGCCCTGGGCGCACAGCA	446287	446425	446237	446289	1	scf7180000084603	ACA1_069450	444708	447262	None	16404	5321	90251	No_constitutive_exon_found_in_species
TTGCATTCCTCGGCCTAACCGGTTGATCGTGTGGCGTGGTGGGCGTGCAGGT	446514	446625	446464	446516	1	scf7180000084603	ACA1_069450	444708	447262	None	16404	5321	90251	No_constitutive_exon_found_in_species
ACCCATGTGGGTTGTACCGACTCGCTGTGTTTGTTGGGATGGAAACGCAGGA	451542	451679	451729	451677	-1	scf7180000084603	ACA1_069480	450016	452929	None	16404	5321	90251	No_constitutive_exon_found_in_species
TACATGATCAAGGACGAGCTAGGCGAGATCCCCGAGCTCTTTGGGAGCAGGT	451134	451206	451256	451204	-1	scf7180000084603	ACA1_069480	450016	452929	None	16404	5321	90251	No_constitutive_exon_found_in_species
CCATGCCTCACGGTTCGTTTTGGCTAAGATGCAACTGCGGGTGGAAACAGCA	456105	456177	456227	456175	-1	scf7180000084603	ACA1_069500	455255	457562	None	16404	5321	90251	No_constitutive_exon_found_in_species
ATCAAAATCTCGTACATCGTCGGCTGACCTGTCATCGGGCGGGAGGGCAGTC	459629	459844	459894	459842	-1	scf7180000084603	ACA1_069510	458176	460533	None	16404	5321	90251	No_constitutive_exon_found_in_species
GGCGACAGGGGCGCAGGCCCAGTCCTGGGGCACCGCGCACGGGCCACAAGTG	471100	471160	471050	471102	1	scf7180000084603	ACA1_069570	471006	473917	None	16404	5321	90251	No_constitutive_exon_found_in_species
TGTGTCGTGTGTGTCGTGTGTGTCGTGTGCGGTGCTAATGGGTGGTGCAGAT	475011	475238	475288	475236	-1	scf7180000084603	ACA1_069580	475011	479065	None	16404	5321	90251	No_constitutive_exon_found_in_species
TCGAGTGAGCCTTCTTGGGGCTCACACCCGATTGGTGTTCGGGGGTGCAGGT	513107	513250	513057	513109	1	scf7180000084603	ACA1_069690	509174	524679	None	16404	5321	90251	No_constitutive_exon_found_in_species
GCGTGTAGTTGTGGGTGGTGCTGATTCGAATGTGTCGTGTGGGTGTGTAGGA	520694	521092	520644	520696	1	scf7180000084603	ACA1_069690	509174	524679	None	16404	5321	90251	No_constitutive_exon_found_in_species
CTGTCCTCCTGGTGCTCTGCTTCCTCAACGCCCCAGTACGGGGCGGGCAGTT	528479	528623	528429	528481	1	scf7180000084603	ACA1_069710	528389	534952	None	16404	5321	90251	No_constitutive_exon_found_in_species
CACGCACACGTGCACACACAACCACACAGAGCCTCACGGGCGGCGGACAGTG	529787	530116	529737	529789	1	scf7180000084603	ACA1_069710	528389	534952	None	16404	5321	90251	No_constitutive_exon_found_in_species
GTGCGTGTGCAATCGTTGGTGATGCTGATGGCGATCTGTGGGCACAACAGCC	543259	543456	543506	543454	-1	scf7180000084603	ACA1_069750	542840	545152	None	16404	5321	90251	No_constitutive_exon_found_in_species
TATTTGCTTTTCCTATTATGATTAATTATTTTCGTTTTTTTGGGGGGTAGAG	550721	550972	551022	550970	-1	scf7180000084603	ACA1_069760	545282	551351	None	16404	5321	90251	No_constitutive_exon_found_in_species
CCAACCACCAACACTTGCTTACACTTACATTGAGTGGCTGGGTGTAACAGGC	549003	549337	549387	549335	-1	scf7180000084603	ACA1_069760	545282	551351	None	16404	5321	90251	No_constitutive_exon_found_in_species
TGGGTGTGCGGTTGTGTGTGCATGTCTTGTGCTGATTCTTGGGCGTGCAGAG	545282	545496	545546	545494	-1	scf7180000084603	ACA1_069760	545282	551351	None	16404	5321	90251	No_constitutive_exon_found_in_species
CACACGACCACACGCAGCTGATAATTGTTCTTTTGGGCGGTGGGTGACAGTC	562932	563020	562882	562934	1	scf7180000084603	ACA1_069810	562002	567369	None	16404	5321	90251	No_constitutive_exon_found_in_species
GCTTTTTTCGCCAACCCGCTAACACGCTGGTATGGTGGTGGTGGGAACAGAG	565907	566035	565857	565909	1	scf7180000084603	ACA1_069810	562002	567369	None	16404	5321	90251	No_constitutive_exon_found_in_species
GTGCGAGTCAAGTCGCAGCGCATTCTTATGGGAACTTGGGTGGGACACAGCC	567067	567179	567017	567069	1	scf7180000084603	ACA1_069810	562002	567369	None	16404	5321	90251	No_constitutive_exon_found_in_species
CGACACACACGGCACTGGCGGTCACCTGAACGCATGGGTCGTGGGTGCAGGA	567280	567369	567230	567282	1	scf7180000084603	ACA1_069810	562002	567369	None	16404	5321	90251	No_constitutive_exon_found_in_species
TGGTGCTTTTATCTGTTCTGATAGTTCTTCTTTCCCTGGGTGGAGCACAGGG	582679	582799	582849	582797	-1	scf7180000084603	ACA1_069870	579235	584427	None	16404	5321	90251	No_constitutive_exon_found_in_species
ACGCACGCACGCACGCACGCTACCGCCTCGTGGGGCTGTAATGTGGGCAGCT	582372	582537	582587	582535	-1	scf7180000084603	ACA1_069870	579235	584427	None	16404	5321	90251	No_constitutive_exon_found_in_species
TCCTCTTTATCATTATTATCATCATCATCTTCTGCTCACTCGACGGGCAGGA	579235	579323	579373	579321	-1	scf7180000084603	ACA1_069870	579235	584427	None	16404	5321	90251	No_constitutive_exon_found_in_species
TTTTTGTAATATATATATTTTTATATATATTATATTCACTGTGGGAGCAGGC	590949	591054	591104	591052	-1	scf7180000084603	ACA1_069890	586434	594674	None	16404	5321	90251	No_constitutive_exon_found_in_species
GCACTCGCAGAGGCAAGAACTGGTGTTGAGGCTGTCTGTGAATGGGGCAGGT	590338	590457	590507	590455	-1	scf7180000084603	ACA1_069890	586434	594674	None	16404	5321	90251	No_constitutive_exon_found_in_species
TGCAGCGGCTGACGTGGCACTCACTTTTCTTTTTCTTTTTGGGAGTTTAGTT	600853	601138	601188	601136	-1	scf7180000084603	ACA1_069920	598462	605211	None	16404	5321	90251	No_constitutive_exon_found_in_species
ACGACACGACACGACACACGTGTGTGCGTGTGCGGTGGGTGGGTGTGCAGAC	600375	600483	600533	600481	-1	scf7180000084603	ACA1_069920	598462	605211	None	16404	5321	90251	No_constitutive_exon_found_in_species
CTGACATAGGAAAACGGACACATGCGGCGTTGTTGGGGGGGGGGGCGCAGGA	609031	609160	608981	609033	1	scf7180000084603	ACA1_069940	607683	609160	None	16404	5321	90251	No_constitutive_exon_found_in_species
TCGTGTCGTGTCGTGTCGTGTTGCGTGTGTGTCGTGTTGCTGACGGGCAGGA	621760	622054	622104	622052	-1	scf7180000084603	ACA1_070010	618121	623829	None	16404	5321	90251	No_constitutive_exon_found_in_species
TATTAACGTAAATAAATAAATAAATTGACTTTTTGTGGGGGGGGGTGCAGGA	621509	621635	621685	621633	-1	scf7180000084603	ACA1_070010	618121	623829	None	16404	5321	90251	No_constitutive_exon_found_in_species
CACGCGCGGCATGGCACGACACGCGCTTACGCGTGCATGGGGCGGTGCAGTG	618578	618714	618764	618712	-1	scf7180000084603	ACA1_070010	618121	623829	None	16404	5321	90251	No_constitutive_exon_found_in_species
TGTTTCCCTTTTTGACGTCACTCTACCACAACGACGCGCGTGGTGGGCAGCG	634659	634734	634609	634661	1	scf7180000084603	ACA1_070170	634522	635226	None	16404	5321	90251	No_constitutive_exon_found_in_species
TCGTGCCGTGCCGTGTCGTGTCGTGTGTGTACACTGATGGCGGGCGGCAGCA	657688	657822	657638	657690	1	scf7180000084603	ACA1_070380	655648	662077	None	16404	5321	90251	No_constitutive_exon_found_in_species
ACGCGCACGCGCTAACAGCTGAGTGTGGTGTTTTGAACGTCATGGGACAGGT	697279	697378	697229	697281	1	scf7180000084603	ACA1_070490	695242	701631	None	16404	5321	90251	No_constitutive_exon_found_in_species
CGCCGCCGGTGGCTGACGCGCTTCGATTTGGGGCGTGGGGGGGGAGGAAGGC	701933	702136	702186	702134	-1	scf7180000084603	ACA1_070500	701933	703400	None	16404	5321	90251	No_constitutive_exon_found_in_species
CCGTACGCGCGACAACAACGCAAATGATTGATGTGTGTGTGTATGGGCAGGT	714948	715047	714898	714950	1	scf7180000084603	ACA1_070530	712122	715883	None	16404	5321	90251	No_constitutive_exon_found_in_species
TTTGGTCGTCGTCATCGTCATCGTCATCGTATCTATCGCGGGCGAAACAGTC	717904	718011	717854	717906	1	scf7180000084603	ACA1_070540	715979	720230	None	16404	5321	90251	No_constitutive_exon_found_in_species
GTGCGGTGTGTCGTGTGTCGTGCGTGTGTTTGACACAAGGTGGGGCGCAGAT	718103	718207	718053	718105	1	scf7180000084603	ACA1_070540	715979	720230	None	16404	5321	90251	No_constitutive_exon_found_in_species
CCCCCCTCCTCCTTACCCCGTGGTGGTGGCGGCGGTGGATGGGACAACAGGA	720891	720984	721034	720982	-1	scf7180000084603	ACA1_070550	720645	728434	None	16404	5321	90251	No_constitutive_exon_found_in_species
TGGGCAGCTGCTGAAGGATTGAATGCGTTTGTGGGGGGGGGGGAGTACAGAA	731245	731402	731195	731247	1	scf7180000084603	ACA1_070560	728620	735680	None	16404	5321	90251	No_constitutive_exon_found_in_species
TGTGTTGCGTGTGCGTGTGCGTGTGCGGTGTCGCGCGTGGGGCGGTGCAGGA	733338	733563	733288	733340	1	scf7180000084603	ACA1_070560	728620	735680	None	16404	5321	90251	No_constitutive_exon_found_in_species
ATTAAAATTATTTCTGTCACTTGTTAATACTTCGCTGGGGGGGGGTGTAGTG	737659	737812	737609	737661	1	scf7180000084603	ACA1_070580	737334	739052	None	16404	5321	90251	No_constitutive_exon_found_in_species
TTCTTTGGTGCAATGGTGGCTGCTGACGTGGTCGCTGCGGTGGGGCGTAGGT	739479	739727	739777	739725	-1	scf7180000084603	ACA1_070590	739339	740914	None	16404	5321	90251	No_constitutive_exon_found_in_species
ATAAAAATAAAAAATAAAAATCGTGGGTGTAGTGGTACGGGGGAGTGCAGCG	747867	748018	747817	747869	1	scf7180000084603	ACA1_070610	747502	748704	None	16404	5321	90251	No_constitutive_exon_found_in_species
TTGCGCACTCACACCACGCCCCAACTGCGGACGCAACCTCGGGTGTGCAGAC	748120	748308	748070	748122	1	scf7180000084603	ACA1_070610	747502	748704	None	16404	5321	90251	No_constitutive_exon_found_in_species
CGACCTCATCGACCTCACCGGCGGTGGATCCACCTCTGGGCGAGGGGCAGAG	750435	750567	750385	750437	1	scf7180000084603	ACA1_070620	748747	750567	None	16404	5321	90251	No_constitutive_exon_found_in_species
CATTGCCGCACAATTTTACACGATCTTACCTCAGGTGTTTACGGGAGCAGGC	752233	752366	752183	752235	1	scf7180000084603	ACA1_070640	751764	753610	None	16404	5321	90251	No_constitutive_exon_found_in_species
CACGACACACACGACACTCACCTTGTGTCCATCCCGGCGGCGGGGATCAGCA	756157	756286	756107	756159	1	scf7180000084603	ACA1_070650	754167	756642	None	16404	5321	90251	No_constitutive_exon_found_in_species
GCCGCAACCTAACCTACCGGTCGCCGTGCACGGGGTGGGGCCGAGGACAGAT	759400	759547	759350	759402	1	scf7180000084603	ACA1_070780	758593	759811	None	16404	5321	90251	No_constitutive_exon_found_in_species
ACAGAGCTCTTACGCTCTCTGTACACGCAAACGTGCGTGCGCGTGGGCAGGT	759631	759811	759581	759633	1	scf7180000084603	ACA1_070780	758593	759811	None	16404	5321	90251	No_constitutive_exon_found_in_species
TCGTGTGTGCATGTGCGGTGTGGTTGTGCGGTGTGGTGTGGGCGTGAAAGGA	765595	766880	765545	765597	1	scf7180000084603	ACA1_070810	764314	768514	None	16404	5321	90251	No_constitutive_exon_found_in_species
GGCTGCTCATACCATGGTGGGTGGGTGCGTGGGTGCGTGGGTGGGTGCAGGA	767008	767356	766958	767010	1	scf7180000084603	ACA1_070810	764314	768514	None	16404	5321	90251	No_constitutive_exon_found_in_species
GGTGGTGGTGGTGGTGGTGGTGGGGCTGATGCACGGGGGGGGAGGGGCAGAT	767906	768006	767856	767908	1	scf7180000084603	ACA1_070810	764314	768514	None	16404	5321	90251	No_constitutive_exon_found_in_species
CGCCGGTGAGTTGAGTCGCGTGCATGTTCGTCTCCGAGGAGGTGGGCAAGGG	768132	768315	768082	768134	1	scf7180000084603	ACA1_070810	764314	768514	None	16404	5321	90251	No_constitutive_exon_found_in_species
TCTCTCTCTCTCTCTTGGCACTCAACGCTGGTGGCTGGTGGTTGGGGCAGGG	776365	776547	776597	776545	-1	scf7180000084603	ACA1_070830	770753	780348	None	16404	5321	90251	No_constitutive_exon_found_in_species
AGAGCTGCTGTGGTGGTGGTGGCGGCGGCTTGTGGCTGGTGGTTGGGTAGAT	776106	776191	776241	776189	-1	scf7180000084603	ACA1_070830	770753	780348	None	16404	5321	90251	No_constitutive_exon_found_in_species
ATCAACGTCGTCGGCCGTGTATATTTGTTTGTTGGTGAACACGCGGGCAGAA	774562	774694	774744	774692	-1	scf7180000084603	ACA1_070830	770753	780348	None	16404	5321	90251	No_constitutive_exon_found_in_species
ACTCACGAACAGATATGGCGGCGGCGGCGGCGGGTCGCGATGGCGGGCAGGT	802107	802235	802057	802109	1	scf7180000084603	ACA1_070920	800486	803552	None	16404	5321	90251	No_constitutive_exon_found_in_species
CGTGCTCACACACGACACACGCACGGGGGTGGGTTGTGGGGGGGGGGCAGCG	806806	807066	807116	807064	-1	scf7180000084603	ACA1_070940	805226	808255	None	16404	5321	90251	No_constitutive_exon_found_in_species
GGTGGCTGGTGGTGGCTGGTGTGTGTCGTGTGCACGTGGGCGGGCGGCAGAG	810472	810616	810666	810614	-1	scf7180000084603	ACA1_070950	808431	811103	None	16404	5321	90251	No_constitutive_exon_found_in_species
TCGGCTATGGCGGTGGGCGGTGGTGGCTGGGGCGGTGTGCGGGGAGTCAGGC	809976	810312	810362	810310	-1	scf7180000084603	ACA1_070950	808431	811103	None	16404	5321	90251	No_constitutive_exon_found_in_species
ACCCCCAACCCCAACCCCAACCCATGTTGTGTCGCACATGTGGGGAACAGGA	808431	808446	808496	808444	-1	scf7180000084603	ACA1_070950	808431	811103	None	16404	5321	90251	No_constitutive_exon_found_in_species
GGGGAGGGACGAGCGCTGACGTGCAAACCAACCACCACGTGGTGGGTCAGGA	815223	815344	815173	815225	1	scf7180000084603	ACA1_070960	811400	816610	None	16404	5321	90251	No_constitutive_exon_found_in_species
ATGCGCGCGTGGTGGCCTTTTCCTCCTTGGGGGTGGGGTGGGGTGTGCAGAC	816075	816184	816025	816077	1	scf7180000084603	ACA1_070960	811400	816610	None	16404	5321	90251	No_constitutive_exon_found_in_species
ATGAATGACGGGTGGCTGGTGGTGGCTGGTGGCTGGTGGTGGGGAGGTAGGT	818035	818248	818298	818246	-1	scf7180000084603	ACA1_070970	816880	820778	None	16404	5321	90251	No_constitutive_exon_found_in_species
CTCTCTCTCTCTCTCTCAACACACACACACTTCTCTCTCGGGCGGGGCAGGT	817609	817708	817758	817706	-1	scf7180000084603	ACA1_070970	816880	820778	None	16404	5321	90251	No_constitutive_exon_found_in_species
TGAGCGTCGTGAGCATCGTAGCTAATCTTGCGTTCATCTTGGGCGTACAGTA	821542	821585	821635	821583	-1	scf7180000084603	ACA1_070980	820918	822270	None	16404	5321	90251	No_constitutive_exon_found_in_species
GAGGAAAGCAGGAGCAGAGTGGACAACCTCATGTGTTGGGTGTGGGATAGCT	836164	836492	836114	836166	1	scf7180000084603	ACA1_071020	836144	836547	None	16404	5321	90251	No_constitutive_exon_found_in_species
CACCACTGAGCAACACTCGTGGCACTCTTGTTCTGTGTGCGCGGGCGCAGAG	843067	843594	843017	843069	1	scf7180000084603	ACA1_071050	841776	853428	None	16404	5321	90251	No_constitutive_exon_found_in_species
GGTGTGCGGTGGTGCGTGCGTATGCGGATTAACGAGTGGGAATGGAGCAGCC	867584	867717	867767	867715	-1	scf7180000084603	ACA1_071130	867168	868422	None	16404	5321	90251	No_constitutive_exon_found_in_species
GTGCGTGTGCGTTTCCTAATGTCATTTGGGAATGTGCGGAATGGGAGCAGTG	876343	876423	876293	876345	1	scf7180000084603	ACA1_071160	875478	877373	None	16404	5321	90251	No_constitutive_exon_found_in_species
CTCGTGCGCCGCGATTCGCTTCGTGTTCGGCCGCCGGCGGGATGGTGCAGAA	876562	876700	876512	876564	1	scf7180000084603	ACA1_071160	875478	877373	None	16404	5321	90251	No_constitutive_exon_found_in_species
CAGCGAGTAACGTGGGCGCGTTGATCGGACCCAATCTGGTGCGGCGGGAGGA	882264	883430	882214	882266	1	scf7180000084603	ACA1_071170	878807	883874	None	16404	5321	90251	No_constitutive_exon_found_in_species
CGGAGAGCCGACTGACGCGTTCGCGTTCGCGCACACGCAGGGCGACGCAGGA	884044	884283	884333	884281	-1	scf7180000084603	ACA1_071180	884044	886175	None	16404	5321	90251	No_constitutive_exon_found_in_species
ATGGTACTGACGCGGCGAGGAGCTCCTCGGGGGCGATCGGGGGAGCGTAGGG	888583	888779	888533	888585	1	scf7180000084603	ACA1_071200	887760	889349	None	16404	5321	90251	No_constitutive_exon_found_in_species
GCGCACACGCACGCACACACACACACACACACACACACGAACAAGGGCAGAT	893973	894152	893923	893975	1	scf7180000084603	ACA1_071230	892784	895002	None	16404	5321	90251	No_constitutive_exon_found_in_species
GACACGACACGCGCGGGGTGACTAACATTACAGTTTGGGGGGGGGTACAGGG	896660	896781	896831	896779	-1	scf7180000084603	ACA1_071240	895066	898225	None	16404	5321	90251	No_constitutive_exon_found_in_species
GTCATGTTGTGTTTGCTGACGTGTCCCCGATTGTGGGGGGGGGGGTATAGCG	913274	913412	913462	913410	-1	scf7180000084603	ACA1_071280	912134	914537	None	16404	5321	90251	No_constitutive_exon_found_in_species
CTCACTGTGCGTGTTGCATGTGTGCGTGTGCGGTGTGTGCGTGGGTGTAGAA	940754	940888	940704	940756	1	scf7180000084603	ACA1_071360	934612	942665	None	16404	5321	90251	No_constitutive_exon_found_in_species
CACACACACACGGTACTCACGCATGTATGGGTGCGTGCGGCGGGGTATAGGT	942295	942665	942245	942297	1	scf7180000084603	ACA1_071360	934612	942665	None	16404	5321	90251	No_constitutive_exon_found_in_species
ACCATTTAATTGTTGTTTTTTTTCCACCCTTGGGCTGGGTGGGGCGACAGAA	944189	945042	944139	944191	1	scf7180000084603	ACA1_071380	943619	945262	None	16404	5321	90251	No_constitutive_exon_found_in_species
GTGTGTGTCGTGTGTGTGTGTCTTGTGTGTTTGTGTGTGGGTGAGTGTAGAC	958062	958133	958183	958131	-1	scf7180000084603	ACA1_071460	956553	960693	None	16404	5321	90251	No_constitutive_exon_found_in_species
CGTGTCGTGTCGTGTGCCTGTGTCATGTGTCGCGGGTGGGGCGAGAGCAGGG	963298	963426	963248	963300	1	scf7180000084603	ACA1_071470	960906	963831	None	16404	5321	90251	No_constitutive_exon_found_in_species
CAAGACTGCGGACTCCCGCAGCCAGGTAATCGGCGGGGGGGGGCAGGCAGGA	964714	964921	964664	964716	1	scf7180000084603	ACA1_071480	964557	967181	None	16404	5321	90251	No_constitutive_exon_found_in_species
TCTGAGCAAACAACAACCCTGGGAGCAGGTACGGCGGTGCGTGGGCGAAGGC	966823	966951	966773	966825	1	scf7180000084603	ACA1_071480	964557	967181	None	16404	5321	90251	No_constitutive_exon_found_in_species
GGTGTGGCTCGCGCTCACGTTCACGCCTCTTCGGGGGGGGGGGTGAACAGGG	973304	973451	973254	973306	1	scf7180000084603	ACA1_071510	972586	976552	None	16404	5321	90251	No_constitutive_exon_found_in_species
CCCCCCGCTCCCTCCTCTTGGCTTTCCTTCATGTTGTACTGTGGGCTAAGTG	974929	975165	974879	974931	1	scf7180000084603	ACA1_071510	972586	976552	None	16404	5321	90251	No_constitutive_exon_found_in_species
CGACACACACGACACGACACGACACTTAAGTCAACGAGCGGGATGCGCAGGA	990103	990240	990290	990238	-1	scf7180000084603	ACA1_071550	989232	992867	None	16404	5321	90251	No_constitutive_exon_found_in_species
GGCGAGTCACCCGCCACTTAAGCTCATATCTATCGCGTGGTGGGGTGCAGAC	997630	997734	997784	997732	-1	scf7180000084603	ACA1_071580	996733	998864	None	16404	5321	90251	No_constitutive_exon_found_in_species
TAAAGAAAAATGAAAGCGACGGTGGCTGACGCGGGAGGCCGCGGGGACAGGG	1003043	1003158	1002993	1003045	1	scf7180000084603	ACA1_071610	1002649	1004248	None	16404	5321	90251	No_constitutive_exon_found_in_species
GGTGGTTGGCTGGCTGGCCGGCTGGCCGGTTTGTGCTGACGCGGGCGCAGTG	1010114	1010218	1010064	1010116	1	scf7180000084603	ACA1_071640	1009122	1013356	None	16404	5321	90251	No_constitutive_exon_found_in_species
GACACACATAAAGTTGGCTCACACGCTCTGTGTCGCGGGGGGGGGTCCAGGT	1027041	1027147	1026991	1027043	1	scf7180000084603	ACA1_071680	1023438	1028372	None	16404	5321	90251	No_constitutive_exon_found_in_species
CGTTGCCGGGTCGCGTTTGCGCGTGTGTCTGATAACGTGGGGCGGTGCAGAA	1032211	1032314	1032161	1032213	1	scf7180000084603	ACA1_071710	1031687	1032543	None	16404	5321	90251	No_constitutive_exon_found_in_species
GCGTGTATGCGTGGGCTGCGCGAGTGCAATGGTGTGACCAAGGGGCGCAGGT	1040111	1040216	1040061	1040113	1	scf7180000084603	ACA1_071760	1039342	1040896	None	16404	5321	90251	No_constitutive_exon_found_in_species
CAACACACACACCGCACACGCTAAAGTCATTGTCTTTTGCACGGGTGCAGAA	1043363	1043954	1043313	1043365	1	scf7180000084603	ACA1_071770	1041156	1046452	None	16404	5321	90251	No_constitutive_exon_found_in_species
CGGTCGTGCGTGTGCGTGTGCGGTCCGATTAACGTTAAGGGTGGGAACAGGG	1046281	1046452	1046231	1046283	1	scf7180000084603	ACA1_071770	1041156	1046452	None	16404	5321	90251	No_constitutive_exon_found_in_species
GTGTGGCGCGGTGCTGACAAGTGTGTTGTGTGCGGAAACAACGGGAACAGGC	1047312	1047477	1047262	1047314	1	scf7180000084603	ACA1_071780	1046936	1049131	None	16404	5321	90251	No_constitutive_exon_found_in_species
GGCACGACATGCGGGGTTATTGAAGGGGGTGCTTTGGGGGGCGAGGCCAGGT	1052603	1052819	1052869	1052817	-1	scf7180000084603	ACA1_071790	1050864	1053802	None	16404	5321	90251	No_constitutive_exon_found_in_species
TGCGGCGTGTGTCGTGCGATTGACGTGTGCGCGCGCGTGCGGGGCGACAGCG	1050864	1051093	1051143	1051091	-1	scf7180000084603	ACA1_071790	1050864	1053802	None	16404	5321	90251	No_constitutive_exon_found_in_species
GTGGTGCGTGTGCGACGGTGACTGATACGTGTGTTACTTGTTTGGGAAAGTT	1055261	1055413	1055211	1055263	1	scf7180000084603	ACA1_071800	1053901	1056659	None	16404	5321	90251	No_constitutive_exon_found_in_species
TGTGTGCGGTGTGTTCTGATTACTGAACACTCTTCGCTTGGGTGGCGCAGAG	1061658	1061809	1061608	1061660	1	scf7180000084603	ACA1_071830	1060514	1076039	None	16404	5321	90251	No_constitutive_exon_found_in_species
CACCATGTTTTGTGTCGCACTGACGACGAACCCATGGTCTGGGTCAACAGGT	1068384	1068532	1068334	1068386	1	scf7180000084603	ACA1_071830	1060514	1076039	None	16404	5321	90251	No_constitutive_exon_found_in_species
GACACACAACGAACGCAGCGGCGACTCACACGACGTGCACACGGGTGCAGAA	1078543	1078679	1078493	1078545	1	scf7180000084603	ACA1_071840	1076752	1081987	None	16404	5321	90251	No_constitutive_exon_found_in_species
TTGGTCGTGTCGTGTCCTGTAACTGACAGTGGTTTGGGGGGGGGCGACAGTG	1086137	1086440	1086087	1086139	1	scf7180000084603	ACA1_071870	1083838	1093596	None	16404	5321	90251	No_constitutive_exon_found_in_species
CACGCACCGCCGCACACACACCGACCTGATTTGTGTGCACGCGGGGGTAGGT	1086784	1087525	1086734	1086786	1	scf7180000084603	ACA1_071870	1083838	1093596	None	16404	5321	90251	No_constitutive_exon_found_in_species
CGCACGACACACACGACACGACACACGCTAACGGAATGTGTGGGCGGCAGGC	1093426	1093596	1093376	1093428	1	scf7180000084603	ACA1_071870	1083838	1093596	None	16404	5321	90251	No_constitutive_exon_found_in_species
GGTGCCGAGACGTTCCGAGTAGCAAACAGCCCTCTCGCTGCAGGGGGCAGGC	1097141	1097258	1097308	1097256	-1	scf7180000084603	ACA1_071890	1095599	1098229	None	16404	5321	90251	No_constitutive_exon_found_in_species
AACTGGGCACCGCCCACGCACATGGCTGATCGAGGTCATGAGGGGTGCAGTG	1114703	1114828	1114878	1114826	-1	scf7180000084603	ACA1_071950	1114517	1115634	None	16404	5321	90251	No_constitutive_exon_found_in_species
CACACACACACACACACCACGATGTGAAGCTGACAGAAAAGGGACTACAGAA	1119224	1119406	1119174	1119226	1	scf7180000084603	ACA1_071970	1117478	1120335	None	16404	5321	90251	No_constitutive_exon_found_in_species
ACAAACGTGACACGGAGTATCAACGCTTGGTGGTGTGTTGGGGCGTGCAGGG	1127471	1127648	1127698	1127646	-1	scf7180000084603	ACA1_072020	1126619	1132333	None	16404	5321	90251	No_constitutive_exon_found_in_species
CACACGGCTTGTGGAGAGTGTGCTGACGTGTTTGTGGGGGGGGGATTCAGGG	1135085	1135295	1135035	1135087	1	scf7180000084603	ACA1_072030	1132731	1135964	None	16404	5321	90251	No_constitutive_exon_found_in_species
ACCCAAGCCTATCACTTTTGCAGCCTGTAATTGTGTGTTGGGGGGAGCAGGC	1143481	1143656	1143706	1143654	-1	scf7180000084603	ACA1_072080	1140930	1143814	None	16404	5321	90251	No_constitutive_exon_found_in_species
GCAAACTGAACTGTCGAAACGGTGACCATGCTTTGGTGGGGGGGGCGCAGGG	1142821	1143006	1143056	1143004	-1	scf7180000084603	ACA1_072080	1140930	1143814	None	16404	5321	90251	No_constitutive_exon_found_in_species
GCATCTGAGCACAAACAACCGGGAGCAGGTGCGGCGGTGAGTGGGCGAAGGC	1141178	1141306	1141356	1141304	-1	scf7180000084603	ACA1_072080	1140930	1143814	None	16404	5321	90251	No_constitutive_exon_found_in_species
TTCTTTTGCTTGGATTCGGTGTGTAATGTAATGACGTGTCGTGAGGGCAGAT	1161162	1161247	1161112	1161164	1	scf7180000084603	ACA1_072160	1160064	1164065	None	16404	5321	90251	No_constitutive_exon_found_in_species
CGACTCTGTGGCTTGTGAGCTCACAAACGGCTAACGCTGCGCGGGCGCAGGA	1183327	1183442	1183492	1183440	-1	scf7180000084603	ACA1_072260	1181658	1186376	None	16404	5321	90251	No_constitutive_exon_found_in_species
TGACACTCGAATGCAATCATTTTTGGCGGACTGGGGTGGTGGGCGGGCAGTT	1182585	1182725	1182775	1182723	-1	scf7180000084603	ACA1_072260	1181658	1186376	None	16404	5321	90251	No_constitutive_exon_found_in_species
ACGGCCCGCTGGTGCGTTGTGATTTGCCCACCCCAGGGGGGCGAGCCAAGGG	1193111	1193209	1193061	1193113	1	scf7180000084603	ACA1_072300	1192982	1194002	None	16404	5321	90251	No_constitutive_exon_found_in_species
GCAATCAAATGTGTTGATGCGAGACTCACTATGATGGTGTTGGAGGGCAGAG	1195089	1195159	1195039	1195091	1	scf7180000084603	ACA1_072310	1194569	1197864	None	16404	5321	90251	No_constitutive_exon_found_in_species
CCGTGACGCGCGGGGACTGATGGCGGTGTTGTGGTGCATGGTGGGCGCAGGC	1199841	1200199	1200249	1200197	-1	scf7180000084603	ACA1_072330	1198893	1202959	None	16404	5321	90251	No_constitutive_exon_found_in_species
ATAAAAATAATACTAATAATATTTTTAATACTAGACCTCGTGTGGGACAGCG	1207091	1207222	1207041	1207093	1	scf7180000084603	ACA1_072350	1205823	1208835	None	16404	5321	90251	No_constitutive_exon_found_in_species
AGACCCATCTCACTCCCGCCATATCCGTGTGCGCGGGGGGAGGGGCGCAGAC	1217048	1217166	1217216	1217164	-1	scf7180000084603	ACA1_072500	1216597	1218898	None	16404	5321	90251	No_constitutive_exon_found_in_species
CACACACACACGACACATGCTTAACATTGTATTGTTTGGTGGGCATACAGGG	1254746	1254859	1254696	1254748	1	scf7180000084603	ACA1_072690	1254278	1256074	None	16404	5321	90251	No_constitutive_exon_found_in_species
GACAATTTAGATATTAATATTAATAATACTATCAATCCTCGTCGGGGCAGGG	1270142	1270350	1270400	1270348	-1	scf7180000084603	ACA1_072700	1256219	1270616	None	16404	5321	90251	No_constitutive_exon_found_in_species
GCACGACACACACACCGCACACACGTGTGCTCATACGATTGGGCGGCCAGGT	1258387	1258521	1258571	1258519	-1	scf7180000084603	ACA1_072700	1256219	1270616	None	16404	5321	90251	No_constitutive_exon_found_in_species
CTGTTGATGCCGTTCGATTGACAAATTTGCATTCGATTTATGGGGCGCAGCG	1303420	1304121	1304171	1304119	-1	scf7180000084603	ACA1_072820	1302520	1304300	None	16404	5321	90251	No_constitutive_exon_found_in_species
ATTGATTTCCGATGGTGGACTGATAGTGACCTTGGGCGGGGGATGGGCAGGC	1315266	1315372	1315422	1315370	-1	scf7180000084603	ACA1_072860	1314077	1316589	None	16404	5321	90251	No_constitutive_exon_found_in_species
CAACCACACCACTCACTCCCCCCAACGTTTCTGGCTTTGTGGGACTACAGGA	1316782	1316872	1316922	1316870	-1	scf7180000084603	ACA1_072870	1316782	1321008	None	16404	5321	90251	No_constitutive_exon_found_in_species
TCTTGATTATAAATGCGTTACAATCGTCGGGGGGGGGGCGTGTGGAGCAGGT	1353428	1353595	1353378	1353430	1	scf7180000084603	ACA1_073010	1353196	1355359	None	16404	5321	90251	No_constitutive_exon_found_in_species
TGTTGAACCACCTCGAGTCTGTTGTAATGAAGCTTCCTCCACGCGGGCAGAA	1376706	1376835	1376885	1376833	-1	scf7180000084603	ACA1_073230	1375438	1377292	None	16404	5321	90251	No_constitutive_exon_found_in_species
CATGGCCGTTGGGCGATTGTTTATGTGTGGTTGTGCGTGGGTGGATGCAGCA	1375438	1375556	1375606	1375554	-1	scf7180000084603	ACA1_073230	1375438	1377292	None	16404	5321	90251	No_constitutive_exon_found_in_species
CCATTCGAACGCTTGGATAAAAACAATGGTGCTTGTTCTCGGGAACACAGGT	1385959	1386117	1385909	1385961	1	scf7180000084603	ACA1_073270	1385464	1386626	None	16404	5321	90251	No_constitutive_exon_found_in_species
GTGTTGCGCCAGTGCTGACGTGCACGCGCGTCACGCGTGGTGGGGGGCAGGT	1404188	1404371	1404421	1404369	-1	scf7180000084603	ACA1_073380	1402322	1406116	None	16404	5321	90251	No_constitutive_exon_found_in_species
TGCGTGTACTCAAATGACAGCATCATGTTCCCACTCAGCGGAGGGTTCAGTT	1419936	1420076	1419886	1419938	1	scf7180000084603	ACA1_073440	1418247	1420538	None	16404	5321	90251	No_constitutive_exon_found_in_species
AATATATTGTGAAGCTAATCGAATTCCTTCCCCTCCTGCGTACGGGGTAGAC	1430176	1430256	1430126	1430178	1	scf7180000084603	ACA1_073500	1430011	1432186	None	16404	5321	90251	No_constitutive_exon_found_in_species
TTCGACCTCCTGCAACTAAGCTGGAACTCAACAACGGGGGGGGGCCGCAGGG	1432689	1432814	1432864	1432812	-1	scf7180000084603	ACA1_073510	1432345	1433500	None	16404	5321	90251	No_constitutive_exon_found_in_species
GCGCACAATGTGAATGTGGTGGTGGTGTGTAGTGACGCCCATGTGGGCAGTA	1434382	1434503	1434332	1434384	1	scf7180000084603	ACA1_073520	1433782	1436494	None	16404	5321	90251	No_constitutive_exon_found_in_species
CGTGTGCTCACCCCACTTGGCTTCTTCGTGCGGCGTTGGGTGGCGAGCAGGT	1434997	1435127	1434947	1434999	1	scf7180000084603	ACA1_073520	1433782	1436494	None	16404	5321	90251	No_constitutive_exon_found_in_species
ACACCACCGCACCACCGCTCCACCAAAGGGCTAATGTTATACCTGGGAAGGC	1451591	1451981	1452031	1451979	-1	scf7180000084603	ACA1_073570	1451468	1452622	None	16404	5321	90251	No_constitutive_exon_found_in_species
GCCACCACCGATGCGGACCCGGTCCGCAAGTGCTTCCGCTCCGGAGGGAGGT	1489335	1489653	1489703	1489651	-1	scf7180000084603	ACA1_073730	1489335	1489852	None	16404	5321	90251	No_constitutive_exon_found_in_species
CTCTCGACGTGCTTCTGCTGGACGAACCCACCAACCACCTCGACGGGGAGAC	16439	16736	16786	16734	-1	scf7180000084645	ACA1_090840	16439	18031	None	16404	5321	90251	No_constitutive_exon_found_in_species
TTTTTAAATAATAAAATAATATTTTAATTAATTGTTCGTTGCCGGGACAGGA	37187	37296	37346	37294	-1	scf7180000084645	ACA1_090980	32301	37512	None	16404	5321	90251	No_constitutive_exon_found_in_species
ACTTCTCCACCTGGCGCCCTACTAACGTTGTGGCGTCGGGGTGCGAACAGGA	51098	51209	51259	51207	-1	scf7180000084645	ACA1_091070	51098	54450	None	16404	5321	90251	No_constitutive_exon_found_in_species
GTCTAAAGCTGTGTGACGCGCATTCTAACCTTCGTATTTGTGGTGGGCAGAA	56433	56542	56592	56540	-1	scf7180000084645	ACA1_091090	55729	57664	None	16404	5321	90251	No_constitutive_exon_found_in_species
GGCTATTGCGGCGGTGGACTGGCGATGGCAGTGCTTGCGAGGGTGGGCAGCC	61367	61430	61317	61369	1	scf7180000084645	ACA1_091120	61090	62761	None	16404	5321	90251	No_constitutive_exon_found_in_species
TGCACACACGCTCACGGCGAGCTATATGTGGGGCTGTTTGGGGGGAACAGGG	62273	62398	62223	62275	1	scf7180000084645	ACA1_091120	61090	62761	None	16404	5321	90251	No_constitutive_exon_found_in_species
TTCTTTCTCTCTCTCTCTCTCTTTCGTTCTTTGTTGTTTCGGGTGTGTAGGA	66609	66763	66813	66761	-1	scf7180000084645	ACA1_091140	65444	67558	None	16404	5321	90251	No_constitutive_exon_found_in_species
GTGTACTGTCGCCTTCACGTGTCTGACGCAGTGAATGGTCGGGCGTGCAGGT	65444	65620	65670	65618	-1	scf7180000084645	ACA1_091140	65444	67558	None	16404	5321	90251	No_constitutive_exon_found_in_species
ACTAAGCGGTGCTATGCGCGTGCGTGCGTGCGTGCGTGGTGTGGGCGCAGGC	74938	75187	74888	74940	1	scf7180000084645	ACA1_091270	74289	75644	None	16404	5321	90251	No_constitutive_exon_found_in_species
CTTTCTCTCGCTCTCTCGCTCTCCATTTTTTGACACATGGGCGGGTGTAGCG	79717	79822	79872	79820	-1	scf7180000084645	ACA1_091300	78567	81546	None	16404	5321	90251	No_constitutive_exon_found_in_species
CACCACCACCACGTTCGGTCGACAGCGGACCAACCAACGGGATGGCGCAGGA	79359	79545	79595	79543	-1	scf7180000084645	ACA1_091300	78567	81546	None	16404	5321	90251	No_constitutive_exon_found_in_species
CACACACAAGAGGGATGCACAGCTAACCCTCGTGTGTCGTGGGTATGCAGTC	78567	78713	78763	78711	-1	scf7180000084645	ACA1_091300	78567	81546	None	16404	5321	90251	No_constitutive_exon_found_in_species
CGTGTGCGATCATCGCCCGCCTGACCCACCACCTCCCTCGGGGTCGACAGGT	83355	83460	83305	83357	1	scf7180000084645	ACA1_091310	81708	84977	None	16404	5321	90251	No_constitutive_exon_found_in_species
TGTGCGTGTCGTGCGTGTCGTGCGTGTTGCTTACGTTTGAGAGGGTTCAGGG	86519	86668	86469	86521	1	scf7180000084645	ACA1_091320	85734	88668	None	16404	5321	90251	No_constitutive_exon_found_in_species
CACACACCGCACACACCGCAAACCTGGTGGCTCATATGAGGGCGAACCAGGG	87849	88076	87799	87851	1	scf7180000084645	ACA1_091320	85734	88668	None	16404	5321	90251	No_constitutive_exon_found_in_species
CGTCGCTTTCGCTTCCGTTCTTCTTGCTGAGCGCGAGTGTGGGCACACAGGA	88479	88668	88429	88481	1	scf7180000084645	ACA1_091320	85734	88668	None	16404	5321	90251	No_constitutive_exon_found_in_species
CGGCCGCACCGGCGGTGGTGGTCTCACATATCTGTGGCGGGGGCGGACAGAT	89579	89720	89770	89718	-1	scf7180000084645	ACA1_091330	88808	91124	None	16404	5321	90251	No_constitutive_exon_found_in_species
GACACACACGCACACGACGGAGCTAAAATGGTAAGTGTGTGGGTGGGTAGGA	93830	94084	93780	93832	1	scf7180000084645	ACA1_091340	91695	94537	None	16404	5321	90251	No_constitutive_exon_found_in_species
CAGGTACGAGCGCGTGTGCGAACGGACGGTTCTGGTGCGCGGGAGAGCAGCA	96325	96478	96528	96476	-1	scf7180000084645	ACA1_091370	96051	96985	None	16404	5321	90251	No_constitutive_exon_found_in_species
GTACAACTGGCGCGGTTCTACTCACCATCTCTCCCGCGAGGGTGAAACAGGA	111951	112039	112089	112037	-1	scf7180000084645	ACA1_091410	107947	115271	None	16404	5321	90251	No_constitutive_exon_found_in_species
GTGTGTGTGTGTGGTGTGTGGCACAGGGGCTGGCCGGAGTGGGCCAACAGGT	125024	125160	124974	125026	1	scf7180000084645	ACA1_091440	123847	125160	None	16404	5321	90251	No_constitutive_exon_found_in_species
GTGTCATCCATTGACAATGATCATTTCCCCTTTGGGGGCGGGCAATGCAGGC	125586	125660	125536	125588	1	scf7180000084645	ACA1_091450	125491	127162	None	16404	5321	90251	No_constitutive_exon_found_in_species
TGAAGCAAAATCGTAATGAACGTGGTTTGCTGCTCCTGTGGGGCACACAGTG	128271	128462	128512	128460	-1	scf7180000084645	ACA1_091470	127638	129505	None	16404	5321	90251	No_constitutive_exon_found_in_species
CTCGGACGTATGATCACATTGTGTGGGGGGGGGGAATGGTGGGTGGGCAGGA	152428	152554	152378	152430	1	scf7180000084645	ACA1_091570	151498	152751	None	16404	5321	90251	No_constitutive_exon_found_in_species
CGGTGGAGCCGCGCGAGGAGCTGATGAGTCGAGAGGCGCGGGACGAGCAGAG	152782	153319	153369	153317	-1	scf7180000084645	ACA1_091580	152782	154552	None	16404	5321	90251	No_constitutive_exon_found_in_species
GGCGCGTGCGTGCGCGCAGCGACTGACACGCGGCGTGGGTGCGGGCGCAGGC	181457	181591	181407	181459	1	scf7180000084645	ACA1_091690	180957	183749	None	16404	5321	90251	No_constitutive_exon_found_in_species
GGGCTGAAGGGTGCTGACGCTTGCGTGTGTGGTGTATGGGGGGTGGGCAGGC	184764	184932	184982	184930	-1	scf7180000084645	ACA1_091700	183801	185405	None	16404	5321	90251	No_constitutive_exon_found_in_species
CGCACCACCGCACGCGCGGGCTTACGTCAGGTGGTGGGCGCGGGGTGCAGGA	183801	184018	184068	184016	-1	scf7180000084645	ACA1_091700	183801	185405	None	16404	5321	90251	No_constitutive_exon_found_in_species
CCGAGGCGCAGCTACGAAAAGGACATCACGTCGCCGCGGGGGAGGCGCAGTT	196827	196882	196932	196880	-1	scf7180000084645	ACA1_091750	196390	197468	None	16404	5321	90251	No_constitutive_exon_found_in_species
GGGATCACCTGCCTGTCGGGTGACGACAACCTGGTGGTGCTGGGGCACAGGT	204628	204701	204751	204699	-1	scf7180000084645	ACA1_091800	203707	205824	None	16404	5321	90251	No_constitutive_exon_found_in_species
CTACGTTTCATCTCACAAGATTAATCTCTTTTATTGGGGGGGGGGTGCAGGG	212668	212916	212618	212670	1	scf7180000084645	ACA1_091840	212569	215058	None	16404	5321	90251	No_constitutive_exon_found_in_species
GCTACCACTTCTTCATTGGGTCCACTTGCTCATGGGGGGCAGGTGACCAGGA	212976	213128	212926	212978	1	scf7180000084645	ACA1_091840	212569	215058	None	16404	5321	90251	No_constitutive_exon_found_in_species
ATCAAGCGCTCCTCTAGAGTCTGGCCTCACCCCTTTTTCGTGTGGGGCAGTG	214729	215058	214679	214731	1	scf7180000084645	ACA1_091840	212569	215058	None	16404	5321	90251	No_constitutive_exon_found_in_species
TCCGCTGCTCATCACCCACATGTACTACGGCCCACGGGGTGGTGGTGCAGGC	223625	223935	223985	223933	-1	scf7180000084645	ACA1_091900	223625	224351	None	16404	5321	90251	No_constitutive_exon_found_in_species
ACATGCACACGACTCACTCGCGTCATGGGCGTGTAATGGTGTGGGTGCAGGC	225224	225369	225419	225367	-1	scf7180000084645	ACA1_091910	224474	226381	None	16404	5321	90251	No_constitutive_exon_found_in_species
GTTCTTTTTTTTTGCGATCTGACGCTCGGAGTGATGGGTCGGCGACACAGGA	228166	228369	228116	228168	1	scf7180000084645	ACA1_091920	226673	229845	None	16404	5321	90251	No_constitutive_exon_found_in_species
CACCACCGCACACGCGCATTCAGCTAAACACTGCTGTCTCGGGAATCCAGTT	228473	228603	228423	228475	1	scf7180000084645	ACA1_091920	226673	229845	None	16404	5321	90251	No_constitutive_exon_found_in_species
TGTTCTCATAGTTTATGGTTGCGGGCGCGCCCACGTCTTGGGGGGGGCAGTA	229102	229250	229052	229104	1	scf7180000084645	ACA1_091920	226673	229845	None	16404	5321	90251	No_constitutive_exon_found_in_species
TTTCTCATTTATTGTGCTCTTGATACTGAAGCAGTTTTGTGGGCGCGCAGCG	236691	236779	236829	236777	-1	scf7180000084645	ACA1_091960	235803	237670	None	16404	5321	90251	No_constitutive_exon_found_in_species
CACGTGGGGCTTAAGGGTGTGGTGGTGGTGCTGGTGGTGCTGGTGGGCAGGC	263627	263801	263577	263629	1	scf7180000084645	ACA1_092070	262086	264894	None	16404	5321	90251	No_constitutive_exon_found_in_species
CTCTGCGCTCTTGCGGCTTACATACTTTCTTTGGGGGGGGGGTGGTACAGCT	272512	272620	272462	272514	1	scf7180000084645	ACA1_092110	271317	273177	None	16404	5321	90251	No_constitutive_exon_found_in_species
CACCACCTCCCACCACCAGGGGCTTAACGCCAGTGTACGCGATTGGGCAGGT	287613	287712	287563	287615	1	scf7180000084645	ACA1_092150	286385	289381	None	16404	5321	90251	No_constitutive_exon_found_in_species
CTCTCTCTTCCTCCACCCCTTGGCTCACCCTTCTCTCCGCGCGCGGGCAGAT	292347	292390	292297	292349	1	scf7180000084645	ACA1_092170	291073	293852	None	16404	5321	90251	No_constitutive_exon_found_in_species
GTTGCATTAATGCGGCAGCTGACCGAGTGCTGTTTGTGGCGGGAGAACAGGT	292540	292601	292490	292542	1	scf7180000084645	ACA1_092170	291073	293852	None	16404	5321	90251	No_constitutive_exon_found_in_species
GTACAACGGAATTGCGCAATTTCACAACTATTGTAGTTGAAGGGCCGCAGTC	318384	318609	318334	318386	1	scf7180000084645	ACA1_092350	317981	320309	None	16404	5321	90251	No_constitutive_exon_found_in_species
CCGTTGAGCTCTACTTTGGGCTGACTGACCACTTAACTTGACGGGTGAAGGG	332631	332876	332581	332633	1	scf7180000084645	ACA1_092390	332019	333408	None	16404	5321	90251	No_constitutive_exon_found_in_species
TCGCAGGAGTGCCACACGAGTGCAAGGTTATTTCGTGTGGGCGAACGCAGTT	334668	334684	334618	334670	1	scf7180000084645	ACA1_092400	333516	334915	None	16404	5321	90251	No_constitutive_exon_found_in_species
ACACGACGCACGGTAAGCGCAAAGCGCTCATGAATGGGCGGCGCGTGAAGGT	337817	337894	337767	337819	1	scf7180000084645	ACA1_092420	336479	339765	None	16404	5321	90251	No_constitutive_exon_found_in_species
CACCGTCGGTTCCCGACATCGTGTGGCACAAGGGCGAGGCGGGGGTGGAGAA	361580	361801	361851	361799	-1	scf7180000084645	ACA1_092590	360960	363402	None	16404	5321	90251	No_constitutive_exon_found_in_species
CACTGCTTGGCTTGGCTGAGCGTGGGCCTGACCTGTCGCGTGTGGGGCAGCT	361406	361504	361554	361502	-1	scf7180000084645	ACA1_092590	360960	363402	None	16404	5321	90251	No_constitutive_exon_found_in_species
ACTCATCCAGGTACCCCGCACACACTCTCGCTGGCTTGCTTGATGGGCAGTG	369624	369951	369574	369626	1	scf7180000084645	ACA1_092620	369053	370307	None	16404	5321	90251	No_constitutive_exon_found_in_species
ATCTCTTCTCTTGCTTCAAGGCTGTGCAACGCGTGTGGGTTGAGGTACAGCC	371939	372054	371889	371941	1	scf7180000084645	ACA1_092630	371067	372054	None	16404	5321	90251	No_constitutive_exon_found_in_species
TGGTGGGTGTGGGTGGTGGGTGGTGGGTGGTGGGTGGTGGGACGACACAGCC	413749	413914	413964	413912	-1	scf7180000084645	ACA1_092820	411333	415575	None	16404	5321	90251	No_constitutive_exon_found_in_species
CATTAATTGCCCATGTTGAGCGCACTAATATTTCCTTGATGTGGGCGTAGTT	417978	418129	418179	418127	-1	scf7180000084645	ACA1_092840	417783	418316	None	16404	5321	90251	No_constitutive_exon_found_in_species
GCACACGACACGTGCGGTTCTGAAAGGGATGTGTCTGGGTGGGTGTGCAGCG	431057	431217	431007	431059	1	scf7180000084645	ACA1_092890	430007	432248	None	16404	5321	90251	No_constitutive_exon_found_in_species
GTGCGTGCCGTGCGTGTCGTGTGTCATTCTCATGAACGCTGGGGCCGTAGGT	433305	433407	433457	433405	-1	scf7180000084645	ACA1_092900	432401	434628	None	16404	5321	90251	No_constitutive_exon_found_in_species
GTGCAAGCCAATGCTGGCTGCGTGCTCACGCTGAGCTGTGCGGGCAGCAGGC	442541	442781	442831	442779	-1	scf7180000084645	ACA1_092930	440427	443226	None	16404	5321	90251	No_constitutive_exon_found_in_species
CATCCTTTCCTGACCGTGCTTTGAGGGCGAGTGGGGGGGGGGACAAAGAGCG	459802	460070	460120	460068	-1	scf7180000084645	ACA1_093020	459469	461733	None	16404	5321	90251	No_constitutive_exon_found_in_species
AAGCAAATACTGATGGTTCGTATCTTGGCTGTGCTTACTGGGGCGTGCAGGA	468461	468685	468411	468463	1	scf7180000084645	ACA1_093050	467138	469595	None	16404	5321	90251	No_constitutive_exon_found_in_species
ATTTCTGGTGTCATCCAACTCTCTTCTTCTTCTTCCTGGGAAACTGACAGTT	479351	479423	479301	479353	1	scf7180000084645	ACA1_093090	478034	479616	None	16404	5321	90251	No_constitutive_exon_found_in_species
AAAGCCTCATTATTCCGACGAATGTGTGTGCTTGGGGGGGGGGCATGCAGGG	479520	479616	479470	479522	1	scf7180000084645	ACA1_093090	478034	479616	None	16404	5321	90251	No_constitutive_exon_found_in_species
CGCCCTGCCAACTGAGATCACTGACTTTGGAGTGGTGGTGGGAATTCAAGGG	483097	483190	483047	483099	1	scf7180000084645	ACA1_093110	481487	483190	None	16404	5321	90251	No_constitutive_exon_found_in_species
TCGCTCGCGTGTGTCGTGCGCTCACACGGGATTCATTCGCGGGTGTACAGAC	490225	490430	490175	490227	1	scf7180000084645	ACA1_093130	489332	491355	None	16404	5321	90251	No_constitutive_exon_found_in_species
ACGCAACAGAATTTGGTCGAAGCTAAAGAGAGAGTTGTTGGGTGGTGCAGGC	497570	497770	497820	497768	-1	scf7180000084645	ACA1_093160	497570	499658	None	16404	5321	90251	No_constitutive_exon_found_in_species
TGTGTGCGGTGTGTGTCGTGCGTGTGCGGTGTGTGTCGTGCGGGACACAGTG	500576	500708	500526	500578	1	scf7180000084645	ACA1_093170	499997	501670	None	16404	5321	90251	No_constitutive_exon_found_in_species
TGCCTGTCGGGCAGCAAGCTCACTTCTATTTGGGTGCGTGGGAAATGCAGAC	509625	509712	509762	509710	-1	scf7180000084645	ACA1_093290	507656	510525	None	16404	5321	90251	No_constitutive_exon_found_in_species
GCCGAGCCTCCGCTTATGTTGATAATTAACAACGCGGGTGCGGGGAACAGGT	512926	513041	512876	512928	1	scf7180000084645	ACA1_093300	510827	514660	None	16404	5321	90251	No_constitutive_exon_found_in_species
ATATCGTTTATATATATTTCTATATATGTCAAATGTCAAATGTGGGACAGCT	515148	515213	515098	515150	1	scf7180000084645	ACA1_093310	514718	516198	None	16404	5321	90251	No_constitutive_exon_found_in_species
CCGCACACGCACCACCGCCTCGGTGACTGACGATTGGGGCCGGGGTGTAGGA	525579	525658	525529	525581	1	scf7180000084645	ACA1_093350	521367	526561	None	16404	5321	90251	No_constitutive_exon_found_in_species
CGACGTGCCCAAGTCGGCGCCGGGCATGGTGCGGCGCGTGGGCCGGGCAGGT	541951	542082	541901	541953	1	scf7180000084645	ACA1_093410	537852	542082	None	16404	5321	90251	No_constitutive_exon_found_in_species
TGTTGTGCTGTCTGTGCGATGGATGCAGGAAACTGGACGCGGGAGACAAGGC	545026	545122	545172	545120	-1	scf7180000084645	ACA1_093420	542162	545604	None	16404	5321	90251	No_constitutive_exon_found_in_species
CACACACCGCACGCATGTGCTGATTGACGACTGGTCTGGCGGGGCCGCAGGT	542162	542358	542408	542356	-1	scf7180000084645	ACA1_093420	542162	545604	None	16404	5321	90251	No_constitutive_exon_found_in_species
GCTGGCCAAGCCCTAACATGTGTGGCGACGCGCGCGGGGGGGGAGAACAGAG	546085	546251	546301	546249	-1	scf7180000084645	ACA1_093430	545890	546473	None	16404	5321	90251	No_constitutive_exon_found_in_species
CGCGTGTGCCTTGTGTGTCGTGTCTCACGAGTGGTGATGTGGGGGGCAAGGC	551190	551430	551480	551428	-1	scf7180000084645	ACA1_093460	551190	553161	None	16404	5321	90251	No_constitutive_exon_found_in_species
GTGTGTGTCGTGTGTCGTGTGTGTGCCGTGTGTGTAGGTGGTGGGTGCAGGC	554292	554412	554242	554294	1	scf7180000084645	ACA1_093470	553313	554412	None	16404	5321	90251	No_constitutive_exon_found_in_species
GCCCTCCCATTGCGCTCTCATCTTTATCGCCGGCGTTCCGTGGGAAACAGTG	558823	558910	558773	558825	1	scf7180000084645	ACA1_093490	558448	560095	None	16404	5321	90251	No_constitutive_exon_found_in_species
TGAAAGCTGACTTAACGGTCATGATGGTGGTGGTGGTGTTGGGTGCCAAGGT	564837	565000	564787	564839	1	scf7180000084645	ACA1_093510	562298	565000	None	16404	5321	90251	No_constitutive_exon_found_in_species
CTTTCGCAGCATTCCTGATTGTCTTGCGGTGATGATGGCGGGTGGTGCAGAT	579021	579066	579116	579064	-1	scf7180000084645	ACA1_093560	577994	582203	None	16404	5321	90251	No_constitutive_exon_found_in_species
GTGATGTCTGCGAACTGACGCGATCTGCCACTTCCACGCCGGGTCAACAGGC	601104	601262	601312	601260	-1	scf7180000084645	ACA1_093640	600735	602897	None	16404	5321	90251	No_constitutive_exon_found_in_species
TCGTCTGGTGTCGTGTGGTGTCGTGTGGTGTCGTGTGTGGGGTGGGTTAGGG	617777	617997	617727	617779	1	scf7180000084645	ACA1_093700	616731	618141	None	16404	5321	90251	No_constitutive_exon_found_in_species
TGCGTCGGCCTCGTGGACTAATCGAATTCAATTTGCGGGGGGGGGAGTAGGA	626515	626643	626465	626517	1	scf7180000084645	ACA1_093730	626413	626896	None	16404	5321	90251	No_constitutive_exon_found_in_species
ACACACACGAAACACACGTAGCTGACGTTGAAGCTGTTTGGTGGGCGCAGAG	640908	641223	640858	640910	1	scf7180000084645	ACA1_093760	639116	641403	None	16404	5321	90251	No_constitutive_exon_found_in_species
TGTGGTTTAGATAGCTCATCATCCCATTTCACACACATTGGGGCCAACAGGC	642343	642426	642293	642345	1	scf7180000084645	ACA1_093770	641663	643320	None	16404	5321	90251	No_constitutive_exon_found_in_species
ACACGACACACACGACCTCCGTTGCTGATCGCTGCATGTTTCGGGGACAGGC	646643	646715	646593	646645	1	scf7180000084645	ACA1_093790	644434	647444	None	16404	5321	90251	No_constitutive_exon_found_in_species
ACCAACACACCATGAAAGCGACTCATTCCCGTGCGATGGTGGTGGGTCAGGT	654040	654345	654395	654343	-1	scf7180000084645	ACA1_093830	652279	656972	None	16404	5321	90251	No_constitutive_exon_found_in_species
CACGACACACGATGCGATGTCTGATTCGATGGACTGTTGGGATGGCGTAGGC	653734	653939	653989	653937	-1	scf7180000084645	ACA1_093830	652279	656972	None	16404	5321	90251	No_constitutive_exon_found_in_species
TTTTTATCCTTTCTTATTGGTGCTTACATTGTTTTTCTTCGACTGGGCAGAA	674023	674204	673973	674025	1	scf7180000084645	ACA1_093890	672573	674482	None	16404	5321	90251	No_constitutive_exon_found_in_species
CTGGCTGACCAGTGAACTAAAACAAAAATGCGCGACTGGTGGACGGGCAGAC	685302	685450	685252	685304	1	scf7180000084645	ACA1_094040	682585	686417	None	16404	5321	90251	No_constitutive_exon_found_in_species
TGCGTGGCACCACTGCCAGGACGCTAATGATTGCTCGGGGGAGGGGGCAGGC	689050	689149	689000	689052	1	scf7180000084645	ACA1_094060	687925	689420	None	16404	5321	90251	No_constitutive_exon_found_in_species
ACACACAAACAAACGCATACTCTCACACGGGTCTGGTGGAACGGGCGCAGCT	706253	706354	706203	706255	1	scf7180000084645	ACA1_094180	705450	706692	None	16404	5321	90251	No_constitutive_exon_found_in_species
AGTAGTGCCTCACTTCTCCGTTTGGGTGCCGGGGGGGGGGGTGACTGAAGGC	709538	709665	709715	709663	-1	scf7180000084645	ACA1_094200	708364	710038	None	16404	5321	90251	No_constitutive_exon_found_in_species
GCACTCAACACACGATACGCGCACCGCTGACCGGGTGTGATGGGGCACAGAC	708364	708399	708449	708397	-1	scf7180000084645	ACA1_094200	708364	710038	None	16404	5321	90251	No_constitutive_exon_found_in_species
GTGTGTGTCGTGTGTGGCTTGCAATGCTGACCGGGCCGGATCGGGTGAAGTG	711379	711422	711472	711420	-1	scf7180000084645	ACA1_094210	710131	712070	None	16404	5321	90251	No_constitutive_exon_found_in_species
GGGTCGTGGAACTGCTGACGCTGATCGCGATTGGGGTGGGGTGAGGGCAGGT	729525	729627	729677	729625	-1	scf7180000084645	ACA1_094250	724716	731154	None	16404	5321	90251	No_constitutive_exon_found_in_species
GCGGGAGGAACGACGGCGGAGGTTGCGTGGCCCCGCCGCAATGGGACCAGTG	728977	729094	729144	729092	-1	scf7180000084645	ACA1_094250	724716	731154	None	16404	5321	90251	No_constitutive_exon_found_in_species
TATATTTCTGTCGGCTGCGTGTGGTTGATGGGCTGCACTCGTGGGGGCAGGC	728721	728819	728869	728817	-1	scf7180000084645	ACA1_094250	724716	731154	None	16404	5321	90251	No_constitutive_exon_found_in_species
GTGTATCGTGTGTGTGTGTCGTGTGTGATCGCGTGTGACGGAGGGTTCAGAG	728137	728296	728346	728294	-1	scf7180000084645	ACA1_094250	724716	731154	None	16404	5321	90251	No_constitutive_exon_found_in_species
GCGTTCTTCCCCTCGTCATCTCACCCGTGCGCCATTATTGGGGGGGACAGGC	725720	725783	725833	725781	-1	scf7180000084645	ACA1_094250	724716	731154	None	16404	5321	90251	No_constitutive_exon_found_in_species
TGGCCTCACCAGCATGCATTTGTGCGTGCGTGCGTGCGTTGGGGGTACAGTG	733308	733379	733258	733310	1	scf7180000084645	ACA1_094260	731482	738081	None	16404	5321	90251	No_constitutive_exon_found_in_species
CGTGGGCGCGTGGCTCACCGGCGTGTGTCATGTGCCGCGTGTGGGCGCAGTC	733800	733902	733750	733802	1	scf7180000084645	ACA1_094260	731482	738081	None	16404	5321	90251	No_constitutive_exon_found_in_species
CTGTGATGTGATGTGATGTGCTATGGGTGGTGGTGGTCGTCGGGGTGCAGGA	736184	736358	736134	736186	1	scf7180000084645	ACA1_094260	731482	738081	None	16404	5321	90251	No_constitutive_exon_found_in_species
TGGTGGCGGCCGGTACTGATTTGGGGGGGGCGTCGCGTGTGGCGGGGCAGGG	737560	738081	737510	737562	1	scf7180000084645	ACA1_094260	731482	738081	None	16404	5321	90251	No_constitutive_exon_found_in_species
ACGACGATCGTTCGGCCGTGTCGGTCGCCTCGTCGTCCACACATGGGCAGGG	749696	750215	749646	749698	1	scf7180000084645	ACA1_094400	746479	753094	None	16404	5321	90251	No_constitutive_exon_found_in_species
TCGTCGTCGCATGTCTTCTCCTTCTCACTCCTCCTCCCGCCGGGTGGCAGGA	751117	751293	751067	751119	1	scf7180000084645	ACA1_094400	746479	753094	None	16404	5321	90251	No_constitutive_exon_found_in_species
GACTCACGGCAGCTGGCCGGTGCTTGTCGGGCGTGGGGGTGGGTGTGCAGCC	751380	751535	751330	751382	1	scf7180000084645	ACA1_094400	746479	753094	None	16404	5321	90251	No_constitutive_exon_found_in_species
GTGTGAACGGTGCGATGCGGCGGCGGCGGCGGCGGCGGCGGCGGGTGCAGGG	770459	770561	770611	770559	-1	scf7180000084645	ACA1_094560	769082	773634	None	16404	5321	90251	No_constitutive_exon_found_in_species
TGGTGTTCCTGCGCTGACTGACCGTTGGTTTTTTTTGGGGGGGGATATAGAC	777575	777726	777525	777577	1	scf7180000084645	ACA1_094690	777322	785524	None	16404	5321	90251	No_constitutive_exon_found_in_species
GCTGCTCTTCTTGTCCGCTGACCCACGCGCGCGCGCGGGGGTGTGGGTAGGG	777812	777926	777762	777814	1	scf7180000084645	ACA1_094690	777322	785524	None	16404	5321	90251	No_constitutive_exon_found_in_species
AGCCACCGCCGTTTGTTTGCTCATAGCCGTGATTGGGGGGGGGGAGCCAGGC	779177	779228	779127	779179	1	scf7180000084645	ACA1_094690	777322	785524	None	16404	5321	90251	No_constitutive_exon_found_in_species
TCTGACGCGAGCACCCCACGTGCGGTGGGTGGATGGGTGGGTGGGTGCAGGG	779886	780054	779836	779888	1	scf7180000084645	ACA1_094690	777322	785524	None	16404	5321	90251	No_constitutive_exon_found_in_species
GCGTGTGTCGCGTGTCGCGTGTCGCGTGTCGTCTCTCCGGGGGGAGGCAGGC	780894	781031	780844	780896	1	scf7180000084645	ACA1_094690	777322	785524	None	16404	5321	90251	No_constitutive_exon_found_in_species
ACCACACGACACACCACACACGACACACACGCTCTCGGCAGGCGGGGCAGGT	782895	783006	782845	782897	1	scf7180000084645	ACA1_094690	777322	785524	None	16404	5321	90251	No_constitutive_exon_found_in_species
GGCTGACGCCGCGATGGTACGGATGCTGGTGGCTGGTGGTGGGCAAACAGGG	789264	789357	789407	789355	-1	scf7180000084645	ACA1_094910	787226	789529	None	16404	5321	90251	No_constitutive_exon_found_in_species
GTGGGTGGGTGCTGCGTGTGGGTGCGTGCGGTGGGTGGGTGGGGGTGCAGTT	788757	789055	789105	789053	-1	scf7180000084645	ACA1_094910	787226	789529	None	16404	5321	90251	No_constitutive_exon_found_in_species
TTAACGCGATCCCCCGGTCATGTCATCGTGTGGGGGGGCGGGGCGTGCAGAA	787962	788068	788118	788066	-1	scf7180000084645	ACA1_094910	787226	789529	None	16404	5321	90251	No_constitutive_exon_found_in_species
CCTTCCGTGGCGATCCTTCTTCGCATTGGTGGGGTTGGGGGTGGGGGCAGAC	787604	787750	787800	787748	-1	scf7180000084645	ACA1_094910	787226	789529	None	16404	5321	90251	No_constitutive_exon_found_in_species
GCTCACACGCTCTCTCGCTCTCGGCGCCTCACACTTATGGGTGGGTGTAGGA	787460	787544	787594	787542	-1	scf7180000084645	ACA1_094910	787226	789529	None	16404	5321	90251	No_constitutive_exon_found_in_species
GTCGTGTGGGCCGAGGGAGCTGAGGTCTGACTCGGTGTGGGGGGGGGCAGAT	787226	787343	787393	787341	-1	scf7180000084645	ACA1_094910	787226	789529	None	16404	5321	90251	No_constitutive_exon_found_in_species
TGTGTGCATGTGTGTGTGCATGTGTGTGTGTGTGTGTGTATGGTGGGCAGGT	791466	793194	791416	791468	1	scf7180000084645	ACA1_094920	790103	795782	None	16404	5321	90251	No_constitutive_exon_found_in_species
TGGCGCCATGTTTGCTGTGGTCGTGGTGGGCGGTGGTGGTGGGAGCACAGGT	793866	793986	793816	793868	1	scf7180000084645	ACA1_094920	790103	795782	None	16404	5321	90251	No_constitutive_exon_found_in_species
GTGAATTCGTGGTGGTGGTGGCGGTGGGGGATGCGCGTGTGGGAGAGCAGGA	794131	794266	794081	794133	1	scf7180000084645	ACA1_094920	790103	795782	None	16404	5321	90251	No_constitutive_exon_found_in_species
ACTCACCCGGCGTGCGCGGTTGCTTGGCCTGGGTCGGGTGCGGAGGACAGAT	803659	803777	803827	803775	-1	scf7180000084645	ACA1_095060	802548	804720	None	16404	5321	90251	No_constitutive_exon_found_in_species
GATGATGATGATGGTGGGGTGTTGCGTTGGATGGGTGGGCGGGGCTGCAGCC	811825	812248	812298	812246	-1	scf7180000084645	ACA1_095100	811825	813351	None	16404	5321	90251	No_constitutive_exon_found_in_species
ATGTGTGTGTTGCGTGCGTGTGCGTGTGCACCGTGCGGATGACGGGGCAGGT	819544	819632	819682	819630	-1	scf7180000084645	ACA1_095230	817676	820216	None	16404	5321	90251	No_constitutive_exon_found_in_species
GATCGACACTGCATGCCGAAGACACACCTGACAGCTGGGGGGGGGTTCAGCC	828940	828996	828890	828942	1	scf7180000084645	ACA1_095290	828143	830391	None	16404	5321	90251	No_constitutive_exon_found_in_species
TTCATCCTCTTTATTTGTGATGTAAAACGCTTGTCTTGGGCGGCGAGTAGCG	841689	842043	842093	842041	-1	scf7180000084645	ACA1_095540	840908	842370	None	16404	5321	90251	No_constitutive_exon_found_in_species
TTAAATCAAGTAATAACAATAATTGTTAACTCGCGTGGTGGGCGGTGCAGGC	843208	843313	843158	843210	1	scf7180000084645	ACA1_095550	842794	847325	None	16404	5321	90251	No_constitutive_exon_found_in_species
GTCGTGTCGTTGGTCGTGTCGCTGGCAACTCACGGATCGTGGGCGTGCAGGT	844383	844545	844333	844385	1	scf7180000084645	ACA1_095550	842794	847325	None	16404	5321	90251	No_constitutive_exon_found_in_species
GTGTCGTGTCGTGTGCTGAGTGTGCTCTATGTGGTGGTGGGGGGGGGCAGGG	845018	845213	844968	845020	1	scf7180000084645	ACA1_095550	842794	847325	None	16404	5321	90251	No_constitutive_exon_found_in_species
CGGTGTGCGCCGTGTGCGTGTGCTAACTTCACGGGGGCGGGAATGAGCAGAA	846113	846146	846063	846115	1	scf7180000084645	ACA1_095550	842794	847325	None	16404	5321	90251	No_constitutive_exon_found_in_species
AGCCATCATCGTTGATTGTGATGATGGATGTTGTTTTCGCGCGAGGGCAGGA	847717	847868	847667	847719	1	scf7180000084645	ACA1_095560	847452	849412	None	16404	5321	90251	No_constitutive_exon_found_in_species
TTTTCGTTTTCGTTTCGTTCGTGTGTGGTGGGGTGGTGGGTGGGTGGTAGTT	854472	854545	854595	854543	-1	scf7180000084645	ACA1_095590	853219	855377	None	16404	5321	90251	No_constitutive_exon_found_in_species
TCATGGGTTGATGTCGATGGGCAGACGTGCGTAGGGTGTGCGGGGAGAAGAC	856154	856287	856104	856156	1	scf7180000084645	ACA1_095600	855627	856550	None	16404	5321	90251	No_constitutive_exon_found_in_species
CCATTAATCAAAAAAAAAACAAAAAAACAAAAAAACAGGAGGGGCTGCAGGA	863671	863981	864031	863979	-1	scf7180000084645	ACA1_095620	857775	864254	None	16404	5321	90251	No_constitutive_exon_found_in_species
CCGTTCCGAGGCTATGAGCTCACACCTGGGCGTGTGCGTGTGCGGGACAGGA	867505	868454	867455	867507	1	scf7180000084645	ACA1_095630	864706	868927	None	16404	5321	90251	No_constitutive_exon_found_in_species
TTGTCATCGCCACAACAATTAATTGACCTATCGCGCGGGCGTGGGTGTAGCG	880850	881004	880800	880852	1	scf7180000084645	ACA1_095680	878644	881390	None	16404	5321	90251	No_constitutive_exon_found_in_species
ATGGGGTGCTAACACGTATGCGTCACACGTGGCCTGGTGGGGCGATGCAGCG	884020	884183	883970	884022	1	scf7180000084645	ACA1_095690	882125	885977	None	16404	5321	90251	No_constitutive_exon_found_in_species
CGTGCGGTGGGGTTTGTGTGCGTGTGCGTGTGCGTGTGCGGGGTGATCAGCG	888305	888526	888255	888307	1	scf7180000084645	ACA1_095700	886113	890288	None	16404	5321	90251	No_constitutive_exon_found_in_species
TCCGCTGTGCCTTTGTTTAGAATTCTTGACACGTGGGTGATGGGCGGCAGAC	889947	890031	889897	889949	1	scf7180000084645	ACA1_095700	886113	890288	None	16404	5321	90251	No_constitutive_exon_found_in_species
GGGATTGTGTGCTGACCAAGCCGCAATTTATGGTTGGTTGGTGGGGGCAGGT	890135	890288	890085	890137	1	scf7180000084645	ACA1_095700	886113	890288	None	16404	5321	90251	No_constitutive_exon_found_in_species
ACACACACGATAGAATGGCTTACTTGAAGGTTGTGTTGCTGTGGGTGTAGTT	891238	891436	891486	891434	-1	scf7180000084645	ACA1_095710	890405	893270	None	16404	5321	90251	No_constitutive_exon_found_in_species
GTGTTGTGCCATGAGCTCATCAAACGTGTGCGTGTCGTGCGGGGATATAGCT	890658	890875	890925	890873	-1	scf7180000084645	ACA1_095710	890405	893270	None	16404	5321	90251	No_constitutive_exon_found_in_species
TATTAATTGAGGGATTACCTAACCTGGGTGGTGATGGGCAAAATGCGAAGAA	896195	896400	896145	896197	1	scf7180000084645	ACA1_095720	893469	897449	None	16404	5321	90251	No_constitutive_exon_found_in_species
TATTTTATATATATTATTAGCTGGATTCTAAAAGTTGCGGGGGGAGGTAGGC	900589	900724	900539	900591	1	scf7180000084645	ACA1_095760	900387	902021	None	16404	5321	90251	No_constitutive_exon_found_in_species
GTCATCATCATCGTCACTATTTCATCATTTCGTCGTCTCCGCGTGGGCAGGT	900970	901042	900920	900972	1	scf7180000084645	ACA1_095760	900387	902021	None	16404	5321	90251	No_constitutive_exon_found_in_species
TTGGGACCCACGAGAGTTTAACTCTCTTTCGCCATTGGCGCGCGGGACAGAT	920464	920570	920620	920568	-1	scf7180000084645	ACA1_095960	918168	922313	None	16404	5321	90251	No_constitutive_exon_found_in_species
AATAGCTATTGGCTGACTTTATGTAATGTGGCTGGCGAATGCGGGAGCAGGT	923539	923711	923761	923709	-1	scf7180000084645	ACA1_095970	922647	924498	None	16404	5321	90251	No_constitutive_exon_found_in_species
CTTCAGAGATCTCGCTCACCACGGTCGCTGACGGTCGCGGGTGGATGCAGGC	931650	931725	931775	931723	-1	scf7180000084645	ACA1_095990	926637	933325	None	16404	5321	90251	No_constitutive_exon_found_in_species
AAGCTGGATGGCTCGATGGTGTGCCCCTTCTACACGGAGGGCAAGCTAAGGT	935423	935531	935581	935529	-1	scf7180000084645	ACA1_096000	933927	936338	None	16404	5321	90251	No_constitutive_exon_found_in_species
GTCCTCCACGCTGACAACGCTATGGCTGTGTGTGTCGCTGGTGCGGGCAGGC	938297	938445	938495	938443	-1	scf7180000084645	ACA1_096030	938179	938892	None	16404	5321	90251	No_constitutive_exon_found_in_species
CCGCAAATCTTTGCATGTTCGTGGTGGCACCCACATGGCGGGGCCAACAGGT	967469	967556	967419	967471	1	scf7180000084645	ACA1_096230	967256	970495	None	16404	5321	90251	No_constitutive_exon_found_in_species
CACGCCACGCGTGTGTGGGTCAGGGCTCATGTGGTGCGGGGGACACGCAGCG	968246	968444	968196	968248	1	scf7180000084645	ACA1_096230	967256	970495	None	16404	5321	90251	No_constitutive_exon_found_in_species
CAGCTCCGCTCACATCCGCAGCATTAAGCTGAGACGCGCCGGGTGTGCAGGT	969322	969399	969272	969324	1	scf7180000084645	ACA1_096230	967256	970495	None	16404	5321	90251	No_constitutive_exon_found_in_species
CGCACCACTTGCCTTGTGTGCGTGTGCGCGTGGGGGGGGGGCGAGAACAGGC	994068	994179	994229	994177	-1	scf7180000084645	ACA1_096360	992656	998056	None	16404	5321	90251	No_constitutive_exon_found_in_species
AAGACTTGACATGCGATGTCGTTGGTCGTTGGTATGTGTACGGGAATCAGAC	1009050	1009160	1009210	1009158	-1	scf7180000084645	ACA1_096430	1008618	1010619	None	16404	5321	90251	No_constitutive_exon_found_in_species
GGGTTCCAGGTGGGTGGTGCTGGAGTACCCCTTCCTCCTGTGGGGGACAGGT	1017838	1017931	1017981	1017929	-1	scf7180000084645	ACA1_096460	1017169	1019410	None	16404	5321	90251	No_constitutive_exon_found_in_species
CAATCGCGGTAGATACGAGTAGATCGCTCACGATGATGCGTGATGGGCAGGG	1028384	1028508	1028334	1028386	1	scf7180000084645	ACA1_096490	1027386	1028859	None	16404	5321	90251	No_constitutive_exon_found_in_species
TCTCACTGTTTTTGCTCAAATGTGTTCATTATTCGCTATTATTGGGATAGAC	1052396	1052433	1052346	1052398	1	scf7180000084645	ACA1_096580	1051470	1054474	None	16404	5321	90251	No_constitutive_exon_found_in_species
TGATGTTGCGCGGGTCGGACATAAAACGCTAATGTAGAGGGGGGGTGCAGCT	1060687	1060902	1060637	1060689	1	scf7180000084645	ACA1_096600	1056461	1061416	None	16404	5321	90251	No_constitutive_exon_found_in_species
GATGAAATAAAATACAATGCACGTCGTTGATGGCTCGTGTTGGGTGGCAGGT	1062273	1062405	1062455	1062403	-1	scf7180000084645	ACA1_096610	1061925	1062531	None	16404	5321	90251	No_constitutive_exon_found_in_species
TTCTTTTGCGTTGGGGCTGATGTTGAGCCGGCGCGGGGGTGATCGAGTAGGG	1069404	1069488	1069354	1069406	1	scf7180000084645	ACA1_096630	1064399	1069934	None	16404	5321	90251	No_constitutive_exon_found_in_species
AGCGCCAGTGCTCTGGCTGATCAGAAGATGCTGTTGATGCGCACGGGCAGGG	1078142	1078241	1078291	1078239	-1	scf7180000084645	ACA1_096670	1076954	1078420	None	16404	5321	90251	No_constitutive_exon_found_in_species
CCCTACACGACACTCATCACGCCACCTGGGGCTCACGGTGGGTGGATCAGGT	1076954	1077150	1077200	1077148	-1	scf7180000084645	ACA1_096670	1076954	1078420	None	16404	5321	90251	No_constitutive_exon_found_in_species
GCACACGCATGTGGGACCACATGGGCTTACGAATGGCATGGGTGGTGTAGCA	1080789	1081160	1080739	1080791	1	scf7180000084645	ACA1_096680	1078918	1083036	None	16404	5321	90251	No_constitutive_exon_found_in_species
TTGCCTGGTTTTCTTCTTTAAAAAAGTAATCGTTGCGCTCGTGTGGGCAGGC	1086192	1086269	1086142	1086194	1	scf7180000084645	ACA1_096700	1083979	1087415	None	16404	5321	90251	No_constitutive_exon_found_in_species
GCACCACCGCACACACGGCACTAACGTGAAGTTCGTGGGGGGGGGCACAGAT	1107292	1107474	1107242	1107294	1	scf7180000084645	ACA1_096810	1105428	1107474	None	16404	5321	90251	No_constitutive_exon_found_in_species
ACACACGCACACGCACACGTGGCACTCACTTGGTGTTGATGGGAGGGTAGGC	1114807	1114962	1114757	1114809	1	scf7180000084645	ACA1_096830	1109795	1120365	None	16404	5321	90251	No_constitutive_exon_found_in_species
CACACGGCAGGCGGTCTGATGGTGGTGTGGTGGTGCGTGCGTGGGTGAAGGG	1118265	1118456	1118215	1118267	1	scf7180000084645	ACA1_096830	1109795	1120365	None	16404	5321	90251	No_constitutive_exon_found_in_species
GTGTGCGGTCGTGCGTGTGCGATGTGTGCCGTTTGCTGACACGGGAGCAGGG	1118849	1119142	1118799	1118851	1	scf7180000084645	ACA1_096830	1109795	1120365	None	16404	5321	90251	No_constitutive_exon_found_in_species
GCGGAGTTGTTGCGTTTTACACCTAATCGAGGAGTTTGGTGGAGGGGCAGGT	1140096	1140367	1140417	1140365	-1	scf7180000084645	ACA1_097010	1139223	1140470	None	16404	5321	90251	No_constitutive_exon_found_in_species
TATGTACGATACGTCTTTGTGCTGACCCACGTGTGCGCGGGTGAGTGCAGGT	1145193	1145529	1145579	1145527	-1	scf7180000084645	ACA1_097030	1143901	1146720	None	16404	5321	90251	No_constitutive_exon_found_in_species
CGTGCTGAAGCACGACGCTGGCCTCTTCCGTCGCTTCTTTCGAGGGCAAGAC	1148428	1148792	1148842	1148790	-1	scf7180000084645	ACA1_097040	1147049	1149278	None	16404	5321	90251	No_constitutive_exon_found_in_species
TTGTATTAATCTTATTTATTTATTTATTTATTTATTTATTGGGGCAAAAGGG	1158520	1158662	1158712	1158660	-1	scf7180000084645	ACA1_097100	1156935	1159039	None	16404	5321	90251	No_constitutive_exon_found_in_species
CTCGTGGCTCATAATCTCGGCTGCGGCGTCTCTGACACCAACGCGGGCAGGC	1159964	1160075	1160125	1160073	-1	scf7180000084645	ACA1_097110	1159137	1162279	None	16404	5321	90251	No_constitutive_exon_found_in_species
TTTATTTATTTCAAACAATCATCCAACCATTAATTGGTTGTGGTGGGCAGGA	1176569	1176686	1176519	1176571	1	scf7180000084645	ACA1_097180	1176191	1180256	None	16404	5321	90251	No_constitutive_exon_found_in_species
CACCGCGCACGACCGCACGGGCTGATGGGGAGTCCCCATTGGCTGGGCAGGA	1179605	1180256	1179555	1179607	1	scf7180000084645	ACA1_097180	1176191	1180256	None	16404	5321	90251	No_constitutive_exon_found_in_species
GTTCGGCAATGGAAGGGCTGAACGAGTATGTCTTCTCTTCGCGGGTGCAGCT	1192628	1192727	1192578	1192630	1	scf7180000084645	ACA1_097250	1192353	1192899	None	16404	5321	90251	No_constitutive_exon_found_in_species
TTTATGTGGGGCGATGCCTAACCCCTACCCATCTTAATGGGCGAAAGAAGGA	1204432	1204530	1204580	1204528	-1	scf7180000084645	ACA1_097270	1199770	1205931	None	16404	5321	90251	No_constitutive_exon_found_in_species
ACACGAGAACCACCACCGGACACTCAGCACAGTGCCTATGGGGTGTGCAGGT	1219401	1219638	1219351	1219403	1	scf7180000084645	ACA1_097320	1218568	1219638	None	16404	5321	90251	No_constitutive_exon_found_in_species
ATTCTAATTAATATTTGTTTATAAATAATAATAATAAAAAACGGGTGCAGAC	1243464	1243635	1243685	1243633	-1	scf7180000084645	ACA1_097420	1238721	1243823	None	16404	5321	90251	No_constitutive_exon_found_in_species
TTCAGCTCTGCAGGGCAAGCAACTGACGATCTTTTCTTCATGGCGGGCAGGT	1241599	1241715	1241765	1241713	-1	scf7180000084645	ACA1_097420	1238721	1243823	None	16404	5321	90251	No_constitutive_exon_found_in_species
CCCAGCCTCGCCCAAGCCATGGCCGCCTAAGCAGCCTCGGGCGAAACCAGGT	1238721	1238905	1238955	1238903	-1	scf7180000084645	ACA1_097420	1238721	1243823	None	16404	5321	90251	No_constitutive_exon_found_in_species
TGGTGCGTGGTGATGGCTCAGGTGCTTGCCGGGGGGGGGGAAACAAACAGCC	1255105	1255229	1255055	1255107	1	scf7180000084645	ACA1_097500	1254983	1257898	None	16404	5321	90251	No_constitutive_exon_found_in_species
TCTGAAGCCAAGTTCGAAAGCCACTCACTACGGTGGGGGGAGGGGAATAGTA	1264924	1264996	1265046	1264994	-1	scf7180000084645	ACA1_097510	1259073	1265326	None	16404	5321	90251	No_constitutive_exon_found_in_species
ATCAACGCTCACCTTCGCGTGCGGTGGGTGTGTGCGTGTGCGGGGACCAGGT	1261278	1261481	1261531	1261479	-1	scf7180000084645	ACA1_097510	1259073	1265326	None	16404	5321	90251	No_constitutive_exon_found_in_species
GCTTTTTATTTGACTGACCTTGGTATTGGGGGGGGGGGCGGCGGATGTAGGT	1277601	1279518	1279568	1279516	-1	scf7180000084645	ACA1_097540	1274541	1279708	None	16404	5321	90251	No_constitutive_exon_found_in_species
CGTGTGCGGCGTGTTGGGGGTCACTGTTAACAGGAGGAACGGGTGTACAGCT	1298633	1299116	1299166	1299114	-1	scf7180000084645	ACA1_097620	1297964	1300294	None	16404	5321	90251	No_constitutive_exon_found_in_species
CGTCCCGTGCGCGTACCCATAATCTCACCGGTGCTTTGGCGGGGTCGCAGGT	1310210	1310259	1310309	1310257	-1	scf7180000084645	ACA1_097660	1306436	1312889	None	16404	5321	90251	No_constitutive_exon_found_in_species
CCGTTCGGTGTTCGGCAGGCTGACCGACGATTGGTATGTGGGGGATGCAGGT	1306938	1307056	1307106	1307054	-1	scf7180000084645	ACA1_097660	1306436	1312889	None	16404	5321	90251	No_constitutive_exon_found_in_species
GTGCTGATTACGAAACTGATGAAGCGTGAATCGTCAATGTGTGTGGGCAGGT	1326294	1326447	1326244	1326296	1	scf7180000084645	ACA1_097720	1325850	1327215	None	16404	5321	90251	No_constitutive_exon_found_in_species
TTATTCTTGTAAAATATTTTATTCATTTGCTGGGTGTGGCGTGTGGGTAGGA	1328794	1329061	1329111	1329059	-1	scf7180000084645	ACA1_097730	1327366	1329471	None	16404	5321	90251	No_constitutive_exon_found_in_species
ACAACACAGCACTGGTTGTGCTGATATGTTTTGTTTGGCGGGAGGTGCAGGG	1351802	1352197	1352247	1352195	-1	scf7180000084645	ACA1_097830	1350295	1352735	None	16404	5321	90251	No_constitutive_exon_found_in_species
ATCACTCGCCCGAGCTGTCGATAGGCGCTGACCTTGTGGGGGGGGGGCAGAT	1354324	1354636	1354274	1354326	1	scf7180000084645	ACA1_097840	1353585	1358536	None	16404	5321	90251	No_constitutive_exon_found_in_species
CTTTGCCCCCCCCCCGATGGTTTGCTTACCAGTCGGGCTCGGGCGAACAGGG	1370013	1370845	1370895	1370843	-1	scf7180000084645	ACA1_097990	1367964	1371305	None	16404	5321	90251	No_constitutive_exon_found_in_species
TTTGTATTGGCTCTCTTCCTTTTTGACAATCCCCTTTCACGTGTGGGCAGTC	1368509	1368612	1368662	1368610	-1	scf7180000084645	ACA1_097990	1367964	1371305	None	16404	5321	90251	No_constitutive_exon_found_in_species
GTGGTGTGAGCTTCACTTCGCTTCAACAACTCACCGAGTGGGCGCGATAGGT	1401238	1401450	1401500	1401448	-1	scf7180000084645	ACA1_098100	1400926	1402432	None	16404	5321	90251	No_constitutive_exon_found_in_species
GGGTGGTGACACCACCGCGTGCGCTGCTCTCTAACATCACCGATGGGCAGGT	1411797	1411932	1411982	1411930	-1	scf7180000084645	ACA1_098160	1410211	1413119	None	16404	5321	90251	No_constitutive_exon_found_in_species
CACCTACAACGGCTGGCACCACGCATCTAACCCCAGCTGGACGGGATCAGGT	1414880	1415006	1414830	1414882	1	scf7180000084645	ACA1_098170	1413658	1415548	None	16404	5321	90251	No_constitutive_exon_found_in_species
GCCGGCAACTGGGACCTGAAACTCCTCTTGTGGCGGTTTGACGGTGGGAGGG	1417122	1417425	1417072	1417124	1	scf7180000084645	ACA1_098180	1416552	1423246	None	16404	5321	90251	No_constitutive_exon_found_in_species
CTTGCAGGGACTGTTCACTAAACAGTGGTGGTTGGCCCGTCGGTGGGCAGGT	1427880	1427945	1427830	1427882	1	scf7180000084645	ACA1_098200	1427356	1429226	None	16404	5321	90251	No_constitutive_exon_found_in_species
TGGGCGTAGGTGGACTGACCGAAGTTTGCTGCGTGGGGGGGGGCGTGTAGGT	1431387	1431541	1431337	1431389	1	scf7180000084645	ACA1_098210	1429647	1431541	None	16404	5321	90251	No_constitutive_exon_found_in_species
ACTCCTGACAAAATGGTTGGTGGTGATGGTTGTGGGGGGGGGGCGAACAGGT	1435438	1435729	1435388	1435440	1	scf7180000084645	ACA1_098240	1434855	1441229	None	16404	5321	90251	No_constitutive_exon_found_in_species
TGGCCATGGGGCTCACTCCAATTCTGTTACCCTCGGCGTGTGGGCAACAGGG	1436083	1436598	1436033	1436085	1	scf7180000084645	ACA1_098240	1434855	1441229	None	16404	5321	90251	No_constitutive_exon_found_in_species
TGTCCGCGTCTGCCGACATGTTGGCCGTGGGAATGTTGTTGTGTGGGCAGGT	1438134	1438240	1438084	1438136	1	scf7180000084645	ACA1_098240	1434855	1441229	None	16404	5321	90251	No_constitutive_exon_found_in_species
TTCTCCCTCCTGTTGACGGTTTGTTGCTTGTGGGTGGGGTGGGTGGCCAGAC	1453960	1454088	1453910	1453962	1	scf7180000084645	ACA1_098280	1452766	1455641	None	16404	5321	90251	No_constitutive_exon_found_in_species
GAACAAATCGGTCGAGCTTTGCTTAAAAACCCGTACATGGGGACGCACAGAG	1454589	1454703	1454539	1454591	1	scf7180000084645	ACA1_098280	1452766	1455641	None	16404	5321	90251	No_constitutive_exon_found_in_species
ACCATCTTCATCGCCATCACCACCTCACACGGGCGAACCGGGGTGTGAAGGT	12531	12717	12767	12715	-1	scf7180000084777	ACA1_287350	9517	14389	None	16404	5321	90251	No_constitutive_exon_found_in_species
CCATGTTCCCGGCTACTACCTCTCCGGGGATGGATGCAAGCGGGACCAAGAC	18444	18465	18515	18463	-1	scf7180000084777	ACA1_287370	17777	20810	None	16404	5321	90251	No_constitutive_exon_found_in_species
CGGGTATATGGGATCTAATCTCCCTCGCAATATGTGGGCCTTGGGGGTAGGT	34050	34183	34233	34181	-1	scf7180000084777	ACA1_287550	33352	36752	None	16404	5321	90251	No_constitutive_exon_found_in_species
TGCTTGAGCTGCTGACTGTCTCTCGCCATGTTGCTCGCGGGGTGGCACAGAA	38327	38466	38277	38329	1	scf7180000084777	ACA1_287570	37707	39557	None	16404	5321	90251	No_constitutive_exon_found_in_species
ATCACCTTTTTCTTGCCGTTTCCGCTCGCTGACCCGCCCCGGGGCGTCAGTT	51965	52026	51915	51967	1	scf7180000084777	ACA1_287630	50626	52168	None	16404	5321	90251	No_constitutive_exon_found_in_species
CCGCAGGCCAGAGGGCGCGCCGCTCACTTCCGTGGTGCACGCGCGGGCAGGG	56654	56714	56604	56656	1	scf7180000084777	ACA1_287660	56102	57836	None	16404	5321	90251	No_constitutive_exon_found_in_species
CCCGCCCTTACCAACTCCCGGTCTAACTCGTTTTGTGCCGCGGGGGCCAGCT	66126	66234	66076	66128	1	scf7180000084777	ACA1_287710	65798	67145	None	16404	5321	90251	No_constitutive_exon_found_in_species
CCGCCGATGTTCGTAAGCCGCTCATTGCTGACTTGGCCAGGGCGATATAGGC	69952	70067	70117	70065	-1	scf7180000084777	ACA1_287730	68111	70469	None	16404	5321	90251	No_constitutive_exon_found_in_species
CCCACCTCTTCAATGCCAACTCTTACCATCGGCTCTCGGTGGGCGTACAGAA	72133	72267	72083	72135	1	scf7180000084777	ACA1_287750	71453	72267	None	16404	5321	90251	No_constitutive_exon_found_in_species
ATTTTGATTTTTAATCTAATTCATATCTGTAATGGAATTGGGTGGAGCAGAA	76554	76671	76504	76556	1	scf7180000084777	ACA1_287780	75470	78045	None	16404	5321	90251	No_constitutive_exon_found_in_species
ACTGTTGTATTACTCAGTGACGGCTATGGCTGACGCCCATGGGCGTGTAGGA	77339	77576	77289	77341	1	scf7180000084777	ACA1_287780	75470	78045	None	16404	5321	90251	No_constitutive_exon_found_in_species
GCAGGAAGCTGAGGTGTTCAAGGTGGACGAGCCGCTCCTGCGGGACGGAGAA	79188	79382	79432	79380	-1	scf7180000084777	ACA1_287790	79188	81052	None	16404	5321	90251	No_constitutive_exon_found_in_species
ATTGGCTGACGGGTCGACCCGTGTGTGTGTCTGTGTGTGGTGGTGGGCAGGC	88361	88526	88311	88363	1	scf7180000084777	ACA1_287820	86358	90069	None	16404	5321	90251	No_constitutive_exon_found_in_species
GTCTCCTTCAACTTTTCGTCTCTCTCTCGCTCTGCCTTGTTGGGCGGAAGCG	89473	89554	89423	89475	1	scf7180000084777	ACA1_287820	86358	90069	None	16404	5321	90251	No_constitutive_exon_found_in_species
GACTGACGAGGCCCGTCGTGGTCGTGGTCGTGGCCTGCGGGCGTGAGCAGGT	109115	109227	109065	109117	1	scf7180000084777	ACA1_287870	108324	113540	None	16404	5321	90251	No_constitutive_exon_found_in_species
TCCCCCTTCGCACGCTGATCGCGTGCTCTTCGTGTGGTTGGGGTGAACAGTC	115114	115251	115301	115249	-1	scf7180000084777	ACA1_287880	113698	116420	None	16404	5321	90251	No_constitutive_exon_found_in_species
TATGTTGAGTTGTATGTCCATTGCTTGATGAACCATCGTCGGGTGTGTAGGC	131574	131726	131776	131724	-1	scf7180000084777	ACA1_287950	131574	132490	None	16404	5321	90251	No_constitutive_exon_found_in_species
CATTCGGGCGAGCGCACCAGTTTCTGTGCGAGGTCGTGGCAAGTGGGCAGTG	149723	149837	149673	149725	1	scf7180000084777	ACA1_288030	149237	149837	None	16404	5321	90251	No_constitutive_exon_found_in_species
GCGCCAATCGGCTGATCGCTGTTTGTGCGTGTTTTGTTGGCGGGACGTAGGC	173208	173430	173158	173210	1	scf7180000084777	ACA1_288340	171531	174391	None	16404	5321	90251	No_constitutive_exon_found_in_species
GTGCGTTCACGTGATGGATCAATCTCACACCGCCCGCCGGGGGAGCGCAGGA	180069	180714	180019	180071	1	scf7180000084777	ACA1_288370	178237	180714	None	16404	5321	90251	No_constitutive_exon_found_in_species
GCGGTGCGGTGCTGATGTGGCATGACGTGGCGTGTGGGACTGAACGACAGGA	183128	183330	183078	183130	1	scf7180000084777	ACA1_288380	181002	187544	None	16404	5321	90251	No_constitutive_exon_found_in_species
AGCGGTGAGCGGTTGTGCCCTGCTGACGTAGTAGTGCACCCGGGTAACAGGG	190988	191057	191107	191055	-1	scf7180000084777	ACA1_288390	187608	193867	None	16404	5321	90251	No_constitutive_exon_found_in_species
CGAGAACACGAAGCGGCCGCAGTGCTGACTACATACGTGGGGGCACGCAGTC	189192	189360	189410	189358	-1	scf7180000084777	ACA1_288390	187608	193867	None	16404	5321	90251	No_constitutive_exon_found_in_species
TGGTCCTTGAAGAGGCTCAACTGACCTAACGAGTGCACACGATGGGCCAGGC	188338	188483	188533	188481	-1	scf7180000084777	ACA1_288390	187608	193867	None	16404	5321	90251	No_constitutive_exon_found_in_species
TTACGTCAGCAACTCACGCGCGGCACAAACCCGGGCGTACGCGGGCACAGGA	196846	197039	196796	196848	1	scf7180000084777	ACA1_288400	194867	198980	None	16404	5321	90251	No_constitutive_exon_found_in_species
TCGTAGTATGGCACGGCGATGATGACGCTCTTTGATGCGTGGGTGTGCAGAC	206860	206968	207018	206966	-1	scf7180000084777	ACA1_288440	206465	207390	None	16404	5321	90251	No_constitutive_exon_found_in_species
ATTGTAATTTTAAATACTATGTTGTGCAGGTGGAGCGGGCGACGATAGAGGA	238858	238946	238996	238944	-1	scf7180000084777	ACA1_288550	238392	239308	None	16404	5321	90251	No_constitutive_exon_found_in_species
ACTGGCTCTCGCGAGGTGTATGCTCACGCTCTCTTTGCTTGGGGCGGTAGAC	244543	244682	244732	244680	-1	scf7180000084777	ACA1_288570	244087	244929	None	16404	5321	90251	No_constitutive_exon_found_in_species
GACCCCCCCCCCAAGGTGAAAAACCGGTGCTGACCGTCTTGGGCACGCAGGT	249905	250129	250179	250127	-1	scf7180000084777	ACA1_288610	249044	250642	None	16404	5321	90251	No_constitutive_exon_found_in_species
GGCGTGTGCGTGTGTGTGGTCGCACACCTAACGGGCATGGGCGAACACAGGT	249521	249798	249848	249796	-1	scf7180000084777	ACA1_288610	249044	250642	None	16404	5321	90251	No_constitutive_exon_found_in_species
CCACCGCGTAGGCGTGTTTGTGACGTTGACTGACAAGTGCGGGTGTGCAGAC	250812	251051	251101	251049	-1	scf7180000084777	ACA1_288620	250812	252642	None	16404	5321	90251	No_constitutive_exon_found_in_species
TTGTCTTGTCGTGGACCACTCATGCGGTGAGGTGGTCTGGCCGGGAGCAGGT	262795	262921	262971	262919	-1	scf7180000084777	ACA1_288690	262459	264684	None	16404	5321	90251	No_constitutive_exon_found_in_species
GCGTTAGATTGCTCATCTGATATGCGAGGGCCGTGTTGGGGTGGACGCAGGT	266950	267043	266900	266952	1	scf7180000084777	ACA1_288700	264795	267331	None	16404	5321	90251	No_constitutive_exon_found_in_species
CACTGTAGCGGTGATGGCTTACGCGGCTGTGTGTGCGCGGGCGAGGGCAGGT	273864	274016	274066	274014	-1	scf7180000084777	ACA1_288730	272048	274632	None	16404	5321	90251	No_constitutive_exon_found_in_species
ACCACCACACGAGCACGACGCCTCATAGGGAGCGGGTGGTGGGGTGGCAGGT	277418	277902	277368	277420	1	scf7180000084777	ACA1_288750	276578	278536	None	16404	5321	90251	No_constitutive_exon_found_in_species
ATAGCCCGGCCGACTGATGTGGCGTGTATGCGTGTACGGTGGGGCGGCAGCG	278237	278536	278187	278239	1	scf7180000084777	ACA1_288750	276578	278536	None	16404	5321	90251	No_constitutive_exon_found_in_species
TGCTGCTCTGTGTGTTGGTGGGGAGTGTGTACTCACATGTGAGGGGATAGGG	316643	316783	316833	316781	-1	scf7180000084777	ACA1_288870	316174	317500	None	16404	5321	90251	No_constitutive_exon_found_in_species
CCCTGTCGCGCTCGAGCGGGAGCAGCTCACCGCCTCCCCCCGGGGTGCAGGC	334027	334207	333977	334029	1	scf7180000084777	ACA1_288930	329200	338216	None	16404	5321	90251	No_constitutive_exon_found_in_species
CTCGCGCGAGTGGGTCGTGTGGCCATCCATTGCTGATCTTGGGTGTGCAGGA	346485	346570	346435	346487	1	scf7180000084777	ACA1_289060	345669	348094	None	16404	5321	90251	No_constitutive_exon_found_in_species
GCCATGCACCCCCCCCCATACGACAAATCGCTGAGCCTCGGGTGGTACAGGC	346659	346858	346609	346661	1	scf7180000084777	ACA1_289060	345669	348094	None	16404	5321	90251	No_constitutive_exon_found_in_species
AAGCGACGAAAATGAAAAGCGATGGGCGCGACGACGGTGGGACGACGGAGCG	356096	356371	356046	356098	1	scf7180000084777	ACA1_289090	354283	357562	None	16404	5321	90251	No_constitutive_exon_found_in_species
GCTTGCCCGAGGCCAACAGCAAGCGATTACAGGCGCTGGGGCTGGAGCAGGT	358843	358957	358793	358845	1	scf7180000084777	ACA1_289100	357643	358957	None	16404	5321	90251	No_constitutive_exon_found_in_species
GTCGTCCTTCGCTCTTTTTTAACTCCGATCGTCGGTGGGGCGACAAACAGAT	365607	365842	365892	365840	-1	scf7180000084777	ACA1_289140	365607	369202	None	16404	5321	90251	No_constitutive_exon_found_in_species
ATGGCCGCGGGAAGCAGGTCTTTGCAGACCGGTCCTTATATGAGGGTGAGTT	372497	373175	372447	372499	1	scf7180000084777	ACA1_289160	372378	373175	None	16404	5321	90251	No_constitutive_exon_found_in_species
GCAGTGACAGTGAGTTTCTCACCGCATGTGCTCCTCAGCTGCGGGGACAGGA	383437	383589	383639	383587	-1	scf7180000084777	ACA1_289210	381846	383762	None	16404	5321	90251	No_constitutive_exon_found_in_species
TGTCTTCGTCCCAATCGGTTGAGTATAGCCTGCTAATGCTGTGGGCACAGGT	387435	387561	387385	387437	1	scf7180000084777	ACA1_289220	384393	388162	None	16404	5321	90251	No_constitutive_exon_found_in_species
CTCAACACGCGGATTGACTGACTTGGCGCGGTTTGTGGTGGTGGGTACAGAT	387655	387733	387605	387657	1	scf7180000084777	ACA1_289220	384393	388162	None	16404	5321	90251	No_constitutive_exon_found_in_species
CAGATTTCCCTCGGCAGTGCTGACACCTTGTTGTGATGCATGGGCGGCAGGT	408836	408977	409027	408975	-1	scf7180000084777	ACA1_289290	408084	409320	None	16404	5321	90251	No_constitutive_exon_found_in_species
AATTTAATTTAATCTTGCCAACTATGATGATTAATTCTACGGGCACGCAGGA	416407	416565	416357	416409	1	scf7180000084777	ACA1_289330	416259	417658	None	16404	5321	90251	No_constitutive_exon_found_in_species
ACCCAACAGCCGATGCTTAAGTCTTAACTTCTTGTGCGTGTGGGGGACAGAG	442708	442856	442906	442854	-1	scf7180000084777	ACA1_289680	442043	443312	None	16404	5321	90251	No_constitutive_exon_found_in_species
CTCAGTGCACACTTTAGCTCACGAACAGCTGCTGCGTCGGCGGGTGGCAGGT	444400	444489	444539	444487	-1	scf7180000084777	ACA1_289690	443378	444774	None	16404	5321	90251	No_constitutive_exon_found_in_species
TCCTGGCTACCCCCCCGTACGGTGGTGGCCCTGGACCCGCGGGTGGGCAGCA	447660	447726	447610	447662	1	scf7180000084777	ACA1_289720	446967	447726	None	16404	5321	90251	No_constitutive_exon_found_in_species
ACACGCGCGCACACGCACGACATTCTTTGCTGACGTGGGTTGAACGGCAGAT	452425	452840	452375	452427	1	scf7180000084777	ACA1_289730	448318	452840	None	16404	5321	90251	No_constitutive_exon_found_in_species
TCATTGCGTGTTGCGTGTGCTCACACTCACTCACGCTCGCGCGGGTGCAGAG	455903	456178	455853	455905	1	scf7180000084777	ACA1_289750	455006	457469	None	16404	5321	90251	No_constitutive_exon_found_in_species
CAGGTCTCTGGGAATTGTCGTGGCCGTGACTAACGTCAGCCAATGGGCAGGT	466826	466935	466985	466933	-1	scf7180000084777	ACA1_289800	466096	468224	None	16404	5321	90251	No_constitutive_exon_found_in_species
TTGACAATCTCACGTCTCTAATCTCTAATGGGGGTTGATGGGGGTGACAGCG	470023	470185	469973	470025	1	scf7180000084777	ACA1_289810	468374	471406	None	16404	5321	90251	No_constitutive_exon_found_in_species
CCCGTTTTTGGTGCTAAGTACTGACGCGTGGCGGGCTGCCGGGCGCACAGAA	479063	479137	479013	479065	1	scf7180000084777	ACA1_289860	478698	479633	None	16404	5321	90251	No_constitutive_exon_found_in_species
ACAGTGTTTTTTTATTTAATTGTTGTGGTGGTGGTTTGGGCGGCGAGTAGAG	485513	485648	485463	485515	1	scf7180000084777	ACA1_289870	480430	486820	None	16404	5321	90251	No_constitutive_exon_found_in_species
GTCGTGTGCGTGTGTGCGTACGTGCGGCCACTGACACGAAGAGGGCGCAGAG	488763	489002	489052	489000	-1	scf7180000084777	ACA1_289880	486918	490667	None	16404	5321	90251	No_constitutive_exon_found_in_species
CGTGTCGTGTCGTGTCTCACTGACGTGTTCTCAATGCTTGGGTGGTGCAGCA	488005	488269	488319	488267	-1	scf7180000084777	ACA1_289880	486918	490667	None	16404	5321	90251	No_constitutive_exon_found_in_species
GGTACACAGCTGTCCATCATCGGTCACTCACAGGTGAGTGGGACACACAGGT	491215	491342	491165	491217	1	scf7180000084777	ACA1_289890	490794	491538	None	16404	5321	90251	No_constitutive_exon_found_in_species
CTTGCTCTCTAGTTGATTCTCTCGATCTCACTCTGATGTTGGGGGCACAGGT	494606	494665	494556	494608	1	scf7180000084777	ACA1_289920	494350	496161	None	16404	5321	90251	No_constitutive_exon_found_in_species
ATTTTATGTATAAAAAGGCGTAAATAAATAAGTACTGACTGCGGGCACAGAA	521060	521208	521258	521206	-1	scf7180000084777	ACA1_289980	517433	521578	None	16404	5321	90251	No_constitutive_exon_found_in_species
TATTATTTATCATGTTATTTATTCTAACATGCGTGTGTTGTGGTGGGCAGCT	523551	523657	523501	523553	1	scf7180000084777	ACA1_289990	521944	523657	None	16404	5321	90251	No_constitutive_exon_found_in_species
TTCATTCATTCATTCATGTGCTAATGGTTTCACGCGTGTTTGGGACACAGGA	528705	528837	528887	528835	-1	scf7180000084777	ACA1_290110	525529	533382	None	16404	5321	90251	No_constitutive_exon_found_in_species
CCCCAACGTGTGCCGCGATGACGACGACGACAACGACGATTGGGATAAAGGT	526081	526207	526257	526205	-1	scf7180000084777	ACA1_290110	525529	533382	None	16404	5321	90251	No_constitutive_exon_found_in_species
CGACGCACGACACACGGTGCTCGGTCAAGGCTAAGTCGGGGGTGGGGCAGGT	525529	525748	525798	525746	-1	scf7180000084777	ACA1_290110	525529	533382	None	16404	5321	90251	No_constitutive_exon_found_in_species
GCTCGCACGCACGCTACAATGGGCTGACGTACCGTTGTGGGCAAGTGCAGGT	541985	542213	542263	542211	-1	scf7180000084777	ACA1_290140	539929	542906	None	16404	5321	90251	No_constitutive_exon_found_in_species
ATCCGCCTGACTTACTGTGTCTCGTGGTGGCGCGTGCGCAATGGGGGCAGAG	540132	540245	540295	540243	-1	scf7180000084777	ACA1_290140	539929	542906	None	16404	5321	90251	No_constitutive_exon_found_in_species
TGCTTCCCTCACTTGCCGCTAATAGCGCGGTTGGGGGGGGGGGAGTGAAGGA	547176	547348	547126	547178	1	scf7180000084777	ACA1_290180	547052	547623	None	16404	5321	90251	No_constitutive_exon_found_in_species
TACCGGCCCGCTCTCCAACTTGTGTCTGTGTCGCTCGATGTGGGCGACAGCT	558998	559148	558948	559000	1	scf7180000084777	ACA1_290220	553498	559566	None	16404	5321	90251	No_constitutive_exon_found_in_species
TCATAACAAAAACCAAAAAACACAACATGTTTGCAGGTGTTGTCGGGGAGTG	560827	561107	560777	560829	1	scf7180000084777	ACA1_290230	560059	566837	None	16404	5321	90251	No_constitutive_exon_found_in_species
ACTTTTTTCGAACTCCTCGAGTATTCTGACCACCGCGCGGGCAAACACAGAC	562439	562872	562389	562441	1	scf7180000084777	ACA1_290230	560059	566837	None	16404	5321	90251	No_constitutive_exon_found_in_species
CAACCCGCTCAGTTGCAGGAGGCTCATCGATGGCTGCTACATGGGGACAGAG	564724	564856	564674	564726	1	scf7180000084777	ACA1_290230	560059	566837	None	16404	5321	90251	No_constitutive_exon_found_in_species
GTGAAGCGGCCCAACCTGTGCATCGTGACCGAGTTCGTCAAGCAGGGCAGCC	566278	566837	566228	566280	1	scf7180000084777	ACA1_290230	560059	566837	None	16404	5321	90251	No_constitutive_exon_found_in_species
CACGCAGCACACAGCACACACCGCTGTGTTGACAAATGGTCGGGCGACAGGG	570067	570296	570017	570069	1	scf7180000084777	ACA1_290250	568822	570430	None	16404	5321	90251	No_constitutive_exon_found_in_species
TGCTCACGCCATGGATGATCAATCACCGCGTGTGCGCTACATGGGGACAGAG	582728	582857	582907	582855	-1	scf7180000084777	ACA1_290300	580603	584913	None	16404	5321	90251	No_constitutive_exon_found_in_species
TTGACTATCGTCATCATTCGCTGATCGCACGACACGTGGCGGGTACACAGGC	581312	581885	581935	581883	-1	scf7180000084777	ACA1_290300	580603	584913	None	16404	5321	90251	No_constitutive_exon_found_in_species
TTATTAATTTATTTAAATGTTTTTATTAATTTGATATGGGCAGCAGCAAGGT	594702	594891	594652	594704	1	scf7180000084777	ACA1_290450	594530	596580	None	16404	5321	90251	No_constitutive_exon_found_in_species
GCGCGTTGATTTAATTTATATCGAGATTAAATTATCGGGGGGGGCTGCAGGT	604203	604291	604341	604289	-1	scf7180000084777	ACA1_290500	603696	606377	None	16404	5321	90251	No_constitutive_exon_found_in_species
ACACAGCTTCTTTCTGGCCTCTAAGCCTTGTCTTTTTTTGTGGGGTGCAGGA	611373	611566	611616	611564	-1	scf7180000084777	ACA1_290510	606727	611801	None	16404	5321	90251	No_constitutive_exon_found_in_species
GTCCCTTGCACTTACCATTCACGCCCGGTTTTGTTCGTTCGATGGGACAGAT	606945	607109	607159	607107	-1	scf7180000084777	ACA1_290510	606727	611801	None	16404	5321	90251	No_constitutive_exon_found_in_species
GTTCGTTTTCGTTTTCGTTTGCTCACTGCCGTGTGTGGGTGTGGATGCAGGT	614929	615075	614879	614931	1	scf7180000084777	ACA1_290520	612109	616795	None	16404	5321	90251	No_constitutive_exon_found_in_species
GGCGTCGCTTTCGTTCTTTTAAAAATGACTCCGCCGCTTGGGTCGAGCAGGG	635605	635792	635842	635790	-1	scf7180000084777	ACA1_290610	633283	638894	None	16404	5321	90251	No_constitutive_exon_found_in_species
ACCACCGGTGGCCGTCCGCGGTCTCACTCAGGCGAGCGTGCGGTGGGCAGGT	642739	642896	642946	642894	-1	scf7180000084777	ACA1_290640	642434	644551	None	16404	5321	90251	No_constitutive_exon_found_in_species
TGTGCGTGTGCGCGTGTGCGTGTGGTGACCTTACTGCGGTACGGGTGAAGCA	650226	650539	650176	650228	1	scf7180000084777	ACA1_290650	644852	650539	None	16404	5321	90251	No_constitutive_exon_found_in_species
GACCGCCTGCGTGTTGCGTGCCCGGCTTGCGTGGAAATGGGGGGGGGCAGCT	670812	670860	670910	670858	-1	scf7180000084777	ACA1_290770	670226	671745	None	16404	5321	90251	No_constitutive_exon_found_in_species
CTGAAGCCGCGTGATTGCTCAGCTTGTTAGTTATGTGGGGAATTGGACAGCC	675817	676093	676143	676091	-1	scf7180000084777	ACA1_290790	673985	677271	None	16404	5321	90251	No_constitutive_exon_found_in_species
GAGAGGACATAGAGAGACGGGCGAATGCGTAGTGCGATCGAGGCGGGAAGGC	679609	679686	679559	679611	1	scf7180000084777	ACA1_290810	679332	680335	None	16404	5321	90251	No_constitutive_exon_found_in_species
ACCAACGAGTTGTTTGTTGCGTGCTGCGTGCTGCCCTGGGAACGACACAGTT	683377	683496	683546	683494	-1	scf7180000084777	ACA1_290830	682623	684958	None	16404	5321	90251	No_constitutive_exon_found_in_species
ACTATGCGGGCTGACCACCACGACTTATGTGGTGGGGCGTGCGGGTGCAGGC	706891	707069	706841	706893	1	scf7180000084777	ACA1_290950	705271	707612	None	16404	5321	90251	No_constitutive_exon_found_in_species
GCGAAACTGACCAGTGTTTGGTGGTGTTGGTCGGGGGGGGGGTTGGGAAGAG	707183	707303	707133	707185	1	scf7180000084777	ACA1_290950	705271	707612	None	16404	5321	90251	No_constitutive_exon_found_in_species
ACCCCACACCCTCCCCGCGCGTTTCCCCCGGCGTCCATCGGGTGGTGCAGGC	709112	709206	709256	709204	-1	scf7180000084777	ACA1_290960	707758	709371	None	16404	5321	90251	No_constitutive_exon_found_in_species
CATCACTCGGTCGACAAGAGCAATGTGGGCTTACATTGGGGGGGGTGCAGCA	710988	711114	711164	711112	-1	scf7180000084777	ACA1_290980	710935	712545	None	16404	5321	90251	No_constitutive_exon_found_in_species
TGCCCTCGTCTCACCCTCAATTCAATCGTGCTGTGTGCGGGTCGGGGCAGGT	719347	719460	719297	719349	1	scf7180000084777	ACA1_291000	715687	719573	None	16404	5321	90251	No_constitutive_exon_found_in_species
TGCTTGTTATTCAACTTTTATGTCCTAACATTTATGAAATAATTGGGCAGAG	730275	730365	730415	730363	-1	scf7180000084777	ACA1_291050	726473	730616	None	16404	5321	90251	No_constitutive_exon_found_in_species
CGTGTGTGTCGTGTGTGTCGTGTGCGTGTGCGACGTGTGGGGGAATGCAGCA	728837	729002	729052	729000	-1	scf7180000084777	ACA1_291050	726473	730616	None	16404	5321	90251	No_constitutive_exon_found_in_species
AGCTCTCTTCCACCAGACCCGGTTGCACTCACGGCAGCCGTGGGCGACAGTT	728668	728762	728812	728760	-1	scf7180000084777	ACA1_291050	726473	730616	None	16404	5321	90251	No_constitutive_exon_found_in_species
ACACGCACACACGATCTCTGGTCTCTGGCTCACTGGTGGGGCACAAACAGAG	728484	728601	728651	728599	-1	scf7180000084777	ACA1_291050	726473	730616	None	16404	5321	90251	No_constitutive_exon_found_in_species
CGGCCGAAAGCGGCGTCCCTCTAGCTGACCCGTCTCTCCGGGGGCCATAGGT	736657	736717	736607	736659	1	scf7180000084777	ACA1_291100	736344	738254	None	16404	5321	90251	No_constitutive_exon_found_in_species
TCGTCGGTGAGTTCGACTCACTTCAGAGTGTTGGGGCTGGGGGTGGACAGGA	737161	737308	737111	737163	1	scf7180000084777	ACA1_291100	736344	738254	None	16404	5321	90251	No_constitutive_exon_found_in_species
TTTTTTCACTTCACACTCATTTCTGACACTCACACATGACTGGGGGGCAGGT	737822	738082	737772	737824	1	scf7180000084777	ACA1_291100	736344	738254	None	16404	5321	90251	No_constitutive_exon_found_in_species
GGTCCACAACGTTGAACTGAACTTGTGTGAACGTTCGATCGGGGCGACAGGC	747205	747328	747378	747326	-1	scf7180000084777	ACA1_291330	746768	748479	None	16404	5321	90251	No_constitutive_exon_found_in_species
GTCACGCAACGTTGATGTGTGTGTGTGTGTGTGTGTGGGGGAGGGAGCAGGT	779563	779697	779513	779565	1	scf7180000084777	ACA1_291570	778627	780029	None	16404	5321	90251	No_constitutive_exon_found_in_species
CACGGCACGCACACGGCTCTGGCACATGTCGACATGTCGGGCGAGCGCAGGA	779860	780029	779810	779862	1	scf7180000084777	ACA1_291570	778627	780029	None	16404	5321	90251	No_constitutive_exon_found_in_species
ACAAACCTAACCGCTCCGTGCTTTGTGATTGGCTCGGGAAACATAAACAGGA	782134	782251	782084	782136	1	scf7180000084777	ACA1_291590	781855	783004	None	16404	5321	90251	No_constitutive_exon_found_in_species
TAGCACTCAAAATTATGAACATAAATGCTTGTGTGGGGGGGGGCGTGTAGTT	782614	783004	782564	782616	1	scf7180000084777	ACA1_291590	781855	783004	None	16404	5321	90251	No_constitutive_exon_found_in_species
CAAAGAGTTCGTCAACAAGAGTTCATCAACTCTGTTCTGGGGCGGTGCAGTT	785378	785539	785328	785380	1	scf7180000084777	ACA1_291610	785126	786188	None	16404	5321	90251	No_constitutive_exon_found_in_species
CCGCGCTCTTACACACGGACCAATCTCCACCACCCCTTCGTGGGAGCCAGGC	788715	788907	788665	788717	1	scf7180000084777	ACA1_291630	787111	790598	None	16404	5321	90251	No_constitutive_exon_found_in_species
CTAAACCTCATGAGCCGACGCTGACGTCGGCTCTTGTTTACCGGGAGCAGCC	789905	790024	789855	789907	1	scf7180000084777	ACA1_291630	787111	790598	None	16404	5321	90251	No_constitutive_exon_found_in_species
TGTCGTGTGTGTCGTGTGTGTCGTGTTAACCGAGTTGGTGGGGGCAACAGTC	799702	799842	799892	799840	-1	scf7180000084777	ACA1_291660	798046	801809	None	16404	5321	90251	No_constitutive_exon_found_in_species
GTCGTGTCGTGTCATGTGCGGTTGCTGACGTGTTGGGGGGGGGAGTGCAGCT	810732	811012	810682	810734	1	scf7180000084777	ACA1_291690	806962	811012	None	16404	5321	90251	No_constitutive_exon_found_in_species
ACGCGCGCACACACGGCAGCTGATGGTAGCGGTGACTGGGGGGGTTGCAGGG	811937	812088	811887	811939	1	scf7180000084777	ACA1_291700	811332	813306	None	16404	5321	90251	No_constitutive_exon_found_in_species
TTTTTTTTTGCTTACGGTGTGTGCGGTGGTGTGTGCGCACACGCGGGTAGGG	812718	812947	812668	812720	1	scf7180000084777	ACA1_291700	811332	813306	None	16404	5321	90251	No_constitutive_exon_found_in_species
TCCACAAATGTGTGCATTCCTTAATGCTCTATGTCGGGTGGGGCACGCAGAT	814081	814203	814253	814201	-1	scf7180000084777	ACA1_291710	813364	815631	None	16404	5321	90251	No_constitutive_exon_found_in_species
TGCACCTCGGCCCACAACACACCAACGTGCTAACTACTACTAACGGGCAGGA	817815	817941	817765	817817	1	scf7180000084777	ACA1_291730	817453	820773	None	16404	5321	90251	No_constitutive_exon_found_in_species
GACGACATCTACAATGAGGAGTACGACGAAGATGAACGGGACGGCACAAGCG	823852	824214	824264	824212	-1	scf7180000084777	ACA1_291740	820880	824318	None	16404	5321	90251	No_constitutive_exon_found_in_species
TGATGTGTCGGGAGTGACAGGCCCTGTACACGTCAGTTAGAAATGGGCAGTA	825890	826113	825840	825892	1	scf7180000084777	ACA1_291750	824857	829845	None	16404	5321	90251	No_constitutive_exon_found_in_species
ATATTATTATTCATTAAAAAGGGAGTGCTGACGTGTGAATGTGGGCGCAGGC	830914	831152	831202	831150	-1	scf7180000084777	ACA1_291760	829939	832805	None	16404	5321	90251	No_constitutive_exon_found_in_species
CAACACACGACACACGACATGGGGCTCGGTGGTGTGGGTGTGGAGGACAGGT	842571	842689	842739	842687	-1	scf7180000084777	ACA1_291890	839330	843308	None	16404	5321	90251	No_constitutive_exon_found_in_species
ACACGAATCGCCTCGGACGTTGGGCCTTTGGGTTTGGTGTGTGGGAACAGGC	841810	841963	842013	841961	-1	scf7180000084777	ACA1_291890	839330	843308	None	16404	5321	90251	No_constitutive_exon_found_in_species
TATTATTTATTATTTATTATTTATTACTTGTTATTATTTGAAATGGGCAGCC	840571	840717	840767	840715	-1	scf7180000084777	ACA1_291890	839330	843308	None	16404	5321	90251	No_constitutive_exon_found_in_species
CGTGATTGGGGGCGAGAGCGACATCGAATACCGGGACGCCGCAGGGTCAGTA	888526	888630	888476	888528	1	scf7180000084777	ACA1_292440	887131	891823	None	16404	5321	90251	No_constitutive_exon_found_in_species
TTGTCGTTTGCCAAACTCAATGGTGCAAAATTCGTCGAGGTGGGTAACAGAC	894392	894490	894342	894394	1	scf7180000084777	ACA1_292760	893227	894490	None	16404	5321	90251	No_constitutive_exon_found_in_species
CGAGGAATGATTGACTCGATGGTTAATCATTTGTGTGTGGGCGAGTGCAGCA	898697	898951	899001	898949	-1	scf7180000084777	ACA1_292780	897968	899287	None	16404	5321	90251	No_constitutive_exon_found_in_species
CTTCTCTGCTCAATGGCGGCGGCGGTGGTGGTGGCTGGTGGTGGGCGTAGGC	902376	902563	902326	902378	1	scf7180000084777	ACA1_292790	899704	902935	None	16404	5321	90251	No_constitutive_exon_found_in_species
TATGTTCTCGATTGGCCCTGTGGCGTGACGTCGTATGTGCGGGGCAACAGGA	903199	903639	903149	903201	1	scf7180000084777	ACA1_292800	903027	906643	None	16404	5321	90251	No_constitutive_exon_found_in_species
CACGACACACGCGTGTGCGGTCAAGACTGACTTTTGCGCCCCGGGAGAAGAC	903731	903806	903681	903733	1	scf7180000084777	ACA1_292800	903027	906643	None	16404	5321	90251	No_constitutive_exon_found_in_species
CACATGACACATGACACATGACACACACACACGCTGACACGGGCGGGCAGGA	904230	904378	904180	904232	1	scf7180000084777	ACA1_292800	903027	906643	None	16404	5321	90251	No_constitutive_exon_found_in_species
ACGCTGGCTGCTGACGAGTGCGTTTGTGGTTTGGTTCTGTGGGTGCACAGAG	905852	906259	905802	905854	1	scf7180000084777	ACA1_292800	903027	906643	None	16404	5321	90251	No_constitutive_exon_found_in_species
CACACGTAACGATGTAGAGCGGGCGGGTGTTGCGTTCGGAGGCGGGACAGCG	906383	906458	906333	906385	1	scf7180000084777	ACA1_292800	903027	906643	None	16404	5321	90251	No_constitutive_exon_found_in_species
AACGAAGTAGAATAAATGATTGCTGATGTGGTGGTTTGTGTGGGTGGCAGCG	906976	907159	907209	907157	-1	scf7180000084777	ACA1_292810	906752	909044	None	16404	5321	90251	No_constitutive_exon_found_in_species
CTTCTTCTTATGATCTCTCGGCGCTCATGAAATTGTCGGGGGGGGGGCAGCC	963331	963380	963281	963333	1	scf7180000084777	ACA1_293710	963064	965612	None	16404	5321	90251	No_constitutive_exon_found_in_species
CCCGGGGAGACACCTCCTAATGCAACGCCCGCCGGGCTCCGGGATCGCAGAT	972619	972736	972786	972734	-1	scf7180000084777	ACA1_293740	969493	973816	None	16404	5321	90251	No_constitutive_exon_found_in_species
TCTCATGAAGAGCCTATTTGTTTTTGTTTGGCGCGGGGGGGGGGTGATAGGC	984732	984904	984682	984734	1	scf7180000084777	ACA1_293890	984455	987471	None	16404	5321	90251	No_constitutive_exon_found_in_species
ATTCGTCCCGATCTGACGGGAGGCGCCGTTCCTTTGGCTCCGGGGGGCAGGG	985437	985527	985387	985439	1	scf7180000084777	ACA1_293890	984455	987471	None	16404	5321	90251	No_constitutive_exon_found_in_species
TTCGTGCCCAACGTCTGACATGGGGGTGGGCGTGGGTGGTGGGGCTGCAGAG	985865	986073	985815	985867	1	scf7180000084777	ACA1_293890	984455	987471	None	16404	5321	90251	No_constitutive_exon_found_in_species
AATTGATTATTCACAGGCTTATTTATGATGGGCTGTCACACCGCAGGGAGCC	1001244	1001290	1001194	1001246	1	scf7180000084777	ACA1_293900	988058	1001379	None	16404	5321	90251	No_constitutive_exon_found_in_species
TTCTGTTCGGCCATTTGTTGGTGGTGGTGGTGGGTGGGGGGGGGCTTAAGCG	1047149	1047393	1047443	1047391	-1	scf7180000084777	ACA1_294850	1046824	1048659	None	16404	5321	90251	No_constitutive_exon_found_in_species
TTTATTTTAATAAATTAATTCCTTACCTTCTTTGGGGGGGGGTTGGGCAGGT	1046969	1047051	1047101	1047049	-1	scf7180000084777	ACA1_294850	1046824	1048659	None	16404	5321	90251	No_constitutive_exon_found_in_species
TACTCACAAAAGGCGCGTGTGGGGGTGGGGTGGGGGTGGGGGTGGGATAGGA	1049551	1050074	1050124	1050072	-1	scf7180000084777	ACA1_294860	1048842	1051493	None	16404	5321	90251	No_constitutive_exon_found_in_species
GTGTGTGCCGTGTGTGCCGTGTGTGCCGCGTCGCGGGTGGGGACGCGCAGGA	1049242	1049423	1049473	1049421	-1	scf7180000084777	ACA1_294860	1048842	1051493	None	16404	5321	90251	No_constitutive_exon_found_in_species
TATGGACGCTTGATTGCCCTTCGCGTGCGTGGCTGTCTGCGGGTGAATAGGA	1057761	1057851	1057711	1057763	1	scf7180000084777	ACA1_294890	1056307	1058041	None	16404	5321	90251	No_constitutive_exon_found_in_species
GCAGGCTCCAACTCTGCGATCGCGGGTTGCTGGGCGGTGGGGGGGGGCAGGC	1062503	1062714	1062764	1062712	-1	scf7180000084777	ACA1_294900	1058339	1066802	None	16404	5321	90251	No_constitutive_exon_found_in_species
CGTGATTGAGAGCGAGAGCGACATCGAATACCGGGACGCCGCAGGGTCAGTA	1067770	1067920	1067720	1067772	1	scf7180000084777	ACA1_294910	1066570	1067920	None	16404	5321	90251	No_constitutive_exon_found_in_species
GGGCTGTTCGTGTGGGGGGCGGGTGGGCCGGTGGGTGGGGGGAGGTGCAGGC	1081569	1081703	1081519	1081571	1	scf7180000084777	ACA1_295150	1078992	1085506	None	16404	5321	90251	No_constitutive_exon_found_in_species
CTGACGCGCTCGGTCTTTGTCGCTGGTGGTGGTTTTTGGGGGGAATGCAGGG	1081866	1081998	1081816	1081868	1	scf7180000084777	ACA1_295150	1078992	1085506	None	16404	5321	90251	No_constitutive_exon_found_in_species
CCTCGACCCTTGCTCGCTACTGGGCGGGCTGGCTGGCGGTGGGGCTGCAGGC	1084495	1084542	1084445	1084497	1	scf7180000084777	ACA1_295150	1078992	1085506	None	16404	5321	90251	No_constitutive_exon_found_in_species
GCTGGGGCAGCACACCTCATCGCGTCCTCATATGTGGGTGGGCGGTGCAGGG	1087956	1088137	1088187	1088135	-1	scf7180000084777	ACA1_295270	1087797	1089355	None	16404	5321	90251	No_constitutive_exon_found_in_species
CCTTTTTTCTCGTTCTTATTTCTCGTTCTTATTTCATCGGGGGGACACAGGG	1091870	1091953	1091820	1091872	1	scf7180000084777	ACA1_295290	1091200	1092457	None	16404	5321	90251	No_constitutive_exon_found_in_species
ATGACACACCCGTGGTGGCTGGCTGGCTGGCTGGGTGGGTGGGTGCGCAGAG	1097098	1097247	1097297	1097245	-1	scf7180000084777	ACA1_295300	1092571	1102402	None	16404	5321	90251	No_constitutive_exon_found_in_species
TTGTTGCGTGCGTGCGTGCGTGCGTGCGTGCGTGCGTGGGGGGAGCACAGGC	1103045	1103144	1103194	1103142	-1	scf7180000084777	ACA1_295310	1102926	1103789	None	16404	5321	90251	No_constitutive_exon_found_in_species
GGTGGTCTCTCACAAAGTGAACCGGTCGGCCGTTGCGTGGGCACAAATAGCG	1104491	1104622	1104441	1104493	1	scf7180000084777	ACA1_295320	1103910	1104913	None	16404	5321	90251	No_constitutive_exon_found_in_species
GCACGATCTGATTTCTTTTTTGTTTGTTTGTTTGGTCGGGGGGAGCAAAGGC	1108894	1109042	1109092	1109040	-1	scf7180000084777	ACA1_295340	1108217	1109235	None	16404	5321	90251	No_constitutive_exon_found_in_species
TGTGTGTGTGTGTGTCTCACGTGTGGGTGGGTGGTTTGGGGGGCGAGCAGGG	1115019	1115336	1114969	1115021	1	scf7180000084777	ACA1_295370	1113528	1118058	None	16404	5321	90251	No_constitutive_exon_found_in_species
ACACACACGCACACGCACACCTCTCACTAACTTCGTGCGTGTGGGTGCAGCT	1120850	1121076	1120800	1120852	1	scf7180000084777	ACA1_295380	1118394	1122336	None	16404	5321	90251	No_constitutive_exon_found_in_species
AGACTCGATCGATCGATTGATTGATTGATTGGCGGCGGGTGATGGCGCAGGA	1123074	1123211	1123261	1123209	-1	scf7180000084777	ACA1_295390	1122604	1125537	None	16404	5321	90251	No_constitutive_exon_found_in_species
CCCACCAAGAAGGTCGGCGAGGCGGGTGCGGCTGGACGAGGGCGCGGCAGGG	1133250	1133339	1133389	1133337	-1	scf7180000084777	ACA1_295440	1133250	1133653	None	16404	5321	90251	No_constitutive_exon_found_in_species
TCGCGTACCAGGTGGCGATGGCGGTGTACGGCGGGGCGGGAAGGAGCAAGAC	1158616	1158694	1158566	1158618	1	scf7180000084777	ACA1_295520	1156707	1160743	None	16404	5321	90251	No_constitutive_exon_found_in_species
ATGATGGTGGTGATGATGGTGATGGCTGGTGGCTGGTGGCTGGTGGGCAGTT	1165855	1165936	1165805	1165857	1	scf7180000084777	ACA1_295530	1161186	1168252	None	16404	5321	90251	No_constitutive_exon_found_in_species
ACACGACACGACGCTCACCGTGTTGCGTGTCGTGCGTGTCGTTGGGGCAGAG	1166838	1167040	1166788	1166840	1	scf7180000084777	ACA1_295530	1161186	1168252	None	16404	5321	90251	No_constitutive_exon_found_in_species
CACTCGCTTGTGCGCGCGCGTGTCGTGTATCGTGTGTGTCGTGGGCACAGGG	1167828	1168252	1167778	1167830	1	scf7180000084777	ACA1_295530	1161186	1168252	None	16404	5321	90251	No_constitutive_exon_found_in_species
TCTTCGTTGTGGTGGTGGTTTGGTTGGTTGGGTGGTGATTGGGCGCGCAGGC	1170043	1170179	1169993	1170045	1	scf7180000084777	ACA1_295550	1169425	1172209	None	16404	5321	90251	No_constitutive_exon_found_in_species
AGCTCATCTGCGTACATTGATGATTCGGTGTTGGGTGGGTGGGCGAACAGGG	1181174	1181303	1181353	1181301	-1	scf7180000084777	ACA1_295600	1181174	1182470	None	16404	5321	90251	No_constitutive_exon_found_in_species
CATGCGTGTGTCGTGTCGCGTGTGGTGTGTTGTGGGTGGTGGGTGTGCAGGC	1184437	1184529	1184579	1184527	-1	scf7180000084777	ACA1_295630	1184235	1186707	None	16404	5321	90251	No_constitutive_exon_found_in_species
ACAGAGGTGGATGACACCAATCCCGCGGAGGAGGAATCGTTGGGGAGCAGCA	1190009	1190235	1190285	1190233	-1	scf7180000084777	ACA1_295670	1190009	1192186	None	16404	5321	90251	No_constitutive_exon_found_in_species
CGCACATGCGCGCGCGACTGATAGGAGTGAGGTGGTGATGGGGAATGCAGGA	1196296	1196469	1196519	1196467	-1	scf7180000084777	ACA1_295700	1196296	1199300	None	16404	5321	90251	No_constitutive_exon_found_in_species
CACGACACACACGACACACGCACGGCATAACTTTTTGGGTGATATGGTAGGC	1201417	1201544	1201594	1201542	-1	scf7180000084777	ACA1_295710	1200592	1203616	None	16404	5321	90251	No_constitutive_exon_found_in_species
GGTGGTGTGTCGTTCTGTGTTTCGCTGATGAGTCGATGGGAATGGAGCAGAT	1200592	1200831	1200881	1200829	-1	scf7180000084777	ACA1_295710	1200592	1203616	None	16404	5321	90251	No_constitutive_exon_found_in_species
GTCGGGCCTTGTCATGCTGACGTGGCGCGTCGTCATCGTCGTGGGGGTAGTG	1206966	1207098	1206916	1206968	1	scf7180000084777	ACA1_295740	1205669	1208099	None	16404	5321	90251	No_constitutive_exon_found_in_species
CCGTGTGCCGTGTGCCGTGTGCCGTGTTTCCATGTTCCGTGGGCACGCAGGT	1222662	1222752	1222612	1222664	1	scf7180000084777	ACA1_295760	1219542	1226082	None	16404	5321	90251	No_constitutive_exon_found_in_species
GGTGTGTGTGTGTTGCACGCGCTGACGTGGTGTGTGTTCGTGTTGGGAAGTA	1239847	1240118	1239797	1239849	1	scf7180000084777	ACA1_295820	1238380	1240118	None	16404	5321	90251	No_constitutive_exon_found_in_species
GAGCTCTCTGCGGTGAGTTGACCAGCGAGTTGACCGGGAGGGAATCACAGGC	1246719	1246787	1246669	1246721	1	scf7180000084777	ACA1_295850	1243657	1246787	None	16404	5321	90251	No_constitutive_exon_found_in_species
GCGCCAATCGCGATGAATTAAATGAGCTGACTTTGCGTCGCGGGCCGAAGGT	1257380	1257794	1257330	1257382	1	scf7180000084777	ACA1_295910	1257206	1258780	None	16404	5321	90251	No_constitutive_exon_found_in_species
ACCATGGAGAAGCGGTCGCCGTCGGGCGTGTTCGCCTTGGGCTGGAAGAGGA	1265924	1266043	1266093	1266041	-1	scf7180000084777	ACA1_295950	1265156	1266090	None	16404	5321	90251	No_constitutive_exon_found_in_species
TTTGTGGGTGTGTGGTGTTTGTGCCGTCGCTAACGCTGGGGGGGGGAAAGGC	1265156	1265261	1265311	1265259	-1	scf7180000084777	ACA1_295950	1265156	1266090	None	16404	5321	90251	No_constitutive_exon_found_in_species
ACACAACTACGGGACCCTCATCCCCTCTCAATGTCACGGGTGGCGAGGAGGT	1269075	1269085	1269025	1269077	1	scf7180000084777	ACA1_295960	1268261	1269085	None	16404	5321	90251	No_constitutive_exon_found_in_species
GCCATGTGCGGCGTGTGCGGTGGCGGCACTGATGACGGGCGCAATGGCAGAG	1309857	1310065	1310115	1310063	-1	scf7180000084777	ACA1_296270	1308546	1310946	None	16404	5321	90251	No_constitutive_exon_found_in_species
ATCAAATGGATTCCATTTCGATTTCTTTCTAAAATTGTCGGGTGGAGCAGCC	1318085	1318171	1318035	1318087	1	scf7180000084777	ACA1_296310	1317924	1319687	None	16404	5321	90251	No_constitutive_exon_found_in_species
CTTTGCTGACAAACCATCGTTTGCGTTTTCTTCTTTGTTTGGGCTAACAGTC	1329823	1330058	1330108	1330056	-1	scf7180000084777	ACA1_296380	1329605	1333053	None	16404	5321	90251	No_constitutive_exon_found_in_species
CACGCTACATCGAACAATGCGACTGATCGTCTCCCTGTGTGCGGGCACAGGT	1349656	1349739	1349606	1349658	1	scf7180000084777	ACA1_296460	1348958	1350981	None	16404	5321	90251	No_constitutive_exon_found_in_species
GTGTGTGTGTGTGGTGTTGCGGCCTGCGGTGCTGACCCACAGGGCTGCAGCG	1351959	1352059	1351909	1351961	1	scf7180000084777	ACA1_296470	1351241	1353181	None	16404	5321	90251	No_constitutive_exon_found_in_species
TGCGGTGTCGGCTAACCGATGGAGCGGGTGCAGCATTTGCGGCGGGAGAGGA	1373244	1373425	1373475	1373423	-1	scf7180000084777	ACA1_296520	1371456	1373877	None	16404	5321	90251	No_constitutive_exon_found_in_species
CACCGCACACGCACACGACTCACCACGTGGTTCGGGTGGTGGGGCGGCAGCT	1372377	1372704	1372754	1372702	-1	scf7180000084777	ACA1_296520	1371456	1373877	None	16404	5321	90251	No_constitutive_exon_found_in_species
GGAAGTTGCGATTGACTGGTGGGTCGATGGCGCGGGGGTGGGATACACAGTT	1376822	1376930	1376980	1376928	-1	scf7180000084777	ACA1_296530	1374520	1377754	None	16404	5321	90251	No_constitutive_exon_found_in_species
TGCGTGTGCGGTGCGGTGTGTGCGGTGCTGATGGAGAGGAGGGATTGCAGGT	1380207	1380372	1380157	1380209	1	scf7180000084777	ACA1_296550	1379755	1382258	None	16404	5321	90251	No_constitutive_exon_found_in_species
TGCGGTCGTGTTTCTGACTGGTGTTTGTTCTCTCTGGGGAAACCCAAAAGCG	1382185	1382258	1382135	1382187	1	scf7180000084777	ACA1_296550	1379755	1382258	None	16404	5321	90251	No_constitutive_exon_found_in_species
TCCCCCTTTGGTGGCTCTTTTTGTGTTTCCGTGGCGGCTTTCGCGGGAAGGT	1424603	1424961	1424553	1424605	1	scf7180000084777	ACA1_296890	1422960	1427598	None	16404	5321	90251	No_constitutive_exon_found_in_species
TTTTTCTCTCTTTGTTCCTTGTGTCGGTTGTGCGTGTTGCGGGTGTGCAGAC	1438012	1438176	1437962	1438014	1	scf7180000084777	ACA1_296930	1436045	1439406	None	16404	5321	90251	No_constitutive_exon_found_in_species
TCGTGCCATTGTGTCGGTGCCGCTGCTGATGGATTTGTTTGGGGGGACAGCA	1444030	1444108	1444158	1444106	-1	scf7180000084777	ACA1_296950	1443491	1446796	None	16404	5321	90251	No_constitutive_exon_found_in_species
TAGTTGATATGCGGCATTGAAGCTGTGCTCACCACCATACTGGGTAGCAGAG	1202	1391	1152	1204	1	scf7180000084770	ACA1_261750	96	5136	None	16404	5321	90251	No_constitutive_exon_found_in_species
CTCCTCCTTGACGCGCACGTCTCACTCTCTACTTTCGGGTCCAAACGAAGAC	11422	11551	11372	11424	1	scf7180000084770	ACA1_261980	11197	12817	None	16404	5321	90251	No_constitutive_exon_found_in_species
CTCCTCCTTGACGCGCACGTCTCACTCTCTACTTTCGGGTCCAAACGAAGAC	13868	14003	13818	13870	1	scf7180000084770	ACA1_261990	12913	14003	None	16404	5321	90251	No_constitutive_exon_found_in_species
TAACCAACTGACAATCGTGAGTTTATTGGTTGGTTGGTGGGCGAGTGCAGAG	21084	21176	21226	21174	-1	scf7180000084770	ACA1_262210	16993	25429	None	16404	5321	90251	No_constitutive_exon_found_in_species
AGCGTGTGCGGTAGTGCTGATGTGACGTGCGTGTGTAGCGGGAGGTGCAGGA	26436	26600	26650	26598	-1	scf7180000084770	ACA1_262320	25806	27169	None	16404	5321	90251	No_constitutive_exon_found_in_species
AGGACAAGAAGGCGAAGAAGACGAAGGACGACAGCAAGACCAAGGGCAAGGA	31422	31488	31372	31424	1	scf7180000084770	ACA1_262330	27707	31488	None	16404	5321	90251	No_constitutive_exon_found_in_species
GCCTTCTTCCACTGTTGTTCATTCCCGCGTCCTCCCGCGTGTGGGTGCAGAC	41412	41531	41581	41529	-1	scf7180000084770	ACA1_262390	40159	42904	None	16404	5321	90251	No_constitutive_exon_found_in_species
CAGTGCGGACTGACTGCATTTGGTGGGCTCGCGCATGCGGGGGTGAACAGGT	43850	43977	43800	43852	1	scf7180000084770	ACA1_262400	43046	44926	None	16404	5321	90251	No_constitutive_exon_found_in_species
GGTGAGACTTACACTTCTGTGACGTGGTGGCGGTGACCAGGGGCAAGCAGTT	44093	44229	44043	44095	1	scf7180000084770	ACA1_262400	43046	44926	None	16404	5321	90251	No_constitutive_exon_found_in_species
GTGCGTGTCGTGTCATGTGTCGTGTCGTGTCATGTCATGTAAATGGGCAGGG	49591	51571	49541	49593	1	scf7180000084770	ACA1_262410	45681	51571	None	16404	5321	90251	No_constitutive_exon_found_in_species
GGCCTTCAGTTCCCCGTCGGTCGTATCCACAGGCAGCTCAAGGAGGGCAGGT	54543	54664	54714	54662	-1	scf7180000084770	ACA1_262520	54345	54852	None	16404	5321	90251	No_constitutive_exon_found_in_species
GATTAACCGCCGTCGTGCGCTGCGTCGGTTCGTGGTGATGGGGATCGAAGAT	61262	61567	61617	61565	-1	scf7180000084770	ACA1_262660	61262	63240	None	16404	5321	90251	No_constitutive_exon_found_in_species
ACGGCCACGCCAGGCGTGACTAACATGTCGTTGCGTGGGCGGGTGTGCAGAC	72653	72908	72958	72906	-1	scf7180000084770	ACA1_263000	70488	73269	None	16404	5321	90251	No_constitutive_exon_found_in_species
GTGCGGCCCGTGAGTGCTAACGGCGTGTGTGGCGTGTGGCGGGGGCACAGTC	71016	71144	71194	71142	-1	scf7180000084770	ACA1_263000	70488	73269	None	16404	5321	90251	No_constitutive_exon_found_in_species
GCTGATGCAGCTTTTGATCACTGCAGGTTGCATTCGTTTTTGGGGATCAGGT	70488	70579	70629	70577	-1	scf7180000084770	ACA1_263000	70488	73269	None	16404	5321	90251	No_constitutive_exon_found_in_species
TGGCCCTGGAGTACTTAGCGTTGTGTGTGTGGCGTGTGGCGGGGACACAGTC	78609	78737	78787	78735	-1	scf7180000084770	ACA1_263020	75345	80987	None	16404	5321	90251	No_constitutive_exon_found_in_species
AGCGCTGATGCAGCGCTTCACTGCAGGTTGCATTCGTTTTTGGGAATCAGGT	78078	78157	78207	78155	-1	scf7180000084770	ACA1_263020	75345	80987	None	16404	5321	90251	No_constitutive_exon_found_in_species
TCATGCTTTAAAGTGACTCGGCGACCTCGCACGCTCTTGCATGGGAATAGGA	77756	77981	78031	77979	-1	scf7180000084770	ACA1_263020	75345	80987	None	16404	5321	90251	No_constitutive_exon_found_in_species
TGTGTGTGTGTGTGCAAGTGCGCCACTCATGGTGTGGGTGGGGTGTACAGCT	76594	76758	76808	76756	-1	scf7180000084770	ACA1_263020	75345	80987	None	16404	5321	90251	No_constitutive_exon_found_in_species
ATCAGCTTCCCCCTGTTACGTGTTGTGCGTGTCGCATGGGTGGGTACAAGGT	87860	88222	88272	88220	-1	scf7180000084770	ACA1_263160	87860	89254	None	16404	5321	90251	No_constitutive_exon_found_in_species
GTTGTGGTTGCTGGTTTTGTTTTGTGTGCACTTTTGGGCCAAACCAACAGGT	105562	105581	105512	105564	1	scf7180000084770	ACA1_263610	103926	105581	None	16404	5321	90251	No_constitutive_exon_found_in_species
GACATCCCTTCTAACGATGACACACACTTTTAACGTCTCACCGGGGGCAGCT	118589	118673	118723	118671	-1	scf7180000084770	ACA1_263850	113764	120642	None	16404	5321	90251	No_constitutive_exon_found_in_species
GCGAGGACTGACGCAGTCGTGTGCCGTGTTGTTTGGGGGGGGGGTGGCAGCA	124453	124597	124647	124595	-1	scf7180000084770	ACA1_263870	123151	124956	None	16404	5321	90251	No_constitutive_exon_found_in_species
GTATGATCAACCCGGCAGGCTGATTGCATGCTTGTGGGAACCACAAAAAGAA	123680	123783	123833	123781	-1	scf7180000084770	ACA1_263870	123151	124956	None	16404	5321	90251	No_constitutive_exon_found_in_species
CCCCCTTCTCGTCGTCGTGTGCACCGCGACCCCAATGTGGGTGGTTGGAGAG	127728	127997	128047	127995	-1	scf7180000084770	ACA1_263900	127728	131508	None	16404	5321	90251	No_constitutive_exon_found_in_species
AGGTTGTTTGTTGCACCATGGTGATGGTTCTAATGAATGAGTGGGAGCAGGG	139097	139261	139311	139259	-1	scf7180000084770	ACA1_263940	136651	139685	None	16404	5321	90251	No_constitutive_exon_found_in_species
GCTTTCTGCTCAAAGCTGACTCTGCAGAGCTCAATGTGTGGTGGGTGCAGTT	140628	140681	140731	140679	-1	scf7180000084770	ACA1_263950	140160	141126	None	16404	5321	90251	No_constitutive_exon_found_in_species
TATTTATTTATTTATTGCACCGGTGTGTGACTCTCGAATGTGGGGTGTAGGT	144748	145741	144698	144750	1	scf7180000084770	ACA1_263980	144332	146355	None	16404	5321	90251	No_constitutive_exon_found_in_species
TCCCTTCTTCTTCGTCTCCGCTGGGTCTGATCGCGGGTGGGGGCGTGAAGTG	156831	157110	157160	157108	-1	scf7180000084770	ACA1_264030	156624	157840	None	16404	5321	90251	No_constitutive_exon_found_in_species
TGTGGCGCGCCTTTAGTCCTCTGACCGTGGGTGGGTGGTGGGTGGCACAGGC	166407	166834	166884	166832	-1	scf7180000084770	ACA1_264050	165230	168643	None	16404	5321	90251	No_constitutive_exon_found_in_species
CGATTCACGTGTCCCAGTCGCTGACACGGAGGTGGTGTGAAGGGTGGGAGGT	183166	183379	183116	183168	1	scf7180000084770	ACA1_264090	175610	185817	None	16404	5321	90251	No_constitutive_exon_found_in_species
GCCTCAGCTGTTCACTGACTGTACACGCCTTCGCTTCTTGGGATGCACAGTG	184465	184670	184415	184467	1	scf7180000084770	ACA1_264090	175610	185817	None	16404	5321	90251	No_constitutive_exon_found_in_species
TGGTGGGGTGCTTGTCGACGCTTCCTGACCTCCGAGGGTTGGCGGTGCAGAG	196034	196219	196269	196217	-1	scf7180000084770	ACA1_264130	195140	197188	None	16404	5321	90251	No_constitutive_exon_found_in_species
ACATAAAAGAAAAGATTGCGGTTCAGCTGATGGCTTTGGGGGGGGGGCAGGA	215517	215636	215467	215519	1	scf7180000084770	ACA1_264230	215302	216726	None	16404	5321	90251	No_constitutive_exon_found_in_species
ACAGGCCTAAAATGACTCGTTGGGGGGGGGTGCGCTGTGTGTGGGTGCAGTG	225133	225542	225083	225135	1	scf7180000084770	ACA1_264260	222885	226088	None	16404	5321	90251	No_constitutive_exon_found_in_species
TGCATGCGTGTGTGTGTGCGTGTCGTGTCGTGTGAATGCGGGGCGCGCAGGC	227253	227336	227386	227334	-1	scf7180000084770	ACA1_264270	225943	228014	None	16404	5321	90251	No_constitutive_exon_found_in_species
TTGTTGGGTCTCAAGCGTGGTTTCTTCTTTGCGCCTTGGTCTGAGGGTAGAC	229531	229608	229658	229606	-1	scf7180000084770	ACA1_264290	229327	231028	None	16404	5321	90251	No_constitutive_exon_found_in_species
CACTGGAGCAACTGCTGACGGCACGTCCCCCTTCCACATGGGTACGGCAGAC	254051	254149	254001	254053	1	scf7180000084770	ACA1_264370	250417	254700	None	16404	5321	90251	No_constitutive_exon_found_in_species
AGCCACAACCAGCGGCTGTGTTGACCCGTCGGTGATGGTGCGGGGTACAGGT	264759	264898	264709	264761	1	scf7180000084770	ACA1_264420	262035	265319	None	16404	5321	90251	No_constitutive_exon_found_in_species
TAGCGCCACGCCGGTAGTCAGTGCCCTGATACACATGTGGGGGGCGGTAGGC	287589	287646	287539	287591	1	scf7180000084770	ACA1_264440	287120	288686	None	16404	5321	90251	No_constitutive_exon_found_in_species
GGTCTTGTGTTTAACTCGTGGAAAAATAATTGACGTGCGTGGGGGAGAAGAT	288212	288362	288162	288214	1	scf7180000084770	ACA1_264440	287120	288686	None	16404	5321	90251	No_constitutive_exon_found_in_species
AGGGGGGTACCACTGGAACACGTTTCTCTCTATGGCTTGTGGCGAGGGAGAG	290426	290484	290376	290428	1	scf7180000084770	ACA1_264450	289060	293458	None	16404	5321	90251	No_constitutive_exon_found_in_species
CTTGTTGTGAGCTGGCGCTCTGGCTGTGGTCTCACCGTGAGCGGGCGCAGGT	293832	293954	294004	293952	-1	scf7180000084770	ACA1_264460	293632	294798	None	16404	5321	90251	No_constitutive_exon_found_in_species
AGATCAGTTATCGCCTTGAAGGTTGTTTTCTCATTTGGTTATGGGTATAGGT	304762	305121	304712	304764	1	scf7180000084770	ACA1_264490	304467	305263	None	16404	5321	90251	No_constitutive_exon_found_in_species
CATTGTGTGTGTGCGTGTGTGTGTGTGTGTGTGGTGGTGTGTGTGGGCAGGC	311059	311158	311208	311156	-1	scf7180000084770	ACA1_264520	310177	311737	None	16404	5321	90251	No_constitutive_exon_found_in_species
GTCCCAATCGCCATCGTCCCGCTCCTCCTCATCCGGCAACAAGCGGGCAGTC	317174	317573	317623	317571	-1	scf7180000084770	ACA1_264540	313536	317742	None	16404	5321	90251	No_constitutive_exon_found_in_species
TACCCGAAGGAGGAGATCCTCGGCCGCAACTGCCGCTTCCTGCAGGGCAGGT	325422	325520	325372	325424	1	scf7180000084770	ACA1_264570	324829	327128	None	16404	5321	90251	No_constitutive_exon_found_in_species
ACACTCGTTGGTTGCTGAACGTTTACTAACCCTGTGGGGTGTGATAAAAGGC	329193	329262	329312	329260	-1	scf7180000084770	ACA1_264590	329193	330268	None	16404	5321	90251	No_constitutive_exon_found_in_species
GACTATGCTGGTAGGTCGTGCGTTGCATTCCGCTGACGTCGCGGGGCCAGAT	345614	346052	345564	345616	1	scf7180000084770	ACA1_264640	342264	349745	None	16404	5321	90251	No_constitutive_exon_found_in_species
CATTTTTCGCGTGACGTGCTGACGAAATGGGGGCGGGGGGTGACGAGCAGAT	346552	346818	346502	346554	1	scf7180000084770	ACA1_264640	342264	349745	None	16404	5321	90251	No_constitutive_exon_found_in_species
CTTATTTTCATTTTCTTATTTTAATCCTGCTCAACCGTGTGTACGGGCAGAG	347239	348299	347189	347241	1	scf7180000084770	ACA1_264640	342264	349745	None	16404	5321	90251	No_constitutive_exon_found_in_species
GTCACGTGCATTCGTGTTCGCTGACCTGCTGTGCGTGTGAGGGACGACAGAT	348344	348474	348294	348346	1	scf7180000084770	ACA1_264640	342264	349745	None	16404	5321	90251	No_constitutive_exon_found_in_species
TCTGCCATGCGATGGTCAATTGAATGACACGGATGGTGGGGGGGGGGCAGCT	348979	349148	348929	348981	1	scf7180000084770	ACA1_264640	342264	349745	None	16404	5321	90251	No_constitutive_exon_found_in_species
CAGAACACATGACACACGACACGCCACACGCATGTGTGTGTATGGGGCAGGT	354134	354770	354084	354136	1	scf7180000084770	ACA1_264660	352494	354770	None	16404	5321	90251	No_constitutive_exon_found_in_species
CACGCATCACCGCACACGCACACGGTCTATTGATAAGTTGCAAGGGACAGGG	378173	378308	378123	378175	1	scf7180000084770	ACA1_264800	377407	378716	None	16404	5321	90251	No_constitutive_exon_found_in_species
TTGGGTGCTGACTGACACTCGATCGCGTGGGGGTTGGTGGGGGGGGGCAGAT	380892	381119	381169	381117	-1	scf7180000084770	ACA1_264820	380892	383441	None	16404	5321	90251	No_constitutive_exon_found_in_species
AGTAAGTGCATGCGTAATGATCGTCGGCTCGGCACCGGGGGGGGTGGCAGGC	383702	383845	383895	383843	-1	scf7180000084770	ACA1_264830	383702	385573	None	16404	5321	90251	No_constitutive_exon_found_in_species
CTTGTTGAACGTCTTTGGTCCACTGCCAGCGGTTGAAGTGCGCAGGGCAGCA	398158	398250	398300	398248	-1	scf7180000084770	ACA1_264890	396780	398526	None	16404	5321	90251	No_constitutive_exon_found_in_species
GTGCGGTGTGTGCGATGTGTGCATTCCTTGACAAGGGCATGCGGGGACAGAC	397116	397359	397409	397357	-1	scf7180000084770	ACA1_264890	396780	398526	None	16404	5321	90251	No_constitutive_exon_found_in_species
ACACCACAACACACACACAACATGTAGTTAAAGTGGTTCGGGGAGTGTAGGG	418101	418206	418051	418103	1	scf7180000084770	ACA1_265280	417692	419104	None	16404	5321	90251	No_constitutive_exon_found_in_species
TTCCTCTTGGCAGCAGGGAGTCGCTCTGGCTGACAGTTCTGGGCTGGCAGGT	438715	438858	438908	438856	-1	scf7180000084770	ACA1_265320	437005	439039	None	16404	5321	90251	No_constitutive_exon_found_in_species
CTCGCTTGAAGTCAATTTGTGTTGTGAGGTTCATCGGGGCGGTGATACAGGG	437816	437892	437942	437890	-1	scf7180000084770	ACA1_265320	437005	439039	None	16404	5321	90251	No_constitutive_exon_found_in_species
CATTTCGATGTGTGTTGGTATTTGTTTTGTCGTTTTGTGGGAACGCGTAGAT	461448	461742	461398	461450	1	scf7180000084770	ACA1_265400	458615	462651	None	16404	5321	90251	No_constitutive_exon_found_in_species
CACACCACGACGGCGCGCGGACTGATTTGAGGGGTGGCGTGGGATTGCAGAG	472224	472357	472174	472226	1	scf7180000084770	ACA1_265440	468552	478557	None	16404	5321	90251	No_constitutive_exon_found_in_species
GGCGACGTGTCGACGACGACGACTGGCGGGGGAGAGAAGATGGCGGGAAGGG	480101	480599	480051	480103	1	scf7180000084770	ACA1_265450	479223	483628	None	16404	5321	90251	No_constitutive_exon_found_in_species
GGTCCTCCTGCCACTGGGCCTGATCACAAGCCTTTTGGGACACAAAACAGGG	481406	481508	481356	481408	1	scf7180000084770	ACA1_265450	479223	483628	None	16404	5321	90251	No_constitutive_exon_found_in_species
TTGTGTGGTGCGTGTGGCTCACCCACCATCGCTCTTGCGGGCATGAACAGTT	485239	485420	485470	485418	-1	scf7180000084770	ACA1_265460	483822	486706	None	16404	5321	90251	No_constitutive_exon_found_in_species
GGATCTCACGGTAACACACCATCAGACGACGCACACGCCCACACGGGCAGCT	500060	500149	500199	500147	-1	scf7180000084770	ACA1_265520	499297	500902	None	16404	5321	90251	No_constitutive_exon_found_in_species
TTTCAAAAGAAAATAGCGAGGAAAATGCTGAACGTGTGCTGTGGGTGTAGGT	515436	515648	515698	515646	-1	scf7180000084770	ACA1_265580	515024	516119	None	16404	5321	90251	No_constitutive_exon_found_in_species
CACGACACACGGCCCAGTACCGACTCGCTCACCTGGTTGGGGGCCGACAGAG	521974	522422	522472	522420	-1	scf7180000084770	ACA1_265600	517633	524904	None	16404	5321	90251	No_constitutive_exon_found_in_species
GCGTGTGTCATGTGTGCGGTACTCACGGCGATGATGGGAATGGTGAGCAGGC	520671	521358	521408	521356	-1	scf7180000084770	ACA1_265600	517633	524904	None	16404	5321	90251	No_constitutive_exon_found_in_species
ACGCATGGCACGACACGACACGACACACGCTGATCTGGAATGGGGCGCAGGC	520297	520508	520558	520506	-1	scf7180000084770	ACA1_265600	517633	524904	None	16404	5321	90251	No_constitutive_exon_found_in_species
ATCAAGGCTCCATGGCGATTCTGATGGCTCTCCCCTTCTCTGGGCGGCAGGT	530116	530187	530237	530185	-1	scf7180000084770	ACA1_265830	529272	530391	None	16404	5321	90251	No_constitutive_exon_found_in_species
ACACGTAGCTTTGGGGAAGAGCTGATGGTTGTAATGGGCGGCGCGGGCAGGC	531415	531555	531605	531553	-1	scf7180000084770	ACA1_265840	530443	532021	None	16404	5321	90251	No_constitutive_exon_found_in_species
ATACGCTAGCCTAGAACCAACACTATGTGTGCGGGGGGGGGGGCGTGCAGAG	544527	544674	544724	544672	-1	scf7180000084770	ACA1_265910	543432	545818	None	16404	5321	90251	No_constitutive_exon_found_in_species
TTTCCATCAATTGCTCATTCTGCTGTGTGTGTGTGTGTGTGTGTGGGCAGGC	564490	564593	564643	564591	-1	scf7180000084770	ACA1_266000	563580	566880	None	16404	5321	90251	No_constitutive_exon_found_in_species
TTTCTTTCATTCCCGCACTAATCACCTGCCGGCGGTTTTGGGGAGCGCAGGC	572168	572271	572321	572269	-1	scf7180000084770	ACA1_266020	571059	574183	None	16404	5321	90251	No_constitutive_exon_found_in_species
TCGGTAAAATCGAAGTTGTTGATTGGTTCGTTGGTGCCGTGGTGGGTCAGGC	571882	572086	572136	572084	-1	scf7180000084770	ACA1_266020	571059	574183	None	16404	5321	90251	No_constitutive_exon_found_in_species
TCCCTCTGCAAACTCTTACTTTTCTCTTTTTACGTTTTGTTGGGGGGCAGGC	598478	598590	598428	598480	1	scf7180000084770	ACA1_266110	597457	605926	None	16404	5321	90251	No_constitutive_exon_found_in_species
TAGACTGGCACTGGCCAATTTCCTAAAGCATTGGTGGTGGTGGGGGACAGTG	601019	601183	600969	601021	1	scf7180000084770	ACA1_266110	597457	605926	None	16404	5321	90251	No_constitutive_exon_found_in_species
TCTCCCTTGTGCGGTACCAAGCCAAGGAAGGGTGGGTGGGCAATGGGCAGGG	606589	606976	606539	606591	1	scf7180000084770	ACA1_266120	606006	607977	None	16404	5321	90251	No_constitutive_exon_found_in_species
TAACAGGTGTTTCTGAACGATTGGGGCTGTGCGACGGAGGTGGGGAACAGCG	607674	607977	607624	607676	1	scf7180000084770	ACA1_266120	606006	607977	None	16404	5321	90251	No_constitutive_exon_found_in_species
GATTTTTGTGTGGGCCTGCGTGGGGGGCGTTTTGACCGGGAGAACAACAGCG	609503	609618	609668	609616	-1	scf7180000084770	ACA1_266130	608332	611785	None	16404	5321	90251	No_constitutive_exon_found_in_species
GAGTCCTGTCGCATGTTGCACGAGTGTTCATCGCGCTTGGTGGGTGGCAGGT	620541	620657	620707	620655	-1	scf7180000084770	ACA1_266170	619960	622826	None	16404	5321	90251	No_constitutive_exon_found_in_species
GGAATGAGGTGTGAGGTACTGATGGGTGCTGGGGTGTCGGGTGGCGGCAGGG	625660	626177	626227	626175	-1	scf7180000084770	ACA1_266190	625660	628046	None	16404	5321	90251	No_constitutive_exon_found_in_species
CTTTCTTCTTCTATGCTGACCAGTGCGTGTCGTGTGGTGGTTGAGGGCAGGT	633158	633308	633108	633160	1	scf7180000084770	ACA1_266220	632609	633632	None	16404	5321	90251	No_constitutive_exon_found_in_species
TCGACACTGACGACGATGATGGCGATGATGACGAAGATGTGAGGGACAAGAA	639867	640222	639817	639869	1	scf7180000084770	ACA1_266240	639678	642822	None	16404	5321	90251	No_constitutive_exon_found_in_species
TCGTGTCGTGTGTCGTGTGCACTGTGGTGACTGGTTCCTGGGACGAACAGGG	648748	648864	648914	648862	-1	scf7180000084770	ACA1_266270	647904	649540	None	16404	5321	90251	No_constitutive_exon_found_in_species
TGATCTGGGTCTGTACGTGGGGGGTGTGGGGCGTGGGGTGGGTCGGGCAGCC	648511	648642	648692	648640	-1	scf7180000084770	ACA1_266270	647904	649540	None	16404	5321	90251	No_constitutive_exon_found_in_species
GTGCGCGTGTGCGTTGCGAGACTCAGCACTGCTGACGGCGGGGGGAACAGGA	666628	666811	666578	666630	1	scf7180000084770	ACA1_266340	665587	668524	None	16404	5321	90251	No_constitutive_exon_found_in_species
GTGTCGTGCGTCATGTGTTATGCGTACGGCTAAGCTGGGGAAGGATGCAGGT	668372	668524	668322	668374	1	scf7180000084770	ACA1_266340	665587	668524	None	16404	5321	90251	No_constitutive_exon_found_in_species
CGAAACACGAAACACGATACATTGTTGAGAGGCGACGTGTAGGGAACAAGGA	675521	675632	675682	675630	-1	scf7180000084770	ACA1_266380	672665	676204	None	16404	5321	90251	No_constitutive_exon_found_in_species
GTTGGCTGTTTTCGCTGACGTTCGGGTTGGTGTTGGGCGTGGGCGTGCAGCT	678925	679151	678875	678927	1	scf7180000084770	ACA1_266390	676481	679665	None	16404	5321	90251	No_constitutive_exon_found_in_species
CGGCACGACACACGCACGCACGACACACGCCTGACATGGGGTTGGGGCAGGC	680598	680708	680548	680600	1	scf7180000084770	ACA1_266500	680153	682008	None	16404	5321	90251	No_constitutive_exon_found_in_species
CGGAGAACGAGGACGAGAACGAGAACGAGAGTGACGGTTGGGCGGCGAAGAG	684868	684966	685016	684964	-1	scf7180000084770	ACA1_266510	682128	685595	None	16404	5321	90251	No_constitutive_exon_found_in_species
ACGAGTCTGACGGTTGTGGACTGGGCGATGGTGGTGATGGTGGCGGGCAGGC	720979	721173	721223	721171	-1	scf7180000084770	ACA1_266810	719134	722185	None	16404	5321	90251	No_constitutive_exon_found_in_species
GACACGACACGAGGCCTGCGATGCTGACGACGTGCGTCGGGTGGGTGCAGGT	719134	719404	719454	719402	-1	scf7180000084770	ACA1_266810	719134	722185	None	16404	5321	90251	No_constitutive_exon_found_in_species
CATGTGTGCACGGAGCTGACTTGTCGGGGGTGGTGGGTGGTGGGTGGCAGAA	723030	723145	722980	723032	1	scf7180000084770	ACA1_266820	722373	723916	None	16404	5321	90251	No_constitutive_exon_found_in_species
TTGGTACATCCACCTTCACCGCTTACCGATGCAGTTGGGTGGTTGAACAGGG	727617	727707	727757	727705	-1	scf7180000084770	ACA1_266830	724342	727896	None	16404	5321	90251	No_constitutive_exon_found_in_species
TGTCGTGTGTGTCGTGTGTGTGTGTCGTGTGTGTCGTGTATGATGGGCAGGC	724547	724601	724651	724599	-1	scf7180000084770	ACA1_266830	724342	727896	None	16404	5321	90251	No_constitutive_exon_found_in_species
GGCGTACAACCACTTAAACTCTTTATTTTGTTATGATGCTGGGCCAGCAGAT	738571	738752	738802	738750	-1	scf7180000084770	ACA1_266870	735787	740064	None	16404	5321	90251	No_constitutive_exon_found_in_species
GCATTCTTGCCATTCCTCACCGCCAGTGTGTTTGTCATGGGGTGGGGCAGGA	742180	742253	742130	742182	1	scf7180000084770	ACA1_266880	740672	745747	None	16404	5321	90251	No_constitutive_exon_found_in_species
AGCACACAGCACACGCAACACGACACGCATTGATGTTATTGCACGGGCAGTC	749168	749360	749118	749170	1	scf7180000084770	ACA1_266900	747203	749360	None	16404	5321	90251	No_constitutive_exon_found_in_species
CATGTTTACGACGATATTAAAAGCATGTTTGTGGGGGGGGGGGTGAGCAGGG	765430	765586	765380	765432	1	scf7180000084770	ACA1_266970	763377	766043	None	16404	5321	90251	No_constitutive_exon_found_in_species
CACGACATCGCACACACGGCACTCACCGAGTGTGTTATGTGTGTGGGCAGAG	767576	767770	767820	767768	-1	scf7180000084770	ACA1_266980	766122	768175	None	16404	5321	90251	No_constitutive_exon_found_in_species
CCGCACGCGCACGCTGTGGAACTCACATGATCTCGTGTGGCGGTGGGCAGGT	775095	775181	775045	775097	1	scf7180000084770	ACA1_267000	772508	775181	None	16404	5321	90251	No_constitutive_exon_found_in_species
GTTTGGGTGGCAGTCGCTAAGCTGGACTGATGGTTGGGTGGTGGGGACAGGT	790335	790452	790285	790337	1	scf7180000084770	ACA1_267080	786753	794181	None	16404	5321	90251	No_constitutive_exon_found_in_species
GTTTTGCTGACGTGGTGCACATGCGTGGATGGGTGGAACGGGGCTGGCAGCG	793870	794181	793820	793872	1	scf7180000084770	ACA1_267080	786753	794181	None	16404	5321	90251	No_constitutive_exon_found_in_species
CGTGTGTGCGGTGGCTGACAGTTTGTGGTGGTGGTTGGGGGGGCAATCAGAT	797698	797788	797648	797700	1	scf7180000084770	ACA1_267090	794248	798034	None	16404	5321	90251	No_constitutive_exon_found_in_species
ACGTACACGGCGCTGACACATCACATCGGTGTCTAACCCGGGACGAGCAGGT	810209	810331	810381	810329	-1	scf7180000084770	ACA1_267150	808967	810837	None	16404	5321	90251	No_constitutive_exon_found_in_species
ACACTTCGCGCACGGCACTAATGGATACGTTCGGCGGGATTGAACGACAGGT	816984	817148	816934	816986	1	scf7180000084770	ACA1_267180	814306	824172	None	16404	5321	90251	No_constitutive_exon_found_in_species
GTAGCGGTGCGTTGTAGGAGCTGACATTCTTTGAATTTCTGGGTACACAGGA	822268	822849	822218	822270	1	scf7180000084770	ACA1_267180	814306	824172	None	16404	5321	90251	No_constitutive_exon_found_in_species
CCTTGCCAGCTGTTGAGTGACCAGTACGCTTGGGGGGGGGAGGCGTACAGGG	829840	829931	829790	829842	1	scf7180000084770	ACA1_267200	827186	830151	None	16404	5321	90251	No_constitutive_exon_found_in_species
AGAAGGAGGAAGACAAGAAGAATGAGGGGGAAGGAGGAGAGGGGCTCAAGGG	838717	838915	838667	838719	1	scf7180000084770	ACA1_267260	838628	840329	None	16404	5321	90251	No_constitutive_exon_found_in_species
CCGGTGTGTGCGGTGCGGTGTGTTGCGGTGTGTTGCGGTCGTCTGGGAAGGG	850265	850547	850597	850545	-1	scf7180000084770	ACA1_267300	848396	851943	None	16404	5321	90251	No_constitutive_exon_found_in_species
GGTCGAAGATCAAGGCCGGCATGCTGGCGAAGCGTGCGGGGTCGGGCAAGGG	867835	867951	868001	867949	-1	scf7180000084770	ACA1_267680	867835	869562	None	16404	5321	90251	No_constitutive_exon_found_in_species
TCGCACACAAACTTGGCGAGAGCACGCACTGACGCACGAGCGGGGAACAGGG	876628	876756	876578	876630	1	scf7180000084770	ACA1_267820	873705	877200	None	16404	5321	90251	No_constitutive_exon_found_in_species
GTCACGCTCATCTTCGTGTGGGCATCGTCATCACCATTGGGGGAGAGCAGGT	878375	878483	878533	878481	-1	scf7180000084770	ACA1_267840	877737	879740	None	16404	5321	90251	No_constitutive_exon_found_in_species
TGGTGCTGACCAACGGCAAACATCATCGTATACATCAACTGGGCGACCAGGG	877959	878039	878089	878037	-1	scf7180000084770	ACA1_267840	877737	879740	None	16404	5321	90251	No_constitutive_exon_found_in_species
CCTTTTCCAGTCTTATCAAGGAACTCAATTGCCTTGTTCCAGAGGGTCAGGT	899124	899155	899074	899126	1	scf7180000084770	ACA1_268110	898221	899173	None	16404	5321	90251	No_constitutive_exon_found_in_species
CGGTGGGTGGTGGGTGGTGGCTGCTGCTGGTGGCTGGTGGGTGGTGGTAGGC	903125	903280	903075	903127	1	scf7180000084770	ACA1_268420	901067	904873	None	16404	5321	90251	No_constitutive_exon_found_in_species
ACTGTGCGCACTCTGGCGGTGCTGGTACTGGATGGGTCGGGTGGGTGCAGGT	903673	903832	903623	903675	1	scf7180000084770	ACA1_268420	901067	904873	None	16404	5321	90251	No_constitutive_exon_found_in_species
AAATTGGGGGGAGAGAAGGAGAACCTGACCCGTTCGGGGGGGGGGAACAGAC	906708	906826	906876	906824	-1	scf7180000084770	ACA1_268430	905182	907433	None	16404	5321	90251	No_constitutive_exon_found_in_species
TCGTGGTGTCGTGGGCTGGTGGGCTGGTGGGTGACGGGGGGCCGGAGCAGAG	905182	905691	905741	905689	-1	scf7180000084770	ACA1_268430	905182	907433	None	16404	5321	90251	No_constitutive_exon_found_in_species
CAACGTTGCCGACATAATGTTGGTGTGTGGGCTTCATCATTGGGGAACAGCT	908334	908443	908284	908336	1	scf7180000084770	ACA1_268540	908189	911207	None	16404	5321	90251	No_constitutive_exon_found_in_species
GTCGCGCTTGTGTGATGGTGTGGTGGTGTGGCGCGAGGGGTGAAACACAGCT	917602	917800	917850	917798	-1	scf7180000084770	ACA1_268760	913044	917958	None	16404	5321	90251	No_constitutive_exon_found_in_species
CGGTCCTTCGCGTGACCTCCGCCGCGGTGGTGGTAACTGGCGGGGAGTAGGT	916747	916788	916838	916786	-1	scf7180000084770	ACA1_268760	913044	917958	None	16404	5321	90251	No_constitutive_exon_found_in_species
GGGCGGGGTGCGTCAACGGACGCAATGGCCGATGGTGGGCGTTGGGGTAGGC	916018	916101	916151	916099	-1	scf7180000084770	ACA1_268760	913044	917958	None	16404	5321	90251	No_constitutive_exon_found_in_species
GGCACGACACACGATAGGCGAGGGAATGCGTGCGGTTCATCGTGCGGGAGGG	927721	927843	927893	927841	-1	scf7180000084770	ACA1_268770	918260	930141	None	16404	5321	90251	No_constitutive_exon_found_in_species
TCTCACCAGAATTCGTCGTCTGGTGGTGATCGGTGGTGGGCGGGTGGCAGGC	925256	925385	925435	925383	-1	scf7180000084770	ACA1_268770	918260	930141	None	16404	5321	90251	No_constitutive_exon_found_in_species
TCTGCGTGCGTGCGTGCGTGCGTGCGGGTGCGGGGGTGCGGGGTAAGCAGGA	923021	923176	923226	923174	-1	scf7180000084770	ACA1_268770	918260	930141	None	16404	5321	90251	No_constitutive_exon_found_in_species
AGCTGGTGCTGATGGGCGGGGGCTGTGCGTGGCGCGGGCCAAACACGCAGGT	922717	922934	922984	922932	-1	scf7180000084770	ACA1_268770	918260	930141	None	16404	5321	90251	No_constitutive_exon_found_in_species
GGAGGCCTTTCTCATGTGCTTGCTGCACGTGGGTGGGGGTGGAGGTGCAGAG	921417	921587	921637	921585	-1	scf7180000084770	ACA1_268770	918260	930141	None	16404	5321	90251	No_constitutive_exon_found_in_species
CATCTCGCGTCATGTAATCGTCTGGTGCGTTCCGTGATCAATGGGAGCAGAA	938421	938629	938679	938627	-1	scf7180000084770	ACA1_268910	937148	938758	None	16404	5321	90251	No_constitutive_exon_found_in_species
GATCACAACGACGATGATGACGATGATGATGGGGTGGGCGGGGTGCGCAGTG	942511	942622	942672	942620	-1	scf7180000084770	ACA1_268920	939023	943775	None	16404	5321	90251	No_constitutive_exon_found_in_species
CCAATTATTGCACGCCATATTTACCCACATTGCGGGGGGGGGTGGCGCAGAT	948245	949387	949437	949385	-1	scf7180000084770	ACA1_268940	946635	949569	None	16404	5321	90251	No_constitutive_exon_found_in_species
GCTAACGTTGGTGGGGTGGTTGGGGTGGTTGGGTACGGCCCGCGGGGTAGCA	957244	957554	957194	957246	1	scf7180000084770	ACA1_269150	951326	959311	None	16404	5321	90251	No_constitutive_exon_found_in_species
CGCACGTTGGGGTTAACCCCCGATATCGGGGCGGCGGCGGTGGCGGGCAGTG	957683	957782	957633	957685	1	scf7180000084770	ACA1_269150	951326	959311	None	16404	5321	90251	No_constitutive_exon_found_in_species
ATGCGTATGGCGTGTGTGCGTGTGGCGGGTGGGTGGGTGGGTGGGTGCAGCC	958002	958083	957952	958004	1	scf7180000084770	ACA1_269150	951326	959311	None	16404	5321	90251	No_constitutive_exon_found_in_species
CTACTGACTCTGCTGCTGCTGCTGCTGCTACACTTGGGCGGAGAGCGTAGAC	960509	960577	960627	960575	-1	scf7180000084770	ACA1_269260	959465	960889	None	16404	5321	90251	No_constitutive_exon_found_in_species
GTGCGTCGTGTGCGTCGTGTGTGTCGTGTGATGGGGGGGGGGGCACACAGGT	959843	959981	960031	959979	-1	scf7180000084770	ACA1_269260	959465	960889	None	16404	5321	90251	No_constitutive_exon_found_in_species
GGGCTAATATAATGACCGGCGGTGGCTGGTGGTGGTGGGGGGAGGAGCAGGT	959684	959768	959818	959766	-1	scf7180000084770	ACA1_269260	959465	960889	None	16404	5321	90251	No_constitutive_exon_found_in_species
CTTGCGCTTGGAATGGGGGGGGGGTCGTGGGCGCGTGTGTGAGGGCACAGAG	963829	964272	964322	964270	-1	scf7180000084770	ACA1_269280	963829	965298	None	16404	5321	90251	No_constitutive_exon_found_in_species
TGGCACCGCGGGCGAGCATAGCGTCAACAGCAGAGGAAGTCAGGGCGCAGGT	965561	965618	965511	965563	1	scf7180000084770	ACA1_269290	965435	967414	None	16404	5321	90251	No_constitutive_exon_found_in_species
CGAAACTACTGCTGCGGCGTCGTCGTCGGGGGGGCTGGTGGTGGGGCGAGGC	965628	965717	965578	965630	1	scf7180000084770	ACA1_269290	965435	967414	None	16404	5321	90251	No_constitutive_exon_found_in_species
GATGGCTGGGTGGCTGGTGGATGGCTGGGTGGCTGGTGGGGTGGGTGCAGGG	966176	966277	966126	966178	1	scf7180000084770	ACA1_269290	965435	967414	None	16404	5321	90251	No_constitutive_exon_found_in_species
ATGGATTGACGTGGCTGGCTGGCTGGCTGGCTGGCTGGGTGGGGCTGCAGCA	966397	966527	966347	966399	1	scf7180000084770	ACA1_269290	965435	967414	None	16404	5321	90251	No_constitutive_exon_found_in_species
GAGTATTGATGGCGAGATGGGGGGGGTGCACATATGTGGGGGCGGAGCAGAA	969556	969708	969758	969706	-1	scf7180000084770	ACA1_269310	968294	970904	None	16404	5321	90251	No_constitutive_exon_found_in_species
CACACCTTTGTTCGCGCGCGCGGCTGAATGACTGACCCGGGGGGGCCAAGGT	969004	969133	969183	969131	-1	scf7180000084770	ACA1_269310	968294	970904	None	16404	5321	90251	No_constitutive_exon_found_in_species
TGTGTGAGCTGTCGAGTGGTGTTGAATGACGTGACCACGCTGGGAAATAGGT	995101	995237	995051	995103	1	scf7180000084770	ACA1_269390	993753	995929	None	16404	5321	90251	No_constitutive_exon_found_in_species
GGTGATGGTGGTGATGACAATGTGAACTGACTGCGTTTCGATGGGACCAGCC	998209	998367	998159	998211	1	scf7180000084770	ACA1_269410	997101	999421	None	16404	5321	90251	No_constitutive_exon_found_in_species
GGCGTGCTCACTCACACACACGATTCTCTTCGTCTTCGTCGGGTGTGCAGAA	1004375	1004418	1004325	1004377	1	scf7180000084770	ACA1_269430	1003635	1004438	None	16404	5321	90251	No_constitutive_exon_found_in_species
TATAAATAATCATTAACACCGTTTTTTTACTCCATCCAAGGTACGGGAAGGA	1004692	1004778	1004828	1004776	-1	scf7180000084770	ACA1_269440	1004423	1005084	None	16404	5321	90251	No_constitutive_exon_found_in_species
GGCGTGCTCACTCACACACACGATTCTCTTCGTCTTCGTCGGGTGTGCAGAA	1006894	1007022	1006844	1006896	1	scf7180000084770	ACA1_269650	1006179	1007209	None	16404	5321	90251	No_constitutive_exon_found_in_species
CACACAACCGAACACGCATGGCTGATGATGTATGTATGTGGTTGGGGCAGGT	1015857	1016051	1016101	1016049	-1	scf7180000084770	ACA1_269680	1015099	1017975	None	16404	5321	90251	No_constitutive_exon_found_in_species
CTGTGCGGCTGATGGGAGATGATGGCCGTTTGGGGGGAGGGGCGCAACAGTG	1025735	1025879	1025685	1025737	1	scf7180000084770	ACA1_269720	1025431	1026425	None	16404	5321	90251	No_constitutive_exon_found_in_species
GTTGTGTGTCGCGCAGGCAACTTCATCCATTTTACTTCTTCGACCGGGAGGG	1027746	1027788	1027696	1027748	1	scf7180000084770	ACA1_269730	1026624	1029411	None	16404	5321	90251	No_constitutive_exon_found_in_species
GTGCGTGTGCGGGACTCTAGCCTACCGTCTGACACGCGCGTGGGCGACAGAT	1029256	1029411	1029206	1029258	1	scf7180000084770	ACA1_269730	1026624	1029411	None	16404	5321	90251	No_constitutive_exon_found_in_species
CGGCAGTTAATAATATAAATAAATGAATAAATAAATACATAATTGGGCAGTC	1031329	1031496	1031546	1031494	-1	scf7180000084770	ACA1_269740	1029507	1031748	None	16404	5321	90251	No_constitutive_exon_found_in_species
TTGATTTTGATGGAATGTGATGGAATGTAGTGGCGGTGACGCTGGGCAAGAA	1030183	1030244	1030294	1030242	-1	scf7180000084770	ACA1_269740	1029507	1031748	None	16404	5321	90251	No_constitutive_exon_found_in_species
GCCATCTTCCACTGCGAGTTCTGCCAGGTGTGCAAGCTCGGGCGGAAGAGCG	1048092	1048197	1048042	1048094	1	scf7180000084770	ACA1_269800	1046863	1048197	None	16404	5321	90251	No_constitutive_exon_found_in_species
ACACCAACATACTCACATAGATTCTGTGCTGTAAAATGTTGGGTGCGTAGCG	1051850	1051956	1051800	1051852	1	scf7180000084770	ACA1_269830	1051254	1056803	None	16404	5321	90251	No_constitutive_exon_found_in_species
CAACTGGCGCTCACTCTCCACTCTACACCGCGTGCGCGTGCGGGGTGCAGGC	1055207	1055230	1055157	1055209	1	scf7180000084770	ACA1_269830	1051254	1056803	None	16404	5321	90251	No_constitutive_exon_found_in_species
GTGGTGAGTGGTCGGAATGTGAGGAATGCAAACAATGTGGGGCGGAACAGTG	1077647	1077763	1077813	1077761	-1	scf7180000084770	ACA1_270200	1076031	1078709	None	16404	5321	90251	No_constitutive_exon_found_in_species
ACTAGGTTGGCTGGAAGGGGCTGGACGACAAGGCAGGTAGTGGGGAGCAGGG	1087409	1087509	1087559	1087507	-1	scf7180000084770	ACA1_270240	1085320	1087577	None	16404	5321	90251	No_constitutive_exon_found_in_species
CGCCACATGTACTCACAATTGAACATGATTCATGTCGTGGGGGGGTACAGGC	1086894	1086961	1087011	1086959	-1	scf7180000084770	ACA1_270240	1085320	1087577	None	16404	5321	90251	No_constitutive_exon_found_in_species
ACGCGACACGCGACACGAACGAGGCTAACAACTGTGATTCGCGGGTGCAGGG	1096589	1096745	1096539	1096591	1	scf7180000084770	ACA1_270270	1091376	1098093	None	16404	5321	90251	No_constitutive_exon_found_in_species
CACGCACGCACCACCGCACACATGACAGGACTGATAACGGGAAACACCAGGG	1106324	1106575	1106274	1106326	1	scf7180000084770	ACA1_270300	1105548	1106575	None	16404	5321	90251	No_constitutive_exon_found_in_species
CCCACCAATGTTGCGTGTGCGGTATGTGTGCGGTGTGTGTGGGAGTGCAGAT	1107492	1107693	1107743	1107691	-1	scf7180000084770	ACA1_270310	1106700	1108203	None	16404	5321	90251	No_constitutive_exon_found_in_species
CACGACACGCGACGCGGGTGCAACGTTGATGTAGCATCTTGGGGCCACAGGG	1135278	1135339	1135389	1135337	-1	scf7180000084770	ACA1_270500	1130234	1136431	None	16404	5321	90251	No_constitutive_exon_found_in_species
TGGCAGAGGGACCGCAAACGTTCCGGTTACGTTTGAGCTGCGCGGGACAGTG	1137622	1137983	1138033	1137981	-1	scf7180000084770	ACA1_270610	1136971	1140265	None	16404	5321	90251	No_constitutive_exon_found_in_species
TTTTTTTGCTTATTTGTTTTATTTGTACAAATCCCCACCTCGGGGGGCAGCA	1144863	1144945	1144995	1144943	-1	scf7180000084770	ACA1_270620	1140793	1145115	None	16404	5321	90251	No_constitutive_exon_found_in_species
GTATTCGTGTGCGTGTTGCGTATTGCGTCGTATGTCGTGTGGGGCACTAGGT	1148023	1148138	1147973	1148025	1	scf7180000084770	ACA1_270650	1147736	1148138	None	16404	5321	90251	No_constitutive_exon_found_in_species
TTGTGTATTTTCTTCCTCACATGTATGTGGTTGTGGTTGTGGTTGGGCAGCT	1158553	1158677	1158503	1158555	1	scf7180000084770	ACA1_270700	1157669	1161500	None	16404	5321	90251	No_constitutive_exon_found_in_species
CAAGCGAATCCAAGTGCTCATCGCGTGGTGGTCGTGGTGCGGGCGTGTAGTC	10696	10789	10646	10698	1	scf7180000084741	ACA1_170810	10532	13448	None	16404	5321	90251	No_constitutive_exon_found_in_species
GTGTGTGTGTGTGTGTGTGTGGCATGTGCGTGTCGGGGGGGGGGGAGCAGGG	21779	21940	21729	21781	1	scf7180000084741	ACA1_170960	20960	25984	None	16404	5321	90251	No_constitutive_exon_found_in_species
GACGACACCACAACCAACCCGGCGACACCTCCCCGTGGCCTCGGGAGCAGAA	22400	22542	22350	22402	1	scf7180000084741	ACA1_170960	20960	25984	None	16404	5321	90251	No_constitutive_exon_found_in_species
CTGATCTGCAAACACGCCGTGCCACCACGCCACCGGGGGGAGGGGCGCAGGC	22892	23197	22842	22894	1	scf7180000084741	ACA1_170960	20960	25984	None	16404	5321	90251	No_constitutive_exon_found_in_species
GACTGGATGGGTGTGATCGCGGCGGCGGCGGCGGTGATGGTGGGGAGCAGGG	23344	23403	23294	23346	1	scf7180000084741	ACA1_170960	20960	25984	None	16404	5321	90251	No_constitutive_exon_found_in_species
AACCAACCAACCAACAACGGCTGCCGGTCGCGGGGGCGGGGGGCGCGCAGGA	24312	25616	24262	24314	1	scf7180000084741	ACA1_170960	20960	25984	None	16404	5321	90251	No_constitutive_exon_found_in_species
TATTGTAATGTAATATATTGTAATATGTAATGTAATGTGGGACGGTGAAGGA	31999	32101	32151	32099	-1	scf7180000084741	ACA1_170970	26232	32567	None	16404	5321	90251	No_constitutive_exon_found_in_species
ACAAATCATTGTCGTCGTCGTTGGTTGGCTGGTTGGTGGCATGGGAGCAGAT	31788	31876	31926	31874	-1	scf7180000084741	ACA1_170970	26232	32567	None	16404	5321	90251	No_constitutive_exon_found_in_species
CCGGTGTGGTAACTGACGAGCAATGCGGTGGTCGCGATGCGGGCGAGCAGAA	31029	31116	31166	31114	-1	scf7180000084741	ACA1_170970	26232	32567	None	16404	5321	90251	No_constitutive_exon_found_in_species
CAACGACCAACGACACGCGTGGTTTGACTGGGTTACGTGTGGGCGCACAGTA	42891	43057	43107	43055	-1	scf7180000084741	ACA1_171110	42534	44150	None	16404	5321	90251	No_constitutive_exon_found_in_species
CGCAACACTGGCCGGAGTTGATTCGCTTCCTCGGGCCCCCATGGGTGCAGGA	45761	45854	45711	45763	1	scf7180000084741	ACA1_171220	45121	46658	None	16404	5321	90251	No_constitutive_exon_found_in_species
TTCATCAATCTCAGATTTCGCTCATTCAACCATGTGGTGGGGGAGTGCAGTC	52689	52806	52856	52804	-1	scf7180000084741	ACA1_171240	51321	52975	None	16404	5321	90251	No_constitutive_exon_found_in_species
TGTGCTGTGCCTGTGACTGACCATGGCGGATATTGCTTGGACGCGGGCAGGG	51993	52465	52515	52463	-1	scf7180000084741	ACA1_171240	51321	52975	None	16404	5321	90251	No_constitutive_exon_found_in_species
TTACGTGTGCCGTGTGTGCCGTGTCGTGTGTCGTGTGTGTCGATGGGCAGGT	64903	65091	64853	64905	1	scf7180000084741	ACA1_171280	62108	65736	None	16404	5321	90251	No_constitutive_exon_found_in_species
TGGTCTTTGGTCTTCTTCGTTCTTCTTCGTTTTCGTTTTTGGGGGAACAGGA	74158	74405	74108	74160	1	scf7180000084741	ACA1_171320	73563	76318	None	16404	5321	90251	No_constitutive_exon_found_in_species
TTGCCAATTACTGCTGGCGTCTCATTGTTTGGTGGTGTGTGGGCAAGCAGGA	79042	79185	78992	79044	1	scf7180000084741	ACA1_171330	76880	79185	None	16404	5321	90251	No_constitutive_exon_found_in_species
TCTTGCAGCGCGCGTGGGCTCACATGGCGATTGGGGGGGGGGGCACACAGAG	91865	92052	92102	92050	-1	scf7180000084741	ACA1_171390	90813	94597	None	16404	5321	90251	No_constitutive_exon_found_in_species
ATTTTATTTGATCGGATAAAAGCAATTAATTGCGAGAATGGCGGGGGCAGGA	97537	97776	97826	97774	-1	scf7180000084741	ACA1_171400	94746	98156	None	16404	5321	90251	No_constitutive_exon_found_in_species
AATTTAAATCAGCCAAAAGCTGCGTGGATGATTTATTGATTGATGGGCAGAA	96727	97474	97524	97472	-1	scf7180000084741	ACA1_171400	94746	98156	None	16404	5321	90251	No_constitutive_exon_found_in_species
TAAACAATTGTGTGTATGTGTGTGTGTGTGTGATCGTGTGGGGAATGCAGAG	96449	96637	96687	96635	-1	scf7180000084741	ACA1_171400	94746	98156	None	16404	5321	90251	No_constitutive_exon_found_in_species
ATGGTGAGAACTCACTCCTTTGAGCTTTGTGCCTTTTTGGGGCGGCGCAGGA	100662	100794	100612	100664	1	scf7180000084741	ACA1_171410	99153	100794	None	16404	5321	90251	No_constitutive_exon_found_in_species
GTGTCGTGTCGTGTCGTGCGTTATAATACAAATCTGATGAACGGGAGCAGGT	104221	104926	104171	104223	1	scf7180000084741	ACA1_171430	102045	104926	None	16404	5321	90251	No_constitutive_exon_found_in_species
TTGTGTGCATCATCATGTGTTGTTACGCTTGCGACTTTCCCTGGGAGCAGGT	114361	115502	114311	114363	1	scf7180000084741	ACA1_171480	113485	115814	None	16404	5321	90251	No_constitutive_exon_found_in_species
TTTTTGCTGGGTGGCTCACCTTTACGGGCCGTGACGTGGGCGTGGGGCAGCA	120946	121030	121080	121028	-1	scf7180000084741	ACA1_171500	120946	122467	None	16404	5321	90251	No_constitutive_exon_found_in_species
CGATAGCTCACCGCGTGTGCGTTGTGCGTTGTTCGTGCGTGGGGGCGCAGGA	127291	127420	127470	127418	-1	scf7180000084741	ACA1_171520	124650	127844	None	16404	5321	90251	No_constitutive_exon_found_in_species
CAGTTCATACCATACTTGGTCTGCTTTTCCTTTCAAGGGTGGTGAAACAGAA	132295	132367	132417	132365	-1	scf7180000084741	ACA1_171640	132097	133010	None	16404	5321	90251	No_constitutive_exon_found_in_species
CTCACCCTGTGCTACGTGTCTGAATGAAGAGGGCCATCGAGCGGGTGAAGGT	191686	191861	191636	191688	1	scf7180000084741	ACA1_171890	186485	193277	None	16404	5321	90251	No_constitutive_exon_found_in_species
CCCAAGGCTGACCACTCCATGTACTTGTGTCGCGGTGCGGGTGGGTGCAGGT	196020	196254	195970	196022	1	scf7180000084741	ACA1_171900	194007	196857	None	16404	5321	90251	No_constitutive_exon_found_in_species
TGCTGACGTGGTGAATGGTGATGATGCTGGCGACTGCTCGGGCCAAACAGGT	197307	197432	197482	197430	-1	scf7180000084741	ACA1_171910	197025	199243	None	16404	5321	90251	No_constitutive_exon_found_in_species
TCCTCGCATTCCTCACCATCATGTGGTGCTACGTGCGTTGGGTGATGTAGGC	197025	197207	197257	197205	-1	scf7180000084741	ACA1_171910	197025	199243	None	16404	5321	90251	No_constitutive_exon_found_in_species
CTCAACTCACGCACGCACGCGCAGCGGAGGCTCACTTGTGGGATGGGCAGGT	208087	208318	208368	208316	-1	scf7180000084741	ACA1_171960	208087	211254	None	16404	5321	90251	No_constitutive_exon_found_in_species
CCCCATAGCTCCCCCAATCGTGCAGCTCACATTCTTGGCCGCCGGGGCAGGA	211523	211697	211473	211525	1	scf7180000084741	ACA1_171970	211438	212549	None	16404	5321	90251	No_constitutive_exon_found_in_species
GGTGATGCTGAGTGTTGTTCGTATAATTGACGGCGCATTCGGCGGGCCAGAC	213166	213253	213303	213251	-1	scf7180000084741	ACA1_171980	212604	214053	None	16404	5321	90251	No_constitutive_exon_found_in_species
TTTCGCTTTAGTTCTCTTTCTTTGTGGAGCTGACTCAGGGGAATGAACAGTC	222192	222331	222381	222329	-1	scf7180000084741	ACA1_172000	221794	226120	None	16404	5321	90251	No_constitutive_exon_found_in_species
GTGTGTGTGTGTGTGGTGTTGTGTGTGTGTGTGTGTCGCGGGTGTGACAGAG	235164	235229	235114	235166	1	scf7180000084741	ACA1_172070	234491	241622	None	16404	5321	90251	No_constitutive_exon_found_in_species
TCTATCCGCGAAGGTATCTTTCCGCGCGTGCGCTCGTGCATCGGGTGAAGTT	237506	237571	237456	237508	1	scf7180000084741	ACA1_172070	234491	241622	None	16404	5321	90251	No_constitutive_exon_found_in_species
GCACACGCACACGCACACGCACCTTCTTGTCTGCTGATCGCAGGGCGCAGGA	239380	239733	239330	239382	1	scf7180000084741	ACA1_172070	234491	241622	None	16404	5321	90251	No_constitutive_exon_found_in_species
CACGACACACGCGCACTCACGACACACAACTCACGGGGAGGAGGGGTCAGGT	257310	257559	257260	257312	1	scf7180000084741	ACA1_172150	255859	257559	None	16404	5321	90251	No_constitutive_exon_found_in_species
TTCTTGTCGCTTTCGTTTTCTCACGCCCCCCCCCGGGGGGGGGCGTGCAGCC	259229	259321	259371	259319	-1	scf7180000084741	ACA1_172160	257652	259498	None	16404	5321	90251	No_constitutive_exon_found_in_species
TGTGCGTGTGCGTGTGCGTGTGCGGACACCAACACGGGTGGGGCGAACAGAT	260859	260978	261028	260976	-1	scf7180000084741	ACA1_172170	259594	262195	None	16404	5321	90251	No_constitutive_exon_found_in_species
CACGCAGCACTCGCACACGCGAGTACTGATGCGGGTGGCGGGTGCAACAGGT	260400	260537	260587	260535	-1	scf7180000084741	ACA1_172170	259594	262195	None	16404	5321	90251	No_constitutive_exon_found_in_species
CACGACACGACACACACGACACGACACGACACGCGCAGACCGGGGTGCAGCG	259594	259682	259732	259680	-1	scf7180000084741	ACA1_172170	259594	262195	None	16404	5321	90251	No_constitutive_exon_found_in_species
TGTCGCTTTCGTTCTTTTGGTCCTAATTTCGCTTGTATGGGGAAAAACAGCC	264363	264496	264546	264494	-1	scf7180000084741	ACA1_172180	262496	269282	None	16404	5321	90251	No_constitutive_exon_found_in_species
GTGTCGTGCGTGTGTGTGTGCGGGTGCGTGTTCTGACTTTGGGGCGACAGAA	263794	264071	264121	264069	-1	scf7180000084741	ACA1_172180	262496	269282	None	16404	5321	90251	No_constitutive_exon_found_in_species
CACACACCGCACACGACACGCACAAATTAACAGATGTGATGGGTGCGCAGTG	263426	263665	263715	263663	-1	scf7180000084741	ACA1_172180	262496	269282	None	16404	5321	90251	No_constitutive_exon_found_in_species
GCTCTCGCTGACGTCTGCGCCGCCTTGGGGCTCTGGACTGGGTGGCATAGGC	273118	273217	273068	273120	1	scf7180000084741	ACA1_172190	269821	273948	None	16404	5321	90251	No_constitutive_exon_found_in_species
CACCACATTCCCCGCGCGCCCTAACAAACTACTATCATCCATGCGGGCAGAT	278731	278784	278834	278782	-1	scf7180000084741	ACA1_172220	278731	279559	None	16404	5321	90251	No_constitutive_exon_found_in_species
CATCATGATTGAGTCCTTTGCTAACCGCGCTCCTTTCACGGTGGGCACAGCC	300218	300327	300377	300325	-1	scf7180000084741	ACA1_172710	295414	301088	None	16404	5321	90251	No_constitutive_exon_found_in_species
TTCAACAGTTAACATGTTTGACCCTTAAATTAACCACTGCTCGGGGGCAGGT	299938	300149	300199	300147	-1	scf7180000084741	ACA1_172710	295414	301088	None	16404	5321	90251	No_constitutive_exon_found_in_species
GCGTAGACGTTCAGACTAAACCACGTGTTGTTGGCTGTACGGGCGCACAGGT	296142	296609	296659	296607	-1	scf7180000084741	ACA1_172710	295414	301088	None	16404	5321	90251	No_constitutive_exon_found_in_species
CTTGTTCCGCATCGTCTTCTCACTCGTGATGGGTCGGACTGGGGCTGCAGCT	323043	323453	323503	323451	-1	scf7180000084741	ACA1_172790	322038	324551	None	16404	5321	90251	No_constitutive_exon_found_in_species
ATTGCAACGGGCAACAACGTAACTGACTCATATGAGTGCGGGCTGGACAGGA	337701	337872	337922	337870	-1	scf7180000084741	ACA1_172850	335097	340406	None	16404	5321	90251	No_constitutive_exon_found_in_species
ATTTCGCAATGATTGTATTATATACTTATTTTTCCTTGTGGGTGCGACAGGT	341082	341306	341032	341084	1	scf7180000084741	ACA1_172860	340874	342337	None	16404	5321	90251	No_constitutive_exon_found_in_species
GTGCGTGTGCAGTGGTGCGTGCGATGCTTATAGTGCTTCGGGATGCACAGAA	341403	341477	341353	341405	1	scf7180000084741	ACA1_172860	340874	342337	None	16404	5321	90251	No_constitutive_exon_found_in_species
CTTGGCTGACGCGTTGTGTTTGGCGCGATCTTTTTTTTGTGTGAGGGCAGAC	344819	344969	344769	344821	1	scf7180000084741	ACA1_172880	344575	349930	None	16404	5321	90251	No_constitutive_exon_found_in_species
TGTCGGGTGGGACTGACTTCTGGTCGGCGGTGACTTGGCCGTGGGGGCAGAT	345877	345975	345827	345879	1	scf7180000084741	ACA1_172880	344575	349930	None	16404	5321	90251	No_constitutive_exon_found_in_species
ATTATTGGTTCCGCCCAGGCTGCACTCACGCGGGTTTGCGGGCAAAACAGGA	347310	347440	347260	347312	1	scf7180000084741	ACA1_172880	344575	349930	None	16404	5321	90251	No_constitutive_exon_found_in_species
CTCGATGTTATTATTATTTATTTATTTATTATTCTTTTGCGTGGGAACAGGG	352147	352250	352300	352248	-1	scf7180000084741	ACA1_172900	350821	353375	None	16404	5321	90251	No_constitutive_exon_found_in_species
GCGTCGCACACGACACGACACACGAGACGCTGATGTGGGTGGGAGGGCAGGC	369075	369190	369025	369077	1	scf7180000084741	ACA1_172940	366720	370687	None	16404	5321	90251	No_constitutive_exon_found_in_species
GGCACTCACGAGATTCCATGGTTCGGACACCTGTGGGGATGACGATGCAGGT	396594	396689	396544	396596	1	scf7180000084741	ACA1_173070	395257	396863	None	16404	5321	90251	No_constitutive_exon_found_in_species
GGTATGACCGCTCACGATCAAGCCTATCGCTTGGGACTTGGGCACGACAGTC	398072	399021	398022	398074	1	scf7180000084741	ACA1_173090	397392	400571	None	16404	5321	90251	No_constitutive_exon_found_in_species
TGATTGTTTGCGCCCGACGCCTAGTCTGCTAACTGGTGCGCCGGGGACAGTG	410647	410776	410597	410649	1	scf7180000084741	ACA1_173140	409558	411043	None	16404	5321	90251	No_constitutive_exon_found_in_species
TAAGATAAATATAACTACATAAATAAATAACGCGGTTTATGTGGGTGCAGGC	442651	443220	443270	443218	-1	scf7180000084741	ACA1_173240	438483	444063	None	16404	5321	90251	No_constitutive_exon_found_in_species
TAATTAGAAATAATAGAATTAATATGTTTCAAATTCCATGGGGCACGCAGTA	442452	442524	442574	442522	-1	scf7180000084741	ACA1_173240	438483	444063	None	16404	5321	90251	No_constitutive_exon_found_in_species
ACAAATCCACAGAGGCACTGACTGGTGGTGCGCGCTCTTTGGGTTTGAAGGA	446140	446346	446396	446344	-1	scf7180000084741	ACA1_173260	446140	448430	None	16404	5321	90251	No_constitutive_exon_found_in_species
AGTTTGTTTTTTTTTGTTTTTCTTAATCGATTTCTTGTGGGATGTAACAGAC	489941	489997	490047	489995	-1	scf7180000084741	ACA1_173410	482050	490996	None	16404	5321	90251	No_constitutive_exon_found_in_species
TTAGTAGGTCCCATCACCATTCATCTCACGGCGATCGGGGGGGGGGGCAGCA	495688	496720	495638	495690	1	scf7180000084741	ACA1_173630	492528	498964	None	16404	5321	90251	No_constitutive_exon_found_in_species
TTGTTTGACTGGATTTGACTTTGTGTGTTTGAAAATGGGCGCGAGAGCAGAT	496820	497755	496770	496822	1	scf7180000084741	ACA1_173630	492528	498964	None	16404	5321	90251	No_constitutive_exon_found_in_species
CGAACTGGACAATGGCCATTTTGACATGTGGGTGGTGCGGGGGGGTGCAGGC	502998	503142	502948	503000	1	scf7180000084741	ACA1_173650	501850	506404	None	16404	5321	90251	No_constitutive_exon_found_in_species
CATTAAAATCATTAACAATAGTTTAATAATATTTCACCGTGGTCGGGCAGGC	503431	503625	503381	503433	1	scf7180000084741	ACA1_173650	501850	506404	None	16404	5321	90251	No_constitutive_exon_found_in_species
TCGTGGCTCGCCTGACCCTCGCATTCGTGCGTTCGTGCGGATGGGCGCAGGT	511734	511814	511684	511736	1	scf7180000084741	ACA1_173670	510983	513143	None	16404	5321	90251	No_constitutive_exon_found_in_species
TCGTGGTCACCTCTCAACGTCCGGTGTGTGCCGGCACAACGGGCGCGCAGGC	512370	512498	512320	512372	1	scf7180000084741	ACA1_173670	510983	513143	None	16404	5321	90251	No_constitutive_exon_found_in_species
TGTGCAACGCGGCGGCTTACTAACAACAAAACCGACCAATGGGATTGCAGTT	517257	517394	517444	517392	-1	scf7180000084741	ACA1_173680	513356	519050	None	16404	5321	90251	No_constitutive_exon_found_in_species
CACACGACACGACACGACACACACATTGCTGACGTCATATGGGGAATCAGCA	546852	546969	546802	546854	1	scf7180000084741	ACA1_173910	546190	547611	None	16404	5321	90251	No_constitutive_exon_found_in_species
AGTCGCATGGTAATTACTGACGACGACACGATCACGGGGGGGGGGCACAGTT	550340	550481	550531	550479	-1	scf7180000084741	ACA1_173940	549452	553067	None	16404	5321	90251	No_constitutive_exon_found_in_species
TAATCGGCAATTGGGGTAGGTACATCAATTTTTGTGTGTCGCGGGTGCAGTT	553665	553805	553615	553667	1	scf7180000084741	ACA1_173950	553400	557191	None	16404	5321	90251	No_constitutive_exon_found_in_species
AGCGGCAGACGCCCAGTCCTGGGTACGTCAGTCTGTCTATATGGGCGCAGAG	557178	557191	557128	557180	1	scf7180000084741	ACA1_173950	553400	557191	None	16404	5321	90251	No_constitutive_exon_found_in_species
GTGCGTGTGTGCGTGTCGTTTTGTGGTGCGTGTCGTGTTACGATGGGCAGTC	563552	563919	563502	563554	1	scf7180000084741	ACA1_173970	561359	564172	None	16404	5321	90251	No_constitutive_exon_found_in_species
CTGTTCTATGATTGACATGTGCGAGGAACGGCCTTGTGGGGGGGGGGCAGGT	574831	574990	574781	574833	1	scf7180000084741	ACA1_174020	574115	579364	None	16404	5321	90251	No_constitutive_exon_found_in_species
TTTTATATATCTGTTGGTGCCGTGGCTCACGTGGCGGGTGGGCGCGGCAGAT	575456	575633	575406	575458	1	scf7180000084741	ACA1_174020	574115	579364	None	16404	5321	90251	No_constitutive_exon_found_in_species
AGGGGGGTTGTGATTCTGACGCGCGCGTGCGTACGCGTGGATGGGAGCAGCT	578559	578701	578509	578561	1	scf7180000084741	ACA1_174020	574115	579364	None	16404	5321	90251	No_constitutive_exon_found_in_species
TGTGGCCTGATGCGCGTGGTCACCACCATGCCCGGTGCGGGTTAAAACAGGT	585506	585590	585640	585588	-1	scf7180000084741	ACA1_174040	580956	587062	None	16404	5321	90251	No_constitutive_exon_found_in_species
GGTGGCGGCTGGTGGTGGCATCGTGCGCTCACCTCTCTCTGGGAGCGCAGAT	583751	584027	584077	584025	-1	scf7180000084741	ACA1_174040	580956	587062	None	16404	5321	90251	No_constitutive_exon_found_in_species
GTGTGGTCTCTCTCTCTCTCTCTCTCTTCTCATTTCTTTGGTGGGCGCAGTA	583296	583448	583498	583446	-1	scf7180000084741	ACA1_174040	580956	587062	None	16404	5321	90251	No_constitutive_exon_found_in_species
TGTTTTTTTTTGTTTAACACAAATAATCATGTTTTTGTTTGGGAGAGTAGGC	603119	603293	603343	603291	-1	scf7180000084741	ACA1_174080	602700	603513	None	16404	5321	90251	No_constitutive_exon_found_in_species
CGCTTACCATGTTTCCCGTTTTCGTTTTTGGCCGTGGTGGGGTGGGTCAGTG	617894	617947	617844	617896	1	scf7180000084741	ACA1_174120	615080	618400	None	16404	5321	90251	No_constitutive_exon_found_in_species
TGACCTTTTGGCTGATTGGCTGGAATTCCTGCTTGCTTGCGTGGGCGCAGTT	619988	620269	620319	620267	-1	scf7180000084741	ACA1_174130	618535	620583	None	16404	5321	90251	No_constitutive_exon_found_in_species
TTGTTGCTGTGCCGCACGGCTCACCCGTCGACGGGTACCTGGGCGGGCAGGG	633628	633984	633578	633630	1	scf7180000084741	ACA1_174180	633419	634592	None	16404	5321	90251	No_constitutive_exon_found_in_species
GTTGTTGGTCGTGTCGTAGGTTGCTGATACCAGGTTTGGCATGGGTGCAGGA	634065	634176	634015	634067	1	scf7180000084741	ACA1_174180	633419	634592	None	16404	5321	90251	No_constitutive_exon_found_in_species
CGCATGACACGATGGCAACCCAGCCGCCTGACCAGGAGGGCGCGGAGCAGGA	634269	634592	634219	634271	1	scf7180000084741	ACA1_174180	633419	634592	None	16404	5321	90251	No_constitutive_exon_found_in_species
GATGGATGAATGATGGATGAATGAATGAATGACGGTGATGATGGGCACAGGT	637521	637660	637710	637658	-1	scf7180000084741	ACA1_174190	635010	638493	None	16404	5321	90251	No_constitutive_exon_found_in_species
CTGGCGGTGATGATGCTGGTTGGGGTTGGGGTTGGGGTTGGGTTGGGTAGAA	639014	639408	639458	639406	-1	scf7180000084741	ACA1_174200	638768	640901	None	16404	5321	90251	No_constitutive_exon_found_in_species
CTGCTGCGCGCTCACGCACGAATGTGCCGCCGGGGGGGGGGGATGTGCAGAG	643993	645045	643943	643995	1	scf7180000084741	ACA1_174210	641138	645045	None	16404	5321	90251	No_constitutive_exon_found_in_species
GCCGTAGTGCGTATGCAGTGCCTCACACAATCGTGTGATCACGGGTGCAGCT	647286	647385	647236	647288	1	scf7180000084741	ACA1_174220	645244	652324	None	16404	5321	90251	No_constitutive_exon_found_in_species
AAGGTGGGCGTCCGATCTCACCACCGCCGGTGTTGCTGGTTGGTGGGCAGAA	649066	649169	649016	649068	1	scf7180000084741	ACA1_174220	645244	652324	None	16404	5321	90251	No_constitutive_exon_found_in_species
CCCCCTACTCCCCCCCTAGCGTGCGGCCAACATTTGGGGGGGGGGCGCAGGC	649502	649679	649452	649504	1	scf7180000084741	ACA1_174220	645244	652324	None	16404	5321	90251	No_constitutive_exon_found_in_species
ACCAATCTCGCTCGCCATTTTTTTGTGTTTTGTGTTCTTGTCGAGGGCAGAT	677328	677514	677278	677330	1	scf7180000084741	ACA1_174330	675853	677979	None	16404	5321	90251	No_constitutive_exon_found_in_species
ACGACACACACGACACACGAAACCTGATTGCGGTTGTGGTGGGACAACAGGT	688147	688255	688097	688149	1	scf7180000084741	ACA1_174360	681621	690002	None	16404	5321	90251	No_constitutive_exon_found_in_species
CAATAAGAATAATTAATTATTACTATTAACCCGATGGTGGTGGGGAACAGTT	694715	694835	694885	694833	-1	scf7180000084741	ACA1_174390	692444	695127	None	16404	5321	90251	No_constitutive_exon_found_in_species
GTGGCTGACGTTGCCCGTGCTCGACCCAGGGGGAGTGGCGGGGAGGGCAGGT	698173	698264	698123	698175	1	scf7180000084741	ACA1_174400	696185	699424	None	16404	5321	90251	No_constitutive_exon_found_in_species
CGACACGACACAACGAGCGCACGTGCTGATTGGGGGGGGAGGGAGTGCAGGC	698876	698963	698826	698878	1	scf7180000084741	ACA1_174400	696185	699424	None	16404	5321	90251	No_constitutive_exon_found_in_species
ACTCGGTTGGTTGGCCACGGGTGTGCGTGTGCGTGTGGGCGCGATGGCAGGT	700752	700864	700914	700862	-1	scf7180000084741	ACA1_174410	699626	701959	None	16404	5321	90251	No_constitutive_exon_found_in_species
GTGTGCGGTGTGTGCGGCGGATGACACGGTGAGTTGGGCAGCGTGCGGAGGG	700164	700361	700411	700359	-1	scf7180000084741	ACA1_174410	699626	701959	None	16404	5321	90251	No_constitutive_exon_found_in_species
CGCACCACCGCACGCGCGAAAGTCACTAACATAATGCGGGGATGGGGCAGGA	699948	700074	700124	700072	-1	scf7180000084741	ACA1_174410	699626	701959	None	16404	5321	90251	No_constitutive_exon_found_in_species
TACACATTCTCGGCTCACCATCACTTCTCGTCTCTCCGGTGGGAATGCAGCA	704560	704764	704510	704562	1	scf7180000084741	ACA1_174420	702783	707435	None	16404	5321	90251	No_constitutive_exon_found_in_species
CGCCACACACGCCACAGCTAACTTTCACCGTGGTGATGTCGATTGGGCAGAT	706113	706402	706063	706115	1	scf7180000084741	ACA1_174420	702783	707435	None	16404	5321	90251	No_constitutive_exon_found_in_species
CCTAATTGGTGGTCTGTCTGCAGACGTGCGTGTGCGTTGAGTGCGGGCAGGA	719110	719193	719243	719191	-1	scf7180000084741	ACA1_174490	718698	720327	None	16404	5321	90251	No_constitutive_exon_found_in_species
GCGTGCGCATGGCGCTAACGCGATCTCATTCATTCTCTTTGGGGCAACAGGA	741936	742076	742126	742074	-1	scf7180000084741	ACA1_174580	741781	743236	None	16404	5321	90251	No_constitutive_exon_found_in_species
GCACCACTACATGTTGCATCCAATCTAACGTTCGTGTGTCGGGAGTGCAGCC	748600	748689	748739	748687	-1	scf7180000084741	ACA1_174610	748600	749574	None	16404	5321	90251	No_constitutive_exon_found_in_species
AATGTCACTTTATCTCACATAAATAAGTAATATTACGTAATTGGGGGCAGGG	751096	751178	751046	751098	1	scf7180000084741	ACA1_174630	750894	753528	None	16404	5321	90251	No_constitutive_exon_found_in_species
CTCCCTCTCTCCGGGTGCTTGCGCTTCAGCCAGCTCTCACACGGGGGCAGGC	760950	761015	761065	761013	-1	scf7180000084741	ACA1_174680	760786	762769	None	16404	5321	90251	No_constitutive_exon_found_in_species
TCGTCTACTCGGCGCACTGGCTCATCGTGAATGGAATTTGGGGCATGCAGGG	770312	770411	770262	770314	1	scf7180000084741	ACA1_174710	768319	778657	None	16404	5321	90251	No_constitutive_exon_found_in_species
GCTGGTCTCGCTCACCGCAGCGCTGGTGGGCCGGGCTGGGGGCCGGGCAGGT	780610	781280	780560	780612	1	scf7180000084741	ACA1_174720	778763	781280	None	16404	5321	90251	No_constitutive_exon_found_in_species
TGAAACATTATATTGTAATTTATTTAATTTATATTCTTTTTACGGGGCAGAT	783999	784199	784249	784197	-1	scf7180000084741	ACA1_174730	781895	784486	None	16404	5321	90251	No_constitutive_exon_found_in_species
GCGTGTGCGGTCGTGTGTGCGGTGATGTGTGTTCTGATGCGGGCACACAGGC	791251	791376	791201	791253	1	scf7180000084741	ACA1_174750	787876	792324	None	16404	5321	90251	No_constitutive_exon_found_in_species
GCGCAAGGGCGGCAAGCAGGGTGGCGGTCCGCCCCCGGGCGCTGGCGGAGGT	798960	799136	799186	799134	-1	scf7180000084741	ACA1_174800	798960	799245	None	16404	5321	90251	No_constitutive_exon_found_in_species
TCTCTAACATTACATATCTAATATATTAACAAATGTTGGTGTTGGGGCAGGT	823518	823623	823673	823621	-1	scf7180000084741	ACA1_174890	822698	824252	None	16404	5321	90251	No_constitutive_exon_found_in_species
TTCAACACTGAGTGCGCATGTCCTGGTCGTGCCGGTTCGTGCGGGCGCAGGT	839193	839295	839345	839293	-1	scf7180000084741	ACA1_175050	837016	839944	None	16404	5321	90251	No_constitutive_exon_found_in_species
TGGCGTGTGGCGTGTGCGATGTGTGGCGTGTGTTGTGTGGTGGGATGCAGCG	846927	847039	846877	846929	1	scf7180000084741	ACA1_175070	844333	848195	None	16404	5321	90251	No_constitutive_exon_found_in_species
GTCGTCGTCGTCGTCGTCTACTCACATTTCTTTATCGCACGCGGGGGCAGGT	849856	849950	850000	849948	-1	scf7180000084741	ACA1_175080	848505	851037	None	16404	5321	90251	No_constitutive_exon_found_in_species
TCGTGCAACACGCAACACGCAAATAACGGAGTGTGTTTGAAACGGGGCAGAA	859852	860064	860114	860062	-1	scf7180000084741	ACA1_175100	854312	865526	None	16404	5321	90251	No_constitutive_exon_found_in_species
TGCGTGCGATTGGCGTTGTGTGCGGTGTCGTGTGTGTCGTGCGGGAGCAGAG	881651	881764	881601	881653	1	scf7180000084741	ACA1_175170	880449	883803	None	16404	5321	90251	No_constitutive_exon_found_in_species
AGCGCCACCTTAACGATGATTGTCATGCTCGCTCGTCGTTGGGGGGGTAGGT	885286	885424	885474	885422	-1	scf7180000084741	ACA1_175180	883955	886247	None	16404	5321	90251	No_constitutive_exon_found_in_species
GCACACAACCTGCTCACCCGACACACACGACACACACGACACGCGGGCAGTG	886651	886865	886915	886863	-1	scf7180000084741	ACA1_175190	886651	890962	None	16404	5321	90251	No_constitutive_exon_found_in_species
CTGGTGTACACGCCCCGGCTGTTGGCTTTTGCGCCTGTGACTGGGAGCAGCG	893860	893982	894032	893980	-1	scf7180000084741	ACA1_175210	893860	894360	None	16404	5321	90251	No_constitutive_exon_found_in_species
ATGTGTGCGCCTTGCCCCGGCACTGAACGTTGTTCATGTGGGAAAAAAAGGG	912314	912442	912264	912316	1	scf7180000084741	ACA1_175290	909019	913653	None	16404	5321	90251	No_constitutive_exon_found_in_species
CACCGCACACGCACCAACGTTGGAAATGGCAGGCGTGTTGGGAGGAGCAGGT	913335	913653	913285	913337	1	scf7180000084741	ACA1_175290	909019	913653	None	16404	5321	90251	No_constitutive_exon_found_in_species
ACACGCACCGCCGCACACGACTTACTTCGGTGTGCACGCGGGGTAGTGAGGG	929975	930186	929925	929977	1	scf7180000084741	ACA1_175330	924334	933821	None	16404	5321	90251	No_constitutive_exon_found_in_species
GTGTTCGACACAAGAAGAGGTGACAGTGTTACGACTCTCGGGCAGGGCAGGT	946107	946138	946188	946136	-1	scf7180000084741	ACA1_175400	944733	947702	None	16404	5321	90251	No_constitutive_exon_found_in_species
CACATTGCAATCTCTGCACCGTGCGTGGTTGCTGACGAGGGCGAGTGCAGGC	966235	966321	966371	966319	-1	scf7180000084741	ACA1_175470	964767	966641	None	16404	5321	90251	No_constitutive_exon_found_in_species
ATATATGGGCACGTGCTCACAAATTGGGACTTTGGCCTGTGGGTGTAAAGAT	997208	997300	997350	997298	-1	scf7180000084741	ACA1_175560	995069	997521	None	16404	5321	90251	No_constitutive_exon_found_in_species
TGTCGTGTGTCGTGTCGCAGGACAATATTTTTGGACCACGGGTGGAACAGGT	1007922	1007988	1007872	1007924	1	scf7180000084741	ACA1_175590	1007288	1010419	None	16404	5321	90251	No_constitutive_exon_found_in_species
GGGTGGGTGGAGTGGGCTGACAGTCAGAGTGCGATCTCTCGGGTCAACAGAG	1008172	1008248	1008122	1008174	1	scf7180000084741	ACA1_175590	1007288	1010419	None	16404	5321	90251	No_constitutive_exon_found_in_species
ACCTCTTCGTGTCGTGTCGTGTGTCGGTCGTGCGGCTCGGCATGGGGCAGCA	1013365	1013624	1013674	1013622	-1	scf7180000084741	ACA1_175600	1011871	1013870	None	16404	5321	90251	No_constitutive_exon_found_in_species
CGAGGCTCGGCCCCTCACGAACCTACGCACGTGTCATGTTGGGTGTACAGAA	1020436	1020608	1020658	1020606	-1	scf7180000084741	ACA1_175610	1014427	1020996	None	16404	5321	90251	No_constitutive_exon_found_in_species
GGGGAAGGAGTGTGCCCGGGTGTCGGTCGCTGACGCTACCGACCGGGCAGGA	1018991	1019183	1019233	1019181	-1	scf7180000084741	ACA1_175610	1014427	1020996	None	16404	5321	90251	No_constitutive_exon_found_in_species
TAACTCCGATACGCGCGCGTGATGGGTGGGTGGTGGGGGGGGGGGCGTAGGT	1015405	1015627	1015677	1015625	-1	scf7180000084741	ACA1_175610	1014427	1020996	None	16404	5321	90251	No_constitutive_exon_found_in_species
GCACTCCTTTTTGCACGTTTACTGAGCCCTCACGTGGGGGGGGGGTACAGAG	1039453	1039598	1039648	1039596	-1	scf7180000084741	ACA1_175700	1037193	1040041	None	16404	5321	90251	No_constitutive_exon_found_in_species
GTTGTGCGTGAACCGGGTCGCTGCATTCCCTAACGAACGGGGTGTGACAGAG	1073381	1073545	1073595	1073543	-1	scf7180000084741	ACA1_175850	1072785	1074150	None	16404	5321	90251	No_constitutive_exon_found_in_species
TGAGTGCATGTACCCCACAACATGTCGCTGACTGTCGGTCGCGGGCGCAGAG	1077717	1077782	1077832	1077780	-1	scf7180000084741	ACA1_175860	1074348	1078306	None	16404	5321	90251	No_constitutive_exon_found_in_species
GCCACATGGATTTATTTTATTCATTTGGCATGCTGTCGTGTGGGGTGCAGGT	1097527	1097616	1097477	1097529	1	scf7180000084741	ACA1_175980	1097338	1098308	None	16404	5321	90251	No_constitutive_exon_found_in_species
ACAATGCACCCTGCACCCTGCACCCTGCTGCTGCTGGTGGTATGGGACAGGC	1097730	1097915	1097680	1097732	1	scf7180000084741	ACA1_175980	1097338	1098308	None	16404	5321	90251	No_constitutive_exon_found_in_species
CTTGCGTGTACGTGCTGTGAACGGGTGGTGCGTGTGGCGGCGGGTGGCAGGT	1101273	1101419	1101469	1101417	-1	scf7180000084741	ACA1_176000	1100296	1101865	None	16404	5321	90251	No_constitutive_exon_found_in_species
ACAACAACTTGCTGACCGTGGCATGCATGGGTGGCTTGGGGGGGGGGCAGAC	1100684	1100812	1100862	1100810	-1	scf7180000084741	ACA1_176000	1100296	1101865	None	16404	5321	90251	No_constitutive_exon_found_in_species
TCTACGCTTTGGGTCGCGTGTTCGCAGGCACCGTCGTGCCGGGGCGGCAGGT	1103744	1103789	1103839	1103787	-1	scf7180000084741	ACA1_176010	1102000	1105074	None	16404	5321	90251	No_constitutive_exon_found_in_species
GGGCGAGGTGCAAAGTGGTGCGAGGTACTTACGTTTGGTGGTGGGAGTAGGA	1110552	1110789	1110839	1110787	-1	scf7180000084741	ACA1_176030	1107630	1111052	None	16404	5321	90251	No_constitutive_exon_found_in_species
AAGCAAGTGGCCGACGTCACGGCCTCGGTCAACGGGGCGAGTAAGGGAAGGG	1114577	1114765	1114815	1114763	-1	scf7180000084741	ACA1_176050	1112923	1115495	None	16404	5321	90251	No_constitutive_exon_found_in_species
TTTCCATCCACTTCCAAACAAGCAACCCTCTCTCACTCGGGCGAGCGCAGAG	1117028	1117130	1116978	1117030	1	scf7180000084741	ACA1_176060	1115658	1118579	None	16404	5321	90251	No_constitutive_exon_found_in_species
GCTAAAGTGGTAACGTCGGGCTCTGACATGATGGGCCGGGGGGAATGCAGGT	1117605	1118135	1117555	1117607	1	scf7180000084741	ACA1_176060	1115658	1118579	None	16404	5321	90251	No_constitutive_exon_found_in_species
CAACAAGCTGAGCTTGGTCGGAATTAAATGCGCTCTGTTGTGGGTGACAGGC	1119306	1119936	1119256	1119308	1	scf7180000084741	ACA1_176070	1118672	1120209	None	16404	5321	90251	No_constitutive_exon_found_in_species
CCAACCAACCAACCAACCAACCACGTGACATCGATTGGGTTGGGGACCAGGC	1120054	1120209	1120004	1120056	1	scf7180000084741	ACA1_176070	1118672	1120209	None	16404	5321	90251	No_constitutive_exon_found_in_species
TTCCGGCGCGGCAGGCGGTAAGCCCCCTCAGGCGGCACTCAGTCGGGCAGCC	1120491	1120597	1120441	1120493	1	scf7180000084741	ACA1_176080	1120404	1123001	None	16404	5321	90251	No_constitutive_exon_found_in_species
TTTATTTATTTAATGGTTGCATTATGCACCTGGGGGGGTGGGCGGGATAGGG	1133123	1133272	1133073	1133125	1	scf7180000084741	ACA1_176150	1133016	1135220	None	16404	5321	90251	No_constitutive_exon_found_in_species
GTGTGCGTGTGCGGTGGTGCGTGTGCGTGTGCGTGTCGTTGTGTGGGTAGGC	1133617	1133755	1133567	1133619	1	scf7180000084741	ACA1_176150	1133016	1135220	None	16404	5321	90251	No_constitutive_exon_found_in_species
CGACCACACACCGCTGACCTGGTGTGATGTGATGTGGCTGGGCACAACAGAG	1134955	1135023	1134905	1134957	1	scf7180000084741	ACA1_176150	1133016	1135220	None	16404	5321	90251	No_constitutive_exon_found_in_species
TGGGCGCCCTACTTTATCTGCTTGAGTGACTGACGGTGTTGGGCGTGTAGAG	4478	4589	4639	4587	-1	scf7180000084776	ACA1_277340	3873	4724	None	16404	5321	90251	No_constitutive_exon_found_in_species
GTAATCATGGCCACACCTTGACTGATCTGTGGATTCCCCAACGCGGGCAGGT	8857	9376	9426	9374	-1	scf7180000084776	ACA1_277350	5692	11720	None	16404	5321	90251	No_constitutive_exon_found_in_species
CACGAATCAGGATATTTCTTAGCTGGCTCACTGGGTGCGTACGGGTACAGGA	16409	16528	16578	16526	-1	scf7180000084776	ACA1_277370	13197	17450	None	16404	5321	90251	No_constitutive_exon_found_in_species
GTAGCGCCCGGCTGGCGGATGATTGATTCTCACCATTGCGTGGGGTACAGCA	23139	23241	23291	23239	-1	scf7180000084776	ACA1_277400	21328	25433	None	16404	5321	90251	No_constitutive_exon_found_in_species
CTGGCGCTCAAGTCAGGGCACAATACTCACTCACCATGGTATATGGGCAGCC	50781	50923	50731	50783	1	scf7180000084776	ACA1_277460	47856	54468	None	16404	5321	90251	No_constitutive_exon_found_in_species
GAGTGCCCCCGCCGAACCCCCCCCGCGTTGCTGACTTGGGGGCGACACAGGA	63458	63580	63630	63578	-1	scf7180000084776	ACA1_277490	63162	63684	None	16404	5321	90251	No_constitutive_exon_found_in_species
CGCCCTCGCTCATCTCTTGCTCCATGGCCGCGCGGTGTAGGGGCCGGCAGGT	64283	64294	64344	64292	-1	scf7180000084776	ACA1_277500	64283	66087	None	16404	5321	90251	No_constitutive_exon_found_in_species
AGCGGGCATGTGGTTACAAGTCACCTCTTGCGATTGTGTAGGGTGAGCAGTG	68082	68154	68032	68084	1	scf7180000084776	ACA1_277520	67145	68824	None	16404	5321	90251	No_constitutive_exon_found_in_species
CTTCACCCTGTGACTAGTGTCGTTCGATCTCTCATGTTCTGAACGGGCAGGT	68219	68316	68169	68221	1	scf7180000084776	ACA1_277520	67145	68824	None	16404	5321	90251	No_constitutive_exon_found_in_species
CACGATGATTGATGGCTGTCCCTCTACCTTGACAACGGCCGGGAGATCAGAA	69848	69864	69798	69850	1	scf7180000084776	ACA1_277530	68944	70601	None	16404	5321	90251	No_constitutive_exon_found_in_species
GGAGAGGGCAGCTAACTGTGTGTAACTGGGCTGGACTGGGGCGAGTGCAGAG	99598	99723	99548	99600	1	scf7180000084776	ACA1_277780	98142	100109	None	16404	5321	90251	No_constitutive_exon_found_in_species
TCGTCGTAGCTCACTTTCTCTCTCTCTCTCTCTCTTCTGGTGGGGCGCAGAT	118531	118607	118481	118533	1	scf7180000084776	ACA1_277880	117084	120027	None	16404	5321	90251	No_constitutive_exon_found_in_species
CAAGCCACTCTTGGTTATGTACTAACAGTCGTCTTCCTATCCTGGGAAAGGA	125488	125611	125661	125609	-1	scf7180000084776	ACA1_277910	123540	126799	None	16404	5321	90251	No_constitutive_exon_found_in_species
TTCTTCTTCCTTCCTTCTGTTCCGTGCCTCATTGTGTTGTGGGCGCGCAGGA	131951	132092	131901	131953	1	scf7180000084776	ACA1_277930	131508	132092	None	16404	5321	90251	No_constitutive_exon_found_in_species
ATCGCTTGTTGTGGGCGCCGGCGCTGACGCACAGGTGGTGGGGAGTGTAGGT	140294	140488	140244	140296	1	scf7180000084776	ACA1_277970	139691	141286	None	16404	5321	90251	No_constitutive_exon_found_in_species
GGTGGTGAGTGTTGGGCTGATGAGCCGCGCGCGTTGTGTCGCGGGGGCAGCT	154472	154581	154631	154579	-1	scf7180000084776	ACA1_278010	153821	155856	None	16404	5321	90251	No_constitutive_exon_found_in_species
AGTAGTGTGCGTCGGTGTGAGGCTCATTGATGGTGTTGGCGGGTGCGTAGGC	157638	157766	157816	157764	-1	scf7180000084776	ACA1_278020	156030	158179	None	16404	5321	90251	No_constitutive_exon_found_in_species
CGCCCAGTTCTCACGCCTCTCTCGTTCTTTTTTTCTCTGTGGGGGGGCAGGG	160210	160357	160160	160212	1	scf7180000084776	ACA1_278030	158327	160651	None	16404	5321	90251	No_constitutive_exon_found_in_species
CACGGCACAGCACTCACTTCTGGACGCGCACTAATTCCAAACGGGCGCAGAT	167578	167671	167721	167669	-1	scf7180000084776	ACA1_278070	165578	168230	None	16404	5321	90251	No_constitutive_exon_found_in_species
AGTGTTCCTGCCACCTGACACACTCGGGCGGCGGCGGCGGCGGCGGGCAGGA	193402	193465	193352	193404	1	scf7180000084776	ACA1_278310	192702	195303	None	16404	5321	90251	No_constitutive_exon_found_in_species
AAGGAAAATACCAAAAATCCAACAATTTATTGATGGTTTGATATGGGCAGGT	212178	212655	212705	212653	-1	scf7180000084776	ACA1_278470	212178	212997	None	16404	5321	90251	No_constitutive_exon_found_in_species
GGAGCAGGTGTGCGCCACGGTCATGGACAACGAGGAGCAGTACAGGGCAGAT	213339	213562	213612	213560	-1	scf7180000084776	ACA1_278480	213339	213590	None	16404	5321	90251	No_constitutive_exon_found_in_species
CGAGGCCAGGTACCTGGCCGACGCCCAACCGGAGACTGGTCGGGCGGCAGGC	239729	240390	239679	239731	1	scf7180000084776	ACA1_278770	238975	240390	None	16404	5321	90251	No_constitutive_exon_found_in_species
TCTCACCCACCTGCGCCGACGCCGTTGACTGACGCGTTGAAACCGGGCAGGG	245844	246027	245794	245846	1	scf7180000084776	ACA1_278810	243851	246539	None	16404	5321	90251	No_constitutive_exon_found_in_species
CCTAACCCTGATCGCCAAGCTGACGTTCGTGGTGGTGGGTGGTGGGGCAGCT	246946	248200	248250	248198	-1	scf7180000084776	ACA1_278820	246719	250124	None	16404	5321	90251	No_constitutive_exon_found_in_species
ATGTGGTGATGGTGGGCTGATCGTTTTGGTTCGCGTGTCGGGCGACGCAGAC	259393	259507	259557	259505	-1	scf7180000084776	ACA1_278860	256917	260229	None	16404	5321	90251	No_constitutive_exon_found_in_species
TCACAAGATGACGATAATGGCGAAGCCGGCGACGCCGTTACCGGGAATAGCT	260694	262515	262565	262513	-1	scf7180000084776	ACA1_278870	260694	263078	None	16404	5321	90251	No_constitutive_exon_found_in_species
CAATGACAGCTCATGCTGGAAGTTGGCCTTCTGCTGCTGTTGGTGGGCAGTG	271352	271851	271302	271354	1	scf7180000084776	ACA1_278900	271101	273447	None	16404	5321	90251	No_constitutive_exon_found_in_species
ACTACTTTTGCAGTTCCTAACGCGCCATCTTCTTTGATGGTGACGGGCAGGA	282550	282687	282737	282685	-1	scf7180000084776	ACA1_278950	282088	284344	None	16404	5321	90251	No_constitutive_exon_found_in_species
GGTCCATTTCTTGGTCTTCTTGTTGAGGTCTCATCGGGAGGGTTGAACAGGG	293302	293415	293252	293304	1	scf7180000084776	ACA1_279010	292880	293624	None	16404	5321	90251	No_constitutive_exon_found_in_species
CCTCAGATCTCTCCTACTCACGCACACGACATGCCAATGGGGGGGGGCAGGG	294449	294580	294630	294578	-1	scf7180000084776	ACA1_279020	293732	296507	None	16404	5321	90251	No_constitutive_exon_found_in_species
CTGCCGACACGCGAGCTTACGTGCCTGCTCTGCATTCTCTGGGGACGCAGGG	296796	296955	297005	296953	-1	scf7180000084776	ACA1_279030	296796	299925	None	16404	5321	90251	No_constitutive_exon_found_in_species
TGAGATGTTGTTGATGGAGCTCACCATTTTTGTGGCTTGAGGGCAAACAGGA	339001	339056	339106	339054	-1	scf7180000084776	ACA1_279240	337481	339668	None	16404	5321	90251	No_constitutive_exon_found_in_species
CACACACACCATTCTGAATAGGCCACTCACAATCACTTTTGGGAGAGAAGGA	338280	338348	338398	338346	-1	scf7180000084776	ACA1_279240	337481	339668	None	16404	5321	90251	No_constitutive_exon_found_in_species
GCTCTGGTGGCCCTCATGGCCGACCTGGGACTGGCCGTGGGCACGGGCAGGT	340856	341124	340806	340858	1	scf7180000084776	ACA1_279250	339976	341124	None	16404	5321	90251	No_constitutive_exon_found_in_species
CACAATATACCAATCGGCCGCTGAGCGCTTTTGGGGGGGGGGGCAACTAGAA	353162	353861	353112	353164	1	scf7180000084776	ACA1_279310	351387	354618	None	16404	5321	90251	No_constitutive_exon_found_in_species
GCCTCATCTGTAACACCAACCAACCAACCGACCAACTTTGATGGGCGCAGGT	362219	362367	362417	362365	-1	scf7180000084776	ACA1_279330	359629	366757	None	16404	5321	90251	No_constitutive_exon_found_in_species
ACTCGGCACTGACGTAAGAACTCTGCTGCGTGTGGTGGGGGGGGGCACAGGT	360121	360327	360377	360325	-1	scf7180000084776	ACA1_279330	359629	366757	None	16404	5321	90251	No_constitutive_exon_found_in_species
CGGTGACACCTTCAACACCGCGTGCGATCTGATGCGTGCGGTGGGCAAAGGC	370091	370278	370328	370276	-1	scf7180000084776	ACA1_279350	369931	370433	None	16404	5321	90251	No_constitutive_exon_found_in_species
TTCTCTTTCCCTTTCTTGTGCTGTGGTGATCGGCACCGTGTAGGGTGAAGGA	381802	381866	381752	381804	1	scf7180000084776	ACA1_279420	381281	382630	None	16404	5321	90251	No_constitutive_exon_found_in_species
TTTGCGAGGCCGTGACTTACTCAACTTATTTCCACTCATCGGGGGCGCAGAA	389085	389410	389035	389087	1	scf7180000084776	ACA1_279460	388074	392389	None	16404	5321	90251	No_constitutive_exon_found_in_species
CTCTGCCCCCCCCCCACAAACCACAACTGCTCCTGCCTGCGTGGGCGCAGGT	401078	401153	401203	401151	-1	scf7180000084776	ACA1_279490	400221	401322	None	16404	5321	90251	No_constitutive_exon_found_in_species
TTGCGCCACCTCTCGGCGGCCACGCTCACTCCCTCGCTGTACGGGTGCAGAC	411124	411303	411353	411301	-1	scf7180000084776	ACA1_279540	411124	411700	None	16404	5321	90251	No_constitutive_exon_found_in_species
CAACACACACAGGCCTTACCACCGCACAATCTGATGGATTGGGTGAATAGGA	411834	411990	412040	411988	-1	scf7180000084776	ACA1_279550	411834	413562	None	16404	5321	90251	No_constitutive_exon_found_in_species
GCACCGGCTGTGGTGCCTCACGGCAGCCTAACTGGTCGGTGGGAGTGCAGGT	415190	415307	415357	415305	-1	scf7180000084776	ACA1_279560	413644	415505	None	16404	5321	90251	No_constitutive_exon_found_in_species
CAGAAGCTGCGTGCCAAGTGCTGACGGCGCGCATTCGATTGTGGGGATAGGA	417335	417529	417285	417337	1	scf7180000084776	ACA1_279570	415892	417843	None	16404	5321	90251	No_constitutive_exon_found_in_species
AGCTAACAAATGTGATGTGCAGATTGCCATTGGTGGCTCGGGAGGGACAGAT	421305	421387	421437	421385	-1	scf7180000084776	ACA1_279590	420581	421748	None	16404	5321	90251	No_constitutive_exon_found_in_species
GGGGTGGCTCACCGGCTTCCCCCGACATCGTGCAACCCGCGTGGGCGCAGGA	432293	432362	432243	432295	1	scf7180000084776	ACA1_279630	427259	432536	None	16404	5321	90251	No_constitutive_exon_found_in_species
GCGGTGTGTGCGGTGTGTGCGGTGAGTGCCTGACTCGCGTGGGGTGGCAGTA	436019	436306	436356	436304	-1	scf7180000084776	ACA1_279750	435230	438880	None	16404	5321	90251	No_constitutive_exon_found_in_species
TAACTCGTGGACGGTGCCTGCGCTTGGCTTGGCTGGGGGGGGGGAACAAGAG	454481	454596	454431	454483	1	scf7180000084776	ACA1_280010	453888	455817	None	16404	5321	90251	No_constitutive_exon_found_in_species
GTGGTGTGTGTTGATCGATCTGACGCAATAACGTTGGGCGGGGTGCGTAGTG	456960	457213	456910	456962	1	scf7180000084776	ACA1_280020	455972	457789	None	16404	5321	90251	No_constitutive_exon_found_in_species
ATCCATGGCAGCGCTGGCGTGCTCACGAGCGTGGCGATGGTGGGGTGCAGGA	480319	480575	480625	480573	-1	scf7180000084776	ACA1_280290	471899	481627	None	16404	5321	90251	No_constitutive_exon_found_in_species
TCACACGCGTCGTGGTATGTCATGAATGCGCCTTGGGGGGGGGGCACTAGAC	478784	478908	478958	478906	-1	scf7180000084776	ACA1_280290	471899	481627	None	16404	5321	90251	No_constitutive_exon_found_in_species
TTTGGTGCTGGTGGGCGTGTCTGCTGACTCTCGCACCTCTGGGTACGCAGAG	477658	477978	478028	477976	-1	scf7180000084776	ACA1_280290	471899	481627	None	16404	5321	90251	No_constitutive_exon_found_in_species
TGAGCTCCTGCACGTGCAGCACTGATGGTGTTCTCTCGCGTGGGGCACAGAT	491493	491553	491603	491551	-1	scf7180000084776	ACA1_280550	491493	492578	None	16404	5321	90251	No_constitutive_exon_found_in_species
CGGCGTGCATTTGATTGTGCTCGGCTGTTGGTGCGACATTGGGCGGGCAGGT	497985	498286	497935	497987	1	scf7180000084776	ACA1_280570	497355	501583	None	16404	5321	90251	No_constitutive_exon_found_in_species
ACACGACACGACACGACACGTGCGCTGACGGGTTGATGGGAGGAAAACAGCG	509018	509187	509237	509185	-1	scf7180000084776	ACA1_280620	508104	510515	None	16404	5321	90251	No_constitutive_exon_found_in_species
ACGCCGTACGTTTCGCCTTTTCTCTCTTCCTTACGCACGGGAGCATGCAGCG	519564	519745	519795	519743	-1	scf7180000084776	ACA1_280650	518235	520430	None	16404	5321	90251	No_constitutive_exon_found_in_species
GTGCTGACACTGACCGACGCTCAAACATGTCGCGTGCTACTGACGGGCAGGC	520883	520994	520833	520885	1	scf7180000084776	ACA1_280660	520667	521972	None	16404	5321	90251	No_constitutive_exon_found_in_species
TTCGTCCAAGCAACCGCACAACGCTTTGGTCTCATTGGGGCGACGGACAGGT	523528	523593	523643	523591	-1	scf7180000084776	ACA1_280680	523229	523916	None	16404	5321	90251	No_constitutive_exon_found_in_species
CCTCTGCATACAACGCCCGAGGCCCCAGCTTTACGCTGCGGCAGGGGCAGGG	527065	527193	527015	527067	1	scf7180000084776	ACA1_280700	526602	527193	None	16404	5321	90251	No_constitutive_exon_found_in_species
GTTGTTGTTGTTGTTGTGTGCTCACATCGGTTGCTAGTGTGGGAGAGCAGTG	531934	532142	531884	531936	1	scf7180000084776	ACA1_280830	531145	534210	None	16404	5321	90251	No_constitutive_exon_found_in_species
AGTGGACCTCCACGGCTGGGTGGGTGGTAATGGCCGCGGGGGGGGGGCAGGC	538718	538816	538866	538814	-1	scf7180000084776	ACA1_280840	535517	539000	None	16404	5321	90251	No_constitutive_exon_found_in_species
CGCTTGGCCAGTGCGTTGACGCTGACACTGCTGAGTGACGGGCGAAACAGGC	538487	538635	538685	538633	-1	scf7180000084776	ACA1_280840	535517	539000	None	16404	5321	90251	No_constitutive_exon_found_in_species
ACGCAAGACCGCACGCACCGCGCCGCACGCACTAAAGGGGAGGAACGCAGGC	535630	535846	535896	535844	-1	scf7180000084776	ACA1_280840	535517	539000	None	16404	5321	90251	No_constitutive_exon_found_in_species
GTTGTTGTTGTTGTTGTGTGCTCACATCGGTTGCTAGTGTGGGAGAGCAGTG	542191	542347	542141	542193	1	scf7180000084776	ACA1_280960	541528	542347	None	16404	5321	90251	No_constitutive_exon_found_in_species
CGCGCACGCACACACACACACAACTCTCACTGTTGTCTGTGGGCGGTCAGGA	546421	546550	546600	546548	-1	scf7180000084776	ACA1_281070	542750	547193	None	16404	5321	90251	No_constitutive_exon_found_in_species
TTTAAAAAGAAATCATAATTTTACATATTTTGTTGTGCCCGGGGCCGCAGGG	549184	549218	549268	549216	-1	scf7180000084776	ACA1_281180	548107	549543	None	16404	5321	90251	No_constitutive_exon_found_in_species
TGGCTCCGTCTTGGTGCTCACCACAGAAAAATCATGATGTTGGGACACAGCT	554263	554437	554213	554265	1	scf7180000084776	ACA1_281200	551061	560123	None	16404	5321	90251	No_constitutive_exon_found_in_species
GCTTCTGATGCACCCTCTAAGCCCTGAGGCTGACGCTTGCGTGTGGGTAGGA	562758	562886	562936	562884	-1	scf7180000084776	ACA1_281210	560319	563452	None	16404	5321	90251	No_constitutive_exon_found_in_species
ACACACGACACACGGCACACACCTGACGGTGATGGTGCTTTCGGGGGAAGGC	575661	575996	576046	575994	-1	scf7180000084776	ACA1_281260	573691	577115	None	16404	5321	90251	No_constitutive_exon_found_in_species
GTGGTGGTGATGACGATGATGATTACGCGTAATTGTGGGATGCAGGGAAGGC	580857	581052	580807	580859	1	scf7180000084776	ACA1_281290	580248	581626	None	16404	5321	90251	No_constitutive_exon_found_in_species
CGACACGCAACAGGGCGAGGATTGAAAGGTGGTGGTGGGCGAGGGTGCAGGC	581403	581564	581353	581405	1	scf7180000084776	ACA1_281290	580248	581626	None	16404	5321	90251	No_constitutive_exon_found_in_species
CGTCATCTGCGTGCCTTGATTGGTGGCTAACCAGTGTTTGGGGGTTGCAGTA	587458	587634	587684	587632	-1	scf7180000084776	ACA1_281320	584897	588820	None	16404	5321	90251	No_constitutive_exon_found_in_species
TTTAGCGCTTCAATTATCAAATTAATCTTTCCTCGTGTTTTGGTGGGCAGAT	593519	593655	593705	593653	-1	scf7180000084776	ACA1_281350	593519	593964	None	16404	5321	90251	No_constitutive_exon_found_in_species
TGTGTGCCGTGTGTGTCGTGTGTGTTGGTTCACTCCATATGTGTGGGTAGGT	594852	594972	594802	594854	1	scf7180000084776	ACA1_281460	594232	595198	None	16404	5321	90251	No_constitutive_exon_found_in_species
CCGTTGTGTTGTGTGTCGTGTGTGTTGGTTCACTCCATACGTGTGGGTAGGT	598513	598633	598463	598515	1	scf7180000084776	ACA1_281580	597891	598858	None	16404	5321	90251	No_constitutive_exon_found_in_species
TTGATTTTTTGGACTATTAAATGACAATATACTCCTGAAAATGTGGGCAGGT	600510	600690	600460	600512	1	scf7180000084776	ACA1_281590	600078	601426	None	16404	5321	90251	No_constitutive_exon_found_in_species
ACATGCACGCCACGCTCACCACGTTCGCCCATGTCACGGTGGGAGCGCAGGC	613466	613595	613645	613593	-1	scf7180000084776	ACA1_281950	612133	614787	None	16404	5321	90251	No_constitutive_exon_found_in_species
CTAACGCGTCAGCTTTCTGTGTGGCTCTGTTGTCTGTTGGGGGAGTCAAGAC	622783	622904	622954	622902	-1	scf7180000084776	ACA1_282190	621666	623734	None	16404	5321	90251	No_constitutive_exon_found_in_species
CAGCGCTTGAGCTTCGTGTAGGCTTATCAATTTTTTCCTCCGGGATGCAGCG	626671	626743	626621	626673	1	scf7180000084776	ACA1_282210	625818	628544	None	16404	5321	90251	No_constitutive_exon_found_in_species
ATCCGACACGGCACACACGCACTCGACACTCACTTGGGCGACTGGAATAGGT	649181	649548	649131	649183	1	scf7180000084776	ACA1_282310	646426	649548	None	16404	5321	90251	No_constitutive_exon_found_in_species
CCACCGTGCGGTGAGAGTTTAAGAGCTCAACACTGTGATTGGGCGTGTAGGC	657763	657881	657931	657879	-1	scf7180000084776	ACA1_282350	656609	661155	None	16404	5321	90251	No_constitutive_exon_found_in_species
CCTCTAGTCGCCTTGCCCAGTTGGCTGACATGCTCCTTTCATTGGGGCAGCG	662311	662493	662543	662491	-1	scf7180000084776	ACA1_282360	661660	662969	None	16404	5321	90251	No_constitutive_exon_found_in_species
GTAACCTCATTCCACGTGAGTGCAGTGACACTGAAGTCACGCGGGGGCAGGA	674040	674152	673990	674042	1	scf7180000084776	ACA1_282400	672810	676397	None	16404	5321	90251	No_constitutive_exon_found_in_species
TAGAGATTGGTACCACACTGTCTCGATGACGACGACGATGTGGGAAACAGGT	681311	681534	681261	681313	1	scf7180000084776	ACA1_282440	680332	681696	None	16404	5321	90251	No_constitutive_exon_found_in_species
CACACGCATAGAGAGAGAGAGAGGAGTGCTGATATGGTTTGAGGGTACAGGG	685619	685846	685569	685621	1	scf7180000084776	ACA1_282460	683180	686234	None	16404	5321	90251	No_constitutive_exon_found_in_species
GCTCATCGTTAGCACCTTCGCTCGCTCGCTCGTTTGTTGCGTGAGGGCAGGT	687519	687582	687632	687580	-1	scf7180000084776	ACA1_282470	687519	689620	None	16404	5321	90251	No_constitutive_exon_found_in_species
AAAGGCGGGCCATGCACGGTGCGTCAGCGCACTTCTCTCGAGGGGCGCAGAA	695274	695303	695353	695301	-1	scf7180000084776	ACA1_282500	694791	696279	None	16404	5321	90251	No_constitutive_exon_found_in_species
ATCTCATTGGCCTCGCACCACGCGCACCATCGCACACGACACATGGGCAGAC	704209	704322	704159	704211	1	scf7180000084776	ACA1_282530	699111	705532	None	16404	5321	90251	No_constitutive_exon_found_in_species
AAGATGATGATGCTGATGCTGATGGTGGCGGTGGTGGTTGCGCGGGGCAGGG	705597	705760	705810	705758	-1	scf7180000084776	ACA1_282540	705597	706874	None	16404	5321	90251	No_constitutive_exon_found_in_species
CGCGTGCGTGCGTGCGTGCGTGCGTGTGCGTGTTCTGTTTGCCGGGACAGAG	717751	717786	717701	717753	1	scf7180000084776	ACA1_282680	717204	717786	None	16404	5321	90251	No_constitutive_exon_found_in_species
CACACAACCGCACACGCACACGCCTAACTGGTGTTGGGGGGGGGGTGCAGTG	723913	724205	723863	723915	1	scf7180000084776	ACA1_282710	720155	724205	None	16404	5321	90251	No_constitutive_exon_found_in_species
GGGTGGTGCCGGGCTGACAGGCATTGCATCGCGTGGGGGGGGGCAAGCAGTT	725402	725452	725502	725450	-1	scf7180000084776	ACA1_282720	724289	725601	None	16404	5321	90251	No_constitutive_exon_found_in_species
GTACGTGGCCGTGGCCGTCTCGTTCCTCACCTGGTATTTATTGGGGGTAGAC	738113	738215	738265	738213	-1	scf7180000084776	ACA1_282860	736833	739159	None	16404	5321	90251	No_constitutive_exon_found_in_species
CGCACGACTACGTGAACACAGACGAGGGAACGAATCGTTGTGCGGGACAGCC	737281	737427	737477	737425	-1	scf7180000084776	ACA1_282860	736833	739159	None	16404	5321	90251	No_constitutive_exon_found_in_species
TCTTCATGCTACGTCGCTCGCTGCGTGCGCATCGCTCTGGTGGGGTGCAGTA	741175	741287	741125	741177	1	scf7180000084776	ACA1_282880	740293	741409	None	16404	5321	90251	No_constitutive_exon_found_in_species
TGTCTGTGGTGTCATGTCGGCTGAAATCGACTCTGTGTGTGTGTGGGCAGCT	745442	745806	745856	745804	-1	scf7180000084776	ACA1_282920	745442	747741	None	16404	5321	90251	No_constitutive_exon_found_in_species
ATGGGTGGTGTCGGGGGTGGCGCACTCGTTCTGACGTGACGGGGCGTCAGCT	749421	749553	749603	749551	-1	scf7180000084776	ACA1_282930	748218	750086	None	16404	5321	90251	No_constitutive_exon_found_in_species
CACGCCATGCACGATAGAGCGCTTACAGCACTATTCGTTGGGATGTGTAGCC	759279	759373	759229	759281	1	scf7180000084776	ACA1_282990	758513	759657	None	16404	5321	90251	No_constitutive_exon_found_in_species
TTTAATAATAAATAATATATTAATTTAACATTATTTTTACGGGACACCAGGC	811449	811591	811641	811589	-1	scf7180000084776	ACA1_283300	809845	813260	None	16404	5321	90251	No_constitutive_exon_found_in_species
ACTTCTGCCAATTTCTTGTGGTGGGTTTGCACCGGGGGGGGGGGAAACAGGA	820128	820299	820078	820130	1	scf7180000084776	ACA1_283440	819860	823395	None	16404	5321	90251	No_constitutive_exon_found_in_species
TTATTATTATTATCCTTTGTTGTTATTTTTCTAAAAGAAAATGGGAGCAGTG	821907	822049	821857	821909	1	scf7180000084776	ACA1_283440	819860	823395	None	16404	5321	90251	No_constitutive_exon_found_in_species
GTGTCGTGTTGTGTCGTGTGTCATGACGCTCACGTGGGCTTGGCAGAGAGGT	822686	822773	822636	822688	1	scf7180000084776	ACA1_283440	819860	823395	None	16404	5321	90251	No_constitutive_exon_found_in_species
CGCGCGCGCAAACTGTTCACAGAAGCTAAAGTGGAGTGGGGAACGATCAGGC	824920	825023	825073	825021	-1	scf7180000084776	ACA1_283450	823523	825949	None	16404	5321	90251	No_constitutive_exon_found_in_species
ACAATACTTGAAGTCTCTGTGTTTACACTGACATTGGGGGGGGGCTGCAGGC	823877	823934	823984	823932	-1	scf7180000084776	ACA1_283450	823523	825949	None	16404	5321	90251	No_constitutive_exon_found_in_species
TTGTCGGGTGGTAGGAATTAGATATTGATCATCGCCCCCGGGGTGGTCAGGC	831503	831651	831453	831505	1	scf7180000084776	ACA1_283470	828052	836246	None	16404	5321	90251	No_constitutive_exon_found_in_species
CACGCACACGCACACGCACACGATTTCACTGACGCGTTGCGCTTGGGAAGGC	842939	843026	842889	842941	1	scf7180000084776	ACA1_283510	842421	846224	None	16404	5321	90251	No_constitutive_exon_found_in_species
GACCGCACACATAGATGCCGCTCTTTGTACCGCCCGCTGCTGGTGGGCAGGC	846639	847014	847064	847012	-1	scf7180000084776	ACA1_283520	846639	850075	None	16404	5321	90251	No_constitutive_exon_found_in_species
CACTCTCATGGCGTCACATGGCGCTGACCGGTGGCTATGACGGGCGACAGAC	852099	852195	852245	852193	-1	scf7180000084776	ACA1_283530	850173	853618	None	16404	5321	90251	No_constitutive_exon_found_in_species
ACGCACACACACACACACACACACCACCGCACACGCACGCGGGGCTACAGGA	855319	855510	855560	855508	-1	scf7180000084776	ACA1_283550	854745	856445	None	16404	5321	90251	No_constitutive_exon_found_in_species
TGGTGTGTGCGGTGGTGTGTGCGGCGGTCTGACTGGGGTGAGGGTTGCAGTG	857914	858289	857864	857916	1	scf7180000084776	ACA1_283560	856690	859789	None	16404	5321	90251	No_constitutive_exon_found_in_species
CACGACCAACGACACGACCGCACGCACGCGTTCTCACGGGGGGGCTGCAGGT	867261	867417	867467	867415	-1	scf7180000084776	ACA1_283590	866367	869860	None	16404	5321	90251	No_constitutive_exon_found_in_species
TGATGCTGTGGCCTTCTATGGGGAACGTGAAACGTCACGCGTGGGCGCAGAT	866367	866571	866621	866569	-1	scf7180000084776	ACA1_283590	866367	869860	None	16404	5321	90251	No_constitutive_exon_found_in_species
TGACAGGGGGATACCTCAGGTGCGCCGGTTTGGTGTGCGTGGGACTGCAGCG	879841	879906	879956	879904	-1	scf7180000084776	ACA1_283720	878694	880162	None	16404	5321	90251	No_constitutive_exon_found_in_species
AGAACACGCACAACACACAACAGCATCACAGTGTCATCGGGAGCAAACAGTC	880908	881482	881532	881480	-1	scf7180000084776	ACA1_283930	880908	882229	None	16404	5321	90251	No_constitutive_exon_found_in_species
TATTATTGACTGGCGGTGGTGACCGTGTGCTGTGCTGTTGGGGACCACAGAA	890974	891139	891189	891137	-1	scf7180000084776	ACA1_284210	890316	892007	None	16404	5321	90251	No_constitutive_exon_found_in_species
TTTCTTTTTCTTTCTTTTCCTTTCTATTCTTTTCCTTGGGGGGCGTGTAGTG	903915	904029	904079	904027	-1	scf7180000084776	ACA1_284240	896266	909994	None	16404	5321	90251	No_constitutive_exon_found_in_species
ATGGAGGGGGAGCACAAGAAGCGCCGGTCGGAGCAGATGCGGGACCGCAGCC	900975	901787	901837	901785	-1	scf7180000084776	ACA1_284240	896266	909994	None	16404	5321	90251	No_constitutive_exon_found_in_species
CTACACAAATCTCAAAACCAAATCTTCGATTAACTGATGGATGGGCACAGGG	914197	914781	914831	914779	-1	scf7180000084776	ACA1_284260	912067	915401	None	16404	5321	90251	No_constitutive_exon_found_in_species
CGAGCGGTGGAAGCGGCGAAGTGCAGACGGTCGTGGGCGAGGGCATGAAGGA	929893	930111	929843	929895	1	scf7180000084776	ACA1_284620	929254	930111	None	16404	5321	90251	No_constitutive_exon_found_in_species
CACACGACGCACGACACTCGAGCATCCATTCTCATTTGCGGCGCGGGCAGGA	935386	935578	935336	935388	1	scf7180000084776	ACA1_284840	934536	935955	None	16404	5321	90251	No_constitutive_exon_found_in_species
TGGCTGTAAGAAAATGTTAATTATGGGGGCTGGCTGGTGCTTGGGGACAGGA	941991	942076	942126	942074	-1	scf7180000084776	ACA1_285060	941131	942187	None	16404	5321	90251	No_constitutive_exon_found_in_species
TCTCCATCTCTCATCGTAAAAAAAAACAAAAAAAAACACGACGCGGGCAGGT	942496	942598	942446	942498	1	scf7180000084776	ACA1_285170	942318	944184	None	16404	5321	90251	No_constitutive_exon_found_in_species
CACACGACGCACGACACTCGAGCATCCATTCTCATTTGCGGCGCGGGCAGGA	943584	943776	943534	943586	1	scf7180000084776	ACA1_285170	942318	944184	None	16404	5321	90251	No_constitutive_exon_found_in_species
TGGCTGTAAGATAATGTTAATAATGGGGGCTGGCTGGCGCTTGGGGACAGGA	952046	952131	952181	952129	-1	scf7180000084776	ACA1_285190	949199	953195	None	16404	5321	90251	No_constitutive_exon_found_in_species
TGAATGGTGTGATGATGTTATTCACGCACCATGGCTGGGGCGGGGGACAGGG	967825	967989	968039	967987	-1	scf7180000084776	ACA1_285450	967825	968812	None	16404	5321	90251	No_constitutive_exon_found_in_species
CTCACCAAGGGACCCCTGGTCACCACCTTCACCCTGCAGCGCAAGGGCAGCG	972698	973059	972648	972700	1	scf7180000084776	ACA1_285470	971973	974779	None	16404	5321	90251	No_constitutive_exon_found_in_species
CATTCTCATTCGTTCTTCTGCTTCTTCGTTCTTACACGACGAGTGGGCAGGG	976528	976663	976713	976661	-1	scf7180000084776	ACA1_285480	975082	977526	None	16404	5321	90251	No_constitutive_exon_found_in_species
TGGCGTGTAGCGCCACTAAAAACGTAAACTGTGTTGTGGGGATGGTGCAGAG	975437	975554	975604	975552	-1	scf7180000084776	ACA1_285480	975082	977526	None	16404	5321	90251	No_constitutive_exon_found_in_species
TGTTGTCGTGTCGTGTCGTGTCGCGTGTGCTGACTGGTGGCGGGATGTAGGA	977858	977949	977999	977947	-1	scf7180000084776	ACA1_285490	977704	979776	None	16404	5321	90251	No_constitutive_exon_found_in_species
ACGCGACACATTGGCAGCGGCCTTTCCTGACATTTCTTGCCTGGGAGCAGCC	992294	992445	992495	992443	-1	scf7180000084776	ACA1_285540	989429	995588	None	16404	5321	90251	No_constitutive_exon_found_in_species
GTGCATTGCCCTGGCCTGGTGTTGTTGCTGACAGTCCCGGGACGCAACAGCC	1015095	1015254	1015304	1015252	-1	scf7180000084776	ACA1_285620	1013862	1015744	None	16404	5321	90251	No_constitutive_exon_found_in_species
GACACACGCACACGACACAGACACACATGGCTGATGGAGGGAGGGACCAGGG	1019051	1019584	1019634	1019582	-1	scf7180000084776	ACA1_285650	1018806	1020498	None	16404	5321	90251	No_constitutive_exon_found_in_species
GCTATGAATCACTCACCACACACTTGTTCGTTTTCTTGTGGGCTGTGAAGGC	1040368	1040617	1040318	1040370	1	scf7180000084776	ACA1_286140	1038653	1040617	None	16404	5321	90251	No_constitutive_exon_found_in_species
TGACACATGGCTTGTGTCGCGCACCGGCTGTCTTTTCGGGGGTGGACCAGGT	1050154	1050268	1050104	1050156	1	scf7180000084776	ACA1_286170	1049142	1052890	None	16404	5321	90251	No_constitutive_exon_found_in_species
CCTTGGCACACGATCTTGAGTCTCGTTCTCTCCTTCCGCAATTGGGGCAGAT	1052019	1052115	1051969	1052021	1	scf7180000084776	ACA1_286170	1049142	1052890	None	16404	5321	90251	No_constitutive_exon_found_in_species
GGTCATTCACGTTGTTTACTCACAGTACGACTGTGTGATGGGAACAACAGGG	11369	11481	11531	11479	-1	scf7180000084758	ACA1_210240	8710	14958	None	16404	5321	90251	No_constitutive_exon_found_in_species
GGTCATTCACGCTGTTTACTCACAGTACGACTGTGTGATGGGAACAACAGGG	9015	9127	9177	9125	-1	scf7180000084758	ACA1_210240	8710	14958	None	16404	5321	90251	No_constitutive_exon_found_in_species
ATTTATTTGTATATTTATTGTTTATTTTCGTCCTATTGGCGGGGAACCAGAT	39471	39551	39601	39549	-1	scf7180000084758	ACA1_210400	38690	40822	None	16404	5321	90251	No_constitutive_exon_found_in_species
TCCCGAGAGTCTGTGCGTGCTGGCCCTAACTTGCTGGTGTGGGCGTGCAGGA	56226	56340	56390	56338	-1	scf7180000084758	ACA1_210550	55879	56722	None	16404	5321	90251	No_constitutive_exon_found_in_species
CACCCCACCTCACATCCGCCTAAAGATAGTTGTCATTGGAACATGGGCAGGA	67129	67216	67079	67131	1	scf7180000084758	ACA1_210790	66086	67752	None	16404	5321	90251	No_constitutive_exon_found_in_species
CGTTGTGTTGTGTGTTTTGCGGCCGCATTAATTGGAAGCGGCTGGGACAGGG	69679	69940	69629	69681	1	scf7180000084758	ACA1_210810	68976	70688	None	16404	5321	90251	No_constitutive_exon_found_in_species
AGTACCTACTCCATCTTCACCTTCCGCCACACTCGTGTGCGTGGGTGAAGAT	80608	80774	80558	80610	1	scf7180000084758	ACA1_211270	80045	81484	None	16404	5321	90251	No_constitutive_exon_found_in_species
GCCGAGTACCAACTCCACCTTCACCGCCACACTCGTGTGCGTGGGTGAAGAT	87976	88142	87926	87978	1	scf7180000084758	ACA1_211500	87418	90143	None	16404	5321	90251	No_constitutive_exon_found_in_species
GTGCGTGCGCACACATTCCACACATTCTGACAAACGCTGGGGGGTTACAGCG	93915	94575	94625	94573	-1	scf7180000084758	ACA1_211520	93172	98325	None	16404	5321	90251	No_constitutive_exon_found_in_species
CTGCCGGCGTGAACGACTAAGTCCTTCGTGACCGGGCGGCGGTGGGAAAGGC	158713	158781	158831	158779	-1	scf7180000084758	ACA1_212820	158519	160575	None	16404	5321	90251	No_constitutive_exon_found_in_species
CTTGCGCGCCGGGTGAACTGAATGGAGTGAGGGGTCGTACAAGAGGGCAGGC	171162	171199	171112	171164	1	scf7180000084758	ACA1_212860	170052	171199	None	16404	5321	90251	No_constitutive_exon_found_in_species
GTGGCGCGTGCGGTGAGAGTGACAGGGGCTGGGTGGGTGGGTGGTGGCAGGG	177127	177332	177077	177129	1	scf7180000084758	ACA1_213320	176969	177824	None	16404	5321	90251	No_constitutive_exon_found_in_species
ATATCCGGTTTTATTTGGAGGCGTGCGAGAAGGTGGGGGTGCGCAAGCAGGA	177692	177824	177642	177694	1	scf7180000084758	ACA1_213320	176969	177824	None	16404	5321	90251	No_constitutive_exon_found_in_species
GTCGGCGTCGGCGGTGGGGTACTACCCGAACGGGCGTACCCGGGCCGGAGGT	178772	178862	178912	178860	-1	scf7180000084758	ACA1_213330	177967	179573	None	16404	5321	90251	No_constitutive_exon_found_in_species
GAAGGGAGGGGATGGACGCGTCGGCTGCGAAGGAGGGCGGTGCGGGGCAGGC	194315	194471	194521	194469	-1	scf7180000084758	ACA1_214000	192901	194510	None	16404	5321	90251	No_constitutive_exon_found_in_species
TTTTTTTTCTAACTTCCAGGGCACGCAACCTGCGATACCTGCGGGAGCAGCT	201296	201345	201395	201343	-1	scf7180000084758	ACA1_214330	199476	203092	None	16404	5321	90251	No_constitutive_exon_found_in_species
TCGTGTGTACGATCGCGCGTGTGTGTCGTGCGGTGCACCTGGCCAGGGAGTC	214461	214604	214411	214463	1	scf7180000084758	ACA1_214570	213472	224973	None	16404	5321	90251	No_constitutive_exon_found_in_species
CCACGCACACGCATGCCCGGCTGAACTCGTTTGGTTGCGTGGGGGTGCAGCT	217702	217785	217652	217704	1	scf7180000084758	ACA1_214570	213472	224973	None	16404	5321	90251	No_constitutive_exon_found_in_species
CGTTATTAGCATTTTTCATGACTGATGGTGGTTGTGGGGAAAAAATAAAGGT	218096	218219	218046	218098	1	scf7180000084758	ACA1_214570	213472	224973	None	16404	5321	90251	No_constitutive_exon_found_in_species
TGCGGTGATGTCGTGTGCGGGGACTGACTTGACACCAATGGGCGAAACAGTG	220975	221788	220925	220977	1	scf7180000084758	ACA1_214570	213472	224973	None	16404	5321	90251	No_constitutive_exon_found_in_species
GTGCGGTGTGTGCGGTGTGGGCGGTGGTGCTGAAGGGAGGGGGAATGCAGGG	222721	223028	222671	222723	1	scf7180000084758	ACA1_214570	213472	224973	None	16404	5321	90251	No_constitutive_exon_found_in_species
AGAGAACGTGCATTTTTGATGTTCGTACGGTTGTGTGTTGGGGCGACCAGCG	233885	233992	234042	233990	-1	scf7180000084758	ACA1_214610	232601	234616	None	16404	5321	90251	No_constitutive_exon_found_in_species
ACGGCACACACAACACACATGGCGCATAAGTTGGATGATTGTGGGTGCAGGG	233282	233447	233497	233445	-1	scf7180000084758	ACA1_214610	232601	234616	None	16404	5321	90251	No_constitutive_exon_found_in_species
GCACCACCGCACACGACGTGACACACGCTGAACTGCTTGAAATTGGGCAGAG	233065	233198	233248	233196	-1	scf7180000084758	ACA1_214610	232601	234616	None	16404	5321	90251	No_constitutive_exon_found_in_species
CCCAATTCTGATCCTCCTACACGAGATGAACTGATGCCATGGGGCCGCAGAC	235465	235692	235742	235690	-1	scf7180000084758	ACA1_214630	235465	238780	None	16404	5321	90251	No_constitutive_exon_found_in_species
ACACACACCACACAGGGGGCGATGGACTCACTCACAATGGGCGGGGGCAGTT	255213	255499	255163	255215	1	scf7180000084758	ACA1_214880	252805	261928	None	16404	5321	90251	No_constitutive_exon_found_in_species
ACGCCCACGCCCACGCCCACGCCCACTCGCAGCAATTAATTGGGGCACAGAT	260136	260449	260086	260138	1	scf7180000084758	ACA1_214880	252805	261928	None	16404	5321	90251	No_constitutive_exon_found_in_species
GCTATTACTACTCCGCTGCACCCCCTCTGGACGGAGTATCAGGGCACCAGGC	282278	282390	282440	282388	-1	scf7180000084758	ACA1_214970	275948	284010	None	16404	5321	90251	No_constitutive_exon_found_in_species
TCGTCTTCGCTCTTTCGTCTTCGTTCTTTGTCTGACGACGAGAGGGCCAGTG	303802	303937	303987	303935	-1	scf7180000084758	ACA1_215050	302425	308043	None	16404	5321	90251	No_constitutive_exon_found_in_species
ATCACATCATCGATGATGCAGTACTGGCACTGACACTGGGGGTGATGCAGTG	320635	320800	320850	320798	-1	scf7180000084758	ACA1_215080	313846	323078	None	16404	5321	90251	No_constitutive_exon_found_in_species
CTTTGTTTTTCGCATAACTCTCACTTCTGTGTGTGTGTGGGGTGGCGCAGAC	320284	320414	320464	320412	-1	scf7180000084758	ACA1_215080	313846	323078	None	16404	5321	90251	No_constitutive_exon_found_in_species
GTGTGTGTGCGGTGCGTGTGCGGTAGTAATGGCTGCTTGTGGGTGTGTAGTG	326033	326131	325983	326035	1	scf7180000084758	ACA1_215300	325116	330305	None	16404	5321	90251	No_constitutive_exon_found_in_species
TTTATTACTATCAATTCCTTTTTCTTACCAATGTTGGGCGTGTGGGACAGGT	327672	327778	327622	327674	1	scf7180000084758	ACA1_215300	325116	330305	None	16404	5321	90251	No_constitutive_exon_found_in_species
TTCTGAATGATCCATCTCTTGCTTGGCTGTGGTCGTGCGGTGGGCAACAGGC	334048	334169	334219	334167	-1	scf7180000084758	ACA1_215430	333784	334521	None	16404	5321	90251	No_constitutive_exon_found_in_species
GTGTGTGTGCGCTGACGTGGACACCAGTCTGTGGGTGCGACGGGAGCGAGGC	333784	333859	333909	333857	-1	scf7180000084758	ACA1_215430	333784	334521	None	16404	5321	90251	No_constitutive_exon_found_in_species
GTGTTTGTGGTGGTGCGTGTGCCGTGGTGCATGTGCGTATGCGTGGGAAGTG	340763	340841	340713	340765	1	scf7180000084758	ACA1_215470	339236	341234	None	16404	5321	90251	No_constitutive_exon_found_in_species
GTGTGTCGTGTCGTGTGCTGACGTGTATTAACGTGGGGTTGGGGTTGCAGCG	342436	342722	342386	342438	1	scf7180000084758	ACA1_215480	341541	343465	None	16404	5321	90251	No_constitutive_exon_found_in_species
ACGAAGAGAAAAAGAGGAGCGGAGGAGCGAGTGGGATGATGAGGGTGAAGGC	342742	342813	342692	342744	1	scf7180000084758	ACA1_215480	341541	343465	None	16404	5321	90251	No_constitutive_exon_found_in_species
CAACATCAGCCAATCGGATCTAATTCGTGACTCCCATGTGGGCGGCGCAGTA	344716	344788	344838	344786	-1	scf7180000084758	ACA1_215490	343660	345354	None	16404	5321	90251	No_constitutive_exon_found_in_species
CGGCACACCGCACACGGACACGCTGAATCTAACGGCTGTTTGCGGGGTAGGT	345521	345624	345674	345622	-1	scf7180000084758	ACA1_215600	345521	348325	None	16404	5321	90251	No_constitutive_exon_found_in_species
TGTTTCAAACATTTTGCTTATTGCAATGACACCCAACAGAGGCTGGGCAGCT	370266	370364	370414	370362	-1	scf7180000084758	ACA1_215660	364122	372064	None	16404	5321	90251	No_constitutive_exon_found_in_species
TCTTTGCTTTTTCGGAATTGGGAATTCATTTATTCGTTTGGGGCATGTAGGC	369223	369312	369362	369310	-1	scf7180000084758	ACA1_215660	364122	372064	None	16404	5321	90251	No_constitutive_exon_found_in_species
CCGTACACAGTTGTCGATACTGATTCTCCACCCACTGCTGGGAAGCGTAGGA	378629	378683	378733	378681	-1	scf7180000084758	ACA1_215690	375737	379185	None	16404	5321	90251	No_constitutive_exon_found_in_species
GTTGTATTTGTTTCGATTTAGACTGACTTTTTCCCCCTATGGGCCAACAGGC	379937	380332	380382	380330	-1	scf7180000084758	ACA1_215700	379691	380728	None	16404	5321	90251	No_constitutive_exon_found_in_species
ACACGCACACGCATGGAGTGTGAGAAAACTAAAGTGCGATGGGTGGTCAGCT	396494	396625	396444	396496	1	scf7180000084758	ACA1_215790	395623	399414	None	16404	5321	90251	No_constitutive_exon_found_in_species
TGGCTCGGACTTGAAATTGTGCTACACTCACAGAAGAACAAGGGGGTAAGAA	397932	398078	397882	397934	1	scf7180000084758	ACA1_215790	395623	399414	None	16404	5321	90251	No_constitutive_exon_found_in_species
GCGCGCACACACACACACACACACACACACACACGCATACGGGCGCACAGTT	417800	418028	418078	418026	-1	scf7180000084758	ACA1_215970	417307	422009	None	16404	5321	90251	No_constitutive_exon_found_in_species
TAAATTAATCTAAATCAGAAATATTCTATTTTATAAAATGGGTGGTACAGTA	424226	424440	424176	424228	1	scf7180000084758	ACA1_215990	424040	427792	None	16404	5321	90251	No_constitutive_exon_found_in_species
TTCTTCTTCTTCTTCTTCTAATGCGTTGGCGGTCGGCGGTGGGTGTGCAGTT	425691	425792	425641	425693	1	scf7180000084758	ACA1_215990	424040	427792	None	16404	5321	90251	No_constitutive_exon_found_in_species
TCCATTCTTCCGCGTTCACTCACACGTGGCTGGCTGCGTGGGTGGCACAGTC	426388	426498	426338	426390	1	scf7180000084758	ACA1_215990	424040	427792	None	16404	5321	90251	No_constitutive_exon_found_in_species
GAAACGCACACGACACACGACACACACACAACACTCACCAGGGAGGGCAGGG	427660	427792	427610	427662	1	scf7180000084758	ACA1_215990	424040	427792	None	16404	5321	90251	No_constitutive_exon_found_in_species
GTGTGTGTGTGTGCGTGTGCGTGTGTGTGTGTGGTCTTGGGGGTGCGCAGCA	433596	433682	433732	433680	-1	scf7180000084758	ACA1_216020	432542	434922	None	16404	5321	90251	No_constitutive_exon_found_in_species
TTTTGTTTTGTTTTGTTTTACGGCCGTTAACGCACAAACCACGCGGGCAGGA	441584	441658	441708	441656	-1	scf7180000084758	ACA1_216040	440283	444620	None	16404	5321	90251	No_constitutive_exon_found_in_species
ACCCCGGGTGGCCGCACGTTGTCGTTGTCGTCGTTGTTGTTGGGGAGCAGAT	440283	440359	440409	440357	-1	scf7180000084758	ACA1_216040	440283	444620	None	16404	5321	90251	No_constitutive_exon_found_in_species
GTTTGTTCAATTTATTGTTTCTCTATTGTTCTTTTTTGTGTTGGGGGCAGTC	445219	445334	445169	445221	1	scf7180000084758	ACA1_216050	444990	449498	None	16404	5321	90251	No_constitutive_exon_found_in_species
TCTCCGTACTACTTGCTCGCTCGCTCGCATTGTGGTCTGGGGCGGAGCAGGG	447150	447299	447100	447152	1	scf7180000084758	ACA1_216050	444990	449498	None	16404	5321	90251	No_constitutive_exon_found_in_species
GGTGCGCGTGTGTGTGTGTGTTGTGTTGTCGTGTGTGTGGCGGGGGACAGGA	455176	455291	455341	455289	-1	scf7180000084758	ACA1_216080	453710	456331	None	16404	5321	90251	No_constitutive_exon_found_in_species
TTGGTTGGTTGGTTGGTTGGTTGGTTGGTTGGTTGTCTGGGCGGGCACAGGC	454117	454191	454241	454189	-1	scf7180000084758	ACA1_216080	453710	456331	None	16404	5321	90251	No_constitutive_exon_found_in_species
GAATAACCCGTCCCGTGGGGGTGGGGGGTATTGCGTGGGTGGGTGAGCAGGG	453943	454001	454051	453999	-1	scf7180000084758	ACA1_216080	453710	456331	None	16404	5321	90251	No_constitutive_exon_found_in_species
GGCGGGTCTTTCTCGCGCCATGCGTGGTGGTCGTGCGGGGAGGGGGGCAGAT	461772	461860	461722	461774	1	scf7180000084758	ACA1_216300	461232	465361	None	16404	5321	90251	No_constitutive_exon_found_in_species
CCCCTCCCCTCCTTCCCACCATCTCTGCTTCTGCTGTTGATGGGGGGGAGCT	462216	462311	462166	462218	1	scf7180000084758	ACA1_216300	461232	465361	None	16404	5321	90251	No_constitutive_exon_found_in_species
GTCGTGGTGGCGGTGGTGCTTCGTCGTTGGTTGGGCTGGGGGGGGGACAGGC	463632	463728	463582	463634	1	scf7180000084758	ACA1_216300	461232	465361	None	16404	5321	90251	No_constitutive_exon_found_in_species
AAATTGTGTCGGTTGCCGTGTCGTCGGCCGTGTGGGCGGGGTGAACACAGGG	463951	464725	463901	463953	1	scf7180000084758	ACA1_216300	461232	465361	None	16404	5321	90251	No_constitutive_exon_found_in_species
CCCGCTGCTGCTGACGAGATCCATGGGCGGCACGTTGTGGGGGGGGGCAGGG	468622	468730	468572	468624	1	scf7180000084758	ACA1_216320	466508	469061	None	16404	5321	90251	No_constitutive_exon_found_in_species
GTGTGTTCAGCGCGTGGCTTCAGGCTTGGGGTGTAGCGGCGGGTGGGTAGGG	471337	471364	471287	471339	1	scf7180000084758	ACA1_216330	469555	471705	None	16404	5321	90251	No_constitutive_exon_found_in_species
GGCGGCGGGTGTGGTGGTGGTGGTGGTGGTGGTGGTGGGGGGGGCACCAGCT	472538	472566	472488	472540	1	scf7180000084758	ACA1_216340	471836	474411	None	16404	5321	90251	No_constitutive_exon_found_in_species
TCATCCGTGTGTGGGCACCCATCGGTTTGGCGGCGGCGGCGGGGGTGCAGGT	472912	473008	472862	472914	1	scf7180000084758	ACA1_216340	471836	474411	None	16404	5321	90251	No_constitutive_exon_found_in_species
TTTCCATTTTGTTTTATTGTTTGTTGATTTATTTGTGGGGGGGGGAACAGTC	474833	474910	474783	474835	1	scf7180000084758	ACA1_216350	474688	478156	None	16404	5321	90251	No_constitutive_exon_found_in_species
CGTAGTAGTAGTGGGGCTCACGTCGCCGTCGCGGGTGGGCGGTGGTGCAGGA	475187	475326	475137	475189	1	scf7180000084758	ACA1_216350	474688	478156	None	16404	5321	90251	No_constitutive_exon_found_in_species
GCTGGCGGCTGGTGGTGGCTGACGGTGGGTGGTGGTGCAGGAGAGGGCAGCG	475906	475979	475856	475908	1	scf7180000084758	ACA1_216350	474688	478156	None	16404	5321	90251	No_constitutive_exon_found_in_species
CACACGCACGTGATGGGGTAGTGAGGTCTGACAATCGGGGGGGGGCTCAGAG	477685	477836	477635	477687	1	scf7180000084758	ACA1_216350	474688	478156	None	16404	5321	90251	No_constitutive_exon_found_in_species
TCAGTCTGTTCTCCCCCGCTCACGGTGGCGGTGCGCGTGGGTGCGTGAAGGG	479096	479184	479046	479098	1	scf7180000084758	ACA1_216360	478352	479817	None	16404	5321	90251	No_constitutive_exon_found_in_species
TCAGTCTGTTCTCCCCCGCTCACGGTGGCGGTGCGCGTGGGTGCGTGAAGGG	480698	480801	480648	480700	1	scf7180000084758	ACA1_216370	480012	482802	None	16404	5321	90251	No_constitutive_exon_found_in_species
TCGTGTATCCGTGGGGTGGCATTGGTGCGGCGGTGGTGGGGAGACCGCAGGA	480940	481151	480890	480942	1	scf7180000084758	ACA1_216370	480012	482802	None	16404	5321	90251	No_constitutive_exon_found_in_species
AGCTGGCGCGGGCTGAATGGCCTCTTTGGGGGGGGGGTCAAAATGGGCAGAG	482551	482802	482501	482553	1	scf7180000084758	ACA1_216370	480012	482802	None	16404	5321	90251	No_constitutive_exon_found_in_species
TGCTCGTGAGCCTTGAATGGTCGTGTGCTGACTGACGGTCGGCGGGACAGCG	483622	483816	483572	483624	1	scf7180000084758	ACA1_216380	483001	485231	None	16404	5321	90251	No_constitutive_exon_found_in_species
GCTCAGGGTGGACGTTCCGGGCCAGGTTCAATGGGTCCGCGGGGTGCCAGGG	491540	491578	491628	491576	-1	scf7180000084758	ACA1_216400	491540	492389	None	16404	5321	90251	No_constitutive_exon_found_in_species
GCAGCAACCAGCAGGTACGTGTGCCCGAGTTGAAGCGAAAGACGGGCCAGGG	493332	493346	493282	493334	1	scf7180000084758	ACA1_216410	492798	493346	None	16404	5321	90251	No_constitutive_exon_found_in_species
TTGGTTGAACGTTCGTTAAACACGGGTATGGCTTGGCGACGGGGGGCCAGGA	493804	493876	493926	493874	-1	scf7180000084758	ACA1_216420	493804	497927	None	16404	5321	90251	No_constitutive_exon_found_in_species
CAACTTTACACGACGTACGCAGCCTCTGATGCGCGGGTGCGTGGGAGCAGGC	500255	500612	500205	500257	1	scf7180000084758	ACA1_216430	498403	503550	None	16404	5321	90251	No_constitutive_exon_found_in_species
ACGTGCGCGCGTGTGTGCGCGCCGGGTGCGGCTACATGGGCGGTGGGCAGAG	501195	501314	501145	501197	1	scf7180000084758	ACA1_216430	498403	503550	None	16404	5321	90251	No_constitutive_exon_found_in_species
CTTACCTTCCTGGCGACTCATTTCAATTGATGTGTGGGGGGGGGACAAAGCT	503979	504079	503929	503981	1	scf7180000084758	ACA1_216440	503741	508654	None	16404	5321	90251	No_constitutive_exon_found_in_species
ATTGGATGTTTGTTAAGTGTAGGTGGATGGGGGTCGCGGGGGGTAAACAGGT	504339	504549	504289	504341	1	scf7180000084758	ACA1_216440	503741	508654	None	16404	5321	90251	No_constitutive_exon_found_in_species
CACACGTCGTCGTCGGCTGTCTGACTTTGCCCGGGGGGGGGTGACCAAAGGA	504678	504737	504628	504680	1	scf7180000084758	ACA1_216440	503741	508654	None	16404	5321	90251	No_constitutive_exon_found_in_species
TCGTTGGTGGTGCTGGTGATGATGTTGCCGTGGTGGGTGGGGTGGGTCAGGC	506235	506314	506185	506237	1	scf7180000084758	ACA1_216440	503741	508654	None	16404	5321	90251	No_constitutive_exon_found_in_species
TTGCCTTGTTTTTCGTCGTGGTGGTGGGTGGTGGGTGGTGGCGGGCACAGGT	508302	508428	508252	508304	1	scf7180000084758	ACA1_216440	503741	508654	None	16404	5321	90251	No_constitutive_exon_found_in_species
TGGCCGTGGCCGTGGCCGTGGCCGTGGTGGTAGATGGGGCGATGGCGCAGGT	511446	511541	511591	511539	-1	scf7180000084758	ACA1_216460	510715	511732	None	16404	5321	90251	No_constitutive_exon_found_in_species
TGTGGTGTGTGTGTGTGTGGTGTGCGTGCCACGGCGTGTCGGGAATGCAGGA	519033	519081	518983	519035	1	scf7180000084758	ACA1_216820	518528	522539	None	16404	5321	90251	No_constitutive_exon_found_in_species
CCTCAGCCGGTGGTGGATGGTGGATGGATGGGTGGGTGGGCGGGGGACAGAC	520138	520228	520088	520140	1	scf7180000084758	ACA1_216820	518528	522539	None	16404	5321	90251	No_constitutive_exon_found_in_species
GTGGCTGGTGGTGGCTGGTGGTGGCGGCTGGTGGCGGGTGGCGGGTGCAGAT	520394	520501	520344	520396	1	scf7180000084758	ACA1_216820	518528	522539	None	16404	5321	90251	No_constitutive_exon_found_in_species
CGGCAGCTGATGATGCGCGTCCCCGTGGTGGGAGTACAGGCGGCGGGCAGAT	521237	521288	521187	521239	1	scf7180000084758	ACA1_216820	518528	522539	None	16404	5321	90251	No_constitutive_exon_found_in_species
CGACCGACCAACCAACCAACCTGCTCACCCGGCTCCGGTTGGGATCGCAGGA	521379	521473	521329	521381	1	scf7180000084758	ACA1_216820	518528	522539	None	16404	5321	90251	No_constitutive_exon_found_in_species
TCTCGCTCACGAACATGTGTGTCGCGCGTGTCACGTGATCAGCGGGGCAGGA	523420	523466	523516	523464	-1	scf7180000084758	ACA1_216930	522655	525241	None	16404	5321	90251	No_constitutive_exon_found_in_species
TCTCTCTTTGCACGACTGTGTCGTATGGACGGCTAACGGCGCGGGCACAGGT	529572	529714	529764	529712	-1	scf7180000084758	ACA1_217150	527455	530955	None	16404	5321	90251	No_constitutive_exon_found_in_species
TCTTTCCTGGCCATTCACACTTGCGCGTGTGTGGTGGGTGGTGGACGCAGGG	528666	528849	528899	528847	-1	scf7180000084758	ACA1_217150	527455	530955	None	16404	5321	90251	No_constitutive_exon_found_in_species
CTCACGTGTGCGTCTTGTGGCGACGGCGGTGGTTGGGGGGGGGGTGGCAGGA	533922	534108	534158	534106	-1	scf7180000084758	ACA1_217170	532659	535162	None	16404	5321	90251	No_constitutive_exon_found_in_species
TATTTATATTTATATTTATAATACTCCTTCCTGACTGGGGGAGGGCGCAGAG	533172	533309	533359	533307	-1	scf7180000084758	ACA1_217170	532659	535162	None	16404	5321	90251	No_constitutive_exon_found_in_species
CGTGTGATGAGCCGCCCTAGGTGGGTGTGGAAGTGCGGTGCGGGCGACAGCG	539005	539105	539155	539103	-1	scf7180000084758	ACA1_217190	538739	539655	None	16404	5321	90251	No_constitutive_exon_found_in_species
GCAAAGCGTTTACGCTGGTGTGTGCTTATGTTGCGCGCGCGTGGGAGCAGCC	540869	541415	541465	541413	-1	scf7180000084758	ACA1_217210	540869	542256	None	16404	5321	90251	No_constitutive_exon_found_in_species
TGTGTGCGTGTGCGTGTGCCTCGCCGCTGATCGCGTGGATGTGGGCGCAGGT	546551	546960	546501	546553	1	scf7180000084758	ACA1_217230	545496	548311	None	16404	5321	90251	No_constitutive_exon_found_in_species
GCCGCACCGGTGGCTCACACACGTTTGGCGTGGGGGGGGGGTGCGGGCAGGA	548714	548870	548664	548716	1	scf7180000084758	ACA1_217240	548548	549678	None	16404	5321	90251	No_constitutive_exon_found_in_species
GTGTGCGAGGCTGACGAAGAGTGTGTGGTGGATTGGGTGGGCGAGCGCAGGC	553215	553403	553453	553401	-1	scf7180000084758	ACA1_217260	550969	554151	None	16404	5321	90251	No_constitutive_exon_found_in_species
AGCCCGCCCCTGTTGAGGCGCCACCGGTGGTGCGTTCGCACAGGTGGGAGGC	589275	589431	589225	589277	1	scf7180000084758	ACA1_217700	589098	592534	None	16404	5321	90251	No_constitutive_exon_found_in_species
GTCGCATTGAGTGGGCATGTGTTGTGTGTGTCTCTTGATCGGGAGAGCAGCG	592823	592975	593025	592973	-1	scf7180000084758	ACA1_217710	592624	594072	None	16404	5321	90251	No_constitutive_exon_found_in_species
GTGCGTGTGTGCGGTTCGCGCTGAAGCTAAAGTGTTGGTTGGGGCAACAGGG	646957	647233	646907	646959	1	scf7180000084758	ACA1_218370	643154	648744	None	16404	5321	90251	No_constitutive_exon_found_in_species
GTCGTTTGTCGTGCCAGCTAATTCATGTTTTTTGTTCGTGGGGACATCAGGG	648611	648744	648561	648613	1	scf7180000084758	ACA1_218370	643154	648744	None	16404	5321	90251	No_constitutive_exon_found_in_species
CACACGATCACACGACCACACGCACAAAAATACTGACGTCCGGGCGGCAGAG	649960	650115	650165	650113	-1	scf7180000084758	ACA1_218390	649395	652656	None	16404	5321	90251	No_constitutive_exon_found_in_species
CACATGACACGACACGCACACAACTTATGTTGGGGGGGGGAGCAATGTAGGC	668030	668210	668260	668208	-1	scf7180000084758	ACA1_218580	664656	669663	None	16404	5321	90251	No_constitutive_exon_found_in_species
TGGACATGTCCACTCACAACGATCGCACGCGTGGACATGGGGACGTGCAGTT	670024	670248	670298	670246	-1	scf7180000084758	ACA1_218590	669884	672239	None	16404	5321	90251	No_constitutive_exon_found_in_species
CACTCGCCATGTCGTGTCGTGTGTCGTGTCGTGCGCGGCGGGGTTGACAGGG	694928	695191	694878	694930	1	scf7180000084758	ACA1_218700	692449	696385	None	16404	5321	90251	No_constitutive_exon_found_in_species
CTTTCGATCGAAGATATGACGTGAGCGTTCTTATTGGTGGGTGAGGGCAGCC	696665	696949	696615	696667	1	scf7180000084758	ACA1_218910	696520	698188	None	16404	5321	90251	No_constitutive_exon_found_in_species
TTGGTGGTTCGGTTGGGCGGTTGGGCGGTTGCAATGTGGGGCGGTGGCAGGA	698001	698188	697951	698003	1	scf7180000084758	ACA1_218910	696520	698188	None	16404	5321	90251	No_constitutive_exon_found_in_species
GGATCTGCTCCCGCAATGACGGAACATTTTCCTCACTTCCTGGGCGGCAGGC	702611	702724	702561	702613	1	scf7180000084758	ACA1_219040	701828	704911	None	16404	5321	90251	No_constitutive_exon_found_in_species
ACGCACACACCGCACACGACACGACACGCGCTCATATGTGGGTCGGACAGGC	703297	703603	703247	703299	1	scf7180000084758	ACA1_219040	701828	704911	None	16404	5321	90251	No_constitutive_exon_found_in_species
AGAACCTGCGCGAGGCCGTCAGCGCCTACAAGCGCAGCGTGGGCATGGAGGT	708474	708565	708615	708563	-1	scf7180000084758	ACA1_219060	706354	709799	None	16404	5321	90251	No_constitutive_exon_found_in_species
ATGACACACGCCGCACACGCACAACACTAAAACGCGATGGGGGGGGGCAGCT	711724	711793	711674	711726	1	scf7180000084758	ACA1_219070	710157	712700	None	16404	5321	90251	No_constitutive_exon_found_in_species
TCGGCCGCTACGCAGCACTGACCCTCGCCCCCCTTCGCTTGGGTCGGCAGGT	713207	713282	713157	713209	1	scf7180000084758	ACA1_219080	712797	717099	None	16404	5321	90251	No_constitutive_exon_found_in_species
ACACACTGCCCCCGCTCGGACTGACTTTGACGGTTGGGGCTGGGGTGCAGGA	715733	715868	715683	715735	1	scf7180000084758	ACA1_219080	712797	717099	None	16404	5321	90251	No_constitutive_exon_found_in_species
CACACCACCGCACACACATTCCTCACATTCTGATGTGGGTGCGCGAGCAGGG	720904	721294	721344	721292	-1	scf7180000084758	ACA1_219100	717676	728796	None	16404	5321	90251	No_constitutive_exon_found_in_species
GTCGTGTCGTGTCGTTGGTCGTGTCGTGTCGTCTGATGGGGAAGGCGCAGGG	719756	719953	720003	719951	-1	scf7180000084758	ACA1_219100	717676	728796	None	16404	5321	90251	No_constitutive_exon_found_in_species
CGATCAGAAGTCTTACTATTCACTATTCCTTCCCCGTGTTGGTCGGGTAGGC	729483	729612	729662	729610	-1	scf7180000084758	ACA1_219410	729020	730199	None	16404	5321	90251	No_constitutive_exon_found_in_species
ACCAACATCAACAACAACTGCCTCCGCTCGCGACACACCTGGGCCAGCAGCT	739216	739309	739359	739307	-1	scf7180000084758	ACA1_219450	739084	739774	None	16404	5321	90251	No_constitutive_exon_found_in_species
GCTTAATTAATTGATTCAACCGATCTTTTTCGTATATTTGGGGGCTGCAGCG	781778	781946	781996	781944	-1	scf7180000084758	ACA1_219700	777172	783317	None	16404	5321	90251	No_constitutive_exon_found_in_species
CTCGCACTCACGATTTCGCTCTTTTGTGGTGGGCGGGGGGGGGAGGGCAGAC	781605	781686	781736	781684	-1	scf7180000084758	ACA1_219700	777172	783317	None	16404	5321	90251	No_constitutive_exon_found_in_species
AGCACCGACCGCACATCATCGCACACAATCTCAACTGTATGGGGTTGCAGGC	780821	780930	780980	780928	-1	scf7180000084758	ACA1_219700	777172	783317	None	16404	5321	90251	No_constitutive_exon_found_in_species
GTGCGGGTGTGTGTTATGTGAGGGTTGCTGAGGGCGGACAATGGGTGCAGGT	778986	779073	779123	779071	-1	scf7180000084758	ACA1_219700	777172	783317	None	16404	5321	90251	No_constitutive_exon_found_in_species
GTGTGTGTCGCGTGTATGTCATGACTTACAGCATTTTCTGCGGGAGCCAGTT	786897	787162	786847	786899	1	scf7180000084758	ACA1_219720	784733	788923	None	16404	5321	90251	No_constitutive_exon_found_in_species
GTCGCATGTGTCATTTGTGTGTGTGTGTGTGTGTGTGTGTGTGTGGGCAGCT	790823	790896	790946	790894	-1	scf7180000084758	ACA1_219730	789178	796848	None	16404	5321	90251	No_constitutive_exon_found_in_species
TGCGCTCACCGTTTCGATACCACCTTCACACGTAACCGCGCGGCGGGCAGGG	800781	800923	800731	800783	1	scf7180000084758	ACA1_219750	798549	801417	None	16404	5321	90251	No_constitutive_exon_found_in_species
TGTCGCTGAGACGAGTCTCAATCGACTGTTGCGCTACATTGGGTGCCAAGGC	822042	822151	822201	822149	-1	scf7180000084758	ACA1_219830	820820	822658	None	16404	5321	90251	No_constitutive_exon_found_in_species
CGACACATGAAGCGGTGTGCTGACGTCAGCGAGCGGCTGGGGGGGGGCAGGA	823406	823570	823620	823568	-1	scf7180000084758	ACA1_219850	823140	826178	None	16404	5321	90251	No_constitutive_exon_found_in_species
GTGTGCGGTGTGTGCGGTGGTGTGTGCGACTGACGAGAATGGGCGACCAGGG	829516	829762	829812	829760	-1	scf7180000084758	ACA1_219870	828442	830643	None	16404	5321	90251	No_constitutive_exon_found_in_species
CACACATCTCACGCAAGTGGACACTCTCTGACGTTTGGGTGGGCGTGCAGGC	831340	831448	831498	831446	-1	scf7180000084758	ACA1_219880	830796	833687	None	16404	5321	90251	No_constitutive_exon_found_in_species
GACGATACGCGCCAATTCGAGAAGGTGAAGGATCCTCAGGGGGACGGCAGCG	834185	834557	834135	834187	1	scf7180000084758	ACA1_219890	833964	834557	None	16404	5321	90251	No_constitutive_exon_found_in_species
TCTGGGCATGCTAATGGAACATGTTTGTCGGGACGTTGGGCGGTGAACAGGC	862358	862600	862650	862598	-1	scf7180000084758	ACA1_220090	860474	862914	None	16404	5321	90251	No_constitutive_exon_found_in_species
CTTTTGTTCACGTTTACGTGGCGGCGGGCGGCGATCGTGGGTCGAGGCAGAC	865739	865857	865907	865855	-1	scf7180000084758	ACA1_220110	864702	866252	None	16404	5321	90251	No_constitutive_exon_found_in_species
TCTTTGTCTGCCGTGGTGGTGGCTGGTGGCTGGTGGTGGGAAACACGCAGAC	865505	865580	865630	865578	-1	scf7180000084758	ACA1_220110	864702	866252	None	16404	5321	90251	No_constitutive_exon_found_in_species
TCGCGCGTGTTCAGGATTTGTCTGGCCAACGCCCCTGAGGGCGACGACAGCG	897618	897695	897568	897620	1	scf7180000084758	ACA1_220200	894467	898279	None	16404	5321	90251	No_constitutive_exon_found_in_species
GGTGTGCGGTTTGGGCTGACTGTGGTGGTGCCGGTTGCGCGGGCGGACAGGA	910973	911154	910923	910975	1	scf7180000084758	ACA1_220510	910129	912619	None	16404	5321	90251	No_constitutive_exon_found_in_species
ATGTTAATAATTTATAATTAATTTATAATTATTATTTCGGTGGCGGGCAGGC	930904	931057	931107	931055	-1	scf7180000084758	ACA1_220610	928296	931940	None	16404	5321	90251	No_constitutive_exon_found_in_species
TATCACACACACACACACACGGCCTAACTCGTGATGGATCGGGCGGGCAGAT	928739	928954	929004	928952	-1	scf7180000084758	ACA1_220610	928296	931940	None	16404	5321	90251	No_constitutive_exon_found_in_species
CGAGCCCTGCGCGGCGGCGGCCGAGGCGGCCGGGGTCGGGGCGGCGGCAGAG	945055	945204	945005	945057	1	scf7180000084758	ACA1_220680	943246	945204	None	16404	5321	90251	No_constitutive_exon_found_in_species
GTGCCGTGCCGCACACGCACTCACGTGGGCGCGGCGTACGGGGAATACAGGA	955353	955583	955633	955581	-1	scf7180000084758	ACA1_220730	955353	957140	None	16404	5321	90251	No_constitutive_exon_found_in_species
GCCTCTGACTGTGGTGTGTGTGTGTGTGTGTGTGTTGATGATCGGGACAGCA	967379	967490	967329	967381	1	scf7180000084758	ACA1_220780	964952	969368	None	16404	5321	90251	No_constitutive_exon_found_in_species
TGGTGGCCACTGACGTGGCGTGTGCTACTGCGACGCATCGGGGTTTGAAGGA	1020905	1021006	1020855	1020907	1	scf7180000084758	ACA1_221350	1020494	1022983	None	16404	5321	90251	No_constitutive_exon_found_in_species
CGGTGTGTGCGTGTGTGTGTGCGCGCGATCGTGCGGTGTGGGCGGTGTAGCG	1025682	1026002	1025632	1025684	1	scf7180000084758	ACA1_221370	1025074	1026435	None	16404	5321	90251	No_constitutive_exon_found_in_species
GTGCGGTCGGTGCGTGTCGTGTGTGCGGTGTTGATGTTTGACACGGGCAGGG	3418	3761	3811	3759	-1	scf7180000084669	ACA1_111320	3418	3822	None	16404	5321	90251	No_constitutive_exon_found_in_species
GTGGTCTTGCAGTCTGCCCACTTCGGTTGGGGTTGGGGGGGGGGCAATAGTA	16689	16771	16821	16769	-1	scf7180000084669	ACA1_111550	15240	18247	None	16404	5321	90251	No_constitutive_exon_found_in_species
TGTGCGTGTGCGGTAGAGAATTGAGCGCGTGTTGTGTTGTGCGGGGACAGGC	41460	41661	41410	41462	1	scf7180000084669	ACA1_111740	40729	41661	None	16404	5321	90251	No_constitutive_exon_found_in_species
GTCGTCGTGTGTGTCGTGTGGCTGACGATGTGTGCGTTGGGTTGAAACAGTT	47491	47737	47787	47735	-1	scf7180000084669	ACA1_111860	43412	49341	None	16404	5321	90251	No_constitutive_exon_found_in_species
AGCACGCGCGACCGCGTACGCGCCGATAACGAATATCGTTGTGGGCGCAGTG	45537	45664	45714	45662	-1	scf7180000084669	ACA1_111860	43412	49341	None	16404	5321	90251	No_constitutive_exon_found_in_species
ATCACGCCACCTATGGGTCAGTCGCTCACCATGGTCTTTGGCTGGGACAGGG	54428	54890	54940	54888	-1	scf7180000084669	ACA1_111870	49493	57377	None	16404	5321	90251	No_constitutive_exon_found_in_species
AATTTATTTATTCTTATTTTTTGCTGACGTGGTGGCGCTTGGGTACACAGAT	62184	63148	62134	62186	1	scf7180000084669	ACA1_111900	60606	65031	None	16404	5321	90251	No_constitutive_exon_found_in_species
GCACGGTGAGTCACTGAGGGGGCCGCGGGTCGCGCATTGGTGGGGAGCAGGT	74529	74591	74641	74589	-1	scf7180000084669	ACA1_111960	73388	75722	None	16404	5321	90251	No_constitutive_exon_found_in_species
GTGGAGGAGGTGACGGCACTCATGGAGGCCTTCAAGGCCAAGGGCAACAGCA	76864	76938	76814	76866	1	scf7180000084669	ACA1_111980	76790	77700	None	16404	5321	90251	No_constitutive_exon_found_in_species
AATACTAATAATAAATAACTACAACAATAACCGTGAGTGTAATTGGGCAGTG	77129	77484	77079	77131	1	scf7180000084669	ACA1_111980	76790	77700	None	16404	5321	90251	No_constitutive_exon_found_in_species
CCTGCGTGTGCGTGCCGTGCGGTGATCTGATGGTGGGGAGGGGCCAACAGAG	82706	82878	82928	82876	-1	scf7180000084669	ACA1_112010	82487	83633	None	16404	5321	90251	No_constitutive_exon_found_in_species
TGTGATTACTTTTTTTTGTGTTGATTTATTTCTTTACCTTTGGGCAACAGGG	90057	90128	90007	90059	1	scf7180000084669	ACA1_112040	89858	95058	None	16404	5321	90251	No_constitutive_exon_found_in_species
CGAGTTACGCATTAACGCGCGATGTGGGTGGGTGGGTGGGTGACAGGGAGAT	93058	93140	93008	93060	1	scf7180000084669	ACA1_112040	89858	95058	None	16404	5321	90251	No_constitutive_exon_found_in_species
TCGTGCTGCGTTTGACGTGCGGCGTGTCGTGCGGCGTGTGGGGTGCGTAGAA	98145	98335	98095	98147	1	scf7180000084669	ACA1_112060	97444	98586	None	16404	5321	90251	No_constitutive_exon_found_in_species
GAGGTGGCGCGGCAGCTGCGATGGACCGTGGTGCCGCTATCGGCCGGGAGCC	106330	106496	106280	106332	1	scf7180000084669	ACA1_112090	104797	107246	None	16404	5321	90251	No_constitutive_exon_found_in_species
GCGCGTGAGCGTGTGCGTGTCGTGCACGACCTCACCACGCGCGGGCGCAGGC	109109	109259	109059	109111	1	scf7180000084669	ACA1_112100	108067	112292	None	16404	5321	90251	No_constitutive_exon_found_in_species
GCTCACATGAATGAATGGAATGTGCAATGGGATGGGGTGGGGTGGGGCAGGT	187117	187225	187275	187223	-1	scf7180000084669	ACA1_112570	185490	190212	None	16404	5321	90251	No_constitutive_exon_found_in_species
CGGTGTGTGTGTGCGGTGTGTGCGGTGGTTAAATGGGGGGGGGGTAATAGAG	186074	186260	186310	186258	-1	scf7180000084669	ACA1_112570	185490	190212	None	16404	5321	90251	No_constitutive_exon_found_in_species
AAAGCACACAAATCTAATCTTTTGTTTTGTTTTGTTTGGGGGGGAGGCAGAG	198696	198856	198906	198854	-1	scf7180000084669	ACA1_112610	196281	199008	None	16404	5321	90251	No_constitutive_exon_found_in_species
GTCGTGTCGTGTGTCGTGTCTTGTCGTGTGCGGCGCGTGCGGTGGGCCAGGC	198219	198321	198371	198319	-1	scf7180000084669	ACA1_112610	196281	199008	None	16404	5321	90251	No_constitutive_exon_found_in_species
ACACTGCCGCACACGCTCATGACCTTGACACTCACGCGTCGGGCGCGCAGAT	203196	203353	203146	203198	1	scf7180000084669	ACA1_112640	202707	205405	None	16404	5321	90251	No_constitutive_exon_found_in_species
CAATTAGTGATTGAAACGCGTCCACTTACGCATATTGTATTGGGGACTAGAT	204530	204614	204480	204532	1	scf7180000084669	ACA1_112640	202707	205405	None	16404	5321	90251	No_constitutive_exon_found_in_species
ACACACACGACACACGACACACATGCTGACGACGGAGAGGGGCACGACAGAT	220803	220946	220753	220805	1	scf7180000084669	ACA1_112810	217452	223115	None	16404	5321	90251	No_constitutive_exon_found_in_species
TATTATTTCATGACTGACTGTTGTGGTGTCAATCGTGTGTGTGGGAGCAGGA	222413	222549	222363	222415	1	scf7180000084669	ACA1_112810	217452	223115	None	16404	5321	90251	No_constitutive_exon_found_in_species
TTGCTTACCGACATCGGGGGGGGGAGTAGGTGGTGCGGGTGTTGGGGCAGGT	249733	249874	249924	249872	-1	scf7180000084669	ACA1_112930	249526	250725	None	16404	5321	90251	No_constitutive_exon_found_in_species
TTACTCTATATGTTCCATTTTTTTTAATAATTATTTATGTGGGTGGTCAGTT	251441	251557	251607	251555	-1	scf7180000084669	ACA1_112940	250774	251907	None	16404	5321	90251	No_constitutive_exon_found_in_species
CACCAACGAACGCGCACGCACGACACACGCTGACGATGATGGATGGGCAGGA	255473	255644	255694	255642	-1	scf7180000084669	ACA1_112950	252086	257001	None	16404	5321	90251	No_constitutive_exon_found_in_species
CACGACACGACCAACGACACGACACGACCCACGACATGGTGGGTGCACAGAC	254202	254337	254387	254335	-1	scf7180000084669	ACA1_112950	252086	257001	None	16404	5321	90251	No_constitutive_exon_found_in_species
GATCATACATTGGAATGTTTATTGAGATGATTGGTTGCGCGGGTGCGTAGAC	252305	252412	252462	252410	-1	scf7180000084669	ACA1_112950	252086	257001	None	16404	5321	90251	No_constitutive_exon_found_in_species
GTGTCGACGCACCGCATGGCTGCTGACAACGCGGGCCTGGTGGGGGGTAGGG	263071	263195	263021	263073	1	scf7180000084669	ACA1_112980	261327	267888	None	16404	5321	90251	No_constitutive_exon_found_in_species
CGTCATGACGTCGGCAGCGGCGATTAACCGTCTGTGGTCGAATTGGGCAGAT	263580	263651	263530	263582	1	scf7180000084669	ACA1_112980	261327	267888	None	16404	5321	90251	No_constitutive_exon_found_in_species
TTGGCTCATATCCCGCGTGTTGGCATGCGTTTGGGGGAGGGGGGGGGTAGAT	265059	265143	265009	265061	1	scf7180000084669	ACA1_112980	261327	267888	None	16404	5321	90251	No_constitutive_exon_found_in_species
TGGCGGAGGCGCGGCAAGCACTTATCTCTGGGTGCGGGCGCGACGAGCAGGG	265395	265526	265345	265397	1	scf7180000084669	ACA1_112980	261327	267888	None	16404	5321	90251	No_constitutive_exon_found_in_species
GCTGATTATGTGTTCCCTTCATTTATTTTGGTGGCGGGTGGTGGTGGCAGCT	267273	267463	267223	267275	1	scf7180000084669	ACA1_112980	261327	267888	None	16404	5321	90251	No_constitutive_exon_found_in_species
AACGCCGCTCACACGATTACGGGGCGGGCTGGGTGTGATGGGTGGGACAGAT	269263	269365	269213	269265	1	scf7180000084669	ACA1_113190	268707	269996	None	16404	5321	90251	No_constitutive_exon_found_in_species
GGGTCCCGCCAAGAAGGCGCGAACGGAGGAGTCGTTCTTCTTGGGCGAAGGC	269581	269996	269531	269583	1	scf7180000084669	ACA1_113190	268707	269996	None	16404	5321	90251	No_constitutive_exon_found_in_species
GCGTTCGCCATCGCGCGTGGCCGTCGTTGTGACCGGAGGGGGTCGAGCAGGC	276530	276640	276480	276532	1	scf7180000084669	ACA1_113440	274557	277351	None	16404	5321	90251	No_constitutive_exon_found_in_species
CACCACCCACCCACCCACCGCCGCCGCCGCGCGTGTGTTTGGGGGCGCAGTG	281559	281700	281750	281698	-1	scf7180000084669	ACA1_113460	279006	282276	None	16404	5321	90251	No_constitutive_exon_found_in_species
CATGAAAGTGGGGTGTCATACTTATTCTGACGGGTGGGGTGGGTGTGCAGGT	280015	280169	280219	280167	-1	scf7180000084669	ACA1_113460	279006	282276	None	16404	5321	90251	No_constitutive_exon_found_in_species
CGGTGAGCACGCTTCTCTTCTTCCCACGTGCCGGGCGGGGGTTGGGGCAGAC	286885	286980	287030	286978	-1	scf7180000084669	ACA1_113470	282594	287517	None	16404	5321	90251	No_constitutive_exon_found_in_species
TGGCTGGTGGAGCAGCTCTTGGCGCTGACGGCGACGGGCGTGAACAACAGGC	282765	283538	283588	283536	-1	scf7180000084669	ACA1_113470	282594	287517	None	16404	5321	90251	No_constitutive_exon_found_in_species
GCAAATCATTTTGGGGGTGGACGATAATCGTCTGACTACTCGGGGTGCAGAA	292683	292942	292992	292940	-1	scf7180000084669	ACA1_113480	287691	293487	None	16404	5321	90251	No_constitutive_exon_found_in_species
ACGTCTTGGTTGGGTTGGGTTGGGTTGGTTGCGGCGGCGGGGGGGGGTAGGA	291396	291484	291534	291482	-1	scf7180000084669	ACA1_113480	287691	293487	None	16404	5321	90251	No_constitutive_exon_found_in_species
CGGCGGTGGTGGTGCGTGCCGTGGATGGACTCTTGGTGTCATGGGTGCAGAC	290507	290620	290670	290618	-1	scf7180000084669	ACA1_113480	287691	293487	None	16404	5321	90251	No_constitutive_exon_found_in_species
ACGAGATGGCCGTGCGCTGGCGGATGCAGCGGGCGCGGGTGGCCGAGCAGGT	288567	288981	289031	288979	-1	scf7180000084669	ACA1_113480	287691	293487	None	16404	5321	90251	No_constitutive_exon_found_in_species
GAATGGCTGTCTGTGCGTGTGGGTGATGCGTAATCGGGGTGCTGGGGCAGGT	294991	295110	295160	295108	-1	scf7180000084669	ACA1_113490	293755	297186	None	16404	5321	90251	No_constitutive_exon_found_in_species
ACATTCGTGCCCACGTGTGCCATCGCGTGCGGGGTGTGTGTGGAGGGCAGGC	321311	321431	321481	321429	-1	scf7180000084669	ACA1_113560	316124	322352	None	16404	5321	90251	No_constitutive_exon_found_in_species
GTGGGCGTGGGCGTGGGCGTGGGCGTGGGCGTGGGCGTGGGCGTGGACAGGG	319288	319472	319522	319470	-1	scf7180000084669	ACA1_113560	316124	322352	None	16404	5321	90251	No_constitutive_exon_found_in_species
GGGGTGGGTGGCGGTGGTGGTTCCGCACCCGGGGTGGTGGTGGTGGGCAGGG	318423	319114	319164	319112	-1	scf7180000084669	ACA1_113560	316124	322352	None	16404	5321	90251	No_constitutive_exon_found_in_species
GTGTGTGTGTCGTGTGTGTCGTATGTATCGTGTGATTGGGGGGGATATAGAT	334176	334247	334297	334245	-1	scf7180000084669	ACA1_113620	333030	335140	None	16404	5321	90251	No_constitutive_exon_found_in_species
TTGAGCCGGGTGAAGCTTGAAGATGAGGCCTATGTCGGGTACGTAGAAAGTA	344672	344745	344795	344743	-1	scf7180000084669	ACA1_113660	343818	344837	None	16404	5321	90251	No_constitutive_exon_found_in_species
GGTGGGTGGTATGTGGTGGGTGGTATGTGGTGGTGGTGGTGGGGCAGCAGGA	345919	346195	346245	346193	-1	scf7180000084669	ACA1_113670	344917	346979	None	16404	5321	90251	No_constitutive_exon_found_in_species
TGTCGTGTGTCGTAATGCGGACTGTTGTTCCCATGCGGGAACGAGAACAGAT	345291	345366	345416	345364	-1	scf7180000084669	ACA1_113670	344917	346979	None	16404	5321	90251	No_constitutive_exon_found_in_species
TTTTGGGTTTATCGCGTGTGGCCTTACGCGCCGGTGGGCGGGTCGAGCAGAC	350146	350233	350283	350231	-1	scf7180000084669	ACA1_113680	347122	350591	None	16404	5321	90251	No_constitutive_exon_found_in_species
CCCGTGGGTGCGTGGGTGCGTGGGTGCGTGGGTGCGTGGGTGGGGTGCAGGT	349794	349865	349915	349863	-1	scf7180000084669	ACA1_113680	347122	350591	None	16404	5321	90251	No_constitutive_exon_found_in_species
GGTACGCGATCTTTGGGGCCATCACGGCCATCAACGCGGTGCGGGCGCAGGG	349059	349159	349209	349157	-1	scf7180000084669	ACA1_113680	347122	350591	None	16404	5321	90251	No_constitutive_exon_found_in_species
CCGTTGTTCTTGCGACGCAATGTTGGGGGCCGGTGGTGTTGGGACTGCAGCC	347122	347296	347346	347294	-1	scf7180000084669	ACA1_113680	347122	350591	None	16404	5321	90251	No_constitutive_exon_found_in_species
TCGCCCTCACAGGCGGCCTGCCAACGTTGCTTGGGTTGGGCGGTGGACAGGT	363986	364060	363936	363988	1	scf7180000084669	ACA1_113750	363235	364728	None	16404	5321	90251	No_constitutive_exon_found_in_species
GCCTCGTGAGATGCTGCTATTTCTGAGACGCGCGGCGGCGATGAGGGCAGGC	364581	364728	364531	364583	1	scf7180000084669	ACA1_113750	363235	364728	None	16404	5321	90251	No_constitutive_exon_found_in_species
TGTCGTGTGTGTGTCGTGTGGTATGTGTGGCGGTGCACCTCGGGTGGCAGTT	367478	367688	367428	367480	1	scf7180000084669	ACA1_113770	365604	370759	None	16404	5321	90251	No_constitutive_exon_found_in_species
AATGTTGCGCTAATGTCGTCGCGACTTGGGCTATGCGTGGGGGGGAGCAGGA	369679	369785	369629	369681	1	scf7180000084669	ACA1_113770	365604	370759	None	16404	5321	90251	No_constitutive_exon_found_in_species
TTAATTCAAGGATCTGACGTGAGATCAAATCGGTGGTGTCGCCGGGGCAGGG	372642	372792	372592	372644	1	scf7180000084669	ACA1_113790	372525	374418	None	16404	5321	90251	No_constitutive_exon_found_in_species
CACGCTGGCCATCTGACCCTGTCAGGATGTGATTTGGGGGGGGGCTGCAGAA	374026	374135	373976	374028	1	scf7180000084669	ACA1_113790	372525	374418	None	16404	5321	90251	No_constitutive_exon_found_in_species
AACGTCACCGGCGACATCCTCGTCAACGGCGAGCCGGTGCAGGGGCGCAGCT	380524	380725	380775	380723	-1	scf7180000084669	ACA1_113820	378195	381258	None	16404	5321	90251	No_constitutive_exon_found_in_species
CCACCGCACACGCACGCACGCACTAACTCTTTCTCGTTTGGGGGCAATAGTG	379193	379511	379561	379509	-1	scf7180000084669	ACA1_113820	378195	381258	None	16404	5321	90251	No_constitutive_exon_found_in_species
TCTTGTGGCTCTTTTTTTGTCGACCAGCGTGCTAACCCCTGGGTGCGCAGGG	382890	382983	382840	382892	1	scf7180000084669	ACA1_113830	382751	385723	None	16404	5321	90251	No_constitutive_exon_found_in_species
ACGACACACTCACTTTCCGAGCGTGGTGGTGGTGGCGTGGGTGGTGGCAGGG	385258	385474	385208	385260	1	scf7180000084669	ACA1_113830	382751	385723	None	16404	5321	90251	No_constitutive_exon_found_in_species
CGGTGCGTGCGTGTGGGTGTGCGTGCGTGGCTGATGGGTTGTGGGCACAGAT	386782	386938	386732	386784	1	scf7180000084669	ACA1_113840	385956	386938	None	16404	5321	90251	No_constitutive_exon_found_in_species
AGTGAACACAGCAGCGATCTGACGTCAGACATCGTAACGTGGGAGCGCAGAG	387181	387282	387332	387280	-1	scf7180000084669	ACA1_113850	387014	387958	None	16404	5321	90251	No_constitutive_exon_found_in_species
CGCACCATCGCACACACAATCGCACACGCACAATCGCACACGCGGGACAGGC	391028	391139	390978	391030	1	scf7180000084669	ACA1_113860	388371	391139	None	16404	5321	90251	No_constitutive_exon_found_in_species
GTTCTTTGTTCTTTCCCTCGCTTTCTTTCTTTGACATTGGGGGGGGGCAGTT	406178	406595	406128	406180	1	scf7180000084669	ACA1_113900	403097	408324	None	16404	5321	90251	No_constitutive_exon_found_in_species
TCCATTCATTCTTGTTAATTCGGCTCATCATCGTTGGGTGGGGGGAGCAGAC	407649	407727	407599	407651	1	scf7180000084669	ACA1_113900	403097	408324	None	16404	5321	90251	No_constitutive_exon_found_in_species
CACACCCGCCGCACACGTTGACGAGGCGCTGATGGTGGGCGAGAGAGCAGAT	414914	415078	415128	415076	-1	scf7180000084669	ACA1_113910	408529	415555	None	16404	5321	90251	No_constitutive_exon_found_in_species
TCGTGTCGTGTCGTGTCGTGTGTGCCATGCGTGCCATGCGATGTGGGTAGGG	413719	413899	413949	413897	-1	scf7180000084669	ACA1_113910	408529	415555	None	16404	5321	90251	No_constitutive_exon_found_in_species
GACACACACTCGCCGCAGCTGTTGCTCATTGTGATTGGGGGGGGGGACAGGC	412185	412351	412401	412349	-1	scf7180000084669	ACA1_113910	408529	415555	None	16404	5321	90251	No_constitutive_exon_found_in_species
AATGGCACACTCGCGATCAGGTGAGTACATTCAGATGAGCGGGCGCGCAGGA	411166	411212	411262	411210	-1	scf7180000084669	ACA1_113910	408529	415555	None	16404	5321	90251	No_constitutive_exon_found_in_species
ACCACCGCACACGCACACTCACGTGAGGTGTTCGCTCGCACGCGGGGCAGGA	410509	410656	410706	410654	-1	scf7180000084669	ACA1_113910	408529	415555	None	16404	5321	90251	No_constitutive_exon_found_in_species
CGACACGACGACACGACACGCGCGTGGAGGCTGATAGGTGGTGGGTGCAGGC	410266	410407	410457	410405	-1	scf7180000084669	ACA1_113910	408529	415555	None	16404	5321	90251	No_constitutive_exon_found_in_species
ACGCACGACACACACGCCACACGGGTACTAATTGAGCGGGATGGGTGTAGGT	409640	409752	409802	409750	-1	scf7180000084669	ACA1_113910	408529	415555	None	16404	5321	90251	No_constitutive_exon_found_in_species
ACACACACACACACGACACATTAACGCACGTTTTCTCGGGGACGGCGCAGGG	416978	417144	416928	416980	1	scf7180000084669	ACA1_113920	415653	417834	None	16404	5321	90251	No_constitutive_exon_found_in_species
TGTGCGTGTGCTGTATGCGTGTGCGGTGTGTTGTTGACGTGTGGGCGCAGAG	419461	419589	419639	419587	-1	scf7180000084669	ACA1_113930	417932	420272	None	16404	5321	90251	No_constitutive_exon_found_in_species
CGTGTCGTGTCCAAGTGGGGCCGAGTGCTGACGCTGGTGGTGATGGGCAGGT	422020	422179	422229	422177	-1	scf7180000084669	ACA1_113940	420445	425538	None	16404	5321	90251	No_constitutive_exon_found_in_species
TGTGTGGACTCACACAGGCGGGCGTGAATGTGTTGCTGGGGGGGGAGCAGAC	421619	421919	421969	421917	-1	scf7180000084669	ACA1_113940	420445	425538	None	16404	5321	90251	No_constitutive_exon_found_in_species
AGTCCCCTGGTGCGTGCAGACGTCTGACTGTGCGGTGTACGTGGGTGCAGGT	426100	426172	426050	426102	1	scf7180000084669	ACA1_113950	425607	426172	None	16404	5321	90251	No_constitutive_exon_found_in_species
GTTTATTAACATTTGTTAATATAAACATGTTATCTGTTGGGTGAGCACAGGT	428466	429070	429120	429068	-1	scf7180000084669	ACA1_113970	428466	429551	None	16404	5321	90251	No_constitutive_exon_found_in_species
CCACACTAATATCTTTATATTGGCAAAAGGTACCTGAGTGCTGGGCGAAGGG	430100	430486	430050	430102	1	scf7180000084669	ACA1_113980	429811	430721	None	16404	5321	90251	No_constitutive_exon_found_in_species
CGCCAAGGTGCGCCCACTCATCAGTATCTAACGATCGTGGTTGGGAGCAGAT	465031	465088	465138	465086	-1	scf7180000084669	ACA1_114430	463770	470306	None	16404	5321	90251	No_constitutive_exon_found_in_species
CGTGCGTGTCGTTTTTTTCTGAAGAATGAAGCGTTCGTTTGTGGGCGCAGCT	471846	471947	471997	471945	-1	scf7180000084669	ACA1_114440	470631	473179	None	16404	5321	90251	No_constitutive_exon_found_in_species
CACTTTCACATTGGCATTTCATTGAGTAACCCATCCGTCGGGCATAATAGCT	476353	476448	476498	476446	-1	scf7180000084669	ACA1_114450	473476	476775	None	16404	5321	90251	No_constitutive_exon_found_in_species
CACAAGCGACAGAGCGTTAACAACGGCGGTGTGTGCATGGACGGGCGCAGCA	474454	474578	474628	474576	-1	scf7180000084669	ACA1_114450	473476	476775	None	16404	5321	90251	No_constitutive_exon_found_in_species
TCTCTTTCGCGGATCGCTCACTGTTGTCTACGCTGTGTGGGTGCGGGCAGTG	480996	481115	480946	480998	1	scf7180000084669	ACA1_114470	477986	483667	None	16404	5321	90251	No_constitutive_exon_found_in_species
GAGGAGGCAGTGCAAGTTTGTTGACTTGCCAGGGGGGGGGGCAAACGTAGGC	486163	486314	486113	486165	1	scf7180000084669	ACA1_114490	485991	486522	None	16404	5321	90251	No_constitutive_exon_found_in_species
ACCAACCAACCAACCAACCAACCAACCGTTTCTCTCGCTGGGTGATGCAGAA	500058	500128	500008	500060	1	scf7180000084669	ACA1_114530	494370	502639	None	16404	5321	90251	No_constitutive_exon_found_in_species
TCCTGATGCGCGTGCGTTGGTCTTTGGGGGCGTGGGGGGGGGTACAACAGAA	518946	519096	519146	519094	-1	scf7180000084669	ACA1_114590	517513	519449	None	16404	5321	90251	No_constitutive_exon_found_in_species
CTTACGAGGCTGGCGCGAGGCAATGCATGCTACCTCTCCGGTGCAGGGAGTA	527767	528110	527717	527769	1	scf7180000084669	ACA1_114620	527459	528110	None	16404	5321	90251	No_constitutive_exon_found_in_species
ATCGGAGGTCTCCGGGCAGTGACTAACGTCGGCCCACCGGGCGAGAGCAGGT	545580	545663	545530	545582	1	scf7180000084669	ACA1_114800	545154	547020	None	16404	5321	90251	No_constitutive_exon_found_in_species
TCGTGTGTCGTGTGTTGCGTGGCTGATGCCCGGTGGTGGGGATGACACAGTG	546550	546688	546500	546552	1	scf7180000084669	ACA1_114800	545154	547020	None	16404	5321	90251	No_constitutive_exon_found_in_species
GTGTCGTGTGTGGTATGGTGGCGAGCTGATGTGGGCCGTTGGGAGAGCAGGC	549785	549912	549735	549787	1	scf7180000084669	ACA1_114820	548963	553399	None	16404	5321	90251	No_constitutive_exon_found_in_species
TTCCATGTGTCATGTGCGTGTGCGGTGTGCGTGCGGTGCGATGGGCGCAGGT	555425	555719	555375	555427	1	scf7180000084669	ACA1_114840	555182	559853	None	16404	5321	90251	No_constitutive_exon_found_in_species
TTCTTCGTCGTCTTCTTCTTCTGCTTCTTACTGACCACGCGGGCACGCAGTG	559251	559330	559201	559253	1	scf7180000084669	ACA1_114840	555182	559853	None	16404	5321	90251	No_constitutive_exon_found_in_species
TCAGTTTTGATTGATGCGCGCGTGTCGTGTGTGGTGTGCGGTGGGCATAGGT	564206	564595	564156	564208	1	scf7180000084669	ACA1_114850	561060	566840	None	16404	5321	90251	No_constitutive_exon_found_in_species
CACACGGCGCATGTGCTAATGCTTAGCTGGGATATATATGGAATGGGCAGGA	572012	572228	571962	572014	1	scf7180000084669	ACA1_114870	569313	572909	None	16404	5321	90251	No_constitutive_exon_found_in_species
TGTGTGTCGGGTGTAGTGTCGTGTGCGCTCACAATAGCGGGGGTGATCAGGT	578888	579067	579117	579065	-1	scf7180000084669	ACA1_114900	575468	581329	None	16404	5321	90251	No_constitutive_exon_found_in_species
ACGCACCGCGACACGACACGCACAGGGACCGGTACCTGGGGAAGGGGCAGGG	591564	591686	591514	591566	1	scf7180000084669	ACA1_114930	588089	593206	None	16404	5321	90251	No_constitutive_exon_found_in_species
TTAAATGGAAGAGCTGACCGGCTGGCCATGTGGCTGAGGTGGGGATCTAGAT	611794	611939	611744	611796	1	scf7180000084669	ACA1_115350	611492	612286	None	16404	5321	90251	No_constitutive_exon_found_in_species
CACACACACACACACACACAGGGCTGATTCGCGTATGGTTGGGGTCACAGGC	640534	640655	640705	640653	-1	scf7180000084669	ACA1_115670	638540	642558	None	16404	5321	90251	No_constitutive_exon_found_in_species
GTGTGCCGTGTGCCGTGTGCCGTGGTGGCTCATGGGGATGGGGATTGCAGGA	638540	638761	638811	638759	-1	scf7180000084669	ACA1_115670	638540	642558	None	16404	5321	90251	No_constitutive_exon_found_in_species
TGTGTCGTGCGAGCTAAGCTTGTGTGCGACGGCACGCGATCGGAGGGTAGTC	650133	650303	650083	650135	1	scf7180000084669	ACA1_115690	646095	650825	None	16404	5321	90251	No_constitutive_exon_found_in_species
CGAAGCCCGAGCTACTGCACATCGACGACATCAGCGAGGGTCGAGAACAGGT	700558	700700	700750	700698	-1	scf7180000084669	ACA1_115890	698885	702073	None	16404	5321	90251	No_constitutive_exon_found_in_species
AATAATTCTAACAATTATCTATATTTCTTGGGCGGGGGCGAGAGCACTAGTA	709011	709138	708961	709013	1	scf7180000084669	ACA1_116130	708754	709960	None	16404	5321	90251	No_constitutive_exon_found_in_species
GTGTGTGGTGTTTTGTGGGAAAGGTCTGCTGACTCGTAGTGTGGGCGCAGTG	716799	716886	716936	716884	-1	scf7180000084669	ACA1_116170	715151	718621	None	16404	5321	90251	No_constitutive_exon_found_in_species
TTCTTTCTTTTGGTCTGCACCCGAACTGACTTAGTGATTGATGGGCGCAGCC	725519	725945	725469	725521	1	scf7180000084669	ACA1_116200	723920	725945	None	16404	5321	90251	No_constitutive_exon_found_in_species
TTATTTGTTTTCTTTGATGGCTGAGCTGACGACGGTGGGTGGACGACAAGGC	738295	738409	738459	738407	-1	scf7180000084669	ACA1_116250	735278	738699	None	16404	5321	90251	No_constitutive_exon_found_in_species
AGGAAATTGGCAATGACCTGGAGGTGGTGGCGAACTACTACGGGGTGGAGCG	739345	739608	739658	739606	-1	scf7180000084669	ACA1_116260	738889	742858	None	16404	5321	90251	No_constitutive_exon_found_in_species
ATGTGCTGTCACGTTAGCTTGACTCGCTCACCGTCAACGGTGGTGGGCAGAG	766326	767697	767747	767695	-1	scf7180000084669	ACA1_116500	764815	768266	None	16404	5321	90251	No_constitutive_exon_found_in_species
TGCGTGTGCGTGTGCGTGGTGAGATAATGACAGTTCGCGGGGGTGTGCAGCA	769727	769842	769677	769729	1	scf7180000084669	ACA1_116510	768469	770935	None	16404	5321	90251	No_constitutive_exon_found_in_species
TGGTGTCACTCCTTTTTAACGATTGTCGTTGTTCACGTGGGGGTGTGCAGAG	780891	781018	781068	781016	-1	scf7180000084669	ACA1_116560	779832	784082	None	16404	5321	90251	No_constitutive_exon_found_in_species
AGAAGGGCAACTACCTGAAGGCCGGCGAGTCGTGCTCGTGGGAGCGCAAGTG	825748	825946	825996	825944	-1	scf7180000084669	ACA1_116670	825209	826316	None	16404	5321	90251	No_constitutive_exon_found_in_species
GTCGTGTGTCGTGTGTGTGTCGTGTGTGCTATGCGTGTTGGGCGGTGTAGGG	850819	850942	850992	850940	-1	scf7180000084669	ACA1_116790	849052	851496	None	16404	5321	90251	No_constitutive_exon_found_in_species
GTGTGTCGTCGTGTGTCGTGTGTGACTGACACGAAGATATGTGGGCATAGGG	849814	850008	850058	850006	-1	scf7180000084669	ACA1_116790	849052	851496	None	16404	5321	90251	No_constitutive_exon_found_in_species
GACACGACACGACACACAAGAACAGTTGGCCAACTAACCTGGGTGGTCAGAT	871362	871423	871312	871364	1	scf7180000084669	ACA1_116910	869607	872764	None	16404	5321	90251	No_constitutive_exon_found_in_species
GCGGACTCAAACCAAGACTCGCTCTCGGCTTTCTGGTTGTGGGTGGACAGTT	892542	892765	892492	892544	1	scf7180000084669	ACA1_117020	892084	894369	None	16404	5321	90251	No_constitutive_exon_found_in_species
CTCTGCTCGTCCACTCACACCTTGTGCTGTGCCCGCGGGTCTGTGAGAAGAC	901799	901968	901749	901801	1	scf7180000084669	ACA1_117060	900740	904118	None	16404	5321	90251	No_constitutive_exon_found_in_species
ATTCTGCACCGCTGACATCTCGCTTGGTTCGCTGTGGGCGATGACGACAGCC	902639	902777	902589	902641	1	scf7180000084669	ACA1_117060	900740	904118	None	16404	5321	90251	No_constitutive_exon_found_in_species
CTGCGCTAATCGTGATTGCTTGTGCGTGTCGTCTGGGGGCGCAGGCGCAGGG	903437	903515	903387	903439	1	scf7180000084669	ACA1_117060	900740	904118	None	16404	5321	90251	No_constitutive_exon_found_in_species
TTTCGCAGCTCTTGGCGTGAGCGGCTGATGGTGACTCACGAGCGGGGCAGGG	906682	906917	906967	906915	-1	scf7180000084669	ACA1_117070	904476	907415	None	16404	5321	90251	No_constitutive_exon_found_in_species
CTGATCGCTCATCTTCGGACAACACCACTCAGTTGGGGCGCAGACAGCAGCT	947761	947799	947849	947797	-1	scf7180000084669	ACA1_117200	943269	948615	None	16404	5321	90251	No_constitutive_exon_found_in_species
CTCTTTCAATTAATTGTCGACCGGACTAGTAACATGTGCGGGGTGCGCAGGG	946883	946939	946989	946937	-1	scf7180000084669	ACA1_117200	943269	948615	None	16404	5321	90251	No_constitutive_exon_found_in_species
GGGCCGCCACGCCCTCGCTTATCACCGGTTTCGAGGCTCCCAGCGGGCAGGT	984031	984451	983981	984033	1	scf7180000084669	ACA1_117350	983117	984577	None	16404	5321	90251	No_constitutive_exon_found_in_species
CACACGCACCACCGCACACGCACACGCACACGCACACGCGGCGGGCGCAGGC	8563	8769	8819	8767	-1	scf7180000084594	ACA1_052210	8563	10410	None	16404	5321	90251	No_constitutive_exon_found_in_species
CATTCGCTCAATTTTTCCATAATTAATCAAATTCCATTTGTGGGCAACAGGA	20413	20585	20363	20415	1	scf7180000084594	ACA1_052250	19999	23871	None	16404	5321	90251	No_constitutive_exon_found_in_species
CTTTCGCCGGCTGAGTGTGAGTGCACGTTGCGTGGTGGGGTGGTGAGCAGAT	47987	48098	48148	48096	-1	scf7180000084594	ACA1_052330	43866	48636	None	16404	5321	90251	No_constitutive_exon_found_in_species
CGTGTGCGTCGTGAGACAAACGAATTGAATGATCGTTGTGTGGGGTGCAGGA	47150	47253	47303	47251	-1	scf7180000084594	ACA1_052330	43866	48636	None	16404	5321	90251	No_constitutive_exon_found_in_species
GCGCGTCTAGGTCGCTTGTGTTCGCGTTGCATGTGTCCGATGGCGGGCAGCT	44794	45679	45729	45677	-1	scf7180000084594	ACA1_052330	43866	48636	None	16404	5321	90251	No_constitutive_exon_found_in_species
CACGCACCACCGCCACACGCACACGACGCTAAGGTGTGATGGGTATGCAGGT	43866	44023	44073	44021	-1	scf7180000084594	ACA1_052330	43866	48636	None	16404	5321	90251	No_constitutive_exon_found_in_species
GTGTTGTGGGGTGTCGCCATCGCACGGCCAAATGCTAATTGTGAGGGCAGGT	57442	57718	57768	57716	-1	scf7180000084594	ACA1_052390	56755	60510	None	16404	5321	90251	No_constitutive_exon_found_in_species
TGATCGTCGAATGTGAACGGCAAAACAGTAACAACGGTTTGTTGGGGCAGGG	61292	61447	61242	61294	1	scf7180000084594	ACA1_052400	60742	65560	None	16404	5321	90251	No_constitutive_exon_found_in_species
AGGCCGAGGCGGTGGTCGACGGCGATGCCGAGATCGAAGCCGACGGGGAGAC	68549	69795	68499	68551	1	scf7180000084594	ACA1_052420	67466	70127	None	16404	5321	90251	No_constitutive_exon_found_in_species
CACCATCATCATCGTCATCGGCTTCATCATCGTCGTCGTCGGGAATGAAGTT	90022	90683	90733	90681	-1	scf7180000084594	ACA1_052500	87949	91929	None	16404	5321	90251	No_constitutive_exon_found_in_species
ATTCCTTTCTTTCTGACCGCCACACCTGTTTGGGGGGGCGGGGCGAACAGGA	98059	98121	98171	98119	-1	scf7180000084594	ACA1_052530	96136	99799	None	16404	5321	90251	No_constitutive_exon_found_in_species
GGTCTCACCACTCCTTGTGTGTGGTGTGTGGTGGTGTGGGGGGGGGGCAGCC	111459	111544	111594	111542	-1	scf7180000084594	ACA1_052580	107207	116843	None	16404	5321	90251	No_constitutive_exon_found_in_species
ACACACGAACTTTGTTGAGTTGACGCAAGCATCCTTTTGGGGTCCAAAAGGT	108253	108440	108490	108438	-1	scf7180000084594	ACA1_052580	107207	116843	None	16404	5321	90251	No_constitutive_exon_found_in_species
CCGCACACATCACCGCACACACTGACCCGGCGAATGGTCGAATCGGGCAGGG	107690	107866	107916	107864	-1	scf7180000084594	ACA1_052580	107207	116843	None	16404	5321	90251	No_constitutive_exon_found_in_species
GCCAACCCGACTCACACGACACAACACGACACTCGCGGGTGGTGGCACAGGG	134827	134934	134984	134932	-1	scf7180000084594	ACA1_052620	133303	136846	None	16404	5321	90251	No_constitutive_exon_found_in_species
GCGCGTTCAGCAGCTCATGCGTGTGTGTCGTGTGTGCGGGGGTGTGGCAGGG	134148	134298	134348	134296	-1	scf7180000084594	ACA1_052620	133303	136846	None	16404	5321	90251	No_constitutive_exon_found_in_species
GTCGTGCGTGTCGTTGGTCGTGTCGTGTCGTGTCGTGTGTGCACGGGCAGAC	133303	133503	133553	133501	-1	scf7180000084594	ACA1_052620	133303	136846	None	16404	5321	90251	No_constitutive_exon_found_in_species
TGCGGGTGTGTCGTGCTATGCGCCACCAACACTAATGGGTCGGGGTGCAGGA	150988	151099	151149	151097	-1	scf7180000084594	ACA1_052680	150231	151816	None	16404	5321	90251	No_constitutive_exon_found_in_species
GTGTCATTGGTGCACACTGGCGCACTACTAAACGTGGTGGGTGGCGACAGAG	160884	160966	160834	160886	1	scf7180000084594	ACA1_052720	158798	164177	None	16404	5321	90251	No_constitutive_exon_found_in_species
ACACGCACCGATGCATGGCTTGCTGACGACGTGGTGCGGGCTGGGAGCAGCA	163224	163387	163174	163226	1	scf7180000084594	ACA1_052720	158798	164177	None	16404	5321	90251	No_constitutive_exon_found_in_species
TCACCATTGTGCTACTGCAGAGAGTTTAACGAGCAACGTGTGATGGGCAGAG	168975	169089	168925	168977	1	scf7180000084594	ACA1_052740	167564	170818	None	16404	5321	90251	No_constitutive_exon_found_in_species
TCGTTGGGCGATCAATCCTAAATGTCTGGTCTATTGGGCGGCACGGGCAGGA	169631	169724	169581	169633	1	scf7180000084594	ACA1_052740	167564	170818	None	16404	5321	90251	No_constitutive_exon_found_in_species
TGTGTGTGTGTGCGTGTGCGTGCTGATCTTGAGTTGGCTTGTGGGCATAGGA	177328	177671	177721	177669	-1	scf7180000084594	ACA1_052780	177328	179919	None	16404	5321	90251	No_constitutive_exon_found_in_species
TTATTAATATATTAAATTTATTAATTCACACTGGTGGTGTGTGGGTGCAGAG	187177	187343	187393	187341	-1	scf7180000084594	ACA1_052810	184968	188125	None	16404	5321	90251	No_constitutive_exon_found_in_species
TATATAACATTCTCTCGTGTGTGTGCGTGTGTGGGTGGGTGGGTGTGCAGGC	201152	201658	201708	201656	-1	scf7180000084594	ACA1_052860	201152	202325	None	16404	5321	90251	No_constitutive_exon_found_in_species
GTGTGGTCAATGAGGTGAGGTCTGACGAGCCGCGCCACGTGTGGGTGCAGGC	220246	220456	220196	220248	1	scf7180000084594	ACA1_053220	218825	226906	None	16404	5321	90251	No_constitutive_exon_found_in_species
GATGGTGGTGGTGGTGTCTCATCATCGAATGCTCGCTCGGGGGGCGGCAGGT	224106	224378	224056	224108	1	scf7180000084594	ACA1_053220	218825	226906	None	16404	5321	90251	No_constitutive_exon_found_in_species
GTGCGTGTCGTGCGTGTGCCCAAGTAACGCATCGTTTCCTGGGGCGCCAGTT	225935	226190	225885	225937	1	scf7180000084594	ACA1_053220	218825	226906	None	16404	5321	90251	No_constitutive_exon_found_in_species
TGTGTGTGTGTGTGTGAGAGTGTGTGTGTGTGTGTGTGTGGGAACGCCAGGG	235519	235630	235680	235628	-1	scf7180000084594	ACA1_053250	231001	236555	None	16404	5321	90251	No_constitutive_exon_found_in_species
TGATGGTCGGTCGCGTGTGCGTGTGCGTGTGCGTGTGCGGTGGTGGGCAGCG	235067	235141	235191	235139	-1	scf7180000084594	ACA1_053250	231001	236555	None	16404	5321	90251	No_constitutive_exon_found_in_species
TACCACCGCCAGCCTTCTCTTGCTGATCGTTACCGTCACCGGGTGTGCAGAT	237175	237364	237414	237362	-1	scf7180000084594	ACA1_053260	237031	238240	None	16404	5321	90251	No_constitutive_exon_found_in_species
CACGACACGCACGACACGACACGTCTGATGATGGTGGGCCGGCGGTGCAGGA	260288	260499	260238	260290	1	scf7180000084594	ACA1_053310	254780	261613	None	16404	5321	90251	No_constitutive_exon_found_in_species
CATACCACGCATACCGCACGCGCTGATCGTCGCGGGGGGTGAGGTGACAGGC	260914	261120	260864	260916	1	scf7180000084594	ACA1_053310	254780	261613	None	16404	5321	90251	No_constitutive_exon_found_in_species
CACACGACACGACGCACGGCACATACGACACACAAGTTGGTGGTGGGCAGGC	272857	272908	272958	272906	-1	scf7180000084594	ACA1_053380	272470	273363	None	16404	5321	90251	No_constitutive_exon_found_in_species
GAAAACGAGCGGCCAAACGGGCACCTGCGGCAGGGTCCGTTCGGGGCAAGGG	283476	283576	283626	283574	-1	scf7180000084594	ACA1_053440	281996	283679	None	16404	5321	90251	No_constitutive_exon_found_in_species
AGCCAACTCAACTCTCGGCCATGCATCGATGGGTGGTGGTGGTGGGGTAGGG	282122	282346	282396	282344	-1	scf7180000084594	ACA1_053440	281996	283679	None	16404	5321	90251	No_constitutive_exon_found_in_species
TGGCTGCGTAGACGAGTCGAGTACTCTCCCTAAATGGGCCGAGCGTGCAGGG	287763	287885	287713	287765	1	scf7180000084594	ACA1_053480	287607	289374	None	16404	5321	90251	No_constitutive_exon_found_in_species
AGCCGGCCGGCCGGCCACCACGCGCACCTGGTCTAATGGCGGGGGTGCAGGT	293999	294071	293949	294001	1	scf7180000084594	ACA1_053610	292992	295459	None	16404	5321	90251	No_constitutive_exon_found_in_species
TGGTGCTGGTGATCGTGCTGGTGGGTGGTGGGTGGTGGGTGGTGGGGCAGGA	295326	295459	295276	295328	1	scf7180000084594	ACA1_053610	292992	295459	None	16404	5321	90251	No_constitutive_exon_found_in_species
CAGCCACCACTCAACCAGCTGACACAACACGACACGACACGGGAATGCAGTG	299462	299551	299412	299464	1	scf7180000084594	ACA1_053630	298031	301013	None	16404	5321	90251	No_constitutive_exon_found_in_species
CGTGTGCGGTGGTGCGTGTTGTGCGTGTGGTGCGTGTGGCGTGGGAGCAGGT	299691	299886	299641	299693	1	scf7180000084594	ACA1_053630	298031	301013	None	16404	5321	90251	No_constitutive_exon_found_in_species
CTACGACCTCAATTCTTTGTGTGTGTGTGTGTGTGTGTGGGAAACGACAGGT	313996	314662	313946	313998	1	scf7180000084594	ACA1_053670	311766	314662	None	16404	5321	90251	No_constitutive_exon_found_in_species
TTCGTGTCTGGTCTGTCTCTGTCTCTCATCCGGAGCGATCGGGGGTGCAGGG	318548	319958	320008	319956	-1	scf7180000084594	ACA1_053780	316700	320917	None	16404	5321	90251	No_constitutive_exon_found_in_species
TTCCTGTTGGGCGCTGTGGAATTGGAAAATGGGAATGGGAATGGGAGCAGGA	321643	323652	323702	323650	-1	scf7180000084594	ACA1_053790	321021	325490	None	16404	5321	90251	No_constitutive_exon_found_in_species
AGGGACACAATGCTGATTGTCGTGGGCTGGGCCGTGGGTGTGGAGCGCAGGC	329316	329444	329494	329442	-1	scf7180000084594	ACA1_053800	325838	330236	None	16404	5321	90251	No_constitutive_exon_found_in_species
AACGACCGTACAACAACACCCGTGTGGTGTGGTGTGGTGTGGGTGCGCAGGG	326807	326992	327042	326990	-1	scf7180000084594	ACA1_053800	325838	330236	None	16404	5321	90251	No_constitutive_exon_found_in_species
AACCATCCCCAATTCCTCACACGACACAACGCGTTGGGGGGGGGCTGCAGAA	326640	326738	326788	326736	-1	scf7180000084594	ACA1_053800	325838	330236	None	16404	5321	90251	No_constitutive_exon_found_in_species
GTCGTTGACGCGTGTATGTCGGAATGTTGTGCGCACCTTTTGAGGGGCAGGA	331281	331451	331231	331283	1	scf7180000084594	ACA1_053820	330428	333003	None	16404	5321	90251	No_constitutive_exon_found_in_species
CCACCTCGTCGCATTGACACGCCGGTGTGTATTGGGAGGGGGGCGTGCAGAG	332080	332238	332030	332082	1	scf7180000084594	ACA1_053820	330428	333003	None	16404	5321	90251	No_constitutive_exon_found_in_species
ACGCGCGCGGTTGTTCTGACCGGGCAATCTTTGGGGGGGGCGGGGGGTAGCC	332325	332594	332275	332327	1	scf7180000084594	ACA1_053820	330428	333003	None	16404	5321	90251	No_constitutive_exon_found_in_species
GTCGTGTCACGTGCGCGCGGCTCCGCCCGCTCACGGTGATGGGGGGGCAGGT	358013	358233	358283	358231	-1	scf7180000084594	ACA1_053940	357663	358661	None	16404	5321	90251	No_constitutive_exon_found_in_species
CACAAGACACACTGCGGTGCCATATGTGGTTGCTCACACGGGTGCGGCAGGT	357663	357912	357962	357910	-1	scf7180000084594	ACA1_053940	357663	358661	None	16404	5321	90251	No_constitutive_exon_found_in_species
TTGTGTGTTGTGTGTTGTGTGTGTGTGCTGACCTGCCTTGCGGGAGGTAGTG	370160	370337	370110	370162	1	scf7180000084594	ACA1_054000	369573	371215	None	16404	5321	90251	No_constitutive_exon_found_in_species
CGACGTGTGACACTATGTGTGTAACCCGGGATTTGGGGGGTGGGCGACAGCT	372750	372957	372700	372752	1	scf7180000084594	ACA1_054010	371365	372957	None	16404	5321	90251	No_constitutive_exon_found_in_species
TGCATGTGTGTCGAGAAACAAACTAATGTTACTCTGGGGGGGGGTAAAAGGT	378032	378204	378254	378202	-1	scf7180000084594	ACA1_054040	377595	381550	None	16404	5321	90251	No_constitutive_exon_found_in_species
AGACGCATAGGTGGTGCGTGCTGATTGTCGACATGTGGAATGTGGGGCAGGC	395422	395677	395727	395675	-1	scf7180000084594	ACA1_054080	394457	397205	None	16404	5321	90251	No_constitutive_exon_found_in_species
ATTCTGGCTGGAGTTTCACAGGGCTGACATAGGAAATGGTGGGCGCACAGTG	395064	395126	395176	395124	-1	scf7180000084594	ACA1_054080	394457	397205	None	16404	5321	90251	No_constitutive_exon_found_in_species
GTGAGCTGACTCCGGATGATGGTTTTATGGGGTCGCTGCAGTGGGTGCAGCG	398478	398586	398636	398584	-1	scf7180000084594	ACA1_054090	398187	399828	None	16404	5321	90251	No_constitutive_exon_found_in_species
CTATTTTAAATTGTTGTTGATTTATTGCGTCTTTTTCCCTGGGGCTGCAGTG	401635	401841	401585	401637	1	scf7180000084594	ACA1_054100	401457	405275	None	16404	5321	90251	No_constitutive_exon_found_in_species
ACACGCACACGCACACGCAACGTAGCACTTACGGCCGCTTGGGAGGGCAGAC	408951	409049	409099	409047	-1	scf7180000084594	ACA1_054120	406965	410925	None	16404	5321	90251	No_constitutive_exon_found_in_species
CACACCGCACACACACACACACACAATGCTTATGGGTTGTGGGTGTGCAGGG	408688	408873	408923	408871	-1	scf7180000084594	ACA1_054120	406965	410925	None	16404	5321	90251	No_constitutive_exon_found_in_species
ATTTACATTTCTTTTGTTGTTGCTTTATATTGCTGACGTGGCATGGGCAGTG	438805	438886	438755	438807	1	scf7180000084594	ACA1_054230	437415	439551	None	16404	5321	90251	No_constitutive_exon_found_in_species
GTGGTTTTTTTCTAGTTTTGTTTCGTTTGGTTTCGACGTGGGCGAAACAGGT	440287	440397	440237	440289	1	scf7180000084594	ACA1_054240	439831	441042	None	16404	5321	90251	No_constitutive_exon_found_in_species
TCATTCTTTGTAGGGCGGAACTAATGGGACGTATCTGTTGGGTGGGGTAGGC	452662	452743	452793	452741	-1	scf7180000084594	ACA1_054280	450870	454524	None	16404	5321	90251	No_constitutive_exon_found_in_species
CACACGACGACAAACACGATGGGACTGACCTGCCGGGCTAGGTGGGGAAGAC	456261	456404	456211	456263	1	scf7180000084594	ACA1_054300	455626	457026	None	16404	5321	90251	No_constitutive_exon_found_in_species
GTCGCGTGTCGTGCCGTGTTGCATGTCGTGCTGTGTTGTGGGACCGACAGAA	474584	474673	474723	474671	-1	scf7180000084594	ACA1_054370	474584	475644	None	16404	5321	90251	No_constitutive_exon_found_in_species
CTGCTCTCTGGCGCGTTGTCAGTCTGCTGACATGACGGTCAATTGGGCAGTG	488188	488330	488380	488328	-1	scf7180000084594	ACA1_054410	482332	488629	None	16404	5321	90251	No_constitutive_exon_found_in_species
GCCATTGGCTTCTTCTTGTCTGACACTTGTCTGACTTCTCTGGGGGAAAGGA	485894	486004	486054	486002	-1	scf7180000084594	ACA1_054410	482332	488629	None	16404	5321	90251	No_constitutive_exon_found_in_species
AATTGTTTTAAATAAAGAATGAATAACACAATCAGGAGGGAAGCGGGCAGAG	489019	489089	488969	489021	1	scf7180000084594	ACA1_054420	488870	490863	None	16404	5321	90251	No_constitutive_exon_found_in_species
ATTAATATTTAGTTGATGATTATTTTAATCAATCTCGTGGGCAACGACAGGC	496402	496470	496520	496468	-1	scf7180000084594	ACA1_054440	493905	496752	None	16404	5321	90251	No_constitutive_exon_found_in_species
GTATTCTCTTTATTTATGTATTTAATGATTCATTTTTTCGGGGGGTGCAGGC	517160	517732	517782	517730	-1	scf7180000084594	ACA1_054510	515525	519013	None	16404	5321	90251	No_constitutive_exon_found_in_species
ACGAAGAGCCGCAAGAGGAAGAAGCCGAGGCGCGACGGAGGGGCGAGCAGGT	527708	527915	527658	527710	1	scf7180000084594	ACA1_054530	524998	527915	None	16404	5321	90251	No_constitutive_exon_found_in_species
GTGTCGCTTTCGTTCTTTGTGGCTGTGAACTCAGTGGCTGGGTGGTGCAGGT	529404	529482	529532	529480	-1	scf7180000084594	ACA1_054550	529404	530221	None	16404	5321	90251	No_constitutive_exon_found_in_species
ACCCTCTACCTCGCAGAGACGCTCAAGATTTTTCTTGTGGGGGGGGACAGGC	535309	535490	535540	535488	-1	scf7180000084594	ACA1_054580	534616	535623	None	16404	5321	90251	No_constitutive_exon_found_in_species
ATAGAAAAACAATTCTCACTTCGTGTGGGACTGATTTTGTGTGGGTGTAGGA	547268	547443	547493	547441	-1	scf7180000084594	ACA1_054640	546865	548863	None	16404	5321	90251	No_constitutive_exon_found_in_species
AAACTGGATCCCGCGCTTGCCTGCAACCCGACCCCCCGCGGTGGGCGCAGGC	552739	552748	552798	552746	-1	scf7180000084594	ACA1_054680	552739	553085	None	16404	5321	90251	No_constitutive_exon_found_in_species
GCGTGTGTCACGTGGTGTGTGTCGTGCGTGTCGTGTGCGTGCGGGTGTAGTG	557252	557354	557404	557352	-1	scf7180000084594	ACA1_054690	553546	557756	None	16404	5321	90251	No_constitutive_exon_found_in_species
TCGCGCGTGCTTTCGGGCTTTGGCGCTGAACGGCGCCTCTTTCGGGGAAGGT	556149	556271	556321	556269	-1	scf7180000084594	ACA1_054690	553546	557756	None	16404	5321	90251	No_constitutive_exon_found_in_species
GCTGAGGTGTACATTCCACTGCGATGCTGACGTCAGCTGGGGGGGGGCAGAA	568735	568807	568685	568737	1	scf7180000084594	ACA1_054770	567619	569943	None	16404	5321	90251	No_constitutive_exon_found_in_species
GCTGCTCTCTAGCAAGAGCTCGTCTTACTCACACGTGTGGGGGCGAGCAGTG	570973	571083	571133	571081	-1	scf7180000084594	ACA1_054780	570300	571425	None	16404	5321	90251	No_constitutive_exon_found_in_species
GCTGCGTAGTCGGTTCAATAGAGTCTGACCTGGGCCTGGAGGGTTGACAGTC	573103	573277	573327	573275	-1	scf7180000084594	ACA1_054790	571749	574402	None	16404	5321	90251	No_constitutive_exon_found_in_species
CAATGCTCATTTGCGAGACACGCCTCGTCGTGATGCGATCGCATGGGCAGCT	584937	585013	585063	585011	-1	scf7180000084594	ACA1_054820	578325	585643	None	16404	5321	90251	No_constitutive_exon_found_in_species
CGCACACGCACATGCACGCGACTGAAGGAGTTAACCTTGGGATGCGGCAGAG	584205	584335	584385	584333	-1	scf7180000084594	ACA1_054820	578325	585643	None	16404	5321	90251	No_constitutive_exon_found_in_species
GCGTGGGCTGACGTCAGATGGAATGCGTGTGGAATTTGGGGTGGGTGCAGAG	587616	588041	587566	587618	1	scf7180000084594	ACA1_054830	585861	588690	None	16404	5321	90251	No_constitutive_exon_found_in_species
GTGCGGTAGGTAGTGCGCCGGGAGCTGATCGTAAGGGGCGGAGGGTCCAGGT	594671	594830	594880	594828	-1	scf7180000084594	ACA1_054870	593880	595103	None	16404	5321	90251	No_constitutive_exon_found_in_species
GTTAGAGCATTCATTCCCTAAACGCGTTGCGTTGCATTGGGGGTGAGCAGGT	611245	611393	611195	611247	1	scf7180000084594	ACA1_054950	609540	613419	None	16404	5321	90251	No_constitutive_exon_found_in_species
GAAGACGACGACGAAGCGACCACGGACCGGTACGGTGCTGGGGCCGGCAGCG	612460	612821	612410	612462	1	scf7180000084594	ACA1_054950	609540	613419	None	16404	5321	90251	No_constitutive_exon_found_in_species
CACGACACGTGCTTGTGGTGGCTCGAAGCTCACACAACCCGGGTCGACAGGA	619615	619736	619565	619617	1	scf7180000084594	ACA1_054980	617138	620017	None	16404	5321	90251	No_constitutive_exon_found_in_species
TGAACGCACACACGTGTGGTGGGCGCCAGTACTGAAGTGTGGGCGCGCAGGC	620694	620770	620644	620696	1	scf7180000084594	ACA1_054990	620376	622461	None	16404	5321	90251	No_constitutive_exon_found_in_species
TATGTATTGGCACTCACGATATAATGGTGTGATGTATTCAACGAGGGCAGCT	627046	627328	626996	627048	1	scf7180000084594	ACA1_055010	625971	629338	None	16404	5321	90251	No_constitutive_exon_found_in_species
TGCGAGGTGTGCGTGCGCTTACAGTGTGTGTGCACTTTTGGGCGAATCAGCT	634640	635059	635109	635057	-1	scf7180000084594	ACA1_055030	630008	637151	None	16404	5321	90251	No_constitutive_exon_found_in_species
ACTGCGCATGTGTGCGGGCGGAACAGAGACTCATGCCAGTGTGGGTGCAGAG	631792	631891	631941	631889	-1	scf7180000084594	ACA1_055030	630008	637151	None	16404	5321	90251	No_constitutive_exon_found_in_species
GTGTGGTATGTGTGCGGTGCTGATTGATTGTTGGTTTTTTGGGGCCACAGTG	670879	670969	670829	670881	1	scf7180000084594	ACA1_055280	670460	671534	None	16404	5321	90251	No_constitutive_exon_found_in_species
CGGCGTGTGCGGTGTGTCGTACGCCGTGGGCGGGGCGGGGAACGACACAGAC	673098	673214	673264	673212	-1	scf7180000084594	ACA1_055290	671654	674251	None	16404	5321	90251	No_constitutive_exon_found_in_species
ACACACGCGCACGCGCACACAGTTCCAATGACATGACACGACACGGGCAGGT	672535	672657	672707	672655	-1	scf7180000084594	ACA1_055290	671654	674251	None	16404	5321	90251	No_constitutive_exon_found_in_species
TCCCTCAGGGTCCTTTTCCTCGATACCAACTCTTTGTTTTGGGGCCACAGAG	681987	682014	681937	681989	1	scf7180000084594	ACA1_055330	678636	682014	None	16404	5321	90251	No_constitutive_exon_found_in_species
CATCAGGAGGAAGTACGACCAATGTTTAGGGGGCTTATTCAAACGGGCAGAG	683384	683487	683334	683386	1	scf7180000084594	ACA1_055340	682263	687767	None	16404	5321	90251	No_constitutive_exon_found_in_species
GTTTCCTTCGCCTGTCCTTTGTCTGAACTTCGTTGCTATCGGGCGAGTAGGG	691896	692000	692050	691998	-1	scf7180000084594	ACA1_055380	691535	692232	None	16404	5321	90251	No_constitutive_exon_found_in_species
CTCAGGTGATCACAACACCTAACGGCTGGTGACTTGGGGGGGGGGTGCAGGT	696657	696776	696826	696774	-1	scf7180000084594	ACA1_055400	696108	697177	None	16404	5321	90251	No_constitutive_exon_found_in_species
TAAGACCTCCGGGTCTCTCTAAAGAATGTATGCAATGCGGGTGAGTGCAGGT	699086	699317	699036	699088	1	scf7180000084594	ACA1_055410	697619	700761	None	16404	5321	90251	No_constitutive_exon_found_in_species
CCTTACCATATGTATCACGTGCGTGTGTGCGTGTGCGTGGGGGTGTACAGCG	699866	700372	699816	699868	1	scf7180000084594	ACA1_055410	697619	700761	None	16404	5321	90251	No_constitutive_exon_found_in_species
AGCACCCCCACGCGCATGCGCACACGCCCCCGATCTGGGCGACAACACAGGG	713505	713620	713670	713618	-1	scf7180000084594	ACA1_055480	711541	715775	None	16404	5321	90251	No_constitutive_exon_found_in_species
GCCGGCGGTGGATTGTCAGACTGCGACTGAACCGGCCACACGGGCGGCAGGT	716773	716947	716723	716775	1	scf7180000084594	ACA1_055490	715885	717801	None	16404	5321	90251	No_constitutive_exon_found_in_species
CGTGCCTGATTTCACTCTTGGTGCTGCTCGATGATCTTGCTGGGTAATAGGT	724369	724483	724533	724481	-1	scf7180000084594	ACA1_055520	722705	724697	None	16404	5321	90251	No_constitutive_exon_found_in_species
CGTGACGAGTTGCGGTACTTCGTACACTCTCTAACCGAACGGGCGCACAGTA	728696	728707	728757	728705	-1	scf7180000084594	ACA1_055560	728696	729139	None	16404	5321	90251	No_constitutive_exon_found_in_species
CACGCACGACACGGCACACGCACGAGCTAAGGCGTACCGTGGCTGGGCAGGC	738865	738948	738998	738946	-1	scf7180000084594	ACA1_055590	738157	739418	None	16404	5321	90251	No_constitutive_exon_found_in_species
AAGGTTTGTGAAAAACAACGATCGTTGCTGAACGTTGGCGAGGGCTGCAGGC	738454	738615	738665	738613	-1	scf7180000084594	ACA1_055590	738157	739418	None	16404	5321	90251	No_constitutive_exon_found_in_species
TGTTGATGGCTCACACCCCAGCCTGGGTACTCACTCTGGGGATGATATAGGG	768337	768660	768287	768339	1	scf7180000084594	ACA1_055670	768112	768930	None	16404	5321	90251	No_constitutive_exon_found_in_species
TGTTGATGGCTCACACCCCAGCCTGGGTACTCACTCTGGGGATGATATAGGG	772468	772791	772418	772470	1	scf7180000084594	ACA1_055800	771658	773065	None	16404	5321	90251	No_constitutive_exon_found_in_species
CCAGGCACCATCATCACCACTCACTTCTCTTTCTATGTGGGGGAACGCAGGT	775521	776001	775471	775523	1	scf7180000084594	ACA1_055820	773908	776001	None	16404	5321	90251	No_constitutive_exon_found_in_species
ATCATCATAATTGGAAATTATAACGGAAAAAACACCAGTACGCGGGGCAGGG	356	453	306	358	1	scf7180000084769	ACA1_256230	24	1833	None	16404	5321	90251	No_constitutive_exon_found_in_species
GTAATTGTCGGAAGATGGCATTCACGCTGACGCAAATCTCCGGAGGGCAGGA	1246	1394	1196	1248	1	scf7180000084769	ACA1_256230	24	1833	None	16404	5321	90251	No_constitutive_exon_found_in_species
TGTTACTGTACTCACTGGGCACCCGAACTAACGGGAGTGTGGGGAGTCAGGC	20225	20385	20175	20227	1	scf7180000084769	ACA1_256390	17198	25107	None	16404	5321	90251	No_constitutive_exon_found_in_species
GACACTGCGCCACCTTAAATTCACTGGCGCTGACCACCTTTGGGCGACAGGC	22156	22318	22106	22158	1	scf7180000084769	ACA1_256390	17198	25107	None	16404	5321	90251	No_constitutive_exon_found_in_species
TATTGTTGTTCGTTTATTAATTAATATTCAAATTTGGGAAAAAATTGCAGGC	23675	23779	23625	23677	1	scf7180000084769	ACA1_256390	17198	25107	None	16404	5321	90251	No_constitutive_exon_found_in_species
TGGCCCGCGAACACTAACTCGTTTGTTCTTGTTGGCGCGGGGTGCAACAGGG	29132	29295	29082	29134	1	scf7180000084769	ACA1_256410	26381	29295	None	16404	5321	90251	No_constitutive_exon_found_in_species
CACATGTGTGTGGCGGGTCGCGGCTGACTGTGGCCTTGTGGTGGGCGTAGGG	32353	32448	32303	32355	1	scf7180000084769	ACA1_256440	31874	32628	None	16404	5321	90251	No_constitutive_exon_found_in_species
GGTATGTGCGAGGGCGAGCGGGCAGCTAAAATCGTGGGCCTGAAAATCAGGG	35582	35810	35532	35584	1	scf7180000084769	ACA1_256450	33004	36515	None	16404	5321	90251	No_constitutive_exon_found_in_species
CACGGCACACACGGCACACGCGCTCACCGCACGCACATGGGCGGGTGCAGGG	41644	41790	41840	41788	-1	scf7180000084769	ACA1_256480	40613	42315	None	16404	5321	90251	No_constitutive_exon_found_in_species
TATCTTTCTTTTTCATTTTATTTTACAATTCTATAACGTGAATGGGGCAGGT	64695	64796	64846	64794	-1	scf7180000084769	ACA1_256610	61649	65177	None	16404	5321	90251	No_constitutive_exon_found_in_species
TGTGCGGTGTGGCGTGCGACAGTATCTGATCTTGGCGTGTGGGACATCAGAC	61649	61870	61920	61868	-1	scf7180000084769	ACA1_256610	61649	65177	None	16404	5321	90251	No_constitutive_exon_found_in_species
CACCCCGGTGACGACGAAGTGACTGACGCATGTGTGGTGTGCGGGCGCAGAG	73435	73563	73385	73437	1	scf7180000084769	ACA1_256650	72262	77311	None	16404	5321	90251	No_constitutive_exon_found_in_species
CACCCCGGTGACGACGAAGTGACTGACGCATGTGTGGTGTGCGGGCGCAGAG	74149	74309	74099	74151	1	scf7180000084769	ACA1_256650	72262	77311	None	16404	5321	90251	No_constitutive_exon_found_in_species
TCGCCGCCGCCGCCGCCCGAGTTGCCGACGTCGGGTGGCCGGGCCAGCAGAC	78326	78764	78814	78762	-1	scf7180000084769	ACA1_256760	78326	81642	None	16404	5321	90251	No_constitutive_exon_found_in_species
CACCTTAGCCATGCGCCACCTTAACTGAACTGATGTCGTGGGGGCGACAGGT	87666	87847	87897	87845	-1	scf7180000084769	ACA1_256780	83485	98632	None	16404	5321	90251	No_constitutive_exon_found_in_species
GACACGACACGCACACACGGCACACTCGATGCTAAGTTGGAACGGGGCAGAC	111153	111320	111370	111318	-1	scf7180000084769	ACA1_256950	110939	112634	None	16404	5321	90251	No_constitutive_exon_found_in_species
TGCGATTGCTGACGTGATGGGCTCTGCTTGATTGTTTGGGGGGTGACCAGGT	132499	132608	132449	132501	1	scf7180000084769	ACA1_257030	129039	132608	None	16404	5321	90251	No_constitutive_exon_found_in_species
GTCGTGCGTCGTACGAACGTTGCTGACTTGGTGTGTGTGTGGGTGGCCAGGG	132707	132773	132823	132771	-1	scf7180000084769	ACA1_257040	132707	133851	None	16404	5321	90251	No_constitutive_exon_found_in_species
ACGCACACGCACACACGCACAAGCTCACGGCGTGTGTGTTTGGCGGGTAGAT	148159	148293	148343	148291	-1	scf7180000084769	ACA1_257300	147360	148838	None	16404	5321	90251	No_constitutive_exon_found_in_species
GGGCGGTTCTAAGATCTCGCGTGATGTGGTGCGCGGGCCGGGTCGGGCAGGC	150437	150623	150673	150621	-1	scf7180000084769	ACA1_257320	150437	151300	None	16404	5321	90251	No_constitutive_exon_found_in_species
GTTGCTAACAGATATCTCGCGTGATGTGGTGCGCGGGCTGGGTCGGGCAGGC	153172	153349	153399	153347	-1	scf7180000084769	ACA1_257430	151496	154158	None	16404	5321	90251	No_constitutive_exon_found_in_species
CGCACACACGCACACACGCACAACTAACGGCGTGTGTGTTTGGCGGGTAGAT	152293	152427	152477	152425	-1	scf7180000084769	ACA1_257430	151496	154158	None	16404	5321	90251	No_constitutive_exon_found_in_species
TTATATTCTAAGGTGATGTCTGGCTGTGATGATGGTGGGGGCAAGAGCAGAC	156737	156838	156888	156836	-1	scf7180000084769	ACA1_257550	156629	157073	None	16404	5321	90251	No_constitutive_exon_found_in_species
TTAAAATACAAAATACTATTGTATTTTAATTCATTGGTGGGGGGGCACAGAG	186408	186516	186566	186514	-1	scf7180000084769	ACA1_257950	183355	186717	None	16404	5321	90251	No_constitutive_exon_found_in_species
CATTCCTGACGCATTCCTAAACGTGGGATGACATTCTTCTGGGGCTGCAGGA	191810	191878	191760	191812	1	scf7180000084769	ACA1_257980	190166	196428	None	16404	5321	90251	No_constitutive_exon_found_in_species
GTAAAATAGGGAATTACGGAGCTGTTGATGGCGCCGGGCAAGATGGAGAGGC	194612	194625	194562	194614	1	scf7180000084769	ACA1_257980	190166	196428	None	16404	5321	90251	No_constitutive_exon_found_in_species
GAAGAGGAGGTGCGGCGTACGTTCTCTTTCGTGCTCTCGCGGTCGGGCAGCA	198040	198047	197990	198042	1	scf7180000084769	ACA1_257990	197009	198047	None	16404	5321	90251	No_constitutive_exon_found_in_species
TTTCCTTACCGGTTGTGTTTTTTTCGTGTGTGCGGTCCGAAATCGGGCAGAC	203906	204008	204058	204006	-1	scf7180000084769	ACA1_258230	202926	205911	None	16404	5321	90251	No_constitutive_exon_found_in_species
CGAATTCTTCGCGGATTTTGAGGCTGATGTCGTCTTAATGGGAACTGCAGCG	207809	208010	207759	207811	1	scf7180000084769	ACA1_258250	207644	210086	None	16404	5321	90251	No_constitutive_exon_found_in_species
CAACCAATACAAGTTGGAGGACGAGGTGCCGCGCGAGCTGGGTGCGATAGAG	211058	211199	211249	211197	-1	scf7180000084769	ACA1_258260	210145	214880	None	16404	5321	90251	No_constitutive_exon_found_in_species
ACGACACACACGACACACGCGCGCGCGCGACACTCACGGGTGGGACGCAGGT	233522	233660	233472	233524	1	scf7180000084769	ACA1_258320	232737	234481	None	16404	5321	90251	No_constitutive_exon_found_in_species
CGCACGGCACGCGCGGAAGAGTAATGGGTTGTATGGGGGGGGGGGCGCAGGG	234115	234273	234065	234117	1	scf7180000084769	ACA1_258320	232737	234481	None	16404	5321	90251	No_constitutive_exon_found_in_species
CATGACACGACACGACACGACACGACACTCACTGATGAGGGTGATGATAGAT	239315	239397	239265	239317	1	scf7180000084769	ACA1_258340	236697	240850	None	16404	5321	90251	No_constitutive_exon_found_in_species
ACGCATAGCACACGACACACCTGTGCGGAGCACTGATCGAGGGAGAGCAGGC	249924	250037	250087	250035	-1	scf7180000084769	ACA1_258480	246022	252382	None	16404	5321	90251	No_constitutive_exon_found_in_species
ACACGACACGCACGACACGCACAGACTAAGAAGGAGCGGGGGAGGGACAGGT	249750	249854	249904	249852	-1	scf7180000084769	ACA1_258480	246022	252382	None	16404	5321	90251	No_constitutive_exon_found_in_species
GACACACACTCATATATGCAATGCTGACATGGCAACTGCAATCGGGAAAGGT	248698	248817	248867	248815	-1	scf7180000084769	ACA1_258480	246022	252382	None	16404	5321	90251	No_constitutive_exon_found_in_species
ATAAATATTATTATTTATATTTAATTTATATTTAATTGTCAAATGGGTAGGC	247011	247153	247203	247151	-1	scf7180000084769	ACA1_258480	246022	252382	None	16404	5321	90251	No_constitutive_exon_found_in_species
CGGTGGGTGGTGCGTGTGGCTCAGCGTCGTGATGGTGCGGTGGGGTACAGAT	257442	257601	257651	257599	-1	scf7180000084769	ACA1_258500	255646	258156	None	16404	5321	90251	No_constitutive_exon_found_in_species
GGCGTGAGTGTGCGGTTTGCTGATGTGGTGTTGTTGTTGGTTGAGGGCAGGT	264190	264355	264405	264353	-1	scf7180000084769	ACA1_258530	261477	269485	None	16404	5321	90251	No_constitutive_exon_found_in_species
AAGCTGACGATGGTGTTGATGGAGTGTGCAGATGCTTTCGGGTGATGCAGGA	270159	270699	270109	270161	1	scf7180000084769	ACA1_258540	269807	270699	None	16404	5321	90251	No_constitutive_exon_found_in_species
GATGAACATGTTGGACATGTTGGGATGAAATGTTGTGTGGTGGTGGGCAGCG	281061	281231	281011	281063	1	scf7180000084769	ACA1_258610	280595	282168	None	16404	5321	90251	No_constitutive_exon_found_in_species
GTGTGTGTGTGTCGTGTGTGTCGTGTGTGTGTCGTGTGTGTGGGGGACAGAT	294163	294285	294113	294165	1	scf7180000084769	ACA1_258640	288736	294285	None	16404	5321	90251	No_constitutive_exon_found_in_species
ATCGCGCACGACACGCACACGCACACGCACACGCACTCACGGGCAAGCAGGT	306152	306509	306559	306507	-1	scf7180000084769	ACA1_258670	298878	307180	None	16404	5321	90251	No_constitutive_exon_found_in_species
ACTCCTACTCCTGCACGACGACCACCTCAAAAAACCACCAGAACGGGGAGGA	318936	319073	319123	319071	-1	scf7180000084769	ACA1_258730	314576	321663	None	16404	5321	90251	No_constitutive_exon_found_in_species
GCCCCCAAGCAGACCCTAACACACGTACCGGTGGGGGGGGGGTGGAGCAGGA	318196	318281	318331	318279	-1	scf7180000084769	ACA1_258730	314576	321663	None	16404	5321	90251	No_constitutive_exon_found_in_species
GACGCCCCTCACCAACACTCACTCACTCACTCTGTTGTTCATCGGGGCAGGA	317928	318108	318158	318106	-1	scf7180000084769	ACA1_258730	314576	321663	None	16404	5321	90251	No_constitutive_exon_found_in_species
TCGTGCGTTCTGATGGTGCTGATGATGGATCGCAATGGGTGGCTGGGCAGAT	317017	317217	317267	317215	-1	scf7180000084769	ACA1_258730	314576	321663	None	16404	5321	90251	No_constitutive_exon_found_in_species
CAATGCCCATACATGTGGTGGTGGTGGCTGGTGGTGGGGCTATGGGGCAGGT	316805	316962	317012	316960	-1	scf7180000084769	ACA1_258730	314576	321663	None	16404	5321	90251	No_constitutive_exon_found_in_species
CCGCCAGCGGCGGTGCAGCGGGAGGAGGAGACGAGGAGGGGCGGCAGCAGAG	316051	316282	316332	316280	-1	scf7180000084769	ACA1_258730	314576	321663	None	16404	5321	90251	No_constitutive_exon_found_in_species
CACAGCACACAACACGTGTAGGCACGTACTGATGGGGGGGGGTGCAACAGGG	322238	322607	322657	322605	-1	scf7180000084769	ACA1_258840	321733	324491	None	16404	5321	90251	No_constitutive_exon_found_in_species
ATTATTCATTTCTTTTTTCATCAATTATTGATAATTGCATGGGGGGGCAGGG	325048	325200	324998	325050	1	scf7180000084769	ACA1_258850	324833	328051	None	16404	5321	90251	No_constitutive_exon_found_in_species
GTGTGTCGGTGTGTGTGTCGTGTGTCGTGCACCAGGTGGTCGGGGTGCAGGG	328663	328774	328824	328772	-1	scf7180000084769	ACA1_258960	327840	329510	None	16404	5321	90251	No_constitutive_exon_found_in_species
GTGGTGATCATTCATTGTCATCGTCATTACCTCTATCGGCGGGCGCACAGAG	331960	332061	331910	331962	1	scf7180000084769	ACA1_258980	331289	332456	None	16404	5321	90251	No_constitutive_exon_found_in_species
GCTATTGGATTGTGGTGTGCCGGGCTGACACCTTGTGGGTGGGAATGCAGGG	333219	333283	333169	333221	1	scf7180000084769	ACA1_258990	332916	333454	None	16404	5321	90251	No_constitutive_exon_found_in_species
AGCACCGGCGCGCTCTCTTACGTGCGCGGGGAGGGGGCGCGGGCATGCAGGC	346345	346581	346631	346579	-1	scf7180000084769	ACA1_259470	346345	347861	None	16404	5321	90251	No_constitutive_exon_found_in_species
CCACCATTCGTTCACCATCACCGCCATCCGCATTGGGGGGGAGGGGGCAGGA	349024	349054	349104	349052	-1	scf7180000084769	ACA1_259480	348212	349577	None	16404	5321	90251	No_constitutive_exon_found_in_species
GTGTGCCGTGTGCCGTGGCAGGTCTCTTACCGCACATTGGGTGGGCGCAGAG	353209	353516	353159	353211	1	scf7180000084769	ACA1_259490	349837	357113	None	16404	5321	90251	No_constitutive_exon_found_in_species
CGCCCCACACGATGCCCGAAGCCTTACGGATTGGCTTGGGGGGGGGGCAGAC	356419	356670	356369	356421	1	scf7180000084769	ACA1_259490	349837	357113	None	16404	5321	90251	No_constitutive_exon_found_in_species
AACAAGTTGATCGTTGCATTGGCTTACCGCGGCAAGGTGGGTGGAATCAGGC	358340	358446	358290	358342	1	scf7180000084769	ACA1_259510	358168	359029	None	16404	5321	90251	No_constitutive_exon_found_in_species
TCGTCGGTCGTTGCTGATCAGCCCCCCCCCGGAGGGGGAGGCAAACGCAGGT	368282	368402	368452	368400	-1	scf7180000084769	ACA1_259540	363833	373582	None	16404	5321	90251	No_constitutive_exon_found_in_species
CTGCTCCGCCCATTTTCACTCGCCTCACTCCGCGTGTGTGCTGGGGACAGAG	367250	367441	367491	367439	-1	scf7180000084769	ACA1_259540	363833	373582	None	16404	5321	90251	No_constitutive_exon_found_in_species
CATGCCCGCATGAACCGTTGGGCTGCATTTGGGCGGGGGGGCGAGCATAGGT	377265	377478	377215	377267	1	scf7180000084769	ACA1_259550	373803	387066	None	16404	5321	90251	No_constitutive_exon_found_in_species
TCGGTGGTGGTCGTGGTGGTCGTGGTGGTCGTGGTGGTCGTGGTGGGCAGGG	377995	378167	377945	377997	1	scf7180000084769	ACA1_259550	373803	387066	None	16404	5321	90251	No_constitutive_exon_found_in_species
GATGCTAACACATAACACACACACACGTCGCGGGGGGCGGGGGGCAATAGGA	382010	382279	381960	382012	1	scf7180000084769	ACA1_259550	373803	387066	None	16404	5321	90251	No_constitutive_exon_found_in_species
TGGCTGGTGGTGGCTGGTGGTGGTGGTACGTGTGCGCGCGGCGGGGCCAGAG	382622	382777	382572	382624	1	scf7180000084769	ACA1_259550	373803	387066	None	16404	5321	90251	No_constitutive_exon_found_in_species
GTGGTGGTGGTGGTGGTGGTGGCCTTGTGGTGGCCTGGTGGGTGGTGCAGGA	394108	394246	394058	394110	1	scf7180000084769	ACA1_259980	393405	398933	None	16404	5321	90251	No_constitutive_exon_found_in_species
CGCATGTGTCGCGTGTGTCGTGTGACATGTCTGCGCGGACTGGGAAGCAGGG	394411	395205	394361	394413	1	scf7180000084769	ACA1_259980	393405	398933	None	16404	5321	90251	No_constitutive_exon_found_in_species
CATCGCGGGGTGGCCGTGGCCGTGGCCGTGGCGGGGGGTGGCGTGAGCAGGG	395366	395379	395316	395368	1	scf7180000084769	ACA1_259980	393405	398933	None	16404	5321	90251	No_constitutive_exon_found_in_species
GTGTCGTGTGTGTGTCGTATGTGTCTCGTGTGTCTCGTGGGGGATGTTAGAC	397683	398145	397633	397685	1	scf7180000084769	ACA1_259980	393405	398933	None	16404	5321	90251	No_constitutive_exon_found_in_species
GCCCGATGCTGCTGCTGCTGGTGGTGGTGGTGCGGTGGTGATGTGGGCAGGC	401193	401310	401360	401308	-1	scf7180000084769	ACA1_259990	399104	401810	None	16404	5321	90251	No_constitutive_exon_found_in_species
TGGCTGGTGTCGGAGGGAGTGACCAGGCGCGGGTGCGTGCGTGGGTGCAGAT	400751	400813	400863	400811	-1	scf7180000084769	ACA1_259990	399104	401810	None	16404	5321	90251	No_constitutive_exon_found_in_species
GATGTTGTGTGTACGTGGCATGGCAAACAATTAATTGGATGGGAGCGCAGCG	400261	400385	400435	400383	-1	scf7180000084769	ACA1_259990	399104	401810	None	16404	5321	90251	No_constitutive_exon_found_in_species
CGTGGGCACGTGCGCGCTGGCGCGTGGCATGGGGGGGGGAGGGGCGACAGGC	403282	403526	403232	403284	1	scf7180000084769	ACA1_260000	402029	404186	None	16404	5321	90251	No_constitutive_exon_found_in_species
TTGGTTGTGGGTGGACCACTCACTCTCTGGGCGGCGGGGGGGGGTGGCAGTG	403639	403776	403589	403641	1	scf7180000084769	ACA1_260000	402029	404186	None	16404	5321	90251	No_constitutive_exon_found_in_species
CGGCATGGACGAGGAGCTCAGCGTGGTGCTGGATGGGTGGGGGGGGGCAGAT	421606	421772	421556	421608	1	scf7180000084769	ACA1_260090	420293	422952	None	16404	5321	90251	No_constitutive_exon_found_in_species
TATTCTCCGGTTACCTAACGACGGCCTATGGGGGGCTTGGGTGAGAGCAGGG	430313	430640	430690	430638	-1	scf7180000084769	ACA1_260100	423330	432836	None	16404	5321	90251	No_constitutive_exon_found_in_species
TGTTGTGTTGTATTGATGTGCAACGCTGCCAGGCTAACGGGAGGGGACAGAG	443851	443995	444045	443993	-1	scf7180000084769	ACA1_260150	442463	445616	None	16404	5321	90251	No_constitutive_exon_found_in_species
AGGGTCGCCGCCTTCGCCTCGATTGGGACGTGGGTCTGGGTAAGAAGCAGTC	455836	455951	456001	455949	-1	scf7180000084769	ACA1_260200	455299	456206	None	16404	5321	90251	No_constitutive_exon_found_in_species
TCCTATTGCTGTATTCGGTCAAGGTCCTCACCCGCGCAGTGTGGGTGCAGTG	462004	462105	461954	462006	1	scf7180000084769	ACA1_260240	461728	463625	None	16404	5321	90251	No_constitutive_exon_found_in_species
GGCGATGATGCGGCCGTGGTGGTGGCATGCGCTACACCTGCGGGCGGCAGGT	462219	462303	462169	462221	1	scf7180000084769	ACA1_260240	461728	463625	None	16404	5321	90251	No_constitutive_exon_found_in_species
TGCCGTGTGCCGTGTGCCGTGTGCGTATCGTGTCGTGTGTGGGTATGCAGGA	464448	464552	464398	464450	1	scf7180000084769	ACA1_260250	463891	465782	None	16404	5321	90251	No_constitutive_exon_found_in_species
CACTGAAGTGGCTTCGTGGCGACGAGTGTGTCGGTGGGGCGACGGCACAGCC	464717	465299	464667	464719	1	scf7180000084769	ACA1_260250	463891	465782	None	16404	5321	90251	No_constitutive_exon_found_in_species
TGTGTGTCGCGTGTGTGTGTCGTGGTGTGTGTGGCGTGGGGGGGGGGCAGCG	471139	471582	471632	471580	-1	scf7180000084769	ACA1_260280	470574	473114	None	16404	5321	90251	No_constitutive_exon_found_in_species
TTGGTTGGGGGGGGGATTGAGGACTAAGCGCGACATGTCTGGGCGCGCAGGC	484552	484690	484740	484688	-1	scf7180000084769	ACA1_260300	480175	484868	None	16404	5321	90251	No_constitutive_exon_found_in_species
ATGCGTGTCGTGTTGTGTCGTGCGTGTCGTGTGCGCTGGGAGATTGGCAGAG	487443	487525	487575	487523	-1	scf7180000084769	ACA1_260510	485315	488008	None	16404	5321	90251	No_constitutive_exon_found_in_species
CCCGCATGCGAGTGGCTCGACCGACATAACTGTCTGACTGGGGGACACAGGT	487270	487358	487408	487356	-1	scf7180000084769	ACA1_260510	485315	488008	None	16404	5321	90251	No_constitutive_exon_found_in_species
AGTGACGACAACGTTGATGGTGGCGTGGTGGTGGTGTGTGGGGTTAACAGGG	489257	489401	489451	489399	-1	scf7180000084769	ACA1_260520	488328	493096	None	16404	5321	90251	No_constitutive_exon_found_in_species
TGGTCTCTCCGAGCACTCTTGGTCTTGGCTAACCTGCGGGCGGGGCGCAGTT	540016	540100	539966	540018	1	scf7180000084769	ACA1_260860	538686	542468	None	16404	5321	90251	No_constitutive_exon_found_in_species
TGCGTCGTGGGAATTTATCGTTTCATTTAACCGACGTGGTGGGCGAGCAGAC	541776	541903	541726	541778	1	scf7180000084769	ACA1_260860	538686	542468	None	16404	5321	90251	No_constitutive_exon_found_in_species
CACCATTACCGCGCTTCTTTCCTTGAAGCGGCACTCAAGCGAGGGAACAGGG	549904	550007	549854	549906	1	scf7180000084769	ACA1_260900	549770	550408	None	16404	5321	90251	No_constitutive_exon_found_in_species
CCACATGTGAGCTGACATCAGCACCATCATCCATGGACGTACACGGGTAGGA	554357	554449	554499	554447	-1	scf7180000084769	ACA1_260930	552736	555491	None	16404	5321	90251	No_constitutive_exon_found_in_species
GTGATGTGTTGTTGATGCGCGATCGTGATGTCGGTCGGGGAGGAGAGCAGTC	553359	553536	553586	553534	-1	scf7180000084769	ACA1_260930	552736	555491	None	16404	5321	90251	No_constitutive_exon_found_in_species
GAGTGCGTGCGTCGATTAGCTGACTGCCCTGTGGGGGTGGTGGTGGGCAGAG	561987	562172	562222	562170	-1	scf7180000084769	ACA1_260950	559852	564999	None	16404	5321	90251	No_constitutive_exon_found_in_species
TTTTATTGTTTATGATTTATTTACGCCTCTGAGGCGGGGCCAACGAGTAGCG	568923	569477	569527	569475	-1	scf7180000084769	ACA1_260980	568408	569967	None	16404	5321	90251	No_constitutive_exon_found_in_species
ATTATTTATTTATGGATTTAAACGATTTTCGGCGGAACGGGGGGTACTAGGG	573781	574231	574281	574229	-1	scf7180000084769	ACA1_261000	573011	579541	None	16404	5321	90251	No_constitutive_exon_found_in_species
TACCCTCATTTGTTTCTTTTTTTGTGATAATGTGGCCTTGGGTGGTGCAGTT	586596	586683	586546	586598	1	scf7180000084769	ACA1_261040	586433	589788	None	16404	5321	90251	No_constitutive_exon_found_in_species
TGTACGTGTGCAGGCTTCGCTTTAACCGTGTGTCGTGTCGGGCCGAACAGAG	588624	588783	588574	588626	1	scf7180000084769	ACA1_261040	586433	589788	None	16404	5321	90251	No_constitutive_exon_found_in_species
GGCTACCGCGTGCGGCGTGTGCGGTGTGTGCGGTGTGTGCGGGAATGCAGGG	604956	605214	604906	604958	1	scf7180000084769	ACA1_261210	604394	606701	None	16404	5321	90251	No_constitutive_exon_found_in_species
GCGTGTGCACCTCCAATTGGTGCGTGTGCGACACGGGCTGAGTGGGGCAGTA	611526	611590	611640	611588	-1	scf7180000084769	ACA1_261240	610221	614641	None	16404	5321	90251	No_constitutive_exon_found_in_species
TCGTGCGTGTCGTATGTGTGCTGTGTGTTGACCTTTGTGGGGTGGGACAGAC	624297	624625	624675	624623	-1	scf7180000084769	ACA1_261260	622642	625458	None	16404	5321	90251	No_constitutive_exon_found_in_species
ACGCCACCGCACGCGCCACCGCACACGACACGACACACACGGATGGGCAGGA	633847	634047	633797	633849	1	scf7180000084769	ACA1_261310	633287	635234	None	16404	5321	90251	No_constitutive_exon_found_in_species
CGCGCCGTGCGTGTGCGATTTTTTGTTCTGATCAACGCTGGGCTGTGAAGGA	634314	634530	634264	634316	1	scf7180000084769	ACA1_261310	633287	635234	None	16404	5321	90251	No_constitutive_exon_found_in_species
ATCACGTCTTGTTCTCTAACTCTCGCGGCCTACGTGGGGGGGGGAACAAGGA	649930	650033	649880	649932	1	scf7180000084769	ACA1_261370	645449	653969	None	16404	5321	90251	No_constitutive_exon_found_in_species
TATCTTATCTTATCTTATTTGTTTATTTTTGATGGCCGTTGGATGGGCAGGG	653260	653328	653210	653262	1	scf7180000084769	ACA1_261370	645449	653969	None	16404	5321	90251	No_constitutive_exon_found_in_species
ACCTCTTTGGTCGGTTGGTCTGTTGGTTTATTGATGACGATGATGGGCAGGT	660345	660462	660512	660460	-1	scf7180000084769	ACA1_261400	657701	663962	None	16404	5321	90251	No_constitutive_exon_found_in_species
AACTTGTTAGTTCCACCCTTGCTTACGCCCACGCCTGCATGGGACTACAGAG	668423	668785	668373	668425	1	scf7180000084769	ACA1_261410	664781	669233	None	16404	5321	90251	No_constitutive_exon_found_in_species
GCCGAACACCACCACTGAGTGGCGTTTGTTTGTTTTTGTTGGGCGCGCAGAG	685627	685744	685794	685742	-1	scf7180000084769	ACA1_261450	683283	686810	None	16404	5321	90251	No_constitutive_exon_found_in_species
GCGCGTGGTTCGATGGCTGACTGGGTGGCCGGATCGTGTGGGCGGCGCAGGG	690150	690246	690100	690152	1	scf7180000084769	ACA1_261480	689756	691276	None	16404	5321	90251	No_constitutive_exon_found_in_species
GACACGACACGACACGACAGGTGCGTTGTCGATGTCGGGAGTGGTGGAAGGC	703404	703512	703354	703406	1	scf7180000084769	ACA1_261550	702511	704124	None	16404	5321	90251	No_constitutive_exon_found_in_species
ATAAAAATACACAAATAAGCCGGGGTACTGAAGGGTGGGGTACGGAACAGAA	721515	721613	721663	721611	-1	scf7180000084769	ACA1_261600	720710	722084	None	16404	5321	90251	No_constitutive_exon_found_in_species
TGGGCTGACACTGCCTGGTCTGGTGGTGGTGGTGGTGGTGGTGGGTGCAGCT	10112	10256	10062	10114	1	scf7180000084763	ACA1_237770	9749	12489	None	16404	5321	90251	No_constitutive_exon_found_in_species
AAGGAAGAAGGATTAACGTGCGCCGTGTGTCCATTTGTGGTGTGGGGCAGGT	11757	11940	11707	11759	1	scf7180000084763	ACA1_237770	9749	12489	None	16404	5321	90251	No_constitutive_exon_found_in_species
TGGGACTCTGCTGACTCCCTCGTTCGCGCCTGCCGCGGTGGGGCACGCAGGA	12056	12266	12006	12058	1	scf7180000084763	ACA1_237770	9749	12489	None	16404	5321	90251	No_constitutive_exon_found_in_species
GGTCCGTGGCGCGTGCACGTTGGGTGGGTGGGGTGGGTGTGGGTGTGCAGGG	14361	14569	14311	14363	1	scf7180000084763	ACA1_237790	13495	18957	None	16404	5321	90251	No_constitutive_exon_found_in_species
TGTGTTTGTGGTGTTGTGTGTTTGTGGTGGTGGTGGTGGGGGGGGGGCAGGG	16612	16866	16562	16614	1	scf7180000084763	ACA1_237790	13495	18957	None	16404	5321	90251	No_constitutive_exon_found_in_species
TTCAATTGGCTGACGTCTGTCCGTTGGTGGGGTGGGGCTGGGCTGGGCAGGA	18050	18307	18000	18052	1	scf7180000084763	ACA1_237790	13495	18957	None	16404	5321	90251	No_constitutive_exon_found_in_species
TGACCCCCCCCTCTGCTAACACGGCAGCACGGCGCGCCCCGTGGGTGTAGGT	19621	19695	19571	19623	1	scf7180000084763	ACA1_237800	19095	20071	None	16404	5321	90251	No_constitutive_exon_found_in_species
AAGGCTTGGCTGCTGGTGGTGGTGGTGCTGCTGGCGGTGGGGGGGGGTAGGC	24305	24359	24409	24357	-1	scf7180000084763	ACA1_237820	22700	24803	None	16404	5321	90251	No_constitutive_exon_found_in_species
CCTTGGTTTACAGGGGGTGATGCCTGCTCACCTGGTGGGTGGGCGTGCAGAG	23684	23740	23790	23738	-1	scf7180000084763	ACA1_237820	22700	24803	None	16404	5321	90251	No_constitutive_exon_found_in_species
AGTACGCCGCGCGGACCCCTCTTCGCCCTCCCGCTTGCTTTGACGGGAAGAC	25406	25891	25356	25408	1	scf7180000084763	ACA1_237830	25316	26652	None	16404	5321	90251	No_constitutive_exon_found_in_species
TCGGTGACCCTTTGGGTGGGTGGGTGCGTTGGGTGGGTGGGTGCGAGCAGGC	27600	28550	28600	28548	-1	scf7180000084763	ACA1_237840	26783	28888	None	16404	5321	90251	No_constitutive_exon_found_in_species
CCTCTTTGGCACAGGCGTTTCTTCTTTCGTTGCTTCCTTAACGTGGGGAGAC	39763	39889	39713	39765	1	scf7180000084763	ACA1_237890	39317	40478	None	16404	5321	90251	No_constitutive_exon_found_in_species
TTGTTGTGCTAAAATTGTGTGAGATTTGACATTTTTGATTTATAGGGCAGTT	50094	50150	50200	50148	-1	scf7180000084763	ACA1_237900	50094	50522	None	16404	5321	90251	No_constitutive_exon_found_in_species
TGCCGTGTGCGGTATGGATGCCGTGTGCCGTGTCCCACGTGGGCGTGTAGGT	55521	55615	55665	55613	-1	scf7180000084763	ACA1_238110	55052	55848	None	16404	5321	90251	No_constitutive_exon_found_in_species
CCCATCGCTCCTCTTTGCGCGTTGTTGGTTGTTGGTTGGCGGGAGTGCAGGT	61691	61748	61798	61746	-1	scf7180000084763	ACA1_238140	59928	62203	None	16404	5321	90251	No_constitutive_exon_found_in_species
CGCTAGAGCGGGGTGCTAACGGTCGGGGCGGCGGTGGTGACGGGGAGCAGGT	60801	61321	61371	61319	-1	scf7180000084763	ACA1_238140	59928	62203	None	16404	5321	90251	No_constitutive_exon_found_in_species
TGGTCGAGCAGCCGGGAATAACAAAGGCCTTGTGGGGGGGGGGCGAGCAGGT	63720	63851	63670	63722	1	scf7180000084763	ACA1_238250	63477	66899	None	16404	5321	90251	No_constitutive_exon_found_in_species
TCTCTCTCTGTGTGTGTGTGTGTCGCTGTGTTTCTCGCGCGTGGGCGTAGAG	65155	65265	65105	65157	1	scf7180000084763	ACA1_238250	63477	66899	None	16404	5321	90251	No_constitutive_exon_found_in_species
TGTATATATATATATATATATGGGGGGTGGTCGGGTGGGGACGAGTGCAGAA	77206	77827	77156	77208	1	scf7180000084763	ACA1_238270	74119	77827	None	16404	5321	90251	No_constitutive_exon_found_in_species
CGTTGGTCGTTGGTCGTGTCGTGTCGCGGCGGTGGAATGGGTGAATGCAGCC	82975	83066	83116	83064	-1	scf7180000084763	ACA1_238390	81101	83974	None	16404	5321	90251	No_constitutive_exon_found_in_species
ATGACGCGACTCTTCCTTCGTCTCACCGTGCGTCCACCACGCGGGTGCAGGT	82791	82863	82913	82861	-1	scf7180000084763	ACA1_238390	81101	83974	None	16404	5321	90251	No_constitutive_exon_found_in_species
CAATCCTTCCGTTATGATCTCCCACAAGTTTCTCACCACCATTGGGGCAGGG	82572	82679	82729	82677	-1	scf7180000084763	ACA1_238390	81101	83974	None	16404	5321	90251	No_constitutive_exon_found_in_species
GTGGCGTCCCCTTACCAGACTTGGCTTGTGGCGGTGGTGGGCCGGAGCAGCG	85175	85683	85125	85177	1	scf7180000084763	ACA1_238400	84249	85683	None	16404	5321	90251	No_constitutive_exon_found_in_species
CCGGCCGGAAGACTTTAAACTAACGGGGGGGAGGGGGGCGACGTGGACAGGC	86875	86954	86825	86877	1	scf7180000084763	ACA1_238410	85978	87430	None	16404	5321	90251	No_constitutive_exon_found_in_species
CCGGTGTTGGCTGGTGGTGGCGGCTGGTGGTGGCTGGTGGGAATGTGCAGAT	87061	87161	87011	87063	1	scf7180000084763	ACA1_238410	85978	87430	None	16404	5321	90251	No_constitutive_exon_found_in_species
GTCGTATGTGTGTGCGTGTGCGTGTGTGTCTTCTGTTTGGGCGGTGACAGGG	92765	92930	92980	92928	-1	scf7180000084763	ACA1_238420	87540	93616	None	16404	5321	90251	No_constitutive_exon_found_in_species
TTATTATTATTATAATTATACATATGTTGACGTGTGTGGGACGAACACAGGG	91381	91490	91540	91488	-1	scf7180000084763	ACA1_238420	87540	93616	None	16404	5321	90251	No_constitutive_exon_found_in_species
AGGGGCGGTCACACAAGGCTGTAACGGGTCGTTTGGGTGGGCGGGTACAGAT	89360	89533	89583	89531	-1	scf7180000084763	ACA1_238420	87540	93616	None	16404	5321	90251	No_constitutive_exon_found_in_species
TTGGGGGCTGATTGATCTGTTTTCTCGTCACCCGGGTGGGTGGTGGGCAGTT	96377	96471	96521	96469	-1	scf7180000084763	ACA1_238450	95688	96983	None	16404	5321	90251	No_constitutive_exon_found_in_species
CGTCGTGTGTGTCGTGTGTATGTGTGTGTTAAGGGAGGTGGGTGGCGCAGGG	104459	104554	104409	104461	1	scf7180000084763	ACA1_238600	103940	106163	None	16404	5321	90251	No_constitutive_exon_found_in_species
TGTGTCAGTCGCGTAGCACCTCATGTGGTGTGTTTGTGGGGGGAGGGCAGTG	104898	105024	104848	104900	1	scf7180000084763	ACA1_238600	103940	106163	None	16404	5321	90251	No_constitutive_exon_found_in_species
GACGCCACGGCGAATGTGTGATGCTGATCGCACGTTCGGGGGGCGTGCAGCG	105916	105987	105866	105918	1	scf7180000084763	ACA1_238600	103940	106163	None	16404	5321	90251	No_constitutive_exon_found_in_species
CCTTTGCTGCTCATCAACGGCCGTGCGAGTGGTTTGGGGGGCGGGAGCAGGG	109346	109469	109519	109467	-1	scf7180000084763	ACA1_238630	109019	110364	None	16404	5321	90251	No_constitutive_exon_found_in_species
ACACACACTCGCCAACCGCACACGCACACGCCGATGGCTTGGGGGTGCAGTT	133728	133866	133678	133730	1	scf7180000084763	ACA1_239200	132391	135261	None	16404	5321	90251	No_constitutive_exon_found_in_species
CATCGGAGACCGGCACTGGCTCGTGTCGGTGCTGGGGCGCATGGGCGAAGGT	134056	134108	134006	134058	1	scf7180000084763	ACA1_239200	132391	135261	None	16404	5321	90251	No_constitutive_exon_found_in_species
GGCACGACATACAATTGACCGCCCGCGCGATTCGTGATTCGTGGGTGCAGGC	177286	177420	177470	177418	-1	scf7180000084763	ACA1_239800	177286	178967	None	16404	5321	90251	No_constitutive_exon_found_in_species
GTGTGTGTTGTATGCGCTGTGCTGTGTTGACGGCGAAGGGGCGTGGGCAGAT	185788	185947	185997	185945	-1	scf7180000084763	ACA1_239930	184681	186773	None	16404	5321	90251	No_constitutive_exon_found_in_species
ACGCCATGCACTCACTGTGATGTGGATGGTGCTGCACTTAGCAAGGGCAGTG	187947	187990	187897	187949	1	scf7180000084763	ACA1_239950	187542	187990	None	16404	5321	90251	No_constitutive_exon_found_in_species
TAATATATTTAACAAAACCACGAATGACACAGGGAGTACACAGACGGGAGCT	210927	211018	210877	210929	1	scf7180000084763	ACA1_240330	210125	212762	None	16404	5321	90251	No_constitutive_exon_found_in_species
TGTCGTGTCGTGTCGGGCTGACACGGGTCTTATGTGTGTGGGCTAAACAGTG	212497	212606	212447	212499	1	scf7180000084763	ACA1_240330	210125	212762	None	16404	5321	90251	No_constitutive_exon_found_in_species
GACAATGCCGCGCAGCTAACAAAGAGTTGTGGGTTTTTATTGGGGTGCAGGC	213012	213160	213210	213158	-1	scf7180000084763	ACA1_240340	213012	214908	None	16404	5321	90251	No_constitutive_exon_found_in_species
CCGCCGCGGGCGAGGTCTCCGAGGGCTACACCCCCTCGGGCGAGGAGAAGAC	220717	220812	220667	220719	1	scf7180000084763	ACA1_240350	215074	223958	None	16404	5321	90251	No_constitutive_exon_found_in_species
TCTGCGATTCTTTTATCATCCTTTATTTATTAATTTTATTGGGATTATAGGT	221531	221598	221481	221533	1	scf7180000084763	ACA1_240350	215074	223958	None	16404	5321	90251	No_constitutive_exon_found_in_species
ATGATTCCTCTTCCCTTTGGTCTGCGCTCACCCACAACGGGACGGGGCAGGC	253476	253722	253426	253478	1	scf7180000084763	ACA1_241370	251662	253722	None	16404	5321	90251	No_constitutive_exon_found_in_species
TTAGCGTTGTGTGTGTGTGTGTGTGTGTGTGGCGTGTGGCGGGGACACAGTC	270176	270304	270126	270178	1	scf7180000084763	ACA1_241830	268474	271625	None	16404	5321	90251	No_constitutive_exon_found_in_species
GCTGATGCAGCTTTTGATCACTGCAGGTTGCATTCGTTTTTGGGGATCAGGT	270761	270840	270711	270763	1	scf7180000084763	ACA1_241830	268474	271625	None	16404	5321	90251	No_constitutive_exon_found_in_species
GCTTTATCTTCTTCGTTCGTTCTTCGTTCTTTGTGCGGCGGTGGGGGCAGAC	275560	275603	275510	275562	1	scf7180000084763	ACA1_242060	274060	275603	None	16404	5321	90251	No_constitutive_exon_found_in_species
ATATAATATCCGATATAACAATAAAAATTCGTTCTTATGGGCAGATGCAGGA	288100	288234	288050	288102	1	scf7180000084763	ACA1_242390	283526	292430	None	16404	5321	90251	No_constitutive_exon_found_in_species
GTCGATGGTTCCTTGACTCCTGTGCACCTTCGATGCGTCGGGCCGCGAAGCA	289643	289869	289593	289645	1	scf7180000084763	ACA1_242390	283526	292430	None	16404	5321	90251	No_constitutive_exon_found_in_species
GTGTGTGTGTGTGTTCTTTCAGAGCAAGCGTGGCATACCGGGCCGGGGAGTA	291079	291829	291029	291081	1	scf7180000084763	ACA1_242390	283526	292430	None	16404	5321	90251	No_constitutive_exon_found_in_species
CCTGCGGTCGCGTGTGTGCGTGTGCGGTGGTGTTGACTTGGGTGGAGCAGAT	297207	297348	297157	297209	1	scf7180000084763	ACA1_242500	292885	302093	None	16404	5321	90251	No_constitutive_exon_found_in_species
AGCGGTCGCGTGTGTGCGTGTATCCGATTGTGTTGACTTGGGTGGAGCAGAT	301937	302093	301887	301939	1	scf7180000084763	ACA1_242500	292885	302093	None	16404	5321	90251	No_constitutive_exon_found_in_species
GCCACTGGCACCTTTTTCCAGACACAGTGTTTGGTCCCCTGTGGGTACAGGA	321135	321228	321085	321137	1	scf7180000084763	ACA1_243150	320420	321496	None	16404	5321	90251	No_constitutive_exon_found_in_species
TTGCTTGTCAGCAGCAACTCGCCTCTTGTAATAACCTGGTGGGTGTGCAGTG	324598	324757	324548	324600	1	scf7180000084763	ACA1_243160	322208	325535	None	16404	5321	90251	No_constitutive_exon_found_in_species
CTTGCGTGTTATTCATGTTGTTGGGTGCTGACGATTTGGTGGGGGGGCAGAT	325305	325535	325255	325307	1	scf7180000084763	ACA1_243160	322208	325535	None	16404	5321	90251	No_constitutive_exon_found_in_species
GTCGTGTGTCGCGTCGCGTGTCGTATTTTTAATCAAGGTGCTGGGGACAGAG	341656	342060	341606	341658	1	scf7180000084763	ACA1_243440	340556	342060	None	16404	5321	90251	No_constitutive_exon_found_in_species
TTTTTCGTTTTTTCGTTTTTCTTTTCTCGCGCAACTGAACGGGCGGCCAGAA	344809	344853	344759	344811	1	scf7180000084763	ACA1_243560	344021	346442	None	16404	5321	90251	No_constitutive_exon_found_in_species
CGTCACGGCCTCATAGTTGCTCACCACTCCTTCGCACCGTGCGCGGGTAGCC	345857	345936	345807	345859	1	scf7180000084763	ACA1_243560	344021	346442	None	16404	5321	90251	No_constitutive_exon_found_in_species
GCTGGCAGCGACGCAAGCGCAAGCGGAGGACGGGTGGTGCGGGCGGGTAGTG	349052	349148	349002	349054	1	scf7180000084763	ACA1_243580	348940	349334	None	16404	5321	90251	No_constitutive_exon_found_in_species
CATATGTTGTCGTGTTGTGTCTGCCACGGTAGTGACTGGGGAGAATGCAGGT	364254	364332	364204	364256	1	scf7180000084763	ACA1_243850	360614	365807	None	16404	5321	90251	No_constitutive_exon_found_in_species
ATTTAGCGACTTGCAACAACATTTTCTTCACCTTTAGGGCACAAAAGAAGCC	383680	383799	383630	383682	1	scf7180000084763	ACA1_244340	383286	384018	None	16404	5321	90251	No_constitutive_exon_found_in_species
GTGCGTGTGCGTGTGCGCTGCGACTGACAGGTTGTGATGGTGGGGTGCAGCT	393604	393825	393554	393606	1	scf7180000084763	ACA1_244380	390465	394611	None	16404	5321	90251	No_constitutive_exon_found_in_species
GCGATTATGCGACTAACATCTTTTATTTCTCTTATCATGGGCGACAACAGCA	418546	419007	419057	419005	-1	scf7180000084763	ACA1_244770	413456	422198	None	16404	5321	90251	No_constitutive_exon_found_in_species
CCCCGAGCATCGTCGGTGCAGTGTCCAACTAAGCTGGGTCGGGTCGGCAGAG	426232	426306	426356	426304	-1	scf7180000084763	ACA1_244800	425931	426759	None	16404	5321	90251	No_constitutive_exon_found_in_species
AACTCGGTCAGGTGCGGTACATGGTGGGTGCCCTCGTGAGGGTGGGCCAGGG	427051	427225	427275	427223	-1	scf7180000084763	ACA1_244810	427051	428479	None	16404	5321	90251	No_constitutive_exon_found_in_species
CGCACGCACGCACGCACGCACGCGCATTACTTCTAAGATTGGGAGCGCAGGT	438712	438795	438662	438714	1	scf7180000084763	ACA1_244850	438032	440732	None	16404	5321	90251	No_constitutive_exon_found_in_species
TTGCCCGTCCCCCGAATGTCGGGCGGCTCTGAGACCTGTTGTGGGCGCAGGC	450750	450875	450925	450873	-1	scf7180000084763	ACA1_244890	448735	452640	None	16404	5321	90251	No_constitutive_exon_found_in_species
ACAAGCCCCTTCTTATAGCTCCGACCGTGGTTCAACTCCGACGGGTGCAGGG	449770	449904	449954	449902	-1	scf7180000084763	ACA1_244890	448735	452640	None	16404	5321	90251	No_constitutive_exon_found_in_species
GCCGCACGCGCACCACGGAACGCGCACACTAACCTCGGGGATGTGGAAAGGC	449438	449700	449750	449698	-1	scf7180000084763	ACA1_244890	448735	452640	None	16404	5321	90251	No_constitutive_exon_found_in_species
TCCTTCCTGGTGAGTGAGGCTTTGTTGTTTCTTACAAAGAGGGGGGACAGTA	464123	464251	464073	464125	1	scf7180000084763	ACA1_244950	463210	464529	None	16404	5321	90251	No_constitutive_exon_found_in_species
ACTGGTGCACCACACTCACTCTGACCTGCTTGACGCGGGGGGGGGCACAGGT	474090	474161	474040	474092	1	scf7180000084763	ACA1_245410	473678	475190	None	16404	5321	90251	No_constitutive_exon_found_in_species
AGCCGCCGCCGCCGCCAGTGTGCTGATCTTGTCGCATTCGGGGGGTGCAGGA	543419	543593	543643	543591	-1	scf7180000084763	ACA1_246150	543109	548724	None	16404	5321	90251	No_constitutive_exon_found_in_species
AGGGTAGGGTGGGGCTGGCCAGACACTAACACTGTCGATGTGGGGCGCAGGT	551880	551967	552017	551965	-1	scf7180000084763	ACA1_246380	551880	552615	None	16404	5321	90251	No_constitutive_exon_found_in_species
AGGGTAGGGTTGGGCTGGCCAGACACTCACACTGTCGATGTGGGGCGCAGGT	552684	552771	552821	552769	-1	scf7180000084763	ACA1_246490	552684	556636	None	16404	5321	90251	No_constitutive_exon_found_in_species
GTGTAGGCCTTGGAGTGCTGATGACCGCCACCACTTGGCTGTGGGTACAGGC	566794	566938	566744	566796	1	scf7180000084763	ACA1_246520	566352	569573	None	16404	5321	90251	No_constitutive_exon_found_in_species
TTTTTTATAGGCTGATTGATCGGTGGGGTGGATGACGGGCGCGGGCGCAGAG	570864	570990	570814	570866	1	scf7180000084763	ACA1_246540	570620	574224	None	16404	5321	90251	No_constitutive_exon_found_in_species
TGTTTACACGCTGACGCCGTTGTGTTCTGCCGCGAATTCCGAATGGGCAGAG	572781	572870	572731	572783	1	scf7180000084763	ACA1_246540	570620	574224	None	16404	5321	90251	No_constitutive_exon_found_in_species
ACTTGTGGGTGCATGACCTTACACCGAGGGGTTGGGGGGGGGGCGAGCAGTG	580795	580874	580924	580872	-1	scf7180000084763	ACA1_246780	580014	580995	None	16404	5321	90251	No_constitutive_exon_found_in_species
CGGCACGGGCCATAAGTGCTGACGTCAGCTGCCACGGCCGCGGTGGGCAGGT	580609	580698	580748	580696	-1	scf7180000084763	ACA1_246780	580014	580995	None	16404	5321	90251	No_constitutive_exon_found_in_species
TCCTCCTGTTGGTGGCGGTCGGTGGTCTGTCTTTGGGGGGGGGGGAACAGGG	583472	583593	583643	583591	-1	scf7180000084763	ACA1_246800	582330	585855	None	16404	5321	90251	No_constitutive_exon_found_in_species
ACGCTTTCTCTCGACTCCGCTCCGCTCTCTCTACGTTGGCGGGTTGGCAGAG	586703	586826	586876	586824	-1	scf7180000084763	ACA1_246810	586076	587739	None	16404	5321	90251	No_constitutive_exon_found_in_species
CGGTGGTGTGTGCGATGTGTGCGGTGTGTGCTGATGAGGGGGGCGTGCAGTT	594250	594649	594699	594647	-1	scf7180000084763	ACA1_246830	593977	597545	None	16404	5321	90251	No_constitutive_exon_found_in_species
CTTCTTGAACGTTCAATCATAACGCTTGGTTGATTGTGGGGGGGGGGTAGTA	615545	615594	615495	615547	1	scf7180000084763	ACA1_247080	615432	616415	None	16404	5321	90251	No_constitutive_exon_found_in_species
ACACACCGCACACACACCGCACACACGATGCTAATTGTTGGTGCGGGTAGTC	622712	623060	622662	622714	1	scf7180000084763	ACA1_247110	618049	625058	None	16404	5321	90251	No_constitutive_exon_found_in_species
ACCGCACACACCGCACACATCGCACACGCGTCTAAAGTCTGGGATTGTAGGT	623445	623692	623395	623447	1	scf7180000084763	ACA1_247110	618049	625058	None	16404	5321	90251	No_constitutive_exon_found_in_species
GTTTGCGGTGGTGCGTGTGTGTAAAAACTCAAAATAGAGTGGGATTGTAGGT	625188	625356	625406	625354	-1	scf7180000084763	ACA1_247120	625188	627054	None	16404	5321	90251	No_constitutive_exon_found_in_species
CATTCAACATCAGAGGTTTGAAGATTCCATCAATGAGCGGGCCGGAGCAGCC	638932	638978	639028	638976	-1	scf7180000084763	ACA1_247190	638932	639427	None	16404	5321	90251	No_constitutive_exon_found_in_species
GGTTTTTTCTCTTTGTTCGTAAAACCAACGATTTAAACCGCATGGGGCAGGC	654039	654155	654205	654153	-1	scf7180000084763	ACA1_247240	652203	654427	None	16404	5321	90251	No_constitutive_exon_found_in_species
CCACATCAATAACGGGCTCAACGACGACTCCCTGGGCGCGTGGGCGACAGAG	691744	691809	691859	691807	-1	scf7180000084763	ACA1_247580	691289	691981	None	16404	5321	90251	No_constitutive_exon_found_in_species
CTTGGAGGCGCCACCCCGCGGCGCCACTAATGGTGGTTTGCGGGGCACAGGC	693462	693609	693659	693607	-1	scf7180000084763	ACA1_247590	692052	694064	None	16404	5321	90251	No_constitutive_exon_found_in_species
TGGCCATTGGCTGACTGGCTGGCTGGTTGTTGCGATGTGGGCGACAACAGCA	696455	696584	696405	696457	1	scf7180000084763	ACA1_247610	695908	698456	None	16404	5321	90251	No_constitutive_exon_found_in_species
TGCGTCTGCGCGCTTTCGGAAACTCACGCTCCTCGTGTGGAGGGCTGCAGCC	2938	3026	3076	3024	-1	scf7180000084745	ACA1_181400	2037	3676	None	16404	5321	90251	No_constitutive_exon_found_in_species
CGTGCGCGTGCGGTGCGGTGCTGATGACTTTTGTGCATGTTCGGGAGCAGTA	20179	20462	20512	20460	-1	scf7180000084745	ACA1_181580	19333	20902	None	16404	5321	90251	No_constitutive_exon_found_in_species
ATAAAAACAAAACAAAACAAAACAAGGTGAGGCAATTCAAGCATGGGCAGTC	21262	21355	21212	21264	1	scf7180000084745	ACA1_181590	21024	25195	None	16404	5321	90251	No_constitutive_exon_found_in_species
CTAGTGACTTGCTTATATACGCATTCGTGCCTTGTGTGGGAAATGTGAAGGT	21436	21475	21386	21438	1	scf7180000084745	ACA1_181590	21024	25195	None	16404	5321	90251	No_constitutive_exon_found_in_species
TCTTTTCTTTCGAACAATAGGGGGATTGTCCACCGTCGTTGTGGGCACAGCT	25898	25943	25993	25941	-1	scf7180000084745	ACA1_181610	25898	27705	None	16404	5321	90251	No_constitutive_exon_found_in_species
ATATACGACTCAAGCTTGATCCGGAAGAAACTCACCGGCCGGTGGGGCAGAG	34344	34446	34294	34346	1	scf7180000084745	ACA1_181650	34163	34693	None	16404	5321	90251	No_constitutive_exon_found_in_species
TTGCGTCTGCGCCTTTCGGAAACTCACGCTCCTCGTGTGGAGGGCTGCAGCC	36834	36922	36784	36836	1	scf7180000084745	ACA1_181670	36422	37828	None	16404	5321	90251	No_constitutive_exon_found_in_species
ACCAACGTGCTCGGCCGCTACCCGCTCTCGGTTCCGCGTGGGCCGACGAGTG	39568	40387	40437	40385	-1	scf7180000084745	ACA1_181690	39568	41634	None	16404	5321	90251	No_constitutive_exon_found_in_species
GCGTGTGCGTGTGCGGCGGTGCGTGTGCGTGTGTGCGGTGGGGCGTGCAGAA	54245	54986	55036	54984	-1	scf7180000084745	ACA1_181830	51495	56168	None	16404	5321	90251	No_constitutive_exon_found_in_species
GTGTCATGCGCGTGTGTTGTGTCGCTAATGTCTGTGTGCGGGGGGGGCAGGC	53577	53716	53766	53714	-1	scf7180000084745	ACA1_181830	51495	56168	None	16404	5321	90251	No_constitutive_exon_found_in_species
ACCGCCGCAATGGTGCTGGTCCTCACGTGACGAGCCGCGCGCGGGTGCAGGT	63411	63564	63361	63413	1	scf7180000084745	ACA1_181870	61827	64118	None	16404	5321	90251	No_constitutive_exon_found_in_species
ATCATACTTGTCTAGCCAACAAAATGGGCTCAACGTGTTCGTTGGGGCAGGA	72002	72043	72093	72041	-1	scf7180000084745	ACA1_181910	69987	72337	None	16404	5321	90251	No_constitutive_exon_found_in_species
CCTCCTTCTCCCTTCCTTCCTTTCCCTCCTTCTTATACAGGAGGGGACAGAA	91008	91173	90958	91010	1	scf7180000084745	ACA1_181960	90801	92660	None	16404	5321	90251	No_constitutive_exon_found_in_species
GACACACGGCACACGCACGACACGAGAGCTAACGATGTGGCGGGTGGTAGCG	112034	112233	112283	112231	-1	scf7180000084745	ACA1_182040	111282	116187	None	16404	5321	90251	No_constitutive_exon_found_in_species
GGCGCGTGTGTCGTGTGTGTCGTGTCGTGTCTCATTTCTTGCGGGGGCAGAG	111282	111555	111605	111553	-1	scf7180000084745	ACA1_182040	111282	116187	None	16404	5321	90251	No_constitutive_exon_found_in_species
CAAGCTCATCAGTGTGTGTGGTGTGTGGTGTGTGTGTGTGTGGTGGGCAGGG	131969	132080	131919	131971	1	scf7180000084745	ACA1_182120	131272	133814	None	16404	5321	90251	No_constitutive_exon_found_in_species
GTGTGCGTGTGCGTATGTCGAGTGTTGTGGTTGACTTTTTGGTTGGGCAGCT	136716	136816	136866	136814	-1	scf7180000084745	ACA1_182130	133904	137871	None	16404	5321	90251	No_constitutive_exon_found_in_species
GCTGGCTGGTGGGTGACACTGGTGCTGCACCAGACGATGTGCGGGGGCAGGC	134876	134994	135044	134992	-1	scf7180000084745	ACA1_182130	133904	137871	None	16404	5321	90251	No_constitutive_exon_found_in_species
TCATCACGCACACGCACGATGATGATATGGGTTATGTGTATGGTGGGCAGAT	144291	144394	144241	144293	1	scf7180000084745	ACA1_182160	143498	145444	None	16404	5321	90251	No_constitutive_exon_found_in_species
GTGTGTGTGTCGTGTGCGCGTGGAGCGCTGAGGGTGTTTTGGGAGTGCAGGC	155203	155301	155153	155205	1	scf7180000084745	ACA1_182200	154506	156336	None	16404	5321	90251	No_constitutive_exon_found_in_species
CGCGAAACTTCGTCGTCGGCGTGGTGGTGGTGGTTGGGTGGGGGGCGCAGGG	161910	162018	162068	162016	-1	scf7180000084745	ACA1_182230	160496	162693	None	16404	5321	90251	No_constitutive_exon_found_in_species
GTGTGCGGTGTCGTGGGAGCTGACTGTGGGGTGGCCGCGACGACGGGCAGGA	161715	161802	161852	161800	-1	scf7180000084745	ACA1_182230	160496	162693	None	16404	5321	90251	No_constitutive_exon_found_in_species
CGCATTGCACGCAACGCAACGCAACAGCTGACGTGCGCGTGGGTACGTAGTG	160496	160694	160744	160692	-1	scf7180000084745	ACA1_182230	160496	162693	None	16404	5321	90251	No_constitutive_exon_found_in_species
ACATTGATGGCATTTTTCTCATTCCTCATTTTTGAAATGGGTAGCAGCAGGC	177797	178562	177747	177799	1	scf7180000084745	ACA1_182300	173659	178902	None	16404	5321	90251	No_constitutive_exon_found_in_species
ATAATTATAAATCATACAATATCAATTATTATTATTGATTGGGGAGGCAGTT	184883	184971	184833	184885	1	scf7180000084745	ACA1_182330	184640	185922	None	16404	5321	90251	No_constitutive_exon_found_in_species
TCCATTCCAACCGACCTACGTGGTGCGCGGTGCGTGGTGCGTGGGCACAGGC	200205	200396	200155	200207	1	scf7180000084745	ACA1_182380	199555	202651	None	16404	5321	90251	No_constitutive_exon_found_in_species
GAGTGTCTGCCAGTGACCGACTCGTTTCCTCTTGTTCTGGCGGGGTGTAGGT	202346	202457	202296	202348	1	scf7180000084745	ACA1_182380	199555	202651	None	16404	5321	90251	No_constitutive_exon_found_in_species
GTGTCTTCTTGCTGCCGACTGGCCGGCTGATCGTGTTGGGGGATGAGCAGGA	202531	202651	202481	202533	1	scf7180000084745	ACA1_182380	199555	202651	None	16404	5321	90251	No_constitutive_exon_found_in_species
TGGGGCGGTGCATGCACAATTCTCATGAGAAGGGGATTGGGGGTGTGCAGCG	211130	211384	211080	211132	1	scf7180000084745	ACA1_182530	210737	215232	None	16404	5321	90251	No_constitutive_exon_found_in_species
CACTCACCCACCCATCTACCCACTCACCCGTCGGTTGTGGGGGCACGCAGGC	213348	213642	213298	213350	1	scf7180000084745	ACA1_182530	210737	215232	None	16404	5321	90251	No_constitutive_exon_found_in_species
GCTTCCGCTGACGTGTGTATGATGTGTGTGGTGGCGTGGCGCGCGGGCAGAG	216079	216271	216029	216081	1	scf7180000084745	ACA1_182540	215820	222134	None	16404	5321	90251	No_constitutive_exon_found_in_species
TGTGTGTGTGTCGTGTGTGTGTGTCGTGTGGTTGGCTGGGGCGGCGGTAGAT	217324	217537	217274	217326	1	scf7180000084745	ACA1_182540	215820	222134	None	16404	5321	90251	No_constitutive_exon_found_in_species
TGATGTATGGATGGAGCGTTGACCTCGTTCGGTGATGGTGGGTGACACAGGG	217699	217767	217649	217701	1	scf7180000084745	ACA1_182540	215820	222134	None	16404	5321	90251	No_constitutive_exon_found_in_species
GCCCGAGCACGGCGCAATGCTGACGTGTGCCGCGCGTGCGCGGGGCATAGGT	217926	218016	217876	217928	1	scf7180000084745	ACA1_182540	215820	222134	None	16404	5321	90251	No_constitutive_exon_found_in_species
TAAACCACCAAAAAAAAAAAAAGGTATTTGTGGGCGGAAAGCGGGCGCAGGA	220129	220228	220079	220131	1	scf7180000084745	ACA1_182540	215820	222134	None	16404	5321	90251	No_constitutive_exon_found_in_species
TTTTGCTGACCTTTCCGGTATTCCGCGTGCATACCGGGGGGGGGGTGCAGGT	227984	228127	227934	227986	1	scf7180000084745	ACA1_182550	222870	228508	None	16404	5321	90251	No_constitutive_exon_found_in_species
ATCGACCCATAACAACCAACAATGTACGTACCCGTCATCGATGGGCGTAGAC	246262	246323	246212	246264	1	scf7180000084745	ACA1_182790	243087	248827	None	16404	5321	90251	No_constitutive_exon_found_in_species
ACCACGTGGCGGTGGCGGTGGCGGCGTTGTTTTTTTCCTCGGGCGGCCAGGC	246495	246624	246445	246497	1	scf7180000084745	ACA1_182790	243087	248827	None	16404	5321	90251	No_constitutive_exon_found_in_species
GGGCGGGCGGGCGGCGGTAATTTATTATCCCTCGTGCCTGGGGCGTACAGGT	247132	247238	247082	247134	1	scf7180000084745	ACA1_182790	243087	248827	None	16404	5321	90251	No_constitutive_exon_found_in_species
TGTTGGTTGTTGTTGGTTGTTGTTGATTGACCAATGGGGGGACACAACAGAC	248710	248827	248660	248712	1	scf7180000084745	ACA1_182790	243087	248827	None	16404	5321	90251	No_constitutive_exon_found_in_species
GTTGTTCCCTCCCTCCAATGGCGTGGGCGTGGGCGTGGTGATATGGGCAGGC	249190	249513	249563	249511	-1	scf7180000084745	ACA1_182800	248951	249939	None	16404	5321	90251	No_constitutive_exon_found_in_species
GGGGTCCTGTTGTTTTGGCGGGCGCCGGGGTGGCGCTGGCGGGTGAGCAGCA	252215	252407	252165	252217	1	scf7180000084745	ACA1_182810	250180	254195	None	16404	5321	90251	No_constitutive_exon_found_in_species
GGTCGGGTGGACATGGGCGGCCATGTCGAGGGCAGTCGTGTGCAGGGCAGGT	255453	256243	256293	256241	-1	scf7180000084745	ACA1_182830	255453	258023	None	16404	5321	90251	No_constitutive_exon_found_in_species
ATGCTATGTTGCTGCATATTCACCTCCCCGGCCTCGGCGGGAGCGTGCAGGT	262054	262209	262259	262207	-1	scf7180000084745	ACA1_182840	260408	263558	None	16404	5321	90251	No_constitutive_exon_found_in_species
ACGGCACGCAGGGCGTGTGCGGAGGAGTACTGCGTGGGGCCGGTAAGCAGAC	260900	261001	261051	260999	-1	scf7180000084745	ACA1_182840	260408	263558	None	16404	5321	90251	No_constitutive_exon_found_in_species
CATTGTGCTGACCACATGTTTTGGGGGTTGTGGTCGGACTGGGCACACAGGC	265968	266083	266133	266081	-1	scf7180000084745	ACA1_182850	264071	266343	None	16404	5321	90251	No_constitutive_exon_found_in_species
GCTGACGGCTCACGTGGTGGTGGCCATGGCTGGTGGCTGGTGGGGTGCAGGA	268574	268926	268976	268924	-1	scf7180000084745	ACA1_182860	266989	269282	None	16404	5321	90251	No_constitutive_exon_found_in_species
TTTGTTTAAACAATCTTTCTCAATACCTCATGTGGGGGTGGGGGGACCAGGA	270478	270765	270428	270480	1	scf7180000084745	ACA1_182870	269538	274093	None	16404	5321	90251	No_constitutive_exon_found_in_species
CACCTGGTTGTGGTTGTCGTGGTTGGGGGGGGGTACGCGTGGGTGCGCAGTT	280195	280340	280390	280338	-1	scf7180000084745	ACA1_182880	274265	283459	None	16404	5321	90251	No_constitutive_exon_found_in_species
ATCTCTCTCATCTCTCTCATCTATCTTTTTCTATATATATGCGGGCGCAGGC	278971	279118	279168	279116	-1	scf7180000084745	ACA1_182880	274265	283459	None	16404	5321	90251	No_constitutive_exon_found_in_species
GGATTAATGGAGGCGTGTGGTGGTCGGTGGTGGTGGGTGTGCGAGGGCAGGA	277608	277795	277845	277793	-1	scf7180000084745	ACA1_182880	274265	283459	None	16404	5321	90251	No_constitutive_exon_found_in_species
CTCATGTCCACGGCTGACGCGTGTGTGTGGTGTGTGCGATGTGGGTGCAGGA	274988	275084	275134	275082	-1	scf7180000084745	ACA1_182880	274265	283459	None	16404	5321	90251	No_constitutive_exon_found_in_species
CCTAACCCTCGAGATCGTCATCTATCATCGTTAAATTTGTGGGAGGGCAGCA	274566	274698	274748	274696	-1	scf7180000084745	ACA1_182880	274265	283459	None	16404	5321	90251	No_constitutive_exon_found_in_species
TGATGATGATGATGATGGCGGCTGCGACGGCGGCGGCGGCGGGTGATTAGGT	289974	290081	289924	289976	1	scf7180000084745	ACA1_182910	289406	290455	None	16404	5321	90251	No_constitutive_exon_found_in_species
TCTTTTCTTGATTGACACAAGAAGACGTTGTCTGACGACTACGAGGGCAGAC	306800	306895	306945	306893	-1	scf7180000084745	ACA1_182990	306162	308338	None	16404	5321	90251	No_constitutive_exon_found_in_species
CACACGCACACGCACACGGTGAGTTGCTGAAATCTCAACTATGTGGGCAGCA	311469	311582	311419	311471	1	scf7180000084745	ACA1_183010	309756	311858	None	16404	5321	90251	No_constitutive_exon_found_in_species
CGCTTGAGAGCATTCTATGCATAGTTGGCCAACGATTTGTTGGGGCGCAGGC	316677	316806	316856	316804	-1	scf7180000084745	ACA1_183030	316172	318352	None	16404	5321	90251	No_constitutive_exon_found_in_species
TGCCGTGTGTTGTGTGTGCGATGGCTGATGATGTGTGCGGCGGGCGGCAGGT	320676	320874	320626	320678	1	scf7180000084745	ACA1_183040	318523	320874	None	16404	5321	90251	No_constitutive_exon_found_in_species
GTTCTTTGTTCTTCGTTCTTCAGCTGACTTGACGGGGGGGGGGACGTCAGAC	325578	325655	325528	325580	1	scf7180000084745	ACA1_183050	321731	326679	None	16404	5321	90251	No_constitutive_exon_found_in_species
GTGTGTGCGTGTGCGTGTGCGGGTGCGGGTGTTAAAATAAGGGGTTGCAGGG	326410	326679	326360	326412	1	scf7180000084745	ACA1_183050	321731	326679	None	16404	5321	90251	No_constitutive_exon_found_in_species
GTGTCGTGCGTGGGCGGGCAAGGACTGACTCCGGTGTTGATGGGAAGCAGCG	327912	328029	328079	328027	-1	scf7180000084745	ACA1_183060	327182	328747	None	16404	5321	90251	No_constitutive_exon_found_in_species
CGCGGGCCGAAATGAAATAGTGATGACACTCACGCACGGGGGGCGAGCAGGT	327470	327827	327877	327825	-1	scf7180000084745	ACA1_183060	327182	328747	None	16404	5321	90251	No_constitutive_exon_found_in_species
CGGTGGTGCGGTAGTGCGTGTGCGGTGGTTGATGCTGGGAGGGGGCGCAGGT	329556	329670	329720	329668	-1	scf7180000084745	ACA1_183070	329256	330684	None	16404	5321	90251	No_constitutive_exon_found_in_species
ACGCGACACACGCGACGCACGAGCTCATGAATGGGTGGATGGGTGGACAGGT	338747	338850	338900	338848	-1	scf7180000084745	ACA1_183130	338397	340452	None	16404	5321	90251	No_constitutive_exon_found_in_species
CTACTTCTTCTTCTACTTACACTTCTTTTCTATCGCTGCCTGGGGTGCAGGC	354093	354178	354228	354176	-1	scf7180000084745	ACA1_183190	352170	354433	None	16404	5321	90251	No_constitutive_exon_found_in_species
TGGAACGAAAAGCTGATGGTGGTTGCGGCGGTGGTGGGCTGGCAAAGCAGGG	352887	353003	353053	353001	-1	scf7180000084745	ACA1_183190	352170	354433	None	16404	5321	90251	No_constitutive_exon_found_in_species
ACACACGACACATACACACACCACTCATTGGACGAACGCGTGGTGGGCAGTC	352680	352781	352831	352779	-1	scf7180000084745	ACA1_183190	352170	354433	None	16404	5321	90251	No_constitutive_exon_found_in_species
TAATAACATTAATAAATGGAAAAAGCTCACAGGTGGTGAGAATGGGGCAGGG	365086	365196	365036	365088	1	scf7180000084745	ACA1_183260	364658	365748	None	16404	5321	90251	No_constitutive_exon_found_in_species
TATTAATTGTTTATTTGTCCAACCTAAACAACAAAAATAGGGAACAGCAGGA	375762	375826	375712	375764	1	scf7180000084745	ACA1_183310	375662	377883	None	16404	5321	90251	No_constitutive_exon_found_in_species
AAGGTGGCGCGCTGACGTGTGTGGGGTGGTGCCGCGTGGGTGTGAGACAGGA	376353	376461	376303	376355	1	scf7180000084745	ACA1_183310	375662	377883	None	16404	5321	90251	No_constitutive_exon_found_in_species
AGCCATGACCGGTCTCTCTCTGACTCTCCACCGGCTGGCTGAGGGCTCAGGG	387485	387607	387435	387487	1	scf7180000084745	ACA1_183370	385916	389030	None	16404	5321	90251	No_constitutive_exon_found_in_species
TGTCGTGACTGTTTCTCGGTGTGTGCGCTAAACGTTCCCGGGGACCACAGAG	388150	388250	388100	388152	1	scf7180000084745	ACA1_183370	385916	389030	None	16404	5321	90251	No_constitutive_exon_found_in_species
GCCCAGTCCCACTCGCTGATCGTGATGTTGTCCAGCTGCTCGGGCAACAGGT	388956	389030	388906	388958	1	scf7180000084745	ACA1_183370	385916	389030	None	16404	5321	90251	No_constitutive_exon_found_in_species
CGACGCAAACCGCACACGGCTAAAATGATGTGTTCTTGCTGGTGGGCCAGAT	394573	394741	394791	394739	-1	scf7180000084745	ACA1_183390	390884	400340	None	16404	5321	90251	No_constitutive_exon_found_in_species
GCACACACTACACACCGCACACACATCACTTATCATTTTTTGGGACACAGAA	408500	408819	408450	408502	1	scf7180000084745	ACA1_183440	408155	410469	None	16404	5321	90251	No_constitutive_exon_found_in_species
TGGTGCTGACACCGATGACGATGGCGTGGGCGCGGTCGTGGGCGTGACAGGT	419344	419435	419485	419433	-1	scf7180000084745	ACA1_183460	416778	420209	None	16404	5321	90251	No_constitutive_exon_found_in_species
ACATGTCCTTTGCATATTCGCAACTGATTGGTATGGTGTGGTATGGGCAGGG	416925	417086	417136	417084	-1	scf7180000084745	ACA1_183460	416778	420209	None	16404	5321	90251	No_constitutive_exon_found_in_species
CGCGCCCTCACACACCACACGCACGCACACTCACAAGTGGTGGGCAACAGCT	416778	416846	416896	416844	-1	scf7180000084745	ACA1_183460	416778	420209	None	16404	5321	90251	No_constitutive_exon_found_in_species
GTCATGCATGGGCGAATGCTTTGCATTCTGATGGTTGTTGGTGGGTGCAGGT	421524	421654	421474	421526	1	scf7180000084745	ACA1_183470	420544	423847	None	16404	5321	90251	No_constitutive_exon_found_in_species
CACACCGCACACGCATACGACGAGCTAAACGGCCTTTCTTGGGGTGGCAGGG	422503	422611	422453	422505	1	scf7180000084745	ACA1_183470	420544	423847	None	16404	5321	90251	No_constitutive_exon_found_in_species
GTGTGCGGTATTGGCTTACACACTCGCTGGCTGGCTTGGGGCCGGAGCAGAC	425869	425959	426009	425957	-1	scf7180000084745	ACA1_183480	423943	426511	None	16404	5321	90251	No_constitutive_exon_found_in_species
CCCCCGTCCGCCCCTCCGTGACAGTGATTTGTGGGGGGGGGCGATGACAGGG	425313	425545	425595	425543	-1	scf7180000084745	ACA1_183480	423943	426511	None	16404	5321	90251	No_constitutive_exon_found_in_species
GGGCGGGTGGGGGCGGGCTGGAGGGGGCTGACGGGGGCGGAGGGAGACAGGG	425063	425208	425258	425206	-1	scf7180000084745	ACA1_183480	423943	426511	None	16404	5321	90251	No_constitutive_exon_found_in_species
GTGCGGTTGTGTGCTACGACGTTGTTTGTTTGGGGTGGGTGGCGATGCAGTG	427759	427904	427709	427761	1	scf7180000084745	ACA1_183490	427247	431323	None	16404	5321	90251	No_constitutive_exon_found_in_species
GACACGGGTCTCGGTGGAACCTCATGTCTGTTTTCATATGGTGGGGGCAGGC	429275	429345	429225	429277	1	scf7180000084745	ACA1_183490	427247	431323	None	16404	5321	90251	No_constitutive_exon_found_in_species
GTGTCGTGTGCTGAATGCTAATCTATGCGTTGTTTCGTGCGTGTGGGCAGAT	442689	442934	442984	442932	-1	scf7180000084745	ACA1_183530	438176	448232	None	16404	5321	90251	No_constitutive_exon_found_in_species
TTGTGTGTGCGGCGTGGTAACAAAATGATGTGTGTGTGCGGCGGGTGCAGGT	438600	438726	438776	438724	-1	scf7180000084745	ACA1_183530	438176	448232	None	16404	5321	90251	No_constitutive_exon_found_in_species
CTCTTTTCTTCCACTTTTCATTCTCAACTCGGCATGGCTGGGACGCGCAGGG	457625	457701	457751	457699	-1	scf7180000084745	ACA1_183580	457127	458674	None	16404	5321	90251	No_constitutive_exon_found_in_species
TATTATTGCTTATTTTTTATTGCTTCAGCTGAAGCCAGTTGGGGGTGCAGGG	459277	459377	459227	459279	1	scf7180000084745	ACA1_183590	458988	460798	None	16404	5321	90251	No_constitutive_exon_found_in_species
TGTCGTATGTCGTGCCATGCTGTGCCGCGTGTGGTGGCGTGTGGGCGTAGAC	460334	460468	460284	460336	1	scf7180000084745	ACA1_183590	458988	460798	None	16404	5321	90251	No_constitutive_exon_found_in_species
GTCAGCACTAATCTGTCTCTGGTTCTGCGCCCACCCTTGTGGGCCACAAGAC	462466	462544	462594	462542	-1	scf7180000084745	ACA1_183600	460881	462740	None	16404	5321	90251	No_constitutive_exon_found_in_species
GGCCAACCAACTGACTGGTCTGTGTTGGGCGGCGGCGGCGGCGGGTGCAGGG	461980	462098	462148	462096	-1	scf7180000084745	ACA1_183600	460881	462740	None	16404	5321	90251	No_constitutive_exon_found_in_species
GAGTGGCCCAAGTACAAGAAGAACAGGCCCGTCGCTTCCTCTGGGAGCAGAC	469924	470032	470082	470030	-1	scf7180000084745	ACA1_183640	469924	471656	None	16404	5321	90251	No_constitutive_exon_found_in_species
GGTTTTGGTTGTGTGCGGTGTGTGCGGTGGCTGACGAGTGGTGGGTACAGTT	480879	481215	480829	480881	1	scf7180000084745	ACA1_183680	480257	481732	None	16404	5321	90251	No_constitutive_exon_found_in_species
CTTGTGGGACGCGCCATAATTTAAGGTAAAATATTACGCTTGGGGGGCAGGA	484492	484919	484969	484917	-1	scf7180000084745	ACA1_183690	483018	485038	None	16404	5321	90251	No_constitutive_exon_found_in_species
TTTGCGATCCGTGTTCTGTTCGTGCTGCCGACGATCCAGGGTGCGAGCAGAA	491470	491540	491590	491538	-1	scf7180000084745	ACA1_183730	491313	492894	None	16404	5321	90251	No_constitutive_exon_found_in_species
TTCTGTGACAGGTCGCACCCACTTCCCTGACGTCGCGTTTGGGTATGCAGTG	494475	494828	494425	494477	1	scf7180000084745	ACA1_183740	493195	495498	None	16404	5321	90251	No_constitutive_exon_found_in_species
TGTGCCGTTGTCGTGTGTGTTGTGCTGACGACTTACGGGAAACAACGCAGTC	514424	514506	514374	514426	1	scf7180000084745	ACA1_183900	512089	515888	None	16404	5321	90251	No_constitutive_exon_found_in_species
[truncated: 3,322 more rows]
