# Supplementary material for: Widespread Separation of the Polypyrimidine Tract From 3′ AG by G Tracts in Association With Alternative Exons in Metazoa and Plants
Source: Front Genet. 2019 Jan 14;9:741. doi: 10.3389/fgene.2018.00741 (PMC6339879; doi:10.3389/fgene.2018.00741)
Supplement: DATA FILE S2 — Sequences of REPAG 3′ SS from each species of metazoa, plants and protists. [file Data_Sheet_2.zip › Supplementary data 2/Protists_Release38_plasmodium_falciparum_7g8.txt]

REPA_GGG_Sequence	Exon_Start	Exon_End	Pos_-50	Pos_+2	Strand	Chromosome	GeneID	Gene_Start	Gene_End	Gene_Name	Number_of_REPAs	Number_of_REPAs_has_GGG	Number_of_Intron(Intra_genic_Region)	Upstream_Constitutive_Exon
TTATTTTATTTTATTTTATTATTTTTTCCTTTTTTTGGGGGGTAATATAGGA	1169343	1169650	1169293	1169345	1	supercont1.57	PFBG_03563	1166952	1169650	None	789	20	8880	No_or_no_constitutive_exon
ATATTTCTTTTCCGTGACACATAAATATATTTTTTTATTTATTTGGGAAGAT	1015217	1015295	1015167	1015219	1	supercont1.46	PFBG_02646	1014468	1015654	None	789	20	8880	No_or_no_constitutive_exon
TTTTTTTTTTTTTTTTTTTTTTTTTTCATATTTCATTAATTTATAGGGAGCC	267532	267936	267482	267534	1	supercont1.43	PFBG_02117	267406	267936	None	789	20	8880	No_or_no_constitutive_exon
TTTTTTTTTTTTTTTTTTTTTTTTTTCATTTGGATATTGTATGGGATAAGGA	517329	518529	518579	518527	-1	supercont1.80	PFBG_05506	517329	518914	None	789	20	8880	No_or_no_constitutive_exon
TGAAGACATTAAAGGGGATGTAAAATATGATGTTAAAGGGGATGTAAAAGAT	163442	166420	166470	166418	-1	supercont1.66	PFBG_04303	139979	167758	None	789	20	8880	No_or_no_constitutive_exon
TATATATATATATATATATTTGTTCTTATAGATTTTAAAACAGTTGGGAGGT	321295	328493	328543	328491	-1	supercont1.66	PFBG_04349	321295	328637	None	789	20	8880	No_or_no_constitutive_exon
GATAATTACCTTGAAAAAAAAAGTATTTATAAAACGGAAGGGTTAAAAAGTA	91151	91951	92001	91949	-1	supercont1.68	PFBG_04510	88895	95413	None	789	20	8880	No_or_no_constitutive_exon
AGGTGGTGATGGGGATAACAAACAAGGTGGTGGTGGGGATAACAAACAAGGT	488957	489580	489630	489578	-1	supercont1.68	PFBG_04614	488957	491777	None	789	20	8880	No_or_no_constitutive_exon
AGGAAATATGGGAGGTTTAGGTAATATGGGAGGTTTAGGTAATATGGGAGGT	89276	89640	89226	89278	1	supercont1.81	PFBG_05599	88084	89640	None	789	20	8880	No_or_no_constitutive_exon
AGGAAATATGGGAGGTTTAGGAAATATGGGAGGTTTAGGAAATATGGGAGGT	89222	89640	89172	89224	1	supercont1.81	PFBG_05599	88084	89640	None	789	20	8880	No_or_no_constitutive_exon
AGGAAATATGGGAGGTTTAGGAAATATGGGAGGTTTAGGTAATATGGGAGGT	89258	89640	89208	89260	1	supercont1.81	PFBG_05599	88084	89640	None	789	20	8880	No_or_no_constitutive_exon
ATATGAATTCAAAAAATTTTAATTTAAATTCGTCTACTGGGACAAATGAGTA	316603	316664	316714	316662	-1	supercont1.12	PFBG_00319	316603	317147	None	789	20	8880	No_or_no_constitutive_exon
ATATATATTTTTTTTTTTTTTTTTTTCTTTTTTTTTTTTTTGGGCAAGAGGA	184069	184366	184416	184364	-1	supercont1.74	PFBG_05090	183662	184620	None	789	20	8880	No_or_no_constitutive_exon
TATATTCATCAGGAAGTGTATATAATATACCTTTGTATAATAGAAGGGAGAC	325507	325897	325457	325509	1	supercont1.18	PFBG_00801	314104	330311	None	789	20	8880	No_or_no_constitutive_exon
ACTGTCGAGAAAAAATGAATAGTGATAACCAAATAAATAAGGGAGAGAAGAA	40321	41174	41224	41172	-1	supercont1.34	PFBG_01643	39510	43405	None	789	20	8880	No_or_no_constitutive_exon
ATTTCTATATTCTTCTATTTGTCGAAAAATATTCTATATGACATTGGGAGTG	152077	152106	152027	152079	1	supercont1.30	PFBG_01560	150088	152397	None	789	20	8880	No_or_no_constitutive_exon
ATGTCTCATGAGGGCTACAAGTATGGAAGATATTCACGATGGGTGCATAGGC	139701	140615	140665	140613	-1	supercont1.78	PFBG_05321	138250	142714	None	789	20	8880	No_or_no_constitutive_exon
CAAACGACTTCAATATTACAACAAGTTTTTAACAGTTTTTTATCGGGAAGCA	68020	69724	69774	69722	-1	supercont1.52	PFBG_02793	68020	69779	None	789	20	8880	No_or_no_constitutive_exon
TTTTATATTTTTTTTTTTTTTTTTTTTTTTTTTTTTATTTTATGGGAAAGCG	147837	149825	147787	147839	1	supercont1.14	PFBG_00483	145432	149825	None	789	20	8880	No_or_no_constitutive_exon
TCAAAATATATATATTAGAATTTATACTTATAAATATATTAAATGGGTAGGT	125129	125178	125079	125131	1	supercont1.70	PFBG_04753	124692	127112	None	789	20	8880	No_or_no_constitutive_exon
