# Supplementary material for: Widespread Separation of the Polypyrimidine Tract From 3′ AG by G Tracts in Association With Alternative Exons in Metazoa and Plants
Source: Front Genet. 2019 Jan 14;9:741. doi: 10.3389/fgene.2018.00741 (PMC6339879; doi:10.3389/fgene.2018.00741)
Supplement: DATA FILE S2 — Sequences of REPAG 3′ SS from each species of metazoa, plants and protists. [file Data_Sheet_2.zip › Supplementary data 2/Plants_Release38_trifolium_pratense.txt]

REPA_GGG_Sequence	Exon_Start	Exon_End	Pos_-50	Pos_+2	Strand	Chromosome	GeneID	Gene_Start	Gene_End	Gene_Name	Number_of_REPAs	Number_of_REPAs_has_GGG	Number_of_Intron(Intra_genic_Region)	Upstream_Constitutive_Exon
TGCCTACAAAAAGTCTGAAATTTTGCCCACTTTTGTTGTTTATGGGACAGAA	167687	167800	167637	167689	1	LG1	Tp57577_TGAC_v2_gene2437	163765	172039	None	13877	921	138765	No_or_no_constitutive_exon
TACCAAGTTCATTCAATTGGATCAATTCTGATGAGAATTTGTGGGGTTAGGA	444535	444799	444849	444797	-1	LG1	Tp57577_TGAC_v2_gene2417	443262	445625	None	13877	921	138765	No_or_no_constitutive_exon
ATTTACATTATGAATGACATTACTAATTGATTATCCATGCGTGGGTGCAGGC	547464	548325	548375	548323	-1	LG1	Tp57577_TGAC_v2_gene2422	547464	549485	None	13877	921	138765	No_or_no_constitutive_exon
ATTTACATTATGGATGACATTACTAATTGATTATCCATGCGTGGGTGCAGGC	552649	553536	553586	553534	-1	LG1	Tp57577_TGAC_v2_gene2500	552649	559675	None	13877	921	138765	No_or_no_constitutive_exon
AAACTCATAACAAGCTTTGGTGAATGATTATTGTTATGGGGCGGAATAAGAT	1170654	1170685	1170604	1170656	1	LG1	Tp57577_TGAC_v2_gene5453	1170052	1177076	None	13877	921	138765	No_or_no_constitutive_exon
ATTCTCTTGGAACACCCTTCTCTGTTCCTATGCTAAAGGGGGCAACATAGAA	1237840	1238815	1237790	1237842	1	LG1	Tp57577_TGAC_v2_gene5512	1237402	1238815	None	13877	921	138765	No_or_no_constitutive_exon
AATTTTGAAGTTGGTAAAGAAAAGATGGTATCTTCTGATGTGGGGCAAAGAT	1352961	1353193	1353243	1353191	-1	LG1	Tp57577_TGAC_v2_gene5532	1352961	1359512	TIC	13877	921	138765	No_or_no_constitutive_exon
TGATTGTTTTGATTAAGTTGCGCGCTTTCCATTATTGTTCTGGTGGGCAGGA	1857682	1857762	1857812	1857760	-1	LG1	Tp57577_TGAC_v2_gene13854	1854177	1861724	None	13877	921	138765	No_or_no_constitutive_exon
ATAGTACTAGACCCACTATTGGGTAAAGTACAGGTGGTAGTGACGGGAAGGA	2654164	2654657	2654707	2654655	-1	LG1	Tp57577_TGAC_v2_gene19085	2654164	2656060	None	13877	921	138765	No_or_no_constitutive_exon
ATTGATTAGCATGAAGAATATGTTTAACGAAATTGTTTGTGGGATGATAGGT	2686177	2686360	2686410	2686358	-1	LG1	Tp57577_TGAC_v2_gene14494	2683902	2687000	None	13877	921	138765	No_or_no_constitutive_exon
TTTTGTTATTTGGATTTGAACCTCAGTTTTTGTTTTGGGGATAAATGTAGGT	2917087	2917264	2917037	2917089	1	LG1	Tp57577_TGAC_v2_gene21136	2916163	2920605	None	13877	921	138765	No_or_no_constitutive_exon
AGCGGGGGTAATAAAGTTTTGGGAGTTATGGATTTTGTGTGGATTGGGAGGG	3543780	3543791	3543730	3543782	1	LG1	Tp57577_TGAC_v2_gene17038	3543362	3547722	None	13877	921	138765	No_or_no_constitutive_exon
CATTACAATCTTCATTTTTTATTCATATTTTGATTTTTTTTGGGATACAGGA	3633387	3633505	3633337	3633389	1	LG1	Tp57577_TGAC_v2_gene17046	3631632	3634298	None	13877	921	138765	No_or_no_constitutive_exon
ACTTTTATTAATTTATTTAGAAACGGCGATGATTATTGATGGTAGGGCAGAA	3735306	3735390	3735440	3735388	-1	LG1	Tp57577_TGAC_v2_gene17052	3734859	3739571	None	13877	921	138765	No_or_no_constitutive_exon
GGATGATGATGATGATGATGAATGTATGTTGTTGATTTAACGGGATGCAGAT	4008462	4008706	4008756	4008704	-1	LG1	Tp57577_TGAC_v2_gene10392	4002252	4009773	None	13877	921	138765	No_or_no_constitutive_exon
TTTGTTACGTAAACTAGCCTTGTAATGAAAGTAACTCTTTGGTTGGGCAGGT	4027294	4027676	4027726	4027674	-1	LG1	Tp57577_TGAC_v2_gene10396	4027294	4032443	None	13877	921	138765	No_or_no_constitutive_exon
TAGTTTTTTCGCCTTGTTTTCTGCTGTACGTCCATGAAGTGGGATTGAAGTA	4218893	4219269	4219319	4219267	-1	LG1	Tp57577_TGAC_v2_gene10420	4218893	4220203	None	13877	921	138765	No_or_no_constitutive_exon
TTTATTGATGATGCCTACTATATCCATGGGCGATTCTACATGGGGGCAAGCC	4339312	4339323	4339262	4339314	1	LG1	Tp57577_TGAC_v2_gene10429	4337893	4340197	None	13877	921	138765	No_or_no_constitutive_exon
TATTATATTTTTAATTAATTTGATTGATATTTTGGTTATTGGGGGAGCAGGG	4423946	4424077	4423896	4423948	1	LG1	Tp57577_TGAC_v2_gene16954	4423537	4431625	None	13877	921	138765	No_or_no_constitutive_exon
CCCTTTAAGGTGTTATTAACTAATCTATTGGGTGTTTATGGGAATTGTAGGA	4569404	4569653	4569354	4569406	1	LG1	Tp57577_TGAC_v2_gene16918	4568137	4570920	None	13877	921	138765	No_or_no_constitutive_exon
TATTGCTTTTGCATTGCTGAGATTTGTCTAAATTCCAAATGGGTGTGCAGGT	4661307	4661415	4661465	4661413	-1	LG1	Tp57577_TGAC_v2_gene16949	4654637	4664397	None	13877	921	138765	No_or_no_constitutive_exon
AAATTTTACCCATGCTTAATTAATCTATCTTAAATTGCTTTTGGGGGCAGCT	5322780	5322924	5322730	5322782	1	LG1	Tp57577_TGAC_v2_gene6095	5322029	5327111	None	13877	921	138765	No_or_no_constitutive_exon
AAAATAATGTGTTTTGATTTTGTTATATTGATATTAATGGGAATCAAGAGTG	5713348	5713443	5713493	5713441	-1	LG1	Tp57577_TGAC_v2_gene24712	5713348	5715874	None	13877	921	138765	No_or_no_constitutive_exon
CTTGAAGCTGATTGAAGAACGGTGGACGGGTGAACAGGTGGGGGAATGAGAT	5879343	5879748	5879798	5879746	-1	LG1	Tp57577_TGAC_v2_gene10070	5874357	5880656	None	13877	921	138765	No_or_no_constitutive_exon
AAACCTTGTGCACCCAATATTTATATAAATTGTATATATGGGATATGCAGAA	6164684	6164879	6164634	6164686	1	LG1	Tp57577_TGAC_v2_gene4926	6156139	6169578	None	13877	921	138765	Yes
GAGTGAAGAAGCTTAGGGACAAGAGATGACATAATGGGTGGTATATAAAGGC	6201514	6201593	6201464	6201516	1	LG1	Tp57577_TGAC_v2_gene4840	6200896	6202101	None	13877	921	138765	No_or_no_constitutive_exon
ATATGAACTGCCATAATGTAAGTTCATAAAATCATTTTCTGGGTATGCAGGG	6264608	6264797	6264847	6264795	-1	LG1	Tp57577_TGAC_v2_gene4883	6262883	6269136	None	13877	921	138765	No_or_no_constitutive_exon
TTTGTGTTCCTTTTTCTATCTGTATTGGTGTTTGGGGGTTTTGAAAGTAGAA	6472018	6472142	6472192	6472140	-1	LG1	Tp57577_TGAC_v2_gene4855	6463931	6475403	None	13877	921	138765	No_or_no_constitutive_exon
GCTAAGTGTTGGTGATTTGAGATTTGTTATTTTTTGGGGTTGGGGCACAGTG	7144809	7144944	7144759	7144811	1	LG1	Tp57577_TGAC_v2_gene2594	7143755	7146947	ATNAP9	13877	921	138765	No_or_no_constitutive_exon
GCCTTTGAAAAACTGTTGCTTTATTTTGTTCTAATTGTTCAACTGGGCAGGT	7145640	7145736	7145590	7145642	1	LG1	Tp57577_TGAC_v2_gene2594	7143755	7146947	ATNAP9	13877	921	138765	No_or_no_constitutive_exon
CTTGCATTTTTGGATTGTGCTAAAACTGTCCAGGTTGAATACAAGGGTAGCG	7218572	7218738	7218522	7218574	1	LG1	Tp57577_TGAC_v2_gene2601	7214185	7219216	None	13877	921	138765	No_or_no_constitutive_exon
TCTCTTAAGTGACTTTCATTGAAATTTGCATTTCCTTTGTGATTGGGCAGCG	7335439	7335880	7335389	7335441	1	LG1	Tp57577_TGAC_v2_gene21609	7333166	7338816	None	13877	921	138765	No_or_no_constitutive_exon
TTGCAAGTATATCACTTATTAAAATAATTTGTTTCCTTTGGGAATTGCAGAA	8036958	8037448	8036908	8036960	1	LG1	Tp57577_TGAC_v2_gene26999	8033591	8037448	None	13877	921	138765	No_or_no_constitutive_exon
TCTTATATGTTTGTATGTTGATGATCTCTTAGTAACTGGGAGTGACATAGCT	8051055	8051556	8051606	8051554	-1	LG1	Tp57577_TGAC_v2_gene26982	8050635	8052061	None	13877	921	138765	No_or_no_constitutive_exon
TGTAATTTAAAACATTTTCATGGTAACATACTGTTTCTTTGGGTTGGCAGTT	8244458	8244587	8244637	8244585	-1	LG1	Tp57577_TGAC_v2_gene26970	8242864	8247167	None	13877	921	138765	No_or_no_constitutive_exon
TCTTTCAATCGGTAATGGAAATAGGCCCGCAGATGAGGGTGAAAATTTAGTT	8450966	8451263	8450916	8450968	1	LG1	Tp57577_TGAC_v2_gene21562	8449142	8452038	None	13877	921	138765	No_or_no_constitutive_exon
CTCTACTTTTCTGTCGGGTGTCGTTTAATTTTAGTGTTTGGGTGATGCAGGT	8515843	8515987	8515793	8515845	1	LG1	Tp57577_TGAC_v2_gene21563	8503712	8517587	None	13877	921	138765	No_or_no_constitutive_exon
AAACATAAGATACTTGGAGGTGATTCACTGCGATTTGTTTGTACGGGCAGGT	8726744	8727013	8727063	8727011	-1	LG1	Tp57577_TGAC_v2_gene8867	8721477	8728665	None	13877	921	138765	No_or_no_constitutive_exon
TAAAACCAAAAAAATATTGATTCAACATTTTTTCTTTATATTAAGGGCAGTA	8924905	8924978	8925028	8924976	-1	LG1	Tp57577_TGAC_v2_gene28844	8923046	8927164	None	13877	921	138765	No_or_no_constitutive_exon
TTAGTTTTTTTGACTTACTCTGATCATTAGTTTTGATCATTGGGAATTAGGC	9248603	9248696	9248553	9248605	1	LG1	Tp57577_TGAC_v2_gene24519	9242020	9252280	None	13877	921	138765	No_or_no_constitutive_exon
TTAAAAGATCATGTAAATTTTTAAATATGAACTTCATTTTTTGGGGACAGGT	9625083	9625170	9625220	9625168	-1	LG1	Tp57577_TGAC_v2_gene2790	9624052	9630834	None	13877	921	138765	No_or_no_constitutive_exon
TGTGTCTGTTTTTCCGATATGGTTTTTTAATGTTCTTTTCGGGAATACAGCA	9720749	9720839	9720699	9720751	1	LG1	Tp57577_TGAC_v2_gene2822	9710834	9729586	None	13877	921	138765	No_or_no_constitutive_exon
TATCGGGCCAATGGTTTTATTTACTCATGATCACATGATCTGGGATGCAGGA	9752058	9752200	9752008	9752060	1	LG1	Tp57577_TGAC_v2_gene2812	9748217	9767225	None	13877	921	138765	No_or_no_constitutive_exon
TGGTGAAGACTCTATGCTAGTAGGATACTGTGATGCTATTGGGCTGGTAGTG	10320137	10320550	10320600	10320548	-1	LG1	Tp57577_TGAC_v2_gene14772	10317717	10321605	None	13877	921	138765	No_or_no_constitutive_exon
TTTCTTCTTGAACTTTGAATTTGATGGTAACTTTTGAGGGAATGGAACAGCA	10366939	10367077	10366889	10366941	1	LG1	Tp57577_TGAC_v2_gene14792	10366465	10377000	None	13877	921	138765	No_or_no_constitutive_exon
ATACATTACTAATTTATCATATATAAATTTATCATGTGTGAGGGGTGCAGGG	10572269	10572943	10572219	10572271	1	LG1	Tp57577_TGAC_v2_gene33995	10570872	10572943	None	13877	921	138765	No_or_no_constitutive_exon
TCAATTAAATTAAATAATCTTAAAAGTTTTTATTTTTTGGGTGAATGTAGAT	11371282	11371625	11371675	11371623	-1	LG1	Tp57577_TGAC_v2_gene19120	11371282	11372359	None	13877	921	138765	No_or_no_constitutive_exon
TGGTTCTTGTGTTAATCTATGGTATGTTGATTGTGATTTTGGGGTTGCAGAA	11396524	11396606	11396474	11396526	1	LG1	Tp57577_TGAC_v2_gene19139	11395799	11398210	None	13877	921	138765	No_or_no_constitutive_exon
AAAATTAAGCTATAAGCTAACTGAAAAGCTAGCAGATGTTTAGTGGGTAGTT	11521515	11521662	11521712	11521660	-1	LG1	Tp57577_TGAC_v2_gene8890	11517955	11529206	None	13877	921	138765	No_or_no_constitutive_exon
ATATATATAGTCTTGACTCTTGAAACATATTAATGTTGATGGGTGTGCAGAT	11581523	11582527	11581473	11581525	1	LG1	Tp57577_TGAC_v2_gene8896	11580266	11582527	None	13877	921	138765	No_or_no_constitutive_exon
AATACTTCCGGATGAAACAGTGTTGAGGGAATATATAGTTGGGGATACAGGG	11810334	11810831	11810284	11810336	1	LG1	Tp57577_TGAC_v2_gene13992	11807699	11810831	None	13877	921	138765	No_or_no_constitutive_exon
AAGATGCATGCCGCAGAATATCGAAAGAAGTTGCAAATTTGGGGGATCAGGA	12574989	12575150	12575200	12575148	-1	LG1	Tp57577_TGAC_v2_gene2721	12565974	12580951	None	13877	921	138765	No_or_no_constitutive_exon
GCTCATTTGTTAGTTCAAAATAGCTCATGTTTTACAATGGGAATACACAGGT	12644450	12645556	12645606	12645554	-1	LG1	Tp57577_TGAC_v2_gene2745	12635585	12654351	None	13877	921	138765	No_or_no_constitutive_exon
AGAATATGGCCTTTAATCTTCCTAATATTTATCGATAATCTGGGATGCAGTC	13280050	13280101	13280000	13280052	1	LG1	Tp57577_TGAC_v2_gene18620	13276395	13290130	None	13877	921	138765	No_or_no_constitutive_exon
TGAAGAAGAAATCACATTTTCCATTGTTTTAATGTTATGGGGAATATTAGAA	13289428	13290130	13289378	13289430	1	LG1	Tp57577_TGAC_v2_gene18620	13276395	13290130	None	13877	921	138765	No_or_no_constitutive_exon
TGGTGGAGCATAGTCCGGCTATGAGGTTTACCCTCTTTCTGGGGGAGCAGGG	13290286	13290460	13290510	13290458	-1	LG1	Tp57577_TGAC_v2_gene18586	13290286	13296805	None	13877	921	138765	No_or_no_constitutive_exon
AAGCAATAATTCGAGAAAGGGAAGTTCCGGGTCGGGTTAGGGAATCACAGCA	13474252	13474890	13474202	13474254	1	LG1	Tp57577_TGAC_v2_gene18618	13469705	13474890	None	13877	921	138765	No_or_no_constitutive_exon
AGTTACATAATTAATTAGATTTTTGTTTGTTCCATGATGTTATTGGGAAGGC	13551122	13551284	13551072	13551124	1	LG1	Tp57577_TGAC_v2_gene9956	13548705	13552646	None	13877	921	138765	No_or_no_constitutive_exon
TGTTGACTGTATGTTCTAGCTCGTTTGTGGGATCTTCGTACTGGGGGAAGTG	13939926	13940180	13939876	13939928	1	LG1	Tp57577_TGAC_v2_gene1899	13938441	13941166	None	13877	921	138765	No_or_no_constitutive_exon
TTTGTTGGAGAAGGGAAAGTACATATATTTAGGAAATATGGGTGATATAGGT	14556961	14557740	14556911	14556963	1	LG1	Tp57577_TGAC_v2_gene5661	14556341	14560632	None	13877	921	138765	No_or_no_constitutive_exon
TTTGTTTAAAAATGTCTCTAAATACGGGGGGATCACTTTGTGGGAGACAGAT	14844048	14844240	14843998	14844050	1	LG1	Tp57577_TGAC_v2_gene5699	14840096	14844631	None	13877	921	138765	No_or_no_constitutive_exon
CTCTTGATTGCATGCTTGCTGATTTTTATTTGTCTACTTGGGATGTGCAGGA	14989236	14989385	14989435	14989383	-1	LG1	Tp57577_TGAC_v2_gene5696	14988638	14990666	None	13877	921	138765	No_or_no_constitutive_exon
CCGGTACCGGTACCGGGTACCGGTACCATACCCGCACCCGGGCAACATAGCT	15266681	15266931	15266631	15266683	1	LG1	Tp57577_TGAC_v2_gene1783	15265018	15267565	None	13877	921	138765	No_or_no_constitutive_exon
TTTTCAGTTGCATCATGTGTTTATTCTGATTTGCTAAATCTGGGAATCAGGT	16204348	16204845	16204895	16204843	-1	LG1	Tp57577_TGAC_v2_gene33300	16204348	16208997	None	13877	921	138765	No_or_no_constitutive_exon
AAACTTTTATCTATATTGAGTGGGATAAAATGGTGCATGAGGGCGTGCAGAT	17370247	17370547	17370197	17370249	1	LG1	Tp57577_TGAC_v2_gene12985	17358310	17370547	None	13877	921	138765	No_or_no_constitutive_exon
GTAAATGTGGGTGTTATTTTGATTTGTTTATTTGTTGATGGGATTGACAGGT	17506117	17506245	17506067	17506119	1	LG1	Tp57577_TGAC_v2_gene13111	17504733	17513465	None	13877	921	138765	No_or_no_constitutive_exon
GTAAATGTGGGTGTTATTTTGATTTGTTTATTTGTTGATGGGATTGACAGGT	17508179	17508425	17508129	17508181	1	LG1	Tp57577_TGAC_v2_gene13111	17504733	17513465	None	13877	921	138765	No_or_no_constitutive_exon
AATCCATCATGGGAGAAGAGTGAGTAACATGAAATTTGATTTGAGGGTAGTT	18151026	18151139	18150976	18151028	1	LG1	Tp57577_TGAC_v2_gene38871	18148008	18153529	None	13877	921	138765	No_or_no_constitutive_exon
ATCGGGCGTCAAGGCTATTGGAAAATTTGAGAATAGACAAAGGGAAACAGGT	18253585	18253919	18253969	18253917	-1	LG1	Tp57577_TGAC_v2_gene38917	18252465	18255738	None	13877	921	138765	No_or_no_constitutive_exon
GTAGTTACTATTTTTGAAGTTCAACTATGTAACAGTTATTTGGGATATAGGT	18520365	18520451	18520501	18520449	-1	LG1	Tp57577_TGAC_v2_gene13398	18514825	18523224	None	13877	921	138765	Yes
TATTTATTCACTATATTCCAACTCGCATCTCTAATTCCTGGGATGTGCAGAT	19017724	19017858	19017674	19017726	1	LG1	Tp57577_TGAC_v2_gene14592	19013564	19019599	None	13877	921	138765	No_or_no_constitutive_exon
TGGCATCCCTTCTACGCAACTTTGAATGGACACTTGCTGATGGGCTAAAGCC	19266708	19266917	19266658	19266710	1	LG1	Tp57577_TGAC_v2_gene37776	19260678	19266917	None	13877	921	138765	No_or_no_constitutive_exon
ATCTTAATATTAAGATAGACCTTTGCACATTATTTTTTGGGTGAAAACAGTC	19403814	19404014	19403764	19403816	1	LG1	Tp57577_TGAC_v2_gene37858	19401968	19410453	None	13877	921	138765	No_or_no_constitutive_exon
TTTTTCAAAATACTTTTTAAATTACTGGTTTTGATTCTGACTGGGAGCAGGA	19546797	19546963	19546747	19546799	1	LG1	Tp57577_TGAC_v2_gene37745	19541569	19547798	None	13877	921	138765	No_or_no_constitutive_exon
GGTTTTCTCTTTTACTTTTTAACTATCCTAGCTTCCTTCTGGGCCGGTAGTT	19702533	19703072	19703122	19703070	-1	LG1	Tp57577_TGAC_v2_gene36877	19702533	19704878	None	13877	921	138765	No_or_no_constitutive_exon
ATTAGTTGTTTTTGTAGACACTGTCATTATATATTGTTGTGTTGGGGCAGAT	19761362	19761772	19761822	19761770	-1	LG1	Tp57577_TGAC_v2_gene36857	19759609	19763344	None	13877	921	138765	Yes
TTATCACAATATTATTTTTACTAATATTTTCCTTCACTGGTATGGGATAGGA	19952643	19952724	19952774	19952722	-1	LG1	Tp57577_TGAC_v2_gene36880	19948818	19955070	None	13877	921	138765	No_or_no_constitutive_exon
TTCTTCACGTTATTGTAAAAGATGACGTCTAATGCTTTTATGGGAATCAGGA	19950573	19950664	19950714	19950662	-1	LG1	Tp57577_TGAC_v2_gene36880	19948818	19955070	None	13877	921	138765	No_or_no_constitutive_exon
ATGTAAAAATACTAGCAGTAGTAATTTCTTAGTTGTTTTTGTGGGTGCAGTG	20001089	20001224	20001039	20001091	1	LG1	Tp57577_TGAC_v2_gene36961	20000759	20005313	None	13877	921	138765	No_or_no_constitutive_exon
ATAAATGTTATTTATATAATGATGAGTTTGTAATTTGGGTAAAATTGAAGGT	20095584	20095873	20095923	20095871	-1	LG1	Tp57577_TGAC_v2_gene36901	20088266	20097808	None	13877	921	138765	No_or_no_constitutive_exon
ATAGTAAGATGATACAGGCGGCACTTGATTGGGCTTGTGGACCAGGGAAGGT	20322274	20322434	20322484	20322432	-1	LG1	Tp57577_TGAC_v2_gene36898	20320453	20325307	None	13877	921	138765	No_or_no_constitutive_exon
ATCATCATAATGAGGATATGGTTTGATTTTATTTTTGGTGGGAAATGTAGTT	20988869	20989445	20988819	20988871	1	LG1	Tp57577_TGAC_v2_gene3749	20987612	20991638	None	13877	921	138765	No_or_no_constitutive_exon
TTAGTTGATGGGTTTTCTTAAAAAAGTTTTTTTTTTTTTTGGGTTTGAAGAA	21234837	21234939	21234787	21234839	1	LG1	Tp57577_TGAC_v2_gene3790	21229592	21238124	None	13877	921	138765	No_or_no_constitutive_exon
TTTCATATTGTAATAGTCTAGAGAGTTTTCCACCCATCGTTGATGGGCAGCT	21354952	21355744	21355794	21355742	-1	LG1	Tp57577_TGAC_v2_gene3745	21352231	21360676	None	13877	921	138765	No_or_no_constitutive_exon
AATTTTTCCAGTAGTGACAATTTTTCTTTTTTGGTTGGGGGTGGGCACAGAT	21462726	21462834	21462884	21462832	-1	LG1	Tp57577_TGAC_v2_gene3029	21454724	21464599	None	13877	921	138765	No_or_no_constitutive_exon
TGTTACAATTTGATGGAAAAACTATTGTTATTGCCTTGGCAACTGGGCAGAA	21465778	21465950	21466000	21465948	-1	LG1	Tp57577_TGAC_v2_gene3036	21465175	21466199	None	13877	921	138765	No_or_no_constitutive_exon
ATACATGGGAAGTGACAACTCTTGTTTTTAACTTGCCACTTGGGAAGCAGGT	21550595	21550687	21550737	21550685	-1	LG1	Tp57577_TGAC_v2_gene3095	21546375	21551309	None	13877	921	138765	No_or_no_constitutive_exon
TATGTGCATGTGGAAAATTTATTAATGTTGTTTTAGTTTGGGTGGTGTAGGG	21635320	21635527	21635270	21635322	1	LG1	Tp57577_TGAC_v2_gene3065	21634559	21646402	None	13877	921	138765	No_or_no_constitutive_exon
TGATGCATGGTGAAGTTATTAATAATGGGGTGGTTGTGGGGGAGGTTTAGGA	21784241	21786338	21784191	21784243	1	LG1	Tp57577_TGAC_v2_gene3059	21783659	21789304	None	13877	921	138765	No_or_no_constitutive_exon
TAGTGAGTTACATGAATATGTGATAGAAAAATGAGTGAAGAGATTGGGAGAT	22293002	22293328	22292952	22293004	1	LG1	Tp57577_TGAC_v2_gene12007	22291992	22293328	None	13877	921	138765	No_or_no_constitutive_exon
CAGCTAACTGATATATTTAATGTCATGTACTATCTTGTTGGGTAATGCAGTG	22304803	22304908	22304958	22304906	-1	LG1	Tp57577_TGAC_v2_gene12075	22302672	22317362	None	13877	921	138765	No_or_no_constitutive_exon
AGATCAGAGTAGTTTTCCTTAATAATTTTTCTTTTTGGCATTGGGAACAGGG	23143814	23143980	23143764	23143816	1	LG1	Tp57577_TGAC_v2_gene26394	23140721	23145576	None	13877	921	138765	No_or_no_constitutive_exon
GAGGATTTTGTATTGCTGATTTATATCCTTCTTTTGGGGTGTTGCAAGAGAA	23677311	23677463	23677513	23677461	-1	LG1	Tp57577_TGAC_v2_gene15771	23676613	23678751	None	13877	921	138765	No_or_no_constitutive_exon
GGATGAACTTACCTAGCTTATTTATTTTAATGATGCTTTTGTGGGTGTAGTA	23811666	23811804	23811854	23811802	-1	LG1	Tp57577_TGAC_v2_gene15746	23805246	23821761	None	13877	921	138765	No_or_no_constitutive_exon
TCTCACAAAGAGAGCTTGTACATGTGGAAAATGTGATTGCAAATGGGCAGCA	24708517	24709006	24708467	24708519	1	LG1	Tp57577_TGAC_v2_gene3188	24707916	24713132	None	13877	921	138765	No_or_no_constitutive_exon
TAATATCTTTTTGTTGTTAATATCTTAAAAATTGCTTATCTAATTGGGAGTT	24771923	24772141	24771873	24771925	1	LG1	Tp57577_TGAC_v2_gene3219	24771026	24775447	None	13877	921	138765	No_or_no_constitutive_exon
TATAGCATGAATAAAAATAGTAATGTTGGTATATCTACTGATGGGATTAGGT	25005257	25005394	25005444	25005392	-1	LG1	Tp57577_TGAC_v2_gene34812	24992629	25007099	None	13877	921	138765	No_or_no_constitutive_exon
TGACATGCGTGTTTCGGTCAACTGGGTCATTCTTTTTGGGACGGAGGGAGTA	25037415	25037915	25037965	25037913	-1	LG1	Tp57577_TGAC_v2_gene26439	25034583	25038432	None	13877	921	138765	No_or_no_constitutive_exon
TGTTCCATAGTATTTGGCTTATTTTCCCATTTGTTATTGGGGTGATACAGGG	25315936	25316005	25315886	25315938	1	LG1	Tp57577_TGAC_v2_gene26447	25312222	25323975	None	13877	921	138765	No_or_no_constitutive_exon
TAAATACACAATGTAGTTAGAAATCGTAATTCATAATTTCATGGGTGCAGCA	25318923	25319074	25318873	25318925	1	LG1	Tp57577_TGAC_v2_gene26447	25312222	25323975	None	13877	921	138765	No_or_no_constitutive_exon
AATGAGTAGTGAAAATAATAATAATAATAAATCGAGAATGACATGGGAAGGT	25703873	25703940	25703823	25703875	1	LG1	Tp57577_TGAC_v2_gene34334	25703371	25709871	None	13877	921	138765	No_or_no_constitutive_exon
TTTTGTTTTTATGAAATATATGGTGACTAAACCTGTTCCTGGGAGTCAAGGA	26299863	26299926	26299976	26299924	-1	LG1	Tp57577_TGAC_v2_gene35222	26291992	26300966	None	13877	921	138765	No_or_no_constitutive_exon
CAAGCCTCGCACCAACATGTATGATGCAACTATCATGGTTTTGGGTAAAGGA	26733797	26735726	26735776	26735724	-1	LG1	Tp57577_TGAC_v2_gene35705	26733797	26736133	None	13877	921	138765	No_or_no_constitutive_exon
GAATCAAATTCTTTTTTCTTATTCTTTTCTTGTTTGATGGGATGTGGCAGAT	26765977	26766062	26765927	26765979	1	LG1	Tp57577_TGAC_v2_gene35708	26757563	26767699	None	13877	921	138765	No_or_no_constitutive_exon
ACTAGTGGCAATAGAAACGTGTCGTGACATATTATCCTTGGGTTGAACAGAA	27129111	27129245	27129061	27129113	1	LG1	Tp57577_TGAC_v2_gene21236	27127961	27130106	None	13877	921	138765	No_or_no_constitutive_exon
AAATAAAAATAATGACCTACGCTGACTCATGATCCGGTAGGGGTGTGCAGAT	27839858	27839968	27839808	27839860	1	LG1	Tp57577_TGAC_v2_gene26795	27837710	27839968	None	13877	921	138765	No_or_no_constitutive_exon
CTTGTTTTTTCATTTCTAACGAGCTTTTTTGTTTTTTGGGATGGAAACAGGT	27856170	27856265	27856120	27856172	1	LG1	Tp57577_TGAC_v2_gene26760	27855380	27862241	None	13877	921	138765	No_or_no_constitutive_exon
CAGAATTGTATATTATTTTGTGAATTGACTCATTTTTTGTGGGTGTGCAGGT	27919163	27919286	27919336	27919284	-1	LG1	Tp57577_TGAC_v2_gene26776	27916202	27934308	None	13877	921	138765	Yes
CTGTGTTGTTTCCTATTCTAAATGATGTGTGGTGTTTTTTGGGACCACAGAA	28115796	28115920	28115746	28115798	1	LG1	Tp57577_TGAC_v2_gene26798	28115230	28119069	None	13877	921	138765	No_or_no_constitutive_exon
TTTGATTTATAATTTATATTCTCATTTATTGCTGGGTAGGGGCAATGCAGGA	15499	21304	21354	21302	-1	LG2	Tp57577_TGAC_v2_gene21359	10722	23915	None	13877	921	138765	No_or_no_constitutive_exon
TCGCAACCTAGTCAAAGCGTGGTGTTCTTGTGCTTTGGAAGTATGGGGAGAT	1215869	1216449	1215819	1215871	1	LG2	Tp57577_TGAC_v2_gene36654	1214942	1217062	None	13877	921	138765	No_or_no_constitutive_exon
TGAGTTTATTATTTGTTACTAATTATTAACAATAATATTTGGGTCAACAGGA	2399573	2399831	2399523	2399575	1	LG2	Tp57577_TGAC_v2_gene31592	2397150	2399831	None	13877	921	138765	No_or_no_constitutive_exon
TAGTGACTGATTTATGATATGTTTGTTTGCCTTGGTTTGGGGTGATGTAGAG	2406205	2406423	2406155	2406207	1	LG2	Tp57577_TGAC_v2_gene31600	2404440	2422954	None	13877	921	138765	No_or_no_constitutive_exon
ACCATTGAATTAATATTATTCTGTTCTACAATGGCCACGGGAGTTAACAGAA	2624822	2624896	2624946	2624894	-1	LG2	Tp57577_TGAC_v2_gene18341	2617845	2630273	None	13877	921	138765	No_or_no_constitutive_exon
GATAGTGACAGGTTGAGAAATTGAAGCTTTCTTTTGGTTAATGGGTGCAGAG	2807543	2807675	2807493	2807545	1	LG2	Tp57577_TGAC_v2_gene21790	2806857	2812504	None	13877	921	138765	No_or_no_constitutive_exon
TACAATGATGAAGATTCTAAATGTTATTCTTTGTTATTTTCGGTGGGCAGTT	3197907	3197975	3197857	3197909	1	LG2	Tp57577_TGAC_v2_gene9188	3196757	3198326	None	13877	921	138765	No_or_no_constitutive_exon
ATCCCTACATCTTATTTTTTCCATTGCTTTCTCTTTAAACAACCCGGGAGGG	3663041	3663464	3662991	3663043	1	LG2	Tp57577_TGAC_v2_gene33543	3656355	3664040	None	13877	921	138765	No_or_no_constitutive_exon
AATTGAACTGTTTTTGGTTTGAAAACAGCTTAATTCGGGAAAAGTTATAGCT	3810796	3810939	3810746	3810798	1	LG2	Tp57577_TGAC_v2_gene33519	3810425	3812460	None	13877	921	138765	No_or_no_constitutive_exon
CATTGATGCTTTAATTTATTTATTTTTTATTAATTTTGTTGGGGGAACAGGA	5227765	5227965	5227715	5227767	1	LG2	Tp57577_TGAC_v2_gene10651	5225724	5228794	None	13877	921	138765	No_or_no_constitutive_exon
TGATATTTTATGTAATAGTAATAGTGAGATGTTTTTGTGTGTGGGTGCAGGA	5291586	5291707	5291536	5291588	1	LG2	Tp57577_TGAC_v2_gene10677	5290634	5294700	None	13877	921	138765	No_or_no_constitutive_exon
TAAGAGTCTGCTGAGAGTTATTATGGTGCAAATGCCCGTGGGAGTAGTAGTT	5476746	5476873	5476696	5476748	1	LG2	Tp57577_TGAC_v2_gene10653	5475594	5477478	None	13877	921	138765	No_or_no_constitutive_exon
AAAGTTCTGTCATATTGACTATAATTTACCTTTTCATGTTGGGATAACAGTA	6234051	6234142	6234001	6234053	1	LG2	Tp57577_TGAC_v2_gene26875	6228006	6235099	None	13877	921	138765	No_or_no_constitutive_exon
AAATGCATTTGATTAATCTCACATTTACTCTAGTTTCGGGATGGCAACAGTC	6303683	6303840	6303890	6303838	-1	LG2	Tp57577_TGAC_v2_gene26899	6299534	6305827	None	13877	921	138765	No_or_no_constitutive_exon
TGTCATTTTTTTCTTATTGGTGGTAATTTATTATCTATTGTGGGTAACAGGT	7299930	7300055	7300105	7300053	-1	LG2	Tp57577_TGAC_v2_gene20749	7297159	7305692	None	13877	921	138765	No_or_no_constitutive_exon
TTTTGATTTTTAACCCCTGGTTTTCTGCATTTGTGAAGTTGTGGGGGCAGGT	7700568	7700715	7700765	7700713	-1	LG2	Tp57577_TGAC_v2_gene32542	7700568	7704387	None	13877	921	138765	No_or_no_constitutive_exon
CAGCATGAGTTGGTCGTAGATAAAAATTTATTCATTTTTTATGGGTATAGAT	7976161	7976257	7976307	7976255	-1	LG2	Tp57577_TGAC_v2_gene13471	7967839	7982350	None	13877	921	138765	No_or_no_constitutive_exon
TTACAATTGTTCTTGCATAAATTAATCATTTGGGATGTTTGGGGATGCAGGT	8083782	8083964	8083732	8083784	1	LG2	Tp57577_TGAC_v2_gene13472	8081840	8086274	None	13877	921	138765	No_or_no_constitutive_exon
TGGCAAATATTGTCTAATGAAATTCACTTTCCAGTTTTATTGATGGGCAGAT	8803694	8803901	8803951	8803899	-1	LG2	Tp57577_TGAC_v2_gene2323	8795663	8808691	None	13877	921	138765	No_or_no_constitutive_exon
CCACAAAACACAAACTGAATCAGAAATCTCATACCATGGGCGAGATTAAGAT	9595414	9595515	9595565	9595513	-1	LG2	Tp57577_TGAC_v2_gene19381	9589170	9596081	None	13877	921	138765	No_or_no_constitutive_exon
ATCATATGTTTCTAACTTCTAAGAAATCTTTGTTTTTTTGGGTGATGTAGTA	9917572	9918321	9918371	9918319	-1	LG2	Tp57577_TGAC_v2_gene21050	9917572	9921450	None	13877	921	138765	Yes
TTCTTTAGCTGCATTCTCTCCTTGCAACCGACGATGAAATGGTTGGGAAGAT	10003022	10003413	10003463	10003411	-1	LG2	Tp57577_TGAC_v2_gene18812	10002268	10006244	None	13877	921	138765	No_or_no_constitutive_exon
CAATTTGAGTGCTGCACCTTGTTAATCCTGACATGGGGTGAGAACAACAGAT	10154166	10154495	10154545	10154493	-1	LG2	Tp57577_TGAC_v2_gene18825	10154166	10165114	None	13877	921	138765	No_or_no_constitutive_exon
TCAAATTCGTGAGGCCTATAGTGCCTGGTTTAGGTGTATCTGAGGGGGAGAG	10207786	10208028	10208078	10208026	-1	LG2	Tp57577_TGAC_v2_gene18819	10205505	10208684	None	13877	921	138765	No_or_no_constitutive_exon
TTTTTAGTTTTTCCCAAATAATAACTTAAATTTACTGGGTAGAAATTCAGGT	10257955	10258048	10258098	10258046	-1	LG2	Tp57577_TGAC_v2_gene18815	10256475	10262974	None	13877	921	138765	No_or_no_constitutive_exon
GAGTTCTTAATGCCTATAGTTGAGCTTTAAATCTGGAAGGGGGTTTAAAGTA	10557739	10557963	10557689	10557741	1	LG2	Tp57577_TGAC_v2_gene18094	10555432	10562287	None	13877	921	138765	No_or_no_constitutive_exon
GCGTTTTCCTTCTGATAACATGTTCTTTTTTTTTTTCTTTGGGAAATTAGGT	10683730	10683918	10683968	10683916	-1	LG2	Tp57577_TGAC_v2_gene18089	10683730	10687722	None	13877	921	138765	No_or_no_constitutive_exon
ATCAAACCTAATCATGGCCATAATAATTTGTCCGTTTCAAATTTGGGAAGTT	11380834	11381316	11381366	11381314	-1	LG2	Tp57577_TGAC_v2_gene9087	11378458	11387057	None	13877	921	138765	No_or_no_constitutive_exon
TTTTGGTTGTTATAGAAGTTTGATTTTTTATTTTTTTTGGGTATGAATAGTT	11418777	11418881	11418727	11418779	1	LG2	Tp57577_TGAC_v2_gene9090	11418297	11422478	None	13877	921	138765	No_or_no_constitutive_exon
TAGATAACACAGGCTTAACAACTTGTTGGATGTTACTTTCAGGGGAGCAGTT	11562419	11562497	11562547	11562495	-1	LG2	Tp57577_TGAC_v2_gene28306	11562419	11565268	None	13877	921	138765	No_or_no_constitutive_exon
TCGTATCTGTTATTATGTATCTAATGTTGTCATTTTGTTTGGGACAAAAGAC	11675914	11676013	11676063	11676011	-1	LG2	Tp57577_TGAC_v2_gene22970	11673171	11688066	None	13877	921	138765	No_or_no_constitutive_exon
TGAACCGGATTCATTACTGCTCTTACTTTGATTTTATTTTCTGGGAACAGGT	11851168	11851260	11851118	11851170	1	LG2	Tp57577_TGAC_v2_gene22475	11847701	11853893	None	13877	921	138765	No_or_no_constitutive_exon
GGTGTGGGGATTACACTATTTGTCTTGATATTTTTTCTTTTGGGATGCAGCA	12476392	12476518	12476342	12476394	1	LG2	Tp57577_TGAC_v2_gene2381	12470499	12478311	None	13877	921	138765	No_or_no_constitutive_exon
GTTGCTATAACTGAGATAACTATTGTTTAATTGCCATAGGGGCTTAAAAGCT	12531230	12531514	12531564	12531512	-1	LG2	Tp57577_TGAC_v2_gene2355	12524946	12533285	None	13877	921	138765	No_or_no_constitutive_exon
GCTCACTTGTTTATTTTTAATGTCGTCTCTCGTTTTCTTGGGCAAAACAGAA	12927836	12927956	12927786	12927838	1	LG2	Tp57577_TGAC_v2_gene25135	12926485	12933751	None	13877	921	138765	No_or_no_constitutive_exon
TTTTGTTATTAATTATTAATTGTTTGTTGGGTTTTGATTGGGTGTGGCAGGT	12966016	12966068	12965966	12966018	1	LG2	Tp57577_TGAC_v2_gene25104	12965107	12970306	None	13877	921	138765	No_or_no_constitutive_exon
TTTTGTTATTAATTATTAATTGTTTGTTGGGTTTTGATTGGGTGTGGCAGGT	12970000	12970306	12969950	12970002	1	LG2	Tp57577_TGAC_v2_gene25104	12965107	12970306	None	13877	921	138765	No_or_no_constitutive_exon
TGCTGTTAGCATATGGAGATGGATCCATTCTTTTGCAGCAGGGATGACAGTG	13029510	13029829	13029460	13029512	1	LG2	Tp57577_TGAC_v2_gene25120	13027647	13029829	None	13877	921	138765	No_or_no_constitutive_exon
TTTTGAAGATTTTTTGATTGGGGGTGTTTTGTTGAATTTTGGGGGTGCAGGC	13095750	13095948	13095700	13095752	1	LG2	Tp57577_TGAC_v2_gene25139	13094907	13099417	None	13877	921	138765	No_or_no_constitutive_exon
CTTTAATGATCTCCAGCATGATTCACTATTGCAAACAATGATGGGAGAAGAC	13112408	13113053	13113103	13113051	-1	LG2	Tp57577_TGAC_v2_gene25131	13112408	13117347	None	13877	921	138765	No_or_no_constitutive_exon
TCGTCTTTATCTTTTCCTCTAAATACATCTTTGTTAATTGTTGGGGCAAGGT	13652970	13653273	13653323	13653271	-1	LG2	Tp57577_TGAC_v2_gene10363	13647536	13656796	None	13877	921	138765	No_or_no_constitutive_exon
ATAACTCATGTTATTGTTTGTCAATGTTTTTTGTTTCAATGGGAGAGTAGTG	14447464	14447949	14447999	14447947	-1	LG2	Tp57577_TGAC_v2_gene26719	14447464	14449203	None	13877	921	138765	No_or_no_constitutive_exon
TTGTTTAATTGTTTATGTTTTTGGTGTATTTTTTGCAATTGGGATTGTAGTT	14452693	14453306	14453356	14453304	-1	LG2	Tp57577_TGAC_v2_gene26728	14452693	14454108	None	13877	921	138765	No_or_no_constitutive_exon
GTCCTTCGCTGCTTTCTCATTTTGCTTTTCATGTGGATGGGGAAATTCAGGT	14522546	14522612	14522662	14522610	-1	LG2	Tp57577_TGAC_v2_gene26706	14520756	14524803	SHW1	13877	921	138765	No_or_no_constitutive_exon
CGAGTTGAATTTTATGCGTAATTTTAATGGATTTTCGGGGATGATGGCAGTG	14652261	14653107	14653157	14653105	-1	LG2	Tp57577_TGAC_v2_gene26705	14646075	14654263	None	13877	921	138765	No_or_no_constitutive_exon
CCTCTATCATTCTATACCTTTAGCACATGATTACTATTTTGGGAATACAGGA	15484107	15484177	15484057	15484109	1	LG2	Tp57577_TGAC_v2_gene33901	15480150	15487207	None	13877	921	138765	No_or_no_constitutive_exon
AAACAAATCTTTTGTTTGTTGGATTGGATGAATTATGTAATGGGAGAAAGAT	15855038	15855214	15855264	15855212	-1	LG2	Tp57577_TGAC_v2_gene33905	15853226	15856007	None	13877	921	138765	No_or_no_constitutive_exon
CGATCTGTAATTTAGACCTGTTCTGTTAGTGACTTTTTGGGTGAATGCAGGC	16417637	16417995	16417587	16417639	1	LG2	Tp57577_TGAC_v2_gene16497	16414369	16417995	None	13877	921	138765	No_or_no_constitutive_exon
TTGGTCTAATATATTAAATATTAATTGCTGTCAATTTTTGGGTGACACAGGA	17447341	17447480	17447291	17447343	1	LG2	Tp57577_TGAC_v2_gene17248	17444693	17451372	None	13877	921	138765	No_or_no_constitutive_exon
TTCAGTTGAATCATAGAAATTTGATTGATCAAAGGTTTGAGGGTTTGAAGAA	19147100	19147288	19147050	19147102	1	LG2	Tp57577_TGAC_v2_gene16027	19145225	19147288	None	13877	921	138765	No_or_no_constitutive_exon
AGGTGTGGCACAAATTGGTGCCATGAAAGGTGACAATTTTTGGGTGGCAGGT	19208386	19208851	19208901	19208849	-1	LG2	Tp57577_TGAC_v2_gene16000	19208196	19209435	None	13877	921	138765	No_or_no_constitutive_exon
TGTCTATAAGTTGAAGAAAATATGCTGAACTCTCTTATATGGGGTGATAGTA	21449257	21449359	21449207	21449259	1	LG2	Tp57577_TGAC_v2_gene19738	21445498	21450118	None	13877	921	138765	No_or_no_constitutive_exon
TTATGATTGCTTTCCCAACACGTGGTGTGGTGAACACTTGGGGGTGACAGCC	22103273	22103420	22103223	22103275	1	LG2	Tp57577_TGAC_v2_gene5991	22100356	22103420	None	13877	921	138765	No_or_no_constitutive_exon
CTGTTCAGATTTGGTGTTGTTTGTGAGATCAGTTAGTTTTGGGTGAGCAGGC	22313195	22313263	22313313	22313261	-1	LG2	Tp57577_TGAC_v2_gene5988	22310914	22322986	None	13877	921	138765	No_or_no_constitutive_exon
TTGAGTGCCAGTGATTTTAATACGGTCTAGTGTTTTGTTTGCGGGAGCAGAT	22509419	22509426	22509476	22509424	-1	LG2	Tp57577_TGAC_v2_gene36728	22505757	22514009	None	13877	921	138765	No_or_no_constitutive_exon
ACAAAGCTCTCACTCAAAGAATTAACTTTTTTACGATGTTGGGTGGACAGGA	22645611	22645957	22645561	22645613	1	LG2	Tp57577_TGAC_v2_gene36785	22637334	22645957	None	13877	921	138765	No_or_no_constitutive_exon
CAAGAATTATTGTTGACTTCTAAAAAATTGTTTGTTTTGGGTGTGAATAGGT	23105368	23105740	23105318	23105370	1	LG2	Tp57577_TGAC_v2_gene36825	23101898	23105740	None	13877	921	138765	No_or_no_constitutive_exon
TCTTCTTTCTGATGGTTTAATTATTGGCTAATCTGTTGGGAAATGCGCAGAT	23860462	23861014	23861064	23861012	-1	LG2	Tp57577_TGAC_v2_gene5354	23852570	23871409	None	13877	921	138765	No_or_no_constitutive_exon
CTTTTATTTTTATTTAAATTTAAATAAAAACGGAGGAACTGAATGGGTAGCG	23921484	23921558	23921434	23921486	1	LG2	Tp57577_TGAC_v2_gene5333	23918209	23923913	None	13877	921	138765	No_or_no_constitutive_exon
GATATTAGTTTGTTAAATTCTAATTTTCATTTACTTATTCATATGGGCAGGT	24534926	24536056	24536106	24536054	-1	LG2	Tp57577_TGAC_v2_gene12657	24534313	24537022	None	13877	921	138765	No_or_no_constitutive_exon
TAACAATTTTTTTTTCTTTCACCATCAGTTTAATCTGGTTCGGGGGTCAGTT	24580834	24580973	24581023	24580971	-1	LG2	Tp57577_TGAC_v2_gene12684	24578991	24583491	None	13877	921	138765	No_or_no_constitutive_exon
TGCTTGGTTGAATTGGTTTTTATTTTACTTTTTTACTTGGGTGGATGCAGGG	24677428	24678406	24677378	24677430	1	LG2	Tp57577_TGAC_v2_gene12556	24676641	24678406	None	13877	921	138765	No_or_no_constitutive_exon
CTAAAAATTATTCTTTCAAGATTATTAATTTGGTTTAGTGGGGATTGCAGGA	24840996	24841093	24840946	24840998	1	LG2	Tp57577_TGAC_v2_gene12643	24834345	24850199	ATMIN7	13877	921	138765	No_or_no_constitutive_exon
AGATTTTTCGGAATACAAGCTTTTTATTTAAATATTTTGTATATGGGCAGGT	24930880	24931081	24931131	24931079	-1	LG2	Tp57577_TGAC_v2_gene12553	24929172	24932801	None	13877	921	138765	No_or_no_constitutive_exon
ATATATAATATACTGATGTTGATACTTTTTCTCTTTTGCCACGGGTATAGGT	24953100	24953405	24953455	24953403	-1	LG2	Tp57577_TGAC_v2_gene12717	24952498	24961101	None	13877	921	138765	No_or_no_constitutive_exon
GTTTGTTTGTTTGTTATTTGCATATCTTGAATTCATTGCTAAATGGGCAGGT	25028317	25028455	25028267	25028319	1	LG2	Tp57577_TGAC_v2_gene12546	25027806	25029959	ATPRX_Q	13877	921	138765	No_or_no_constitutive_exon
TATATATAATATACCGATGTTGATACTTTTCTCTTTTGCCACGGGTATAGGT	25057404	25057709	25057354	25057406	1	LG2	Tp57577_TGAC_v2_gene12694	25057006	25058474	None	13877	921	138765	No_or_no_constitutive_exon
ACGATTCTGACAACCTTGTTTTTAACTGTATATCTTGGTTGGGAATGAAGGT	25529737	25529902	25529952	25529900	-1	LG2	Tp57577_TGAC_v2_gene2134	25526592	25531528	None	13877	921	138765	No_or_no_constitutive_exon
AGTTCTATGCCATGTGTAAATAATACTGTTTTTTTGCTTATGGGTGATAGGT	25564210	25565132	25565182	25565130	-1	LG2	Tp57577_TGAC_v2_gene2068	25561788	25566228	None	13877	921	138765	No_or_no_constitutive_exon
TGGTACATACAGTTATGATAGTAACATGTCTTTTATTTTGGGAATCACAGCG	25867009	25867458	25866959	25867011	1	LG2	Tp57577_TGAC_v2_gene2128	25861228	25867458	None	13877	921	138765	No_or_no_constitutive_exon
GAGAATTAAAAAGAAAATAATGGAATAATATTTATTTAGATTGGGGGCAGTG	26110858	26111502	26111552	26111500	-1	LG2	Tp57577_TGAC_v2_gene2096	26110858	26120468	None	13877	921	138765	No_or_no_constitutive_exon
TGCCTGTTGCCCACATGGTCTGCAATCAAACACCTCCGGTGGGAAGCAAGCC	26316635	26316659	26316709	26316657	-1	LG2	Tp57577_TGAC_v2_gene37069	26311231	26320613	None	13877	921	138765	No_or_no_constitutive_exon
ACAAGTGATGCCATCGAATGCGACTTTAAGGATTGGTTTGGGAACTGGAGAT	26808205	26808767	26808817	26808765	-1	LG2	Tp57577_TGAC_v2_gene37134	26805478	26810127	None	13877	921	138765	No_or_no_constitutive_exon
GTGTGTGTTGTTCTTGTTGATAATTGTAATTTGTGGTGGTATGGGTGTAGAT	27434573	27434631	27434681	27434629	-1	LG2	Tp57577_TGAC_v2_gene5394	27430392	27435645	None	13877	921	138765	No_or_no_constitutive_exon
AATTCACATAAGGAAAAAGGTTGGCTGATTTCTCTTACCATGAAGGGTAGGA	27803065	27803278	27803328	27803276	-1	LG2	Tp57577_TGAC_v2_gene5392	27801308	27805896	None	13877	921	138765	No_or_no_constitutive_exon
CAATGCAATTGATTTTTCCTTATTCTCGTGGATTGGATTGGGGATAAAAGAG	28480741	28480889	28480939	28480887	-1	LG2	Tp57577_TGAC_v2_gene34070	28480741	28482170	None	13877	921	138765	No_or_no_constitutive_exon
AACACTAACATCATTAATGCTTAATATTATGGTTTTTGCGGGTGACACAGGG	28691920	28692115	28691870	28691922	1	LG2	Tp57577_TGAC_v2_gene34088	28687270	28693967	None	13877	921	138765	No_or_no_constitutive_exon
CACCACCTTTTCCTTTTTTCCTGCCCTTTTTTTGCGGGTTGGGGTTATAGGA	28692600	28693967	28692550	28692602	1	LG2	Tp57577_TGAC_v2_gene34088	28687270	28693967	None	13877	921	138765	No_or_no_constitutive_exon
CCTTTGATTTTTTTTAATATATATTCAATTTTCTTCTTTGGGATGTACAGGT	29266577	29266706	29266527	29266579	1	LG2	Tp57577_TGAC_v2_gene25898	29265252	29267275	None	13877	921	138765	No_or_no_constitutive_exon
TCGCATATTAATTAGCTTTGTTTTTAAATTTTTTTGGGATATGAAAACAGGA	29636744	29636950	29637000	29636948	-1	LG2	Tp57577_TGAC_v2_gene32652	29636219	29637382	None	13877	921	138765	No_or_no_constitutive_exon
GGACAAGTTTGTAAAGGCACCTATTTGTGTGTTTTGGGATTGTGAAACAGCC	29945215	29945380	29945430	29945378	-1	LG2	Tp57577_TGAC_v2_gene8290	29942961	29946830	None	13877	921	138765	No_or_no_constitutive_exon
TGTTGCAATTTGTGCAAATTTCATAATTGTTTTTGTTATTGGGTTGTAAGGT	30063680	30063806	30063630	30063682	1	LG2	Tp57577_TGAC_v2_gene20990	30063482	30068998	None	13877	921	138765	No_or_no_constitutive_exon
TAAATGTATCTCTTTTTCCAATTTCAAAATCTTCTTTATTTGGGGATGAGGT	30392244	30392461	30392511	30392459	-1	LG2	Tp57577_TGAC_v2_gene6649	30386690	30394077	None	13877	921	138765	No_or_no_constitutive_exon
ATTATCTGATCAAATCCTTCCCCCATCCCTTGGTTTGGGCGGGTGTATAGAC	30587336	30587437	30587487	30587435	-1	LG2	Tp57577_TGAC_v2_gene6715	30586608	30595237	None	13877	921	138765	No_or_no_constitutive_exon
AGAAATTATTGGAAACCATCTTTCGTTGATATCTTTTCTTGGGATGGTAGGG	30602646	30602725	30602596	30602648	1	LG2	Tp57577_TGAC_v2_gene6713	30597637	30604702	None	13877	921	138765	No_or_no_constitutive_exon
AGATCTTTTAACTCGAACTGAAATGCTTACTTTGTTTTAAATGTGGGCAGTG	30604461	30604702	30604411	30604463	1	LG2	Tp57577_TGAC_v2_gene6713	30597637	30604702	None	13877	921	138765	No_or_no_constitutive_exon
TCTCTTTATCTCTATACATTCTATTTATTAATATGGGGATAAAAAAGCAGGA	30611966	30612131	30611916	30611968	1	LG2	Tp57577_TGAC_v2_gene6678	30607897	30613269	None	13877	921	138765	No_or_no_constitutive_exon
AATTATTCTGTGCTGTACTCAACTAAATTCCACTTTGTTTTGGGATGTAGGT	30740773	30740965	30741015	30740963	-1	LG2	Tp57577_TGAC_v2_gene6625	30729539	30749587	None	13877	921	138765	No_or_no_constitutive_exon
ATTTTGCTCTAAACTAAAACTAACAAGATGTTGGTGTTGAATGGGAACAGGT	30782878	30783177	30782828	30782880	1	LG2	Tp57577_TGAC_v2_gene6620	30779109	30784013	None	13877	921	138765	No_or_no_constitutive_exon
TTGTTGATTAAGTTTTATAATCAAGTATTGTTATGATTGCTAGGTGGGAGAT	30869601	30869795	30869845	30869793	-1	LG2	Tp57577_TGAC_v2_gene6677	30867977	30870670	None	13877	921	138765	No_or_no_constitutive_exon
TTGTTTAGCATCCACATATTTTACAGCTGACAGTTTCTGGGGGTTAACAGGA	30881041	30881499	30881549	30881497	-1	LG2	Tp57577_TGAC_v2_gene6616	30881041	30889404	None	13877	921	138765	No_or_no_constitutive_exon
TATTAGTATTAGTATTTGTTAATTTATAATGTTTGTTAGCGGGGTTGCAGAA	31043789	31043877	31043739	31043791	1	LG2	Tp57577_TGAC_v2_gene6611	31043420	31047452	None	13877	921	138765	No_or_no_constitutive_exon
TGATTTTTTTTTTTTTTGTTATGAAATTGGGTGTGGGGTTAAAATTAAAGGA	31255225	31255541	31255175	31255227	1	LG2	Tp57577_TGAC_v2_gene19564	31250845	31256284	None	13877	921	138765	No_or_no_constitutive_exon
AATTTAGCAAAATATATATTAGTTAACCACATAATCGGTGAAATGGGCAGGA	31583384	31583511	31583561	31583509	-1	LG2	Tp57577_TGAC_v2_gene37900	31582283	31585065	None	13877	921	138765	No_or_no_constitutive_exon
AGTGTGGCAAGCATGAAAAGGCCGTGAAAGCGTTTCGTAGAATGGGTGAGTT	32087190	32088346	32088396	32088344	-1	LG2	Tp57577_TGAC_v2_gene37971	32087190	32090543	None	13877	921	138765	No_or_no_constitutive_exon
TTTTTATTAAATGTTTTATAATATGATTCTATGTTTTGGTGGGGCTGCAGCA	32248235	32248302	32248185	32248237	1	LG2	Tp57577_TGAC_v2_gene37869	32247233	32250292	None	13877	921	138765	No_or_no_constitutive_exon
GAATTGTACCTGTCAGAGTTTTTTTCTTATCATGCTTTTTGAATGGGCAGGA	32311439	32311486	32311536	32311484	-1	LG2	Tp57577_TGAC_v2_gene37927	32310071	32319962	None	13877	921	138765	No_or_no_constitutive_exon
TGAAGGAATAAAAATCAAAATGAACAAAATATATTCTCTTGGGGATTCAGTG	32507663	32507800	32507850	32507798	-1	LG2	Tp57577_TGAC_v2_gene38001	32503483	32521702	None	13877	921	138765	Yes
ATCTCTAACCAATGGGAATCGTCTAATGAATTGTGTAAATGGGGCTGTAGAG	260746	260799	260849	260797	-1	LG3	Tp57577_TGAC_v2_gene21692	257680	261898	None	13877	921	138765	No_or_no_constitutive_exon
ACTTTTAATTTTTATTGGGGAATTATTTCTGTTTGTGCGTGGGGTTGCAGAG	323708	323794	323844	323792	-1	LG3	Tp57577_TGAC_v2_gene32707	323708	330530	None	13877	921	138765	No_or_no_constitutive_exon
AGCAAAAAAATTGTATATTCATTGTCAGTTTTATATAATGGGCAATGCAGGA	466336	466901	466951	466899	-1	LG3	Tp57577_TGAC_v2_gene32705	466336	475190	None	13877	921	138765	No_or_no_constitutive_exon
TATAGTTCATTCAAAGATCCTATTTTTTATTGTTTTCTTCAATTGGGTAGCG	1059198	1059371	1059421	1059369	-1	LG3	Tp57577_TGAC_v2_gene23434	1055747	1059986	None	13877	921	138765	No_or_no_constitutive_exon
CAAATCTTCCAAATCCTCTTTGCTCTTTGATATGGCACTAAAGGGTGTAGCA	1056304	1056327	1056377	1056325	-1	LG3	Tp57577_TGAC_v2_gene23434	1055747	1059986	None	13877	921	138765	No_or_no_constitutive_exon
TTATTATGTTTTGATTTACCTAACTTTTCTATATGATATGTAATGGGCAGGT	1764674	1765004	1764624	1764676	1	LG3	Tp57577_TGAC_v2_gene12777	1761820	1767655	None	13877	921	138765	No_or_no_constitutive_exon
CATTTTAATTTATTTATTACTCTAATTTAATTGGTGTTTTTTGGGGATAGGT	1929488	1929766	1929816	1929764	-1	LG3	Tp57577_TGAC_v2_gene12803	1929488	1930170	None	13877	921	138765	No_or_no_constitutive_exon
CTAAGTCAAAATCTAATGAAAATGTGTAATGTTGTGGGAAAAAAAAACAGAC	2035223	2035417	2035467	2035415	-1	LG3	Tp57577_TGAC_v2_gene12904	2032312	2038040	PIP5K3	13877	921	138765	No_or_no_constitutive_exon
GTTTTTGAATTCTAGATTTTACCTTTAAAATCTGGTGTTGGGAATTTAAGTG	2071247	2071505	2071197	2071249	1	LG3	Tp57577_TGAC_v2_gene12966	2066150	2071505	None	13877	921	138765	No_or_no_constitutive_exon
TATTAGTTTTTGTTTGTGGGTTAATTTTGTACTCCACTGGATGGGAACAGGT	2343673	2343796	2343623	2343675	1	LG3	Tp57577_TGAC_v2_gene12887	2341783	2347322	None	13877	921	138765	No_or_no_constitutive_exon
TTTTAAGCTTTTTTAAATTGTTTGTGGAATGATGAAAATGGGTAATGCAGGC	2353080	2353223	2353273	2353221	-1	LG3	Tp57577_TGAC_v2_gene12812	2348050	2354093	None	13877	921	138765	No_or_no_constitutive_exon
TAATTGAATTGATTCAATTTCTGATGCAATTAGTCATTGTTTGGGAACAGGT	2569543	2569762	2569812	2569760	-1	LG3	Tp57577_TGAC_v2_gene12837	2569543	2570625	None	13877	921	138765	No_or_no_constitutive_exon
AACTTGCATGTGATTACTGGAATCATGTTTGGTTTGGGGTTGGTGATAAGTG	2589535	2589627	2589677	2589625	-1	LG3	Tp57577_TGAC_v2_gene12797	2581505	2595261	None	13877	921	138765	No_or_no_constitutive_exon
ATATCCTATTTTCTGTTCTAACAGTAATTGTTTTCGGCGATGGGGGTCAGGA	2679130	2679269	2679080	2679132	1	LG3	Tp57577_TGAC_v2_gene12841	2677411	2681054	None	13877	921	138765	No_or_no_constitutive_exon
TAATCTTAATTGTTTCATGATTTTCAAATAGCGGGATCGGGAAAGCCCAGCG	2707973	2708167	2708217	2708165	-1	LG3	Tp57577_TGAC_v2_gene12779	2707192	2709081	None	13877	921	138765	No_or_no_constitutive_exon
GATTGACTACTCCAATTCTAATGTGGTTATTCTTTTTTGGGGGATTGTAGAT	2921365	2921506	2921315	2921367	1	LG3	Tp57577_TGAC_v2_gene12757	2920481	2921936	None	13877	921	138765	No_or_no_constitutive_exon
GTCTCAATTCATTCTTGATCTGACATTTGTGTTTTTGGAAAATTGGGCAGAT	3192613	3192708	3192563	3192615	1	LG3	Tp57577_TGAC_v2_gene12899	3188627	3193743	None	13877	921	138765	No_or_no_constitutive_exon
GTGGGTTAGGCCATGTTGCAATCAAATTTGGTAAAGCATTTGGGCTGAAGGT	3406983	3407082	3406933	3406985	1	LG3	Tp57577_TGAC_v2_gene2187	3400244	3407341	None	13877	921	138765	No_or_no_constitutive_exon
TGGCAAATATTGTCTAATGAAATTCACTTTCCAGTTTTATTGATGGGCAGAT	3565333	3565456	3565283	3565335	1	LG3	Tp57577_TGAC_v2_gene2248	3558374	3583784	None	13877	921	138765	No_or_no_constitutive_exon
AGCCTTGAGGCAATTTAATTTATTGATAGAGCTATGTATTGGGGATGCAGGA	3915302	3915472	3915252	3915304	1	LG3	Tp57577_TGAC_v2_gene2193	3912583	3917435	None	13877	921	138765	No_or_no_constitutive_exon
GCTTCACTGTTCTTTCACTCTAATGTGACAATGGAATGGGAAACTTGAAGGA	4299373	4299620	4299670	4299618	-1	LG3	Tp57577_TGAC_v2_gene3400	4299373	4300248	None	13877	921	138765	No_or_no_constitutive_exon
ATAAATAAACGAGTGTAATGATGGAAGGTGATTGACTATTCCAAGGGTAGCG	4369575	4369728	4369525	4369577	1	LG3	Tp57577_TGAC_v2_gene3416	4362958	4372005	None	13877	921	138765	No_or_no_constitutive_exon
CAAAGACACAACACACACTTTTTCTCCATTGACTTCAACTCAATGGGTAGCA	4607638	4608269	4607588	4607640	1	LG3	Tp57577_TGAC_v2_gene3387	4601268	4612126	None	13877	921	138765	No_or_no_constitutive_exon
AAATATAACAACCTAATAGTTATTGATTCTATTTTGATTTATGGGAATAGGA	4608711	4608855	4608661	4608713	1	LG3	Tp57577_TGAC_v2_gene3387	4601268	4612126	None	13877	921	138765	No_or_no_constitutive_exon
TGTTCACGGAATAATGCTAATGTACTTGCTGGGGTCTTGCAGGGTTGGAGCG	5062083	5062132	5062033	5062085	1	LG3	Tp57577_TGAC_v2_gene24353	5059618	5066899	None	13877	921	138765	No_or_no_constitutive_exon
CTAACATATGAAAGTGTTTGATTTTTTTATTTATTAATTGGGTGAATTAGAT	5307636	5307885	5307935	5307883	-1	LG3	Tp57577_TGAC_v2_gene6272	5307636	5308725	None	13877	921	138765	No_or_no_constitutive_exon
CTTCCATATTCAGACACCCCTATTAACAATTTCTGATGGGTGAAATACAGCT	5347282	5347483	5347533	5347481	-1	LG3	Tp57577_TGAC_v2_gene6260	5342864	5353005	None	13877	921	138765	No_or_no_constitutive_exon
GGATATAATATTAACTTTCCTTCGCATTTTTATTTTTTCGTATGGGACAGAC	5451744	5452092	5452142	5452090	-1	LG3	Tp57577_TGAC_v2_gene6201	5451744	5455655	None	13877	921	138765	No_or_no_constitutive_exon
TTCCTGTTTATTTATCTCTAATAATTCATAATGTTTGATTTTAGGGAAAGGG	5927820	5928111	5928161	5928109	-1	LG3	Tp57577_TGAC_v2_gene6261	5925592	5940319	None	13877	921	138765	No_or_no_constitutive_exon
CTTTACTTAACTTTCAGTCCTGATGACGTGTTTTTTTTTTGGGGATGCAGTT	6089639	6089774	6089589	6089641	1	LG3	Tp57577_TGAC_v2_gene2925	6088168	6092942	None	13877	921	138765	No_or_no_constitutive_exon
CTAATGTTCTTATTCATATTTATTTTTTCTTTTTTTTTGGGATATCAAAGGT	6192641	6192895	6192945	6192893	-1	LG3	Tp57577_TGAC_v2_gene2947	6187159	6195048	None	13877	921	138765	No_or_no_constitutive_exon
TTTTCTCCGGTGCTATCAGCCCGTGGATGATTTGGGTTTTGGGATGGCAGGT	6617419	6617921	6617369	6617421	1	LG3	Tp57577_TGAC_v2_gene37387	6612370	6622488	None	13877	921	138765	No_or_no_constitutive_exon
CTGTGCCTCACTTTTCTAAATTGTATTTTGAAAATCTTTAAATGGGTCAGAT	6932764	6932971	6932714	6932766	1	LG3	Tp57577_TGAC_v2_gene37376	6927610	6936215	None	13877	921	138765	No_or_no_constitutive_exon
TCACTGCACAATCCACGGAGGCGCCTTTAGAAAGGACAAAGGGGAACCAGAA	7140466	7140494	7140544	7140492	-1	LG3	Tp57577_TGAC_v2_gene37297	7134628	7142424	None	13877	921	138765	No_or_no_constitutive_exon
CTTTTGTTGATCTTGAAATGTATAATATGCACTTGTCAGGGGATACACAGCA	7322196	7322336	7322386	7322334	-1	LG3	Tp57577_TGAC_v2_gene37319	7321406	7322673	None	13877	921	138765	No_or_no_constitutive_exon
GTAGCTTCGATTAGTGTGCCTTATCTAATTTGGGAGAAATGGGAAAACAGGT	7561927	7562070	7562120	7562068	-1	LG3	Tp57577_TGAC_v2_gene37424	7558387	7562953	None	13877	921	138765	No_or_no_constitutive_exon
GTAACCATGAGACTAATTTCACTGTCCCCTAACTGATATGGGTAACACAGGA	7671405	7671559	7671609	7671557	-1	LG3	Tp57577_TGAC_v2_gene6756	7671024	7676561	None	13877	921	138765	No_or_no_constitutive_exon
TTTGGTAATTTTAAGGTTGTGTTAATTTGTGTGTGAATTGGGACATACAGAG	7732415	7732763	7732365	7732417	1	LG3	Tp57577_TGAC_v2_gene6805	7731767	7741726	None	13877	921	138765	No_or_no_constitutive_exon
CATTCATTTTGAAAAAATAGTTATAAAAACTTTTTTCTTGGGGTGCACAGAT	7972336	7972414	7972286	7972338	1	LG3	Tp57577_TGAC_v2_gene6781	7969507	7977182	None	13877	921	138765	No_or_no_constitutive_exon
TTGAATTTTCTCTAAATATATTGGTTCTTGGTAAAACTGGGGTTGGAAAGAG	8127804	8128835	8127754	8127806	1	LG3	Tp57577_TGAC_v2_gene6736	8121547	8130232	None	13877	921	138765	No_or_no_constitutive_exon
ACATCAACTTTGTTTGACCAATTTTCCTTTATATTTTGGGACGGAGAGAGTA	8275958	8276052	8275908	8275960	1	LG3	Tp57577_TGAC_v2_gene6790	8263835	8276052	None	13877	921	138765	No_or_no_constitutive_exon
GTTTGCTTCTGTTTTTTATTAATTTGTTTTTTTTTTGCCGGGATACACAGAT	8282183	8282252	8282302	8282250	-1	LG3	Tp57577_TGAC_v2_gene6794	8276392	8283845	None	13877	921	138765	No_or_no_constitutive_exon
CAAGAGTTTTAATGTAGTGGTAGCTGCATCCTGTATTTGTGGGGCTACAGCC	8993202	8993292	8993342	8993290	-1	LG3	Tp57577_TGAC_v2_gene17073	8993202	8998871	None	13877	921	138765	No_or_no_constitutive_exon
TGATTTCCAAGTATGACATTTTGTTTTTGCCGATGTATGTTGGGGTGCAGGT	9235087	9236269	9235037	9235089	1	LG3	Tp57577_TGAC_v2_gene34758	9234306	9247746	None	13877	921	138765	No_or_no_constitutive_exon
AAGTATGACATTTTGACATTTAGTTTTTGCCGATGTATGTTGGGGCGCAGGT	9252452	9253667	9252402	9252454	1	LG3	Tp57577_TGAC_v2_gene34757	9250732	9281142	None	13877	921	138765	No_or_no_constitutive_exon
ATTCTGACTTTGAGAATTTATGATATTCACTTGTCTATTGGGGTTACAAGGT	9902626	9903195	9903245	9903193	-1	LG3	Tp57577_TGAC_v2_gene31237	9902626	9904739	None	13877	921	138765	No_or_no_constitutive_exon
AAAGTAATGATATCTTGTAAATTATTAGTAAAAACATCTTATAAGGGTAGTT	10769383	10769471	10769333	10769385	1	LG3	Tp57577_TGAC_v2_gene14212	10768941	10772711	None	13877	921	138765	No_or_no_constitutive_exon
AAATAGATAGGATAGCGAAATCACAACTCACAAGTGCAGGGTGCAGATAGGC	10784284	10784532	10784234	10784286	1	LG3	Tp57577_TGAC_v2_gene14224	10779941	10784532	None	13877	921	138765	No_or_no_constitutive_exon
TTAATGAACCTGAAAAAGGAATCTTTGCTTATATATGAAACCGAAGGGAGTA	10938891	10939144	10938841	10938893	1	LG3	Tp57577_TGAC_v2_gene13929	10937366	10939827	None	13877	921	138765	No_or_no_constitutive_exon
TATTTCTTTGGCTGGTATGTGACATATCAAATTTTAATTGGGCAATGCAGGT	12013384	12013564	12013334	12013386	1	LG3	Tp57577_TGAC_v2_gene11875	12009688	12023771	None	13877	921	138765	No_or_no_constitutive_exon
TGGGGATTTCATCACATTGTCTACTAAATCCCATTATGTTGGGGATCCAGGT	12210351	12210527	12210301	12210353	1	LG3	Tp57577_TGAC_v2_gene11885	12203577	12214638	None	13877	921	138765	No_or_no_constitutive_exon
TTCCTTCCGGTGGTCATTTGACGCATGGTTATTATACTTCTGGTGGGAAGAA	12313206	12313449	12313499	12313447	-1	LG3	Tp57577_TGAC_v2_gene11963	12309842	12314307	None	13877	921	138765	No_or_no_constitutive_exon
GATTTTACAAGTTTGGAAGATATACTTGATTAATAAAAAGCGGGATGCAGGA	12466808	12466931	12466758	12466810	1	LG3	Tp57577_TGAC_v2_gene11848	12464617	12467948	None	13877	921	138765	No_or_no_constitutive_exon
TGACTTTTTAGAGAATCAGTGCTGATTCTTTGCCTTTGCTGGGGATACAGAT	12468277	12469526	12469576	12469524	-1	LG3	Tp57577_TGAC_v2_gene11966	12468277	12474957	None	13877	921	138765	No_or_no_constitutive_exon
ACATTTTGTTGATATATATAAGAATTCGTCGTTTTTCTTATGAGGGACAGGG	13033592	13034033	13033542	13033594	1	LG3	Tp57577_TGAC_v2_gene1713	13032859	13034033	None	13877	921	138765	No_or_no_constitutive_exon
ATAATCTGAAATTCTACATATGCTCTTAATTTCACTCTATTAATGGGCAGGT	13654620	13654656	13654570	13654622	1	LG3	Tp57577_TGAC_v2_gene2884	13651234	13654656	None	13877	921	138765	No_or_no_constitutive_exon
TAGAAGCATTGCTTTATGATAAAATCAATAATTTGCAGGGAAAGTATGAGGC	14245963	14246077	14246127	14246075	-1	LG3	Tp57577_TGAC_v2_gene14942	14245963	14247167	None	13877	921	138765	No_or_no_constitutive_exon
AAGGTGTCGTGGTCGAAGTTGAAGAAATTTCGTGTTTGTGGGATTGGGAGCG	14273432	14274049	14273382	14273434	1	LG3	Tp57577_TGAC_v2_gene31961	14273026	14276716	None	13877	921	138765	No_or_no_constitutive_exon
GTTCATATTTTTATAATGTTTATTGATTTTTTTTTTTGGGTGTATGAAAGGA	14390371	14390457	14390507	14390455	-1	LG3	Tp57577_TGAC_v2_gene8624	14385249	14390980	None	13877	921	138765	No_or_no_constitutive_exon
GTTTGGATTTTTTTTTTCTTCTGATTTTTGTGACATTGTTGGGTTTGAAGGT	14467411	14467476	14467526	14467474	-1	LG3	Tp57577_TGAC_v2_gene8644	14462899	14468138	None	13877	921	138765	No_or_no_constitutive_exon
TTATGATTTGATTTTGACTTGCTTTTTGCGCATTTATTTGTTGGGAACAGGT	14721974	14722378	14721924	14721976	1	LG3	Tp57577_TGAC_v2_gene28160	14718987	14722378	None	13877	921	138765	No_or_no_constitutive_exon
TATTGTTCATTATGTTGTATTCACTAAATATCATTGTTGTTGGGTCAAAGGA	15132048	15132233	15132283	15132231	-1	LG3	Tp57577_TGAC_v2_gene34255	15122201	15139470	GCN2	13877	921	138765	No_or_no_constitutive_exon
CTTTTATCTTAATGTACTGATTGTATCTATTGGTTTCGTTATGTGGGCAGTA	15148726	15148820	15148870	15148818	-1	LG3	Tp57577_TGAC_v2_gene34200	15147294	15152340	None	13877	921	138765	No_or_no_constitutive_exon
TTGCTCATTAATCCTCATCTTTCTCTCTTTTTTTCCTTTTTGGGGTGCAGAT	15246827	15246899	15246949	15246897	-1	LG3	Tp57577_TGAC_v2_gene34251	15245173	15253030	None	13877	921	138765	No_or_no_constitutive_exon
CTAATAGGAGTCACTATGTATTTGTCTTAATATTTTGATGGGCAGTGCAGAA	15495394	15495558	15495344	15495396	1	LG3	Tp57577_TGAC_v2_gene17929	15494175	15499842	None	13877	921	138765	No_or_no_constitutive_exon
CTAGAGCCACTCCAGGCACGTTACGAACCGATGTTGACATCCTGGGAAAGAG	16525996	16526314	16525946	16525998	1	LG3	Tp57577_TGAC_v2_gene25841	16522646	16526314	None	13877	921	138765	No_or_no_constitutive_exon
GTTTATCCTTGTTGAAATTTTAATTATTTGTTTGTTATGTGGGGTGACAGAC	17463945	17464011	17464061	17464009	-1	LG3	Tp57577_TGAC_v2_gene39186	17463166	17465782	None	13877	921	138765	Yes
TTTTTTCCTTCATTTTCCTTAATCTGATCGTTTCTTTGGAATGGGCATAGGT	17990342	17990465	17990292	17990344	1	LG3	Tp57577_TGAC_v2_gene21580	17988317	17995495	None	13877	921	138765	No_or_no_constitutive_exon
CTTGTTTATGTCATTCTATCTGAACCAGTGTTTATCTATGGGCAATGCAGTA	18118900	18118990	18119040	18118988	-1	LG3	Tp57577_TGAC_v2_gene21583	18117909	18121007	UBC27	13877	921	138765	No_or_no_constitutive_exon
AAGGAAACTAGCAGCAATTTGATCAAATTCTCTTATGTTGTGGGTAGCAGGA	18239246	18239953	18240003	18239951	-1	LG3	Tp57577_TGAC_v2_gene23768	18237156	18241944	None	13877	921	138765	Yes
ATTTGAGTGTTAATGGATTGTCAGGTGACATTCCTGCATAAATTGGGAAGCT	18426738	18426914	18426964	18426912	-1	LG3	Tp57577_TGAC_v2_gene23757	18426002	18427219	None	13877	921	138765	No_or_no_constitutive_exon
AGCTTATCGATATATAGTTCACCGATTAATTGATCTATGATGGGATGCAGAT	18908352	18908481	18908302	18908354	1	LG3	Tp57577_TGAC_v2_gene17153	18903281	18909156	None	13877	921	138765	No_or_no_constitutive_exon
TACCAGACACAGAAGAAAATTGATGGGAAGCTGACAGATGAGGGCATAAGTT	18928562	18928790	18928512	18928564	1	LG3	Tp57577_TGAC_v2_gene17167	18927961	18928790	None	13877	921	138765	No_or_no_constitutive_exon
TTCTCCATGTTGTTGCGTGGCATAAATTTATTATTAATGAGGGACCATAGTG	19169055	19169141	19169191	19169139	-1	LG3	Tp57577_TGAC_v2_gene19464	19163855	19171567	SUV2	13877	921	138765	No_or_no_constitutive_exon
TAGGGTAGTACAAACATGTTATTATTCTTATTATTTTTTTAATTGGGTAGGA	20113250	20113574	20113624	20113572	-1	LG3	Tp57577_TGAC_v2_gene33377	20112055	20114341	None	13877	921	138765	No_or_no_constitutive_exon
ATGTGAGGTTTTACAACAGTCTTCTAACATGGAATCTTTGGGTGAAACAGAA	20865620	20865781	20865831	20865779	-1	LG3	Tp57577_TGAC_v2_gene30502	20863256	20874984	None	13877	921	138765	No_or_no_constitutive_exon
AAATACATTATTTCATGCTTATTGATTTTTATATTTTTTTATCGGGACAGGG	20903339	20903834	20903884	20903832	-1	LG3	Tp57577_TGAC_v2_gene30498	20898458	20905439	None	13877	921	138765	Yes
ATCTCATTACTCTTTTGTTATTTTAAATCCTTATTTTTTTGGTGGGTTAGCA	21593919	21594235	21594285	21594233	-1	LG3	Tp57577_TGAC_v2_gene16125	21593919	21598908	None	13877	921	138765	No_or_no_constitutive_exon
ACTAAATCGAGACAACGAAATCGAGATATTACCTTGCGATGGAGGGAAAGAG	21726970	21727166	21727216	21727164	-1	LG3	Tp57577_TGAC_v2_gene16128	21726970	21729988	None	13877	921	138765	No_or_no_constitutive_exon
TTTTTGCTCAAATTGATGTGTTAGTTCAATTACAATTGCTGGGTGTTAAGAT	22003009	22003051	22003101	22003049	-1	LG3	Tp57577_TGAC_v2_gene25587	22003009	22003689	None	13877	921	138765	No_or_no_constitutive_exon
AGTTATTATCTTTTACAAGACTAACCTTTTTCTTGAATATGGGTATGCAGCT	22122690	22122739	22122789	22122737	-1	LG3	Tp57577_TGAC_v2_gene25610	22118870	22124479	None	13877	921	138765	No_or_no_constitutive_exon
CAACAAAAATCCAAATTGGAGTGGTTACAATTGGGGGATGGGAATAACAGCT	22348220	22349630	22349680	22349628	-1	LG3	Tp57577_TGAC_v2_gene25959	22348049	22351340	None	13877	921	138765	No_or_no_constitutive_exon
TAGAAAGTAGTTGGAGTTGATTAATTTTTTAGCCTTGATGGATTGGGCAGGA	22416979	22417238	22417288	22417236	-1	LG3	Tp57577_TGAC_v2_gene25961	22415537	22418067	None	13877	921	138765	No_or_no_constitutive_exon
ATTTTTAAGAGTTGCTTTAACTTTATGTTATGGTTTAATTGTGGGTGCAGCA	22566548	22566710	22566498	22566550	1	LG3	Tp57577_TGAC_v2_gene10536	22561650	22572284	PKDM7D	13877	921	138765	No_or_no_constitutive_exon
GACAATATTTCCAACTTATTACAAAATAAACATAGGAAATTTTAAGGGAGAC	23494355	23495426	23494305	23494357	1	LG3	Tp57577_TGAC_v2_gene23566	23492359	23495426	None	13877	921	138765	No_or_no_constitutive_exon
GTACATCAATTATGATATTAGTAACATGTCTCTTATTTTGGGAATCGCAGTG	23570176	23570845	23570895	23570843	-1	LG3	Tp57577_TGAC_v2_gene23572	23570176	23574989	None	13877	921	138765	No_or_no_constitutive_exon
TGTTGCGGAGTTGAGGAAGTTGATGAAAGATAAGAGGGTGCAGAAGAAAGGA	24554056	24554588	24554638	24554586	-1	LG3	Tp57577_TGAC_v2_gene5133	24552353	24555932	None	13877	921	138765	Yes
TGCTTTAAACAAAGTTATCTTTAATTTAATTGCATCCAATGGGAATGTAGCT	24567412	24567567	24567617	24567565	-1	LG3	Tp57577_TGAC_v2_gene5090	24563183	24567792	None	13877	921	138765	No_or_no_constitutive_exon
CATGACACTTATACTTATTTGTTCTTATTCATTATATTTGATATGGGCAGGA	24749022	24749157	24749207	24749155	-1	LG3	Tp57577_TGAC_v2_gene5140	24748163	24753452	None	13877	921	138765	No_or_no_constitutive_exon
GAGAAAATAATAATATCCGTTTTATTGTTTGTTATTTTGTGATTGGGCAGAG	25005724	25006069	25005674	25005726	1	LG3	Tp57577_TGAC_v2_gene6323	24991961	25021077	None	13877	921	138765	No_or_no_constitutive_exon
TCCAACCCTACACATTCTTTGTTGAAGCAATTTTTTTTTGGGATATACAGGC	25009344	25009533	25009294	25009346	1	LG3	Tp57577_TGAC_v2_gene6323	24991961	25021077	None	13877	921	138765	No_or_no_constitutive_exon
TATGCCAACCTAAAAAAGTGAATTTTGCTTATATTTTGTCACGAAGGGAGTA	25651186	25651818	25651136	25651188	1	LG3	Tp57577_TGAC_v2_gene13811	25648323	25651818	None	13877	921	138765	No_or_no_constitutive_exon
ACCAAACTATCGGATTCATATCAAGGTATTTGCACAGGTGTAGGGCATAGAT	25883010	25883405	25883455	25883403	-1	LG3	Tp57577_TGAC_v2_gene21179	25883010	25885839	None	13877	921	138765	No_or_no_constitutive_exon
AAATTAGTTTGAATTCTTACCAACAAACCATCAATGTCTGGGTGGTGTAGTC	26515591	26515790	26515541	26515593	1	LG3	Tp57577_TGAC_v2_gene10326	26505807	26515790	None	13877	921	138765	No_or_no_constitutive_exon
TTGGTTGCAATTTTCGCTTTGATTTATTCTATATCTATTTGGGATGATAGGC	27181438	27181529	27181579	27181527	-1	LG3	Tp57577_TGAC_v2_gene33765	27180650	27183971	None	13877	921	138765	No_or_no_constitutive_exon
TTGTTGCCAGTGGACTTGGTTTCATTTATGTGTGCTTTTTTTGGGGATAGGT	27338108	27338401	27338451	27338399	-1	LG3	Tp57577_TGAC_v2_gene33788	27336747	27340191	None	13877	921	138765	No_or_no_constitutive_exon
GAGGCAATACATATTTTTACTTAGATTTTGCTAATAAATGGGAAGATTAGTG	27622654	27622803	27622604	27622656	1	LG3	Tp57577_TGAC_v2_gene33756	27621201	27625742	None	13877	921	138765	No_or_no_constitutive_exon
TTTTCATCAATTTATTGAAAATATTTTTTTTTTTTTGGTTGGGGTTACAGAC	27864725	27864829	27864879	27864827	-1	LG3	Tp57577_TGAC_v2_gene24906	27861660	27865792	None	13877	921	138765	No_or_no_constitutive_exon
TTTGTAGGGATTCAGTGACATGGAATTTGATGATTTCTGGGTTTGGAAAGGC	28311500	28312008	28312058	28312006	-1	LG3	Tp57577_TGAC_v2_gene16689	28310400	28313088	None	13877	921	138765	No_or_no_constitutive_exon
AGATAACAGTTTGAATTCTTATTATTATTATTATTATCATGGGGCTGCAGGT	28476862	28477043	28477093	28477041	-1	LG3	Tp57577_TGAC_v2_gene22542	28476134	28479487	None	13877	921	138765	No_or_no_constitutive_exon
GAATGTTATCATATCTCTTATTGAATTTTTTTTCTTATGGGAAAAAACAGGT	28697209	28697248	28697159	28697211	1	LG3	Tp57577_TGAC_v2_gene12274	28689080	28706624	None	13877	921	138765	No_or_no_constitutive_exon
TAATACTCTTGTATAATATCAGTTTCCTTTTTGGGGATGTTGGGTGGCAGGT	28810432	28810624	28810382	28810434	1	LG3	Tp57577_TGAC_v2_gene12256	28798205	28814574	None	13877	921	138765	No_or_no_constitutive_exon
AAGTCAATCTATATGCGTTTTGCTAAACTCATGTTCTTCTGGGATTGTAGTA	28889409	28889489	28889359	28889411	1	LG3	Tp57577_TGAC_v2_gene12156	28879535	28898873	None	13877	921	138765	No_or_no_constitutive_exon
CGCGACCTAAAGTCCTACCACAACTAAAGAAGCTGATGCTTGGGAAGCAGCT	30021329	30021475	30021279	30021331	1	LG3	Tp57577_TGAC_v2_gene35304	30016377	30021475	None	13877	921	138765	No_or_no_constitutive_exon
AGGCTCAAATGAGCAGCCTGACCTGTTCCATTCCTAGTTATGGGGAACAGTT	30234803	30234838	30234888	30234836	-1	LG3	Tp57577_TGAC_v2_gene25511	30232610	30238565	None	13877	921	138765	Yes
CAGTGGGAAAGCAAGAAGTTGGGGGGCTAAGTGTTTGAGAGCTTGGGAAGTT	30898589	30899587	30898539	30898591	1	LG3	Tp57577_TGAC_v2_gene14576	30897669	30904150	None	13877	921	138765	No_or_no_constitutive_exon
TGAACTAGCTATTTAGTAAAAAAGAACTAGTTTTCTTTGATGGGAAATAGAT	1048120	1048207	1048257	1048205	-1	LG4	Tp57577_TGAC_v2_gene1199	1036142	1052479	None	13877	921	138765	No_or_no_constitutive_exon
ACCAAGTATGACAGTCAAAATTGCGTTTTGTAGTTGTGGTGGTGGGGTAGGG	2709590	2709639	2709689	2709637	-1	LG4	Tp57577_TGAC_v2_gene28139	2705561	2713391	None	13877	921	138765	No_or_no_constitutive_exon
GTTCAATCATACAACTGTTCTGATTTTTATGTATATTCTAACTGGGAAAGAA	3045596	3047100	3045546	3045598	1	LG4	Tp57577_TGAC_v2_gene1317	3043969	3047100	None	13877	921	138765	No_or_no_constitutive_exon
CTGATAAGAGTTTGCTTTCTTGTAATGTTATGATTAATGGGTATATGAAGTG	3135491	3136040	3135441	3135493	1	LG4	Tp57577_TGAC_v2_gene1309	3132557	3136040	None	13877	921	138765	No_or_no_constitutive_exon
TTTATTAGAAGATGCTAAAATGTAGCTGACACATAGCTTGGTGGGGTTAGGA	3183261	3183324	3183374	3183322	-1	LG4	Tp57577_TGAC_v2_gene1318	3176770	3194377	None	13877	921	138765	No_or_no_constitutive_exon
TGTTGCTTAAGCTGATACATCTATTTGTTTCGTTCATGACAAAAGGGCAGGC	3291881	3291958	3292008	3291956	-1	LG4	Tp57577_TGAC_v2_gene1319	3289118	3295865	None	13877	921	138765	No_or_no_constitutive_exon
ACTGACATGAGCATCTATGACTATGGACGCCATGAACATGGATGGGGAAGTG	3733935	3734166	3734216	3734164	-1	LG4	Tp57577_TGAC_v2_gene26488	3733935	3737344	None	13877	921	138765	No_or_no_constitutive_exon
GTTTAATGGTGTAACTTAGTGACAGTGTTTAATATGTTTGGGGACTGTAGAA	3890991	3891113	3890941	3890993	1	LG4	Tp57577_TGAC_v2_gene26472	3887674	3900783	None	13877	921	138765	No_or_no_constitutive_exon
GGATTGAAAGAAATGATTTTGATTATTATTCTGTGTGATGGGAATGTCAGGG	4096046	4096897	4095996	4096048	1	LG4	Tp57577_TGAC_v2_gene19186	4094822	4096897	None	13877	921	138765	No_or_no_constitutive_exon
AAGTGCAAATGCTAAGATAAGCTTTATGATTTTTGTTCGTGGGTAAACAGAT	4564124	4564177	4564074	4564126	1	LG4	Tp57577_TGAC_v2_gene34714	4558459	4567917	None	13877	921	138765	No_or_no_constitutive_exon
GTTTACTTATCAATCCTTCTTTCTTTATCTTTATGTTTATGGGATATTAGAT	4747984	4748136	4748186	4748134	-1	LG4	Tp57577_TGAC_v2_gene24799	4747389	4754486	None	13877	921	138765	No_or_no_constitutive_exon
AATTATTTTCCATTGATAAATTAATTGATATACTCATGTTGTGGGTGCAGGG	5189822	5190230	5190280	5190228	-1	LG4	Tp57577_TGAC_v2_gene34980	5189822	5200191	None	13877	921	138765	No_or_no_constitutive_exon
TGTTTAAGCAAAAAAAATTGAAATTGAAGGATGTTGTTTTGGTTGGGCAGTT	5373733	5373838	5373888	5373836	-1	LG4	Tp57577_TGAC_v2_gene11248	5369681	5379492	None	13877	921	138765	No_or_no_constitutive_exon
CTAGAAGAAAGAGTGCTAAAGTTTGTATCTTTCTTTGTTGGGGTGTGTAGAT	6318611	6319738	6319788	6319736	-1	LG4	Tp57577_TGAC_v2_gene6125	6316023	6320340	None	13877	921	138765	No_or_no_constitutive_exon
ATTTGGAAGTAAGATTACATGATACTTGATTCTTATGTATTTCAGGGGAGAA	7534288	7534681	7534238	7534290	1	LG4	Tp57577_TGAC_v2_gene11713	7531035	7535260	None	13877	921	138765	No_or_no_constitutive_exon
TTTCTTTTTCTCTTGTTAGTAACATTGTTGACTTGCATTTGGGTATGTAGCC	8105442	8107156	8105392	8105444	1	LG4	Tp57577_TGAC_v2_gene30055	8100185	8107156	None	13877	921	138765	No_or_no_constitutive_exon
ACTAAACAAGCATGTTCTTACTACGTATTTTTTTTTTCTTGGGAGCACAGAC	8161660	8162275	8162325	8162273	-1	LG4	Tp57577_TGAC_v2_gene30063	8161660	8165565	None	13877	921	138765	No_or_no_constitutive_exon
TTGTTTTGATCTGTTTTATGGTGTCTAATTATGTTGTTTAATGGGTGCAGGT	8786892	8789076	8789126	8789074	-1	LG4	Tp57577_TGAC_v2_gene29051	8786892	8790353	None	13877	921	138765	No_or_no_constitutive_exon
TAAGGACAGGAGGAGGGAGGATTAACAGTTACTGAACCGTGGTGGGGCAGAT	8793236	8794049	8794099	8794047	-1	LG4	Tp57577_TGAC_v2_gene29043	8793236	8794445	None	13877	921	138765	No_or_no_constitutive_exon
AATAGCTTCAATTTTAAGCTGAAATGATGATGATTTTTTTTGGGGATTAGGT	8892154	8892295	8892345	8892293	-1	LG4	Tp57577_TGAC_v2_gene18905	8885654	8892783	None	13877	921	138765	No_or_no_constitutive_exon
ATATCAGTCTCAAACTTTATTTAATCTATTTGTTGACAATTGTGGGGCAGAT	8935931	8936471	8935881	8935933	1	LG4	Tp57577_TGAC_v2_gene18878	8933875	8936471	None	13877	921	138765	No_or_no_constitutive_exon
CACAGTTGTAGCAAGGGATAATTTGCGAAACTGGACTCTGGGTGTAACAGGG	8998963	8999020	8998913	8998965	1	LG4	Tp57577_TGAC_v2_gene18903	8997153	9004208	None	13877	921	138765	No_or_no_constitutive_exon
TGATTAACTTAAGATATCTTCATATCACCACCACCACCAATAAGGGACAGCT	9109559	9109818	9109509	9109561	1	LG4	Tp57577_TGAC_v2_gene18886	9098733	9109818	None	13877	921	138765	No_or_no_constitutive_exon
TAATTTTCTCTCTTCTTTTCTATTTTTTTTGGGCTGGTTGGGAATCGTAGGC	9463883	9463976	9464026	9463974	-1	LG4	Tp57577_TGAC_v2_gene24128	9459995	9466159	None	13877	921	138765	No_or_no_constitutive_exon
CAGGAGTTACGATAGGTATGACGTGATAGGTACCGTGGTGGGCGAGATAGGG	10292879	10292993	10293043	10292991	-1	LG4	Tp57577_TGAC_v2_gene21121	10291391	10295538	None	13877	921	138765	No_or_no_constitutive_exon
GATATATGCTTGTGGGAATAGAAGTAGCATCAGAGAAGGGAGAAGTGAAGAA	11141166	11141333	11141383	11141331	-1	LG4	Tp57577_TGAC_v2_gene27033	11141166	11151605	None	13877	921	138765	No_or_no_constitutive_exon
GTGTGTCCAATCATTCAGAATATCAGATTGAAAATGCTCTGGGGGTTAAGGC	11211373	11211785	11211323	11211375	1	LG4	Tp57577_TGAC_v2_gene27054	11209755	11211785	None	13877	921	138765	No_or_no_constitutive_exon
GACATTTTGAAACATATGAAATATGTTAAACAATGCCTCTGGGACATTAGTT	11906156	11906334	11906106	11906158	1	LG4	Tp57577_TGAC_v2_gene25644	11901107	11906334	None	13877	921	138765	No_or_no_constitutive_exon
ATTTGCACTGCAGAGAGTTCGGGGAAGGAAATCCACTATCGCGGGGTTAGAA	12142207	12142840	12142157	12142209	1	LG4	Tp57577_TGAC_v2_gene25637	12141527	12142840	None	13877	921	138765	No_or_no_constitutive_exon
TTACATCTAATTTGATAGGGTATCTATACCATGATATCGCTTGTGGGAAGGT	12181045	12181296	12180995	12181047	1	LG4	Tp57577_TGAC_v2_gene25650	12180627	12182051	None	13877	921	138765	No_or_no_constitutive_exon
TCATGACACTCTACTTATTTGTTCTTATTCTTTATATTTTATATGGGCAGGA	12739079	12739214	12739264	12739212	-1	LG4	Tp57577_TGAC_v2_gene17669	12738791	12742640	None	13877	921	138765	No_or_no_constitutive_exon
ATAAACTTTTTATCCAACAAAAGTCTAATTATAAGATTTGGGATATGCAGGC	13119848	13119959	13119798	13119850	1	LG4	Tp57577_TGAC_v2_gene16830	13108693	13125007	None	13877	921	138765	No_or_no_constitutive_exon
AAACTTTTTATCCAAAGAAAGTCTCTAATTATAAGATTGGGGATATGCAGGC	13121094	13121205	13121044	13121096	1	LG4	Tp57577_TGAC_v2_gene16830	13108693	13125007	None	13877	921	138765	No_or_no_constitutive_exon
TAATTTAAATCCACAAAACATTTAATTTTTCTTTATTTTGGGAAATGCAGGA	13128126	13129196	13129246	13129194	-1	LG4	Tp57577_TGAC_v2_gene16845	13128126	13130133	None	13877	921	138765	No_or_no_constitutive_exon
ATGGTGATGGTGATGGTGTCACATTAAAGTTTTTCTTGTGGGGTGAGCAGAT	13143372	13143395	13143322	13143374	1	LG4	Tp57577_TGAC_v2_gene16835	13140303	13145417	None	13877	921	138765	No_or_no_constitutive_exon
ATTGTTTTCTTATATGTGAGTAACATTCACCATTTTGGGGGGTTGAGTAGGA	13143483	13143613	13143433	13143485	1	LG4	Tp57577_TGAC_v2_gene16835	13140303	13145417	None	13877	921	138765	No_or_no_constitutive_exon
CATCAAGGTTCTAGGCAATTGGGTTCGTATAATGCCACTCGGGAACTCAGGT	13143773	13143840	13143723	13143775	1	LG4	Tp57577_TGAC_v2_gene16835	13140303	13145417	None	13877	921	138765	No_or_no_constitutive_exon
ATTCTAACTTTCAGAATTTATGATATTCACTTCTCTATTGGGATTACAAGGT	13322179	13323038	13322129	13322181	1	LG4	Tp57577_TGAC_v2_gene16862	13320203	13323038	None	13877	921	138765	No_or_no_constitutive_exon
TAAGCAACTTCACTTTTAGAGACTATAGTGATTCTTATATGTTTAGGGAGTA	13353413	13353954	13354004	13353952	-1	LG4	Tp57577_TGAC_v2_gene16853	13351992	13354633	None	13877	921	138765	No_or_no_constitutive_exon
TGTCCTTCAACAAGATTGATTGCATGCTCCTTATTCCTCTTTGGGGGTAGGC	14223728	14224004	14224054	14224002	-1	LG4	Tp57577_TGAC_v2_gene5843	14223728	14228274	None	13877	921	138765	No_or_no_constitutive_exon
TAGGTGCATTCACTAGTGGAAAAAACACTTTTTAAATCAGGGAAGTTAAGTC	14315877	14316031	14316081	14316029	-1	LG4	Tp57577_TGAC_v2_gene5792	14315165	14318654	None	13877	921	138765	No_or_no_constitutive_exon
TTAATGTATAATGCCTTGTCAACTAATTGTGGGTTTTTTTGTTTGGGAAGCT	14469628	14469665	14469578	14469630	1	LG4	Tp57577_TGAC_v2_gene5816	14460034	14471309	None	13877	921	138765	No_or_no_constitutive_exon
AATTTTCTTGCTTGTAAAGGGTTTGTGTTTATATTGTATGGGTAAATTAGGG	14589102	14589229	14589279	14589227	-1	LG4	Tp57577_TGAC_v2_gene5835	14589102	14589774	None	13877	921	138765	No_or_no_constitutive_exon
GTTTTTTGTTTAAAAATGTCTCTAAATACGGGAGATCACTCCGTGGGAAGAA	16109257	16109365	16109207	16109259	1	LG4	Tp57577_TGAC_v2_gene19052	16108862	16111509	None	13877	921	138765	No_or_no_constitutive_exon
AGAAAACCACCTCATATGATCACAAAAGTTTGACAATAAGTTGGGGTAAGGG	16451236	16451262	16451186	16451238	1	LG4	Tp57577_TGAC_v2_gene4662	16445638	16451262	None	13877	921	138765	No_or_no_constitutive_exon
TATTGGATTGAATTAATTAATTAAATCTTTAATTTATTGTGGGTGTGTAGTT	16792390	16792541	16792591	16792539	-1	LG4	Tp57577_TGAC_v2_gene4644	16789817	16793618	None	13877	921	138765	No_or_no_constitutive_exon
TTCTAGTTTGTAGGGCTGAAACAATTCCTTTTAAAATTTTGGGATTGCAGGT	16962126	16962208	16962076	16962128	1	LG4	Tp57577_TGAC_v2_gene4614	16958788	16966239	None	13877	921	138765	No_or_no_constitutive_exon
TCAAACTCCTTGGTCGGTCTTTCAAAATAGGTCGTACGGGGAGACCATAGGC	17966272	17966400	17966450	17966398	-1	LG4	Tp57577_TGAC_v2_gene23519	17965544	17966673	None	13877	921	138765	No_or_no_constitutive_exon
TTTTGAATGATAGCTACTAATTGCTTGTTACCTTTGGGTAATGATGGCAGCT	18322252	18322428	18322478	18322426	-1	LG4	Tp57577_TGAC_v2_gene15569	18320896	18325264	None	13877	921	138765	No_or_no_constitutive_exon
TGTTTATTAAACTTAATTTTCTCACTTATTCTTTATGTTATGGTGGGTAGGA	19104829	19104903	19104779	19104831	1	LG4	Tp57577_TGAC_v2_gene36794	19098307	19105982	None	13877	921	138765	No_or_no_constitutive_exon
CATTTTTCCAGTAGTGACAATTTTTCTTTTTTTGTTGGGGGTGAGCACAGAT	20237932	20238052	20238102	20238050	-1	LG4	Tp57577_TGAC_v2_gene20258	20234916	20238984	None	13877	921	138765	No_or_no_constitutive_exon
TTATTCATTACTATTGAAATGGATACATTATATGCATTTGAATGGGACAGAT	21336008	21336149	21335958	21336010	1	LG4	Tp57577_TGAC_v2_gene15978	21333861	21337238	None	13877	921	138765	No_or_no_constitutive_exon
TGATGCATTGCTGAGTTAATTTAGTTGTTCTGGTTTTGCTATTGGGACAGGT	21616695	21620463	21616645	21616697	1	LG4	Tp57577_TGAC_v2_gene24201	21615066	21622200	None	13877	921	138765	No_or_no_constitutive_exon
AGTTTTTGCTTTTTTCCCATTCTGATACCTTATAAATTTTGTTGGGGCAGAA	21663465	21663540	21663415	21663467	1	LG4	Tp57577_TGAC_v2_gene24154	21657284	21672337	None	13877	921	138765	No_or_no_constitutive_exon
AAAATCAAGTTAGGAGATGGGTTTCAAACGTCTACAAAGGGGGTGTGCAGAA	21669360	21669869	21669919	21669867	-1	LG4	Tp57577_TGAC_v2_gene24187	21668870	21671206	None	13877	921	138765	No_or_no_constitutive_exon
ATGCATTTTATTAATCTCACACATTTACTCTAGTTTCGGGGTGGCGACAGTC	21953593	21953750	21953543	21953595	1	LG4	Tp57577_TGAC_v2_gene23872	21951285	21957324	None	13877	921	138765	No_or_no_constitutive_exon
GAGCAATATTTAATGATGTTACGTGATGATGGGGTTTTTGTGGGGGTAAGGT	21975626	21976424	21976474	21976422	-1	LG4	Tp57577_TGAC_v2_gene23887	21975626	21977835	None	13877	921	138765	No_or_no_constitutive_exon
TGTATTCACTGAAATCACTTTTTGCCATTATTTTTGTTGTTGTGGGATAGAT	23075985	23076521	23076571	23076519	-1	LG4	Tp57577_TGAC_v2_gene1403	23075985	23085097	None	13877	921	138765	No_or_no_constitutive_exon
TTTTAATTATTTTTACTTATTACTGATCTATGAAATTTGTGGGGTTGCAGAG	23963941	23964021	23963891	23963943	1	LG4	Tp57577_TGAC_v2_gene38688	23963497	23967015	None	13877	921	138765	No_or_no_constitutive_exon
CTATAGAGCCGGTAAGGCAGCTTTCATTGGCTATAAAGAGGGTGTCAAAGGA	24053598	24053868	24053548	24053600	1	LG4	Tp57577_TGAC_v2_gene38627	24052679	24056047	None	13877	921	138765	No_or_no_constitutive_exon
ATGACACTCTATACTTATTTGTTCTTATTCTTTATATTTTATATGGGCAGGA	24128182	24128317	24128132	24128184	1	LG4	Tp57577_TGAC_v2_gene38617	24121598	24128880	None	13877	921	138765	No_or_no_constitutive_exon
TAACCGTCTCTGATTTAATTCTTCTTTTGTTCTGCATGGGGCTGGGACAGGG	24637701	24637722	24637772	24637720	-1	LG4	Tp57577_TGAC_v2_gene30184	24635010	24641129	None	13877	921	138765	No_or_no_constitutive_exon
TGCGAACATGGACTTGTGAGGTAGTGTGATTTTTGCTTTGGGAGTTGCAGGG	25183480	25183575	25183430	25183482	1	LG4	Tp57577_TGAC_v2_gene38715	25182897	25188944	None	13877	921	138765	No_or_no_constitutive_exon
CGAATTTCATTTTGAAAATTTGGAAGATACACAAAAGGCATGGGCGATAGGT	25557062	25557490	25557540	25557488	-1	LG4	Tp57577_TGAC_v2_gene38827	25556767	25560017	None	13877	921	138765	No_or_no_constitutive_exon
TGTGAGGGCAACCTCACCCTTTGAGCTAGCTTTTGGGGATGAGATCCAAGCA	25948590	25950349	25948540	25948592	1	LG4	Tp57577_TGAC_v2_gene5228	25947566	25950349	None	13877	921	138765	No_or_no_constitutive_exon
GACTAGCATACCCAATCATACATGTTAACAAGCTTCTTTTGTGTGGGCAGAA	26238158	26238594	26238644	26238592	-1	LG4	Tp57577_TGAC_v2_gene5270	26238158	26242666	None	13877	921	138765	No_or_no_constitutive_exon
GTATAAATGGAAGCTAAATTGGTTGTTGACTTGTTGTTGGGGTGAACTAGGG	26342868	26343615	26342818	26342870	1	LG4	Tp57577_TGAC_v2_gene5279	26339836	26343615	None	13877	921	138765	No_or_no_constitutive_exon
AAATTTGAAAGTGTGATTGTGTAATTGAACATTTGGAAAGATATGGGAAGTT	26350367	26350512	26350562	26350510	-1	LG4	Tp57577_TGAC_v2_gene5193	26347879	26352426	None	13877	921	138765	No_or_no_constitutive_exon
ATTGTCCTTTGTCTATTCGAGCTTGGCAATCCATTGGCTTGTGGGAAAAGGT	26757476	26757971	26758021	26757969	-1	LG4	Tp57577_TGAC_v2_gene13347	26757476	26759965	None	13877	921	138765	No_or_no_constitutive_exon
TTGGGTGTTGACATTGAAATTAAAACATCCTAACCTTGTATGGGTAATAGAC	26806425	26806595	26806375	26806427	1	LG4	Tp57577_TGAC_v2_gene13324	26801845	26807694	None	13877	921	138765	No_or_no_constitutive_exon
CATTGACTTTGGAATGGTATGTAATAAACAAAAAAAAATTGTGGGTGCAGGT	27032438	27032631	27032388	27032440	1	LG4	Tp57577_TGAC_v2_gene3010	27030481	27032631	None	13877	921	138765	No_or_no_constitutive_exon
CATTTTTCCAGTAGTGACAATTTTTCTTTTTTGGTTGGGAGTGGGCACAGAT	27127542	27127600	27127650	27127598	-1	LG4	Tp57577_TGAC_v2_gene2961	27108782	27128561	None	13877	921	138765	No_or_no_constitutive_exon
TATAAAAGAGATTAATGGATCGGATGGGTCGGGTTGGGCTTGGGGAAAAGTC	27193190	27193373	27193140	27193192	1	LG4	Tp57577_TGAC_v2_gene2972	27191517	27200065	None	13877	921	138765	No_or_no_constitutive_exon
GCAATAATGTATAGTAAACAATCTTAATTTTGTTTTCTTCTGGGAAACAGTA	27280201	27281128	27280151	27280203	1	LG4	Tp57577_TGAC_v2_gene2974	27278691	27281128	None	13877	921	138765	No_or_no_constitutive_exon
GCAGATCACCATGTAAGCTGGTGGGTTATATGCTGATGTCATGGGACCAGTA	27421516	27421868	27421466	27421518	1	LG4	Tp57577_TGAC_v2_gene5621	27419536	27422665	None	13877	921	138765	No_or_no_constitutive_exon
AGTATTGCAATTGTGTTACTGATGTTTTTAACCATGATGGGGGCGTGCAGGT	27767963	27768668	27768718	27768666	-1	LG4	Tp57577_TGAC_v2_gene5572	27767963	27772396	None	13877	921	138765	No_or_no_constitutive_exon
TGTCTATAAGTTGAAGAAAATATGCTGAACTCTCTTATATGGGGTGGTAGTA	28614630	28614732	28614782	28614730	-1	LG4	Tp57577_TGAC_v2_gene4990	28613958	28618052	None	13877	921	138765	No_or_no_constitutive_exon
TACTCTCTCCGTTCCAAAATATTTTGACTTATATTTTGGGACGGATGGAGTA	28818859	28818930	28818980	28818928	-1	LG4	Tp57577_TGAC_v2_gene5023	28818594	28828632	None	13877	921	138765	No_or_no_constitutive_exon
ATACTGCATCTTGGGTTGCAAAAGTATAACCATTAGAATGGGGAGGACAGAT	744006	744132	744182	744130	-1	LG5	Tp57577_TGAC_v2_gene5720	741462	745275	None	13877	921	138765	No_or_no_constitutive_exon
AGAACTATACATGGTTTACCTTGTGCCTGTGAACTTGCGGGATATAATAGAG	918394	918575	918344	918396	1	LG5	Tp57577_TGAC_v2_gene27327	916103	919248	None	13877	921	138765	No_or_no_constitutive_exon
TGAAACAATGCAATCTCTTTGGATGTTGTAATGGAAGGTGACCGTGGGAGCA	2402965	2403186	2403236	2403184	-1	LG5	Tp57577_TGAC_v2_gene31832	2402965	2403822	None	13877	921	138765	No_or_no_constitutive_exon
AATGGGACCTGTTTGGTTGTTGGTAGAATCAAAATGTTGACGGGAAATAGGC	2763132	2763246	2763296	2763244	-1	LG5	Tp57577_TGAC_v2_gene28294	2761295	2767954	None	13877	921	138765	No_or_no_constitutive_exon
TAAAGGCAGGGGAAACAAAGTTAGATAGCCGTGTGTTAAAATGTGGGTAGTT	3065899	3066121	3066171	3066119	-1	LG5	Tp57577_TGAC_v2_gene22870	3064317	3069870	None	13877	921	138765	No_or_no_constitutive_exon
TTGTTATTTTGTGTAATAACAAATGATTGGATCTATTTGTTGGGATGCAGGG	3422565	3422658	3422708	3422656	-1	LG5	Tp57577_TGAC_v2_gene9534	3411862	3425196	None	13877	921	138765	No_or_no_constitutive_exon
CCTGACTTCTTTTTTTAATTATTATTGGGGAACATATTTCAAATGGGCAGCG	4204885	4205107	4205157	4205105	-1	LG5	Tp57577_TGAC_v2_gene2023	4203692	4208041	None	13877	921	138765	No_or_no_constitutive_exon
AATAACTGTCACTGATCAACAAATTTTGTATTTGTATTATTGATGGGTAGGT	4351940	4352012	4351890	4351942	1	LG5	Tp57577_TGAC_v2_gene2022	4346871	4357412	None	13877	921	138765	No_or_no_constitutive_exon
TTTGTTAGATGTAGTTCCCTTTTGCTGTTTTGTGTGGGCTGGAGGTTTAGGC	4589731	4589836	4589681	4589733	1	LG5	Tp57577_TGAC_v2_gene15912	4587186	4589836	None	13877	921	138765	No_or_no_constitutive_exon
AATCTAAGATACTCTAATATTCTAACAGTTTTTTTCTCACGGGCATGCAGTG	4865069	4865200	4865019	4865071	1	LG5	Tp57577_TGAC_v2_gene19834	4862504	4868340	None	13877	921	138765	No_or_no_constitutive_exon
TTCTTAATGTGAAACTTACAACACTTTTTGCAATTATATGGGCTAAGCAGTA	5193901	5193992	5194042	5193990	-1	LG5	Tp57577_TGAC_v2_gene15206	5192869	5198038	None	13877	921	138765	No_or_no_constitutive_exon
CTGTTTCTTTCCTCCTTTACTGATTTTGCTTGTATTTTGGGACGAAACAGAC	5427857	5428070	5428120	5428068	-1	LG5	Tp57577_TGAC_v2_gene26131	5427857	5434471	None	13877	921	138765	No_or_no_constitutive_exon
CTGTCTAATAAGAAGGTTCACCAAATCTACTACTAATCTTTTGGGGACAGGT	5644523	5644626	5644473	5644525	1	LG5	Tp57577_TGAC_v2_gene26151	5635034	5645116	None	13877	921	138765	No_or_no_constitutive_exon
AAGCTATTTTATCATAAACTACCTTGACAAACTTATAATTGGGCATACAGGC	5958169	5958775	5958119	5958171	1	LG5	Tp57577_TGAC_v2_gene34533	5957923	5958775	None	13877	921	138765	No_or_no_constitutive_exon
GCCTTCGGATATAAATTGATATACTGATTAATTGATATATAAATGGGCAGAA	6167707	6167873	6167923	6167871	-1	LG5	Tp57577_TGAC_v2_gene18713	6167003	6170575	None	13877	921	138765	No_or_no_constitutive_exon
GAAATTGTAGGTATGGATTCTAACATGCACTTTTCTATTTTGATGGGCAGAT	6261154	6262199	6261104	6261156	1	LG5	Tp57577_TGAC_v2_gene18720	6245184	6262199	None	13877	921	138765	No_or_no_constitutive_exon
ATAAATCTGAAAAATGAATCTTTTCTTATATAGGAGACCAGAGGGAGTAGTT	6333198	6334129	6333148	6333200	1	LG5	Tp57577_TGAC_v2_gene18726	6332254	6334129	None	13877	921	138765	No_or_no_constitutive_exon
TCAATTAAATTAAATAATCTTAAAAGTTTTTATTTTTTGGGAGAATGTAGAT	6702652	6702998	6702602	6702654	1	LG5	Tp57577_TGAC_v2_gene32510	6702007	6702998	None	13877	921	138765	No_or_no_constitutive_exon
TAATGAGACAGAAATACATAAAGACTATTTGTTAATGTTATTGGGTGAAGTG	7062493	7062721	7062771	7062719	-1	LG5	Tp57577_TGAC_v2_gene37543	7060226	7063087	None	13877	921	138765	No_or_no_constitutive_exon
GAGGATCTAACTGGGCCCTCATTTTTTTTTAATTGAAAATATTGGGCAAGCT	7349937	7350097	7349887	7349939	1	LG5	Tp57577_TGAC_v2_gene37483	7349037	7350703	None	13877	921	138765	No_or_no_constitutive_exon
AAATAGACAAATGCAATAATTTATAACGGTAGCTATTTTGAATGGGTCAGAA	7474634	7474678	7474584	7474636	1	LG5	Tp57577_TGAC_v2_gene37532	7461609	7480990	None	13877	921	138765	No_or_no_constitutive_exon
TTTATTGTGTACTAAAATGAATTAATGGCGTTTTTATTATGGGGTTGTAGGT	7677021	7677157	7677207	7677155	-1	LG5	Tp57577_TGAC_v2_gene37561	7676074	7678679	None	13877	921	138765	No_or_no_constitutive_exon
ACTTTCTCGCGTCTTGACATTTTATTTCTGTGATAAATATTGATGGGCAGGT	7676074	7676607	7676657	7676605	-1	LG5	Tp57577_TGAC_v2_gene37561	7676074	7678679	None	13877	921	138765	No_or_no_constitutive_exon
TGGGAAAAGATGTGTAAAAGTAAACGTTAGTGTGATATTTGTGGGGACAGAA	7775060	7775550	7775600	7775548	-1	LG5	Tp57577_TGAC_v2_gene37530	7775060	7783963	None	13877	921	138765	No_or_no_constitutive_exon
TAATTTGAGTATTCAATGTGTTTGTTAAAATGTAAATGGGCACAGGACAGAG	7876552	7876631	7876502	7876554	1	LG5	Tp57577_TGAC_v2_gene37507	7875213	7879577	None	13877	921	138765	No_or_no_constitutive_exon
ACATTAGTAGTATTTTATTTTAAATTTTTTTAAATAAATGCTAAGGGTAGTT	9090700	9091281	9090650	9090702	1	LG5	Tp57577_TGAC_v2_gene37602	9089038	9091281	None	13877	921	138765	No_or_no_constitutive_exon
GCAAATCAAACGTACCCTAAGTCCTATAATGTTTCTGGTATGGGGTGTAGTG	9145489	9146456	9146506	9146454	-1	LG5	Tp57577_TGAC_v2_gene27275	9145489	9147868	None	13877	921	138765	No_or_no_constitutive_exon
TTTTCTTAGAACAAACAGCTTCTATAATGTATTCCATCTAATTGGGACAGAT	9152316	9152418	9152468	9152416	-1	LG5	Tp57577_TGAC_v2_gene27272	9151615	9157118	None	13877	921	138765	No_or_no_constitutive_exon
GTTTTTGTTAATTTATAAATTGTTTTTCTGAATGTTTCTTGGGTGGATAGTA	9322759	9322891	9322941	9322889	-1	LG5	Tp57577_TGAC_v2_gene28734	9310676	9334030	None	13877	921	138765	No_or_no_constitutive_exon
TGCTCCATAAACGCTTTCCTAACAGCCTTTCTTTCTTTGTTTGGGGATAGGA	9397448	9397638	9397398	9397450	1	LG5	Tp57577_TGAC_v2_gene30724	9391772	9397638	None	13877	921	138765	No_or_no_constitutive_exon
TATTTAATTGTTTGTAACATGAGAAACACTTTGGTTGGGTGACATGACAGGT	9424564	9424735	9424514	9424566	1	LG5	Tp57577_TGAC_v2_gene30735	9423122	9425312	None	13877	921	138765	No_or_no_constitutive_exon
AGAATCATAACTTAATAGGCTTTTCATGTTTTTTTTTTTTGGGAGCAAAGTT	9650666	9650765	9650815	9650763	-1	LG5	Tp57577_TGAC_v2_gene17770	9648041	9653886	None	13877	921	138765	No_or_no_constitutive_exon
CATTGTTGTTTTATTTGGTTAATTATTTGTTTTCTCAATCTAATGGGTAGAT	10264300	10264465	10264515	10264463	-1	LG5	Tp57577_TGAC_v2_gene24223	10263675	10277263	None	13877	921	138765	No_or_no_constitutive_exon
TCATTTGGATTGGCTCTGTTGGTATAAGCACTTGTGAGATTGTATGGGAGAG	10361928	10361966	10361878	10361930	1	LG5	Tp57577_TGAC_v2_gene24240	10356503	10364263	None	13877	921	138765	No_or_no_constitutive_exon
GTATGCGGTTAATGGGTCTGACGTGTGTATTAATTTTTTGTGGGGTGTAGAT	10596023	10596175	10596225	10596173	-1	LG5	Tp57577_TGAC_v2_gene24258	10594081	10597167	None	13877	921	138765	No_or_no_constitutive_exon
AATTAAATTGGGGCAAAGTTAATTTTTTTTTTGAGGGATTTGGGGCAAAGTT	10954160	10954223	10954110	10954162	1	LG5	Tp57577_TGAC_v2_gene30023	10938402	10954223	None	13877	921	138765	No_or_no_constitutive_exon
GATCCAATTATTCGTGCGAATCGAAAACCCTAATTTGACAAATGGGAAAGAA	10963581	10965553	10965603	10965551	-1	LG5	Tp57577_TGAC_v2_gene30006	10957393	10969252	None	13877	921	138765	No_or_no_constitutive_exon
AAAACAATGATTGTGAATACTGAATTGACTTTTGTGGGTTGAATGTGTAGGC	11149707	11150432	11149657	11149709	1	LG5	Tp57577_TGAC_v2_gene21425	11143577	11150432	None	13877	921	138765	No_or_no_constitutive_exon
GTTTCATTTACTGAACCATTTTGCTTTAACTATTTTTTGGGAATTGGTAGGT	11468146	11468231	11468096	11468148	1	LG5	Tp57577_TGAC_v2_gene38386	11464120	11490760	EMB2771	13877	921	138765	No_or_no_constitutive_exon
TATTGCAATTATTTTGTATGACACCTCTTTTTATATTATTGGGGTTGCAGAA	11685473	11685659	11685423	11685475	1	LG5	Tp57577_TGAC_v2_gene38431	11681888	11690530	None	13877	921	138765	No_or_no_constitutive_exon
CATGACTATTCAAAAAGGTAATGTATATCTTGATGACACAAATTGGGCAGGT	12762964	12763650	12763700	12763648	-1	LG5	Tp57577_TGAC_v2_gene26846	12762964	12772005	None	13877	921	138765	No_or_no_constitutive_exon
ATTTTATTATCGTTTTCTGTGTTTTACTCAAGGGTGTTATAATTGGGCAGGA	13735662	13735717	13735612	13735664	1	LG5	Tp57577_TGAC_v2_gene17370	13726399	13737768	None	13877	921	138765	No_or_no_constitutive_exon
TCCCATGATTGTCGCTTGGAATGTTCGGGGGCTCAATAAAATGGGGAAAGTT	15017409	15019160	15017359	15017411	1	LG5	Tp57577_TGAC_v2_gene1529	15015873	15019796	None	13877	921	138765	No_or_no_constitutive_exon
AGTGACAGTGATACCTTAGACTTATTTTAATTTGAATTTGTGGGGTGCAGGA	557169	557301	557119	557171	1	LG6	Tp57577_TGAC_v2_gene4772	556342	558395	None	13877	921	138765	No_or_no_constitutive_exon
TTCATTATTTTGTTCCAAATTATTTAAACAAACCTTTTTCGTGGGAGCAGAG	708157	708214	708107	708159	1	LG6	Tp57577_TGAC_v2_gene4704	705902	709126	None	13877	921	138765	No_or_no_constitutive_exon
AAAAATATCATGATTAGCTGGTGATCTTGTAAAATTTATTGGGTATGCAGGA	801220	801877	801927	801875	-1	LG6	Tp57577_TGAC_v2_gene4807	801220	804074	None	13877	921	138765	No_or_no_constitutive_exon
ATGTAAGGTAAAAGTAGCTATGTCTATATTTGTTGGGGTGGTGGTAGCAGAA	826244	826655	826705	826653	-1	LG6	Tp57577_TGAC_v2_gene4767	819972	829774	None	13877	921	138765	No_or_no_constitutive_exon
GTCTTGCTAGGGTTTACGCGTTTTTAATCTTCCACCAATTAGGGAACCAGAA	1048977	1049134	1049184	1049132	-1	LG6	Tp57577_TGAC_v2_gene8397	1043292	1049431	None	13877	921	138765	No_or_no_constitutive_exon
TCCAGATAACTTGTGGCATTGTGTTGGACTGATTTATTGCTAATGGGCAGGC	1875821	1875899	1875771	1875823	1	LG6	Tp57577_TGAC_v2_gene9606	1872306	1877883	None	13877	921	138765	No_or_no_constitutive_exon
GATCTAACCGTGATTCTTACTATCAAATTCAGTATCAATCACGGGGACAGGT	2055226	2055453	2055503	2055451	-1	LG6	Tp57577_TGAC_v2_gene21985	2049205	2057777	None	13877	921	138765	No_or_no_constitutive_exon
GGAAACACATTCCCCTTTTGATAATATGAAAACTTTTTGGGAAAGACAAGGT	2458166	2458357	2458116	2458168	1	LG6	Tp57577_TGAC_v2_gene23327	2456237	2464843	None	13877	921	138765	No_or_no_constitutive_exon
AAACAAAGATGTAATTTTTTTAATGTTTTTGTTTTTTTGGGGTGATGTAGAC	2898660	2899410	2899460	2899408	-1	LG6	Tp57577_TGAC_v2_gene1666	2898660	2900301	None	13877	921	138765	No_or_no_constitutive_exon
ATGTGGTTGTTTGATACTATATAGTATGATTTTTGGCTTTGGGAAAATAGAA	2999239	2999447	2999189	2999241	1	LG6	Tp57577_TGAC_v2_gene1622	2997630	3000676	None	13877	921	138765	No_or_no_constitutive_exon
GAAGTTTTTAATTTAGTTGTTTGATATGATTTTTGGCTTTGGGAAAATAGAA	3006475	3006725	3006425	3006477	1	LG6	Tp57577_TGAC_v2_gene1669	3004901	3012283	None	13877	921	138765	No_or_no_constitutive_exon
TATTAAGTGCATAATTTTGATTTGATGCTTATGTGAATGGGGTGATGTAGGC	4119263	4119316	4119366	4119314	-1	LG6	Tp57577_TGAC_v2_gene7000	4115857	4120284	None	13877	921	138765	No_or_no_constitutive_exon
TCTTTGTTCTTTTGAGGATTGTCACCGACAAGGTTGTTTTGGGCATGCAGGT	4125271	4125395	4125445	4125393	-1	LG6	Tp57577_TGAC_v2_gene6950	4122693	4125954	None	13877	921	138765	No_or_no_constitutive_exon
TGGAAAAAAGTTTTGACTGAAGCTTCTAATTTGTCTGGTTGGGATGGAAGCA	4408753	4408762	4408703	4408755	1	LG6	Tp57577_TGAC_v2_gene16449	4404158	4411025	None	13877	921	138765	No_or_no_constitutive_exon
AATTACAATAAGCGCTTATTGCTTGTTGAATTTGAATGGGGAATCAAAAGCT	4667673	4667808	4667858	4667806	-1	LG6	Tp57577_TGAC_v2_gene7889	4660314	4676670	None	13877	921	138765	No_or_no_constitutive_exon
TCATTTAACTACCTATGAGTTATTTATTAATATTTACATTTGGGTGACAGGT	4759382	4759646	4759696	4759644	-1	LG6	Tp57577_TGAC_v2_gene7885	4758066	4762280	None	13877	921	138765	No_or_no_constitutive_exon
GGCTTGTGATTTGGAAACTACTGACATATTTGCTTTGTTGTGGGGATCAGGA	5557548	5557585	5557498	5557550	1	LG6	Tp57577_TGAC_v2_gene4037	5552897	5558049	None	13877	921	138765	No_or_no_constitutive_exon
AGCCAACTTCCAACTGGGGAGGAACTTACTGAATGGCCTTGGATGGGCAGGG	5744138	5744222	5744088	5744140	1	LG6	Tp57577_TGAC_v2_gene4121	5738027	5749902	None	13877	921	138765	No_or_no_constitutive_exon
ATTATGCAATGAATTTAAAAAGTTGATATTTCGTCACAAAGGGAGTATAGGA	5907113	5907373	5907423	5907371	-1	LG6	Tp57577_TGAC_v2_gene19531	5905009	5908353	None	13877	921	138765	No_or_no_constitutive_exon
TGTGCTTCCTTGGATATTTGATCTGAATGATGTATTTATGGGAGTAACAGGT	6116843	6116909	6116959	6116907	-1	LG6	Tp57577_TGAC_v2_gene33230	6113264	6118037	None	13877	921	138765	No_or_no_constitutive_exon
CATTTAGTTTTCCCAAATAATAACTTAAATTTGAATGGGTAGAAATTCAGGT	6220034	6220127	6220177	6220125	-1	LG6	Tp57577_TGAC_v2_gene33173	6218747	6224547	None	13877	921	138765	No_or_no_constitutive_exon
GATCCCACCTAAGACAAGGGTTGCTGTCAATGTTTGGGCCATTGGAATAGAT	6897611	6898033	6897561	6897613	1	LG6	Tp57577_TGAC_v2_gene28175	6897035	6898033	None	13877	921	138765	No_or_no_constitutive_exon
CCTTTTTATGTGGTGGAGTTTCTAATCTCAGTTTTTTTTTGGGTGTACAGAA	7216300	7216436	7216486	7216434	-1	LG6	Tp57577_TGAC_v2_gene35563	7215889	7217998	None	13877	921	138765	No_or_no_constitutive_exon
TGTTAGCTGTATTTCTTATTACATATCATACTCGTTTCATTGCAGGGAAGAA	7560758	7560886	7560936	7560884	-1	LG6	Tp57577_TGAC_v2_gene32272	7559243	7562204	None	13877	921	138765	No_or_no_constitutive_exon
TACCCTCCGCCACATGTTTATTAATAAAATCAGAAAAAATATGGGTGTAGGT	7829961	7830066	7830116	7830064	-1	LG6	Tp57577_TGAC_v2_gene25791	7827135	7832439	None	13877	921	138765	No_or_no_constitutive_exon
TCTGCACTATATATTTATCGTTATTTTTATTATTTGCTTGGTGGGGATAGGT	7976496	7976631	7976681	7976629	-1	LG6	Tp57577_TGAC_v2_gene25815	7974765	7982827	None	13877	921	138765	No_or_no_constitutive_exon
TAGTTTTATACCGTTTGTATTGATTTATGGTTTTTTTGGGAACAATACAGAC	8210369	8210479	8210319	8210371	1	LG6	Tp57577_TGAC_v2_gene34451	8205672	8212311	None	13877	921	138765	Yes
TTTCGGATTGCATATTTCTGATAAGCTCTTTGTTTGGATTTTGGGGGCAGAT	8360333	8360447	8360283	8360335	1	LG6	Tp57577_TGAC_v2_gene14412	8357299	8362431	None	13877	921	138765	No_or_no_constitutive_exon
TGTTGTGAAACATTTTCAATTAAGTTTTTTTTTTTTTTCTTGGGTGATAGGA	8565266	8565750	8565800	8565748	-1	LG6	Tp57577_TGAC_v2_gene10256	8556497	8566325	None	13877	921	138765	No_or_no_constitutive_exon
ATAAATTTTTATTTATTTAGTAGATAATTTGTGAATTAGGTGAAGGGTAGAT	8643002	8643220	8643270	8643218	-1	LG6	Tp57577_TGAC_v2_gene10245	8638560	8644015	None	13877	921	138765	No_or_no_constitutive_exon
TTGTCAAAAAATTTTGTGGGTAACAATTGAAATGAGGAATTGGGGTATAGTT	8869315	8869520	8869265	8869317	1	LG6	Tp57577_TGAC_v2_gene26949	8868619	8872503	None	13877	921	138765	No_or_no_constitutive_exon
TTTACTTCAACAACTTAAGTTTATGCTTTTCTATCTTTCATGGGATGTAGGA	9591565	9591622	9591515	9591567	1	LG6	Tp57577_TGAC_v2_gene37730	9590053	9595579	PFC1	13877	921	138765	No_or_no_constitutive_exon
CTCTTTTTCTCGAAAACGAACTTATTGATTCCGTTTACTTTGGGATATAGAT	9742241	9742310	9742360	9742308	-1	LG6	Tp57577_TGAC_v2_gene37777	9739637	9746244	None	13877	921	138765	No_or_no_constitutive_exon
GAATGTCATTCTGAGTCTGCAATTGATATATTTGTACTTTGTGGGTGCAGCT	10227097	10227260	10227047	10227099	1	LG6	Tp57577_TGAC_v2_gene21471	10213623	10238090	None	13877	921	138765	No_or_no_constitutive_exon
TAAGTATATAATTTATTGTATAATTTTTTGTTGGTGGTTTGGGCTGACAGAG	10385474	10385612	10385662	10385610	-1	LG6	Tp57577_TGAC_v2_gene20048	10383622	10392411	None	13877	921	138765	No_or_no_constitutive_exon
GAAGTATATAGCTAATTCATTGTATATTTTTCTGTGGTTTGGGGTAACAGAG	10401751	10402106	10402156	10402104	-1	LG6	Tp57577_TGAC_v2_gene20067	10401751	10417201	None	13877	921	138765	No_or_no_constitutive_exon
GAATATTAATGCTCCATTGTACAATTTGTTTTTTGTTGACAGGGATGCAGTT	10482926	10483087	10483137	10483085	-1	LG6	Tp57577_TGAC_v2_gene20064	10480292	10486141	None	13877	921	138765	No_or_no_constitutive_exon
ATTTGACATAACGTGTATCAACTAATGATCATATGCTGTCAAGGGTGTAGCT	11059875	11060067	11060117	11060065	-1	LG6	Tp57577_TGAC_v2_gene17455	11059875	11063174	None	13877	921	138765	No_or_no_constitutive_exon
TCAATCACATTCATCTAATTCAATATTTTGATCCAATCTTAGGGGGGTAGGT	11848271	11848348	11848398	11848346	-1	LG6	Tp57577_TGAC_v2_gene22677	11839124	11849474	None	13877	921	138765	No_or_no_constitutive_exon
ATTAAATTTTGCATCAACTTATTTTATTGGATTGTATTTCAGGGTGCTAGTC	12052909	12053011	12053061	12053009	-1	LG6	Tp57577_TGAC_v2_gene32095	12050709	12056484	None	13877	921	138765	No_or_no_constitutive_exon
TGTTTGTTGAATATGCTAAGTCTTTTTTTTATTTTTTTGGGTGAACATAGTA	12351143	12351546	12351093	12351145	1	LG6	Tp57577_TGAC_v2_gene1090	12349246	12359153	None	13877	921	138765	No_or_no_constitutive_exon
CTATGGCCACTTTCCAATACTAAAATTTATTTGATGACTGGGAAGCACAGGT	12891585	12891784	12891834	12891782	-1	LG6	Tp57577_TGAC_v2_gene14100	12889819	12896465	None	13877	921	138765	No_or_no_constitutive_exon
CATTTAATTAATTGTGTATTTCTAACATATTACGACGTATTGGGCAATAGGT	13773184	13773490	13773134	13773186	1	LG6	Tp57577_TGAC_v2_gene20656	13770114	13776554	None	13877	921	138765	No_or_no_constitutive_exon
ACCTGAGCAAGTGGTTGACACAGAAGACAACAAGGTTCGGGCCGGAGTAGAC	14823299	14824114	14823249	14823301	1	LG6	Tp57577_TGAC_v2_gene3727	14821569	14824114	None	13877	921	138765	No_or_no_constitutive_exon
TTTGAACTATCTCCATCAATTCAGGTGAATAATTTGTCTGGGTGAAATAGTC	15434484	15434552	15434602	15434550	-1	LG6	Tp57577_TGAC_v2_gene5756	15433723	15435668	None	13877	921	138765	No_or_no_constitutive_exon
GTGAGATAGGAGAGAGTGTAATGAAGCAACAAAGCAAAGGGCATGATGAGTG	15889660	15889747	15889610	15889662	1	LG6	Tp57577_TGAC_v2_gene18226	15889353	15893156	None	13877	921	138765	No_or_no_constitutive_exon
GGGTTAGGAAAAGTGTGCTGCAGATAAGGTTAAATGGGTCAGAAAACCAGCA	16474972	16475084	16475134	16475082	-1	LG6	Tp57577_TGAC_v2_gene23664	16471224	16487805	None	13877	921	138765	No_or_no_constitutive_exon
ATTTGTTGTGTACTCATCCCTTAAAATTTTTTATATGGTAGAGGGAATAGGA	16493195	16493314	16493364	16493312	-1	LG6	Tp57577_TGAC_v2_gene23662	16491956	16493605	None	13877	921	138765	No_or_no_constitutive_exon
AGGAAGACACACTGTTGCTGAATGTCATCTAAACGATCTGGGGTTTGAAGGA	16654208	16654318	16654158	16654210	1	LG6	Tp57577_TGAC_v2_gene23677	16652285	16656119	None	13877	921	138765	No_or_no_constitutive_exon
AAGAATGAAGAAGATGCTACGAGTTTAGATTCTGCTTCTGGGTCTAAAAGAA	18946314	18947596	18947646	18947594	-1	LG6	Tp57577_TGAC_v2_gene39051	18933893	18948077	None	13877	921	138765	No_or_no_constitutive_exon
GTTATTTAACTCTCTTTTATGTGTTATGTGCTGGACCGTTGGGGGTCCAGAT	20030782	20030838	20030888	20030836	-1	LG6	Tp57577_TGAC_v2_gene16072	20029163	20033232	None	13877	921	138765	No_or_no_constitutive_exon
TTTTCATTCTTGTTTGGTTGTTAATGGTGAGCTTTGGGTTTGGGGTAAAGGT	20404435	20404577	20404627	20404575	-1	LG6	Tp57577_TGAC_v2_gene10187	20399533	20407607	None	13877	921	138765	No_or_no_constitutive_exon
CTGCAGAAGTAACTGTGAATAATAGTCTGATTTTTTACAGGGTCAGGTAGCA	20619175	20619457	20619125	20619177	1	LG6	Tp57577_TGAC_v2_gene33563	20616380	20619617	None	13877	921	138765	No_or_no_constitutive_exon
ATTTTGTTGATAAGTTTGTTTTGATTTAAAATTGATTTTTTGGGTGACAGGG	20711380	20711595	20711645	20711593	-1	LG6	Tp57577_TGAC_v2_gene33577	20710301	20712840	None	13877	921	138765	No_or_no_constitutive_exon
CAGTATGTATAGGAATGTTATTGAAATGTATAGGTTGATGAGATGGGTAGGA	21568291	21568577	21568241	21568293	1	LG6	Tp57577_TGAC_v2_gene15481	21563013	21568577	None	13877	921	138765	No_or_no_constitutive_exon
TAACTCAGTTATATTAACTTTGATAAGTTCGGCGCTCGTCATGGGCATAGTT	21591284	21591303	21591234	21591286	1	LG6	Tp57577_TGAC_v2_gene15500	21589583	21591748	None	13877	921	138765	No_or_no_constitutive_exon
GGAAGTTAAGGTTAGCTCCTTCTTTTTCTTTTATTATGGGGAGTTGGCAGGA	21608468	21608591	21608418	21608470	1	LG6	Tp57577_TGAC_v2_gene15514	21605834	21609540	None	13877	921	138765	No_or_no_constitutive_exon
TTAATTGGGAACTCATATACAAATCCTTCCATCTTCATCGGGAAAATTAGAA	21873383	21873486	21873333	21873385	1	LG6	Tp57577_TGAC_v2_gene23410	21871741	21874197	None	13877	921	138765	No_or_no_constitutive_exon
TGTGGGCTGAAATCTTTTATAATGTAGTAAATGATTTTTTTAATGGGCAGGC	22115443	22115639	22115393	22115445	1	LG6	Tp57577_TGAC_v2_gene23393	22107911	22117018	None	13877	921	138765	No_or_no_constitutive_exon
AATGAATGATAACGAATGATGATAATGTTCCTTGCATGATGGGTGTGCAGCC	22133572	22133686	22133522	22133574	1	LG6	Tp57577_TGAC_v2_gene23391	22132821	22137889	None	13877	921	138765	Yes
AGTTTGTTAGAATTTTCCTTAAATCACAAGGTCTTCTTTCATGGGTGCAGCA	143511	143639	143689	143637	-1	LG7	Tp57577_TGAC_v2_gene34309	142485	144686	None	13877	921	138765	No_or_no_constitutive_exon
TTGATTTATTTGGAATACTAATGATGAGACACTTATTTTTGGGAATGTAGAT	264507	264911	264457	264509	1	LG7	Tp57577_TGAC_v2_gene34313	262156	264911	None	13877	921	138765	No_or_no_constitutive_exon
TCTTGGTTTCTTGTTTCACCTTAATATTGAATGGTGTGGATGTAGGGCAGGA	377485	377723	377435	377487	1	LG7	Tp57577_TGAC_v2_gene34263	375296	379253	None	13877	921	138765	No_or_no_constitutive_exon
AGAGAAGACCATGGATTAAAGGGGATATTTAGAACTGGAATTGGGAGAAGAC	515566	515697	515516	515568	1	LG7	Tp57577_TGAC_v2_gene34318	511296	515697	None	13877	921	138765	No_or_no_constitutive_exon
CCTCTACTCACCGTGTTGTTTGCATGGTGTCTGCAAATTTATGGGATCAGGC	845799	846035	845749	845801	1	LG7	Tp57577_TGAC_v2_gene37279	840932	846857	None	13877	921	138765	No_or_no_constitutive_exon
CCATTCAATTTGTAGAGAGGGGGGAACACTTAAACACATTTGGGTGGCAGGG	1078115	1078147	1078197	1078145	-1	LG7	Tp57577_TGAC_v2_gene37157	1071653	1078962	None	13877	921	138765	No_or_no_constitutive_exon
GTTTTTTTTTCTCATTGTAAACCTTTTGAATTGTGTTGTTGGGAACTTAGGT	1226848	1226917	1226798	1226850	1	LG7	Tp57577_TGAC_v2_gene37191	1223052	1226917	None	13877	921	138765	No_or_no_constitutive_exon
TTGATGTATGGGCAGAATGCTTTGATGGCCAATGAATTTCTTGGGAACAGTT	1254227	1254237	1254177	1254229	1	LG7	Tp57577_TGAC_v2_gene37241	1250152	1254837	None	13877	921	138765	No_or_no_constitutive_exon
CAGCTTTACATCTGATAATTCCTTCTTATGAATTTTATGGGTGAGTGCAGAA	1338290	1338373	1338423	1338371	-1	LG7	Tp57577_TGAC_v2_gene37243	1336094	1341142	None	13877	921	138765	No_or_no_constitutive_exon
TGCCCACTTATAATTGACATTTATAAGGTATGACTTTCTTTTGGGAACAGTG	2343855	2344311	2343805	2343857	1	LG7	Tp57577_TGAC_v2_gene38567	2342247	2346986	None	13877	921	138765	No_or_no_constitutive_exon
TCCTTCTTCTTGGCCATGTATTTATAATTTTCACTGTTTTTGGGAAGCAGGT	2486852	2486920	2486802	2486854	1	LG7	Tp57577_TGAC_v2_gene38508	2482207	2500386	None	13877	921	138765	No_or_no_constitutive_exon
TCCAAATCACTTCAATGACAATGTTTTACATTTTGTGGGGATGAAAGCAGGA	2597894	2598044	2597844	2597896	1	LG7	Tp57577_TGAC_v2_gene38581	2596274	2605494	EMB86	13877	921	138765	No_or_no_constitutive_exon
GGTAAAACATGCCTACTAAATGGTTAATTGATTATACGGGAAATATGCAGGT	2611581	2611834	2611884	2611832	-1	LG7	Tp57577_TGAC_v2_gene38515	2611581	2614044	None	13877	921	138765	No_or_no_constitutive_exon
TTAAAGTAGTTGAAGGTTTGGGTCTGATGAGAATTATTAGGGGAATGCAGAG	3530227	3530345	3530395	3530343	-1	LG7	Tp57577_TGAC_v2_gene4527	3524297	3531156	None	13877	921	138765	No_or_no_constitutive_exon
TGATATATTCTACACTTTTTTATCAATGTTGCTTACGGGTAAGCTAACAGTA	4045506	4045613	4045456	4045508	1	LG7	Tp57577_TGAC_v2_gene4487	4041742	4047782	None	13877	921	138765	No_or_no_constitutive_exon
GAGATGTGCAAATTATGATAAAGCTTTTTTAAATGTTCTTCGAGGGGCAGGT	4407634	4407999	4407584	4407636	1	LG7	Tp57577_TGAC_v2_gene32883	4395834	4407999	None	13877	921	138765	No_or_no_constitutive_exon
GTTTGTGCATAAAATTCTGTATTTGTATGTTTTCACTAGGGGAATGAAAGGT	4524174	4524263	4524313	4524261	-1	LG7	Tp57577_TGAC_v2_gene32861	4523755	4534884	None	13877	921	138765	No_or_no_constitutive_exon
AAGATTATCCATTGATGTTTGGTAATTGATTGTTATTCTTCAGGGCAAAGCC	4687618	4687712	4687762	4687710	-1	LG7	Tp57577_TGAC_v2_gene38172	4684329	4689421	None	13877	921	138765	No_or_no_constitutive_exon
ACCACCTCTCTGTTACACTTTCTAATTGGCTCGTCTTTTGGGTGCAACAGGA	4979054	4979129	4979004	4979056	1	LG7	Tp57577_TGAC_v2_gene38127	4973231	4979946	None	13877	921	138765	No_or_no_constitutive_exon
AGTGAAAAAGTAAGAAATGCATGTATGGAAATGCATGTATGGGCAATTAGGT	5061879	5062697	5062747	5062695	-1	LG7	Tp57577_TGAC_v2_gene38233	5060961	5068391	None	13877	921	138765	No_or_no_constitutive_exon
TATAGAATGACTTGATTTCTATCTTATCTGCATGGAATTGGAGGGTATAGGT	5334299	5334426	5334476	5334424	-1	LG7	Tp57577_TGAC_v2_gene38167	5330939	5335577	None	13877	921	138765	No_or_no_constitutive_exon
GAGCTGTTGCGTCTCATTCTTACAAGTAATCAATTCAATTTGGGATGCAGTT	5399017	5399505	5398967	5399019	1	LG7	Tp57577_TGAC_v2_gene38199	5397181	5402516	None	13877	921	138765	No_or_no_constitutive_exon
TGCATGCAAGTAAAACAAGGAAAGGATTCCGGTCCTGGGAGATGCGGTAGAT	5488044	5488253	5487994	5488046	1	LG7	Tp57577_TGAC_v2_gene38111	5485861	5488253	None	13877	921	138765	No_or_no_constitutive_exon
TTTCAAAGTTGTGCAATTCAAGTAAAAGTTTTTTATTTTTATTGGGACAGGC	6642340	6643632	6643682	6643630	-1	LG7	Tp57577_TGAC_v2_gene1392	6639669	6646887	None	13877	921	138765	No_or_no_constitutive_exon
AATTTGTTTTTCACTTTTGTCTTGGTTACCCCTCGGGGTAAAATGAGCAGGC	6669878	6669932	6669828	6669880	1	LG7	Tp57577_TGAC_v2_gene1357	6667984	6672106	None	13877	921	138765	No_or_no_constitutive_exon
CAATGAACTGACTGTCAACTTTTATTTTTTCCCTTGGGGGGGATGTACAGAA	7114401	7114837	7114351	7114403	1	LG7	Tp57577_TGAC_v2_gene3534	7111028	7114837	None	13877	921	138765	No_or_no_constitutive_exon
TTGATTACTTGAATAATGTTCAAATGGAAATTAAAGTGGGATTGAAACAGGT	7126429	7126680	7126730	7126678	-1	LG7	Tp57577_TGAC_v2_gene3516	7125080	7128580	None	13877	921	138765	No_or_no_constitutive_exon
GGGAGACCGACCACGAAACACCATGAAGGGAGCTGGACGGGGAAAACCAGAT	7957613	7957784	7957834	7957782	-1	LG7	Tp57577_TGAC_v2_gene38981	7949377	7958928	None	13877	921	138765	No_or_no_constitutive_exon
ATTTTTTGTGCCTAATTTGTGTTTATTGCATTTCGAAATCGGGAATTCAGGT	8096286	8096424	8096474	8096422	-1	LG7	Tp57577_TGAC_v2_gene39022	8085366	8097978	None	13877	921	138765	No_or_no_constitutive_exon
AGCAACGTTTTCCTTCTGATAACATGTGCTTTTTTTCTTTGGGAAATTAGGT	8337878	8337976	8337828	8337880	1	LG7	Tp57577_TGAC_v2_gene38993	8333328	8342629	None	13877	921	138765	No_or_no_constitutive_exon
CTTTAATAAAGGAAAAAATAAAATAAAAGTTCTTTGAGAGGGTTGAGCAGTG	8369378	8369452	8369502	8369450	-1	LG7	Tp57577_TGAC_v2_gene39004	8360326	8375462	None	13877	921	138765	No_or_no_constitutive_exon
ATATGTTTGGTATAACAAGTTTCTAATTGACTTTTCATTCCAATGGGCAGGA	8965927	8966004	8965877	8965929	1	LG7	Tp57577_TGAC_v2_gene34547	8962690	8967142	None	13877	921	138765	No_or_no_constitutive_exon
TAAAGAATGTGTTATTATGTAACAACAATTATTTTAATTAATGGGTATAGGT	9153838	9153946	9153788	9153840	1	LG7	Tp57577_TGAC_v2_gene12504	9152846	9157723	None	13877	921	138765	No_or_no_constitutive_exon
GAATCTCCTATTTATTGTCTGATTTAACAATATATTTGTTGGGGTGGCAGAT	9458940	9459687	9458890	9458942	1	LG7	Tp57577_TGAC_v2_gene12352	9451171	9459687	None	13877	921	138765	No_or_no_constitutive_exon
AGACGTATAGTAAGCAAATAACATTTTTGAATTGTGATTTGTGAGGGCAGGA	9616801	9616921	9616751	9616803	1	LG7	Tp57577_TGAC_v2_gene12453	9615561	9621975	None	13877	921	138765	No_or_no_constitutive_exon
TAACAGGTGAAGTGGTATTGATTGTTATTTTACTATTTGTTGGGTAACAGGA	9678399	9679061	9678349	9678401	1	LG7	Tp57577_TGAC_v2_gene12412	9676481	9682669	None	13877	921	138765	No_or_no_constitutive_exon
GGGAATATTTGCACAGTTATTTATTTATTTTTAACTGATTGGGTGTGCAGGG	9941542	9941953	9941492	9941544	1	LG7	Tp57577_TGAC_v2_gene12472	9929343	9941953	None	13877	921	138765	No_or_no_constitutive_exon
AAAATGCAATTGAAATGTGTTTTTGTCTAACAGAGTTTTATGGGATATAGGT	10038447	10038513	10038563	10038511	-1	LG7	Tp57577_TGAC_v2_gene12488	10034538	10042291	OVA4	13877	921	138765	No_or_no_constitutive_exon
ATGCTGCAGTAACATATTGACATTTTTTTTAATATTCACTGGGTTAATAGGG	10251094	10251165	10251044	10251096	1	LG7	Tp57577_TGAC_v2_gene12361	10247260	10255965	None	13877	921	138765	No_or_no_constitutive_exon
AATTTCACGATCAAATAATCTTTTAATATTGGTTGTGTGTTTGGGAGCAGGT	10252924	10252982	10252874	10252926	1	LG7	Tp57577_TGAC_v2_gene12361	10247260	10255965	None	13877	921	138765	No_or_no_constitutive_exon
ACTTGACGATCAAATAATCTTTTTAATATTGGTTGTGTGTTTGGGAGCAGGT	10261980	10262215	10261930	10261982	1	LG7	Tp57577_TGAC_v2_gene12424	10260880	10262725	None	13877	921	138765	No_or_no_constitutive_exon
TAATACAGTAACCATGATGACATTTTCATATTTTTGAATTGGGCATGCAGGA	10471063	10471163	10471013	10471065	1	LG7	Tp57577_TGAC_v2_gene12417	10442390	10477923	None	13877	921	138765	No_or_no_constitutive_exon
ATTTTACACAATTTTAAAAAATAATTGATGTGACATTTATAATGGGACAGGT	10597672	10597793	10597843	10597791	-1	LG7	Tp57577_TGAC_v2_gene31764	10596951	10599009	None	13877	921	138765	No_or_no_constitutive_exon
TATCATTAATATTTTGTTTACTTAGTTAATTTGTGATGATGTGGGTATAGGG	11162686	11162845	11162636	11162688	1	LG7	Tp57577_TGAC_v2_gene3119	11162092	11168087	None	13877	921	138765	No_or_no_constitutive_exon
GAATAGAAGCTTCTTTGTTAGTTTTCATTTTTAACTTTATTAAGGGACAGTT	11235039	11235138	11235188	11235136	-1	LG7	Tp57577_TGAC_v2_gene3158	11230233	11238392	None	13877	921	138765	No_or_no_constitutive_exon
TTAGTATTTTTCAGAATGATATTTATCTTATTTATGGTTGGGGATTGCAGTA	11465627	11465780	11465577	11465629	1	LG7	Tp57577_TGAC_v2_gene3110	11464337	11468735	None	13877	921	138765	No_or_no_constitutive_exon
AAAATAATATTTGCAACATTTTGAACTGACAATCTGGAGGGTCAAGACAGGG	11554755	11555275	11554705	11554757	1	LG7	Tp57577_TGAC_v2_gene3132	11551822	11555275	None	13877	921	138765	No_or_no_constitutive_exon
TGTTATATAATTCCAAGTTGATAACGACTTCTATTTGTTGGGTAATGCAGTC	11838665	11838737	11838615	11838667	1	LG7	Tp57577_TGAC_v2_gene16469	11832219	11845108	None	13877	921	138765	No_or_no_constitutive_exon
CTACAGAAACTGTTGTAGTCGATAATGCGGAAGCTACAGCACCGAGGGAGCT	12223437	12223817	12223387	12223439	1	LG7	Tp57577_TGAC_v2_gene15382	12223051	12224716	None	13877	921	138765	No_or_no_constitutive_exon
ATAATGTGTAATCTCATCTTAATCTTATGTTGTTCTTTTTCAGATGGGAGCA	12341033	12341227	12340983	12341035	1	LG7	Tp57577_TGAC_v2_gene14192	12339622	12343442	None	13877	921	138765	No_or_no_constitutive_exon
GTTTCAAGTTGTTATACATGCTTAATATACTTCTGTTTTGGGTGACGCAGGT	12588470	12588644	12588420	12588472	1	LG7	Tp57577_TGAC_v2_gene31707	12584538	12595307	None	13877	921	138765	No_or_no_constitutive_exon
TGCTCCCTTATGAACTTTAGAATTTCTCATATTTTTAGGGAAGGAAATAGCT	12704329	12704713	12704279	12704331	1	LG7	Tp57577_TGAC_v2_gene27812	12696050	12704713	MEE21	13877	921	138765	No_or_no_constitutive_exon
TAACTATTAACTTTTCTCAAAACTTATGAATATATTGGTATTGGGGAAAGGT	13114036	13114106	13114156	13114104	-1	LG7	Tp57577_TGAC_v2_gene2528	13110290	13115568	None	13877	921	138765	No_or_no_constitutive_exon
AAAGATTTAAGTAGAACACTATTGATATGTTAGTTTGGGTGTTGTGAAAGGT	13121728	13121798	13121678	13121730	1	LG7	Tp57577_TGAC_v2_gene2513	13120629	13125904	None	13877	921	138765	No_or_no_constitutive_exon
CATTGTCCTCCATCTCAAGAAGAAGTGAATTTCATGGGAAATCAACAAAGAC	13184171	13184363	13184413	13184361	-1	LG7	Tp57577_TGAC_v2_gene2551	13173165	13185389	None	13877	921	138765	No_or_no_constitutive_exon
TACTACAGAACATTAATTAATTTAAGCTGGTGTTCTAGGTGGTTGGGCAGGT	13207098	13207238	13207048	13207100	1	LG7	Tp57577_TGAC_v2_gene2560	13204799	13209620	None	13877	921	138765	No_or_no_constitutive_exon
CTACTTATCTTTAAAGAGTTTTTAAGATCACGTCTTTTAAGGGTAGTTAGTT	13296720	13296967	13296670	13296722	1	LG7	Tp57577_TGAC_v2_gene2553	13294769	13300394	None	13877	921	138765	No_or_no_constitutive_exon
TTATTCAATTGGGTTATGTACTTATAGTTTGTATGTGTTGTGGAGGGAAGAG	13505932	13506024	13506074	13506022	-1	LG7	Tp57577_TGAC_v2_gene2503	13498623	13509867	None	13877	921	138765	No_or_no_constitutive_exon
TGTTAGGATTTTCCTTTTAATGCTATTGGTGCTGTGTGGGATGGTAACAGGC	13621533	13622448	13622498	13622446	-1	LG7	Tp57577_TGAC_v2_gene2517	13621533	13634179	None	13877	921	138765	No_or_no_constitutive_exon
ACTTTTGCCATCTAGCTCACCAATTTATGTGTGGCATTGGGGTGGACTAGGT	13659530	13659600	13659650	13659598	-1	LG7	Tp57577_TGAC_v2_gene2508	13653179	13666239	None	13877	921	138765	No_or_no_constitutive_exon
CTTTTTGCTATTTTTGGAAAATTTTCTGAAATTGGTATTTGGGATTGTAGGT	14320657	14320688	14320607	14320659	1	LG7	Tp57577_TGAC_v2_gene11557	14319397	14323811	None	13877	921	138765	No_or_no_constitutive_exon
ACAGATGTATTTAGATGTTATGTTTCTTTTTCTTCTGTCTATTGGGGCAGGT	14588353	14588460	14588303	14588355	1	LG7	Tp57577_TGAC_v2_gene11486	14587157	14592432	None	13877	921	138765	No_or_no_constitutive_exon
CTTTTATCTACCTTCTCAAGTATTAATGCATTTCGGATTCGAGGGTGCAGCT	14812222	14812334	14812384	14812332	-1	LG7	Tp57577_TGAC_v2_gene11485	14810660	14814767	None	13877	921	138765	No_or_no_constitutive_exon
ATATATAACATTGTTAGTGTTGATATTAATTTTTCATTTGGGAATTGTAGCT	15078379	15078597	15078329	15078381	1	LG7	Tp57577_TGAC_v2_gene11495	15077151	15079995	None	13877	921	138765	No_or_no_constitutive_exon
TATTAATTAATTGATGTATTTTTATGAATTTTCAATTTGATATGGGGTAGGT	15365945	15366150	15365895	15365947	1	LG7	Tp57577_TGAC_v2_gene33685	15365588	15367763	None	13877	921	138765	No_or_no_constitutive_exon
CCGATATTTAATAACCTTTTTTGATGTTTTAAAATTTTGGTGGGAAGCAGGT	15400404	15400562	15400612	15400560	-1	LG7	Tp57577_TGAC_v2_gene33729	15396807	15401306	None	13877	921	138765	No_or_no_constitutive_exon
CACTAAAAATAAATAATGACCGTGTTGTTGAAGTTGGGTTGGCAATGCAGTT	15462312	15462929	15462979	15462927	-1	LG7	Tp57577_TGAC_v2_gene33704	15460979	15463748	None	13877	921	138765	No_or_no_constitutive_exon
GCTTTTGTTTTCATTTTTTTGGATTATTGATTGTTCTCTTCATGGGACAGGT	15530062	15530157	15530012	15530064	1	LG7	Tp57577_TGAC_v2_gene33717	15527418	15530157	None	13877	921	138765	No_or_no_constitutive_exon
ATATAGAACTTGAGAATATTTGACAAGAGTTATGTGTCTTGGGTATGTAGCT	15633679	15633831	15633629	15633681	1	LG7	Tp57577_TGAC_v2_gene33707	15630868	15634304	None	13877	921	138765	No_or_no_constitutive_exon
CATTTTCTAACTCTCTGTTTTGTGTACGTGCTGGACCTTTGGGGGTTCAGAT	15716917	15717126	15717176	15717124	-1	LG7	Tp57577_TGAC_v2_gene33714	15716917	15727138	None	13877	921	138765	No_or_no_constitutive_exon
CTCAAACTTCGGTATTATTAATCACATAATCATGGATGGGATAATGGCAGAC	15891826	15891937	15891987	15891935	-1	LG7	Tp57577_TGAC_v2_gene30200	15890647	15895398	None	13877	921	138765	Yes
TAGTAACTTGTCTCATTTTTTTCTCTCCTTGTTTTCTTTAACTAAGGGAGTG	16044361	16044565	16044311	16044363	1	LG7	Tp57577_TGAC_v2_gene24044	16043943	16047892	None	13877	921	138765	No_or_no_constitutive_exon
ATGTGCAAAATGATGACAAAAATATGATCTGTAATATGATGGGTGCTAAGGC	16138796	16139799	16138746	16138798	1	LG7	Tp57577_TGAC_v2_gene24024	16138173	16143469	None	13877	921	138765	No_or_no_constitutive_exon
ACATTATTACCCTTTTTTTTTACTTTGTATTAAAAAAAATGGGATGAAAGAG	16147794	16148547	16148597	16148545	-1	LG7	Tp57577_TGAC_v2_gene24013	16147794	16149253	None	13877	921	138765	No_or_no_constitutive_exon
TTTTATTTTTTGATTTTTTCTAAGTTAACTTTGCGATGGTCCGGGACGAGGT	16540666	16540839	16540889	16540837	-1	LG7	Tp57577_TGAC_v2_gene35607	16537820	16541453	None	13877	921	138765	No_or_no_constitutive_exon
CTGCTGGAACTGATACAACATTCATTACACTTGATTGGGCAATGACAGAGCT	16568620	16569499	16568570	16568622	1	LG7	Tp57577_TGAC_v2_gene35608	16567393	16569499	None	13877	921	138765	No_or_no_constitutive_exon
AATGTTATGCACATGCTCATACTCATCATATTTGTATATGTGGGAAACAGAG	17710905	17711085	17710855	17710907	1	LG7	Tp57577_TGAC_v2_gene1833	17705530	17712170	None	13877	921	138765	No_or_no_constitutive_exon
CATTTTGTTGATATATATAAAGAATTCGTCGTTTTGCTTATGAGGGACAGGG	17751048	17751247	17751297	17751245	-1	LG7	Tp57577_TGAC_v2_gene1891	17751048	17758780	None	13877	921	138765	No_or_no_constitutive_exon
ACGTAATTAGTCAAGATGACTTCATGATTAATTAATTAATGGGTATGTAGGA	17905434	17905547	17905597	17905545	-1	LG7	Tp57577_TGAC_v2_gene13143	17904035	17915150	None	13877	921	138765	No_or_no_constitutive_exon
ACGCAGAAGCATAAAACGATGCTCAATCTTCTTCTCCATCGGGAACGCAGCC	17951276	17951328	17951226	17951278	1	LG7	Tp57577_TGAC_v2_gene13119	17947910	17952067	None	13877	921	138765	No_or_no_constitutive_exon
ACGCAGAAGCATAAAACGATGCTCAATCTTCTTCTCCATCGGGAACGCAGCC	17958969	17959021	17958919	17958971	1	LG7	Tp57577_TGAC_v2_gene13125	17958320	17959754	None	13877	921	138765	No_or_no_constitutive_exon
AATTTGAACAAATTGGTATGAATCACTTCTTGCTTCTCAATATGGGACAGAT	18302979	18303065	18303115	18303063	-1	LG7	Tp57577_TGAC_v2_gene13151	18301750	18303736	None	13877	921	138765	No_or_no_constitutive_exon
CCTTTTATTTGTTATTTGGTACTTAGAAGGTTAATTTGGGGAATGTACAGGT	18499610	18500018	18500068	18500016	-1	LG7	Tp57577_TGAC_v2_gene13062	18499610	18503616	None	13877	921	138765	No_or_no_constitutive_exon
GAATGTGCTTATATTCTAACGATTACTAATTATTGATCGGGAATATGCAGGT	18936604	18936715	18936765	18936713	-1	LG7	Tp57577_TGAC_v2_gene32940	18934615	18944258	None	13877	921	138765	No_or_no_constitutive_exon
CATAAACTCACCCTGTTATTTGTTATTTGACTGGGCACTTGGGAGCTCAGCT	18979202	18979529	18979152	18979204	1	LG7	Tp57577_TGAC_v2_gene32944	18977167	19004824	None	13877	921	138765	No_or_no_constitutive_exon
AAAAACGAGGGTGACTCTGATTCATATGAAATAGGTGAGGGGGAAAGTAGTT	19388920	19389121	19389171	19389119	-1	LG7	Tp57577_TGAC_v2_gene16311	19386227	19392042	None	13877	921	138765	No_or_no_constitutive_exon
CATGTTAATTTAGTTAGACTCAAAGGCTTTTGTGCTCAAAGGGGACACAGAA	20100544	20101546	20101596	20101544	-1	LG7	Tp57577_TGAC_v2_gene19875	20100544	20103887	None	13877	921	138765	No_or_no_constitutive_exon
GGTTGCCTTGCTACTTATGAAGTGTTGGAGGATGTGTTGGTGGGTGACAGAC	20317192	20317515	20317142	20317194	1	LG7	Tp57577_TGAC_v2_gene11200	20316302	20319077	None	13877	921	138765	No_or_no_constitutive_exon
GAAATTAAGGTACCTCAAGAGTTTCCTAGAAAGAACTCAAAAGGGTTTAGGT	21409719	21410650	21409669	21409721	1	LG7	Tp57577_TGAC_v2_gene19414	21409196	21410650	None	13877	921	138765	No_or_no_constitutive_exon
GCATAATCCATGATAATGTTATCCTAACTTGATTTTTTGGGATGTAATAGGA	21654431	21654593	21654643	21654591	-1	LG7	Tp57577_TGAC_v2_gene35981	21653212	21656482	None	13877	921	138765	No_or_no_constitutive_exon
TAAATTTCATAAGACATTGACTCGATACATTTTCTTTGATTGGGGGGCAGGG	21993365	21993764	21993315	21993367	1	LG7	Tp57577_TGAC_v2_gene22517	21989744	21993764	None	13877	921	138765	No_or_no_constitutive_exon
CTTGGGAGGGTGGATTATGCTCTTGCAAACAGTGGGGCTTGGGTTGTGAGGC	22373434	22373642	22373384	22373436	1	LG7	Tp57577_TGAC_v2_gene25035	22372680	22376405	None	13877	921	138765	No_or_no_constitutive_exon
ATTTTTTAATTTGCATAAGTTAATTTGTGCTTAATTTGGGAATAAATCAGTG	22401847	22402009	22401797	22401849	1	LG7	Tp57577_TGAC_v2_gene25018	22395900	22402009	None	13877	921	138765	No_or_no_constitutive_exon
GTTTATTTTTTAATTGGCGTTAGTTAATTTGTGCTTTGGGAATAAATCAGTG	22414735	22414838	22414685	22414737	1	LG7	Tp57577_TGAC_v2_gene25007	22409780	22414838	None	13877	921	138765	No_or_no_constitutive_exon
TTCTGCAATAATTTCACTACTCATTAATACTATTTGTACGTGGGTGGCAGGG	22903470	22903690	22903420	22903472	1	LG7	Tp57577_TGAC_v2_gene26366	22900388	22907262	None	13877	921	138765	No_or_no_constitutive_exon
TGATTGGCATATTCTCCTGACCTGTTCTGTTAGTATAACATGTTGGGAAGAT	23260652	23260747	23260797	23260745	-1	LG7	Tp57577_TGAC_v2_gene18036	23255704	23262209	None	13877	921	138765	No_or_no_constitutive_exon
AGTTAAAAAAAGGGCTTCATATTGATAATGAGTTATTGTTGGGTTGGCAGAG	23456061	23456346	23456396	23456344	-1	LG7	Tp57577_TGAC_v2_gene18031	23452802	23458459	None	13877	921	138765	No_or_no_constitutive_exon
GAATTTCTTCATCTCATTCTTACAAGTATTCAATTCAATTTGGGATGCAGTT	23922383	23922488	23922538	23922486	-1	LG7	Tp57577_TGAC_v2_gene3598	23906374	23934826	NUA	13877	921	138765	No_or_no_constitutive_exon
TCTTGCATGCTTGTAATGTACTTATTTTTGAGTTTTTTATGGGAATATAGAA	23919168	23919303	23919353	23919301	-1	LG7	Tp57577_TGAC_v2_gene3598	23906374	23934826	NUA	13877	921	138765	No_or_no_constitutive_exon
GAGAATTATTAGAAGAAGTTTATATGGACCTTCCGCCTGGGTGTAATAAGTC	24480505	24481803	24481853	24481801	-1	LG7	Tp57577_TGAC_v2_gene10214	24480505	24483447	None	13877	921	138765	No_or_no_constitutive_exon
TTAGTTTTTTTATGAAAAATTGTGGCATATAATATTGATTTGGGAAACAGGA	25309854	25309943	25309993	25309941	-1	LG7	Tp57577_TGAC_v2_gene6856	25309157	25314396	None	13877	921	138765	No_or_no_constitutive_exon
TGAAACCCTAGGATTAGAAAACCCTAGGTCTGCTGAGAAATTGGGGAAAGCC	25324659	25324887	25324937	25324885	-1	LG7	Tp57577_TGAC_v2_gene6851	25324277	25325216	None	13877	921	138765	No_or_no_constitutive_exon
TGGAGATTCAACTTTATGAATATACTAACTGGTTTCTAGTGGGATTGCAGTT	25372116	25372210	25372066	25372118	1	LG7	Tp57577_TGAC_v2_gene6866	25371536	25373118	None	13877	921	138765	No_or_no_constitutive_exon
CCGTGTCAAATTAAATAATCTTGGTCTAATAAAGATTTGGGTGAATGCAGAT	26401256	26401655	26401705	26401653	-1	LG7	Tp57577_TGAC_v2_gene29652	26401256	26412760	None	13877	921	138765	No_or_no_constitutive_exon
GTCGAAATTATCTGGAAAAGTACTTGGTGCTCTTAAGGATTAGGGGATAGAT	26416659	26416969	26417019	26416967	-1	LG7	Tp57577_TGAC_v2_gene29642	26415975	26417390	None	13877	921	138765	No_or_no_constitutive_exon
TATTAATATATTTGTGATTGCAATTTTTCATGGTGGTCTTGGGATTATAGAG	26829357	26829623	26829307	26829359	1	LG7	Tp57577_TGAC_v2_gene8535	26828954	26836561	None	13877	921	138765	No_or_no_constitutive_exon
GGATTTTACCATGTTTATTCAATCTTATATTCCATGTGGGAAAACTGCAGGT	27676430	27676523	27676380	27676432	1	LG7	Tp57577_TGAC_v2_gene4191	27672512	27682867	None	13877	921	138765	No_or_no_constitutive_exon
TGGGATACCAACATTCCTGACACTATGTTTACATTTTTTTTGACAGGGAGTC	27888341	27888580	27888630	27888578	-1	LG7	Tp57577_TGAC_v2_gene4232	27887984	27896122	None	13877	921	138765	No_or_no_constitutive_exon
ACTATTAAATTAAAAGAACTAATTTTTTTTTCCATTGATGTGGGATGCAGAA	28268405	28268479	28268529	28268477	-1	LG7	Tp57577_TGAC_v2_gene4181	28265715	28275951	None	13877	921	138765	No_or_no_constitutive_exon
GCCGAAGTCATCGGGTTGGAAATTGAATGCAAGAACAACCGGGATCACAGTC	28762068	28762649	28762699	28762647	-1	LG7	Tp57577_TGAC_v2_gene23814	28762068	28763382	None	13877	921	138765	No_or_no_constitutive_exon
TCTGGAGGAATTGATGACTGTGGATGAACTAATCAAGATGGGTGAACCAGAC	30130521	30130675	30130471	30130523	1	LG7	Tp57577_TGAC_v2_gene6501	30129985	30130675	None	13877	921	138765	No_or_no_constitutive_exon
ATGTGTGTTGATATGAAGTCTAATACGCATTTATGGTATTTCAAGGGCAGGC	30149701	30149916	30149966	30149914	-1	LG7	Tp57577_TGAC_v2_gene6456	30149701	30157655	None	13877	921	138765	No_or_no_constitutive_exon
TTATAATTTTTTGCTGGTGTGAATATGATTACCAATGTGGGTTGGATAAGGA	30210576	30210868	30210526	30210578	1	LG7	Tp57577_TGAC_v2_gene6395	30209375	30210868	None	13877	921	138765	No_or_no_constitutive_exon
TGCAGTGCCACTTTTAAAGGGAAACTCCCTAGTATATTTTTGGGGTGAAGTG	30390348	30390476	30390526	30390474	-1	LG7	Tp57577_TGAC_v2_gene6454	30388860	30395587	None	13877	921	138765	No_or_no_constitutive_exon
TCATTGGTTGTATTTTATATGTCTATGTCTAATTTTTGGTTTGGGAGTAGAG	30517588	30517739	30517789	30517737	-1	LG7	Tp57577_TGAC_v2_gene6499	30515798	30522197	None	13877	921	138765	No_or_no_constitutive_exon
TGTCATTTGCTTCTTTGCATTCACTTTGCTGAGTGTTGACCAGGGATCAGTT	93318	93406	93268	93320	1	FKJA01000040.1	Tp57577_TGAC_v2_gene4317	91226	97920	None	13877	921	138765	No_or_no_constitutive_exon
TAAAAATATTATTTTGATTTTTTTTTTAATTTTTTGGGGGAAAATTATAGGA	781897	782554	781847	781899	1	FKJA01000040.1	Tp57577_TGAC_v2_gene4342	781137	782554	None	13877	921	138765	No_or_no_constitutive_exon
CATTCTAATGAATGTCTTGTGTTTGTGGTTAATTTTTTTCTGGGCAATAGGA	69637	69706	69756	69704	-1	FKJA01000089.1	Tp57577_TGAC_v2_gene3295	69129	74325	None	13877	921	138765	No_or_no_constitutive_exon
TGATTGTTTTGATTAAGTTGTGCGCTTTCCATTATTGTTCTGGTGGGCAGGA	107625	107705	107755	107703	-1	FKJA01000089.1	Tp57577_TGAC_v2_gene3263	104757	113375	None	13877	921	138765	No_or_no_constitutive_exon
TCCGCGATGTTGAGGCCTATTTCCAAAGCCTAAACTTTGGGGGCCTAAAGTT	497371	497834	497321	497373	1	FKJA01000091.1	Tp57577_TGAC_v2_gene3651	494448	500800	None	13877	921	138765	No_or_no_constitutive_exon
AGGATGAAGGATGAAGGTGACAATGGAAGAACTCGAAGATGGGATAGCAGAG	439773	440129	440179	440127	-1	FKJA01000127.1	Tp57577_TGAC_v2_gene33144	439773	441115	None	13877	921	138765	No_or_no_constitutive_exon
AGAAAGAAACTAGACCCTAAAAGTATCAAATGCATTCACTTGGGAGTTAGTG	170968	171456	171506	171454	-1	FKJA01000139.1	Tp57577_TGAC_v2_gene23261	162166	172885	None	13877	921	138765	No_or_no_constitutive_exon
TTTTGGACCACGACCACCAATTTACCGAATTTGTGGGGTGTGTAAGGCAGTG	236419	236521	236571	236519	-1	FKJA01000139.1	Tp57577_TGAC_v2_gene23277	236419	239185	None	13877	921	138765	No_or_no_constitutive_exon
CACTTACTTATTAAGAAGTACAAGGATTATAAAAAGGTATGAACGGGCAGGT	34052	34109	34159	34107	-1	FKJA01000161.1	Tp57577_TGAC_v2_gene26027	31574	38805	None	13877	921	138765	No_or_no_constitutive_exon
CCAATACGATATTCATTAAGAGGGTGATTGATAAAAAAACATGGGTACAGGG	403921	404190	403871	403923	1	FKJA01000161.1	Tp57577_TGAC_v2_gene26039	393485	404190	None	13877	921	138765	No_or_no_constitutive_exon
TGTGGTTCTATTTTCTACAGAGTCTTACAATAATTGTTTGATGGGTGCAGGT	20914	20975	20864	20916	1	FKJA01000165.1	Tp57577_TGAC_v2_gene26227	9737	23933	None	13877	921	138765	No_or_no_constitutive_exon
CAATCCATTTGGGAAACTAATAGGTTTTAGTGTTCTTATTAAGGGTTTAGGT	34478	34998	35048	34996	-1	FKJA01000165.1	Tp57577_TGAC_v2_gene26252	27114	35775	None	13877	921	138765	No_or_no_constitutive_exon
GTTGACAAAAATGCTTCGGTGTCGGACATTTTATGTCGTGAGGGTGACAGAT	254655	254759	254605	254657	1	FKJA01000165.1	Tp57577_TGAC_v2_gene26255	252035	256064	None	13877	921	138765	No_or_no_constitutive_exon
CAATGAAATGCAAAATTATCTAACATATATCGGTCCAATTGGGGTAACAGTG	356971	357006	356921	356973	1	FKJA01000165.1	Tp57577_TGAC_v2_gene26253	352175	358310	None	13877	921	138765	No_or_no_constitutive_exon
GATTGATTAATGTTCCATCGATCCCAATATTTTATCCGATGGGATGATAGAT	399277	399287	399227	399279	1	FKJA01000165.1	Tp57577_TGAC_v2_gene26264	395325	400520	None	13877	921	138765	No_or_no_constitutive_exon
GAGTTTTGTTATAGGAATAACATTTTATGCATGTTGTTATTGGGTGTGAGTG	25052	25667	25717	25665	-1	FKJA01000171.1	Tp57577_TGAC_v2_gene25444	23196	26435	None	13877	921	138765	No_or_no_constitutive_exon
ATATATATTCGTATACGAGCTGATGTTTTACTTGCATGGATTGGGGGCAGAT	105392	105490	105540	105488	-1	FKJA01000171.1	Tp57577_TGAC_v2_gene25487	103313	107245	None	13877	921	138765	No_or_no_constitutive_exon
TATTTATCTTGTTGGGACGGAATCTACATTCTGTCATTATATTGGGACAGAT	399762	399903	399953	399901	-1	FKJA01000171.1	Tp57577_TGAC_v2_gene25474	399762	401035	None	13877	921	138765	No_or_no_constitutive_exon
AGACAAATAGATCAAAATATATCCCTAAATGCATTCTTCTATGGGTGCAGAA	295078	295190	295028	295080	1	FKJA01000173.1	Tp57577_TGAC_v2_gene25765	290225	295990	None	13877	921	138765	No_or_no_constitutive_exon
TAGTGTAAATGTTCATTACAAACCATCTTGAGAGTTTTGTATATGGGCAGGA	126152	126483	126102	126154	1	FKJA01000178.1	Tp57577_TGAC_v2_gene25684	118475	126483	None	13877	921	138765	No_or_no_constitutive_exon
GTTTCCCTCAGTTATTTTGGTTACTCTACACTCACTTATACATGGGACAGAT	351302	351533	351252	351304	1	FKJA01000195.1	Tp57577_TGAC_v2_gene32807	347185	352249	None	13877	921	138765	No_or_no_constitutive_exon
TTTTAATAAGTTGGTGATTTTATTTTATCTTGTATGAGGGTGTTAAAAAGTG	65274	65941	65991	65939	-1	FKJA01000202.1	Tp57577_TGAC_v2_gene32463	65274	66965	None	13877	921	138765	No_or_no_constitutive_exon
AGTTTAAATTTGTTTGAGAGTAAAACCACTGATTGTTGTGTGGGCAACAGGT	215573	215698	215748	215696	-1	FKJA01000204.1	Tp57577_TGAC_v2_gene32362	212856	220115	None	13877	921	138765	No_or_no_constitutive_exon
AGTACTTATCTCATAGCTATTATTACAATTAGCTCTTGTTGGGGTCACAGTT	57119	57213	57069	57121	1	FKJA01000205.1	Tp57577_TGAC_v2_gene32433	54555	62213	None	13877	921	138765	No_or_no_constitutive_exon
AATGATGTTTATGTTTTTTTTTGACATTTTTTTTGTGTATTACGGGACAGCT	103506	103593	103456	103508	1	FKJA01000209.1	Tp57577_TGAC_v2_gene9812	96849	105762	None	13877	921	138765	No_or_no_constitutive_exon
AGAGGATGTGATTTGTCGTTATTAATTGGTCATTTCATCTGGGGGTGTAGGG	281178	281224	281274	281222	-1	FKJA01000218.1	Tp57577_TGAC_v2_gene9411	279107	287285	None	13877	921	138765	No_or_no_constitutive_exon
ATTTCCTGTGTTTTAGATGTTTGAAACTTTATATTTTATGGGGGCTGCAGAT	84882	85488	84832	84884	1	FKJA01000221.1	Tp57577_TGAC_v2_gene10693	78855	85488	None	13877	921	138765	No_or_no_constitutive_exon
AATGTGCGTTCTATTGATTTTGATTTCAATTATTATTTACGGGTTGACAGGA	335008	335083	335133	335081	-1	FKJA01000223.1	Tp57577_TGAC_v2_gene10644	323994	336488	None	13877	921	138765	No_or_no_constitutive_exon
GGAGTCTTGTAATTTGGTGGTTGAAGTATTTTTCTTCTCTGGGAATGCAGGT	164598	164631	164681	164629	-1	FKJA01000226.1	Tp57577_TGAC_v2_gene10489	163290	171455	None	13877	921	138765	No_or_no_constitutive_exon
AACAAGTACCTTTTCAAATATAATTCATATCTTGAATGTTTGGGCGGCAGGC	231885	231963	232013	231961	-1	FKJA01000238.1	Tp57577_TGAC_v2_gene17397	230446	234085	None	13877	921	138765	Yes
ATTTTTCTTCTTTTCTTTTGAATAATATTGGTCTTGCTTGGGCAGGGCAGAA	140016	140427	139966	140018	1	FKJA01000260.1	Tp57577_TGAC_v2_gene15581	136615	142136	None	13877	921	138765	No_or_no_constitutive_exon
TTAAGAAGTGCTTCAAGCCCTTTCATTTCTCGCTCAGATTTGGGTAATAGAA	183178	183330	183128	183180	1	FKJA01000268.1	Tp57577_TGAC_v2_gene16893	178625	183330	None	13877	921	138765	No_or_no_constitutive_exon
CCAAGTGTATAGTGTTTTAGTCTGAAAACATAATTCAATCTTTGGGGAAGTT	193534	193730	193484	193536	1	FKJA01000268.1	Tp57577_TGAC_v2_gene16897	191485	193730	None	13877	921	138765	No_or_no_constitutive_exon
ATTACATGCGAGAAAAGCATGACTATGCACCTTAATGGGAAGAGACACAGGA	304134	304210	304260	304208	-1	FKJA01000268.1	Tp57577_TGAC_v2_gene16877	302736	308407	None	13877	921	138765	No_or_no_constitutive_exon
AAAACATTGATTGTGAATACTGAATTGACCTTTGTGGGTTGAATGTGTAGGC	8991	9626	9676	9624	-1	FKJA01000269.1	Tp57577_TGAC_v2_gene16645	8991	14085	None	13877	921	138765	No_or_no_constitutive_exon
CTAGCCTTATAGACCAGTTCATGATAAATGAATTTTTGCAAATTGGGTAGGT	146036	146321	145986	146038	1	FKJA01000269.1	Tp57577_TGAC_v2_gene16628	145815	148265	None	13877	921	138765	No_or_no_constitutive_exon
CGACAATTGGTTTCAATGACCCATACCTGAGTTTCACAAGGGTGTTAAAGCA	25756	25801	25706	25758	1	FKJA01000274.1	Tp57577_TGAC_v2_gene16559	25315	28078	None	13877	921	138765	No_or_no_constitutive_exon
CTTTCCTATAACAAATGTATCATATAATTGCATTGGTGGGGATGGTGCAGAT	160550	160598	160500	160552	1	FKJA01000275.1	Tp57577_TGAC_v2_gene16582	155995	162396	None	13877	921	138765	No_or_no_constitutive_exon
CGCTGCGGCGGCCGGTGCTGCTCCTGGTGTTGGAAGGGGGAGAGGTAAAGGT	73902	75240	75290	75238	-1	FKJA01000284.1	Tp57577_TGAC_v2_gene8402	71294	75645	None	13877	921	138765	No_or_no_constitutive_exon
TACCCCATGACAACAAAGATAGTCCAGTCTTACAGGGGATAAGCAAATAGGA	269050	269121	269171	269119	-1	FKJA01000288.1	Tp57577_TGAC_v2_gene8273	268241	275995	None	13877	921	138765	No_or_no_constitutive_exon
ATATTCTTCTTGATATAGTTAAACTTACTTTAATTATTTGGGACTAACAGGA	82326	82795	82276	82328	1	FKJA01000291.1	Tp57577_TGAC_v2_gene8120	81675	83405	None	13877	921	138765	No_or_no_constitutive_exon
CTTGGACATTGATATTGAAAATCCTGACCTTCTAATTCTATGGGTGATAGAT	210437	210607	210657	210605	-1	FKJA01000291.1	Tp57577_TGAC_v2_gene8141	208851	213855	None	13877	921	138765	No_or_no_constitutive_exon
TTAAATCCTTTGTTCCATTTTTTGATGTGTGCAATGGTTGGGTGCAACAGGC	74656	74746	74606	74658	1	FKJA01000299.1	Tp57577_TGAC_v2_gene7843	66575	79084	None	13877	921	138765	No_or_no_constitutive_exon
ACTAATAAGAACAACTAATTGACCAACATCTTTTTGGGCTAAATTGATAGGT	194522	194674	194724	194672	-1	FKJA01000300.1	Tp57577_TGAC_v2_gene7796	192358	205825	None	13877	921	138765	No_or_no_constitutive_exon
ATGAGTTATAGCCTTTTTAGTATATTTTTCATGACAGGTTGGGTTAACAGGT	30486	31099	30436	30488	1	FKJA01000301.1	Tp57577_TGAC_v2_gene7750	29085	31099	None	13877	921	138765	No_or_no_constitutive_exon
GAACACATGAAAAAATTATAATCATTTGGTTTATTCAACTGGGTATGCAGGT	268027	268531	267977	268029	1	FKJA01000305.1	Tp57577_TGAC_v2_gene8576	265575	269977	None	13877	921	138765	No_or_no_constitutive_exon
GAGTCCACATCGGATGCTTCATGTTTTTATGTGTGGGACTGTGGGTGCAGGT	22228	22301	22178	22230	1	FKJA01000307.1	Tp57577_TGAC_v2_gene8508	20945	26143	None	13877	921	138765	No_or_no_constitutive_exon
TCTATTAAAACATACACGTCTAATATTCTCGCTTTTGGCTGGGAGATCAGAA	32053	32130	32003	32055	1	FKJA01000310.1	Tp57577_TGAC_v2_gene18695	26785	33643	None	13877	921	138765	No_or_no_constitutive_exon
ACATTTTTATTAAATGAAATTTGAAACTTGAATGGCTTGTTGGGGTGCAGGT	215815	215881	215765	215817	1	FKJA01000310.1	Tp57577_TGAC_v2_gene18707	214775	218541	None	13877	921	138765	No_or_no_constitutive_exon
TCTAATTTATTTATTTTCTTATTTGTTGGGTGGGTGGGTTTTGGGAATAGAT	123749	123925	123699	123751	1	FKJA01000316.1	Tp57577_TGAC_v2_gene18849	117655	129765	None	13877	921	138765	No_or_no_constitutive_exon
ATGGTATTCAGAAACTCTAAACTTTCTTATATTTACTTTTGGGTGTATAGGG	25118	25823	25068	25120	1	FKJA01000321.1	Tp57577_TGAC_v2_gene20163	16935	25823	None	13877	921	138765	No_or_no_constitutive_exon
TAAAACTGATCCAAATTGGAGTGGCTAAAATTGGGGGATGGGAATAACAGCT	38779	38999	38729	38781	1	FKJA01000321.1	Tp57577_TGAC_v2_gene20182	35065	40572	None	13877	921	138765	No_or_no_constitutive_exon
TAGAAATTATTAACTATGACACTTATTTTTTCATATTATTGGGGTTGCAGAA	131906	132092	132142	132090	-1	FKJA01000321.1	Tp57577_TGAC_v2_gene20170	127318	132735	None	13877	921	138765	No_or_no_constitutive_exon
CTACCATACTTATGATGCCTTCTAATTAATTAGTTTGAATAATTGGGCAGGT	271652	271820	271602	271654	1	FKJA01000321.1	Tp57577_TGAC_v2_gene20148	269905	273400	None	13877	921	138765	No_or_no_constitutive_exon
TAGTCTCAATTAAACAACCAACGATGTGTTGACTTCATGAATGGGTGCAGCT	65592	65936	65542	65594	1	FKJA01000324.1	Tp57577_TGAC_v2_gene20098	64945	65936	None	13877	921	138765	No_or_no_constitutive_exon
ACACCCAGTTCTAGAACCAGATCTCCTGGATTAGCTAGTGCCACGGGAAGGT	179838	179927	179788	179840	1	FKJA01000327.1	Tp57577_TGAC_v2_gene20222	179075	182840	None	13877	921	138765	No_or_no_constitutive_exon
AAAATTAAAAATTGAGTTTGAAAAAATGGGAGTTGAGGGAGAAGATGAAGGC	124545	124799	124495	124547	1	FKJA01000329.1	Tp57577_TGAC_v2_gene19810	123985	124799	None	13877	921	138765	No_or_no_constitutive_exon
TAAAATAATCTAATATTTTGTTTGTACTGGGGGTGATTTGGGAATATCAGCA	220868	220985	221035	220983	-1	FKJA01000329.1	Tp57577_TGAC_v2_gene19822	218526	239325	None	13877	921	138765	Yes
GTACTCCACAAATTCATTTTTTTACTAACATTATATTTGGGAATTGAAAGGA	188924	189054	188874	188926	1	FKJA01000335.1	Tp57577_TGAC_v2_gene19770	187798	191892	None	13877	921	138765	No_or_no_constitutive_exon
ATGCTTATTATTTGTGTATATGCTTAAAGTTGTGATTTTTGGGCATAAAGGG	151688	151745	151638	151690	1	FKJA01000338.1	Tp57577_TGAC_v2_gene19948	143315	152980	None	13877	921	138765	No_or_no_constitutive_exon
GTGTTCTATAATAATAATCTCAAAGAAGTTGCTTCTTTTTATGGGTGAAGAT	220340	220635	220685	220633	-1	FKJA01000338.1	Tp57577_TGAC_v2_gene19947	220340	227815	None	13877	921	138765	No_or_no_constitutive_exon
TGATGAGTCAACCATTACCTTAGACACTGAATGATGAATGGGAATTACAGGT	45941	46554	45891	45943	1	FKJA01000342.1	Tp57577_TGAC_v2_gene19323	44665	46554	None	13877	921	138765	No_or_no_constitutive_exon
AGCCCACTAAGGGTATTGGTTTAGTTTTTTTTTTCTTTTGGGGTACATAGGG	78740	78790	78690	78742	1	FKJA01000342.1	Tp57577_TGAC_v2_gene19331	77195	78790	None	13877	921	138765	No_or_no_constitutive_exon
ATGTGTTCCAATAACTTACTAGAATTTTATATTTATCGGCATTGGGACAGGC	175489	175597	175647	175595	-1	FKJA01000351.1	Tp57577_TGAC_v2_gene19015	174229	178485	None	13877	921	138765	No_or_no_constitutive_exon
AACTAATCCTCCTAATTAGTAACTAACTATATCTTTAACACGGGGAAAAGAA	240697	240797	240847	240795	-1	FKJA01000351.1	Tp57577_TGAC_v2_gene19002	239614	244805	None	13877	921	138765	No_or_no_constitutive_exon
AGATTAATGATTACTATTATTATTGGATTATTATGGTTTTTGGGGTGCAGGG	27835	28092	28142	28090	-1	FKJA01000354.1	Tp57577_TGAC_v2_gene19212	27000	28855	None	13877	921	138765	No_or_no_constitutive_exon
TTGTACATTGTAAAAAATGGTGGCTTTATTAATTCAATGAAATTGGGTAGGT	27408	27555	27605	27553	-1	FKJA01000354.1	Tp57577_TGAC_v2_gene19212	27000	28855	None	13877	921	138765	No_or_no_constitutive_exon
TATTCAGATATTTGATGACTTTTTGGTCTTTGATGTTATTGTTGGGGCAGGT	53644	53742	53792	53740	-1	FKJA01000354.1	Tp57577_TGAC_v2_gene19228	51306	57785	None	13877	921	138765	No_or_no_constitutive_exon
GTTCATTGCCTTAATGTCTCTTTCCTTTTATGGTGGTTTGGGAAAAGCAGGA	102300	102462	102250	102302	1	FKJA01000354.1	Tp57577_TGAC_v2_gene19229	93885	103135	None	13877	921	138765	No_or_no_constitutive_exon
AAAACTGATTCGCAAATCAAATTAAGTTGTCATCTAATATTAACGGGTAGAA	156942	157187	157237	157185	-1	FKJA01000354.1	Tp57577_TGAC_v2_gene19234	154028	158835	None	13877	921	138765	No_or_no_constitutive_exon
TTAGTAATTTTAATTAATTCTTTGAAAAATTTAAAATATTAGGGAGAAAGTC	156121	156211	156261	156209	-1	FKJA01000354.1	Tp57577_TGAC_v2_gene19234	154028	158835	None	13877	921	138765	No_or_no_constitutive_exon
TTTAGGAGTCTAAAACATGTACCTTTGTTTTTGCTCTTTGGGGTGGCTAGAT	189332	189388	189282	189334	1	FKJA01000357.1	Tp57577_TGAC_v2_gene19271	184645	194082	None	13877	921	138765	No_or_no_constitutive_exon
CAAATTCAAGCATATGAGTTTGAGGTTATGTGAATGAGGGAGTGATGAAGAG	125571	126121	126171	126119	-1	FKJA01000358.1	Tp57577_TGAC_v2_gene19300	125571	131405	None	13877	921	138765	No_or_no_constitutive_exon
TAGAGTTCTTTAAGGGGATGCGCCTAAGCGCCATGGCTTGGGATGTTAAGCC	18118	18212	18068	18120	1	FKJA01000367.1	Tp57577_TGAC_v2_gene18307	17195	18785	None	13877	921	138765	No_or_no_constitutive_exon
TTTGAGAATAGTATTGTTACTAATGCTGTAATATATGGGGAACAATGCAGCT	159624	159842	159892	159840	-1	FKJA01000367.1	Tp57577_TGAC_v2_gene18300	156560	161709	None	13877	921	138765	No_or_no_constitutive_exon
CGTCTAAGGGTAACGGAAAGGATTTCATCGTGTGCATTGAATCGGGAAAGTC	233968	235693	235743	235691	-1	FKJA01000367.1	Tp57577_TGAC_v2_gene18311	233255	238025	None	13877	921	138765	No_or_no_constitutive_exon
CTGATATGACCTTATTCAAGTGATTTTCTTGCTCTTGGGGAAATGTGTAGAA	52842	53212	53262	53210	-1	FKJA01000368.1	Tp57577_TGAC_v2_gene18268	52842	54655	None	13877	921	138765	No_or_no_constitutive_exon
ATTACTGTGTATGTAATGTATCTTCACTAATTTAAGGCTTGGGATTATAGGT	130364	130532	130582	130530	-1	FKJA01000370.1	Tp57577_TGAC_v2_gene17701	123889	132845	None	13877	921	138765	No_or_no_constitutive_exon
GATCCCTGCATAATACATACGATGTTCCTACCAACTGAGCTATGCGGGAGTG	169856	171040	169806	169858	1	FKJA01000370.1	Tp57577_TGAC_v2_gene17718	168255	171040	None	13877	921	138765	No_or_no_constitutive_exon
TTCCATTTATTGATCCTTCTATTTTACCATGACATGGGGAAAAAAATTAGGG	40058	40144	40194	40142	-1	FKJA01000374.1	Tp57577_TGAC_v2_gene17852	38886	42601	None	13877	921	138765	No_or_no_constitutive_exon
CATGCAATTATATGTATGACCTTACTTGTGTGATTGTATCATGAGGGCAGTT	54130	54522	54572	54520	-1	FKJA01000375.1	Tp57577_TGAC_v2_gene17859	54130	58847	None	13877	921	138765	No_or_no_constitutive_exon
ACAATTTATTATACCTATGGATTTTAATATCTTGAAATCATCGGGTGAAGGT	88896	88993	88846	88898	1	FKJA01000392.1	Tp57577_TGAC_v2_gene21086	87125	98336	None	13877	921	138765	No_or_no_constitutive_exon
ATAGATATTTAGGATACAAAATTAATTTGTTTTGTTTGGGTGGGATGCAGCT	150837	151139	151189	151137	-1	FKJA01000392.1	Tp57577_TGAC_v2_gene21089	148396	152728	None	13877	921	138765	No_or_no_constitutive_exon
ATTTTAAGCATTTTTATTAACTTTTATTGATAACAATATTGGGTGTGTAGGA	69022	69099	68972	69024	1	FKJA01000394.1	Tp57577_TGAC_v2_gene21035	66855	71630	None	13877	921	138765	No_or_no_constitutive_exon
TTGATGTGCGTGTAGTGGTCAAATAGTTCTTATATTTTTGGACGAGGGAGTA	152327	152428	152478	152426	-1	FKJA01000394.1	Tp57577_TGAC_v2_gene21044	148679	153935	None	13877	921	138765	No_or_no_constitutive_exon
TTTTTCTTTTCTTCTCCTTTTCTGATTGCTTTATACTTTTGGGATTGTAGGT	70652	71086	70602	70654	1	FKJA01000403.1	Tp57577_TGAC_v2_gene21741	69575	74311	None	13877	921	138765	No_or_no_constitutive_exon
TGTTAAAATTTGTTATGAATGAACAAGAAATGACATAAAAAATGGGACAGGT	169323	169361	169411	169359	-1	FKJA01000406.1	Tp57577_TGAC_v2_gene21634	167879	172065	None	13877	921	138765	No_or_no_constitutive_exon
TCTCTTGCTGGTCTCATTTGTGGGAAAGACACTAGTCTGTAAGGGTGCAGTT	166623	167227	166573	166625	1	FKJA01000409.1	Tp57577_TGAC_v2_gene13429	165805	167227	None	13877	921	138765	No_or_no_constitutive_exon
ACTTTTTTTGTCTTACATGCTAATTTTCTATGTTGTTTCGGGAGCTGTAGGC	174998	175208	175258	175206	-1	FKJA01000414.1	Tp57577_TGAC_v2_gene13286	172263	177675	None	13877	921	138765	No_or_no_constitutive_exon
AAAACAATCATAATTTTCTCAAAATTGAATTTTTCTGTTTTGGGGTGCAGGT	82261	82866	82211	82263	1	FKJA01000416.1	Tp57577_TGAC_v2_gene13491	74585	82866	None	13877	921	138765	No_or_no_constitutive_exon
GCTGTCACAATATGTAATATACATTTCTTGGAATAATCATTTGGGAGCAGCT	83562	83637	83512	83564	1	FKJA01000416.1	Tp57577_TGAC_v2_gene13510	82925	86057	None	13877	921	138765	No_or_no_constitutive_exon
GATAGGTCAGTACTGGAATAGCATGCCCAAATCTTAACGGGTGGGTAAAGGC	68402	68423	68473	68421	-1	FKJA01000429.1	Tp57577_TGAC_v2_gene13666	63483	73215	None	13877	921	138765	No_or_no_constitutive_exon
TTGCACATGCATATTGTTGTACATAATTGTTGGATGGGTTTGATAAATAGAT	154256	154410	154460	154408	-1	FKJA01000432.1	Tp57577_TGAC_v2_gene13576	154256	158255	None	13877	921	138765	No_or_no_constitutive_exon
TTACTAAAACTCTTCTTGGATATCTATTTTTGCTGCTCGGGAAAATTCAGGT	186888	186970	186838	186890	1	FKJA01000436.1	Tp57577_TGAC_v2_gene13751	176405	188456	None	13877	921	138765	No_or_no_constitutive_exon
TTCACAAGCCGTTTTTATAAGTAGTATTTGAGCTTGGGAATGAATAACAGAT	166380	166706	166330	166382	1	FKJA01000439.1	Tp57577_TGAC_v2_gene14359	164385	166706	None	13877	921	138765	No_or_no_constitutive_exon
TTCATACACAGACCCATCAATTGGTCCGACCTACTGGGGGATTGAGGTAGGG	162305	162551	162601	162549	-1	FKJA01000452.1	Tp57577_TGAC_v2_gene14064	162305	165685	None	13877	921	138765	No_or_no_constitutive_exon
TTGATTCTTAAATTTGTGTGTTGTGTTTTGATTGTGTGAAATGGGTGTAGCC	64196	64337	64387	64335	-1	FKJA01000466.1	Tp57577_TGAC_v2_gene11303	61433	64755	None	13877	921	138765	No_or_no_constitutive_exon
CTCAATAATTTTGTTTATCTGACTAATATATTATTTTTGAGGGGGTGTAGGT	35718	36329	36379	36327	-1	FKJA01000474.1	Tp57577_TGAC_v2_gene14654	35718	40925	None	13877	921	138765	No_or_no_constitutive_exon
TTTTCAAATTTCTTAGAAATCCTGATTGAATTTTTGTTGGGGTGGGACAGGA	74034	74129	74179	74127	-1	FKJA01000474.1	Tp57577_TGAC_v2_gene14663	73213	78967	None	13877	921	138765	No_or_no_constitutive_exon
CTTAAACTAAATGTCACAAATCCTGATTGAATAATTTTTGGGTGGAACAGGA	81914	82009	82059	82007	-1	FKJA01000474.1	Tp57577_TGAC_v2_gene14646	80936	86665	None	13877	921	138765	No_or_no_constitutive_exon
AATGTCTAAACATCTGATGTATTTGTATTGTTTGAATCACTATGGGACAGGC	78401	78521	78351	78403	1	FKJA01000475.1	Tp57577_TGAC_v2_gene14721	75315	79670	None	13877	921	138765	No_or_no_constitutive_exon
GATGAAACTGCATATTTCCGGCTTATGCTGAATCGTGAGGGCGTGGTGAGCT	51685	52663	51635	51687	1	FKJA01000476.1	Tp57577_TGAC_v2_gene14712	48965	52663	None	13877	921	138765	No_or_no_constitutive_exon
TAACCTTTCGTGGTCCGAGTGACACCCATCTTGATAGTCTTGTGGGACAGGC	122159	123075	123125	123073	-1	FKJA01000476.1	Tp57577_TGAC_v2_gene14705	122159	123665	None	13877	921	138765	No_or_no_constitutive_exon
GCATATTCTTTGTTCATTCTAATTTCCCCTGCTATCTTGTTGGGGTGCAGGC	177707	178088	178138	178086	-1	FKJA01000476.1	Tp57577_TGAC_v2_gene14704	171099	187315	None	13877	921	138765	No_or_no_constitutive_exon
TTGGTTTCATTTTGGTGACTGCAGGTAAGGGTATTGAGGGATGGACATAGAG	43866	44128	44178	44126	-1	FKJA01000478.1	Tp57577_TGAC_v2_gene14750	43866	45065	None	13877	921	138765	No_or_no_constitutive_exon
GGGCTTGGACAGGGGCTTGAAGAAATGGGCTTTGGGATTGGTGGGGGGAGGA	39425	39832	39882	39830	-1	FKJA01000488.1	Tp57577_TGAC_v2_gene30331	39425	41525	None	13877	921	138765	No_or_no_constitutive_exon
AAAACTAGTTGTGATACTTACAACCTCTGGTGTGTTTGTAATAGTGGGAGTG	18191	18220	18141	18193	1	FKJA01000491.1	Tp57577_TGAC_v2_gene29843	17155	18220	None	13877	921	138765	No_or_no_constitutive_exon
AGATAATTGTCAACCCTGTTGTAAACATATTCTAAATTGTTATGGGAAAGTT	139904	140110	139854	139906	1	FKJA01000491.1	Tp57577_TGAC_v2_gene29836	138075	141674	None	13877	921	138765	No_or_no_constitutive_exon
TTATTTTTAAATCTTAATTGGGAATTTGAAATTTTGATTTGGGAGAACAGGT	27199	27355	27149	27201	1	FKJA01000494.1	Tp57577_TGAC_v2_gene30104	16835	35226	None	13877	921	138765	No_or_no_constitutive_exon
GTCTGATTTATTCATCCATTCATTGATAAAAATTTGTGGCTGGGATGCAGAT	119332	119407	119457	119405	-1	FKJA01000496.1	Tp57577_TGAC_v2_gene30038	117195	121615	None	13877	921	138765	No_or_no_constitutive_exon
TTTCGTATCTTTTACTTTTGAACCGGGTTGTTGTCTAATGGGAAAACAAGGG	129594	129938	129544	129596	1	FKJA01000496.1	Tp57577_TGAC_v2_gene30043	128815	133394	None	13877	921	138765	No_or_no_constitutive_exon
CGTAGAAAATTATAACAAACAACCTCTTATATACTTGGAAAATTGGGTAGGG	166904	167073	166854	166906	1	FKJA01000505.1	Tp57577_TGAC_v2_gene30658	161975	168726	None	13877	921	138765	No_or_no_constitutive_exon
AAGATCTTCAAATTGCAAGCTTGGCTGCCGAAAGAATATTGAGGGCACAGGT	67788	68296	68346	68294	-1	FKJA01000508.1	Tp57577_TGAC_v2_gene30609	67220	72605	None	13877	921	138765	No_or_no_constitutive_exon
TCTTTAACAAAACGTTCATTTTGTTTGGACCTTCTTTTGGGGAGACACAGGT	167464	167683	167733	167681	-1	FKJA01000512.1	Tp57577_TGAC_v2_gene9768	167464	175955	None	13877	921	138765	No_or_no_constitutive_exon
TTATTTTTTTTAATTTGATTTTAATTATTAATATTGATTTTTGAGGGTAGCT	173871	174114	173821	173873	1	FKJA01000515.1	Tp57577_TGAC_v2_gene9881	173495	174114	None	13877	921	138765	No_or_no_constitutive_exon
CTTTCATTTTACCGTTATCATTAACATTTGCAAATGATGCGTGGGTGCAGAA	48261	48566	48211	48263	1	FKJA01000518.1	Tp57577_TGAC_v2_gene10006	37225	48566	None	13877	921	138765	No_or_no_constitutive_exon
ATTGTTCATTATATAGTTTTCATTAACTATCATTGTTGTTGGGTTCGAAGGA	80581	80766	80531	80583	1	FKJA01000521.1	Tp57577_TGAC_v2_gene8787	74776	85330	None	13877	921	138765	No_or_no_constitutive_exon
GGTCTTCCAATTCATAAATCGAATCTCGATTTGATAACCATGGGATCAAGAA	160164	160212	160114	160166	1	FKJA01000525.1	Tp57577_TGAC_v2_gene8688	157055	166343	None	13877	921	138765	No_or_no_constitutive_exon
TGTTGTTGCCTTGATATTTGAGTTAACCTAGAGTTTTTTGATGGGTGCAGGA	101497	101571	101621	101569	-1	FKJA01000534.1	Tp57577_TGAC_v2_gene8985	98944	102702	None	13877	921	138765	No_or_no_constitutive_exon
TTTTACTATGGCAAGTATTGTGAAAAGTATGATTATTTCTGGGTATGCAGGT	78207	78390	78157	78209	1	FKJA01000543.1	Tp57577_TGAC_v2_gene10108	66264	87930	None	13877	921	138765	No_or_no_constitutive_exon
AAGGAAGCATTTTTTATTTTATTTTATTTTATTTTAATTTTGGGATGTAGGT	133694	133778	133644	133696	1	FKJA01000544.1	Tp57577_TGAC_v2_gene10095	129225	134016	None	13877	921	138765	No_or_no_constitutive_exon
GGTTCTATCTTTGTTGTTAATCAACTAACCTGCCATATGTTGGGTGACAGTT	44904	44970	45020	44968	-1	FKJA01000550.1	Tp57577_TGAC_v2_gene7524	42815	49905	None	13877	921	138765	No_or_no_constitutive_exon
ATTATTTTAGTTAGGCACCTATTATAATCTATACAATATTATGGGTGCAGAT	23928	24027	24077	24025	-1	FKJA01000556.1	Tp57577_TGAC_v2_gene7618	20152	32795	None	13877	921	138765	No_or_no_constitutive_exon
GCATAATTTGAGGTATCTAAACTTGTCAAATGCTGGCTTTGAGGGACAAGTC	68676	69381	69431	69379	-1	FKJA01000556.1	Tp57577_TGAC_v2_gene7626	68676	69855	None	13877	921	138765	No_or_no_constitutive_exon
AGCTTGAATTATCAGTTCTTAACTATGAAATGTCAAAATTGGGTATGTAGGT	56453	56679	56403	56455	1	FKJA01000557.1	Tp57577_TGAC_v2_gene7648	55585	58376	None	13877	921	138765	No_or_no_constitutive_exon
AGTTTATGTGTTTTTCTATTTTAATAAATTGTTTTTTAGGGTATGGCGAGTT	78994	79092	78944	78996	1	FKJA01000557.1	Tp57577_TGAC_v2_gene7649	75305	79518	None	13877	921	138765	No_or_no_constitutive_exon
AAATTTATCCTATGTGATTCTTCTTTGAATGGAATGGCCGGGAACATTAGGA	155333	155642	155692	155640	-1	FKJA01000558.1	Tp57577_TGAC_v2_gene7664	154452	159756	TROL	13877	921	138765	No_or_no_constitutive_exon
CTTATAATATTGACTCTTCTCTTCCAATCAAACTTGGGGCGACATAATAGAT	36364	36956	36314	36366	1	FKJA01000562.1	Tp57577_TGAC_v2_gene9209	29555	36956	None	13877	921	138765	No_or_no_constitutive_exon
AGTATATAGCTAATTCATTGTATATTTTTGTTTGTGGTTTGGGCTAACAGAG	92684	93039	93089	93037	-1	FKJA01000562.1	Tp57577_TGAC_v2_gene9196	92684	100595	None	13877	921	138765	No_or_no_constitutive_exon
TAGTTGGGTTGCTTCCTCGATTGCTCAGGTGTTTACCTTTGATTGGGCAGAA	92317	96536	96586	96534	-1	FKJA01000572.1	Tp57577_TGAC_v2_gene10228	79350	97285	None	13877	921	138765	No_or_no_constitutive_exon
TAGTTATATAGTAGTAGGAAGAACTGAGCTGTGTTTGGGGTTGAAAACAGGC	37543	37630	37493	37545	1	FKJA01000574.1	Tp57577_TGAC_v2_gene10342	36685	43051	None	13877	921	138765	No_or_no_constitutive_exon
GGAAGAGTGAGTTTGGTGAGATGGGGATAGGATTTGCTGTGGGTGCGCAGTT	8302	8766	8816	8764	-1	FKJA01000576.1	Tp57577_TGAC_v2_gene10313	8302	9345	None	13877	921	138765	No_or_no_constitutive_exon
TGGTGGGATGGGGACAGGATTGGCTGTGGGTGCTGTTGCTGGGGTGTTAGGT	30198	30380	30430	30378	-1	FKJA01000576.1	Tp57577_TGAC_v2_gene10310	30198	31165	None	13877	921	138765	No_or_no_constitutive_exon
GTGTATTGAGTATGCTAATGGCAACTTCTTTTATAATTTTGGGTTTGAAGGC	91603	91662	91553	91605	1	FKJA01000581.1	Tp57577_TGAC_v2_gene15143	89255	96889	None	13877	921	138765	No_or_no_constitutive_exon
AAAAGAAATGTTGGTTCTGTGGTTTATGACATGGAATGGGTGTGAAACAGGT	92516	92579	92466	92518	1	FKJA01000581.1	Tp57577_TGAC_v2_gene15143	89255	96889	None	13877	921	138765	No_or_no_constitutive_exon
ATGCGATTACTTATACGACAGTTATGAAGTGTTGTTTTCGGTGTGGGAAGTT	110033	110901	109983	110035	1	FKJA01000583.1	Tp57577_TGAC_v2_gene15161	109175	110901	None	13877	921	138765	No_or_no_constitutive_exon
CCTTTTGTGGTAATTACCAGTGGATTCTAACAAGTTGGCAATATGGGCAGGT	110664	110733	110783	110731	-1	FKJA01000590.1	Tp57577_TGAC_v2_gene15355	108906	112245	None	13877	921	138765	No_or_no_constitutive_exon
GAAATTATGTACTAAATGTAGCAATTTATTACCATGAATCAGGGCACAAGAG	86548	86684	86734	86682	-1	FKJA01000591.1	Tp57577_TGAC_v2_gene15359	84800	91905	None	13877	921	138765	No_or_no_constitutive_exon
AGTAGGTAATGTAGAAAAGTAATTGAACTTGTCTGTGTTTCTGGGAACAGGT	128626	128746	128796	128744	-1	FKJA01000594.1	Tp57577_TGAC_v2_gene15274	128626	129485	None	13877	921	138765	No_or_no_constitutive_exon
TCAAGAAGGTGAACATGTATTTGTGAAAGTCACATCAACGACTGGGGTAGGT	145131	145500	145081	145133	1	FKJA01000595.1	Tp57577_TGAC_v2_gene15300	144155	148308	None	13877	921	138765	No_or_no_constitutive_exon
AGCGTTTTCCTTCGGATAACATGTTCTTTTTTTTTTATTTGGGAAATTAGGT	68437	68536	68387	68439	1	FKJA01000596.1	Tp57577_TGAC_v2_gene15313	64605	68749	None	13877	921	138765	No_or_no_constitutive_exon
TTATTATAATAAACAAACACGGATGAAGAAGAGAAACTCGCGGGAAATAGGG	132636	132888	132586	132638	1	FKJA01000596.1	Tp57577_TGAC_v2_gene15311	130865	133903	None	13877	921	138765	No_or_no_constitutive_exon
GCGGCGGTGGAGGGATGATGATGATGGTTGTGGGGGATGGTTTAGGGGAGTT	98575	98764	98814	98762	-1	FKJA01000597.1	Tp57577_TGAC_v2_gene15330	92776	100125	None	13877	921	138765	No_or_no_constitutive_exon
TTGTACAATATATGGAAAGTTATGAGCTTTTGTTCGGGATGATGAACTAGAT	132915	133023	133073	133021	-1	FKJA01000597.1	Tp57577_TGAC_v2_gene15341	113379	137715	None	13877	921	138765	No_or_no_constitutive_exon
ATTTGAGATGAAGGATTTGGGCCCTCTTCGCTATTTCTTGGGAATTGAAGTT	12714	13175	12664	12716	1	FKJA01000598.1	Tp57577_TGAC_v2_gene15271	9375	16490	None	13877	921	138765	No_or_no_constitutive_exon
TACATGGTTTTATAATGATTTAATTCCTTTTTTTTTTCTATGGGAATTAGCA	103771	103917	103967	103915	-1	FKJA01000599.1	Tp57577_TGAC_v2_gene14970	101148	104425	None	13877	921	138765	No_or_no_constitutive_exon
GAGTTGAAGCATTGCGATCTACACCAACAACATAATAATGGAGTGGGAAGGT	123438	123710	123760	123708	-1	FKJA01000599.1	Tp57577_TGAC_v2_gene14979	117665	129269	None	13877	921	138765	No_or_no_constitutive_exon
CACTATAAATGGTAGAGTGACAACTAATAACATCTTGTGGGAAATGGCAGTT	104920	105010	105060	105008	-1	FKJA01000600.1	Tp57577_TGAC_v2_gene14953	103026	105935	None	13877	921	138765	No_or_no_constitutive_exon
AATATAGTAACTGAATGTGAATTTGATTTTGGTTTTTTGGCGGGTCAAAGGT	135219	135417	135169	135221	1	FKJA01000600.1	Tp57577_TGAC_v2_gene14952	132605	137696	None	13877	921	138765	No_or_no_constitutive_exon
CATTTTTATTTGTGTGTTTGTGTGTGGTTGTTGGCAACATGGGGTTGCAGCT	122604	122718	122768	122716	-1	FKJA01000609.1	Tp57577_TGAC_v2_gene34692	116160	123705	None	13877	921	138765	No_or_no_constitutive_exon
ATAATCTACAATTTGTAACTCTTTACTTACTATGTCAATTGGGATGCTAGAT	20215	20858	20908	20856	-1	FKJA01000621.1	Tp57577_TGAC_v2_gene34586	20215	23365	None	13877	921	138765	No_or_no_constitutive_exon
GATTATTATAAACTAAAACCATTGTTATATTCATTGCTTTGGGAATACAGGT	6776	7038	6726	6778	1	FKJA01000628.1	Tp57577_TGAC_v2_gene34793	3865	9900	None	13877	921	138765	Yes
AAAACCATTGGATGTACTAAATGGTTTCCTAGTTATATTTTGGGAATTAGGT	15118	15213	15263	15211	-1	FKJA01000629.1	Tp57577_TGAC_v2_gene34928	8496	15475	None	13877	921	138765	No_or_no_constitutive_exon
AGTTGGAATTGTTTCTTCAATCAGTTTTATTGACAAATTTGGGGTTGCAGGT	42840	44491	44541	44489	-1	FKJA01000632.1	Tp57577_TGAC_v2_gene34892	35355	53795	None	13877	921	138765	No_or_no_constitutive_exon
ATCTTGTCTCATATGTTCCTAATATCTACTTTTTTCTGTACAATGGGCAGGC	35355	37303	37353	37301	-1	FKJA01000632.1	Tp57577_TGAC_v2_gene34892	35355	53795	None	13877	921	138765	No_or_no_constitutive_exon
CGTGCTTTTTCCCTCCTTTTCTTTTGGTTTTCTGGTGGTGATCGGGATAGAT	72938	73066	72888	72940	1	FKJA01000638.1	Tp57577_TGAC_v2_gene34729	71405	74063	None	13877	921	138765	No_or_no_constitutive_exon
AAATTGATACTTCGATGTGTGTATTTATTGCGATTGGCTTAATTGGGCAGGT	73293	74063	73243	73295	1	FKJA01000638.1	Tp57577_TGAC_v2_gene34729	71405	74063	None	13877	921	138765	No_or_no_constitutive_exon
AATATAAGATCCATTACGAGGTATCTTTTAGTGAATTTGTTGGGAATTAGGA	46018	46127	45968	46020	1	FKJA01000643.1	Tp57577_TGAC_v2_gene35266	36205	46127	None	13877	921	138765	No_or_no_constitutive_exon
CTATTCGTTGTTAGTTATTTTATATGAATGAAGAACATACGGGAAACAAGTT	5768	6578	5718	5770	1	FKJA01000651.1	Tp57577_TGAC_v2_gene35655	5335	6578	None	13877	921	138765	No_or_no_constitutive_exon
GGTTGATGGAGAAAGGAATTTCATGTTGTTTTTTCTGTGGGGAGGTGCAGGT	78582	78676	78532	78584	1	FKJA01000658.1	Tp57577_TGAC_v2_gene35364	77355	82217	None	13877	921	138765	No_or_no_constitutive_exon
AACTTGTTCATCCACGTGTGGGCTTGCCTTGTTTGAATGAGGTGGGACAGAA	71126	71185	71235	71183	-1	FKJA01000672.1	Tp57577_TGAC_v2_gene35816	71126	72975	None	13877	921	138765	No_or_no_constitutive_exon
ATGAAAATGTGATGAATTTGATTGTTTTTTTGTGTGAATTTTGGGAACAGAG	60000	60091	60141	60089	-1	FKJA01000685.1	Tp57577_TGAC_v2_gene22385	56126	60595	None	13877	921	138765	No_or_no_constitutive_exon
CGATTTTGTGAGTTTCCGGTGGAAATAAATAAATTTCATCATATGGGCAGGT	4083	6393	4033	4085	1	FKJA01000691.1	Tp57577_TGAC_v2_gene22426	3033	6393	None	13877	921	138765	No_or_no_constitutive_exon
TATAATGTTTTAAATAAACTAATGAAAATAATTTTCAGGTGGGATAATAGTT	60554	60681	60504	60556	1	FKJA01000716.1	Tp57577_TGAC_v2_gene31795	57165	62066	None	13877	921	138765	No_or_no_constitutive_exon
ATTGTTGTTGAAAGCATTTTGTCATAAAAGATGGTTGGGTGAAGTATTAGAA	4310	4710	4260	4312	1	FKJA01000726.1	Tp57577_TGAC_v2_gene31670	865	4710	None	13877	921	138765	No_or_no_constitutive_exon
GGCAATATAATAAGGAATTTGCATTGTTGATGGCAATTTTGGGTAATTAGGT	26248	26342	26198	26250	1	FKJA01000730.1	Tp57577_TGAC_v2_gene31429	23715	27442	None	13877	921	138765	No_or_no_constitutive_exon
TAGAAGGTCATGTTTGAGTTTTACCAGATATTTTTGGTGTGTGGGAACAGGA	4830	5060	5110	5058	-1	FKJA01000731.1	Tp57577_TGAC_v2_gene31478	3778	12885	None	13877	921	138765	No_or_no_constitutive_exon
ATTTGAGTGGAAATTTTGGGTTTTTGCATTTGAAATTGCTGAGGGACAAGAT	21198	21343	21393	21341	-1	FKJA01000755.1	Tp57577_TGAC_v2_gene30251	18551	23645	None	13877	921	138765	No_or_no_constitutive_exon
TTATGTTCTGAATTAGTTTTTTTGACTGAATTTCTGTCATGGGGACTCAGTT	90286	90415	90465	90413	-1	FKJA01000755.1	Tp57577_TGAC_v2_gene30254	89776	98853	None	13877	921	138765	No_or_no_constitutive_exon
ATTTATTTTGATGACGTGCTTTTCTATTTTCCTTGTGTATTTGGGAACAGAC	88735	88819	88869	88817	-1	FKJA01000759.1	Tp57577_TGAC_v2_gene29957	82836	93885	None	13877	921	138765	No_or_no_constitutive_exon
CAAACTGACATATTTTATCTTTTTACCTGTCAATACTCAATACTGGGAAGTG	69362	69563	69613	69561	-1	FKJA01000762.1	Tp57577_TGAC_v2_gene29922	53164	71675	None	13877	921	138765	No_or_no_constitutive_exon
AATACGTCACACATTTCTTAATTAAAGTTGTTCATTGTATATATGGGCAGGA	12764	13248	13298	13246	-1	FKJA01000763.1	Tp57577_TGAC_v2_gene29932	12764	14875	None	13877	921	138765	No_or_no_constitutive_exon
ATTCATTCCTTTATAGGTTGGACCTCTCGAGGAACCAGTTGAGGGGTGAGAT	86102	86649	86699	86647	-1	FKJA01000765.1	Tp57577_TGAC_v2_gene29900	86102	87345	None	13877	921	138765	No_or_no_constitutive_exon
AAACCTGACTTTAAATTTTTCTTTTAGGCCTAAAAATTTTGTTGGGTGAGAC	66132	66980	66082	66134	1	FKJA01000767.1	Tp57577_TGAC_v2_gene30083	65805	66980	None	13877	921	138765	No_or_no_constitutive_exon
AAGCCTCACTTAAAAGTTTGTTGCTATGCCTGAAAATTGTGTTGGGTGAGAC	75687	76481	75637	75689	1	FKJA01000767.1	Tp57577_TGAC_v2_gene30086	72215	76481	None	13877	921	138765	No_or_no_constitutive_exon
GCTGAGATGAACGACTACACTCTCCTTAGCATTTCAAACATTGGGAGTAGTA	65923	66005	66055	66003	-1	FKJA01000768.1	Tp57577_TGAC_v2_gene29999	63934	67365	None	13877	921	138765	No_or_no_constitutive_exon
ATTATGGGTTTTCTTGAGGCATGGAAGTTTTATTTGGCTGAGATGGGAAGAT	8686	8913	8636	8688	1	FKJA01000775.1	Tp57577_TGAC_v2_gene29670	8285	9610	None	13877	921	138765	No_or_no_constitutive_exon
ATATGGGTGTTTATTTTGATGTTTTCCCCTTTTGCATTTGGGTTGAAAAGGT	53002	53140	53190	53138	-1	FKJA01000776.1	Tp57577_TGAC_v2_gene29760	49959	54305	None	13877	921	138765	No_or_no_constitutive_exon
GACTTGTCGTTTTGTTAAGACTAAACGAATTGTGGTTGTTGGGATTGCAGGT	52369	52612	52662	52610	-1	FKJA01000776.1	Tp57577_TGAC_v2_gene29760	49959	54305	None	13877	921	138765	No_or_no_constitutive_exon
TAATCACGGGGTGTGAAATGAAAGTTTCTTGTGTTTTATATGGGATAAAGTG	72419	74401	72369	72421	1	FKJA01000779.1	Tp57577_TGAC_v2_gene31970	71055	74401	None	13877	921	138765	No_or_no_constitutive_exon
TTCAATGAAGAGGATTAAGGTTAGCACTACATGTTTGGGCTGTTAAAAAGAG	26067	26158	26208	26156	-1	FKJA01000785.1	Tp57577_TGAC_v2_gene31932	17373	31755	None	13877	921	138765	No_or_no_constitutive_exon
AATTTCTAAATGGTATTTATTGAGTAACTAGTGATTTTCAATTGGGAAAGGG	53032	53128	52982	53034	1	FKJA01000785.1	Tp57577_TGAC_v2_gene31931	39855	54206	None	13877	921	138765	No_or_no_constitutive_exon
TGGTGTTACTATATTTTCTTATTTACTGATTCTCTTTTGGGGATCAACAGGG	72412	72557	72362	72414	1	FKJA01000785.1	Tp57577_TGAC_v2_gene31935	70525	85840	None	13877	921	138765	No_or_no_constitutive_exon
GAGAAATGGTGTACGTCAAACAATGTAAAGGCGTTAATGGGTTAGAGAAGAT	82141	82720	82091	82143	1	FKJA01000793.1	Tp57577_TGAC_v2_gene30938	80355	86773	None	13877	921	138765	No_or_no_constitutive_exon
AAGCTGGCTTTCATTTTTTAATTGGCCTCATGAGTTTATTGTATGGGCAGGG	56264	56403	56453	56401	-1	FKJA01000804.1	Tp57577_TGAC_v2_gene30806	53256	57645	None	13877	921	138765	No_or_no_constitutive_exon
TTCTGATTGTGGTAGATGGTTTTGACACTTTTTTGTCTAATGGGGTACAGAA	92267	92489	92217	92269	1	FKJA01000811.1	Tp57577_TGAC_v2_gene28791	88955	98230	None	13877	921	138765	No_or_no_constitutive_exon
TACAGTTGAGTTGAACTTCACTTATTCTCCCTGCTGGGCCCAAAATGCAGGC	62948	63038	62898	62950	1	FKJA01000813.1	Tp57577_TGAC_v2_gene28860	60645	64240	None	13877	921	138765	No_or_no_constitutive_exon
ACTAAATTGTCATTATCGTTGAGTATCTCTTTCCTTGGGAAAAATTATAGCT	32836	32901	32786	32838	1	FKJA01000818.1	Tp57577_TGAC_v2_gene28899	29787	35118	None	13877	921	138765	No_or_no_constitutive_exon
GGTAAATTTGATTGATATTAATGAATATATATATTGCATGAATGGGGTAGGT	42361	42724	42311	42363	1	FKJA01000819.1	Tp57577_TGAC_v2_gene28690	40805	46435	None	13877	921	138765	No_or_no_constitutive_exon
TCTAATTGCATGGGTTGCTTGTTTCCAATTGTTTTGGGTTGATGATATAGGT	57750	57791	57700	57752	1	FKJA01000819.1	Tp57577_TGAC_v2_gene28700	47675	58545	None	13877	921	138765	No_or_no_constitutive_exon
TTTTCTTAGAACAAACTGCTTCTATAATGTATTCCATCTAATTGGGACAGAT	65964	66011	65914	65966	1	FKJA01000832.1	Tp57577_TGAC_v2_gene29078	65575	66638	None	13877	921	138765	No_or_no_constitutive_exon
TTGATACATGATCAATGAACTAACTAAGAATAAATACATTTTGTAGGGAGTT	19668	19816	19618	19670	1	FKJA01000839.1	Tp57577_TGAC_v2_gene28927	15915	20180	None	13877	921	138765	No_or_no_constitutive_exon
ATTAATTATTTGATTGATTATGTGACCCTTTTATTTGGGTGATATTGAAGGT	34117	34263	34313	34261	-1	FKJA01000845.1	Tp57577_TGAC_v2_gene28990	30789	35595	None	13877	921	138765	No_or_no_constitutive_exon
CTTTTAGTGATATACATTATTAACGAATATGTCTATCAGGTTATGGGAAGGT	89027	89165	89215	89163	-1	FKJA01000846.1	Tp57577_TGAC_v2_gene28972	87646	91065	None	13877	921	138765	No_or_no_constitutive_exon
TTACTTTTGTAGTAATTTTTGCAAAAGTAAAAGATATTTAATGTGGGCAGGA	72934	72999	73049	72997	-1	FKJA01000848.1	Tp57577_TGAC_v2_gene28993	65901	76007	None	13877	921	138765	No_or_no_constitutive_exon
TGTAACTTATTTTATGACTTTCTTCTCATGACATCTTTTGGGCATAACAGGC	35350	35425	35475	35423	-1	FKJA01000852.1	Tp57577_TGAC_v2_gene27805	33156	38645	None	13877	921	138765	No_or_no_constitutive_exon
ACGAAGCTTCAAATTTCTGTTCTGGTAAGTGCAAAATTCCCAAGGGAAAGAT	56616	58375	58425	58373	-1	FKJA01000852.1	Tp57577_TGAC_v2_gene27807	56616	63325	None	13877	921	138765	No_or_no_constitutive_exon
AGATTCACTTGCAGCACAGCAATGTAGAATATCTTTGGCACGGGAGGCAGGT	77522	77532	77582	77530	-1	FKJA01000865.1	Tp57577_TGAC_v2_gene27674	74599	77855	None	13877	921	138765	No_or_no_constitutive_exon
TCGCTTGATTAATTATTAATGTGACATTGTTATTTTTATCTAATGGGCAGTG	62082	62508	62032	62084	1	FKJA01000875.1	Tp57577_TGAC_v2_gene28021	61435	64280	None	13877	921	138765	No_or_no_constitutive_exon
ATGTTCTCTATCAGTTTTTGCGATTTATTAATGTTGGGTTTGGGTGACAGAC	55726	55823	55873	55821	-1	FKJA01000878.1	Tp57577_TGAC_v2_gene28077	44867	64675	None	13877	921	138765	No_or_no_constitutive_exon
AATTCCATGGTCAACTTTTGATACTAATTTAACCGAAAAAGGGGTTGTAGTC	12008	12349	11958	12010	1	FKJA01000883.1	Tp57577_TGAC_v2_gene27900	10524	12349	None	13877	921	138765	No_or_no_constitutive_exon
TAGATGTAAAAGAGTGGGACACAATAAAAGATCTTGCAAGGGAAAGACAGCG	63683	63718	63768	63716	-1	FKJA01000893.1	Tp57577_TGAC_v2_gene28212	63120	66715	None	13877	921	138765	No_or_no_constitutive_exon
TCTCATTGGTAATTGAGTAAATACCCCCAAATTATCAAGGGATAGTATAGGT	14297	14474	14247	14299	1	FKJA01000895.1	Tp57577_TGAC_v2_gene28300	10675	15087	None	13877	921	138765	No_or_no_constitutive_exon
ACAACATGGATGGTAAATTAATTGAAGTTTTTAAATGGTTAAATGGGCAGGC	20048	20293	19998	20050	1	FKJA01000903.1	Tp57577_TGAC_v2_gene28117	19375	23956	None	13877	921	138765	No_or_no_constitutive_exon
TAAATGAAAATGGTCCAACTAATGACTTAAATGATAATGGGCCAAGTGAGGG	74380	74975	74330	74382	1	FKJA01000904.1	Tp57577_TGAC_v2_gene28103	74125	77358	None	13877	921	138765	No_or_no_constitutive_exon
TTTATTGTTGGTTACAAAAAAATGTAAATTAATTAGGGGCTTGTAAAAAGGG	64525	64548	64598	64546	-1	FKJA01000911.1	Tp57577_TGAC_v2_gene26537	63926	72005	None	13877	921	138765	No_or_no_constitutive_exon
TGAAATGGTGTTGGGGATGGATTGGTTGGCGAGCTTGGGAAATATTGAAGCT	18446	18568	18618	18566	-1	FKJA01000915.1	Tp57577_TGAC_v2_gene26576	18446	21025	None	13877	921	138765	No_or_no_constitutive_exon
ATATTACTTATTCCATTTTTTATGTTTTGATATGTTGGGTTTGAAAACAGGA	30311	30360	30410	30358	-1	FKJA01000920.1	Tp57577_TGAC_v2_gene25941	25957	33685	None	13877	921	138765	No_or_no_constitutive_exon
GGACAGGTTTCTTGATATTCTCTCTTAATATTTTGTTCATGGGTAAACAGAT	5127	5180	5230	5178	-1	FKJA01000925.1	Tp57577_TGAC_v2_gene25988	0	10615	None	13877	921	138765	No_or_no_constitutive_exon
AGTCTGACTGAAGTATGCCTAAAATTTAATCCGTTTCATCATATGGGCAGGA	18326	18539	18589	18537	-1	FKJA01000930.1	Tp57577_TGAC_v2_gene25314	8226	19745	None	13877	921	138765	No_or_no_constitutive_exon
TGGATTTCAAAGGGATTAAGCAGATTAGTGTTATTGGTTGGGGATCACAGGG	6423	6702	6373	6425	1	FKJA01000941.1	Tp57577_TGAC_v2_gene24686	5975	6702	None	13877	921	138765	No_or_no_constitutive_exon
TATGTCATTTTGTTTTTTAGTATTTGATTTATTGATTCTGGGCAACACAGGA	32267	32405	32455	32403	-1	FKJA01000952.1	Tp57577_TGAC_v2_gene22948	31258	32765	None	13877	921	138765	No_or_no_constitutive_exon
GATAGTATGAGGTGACTTTATATGAATATTTTGTATGATATGTGGGGTAGGG	50707	50929	50979	50927	-1	FKJA01000957.1	Tp57577_TGAC_v2_gene23002	44210	52165	None	13877	921	138765	No_or_no_constitutive_exon
ATTATAATCAATTAATTAAACTGATGGAATACTGCATTTTTGTGGGACAGGG	21063	21109	21013	21065	1	FKJA01000970.1	Tp57577_TGAC_v2_gene22786	17462	27066	None	13877	921	138765	No_or_no_constitutive_exon
GCACAACATTACTAACCATATTTGATTACTTTCTTTAGGTGGGTTGATAGAT	1785	1899	1949	1897	-1	FKJA01000978.1	Tp57577_TGAC_v2_gene22809	1785	8035	None	13877	921	138765	No_or_no_constitutive_exon
TTTAACAATAATCATGGTTTTGATTTGGATTTGATCCTAATGGGATGCAGGT	49403	49638	49353	49405	1	FKJA01000987.1	Tp57577_TGAC_v2_gene22719	39745	54890	None	13877	921	138765	No_or_no_constitutive_exon
TTTGACTATATTGGAGGTTTTTGTATGGATGCAACAAAAACAATGGGCAGGT	19027	19098	19148	19096	-1	FKJA01000989.1	Tp57577_TGAC_v2_gene23192	18256	24905	None	13877	921	138765	No_or_no_constitutive_exon
AGTTGTGGAGTCTTCTGCATGAAGTTTCTTGCTGAATGGGGAGGTGACAGTA	49562	49781	49512	49564	1	FKJA01000998.1	Tp57577_TGAC_v2_gene23164	47775	49781	None	13877	921	138765	No_or_no_constitutive_exon
ATATTGATAATTTGATATTGATTTTGTTGTTTTGTTTGGGAATGATGCAGCC	39201	39322	39372	39320	-1	FKJA01001014.1	Tp57577_TGAC_v2_gene29075	37085	46298	None	13877	921	138765	No_or_no_constitutive_exon
GGATGAAAGGAAGAAGATAGAGAGTACTCCCTATGCTAGTGGGTTGGAAGCA	59470	60220	59420	59472	1	FKJA01001022.1	Tp57577_TGAC_v2_gene28394	54375	60220	None	13877	921	138765	No_or_no_constitutive_exon
CGTGAGTTCTGGTTTTATTGAGTTTCCTGGTGTATTTTGGAGGGTATCAGGC	21471	21693	21421	21473	1	FKJA01001031.1	Tp57577_TGAC_v2_gene28493	18555	21693	None	13877	921	138765	No_or_no_constitutive_exon
CCTGACATATTACTACATGATTATTTTTTACCTCTTCTTGGGGATTGCAGCC	22723	22786	22836	22784	-1	FKJA01001036.1	Tp57577_TGAC_v2_gene28436	16041	26845	None	13877	921	138765	No_or_no_constitutive_exon
TAACTAATGTAAGAAAACTAATTTATTTATTATATTTTTTTGGGGAAAAGTT	45998	46480	46530	46478	-1	FKJA01001042.1	Tp57577_TGAC_v2_gene28534	45998	47835	None	13877	921	138765	No_or_no_constitutive_exon
TTACTCGTGTGTTTTGCATATGAAATACTGACTTTTTTTTGGGTGGATAGGA	26403	26484	26353	26405	1	FKJA01001051.1	Tp57577_TGAC_v2_gene28642	22165	28040	None	13877	921	138765	No_or_no_constitutive_exon
AATCCTCTACTTCTAGTCCTAAAGAAAAGTTCATCTCTTGGGGACTGCAGGT	30238	30310	30360	30308	-1	FKJA01001054.1	Tp57577_TGAC_v2_gene28612	27166	32265	None	13877	921	138765	No_or_no_constitutive_exon
TTATTTGTAACTCAAATCTAATAATTTTTCTTTTTGAATTATGGGTGCAGTA	8549	8625	8675	8623	-1	FKJA01001059.1	Tp57577_TGAC_v2_gene27322	1365	9655	None	13877	921	138765	No_or_no_constitutive_exon
CTTTCCCTTTCAGCATGTCCTGTGTGCTATGTTTCGGGGGAGCAAGCTAGTA	50131	50389	50439	50387	-1	FKJA01001059.1	Tp57577_TGAC_v2_gene27320	50131	50788	None	13877	921	138765	No_or_no_constitutive_exon
TCTGCGAATTTTTGACGAAATTAGTCACCGTTAAAGGACTGGGTGTGCAGGA	53005	53342	52955	53007	1	FKJA01001062.1	Tp57577_TGAC_v2_gene27302	52095	57596	None	13877	921	138765	No_or_no_constitutive_exon
TTACTTAAAGTTTTGTTTTTTGTTTGTTTTTGTTTTATGGGTGAAAATAGAT	11688	14105	14155	14103	-1	FKJA01001109.1	Tp57577_TGAC_v2_gene32039	9712	14705	None	13877	921	138765	No_or_no_constitutive_exon
GGATAGAAGCGTAGCTTTTGATAAGGGTGGATATGTGGGGGCGGATGTAGAG	31808	32614	32664	32612	-1	FKJA01001131.1	Tp57577_TGAC_v2_gene31074	29321	34465	None	13877	921	138765	No_or_no_constitutive_exon
CCTATATTGTTCGAATGATCTTTTTCATGGAGTTTTTTATGTTGGGACAGGT	15884	16070	15834	15886	1	FKJA01001198.1	Tp57577_TGAC_v2_gene29569	4106	17130	None	13877	921	138765	No_or_no_constitutive_exon
CAAACATTATATTGCAAAACTAATTTTGGAAACAATCAGTGATGTGGGAGCA	5194	5562	5612	5560	-1	FKJA01001215.1	Tp57577_TGAC_v2_gene20642	4430	8005	None	13877	921	138765	No_or_no_constitutive_exon
TATCATTAATTCCATTTTTTGGTAATTCCATGTGGTTTATATGGGGTAAGAG	37640	37667	37717	37665	-1	FKJA01001230.1	Tp57577_TGAC_v2_gene20760	37640	38191	None	13877	921	138765	No_or_no_constitutive_exon
GTTAGAAGAATGAATGAAATTCACAACAAAATGCTGGGAAAAATTGAAAGGA	30259	31851	30209	30261	1	FKJA01001238.1	Tp57577_TGAC_v2_gene20711	28065	31851	None	13877	921	138765	No_or_no_constitutive_exon
GATAAAATTTAAGGTAGAATTATAATGAAATCTGTTTGGTTTGGGAACAGAC	10171	10522	10121	10173	1	FKJA01001253.1	Tp57577_TGAC_v2_gene23771	6945	11555	None	13877	921	138765	No_or_no_constitutive_exon
ACATTTTCTGTTATTCCTTTATTAAAATATATTTTGCTTACAATGGGAAGTA	18052	18248	18002	18054	1	FKJA01001273.1	Tp57577_TGAC_v2_gene24586	9995	21035	None	13877	921	138765	No_or_no_constitutive_exon
CTCACCGAACTACGATGGTTTGACATTGGCAATAATAATTTTGGGAGTAGAG	5796	6363	6413	6361	-1	FKJA01001277.1	Tp57577_TGAC_v2_gene24605	5796	9365	None	13877	921	138765	No_or_no_constitutive_exon
TATAGACTTGTTAATTTATCTTTGTACTCTGTTTCTGTGGGAAAATACAGGG	8902	9037	8852	8904	1	FKJA01001282.1	Tp57577_TGAC_v2_gene24657	7755	12167	None	13877	921	138765	No_or_no_constitutive_exon
GCTTAACCGACCTCTTTTGAAAATTGCTGATTACCCTTTGGGATTGGAAGCT	31789	32333	31739	31791	1	FKJA01001294.1	Tp57577_TGAC_v2_gene25041	5575	32333	None	13877	921	138765	No_or_no_constitutive_exon
TTCTCTACCGACTCGAACTGTTTGAAACATTTCACTTTCCATCTGGGGAGTT	23094	23405	23455	23403	-1	FKJA01001314.1	Tp57577_TGAC_v2_gene18012	14370	23685	None	13877	921	138765	No_or_no_constitutive_exon
GGTAGAAAGCAGGAACCCTTATGTATGTATAAAATATCGGGGGGTTACAGAT	26183	26241	26291	26239	-1	FKJA01001356.1	Tp57577_TGAC_v2_gene18511	25045	26805	None	13877	921	138765	No_or_no_constitutive_exon
AAGCGCGAGGAGATTGATCATATCAATATGATGATGGGAATGGAAACCAGAA	25045	25187	25237	25185	-1	FKJA01001356.1	Tp57577_TGAC_v2_gene18511	25045	26805	None	13877	921	138765	No_or_no_constitutive_exon
AGCACTTTATTTAACTTTAACTAATTGAGTTTTTTTTTTTGGGTGTCAAGGA	8374	8597	8324	8376	1	FKJA01001359.1	Tp57577_TGAC_v2_gene21840	405	9492	None	13877	921	138765	No_or_no_constitutive_exon
ATTTTAACAGTTTTCTAACTTATTTCCATTTAATTAATATCAAAGGGAAGGT	11658	12056	12106	12054	-1	FKJA01001391.1	Tp57577_TGAC_v2_gene21951	11658	12725	None	13877	921	138765	No_or_no_constitutive_exon
ATGGAAAAAGCAAACATATAGAAGCCAGATTTCACTTCTTGAGGGAGCAGAT	19957	20138	20188	20136	-1	FKJA01001405.1	Tp57577_TGAC_v2_gene21977	19957	21145	None	13877	921	138765	No_or_no_constitutive_exon
TATGAAATTAGATGTGATTGTGATTTTCCTTTACTTTAAATCAGGGACAGAC	8473	8577	8423	8475	1	FKJA01001408.1	Tp57577_TGAC_v2_gene22039	6495	10999	None	13877	921	138765	No_or_no_constitutive_exon
GGGGAAGTTTTTGGTGTGTATTTACTAATTTTGGTTTATGGGAATGATAGGT	22715	22763	22813	22761	-1	FKJA01001409.1	Tp57577_TGAC_v2_gene40382	14055	25735	None	13877	921	138765	No_or_no_constitutive_exon
ATATGCTTAGAAGGTTTGGCTTTTGTGAGGTGTGAATTGGGTGGATTAAGGC	14055	15428	15478	15426	-1	FKJA01001409.1	Tp57577_TGAC_v2_gene40382	14055	25735	None	13877	921	138765	No_or_no_constitutive_exon
TTTCATTTTTGATATATAAAAATATAGAACTGAATTATGTATGGGTGCAGGA	18369	18546	18596	18544	-1	FKJA01001422.1	Tp57577_TGAC_v2_gene36529	6771	19855	ATSMC3	13877	921	138765	No_or_no_constitutive_exon
CACAAGGAGTGGTAGTAATCATTCCACACTTTCCATTGTGGGGATGAAAGGT	19755	19922	19972	19920	-1	FKJA01001465.1	Tp57577_TGAC_v2_gene40232	17736	20595	None	13877	921	138765	No_or_no_constitutive_exon
ATGGTAAATTAATTAAAGTTTTTAATTACTATAACTTATTAAATGGGCAGGC	3675	3920	3970	3918	-1	FKJA01001491.1	Tp57577_TGAC_v2_gene40107	1903	4725	None	13877	921	138765	No_or_no_constitutive_exon
TTATCGCTGTTGGTTTCGTTATGCTAATGGATGTTTATTTATAACGGGAGGA	12242	12420	12192	12244	1	FKJA01001494.1	Tp57577_TGAC_v2_gene40095	11995	12420	None	13877	921	138765	No_or_no_constitutive_exon
TTAAGCCCAACTGGCCATTCATTCACGATATCTAAATTTTGTGGGTGCAGGC	9377	9567	9617	9565	-1	FKJA01001510.1	Tp57577_TGAC_v2_gene35967	4145	12585	None	13877	921	138765	No_or_no_constitutive_exon
TGCGTAATTTTCTTTCCATCCACTTTCTTTCCATCATACCAAAGGGATAGAG	4549	4666	4716	4664	-1	FKJA01001532.1	Tp57577_TGAC_v2_gene36043	3683	9665	None	13877	921	138765	No_or_no_constitutive_exon
AAGGATGCAGCTTATTGCTTCCACTACTTTCTATTTAAGCAACCCGGGAGGG	3450	3778	3828	3776	-1	FKJA01001539.1	Tp57577_TGAC_v2_gene35935	2566	9495	None	13877	921	138765	No_or_no_constitutive_exon
TGCCTGCCCCCTTTGAATTCGTCCCCTGTGGTGGAGGGAATAATGATGAGAT	15882	16031	16081	16029	-1	FKJA01001572.1	Tp57577_TGAC_v2_gene39741	15882	17355	None	13877	921	138765	No_or_no_constitutive_exon
TTAAGCTAGTTGAGCTAAGGATTAAAGGAGTTGGAGGTCTAGGGTTCAAGTC	6585	7105	6535	6587	1	FKJA01001621.1	Tp57577_TGAC_v2_gene33018	2067	7105	None	13877	921	138765	No_or_no_constitutive_exon
GATATCTAATGTACTCCTTGTGTTTAAAATTGTTTAGTTCATCGGGACAGTG	5859	6444	6494	6442	-1	FKJA01001697.1	Tp57577_TGAC_v2_gene36450	5859	6815	None	13877	921	138765	No_or_no_constitutive_exon
AGCACTCATTGCTGTGAATCTTAAATGTGGACGGTGGGATATATGTGAAGCT	8011	8132	7961	8013	1	FKJA01001709.1	Tp57577_TGAC_v2_gene29376	6545	10579	None	13877	921	138765	No_or_no_constitutive_exon
TATTGATGCTGGAAGTAGTTTCTTCGTTGTAAACCGCGTTGGGAAAACAGGT	1157	2793	2843	2791	-1	FKJA01001720.1	Tp57577_TGAC_v2_gene29441	0	11265	None	13877	921	138765	No_or_no_constitutive_exon
GTATGACCTAATTTGACATTTAGTTTTTGCCGATGAATGTTGGGGTGCAGAT	12864	13050	12814	12866	1	FKJA01001760.1	Tp57577_TGAC_v2_gene35168	1785	13050	None	13877	921	138765	No_or_no_constitutive_exon
AAATTTTATCCTCCACATGAGACTCCTATACAAAGATTTGGGAAAGAGAGAG	9925	10304	10354	10302	-1	FKJA01001765.1	Tp57577_TGAC_v2_gene35160	9176	11869	None	13877	921	138765	No_or_no_constitutive_exon
TTTAGATCAGTATTGATGTCTGAACATGCTTCTGAAGTTGAGGGCTGAAGCT	10904	11005	10854	10906	1	FKJA01001785.1	Tp57577_TGAC_v2_gene35393	8885	11926	None	13877	921	138765	No_or_no_constitutive_exon
TTACTTAAAATCTAATTTATTTATTTTCTCATTTTAAATTATGGGTGCAGTA	0	53	103	51	-1	FKJA01001951.1	Tp57577_TGAC_v2_gene7078	0	1105	None	13877	921	138765	No_or_no_constitutive_exon
TGTATTCACTTAAATCAATTTTTGCCATTATTTTTGTTGTTGTGGGATAGAT	0	262	312	260	-1	FKJA01001957.1	Tp57577_TGAC_v2_gene7074	0	8865	None	13877	921	138765	No_or_no_constitutive_exon
GAAAATAACCGCCCAAAAGTTGTGGTGACAGATGGAGGTGGGGCTATGAGGG	2510	2685	2460	2512	1	FKJA01001967.1	Tp57577_TGAC_v2_gene5153	1325	3727	None	13877	921	138765	No_or_no_constitutive_exon
TGATGGATTGTGTAGGTTGTGAGAAGTGTCGCTTATGGGGAAAGCATCAGGT	7097	7166	7047	7099	1	FKJA01002033.1	Tp57577_TGAC_v2_gene19957	4305	7166	None	13877	921	138765	No_or_no_constitutive_exon
TTGTGTGATCTAATCTTGTTGTTTGGTTTTGTTGCTTGAGCAGGGAAGAGTA	4700	4760	4810	4758	-1	FKJA01002088.1	Tp57577_TGAC_v2_gene14899	67	5225	None	13877	921	138765	No_or_no_constitutive_exon
TTCCAATTTTTTTATTCTCAGTTCTCACTGTCTATTTTGTGGGACTGTAGGA	5422	5575	5372	5424	1	FKJA01002152.1	Tp57577_TGAC_v2_gene522	3507	6240	None	13877	921	138765	No_or_no_constitutive_exon
TAAGTTAGAGGTTGGAGAAGAGTTTGAGTGATTAAGAAAAATGGGTAAAGGT	2629	2734	2784	2732	-1	FKJA01002174.1	Tp57577_TGAC_v2_gene121	1242	4565	None	13877	921	138765	No_or_no_constitutive_exon
GTATAATTATTGTATTGTGTGGGGCTTGATTTTGTGTTATGTTGGGATAGAA	4110	4325	4375	4323	-1	FKJA01002178.1	Tp57577_TGAC_v2_gene126	0	7287	None	13877	921	138765	No_or_no_constitutive_exon
ACAACATGGATGGTAAATTAATTGAAGTTTTTAAATGGTTAAATGGGCAGGC	2583	2828	2533	2585	1	FKJA01002192.1	Tp57577_TGAC_v2_gene147	1885	6903	None	13877	921	138765	No_or_no_constitutive_exon
CTTTTAGTGATATACATTATTAACGAATATGTCTATCAGGTTATGGGAAGGT	1781	1886	1936	1884	-1	FKJA01002241.1	Tp57577_TGAC_v2_gene309	478	2170	None	13877	921	138765	No_or_no_constitutive_exon
ATTATGTAACTGCTACTGACTGGATGTGTCTCATCTCTTTGGCAGGGCAGTC	4392	4471	4342	4394	1	FKJA01002255.1	Tp57577_TGAC_v2_gene854	1943	6302	None	13877	921	138765	No_or_no_constitutive_exon
CAGTAATTGACTTCTTTTTTTGTTCTCCCCTCTTTTTGTGGGTAATGCAGGA	1055	1124	1174	1122	-1	FKJA01002307.1	Tp57577_TGAC_v2_gene739	148	2915	None	13877	921	138765	No_or_no_constitutive_exon
TTGACATGGGCGAAGGTGAGCTGACCATTAGGAAAGATGGGGAGACGCAGAT	1384	1739	1789	1737	-1	FKJA01002317.1	Tp57577_TGAC_v2_gene17622	1384	5637	None	13877	921	138765	No_or_no_constitutive_exon
GTATGGTGTAGTATTAACAAATATGTATTTTTTGATATTGTGGGAGACAGGC	4983	5151	4933	4985	1	FKJA01002410.1	Tp57577_TGAC_v2_gene32975	2280	6094	None	13877	921	138765	No_or_no_constitutive_exon
TCTTGATTGCATTGATCATCTGCTAAAAAAAAATCTCATTGGGGTTGCAGAA	2878	3062	3112	3060	-1	FKJA01002530.1	Tp57577_TGAC_v2_gene22141	1453	4494	None	13877	921	138765	No_or_no_constitutive_exon
TTAGTTTTTGGCCTTTTCCTTAAGACAACATTTATAATGTATGGGAGCAGAT	2642	3010	2592	2644	1	FKJA01002586.1	Tp57577_TGAC_v2_gene11029	270	4211	None	13877	921	138765	No_or_no_constitutive_exon
TATGAGATATGAAAGTGTGGTTTTAAGGGTTGTATTTTTGGGGTTAACAGAA	2748	2883	2698	2750	1	FKJA01002608.1	Tp57577_TGAC_v2_gene11069	2073	4180	None	13877	921	138765	No_or_no_constitutive_exon
GTTTTGCCGATTAGGGGACGTGCCGCGGTGAATTTTCGATGGGGGGTTAGGG	1869	2924	1819	1871	1	FKJA01002653.1	Tp57577_TGAC_v2_gene17612	845	2924	None	13877	921	138765	No_or_no_constitutive_exon
GTGTTCTATAATAATAATCTCAAAGAAGTTGCTTCTTTTTATGGGTGAAGAT	1979	2274	2324	2272	-1	FKJA01003038.1	Tp57577_TGAC_v2_gene35933	1979	4161	None	13877	921	138765	No_or_no_constitutive_exon
GGCTTCTCAATGAATGGATATGAAGTCTGTTTATTGTGAGGGAATTGAAGTT	3047	3308	2997	3049	1	FKJA01003201.1	Tp57577_TGAC_v2_gene21971	1815	3308	None	13877	921	138765	No_or_no_constitutive_exon
AAATAGAAGACTTGTTCATCTCATTCAATTTCATTTCATTTGGGAAAAAGAG	2010	2132	1960	2012	1	FKJA01003303.1	Tp57577_TGAC_v2_gene20504	322	3292	None	13877	921	138765	No_or_no_constitutive_exon
GGTCTATGTAATAATATATTGATGTTGATCTTTTGTTTTTGGGATGTCAGGA	2510	3308	2460	2512	1	FKJA01003517.1	Tp57577_TGAC_v2_gene7131	755	3308	None	13877	921	138765	No_or_no_constitutive_exon
TTGGGTGTTGACATTGAAATTAAAACATCCTAACCTTTTATGGGTAATAGAC	0	122	172	120	-1	FKJA01003646.1	Tp57577_TGAC_v2_gene998	0	505	None	13877	921	138765	No_or_no_constitutive_exon
TTTTACAGAATCATAATGAACTAGGTCTTCTTTGATGTTTGGGTGATTAGGC	972	1045	922	974	1	FKJA01003889.1	Tp57577_TGAC_v2_gene11401	448	1045	None	13877	921	138765	No_or_no_constitutive_exon
GTATGAAGAATTAAGAAGGAAGGTTCAAGGTAGGTGTGGGGGAAAGTAAGGT	1705	1772	1655	1707	1	FKJA01004378.1	Tp57577_TGAC_v2_gene30962	0	2901	None	13877	921	138765	No_or_no_constitutive_exon
CATTTTTCCAGTAGTGACAATTTTTCTTTTTTGGTTGGGGGTGGGCACAGAT	527	641	691	639	-1	FKJA01005702.1	Tp57577_TGAC_v2_gene11103	527	1225	None	13877	921	138765	No_or_no_constitutive_exon
ATGATTTTAGATTAAAGGTGGCAATGATCACTTTCACATGAGGGAAAAAGGA	237	358	408	356	-1	FKJA01005752.1	Tp57577_TGAC_v2_gene18945	237	2011	None	13877	921	138765	No_or_no_constitutive_exon
TTGGTTAGATAATAATAATAATTTTGATCTGGTTTGGATTGTGGGTGTAGGG	1027	1161	977	1029	1	FKJA01006306.1	Tp57577_TGAC_v2_gene29883	85	2255	None	13877	921	138765	No_or_no_constitutive_exon
CTTAGTATGAGTATAAGAGTTATAACTTCTACATGCATTTGGGTATGCAGGG	1153	1304	1103	1155	1	FKJA01008684.1	Tp57577_TGAC_v2_gene34601	1	2079	None	13877	921	138765	No_or_no_constitutive_exon
TTCAACATTGATCAACTAAAATTTCAACATTGATGCTTGTGTGGGTGTAGGT	760	1103	1153	1101	-1	FKJA01009205.1	Tp57577_TGAC_v2_gene9212	332	1685	None	13877	921	138765	No_or_no_constitutive_exon
GGTACGATGCGGCTTATGATGTCGAAGTGATTATTGATGGTTGTGGGGAGTT	671	923	973	921	-1	FKJA01009218.1	Tp57577_TGAC_v2_gene7363	0	1685	None	13877	921	138765	No_or_no_constitutive_exon
CATAGCAATGAATGTTTAAATAAGATTAACTTCGTTCTGTACGGGATAAGGA	830	1018	780	832	1	FKJA01010096.1	Tp57577_TGAC_v2_gene35955	17	1440	None	13877	921	138765	No_or_no_constitutive_exon
TGATATTTTATGTAAGAGTAATAGTGAGATGTTTTTGTGTGTGGGTGCAGGA	1511	1632	1461	1513	1	FKJA01011026.1	Tp57577_TGAC_v2_gene36102	205	1830	None	13877	921	138765	No_or_no_constitutive_exon
AATATCCTGCAACGGAATTTGTGTTACTCACTGATGAGGGAGAACCATAGTG	1502	1786	1452	1504	1	FKJA01011460.1	Tp57577_TGAC_v2_gene22600	647	1786	None	13877	921	138765	No_or_no_constitutive_exon
CTTCGATTGAATGTTCAATCAATTTTTTTTTTGTTGATTTTAACGGGGAGGA	168	260	310	258	-1	FKJA01012096.1	Tp57577_TGAC_v2_gene14390	168	799	None	13877	921	138765	No_or_no_constitutive_exon
GGATGTATGTTCTGCATATATACAAGGATTTTGATGAATTGGGTATACAGAT	1422	1433	1372	1424	1	FKJA01012625.1	Tp57577_TGAC_v2_gene39509	781	1677	None	13877	921	138765	No_or_no_constitutive_exon
AAAATTCGAGAGAGTGCCAAATATGTGAAGGCCTCAGAGGGGAGATTGAGGG	168	809	859	807	-1	FKJA01014592.1	Tp57577_TGAC_v2_gene20432	168	1510	None	13877	921	138765	No_or_no_constitutive_exon
TTAAGTTCATTGAATAAATAAATTACAATACTAATATATGGGTATGAAAGGC	0	249	299	247	-1	FKJA01014826.1	Tp57577_TGAC_v2_gene39393	0	1165	None	13877	921	138765	No_or_no_constitutive_exon
TGAACTAGCTATTTAGTAAAAAAGAACTGATTTTCTTTGATGGGAAATAGAT	385	472	335	387	1	FKJA01015425.1	Tp57577_TGAC_v2_gene10855	0	959	None	13877	921	138765	No_or_no_constitutive_exon
TTTCTTCTTCGTTGTTTTCACTTGGTGATTGGGGTAATTTGGGGATTAAGGG	1098	1189	1048	1100	1	FKJA01017248.1	Tp57577_TGAC_v2_gene34492	105	1189	None	13877	921	138765	No_or_no_constitutive_exon
AACTTCTTTTTTGAAGGATGATTGTCTAAATGGTTGCATTTACATGGGAGAT	908	987	858	910	1	FKJA01017418.1	Tp57577_TGAC_v2_gene40601	163	987	None	13877	921	138765	No_or_no_constitutive_exon
ACAACATAACATAACCATATAATGATTCTCACACACAGATGACCGGGAAGAC	211	358	408	356	-1	FKJA01019586.1	Tp57577_TGAC_v2_gene40778	0	1125	None	13877	921	138765	No_or_no_constitutive_exon
CGTACCATGCCTCAAATTAACGTTCAAGTACTTGAATTGGGGAGGTGCAGGA	547	616	666	614	-1	FKJA01019996.1	Tp57577_TGAC_v2_gene35328	547	1010	None	13877	921	138765	No_or_no_constitutive_exon
TCACATCCATTGCACTCATTTTTGGTTTATGAGTTCTTGGAGAAGGGTAGTG	355	534	305	357	1	FKJA01024064.1	Tp57577_TGAC_v2_gene14545	7	953	None	13877	921	138765	No_or_no_constitutive_exon
TTATTGCTGGGCATTCTGTCGGATATATTGAAATGTCTTGGGGACAACAGGA	13	84	134	82	-1	FKJA01024956.1	Tp57577_TGAC_v2_gene40013	13	835	None	13877	921	138765	No_or_no_constitutive_exon
CTAAGAATTTTTAGGCTGTACACCTAATTTTTATTTTACTGGGATTGTAGTT	0	80	130	78	-1	FKJA01027745.1	Tp57577_TGAC_v2_gene10847	0	585	None	13877	921	138765	No_or_no_constitutive_exon
CACAAGCACAAGATGAAAGACATACCAGAAGACATTGGGAGTGGTGACAGGT	430	560	380	432	1	FKJA01027933.1	Tp57577_TGAC_v2_gene30341	263	560	None	13877	921	138765	No_or_no_constitutive_exon
GTATGACATAATTTGACATTTAGTTTTTGCCGATGAATGTTGGGGTGCAGAT	657	783	607	659	1	FKJA01028094.1	Tp57577_TGAC_v2_gene217	0	783	None	13877	921	138765	No_or_no_constitutive_exon
TTATCACAATATTATTTTTACTGATATTTTCCTTCACTGGTATGGGATAGGA	439	504	389	441	1	FKJA01039626.1	Tp57577_TGAC_v2_gene1600	16	504	None	13877	921	138765	No_or_no_constitutive_exon
