# Supplementary material for: Widespread Separation of the Polypyrimidine Tract From 3′ AG by G Tracts in Association With Alternative Exons in Metazoa and Plants
Source: Front Genet. 2019 Jan 14;9:741. doi: 10.3389/fgene.2018.00741 (PMC6339879; doi:10.3389/fgene.2018.00741)
Supplement: DATA FILE S2 — Sequences of REPAG 3′ SS from each species of metazoa, plants and protists. [file Data_Sheet_2.zip › Supplementary data 2/Plants_Release38_setaria_italica.txt]

REPA_GGG_Sequence	Exon_Start	Exon_End	Pos_-50	Pos_+2	Strand	Chromosome	GeneID	Gene_Start	Gene_End	Gene_Name	Number_of_REPAs	Number_of_REPAs_has_GGG	Number_of_Intron(Intra_genic_Region)	Upstream_Constitutive_Exon
CTTAAATGTCTTTGGGCTTACCTTGTTTATGGATTTGAATGTTGGGGCAGGT	207457	207586	207407	207459	1	1	Si016141m.g	192777	208071	None	12277	1698	127135	No_or_no_constitutive_exon
ATATGGATATGTGACTGACATATAATTTGTGTTTTGGGTTCAAAAAACAGCA	210759	211080	211130	211078	-1	1	Si017606m.g	210759	212873	None	12277	1698	127135	No_or_no_constitutive_exon
TTACCCCGTGCCAAGCACTCGCCTTGCCCTCTGAAACGAGCGGGGGGTAGAG	296383	297273	296333	296385	1	1	Si016881m.g	296070	299282	None	12277	1698	127135	No_or_no_constitutive_exon
TACCTGCGCCGTCAGCTAACGCCGAGGCCGTTACCACATCGATCGGGCAGCG	442912	443184	442862	442914	1	1	Si019113m.g	442494	445492	None	12277	1698	127135	No_or_no_constitutive_exon
TTATAATCTGATTCACTGCTGATTGATCTGTTAAAAACACACATGGGCAGAT	722393	722723	722773	722721	-1	1	Si016537m.g	717564	725584	None	12277	1698	127135	Yes
ATCATTATTCACGGATCGGTTAATGATGGTTACTGAAACATGGGATGCAGGA	1310684	1311299	1311349	1311297	-1	1	Si017641m.g	1310684	1311939	None	12277	1698	127135	No_or_no_constitutive_exon
AAGCAGCTCCAATAGTTTCAACTATCGCTGGCAAACTTAGCACAGGGCAGGC	1460230	1460431	1460481	1460429	-1	1	Si019116m.g	1460230	1462499	None	12277	1698	127135	No_or_no_constitutive_exon
TACCGCAGTAGCACTGAACTGAACTGAACTTTGCGTTGGGCGGAGCACAGGT	1486114	1486203	1486253	1486201	-1	1	Si017466m.g	1484131	1486734	None	12277	1698	127135	No_or_no_constitutive_exon
AACTTCGCGAGCTAGTGCTCCTATGGCTCCTTTGAGGTTGGGGACACTAGTG	1899087	1899250	1899300	1899248	-1	1	Si019258m.g	1898780	1899895	None	12277	1698	127135	No_or_no_constitutive_exon
GAGAGGGATGAAGAAATATAGATGATGATAATGTCTCTATGGGTCCGAAGAT	2212924	2213071	2213121	2213069	-1	1	Si020124m.g	2206364	2213512	None	12277	1698	127135	No_or_no_constitutive_exon
TATCTTATTAATTATATGCTTGGGTGTTTGCTGACTCGGTATGGGTACAGCA	2275132	2275267	2275317	2275265	-1	1	Si016192m.g	2269335	2281707	None	12277	1698	127135	No_or_no_constitutive_exon
AGCTGATGGACTTCCCAGAACTCTTCCTACTGCAGCTGGGCAGGGGTAAGCT	2592096	2592373	2592046	2592098	1	1	Si017956m.g	2591776	2593625	None	12277	1698	127135	No_or_no_constitutive_exon
CATCTCTAGACATGTTCGAGGGCTGTCATCAATATTGTCCTGGGGTAAAGCA	3072779	3073049	3072729	3072781	1	1	Si019650m.g	3071226	3075104	None	12277	1698	127135	No_or_no_constitutive_exon
GACACAGAAGATGCCATTATTTCCCATGACTGACTTTAGGGCAATGGCAGAA	3506557	3506747	3506507	3506559	1	1	Si018846m.g	3504868	3508184	None	12277	1698	127135	No_or_no_constitutive_exon
CCCGTACCATGAGCAGGCCTCGCGCCCTAACCCTAGCCTTGGGGGGAGAGCG	3779237	3779542	3779187	3779239	1	1	Si019242m.g	3778971	3779998	None	12277	1698	127135	No_or_no_constitutive_exon
TTGTTACTTGTTCCCATTAATATATCACTTTTTGTTGTATATGTGGGCAGCC	3924661	3924782	3924832	3924780	-1	1	Si016470m.g	3923747	3929821	None	12277	1698	127135	Yes
TCGCGCAAGGGCTGGAGGCGAGCGACCGTCCGTTCATCTGGGCGGTGAAGCC	4091055	4091638	4091005	4091057	1	1	Si017116m.g	4090080	4091638	None	12277	1698	127135	No_or_no_constitutive_exon
TGACTCGGGTTGCTTAATTTGGGTTTGGGCGTCTATCTGTGTGTGGGCAGGG	4346058	4346154	4346008	4346060	1	1	Si016074m.g	4345801	4364789	None	12277	1698	127135	No_or_no_constitutive_exon
CGGATTGGTCCGAGTCTGATTCCTGTGGTGGGTCGGGCTGTGGGGTGCAGGA	4370656	4370789	4370839	4370787	-1	1	Si018026m.g	4369195	4371337	4328654	12277	1698	127135	No_or_no_constitutive_exon
GTGAGTTGTAGTGGATAAGTGCGGCGGCCTGTTTTACGTAACCGTGGGAGCG	4538365	4538549	4538315	4538367	1	1	Si017174m.g	4537693	4543291	None	12277	1698	127135	No_or_no_constitutive_exon
GGCGGCGATCTGGGCGTTCTTCCGATAATCGGCGCGCCGGCCTGGGGAAGAC	4572458	4573322	4573372	4573320	-1	1	Si020011m.g	4572458	4573987	None	12277	1698	127135	No_or_no_constitutive_exon
GAATTTGACAGGCTTTGTTTGTCTCACTATACGCTTTTGTGGGTGCAAAGGT	4587351	4587460	4587301	4587353	1	1	Si016344m.g	4585450	4591630	None	12277	1698	127135	Yes
TTAATACAGTTATATCTAGCTGATATGCTGACTTTCTCTTAATTGGGCAGAA	4833451	4833523	4833573	4833521	-1	1	Si016279m.g	4829965	4835623	None	12277	1698	127135	Yes
TTAATACAGTTATATCTAGCTGATATGCTTACTTTCTCTTAATTGGGCAGAA	4850525	4850606	4850656	4850604	-1	1	Si019634m.g	4850525	4851699	None	12277	1698	127135	No_or_no_constitutive_exon
GGCAAAGATCTGACTGTGCGCATCTGGACTGTGTCGGCTGGGTGGAGCAGAG	4898148	4898414	4898098	4898150	1	1	Si016269m.g	4897006	4900990	None	12277	1698	127135	No_or_no_constitutive_exon
TGGGAATCGAGGGGGTGGAGGAGGAGGGGAAGAGGGAGGAAGGTGGGGAGGA	5412684	5412751	5412801	5412749	-1	1	Si020487m.g	5412684	5413923	None	12277	1698	127135	No_or_no_constitutive_exon
TCAGTGCATGGCTGATCCACTCAAATGACCCAATCAATGGGAATTGCAAGAA	5424817	5425189	5424767	5424819	1	1	Si019236m.g	5424437	5425533	None	12277	1698	127135	No_or_no_constitutive_exon
ATGCATGGAATTTTATAATAACAAGCTATATGTTTTATGCATGGGCACAGGC	6054781	6054909	6054959	6054907	-1	1	Si019743m.g	6051832	6055609	None	12277	1698	127135	No_or_no_constitutive_exon
GTTTATTGATTTTTCTAATACAGCATTAAGCCTTTGGGCAATGTAAACAGGA	6121379	6121441	6121491	6121439	-1	1	Si016764m.g	6118584	6124234	None	12277	1698	127135	No_or_no_constitutive_exon
GACAGGAGAGGAGCTGGTGAATTTCAGGGTACTCGGGGATAATGGGCTAGAA	6368535	6368574	6368485	6368537	1	1	Si019804m.g	6367972	6370207	None	12277	1698	127135	No_or_no_constitutive_exon
TCATAGTCCCATCTATGGCAGTTTTGAAATTGTTAAGGAATATGGGTAAGAT	6369277	6369377	6369227	6369279	1	1	Si019804m.g	6367972	6370207	None	12277	1698	127135	No_or_no_constitutive_exon
ATGAACAGTCAACACCAAAGACCCCTACCCCAGGACCTGGTGAAGGGGAGAT	6369917	6370001	6369867	6369919	1	1	Si019804m.g	6367972	6370207	None	12277	1698	127135	No_or_no_constitutive_exon
TCGCTCGCTTGTTTTGTTGGTTGCGGGTTTGATATAGTTTGGGTGTGCAGAT	6439214	6439328	6439378	6439326	-1	1	Si016884m.g	6430203	6439614	None	12277	1698	127135	No_or_no_constitutive_exon
ACAAAAAAAAAATCAACTGATCAAATCTATAATTGTTTTCCAAGGGTCAGGA	6581187	6582303	6581137	6581189	1	1	Si018151m.g	6578990	6582303	None	12277	1698	127135	No_or_no_constitutive_exon
CTTTAGTTCTGCTCTGAAATGATATAGACATGCAGGGGGTGCTATGAAAGGC	6648902	6649120	6649170	6649118	-1	1	Si016833m.g	6646766	6650737	None	12277	1698	127135	No_or_no_constitutive_exon
TACCATTACATTGATAAATCATGAAATCAAAACTATGCGTACAGGGATAGCA	7094086	7094204	7094036	7094088	1	1	Si020108m.g	7088476	7094652	None	12277	1698	127135	No_or_no_constitutive_exon
TTTGTATATATGTATATATAATATATATATAAATTCTTGGGATAATGCAGAT	7181491	7181962	7182012	7181960	-1	1	Si019330m.g	7181491	7183279	None	12277	1698	127135	No_or_no_constitutive_exon
CAGATAGCAGCCACCGTGATGGTTCTATATACAGGGGCACTGGGAAAAAGAG	7669588	7669615	7669665	7669613	-1	1	Si019151m.g	7666856	7670742	None	12277	1698	127135	No_or_no_constitutive_exon
GGCTAGTGATGATCTGAGCTATGCCGGCGAGGGAACTCGGCGTTGGGGAGAT	7751748	7751784	7751698	7751750	1	1	Si019294m.g	7745838	7751784	None	12277	1698	127135	No_or_no_constitutive_exon
GATTTGCTTATTTATTTACTTATTATTTTGTCTTGCATTTGGGATGACAGAT	7946874	7946949	7946999	7946947	-1	1	Si016778m.g	7944205	7949258	None	12277	1698	127135	No_or_no_constitutive_exon
TTCTGTTTTTAACCTGCTTCACCCTTCCATTTTGTTGCTTTGGGATACAGCT	8119815	8120500	8120550	8120498	-1	1	Si017520m.g	8118551	8121049	None	12277	1698	127135	No_or_no_constitutive_exon
AACGTGATCATTTCTGATGTTCTACTCACTCATTTTGTCGGGAAATGCAGAA	8158670	8158710	8158620	8158672	1	1	Si017191m.g	8156611	8159790	4328249	12277	1698	127135	No_or_no_constitutive_exon
TACATGACTGATTGACTGGATTCCGTCTTTTACCATTCTTAAATGGGCAGAT	8256981	8257087	8257137	8257085	-1	1	Si018679m.g	8255613	8257575	None	12277	1698	127135	No_or_no_constitutive_exon
ACGTCTGCCTGATCATGGCTGCTTCGCTGGATCCGTGCGTGGGTGTGCAGGT	8299684	8300226	8299634	8299686	1	1	Si016430m.g	8299490	8302510	None	12277	1698	127135	No_or_no_constitutive_exon
TGGATTGTTTTCGGAAGGGGGGTGTTCTAGGGTTTCTGACGGGAATGCAGGT	8448747	8448883	8448933	8448881	-1	1	Si016647m.g	8444574	8449188	None	12277	1698	127135	No_or_no_constitutive_exon
TCCAGTTTGCATTGTAACTTTTGCTTACTTGCTTGGATGGGGGTTTGAAGGT	8469241	8469456	8469191	8469243	1	1	Si016264m.g	8462320	8469863	None	12277	1698	127135	No_or_no_constitutive_exon
CGGCGGTAATTGTTTCAGCTCTTATGCATGACGCGCACGGCGGGGTGCAGGG	8590999	8591204	8591254	8591202	-1	1	Si020102m.g	8588941	8591585	None	12277	1698	127135	No_or_no_constitutive_exon
GGGAACGCGTACCATCTCATCCAAACCTTTTCCAACATGGGACGATATAGGA	8836563	8837100	8837150	8837098	-1	1	Si016610m.g	8836563	8840659	None	12277	1698	127135	No_or_no_constitutive_exon
GGGTCTCGGGTCCAGATCCGCCTGATTGCTATCACGCTGGGAAGGTGTAGCG	8880401	8880523	8880573	8880521	-1	1	Si019458m.g	8879628	8881766	None	12277	1698	127135	No_or_no_constitutive_exon
AATTTAATGTAATTGTAGGCTATTATTTAGTCTTGGTTTGGGTTATAAAGAC	8967833	8967863	8967913	8967861	-1	1	Si019572m.g	8967833	8969106	None	12277	1698	127135	No_or_no_constitutive_exon
ATAATTCTGTCTCCATTTCTGAAACATGATATTCTTTGATTGATGGGCAGGT	9011603	9011671	9011553	9011605	1	1	Si017546m.g	9009711	9014080	None	12277	1698	127135	No_or_no_constitutive_exon
GCAAGAGGAAGAACTTAGTAAATGATTCGTGATGATCAGGGGCATAGCAGGT	9100118	9100327	9100377	9100325	-1	1	Si020030m.g	9099893	9101678	None	12277	1698	127135	No_or_no_constitutive_exon
CGAGAAATCAAAAGGGGTGAGAAGTGAGAACGAATAAATATAATGGGCAGGG	9148080	9148324	9148374	9148322	-1	1	Si019247m.g	9148080	9148462	None	12277	1698	127135	No_or_no_constitutive_exon
CGTTGATGCGGGGGTGAATAATGCGGCGGAATGGCGGGGCGTGGGCGCAGTA	9241023	9241208	9241258	9241206	-1	1	Si017970m.g	9238032	9241521	None	12277	1698	127135	No_or_no_constitutive_exon
TCATAGGTCTGATTTCTTACATATCTTGTTTGTCGGGGGTGAACATGCAGAT	9577993	9578545	9577943	9577995	1	1	Si016362m.g	9571404	9578545	None	12277	1698	127135	Yes
CGAGATGGAGCACAAATGATCGAGGGATGCAACCCATTGGCGACGGGCAGAG	9817434	9817483	9817533	9817481	-1	1	Si019939m.g	9817434	9818187	None	12277	1698	127135	No_or_no_constitutive_exon
AGCTCAAGGTGCTGTGCGAGATGGGTTGCATGAGGTACGAGGGCGCGCAGGG	10252329	10252405	10252455	10252403	-1	1	Si019147m.g	10252329	10253521	None	12277	1698	127135	No_or_no_constitutive_exon
TGGAAAGAATAGAAATCGCTTATAGTTGATTTTTTTTTGAATGGGTGCAGTT	10297769	10298250	10297719	10297771	1	1	Si016866m.g	10295962	10299628	None	12277	1698	127135	No_or_no_constitutive_exon
GTTATCTGAAGAGTACATGTTTGAAGATTTATTGGTTGCTGCTGGGAAAGAT	10318113	10318295	10318063	10318115	1	1	Si019108m.g	10317737	10318295	None	12277	1698	127135	No_or_no_constitutive_exon
GACTGGCCAGCAAACTATTTGGGTCCCTGTTGGCGCGGGGGGCCAGGGAGGC	10379738	10379785	10379688	10379740	1	1	Si016062m.g	10369290	10379785	None	12277	1698	127135	No_or_no_constitutive_exon
TGAATGCTGCAACTCTGTCATGCTGAGATACATTTTTCTCGTGGGTGCAGAT	10386332	10386572	10386282	10386334	1	1	Si016626m.g	10384305	10387504	None	12277	1698	127135	No_or_no_constitutive_exon
AATAATTATACTTGTTTAGTTTGAAACGCGAAGAGGTACGGGGTAGATAGCT	10425464	10425558	10425414	10425466	1	1	Si019912m.g	10423793	10425558	None	12277	1698	127135	No_or_no_constitutive_exon
ATGCAATGTTTGATCGATCAACAAATACGGGATGGATGGATGGGATGCAGGG	10429767	10430024	10429717	10429769	1	1	Si019913m.g	10428889	10430997	None	12277	1698	127135	No_or_no_constitutive_exon
TGACCATGAATGAACAATGAACGCAAATGAATGCAGAAAGGGAAGACGAGCC	10430163	10430470	10430113	10430165	1	1	Si019913m.g	10428889	10430997	None	12277	1698	127135	No_or_no_constitutive_exon
GTGACTAGGAAATGGTTCAGGAAAACGAACACATATCGGGTATGGAGTAGGA	10524563	10524917	10524967	10524915	-1	1	Si019770m.g	10524563	10525339	None	12277	1698	127135	No_or_no_constitutive_exon
CATTTTGATAGGCTATTTATGATTTTTTCTGCTTATGGGTTAACAAATAGGT	10879648	10880053	10879598	10879650	1	1	Si016996m.g	10874530	10880053	None	12277	1698	127135	Yes
TGTTCATCCAGGAAGGTCCAATATATCAAGGTCGCATGCTGGGATACGAGCT	11174773	11175711	11174723	11174775	1	1	Si016266m.g	11171550	11178029	None	12277	1698	127135	No_or_no_constitutive_exon
GAATTTATTGGAGAATCTGAGCGGATATCCACTGATCTTGGCGGGACCAGAA	11239312	11239504	11239262	11239314	1	1	Si019983m.g	11238082	11239840	None	12277	1698	127135	No_or_no_constitutive_exon
AATCAAGACACCCTGATTTGTTCTTCTTTTTTCTCCTTTTGGGTCAGCAGCT	12895002	12895113	12894952	12895004	1	1	Si017392m.g	12894375	12898199	None	12277	1698	127135	Yes
ATCTTGATGATTGAAACAGACAATTTTATGAGGTTGCAACTGGGAAACAGGC	13783344	13783486	13783294	13783346	1	1	Si017228m.g	13782174	13785192	None	12277	1698	127135	No_or_no_constitutive_exon
CATAGACATAGTTGAGTCTGCATGGCCATATGGTGTTCCTGACGGGTAAGCT	14644152	14644373	14644423	14644371	-1	1	Si020076m.g	14642525	14645226	None	12277	1698	127135	No_or_no_constitutive_exon
CGCCACGGCGCGGTCGGCGCGCAAGACGCCGGCGCTGCCCGGGGCGGCAGGA	15127553	15127730	15127780	15127728	-1	1	Si019794m.g	15127402	15128068	None	12277	1698	127135	No_or_no_constitutive_exon
TTTTGTTTTGTCCCTAACAATCCATGTCTTCTATTTCCATGGGATTGCAGTA	17211736	17211965	17212015	17211963	-1	1	Si017547m.g	17210649	17217157	None	12277	1698	127135	No_or_no_constitutive_exon
CCTACATAAGACACGGCATGCGATTGTGGCCCAAATTACTGTGGGAGCAGGC	20481999	20482506	20481949	20482001	1	1	Si018840m.g	20481656	20482506	None	12277	1698	127135	No_or_no_constitutive_exon
TTGATTGTGCTGGATTATTCCTTCTCAAATTCGAGCGGGAGAGATTGCAGCT	21579098	21579327	21579048	21579100	1	1	Si020208m.g	21578949	21580122	None	12277	1698	127135	No_or_no_constitutive_exon
TTGTGATGCCTGACTCACACCTTTATCATTGTTTGTATGGTGGGTACAAGAA	22137769	22137982	22138032	22137980	-1	1	Si016056m.g	22130309	22163345	None	12277	1698	127135	No_or_no_constitutive_exon
TGATTTATAACATTCAACTTATACCTCTTTTCATTTTCATCAATGGGCAGGA	22362055	22362181	22362231	22362179	-1	1	Si016643m.g	22358936	22363949	None	12277	1698	127135	Yes
GGCTATTGCCAATGATGATTTTCCCAATAACATTTTTGAGAGGGATGAAGCA	23430135	23430212	23430262	23430210	-1	1	Si019889m.g	23425666	23430622	None	12277	1698	127135	No_or_no_constitutive_exon
ATAGAATTAACCACTGACCTTTTATTAACATAATTTTATGATTGGGACAGGT	23814829	23814967	23814779	23814831	1	1	Si017793m.g	23810786	23816606	None	12277	1698	127135	Yes
TCGGACAACTTGTGAATTTTACTTTGTGTGCGCGAAATTGGGGGCTGCAGGA	24022916	24023030	24022866	24022918	1	1	Si017012m.g	24022327	24027875	None	12277	1698	127135	No_or_no_constitutive_exon
ACTTTGTTATCTGAAGCACATGTTTTTTTTTATTTTTTCGTTGGGGGCAGGA	24052965	24053384	24052915	24052967	1	1	Si018788m.g	24050820	24053384	None	12277	1698	127135	Yes
CATGACAAAGGTAGAGGGTGAGAAAGAATAGAGGGCGGCGGCGGGACGAGGA	24090416	24090525	24090575	24090523	-1	1	Si019104m.g	24090416	24091006	None	12277	1698	127135	No_or_no_constitutive_exon
GGGGGCGACGTGGGGGACCGGACTCGTCGGGAAGGCAACTCGTCGGGAAGGC	25120878	25121144	25121194	25121142	-1	1	Si020150m.g	25119985	25121433	None	12277	1698	127135	No_or_no_constitutive_exon
ATGCTATTTCTTTATGCACTGATTTCTAATTCAACTCCCCTATGGGACAGAT	25227442	25227562	25227392	25227444	1	1	Si017328m.g	25224540	25228578	None	12277	1698	127135	Yes
CATGTACTATGCATAACTAATTAATTGCGATACATTGTACGGGGTGCAAGAA	25423361	25423614	25423311	25423363	1	1	Si019869m.g	25422003	25424973	None	12277	1698	127135	No_or_no_constitutive_exon
AACAATATAATGGAATAGATGTTAATGTCCGCATTATTGGGGCTGAAAAGAT	25493680	25494015	25494065	25494013	-1	1	Si019203m.g	25491571	25494680	None	12277	1698	127135	No_or_no_constitutive_exon
TATCCAAACGCCACCCTAGGTAGGGGTTAAGAGATTCCGAGGGGATAAAGCG	25568044	25568423	25568473	25568421	-1	1	Si017350m.g	25565347	25568889	None	12277	1698	127135	No_or_no_constitutive_exon
AATGATCCTCGTGCTGTGATTTCTGAAACTGCAGACCTGTGGGAATTCAGGT	25857586	25857676	25857536	25857588	1	1	Si019923m.g	25856381	25857676	None	12277	1698	127135	No_or_no_constitutive_exon
ATAATTGCAGACTTATTTAATTGCTCAATAGAAATGATTGAATTGGGCAGGT	25861125	25861259	25861309	25861257	-1	1	Si016357m.g	25858214	25863508	4329546	12277	1698	127135	No_or_no_constitutive_exon
CTACTCCAAGTGAGAATCCGGACACCGACCCATTGGCGGGCGGCTGAGAGCG	26021817	26021956	26021767	26021819	1	1	Si020123m.g	26021697	26022494	None	12277	1698	127135	No_or_no_constitutive_exon
CAAAGGTGGTACAATTGATGAAGATCCAGGGGAGGTGAAAGCGGGTGAAGGT	26233539	26234972	26235022	26234970	-1	1	Si016608m.g	26233539	26237808	None	12277	1698	127135	No_or_no_constitutive_exon
AGAAGACCACAAAAAAGATGGGTCATTCATGTTTAGGCATTGTTGGGAAGTT	26569331	26569425	26569281	26569333	1	1	Si020197m.g	26568253	26570194	None	12277	1698	127135	No_or_no_constitutive_exon
ACGCTTATCAGTTTCTGCTTATCTTATATTTGGGGGAACTTGGGGGGCAGGT	27204381	27204813	27204863	27204811	-1	1	Si016798m.g	27201756	27205672	4329626	12277	1698	127135	No_or_no_constitutive_exon
GTTGCCGTTTACTGATTCTTCCGTGTGATTTTTGGGCGTCGTGTGGGTAGGC	27553230	27553442	27553492	27553440	-1	1	Si017084m.g	27550582	27553741	None	12277	1698	127135	No_or_no_constitutive_exon
GATTTTCTGCTTTCCTCGACATCATTTCCTCTTCTCGGGTGGTTGGGCAGGC	27576421	27576805	27576855	27576803	-1	1	Si017131m.g	27570897	27577062	None	12277	1698	127135	No_or_no_constitutive_exon
CGTCGCTAGCAGCAATGAGATGTCCTAACATCTCTGATCGATGTGGGCAGGT	27590298	27590433	27590483	27590431	-1	1	Si018274m.g	27589040	27590894	None	12277	1698	127135	No_or_no_constitutive_exon
GCTAGAATAAACAAGGTTTCGCCAGAACTTTGAGACCAGTTGGGCTAAAGAA	27684423	27684690	27684373	27684425	1	1	Si018167m.g	27684326	27686420	None	12277	1698	127135	No_or_no_constitutive_exon
TGGGGATTTTTTTTTTTTTGCTTCTTAACCTGGGTTTGTGATGGGCGCAGAT	27873712	27873895	27873662	27873714	1	1	Si016601m.g	27873445	27880225	None	12277	1698	127135	Yes
GCGAGTTGCAACAGGCGAGGCGGGGGGGGTTTCTTGGTTTGAAATGGGAGCG	27884243	27884401	27884451	27884399	-1	1	Si019387m.g	27884243	27886144	None	12277	1698	127135	No_or_no_constitutive_exon
GAGTCTTTGTTTTGGACATTCTCTAATAGGTTAATCTCTGTGGGAAACAGAA	27969838	27969924	27969974	27969922	-1	1	Si018280m.g	27964790	27970401	None	12277	1698	127135	No_or_no_constitutive_exon
CCTACACCATCCTGCTCGAGGCCACCTGCAAGAGGAGCGGGTACAAGCAGGC	28125067	28126234	28125017	28125069	1	1	Si016865m.g	28124410	28127698	None	12277	1698	127135	No_or_no_constitutive_exon
GTGTTTCAGAGAGAGGTGATTAAAATTTAATGGATATGAGAACTGGGCAGGT	28325028	28325443	28324978	28325030	1	1	Si019171m.g	28322212	28326011	None	12277	1698	127135	No_or_no_constitutive_exon
AGTAAGTACTTCCAAGTACTGATTTCCTTTTTCCTTTTCTGGGGATACAGGT	28524840	28524885	28524935	28524883	-1	1	Si019137m.g	28523467	28526574	None	12277	1698	127135	No_or_no_constitutive_exon
TGGGGCGTGGGGAACTGGGGATGGAGGTCGCCGGCGACGTGCGGCGGGAGGC	28730786	28730960	28730736	28730788	1	1	Si019477m.g	28728800	28730960	None	12277	1698	127135	No_or_no_constitutive_exon
TGATCTCCACGGAGACAGACACTAACTTGGTTATTAATACGTGGGTGCAGCA	29080044	29080419	29080469	29080417	-1	1	Si018698m.g	29080044	29080734	None	12277	1698	127135	No_or_no_constitutive_exon
CCCCTGACCCTGATGCCACCTTCTCCTCCCCTATCACACACGGGACACAGCT	29337289	29337635	29337239	29337291	1	1	Si016242m.g	29336408	29342320	None	12277	1698	127135	No_or_no_constitutive_exon
CTTCAACACTTGGGGTGCCCGTTGACCCATTGATCGGGAAAACCGACGAGGA	29406550	29406692	29406742	29406690	-1	1	Si019323m.g	29406550	29406906	None	12277	1698	127135	No_or_no_constitutive_exon
GTGAATGTGTTTATCGCAATGCAGGTTACCATGCTATGCGATTGGGGGAGGA	29455428	29455506	29455556	29455504	-1	1	Si017288m.g	29453327	29456467	None	12277	1698	127135	No_or_no_constitutive_exon
AGATAATTGCAATCTTATCTCTGAAACTCCAGTGTTGAGAAGTGGGGTAGGC	29518865	29519110	29519160	29519108	-1	1	Si019314m.g	29516457	29521228	None	12277	1698	127135	No_or_no_constitutive_exon
TTGATCGATTTTCTTCTAGTTGAGCATTTATTTGATGCTGGGATTGGCAGGT	29603746	29603879	29603696	29603748	1	1	Si017658m.g	29601962	29607296	None	12277	1698	127135	Yes
CACTGTGCATTTTAATTCAACCTTCTCATAGTACTTCAAAATGGGTGCAGAT	29910100	29910211	29910050	29910102	1	1	Si017248m.g	29907258	29911222	4329867	12277	1698	127135	No_or_no_constitutive_exon
AGTTATGCAGATTGTGTGGGTTTTGATGTGTGTTTGGGTTGGTGGTGCAGGG	30050692	30050793	30050642	30050694	1	1	Si017082m.g	30049927	30053690	4329892	12277	1698	127135	No_or_no_constitutive_exon
ACCAACGATTCTCAGATAACATGAATTTGATTATCCACTCTGATGGGCAGGG	30087033	30087195	30086983	30087035	1	1	Si018629m.g	30085793	30088467	None	12277	1698	127135	Yes
ATTCTAGTTTCAATTCCACCGTGTGTTCTCATCGGTCTTTGGGCGTGCAGAT	30709766	30710341	30710391	30710339	-1	1	Si018418m.g	30709766	30711082	None	12277	1698	127135	No_or_no_constitutive_exon
TCGTACTTGCCGCGGTAGTTATCGCCTTATCGGCTCCTTGGGGTGGCTAGTC	31475883	31476332	31476382	31476330	-1	1	Si019149m.g	31475883	31476472	None	12277	1698	127135	No_or_no_constitutive_exon
AATCGTCGATTAATCATGACTAGTCGTCCGATTAGGGAGGGAACGACTAGGT	31478169	31478226	31478276	31478224	-1	1	Si019068m.g	31478169	31479185	None	12277	1698	127135	No_or_no_constitutive_exon
GCCTGCTCTGAGCGCTGTTATAAAACGCGAGGAGAGGGGGTAGACGGTAGAG	31543380	31543553	31543603	31543551	-1	1	Si016479m.g	31536987	31545036	None	12277	1698	127135	No_or_no_constitutive_exon
AATATCTTAAGATATGCATTTATTCTAATTTGTATGCTTAATGTGGGTAGAT	31574880	31575015	31574830	31574882	1	1	Si017316m.g	31571570	31577690	None	12277	1698	127135	Yes
GCCTCGGTGCGCGCGCCGGCCGTGCTGGGAGGCGGTGGGGAACCTGGGAGGC	32039832	32040002	32039782	32039834	1	1	Si019164m.g	32038921	32040705	None	12277	1698	127135	No_or_no_constitutive_exon
TCCATCCCCTGAAGCCTTCGTGGGTGCTCTCGGTCGGTTCTGGTGGGCAGGG	32217104	32217214	32217264	32217212	-1	1	Si017989m.g	32213064	32217457	4330068	12277	1698	127135	Yes
GTGTCTCTAGCCCGATCACACGGTCGTGCTACCGGACCTCCCGGGGGAAGGC	32403497	32403598	32403648	32403596	-1	1	Si017730m.g	32400914	32403812	None	12277	1698	127135	No_or_no_constitutive_exon
CCTATGCAATGCTGAATACGAGGGCTCTGCCTCAATAATCCGGTGGGCAGGG	32501900	32501993	32501850	32501902	1	1	Si018077m.g	32498955	32503205	None	12277	1698	127135	No_or_no_constitutive_exon
ATATGCTCATTGCTCCTGTTGGATGTCCTTGATTCTAAGGGTGGAATTAGTG	32533028	32533136	32532978	32533030	1	1	Si018093m.g	32531232	32533618	None	12277	1698	127135	No_or_no_constitutive_exon
AGACTAAAAAGAAAAACACATTCAATTGACACTGCATTTGGAATGGGCAGAG	32728640	32728912	32728962	32728910	-1	1	Si017679m.g	32727894	32729164	None	12277	1698	127135	No_or_no_constitutive_exon
GCTTTTCTTGTCATGGCTTTTAACACCTGCTTGTGGTTTCGGGAGAACAGGC	32847461	32847558	32847608	32847556	-1	1	Si017050m.g	32844352	32848195	None	12277	1698	127135	No_or_no_constitutive_exon
TTGATGAGTAATTGTTGTTTCTGTTCCTGCCTCCCTATTTGGGCGTATAGTT	33115888	33116004	33116054	33116002	-1	1	Si018250m.g	33113472	33116480	None	12277	1698	127135	No_or_no_constitutive_exon
CAGTCGTATTAACTGTTAGATTTTTAACCCTTCTATCTTTCTGGGAGCAGAC	33266826	33267063	33266776	33266828	1	1	Si016730m.g	33264640	33267950	None	12277	1698	127135	Yes
CAGTCGTATTAACTGTTAGATTTTTAACCCTTCTATCTTTCTGGGAGCAGAC	33372812	33373049	33372762	33372814	1	1	Si016768m.g	33370692	33373902	None	12277	1698	127135	Yes
TCGCAAGGCTATCCTTTATTGATTACTTGAATGTTCGGGAGGTATGAAAGCG	33630044	33630653	33629994	33630046	1	1	Si019103m.g	33628635	33630653	None	12277	1698	127135	No_or_no_constitutive_exon
GATATTTAGAAATTTCTATGCATCATTAAAGGTAACTTTTGGGCATGCAGAT	33707827	33707971	33708021	33707969	-1	1	Si019054m.g	33701664	33720640	None	12277	1698	127135	No_or_no_constitutive_exon
GGAGTCTTCGAGTTATGTTTTCTGGTAACTAATCTGGGCTGGATGTGTAGGT	34062900	34062991	34063041	34062989	-1	1	Si016814m.g	34060293	34063459	None	12277	1698	127135	No_or_no_constitutive_exon
GCTGTTCATCCTAATGTCTAATGCGGCAACATTTCTGATGGACTGGGCAGGA	34651544	34651586	34651494	34651546	1	1	Si018160m.g	34646614	34652365	4330328	12277	1698	127135	No_or_no_constitutive_exon
CTTACTGCATTAATACATGTACTTAATGGACTCCTGGTTTGGTTGGGTAGGC	34750284	34750402	34750234	34750286	1	1	Si018010m.g	34748110	34751167	None	12277	1698	127135	No_or_no_constitutive_exon
TTGATAGGAAGCGATTAACACCCGCGTTGCGTGCGTGCCCGGGAGCGCAGAG	34860691	34860866	34860916	34860864	-1	1	Si019795m.g	34860691	34861272	None	12277	1698	127135	No_or_no_constitutive_exon
CGTGTTTTCGATCGCGGGATGGGCATGATGGGCTCCTCCACCGAGGGCAGCT	34915134	34915417	34915467	34915415	-1	1	Si020055m.g	34915134	34915706	None	12277	1698	127135	No_or_no_constitutive_exon
GGTGTGAAGCCAAAGCCAGATCTGCGCTGCTGCACCCCGTGGGGGCCCAGAG	34943817	34944366	34943767	34943819	1	1	Si018713m.g	34943215	34944366	None	12277	1698	127135	No_or_no_constitutive_exon
CAATCTCCACGTTGTAAAAGATAATGGTCTTGCTGTTAGGATGGGTACAGAA	35024275	35024372	35024225	35024277	1	1	Si019298m.g	35022474	35024372	None	12277	1698	127135	No_or_no_constitutive_exon
CGCTTGATGCAAATGTCGCAGTGTCGGGCAAGAGGCGATGGAGATGGGAGCG	35083758	35084282	35083708	35083760	1	1	Si018661m.g	35083373	35084282	None	12277	1698	127135	No_or_no_constitutive_exon
TCTTTTGTTTTCGCTGACTTGGTACATATGCAAATCGGCCGTCGGGGCAGGA	35206560	35206805	35206510	35206562	1	1	Si019829m.g	35205905	35207051	None	12277	1698	127135	No_or_no_constitutive_exon
TTCTGGAGTGAATTTGGAACAACTCCAACAGGGTCTGTGGTGGGTCGAAGCC	35259697	35260144	35260194	35260142	-1	1	Si019389m.g	35259697	35263493	None	12277	1698	127135	No_or_no_constitutive_exon
TGATTCCTGAGAGTAAAAAGTTCACTAAACCTCTACCATTTGATGGGCAGAC	35295373	35295556	35295606	35295554	-1	1	Si020036m.g	35294656	35300075	None	12277	1698	127135	No_or_no_constitutive_exon
TATTGATCGAGCGAGCTTGTGTGGTAATGTGGCTGTCTTTTGGGATGAAGGA	35404142	35404205	35404092	35404144	1	1	Si018052m.g	35403571	35407477	9266378	12277	1698	127135	No_or_no_constitutive_exon
TGGATCTTGACTGAATTTTCTATTCTTCCGTGGAATCTTTCGGGGTCAAGGA	35404304	35404338	35404254	35404306	1	1	Si018052m.g	35403571	35407477	9266378	12277	1698	127135	No_or_no_constitutive_exon
ATTTGAGTTTTGATTGTTGGAAATATCCTTTTCTTTTCTTGGGATTGCAGGG	35655652	35656388	35655602	35655654	1	1	Si017154m.g	35650011	35656388	4330434	12277	1698	127135	No_or_no_constitutive_exon
CAGTGATTCTAATATCAGCCGTCTGCTTTCAACCCGGTTTGGTGGGGCAGGT	35698107	35698212	35698057	35698109	1	1	Si017698m.g	35695359	35699893	4330437	12277	1698	127135	Yes
CAGGTATATATGTCGACCCGATCACGGGCGCCCTGCGCTACTTGGGGAAGCA	35979501	35980291	35980341	35980289	-1	1	Si016346m.g	35975948	35980888	None	12277	1698	127135	No_or_no_constitutive_exon
GTCAGTATAAATTATTCACGAGGATACCTGCTGAGTCTCTTGGGATGCAGAT	36142388	36142506	36142338	36142390	1	1	Si016241m.g	36142265	36150746	None	12277	1698	127135	No_or_no_constitutive_exon
CTGATAGCCTTCCTGAAAGAGCAATTTCAGTCTGACCGACGGGGGCGAAGCG	36239017	36240024	36238967	36239019	1	1	Si017132m.g	36238223	36242534	4330505	12277	1698	127135	No_or_no_constitutive_exon
AGGTTATTTTTTTTCCTCTTTGAAAACTTTCAACCTTAGCAGGGGCAAAGCT	36517884	36517936	36517834	36517886	1	1	Si019628m.g	36517402	36520296	None	12277	1698	127135	No_or_no_constitutive_exon
TATCAGTTGAAAAATAATACATGCTTTCTGCCCTCCAAAATTGGTGGGAGGC	36519753	36519844	36519703	36519755	1	1	Si019628m.g	36517402	36520296	None	12277	1698	127135	No_or_no_constitutive_exon
GCCATATCCACGCGCTGGTGTTCCACCCAAATATAAACTCGGAGGGGCAGAT	36576301	36576421	36576471	36576419	-1	1	Si019237m.g	36575949	36577647	None	12277	1698	127135	No_or_no_constitutive_exon
ACGACAAGGCTGGCTGCACACGACACGACACACCCTACGGGCGATGCGAGCC	36940943	36941601	36940893	36940945	1	1	Si016428m.g	36938229	36943009	None	12277	1698	127135	No_or_no_constitutive_exon
GCTCGGGATTCGTGTGTACTGATTGGGGTTGCCATGTGGGAGTGATGAAGGT	36984314	36984783	36984264	36984316	1	1	Si017789m.g	36983605	36985752	4330610	12277	1698	127135	No_or_no_constitutive_exon
CGATCTTGGCTCGGGATTCGTGTGTACTGATTGGGGTTGCCATGTGGGAGTG	36984306	36984454	36984256	36984308	1	1	Si017789m.g	36983605	36985752	4330610	12277	1698	127135	No_or_no_constitutive_exon
GTGCAATGCGACGTGTCGACTACTGACGGTGCACTGCTGGGCATGGGCAGCG	37023184	37023735	37023785	37023733	-1	1	Si016807m.g	37023184	37026623	None	12277	1698	127135	Yes
AGGCACCGAGCACCAAAAATTTGCACTTGTTTGGGGGGGGGGGGTGGCAGGT	37246028	37246283	37245978	37246030	1	1	Si016976m.g	37244835	37248466	None	12277	1698	127135	No_or_no_constitutive_exon
GCGGCTCCGGCGTGTCCACCTGTATTTAAGGGGCGTCGTGGGGGCACCAGGC	37296453	37296663	37296403	37296455	1	1	Si017829m.g	37295548	37298673	None	12277	1698	127135	No_or_no_constitutive_exon
ATTTAGTTTTGATTTATATCATTGTTTAAATCCTTGTATTTGAAGGGCAGTG	37390781	37390914	37390964	37390912	-1	1	Si016564m.g	37387278	37393116	None	12277	1698	127135	No_or_no_constitutive_exon
GCAAGACAGGAAGACGAGCAGTAGGGATGAGGATAGCGTGAGGAGGGAAGAG	37958816	37959091	37958766	37958818	1	1	Si017187m.g	37958470	37962578	None	12277	1698	127135	Yes
TTCTCTCTTGACTGACGCTTCTCCCCCTTGCGGGTGTACTGGGTGCGCAGAT	38336176	38336248	38336126	38336178	1	1	Si017585m.g	38335566	38338133	4330753	12277	1698	127135	No_or_no_constitutive_exon
TGCTTTGCCTGATGGTACCGATCCTTAGCCAGGTGGCCAGCAACCGGGAGCT	39025779	39025898	39025729	39025781	1	1	Si019967m.g	39023489	39025898	None	12277	1698	127135	No_or_no_constitutive_exon
CATTGTTTGAATTGAACATGAGAAGGATGACAAGGATGGGGGGACATCAGGT	39117592	39117662	39117712	39117660	-1	1	Si019180m.g	39117592	39120992	None	12277	1698	127135	No_or_no_constitutive_exon
ATTAGTGGCATGGCTGATGATTGCTTTCATCTGTACATGCAGGGAAGCAGAG	39133936	39134266	39134316	39134264	-1	1	Si018255m.g	39133936	39136585	None	12277	1698	127135	No_or_no_constitutive_exon
GTTGTGTATCCTGTTGAAGTTCTCAGACTAATCATGGGCTTGTAAGATAGGT	39395428	39395546	39395596	39395544	-1	1	Si017484m.g	39394321	39397753	None	12277	1698	127135	No_or_no_constitutive_exon
CCCCTTCTCCTCTCTACTGTTCTGACCTCTCTACTGCTACGGGATTGCAGTG	39550936	39550995	39551045	39550993	-1	1	Si018850m.g	39548961	39551217	None	12277	1698	127135	No_or_no_constitutive_exon
CATTGATATCCTGCCATAGCACTGATGATAACGTGTGGGCGATCGAGCAGGT	39673417	39673828	39673367	39673419	1	1	Si019460m.g	39672072	39674778	None	12277	1698	127135	No_or_no_constitutive_exon
CTTTCATACAATAATGACTAGTTTTAAACTTCAAATGGTACCAGGGACAGGG	39738136	39738246	39738296	39738244	-1	1	Si019782m.g	39737387	39741993	None	12277	1698	127135	No_or_no_constitutive_exon
ACGAAGCCGGCGGGGCCGAAGTTGCCGCGCTCTCTGCCCCGACGGGCTAGCT	39780941	39781921	39780891	39780943	1	1	Si017065m.g	39780684	39782627	None	12277	1698	127135	Yes
GCTTGTTTTCTGAGACAATCTGCCTAAATTGTCATTTCGTATGTGGGTAGGG	39973404	39973479	39973354	39973406	1	1	Si016393m.g	39968945	39977016	None	12277	1698	127135	No_or_no_constitutive_exon
GCCACGAAGCGAACGCATGGTGACCTCGATGGGTTTTTGTGCACGGGCAGGT	40024996	40026602	40024946	40024998	1	1	Si016329m.g	40019829	40027001	None	12277	1698	127135	No_or_no_constitutive_exon
CATTTGGAAACGCAGGAATGACTTTATCTTTAACAAACAAACGGGTATAGGT	40067696	40067804	40067646	40067698	1	1	Si019929m.g	40067159	40067804	None	12277	1698	127135	No_or_no_constitutive_exon
TCACCTCTTCTCAAATCATATGCACAAATACATCATTGGATGATTGGGAGGA	40108874	40108904	40108954	40108902	-1	1	Si019048m.g	40107084	40109446	None	12277	1698	127135	No_or_no_constitutive_exon
CTGCTTCTTCCCTTTCTGTCTTCTCACTATTTTGTGTAATTGGGCAACAGAT	40225728	40225848	40225898	40225846	-1	1	Si017545m.g	40224659	40228055	None	12277	1698	127135	No_or_no_constitutive_exon
AGTGGTCCGGGGTCTGAGTGGCTTCCGTGGTCGTTTGTGGATGGGCGCAGGT	40516619	40516679	40516569	40516621	1	1	Si017156m.g	40516264	40520011	None	12277	1698	127135	No_or_no_constitutive_exon
GCGGGGGACTGCTGAGCTTTGGGTCACTGGGTTTTGATTCGTGGGCGCAGGG	40559314	40559471	40559264	40559316	1	1	Si016644m.g	40559033	40565007	None	12277	1698	127135	No_or_no_constitutive_exon
CTCATCCTACTGATATCGGTAATGTGTTAATGCTATACTATTTAGGGAAGTT	40789645	40789736	40789786	40789734	-1	1	Si019550m.g	40785068	40794715	None	12277	1698	127135	No_or_no_constitutive_exon
TTCTGTAATCTTATTCCTGACCGTGATTATTTTGTTTTGGGAATGAACAGAG	40801892	40802045	40801842	40801894	1	1	Si018115m.g	40801346	40803302	None	12277	1698	127135	No_or_no_constitutive_exon
CGACGACATTGTGCCAGGAGGTCAATTTCAATTTGTGGGAGAAAAAGTAGCC	40812859	40812934	40812984	40812932	-1	1	Si020152m.g	40812003	40813051	None	12277	1698	127135	No_or_no_constitutive_exon
AGTCGCAGCATCTGCACCGCACCGCCGTTATAACTGTGGGGGGACGTCAGTC	40817711	40817783	40817661	40817713	1	1	Si020161m.g	40816863	40817783	None	12277	1698	127135	No_or_no_constitutive_exon
CTTATACATTGTGTTGTGTCTTACCTTGTTCTTTGTCCAGGGGCTTAAAGGC	40846732	40846790	40846840	40846788	-1	1	Si017805m.g	40846155	40849591	None	12277	1698	127135	No_or_no_constitutive_exon
CTGGAGCAGCCAGTGATTAATATGTCTATGCTGGGTTGTGGGAATTGTAGGT	40927966	40927994	40927916	40927968	1	1	Si016436m.g	40927299	40934512	None	12277	1698	127135	Yes
GCCGCTTCGGCTTCCTGCCGCTCTATAAAATCCAAGAGAAGGGAGAGCAGCC	41460145	41460463	41460095	41460147	1	1	Si017916m.g	41459838	41461342	None	12277	1698	127135	No_or_no_constitutive_exon
GTCTTGAGTTGTTGAGAAGTTTCGAGAAGAGTGGTGGGAGGGTTGAAGAGCT	41545840	41546035	41546085	41546033	-1	1	Si020002m.g	41542894	41546449	None	12277	1698	127135	No_or_no_constitutive_exon
GTGAAACTATAATTAAATGCATGCCTGAACCACATGTAATGGGAATGCAGGC	41702886	41704487	41702836	41702888	1	1	Si016305m.g	41699839	41704487	None	12277	1698	127135	No_or_no_constitutive_exon
GTGGTTCTGATTTGGTGCTTCGGTGCCTCGGCTGTGGTGGGGATGTGCAGGG	41779253	41779315	41779365	41779313	-1	1	Si018903m.g	41777359	41779523	None	12277	1698	127135	No_or_no_constitutive_exon
AACGCGTAAGCTCTACTGCTACTCAGCATTAAGGCTTCTAAAAGGGGCAGAG	41780495	41780611	41780445	41780497	1	1	Si018287m.g	41779793	41782456	None	12277	1698	127135	No_or_no_constitutive_exon
ATGCTAATTAAACGTAATGTATCCTTATAAAATATTTTCAATGGGTACAGAT	41823765	41823953	41823715	41823767	1	1	Si017872m.g	41821603	41824830	None	12277	1698	127135	No_or_no_constitutive_exon
GTAGCCTAAAAACTCCTAAGTTACTCATATTTTGCCAACTTGGGATGCAGGA	41919492	41919554	41919604	41919552	-1	1	Si016838m.g	41917667	41921619	None	12277	1698	127135	Yes
TCAACTTATGAATATGAATCAGTCATCAAACTTAACTTTAACAAGGGCAGGG	41988491	41989119	41988441	41988493	1	1	Si020148m.g	41988014	41991404	None	12277	1698	127135	No_or_no_constitutive_exon
AGTTCAGATTTTTTTTTAATTTTAGAGCTTTATCTTACTTGGGTGTACAGAT	41996310	41996418	41996468	41996416	-1	1	Si016190m.g	41991993	41999416	4331253	12277	1698	127135	No_or_no_constitutive_exon
CATCTTACAACAATCTGGGCCGTGCCCTACAACATGGGTAAAAAACCCAGGT	42059094	42059200	42059044	42059096	1	1	Si019802m.g	42057733	42060493	None	12277	1698	127135	No_or_no_constitutive_exon
TGCAAGATAATCATTCATGTGAAGTACATTTACATCCTTTTGGGATGCAGGC	285710	285774	285824	285772	-1	2	Si030468m.g	284870	289429	None	12277	1698	127135	No_or_no_constitutive_exon
GACCATTTGGGGCAGGGTATCTTTTGCTTGCCAGCGTATCAGAAGGGTAGCG	309283	310267	310317	310265	-1	2	Si033408m.g	309283	310952	None	12277	1698	127135	No_or_no_constitutive_exon
TTTGATTTTTTTTTTTAGTGTGTTACAGCACGGGTAGGGTGGGTGGATAGAA	339766	339785	339716	339768	1	2	Si032310m.g	339608	342330	None	12277	1698	127135	No_or_no_constitutive_exon
CATGCGCACGGCCGGATGCGCGGCGTTTCTGCGCCCTGCTGCGGGCGGAGAC	409289	410399	410449	410397	-1	2	Si033128m.g	409289	410712	None	12277	1698	127135	No_or_no_constitutive_exon
TGCCCTGGTGTGGAGGTCTCGCTATTCCAATACTTGGTGGGATTCAAGAGGA	451258	451308	451208	451260	1	2	Si033215m.g	449861	451308	None	12277	1698	127135	No_or_no_constitutive_exon
TTGCAGTTTATTTCTTGGTTGTTTTTGATGATTTCGTTGAATGGGGGAAGGA	622192	622373	622142	622194	1	2	Si032608m.g	621738	622776	None	12277	1698	127135	No_or_no_constitutive_exon
ACCCACTCGCTCTTTTTAGTGTGGCCAATTATTTGCTGAGAAAAAGGGAGTT	745380	745586	745330	745382	1	2	Si032697m.g	745073	747283	None	12277	1698	127135	No_or_no_constitutive_exon
GATGAGAAATTGCGTGCGCATTCTCTGACGATCTGCGGGAGCGAGTGCAGGA	745938	745979	745888	745940	1	2	Si032697m.g	745073	747283	None	12277	1698	127135	No_or_no_constitutive_exon
GTCGAGAATGGTGGATCCTGAGGGAGGGAGTTGCAGGATGGGTACAACAGAA	1545853	1546026	1545803	1545855	1	2	Si031907m.g	1544288	1546114	None	12277	1698	127135	No_or_no_constitutive_exon
TATCTTTGAAGCTTATAATAATTACTAATTTTCAATATGTGTATGGGCAGAT	1725265	1725481	1725215	1725267	1	2	Si029701m.g	1723993	1726391	None	12277	1698	127135	No_or_no_constitutive_exon
CCTGTTTCACTTGAAATTGTTGCTGACACGCTTTCTTCATGGGTATGCAGGA	1871787	1872015	1872065	1872013	-1	2	Si028960m.g	1871787	1876801	None	12277	1698	127135	No_or_no_constitutive_exon
ACGAGAAGGGGACTAATAACTTGTGCGCTCGAACCGTGCGGGGGGTGCAGAT	2282849	2283140	2283190	2283138	-1	2	Si032893m.g	2282849	2284976	None	12277	1698	127135	No_or_no_constitutive_exon
TTTATAACTACAGATAAAATTTCGTTGGTAACAATGGGGCATGGTGGCAGAT	2528032	2528528	2527982	2528034	1	2	Si031478m.g	2527668	2528528	None	12277	1698	127135	No_or_no_constitutive_exon
TTGCTCATTTGTGGTTCTGTTATCTAATCTAGTGCATTTTGGGTGGTTAGGA	3068646	3068727	3068596	3068648	1	2	Si030524m.g	3067801	3071342	None	12277	1698	127135	No_or_no_constitutive_exon
GCTGATTGTTTACCTTACAAAAAATTATAAATCTACATGATGGGTACGAGCT	3173577	3173691	3173741	3173689	-1	2	Si032088m.g	3173577	3176578	None	12277	1698	127135	No_or_no_constitutive_exon
GCCCGACGCGCCCGACGCATTCCGGCCGGAGAGGTTCCTGGGTGGCGGAGGC	3200594	3201286	3201336	3201284	-1	2	Si029518m.g	3200594	3202601	None	12277	1698	127135	No_or_no_constitutive_exon
TATGGTTTGAAACTGATAATCTGTTCTCAATTTTTTCATGGGTGACATAGGA	3411855	3411944	3411994	3411942	-1	2	Si028747m.g	3407387	3419977	None	12277	1698	127135	No_or_no_constitutive_exon
AAAAATGTAGTAATCTCAATAAGATTATGATGCACGGGTGGAATATGCAGGG	3664344	3664999	3664294	3664346	1	2	Si032594m.g	3663556	3664999	None	12277	1698	127135	No_or_no_constitutive_exon
TCCCGAACAGACACGCTGACCCGTTCCGATCTCTTGCCGTGGGCGCGCAGAA	3693682	3693770	3693632	3693684	1	2	Si030474m.g	3692576	3695346	None	12277	1698	127135	No_or_no_constitutive_exon
GCATTTCCTGATTCCTAATATTTAATATTCAATGATGTCATCGGGAGCAGCT	3936834	3936938	3936988	3936936	-1	2	Si032738m.g	3936234	3943197	4338255	12277	1698	127135	No_or_no_constitutive_exon
CGCCGCCCTCTCCGTGGCGTCGCTGGTGCCACTCCTCAAGGGGGACGGAGCG	4242209	4242324	4242374	4242322	-1	2	Si032863m.g	4242209	4242874	None	12277	1698	127135	No_or_no_constitutive_exon
GTTGAAACTCTCAAATGAGTGTTCCGTGAGTTCATTACATTAATTGGGAGGG	4341831	4341874	4341781	4341833	1	2	Si029278m.g	4340900	4343658	None	12277	1698	127135	No_or_no_constitutive_exon
CAATGTATTTCCTTTCTCAGATTTATGATTCTCGACATAAATGGGCGAAGCC	4342249	4342432	4342199	4342251	1	2	Si029278m.g	4340900	4343658	None	12277	1698	127135	No_or_no_constitutive_exon
CGAATTACCCTTGTTTGTCTCTCTGGGGCCTGGGGATTGGTGGGCGGCAGGC	4347098	4347170	4347220	4347168	-1	2	Si031206m.g	4345279	4347442	None	12277	1698	127135	Yes
GCAAGCCCTAACGCCGCCGACGCGCCCCTCTCCTCGGTTGATTTGGGAAGGC	4597417	4597582	4597367	4597419	1	2	Si031419m.g	4594829	4597582	None	12277	1698	127135	No_or_no_constitutive_exon
GAGAAAACTAAAATTATTTTTTTTGTCAGCTCTTGAGAGGTGGGGGGCAGCC	4618725	4619805	4618675	4618727	1	2	Si028704m.g	4615478	4621662	None	12277	1698	127135	Yes
GGGATTTTGGCTTGATTGGATCTGATGCGATGCTTCTTTGGATTGGGTAGGT	4991168	4991226	4991276	4991224	-1	2	Si031380m.g	4989517	4991633	None	12277	1698	127135	No_or_no_constitutive_exon
GCCATTTGATTTGTGTATACTCCATTGCTTGCTCGGGGGAAGCAGGAGAGGG	5020784	5020856	5020734	5020786	1	2	Si032906m.g	5020599	5029771	None	12277	1698	127135	No_or_no_constitutive_exon
CTTTCTGTGGTGAGATATTTATTAATTTTGTTAAATTTTGTGGGTGGCAGGA	5064820	5064980	5065030	5064978	-1	2	Si029869m.g	5062166	5066359	None	12277	1698	127135	No_or_no_constitutive_exon
AACGCACACGAGCGCACGCGGGCAGAGGCGGAGGCAGAGGCGGGGGCGAGGC	5081500	5081731	5081450	5081502	1	2	Si029611m.g	5081208	5087181	None	12277	1698	127135	No_or_no_constitutive_exon
ATTGTTTTACCACCTGCTTGCTGATCAAGTTCTTTTATTGGGTATGGTAGGG	5095909	5095949	5095859	5095911	1	2	Si029272m.g	5092410	5099636	None	12277	1698	127135	No_or_no_constitutive_exon
CCCTGCCACTGAGCAGTGGGTCGCTGTGCCCAGCTGTGACGGGAATGGAGCG	5377355	5377839	5377889	5377837	-1	2	Si031184m.g	5377355	5378309	None	12277	1698	127135	No_or_no_constitutive_exon
CGCGAGCTGTTCGCTCAAATGTCTCCTTCTGTGTTGGGTTGGAATTGCAGGG	5418895	5418958	5418845	5418897	1	2	Si030178m.g	5418183	5419916	None	12277	1698	127135	No_or_no_constitutive_exon
ACTGCCTGAGGAAGCTCCCCCAAACATTACAAGGTTTCTTCTATGGGGAGCA	5443724	5444679	5443674	5443726	1	2	Si032245m.g	5443469	5444679	None	12277	1698	127135	No_or_no_constitutive_exon
CGTTCGGGTCCGATTAACATGCACTGTACATGTGGCATTGGGTGTGGCAGGC	5538245	5538959	5538195	5538247	1	2	Si029327m.g	5530865	5538959	None	12277	1698	127135	No_or_no_constitutive_exon
CCGGCGACCTCAACTACCCGACCATGGCAGCCCACGTCGCGCCGGGGAAGAA	5761856	5762153	5762203	5762151	-1	2	Si032117m.g	5761856	5766035	None	12277	1698	127135	No_or_no_constitutive_exon
CTATTCTGTATAGTAGCGCTGATATGTTTAATTCTATCTTGGGTCAGGAGAT	5853106	5853556	5853056	5853108	1	2	Si029527m.g	5851495	5853556	None	12277	1698	127135	No_or_no_constitutive_exon
GATCCCTAACTCACCGTCACCGTCCCCGAGCACGACGGCGCGGGATGAAGAG	5905450	5905791	5905841	5905789	-1	2	Si032021m.g	5904659	5906030	None	12277	1698	127135	No_or_no_constitutive_exon
GAGCTGAGCATGGTGGCGGTTTTTATATGAGCCTTGGCGTGCGGGCCGAGTC	6173589	6173738	6173539	6173591	1	2	Si032587m.g	6173461	6175186	None	12277	1698	127135	No_or_no_constitutive_exon
AATTTTGATGCGCGCAAGAGAAATGATAACCAACTCCTCTAGGGTTGCAGGG	6544081	6544147	6544031	6544083	1	2	Si030974m.g	6543453	6545352	None	12277	1698	127135	Yes
CTCATTGCCTTTCTTTGCAACTAATAACTGAGCTAGCAATGGGGAAGCAGCC	6904937	6905181	6904887	6904939	1	2	Si032487m.g	6904818	6905718	None	12277	1698	127135	No_or_no_constitutive_exon
GGGGTTAATTTTGTACTTGATTTCTTGGTAATCGAGCTTTTGATGGGCAGGA	7184386	7184508	7184336	7184388	1	2	Si030078m.g	7183895	7185825	None	12277	1698	127135	No_or_no_constitutive_exon
CAGGCATGGCAGTGACACATCTCAATGGTGGTGACCGGTGATGGGCGCAGGC	7184606	7184709	7184556	7184608	1	2	Si030078m.g	7183895	7185825	None	12277	1698	127135	No_or_no_constitutive_exon
TCGGCGCGCTCCCGACGTTCGCATACGAGCCGCCGCCGCCGCGGGCGCAGCA	7992783	7993042	7992733	7992785	1	2	Si031964m.g	7992405	7993042	None	12277	1698	127135	No_or_no_constitutive_exon
CTACTCGCCGTGCCCGCGCCCGGCGCCCGGACCTCGTCAACGGGGTGAAGCC	8110773	8111187	8111237	8111185	-1	2	Si033315m.g	8110773	8111884	None	12277	1698	127135	No_or_no_constitutive_exon
CGTACGACGGACATTGGCACATTGCATTTGTCAGGCATTTAGGTGGGAAGCC	8134954	8135160	8135210	8135158	-1	2	Si032382m.g	8134660	8135493	None	12277	1698	127135	No_or_no_constitutive_exon
CGTACGACGGACATTGGCACATTGCATTTGTCAGGCATTTAGGTGGGAAGCC	8158918	8159124	8158868	8158920	1	2	Si032896m.g	8158585	8159418	None	12277	1698	127135	No_or_no_constitutive_exon
TAGATATTTGAATCACATTTTTCTCTTAACAATCTGCAATCGATGGGCAGGT	8184016	8184785	8183966	8184018	1	2	Si030354m.g	8182092	8184785	None	12277	1698	127135	Yes
GGCATGTGCGACGTCGGCGTGGGCACGTCGTCGCCGTCAGGGCTGGCGAGGT	8246495	8246626	8246445	8246497	1	2	Si033111m.g	8244648	8248753	None	12277	1698	127135	No_or_no_constitutive_exon
ATCCAAACACCCCCTTAGTAATCTCTCGTTTTCATCGTCCAATTGGGCAGGG	8299027	8299053	8298977	8299029	1	2	Si029636m.g	8297964	8302991	None	12277	1698	127135	No_or_no_constitutive_exon
CATGTCACCCAAGATGAGTTTACGGAGATCGCATGGGGTTTAGCGAACAGTG	8446198	8446404	8446148	8446200	1	2	Si032401m.g	8445083	8446675	None	12277	1698	127135	No_or_no_constitutive_exon
CCTCTCGGCCTCACCCGCCTCCTTATTTAGACGAGCGGCGGGCGGGCCAGCG	8674547	8674682	8674497	8674549	1	2	Si030550m.g	8674018	8677328	None	12277	1698	127135	Yes
TTCACTGTAAGAGTGATGATGAGACTGACAATTGCGCGCGGTGGGTGCAGAG	8767364	8767579	8767314	8767366	1	2	Si032792m.g	8766970	8771080	None	12277	1698	127135	No_or_no_constitutive_exon
TTTACTATATATGGTTATTAATTTACTTGCATGTTAACGCGGGCGCGCAGTG	8814443	8814639	8814689	8814637	-1	2	Si028790m.g	8808247	8814896	None	12277	1698	127135	No_or_no_constitutive_exon
CTAAGTTTGTCTACTTTTATTCTGTGTTTAATGTGCATCTCTGGGAACAGGC	8965968	8966481	8966531	8966479	-1	2	Si030149m.g	8964373	8970719	None	12277	1698	127135	No_or_no_constitutive_exon
GGATTTCTTGGCCTGATTTATGATGTTTCCTGTCATGGGCGCGGCGGCAGCG	9008857	9008947	9008997	9008945	-1	2	Si033033m.g	9006589	9009152	None	12277	1698	127135	No_or_no_constitutive_exon
ACAACACCTCCCCTTTTGTCAAGTAATTGTTGATCGATTTAAGGGACAAGGT	9133356	9133542	9133306	9133358	1	2	Si032091m.g	9132970	9133542	None	12277	1698	127135	No_or_no_constitutive_exon
TCGATTCGGGGCCAGCCAGTCACTGGGCCGTGCATCTCAGAGGGTTGAAGGG	9478492	9478693	9478743	9478691	-1	2	Si033289m.g	9476830	9482169	None	12277	1698	127135	No_or_no_constitutive_exon
AGCCTGATGCTGGTGTGCTTGGCCGGTTGCTCTTTGTGGTGGGTGCGCAGCT	9504368	9504434	9504318	9504370	1	2	Si030949m.g	9504027	9506281	None	12277	1698	127135	No_or_no_constitutive_exon
TTGAATGGCCATCCTTAAGCTTTCTTATCTATTATATGACTATGGGACAGAC	9683292	9683392	9683442	9683390	-1	2	Si028950m.g	9677090	9683964	None	12277	1698	127135	No_or_no_constitutive_exon
CTTTCTCCTCCGATTATGCCACTAATCTACCACCCTCCCATCATGGGAAGAC	10189076	10189317	10189367	10189315	-1	2	Si033359m.g	10184795	10189515	None	12277	1698	127135	No_or_no_constitutive_exon
TGGCCATGGTGCCGTCCCCGCTCTACATGGTTGCTCTTGGGTACACGAAGAA	10244193	10244365	10244415	10244363	-1	2	Si031522m.g	10244193	10245069	None	12277	1698	127135	No_or_no_constitutive_exon
CCTTTCCAAATTTCTGATGAACTTGTTGCTTTGCGTCATTCGGGAGCCAGGG	10598690	10598815	10598640	10598692	1	2	Si029524m.g	10597672	10606217	None	12277	1698	127135	No_or_no_constitutive_exon
GGGGTAAACTACCCCCTTTTTGTCACTTCAACTGACTTGAAGGGTAATAGCG	10650644	10650825	10650594	10650646	1	2	Si032877m.g	10649567	10650825	None	12277	1698	127135	No_or_no_constitutive_exon
GATCTCCTGTGGTCTGATCTTTTACATTATGTACTGGGCATGTGAAACAGGC	10716796	10717027	10717077	10717025	-1	2	Si029692m.g	10715736	10719019	None	12277	1698	127135	No_or_no_constitutive_exon
TTCGTTTGCTGATTACCTTCTAAAAATTGTTTCTTCTGCGTGATGGGTAGTT	11264013	11264122	11264172	11264120	-1	2	Si028679m.g	11259539	11277922	None	12277	1698	127135	No_or_no_constitutive_exon
ACTTTGCATAGATATTAACTGACCATTGCTGTTTCTTCCATTGGGAACAGGA	11349294	11349476	11349526	11349474	-1	2	Si030216m.g	11346105	11351002	None	12277	1698	127135	No_or_no_constitutive_exon
GAGGGGGAGGGTGAGCAAGTACCGCGGTGCGGCGGTGGCCATGGGGCAAGTG	11802985	11803387	11803437	11803385	-1	2	Si032666m.g	11802985	11804388	None	12277	1698	127135	No_or_no_constitutive_exon
CCAGCCGTCTCTTCCTTGTCCACTGAGGCACTGAGGCCATGGAGGGGCAGGC	12067879	12068253	12067829	12067881	1	2	Si029543m.g	12067645	12072694	None	12277	1698	127135	No_or_no_constitutive_exon
AATGTTGCATTAACGGATCGGAAATGGAAATGTGTGGATTGGGATTGCAGGG	12072316	12072694	12072266	12072318	1	2	Si029543m.g	12067645	12072694	None	12277	1698	127135	No_or_no_constitutive_exon
ACATCAAAACGGCAATAGCACGTCGTCCTTGTGAACCATCGGGCGACGAGGC	12409166	12409672	12409722	12409670	-1	2	Si032035m.g	12408979	12409880	None	12277	1698	127135	No_or_no_constitutive_exon
AAATGGAGGGGAGATTTACTCCCGGTTGGTATTTGCAACCGGGATTAAAGGC	12408979	12409032	12409082	12409030	-1	2	Si032035m.g	12408979	12409880	None	12277	1698	127135	No_or_no_constitutive_exon
ATCTCTGTTGTACTGTGTTTCTTTGACTGACTTACTTGGGGACAATCAAGAT	12913254	12913326	12913376	12913324	-1	2	Si032650m.g	12909719	12913516	None	12277	1698	127135	No_or_no_constitutive_exon
ACTCTCTGTGCACAAAATATCACATCAATATTGATTTCTCTATGGGACAGGA	14252374	14252476	14252526	14252474	-1	2	Si032560m.g	14252217	14255818	None	12277	1698	127135	No_or_no_constitutive_exon
TCTCACCTCCCCTCTGATTTGGTTGTTGCTGCTGCCATGGGAACAAGAAGGG	14315234	14315357	14315407	14315355	-1	2	Si033497m.g	14313307	14315533	None	12277	1698	127135	No_or_no_constitutive_exon
AAGGCCTGCTTCCTCACTGGGATCCAAGTCGTATTCGGGGAAAACCATAGCC	14527479	14527722	14527772	14527720	-1	2	Si032188m.g	14527479	14528039	None	12277	1698	127135	No_or_no_constitutive_exon
AAGCTTGGAGGGCTAAGCAGCGAGCGTGGAAGATGATATATGGGGATTAGGA	16061349	16061852	16061902	16061850	-1	2	Si032827m.g	16058975	16062998	None	12277	1698	127135	No_or_no_constitutive_exon
AGCTGAATTCACTCAAATTAATGTCGCTGTTTGATGGTGATCGGGAGCAGGC	16152679	16152923	16152973	16152921	-1	2	Si029405m.g	16152679	16160302	None	12277	1698	127135	No_or_no_constitutive_exon
CTGCCGCATGGTCGAAGATCTTGGTAACTCAGACGAGCGTGGGGAAATAGAA	16775538	16775679	16775729	16775677	-1	2	Si032747m.g	16775538	16775817	None	12277	1698	127135	No_or_no_constitutive_exon
GAATGCTATTGACCTTCTTGAGTTAGTAAAACATTGGCTTATTGGGACAGAT	16815180	16815301	16815130	16815182	1	2	Si029362m.g	16809748	16818280	None	12277	1698	127135	No_or_no_constitutive_exon
CCCTTCCACAAGAGTACAAGTGCCATGGGATTTAAGAAAGTTGGGCAGAGAT	16904134	16904343	16904084	16904136	1	2	Si033082m.g	16903949	16905298	None	12277	1698	127135	No_or_no_constitutive_exon
TTGCCCGTTTGTTTGTTAGCATTTCTCGGCGTTGTGATTCGGGGATGCAGAG	17069346	17069383	17069433	17069381	-1	2	Si032529m.g	17069346	17069789	None	12277	1698	127135	No_or_no_constitutive_exon
TTGGATACTAACTTACTTTGATTTGTTAAATTCATTCGAGCAGGGTACAGGT	17174539	17174621	17174489	17174541	1	2	Si032536m.g	17171574	17175063	None	12277	1698	127135	No_or_no_constitutive_exon
TGTCATTATCCGTTCCCTCATTTGTCCTCACTAGATTCAGGGGATTGCAGGT	17281103	17281201	17281251	17281199	-1	2	Si029247m.g	17278778	17282809	None	12277	1698	127135	Yes
CCCTGAAATAACTGAATGCATGAGACTTTTTGTTTGTGCTGGGTATGCAGAC	18662495	18663111	18662445	18662497	1	2	Si029459m.g	18658149	18663111	None	12277	1698	127135	No_or_no_constitutive_exon
GCTGGACATTTGGATATGGGTGCTTCTCGTACCATCTTGACACAGGGAAGCT	20466303	20466390	20466253	20466305	1	2	Si032834m.g	20465274	20466390	None	12277	1698	127135	No_or_no_constitutive_exon
GTTTCTGTCAATCCTTAGCATTAATGCTTATTCGATCGATGGGAGGACAGGG	20930916	20931318	20930866	20930918	1	2	Si029964m.g	20930485	20933424	None	12277	1698	127135	Yes
GTGGCACTGCTCCAGTGCTAGGAGGAGATGCAGTGGAACCAGCTGGGCAGGT	22501733	22502235	22502285	22502233	-1	2	Si032160m.g	22501733	22502459	None	12277	1698	127135	No_or_no_constitutive_exon
TTGAATCGCTTGCGCGGAGGACCTTATTACTTTGATGTTTTGATGGGCAGGA	22707321	22707372	22707422	22707370	-1	2	Si031042m.g	22704648	22707790	None	12277	1698	127135	No_or_no_constitutive_exon
GGTCGCTCGTTCCTGACGGATTTGGTTTCGTGCCTCGATCGGGGGTGCAGAT	22725318	22725553	22725268	22725320	1	2	Si031516m.g	22725059	22725910	None	12277	1698	127135	No_or_no_constitutive_exon
CGCACGCGCTGAACTGATTGGGATCGCTTATATGATGGGGTGATGAGCAGGT	22793108	22793279	22793058	22793110	1	2	Si030985m.g	22792364	22795907	None	12277	1698	127135	No_or_no_constitutive_exon
GTATGCGACTGACAGTTTTATGAAGCTCACTGTTACTTTGGGACAAACAGGG	23431313	23431423	23431263	23431315	1	2	Si029445m.g	23425434	23434011	None	12277	1698	127135	No_or_no_constitutive_exon
ATTGTGAATTTAGGTGCTGACGTTATTTTTTTTGTTTTGTTGGGGTGAAGAA	23550529	23550649	23550479	23550531	1	2	Si029624m.g	23549437	23552556	None	12277	1698	127135	No_or_no_constitutive_exon
TTGATTCATGCGAAGCATTTGATAACGTCCCTTTCTCTTGGTGGGAACAGAT	24209378	24209860	24209328	24209380	1	2	Si029799m.g	24202929	24209860	None	12277	1698	127135	No_or_no_constitutive_exon
TTTTTAATTTTTGCTCATAATATTTGTTCTATTCGTTTTTTGGAGGGCAGTA	24691994	24692377	24692427	24692375	-1	2	Si030234m.g	24691994	24696022	None	12277	1698	127135	No_or_no_constitutive_exon
TCTATGGAACCAAAGAATCTTATTTCTTTTCGCTTTTGTTTTGAGGGCAGTG	24786495	24786799	24786849	24786797	-1	2	Si030229m.g	24786495	24788639	None	12277	1698	127135	No_or_no_constitutive_exon
GTTTAGGATACTTTCTGATTGATACATCCCTTTTTTTGGTGGGCATGTAGGT	24894049	24894619	24894669	24894617	-1	2	Si031415m.g	24894049	24897520	None	12277	1698	127135	No_or_no_constitutive_exon
CAGCCACCAGAACTTCACAATTCACGAGAAGGAAGAGGGGGGAGAGAGAGAG	25160067	25160487	25160017	25160069	1	2	Si030441m.g	25159377	25164956	None	12277	1698	127135	Yes
ACCTGTAAATTTCTGCTTCTTCTAACACTTGAATTCCTCAAATGGGACAGGA	25175602	25175679	25175552	25175604	1	2	Si030592m.g	25173314	25178294	None	12277	1698	127135	Yes
GATGCTGCAGGAGATGTTGCTGCAGGAAAACGTGAAACTTGGGCATGCAGAT	25587917	25587921	25587867	25587919	1	2	Si032026m.g	25587330	25587921	None	12277	1698	127135	No_or_no_constitutive_exon
CAGCCTTTTTTTAAAAAAAAACATAACGAGTATTTCGGGCGAGATTGCAGAG	26329161	26329264	26329111	26329163	1	2	Si029260m.g	26328406	26332955	None	12277	1698	127135	No_or_no_constitutive_exon
GCTTATTTCTGTATTTATCTGATTTGGTGGAAAATATTTGAGGGTTGCAGAC	26341105	26341192	26341242	26341190	-1	2	Si029486m.g	26339516	26344107	None	12277	1698	127135	No_or_no_constitutive_exon
GCATATCTCTTCCTTTCTGATCCGATGGTTAACTTCGAGTATGGGATCAGTT	26555613	26556226	26556276	26556224	-1	2	Si031676m.g	26555613	26556430	None	12277	1698	127135	No_or_no_constitutive_exon
TGTGACGCCGTTTGATTTGTGGATACTCGATTGCTTGCTCGGGGAAACAGGA	26766019	26766097	26765969	26766021	1	2	Si029203m.g	26765716	26774327	None	12277	1698	127135	No_or_no_constitutive_exon
GTAATTATCATGTTTTGTTGATGTGTCTTCCTGCACTTTTGGGATGACAGGG	27623346	27623608	27623658	27623606	-1	2	Si031112m.g	27623346	27626027	None	12277	1698	127135	No_or_no_constitutive_exon
GTAATTATCATGTTTTGTTGATGTGTCTTCCTGCACTTTTGGGATGACAGGG	27644065	27644292	27644342	27644290	-1	2	Si031110m.g	27644065	27646749	None	12277	1698	127135	No_or_no_constitutive_exon
GAACTATTTGAAAGCACGCTGCTTACATTGCACTTGTTCTGTGGGTGCAGAG	28119862	28119937	28119812	28119864	1	2	Si028844m.g	28108135	28120428	None	12277	1698	127135	No_or_no_constitutive_exon
CGATTGGCATTGATTCGATCTCGATTTTGCAGGTTTTGGGAATGGTGGAGGT	28151901	28152306	28151851	28151903	1	2	Si028728m.g	28151596	28156452	None	12277	1698	127135	No_or_no_constitutive_exon
CGGCTTTGGCGGTGGCGGCGGCTAGGGTTTGGTTTGGTGGGATGGGGCAGGG	28715642	28715966	28716016	28715964	-1	2	Si031262m.g	28715642	28716340	None	12277	1698	127135	No_or_no_constitutive_exon
TCGAGGTCTCGCAGCGGAAGGCCCGGGCGCCGCTCCACAGGGTGGCTGAGTC	29135285	29135409	29135235	29135287	1	2	Si030944m.g	29134864	29136677	None	12277	1698	127135	No_or_no_constitutive_exon
GCTCGATTACAACCACTCTAACGCTGCGCCGTGCTGGGTTGCGAGTGCAGGG	29593976	29594163	29593926	29593978	1	2	Si029386m.g	29593848	29598787	None	12277	1698	127135	No_or_no_constitutive_exon
CATACGGTATTGGTAATTCAGGGTCACGATTGCATGTGAATGCGCGGGAGTA	29805535	29805658	29805485	29805537	1	2	Si032622m.g	29803289	29809410	None	12277	1698	127135	No_or_no_constitutive_exon
GTTGATGTGTTTAGTCTTTAGTGATTGTTGGATTGAAATGGGTTGGACAGGT	30109412	30109604	30109654	30109602	-1	2	Si029802m.g	30107950	30110568	None	12277	1698	127135	No_or_no_constitutive_exon
CTGATGACGATCAATTCTCTGAACGTTTAATTTTGTTTCTGGGCCGGCAGAT	31076110	31076323	31076060	31076112	1	2	Si028761m.g	31073321	31078261	4347093	12277	1698	127135	No_or_no_constitutive_exon
GTCGATAGTGCTGTAGGCTAAGGAGAAAGCAATGAAAAAGAAGGGTAAAGGA	31099219	31099334	31099169	31099221	1	2	Si032838m.g	31098175	31099334	None	12277	1698	127135	No_or_no_constitutive_exon
TATATTGGACATGGGCTGAACTTGTTGAAATCTTCTATTTTTTGGGGAAGGT	31331845	31331938	31331795	31331847	1	2	Si030118m.g	31330792	31333810	None	12277	1698	127135	No_or_no_constitutive_exon
TGATGCTGGTGTGGTTGGCTGGCTGCTTTGTCTTTGTGGTGGGCGTACAGCT	31344382	31344448	31344498	31344446	-1	2	Si030954m.g	31342646	31344838	None	12277	1698	127135	No_or_no_constitutive_exon
GCGCGATTCTAACCGTCGGATCTTACCAGCTGCTCGTGCGGTGAGGGCAGCG	31459350	31459526	31459576	31459524	-1	2	Si033656m.g	31455852	31459658	None	12277	1698	127135	No_or_no_constitutive_exon
GGGTTGTTCGAATTTTTAGCCAGTGCTGACGCGGGGGTGTGGTGGGGCAGAT	31460268	31460460	31460218	31460270	1	2	Si029244m.g	31459962	31468187	None	12277	1698	127135	No_or_no_constitutive_exon
TTGGTTATGTTTCAGAAATTCTGAAATTCGATCGTATTTTGGGGGTGCAGTT	31774262	31774343	31774212	31774264	1	2	Si033138m.g	31773486	31774529	None	12277	1698	127135	No_or_no_constitutive_exon
GTTTTTATTTCTATACTAATTTAGCTAACTAATTTACTTCTAATGGGCAGGT	32029136	32029609	32029659	32029607	-1	2	Si030919m.g	32028368	32030282	None	12277	1698	127135	No_or_no_constitutive_exon
GTATTCGTCTGTCTTTGTGTATCCTTCTCATGTATATACCTGATGGGCAGGT	32115999	32116706	32115949	32116001	1	2	Si030005m.g	32111663	32116706	None	12277	1698	127135	Yes
CGCTCCCTCCCTCCGCCATCGCCGCGGCCGCCGCCATTATGCGCCGGGAGGG	32387096	32387901	32387951	32387899	-1	2	Si031989m.g	32387096	32388222	None	12277	1698	127135	No_or_no_constitutive_exon
TAACAATGGTGTAACTAATGTATATGCACAAGATGTTGATGTGGGATCAGGT	32799186	32799309	32799136	32799188	1	2	Si031261m.g	32798690	32799816	None	12277	1698	127135	No_or_no_constitutive_exon
CCCTGAGTGGCCGTGGTTGAAGTCTCTCCCTCCTCCACCCGATTGGGTAGCC	34150081	34150133	34150031	34150083	1	2	Si033109m.g	34149807	34150869	None	12277	1698	127135	No_or_no_constitutive_exon
GCCTTTGTCTGGATTTTTAGATCCGGCCCCAACAATAAGTGGGACATCAGGC	34150245	34150869	34150195	34150247	1	2	Si033109m.g	34149807	34150869	None	12277	1698	127135	No_or_no_constitutive_exon
TCAAATCTGATGGTTTCTTGAATTTTATCTTTCTGATGCAACGGGATCAGGA	34207585	34207630	34207680	34207628	-1	2	Si031151m.g	34205781	34207950	None	12277	1698	127135	Yes
CTATATCCGAAACCAGGTGAAGATTGTAAGTGTTTATTTGGGGAAAACAGAT	34659278	34659568	34659618	34659566	-1	2	Si029631m.g	34658217	34660915	None	12277	1698	127135	No_or_no_constitutive_exon
GGTGCCCATGGAGGGTTTGTGCAAGGAAGCAAAATATCACCGGGAAGTAGAA	34745086	34745686	34745036	34745088	1	2	Si032638m.g	34744738	34748211	None	12277	1698	127135	No_or_no_constitutive_exon
GAGAAGGCAACAGTAGAGCTGCGCAAGCTTGGGTTCACAGGGAGTGACAGGA	34798120	34798294	34798344	34798292	-1	2	Si032582m.g	34798120	34799319	None	12277	1698	127135	No_or_no_constitutive_exon
CGGTTGGTGAACCTTTTGTCCCGGGTCAACTTTAAATCGGGACAAAATAGGG	34959979	34960314	34959929	34959981	1	2	Si033290m.g	34959001	34961222	None	12277	1698	127135	No_or_no_constitutive_exon
GTTGCTGCTATATTTTAAAGTTATGACTATAATCTTGCATGGGATTGCAGAA	34961141	34961222	34961091	34961143	1	2	Si033290m.g	34959001	34961222	None	12277	1698	127135	No_or_no_constitutive_exon
TTCGCCGCGCTCTGGTCGGCGTTCGCGCGCCTGATGATGGGGAGGTACAGGA	35196872	35197167	35196822	35196874	1	2	Si032647m.g	35195013	35197167	None	12277	1698	127135	No_or_no_constitutive_exon
ACTACGGCAACGCGTTCGCTTTCGCGGCGGCGGCCGCGGCGGCCGGGGAGCT	35961654	35962080	35961604	35961656	1	2	Si032159m.g	35960593	35962080	None	12277	1698	127135	No_or_no_constitutive_exon
TGTTGCTTCTTCTTGTTGTTGTCATTCTCGACGGCGGAACACGGGAACAGTG	36385134	36385194	36385244	36385192	-1	2	Si031239m.g	36382720	36385582	None	12277	1698	127135	No_or_no_constitutive_exon
ACAGCAGCGGAGGGGCTGCCCCGCCGTCTGGTGCAAAGCCGACGGGGGAGGC	36437887	36437959	36437837	36437889	1	2	Si032357m.g	36437188	36437959	None	12277	1698	127135	No_or_no_constitutive_exon
TGTGTAAGTGTGACCCGCCCGCTCGATGGGTTCTGCGGCGGTGGGCGCAGGA	36554364	36554496	36554314	36554366	1	2	Si030770m.g	36554103	36556215	None	12277	1698	127135	No_or_no_constitutive_exon
GCACTGCTACGCGCTCGCCATGGGCGCCACCAACTTCACGGGGGGAGCAGCG	36629059	36629602	36629652	36629600	-1	2	Si030349m.g	36629059	36630459	None	12277	1698	127135	No_or_no_constitutive_exon
ACTATTTCTGCAAACAAAGTCTCATTTGATTTGCTTTCTTGCATAGGGAGAG	36912839	36913187	36913237	36913185	-1	2	Si029264m.g	36912839	36917526	None	12277	1698	127135	No_or_no_constitutive_exon
AAAAGACATCTATGTACTTTGCTGAATTCTATCTGGTCTTGGTGGGGCAGGA	37093574	37093666	37093524	37093576	1	2	Si030020m.g	37092991	37096815	None	12277	1698	127135	No_or_no_constitutive_exon
TGATGCTGCGATCGTTTGATTGGCTGCGTGTGGAATTGGATTGGGGGCAGTT	37399585	37399627	37399677	37399625	-1	2	Si029286m.g	37391312	37400072	None	12277	1698	127135	No_or_no_constitutive_exon
TGTTCCGCGGCGTGCGGCGCCGGGGCAACGCCGGGCGGTGGGTGTGCGAGGT	37490520	37490845	37490470	37490522	1	2	Si032471m.g	37490332	37491023	None	12277	1698	127135	No_or_no_constitutive_exon
TCTTTGGTCAACGGACTCCGGCCCAGCCCGTCAAGCCGGCCGCCGGGGAGGA	37566846	37567024	37566796	37566848	1	2	Si031514m.g	37566391	37569519	None	12277	1698	127135	No_or_no_constitutive_exon
GCACCGGACCCCGATATATATCCCGCCGCCCGGGGGGGCCAGCTGGCAAGCC	37920837	37921205	37921255	37921203	-1	2	Si031983m.g	37919278	37921793	4347638	12277	1698	127135	No_or_no_constitutive_exon
CCTTTCTGGAACCCAATCCAAATCTCCTGTTTCTTGGGCCTGGAATGCAGAC	38344765	38344864	38344914	38344862	-1	2	Si032017m.g	38343923	38344992	None	12277	1698	127135	No_or_no_constitutive_exon
TTTCGCTTACTGCTGGCGAATCCTTTTTGTTAACTTCTGCTGCAGGGAAGGT	38581108	38581321	38581058	38581110	1	2	Si029145m.g	38580227	38584013	None	12277	1698	127135	No_or_no_constitutive_exon
CTGCTGTACGAATCGAAATGAATTGACGCGAGCATGGGACATGGGACCAGGT	38726382	38726678	38726332	38726384	1	2	Si030718m.g	38725941	38727531	4347729	12277	1698	127135	No_or_no_constitutive_exon
CGCCGTGCGATCCACGACACGCCGGCCGAGCTCGCGGGCGGCGGCGGCAGCG	38728473	38729007	38728423	38728475	1	2	Si031445m.g	38728382	38729007	None	12277	1698	127135	No_or_no_constitutive_exon
CTCGACAACTCTCCCGAGACGACGGCGAGACAAGGGGGGGAGGGAGGAAGGA	38975107	38975651	38975701	38975649	-1	2	Si028996m.g	38971418	38977735	None	12277	1698	127135	Yes
CGCAGGCATGTCTCTGACGACGAGTTTTGAACTTTTTGATCGGTGGGCAGGC	38984273	38984606	38984656	38984604	-1	2	Si030805m.g	38984273	38985427	None	12277	1698	127135	No_or_no_constitutive_exon
TACTAACCACAGTTACTCAGGAATAAGCTCTTAACAACTTTTGGGAGCAGGA	39307384	39307578	39307334	39307386	1	2	Si028657m.g	39298799	39308855	None	12277	1698	127135	No_or_no_constitutive_exon
GGCCTCTGTTTCTTTGAACCCGACTTGCAGGCGGTTTCGGCGGGCACGAGGA	39429026	39429506	39428976	39429028	1	2	Si032533m.g	39428362	39431670	None	12277	1698	127135	No_or_no_constitutive_exon
TTGCATTTTGATAAGTGTTTTGTTCCCAACAATTTTTTCTAAGTGGGTAGCC	39462288	39462465	39462238	39462290	1	2	Si032890m.g	39461510	39466124	None	12277	1698	127135	No_or_no_constitutive_exon
AATTGCTTCCTTTGCTTTGATATTTGAAACATGTCTGAAATAAATGGGAGGG	39467895	39468460	39468510	39468458	-1	2	Si031879m.g	39467242	39469484	None	12277	1698	127135	No_or_no_constitutive_exon
ACGCTATCTCTGAAGATTCAGGACTGGATGTGTGTTTGATTGGGATGCAGGG	39556373	39556808	39556323	39556375	1	2	Si031804m.g	39556195	39556808	None	12277	1698	127135	No_or_no_constitutive_exon
TAAGGTGCCTAATGTAGATTTTATCATTCTGCTTGTTATTTGGGATATAGTT	39769239	39769349	39769189	39769241	1	2	Si029193m.g	39768206	39771680	None	12277	1698	127135	No_or_no_constitutive_exon
CGTGGAAGCAATAAGTATTATACTGAAGAAAAACGTATTGGGAAGCACAGGT	39959518	39959816	39959468	39959520	1	2	Si030345m.g	39958182	39960754	None	12277	1698	127135	Yes
TTATGAAATCGATATCTGATGACTATCTGTAACTTGCTGTGGGTGATCAGAC	39968381	39968456	39968331	39968383	1	2	Si030379m.g	39967861	39969969	None	12277	1698	127135	No_or_no_constitutive_exon
TGCAAAACACACGCGTGCTTTCTCTCACTCGCATTGATCTTGGCGGGCAGGG	39973329	39973479	39973279	39973331	1	2	Si030539m.g	39973051	39976406	None	12277	1698	127135	No_or_no_constitutive_exon
GCGCGAGCGCGCGGTTTTCCTGATGAGTGAAGCTGGTTTTGGGGCTGCAGGG	40031719	40031881	40031669	40031721	1	2	Si031616m.g	40031288	40033937	None	12277	1698	127135	No_or_no_constitutive_exon
CCGCCTCACCGCCGCGCACCTCTTCGGACCGCGCCGCGTGGTGGGGGCAGCC	40049924	40050320	40049874	40049926	1	2	Si032463m.g	40049468	40051022	None	12277	1698	127135	No_or_no_constitutive_exon
TTGTCGATTTATTCTAAAGTTTTATTGGGTGATTATGGGTGGCAATGCAGGG	40150875	40150970	40150825	40150877	1	2	Si028876m.g	40146121	40151633	None	12277	1698	127135	No_or_no_constitutive_exon
GGGTTCGGTATCTGACGTTTTGTCTGTTTGATCGTTTGATTTGGGTGAAGTT	40809594	40809655	40809705	40809653	-1	2	Si030144m.g	40806471	40810828	None	12277	1698	127135	No_or_no_constitutive_exon
CTTGTCTATAACTTCTTATAGCTGATTTTATTTCTCCAATTAATGGGCAGGT	40897480	40897540	40897590	40897538	-1	2	Si029039m.g	40894771	40900286	None	12277	1698	127135	No_or_no_constitutive_exon
AGTGGTTTTATAGTGACATGTTCTGAAGTAGTGTGATTGTGGGGTTGCAGAT	41090246	41090286	41090336	41090284	-1	2	Si030617m.g	41086843	41093140	4343286	12277	1698	127135	Yes
GGGATTTCAGACAGGTTCTCCCTGTTGTGCGGAAAGGATCCAGGGCGTAGAT	41165312	41166260	41165262	41165314	1	2	Si032106m.g	41165090	41166260	None	12277	1698	127135	No_or_no_constitutive_exon
CCAAGGGATGAGCTCATCAGATGGGTATTGATGGTCCAAGGGATGAAAAGAA	41300792	41301011	41301061	41301009	-1	2	Si033379m.g	41295956	41301531	None	12277	1698	127135	No_or_no_constitutive_exon
TTGTATCAATGTTCATCTCATTCACGTTGTGATATTACTGGTATGGGCAGAG	41336840	41336969	41337019	41336967	-1	2	Si029115m.g	41334101	41342385	None	12277	1698	127135	No_or_no_constitutive_exon
GTCCGAATCTGATGAGCTCCCGGCGGGGGATCGGTTGTGGTGGGGCGCAGAT	41543049	41543171	41542999	41543051	1	2	Si029146m.g	41542804	41546999	None	12277	1698	127135	Yes
CGTTGGTCGTCTGCCCGGTGGTCGCCGTCCATCCAGTGGGCGGGAGGAAGAT	41583084	41583520	41583034	41583086	1	2	Si029008m.g	41582240	41588766	None	12277	1698	127135	No_or_no_constitutive_exon
ATTTAGAAAATCTAAAGTGCTCTTGATTTTTTTTTTCATATGGGAAACAGAT	41828278	41828602	41828652	41828600	-1	2	Si029025m.g	41826108	41829688	None	12277	1698	127135	No_or_no_constitutive_exon
TTGCGCCCAATTACGTGCCAGTGTCGCGCGCTATTTAAGGGCAAGAAGAGAG	41831307	41831587	41831257	41831309	1	2	Si031104m.g	41831223	41832119	4343386	12277	1698	127135	No_or_no_constitutive_exon
CATTAGTCTTGCTGGTCATTTGAGCTCTCGAATGGTTTTGGGGAATCAAGTG	42028538	42028606	42028488	42028540	1	2	Si029710m.g	42026948	42032967	4343420	12277	1698	127135	Yes
CCCACGCTTAACGGCTCATCTCGTCCTCATCCGATCCGCTGTGGGTGCAGCA	42048774	42049318	42049368	42049316	-1	2	Si030200m.g	42048774	42051006	None	12277	1698	127135	No_or_no_constitutive_exon
ATCTGCAAGGGCTTCATCGACTACTTCGAGCAGCGGGAGCGGGTGTGCAGGG	42122162	42122384	42122434	42122382	-1	2	Si032971m.g	42122162	42122714	None	12277	1698	127135	No_or_no_constitutive_exon
ATTGCCAATGCTGAAAGCAGATATGGGTCAGGAAATTACTGAACCGGGAGCC	42260257	42260716	42260207	42260259	1	2	Si032982m.g	42259392	42262512	None	12277	1698	127135	No_or_no_constitutive_exon
ATGCAGTACTGGACAAACTTGAACTGATTTTTTTGGGGGCAAAATCACAGGT	42468199	42468337	42468387	42468335	-1	2	Si029197m.g	42466370	42469576	None	12277	1698	127135	Yes
CAACTTCAAGAAAGGGCAAGAATTCAACAATGGGGAGGGGGAGGGGGAAGCT	42731312	42731441	42731262	42731314	1	2	Si032717m.g	42731194	42732915	None	12277	1698	127135	No_or_no_constitutive_exon
GCATTTCACCTCAGTAGCTAAGTGTACTTGTTGACGCCATGGGCGTGCAGCG	42819011	42819162	42819212	42819160	-1	2	Si028924m.g	42818318	42822584	None	12277	1698	127135	No_or_no_constitutive_exon
TGACACGAACAGCTTGATCACCAATTCACCATCCATCCATGGCCGGGCAGGC	42818318	42818916	42818966	42818914	-1	2	Si028924m.g	42818318	42822584	None	12277	1698	127135	No_or_no_constitutive_exon
CGATAACGGGAACATCCAGCTGACCGCCGGGCGGCGGCGACGGCGGGCAGCC	42829874	42830787	42830837	42830785	-1	2	Si028894m.g	42827207	42831226	None	12277	1698	127135	No_or_no_constitutive_exon
TTGATTAGTTGATTTGCGGTGTTTTGGTGTTGTGCTGCGACGGGATGCAGAG	43055796	43056004	43056054	43056002	-1	2	Si032222m.g	43054945	43056708	4343569	12277	1698	127135	No_or_no_constitutive_exon
AGCTCGAGGGAACCCTGGTGGCTCCGGAGGACTAGTCGGGCTGGAGCAAGCA	43123532	43124015	43123482	43123534	1	2	Si032719m.g	43122802	43124470	None	12277	1698	127135	No_or_no_constitutive_exon
ACTTGTTTCCTTGGGCATGTATGTTCCTCAAACTGAATCTCATGGGGCAGTC	43283606	43283620	43283670	43283618	-1	2	Si028725m.g	43276919	43285884	None	12277	1698	127135	No_or_no_constitutive_exon
TATTTAGTTGAATAATCTTGAGTTTCAATCTGGCATTGCATGGGAAGCAGGC	43349138	43349373	43349423	43349371	-1	2	Si029737m.g	43347455	43352696	None	12277	1698	127135	Yes
ATATCTGATCCAGCCAATTCAACAATATTTGACATGGGATGGAATTGCAGCT	43429903	43430060	43430110	43430058	-1	2	Si028993m.g	43429279	43435403	None	12277	1698	127135	Yes
CCAAGCTTCCAGCGCTTCATTTGTGCTCTTGGTTTGTGTAATGGGTGCAGGG	43450800	43450974	43450750	43450802	1	2	Si029886m.g	43450510	43454519	None	12277	1698	127135	No_or_no_constitutive_exon
GTGAGCCGTCCCCTCCCCTCTCGCTCGCCTTGCCACGGGTGGTGACCGAGCG	43560376	43561807	43560326	43560378	1	2	Si032551m.g	43560062	43561807	None	12277	1698	127135	No_or_no_constitutive_exon
ACCTGAATTCCCCCCCCCCCGGCCACCGCCGTCCATTTGGGTGATGGAAGGA	43596916	43597286	43596866	43596918	1	2	Si032570m.g	43596350	43597286	None	12277	1698	127135	No_or_no_constitutive_exon
GCGATGGCCGCACGGGGGCGGTGGCCTGCGGCGGCCGCCGCGCGGGTGAGGC	43608417	43609354	43608367	43608419	1	2	Si031136m.g	43607826	43609354	None	12277	1698	127135	No_or_no_constitutive_exon
TCCTTTTCCCTGTACTGATGGATGAATTCCTTTTTTGGTGGGACGTGAAGCT	43707674	43707761	43707811	43707759	-1	2	Si028813m.g	43701195	43712644	None	12277	1698	127135	Yes
AGCGTCGTCTATCGTCTTCGTCGGGACAGTCGTGGGGGCGTGCGTGGGAGGC	43802352	43802380	43802430	43802378	-1	2	Si032915m.g	43799743	43802607	None	12277	1698	127135	No_or_no_constitutive_exon
AACTGATCCGTTATATTTGTATTTACGGCATGTTTCTTTTGGGATATCAGGA	44009822	44010017	44009772	44009824	1	2	Si029048m.g	44007644	44011453	None	12277	1698	127135	No_or_no_constitutive_exon
GGACATCGAGTACCTGAAGCTTTATTCTTCACGGTATGGGAGGGAGGAAGGC	44253541	44253848	44253491	44253543	1	2	Si029159m.g	44244425	44253848	None	12277	1698	127135	No_or_no_constitutive_exon
TCGGCAAAAGGAAGAACACGAGAGACGGGCGTCCCCTAGATACGGGGAAGCC	44344302	44344381	44344431	44344379	-1	2	Si032800m.g	44342794	44347007	None	12277	1698	127135	No_or_no_constitutive_exon
GGCTCAGTCGAGAAGTGTACGCGGAAGATCTGGGTTTGCGAGGGCAGTAGGC	44536761	44537099	44537149	44537097	-1	2	Si032277m.g	44535562	44537209	None	12277	1698	127135	No_or_no_constitutive_exon
AGAAAGAAGAATCTGAAGGTTTGCAAAACCCAAACACAAGGGTACGGAAGGC	45030517	45030792	45030467	45030519	1	2	Si032158m.g	45030316	45030792	None	12277	1698	127135	No_or_no_constitutive_exon
GCACTGGCTGATCTATTATTCTTCCAATTGCATGGATTTGGGAAGTTAAGGA	45199566	45199701	45199751	45199699	-1	2	Si029390m.g	45197628	45203091	None	12277	1698	127135	No_or_no_constitutive_exon
TGTAATTTGTAATGAATATAAAAAAAGTGTGCAATGGCGGGTGGGTGCAGGG	45340249	45340439	45340199	45340251	1	2	Si030204m.g	45339302	45342197	None	12277	1698	127135	No_or_no_constitutive_exon
CGAACCCGCGGCTCTCCTCCACGGGAGACCCGTGCCCGACCGGCGGGTAGCT	45610776	45611175	45611225	45611173	-1	2	Si032460m.g	45610776	45612130	None	12277	1698	127135	No_or_no_constitutive_exon
CCGCCCCCGTCTGCCCGGCCCTGCAATACCCTGCAGGTTTAGGGTTGCAGCG	45754581	45754709	45754531	45754583	1	2	Si032195m.g	45754101	45755350	None	12277	1698	127135	No_or_no_constitutive_exon
GTTGTGATCCGGTGCTGATTCGATTGGCAACTTCGTACGGGTGGGTGCAGAT	45861827	45861922	45861777	45861829	1	2	Si029820m.g	45861602	45866192	None	12277	1698	127135	No_or_no_constitutive_exon
TTGAATTTGTAAGCACTCTGAAATAACTGTCTTTTCTTTGGGTGATGCAGTG	46094199	46094305	46094355	46094303	-1	2	Si030175m.g	46093321	46097257	None	12277	1698	127135	Yes
AATTCAAGCCGAGGCTAATGTGTGCTCTCTGTGTGGCATGGGGTTTGAAGAG	46141954	46142029	46142079	46142027	-1	2	Si030783m.g	46140024	46142614	None	12277	1698	127135	No_or_no_constitutive_exon
CTTTTCGTACTTATATTATTCACTATGGGTTTTCCTTACCGTGGGAGTAGTT	46147244	46147295	46147345	46147293	-1	2	Si033069m.g	46147244	46147739	None	12277	1698	127135	No_or_no_constitutive_exon
ATCTTGTTGGCAAATGTTTTTTCTGATGAAAATTTATCGCACCGGGGCAGTG	46365033	46365942	46364983	46365035	1	2	Si030914m.g	46364684	46365942	None	12277	1698	127135	No_or_no_constitutive_exon
TCCCGTTCTTCGCGTCCAGAGTGAAGCTCGGGAGGGAAGGGATGGAGGAGGT	46370158	46370483	46370533	46370481	-1	2	Si030117m.g	46370158	46372492	None	12277	1698	127135	No_or_no_constitutive_exon
AATATTTATCTTGATGTGCTGCGTTTTCTGTGTGCGGGATGGGCGTGTAGGT	46376895	46376994	46376845	46376897	1	2	Si029676m.g	46376359	46380941	4343994	12277	1698	127135	No_or_no_constitutive_exon
CAAGTCTTTGGGTACTGGAGCTTAATCAGCACTCCTCTCCATGTGGGCAGAT	46589538	46589998	46589488	46589540	1	2	Si033428m.g	46588654	46589998	None	12277	1698	127135	No_or_no_constitutive_exon
TGCTTCCAGTGAATTGTTGCTTTAATTTCCTTTTGATTATGGGCATGCAGGT	46592028	46592405	46591978	46592030	1	2	Si031814m.g	46591378	46592405	4344028	12277	1698	127135	No_or_no_constitutive_exon
AGCAATCGCTGATCTCGACCATGCATTCGGCCTGAAACACGGCGCGGGAGGT	46628970	46629243	46628920	46628972	1	2	Si032200m.g	46628742	46629711	None	12277	1698	127135	No_or_no_constitutive_exon
TGATTCATAGAATGCTGGAGGTCAACCTGAGCGTGGATGCTCGGCGGGAGGA	46629595	46629711	46629545	46629597	1	2	Si032200m.g	46628742	46629711	None	12277	1698	127135	No_or_no_constitutive_exon
TTCAAACAAACTGAAAACTGAATTGATCGGATTGTTCCATGTGTGGGCAGGT	46840011	46840399	46840449	46840397	-1	2	Si031590m.g	46840011	46843838	None	12277	1698	127135	No_or_no_constitutive_exon
GCGTTCCACTTCCTCCGGCGGCGCGCCGGGGCCGAGATCGGGACGGGCAGCC	47066666	47067525	47066616	47066668	1	2	Si030368m.g	47066298	47067525	None	12277	1698	127135	No_or_no_constitutive_exon
TTCAGATATAATTCTCTGTGTTCTGACTACCATGTGTGTGGGTGGCACAGGA	47275397	47275504	47275347	47275399	1	2	Si032318m.g	47273536	47275972	None	12277	1698	127135	No_or_no_constitutive_exon
TGATGTCTGGTGTACAACCATCTCATCTTTTGTTATCTTGGGACACGCAGGA	47295030	47295399	47294980	47295032	1	2	Si029424m.g	47290512	47295399	None	12277	1698	127135	No_or_no_constitutive_exon
GAGGTAAAAGAAGGCCACCCGTAACTTTCTCTCGCAGAACTCGGGGGAAGTG	47442048	47442212	47441998	47442050	1	2	Si030199m.g	47441289	47446244	None	12277	1698	127135	No_or_no_constitutive_exon
TGAATTAGCTGATGCAAGAGTGAGTCATGAGTAACATTGTGGGTGTGAAGGT	47481023	47481278	47481328	47481276	-1	2	Si029683m.g	47478833	47481868	None	12277	1698	127135	No_or_no_constitutive_exon
GCGCTCGATTATGAGAAATGCGGCTGATTGAGGTGTTTATGTGGGGCCAGGT	47727696	47728014	47727646	47727698	1	2	Si032753m.g	47726909	47729807	None	12277	1698	127135	No_or_no_constitutive_exon
ACTCCGTGCAGGGTTGTGACGCATCCGTTCTGCTGGCGGGGAACGAGCAGAA	48198908	48199043	48198858	48198910	1	2	Si030595m.g	48194820	48200142	None	12277	1698	127135	No_or_no_constitutive_exon
CCCACCCCCAGATCCACCAAAAATCCGGCGATTTTGGTGGGGGAAAGTAGTT	48359333	48359362	48359283	48359335	1	2	Si031901m.g	48358626	48361012	None	12277	1698	127135	No_or_no_constitutive_exon
TGATGTACTCCATGTAAGCAACGTACTAACATGAAATTCTTGGTGGGCAGAT	48682053	48682252	48682302	48682250	-1	2	Si030350m.g	48679620	48682530	None	12277	1698	127135	Yes
TCTTTGTGTCTTTTGAGAATACATAAATGACAGTACAATGGGTGATACAGGT	48736665	48736743	48736615	48736667	1	2	Si030481m.g	48735414	48737923	None	12277	1698	127135	Yes
TCTTTGTGTCTTTTGAGAATACATAAATGACAGTACAATGGGTGATACAGGT	48750353	48750431	48750303	48750355	1	2	Si030478m.g	48749245	48751310	None	12277	1698	127135	No_or_no_constitutive_exon
TCCAAGTTTCTTGAGTTGTCTGAATTTGCACTGTGCCTTGGGGAGTTGAGCT	48817040	48817160	48816990	48817042	1	2	Si032928m.g	48814950	48819001	None	12277	1698	127135	No_or_no_constitutive_exon
AGCAAAATTGTTACATGGTTGACAAAAAAGCATCATCTTTTGGGATGCAGGT	48826224	48826296	48826346	48826294	-1	2	Si029144m.g	48824651	48829560	None	12277	1698	127135	No_or_no_constitutive_exon
GAGGTTGGTAAGTTGATACTATATGTTTGTTGTGTTGGTTGGGAGAGCAGCG	41148	41650	41700	41648	-1	3	Si021864m.g	41148	43491	None	12277	1698	127135	No_or_no_constitutive_exon
CCTCTCCTCGATCGATCGGTTAAGATAGAATAGATAACGTAGCTGGGCAGCT	158861	159058	159108	159056	-1	3	Si022358m.g	157270	159269	4337502	12277	1698	127135	No_or_no_constitutive_exon
CTTAATCTCATAGCGGTCCCGCTGATGCTGTCGCTGTTTGGGCGGCGCAGGT	422846	422942	422796	422848	1	3	Si021449m.g	422327	428618	None	12277	1698	127135	No_or_no_constitutive_exon
ATGAAAAAAAATCTACAACCCAAAGGAGGGAACCATGCATGAGGGTGGAGAC	575165	575225	575275	575223	-1	3	Si024728m.g	575165	576276	None	12277	1698	127135	No_or_no_constitutive_exon
GCGGGCCTCAGGGACCCCGGATCGGGCCGTCGGCAGCGCTGGCGGGGCAGCC	965110	965590	965060	965112	1	3	Si023553m.g	964935	965590	None	12277	1698	127135	No_or_no_constitutive_exon
TTTCTTCTGAATACTGATGATTTTTATCAGTGATCCTTTTGCGGGAGCAGCA	980188	980466	980138	980190	1	3	Si024491m.g	979870	980466	None	12277	1698	127135	No_or_no_constitutive_exon
AGCGTTAACGACAAATTGATAGACGAACACCAATACAAACACACGGGAAGCA	1024184	1024609	1024134	1024186	1	3	Si021067m.g	1023458	1031230	None	12277	1698	127135	No_or_no_constitutive_exon
CTGGATCGGTGTGTACTGAGACCAAATCGGTTCTTGAATTGATGGGTTAGGT	1181846	1181963	1181796	1181848	1	3	Si022309m.g	1181615	1184733	None	12277	1698	127135	No_or_no_constitutive_exon
TTTTCATAACTTGTTTCTAATAGCTCTGCAAATTTTTTTGGGCATAACAGAG	1436721	1436864	1436671	1436723	1	3	Si022192m.g	1436483	1438429	None	12277	1698	127135	No_or_no_constitutive_exon
CTTCCCGCCCAGCTCGTCCCCTCCTCCCACATGGCGGGGCGCAACCGGAGCT	1950261	1950398	1950448	1950396	-1	3	Si021999m.g	1947744	1953792	None	12277	1698	127135	No_or_no_constitutive_exon
ATCTAAATGTGGCGTTAGATGTTGATCTAGATGAAATCTTGAATGGGTAGGG	1949907	1950031	1950081	1950029	-1	3	Si021999m.g	1947744	1953792	None	12277	1698	127135	No_or_no_constitutive_exon
ATGGAGATCAGACGATGATGTTGTTACAGAGCCTTACGCCTTACGGGGAGGA	1957647	1957904	1957954	1957902	-1	3	Si022689m.g	1956385	1958069	None	12277	1698	127135	No_or_no_constitutive_exon
GTCCTAATTTAATCCTCACCTCACCTGACGGGGCGAAATGGGACGCGCAGGC	1960712	1961022	1961072	1961020	-1	3	Si022133m.g	1958301	1961442	None	12277	1698	127135	No_or_no_constitutive_exon
TATATTCTTATTGGCGTTCTTTTGCTGATCTTACCTTTTCAACTGGGCAGGG	2092191	2092660	2092141	2092193	1	3	Si023086m.g	2089521	2092660	None	12277	1698	127135	No_or_no_constitutive_exon
AGCTCAGGCTAAGCCAGCTGCTACCGACAATGGCGGCGGCCGGGCACAAGAG	2481540	2481964	2481490	2481542	1	3	Si023707m.g	2480882	2481964	None	12277	1698	127135	No_or_no_constitutive_exon
GTTGTACTGCCTTGTTAACTAGAGATTATGTTTGTGGGTCTGGTGGACAGGT	2853366	2853442	2853316	2853368	1	3	Si021164m.g	2849410	2862090	4337672	12277	1698	127135	Yes
CGCCGCCGCGCCCAAGGCCCGCGGATCCGAGGAGCGGGAGCCAGGGGGAGGG	2868240	2869197	2869247	2869195	-1	3	Si022266m.g	2868240	2869672	None	12277	1698	127135	No_or_no_constitutive_exon
AGATATTTTCCATTGAAATGATACTAACTATAGTTTCTGTTTGGGAGCAGAT	3130595	3130689	3130545	3130597	1	3	Si021842m.g	3127619	3132398	None	12277	1698	127135	No_or_no_constitutive_exon
TTTTGGTGGGTCATCAGTTTGTAGTTGGTTTTGGCTTGGGAACAATGCAGGA	3289199	3289292	3289342	3289290	-1	3	Si022194m.g	3286716	3290436	None	12277	1698	127135	No_or_no_constitutive_exon
TTGATTGGAACTCGAATTGAATTCTGATTTGCTTGCAATTGGGACCGCAGGA	3462183	3463424	3462133	3462185	1	3	Si022184m.g	3461487	3463424	None	12277	1698	127135	No_or_no_constitutive_exon
CAGGTCGGGGCGGGGTGGGTCTGCTACATTTGCGGGTTGGGGTGGGTTAGAA	3473367	3473626	3473317	3473369	1	3	Si023617m.g	3473248	3475092	None	12277	1698	127135	No_or_no_constitutive_exon
AAGGTCTATGTGCAGCCGCTTACGTGGGTGCCGATGTGACGGGAGCTTAGCG	3635084	3635250	3635300	3635248	-1	3	Si022165m.g	3631958	3635794	None	12277	1698	127135	No_or_no_constitutive_exon
CTCCTTCCCCTCGATCTCTGACACGTGCGTGTGCTTCTGCGGCGGGACAGCT	3805945	3806210	3805895	3805947	1	3	Si021424m.g	3805786	3808895	None	12277	1698	127135	No_or_no_constitutive_exon
TTTAAACCCCTCCTCCCAAACACCCCCTAACATTGGTGGGGATATAACAGAC	4139991	4140952	4141002	4140950	-1	3	Si024286m.g	4139015	4142300	None	12277	1698	127135	No_or_no_constitutive_exon
GCTATTGGCTTACACTTTGATGTTTCGCTCGGCCTTTGGGTATAGGGCAGGA	4208469	4208704	4208754	4208702	-1	3	Si022918m.g	4206976	4209514	None	12277	1698	127135	No_or_no_constitutive_exon
CTCACTCTAACCTCCTTTACATAATTGTTCAATATTGCTTATGGGTGCAGAA	4319536	4319590	4319486	4319538	1	3	Si022229m.g	4316150	4320327	None	12277	1698	127135	No_or_no_constitutive_exon
CGCGTAACGCCTTCACGGGCGACGCGTCAGCCCTCTTCGGCCGGGTAAAGGA	4547888	4548170	4548220	4548168	-1	3	Si024085m.g	4547888	4548875	None	12277	1698	127135	No_or_no_constitutive_exon
TGCGTGTATATTTTGCCTTGTTTGGGTTTAAATCGGCGGCTGGGGCGCAGTT	4955345	4955432	4955295	4955347	1	3	Si023072m.g	4954880	4958307	None	12277	1698	127135	No_or_no_constitutive_exon
CGGCGATAAGGAAAGCAGCGGGTTCGGGGAAACCCGACGGATTTGGGGAGGA	4983318	4983606	4983268	4983320	1	3	Si024123m.g	4982826	4987204	None	12277	1698	127135	No_or_no_constitutive_exon
CGTCGCCGCCGCTGCTGTTGTTACTGAACCATGACTGCGTGTGGGTGCAGGA	5025615	5025718	5025768	5025716	-1	3	Si024366m.g	5025615	5026151	4337596	12277	1698	127135	No_or_no_constitutive_exon
TGGCATTATGTAATTGCTGTGTATTGGTGACATTCTTCAGGGAACGGAAGCT	5137028	5137081	5136978	5137030	1	3	Si024983m.g	5136778	5140603	None	12277	1698	127135	No_or_no_constitutive_exon
ATCTCAGAATATTTACCTATTTTTATTCTATTGAAAAAAATTGGGGGCAGAC	5404556	5404702	5404506	5404558	1	3	Si023639m.g	5404094	5408198	None	12277	1698	127135	Yes
GATTGATCTGAGCTGACACTCCATTCGGCTGTTGCTTCCGACGGGAGCAGAC	5790918	5791057	5790868	5790920	1	3	Si021936m.g	5790635	5795411	None	12277	1698	127135	No_or_no_constitutive_exon
TATGCTTTCTGATGCTAGTTTCGTACGTTGTGAATTTTTTGGGCATGCAGTC	5909718	5910117	5910167	5910115	-1	3	Si023122m.g	5909718	5911226	None	12277	1698	127135	No_or_no_constitutive_exon
CTGGACCAAGTGGAAGGAATGGGAATGGGATGTGGGGGACGACGGACGAGGA	6142542	6142824	6142874	6142822	-1	3	Si023773m.g	6142299	6143022	None	12277	1698	127135	No_or_no_constitutive_exon
GTACTTCTATCTGTGGTTTATGGTTGATGTTCTTTGTGTTGGGGAAACAGGG	6283127	6283244	6283077	6283129	1	3	Si021968m.g	6282106	6284827	None	12277	1698	127135	No_or_no_constitutive_exon
CTGCATCCATTACTAGTCACTAACAAGTGCCCTGTTATTGGGTTAAACAGTA	6323040	6323112	6323162	6323110	-1	3	Si023229m.g	6321478	6327204	None	12277	1698	127135	No_or_no_constitutive_exon
ACGTGGGCGCCGGCGGTGTGGACGGCGACGTCGCAGGGCCGGCACAGCAGGG	6328100	6328265	6328315	6328263	-1	3	Si024655m.g	6328100	6329414	None	12277	1698	127135	No_or_no_constitutive_exon
TTCGTGGAACCAACGCGGAATTATTGATGGCTTGCATTTGATGGGCGCAGAG	6589821	6590653	6589771	6589823	1	3	Si021029m.g	6586877	6590653	None	12277	1698	127135	No_or_no_constitutive_exon
CACTGTATTTTATATTCTATACTAATTATATCCCTTTTGCTGGTGGGCAGAT	6727546	6727759	6727809	6727757	-1	3	Si021050m.g	6725036	6731410	None	12277	1698	127135	No_or_no_constitutive_exon
ATTGTTAGCGCGAATGAGTGACTTGTTTTTCTCGTTGCTGGGGTAATCAGAT	6749779	6749820	6749870	6749818	-1	3	Si023006m.g	6746569	6750074	None	12277	1698	127135	No_or_no_constitutive_exon
GTCTGCTGACTCGTGTTTTGGTTGTTTCATCGCGTGGTTCGACGGGGCAGTC	6750778	6750869	6750728	6750780	1	3	Si025711m.g	6750367	6754400	None	12277	1698	127135	Yes
ATGGATTAGCAGCTGCTAATATAATAGTTGATGCTGGTGTGGGCATGCAGGT	6763579	6765124	6765174	6765122	-1	3	Si021688m.g	6763579	6767612	None	12277	1698	127135	No_or_no_constitutive_exon
CTGCATTGCCGAAAGCATCAGTTATTAAAGAAACATTTGAAGGGGTCAAGAC	7093989	7095202	7095252	7095200	-1	3	Si020987m.g	7093244	7098100	None	12277	1698	127135	No_or_no_constitutive_exon
GCTGTGGTGCGATCATTTTCAGTGTCACTGAATTTCTGCTAATGGGGCAGGT	7263571	7263699	7263521	7263573	1	3	Si020976m.g	7253447	7266492	None	12277	1698	127135	No_or_no_constitutive_exon
TCTGTCCTCCTCTGTTTCAAGTGTGCTGATATAAAACGATGGGATTGCAGGG	7280325	7280424	7280474	7280422	-1	3	Si021600m.g	7278987	7282331	None	12277	1698	127135	No_or_no_constitutive_exon
GTATGATGTTTGCTGCTGCTGTTGCTGCCTGTGCACTCGAATGGGATCAGTA	7551170	7551191	7551120	7551172	1	3	Si021762m.g	7546565	7553318	4338045	12277	1698	127135	No_or_no_constitutive_exon
GTGGGTTTCGCCGTAGAGCGAGCGTGAGGAGGTGCACGTGAACCGGGCAGCC	7559158	7559313	7559363	7559311	-1	3	Si025088m.g	7557643	7560196	None	12277	1698	127135	No_or_no_constitutive_exon
GTGTTGCTGCCACGGTGGGTGCGCAGATCTACTTGCTGATGGGCATGGAGGA	7629909	7630488	7629859	7629911	1	3	Si024546m.g	7629553	7630929	None	12277	1698	127135	No_or_no_constitutive_exon
GGCGTTTATCAGATTCTCGTTTCTTGGGTGGTGATTCGTGGGCGACGCAGGC	7641672	7641768	7641818	7641766	-1	3	Si021870m.g	7640130	7641984	None	12277	1698	127135	No_or_no_constitutive_exon
TTTCTATTTGGAAAATGTTTTGTAACTTCTAGCATTTTGGGTGAAATCAGAG	7660234	7660826	7660876	7660824	-1	3	Si023206m.g	7660234	7661958	None	12277	1698	127135	No_or_no_constitutive_exon
ATGCTACTCAATTCCTAATATTTACCTTTGGTTTTCTTGTAGGGCATCAGAA	7722806	7723275	7722756	7722808	1	3	Si023654m.g	7720814	7723275	None	12277	1698	127135	No_or_no_constitutive_exon
CCCTATTACCATCAGTTCTGATGGTAAACAACATTGTTATGAATGGGCAGTT	7879329	7879451	7879279	7879331	1	3	Si021305m.g	7875218	7881816	None	12277	1698	127135	Yes
TCCATCGCGTGCTGAGCTTACACGAATGGTGTTGTGGGGTAGTGTGAAAGCA	8104055	8104801	8104005	8104057	1	3	Si024376m.g	8103644	8104801	None	12277	1698	127135	No_or_no_constitutive_exon
AGTCCTTTGTGTTACCGAGTGGTTTGTAACATTCTCTTGTGGGTGTGCAGGT	8122190	8122486	8122536	8122484	-1	3	Si025481m.g	8119468	8124135	None	12277	1698	127135	No_or_no_constitutive_exon
TGAACTTTTTCCCCTCCCGTCGGCCTGGGTCTCTGTGTGTGGGTGTGCAGGT	8146618	8146659	8146568	8146620	1	3	Si021938m.g	8146201	8150815	None	12277	1698	127135	No_or_no_constitutive_exon
AAACCCTGAAGCCTGAAAAAAATGTTTGATGACTTTGGGAACTGAAACAGGG	8513100	8513205	8513050	8513102	1	3	Si023030m.g	8511356	8514345	None	12277	1698	127135	No_or_no_constitutive_exon
CCGTGACCGGCTGATCTGGGCGTGCCGTGCGTTTTTGCGTTGGGATGCAGGG	8603711	8603936	8603986	8603934	-1	3	Si024808m.g	8603711	8604768	None	12277	1698	127135	No_or_no_constitutive_exon
AGGATAGACGGTTCTGAACAATTGCAACGAACGAAACGGTGGGTGTGCAGGA	8611187	8611451	8611501	8611449	-1	3	Si021904m.g	8610533	8613197	None	12277	1698	127135	No_or_no_constitutive_exon
CCCGGCTTTTCCCTTGACCGTGCTTCTGATTGGGGGTGGGGTTGCAGAAGAA	9114410	9114524	9114574	9114522	-1	3	Si023036m.g	9110830	9114970	None	12277	1698	127135	No_or_no_constitutive_exon
CGTCCCGGCTTTTCCCTTGACCGTGCTTCTGATTGGGGGTGGGGTTGCAGAA	9114410	9114527	9114577	9114525	-1	3	Si023036m.g	9110830	9114970	None	12277	1698	127135	No_or_no_constitutive_exon
GCCGGTCTGCTTATTGACACTTCTGCTAATGTTTTACGGGCAAAACACAGGA	9154260	9154901	9154210	9154262	1	3	Si021072m.g	9146263	9154901	None	12277	1698	127135	No_or_no_constitutive_exon
GCGGCTCGTCCGTGGGGACGGAGCTGGCTCTTGAGCTAGCCCGGTGGGAGGT	9280007	9280173	9280223	9280171	-1	3	Si024994m.g	9277953	9280486	None	12277	1698	127135	No_or_no_constitutive_exon
TGTTTGATTCGCGGGGTTCTGGATTGATTTGTTTTGTGTTGCGCGGGCAGCT	9295669	9295762	9295812	9295760	-1	3	Si023290m.g	9293854	9296238	None	12277	1698	127135	No_or_no_constitutive_exon
TGATTATTCTGACTTCTTTCTTTAAAAACTCTTTTTTGTGGGAATTAAAGAG	9391159	9391205	9391255	9391203	-1	3	Si022951m.g	9389260	9392253	None	12277	1698	127135	Yes
TCAACAGCAACCAGCTAACCGATGTTTCACTGGGTGCCGTGGGATCGCAGGT	9585959	9586141	9585909	9585961	1	3	Si021432m.g	9583483	9588288	None	12277	1698	127135	No_or_no_constitutive_exon
CGGTTGATGATCTGAGCTGCTTTGCTAAATCATGTGGTTTTGGGGTGCAGGA	10563872	10563957	10564007	10563955	-1	3	Si021595m.g	10559852	10564252	9268260	12277	1698	127135	Yes
GGGTCTCTGATCGCTTGACCCCCGGGCTTGGTTTGGTTTGGTGGGTGCAGAT	10630670	10630810	10630620	10630672	1	3	Si024813m.g	10630158	10632655	4339608	12277	1698	127135	No_or_no_constitutive_exon
TAGGCTTTGGGATCCTCTGTTGTGTTGTCTCTGACCCGTTTGGGTAACAGGA	10636960	10637155	10637205	10637153	-1	3	Si021752m.g	10633932	10637743	None	12277	1698	127135	No_or_no_constitutive_exon
GTTTCATATGGTGGTAGTAAATTTTCTTTTCATCTTTTTGGGACATGTAGGT	11572009	11572148	11571959	11572011	1	3	Si021627m.g	11570207	11576368	None	12277	1698	127135	Yes
CGCTTTTCGCTGAGAAACGGTTCGGTGTTTGGTTTGGGTCGGAATCAAAGGA	11850598	11850836	11850548	11850600	1	3	Si022861m.g	11850171	11854465	None	12277	1698	127135	No_or_no_constitutive_exon
AAGTATTGAGTACCACTCATTTGTTTCTTATTTGATTGATGGGGAAACAGGT	11973445	11973621	11973395	11973447	1	3	Si021450m.g	11971876	11977268	None	12277	1698	127135	No_or_no_constitutive_exon
TGCTGGGTTGGCGCCTGGGGTGCTTACTGGTGCGTAATTTTGGTGGGCAGGA	11988434	11988557	11988607	11988555	-1	3	Si021307m.g	11985168	11989220	None	12277	1698	127135	No_or_no_constitutive_exon
TGTAGTTGTGTTTATGTGTATGTGTGTTGATCCGACTGTTGGGTGTGCAGGG	12158093	12158354	12158043	12158095	1	3	Si024957m.g	12157878	12158446	None	12277	1698	127135	No_or_no_constitutive_exon
CAATCTATGAATGTATATAACATTAACCTAATTGATATGTTTGGGAACAGGA	12187639	12187739	12187789	12187737	-1	3	Si021773m.g	12185668	12189603	None	12277	1698	127135	No_or_no_constitutive_exon
GCCCTCGCGGTATATCGCTCCAGCTTTGTTCCATCCGCACGGGGGGTCAGCT	12626262	12627222	12626212	12626264	1	3	Si025236m.g	12625786	12627222	None	12277	1698	127135	No_or_no_constitutive_exon
AAGATGAACTTCGATGGTTCCGTCTACCACGACGGCTCGGGGCGGGCCAGCA	13044590	13044997	13044540	13044592	1	3	Si025206m.g	13044396	13044997	None	12277	1698	127135	No_or_no_constitutive_exon
GGCGGCGGTGCTCGGAGGGGAGGGCGGCCTCGTCCGTGTGCGTGGGGCAGGG	13110742	13110820	13110870	13110818	-1	3	Si024088m.g	13110742	13111150	None	12277	1698	127135	No_or_no_constitutive_exon
ACTTATCACAAGTACTGAACCTGCTGCCATTTTGTCGGGGGAAAAAATAGGA	13169025	13169143	13168975	13169027	1	3	Si023403m.g	13166791	13169872	None	12277	1698	127135	No_or_no_constitutive_exon
CAGGACCCCAGGCGACGTAGCGGCGGCGGCGGCGGGGGCCAAAGCCGCAGCC	14277606	14278038	14278088	14278036	-1	3	Si024339m.g	14277262	14281260	None	12277	1698	127135	No_or_no_constitutive_exon
CCGCCATAGACGGCCATGAGGTGACCGTCCCCGGGTTGCCGGGGCCGGAGAT	14356928	14357825	14356878	14356930	1	3	Si024831m.g	14356382	14357825	None	12277	1698	127135	No_or_no_constitutive_exon
CGGCCGCGGACGCTTGGCGCATCGACGCCGCGCTGATGCGATCGGGGTAGGA	14375298	14375613	14375663	14375611	-1	3	Si025028m.g	14374605	14375948	None	12277	1698	127135	No_or_no_constitutive_exon
TGGGTGGTTCGTGGTTCGGAAGAACACATGGGCGCCGCGGGCGTCGGAAGAG	14374893	14374973	14375023	14374971	-1	3	Si025028m.g	14374605	14375948	None	12277	1698	127135	No_or_no_constitutive_exon
GGCTGCCATGACCTGGCCGCTGGGGGATGCGCATAGCCGGGCGCGGCAAGTG	14509593	14509763	14509543	14509595	1	3	Si024800m.g	14507406	14509763	None	12277	1698	127135	No_or_no_constitutive_exon
TTGTTTCGTGCTGGATTAATGGACGATTAATCCTTGACATGCATGGGCAGGT	14829890	14830208	14829840	14829892	1	3	Si024498m.g	14827145	14830208	None	12277	1698	127135	No_or_no_constitutive_exon
ATCAGTTAGAACCTTGTTTCAGGCGCTTAATCCATGTCGTGCATGGGCAGGT	14920563	14920902	14920513	14920565	1	3	Si021429m.g	14918160	14920902	None	12277	1698	127135	No_or_no_constitutive_exon
GCTGTTGTATTATGTGTTATTCACTTTAGGATGTTTTCTCGGGGAAGCAGGT	15006331	15006465	15006281	15006333	1	3	Si023564m.g	15005497	15007562	None	12277	1698	127135	No_or_no_constitutive_exon
GAAGTAATAGTACGAAAACTGAAGTAATAGTCTCTTTTCCTGGGTGCAAGGA	15078954	15079024	15078904	15078956	1	3	Si022265m.g	15078258	15080192	None	12277	1698	127135	No_or_no_constitutive_exon
CCTCCCGCCGTCCCCGACGACCTCGGCCTCGACATCGTCCCGGGGAGCAGCA	15282370	15282542	15282592	15282540	-1	3	Si024419m.g	15281419	15283334	None	12277	1698	127135	No_or_no_constitutive_exon
TGAGCAACATAGATAAAGTTCACCTTGAGCCGGGAGGGTACCGAGGGAAGAT	15838463	15838869	15838919	15838867	-1	3	Si024986m.g	15836149	15839849	None	12277	1698	127135	No_or_no_constitutive_exon
CTCTGTTTCTTTCTTCAATGGCTCACGCATTTGGCTCGTGTGGGTGGCAGGT	16444331	16444937	16444987	16444935	-1	3	Si021510m.g	16444331	16446777	None	12277	1698	127135	No_or_no_constitutive_exon
ACTAATTTTGGTCGGTTTTGCTGGGCTCGGTTGCTCCCCGTGGGGATCAGAA	17051065	17051671	17051015	17051067	1	3	Si021362m.g	17050687	17056266	None	12277	1698	127135	No_or_no_constitutive_exon
TTGTGCATATTGTGGACATCTCTAATTTAACTTTTCTTTTGGGATTGCAGGT	17579398	17579672	17579722	17579670	-1	3	Si023700m.g	17579398	17581240	None	12277	1698	127135	Yes
GAAAAAGGATCTGGACATATGGTTTGATGTTGGTTATTTCAATTGGGCAGCA	17809406	17809543	17809593	17809541	-1	3	Si022965m.g	17808420	17811784	None	12277	1698	127135	No_or_no_constitutive_exon
CTGGAGGGTGAAACAGGCTCATTATCTCCAGCTTTGGGATAACAACAAAGAT	17868483	17868670	17868720	17868668	-1	3	Si024387m.g	17868483	17872919	None	12277	1698	127135	No_or_no_constitutive_exon
CAGAAGATACTTTTCCAAACTCTTTCACCTCTGACCCTGGGCAATGAAAGAA	18438431	18438883	18438381	18438433	1	3	Si020961m.g	18436281	18446691	None	12277	1698	127135	No_or_no_constitutive_exon
GAAATTTCATGCACATTTCAGCTAATGATAAGTTACTGGGACATGAACAGGT	18445217	18445283	18445167	18445219	1	3	Si020961m.g	18436281	18446691	None	12277	1698	127135	No_or_no_constitutive_exon
GCAAAAGAATGGTTGAAGGGGGAAATGGAGGATAAGGACAAATGGGCAAGGG	18723337	18723584	18723634	18723582	-1	3	Si024514m.g	18719769	18725486	None	12277	1698	127135	No_or_no_constitutive_exon
ACAGTCCGTGACGTCCTTCCAAAACTCACCAGATTCAGCGGACTGGGCAGAA	18770838	18770850	18770788	18770840	1	3	Si025205m.g	18769465	18770850	None	12277	1698	127135	No_or_no_constitutive_exon
AAAGTTGGCACATTGTTGACGCTTTTTTTGTGTGTGTTTTTGGGGATCAGCT	18810633	18810766	18810583	18810635	1	3	Si022016m.g	18808787	18811890	4338909	12277	1698	127135	No_or_no_constitutive_exon
AAGTGTTGCCAGTTGTAATCTGTTGGTCATTGGGTGCTGGGATACAACAGGC	19116474	19116552	19116424	19116476	1	3	Si023448m.g	19115834	19117133	None	12277	1698	127135	No_or_no_constitutive_exon
GCTTCTCTCAGTCCTCACATGAACTCACGAAATCACGGACATGGGCGCAGGC	19549951	19550114	19550164	19550112	-1	3	Si022693m.g	19549392	19550647	None	12277	1698	127135	No_or_no_constitutive_exon
AACATCGAAAATGCTAGGCATTGTTGGTTCTACAGGACCTGACAGGGTAGCT	19652759	19652770	19652820	19652768	-1	3	Si021507m.g	19652759	19655874	None	12277	1698	127135	No_or_no_constitutive_exon
CGGGGCGCGTTCCGTTCGGGTCCGGGCGGCGGGTCTGCCCCGGGATGCAGTT	19856308	19856410	19856258	19856310	1	3	Si024603m.g	19854956	19856631	None	12277	1698	127135	No_or_no_constitutive_exon
ACCTTCACGTGCTCAAGGTTAAGGTGCATCATCATCACAGGGAGCTGCAGCA	19875539	19875607	19875489	19875541	1	3	Si024079m.g	19874802	19875607	None	12277	1698	127135	No_or_no_constitutive_exon
ACGCCGACCAGTTCGACCAGCAGGGCGCGGAGGCCTGGGCCAACCGGAAGCG	20844390	20844730	20844340	20844392	1	3	Si024876m.g	20843729	20845763	None	12277	1698	127135	No_or_no_constitutive_exon
GCTTGAATAATGTAATGAGTAACGCTTTTGCTATGTTGTCATGGGAACAGAT	21252898	21253616	21252848	21252900	1	3	Si021795m.g	21250978	21253616	None	12277	1698	127135	No_or_no_constitutive_exon
AAGGGGAGGAAGGCGTAGGGAAGGAATTGAGGTGGGGTGGGGCTGTAGAGTG	21417208	21417847	21417158	21417210	1	3	Si021419m.g	21416692	21424860	None	12277	1698	127135	No_or_no_constitutive_exon
CGTGATTTTGTACGGTCGGGTGACGCCGCGCTGGTTTTGGGGGTGCGCAGAC	22422003	22422183	22422233	22422181	-1	3	Si022558m.g	22419152	22422619	None	12277	1698	127135	No_or_no_constitutive_exon
TTGGGCTCTCATTGAAAGATAGCTTATTGGGTTGGAATTGTGGGATGCAGGT	22537499	22537715	22537765	22537713	-1	3	Si022588m.g	22535294	22538587	None	12277	1698	127135	No_or_no_constitutive_exon
AGAACAGAGCACTTAATAATCTTGTGATGGTGGACTGAATCTGGGGGCAGGA	22650736	22650852	22650902	22650850	-1	3	Si022518m.g	22649464	22651425	None	12277	1698	127135	No_or_no_constitutive_exon
GAGTTGAACGTGTGTTTGCTTAACATATATACATACCTGTGGGTGTGCAGGT	22704232	22704616	22704182	22704234	1	3	Si022014m.g	22702331	22704616	None	12277	1698	127135	No_or_no_constitutive_exon
GTGGCATGGGACTGAAATCCAGAGACATGTTGACATGTTCGGGCGTGCAGGG	24169905	24170161	24170211	24170159	-1	3	Si021753m.g	24167837	24172521	None	12277	1698	127135	No_or_no_constitutive_exon
GAAGTTTCAAGTGAGTGAGACCTCATCTTCCTTTCATATGTTGGGGGCAGTA	24236211	24236275	24236325	24236273	-1	3	Si021785m.g	24231773	24236573	None	12277	1698	127135	No_or_no_constitutive_exon
AGTTTTTCTTTATCAAATTAAATTTATGAATATTTTTTTGGGGGGCTCAGGT	24696766	24696877	24696716	24696768	1	3	Si021025m.g	24688126	24700023	None	12277	1698	127135	No_or_no_constitutive_exon
CTAAATTGTAGTGCACATCATACTTTCTTTTTTTTTTCTTTGGGGAACAGGA	24821539	24821705	24821755	24821703	-1	3	Si020944m.g	24813823	24836562	None	12277	1698	127135	No_or_no_constitutive_exon
TTTGTATTTCCGACATTGTAGCTTGATTCTATGTAAATAAACTGGGGCAGGT	24816747	24816831	24816881	24816829	-1	3	Si020944m.g	24813823	24836562	None	12277	1698	127135	No_or_no_constitutive_exon
GACGACCCGCTGGTGAACCCGCTGTCGCTGCCCACGGCAGGGCTGTGAAGGG	24940562	24940773	24940512	24940564	1	3	Si025325m.g	24940048	24940773	None	12277	1698	127135	No_or_no_constitutive_exon
AGTCAATCAAATGCCTATGTTTTGGCTTACAGTTTTGTTCTGGGATGCAGGT	24979837	24979886	24979936	24979884	-1	3	Si022578m.g	24975253	24981827	None	12277	1698	127135	No_or_no_constitutive_exon
CATAGTGTTGTAATACTGACAAAAACAGAAAGCACATTTGGGGATGCTAGAT	25105393	25105405	25105455	25105403	-1	3	Si024242m.g	25105393	25108091	None	12277	1698	127135	No_or_no_constitutive_exon
TAAACTTATGTTTAGTTTTTGATGATTGTCATCTCCTTTTGACTGGGCAGTC	26049479	26049630	26049429	26049481	1	3	Si021077m.g	26044302	26056796	None	12277	1698	127135	No_or_no_constitutive_exon
ATGAACACATGCTGATGATATTGGATTTCAGTGCGGTGGGTGGACAATAGCA	26122672	26122705	26122622	26122674	1	3	Si024599m.g	26121658	26123688	None	12277	1698	127135	No_or_no_constitutive_exon
GGCGGCGGTGACTCCGGCGGGCGGCGGCGACTCCACGGCGGGCCGCGAAGTC	26196728	26196802	26196678	26196730	1	3	Si024595m.g	26195939	26197773	None	12277	1698	127135	No_or_no_constitutive_exon
CCTCCTCGTCAGACAGAATCACCAACGTACGCATGGACACACGGGACCAGGC	26515836	26516417	26516467	26516415	-1	3	Si021590m.g	26514426	26516843	None	12277	1698	127135	No_or_no_constitutive_exon
GAAACTTCAGTTCCACTGTGTATGAATTGTTTATACTATATGTGGGGCAGGT	27159300	27159594	27159644	27159592	-1	3	Si024462m.g	27158131	27164734	None	12277	1698	127135	No_or_no_constitutive_exon
TTAGATGTTATGTCTGTTTGACAGATGTATGGCAATGCTTGGGCATGCAGGT	27417166	27417667	27417717	27417665	-1	3	Si022646m.g	27417166	27422833	None	12277	1698	127135	No_or_no_constitutive_exon
AACAAATAAAATAAAATTATAATATACTTGTGTTTCTTACGAATGGGTAGTT	27918121	27918150	27918200	27918148	-1	3	Si025108m.g	27917986	27919011	None	12277	1698	127135	No_or_no_constitutive_exon
GGATCAGCTCTCCTTCCTTAATCAATCAATGCATTATATGAGGGACGGAGGT	28439665	28439947	28439615	28439667	1	3	Si024154m.g	28439199	28440217	None	12277	1698	127135	No_or_no_constitutive_exon
TCGGCCACTGCGAAGCTGTACTGTGGCATGCGGCAGCGGCACTGGGCAAGTG	28701701	28701890	28701651	28701703	1	3	Si025110m.g	28701621	28702147	None	12277	1698	127135	No_or_no_constitutive_exon
GGATCAGCTCCTTTTCTTTAACCATTCAATGCACCATACGGGTGATGGAGGT	29382610	29382928	29382978	29382926	-1	3	Si025279m.g	29382304	29383685	None	12277	1698	127135	No_or_no_constitutive_exon
CTCTCCATCAGGACGGTGGAGGCCCGCGTGATGCACCCATCGCGTGGGAGTG	34234510	34234631	34234681	34234629	-1	3	Si024092m.g	34231554	34234870	None	12277	1698	127135	No_or_no_constitutive_exon
TGGCAAGTAGCCTAGTAGCATACTGATATCATGGAGGGAAACGATGGCAGGA	34277494	34277578	34277628	34277576	-1	3	Si021384m.g	34276488	34284131	None	12277	1698	127135	No_or_no_constitutive_exon
CTCCACCGGGACCTCAAGCCCGACAACGTCCTCCTCGACGGCCGCGGGAGAG	35153946	35154699	35154749	35154697	-1	3	Si022632m.g	35153946	35155151	4352099	12277	1698	127135	No_or_no_constitutive_exon
GGAAGGGGGAAGGGGGAAGGACGCTGGGCGGTGGCGGGCTCGTGGGGAAGGA	35259585	35259755	35259535	35259587	1	3	Si022008m.g	35259197	35262992	None	12277	1698	127135	Yes
TTTCGTGACGGCTTGTCGTGTTTGTGCTTGCCTGGGGTGGTGGGATGCAGAA	35719513	35720137	35719463	35719515	1	3	Si021815m.g	35719313	35724208	None	12277	1698	127135	No_or_no_constitutive_exon
ATTTCACCTTATTACTTAATGTAAACCATTTCACAATTTTGGGAAATCAGGT	36341589	36341895	36341539	36341591	1	3	Si021721m.g	36336625	36344864	None	12277	1698	127135	No_or_no_constitutive_exon
TGCTGCTAAGGAATATATTAAAAAATATAAAAAAAATAAGGGAACTTAAGCC	36436845	36437145	36437195	36437143	-1	3	Si025062m.g	36436845	36438273	None	12277	1698	127135	No_or_no_constitutive_exon
GTACTACGTGATATATCATTTCATCTAAAATCCATGGGAAAAGATATCAGAC	36489976	36490030	36490080	36490028	-1	3	Si024763m.g	36489299	36491038	None	12277	1698	127135	No_or_no_constitutive_exon
TTCAAGTGATTATTGTGAAATATGTCAGCGAGACCTGCTGGTGGGGGCAGTT	37336694	37336801	37336644	37336696	1	3	Si024992m.g	37335596	37339361	None	12277	1698	127135	No_or_no_constitutive_exon
ACTCGCTGCCGGATCTCGGATTGGCGCTAATAACGGTGATTGGGTGGCAGGT	39758046	39759307	39759357	39759305	-1	3	Si022924m.g	39758046	39759869	None	12277	1698	127135	No_or_no_constitutive_exon
AGCTGAGTGTCAATTATCTTTTAACAGGAAAGAATGGGTTCGGAGTTGAGAT	39958623	39958787	39958573	39958625	1	3	Si024040m.g	39956480	39959678	None	12277	1698	127135	No_or_no_constitutive_exon
GGAGACCTGAGGTATCTCCAGACACTGGATATAGGGGGGAGTGGAATTAGAA	40956422	40956972	40956372	40956424	1	3	Si021268m.g	40953758	40957597	None	12277	1698	127135	No_or_no_constitutive_exon
GCCGCCGCCGAGCTCGACCGCGTGGTGGGGCGTGACCGCTGGGCCACGAGCG	41135838	41136093	41136143	41136091	-1	3	Si025360m.g	41135529	41137180	None	12277	1698	127135	No_or_no_constitutive_exon
GGCGTTCCGGCTGGCGGCTGGGCAACCACGCCGCCGCCGGTGGTGGGGAGGA	41207339	41207445	41207289	41207341	1	3	Si024124m.g	41207233	41207445	None	12277	1698	127135	No_or_no_constitutive_exon
CGCACGCGTTCCCGACGGGCTCGGCGTGCCCCGTGCTCGGGTGCACGGAGGA	41243500	41243770	41243820	41243768	-1	3	Si023145m.g	41243500	41244289	None	12277	1698	127135	No_or_no_constitutive_exon
TGTCCTCCAATCTCCATCCCGCCATGTCTAACATGTTCTGGGGCTGGCAGGT	42583988	42584322	42584372	42584320	-1	3	Si020968m.g	42583988	42592006	None	12277	1698	127135	No_or_no_constitutive_exon
CATGAAAGTTTCAGAAGATCCTCCTTAATCTCAAAATCTCTGGGATGCAGGT	42755887	42755978	42756028	42755976	-1	3	Si022219m.g	42754641	42758493	None	12277	1698	127135	No_or_no_constitutive_exon
TGATGAATAAGATGATCCGTGTTGTTTCGTGGGCGTTGGGGCTGAAAAAGTT	43360251	43360372	43360422	43360370	-1	3	Si022007m.g	43358116	43360773	None	12277	1698	127135	No_or_no_constitutive_exon
GGCAAGGAAGTGCACCGTGATACTGGGTCATCAGCCCAAGGGGCAGGCAGGT	43423656	43424086	43423606	43423658	1	3	Si024389m.g	43422258	43424501	None	12277	1698	127135	No_or_no_constitutive_exon
AGTACGACGGCGAGTACCTTCGTGCGGTGACTAGGGATGTGGTTGGGGAGAC	43657829	43657922	43657972	43657920	-1	3	Si025241m.g	43656600	43658323	None	12277	1698	127135	No_or_no_constitutive_exon
TTATGCAGTTTCTTGTGAACATTCATTTCACACTTCCTTTGTGGGGACAGCA	44015926	44016071	44015876	44015928	1	3	Si020986m.g	44011849	44023387	None	12277	1698	127135	No_or_no_constitutive_exon
ACATCACCTATACTGCCAGTTAATCTTATCATTGTGCCCTGTGGGTGCAGCT	44269469	44269597	44269419	44269471	1	3	Si021152m.g	44269281	44275296	None	12277	1698	127135	No_or_no_constitutive_exon
GGTGGTTGCGATCCCGTGACGCTTTCGTTGGTTTGGCGTGCGATGGGCAGGA	44407870	44408023	44408073	44408021	-1	3	Si021515m.g	44403603	44408271	None	12277	1698	127135	No_or_no_constitutive_exon
TGACGTCGTTCTTGGCGGCGATCTCATTCCATGGCGGGCGGGGGGTGCAGCC	44452398	44452758	44452348	44452400	1	3	Si025174m.g	44452113	44452758	None	12277	1698	127135	No_or_no_constitutive_exon
AAACATTATTTGTTGTCGGATCTAACGGCACCTTTAAACTATGTGGGCAGGT	44623141	44623452	44623091	44623143	1	3	Si021330m.g	44621142	44624841	None	12277	1698	127135	No_or_no_constitutive_exon
GCCAAGCACAAAATTGTTCATGAAGCATCCTGCGGTATCTGTCATGGGAGTA	44720689	44720852	44720639	44720691	1	3	Si025364m.g	44720546	44721965	None	12277	1698	127135	No_or_no_constitutive_exon
AGTACCTTTTGATTTTTCTTCTTGCACCTTATTAAATCGGGGACCTGAAGGC	44953678	44953846	44953896	44953844	-1	3	Si024408m.g	44952706	44955047	None	12277	1698	127135	No_or_no_constitutive_exon
TGCATCTCCGTACCCCTGTCCTGAATTGCGCGCCACGCCATGGGCGGCAGAC	45204893	45205240	45204843	45204895	1	3	Si021896m.g	45204641	45206511	None	12277	1698	127135	No_or_no_constitutive_exon
CCTAAAGTAGACAAGTTCAGAATCAACTTGGGCTATGGGTGTAAAAATAGTG	45233125	45233646	45233075	45233127	1	3	Si024662m.g	45232931	45234040	None	12277	1698	127135	No_or_no_constitutive_exon
ATGGTATATTCTATAAGAGGTTGAGGTACTACTAACGTTGGGGGTGAGAGCC	45603870	45604188	45603820	45603872	1	3	Si024183m.g	45601000	45607611	None	12277	1698	127135	No_or_no_constitutive_exon
TATCGTAACATTGATAAATTATGGAATCAAAACTATGTGTACAGGGATAGCA	45607107	45607444	45607057	45607109	1	3	Si024183m.g	45601000	45607611	None	12277	1698	127135	No_or_no_constitutive_exon
GACAACCAACAATTCTTGAGTCAATTTCATATATTGTTAGGGAGACAAAGGT	45820067	45820224	45820017	45820069	1	3	Si025055m.g	45819872	45820224	None	12277	1698	127135	No_or_no_constitutive_exon
GGTGTCGGCACGGGGTTCGTCCCTTTTCTGTAATTTCGGGCAAGGTGCAGGG	45945848	45946186	45945798	45945850	1	3	Si022909m.g	45945497	45948308	None	12277	1698	127135	No_or_no_constitutive_exon
TCCCAAAACACTGTCGAATAATATTTTGCTGTGGTGGATGGGGTTAACAGGT	46453393	46453497	46453547	46453495	-1	3	Si021236m.g	46452524	46458702	None	12277	1698	127135	No_or_no_constitutive_exon
TGCTAACTACAGGAGGTGTTCGTGAGGCAACACCTAGTGTGGGGACTCAGGA	46611108	46611479	46611529	46611477	-1	3	Si024976m.g	46611108	46612066	None	12277	1698	127135	No_or_no_constitutive_exon
GCAATGGCGATCGATGGTACAAGCTGACAGCATGTGCGTGATGGGTGTAGAT	46740849	46742136	46742186	46742134	-1	3	Si021358m.g	46740166	46742974	None	12277	1698	127135	No_or_no_constitutive_exon
AGCCACAACGCCGAGCTAGATCACACTGAGGACTTGGTCCCGCAGGGTAGCC	46840995	46841651	46841701	46841649	-1	3	Si024404m.g	46840995	46842171	None	12277	1698	127135	No_or_no_constitutive_exon
CATCTGAACTCACTCAAACCGCTGCCCTTTTCTGTCATCTGTTGGGAAAGTG	47190509	47190686	47190459	47190511	1	3	Si021367m.g	47186591	47192343	None	12277	1698	127135	No_or_no_constitutive_exon
GAAACCTCATGTTACTTACGTAAGTGCTTAATAAAATGGGATAAATGCAGGG	47441723	47441936	47441986	47441934	-1	3	Si022813m.g	47440999	47442492	None	12277	1698	127135	No_or_no_constitutive_exon
GTATGTGTTCGGTGGCTCTCATTTATCATGTTTGTTGCCATGGGAAACAGGT	47453197	47453290	47453340	47453288	-1	3	Si023070m.g	47451821	47454484	None	12277	1698	127135	Yes
GTTTCTGATTCCATGCTGCGCTTGTGTGCGTGTGTGGGCGGGGGGCGCAGGC	47821665	47821810	47821860	47821808	-1	3	Si025002m.g	47819799	47821961	None	12277	1698	127135	No_or_no_constitutive_exon
TTCCTTGTAGGCCGGTTGCCAGTCCACTCTGCTGCTGCCATGGGGATGAGAG	48100101	48100192	48100051	48100103	1	3	Si024838m.g	48099471	48103479	None	12277	1698	127135	No_or_no_constitutive_exon
CCATGTTTTCAAATTTGGATATTGTGTCTAGGATGCGGGTTTGATGAAAGAG	48115015	48115105	48114965	48115017	1	3	Si024675m.g	48112730	48115745	None	12277	1698	127135	No_or_no_constitutive_exon
CTCCATGCCGCCTTCTCGTTTGGGCAGCCGTGGCGAATTGAATTGGGGAGGC	48805845	48806218	48805795	48805847	1	3	Si024589m.g	48805689	48806864	None	12277	1698	127135	No_or_no_constitutive_exon
ATGAGCCGGCGGTGGCGCGCGGGCATAGTGGAGGCGGCACGCGGGCGCAGTG	49001036	49001180	49000986	49001038	1	3	Si025310m.g	49000700	49002031	None	12277	1698	127135	No_or_no_constitutive_exon
TGTCGATTCAGCCAGATTAACATGCAATTTATCAAATCTTTGGGAAACAGAT	49026632	49027066	49026582	49026634	1	3	Si025505m.g	49026068	49027066	None	12277	1698	127135	No_or_no_constitutive_exon
AGAAGGCGAGGTCGGCGTGCCGCGCGAGGGCACGGGCGGCAGGGGCGTAGCG	49035720	49036041	49035670	49035722	1	3	Si024052m.g	49035286	49036041	None	12277	1698	127135	No_or_no_constitutive_exon
GATGTGACAGGTGCTAAATTTTAGCAGGGAGTATCCAAACGGGGCCAAAGTG	49347643	49347852	49347593	49347645	1	3	Si024326m.g	49345770	49347852	None	12277	1698	127135	No_or_no_constitutive_exon
GTTCATGTTCCTCACGCGCGGCCCGCTGCCGCGGCGCCGCTCTGGGAGAGGT	50310153	50310268	50310103	50310155	1	3	Si022249m.g	50309054	50311493	None	12277	1698	127135	Yes
TCTCCCTTGTTGGTGCTCGTCATGGATGGATTTATTGGGCGGCGGCGCAGGT	50348785	50348962	50349012	50348960	-1	3	Si022839m.g	50348070	50349491	None	12277	1698	127135	No_or_no_constitutive_exon
TTTTAAAAAAAGGTGAAATTGGATGCTTATTTTGACACTTTGGGTGACAGAG	50392221	50392355	50392405	50392353	-1	3	Si021747m.g	50391589	50395086	None	12277	1698	127135	No_or_no_constitutive_exon
ATATTTGGGTATGCCCAGAGTTGAGATCACTGGAATCTTGCTTGGGAGAGTT	50438534	50438786	50438836	50438784	-1	3	Si024698m.g	50438534	50443339	None	12277	1698	127135	No_or_no_constitutive_exon
TTTGAGGGATTAAAAGGTTGGCCAATCCTTTGTTCCAAAGGGACACATAGGA	50444254	50444298	50444204	50444256	1	3	Si025067m.g	50443376	50444298	None	12277	1698	127135	No_or_no_constitutive_exon
ACGTACAATTTGTCGTTGATTTGCCTGACACCCCCGGGTGAAATCAGTAGGT	50477411	50477578	50477361	50477413	1	3	Si022152m.g	50477046	50484147	None	12277	1698	127135	No_or_no_constitutive_exon
AGCCAGTTGCCCCCGAATGCGGCACGCTCTAATGCAGCTTCGGGGTGCAGGT	50477710	50477803	50477660	50477712	1	3	Si022152m.g	50477046	50484147	None	12277	1698	127135	No_or_no_constitutive_exon
TGCACGTACAATTTGTCGTTGATTTGCCTGACACCCCCGGGTGAAATCAGTA	50477408	50477578	50477358	50477410	1	3	Si022152m.g	50477046	50484147	None	12277	1698	127135	No_or_no_constitutive_exon
TGGGCACCAATGGTCGTGCAGCAAAAGCGTCACGCTTGGTGCGCGGGGAGGT	50563542	50563869	50563492	50563544	1	3	Si023323m.g	50563067	50563869	None	12277	1698	127135	No_or_no_constitutive_exon
TGTGTAAGTGTGACCCGCCCGCTCGATGGGTTCTGCGGTGGTGGGCGCAGGA	50647161	50647233	50647283	50647231	-1	3	Si023093m.g	50645618	50647449	None	12277	1698	127135	No_or_no_constitutive_exon
GGTTCTTGCATTTAGATCTTAGTTGCTTACCTGTTTTTTTGGGGCTGTAGTC	133131	133215	133081	133133	1	4	Si005788m.g	130798	137326	None	12277	1698	127135	Yes
CACAATGTGACTTGACGCTGATTGTTGGCTTTCCTTTTTGGGGGGGACAGTT	184926	185465	185515	185463	-1	4	Si007383m.g	184926	186690	None	12277	1698	127135	No_or_no_constitutive_exon
ATTTATATCTAACACAGTAAATTGCTTGAATTATTTCTTGGGGGGAAAAGAG	233806	233986	234036	233984	-1	4	Si005942m.g	229188	234946	None	12277	1698	127135	No_or_no_constitutive_exon
GGGTGTGCGCCCACGTGCTGGACGGGCTCATCCACGCGGTGGTGGGGAAGCC	284058	284250	284008	284060	1	4	Si008632m.g	283866	284250	None	12277	1698	127135	No_or_no_constitutive_exon
GCAACGAACCCACCGCCGTTGCAGATTCCAGCTGCGGTAGGGAGATCTAGGT	323631	323760	323810	323758	-1	4	Si008349m.g	322174	323925	None	12277	1698	127135	No_or_no_constitutive_exon
ATGCGACCGACGCTGCTGGGCTGCCGGATTACAGCTTCTATGGGGTAAAGGA	337450	337861	337911	337859	-1	4	Si005677m.g	330300	338644	None	12277	1698	127135	Yes
CTACGGGCCGGCCCAAACAATGCTGGGCCCAACCCAATGGCCGGGAGCAGGC	419964	421513	421563	421511	-1	4	Si006878m.g	419964	422213	None	12277	1698	127135	No_or_no_constitutive_exon
ATCGTTGGCTTGATCCATCCGGTTCATTATCAGGTTGCTTTGGGACGCAGGA	450682	450922	450632	450684	1	4	Si007108m.g	447816	450922	None	12277	1698	127135	No_or_no_constitutive_exon
GGCGGAGGCCGTGGGCGCGGCGGACCTGCAGTCGCGCGGACACGGGTGAGCG	591405	591788	591838	591786	-1	4	Si006421m.g	591405	592788	None	12277	1698	127135	No_or_no_constitutive_exon
TCTGTTGGGCTATCGGCCCAAAAGTTCCACGGGAAGAAGAAAGGGAGGAGGG	883615	883821	883565	883617	1	4	Si007411m.g	883357	886062	None	12277	1698	127135	No_or_no_constitutive_exon
CAGGAACGCCATGAGGATGTACCGCATGACACCCCCCAAGGGGATCGGAGCC	914600	914850	914550	914602	1	4	Si008302m.g	912875	914850	None	12277	1698	127135	No_or_no_constitutive_exon
CTCCCACTCTCAGTGCAGACGCACTATGCATAGGATGGGGAAACAGGCAGGC	1453425	1453560	1453375	1453427	1	4	Si008455m.g	1453276	1453560	None	12277	1698	127135	No_or_no_constitutive_exon
CTGATTGGTCTTTTAGTGCTGACACAGACTGTACTTGTGCTGATGGGCAGAC	1680880	1681024	1680830	1680882	1	4	Si008146m.g	1673050	1681024	None	12277	1698	127135	No_or_no_constitutive_exon
GGGAGAATCCGTGAGTTTCTTTTACGTGGGAGAAGAATTGGGCGCAGCAGTT	1781983	1782160	1781933	1781985	1	4	Si006741m.g	1781573	1785867	None	12277	1698	127135	No_or_no_constitutive_exon
CAAACGCTAATTATCAGATGGGACTGCAACTCGATTCATTTGAATGGGAGTC	2618175	2618406	2618125	2618177	1	4	Si008053m.g	2617784	2618406	None	12277	1698	127135	No_or_no_constitutive_exon
CTCGTTTTGGGAGGTTGTTCTAATCTTAGTCTTCCTGATGGGATAAACAGGT	2850528	2850903	2850953	2850901	-1	4	Si008360m.g	2849193	2851652	None	12277	1698	127135	No_or_no_constitutive_exon
GATGCTCTGTGCTGATGCTGGTTGCTATGTGTTGGGTGCAGGGGCGCAAGGT	3156509	3156543	3156459	3156511	1	4	Si007276m.g	3155312	3157738	None	12277	1698	127135	No_or_no_constitutive_exon
CTGGAAGTGATCCAATTAAAAAAGTTGATAATGCTCCTACTTCAGGGAAGAA	3260059	3260980	3260009	3260061	1	4	Si005781m.g	3256409	3261645	None	12277	1698	127135	No_or_no_constitutive_exon
CGGGTGTATGATCTCTCAGTTGCATCCTGAACCTAACCGGAGGGAACGAGAG	3269302	3269747	3269252	3269304	1	4	Si008309m.g	3265216	3269817	None	12277	1698	127135	No_or_no_constitutive_exon
GAAACTGAAACTACAACCTCTGGGAGTCAAAGTAAAAAAAACGGGGTGAGCG	3581920	3582213	3582263	3582211	-1	4	Si007961m.g	3579315	3582673	None	12277	1698	127135	No_or_no_constitutive_exon
TTTGGCTTGTTCGGGGTTCTGGATTAATTTGTTTTGTGTTGCGCGGGCAGCT	3612290	3612383	3612433	3612381	-1	4	Si007311m.g	3610804	3612826	None	12277	1698	127135	No_or_no_constitutive_exon
GTGGGTGTCTGAATACTGACGATGATTCATCTCGTTTTTTGGGATGCCAGGC	3681047	3681186	3680997	3681049	1	4	Si006453m.g	3679264	3681696	None	12277	1698	127135	No_or_no_constitutive_exon
AGCGCCTGCGCCCACGCGCTGACCCTACTCCCGAGTTCCCGGCGCGGGAGGG	3715920	3716403	3716453	3716401	-1	4	Si006623m.g	3715920	3717149	None	12277	1698	127135	No_or_no_constitutive_exon
TGTTGTTGCAGTGATACGACACTAATTATCTTTTTAAAAAATGGGTGCAGGT	3973479	3973875	3973925	3973873	-1	4	Si005924m.g	3971513	3976183	None	12277	1698	127135	No_or_no_constitutive_exon
ATTAGGTTTGATCTATGTAGAGACCTCTTCCGGCCTGCAGGGCGTGACAGCT	3973028	3973366	3973416	3973364	-1	4	Si005924m.g	3971513	3976183	None	12277	1698	127135	No_or_no_constitutive_exon
TACAATCGTTTAAATGTTAATACCTCATCCGGTCAATTCACTTGGGAAAGCC	4189596	4189881	4189931	4189879	-1	4	Si008413m.g	4189596	4190164	None	12277	1698	127135	No_or_no_constitutive_exon
GATCTTAGAGTTGGTCTGCTGTTGTTGTTTTGTGGTGGGTTCGGAAGCAGGT	4221240	4221540	4221190	4221242	1	4	Si005835m.g	4220784	4224389	None	12277	1698	127135	Yes
CTGATTTATATGCTGATACAAGAGAATTTGCTACTACTTAACGTGGGCAGAG	4428879	4429021	4429071	4429019	-1	4	Si005836m.g	4419525	4429737	None	12277	1698	127135	Yes
AACTAGTGTGTTTATTATAGATCCCTTCATTTGTATTCGGGTGAAATAAGTA	4529992	4530069	4530119	4530067	-1	4	Si008254m.g	4529576	4535406	None	12277	1698	127135	No_or_no_constitutive_exon
TCTGTAGACTCACCTCCTCTACTCATCTCTAATTTTGGCCTCACGGGAAGCT	5119270	5119498	5119220	5119272	1	4	Si008287m.g	5116123	5119733	None	12277	1698	127135	No_or_no_constitutive_exon
CTCGTGTTCTTCTGCTTGGCTTCTATTTTGACCTGTTCTCGGGCGTACAGAG	5342968	5343014	5343064	5343012	-1	4	Si007994m.g	5340224	5343453	None	12277	1698	127135	No_or_no_constitutive_exon
AGCTACAAAGATTCTATTTCTGATGCAAATTCATTTTTTTGTGGGTGCAGAT	5384696	5384834	5384646	5384698	1	4	Si006611m.g	5382022	5387940	4340170	12277	1698	127135	Yes
ATCTCGCCGCGGAAATGGTGGCCTGATTGCTTCGTTTGTTGGGATGGCAGAT	5506020	5506190	5505970	5506022	1	4	Si008964m.g	5505367	5506366	None	12277	1698	127135	No_or_no_constitutive_exon
CTCTTTTAGTGGTTTATTGCTAATGTTTCCTACTTTCCTTTAATGGGCAGTG	5600946	5600992	5600896	5600948	1	4	Si008908m.g	5600721	5602763	None	12277	1698	127135	No_or_no_constitutive_exon
TTAGTTAAAATAAACTTGTTACTGACATTTGTTTTGGAATGGGCAGCCAGGC	6203152	6203246	6203102	6203154	1	4	Si008550m.g	6200410	6205601	None	12277	1698	127135	No_or_no_constitutive_exon
ATCTGAAGCCTTTTGGTTTGTTTTTTTTTTCGCGTTGGGTGTGTGAGAAGGT	6242459	6242601	6242651	6242599	-1	4	Si006855m.g	6239093	6243259	None	12277	1698	127135	Yes
TGCACCCGAGAGTGCCTGCTGGGCGCAAGGGCTTTTGGGAGCAGTTGGAGCC	6732730	6733745	6732680	6732732	1	4	Si005699m.g	6731957	6742606	None	12277	1698	127135	Yes
TCAAACATCGTGCAATGCTTGAACCTGATGAGTGTTCCGCTGATGGGCAGTG	6825280	6825543	6825230	6825282	1	4	Si005966m.g	6822714	6826290	None	12277	1698	127135	No_or_no_constitutive_exon
GAGTAATCCTCAAATATGCCTATTTACTACGCCTTAAAAGGGGTGTACAGGC	7349082	7349234	7349032	7349084	1	4	Si006304m.g	7346229	7350695	None	12277	1698	127135	No_or_no_constitutive_exon
AGGAAATCTGTTTTTGTGATGTGCAGCTCAACCCCAAGCTCTGGGGCAAGGT	7460778	7461259	7460728	7460780	1	4	Si007429m.g	7460574	7461259	None	12277	1698	127135	No_or_no_constitutive_exon
CGTGCGATCTGACCGTGCGTTTGTCTCCCTCACCCACCGGGGGCGTGCAGGG	7622294	7622440	7622244	7622296	1	4	Si006378m.g	7621267	7625361	None	12277	1698	127135	No_or_no_constitutive_exon
TGCATCCCTCTAGATCCCTCTCTCATCGGCTTGTGTTGTGATGGGAGCAGAG	7622553	7622772	7622503	7622555	1	4	Si006378m.g	7621267	7625361	None	12277	1698	127135	No_or_no_constitutive_exon
CCATGAGGAACTCACCGTGAGACTCACGCGCGGATCACATGCATGGGCAGGC	7639626	7639728	7639778	7639726	-1	4	Si006695m.g	7638420	7640926	None	12277	1698	127135	No_or_no_constitutive_exon
GGTTTAACGAGCGGTTATTACTCACTAATGTAAAACGCGCGCGGGTGCAGGT	7727614	7727766	7727564	7727616	1	4	Si008439m.g	7726120	7728329	None	12277	1698	127135	No_or_no_constitutive_exon
GCACAAAAATCATATTTGCTACACTTGCTGACAAAGGTCACATGGGTAAGGA	7881873	7882074	7882124	7882072	-1	4	Si008531m.g	7881873	7883719	None	12277	1698	127135	No_or_no_constitutive_exon
GATTGCCTTCTGGACTCGTAGCGCTGAGCTTCTCCTTCGCTGGGATGCAGAT	8633164	8633535	8633114	8633166	1	4	Si008273m.g	8632806	8633867	None	12277	1698	127135	No_or_no_constitutive_exon
GCGTATAATACGCTCCGTTTCCTTTTTGTTTGGGCGCGCGCGGGACGCAGGT	8718868	8718967	8718818	8718870	1	4	Si006161m.g	8718318	8721240	None	12277	1698	127135	No_or_no_constitutive_exon
TGCGATGCATGATAGCCTTCCCGTGAGTGATCGTGCTTTCGTGGGTGCAGGT	9517600	9517701	9517751	9517699	-1	4	Si006999m.g	9516604	9518140	None	12277	1698	127135	No_or_no_constitutive_exon
TAGGCGGCTCGTTGAGATGGACATGAACGTGATGGACGCCGGACGGGCAGGT	11636059	11636209	11636259	11636207	-1	4	Si008021m.g	11636059	11636878	None	12277	1698	127135	No_or_no_constitutive_exon
AGATACAAGATTCACACGGTGGTGCTGCGCTAGGGTACGAGGGATCGGAGTT	11880317	11880566	11880267	11880319	1	4	Si008620m.g	11879397	11880566	None	12277	1698	127135	No_or_no_constitutive_exon
AATGACCGAATCATGATCTTCATCCTTCCTTGTGCAGGATGGGAAGGTAGCA	11881797	11881866	11881916	11881864	-1	4	Si008245m.g	11881797	11882480	None	12277	1698	127135	No_or_no_constitutive_exon
CTTGTTCCATAGACGCACAGGTTCGATTTCCTGATCCTCCGCATCGGGAGGT	11959121	11959319	11959071	11959123	1	4	Si008785m.g	11958768	11960425	None	12277	1698	127135	No_or_no_constitutive_exon
CAGAATTTGTGAGAATTTGAAATCCGTGCTGTGTGCATTGGGATTGACAGGT	11959437	11959613	11959387	11959439	1	4	Si008785m.g	11958768	11960425	None	12277	1698	127135	No_or_no_constitutive_exon
CTTCCTGCCTGCTCTGATTGATTGATCGATTGAAATGTGTCGGGTGGCAGGG	12095901	12095985	12096035	12095983	-1	4	Si006261m.g	12092269	12096259	None	12277	1698	127135	No_or_no_constitutive_exon
GGGTGACGGGCGCTGGCACAACTTCTTGCCTGTGATGGCGGCGGGTGCAGGC	12125592	12126309	12125542	12125594	1	4	Si007821m.g	12125332	12127014	None	12277	1698	127135	No_or_no_constitutive_exon
TGTTTTGTGGTGGTGGTTTGATGGAGTTCTCTTGGTGGTGGGAATTGCAGTC	12133772	12134241	12134291	12134239	-1	4	Si005895m.g	12129618	12134810	None	12277	1698	127135	No_or_no_constitutive_exon
TGTGTTTTGGAATGGGGGGTGGGGGGGGGGGGTGCGGCGGCGCGGGGCAGCT	12700479	12700713	12700763	12700711	-1	4	Si008460m.g	12700153	12701101	None	12277	1698	127135	No_or_no_constitutive_exon
CCTGAAACTATGCTCATATATTCTAATTTACCTTTTCCGGGTGGGTGCAGGT	12829320	12829524	12829270	12829322	1	4	Si006462m.g	12826813	12830893	None	12277	1698	127135	No_or_no_constitutive_exon
CTGGTGCGCCCGATCTCCTGACGCTCTCTCTCTCTCGCCTCTCGGGGGAGTC	13560382	13560473	13560523	13560471	-1	4	Si007096m.g	13559875	13561243	None	12277	1698	127135	No_or_no_constitutive_exon
TACTCTCTCATGTAAGTATGTAACATTGTAACCTCTGTCATGGGCGGCAGGC	13684638	13684927	13684977	13684925	-1	4	Si006830m.g	13683560	13685368	None	12277	1698	127135	No_or_no_constitutive_exon
TGCATACTAATCAATCGGTGACTCTGGCTGATCTCTGTCTTGGGTAGCAGGC	13757615	13757904	13757954	13757902	-1	4	Si006846m.g	13756779	13758369	None	12277	1698	127135	Yes
TCAAGGTGATGAGGAATCTAGAAAGGTCACAACTTCATATGGGTCCAAAGGT	14142690	14143320	14142640	14142692	1	4	Si006050m.g	14140072	14144431	None	12277	1698	127135	No_or_no_constitutive_exon
GTGCACCAGCTGATCTTTGAGTCGTGGAAATGGCGTTGGGGAAGATGCAGGT	16103718	16104113	16104163	16104111	-1	4	Si007698m.g	16103718	16104358	None	12277	1698	127135	No_or_no_constitutive_exon
TGTTTGTGGTTTAGGAGAGGGCTCAACAGACGAATCTTGGGATGTGGAAGGT	16449869	16449932	16449819	16449871	1	4	Si008012m.g	16448949	16450117	None	12277	1698	127135	No_or_no_constitutive_exon
TTGCCGATTGGAGCTTAATCCCTGTCCGACGTCTATGGCGGGTGGCGCAGGT	16665028	16666418	16664978	16665030	1	4	Si007193m.g	16664817	16666418	None	12277	1698	127135	No_or_no_constitutive_exon
ACAAGTGCAAGATTCACTTTTAATTTTCCAGATGACACCAGGGAATGCAGGT	17525384	17525863	17525913	17525861	-1	4	Si006515m.g	17525384	17528384	None	12277	1698	127135	No_or_no_constitutive_exon
TGTGATGGGGAATCTTCTTTTTGCATAGTGTTAAAGTTGGGAGTTTGGAGGG	17673094	17673559	17673044	17673096	1	4	Si008166m.g	17672491	17673559	None	12277	1698	127135	No_or_no_constitutive_exon
CGAGGAAACAGAGGACACGGAGAGACGAGCTTTACTCTTGGGATGTGCAGGT	18731802	18731993	18732043	18731991	-1	4	Si006382m.g	18731162	18733520	None	12277	1698	127135	No_or_no_constitutive_exon
AACTCGATCGAGGGTGATGGTGATCATTCATCTCCACGGCCTAAGGGAAGGT	19241939	19241984	19242034	19241982	-1	4	Si008528m.g	19241604	19242132	None	12277	1698	127135	No_or_no_constitutive_exon
CTTGGCTGATCATATTAATTGATCGATTGAATTATGTTGTGCAAGGGCAGCT	19595814	19596037	19596087	19596035	-1	4	Si006976m.g	19595471	19596956	None	12277	1698	127135	No_or_no_constitutive_exon
CTACGAATTTGTCCTTTGCATGACACGATTGCTACATTGTGTGGGAACAGGT	19608894	19609004	19609054	19609002	-1	4	Si005690m.g	19597173	19609863	None	12277	1698	127135	No_or_no_constitutive_exon
CTTATCTTTCCTTCATGTGTATATTATTCTTCTATTTTATATGGGACTAGGT	19634011	19634090	19634140	19634088	-1	4	Si008315m.g	19627281	19636411	None	12277	1698	127135	No_or_no_constitutive_exon
TACTTTACGTATGAGTAGTTCACGTCACGGTTTTTTTGCAGGATGGGTAGCC	20424405	20424618	20424668	20424616	-1	4	Si008788m.g	20423975	20425283	None	12277	1698	127135	No_or_no_constitutive_exon
ACTCTGATTGGACCAGTATGTTCTTTGGTGCCATACTCTAATGATGGGAGGA	22047600	22047738	22047550	22047602	1	4	Si008467m.g	22045113	22047738	None	12277	1698	127135	No_or_no_constitutive_exon
GAAAAAGGCAAGGACACGTACATAATATATAGAAGAAGGGAAGATGGTAGAA	23903104	23903936	23903054	23903106	1	4	Si008534m.g	23899726	23905558	None	12277	1698	127135	No_or_no_constitutive_exon
GGGCAGGTTTCGAGGAGATATTTGATCATGTTATGAAGGGCAAGGGTCAGGT	23904322	23904614	23904272	23904324	1	4	Si008534m.g	23899726	23905558	None	12277	1698	127135	No_or_no_constitutive_exon
GCTCGATAAGCAAACCGAACACTGACGCAAGTTTTCTCTTGGGCATGCAGGC	24091082	24091879	24091929	24091877	-1	4	Si007145m.g	24091082	24092571	4340941	12277	1698	127135	Yes
TGCTTCCAGTAAATTGTTGCTTTAATTTCCTTTTGCTTATGGGCATGCAGGT	25508432	25508755	25508805	25508753	-1	4	Si009056m.g	25508432	25509795	None	12277	1698	127135	No_or_no_constitutive_exon
TATCGTAACATTGATCACTCTTGGAATGAAAACTATGCGTACAGGGATAGCA	26218240	26218327	26218190	26218242	1	4	Si008462m.g	26217667	26218730	None	12277	1698	127135	No_or_no_constitutive_exon
TATCTACACCCAATTTTATAAGGTGTGTTTTGCATGGTATGATTGGGCAGGG	26542061	26542730	26542011	26542063	1	4	Si006640m.g	26541392	26543710	None	12277	1698	127135	No_or_no_constitutive_exon
TGTCATGAAGACAATGTCTGAATTTGAGGCTTTTGCTTTGAGGGCTGAAGAC	26596694	26597020	26596644	26596696	1	4	Si009005m.g	26595448	26597020	None	12277	1698	127135	No_or_no_constitutive_exon
AAAGAGATAGCTAACTCACAAGAATCTTGTTAATGTGTGGGACATGGCAGAT	26849159	26849431	26849481	26849429	-1	4	Si007822m.g	26848314	26849733	None	12277	1698	127135	No_or_no_constitutive_exon
ATCTAACACTTCATACTCGTGCTAATTATTGGAACCTGATGATTGGGAAGTT	27587608	27588234	27588284	27588232	-1	4	Si008670m.g	27586658	27589272	None	12277	1698	127135	No_or_no_constitutive_exon
CGGATGGATTTTCGGAAGATTTGCACCTTAATTACTAACCGGGACTAAAGGC	27702265	27702529	27702215	27702267	1	4	Si008631m.g	27701284	27702529	None	12277	1698	127135	No_or_no_constitutive_exon
TTGCAAGAACTCCATGTCTTCAGTTCTGACACTAGAATTGGGTCAAGCAGAG	28387517	28387588	28387638	28387586	-1	4	Si006094m.g	28385397	28388785	None	12277	1698	127135	No_or_no_constitutive_exon
TCTGCTGCCTTACCAGAGTACTGTGCTGATCTGAAAGAGCATGGGCGCAGGG	28498416	28498608	28498658	28498606	-1	4	Si006919m.g	28497570	28499035	None	12277	1698	127135	No_or_no_constitutive_exon
TTCTTGTTTTGTTTCATCTGGTTCATGGTGCTTTTGGTTGGTGGGTGCAGGA	28637427	28637629	28637679	28637627	-1	4	Si007119m.g	28635699	28638053	None	12277	1698	127135	No_or_no_constitutive_exon
GCGGACGGACTGGGTCCTCACCGACTACGCGCGCGTACTGGGCGCCGGAGGC	28675855	28676912	28676962	28676910	-1	4	Si006373m.g	28675855	28677291	None	12277	1698	127135	No_or_no_constitutive_exon
GGAAATATCACAACAAACACTTCAACATACATTGTACTCGGGAATGGCAGCC	28948157	28948433	28948107	28948159	1	4	Si008206m.g	28947384	28949809	None	12277	1698	127135	No_or_no_constitutive_exon
CAAGGTGATGAATCCACTGGTGCCAGCGGCAATGGTTCAGATGGGGGAAGAG	29322425	29322553	29322603	29322551	-1	4	Si008735m.g	29321983	29323215	None	12277	1698	127135	No_or_no_constitutive_exon
GCGAACTTGAGGAGGCATAACGGATGGTTTTCTTGTCCGGGGTAAAAAAGTG	29405866	29405891	29405816	29405868	1	4	Si007358m.g	29405669	29408594	None	12277	1698	127135	No_or_no_constitutive_exon
CACGGTGCTGCCGGATGCCCGCAGAGGCGGAGACCTGCCGGGTGGAGTAGCA	29555036	29555111	29554986	29555038	1	4	Si008709m.g	29551960	29555111	None	12277	1698	127135	No_or_no_constitutive_exon
ATGGTCACTTAAATTTTAACACCTCATCCGGGTCTATCAACTTGGGAAAGCC	29918170	29918592	29918642	29918590	-1	4	Si008606m.g	29917879	29918843	None	12277	1698	127135	No_or_no_constitutive_exon
CCAAGAAATGTCCAAGATTCATGAGCAAATAGAAAAGAACAATGGGGTAGCT	29917879	29917952	29918002	29917950	-1	4	Si008606m.g	29917879	29918843	None	12277	1698	127135	No_or_no_constitutive_exon
ACCTCGCCGGCGCGGGCTGGGCCGTCGTGTACGCCTACCTGTCGGGGGAGCC	30273723	30273859	30273673	30273725	1	4	Si008020m.g	30273271	30275258	None	12277	1698	127135	No_or_no_constitutive_exon
TAACAATTACCAAAACTCACCAAAAAAATCTGACAAAAGAAGGGTTGCAGCA	30278749	30278877	30278927	30278875	-1	4	Si006227m.g	30277675	30279847	None	12277	1698	127135	No_or_no_constitutive_exon
GCTTATAAAAGCAGCCAGCTTGCGGCCTCGTCCACACCCGCTGCGGGAAGGG	30331611	30331765	30331561	30331613	1	4	Si006219m.g	30330908	30336472	4341777	12277	1698	127135	No_or_no_constitutive_exon
ATTTTCTTTGTCGTCATCATGCATGCTAGCTTCGGCAACAGATTGGGCAGGT	30350334	30350973	30350284	30350336	1	4	Si008713m.g	30350069	30351268	None	12277	1698	127135	No_or_no_constitutive_exon
AGGGCTTTGAGCCTGAGCCCTGGAGCTTTATTGGATGCTTGGTTGGGCAGGG	30436435	30436553	30436385	30436437	1	4	Si006519m.g	30436169	30439335	None	12277	1698	127135	No_or_no_constitutive_exon
GAAACGATAGGAATAGAAGGCATCTATGAAAATATTGCTGGGGGGAATAGGG	30551370	30551647	30551697	30551645	-1	4	Si008659m.g	30550441	30552357	None	12277	1698	127135	No_or_no_constitutive_exon
TTTACTGATTCATACGGTGGATATACGAATATACATACATGCGGGTACAGGT	30907042	30907857	30907907	30907855	-1	4	Si006474m.g	30906541	30908735	None	12277	1698	127135	No_or_no_constitutive_exon
AATCGAAAATGTCTTTTTGAAACTAACTGTGAAAATGGGGAAAAATGTAGGA	30915745	30915834	30915884	30915832	-1	4	Si008325m.g	30914289	30917038	None	12277	1698	127135	No_or_no_constitutive_exon
CCATCATCAACGTGTGGCTGCTGGGGTGCGTGCCGGCGGTGCGGGTGCAGAG	31228998	31229302	31229352	31229300	-1	4	Si008840m.g	31228998	31230326	None	12277	1698	127135	No_or_no_constitutive_exon
CTCCTCATCTCCGAGCTCAGCGACGATCCATGGCACCACCGGGTCGCAAGAA	31236414	31236879	31236929	31236877	-1	4	Si007922m.g	31236414	31238173	None	12277	1698	127135	No_or_no_constitutive_exon
ACGGGGCGGCGTGCGCGGAGCTGGGGAGGCAGGGGTGGCGGCGTAGGGAGCA	31360203	31360559	31360153	31360205	1	4	Si006513m.g	31359412	31362127	None	12277	1698	127135	No_or_no_constitutive_exon
CGATCTGTGTGTTGTGTGTGACCGCGCGTGCACGTGGTGGGTGGGCGCAGGC	32007860	32007950	32007810	32007862	1	4	Si005783m.g	32007424	32016125	None	12277	1698	127135	Yes
CCCCGAGGAGTTCCGGCCGGAGCGGTTCGAGGCTGAGGCCGGAGGGGTAGTT	32192319	32192565	32192615	32192563	-1	4	Si008740m.g	32192319	32193952	None	12277	1698	127135	No_or_no_constitutive_exon
TTTGCTATCTTTAGTTCTTACAAAATTTGTTTACCAATGGGAATGAACAGAT	32244895	32245049	32245099	32245047	-1	4	Si008775m.g	32243659	32246698	None	12277	1698	127135	No_or_no_constitutive_exon
CGGACACTGACACTGAAAGTCTGAAACTGTTCCCGTGCCGGGAAAACCAGCT	32257637	32257820	32257587	32257639	1	4	Si006371m.g	32255778	32258815	None	12277	1698	127135	No_or_no_constitutive_exon
GCCGGCAGGGCGGCAGGTATCTTCCCTTCCCTCCCTCGGGGTCGGGGCAGCT	32543415	32543714	32543365	32543417	1	4	Si006323m.g	32543005	32547244	None	12277	1698	127135	Yes
CACTGTATTTAATATTCTATACTAACTATATCCCTTTTGCTGGTGGGCAGAT	33141392	33141605	33141342	33141394	1	4	Si005742m.g	33138040	33144250	None	12277	1698	127135	No_or_no_constitutive_exon
AGGGAATGACATCCACACAAAGATTATAAAGCTAGAACAGGGTGCTGAAGGA	33588097	33588185	33588235	33588183	-1	4	Si008246m.g	33585632	33590638	None	12277	1698	127135	No_or_no_constitutive_exon
GCTTGCTCAACCCTGCAAGAGACAGTAAATAACTCACCGCTAGGGGTTAGCT	33647664	33647812	33647614	33647666	1	4	Si008344m.g	33644222	33648568	None	12277	1698	127135	No_or_no_constitutive_exon
GATCTGATCGGGTTGTTTGGGTTGTCGTTGGCCCCTGCTGGGTGGAACAGGA	34332198	34332331	34332148	34332200	1	4	Si006987m.g	34331671	34335969	4341465	12277	1698	127135	No_or_no_constitutive_exon
CCGAACATGGAGCGGCAGGTGTACACCTAATCTTCGAGGCGGGAAGCAAGGG	34340290	34340872	34340240	34340292	1	4	Si008205m.g	34340093	34340872	None	12277	1698	127135	No_or_no_constitutive_exon
TTGCTCGTATGCGTGGGTGATTTGCGTGGATTATGTTTTCGGGGGTGTAGGC	35044975	35045037	35045087	35045035	-1	4	Si006894m.g	35041907	35045372	None	12277	1698	127135	No_or_no_constitutive_exon
TCTCTTTACAACATAACAACGCTGACATACCTTAACATGGGCATGAATAGCC	35281006	35281602	35280956	35281008	1	4	Si008677m.g	35280319	35283452	None	12277	1698	127135	No_or_no_constitutive_exon
AGATGGATTAATTTGCTCTTAGCTGTTGCTGTTTGCCATTGGGAAAGCAGCG	36211571	36212180	36212230	36212178	-1	4	Si008985m.g	36211571	36212376	None	12277	1698	127135	No_or_no_constitutive_exon
GCTTATTCTATATGGACGACACACGATGATTTTCCAATTTTGCAGGGAAGCT	36345380	36346093	36346143	36346091	-1	4	Si005687m.g	36343813	36351895	None	12277	1698	127135	No_or_no_constitutive_exon
ATAAATTCATAGTATGCTCATTTAAGTATTCAATGAACATTGGGTAACAGAT	36629875	36629965	36629825	36629877	1	4	Si005800m.g	36627567	36635379	None	12277	1698	127135	Yes
CGTCTGCTAATGCAAAATGTTTGTACGGTGTACGTGGTGCATGGGCGCAGGA	37048669	37049233	37048619	37048671	1	4	Si007346m.g	37047850	37049233	None	12277	1698	127135	No_or_no_constitutive_exon
TATGTGAACATATTTGAAGATAGGTTGCATGGTGAATTCCAGGGATAAAGGC	37325991	37326072	37325941	37325993	1	4	Si005762m.g	37323034	37332341	None	12277	1698	127135	No_or_no_constitutive_exon
TGCGGTCCGGGGACGCAGCGACGACGTGCGCGCTGTTTGACGGGATGTAGCC	37891316	37891385	37891266	37891318	1	4	Si008079m.g	37890386	37891637	None	12277	1698	127135	No_or_no_constitutive_exon
CCGTCCTCGTCCAACTCCGGCCAACACGTGCTTGGGTGGGAGACTTGGAGTG	38142388	38142586	38142338	38142390	1	4	Si006026m.g	38141858	38148223	9267339	12277	1698	127135	No_or_no_constitutive_exon
GAAGCACACAGGTATCACTTTGCTGACTTTGTTCTGGCACATGGGAATAGAC	38345962	38346048	38346098	38346046	-1	4	Si005915m.g	38342858	38349581	None	12277	1698	127135	No_or_no_constitutive_exon
GGGGCGGCGGGGTGCGCCATCTGCCTGTCGGACTTCGCCGACGGGGAGAGGA	38601899	38602073	38602123	38602071	-1	4	Si008163m.g	38601899	38602438	None	12277	1698	127135	No_or_no_constitutive_exon
GGGTCACTGACGCGAGCGTCCTGATCTTTTTAATCGAGCTGGCCGGGCAGGG	38783484	38783617	38783667	38783615	-1	4	Si008341m.g	38783141	38783818	None	12277	1698	127135	No_or_no_constitutive_exon
ATCATGCATCGTTCCACAACTGAACTGAACTGAACTGTGATTGGGAACAGGG	38804820	38804962	38805012	38804960	-1	4	Si007911m.g	38804820	38811351	None	12277	1698	127135	No_or_no_constitutive_exon
CGGCGTGGCGGCGGCGGCGACGCCAGGCTCCTGAGCCTGGCGGAGGGCAGGG	38908253	38908564	38908203	38908255	1	4	Si007908m.g	38907981	38908911	None	12277	1698	127135	No_or_no_constitutive_exon
AAGGCCATCGTCGTGTCCGCGACGCGGCGGCTGCCTCGCCGTCGGGGGAGAC	38908602	38908911	38908552	38908604	1	4	Si007908m.g	38907981	38908911	None	12277	1698	127135	No_or_no_constitutive_exon
CTCGTCCCCGGCCGGCGCAGAACGGGACCAGGAACGGGGACGGCGGGAAGCG	39254257	39254804	39254207	39254259	1	4	Si006242m.g	39253587	39257255	None	12277	1698	127135	No_or_no_constitutive_exon
CTGTGGTGTTGTGAGTTATGATGTTGGATTTCATGTGCGGGGTGGTGCAGGA	39439277	39439359	39439409	39439357	-1	4	Si007567m.g	39437742	39439864	None	12277	1698	127135	No_or_no_constitutive_exon
CTTGAGCTTGACATACAGTTTTATTTTTTTTTCCTTCTGAAATCGGGCAGTT	39589123	39589284	39589334	39589282	-1	4	Si006810m.g	39587245	39590524	None	12277	1698	127135	No_or_no_constitutive_exon
AAACATACGAATATATGGGCACGTGGCCTTGTCCTTCCTTATACGGGCAGCA	39785901	39786101	39786151	39786099	-1	4	Si008482m.g	39785901	39786752	None	12277	1698	127135	No_or_no_constitutive_exon
TTTGATGATGTGGCTGCATCATATGATCTGCATGCATATGGTGGGTGCAGAA	39789549	39789789	39789839	39789787	-1	4	Si006783m.g	39788582	39790507	None	12277	1698	127135	No_or_no_constitutive_exon
GGAGGCCGGCCGGTAGTGATCGATCATTTCTGTTTCTGACATGGGATTAGGG	39788582	39788803	39788853	39788801	-1	4	Si006783m.g	39788582	39790507	None	12277	1698	127135	No_or_no_constitutive_exon
GCTCACGCGCCACTAATTAAAGGGAATTGCTACTGCACGCATGGGTGCAGGA	39793681	39794318	39794368	39794316	-1	4	Si006703m.g	39793681	39795218	None	12277	1698	127135	No_or_no_constitutive_exon
CTATTTTAACTGCATCTGACTTGGAGTTTTTTTTAAAATCATGGGTGTAGGG	39910031	39910298	39910348	39910296	-1	4	Si005911m.g	39905774	39911892	4342117	12277	1698	127135	Yes
TCTGTCAGTTGGTTCTCTTGGTGACTGACCTTTGTATTTTGGGAATGCAGGC	40086580	40087366	40087416	40087364	-1	4	Si005718m.g	40086580	40092513	None	12277	1698	127135	No_or_no_constitutive_exon
CTATAAGTTGTATCCCTGCTGATGCCTATTTTGTTGTGTGTGGGTGACAGAT	40175883	40176343	40176393	40176341	-1	4	Si007501m.g	40175883	40177943	None	12277	1698	127135	No_or_no_constitutive_exon
TGGTAGAGACGAGCCCTGAAAGCTTCTTCTGGCCTTCTGGGGGGTCGCAGGT	191428	191520	191378	191430	1	5	Si003091m.g	191287	193690	None	12277	1698	127135	No_or_no_constitutive_exon
CCCCTCCTGTTTCATCAAAAGAAAAAAAAATTAAACTTGTGTTGGGACAGGG	301145	301225	301095	301147	1	5	Si002410m.g	299630	301711	None	12277	1698	127135	No_or_no_constitutive_exon
CATGATAAGTTGCTAACTCTAACTACTCTGTTATATATTGCTGGGTGAAGCC	546866	546951	547001	546949	-1	5	Si001531m.g	543925	549624	None	12277	1698	127135	Yes
TGCTGATATCAATCGTGAACACGACGACGTGCCTGCCCCGGGCACCGAAGGT	582026	582317	581976	582028	1	5	Si003754m.g	580659	582317	None	12277	1698	127135	No_or_no_constitutive_exon
CCTTGTATAGATTACTGACAGGATCGTCCGCTCCGCTCGTGGGGGCGCAGGA	599614	599755	599805	599753	-1	5	Si003161m.g	597882	600074	None	12277	1698	127135	No_or_no_constitutive_exon
CAGATCTTCCGTGCCACTAACTATTATGCAATATCTTGTCAACCGGGTAGCA	846540	846647	846697	846645	-1	5	Si005110m.g	845537	849471	None	12277	1698	127135	No_or_no_constitutive_exon
TGTTTGTAACATGTTTTCTTAATTTGTTGACTTATTTTGGGACAATCAAGAT	1393361	1393436	1393486	1393434	-1	5	Si004971m.g	1391834	1393658	None	12277	1698	127135	No_or_no_constitutive_exon
CTGCCTTGTATCGTGTTTTCTAACTTGTTGCTTATTTTGGGACAATCAAGGT	1397596	1397671	1397546	1397598	1	5	Si001043m.g	1396755	1402867	None	12277	1698	127135	Yes
CGCAGCAGTTGTGAGTTTCTGACGCGATCTGTTGTGTTCTTGGGTGACAGGG	2154320	2154786	2154836	2154784	-1	5	Si001759m.g	2154320	2157486	None	12277	1698	127135	No_or_no_constitutive_exon
TGACAATATGCATGCCTTGATTTTTTTTTCTTCAATGTATGATTGGGCAGTA	2176527	2176593	2176643	2176591	-1	5	Si002530m.g	2172261	2178115	None	12277	1698	127135	Yes
GTGTTCCCAATCTTCCTGCAAGCAAAAGGACCGTTCTTTGGGGGCTGCAGCA	2503962	2504518	2503912	2503964	1	5	Si004424m.g	2503504	2504518	None	12277	1698	127135	No_or_no_constitutive_exon
CTCCTCTTTTCTCTACTTCTGTTTCTTCCCCTTCCCCACAGTAGGGTTAGTT	2535711	2535822	2535872	2535820	-1	5	Si003527m.g	2532706	2536105	None	12277	1698	127135	No_or_no_constitutive_exon
CTCGGCGACGGATCCGCCGGCGCTGGAGGTCGCCAGGAAGGCGAAGGGAGAG	2577520	2577699	2577470	2577522	1	5	Si004764m.g	2577352	2577699	None	12277	1698	127135	No_or_no_constitutive_exon
TCACTGAGATCACTTCAAAAACTATTCTTACAATTCCAATGGGATGGTAGGT	2696342	2696420	2696292	2696344	1	5	Si000103m.g	2690588	2702112	None	12277	1698	127135	No_or_no_constitutive_exon
GAACAGTATATTTACCATCCAGAGATCTTTTTTTTTCTGGGACATAACAGGG	2712582	2712711	2712532	2712584	1	5	Si000737m.g	2708496	2714711	4325777	12277	1698	127135	Yes
CTCGTGGCGCTGCTTTCTGGTGACTGGAGCTGGATCCTTGCGGGACGCAGCC	2759953	2760105	2760155	2760103	-1	5	Si003437m.g	2757802	2760397	None	12277	1698	127135	No_or_no_constitutive_exon
TAGGCTAGATCGGGGGACCCGTGGAGAGAGCTATAAATACCGTCGGGGAGCA	2948954	2949056	2948904	2948956	1	5	Si001401m.g	2948629	2952008	4325163	12277	1698	127135	No_or_no_constitutive_exon
AACAGCTTCAACAATTTTTTTACTTATTAGCTAAAAAACATTGGGGGCAGGT	2964715	2964848	2964665	2964717	1	5	Si001961m.g	2961044	2966002	None	12277	1698	127135	Yes
ATCATCTACATTTATTAACAACACTGTCAACACGGACGGATGATGGGCAGGA	3213836	3214039	3214089	3214037	-1	5	Si003010m.g	3212853	3215223	None	12277	1698	127135	No_or_no_constitutive_exon
TGTTTGTATTTCCATCGGTTCTTGCTTGCTTACATGTACGTGGGATGCAGGT	3240732	3241765	3240682	3240734	1	5	Si000698m.g	3240449	3243553	None	12277	1698	127135	Yes
CTTTAAGAATCGAATTCACCCAGCATTGCTGCTCGTTTTGTTGGGGGCAGGT	3319246	3319335	3319385	3319333	-1	5	Si002726m.g	3315759	3319934	None	12277	1698	127135	No_or_no_constitutive_exon
GCTATAATTAATCTTAAATCTGAAAACCTGACTAATTTTGTGGGAGACAGGA	3560616	3560727	3560566	3560618	1	5	Si002537m.g	3559479	3561264	None	12277	1698	127135	No_or_no_constitutive_exon
GGAATTTTTTATTTTGAATAAATTGTGATGTATATTTGGGCAATAAACAGGC	3674100	3674145	3674195	3674143	-1	5	Si001188m.g	3673250	3677973	None	12277	1698	127135	No_or_no_constitutive_exon
AGTGCCTTCCGTAGATGTGGTTCTTGATTCGGCGCTGTTGGGGGATGCAGAT	3767926	3768040	3767876	3767928	1	5	Si000742m.g	3767608	3773552	None	12277	1698	127135	No_or_no_constitutive_exon
AAACCGCATTGCCTGGTGTGCTGATGGCGCTGTGGCATTTGGGCGAACAGGT	3865983	3866049	3865933	3865985	1	5	Si000214m.g	3860104	3866665	None	12277	1698	127135	No_or_no_constitutive_exon
GATGGGAGGGATGTCGCGCCCTGGAACTCTGTTATAACGGGGTGGTGCAGAA	4096211	4096523	4096573	4096521	-1	5	Si004230m.g	4094434	4097284	None	12277	1698	127135	No_or_no_constitutive_exon
CTATGTGCGCCTGAGTTGAATTTTCTTTCTTTCTTTTTTTGGGTATCAAGGA	4311196	4311285	4311146	4311198	1	5	Si001772m.g	4307382	4311285	None	12277	1698	127135	No_or_no_constitutive_exon
TCCATGCATTAATTGCCCATTTATATCTATACTGTTGCACTCGGGAATAGGT	4525933	4526016	4526066	4526014	-1	5	Si001681m.g	4523772	4536975	None	12277	1698	127135	Yes
TCCATATTTTCTTCCTGTTAATACTGTTCTTTCTCTGTATGGGAAATCAGGC	4551087	4551185	4551037	4551089	1	5	Si001855m.g	4546752	4551601	None	12277	1698	127135	No_or_no_constitutive_exon
CAGGCGGACGGCGGGACCGGCGAGGACTGGGTTATGGTGCGGCCGGGGAGCG	4803216	4803853	4803903	4803851	-1	5	Si002946m.g	4803216	4804260	None	12277	1698	127135	No_or_no_constitutive_exon
GTTTGTCCCTTGGCGCGGCGGAAGGGAGCGTTCCGTGCGGCGCGGGCGAGGC	5138314	5138874	5138924	5138872	-1	5	Si003155m.g	5138314	5139171	None	12277	1698	127135	No_or_no_constitutive_exon
AGGGGGGCGACGACGGAACCCTAGGATTCGCGGCCGCCCGGGCGGCACAGCC	5222928	5223104	5222878	5222930	1	5	Si000092m.g	5222466	5231710	4327709	12277	1698	127135	No_or_no_constitutive_exon
AATTTTATTGTCACCGATTGATTGGTGTTTGTGCTGGGCATGGGATACAGTT	5574898	5575470	5574848	5574900	1	5	Si001533m.g	5572517	5575470	None	12277	1698	127135	No_or_no_constitutive_exon
CAATTAATTGTCACCGATTGATTGGTGTTTGTGCTGGGCATGGGATACAGTT	5578621	5579103	5578571	5578623	1	5	Si001473m.g	5576038	5579103	None	12277	1698	127135	Yes
ACTACAATGGTGGTGCGGATTAGTAAATTTGATGGCAATGGGAGATGCAGAG	5579944	5580032	5579894	5579946	1	5	Si004354m.g	5579532	5580434	None	12277	1698	127135	No_or_no_constitutive_exon
GTGCCGTTGCCGACTGACAGACCAGTGTGAGTCGTTGGGCGGCGGAGCAGAT	5605150	5605266	5605316	5605264	-1	5	Si002233m.g	5602383	5605511	None	12277	1698	127135	Yes
GGGTAAGGGTCCTTTCAGAAACAAGGGCTAAAAGTACCAGGGTCAGCAAGGG	5761948	5762067	5762117	5762065	-1	5	Si004421m.g	5761675	5762741	None	12277	1698	127135	No_or_no_constitutive_exon
GAAACCCCAACTAACCCCGTGCGCCGCCGCGGTCTCGCGCGCGGGTGCAGTG	5873414	5873582	5873364	5873416	1	5	Si003928m.g	5873223	5877625	None	12277	1698	127135	No_or_no_constitutive_exon
CAGCGGTGTCACTATGTGCTTTGAAAGCCAACCTCCGGCGGGTGATCGAGGC	6074085	6074223	6074273	6074221	-1	5	Si004052m.g	6073519	6075090	None	12277	1698	127135	No_or_no_constitutive_exon
GGCGCTGATATTCTGCAGCACTAATATTCTATCTTTTGCATAATGGGAAGAC	6151835	6151922	6151972	6151920	-1	5	Si001299m.g	6147779	6153893	4326153	12277	1698	127135	No_or_no_constitutive_exon
CACATTAAGACATCATAACGTGACTTGTCATGTCTTACTGGGAATTATAGAC	6315393	6315467	6315343	6315395	1	5	Si001171m.g	6310797	6318685	None	12277	1698	127135	Yes
ACACCTGCTTCAGCACACCGCAGGGCTGGGTGCTCGTCATGGGAGAATAGTC	6827676	6828366	6828416	6828364	-1	5	Si004271m.g	6827676	6829346	None	12277	1698	127135	No_or_no_constitutive_exon
ACGCCGTCGGGGTGTCGACGCACCTCTACATCAACGGGCTGCGGCTGGAGGA	7274945	7275314	7275364	7275312	-1	5	Si005198m.g	7274804	7276736	None	12277	1698	127135	No_or_no_constitutive_exon
GGCCGTTCGTTGCCGTCGTTGCCCACTGATGTAAATGCATATGCGGGCAGGT	7299278	7299509	7299228	7299280	1	5	Si004802m.g	7299093	7300732	None	12277	1698	127135	No_or_no_constitutive_exon
CGAGTACTGAAGTTGATGACTGACGATGCCACGATGGAACGGGTATGCAGGG	7308567	7308902	7308517	7308569	1	5	Si002272m.g	7307570	7308902	None	12277	1698	127135	No_or_no_constitutive_exon
TAACTGCATAATTGATTCACAAGCAACGTGCTTAAATTAAGGGTTGCAAGAT	7349029	7350278	7350328	7350276	-1	5	Si000628m.g	7349029	7351524	None	12277	1698	127135	No_or_no_constitutive_exon
TAATTAGTTATCGCATATTGCTAACACCGTTACACTGTTATGGTGGGCAGCC	7930218	7930470	7930520	7930468	-1	5	Si000609m.g	7928841	7934496	None	12277	1698	127135	Yes
GTTGATCAATTAAGCCAAATTTCTCATGTTTTGATCGATGTGGTGGGTAGGT	8252221	8252361	8252171	8252223	1	5	Si001121m.g	8251701	8257560	None	12277	1698	127135	No_or_no_constitutive_exon
TGGATTGCCGATTGAATGGCTGTTGCCTGCGTCCGATGATAATGGGTTAGCG	8374155	8374346	8374105	8374157	1	5	Si004091m.g	8372292	8375894	None	12277	1698	127135	No_or_no_constitutive_exon
GGTACTTAACTCTCTATGTTTCTCTTGTTGCAACAATAATGGTGGGACAGAT	8781723	8781831	8781673	8781725	1	5	Si002841m.g	8780114	8783483	None	12277	1698	127135	No_or_no_constitutive_exon
TTCTGTCATCTTTGGCTCACTGTCCGTGTGAATGGACAAGGGCAATGTAGTA	8812874	8813393	8813443	8813391	-1	5	Si003745m.g	8812378	8814129	None	12277	1698	127135	No_or_no_constitutive_exon
CGAAGGGGAGTAGTCTGCGTCTGCGTGCCATGCCACCGTCACCGGGCAAGCT	8860746	8860961	8860696	8860748	1	5	Si003867m.g	8860608	8861210	None	12277	1698	127135	No_or_no_constitutive_exon
TGCCATGCCACCATCGCCGGGCAAGGTGTGGCAGCGGCGGAGGGGGAGAGTG	8922526	8922662	8922476	8922528	1	5	Si004029m.g	8922245	8922965	None	12277	1698	127135	No_or_no_constitutive_exon
ACTATGGAAACTTAGAGGGGCCAATTCCATAAAACTTGGGGAACTTAAAGAA	9000815	9002178	9000765	9000817	1	5	Si000199m.g	8999420	9002932	None	12277	1698	127135	No_or_no_constitutive_exon
CCCCGGCGGGGAAGAAGCCCAAGGCGGAGAAGCGTCTCCCCGCGGGCAAGTC	9095202	9095815	9095152	9095204	1	5	Si003218m.g	9095007	9095815	None	12277	1698	127135	No_or_no_constitutive_exon
AGCCCGCGACGGAGAAGGCGGAGAAGGCCCCGGCGGGGAAGAAGCCCAAGGC	9095175	9095815	9095125	9095177	1	5	Si003218m.g	9095007	9095815	None	12277	1698	127135	No_or_no_constitutive_exon
TTTTTTACGGAAAAAAAGATCTTCAGTGAGCTGATGAGAGGGGCGTGCAGGA	9416938	9417521	9417571	9417519	-1	5	Si002340m.g	9416938	9418332	None	12277	1698	127135	No_or_no_constitutive_exon
AGCCCGGGATCCAGAGCACTCGCAGCTCGTGAGACTGCTGCGACTGGGAGGG	9471210	9471367	9471417	9471365	-1	5	Si004750m.g	9467124	9472476	None	12277	1698	127135	No_or_no_constitutive_exon
ACATGTATGGTGCTTATATTTGTTTTTCATACTGTGTATGTGGGGTGCAGTG	9555213	9555416	9555163	9555215	1	5	Si005454m.g	9552807	9556270	None	12277	1698	127135	No_or_no_constitutive_exon
TTGTGGGATGCTGATGCCGTTTCCATTCGTTTTTGTGGCTTGGGAAGCAGAT	9569146	9569407	9569457	9569405	-1	5	Si000633m.g	9566516	9570177	None	12277	1698	127135	No_or_no_constitutive_exon
GCGGGAGGGAGGGACTAGGGAGGCAGGCAGGGGTGGGAGGGAGCGAGCAGCC	9596944	9597077	9596894	9596946	1	5	Si002067m.g	9596552	9598944	4324418	12277	1698	127135	No_or_no_constitutive_exon
TACGCAAAACCTATGTCTTGATCTTTTCCCTCTTTTTTTTGGGTTCAAAGCA	9871365	9872476	9872526	9872474	-1	5	Si000559m.g	9870149	9874683	None	12277	1698	127135	No_or_no_constitutive_exon
CCGCTCCACGAGTCTCAGGGCCCCCTGATCGAAGTGTCGCCGGGTGATAGGC	10064091	10064397	10064447	10064395	-1	5	Si005360m.g	10062392	10064674	None	12277	1698	127135	Yes
TATTTATATATATATATATAAATATGTTGTGGTTGTGTTTGGGTTTGAAGGA	10121024	10121264	10121314	10121262	-1	5	Si001549m.g	10117899	10122237	None	12277	1698	127135	No_or_no_constitutive_exon
ATTGGAGGAATCTTGACAGTTGACACTGTAATTTTGTCTGGGGGGTTCAGGA	10188670	10188755	10188620	10188672	1	5	Si005351m.g	10188493	10189772	None	12277	1698	127135	No_or_no_constitutive_exon
CAAATTAAATCTAATTCTGATTGGAAATTGATGTGGACATATGGGTGCAGTG	10240040	10240739	10239990	10240042	1	5	Si002812m.g	10238856	10240739	None	12277	1698	127135	No_or_no_constitutive_exon
TCTTCTTGTTGTGGTGAATTGTACTGATGGCACATTGGGACGGAATGCAGCT	10365450	10365698	10365748	10365696	-1	5	Si005161m.g	10364412	10367054	None	12277	1698	127135	No_or_no_constitutive_exon
CATCGCGCGGTGCGTTTTTTCCTGCGAGCCGTCGCTTTGACGGTGGGAAGAA	10392871	10393489	10392821	10392873	1	5	Si002789m.g	10392235	10393489	None	12277	1698	127135	No_or_no_constitutive_exon
GTGATCCGAGTGCTTCTGAGCTGACTGAGTGATCCCGATGGGGGGCGCAGGC	10426949	10427065	10427115	10427063	-1	5	Si000320m.g	10424285	10427493	None	12277	1698	127135	No_or_no_constitutive_exon
TTGGCGATTGGCTCGCCTTACTGTACTGATGGGTCTGCTGGGATGTGCAGAA	10426154	10426372	10426422	10426370	-1	5	Si000320m.g	10424285	10427493	None	12277	1698	127135	No_or_no_constitutive_exon
GAATGCATGCATGGCTGTAACAATGTATTGATGATTGGGTGCGAGCGCAGCC	10458510	10459137	10458460	10458512	1	5	Si001230m.g	10458176	10460422	None	12277	1698	127135	No_or_no_constitutive_exon
CCGTGTTTGATCTCTACATGATATTCCTGAATGGCATAGAGCGGGACTAGCA	11003757	11003853	11003707	11003759	1	5	Si004902m.g	11002261	11003853	None	12277	1698	127135	No_or_no_constitutive_exon
GGCTCCAGCAAGGCTGCGCCGGTGCGGGCGCGCGGACGGAATGGGAGGAGGA	11069828	11070106	11069778	11069830	1	5	Si004818m.g	11069460	11072272	None	12277	1698	127135	No_or_no_constitutive_exon
AGGCGGCGGCGGCCCTGAGCCTTGGGTCGTACAGCTACGGGGAGCTGGAGCA	11980995	11981179	11980945	11980997	1	5	Si004803m.g	11978567	11981871	None	12277	1698	127135	No_or_no_constitutive_exon
TCTCTGGGGCGGCCTAATCTAATCTGTGGTTGATCTGGTCGGGCGCGCAGGC	12125202	12125289	12125339	12125287	-1	5	Si002969m.g	12122839	12125697	None	12277	1698	127135	No_or_no_constitutive_exon
GATCCAGGTAATCGCCGGTCGACTCCTCTTTTGATGCCTGGTGGGACAAGGC	12158817	12158998	12158767	12158819	1	5	Si003777m.g	12158693	12159069	None	12277	1698	127135	No_or_no_constitutive_exon
TGTCATGTTTCTGGAGGAATTGATACATATTTATTGCCCATGGGAAACAGAT	12163467	12163701	12163751	12163699	-1	5	Si001187m.g	12163113	12168152	None	12277	1698	127135	No_or_no_constitutive_exon
AATTTCAATATCAATATTGTTTATGACTTTATATTGTTTGATTGGGACAGGG	12320212	12320402	12320452	12320400	-1	5	Si000292m.g	12315144	12323850	None	12277	1698	127135	No_or_no_constitutive_exon
CTCCAATGTTTTTATTAAAATTTATGTGCTCTTTTGTGGGAATGATACAGGT	12318518	12318606	12318656	12318604	-1	5	Si000292m.g	12315144	12323850	None	12277	1698	127135	No_or_no_constitutive_exon
ATGCATTATGAGTACATCCCAAAACCAAATGCTTGGAAGGATGGGGGCAGAT	12421568	12422049	12421518	12421570	1	5	Si004180m.g	12420800	12424407	None	12277	1698	127135	No_or_no_constitutive_exon
GCTGGCACTGTTCTATGACTGGTTGTTTTTTGAGGAGGGAATCAGGGAAGGG	12859827	12860188	12860238	12860186	-1	5	Si003964m.g	12859827	12861053	None	12277	1698	127135	No_or_no_constitutive_exon
AAACCGAATATCTAGATTTGCTAACGCTGATTGCATCATGGGATGTGCAGGG	13088521	13089091	13089141	13089089	-1	5	Si002337m.g	13088521	13092518	None	12277	1698	127135	Yes
TAATATTTTTTATTTCCCATAATGGTTGTATCTTTACATGGGTAAATCAGAT	13226256	13226342	13226206	13226258	1	5	Si000508m.g	13223470	13235017	None	12277	1698	127135	No_or_no_constitutive_exon
AACAGAGCTTGGAACCAGCTGGCTCTGAGACGACTGTGCGACGGGTGCAGGG	13449048	13449336	13448998	13449050	1	5	Si001891m.g	13447014	13449336	None	12277	1698	127135	No_or_no_constitutive_exon
CCTCCTCCTCTGATGACCTGATCGGTTGACCAACGCGCGTGTGGGTGCAGAA	13452057	13452331	13452007	13452059	1	5	Si003731m.g	13451245	13452671	None	12277	1698	127135	No_or_no_constitutive_exon
AAATGGACTCTGAGGTGATCTAAGCTCGATGGAATGGGAATGGAATGCAGGA	13525876	13526295	13526345	13526293	-1	5	Si000539m.g	13525876	13534932	None	12277	1698	127135	No_or_no_constitutive_exon
CTCCTTCGCCGCTTCGGTATCTATCTCTGGCTCGGGGGCTACCAAAGTAGCC	13756073	13756203	13756023	13756075	1	5	Si004242m.g	13755122	13758791	None	12277	1698	127135	No_or_no_constitutive_exon
GATGACGAGTGAATCGTGTTGTTTTTTGGTGATGTGCCGGGATAATTAAGGT	13845876	13846105	13845826	13845878	1	5	Si000702m.g	13845163	13849872	None	12277	1698	127135	No_or_no_constitutive_exon
TTTGGATCCTCAAGGAATCTTCTGGTCGTATGGAATAATGGGTGCTAAAGCA	13860878	13861229	13860828	13860880	1	5	Si004059m.g	13860009	13861229	None	12277	1698	127135	No_or_no_constitutive_exon
GGCCGGCGCCAGCAGAGGAGCAGGCGGGTAGCGATGCACAGGGTGCACAGCG	15863267	15863710	15863217	15863269	1	5	Si003622m.g	15862696	15863710	None	12277	1698	127135	No_or_no_constitutive_exon
CATGTTTGTTGGGTCAAACCATCAATTGCAAAACGTCATTTTCGGGAAAGCA	15968131	15968230	15968081	15968133	1	5	Si005142m.g	15966438	15969941	None	12277	1698	127135	No_or_no_constitutive_exon
ACTGTGGCTTCACAAAGAAGTGAAAGCGTAAACAAGATGATCAAGGGTAGTG	15968656	15968762	15968606	15968658	1	5	Si005142m.g	15966438	15969941	None	12277	1698	127135	No_or_no_constitutive_exon
TCTTTGATTTAGTCTCTTAATTACTAGGGATGTCACACTCGGTGGGGTAGAT	16257033	16257249	16256983	16257035	1	5	Si005046m.g	16256119	16257512	None	12277	1698	127135	No_or_no_constitutive_exon
TAATCTGAATTCTGCTTCTAACTGCAGGCACTGACGGTCCATTGGGGAAGAG	16516880	16517191	16517241	16517189	-1	5	Si002142m.g	16516854	16521843	None	12277	1698	127135	No_or_no_constitutive_exon
ACACATCCAATCAACTCACAAATCTTACACAAGTGGAGAATGGGTAAAAGGT	16560141	16560415	16560091	16560143	1	5	Si004240m.g	16558030	16560600	None	12277	1698	127135	No_or_no_constitutive_exon
GGGGGCTGTACTACGGCGTCGAGCACGCCAAGAGGCACACGTGGGTCGAGTT	16655762	16655903	16655712	16655764	1	5	Si004161m.g	16655248	16655903	None	12277	1698	127135	No_or_no_constitutive_exon
TTGATTAACTTTGTTTTGTGATTGCGTAGGTGTTGCCCTCCTTGAGGGAGAA	16857356	16857521	16857306	16857358	1	5	Si004004m.g	16856175	16861018	None	12277	1698	127135	No_or_no_constitutive_exon
TGTAGCCCATCATCCGGAACTGCATCACCGGCCCGTACGTGGGGCGCAAGCG	16882367	16882656	16882706	16882654	-1	5	Si004280m.g	16882367	16884012	None	12277	1698	127135	No_or_no_constitutive_exon
ATCGGACCCGCCTTCCATCTGCCGGCGGTGCGTTACCTGCGGGACGGGAGAT	17228336	17228412	17228286	17228338	1	5	Si003088m.g	17227734	17230202	None	12277	1698	127135	No_or_no_constitutive_exon
GTGGCACTGCTCTGGTGCTTGGAGGAGATGCAGTGGAACCAGCCGGGCAGGT	18955455	18955957	18956007	18955955	-1	5	Si004659m.g	18955455	18956139	None	12277	1698	127135	No_or_no_constitutive_exon
CCGAGAGACGGCTTGCTGTTTCTTTCTGTTGTTGCGGGTGATCGAACAAGCC	19340236	19340285	19340335	19340283	-1	5	Si003473m.g	19340236	19340819	None	12277	1698	127135	No_or_no_constitutive_exon
TTTCTCTTGGTTGAACTTTGAAGTATTGTATTTGTTTGCAGAGGGTCCAGCA	19730777	19730837	19730887	19730835	-1	5	Si001824m.g	19726492	19733783	None	12277	1698	127135	No_or_no_constitutive_exon
GGTGGCACCCACGCGTTCTCCCTTCCCTGGACTCCTCTCGGTGGGTGGAGAC	20715677	20715938	20715627	20715679	1	5	Si000479m.g	20714848	20721666	None	12277	1698	127135	Yes
TGCACGTGCCGCAATAGAAAATCTAAAGGCACAAAATCTAGGGCGAACAGTA	21549444	21549499	21549549	21549497	-1	5	Si004023m.g	21546582	21552137	None	12277	1698	127135	No_or_no_constitutive_exon
TATTGTACTACGTCGTAGAGTTTCATATGCCGCATAGGGTGATGTAGTAGTT	21547770	21547829	21547879	21547827	-1	5	Si004023m.g	21546582	21552137	None	12277	1698	127135	No_or_no_constitutive_exon
TGAACTTGGACAGATTTTTCCAAAGGGGGAACCATAGAGAGGGGGACGAGCT	22944972	22945250	22945300	22945248	-1	5	Si004397m.g	22944972	22946978	None	12277	1698	127135	No_or_no_constitutive_exon
AAATTTAACATAGGGTACTGGGTTGTTTTGGGCCATGCTTAGGGCCACAGCC	23997655	23997743	23997605	23997657	1	5	Si004692m.g	23997170	24009216	None	12277	1698	127135	No_or_no_constitutive_exon
CATCTATCCCATGGCAAATAACTTATGTCTAATTCTTTGGTGGGATGCAGTT	24268791	24269058	24268741	24268793	1	5	Si000071m.g	24260341	24270189	None	12277	1698	127135	No_or_no_constitutive_exon
TCCCTGTAGGGCAAGGGCGGCGCCGTGCATGAGTATGTGGTCGGGATGAGGA	25254160	25254275	25254110	25254162	1	5	Si004630m.g	25253594	25255576	None	12277	1698	127135	No_or_no_constitutive_exon
TCTCGAAACCATGGCGATTCGTGTGCTGAGCAACGCCTTGCGGGGTGCAGGG	25309322	25309423	25309272	25309324	1	5	Si002045m.g	25307939	25310886	None	12277	1698	127135	No_or_no_constitutive_exon
CCGACAAGTGGCCGGCCATGTCGAGAGTGGTGGAGCTGCCTGAGGGACAGGG	25535085	25535254	25535035	25535087	1	5	Si004309m.g	25530611	25535254	None	12277	1698	127135	No_or_no_constitutive_exon
TGCTAACCGCGTCTTCGCTTTTGTATGGTTGCGATGGGTGGCGCGGGAAGAC	25570764	25570830	25570880	25570828	-1	5	Si002692m.g	25567884	25571020	None	12277	1698	127135	No_or_no_constitutive_exon
ACGCCTATATAATTATATTATTGTTGCATTTTTGTTCTTTACCGGGACAGAC	26217228	26217474	26217178	26217230	1	5	Si000941m.g	26214989	26217693	None	12277	1698	127135	No_or_no_constitutive_exon
CTTTTAATATTATTTCCTGCTCCCTGACGACCTTTGGGGTTGATGGACAGAT	26582038	26582179	26582229	26582177	-1	5	Si002592m.g	26578665	26583698	None	12277	1698	127135	No_or_no_constitutive_exon
CAAAAGAATAGTTGAAGGGTGAAATGGAGGACAAGGATAAATGGGCGTAGGC	26744425	26745053	26744375	26744427	1	5	Si004528m.g	26742577	26748290	None	12277	1698	127135	No_or_no_constitutive_exon
ATTTGGTCTTCACGGTGTGGTATTCTGATTGGAATCTGCTGCGGGTGCAGGT	27327251	27327507	27327557	27327505	-1	5	Si004515m.g	27327251	27329367	None	12277	1698	127135	No_or_no_constitutive_exon
TCAATTGTCTAAATCTATCAATATTTGGGGCAATGTAGGTTGGGATGAAGGT	27418841	27418973	27419023	27418971	-1	5	Si003828m.g	27416613	27420083	None	12277	1698	127135	No_or_no_constitutive_exon
TCATATTAGATCGAGGTAAGCTACGGCGGTGAAATTTGGGAAAATGGCAGCA	27515929	27516238	27516288	27516236	-1	5	Si004958m.g	27514819	27517433	None	12277	1698	127135	No_or_no_constitutive_exon
TGAATCTTCTTGACTGTATGGTAATCCTATTTTTGCTGAATGGGTGACAGAT	28295366	28295419	28295469	28295417	-1	5	Si000272m.g	28291107	28297258	None	12277	1698	127135	No_or_no_constitutive_exon
TTACGCATTTATTTTAATTGTCTAATTTTAGTTTGGATGTGCGGGGGCAGAT	28561624	28561810	28561860	28561808	-1	5	Si000183m.g	28556611	28563023	None	12277	1698	127135	No_or_no_constitutive_exon
TATCCTTATTCTGAAGTGGATGCCTCTGAAGATTCACATGTGGGGGTCAGGA	28640088	28640182	28640038	28640090	1	5	Si005061m.g	28639248	28640959	None	12277	1698	127135	No_or_no_constitutive_exon
CTTGTGTTGCCTTATGATGAAAAGTTTGATTCTGAGGGTGAGAAAATAAGAT	28640761	28640959	28640711	28640763	1	5	Si005061m.g	28639248	28640959	None	12277	1698	127135	No_or_no_constitutive_exon
AATTAGTAATAGTAAGATAGCCATATTGGTCGCGGATTTTTGGGCGGAAGAG	28970996	28971033	28971083	28971031	-1	5	Si004311m.g	28970737	28975211	None	12277	1698	127135	No_or_no_constitutive_exon
TTGGTGACAAAGGCACTCTGTGAAATTAATGAGTACAAGTCTAAGGGTAGTT	30140319	30140431	30140269	30140321	1	5	Si001279m.g	30135482	30140431	None	12277	1698	127135	No_or_no_constitutive_exon
CGTAAGCTACTAGCACTCCTCGTGTCCTAATCGAACGGTGGTCTGGGAAGGT	30305325	30305553	30305603	30305551	-1	5	Si004541m.g	30305325	30308222	None	12277	1698	127135	No_or_no_constitutive_exon
GTACTGCTTGATCATGCGCTTATCTTGTTTTGTGTGATTGCATGGGCAAGGT	30685827	30685926	30685976	30685924	-1	5	Si000254m.g	30683019	30688656	4326245	12277	1698	127135	No_or_no_constitutive_exon
CACCAACAAAGGGTGCGACAAAACAGCCAAGATCTGGGGCAAAACCCGAGCG	30790682	30790794	30790632	30790684	1	5	Si004728m.g	30789133	30790794	None	12277	1698	127135	No_or_no_constitutive_exon
CCAGAAGGCGTGTGCGGGCACATGAAGGTTCACCAGCATGGGGTCGGGAGGC	31071982	31072282	31072332	31072280	-1	5	Si004298m.g	31071090	31072700	None	12277	1698	127135	No_or_no_constitutive_exon
GTGACGGCGCGCAATAAAAGGTAGCCTGATCTGGCCCGTGGGAAGTGAAGCC	31076086	31076130	31076180	31076128	-1	5	Si003982m.g	31074630	31076297	None	12277	1698	127135	No_or_no_constitutive_exon
GGAGTGCGGCGGAGCAGCCCTAGCTCCCACCGAGCCAGCGGGAGCCACAGCC	31074630	31076000	31076050	31075998	-1	5	Si003982m.g	31074630	31076297	None	12277	1698	127135	No_or_no_constitutive_exon
TCATCGATCTCTGCGACAGCGGCGGCGACGACGACGATGACTGGGAGGAGGG	31283856	31285040	31283806	31283858	1	5	Si004387m.g	31283083	31286148	None	12277	1698	127135	No_or_no_constitutive_exon
GTTTTTGTTCCTGATACAGCATCATGAATGCTTGATGAAAAAATGGGCAGAT	31589076	31589353	31589403	31589351	-1	5	Si002538m.g	31585483	31590304	None	12277	1698	127135	Yes
TTATCAAATGGTTGTTTGATGTTCACATATGTTTTCAATTTCGGGTAAAGTC	31954500	31954660	31954450	31954502	1	5	Si000030m.g	31953124	31964267	None	12277	1698	127135	Yes
CCGAGGGGGAGACCATCGACTGGGCGAACGCGCCGGAGCTGCACGGGAAGGT	32074811	32075081	32074761	32074813	1	5	Si003750m.g	32073938	32075081	None	12277	1698	127135	No_or_no_constitutive_exon
ATCTGAGATGTTTCCCCTTGAATTGCCGGATTGGTGGTGGGTGGGTGCAGCC	33222122	33222263	33222072	33222124	1	5	Si003141m.g	33221781	33223808	None	12277	1698	127135	No_or_no_constitutive_exon
CGCCTCGCGGGAAACAGCTTGACTAATCCGGCTGGGTTTGGGATGGGCAGCA	33486455	33486546	33486405	33486457	1	5	Si004308m.g	33486252	33490378	4324139	12277	1698	127135	No_or_no_constitutive_exon
CCCCACTGAAGTCGGCGTCTCATGCGAATTTCCTTGTTTCGGGATTGCAGTT	33791360	33791420	33791470	33791418	-1	5	Si002912m.g	33790910	33792103	None	12277	1698	127135	No_or_no_constitutive_exon
GCCAGTGATGACTATTGTATGAGTGCTTCTGAGATAAATGGCGGGACCAGAG	33875849	33875994	33875799	33875851	1	5	Si003816m.g	33874960	33875994	None	12277	1698	127135	No_or_no_constitutive_exon
TTGTCAGGATTGATTGTTAAAAGTTAACTTAAGCCTTGTTCAATGGGCAGGA	34004746	34005117	34004696	34004748	1	5	Si002360m.g	34000336	34005117	None	12277	1698	127135	No_or_no_constitutive_exon
AACGCGCTCTCCGCACTCTGCCAGCCTATTTGTTGGGGGAAGGTTGGCAGGT	34138138	34138370	34138088	34138140	1	5	Si000612m.g	34137313	34144047	None	12277	1698	127135	No_or_no_constitutive_exon
CCTTTTGAAATTTCCATTATATACCTTAAGCCATTTTCCCTTGGGAGCAGGG	34482033	34482144	34482194	34482142	-1	5	Si000744m.g	34480111	34484592	None	12277	1698	127135	No_or_no_constitutive_exon
CGGGGACAACCACAGTAACCGTCTGTCTCGAGAGGAGGAAGAAAGGGTAGCA	34509059	34509527	34509009	34509061	1	5	Si000953m.g	34505156	34509848	None	12277	1698	127135	Yes
CCTCCTATTTGTTACTGATGCGGGTGCATGGATTCCGCGTGGGCGTGCAGTT	34509632	34509848	34509582	34509634	1	5	Si000953m.g	34505156	34509848	None	12277	1698	127135	Yes
GCTCCTGAGATCTGTGCGGCCCCGGTGCTGAGTTCCTGTGGAATGGGTAGGG	34562231	34562381	34562431	34562379	-1	5	Si001536m.g	34558713	34562857	None	12277	1698	127135	No_or_no_constitutive_exon
ATGTGTTGTTCTCGTTGAAGACCACACAAGGCTGACAACTGGGTGTGAAGGC	34833886	34834027	34833836	34833888	1	5	Si005086m.g	34831355	34834027	None	12277	1698	127135	No_or_no_constitutive_exon
TTGCTTGGATCCCTCACTTATGATGCTGATCTTCGGTTGCTCGGGAACAGGT	34863892	34863956	34863842	34863894	1	5	Si001403m.g	34862927	34871150	None	12277	1698	127135	Yes
TTTGTTTATACTAATACCTGTCTCTGTTATTCTCCCTTTTGGGGATGAAGTG	34867704	34867786	34867654	34867706	1	5	Si001403m.g	34862927	34871150	None	12277	1698	127135	Yes
TGCTGTCGTGACCTGAGATGTTTTTCTGGGTGTGTTTGCTGGGAGTCTAGGT	34928811	34928889	34928761	34928813	1	5	Si004544m.g	34928394	34931545	4325933	12277	1698	127135	No_or_no_constitutive_exon
GTCCACGCACAACAAAGACGACGGCTGTGGCTGGTGCTCGTGGGTAATAGGG	34962066	34962563	34962613	34962561	-1	5	Si004039m.g	34962066	34963462	None	12277	1698	127135	No_or_no_constitutive_exon
TAAAATTATTTATTTGCGAATTGAACTATACATTTTGATTACATGGGCAGAT	35007205	35007353	35007403	35007351	-1	5	Si002193m.g	35005079	35008092	None	12277	1698	127135	Yes
ACATACTGTAGTACTGACACTTGTTAACCTTTTCTGTCCATGTGGGGAAGTC	35058834	35058994	35059044	35058992	-1	5	Si000003m.g	35042216	35062890	None	12277	1698	127135	Yes
CTTTTTTGGGAGACTAACAGTTGTTCCTTTTCTTTCATGGGTGAACGTAGCC	35050524	35050692	35050742	35050690	-1	5	Si000003m.g	35042216	35062890	None	12277	1698	127135	Yes
CGGTGCCAATGAGTTTGCCTAAGAAATGCTATTTGCGTGGGTTGCGGAAGCT	35117876	35117972	35117826	35117878	1	5	Si004017m.g	35115670	35118421	None	12277	1698	127135	No_or_no_constitutive_exon
GCAGCTCACTTATCGACGTTACTGAACCTGTTACTGCACTCGGTGGGCAGCC	35232327	35232551	35232277	35232329	1	5	Si003999m.g	35228137	35232551	None	12277	1698	127135	No_or_no_constitutive_exon
ACAGCAAACACTACTACAATTTTTTTAACTACAGGTCTTACTGGGAGAAGGT	35237429	35237561	35237611	35237559	-1	5	Si004355m.g	35237089	35238203	None	12277	1698	127135	No_or_no_constitutive_exon
ACGTGTACGTTTCGATCAGTGCACGGGCTGACGTCTGCACGTGTGGGCAGGT	35360406	35360775	35360356	35360408	1	5	Si003861m.g	35360170	35362824	None	12277	1698	127135	No_or_no_constitutive_exon
GTAGTCGTTCCAGTTCTCGAGTTTTGACGGAATTTCTTGTGGGCGTGCAGGG	35380015	35380408	35379965	35380017	1	5	Si002736m.g	35379249	35380408	None	12277	1698	127135	No_or_no_constitutive_exon
GGGGGTTCCCCGTGTGGGACCTCATCTGCGAGGACCCCGCGCGGGTGCAGGC	35461242	35461425	35461475	35461423	-1	5	Si004153m.g	35461242	35462070	None	12277	1698	127135	No_or_no_constitutive_exon
AGAGTTGGCAAGAGCACCCTCGTCGAGCACGTCTGCTGAGGGTGCGCAAGCA	35513851	35514750	35513801	35513853	1	5	Si001084m.g	35513132	35514750	None	12277	1698	127135	No_or_no_constitutive_exon
CGGCGGCATTGGGGGGCCGCCTGTGAGATTTATATGCCGGGAGACGTGAGGC	35558956	35559205	35559255	35559203	-1	5	Si002464m.g	35558956	35559933	None	12277	1698	127135	No_or_no_constitutive_exon
GAGTTCTCTTGTGCGTGCAGCATGTTTTGATCTGGATTCTGGGGGCGCAGGG	35946492	35947401	35947451	35947399	-1	5	Si002365m.g	35946492	35948069	None	12277	1698	127135	No_or_no_constitutive_exon
GCTTATTGCATCCCGATATCTAAATGGTGTTTTGCTTTCAAACTGGGCAGGA	36027715	36027891	36027665	36027717	1	5	Si003842m.g	36025181	36028150	None	12277	1698	127135	No_or_no_constitutive_exon
TCAGAAAACTAACAGCAAGATATTTTTTTTGTTGTTGTTCTAATGGGCAGAC	36105013	36105397	36104963	36105015	1	5	Si000193m.g	36099701	36108240	None	12277	1698	127135	No_or_no_constitutive_exon
TACTGTTATGGAGGTTTTGCTTTGACCATTGCATATGTTGAGGGATCCAGGA	36289270	36289438	36289488	36289436	-1	5	Si000128m.g	36280134	36291228	None	12277	1698	127135	Yes
GCATCACGTTCCGGCACCTCCCCGTCCCTCCCACCGTCAGGGAACGCTAGTC	36351804	36352368	36352418	36352366	-1	5	Si004993m.g	36351246	36352571	None	12277	1698	127135	No_or_no_constitutive_exon
AGCAATTTTCACATGTTCTCTTGATACTATTTTATTTGGGAAAAATGCAGAT	36534865	36535018	36534815	36534867	1	5	Si000463m.g	36533054	36537869	None	12277	1698	127135	No_or_no_constitutive_exon
GACAACTGGTATTCATCTCAATGACATCCTCATCTCTCACATTGGGACAGCG	36707841	36707930	36707791	36707843	1	5	Si000410m.g	36707412	36714674	None	12277	1698	127135	No_or_no_constitutive_exon
TAGCTATTCACTGTAATAATGATGCTATTCACATTATTTGGGTAATACAGGT	36986825	36986921	36986971	36986919	-1	5	Si002850m.g	36985166	36987749	None	12277	1698	127135	No_or_no_constitutive_exon
TTGACCACTTTTGTTTTCCGTAATACCAAATGATCTGTTATGGGATGCAGGG	37009206	37009280	37009156	37009208	1	5	Si000288m.g	37002376	37012664	None	12277	1698	127135	No_or_no_constitutive_exon
GCTGTCGAGTACCACCTGCCACATTGAGTAGCACATCAATTTGGGATGAGGC	37417849	37417897	37417947	37417895	-1	5	Si005092m.g	37416805	37418745	None	12277	1698	127135	No_or_no_constitutive_exon
CACGCCTCTCTGGCATTGGTTGATTTGAGGAGATACGGCGGGTAGCGCAGGT	37733505	37733751	37733801	37733749	-1	5	Si002104m.g	37730184	37733925	None	12277	1698	127135	No_or_no_constitutive_exon
ACGACGGCGGTGCTCACCAACGCGCAATCCCCGCCTCACGCGGGACGAAGCC	37792870	37793592	37793642	37793590	-1	5	Si004717m.g	37792870	37794221	None	12277	1698	127135	No_or_no_constitutive_exon
CGTTTGCTTCACCGGAGGAGGCCGCTGTCCTTGGGGACGCGGCGGGCCAGGA	37957240	37957844	37957190	37957242	1	5	Si000722m.g	37956853	37960931	None	12277	1698	127135	No_or_no_constitutive_exon
TCGAGGAAAGAATCTTGCCTAGCAAATTAACCTTGATTGGGGGGCAACAGGA	38341092	38341320	38341370	38341318	-1	5	Si004103m.g	38339932	38342187	None	12277	1698	127135	No_or_no_constitutive_exon
AGGGATACTTGACTCTCATATGCTCTTTAAAACTGGCCTCGCGGGTGCAGAC	38407169	38407224	38407274	38407222	-1	5	Si001240m.g	38406076	38410051	None	12277	1698	127135	No_or_no_constitutive_exon
CAGACGGCGGTGGATCGGGAGGCCGACTCCCTGGGCGGGCGCGGGCGCAGCT	38693689	38693852	38693902	38693850	-1	5	Si002598m.g	38693689	38694724	None	12277	1698	127135	No_or_no_constitutive_exon
AGCCTAGGGTTCCACGTGACCCGATTGCGGCCTTGCGCTTGCGGGCACAGCA	38741312	38741690	38741262	38741314	1	5	Si002646m.g	38740970	38744195	None	12277	1698	127135	No_or_no_constitutive_exon
TGTCGCCGTTTCTGATTTCGCTGTTGCGGATGATTCTGGTTTTGGGGAAGAT	38905677	38905750	38905627	38905679	1	5	Si003301m.g	38905034	38909581	None	12277	1698	127135	No_or_no_constitutive_exon
GCCTCTGTCGGAACTCAAGTAACGTGTGGCCTACCGATGGGTGATGGCAGTG	38947829	38947925	38947779	38947831	1	5	Si000488m.g	38944327	38948797	None	12277	1698	127135	No_or_no_constitutive_exon
AGGGCCAGCGGCGGCCATGGGTTGCAGCTGCCAGTGCTAGGGCTGGGCAGCC	39023064	39023188	39023238	39023186	-1	5	Si004725m.g	39023064	39023439	None	12277	1698	127135	No_or_no_constitutive_exon
CCCGTCGATCATCATCCAGCTGTTGGCCTCACCGTGGCTAAGGGCTGCAGGT	39056855	39057704	39056805	39056857	1	5	Si001322m.g	39054142	39057704	None	12277	1698	127135	No_or_no_constitutive_exon
CATCGGAATATGCTGACTATACTAGCACGTTTCGGTTTTGGGGTGAGCAGGT	39260615	39260807	39260565	39260617	1	5	Si000620m.g	39257360	39261299	None	12277	1698	127135	No_or_no_constitutive_exon
GAAAATCGGCTGACAATCCTAACGCCTAATGCTACTATGGGACTATGAAGGA	39407916	39408120	39408170	39408118	-1	5	Si004150m.g	39407916	39409091	None	12277	1698	127135	No_or_no_constitutive_exon
GCTCTGGTCGGTCGCCTGACGTGGCTGGATTCGGCTGCGCGGGTGGGCAGTT	39533101	39533257	39533051	39533103	1	5	Si000990m.g	39532824	39536485	None	12277	1698	127135	No_or_no_constitutive_exon
AACAGATATATGCATGCTAGTATTAAGACAAATTATTCCCTGGGATGCAGGT	39702917	39703008	39702867	39702919	1	5	Si003881m.g	39700196	39703008	None	12277	1698	127135	No_or_no_constitutive_exon
GCTGTCTTTTCTTGACATTAACTCCTTGACGTCTTGTGTGGGATATGCAGCC	39725283	39725371	39725233	39725285	1	5	Si000404m.g	39723808	39729924	None	12277	1698	127135	Yes
GAGGCTCGGCCCCAACCCACAGAGCCGCTACAGGAATTAGCGGTGGGAAGCT	39753604	39753846	39753554	39753606	1	5	Si004890m.g	39753324	39753846	None	12277	1698	127135	No_or_no_constitutive_exon
TCTGTCTAGCTTAGATAAGGAAGATTGAAAAGACGAGTCCGGGAGTGCAGGG	39893346	39893511	39893561	39893509	-1	5	Si002585m.g	39889264	39893679	None	12277	1698	127135	No_or_no_constitutive_exon
TTCACTTTCAGTCATCTAAGTATCTAACTGTGCACAAATGGGTGGTGCAGAT	40355698	40356070	40355648	40355700	1	5	Si003636m.g	40355358	40356070	None	12277	1698	127135	No_or_no_constitutive_exon
ATGTCGTCGCCGGCGGTCATGGTGCCGAACCCCAACTGGCCGGGGACAAGGT	40419570	40419621	40419520	40419572	1	5	Si003082m.g	40418976	40421215	None	12277	1698	127135	No_or_no_constitutive_exon
TAGAGAGCACGTGTTTAGGACTTGCTGATTCATTTTCTTTGAGGGTGCAGCT	40425551	40425714	40425501	40425553	1	5	Si002597m.g	40424579	40426333	None	12277	1698	127135	No_or_no_constitutive_exon
TGTATGTGATATGCATGCATTTTTAACGCTATTCTACTTGGGGTGTACAGGT	40434040	40434151	40433990	40434042	1	5	Si000517m.g	40431687	40436634	None	12277	1698	127135	No_or_no_constitutive_exon
TGCAATGCTGGTGTTGGCAGAGGCTGATTTGTGTCGGGGTGTGAATGCAGCG	40677212	40677308	40677358	40677306	-1	5	Si001383m.g	40674449	40677780	None	12277	1698	127135	Yes
TTGACCTATTGTTCTATTAAAACAGCAAACCCTTTTGATTGTGGGGACAGCT	40818755	40818941	40818991	40818939	-1	5	Si000456m.g	40811421	40819699	None	12277	1698	127135	No_or_no_constitutive_exon
GGGAGGAGAAGACTAAAGAGCAGCAGCGAAGTTCTGCACGGGGCGTCGAGCG	40885999	40886251	40885949	40886001	1	5	Si002569m.g	40885451	40887749	None	12277	1698	127135	No_or_no_constitutive_exon
TGTCTGCGTAGATCCTCACTGCCTTGTTTGTGTTTTTTTTGTGGGAGCAGGC	40932538	40932727	40932488	40932540	1	5	Si001393m.g	40932310	40937207	None	12277	1698	127135	No_or_no_constitutive_exon
TAGCCTCAAATTGTTCACGCAAGTTTACGGCTAATTGGGAGACATGGCAGGA	41084456	41084603	41084653	41084601	-1	5	Si003299m.g	41084088	41084792	None	12277	1698	127135	No_or_no_constitutive_exon
CTGATCCATTTTGTGTGCGATCGCGAAATGCGATTCGTTTTGGGTGGTAGGT	41147652	41147781	41147831	41147779	-1	5	Si000806m.g	41145543	41148857	4327500	12277	1698	127135	No_or_no_constitutive_exon
CAGCGTGCTCAGCAGGAGGTGTAGTCGTTCTTTTCGAAAGGGATGCATAGTT	41363473	41363607	41363657	41363605	-1	5	Si004642m.g	41363473	41365652	None	12277	1698	127135	No_or_no_constitutive_exon
GGACCTGAGACTGAGAGCGTTTGGCGTTGGAAATTTTCCTGTGGGTGCAGTG	41598121	41598305	41598355	41598303	-1	5	Si002914m.g	41596273	41598784	None	12277	1698	127135	No_or_no_constitutive_exon
TTTTTCAGCATCCTAATGTCGACAAACATTTTCCCACAATGGGCGTGCAGAT	41631973	41632302	41632352	41632300	-1	5	Si005196m.g	41631973	41638391	4324813	12277	1698	127135	No_or_no_constitutive_exon
CCTCCTTCCATTGTGGCCGTGTGTGACCCGATTGTTTTTGGGCTGAACAGGA	41896399	41896756	41896349	41896401	1	5	Si002103m.g	41895543	41897949	None	12277	1698	127135	No_or_no_constitutive_exon
TTGATCAAGTGCAAGTTGTGTGGTCTCTAAGTGTCAGCAGGGATATATAGAC	41998784	41998818	41998868	41998816	-1	5	Si004471m.g	41998334	41998985	None	12277	1698	127135	No_or_no_constitutive_exon
GACGACATTACAATGGCAGAAGTAGAAGAGCTTCATGGGGCTGGAGGAAGAC	41998334	41998484	41998534	41998482	-1	5	Si004471m.g	41998334	41998985	None	12277	1698	127135	No_or_no_constitutive_exon
TTTCTCTCCAAATTATGACCTTCATTGTTTTTTTTCTTCTGGGCATGCAGAT	42568705	42569943	42568655	42568707	1	5	Si000910m.g	42563945	42569943	None	12277	1698	127135	No_or_no_constitutive_exon
CCTAGCAGACACCGGTATGCATTCTTGATTCTTTTCTTTGTTGGGTGGAGCA	43078641	43078711	43078761	43078709	-1	5	Si001937m.g	43076585	43079112	None	12277	1698	127135	No_or_no_constitutive_exon
CGTGTCTAATTTGCGTTATTGTTGTTCGGTGATGGCGGCGGTGGGTGCAGGC	43658983	43659328	43658933	43658985	1	5	Si000879m.g	43657163	43660579	None	12277	1698	127135	No_or_no_constitutive_exon
GTGTGCTTGGATTGATGAGCTAAGCCGAGCGCAATTATGCGTGGGTGCAGGC	43837719	43838597	43838647	43838595	-1	5	Si000593m.g	43837719	43841427	None	12277	1698	127135	No_or_no_constitutive_exon
CATCCTGATTGAGAGGTAGACTAATTTGAACTTACCATGTTGGGGTGCAGAT	44138020	44138385	44138435	44138383	-1	5	Si001276m.g	44138020	44142828	None	12277	1698	127135	No_or_no_constitutive_exon
AGTAGTTGCTTTTGACTTCTGTCTCATGCACTGTTCCATTTGAGGGGCAGGG	44249394	44249570	44249620	44249568	-1	5	Si000724m.g	44247719	44251771	None	12277	1698	127135	No_or_no_constitutive_exon
TGTGTGGTTGCTCTGGCACGCTCGCATGTTACAACGATTGGGCGGCGCAGGG	44297937	44298297	44297887	44297939	1	5	Si004206m.g	44294949	44298297	4324983	12277	1698	127135	No_or_no_constitutive_exon
TTCATCTGAATTTCATGTGTAGATCTGATGAAGTGTAGATGGGGATGCAGGG	44494731	44494824	44494874	44494822	-1	5	Si000497m.g	44493033	44496590	4324314	12277	1698	127135	No_or_no_constitutive_exon
ATTGGGGGAAGCTGTAAGTATTATTGCGGGTCAATCAATTGGGGAGCCAGGG	44544605	44544671	44544721	44544669	-1	5	Si002562m.g	44543785	44545999	None	12277	1698	127135	No_or_no_constitutive_exon
TTAATACAGTTACATCTAGCTGATATCTTTCCTTTCTCCTAATTGGGCAGAA	44708586	44708762	44708536	44708588	1	5	Si002842m.g	44707535	44708762	None	12277	1698	127135	No_or_no_constitutive_exon
GTCAGCCGCGTCTGGTTTCTTATTTAAATCGCCAAAAGGTCGGCGGGCAGAG	44849432	44849522	44849382	44849434	1	5	Si002187m.g	44849261	44852720	None	12277	1698	127135	No_or_no_constitutive_exon
GAAAAACGCACCAGTAGCATGAAATGAAACTGAAAGCCACGAGGGGCTAGAG	44856898	44857106	44856848	44856900	1	5	Si001170m.g	44855987	44860525	None	12277	1698	127135	Yes
CAACACACCAAATTGTTAAGTTTCTTCAGTAGGATTTTTTAAAGGGAAAGGA	44917975	44918309	44917925	44917977	1	5	Si001490m.g	44917078	44920777	None	12277	1698	127135	No_or_no_constitutive_exon
ATAACTTTTAAAAATATTGGCCCGTGCGGGAACACGGGTCGATGGACTAGTA	44974992	44975178	44974942	44974994	1	5	Si004411m.g	44969967	44975178	None	12277	1698	127135	No_or_no_constitutive_exon
GCTGACTTTGTTTTCGTTCCTTACTATGGCATATCATACAATGGGAGCAGTT	45122835	45122934	45122984	45122932	-1	5	Si000168m.g	45120121	45126042	None	12277	1698	127135	Yes
GAGTCAAAAAGAAGATTTTATTTATTCGTTTTTTTTGTGGGGGGAAACAGTA	45198435	45199509	45199559	45199507	-1	5	Si002284m.g	45198435	45199962	None	12277	1698	127135	No_or_no_constitutive_exon
TGGAGAAAGTACGAGCGATTGATAAACAAATTAAACTGGTGGGAATGCAGGT	45443458	45443540	45443590	45443538	-1	5	Si003290m.g	45442664	45446721	None	12277	1698	127135	No_or_no_constitutive_exon
ATACTTTAGTCTGGTTGTTTCATTTGTCTAAACTATGAGAGGGTGTGCAGAT	45621170	45621236	45621286	45621234	-1	5	Si001266m.g	45618748	45621969	None	12277	1698	127135	No_or_no_constitutive_exon
TCGGTTCTCGCCGTGCCTGACTCGTGCGCTGTTGTTTTGCTCGAGGGCAGCG	45625012	45625109	45625159	45625107	-1	5	Si005388m.g	45622504	45625502	4326818	12277	1698	127135	No_or_no_constitutive_exon
GGTGTGCAGTCCATCGGCGTCTGCTATGGCATGGTCGGCGACGGCGGGAGGT	46073188	46074064	46074114	46074062	-1	5	Si005124m.g	46073188	46074161	None	12277	1698	127135	No_or_no_constitutive_exon
TGATTTTTTTCCATGCATGACACGGTTGGCATTGGAAAACTTGGGAGCAGAG	46083186	46083344	46083394	46083342	-1	5	Si000491m.g	46081841	46086319	None	12277	1698	127135	No_or_no_constitutive_exon
CTCCAGTTTCTTTGGGCTGCCAGAGTTCTCATTATTATCTGGGCGTGCAGGT	46238503	46238608	46238658	46238606	-1	5	Si002405m.g	46237831	46241097	None	12277	1698	127135	No_or_no_constitutive_exon
AAGGCGCCCATGCCTGACGAGTTATATATGGCTGCTGATGTGGTGGGCAGCT	46655407	46656155	46655357	46655409	1	5	Si004861m.g	46654967	46656155	None	12277	1698	127135	No_or_no_constitutive_exon
CGTCCAGAGGCTGAGTCACCCCTCCATTCTTCCTCCGCGGCATCGGGAAGGG	46896871	46897116	46896821	46896873	1	5	Si002473m.g	46896431	46901381	None	12277	1698	127135	Yes
CCTCGAGCTCTCAAGCAACTACATCTCATGGACGCTTTCTGTGGGTGCAGTG	47033487	47033614	47033437	47033489	1	5	Si000189m.g	47033080	47039765	None	12277	1698	127135	No_or_no_constitutive_exon
GGAATTTTAATGTTAAGTAGAATAATAAATGCTGTATTTTGGGAGAACAGGT	47116710	47116773	47116660	47116712	1	5	Si001289m.g	47114563	47117457	None	12277	1698	127135	No_or_no_constitutive_exon
TTTCTTACAGTCGTAACATGCTTATTTGATTAAAACTAAATATGGGATAGGT	47188136	47188477	47188527	47188475	-1	5	Si000053m.g	47183551	47191276	None	12277	1698	127135	No_or_no_constitutive_exon
GGATGGATTATATTATAGATGGAATGGCATGCTGTTGTTGGGACGAGCAGGG	47208663	47209358	47209408	47209356	-1	5	Si000663m.g	47208663	47212594	None	12277	1698	127135	No_or_no_constitutive_exon
AGTCAGGATTGGCGACAGTGATGCTAAATTGCTTAATATTGCGGGTACAGAT	156610	156838	156888	156836	-1	6	Si013344m.g	156026	160428	None	12277	1698	127135	No_or_no_constitutive_exon
CATGGAGGCGACGTAGCCCGAGGTGGCGCGGAGGTGCTGGTGGGTGGCAGCA	416870	416895	416820	416872	1	6	Si014129m.g	416485	417997	None	12277	1698	127135	No_or_no_constitutive_exon
GTGACCAGTGGGCTTGTGACTGACATGGCATGGCGTTGTGGCTGGGGCAGGA	765462	765533	765583	765531	-1	6	Si013210m.g	763292	768725	None	12277	1698	127135	No_or_no_constitutive_exon
AAAAGTGTGCTTATAAATCTGTTGTTTGTCTGTGTCTTTGCTGGGTAAAGGT	1666204	1666898	1666948	1666896	-1	6	Si014072m.g	1666204	1670160	None	12277	1698	127135	No_or_no_constitutive_exon
TATTTCCCCTAGTGAAGGCTTATGTATATATATTTTCTATGGGAAAATAGTG	1726504	1726605	1726655	1726603	-1	6	Si013723m.g	1722281	1729028	None	12277	1698	127135	Yes
GACAACTGCAAACACCTGCATTCTGACACGATCAAATTGAAGGGCTGCAGAG	1755226	1755455	1755505	1755453	-1	6	Si014162m.g	1753218	1755886	None	12277	1698	127135	Yes
ACTTTATATAGAATGGTGTGTTTCTTACATAATTTTTTTTGGGAGTTAAGGA	1916246	1916404	1916196	1916248	1	6	Si014024m.g	1912514	1917125	None	12277	1698	127135	Yes
GTGTAGGTATGACTGTATATGTGTTCATTCATCATTGGGTTGTATGGAAGTG	2298073	2298093	2298023	2298075	1	6	Si014937m.g	2294676	2298093	None	12277	1698	127135	No_or_no_constitutive_exon
TTATTCGATTACTTTTATTATTTACTGAAAACTCATTTTTGGGTATGTAGGT	2348151	2348307	2348101	2348153	1	6	Si013468m.g	2346199	2348934	None	12277	1698	127135	No_or_no_constitutive_exon
CATGGCGCATAAACTGAAAATTTTCAATTTTTTTTTTCGGGTGGATGCAGGG	2396780	2396836	2396886	2396834	-1	6	Si014601m.g	2393535	2397273	None	12277	1698	127135	No_or_no_constitutive_exon
ACTCATCGCATGCTTATACATTTCGGATACGTCACTGGTTAGGGTTGCAGAA	2597959	2598693	2597909	2597961	1	6	Si015381m.g	2597273	2598693	None	12277	1698	127135	No_or_no_constitutive_exon
AAGGGAACATGTTTTAAGGGAAAATTTCAGAGTCATTGGGACAACCGAAGGC	2648541	2649512	2648491	2648543	1	6	Si015377m.g	2645982	2649887	None	12277	1698	127135	No_or_no_constitutive_exon
TTATCTAATAAGGTCTTGCCATTTCTATGATCCTCCTTATATAAGGGCAGGT	2720472	2720625	2720422	2720474	1	6	Si014185m.g	2718296	2722029	None	12277	1698	127135	No_or_no_constitutive_exon
CCTTTTACTTTATGATGACTCATACTCTGTGTTCGGAATCATATGGGCAGAA	3011169	3011868	3011119	3011171	1	6	Si013202m.g	3008737	3017518	None	12277	1698	127135	No_or_no_constitutive_exon
GGTAAAATTCATTAGGTGGTGCTGATAATTCGAAAAGGGGAAGGAAGCAGAG	3029497	3029814	3029447	3029499	1	6	Si015503m.g	3028193	3029939	None	12277	1698	127135	No_or_no_constitutive_exon
CCCACGACTTTTCCTCCGCTCGGACACATTTGTTTGGGCAACACAAGCAGAC	3283359	3283510	3283309	3283361	1	6	Si013859m.g	3282634	3287106	None	12277	1698	127135	No_or_no_constitutive_exon
GTGCTGATCGAGTAACCGCTGAATCTCTGTGTGTGTGTGTGTGTGGGCAGAT	3283926	3283995	3283876	3283928	1	6	Si013859m.g	3282634	3287106	None	12277	1698	127135	No_or_no_constitutive_exon
CCGCTGGAAGCCCGACTGGCTCCCGAGGACGGCGGCGCGGGGTAGACTAGTC	3428219	3428586	3428636	3428584	-1	6	Si015060m.g	3425506	3429803	None	12277	1698	127135	No_or_no_constitutive_exon
CTGATCGGGTTTCTCCTGGTGCTTCGTGTCGGCGGTGGGCGGGGATGCAGCA	3498105	3498238	3498055	3498107	1	6	Si013368m.g	3497284	3501270	None	12277	1698	127135	No_or_no_constitutive_exon
CGGCCGAGCAAGGAAAGCGATGGTGAGACCAGCAAAAGGTGGTGGGACAGCA	3512102	3512904	3512954	3512902	-1	6	Si015777m.g	3512102	3513299	None	12277	1698	127135	No_or_no_constitutive_exon
GGAGGTGGCGAGGACCTTGGCGTCCCCAGCATGGTGCTCTGGGGCGGCAGCG	3749833	3749901	3749951	3749899	-1	6	Si015022m.g	3747174	3750325	None	12277	1698	127135	No_or_no_constitutive_exon
ATACATGTGCACCAAAAGCTCTGATCTGCTATTGTTTTGGGGATTGACAGAT	4306939	4307052	4306889	4306941	1	6	Si013699m.g	4302876	4307671	None	12277	1698	127135	No_or_no_constitutive_exon
CCAATTTTTATCCTAGTGTCATGAAGCGTGTATCGTTTTTGGGCATGTAGGA	4887907	4888031	4888081	4888029	-1	6	Si014047m.g	4885523	4889527	None	12277	1698	127135	No_or_no_constitutive_exon
CAAGACTCTTCGGTTCGTTCTATCGATATCGTATTCCTATGTGGGTAAAGAT	5089567	5090527	5090577	5090525	-1	6	Si015046m.g	5086825	5091493	None	12277	1698	127135	No_or_no_constitutive_exon
TGTCGATTCAGCCAGATTAACATGCGATTTATCAAATCTTTGGGAAACAGAT	6134626	6134944	6134576	6134628	1	6	Si013610m.g	6132476	6134944	None	12277	1698	127135	No_or_no_constitutive_exon
AAAGTTCCTTTTGGTGCTGGATGATATTTGGGAAATTACCACAATGGGAGTC	6340222	6340956	6341006	6340954	-1	6	Si015211m.g	6339577	6341925	None	12277	1698	127135	No_or_no_constitutive_exon
CACCTTGTTTTATAGAAAATATCCCCAGCGGTGTTTTAAATTTGAGGGAGAA	6436634	6437606	6437656	6437604	-1	6	Si015806m.g	6436487	6438483	None	12277	1698	127135	No_or_no_constitutive_exon
CTATGTTGCTAATGACATATTTGCTTTTGCTGTTGCATGGATGGGTGCAGAC	6487472	6488117	6487422	6487474	1	6	Si013279m.g	6485200	6490128	None	12277	1698	127135	No_or_no_constitutive_exon
TCAATTTCTTCGGCCGCTGATGAATTGTTGTTTGCATTTGGTGGGTGCAGGT	6489733	6490128	6489683	6489735	1	6	Si013279m.g	6485200	6490128	None	12277	1698	127135	No_or_no_constitutive_exon
GCGGTACAACCTGCTGCACCATGACGGCCATCTCCTCATGCTGGGGCAAGGA	6589065	6589926	6589976	6589924	-1	6	Si015314m.g	6589065	6591120	None	12277	1698	127135	No_or_no_constitutive_exon
CCCACGCGGCGGGCACGCAGACCCAGGCAGGCACTATAGTGCGGGGCAAGCC	6946056	6946428	6946006	6946058	1	6	Si014322m.g	6945216	6946428	None	12277	1698	127135	No_or_no_constitutive_exon
TCGTGGGTGGATAAGTTTCTGTTTTTCTTTTTTTTTGGCGGGAAGTGAAGGC	6985224	6985333	6985174	6985226	1	6	Si014176m.g	6984936	6988747	None	12277	1698	127135	No_or_no_constitutive_exon
TAGCATATGGCATTAGATTAGCACTAATTGTTGAGTTGTTGGGGTTATAGTT	6985604	6985682	6985554	6985606	1	6	Si014176m.g	6984936	6988747	None	12277	1698	127135	No_or_no_constitutive_exon
ACCTTATGCCGGTTCGAGGTCCACGGAGCTTGACAAGGCAGTGGGTGAAGGA	7747455	7747608	7747405	7747457	1	6	Si015669m.g	7745847	7750008	None	12277	1698	127135	No_or_no_constitutive_exon
GACAGTAAGTTGTTTCTTTTGCCGGAAATGGTCTTTCTTGGAGGGATCAGTT	7919428	7919463	7919378	7919430	1	6	Si014830m.g	7919059	7920745	None	12277	1698	127135	No_or_no_constitutive_exon
CTAACAAGTCTGTGCCTGCGCTCTGTGCGTATTTCGGGGGATGAGTTAAGAG	7972200	7972526	7972576	7972524	-1	6	Si014877m.g	7971480	7973023	None	12277	1698	127135	No_or_no_constitutive_exon
GTTGACTTTTTATAACATGTTTTACATGAAGGCTACTAATGTACGGGCAGAG	8591630	8591990	8591580	8591632	1	6	Si015257m.g	8590968	8593341	None	12277	1698	127135	No_or_no_constitutive_exon
ATACAACATGACCTCTAGATTGATTTTATCCACACGTAATGATTGGGTAGAC	10205412	10205582	10205362	10205414	1	6	Si015446m.g	10202290	10206104	None	12277	1698	127135	No_or_no_constitutive_exon
TTAACGAAGCACTGTTATCATGCTGACAATGAATGAACTTACGGGTGCAGGG	11194095	11194165	11194045	11194097	1	6	Si014009m.g	11192435	11196270	None	12277	1698	127135	No_or_no_constitutive_exon
GCCAATGTTAAGTTCATCGAGTCATTCTCAACGCCACTGGGAACCGCAAGTT	11856220	11856422	11856170	11856222	1	6	Si015794m.g	11856104	11857021	None	12277	1698	127135	No_or_no_constitutive_exon
TTGCCATATCCAAAAGAGAAATTCAGCTAAAATAGTTGTGGCTGGGGGAGGC	14227226	14227414	14227464	14227412	-1	6	Si015186m.g	14227226	14227589	None	12277	1698	127135	No_or_no_constitutive_exon
TGTGGCAACAACTACAACAACTTGTATGAATATTTTTTTTGGGTATGCAGGA	15047528	15047668	15047718	15047666	-1	6	Si014568m.g	15047105	15048972	None	12277	1698	127135	No_or_no_constitutive_exon
GCAGGGTTAAAAATAGAAATGATGGATCAGGTAATTCGGGATCATAAAAGAA	15373242	15373988	15374038	15373986	-1	6	Si014964m.g	15372575	15376734	None	12277	1698	127135	No_or_no_constitutive_exon
TCAGAGAACACTTCTGGTTTTAACTTCAGCCACATCTTTTTAATGGGCAGGA	16294007	16294088	16293957	16294009	1	6	Si013366m.g	16289834	16298988	None	12277	1698	127135	Yes
ATCCCAAATGGATTTTCAGGAGATATGCACCCTACCAACCGGGACTAAAGGC	18637122	18637278	18637072	18637124	1	6	Si014897m.g	18636790	18638514	None	12277	1698	127135	No_or_no_constitutive_exon
AACTTAGGTGTCCGATTTCTTGCATACCGAGAGGCTAAAGGGATGATAAGGT	18810873	18810919	18810969	18810917	-1	6	Si015187m.g	18810295	18812966	None	12277	1698	127135	No_or_no_constitutive_exon
CCGGAATTGTGATCGGAAATTTCTAATTTTCGTTGTCTCCGGGGGCGCAGTA	19066770	19066983	19066720	19066772	1	6	Si013171m.g	19066373	19084355	None	12277	1698	127135	Yes
GGAAACCGGACATATTCCTCACGATGACATGCAATCCCAACTGGGAAGAGAT	19116419	19119146	19116369	19116421	1	6	Si015740m.g	19115008	19119146	None	12277	1698	127135	No_or_no_constitutive_exon
TTTTTACATAACTTCTTGAGTGACTTTTTAACTTTTTTTTTTGGGTAAAGCC	19329684	19329765	19329815	19329763	-1	6	Si013765m.g	19325548	19334698	None	12277	1698	127135	No_or_no_constitutive_exon
GAGTCGTGCCAGGAGCGCGGCGCCGTGTACGGGTTCGTCATGGCCGGGAGGT	19599404	19599537	19599354	19599406	1	6	Si015609m.g	19599078	19603255	None	12277	1698	127135	No_or_no_constitutive_exon
CGGGCTGGAAATCTCGCAGCCAGGCATGGACATCACCAGGGGGGGCGAAGAC	19988446	19988490	19988540	19988488	-1	6	Si015133m.g	19987859	19989663	None	12277	1698	127135	No_or_no_constitutive_exon
TGAGTGTTTCATATGGTCGCTCTGATTGAACTTGTGGGATCAATGAGCAGGA	20080043	20080124	20080174	20080122	-1	6	Si015785m.g	20078912	20080753	None	12277	1698	127135	No_or_no_constitutive_exon
AGATGAAAATATGCTCTTACAACTACTGACAATATGTCATGTGGGAACAGAT	21619276	21619798	21619226	21619278	1	6	Si014593m.g	21616465	21619798	None	12277	1698	127135	Yes
ATTGTAGCTGTGTTTGTGTGTGTGTGTTGATCCGGCTGCTGGGTGTGCAGGG	21810021	21810321	21810371	21810319	-1	6	Si015385m.g	21810021	21810534	None	12277	1698	127135	No_or_no_constitutive_exon
CTGAACTTTCTGACACAATCAACGCTGTTCTTGATGGGAATGAATTGAAGCT	22488083	22488243	22488033	22488085	1	6	Si013914m.g	22487100	22488874	None	12277	1698	127135	No_or_no_constitutive_exon
ATGTTTGGTTTTTTACTTCCTGATTTGGGAATGGCGATTCGGGGTGGCAGCT	22573898	22573983	22573848	22573900	1	6	Si014175m.g	22573474	22576736	None	12277	1698	127135	No_or_no_constitutive_exon
TTAGGAATACTCTTTTGCAGCAAAAACATTATTACATTTGGGCAATGCAGTT	24626354	24626654	24626304	24626356	1	6	Si013232m.g	24621542	24626654	None	12277	1698	127135	No_or_no_constitutive_exon
GGCCGGTTGGATTATTCCATTATTGATGAGATCTGGATGGATGGGTGCAGGG	25035183	25035565	25035133	25035185	1	6	Si014598m.g	25033633	25035565	None	12277	1698	127135	No_or_no_constitutive_exon
TCCGCCGTTCTATTTTTGAGCAAGTTTTGGGCGTTTTGCGTGGGATGCAGGA	25052527	25052626	25052676	25052624	-1	6	Si013356m.g	25044738	25052816	None	12277	1698	127135	Yes
GATTCCGCGCGATCCGAAATTGAATCCGGTGCGCGCTTTATGGCGGGCAGGT	25714771	25714905	25714721	25714773	1	6	Si013596m.g	25714403	25718542	None	12277	1698	127135	No_or_no_constitutive_exon
CTATTGCTTCCTCAGTGTTATGATTTTTTGATGTTTGCTTCGGGAGACAGGC	26023682	26023850	26023632	26023684	1	6	Si013820m.g	26022904	26028975	None	12277	1698	127135	No_or_no_constitutive_exon
TGCACTTTCTTGGTCAGGGAACATGTTGCAGGGGACTACCAAGGGATTAGCT	26186215	26186409	26186459	26186407	-1	6	Si015734m.g	26185416	26187025	None	12277	1698	127135	No_or_no_constitutive_exon
ACCATTATAGCAGAAGTCATGTACTAATGTGTTTTTTTCTACATGGGCAGTA	26518794	26518979	26518744	26518796	1	6	Si013539m.g	26517353	26521030	None	12277	1698	127135	No_or_no_constitutive_exon
GTGTTTTCCGGCGAGTAATCTGACGCTGCTGCAATGTCCGCGCCGGGAAGTT	26962111	26962454	26962061	26962113	1	6	Si014439m.g	26961710	26965045	None	12277	1698	127135	Yes
AGATTAAGATTGTGATGATGGAAAGAATTGTTGCGTGGGAATTGAAACAGGG	27366597	27366727	27366547	27366599	1	6	Si014144m.g	27366242	27367722	None	12277	1698	127135	No_or_no_constitutive_exon
CTTGATATAGCCAAGGCCAAAGCTAAAGCCACTGGTGGTGGGGGTGGGAGGG	28501006	28501315	28500956	28501008	1	6	Si015096m.g	28500577	28501315	None	12277	1698	127135	No_or_no_constitutive_exon
GAAAATGCCGTCAGTTGAACACACTAACAGCGGCGGCGTTGGGTATGCAGGC	28600635	28601021	28601071	28601019	-1	6	Si013919m.g	28598506	28601403	None	12277	1698	127135	No_or_no_constitutive_exon
TGCGGCACCGGGCGGTGGGGTGGTTCGTGACGCACTGCGGGTGGAACTAGGA	28829560	28829914	28829964	28829912	-1	6	Si015196m.g	28829560	28831031	None	12277	1698	127135	No_or_no_constitutive_exon
GTGGATGCTTGTTTTTGAGTTCTCAGTTAAAGGTGGACTTGGGGATGCAGGT	29297826	29298015	29298065	29298013	-1	6	Si013293m.g	29291696	29299284	None	12277	1698	127135	No_or_no_constitutive_exon
CGACGACGGAATCACCATGACCGTGATGGCATTGGCGCGGGTGGGTGCAGGG	29427409	29427569	29427359	29427411	1	6	Si013184m.g	29426478	29435514	None	12277	1698	127135	Yes
GGGCTGGGCCCGTAGTGGGAGCACGCCCGTGAGTACTGGGAGGTGAGCAGGC	29456218	29456375	29456168	29456220	1	6	Si015675m.g	29455552	29456375	None	12277	1698	127135	No_or_no_constitutive_exon
CAAGTAAACGGTTGTCATTTATCATCGACACACACTGCGAAAGGGTTTAGAT	29774206	29774466	29774516	29774464	-1	6	Si015702m.g	29772933	29777964	None	12277	1698	127135	No_or_no_constitutive_exon
ATGCGGCTGCACCCGGTGGCGCCGCTGCTGTTACCCACCGGGCCACGGAGGA	30070380	30070758	30070330	30070382	1	6	Si015686m.g	30069241	30070758	None	12277	1698	127135	No_or_no_constitutive_exon
GATTTGATTTACTCCGGGCGATCGAGTGATTTGGGGTTTCGATCGGGCAGGT	30184842	30184926	30184976	30184924	-1	6	Si013901m.g	30177842	30185502	None	12277	1698	127135	Yes
GGACACAGACGGGCCCTTCTCCGAGTTCACGGCCATCATCGGGCCCAAAGGC	30289992	30290312	30290362	30290310	-1	6	Si015070m.g	30289474	30290471	None	12277	1698	127135	No_or_no_constitutive_exon
GGGTTGACTGTTTATTATATCATTGATGTTAATTTGACATGGGGAAACAGGT	30492392	30492593	30492643	30492591	-1	6	Si013718m.g	30489891	30494777	None	12277	1698	127135	No_or_no_constitutive_exon
TCGTCTACGATCGCGTCGTGACAATGGAAAATTCCGACATGGATGGGCAGGT	30762010	30762118	30761960	30762012	1	6	Si013479m.g	30759560	30763635	None	12277	1698	127135	No_or_no_constitutive_exon
TGTCTTTTTTCATGAATTTTCTCTTGATCAAATTCTTTTTGGGAAAACAGGA	31350283	31350429	31350233	31350285	1	6	Si014029m.g	31348142	31352256	None	12277	1698	127135	No_or_no_constitutive_exon
ACTCGTTCTGGAACAACGGCGTCGTGTGCGGGCAGTGCTACCGGGTGAAGTG	31377716	31377887	31377937	31377885	-1	6	Si015037m.g	31377035	31378287	None	12277	1698	127135	No_or_no_constitutive_exon
CCGACGCGCTGGCGCGGGAGCTCGGCCGTGGCGTTCGTGTGGGTGGTGAGGA	31516633	31517075	31516583	31516635	1	6	Si015553m.g	31515614	31517075	None	12277	1698	127135	No_or_no_constitutive_exon
CCAGGAGAGTAGTGAAGTATAGCTTCGGGTAACACACGACGACGGGGAAGTA	31684848	31685559	31684798	31684850	1	6	Si015118m.g	31684434	31685559	None	12277	1698	127135	No_or_no_constitutive_exon
ACTACGTGGATAGGATCAATATTAGGATGATTGGTCGTTTTTGAGGGGAGGA	31822910	31823092	31823142	31823090	-1	6	Si015269m.g	31821833	31824580	None	12277	1698	127135	No_or_no_constitutive_exon
TGTAAGTGTAACTAGGGTCTGATGTCTATTCGTTTCCTTGGGGAATGCAGTT	31894850	31894942	31894800	31894852	1	6	Si013769m.g	31892801	31896198	None	12277	1698	127135	Yes
TCCCTCCCTCTTCGTTCCCTGACTGATGGCTGGACGATCGATGGGTGCAGTA	31909577	31910486	31910536	31910484	-1	6	Si014344m.g	31909577	31910910	None	12277	1698	127135	No_or_no_constitutive_exon
TAGAGTGTAGAGAGCACTGCCTCCTGTCTCCTGACACGCAGGGCACGCAGGT	31928674	31928782	31928832	31928780	-1	6	Si014142m.g	31927656	31930218	4345935	12277	1698	127135	No_or_no_constitutive_exon
CGATGTGATGGGTGCTAAAAATAAGCAAATGTAACCAAACGGGATCTAAGTG	32819136	32819572	32819086	32819138	1	6	Si013516m.g	32816985	32820748	None	12277	1698	127135	No_or_no_constitutive_exon
CTCAATTCTCAAGTCATCTGATCTTTGCCTGCTCGATCGTGTGGGTGCAGAA	32898067	32898929	32898979	32898927	-1	6	Si014342m.g	32898067	32899350	None	12277	1698	127135	No_or_no_constitutive_exon
TGTATCTTAGACTATCTGAGGTTATTTGTTCCTATGGCTTGTGGGTACAGGT	32989352	32989469	32989302	32989354	1	6	Si013670m.g	32987791	32990569	None	12277	1698	127135	No_or_no_constitutive_exon
CCTGCCGGTCCTACTCATCCGACACCAAGGCATGGGGACCCAAGGGCCAGGC	33063439	33064053	33063389	33063441	1	6	Si015093m.g	33062085	33064053	None	12277	1698	127135	No_or_no_constitutive_exon
GTAAATAGCGGTACCATACCTTAAATAACTATAGAGGGCTATAGCAGCAGCT	33272689	33272899	33272949	33272897	-1	6	Si014854m.g	33272015	33273170	None	12277	1698	127135	No_or_no_constitutive_exon
CCCGCACTTCAGTCGATTCGGTCGACGGCCGCCTCCTCCTGCTACGGGAGGA	33422939	33423203	33423253	33423201	-1	6	Si014952m.g	33422939	33423573	None	12277	1698	127135	No_or_no_constitutive_exon
GGATGACGGGGATGCTGAAGCAGAAAATTGAGGATGATGGGGATGCTGAGGC	33616385	33616399	33616335	33616387	1	6	Si015215m.g	33616002	33616399	None	12277	1698	127135	No_or_no_constitutive_exon
CTTGTTCAGGACATGAAATTCATCGATGACGGCATGTGTGCGGGTACAAGGT	33695575	33695805	33695525	33695577	1	6	Si015069m.g	33690656	33696474	None	12277	1698	127135	No_or_no_constitutive_exon
CCTATTGTGTTCGTTGGCTAAAAGGTATCAATGATTTTGTGGGCACATAGGT	34075879	34075997	34075829	34075881	1	6	Si013351m.g	34074240	34078765	None	12277	1698	127135	No_or_no_constitutive_exon
TACTTTACAAATATTCCTACATCTGATGCTTTCACTACTTGTATGGGCAGAT	34335850	34335945	34335800	34335852	1	6	Si013599m.g	34330799	34337245	None	12277	1698	127135	No_or_no_constitutive_exon
ATAATTAGATGGTCGTTAATAACAGATCAAATGTCATGTGGGGCCGACAGTA	34469116	34469165	34469215	34469163	-1	6	Si014889m.g	34467837	34469692	None	12277	1698	127135	No_or_no_constitutive_exon
CCGCCGCCCCGCCGGTGCCCTGCAGGAGCGGGTCGGCGATGACGGGGTAGTA	34678264	34679017	34678214	34678266	1	6	Si015228m.g	34677747	34679017	None	12277	1698	127135	No_or_no_constitutive_exon
TAAATTGATCGATGGGGAGGCAGCCCTGCTGTGACAAGCTGGGGGTGAAGCG	34972089	34972335	34972385	34972333	-1	6	Si015412m.g	34970405	34972779	None	12277	1698	127135	No_or_no_constitutive_exon
ACACACACAAACCCAAAAACAAATGTGCGGAAGATAATATGCTGGGAGAGGA	35023273	35023337	35023223	35023275	1	6	Si015131m.g	35021357	35023337	None	12277	1698	127135	No_or_no_constitutive_exon
TCATGATAATTCCCTATGCGCCTATCGGCTCGCTTCAATTCAATGGGCAGGT	35203770	35203835	35203885	35203833	-1	6	Si014045m.g	35201283	35204311	None	12277	1698	127135	No_or_no_constitutive_exon
AAGCTGGTTAATTACATACAGATGAACTAATCCATGCTGCATGGGTGCAGGT	35235904	35236104	35236154	35236102	-1	6	Si013616m.g	35234035	35238239	None	12277	1698	127135	No_or_no_constitutive_exon
AGCTCGGCAGCTGGTACCCGGCGGCGCACGCCCGGGGCGCGGGGGACCAGGC	35437826	35438142	35437776	35437828	1	6	Si014466m.g	35437451	35438142	None	12277	1698	127135	No_or_no_constitutive_exon
TTGCAGGATTGGTGTCCGTGTGATGGGAATCTGTTGATTTGGGTGTGCAGGT	35482365	35482487	35482537	35482485	-1	6	Si013393m.g	35479013	35482706	None	12277	1698	127135	Yes
CTAGATGATGACTTATTTTGTGGCATTTTGTTGTACCTGTGGGGATATAGGA	35752251	35752283	35752201	35752253	1	6	Si014166m.g	35750305	35753209	4346329	12277	1698	127135	No_or_no_constitutive_exon
AGCACGCTTGTTTTAAGTGGGTACCTGTATTTGCTTTTATGCTGGGATAGGT	35794703	35794814	35794864	35794812	-1	6	Si013315m.g	35793626	35800254	None	12277	1698	127135	Yes
GATGCTGCTACTGTGACCGATAATGGCTGAGAGAGTGATGGGAATTGCAGGG	35863517	35863747	35863467	35863519	1	6	Si013123m.g	35861500	35867234	None	12277	1698	127135	No_or_no_constitutive_exon
TAATGATTCATTAGCTTCATTATCTGATTCCATATGCTCAACGTGGGCAGAT	35912509	35912583	35912459	35912511	1	6	Si014543m.g	35912104	35914515	None	12277	1698	127135	Yes
CTCATTTTTTAGAGCTCATGTGAAATAGCTGTGATCGACATGGTGGGCAGTG	812702	812841	812652	812704	1	7	Si012819m.g	810171	813582	None	12277	1698	127135	No_or_no_constitutive_exon
TCGAGGCTTCCAAAAAAAATTCAATCGATGCTGAAATTGTGCTGGGACAGCA	1117331	1117448	1117281	1117333	1	7	Si011663m.g	1117201	1117771	None	12277	1698	127135	No_or_no_constitutive_exon
GACCTTTGCTGAAATAATCTCATTTGAGTTCATATGTTGGGATTAAATAGGC	1124131	1124641	1124081	1124133	1	7	Si009361m.g	1119543	1125866	None	12277	1698	127135	No_or_no_constitutive_exon
ACCACCGCTAGGGCCGAGCCGTAATTCAGATGCACTCTCTTGGGCGCAAGCG	1897603	1897767	1897817	1897765	-1	7	Si012307m.g	1895984	1900214	None	12277	1698	127135	No_or_no_constitutive_exon
AGCCCGTCGGCGTTCCACATCCTTCGCGAGGTTGGGAGGCCGCTGGGAAGCT	2014651	2015221	2015271	2015219	-1	7	Si012739m.g	2014651	2015754	None	12277	1698	127135	No_or_no_constitutive_exon
AATAAGTTGTTAATGACCATGCAAGTTCCAGTAAGGCATAGGGGCAACAGAC	2882219	2882332	2882382	2882330	-1	7	Si012341m.g	2882219	2885668	None	12277	1698	127135	No_or_no_constitutive_exon
TGCCATGCCAGGTGCCATATGGCTTCCACGGCGTGTTCGTCACACGGGAGCA	3081778	3081838	3081728	3081780	1	7	Si012180m.g	3081514	3081838	None	12277	1698	127135	No_or_no_constitutive_exon
TTCATTCTGAAATCATTAATTCATTTGTTTCTGTTCATGCGTGGGTGTAGGT	3376265	3377144	3377194	3377142	-1	7	Si012127m.g	3376265	3380271	None	12277	1698	127135	No_or_no_constitutive_exon
TTGACCTATATGTGCGATCTTCTTACTGAAAATGGAAGGGTAAAGTGCAGGG	3623634	3623687	3623584	3623636	1	7	Si013072m.g	3618474	3623687	None	12277	1698	127135	No_or_no_constitutive_exon
CAAAAATACTATGTAATTATGTAATGCTAACTGGATTGGGCGAATGACAGGT	3910498	3910558	3910608	3910556	-1	7	Si010368m.g	3909434	3914044	None	12277	1698	127135	Yes
CTTCAATCATGTTACATGTTGACTGAAGATTTGCTAAATGGGGTGTGCAGGA	4005316	4005826	4005876	4005824	-1	7	Si010073m.g	4005316	4010019	None	12277	1698	127135	No_or_no_constitutive_exon
GCCATTATGGGTGAGAGTGCACTCTCCATTTAGGTGGGATGAGCGCTAAGCG	4923552	4923755	4923805	4923753	-1	7	Si011817m.g	4922334	4927101	None	12277	1698	127135	No_or_no_constitutive_exon
CCTTCATTGAAGCTGCTAAAAAGATCTCAGCTGAACCAGGTAGGGAAGAGCT	7068277	7068351	7068227	7068279	1	7	Si011901m.g	7067924	7070549	None	12277	1698	127135	No_or_no_constitutive_exon
GCTCAGACACTTCGCTTTTTTTTTAAAAAAATAATAATACATTGGGGCAGGT	7231048	7231144	7231194	7231142	-1	7	Si012184m.g	7230626	7233762	None	12277	1698	127135	No_or_no_constitutive_exon
ATGGCACTACTCCGGTGCTAGGAGGAGATGGAGTGGAACCAGCCGGGCAGGT	7278871	7279373	7278821	7278873	1	7	Si012406m.g	7278680	7279373	None	12277	1698	127135	No_or_no_constitutive_exon
CTGAGATCCATAGCTTGCCGTCTCAAGCTTGTTGTGAAATGGTGGGGTAGGC	9205393	9205669	9205343	9205395	1	7	Si011863m.g	9205222	9205669	None	12277	1698	127135	No_or_no_constitutive_exon
TCCTTTAAAAAAATTTGAATTTCAAACGTCATGAGTGTGGGTGGGTGCAGGC	11514228	11515471	11515521	11515469	-1	7	Si010275m.g	11514228	11516338	None	12277	1698	127135	No_or_no_constitutive_exon
TCCTTTAAAAAAATTTGAATTTCAAACGTCATGAGTGTGGGTGGGTGCAGGC	11582181	11583191	11582131	11582183	1	7	Si009991m.g	11581078	11583191	None	12277	1698	127135	No_or_no_constitutive_exon
TCCTTTAAAAAAAATTGAATTTCAAACGTCATGAGTGTGGGTGGGTGCAGGC	11646823	11647833	11646773	11646825	1	7	Si009992m.g	11645720	11647833	None	12277	1698	127135	No_or_no_constitutive_exon
GTGAAGGACTTGAACGATGACGCAAAAGAATGGTTGAAGGGTGAAATGAGGA	11758074	11758265	11758315	11758263	-1	7	Si012599m.g	11756725	11760094	None	12277	1698	127135	No_or_no_constitutive_exon
AAATAACAAGGGGTCCACCGCTTAGCAAAAAACGGGGTCTAGGGTACCAGAC	11849027	11849195	11849245	11849193	-1	7	Si011819m.g	11847797	11850729	None	12277	1698	127135	No_or_no_constitutive_exon
GGACGGGTGCCCCAACCTCGTCCAATACTGACGTCGGGTCGGGGACGCAGGC	11956081	11956189	11956239	11956187	-1	7	Si011878m.g	11955873	11956523	None	12277	1698	127135	No_or_no_constitutive_exon
CCGAGTACGAGATCGAGAGCGCGGAGCAGGAGGAGGAGGAGGGAGCCGAGGA	12056472	12056581	12056422	12056474	1	7	Si012030m.g	12056253	12057755	None	12277	1698	127135	No_or_no_constitutive_exon
TGTTCAGCGAGAAGGGCGGGTGCTTAGCATCTCATCTATGACAGGGAGAGTG	12057532	12057614	12057482	12057534	1	7	Si012030m.g	12056253	12057755	None	12277	1698	127135	No_or_no_constitutive_exon
TCAGGTCAATGGTAACAACTAACAAGCTTTATCCTGACAGGTTCGGGAAGCA	13706264	13706512	13706562	13706510	-1	7	Si012748m.g	13706264	13708070	None	12277	1698	127135	No_or_no_constitutive_exon
AGACTCCTTTTGTCCTGAGAACAAATTTAAACAAGTCGCCACGGGTGCAGGT	14263125	14264284	14263075	14263127	1	7	Si009695m.g	14261699	14264284	None	12277	1698	127135	No_or_no_constitutive_exon
TCACTACCTGTGTTCCCTCCGTTTGCCAATCCAATCGATCATGGGAATAGGT	14654139	14654262	14654312	14654260	-1	7	Si009931m.g	14650765	14655252	None	12277	1698	127135	Yes
TTTCGAGTTCAAGATATAAAAGGAACTTTAATTCAGGAATGGGAATCTAGAA	14681622	14681814	14681864	14681812	-1	7	Si012399m.g	14681299	14682118	None	12277	1698	127135	No_or_no_constitutive_exon
CTTCGACATAGGTGGCCAGGTGATTTGAGTGAGATGGGCCAATGTGGCAGCA	14681299	14681583	14681633	14681581	-1	7	Si012399m.g	14681299	14682118	None	12277	1698	127135	No_or_no_constitutive_exon
TGCTTGATTTGGCTGTGGGGATTATTAATCGGGATGGGATGGGCGCGCAGGC	14716509	14716639	14716689	14716637	-1	7	Si009961m.g	14708278	14716977	None	12277	1698	127135	No_or_no_constitutive_exon
GCCCATGGAGGGTTTGTGCAAGGAAGCAAAATATCACCGGGAAGTGAAAGAT	15577295	15578190	15578240	15578188	-1	7	Si012257m.g	15576939	15578642	None	12277	1698	127135	No_or_no_constitutive_exon
GATTTAGTTCCAGTTAAATATCGGAGAGATACGAGGTAGGAGGGATGGAGCT	15891925	15892021	15891875	15891927	1	7	Si012513m.g	15889645	15892021	None	12277	1698	127135	No_or_no_constitutive_exon
AAGTACCTGACCCCCCATCATGGTGAACCTCTCCTTGTGATCGGGATGAGGT	15979893	15979940	15979990	15979938	-1	7	Si011715m.g	15979893	15981189	None	12277	1698	127135	No_or_no_constitutive_exon
ATTCATCATTTCTTGGTTTCTAATGTTGTGATTCTTCCCTGGGAGTGCAGGT	16708927	16709162	16709212	16709160	-1	7	Si009279m.g	16707084	16712638	None	12277	1698	127135	No_or_no_constitutive_exon
ATCACAGCCCAGATGCAAGGTTAAGTCAAACGAGCAAGGGAACCAAACAGGT	16716293	16716815	16716243	16716295	1	7	Si011553m.g	16716219	16716815	None	12277	1698	127135	No_or_no_constitutive_exon
CTTTGATTAAAACATATTACTGATGATTAATCTTGATTTTTGGGTGGTAGGA	17035247	17035346	17035197	17035249	1	7	Si012053m.g	17030098	17035346	None	12277	1698	127135	No_or_no_constitutive_exon
TTTTTGCATGACTTCTTTGTCTGTCTGTTTCTGCTTGATTGGGATTGCAGGC	17264550	17264566	17264616	17264564	-1	7	Si009487m.g	17261301	17272475	None	12277	1698	127135	Yes
ATGGCGTGCAGGTGGAGCAGGCTGCCACCTCTGCCCGCGCCGGCGGGCAGGA	17503059	17503129	17503179	17503127	-1	7	Si011670m.g	17503059	17504247	None	12277	1698	127135	No_or_no_constitutive_exon
GTGCCATGGAACAGTAAGCCTGACTGAAGTTTACCTTGTGGGTGACGCAGGG	18655615	18655838	18655565	18655617	1	7	Si009421m.g	18653463	18658867	None	12277	1698	127135	No_or_no_constitutive_exon
AAATCGCTGCTGGCGATGGAGGCGCCGGGAGGGGAGGTGTCTGGGAACAGGT	18846821	18846852	18846902	18846850	-1	7	Si012701m.g	18845864	18847279	None	12277	1698	127135	No_or_no_constitutive_exon
TGCATCTGGTGACATTTACACATTCTTCTTCATTATGTGTTGATGGGCAGGT	19024504	19024560	19024454	19024506	1	7	Si010672m.g	19023562	19026895	None	12277	1698	127135	No_or_no_constitutive_exon
GGCAGGCGAACCCTGTATAAAGCGAGGGGTACTCGCGGGGGGGAACGCAGTT	19051281	19051357	19051407	19051355	-1	7	Si010783m.g	19050115	19051897	None	12277	1698	127135	No_or_no_constitutive_exon
CTCCTGATTCATGTTTTGTTTTCAATTGGACCCTCTGGATGGTTGGGAAGGC	19056222	19056337	19056387	19056335	-1	7	Si010676m.g	19054727	19058233	None	12277	1698	127135	No_or_no_constitutive_exon
AATTAGTATCTAAACATTCGATGTGACAGAAATTTTAGGAGGGACTACAGAA	19099242	19099328	19099378	19099326	-1	7	Si011810m.g	19095162	19100182	None	12277	1698	127135	No_or_no_constitutive_exon
TATGGCTTTTCCCTAATTTATAACCTGTCGCTGTTGGGCCCGGAGCGTAGGG	19195848	19195918	19195968	19195916	-1	7	Si010083m.g	19190680	19196350	None	12277	1698	127135	Yes
AGGATCTGATTGGAACTAGGAACAGCCCTTTAACGGCAGGGATGGCGCAGGT	19190680	19191360	19191410	19191358	-1	7	Si010083m.g	19190680	19196350	None	12277	1698	127135	No_or_no_constitutive_exon
CACCCCTCCTCCACCCTCCCCCCCGCGGCCCCAAAGGAAAGGGGGAAGAGGG	19209948	19210362	19210412	19210360	-1	7	Si011047m.g	19209948	19210782	None	12277	1698	127135	No_or_no_constitutive_exon
CGTTGCACTCCTCGAAGGTCCTGCGGATGCCGCGGAGGGTGGTGGTGTAGAG	19441024	19441877	19441927	19441875	-1	7	Si009872m.g	19440791	19442609	None	12277	1698	127135	No_or_no_constitutive_exon
CGGCCGCGTACCGTGGCGCGTCTGCCGTCGCCGCCTGGCCCCGGCGGGAGGA	19440791	19440981	19441031	19440979	-1	7	Si009872m.g	19440791	19442609	None	12277	1698	127135	No_or_no_constitutive_exon
AGAGAAATTCGTAAGAAACTTTGCTGAGGGCCTCCTTGGGAGATGTACAGAA	19480296	19480599	19480649	19480597	-1	7	Si011932m.g	19477787	19480789	None	12277	1698	127135	No_or_no_constitutive_exon
TATCGGGGCTCCCAATCCCAGCGGCGGGCGACTTGGTGTGGGGAACGGAGGA	19554136	19554382	19554432	19554380	-1	7	Si010577m.g	19554136	19555891	None	12277	1698	127135	No_or_no_constitutive_exon
AGACGCCCGCGTCGTCGCCGTGGTTCCTCGGCTCGCCGTTCCGGGTGGAGGC	19585742	19586258	19586308	19586256	-1	7	Si011702m.g	19585742	19586675	None	12277	1698	127135	No_or_no_constitutive_exon
ACACCCAAATCGAATGAAATGGCTCCAAACTAATGAACTGGGAAATTCAGTA	20281068	20281297	20281018	20281070	1	7	Si009444m.g	20280650	20284095	None	12277	1698	127135	No_or_no_constitutive_exon
AATTGGCTGTTGAGCTGATGATTTTTGTGTTCTTCCCCTTCGGGAGGCAGGA	20359331	20359443	20359493	20359441	-1	7	Si009180m.g	20336862	20359850	None	12277	1698	127135	Yes
CTGCATGCAAGATTACTGAGTGCTGACACGGTTTTCCTGTTTGGGAACAGAC	20476772	20476892	20476722	20476774	1	7	Si009827m.g	20475328	20479227	None	12277	1698	127135	No_or_no_constitutive_exon
CGCGGTGCCCGCGCTCCTCAAGTGCCTGTCGTGGGCGTCGGCGGGTAAAGGG	20603676	20604005	20603626	20603678	1	7	Si012332m.g	20602796	20604005	None	12277	1698	127135	No_or_no_constitutive_exon
TTTCATATCTGCTAGCTGATTATATATTCTTTTGTTGTGTGGGGGTTCAGAT	20696210	20696610	20696660	20696608	-1	7	Si009183m.g	20692637	20701520	None	12277	1698	127135	No_or_no_constitutive_exon
AGTTCGAGACCGCAGGTTCGAACGACGACGGAGATAAGGAGTGGGACTAGTT	20779970	20780187	20780237	20780185	-1	7	Si012074m.g	20779829	20780413	None	12277	1698	127135	No_or_no_constitutive_exon
TGATTGACTGCGAAGTAAATATGGATGCTAATATGTGCTGGGATATGCAGGA	21007800	21007870	21007750	21007802	1	7	Si010198m.g	21005742	21009619	None	12277	1698	127135	No_or_no_constitutive_exon
TGGGCGGGGGATTCTCTTTGTTTGATCCGGGTTCGTGGTGGTGGGCGCAGAT	21095321	21095490	21095271	21095323	1	7	Si009565m.g	21095082	21100294	None	12277	1698	127135	Yes
GCTGCTGATCTCTGCTGATCGAGTTTGCATTGCACTGGGGAAAAGAACAGAA	21266966	21267636	21267686	21267634	-1	7	Si011954m.g	21266034	21268119	None	12277	1698	127135	No_or_no_constitutive_exon
AAACACTATAAGACCAATTCTATCTGCAACTGATGTTATGGGCACGGCAGGG	21266034	21266481	21266531	21266479	-1	7	Si011954m.g	21266034	21268119	None	12277	1698	127135	No_or_no_constitutive_exon
ATGTGAAATTTCTGAAAACTAATCTTTCCTCGTGCGTGCCGTGGGAGCAGGA	21305336	21305766	21305286	21305338	1	7	Si012617m.g	21304915	21306254	None	12277	1698	127135	No_or_no_constitutive_exon
ATGTGAAATTTCTGAAAACTAATCTTTCCTCTTGCGTGCCGTGGGAGCAGGA	21357774	21358184	21357724	21357776	1	7	Si010558m.g	21357073	21359464	None	12277	1698	127135	No_or_no_constitutive_exon
TCCAACTGTCTTTGACCTGTTCAAAAATGCTTATTCAAGGGACAAACCAGCA	21374426	21375378	21375428	21375376	-1	7	Si010677m.g	21374426	21375683	None	12277	1698	127135	No_or_no_constitutive_exon
ACTTGTGAAAGGAAGGAAATTAAGAAGCTGGTGGTTGTGTGGGTGTGCAGGT	21807428	21807980	21808030	21807978	-1	7	Si009804m.g	21807428	21810930	None	12277	1698	127135	No_or_no_constitutive_exon
TACCAACGTTGTGGGCCTAATTCCGTTGGTGAGTTTGCTGGGCAGTGTAGCT	22058660	22058698	22058748	22058696	-1	7	Si010551m.g	22057758	22059452	None	12277	1698	127135	No_or_no_constitutive_exon
GGTTGTTTTAACTGACATTAAATTTCTTTAAATGTTGTTGGTGGGTGCAGAT	22137369	22137450	22137500	22137448	-1	7	Si009902m.g	22133720	22138711	4336081	12277	1698	127135	No_or_no_constitutive_exon
AACGAGGAGCAGGAGCGTGTTCGGGTCAGGAGGGTGAGAAAGTGGGTCAGCC	22183059	22183141	22183009	22183061	1	7	Si012723m.g	22182854	22185685	None	12277	1698	127135	No_or_no_constitutive_exon
ACCAACCAGCATCTTTTGCCATGTAATAATGCTTGTTGGGGCATAAACAGGT	22323785	22323860	22323910	22323858	-1	7	Si010206m.g	22321627	22325296	None	12277	1698	127135	No_or_no_constitutive_exon
TCTTGCTTGTTGCTTCTGCTTCTGCTTCGTCGTCTGCCGGGTGGGTGCAGAA	22357787	22357866	22357916	22357864	-1	7	Si011307m.g	22357358	22358111	None	12277	1698	127135	No_or_no_constitutive_exon
AGCTACGGCCAGTGCTAACTGTTCTATTGCTGCGTGCGTGGGTGGTGCAGGG	22384447	22384883	22384933	22384881	-1	7	Si011404m.g	22384447	22385361	None	12277	1698	127135	No_or_no_constitutive_exon
ACTGATCGCGTTTAATTCTCGCTTCTCCTTCGTCGCCGTCGTTGGGGCAGCA	22395990	22396069	22396119	22396067	-1	7	Si012205m.g	22395548	22396191	None	12277	1698	127135	No_or_no_constitutive_exon
GGAAAAGGGTTAGGGTGAAGGATTTTGGTGTTGCAGGAAAAGGGCGCAAGGC	22530233	22530555	22530605	22530553	-1	7	Si009938m.g	22528350	22531233	None	12277	1698	127135	No_or_no_constitutive_exon
GACGCCACGGCCGCGTGCTCTTCGAGAAGTTCGCCGAGGGATGGGGCGAGGA	22614915	22615143	22615193	22615141	-1	7	Si012278m.g	22614621	22615391	None	12277	1698	127135	No_or_no_constitutive_exon
TCGCCGTCGACCCCAGGGGGTCTTCCTCCTGAACCCTCTCGCCGGGGAAGCC	22650259	22651094	22650209	22650261	1	7	Si012166m.g	22649908	22651094	None	12277	1698	127135	No_or_no_constitutive_exon
GGGTCGTACTCTTTGGCTGAAGAGTGTTTTTTCGTTAATAAGGGGTTTAGTT	23190095	23190221	23190045	23190097	1	7	Si012547m.g	23189644	23192844	None	12277	1698	127135	No_or_no_constitutive_exon
CACTCCTCGGCCGTGCTCCTCCGCGACGGCCGCGTGATGCTGGGCGGCAGCA	23942136	23942590	23942086	23942138	1	7	Si009806m.g	23940894	23942590	None	12277	1698	127135	No_or_no_constitutive_exon
TTTTACTCACCGAGACTGAACATTGTGCCTGCCGGCCTCGACGCGGGTAGGG	23970078	23970497	23970547	23970495	-1	7	Si011734m.g	23970078	23973261	None	12277	1698	127135	No_or_no_constitutive_exon
TGATCCCCCTGAAATAACCCACATCTCCATGATGCGCCAGATGGAGGGAGGA	23980515	23980842	23980892	23980840	-1	7	Si011981m.g	23980515	23981080	None	12277	1698	127135	No_or_no_constitutive_exon
TATTATAACGTTGTAAATATATAAGTTGCATGCTGTGCTTGGGTGCGTAGGT	24014684	24015131	24014634	24014686	1	7	Si009798m.g	24014019	24016019	None	12277	1698	127135	No_or_no_constitutive_exon
GCTGGCAGCTAGACACGGCCTGCGTCTCATCATTATCCAGGCACGGGAAGAA	24132649	24132763	24132813	24132761	-1	7	Si011691m.g	24132649	24133127	None	12277	1698	127135	No_or_no_constitutive_exon
TGACGCGTGATGGTGTGTGTGTTTTTTTTTTTTGCCCTTTGCGGGGGCAGGT	24626942	24627083	24626892	24626944	1	7	Si010193m.g	24626760	24631366	None	12277	1698	127135	No_or_no_constitutive_exon
CTTGAAAATTTCTGATGTATTCATCCATGGCGATGGGCTGATACGGGCAGAT	24640243	24640396	24640446	24640394	-1	7	Si010688m.g	24639124	24640854	None	12277	1698	127135	No_or_no_constitutive_exon
CTTGCTAGTCTTGACGCCTTCTAATGTGTACTGGCCTACTGGGCCTAGAGGC	24805470	24805569	24805420	24805472	1	7	Si012548m.g	24805158	24805569	None	12277	1698	127135	No_or_no_constitutive_exon
ATGTTGGGTGCCTTTGTGATTAACGAGATTCCCTTGCACAAAATGGGCAGCT	25293815	25293953	25293765	25293817	1	7	Si011308m.g	25290296	25294620	None	12277	1698	127135	No_or_no_constitutive_exon
TCAAGCGCGAGGCTTGAAGATTTTTTGCGTTGCCGGATTTTGCAGGGAAGCT	25550482	25550730	25550432	25550484	1	7	Si012227m.g	25550165	25551608	4336464	12277	1698	127135	No_or_no_constitutive_exon
GTTTCCATCTAGTACTGACATCATATTACATTGTAACTCTTTGGGAGCAGAG	25734437	25734565	25734387	25734439	1	7	Si010610m.g	25731051	25735017	None	12277	1698	127135	No_or_no_constitutive_exon
AATTTCGTACACTGCAATCTGACGCTATACTATATGTTCGGTGGGCGCAGAG	26000119	26000785	26000835	26000783	-1	7	Si012288m.g	26000119	26001239	None	12277	1698	127135	No_or_no_constitutive_exon
CGCGCCCGGTATAAAACGGGGCGGGGCGGGGTGGCGCCGGGAGCCCGGAGGA	26206413	26206935	26206363	26206415	1	7	Si010550m.g	26206207	26207831	None	12277	1698	127135	No_or_no_constitutive_exon
CACCGCCTCATCGACGGTGACGTCGCCAGAGACGACGGAGGCGGGTGCAGGT	26350831	26350968	26350781	26350833	1	7	Si011648m.g	26349936	26350968	None	12277	1698	127135	No_or_no_constitutive_exon
CATTTAGCAGCGTGTTTCACGTCAATGCTTGCCGCCGTGTTTGGGGGCAGGG	26556511	26556873	26556461	26556513	1	7	Si009605m.g	26555133	26558032	4336591	12277	1698	127135	No_or_no_constitutive_exon
TTGTTAATTATATACTTTTCTACATGCCACATAAACTTAGGGAAATGCAGAT	26767335	26767479	26767529	26767477	-1	7	Si009158m.g	26759939	26781273	None	12277	1698	127135	No_or_no_constitutive_exon
CGCTACATTATTCCAGCAGCATGTCTAATGTTCTTTTTCTTTGGGGATAGTA	27162795	27162904	27162954	27162902	-1	7	Si010013m.g	27159397	27163398	None	12277	1698	127135	No_or_no_constitutive_exon
TCCTCAACTTCTCTACGCACCCGAAACCAACCCTTGTGGTGTGGGCGCAGGA	27247849	27247974	27247799	27247851	1	7	Si010020m.g	27247649	27252629	None	12277	1698	127135	No_or_no_constitutive_exon
AAAACTTTGAATTCTTTGATCTGACAATTTCATCATCTAATGATGGGCAGGA	27257549	27257738	27257788	27257736	-1	7	Si009243m.g	27252927	27262421	None	12277	1698	127135	No_or_no_constitutive_exon
AAGCCAAACACCTTTCTTTCATGGCACCATCACTCCATCAGGGATGCAAGCA	27376365	27376495	27376315	27376367	1	7	Si011884m.g	27375081	27378177	None	12277	1698	127135	No_or_no_constitutive_exon
CTTTAGCTGCAGCGCGTCATGGAGTTCCTCCTCAGCAGGGGTAAAATAAGGT	27470067	27470694	27470017	27470069	1	7	Si012231m.g	27469560	27473548	None	12277	1698	127135	No_or_no_constitutive_exon
GGCCATTGCAACTGATCACAAGTCTGTTTTTTGTTCATATGTGGGCATAGGA	27531125	27531197	27531247	27531195	-1	7	Si009233m.g	27524135	27539113	None	12277	1698	127135	Yes
GCGGAGCTCGCGGGGATCGTGGCCGCCGCGGCGCGGGGCGCCGGGTAGAGGC	27812612	27812913	27812562	27812614	1	7	Si012581m.g	27812102	27814181	None	12277	1698	127135	No_or_no_constitutive_exon
TTGAAGTGAAATTCAGCTGATTTCGCCGTGCGCTCGGGTTGGATGCGCAGGT	27984849	27985056	27984799	27984851	1	7	Si010649m.g	27984070	27986149	None	12277	1698	127135	No_or_no_constitutive_exon
ATGTATTTGCAATTGTTGGATAAAAGGATAACACTTGAACTTGGGGACAGGT	28341007	28341123	28340957	28341009	1	7	Si009748m.g	28338561	28343738	4336783	12277	1698	127135	Yes
TAGTAATCCACAAACATGCCTATTTACAACGCCTTAAAAGGGGTGTACAGGC	28456014	28456166	28455964	28456016	1	7	Si009455m.g	28452177	28457646	None	12277	1698	127135	No_or_no_constitutive_exon
GCGGCGCTCGGGAGACACGTTTCTCCACTTGCAACACGGGGAGTGCACAGGT	28467938	28468003	28467888	28467940	1	7	Si012792m.g	28465788	28468003	None	12277	1698	127135	No_or_no_constitutive_exon
TCAGCAGCTTGGAATTTTTAATAAGCTTTTATATATCCTTGGGTGTGCAGGA	28711968	28712143	28712193	28712141	-1	7	Si009327m.g	28711335	28716930	None	12277	1698	127135	No_or_no_constitutive_exon
CGTTTTCTCCAAAAACAAAGTCTCACATCATGCACAGTTCATGGGATTAGAA	28746670	28746679	28746620	28746672	1	7	Si011970m.g	28743396	28746679	None	12277	1698	127135	No_or_no_constitutive_exon
TTCGTGTAGAAGAGGCTTCTTACGTAAGAAGAATTTGAACGTTGGGATAGGC	28761054	28761250	28761300	28761248	-1	7	Si012181m.g	28760053	28763196	None	12277	1698	127135	No_or_no_constitutive_exon
TCTGTCAGATCAGATGATGACATTCAGTTACTGTTATCAATGGGATGCAGTC	29155445	29155610	29155395	29155447	1	7	Si009298m.g	29148380	29155910	None	12277	1698	127135	No_or_no_constitutive_exon
TGATAAAATATTAAACAGTGTATTTTTGCTTATGTGGGTGTTGGGAGCAGGA	29250068	29250166	29250018	29250070	1	7	Si010932m.g	29249163	29251793	None	12277	1698	127135	Yes
GCATGGCCCTCGCCGACGTGGCGGACGACGTGCACCGGTGGGTGGCGGAGGC	29536256	29536613	29536206	29536258	1	7	Si011939m.g	29535141	29536613	None	12277	1698	127135	No_or_no_constitutive_exon
TTGCCGCTCTTGTGATTGTATACGATGTTCGATTGAAATCGCCGGGCGAGAG	29566288	29566435	29566485	29566433	-1	7	Si012409m.g	29565693	29566641	None	12277	1698	127135	No_or_no_constitutive_exon
TTCACGCCACAGTAAGCAAGTGTCAGTCATATTCAAATCCTTGGGCGGAGCC	29603834	29604678	29604728	29604676	-1	7	Si012638m.g	29603834	29605580	None	12277	1698	127135	No_or_no_constitutive_exon
CAACGCTTCAGGTGCCAACTGCCTACTGACCGATCGGGTGCCGGAAGCAGGA	29664294	29664376	29664244	29664296	1	7	Si009591m.g	29662480	29665871	None	12277	1698	127135	No_or_no_constitutive_exon
ATAAACTTGTAACTGGATGGTTTTTACAAACCATTGGTCCATGGGTGCAGAG	29686148	29686695	29686098	29686150	1	7	Si009385m.g	29681956	29686695	None	12277	1698	127135	No_or_no_constitutive_exon
GTAAAATAATTGGAATAAGCAGATTTGTCCTGACGGATTGGGTTGTAAAGGC	29804211	29804434	29804161	29804213	1	7	Si010453m.g	29800060	29805244	None	12277	1698	127135	No_or_no_constitutive_exon
TGAATTCAGCTCAGCATGTTTTGCTAATAACTCATTTGGTGTGGGAACAGGT	29832092	29832169	29832042	29832094	1	7	Si009870m.g	29829288	29834387	None	12277	1698	127135	Yes
GCGTACTAGCGATACAGGTGTAGCTGTTGGGGTTGGGGTTGGTGCAGCAGTT	29995757	29995832	29995882	29995830	-1	7	Si012655m.g	29993409	30000867	None	12277	1698	127135	No_or_no_constitutive_exon
TAATGCCGTGATGTAACATGTTTGTTGTTTTCTGTTTTGGGGGAAAGCAGAC	30180733	30180847	30180683	30180735	1	7	Si009358m.g	30178692	30184448	None	12277	1698	127135	Yes
GCACATGATGAAATCCTGTGCTTTATGTATGACATGTTTGTGGGGTGCAGGA	30333824	30333922	30333972	30333920	-1	7	Si009973m.g	30332508	30338017	None	12277	1698	127135	No_or_no_constitutive_exon
TTGGAGTGGTTGAGGAGTCGAAGTCTGACCTGATGTGTTGATGTGGGCAGCA	30369430	30369540	30369380	30369432	1	7	Si011301m.g	30368864	30371837	4337050	12277	1698	127135	No_or_no_constitutive_exon
TCCGGCGCCGCCGCCGCCGCGGCGCCCGTCATGTGCGCGAACGGGTGCAGCT	30408874	30409232	30408824	30408876	1	7	Si012061m.g	30408518	30409232	None	12277	1698	127135	No_or_no_constitutive_exon
AATTTCCAGTTAAAGATGTCACGATTGGGCGATATGGTGGTAGTGGGCAGCG	30554644	30555853	30554594	30554646	1	7	Si009185m.g	30551391	30555853	None	12277	1698	127135	No_or_no_constitutive_exon
TTGTTTTTGCATCTGACCGTGACGCGGCGACGGACGGCGCGGGGGTGCAGTG	30636281	30636789	30636231	30636283	1	7	Si011218m.g	30635925	30636789	None	12277	1698	127135	No_or_no_constitutive_exon
TGGTGACACGGCATCTGTACCTCATCGCTTCCTCGATTGGGTAACGGCAGAA	30691689	30691893	30691639	30691691	1	7	Si010526m.g	30690970	30692786	None	12277	1698	127135	No_or_no_constitutive_exon
TTTACTCTACGTTACAACTCCGGCACTCAAAAAGTAGGGACCGAGGAAAGAA	30789998	30790234	30789948	30790000	1	7	Si012325m.g	30789168	30792230	None	12277	1698	127135	No_or_no_constitutive_exon
GGAAGTTGCTGTCAAAAGGCTTAGTAAATGGTTCTGTGCAAGGGATTCAGGA	30808270	30808412	30808462	30808410	-1	7	Si012222m.g	30806885	30810856	None	12277	1698	127135	No_or_no_constitutive_exon
TGGGAAGGAACAAGTGTGTGGTACGCTGTCACTTTCCTTGGGCCTGAGAGCC	30820853	30821071	30820803	30820855	1	7	Si011351m.g	30820700	30824774	None	12277	1698	127135	No_or_no_constitutive_exon
AATCTTTTGCCGCTTCAAAAGCGCTCATATGCTATTGATGGGACTGACAGCA	30904203	30904435	30904153	30904205	1	7	Si012123m.g	30901917	30905197	None	12277	1698	127135	No_or_no_constitutive_exon
TATGTTAGGTCTCTACATGCATGTTGACTTTGCTTTTGTGGGAATTGCAGCA	31290027	31290105	31290155	31290103	-1	7	Si011750m.g	31289507	31290462	None	12277	1698	127135	No_or_no_constitutive_exon
TAGTAGTGCTGATTCTTTTTCTTTTTTTTTTCTTTGGTGGTGGTGGGGAGGC	31409724	31410011	31409674	31409726	1	7	Si009366m.g	31404618	31410011	None	12277	1698	127135	No_or_no_constitutive_exon
TGATTGATGATGCCCCGTGTCTGTGGGGATTGCTTGTCGGGTGAGTGCAGGG	31562789	31562881	31562739	31562791	1	7	Si012635m.g	31561162	31563774	None	12277	1698	127135	No_or_no_constitutive_exon
GGCTTCCTACCCCCCCTTAATCCAGCTGACCAGCTACCCAGCTGGGACAGAG	31635044	31636416	31634994	31635046	1	7	Si010359m.g	31634819	31636416	None	12277	1698	127135	No_or_no_constitutive_exon
TCCTGCATGCACGGACGCACGCATCGTTGTTGTTGGCTGCAGGGCATCAGCT	31745279	31745320	31745370	31745318	-1	7	Si009547m.g	31740457	31746096	None	12277	1698	127135	No_or_no_constitutive_exon
ATCATTATATTGAGACTGTCTATTTCGGTTTCGGCTGCTTTGGGATGCAGAC	31765722	31766260	31765672	31765724	1	7	Si009429m.g	31761511	31766260	4337837	12277	1698	127135	No_or_no_constitutive_exon
CCTATTTCATTTTGCCACTTCAACGGCTTTATCTGTTTGGGAAAATGCAGGA	32081883	32081992	32081833	32081885	1	7	Si009464m.g	32076230	32085727	None	12277	1698	127135	No_or_no_constitutive_exon
ACGTTCTTACCCATTCACCAAATTACCATTGCTGTGAGGCGGGTACACAGAT	32259491	32260181	32260231	32260179	-1	7	Si010431m.g	32259491	32261146	None	12277	1698	127135	No_or_no_constitutive_exon
ATCATCAGTACATCCAAATTCAACTTTTGTTTCTTTGTTCCTGGGGGCAGGC	32577878	32578094	32577828	32577880	1	7	Si010194m.g	32576234	32579806	None	12277	1698	127135	No_or_no_constitutive_exon
ATGATGATTGTTGGAATAATGTTTTGCTTTTCATATGGGTGTGGGTGCAGGA	32762558	32764111	32762508	32762560	1	7	Si009796m.g	32762389	32764111	None	12277	1698	127135	No_or_no_constitutive_exon
TGATGATTGACCGAATCATCTTTTTGCTTTTCAAATGGGTGTGGGTGCAGGA	32767643	32768934	32767593	32767645	1	7	Si011780m.g	32767489	32769340	None	12277	1698	127135	No_or_no_constitutive_exon
TCCCCTGCCGGGGCCTGGTATATATAGCCCGCGGCTCCATCGGCGGGTAGGC	32858609	32858884	32858559	32858611	1	7	Si010739m.g	32858203	32860413	None	12277	1698	127135	No_or_no_constitutive_exon
ACGAATCGTTCTCTGAATCAACGCGGGGGGACCCGGGGAGGTGAGCGCAGAC	33030101	33030453	33030051	33030103	1	7	Si010447m.g	33029703	33031083	None	12277	1698	127135	No_or_no_constitutive_exon
CGGATATGGCTACGGAAGGGGCAATAGTGGATACGGCTATGGCAGGGCAGGG	33072602	33072909	33072552	33072604	1	7	Si012493m.g	33071117	33072909	None	12277	1698	127135	No_or_no_constitutive_exon
CTGCTCGCCGACTGCTGCCGCGCCGGGGACCCCGCCACGGGGCGGCGGAGCT	33081771	33082894	33081721	33081773	1	7	Si012272m.g	33081472	33082894	None	12277	1698	127135	No_or_no_constitutive_exon
CTGAAACTAACCATGGTTGTTGATGAACTGCGATGTCGGTTGGGGTGCAGGA	33204121	33205018	33205068	33205016	-1	7	Si009631m.g	33204121	33210659	None	12277	1698	127135	No_or_no_constitutive_exon
TGGTGAGGTGACTCTTGTTCATATTTGTTTGTATTCGAATTGGGGTGCAGGA	33233652	33233785	33233835	33233783	-1	7	Si009760m.g	33229928	33234818	None	12277	1698	127135	No_or_no_constitutive_exon
CATCTCTACATTAGTTCAATCTCATCTCTTTTTCTCCTATGGGTATACAGGC	33295440	33295531	33295390	33295442	1	7	Si009663m.g	33292089	33298330	None	12277	1698	127135	No_or_no_constitutive_exon
TTCTGGTCAGACTGGCTGATGGCACTGCTTAACTGATTGGGCGATAACAGGT	33417310	33417517	33417567	33417515	-1	7	Si009520m.g	33416348	33421983	None	12277	1698	127135	No_or_no_constitutive_exon
ATTGGAAGGAGGCTTGTGCACGTGTGTTGCTGATCCGGTGAATTGGGTAGGG	33429732	33429783	33429833	33429781	-1	7	Si010208m.g	33422515	33430111	None	12277	1698	127135	No_or_no_constitutive_exon
AGGGCAGGGACAAGGAGCACGTTGCCGCCGCCGCCGTCCCGGGAGCGTAGCT	33528473	33528869	33528423	33528475	1	7	Si011840m.g	33528134	33530226	None	12277	1698	127135	No_or_no_constitutive_exon
CCTGGAATTGAAAGAAGCGCATCTCGAAGCCCATAACGGGACGCGACGAGCC	33821692	33822927	33821642	33821694	1	7	Si011942m.g	33821001	33823140	None	12277	1698	127135	No_or_no_constitutive_exon
GACCAAGGGTCACTCAAGGAGGACAGTGGCTAGAACTGCTTAGGGCCAAGGC	33892776	33893647	33893697	33893645	-1	7	Si011697m.g	33890269	33894334	None	12277	1698	127135	No_or_no_constitutive_exon
ATTATTTATATACCATTATCGTTGACATTGGAATTTTATGATGGGTGCAGAA	34033585	34033700	34033750	34033698	-1	7	Si010876m.g	34028568	34036772	None	12277	1698	127135	Yes
CACTTATACACATGCGTCTCTCAATTATCGATTCTTTGGCGCAGGGTCAGCT	34137928	34138332	34137878	34137930	1	7	Si011353m.g	34137388	34138332	None	12277	1698	127135	No_or_no_constitutive_exon
ATATGATTTATAATAAGTTTCTGACCTTTCTTCTGTTTTGGGTAATACAGAA	34344331	34344567	34344617	34344565	-1	7	Si010184m.g	34340678	34345551	None	12277	1698	127135	No_or_no_constitutive_exon
ATGCTTACGTTAAATTGGAGGTGTAATGACTTCCATTCCAAATGTGGGAGGT	34459178	34459839	34459889	34459837	-1	7	Si009237m.g	34459178	34463323	None	12277	1698	127135	No_or_no_constitutive_exon
GTTTGAGATTTTTCACAAATGTGTTTTGTTCGGTGATCAGGTGGAGGGAGAT	34533386	34533515	34533565	34533513	-1	7	Si012394m.g	34533386	34537630	None	12277	1698	127135	No_or_no_constitutive_exon
TAATAATATGCAATCTTGATCTTAACTTTATATCTGCTTTGGGATTACAGAG	34568055	34568289	34568339	34568287	-1	7	Si009694m.g	34566854	34570573	None	12277	1698	127135	No_or_no_constitutive_exon
GTATGTTCTTTGCTTCACTTGCCTAATTCTTCTGTATTTCTGGGATGAAGAA	34724482	34724536	34724586	34724534	-1	7	Si009993m.g	34720821	34724697	None	12277	1698	127135	No_or_no_constitutive_exon
GTATGTTCTTTGCTTCACTTGCCTAATTCTTCTGTATTTCTGGGATGAAGAA	34746788	34746842	34746892	34746840	-1	7	Si009549m.g	34742804	34747003	None	12277	1698	127135	No_or_no_constitutive_exon
CATATATGATCGGTAGAGGTATTGCCTCAGTCTTCTGATCTGGGGTATAGTA	34758181	34758233	34758283	34758231	-1	7	Si010059m.g	34755246	34759018	None	12277	1698	127135	No_or_no_constitutive_exon
CGTCGCGCTCGATGGGAGCTGGGCCGCCACCGGCAAGCGGGGCTGGGCAGGG	34785455	34786270	34786320	34786268	-1	7	Si012602m.g	34785455	34787799	None	12277	1698	127135	No_or_no_constitutive_exon
GGGGACGGCTGCGGGTCACGCGGATGGCCGTGCCGCTACGGGATACGGAGGA	34807076	34807180	34807230	34807178	-1	7	Si010727m.g	34804893	34807491	None	12277	1698	127135	No_or_no_constitutive_exon
ATCACCAAGAGGTTTGTGCTTATTACGTTGGTGGATTTTGTGATGGGCAGGA	34978845	34978968	34978795	34978847	1	7	Si009954m.g	34978019	34982445	None	12277	1698	127135	No_or_no_constitutive_exon
TTACTTTTGTAATTTCCTTCTGTTTTATTTTATTTTATTGGGATTGACAGGT	35494617	35494743	35494793	35494741	-1	7	Si009778m.g	35492072	35496873	None	12277	1698	127135	No_or_no_constitutive_exon
CTTGCTTATTTATCTGCTGTTTTTTTTCTTGTTGCTGACCATGGGAATAGCA	35591942	35592066	35591892	35591944	1	7	Si009209m.g	35585793	35592685	None	12277	1698	127135	No_or_no_constitutive_exon
GCTTATTTATCTGCTGTTTTTTTTCTTGTTGCTGACCATGGGAATAGCAGCT	35591945	35592066	35591895	35591947	1	7	Si009209m.g	35585793	35592685	None	12277	1698	127135	No_or_no_constitutive_exon
GCTTATTTATCTGCTGTTTTTTTTCTTGTTGCTGACCATGGGAATAGCAGCT	35618869	35618990	35618819	35618871	1	7	Si009187m.g	35612917	35621808	None	12277	1698	127135	No_or_no_constitutive_exon
CTAAAAATAGGTGCGTACATTTTGGGCTGGCCCCCTCTTGGGGGGCCAAGCG	35690986	35691497	35691547	35691495	-1	7	Si012783m.g	35690464	35691734	None	12277	1698	127135	No_or_no_constitutive_exon
TTGTTGTTGTTGTTGTCGATTGTGCTTAATCCTGTGCTGGGTGGACGCAGTG	35836979	35837148	35837198	35837146	-1	7	Si010975m.g	35835173	35837405	None	12277	1698	127135	No_or_no_constitutive_exon
CCACATATTTTTCACTAGTTTCCTCATGGTATTCCTTGCTGGGTGACTAGGC	35870785	35870918	35870968	35870916	-1	7	Si010894m.g	35868058	35871725	None	12277	1698	127135	Yes
CTGTTTTATTGTTTATATTTCTTTTTTCATAAAACTTTGGTAGCGGGCAGGT	155030	155192	155242	155190	-1	8	Si026017m.g	153014	159005	None	12277	1698	127135	No_or_no_constitutive_exon
TCTTCTTCTGGTGCTTATCTATAAAAAACTGAAATTTTGAAAACGGGCAGAC	176571	176781	176831	176779	-1	8	Si026445m.g	176571	179628	None	12277	1698	127135	No_or_no_constitutive_exon
GAATGTTTGCGCAGGTACTTTGTCATATTTGATGATATAATATATGGGAGGA	219551	219878	219501	219553	1	8	Si027449m.g	218491	221673	None	12277	1698	127135	No_or_no_constitutive_exon
TAATAATATGCAATCTTGATCTTAACTTTGTATCTGCTTTGGGATTACAGAG	327885	328119	327835	327887	1	8	Si028197m.g	325634	329065	None	12277	1698	127135	No_or_no_constitutive_exon
AGCTCAGTGGAAAGCTTTCTATCAGATCTCTTTGTAGTGTTGGGAGCGAGGA	391854	392801	391804	391856	1	8	Si025897m.g	389580	393554	None	12277	1698	127135	No_or_no_constitutive_exon
GCCAAGATTTGCCTTACAGAATGGTGTATTTTTACTGTTCATGTGGGTAGAC	567498	567598	567448	567500	1	8	Si026837m.g	565478	569011	None	12277	1698	127135	Yes
ATGCTCTTGATGCAGTCCTAATCCCCTGGTGATGGTGGGTAAACAAGCAGCA	577771	578702	577721	577773	1	8	Si026980m.g	577204	578702	None	12277	1698	127135	No_or_no_constitutive_exon
CACATCATTTACTATCTACTTGGATGCATCCTTCAGAGAGGGTGATGCAGTC	752135	753279	752085	752137	1	8	Si025982m.g	750604	753279	None	12277	1698	127135	No_or_no_constitutive_exon
CACTTATACACATGCGTGTCTCTATCATCGATTCTTTGGCGCAGGGTCAGCT	790696	791144	791194	791142	-1	8	Si027017m.g	790696	791688	None	12277	1698	127135	No_or_no_constitutive_exon
TGAAAGAATGGAATGAAACTGAACCTGCAACCACTGATGCGTGGGTGCAGCT	888011	888177	888227	888175	-1	8	Si026617m.g	886899	888891	None	12277	1698	127135	No_or_no_constitutive_exon
TGGCTTATTTATCTGTTGTTTTTTCTTGTTGCTGACCGTGGGAATAGCAGCT	961196	961317	961146	961198	1	8	Si025822m.g	954140	964105	None	12277	1698	127135	No_or_no_constitutive_exon
CTCTGGCTTATTTATCTGTTGTTTTTTCTTGTTGCTGACCGTGGGAATAGCA	961193	961317	961143	961195	1	8	Si025822m.g	954140	964105	None	12277	1698	127135	No_or_no_constitutive_exon
ACGAGATGGTGATTGCTAGGACTGAAGCACGCACTCATAGGGATTAACAGAA	986138	986182	986232	986180	-1	8	Si026488m.g	984728	988232	None	12277	1698	127135	No_or_no_constitutive_exon
GTTCTGTCCTGAATCAATGCATGGTCAAATGATGGCCAGGGAAAGACAAGCT	1029229	1029242	1029292	1029240	-1	8	Si027849m.g	1025374	1029740	None	12277	1698	127135	No_or_no_constitutive_exon
ACAAAGTTTTCAAAGGAAATGAATATCTTGGACATATTTTGAATGGGCAGGT	1076612	1076771	1076821	1076769	-1	8	Si027280m.g	1076140	1078323	None	12277	1698	127135	No_or_no_constitutive_exon
CATTCCGCACGCCGTGTTCTACAATGTGCCGGCGCGGGGACATTGGGAAGGC	1398081	1399761	1399811	1399759	-1	8	Si028360m.g	1398081	1401749	None	12277	1698	127135	No_or_no_constitutive_exon
GCTATATATTACTCACTAGTCATCTCCTTTGGACAGGGTGGCGGGGAGAGTC	1463477	1463539	1463589	1463537	-1	8	Si026854m.g	1462902	1465976	None	12277	1698	127135	No_or_no_constitutive_exon
ATCTCTCACCACACCCTGCTGATAAGGTATTCTGTGATTGGTGGGTGCAGAT	1865428	1865604	1865654	1865602	-1	8	Si027146m.g	1864060	1867426	None	12277	1698	127135	No_or_no_constitutive_exon
CCGCAGCTTCGTTCCATGAAATTTGAGCCTTCTGTTTGGTGGGGCTGCAGGT	2900767	2900863	2900913	2900861	-1	8	Si026104m.g	2896287	2901127	None	12277	1698	127135	Yes
TGTGTGCACTGATGATGATATCCATGGATGATGCATATATGGGCATGCAGCA	3940929	3941113	3941163	3941111	-1	8	Si026295m.g	3939747	3941975	None	12277	1698	127135	No_or_no_constitutive_exon
TCTTGGTCGTCACTGAGAAATGCAGGGCGGGAGCCAATCCACCGGGGCAGCG	4550319	4550851	4550269	4550321	1	8	Si027727m.g	4550158	4553316	None	12277	1698	127135	No_or_no_constitutive_exon
CACAACAAAATATTTGAATATTTGATTTGTTTGCATGTACGGCTGGGCAGGT	4552349	4552708	4552299	4552351	1	8	Si027727m.g	4550158	4553316	None	12277	1698	127135	No_or_no_constitutive_exon
GTAGCAATGGGGAAAAGAATAAAGACAAGTATGACATGTATTGGGGGCAGTG	4560516	4560951	4560466	4560518	1	8	Si027509m.g	4559200	4561173	None	12277	1698	127135	No_or_no_constitutive_exon
GTGCTCGCCGGTGCCCCTAACCTGACGGAGTACGACGTGTTGGGCAACAGCT	4919581	4919830	4919531	4919583	1	8	Si026963m.g	4918549	4919830	None	12277	1698	127135	No_or_no_constitutive_exon
AACTAGCCATGTTGTCAAGCTCGATCTCCATGGTTCCTACGAACTGGGAGGT	4922961	4924767	4924817	4924765	-1	8	Si025980m.g	4921778	4926311	None	12277	1698	127135	No_or_no_constitutive_exon
CAGAAAGTACATGCTGAGAAGTTTTTCTGATCTTATAAATGGGAATTTAGGG	5218487	5218570	5218437	5218489	1	8	Si028034m.g	5216242	5221060	None	12277	1698	127135	No_or_no_constitutive_exon
AGTTACACGGGATCCCAGCTCATGCATGGGAACTGGCTACGTGGGAATAGTT	5861814	5862108	5862158	5862106	-1	8	Si028256m.g	5861814	5864387	None	12277	1698	127135	No_or_no_constitutive_exon
GCGACATGAACAAGATTCTGATGAAGATTCTGATGTGGGGGGTAACGAAGCA	5868118	5868213	5868263	5868211	-1	8	Si028310m.g	5867895	5868981	None	12277	1698	127135	No_or_no_constitutive_exon
GTGCTGTGGTTAGTCTAACATTTTGATCTTCTTTCGTTATTGGGATGAAGCT	5999038	5999492	5999542	5999490	-1	8	Si025914m.g	5995535	6004760	None	12277	1698	127135	No_or_no_constitutive_exon
CGATTACAATTTGCTAGGTGCAATCATTTTTTTCCTGTTCATGGGACTAGAT	6431974	6433425	6433475	6433423	-1	8	Si027931m.g	6431974	6433572	None	12277	1698	127135	No_or_no_constitutive_exon
ACACTTTATAAATGAAAAAGCCACTTCCTTCCAAACCGGGTTGGGGATAGTG	8006728	8007189	8006678	8006730	1	8	Si025974m.g	8002746	8007373	None	12277	1698	127135	No_or_no_constitutive_exon
GCTGGAGCCGCTGGAGAGGCGGAGCCGGTCGCAGTTGAGCACGGGTGGAGCA	8598744	8598828	8598694	8598746	1	8	Si027407m.g	8598497	8603340	None	12277	1698	127135	No_or_no_constitutive_exon
TTCACTCTGTTCGGGGTTTTTTTTTTGTCCTCTTCTTCCCGTGGGTGTAGGT	10526805	10526913	10526755	10526807	1	8	Si027336m.g	10526485	10527289	None	12277	1698	127135	No_or_no_constitutive_exon
CTGTTTCTTTCAATCTTTTTGAGCCTACTATTTCTGTTTGGCAAGGGCAGGC	10527009	10527109	10526959	10527011	1	8	Si027336m.g	10526485	10527289	None	12277	1698	127135	No_or_no_constitutive_exon
TGATGCGTTTTCGGATCAGCAACCATGGTACTGTTAGGAAAATCTGGGAGAA	10683871	10684336	10684386	10684334	-1	8	Si026039m.g	10681582	10684640	None	12277	1698	127135	No_or_no_constitutive_exon
TCATCTGTGAAAAATGAAGAAACAAGGCAATATGGAGGGAATAAGTTGAGAG	10820595	10820662	10820545	10820597	1	8	Si027527m.g	10819969	10821019	None	12277	1698	127135	No_or_no_constitutive_exon
TGATGTGGACATTCCACCGGTTACACAAGACCACGCATTGGGTACATAAGAA	10847860	10848096	10847810	10847862	1	8	Si027860m.g	10847425	10848096	None	12277	1698	127135	No_or_no_constitutive_exon
GCTCGATTTGATAAAGCGCAATGTCATTGGAGAAACTACTAGTGGGACAGGG	10915284	10915315	10915365	10915313	-1	8	Si026012m.g	10908440	10920168	None	12277	1698	127135	No_or_no_constitutive_exon
CATGACCTGCAGAGATCTATCCATCAACTTCACACGGGCCACGCACAAAGTC	11112459	11112831	11112881	11112829	-1	8	Si027916m.g	11112459	11112973	None	12277	1698	127135	No_or_no_constitutive_exon
ACCGTCTACCCGACCGGGCCCGTGGTATCGATCAAGCCGCGGGCCGGGAGCC	11524338	11524507	11524557	11524505	-1	8	Si027371m.g	11524028	11525208	None	12277	1698	127135	No_or_no_constitutive_exon
TATCTGAGGGACTTCATTTTCTAATTAAAAAAATCAAAATAACAGGGAAGTT	12216086	12216209	12216036	12216088	1	8	Si027842m.g	12213403	12217288	None	12277	1698	127135	No_or_no_constitutive_exon
TGAGACCAACCGCCACGGCCACATGAAGCTGGAGGCTCGGGCTGACAAAGCG	12651911	12651972	12651861	12651913	1	8	Si027504m.g	12649885	12652235	None	12277	1698	127135	No_or_no_constitutive_exon
TTGAGTCTACATGGAATGAGTTGGTGGATGAATATGGCATATGGGATGAGGT	12946463	12946564	12946614	12946562	-1	8	Si027799m.g	12945317	12948339	None	12277	1698	127135	No_or_no_constitutive_exon
TGACTATGAGCTAATCGATTGCAGCCGCGGTGGCATGGGAGGCCGGGAAGCC	13049478	13049589	13049428	13049480	1	8	Si026504m.g	13048923	13052048	None	12277	1698	127135	No_or_no_constitutive_exon
TCGCAGTTGACTTGCGCCTTTTCTTGGCGGCTTATCTGTCTTAGGGGCAGAC	13049695	13049736	13049645	13049697	1	8	Si026504m.g	13048923	13052048	None	12277	1698	127135	No_or_no_constitutive_exon
ATGCGAAACCTCAAGTTGTGGAAGACAATGTACTCCTATGACATGGGTAGTG	13113898	13114598	13114648	13114596	-1	8	Si025810m.g	13110116	13121681	None	12277	1698	127135	No_or_no_constitutive_exon
AACAAGACAAGGACACGTACCCAATATATAGAAGAAGGGAAGATGGGTAGAA	13798759	13798957	13799007	13798955	-1	8	Si027704m.g	13796446	13801500	None	12277	1698	127135	No_or_no_constitutive_exon
GGGCAGGTTTCGAGGAGTTATTTGACCATGTTATGATGGGCAAGGGTCAGTT	13797535	13797729	13797779	13797727	-1	8	Si027704m.g	13796446	13801500	None	12277	1698	127135	No_or_no_constitutive_exon
CGCCGCGGTGTCGGCGCTACGGGCAGAGCTGGAGCGCGCGCGGGGCTGAGTT	13811710	13811857	13811907	13811855	-1	8	Si028271m.g	13811710	13812002	None	12277	1698	127135	No_or_no_constitutive_exon
ATAGGTGTCAAATGGAAACTATGAGGGCAGAACCTGTTGTTGATGGGTAGCC	13884178	13884358	13884408	13884356	-1	8	Si028329m.g	13884178	13886966	None	12277	1698	127135	No_or_no_constitutive_exon
TTTCTATTTGGAAAATTTTTTGTAACTTTTAGCATTTTGGGTGAAATCAGAG	14116111	14116489	14116061	14116113	1	8	Si026943m.g	14115257	14116489	None	12277	1698	127135	No_or_no_constitutive_exon
CATGCTAGCTGATCTCGTGTAAAAAACATCTCTAATAATATGGGATGAAGCA	16347687	16348133	16347637	16347689	1	8	Si028216m.g	16346059	16349372	None	12277	1698	127135	No_or_no_constitutive_exon
CCGACAGACGACGCTTGCACCGATGTGATGCGCTCTGGGGTGCGACAAAGGC	16508120	16508251	16508070	16508122	1	8	Si027356m.g	16507328	16509870	None	12277	1698	127135	No_or_no_constitutive_exon
TCGGGAGGAGGTGAATGTCCTCAAAAGAAATTCAGATGATGTGGGATGAGAG	16611587	16611859	16611537	16611589	1	8	Si027646m.g	16611469	16613916	None	12277	1698	127135	No_or_no_constitutive_exon
CTAGTCGGATAAGGCGGTGATCCAGTACTCGTTGGGGACAATGGGGCTAGTG	18583428	18583510	18583560	18583508	-1	8	Si027476m.g	18583204	18584161	None	12277	1698	127135	No_or_no_constitutive_exon
TGCAAATATTATTATATATTTGACCAAAGAGTACCATATGGGGGCTGCAGCA	19588147	19588275	19588325	19588273	-1	8	Si027499m.g	19586531	19588669	None	12277	1698	127135	No_or_no_constitutive_exon
GGCACCACCGGGGGACGTACGCTCTGACGACCCATGGGGCGCACGAGAAGAA	21145027	21145227	21144977	21145029	1	8	Si027536m.g	21144121	21145227	None	12277	1698	127135	No_or_no_constitutive_exon
TATATTTCCTTGAATTCTCTATCCTAAAAAAAGATTTTATGTGGGTGCAGAT	22635531	22635609	22635481	22635533	1	8	Si025854m.g	22627402	22638454	None	12277	1698	127135	No_or_no_constitutive_exon
GTGGTAGCGCTCCGGGAGGTGGCCCGCGGCGCGGCGGATCGGGGCCGGAGGA	22638926	22639577	22639627	22639575	-1	8	Si027382m.g	22638926	22639807	None	12277	1698	127135	No_or_no_constitutive_exon
TTTCTTGTATTTAAATCGGTGCCCTTGTGCCACCGGGGCGTGGCGACAAGCC	22981219	22981305	22981169	22981221	1	8	Si026485m.g	22980961	22985749	None	12277	1698	127135	Yes
TCCCTTGACCAGTTGTCAATCAGTACTGAACTTTTCTTTTGGGAATGTAGGA	23081619	23081772	23081569	23081621	1	8	Si025993m.g	23077041	23082417	4350526	12277	1698	127135	No_or_no_constitutive_exon
GCAAATTGCATATTGGGGTTGTGCCAGATGCCCCCAATTGATTGGGCAAGAT	23776183	23776311	23776361	23776309	-1	8	Si027648m.g	23775302	23777750	None	12277	1698	127135	No_or_no_constitutive_exon
CACATTCTATTTAGTTACACTGTGCCACTTTTTTGGGGGTGATGAATCAGCG	23775967	23776098	23776148	23776096	-1	8	Si027648m.g	23775302	23777750	None	12277	1698	127135	No_or_no_constitutive_exon
CTGGCAGCAATTTCTGGGGCACTCTGGTGATCTGCCTGATGGGAATGCAGTC	24627972	24629948	24627922	24627974	1	8	Si025880m.g	24626702	24632013	None	12277	1698	127135	No_or_no_constitutive_exon
GTCCAAATTTGATTGTTCTGACTGAGTTCTCGTGCTCTCTGGGAATATAGGT	25785628	25785959	25785578	25785630	1	8	Si025879m.g	25781568	25786820	None	12277	1698	127135	No_or_no_constitutive_exon
TTCGAGGGTAATCCTCCTTTTGATGATCCCCAACAAATAACTTAGGGAAGCC	27808153	27808365	27808103	27808155	1	8	Si028174m.g	27805787	27808365	None	12277	1698	127135	No_or_no_constitutive_exon
AGATTCTAGAGAGGTTGTTGATTAACCTATACATGTCTGAAAATGGGCAGGA	28016928	28017060	28016878	28016930	1	8	Si026325m.g	28015729	28018405	None	12277	1698	127135	No_or_no_constitutive_exon
TTGGCTGCTTACGTGACTGAGAGATTGGTATTTTTGGTCTTGGGAGTCAGAT	28485199	28485268	28485318	28485266	-1	8	Si026613m.g	28482800	28485749	None	12277	1698	127135	No_or_no_constitutive_exon
GCCATGAAGATAAAACAAGACCTTCAACCTATCGATAAGGGGAATGGAAGAT	28979247	28979494	28979544	28979492	-1	8	Si028021m.g	28979247	28981305	None	12277	1698	127135	No_or_no_constitutive_exon
TGAGATATTCAGGAAACCATGTATCAAATGGAGTATGTTGAGGGGGCTAGTG	29021552	29021908	29021958	29021906	-1	8	Si027835m.g	29020755	29022649	None	12277	1698	127135	No_or_no_constitutive_exon
CAAGATTAACAAGGATTGCTTTGCTTCTGCCTGCATGTGGGAACTAACAGGT	29399584	29400598	29399534	29399586	1	8	Si026785m.g	29399241	29400598	None	12277	1698	127135	No_or_no_constitutive_exon
TACACCGGCAACGTCGTGCTGTGGCGCGGCCGGCGACCACCGCGCGGGAGCT	29479015	29479168	29478965	29479017	1	8	Si027754m.g	29478061	29479419	None	12277	1698	127135	No_or_no_constitutive_exon
ACAGCGTGCTGGGGATCCCGTTCTACGACCTGGACTTCGGCACCGGGAAGCC	29479242	29479419	29479192	29479244	1	8	Si027754m.g	29478061	29479419	None	12277	1698	127135	No_or_no_constitutive_exon
TTTATCACAGGTCATTGACTACCTGTATTCATAATGTTGCATGAGGGCAGGA	29495965	29496617	29495915	29495967	1	8	Si025883m.g	29488627	29496617	None	12277	1698	127135	No_or_no_constitutive_exon
CACAGGTCATTGACTACCTGTATTCATAATGTTGCATGAGGGCAGGACAGGC	29495970	29496617	29495920	29495972	1	8	Si025883m.g	29488627	29496617	None	12277	1698	127135	No_or_no_constitutive_exon
AGATTTTGTCATTATATTTTGGCCATGCTGTTTAGGTTTAAGGGGTCAAGCC	29610608	29610757	29610558	29610610	1	8	Si027865m.g	29610172	29612692	None	12277	1698	127135	No_or_no_constitutive_exon
ACCTGCAGTCTGATGGCAGGCTCTTTGTGCCTTTATATTTGGGAATGCAGAC	30237400	30237547	30237597	30237545	-1	8	Si026187m.g	30233759	30238633	None	12277	1698	127135	No_or_no_constitutive_exon
TGGCCCCAGATGAAGTGACATTTGCCGCGTTGCTCAATTGAGGGTCCAAGCT	30263038	30263354	30263404	30263352	-1	8	Si027584m.g	30263038	30263975	None	12277	1698	127135	No_or_no_constitutive_exon
CTTTTATCCCGGGCCAACTTTAAACCGGGATAAAATGGGGCGCATGGAAGGT	30434833	30435555	30435605	30435553	-1	8	Si026400m.g	30432322	30437947	None	12277	1698	127135	Yes
CATGGGAAGCTGTACATGATCTGGAAGTACATGCTTTTGAATTCGGGGAGGA	31482281	31482770	31482820	31482768	-1	8	Si028289m.g	31482281	31483683	None	12277	1698	127135	No_or_no_constitutive_exon
GCGAGCACATCAACAAATGACACTGCAACACTAGTGGGATAAAAAAAAAGAG	32003984	32004242	32004292	32004240	-1	8	Si027695m.g	32003663	32005390	None	12277	1698	127135	No_or_no_constitutive_exon
TGTGGCCTTTGGGTAGTTTTCATATGATTTTGTGGTCTTTGGGTGAGCAGGG	32672171	32672225	32672275	32672223	-1	8	Si027465m.g	32672171	32673349	None	12277	1698	127135	No_or_no_constitutive_exon
CGAGGCTCAGCTCAGAGAGCTTTATCTCGAGCTGTTCTTTATGTGGGAAGCA	32738710	32738848	32738660	32738712	1	8	Si028020m.g	32737882	32739090	None	12277	1698	127135	No_or_no_constitutive_exon
TGTTTCTGGTAGTGCGGAGGGGATCTCACTGGTTCGTGTGGGGTGTGCAGGG	32878186	32878272	32878136	32878188	1	8	Si026659m.g	32877749	32881640	None	12277	1698	127135	No_or_no_constitutive_exon
CTCATTTTGATAGATGACATATGGTCTGTATTCGCATGGGAAAATATTAGAG	33081533	33081799	33081849	33081797	-1	8	Si028300m.g	33079845	33082874	None	12277	1698	127135	No_or_no_constitutive_exon
CATTTTGATAGGCTATTTATGATTTTTTCTGTTTATGGGTTAACAAATAGGT	33300041	33300439	33300489	33300437	-1	8	Si026262m.g	33300041	33305563	None	12277	1698	127135	Yes
CTTCCCGGCGCACTTCTTCAAGACCGAGGCTCCCAACGGGCAACGGCAAGTC	33994139	33994493	33994089	33994141	1	8	Si026442m.g	33992980	33994816	None	12277	1698	127135	Yes
CGACGCTCGCGTGTGGGATTGCTGCTAATTTTGGTGGGATAGCTGCAGAGTG	34081252	34081277	34081327	34081275	-1	8	Si027318m.g	34081252	34081616	None	12277	1698	127135	No_or_no_constitutive_exon
ATACTATGCTTGTTGACATGAACTGATTACAATTTGTATTATATGGGCAGAC	34730647	34731052	34731102	34731050	-1	8	Si025981m.g	34724339	34734638	None	12277	1698	127135	No_or_no_constitutive_exon
GCTCATGTTCTTCTGGGCGCCGTTCGTGCTAGTCCACCTTTGGGGGGCAGGA	35451405	35451869	35451919	35451867	-1	8	Si027510m.g	35448662	35452146	None	12277	1698	127135	No_or_no_constitutive_exon
ATCGATCAGGCAGGGGCGGGCTATATGAAAAGGTTAGGGGTGAAATGAAGGG	35994778	35995777	35994728	35994780	1	8	Si028248m.g	35992495	35996009	None	12277	1698	127135	No_or_no_constitutive_exon
CAGGAGCCGTAGGACGAGCCGTGCTTCGGAAGCCGTGCGGGTGTGTGGAGGC	36686445	36687067	36686395	36686447	1	8	Si026239m.g	36684936	36687067	None	12277	1698	127135	No_or_no_constitutive_exon
AAGAAAAGAAGAGCAGACTTTGCACATGCTACAGGGTAATATGGGTGCAGAG	36925512	36925575	36925462	36925514	1	8	Si027861m.g	36924538	36925575	None	12277	1698	127135	No_or_no_constitutive_exon
GTGGATCTGAGAGAATATCATGGTGAAGCCGAAACGAGGGAGTGGGACAGAG	37088215	37088894	37088165	37088217	1	8	Si025867m.g	37085274	37090045	None	12277	1698	127135	No_or_no_constitutive_exon
TCCTCATCAATATTCTCAATCGTTGTATCACATTCTTTGGGTGTAAACAGCA	37353155	37353233	37353105	37353157	1	8	Si026060m.g	37351364	37356712	None	12277	1698	127135	No_or_no_constitutive_exon
GAAGGGTTTATCAATGACACGCCCAAAAAATGCATGCAGGGGAGAAGCAGCG	37924947	37925063	37924897	37924949	1	8	Si028344m.g	37924290	37925193	None	12277	1698	127135	No_or_no_constitutive_exon
TGCTCCCTAGCCGGCGCCGCGGTGGGCGACCTGATGTACATGCGGGGAAGGT	37925092	37925193	37925042	37925094	1	8	Si028344m.g	37924290	37925193	None	12277	1698	127135	No_or_no_constitutive_exon
ATATAGATAGATGTCTTGGATACTTTTACTGACTATTGTCATGTGGGTAGGT	37998604	38000689	38000739	38000687	-1	8	Si025934m.g	37997867	38003681	None	12277	1698	127135	No_or_no_constitutive_exon
GATTTCACTGCTTGCTTCAAATCTCGCCTGACTTTCTGGGGACCAAACAGCT	38053443	38053525	38053393	38053445	1	8	Si028478m.g	38053002	38054179	None	12277	1698	127135	No_or_no_constitutive_exon
GGAGGGGCCCGCCGAAGATGACAGCAACGATGACCACGGTTGGGTGACAGCA	38270678	38270796	38270628	38270680	1	8	Si027913m.g	38269834	38270796	None	12277	1698	127135	No_or_no_constitutive_exon
AGCCGCCGTCCGTCACCTCCGGTGGCCAAGCAGGAAAGAAGGGGAACCAGAC	39054090	39054336	39054386	39054334	-1	8	Si027980m.g	39054090	39055545	None	12277	1698	127135	No_or_no_constitutive_exon
ACACCACCCCTGAGAAAATTATGCATGGTGATGAGATTCCGTGTGGGTAGAA	39325274	39325487	39325537	39325485	-1	8	Si027693m.g	39325274	39325917	None	12277	1698	127135	No_or_no_constitutive_exon
TGAGTACGCAAAGTATAAAGAATGTATTGCAAAATATGCATGGGGTGCAGAG	39423115	39423156	39423065	39423117	1	8	Si027404m.g	39422036	39423156	None	12277	1698	127135	No_or_no_constitutive_exon
GCAATCCTTAATACTAATGGTCACTTTGTTTGGGTTTTTATGGGGTACAGCC	40623734	40623801	40623851	40623799	-1	8	Si026031m.g	40616032	40625210	None	12277	1698	127135	No_or_no_constitutive_exon
GGGTTTCGATCTAGCTGCGACCTGACTCTGCTGTTGATGGATGGGTGCAGGA	470919	471117	470869	470921	1	9	Si035546m.g	470651	474611	None	12277	1698	127135	Yes
TTATATCTTAATAACCATTTATCCTTTTCTGTTTGGATGGGAAAAAATAGAT	473666	473808	473616	473668	1	9	Si035546m.g	470651	474611	None	12277	1698	127135	No_or_no_constitutive_exon
GGTGGTGCTGCGAAGCATTGAACTAATTTGATTCTGTTGGGACATGGCAGGG	619090	619386	619436	619384	-1	9	Si036891m.g	619090	622877	None	12277	1698	127135	Yes
GTTACATGTGTGCTGATCAATAATGAGCAATTTGGGGGCCGATCGAGCAGGC	667240	667431	667190	667242	1	9	Si034687m.g	665738	668591	None	12277	1698	127135	No_or_no_constitutive_exon
GCGAGCTGTTCGCTCAAATGTCTCCTTCTTGTGCTGGGTTGGAATTGCAGGG	731936	731999	731886	731938	1	9	Si036157m.g	731145	732988	None	12277	1698	127135	Yes
TATGTGCAATAAAGGAAAAGACTTAAAAATGGTTTCTGCAAACTGGGCAGTT	798065	798134	798184	798132	-1	9	Si034276m.g	797094	800937	None	12277	1698	127135	No_or_no_constitutive_exon
AAACTTGCTGTTTTGCAACGATGAAGTATAATGTGGAAACTGGGTAGCAGGG	892393	892510	892560	892508	-1	9	Si037233m.g	891742	894156	None	12277	1698	127135	No_or_no_constitutive_exon
GAAAAACTTGCTGTTTTGCAACGATGAAGTATAATGTGGAAACTGGGTAGCA	892393	892513	892563	892511	-1	9	Si037233m.g	891742	894156	None	12277	1698	127135	No_or_no_constitutive_exon
ATTGCCATCTCTTTATTCATGGAAACATTATTGCTCTGTGCAGGGGCCAGTG	1032952	1033128	1032902	1032954	1	9	Si037274m.g	1029900	1033142	None	12277	1698	127135	No_or_no_constitutive_exon
AGTTTGATTCTAGTATAGCTGCGCTGCTGATGGCACGAGAATGGGCGCAGGG	1147709	1147816	1147866	1147814	-1	9	Si038937m.g	1147416	1149366	None	12277	1698	127135	No_or_no_constitutive_exon
CCCGACGCCGCCGTGCCCTCCTACTTCTGGGCGTCCTCGGCGGGAGCGAGAC	1151699	1152704	1151649	1151701	1	9	Si039885m.g	1151445	1152704	None	12277	1698	127135	No_or_no_constitutive_exon
CATGCACATCTGAAATGCTTTTTTTTTGGGGGGTGGGGGGTGGGGGGCAGAT	1194655	1194707	1194757	1194705	-1	9	Si036481m.g	1193811	1199708	4334691	12277	1698	127135	No_or_no_constitutive_exon
TCATGAATTGGAGCCTGGTACATCCTGTGCTTATGCGGCGGGTGGTGCAGGT	1281949	1282186	1282236	1282184	-1	9	Si036229m.g	1280095	1283301	None	12277	1698	127135	No_or_no_constitutive_exon
TTCTTCCGGCATGCGTGCTAAGTTACAGAGATGTCTGTTTGGGGGTGCAGGT	1289576	1289769	1289526	1289578	1	9	Si035705m.g	1288751	1292209	None	12277	1698	127135	No_or_no_constitutive_exon
GTGAGCCGGATGAGGTCACGATGATTGGGGCTGTATCAGGGTGAGCGCAGCT	1297471	1297848	1297421	1297473	1	9	Si039680m.g	1296779	1298714	None	12277	1698	127135	No_or_no_constitutive_exon
GGGAAATTGCTTGGTATGTGGAAATTGAAACGCTGACCTTGCGGGTGCAGGT	1302548	1302731	1302781	1302729	-1	9	Si036572m.g	1300147	1303187	None	12277	1698	127135	No_or_no_constitutive_exon
CCTCGCGAAGGTCAGTGTGGCCACCGTCACCGGATGCACGAGGGAGAAAGAG	1390832	1391125	1391175	1391123	-1	9	Si039333m.g	1390832	1391361	None	12277	1698	127135	No_or_no_constitutive_exon
GATCCACTCACGAATCACGATCTGTGTGCACACCTTCATGGGGTGCGCAGTT	1503272	1503448	1503222	1503274	1	9	Si038669m.g	1503073	1504017	None	12277	1698	127135	No_or_no_constitutive_exon
TCCCTGCCTCTCTGGCGTCTGATTGAATGGCTGTGTTTCTGTGGGTGCAGGA	1581808	1581944	1581994	1581942	-1	9	Si035376m.g	1577694	1583027	None	12277	1698	127135	No_or_no_constitutive_exon
CTTGGTTGGTGTTTACTTATTTGTTTTTGTGCATTTATGTATGGGACCAGTG	1747104	1747177	1747227	1747175	-1	9	Si035287m.g	1744197	1749793	None	12277	1698	127135	No_or_no_constitutive_exon
CCCGCGCGCACGGGTGCGCGGTATGCGGCGTCGAGTTCGCGCTGGGGCAGGC	1892657	1892822	1892607	1892659	1	9	Si038895m.g	1892363	1892822	None	12277	1698	127135	No_or_no_constitutive_exon
CAGCTTCTGCTGGGCATGGTTGCCCATTGGCTCTGTGGGAACTTGAAAAGCT	1950042	1950574	1950624	1950572	-1	9	Si038726m.g	1950042	1951351	None	12277	1698	127135	No_or_no_constitutive_exon
GGGATACGCTGCGCTCTGTCTCTGATGGCGCCATTGTGGTGGGTGTGCAGGG	2036693	2036914	2036643	2036695	1	9	Si036053m.g	2036201	2039516	None	12277	1698	127135	No_or_no_constitutive_exon
TGTTGACTTGTTTTGTGCTTAGCTGCTGATGGATGCTTGTACGGGTGCAGGT	2046761	2046936	2046711	2046763	1	9	Si035463m.g	2046098	2047874	None	12277	1698	127135	No_or_no_constitutive_exon
ATCACCGCTCGCCGTTTCTGTCTAACCGTTGTTGCTTGTGGTGGGCGCAGAC	2111191	2111284	2111334	2111282	-1	9	Si037993m.g	2108687	2111450	None	12277	1698	127135	No_or_no_constitutive_exon
TGACTCGGAAGTTGTACCTGAAGCACAAGTTGTATGGGTTCAAGATGCAGGA	2181437	2181553	2181387	2181439	1	9	Si039328m.g	2181167	2182371	None	12277	1698	127135	No_or_no_constitutive_exon
TACTATTAACAGATTTGTTTCGTATATTTAATCTGAAATTACATGGGCAGAA	2268632	2268703	2268582	2268634	1	9	Si034127m.g	2261450	2272975	None	12277	1698	127135	No_or_no_constitutive_exon
TTTTCTGTTGCCAACTGTTTCATCATGCTCTACCTCTGTTGGGCAACCAGGG	2272495	2272975	2272445	2272497	1	9	Si034127m.g	2261450	2272975	None	12277	1698	127135	No_or_no_constitutive_exon
TCCAAATTATTTTGTCATTGTTTTTCTAACAATGTCAATTGAATGGGCAGAA	2440265	2440381	2440431	2440379	-1	9	Si035115m.g	2438682	2442448	4334519	12277	1698	127135	No_or_no_constitutive_exon
GGTTTCCCTATTACTCCCTTGTCTAATTCACCTCTTTGCACGGGGGACAGGC	2614607	2615061	2614557	2614609	1	9	Si035666m.g	2609356	2615061	None	12277	1698	127135	No_or_no_constitutive_exon
GGCGCTCACAACAGAGTTTTCCTTTTTTTCGCTTCTGCTGGGGTTTAAAGGC	2819664	2819769	2819614	2819666	1	9	Si036801m.g	2819204	2822242	None	12277	1698	127135	No_or_no_constitutive_exon
TCAGAAACAATAGCCAGTATCTGATAGTTTCAGTTGTGTGGGGTATGCAGGC	2837582	2837612	2837662	2837610	-1	9	Si037146m.g	2836999	2840902	None	12277	1698	127135	No_or_no_constitutive_exon
GCCTAGACGGCGACACGGGATGTGCGAACCGCACCTCATCTAACGGGCAGCG	2924743	2925036	2924693	2924745	1	9	Si035668m.g	2924530	2929656	4334460	12277	1698	127135	No_or_no_constitutive_exon
CGCGCGCAGTTCTTGGGAGGAGTTCTTGCCTGGGTGGGGGGAGGAGATAGGG	3063504	3063734	3063784	3063732	-1	9	Si039998m.g	3063504	3064153	None	12277	1698	127135	No_or_no_constitutive_exon
CCACGCCAAGCAATACGCCGACGACGTGGGCCCTGGAACTGCAAGGGAAGCA	3138298	3138556	3138248	3138300	1	9	Si039454m.g	3137319	3138556	None	12277	1698	127135	No_or_no_constitutive_exon
CTAGTGATGATGTTGCTGATACGTTTTGGTGTGTGTTGTGGGTGTGCAAGGC	3340770	3340961	3340720	3340772	1	9	Si039655m.g	3340618	3342040	None	12277	1698	127135	No_or_no_constitutive_exon
GACACGGCGTGCCCGTGGCGGGTAAAGGGGAGGTGCTTCCCGCGCGGGAGGT	3366465	3366810	3366415	3366467	1	9	Si039058m.g	3365731	3367341	None	12277	1698	127135	No_or_no_constitutive_exon
GAGCTGATACATCCGCACGGCCTCTTTCTTACATCACGGGAGCTGGACAGCT	3379103	3379424	3379053	3379105	1	9	Si037731m.g	3378414	3379424	None	12277	1698	127135	No_or_no_constitutive_exon
TCTTGGTTTGCCTTAGCCACACGAATTTCACCAAAAACACGCGGGTGCAGGG	3611428	3611612	3611378	3611430	1	9	Si036617m.g	3611088	3614936	None	12277	1698	127135	No_or_no_constitutive_exon
AGTTAGTTACTCCAGTGTTTGATATTGATGACCTCATTGTTTGGGAACAGGT	3678532	3678632	3678682	3678630	-1	9	Si033942m.g	3664929	3679087	None	12277	1698	127135	No_or_no_constitutive_exon
TGTATAACATGCTCTGCTGCAGCTGAACAGCCCTGCATACTTGGGCGGAGGG	3960288	3960526	3960238	3960290	1	9	Si037791m.g	3959748	3961090	None	12277	1698	127135	No_or_no_constitutive_exon
AACTCTGAAATAAAAATGGACTTACCTCAAATAATGTATTGCATGGGAAGGA	4086660	4086743	4086610	4086662	1	9	Si035889m.g	4084123	4087196	None	12277	1698	127135	No_or_no_constitutive_exon
TTTTTTTTTCTTTTCCTGCTTGGTTGATTTGATCATCGTGGGCAAAGCAGAG	4106873	4106984	4107034	4106982	-1	9	Si035014m.g	4103536	4109226	None	12277	1698	127135	No_or_no_constitutive_exon
CCTCGTTGCGATAAGCCAGATGCCGTGGTCTGACTTTTCTGGGGTTGCAGGG	4176965	4177052	4176915	4176967	1	9	Si034782m.g	4175496	4179053	None	12277	1698	127135	No_or_no_constitutive_exon
TGCAGCATGAGTTGTGTGAGATTTTGAATGTTGCGAGCGGGTGGGCGCAGGA	4371417	4371660	4371710	4371658	-1	9	Si039908m.g	4371417	4372053	None	12277	1698	127135	No_or_no_constitutive_exon
TGCAAGTCCAAAATAAATAAGTCTATCTTGTTATTTTTTGGGAACTACAGAT	4517299	4517473	4517249	4517301	1	9	Si039357m.g	4514267	4520636	None	12277	1698	127135	No_or_no_constitutive_exon
TAATAATATGCAATCTTGATCTTAACTTTATATCTGCTTTGGGATTACAGAG	4527454	4527688	4527404	4527456	1	9	Si039149m.g	4525234	4528623	None	12277	1698	127135	No_or_no_constitutive_exon
ATGGATGCCAGCTGCGTAGTTTAATTTTCATGAAGATAGGGAGAGAGTAGAA	4660167	4660281	4660117	4660169	1	9	Si038644m.g	4659594	4660281	None	12277	1698	127135	No_or_no_constitutive_exon
AGTATTTAGAAACCTTAAGTTTGGGATATGTTGTATTTGCTGGGAAACAGGA	5118063	5118240	5118013	5118065	1	9	Si034019m.g	5116111	5123272	None	12277	1698	127135	No_or_no_constitutive_exon
ATCAGGCGCCGAGTCGGCGGCACGGGGCTGGTCGTCGGCTGGGCGGCCAGCA	5153115	5153458	5153508	5153456	-1	9	Si040112m.g	5152987	5154555	None	12277	1698	127135	No_or_no_constitutive_exon
GAGGAGCGGGTGGGGAAGCAGGGGAGGGGGAGGGGGAGGGGGGGTGGGAGCG	5448257	5448701	5448207	5448259	1	9	Si034415m.g	5448177	5452140	None	12277	1698	127135	No_or_no_constitutive_exon
TAGAGCTGACCCTGTGTAATGGTCTCTGCCTCACTGGGTGGACGATGCAGGG	5449817	5450393	5449767	5449819	1	9	Si034415m.g	5448177	5452140	None	12277	1698	127135	No_or_no_constitutive_exon
AAGACAGGGCGGGGAGTCCTGGCTGCCGCTGGCGCCGATGCGGGGTGAAGAC	5627725	5627889	5627939	5627887	-1	9	Si039167m.g	5626319	5628074	None	12277	1698	127135	No_or_no_constitutive_exon
CGGCCGTATAATTAACCATGCTTATGTCATTTGGTTGGTTGGGATTGCAGAA	5692667	5692724	5692617	5692669	1	9	Si035790m.g	5691412	5694643	None	12277	1698	127135	No_or_no_constitutive_exon
TACATATATATGCTCGATGATCGCCGGTGCAACACGCCCTGGGCGCGCAGGT	5871849	5871999	5872049	5871997	-1	9	Si037987m.g	5871211	5872191	4334066	12277	1698	127135	No_or_no_constitutive_exon
TATGGCTAACAAGTAATTCCAGTTATGATGCTTCGTTTTGGGAATTGCAGCT	6068097	6068180	6068230	6068178	-1	9	Si035807m.g	6064864	6069206	None	12277	1698	127135	Yes
AGATTATTGCATTATTTTGATTTAATACTGCTATTGTTGGGTGATCAAAGGG	6078719	6078793	6078843	6078791	-1	9	Si034338m.g	6073526	6083976	None	12277	1698	127135	No_or_no_constitutive_exon
GCCTTCATCTTTTGATTTGCCAGTAACTTATTTTGTCTATGGGTGAGCAGGT	6077439	6077555	6077605	6077553	-1	9	Si034338m.g	6073526	6083976	None	12277	1698	127135	No_or_no_constitutive_exon
ATTCTGCTCACCTGCTGACTGACGATGTGTTCTCTTCTCTGGGATGTCAGCT	6150625	6150933	6150575	6150627	1	9	Si034713m.g	6149546	6153069	4334029	12277	1698	127135	No_or_no_constitutive_exon
CCGCTGCCGAGCGCTGCTGCAAAGTTTTGAAACTCACGGGGAGCTCGGAGAC	6228751	6229047	6228701	6228753	1	9	Si034768m.g	6228282	6233269	None	12277	1698	127135	Yes
AAGAGGCCAGTGTGCATCTCTGATCTGAATTCTTTTGATTGGGCGTGCAGAG	6380954	6381134	6380904	6380956	1	9	Si035548m.g	6379993	6383675	4334003	12277	1698	127135	No_or_no_constitutive_exon
CACCTGTGGTATGGGCGTCCCTGAACACTGATGGTTTCTTGGGTGCGCAGGT	6786375	6786951	6786325	6786377	1	9	Si036393m.g	6785927	6788359	None	12277	1698	127135	No_or_no_constitutive_exon
GGATTTGAACACCGTAAAAGCCATTTGACTGATTTTGCACGCGGGTAAAGGT	6819732	6819802	6819852	6819800	-1	9	Si037322m.g	6818729	6820520	None	12277	1698	127135	Yes
GCGTGTGTACTAGTTTCTTTCCACTGATCCAAATGGACTGGGAAATGCAGGT	7009910	7010125	7010175	7010123	-1	9	Si036070m.g	7008181	7010776	None	12277	1698	127135	No_or_no_constitutive_exon
GGGCCCCGCTCGCGAAATTCCGGGCAACCTGATGGGATTTGAGGGCGCAGAT	7079597	7079671	7079547	7079599	1	9	Si035144m.g	7079445	7087679	None	12277	1698	127135	Yes
GTTCAATAGTTGAACTAATTCGCTTTCACAATTTTATTTTGGGTATCAAGTC	7328835	7328884	7328785	7328837	1	9	Si036280m.g	7327722	7330962	4333896	12277	1698	127135	No_or_no_constitutive_exon
TTCCCTAAAAATACATCTTTACTAACAATTCTACTCACATCTGGGAACAGCA	7770407	7770431	7770481	7770429	-1	9	Si038762m.g	7770117	7772102	None	12277	1698	127135	No_or_no_constitutive_exon
TCTATTTATTGCATCTAATAAACTTTTACTACCTTAATAAGGGAAAATAGAT	7777935	7778042	7777885	7777937	1	9	Si035418m.g	7774931	7779473	None	12277	1698	127135	No_or_no_constitutive_exon
ACCGAGACGGCGTCGCTGGAGCGGTTCGCGCCGTCGTGGTGGGGGAGGAGGG	7867370	7867486	7867536	7867484	-1	9	Si040021m.g	7867370	7868717	None	12277	1698	127135	No_or_no_constitutive_exon
TAGCTCGACGTGCAACCGGTCGAGACGGTCGTGTACGTCGCGTTGGGAAGCG	7869093	7869685	7869735	7869683	-1	9	Si038926m.g	7869093	7870652	None	12277	1698	127135	No_or_no_constitutive_exon
CCCGTTTGCCTGGAACGAACGAGCACTGATGAGTGCGTGCGTGGGCGCAGGC	8243870	8244047	8244097	8244045	-1	9	Si035141m.g	8240256	8244609	None	12277	1698	127135	Yes
TTTTGTCTTGTTCATATGAACATAAATAACTTAAACATGATGTAGGGCAGAA	8311481	8311610	8311431	8311483	1	9	Si034769m.g	8307302	8313186	None	12277	1698	127135	No_or_no_constitutive_exon
TAATGTAGTGGCACTTGTTTCTTTTTTTTTCATTCTTTCGGGAATACTAGGT	8349887	8349933	8349983	8349931	-1	9	Si035078m.g	8346124	8350540	None	12277	1698	127135	No_or_no_constitutive_exon
AGGCAGCTGTGCTTCTTACTCAGGTTCCGTGTTTTGGGTTGGGGACGCAGGT	8582894	8583081	8582844	8582896	1	9	Si035878m.g	8582669	8589371	None	12277	1698	127135	No_or_no_constitutive_exon
GTCGTGTATGGTAAGATCAAGGCGAGCACCGCTGACAATGGGAACAAAAGCG	8590948	8591386	8590898	8590950	1	9	Si037575m.g	8590595	8591386	None	12277	1698	127135	No_or_no_constitutive_exon
GCCTTCGCCGACGGCGCCGGGCTGTGGCACACGCCTTCCCGGGGTTCGAGCA	8758354	8758608	8758304	8758356	1	9	Si039419m.g	8758158	8758918	None	12277	1698	127135	No_or_no_constitutive_exon
CGTGTGGGTCGGGTTCCTTGCTCCGTGCTTCGTGGGTTGTGGGCGTGCAGGC	8861305	8861409	8861255	8861307	1	9	Si040733m.g	8861026	8863925	None	12277	1698	127135	No_or_no_constitutive_exon
ATTGTTTTGTCCTACAGTCCTTATTTCTGTTTTTTTTATTGGGAGAAAAGGA	8868508	8868694	8868744	8868692	-1	9	Si033828m.g	8864332	8885932	None	12277	1698	127135	No_or_no_constitutive_exon
AATTTTATTGGTAGCCATGTTCTTCATCCTGTAATCCTTGGGAATTGCAGCT	8963800	8964943	8964993	8964941	-1	9	Si037325m.g	8963800	8965885	None	12277	1698	127135	No_or_no_constitutive_exon
TCAATATATATCTTTCTCATTGTTTTCCTTTTGTCGGGTGCTAAACAAAGAG	9080361	9080609	9080659	9080607	-1	9	Si035852m.g	9079638	9085371	None	12277	1698	127135	No_or_no_constitutive_exon
GCAAGCTCAAAGTATGGTTCCTTGATGAATCATGATGCGCTGGGATGGAGTG	9332168	9332324	9332118	9332170	1	9	Si038957m.g	9331661	9332628	None	12277	1698	127135	No_or_no_constitutive_exon
ATTATCTTTATTTTTTATGAAATATTCTTTACTAATTTGTATGGGTGCAGAC	9551085	9551211	9551261	9551209	-1	9	Si037347m.g	9549445	9553378	None	12277	1698	127135	No_or_no_constitutive_exon
TTCGATTTTTGACAGCGGGGATGATTGGGTGCTTTACGCTGTGGGTGCAGAT	9713081	9713150	9713031	9713083	1	9	Si036443m.g	9712675	9715390	None	12277	1698	127135	No_or_no_constitutive_exon
ATGTACCGCAAAAGCTAACAAGATGCACTAATTTATTTTTGGGATTGCAGAT	9715123	9715390	9715073	9715125	1	9	Si036443m.g	9712675	9715390	None	12277	1698	127135	No_or_no_constitutive_exon
TTTTCTCTCGCGGATTTTGGCGAATTATCTGATAGTTTTTTGGGGGGCAGGT	9945846	9945978	9945796	9945848	1	9	Si034226m.g	9945542	9955353	None	12277	1698	127135	Yes
TTAGCAGTGACGACGCGGTGGTTCCGTTGGCCGCATCGTCCCGGGACGAGAG	10368045	10368785	10367995	10368047	1	9	Si036944m.g	10367733	10368785	None	12277	1698	127135	No_or_no_constitutive_exon
TCCAGCTTAGTGATCTTGTCTTCTGAATGATATACGGAATCGCAGGGCAGCA	10386975	10387204	10386925	10386977	1	9	Si035474m.g	10383513	10387867	4333554	12277	1698	127135	No_or_no_constitutive_exon
TGCTAAGAATCTAAGAGCATTTCAGCATGTGACGCTTGGGAAGATTGCAGGT	10443264	10443612	10443214	10443266	1	9	Si036471m.g	10440761	10444985	None	12277	1698	127135	No_or_no_constitutive_exon
GTACAACCGAGGATGTTCTTACCATCAGAATCTCTGTTGGGAAACTGCAGGA	10937607	10937669	10937557	10937609	1	9	Si036504m.g	10935271	10938086	None	12277	1698	127135	Yes
TGTTTGTTGTGTGGCATGTGGACTGACATTGTCTCTCTTCATGGGTGCAGTC	11673443	11674099	11673393	11673445	1	9	Si033919m.g	11669147	11674099	None	12277	1698	127135	No_or_no_constitutive_exon
GGGAAGCCAAACAGAAGGTGGTGCCTTGTGGGATATTTTCTGACGGGAAGAT	11803845	11803922	11803795	11803847	1	9	Si039708m.g	11799492	11805074	None	12277	1698	127135	No_or_no_constitutive_exon
CCTTTGTTACAATCAACTCTAGGTCCTTAACTATCTTTCGGGTGATGCAGGT	11945790	11945982	11946032	11945980	-1	9	Si040149m.g	11945430	11949644	None	12277	1698	127135	No_or_no_constitutive_exon
TTGTGCGGGAGTTAATGGTTTCCATGTGGTTGTCCTGGCTGTGGGCGCAGAT	11992036	11992109	11992159	11992107	-1	9	Si035641m.g	11989812	11992764	None	12277	1698	127135	Yes
GGTTACTTCTTGCCGGGGATCGTTGTCCAGGCGTCGATGGGGTTGGGGAGTG	12073352	12073377	12073427	12073375	-1	9	Si038707m.g	12072416	12073995	None	12277	1698	127135	No_or_no_constitutive_exon
TTTTATGCCTTCTTCATTTTCTTGTGCTGACTGGTGCTTGGGAAATGCAGGT	12234884	12235014	12234834	12234886	1	9	Si033989m.g	12231819	12237600	4333349	12277	1698	127135	No_or_no_constitutive_exon
AATTTTCCTTTTCGGATCTTGCTTTTGCTGACACGGATGGATATGGGCAGGG	12279612	12279805	12279855	12279803	-1	9	Si037061m.g	12278684	12280448	None	12277	1698	127135	Yes
CCTACGATAGCCACTATGGTTGGGGCCACTCGAAGTTCATCAAAGGGAAGAA	12427865	12428386	12427815	12427867	1	9	Si039858m.g	12427490	12428570	None	12277	1698	127135	No_or_no_constitutive_exon
CTCGGTGACATGCTCAACCGGCCGGAGGTGATGCGAGGGCGGTGGCGGAGCT	12739125	12739817	12739867	12739815	-1	9	Si035186m.g	12739125	12741644	None	12277	1698	127135	No_or_no_constitutive_exon
GAATCTGACCTTCCTCGTGTCAACTATCTCAAAGCGTGCATACGGGGGAGGC	12856553	12856655	12856503	12856555	1	9	Si038588m.g	12855669	12856921	None	12277	1698	127135	No_or_no_constitutive_exon
CCGCCGCCTCCGACGACGGGCCGGAGGTCCACCTCGCCGATCGGGGGCAGGT	13021353	13021489	13021539	13021487	-1	9	Si039276m.g	13021353	13022124	None	12277	1698	127135	No_or_no_constitutive_exon
TCCCATGATGATCTGGCACAAAAGTTGACACGATCTTACGACGGGGGCAGAT	13055256	13055902	13055952	13055900	-1	9	Si035160m.g	13055256	13058157	None	12277	1698	127135	No_or_no_constitutive_exon
TGGTGTGATACGGTGCTGAGGCTGATGGATTTTTTTTTTTGGGTGGCCAGGG	13337620	13337789	13337839	13337787	-1	9	Si035624m.g	13335183	13338401	None	12277	1698	127135	No_or_no_constitutive_exon
GAACACAATTGCATATCTTAGAACCATGCGTCCTCTTGCCGTGGGTGCAGTT	13865433	13865802	13865383	13865435	1	9	Si039442m.g	13864947	13868688	None	12277	1698	127135	No_or_no_constitutive_exon
GGGTATGTCTCTGACGCCAGGTGTGGAGTGGTTTTGGTTTGTGGGTGCAGAA	14035950	14036082	14036132	14036080	-1	9	Si034260m.g	14026633	14036419	None	12277	1698	127135	No_or_no_constitutive_exon
AGGAGAACGACCTCTTCGTATGGAACCCCATCACGGATGAGCGGTGGGAGCT	14040039	14040559	14039989	14040041	1	9	Si040103m.g	14036908	14040653	None	12277	1698	127135	No_or_no_constitutive_exon
GTTAAGCCCTCTACCGATCCGTCTGATCCAATCTGTTGTGGGTGGCGCAGGC	14085898	14085972	14086022	14085970	-1	9	Si036082m.g	14080804	14086185	None	12277	1698	127135	No_or_no_constitutive_exon
TTAAAATCTCAAAGATTTTACGCAAGCCTGAGGCGTGTGCGTGGGTGCAGGT	14116074	14116335	14116024	14116076	1	9	Si036788m.g	14115753	14119814	4349074	12277	1698	127135	No_or_no_constitutive_exon
TTATTCTCTTATGCTTTTCTTGGCGCCCTTGTGATGTGTGTGGGTAGTAGGT	14155546	14155628	14155496	14155548	1	9	Si037013m.g	14155106	14158196	None	12277	1698	127135	No_or_no_constitutive_exon
AGTTCACATCTGATAACTCTCAATTTCGTGCTGAGGGGAGGACCATGGAGCT	14235381	14235505	14235331	14235383	1	9	Si039844m.g	14235200	14236588	None	12277	1698	127135	No_or_no_constitutive_exon
CAGGGGAAGATGCAGTAGCAACAAAACCTTCCAATTGGGAGGGACGAGAGGC	14235948	14236123	14235898	14235950	1	9	Si039844m.g	14235200	14236588	None	12277	1698	127135	No_or_no_constitutive_exon
GCCTTAAGCATTAGCTTGGTTGCTGATTGTTGTTGTCCTCCGGGTGGCAGCA	14305262	14305401	14305451	14305399	-1	9	Si034091m.g	14301557	14306420	None	12277	1698	127135	No_or_no_constitutive_exon
TTCTAAATATCCTTTGTCTAAAGGGAAGTGACTTTGAACAATGTGGGTAGGT	14325100	14325211	14325261	14325209	-1	9	Si035638m.g	14324512	14327512	None	12277	1698	127135	No_or_no_constitutive_exon
AAGTCCATTGAGTTGAAGATGATATATGGGCTTTTGCGGGAATGATGCAGGT	14401058	14401168	14401008	14401060	1	9	Si034828m.g	14396622	14401931	None	12277	1698	127135	No_or_no_constitutive_exon
TCTTTTGTGCTGGTTTGTTGATCGGAGTTCATTGTGGTTGGCATGGGCAGCT	14605407	14605642	14605692	14605640	-1	9	Si037227m.g	14603881	14606888	None	12277	1698	127135	Yes
ATAAATGCCTGTCTTCGTGAGATTCGTAACCTGCCTGTCACATGGGGCAGAC	14617366	14617538	14617588	14617536	-1	9	Si036824m.g	14615989	14619030	None	12277	1698	127135	No_or_no_constitutive_exon
TTTACTGGTTGGTAATGATATGGTGGGGGTGTGTGGCCTGGGTGTGTAAGGC	14742295	14742413	14742463	14742411	-1	9	Si036130m.g	14740909	14743078	None	12277	1698	127135	No_or_no_constitutive_exon
TAATCAGCTACTAACTCTGGTCTCTCTGGTGACGAAATGCGTGGGGTTAGGT	14949092	14949151	14949201	14949149	-1	9	Si035849m.g	14944049	14950783	None	12277	1698	127135	Yes
GAGCAGAATTAACCTTGCATGTTGTATCTTCGATCGCCGGCGGGATGCAGGG	14962583	14962687	14962737	14962685	-1	9	Si035904m.g	14960411	14963537	None	12277	1698	127135	No_or_no_constitutive_exon
GACGCCAGGGTGGCCTGGTGGGCTGTGGCGCCGACGGGTTGTACGGCGAGTT	15080400	15080871	15080921	15080869	-1	9	Si039607m.g	15080400	15081479	None	12277	1698	127135	No_or_no_constitutive_exon
TAAATTTCTAACTATGGTTGTTGAAATTTTCTGATTCGTTGCATGGGCAGTT	15468962	15468976	15469026	15468974	-1	9	Si033955m.g	15462381	15472081	None	12277	1698	127135	Yes
TTCAACAGAAGTTTTTGATATGTTTCTTATCATCTTTTTTGGGCGTACAGGA	15506579	15506637	15506687	15506635	-1	9	Si039214m.g	15506204	15514888	None	12277	1698	127135	No_or_no_constitutive_exon
CGTGAGCGCTGATTGATGGCTAGCCCTTTCTTTCGGTGGTGGGTGTGCAGGG	15522790	15522894	15522740	15522792	1	9	Si037903m.g	15522433	15525024	None	12277	1698	127135	No_or_no_constitutive_exon
CGGAATCCTAACTGCGTGTTCTCTTGGTATCGTTGATTGGGTGGGGGCAGCA	15612333	15612461	15612283	15612335	1	9	Si035475m.g	15612016	15619801	None	12277	1698	127135	No_or_no_constitutive_exon
ATTTATAAGGGTGTTTCCGCTGCTGGGGTTTGGGAAATGTGTGGGTGCAGGG	16405174	16405541	16405591	16405539	-1	9	Si036536m.g	16405174	16407313	None	12277	1698	127135	No_or_no_constitutive_exon
TGCTAACCTATCATCACATATTCCTAACTTGTCTTATTGGGGAAATGTAGGC	16440664	16440807	16440614	16440666	1	9	Si039622m.g	16438476	16440807	None	12277	1698	127135	No_or_no_constitutive_exon
GGATATTCACTATGCACTGGCTAATGCTAACATGTTTTTTCTGGGTGAAGGT	16612261	16612381	16612431	16612379	-1	9	Si034081m.g	16609932	16624496	None	12277	1698	127135	No_or_no_constitutive_exon
TCAGTTTTTGGACTGCTCATACTCATAGTTTGGTCTTGTGATATGGGCAGTG	16827689	16827728	16827639	16827691	1	9	Si034088m.g	16824821	16832138	None	12277	1698	127135	No_or_no_constitutive_exon
ATTATAAGTGTCAGTTTGTTGATTGTTGTTTCTATTTTTAACTGGGGCAGAT	17020274	17020478	17020224	17020276	1	9	Si034077m.g	17018882	17027768	None	12277	1698	127135	No_or_no_constitutive_exon
AAATGTATTTACTTAAGCCATTAATTTGCTCTGGTTTGGTGGGACAAAAGGC	17190404	17190486	17190354	17190406	1	9	Si036589m.g	17189518	17193939	None	12277	1698	127135	No_or_no_constitutive_exon
ACAGACCACAATTATCCCCACCTTGATCAATTTGTTTGGGTGGAATGCAGAT	17772827	17772926	17772976	17772924	-1	9	Si035587m.g	17770666	17774418	None	12277	1698	127135	No_or_no_constitutive_exon
TGCTGCAAAGCCTCAGTCTTTGCTGATTCGGAATGTGACGGCACGGGCAGCA	17803802	17804709	17803752	17803804	1	9	Si035441m.g	17803592	17808226	None	12277	1698	127135	No_or_no_constitutive_exon
TCGGAGCTTTGTGGCATACAGTTAACTTACAAGTATTTTTTGTGGGGCAGAT	17822724	17822806	17822674	17822726	1	9	Si033824m.g	17820952	17852558	None	12277	1698	127135	No_or_no_constitutive_exon
GGAAGAAGAGAAAACTCATCCGCTCTGTTCTGTTTGTCCGGGACGCGAAGTT	17879003	17879091	17878953	17879005	1	9	Si037060m.g	17878355	17882428	None	12277	1698	127135	No_or_no_constitutive_exon
TCCACCAGTCAGTTGGGCTGTTTGTTGACATGATGAGGTAGGGGATGCAGCC	18251719	18251867	18251917	18251865	-1	9	Si039489m.g	18250262	18252548	None	12277	1698	127135	No_or_no_constitutive_exon
TTTAAGTTCCGCTAGTGTCTTGTTTGACGGAACAAGGGAGAAAAGCTAAGTT	18250752	18251088	18251138	18251086	-1	9	Si039489m.g	18250262	18252548	None	12277	1698	127135	No_or_no_constitutive_exon
ATTTAGTCCTCCTAATTAGTATCCGAATATCCGATGTGACAGGGCTAAAGTT	18304141	18304292	18304091	18304143	1	9	Si040159m.g	18302263	18304678	None	12277	1698	127135	No_or_no_constitutive_exon
GCTCTTGGCGCTTGAACAACTCCTCTGTCTCTGTTTCTCGCGGGGCGCAGAG	19139822	19141171	19139772	19139824	1	9	Si036160m.g	19139091	19141171	None	12277	1698	127135	No_or_no_constitutive_exon
CTTGGCGGGCGAAGCAACACGCCGTTGCCCTGCTTTGGGGGGACTAGAAGGA	19250443	19251059	19251109	19251057	-1	9	Si038590m.g	19249609	19252095	None	12277	1698	127135	No_or_no_constitutive_exon
GGGTGAAATGGAGGATAAGGATAAATGGGCGTAGGCTTTCGATGAGGGAGGG	19249860	19250395	19250445	19250393	-1	9	Si038590m.g	19249609	19252095	None	12277	1698	127135	No_or_no_constitutive_exon
CAGCAACCGTCCTGGCGTTAGCTGAGTAGCACCATTGCCGGGGGCTTAAGGA	19395958	19396045	19396095	19396043	-1	9	Si039433m.g	19395958	19397011	None	12277	1698	127135	No_or_no_constitutive_exon
CCATGTTTATTTATGCATATTTGTGATTACCTGTAATGTTGGGACCGTAGAT	19415572	19415625	19415522	19415574	1	9	Si034762m.g	19414213	19421259	None	12277	1698	127135	No_or_no_constitutive_exon
TGTAGTTTGCATTTCATCTGTTCTTCCTGACGTCATCAATGGGTGTGTAGAT	19463139	19463312	19463089	19463141	1	9	Si036472m.g	19460907	19466465	None	12277	1698	127135	No_or_no_constitutive_exon
CTATAGAAATGTATATGGCAGGCTCTAATTGGCTGACATGTGGGATGTAGGT	19599867	19599972	19600022	19599970	-1	9	Si035010m.g	19595970	19604015	None	12277	1698	127135	No_or_no_constitutive_exon
AAGCTTGCATACGGATGTTGATGTGAACCTGTCCCATTCCTTGGGAACAGCT	19667315	19667419	19667469	19667417	-1	9	Si038383m.g	19667315	19671309	None	12277	1698	127135	No_or_no_constitutive_exon
TTGTTTTTCTCATGAAAAGGCTGGATGAAATCCGAACTTTCGGGGTGCAGGC	19860467	19860612	19860662	19860610	-1	9	Si037719m.g	19858148	19861346	4348517	12277	1698	127135	Yes
CAAAAGAATGGTTGAAGGGTGAAATTGGGGATAAGGATAAATGGGCGCAGCT	20228327	20228961	20228277	20228329	1	9	Si039394m.g	20226467	20231596	None	12277	1698	127135	No_or_no_constitutive_exon
GTGACCTGTATCCATTTGTGACGAATTGTTTATTTGTTTCGGCTGGGCAGGC	20441603	20441739	20441789	20441737	-1	9	Si036128m.g	20439952	20444794	None	12277	1698	127135	No_or_no_constitutive_exon
GGCGGCGGATTGTCTTGGTTAACTTTGTGGCTGGGTTGCGGCGTGGGCAGGC	20463909	20464053	20464103	20464051	-1	9	Si033888m.g	20447107	20464317	None	12277	1698	127135	No_or_no_constitutive_exon
GAATTAGCTCCCCTTCCTTAACCGTTCAATGCATCATACGCGGGATGGAGGT	20618731	20619036	20618681	20618733	1	9	Si038570m.g	20618315	20619400	None	12277	1698	127135	No_or_no_constitutive_exon
ATGACTGGAGGGTGAAACATGCTGAGTATCTATAGCGGTGGGATAACAAGCA	21203715	21203876	21203665	21203717	1	9	Si038759m.g	21202211	21204596	None	12277	1698	127135	No_or_no_constitutive_exon
CATAGACATAGTTGAGTCTGCATGGCCATATGGTGTTCCTGACGGGTAAGCT	21211747	21212245	21212295	21212243	-1	9	Si040131m.g	21210396	21213156	None	12277	1698	127135	No_or_no_constitutive_exon
ATACCTCACCGGTGATCAGTGTTCCTGGGCCATCATGGGTGGCACTGGAGTA	21373716	21373830	21373880	21373828	-1	9	Si039670m.g	21373716	21374842	None	12277	1698	127135	No_or_no_constitutive_exon
TCCGGGAGCGTGATGTCATCTTCCTCTTGTGTCGTGACTCGTGAGGGTAGGA	22215372	22215477	22215527	22215475	-1	9	Si034846m.g	22213167	22216478	None	12277	1698	127135	No_or_no_constitutive_exon
CAGGGTATCGGCCCTGAATCTGTCCTCCACAGGACTTGTGGGAAGCATAGCC	22688592	22689196	22689246	22689194	-1	9	Si039027m.g	22686190	22689464	None	12277	1698	127135	No_or_no_constitutive_exon
TTCTTGGGATTCTTGGGGGTGATCGCCGGGGGCCGCTCGGGGGTGGAGAGGG	22726585	22726729	22726779	22726727	-1	9	Si039531m.g	22726585	22727903	None	12277	1698	127135	No_or_no_constitutive_exon
TTCACATCAGTACACCCATAATGCTTCATGGTTATGGGTGACGAGAAAAGTG	22962620	22962879	22962929	22962877	-1	9	Si039764m.g	22961671	22963394	None	12277	1698	127135	No_or_no_constitutive_exon
GGCATACATTATGAGTACATCCCAAAACCAAATGCTTGGAAGAATGGGAGGC	23118764	23119246	23118714	23118766	1	9	Si039902m.g	23118227	23121604	None	12277	1698	127135	No_or_no_constitutive_exon
ACATGGGACCTGAAATCATGTTTAATTCACTAATTCTTTTGTGAGGGTAGTT	23485747	23485846	23485697	23485749	1	9	Si033958m.g	23478921	23489955	None	12277	1698	127135	Yes
TGATGACAAATTGTGGCTTGGGGTTCGGTGTTGGTTGGCATTGGGAGCAGAA	25273305	25273404	25273255	25273307	1	9	Si035629m.g	25272927	25279927	None	12277	1698	127135	Yes
TATTCATCTGTGATGTTGCATATGTTGTGGTTTCATGTTGCGATGGGCAGTT	27636909	27636997	27637047	27636995	-1	9	Si035004m.g	27634502	27639735	None	12277	1698	127135	No_or_no_constitutive_exon
GAGTGGTTCAACGGGAAGCCGTTTCGTCGCTCTTCTCCTCGCGTGGGGAGGC	28033152	28033961	28034011	28033959	-1	9	Si039937m.g	28032619	28034257	None	12277	1698	127135	No_or_no_constitutive_exon
TCCAGCTGGCAGCAGTTGCCACGTGATTAATGTCAGGGCTTAGGTAACAGGA	31698923	31700211	31698873	31698925	1	9	Si035142m.g	31697503	31700211	None	12277	1698	127135	No_or_no_constitutive_exon
GTAGGTACTACTCCCTACTCCGTCTACTGCTTGATGTGGGGAACCCGGAGGC	32179574	32180028	32180078	32180026	-1	9	Si039406m.g	32179574	32180298	None	12277	1698	127135	No_or_no_constitutive_exon
CAGAGTTCAGACTGATGTGTTTTACTTGTTTCTTGGATGGGCGGATGAAGGG	32663394	32663645	32663344	32663396	1	9	Si036397m.g	32661799	32663645	None	12277	1698	127135	No_or_no_constitutive_exon
ACACTTACATGGCTTTGTATACGTTTGTAGCTTCTGCGCTTGGGTTGAAGGA	32677953	32678052	32677903	32677955	1	9	Si039590m.g	32676168	32678397	None	12277	1698	127135	No_or_no_constitutive_exon
TGCTTTCTAGTGCTTGGACCATATGTTGAAGGACATTGGGAAGTTGGAAGGT	33759282	33759462	33759232	33759284	1	9	Si038950m.g	33758749	33760750	None	12277	1698	127135	No_or_no_constitutive_exon
CTAGTCATGATTCTTGCATTTGGTCCGTCGGGATGTTGTGGGCGTGATAGGA	33876053	33876630	33876680	33876628	-1	9	Si039836m.g	33875695	33878454	None	12277	1698	127135	No_or_no_constitutive_exon
GTATGTGTATTCGGTTAGGACGGCTTCCGCTTTGACTATTGGTGGGTGAGAT	33875695	33876016	33876066	33876014	-1	9	Si039836m.g	33875695	33878454	None	12277	1698	127135	No_or_no_constitutive_exon
GGGACGAGGGCACCTACTCGCTCGACACGGCACGCGGCGCCTGGGCGAAGAA	35474391	35474810	35474860	35474808	-1	9	Si038688m.g	35474391	35475416	None	12277	1698	127135	No_or_no_constitutive_exon
TGCATTCCCTTAAGTTTACTTTGACTGCTACTTGCAAAAAACAAGGGCAGGC	35485476	35485596	35485646	35485594	-1	9	Si035674m.g	35482576	35489054	None	12277	1698	127135	Yes
TTTGTTAGTGAATATATCTCCTCATTTCTTCTCTCTTTTGTGCAGGGAAGGG	35484102	35484234	35484284	35484232	-1	9	Si035674m.g	35482576	35489054	None	12277	1698	127135	No_or_no_constitutive_exon
TTCTCATTATCTTCTTTTTGCCTAACTCTTTGATTTGATTGGGGATGCAGAA	35504595	35504921	35504971	35504919	-1	9	Si034241m.g	35502938	35508916	4349499	12277	1698	127135	No_or_no_constitutive_exon
GAGGCTGCCTGCCTCAGGAAGGCGGTTGAGAAGATGGGTTCAGAGGCCAGGA	35555372	35556603	35556653	35556601	-1	9	Si039053m.g	35555372	35559248	None	12277	1698	127135	No_or_no_constitutive_exon
GTGTTATTGAGATCAATGCTGATTGGTGACTGGTTCGTGGGGGCAAACAGGT	36024256	36024522	36024572	36024520	-1	9	Si035679m.g	36021412	36025384	None	12277	1698	127135	No_or_no_constitutive_exon
TTGTTGGTGCTTGATTGGATCTGATTTGACTGCGATGCGGGTGTGAGCAGGA	36230530	36230602	36230652	36230600	-1	9	Si037749m.g	36226500	36230914	None	12277	1698	127135	Yes
TTTGGCTTTGGTTGCCGGATTGTTTTATGGTTTTGTGTTTTGGGCCAAAGGG	36403477	36403585	36403427	36403479	1	9	Si034535m.g	36402910	36409351	None	12277	1698	127135	No_or_no_constitutive_exon
TGCATTACTAAAGCGCCCCTTAACCTTCTTTTTTTCATTTGGGACTGCAGAG	36612738	36612957	36613007	36612955	-1	9	Si037101m.g	36611403	36616864	None	12277	1698	127135	No_or_no_constitutive_exon
AATTTGATGATGCAAATGTGACATGGAGAAGGATTTCATCCATTGGGAAGGA	37036347	37036595	37036297	37036349	1	9	Si039051m.g	37035471	37036595	None	12277	1698	127135	No_or_no_constitutive_exon
CCACCATGAGCTGACGATAATGATGTTGTTTACTTGCTGTCCAAGGGCAGGG	37428769	37428983	37428719	37428771	1	9	Si040140m.g	37427088	37428983	None	12277	1698	127135	No_or_no_constitutive_exon
GAGTTATATTCACTTACTGATGTTGATTTGATAATATTATGGGTAAACAGGG	37731806	37731910	37731756	37731808	1	9	Si033831m.g	37727329	37746543	None	12277	1698	127135	Yes
TTAGTCCGGCTATGGAATCCGGCGAGGACGGCGACTGTAGCGGCGGGCAGTG	38406796	38406942	38406746	38406798	1	9	Si038844m.g	38406545	38407158	None	12277	1698	127135	No_or_no_constitutive_exon
ACCACCGTGTCGCGTATTTGGTTAACGCGAGCTCGGCCTGGGATGCGCAGAG	39180315	39180432	39180482	39180430	-1	9	Si035358m.g	39178714	39181746	None	12277	1698	127135	No_or_no_constitutive_exon
GGTCTGGTTATGCCGTCATCACAGGTGCGACGAGCGGCATCGGGCTGGAGAC	39351355	39351561	39351305	39351357	1	9	Si039101m.g	39351221	39352877	None	12277	1698	127135	No_or_no_constitutive_exon
CGCATGCGGCACCGGAACCTGGTCGAGCTGCGCGGGTGGTGCAAGGGCAGGA	39712644	39713586	39712594	39712646	1	9	Si034571m.g	39711379	39713586	None	12277	1698	127135	No_or_no_constitutive_exon
CTTTTTTGAAAGTTGCTTCCAACTCTTCTGACTTTGGGATGCAAATGCAGTA	39725739	39725826	39725689	39725741	1	9	Si039791m.g	39722233	39727033	None	12277	1698	127135	No_or_no_constitutive_exon
GGTGTTTTGGGGAGAGAAGAAGAATTAACAGCTGAATTTTGTGCGGGCAGGA	39992058	39992191	39992241	39992189	-1	9	Si037029m.g	39991174	39993660	4349265	12277	1698	127135	No_or_no_constitutive_exon
GTCTCGGCGCGGGGTAAGCTCTGGGCGCCGTCCGTCGAGACCGGGAGCAGCG	40284534	40285194	40285244	40285192	-1	9	Si039701m.g	40284076	40285809	None	12277	1698	127135	No_or_no_constitutive_exon
TCGAAAACTGAATCATGCCGACGCTCGTGTGCACTTTCTGGGGGATGCAGGT	40445170	40445341	40445120	40445172	1	9	Si035179m.g	40443485	40446091	None	12277	1698	127135	No_or_no_constitutive_exon
CATACCCCGTTGCTTAACTTGGAAATCATTTATATGGCTTGTGGGCACAGCT	40616484	40617104	40617154	40617102	-1	9	Si037328m.g	40616484	40617567	None	12277	1698	127135	No_or_no_constitutive_exon
TTACATGCTGATGACATGAGCGCACGCAGCTGGTTGCCCCATGGGATCAGGT	40626745	40627372	40627422	40627370	-1	9	Si037285m.g	40626745	40627868	None	12277	1698	127135	No_or_no_constitutive_exon
GCTATTTTTCTTAACTCAAATGAGGTTTTAACAATGCACTGGGGGAGCAGGA	40981914	40981973	40981864	40981916	1	9	Si034630m.g	40979559	40984876	None	12277	1698	127135	Yes
TTTCATCATCATTACCTATCTAACATAAGTTTGGTGGGTTAACAATGCAGGC	41283534	41283696	41283484	41283536	1	9	Si033910m.g	41272824	41287914	4333171	12277	1698	127135	No_or_no_constitutive_exon
GCTTGTTTCTTGCTCTATTTCCTGATTATTATATCGATCCAGAGGGTTAGTT	41393198	41393264	41393148	41393200	1	9	Si038831m.g	41389040	41393264	None	12277	1698	127135	No_or_no_constitutive_exon
GATTCATGATTGCCGTCAGCCACTAAAACCAAATCGTGGTAGGGGTTGAGGC	41446791	41447073	41447123	41447071	-1	9	Si039891m.g	41446484	41447554	None	12277	1698	127135	No_or_no_constitutive_exon
GGAGATCGAAGTGCAAGCGGTTGGCTAATTAATTGGATTAATGGGTCAAGGA	42271465	42272111	42271415	42271467	1	9	Si035756m.g	42270387	42272111	None	12277	1698	127135	No_or_no_constitutive_exon
TAGATGAAATCCTTCCTTTTCTTTCTGCCAGCTAACACACCATGGGGTAGAC	42760227	42760456	42760177	42760229	1	9	Si036263m.g	42759836	42761291	None	12277	1698	127135	No_or_no_constitutive_exon
TCCTTGGTAGCCATTGTTCTTATTTGCTGGCAGATTTGGGGTGACAACAGAT	42794037	42794096	42793987	42794039	1	9	Si036772m.g	42792950	42796154	None	12277	1698	127135	No_or_no_constitutive_exon
TTAATGTCACCATATTGTAGCTCATATTTTCCCTCTTCTTTGGGTACAAGGC	42937680	42937837	42937630	42937682	1	9	Si034364m.g	42934076	42942364	None	12277	1698	127135	No_or_no_constitutive_exon
GAGAGCGCGGACGTGCGGACCACGTCACCGCAGTCGCTCGCGGCGGGCAGGA	43516684	43516958	43516634	43516686	1	9	Si037179m.g	43515998	43516958	None	12277	1698	127135	No_or_no_constitutive_exon
GTTCTGGGCGGAGTGGCGGCGCCCGTGCTCGTCGCGCTGGGCCGGGAGAGGG	43683931	43684124	43684174	43684122	-1	9	Si039604m.g	43683931	43685444	None	12277	1698	127135	No_or_no_constitutive_exon
GCCGGCGGGGCTCGGTGGCCGCGCTCGCCGCGGTGGCGGGGGGCGTGCAGCC	43694717	43695099	43695149	43695097	-1	9	Si038553m.g	43694717	43696317	None	12277	1698	127135	No_or_no_constitutive_exon
CCTTTAATTACTTTGGGAACTTCATCACTGACATATCTCCGGGATTGCAGAT	44013631	44013697	44013747	44013695	-1	9	Si037289m.g	44012891	44018293	None	12277	1698	127135	No_or_no_constitutive_exon
TGTCAACATTGTTTATGCATTTACCAATGCTCTTGCAAGTGGGGTCAGAGGT	44109833	44110227	44109783	44109835	1	9	Si038634m.g	44109087	44111399	None	12277	1698	127135	No_or_no_constitutive_exon
GCACATTGGCCATTTGCGAGGTCTGTCATCTACATTGCCCTAGGGTAAAGCA	44838049	44838175	44837999	44838051	1	9	Si039609m.g	44837685	44840425	None	12277	1698	127135	No_or_no_constitutive_exon
GAAAGGGATAAACATAAATCTGTACATATTAACAAATGGAAAGGGCGAAGTT	45886237	45886649	45886699	45886647	-1	9	Si039746m.g	45885401	45887290	None	12277	1698	127135	No_or_no_constitutive_exon
CTGATGTGTGATGACGTGAACCGTGCACCCAACTTTGGGCGATCGAGCAGGT	45940841	45941468	45940791	45940843	1	9	Si035229m.g	45940416	45943034	None	12277	1698	127135	No_or_no_constitutive_exon
TGGTCGAAACTACCTTGTCTTTCTGATGTAATGGGATACCATGTGGGCAGTG	46159229	46159539	46159589	46159537	-1	9	Si036521m.g	46159229	46162862	None	12277	1698	127135	No_or_no_constitutive_exon
GGTAGCGGACTCAGTCACATGTGCAGTTAGCTACCACTGAGGGCGGGTAGCC	46505465	46505975	46505415	46505467	1	9	Si038791m.g	46503892	46506953	None	12277	1698	127135	No_or_no_constitutive_exon
GCTTGATTTGTGCGGTGGCGCTAATCGTGCGGGGTTTTGGGGGTGCGCAGGT	46557521	46557591	46557641	46557589	-1	9	Si038903m.g	46553021	46557994	None	12277	1698	127135	No_or_no_constitutive_exon
CTGATGCGGAACCCGGCGGTGATGGAGAAGCTGAAGGGGCAGATCGGGAGGC	46709309	46709475	46709259	46709311	1	9	Si038734m.g	46707971	46711434	None	12277	1698	127135	No_or_no_constitutive_exon
GTTGTTATGCTTTAGAAATTTAAAGATTTTACCTTTTCTTTATAGGGAAGAA	46743172	46743581	46743631	46743579	-1	9	Si035431m.g	46738737	46745078	None	12277	1698	127135	No_or_no_constitutive_exon
TTATTGTTCTCTGATACCTTGTTTTCATGTTGAATTTATGGATTGGGCAGGT	46763097	46763190	46763240	46763188	-1	9	Si036433m.g	46760265	46763876	None	12277	1698	127135	No_or_no_constitutive_exon
GCTCCGCACATGTGCATCTCATGGTAGGATATCTGACGATGGATGGGCAGGT	46767128	46767431	46767078	46767130	1	9	Si039203m.g	46765203	46767431	None	12277	1698	127135	No_or_no_constitutive_exon
CCCTTGAGCTGGTGCACACGAAGACAACGAGGAACGGGCCGCGGTGGCAGTC	46786505	46787009	46787059	46787007	-1	9	Si038802m.g	46786375	46787986	None	12277	1698	127135	No_or_no_constitutive_exon
TTTGGTTTCTGTGGTTTCGTGTGACATTGTGTTTGTTTGCGGGAGTGCAGGA	46840503	46840686	46840453	46840505	1	9	Si037668m.g	46839926	46842522	None	12277	1698	127135	No_or_no_constitutive_exon
ATCTCGGTCGATTCGTATATGAACCTGAAGCTTTGTTGTCGCGGGAGCAGGA	47216006	47216384	47216434	47216382	-1	9	Si034997m.g	47215492	47218409	None	12277	1698	127135	No_or_no_constitutive_exon
TCTTGTCCCACCAGGCCATGCTAATCTAAAAAATTATGGGGAGGGTGCAGGT	47349948	47350410	47349898	47349950	1	9	Si035386m.g	47348548	47352145	4332724	12277	1698	127135	No_or_no_constitutive_exon
AAAATCAATGTCTCTTGATTAGCTGACAATTGCTTATGCTGGGAATGCAGGT	47422960	47423784	47422910	47422962	1	9	Si035331m.g	47419909	47423784	None	12277	1698	127135	No_or_no_constitutive_exon
TCTGTTCTTCTACTTTAACGAAGAGTAACTGGCACAGATTTGGGATGTAGGT	47746642	47746747	47746797	47746745	-1	9	Si036669m.g	47744628	47747299	None	12277	1698	127135	No_or_no_constitutive_exon
ATCTCCGCTCCTAGCCTCCTATCCTAAACCCCACCGGATAACACGGGCAGCA	48059283	48059646	48059233	48059285	1	9	Si035648m.g	48059137	48063122	None	12277	1698	127135	No_or_no_constitutive_exon
GATTAACGGGTGTCACGTGACTAACCGCCGGCGCACGTGTGTGGGCGCAGGC	48175935	48176018	48175885	48175937	1	9	Si040030m.g	48175316	48180315	None	12277	1698	127135	No_or_no_constitutive_exon
GCGCGGGCGGGGGAGGGGGAGCACCACCACTCGCAGTCGTCGGGCGGGAGCA	48311293	48313380	48313430	48313378	-1	9	Si033968m.g	48306612	48313545	None	12277	1698	127135	Yes
TAACCATGAGTAAGCAACATTGTTGATCTTGTGGTGGCAAAATTGGGCAGGG	48507447	48507482	48507532	48507480	-1	9	Si037737m.g	48506986	48508175	None	12277	1698	127135	No_or_no_constitutive_exon
TGGGGTTGTTGTTCTGAATTTCGTTTGCTTCGGTTAATTGGTGGGTGCAGCG	48696575	48696757	48696525	48696577	1	9	Si034055m.g	48696326	48702212	None	12277	1698	127135	No_or_no_constitutive_exon
TCCCGAACAGACACGCTGACCCGTTCCGATCTCTTGCCGTGGGCGCGCAGAA	48787057	48787293	48787007	48787059	1	9	Si040506m.g	48786593	48788263	None	12277	1698	127135	No_or_no_constitutive_exon
GATAATGTGATTTCTGACTGCTGTATGGCTCTGGCTTGCGGGAGCATCAGGT	49005207	49005294	49005157	49005209	1	9	Si036043m.g	49002714	49005784	None	12277	1698	127135	No_or_no_constitutive_exon
CTTTGCTGCGTGGAACTAACATGATTTTTTTTTTGTTGGGGGGAGAATAGAT	49023011	49023106	49023156	49023104	-1	9	Si039626m.g	49020788	49025223	None	12277	1698	127135	No_or_no_constitutive_exon
AACTGTGGCAAGTAATTTGCTCTTGATTCTTTTCTGGGCCAGCTGAGCAGAT	49256520	49256620	49256470	49256522	1	9	Si035567m.g	49250279	49258873	None	12277	1698	127135	Yes
TGACGCGCGCGCGTCTGATCTGAAACCTGGTTGCATGCGTGGATGGGCAGGT	49431432	49431634	49431382	49431434	1	9	Si036042m.g	49430706	49433528	None	12277	1698	127135	No_or_no_constitutive_exon
TGCCTGATTGGGGGGCTATATGCTAATCACAATGTTCTTTGGGGGTGCAGAA	49432670	49432932	49432620	49432672	1	9	Si036042m.g	49430706	49433528	None	12277	1698	127135	No_or_no_constitutive_exon
AACGAAAGAGGGCACCGTCGGGATCCGGAGAAAGGGGATTGGGAACAGAGGG	49470664	49470705	49470614	49470666	1	9	Si038023m.g	49470453	49471367	None	12277	1698	127135	No_or_no_constitutive_exon
TCCATCGGCTATGTTAAATGTCTGTCTATGAAATTTCCTGGTGGGTGCAGGT	49495555	49495596	49495505	49495557	1	9	Si036102m.g	49494424	49498205	None	12277	1698	127135	No_or_no_constitutive_exon
TCCGTCTGTACATGCTTTTGAATTTTCGATTATTTGCTTTGGGGCACTAGGG	49577260	49577344	49577210	49577262	1	9	Si038574m.g	49576892	49578204	None	12277	1698	127135	No_or_no_constitutive_exon
TGTTCCCAACAAGAAAGCTATCCCTGTTGGCGAGGTCGAGGCTGGGCAAGCC	49676633	49676851	49676901	49676849	-1	9	Si039281m.g	49675840	49677524	None	12277	1698	127135	No_or_no_constitutive_exon
TGTTTGTCTTTGCCTGTCAATGTATCTCCGGTGTGTCTCGGTGGGTGCAGGC	49840563	49840829	49840879	49840827	-1	9	Si037959m.g	49839979	49841195	None	12277	1698	127135	No_or_no_constitutive_exon
ATTTTTTGTTTCCGCTGACGGGTGGTTTGGATTGGATCTGGGCGGACCAGGT	49874524	49874631	49874681	49874629	-1	9	Si036432m.g	49870932	49875096	None	12277	1698	127135	Yes
ATGGAGTCGGAATACTAAATGGCGCTTCCCTTCCCTGCTTGGGTGTGCAGAT	50033660	50033782	50033610	50033662	1	9	Si035733m.g	50032984	50035782	None	12277	1698	127135	No_or_no_constitutive_exon
CACCGTCCTTGGTGCTCTTCGCTAATCTGTTCTCAGCTGTGGGGATGCAGGG	50033858	50033999	50033808	50033860	1	9	Si035733m.g	50032984	50035782	None	12277	1698	127135	No_or_no_constitutive_exon
GGTGGTGCTGATAATCTTTCATTTGATCTGTCTGTCGGGTGGGCGAGCAGGC	50128529	50128777	50128479	50128531	1	9	Si034916m.g	50127656	50130626	4332400	12277	1698	127135	No_or_no_constitutive_exon
TCACCCTCGTCGACCTCCCCGGCATCACGCGCATCCCCGTGCAGGGTTAGCT	50145852	50146074	50146124	50146072	-1	9	Si038538m.g	50144764	50146241	None	12277	1698	127135	No_or_no_constitutive_exon
GGGAGGTGGACGTGTGCCATCTTAGGATGCATGCTGACTTAGTAGGGTAGGC	50144764	50144902	50144952	50144900	-1	9	Si038538m.g	50144764	50146241	None	12277	1698	127135	No_or_no_constitutive_exon
ACGCGCTTGCTCTTTTTTTTCCTTGTCCACCCGGTCCCGGGGAATGGAAGTC	50168420	50168546	50168370	50168422	1	9	Si038034m.g	50168091	50169861	4332319	12277	1698	127135	No_or_no_constitutive_exon
TCTTAAAATTCTGAAAATGTTTATATCGTCTGTTTCACTTGGGTGTGCAGGG	50388510	50389202	50388460	50388512	1	9	Si035897m.g	50384920	50389202	None	12277	1698	127135	No_or_no_constitutive_exon
CTATTTTTAATGTGTTGTATTGATGTTCCTTTTTCTATGGGGGGGAACAGGC	50409794	50410553	50409744	50409796	1	9	Si034821m.g	50408246	50411051	4332349	12277	1698	127135	No_or_no_constitutive_exon
CTCTTGCTTGGTGCGGTGGTGTGATATTTTATTTGTTTTCTGGGGAAAAGGT	50414075	50414135	50414185	50414133	-1	9	Si036557m.g	50412303	50415575	None	12277	1698	127135	No_or_no_constitutive_exon
TAACTAACTTTTTTGTCCTTCGACTCTGCCCAATATCGCCGGGCAAGCAGAC	50428729	50429271	50429321	50429269	-1	9	Si037533m.g	50428729	50429894	None	12277	1698	127135	No_or_no_constitutive_exon
AACTTTAGGTTTTTATTTTATGAGGAGCTCATGGTATGAAACGGGTATAGGT	50448979	50449066	50449116	50449064	-1	9	Si035477m.g	50447371	50451951	None	12277	1698	127135	No_or_no_constitutive_exon
GAAGCTTAAGACGGAGAGCCGGCAGGGGGACCGCGAGTTCCGGGGCGGAGGT	50602543	50602810	50602860	50602808	-1	9	Si039796m.g	50602543	50603734	None	12277	1698	127135	No_or_no_constitutive_exon
TATAGTATACTGCTAGAGCTGTAGAAGAAGTAACTGGGGGTGGGTGGCAGGT	50951272	50951571	50951222	50951274	1	9	Si034404m.g	50948340	50953404	None	12277	1698	127135	Yes
TTCTAGGAACAATATGTGAAGGGTTCTGATCAGACATGGGGTGGGTGCAGGA	51032193	51032379	51032429	51032377	-1	9	Si035020m.g	51031511	51035103	None	12277	1698	127135	No_or_no_constitutive_exon
CAAGGATTCTCGACTTGCGTTCTGATGGATGGCTGTGCTCGTGGGCGCAGAT	51062455	51062900	51062950	51062898	-1	9	Si037699m.g	51062455	51063425	None	12277	1698	127135	No_or_no_constitutive_exon
GAGTCGGTGTGGTTTAACTGAAGCTAACCTGTTGCTTGGCTTGGGGGCAGGA	51231300	51231405	51231455	51231403	-1	9	Si035688m.g	51230399	51233146	None	12277	1698	127135	No_or_no_constitutive_exon
CCTTGTTCAGATGGTGACCAATGGCCTTGGGGCAAAAAGGGAGAATGCAGGG	51286304	51286355	51286405	51286353	-1	9	Si033977m.g	51278325	51286960	None	12277	1698	127135	Yes
TGTTCATCGTCATCATCATCCAACAAATCATCGACCCTTGTGCCGGGGAGGT	51350493	51350497	51350547	51350495	-1	9	Si038181m.g	51350493	51350910	None	12277	1698	127135	No_or_no_constitutive_exon
GTTTAAGCTTCAGTTACATGCTGTTATTCTCTTACCTCCTGGGCTGGCAGAT	51363494	51363604	51363654	51363602	-1	9	Si040236m.g	51363108	51366934	4332231	12277	1698	127135	No_or_no_constitutive_exon
GGTTTCTGGGATTCCGGATCTGATAGTTTCTGGGTCTTGGGTGGGTGCAGTC	51458857	51458963	51458807	51458859	1	9	Si035958m.g	51458463	51463230	None	12277	1698	127135	Yes
CTCGGCTCGGTCTGCGTCGTTTTGACTGACGCTGCGCCTGGGTGCGGCAGGA	51631631	51631834	51631581	51631633	1	9	Si039557m.g	51631427	51634735	None	12277	1698	127135	No_or_no_constitutive_exon
GGAAATGTAACATGGAGATCATTGGCAAGCTCACCTTTCGGGAAATGCAGGT	51728249	51728429	51728479	51728427	-1	9	Si036714m.g	51727657	51730269	None	12277	1698	127135	No_or_no_constitutive_exon
TACCAGAGTTCCAATTATCCTTTGCATATGTCCGTGATGGGTTAAAGCAGTC	51820934	51821137	51820884	51820936	1	9	Si038225m.g	51820360	51824005	None	12277	1698	127135	No_or_no_constitutive_exon
TTTAATTTCTGGAATCAGCAATTCATCTATTTTTATTTCTATGGGTGTAGCA	51943037	51943117	51942987	51943039	1	9	Si035972m.g	51941994	51951277	None	12277	1698	127135	No_or_no_constitutive_exon
TTCAGTTCATTTATTTTCCTTTTCTTGTTTGCCTTCTCCGGGGGCTACAGAG	52106445	52106520	52106570	52106518	-1	9	Si037501m.g	52103417	52106910	None	12277	1698	127135	No_or_no_constitutive_exon
TGATAGTTGGTACTCTGATTTTCTGCTAAGGATTGGCAATGGGATTGAAGAA	52124925	52125146	52124875	52124927	1	9	Si039619m.g	52124387	52125697	None	12277	1698	127135	No_or_no_constitutive_exon
ATATTCTATAGCTTCTGTTTCTTAATAAGCTTTGTTTGTTGGGAATCCAGGA	52240894	52241006	52241056	52241004	-1	9	Si035100m.g	52237524	52242952	None	12277	1698	127135	No_or_no_constitutive_exon
GATATTTTAAGCATAGTACTAAAATATCATCCATTATCAGGGGAACCAAGAC	52443059	52443289	52443339	52443287	-1	9	Si038595m.g	52443059	52444717	None	12277	1698	127135	No_or_no_constitutive_exon
TCTGATCTCTGAATGTGTTATTACTGAATGGAGGTCTAAGAGGGACGCAGAA	52504608	52504865	52504558	52504610	1	9	Si034211m.g	52501334	52505666	None	12277	1698	127135	No_or_no_constitutive_exon
TTTCATATCTGCTAGCTGATTATATATTCTTTTGTTGTGTGGGGGTTCAGAT	52535654	52536054	52536104	52536052	-1	9	Si039248m.g	52532651	52542298	None	12277	1698	127135	No_or_no_constitutive_exon
GGTTGTCTCTCTGGGCTGCGCCTCAGCGGGCTCTGGGGGTGGGTGTGCAGGT	52599661	52599743	52599793	52599741	-1	9	Si037990m.g	52598060	52600227	None	12277	1698	127135	No_or_no_constitutive_exon
TATTAGTTTGGTCCAACTTCTATCAATGAGAGCTGGGACTGCGTGGGTAGGA	52734915	52735448	52734865	52734917	1	9	Si040075m.g	52734776	52738291	None	12277	1698	127135	No_or_no_constitutive_exon
AACCGGTCTGATGATGCTCGTGCATATACATATGCTGGGCGCAACGACAGGG	52805490	52805835	52805885	52805833	-1	9	Si038947m.g	52804731	52806370	None	12277	1698	127135	No_or_no_constitutive_exon
TATTGACCATTGATATCGTAACTGTTATTTACTTAGTCTTATGGGTGCAGAA	53023555	53023687	53023505	53023557	1	9	Si033844m.g	53017217	53036066	None	12277	1698	127135	Yes
ACTTCGCCGCTCTTAGATATTGCGCCACTGATCATCTGTGGGTGATGCAGGG	53081089	53081198	53081039	53081091	1	9	Si035908m.g	53078339	53081457	None	12277	1698	127135	No_or_no_constitutive_exon
GGTGGTGGATATGGCTATGGGGCTTCAAGTGGTGGGGGTCATGGAGGAAGGT	53245929	53246483	53245879	53245931	1	9	Si035926m.g	53244988	53246483	None	12277	1698	127135	No_or_no_constitutive_exon
ACTTTTTTTTTTACTTACCTCTTGAGTCTGATGTTGCGATGGGAGGGCAGAG	53452866	53452943	53452993	53452941	-1	9	Si039005m.g	53448076	53453401	None	12277	1698	127135	No_or_no_constitutive_exon
TATGTTGTCGTAGGGTTATGATAAATCTCATCTTGAAAATTGGGAAAGAGCA	53553187	53554712	53554762	53554710	-1	9	Si033861m.g	53550105	53560075	None	12277	1698	127135	Yes
TAAAACTTGTGCTGAGCTGAACGTTCGTGCTGCACAACGTGTGGGCGCAGTG	53591266	53591489	53591216	53591268	1	9	Si034912m.g	53588850	53593104	None	12277	1698	127135	No_or_no_constitutive_exon
GTTAATTTATCTTCTTTCTCGGCTGATCATAATTCTGTTGGGTGGTGTAGAC	53619423	53619486	53619373	53619425	1	9	Si034816m.g	53618929	53622228	None	12277	1698	127135	No_or_no_constitutive_exon
CGGTCCAACTAATGAATGAATGGATGCATGAACCGTGGGTGTGTGAACAGAG	53706617	53706799	53706849	53706797	-1	9	Si038968m.g	53706247	53707512	None	12277	1698	127135	No_or_no_constitutive_exon
TTCTCTTTTGATGTTCTTCTGATTAAGTGGTTCTTTTTTTTGTGGGGAAGAT	53999776	53999984	53999726	53999778	1	9	Si034589m.g	53999156	54002714	None	12277	1698	127135	No_or_no_constitutive_exon
AACTAAACAGCGATTCTTGTGCTTAATTTCTTGCACGGTGGTGGGGGAAGGC	54109181	54109337	54109387	54109335	-1	9	Si039205m.g	54108320	54110508	None	12277	1698	127135	No_or_no_constitutive_exon
ACTTCCTGATTCAAAAATTCCTTGCAGGATGAGTATATTGCGGGTACAAGGA	54358883	54358909	54358959	54358907	-1	9	Si038775m.g	54358648	54360253	None	12277	1698	127135	No_or_no_constitutive_exon
AGTTTTGGGCTTTGTTCTAATATTATTTTCACTGCACATTTATGGGGCAGCT	54470164	54470280	54470330	54470278	-1	9	Si034394m.g	54464397	54473798	None	12277	1698	127135	Yes
GATTGATGTTGTTCTGTCAGTAATGGTAACCTTCTTTCTTTGGGTGACAGGT	54709437	54709648	54709698	54709646	-1	9	Si035011m.g	54708395	54711764	None	12277	1698	127135	No_or_no_constitutive_exon
ATGGATTAGCAGCTGCTAATATAATAGTTGATGCTGGTGTGGGCATGCAGGT	54774201	54776203	54776253	54776201	-1	9	Si035050m.g	54774201	54778082	None	12277	1698	127135	No_or_no_constitutive_exon
TTTCGTCGAGCATGCTGCATGCGTATATGACTGACAGGGTGATGTGACAGTG	55313131	55313370	55313081	55313133	1	9	Si036985m.g	55312920	55315032	None	12277	1698	127135	Yes
CTCTGTTTTTGTAATAAAACAAACCTCTGATCCTTGGGAAAAAAATGCAGGG	55487400	55487435	55487350	55487402	1	9	Si034218m.g	55481448	55490145	None	12277	1698	127135	No_or_no_constitutive_exon
TCTCGTCCCTGGCAATGTCTAACTGCGGTGAGGATGGAACGGGAACGCAGGA	55681339	55681900	55681289	55681341	1	9	Si035907m.g	55680224	55682352	None	12277	1698	127135	Yes
GCGGGCCCGGCGACGCTCCCGCTCAACGTCCTCGAGCGGGCGCAGCGGAGCT	55843774	55844797	55844847	55844795	-1	9	Si040062m.g	55843774	55845045	None	12277	1698	127135	No_or_no_constitutive_exon
TATTAGGACTATGAACAGTGTTTGCTCACTTGTCCTTTTTGGGATTGCAGAT	55969971	55970097	55970147	55970095	-1	9	Si034184m.g	55968284	55978894	4331654	12277	1698	127135	No_or_no_constitutive_exon
TTTTGGCGATTTTTTTTTTTGACACTGTTGTGTTGTGGGGTGTGGAGCAGGA	56022501	56022664	56022451	56022503	1	9	Si034302m.g	56022246	56026832	None	12277	1698	127135	No_or_no_constitutive_exon
AAGGAACGAGATAGAAATTTTTTAAGAACTAAGATCTAGGGTCAAATAAGGA	56035288	56036432	56035238	56035290	1	9	Si035945m.g	56034753	56036432	None	12277	1698	127135	No_or_no_constitutive_exon
TCATACCTGGTTTTACCCTCATTCATTAAAGTGTACTTTTGTGGGTGCAGGT	56114031	56114146	56113981	56114033	1	9	Si037007m.g	56111848	56116209	None	12277	1698	127135	No_or_no_constitutive_exon
TGTGGTGCTCGCTTTTGATCTGATTTTGCTGGTGTTTTTGGTCGGGGCAGGT	56143895	56143956	56143845	56143897	1	9	Si039086m.g	56143539	56148854	None	12277	1698	127135	No_or_no_constitutive_exon
TTAACCCCTTGTTCCAGGATATCATTGACATGATTTGCTGTGGGATGCAGCT	56265332	56265415	56265465	56265413	-1	9	Si040113m.g	56262746	56269422	None	12277	1698	127135	No_or_no_constitutive_exon
AGTCATCATGCTATTTTGTTTTCTTATTGAGCTATATTTTTGGGGTACAGGC	56300477	56300575	56300427	56300479	1	9	Si037517m.g	56298620	56301125	None	12277	1698	127135	No_or_no_constitutive_exon
CGCCGCCGCCGCCGCAGCCCCTTGGTCCTCGGACCCACCACATGGGGCAGCG	56329761	56330308	56329711	56329763	1	9	Si037025m.g	56329249	56330308	None	12277	1698	127135	No_or_no_constitutive_exon
AGGCCCTTGGTGAAGATGTCAACAAACTGAGAGGTGGTCGGGACGTGGAGGA	56388035	56388218	56388268	56388216	-1	9	Si035271m.g	56388035	56395744	None	12277	1698	127135	No_or_no_constitutive_exon
CTGTGCACTAGTGGATCGAAAGGTTCGAACGGCTTGGTGGATGGGCGCAGCG	56506169	56506431	56506481	56506429	-1	9	Si038894m.g	56505593	56506955	None	12277	1698	127135	No_or_no_constitutive_exon
GAAGAGGCCGGCAGGTCGCGGAAGGTCTCCCGGGGTGCGTGCGGGTGCAGGA	56506064	56506115	56506165	56506113	-1	9	Si038894m.g	56505593	56506955	None	12277	1698	127135	No_or_no_constitutive_exon
CCCCATTGATTGGATGGACGCTTAGAGTTGATGACGGGTTAAGGTTGCAGGT	56656361	56657270	56656311	56656363	1	9	Si038969m.g	56655645	56659195	None	12277	1698	127135	No_or_no_constitutive_exon
AGGGTTAGATCGGATCATCTGATCGAATCTGTGTGTGTGATGGGGATCAGGC	56661003	56661095	56661145	56661093	-1	9	Si036061m.g	56659564	56661377	None	12277	1698	127135	No_or_no_constitutive_exon
CTAGAGCATATGATCATCATAGACACTTCTGATTAATTCAATATGGGCAGTA	56674025	56674133	56673975	56674027	1	9	Si034089m.g	56669370	56675799	None	12277	1698	127135	No_or_no_constitutive_exon
ACTTTTAACTCGCTTTGATTGCGTCTGTTGTTTCGGTTGCACAGGGGAAGAA	56729562	56729978	56730028	56729976	-1	9	Si036005m.g	56726676	56730685	None	12277	1698	127135	No_or_no_constitutive_exon
CTCGATCGAGGTCCGCGGCGGTGGCGAGGCCAGACGACCACTGGGGCGAGAC	56882089	56882308	56882039	56882091	1	9	Si039736m.g	56879452	56882308	None	12277	1698	127135	No_or_no_constitutive_exon
TTTATACTTGGCTGATAACCCATTTTAACCACTCTTGTTTTCGAGGGAAGTG	56939559	56940127	56940177	56940125	-1	9	Si034349m.g	56939559	56942975	None	12277	1698	127135	No_or_no_constitutive_exon
TGGGTCGATGACATTAATATGAAGATGACAGGTCGTTTCGAGGTGGGGAGGT	56966373	56966840	56966890	56966838	-1	9	Si039783m.g	56966175	56967971	None	12277	1698	127135	No_or_no_constitutive_exon
GGCCAGGTTTCATGGCTTGGATTGTTTGCCTGATTTTTGCTGGGAAACAGGG	57047648	57047809	57047859	57047807	-1	9	Si036213m.g	57044005	57047973	None	12277	1698	127135	No_or_no_constitutive_exon
AGGGATTTGAATTTTTCGTTGGTTAACGTTTCTTGCGTTTGTGGGAGTAGGG	57065139	57065227	57065277	57065225	-1	9	Si034652m.g	57060813	57066258	None	12277	1698	127135	No_or_no_constitutive_exon
CGATGATAGTTTGGGGTTTGATTGGTCGTTGCTGAACTTGATGGGTTAAGGT	57176008	57176342	57176392	57176340	-1	9	Si039395m.g	57174685	57176723	None	12277	1698	127135	No_or_no_constitutive_exon
AGCCAGCCAGGATGTCCCATTCGCCGGCGCCCAGCGGCGGCGGGGGGCAGCA	57387396	57387945	57387346	57387398	1	9	Si034112m.g	57383235	57392084	None	12277	1698	127135	No_or_no_constitutive_exon
TTTCTGCTTCCTGAATTCAGTAATTGATGAATCGTGCCCTGGGATTGCAGTG	57414059	57414121	57414009	57414061	1	9	Si037386m.g	57410617	57414615	None	12277	1698	127135	Yes
CCGGAAAACGTTATTGTGCGTCGTGTCATGTTGTTGATCTGACGGGAAAGTT	57488674	57488803	57488853	57488801	-1	9	Si040142m.g	57488674	57490349	None	12277	1698	127135	No_or_no_constitutive_exon
GCCGGTCGTGACGTCTATTTATGTAGCCAGTCTCCGGGGCAAACATGGAGCT	57610902	57611424	57610852	57610904	1	9	Si033923m.g	57610643	57618312	None	12277	1698	127135	Yes
AGTTCAAAGCAAAGCTTGGCGCGTGTTCACACTGTGTCGTCGGGAAACAGAC	57852932	57853510	57853560	57853508	-1	9	Si038995m.g	57852768	57854921	None	12277	1698	127135	No_or_no_constitutive_exon
TCTCCGACGACGTCGACCCCGTGAGGCTGTTCGGGAGGCTGCGGCGGGAGCA	57942546	57943393	57942496	57942548	1	9	Si039646m.g	57941959	57943393	None	12277	1698	127135	No_or_no_constitutive_exon
GCCGGCCCAATCCCAACAAGACTTAAGCTGGCTCAGAATGGGAAGTCTAGCT	58001929	58001935	58001879	58001931	1	9	Si039841m.g	58000371	58001935	None	12277	1698	127135	No_or_no_constitutive_exon
ATGGCTGCAAAGAGTCTAACAAGGATGTGTCCACGGGGTGCTGGCAGAAGGT	58260829	58260905	58260779	58260831	1	9	Si038176m.g	58260548	58262063	None	12277	1698	127135	No_or_no_constitutive_exon
ATTGGTATTATGATTGCACTGACCTAGCTCCTCCTTTCTGAGGGCATCAGGG	58274196	58274257	58274146	58274198	1	9	Si035045m.g	58273140	58277474	None	12277	1698	127135	Yes
TCTCTCTCCTTACATCTCACTCTCATGCACACAAATTTTATGATGGGCAGAC	58311956	58312016	58311906	58311958	1	9	Si035723m.g	58306121	58313495	4344621	12277	1698	127135	No_or_no_constitutive_exon
CTGGATCGATTCCAAATAGTAATTAAGCCTGCGTGTTGTGGTGGGAGCAGGC	58435329	58435430	58435279	58435331	1	9	Si038925m.g	58434997	58436102	None	12277	1698	127135	No_or_no_constitutive_exon
TTTCTGATTTGGTCGTTCTGATTTTTTTTAATTTTTTTTTGGGCGATTAGGC	58451422	58451467	58451372	58451424	1	9	Si035550m.g	58450851	58456321	None	12277	1698	127135	Yes
CCAACAATCTTGTACATTAACTGAAATTGAATTTTTCCTGGGCATGATAGGA	58565809	58565881	58565759	58565811	1	9	Si033838m.g	58565158	58576030	None	12277	1698	127135	No_or_no_constitutive_exon
CCAGCGACGTCGTGGTCGTGTCGCCGGATGTCGGAGGGGTGGCCAGGTAGTC	58827219	58827631	58827681	58827629	-1	9	Si038640m.g	58827219	58828339	None	12277	1698	127135	No_or_no_constitutive_exon
TTTCTATCAAATTTACCAACTTTTAGCTGACAACTACCTCTGGGTGGCAGAT	58845467	58845536	58845586	58845534	-1	9	Si038862m.g	58840181	58846140	None	12277	1698	127135	No_or_no_constitutive_exon
TCTGTTAGATGTTGTTCAAGGGATTGGTTTTCTGATGGATGGGACCCAAGGA	58901569	58901785	58901519	58901571	1	9	Si039392m.g	58899437	58901785	None	12277	1698	127135	No_or_no_constitutive_exon
AGGAGAATGGTTGCATCGGCATCAAATTCTGACGACAACACCGGGACAAGAT	93779	94812	93729	93781	1	scaffold_11	Si020712m.g	93090	95227	None	12277	1698	127135	No_or_no_constitutive_exon
GCGTATGCATTTGCGTTGCAAGTTACTGAATGCATCGTGCATGGGGACAGGG	108217	109331	109381	109329	-1	scaffold_11	Si020699m.g	108217	109691	None	12277	1698	127135	No_or_no_constitutive_exon
CTGTCTGCTTCATAATTAACATACCCTACCCCAATTATGTGGGCAATCAGGT	204588	206322	204538	204590	1	scaffold_11	Si020688m.g	204403	206322	9272497	12277	1698	127135	No_or_no_constitutive_exon
CATAGACATAGTTGAGTCTGCATGGCCATATGGTGTTCCTGACGGGTAAGCT	3793	4352	4402	4350	-1	scaffold_12	Si020766m.g	2503	5263	None	12277	1698	127135	No_or_no_constitutive_exon
GCCACCCCTGACTCTACCATCATTATAGGGGTATGGGGTTCGAGACAAAGAA	79643	80136	79593	79645	1	scaffold_12	Si020767m.g	78126	80136	None	12277	1698	127135	No_or_no_constitutive_exon
GGCGTGGAGAGCTTTTTGCGGGGAAACTTGCAAGTCAAGTTTGGGGGGAGGC	141121	141533	141583	141531	-1	scaffold_12	Si020771m.g	141121	143148	None	12277	1698	127135	No_or_no_constitutive_exon
CCTTCGGTTCCAAGAGCTTGTTCGCACAGTGAATAAAGGTCGGGTTGAAGGG	205879	206385	206435	206383	-1	scaffold_12	Si020788m.g	205879	207927	None	12277	1698	127135	No_or_no_constitutive_exon
AGACTCAGGTTAAGCTCCGTCTCGGAACCGTCGTGGGGTTAGGAGTAAAGCA	262457	262831	262407	262459	1	scaffold_12	Si020764m.g	258272	264326	None	12277	1698	127135	No_or_no_constitutive_exon
AAGTACCTGACCCCCCATCATGGTGAACCTCTCCTTGTGATCGGGATGAGGT	286164	286211	286261	286209	-1	scaffold_12	Si020765m.g	286164	287459	None	12277	1698	127135	No_or_no_constitutive_exon
CAACTACGATATATGCCGCTTCGCTACAACTACTACGCCTATGGGCAAAGAT	290467	290476	290417	290469	1	scaffold_12	Si020774m.g	288693	290476	None	12277	1698	127135	No_or_no_constitutive_exon
GTTAGAATTAATCCCTGTTTACTTACTTTTATCCATGTGGGGGGGAAGAGGC	52651	53064	52601	52653	1	scaffold_14	Si020851m.g	52230	53518	None	12277	1698	127135	No_or_no_constitutive_exon
TCACAGACCAAGAACTACGAGATCACCCCTTTCATTCTGGGGTGACGGAGGG	66201	66292	66342	66290	-1	scaffold_14	Si020843m.g	66201	66540	None	12277	1698	127135	No_or_no_constitutive_exon
TCTCTTTGGTTAATAAGATACAAAAGGTTTATCGATCCCAAGGGGTACAGAT	111395	111814	111345	111397	1	scaffold_14	Si020889m.g	107363	111814	None	12277	1698	127135	No_or_no_constitutive_exon
CTGCCTTGTATCGTGTTTTCTAACTTGTTGCTTATTTTGGGACAATCAAGGT	9934	10009	10059	10007	-1	scaffold_63	Si005655m.g	4985	10181	None	12277	1698	127135	No_or_no_constitutive_exon
TGATCCCTTTTGGGTTAATACTCGTATTAATGTTTCATCTACGGGCATAGAA	7681	7722	7772	7720	-1	scaffold_63	Si005655m.g	4985	10181	None	12277	1698	127135	No_or_no_constitutive_exon
CCATGTGCTGAAGCTTACTGGGTAGCAGGAGATGATGTGGGAAAAGATAGAC	952	1314	902	954	1	scaffold_382	Si040865m.g	383	1314	None	12277	1698	127135	No_or_no_constitutive_exon
