# Supplementary material for: Widespread Separation of the Polypyrimidine Tract From 3′ AG by G Tracts in Association With Alternative Exons in Metazoa and Plants
Source: Front Genet. 2019 Jan 14;9:741. doi: 10.3389/fgene.2018.00741 (PMC6339879; doi:10.3389/fgene.2018.00741)
Supplement: DATA FILE S2 — Sequences of REPAG 3′ SS from each species of metazoa, plants and protists. [file Data_Sheet_2.zip › Supplementary data 2/Plants_Release38_arabidopsis_lyrata.txt]

REPA_GGG_Sequence	Exon_Start	Exon_End	Pos_-50	Pos_+2	Strand	Chromosome	GeneID	Gene_Start	Gene_End	Gene_Name	Number_of_REPAs	Number_of_REPAs_has_GGG	Number_of_Intron(Intra_genic_Region)	Upstream_Constitutive_Exon
ATGATCTCTTTTTCTTATATATATCTGAAAACTTCGATTGGTGGGAGCAGGA	19253	19339	19389	19337	-1	1	scaffold_100008.1	15664	19464	ALG12	15019	1427	124674	No_constitutive_exon_found_in_species
TCTGGGTTTTCATGGTTTTCCCTACTTATATTTTTGGGTTTGATAAGCAGAG	135864	135990	136040	135988	-1	1	fgenesh2_kg.1__33__AT1G01950.1	134678	139817	ARK2	15019	1427	124674	No_constitutive_exon_found_in_species
GGTGGGGAGGTACATGCTCATGTGTTTAGTTTTTGTTTGTGGGGTAACAGAA	135600	135726	135776	135724	-1	1	fgenesh2_kg.1__33__AT1G01950.1	134678	139817	ARK2	15019	1427	124674	No_constitutive_exon_found_in_species
TTTTGACTTCTTGTGGTTCATCATGTTCATTGATTGTTTGGTGGGGGCAGAG	134720	135074	135124	135072	-1	1	fgenesh2_kg.1__33__AT1G01950.1	134678	139817	ARK2	15019	1427	124674	No_constitutive_exon_found_in_species
CAACCTTGTGCAAATGGGTTAACTTATTGAAATGATTAATTGGGAAGCAGAT	223901	224096	224146	224094	-1	1	Al_scaffold_0001_57	220192	225616	None	15019	1427	124674	No_constitutive_exon_found_in_species
TTTATAATAATATATAATAAATGTGAAATTTGGATGATGGCGTGGGATAGAA	365247	365335	365385	365333	-1	1	Al_scaffold_0001_92	365040	365523	ETC1	15019	1427	124674	No_constitutive_exon_found_in_species
AGATGTCTTTGAGCGGTCCGAATCCGGAAAGCCAATAAATCTTAGGGAAGTA	406188	406574	406624	406572	-1	1	fgenesh2_kg.1__100__AT1G01280.1	405436	407120	CYP703A2	15019	1427	124674	No_constitutive_exon_found_in_species
ATTTTCCATCATAAGTGTTTCTAATTACCAATTTTTTTTGGGGATAAAAGGA	596768	597158	597208	597156	-1	1	scaffold_100169.1	596768	597999	None	15019	1427	124674	No_constitutive_exon_found_in_species
ATCATCAATTAATGCAACCACGACTAAATTACGCTCTCGGGGATGCGTAGGT	700206	700485	700156	700208	1	1	fgenesh2_kg.1__176__AT1G02640.1	698974	702489	BXL2	15019	1427	124674	No_constitutive_exon_found_in_species
GAAAAATACATAATAAGCTAATTTGGATATGTTTGTGGGGGTGAATACAGAG	822306	822439	822256	822308	1	1	scaffold_100241.1	822112	822439	None	15019	1427	124674	No_constitutive_exon_found_in_species
AAACAGAGTAAGATGAATAACGAAGACACAATCTTGCGCTTTAAGGGAAGAA	851409	851509	851359	851411	1	1	fgenesh2_kg.1__234__AT1G03030.1	849098	851591	None	15019	1427	124674	No_constitutive_exon_found_in_species
CGGAAATTAACCATGAGATTGTAGTTGAGAATGAAGATGAGGGGGTGAAGAT	912939	913292	913342	913290	-1	1	fgenesh1_pg.C_scaffold_1000207	912939	913637	None	15019	1427	124674	No_constitutive_exon_found_in_species
GATTGAAGTGTGATTTCTCATTTCTTCTGCATTTTCACTTGGGGATGCAGGT	952252	952283	952333	952281	-1	1	scaffold_100272.1	951935	954255	None	15019	1427	124674	No_constitutive_exon_found_in_species
CGACACCGTGTGGTGTGTGTTTTGACCCGTCTTTTTTTGGGTGGGTGCAGTA	951935	952134	952184	952132	-1	1	scaffold_100272.1	951935	954255	None	15019	1427	124674	No_constitutive_exon_found_in_species
TCTACTCGCCATCGTCAATTTCCACTGTGTGCATCCCTTGGAGGGAGTAGCT	995421	995782	995371	995423	1	1	scaffold_100286.1	991643	999478	None	15019	1427	124674	No_constitutive_exon_found_in_species
AAAAGCTTGAATCTTGTGTAAAATTGTTGGTCTTGTGTGTGGGGTTACAGGG	1103752	1103753	1103702	1103754	1	1	fgenesh2_kg.1__297__AT1G03710.1	1103366	1118360	None	15019	1427	124674	No_constitutive_exon_found_in_species
GGAGAATTTTGTATGGTAGTAATGATATTCTTTTGGGGTTGCAAATGCAGTT	1161578	1161766	1161528	1161580	1	1	fgenesh1_pm.C_scaffold_1000251	1161104	1161766	None	15019	1427	124674	No_constitutive_exon_found_in_species
CTGTATATGAAAAAGGAAAATTGTTGTTTTTTGATGGGTTTTTAAGGAAGGT	1213383	1213643	1213333	1213385	1	1	fgenesh1_pm.C_scaffold_1000259	1212124	1217903	None	15019	1427	124674	No_constitutive_exon_found_in_species
CTTGATTTGGTATACTCGGCAGAAGAATCTTCCTTCAACGGCGGGATCAGGA	1213756	1213813	1213706	1213758	1	1	fgenesh1_pm.C_scaffold_1000259	1212124	1217903	None	15019	1427	124674	No_constitutive_exon_found_in_species
GCATTGCCAATCTTTCTATATAACATACATCCCTTGAATTTGGGCAAAAGTG	1305940	1306033	1305890	1305942	1	1	fgenesh2_kg.1__343__AT1G04130.1	1304240	1307039	TPR2	15019	1427	124674	No_constitutive_exon_found_in_species
AAGAAGCCGTGGCGAATATAAGCAGGGATGAAGAAGCCGGGACGAAGTAGCT	1445290	1445665	1445240	1445292	1	1	scaffold_100401.1	1445025	1445665	None	15019	1427	124674	No_constitutive_exon_found_in_species
ATTTCGTGCTGACCTCAAATTTGTGTTTGTTTGTGTGTGGGGTTATGAAGCT	1525454	1525647	1525697	1525645	-1	1	scaffold_100424.1	1525143	1527758	None	15019	1427	124674	No_constitutive_exon_found_in_species
AATCTTCTTAAATTTTCACATCTTTTTAACCAATTTTCTTGCTAGGGTAGAT	2012519	2012616	2012469	2012521	1	1	fgenesh2_kg.1__518__AT1G05620.1	2011148	2013447	URH2	15019	1427	124674	No_constitutive_exon_found_in_species
AAAAACATTCTTCTCTTCTTAAATCTAGAATCTTTTTGAGGGGAAAACAGAA	2054392	2054761	2054342	2054394	1	1	fgenesh2_kg.1__534__AT1G05730.1	2054327	2056016	None	15019	1427	124674	No_constitutive_exon_found_in_species
TCCTCCGTGTCCTCCTTTTTAATGTAATTTTTTTCATTGGGGATATGTAGGT	2150987	2151191	2151241	2151189	-1	1	Al_scaffold_0001_534	2145904	2157643	None	15019	1427	124674	No_constitutive_exon_found_in_species
TCTCAATTTCTTCTTCTTCTTCGAGCTAGGGGTGTTTATGTTTGGGAAAGGA	2217177	2217305	2217355	2217303	-1	1	scaffold_100606.1	2217177	2218392	CPuORF8	15019	1427	124674	No_constitutive_exon_found_in_species
ATTGCTTTTGTGATTTTTGTGATCTAAATCCCTCTGTGTTGGGCGTGCAGAT	2265627	2265674	2265577	2265629	1	1	fgenesh1_pg.C_scaffold_1000493	2263099	2265674	GTE4	15019	1427	124674	No_constitutive_exon_found_in_species
AGATAAGAGAGATGTTGTTCTAATCAAAATGATTAATTTGGGAAGTTCAGGG	2291119	2291237	2291069	2291121	1	1	scaffold_100627.1	2290549	2293916	ACX6	15019	1427	124674	No_constitutive_exon_found_in_species
TTTGTTTTGACAATAAAATTGACTTAAATCCGTTTTTATGGGGAACTTAGGT	2292906	2293053	2292856	2292908	1	1	scaffold_100627.1	2290549	2293916	ACX6	15019	1427	124674	No_constitutive_exon_found_in_species
AAATCATCAAGAGTTTCTGGGAATTTATTCCGTTAATTTCGATTGGGCAGAA	2294587	2295040	2294537	2294589	1	1	Al_scaffold_0001_572	2294218	2295040	None	15019	1427	124674	No_constitutive_exon_found_in_species
CAGAATCCTTAGAGATAAAAAAATAATATGTTATGTGGGCAATAATGCAGCT	2423201	2423347	2423397	2423345	-1	1	scaffold_100666.1	2423201	2425146	None	15019	1427	124674	No_constitutive_exon_found_in_species
TTCATTTTATTAGAATGTAGTAATTAAAGTGATTCCTTCGAAGGGGACAGGG	2546507	2546698	2546457	2546509	1	1	fgenesh1_pm.C_scaffold_1000544	2545022	2546698	None	15019	1427	124674	No_constitutive_exon_found_in_species
TGTCTTGTATCTCTCTCTACTTGTTTAGCCCGAGGACTGGGACGAGGAAGAA	2563128	2563193	2563078	2563130	1	1	scaffold_100703.1	2557786	2564579	None	15019	1427	124674	No_constitutive_exon_found_in_species
GCTGCAGATCCATAGGATCTTAGAGGGCGGTTGTGGATGTCGGGTGTAAGGG	2571177	2571303	2571353	2571301	-1	1	Al_scaffold_0001_644	2567826	2571767	None	15019	1427	124674	No_constitutive_exon_found_in_species
GTGTTAATATGGATACGTGATTACATTTTGTTTGTGTTATGAAGGGTCAGAG	2683057	2683309	2683007	2683059	1	1	fgenesh2_kg.1__705__AT1G07320.2	2682028	2683365	RPL4	15019	1427	124674	No_constitutive_exon_found_in_species
TACATTTGGGTTGGTGAATATAGAACGGTTTCCTGGGTTGGGAATAACAGTC	2710380	2710458	2710330	2710382	1	1	fgenesh2_kg.1__714__AT1G07390.1	2708278	2713026	AtRLP1	15019	1427	124674	No_constitutive_exon_found_in_species
ATATTGATGATGATATGATGGTTATTTGTTATGGTTTTGAAATTGGGAAGTG	2814064	2814245	2814295	2814243	-1	1	fgenesh2_kg.1__745__AT1G07650.1	2807882	2814696	None	15019	1427	124674	No_constitutive_exon_found_in_species
TGATGACTCATTGTCGTATCTCTTTACCTTTTTTTTTTTGGGTACAGTAGAT	2972307	2972577	2972627	2972575	-1	1	fgenesh2_kg.1__806__AT1G08010.1	2968393	2973001	None	15019	1427	124674	No_constitutive_exon_found_in_species
TGTATTCCTGAATTTTAATCCATCTGCTTTGTTTTGTTTCGTGGGTGCAGAA	2971335	2972032	2972082	2972030	-1	1	fgenesh2_kg.1__806__AT1G08010.1	2968393	2973001	None	15019	1427	124674	No_constitutive_exon_found_in_species
GAGAAGATGGTGCTTGATGCATCCCCCATAGTTGAAATTGGGGATGACAGCG	2998612	2998674	2998724	2998672	-1	1	fgenesh2_kg.1__815__AT1G08060.1	2990554	3000102	MOM	15019	1427	124674	No_constitutive_exon_found_in_species
GTTCGAAGAATATAACACAAATTTTCTCTTGTTCTTGAAGGTTGGGGCAGTC	3042335	3043354	3043404	3043352	-1	1	fgenesh2_kg.1__825__AT1G08135.1	3041077	3043735	ATCHX6B	15019	1427	124674	No_constitutive_exon_found_in_species
GGTAATTCTATTGATCAGTATTGGTTGTTGACTTGTTGTAATTAGGGAAGAG	3112170	3112271	3112321	3112269	-1	1	fgenesh1_pm.C_scaffold_1000660	3110764	3112769	None	15019	1427	124674	No_constitutive_exon_found_in_species
AATTAAAATATGCATATTCGATTGTGAATGTAAAAGTGGGAAATTGGCAGAT	3169451	3169573	3169401	3169453	1	1	scaffold_100868.1	3168320	3170616	ALMT1	15019	1427	124674	No_constitutive_exon_found_in_species
ATATCACTCTCTTGAGCTAACTTTTTTCCATCTTTTTTTTTGGTGGGCAGTG	3212139	3212661	3212711	3212659	-1	1	scaffold_100878.1	3210674	3213333	FATB	15019	1427	124674	No_constitutive_exon_found_in_species
GATGATTAATTACTTACTCATTCTCCAAGTTAACTTACTCTGGGAATTAGGT	3319599	3319767	3319549	3319601	1	1	scaffold_100904.1	3316705	3320123	None	15019	1427	124674	No_constitutive_exon_found_in_species
TTTAGATGCGTTTAGGATGGTTGTAAATGTTGAATTTGGTGTGGGTGCAGGT	3367738	3367845	3367688	3367740	1	1	fgenesh2_kg.1__913__AT1G08860.1	3363712	3367845	BON3	15019	1427	124674	No_constitutive_exon_found_in_species
CACCGAGAAACTTTTTAGCTCACACAACCAGTTTACATCACTAGTGGGAGTA	3386607	3386688	3386557	3386609	1	1	fgenesh2_kg.1__919__AT1G08910.1	3380993	3386688	None	15019	1427	124674	No_constitutive_exon_found_in_species
GGGTTTTTTTGCAGTCCATGGACTGATTTCTGATATGGGCATGTGAACAGGT	3433407	3433495	3433545	3433493	-1	1	fgenesh2_kg.1__935__AT1G09020.1	3429535	3434386	SNF4	15019	1427	124674	No_constitutive_exon_found_in_species
ATTTATCTTTTCTTCTGAACTGATATTTTTTGCTACGTATGGGTGAATAGGA	3488083	3488141	3488191	3488139	-1	1	fgenesh2_kg.1__949__AT1G09140.1	3485736	3489217	ATSRP30	15019	1427	124674	No_constitutive_exon_found_in_species
CCAGGAACATATAGGTCCGGATAACATATATTTTCATGTCGGGTTTGAAGGA	3550668	3550801	3550851	3550799	-1	1	fgenesh2_kg.1__972__AT1G09280.1	3549651	3552844	None	15019	1427	124674	No_constitutive_exon_found_in_species
TAATTTCTTGAATCCAATACCAATCTAGCTGCTTTTCTACGGGATTGTAGAT	3612449	3612761	3612811	3612759	-1	1	fgenesh2_kg.1__994__AT1G09470.1	3612449	3614148	None	15019	1427	124674	No_constitutive_exon_found_in_species
GACAATCTGACGAAATTAAATGAATCTTGACTCAAAACTTGGGGATGAAGAT	3768985	3769216	3769266	3769214	-1	1	fgenesh1_pg.C_scaffold_1000836	3768985	3772718	None	15019	1427	124674	No_constitutive_exon_found_in_species
GCTTGATTTTGTTCTATCTTAAGCTGATTTTAAAATTTTTGTGGGTGCAGTG	3870828	3870896	3870946	3870894	-1	1	fgenesh2_kg.1__1071__AT1G10040.2	3868621	3871462	None	15019	1427	124674	No_constitutive_exon_found_in_species
ATTATATTATTTTGAAATTCAAATGCAAATTGTTTTTCCTTGGGGTGCAGAG	3878719	3878894	3878669	3878721	1	1	Al_scaffold_0001_981	3877947	3880554	ATBCAT-1	15019	1427	124674	No_constitutive_exon_found_in_species
TTCCATGTAAAATCGAAACATCACTCACGCTCTCAATGTTTGGGTTAAAGGA	4098216	4098459	4098166	4098218	1	1	fgenesh1_pm.C_scaffold_1000868	4092054	4098459	None	15019	1427	124674	No_constitutive_exon_found_in_species
ATGCCATCTCAATGCTTCAAAAGGACTTACGAAGTGGTCTGTTGGGACAGAC	4185051	4185135	4185001	4185053	1	1	scaffold_101138.1	4184188	4185952	None	15019	1427	124674	No_constitutive_exon_found_in_species
TATATGCGAGGCTGCATAGACATTTCTGACATTAGTATTGGTGGGTACAGGA	4364419	4364586	4364369	4364421	1	1	fgenesh2_kg.1__1187__AT1G10950.1	4361514	4366421	TMN1	15019	1427	124674	No_constitutive_exon_found_in_species
TCTTGTTTTGTTCTGGATATGATTTGTTCTTGACTTGATTTGGGAAATAGAA	4450392	4450523	4450342	4450394	1	1	fgenesh2_kg.1__1204__AT1G11160.1	4449740	4456567	None	15019	1427	124674	No_constitutive_exon_found_in_species
TCTTTGATGTTTGTATGTTTAGATAAGCTAACTCATAGATATCGGGACAGGT	4455234	4455347	4455184	4455236	1	1	fgenesh2_kg.1__1204__AT1G11160.1	4449740	4456567	None	15019	1427	124674	No_constitutive_exon_found_in_species
GAATTCGTTAGAATAACTCTTGTTTTAATGTTTCATTGTTGGGAATACAGGA	4463537	4463600	4463487	4463539	1	1	fgenesh2_kg.1__1207__AT1G11180.1	4462773	4465370	None	15019	1427	124674	No_constitutive_exon_found_in_species
ATCAAAGTATTAATTATGTCACCTTAGCAGACTTTTTGGGATATGAACAGAG	4524133	4524293	4524343	4524291	-1	1	fgenesh2_kg.1__1218__AT1G11280.2	4523773	4526970	None	15019	1427	124674	No_constitutive_exon_found_in_species
TGTGTATATAATTTATCACTTCCAAGAATTAACATTGTGTATACGGGCAGAT	4678152	4678299	4678102	4678154	1	1	scaffold_101272.1	4675662	4679027	None	15019	1427	124674	No_constitutive_exon_found_in_species
AGCTTTTCTTGTACCTAATCTGTTTTATGTTGTCTTCTTTGGGAAACTAGAC	4805580	4805661	4805711	4805659	-1	1	fgenesh1_pm.C_scaffold_1001006	4803655	4806830	None	15019	1427	124674	No_constitutive_exon_found_in_species
GATTACTTTCTCTTTGTGAATGTTTCTGGTTAACTTTGGGATACAAACAGAT	5015726	5015828	5015676	5015728	1	1	Al_scaffold_0001_1253	5014584	5016347	ATCOAB	15019	1427	124674	No_constitutive_exon_found_in_species
TCATAAGTATGCTTACTTTATGGTTTCTGCATTCCTAAATTGTGGGGTAGGT	5078296	5078440	5078246	5078298	1	1	fgenesh1_pg.C_scaffold_1001102	5076111	5082289	None	15019	1427	124674	No_constitutive_exon_found_in_species
TGTATGTAGAAACAATGTAAATTAATATTTTGTTTTGTTTTGGGGAGTAGAT	5114568	5114823	5114873	5114821	-1	1	scaffold_101377.1	5114568	5116990	None	15019	1427	124674	No_constitutive_exon_found_in_species
TATTTCTAGTTACTTTTCTTATATATGGTTGTTTGTTTATATATGGGCAGAT	5200421	5200486	5200371	5200423	1	1	Al_scaffold_0001_1290	5199844	5200486	None	15019	1427	124674	No_constitutive_exon_found_in_species
CCGACGATGTTAAACGCGTGTTTGCACGCGCCTTCACGTAATGGGCGGAGGT	5525793	5526096	5526146	5526094	-1	1	Al_scaffold_0001_1368	5525296	5526348	None	15019	1427	124674	No_constitutive_exon_found_in_species
TTTACACTTCTGGCAACATTTACTAATGTTTTATTACTTTTGGGATGCAGAT	5716816	5717079	5716766	5716818	1	1	Al_scaffold_0001_1402	5716667	5717079	None	15019	1427	124674	No_constitutive_exon_found_in_species
ATGTATGTAGTAATGAATTTTAATGTTATATTTTTGTTGGGTTGAAACAGAG	5749988	5750075	5749938	5749990	1	1	fgenesh1_pg.C_scaffold_1001229	5747701	5750075	None	15019	1427	124674	No_constitutive_exon_found_in_species
GTTATGCTTATGTTTGATGAATACTTACTATTGTTGGGGGGAAATTGCAGGC	5831160	5831260	5831110	5831162	1	1	fgenesh1_pg.C_scaffold_1001248	5829914	5831260	SNAP30	15019	1427	124674	No_constitutive_exon_found_in_species
GTCACCTGAAAAATATTGAAACTTTGGTAAGAGTTTAGCCGGGTAAGTAGCA	5980018	5980112	5979968	5980020	1	1	fgenesh2_kg.1__1536__AT1G14205.1	5979404	5980591	None	15019	1427	124674	No_constitutive_exon_found_in_species
TGGTCGTAAATTAATTAATGTTTTATTATATGTATATTTTTGGGGGACAGAA	6167058	6167182	6167232	6167180	-1	1	fgenesh2_kg.1__1592__AT1G14600.1	6165783	6168840	None	15019	1427	124674	No_constitutive_exon_found_in_species
TTGTCGAATTTAAAGATTTTTGTTTTCTCTTTATTATTTTTGGGGAGAAGAG	6166760	6166884	6166934	6166882	-1	1	fgenesh2_kg.1__1592__AT1G14600.1	6165783	6168840	None	15019	1427	124674	No_constitutive_exon_found_in_species
CTGATTTTGATGTATGGTTTAATGGGAAAATTTTATTTGGTATGGGGCAGAA	6219735	6219939	6219989	6219937	-1	1	fgenesh1_pm.C_scaffold_1001247	6217429	6220275	MAP65-7	15019	1427	124674	No_constitutive_exon_found_in_species
TCTGCTGTACAGATAATGTAAGTTTGTTTCTGTATTTGTTTGTGGGATAGAG	6229303	6229408	6229458	6229406	-1	1	fgenesh2_kg.1__1612__AT1G14710.1	6227295	6230700	None	15019	1427	124674	No_constitutive_exon_found_in_species
ATTTAACTTGTTTCTACTCAGGTCTTAAACCGTTGGTTAATGGGAAACAGGT	6228744	6228840	6228890	6228838	-1	1	fgenesh2_kg.1__1612__AT1G14710.1	6227295	6230700	None	15019	1427	124674	No_constitutive_exon_found_in_species
CGGGTTTGTGAAAGAGTCCTGGAATTTATGATTGGTGATTATGTGGGCAGAT	6452802	6452904	6452954	6452902	-1	1	scaffold_101710.1	6452636	6453238	None	15019	1427	124674	No_constitutive_exon_found_in_species
AATCTGAATTGATGTGTGTCATTGGATCTGTTTGGTTGTTGTGGGAACAGGT	6622790	6623365	6622740	6622792	1	1	scaffold_101753.1	6622314	6625401	AVP1	15019	1427	124674	No_constitutive_exon_found_in_species
CCATTGATATGCAAAAAAAGATGATCTTTTTGTTTCACGGGGAATTGCAGTT	6656739	6658083	6658133	6658081	-1	1	fgenesh1_pm.C_scaffold_1001345	6656739	6658585	None	15019	1427	124674	No_constitutive_exon_found_in_species
TCAAGATCTCACGGTCTTGAGTTCTTGTCAAAGCCATTGCGGGTAAATAGCG	6785931	6786366	6785881	6785933	1	1	fgenesh2_kg.1__1765__AT1G16090.1	6785801	6787332	WAKL7	15019	1427	124674	No_constitutive_exon_found_in_species
CTCTACATTTTCATTTCTTATTGATGGTTGTATTTTTATGTGCGGGACAGGT	6838065	6838166	6838015	6838067	1	1	fgenesh2_kg.1__1781__AT1G16300.1	6837030	6840145	GAPCP-2	15019	1427	124674	No_constitutive_exon_found_in_species
AACAGTCATTGTTTTATATCTTTTTTCTTAGTTTTCATCTGGGAAAGCAGCT	7263308	7263371	7263258	7263310	1	1	fgenesh2_kg.1__1893__AT1G17350.1	7262701	7265358	None	15019	1427	124674	No_constitutive_exon_found_in_species
TTGGCTATGACTGACACATTTTCCTGATGTTTTGATTTCAAAACGGGCAGTC	7275880	7275957	7276007	7275955	-1	1	scaffold_101937.1	7274163	7277215	UBP1B	15019	1427	124674	No_constitutive_exon_found_in_species
GAAATGAACAAAAGACCAATTTATTATGCTTAATTTCCCGGGTGAACCAGCA	7438993	7439071	7439121	7439069	-1	1	fgenesh2_kg.1__1938__AT1G17720.1	7437948	7442977	ATB_BETA	15019	1427	124674	No_constitutive_exon_found_in_species
TTAAACTTTGGTGATGACTGAAGTAAGTAAACCGCCTTCTGGGCTGACAGGT	7464772	7464850	7464900	7464848	-1	1	fgenesh2_kg.1__1942__AT1G17760.1	7463771	7470099	CSTF77	15019	1427	124674	No_constitutive_exon_found_in_species
TGTGTTTTTACTTATCTTAAATATTGTTTTTTTGTATGGGAGGAAAAAAGAT	7641116	7641506	7641556	7641504	-1	1	Al_scaffold_0001_1886	7640700	7642318	AtRABA6b	15019	1427	124674	No_constitutive_exon_found_in_species
GATTACAAAATCCCTCTCAGGTGCTTCCGCTGCCGTCGCGGGATTAATAGCT	7721543	7722151	7721493	7721545	1	1	fgenesh1_pm.C_scaffold_1001571	7718733	7726209	None	15019	1427	124674	No_constitutive_exon_found_in_species
GATTTATTGGTGCTTACTGCTTAATGAAAGTGTATGTTTGGTGGGTGCAGGC	7725319	7725388	7725269	7725321	1	1	fgenesh1_pm.C_scaffold_1001571	7718733	7726209	None	15019	1427	124674	No_constitutive_exon_found_in_species
TCCTACAAGAACAATATGCTTGAATCATTGCTTTGCTGGGAGCATCAAAGAA	7954308	7954370	7954258	7954310	1	1	fgenesh2_kg.1__2060__AT1G18830.1	7952325	7957188	None	15019	1427	124674	No_constitutive_exon_found_in_species
CTTTTGTACATTTATGGTATGGGTTTCAATTTTTTTGGTTTGGGAATCAGGT	7993089	7993164	7993039	7993091	1	1	scaffold_102112.1	7986572	7994944	ICS2	15019	1427	124674	No_constitutive_exon_found_in_species
CTTCTGTTCTGGGTTTGCGATGAATTGTTTCGTTTTTTTTTGGGTAGCAGAA	8038666	8038843	8038616	8038668	1	1	fgenesh1_pg.C_scaffold_1001721	8038413	8040333	None	15019	1427	124674	No_constitutive_exon_found_in_species
CACTGAAGAGATGAAACTTCAAGCATATGTTTTTGGGCCAAATGGGGAAGGC	8236764	8236869	8236714	8236766	1	1	Al_scaffold_0001_2017	8235196	8238871	NUP155	15019	1427	124674	No_constitutive_exon_found_in_species
CTGAGAATTGTTGCACCAGTATCCTAGTTTTAAAATTGGGAAATCATAAGAT	8237920	8238228	8237870	8237922	1	1	Al_scaffold_0001_2017	8235196	8238871	NUP155	15019	1427	124674	No_constitutive_exon_found_in_species
AGAATGAGAATCCCTTTCTTCTACTAAGGCTGCTCTGAATGGGATTGCAGGT	8358998	8359073	8359123	8359071	-1	1	fgenesh2_kg.1__2146__AT1G19660.1	8358030	8360630	None	15019	1427	124674	No_constitutive_exon_found_in_species
ATCAATGTGATCTTAGTCTCAGCTAGGTATTAACAATTTTAGGGGTATAGGG	8367086	8367179	8367229	8367177	-1	1	Al_scaffold_0001_2046	8365824	8367514	None	15019	1427	124674	No_constitutive_exon_found_in_species
AAAGATTTAGAAATTGTTCTGTTTTTGGGAACAGTTTAATGGGTGGACAGCT	8518517	8518593	8518643	8518591	-1	1	fgenesh1_pm.C_scaffold_1001705	8518517	8519890	None	15019	1427	124674	No_constitutive_exon_found_in_species
ATTTAATTTCCTTAAACTAGTAAAATAACGTAAATGTATAAATTGGGCAGCA	8597475	8597722	8597425	8597477	1	1	fgenesh1_pm.C_scaffold_1001720	8596157	8604146	None	15019	1427	124674	No_constitutive_exon_found_in_species
ACGAAAAGTCTCTGTTTTTTTTTTTTGTGTTTGGGTTTGGGAAAAAACAGAG	8617958	8618358	8618408	8618356	-1	1	fgenesh2_kg.1__2203__AT1G20190.1	8617795	8619383	ATEXPA11	15019	1427	124674	No_constitutive_exon_found_in_species
AGAGAGAGATAGAGAGAGAAAGAGGAGAGAGAAAGGGGAAATAGAGAGAGAG	8843572	8843959	8844009	8843957	-1	1	fgenesh2_kg.1__2254__AT1G20670.1	8840182	8844000	None	15019	1427	124674	No_constitutive_exon_found_in_species
CCATTTTTTGAAAAACAAAAGGTGTTCATTGTTGCTTTAATGGGATGCAGGA	8886191	8886294	8886344	8886292	-1	1	fgenesh2_kg.1__2265__AT1G20750.1	8882970	8888741	None	15019	1427	124674	No_constitutive_exon_found_in_species
AGGAGGAGCTGAAGCTGGTTCTGCTGCTGAACTTCAGCTTTTGTGGGAAGTG	9009631	9009802	9009852	9009800	-1	1	fgenesh2_kg.1__2290__AT2G06555.1	9009449	9010136	None	15019	1427	124674	No_constitutive_exon_found_in_species
TTGTCATCATTTACTTATGTTTTTGCTATTTACTGATTTGGGTGGTGTAGAG	9214177	9214308	9214127	9214179	1	1	Al_scaffold_0001_2227	9213377	9215246	GLTP2	15019	1427	124674	No_constitutive_exon_found_in_species
ATGAATTGAAAATTCATATAGTTTTTTTTTGTGGTCTGGTTGGGGAGTAGGG	9229488	9229600	9229438	9229490	1	1	fgenesh1_pm.C_scaffold_1001813	9227659	9230349	None	15019	1427	124674	No_constitutive_exon_found_in_species
TATTTCGGAGTTTGAGTCCGATGACTGATTATATGAATGGGAAAGTCCAGGA	9348361	9348730	9348311	9348363	1	1	fgenesh2_kg.1__2352__AT1G21610.1	9346261	9351247	None	15019	1427	124674	No_constitutive_exon_found_in_species
ACATGAAATCTACCAACAAGCACTGTCAGAGTCATTTTCCGGGATCACAGAA	9372942	9373115	9373165	9373113	-1	1	fgenesh1_pm.C_scaffold_1001836	9372942	9383515	SECA2	15019	1427	124674	No_constitutive_exon_found_in_species
CCTACGTTTATATATTTTCGTTTGTGTAATCCGATTCTTGGGATTTGAAGGT	9440585	9441393	9440535	9440587	1	1	fgenesh2_kg.1__2367__AT1G21740.1	9437966	9441393	None	15019	1427	124674	No_constitutive_exon_found_in_species
TGGGAAGTTTTCTTCGGAATTTTGATTTTGTTTGTTTTGGGATATGGAAGGC	9449364	9449510	9449314	9449366	1	1	scaffold_102444.1	9449155	9450663	None	15019	1427	124674	No_constitutive_exon_found_in_species
TCTTTTTTTGATGTTCTGATTGGTTTTTGTGTAATGGTTTTTGAGGGCAGTG	9471697	9471905	9471647	9471699	1	1	fgenesh1_pm.C_scaffold_1001859	9471148	9472697	GONST5	15019	1427	124674	No_constitutive_exon_found_in_species
AGTTGAAACATCCTCAAGTGTAAAAGTTTCGATTTTTTTTGTGGGTGCAGTG	9508658	9508983	9508608	9508660	1	1	fgenesh2_kg.1__2383__AT1G21930.1	9507999	9508983	None	15019	1427	124674	No_constitutive_exon_found_in_species
AGTTGAAACATCCTCAAGTGTAAAAGTTTCGATTTTTTTTGTGGGTGCAGTG	9593296	9593540	9593246	9593298	1	1	Al_scaffold_0001_2296	9592650	9593540	None	15019	1427	124674	No_constitutive_exon_found_in_species
ATTATATGTTAATTATTTTATTTTAATTGAATTGAAAATAAAATGGGTAGTT	9618005	9618234	9618284	9618232	-1	1	Al_scaffold_0001_2303	9618005	9618413	None	15019	1427	124674	No_constitutive_exon_found_in_species
ATGTTTATTAATAATGTTTTGATGATCATATTCTTGGGTTGTGACAACAGAT	9637757	9637957	9638007	9637955	-1	1	fgenesh2_kg.1__2389__AT1G22015.1	9636208	9638590	None	15019	1427	124674	No_constitutive_exon_found_in_species
CATTATATTACAATATATTTTTATTTGATAAATGTGGTGGGTCAAATAAGAT	9654954	9655003	9654904	9654956	1	1	fgenesh1_pm.C_scaffold_1001872	9654039	9655266	None	15019	1427	124674	No_constitutive_exon_found_in_species
CTTTTACATCGAAATCAACCTCATTGTTTGGTTTGTGGTCAACTGGGCAGGA	9790853	9790937	9790803	9790855	1	1	scaffold_102525.1	9786596	9791542	ZYP1b	15019	1427	124674	No_constitutive_exon_found_in_species
AGATAGGCGGAGATGTGAAGAGGGAAGAGGTTGAGGCGGTAGTTAGGGAGTT	9818239	9818390	9818440	9818388	-1	1	fgenesh2_kg.1__2430__AT1G22360.2	9818239	9821296	AtUGT85A2	15019	1427	124674	No_constitutive_exon_found_in_species
CTGATATCTCCACTGTCCCGGGTCACTACGTAGTTTATTGGGAAGTAAAGGA	10256277	10256404	10256227	10256279	1	1	fgenesh2_kg.1__2527__AT1G23160.1	10253194	10256557	None	15019	1427	124674	No_constitutive_exon_found_in_species
TTCGTGACTGGATTTTTACTTATTGGCGTTTCCGGTTTGCGGGTCAACAGGA	10259922	10260063	10259872	10259924	1	1	fgenesh1_pm.C_scaffold_1001972	10257643	10264569	None	15019	1427	124674	No_constitutive_exon_found_in_species
TACTATGTCCAAGTTAAAATGTGTTTTGGTTTTCGATAGGGGTACAAAAGGT	10340042	10340165	10340215	10340163	-1	1	Al_scaffold_0001_2454	10339494	10341683	None	15019	1427	124674	No_constitutive_exon_found_in_species
TTTACATATTGTTGTAGAATTATTGAATATGTTACGTTTTGTGGGTGAAGGT	10355423	10355713	10355763	10355711	-1	1	fgenesh1_pg.C_scaffold_1002142	10355144	10356945	TAR1	15019	1427	124674	No_constitutive_exon_found_in_species
AGCTAATAACATTTTGTGATTTCAATTTGTTTGATTTGGGGATGGTGAAGTG	10400387	10400486	10400337	10400389	1	1	fgenesh1_pg.C_scaffold_1002152	10399363	10401011	INO	15019	1427	124674	No_constitutive_exon_found_in_species
CTGAATGTGTATATTTTTCAATTAATATTGTTGAAATGTTTGGGATGCAGGA	10400894	10401011	10400844	10400896	1	1	fgenesh1_pg.C_scaffold_1002152	10399363	10401011	INO	15019	1427	124674	No_constitutive_exon_found_in_species
TCACATAATATTTAATCCTTTGTTTTTTTTTTGGTTTTTTGGGGTTTAAGGT	10414468	10414801	10414418	10414470	1	1	scaffold_102683.1	10414140	10416635	ATCSLA03	15019	1427	124674	No_constitutive_exon_found_in_species
GGATGTTTGTGTTTGAAATGTTCTTATGAATCTTTTTTGGGAAAATGCAGGA	10513733	10514307	10513683	10513735	1	1	fgenesh1_pm.C_scaffold_1002016	10512403	10514307	None	15019	1427	124674	No_constitutive_exon_found_in_species
AGATCTCCTCCAAGGCGTCGCAGTGTTACTCCACCTCGCCGTGGGCGGAGCT	10527296	10527393	10527443	10527391	-1	1	fgenesh2_kg.1__2600__AT1G23860.3	10526413	10528324	RSZP21	15019	1427	124674	No_constitutive_exon_found_in_species
GCATTGAATGGAAGGAGATTTCAGGGTCCATAAGGAAGGGTAAAGATCAGAG	10608167	10608313	10608363	10608311	-1	1	fgenesh2_kg.1__2615__AT1G23980.1	10608167	10609476	None	15019	1427	124674	No_constitutive_exon_found_in_species
AAACGCGTGACTAGTCTTAAATTGAAGTCTGAATTGTATGGGTGATGCAGAA	10688031	10688338	10687981	10688033	1	1	scaffold_102755.1	10687529	10688338	None	15019	1427	124674	No_constitutive_exon_found_in_species
TTTGTATATGACTTACACTCTCATGATCTTTTTCTGTAACGGGATAACAGGG	10860109	10860550	10860600	10860548	-1	1	Al_scaffold_0001_2562	10857846	10862341	None	15019	1427	124674	No_constitutive_exon_found_in_species
ATGCAATATTCTTTCTCTTTGTTAAACTTTGAATCGTTTGGGATTTAAAGGC	11265384	11265457	11265507	11265455	-1	1	Al_scaffold_0001_2651	11264759	11266146	None	15019	1427	124674	No_constitutive_exon_found_in_species
GATTTATGTACTTCCATAGACGTAATGACCAATTTCAGTTGGGGTTGCAGGG	11320116	11321834	11320066	11320118	1	1	Al_scaffold_0001_2660	11311741	11323557	None	15019	1427	124674	No_constitutive_exon_found_in_species
GGAATTACTTTTCTTCTAAAAAAGATTAACACACTCATTGGGTTGAATAGGT	11580580	11581034	11580530	11580582	1	1	fgenesh2_kg.1__2782__AT1G25450.1	11579332	11581163	KCS5	15019	1427	124674	No_constitutive_exon_found_in_species
CGATTCGGTTTCTGATTTTGGTTTCTAAGTAATCTTATTGGGAGATGCAGAT	11743371	11743457	11743321	11743373	1	1	scaffold_102992.1	11743000	11746357	ATMAP70-2	15019	1427	124674	No_constitutive_exon_found_in_species
AACACTCTGACGCAAGAGTTTGTTTAAATTTTGGTTCCTTGGGATAATAGGT	11811746	11811863	11811913	11811861	-1	1	fgenesh2_kg.1__2846__AT1G24560.1	11810877	11814178	None	15019	1427	124674	No_constitutive_exon_found_in_species
CTCCTCCAGGTAATATACGTAAAAGAAATTAATGTTATACAAATGGGCAGGT	11850247	11850522	11850572	11850520	-1	1	fgenesh2_kg.1__2855__AT1G24470.1	11850149	11852500	KCR2	15019	1427	124674	No_constitutive_exon_found_in_species
CCAAATGTCTTGAAGTTTTGATCTCATGTTGACTTTGATCTGGGGTGTAGGA	11960494	11960724	11960444	11960496	1	1	fgenesh2_kg.1__2882__AT1G27320.1	11958126	11963002	AHK3	15019	1427	124674	No_constitutive_exon_found_in_species
GATACTTTTGTTTCCCCTGTTGTTTCATCCTTTTTGCTGATGGGATGCAGAA	11988313	11988417	11988467	11988415	-1	1	fgenesh2_kg.1__2896__AT1G27385.1	11987168	11989039	None	15019	1427	124674	No_constitutive_exon_found_in_species
TTCCCGCGTTTATAACAAGCTCGATACATTTGCTTCTATGGCTGGGACAGGT	12017408	12017739	12017358	12017410	1	1	scaffold_103064.1	12015222	12017739	NPGR1	15019	1427	124674	No_constitutive_exon_found_in_species
AGATTTATGTAGTTCCATAGACGTATGACCAATTTCAGTTGGGGTTGCAGGG	12084169	12085884	12085934	12085882	-1	1	Al_scaffold_0001_2837	12082447	12094405	None	15019	1427	124674	No_constitutive_exon_found_in_species
TGTGTGTGACTGTGTGTGCATTACTTATGGGGTTTTGATTTGGGTTGAAGAT	12142622	12142754	12142572	12142624	1	1	fgenesh2_kg.1__2924__AT1G27660.1	12140337	12144668	None	15019	1427	124674	No_constitutive_exon_found_in_species
CTTCTTGTGTTTTTATTTGCTATTTAAGTGTCTCCTATGGGAATGATTAGGT	12153653	12153746	12153603	12153655	1	1	fgenesh2_kg.1__2926__AT1G27680.1	12152218	12155550	APL2	15019	1427	124674	No_constitutive_exon_found_in_species
TTCTCACTATATCATGCATGATGCTAACTTAAGCAACTTTGGGCAAACAGTA	12231811	12231865	12231761	12231813	1	1	fgenesh2_kg.1__2944__AT1G27880.1	12229776	12235009	None	15019	1427	124674	No_constitutive_exon_found_in_species
TTTGCCATGTATCCAAAGAATGTTAAGTTAAATGTTGTGGGGCAAAACAGGT	12234528	12234644	12234478	12234530	1	1	fgenesh2_kg.1__2944__AT1G27880.1	12229776	12235009	None	15019	1427	124674	No_constitutive_exon_found_in_species
TTCTGACTACTATTTTTGTTTTCTGTTGTAATATTTTGGGATAATGAAAGGA	12283307	12283596	12283646	12283594	-1	1	fgenesh2_kg.1__2955__AT1G27990.1	12283006	12284170	None	15019	1427	124674	No_constitutive_exon_found_in_species
TAAATCAGTAATAACTGCCTTATTGAAACTAAACGATATCAATGGGGCAGGT	12284987	12285081	12285131	12285079	-1	1	fgenesh1_pg.C_scaffold_1002501	12284987	12285757	None	15019	1427	124674	No_constitutive_exon_found_in_species
TACATAGAAGAAAAGTCTGAAGATAAATGTCAAAATGTGGGTAAATGCAGGA	12352881	12352983	12353033	12352981	-1	1	fgenesh2_kg.1__2971__AT1G28110.2	12350139	12353386	SCPL45	15019	1427	124674	No_constitutive_exon_found_in_species
CCTTATCCAATTTCTGCGTTTGATTGATTGATCTTGGTTTGGGGACACAGAT	12411251	12411353	12411403	12411351	-1	1	scaffold_103150.1	12409987	12411701	FIP1	15019	1427	124674	No_constitutive_exon_found_in_species
ACATGCATGTTTGTGTATATATACTTAATCACGATAGATATGGGACGAAGGT	12497283	12497310	12497360	12497308	-1	1	fgenesh2_kg.1__2996__AT1G28310.2	12497283	12499096	None	15019	1427	124674	No_constitutive_exon_found_in_species
ATCTACGATGCATTGAGCTCGCTTCTTACTTTTTTTATCTGGGGGTTTAGAT	12682694	12682843	12682893	12682841	-1	1	Al_scaffold_0001_2947	12680011	12689192	None	15019	1427	124674	No_constitutive_exon_found_in_species
TTTTCGAACCCTAAACCTCTATGGACCAATGTCTTTCTTGTGGGTGACAGGG	12757905	12758253	12758303	12758251	-1	1	fgenesh2_kg.1__3065__AT1G29050.1	12757783	12766990	TBL38	15019	1427	124674	No_constitutive_exon_found_in_species
TACCTGGGCAGGAAGTTGTTGGGCGTTCTCAGCGATTGGGGCGATGGAAGGT	12801346	12801757	12801296	12801348	1	1	fgenesh2_kg.1__3071__AT1G29110.1	12800606	12801904	None	15019	1427	124674	No_constitutive_exon_found_in_species
ACGATGAGTGGGCTCAACTACTGGGTGCTTAAGAACTCTTGGGGTGAGAGTT	12801800	12801904	12801750	12801802	1	1	fgenesh2_kg.1__3071__AT1G29110.1	12800606	12801904	None	15019	1427	124674	No_constitutive_exon_found_in_species
TTTTAGATAAAGAGATTCTTAAACGTTTTGAGTTGATTGGGGTGATGCAGTG	12932295	12932650	12932245	12932297	1	1	fgenesh2_kg.1__3095__AT1G29310.1	12931156	12933569	None	15019	1427	124674	No_constitutive_exon_found_in_species
AGAATAATTTGTCTAACTTTTTATTTTTTGCTTTGCTTTTGGGAATGAAGGG	13081307	13081553	13081257	13081309	1	1	fgenesh2_kg.1__3123__AT1G29660.1	13080552	13082497	None	15019	1427	124674	No_constitutive_exon_found_in_species
TCTGTCTTTAAGATGGTTGTTTGCTTGTAACTTGTAACTGGTGGGTGCAGGA	13110770	13111002	13111052	13111000	-1	1	fgenesh2_kg.1__3130__AT1G29740.1	13110347	13115259	None	15019	1427	124674	No_constitutive_exon_found_in_species
TAGATAATTTATAAAAGCTGATCATAGATCTATGATTGATGGTGTGGGAGGG	13515613	13515752	13515802	13515750	-1	1	Al_scaffold_0001_3105	13515183	13516659	None	15019	1427	124674	No_constitutive_exon_found_in_species
TAAACACGTTAAAATGTGATCTTGAACGGTTTTATTTCGGGGCATGACAGGC	13525270	13525840	13525220	13525272	1	1	fgenesh2_kg.1__3213__AT1G30360.1	13522477	13525840	ERD4	15019	1427	124674	No_constitutive_exon_found_in_species
TCCTGACACATATTTGGTGTTCTTCATTATTTATTTTTGTGAAAGGGCAGAG	13713161	13713333	13713111	13713163	1	1	fgenesh1_pm.C_scaffold_1002472	13712655	13715652	AAE14	15019	1427	124674	No_constitutive_exon_found_in_species
TTCAATGTGGATGCAAAATGTAACAGATCTTGGTGATTTTGGGAATGTAGGA	13775054	13775179	13775004	13775056	1	1	scaffold_103410.1	13774726	13777273	HSR8	15019	1427	124674	No_constitutive_exon_found_in_species
TCGTTACTGTCTTCCTGATTTTAATATATTCTCATGCTTGGTGGGTGTAGGG	13910769	13910855	13910905	13910853	-1	1	fgenesh2_kg.1__3270__AT1G30820.1	13909665	13914157	None	15019	1427	124674	No_constitutive_exon_found_in_species
CCTGGCTGTGATGCTCGTCTGGTTGGTCGTGTATTAAACGGGCGTTGAAGAA	14087956	14088074	14088124	14088072	-1	1	scaffold_103471.1	14087444	14088486	None	15019	1427	124674	No_constitutive_exon_found_in_species
TATGTTTTGTTGAATTTGATTGATTTGGTTATAGAAATTGGGGAATTTAGGC	15698657	15698660	15698710	15698658	-1	1	fgenesh2_kg.1__3486__AT1G33780.1	15697513	15699051	None	15019	1427	124674	No_constitutive_exon_found_in_species
GTAGAAACGTTATTTGAGTGGTTCTGACTGATTTGGTTTGGGAATTGCAGGA	15958279	15958327	15958229	15958281	1	1	Al_scaffold_0001_3492	15956788	15958708	None	15019	1427	124674	No_constitutive_exon_found_in_species
TAAACATATTTCAAAGATTTATAAGAGAGAGATCATTGTTAGGGATCGAGTT	15995980	15996064	15995930	15995982	1	1	fgenesh1_pm.C_scaffold_1002709	15994183	15996064	None	15019	1427	124674	No_constitutive_exon_found_in_species
AAATCAAGAATGGCCAGTGAGACTGAAAAGATATTTGATGATGGGAACAGCT	16161556	16161588	16161506	16161558	1	1	fgenesh2_kg.1__3543__AT1G34355.1	16158445	16168909	ATPS1	15019	1427	124674	No_constitutive_exon_found_in_species
TAATCAATCATTTTTTTTTGTCAATTTCTCTGCTTTGAAACAGGGTATAGGG	16669542	16669933	16669983	16669931	-1	1	scaffold_103905.1	16669542	16672216	None	15019	1427	124674	No_constitutive_exon_found_in_species
AAGCTCTCTAATTTGCATATAATGATTGCTGAAATATTTGGGTGATGCAGGA	16689118	16689165	16689215	16689163	-1	1	fgenesh2_kg.1__3582__AT1G31480.1	16688596	16694429	SGR2	15019	1427	124674	No_constitutive_exon_found_in_species
TTGAGTCATTGTGTTGGTACTCTATGTGTATTGATATTGGGATATAACAGGC	16922425	16922542	16922375	16922427	1	1	scaffold_103942.1	16921613	16922949	GRF4	15019	1427	124674	No_constitutive_exon_found_in_species
AGTAAGTTTATATAAGTTCGCTGTTACGTACTCTAGGGGTAAGCTCGAAGTA	17002206	17002347	17002156	17002208	1	1	fgenesh2_kg.1__3615__AT1G35190.1	17000088	17002347	None	15019	1427	124674	No_constitutive_exon_found_in_species
TGCTTTGTTTAGTTACTTTTCACTGATCCATTCTTTATTGGTGGGTGTAGCT	17339323	17339392	17339442	17339390	-1	1	Al_scaffold_0001_3664	17338359	17341447	None	15019	1427	124674	No_constitutive_exon_found_in_species
GTTTCGAGTTTTTGTTTGAATGATGCATTCTTTTCTCTTGGGGATTGCAGAA	17517976	17518129	17517926	17517978	1	1	Al_scaffold_0001_3687	17516524	17519114	ATCDPK2	15019	1427	124674	No_constitutive_exon_found_in_species
TAAATTGGTATAGTTTTATAAACTCTTATATGGTTTGTTGAAATGGGCAGGA	17590829	17591275	17591325	17591273	-1	1	scaffold_104027.1	17590829	17593000	APUM10	15019	1427	124674	No_constitutive_exon_found_in_species
CCATTCATTCTCATCCTCCTATGATCTTAACTTAAAAGTAAAATGGGCAGTT	17729318	17729411	17729268	17729320	1	1	scaffold_104041.1	17726544	17729798	None	15019	1427	124674	No_constitutive_exon_found_in_species
ATCGACGAGTGGGTGAGCATTAAAATTTTTGATGTATCCCGGGTTAACAGCA	22114140	22114292	22114090	22114142	1	1	Al_scaffold_0001_3823	22113772	22114760	None	15019	1427	124674	No_constitutive_exon_found_in_species
AATTTGTTACGAAAACTGTTGAAATAAGCACCAACTCGTTGTGTGGGTAGGA	22188428	22188548	22188378	22188430	1	1	Al_scaffold_0001_3836	22188140	22189007	None	15019	1427	124674	No_constitutive_exon_found_in_species
TGTGGCCCTTCTAACTAATTTGTTGTTGTTAAATGGTGGGTAAACAAAAGTT	22624580	22624923	22624530	22624582	1	1	fgenesh1_pm.C_scaffold_1002908	22622000	22624923	hemb2	15019	1427	124674	No_constitutive_exon_found_in_species
TGTTTGTTTTTGTTTGGACAAGACTGTTGTTTCTCCATGGGCTATGGAAGGC	23127302	23127362	23127252	23127304	1	1	fgenesh1_pm.C_scaffold_1002939	23125235	23127846	BGLU1	15019	1427	124674	No_constitutive_exon_found_in_species
TTTGTGTGTCTCTTACTTTTTACTTTCTGTTGTTTTCTACTGGGAAAAAGCA	23150868	23150958	23151008	23150956	-1	1	fgenesh2_kg.1__3800__AT1G45207.2	23148430	23151740	None	15019	1427	124674	No_constitutive_exon_found_in_species
TTGGTTCTTTATGGGGAGTCTAAGATTTTAAGAATTTTCTGAATGGGCAGGT	24008915	24009173	24008865	24008917	1	1	fgenesh2_kg.1__3868__AT1G47740.1	24007353	24010182	None	15019	1427	124674	No_constitutive_exon_found_in_species
TCATAGGTAGAGTTGTTAAATTTTTTAAAAAAATTAGGATATGTGGGTAGAG	24167825	24167870	24167920	24167868	-1	1	Al_scaffold_0001_4062	24167825	24170107	None	15019	1427	124674	No_constitutive_exon_found_in_species
ATTATTAGTATCAAGAGGTGTCTTTATATTGCTTGGAATTTGTGGGTGAGAG	24270238	24270470	24270188	24270240	1	1	fgenesh1_pg.C_scaffold_1003484	24269662	24271035	None	15019	1427	124674	No_constitutive_exon_found_in_species
TTGTTCTATATCCTTTACATTGATTATTTCGTTTTGGGGATGGTGAGCAGAA	24387248	24387333	24387383	24387331	-1	1	fgenesh2_kg.1__3899__AT1G48090.1	24376100	24402104	None	15019	1427	124674	No_constitutive_exon_found_in_species
TTTGATAGTATGTAAAAAAAAAATCAATTTTATTTTTTGGGATTGTGAAGTT	24421480	24421648	24421430	24421482	1	1	scaffold_104415.1	24420794	24423521	None	15019	1427	124674	No_constitutive_exon_found_in_species
GTTTGAGAATACTAAAATTAGACTGCAACCTTTGGGGTCTGGGGACGCAGAT	24562081	24562267	24562031	24562083	1	1	scaffold_104449.1	24561343	24562639	None	15019	1427	124674	No_constitutive_exon_found_in_species
ATGTCTTTTTGTTTTTTTTTGATGTGATGGATTATGGGATTGGAGGACAGGC	24596156	24596282	24596332	24596280	-1	1	fgenesh1_pg.C_scaffold_1003528	24596156	24599976	None	15019	1427	124674	No_constitutive_exon_found_in_species
AAGAAAGTAGTTTATGATTATTGAAACGAATGAGAAAATTGAATGGGCAGAA	24700104	24700200	24700054	24700106	1	1	scaffold_104475.1	24699353	24700620	None	15019	1427	124674	No_constitutive_exon_found_in_species
ACAATTACTACTAGGCTTGTGGTTTGGAATCCGTATTGGGGGCAAACAAGGC	24715269	24715344	24715219	24715271	1	1	fgenesh1_pm.C_scaffold_1003077	24714853	24716129	None	15019	1427	124674	No_constitutive_exon_found_in_species
CTTACATGTTTTTATACTTGTTCATTTTCATGGCGTCTTGGGTATAAAAGGT	24730768	24730999	24731049	24730997	-1	1	scaffold_104485.1	24726451	24732019	None	15019	1427	124674	No_constitutive_exon_found_in_species
AGATGAAAAATGCTAATTATTGTATCGTATGGTTTGTAGGGAAATGATAGGG	24741222	24741400	24741172	24741224	1	1	scaffold_104486.1	24740528	24742509	None	15019	1427	124674	No_constitutive_exon_found_in_species
CTCACGCCTATGTATTATCCTTTCCTTCTGATGCTATCTATGGGAAACAGCT	24855555	24855883	24855933	24855881	-1	1	fgenesh2_kg.1__3971__AT1G48790.1	24853990	24858169	AMSH1	15019	1427	124674	No_constitutive_exon_found_in_species
TCTCTTTCCCATGTTCGGTTACCAACTTTGCTGTTTAATTTTGGGGACAGGT	25451600	25451648	25451698	25451646	-1	1	fgenesh1_pm.C_scaffold_1003137	25443051	25452690	None	15019	1427	124674	No_constitutive_exon_found_in_species
TCATTAATTTGTATGTTTTTGTTTCTTTGATTGCTTTGGGAAAATAATAGAA	25480778	25481236	25481286	25481234	-1	1	Al_scaffold_0001_4270	25480778	25481446	None	15019	1427	124674	No_constitutive_exon_found_in_species
CATTTTATTGGCTATTTATTGATTGTTTTTTCTATTTTATATGGGTGTAGGT	25490880	25490947	25490830	25490882	1	1	fgenesh2_kg.1__4035__AT1G49430.1	25487984	25493268	LACS2	15019	1427	124674	No_constitutive_exon_found_in_species
CCGACGATGTTAAACGCGTGTTTGCACGCGCCTTCACGTAATGGGCGGAGGT	25538234	25538471	25538521	25538469	-1	1	scaffold_104617.1	25538234	25538696	None	15019	1427	124674	No_constitutive_exon_found_in_species
TAGTAATGGTAACTAACTGATATAAGTATGTGATTGAGTGGGGAATGCAGCC	25593058	25593258	25593308	25593256	-1	1	fgenesh2_kg.1__4038__AT1G64670.1	25592284	25594987	None	15019	1427	124674	No_constitutive_exon_found_in_species
AATTTTTTGTTGAATTTGAGTTTACTTGTTTTGCTTTCCAAATTGGGAAGGC	25721513	25722806	25721463	25721515	1	1	fgenesh1_pg.C_scaffold_1003664	25718618	25725576	None	15019	1427	124674	No_constitutive_exon_found_in_species
CCACTAGTCTATCATCAGATGTTCCTGTTGGGTATTTTTCGTGGGCGGAGTA	25813853	25814223	25814273	25814221	-1	1	scaffold_104675.1	25813631	25815496	None	15019	1427	124674	No_constitutive_exon_found_in_species
AAAACATAAGCAGCGTTGTACTTGTGGTAGTATTTTCACGGTTGGGATAGTA	25887014	25887123	25886964	25887016	1	1	Al_scaffold_0001_4338	25884400	25887401	None	15019	1427	124674	No_constitutive_exon_found_in_species
TATGAGTATTTTATCTGATTTGGATTTGGTTGTTTATTGTATTGGGACAGGA	25984245	25984454	25984504	25984452	-1	1	fgenesh2_kg.1__4077__AT1G49950.2	25982179	25985247	TRB1	15019	1427	124674	No_constitutive_exon_found_in_species
TCTGGAATTTTCGTATGATATTTTTCGTTCGTGTTGGGAAAATTAAACAGAG	25993832	25993967	25993782	25993834	1	1	fgenesh1_pm.C_scaffold_1003188	25993382	25993967	None	15019	1427	124674	No_constitutive_exon_found_in_species
TTATTTTTTCTTATACATGCATATTCACATTTTCGTTCATGGGTGTGCAGGG	26178668	26178840	26178618	26178670	1	1	fgenesh2_kg.1__4107__AT1G50240.2	26175346	26182436	FU	15019	1427	124674	No_constitutive_exon_found_in_species
TGAGAAATGGTGTCCTGAAACAAAATCTTTTGTCTTTCCTTGGGGTGAAGCA	26573416	26573853	26573903	26573851	-1	1	fgenesh1_pg.C_scaffold_1003793	26572038	26574010	None	15019	1427	124674	No_constitutive_exon_found_in_species
AGAATTGCCTCCGGTAGTTTTGCGAACATGCTGATACCTTATCAGGGTAGGT	26649114	26649496	26649064	26649116	1	1	fgenesh2_kg.1__4163__AT1G50870.1	26646625	26649496	None	15019	1427	124674	No_constitutive_exon_found_in_species
GTGATGTTTCTTGCTGGTCCTTGTTTGGTTGATTGTACCGATGGGAACAGGA	26907437	26907593	26907643	26907591	-1	1	fgenesh2_kg.1__4183__AT1G51140.1	26906635	26908964	None	15019	1427	124674	No_constitutive_exon_found_in_species
TTGGGGTTCGGTTTCTGATTAGAGTTTGGTGAAACAATAGCAGCGGGCAGCA	27176397	27176494	27176347	27176399	1	1	fgenesh1_pm.C_scaffold_1003295	27173932	27177105	None	15019	1427	124674	No_constitutive_exon_found_in_species
AGAAAGCTAAGCAGCTTATCCTCGAGTATGCACATAGTGAAGGGCATGAGGA	27691766	27692339	27691716	27691768	1	1	fgenesh2_kg.1__4280__AT1G52080.1	27689570	27692339	AR791	15019	1427	124674	No_constitutive_exon_found_in_species
AATTTTGAAGCTATATTAGTGAAGTTTCCTCATTTTTGATTATAGGGAAGAA	27741688	27741787	27741837	27741785	-1	1	scaffold_105007.1	27741688	27742150	None	15019	1427	124674	No_constitutive_exon_found_in_species
TCTGTTATGATCTAGTCCTTATCGATGTTTTCGTGTGTTGTTGGGAACAGAA	27806907	27807228	27807278	27807226	-1	1	fgenesh1_pg.C_scaffold_1003944	27806426	27808477	ATROPGEF11	15019	1427	124674	No_constitutive_exon_found_in_species
TATAGACATTTATATGCATTGAAATATTTCTTGTTGATTTTGGGGTATAGAC	28051348	28051588	28051638	28051586	-1	1	fgenesh2_kg.1__4347__AT1G52680.1	28051191	28052084	None	15019	1427	124674	No_constitutive_exon_found_in_species
TTATTATACAACTATTCCGACTGCATTCGCTAATAATATAAAATGGGCAGAC	28331489	28331558	28331439	28331491	1	1	fgenesh2_kg.1__4392__AT1G53165.1	28329039	28334784	ATMAP4K_ALPHA1	15019	1427	124674	No_constitutive_exon_found_in_species
TTCAAATGGCCTATAGATCCAAGGAAAGGAATAAGAGAAGGGAGAAACAGAA	28394699	28394810	28394860	28394808	-1	1	fgenesh2_kg.1__4401__AT1G53230.1	28394598	28396356	TCP3	15019	1427	124674	No_constitutive_exon_found_in_species
AGGAGGAGCCATATGTTAGATTATGGAGCTTTAGGTTTCGATGGGACAAGAA	28565201	28565238	28565288	28565236	-1	1	fgenesh2_kg.1__4428__AT1G53450.2	28545303	28565907	None	15019	1427	124674	No_constitutive_exon_found_in_species
TTAGCTTTTTACTTAACAACTGAATATGCGTTTGTTTCCGGGATAAAAAGGC	28716921	28716983	28717033	28716981	-1	1	Al_scaffold_0001_4812	28713975	28718632	None	15019	1427	124674	No_constitutive_exon_found_in_species
TTGGGTATATATGTTGAATTTTGCTGTTTTTTGTTTTTGGGATTGAGAAGGT	29165304	29165838	29165254	29165306	1	1	fgenesh2_kg.1__4526__AT1G55170.1	29165108	29166652	None	15019	1427	124674	No_constitutive_exon_found_in_species
AAGTTAAATGAGTTGTTTTTCTAAAGCTTAACACTATGATAATGGGGCAGGT	29267107	29267748	29267057	29267109	1	1	Al_scaffold_0001_4919	29266791	29268027	NDF5	15019	1427	124674	No_constitutive_exon_found_in_species
TTTTGTCTGGTCGGTCTTATAGACTGTTTTACTTGTGCTTGGGGTTGCAGAT	29332293	29332371	29332243	29332295	1	1	scaffold_105341.1	29330612	29332672	BCDH_BETA1	15019	1427	124674	No_constitutive_exon_found_in_species
GTTAGATCAAACTATTCTTGTTGACTGAAGTTTTGTTATATGGGATATAGAT	30096923	30097005	30097055	30097003	-1	1	fgenesh2_kg.1__4666__AT2G23840.1	30096295	30098028	None	15019	1427	124674	No_constitutive_exon_found_in_species
GGTGAACGGCATGGTATGTGTGGTTGTTGGGGGGGGGGGGTGGAACAAAGAT	30224339	30224441	30224491	30224439	-1	1	Al_scaffold_0001_5038	30224339	30224614	None	15019	1427	124674	No_constitutive_exon_found_in_species
GACTGGTTTTCTCTTTGGAGATAGTGAGATTGATTAGCCTATTTGGGAAGGC	31160364	31160532	31160582	31160530	-1	1	Al_scaffold_0001_5105	31159492	31163043	None	15019	1427	124674	No_constitutive_exon_found_in_species
TGCTGGTATAATAGGGTAACATTATTTGGATATCTGGGTAAAACTGGTAGAA	31465557	31465645	31465695	31465643	-1	1	Al_scaffold_0001_5132	31465042	31467060	None	15019	1427	124674	No_constitutive_exon_found_in_species
TGAGGTTTAATTTACTAACGAAAAGCTATCATTTTGGGATGTGAACGGAGCA	31683675	31683974	31683625	31683677	1	1	fgenesh2_kg.1__4738__AT1G56220.3	31682697	31684043	None	15019	1427	124674	No_constitutive_exon_found_in_species
TTTTGTTATACAACAATAACAAGAATTGTTAGATATGTGATGATGGGCAGGT	31716451	31716768	31716818	31716766	-1	1	scaffold_105572.1	31715423	31717448	None	15019	1427	124674	No_constitutive_exon_found_in_species
TTTTTTTGTTATAAAACAACAAGAATTGTTAGATATGTTATGATGGGCAGGT	32008896	32009192	32009242	32009190	-1	1	fgenesh1_pm.C_scaffold_1003675	32007770	32010291	None	15019	1427	124674	No_constitutive_exon_found_in_species
TTTTTATATTTATAATATCTTCTATATAATAAAAATATATATGGGTGCAGTT	32586186	32586513	32586136	32586188	1	1	fgenesh2_kg.1__4773__AT1G56600.1	32585335	32587657	AtGolS2	15019	1427	124674	No_constitutive_exon_found_in_species
CAAATGTAGTCTCGTTCCATTTATGGATGTTGTCTCTGGGAAATGTGTAGGT	32847501	32847666	32847716	32847664	-1	1	fgenesh2_kg.1__4793__AT1G57540.3	32847501	32848586	None	15019	1427	124674	No_constitutive_exon_found_in_species
GTTACACATAGACTCTCACTCTTAATGCCTTGTTAATAATTGGGGAAAAGGT	23225	23301	23351	23299	-1	2	fgenesh1_pm.C_scaffold_2000002	22712	24345	None	15019	1427	124674	No_constitutive_exon_found_in_species
TATGATTACGTGAATGTATTGTAACACAAAGAAGGGGGTTGCAAATGCAGTG	101295	101391	101441	101389	-1	2	fgenesh2_kg.2__16__AT1G64600.1	100402	103090	None	15019	1427	124674	No_constitutive_exon_found_in_species
TGTTACGTTCACTAATGTGTGTATTTTTTGGGGTGCGAATGGGGGATTAGGT	127446	127532	127582	127530	-1	2	fgenesh2_kg.2__21__AT1G64550.1	126001	131676	ATGCN3	15019	1427	124674	No_constitutive_exon_found_in_species
AGCTTCAGTTTTGTTTGTGCATCTCATTGGATTCGAATGGGAAAATGCAGGC	181204	181351	181401	181349	-1	2	fgenesh1_pm.C_scaffold_2000024	181204	181501	None	15019	1427	124674	No_constitutive_exon_found_in_species
GCCCTCTCCATAAAATGAGTATTGAGAGAAATCTTGGGATGGAACTGCAGGA	748236	748402	748452	748400	-1	2	fgenesh2_kg.2__112__AT1G63690.1	747987	751975	ATSPPL2	15019	1427	124674	No_constitutive_exon_found_in_species
TTTTGTTGTTGACAAAATATCTGATCTTTGTTTGTTACATGGGGATGAAGAA	777046	777170	777220	777168	-1	2	fgenesh2_kg.2__120__AT1G63650.2	774081	777461	EGL3	15019	1427	124674	No_constitutive_exon_found_in_species
ATATCATCCTTCTGACTAAGTCATGAAATATGCTTATGGAATGGGTGCAGCA	792145	792238	792095	792147	1	2	fgenesh2_kg.2__121__AT1G63640.1	783533	796254	None	15019	1427	124674	No_constitutive_exon_found_in_species
CAGCTTCGGATCCACTCCTGCGGCCATCACATCCGTTAGTTGGGGACCAGTC	814482	814538	814588	814536	-1	2	fgenesh2_kg.2__131__AT1G63540.1	812712	815292	None	15019	1427	124674	No_constitutive_exon_found_in_species
GTTTGCTTTATGTGTTTGTGTTCTGTTCTGGGTGTTGAATTGGGAACGAGAG	860766	861132	861182	861130	-1	2	scaffold_200173.1	860316	862143	None	15019	1427	124674	No_constitutive_exon_found_in_species
ATTTAGTCGAATAAAATTGAAATGGAATGGATTAATTTTGGTGGGTGAAGGC	885594	885790	885840	885788	-1	2	fgenesh2_kg.2__140__AT1G63420.1	884468	887386	None	15019	1427	124674	No_constitutive_exon_found_in_species
TTCATGTGAATTGATTTTAATATTATGATTCTTTTGTGAGGGGGAAACAGAT	1144819	1144955	1144769	1144821	1	2	fgenesh2_kg.2__160__AT1G63180.1	1144127	1146527	UGE3	15019	1427	124674	No_constitutive_exon_found_in_species
TGGAACCTGATATTTGCACATATAATATTATGATTGAAGGGATGTGCAAGGC	1202022	1202374	1201972	1202024	1	2	fgenesh2_kg.2__172__AT1G63320.1	1201728	1202374	None	15019	1427	124674	No_constitutive_exon_found_in_species
TGGATTTAACTAAAATGTTCTTTTTTTTTTCTTTTTCTTTTGGGAATTAGTG	1222985	1223083	1223133	1223081	-1	2	fgenesh1_pg.C_scaffold_2000176	1222985	1223715	None	15019	1427	124674	No_constitutive_exon_found_in_species
GTTTGAAATAATCTAGGCCATATTGTAATCTTCATGGGTCTAATGTGAAGGT	1488601	1488723	1488551	1488603	1	2	fgenesh2_kg.2__201__AT1G62800.2	1482659	1489888	ASP4	15019	1427	124674	No_constitutive_exon_found_in_species
TTTCTTGAGGTACAAGTTATTGAATTTTTCGGTCATTTTTTAATGGGCAGAA	1746218	1746492	1746542	1746490	-1	2	fgenesh2_kg.2__233__AT1G62400.1	1746166	1747528	HT1	15019	1427	124674	No_constitutive_exon_found_in_species
TGGATATCGATATCTGACCCTTACTGATCCAACTTTCTTTTGGGGAGTAGAG	1806459	1806797	1806847	1806795	-1	2	fgenesh2_kg.2__241__AT1G62330.1	1805619	1808837	None	15019	1427	124674	No_constitutive_exon_found_in_species
ATCAATCTTTTGGTGTTGTTGTTTTCTTTTTTTTGCATTCCGGGTAACAGAA	1837360	1837681	1837310	1837362	1	2	fgenesh2_kg.2__245__AT1G62305.1	1835065	1837714	None	15019	1427	124674	No_constitutive_exon_found_in_species
CATCACACATGTATAATTTTGTGACTGCTAATGTTTGTGGGAACTAACAGTA	1860445	1860534	1860395	1860447	1	2	fgenesh2_kg.2__247__AT1G62290.2	1857268	1860879	None	15019	1427	124674	No_constitutive_exon_found_in_species
GTGGTGAGTACTGTTGCGTCACCCTACACATTGAATGTCTACTTGGGAAGGA	1961125	1961401	1961075	1961127	1	2	fgenesh1_pg.C_scaffold_2000268	1959169	1961401	None	15019	1427	124674	No_constitutive_exon_found_in_species
GTTAGGTTTAGATTCATTTGTGAATCTTGATGCTTGTCTGTGGGAAGTAGAG	2003552	2003594	2003644	2003592	-1	2	fgenesh1_pg.C_scaffold_2000271	2003552	2004933	None	15019	1427	124674	No_constitutive_exon_found_in_species
TTCCTCTGTCTCTGTCTGTGTCTCTCTCTCTTTTGGGGGTTTGAGGAAAGGA	2074063	2074143	2074013	2074065	1	2	fgenesh2_kg.2__271__AT1G61900.1	2073720	2076548	None	15019	1427	124674	No_constitutive_exon_found_in_species
TCTTTTCTTTTGGTTGAAATTAAAATACCTTTGCATTTGGGAAAATACAGAT	2177121	2177196	2177246	2177194	-1	2	fgenesh2_kg.2__277__AT1G61820.1	2174779	2178595	BGLU46	15019	1427	124674	No_constitutive_exon_found_in_species
GTTTTATAAATATAAAGTTGTGATTTTTATTTTGATTTGGGTTGGTGAAGTT	2374953	2375097	2375147	2375095	-1	2	fgenesh2_kg.2__294__AT1G61630.1	2373686	2375707	ATENT7	15019	1427	124674	No_constitutive_exon_found_in_species
GAGTTACTTATGATAGCTTTTTGCGTCTTGTTTGATTGTTGGGAATCTAGGA	2578138	2578201	2578251	2578199	-1	2	fgenesh2_kg.2__325__AT1G61250.1	2575887	2579003	SC3	15019	1427	124674	No_constitutive_exon_found_in_species
TAGCGGTTTTTATCGGATAATTGAATTAGTTTCTTGCTTTGGGATTGTAGGA	2718013	2718160	2717963	2718015	1	2	fgenesh1_pm.C_scaffold_2000278	2711600	2718160	None	15019	1427	124674	No_constitutive_exon_found_in_species
TTATCGCGATACTAACCATCTCTTCTTTGCTTTAATGATGGCCGGGACAGTC	3245015	3245041	3244965	3245017	1	2	Al_scaffold_0002_526	3243344	3245719	BGLU6	15019	1427	124674	No_constitutive_exon_found_in_species
AGCTCTTATCTCATTAGATGGAAGAGGCCCTGTTAACCAAAAGGGTGTAGAA	3346582	3346621	3346671	3346619	-1	2	fgenesh1_pm.C_scaffold_2000354	3344781	3352296	BGLU4	15019	1427	124674	No_constitutive_exon_found_in_species
ACCCTTTGTCCAAAATCATCTAAATTGTATTGATTTTACATGGGATGTAGGC	3487983	3488066	3488116	3488064	-1	2	fgenesh2_kg.2__442__AT1G59980.1	3486094	3488915	ATDJC39	15019	1427	124674	No_constitutive_exon_found_in_species
GAAAGAACAAGGATTGTAATAATCTGATATGGTATGCTCTGGGATTGTAGGT	3592225	3592417	3592175	3592227	1	2	fgenesh2_kg.2__457__AT1G59830.1	3590347	3592888	PP2A-1	15019	1427	124674	No_constitutive_exon_found_in_species
TGCGACAAACATTTTCTAATAACAATGAAAGTGTTCTTGTGGGGTTGGAGGA	3887487	3887854	3887904	3887852	-1	2	fgenesh2_kg.2__481__AT1G59620.1	3879114	3888355	CW9	15019	1427	124674	No_constitutive_exon_found_in_species
ATTTTGATGAGTCAGTAGATGAAAGGTCTTTAAACTCATACATAAGGGAGGT	3953484	3953889	3953434	3953486	1	2	Al_scaffold_0002_627	3952761	3953889	None	15019	1427	124674	No_constitutive_exon_found_in_species
TCTTCTACTTTGTAAAGTTCTTAATCTGATACAATCTCTCTGGTGGGTAGGT	3958027	3958087	3958137	3958085	-1	2	scaffold_200699.1	3954115	3959283	ZCF125	15019	1427	124674	No_constitutive_exon_found_in_species
TCAAGAAATTTATCTCTGAAGCCTTTTGTATTTAACTTTTGTGTGGGCAGGT	4061425	4061590	4061375	4061427	1	2	scaffold_200715.1	4059241	4062708	None	15019	1427	124674	No_constitutive_exon_found_in_species
ATAGAAAAGAGGAGGATCTTTTGTATTCTACCGTTTAAGGGAAAAAAAAGCG	4426423	4426829	4426373	4426425	1	2	scaffold_200750.1	4425671	4426829	None	15019	1427	124674	No_constitutive_exon_found_in_species
ATTTTTAGTTTAATTATGTGAGGGTTGTGTACTATGAAGGGCATTGAAAGTG	4642545	4642684	4642734	4642682	-1	2	scaffold_200782.1	4642236	4643219	None	15019	1427	124674	No_constitutive_exon_found_in_species
ACAAGGAAGACCCTGAGTACTTCGAATTAGATGGATTCGGGAATGTGCAGAT	4689488	4689583	4689438	4689490	1	2	fgenesh1_pg.C_scaffold_2000600	4686842	4689764	None	15019	1427	124674	No_constitutive_exon_found_in_species
AAGGTTTGGTGTAGTCTAATTCTAAAGCGTATTTTATGTTGAATGGGCAGTT	4724143	4724236	4724286	4724234	-1	2	fgenesh2_kg.2__576__AT1G58300.1	4724143	4742899	HO4	15019	1427	124674	No_constitutive_exon_found_in_species
TTTGTTTTTTGTCCATTGCAATTATTTTACTACAAACAAAGGGTGGCAAGGA	4756499	4756567	4756617	4756565	-1	2	fgenesh2_kg.2__578__AT1G58320.1	4756499	4763783	None	15019	1427	124674	No_constitutive_exon_found_in_species
AATTTTTTGGACATTGATGATTTTTAAGGATTTTATGTTAATGGGTACAGAT	4867627	4867702	4867577	4867629	1	2	fgenesh2_kg.2__585__AT1G57870.1	4865260	4870167	ATSK42	15019	1427	124674	No_constitutive_exon_found_in_species
TGGTGTTCTTGTTGCTGCTCACAGCAAATTAATTGTTTGCACTTGGGAAGTT	4906819	4907591	4907641	4907589	-1	2	scaffold_200811.1	4906819	4907802	None	15019	1427	124674	No_constitutive_exon_found_in_species
TAAGATTTTCTCTCAAGAACCGTTCAAGATGTGTATTCTTGGGTGAATAGTA	5013714	5013799	5013664	5013716	1	2	Al_scaffold_0002_754	5013086	5013799	None	15019	1427	124674	No_constitutive_exon_found_in_species
TCGCTTTTTGTGACCATGATGATGCTGAGATTGTTTATGGGATGGTGCAGGT	7271286	7271342	7271236	7271288	1	2	Al_scaffold_0002_778	7270720	7271447	None	15019	1427	124674	No_constitutive_exon_found_in_species
TTTGAATGCTGTAGTTTTAGTTAATAAGTTGGAGTTTGTGGGTGGTGCAGTT	7910682	7910813	7910863	7910811	-1	2	fgenesh2_kg.2__633__AT1G64990.1	7910128	7916798	GTG1	15019	1427	124674	No_constitutive_exon_found_in_species
GTTGAAGTTTCATAGCTTTGTTCTTATTATTGTTCTTTCTGGGGTTGCAGTT	8557051	8557433	8557001	8557053	1	2	fgenesh2_kg.2__669__AT1G65280.1	8554384	8557608	None	15019	1427	124674	No_constitutive_exon_found_in_species
ATGTGTTTTCTTGTTCTAATTATAAACATAATCCACATATGGGAATTCAGGT	8724932	8725197	8725247	8725195	-1	2	fgenesh2_kg.2__673__AT1G41830.1	8724895	8729654	SKS6	15019	1427	124674	No_constitutive_exon_found_in_species
TTTGATGAGGATATGCCGCTCCCCCCCATGGCCTTATGTTAGGGTTAAAGGG	9124452	9124520	9124402	9124454	1	2	fgenesh2_kg.2__722__AT1G65342.1	9124195	9124615	None	15019	1427	124674	No_constitutive_exon_found_in_species
TATTTACTGAATTACACAGCTAATTAAGGATCTTCTCCAAACGGGAAAAGTG	9729550	9729689	9729500	9729552	1	2	fgenesh1_pm.C_scaffold_2000627	9728764	9733107	None	15019	1427	124674	No_constitutive_exon_found_in_species
TTCTGGCACATGAATTGTCTAAAAATCTTATCTTTTGATTGGGGTTACAGAG	9997338	9997379	9997429	9997377	-1	2	fgenesh1_pm.C_scaffold_2000638	9996093	10001285	None	15019	1427	124674	No_constitutive_exon_found_in_species
CCTTTATGTTACCTTTTACTGATAAGAACTTAAATGATTAAATTGGGTAGGT	10437651	10437767	10437601	10437653	1	2	fgenesh2_kg.2__826__AT1G65930.1	10435516	10438742	None	15019	1427	124674	No_constitutive_exon_found_in_species
TAGATGAACACATCTGCTTGCTTCCATAATCCATATGGAAATGGGGATAGAT	10823202	10823441	10823491	10823439	-1	2	scaffold_201330.1	10823202	10824438	None	15019	1427	124674	No_constitutive_exon_found_in_species
CCTTATATTTTCTTTCATTTTCTAAGCCTTAAATTTTTGGGATTGAGCAGCC	11793179	11793236	11793129	11793181	1	2	fgenesh2_kg.2__904__AT1G66760.2	11791801	11794317	None	15019	1427	124674	No_constitutive_exon_found_in_species
AATTTGTGGTCTGTTCCAGTGAGTCGTAGACATGTTTGGGGGTTGAGAAGGG	12381785	12381814	12381864	12381812	-1	2	fgenesh1_pm.C_scaffold_2000779	12372692	12383866	None	15019	1427	124674	No_constitutive_exon_found_in_species
AGTTGGTTCTTGTCTCTCTAATTTTGATTGTGTTTTCTTTTGGGGAACAGAT	12417872	12418035	12417822	12417874	1	2	scaffold_201543.1	12417537	12418887	None	15019	1427	124674	No_constitutive_exon_found_in_species
TTACTTTAATATTGAATTATTGATACTTGTTTGTTTGGGTGTGTGAATAGGG	12529626	12530297	12530347	12530295	-1	2	Al_scaffold_0002_1383	12529626	12532426	None	15019	1427	124674	No_constitutive_exon_found_in_species
ATTTTTATATTATTTTTACTAAGACGCTTTAATTTTTGGGAAATTGGCAGAT	12708870	12709009	12708820	12708872	1	2	fgenesh2_kg.2__1009__AT1G67750.1	12707734	12709662	None	15019	1427	124674	No_constitutive_exon_found_in_species
AAATTGCGAGTTTATATGTTTTCATATTTGTGTCTTAATTTTCGGGAAAGAA	12998137	12998224	12998274	12998222	-1	2	Al_scaffold_0002_1483	12994942	12999365	None	15019	1427	124674	No_constitutive_exon_found_in_species
TTTGATCATTCTAAACGTGTTTGGTTTGGGTATATTGGGTGATGGTGCAGGT	13043729	13043996	13044046	13043994	-1	2	scaffold_201676.1	13043729	13046248	ARG1	15019	1427	124674	No_constitutive_exon_found_in_species
TTGATTTGTTTTTATAAGAATCTAAAAATTTGAATTTGGGGGAAATGCAGCT	13259770	13259980	13259720	13259772	1	2	fgenesh1_pm.C_scaffold_2000914	13259387	13260218	None	15019	1427	124674	No_constitutive_exon_found_in_species
ATACGTTTTGGGAGGTTGATGGGAGGATTTTGATTCCTCAAACTGGGCAGAA	13570562	13571152	13571202	13571150	-1	2	fgenesh1_pm.C_scaffold_2000958	13570562	13571252	None	15019	1427	124674	No_constitutive_exon_found_in_species
AATGGTAATTTACTAACAAATTTAAGATATAAATTGATGGGTGTGAGCAGGT	13651128	13651272	13651322	13651270	-1	2	fgenesh2_kg.2__1181__AT1G69240.1	13650324	13652467	ATMES15	15019	1427	124674	No_constitutive_exon_found_in_species
ATTTCCTCCTTGCACTAGACTAAGCACTCAATTTGCGTTTCGGGATGCAGTT	13754391	13754625	13754675	13754623	-1	2	fgenesh1_pg.C_scaffold_2001278	13754124	13757120	None	15019	1427	124674	No_constitutive_exon_found_in_species
GAGGCTCTACTCGTGGTTTTTTAACTTATTGATGCAGTCTTATTGGGAAGAG	13777102	13777104	13777052	13777104	1	2	fgenesh1_pm.C_scaffold_2000988	13776689	13788682	None	15019	1427	124674	No_constitutive_exon_found_in_species
TCTTGAAAAGACAAAACTGAAATCCAAAGTTTTCTCATTTGGGGGTGCAGAT	13788482	13788682	13788432	13788484	1	2	fgenesh1_pm.C_scaffold_2000988	13776689	13788682	None	15019	1427	124674	No_constitutive_exon_found_in_species
AGTTTGTGCATTCTAATGGCTAATGTGGGTTTTGATATTTAAATGGGCAGTG	13932911	13933004	13932861	13932913	1	2	fgenesh1_pm.C_scaffold_2001006	13931751	13933004	HO3	15019	1427	124674	No_constitutive_exon_found_in_species
AATTTTGAAGCTATATTAGTGAAGTTTCCTCATTTTTGATTATAGGGAAGAA	13976968	13977067	13977117	13977065	-1	2	scaffold_201840.1	13976968	13977430	None	15019	1427	124674	No_constitutive_exon_found_in_species
TGTGTTTTTGCTGAATTTGATGGTTTTGATTTCGATTTTGGGAATGATAGGC	14036174	14036302	14036352	14036300	-1	2	fgenesh1_pg.C_scaffold_2001317	14032271	14036740	ATAMY3	15019	1427	124674	No_constitutive_exon_found_in_species
TTTGAATTAGTGTGTACATGTTTTTTGCTCTTTTTGGGGGAAGGGAGAAGGA	14149010	14149037	14149087	14149035	-1	2	fgenesh2_kg.2__1257__AT1G70000.1	14148818	14150230	None	15019	1427	124674	No_constitutive_exon_found_in_species
TTGGACCTTTGAGTTGTTTTGATTTCTGATTGACCATCTTGTGTGGGCAGAA	14236377	14236452	14236327	14236379	1	2	Al_scaffold_0002_1680	14234541	14236771	None	15019	1427	124674	No_constitutive_exon_found_in_species
GTTATAATTTGGAATCTTATTTAGTTGTTGTGGATTGTTGGGTTGAAAAGGA	14254416	14254624	14254674	14254622	-1	2	scaffold_201894.1	14253351	14255270	None	15019	1427	124674	No_constitutive_exon_found_in_species
ATTATCACGCATGAGTATTAAGCTGTAATTGTTGGTGCATATGGGTGCAGTG	14283602	14283803	14283853	14283801	-1	2	scaffold_201899.1	14283602	14285876	None	15019	1427	124674	No_constitutive_exon_found_in_species
TGGTTCGCTAGAGTTCTTAGCCTCATTAGTCAGTCTTACCTGGGATGCAGCT	14505177	14505660	14505127	14505179	1	2	scaffold_201945.1	14504464	14507865	None	15019	1427	124674	No_constitutive_exon_found_in_species
TTATGAGAAGAGTTGGATATGGAACTAATGAATGTAATGGGATAATGCAGGA	14519611	14519881	14519561	14519613	1	2	fgenesh2_kg.2__1319__AT1G70590.1	14517358	14519881	None	15019	1427	124674	No_constitutive_exon_found_in_species
GAAGAATAATGAGGGTTTTCGTTTTTATAATCACAAATTTGGGATTTGAGAG	14606003	14606207	14606257	14606205	-1	2	fgenesh2_kg.2__1337__AT1G70770.1	14606003	14609065	None	15019	1427	124674	No_constitutive_exon_found_in_species
TGTTAGAAAACGATATACAATTATTATTTTGTTTGACGGGAAAACTATAGTT	14801211	14801318	14801161	14801213	1	2	scaffold_202022.1	14800494	14801532	None	15019	1427	124674	No_constitutive_exon_found_in_species
AGGAAAGTGAAAAGTGATGTTTATTGATATGTATTGAATGATATGGGCAGGC	14807436	14807493	14807386	14807438	1	2	Al_scaffold_0002_1800	14805514	14807605	None	15019	1427	124674	No_constitutive_exon_found_in_species
TGTTTTTTTGAGAGAACTAACAATTGCGAAATGTATATGGGAAAGTGTAGAT	14820881	14820974	14821024	14820972	-1	2	Al_scaffold_0002_1806	14820881	14822231	None	15019	1427	124674	No_constitutive_exon_found_in_species
TAGAGATTTTTTTTTATTCATGTTTTTTTCTTTTGGGTTTGGGTATGAAGTT	15001915	15002780	15002830	15002778	-1	2	fgenesh1_pm.C_scaffold_2001172	15000745	15003911	None	15019	1427	124674	No_constitutive_exon_found_in_species
CCTTTTTGCTGTTTTGTAATTAATTTTTTTTTTGTGTTTTATGGGATCAGCG	15024971	15025753	15025803	15025751	-1	2	fgenesh1_pg.C_scaffold_2001495	15023555	15026257	PAB5	15019	1427	124674	No_constitutive_exon_found_in_species
CTCTCTTTTCTATTAGACTGTAAATGATGTTCTTTTTGGGATGGTATAAGCT	15213528	15213561	15213611	15213559	-1	2	fgenesh2_kg.2__1471__AT1G72110.1	15212282	15214633	None	15019	1427	124674	No_constitutive_exon_found_in_species
GTAGTAAGTTAGTGACTTTTGGCTGGATGTGTTTTTGTATATGGGGGTAGGT	15327192	15327451	15327501	15327449	-1	2	fgenesh2_kg.2__1487__AT1G72280.1	15325615	15328414	AERO1	15019	1427	124674	No_constitutive_exon_found_in_species
GTCACTTTCAATCATACTCAGAACTTGGTTTTATTATTTTCGGGTGGCAGGT	15357899	15357950	15357849	15357901	1	2	fgenesh2_kg.2__1492__AT1G72330.1	15357177	15360659	ALAAT2	15019	1427	124674	No_constitutive_exon_found_in_species
TATTTGCTTGTTTAATTTTTGTCTAATTATATCTTTTTGTGGGAAATCAGAA	15486008	15486098	15486148	15486096	-1	2	fgenesh2_kg.2__1520__AT1G72560.1	15482860	15487942	PSD	15019	1427	124674	No_constitutive_exon_found_in_species
AACATCGAACCAATGTTGATGTATGTTTCCCATTTGGCGTACGGGAACAGGT	15550664	15551146	15551196	15551144	-1	2	fgenesh2_kg.2__1543__AT1G72760.1	15550664	15553532	None	15019	1427	124674	No_constitutive_exon_found_in_species
AGGTGGAACCTTTGAGTCAGATCTTAGAAGAAAGAGGGGAAAGTTAGAAGCT	15676998	15677013	15677063	15677011	-1	2	fgenesh2_kg.2__1562__AT1G73020.1	15673239	15677331	None	15019	1427	124674	No_constitutive_exon_found_in_species
TTTGCGAATTTTCTCTACAGATAGATCGAAGCTAATTGTTCCGGAGGGAGAT	15678692	15679038	15678642	15678694	1	2	fgenesh2_kg.2__1563__AT1G73030.1	15678591	15679963	VPS46.2	15019	1427	124674	No_constitutive_exon_found_in_species
TCAACAGTTGAACACTATATGACTTACTAATTCTGCCTATGTGGGAACAGGG	15793300	15793867	15793917	15793865	-1	2	fgenesh1_pm.C_scaffold_2001317	15792581	15796418	SUS6	15019	1427	124674	No_constitutive_exon_found_in_species
AATTACTATATATCCGAGTTCGATTTTACAAAACATTATATTGGGGATAGGG	15948536	15948750	15948800	15948748	-1	2	scaffold_202304.1	15947073	15950376	ALPHA_DOX2	15019	1427	124674	No_constitutive_exon_found_in_species
TCTGTAGCAAACTCTTTGGTTACCAAATCTAAATTTTGAAATATAGGGAGGT	15974201	15974305	15974151	15974203	1	2	fgenesh2_kg.2__1642__AT1G73720.1	15970475	15975244	SMU1	15019	1427	124674	No_constitutive_exon_found_in_species
TCTTCTTCTTCGGTCAATTCTTATTCTGGTTATGGAAGTTGGGAATGTAGAT	16114166	16114301	16114116	16114168	1	2	fgenesh2_kg.2__1674__AT1G74040.1	16111457	16114976	IMS1	15019	1427	124674	No_constitutive_exon_found_in_species
TGGAAACATTATGACTGTCTCTTAACCAGACCAACTTTTTGGGAATGCAGGG	16159732	16159831	16159682	16159734	1	2	fgenesh1_pm.C_scaffold_2001392	16157415	16159831	None	15019	1427	124674	No_constitutive_exon_found_in_species
GTGCAAGGTTGCTAATTATTCTCCTAATCTTCTTTGCTTATGGGTAATAGAA	16162685	16162802	16162635	16162687	1	2	fgenesh1_pm.C_scaffold_2001393	16160680	16163682	None	15019	1427	124674	No_constitutive_exon_found_in_species
TACCCTTTTTAATTTGTGTAATCTTGATCACTGAATCGGGTAAATAAAAGGT	16415600	16416167	16415550	16415602	1	2	fgenesh2_kg.2__1740__AT1G74730.1	16414949	16416223	None	15019	1427	124674	No_constitutive_exon_found_in_species
TGGTCCTGTTTTTAGCGTAATCTGAATTCAAATTTGGGGGAATTATAGAGAG	16447617	16447655	16447567	16447619	1	2	fgenesh1_pm.C_scaffold_2001449	16447296	16450283	BOR5	15019	1427	124674	No_constitutive_exon_found_in_species
AACGCTAACGTCAACAGCGTTATGTGGAGTGATACACTCGATATTGGGAGGA	16447687	16447806	16447637	16447689	1	2	fgenesh1_pm.C_scaffold_2001449	16447296	16450283	BOR5	15019	1427	124674	No_constitutive_exon_found_in_species
GATCTTTAAAACTCTTTCATATCTTGTGTTTTTGTTATGAAATTGGGCAGGG	16453253	16453459	16453509	16453457	-1	2	fgenesh1_pm.C_scaffold_2001450	16453253	16454980	None	15019	1427	124674	No_constitutive_exon_found_in_species
ATGACCACCAGCAAATTCACACTGACTTTTTTTTTTGGGCAATAAACCAGGG	16497837	16497933	16497983	16497931	-1	2	fgenesh2_kg.2__1765__AT1G74960.1	16495975	16499805	FAB1	15019	1427	124674	No_constitutive_exon_found_in_species
GAGAACAAGTGCGGTTGAGCCGGCAAAATCATTATTTGCAGGGAAGGTAGAG	16630295	16630473	16630245	16630297	1	2	fgenesh1_pm.C_scaffold_2001494	16629671	16630906	None	15019	1427	124674	No_constitutive_exon_found_in_species
TTTTTCTTGAAATATATCTATATGACTTATGAACTTGGTGTGGGATACAGGT	16913270	16913387	16913437	16913385	-1	2	scaffold_202534.1	16910114	16916224	VPS35B	15019	1427	124674	No_constitutive_exon_found_in_species
CATATTTGTCCATTTACACTTCTTCAAGTATTCGATACACTAATGGGGAGGT	16948376	16948536	16948326	16948378	1	2	fgenesh1_pm.C_scaffold_2001550	16945079	16951181	EXL6	15019	1427	124674	No_constitutive_exon_found_in_species
TAAAACATATTAGTAATGCTAATGTCTTCTATATGTTTATGGGAATATAGGA	17171948	17172202	17171898	17171950	1	2	scaffold_202601.1	17170854	17173093	None	15019	1427	124674	No_constitutive_exon_found_in_species
ATGATCTAGGTGACGTTAGGTGATGTTTAAATTGTGTGTTACATGGGCAGGT	17296210	17296304	17296354	17296302	-1	2	fgenesh1_pm.C_scaffold_2001622	17294854	17297333	SDG26	15019	1427	124674	No_constitutive_exon_found_in_species
TAATTACTTTGATAAACCTGCTAATGGGTTCATATTTATGGGCAATGCAGCG	17408432	17408514	17408564	17408512	-1	2	fgenesh2_kg.2__1982__AT1G76940.1	17407779	17409656	None	15019	1427	124674	No_constitutive_exon_found_in_species
GAATTACAAAATTTATGGCTTCTTTTATTTGTTTGGCTTTGGGACTGAAGGT	17638099	17638207	17638049	17638101	1	2	scaffold_202707.1	17637685	17639492	None	15019	1427	124674	No_constitutive_exon_found_in_species
CACTATGAATGGATCTGTAAAAATTTCTAACGGATTTATTGGTTGGGCAGTC	17657660	17657814	17657864	17657812	-1	2	fgenesh2_kg.2__2041__AT1G77470.1	17656909	17659532	RFC3	15019	1427	124674	No_constitutive_exon_found_in_species
TAATGGGTTTCTTGCTTTTGTTGCAATTGGTGGGAATTTGGGGATGTCAGGT	17829012	17829112	17829162	17829110	-1	2	fgenesh2_kg.2__2077__AT1G77810.1	17826839	17829442	None	15019	1427	124674	No_constitutive_exon_found_in_species
TTTTTTTGCTTGTTCTTGAAAACTTTGTATATTTTTTTGGTATGGGACAGGT	17845021	17845615	17845665	17845613	-1	2	fgenesh1_pm.C_scaffold_2001729	17845021	17846228	None	15019	1427	124674	No_constitutive_exon_found_in_species
AACATACTCGATAGAAGCTAGTAACCGTAGAGATCTACGGGATATGGTAGTT	17856568	17856642	17856518	17856570	1	2	fgenesh1_pg.C_scaffold_2002042	17855904	17857749	None	15019	1427	124674	No_constitutive_exon_found_in_species
GGTTATTCAACTTACCATTTTTTTTTTTTTTTTAATGTTTGGGGCTGCAGTT	17943182	17943335	17943132	17943184	1	2	fgenesh1_pm.C_scaffold_2001745	17936056	17943335	AST56	15019	1427	124674	No_constitutive_exon_found_in_species
CCTATACCTCTTTGCAATCGAATTAACATAACCTGTTTCTGGGATCACAGGA	18121978	18122138	18121928	18121980	1	2	scaffold_202795.1	18117943	18122703	None	15019	1427	124674	No_constitutive_exon_found_in_species
ACGTGTTTTCACAAAAAGAGTGTTTGTTTTTTTTGTATGGGGAAATGAAGCA	18123311	18123701	18123751	18123699	-1	2	Al_scaffold_0002_2538	18122942	18124428	None	15019	1427	124674	No_constitutive_exon_found_in_species
AAACCCAATTTTTATTCTCGTCAATTTCTTAATGCTTTGTTGGGAAACAGAT	18153926	18154139	18153876	18153928	1	2	scaffold_202808.1	18152144	18154139	None	15019	1427	124674	No_constitutive_exon_found_in_species
GCATATCGTATACCAACCTTTACCGTTTCTGCATTGTTTGCTGTGGGAAGTT	18259709	18259939	18259989	18259937	-1	2	fgenesh2_kg.2__2148__AT1G78540.1	18258665	18262264	SHB	15019	1427	124674	No_constitutive_exon_found_in_species
AAAATTAGTCCATTATTTTCATCTCAGTAGAATTCATTTGGGAATTGCAGAA	18306360	18306447	18306310	18306362	1	2	scaffold_202843.1	18305851	18308154	None	15019	1427	124674	No_constitutive_exon_found_in_species
CTTACATCCATCTGACATCAATTGTTCTTATATCACTTGTGGGATTGTAGGG	18354819	18354967	18355017	18354965	-1	2	fgenesh2_kg.2__2173__AT1G78800.1	18353764	18356111	None	15019	1427	124674	No_constitutive_exon_found_in_species
TTTGACAGTTTTCGTAATCAGATTGGTAATATATAAGTATTGGGATGCAGGT	18387651	18387778	18387601	18387653	1	2	fgenesh2_kg.2__2185__AT1G78900.1	18387036	18391885	VHA-A	15019	1427	124674	No_constitutive_exon_found_in_species
GCGATTCCAGGATTAGGGTTTTACTTGTTTGGTTTTTGTGGGTAACGCAGAT	18547254	18547270	18547320	18547268	-1	2	Al_scaffold_0002_2633	18542281	18550072	None	15019	1427	124674	No_constitutive_exon_found_in_species
TACTTCCACGCTTGTTAGAAATGTTATGATTAATGCTAGCGGGACATCAGAT	18572327	18572364	18572414	18572362	-1	2	fgenesh2_kg.2__2223__AT1G79245.1	18551858	18578130	None	15019	1427	124674	No_constitutive_exon_found_in_species
TCTTTTTCTTGTGCAGCCAAGTCACCATGTCTCGTCCTTGGGGCCAAAAGAA	18580438	18581147	18581197	18581145	-1	2	fgenesh1_pm.C_scaffold_2001851	18579429	18581310	AGC1.7	15019	1427	124674	No_constitutive_exon_found_in_species
TAATAATATAATATAATAATCTAACAACTTATTTGGATCTATGGGTGCAGAA	18664875	18664942	18664992	18664940	-1	2	fgenesh2_kg.2__2239__AT1G79430.2	18663545	18665498	APL	15019	1427	124674	No_constitutive_exon_found_in_species
ATTATATGTTAATTATTTTATTTTAATTGAATTGAAAATAAAATGGGTAGTT	18756635	18756773	18756585	18756637	1	2	Al_scaffold_0002_2677	18756411	18756773	None	15019	1427	124674	No_constitutive_exon_found_in_species
ATTCAGAAGGTAAGGTATTTTAACAAGGCTATAAATAAACTGGGATGCAGGA	18766179	18766274	18766324	18766272	-1	2	Al_scaffold_0002_2681	18763762	18767749	ATNHX6	15019	1427	124674	No_constitutive_exon_found_in_species
CTTTCTTTGCATTGTCCACTAAGCTGCTTACGTTTTTGTTTTGGGGGCAGAA	18782731	18782986	18783036	18782984	-1	2	scaffold_202951.1	18779048	18783254	None	15019	1427	124674	No_constitutive_exon_found_in_species
ATAAATTGGGCACTTTATTTTTTCCAGTTTACGGAGATTGATAGGGATAGAG	18797515	18797594	18797465	18797517	1	2	fgenesh2_kg.2__2274__AT1G79690.1	18797390	18802517	atnudt3	15019	1427	124674	No_constitutive_exon_found_in_species
ATATAGATCCAGAATCCATGTTATTTTTCCTGAACTTTCTTAGGGTGCAGGG	18981747	18981867	18981917	18981865	-1	2	scaffold_203010.1	18980923	18983181	None	15019	1427	124674	No_constitutive_exon_found_in_species
AGAAGAAGCTACACAGTGGGAAGAAGAAGCTACACAGTGGGAAGAAGAAGCT	19012135	19012437	19012085	19012137	1	2	fgenesh2_kg.2__2331__AT1G80480.1	19012085	19014414	PTAC17	15019	1427	124674	No_constitutive_exon_found_in_species
ATCCTTTGGATAAAGTGTTTCTAAATGTTGAGATCTGAATGGGATAACAGGG	19129118	19129145	19129195	19129143	-1	2	fgenesh1_pm.C_scaffold_2001974	19129118	19130805	PSF1	15019	1427	124674	No_constitutive_exon_found_in_species
ACTCAATTTGCTTTCCGGGTGAATGATAAACTGTGCTTGTTGGGGATCAGAA	19286428	19286504	19286378	19286430	1	2	fgenesh2_kg.2__2421__AT1G79790.1	19286156	19287410	None	15019	1427	124674	No_constitutive_exon_found_in_species
TATTCTGAGATGCTTCATACTACATCTCTTTTTGCTTTCGGGTATGACAGGA	18826	18957	19007	18955	-1	3	fgenesh2_kg.3__9__AT3G02030.1	17018	20943	None	15019	1427	124674	No_constitutive_exon_found_in_species
CTGCTTAAAACAATAATTTGCTGAGGTTTTGTTGCTTTGTGTGGGTATAGGA	106621	107037	106571	106623	1	3	fgenesh2_kg.3__36__AT3G01790.2	105142	107037	None	15019	1427	124674	No_constitutive_exon_found_in_species
GCAGAGGATGCTGAAAGCTCGCGGAATCAAAGGGAGAGAAGGGTTTAAAGAA	146343	146833	146883	146831	-1	3	fgenesh2_kg.3__49__AT3G01670.1	146273	149535	None	15019	1427	124674	No_constitutive_exon_found_in_species
ATTTATGTCAAAATTCCTTAACCAGTTCTTCCCTATTATATAATGGGCAGGT	150224	150530	150580	150528	-1	3	fgenesh1_pg.C_scaffold_3000042	150224	151129	None	15019	1427	124674	No_constitutive_exon_found_in_species
TTCTTGATGAAGATTTAATTGATTTGATTGATGTTTTTGGGAGGAACCAGGA	182302	182384	182252	182304	1	3	fgenesh2_kg.3__61__AT3G01550.1	181100	184609	ATPPT2	15019	1427	124674	No_constitutive_exon_found_in_species
ATAGAAAATATGATTCTGACTTTGAGATTGTATAAATTTTTGATGGGAAGTA	188466	188636	188416	188468	1	3	fgenesh2_kg.3__63__AT3G01540.2	184859	188911	DRH1	15019	1427	124674	No_constitutive_exon_found_in_species
GCTTCTTCGTCAGTAGATTAGACTAAACTGTGTGGCAAAACAATGGGTAGAT	382403	382528	382353	382405	1	3	fgenesh2_kg.3__117__AT3G01140.1	382017	383790	MYB106	15019	1427	124674	No_constitutive_exon_found_in_species
GTATAATGTTCATGGCATTTCCAATTAAATATTTAATATTGGGATTATAGAA	405725	405872	405922	405870	-1	3	fgenesh1_pm.C_scaffold_3000098	405324	407429	WRKY58	15019	1427	124674	No_constitutive_exon_found_in_species
ATCTATGGTTTAATTTTGAATAATTTTCATCTTCCGGTTATTGGGAGTAGGT	452883	453014	453064	453012	-1	3	fgenesh2_kg.3__141__AT3G02110.1	452129	455152	scpl25	15019	1427	124674	No_constitutive_exon_found_in_species
ATTCAGGAAACAGAAGCTGAAATAAACAGAGTCTTTTATGGGAATTGCAGGA	482144	483782	483832	483780	-1	3	scaffold_300149.1	481008	484248	LNG2	15019	1427	124674	No_constitutive_exon_found_in_species
TTCTTTTACTTAATTGATAACCTTTCTTGATTGGATTTTCATGTGGGCAGTG	517270	517436	517486	517434	-1	3	scaffold_300160.1	515978	518202	None	15019	1427	124674	No_constitutive_exon_found_in_species
AACCAATTAACTTTTTGAAAAATAGTTACTTATGTTTTTGGGGTTTGAAGGA	639026	639200	638976	639028	1	3	Al_scaffold_0003_179	637091	639200	None	15019	1427	124674	No_constitutive_exon_found_in_species
ATGATCCATCATCAGAGTGAGTAGACTTTGTCTTGTTTTGGGGAATGTAGGT	747049	747239	747289	747237	-1	3	fgenesh2_kg.3__224__AT3G02810.1	745407	747878	None	15019	1427	124674	No_constitutive_exon_found_in_species
ATGTTCTTTAATCTTAGTAACTTAGCTTTCGTTATTTAATGTTGGGACAGGC	766200	766360	766410	766358	-1	3	fgenesh2_kg.3__230__AT3G02860.2	764872	767155	None	15019	1427	124674	No_constitutive_exon_found_in_species
GGCTGAGCCTGAGGAGCATCCAAGCAACTCCCAGCATTTTCAACCGGGAGAC	807459	807697	807747	807695	-1	3	Al_scaffold_0003_226	807459	808310	None	15019	1427	124674	No_constitutive_exon_found_in_species
TACGCGATCTATGTTGAGTTTGTGATTGTGAACGTTTTTTGGGAATGTAGGT	822910	823041	823091	823039	-1	3	scaffold_300245.1	822910	823751	THO7	15019	1427	124674	No_constitutive_exon_found_in_species
CGAAGCTAGGTCACGCGTGACGGCGGAGGAGTTAACGGGGATGATCAAAGAA	835087	835197	835037	835089	1	3	fgenesh2_kg.3__247__AT3G03000.1	834573	835355	None	15019	1427	124674	No_constitutive_exon_found_in_species
TAAGGCCGCAACAACAAGTTACCGAACATCATCTGCAAAATGTGGGACAGAA	842081	842971	842031	842083	1	3	scaffold_300251.1	839355	842971	None	15019	1427	124674	No_constitutive_exon_found_in_species
ACCCTTTTGTCCACCAAGTTAAACTGACACATAAAAATTTGTGAAGGGAGGT	916579	916944	916994	916942	-1	3	fgenesh2_kg.3__256__AT3G03090.1	902091	919272	AtVGT1	15019	1427	124674	No_constitutive_exon_found_in_species
GGTGGTGTTGATATTTTATATGCTCAGAGTGGTTTCTTTTGGGTTTAAAGGG	971016	971088	971138	971086	-1	3	fgenesh2_kg.3__272__AT3G03250.1	970342	975517	UGP	15019	1427	124674	No_constitutive_exon_found_in_species
TCTACTGTCTATATTCGATGACCATGGATGCTGATGCCATGGGAACTGAGAC	999441	999485	999535	999483	-1	3	fgenesh1_pm.C_scaffold_3000229	992645	1005005	None	15019	1427	124674	No_constitutive_exon_found_in_species
GTGAGGTCAAACACTATTCATCTTCTTACCAACCATTTTAATGAGGGCAGGA	1010472	1010560	1010422	1010474	1	3	fgenesh2_kg.3__282__AT3G03320.1	1009428	1011032	None	15019	1427	124674	No_constitutive_exon_found_in_species
GTTTTTATCTTGACTCAGTCTTTGCTCATTGCAAATATCTGGGACTGCAGGG	1189963	1190020	1189913	1189965	1	3	scaffold_300355.1	1188048	1193624	RIF10	15019	1427	124674	No_constitutive_exon_found_in_species
AGAACATATTGGAATAGTTCATGATAGTCAATTTTTGGGTGTGTAGACAGTT	1254614	1254688	1254564	1254616	1	3	fgenesh1_pm.C_scaffold_3000276	1253093	1255260	SYP131	15019	1427	124674	No_constitutive_exon_found_in_species
ACATTGAAAATCCTCACTTTTTGGATAAATTCTTCAGCTGGGACGATCAGAG	1274196	1274370	1274146	1274198	1	3	fgenesh2_kg.3__342__AT3G03880.1	1273877	1275357	None	15019	1427	124674	No_constitutive_exon_found_in_species
TTTTTTTGGTGTTGGCTAAGTAATTTTGAATTTTGTAATGGGGATTGCAGGA	1550504	1550574	1550454	1550506	1	3	fgenesh2_kg.3__410__AT3G04530.1	1549613	1550728	PPCK2	15019	1427	124674	No_constitutive_exon_found_in_species
ATAGCTAAACTCATAAAGCTTTCCCATTTCACACACTAACTGGGAACCAGGA	1746380	1746446	1746330	1746382	1	3	Al_scaffold_0003_445	1745797	1747242	None	15019	1427	124674	No_constitutive_exon_found_in_species
GGGTTTTGTAATGTAGGGATTTTATGTGATACTGTTTTCTGGGATGACAGAT	1816009	1816165	1816215	1816163	-1	3	fgenesh1_pg.C_scaffold_3000429	1811611	1816550	None	15019	1427	124674	No_constitutive_exon_found_in_species
TATGTGTCTTTATCATATGAATTGGGTAAATTAACGGGTGTGAAATGCAGTT	1811611	1811727	1811777	1811725	-1	3	fgenesh1_pg.C_scaffold_3000429	1811611	1816550	None	15019	1427	124674	No_constitutive_exon_found_in_species
GTAGTTTGTGGTTTGTATTTACTATACTTTGGAATTCATGAAGGGAGCAGTT	1995194	1995470	1995520	1995468	-1	3	scaffold_300582.1	1992777	1995713	None	15019	1427	124674	No_constitutive_exon_found_in_species
ACAATATTTCCTGTTAACTAAAACCTGAGGAAATCAATGCTGGGTAGCAGGA	2075566	2075708	2075516	2075568	1	3	fgenesh2_kg.3__538__AT3G05480.1	2073173	2076203	RAD9	15019	1427	124674	No_constitutive_exon_found_in_species
GATGAATGTTGAAATTGCGGATCTTGTGTTTTTCTTTAATGGGGATTCAGGA	2093795	2093912	2093745	2093797	1	3	scaffold_300607.1	2093197	2095868	RPT5A	15019	1427	124674	No_constitutive_exon_found_in_species
TATTATAGCTTTGCGGTATCTATTTGATGGATGTGCTTTTGGGATTGCAGAT	2197310	2197446	2197496	2197444	-1	3	fgenesh2_kg.3__564__AT3G05700.1	2195805	2198237	None	15019	1427	124674	No_constitutive_exon_found_in_species
ACGCATGGTAGATTTCGGATAACTGAATTTTGATCCTGATCTGGGAACAGAT	2228971	2229054	2228921	2228973	1	3	scaffold_300642.1	2227416	2229272	None	15019	1427	124674	No_constitutive_exon_found_in_species
CTTAAATGTGCTAATTTCAGTATCTAATTTTGGTTTTTTTTGGGGAAAAGGC	2507456	2507561	2507406	2507458	1	3	scaffold_300711.1	2507031	2509003	AT-P4H-2	15019	1427	124674	No_constitutive_exon_found_in_species
TTGCTTCTGAAGCAAGTTTTCATCGTTTTTTTTTTTTGTTGGGGACATAGAT	2579628	2579684	2579734	2579682	-1	3	fgenesh2_kg.3__646__AT3G06420.1	2578562	2579929	None	15019	1427	124674	No_constitutive_exon_found_in_species
TTGAATTTCATTTATAACATTTATTTTGTTCTTTTTCTGTTATGGGACAGAT	2636707	2636821	2636657	2636709	1	3	scaffold_300738.1	2635244	2636821	None	15019	1427	124674	No_constitutive_exon_found_in_species
GGATTGCTTGTATGGTCTCGTATGCGTCCATTCTCTAGGGATTGAAGAAGCT	2652853	2653252	2653302	2653250	-1	3	fgenesh2_kg.3__648__AT3G06440.1	2641723	2653584	None	15019	1427	124674	No_constitutive_exon_found_in_species
TTTTTGTTGCACTGGGTTGATCCAATCATTGTTGTGGGTCAATATAACAGGT	2667890	2668107	2668157	2668105	-1	3	scaffold_300749.1	2667678	2669641	PDK	15019	1427	124674	No_constitutive_exon_found_in_species
ATCATTTCTGAAGATTCTTAAGATGAGTTTATGATTTGGGATGGACATAGGC	2773266	2773343	2773393	2773341	-1	3	fgenesh2_kg.3__674__AT3G06650.1	2770944	2775211	ACLB-1	15019	1427	124674	No_constitutive_exon_found_in_species
TGTTTTCGTTTATTTAGGACTGAAATAATAATTGGCTCTTCGGGTAATAGGT	2806715	2806817	2806867	2806815	-1	3	fgenesh2_kg.3__684__AT3G06670.1	2803899	2811815	None	15019	1427	124674	No_constitutive_exon_found_in_species
TCTCAAGTCTTTCTTTTTAATTTTTTTTTTCTGTATTGGGTGAAAAGTAGGG	2930000	2930140	2929950	2930002	1	3	fgenesh1_pm.C_scaffold_3000577	2929811	2930140	LCR44	15019	1427	124674	No_constitutive_exon_found_in_species
TATTTTGGTATAATTAGACAATGAAGGTGGGTATCCAAACTGGGGTAGAGGC	2959292	2959328	2959378	2959326	-1	3	Al_scaffold_0003_723	2958400	2960820	None	15019	1427	124674	No_constitutive_exon_found_in_species
AGGCAGAAACGACGGGTATGGTGGAGGAAGAGATGACGGGTATGGTGGAGGG	2958400	2958871	2958921	2958869	-1	3	Al_scaffold_0003_723	2958400	2960820	None	15019	1427	124674	No_constitutive_exon_found_in_species
TTTACATCTGACTAAGACTCTGGTTTTTTTTTTTTTTTTTGGGGGGGTAGGA	3213378	3213438	3213328	3213380	1	3	Al_scaffold_0003_789	3211338	3213438	ADT2	15019	1427	124674	No_constitutive_exon_found_in_species
ACAATGTTGAATGCTCCTTTTTTTAAATACTTTTATGTTTCAATGGGCAGAC	3248503	3248562	3248612	3248560	-1	3	fgenesh2_kg.3__811__AT3G07740.1	3246788	3250063	ADA2A	15019	1427	124674	No_constitutive_exon_found_in_species
TGTTAGAATACAGTAAACTTGTTCATTAGAGGAGTTTTGGGAATGTGCAGGA	3287935	3288035	3287885	3287937	1	3	fgenesh2_kg.3__825__AT3G07860.1	3287445	3288988	None	15019	1427	124674	No_constitutive_exon_found_in_species
TTTGCTTGTTTTGCTTTGTTTGATGTTGAGTGTTTGTTTTTGTTGGGAAGGC	3319985	3320153	3319935	3319987	1	3	scaffold_300940.1	3318788	3321640	None	15019	1427	124674	No_constitutive_exon_found_in_species
TTTCACTATTCAGTTTAAACTTATTATTCGGGTTTTTGTTTTGGGAGCAGGG	3528316	3528414	3528464	3528412	-1	3	fgenesh2_kg.3__902__AT3G08947.1	3528316	3530285	None	15019	1427	124674	No_constitutive_exon_found_in_species
CTGTTTTTTGGTGGTTGGAGTTTTGATATAAAAACATGTTGTGGGTGAAGGT	3539898	3540101	3539848	3539900	1	3	fgenesh2_kg.3__904__AT3G08950.1	3537889	3540197	HCC1	15019	1427	124674	No_constitutive_exon_found_in_species
TTGGCGTCTCTTTCATCTCATCACCTAAACCATTGTGGGTGTAAAAATAGGT	3613089	3613628	3613678	3613626	-1	3	fgenesh2_kg.3__923__AT3G09100.2	3613089	3618835	None	15019	1427	124674	No_constitutive_exon_found_in_species
AGATTGGAACTTTAGATTTTATCTATCAACTTTTTTTCTATGTTGGGAAGAT	3704307	3704430	3704257	3704309	1	3	scaffold_301056.1	3704034	3704601	None	15019	1427	124674	No_constitutive_exon_found_in_species
GCGTTTGTGAGTTGTCTCTGAGAGTTTCTTTTTGCTGGGAAAATTTGAAGAT	3817010	3817185	3816960	3817012	1	3	fgenesh2_kg.3__985__AT3G09640.2	3816758	3818760	APX2	15019	1427	124674	No_constitutive_exon_found_in_species
TCATAAATATCTTTCATTGCATGAGAGAATTGACACAAAATGGGAAACAGGT	3826033	3826177	3826227	3826175	-1	3	fgenesh1_pm.C_scaffold_3000784	3821731	3826691	MCM8	15019	1427	124674	No_constitutive_exon_found_in_species
AGGAAGGCATTCCTTTAGACCAGCAATGACTTATCTTTGCGGGTAAACAGCT	3875301	3877233	3877283	3877231	-1	3	fgenesh2_kg.3__1003__AT3G09790.1	3875301	3877524	UBQ8	15019	1427	124674	No_constitutive_exon_found_in_species
AGTTAATCCCATTACAGAATGCATCTAATACAAAACATTAATGGGTGCAGGT	4013265	4013336	4013386	4013334	-1	3	scaffold_301151.1	4012574	4015209	OMR1	15019	1427	124674	No_constitutive_exon_found_in_species
CACTTGTGGTGTGGTCCTTTATTAATGAGGGGTTTGTCGGGGTTGGGCAGGG	4072341	4072524	4072291	4072343	1	3	scaffold_301166.1	4069976	4072524	None	15019	1427	124674	No_constitutive_exon_found_in_species
CAAGATTCAAAGACTTTTTGTGAATTTTGTGAGGTTATTTGGGTGAACAGTG	4175670	4175784	4175620	4175672	1	3	fgenesh2_kg.3__1078__AT3G10450.1	4173324	4176109	SCPL7	15019	1427	124674	No_constitutive_exon_found_in_species
ATTTGAATTCTGCTTGATTTTTTGATTTTGTTGTTTTTGGTGGGAATTAGAC	4201531	4201809	4201481	4201533	1	3	fgenesh2_kg.3__1085__AT3G10500.1	4201152	4203659	anac053	15019	1427	124674	No_constitutive_exon_found_in_species
TGTTGTTTAATGGGATTGTGTTGTTGACTTTGTTTTGGAATTGTGGGAAGGA	4201889	4202072	4201839	4201891	1	3	fgenesh2_kg.3__1085__AT3G10500.1	4201152	4203659	anac053	15019	1427	124674	No_constitutive_exon_found_in_species
TCCTGGCTCCCGAATATAAAGATTGTGTGTTTTATATATGGGATGCACAGAG	4346927	4346980	4346877	4346929	1	3	fgenesh1_pm.C_scaffold_3000896	4345845	4348020	None	15019	1427	124674	No_constitutive_exon_found_in_species
ATATGTGAGATAAATGGATTTTAAAGAAAAAGATTTTGTTTGGGGTGCAGGA	4385693	4385771	4385643	4385695	1	3	fgenesh2_kg.3__1134__AT3G10920.1	4384233	4386208	MSD1	15019	1427	124674	No_constitutive_exon_found_in_species
TATTGCTGACAATAAAAATATTAAAATTGCGTGTTGGGTGTGTGAAACAGAA	4640263	4640338	4640388	4640336	-1	3	scaffold_301330.1	4640263	4642445	None	15019	1427	124674	No_constitutive_exon_found_in_species
TGAAGCTAATCTAAATCTGAAAACTTTGATGATATTTTTTGGGAAGAAAGGG	4705007	4705113	4705163	4705111	-1	3	fgenesh2_kg.3__1218__AT3G11720.1	4703508	4706324	None	15019	1427	124674	No_constitutive_exon_found_in_species
ACTGATGTCTCAACTGATGGTGACACAGATCATAGAGATCTGGGGGTTAGCT	4942172	4942265	4942122	4942174	1	3	fgenesh2_kg.3__1288__AT3G12250.4	4942101	4944157	TGA6	15019	1427	124674	No_constitutive_exon_found_in_species
GACCAAGTTTTAACCTTTTATAAATCTAATATTTTTAATATGCCAGGGAGGA	4962987	4963163	4963213	4963161	-1	3	fgenesh1_pm.C_scaffold_3001026	4961264	4966517	None	15019	1427	124674	No_constitutive_exon_found_in_species
TGTTAGTAATTGCGAGATTAATGAGCTTAATATTAAAAACATGGGCGCAGGT	4999555	4999713	4999763	4999711	-1	3	scaffold_301427.1	4999555	5000873	ATCYSB	15019	1427	124674	No_constitutive_exon_found_in_species
GTGGATTTATAGCCTCTACTAACTGAAGTTTTTGTCTGTGGCTGGGATAGGC	5016912	5017452	5016862	5016914	1	3	fgenesh1_pm.C_scaffold_3001040	5016380	5019160	None	15019	1427	124674	No_constitutive_exon_found_in_species
TCGTTTTGTGTGCAAATAGATAGATAGATTGAGAACCTGTGGGTGTGCAGGG	5052492	5052957	5053007	5052955	-1	3	fgenesh2_kg.3__1322__AT3G12620.1	5052492	5054707	None	15019	1427	124674	No_constitutive_exon_found_in_species
AACCAAAGTGTATGCATTGTATTTAACATTAAATTGATGGGGTGGAATAGAT	5086586	5087510	5086536	5086588	1	3	fgenesh2_kg.3__1333__AT3G12700.1	5085432	5087510	None	15019	1427	124674	No_constitutive_exon_found_in_species
CAAAACAGGAATTTGAATTGGTTTTTCTTTTGGTTTAATAATGTGGGCAGCG	5105665	5105768	5105615	5105667	1	3	fgenesh1_pg.C_scaffold_3001152	5105287	5107136	None	15019	1427	124674	No_constitutive_exon_found_in_species
GTTTCACCGATATTATCGGAAGGACAAAGTCGTCAATATAAAGGGGATAGTA	5131441	5131493	5131543	5131491	-1	3	fgenesh2_kg.3__1347__AT3G12830.1	5131441	5132427	None	15019	1427	124674	No_constitutive_exon_found_in_species
AATGGACGTTGTGTGATTGGTGAATGTGTGATTTGGGGTTTGAAAATCAGGG	5192140	5192290	5192340	5192288	-1	3	fgenesh2_kg.3__1358__AT3G12950.1	5190543	5192942	None	15019	1427	124674	No_constitutive_exon_found_in_species
TAGGAGTTGTTAGAAGCTAATCCGAATTACTTTCTATGTTGGGGACCCAGGT	5252852	5252929	5252802	5252854	1	3	fgenesh2_kg.3__1376__AT3G13060.2	5251676	5255221	ECT5	15019	1427	124674	No_constitutive_exon_found_in_species
CTATGTTCTTTAAAAGTAAAACCCACAATGTTTGTTCATCTGGGAAGCAGGG	5263252	5263432	5263482	5263430	-1	3	fgenesh2_kg.3__1382__AT3G13070.1	5262799	5266650	None	15019	1427	124674	No_constitutive_exon_found_in_species
AAAGCATCGTCAATGTTTTGAACTAATCAAGGTCTTTTTTGGGTGTGCAGAT	5262799	5263171	5263221	5263169	-1	3	fgenesh2_kg.3__1382__AT3G13070.1	5262799	5266650	None	15019	1427	124674	No_constitutive_exon_found_in_species
TTATGCTATACCTTTTTTAACAGGGCTCAATGTATATATTGGCTGGGCAGAG	5321720	5322224	5322274	5322222	-1	3	fgenesh2_kg.3__1403__AT3G13222.1	5321720	5325095	GIP1	15019	1427	124674	No_constitutive_exon_found_in_species
TTGTATATTTGGATACTTAGTCCTGACAATGGTTTTGGGTGACGTGGCAGGA	5436254	5437361	5436204	5436256	1	3	fgenesh2_kg.3__1422__AT3G13400.1	5435729	5437866	sks13	15019	1427	124674	No_constitutive_exon_found_in_species
TGCTGTCCATTCAAGTTGTGTAACTCGTTTTGGTGTGTGGGATGGAAAAGAT	5528546	5528776	5528826	5528774	-1	3	Al_scaffold_0003_1393	5528546	5529808	None	15019	1427	124674	No_constitutive_exon_found_in_species
GTAGATAAATCTATATGAGAAATGTAATAATAAACAGTCTGTGTGGGCAGGA	5604108	5604183	5604233	5604181	-1	3	fgenesh2_kg.3__1470__AT3G13710.1	5602893	5606035	None	15019	1427	124674	No_constitutive_exon_found_in_species
AAATCTAGTGTTTCGTTTCTTATCTCTGGATGTGTGCTTTGGGTGTGTAGAT	5625854	5625950	5625804	5625856	1	3	scaffold_301587.1	5625299	5630128	BGAL1	15019	1427	124674	No_constitutive_exon_found_in_species
TCATTCCCTATTAGGTTATCACTGATAATAATCTCTTAATCCAAAGGGAGTT	5854341	5854429	5854479	5854427	-1	3	fgenesh2_kg.3__1531__AT3G14170.1	5853504	5855670	None	15019	1427	124674	No_constitutive_exon_found_in_species
TCTCTGTCTGCTTGTTGATCTAGTAACAGTATATTTCTCGGGGAATGCAGGG	6194544	6194784	6194494	6194546	1	3	fgenesh2_kg.3__1598__AT3G14830.1	6193088	6196004	None	15019	1427	124674	No_constitutive_exon_found_in_species
GTAGGCTTCTTTAAACTAACTTCTTACTTCATTTCGCTGCGGGATTGCAGAA	6219822	6219900	6219772	6219824	1	3	Al_scaffold_0003_1541	6217333	6221985	None	15019	1427	124674	No_constitutive_exon_found_in_species
TCACATCTTAGTATTTAAATCTTTGTTTTTTTGCAATGGGGAATTGACAGGA	6292179	6292358	6292408	6292356	-1	3	fgenesh2_kg.3__1637__AT3G15070.1	6291849	6294740	None	15019	1427	124674	No_constitutive_exon_found_in_species
GAGTAATATATGAACTTATGTTCTTCTTCTCTATTTTTTTTATGGGGAAGCC	6382042	6382319	6381992	6382044	1	3	fgenesh2_kg.3__1659__AT3G15260.2	6381210	6385125	None	15019	1427	124674	No_constitutive_exon_found_in_species
TTTTCTTACATTATTTTTTTTTTTTTTTGCTTTTGTTGTTATTGGGACAGAT	6431826	6431966	6431776	6431828	1	3	fgenesh2_kg.3__1674__AT3G15355.1	6429892	6433099	UBC25	15019	1427	124674	No_constitutive_exon_found_in_species
AATAAATATTCAAAGTTGTAATAAAATCCCTGACTTGAGGATAGGGGGAGAC	6624202	6624239	6624289	6624237	-1	3	Al_scaffold_0003_1645	6622905	6624379	None	15019	1427	124674	No_constitutive_exon_found_in_species
TTTTGATAGGATTTCCCGGGAAAGTAAGTTTTTTTTTTCTTGGGATGCAGAG	6631429	6631674	6631379	6631431	1	3	Al_scaffold_0003_1648	6631186	6631674	None	15019	1427	124674	No_constitutive_exon_found_in_species
CTTAAATCTGAGTTTTGTACTTTTTAACTAAAATAAATGGGTGGGGACAGGT	6646089	6646227	6646039	6646091	1	3	scaffold_301851.1	6645094	6647236	ROD1	15019	1427	124674	No_constitutive_exon_found_in_species
TGCAACAAAGAGAGACTGGTTAAATTAAAAAATTTGGTGGGGTGGGACAGAT	6655563	6655701	6655513	6655565	1	3	fgenesh1_pg.C_scaffold_3001474	6655020	6656381	None	15019	1427	124674	No_constitutive_exon_found_in_species
GACAAAAATGCAATGTTTCTCATCGTAATCATTGTTTTTGATGGGAACAGGT	6685311	6685574	6685624	6685572	-1	3	scaffold_301862.1	6685311	6687925	None	15019	1427	124674	No_constitutive_exon_found_in_species
TCTTGCATACAGAATTTGCTGACGTATTTCACCTTTTCTTGGGAATGCAGTG	6707056	6707173	6707223	6707171	-1	3	fgenesh2_kg.3__1753__AT3G15980.3	6704424	6711530	None	15019	1427	124674	No_constitutive_exon_found_in_species
GATTGTTTGCACGCTGGTTGCATAGTCCCAGATGGGCCGAATGGGTTAAGGT	6738303	6738505	6738253	6738305	1	3	fgenesh2_kg.3__1760__AT3G16030.1	6737345	6740379	None	15019	1427	124674	No_constitutive_exon_found_in_species
ATGCTTAAAACCTTTTTCTTTGATTAATGAGTTATATCTTGGGATGCAAGCT	6768253	6768609	6768203	6768255	1	3	fgenesh2_kg.3__1768__AT3G16130.1	6767902	6770336	ATROPGEF13	15019	1427	124674	No_constitutive_exon_found_in_species
TTTATTAATTGGTCTTTCGCTAAAAGAAAATATATTTATGGTGGGAACAGGT	6993435	6993606	6993656	6993604	-1	3	fgenesh2_kg.3__1819__AT3G16550.1	6993435	6995960	DEGP12	15019	1427	124674	No_constitutive_exon_found_in_species
TTTAACTCTGATTCATGGAAGGTTGTTGATTTCACTCCTGACGGGGATAGGC	7139063	7139177	7139227	7139175	-1	3	fgenesh1_pm.C_scaffold_3001462	7138581	7139788	None	15019	1427	124674	No_constitutive_exon_found_in_species
AGTTTATAATTAAATGTAAATGTTTTTTTGTTTTCTTGTTGGGAATGTAGGC	7303553	7303856	7303906	7303854	-1	3	fgenesh1_pm.C_scaffold_3001493	7303553	7304448	None	15019	1427	124674	No_constitutive_exon_found_in_species
CGGTTTATTCTAAGATCCGGATTTCGTCGAGAAGAAGTTGGGTAAAGCAGCA	7372300	7373328	7373378	7373326	-1	3	Al_scaffold_0003_1818	7371772	7373482	None	15019	1427	124674	No_constitutive_exon_found_in_species
TAAACATATGAAAGATAAAAATGTTTATGTTTGATTTTGGGGTGATGCAGTT	7464062	7464125	7464175	7464123	-1	3	fgenesh2_kg.3__1928__AT3G17510.1	7463775	7467613	CIPK1	15019	1427	124674	No_constitutive_exon_found_in_species
CCAATCTCCATGGAATTAACATGGACGTCGCTCCCTTGTTTGAAGGGGAGTT	7491193	7492124	7491143	7491195	1	3	fgenesh2_kg.3__1933__AT3G17560.1	7490911	7492124	None	15019	1427	124674	No_constitutive_exon_found_in_species
AAGCTTCAAGCATCAGTTTATTTTGTTTGCTTCTGCTTGGCAAAGGGTAGGT	7591394	7591568	7591618	7591566	-1	3	scaffold_302099.1	7589094	7593117	None	15019	1427	124674	No_constitutive_exon_found_in_species
AAGAGAATGTGAAATTGATTTGTTGTTTTGTGTGTTTTGGGTGAGAGCAGAG	7681939	7682055	7681889	7681941	1	3	fgenesh2_kg.3__1987__AT3G18000.1	7681652	7684890	NMT1	15019	1427	124674	No_constitutive_exon_found_in_species
TCTATTTAGATTTAAATCATGGGTAAAATTCTTTGTTATATGGGATGCAGAT	7683402	7683544	7683352	7683404	1	3	fgenesh2_kg.3__1987__AT3G18000.1	7681652	7684890	NMT1	15019	1427	124674	No_constitutive_exon_found_in_species
CTTAACTTTAGGTTTAATAGAAAACTGATTGGATTTACTCTAATGGGCAGCG	7890124	7890593	7890074	7890126	1	3	scaffold_302176.1	7888739	7892775	EMB1865	15019	1427	124674	No_constitutive_exon_found_in_species
GTAGACAAGTGTTTTGACCATGTGTCTTGTGTTTTACTTTGGGGTTGTAGCA	7903344	7903419	7903294	7903346	1	3	fgenesh2_kg.3__2046__AT3G18430.1	7902047	7903707	None	15019	1427	124674	No_constitutive_exon_found_in_species
CTTGCTCACTTAAACTAGATAAAACTAAATTTGTTGATTGATGGGTGTAGGA	8264223	8264409	8264173	8264225	1	3	fgenesh2_kg.3__2134__AT3G19184.1	8262662	8264465	None	15019	1427	124674	No_constitutive_exon_found_in_species
TTGTCATCAATGAGTGCTGACTTGAGTTGGTTTGAATGTTTGGGAAATAGGA	8341324	8341546	8341596	8341544	-1	3	fgenesh1_pg.C_scaffold_3001831	8341324	8344039	None	15019	1427	124674	No_constitutive_exon_found_in_species
CTTATGATTGAGCTTAATGTTGATGAATTTGTTATTATTTTGGTGGGAAGGT	8492123	8492293	8492343	8492291	-1	3	fgenesh1_pm.C_scaffold_3001732	8489819	8493148	None	15019	1427	124674	No_constitutive_exon_found_in_species
CGTTACTAAGATTAGTCGTACTACAACAAGATCTTTTGTGCAATGGGAAGCA	8567152	8567218	8567102	8567154	1	3	scaffold_302339.1	8564879	8567566	None	15019	1427	124674	No_constitutive_exon_found_in_species
TTCCTATGTTGCCTTGTGAATGGATAATGGGTTGTGAATGGATGGGCAAGAC	8625429	8625517	8625567	8625515	-1	3	fgenesh1_pg.C_scaffold_3001892	8625070	8625978	None	15019	1427	124674	No_constitutive_exon_found_in_species
AAAATCACTTTTCTTGGTCAATTTTTCTCTGTTTGTGTTTTTGGGGACAGTG	8832669	8832928	8832619	8832671	1	3	fgenesh1_pg.C_scaffold_3001926	8831410	8833438	DELTA-VPE	15019	1427	124674	No_constitutive_exon_found_in_species
ATTACTTAATCGTACTTTTTTCAAACCTTCATTTTTTTGGGGGTGTGTAGGA	8899846	8899972	8900022	8899970	-1	3	Al_scaffold_0003_2172	8899846	8901819	None	15019	1427	124674	No_constitutive_exon_found_in_species
TTTCTTAGCTAGAAATCATATACTAATTTTTTTTTTTTTTGGGTTGATAGCT	8925587	8925663	8925537	8925589	1	3	scaffold_302431.1	8922875	8927878	None	15019	1427	124674	No_constitutive_exon_found_in_species
ATAAAAACTAATTAGTCGTTTCTAATTATTTTATTTTGTGGGATAATTAGAT	8927535	8927650	8927485	8927537	1	3	scaffold_302431.1	8922875	8927878	None	15019	1427	124674	No_constitutive_exon_found_in_species
CATAAACTCCTTACGAAAAATTATATCTGAATATCAATACTGGTGGGCAGGC	8936943	8937008	8936893	8936945	1	3	fgenesh2_kg.3__2273__AT3G20475.1	8931567	8938962	None	15019	1427	124674	No_constitutive_exon_found_in_species
CAAGTCCAGAGACATGAATCTAACTCCTTTTTGAATTTTTGGGAAATTAGGA	8970120	8970355	8970405	8970353	-1	3	fgenesh2_kg.3__2274__AT3G20480.1	8970120	8972129	None	15019	1427	124674	No_constitutive_exon_found_in_species
TAAGATTTATGTGTTGTCTTATTTTTCTTTTTCTTTGCGGGGAACAAAAGAC	9083625	9084310	9084360	9084308	-1	3	fgenesh1_pg.C_scaffold_3001981	9082119	9084646	None	15019	1427	124674	No_constitutive_exon_found_in_species
AAACCAAACATTGGATTCTGACATACTATGTTTCTTCCATGGGATTGTAGCA	9138362	9138445	9138495	9138443	-1	3	scaffold_302478.1	9138362	9141751	FIE	15019	1427	124674	No_constitutive_exon_found_in_species
GGTGTGTCTCATACTGAACCTATGGTTATTGGTTTAACACAAATGGGCAGAT	9171493	9171637	9171443	9171495	1	3	fgenesh2_kg.3__2308__AT3G20810.2	9169857	9172585	JMJD5	15019	1427	124674	No_constitutive_exon_found_in_species
TTTTTTGGTTTCTTGGTGATTAATCTTTAGTTTCTTTTGGGATCAAGCAGCG	9357957	9358073	9357907	9357959	1	3	fgenesh2_kg.3__2339__AT3G21180.1	9357192	9363884	ACA9	15019	1427	124674	No_constitutive_exon_found_in_species
TGATACTATCAGCTATTGACAATTGATATGTCAAATTTTTTTGGGGGTAGGT	9480620	9480773	9480570	9480622	1	3	fgenesh1_pg.C_scaffold_3002051	9478918	9481464	None	15019	1427	124674	No_constitutive_exon_found_in_species
GGCTTTAATTTTGCTTAGGGCACCCAAATTTACCGGGCCGGCACTGGGAGTG	9766708	9766886	9766658	9766710	1	3	Al_scaffold_0003_2352	9766306	9767649	None	15019	1427	124674	No_constitutive_exon_found_in_species
CTAGTTGCTTGGAAGATAAATTGATAAGAATTTTTCTGTTTTGGGAACAGGA	10104360	10104778	10104310	10104362	1	3	fgenesh2_kg.3__2479__AT3G22620.1	10103745	10104778	None	15019	1427	124674	No_constitutive_exon_found_in_species
ATCTCTCTTTTGTGTGTATGTATGTAATGAGTCTTTATGGGTAACAACAGTT	10157836	10158036	10158086	10158034	-1	3	scaffold_302726.1	10156871	10158627	None	15019	1427	124674	No_constitutive_exon_found_in_species
TGTGAATCTTTTTGTCAATAACTTAATAATTTTTTGGGTGGTGAATATAGGT	10246264	10246629	10246679	10246627	-1	3	scaffold_302736.1	10246264	10247296	ELIP1	15019	1427	124674	No_constitutive_exon_found_in_species
TTAAGAATTTTTCAGAGTAATTTTATATCTCGCTTTTCTTATTGTGGGAGAG	10333393	10333535	10333585	10333533	-1	3	scaffold_302753.1	10333393	10333842	None	15019	1427	124674	No_constitutive_exon_found_in_species
AAATAGTTTTTATATTTGGTTTTGATAAATAGAGAATGGGAAAATTGTAGGA	10581219	10581386	10581436	10581384	-1	3	fgenesh1_pm.C_scaffold_3002051	10581219	10581596	None	15019	1427	124674	No_constitutive_exon_found_in_species
TGATCGAAATTAGGGTTTGAATTGATTTTGTGTGTGTTTTGGGATTACAGTG	10664241	10664356	10664191	10664243	1	3	scaffold_302811.1	10664026	10666621	XBAT35	15019	1427	124674	No_constitutive_exon_found_in_species
TTATTATGATTAAGGTATAATTAAGATGATTATATATGATTGGGAAAGAGGA	10701267	10701422	10701217	10701269	1	3	Al_scaffold_0003_2516	10700876	10702241	None	15019	1427	124674	No_constitutive_exon_found_in_species
CATAGGTTTTGCTTGTGGATTAGATCAAATATTTTCATGGGAATATGTAGAT	10731001	10731439	10730951	10731003	1	3	fgenesh1_pm.C_scaffold_3002072	10730665	10731439	RIC5	15019	1427	124674	No_constitutive_exon_found_in_species
TAAGAGCAAAAATGTGAATCTGCATTTTTTGATATTTATGGGTAAAACAGGC	10733305	10733520	10733570	10733518	-1	3	fgenesh1_pm.C_scaffold_3002073	10733305	10734836	FIB4	15019	1427	124674	No_constitutive_exon_found_in_species
GAGATCAATATTCGAAACCTAGTAATTTCAGAAATACGAGATCAAGGGAGGA	10819281	10819358	10819408	10819356	-1	3	fgenesh2_kg.3__2565__AT3G23550.1	10819281	10821792	None	15019	1427	124674	No_constitutive_exon_found_in_species
AGAGTCCTGAGAAGACAGTAGAACAAAAAGACTTTGTTGGGCTAAAGCAGAG	10968249	10968393	10968199	10968251	1	3	scaffold_302862.1	10967899	10968691	None	15019	1427	124674	No_constitutive_exon_found_in_species
AGCTTCAGTTTTGTTTGTGCATCTCATTGGATTCGAATGGGAAAATGCAGGC	10989038	10989239	10989289	10989237	-1	3	fgenesh2_kg.3__2579__AT3G23660.1	10988905	10993344	None	15019	1427	124674	No_constitutive_exon_found_in_species
TTTCGACGTATAAAGGAAACCTTTTTAATCATCTATGGGAAATTAAACAGGT	11000399	11000552	11000349	11000401	1	3	scaffold_302867.1	10995862	11001837	PAKRP1L	15019	1427	124674	No_constitutive_exon_found_in_species
CTTTAAGAATGACGGGTTTTGCTGAATCTGTTTCCCGGGCGAAATTGCAGGA	11016944	11017200	11016894	11016946	1	3	fgenesh2_kg.3__2588__AT3G23710.1	11014699	11017200	None	15019	1427	124674	No_constitutive_exon_found_in_species
AAGGCATTCATTTCCAGTGACTTCAGCGGCCATCTCCATCGGGCCAGTAGCG	11411904	11413388	11413438	11413386	-1	3	scaffold_302937.1	11411904	11413514	None	15019	1427	124674	No_constitutive_exon_found_in_species
TGATGCGTTTGTCGATTCTGATCATAAGCGTAATCTCTGTATGGGCAAAGAC	11416071	11416186	11416236	11416184	-1	3	Al_scaffold_0003_2626	11415513	11417661	None	15019	1427	124674	No_constitutive_exon_found_in_species
TGCTGTGCTGTTAAAATGCAAACCTCTGATTGGTCTTTTGGTATGGGCAGGT	11633994	11634260	11633944	11633996	1	3	scaffold_302970.1	11633560	11634260	None	15019	1427	124674	No_constitutive_exon_found_in_species
GGTCCTTCAGGCAAGTGCAACTCTTTCTTATAGCTTCAAATAGTGGGTAGAC	11840668	11840712	11840762	11840710	-1	3	fgenesh2_kg.3__2659__AT3G24495.1	11838368	11844028	MSH7	15019	1427	124674	No_constitutive_exon_found_in_species
TTGATTTGACATTTATTGATATATTAGTTTTGGTTTATTTGGGCTAAAAGGG	11848852	11848995	11849045	11848993	-1	3	fgenesh2_kg.3__2661__AT3G24503.1	11846005	11849639	ALDH2C4	15019	1427	124674	No_constitutive_exon_found_in_species
TTATGAGAAGAGTTTGACATGGAACTAATGAATGTAATGGGATGATGCAGGA	12029812	12029980	12029762	12029814	1	3	Al_scaffold_0003_2729	12028813	12029980	None	15019	1427	124674	No_constitutive_exon_found_in_species
GCGACAGAGACGACGAGCTTTGATAACGTTTTTCTTGATGGGAATGGCAGGT	12064249	12064353	12064403	12064351	-1	3	scaffold_303033.1	12063688	12066326	None	15019	1427	124674	No_constitutive_exon_found_in_species
TAACTTCTTATTGGGAAAACCAATTTCTGACTTAATGAGGGAAAATGCAGTT	13566514	13566775	13566825	13566773	-1	3	fgenesh1_pm.C_scaffold_3002302	13566514	13569310	EMB2761	15019	1427	124674	No_constitutive_exon_found_in_species
GATTTATGGTCGTTAGGATGTGTGGTGTTGGAGATGTACACTGGGAATAGAG	13759253	13759547	13759203	13759255	1	3	fgenesh2_kg.3__2829__AT2G05060.1	13758594	13759547	None	15019	1427	124674	No_constitutive_exon_found_in_species
AAGTAACAAAATTAACCATTTTTATCGATTCTTTTGGGGTAATTGAATAGCA	13802921	13803095	13802871	13802923	1	3	fgenesh2_kg.3__2832__AT2G05170.1	13802434	13806370	ATVPS11	15019	1427	124674	No_constitutive_exon_found_in_species
TGGCCATGGAGGAGGAGGATACCAAGGAGGAGGCGGTGGGCGACAGGGAGGA	14033092	14033418	14033042	14033094	1	3	fgenesh2_kg.3__2871__AT2G05520.6	14032277	14033418	GRP-3	15019	1427	124674	No_constitutive_exon_found_in_species
GTTTTAGAATTGTGGTTTTTGGTGTTAACTTTTTATCGGATGAAGGGCAGTA	14071641	14071714	14071591	14071643	1	3	fgenesh2_kg.3__2876__AT2G05590.2	14070852	14139000	None	15019	1427	124674	No_constitutive_exon_found_in_species
ATGAAGTATGTATGTGGAAGTTACTAATGATTGAGCAATTGGGCTGACAGGA	14337881	14337940	14337831	14337883	1	3	scaffold_303349.1	14337100	14339286	PAA2	15019	1427	124674	No_constitutive_exon_found_in_species
TGTGTCTTAAGACTTGGGCTATTTGAACTAAGCAAGGGTAAATGGTACAGGG	14490047	14490157	14489997	14490049	1	3	scaffold_303363.1	14489616	14491890	MOD1	15019	1427	124674	No_constitutive_exon_found_in_species
TTCCATCAACGCTGATCTTCTTACTCATTGTTGATCGTTGGGATTAACAGGT	14656599	14656701	14656751	14656699	-1	3	fgenesh2_kg.3__2920__AT2G06210.1	14654325	14662252	ELF8	15019	1427	124674	No_constitutive_exon_found_in_species
ACAAACACAAAAGACAATGTTTTCACAGTAAGTCTATTTGGTGGGTACAGGT	14654325	14654690	14654740	14654688	-1	3	fgenesh2_kg.3__2920__AT2G06210.1	14654325	14662252	ELF8	15019	1427	124674	No_constitutive_exon_found_in_species
CTGATGATATGTTTTTTTTTTTCACTATACTGGTTTTGTTGGGACAGCAGGG	15081202	15081537	15081587	15081535	-1	3	fgenesh2_kg.3__2934__AT2G07180.1	15079186	15082084	None	15019	1427	124674	No_constitutive_exon_found_in_species
TGCTGGTATAATAGGGTAACATTATTTGGATATCTGGGTAAAACTGGTAGAA	15227951	15228038	15228088	15228036	-1	3	Al_scaffold_0003_3116	15227951	15228334	None	15019	1427	124674	No_constitutive_exon_found_in_species
TTTGGGGCCACCCCTTACTCTACCATTATTATAGGAGTATGGGGTTCGAGAC	15355974	15356473	15356523	15356471	-1	3	fgenesh1_pm.C_scaffold_3002392	15352492	15358433	NAD4	15019	1427	124674	No_constitutive_exon_found_in_species
GAGGCAGCTCACGTACGGTTCGGGAGCCGAGCCCCTGCACAGGGGCTTAGGT	15362795	15362933	15362983	15362931	-1	3	fgenesh1_pm.C_scaffold_3002396	15362795	15365497	None	15019	1427	124674	No_constitutive_exon_found_in_species
TCGGGGCAAAAGACCCTTTCTTCGACGACGTGGACACGGGGAGGGAGCAGGC	15381834	15382445	15381784	15381836	1	3	scaffold_303459.1	15381594	15382445	CCB203	15019	1427	124674	No_constitutive_exon_found_in_species
TGAAACCTAATTGTTCTGTTTTGTGATTTATGTTCCGCTGGGATAACGAGGT	17398954	17399000	17398904	17398956	1	3	Al_scaffold_0003_3144	17398614	17401732	None	15019	1427	124674	No_constitutive_exon_found_in_species
ACTGAGAAGTGAGACCAACAACTTTCTTTCTTTTTTTTTTGGGTTAAAAGAT	17473335	17473421	17473471	17473419	-1	3	fgenesh2_kg.3__2981__AT2G11000.1	17468715	17475861	None	15019	1427	124674	No_constitutive_exon_found_in_species
AGAAACAAGTGAGAAGACACAAGATTTGAGGACTGATTGGGATTAGGCAGCT	17508890	17509120	17509170	17509118	-1	3	fgenesh1_pg.C_scaffold_3002730	17508890	17511043	None	15019	1427	124674	No_constitutive_exon_found_in_species
TCGAAATCCTCCGACTGAGACCGTTGAGCAAGAGCTAAAATTTGGGGAAGGA	18310441	18310630	18310391	18310443	1	3	Al_scaffold_0003_3229	18308847	18310630	None	15019	1427	124674	No_constitutive_exon_found_in_species
TGTGATTTTATTCTTTTTCTTATATGAACTAAATCTGGTGGATGGGACAGGG	18685744	18685844	18685894	18685842	-1	3	fgenesh2_kg.3__3034__AT2G14120.2	18685163	18691502	DRP3B	15019	1427	124674	No_constitutive_exon_found_in_species
AAATATTTGGACAAGCATCGATGTGCTAATACCTGGTGTACGTGAGGGAGCT	18948881	18949130	18949180	18949128	-1	3	scaffold_303622.1	18948881	18949704	None	15019	1427	124674	No_constitutive_exon_found_in_species
TAGAGGTAGAGGATAAACAAAAACTTTGTATCTGATTATGATTGGGGCAGGC	19831414	19831822	19831364	19831416	1	3	fgenesh2_kg.3__3101__AT2G15310.1	19830077	19831822	ATARFB1A	15019	1427	124674	No_constitutive_exon_found_in_species
GTTAAATCGCAATCTTCCCATTTTCCAACAATGTGTGGGAATGAATGTAGGA	20047480	20047633	20047430	20047482	1	3	scaffold_303735.1	20044623	20048432	None	15019	1427	124674	No_constitutive_exon_found_in_species
AAAATCAACAGAGTTGCATTTCTCTTACATGCTTTTCTTGGGTGGTACAGAA	20532466	20532631	20532416	20532468	1	3	fgenesh2_kg.3__3149__AT2G20210.1	20529900	20533502	None	15019	1427	124674	No_constitutive_exon_found_in_species
TGTGTATATGTCTCTTATATTGTGTATGTCTTTCTTTGGGGTGGCTAAAGCT	20741792	20741842	20741742	20741794	1	3	scaffold_303852.1	20741383	20746325	GC1	15019	1427	124674	No_constitutive_exon_found_in_species
TGATAGATATGGAGGTAACATTTTCGTTTTGGTTGGGGGGAAAATTACAGGT	20791055	20791178	20791228	20791176	-1	3	fgenesh1_pm.C_scaffold_3002585	20790793	20794313	None	15019	1427	124674	No_constitutive_exon_found_in_species
TATGAATTTGGTTTTGAAACTCAAAACCATTACTATTCGAACATGGGCAGGG	20885045	20885260	20884995	20885047	1	3	fgenesh2_kg.3__3193__AT2G19770.1	20883867	20885390	PRF5	15019	1427	124674	No_constitutive_exon_found_in_species
GATTGATGCCTATTTTGTCTGAAAACCTTGTTTTTTTGGGGGAAAACCAGGG	20992951	20993266	20993316	20993264	-1	3	fgenesh2_kg.3__3219__AT2G19540.1	20992951	20995903	None	15019	1427	124674	No_constitutive_exon_found_in_species
ATGAAGGCCTGAGGGTTTTTTTCTTTCTTTCTTTCTTTTGGGTGTTGAAGAG	21095492	21095767	21095442	21095494	1	3	fgenesh1_pm.C_scaffold_3002622	21090126	21097748	None	15019	1427	124674	No_constitutive_exon_found_in_species
TGAAAGTTAGCTAGAAAGTTTCTAATTTTGTGGTTGGGTTATATGAATAGGT	21323882	21323968	21323832	21323884	1	3	fgenesh2_kg.3__3246__AT2G16595.1	21323078	21325058	None	15019	1427	124674	No_constitutive_exon_found_in_species
AAAGATTCATCATTGTTTTGAAGAGTTTTTTTATTTTTCTGTTGGGATAGTT	21440801	21440914	21440964	21440912	-1	3	fgenesh2_kg.3__3257__AT2G16730.1	21437123	21441441	BGAL13	15019	1427	124674	No_constitutive_exon_found_in_species
TAAGGATCGAGATGGTAAAGGGCGTGACCATGAAAAAGATAGGGAGAGAGAT	21634153	21634268	21634318	21634266	-1	3	fgenesh2_kg.3__3274__AT2G16940.1	21629962	21635000	None	15019	1427	124674	No_constitutive_exon_found_in_species
ATATATAAGATTTGTGAGTGTGTTAGCTCATATTGGTGTTGGGTGTGTAGGA	21929281	21929382	21929231	21929283	1	3	fgenesh2_kg.3__3314__AT2G17280.1	21927797	21929570	None	15019	1427	124674	No_constitutive_exon_found_in_species
AAGCAAGAAATGTTTTTTTTTTTCGTTTTTTTTTTGGGTGTGTGTGAAAGGA	22037936	22037995	22038045	22037993	-1	3	fgenesh1_pg.C_scaffold_3003123	22037114	22038382	None	15019	1427	124674	No_constitutive_exon_found_in_species
GGTACTTAAAACGAAACCCTCTTAACCATTCCCCACTTTGGGCATCAAAGGG	22278712	22278802	22278662	22278714	1	3	fgenesh2_kg.3__3379__AT2G17800.1	22276841	22279054	ARAC1	15019	1427	124674	No_constitutive_exon_found_in_species
TCCTACTTATATGAATATAAATTTAATGAAATTGAGATTTTTGGGTGAAGGA	22367876	22368190	22368240	22368188	-1	3	scaffold_304120.1	22367876	22369543	WUS	15019	1427	124674	No_constitutive_exon_found_in_species
TTAAAAAAAAATAGTTAAGAGTTTTGCCTTCTTGTATGTTGGGTTGATAGGA	22378848	22379159	22379209	22379157	-1	3	fgenesh2_kg.3__3396__AT2G17970.1	22378096	22380530	None	15019	1427	124674	No_constitutive_exon_found_in_species
ATTATATGTTAATTATTTTATTTTAATTGAATTGAAAATAAAATGGGTAGTT	22511459	22511666	22511409	22511461	1	3	Al_scaffold_0003_3776	22509794	22511666	None	15019	1427	124674	No_constitutive_exon_found_in_species
ATGGCCAGTAGGAAATGGAGCACGACGCGCAGGATGATGGGGATGGCGAGGA	22546642	22546734	22546592	22546644	1	3	fgenesh1_pm.C_scaffold_3002779	22546059	22546734	None	15019	1427	124674	No_constitutive_exon_found_in_species
AATCGAAAGCTCCTTTTTCTAAACAGTCTTCTATTTATATTGTGGGATAGGT	22702248	22703146	22702198	22702250	1	3	fgenesh2_kg.3__3436__AT2G18280.2	22700603	22703188	AtTLP2	15019	1427	124674	No_constitutive_exon_found_in_species
TTCCACTAACAGGTCTACCATTGTGTACCTATCATTATGGGATGACGCAGCT	23045695	23045826	23045876	23045824	-1	3	fgenesh1_pm.C_scaffold_3002838	23045695	23046948	None	15019	1427	124674	No_constitutive_exon_found_in_species
AACTGACTAAGTAATCACATCATCACGGTTCTTCACATGGGTATGAGCAGGT	23144379	23144619	23144329	23144381	1	3	scaffold_304247.1	23139855	23144938	None	15019	1427	124674	No_constitutive_exon_found_in_species
CCTCTGGTTCTTTTACTCCATCTTTCTCTTCCAATGAAACTTGGGAGTAGAT	23244540	23244683	23244733	23244681	-1	3	scaffold_304264.1	23244540	23244838	None	15019	1427	124674	No_constitutive_exon_found_in_species
AATTTGTAAAAACAATTTGATTTAATGGGTTTTTGATTTGGGGCAAAAAGGT	23333586	23333787	23333837	23333785	-1	3	Al_scaffold_0003_3900	23331993	23334300	PAP10	15019	1427	124674	No_constitutive_exon_found_in_species
TAATGATTTTGATTCCAATCTAATTTACAAAAGTAGGTGGGCATATGGAGGA	23771763	23771999	23772049	23771997	-1	3	scaffold_304349.1	23771763	23772316	None	15019	1427	124674	No_constitutive_exon_found_in_species
TCATGACAGAAGAAAACAAAGAAAGACAGTGGCTAATGTTGGGTATGTAGGA	23813867	23814023	23814073	23814021	-1	3	Al_scaffold_0003_3972	23813867	23815559	None	15019	1427	124674	No_constitutive_exon_found_in_species
TAAAGTATTGAAAAAAATATGAAGATGGTTTATTGTTGGGATGTGTAAAGGT	23918579	23918720	23918529	23918581	1	3	fgenesh2_kg.3__3588__AT2G20570.1	23917622	23920034	GPRI1	15019	1427	124674	No_constitutive_exon_found_in_species
ATAAATAACTTTGCAAAATCAGAACTTGTGTTAACTTTGAATGGGAACAGGG	23971202	23971318	23971368	23971316	-1	3	fgenesh2_kg.3__3601__AT2G20650.1	23968790	23972502	None	15019	1427	124674	No_constitutive_exon_found_in_species
GTACTGTGGACTTTGTGATGGCTAACTTTGGTTTGGTGGGGTGGTGGCAGAT	24066998	24067064	24067114	24067062	-1	3	scaffold_304430.1	24066796	24069474	None	15019	1427	124674	No_constitutive_exon_found_in_species
AAAAGGAAGAAGTGGTTAACAAGTTGTTGTTGTTGTGTGTGTGGGAACAGCA	24066796	24066905	24066955	24066903	-1	3	scaffold_304430.1	24066796	24069474	None	15019	1427	124674	No_constitutive_exon_found_in_species
CTGAATTATTGTGTGCACTAGAGTATATTAACATCTATGTGTTGGGACAGTC	24071733	24071966	24072016	24071964	-1	3	fgenesh2_kg.3__3629__AT2G20850.1	24071557	24106793	SRF1	15019	1427	124674	No_constitutive_exon_found_in_species
CCAAAGATACTCCGATAGATGATATGGTTAACGAGAAGTTAATCGGGAAGGC	24240641	24240774	24240591	24240643	1	3	fgenesh2_kg.3__3641__AT3G29600.1	24239999	24241117	None	15019	1427	124674	No_constitutive_exon_found_in_species
CCCAAAAACGTATAAAAAGAACCCTTTGGGTCATTTTTCACGGGGGGAAGGA	24297414	24297600	24297650	24297598	-1	3	Al_scaffold_0003_4044	24297414	24297956	None	15019	1427	124674	No_constitutive_exon_found_in_species
GTCCTCCGCCCGGATCGACCCGCCGAAGCAAGCCTTGGGTCCAAAAACAGGG	24358278	24359293	24358228	24358280	1	3	scaffold_304451.1	24357498	24359293	None	15019	1427	124674	No_constitutive_exon_found_in_species
GTCCTCCGCCCGGATCGACCCGCCGAAGCAAGCCTTGGGTCCAAAAACAGGG	24389200	24390214	24390264	24390212	-1	3	scaffold_304457.1	24389200	24390986	None	15019	1427	124674	No_constitutive_exon_found_in_species
GGTTTGGTACATATATCAATAATTAATAACCGGTTTTGATTGGGACACAGGT	143775	144062	144112	144060	-1	4	fgenesh2_kg.4__19__AT2G21100.1	143775	144558	None	15019	1427	124674	No_constitutive_exon_found_in_species
CATGTTTGAATAAGATCTGTAGTCTTATATTGTTTCCTTTGGGGGTTCAGAG	208014	208099	208149	208097	-1	4	fgenesh2_kg.4__38__AT2G21230.1	207075	209812	None	15019	1427	124674	No_constitutive_exon_found_in_species
TTCTCGTTTTCTTGCTTATATATATGTTTACTTTTTTTTCATGGGTGAAGAG	316708	316842	316892	316840	-1	4	fgenesh2_kg.4__69__AT2G21440.1	312794	318170	None	15019	1427	124674	No_constitutive_exon_found_in_species
TTATAAATCACCTGCTTTGTTTAATAAGTAAATATGCATTGGGTCGATAGGT	515956	516071	515906	515958	1	4	fgenesh2_kg.4__105__AT2G21800.1	513060	516327	ATEME1A	15019	1427	124674	No_constitutive_exon_found_in_species
ATTGACTTCTTCAGTTGATGTTTCTAACAGTTTCATAAACTGGGGAGCAGGT	516144	516327	516094	516146	1	4	fgenesh2_kg.4__105__AT2G21800.1	513060	516327	ATEME1A	15019	1427	124674	No_constitutive_exon_found_in_species
CTATCTTTCAATGTATTAATAAGTAATGTTAATGAAATAGGGTGTTGAAGGT	715106	715245	715295	715243	-1	4	fgenesh1_pm.C_scaffold_4000114	714839	717530	None	15019	1427	124674	No_constitutive_exon_found_in_species
CTATCTTTCAATGTATTAATAAGTAATGTTAATGAAATAGGGTGTTGAAGGT	810839	810978	811028	810976	-1	4	fgenesh1_pm.C_scaffold_4000116	810572	812720	None	15019	1427	124674	No_constitutive_exon_found_in_species
AATCATATCTTTAACTTCCTTGAACATCCCTATGTTTTGGGGATCTAAAGAT	1051635	1051821	1051871	1051819	-1	4	scaffold_400208.1	1051434	1052730	ATNIC1	15019	1427	124674	No_constitutive_exon_found_in_species
TGTAATTAATTGTTATAAGTGTGTTTTAATTTTATTTTTGGGAAAAAAAGGG	1068610	1068752	1068802	1068750	-1	4	fgenesh2_kg.4__181__AT2G22620.1	1067328	1073604	None	15019	1427	124674	No_constitutive_exon_found_in_species
ATCAAATCCCGATTATTTGTCTGCGTTAATATTTATTTTGGGGTGTGCAGGT	1068155	1068315	1068365	1068313	-1	4	fgenesh2_kg.4__181__AT2G22620.1	1067328	1073604	None	15019	1427	124674	No_constitutive_exon_found_in_species
TATTTTCTAATTGTTTTGAGCGTTTTGATTATAGGGAGGTGGGCACACAGTA	1389877	1390015	1389827	1389879	1	4	fgenesh2_kg.4__221__AT2G22970.3	1385747	1390229	None	15019	1427	124674	No_constitutive_exon_found_in_species
TTCGCTAAGAATTATTTGAGTGACTTGTTTAAAGCTGGGGGAAATAATAGGA	1391478	1391555	1391428	1391480	1	4	fgenesh2_kg.4__225__AT2G22980.2	1390908	1395837	SCPL13	15019	1427	124674	No_constitutive_exon_found_in_species
AGTGCGGACGCCATGAAGGCAGAGTAAGGTTGAAACAATGTTGGGGATAGTG	1912381	1912630	1912331	1912383	1	4	scaffold_400336.1	1912085	1912630	None	15019	1427	124674	No_constitutive_exon_found_in_species
TCAAAGCTCAGAACGAGGTCATATGCGATGAGACTGAGACCGGGGGTAAGTC	1928498	1928609	1928659	1928607	-1	4	fgenesh1_pm.C_scaffold_4000230	1928498	1930767	None	15019	1427	124674	No_constitutive_exon_found_in_species
TTGTAACCTCAGTCAATACTTGATTGATTATTGTTGTGATGACGGGTTAGGA	1944391	1944796	1944846	1944794	-1	4	fgenesh2_kg.4__285__AT2G23580.1	1944241	1945488	ATMES4	15019	1427	124674	No_constitutive_exon_found_in_species
TTTTTTTTTTGTGGTTTGTGTTTATTACTTTAATTATTTTTTGGGTGAAGTT	1994047	1994161	1993997	1994049	1	4	scaffold_400354.1	1993809	1995204	None	15019	1427	124674	No_constitutive_exon_found_in_species
CTGTTCAAACTACCAAATATCTAAGAGGTCTTTTGTGGGTAGACGACGAGAA	2365394	2366105	2366155	2366103	-1	4	fgenesh2_kg.4__325__AT2G24080.1	2365394	2366555	None	15019	1427	124674	No_constitutive_exon_found_in_species
TTGAGAAAAGTTTTTGAGTATTTTCTGAGAAAAATGTTTTTATGGGACAGTT	2665613	2665679	2665729	2665677	-1	4	fgenesh2_kg.4__341__AT2G24260.1	2663564	2666394	LRL1	15019	1427	124674	No_constitutive_exon_found_in_species
ACATTTTTGTATGTCTAATGTGTATTGACTTGGTCTTTTCAAGGGTGGAGGC	2683093	2683197	2683043	2683095	1	4	scaffold_400449.1	2682197	2683197	None	15019	1427	124674	No_constitutive_exon_found_in_species
CAACACATTCACACATACTTATCTATGTTGTATACATTTTTGGTGGGCAGGT	2727582	2727666	2727716	2727664	-1	4	Al_scaffold_0004_430	2727582	2727992	None	15019	1427	124674	No_constitutive_exon_found_in_species
TTTTTTGAACCCAAACTCTGTTTTGTTTTTTTGGTTAATGGGTGTGACAGAT	3050583	3051121	3050533	3050585	1	4	fgenesh2_kg.4__379__AT2G24610.1	3050290	3053715	ATCNGC14	15019	1427	124674	No_constitutive_exon_found_in_species
TAACTTTTTTGTATTGGCAAACTAATGAAGTTTGTGATAATAATGGGCAGGT	3592998	3593070	3592948	3593000	1	4	scaffold_400604.1	3590513	3593548	None	15019	1427	124674	No_constitutive_exon_found_in_species
AGATATACAACAAGATTTAATGCATCAGATTCTGTTTTTTGGGTACACAGGT	3710089	3710209	3710039	3710091	1	4	scaffold_400623.1	3708859	3710209	SDF2	15019	1427	124674	No_constitutive_exon_found_in_species
TGTTTATAATCATGTAATTTATATTAATTGTGAACTTTTTTGGGTGCAAGAA	3810768	3811048	3811098	3811046	-1	4	scaffold_400628.1	3810018	3812103	CYP82F1	15019	1427	124674	No_constitutive_exon_found_in_species
GTTTTTGTTGTTTGTTAATGAATTGGTCTTCGTGGTCATATGACGGGTAGGT	3824972	3825185	3824922	3824974	1	4	fgenesh1_pg.C_scaffold_4000458	3823054	3832700	PKL	15019	1427	124674	No_constitutive_exon_found_in_species
TTTCGCTTAAAATATGATTACACTTGCACTAACCTTTTGAAGGGAACCAGAC	4039280	4039349	4039399	4039347	-1	4	Al_scaffold_0004_608	4037992	4039901	None	15019	1427	124674	No_constitutive_exon_found_in_species
ATTCAAACAATGATGTAATTGAGTTTGCTAACAAATTTGGGATGGCACAGGC	4287099	4287298	4287049	4287101	1	4	scaffold_400681.1	4283086	4287298	None	15019	1427	124674	No_constitutive_exon_found_in_species
CATTATACTTTGATTTTCTCAAACCACATTTCAAATTGCTCAGGGATTAGTT	4610036	4610821	4609986	4610038	1	4	Al_scaffold_0004_661	4609714	4610821	None	15019	1427	124674	No_constitutive_exon_found_in_species
TGCTGGTATAATAGGGTAACATTATTTGGATATCTGGGTAAAACTGGTAGAA	5533936	5534077	5533886	5533938	1	4	fgenesh1_pg.C_scaffold_4000590	5533640	5534077	None	15019	1427	124674	No_constitutive_exon_found_in_species
CACTTGCAAATTATGAAACAATTTATCCAAATAGTGGGTTTTGGGTAAAGCG	6084422	6084870	6084920	6084868	-1	4	scaffold_400859.1	6084422	6085036	None	15019	1427	124674	No_constitutive_exon_found_in_species
TTATCTTACGGTGTTGCATTTTTGGCTCTCTTTCTCCTGGGGATGAACAGGC	6194321	6194392	6194442	6194390	-1	4	fgenesh2_kg.4__547__AT2G26280.1	6192968	6196774	CID7	15019	1427	124674	No_constitutive_exon_found_in_species
TATTCAATAATATTAGGTACTAACTTTGAAAAGTGTTTGAATTGGGACAGGA	6214756	6214893	6214943	6214891	-1	4	fgenesh2_kg.4__548__AT2G26290.1	6213893	6216061	ARSK1	15019	1427	124674	No_constitutive_exon_found_in_species
ACAGAGGGAATGATGACCTTTGCTTTTTCTTTGTTTTGGGTGGTATAAAGAG	6326611	6326722	6326561	6326613	1	4	fgenesh1_pm.C_scaffold_4000483	6325769	6326925	None	15019	1427	124674	No_constitutive_exon_found_in_species
TGGGTTATTGTTATTTCCAACAATATGTGAGTTTGGAACCGGGTGATGAGGC	6355045	6355106	6354995	6355047	1	4	fgenesh1_pg.C_scaffold_4000650	6354302	6355830	None	15019	1427	124674	No_constitutive_exon_found_in_species
TCTCTTAATGCCTTTGATCTGATCTGACGTGATGCTTTTGGGAAATGAAGCA	7086231	7086324	7086374	7086322	-1	4	fgenesh2_kg.4__575__AT2G26550.1	7086231	7087899	HO2	15019	1427	124674	No_constitutive_exon_found_in_species
CATCATAAAGGCAAAGAAGATGAGTTTTTTTGGATAAACATGGGGTGAAGTG	9889123	9889285	9889335	9889283	-1	4	scaffold_400948.1	9887703	9890604	None	15019	1427	124674	No_constitutive_exon_found_in_species
TGGGCGAGGGATATAAAAGTTGGGCGAGAGAAAATGAGTTTGGGACGAAGGA	10100749	10101141	10101191	10101139	-1	4	Al_scaffold_0004_931	10100749	10101423	None	15019	1427	124674	No_constitutive_exon_found_in_species
CTAATTACTTGAAGGAAAAGTTATTTATAAGGTTAGATGCTGGAGGGTAGGA	10187162	10187404	10187454	10187402	-1	4	fgenesh1_pg.C_scaffold_4000717	10186844	10187963	None	15019	1427	124674	No_constitutive_exon_found_in_species
TACTTGAAGTTGAAGGAATCTTTAGTTATTAGGTTAGATGGGGAGTGTAGGA	10189656	10189898	10189948	10189896	-1	4	fgenesh2_kg.4__607__AT2G26740.1	10189176	10190472	None	15019	1427	124674	No_constitutive_exon_found_in_species
TGATGATTGAAAGAAAATTTAAAGCTAACTTCGTTGGGGAATGAGTGCAGGC	10218771	10218900	10218950	10218898	-1	4	fgenesh2_kg.4__609__AT2G26770.1	10215624	10219770	None	15019	1427	124674	No_constitutive_exon_found_in_species
TCATGTTGATTACTTAGTGTTTTCGCTATCTACTTGTTTTGATGGGACAGGA	10252489	10252554	10252439	10252491	1	4	fgenesh2_kg.4__610__AT2G26780.1	10249666	10263584	None	15019	1427	124674	No_constitutive_exon_found_in_species
AGCTATATGGTTCTTATGTAACACGATGTCTAAAAATGTTTGTGGGACAGCT	10296095	10296215	10296265	10296213	-1	4	fgenesh2_kg.4__616__AT2G26810.1	10294582	10297227	None	15019	1427	124674	No_constitutive_exon_found_in_species
CCACCAGAACATGTAGCGGACATCGGAGATGGTTTACTTGGCTGGGTAAGGC	10381774	10381890	10381724	10381776	1	4	fgenesh1_pg.C_scaffold_4000737	10381505	10382386	None	15019	1427	124674	No_constitutive_exon_found_in_species
AACATGTGGATCTCTAAGTACATGTTATGGTTTACATGAACGGGTGGAAGCT	10382055	10382135	10382005	10382057	1	4	fgenesh1_pg.C_scaffold_4000737	10381505	10382386	None	15019	1427	124674	No_constitutive_exon_found_in_species
TATTCTTACTTAGTGATTGTCTCCATTTTTGTGAAGGTGATGGGGAGCAGGG	10433065	10433270	10433320	10433268	-1	4	Al_scaffold_0004_970	10432794	10435366	None	15019	1427	124674	No_constitutive_exon_found_in_species
GAAAAATACATAATAAGCTAATTAGGATATGTTTGTGGGGGTGAATACAGAG	10470273	10470422	10470472	10470420	-1	4	fgenesh2_kg.4__631__AT2G26970.1	10470273	10472142	None	15019	1427	124674	No_constitutive_exon_found_in_species
ACAAGGTTGAGAAGTGGGAGTATGAAGAGAACAATACAGCGACATGGGAGAT	10499563	10499679	10499513	10499565	1	4	fgenesh2_kg.4__633__AT2G38790.1	10499289	10500338	None	15019	1427	124674	No_constitutive_exon_found_in_species
TTTTATCCATATTTATTCTTAAACATGGTTTATATGATTGGGGATATCAGGA	10631210	10631264	10631314	10631262	-1	4	fgenesh2_kg.4__636__AT2G26980.3	10629156	10632474	CIPK3	15019	1427	124674	No_constitutive_exon_found_in_species
CTTCTTTGTTAATCCTTTTTCTGACTAAAACATGTTTCTAAAATGGGCAGAT	10786525	10786945	10786475	10786527	1	4	fgenesh2_kg.4__643__AT2G27035.1	10786314	10786990	ENODL20	15019	1427	124674	No_constitutive_exon_found_in_species
CGATTACAGGAGCTTGTAGACAAGAAAGGGCTAGAGAGGGAGCTAGAGAGAT	11017115	11017139	11017065	11017117	1	4	fgenesh2_kg.4__653__AT2G27100.1	11013242	11017365	SE	15019	1427	124674	No_constitutive_exon_found_in_species
CTCTTGTCTCTTTGAATGGGTGACAATGCATGCACATTTCAATCTGGGAGAG	11043613	11043618	11043668	11043616	-1	4	scaffold_401079.1	11032112	11048053	None	15019	1427	124674	No_constitutive_exon_found_in_species
TTGTGGGGTTTTCCGTCAAACGCTGGACCAATCAACATGTACGGGAATAGTG	11525588	11525721	11525538	11525590	1	4	Al_scaffold_0004_1101	11523810	11527005	None	15019	1427	124674	No_constitutive_exon_found_in_species
GATCTATTGAATTGATGAATTTAGTTTAATTTTGGGGGTGAATGATATAGGG	11588961	11589080	11589130	11589078	-1	4	fgenesh2_kg.4__707__AT2G27470.1	11588073	11589441	NF-YB11	15019	1427	124674	No_constitutive_exon_found_in_species
CAGTTTAAGCACTTTTCTTTTTATCATAACATCTTTGTTGGGTGAATCAGCT	11837876	11838169	11838219	11838167	-1	4	scaffold_401178.1	11836247	11840685	None	15019	1427	124674	No_constitutive_exon_found_in_species
AATTCTGAATTGTGTAATCAATATTTGCATGCTTGTGGTGATGCAGGGAGTT	11885794	11885929	11885979	11885927	-1	4	fgenesh2_kg.4__740__AT2G28290.1	11869900	11886450	SYD	15019	1427	124674	No_constitutive_exon_found_in_species
AAAGACTCCTTTAGGGTTGTTGTTTTGAATCCTTATTTGGGACAAACAAGGT	11888287	11888386	11888237	11888289	1	4	Al_scaffold_0004_1146	11886556	11888386	None	15019	1427	124674	No_constitutive_exon_found_in_species
ATCGATAATGATGTAAATGAATCTGCTTTATTCATTTTGTGGGTACACAGAG	12188945	12189129	12189179	12189127	-1	4	fgenesh2_kg.4__768__AT2G28000.1	12186787	12189627	CPN60A	15019	1427	124674	No_constitutive_exon_found_in_species
TAAAGTATATAGGGGGTCTGAATCAGCCTTTATAATGTTTATGGGACCAGGT	12202960	12203013	12202910	12202962	1	4	fgenesh2_kg.4__770__AT2G27980.1	12199879	12206162	None	15019	1427	124674	No_constitutive_exon_found_in_species
CATATATCAATTTGACTCACTCCAGTTCTTTATCATTGACATTGGGACAGAT	12257522	12257667	12257717	12257665	-1	4	Al_scaffold_0004_1193	12257399	12257926	None	15019	1427	124674	No_constitutive_exon_found_in_species
GCACTGTCTCATGAAAACCTCCATCACTGAGTGCTTGGGTGGTTGACAAGAA	12346423	12347065	12346373	12346425	1	4	fgenesh1_pg.C_scaffold_4000932	12341303	12347065	None	15019	1427	124674	No_constitutive_exon_found_in_species
AGCTTAACTGCTTTGAGAAGTTAATTAACTAATGTATTTCGGCAGGGCAGAA	12405573	12405966	12406016	12405964	-1	4	Al_scaffold_0004_1213	12404945	12407419	ATIPT2	15019	1427	124674	No_constitutive_exon_found_in_species
ATTCGTTGTCGTGTCCTATTTTGCTAAGATAAACTTGTAATGTGGGATAGGT	12491323	12491388	12491273	12491325	1	4	scaffold_401264.1	12490404	12492457	None	15019	1427	124674	No_constitutive_exon_found_in_species
AGGAGGAGCTGAAGCTGGTTCTGCTGCTGAACTTCAGCTTTTGTGGGAAGTG	12860258	12860437	12860208	12860260	1	4	fgenesh2_kg.4__834__AT2G06555.1	12859924	12860437	None	15019	1427	124674	No_constitutive_exon_found_in_species
TGGATAAATTGTAATTGTTAATGAAATTTACAACTTTGTTTATGGGACAGGG	12933619	12933951	12933569	12933621	1	4	fgenesh2_kg.4__839__AT2G28660.1	12932187	12933951	None	15019	1427	124674	No_constitutive_exon_found_in_species
TTTTTATTTCTACTTTTTATTTGTTTGGTTCTAATGAAACAATGGGATAGCT	13133782	13133928	13133732	13133784	1	4	fgenesh1_pg.C_scaffold_4001012	13133233	13133928	None	15019	1427	124674	No_constitutive_exon_found_in_species
AGCTTAATGAAGTCATGGTGACTTGACCGCGGATGGACTTGGATGGGCAGTG	13538929	13539135	13539185	13539133	-1	4	fgenesh1_pm.C_scaffold_4000765	13538929	13540198	None	15019	1427	124674	No_constitutive_exon_found_in_species
AGATAATTCCTTCTTTCATTTCCTAATATCAGAAATCTTGGGACATGCAGGT	13714110	13714634	13714684	13714632	-1	4	fgenesh2_kg.4__949__AT2G29720.1	13713924	13715872	CTF2B	15019	1427	124674	No_constitutive_exon_found_in_species
TGCCTATTCTCAGTTATAATTGGTCTAAGATGGCGAATTTTGGTGGGAAGTT	13760515	13760689	13760739	13760687	-1	4	fgenesh1_pm.C_scaffold_4000801	13760515	13761818	None	15019	1427	124674	No_constitutive_exon_found_in_species
TAATGGTGTAAAATATTGAGTGAATAGTGAAAGTTTTTGGGATGAGACAGGT	13914515	13914674	13914465	13914517	1	4	scaffold_401477.1	13912442	13915945	TBL45	15019	1427	124674	No_constitutive_exon_found_in_species
ACTTTATCGTTTTCTCAGATGTGGTGTCTGAGTTTCTTGGCCGGGAACAGTA	14117327	14118110	14117277	14117329	1	4	fgenesh1_pm.C_scaffold_4000841	14116983	14118817	None	15019	1427	124674	No_constitutive_exon_found_in_species
AGCCTTTCTTAACTAAGATGGTACAATTAATCTGATTGGGAAATTGACAGGA	14266841	14266967	14266791	14266843	1	4	scaffold_401549.1	14265899	14267352	WRKY21	15019	1427	124674	No_constitutive_exon_found_in_species
GGTGCTTAGGAAAATTTTGTGTTGTTGTTATTGTCTTGATGGGTTTGAAGGG	14279989	14280424	14279939	14279991	1	4	fgenesh2_kg.4__1034__AT2G30600.4	14275536	14280424	None	15019	1427	124674	No_constitutive_exon_found_in_species
ATTAGCTCTCTTTATCTGTTTCTGGGTATGCCTGTGGGCAATAAAAGCAGCA	14351746	14351764	14351814	14351762	-1	4	fgenesh2_kg.4__1048__AT2G30700.1	14351075	14354434	None	15019	1427	124674	No_constitutive_exon_found_in_species
CGTGATGAGGCTGTGAAGAAGTTTAAGGTGATGTGATTTTTGGGTGGTAGGT	14358940	14359163	14359213	14359161	-1	4	fgenesh2_kg.4__1049__AT2G30720.1	14358940	14361229	None	15019	1427	124674	No_constitutive_exon_found_in_species
AATCTCAAATATGATCTGAAATTTATGAATCTGTAATGTGGGCAATGCAGCT	14368286	14368433	14368236	14368288	1	4	scaffold_401569.1	14366548	14368433	None	15019	1427	124674	No_constitutive_exon_found_in_species
CTTAGTATATGGACCTAGTATCTAACTAAGGTAATCATTTGGGGTTGCAGAT	14463013	14463172	14462963	14463015	1	4	fgenesh1_pg.C_scaffold_4001193	14461873	14463664	None	15019	1427	124674	No_constitutive_exon_found_in_species
TTTGTCACTAATTAGTATCTCTACATATCTTTAAACAAAAAAATGGGCAGGA	14699161	14699337	14699387	14699335	-1	4	fgenesh2_kg.4__1100__AT2G31110.2	14698266	14702125	TBL40	15019	1427	124674	No_constitutive_exon_found_in_species
TTTTGATTTTTTTGATTTTTTTCTTTTGATTTTGATTGGGAATTAGGCAGGT	14728654	14728718	14728768	14728716	-1	4	fgenesh2_kg.4__1104__AT2G31170.1	14725674	14729180	None	15019	1427	124674	No_constitutive_exon_found_in_species
TCTATAGTCTGATGTCTTTCTGTTAATTTCTTTTGGCACAACTGGGACAGAG	14821965	14822248	14822298	14822246	-1	4	scaffold_401663.1	14818331	14823922	PARP2	15019	1427	124674	No_constitutive_exon_found_in_species
TTACTAAAAGAGATGGTTTCAAATGACTATAATTTGATTTGGGTGTGCAGAG	14835537	14835636	14835487	14835539	1	4	fgenesh1_pm.C_scaffold_4000942	14833567	14835865	GLX2-5	15019	1427	124674	No_constitutive_exon_found_in_species
AAGATATTTGTCGTAATTGGTATTATAATCTTTAGTGGGAGGGCAACTAGTA	14837033	14837046	14837096	14837044	-1	4	fgenesh2_kg.4__1124__AT2G31360.1	14836865	14838762	ADS2	15019	1427	124674	No_constitutive_exon_found_in_species
TTATTCTTTTCTTTTCTTCTCGGTTTGATTTCGTGTAACCGGGCATGCAGGT	14891936	14892201	14891886	14891938	1	4	scaffold_401686.1	14891552	14893875	CPK24	15019	1427	124674	No_constitutive_exon_found_in_species
ATCTAAGTTTGTGGCTAACATCTGTGTTTTTGATAGAGGAACTGGGTGAGTT	14901066	14901141	14901016	14901068	1	4	fgenesh1_pm.C_scaffold_4000958	14899275	14903338	EMB2289	15019	1427	124674	No_constitutive_exon_found_in_species
TTTGCCACAACTGATGCTAAAGTAAGAATTCATGCTTTTTCAGGGTCAAGCA	14901658	14901743	14901608	14901660	1	4	fgenesh1_pm.C_scaffold_4000958	14899275	14903338	EMB2289	15019	1427	124674	No_constitutive_exon_found_in_species
TGTATCTTTAGCTTCAATCTTTGTTATAATGCCTCCTTTTGGGCTTAAAGAG	14929461	14929546	14929596	14929544	-1	4	scaffold_401698.1	14928401	14930514	None	15019	1427	124674	No_constitutive_exon_found_in_species
GATTATACATTAGATGTGACATGCTTGCTTTCCGAACTACAAATGGGCAGGT	15554425	15554643	15554375	15554427	1	4	scaffold_401852.1	15552295	15555834	BGLU33	15019	1427	124674	No_constitutive_exon_found_in_species
TGATTTAATTAGGTTTTTGTGTTTTGTTTGTGTATGGGAAATGTGTGAAGAT	15618783	15618883	15618733	15618785	1	4	fgenesh2_kg.4__1298__AT2G32960.1	15618194	15621412	None	15019	1427	124674	No_constitutive_exon_found_in_species
ATTTTGGACAATATATATAAAAGGAACTAGTGGAAGTGGGAAGCCAAAAGGA	15832510	15832616	15832666	15832614	-1	4	fgenesh2_kg.4__1341__AT2G33385.1	15831684	15834015	arpc2b	15019	1427	124674	No_constitutive_exon_found_in_species
CTGTTGTGCTCATTATGATCATTGTTTTTTTTTATGGGAAAAAACTGCAGAT	15867202	15867281	15867331	15867279	-1	4	fgenesh1_pg.C_scaffold_4001438	15866658	15867636	RIC1	15019	1427	124674	No_constitutive_exon_found_in_species
TTAAGAGCTGACATATTTATGATTTTTTTGCTGTTTGATCCATGGGATAGGA	15953668	15953800	15953618	15953670	1	4	fgenesh2_kg.4__1369__AT2G33620.2	15952001	15954639	None	15019	1427	124674	No_constitutive_exon_found_in_species
TGGTTTTGAATTTGTTAAAAGTTTCGGTTTTTGTGAATTGGGTGATGCAGGA	15989789	15989867	15989917	15989865	-1	4	fgenesh2_kg.4__1382__AT2G33735.1	15988959	15990054	None	15019	1427	124674	No_constitutive_exon_found_in_species
TATCCAAGTACTACTTCTCACATTTTTTTTTGTGTTATCTGGGGATACAGAT	16020649	16020966	16021016	16020964	-1	4	fgenesh2_kg.4__1391__AT2G33790.1	16020344	16021665	ATAGP30	15019	1427	124674	No_constitutive_exon_found_in_species
AATAAAATAAAAAAACTAACTCAATGAATTTAAAATTGTGGGAAATATAGAT	16360659	16360800	16360609	16360661	1	4	fgenesh2_kg.4__1476__AT2G34540.2	16359538	16361399	None	15019	1427	124674	No_constitutive_exon_found_in_species
ATGAAAGCAGTCTTTTATACGTGTAAATGCAACTGTTTTGGGTGGCATAGGT	16444278	16444743	16444793	16444741	-1	4	Al_scaffold_0004_1948	16444278	16446780	None	15019	1427	124674	No_constitutive_exon_found_in_species
GTACGTTCGATTTACTCTTCCAGCTCAAGACCCAGGAGGGAAGGATATAGCT	16632264	16634233	16634283	16634231	-1	4	fgenesh2_kg.4__1528__AT2G35030.1	16632264	16634388	None	15019	1427	124674	No_constitutive_exon_found_in_species
GTGTTGGTTTGTTTCTGAATCTGTTGATATTTTGTCTGAAAAGGGACCAGAT	16704641	16704827	16704877	16704825	-1	4	scaffold_402116.1	16704641	16705005	None	15019	1427	124674	No_constitutive_exon_found_in_species
CTGCTTTTCATGCAAGAATATGAAATTTTATTTGCTCTGGGTAAGAATAGGT	16902670	16902772	16902620	16902672	1	4	fgenesh2_kg.4__1583__AT2G35630.1	16893270	16907347	MOR1	15019	1427	124674	No_constitutive_exon_found_in_species
CTTTTATGGTGTCAGTTTATATGACTCTTATGGGTTTCTTGTTGGGGCAGTC	16948663	16948778	16948613	16948665	1	4	fgenesh2_kg.4__1601__AT2G35720.1	16947309	16951251	OWL1	15019	1427	124674	No_constitutive_exon_found_in_species
TTAGTTATTAATTACATTATTAGTGAATATAAGATATGATGTGGGGACAGGG	16966464	16966557	16966607	16966555	-1	4	fgenesh1_pm.C_scaffold_4001347	16964840	16967198	scpl28	15019	1427	124674	No_constitutive_exon_found_in_species
ATTCTCATTTGATTCATCATTATATATAATTAATATGATGGGAATGGCAGAT	17075258	17075357	17075407	17075355	-1	4	fgenesh2_kg.4__1636__AT2G36020.1	17073241	17075943	HVA22J	15019	1427	124674	No_constitutive_exon_found_in_species
GCTGATGTTTCATTATCTAAGCTTATGTATTTTTATTTTTATTGGGACAGAC	17167377	17167727	17167777	17167725	-1	4	fgenesh2_kg.4__1653__AT2G36200.1	17162868	17168407	None	15019	1427	124674	No_constitutive_exon_found_in_species
TGTTAGAAAACGATATACAATTATTATTTTGTTTGACGGGAAAACTATAGTT	17216997	17217104	17216947	17216999	1	4	scaffold_402247.1	17216270	17217359	None	15019	1427	124674	No_constitutive_exon_found_in_species
TAGAACAGTAACTCGCTTTTATAACTACTTTAACCATATTTGGGTGATAGGA	17240352	17240433	17240302	17240354	1	4	Al_scaffold_0004_2138	17235996	17241064	None	15019	1427	124674	No_constitutive_exon_found_in_species
CATAGTCCATTTTTAAAACTTTCTTTCTTTTACCTTTTGTTTGGGAATAGGA	17470784	17470828	17470878	17470826	-1	4	fgenesh2_kg.4__1717__AT2G36740.1	17468773	17471741	SWC2	15019	1427	124674	No_constitutive_exon_found_in_species
TTTCTCCGGGAGTATGAATCATATGCTTTGTGACAGAAGAAACATGGGAGAT	17555860	17555963	17556013	17555961	-1	4	fgenesh1_pm.C_scaffold_4001451	17555430	17556861	None	15019	1427	124674	No_constitutive_exon_found_in_species
CAGCAAGCTTATAATAACCTTCAGCGTTTAGGAATGCCGGGTATGTAAAGTC	17590916	17591010	17590866	17590918	1	4	fgenesh2_kg.4__1735__AT2G36920.1	17590288	17591996	None	15019	1427	124674	No_constitutive_exon_found_in_species
TCATAAGAACTGTTAATATGCGATCTTGATTTGCTGCTTTTCGGGCAGAGAG	17652022	17652069	17651972	17652024	1	4	Al_scaffold_0004_2210	17651730	17654000	None	15019	1427	124674	No_constitutive_exon_found_in_species
ACTAAGTTAGGCTGAAAGCTATAGCTTATCTGCTTATGGGGAAATATTAGGT	17859855	17859949	17859805	17859857	1	4	fgenesh1_pm.C_scaffold_4001500	17856645	17860627	None	15019	1427	124674	No_constitutive_exon_found_in_species
GGATCCGAGGGCGGCACTGTGACCTGGACCTTATTATCTGGGCTCGAAAGAG	17950177	17950402	17950452	17950400	-1	4	Al_scaffold_0004_2269	17949397	17951899	None	15019	1427	124674	No_constitutive_exon_found_in_species
ATCAAGTTAGCTCTTGAGAAATTGGGTATTCTTAATTTGGGGGTGATCAGGG	17969320	17969394	17969270	17969322	1	4	scaffold_402391.1	17969068	17969797	None	15019	1427	124674	No_constitutive_exon_found_in_species
AAGAATAAACAGATACATAGAAATAGATATAAACAGGTTCTTGGGGGTAGTT	17980318	17980336	17980386	17980334	-1	4	fgenesh2_kg.4__1807__AT2G37520.1	17980318	17985198	None	15019	1427	124674	No_constitutive_exon_found_in_species
TTTGTCTACCTCTAATATTTTTCATGCATTCCACTCTTAATGGGGTAAAGTA	18157378	18157684	18157734	18157682	-1	4	scaffold_402431.1	18157378	18159243	None	15019	1427	124674	No_constitutive_exon_found_in_species
TTGAATTCTGAATGGTGAGTATAGGCTGCGCTTTATTTTGGGGTGGCGAGGC	18205592	18205733	18205783	18205731	-1	4	scaffold_402443.1	18205592	18206574	None	15019	1427	124674	No_constitutive_exon_found_in_species
TTGTTTCTTGCTGAAAAAGTTAGGTTTTGTGTATTTGGTGTGGGAGGCAGGT	18402521	18402709	18402759	18402707	-1	4	fgenesh2_kg.4__1873__AT2G38060.1	18402521	18405547	PHT4;2	15019	1427	124674	No_constitutive_exon_found_in_species
CAAAGATTGTTTCTTTACGTTGAATCTGTTGTTTATTTGCGGGTGTTAAGGC	18614650	18614772	18614600	18614652	1	4	fgenesh2_kg.4__1904__AT2G38330.1	18613814	18627148	None	15019	1427	124674	No_constitutive_exon_found_in_species
AGTTATGCTCTTCTTGGACTTAGGTTGGTTGATCTTTCTTTGATGGGCAGGA	18664374	18664644	18664694	18664642	-1	4	fgenesh1_pg.C_scaffold_4001965	18664197	18665240	None	15019	1427	124674	No_constitutive_exon_found_in_species
TTGGTTATTGATTTTTCATTTTTATTCTATTTTATTTTTGGGTTTGGAAGAC	18690047	18690232	18690282	18690230	-1	4	fgenesh2_kg.4__1916__AT2G38465.1	18690047	18690632	None	15019	1427	124674	No_constitutive_exon_found_in_species
GAAAAGTGTGGTTAAAACTTGGGGATTCCTAGTTATAAAGATGGGTATAGTT	18825046	18825222	18825272	18825220	-1	4	fgenesh2_kg.4__1951__AT2G38790.1	18825046	18826044	None	15019	1427	124674	No_constitutive_exon_found_in_species
TTTTGTCTGATTGTGTTTCTGTTTGTGTTGTTGACATGGAATGTGGGCAGTG	18974515	18974862	18974465	18974517	1	4	fgenesh2_kg.4__1990__AT2G39110.1	18974149	18976097	None	15019	1427	124674	No_constitutive_exon_found_in_species
GATCAAGGAATTTGAACATGGTTAAGTACTGATATGTTTTGTGGGTGCAGGA	19054262	19054787	19054837	19054785	-1	4	scaffold_402668.1	19054262	19061373	None	15019	1427	124674	No_constitutive_exon_found_in_species
GTACAGAAATCTGAGGAATTGATACAAGTGGGCTTTGATGGGAACCATAGAC	19144936	19145062	19145112	19145060	-1	4	fgenesh1_pm.C_scaffold_4001687	19140602	19147351	None	15019	1427	124674	No_constitutive_exon_found_in_species
TTGCAGATTGATTATGGCTGATTATATATTGTATAGGGGAAACCAATAAGTT	19149251	19149338	19149201	19149253	1	4	scaffold_402694.1	19148721	19150016	None	15019	1427	124674	No_constitutive_exon_found_in_species
ATCTATGTTCTTTTGTTTTTGGTTCTGATGGAAATGGTTTTGGGATGCAGGA	19231319	19231462	19231269	19231321	1	4	fgenesh2_kg.4__2046__AT2G39660.1	19230232	19232521	BIK1	15019	1427	124674	No_constitutive_exon_found_in_species
CTCTCTGTTAAGACAATATTTTTTTGTTTCTTATACTATATTGGGAGCAGAT	19325795	19326097	19325745	19325797	1	4	fgenesh1_pg.C_scaffold_4002100	19325380	19326310	None	15019	1427	124674	No_constitutive_exon_found_in_species
AGTTGAGACTGTTTTTTTCTAATATTCTATTGGGGTTTGGTTGGGAGCAGGA	19335427	19335768	19335377	19335429	1	4	scaffold_402739.1	19334844	19336066	None	15019	1427	124674	No_constitutive_exon_found_in_species
CCTCGCGGCTTAGTTATTAAAAGTGAGAAAATGTGAATAATGGGGTACAGAT	19381010	19381150	19380960	19381012	1	4	fgenesh1_pm.C_scaffold_4001733	19380553	19381588	None	15019	1427	124674	No_constitutive_exon_found_in_species
GCATTAGAATTAGCGAATTTATACACATAATTTTTGTTTTGGGAAGGTAGAA	19435153	19435239	19435289	19435237	-1	4	fgenesh2_kg.4__2095__AT2G39970.1	19432670	19435518	None	15019	1427	124674	No_constitutive_exon_found_in_species
ATGATTATGTACTTTCCGTATCCTTTTCCATATGCTGGGAAAACAAATAGGT	19498711	19498870	19498661	19498713	1	4	fgenesh2_kg.4__2102__AT2G40030.1	19496610	19505676	NRPD1B	15019	1427	124674	No_constitutive_exon_found_in_species
TCATTTCTAGAGATAAAAATCTGTTTGTATGTATATCTGCAGGGAATTAGCT	19599306	19599429	19599256	19599308	1	4	scaffold_402796.1	19598906	19599429	None	15019	1427	124674	No_constitutive_exon_found_in_species
TTTGTCTACCTCTAATATTTTTCATGCATTCCACTCTTAATGGGGTAAAGTA	19888895	19889384	19889434	19889382	-1	4	fgenesh2_kg.4__2195__AT2G40770.1	19882942	19890923	None	15019	1427	124674	No_constitutive_exon_found_in_species
ATTAGTGCACAAGAAGTACTTCTTTTTCTCATCTATTGTTCTGGGGGTAGAT	19883888	19884040	19884090	19884038	-1	4	fgenesh2_kg.4__2195__AT2G40770.1	19882942	19890923	None	15019	1427	124674	No_constitutive_exon_found_in_species
GCCTTATGTGATTTACTTTGATCTTGACCTCTCTTTTTCTGGGGAACCAGGT	19883063	19883443	19883493	19883441	-1	4	fgenesh2_kg.4__2195__AT2G40770.1	19882942	19890923	None	15019	1427	124674	No_constitutive_exon_found_in_species
CACTTCTTTTGTAGTCGTCCACCAAGATTTGAGCATCCCAGGGATCGGAGGC	19959643	19960506	19960556	19960504	-1	4	fgenesh2_kg.4__2216__AT2G40925.1	19959643	19962202	None	15019	1427	124674	No_constitutive_exon_found_in_species
TTAAGCCCCTCTGCCTTTGGTTAACGGGACTCATATAATATGGGATGCAGGG	20015218	20015311	20015168	20015220	1	4	fgenesh2_kg.4__2229__AT2G41020.1	20012773	20016291	None	15019	1427	124674	No_constitutive_exon_found_in_species
GTGATCATTAGGTTTGGTGGTTTAACGCTCTAATCTCTTTTGGGATGCAGAT	20048287	20048455	20048237	20048289	1	4	fgenesh2_kg.4__2242__AT2G41140.1	20045451	20048976	CRK1	15019	1427	124674	No_constitutive_exon_found_in_species
TGTTTGACATTTGAATCCAAAACATTGTAATATTTATGGGAAAACTGCAGAT	20207968	20208153	20207918	20207970	1	4	Al_scaffold_0004_2761	20204716	20211817	None	15019	1427	124674	No_constitutive_exon_found_in_species
AAAATAAATCTTATATATCAATGTTGTTTTCTTTTGATTTGGGTTAATAGGA	20279290	20279442	20279492	20279440	-1	4	fgenesh2_kg.4__2302__AT5G52140.1	20278856	20281065	None	15019	1427	124674	No_constitutive_exon_found_in_species
GTAAAGAGTTGGAAACAAATCTTAAGACTGATCAATATTTTGGGGTGCAGAT	20282112	20282267	20282317	20282265	-1	4	scaffold_402985.1	20282112	20283988	TFIIB	15019	1427	124674	No_constitutive_exon_found_in_species
TTGCCTCTCTTCCCATGGCTATGGTCAAACCACAAGTTGGAGTTGGGTAGCA	20398255	20398326	20398376	20398324	-1	4	fgenesh2_kg.4__2309__AT2G41700.1	20387439	20400776	ABCA1	15019	1427	124674	No_constitutive_exon_found_in_species
AACTTCTGAAGCAATAGCGTTGACTATTCTCACTTCTTTGGGTACAATAGGA	20389566	20389646	20389696	20389644	-1	4	fgenesh2_kg.4__2309__AT2G41700.1	20387439	20400776	ABCA1	15019	1427	124674	No_constitutive_exon_found_in_species
ACCAAACAGAACACAGGAGATAACATTCTTTGTATAATTTTGGGAAACAGGT	20404655	20405007	20404605	20404657	1	4	fgenesh2_kg.4__2310__AT2G41705.1	20402326	20405007	None	15019	1427	124674	No_constitutive_exon_found_in_species
TTCTTTTCTCCTTGAATTTACTTTTCTTCTGCTTTTAACATGGGATATAGGT	20417585	20417648	20417698	20417646	-1	4	fgenesh2_kg.4__2317__AT2G41740.1	20414100	20422918	VLN2	15019	1427	124674	No_constitutive_exon_found_in_species
CTGGAAACAATCCATGACTTACTATATTAATACTTGTTTTGGGTAATTAGGT	20582299	20582901	20582249	20582301	1	4	scaffold_403057.1	20581315	20583074	None	15019	1427	124674	No_constitutive_exon_found_in_species
CGTTACAAAAGATTGGTTAAAAAATGTTTTGGGTTTTGGGTAAAACACAGCC	20770860	20771015	20771065	20771013	-1	4	scaffold_403120.1	20770860	20775023	None	15019	1427	124674	No_constitutive_exon_found_in_species
TTTATCTAGTGAACTACTAAATTTGGGTTTTGTAATGGGTACGGACGCAGGA	20801365	20801541	20801591	20801539	-1	4	fgenesh2_kg.4__2411__AT2G42570.1	20800540	20803363	TBL39	15019	1427	124674	No_constitutive_exon_found_in_species
GTAAGTAGAACCGAAATTGGTGTTAACGGTTATGGTTTGGGTGGATGCAGGC	20882406	20882658	20882708	20882656	-1	4	scaffold_403143.1	20882406	20884115	None	15019	1427	124674	No_constitutive_exon_found_in_species
GGACCTCAAAAAGCAAAGTACCGGTCGATTCTGTTCAACATGGGAGATAGTA	20895192	20895382	20895432	20895380	-1	4	fgenesh2_kg.4__2428__AT5G42325.1	20895192	20895936	None	15019	1427	124674	No_constitutive_exon_found_in_species
TCACATTACATTGGCGTTATATATAAAATCTTGTTGTGATGAATGGGCAGTG	21193324	21193386	21193436	21193384	-1	4	fgenesh2_kg.4__2502__AT2G43350.1	21192188	21194292	GPX3	15019	1427	124674	No_constitutive_exon_found_in_species
CATATTACCTCTACGTTTTGCTCAAACGCTTCTGGTTTATTTCGGGGAAGAT	21584624	21584858	21584574	21584626	1	4	fgenesh2_kg.4__2608__AT2G44250.1	21584158	21586297	None	15019	1427	124674	No_constitutive_exon_found_in_species
ATATAGTTTAATTTTGTATTAAGAAATAAATCAAGTGTTTCATGGGACAGAC	21689358	21689477	21689308	21689360	1	4	fgenesh2_kg.4__2632__AT2G44470.3	21686974	21691827	BGLU29	15019	1427	124674	No_constitutive_exon_found_in_species
AAATATCTCTTCCTCTTCTTATATCTCTCTTTACTTGCGGGGCGTGCAAGTT	21774179	21774442	21774492	21774440	-1	4	scaffold_403397.1	21774179	21774917	None	15019	1427	124674	No_constitutive_exon_found_in_species
TTTGTGTAGCTTTACATTGTATATCATGCTCTTGGTCATTGGGACTGCAGAT	21783000	21783090	21782950	21783002	1	4	fgenesh2_kg.4__2661__AT2G44710.1	21781579	21785988	None	15019	1427	124674	No_constitutive_exon_found_in_species
ACTTCTAAGCGTATCCAGGTATACTTATACCCTATTGTTGGGACATGCAGGA	21810582	21810651	21810532	21810584	1	4	fgenesh2_kg.4__2666__AT2G44770.1	21809440	21812636	None	15019	1427	124674	No_constitutive_exon_found_in_species
TAAAAACTAAAATTGTGTTCTTTGTTTTTTTGAATTATCGGATTGGGCAGAA	21894211	21894291	21894341	21894289	-1	4	fgenesh2_kg.4__2679__AT2G44910.1	21893567	21895216	ATHB4	15019	1427	124674	No_constitutive_exon_found_in_species
TACATAGTATTTAACATTGATGATTCTTCCATTTGTCCTTAATGGGACAGAC	21953594	21953663	21953544	21953596	1	4	fgenesh2_kg.4__2694__AT2G45030.1	21950451	21955000	None	15019	1427	124674	No_constitutive_exon_found_in_species
TACAATATATAAATATTTTTTTAAATGTTCTTTTTTGTGGGTACGTAAAGTT	22105473	22105679	22105729	22105677	-1	4	fgenesh2_kg.4__2735__AT2G45400.1	22105425	22107779	BEN1	15019	1427	124674	No_constitutive_exon_found_in_species
GAAACCTAATTTTGTGAATCAACTGTTTTGGTTGCGGTTTTGGGATATAGAG	22152884	22153127	22153177	22153125	-1	4	scaffold_403495.1	22151981	22153413	AtAUR3	15019	1427	124674	No_constitutive_exon_found_in_species
AAATTTGGAAACTCAAAAGGATATTTTGTTATGTTTGGTTTTGAGGGTAGGA	22157536	22157821	22157486	22157538	1	4	fgenesh1_pg.C_scaffold_4002702	22156928	22158812	CYP704A2	15019	1427	124674	No_constitutive_exon_found_in_species
TTTACTTGCCATCAACTGACATTATTTTGGTTATCGCGTGGGAATGACAGAG	22243185	22243330	22243380	22243328	-1	4	fgenesh2_kg.4__2766__AT2G45690.1	22243002	22245656	SSE1	15019	1427	124674	No_constitutive_exon_found_in_species
CAGGAGACCTGGGGTTCTTGTGCTAGTGAATGAATGACTGTGATTGGGAGCT	22246542	22246620	22246492	22246544	1	4	fgenesh1_pm.C_scaffold_4002281	22245967	22246620	None	15019	1427	124674	No_constitutive_exon_found_in_species
GCGAGTTGATAAAGCGGTTGATTAGCTCATAAGGATAGCGAGGTAGGGAGCT	22326779	22327516	22327566	22327514	-1	4	fgenesh2_kg.4__2790__AT2G45900.1	22325621	22328232	None	15019	1427	124674	No_constitutive_exon_found_in_species
ACACAACAGGTTATATGAGATTTTGATGGGTTTGCTCTACGGGTTAGGAGCT	22458479	22458663	22458429	22458481	1	4	scaffold_403583.1	22458339	22458663	None	15019	1427	124674	No_constitutive_exon_found_in_species
CTCCCAAGTCTTGTCTATTTACTTAAATGGGTTTGGTTGGGGAAATGCAGGG	22605475	22605568	22605425	22605477	1	4	fgenesh2_kg.4__2873__AT2G46535.1	22604862	22605747	None	15019	1427	124674	No_constitutive_exon_found_in_species
TTTAAGACGATTAGTACTTTTTATGAAAACTAAACTTGGGGGAATAACAGGG	22786900	22787794	22786850	22786902	1	4	scaffold_403655.1	22785437	22788263	CCA1	15019	1427	124674	No_constitutive_exon_found_in_species
TGAATACTTATCTGGATTTCTGAGTATTTATCGTCAATCCGGGGTTGCAGGT	22893015	22893157	22892965	22893017	1	4	fgenesh2_kg.4__2943__AT2G47070.1	22890523	22894818	SPL1	15019	1427	124674	No_constitutive_exon_found_in_species
ATGTATAAACAGTATGTTGTCGCATCTAAATATTGTCTTTGGGATTGCAGGA	23117084	23117179	23117034	23117086	1	4	fgenesh2_kg.4__2998__AT2G47580.1	23116126	23117742	U1A	15019	1427	124674	No_constitutive_exon_found_in_species
AACTTCTTGCAGTGTTTTACAATATTTTTTTTTGGATTTGGGCAATGTAGGT	23162350	23162417	23162467	23162415	-1	4	fgenesh2_kg.4__3013__AT2G47700.1	23161904	23164273	RFI2	15019	1427	124674	No_constitutive_exon_found_in_species
TCAAAGTAGTAGTCGTCGTCTTTTAAGTGAAAGTTTTGGTATTGGGGCAGGT	23180464	23180602	23180652	23180600	-1	4	scaffold_403751.1	23178384	23180988	ALG3	15019	1427	124674	No_constitutive_exon_found_in_species
AATGAATTTGAATTCCCGATACAAACATTTCCTCTTGTGGGGAACCATAGGT	23215314	23215412	23215462	23215410	-1	4	fgenesh1_pm.C_scaffold_4002481	23213090	23215959	None	15019	1427	124674	No_constitutive_exon_found_in_species
CATAGTAACAATTCTCTCTAAATCCGTTGTTTATCTTGGGTTGAAAACAGGG	23219709	23220129	23219659	23219711	1	4	scaffold_403761.1	23217849	23220129	None	15019	1427	124674	No_constitutive_exon_found_in_species
TAAACAATCTGATGTTTTTTTTTTTTTACAAATTTGGTGGGTGGGTGCAGAG	23239768	23240379	23239718	23239770	1	4	scaffold_403770.1	23239573	23240379	None	15019	1427	124674	No_constitutive_exon_found_in_species
TTGGGAATTTTGGATTACTCTTTTTAAGTTTGTCTGCTGTGGGCGTGTAGAA	23256689	23256837	23256639	23256691	1	4	scaffold_403776.1	23256560	23261921	None	15019	1427	124674	No_constitutive_exon_found_in_species
TTTCTGTTTAACATCTCGTTATCCAGTGTTAATGATACGTTGATGGGTAGGT	23271489	23271555	23271439	23271491	1	4	fgenesh2_kg.4__3051__AT2G48020.1	23270340	23273527	None	15019	1427	124674	No_constitutive_exon_found_in_species
TCGCTCTGATATTATTTATTTATTCCTTGTTCTTGTTTCCTGGGAATCAGGA	23321712	23321789	23321662	23321714	1	4	fgenesh2_kg.4__3067__AT2G48150.1	23321519	23322705	ATGPX4	15019	1427	124674	No_constitutive_exon_found_in_species
CGAATCATGTTTTGATAGTCAAAGCGTTTTAATGTTGTTTGGGTGTGCAGGC	172608	173013	172558	172610	1	5	fgenesh1_pm.C_scaffold_5000024	172304	173373	At17.1	15019	1427	124674	No_constitutive_exon_found_in_species
CCATTTAAGTGTTCAGAAGTTTGACTTCTTCGTTTTTTGGGAGTGTGCAGAT	232564	232702	232514	232566	1	5	fgenesh1_pm.C_scaffold_5000033	231411	237055	None	15019	1427	124674	No_constitutive_exon_found_in_species
TTCAGGTTCACTATAGAATCGAGTAATGCATACAAGACTACATGGGCAAGGA	277541	277602	277652	277600	-1	5	fgenesh1_pm.C_scaffold_5000044	276370	277803	None	15019	1427	124674	No_constitutive_exon_found_in_species
GGAGCTTTTAATTTGTTTACTGATTGATATGTATTTATTGGGGATAACAGAT	376302	376466	376516	376464	-1	5	scaffold_500079.1	376302	377240	atnudt17	15019	1427	124674	No_constitutive_exon_found_in_species
TCAGTCTGTGATTAAGTACGGTCAGGATGCAACAAACGTTGGGGATTAAGGT	418761	418925	418711	418763	1	5	Al_scaffold_0005_81	418204	419763	None	15019	1427	124674	No_constitutive_exon_found_in_species
ATGTTTTTATTTTGGTATTGGTTGGCAATAATTTATGTATGGGGAAAAAGAC	460941	461100	461150	461098	-1	5	fgenesh2_kg.5__89__AT2G01818.1	460035	462167	None	15019	1427	124674	No_constitutive_exon_found_in_species
GAGACTATTCATTATGAATCATATTAACTAATTTTATTTTTGGGGGACAGAA	666520	666662	666470	666522	1	5	fgenesh2_kg.5__121__AT2G02060.1	665323	667597	None	15019	1427	124674	No_constitutive_exon_found_in_species
TTTTGTCCTTTGAATCCTGATTTTTTTTGTTGATTTTTTGGGAAAATCAGAG	792860	792979	793029	792977	-1	5	fgenesh2_kg.5__141__AT2G02230.1	792130	793446	AtPP2-B1	15019	1427	124674	No_constitutive_exon_found_in_species
ATGATTGTTTTGAATTTTGAATTTTTTCTTTTATTTTCGGGAAATAAAAGAG	796747	796869	796919	796867	-1	5	fgenesh1_pm.C_scaffold_5000106	796242	797469	AtPP2-B2	15019	1427	124674	No_constitutive_exon_found_in_species
GCCAAGCAAAGATGCATATCCTCGTCGAATTGCCTTTGTTGGGGATATAGGT	1152711	1152907	1152661	1152713	1	5	scaffold_500231.1	1152238	1154260	None	15019	1427	124674	No_constitutive_exon_found_in_species
CTCACCCACACGTACGTGTGGCCACCTTTAAGCATGTACGGGAGGAAGAGGC	1192626	1193043	1192576	1192628	1	5	Al_scaffold_0005_197	1192172	1205910	None	15019	1427	124674	No_constitutive_exon_found_in_species
CTCACCCACACGTACGTGTGGCCACCTTTAAGCATGTACGGGAGGAAGAGGC	1419511	1419940	1419461	1419513	1	5	Al_scaffold_0005_210	1419057	1419940	None	15019	1427	124674	No_constitutive_exon_found_in_species
TGTTAGATCTAAAGATTCTTAAAACCTATTTTATGGAATGGGGAATTTAGCG	2449643	2449933	2449593	2449645	1	5	fgenesh1_pm.C_scaffold_5000265	2449387	2451839	None	15019	1427	124674	No_constitutive_exon_found_in_species
AGATGAAAAATGCTAATTATTGTATCGCATGGTTTGTAGGGAAATGATAGGG	2595283	2595477	2595233	2595285	1	5	scaffold_500479.1	2594591	2596505	None	15019	1427	124674	No_constitutive_exon_found_in_species
CTTTAACCTTCTTTGAATTGTTCTTTTTTGTGATGCTTTGTGGGCAGCAGGT	2638216	2638354	2638166	2638218	1	5	fgenesh2_kg.5__360__AT3G26060.1	2637525	2639028	ATPRX_Q	15019	1427	124674	No_constitutive_exon_found_in_species
TCATGCTGCTATGGTGGCTGGGGAAGATGGTTCTGTCTTATGGGCTAAAGAC	2663834	2663940	2663784	2663836	1	5	fgenesh2_kg.5__369__AT3G26115.2	2662881	2664946	None	15019	1427	124674	No_constitutive_exon_found_in_species
TCGATTCACAAAAAGTTATAGGAGGAATACTTGTTTTTGTGACCGGGCAGAG	2935779	2936175	2936225	2936173	-1	5	scaffold_500548.1	2933420	2936966	None	15019	1427	124674	No_constitutive_exon_found_in_species
CCAAAACTGTTTTTGTAATTGTACAACAAAATTAATAATTGAGTGGGCAGGC	2987659	2987953	2987609	2987661	1	5	fgenesh2_kg.5__417__AT3G26610.1	2987162	3011426	None	15019	1427	124674	No_constitutive_exon_found_in_species
ACAATGCAAAGAGAGAATAAGGTAACCAAATCAGATACAAGAAGAGGGAGAT	3033913	3033964	3033863	3033915	1	5	fgenesh2_kg.5__430__AT3G26680.2	3031253	3033964	SNM1	15019	1427	124674	No_constitutive_exon_found_in_species
TTTATTGGTTTGGTTCTTTTTTAATCCAAACCATTATTGGGATATGACAGAT	3035579	3035700	3035750	3035698	-1	5	scaffold_500569.1	3034888	3035931	ATNUDT13	15019	1427	124674	No_constitutive_exon_found_in_species
TGCCAATGTAATCTATTTTGAATCTCACTTGTATGCACTGGGAGCTGCAGAT	3040738	3041168	3040688	3040740	1	5	fgenesh2_kg.5__434__AT3G26700.1	3038574	3041327	None	15019	1427	124674	No_constitutive_exon_found_in_species
TCTTTAATGTGTGATGGTCACACATGATAGTGTTTTGTTGGGGGAAACAGAT	3451101	3451279	3451051	3451103	1	5	fgenesh2_kg.5__492__AT3G27170.1	3450359	3453665	CLC-B	15019	1427	124674	No_constitutive_exon_found_in_species
ATTATATGTTAATTATTTTATTTTAATTGAATTGAAAATAAAATGGGTAGTT	3656306	3656480	3656256	3656308	1	5	Al_scaffold_0005_595	3656223	3656480	None	15019	1427	124674	No_constitutive_exon_found_in_species
TAATGTTGTTGAAAATTGTGGTTGCAAGATATGTTGTGTTCGGGACTAAGAA	4131246	4131357	4131407	4131355	-1	5	fgenesh1_pg.C_scaffold_5000553	4131040	4133437	None	15019	1427	124674	No_constitutive_exon_found_in_species
AGAAAGTTGGTGGTGAGTTTGATATCTGAAAAGGGTTTTGGGTTTGAGAGGA	4217699	4217714	4217649	4217701	1	5	Al_scaffold_0005_679	4216785	4217714	None	15019	1427	124674	No_constitutive_exon_found_in_species
ATCGATGAGTGGGTGAGCATTAAATTTTTTGATGTATCCCGGGTTAACAGCA	4554088	4554240	4554038	4554090	1	5	Al_scaffold_0005_725	4553720	4554865	None	15019	1427	124674	No_constitutive_exon_found_in_species
CGGAGGTAACGGAGGATATTATGATGGATTCATGAAGTACATGGGAAAAGGT	4934876	4935275	4935325	4935273	-1	5	fgenesh2_kg.5__642__AT3G28750.1	4934876	4936240	None	15019	1427	124674	No_constitutive_exon_found_in_species
GACGAAACTGTGTTCTGTATTCTGATTTTTGGTTTAATTGGGAACCTAAGGT	5294306	5294495	5294256	5294308	1	5	scaffold_500889.1	5293955	5294495	None	15019	1427	124674	No_constitutive_exon_found_in_species
TCTTGTATAGAGAAGCTTCTTAATGACTTTGATGTTGAATTGGGACACAGGA	5499102	5499298	5499348	5499296	-1	5	fgenesh2_kg.5__675__AT3G29160.2	5496207	5499938	AKIN11	15019	1427	124674	No_constitutive_exon_found_in_species
AGTGAATTTGAGTCAGAGGAAAAGAGAAAGATAGAGGGAGAGATATAAAGAG	5557726	5557883	5557676	5557728	1	5	fgenesh2_kg.5__683__AT3G29240.1	5557432	5558922	None	15019	1427	124674	No_constitutive_exon_found_in_species
GTTCAGTTCCTTCTTATAAGATACAAAATGCTGAAGGCGGTTGGGGAGAGAG	5594729	5594924	5594679	5594731	1	5	Al_scaffold_0005_844	5591555	5594924	None	15019	1427	124674	No_constitutive_exon_found_in_species
TTGTATCTTTAGTTGTTAACTGAATGAGAATTTTATGAATTGGGTGGCAGGA	5857634	5857791	5857584	5857636	1	5	scaffold_500961.1	5857161	5862165	RIK	15019	1427	124674	No_constitutive_exon_found_in_species
CAGGAGACTTCGACAGTTCGACGTGAAAGCAGAACCAATTTTGGGAGAAGGA	5922223	5922570	5922620	5922568	-1	5	fgenesh2_kg.5__706__AT3G29590.1	5922223	5923599	AT5MAT	15019	1427	124674	No_constitutive_exon_found_in_species
AGATACACTACATCTAATCACATAGTTATTGTTTTGGTTTGGGAGCACAGAA	6466646	6466688	6466596	6466648	1	5	Al_scaffold_0005_914	6463827	6467962	AGL79	15019	1427	124674	No_constitutive_exon_found_in_species
TAGTATAAACAAAATTTTGAATTGTAATCTATTTCTACATTATATGGGAGAG	6492906	6492967	6492856	6492908	1	5	fgenesh2_kg.5__714__AT5G57890.1	6491914	6493912	None	15019	1427	124674	No_constitutive_exon_found_in_species
GTATAAACAAAATTTTGAATTGTAATCTATTTCTACATTATATGGGAGAGCA	6497091	6497150	6497041	6497093	1	5	fgenesh2_kg.5__715__AT1G25220.1	6496149	6498233	None	15019	1427	124674	No_constitutive_exon_found_in_species
TAATGACCTGTTACACAATTAAAAACTATTCTATTTTACTCTGGGAACAGGT	6649069	6649168	6649218	6649166	-1	5	Al_scaffold_0005_928	6649069	6649369	None	15019	1427	124674	No_constitutive_exon_found_in_species
CATTTAATATGACTCTGCATACGTGCTAAGTTTTTTCATTATGGGAACAGGA	7077306	7077357	7077407	7077355	-1	5	fgenesh2_kg.5__747__AT3G32940.1	7075729	7079440	None	15019	1427	124674	No_constitutive_exon_found_in_species
TTATTGGAAAATTTATTTTATCTGTGGGAGAAAATATTTTGGGGATCTAGGG	9469472	9469703	9469422	9469474	1	5	Al_scaffold_0005_1000	9469392	9471424	None	15019	1427	124674	No_constitutive_exon_found_in_species
CCGTGGTCTCCCTAGTAATGATGAACAGTGATGGACTGACGGGTTAACAGCT	9504782	9504888	9504938	9504886	-1	5	Al_scaffold_0005_1003	9504444	9505940	None	15019	1427	124674	No_constitutive_exon_found_in_species
GGTGAATATTCTTCATGAGTTGTTGTGCAATGTTTTGTTCGTGGGTGAAGTT	9504444	9504528	9504578	9504526	-1	5	Al_scaffold_0005_1003	9504444	9505940	None	15019	1427	124674	No_constitutive_exon_found_in_species
AACCAGAGTAGAGGTTTGTTTTGATAGAGTTATGTGCTTTTACGGGGAAGAA	9839915	9839969	9840019	9839967	-1	5	scaffold_501102.1	9839270	9843519	None	15019	1427	124674	No_constitutive_exon_found_in_species
TTTTGAACATTATAATAACGTTGATTCCTAGAATTTCTGGTGGGCAATAGGT	10025276	10025398	10025448	10025396	-1	5	fgenesh2_kg.5__782__AT3G43220.1	10022664	10029078	None	15019	1427	124674	No_constitutive_exon_found_in_species
CAACTATCATTCCAACTCAACTTACTATAATCTCTGGTGGGAGTTGGTAGAA	10110831	10110859	10110781	10110833	1	5	scaffold_501132.1	10110222	10112456	JAZ11	15019	1427	124674	No_constitutive_exon_found_in_species
GAAGGACAAGATTTAATATATTACAAATTAACCTTATTTGGGTTCAAAAGGT	10519072	10519189	10519022	10519074	1	5	scaffold_501185.1	10518414	10519504	None	15019	1427	124674	No_constitutive_exon_found_in_species
TCATCTCCATGCTTCAGGGTCTGGATAGTTTCACATCTATAGGGCATCAGTT	10641550	10641793	10641843	10641791	-1	5	fgenesh1_pm.C_scaffold_5000657	10641550	10643013	None	15019	1427	124674	No_constitutive_exon_found_in_species
GTCATTTCTCTCCTCTGACTCGCACAATCCTATTTTCATGGGTGAAACAGAT	10705928	10706032	10706082	10706030	-1	5	scaffold_501219.1	10705928	10706750	None	15019	1427	124674	No_constitutive_exon_found_in_species
CTTTTCAGTTTGAAGATATTGATTGCAAAATATTGATGGTTCATAGGGAGGA	11550207	11550729	11550779	11550727	-1	5	scaffold_501329.1	11550207	11550930	None	15019	1427	124674	No_constitutive_exon_found_in_species
TCTTTTCCAATTTTATTAATCTCTGAATTTTTAATGTTCTGTAAGGGCAGTT	11916876	11917067	11916826	11916878	1	5	Al_scaffold_0005_1288	11916241	11920809	MLO3	15019	1427	124674	No_constitutive_exon_found_in_species
TGGGTTTGATTAGGGTTTGGATTCTGGTCTTCTTAAAGGGATTAAATGAGTT	12085451	12085539	12085589	12085537	-1	5	fgenesh2_kg.5__937__AT3G45610.1	12085451	12086532	None	15019	1427	124674	No_constitutive_exon_found_in_species
TGCTGAAACACTGTCACAAGCACTGAATTTGTATTTTGTGGGAAATGCAGGT	12093104	12093352	12093054	12093106	1	5	scaffold_501429.1	12091225	12093352	None	15019	1427	124674	No_constitutive_exon_found_in_species
ATCAAACTTTAGTATTTCTTAAAAATATTTGTTTGTATGGGAAAATGTAGAC	12255387	12255483	12255533	12255481	-1	5	Al_scaffold_0005_1357	12252884	12258051	None	15019	1427	124674	No_constitutive_exon_found_in_species
TTTGGTATTATTGTCTGTCTTTGATGTGTTTCATCTATGGGAACTATGAGAT	12348829	12348917	12348967	12348915	-1	5	fgenesh2_kg.5__971__AT3G46000.1	12348829	12350105	ADF2	15019	1427	124674	No_constitutive_exon_found_in_species
GAAGTTTGCTACTCGAGGGCGAAAGTTCGGTAAATGCGGGTGGAGATAAGTG	12713902	12713983	12713852	12713904	1	5	fgenesh2_kg.5__1021__AT3G46590.3	12712746	12716247	TRFL1	15019	1427	124674	No_constitutive_exon_found_in_species
TACATGCGATGCTTGTGGGGTCACTTTGCATGTTTCTTGCGTTGTGGGAGAC	12829608	12829844	12829894	12829842	-1	5	Al_scaffold_0005_1473	12829608	12831688	None	15019	1427	124674	No_constitutive_exon_found_in_species
AAAACTCTGATGAACTACGGAGGGTAGTTTTTGAATGTGGGTTGTGGAAGAT	12870157	12870657	12870707	12870655	-1	5	scaffold_501603.1	12870157	12872183	None	15019	1427	124674	No_constitutive_exon_found_in_species
ATTAGTAGGTTTGATGTCATTTCTCATTGATTTGTTCACTGGGGTTATAGAA	13012891	13013135	13013185	13013133	-1	5	fgenesh2_kg.5__1071__AT3G47000.1	13011378	13014405	None	15019	1427	124674	No_constitutive_exon_found_in_species
AATTGCTAAGGAAGATACAAAATGTGATAGTAGTAGTAATGGGGATATAGGT	13041077	13041282	13041332	13041280	-1	5	fgenesh2_kg.5__1072__AT3G47040.1	13038713	13041589	None	15019	1427	124674	No_constitutive_exon_found_in_species
GACTACAAAATTTGGACAAAAGAATGAAAGATTTGCATATAATGGGCTAGAA	13040992	13040996	13041046	13040994	-1	5	fgenesh2_kg.5__1072__AT3G47040.1	13038713	13041589	None	15019	1427	124674	No_constitutive_exon_found_in_species
CCTTGGGGGTTCATATGAATGGAAGCTTGTATTACGGGGCCTCGAGGAAGGA	13087940	13088456	13087890	13087942	1	5	fgenesh1_pm.C_scaffold_5000885	13087271	13088456	None	15019	1427	124674	No_constitutive_exon_found_in_species
AACTGGTTATTAAGTTTTGACTTGAGTTTGATGTGTTTTGTGGGATATAGTA	13114370	13114703	13114753	13114701	-1	5	scaffold_501657.1	13112685	13115626	ASN1	15019	1427	124674	No_constitutive_exon_found_in_species
CTTGTTCTCTCTCTGGGTTTAATAGAAGATAACAACAACAAGTGGGAAAGAA	13211498	13211904	13211954	13211902	-1	5	fgenesh2_kg.5__1101__AT3G47450.2	13208774	13211976	ATNOS1	15019	1427	124674	No_constitutive_exon_found_in_species
GTAGACGGAATGTTACAATGCATAGGGAACCCAAAATAGTTAAAGGGAAGGT	13442562	13442851	13442512	13442564	1	5	fgenesh2_kg.5__1129__AT3G47750.1	13434657	13442851	ATATH3	15019	1427	124674	No_constitutive_exon_found_in_species
TTCTGATGACTGCAAACCTTTTCTGATCACTGATATTTTGGGGCTGGCAGTT	13514252	13514386	13514436	13514384	-1	5	fgenesh2_kg.5__1145__AT3G47890.1	13513602	13520296	None	15019	1427	124674	No_constitutive_exon_found_in_species
TCAGATCGATGATGTTTGTGTCTTGTCACTAATTATTTTGGGACGGGCAGTT	13522090	13522224	13522274	13522222	-1	5	Al_scaffold_0005_1600	13521695	13528374	None	15019	1427	124674	No_constitutive_exon_found_in_species
GTTGAGTTCCATGAGCTTTAATAGTTGATATTTGGATTTTGGGGATTTAGGT	13570744	13570887	13570937	13570885	-1	5	fgenesh2_kg.5__1153__AT3G48000.1	13568380	13571591	ALDH2B4	15019	1427	124674	No_constitutive_exon_found_in_species
TATTAGCATGTACTCCATTATTATATGACAATTGTGTTCCTGGGATGCAGAT	13618527	13618622	13618477	13618529	1	5	fgenesh2_kg.5__1164__AT3G48110.1	13612442	13620359	EDD1	15019	1427	124674	No_constitutive_exon_found_in_species
AATAAGCTAAGCTTGTGTTAACATCGTATTCCAAACTGGGAGAAACGCAGGC	13664984	13665031	13664934	13664986	1	5	fgenesh1_pm.C_scaffold_5000964	13651783	13681744	ATM	15019	1427	124674	No_constitutive_exon_found_in_species
GTAGATATTTAGAATCTCATGTGTCATATTCAACTTTTTTTTGGGAGCAGGC	13768015	13768175	13768225	13768173	-1	5	fgenesh1_pm.C_scaffold_5000980	13768015	13770054	BT2	15019	1427	124674	No_constitutive_exon_found_in_species
GCAAGCTTATGCTTACTAGTGTCTTTTTAACTTTTGGGAACAGACTGAAGTT	14294152	14294298	14294348	14294296	-1	5	fgenesh1_pg.C_scaffold_5001402	14293761	14295642	None	15019	1427	124674	No_constitutive_exon_found_in_species
AAAGGAGAGATTTTTATTCAGTTTTGAGTCTTTTTTTTTTAACTGGGTAGGC	14466325	14466569	14466275	14466327	1	5	fgenesh2_kg.5__1293__AT3G49410.1	14465741	14470212	None	15019	1427	124674	No_constitutive_exon_found_in_species
TTTGTTTCTTCTTCTCTCGCTTCCGCCTTTGCTTATTCCGGGAGATTTAGGG	14611260	14611366	14611416	14611364	-1	5	fgenesh1_pm.C_scaffold_5001089	14609534	14614338	None	15019	1427	124674	No_constitutive_exon_found_in_species
ATACGTTTAATACATTTCACACATTTACTCTAGTTTCGGGATGGCGACAGTC	14928785	14928942	14928992	14928940	-1	5	fgenesh1_pm.C_scaffold_5001126	14927036	14930040	None	15019	1427	124674	No_constitutive_exon_found_in_species
GAATCTGGAATTGATTGTTTAATTTTGTTGTTTTGATTCAGGGGAGATAGAT	15087526	15087582	15087632	15087580	-1	5	fgenesh2_kg.5__1380__AT3G50370.1	15079589	15087843	None	15019	1427	124674	No_constitutive_exon_found_in_species
AACATGATTTATTTACTTTTTTTTCTATCGCTTTCTGTTTTATTGGGAAGGA	15092928	15093086	15093136	15093084	-1	5	fgenesh2_kg.5__1383__AT3G50380.1	15088988	15103176	None	15019	1427	124674	No_constitutive_exon_found_in_species
TGATTATTTGGAAAGTTTAGTATTCTTAAACTATGTTTTGGGAAATGAAGGG	15359032	15359326	15359376	15359324	-1	5	scaffold_502122.1	15358454	15359847	PSBO2	15019	1427	124674	No_constitutive_exon_found_in_species
ATAAATTTCAAGTCTCACACTTTTATTGTTGTGGTTGTCAACATGGGCAGAT	15375698	15376158	15376208	15376156	-1	5	fgenesh2_kg.5__1423__AT3G50830.1	15375698	15377422	COR413-PM2	15019	1427	124674	No_constitutive_exon_found_in_species
AGGTATCTTTCATTGTATGATGATCTAAAGTCAGTTTCTTGCGTGGGCAGTT	15390795	15390866	15390745	15390797	1	5	fgenesh2_kg.5__1430__AT3G50860.1	15389197	15391533	None	15019	1427	124674	No_constitutive_exon_found_in_species
CATCTTTTATTATTATTTGCCTAATGTTTGTTGGGCTTCTGGGTGAGCAGGC	15568942	15569031	15568892	15568944	1	5	fgenesh1_pm.C_scaffold_5001229	15567935	15570834	None	15019	1427	124674	No_constitutive_exon_found_in_species
GGGAAAAAAATTGAGGTATATTGAGAGTTTGACGTTTGGTGGGACACCAGGG	15579127	15579247	15579297	15579245	-1	5	fgenesh2_kg.5__1474__AT3G51310.1	15578654	15583578	VPS35C	15019	1427	124674	No_constitutive_exon_found_in_species
TGATTGATTTGTTTTTGTGTGTGTGTGTGTGTGTTGGGTTATATAAACAGCG	15801794	15802042	15801744	15801796	1	5	fgenesh2_kg.5__1530__AT3G51830.1	15796813	15802084	ATG5	15019	1427	124674	No_constitutive_exon_found_in_species
ATATACAAACTCGTACATGGCTAACTCTGATTTCCTTGCAATGGGGACAGGA	15834280	15834376	15834426	15834374	-1	5	fgenesh1_pm.C_scaffold_5001281	15834096	15835362	HMGB1	15019	1427	124674	No_constitutive_exon_found_in_species
TTAAAACAAAAAAAAGCTCTAAAACGACAACTATTCGAAAACGGAGGGAGTA	15889300	15889355	15889405	15889353	-1	5	fgenesh2_kg.5__1547__AT3G51960.2	15888123	15890839	ATBZIP24	15019	1427	124674	No_constitutive_exon_found_in_species
TAAGTGAAACAGTTTTTGGTTATTGATTGTGTGTGGTGTGAACTGGGCAGGA	15926167	15926318	15926368	15926316	-1	5	scaffold_502267.1	15926167	15926685	None	15019	1427	124674	No_constitutive_exon_found_in_species
TATCTCTTAAAATTTATTTAACTGATTGGATCCTTTTTTGGGTTAAACAGGA	15963531	15963702	15963481	15963533	1	5	scaffold_502280.1	15958671	15966738	None	15019	1427	124674	No_constitutive_exon_found_in_species
CAACTATTCTATTAGTTCTTGAAAAGTATATCATTTTGTGTGTGAGGGAGGT	16297087	16297261	16297311	16297259	-1	5	fgenesh2_kg.5__1645__AT3G52810.1	16296319	16299186	ATPAP21	15019	1427	124674	No_constitutive_exon_found_in_species
CGAGGAAGATGGAGAGCTGGTATAGTCGGTTCCAGCTGATGGGAGTGCAGCC	16454883	16455432	16455482	16455430	-1	5	fgenesh2_kg.5__1684__AT3G53170.1	16454883	16456322	None	15019	1427	124674	No_constitutive_exon_found_in_species
TTCTCGTCGTTTGCAAGTTGTTTACTTCATTGTGATTAATATGGGTACAGGT	16644487	16644667	16644437	16644489	1	5	scaffold_502452.1	16643473	16645796	None	15019	1427	124674	No_constitutive_exon_found_in_species
AGGTCCGAAACTGATAATGCCACGTATAGTAGTAGAGAGATGACTGGGAGGG	16681167	16682791	16682841	16682789	-1	5	fgenesh2_kg.5__1746__AT3G53640.1	16681167	16683372	None	15019	1427	124674	No_constitutive_exon_found_in_species
AAGTGCAATTTCTCAATTTTTAACTATGTCATATTTCGTTTTGTGGGAAGGT	16695882	16696081	16696131	16696079	-1	5	Al_scaffold_0005_2268	16692496	16696948	None	15019	1427	124674	No_constitutive_exon_found_in_species
CTGTTCAGGTCAAATTGTTTTTGTAATGTTCTCTCTTTGGGAACACACAGGC	16728898	16728954	16729004	16728952	-1	5	fgenesh2_kg.5__1762__AT3G53760.1	16727016	16731441	GCP4	15019	1427	124674	No_constitutive_exon_found_in_species
TCGTGCTTTATAGATGTAATACTCTGTAAATTATGTAGGGGGCAATGTAGGT	16727016	16727037	16727087	16727035	-1	5	fgenesh2_kg.5__1762__AT3G53760.1	16727016	16731441	GCP4	15019	1427	124674	No_constitutive_exon_found_in_species
TTCTCTAAGGTTTTCGCTTATGTTTTGATTTTTGTATATTTGGGGTCAAGCC	16767889	16767967	16768017	16767965	-1	5	fgenesh1_pm.C_scaffold_5001472	16766704	16768883	UPP	15019	1427	124674	No_constitutive_exon_found_in_species
AGAGATGTTCTAAAAAGTAGCTTTTTTGGTTAATAATTGGGAATAAACAGAT	16913877	16914460	16913827	16913879	1	5	fgenesh2_kg.5__1811__AT3G54220.1	16911851	16914460	SCR	15019	1427	124674	No_constitutive_exon_found_in_species
GGAATCTGGATTTTGGTGTGAATTAAAAAAAAAAATTGGGGACAAATCAGGC	16968688	16968813	16968638	16968690	1	5	fgenesh2_kg.5__1822__AT3G54320.1	16967711	16971635	WRI1	15019	1427	124674	No_constitutive_exon_found_in_species
TCTGTAGAATTTGTCTAACAATGTTTCTTTTATTGGGGGTGAAATTGCAGTT	17178466	17179652	17178416	17178468	1	5	fgenesh2_kg.5__1883__AT3G54810.2	17177158	17179652	BME3-ZF	15019	1427	124674	No_constitutive_exon_found_in_species
TGTAGAAATGTATATCTAATGTTTGTGTTTATTCTTGGTGGGTATGACAGGG	17230415	17230698	17230748	17230696	-1	5	fgenesh2_kg.5__1897__AT3G54890.1	17230415	17231896	LHCA1	15019	1427	124674	No_constitutive_exon_found_in_species
GCTCATGAGTCTGACATGATTGATTTACCTACCTTTAAATAAATGGGCAGGC	17278703	17278729	17278653	17278705	1	5	scaffold_502619.1	17276910	17279149	TON1A	15019	1427	124674	No_constitutive_exon_found_in_species
TTTAATCTTTCATGTTGCTCATGAGTCTGACGTGCTTAATTAATGGGCAGGC	17281648	17281819	17281598	17281650	1	5	scaffold_502620.1	17279857	17281998	TON1B	15019	1427	124674	No_constitutive_exon_found_in_species
ATCCAAATTTTGGTGTATGATGAATGATGATAATGGTTGAAACTGGGAAGTG	17446743	17446918	17446693	17446745	1	5	Al_scaffold_0005_2437	17446446	17452266	None	15019	1427	124674	No_constitutive_exon_found_in_species
ACACCTGTGTGTAACTAATAACAAAGTTGAAAATTTTGGTATGGGGGCAGGT	17476277	17476508	17476227	17476279	1	5	fgenesh2_kg.5__1957__AT3G55390.1	17475612	17476508	None	15019	1427	124674	No_constitutive_exon_found_in_species
TGGCTCTGATTCTGATCTTTTGTGTTTTTTTTTTGTTGGTTGGGATACAGAC	17499258	17499394	17499208	17499260	1	5	fgenesh2_kg.5__1964__AT3G55450.1	17498399	17500701	PBL1	15019	1427	124674	No_constitutive_exon_found_in_species
TTCCCAAAAATTTGTATGGCTAATCTTTGAAATACATGGGAAAATTAAAGGT	17592596	17592680	17592730	17592678	-1	5	fgenesh2_kg.5__1981__AT3G55610.1	17590697	17595789	P5CS2	15019	1427	124674	No_constitutive_exon_found_in_species
GATTCTGTTTTTCGACAATGTAATTATGAAATCTTTCTGTTTGGGGAAAGGT	17723666	17723845	17723895	17723843	-1	5	fgenesh2_kg.5__2026__AT3G55920.1	17723666	17725249	None	15019	1427	124674	No_constitutive_exon_found_in_species
GTTTCCAAGTGTCATAAGAAACTCTTATGATCATGGGGTAAATGATGCAGGT	17729477	17729595	17729427	17729479	1	5	fgenesh2_kg.5__2027__AT3G55940.1	17727907	17730376	None	15019	1427	124674	No_constitutive_exon_found_in_species
GTGTGGATTATTTTTAGTAATTAATGTTGAATCTTTTGGGTTTAAAAAAGGA	17767653	17767853	17767603	17767655	1	5	scaffold_502737.1	17766642	17769153	ESK1	15019	1427	124674	No_constitutive_exon_found_in_species
GTTAGGATTCGTGTATTGCAAGAAGGACATGGAAATTTTGGGTTATGAAGGA	18014316	18014565	18014615	18014563	-1	5	Al_scaffold_0005_2573	18014316	18022934	None	15019	1427	124674	No_constitutive_exon_found_in_species
CCTGAACGTAAGCAGAGCCCTAATCCAAAGCATTCTAGGGGAGATATTAGGA	18046111	18046473	18046061	18046113	1	5	fgenesh2_kg.5__2104__AT3G56720.1	18045683	18047912	None	15019	1427	124674	No_constitutive_exon_found_in_species
TGCTTAGAATCATTTGTTGAGCTCTCTTCTAGTTCTTTTGGGACTGATAGTG	18321666	18321864	18321616	18321668	1	5	Al_scaffold_0005_2637	18321160	18321864	None	15019	1427	124674	No_constitutive_exon_found_in_species
TCTGATTTTGTTTTATTATTTTTTTGGGGGGGGGGGGGGGGGGGGGTCAGAG	18419339	18419407	18419457	18419405	-1	5	fgenesh1_pg.C_scaffold_5002217	18414444	18419966	None	15019	1427	124674	No_constitutive_exon_found_in_species
CCTATTATTTTCTGGATTTTGGTTTGATTTGTTTCTTGCTTGGGGTACAGAG	18417419	18417505	18417555	18417503	-1	5	fgenesh1_pg.C_scaffold_5002217	18414444	18419966	None	15019	1427	124674	No_constitutive_exon_found_in_species
TAACATGTGATCTTTTATGCTGCTCGTTCTATTATATTCCGGGGATCAAGAG	18426648	18426716	18426766	18426714	-1	5	scaffold_502918.1	18420726	18427221	None	15019	1427	124674	No_constitutive_exon_found_in_species
GAATAACTTGTGATTTTATGCTGCTCGTTTTATTATTTTTGGGGGGTCAGAG	18433951	18434019	18434069	18434017	-1	5	Al_scaffold_0005_2665	18427744	18434541	None	15019	1427	124674	No_constitutive_exon_found_in_species
TAGATGATTTCTCTGTAGAGTTTATTAATGAAACGTCTTTTGGTGGGCAGGA	18467192	18467418	18467142	18467194	1	5	fgenesh2_kg.5__2195__AT3G57550.1	18464763	18467541	AGK2	15019	1427	124674	No_constitutive_exon_found_in_species
GATAATTATTTGATCAATGCTGTTGTCTCTGAGAAAACTGATGGGAGAAGAG	18496782	18497051	18497101	18497049	-1	5	fgenesh2_kg.5__2206__AT3G57640.1	18496649	18506483	None	15019	1427	124674	No_constitutive_exon_found_in_species
AAGTTGTCTGATTTATCTTTTTCAATATCGCTGGACGAGGGAAATCACAGAT	18565409	18566046	18566096	18566044	-1	5	fgenesh2_kg.5__2215__AT3G57730.1	18565307	18566932	None	15019	1427	124674	No_constitutive_exon_found_in_species
AGATCATTGCATGAAACCTAAATGGTATATCTGTTTCTTGGGAATGACAGGA	18884188	18884374	18884424	18884372	-1	5	fgenesh2_kg.5__2284__AT3G58440.1	18883016	18884908	None	15019	1427	124674	No_constitutive_exon_found_in_species
TGATGACGACGCCTCTGAAGAGAGTACGGATGATGATGACGGGTCTGAAGAG	18883547	18883996	18884046	18883994	-1	5	fgenesh2_kg.5__2284__AT3G58440.1	18883016	18884908	None	15019	1427	124674	No_constitutive_exon_found_in_species
GGTCTCGAGGTGATCATTTTTTCTCTGTTTCATGTATTTGATGGGTGTAGGC	18928334	18928388	18928438	18928386	-1	5	scaffold_503041.1	18927418	18930424	None	15019	1427	124674	No_constitutive_exon_found_in_species
TCTTTACCTGAATCTTTTGTGTTGGTAATTGAAATGGGCAAAACACACAGGG	19008261	19008373	19008423	19008371	-1	5	Al_scaffold_0005_2796	19007884	19010614	CSY1	15019	1427	124674	No_constitutive_exon_found_in_species
AGTTCTTTACCTGAATCTTGTGTTGGTAATTGAAATGGGGAAAAACACAGGG	19011642	19011766	19011816	19011764	-1	5	fgenesh2_kg.5__2321__AT3G58750.1	19011178	19014559	CSY2	15019	1427	124674	No_constitutive_exon_found_in_species
TTGATTTTTGGTCGATAAGATGTTTATGTGTTTAAGTGTTTGTGGGGCAGGT	19053221	19053329	19053379	19053327	-1	5	fgenesh2_kg.5__2333__AT3G58830.1	19052865	19054427	None	15019	1427	124674	No_constitutive_exon_found_in_species
AGGAATTGTTTATTTGAATATGTTATGTAAACATCCATATATTGGGACAGAC	19176163	19176884	19176934	19176882	-1	5	scaffold_503108.1	19175309	19177095	PIL6	15019	1427	124674	No_constitutive_exon_found_in_species
TCTTACAAACCTAAAATCTCGGCATTCGATCTCTGGGGAGGATCGACAAGAA	19186796	19186938	19186746	19186798	1	5	fgenesh2_kg.5__2369__AT3G59090.1	19186679	19190215	None	15019	1427	124674	No_constitutive_exon_found_in_species
TTTCTTTCTTGATTAACTTATTTAACTTCATTTCTTCTCTATGGGCGCAGGG	19199555	19199668	19199505	19199557	1	5	scaffold_503113.1	19190975	19201680	ATGSL11	15019	1427	124674	No_constitutive_exon_found_in_species
CAGTTTCATTTTGCTAACGTTTATATTCTTCTTTTAGTGTAACTGGGAAGGG	19453227	19453300	19453350	19453298	-1	5	scaffold_503181.1	19448756	19454417	None	15019	1427	124674	No_constitutive_exon_found_in_species
CTATGTGAATGGTTCCGTTCACTGGTTCACTGTTGATCTCTGGGAACCAGGG	19456514	19456995	19457045	19456993	-1	5	scaffold_503182.1	19456514	19457760	None	15019	1427	124674	No_constitutive_exon_found_in_species
GACCGTTAATGTTTTGGTGTATTGATATGTTGCTTGGGGGATTGGGGCAGAT	19469681	19470148	19469631	19469683	1	5	fgenesh2_kg.5__2424__AT3G59670.1	19467578	19470965	None	15019	1427	124674	No_constitutive_exon_found_in_species
TTTTATCGATCAAATTCGTATTCAAATGTCTCTCTGTTGGGAAAATGCAGGG	19680646	19680849	19680899	19680847	-1	5	fgenesh1_pg.C_scaffold_5002468	19680646	19681871	None	15019	1427	124674	No_constitutive_exon_found_in_species
AGAAAATTTTGGTCTGAAACCTTGTATCTATGTTTGTGTGGGGGATTTAGGT	19768990	19769100	19769150	19769098	-1	5	fgenesh2_kg.5__2487__AT3G60250.2	19768082	19769821	CKB3	15019	1427	124674	No_constitutive_exon_found_in_species
TTTTATCGATCAAATTCGTATTCAAATGTCTCTCTGTTGGGAAAATGCAGGG	19862542	19862588	19862492	19862544	1	5	fgenesh1_pm.C_scaffold_5002040	19861490	19862743	None	15019	1427	124674	No_constitutive_exon_found_in_species
TTACTGTGCTATAAGCAAGCCATTAATGATAATAATTGGTGGGTGTGCAGTG	19905972	19906130	19906180	19906128	-1	5	fgenesh2_kg.5__2517__AT3G60510.1	19905895	19908856	None	15019	1427	124674	No_constitutive_exon_found_in_species
GTTTCAAAGATTTGATCATCAAACACTGTCGTTGTTGTCCTGGTGGGCAGGA	20050188	20050255	20050138	20050190	1	5	fgenesh2_kg.5__2545__AT3G60810.1	20049537	20050943	None	15019	1427	124674	No_constitutive_exon_found_in_species
TTTAACAAAAGTAAGGATGGTGTTTAATCGGACTGTTTTTTTGGGGGCAGAA	20134544	20134604	20134494	20134546	1	5	fgenesh2_kg.5__2576__AT3G61130.1	20133557	20137235	GAUT1	15019	1427	124674	No_constitutive_exon_found_in_species
TTCAACTGATTAATTTTATATAATCTTTTTTGTTATATTAATGGGCACAGCT	20145090	20145458	20145040	20145092	1	5	fgenesh1_pm.C_scaffold_5002090	20142378	20146471	HDG1	15019	1427	124674	No_constitutive_exon_found_in_species
CTTGTTGTTATTATTCCTGATTTGTAATATTTGGGCTTTTAATGGGCCAGGG	20194762	20194955	20194712	20194764	1	5	fgenesh2_kg.5__2596__AT3G61270.1	20193926	20195907	None	15019	1427	124674	No_constitutive_exon_found_in_species
TTTTTTTGGTGTGTGATGAAATTGTTTTCTCTCTTATTTGGTGGGATTAGGT	20322504	20322651	20322701	20322649	-1	5	fgenesh2_kg.5__2630__AT3G61530.1	20321783	20323536	PANB2	15019	1427	124674	No_constitutive_exon_found_in_species
GCTAATTCTTTAATTTGCAAAATTTCCTCTTCACAACCTCGTTGGGACAGGT	20464060	20464153	20464203	20464151	-1	5	scaffold_503436.1	20460865	20466444	None	15019	1427	124674	No_constitutive_exon_found_in_species
TATATGTGTTCTTTGAATTAATTTGCTGATTTTCTTCCATGGGAGTGAAGGA	20736224	20736475	20736525	20736473	-1	5	fgenesh1_pm.C_scaffold_5002201	20735016	20736637	None	15019	1427	124674	No_constitutive_exon_found_in_species
CAAAAGTTAGCATTTTTAAAAACTATGCTTGCTGAACTTGGGGATTATAGGT	20782313	20782460	20782510	20782458	-1	5	fgenesh2_kg.5__2730__AT3G62340.1	20781765	20783610	WRKY68	15019	1427	124674	No_constitutive_exon_found_in_species
ATTTCAAACCATACTCTATCTAACGTGTTTCTGTATTTTTGGGTGAGTAGGC	20945953	20946085	20946135	20946083	-1	5	fgenesh2_kg.5__2784__AT3G62870.1	20945906	20947428	None	15019	1427	124674	No_constitutive_exon_found_in_species
GTTCGATTTTGCTTACAATTGTTCGATGATTTGTATGTTGGGAATATTAGGA	20974448	20974505	20974555	20974503	-1	5	scaffold_503573.1	20971981	20974759	APG3	15019	1427	124674	No_constitutive_exon_found_in_species
TCTTCTTCGCGTTTCTAAATTATTATTGTTGTTGGTTGGTCGGGAATTAGGA	21039731	21039808	21039681	21039733	1	5	fgenesh1_pm.C_scaffold_5002277	21039574	21040618	ATGPX5	15019	1427	124674	No_constitutive_exon_found_in_species
AATGGTTGTAATTTTTGTTAAATATGAGTACTTATTAAATTGGGCAACAGCG	21039921	21039983	21039871	21039923	1	5	fgenesh1_pm.C_scaffold_5002277	21039574	21040618	ATGPX5	15019	1427	124674	No_constitutive_exon_found_in_species
GGTTTTGGAATCATTCAATTGATTGATTGAGCTTTTCTGGGATCGGGCAGGC	21067002	21067252	21066952	21067004	1	5	fgenesh2_kg.5__2811__AT3G63170.1	21066137	21067815	None	15019	1427	124674	No_constitutive_exon_found_in_species
AATTGGAATGGGCATGTTGACACATAAGGATTTATATTGTGGGAGTGCAGGA	21143049	21143133	21143183	21143131	-1	5	fgenesh2_kg.5__2834__AT3G63330.1	21142599	21145560	None	15019	1427	124674	No_constitutive_exon_found_in_species
AGAGAAAGAAAGAGATGTATCACAATAAAGGAGTATATTTAGGGTCACAGGT	21157994	21158055	21157944	21157996	1	5	fgenesh1_pm.C_scaffold_5002305	21154272	21158242	OTP86	15019	1427	124674	No_constitutive_exon_found_in_species
AGGAACCAGATTCTTTCCTGAAGAACGATGAACCTGTGGGTAATGGAAAGGC	21166839	21166898	21166789	21166841	1	5	fgenesh1_pm.C_scaffold_5002308	21164586	21167936	None	15019	1427	124674	No_constitutive_exon_found_in_species
TCTTTGTATATGAATCATGATGTTGAAAGAATCTGATTATGACTGGGCAGGT	23455	23561	23611	23559	-1	6	Al_scaffold_0006_7	23455	25455	None	15019	1427	124674	No_constitutive_exon_found_in_species
CTTCTTCCTTCAAGACTCTTTTCTATTTAAAGGGTTGAGCAATTGGGCAGGC	34172	34367	34122	34174	1	6	fgenesh1_pg.C_scaffold_6000009	33639	35344	MAN6	15019	1427	124674	No_constitutive_exon_found_in_species
AAAACATTTATTAATAGAAAGGATTTAATGGTATGGTTTTTGATGGGCAGAT	106035	106179	106229	106177	-1	6	fgenesh2_kg.6__25__AT5G01750.2	105997	107345	None	15019	1427	124674	No_constitutive_exon_found_in_species
CGAACTGGTCTCACTGACATGTGGGATTTTGTATAATAATGTGGGAACAGGC	143484	143604	143434	143486	1	6	fgenesh2_kg.6__30__AT5G01720.1	140190	143904	None	15019	1427	124674	No_constitutive_exon_found_in_species
ACATATATGATTTTAGGTCAATAACAATCAATAATGGCCAAGGGGTGCAGAA	151111	151969	152019	151967	-1	6	Al_scaffold_0006_36	150717	153675	ATCHX27	15019	1427	124674	No_constitutive_exon_found_in_species
TTAGACCACCTGGTATGTTCCTCTGACTAGCAATTGATGTTGATGGGCAGAT	211205	211440	211490	211438	-1	6	fgenesh2_kg.6__58__AT5G01520.1	210688	212895	None	15019	1427	124674	No_constitutive_exon_found_in_species
CACTAATCAGTTTTTATTTTATTTTGCTTGTCTTAAAATCAAATGGGCAGTG	234172	234318	234368	234316	-1	6	fgenesh2_kg.6__62__AT5G01470.1	233569	235157	None	15019	1427	124674	No_constitutive_exon_found_in_species
TAATTCTTCTCTAATTTTTTCTTGGGTTTGAACTTTTTATGGGACTACAGGA	265795	265843	265745	265797	1	6	fgenesh2_kg.6__70__AT5G01400.1	259357	268140	ESP4	15019	1427	124674	No_constitutive_exon_found_in_species
TGTCCATATCTAAAACTTGTGAACCTGACCTATTTGGTTTTGGGTGGTAGGG	327474	327615	327665	327613	-1	6	scaffold_600085.1	326298	330340	None	15019	1427	124674	No_constitutive_exon_found_in_species
GTCAGTTGTAATTTGATTTCTGTTGACTTTTCAATTTCTGGGATGAGAAGGC	336642	336775	336592	336644	1	6	fgenesh2_kg.6__82__AT5G01270.1	334264	338614	CPL2	15019	1427	124674	No_constitutive_exon_found_in_species
TGAAATTGCATGTTTGCTTCATAACAAAAATAAAAATAAAAAATGGGAAGTG	347392	347505	347555	347503	-1	6	fgenesh2_kg.6__87__AT5G01240.1	344405	348403	LAX1	15019	1427	124674	No_constitutive_exon_found_in_species
TGTCTTTTGATTGCTTGGCTTAACATGTACTTCTTTGAATGTATGGGAAGAT	509582	509804	509854	509802	-1	6	fgenesh2_kg.6__126__AT5G02150.1	508852	510607	Fes1C	15019	1427	124674	No_constitutive_exon_found_in_species
CTCTGTGTATGGTAAATCTGATGAATGTATTGTGGTAAATTGGGGTACAGCT	509374	509477	509527	509475	-1	6	fgenesh2_kg.6__126__AT5G02150.1	508852	510607	Fes1C	15019	1427	124674	No_constitutive_exon_found_in_species
ATTCAATCAGTGTTCTAAAAACCTCTTTTTCATCTGGGTTTATGAAAAAGGT	677777	677866	677727	677779	1	6	fgenesh1_pg.C_scaffold_6000142	677638	679894	None	15019	1427	124674	No_constitutive_exon_found_in_species
GTATTGATTTGTTCTTTCTCTTTTGTTCTGTGGTCTGGTCTTGGGAATAGAT	678202	678320	678152	678204	1	6	fgenesh1_pg.C_scaffold_6000142	677638	679894	None	15019	1427	124674	No_constitutive_exon_found_in_species
CAGAACTGGGAAGGTAGCTGATTAACCTTTAGATACAAAGGGAAAAAGAGCT	762586	762606	762536	762588	1	6	fgenesh2_kg.6__192__AT5G02820.1	760806	762664	RHL2	15019	1427	124674	No_constitutive_exon_found_in_species
ATATTTGGATCCAGAGTGATCCTGATTGGTTTTGATTTCTGGGTGGATAGGT	840548	840892	840942	840890	-1	6	fgenesh2_kg.6__214__AT5G03070.1	840350	843749	IMPA-9	15019	1427	124674	No_constitutive_exon_found_in_species
TCTTTAAAATCTTCATCTTTATGGGTTTTAACAATTCTTTGGGTTAGTAGAC	896708	896778	896828	896776	-1	6	fgenesh1_pg.C_scaffold_6000197	896018	896989	None	15019	1427	124674	No_constitutive_exon_found_in_species
TAACCACCTTCTCTATTTCTCTAACATTTTAATGTTCTTTACTGGGACAGAT	928736	928823	928686	928738	1	6	fgenesh2_kg.6__233__AT5G03280.1	927220	934076	EIN2	15019	1427	124674	No_constitutive_exon_found_in_species
AGAATGATATTTTCTGCTGGTTAGCTGATCATCTTGTTCTATATGGGCAGTT	995633	995751	995801	995749	-1	6	fgenesh2_kg.6__252__AT5G03430.1	986666	997049	None	15019	1427	124674	No_constitutive_exon_found_in_species
CTTTAGCTTATCACTAATGGTGAGAATTTCCTAATGTTTTGGGAACACAGGA	1384614	1384663	1384564	1384616	1	6	scaffold_600366.1	1382984	1385198	None	15019	1427	124674	No_constitutive_exon_found_in_species
GTTCTGCGTGGGGTAAGCAGAACGATGGTGGTTCTGCGTGGGGTAAGCAGAA	1415368	1415953	1415318	1415370	1	6	fgenesh2_kg.6__344__AT5G04290.1	1409491	1415953	KTF1	15019	1427	124674	No_constitutive_exon_found_in_species
GACGAATGAAATGAGTTACTTATCGCTCTTCCCTTCTTTTCGGGATGTAGAT	1590928	1591054	1591104	1591052	-1	6	scaffold_600412.1	1589491	1592083	None	15019	1427	124674	No_constitutive_exon_found_in_species
ATTTATATCTAATTGGTTATCTTATTTTCTTTCTTCATGTGGGGTTGCAGAT	1622281	1622791	1622841	1622789	-1	6	scaffold_600418.1	1619724	1623243	None	15019	1427	124674	No_constitutive_exon_found_in_species
CAAAGCGTTTTGCCATCACCAAAGAAGATCTGCTTAAATGGGGTAAACAGGA	1847456	1847787	1847837	1847785	-1	6	scaffold_600473.1	1847456	1848323	None	15019	1427	124674	No_constitutive_exon_found_in_species
ATCATAGATTGGTATTATGGTTAGTAATTTGATTTTCATGGGAACTACAGGA	2005127	2005209	2005077	2005129	1	6	fgenesh1_pm.C_scaffold_6000400	2001439	2005979	SYN1	15019	1427	124674	No_constitutive_exon_found_in_species
AAGGTCGCTTTTCGTTCTAATCTATTTTGGTTAATTTTGTGGGGTTTAAGGT	2013492	2013678	2013442	2013494	1	6	fgenesh2_kg.6__481__AT5G05540.1	2013250	2015745	SDN2	15019	1427	124674	No_constitutive_exon_found_in_species
GTGATTCTCTTTCTTTTCCATTTGTTGAAGTTATGTTATTTGGGATGCAGAT	2206238	2206349	2206188	2206240	1	6	fgenesh2_kg.6__533__AT5G05970.1	2205617	2209915	NEDD1	15019	1427	124674	No_constitutive_exon_found_in_species
TTGTTTAGTTTAATATTATGTTATGATACTAACCATCATCTAATGGGCAGCG	2266058	2266189	2266008	2266060	1	6	fgenesh2_kg.6__548__AT5G06120.1	2258521	2267364	None	15019	1427	124674	No_constitutive_exon_found_in_species
AATGAATCTTATGAAGCTAATCTTGAAATTTTAATATTGTGGGAAGAAAGGA	2424255	2424355	2424405	2424353	-1	6	fgenesh2_kg.6__585__AT5G06440.3	2423027	2425465	None	15019	1427	124674	No_constitutive_exon_found_in_species
TACAGTTTTTGGTGTTGTACTACTAGAACTTGTAACGGGGCAAAGAGCAGAG	2639089	2639364	2639414	2639362	-1	6	fgenesh2_kg.6__643__AT5G06940.1	2639089	2641799	None	15019	1427	124674	No_constitutive_exon_found_in_species
GGCTAGTTGTCAACGGTCAGAGGCTAAAACTCACATGGGGAAGACCTAAGGT	2697700	2697761	2697811	2697759	-1	6	fgenesh2_kg.6__660__AT5G07060.1	2697466	2699061	None	15019	1427	124674	No_constitutive_exon_found_in_species
ATCAAAAGGAAACAATGAGATTTCTGATTGGATATGTTGTGAATGGGCAGGA	2715020	2715149	2714970	2715022	1	6	fgenesh1_pm.C_scaffold_6000545	2713979	2715390	WRKY26	15019	1427	124674	No_constitutive_exon_found_in_species
AATATACATAAATGCTTAAAAAATTTAATAACAATATGAGGGGGAAACAGGT	2791260	2791369	2791419	2791367	-1	6	fgenesh2_kg.6__681__AT5G07225.1	2790886	2792526	None	15019	1427	124674	No_constitutive_exon_found_in_species
TTTGTTTATTACTTTAGTAATAATGTATATGTTGGGGGACCAAAACACAGGT	3038416	3038552	3038602	3038550	-1	6	fgenesh1_pm.C_scaffold_6000609	3037861	3040410	None	15019	1427	124674	No_constitutive_exon_found_in_species
AGTATGCGAAAATGGAATTTAATCGTTCTTTTCTTTACTCTGTTGGGAAGAT	3067036	3067113	3067163	3067111	-1	6	fgenesh2_kg.6__755__AT5G07890.1	3066790	3069335	None	15019	1427	124674	No_constitutive_exon_found_in_species
AATATCTTTGGGCTTGTGTGATTGAGAGTGTTGGTTGGGTGAAAATGCAGCT	3139841	3139944	3139791	3139843	1	6	scaffold_600810.1	3138944	3141188	None	15019	1427	124674	No_constitutive_exon_found_in_species
TCATCTAAAAGAAAAATGTGTTTTGGTAATGAATTGGGAAATGGAATCAGGT	3288328	3288469	3288519	3288467	-1	6	fgenesh2_kg.6__806__AT5G08380.1	3287980	3290952	AtAGAL1	15019	1427	124674	No_constitutive_exon_found_in_species
CGGATATAATGATAGAATGCTTAACTTCTGATTTCCGTGGGGACTTGGAGGC	3309925	3310023	3310073	3310021	-1	6	fgenesh1_pm.C_scaffold_6000658	3308114	3311188	None	15019	1427	124674	No_constitutive_exon_found_in_species
TAAAATTTTGTTACTTTTACTTTTAAATGAATAATAATGTTCGGGAAAAGTG	3316829	3316834	3316779	3316831	1	6	fgenesh2_kg.6__814__AT5G08430.1	3314875	3318315	None	15019	1427	124674	No_constitutive_exon_found_in_species
CAGCAGAATCAGTGAAAAAGAATCTGAAGATGGGTGTTTGGAGGGTGAAGGA	3412099	3412229	3412279	3412227	-1	6	fgenesh1_pg.C_scaffold_6000701	3407836	3413758	None	15019	1427	124674	No_constitutive_exon_found_in_species
TGGGTATGAGTTTTTATGCTATATTATTTTCCGTTGCAGGGAAGCTTGAGAA	3571470	3571748	3571420	3571472	1	6	fgenesh2_kg.6__833__AT5G08570.1	3571096	3573483	None	15019	1427	124674	No_constitutive_exon_found_in_species
GTTCTGTGTATTCTCTTAATCATATCGCATGTGTGTTTCGATGGGTATAGGT	3609529	3609646	3609479	3609531	1	6	fgenesh2_kg.6__841__AT5G08660.1	3607264	3610787	None	15019	1427	124674	No_constitutive_exon_found_in_species
CCTTGATTTTTATATACAGTTATGTAAAGCTATCTGATGGGAAAATACAGGG	3624036	3624139	3624189	3624137	-1	6	fgenesh2_kg.6__847__AT5G08710.1	3623087	3626477	None	15019	1427	124674	No_constitutive_exon_found_in_species
GTTGTGAAGAAAGATCAGTTTTGGTTGTTTTTTGGATTTGATGGGTAAAGAG	3644876	3645760	3644826	3644878	1	6	fgenesh2_kg.6__853__AT5G08750.3	3643961	3646253	None	15019	1427	124674	No_constitutive_exon_found_in_species
TTTGAATTAGCTTTAATGCTCATGTTTCTCTTTGGGGGTTGGAAAAATAGGA	3651664	3651752	3651614	3651666	1	6	fgenesh2_kg.6__855__AT5G08780.1	3650123	3652376	None	15019	1427	124674	No_constitutive_exon_found_in_species
AAAAGTTTAATTGTAGTAAAAGTCTAATTCAGATTTGGAATGGGGTGTAGGT	3723119	3723269	3723319	3723267	-1	6	fgenesh1_pm.C_scaffold_6000710	3723119	3724920	None	15019	1427	124674	No_constitutive_exon_found_in_species
AATACTTTGATTCTTTTATCTGATATGGGCGATTTGTTTTGGGATAAAAGGG	3875676	3875915	3875965	3875913	-1	6	fgenesh2_kg.6__938__AT5G09820.2	3874719	3876363	None	15019	1427	124674	No_constitutive_exon_found_in_species
CTCTTATACTATATGTCAATTGTGATGAACTTGGTTTTTGGGAATTGCAGAG	3882801	3882880	3882930	3882878	-1	6	Al_scaffold_0006_887	3882594	3884347	None	15019	1427	124674	No_constitutive_exon_found_in_species
AATTATATTTATAGATGAATCTAATTGATTGTGTGTTTTTGGGATGCTAGGT	4064221	4064415	4064171	4064223	1	6	scaffold_601032.1	4061551	4065177	AST68	15019	1427	124674	No_constitutive_exon_found_in_species
GTTAGAAATGTTGATGGTGGTTGTGAAAAGGATAGTTGATGTGTGGGCAGGT	4153065	4153181	4153231	4153179	-1	6	fgenesh2_kg.6__1006__AT5G10440.1	4152534	4154299	CYCD4;2	15019	1427	124674	No_constitutive_exon_found_in_species
TAACCCTTATTATAAACTGATATTTAATATTGTTTCTCCGGGAGAACTAGTA	4171842	4172053	4172103	4172051	-1	6	fgenesh2_kg.6__1011__AT5G10470.1	4169371	4176784	KCA1	15019	1427	124674	No_constitutive_exon_found_in_species
TTTTCTCCTGATTCAAATCTAGATTTTGGAATTTTCCGGGTGTGGAGCAGAT	4179029	4179048	4179098	4179046	-1	6	scaffold_601061.1	4177416	4179456	PAS2	15019	1427	124674	No_constitutive_exon_found_in_species
ATGGTGGATTAAATTAAAAGGTTTTTTTTGGGGGGGGGGGGGGGGATTAGGT	4268035	4268214	4268264	4268212	-1	6	fgenesh2_kg.6__1040__AT5G10700.1	4267873	4268702	None	15019	1427	124674	No_constitutive_exon_found_in_species
TTGGAATTTATAAAACTGATATGTGTTTTTTTTTTTGGGTGAATGAGCAGAA	4303942	4304096	4303892	4303944	1	6	fgenesh1_pm.C_scaffold_6000836	4303427	4304725	None	15019	1427	124674	No_constitutive_exon_found_in_species
GTACCCGATTATTTCTTAAGGATTTAACACTTGTTTGATGGGTGAGACAGGA	4422387	4422572	4422337	4422389	1	6	fgenesh2_kg.6__1072__AT5G11060.1	4420807	4423929	KNAT4	15019	1427	124674	No_constitutive_exon_found_in_species
CTTTGCTCTGTTTCTTTTGCAATTCTCTGAAGTTGTTTGTTGGGGGATAGGG	4465273	4465384	4465223	4465275	1	6	fgenesh2_kg.6__1082__AT5G11160.1	4464839	4466593	APT5	15019	1427	124674	No_constitutive_exon_found_in_species
TTAAATGTTAAGACAACTGTGTAATGTATGTAGCTCGTTTGGGAATAGAGGC	4541302	4541593	4541643	4541591	-1	6	fgenesh1_pm.C_scaffold_6000885	4541302	4542785	None	15019	1427	124674	No_constitutive_exon_found_in_species
CATAGGGTTTGATTATGATAGGACTTATTGGATTTGCTATATGTGGGCAGGC	4572793	4572848	4572743	4572795	1	6	fgenesh2_kg.6__1115__AT5G11450.1	4571290	4573354	None	15019	1427	124674	No_constitutive_exon_found_in_species
ATGTTTTGTTTATTGGGTTTGTGATGTCTGTACCTTTTTGGGGAATGCAGGG	4727935	4728139	4728189	4728137	-1	6	scaffold_601193.1	4727935	4736178	None	15019	1427	124674	No_constitutive_exon_found_in_species
GTGAATAAACCTTGGTTCTGTTATATGATTACTAACACTTGGGTTGACAGTG	5020793	5020892	5020942	5020890	-1	6	fgenesh2_kg.6__1219__AT5G12370.1	5020241	5026410	SEC10	15019	1427	124674	No_constitutive_exon_found_in_species
CACCTCCAGAGATGAGAATTCATATCGATAAAATAGCACGTGTGGGAAAGGG	5151822	5152550	5151772	5151824	1	6	fgenesh1_pg.C_scaffold_6001042	5151128	5152550	None	15019	1427	124674	No_constitutive_exon_found_in_species
ATGGAGTGTAGGTAGGTCAGACTGGGATGATGGAAAATGGGAATGGGAAGAT	5210059	5210188	5210009	5210061	1	6	fgenesh2_kg.6__1251__AT5G13010.1	5208426	5214720	EMB3011	15019	1427	124674	No_constitutive_exon_found_in_species
TAATATTTGTAACATAGCAGGTAATATTCTATTTTTTTGGGAAATTGCAGAT	5211604	5211834	5211554	5211606	1	6	fgenesh2_kg.6__1251__AT5G13010.1	5208426	5214720	EMB3011	15019	1427	124674	No_constitutive_exon_found_in_species
GTATTTGTTTCTGTCTGTTTTGTGATATGTTGTTTTCTGCGGGAACTCAGGT	5220497	5220703	5220753	5220701	-1	6	fgenesh2_kg.6__1252__AT5G13020.1	5218152	5221043	None	15019	1427	124674	No_constitutive_exon_found_in_species
AGTATCATGAAAAGAGATGCTGATTATATAGTTTTACTTGGGAATGATAGGA	5218455	5218555	5218605	5218553	-1	6	fgenesh2_kg.6__1252__AT5G13020.1	5218152	5221043	None	15019	1427	124674	No_constitutive_exon_found_in_species
AATCTAATTCCTTGATACTTGTTTGTATGGATAACTCATACGGGTAAAAGCT	5226285	5226356	5226406	5226354	-1	6	fgenesh2_kg.6__1255__AT5G13050.1	5225633	5227876	5-FCL	15019	1427	124674	No_constitutive_exon_found_in_species
CATTATTCTAAATCGGTTTTTCCAGAAACATTTGATCTCAGTTGGGATAGAC	5326197	5328741	5326147	5326199	1	6	scaffold_601333.1	5325816	5328741	None	15019	1427	124674	No_constitutive_exon_found_in_species
TACCAATGGTGAGCAAAAATGTAAATGAATAAATTGGGGTAAAAATGCAGTG	5520998	5521345	5521395	5521343	-1	6	fgenesh2_kg.6__1322__AT5G13680.1	5520998	5525974	ELO2	15019	1427	124674	No_constitutive_exon_found_in_species
TAAAAAGAATTATATATGGGAAAAAGAATGAAATAGGGTTGTCAGAGCAGAT	5619925	5619999	5620049	5619997	-1	6	fgenesh1_pm.C_scaffold_6001086	5618433	5620622	None	15019	1427	124674	No_constitutive_exon_found_in_species
ACTTAGGTCTCGACTACGGTGACAAGGTCCTACCAGCGATCGGGACAGAGGT	5773234	5773675	5773184	5773236	1	6	fgenesh2_kg.6__1401__AT5G14300.1	5772774	5773675	ATPHB5	15019	1427	124674	No_constitutive_exon_found_in_species
CTACATCCAAACACTTCGTTATTGCTCACTAAAGTGGGGTGCGAGTGTAGGA	5830253	5830474	5830203	5830255	1	6	scaffold_601465.1	5828198	5830881	None	15019	1427	124674	No_constitutive_exon_found_in_species
AGCATTAATAAAGGTGATCTTACTTGTTTTGATTATGAATTGGGAAGCAGGT	5924128	5924250	5924300	5924248	-1	6	scaffold_601493.1	5923401	5924881	None	15019	1427	124674	No_constitutive_exon_found_in_species
GTTGTAATGAATGTCTGCAAATGTTCTGTTTTTCTCTGTTTTGGGAGCAGAG	6048426	6048525	6048376	6048428	1	6	fgenesh1_pm.C_scaffold_6001172	6048221	6052237	None	15019	1427	124674	No_constitutive_exon_found_in_species
TACGTAAGTTACTAATGTTTGTTTGGCTTTTGGTTGGGTATTAAAAAAAGGG	6067600	6068121	6068171	6068119	-1	6	fgenesh2_kg.6__1472__AT5G14940.1	6066612	6069295	None	15019	1427	124674	No_constitutive_exon_found_in_species
TGGGATTAACTCCTTTGTGGTGTTGTTGTTTCTGTTTTGGGATGTTAAAGAT	6207539	6207664	6207714	6207662	-1	6	fgenesh2_kg.6__1501__AT5G15220.1	6206984	6208297	None	15019	1427	124674	No_constitutive_exon_found_in_species
GAAACTCGTGGGATTCATAGTTTCTTAATGGATTGATGGGGAATATGCAGGG	6274590	6274729	6274540	6274592	1	6	fgenesh2_kg.6__1519__AT5G15390.1	6272765	6274977	None	15019	1427	124674	No_constitutive_exon_found_in_species
AATTTGAAAAAACTCATCTGAGATTTTTGTTTTGCTAATGGGTAAAACAGAA	6296823	6296982	6297032	6296980	-1	6	fgenesh2_kg.6__1525__AT5G15460.2	6296676	6298223	MUB2	15019	1427	124674	No_constitutive_exon_found_in_species
GGATCGGAATTTGAATTCGAGACTGATTTGGTTTTGGGTTTGAGAAACAGGA	6370075	6370260	6370025	6370077	1	6	fgenesh2_kg.6__1538__AT5G15600.1	6369660	6370306	SP1L4	15019	1427	124674	No_constitutive_exon_found_in_species
CTAACGGAGCTGGAAAGTCCACTCTTTTGTTTTGAATCTTGTTGCGGGAGAT	6620000	6620452	6619950	6620002	1	6	fgenesh1_pg.C_scaffold_6001338	6619793	6620452	None	15019	1427	124674	No_constitutive_exon_found_in_species
TAAGACAGTTTTCCGACCTGTACCTTTACTTGTTTGCTTTGACTGGGCAGAC	6634821	6634956	6634771	6634823	1	6	fgenesh2_kg.6__1610__AT5G16260.1	6633917	6638660	ELF9	15019	1427	124674	No_constitutive_exon_found_in_species
TTTGCTCTTTTGTGTTTACTAATCATCTCTTTTCTGCTTGTGGGGGACAGAT	6766286	6766312	6766362	6766310	-1	6	fgenesh1_pm.C_scaffold_6001321	6765564	6768131	None	15019	1427	124674	No_constitutive_exon_found_in_species
AAGGTTTATTATTCTGAACTCTCTATGTAATTCGGGGTGGGGATAACAAGGT	6792418	6792785	6792835	6792783	-1	6	fgenesh2_kg.6__1654__AT5G16610.2	6792418	6795838	None	15019	1427	124674	No_constitutive_exon_found_in_species
TTTGCTAAACTAGGAGGTTTCTGTGCTCCCTTATTGATCCTTGGGTGAAGGT	6801939	6802003	6801889	6801941	1	6	fgenesh2_kg.6__1655__AT5G16620.1	6799968	6803733	PDE120	15019	1427	124674	No_constitutive_exon_found_in_species
TTGAATCGGAATTCCTATGTATTCATTTAGAAAATGGGGTTGATGATAAGCA	6859535	6859667	6859485	6859537	1	6	fgenesh1_pm.C_scaffold_6001330	6857045	6866990	EMB2247	15019	1427	124674	No_constitutive_exon_found_in_species
TTGTCCTTTTATTTGGACAGGCATGACATATTATTTTTCTGGGTAGCAAGAA	6864160	6864242	6864110	6864162	1	6	fgenesh1_pm.C_scaffold_6001330	6857045	6866990	EMB2247	15019	1427	124674	No_constitutive_exon_found_in_species
TTCTATCTCTGTTTGATGACAAGAATTGCGTTCTTAATGGTGGGGTGTAGCT	6884120	6884282	6884332	6884280	-1	6	scaffold_601718.1	6880172	6885088	TOZ	15019	1427	124674	No_constitutive_exon_found_in_species
ATGCAAGTAAAACAAACTGACTGACTTTTGTTCTTCGGACATGGGATTAGCT	7104176	7104266	7104126	7104178	1	6	scaffold_601776.1	7101490	7107146	None	15019	1427	124674	No_constitutive_exon_found_in_species
CTTCGTCTCCTAAAGTCGTTTTGCTTGGTGATGGTTTCAGGGTACCGAAGCT	7119456	7119546	7119596	7119544	-1	6	fgenesh2_kg.6__1729__AT5G17300.1	7117778	7120459	RVE1	15019	1427	124674	No_constitutive_exon_found_in_species
TACTACAATACAATTAATTTAATTAATATTTCCTTTAATGGGTCCAAAAGGC	7202464	7202541	7202591	7202539	-1	6	Al_scaffold_0006_1650	7201625	7204759	BBM	15019	1427	124674	No_constitutive_exon_found_in_species
TCTATCTTATATGCTCACTTTTGTGTTATGTGTTTTGGGAAATTAAACAGTG	7270780	7270886	7270730	7270782	1	6	fgenesh2_kg.6__1762__AT5G17610.1	7270243	7271402	None	15019	1427	124674	No_constitutive_exon_found_in_species
AGGAGGAGCTGACGCTAGTTCTGCTGCTGAACTTCAGCTTTTGTGGGAAGTG	7444177	7444261	7444127	7444179	1	6	fgenesh2_kg.6__1793__AT2G06555.1	7443843	7444501	None	15019	1427	124674	No_constitutive_exon_found_in_species
TAGAGATTTAGCATATTTATATGTACTAATTAAGGAATAAATGGGAACAGGG	7609261	7609495	7609211	7609263	1	6	fgenesh2_kg.6__1838__AT5G18310.2	7608777	7610250	None	15019	1427	124674	No_constitutive_exon_found_in_species
TTCCTTGGTTCGTAAGCTTATATTTTGTTCCTTTTACATGAGGGTACTAGAA	7625803	7625931	7625981	7625929	-1	6	Al_scaffold_0006_1752	7623721	7626916	None	15019	1427	124674	No_constitutive_exon_found_in_species
CAGTACTTTTTGTTCTTTTAGTTAACTTGAGCTTCCACAGGGGCAGTCAGTA	7663975	7664072	7663925	7663977	1	6	fgenesh2_kg.6__1856__AT5G18440.2	7663176	7665820	None	15019	1427	124674	No_constitutive_exon_found_in_species
AAGACTTGAATACTGATTTATTTTTAATGACTTGTGGTGGGGAATGATAGCA	7677686	7677857	7677636	7677688	1	6	fgenesh2_kg.6__1859__AT5G18460.1	7675450	7679637	None	15019	1427	124674	No_constitutive_exon_found_in_species
ATTCAGGTTTATCGATCTAGCACGAGGCCAGAAGCTTCAAATTTGGGGAGGA	7711847	7712047	7712097	7712045	-1	6	Al_scaffold_0006_1771	7711117	7713631	None	15019	1427	124674	No_constitutive_exon_found_in_species
ATATTAAAAAGACGGTTTTTTTGGTTGGTTATGTAATTGTGGGGAAACAGGG	7887633	7887972	7887583	7887635	1	6	Al_scaffold_0006_1802	7885699	7890777	None	15019	1427	124674	No_constitutive_exon_found_in_species
AGGAGGACCCATGAGTGGAGGACTCCCGCCAGGTTTCCGTCCAATGGGAGGC	8019059	8019744	8019009	8019061	1	6	fgenesh2_kg.6__1927__AT5G19090.2	8017207	8019744	None	15019	1427	124674	No_constitutive_exon_found_in_species
AGTATATTCTGTTCAGCAACTTACAACACAAACTTTGGTGGTGGGAACAGGT	8063616	8063874	8063566	8063618	1	6	fgenesh2_kg.6__1933__AT5G19140.1	8061398	8063874	ATAILP1	15019	1427	124674	No_constitutive_exon_found_in_species
AGAGGAAATTGAAATGCACGTTTCCTTTCATCATTCGCTGGGAACCATAGCC	8228012	8228092	8227962	8228014	1	6	scaffold_602038.1	8226537	8228942	atnudt20	15019	1427	124674	No_constitutive_exon_found_in_species
CTCATTTGAGGCTTCTTTTTTTTTGTTCCATCATCCGGTGGGAAACAAAGCC	8231782	8231862	8231732	8231784	1	6	scaffold_602039.1	8230475	8232952	NUDT24	15019	1427	124674	No_constitutive_exon_found_in_species
AGGTGGTGTACATCTCGAAAATACGCTCAACTGCTTATATGTGGGTGCAGAT	8238856	8238973	8239023	8238971	-1	6	fgenesh2_kg.6__1975__AT5G19485.1	8238358	8241397	None	15019	1427	124674	No_constitutive_exon_found_in_species
AGCATATATCTAATAATTCCATTTTTTGTTAATAAATTATGGGAATTTAGAT	8279514	8279719	8279769	8279717	-1	6	fgenesh2_kg.6__1988__AT5G19600.1	8276772	8281299	SULTR3;5	15019	1427	124674	No_constitutive_exon_found_in_species
TATCTCTACATGTGAGCTGATCAGAGTGTTTGTTATTTTTGGGAATATAGAT	8428946	8429045	8428896	8428948	1	6	fgenesh2_kg.6__2027__AT5G19960.1	8428502	8430984	None	15019	1427	124674	No_constitutive_exon_found_in_species
TTTCCTTTGTGGTGGAGTGAAAGTTTAGGGCTTTTGGGTCTAAGCTGAAGAT	8806654	8806722	8806772	8806720	-1	6	fgenesh2_kg.6__2115__AT5G20730.1	8801721	8807188	NPH4	15019	1427	124674	No_constitutive_exon_found_in_species
TAAATACAAACGCAAATGCGTAGACTGACAGAAGATGAAAATGGGTGCAGGT	8942527	8942890	8942940	8942888	-1	6	fgenesh2_kg.6__2153__AT5G21080.1	8942527	8975415	None	15019	1427	124674	No_constitutive_exon_found_in_species
CAGTTTCACCACTAGAACAAAATTCTTAAATCATTTGTTTGGGATGATAGGA	9493565	9493892	9493942	9493890	-1	6	Al_scaffold_0006_2137	9493565	9498629	None	15019	1427	124674	No_constitutive_exon_found_in_species
ACAAGAATGGTCAAGCATTATGACTTGTGATGTGCCTTGTCAGTGGGGAGAT	9565624	9565884	9565934	9565882	-1	6	Al_scaffold_0006_2145	9565624	9566305	None	15019	1427	124674	No_constitutive_exon_found_in_species
CCTTAGTTGATTTTGATGTTTACATTTCTTTTCCATTTTGGGCGTGAAAGGA	9612284	9612424	9612474	9612422	-1	6	Al_scaffold_0006_2153	9610478	9613535	None	15019	1427	124674	No_constitutive_exon_found_in_species
TCATTTGTTTTATGTTTTTCTATGGTATTATGTGTTTCATGGGTACACAGTG	9640943	9641077	9641127	9641075	-1	6	fgenesh1_pg.C_scaffold_6001899	9639306	9641958	None	15019	1427	124674	No_constitutive_exon_found_in_species
TTTATTCTTGTTCAACTAAGTTTAATTGATTAATTTTCTCGGGTATACAGGA	9704320	9704454	9704270	9704322	1	6	fgenesh2_kg.6__2286__AT5G22980.1	9701844	9704647	scpl47	15019	1427	124674	No_constitutive_exon_found_in_species
TTAGGGTTTAGGGTTTAAAGTGGTTTGTATTGTTTTTGGTTGGGATGTAGAC	9805801	9805994	9806044	9805992	-1	6	fgenesh2_kg.6__2293__AT5G23060.1	9804837	9806723	CaS	15019	1427	124674	No_constitutive_exon_found_in_species
AACAATCCTAAGGTCAGAATTTTGCTTACCTCTTCGTCTTCTGGGAACAGGT	9993257	9994168	9993207	9993259	1	6	scaffold_602403.1	9992452	9994168	None	15019	1427	124674	No_constitutive_exon_found_in_species
AATTCTCGAATTCTTCTTCTCATTTGTTTACTGGTGGGAATAATAAACAGGA	10169249	10169664	10169199	10169251	1	6	fgenesh2_kg.6__2366__AT5G23720.1	10165177	10170721	PHS1	15019	1427	124674	No_constitutive_exon_found_in_species
CACATATTATGATTAGTGATTGTATTTGCTTAATAATTTTGGGAGTGAAGAT	10180751	10180839	10180889	10180837	-1	6	fgenesh2_kg.6__2371__AT5G23750.1	10180063	10181910	None	15019	1427	124674	No_constitutive_exon_found_in_species
GACGATCCAGGAACTTTTTGGAGGCGCCAATTTATATTTTGGGAATCCAGAG	10231218	10231587	10231168	10231220	1	6	scaffold_602455.1	10227576	10231587	None	15019	1427	124674	No_constitutive_exon_found_in_species
ATAAAAATTAAAGCAAACAAAAGTCATCTTTTACTTTGGGGACATATAAGTC	10374318	10374690	10374740	10374688	-1	6	fgenesh2_kg.6__2399__AT5G24090.1	10372937	10374725	ATCHIA	15019	1427	124674	No_constitutive_exon_found_in_species
ATTTTGTTCAAATGACTTTGTTTACATCATCGATCCCTTTGGGGTTGTAGAT	10394294	10394582	10394632	10394580	-1	6	fgenesh1_pm.C_scaffold_6001921	10393614	10396692	SQP2	15019	1427	124674	No_constitutive_exon_found_in_species
CTATCAACGATGCAACTGTCAAGTTTGAGATTTGAGATACAGCGGGTCAGGA	10463491	10463569	10463619	10463567	-1	6	fgenesh1_pm.C_scaffold_6001928	10463330	10464186	None	15019	1427	124674	No_constitutive_exon_found_in_species
TTAGATAATTAAAACTAATTTTATTTTACTTTTAATGGGAGGGACAATAGTT	10501471	10501554	10501604	10501552	-1	6	fgenesh1_pm.C_scaffold_6001933	10500311	10501765	SOS3	15019	1427	124674	No_constitutive_exon_found_in_species
CCGATGCTTTGTTATTGTGAATTCACTTTGAGTCTGCTTCGGGATCGCAGGT	10544089	10544152	10544039	10544091	1	6	fgenesh2_kg.6__2423__AT5G24300.1	10541640	10545886	SSI1	15019	1427	124674	No_constitutive_exon_found_in_species
TGTTTAAACATGTTTTGATTGAAGAAGCTTTATCTCTTTGTGGGATGCAGAT	10645727	10645917	10645677	10645729	1	6	fgenesh2_kg.6__2437__AT5G24380.1	10644273	10647339	YSL2	15019	1427	124674	No_constitutive_exon_found_in_species
CATGCAAACTCAATTCTCATACGTTTTCTCACCAATTTTTGGGTTTAAAGGT	10674849	10674922	10674972	10674920	-1	6	fgenesh1_pm.C_scaffold_6001957	10673629	10675749	CID13	15019	1427	124674	No_constitutive_exon_found_in_species
ATAAAGATCGAGAGGAATACTTACATTTTGATATCGTTTTGGGTTGGCAGGT	10703778	10704058	10703728	10703780	1	6	fgenesh2_kg.6__2446__AT5G24490.1	10702252	10704200	None	15019	1427	124674	No_constitutive_exon_found_in_species
GAAACAATAATCAAGCTTCAAGTAGGAACCATAATTTTGGGAACCAAAAGAA	10794252	10794554	10794202	10794254	1	6	Al_scaffold_0006_2362	10792198	10794554	None	15019	1427	124674	No_constitutive_exon_found_in_species
ATTTCTTAAAGAATGTGAAATTTCTAAAAATCTTTGTGGGACGGAAGGAGTA	11278959	11279014	11278909	11278961	1	6	fgenesh2_kg.6__2513__AT5G25280.2	11276819	11279960	None	15019	1427	124674	No_constitutive_exon_found_in_species
TTGAATACTTCCTCCTTAACTTACAAATGATAGCTATGGGGGGTATGCAGGA	11421699	11421867	11421917	11421865	-1	6	Al_scaffold_0006_2455	11421371	11422842	None	15019	1427	124674	No_constitutive_exon_found_in_species
GTCATTATCGTTTGTTGTTGTCAACTGTTATGATTTATGGGTTGATGAAGAG	11431403	11431758	11431808	11431756	-1	6	Al_scaffold_0006_2457	11430799	11432182	None	15019	1427	124674	No_constitutive_exon_found_in_species
GGATTCTAGCTAGTTTATTGATCCGGAGCTAATGGACATTTGGGAATCAGGA	11555437	11555604	11555654	11555602	-1	6	fgenesh2_kg.6__2559__AT5G25752.1	11554758	11556580	ATRBL11	15019	1427	124674	No_constitutive_exon_found_in_species
ATGATATATTATTATTATTATACGTTTTGGGATCATTTTAAGGGCCACAGAC	11565869	11565978	11566028	11565976	-1	6	scaffold_602693.1	11565869	11570514	None	15019	1427	124674	No_constitutive_exon_found_in_species
TAGAAATATTTTGATCTTACACTAACGAAATGACTTTATAATATGGGCAGAG	11799776	11800032	11800082	11800030	-1	6	fgenesh2_kg.6__2580__AT5G26000.1	11788903	11801042	TGG1	15019	1427	124674	No_constitutive_exon_found_in_species
CATGTTTATATATATCGTCATTGTCTTTATTTGCGTTATTAGGGTTTAAGGA	11914336	11914570	11914286	11914338	1	6	Al_scaffold_0006_2541	11913711	11914570	None	15019	1427	124674	No_constitutive_exon_found_in_species
GTTTTGTTACTGAAAATTTGAATGTGTGTTGAAATTGGGAATGTGGAAAGGG	12115217	12115347	12115167	12115219	1	6	fgenesh2_kg.6__2628__AT5G26670.1	12114436	12117142	None	15019	1427	124674	No_constitutive_exon_found_in_species
ATTATCGCAAAAGCGAACCCGTAAACTCTGTATGTTTCAATTGGGGACAGTG	12116305	12116383	12116255	12116307	1	6	fgenesh2_kg.6__2628__AT5G26670.1	12114436	12117142	None	15019	1427	124674	No_constitutive_exon_found_in_species
ATTCTAAGAATGTTTCTCTTATGGTTTGTGATCTTGTTTTGGGAAAACAGTT	12258930	12259392	12259442	12259390	-1	6	fgenesh1_pm.C_scaffold_6002122	12253198	12260317	None	15019	1427	124674	No_constitutive_exon_found_in_species
GTGATAATGAAACTATATATTAAAATTTTGATGTTTTTTTTGGGGGTTAGGA	12282999	12283163	12282949	12283001	1	6	fgenesh2_kg.6__2647__AT5G26810.1	12281040	12283163	None	15019	1427	124674	No_constitutive_exon_found_in_species
TTCAGGAAAATTTGCAGAAGTGGCTTACTGATGACAAAGCACGGGACTAGCT	12365256	12365340	12365390	12365338	-1	6	fgenesh1_pg.C_scaffold_6002278	12359385	12366824	None	15019	1427	124674	No_constitutive_exon_found_in_species
TTTTTTTTTTTGACAGCGTTTGCTTAACTAATTGTTTTGGGTTGAAACAGGT	12869876	12869920	12869970	12869918	-1	6	Al_scaffold_0006_2700	12868144	12882506	SFP2	15019	1427	124674	No_constitutive_exon_found_in_species
TTTCTATTTTTTTTTTTATTTGCTTAGTAATTTGTTTTGGGTTGAAACAGGT	12888706	12888750	12888800	12888748	-1	6	fgenesh1_pm.C_scaffold_6002188	12887139	12892046	SFP1	15019	1427	124674	No_constitutive_exon_found_in_species
AAACAAATCTAACAATGGATATTGTGAATAATACTGGGAAAAAATTGCAGCC	13137438	13138015	13138065	13138013	-1	6	fgenesh2_kg.6__2734__AT5G27270.1	13137438	13141545	EMB976	15019	1427	124674	No_constitutive_exon_found_in_species
GTCACCTAACTCCATGTTATCTCTGACATTTCTTTTCTATGGGACCGTAGAT	13206035	13206116	13205985	13206037	1	6	fgenesh2_kg.6__2740__AT1G24360.1	13204898	13207458	None	15019	1427	124674	No_constitutive_exon_found_in_species
AGGGTCAGTATGAAATTATCTCACTGAGTGGATCTTATATTCGGGGCGAGCA	13841301	13841406	13841456	13841404	-1	6	fgenesh2_kg.6__2787__AT5G28590.1	13840873	13842271	None	15019	1427	124674	No_constitutive_exon_found_in_species
ACCTGTAAATGAAACTCTAATAGAAGCTACAATTGAATGGGCAATTGAAGCA	13845255	13845362	13845205	13845257	1	6	Al_scaffold_0006_2783	13843947	13845362	None	15019	1427	124674	No_constitutive_exon_found_in_species
TTGGTTGTCCATATGTCATTTAATCAGTGTTTTGCATAATTGGGTAACAGAT	14398930	14399126	14399176	14399124	-1	6	fgenesh2_kg.6__2806__AT5G29000.2	14397686	14399832	PHL1	15019	1427	124674	No_constitutive_exon_found_in_species
TTAAGATTTTAGCCGATGAAACTAACCCGAATACATTCATGGGGATGTAGGA	17841983	17842414	17842464	17842412	-1	6	scaffold_603115.1	17841983	17843270	ATAPRL6	15019	1427	124674	No_constitutive_exon_found_in_species
GGAGGTGATGGTGACGGCGTGGTTGTGGTGGTGCCGTGGTGGTGGGATAGTG	19002655	19002814	19002864	19002812	-1	6	Al_scaffold_0006_3012	19002655	19002881	None	15019	1427	124674	No_constitutive_exon_found_in_species
TAAATGTTTTCGTCGAACACTTGTTTATTCTGGTTTTGTTCACAGGGAAGAT	19333712	19333805	19333855	19333803	-1	6	scaffold_603263.1	19332590	19333924	None	15019	1427	124674	No_constitutive_exon_found_in_species
ATTTAAATGTGATTATATAATAAGTATTTGTTTATTTTTGGAATGGGAAGTG	19341001	19341152	19341202	19341150	-1	6	fgenesh1_pg.C_scaffold_6002608	19340756	19341845	None	15019	1427	124674	No_constitutive_exon_found_in_species
GTTACTTAACAAGACACTTTATGTTATTAAACATTTTGGGGTAAAAATAGGA	19685584	19685737	19685787	19685735	-1	6	fgenesh1_pm.C_scaffold_6002376	19684453	19686935	AtGH9B14	15019	1427	124674	No_constitutive_exon_found_in_species
GTCGTCGAAAACTGAGTTTTCTTCGTTTAACTATGGTTTGGGAAATGCAGGA	19716809	19716946	19716996	19716944	-1	6	scaffold_603301.1	19716596	19718772	None	15019	1427	124674	No_constitutive_exon_found_in_species
GGGCACGACTTATACATGAAGCCTGGTTCATCTTGGTTTCACATTGGGAGGT	20421529	20421641	20421691	20421639	-1	6	scaffold_603417.1	20421529	20422149	None	15019	1427	124674	No_constitutive_exon_found_in_species
TAATTTTTTAAAATTGAACATTTACATAGGCAATTTATAGGGGGAGAGAGGA	20506955	20507170	20506905	20506957	1	6	scaffold_603434.1	20506459	20507567	None	15019	1427	124674	No_constitutive_exon_found_in_species
TCTCAAAAATCATGTCCTTCACATTCTTTGCCTTTGTCTTGGGATCACAGGT	20516196	20516264	20516314	20516262	-1	6	fgenesh2_kg.6__3053__AT4G10730.1	20515492	20520721	None	15019	1427	124674	No_constitutive_exon_found_in_species
TTTTTTGATTTATAGCTTCATGATCATTTATATTTGTTTTGTGGGTATAGAT	20648409	20648474	20648524	20648472	-1	6	fgenesh2_kg.6__3073__AT4G10970.1	20646183	20648911	None	15019	1427	124674	No_constitutive_exon_found_in_species
ATAGATTGGTAGTGATTTGGGATTGAATTACGAGGTTATTGGTTGGGTAGGA	21274054	21274306	21274004	21274056	1	6	fgenesh2_kg.6__3113__AT4G11570.1	21273633	21275403	None	15019	1427	124674	No_constitutive_exon_found_in_species
TTTTCTTTGTGTGAAAAGAGAGTAAAAGTTTGTATGTTGGGAATGAACAGAA	21557110	21557254	21557304	21557252	-1	6	scaffold_603613.1	21555355	21558369	MVA1	15019	1427	124674	No_constitutive_exon_found_in_species
TGGTAGTGAGTGATATTTGGAATAAGATAGTGTTTAATTCTGATGGGCAGGA	21754905	21755085	21755135	21755083	-1	6	scaffold_603647.1	21754441	21755835	None	15019	1427	124674	No_constitutive_exon_found_in_species
TTCTGAATTCACACAAAACATTTAAACATTTGGAAACATTTATGGGACAGGG	21766950	21767465	21766900	21766952	1	6	fgenesh2_kg.6__3160__AT4G12070.1	21764904	21767687	None	15019	1427	124674	No_constitutive_exon_found_in_species
AACCCTGAAAATGAAAGCTATTCTTCTGGTGATTGTTTGTTGCAGGGGAGTT	21789412	21789796	21789846	21789794	-1	6	fgenesh1_pm.C_scaffold_6002558	21789279	21790902	None	15019	1427	124674	No_constitutive_exon_found_in_species
CTATTATGCTAGGCTGGTGACAATGTAGGACTTCTTCTGCGGGGCTAAAGAG	21820130	21820154	21820204	21820152	-1	6	Al_scaffold_0006_3423	21819976	21821079	None	15019	1427	124674	No_constitutive_exon_found_in_species
TAATGTTGTTGAAAATTGTGGTTGCAAGATATGTTGTGTTCGGGACTAAGAA	21854224	21854335	21854385	21854333	-1	6	Al_scaffold_0006_3428	21854224	21856049	None	15019	1427	124674	No_constitutive_exon_found_in_species
AATGTTACATTAGAGAATATTTCTTGAGAGAATTTGTTGGGAGATTACAGAG	22227149	22227216	22227266	22227214	-1	6	fgenesh2_kg.6__3200__AT4G05590.2	22225786	22227266	None	15019	1427	124674	No_constitutive_exon_found_in_species
TAAGATTTTTTTTTAAGACGACTAAAAAGATTTTTTTTGGGTGAGTGTAGGT	22524811	22524871	22524761	22524813	1	6	Al_scaffold_0006_3539	22519784	22525628	None	15019	1427	124674	No_constitutive_exon_found_in_species
GCAAATCCCAAAATTTGGTGATTGTTTCTGATTGCAGGGGTATGAGATAGTT	22559692	22560018	22559642	22559694	1	6	Al_scaffold_0006_3547	22559483	22563871	KEA3	15019	1427	124674	No_constitutive_exon_found_in_species
CTAAGTTTCTTATGGCGGAGAGTTTTTTTTTTTTTTTTTCTGATGGGTAGGG	23486193	23486266	23486143	23486195	1	6	scaffold_603983.1	23484473	23486575	None	15019	1427	124674	No_constitutive_exon_found_in_species
CCTTTGAAATTGCTAGTGCGTGTACTCATTTTATTTTGTTGGGGAACTAGAT	23554383	23554500	23554550	23554498	-1	6	scaffold_603999.1	23552037	23557114	SULTR3;2	15019	1427	124674	No_constitutive_exon_found_in_species
TATTGTTTTGCTTTTTGTGGCTCTTTGATAAATCGTGTTGGGAACTGCAGAG	23606634	23606888	23606938	23606886	-1	6	Al_scaffold_0006_3732	23604532	23607709	MLO1	15019	1427	124674	No_constitutive_exon_found_in_species
ATTGTGTACCTTTATTTGGTTACATTCTGTTTTTGTGTGCGTGGGTGCAGTT	23686819	23686964	23687014	23686962	-1	6	Al_scaffold_0006_3747	23686819	23687573	None	15019	1427	124674	No_constitutive_exon_found_in_species
TGTCCAATAACATTATTTATAACATAACTCCTCCAAATTTTGTGGGGTAGAT	23793982	23794143	23793932	23793984	1	6	Al_scaffold_0006_3768	23793003	23795086	None	15019	1427	124674	No_constitutive_exon_found_in_species
ATATAAAACTACTAGCAACTCTGTTTCTTTTTTTGGGGGAGTTAAAACAGGC	23906551	23906676	23906726	23906674	-1	6	fgenesh2_kg.6__3502__AT1G16570.1	23904386	23907136	None	15019	1427	124674	No_constitutive_exon_found_in_species
TCTGATAATGGATGATCACTGAGACGATTTGTTTTTGGGTGTGAAAACAGGG	23972025	23972124	23972174	23972122	-1	6	fgenesh2_kg.6__3509__AT4G02060.1	23972025	23976166	PRL	15019	1427	124674	No_constitutive_exon_found_in_species
GAAAAATGTGAAATCATTGATTGGTTTTGATTATTCTTCTGGGAATGTAGGA	23996709	23996975	23997025	23996973	-1	6	scaffold_604085.1	23992222	23997496	EZA1	15019	1427	124674	No_constitutive_exon_found_in_species
GTTATAATTGGTTTCTTCATTGTTCATGTATGAATGTTGGGATATAAAAGGC	24062235	24062263	24062313	24062261	-1	6	fgenesh2_kg.6__3518__AT4G01900.1	24061064	24062735	PII	15019	1427	124674	No_constitutive_exon_found_in_species
TCTTAGGCTCTTAGCGTTTGGTTAATTTTACTCTTTTTTGGGATAAATAGGA	24170655	24171048	24170605	24170657	1	6	scaffold_604118.1	24169908	24171048	None	15019	1427	124674	No_constitutive_exon_found_in_species
AAAAAAGAAGAAGCAAAACCCTAGAAACAGTTTTCTTCGGGTAATCGAAGAA	24504356	24505991	24504306	24504358	1	6	fgenesh2_kg.6__3595__AT4G01090.1	24503750	24506985	None	15019	1427	124674	No_constitutive_exon_found_in_species
TGACCAATTCTGGACTTGTTGTTTGGAACCCTTATTTGGGACAAACAAAGTG	24587515	24588295	24588345	24588293	-1	6	fgenesh1_pm.C_scaffold_6002905	24587515	24592037	None	15019	1427	124674	No_constitutive_exon_found_in_species
TTAGTAACGACGTATTGTATATCAGAGAACCAAAAAAAGGGAATTCAAAGGG	24926608	24927456	24927506	24927454	-1	6	fgenesh1_pm.C_scaffold_6002958	24926164	24928722	RLK4	15019	1427	124674	No_constitutive_exon_found_in_species
ATCTGTTTATGATAAATGCGGATCTTATCTTATGTTTCTGGGGATTGTAGCC	24970166	24970380	24970430	24970378	-1	6	fgenesh2_kg.6__3678__AT4G00230.1	24969408	24972916	XSP1	15019	1427	124674	No_constitutive_exon_found_in_species
GGGATTCATTTCGATATTGAATTCGAATTGGACCGTTGTTTGGGGTGAAGTT	25012021	25012095	25011971	25012023	1	6	fgenesh1_pm.C_scaffold_6002974	25011877	25014537	None	15019	1427	124674	No_constitutive_exon_found_in_species
TTTTGCTATTTTACAATTCTGATCACATTTGTTCCTGTTTCTGGGGATAGCT	25051145	25051206	25051256	25051204	-1	6	scaffold_604299.1	25049317	25051723	None	15019	1427	124674	No_constitutive_exon_found_in_species
GTCTGATCAATGCTTCATTACCATTTATATTTATATATTGGGAATTGCAGCC	25068233	25068337	25068387	25068335	-1	6	scaffold_604304.1	25068233	25070291	UNE10	15019	1427	124674	No_constitutive_exon_found_in_species
TTCTTACTTTCCACTCCTTGACCATGTACTTAGTGTGTGGGTGGTGGTAGAT	25092147	25092303	25092353	25092301	-1	6	scaffold_604311.1	25091742	25093820	None	15019	1427	124674	No_constitutive_exon_found_in_species
ATGTATCTCTTCTCGACATATTTAACTAATTAAGATGTTAGCTGGGGCAGTT	49790	50015	49740	49792	1	7	fgenesh1_pm.C_scaffold_7000011	48532	51864	None	15019	1427	124674	No_constitutive_exon_found_in_species
AGTGGTCATATTTGTGGGACTTGATAATGAAAATATGTTGTTGGGGACAGTG	73183	73250	73300	73248	-1	7	fgenesh2_kg.7__28__AT4G38350.1	72847	80899	None	15019	1427	124674	No_constitutive_exon_found_in_species
AGAGAGAGCAGTTTGTGGCTGTAACTTTGGTGTGTTTTGGGATCAAACAGCT	122050	122250	122000	122052	1	7	fgenesh2_kg.7__42__AT4G38490.1	121277	122250	None	15019	1427	124674	No_constitutive_exon_found_in_species
GACTACCAGGAATTTAATACTTGATTCACTCTACATTTCTATCAGGGAAGGC	152282	152378	152428	152376	-1	7	fgenesh2_kg.7__56__AT4G38570.1	151646	153227	PIS2	15019	1427	124674	No_constitutive_exon_found_in_species
TTTTCCTGCTGCCTTAAATATATGGTATATCTATTTATTGGGGGGCTCAGTA	156152	156265	156102	156154	1	7	scaffold_700050.1	155660	158057	None	15019	1427	124674	No_constitutive_exon_found_in_species
AGATGAAAAATGCTAATTATTGTATCGCATGGTTTGTAGGGAAATGATAGGG	931912	932102	931862	931914	1	7	scaffold_700253.1	931221	933184	None	15019	1427	124674	No_constitutive_exon_found_in_species
TTTTGGGTGAAAGAAAACAACAAATTAGTAACTGGTGAGGGGGGTGGTAGGT	1051303	1051613	1051253	1051305	1	7	fgenesh2_kg.7__262__AT4G37870.1	1049484	1053392	PCK1	15019	1427	124674	No_constitutive_exon_found_in_species
GAACAGTTCTTTTTTTATTAACCCGATTTTTTTGTCTCGGGATGATGCAGGA	1258004	1258428	1257954	1258006	1	7	fgenesh2_kg.7__301__AT4G37510.1	1255939	1263903	None	15019	1427	124674	No_constitutive_exon_found_in_species
TTCTCTTTTTTTTTTGTGTCTTGATTGTTGCAATGTGTTTATTGGGGAAGAC	1478687	1478753	1478637	1478689	1	7	fgenesh1_pg.C_scaffold_7000292	1477716	1479388	SPT	15019	1427	124674	No_constitutive_exon_found_in_species
TCTTTCCAATTTCTTGATGATGGATTGCATGTGGTTTTGATGATGGGTAGGT	1485232	1485370	1485420	1485368	-1	7	fgenesh1_pm.C_scaffold_7000278	1483318	1489543	MAPKKK21	15019	1427	124674	No_constitutive_exon_found_in_species
GTTCTTTTTGCTTAATTTTATTTCTTCCCAATGTAAAAGCATGGGATTAGAT	1511604	1511796	1511554	1511606	1	7	fgenesh2_kg.7__342__AT4G36988.1	1509802	1511796	HSF4	15019	1427	124674	No_constitutive_exon_found_in_species
AAAACTGAGATTCTGAATCGCAAAGTTTGGAACTTTGGGTGTGGGCACAGGA	1521037	1521175	1520987	1521039	1	7	scaffold_700384.1	1520728	1522249	None	15019	1427	124674	No_constitutive_exon_found_in_species
GGCGGGTAGAGGTATTTTTTACGTACCGAGTGAAGGAATATGGGAAACAGGG	1526757	1526791	1526841	1526789	-1	7	fgenesh1_pg.C_scaffold_7000304	1526276	1527583	None	15019	1427	124674	No_constitutive_exon_found_in_species
CTTTTAGAGCATGAGTTATTAATTTGGTTTTTATTTTGTTTGGTGGGTAGGA	1706187	1706513	1706137	1706189	1	7	fgenesh2_kg.7__393__AT4G36740.1	1705636	1707574	HB-5	15019	1427	124674	No_constitutive_exon_found_in_species
TTATGATGATCATAATATGATTTGGTTTATGGGGGATTGGAAATGGGCAGGA	1771968	1772079	1772129	1772077	-1	7	fgenesh2_kg.7__412__AT4G36580.1	1769915	1772751	None	15019	1427	124674	No_constitutive_exon_found_in_species
TTTCTGAAGTATAAGATCTGACAAATGTTTTTGGTTTGGGAGTAATGCAGAC	1771566	1771876	1771926	1771874	-1	7	fgenesh2_kg.7__412__AT4G36580.1	1769915	1772751	None	15019	1427	124674	No_constitutive_exon_found_in_species
TAGTTTGTCATCTTCCTCTGAGTGAAAACGAAATGCTGGGAACAACGCAGGA	1821124	1821252	1821074	1821126	1	7	scaffold_700461.1	1818921	1821522	ATLCB1	15019	1427	124674	No_constitutive_exon_found_in_species
TTATTTCTATTTAGGATTTGTGTATCTTATTGGTTGAATTATGGGTTAAGGC	1848146	1848475	1848525	1848473	-1	7	fgenesh2_kg.7__429__AT4G36400.2	1845127	1848857	None	15019	1427	124674	No_constitutive_exon_found_in_species
TGTTCTTCCTTATACTGAAATACTATAATTTTTGGTGGGTGAATGGGCAGAT	1857716	1857823	1857666	1857718	1	7	fgenesh2_kg.7__432__AT4G36380.1	1854113	1858895	ROT3	15019	1427	124674	No_constitutive_exon_found_in_species
CTGCAATAGCTTTGTTTGACTATTCCACTGCTTGTTATGGGGAAGAACAGGC	1890632	1890915	1890582	1890634	1	7	Al_scaffold_0007_414	1887759	1891359	CRT1	15019	1427	124674	No_constitutive_exon_found_in_species
AGGATTTATGTCTTGTGTTGCTTATATTTCCTCAAATTTTGGGAATTCAGAC	1943947	1944030	1944080	1944028	-1	7	scaffold_700482.1	1943154	1946499	None	15019	1427	124674	No_constitutive_exon_found_in_species
TTCCATAATCCAACTGTTGAGTGACATCTGACATATTCTGGGCAGGGCAGTC	2097814	2097893	2097764	2097816	1	7	fgenesh1_pm.C_scaffold_7000388	2096412	2098595	None	15019	1427	124674	No_constitutive_exon_found_in_species
CTTTCCCTTGGTATTAGTTATTGATGGTTTTTGTGGTGTGGGAATCATAGGA	2147246	2147291	2147341	2147289	-1	7	Al_scaffold_0007_459	2147246	2149471	None	15019	1427	124674	No_constitutive_exon_found_in_species
CTTTCTCTTGGTATTAGTTGTTGATAGTTTTTGTGGTGTGGGAATCATAGGA	2152760	2152879	2152929	2152877	-1	7	scaffold_700522.1	2152760	2155890	None	15019	1427	124674	No_constitutive_exon_found_in_species
GCTTTAAATCAGAATTAGAATACTTTGTAAGAGGAGTTTGGAATGGGCAGGT	2169134	2169226	2169084	2169136	1	7	scaffold_700524.1	2164158	2169226	None	15019	1427	124674	No_constitutive_exon_found_in_species
TTTCTTAATTTTGCCTTAGAAATGACGTTTCTTGGGGTTGTTGGGGACAGGA	2243981	2244479	2244529	2244477	-1	7	fgenesh2_kg.7__515__AT4G35650.1	2243981	2245662	IDH-III	15019	1427	124674	No_constitutive_exon_found_in_species
ACAACAAGCAGCAGCGTCGGACAACGGAGCCAATTCTCCGAAGTGGGGAGCG	2262837	2263096	2263146	2263094	-1	7	fgenesh2_kg.7__519__AT4G35600.1	2260957	2263568	CONNEXIN_32	15019	1427	124674	No_constitutive_exon_found_in_species
GATCCTTCTATATTTGGCTGATGAGATTTGTTTGATACATATGGGTGTAGAA	2261680	2261804	2261854	2261802	-1	7	fgenesh2_kg.7__519__AT4G35600.1	2260957	2263568	CONNEXIN_32	15019	1427	124674	No_constitutive_exon_found_in_species
ACATAAATGATACATCTTTTTTAATTTGTCGTGAATGTTGGGATGTGCAGAC	2278650	2278761	2278600	2278652	1	7	fgenesh2_kg.7__521__AT4G35580.1	2276839	2279138	NTL9	15019	1427	124674	No_constitutive_exon_found_in_species
AACAGTTTGTGTAAATGAGTTTCACAATTTGATGCAACATGGGAAAAAAGGT	2346643	2346806	2346593	2346645	1	7	fgenesh2_kg.7__540__AT4G35420.1	2345865	2347487	DRL1	15019	1427	124674	No_constitutive_exon_found_in_species
AAGACAAACGTGGTCTAATACGTAAAATGTGATAATTGAATGGGGTGCAGTG	2476592	2476900	2476542	2476594	1	7	fgenesh2_kg.7__570__AT4G35150.1	2475405	2476900	None	15019	1427	124674	No_constitutive_exon_found_in_species
GTTACATAGACAGATGTTACTGGCTGAAATGGTTTCTTTTGGGGTTGTAGGT	2658627	2658801	2658577	2658629	1	7	fgenesh1_pg.C_scaffold_7000524	2655780	2659725	ATASE2	15019	1427	124674	No_constitutive_exon_found_in_species
TGCTTCTGGTTGTGTTTTGCCATTGATATATAGCTTTTCTTTGGGAGCAGCA	2838659	2839808	2839858	2839806	-1	7	scaffold_700703.1	2835444	2840962	None	15019	1427	124674	No_constitutive_exon_found_in_species
GCATCATTGGTTCTACACACAACCACACGGCTCCATCGGTGGGAAGAAAGAT	2841630	2841993	2842043	2841991	-1	7	fgenesh2_kg.7__670__AT4G33930.1	2841630	2842731	None	15019	1427	124674	No_constitutive_exon_found_in_species
TATCTTTTCAGTTTCTAAACACATTCTTTTTTTTTTTTCCGGGCAACAAGAT	2948306	2948495	2948545	2948493	-1	7	fgenesh2_kg.7__695__AT4G34120.1	2948194	2950300	LEJ1	15019	1427	124674	No_constitutive_exon_found_in_species
GTTTTTTTCTTTCTTTCTTGGGTATGTCAATTAAAGAGGAAGGGACTGAGAT	2978573	2978703	2978523	2978575	1	7	fgenesh2_kg.7__700__AT4G34040.1	2978394	2982897	None	15019	1427	124674	No_constitutive_exon_found_in_species
TTTATCTCGATGTACCCATTTTTTCCAACAAGGTTCGTTTGGGAATGTAGGA	2982010	2982154	2981960	2982012	1	7	fgenesh2_kg.7__700__AT4G34040.1	2978394	2982897	None	15019	1427	124674	No_constitutive_exon_found_in_species
TTGGGTACCTGAACCTGAAATTCTTCCCTAGAATTTGGGTTTGTGGAGAGTT	3062000	3062230	3062280	3062228	-1	7	fgenesh2_kg.7__723__AT4G33890.1	3062000	3063772	None	15019	1427	124674	No_constitutive_exon_found_in_species
TTCATTTACTCATCTTCATTTGATATTTTGGACATGTACGATGGGATCAGCT	3117556	3117823	3117506	3117558	1	7	Al_scaffold_0007_692	3113730	3118309	CER4	15019	1427	124674	No_constitutive_exon_found_in_species
ATTTGGGAAGATGTTTCTAATGCGGGAAATTTTGTATTTGGGGTGTACAGTC	3186169	3186286	3186336	3186284	-1	7	scaffold_700792.1	3183226	3186798	EX1	15019	1427	124674	No_constitutive_exon_found_in_species
TGCAAAGTTTCCTAGTCCAAGAAAATTGTTGACACTATGTAATTGGGCAGGC	3217682	3217948	3217632	3217684	1	7	scaffold_700805.1	3213360	3218168	None	15019	1427	124674	No_constitutive_exon_found_in_species
TACAAGATCTTGATCGTGTTTCTGAATCGAAGGGAAAATCTGATGGGAAGAA	3234727	3235618	3234677	3234729	1	7	fgenesh1_pm.C_scaffold_7000616	3234086	3239063	RPD1	15019	1427	124674	No_constitutive_exon_found_in_species
TGGTCAATATGAAGTAAGCTCACCACTCTAATGCGAATGGGTTGCAGGAGCT	3244432	3244495	3244382	3244434	1	7	fgenesh2_kg.7__773__AT4G33480.1	3241769	3244973	None	15019	1427	124674	No_constitutive_exon_found_in_species
GCTCCACATTCTAATTTGGTTTTAACTTAATAATTTGTGGGGATATATAGGA	3272772	3273173	3273223	3273171	-1	7	scaffold_700821.1	3272772	3274402	None	15019	1427	124674	No_constitutive_exon_found_in_species
ACTACTACTGCTAATGGTAATAATGGTTAATGATATTTTGGGTGATACAGAT	3390894	3391011	3390844	3390896	1	7	fgenesh2_kg.7__807__AT4G33130.1	3390214	3391757	None	15019	1427	124674	No_constitutive_exon_found_in_species
CTGCACGAAATTGGCTTCCATGTTTTGTTGTTGATGGGTGAGAAATGCAGGT	3548802	3548858	3548908	3548856	-1	7	fgenesh2_kg.7__836__AT4G32915.1	3547798	3549311	None	15019	1427	124674	No_constitutive_exon_found_in_species
TCTTATCATTAATTGTTCTGTTTTTATGGTAATCTCGTGATGGGAAGAAGGT	3647883	3648714	3648764	3648712	-1	7	fgenesh2_kg.7__864__AT4G32760.1	3647701	3653018	None	15019	1427	124674	No_constitutive_exon_found_in_species
CTTTTGGACATGTGTTCTTAAGGGATTTCTTGTTTTGAAATGGGTAATAGGG	3693675	3693806	3693856	3693804	-1	7	fgenesh2_kg.7__872__AT4G32690.1	3692739	3694372	GLB3	15019	1427	124674	No_constitutive_exon_found_in_species
ATTTATCGGTTCTTGAACAAAATGTATTAAAACGCTCAAGGGATATGCAGGG	3699294	3699612	3699244	3699296	1	7	fgenesh2_kg.7__874__AT4G32670.1	3697345	3704778	None	15019	1427	124674	No_constitutive_exon_found_in_species
TTGGTGAGGTTTTGATATGCTGACATTGAATTTTGACTTTTTGGGGATAGGC	3707252	3707373	3707423	3707371	-1	7	fgenesh2_kg.7__877__AT4G32660.1	3704730	3707766	AME3	15019	1427	124674	No_constitutive_exon_found_in_species
GAATTATCAAATCAAGAAATCTGTTTTCATCCTTTTCAAGAAGCGGGCAGCA	3973702	3973882	3973932	3973880	-1	7	scaffold_700974.1	3973461	3975228	None	15019	1427	124674	No_constitutive_exon_found_in_species
TTTTATTTTTTTCTCTCAAATGAACTAAATTTGGTTGGGTTTGAAAACAGAT	4029343	4029411	4029461	4029409	-1	7	scaffold_700992.1	4027747	4029925	None	15019	1427	124674	No_constitutive_exon_found_in_species
TTTTCTTCTTTTGGAATATTGAAGTAGTTGGTACTTTTGTTTGGGAACAGGT	4028779	4028863	4028913	4028861	-1	7	scaffold_700992.1	4027747	4029925	None	15019	1427	124674	No_constitutive_exon_found_in_species
CAAAGTCCGGTAAGAAGAGGAAGCGATGAGTCTCTGGCCTTGGGAAAGAGGC	4134191	4134212	4134141	4134193	1	7	fgenesh2_kg.7__980__AT4G31880.1	4129258	4134212	None	15019	1427	124674	No_constitutive_exon_found_in_species
TAGACTTGGAGACATAATTATGTTTTGTTTTTTAATAATGACTGGGACAGTA	4146265	4146342	4146392	4146340	-1	7	fgenesh1_pm.C_scaffold_7000769	4145567	4146805	ATGPX7	15019	1427	124674	No_constitutive_exon_found_in_species
AACCGGTTATCCTTCTTAAGGTTTGAATGTTTTCTTTTTTGGCGGGACAGGC	4195162	4195328	4195112	4195164	1	7	fgenesh1_pm.C_scaffold_7000778	4194481	4195956	None	15019	1427	124674	No_constitutive_exon_found_in_species
CCGGGTTCTCAAAGTTATCTTCTCTAATATCTGTTACATGGGGGGGGCAGGT	4358987	4359077	4359127	4359075	-1	7	fgenesh2_kg.7__1036__AT4G31390.1	4355944	4359927	None	15019	1427	124674	No_constitutive_exon_found_in_species
TGTTTCTTATGAGCTCTTCAATCTGATAATAGATATGTTTGGGAATGTAGCT	4489242	4489393	4489443	4489391	-1	7	fgenesh2_kg.7__1072__AT4G31050.1	4488726	4490071	None	15019	1427	124674	No_constitutive_exon_found_in_species
CATTCCTTATTGCGATGATAATCAAAGCTACAATGTTTTTGTTGGGACAGGT	4783418	4783717	4783368	4783420	1	7	fgenesh2_kg.7__1149__AT4G30360.1	4782034	4785185	ATCNGC17	15019	1427	124674	No_constitutive_exon_found_in_species
TGACGGAAATATATGTTCCATAAGATAAAAAAAAAGTTATTGGGACGGAGGA	5043935	5044560	5043885	5043937	1	7	scaffold_701232.1	5043686	5044560	None	15019	1427	124674	No_constitutive_exon_found_in_species
GTTGTGGATGAAAAAATCATTAGAGAAATATATTGGGTGGGGTGCAGCAGGC	5122251	5122576	5122201	5122253	1	7	fgenesh2_kg.7__1213__AT4G29800.1	5120878	5122616	PLP8	15019	1427	124674	No_constitutive_exon_found_in_species
ATTATATGTTAATTATTTTATTTTAATTGAATTGAAAATAAAATGGGTAGTT	5407436	5407659	5407386	5407438	1	7	Al_scaffold_0007_1205	5407366	5407659	None	15019	1427	124674	No_constitutive_exon_found_in_species
TTACACGTTAGGTTTATATATAGGGTTTTGACTCTTATTCTGGGATGCAGAG	5584311	5584567	5584617	5584565	-1	7	fgenesh2_kg.7__1310__AT4G28780.1	5583654	5585543	None	15019	1427	124674	No_constitutive_exon_found_in_species
ACTGGTTGTTTCGTTTTTGATATTCTTTGGCTTGTTTCCACTGGGGGTAGAC	5640723	5640880	5640930	5640878	-1	7	Al_scaffold_0007_1247	5632767	5642264	XIH	15019	1427	124674	No_constitutive_exon_found_in_species
GAAAATTTAACTAAATTATCCGAATATGTCGACCATTTTTGGGAATGTAGAT	5663729	5664045	5664095	5664043	-1	7	Al_scaffold_0007_1254	5662074	5664699	None	15019	1427	124674	No_constitutive_exon_found_in_species
TTTCTTATTCCGCAAACATATGATTAATGTGTTTCGTTGTGGGATCACAGGA	5811733	5811945	5811683	5811735	1	7	fgenesh2_kg.7__1373__AT4G28320.1	5810550	5812529	MAN5	15019	1427	124674	No_constitutive_exon_found_in_species
AACTTGAGCTGTACTAACTCCAGCTTCTGCTTTTGTTTTGTTGGGAGCAGAA	5932324	5932460	5932510	5932458	-1	7	fgenesh2_kg.7__1416__AT4G28000.1	5931770	5935730	None	15019	1427	124674	No_constitutive_exon_found_in_species
CTTCCGATTCACAACCCAATTGAGTTTATTTTGGTCTAGTTGGGACGCAGGC	6067786	6067907	6067957	6067905	-1	7	fgenesh2_kg.7__1440__AT4G27760.1	6065662	6068277	FEY	15019	1427	124674	No_constitutive_exon_found_in_species
CGGTTAGATTAACCCCTTGTTCTTCTCTTTGTGTCTCTTGGAGGGTTTAGCT	6087227	6087274	6087177	6087229	1	7	fgenesh2_kg.7__1447__AT4G27700.1	6086801	6088219	None	15019	1427	124674	No_constitutive_exon_found_in_species
GATATTTTGTTTTTGTCCTTCTGGGTGTTGACAACTTCAATTGAGGGTAGAT	6116234	6116317	6116184	6116236	1	7	fgenesh2_kg.7__1455__AT4G27650.1	6115759	6120557	PEL1	15019	1427	124674	No_constitutive_exon_found_in_species
AGCTCGGGCTTATTTAATGTTCATGTGTTTCGTTTTTTTTGGGGGTTTAGGG	6159755	6160060	6159705	6159757	1	7	scaffold_701521.1	6157334	6160060	None	15019	1427	124674	No_constitutive_exon_found_in_species
ATTATGTGATCTATCTTAACATGTTGAAGTTAAATTTTTTGGTGGGACAGGC	6213621	6213827	6213877	6213825	-1	7	scaffold_701538.1	6212906	6214032	None	15019	1427	124674	No_constitutive_exon_found_in_species
GTCAAACCCTAAAATTTGATGATTTTTTTGTTTCCGATTTTGGGGTGAAGAT	6218424	6218546	6218596	6218544	-1	7	fgenesh2_kg.7__1487__AT4G27430.1	6214787	6218993	CIP7	15019	1427	124674	No_constitutive_exon_found_in_species
TATTGGAAGCTAACCGATAAAAACCGGGTTTTGTTGGATTGAATGGGCAGAG	6328938	6329156	6328888	6328940	1	7	Al_scaffold_0007_1415	6328330	6329980	None	15019	1427	124674	No_constitutive_exon_found_in_species
CAACAGACTTCAGAAAGTTTTCTAGTTGAGCAATGATGCGGGAAATGTAGAA	6338289	6338344	6338394	6338342	-1	7	fgenesh1_pg.C_scaffold_7001252	6336232	6338683	None	15019	1427	124674	No_constitutive_exon_found_in_species
TACAACTTTTACTTACCAAGGTTTATTCTTTCCCCCATAAACCGGGACAGAC	6482213	6482312	6482163	6482215	1	7	scaffold_701604.1	6480943	6482553	None	15019	1427	124674	No_constitutive_exon_found_in_species
TGTATCATTTCACTGAGATTCACCCATTTTGCTTGTTTTTTTGGGGGCAGCT	6504842	6505277	6504792	6504844	1	7	fgenesh2_kg.7__1557__AT4G26780.1	6504432	6506167	AR192	15019	1427	124674	No_constitutive_exon_found_in_species
GCAAGAATTGCTAATCCTTGGAATTTTGTCTTTCTTTTCCATTGGGATAGTT	6519688	6519841	6519638	6519690	1	7	scaffold_701618.1	6519154	6521030	PPX1	15019	1427	124674	No_constitutive_exon_found_in_species
TTACAAGTATGCATAAAGAGATTTTCATATGGTTTTTTGTTCTGGGGAAGGA	6525645	6525726	6525776	6525724	-1	7	fgenesh1_pm.C_scaffold_7001241	6524352	6527994	None	15019	1427	124674	No_constitutive_exon_found_in_species
TGATTTTCTGAAATCGATGTGATTTTGGAAGATTGTGAATTTGGGGGAAGAT	6663146	6664026	6664076	6664024	-1	7	fgenesh2_kg.7__1600__AT4G26450.1	6660006	6667224	WIP1	15019	1427	124674	No_constitutive_exon_found_in_species
TTCTGTCTCTTAGCCTCAACATTTGCATCTCTCTTCTTTTGGGGAAACAGGT	6708225	6708295	6708175	6708227	1	7	scaffold_701672.1	6707254	6709511	None	15019	1427	124674	No_constitutive_exon_found_in_species
AAAATACTAATTTCATTGTATGTGTATGATAAAATTGATAAAATGGGCAGAT	6788720	6788864	6788670	6788722	1	7	fgenesh2_kg.7__1631__AT4G26140.1	6787426	6792229	BGAL12	15019	1427	124674	No_constitutive_exon_found_in_species
ATCAATTTAGTGAGTGAATTTGATGTAAGATGAATGATGTTTGGGGACAGGC	6868046	6868199	6867996	6868048	1	7	fgenesh1_pg.C_scaffold_7001361	6866688	6868400	CIL	15019	1427	124674	No_constitutive_exon_found_in_species
ATTATATGTTAATTATTTTATTTTAATTGAATTGAAAATAAAATGGGTAGTT	6960431	6960679	6960729	6960677	-1	7	Al_scaffold_0007_1560	6960431	6960801	None	15019	1427	124674	No_constitutive_exon_found_in_species
AAGATGATGAATGTGAACGAAACAGAAGCATTAATTACCATGCGAGGGAGGC	7183260	7183637	7183210	7183262	1	7	scaffold_701780.1	7182391	7183637	SAP10	15019	1427	124674	No_constitutive_exon_found_in_species
AGAATCTGATTCTTTTTTTTTTGTGTGTGTGTGTGTGTTTGTTGGGGCAGTG	7301657	7301846	7301896	7301844	-1	7	fgenesh2_kg.7__1765__AT4G25070.1	7301657	7305726	None	15019	1427	124674	No_constitutive_exon_found_in_species
CTAATGGTATCTTACTGCATTTCTTGGCTTTGTTTCCATTTGGTGGGTAGTT	7367097	7367293	7367343	7367291	-1	7	fgenesh2_kg.7__1777__AT4G24940.1	7365577	7368243	SAE1A	15019	1427	124674	No_constitutive_exon_found_in_species
TTCTTGCAAGTTCCGGAAGAGTATCTTACATATTTCGGTTGAATGGGCAGGT	7379975	7380285	7379925	7379977	1	7	fgenesh2_kg.7__1782__AT4G24890.1	7377684	7380712	ATPAP24	15019	1427	124674	No_constitutive_exon_found_in_species
GGTTTTGCATCTACACTTGTTTGTCTATTTTCCTGATTACGGGTTGTGAGAT	7386340	7386350	7386290	7386342	1	7	fgenesh1_pm.C_scaffold_7001406	7383842	7390653	None	15019	1427	124674	No_constitutive_exon_found_in_species
TTACCATTAACCGTCCTCTTCAATCATCGTTAATGAATTGGGTGATGCAGGT	7543674	7543793	7543843	7543791	-1	7	scaffold_701874.1	7543674	7546822	None	15019	1427	124674	No_constitutive_exon_found_in_species
GACAATGTGCTTTGCTTAGGGGAGTATTTAGGTTCGGGATGAGGTTCAAGAA	7648029	7648266	7647979	7648031	1	7	fgenesh2_kg.7__1851__AT4G24320.1	7647112	7648266	None	15019	1427	124674	No_constitutive_exon_found_in_species
TTAAGATTATTGGATTTATGTGCTACTTTTTTTTTTTGGCATGGGATTAGGC	7771268	7771682	7771732	7771680	-1	7	fgenesh2_kg.7__1890__AT4G24050.1	7770952	7774102	None	15019	1427	124674	No_constitutive_exon_found_in_species
GTTTCTACAATTAATAAGAACTCGTTTTTTTCTATTAATTTGTGGGAAAGGT	7814651	7814762	7814812	7814760	-1	7	fgenesh2_kg.7__1896__AT4G24000.1	7812679	7818428	ATCSLG2	15019	1427	124674	No_constitutive_exon_found_in_species
CTGTTTTCTCATAGATTATAGGTTTTGTTTGTGTTTATTGGGAAATGCAGGA	7857379	7857570	7857620	7857568	-1	7	fgenesh2_kg.7__1907__AT4G23900.1	7857202	7859032	None	15019	1427	124674	No_constitutive_exon_found_in_species
GAATTTCTAACAAGACACTTATGTTTTAAAATATTTTGGGATAAAAATAGGA	8019873	8020026	8019823	8019875	1	7	fgenesh2_kg.7__1945__AT4G23560.1	8018357	8021068	AtGH9B15	15019	1427	124674	No_constitutive_exon_found_in_species
GAGACATCAATATATAGAGTTACAAAGAGTACTAGGGTATACAAGGGTAGAG	8172957	8173639	8172907	8172959	1	7	Al_scaffold_0007_1824	8170173	8175364	CRK15	15019	1427	124674	No_constitutive_exon_found_in_species
ATTACTTGGTAGAGTGATTTCTTGGAATTTGGGTTTTTGGGTGAAATCAGTT	8470345	8472071	8472121	8472069	-1	7	fgenesh1_pm.C_scaffold_7001578	8469698	8480950	None	15019	1427	124674	No_constitutive_exon_found_in_species
AACCTTGTTGTTGTTATTGTTGATGTTGTTTTGTGGTAATGGTTGGGCAGAG	8722437	8722757	8722387	8722439	1	7	fgenesh2_kg.7__2073__AT4G22260.1	8720176	8722757	IM	15019	1427	124674	No_constitutive_exon_found_in_species
TACAGAGTTAGACGACATGTAATAATGTAAAAAAAGTGTGGTGGGTGCAGGG	8823739	8823878	8823689	8823741	1	7	fgenesh2_kg.7__2098__AT4G22080.1	8822562	8824708	RHS14	15019	1427	124674	No_constitutive_exon_found_in_species
CGAGAGAGAAACAAAGTCTCATGCGATTATGTTTTTCAGGGATGTCAAAGCT	9013357	9013409	9013307	9013359	1	7	Al_scaffold_0007_1972	9010634	9013912	None	15019	1427	124674	No_constitutive_exon_found_in_species
ATATTGATTTTTAATCAAGAACTTCCAGTTTGTCCTATTTAGGGAGTTAGTT	9055782	9056001	9056051	9055999	-1	7	fgenesh2_kg.7__2125__AT4G21820.1	9050070	9057775	None	15019	1427	124674	No_constitutive_exon_found_in_species
CGTGTCGTCTGATTTTCATTGGTTATATTTATACTCTTTGAACTGGGCAGCT	9055618	9055684	9055734	9055682	-1	7	fgenesh2_kg.7__2125__AT4G21820.1	9050070	9057775	None	15019	1427	124674	No_constitutive_exon_found_in_species
AGTTTTCTGATGATGTTTATTTCAAAACTTATTTGTTTCCGGGGGTGTAGAT	9087912	9088015	9088065	9088013	-1	7	fgenesh2_kg.7__2135__AT4G21745.1	9087427	9089285	None	15019	1427	124674	No_constitutive_exon_found_in_species
GAATGATTAGAGATTTTCTGCAAAAAAAATTTGGTTTTTGGGGGTTGCAGAA	9183081	9183189	9183239	9183187	-1	7	fgenesh2_kg.7__2147__AT4G21610.1	9182148	9183547	LOL2	15019	1427	124674	No_constitutive_exon_found_in_species
AAGTCGACAGGAGTTGCAGATTTCACTAATTTGTTTGTTTTGGGGTGCAGGT	9396056	9396264	9396006	9396058	1	7	fgenesh2_kg.7__2185__AT4G21310.1	9395644	9396641	None	15019	1427	124674	No_constitutive_exon_found_in_species
TGCACTCGAGGTTGTTTGCTGGGTGAACTAATTAATGTTTGGGGTTACAGGA	9476906	9477116	9476856	9476908	1	7	fgenesh2_kg.7__2210__AT4G21100.1	9474379	9480995	DDB1B	15019	1427	124674	No_constitutive_exon_found_in_species
GTATTGACTGTGTGATTTAAGTACTCTACATTTATGTTTTGGGCAGAGAGGC	9481846	9481904	9481796	9481848	1	7	fgenesh2_kg.7__2212__AT4G21090.1	9481371	9483488	ATMFDX2	15019	1427	124674	No_constitutive_exon_found_in_species
ATTAAGTATTCAAATCCATTATTTAGTGTAATAAAAATTAAAACGGGCAGGC	9735213	9735298	9735348	9735296	-1	7	fgenesh1_pm.C_scaffold_7001771	9734338	9735872	ATPCAP1	15019	1427	124674	No_constitutive_exon_found_in_species
CTTCGTCTGAATTCTCTGAGTACTCATGTTTTTTTCCGTTCGGGACAAAGGG	9770673	9770829	9770879	9770827	-1	7	fgenesh2_kg.7__2289__AT4G20130.1	9768120	9771016	PTAC14	15019	1427	124674	No_constitutive_exon_found_in_species
AATAAACAAACTAAGAGAGAAAAGTCTAATATTATTCATTGTGGGTGCAGAC	9810901	9811105	9810851	9810903	1	7	fgenesh1_pg.C_scaffold_7001912	9809034	9813845	EMB1895	15019	1427	124674	No_constitutive_exon_found_in_species
TTAAAAGTTTTTTTATAATGGGTTTGGTTGGTTCTTTTTGGGAATGGCAGAT	10224899	10224979	10224849	10224901	1	7	fgenesh2_kg.7__2352__AT4G19420.1	10223425	10226719	None	15019	1427	124674	No_constitutive_exon_found_in_species
TTTTACTTAGTTTTGTGTTACATGATATTGACCCTGAGAGTAATGGGCAGAT	10342707	10342859	10342909	10342857	-1	7	fgenesh1_pm.C_scaffold_7001843	10338668	10343578	None	15019	1427	124674	No_constitutive_exon_found_in_species
AGCAGCCACAAATGTGGGAGATGCAGCAGCCACAAATGCGGGCGATGCAGCA	10412513	10412725	10412463	10412515	1	7	fgenesh2_kg.7__2382__AT4G19060.1	10411423	10412725	None	15019	1427	124674	No_constitutive_exon_found_in_species
AAGTACTAACTTTATCTGTTTTGATTTTTGTTTGCGGGAAATCTAAAAAGCC	10486919	10487044	10486869	10486921	1	7	fgenesh2_kg.7__2397__AT4G18970.1	10486451	10488288	None	15019	1427	124674	No_constitutive_exon_found_in_species
GTCTCCATTTTTGTGAAGGTGATGGGGAGCAGGGGTCTGGGGAAGAGCAGGG	10565726	10565913	10565963	10565911	-1	7	Al_scaffold_0007_2285	10565456	10568023	None	15019	1427	124674	No_constitutive_exon_found_in_species
TTGCTCAATGTTCAAGAATACTAAAACCGATAGATTTTGGGGATGCACAGAT	10598302	10598414	10598252	10598304	1	7	fgenesh2_kg.7__2411__AT4G18810.1	10597037	10600376	None	15019	1427	124674	No_constitutive_exon_found_in_species
TATATTTGATATGGGTGGCTAAAGGATTAGATGATAATTTCGGGTCGGAGAT	10752978	10753200	10752928	10752980	1	7	fgenesh2_kg.7__2438__AT4G18540.1	10751382	10753200	None	15019	1427	124674	No_constitutive_exon_found_in_species
CCGTATTTTTCATAGACAGTATTCACTAAACAAAGTGGGAAATGATGCAGGT	10935723	10935857	10935907	10935855	-1	7	fgenesh1_pm.C_scaffold_7001934	10935723	10938831	KAT2	15019	1427	124674	No_constitutive_exon_found_in_species
TAATAGACACTCTTAAATACTTTTTAAAAAAAAAAAAATTTAATGGGCAGAT	10961245	10961394	10961195	10961247	1	7	fgenesh2_kg.7__2473__AT4G18260.1	10960139	10963672	None	15019	1427	124674	No_constitutive_exon_found_in_species
TCTCTTCTTTATCAATGTGTATATATATATATAGAGTCATAGGGAGAGAGAG	11051086	11051137	11051187	11051135	-1	7	fgenesh2_kg.7__2489__AT4G18120.1	11047073	11051272	AML3	15019	1427	124674	No_constitutive_exon_found_in_species
AGAGAGTTGTTTGATATGTGTTGATTGATATGTGATAATGGGGAATGTAGGC	11061018	11061141	11060968	11061020	1	7	scaffold_702628.1	11060725	11062821	None	15019	1427	124674	No_constitutive_exon_found_in_species
GAACATTTCTCATCTTTCTCTTCTAATGCCGCCAATGTGGGAAATTACAGGG	11201572	11201674	11201724	11201672	-1	7	fgenesh1_pm.C_scaffold_7001965	11197700	11203421	UBP20	15019	1427	124674	No_constitutive_exon_found_in_species
TGAACAATGAATTTGAAATTTGATTTTGTGTTTTTGGGGAAAAAAAACAGGA	11237180	11237332	11237130	11237182	1	7	scaffold_702660.1	11236561	11238596	None	15019	1427	124674	No_constitutive_exon_found_in_species
CCCTTTGCTTTTGTGTCTCCAATGTTTGATTTGGATTGACGGGTTAACAGGT	11366117	11366227	11366277	11366225	-1	7	fgenesh2_kg.7__2546__AT4G17640.1	11365346	11367354	CKB2	15019	1427	124674	No_constitutive_exon_found_in_species
ACAGACATGAATGATAATTATGTAAAATCAAATTGAGTTATGGGAATTAGGG	11367919	11367983	11368033	11367981	-1	7	fgenesh1_pg.C_scaffold_7002165	11367708	11373736	None	15019	1427	124674	No_constitutive_exon_found_in_species
GGTTTGTGCTTAAGTAGTTGGGACATTGTTTCTGGTTTGTTGCAGGGTAGAT	11498719	11498918	11498968	11498916	-1	7	fgenesh2_kg.7__2567__AT4G17440.1	11498686	11500215	None	15019	1427	124674	No_constitutive_exon_found_in_species
TTGAATTTATAAATAAACCTTAGACATGTTTCCTGTGGGCGGAATAATAGGT	11565474	11565585	11565635	11565583	-1	7	scaffold_702731.1	11562862	11566257	NS1	15019	1427	124674	No_constitutive_exon_found_in_species
TATAGAGAAAAAAAGATTCTCTTCTCGTCATCGTCTTCATCGGGATAAAGAA	11627351	11627457	11627301	11627353	1	7	fgenesh2_kg.7__2593__AT4G17170.1	11627259	11629086	AT-RAB2	15019	1427	124674	No_constitutive_exon_found_in_species
ATGAATTTTCCTCTCACATTTTTTTTTCCTTCTTGTTTTGGGGTATGCAGCT	11936324	11936401	11936451	11936399	-1	7	fgenesh2_kg.7__2644__AT4G16650.1	11933312	11937445	None	15019	1427	124674	No_constitutive_exon_found_in_species
TTGCTTTGAAATTGAAATATACTGACGAGTTGGATGGGGGGAAATGTCAGGT	12072297	12072457	12072507	12072455	-1	7	scaffold_702837.1	12072297	12074398	None	15019	1427	124674	No_constitutive_exon_found_in_species
ACAAAATTGTTGTGAAAGTGTGTATCATGTGTGTGTTTGGGGACATGCAGGT	12112529	12112679	12112729	12112677	-1	7	fgenesh2_kg.7__2666__AT4G16460.1	12111953	12113528	None	15019	1427	124674	No_constitutive_exon_found_in_species
CTTTTCATTGGGCTTGTGTGATTGATAGTGTTGGTTGGGTGCAAATGCAGGT	12121463	12121662	12121413	12121465	1	7	fgenesh2_kg.7__2669__AT4G16444.1	12120089	12121881	None	15019	1427	124674	No_constitutive_exon_found_in_species
TTGGTGAGGAAATGGACTGAGTGGATTACTTGTGTGATTGGGAACAAGAGAA	12146442	12147221	12147271	12147219	-1	7	fgenesh2_kg.7__2680__AT4G16380.2	12146381	12147981	None	15019	1427	124674	No_constitutive_exon_found_in_species
GGAAAGAGAGTTAATGATTTAAGGTTGGGATATTGATTTGGGAATTGTAGGG	12346442	12346513	12346563	12346511	-1	7	fgenesh2_kg.7__2701__AT4G16160.2	12346093	12347400	ATOEP16-2	15019	1427	124674	No_constitutive_exon_found_in_species
TTGGGGGGAGTTGGGTAGGAGTCATCAAGGGATATTTATTTTTGGGAAAGGG	12385469	12385619	12385419	12385471	1	7	scaffold_702897.1	12382264	12385619	None	15019	1427	124674	No_constitutive_exon_found_in_species
TGCCATACCTTTTGTCGAATAGAACTTACAATTTTATTCTGGGTAATTAGGT	12438223	12438319	12438369	12438317	-1	7	Al_scaffold_0007_2641	12435687	12443217	None	15019	1427	124674	No_constitutive_exon_found_in_species
AACTAAAAATCTGAGAGAGAAATTTTGTTGTTGTTTGAATTGGGAAATAGGA	12554466	12554632	12554682	12554630	-1	7	fgenesh2_kg.7__2724__AT4G15940.1	12552861	12554999	None	15019	1427	124674	No_constitutive_exon_found_in_species
AGGAGCGTGACTAACTTTTCTTATTAATGAAAGTGGTCTGATACGGGTAGTC	12604715	12604959	12605009	12604957	-1	7	fgenesh1_pg.C_scaffold_7002353	12604432	12605142	None	15019	1427	124674	No_constitutive_exon_found_in_species
GAAGAAAATGAAAGGTCATCTGACTTTCTCGTACCGGTTCAATGGGGCAGAT	12677147	12677353	12677097	12677149	1	7	Al_scaffold_0007_2688	12675877	12677353	None	15019	1427	124674	No_constitutive_exon_found_in_species
GGTCTTTTTCTTTTTCTTTTCTAGTTTGCTAACTTGGGGGAAAAAAACAGGC	12854824	12854938	12854988	12854936	-1	7	fgenesh2_kg.7__2762__AT4G15540.1	12853394	12855385	None	15019	1427	124674	No_constitutive_exon_found_in_species
AGTGATATCATTCAGTCATTAGTTACATATGTTTAAACGGGTAAATGCAGAT	12864488	12864724	12864438	12864490	1	7	scaffold_702990.1	12861127	12867740	PPDK	15019	1427	124674	No_constitutive_exon_found_in_species
CTTGAAGAGAGAACCATCTTCAGTCGTTTACATCTCTTTTGGGACTATAGCC	12899245	12899594	12899195	12899247	1	7	scaffold_702995.1	12898356	12899594	None	15019	1427	124674	No_constitutive_exon_found_in_species
TAAGTGCCATTAGTGTTAATTACGAACACAACAAATCATGGGATTATGAGCA	13179846	13180299	13180349	13180297	-1	7	scaffold_703036.1	13179846	13180848	None	15019	1427	124674	No_constitutive_exon_found_in_species
CAGGTATCACCTGGCGTCACTATAAAGAGGCGAATCAATGGGATCTGAAGGA	13249564	13250654	13250704	13250652	-1	7	fgenesh2_kg.7__2806__AT4G15180.1	13243230	13254264	SDG2	15019	1427	124674	No_constitutive_exon_found_in_species
CTGGCCACACGCTTGGAGGAGGTCTCTATGGTTACGTCTTCATATGGGAGAG	13246748	13247688	13247738	13247686	-1	7	fgenesh2_kg.7__2806__AT4G15180.1	13243230	13254264	SDG2	15019	1427	124674	No_constitutive_exon_found_in_species
ATTTATAATGATAATATTCTTGGTCATTCAATAAAAATGAATGGGATAAGTA	13363351	13363504	13363301	13363353	1	7	fgenesh1_pm.C_scaffold_7002228	13362568	13364563	None	15019	1427	124674	No_constitutive_exon_found_in_species
TATATTTATATACTGATAATAACGTTTGGTCATTGAATGAACGGGATTAGTA	13413263	13413416	13413213	13413265	1	7	Al_scaffold_0007_2791	13412476	13414336	None	15019	1427	124674	No_constitutive_exon_found_in_species
TGTGTTTCTTTATCTAATGTCAAAATTCACCTATTATTTCCGGGTAATAGGA	13413970	13414336	13413920	13413972	1	7	Al_scaffold_0007_2791	13412476	13414336	None	15019	1427	124674	No_constitutive_exon_found_in_species
ATTTTTTATTTATAAAGGAAATTTTTTATGGTTTTTCTTATGGGGGACAGGA	13485571	13485789	13485839	13485787	-1	7	fgenesh2_kg.7__2830__AT4G14940.1	13485465	13488245	ATAO1	15019	1427	124674	No_constitutive_exon_found_in_species
TCAGTCTGTGATTAAGTACGGTCAGGATGCAACAAACGTTGGGGATTAAGGT	13533096	13533260	13533310	13533258	-1	7	scaffold_703082.1	13530624	13534731	None	15019	1427	124674	No_constitutive_exon_found_in_species
AGTCGACATATATATATATATATTCTCAATGTTTCATTTTTTGGGAAAAGGT	13740279	13740404	13740229	13740281	1	7	scaffold_703119.1	13738914	13740763	ATARD2	15019	1427	124674	No_constitutive_exon_found_in_species
TACGACGTCGTTTTGAGAGTAGCATCTTTTCGTTAAAATTTATGTGGGAGAC	13747481	13747584	13747634	13747582	-1	7	fgenesh1_pm.C_scaffold_7002270	13746352	13749095	ELIP2	15019	1427	124674	No_constitutive_exon_found_in_species
CAACACGGGCACGAAAGCCTCGAAGAGAACTTTTTTGGGTGGAAAGTGAGAA	14648538	14648643	14648488	14648540	1	7	fgenesh2_kg.7__2967__AT4G13800.1	14646185	14648695	None	15019	1427	124674	No_constitutive_exon_found_in_species
CCTTTAAATTTTACTTCTGGCCCTGCAAAAGGCAAGTTTTGCTGGGACAGAC	14719223	14719383	14719173	14719225	1	7	fgenesh2_kg.7__2976__AT4G13700.1	14716944	14719383	ATPAP23	15019	1427	124674	No_constitutive_exon_found_in_species
TTGTGTTCAATATCTCTGACTTGTAACGTCTCTTTGTTGGGAAAATGCAGGA	14819152	14819184	14819234	14819182	-1	7	scaffold_703295.1	14819152	14820584	None	15019	1427	124674	No_constitutive_exon_found_in_species
CTTTAGTATTGGCTGATTTTTGACTATGGTAACTGTTTTTACATGGGCAGAA	17909012	17909025	17908962	17909014	1	7	Al_scaffold_0007_3087	17908676	17909827	None	15019	1427	124674	No_constitutive_exon_found_in_species
GCTTATGATCCCTTAGTTTGTTAACCTTGTTGTTCTTGGGGAAATTGTAGGT	17949731	17949881	17949931	17949879	-1	7	fgenesh2_kg.7__3016__AT5G35080.1	17949731	17952000	None	15019	1427	124674	No_constitutive_exon_found_in_species
TTAGGGTTTTGAGTTATCTTATCTTTTACTTTGTTTTTGGGTTGGGACAGGA	18419310	18419392	18419442	18419390	-1	7	fgenesh2_kg.7__3053__AT5G35590.1	18417177	18419836	PAA1	15019	1427	124674	No_constitutive_exon_found_in_species
GGTGTAGAAAAAGAGATTTCATTGTAAACTAATGGTAAATGGGCATATAGGT	18446157	18446226	18446276	18446224	-1	7	Al_scaffold_0007_3138	18446157	18450905	None	15019	1427	124674	No_constitutive_exon_found_in_species
TTCTAGTTTTCTATCTAGATTATTTATCTTTACTCGTTTTGGGCTGATAGGT	18758313	18758621	18758671	18758619	-1	7	fgenesh2_kg.7__3069__AT5G35790.1	18758313	18761231	G6PD1	15019	1427	124674	No_constitutive_exon_found_in_species
CTCAGATGGCTAGCTGACTTAAGACAATTTGTTTTCTTTTTGGGATGAAGAT	18879300	18879344	18879394	18879342	-1	7	fgenesh1_pm.C_scaffold_7002445	18876587	18883895	None	15019	1427	124674	No_constitutive_exon_found_in_species
ACATATACTTTCAATTCATTCCTTGTAATGAAAATGTTTTGGGGTTATAGAT	18938357	18938437	18938487	18938435	-1	7	fgenesh1_pg.C_scaffold_7002757	18937677	18939598	None	15019	1427	124674	No_constitutive_exon_found_in_species
AGTGAAAATCACTAGTGGGTATGTCTCTTACTTTTCGCTTGGGTGTGTAGCT	19025782	19025892	19025732	19025784	1	7	fgenesh2_kg.7__3080__AT5G35980.1	19023264	19031446	YAK1	15019	1427	124674	No_constitutive_exon_found_in_species
AACTAATTAATGGATGTATCTTGATGTCCCCAATGTTAGGGATAATGAAGGT	19887616	19888237	19888287	19888235	-1	7	Al_scaffold_0007_3284	19883001	19888908	None	15019	1427	124674	No_constitutive_exon_found_in_species
AGAGTTTGTGAAAAAGAAGTTATATGTCTTAAGTGAAGAATTGGGGAAAGAT	19902634	19903432	19903482	19903430	-1	7	fgenesh2_kg.7__3125__AT5G37160.1	19902068	19906422	None	15019	1427	124674	No_constitutive_exon_found_in_species
TCTTTTTCCCAAATCGTATACAATATTGTAATCTTGGGATAATGTGGCAGAT	19921118	19921443	19921493	19921441	-1	7	fgenesh1_pg.C_scaffold_7002829	19920559	19923678	None	15019	1427	124674	No_constitutive_exon_found_in_species
AAGAAGATGTTATCATCATCTCTACCGTTAGAAGTAACGGTAACGGGAAGGT	19920559	19920832	19920882	19920830	-1	7	fgenesh1_pg.C_scaffold_7002829	19920559	19923678	None	15019	1427	124674	No_constitutive_exon_found_in_species
ACGTTTCTATTGGTAAAGTCAAATTAATGAATTTATGTAACAATGGGCAGGT	20054012	20054084	20053962	20054014	1	7	fgenesh2_kg.7__3141__AT5G37350.1	20051923	20054594	None	15019	1427	124674	No_constitutive_exon_found_in_species
ATTTTGTAGCTTATAATGTTGTCTTGTTGCATGATGGAAAATGGGACGAGCT	20236851	20238293	20238343	20238291	-1	7	scaffold_703612.1	20236851	20238614	None	15019	1427	124674	No_constitutive_exon_found_in_species
AATTTGGGATTTTGAATAGAGAAATGAGAGAACTCTGTTTTGATGGGCAGGC	20290316	20290868	20290918	20290866	-1	7	fgenesh2_kg.7__3153__AT5G37450.1	20288727	20293116	None	15019	1427	124674	No_constitutive_exon_found_in_species
ATATGCAGAAGTTACTATCAAATTCTCGGATAAATCGGGAATGAGCAAAGGC	20290095	20290230	20290280	20290228	-1	7	fgenesh2_kg.7__3153__AT5G37450.1	20288727	20293116	None	15019	1427	124674	No_constitutive_exon_found_in_species
TATTGGATATAGAGTGAGTATTCATCTTCTGTCCTCTCCGGGATTGATAGAT	20487376	20487504	20487554	20487502	-1	7	fgenesh1_pm.C_scaffold_7002519	20486234	20488576	None	15019	1427	124674	No_constitutive_exon_found_in_species
TACTAAAAATAACTTTAATAAGATTTATATGAAATGGCAAAATTGGGCAGGT	20560136	20560308	20560358	20560306	-1	7	Al_scaffold_0007_3358	20559349	20563502	None	15019	1427	124674	No_constitutive_exon_found_in_species
CGTTAGTCTTGCATACTTATAAACTATGGGTATATATATACAATGGGCAGAG	20559349	20559646	20559696	20559644	-1	7	Al_scaffold_0007_3358	20559349	20563502	None	15019	1427	124674	No_constitutive_exon_found_in_species
ACTACTAAGTAGACGAATTTTAACAAAACTTAGTGTTTGTGGGATAATAGGA	20644119	20644178	20644069	20644121	1	7	fgenesh2_kg.7__3182__AT5G37710.1	20642761	20645143	None	15019	1427	124674	No_constitutive_exon_found_in_species
ACTTACACATTCTTCTCTGATGCTTGTAGACAAGGAGGAGGGAGAGGAAGAG	20646123	20646183	20646233	20646181	-1	7	fgenesh2_kg.7__3183__AT5G37720.2	20645604	20648536	ALY4	15019	1427	124674	No_constitutive_exon_found_in_species
TAATGTTGTTGAAAATTGTGGTTGCAAGATATGTTGTGTTCGGGACTAAGAA	20892732	20892843	20892682	20892734	1	7	scaffold_703693.1	20892486	20894772	None	15019	1427	124674	No_constitutive_exon_found_in_species
CCAAAGATACTCCGATAGATGATATGGTTAACGAGAAGTTAATCGGGAAGGC	20999534	20999629	20999679	20999627	-1	7	fgenesh2_kg.7__3201__AT3G29600.1	20999181	21000271	None	15019	1427	124674	No_constitutive_exon_found_in_species
AAGAAATTGAATGATAAGTTTTTCTCGATGAATCTGGTTTTGACGGGTAGTT	21102058	21102494	21102544	21102492	-1	7	scaffold_703725.1	21102058	21102877	None	15019	1427	124674	No_constitutive_exon_found_in_species
TGATATCTATGCTTTCTGACAGTAACTTGGATGTTGGAAATGGGTTAAAGCT	21442716	21442869	21442666	21442718	1	7	Al_scaffold_0007_3494	21441194	21444707	None	15019	1427	124674	No_constitutive_exon_found_in_species
TGCTGGTATAATAGGGTAACATTATTTGGATATCTGGGTAAAACTGGTAGAA	21467168	21467267	21467118	21467170	1	7	Al_scaffold_0007_3502	21466872	21467267	None	15019	1427	124674	No_constitutive_exon_found_in_species
TTTCGTCTGAGAAATTATCTGGTATTAATTTTTTTTTTTTTGGGAACAAGTC	21895976	21895980	21896030	21895978	-1	7	fgenesh2_kg.7__3324__AT5G40860.1	21894606	21896206	None	15019	1427	124674	No_constitutive_exon_found_in_species
TGTGATTGAGATTGATGAAATCTTTGTTGTTGTTGTTGTGTTTGGGAAAGTG	22065080	22065213	22065263	22065211	-1	7	fgenesh2_kg.7__3348__AT5G40670.1	22063204	22065644	None	15019	1427	124674	No_constitutive_exon_found_in_species
ATGTGGACTCAAAAGATATGACATTTTGACCTTTTCTCTTTGGGGATCAGAC	22185468	22185624	22185674	22185622	-1	7	fgenesh2_kg.7__3372__AT5G40480.1	22181633	22192860	None	15019	1427	124674	No_constitutive_exon_found_in_species
GCCTGAGAGAGATTTGGTGGCCTGGAACTCTTTAATATCTGGGTATGCAGGG	22282000	22283502	22283552	22283500	-1	7	fgenesh1_pg.C_scaffold_7003120	22282000	22285943	None	15019	1427	124674	No_constitutive_exon_found_in_species
TGGGCATTTACCTGTTTTTCTTTTCTGGTTTGCTAACTTTGGGGAAACAGGT	22501717	22501831	22501667	22501719	1	7	fgenesh1_pm.C_scaffold_7002710	22501281	22503207	None	15019	1427	124674	No_constitutive_exon_found_in_species
TTCTCTTCTTTGTTTGTTTTGTCTGAATTGTTGTTGGGTTCTTAAAAAAGGG	22796292	22796427	22796477	22796425	-1	7	scaffold_704029.1	22793678	22796641	None	15019	1427	124674	No_constitutive_exon_found_in_species
TTTTTGATTTAAAATTTTTTTTGTTTGGTTCTAACAAAACAATGGGATAGCT	22868397	22868529	22868579	22868527	-1	7	Al_scaffold_0007_3720	22867849	22869066	None	15019	1427	124674	No_constitutive_exon_found_in_species
AATCAAGATTTTGTTTTCCTCTACCAAACCAACTAACTTGGGATCAACAGAT	23528954	23529279	23528904	23528956	1	7	fgenesh2_kg.7__3518__AT5G38970.1	23528661	23531906	BR6OX1	15019	1427	124674	No_constitutive_exon_found_in_species
TTAATGACCAGAAAGTTTCCTAATTTGTGAATCTTGGTGGGTGGATACAGAT	23582822	23582898	23582948	23582896	-1	7	scaffold_704174.1	23581420	23583185	BIM3	15019	1427	124674	No_constitutive_exon_found_in_species
ATGTCTTGTATTGAAATGTGATTGTGTTATTGTTTGTTTTGGGGGCACAGCT	23933453	23933637	23933687	23933635	-1	7	fgenesh2_kg.7__3562__AT5G38470.1	23933305	23936371	RAD23D	15019	1427	124674	No_constitutive_exon_found_in_species
AATTAGTGAAATTGAACAAAACTTAGAATAATTGGAATTGGGAGTTATAGGT	23994709	23994842	23994659	23994711	1	7	fgenesh2_kg.7__3569__AT5G38430.1	23994436	23998679	None	15019	1427	124674	No_constitutive_exon_found_in_species
TGTAATTGAACAAAACATAGAATAATTGGAATTGGATTCGGGAATTATAGGT	24001594	24001729	24001544	24001596	1	7	fgenesh2_kg.7__3570__AT5G38410.1	24001234	24002263	None	15019	1427	124674	No_constitutive_exon_found_in_species
AGGAGGAGCTGAAGCTAGTTCTGCTGCTGAACTTCAGCTTTTGTGGGAAGTG	24410792	24410963	24411013	24410961	-1	7	fgenesh2_kg.7__3601__AT2G06555.1	24410687	24411297	None	15019	1427	124674	No_constitutive_exon_found_in_species
CATACAGATTTTTTGACACTGAATTTTTGTCTTGTTATTGGGAAATGAAGGT	21230	21326	21376	21324	-1	8	Al_scaffold_0008_5	20729	21805	None	15019	1427	124674	No_constitutive_exon_found_in_species
TATTTGATTTACGTCCCAAACACTGAATCTGTGTCTTGTGGGAAATGCAGGT	30802	31051	30752	30804	1	8	scaffold_800007.1	29504	31051	None	15019	1427	124674	No_constitutive_exon_found_in_species
TTTGTGACCATCATGATCATGATACTGAGATTGTTAATGGGGTGGTGCAGGA	74885	75179	75229	75177	-1	8	fgenesh1_pm.C_scaffold_8000007	74885	75588	None	15019	1427	124674	No_constitutive_exon_found_in_species
TTAATCTTCTGATAATTTTTTTATTTGTCGATTGATCTTTGCATGGGCAGAG	151251	151379	151429	151377	-1	8	fgenesh2_kg.8__39__AT5G47490.1	148931	155190	None	15019	1427	124674	No_constitutive_exon_found_in_species
TTACTTGTTTGATATTCCCTTGATTTGTCGGTTGATCTTTGCATGGGCAGAG	158799	158927	158977	158925	-1	8	fgenesh2_kg.8__40__AT5G47480.1	156193	162234	None	15019	1427	124674	No_constitutive_exon_found_in_species
GAGTCTTCTTGAACTTATACTAATTGTTTTGAGTCATGCTTTGGGTGAAGGC	157273	157572	157622	157570	-1	8	fgenesh2_kg.8__40__AT5G47480.1	156193	162234	None	15019	1427	124674	No_constitutive_exon_found_in_species
TTAGACTGTATAATGGCTTCCTGATGTCCTTTGTGCTGTGGGTGAATAAGGT	175145	175254	175095	175147	1	8	scaffold_800048.1	171656	177420	None	15019	1427	124674	No_constitutive_exon_found_in_species
TATATCTTACCGGTGAATCTGTTATCTTTTTTGGCGGGTAAAAAAAACAGGG	556318	556584	556634	556582	-1	8	fgenesh2_kg.8__91__AT5G47050.1	545484	557070	None	15019	1427	124674	No_constitutive_exon_found_in_species
ACTTTGTACACGAGTATTATACTATTTAGTCATTTGGGATTTGGGAATAGAT	1073883	1074177	1073833	1073885	1	8	Al_scaffold_0008_197	1073161	1074588	None	15019	1427	124674	No_constitutive_exon_found_in_species
AATTAATTATGTTGTTGGGTGTGTTGTTGCTTTCATTGGGGATGGTACAGAA	1313317	1313551	1313267	1313319	1	8	fgenesh2_kg.8__198__AT5G45960.1	1311938	1315157	None	15019	1427	124674	No_constitutive_exon_found_in_species
ATCCGTCATTATTGATAGAATGATTTGTTTATCTATCGGGGAAATAATAGGT	1531256	1531368	1531206	1531258	1	8	fgenesh2_kg.8__235__AT5G45650.1	1529530	1535266	None	15019	1427	124674	No_constitutive_exon_found_in_species
TATATTGTATAATTGGGAGAATAATTTGTTTATATTTGGGGAGATAAAAGGG	1538292	1538404	1538242	1538294	1	8	fgenesh2_kg.8__236__AT5G45640.1	1537266	1542684	None	15019	1427	124674	No_constitutive_exon_found_in_species
ACCGGCTCCTTTTATGACTAGTTTTTCTAGTAGAGGCCCAAATTGGGTAGAT	1541680	1541715	1541630	1541682	1	8	fgenesh2_kg.8__236__AT5G45640.1	1537266	1542684	None	15019	1427	124674	No_constitutive_exon_found_in_species
TTGGAAGAGTTACTTATGAGTTATATTGTTGTTTTGGGTGGATACAACAGAT	1584785	1584973	1585023	1584971	-1	8	fgenesh2_kg.8__241__AT5G45600.1	1584230	1586038	None	15019	1427	124674	No_constitutive_exon_found_in_species
AAGGGAATGGCAGTTCCGTAAATTAATGGGTTTTTTGTTGGGTAAAACAGGA	2055801	2055967	2055751	2055803	1	8	Al_scaffold_0008_326	2054509	2056481	CYP707A3	15019	1427	124674	No_constitutive_exon_found_in_species
CAACAGAATTGAGCCTTCCTTTGGGCTATCAATTAGTGGGGGTGATCGAGCC	2872994	2873050	2872944	2872996	1	8	fgenesh2_kg.8__306__AT5G44930.2	2846475	2875035	ARAD2	15019	1427	124674	No_constitutive_exon_found_in_species
GATCGTTGACTCGATCAAACGAGTGCTTGCCCTATTTCACTGGGAAGCAGAG	2876775	2878042	2878092	2878040	-1	8	Al_scaffold_0008_436	2875767	2878612	None	15019	1427	124674	No_constitutive_exon_found_in_species
ATTACTTGTTAGCTGATTTTCATACGAACAACTGTATTTGTAGATGGGAGAA	2947295	2947403	2947245	2947297	1	8	scaffold_800493.1	2941972	2950521	CHR4	15019	1427	124674	No_constitutive_exon_found_in_species
GTTTCCTACGCTGTGGCTAATGGAATTTGCTGTTACATTTGGGCACAAAGGT	3075786	3075927	3075736	3075788	1	8	scaffold_800523.1	3073401	3077552	MCM6	15019	1427	124674	No_constitutive_exon_found_in_species
GATAAATTTATATATTAATAATAAAATATATAATTATGAGATGTAGGGAGGA	3200766	3200878	3200928	3200876	-1	8	scaffold_800537.1	3200766	3201583	None	15019	1427	124674	No_constitutive_exon_found_in_species
TTCCCTAGGTTTAATTCAAAAGCTTTAAGTATTAAAGGAATTGGGAATAGGT	3483035	3483097	3482985	3483037	1	8	Al_scaffold_0008_537	3482260	3484882	None	15019	1427	124674	No_constitutive_exon_found_in_species
TTTAATCTATAAATTGTTCTAATCGGAATGTTACATATGTGGGGGTTTAGAA	3553644	3553834	3553594	3553646	1	8	fgenesh1_pm.C_scaffold_8000313	3553227	3554071	None	15019	1427	124674	No_constitutive_exon_found_in_species
TGTCCATTTCTACAATCTAAACTTGACTCTTGCAACGTGTGTGGGTGTAGAA	3676062	3676610	3676012	3676064	1	8	fgenesh2_kg.8__396__AT5G44120.3	3663419	3676610	CRA1	15019	1427	124674	No_constitutive_exon_found_in_species
GCCATGCGGCGTTGCTTTCCATTTTAACTGATTGTTTCTCCTGGGAATAGAT	3751682	3751801	3751632	3751684	1	8	fgenesh1_pm.C_scaffold_8000340	3751375	3752032	APC11	15019	1427	124674	No_constitutive_exon_found_in_species
AGATCGATCTCCTCAAAGCTATAAATCTGTTTTTTGTTTTGTGGGGATAGGG	3832699	3833025	3833075	3833023	-1	8	fgenesh2_kg.8__422__AT5G43940.1	3831315	3833671	HOT5	15019	1427	124674	No_constitutive_exon_found_in_species
TTGTTTATGTAATGAGAAAGTGTTAATCTTTTGTTTTATTGGGAGTGTAGGA	3895697	3897200	3895647	3895699	1	8	fgenesh2_kg.8__433__AT5G43880.1	3894480	3898381	None	15019	1427	124674	No_constitutive_exon_found_in_species
TCTCGAATATTTACAACTGAAAATATGTTGGTATTAACCTGGGGACACAGAG	4149510	4149620	4149670	4149618	-1	8	fgenesh1_pm.C_scaffold_8000386	4149288	4152408	TZP	15019	1427	124674	No_constitutive_exon_found_in_species
ATTTACGATGTTTTGGTAAATGCATAACATTCTCCTTTGTTCGGGAACAGGT	4224266	4224379	4224429	4224377	-1	8	scaffold_800694.1	4223029	4228621	None	15019	1427	124674	No_constitutive_exon_found_in_species
AAGATTCTATAATTATAACATTAATTTACGGTTTTTTGGGGATTATAAAGGG	5753431	5753601	5753381	5753433	1	8	fgenesh2_kg.8__557__AT5G42800.1	5753219	5754857	None	15019	1427	124674	No_constitutive_exon_found_in_species
TCAATTTTTTTTAATATAAAATTTGTCTTTTTATTCTTGGGAATAAACAGGA	6193459	6193580	6193409	6193461	1	8	fgenesh2_kg.8__589__AT5G42630.1	6192363	6194463	KAN4	15019	1427	124674	No_constitutive_exon_found_in_species
TGTTCATGTACAGGAGTTCTCAGACAGTGCTACAAATGGGGAAAATGGAGGT	6364864	6365089	6365139	6365087	-1	8	fgenesh1_pm.C_scaffold_8000489	6364864	6366045	BPC6	15019	1427	124674	No_constitutive_exon_found_in_species
TCAATCATATACGCATAAGTACTATGCTAACCAGTTCCTTGGGTAATCAGGA	6417941	6418287	6417891	6417943	1	8	fgenesh2_kg.8__602__AT5G42490.1	6413568	6418287	None	15019	1427	124674	No_constitutive_exon_found_in_species
AGTCTTTTTTACCCTCTAGCATCTTCTTGATAAACTGGTTACGGGTGCAGGT	6425301	6425432	6425482	6425430	-1	8	scaffold_800909.1	6424102	6426820	None	15019	1427	124674	No_constitutive_exon_found_in_species
CAAATTCAGAAAACTCCATTAAACTAAGGTCGTGTGGTGGGGTTAAGTAGCC	6446595	6446734	6446784	6446732	-1	8	Al_scaffold_0008_851	6446595	6447597	None	15019	1427	124674	No_constitutive_exon_found_in_species
TTGATGTACCGGATTGTTTCTGTTTTCATCTATGGAATGCGTGGGAAGAGAG	6492936	6493151	6493201	6493149	-1	8	fgenesh1_pg.C_scaffold_8000681	6492700	6493624	None	15019	1427	124674	No_constitutive_exon_found_in_species
TTTTACAAGCTCTGTCAGGATATACATGGGATGATGAACGTGTGGGAAAGCG	6854752	6854839	6854702	6854754	1	8	fgenesh1_pm.C_scaffold_8000513	6853843	6855253	None	15019	1427	124674	No_constitutive_exon_found_in_species
TGCTGGTATAATAGGGTAACATTATTTGGATATCTGGGTAAAACTGGTAGAA	7538460	7538610	7538410	7538462	1	8	Al_scaffold_0008_933	7538164	7538610	None	15019	1427	124674	No_constitutive_exon_found_in_species
AATAACTTTAAACACTCATAAAAGTTTGTGTTTCTTCTATGGGTATGCAGTC	9786680	9786868	9786630	9786682	1	8	fgenesh2_kg.8__639__AT5G47820.2	9785294	9791728	FRA1	15019	1427	124674	No_constitutive_exon_found_in_species
TGAAGAGAAAACAGAGTTGACTATTGAAGAAGACGATGATGATTGGGAAGGA	9826964	9827201	9826914	9826966	1	8	Al_scaffold_0008_938	9825791	9827201	None	15019	1427	124674	No_constitutive_exon_found_in_species
TTTCCGATTTGGAGATTAAGAAAAACTTGTGCTTCTCTAAAGGGTATTAGGC	10900411	10900526	10900576	10900524	-1	8	Al_scaffold_0008_1000	10899714	10903173	None	15019	1427	124674	No_constitutive_exon_found_in_species
TGATGCGTTTGTCGATTCTGAGCATGATCATAATCGTTGTATGGGCACAGAC	10909168	10909271	10909321	10909269	-1	8	fgenesh1_pg.C_scaffold_8000778	10908521	10910305	None	15019	1427	124674	No_constitutive_exon_found_in_species
CAGATTTTTCATCAAAAATTTGACTTTGTTATAACTTTTGGGATTAACAGGA	11663425	11663542	11663592	11663540	-1	8	scaffold_801146.1	11661696	11664902	None	15019	1427	124674	No_constitutive_exon_found_in_species
ATTTTTTTCTATTTTTCTAATATTTTTTTTTGTTTAATAATAATGGGCAGTT	11853676	11853754	11853626	11853678	1	8	fgenesh2_kg.8__734__AT5G48560.1	11851636	11854670	None	15019	1427	124674	No_constitutive_exon_found_in_species
TTAAGAAATTTATCGTTGCATGAGCTTTGGTTTTTGCTTTTTGGGGATAGCC	12009812	12009927	12009977	12009925	-1	8	Al_scaffold_0008_1127	12009254	12010309	None	15019	1427	124674	No_constitutive_exon_found_in_species
TACTCAGCAAGGAGAGTTTTGTGATTTTTTGTATACCTAAATGGGAATAGGC	12260262	12260370	12260420	12260368	-1	8	fgenesh1_pm.C_scaffold_8000636	12258997	12261475	PKT1	15019	1427	124674	No_constitutive_exon_found_in_species
TTTGTTTCTTCTTCTCTCGCTTCCGCCTTTGCTTATTCCGGGAGGTTTAGGG	12508142	12508248	12508092	12508144	1	8	scaffold_801259.1	12507995	12512678	None	15019	1427	124674	No_constitutive_exon_found_in_species
AGTCTTACTCAAGAATTATGAATGAACAATGTTGCCATTTTGGGTGATAGGA	12783421	12783790	12783840	12783788	-1	8	fgenesh2_kg.8__795__AT5G49180.1	12782327	12784637	None	15019	1427	124674	No_constitutive_exon_found_in_species
CATAATTTTCTAGTTATATACTCAAGATAATTATTGTCTGATGGGTGCAGGG	13019366	13019460	13019316	13019368	1	8	fgenesh1_pg.C_scaffold_8000970	13015037	13021675	None	15019	1427	124674	No_constitutive_exon_found_in_species
TGAAGACTCACTTCTTGGTGTAGTACAATCAAATTTATGTAATGGGGCAGTC	13082081	13082195	13082245	13082193	-1	8	Al_scaffold_0008_1264	13081482	13083082	None	15019	1427	124674	No_constitutive_exon_found_in_species
TAGTTTTAAAGAACCTCTTTTCTATGTTATTGACTTGGGTGATAATGCAGAT	13185191	13185305	13185355	13185303	-1	8	fgenesh2_kg.8__833__AT5G49570.1	13182590	13186659	AtPNG1	15019	1427	124674	No_constitutive_exon_found_in_species
ATACAGAAAGCACAAGTAGCATTATAATAATTTAGTTTTGGGGGATGCAGGA	13367636	13367702	13367752	13367700	-1	8	Al_scaffold_0008_1305	13367636	13368043	None	15019	1427	124674	No_constitutive_exon_found_in_species
TTGTATACCTATGTCTTACTAGAAATTTGAATATTTGCTTATGGGATTAGGG	13707604	13707829	13707554	13707606	1	8	fgenesh2_kg.8__886__AT5G50130.1	13704725	13707829	None	15019	1427	124674	No_constitutive_exon_found_in_species
TTTCATTTCTTTTTTATATGTTTTTTTTATTCATCGGTGGGGGTTTGAAGGA	13915413	13915701	13915363	13915415	1	8	fgenesh2_kg.8__917__AT5G50375.1	13913282	13915841	CPI1	15019	1427	124674	No_constitutive_exon_found_in_species
ACAAACAAACAAAAAATGATAATTAGGGTTAAGTAAAAGTGGGTGTATAGGC	14107770	14108014	14108064	14108012	-1	8	scaffold_801505.1	14107770	14108290	AtHSD6	15019	1427	124674	No_constitutive_exon_found_in_species
TTGTAAGTAATAGTATAGAGCTAACTATATCAAATTTTTGGGGTTTAAAGGG	14169355	14169605	14169305	14169357	1	8	fgenesh2_kg.8__960__AT5G50820.1	14168705	14169605	anac097	15019	1427	124674	No_constitutive_exon_found_in_species
AAATTCTCAAAAAAGCTCATCTCAAATGTTTTGGTTTTGGGACATGGCAGGT	14293874	14294035	14294085	14294033	-1	8	scaffold_801534.1	14293874	14295504	CRL	15019	1427	124674	No_constitutive_exon_found_in_species
GTGCTTGAAAAGTATATTCCTTATTATGACTTTGATTAAGGGTGGAGCAGAG	14366626	14366726	14366576	14366628	1	8	scaffold_801548.1	14365792	14368300	None	15019	1427	124674	No_constitutive_exon_found_in_species
AAATCTTCTTAACTTGGTTGGGGCCTGATCAAATGTATGTGGGAATGCAGAC	14435440	14435759	14435809	14435757	-1	8	fgenesh2_kg.8__1015__AT5G51290.1	14435398	14439673	None	15019	1427	124674	No_constitutive_exon_found_in_species
ATCGCCTCTTCTCCTTTGACTTAATTATTTTTCAGTCTTAGGGTATGCAGTG	14519885	14519935	14519985	14519933	-1	8	fgenesh2_kg.8__1028__AT5G51410.2	14519788	14523702	None	15019	1427	124674	No_constitutive_exon_found_in_species
GTCTTAACTGGTTCTGTTTCTTGCTTGGCATCTGCATTTCAGGGTCCAAGTT	14546291	14546314	14546241	14546293	1	8	fgenesh2_kg.8__1034__AT5G51460.1	14545164	14548712	ATTPPA	15019	1427	124674	No_constitutive_exon_found_in_species
GATATTAGAGCTTGCCCTTGATTGAGAGCGATTGGTTTCAGAGGGTTTAGCG	14591737	14591758	14591687	14591739	1	8	fgenesh2_kg.8__1043__AT5G51545.1	14590559	14591920	LPA2	15019	1427	124674	No_constitutive_exon_found_in_species
TAGTCTCTTCAATCCTTAAGCAATCTATTCCGCATGTTCTTGTGGGGTAGGT	14639162	14639303	14639112	14639164	1	8	fgenesh2_kg.8__1048__AT5G51660.1	14634655	14643869	CPSF160	15019	1427	124674	No_constitutive_exon_found_in_species
ATCGAGTCACATTTTGGCTTTATTTTTGTGAAACTATTTTGGGTATACAGGG	14786248	14786310	14786360	14786308	-1	8	scaffold_801621.1	14785374	14787935	None	15019	1427	124674	No_constitutive_exon_found_in_species
AAAATAAATCTTATATATCAATGTTGTTTTCTTTTGATTTGGGTTAGCAGGA	14984200	14984352	14984402	14984350	-1	8	fgenesh2_kg.8__1100__AT5G52140.1	14983746	14986200	None	15019	1427	124674	No_constitutive_exon_found_in_species
GCTTTTATATTAAAGGTCTAATAATTAATTTATTTCATGGAATGGGCCAGAG	15024715	15024745	15024665	15024717	1	8	Al_scaffold_0008_1606	15023313	15025055	None	15019	1427	124674	No_constitutive_exon_found_in_species
ATCTTGACCCGGTTAGTCGATAAAAAATAACTGTAAGAGATGGGAATCAGGT	15301614	15301672	15301722	15301670	-1	8	fgenesh2_kg.8__1165__AT5G52850.1	15301614	15304290	None	15019	1427	124674	No_constitutive_exon_found_in_species
AGAAGAACAAGTGTGGATGATTATCGATGAATGTAACTTAACGGGAACAGAA	15665915	15665930	15665865	15665917	1	8	scaffold_801811.1	15665072	15666597	None	15019	1427	124674	No_constitutive_exon_found_in_species
AAACTGAGTTTTTGTGTTTGTTATGTATGATGATGATGGGATGGTGACAGAG	15667042	15667155	15667205	15667153	-1	8	fgenesh2_kg.8__1223__AT5G53340.1	15666701	15669559	None	15019	1427	124674	No_constitutive_exon_found_in_species
ATCCGGAAAGAGATTGTTAGTTATGATGCTGATACTTTTTGGGAAGCTAGGT	15673535	15673636	15673485	15673537	1	8	scaffold_801813.1	15672692	15676148	CLPX	15019	1427	124674	No_constitutive_exon_found_in_species
AGATAAGAACACTCAAAAAGAGAGAGGTTCTTTTTGAATTGATGGGTTAGGT	16966030	16966196	16965980	16966032	1	8	fgenesh2_kg.8__1423__AT5G55220.1	16962995	16966196	None	15019	1427	124674	No_constitutive_exon_found_in_species
CTCCTTATCCTCCTCCGTTAGTTTGAGCTTCTGAAATTTGATACGGGCAGCA	17169078	17169138	17169188	17169136	-1	8	fgenesh2_kg.8__1478__AT5G46660.1	17169078	17169404	None	15019	1427	124674	No_constitutive_exon_found_in_species
CATTTACATAAGTCTTATTTTTGTGTTGCTGGTGTTTTTGTGGGGATCAGGC	17445486	17445797	17445436	17445488	1	8	fgenesh2_kg.8__1538__AT5G56320.1	17444879	17446457	ATEXPA14	15019	1427	124674	No_constitutive_exon_found_in_species
AGGCTTGGTTAGTCTATTAGTACTTATGACTTGTTTTCCTATGGGAGCAGAT	17470707	17470947	17470997	17470945	-1	8	scaffold_802182.1	17467392	17471835	PSL4	15019	1427	124674	No_constitutive_exon_found_in_species
TCTTAAAATTGACGACATGCACTTTTTTGTTTTGGCAAATGGGATGGAAGCA	17474544	17474777	17474494	17474546	1	8	fgenesh2_kg.8__1544__AT5G56368.1	17474075	17474777	None	15019	1427	124674	No_constitutive_exon_found_in_species
CTTCTTATTAAGTTCTAACGTTTTCTATTGTTCATCGTATACTTGGGAAGGT	17573181	17573437	17573131	17573183	1	8	Al_scaffold_0008_2095	17572135	17574441	None	15019	1427	124674	No_constitutive_exon_found_in_species
TGGAATGGAGAAGATGATAATGAAAGTGTGAGGAACATGGATGGGGTGAGGA	17585993	17586455	17585943	17585995	1	8	fgenesh2_kg.8__1557__AT5G56510.1	17585310	17587489	APUM12	15019	1427	124674	No_constitutive_exon_found_in_species
AGAGTTCTCTTTTGTATGTGCTTTTGATCTGGTATTTGTTGGGGATCTAGCA	17597408	17597573	17597358	17597410	1	8	fgenesh2_kg.8__1559__AT5G56530.1	17596244	17598942	None	15019	1427	124674	No_constitutive_exon_found_in_species
TCTTTTTGTTCTGAAAGACTGAAAGAAGTATTTTGATTGTAGGGATCGAGTA	17866849	17867059	17867109	17867057	-1	8	fgenesh2_kg.8__1612__AT5G57040.1	17866849	17868006	None	15019	1427	124674	No_constitutive_exon_found_in_species
AATATCTTGGTCAATTGTTTGATGTTGTTGATAACTTTTTTATGGGACAGGT	17890643	17890729	17890593	17890645	1	8	scaffold_802270.1	17887956	17891545	EIR1	15019	1427	124674	No_constitutive_exon_found_in_species
TATTAATGTTTTCACTTCTTTTTGTGGTTGGTGATGGGATGTTGGAACAGGG	17964404	17964673	17964354	17964406	1	8	fgenesh2_kg.8__1631__AT5G57180.2	17961584	17964673	CIA2	15019	1427	124674	No_constitutive_exon_found_in_species
TTGGGTTTCTAATGAAACATGTGTGCATGTTTGCTGGTTTTTGGGGACAGTG	18276652	18276740	18276790	18276738	-1	8	fgenesh1_pm.C_scaffold_8001403	18276069	18278421	ATDGK4	15019	1427	124674	No_constitutive_exon_found_in_species
TGGAGGAGCTGACGCTGGTTCTGCTGCTGAACTTCAGCTTTTGTGGGAAGTG	18374597	18374768	18374818	18374766	-1	8	fgenesh2_kg.8__1707__AT2G06555.1	18374518	18375102	None	15019	1427	124674	No_constitutive_exon_found_in_species
TCCATTAAGATAGAAGCATATTCTGAACGTTTTCATATTGAATTGGGCAGAT	18397797	18397893	18397943	18397891	-1	8	scaffold_802382.1	18396187	18399718	None	15019	1427	124674	No_constitutive_exon_found_in_species
AACTTTGGCTTATTAATCAGACTAATGAGGATTCTCATCTGATTGGGTAGGC	18406378	18406551	18406601	18406549	-1	8	fgenesh2_kg.8__1718__AT5G57990.1	18403540	18407520	UBP23	15019	1427	124674	No_constitutive_exon_found_in_species
TAATCGAAATGATCCCAAAAAGGATTGACTAAGTTTTGTGGGTGGTGTAGAT	18433873	18434082	18434132	18434080	-1	8	scaffold_802395.1	18433873	18434565	ATTIL	15019	1427	124674	No_constitutive_exon_found_in_species
GGGAAGAATGTTTAAGTCTCTGGATGGTGATACCTTTTGCAAATGGGCAGGT	18454670	18454808	18454620	18454672	1	8	fgenesh2_kg.8__1732__AT5G58110.1	18453504	18454969	None	15019	1427	124674	No_constitutive_exon_found_in_species
CATGCCAACTTACTCTGAAATGCTCTTAATATTTGTGGGTAAAACACCAGCC	18459178	18459361	18459128	18459180	1	8	fgenesh2_kg.8__1734__AT5G58140.2	18458189	18466941	PHOT2	15019	1427	124674	No_constitutive_exon_found_in_species
TTTTATGCAAATTGTTTTCTAATAAGCTTTTGCATGTTTGGGCGATGCAGGT	18509034	18509151	18508984	18509036	1	8	fgenesh2_kg.8__1753__AT5G58270.1	18506533	18511661	STA1	15019	1427	124674	No_constitutive_exon_found_in_species
GCAAAAAAACAATGTTGTTGCCTAACTAAAACTTGTGGTTGTGGGCACAGAT	18511390	18511661	18511340	18511392	1	8	fgenesh2_kg.8__1753__AT5G58270.1	18506533	18511661	STA1	15019	1427	124674	No_constitutive_exon_found_in_species
AGAGAAGCAGAGGAGGGAACTAGAAGAAGTAGCAGAAGAGAAGAGGGAAGTG	18524308	18524531	18524258	18524310	1	8	fgenesh2_kg.8__1760__AT5G58320.1	18522267	18524574	None	15019	1427	124674	No_constitutive_exon_found_in_species
TACCAATCATTGGTCTTATTTTATGTATCTTTGGTTTTCCGGGTGTGTAGCT	18526099	18526437	18526487	18526435	-1	8	fgenesh2_kg.8__1764__AT5G58330.1	18524539	18527251	None	15019	1427	124674	No_constitutive_exon_found_in_species
TATCTATAATTTGGGGGGATTAATGGGGGTTTCTGATTTTATGGGGTCAGGT	18555278	18555526	18555228	18555280	1	8	fgenesh2_kg.8__1770__AT5G58375.1	18554907	18555627	None	15019	1427	124674	No_constitutive_exon_found_in_species
TTCGTTATCTGCTTGACTTCTTAGGCGTTGCCTGCATTGGGTGAGTGCAGGA	18635991	18636118	18636168	18636116	-1	8	fgenesh2_kg.8__1786__AT5G58510.1	18630289	18641047	None	15019	1427	124674	No_constitutive_exon_found_in_species
CATTACAAAACAGAGAGAGCATAATAACAACATCTTTCTTATGGGATTAGGT	19072907	19073005	19072857	19072909	1	8	scaffold_802560.1	19072521	19073005	None	15019	1427	124674	No_constitutive_exon_found_in_species
AGTTCTCTTCTGAAAAATCTCATCTTTACTTGTTTTTGTTTGGTGGGCAGTA	19288329	19288488	19288538	19288486	-1	8	fgenesh2_kg.8__1931__AT5G59800.1	19286926	19288974	MBD7	15019	1427	124674	No_constitutive_exon_found_in_species
CTTCCATCTTGTGAGGTGTATTGAAAGTGTTTGTCTTGCTGGGTTAACAGAG	19333381	19333789	19333331	19333383	1	8	fgenesh2_kg.8__1946__AT5G59950.1	19332257	19333824	None	15019	1427	124674	No_constitutive_exon_found_in_species
ACTCCGATTCGAAACTTAGTCGGTTTTTTTTTTCCTTCTGGGTTAAAAAGTT	19372033	19372123	19371983	19372035	1	8	fgenesh2_kg.8__1958__AT5G60040.1	19371868	19382234	NRPC1	15019	1427	124674	No_constitutive_exon_found_in_species
ATTGTGGTAATTGTTTGCAAATTTGGTTCCTTCTTTTGGGGAAACAAAAGGC	19542895	19542952	19543002	19542950	-1	8	fgenesh2_kg.8__2008__AT5G60450.1	19539544	19543975	ARF4	15019	1427	124674	No_constitutive_exon_found_in_species
TGTTTCATCACCTAATACTGTCTTGATACTATTCTATGGGGGAAAAACAGGA	19573646	19573742	19573596	19573648	1	8	scaffold_802690.1	19572252	19574619	GRIK2	15019	1427	124674	No_constitutive_exon_found_in_species
CTTGCCTTTTTTATGTGTAAAGTATAACTTATGATGTTCTGGGGATATAGGT	19891981	19892044	19891931	19891983	1	8	scaffold_802754.1	19883468	19896238	None	15019	1427	124674	No_constitutive_exon_found_in_species
CGTCGAAATTCTCAGTGATTCGGTCAAACGTTTGTCTTCACAAGGGGTAGAG	19906759	19907035	19906709	19906761	1	8	Al_scaffold_0008_2616	19904659	19907035	AACT1	15019	1427	124674	No_constitutive_exon_found_in_species
TTTTTGTGGTTTTATGAATTACTATTTGGCTTGTGATTGAAATGGGTTAGTT	20032113	20032308	20032063	20032115	1	8	fgenesh2_kg.8__2119__AT5G61440.1	20031681	20032847	ACHT5	15019	1427	124674	No_constitutive_exon_found_in_species
AATACTTGGCATACTCAATACTGTATTCTTTTTCTATTTTACATGGGTAGAT	20044003	20044090	20044140	20044088	-1	8	fgenesh2_kg.8__2121__AT5G61460.1	20037670	20045503	MIM	15019	1427	124674	No_constitutive_exon_found_in_species
TTTGTAGTTCTTATTTCACATTATGTTGTGGAATTTTTACGGGTTGACAGTA	20060178	20060295	20060345	20060293	-1	8	fgenesh2_kg.8__2125__AT5G61500.1	20058376	20061197	None	15019	1427	124674	No_constitutive_exon_found_in_species
TGAAAGGAGATAAACTGGTCGAGGAGGACAAATTGCGGGGAAAAGATAAGCC	20111744	20111781	20111694	20111746	1	8	fgenesh2_kg.8__2145__AT5G61610.1	20110780	20112005	None	15019	1427	124674	No_constitutive_exon_found_in_species
AAATGGTTCATATAATCAGTGATGATGTTTTGTTTGTCATATGGGCACAGGG	20202131	20202797	20202847	20202795	-1	8	fgenesh2_kg.8__2168__AT5G61840.1	20202131	20204425	GUT1	15019	1427	124674	No_constitutive_exon_found_in_species
TGACTTAAGCTGTAAGCTGACATAATTATTCATTTATTTTGGGTGGCCAGGA	20222533	20222627	20222677	20222625	-1	8	fgenesh2_kg.8__2174__AT5G61900.1	20220839	20224555	None	15019	1427	124674	No_constitutive_exon_found_in_species
GAATGCTTATAGAAAAGCTTTAGAGACTCTAATCTTTGTGGGGATTGCAGAT	20549315	20549408	20549458	20549406	-1	8	fgenesh2_kg.8__2256__AT5G62600.1	20548129	20557242	None	15019	1427	124674	No_constitutive_exon_found_in_species
GTTCGCTTGGTGTTTGTGTTGGGGATACTAATTAGTAAGAATGGGTGTAGTT	20564900	20565142	20564850	20564902	1	8	fgenesh2_kg.8__2258__AT5G62620.1	20563548	20566759	None	15019	1427	124674	No_constitutive_exon_found_in_species
TATTCAAAGTTCTAAGATTGTATGCTTATATATTTTGGGGTGGAGAATAGGT	20872720	20873112	20873162	20873110	-1	8	fgenesh2_kg.8__2318__AT5G63180.1	20872720	20874874	None	15019	1427	124674	No_constitutive_exon_found_in_species
ACTTTTGGTTTTCATCTACTGACATTTTGGCTCTTGTGGTTGGGGCATAGGT	20905995	20906076	20906126	20906074	-1	8	fgenesh2_kg.8__2331__AT5G63310.1	20905913	20907803	NDPK2	15019	1427	124674	No_constitutive_exon_found_in_species
TGATGTGACTTTGAACTTGTTGGTTTACATTGGGTGATTGATGGGCATAGGT	20925844	20925990	20926040	20925988	-1	8	scaffold_803027.1	20925264	20927766	None	15019	1427	124674	No_constitutive_exon_found_in_species
CATGGTTTGATGGAAACTTCAAGTTCTAGTCTTTTTTTTTGGGATTAAAGGT	20928455	20928714	20928764	20928712	-1	8	fgenesh1_pm.C_scaffold_8001904	20928121	20930217	None	15019	1427	124674	No_constitutive_exon_found_in_species
AAATATCAAATTTAAACGTTGGATTTTCGTCCAAATTTTGGGGGTATCAGGG	21035913	21036241	21036291	21036239	-1	8	fgenesh2_kg.8__2365__AT5G63600.1	21035587	21036831	FLS5	15019	1427	124674	No_constitutive_exon_found_in_species
GTTTATGTTGGCAGTGTTACATCAACACTTTAAACTTGTAATGGGTGCAGGG	21179234	21179390	21179440	21179388	-1	8	fgenesh2_kg.8__2390__AT5G63860.1	21176908	21180975	UVR8	15019	1427	124674	No_constitutive_exon_found_in_species
TACTCCCGGTGCAACTCCTTCAGGTGTTACTTGGGACGGGACGCCAAGAGGG	21420448	21423439	21420398	21420450	1	8	fgenesh2_kg.8__2445__AT5G64270.1	21419578	21423661	None	15019	1427	124674	No_constitutive_exon_found_in_species
TGATTGGCAAGATGTGGTACAAGTGAATAAGAAGGCGAATGCTGGGAAAGGG	21454671	21455077	21455127	21455075	-1	8	fgenesh2_kg.8__2459__AT5G64360.1	21453909	21456093	None	15019	1427	124674	No_constitutive_exon_found_in_species
ATCTACCGACTCTCTTTGATTTCTCTTTTGTTTATTACAGGGACGTTGAGAT	21648386	21648507	21648336	21648388	1	8	fgenesh2_kg.8__2505__AT5G64740.1	21646867	21652472	None	15019	1427	124674	No_constitutive_exon_found_in_species
GATCACTCCGTGAAAGTTTTTTCTTGATGAATTTGTGTGTGCATGGGTAGAT	21667512	21667617	21667667	21667615	-1	8	fgenesh2_kg.8__2507__AT5G64760.1	21665877	21668288	RPN5B	15019	1427	124674	No_constitutive_exon_found_in_species
TATTGCATCCCTGATTTGTTTGGTCCTTGACCCTTTGTTTTTGGGATAAGCT	21818243	21818491	21818193	21818245	1	8	fgenesh2_kg.8__2559__AT5G65180.1	21817696	21820605	None	15019	1427	124674	No_constitutive_exon_found_in_species
GAGCCATGGTTCAGTTGGTGGGTTTGTTACTCATTGTGGGTGGGGATCAGCT	21991491	21991550	21991600	21991548	-1	8	fgenesh1_pg.C_scaffold_8002541	21991240	21992947	None	15019	1427	124674	No_constitutive_exon_found_in_species
AAATATATTTTACATTTTCGTAACATTTTATGTTTTGGTTTTGGGGACAGTT	22084150	22084395	22084100	22084152	1	8	fgenesh2_kg.8__2618__AT5G65690.1	22081985	22085260	PCK2	15019	1427	124674	No_constitutive_exon_found_in_species
ATGAATTTGTAATTGTGTTGTGGTTAATGTCTTGTAACCTTATGGGACAGTT	22233680	22233894	22233630	22233682	1	8	fgenesh2_kg.8__2650__AT5G67610.2	22233286	22236146	None	15019	1427	124674	No_constitutive_exon_found_in_species
TTTTTTTTATGGAAATAACAAAATATCATTACGTTGGGTTTACAAAACAGGG	22252107	22252383	22252057	22252109	1	8	fgenesh2_kg.8__2657__AT5G67550.1	22251532	22253956	None	15019	1427	124674	No_constitutive_exon_found_in_species
AGCCTCGGGCCGTCGTACCTCCGCCCTATCCATCTGAGCCGGGGCTGTAGGA	22376836	22377327	22376786	22376838	1	8	fgenesh2_kg.8__2685__AT5G67310.1	22376400	22378296	CYP81G1	15019	1427	124674	No_constitutive_exon_found_in_species
GTGTTGCAGCAGCAAAGTGTCCCATGATATTAGCTGAAACGGGAGAGAAGAG	22517624	22517676	22517574	22517626	1	8	fgenesh1_pm.C_scaffold_8002216	22516354	22517676	None	15019	1427	124674	No_constitutive_exon_found_in_species
GATTTGTTTCTAGTGTTCTTGATGTGTTGTAATTTATGGGATAAATGCAGGT	22537256	22537460	22537510	22537458	-1	8	Al_scaffold_0008_3230	22537256	22539632	sks17	15019	1427	124674	No_constitutive_exon_found_in_species
GCTTTACTTCTATCACTTTTTTGATTCGTGTTGATCTTGGGGTTGAATAGGT	22572094	22572200	22572044	22572096	1	8	Al_scaffold_0008_3238	22571229	22573595	None	15019	1427	124674	No_constitutive_exon_found_in_species
GGCTGGAAGGATTTGATTATTAGAGGGATCGGAAGTAGAGGGCTCGGAAGTT	22621664	22621759	22621809	22621757	-1	8	fgenesh2_kg.8__2741__AT5G66750.1	22621664	22625844	DDM1	15019	1427	124674	No_constitutive_exon_found_in_species
GGATCTCTTGGGTATTGAAGAGTTGATTTCTTTTTTGAAGAAGAAGGGAGAG	22638947	22639298	22638897	22638949	1	8	fgenesh2_kg.8__2743__AT5G66730.1	22638678	22641393	None	15019	1427	124674	No_constitutive_exon_found_in_species
CATTTAATCCCAACTCTCAGCTGCGACATCTCATCAATACCGGGAATTAGGG	22749058	22749827	22749008	22749060	1	8	scaffold_803483.1	22748871	22751029	None	15019	1427	124674	No_constitutive_exon_found_in_species
TGTTGTGGGAAAAGGTGAGTTTGAGAAATTCGCAAGGGTGACGATGTAAGTG	22830025	22830213	22830263	22830211	-1	8	Al_scaffold_0008_3306	22829739	22830732	None	15019	1427	124674	No_constitutive_exon_found_in_species
GAAGTGTGTGCCACATGTTTTATTAAACTGTTTGGTTTGGGTGGGAACAGGG	22842445	22842721	22842395	22842447	1	8	fgenesh2_kg.8__2809__AT5G66190.1	22840587	22842721	ATLFNR1	15019	1427	124674	No_constitutive_exon_found_in_species
TTTATTTACTCAAATTAAAAAGTTGTTGCCTTTTAATATTGTGGGTGCAGTT	22867506	22867710	22867456	22867508	1	8	fgenesh2_kg.8__2817__AT5G66150.1	22866595	22871953	None	15019	1427	124674	No_constitutive_exon_found_in_species
TTAAAGTCAAGAAATACATATTGTGTGGTTGAGTGAACACATGGGAACAGGA	22871091	22871176	22871041	22871093	1	8	fgenesh2_kg.8__2817__AT5G66150.1	22866595	22871953	None	15019	1427	124674	No_constitutive_exon_found_in_species
AAGATAAAAGGCATAGAAAGACTAAAGGTAGAATGTGGATGGGATTGTAGGG	22882731	22882952	22883002	22882950	-1	8	fgenesh2_kg.8__2822__AT5G66100.1	22882591	22884947	None	15019	1427	124674	No_constitutive_exon_found_in_species
CTGCTCAGACTTGTTGATTTGATCGTGTGATTAATTTTTGTCAAGGGCAGCT	22919048	22919309	22919359	22919307	-1	8	Al_scaffold_0008_3334	22918318	22920125	None	15019	1427	124674	No_constitutive_exon_found_in_species
GTACAGTAACAAGTAACCAAGCAACAATCTTATGTTGTTGATGTGGGCAGAT	22930279	22930717	22930229	22930281	1	8	fgenesh2_kg.8__2843__AT5G65970.1	22927761	22930717	MLO10	15019	1427	124674	No_constitutive_exon_found_in_species
CTTACCCTAATTATCGTTTGAACTTGTTTGTTTCTGTAACATGTGGGCAGCT	22932365	22932501	22932551	22932499	-1	8	scaffold_803539.1	22930986	22932806	None	15019	1427	124674	No_constitutive_exon_found_in_species
AAAAGATGGCATGGTAAAATGATATTTCGTATGTTTATGTGGGCATGTAGGA	22944193	22944346	22944143	22944195	1	8	fgenesh2_kg.8__2850__AT5G65930.2	22941803	22948342	ZWI	15019	1427	124674	No_constitutive_exon_found_in_species
ATTATATGTTAATTATTTTATTTTAATTGAATTGAAAATAAAATGGGTAGTT	405012	405150	404962	405014	1	scaffold_9	Al_scaffold_0009_31	404890	405150	None	15019	1427	124674	No_constitutive_exon_found_in_species
GTTATGGTCATTTTTTTAGATATTAGTGACAACATATAATGGGAACACAGGT	410604	410931	410981	410929	-1	scaffold_9	Al_scaffold_0009_33	410604	415488	CYP71A19	15019	1427	124674	No_constitutive_exon_found_in_species
AGAAATGAAGTCTTATGGTTTGATTGGTTTGGTTTTTTTTGGGAAATCAGTT	691367	691563	691317	691369	1	scaffold_9	fgenesh2_kg.9__30__AT4G13250.1	690270	692906	NYC1	15019	1427	124674	No_constitutive_exon_found_in_species
TCAAAAAGAGTATATCACTGATTGTGTTCTTTTTATGGTTGGGGATGCAGAA	1349941	1350142	1350192	1350140	-1	scaffold_9	fgenesh2_kg.9__74__AT4G12960.1	1349941	1351142	GILT	15019	1427	124674	No_constitutive_exon_found_in_species
TTACATTTTTAACTAATTTCAAATGTATTTTTGTGTTATTGGGGATGCAGAA	1390348	1390489	1390539	1390487	-1	scaffold_9	fgenesh1_pm.C_scaffold_9000071	1390348	1391494	None	15019	1427	124674	No_constitutive_exon_found_in_species
AAATGTCTTCTGTTTTTTTTTGTTCTTTGTGTGTGTTATTGGGGATGCAGAA	1396547	1396715	1396765	1396713	-1	scaffold_9	fgenesh2_kg.9__79__AT4G12870.1	1396498	1397717	None	15019	1427	124674	No_constitutive_exon_found_in_species
TGATCTTTTCGAACTCTGTCTGTAACTCACTATAGGCTCGGGAAACAAAGAG	1668544	1668601	1668494	1668546	1	scaffold_9	fgenesh1_pm.C_scaffold_9000106	1668334	1668601	None	15019	1427	124674	No_constitutive_exon_found_in_species
GGGTAATGAAGAAACTCTAACCTAGACGATGACTATATGACTGGGATGAGAT	136913	137052	137102	137050	-1	scaffold_26	Al_scaffold_0026_6	134670	137695	None	15019	1427	124674	No_constitutive_exon_found_in_species
GGAAGTTACACAACTTGCTGGTGAACTTCCTTTGTGTCTTAGGGTTATAGGC	33211	33615	33161	33213	1	scaffold_20	Al_scaffold_0020_3	31122	35886	None	15019	1427	124674	No_constitutive_exon_found_in_species
TTGTCGATTTATTTGCTGATAATATTTTGTAATAAAATGGGTTGAAATAGGA	65654	65869	65919	65867	-1	scaffold_22	fgenesh2_kg.22__7__AT1G69870.1	62444	66846	NRT1.7	15019	1427	124674	No_constitutive_exon_found_in_species
TGCATTTGATCTATTTATTTTTAATATTGTTAATCTCTTGGGGAAACTAGGT	75586	75780	75536	75588	1	scaffold_22	fgenesh1_pg.C_scaffold_22000014	74896	75996	None	15019	1427	124674	No_constitutive_exon_found_in_species
TGAAAGTAAATCATCATGAGGCCGCGGTGGGGGCCAGAACATCAGGGCAGTA	71026	71493	70976	71028	1	scaffold_25	Al_scaffold_0025_4	70968	71845	None	15019	1427	124674	No_constitutive_exon_found_in_species
CCTATACCTCTTTGCAATCGAATTAACATAACCTGTTTCTGGGATCACAGGA	3436	3596	3386	3438	1	scaffold_60	fgenesh1_pg.C_scaffold_60000001	62	4070	None	15019	1427	124674	No_constitutive_exon_found_in_species
GTTTTCACAAAAAGTAAGAGTGTTTGTTTTTTTTGTATGGGGAAATGAAGCA	10396	10786	10836	10784	-1	scaffold_60	Al_scaffold_0060_2	5309	11518	None	15019	1427	124674	No_constitutive_exon_found_in_species
AAACCCAATTTTTATTCTCGTCAATTTCTTAATGCTTTGTTGGGAAACAGAT	40240	40432	40190	40242	1	scaffold_60	fgenesh1_pm.C_scaffold_60000002	38478	40432	None	15019	1427	124674	No_constitutive_exon_found_in_species
TTTTGTCTGATTGTGTTTCTGTTTGTGTTGTTGACATGGAATGTGGGCAGTG	36206	36583	36156	36208	1	scaffold_92	scaffold_9200009.1	35924	37802	None	15019	1427	124674	No_constitutive_exon_found_in_species
AAGATTCTATAATTATAACATTAATTTACGGTTTTTTGGGGATTATAAAGGG	28963	29133	28913	28965	1	scaffold_61	fgenesh1_pg.C_scaffold_61000004	28758	30330	None	15019	1427	124674	No_constitutive_exon_found_in_species
TATTATAGCTTTGCGGTATCTATTTGATGGATGTGCTTTTGGGATTGCAGAT	20390	20533	20583	20531	-1	scaffold_88	scaffold_8800007.1	19271	21089	None	15019	1427	124674	No_constitutive_exon_found_in_species
TCGATAATATGGCTATATAAACTGTGATTGGTGGTGGATGGGATATGCAGGC	11600	11908	11550	11602	1	scaffold_96	Al_scaffold_0096_4	11427	13232	None	15019	1427	124674	No_constitutive_exon_found_in_species
CAAAGATTGTTTCTTTACGTTGAATCTGTTGTTTATTTGCGGGTGTTAAGGC	21067	21189	21239	21187	-1	scaffold_96	fgenesh2_kg.96__1__AT2G38330.1	19025	21454	None	15019	1427	124674	No_constitutive_exon_found_in_species
GCTGCTGGAACAAACACAGAGGAACATAGACTTTTATCATGGGAGCTCAGTT	92	128	178	126	-1	scaffold_112	scaffold_11200001.1	92	909	None	15019	1427	124674	No_constitutive_exon_found_in_species
TGCTGTGCTGTTAAAATGCAAACCTCTGATTGGTCTTTTGGTATGGGCAGAT	10170	10211	10120	10172	1	scaffold_133	Al_scaffold_0133_2	9741	10417	None	15019	1427	124674	No_constitutive_exon_found_in_species
TAAGTGCCATTAGTGTTAATTACGAACACAACAAATCATGGGATTATGAGCA	10403	10805	10855	10803	-1	scaffold_158	scaffold_15800002.1	10078	11354	None	15019	1427	124674	No_constitutive_exon_found_in_species
ATTTTCTTAGCTAGAAATCATATACTATTTTTTTTTTTTTGGGTTGATAGCT	3201	3277	3327	3275	-1	scaffold_219	fgenesh2_kg.219__1__AT3G20460.1	975	5426	None	15019	1427	124674	No_constitutive_exon_found_in_species
ATAAAAACTAATTAGTCGTTTCTAATTATTTTATTTTGTGGGATAATTAGAT	1186	1301	1351	1299	-1	scaffold_219	fgenesh2_kg.219__1__AT3G20460.1	975	5426	None	15019	1427	124674	No_constitutive_exon_found_in_species
AAAATTAGTCCATTATTTTCATCTCAGTAGAATTCATTTGGGAATTGCAGAA	2421	2508	2371	2423	1	scaffold_262	scaffold_26200002.1	1912	4204	None	15019	1427	124674	No_constitutive_exon_found_in_species
CTTAGTATATGGACCTAGTATCTAACTAATGTAATCATTTGGGGTTGCAGAT	4115	4274	4065	4117	1	scaffold_283	fgenesh1_pm.C_scaffold_283000002	2840	4771	None	15019	1427	124674	No_constitutive_exon_found_in_species
ATTTTTGTTGGGCTTTCTTTGTTTTTTTAAGTGTTGGGGTTAAACCGAAGAG	4008	4076	3958	4010	1	scaffold_307	scaffold_30700002.1	3105	4358	None	15019	1427	124674	No_constitutive_exon_found_in_species
ACTTCTAAGCGTATCCAGGTATACTTATACCCTATTGTTGGGACATGCAGGA	1410	1479	1360	1412	1	scaffold_364	fgenesh2_kg.364__1__AT2G44770.1	246	3461	None	15019	1427	124674	No_constitutive_exon_found_in_species
TTTTGATGTATAATTCAATTCTCATTTGTTTCTGGGTAGGGGAAATGCAGGA	6429	8225	6379	6431	1	scaffold_343	scaffold_34300002.1	5180	9257	None	15019	1427	124674	No_constitutive_exon_found_in_species
TTTGAAGATCTAAGATGGCTGATTTCTCTTGCTGATAAGATGCACGGGAGAG	6883	7140	6833	6885	1	scaffold_375	scaffold_37500002.1	5236	8090	None	15019	1427	124674	No_constitutive_exon_found_in_species
TGGAACCATCTCTGATCCTTGTTGCAACGATCTCGTCAAATAAGGGAAAGTG	5286	5435	5236	5288	1	scaffold_474	fgenesh2_kg.474__9__AT5G42955.1	5021	5435	None	15019	1427	124674	No_constitutive_exon_found_in_species
AACATGTGGATCTCTAAGTACATGTTATGGTTTACATGAACGGGTGGAAGCT	5460	5540	5410	5462	1	scaffold_552	fgenesh1_pg.C_scaffold_552000002	4686	5791	None	15019	1427	124674	No_constitutive_exon_found_in_species
AGGTGGATCGAACCCAGATATTCTCACCGCGTAGGCCGGGATGTGGACAGCT	3488	3695	3438	3490	1	scaffold_685	Al_scaffold_0685_1	3099	4384	None	15019	1427	124674	No_constitutive_exon_found_in_species
CCTTTGGAGGAGAAGAAAGCCGAGGTGCTGACAAACATTCGGGCACAGAGAG	1316	1993	1266	1318	1	scaffold_625	fgenesh1_pm.C_scaffold_625000001	1074	2760	None	15019	1427	124674	No_constitutive_exon_found_in_species
ATATCGAAGGAATCACTAAGAGGATCTCTGAGGTGATTGGGGATATGCAGAG	5156	5468	5106	5158	1	scaffold_625	Al_scaffold_0625_3	4783	5468	None	15019	1427	124674	No_constitutive_exon_found_in_species
AGTTGAGACTGTTTTTTTCTAATATTCTATTGGGGTTTGGTTGGGAGCAGGA	2763	3104	3154	3102	-1	scaffold_772	fgenesh1_pm.C_scaffold_772000001	2500	3667	None	15019	1427	124674	No_constitutive_exon_found_in_species
TTGGAAGAGTTACTTATGAGTTATATTGTTGTTTTGGGTGGATACAACAGAT	3760	3948	3998	3946	-1	scaffold_801	Al_scaffold_0801_2	3536	4271	None	15019	1427	124674	No_constitutive_exon_found_in_species
GATACAATACAAGGTTGGTTAGCAAAAGTTTTGGTGTTGGGAAATGACAGTT	1871	2039	1821	1873	1	scaffold_939	scaffold_93900001.1	175	2316	None	15019	1427	124674	No_constitutive_exon_found_in_species
