# Supplementary material for: Widespread Separation of the Polypyrimidine Tract From 3′ AG by G Tracts in Association With Alternative Exons in Metazoa and Plants
Source: Front Genet. 2019 Jan 14;9:741. doi: 10.3389/fgene.2018.00741 (PMC6339879; doi:10.3389/fgene.2018.00741)
Supplement: DATA FILE S2 — Sequences of REPAG 3′ SS from each species of metazoa, plants and protists. [file Data_Sheet_2.zip › Supplementary data 2/Protists_Release38_thecamonas_trahens_atcc_50062.txt]

REPA_GGG_Sequence	Exon_Start	Exon_End	Pos_-50	Pos_+2	Strand	Chromosome	GeneID	Gene_Start	Gene_End	Gene_Name	Number_of_REPAs	Number_of_REPAs_has_GGG	Number_of_Intron(Intra_genic_Region)	Upstream_Constitutive_Exon
TGGGAGAGGCGGCATGACTTACCAGCACACAACGGGGGGCATGGGTATAGGT	19112	19490	19540	19488	-1	supercont1.1	AMSG_00005	19112	20015	None	3657	1738	9243	No_or_no_constitutive_exon
AGTGATACTCATGCAATGTTGTTGATGATGCGATGGGCGAGAGGGTGTAGTG	26232	28321	26182	26234	1	supercont1.1	AMSG_00010	25796	28321	None	3657	1738	9243	No_or_no_constitutive_exon
ATGGAGAGAGAAATGAATGTATGACATGGCATGACATGGGTGGAGGATAGCA	30370	31362	31412	31360	-1	supercont1.1	AMSG_00013	30370	31696	None	3657	1738	9243	No_or_no_constitutive_exon
GCGAGTTCACGACCTTTTTCTGCGGCGGGACACACACGGCGGGGGAGGAGCT	47377	50040	47327	47379	1	supercont1.1	AMSG_00020	47168	50040	None	3657	1738	9243	No_or_no_constitutive_exon
GTGTGTGTGTGTGCGTGTGTCTGTACCCGTGCTCGGGTGCCGGGGTACAGAA	88025	88477	88527	88475	-1	supercont1.1	AMSG_11587	88025	88935	None	3657	1738	9243	No_or_no_constitutive_exon
CATACCGGTAGTGCTGCTACGGAGCCGCGTGGGCGGGGACAGCGGCGGAGAC	108736	109739	109789	109737	-1	supercont1.1	AMSG_00043	108736	109849	None	3657	1738	9243	No_or_no_constitutive_exon
TGACTCACGGATTGTGTGGAGTGGATGGATGGGGGCGGGGGTGGGTGTAGCT	117902	118930	118980	118928	-1	supercont1.1	AMSG_00050	117902	119175	None	3657	1738	9243	No_or_no_constitutive_exon
ACTCCTGCTGGAGGCACGTGTCTCTAGAGCTCTGGATGCTGCGGGGGAAGCC	123172	124395	124445	124393	-1	supercont1.1	AMSG_00053	123172	124657	None	3657	1738	9243	No_or_no_constitutive_exon
TTGCTCGTTTGCCATATGTCAAACGGACGGGACGGGGCGGGGCGACGTAGGC	132121	132609	132071	132123	1	supercont1.1	AMSG_00058	131579	132609	None	3657	1738	9243	No_or_no_constitutive_exon
CAGTTCATGCGGGGAAGGGAGGAGGGGACTCATGGTCAGGGGGGGGATAGGG	132673	133897	133947	133895	-1	supercont1.1	AMSG_00059	132673	134065	None	3657	1738	9243	No_or_no_constitutive_exon
ACCCTCAACAACCCCGGCGCCAAAGTCATCGACTGGGTCGGGCGCCGAAGCG	159630	161671	159580	159632	1	supercont1.1	AMSG_00070	159317	161671	None	3657	1738	9243	No_or_no_constitutive_exon
AAATTCTGGACGTGATGCGGGGTTGGGCATGTGGGGGAGGGGGGAGATAGAC	168679	169725	168629	168681	1	supercont1.1	AMSG_00075	168427	169725	None	3657	1738	9243	No_or_no_constitutive_exon
GGAAGGGGTTATTGGAAGTGGGACTTATCCAGGGAGACGGACGGGAGTAGGC	218478	218775	218825	218773	-1	supercont1.1	AMSG_00102	218478	219076	None	3657	1738	9243	No_or_no_constitutive_exon
GAGCCCAGCCCGCCGCGAGGGGAGCCCAGCCCGCCGCGAGGGGAGCCCAGCT	249908	250455	249858	249910	1	supercont1.1	AMSG_00119	243857	250526	None	3657	1738	9243	No_or_no_constitutive_exon
GGAGCGTAGGGAAGGGCAGCAGCTCACATGTGCTCGGTGCGGGTGTGCAGAA	260915	262231	262281	262229	-1	supercont1.1	AMSG_00126	260915	262489	None	3657	1738	9243	No_or_no_constitutive_exon
GTGAGGCGGGGGATGGTGACTCACGACGGAAAGGGGTGATGGGCTGGCAGTT	262568	263134	263184	263132	-1	supercont1.1	AMSG_00127	262568	263702	None	3657	1738	9243	No_or_no_constitutive_exon
GGGAGTACTCATGCGTATGGAGGGGGTGCACGGGTGGAGGGGGGGTGCAGGA	285759	286208	286258	286206	-1	supercont1.1	AMSG_00139	285759	286479	None	3657	1738	9243	No_or_no_constitutive_exon
CGGGCGAATGGACTGGTGGGGTGTGATGCTTGTCTGGCGGAGGGGCGTAGGA	286651	289364	289414	289362	-1	supercont1.1	AMSG_00140	286651	289709	None	3657	1738	9243	No_or_no_constitutive_exon
GAGAGGAGGCGGAAAGAACTCATGGGAACGGTGATTGGGGATGGGGATAGGT	315418	316122	315368	315420	1	supercont1.1	AMSG_00149	314716	316122	None	3657	1738	9243	No_or_no_constitutive_exon
AGGGGGAAGCGAGGGCGATACTTATGGTGCGTTTGGTTGACGGGCAACAGGG	318034	319692	317984	318036	1	supercont1.1	AMSG_00151	317557	319692	None	3657	1738	9243	No_or_no_constitutive_exon
ACTGCATGATCTCAACGCACGACTGGTTTCTACTTCAACCGACAGGGCAGAG	344133	349229	349279	349227	-1	supercont1.1	AMSG_00155	325327	352631	None	3657	1738	9243	No_or_no_constitutive_exon
ACAGCGCGAAACACGCGGCTGCCTTAGCAGCGGCAAGGGCAGCCGCAGAGGA	325327	330560	330610	330558	-1	supercont1.1	AMSG_00155	325327	352631	None	3657	1738	9243	No_or_no_constitutive_exon
ATCTACACTCCGCGGGAATGACGGCGAGGGACGGGGAGGGCCAAGCGGAGGA	390192	391262	390142	390194	1	supercont1.1	AMSG_00172	387717	391262	None	3657	1738	9243	No_or_no_constitutive_exon
GCGAGTGGATGGCTCACTCAGTGGGATGGGAATGCGTGGAGGGTGCGTAGCC	395486	397124	395436	395488	1	supercont1.1	AMSG_00175	395291	401659	None	3657	1738	9243	No_or_no_constitutive_exon
GGATAGTGGGGACTGATAGTGGTGGGATGTGCACTGCGTGGGGAAAACAGGG	415584	417151	415534	415586	1	supercont1.1	AMSG_00184	415076	417151	None	3657	1738	9243	No_or_no_constitutive_exon
TCGGGTGCTGCAGCAGCCGACGGCGCACGGTACGGAGGGAACGGTGGCAGTG	467129	467658	467079	467131	1	supercont1.1	AMSG_11594	466728	467658	None	3657	1738	9243	No_or_no_constitutive_exon
CCGACCGGCCCGCTCGGGGGGGGGGGGGCGATGACGGACGGCGGGTGTAGAC	487110	488078	487060	487112	1	supercont1.1	AMSG_00218	486923	495937	None	3657	1738	9243	No_or_no_constitutive_exon
GGAAGAGCCATCCATACTCACAATCACGAGGGCGAGGGCGATGGGGGCAGTC	518017	518286	518336	518284	-1	supercont1.1	AMSG_00234	518017	518828	None	3657	1738	9243	No_or_no_constitutive_exon
GGCTCACGGAGAGAGGGGCGCGGGGCTGTGGGGCGCGGACGGGAGAGTAGGC	552372	552992	553042	552990	-1	supercont1.1	AMSG_00251	552372	553545	None	3657	1738	9243	No_or_no_constitutive_exon
GGGGGCGAGGGCGCTGGCGTTTGGGGGCGGGACGGACGGGGCGGTGACAGGG	554332	558758	554282	554334	1	supercont1.1	AMSG_00252	554020	558758	None	3657	1738	9243	No_or_no_constitutive_exon
CGACTTCTGACTCACGGCGAGCGAATGGGCGGGGGCGATGGGGGTGACAGAC	566456	569535	566406	566458	1	supercont1.1	AMSG_00256	566086	569535	None	3657	1738	9243	No_or_no_constitutive_exon
CAGGAGAAGATGGTGTGGAATGGATGATGCTGGCGGATTGGGGGTGGTAGTC	587618	588562	588612	588560	-1	supercont1.1	AMSG_00265	587618	588906	None	3657	1738	9243	No_or_no_constitutive_exon
AGGGGGAACGGGGGGACTGACAGTGGATGGAGGTGTGGACCGGGGTGTAGCG	597473	597995	597423	597475	1	supercont1.1	AMSG_00270	597266	597995	None	3657	1738	9243	No_or_no_constitutive_exon
AGGGCGGAAGGGGGTACTGGGCGGGCGTGCGGACTCGGTGCGAGAGGGAGGA	613291	614762	613241	613293	1	supercont1.1	AMSG_00281	613066	614762	None	3657	1738	9243	No_or_no_constitutive_exon
GCCAGCGAGATCTGGTGCGGGCATGTACGGGGCTGGAAAGGGCGGGCTAGGC	623233	625090	623183	623235	1	supercont1.1	AMSG_00284	622983	625090	None	3657	1738	9243	No_or_no_constitutive_exon
GGGGGGGATTGGACCTATGACTCATCTTGATCGCAACTGGCGCGGGACAGAC	630730	631595	631645	631593	-1	supercont1.1	AMSG_00289	630730	631745	None	3657	1738	9243	No_or_no_constitutive_exon
AGCGGAGGGGGACTGACATGGATGGCTTTGGGGCGGTGGTATGGGGATAGGC	632037	634599	634649	634597	-1	supercont1.1	AMSG_00290	632037	634890	None	3657	1738	9243	No_or_no_constitutive_exon
AGCATGGGTGACTCACTGTGCCATGTGTGGGGCTACGTGTGGGGCTACAGTT	635888	637084	635838	635890	1	supercont1.1	AMSG_00291	635306	637084	None	3657	1738	9243	No_or_no_constitutive_exon
GTTGGGCGGCGGCGGACGACTTGCGACTGATGGTGGCGCTGCGAGGGTAGGA	701852	702497	701802	701854	1	supercont1.1	AMSG_00318	701360	702497	None	3657	1738	9243	No_or_no_constitutive_exon
GCCGAGCGGCGAGCACATGCACTCTACTGCGTCCGGGTGGGAGACGGCAGCT	711282	711744	711232	711284	1	supercont1.1	AMSG_00324	708001	715412	None	3657	1738	9243	No_or_no_constitutive_exon
TGGGCATCTGGCGCAGGCGGCGGACCAGCCAGGGGCAAGGGTGACGGAAGAA	713303	713420	713253	713305	1	supercont1.1	AMSG_00324	708001	715412	None	3657	1738	9243	No_or_no_constitutive_exon
TTGGCCATGGGCTCCAAACGGCGTCATCGCCCCCCGGGCTCGACAAAGAGCA	714227	715412	714177	714229	1	supercont1.1	AMSG_00324	708001	715412	None	3657	1738	9243	No_or_no_constitutive_exon
GACCATGTTGGGTGTTGGGTGGGTGGATGGACGGGTGCGGGTGAGCGCAGAC	28657	28833	28883	28831	-1	supercont1.2	AMSG_11601	22832	29051	None	3657	1738	9243	No_or_no_constitutive_exon
GTGTGCGTGTGTGCGTGTGTGTGTGTGTGTGTGCTGATCGAGGGTGTTAGCG	39923	40516	39873	39925	1	supercont1.2	AMSG_00341	39565	40516	None	3657	1738	9243	No_or_no_constitutive_exon
GGGTGGCGGTGGCGGCTTTGGTCTGTAATGGCGACGTGGCGGAGGGGCAGTA	43635	44379	44429	44377	-1	supercont1.2	AMSG_00343	43635	44885	None	3657	1738	9243	No_or_no_constitutive_exon
CCCCTCCCCTTGCGCACTCACTCATGATCGCCGATGGATGGGGGATGTAGAC	51396	51893	51346	51398	1	supercont1.2	AMSG_00347	51177	51893	None	3657	1738	9243	No_or_no_constitutive_exon
TGAGGTAGGGGCATAAAGGAGATGAGGACTCATGGGTAGTGGGTGTGCAGGG	55098	56704	55048	55100	1	supercont1.2	AMSG_00349	54824	56704	None	3657	1738	9243	No_or_no_constitutive_exon
ATGATGACGATGGGTATGATGGTGGATACGATGGGTACTCGGAGGGGAAGAG	78127	79087	78077	78129	1	supercont1.2	AMSG_00359	78068	79087	None	3657	1738	9243	No_or_no_constitutive_exon
GGGCGACTCACGCGGAGTGAGCATGTATGTGACACGGGGTTGGTGGGTAGGT	101660	102316	102366	102314	-1	supercont1.2	AMSG_00374	101660	102752	None	3657	1738	9243	No_or_no_constitutive_exon
GCCGCCGTGAGTCCACAGACGATGACCTTCCACGGCACAAGCGGGCCAAGTC	143851	143867	143917	143865	-1	supercont1.2	AMSG_00395	143851	146218	None	3657	1738	9243	No_or_no_constitutive_exon
CTTACCCGTTGTGGATAATGCGTGCGCTGTGTATGGGAGGGGGCGTGCAGCC	155729	158987	159037	158985	-1	supercont1.2	AMSG_00401	155729	159363	None	3657	1738	9243	No_or_no_constitutive_exon
CTACCGTGGTGGGGACGCCCAACCCAAGGACGGCGCCGTATGGGCTGGAGGT	181249	183975	184025	183973	-1	supercont1.2	AMSG_00408	181249	184259	None	3657	1738	9243	No_or_no_constitutive_exon
GCAGCCGGGGCAGGGGCAGGTAGCGGCGGCGACGTGGGTGGCGGGGTGAGCG	210565	212321	212371	212319	-1	supercont1.2	AMSG_00421	210565	212513	None	3657	1738	9243	No_or_no_constitutive_exon
GTGGGGGGGGGGGGGGGGGGGACGGGGCACTGGGCGCTGGGGCTGGACAGAG	254565	255549	255599	255547	-1	supercont1.2	AMSG_00445	254565	255813	None	3657	1738	9243	No_or_no_constitutive_exon
GACGGTCGACCTTGCCGCGGCAGTGGCTGCGGTTACGACCGTGGCGGGAGAC	269374	269476	269526	269474	-1	supercont1.2	AMSG_00448	260560	269695	None	3657	1738	9243	No_or_no_constitutive_exon
TCGCTTTGCGGGGGGGGGGGGTTGTTTGGGGCGGGGGGGCGACGCAACAGGC	268518	268983	269033	268981	-1	supercont1.2	AMSG_00448	260560	269695	None	3657	1738	9243	No_or_no_constitutive_exon
TGCCTGGTGACGGCGGGGTGACTCACTGCGGGGGGGGGGTGTGGACGTAGGC	299376	299481	299531	299479	-1	supercont1.2	AMSG_00454	298921	299728	None	3657	1738	9243	No_or_no_constitutive_exon
GAGGTCCGGCGCCAGGGAAGCCCAGCGGCAATGACCTCACTCAAGGGCAGCT	303363	306093	303313	303365	1	supercont1.2	AMSG_00455	299960	308331	None	3657	1738	9243	No_or_no_constitutive_exon
GGAACAGGCAGACTCACGGCATGAGTGTGATGTAATGATTGGGGGAGTAGGG	314534	316473	314484	314536	1	supercont1.2	AMSG_00459	314216	316473	None	3657	1738	9243	No_or_no_constitutive_exon
CTGCATGCGTGTGTGTAGGTCCAGGTACTAAGCGGAGGGGAAGAAGCGAGTC	336369	336496	336546	336494	-1	supercont1.2	AMSG_00467	331963	336583	None	3657	1738	9243	No_or_no_constitutive_exon
GTTCATGCAGCTGCTGATGGTGGCTGGTTGAGCATTAGAGGCCGTGGGAGGG	364052	365901	364002	364054	1	supercont1.2	AMSG_00480	363939	365901	None	3657	1738	9243	No_or_no_constitutive_exon
TCAGCATCGACGACATCAAGGAAGTGGTGGTGGGCACAGGGCGGGTGGAGCG	367068	368847	367018	367070	1	supercont1.2	AMSG_00481	366744	368847	None	3657	1738	9243	No_or_no_constitutive_exon
TCTTGGGTGGGTCTGGGTCGGGCCTTGGGGGGGGGGGGGGGGGGATGCAGGC	443833	444383	444433	444381	-1	supercont1.2	AMSG_00509	443833	444777	None	3657	1738	9243	No_or_no_constitutive_exon
GCAGGCACTCGCGCGGGACTCACATGGGGTACCTGATGGGGGTGATGCAGAG	463696	463794	463844	463792	-1	supercont1.2	AMSG_00516	462510	464660	None	3657	1738	9243	No_or_no_constitutive_exon
CTGTGTAGTTCATGACCTCGCACGACCGATGGCTTCCTCGACGGAGGGAGTC	470039	470107	469989	470041	1	supercont1.2	AMSG_11606	467054	473330	None	3657	1738	9243	No_or_no_constitutive_exon
CTTGCCGCACACCACCCAGCAATACTCACCGGAGTTGCATCGGGTGGGAGTT	544975	547098	547148	547096	-1	supercont1.2	AMSG_00548	544975	547871	None	3657	1738	9243	No_or_no_constitutive_exon
ATGAACAAGTGGACGGGTAGAGATTGGGCGAGGCCGGGGGCGTGGGCGAGGC	589419	589899	589369	589421	1	supercont1.2	AMSG_00566	588161	589899	None	3657	1738	9243	No_or_no_constitutive_exon
CGATCGCTCTGCACCGGCGACAGACTTATGACGCATGGCATGGGGTACAGCA	602045	602549	601995	602047	1	supercont1.2	AMSG_00573	601828	602549	None	3657	1738	9243	No_or_no_constitutive_exon
GCCAGCGGGGTGTATGTATCTTGCGCGCCGGCAGATGTGTGTGTGGGGAGGG	635878	637649	637699	637647	-1	supercont1.2	AMSG_00589	635817	639409	None	3657	1738	9243	No_or_no_constitutive_exon
CTGCAGACGCGGCTGTATGTGACCCGAACCTCGCGGTGGGCGGGAACGAGGG	645003	647813	647863	647811	-1	supercont1.2	AMSG_00592	642136	655180	None	3657	1738	9243	No_or_no_constitutive_exon
AGTCATTGGCCTCACCATCCTGGCGTACCGGTACGAGGGGTGCGGAAGAGCG	643107	644977	645027	644975	-1	supercont1.2	AMSG_00592	642136	655180	None	3657	1738	9243	No_or_no_constitutive_exon
TGGTTGGTTGGTATGGGTGGATATGATTGTACATGGGTGTGGGTGGACAGTG	57403	57807	57857	57805	-1	supercont1.3	AMSG_00604	56713	58173	None	3657	1738	9243	No_or_no_constitutive_exon
ACGCTTGCTCTCACCACCTACGCTTTTTCCGCCTCTCGCGGGCCAACAAGAC	70849	70945	70799	70851	1	supercont1.3	AMSG_00610	69353	70980	None	3657	1738	9243	No_or_no_constitutive_exon
GTGCGAATGTGTGTTGCTGTGTGTGTGTGTCTGTGTTGGGGAGGGGATAGGG	87631	89565	89615	89563	-1	supercont1.3	AMSG_00620	87631	90243	None	3657	1738	9243	No_or_no_constitutive_exon
GTTACGGCTGGAGCGACGAGGTCAACTGTTTCTGAGGCTGCGGGGCGGAGCG	103092	104445	104495	104443	-1	supercont1.3	AMSG_00625	98409	110619	None	3657	1738	9243	No_or_no_constitutive_exon
GTTTACTACTTTTACCTCTCTGCAGTGGCCGCAAGCGAGGGCGACGACAGGC	102002	103042	103092	103040	-1	supercont1.3	AMSG_00625	98409	110619	None	3657	1738	9243	No_or_no_constitutive_exon
GCAAGAGGATGACACGGTCTGGATGGCTTTGCATGTATTCGTGGGAATAGGG	137170	138176	138226	138174	-1	supercont1.3	AMSG_00638	137170	138505	None	3657	1738	9243	No_or_no_constitutive_exon
CATCGAAGGGAGAGGAAGATTCACCGGGCAAGGAGACTGTGGGATTGTAGGT	141428	142101	142151	142099	-1	supercont1.3	AMSG_00640	141428	142620	None	3657	1738	9243	No_or_no_constitutive_exon
GGTCAACTTGGGCCTGTCGGACAACGACCGGACACGGGTGACGGCGACAGGA	160079	167460	167510	167458	-1	supercont1.3	AMSG_00644	148537	167802	None	3657	1738	9243	No_or_no_constitutive_exon
GGAGCCCGGGGGCACTCACAACAGCATGAGGTGGGTGGGGCGGTGGGCAGGC	171545	171796	171495	171547	1	supercont1.3	AMSG_00647	171406	171796	None	3657	1738	9243	No_or_no_constitutive_exon
GACCATGCTAGAGGGCGAGACGGGGAAGTGCGGCGAGCAGGGTGGACGAGTG	176893	177880	177930	177878	-1	supercont1.3	AMSG_00650	176893	177926	None	3657	1738	9243	No_or_no_constitutive_exon
GGGGAGGGGAAATGCGCTTGGCTCACATGTGCTGCGGCGGGACGACACAGAC	205792	208692	208742	208690	-1	supercont1.3	AMSG_00664	205792	208993	None	3657	1738	9243	No_or_no_constitutive_exon
GCCGAGGTGGACGGGGAAGCACATCGCACTCACTCGGGAGAGAGAAACAGCT	213718	213940	213990	213938	-1	supercont1.3	AMSG_11610	213718	214181	None	3657	1738	9243	No_or_no_constitutive_exon
AGAATGTAGTGAGAGGAAAGTAGTTGACTTATGTGTGATGTGGAGGGTAGGA	270171	271417	270121	270173	1	supercont1.3	AMSG_00693	269797	272928	None	3657	1738	9243	No_or_no_constitutive_exon
CCAAGCGGCTCTCGTACGATCACAAGGCGTGCGACAAGGGCGAGGCCGAGCG	290078	290407	290028	290080	1	supercont1.3	AMSG_00700	288395	290407	None	3657	1738	9243	No_or_no_constitutive_exon
TCATGTGCGGAGAGGATGTATGGATGAATGTGCTTGTGGGCGGAGTGTAGGA	317474	317855	317424	317476	1	supercont1.3	AMSG_00714	317008	318589	None	3657	1738	9243	No_or_no_constitutive_exon
AGCTCGAGCGGGAGCAAGGTGAACAGCTCGTCGACGGCGGCCGGGGCGAGCG	317887	318589	317837	317889	1	supercont1.3	AMSG_00714	317008	318589	None	3657	1738	9243	No_or_no_constitutive_exon
AGAGAGGACGGTGTGCGGAATGGGACCATGGATGTGCGCGGGATACGTAGTG	321158	322884	321108	321160	1	supercont1.3	AMSG_00717	320886	322884	None	3657	1738	9243	No_or_no_constitutive_exon
GGCAACGACGTGATTGGGTGTGCGTATGGCGGTGGGCTGATGGCGGGGAGTG	403095	404490	403045	403097	1	supercont1.3	AMSG_00745	401525	404490	None	3657	1738	9243	No_or_no_constitutive_exon
GGGTGGGTGGGTTGGTGGGTGTGCGTGTGCGGGGCGGGGGATGGATATAGGC	418799	420625	418749	418801	1	supercont1.3	AMSG_00753	418436	420625	None	3657	1738	9243	No_or_no_constitutive_exon
CCATGTCGATCACCGAGGCGTTTGGCGAGTTCCGGACGGGCAAGACACAGAT	427186	427802	427136	427188	1	supercont1.3	AMSG_00757	426754	427802	None	3657	1738	9243	No_or_no_constitutive_exon
ATAGGAGGGAGCGCCACGGTGGACTCACACGATGCGGTTTGGGGATCCAGTG	445091	445992	445041	445093	1	supercont1.3	AMSG_00763	444374	447131	None	3657	1738	9243	No_or_no_constitutive_exon
CTGACCGCGCTGGCGGCGGCGGTCGAGTTTCCGGTGCGGGCAAGCGGGAGCC	462519	463389	463439	463387	-1	supercont1.3	AMSG_00773	462519	464014	None	3657	1738	9243	No_or_no_constitutive_exon
TCAGAGCCGCCATGGACAGCGAGGGTGGAGCTCCGGGAGCAGGGGGGCAGCC	517954	518236	518286	518234	-1	supercont1.3	AMSG_00799	515604	518275	None	3657	1738	9243	No_or_no_constitutive_exon
TCCCCTCTGCCGCACGCCAACTCACGCGGGGTGTGCGACCCGGGGATCAGAT	531664	533495	533545	533493	-1	supercont1.3	AMSG_11617	527481	534904	None	3657	1738	9243	No_or_no_constitutive_exon
GCAAGTCGCAGTTGTCGCACAGAGAACGCGTGGCGCGTGCTGCGAGGGAGCG	560914	561084	561134	561082	-1	supercont1.3	AMSG_00822	560019	561631	None	3657	1738	9243	No_or_no_constitutive_exon
AAAGTGGGCGCTGCGGTCACAACTCATGGGCTATACGCTGGGCGAAACAGAC	573978	574344	573928	573980	1	supercont1.3	AMSG_00829	573753	574344	None	3657	1738	9243	No_or_no_constitutive_exon
GGAGCAGAACTCACCGCGAGCCGGCGGCTCGGCGAGAGGGCGCGAGACAGCG	574344	575484	575534	575482	-1	supercont1.3	AMSG_00830	574344	575630	None	3657	1738	9243	No_or_no_constitutive_exon
GAATGGCTCTGGGCCACAACTGGACGTGCTAACCACGTCCGGGACGCTAGGT	580879	582160	582210	582158	-1	supercont1.3	AMSG_00834	580879	582693	None	3657	1738	9243	No_or_no_constitutive_exon
GAGGAGCTGGTCGAGGCCACTCGCGATGCGGTCCTGCTCGGGGAGACGAGCC	634991	635015	635065	635013	-1	supercont1.3	AMSG_00850	634991	635773	None	3657	1738	9243	No_or_no_constitutive_exon
ACGTAGTGGCGGTGGTACACACCACCCGCGAGTGGTGCGGAGCGGGGCAGAG	669114	669990	669064	669116	1	supercont1.3	AMSG_00867	669050	669990	None	3657	1738	9243	No_or_no_constitutive_exon
GAACACAACGAGTTCGTACTGCACATGGTATGGGGTGGGCTGTGATGGAGAG	37119	37593	37069	37121	1	supercont1.4	AMSG_00881	37062	38011	None	3657	1738	9243	No_or_no_constitutive_exon
CGATCAGACTCACTGCAGCTGGTGATGTCGGGGTGTGTGGAGGGGGGCAGCA	68752	69477	68702	68754	1	supercont1.4	AMSG_00895	68664	69477	None	3657	1738	9243	No_or_no_constitutive_exon
GTGGTTGTGGTTCTGGTCGTGGTCGTGGTTGTGATCGGTGATGGGGACAGGG	72451	73574	73624	73572	-1	supercont1.4	AMSG_00899	72451	74123	None	3657	1738	9243	No_or_no_constitutive_exon
CGGTTGGCGGTGTGCGGCTTGGTGTGGCGGATGCGGAGGGGGGAATACAGGA	111738	117575	111688	111740	1	supercont1.4	AMSG_00915	111366	117575	None	3657	1738	9243	No_or_no_constitutive_exon
CGGCTGCAGTGCTGGTGGTGGCGGTGGTGGCATCATTGGCGGTGGGGCAGAA	135999	137011	137061	137009	-1	supercont1.4	AMSG_00926	135999	141102	None	3657	1738	9243	No_or_no_constitutive_exon
ACGAACGGGATGTGGTACGGGATGTGGTACGGGGGGGGGGAGGGGGGTAGGT	151209	151569	151159	151211	1	supercont1.4	AMSG_11632	150837	151569	None	3657	1738	9243	No_or_no_constitutive_exon
ACTCACGCGTATTTGCTTGGGTATGGGTGCGGCGATGGGCGGCGGCGTAGTG	151305	151645	151695	151643	-1	supercont1.4	AMSG_00930	151305	152002	None	3657	1738	9243	No_or_no_constitutive_exon
CACTCGGAGCGGACGAGGGGGATGGTGGGCATGCGGGCCAACGGGTGCAGGG	162320	163334	162270	162322	1	supercont1.4	AMSG_00937	162031	163334	None	3657	1738	9243	No_or_no_constitutive_exon
CCCCTTCGGGGAGGCGACCGGCGACACGCCGACGCGCCCGCGGTCGGGAGGG	232366	232814	232316	232368	1	supercont1.4	AMSG_00965	230979	232814	None	3657	1738	9243	No_or_no_constitutive_exon
CACGGCTTCTGACCGGAATGGGACGTGAATGGGACGGGGCATGGTGATAGGC	291404	291942	291992	291940	-1	supercont1.4	AMSG_00989	291404	292340	None	3657	1738	9243	No_or_no_constitutive_exon
TCGACGACTACTACGTGTGGGACCGGCACGCATCGGCGCGGGTGGTTGAGTT	304276	305155	304226	304278	1	supercont1.4	AMSG_00995	302948	305155	None	3657	1738	9243	No_or_no_constitutive_exon
ACTCACACGCCTCAACGGGTTGAATGCTCGGCTCGGGCACTGGGCGGCAGTG	306859	307092	306809	306861	1	supercont1.4	AMSG_00997	306537	307667	None	3657	1738	9243	No_or_no_constitutive_exon
ACATTGGGGGCTGACATGGGGCATCGGGGGCTGACATGGGGAGGGTGTAGAT	310464	310751	310801	310749	-1	supercont1.4	AMSG_01000	310005	310991	None	3657	1738	9243	No_or_no_constitutive_exon
GTGGCGGCGGTGAGCGCGCAGGGCGACGACGATGACTCGGGGCGAGCGAGAT	310005	310423	310473	310421	-1	supercont1.4	AMSG_01000	310005	310991	None	3657	1738	9243	No_or_no_constitutive_exon
GATGGGGCATACGGCTGTCGGTGGGGTTGGTGGGTGTGGGGGGTGAGTAGGG	333316	333894	333944	333892	-1	supercont1.4	AMSG_01009	333316	334458	None	3657	1738	9243	No_or_no_constitutive_exon
AGGAGCGTAACGACTCACGGAAGGGGGGTCGGATGGTATGCGGGGTACAGAA	337550	339445	339495	339443	-1	supercont1.4	AMSG_01011	337550	339987	None	3657	1738	9243	No_or_no_constitutive_exon
GAGAGATTGGCATCGGCTCACTTGTGGATGTGGTACGGGTTGGGGTGTAGGA	340465	341584	340415	340467	1	supercont1.4	AMSG_01012	340150	341584	None	3657	1738	9243	No_or_no_constitutive_exon
TGGGGCGGGCAATGCGGGCTGGCTGGTTGCCACTGAGGAGCGGGGTGCAGAA	372034	372425	372475	372423	-1	supercont1.4	AMSG_01024	372034	373048	None	3657	1738	9243	No_or_no_constitutive_exon
TTACCGCACTGAGAGGAGATGACTCACAGAATGGATGTGGGAGGGCATAGAG	408904	409514	408854	408906	1	supercont1.4	AMSG_01040	408251	409514	None	3657	1738	9243	No_or_no_constitutive_exon
CTTCCGTCGCTTGCCAACGCGTACGTCGCCATCGAGTCGCGCAAGGGCAGCA	411686	411713	411636	411688	1	supercont1.4	AMSG_01041	409674	411713	None	3657	1738	9243	No_or_no_constitutive_exon
GGGAAGGGCCAGATTGAGCACTAACATGAAAGAGGGGCGGGGGTGTACAGGT	416591	417182	417232	417180	-1	supercont1.4	AMSG_01044	416591	417429	None	3657	1738	9243	No_or_no_constitutive_exon
TATGATGGGGGGGGGGCATGGATTGGCTCGTGGACGTTGCGGGAGAATAGCG	433894	434499	433844	433896	1	supercont1.4	AMSG_01052	433174	434499	None	3657	1738	9243	No_or_no_constitutive_exon
ACTGGTGATGATGATGATGACTTTGGGACTCCGGGGGGAGGGGAGGTTAGAC	435157	437562	435107	435159	1	supercont1.4	AMSG_01053	434636	437562	None	3657	1738	9243	No_or_no_constitutive_exon
CGGGCTGACCGGCGTCGACTCACATGAGAGCATGTGTGGGGGAGGAACAGAA	443425	444735	443375	443427	1	supercont1.4	AMSG_01057	443011	444735	None	3657	1738	9243	No_or_no_constitutive_exon
AAGGATGGAGTGGTTGGGTGTGGGTGATGCGGGGTGTCGGGGATGGGCAGGA	451929	453486	451879	451931	1	supercont1.4	AMSG_01063	451668	453486	None	3657	1738	9243	No_or_no_constitutive_exon
GTCGCCGAGCGCAGTACGGATCCGGAGTGCCGACCTTGCCGCACGGGCAGCC	455987	456420	456470	456418	-1	supercont1.4	AMSG_01066	455987	457468	None	3657	1738	9243	No_or_no_constitutive_exon
GATGGGGGTGGATGGCGACGCTGCGGGGGTGGCGGGCGGGCGGAGGGCAGGT	472763	473462	472713	472765	1	supercont1.4	AMSG_01074	472404	473462	None	3657	1738	9243	No_or_no_constitutive_exon
CACTCAGCTCACTATTGAGGGCGATGTGGGGATACGACGGCGGGTGACAGTG	491551	491808	491858	491806	-1	supercont1.4	AMSG_01084	491551	492286	None	3657	1738	9243	No_or_no_constitutive_exon
GCGGGGTGGACATGGCTGGGTCTGGGGATGATGGGCGGGATGGAAAGCAGCA	521115	521699	521749	521697	-1	supercont1.4	AMSG_01097	521115	522227	None	3657	1738	9243	No_or_no_constitutive_exon
GTCTGGTGGGCTCTGGTTGCCACTGGTGGGCTGTGTACACATGGGCATAGGA	559704	563904	563954	563902	-1	supercont1.4	AMSG_01116	559465	564135	None	3657	1738	9243	No_or_no_constitutive_exon
GCAATGGACTTACCACGCATGGTTTACGGCTGAAATGGGAGGTGGCGTAGAA	631667	631749	631799	631747	-1	supercont1.4	AMSG_01145	628558	632071	None	3657	1738	9243	No_or_no_constitutive_exon
TGGGACTGCCGATTGTGTGTATGGCTGTGTATGGGTGTACGTGTGGGTAGTG	629291	631516	631566	631514	-1	supercont1.4	AMSG_01145	628558	632071	None	3657	1738	9243	No_or_no_constitutive_exon
GGCTCGTTGGAGGGGTGCTGCTGACGGGTCTGACGCCTGCGGGCGTGGAGCT	628558	629232	629282	629230	-1	supercont1.4	AMSG_01145	628558	632071	None	3657	1738	9243	No_or_no_constitutive_exon
GTGTTGATGGTGTGTGTTTGTGTGTGTGTGTGTGTGGGGGGGGGGTTTAGGT	646289	647512	646239	646291	1	supercont1.4	AMSG_01152	645572	647512	None	3657	1738	9243	No_or_no_constitutive_exon
AGCTAGATCAGCACTTATGGTTGGGCGAGATGTGGTGGGCGCGAGTACAGCC	648364	650256	648314	648366	1	supercont1.4	AMSG_01153	647655	650256	None	3657	1738	9243	No_or_no_constitutive_exon
ATGACGTGTTTCGTGGGGAAGACGCGGCGGCGATGGTCGCAACCGGGCAGCG	651284	651622	651234	651286	1	supercont1.4	AMSG_01154	650900	651622	None	3657	1738	9243	No_or_no_constitutive_exon
CGGGCGGGCGGACGGGCGGGCGGTCAACTGGCTTGCGGCTGGGACTACAGCT	21966	25749	25799	25747	-1	supercont1.5	AMSG_01166	21966	26220	None	3657	1738	9243	No_or_no_constitutive_exon
GTGGTGCGCCTGAGCGTGCGGCCGCCGCTGGGCCGCGAGCATGGGCAGAGCT	71564	74600	74650	74598	-1	supercont1.5	AMSG_01189	71564	81955	None	3657	1738	9243	No_or_no_constitutive_exon
CTTGAGCTGGGAGCCGTTGCGTGCTGGTGCGTGTGTGGGTGGGTGTGTAGTC	123989	124768	124818	124766	-1	supercont1.5	AMSG_01211	123989	124990	None	3657	1738	9243	No_or_no_constitutive_exon
GGCCGCCTCTGCTCGTACACCTCGCCTCCACACTTTGGGTGTAGAGGAAGGC	125142	127457	127507	127455	-1	supercont1.5	AMSG_01212	125142	127803	None	3657	1738	9243	No_or_no_constitutive_exon
CCCCCCCCCCCCACCTCACAAAGAGGATGGACGACGACGAGGGGGTGTAGGT	172774	175113	172724	172776	1	supercont1.5	AMSG_01234	172622	175113	None	3657	1738	9243	No_or_no_constitutive_exon
CGTTCGGGCGACGTACAGTGTACACCGAGGAAGAGTGGGAGGAGACGCAGGC	176419	176466	176516	176464	-1	supercont1.5	AMSG_01235	176419	176705	None	3657	1738	9243	No_or_no_constitutive_exon
TACCTCGTGGTGCCCTTTATCCGGGTGCTGCCCTCGGCGTGGGCGGCCAGCT	241209	241317	241367	241315	-1	supercont1.5	AMSG_01259	241209	241448	None	3657	1738	9243	No_or_no_constitutive_exon
CCACTCTCTGCCCTCCCACCCCCTCCCACTCACTCGGTCAAGGGCGGCAGGG	264889	267039	264839	264891	1	supercont1.5	AMSG_01270	264076	267039	None	3657	1738	9243	No_or_no_constitutive_exon
CCTCGCCCCACGTCGGGCCACTCGTCGCACCACCCACCTCCGGGCAACAGCT	277659	278105	277609	277661	1	supercont1.5	AMSG_11646	277469	278105	None	3657	1738	9243	No_or_no_constitutive_exon
GGGCGTGTTCTACGCGGTGCTGTATGCCATGATGGCGGTGCCGGGGGGAGCG	325742	326331	326381	326329	-1	supercont1.5	AMSG_01294	325742	327655	None	3657	1738	9243	No_or_no_constitutive_exon
ATAGAGACAGAACTTACGGCAGTGGGATTTTGGGGAGGGGGGATGCACAGGA	351651	353004	353054	353002	-1	supercont1.5	AMSG_01304	351651	353327	None	3657	1738	9243	No_or_no_constitutive_exon
GGCAACTGGGGCGAGGGTAAAGAGAGCGACTCACTTGGGCGGAGCGATAGAT	359753	361711	361761	361709	-1	supercont1.5	AMSG_01308	359753	361906	None	3657	1738	9243	No_or_no_constitutive_exon
GCGACTCACCCATACTGGCTAACCATTGACTGGCTTGTTGGGTGACACAGGC	362748	363598	362698	362750	1	supercont1.5	AMSG_01309	362318	363598	None	3657	1738	9243	No_or_no_constitutive_exon
CTGCGCTGCACTGCGCTGCGCTGGACGGGCGATCTGTGGTGGGATCACAGGC	417150	417174	417224	417172	-1	supercont1.5	AMSG_01333	416455	417480	None	3657	1738	9243	No_or_no_constitutive_exon
TTGGTGGTGCCGTTTGCGGTGTCGGGGGGCTGGCCTGGCGGGGGACACAGTG	456349	457919	456299	456351	1	supercont1.5	AMSG_01351	455394	458076	None	3657	1738	9243	No_or_no_constitutive_exon
CACGGTAGCGGGGCATACATGGGTTGGGGGGATACGTGAGGGATACATAGCA	464248	466334	466384	466332	-1	supercont1.5	AMSG_01355	464176	466570	None	3657	1738	9243	No_or_no_constitutive_exon
TGATGGTGGGTTGATGGTGTGGTGGGGGTGATGACTCGGTGGGGCGGCAGGT	526108	526299	526349	526297	-1	supercont1.5	AMSG_11649	525866	531063	None	3657	1738	9243	No_or_no_constitutive_exon
ATGATAGTTGGTGGAAAGTACTCACTGATGAATGGAATGATGATGGGCAGCA	545355	546369	545305	545357	1	supercont1.5	AMSG_01384	544786	546369	None	3657	1738	9243	No_or_no_constitutive_exon
ATGAGTCATCTACTCACTATGGCGCGTGATCATGCGAGGGAGACGGGCAGAA	568898	571058	571108	571056	-1	supercont1.5	AMSG_01397	568898	571590	None	3657	1738	9243	No_or_no_constitutive_exon
CATCCGACCACTCGCCCCGCCTCTCGCCTCATGATCCAGTCGCGGGAGAGTC	587735	588088	588138	588086	-1	supercont1.5	AMSG_01406	587674	588226	None	3657	1738	9243	No_or_no_constitutive_exon
GTGGCGGTGTCGGCGACGGCGACGGTGGCGGCGGACGGGGGGGAGGACAGGG	592586	593292	592536	592588	1	supercont1.5	AMSG_01409	592394	593292	None	3657	1738	9243	No_or_no_constitutive_exon
AGTCACCTCGTCGCCTTCTCGTCCGCTGCTGGGCAGCCGTGGCGGGAGAGCG	602330	604564	604614	604562	-1	supercont1.5	AMSG_01413	602330	604754	None	3657	1738	9243	No_or_no_constitutive_exon
GGGTGGGCGGCATGGTGTGTGCGCGCGGGTATGGTGGGGCATGGTGACAGGT	635355	636698	635305	635357	1	supercont1.5	AMSG_01424	635020	636698	None	3657	1738	9243	No_or_no_constitutive_exon
AGCGTTCATTACCCGCGCCGAGTTTGTCTCTGCTGTCCAGCGTGGGACAGCG	648043	648050	648100	648048	-1	supercont1.5	AMSG_01432	648043	648789	None	3657	1738	9243	No_or_no_constitutive_exon
AGCTTCATGTCGGCATCAGCAAGGACAACACCGCGACGGGGTGGGTCGAGCA	15364	16094	15314	15366	1	supercont1.6	AMSG_01440	14500	17996	None	3657	1738	9243	No_or_no_constitutive_exon
CTCATAGTCGACGTCTTGGTGTTGGTGGCGTTGATTGAATGAGGGTGTAGAC	19489	21525	21575	21523	-1	supercont1.6	AMSG_01443	19489	22259	None	3657	1738	9243	No_or_no_constitutive_exon
GTGGAAGACTCGGGTGCGGCTGGTGCGGTGGGAGATGGGGGGAGTGACAGTG	31278	33157	33207	33155	-1	supercont1.6	AMSG_01450	31278	33224	None	3657	1738	9243	No_or_no_constitutive_exon
GGGGGAGCGACTCACCAGCGGTGCGCGTGGCGGTGTTTGGGCGATGATAGGG	41241	41901	41951	41899	-1	supercont1.6	AMSG_01456	41241	42093	None	3657	1738	9243	No_or_no_constitutive_exon
GGGCAGCACGGTGTCGTCGTTTGCCTACGTACCCGGCGGCGCCGGGGGAGGC	71128	71138	71078	71130	1	supercont1.6	AMSG_01467	68284	71138	None	3657	1738	9243	No_or_no_constitutive_exon
CTCGACAAGGTCGTCGACGACGACGCTTCTGACTCGGCCTCGGGCGGAAGCT	81319	82090	81269	81321	1	supercont1.6	AMSG_01471	79638	82090	None	3657	1738	9243	No_or_no_constitutive_exon
GCGACTCACAGCGGAATGGTGGTGGTTATGGGGTGTTGGTGAGAGGGTAGTG	137381	137982	138032	137980	-1	supercont1.6	AMSG_11652	137381	138247	None	3657	1738	9243	No_or_no_constitutive_exon
CGTGGGCTGGAGGCGGTCGCCTCGGCCTGGTGCCTGTGGCACGTGGGAAGGT	205965	207061	205915	205967	1	supercont1.6	AMSG_01524	205698	207061	None	3657	1738	9243	No_or_no_constitutive_exon
ACAGGGATCCGGCATCACTCGCCGGCGGTCCGTCTGCGGGAGCGGGAAAGCG	213478	214172	214222	214170	-1	supercont1.6	AMSG_01529	213478	215190	None	3657	1738	9243	No_or_no_constitutive_exon
CTCCTCGGGTTGCGGGCATGTGGCTGGGCATGGGCGATGTGAGAGGGTAGCT	228699	229573	228649	228701	1	supercont1.6	AMSG_01537	228277	229573	None	3657	1738	9243	No_or_no_constitutive_exon
GGAGAGACGGGATACTCACAGGCGGAGGGCAAACTGGGACGGAGGGATAGGG	233422	235315	233372	233424	1	supercont1.6	AMSG_01540	233190	235315	None	3657	1738	9243	No_or_no_constitutive_exon
GGACAGCAGCGACGACTCACGTACGGGTGAGGAACCATGGGCTGGGGCAGGT	235299	237099	237149	237097	-1	supercont1.6	AMSG_01541	235299	237320	None	3657	1738	9243	No_or_no_constitutive_exon
TGTGGGGATCGATCGTGCACAACTCATCTCGAGCGGCTTGACGAGGGTAGAT	272712	273108	273158	273106	-1	supercont1.6	AMSG_01564	272712	273549	None	3657	1738	9243	No_or_no_constitutive_exon
GTTGATGAAGGTGATGATGCGTGTCGGACTTATGAAGAGAGAGAGGGCAGGC	275330	275671	275721	275669	-1	supercont1.6	AMSG_01566	275330	276474	None	3657	1738	9243	No_or_no_constitutive_exon
GCGGAAACGAATCCAACTCACCAAGAGGCATGGCGAGGACGGGGATTTAGTG	281217	282667	282717	282665	-1	supercont1.6	AMSG_01569	281217	282907	None	3657	1738	9243	No_or_no_constitutive_exon
AGACTCACAGCGAGAGGCGTGGGTGGCTGGTGCGTGTGTTGGGAGCGCAGAA	298302	299745	299795	299743	-1	supercont1.6	AMSG_01574	298302	300279	None	3657	1738	9243	No_or_no_constitutive_exon
TTGGTTGCCTTTCCCGTGGTGGGAACCGGCTACTCGGGGGCGACCAAAAGTC	365172	366540	366590	366538	-1	supercont1.6	AMSG_01600	365172	368731	None	3657	1738	9243	No_or_no_constitutive_exon
ACTAACTTGGAGCTGCGTTGCTGTGTGGGGTGCTCTGGGTGGGTGCATAGGC	378301	379086	378251	378303	1	supercont1.6	AMSG_01605	377803	379086	None	3657	1738	9243	No_or_no_constitutive_exon
TTATGAAGAGTGCGGTTGGTGGATGGGCGGGGTCGGTGGATGGGGTGTAGCT	379878	380565	379828	379880	1	supercont1.6	AMSG_01606	379314	380565	None	3657	1738	9243	No_or_no_constitutive_exon
GCGGCTGCTGGCGATGTGATGGCGGTGGCGTATGCGCTGGTGGTGGGCAGAC	394805	395954	394755	394807	1	supercont1.6	AMSG_01610	394689	395954	None	3657	1738	9243	No_or_no_constitutive_exon
CTAACCGACATGGTTGGGATTGTGTGTAATTTGGGCGGTGCGGGGGACAGTG	396573	396782	396832	396780	-1	supercont1.6	AMSG_01611	395971	397255	None	3657	1738	9243	No_or_no_constitutive_exon
TGGTCACCGTCACTCACCCCAGTCACATGCGCGGATGGTTGGGCATGCAGAT	414437	414998	414387	414439	1	supercont1.6	AMSG_01621	414076	414998	None	3657	1738	9243	No_or_no_constitutive_exon
ACGTATGATGCGCCGCCCACTCATGTGCATGTCGAGGGAGGGGGGTACAGAC	414960	416411	416461	416409	-1	supercont1.6	AMSG_01622	414960	416941	None	3657	1738	9243	No_or_no_constitutive_exon
GACGTGGACGTGGAGGAGGACGTAAGAGTGGCGGTGGCGGCGGGCGCAAGTC	424456	424606	424656	424604	-1	supercont1.6	AMSG_01625	423378	424748	None	3657	1738	9243	No_or_no_constitutive_exon
ACCCATGGACTCTGTGGATACAGGTACAGGACAGGGGGGAGTGGTTGGAGCG	428968	435641	428918	428970	1	supercont1.6	AMSG_01628	428922	435641	None	3657	1738	9243	No_or_no_constitutive_exon
ACTACCCAGGTCCAGCCTACACCCATCCGCTGGACCACTCGCCAGGGCAGGC	441759	443360	443410	443358	-1	supercont1.6	AMSG_01632	441759	443497	None	3657	1738	9243	No_or_no_constitutive_exon
CGGCGGCGGCAGCGGTGGCGAAGGAAGTGGGGCCACGGAGGGGGGGTCAGGC	448474	449745	448424	448476	1	supercont1.6	AMSG_01637	448275	449745	None	3657	1738	9243	No_or_no_constitutive_exon
GGAAAGGGGTCGACTCATGGCTGTGGGTGGGTGGGTGGCTGAGTGGGCAGAC	457863	459144	457813	457865	1	supercont1.6	AMSG_01642	457463	459144	None	3657	1738	9243	No_or_no_constitutive_exon
GCGAAAGCGGCCGGCGCGGTGGCAACGGGGGAGCGCGGGCGACGGGCCAGAG	510887	512990	510837	510889	1	supercont1.6	AMSG_01661	504122	512990	None	3657	1738	9243	No_or_no_constitutive_exon
CAACTCTGGCGACGATGATGTCGACGGTGGTTGGGGGGAGGGGGAAACAGTG	518507	518949	518999	518947	-1	supercont1.6	AMSG_01666	517797	519324	None	3657	1738	9243	No_or_no_constitutive_exon
TCACAGTGTGTGCGGGGGTATGTGTATGTGTATGTGTTGGAGGGACACAGGC	523128	523466	523078	523130	1	supercont1.6	AMSG_01670	522869	523466	None	3657	1738	9243	No_or_no_constitutive_exon
CACGGACACGTACCCATCAGAAGTCGACGAGCCGCCTGAGAGGGAGACAGAG	543192	546057	543142	543194	1	supercont1.6	AMSG_01679	537681	546057	None	3657	1738	9243	No_or_no_constitutive_exon
TGTATGTATGTATGTATGTATGTTGTGTGTTTGTGTTTGTGGGTGTGCAGGA	616305	617802	616255	616307	1	supercont1.6	AMSG_01712	615980	617802	None	3657	1738	9243	No_or_no_constitutive_exon
CGAGGGCCCGGCATTGTTTCGCCACGGTCGGTGTCGGGAGCGGAGCGGAGTG	621251	622509	621201	621253	1	supercont1.6	AMSG_01714	618859	622509	None	3657	1738	9243	No_or_no_constitutive_exon
ACCCGGCCGGAGGGCTCGGTGGCGGAGCGGGGGCTGGTGGTGGTGGGCAGCA	11936	12717	12767	12715	-1	supercont1.7	AMSG_01726	11703	12887	None	3657	1738	9243	No_or_no_constitutive_exon
CCGATAGTAGGCTCGCAGTACCTCGAGCTGCTCCGGGCACACGGGGGGAGAT	11703	11892	11942	11890	-1	supercont1.7	AMSG_01726	11703	12887	None	3657	1738	9243	No_or_no_constitutive_exon
TTTCCCATCGAGCACGTGCTGACTTTTGGCGGCTGATGGGCGGCGACGAGGC	22221	22782	22171	22223	1	supercont1.7	AMSG_01730	21358	23838	None	3657	1738	9243	No_or_no_constitutive_exon
AAAGGGACTGATGGAGAGATGGCGGGGGCGGGGGGACCGGAGGGAGATAGTG	48109	48890	48940	48888	-1	supercont1.7	AMSG_01743	48109	49599	None	3657	1738	9243	No_or_no_constitutive_exon
CGCTTCTTCTCGGTGATGGACTGGTGTGGGATCGGTGGTGGGGCGGACAGAG	61597	62236	62286	62234	-1	supercont1.7	AMSG_01751	61597	62992	None	3657	1738	9243	No_or_no_constitutive_exon
GTCGGTGTCGCGTGCGCTTGCCTTATCTTTGTCGCGGATGGGGAGCACAGCA	70582	71613	70532	70584	1	supercont1.7	AMSG_01756	70017	71613	None	3657	1738	9243	No_or_no_constitutive_exon
GAAAGTGCGCGAAATGTCTCATTGGAGTTTCGCGCCAAATTGTGGGGCAGAC	89740	90846	89690	89742	1	supercont1.7	AMSG_01768	89117	90846	None	3657	1738	9243	No_or_no_constitutive_exon
GAGCGACTCATCGAGGTGACGTGACCGGGGACGGGGAGGGCGGGAACTAGGC	90338	92312	92362	92310	-1	supercont1.7	AMSG_01769	90338	92583	None	3657	1738	9243	No_or_no_constitutive_exon
GTGCGAGCTCGTCGTCGTCGATCACGTTTATGGGAGGGCGGACGAACGAGGT	98222	98235	98172	98224	1	supercont1.7	AMSG_01771	95003	98235	None	3657	1738	9243	No_or_no_constitutive_exon
TGAAGACCAGAACGGCTGTCATCGCCCCCCCAGACTCGGGATGGGATCAGTG	98627	100814	100864	100812	-1	supercont1.7	AMSG_11665	98627	101206	None	3657	1738	9243	No_or_no_constitutive_exon
AATATGGCTCGGGTTTGGGGAGCAGGCGTGCTCGCGGGAGAGCCAAGCAGCC	101372	103415	103465	103413	-1	supercont1.7	AMSG_01773	101372	103462	None	3657	1738	9243	No_or_no_constitutive_exon
TTCTGACGGGTGTGTCGCCAGAGATGACCATGATGGCGGGAATGAGCTAGAT	146291	146420	146470	146418	-1	supercont1.7	AMSG_11667	146291	146895	None	3657	1738	9243	No_or_no_constitutive_exon
TGGAGGAAGGGGGTGACGACTTACAGAGGACAACCGAGGGGGATGGACAGTG	175205	177466	175155	175207	1	supercont1.7	AMSG_01798	174861	177466	None	3657	1738	9243	No_or_no_constitutive_exon
GACTGGGCTATCGAGCGAGTGGGCGTGGAGCCCGGTGGCGATGGGTGCAGAT	197213	197228	197163	197215	1	supercont1.7	AMSG_01807	191828	197228	None	3657	1738	9243	No_or_no_constitutive_exon
GAGGCGGGTGTGGGGTATGGATATGGGGTCTGTTTGGTGAGGGACGACAGAT	217029	217590	216979	217031	1	supercont1.7	AMSG_01815	216581	217590	None	3657	1738	9243	No_or_no_constitutive_exon
GGCACAAGGGCACACAAGGAAGACTCACATAATTGGGAGGACGGGGACAGTG	226049	226094	225999	226051	1	supercont1.7	AMSG_01822	225749	227318	None	3657	1738	9243	No_or_no_constitutive_exon
GCTCTGGAGCACGTTGGCATTGTCGACTTTTCGTGGATCGGGGAGTGCAGTC	239883	240165	240215	240163	-1	supercont1.7	AMSG_01829	239883	241358	None	3657	1738	9243	No_or_no_constitutive_exon
ACAACAACAGCAGCAACACCTGCTGGCGCTGGCGATGCAGGGGCAAGCAGTC	265708	265720	265770	265718	-1	supercont1.7	AMSG_01842	265708	266007	None	3657	1738	9243	No_or_no_constitutive_exon
TTTGCGGGCGTGATGGGCGTGATGGACATGATGGGTGCGATGGGGAGTAGCG	271488	273318	273368	273316	-1	supercont1.7	AMSG_11670	268798	273626	None	3657	1738	9243	No_or_no_constitutive_exon
GGACTCACATGGCAATCATGACCGGTGCGGGCGGTTGGGTCGGACAATAGGA	276657	278550	276607	276659	1	supercont1.7	AMSG_01848	276211	278550	None	3657	1738	9243	No_or_no_constitutive_exon
ACACACAGGCTCACAGCTAACGGTGCGGCCGGTGAGAGGAGGGAATACAGGG	290102	294682	294732	294680	-1	supercont1.7	AMSG_01855	290102	294852	None	3657	1738	9243	No_or_no_constitutive_exon
TGATCTATGGGGAATGGGTGCAGGGAAGGGATCGTGGCGGACGGGGCAAGAG	295404	296190	295354	295406	1	supercont1.7	AMSG_01856	295198	298264	None	3657	1738	9243	No_or_no_constitutive_exon
TGCTCGGTGGTGGTCGAGTGTACTCGGGCCCTGGCGGGCCGGGCCGCAAGCT	299127	299137	299077	299129	1	supercont1.7	AMSG_01857	298365	299137	None	3657	1738	9243	No_or_no_constitutive_exon
ACCCAGGAGAACGATGCGTCGCTCAAGCTACTGCAGCAGGGGTGGCCGAGGG	299218	299389	299439	299387	-1	supercont1.7	AMSG_01858	299218	300593	None	3657	1738	9243	No_or_no_constitutive_exon
TGGGGACGACAAGCCCAAGGGAGGCTCTTCCAGCAAGGCGAGCGGGCCAGCG	310533	314350	314400	314348	-1	supercont1.7	AMSG_01865	309814	314423	None	3657	1738	9243	No_or_no_constitutive_exon
GTACGGAGAGACTCATGCAGTAAGCGCGCTGGTTTGGCTTATGGGGGTAGGT	316535	319526	316485	316537	1	supercont1.7	AMSG_01867	316182	319526	None	3657	1738	9243	No_or_no_constitutive_exon
CAGGGTGGCTGAGCGACTCACTCACGGTGTCGGCAACCGGGAGGGCACAGGG	321542	323018	321492	321544	1	supercont1.7	AMSG_01869	321171	323018	None	3657	1738	9243	No_or_no_constitutive_exon
ACCTATTCACAGCCACCCTGCGCTGCGCGGCGGCGGCCGGACGCGGGCAGGC	324967	326715	326765	326713	-1	supercont1.7	AMSG_01871	324967	326835	None	3657	1738	9243	No_or_no_constitutive_exon
GGTGTGCCTGTGCCTGTGGTATCTGTGGCGTTGGCCGATGAGGGGAGTAGGT	350071	350992	350021	350073	1	supercont1.7	AMSG_01878	349616	350992	None	3657	1738	9243	No_or_no_constitutive_exon
TGGGAAAAGGAGAAAGACCAGTAGTGGTCTGTCAAAGGGTGAGGCCGCAGCA	367871	370360	367821	367873	1	supercont1.7	AMSG_01888	367699	370360	None	3657	1738	9243	No_or_no_constitutive_exon
CTATGTCTGTGGGTGTGGGTGTGGGTTTGGGGGGGCATGGGTGTGGGTAGGG	370455	371691	371741	371689	-1	supercont1.7	AMSG_01889	370455	371977	None	3657	1738	9243	No_or_no_constitutive_exon
GGTGGTTCTTGGCGGGGGGTCGGCTCGGCTGTTGCGGCTCGAGGGTGCAGAC	372172	372424	372474	372422	-1	supercont1.7	AMSG_01890	372172	373055	None	3657	1738	9243	No_or_no_constitutive_exon
TGGGGCGTCCAAGGCAAAGGGTGGCGGGTCGCGGTCGCGGGGGGAAAGAGCT	377013	378532	376963	377015	1	supercont1.7	AMSG_01892	376826	380543	None	3657	1738	9243	No_or_no_constitutive_exon
TCTCACCCGGCGCCCGCTATGGACTGGCGCTCCGTGACTCGTGGGGTGAGAT	378633	378894	378583	378635	1	supercont1.7	AMSG_01892	376826	380543	None	3657	1738	9243	No_or_no_constitutive_exon
GGCCGCCTGGCGGTGTCGGAAATTCCCTGGGCCGGCTCGGGCAACGAAAGTT	381483	384885	384935	384883	-1	supercont1.7	AMSG_01893	380777	386161	None	3657	1738	9243	No_or_no_constitutive_exon
CGGATGCGGGAATTGGATGGGGACGAACGTGGGGATATTGGGATGATCAGGA	395431	396370	396420	396368	-1	supercont1.7	AMSG_01898	395431	396877	None	3657	1738	9243	No_or_no_constitutive_exon
TTATGGTGGTCGGCGACTGGTGGCTGCAGGGGATATCGGTGGTGGGGAAGAG	400740	401813	400690	400742	1	supercont1.7	AMSG_01901	400505	401813	None	3657	1738	9243	No_or_no_constitutive_exon
CCTGGTGTCAGCGAGTACCCGTATGAGGACGTGGTGCCGGAGGAGGGGAGAT	529373	530588	530638	530586	-1	supercont1.7	AMSG_01944	529373	530656	None	3657	1738	9243	No_or_no_constitutive_exon
CTCGGTGGCGGGCTATATCGCTCTGCGGAATGCGTTTGCCTGGGCGAGAGCC	551650	552105	552155	552103	-1	supercont1.7	AMSG_01951	551650	552194	None	3657	1738	9243	No_or_no_constitutive_exon
GCATGGTGTTGGGCTGGGCGTTGGATGGCGGCGTTCGCGGGTGGACACAGAT	553694	554057	554107	554055	-1	supercont1.7	AMSG_01953	553694	554843	None	3657	1738	9243	No_or_no_constitutive_exon
GTCACAAGGCAAGAAGCTTGGGTCGAAGATCCTGCATCTGGGCAAGGCAGCA	555057	557071	557121	557069	-1	supercont1.7	AMSG_01954	555057	563018	None	3657	1738	9243	No_or_no_constitutive_exon
TGGTGTCGATGCTGCTGATTGTTGCTGATGCTGGCTTCGGGGGGGGATAGAG	581040	581940	581990	581938	-1	supercont1.7	AMSG_01961	581040	582299	None	3657	1738	9243	No_or_no_constitutive_exon
GGCGTGCACAGGGCTTGCCGCTCCCGCTGGTGCAGGTCACGAATGGGCAGCG	592123	593623	592073	592125	1	supercont1.7	AMSG_11678	591833	596581	None	3657	1738	9243	No_or_no_constitutive_exon
GGGCGTTGCCGCGAGCGCGGCCGCAGCTCTGGCTGCAGATGAGGGTGGAGTC	593758	595012	593708	593760	1	supercont1.7	AMSG_11678	591833	596581	None	3657	1738	9243	No_or_no_constitutive_exon
TGTGGCCGCGACGGACCGGGCGGCGCTCTCGCCGCTGCGTGGGCCGCGAGGC	596407	596512	596357	596409	1	supercont1.7	AMSG_11678	591833	596581	None	3657	1738	9243	No_or_no_constitutive_exon
CCGGGTGTTCAGTTCTGTGAGTACGTGGGGAGCACGACCGCTGGGGCGAGCG	597367	598839	597317	597369	1	supercont1.7	AMSG_11679	596748	598839	None	3657	1738	9243	No_or_no_constitutive_exon
CAGTGGCAGCAGCAGCAGTCGAGTGGCAGGGAGCAGGATGGCGGGACTAGGT	609258	610264	609208	609260	1	supercont1.7	AMSG_11680	608635	610264	None	3657	1738	9243	No_or_no_constitutive_exon
GGGAAGGGGGGCAGAACTTACCGGCGCGGCTGGTTGGTCACGGGGTATAGGG	8156	8925	8975	8923	-1	supercont1.8	AMSG_01977	8156	9136	None	3657	1738	9243	No_or_no_constitutive_exon
GGTCACTCACATGGTTTGCCTCTCTCCCCTTCCTCCCCGCGAGGGAACAGAC	39519	40345	39469	39521	1	supercont1.8	AMSG_01987	39164	40345	None	3657	1738	9243	No_or_no_constitutive_exon
GTGGCGGTGGCGGTGGCGGTGGCGGTGGGGATGGCGGCGGCGGCGGGAAGCG	111736	112867	112917	112865	-1	supercont1.8	AMSG_02014	111681	113091	None	3657	1738	9243	No_or_no_constitutive_exon
CCATCCAGTTGATCCGCCTCCAGCTACGCTCTGTGGCCTGCCTGGGGAAGTG	130913	138878	130863	130915	1	supercont1.8	AMSG_11683	130715	148435	None	3657	1738	9243	No_or_no_constitutive_exon
CCAACTTATCGTCATCATTGTGGTGGATGTGGTTGATGGCGGGGCTGTAGGC	161476	163288	161426	161478	1	supercont1.8	AMSG_02024	160769	163288	None	3657	1738	9243	No_or_no_constitutive_exon
GGGATGGGTCAGATGAGAGACAGACATCGGCGTGTGCTGGTCGGGTGGAGGT	174470	175574	174420	174472	1	supercont1.8	AMSG_02030	174402	175574	None	3657	1738	9243	No_or_no_constitutive_exon
TGCACAGCCAGAGCGAGGAGGCCAAGTCCCGTGGACGCGGGCGCGGTAAGGG	179618	179692	179568	179620	1	supercont1.8	AMSG_02031	176162	179692	None	3657	1738	9243	No_or_no_constitutive_exon
GGATGGTGCGGCTCTCTTGGTTTGTTTGTTGTCTGACGGTGGGTGGACAGGG	203400	204711	204761	204709	-1	supercont1.8	AMSG_02043	203400	205272	None	3657	1738	9243	No_or_no_constitutive_exon
TAGGTGTGGTCACGGGGCGCTCGACCCTGGTGATTGACGGGCGTGGATAGGT	214546	215372	215422	215370	-1	supercont1.8	AMSG_02045	214546	216445	None	3657	1738	9243	No_or_no_constitutive_exon
TGGCAAGTCGACACAGGCAAAGGCAGTGACGGCGGCGTTGCGGGCGGCAGGC	244371	244904	244954	244902	-1	supercont1.8	AMSG_02060	244371	245277	None	3657	1738	9243	No_or_no_constitutive_exon
CTGCCTCCCTTACCTGTGGCTCAACGCCCGGCTGGCGGTGCGGGAAGCAGAA	280803	282182	282232	282180	-1	supercont1.8	AMSG_02077	280803	282300	None	3657	1738	9243	No_or_no_constitutive_exon
CGGACAGCTCGAGCTCTACGAGCTCGGTGTCGGCCTTGGGAGATGCCAAGGA	287898	287960	288010	287958	-1	supercont1.8	AMSG_02080	287898	291208	None	3657	1738	9243	No_or_no_constitutive_exon
TGATGTGGCGATGGTGGCGATGGTGGTGATTGGGAGGGGGAGGAGAACAGGA	300844	301321	301371	301319	-1	supercont1.8	AMSG_02088	300844	301755	None	3657	1738	9243	No_or_no_constitutive_exon
TCTCCCTGCCGGCGCTGCGGTCGACGGCGGCGTCGGCGTTGACGGGTAAGCG	313021	313035	313085	313033	-1	supercont1.8	AMSG_11685	313021	320622	None	3657	1738	9243	No_or_no_constitutive_exon
TGGACGGTGTGGTATGGGACGACGACGTGGACGGCGGCGGACGGGACGAGGG	372435	373007	372385	372437	1	supercont1.8	AMSG_02120	372344	373007	None	3657	1738	9243	No_or_no_constitutive_exon
TCCCCACCACTCACACACACGCTCTCTCTCATGATTATGTATGGGTGCAGAG	384850	386287	384800	384852	1	supercont1.8	AMSG_02127	384370	386287	None	3657	1738	9243	No_or_no_constitutive_exon
GATCCCGAGTGCGGCAAGCCAACTCACGGCTTTGGATGGGACATGGACAGGC	440994	442230	440944	440996	1	supercont1.8	AMSG_02144	440810	442230	None	3657	1738	9243	No_or_no_constitutive_exon
ATTCAAGGCGCAGCGACGAGGGAGCGAGTCCCGGGGTGGGGAGAGCGGAGAC	453881	455677	453831	453883	1	supercont1.8	AMSG_02146	443493	455677	None	3657	1738	9243	No_or_no_constitutive_exon
CTGGTGGGGTGTAGGACTCATAGGAGAGCTTGTGTGCGTGGTGGGGATAGTA	457613	460227	460277	460225	-1	supercont1.8	AMSG_02147	457613	460821	None	3657	1738	9243	No_or_no_constitutive_exon
TTCGATCAGGGCCAACTCACGTGAGGTAGTTTCTACGCGGAGGGGAACAGTG	479099	480298	480348	480296	-1	supercont1.8	AMSG_02154	479099	480500	None	3657	1738	9243	No_or_no_constitutive_exon
CTTCCCACTGCCTCCTCACACGTCACGTCACGCATGCTCGGGAGTGACAGCG	493217	493972	493167	493219	1	supercont1.8	AMSG_02163	493113	493972	None	3657	1738	9243	No_or_no_constitutive_exon
AGAAGGGGACTGACTGACATGGCATGGTGTGGATGGATGGCGGGATATAGGG	498070	499190	498020	498072	1	supercont1.8	AMSG_02165	498043	500313	None	3657	1738	9243	No_or_no_constitutive_exon
TGGGGAGGGGAAGGGCAAAGACTCATGATGGATGGTGGATGGGATGGCAGCT	524014	524535	524585	524533	-1	supercont1.8	AMSG_02176	524014	524865	None	3657	1738	9243	No_or_no_constitutive_exon
ACGGGGGGTGTATGTGGGGTGTATGCGGGGCGTTGTCTGGAAGAGGGTAGAG	531646	531961	531596	531648	1	supercont1.8	AMSG_11692	530267	531961	None	3657	1738	9243	No_or_no_constitutive_exon
GGCAGGCAGCTCGGGGGCAGGCAGCTCGGGGGCAGGCAGCTCGGGGGCAGGC	542361	542449	542311	542363	1	supercont1.8	AMSG_02184	540072	542449	None	3657	1738	9243	No_or_no_constitutive_exon
GGGGTTTGGTCTCGGTTGGCTGGCTGGCTGGCTGGCTGGTTGGTGGGCAGCG	545362	547527	547577	547525	-1	supercont1.8	AMSG_02187	545362	548523	None	3657	1738	9243	No_or_no_constitutive_exon
GTATGGGTGTACGTATGGGTGTGGGTGCGGGTGCGGGCGTGAGGGAGCAGAT	549756	552472	549706	549758	1	supercont1.8	AMSG_02188	549178	552472	None	3657	1738	9243	No_or_no_constitutive_exon
TTCGTGGGCGACAAGTGTCTGATGATGATGTGGCGGGATTGTTGGGAAAGTA	567185	568686	567135	567187	1	supercont1.8	AMSG_02194	566826	568686	None	3657	1738	9243	No_or_no_constitutive_exon
GACGGCGAGGGGGGGGGACGCGCCTCTTACTCTTCGGGACGACAGACAAGAT	1397	1637	1687	1635	-1	supercont1.9	AMSG_02207	1303	2257	None	3657	1738	9243	No_or_no_constitutive_exon
GGCCACGAGTACTTTGGTGTTGCCTCCGCCCCTACCGGGTCGAGAGCGAGGC	29165	29204	29115	29167	1	supercont1.9	AMSG_02219	27489	29204	None	3657	1738	9243	No_or_no_constitutive_exon
GGCTCGGCTGCCTCTACATCTACATCTGCTGCTGCTCTTGGGGCACCGAGGG	51006	51428	50956	51008	1	supercont1.9	AMSG_02231	50780	51428	None	3657	1738	9243	No_or_no_constitutive_exon
GTCGCGCTTCAACAGCAGCTGAAAGTTGGAGCGGGTGGGAGCGAGGGTAGCT	56757	58613	58663	58611	-1	supercont1.9	AMSG_11700	55660	59418	None	3657	1738	9243	No_or_no_constitutive_exon
ACCCCCCTCCCCACACTCACTCACACCCATGGCGATGGCGATGGGCGTAGCT	71791	72336	71741	71793	1	supercont1.9	AMSG_02241	71445	72336	None	3657	1738	9243	No_or_no_constitutive_exon
CCATGATGTGGCTGATTCATGATGGTGTGGGTGTATGTGGGGGAGAATAGCG	113090	114025	113040	113092	1	supercont1.9	AMSG_02260	112477	114025	None	3657	1738	9243	No_or_no_constitutive_exon
TGCGAGGCTGGCGGGAGGGAGGGCACTCACAGTGGGCGATGTATGGGCAGTG	137895	138661	138711	138659	-1	supercont1.9	AMSG_02271	137895	138860	None	3657	1738	9243	No_or_no_constitutive_exon
CTGCCGGGGAAGCCAAGCAAGCATTGCGGCGCGGCGGGCGAGAAGGCGAGAG	145087	145905	145955	145903	-1	supercont1.9	AMSG_02275	145087	146082	None	3657	1738	9243	No_or_no_constitutive_exon
AAAGGGCCGGCAAAGTGGTGGGCGAGGCCGTGGGCGAGGCCGTGGGCGAGGC	150094	153468	153518	153466	-1	supercont1.9	AMSG_02277	150094	154471	None	3657	1738	9243	No_or_no_constitutive_exon
TGCGAGTGTGAGACTCACTGGGGAGCACGAGTGGTGGTGGATGGGAGTAGAT	161828	166126	166176	166124	-1	supercont1.9	AMSG_02281	159484	174594	None	3657	1738	9243	No_or_no_constitutive_exon
GTGGGCGGGAGTGGTAGAGTAACTTACAGGAAGGGAGGGGAGAGATATAGGA	229174	229772	229822	229770	-1	supercont1.9	AMSG_02304	229174	230366	None	3657	1738	9243	No_or_no_constitutive_exon
CTTGGTGCGGCTGTGGCTGTGGCTGTTGCTCTGGCTGGGGCGGGCAGCAGCA	232761	234461	232711	232763	1	supercont1.9	AMSG_02306	232672	236979	None	3657	1738	9243	No_or_no_constitutive_exon
TTTGTGTGGGGGAATGTGGTTGTGTTTGGGACTGGGCTGGGGGTGGGCAGAC	243939	244442	243889	243941	1	supercont1.9	AMSG_02311	243536	244442	None	3657	1738	9243	No_or_no_constitutive_exon
GAGCTCGTCATCGTCGGACGTAACAGCGCGCCAGCGCGGGAGTGGGGAAGGC	262035	262571	261985	262037	1	supercont1.9	AMSG_02322	261743	262571	None	3657	1738	9243	No_or_no_constitutive_exon
CCTTGAGAGCAGATGACTCACCATGGCTTGCGGCGAGGGGGGATGCACAGCC	267462	267530	267580	267528	-1	supercont1.9	AMSG_02326	266779	268008	None	3657	1738	9243	No_or_no_constitutive_exon
AACTTTGACTCGACGCTACCGCCGCTCTTTGCCGACGCCAAGGCCGGGAGCG	273495	276380	273445	273497	1	supercont1.9	AMSG_11705	272601	279817	None	3657	1738	9243	No_or_no_constitutive_exon
TCGGCGCGTTCAACTTTGCCCAAATGGCCAGTCTCGCGCCGGGCCCAAAGTT	276423	279817	276373	276425	1	supercont1.9	AMSG_11705	272601	279817	None	3657	1738	9243	No_or_no_constitutive_exon
TGGGCATGGGCGCGGTGTGCGGCTGGCTGGTTGTTCGGGGGCGGCGGCAGTG	315410	316957	317007	316955	-1	supercont1.9	AMSG_02345	314151	317551	None	3657	1738	9243	No_or_no_constitutive_exon
GGGATCGTCGGTCGTGGTCGTTCCCTTTGATGGTGGTTTATGGGACACAGCT	334908	335744	335794	335742	-1	supercont1.9	AMSG_02355	334908	336474	None	3657	1738	9243	No_or_no_constitutive_exon
GGGCTGGCGATGTGTGCGTCTGTGTGTGTGCTGCCCGTTGGGACGGATAGTG	354302	355768	355818	355766	-1	supercont1.9	AMSG_02365	354302	356088	None	3657	1738	9243	No_or_no_constitutive_exon
ATGGGTCTGTGTCGGTCTTGTTGGGGTGGCGGACGGGTGGCTGGGGATAGAC	367758	368679	367708	367760	1	supercont1.9	AMSG_11707	364604	368679	None	3657	1738	9243	No_or_no_constitutive_exon
AGCCGGCGACGCTGGACTGGTCGGCGAGTTGGGCGAGTTGGGCGAGCCAGGC	379673	379763	379623	379675	1	supercont1.9	AMSG_02377	378973	379763	None	3657	1738	9243	No_or_no_constitutive_exon
GGGGGGGGGGGGAACGGGGGCTACTACTGGCTGGCTGGTTGGGGGGACAGAG	407620	409533	409583	409531	-1	supercont1.9	AMSG_02390	406205	409927	None	3657	1738	9243	No_or_no_constitutive_exon
AGATGGGGAGGGTGAGGGACTGATGGGAATGCCTGTATGGGGATGGATAGAG	426027	426652	425977	426029	1	supercont1.9	AMSG_02395	425619	426652	None	3657	1738	9243	No_or_no_constitutive_exon
TCCCCCCACACCCGCAGACTCACACATTGATGGACTTGGAGGGGATACAGGA	450921	453972	450871	450923	1	supercont1.9	AMSG_02403	450217	453972	None	3657	1738	9243	No_or_no_constitutive_exon
CCTTGCGGGCGCAAGCGGCCTCGCGCTGGGGGCGGCCTTGCGGGCGCAAGCG	457603	457957	457553	457605	1	supercont1.9	AMSG_02404	454030	458958	None	3657	1738	9243	No_or_no_constitutive_exon
AATACGGGCACCGGTCTCGTCGGCCTGATGGCGGCGGTGGGTGGTGGCAGTG	457989	458958	457939	457991	1	supercont1.9	AMSG_02404	454030	458958	None	3657	1738	9243	No_or_no_constitutive_exon
GTCGAAGAAGGCCGTCAACTCACATTGCGGGTGCGGCTGGAGGGCTACAGAC	462937	466646	466696	466644	-1	supercont1.9	AMSG_02407	462937	467001	None	3657	1738	9243	No_or_no_constitutive_exon
GCTCTCTCTCTAACATACTCACATTGATCATCGACGTTGGGCGGAGGCAGCC	467047	468239	468289	468237	-1	supercont1.9	AMSG_02408	467047	468760	None	3657	1738	9243	No_or_no_constitutive_exon
GTCGCGGGCTACTGCTTCTTCCTCTGGACTTGGCCAAGGTCGGGACATAGCT	469879	474189	469829	469881	1	supercont1.9	AMSG_02409	469548	474455	None	3657	1738	9243	No_or_no_constitutive_exon
CGGCGACGGCACGGCATCTCTCTCCTCAACTCTCCCGGGTGACGGACGAGTC	544130	544366	544080	544132	1	supercont1.9	AMSG_02433	543679	547316	None	3657	1738	9243	No_or_no_constitutive_exon
TGGGCTAAAATGTGTTGGGATGGTTCGGGGGGGGGGGGGGGGGTGGATAGCG	559582	560247	559532	559584	1	supercont1.9	AMSG_02437	559105	560247	None	3657	1738	9243	No_or_no_constitutive_exon
CGCGAAGCGCGGGGCACTCACCACAGTCAACCGGGCATGGATGGGGATAGGC	576200	576294	576150	576202	1	supercont1.9	AMSG_02448	575689	577091	None	3657	1738	9243	No_or_no_constitutive_exon
TGTTGCGGGTGGGTTGATTTGGCTGGTTGTTGGCTGTGGGCGAGGTGCAGTT	576518	577091	576468	576520	1	supercont1.9	AMSG_02448	575689	577091	None	3657	1738	9243	No_or_no_constitutive_exon
GGGGTTTGTGGTTTGGGGGTATGTCGGTCTGACTGCGGCTGGTGGGCTAGAC	577482	580097	577432	577484	1	supercont1.9	AMSG_02449	577129	580097	None	3657	1738	9243	No_or_no_constitutive_exon
GGCGATGGCGGCAATGGCGATGGCAACTTGGACGATGGGGCTGAGAGCAGGT	5613	7068	7118	7066	-1	supercont1.15	AMSG_02453	5613	7564	None	3657	1738	9243	No_or_no_constitutive_exon
GCAAGAGCGGGGAGGGACTCACAGTGATGACGGTGGGGGTGACGAGCCAGCC	8921	9081	8871	8923	1	supercont1.15	AMSG_02454	8254	10211	None	3657	1738	9243	No_or_no_constitutive_exon
ATGGACACCTGGGCATGGTGGTGAATTGGGGCTGGACAACGAGGGTGTAGAA	25102	25407	25052	25104	1	supercont1.15	AMSG_02462	24490	25407	None	3657	1738	9243	No_or_no_constitutive_exon
CAGGTGATGCAGCTGCCGGCCTGCCGTCGTCTGCGACTGCGCGGGCGCAGTT	27838	27852	27902	27850	-1	supercont1.15	AMSG_02464	27838	31364	None	3657	1738	9243	No_or_no_constitutive_exon
GATGAGAGGACTCACGTACCGTACCATCTATTTCGACGGGGCGATGACAGGA	66587	67866	66537	66589	1	supercont1.15	AMSG_02475	65867	67866	None	3657	1738	9243	No_or_no_constitutive_exon
CCCCCCCCCCCCCCCCCTTCCCCACTCACACATGCGGGTAACGGTGACAGGA	69236	70718	69186	69238	1	supercont1.15	AMSG_02476	68265	70718	None	3657	1738	9243	No_or_no_constitutive_exon
TCACGGTCGCAGACGTCGCCAAACTCGGCCCAGCTGCCGCTCGTGGGGAGGA	85556	85889	85939	85887	-1	supercont1.15	AMSG_02482	85556	88345	None	3657	1738	9243	No_or_no_constitutive_exon
GGGGGAAAAGGGAGCAACTAACGGACAGCGGATGGCGCGCGAGGGTGCAGGG	169973	173007	173057	173005	-1	supercont1.15	AMSG_02515	169973	173225	None	3657	1738	9243	No_or_no_constitutive_exon
GGCGTTGGTGGCGGTGGTGGTGGTGCCGACTACTACTCGGGCGGCGGAAGAG	175370	175449	175320	175372	1	supercont1.15	AMSG_02517	175270	177249	None	3657	1738	9243	No_or_no_constitutive_exon
GTGGTGGTGGTGGTGGTGGTGGTGGTGGTGGCGGTGGCGGGTACAACGAGTA	175554	177249	175504	175556	1	supercont1.15	AMSG_02517	175270	177249	None	3657	1738	9243	No_or_no_constitutive_exon
CTCTCCCCCCCCCCCCCTCCCTCCCCACGTGTGATCACGAGGGCAAGGAGGC	210133	210165	210215	210163	-1	supercont1.15	AMSG_02535	210133	210807	None	3657	1738	9243	No_or_no_constitutive_exon
TCTACGGATGGTGCTGGCTTCCATCCCGCTCCGGGATTGCTGGGACCGAGTC	216071	217998	218048	217996	-1	supercont1.15	AMSG_02537	211961	233594	None	3657	1738	9243	No_or_no_constitutive_exon
CCCCCATGATCCAGATTGCAGAGCTCGCCGTGGTGGGCTCGGGGGAAAAGGT	241349	251387	251437	251385	-1	supercont1.15	AMSG_02541	241349	252876	None	3657	1738	9243	No_or_no_constitutive_exon
ATGAGTGTGAGGCTCACGGGAAGAGTGCGGGGCGGGGTTGAATGGGACAGGT	253388	254906	253338	253390	1	supercont1.15	AMSG_02542	253083	257961	None	3657	1738	9243	No_or_no_constitutive_exon
AGGGGGGGGGGAGGGGGGGGGGGGGACTCACGTGGGAGATGGGGGTACAGAC	258839	259515	259565	259513	-1	supercont1.15	AMSG_02544	258839	259711	None	3657	1738	9243	No_or_no_constitutive_exon
CGCCGAGGTCGGGGCCGACGGAGCGCTGCTGCTCTCGTCGCCGGGGGTAGTG	284440	284452	284390	284442	1	supercont1.15	AMSG_02554	282660	284452	None	3657	1738	9243	No_or_no_constitutive_exon
CGCCGCACTCACTCACGCATCTCCTCCCCTTTCCTCTCGCACGGGTGTAGAT	284193	286423	286473	286421	-1	supercont1.15	AMSG_02555	284193	286619	None	3657	1738	9243	No_or_no_constitutive_exon
CGGAATGGTGATGGAGCTCATGTTGTAGCGAGACCGGGTGCAAGGAAAAGCG	325494	329678	329728	329676	-1	supercont1.15	AMSG_02574	325494	329899	None	3657	1738	9243	No_or_no_constitutive_exon
TCCTCGCACCACCACCATCACCACCAGTATCCGTCGGGCGCGGGGCGGAGAC	341762	342098	341712	341764	1	supercont1.15	AMSG_02579	339171	342098	None	3657	1738	9243	No_or_no_constitutive_exon
GCGCAATTTGTCGACCACGGCCCCCGGGCTCACTGGAGTGGGTGCGTGAGCC	378933	381006	378883	378935	1	supercont1.15	AMSG_02581	374384	381006	None	3657	1738	9243	No_or_no_constitutive_exon
GCGGGACCGACGACATCGCGCTGGCGTCGCCGCGCGGGCCACCGACGGAGCC	389083	389121	389033	389085	1	supercont1.15	AMSG_02585	388078	389121	None	3657	1738	9243	No_or_no_constitutive_exon
GGGAGGCAAAGTGGGTTTGTGACTCATGCTGCTGGGTGTGGGCGGGACAGGC	393054	394716	393004	393056	1	supercont1.15	AMSG_02588	392809	394716	None	3657	1738	9243	No_or_no_constitutive_exon
GGCTAAGGCGCGGGTTGTGGCACGGTCGAAAAGGCGCGGGCCGAAGATAGCG	469374	471159	471209	471157	-1	supercont1.15	AMSG_02619	469374	472438	None	3657	1738	9243	No_or_no_constitutive_exon
TCACATGGGGTGGATGATGTGAGGTACAGTCCGGTCGTGGGTGGGAGAAGGT	472953	474857	474907	474855	-1	supercont1.15	AMSG_02620	472953	475134	None	3657	1738	9243	No_or_no_constitutive_exon
GCTGCGATGTGGTGTGGTACTCGGCGGTGGGGGGGGGGGGGGTGCGACAGGC	483624	485090	483574	483626	1	supercont1.15	AMSG_02624	483097	485090	None	3657	1738	9243	No_or_no_constitutive_exon
CGGCGCTGGCGCTGGGGTTGGGTCCGGAGCTGAAACTCGTGAAGGGGGAGGC	511916	516880	511866	511918	1	supercont1.15	AMSG_02636	508822	516880	None	3657	1738	9243	No_or_no_constitutive_exon
GCGGAATGCCGGTACGGCGGGATGGCGGAACGGCGGGGGGGGAGGGGTAGGA	519299	519430	519249	519301	1	supercont1.15	AMSG_02638	518800	519430	None	3657	1738	9243	No_or_no_constitutive_exon
CGCCGACAACACCGGGGTGGGCCCGGGACTGGCACCAGTGGCGGGAGCAGCG	520651	521705	521755	521703	-1	supercont1.15	AMSG_02640	520651	521776	None	3657	1738	9243	No_or_no_constitutive_exon
TGTGTGTGGTGGAAGTGCAGTGCTCAACGCATGCGGTATGTGTGTGGGAGGC	571745	573406	573456	573404	-1	supercont1.15	AMSG_02652	571745	573998	None	3657	1738	9243	No_or_no_constitutive_exon
GCCTTTGTATCTATCGGCAGCAGCGACAGGAGTGACGGGAGTGGCGAGAGCC	577975	578008	578058	578006	-1	supercont1.15	AMSG_02655	577975	579875	None	3657	1738	9243	No_or_no_constitutive_exon
TGGGTCATCTGGATGTGGTGCGATGGCTGGTGAGCAAGGGCGAGGCGGAGGT	3962	6753	6803	6751	-1	supercont1.10	AMSG_02658	3962	8243	None	3657	1738	9243	No_or_no_constitutive_exon
TTGCCGGCCTCCCGCGGTGCTCAACTACGATCCGAGACAATGGGACACAGGC	26716	26729	26666	26718	1	supercont1.10	AMSG_02667	25993	26729	None	3657	1738	9243	No_or_no_constitutive_exon
CATGGACGTGGGGTGTGGGGTGTGCGGGGTGTGGACGGGTGGTGTGGTAGTC	60230	61371	61421	61369	-1	supercont1.10	AMSG_02688	60230	61812	None	3657	1738	9243	No_or_no_constitutive_exon
TGTGTGTGTGTGTGTGTGTGTGTGGTGTGTGTGTGTGGGTGCGAGGATAGCG	113640	114231	114281	114229	-1	supercont1.10	AMSG_02710	113640	114808	None	3657	1738	9243	No_or_no_constitutive_exon
GACGGGGGACCGGGGACGGGCATGGTGGACGTGGTGGGGCACGGGGACAGGA	120604	121051	121101	121049	-1	supercont1.10	AMSG_02714	120604	121616	None	3657	1738	9243	No_or_no_constitutive_exon
TCGACTTACGGACGACGCTGGGGGTGGGTATGGGTGACCGGGGAGGACAGGT	126190	127835	127885	127833	-1	supercont1.10	AMSG_02717	126190	128270	None	3657	1738	9243	No_or_no_constitutive_exon
TTCGGTGTTGGGGGACGAACTCGTAGGTGGGGGGGGGGGGGGGGGGGCAGCT	140703	141068	141118	141066	-1	supercont1.10	AMSG_02723	140703	141137	None	3657	1738	9243	No_or_no_constitutive_exon
GCGGTGGTCTCGGTCGCGCTCCCGCCGGCCCCAATGGACACGGGCGGGAGAT	167545	167662	167495	167547	1	supercont1.10	AMSG_02731	166409	167662	None	3657	1738	9243	No_or_no_constitutive_exon
CGGCTCCCCTGGCGGGTGCTGACCTGATGTATGGTTACACAGGGCCAGAGTT	181223	184838	184888	184836	-1	supercont1.10	AMSG_02739	180519	184937	None	3657	1738	9243	No_or_no_constitutive_exon
AGGTCGCGCCGGGTGGGGGCAGAATGCGGGCCGGCGAAGTAGGGCCCGAGGC	189164	189750	189114	189166	1	supercont1.10	AMSG_02740	186504	189813	None	3657	1738	9243	No_or_no_constitutive_exon
CGCACACACACACACACACTCACACACACATGGAGGGGGGGGGAGTTCAGTT	199338	205841	205891	205839	-1	supercont1.10	AMSG_02747	199338	205968	None	3657	1738	9243	No_or_no_constitutive_exon
CTCGGCCTCGGCCTCGGCATCACCGTCGGCGGCAGCGGCAGGGGCGGTAGCT	268092	268261	268042	268094	1	supercont1.10	AMSG_02773	264695	268261	None	3657	1738	9243	No_or_no_constitutive_exon
CTAGGCCTGGGGATTGGGTGTGTGTACTTGTGCTTGTGGAGAGGGTAGAGCT	298085	300926	298035	298087	1	supercont1.10	AMSG_02786	297846	304627	None	3657	1738	9243	No_or_no_constitutive_exon
CGAGGTATGACCAGTGCTCACAAAGGCAGAGATGGGCGTGGGGAGGATAGTG	325595	326222	326272	326220	-1	supercont1.10	AMSG_02797	325595	326674	None	3657	1738	9243	No_or_no_constitutive_exon
GATATGCGAGACTCATGCATTACTTGGAGTTGTTACGGGGAAGGAGACAGGG	326806	328000	328050	327998	-1	supercont1.10	AMSG_02798	326806	328473	None	3657	1738	9243	No_or_no_constitutive_exon
TAGATGGCAAAGCGATGGATACTCACCATGGAAAGAGTGGGTGAGGGTAGAC	343013	345656	345706	345654	-1	supercont1.10	AMSG_02806	343013	346233	None	3657	1738	9243	No_or_no_constitutive_exon
CACTCACACACTGTGGAAATGGGCATGGGCTGGTGGTTGCGAGGGGTTAGGA	362881	362950	362831	362883	1	supercont1.10	AMSG_02817	362301	364526	None	3657	1738	9243	No_or_no_constitutive_exon
CCGGCGGAAGCGGAGTTCGGCAGGGTCTGGGCCGGGCGGGGAGGGCACAGGC	365615	366607	366657	366605	-1	supercont1.10	AMSG_02819	365615	366770	None	3657	1738	9243	No_or_no_constitutive_exon
GTGGGTGTCGGGGTGGCGGCAGCAGCTCACACGCAGGCGCGGGGCAACAGGA	377536	377990	377486	377538	1	supercont1.10	AMSG_02828	377228	377990	None	3657	1738	9243	No_or_no_constitutive_exon
CCGTCACCCTCGCCTCAGCCGTCGCCAGCGGTGCAGAACCAGGGCGGTAGCT	378009	379356	379406	379354	-1	supercont1.10	AMSG_02829	378009	380011	None	3657	1738	9243	No_or_no_constitutive_exon
AGGAGCGTGACGTAACGGGCGGTGTGGACTCATTATGTGTGGGCGTGCAGAT	380413	380442	380363	380415	1	supercont1.10	AMSG_02830	380155	381008	None	3657	1738	9243	No_or_no_constitutive_exon
CTGTCTTTTGTCAGACTCATGGTGATATGCATTGGGCTGGCAATGGGCAGGC	380622	381008	380572	380624	1	supercont1.10	AMSG_02830	380155	381008	None	3657	1738	9243	No_or_no_constitutive_exon
GAATTTGGCCAAGAGGGGACTGATGCGGGTGGTTGGGAGGGCGGGGACAGGA	381602	382140	381552	381604	1	supercont1.10	AMSG_02831	381090	382140	None	3657	1738	9243	No_or_no_constitutive_exon
GTGGCGCGAGGACTTAACGGTGGCACGGCGGGCGGGCGGGCGGCGGGTAGTC	391407	391967	391357	391409	1	supercont1.10	AMSG_02838	391044	391967	None	3657	1738	9243	No_or_no_constitutive_exon
AAGTTCCAGTGATACAGCCGCGAGCATGGGCTCACGCCGGGGATGGGCAGGC	417430	420744	420794	420742	-1	supercont1.10	AMSG_02852	417430	421204	None	3657	1738	9243	No_or_no_constitutive_exon
GGGGAAGGGGAAGAGGGAGAGGAAGGGCAAGGGCAAGGGGTACAGCAAAGGG	436603	438729	436553	436605	1	supercont1.10	AMSG_02861	436485	438729	None	3657	1738	9243	No_or_no_constitutive_exon
GCTGAGCAAGATGAGCGTGTTTGGGACGACGGTCGGCACTCGGGAACGAGTG	446355	449558	446305	446357	1	supercont1.10	AMSG_02864	443813	449558	None	3657	1738	9243	No_or_no_constitutive_exon
ATTGCGAGACTCACGAGAGGGCGAGGTGTCTGTCTGGGCGGGTGGGGCAGAG	450009	451959	449959	450011	1	supercont1.10	AMSG_02865	449679	451959	None	3657	1738	9243	No_or_no_constitutive_exon
AGCCGCCAGCGTACTTGCGTCCGGTGGCGATGTCGATGAGGTGTGGGTAGCG	480769	480837	480719	480771	1	supercont1.10	AMSG_02873	478657	482549	None	3657	1738	9243	No_or_no_constitutive_exon
GCAATGACACTGGCCATGGCACTGGCCATGGAACCGGCGATGGGCAAAAGTG	481071	482549	481021	481073	1	supercont1.10	AMSG_02873	478657	482549	None	3657	1738	9243	No_or_no_constitutive_exon
TTTCGGGTACAGGTAGGAGGGAGACTGATGGCGGTGATGGAAGGGTGTAGAC	484369	485067	484319	484371	1	supercont1.10	AMSG_02875	484147	485067	None	3657	1738	9243	No_or_no_constitutive_exon
GGCTCGGCCAAAGACAAGGAGCCGGTCGGGGAGAGTCGGGTGAAGCCGAGTC	507024	508413	508463	508411	-1	supercont1.10	AMSG_02886	507024	510566	None	3657	1738	9243	No_or_no_constitutive_exon
ATGAGAAGAGCTTGTGGGTATGGATGTGGACATGGATGTGGGGTTGGCAGAC	529681	530986	529631	529683	1	supercont1.10	AMSG_02895	529314	530986	None	3657	1738	9243	No_or_no_constitutive_exon
TGACCACAAGCATGGCGGTGTGACGGGCGTTCGGCGGGGCGGTGATGCAGCG	532221	533245	533295	533243	-1	supercont1.10	AMSG_02897	532221	534545	None	3657	1738	9243	No_or_no_constitutive_exon
AAGGGGGAGTGGGAGTTTCAGTGGCTGCAGTCCATGTGCCGGCGGGGCAGAG	549971	550670	549921	549973	1	supercont1.10	AMSG_02904	549875	550670	None	3657	1738	9243	No_or_no_constitutive_exon
GCGGCAGTACCAGCAGAGGACCAGGACCAGGACCAGGGCCACAACCAGAGCC	550886	552636	550836	550888	1	supercont1.10	AMSG_02905	550810	552636	None	3657	1738	9243	No_or_no_constitutive_exon
GCATGACGTATGGGGTGGACTCGGGATGGGCTGGGCGGGAAACAATGCAGCG	570632	571618	570582	570634	1	supercont1.10	AMSG_02913	570324	571618	None	3657	1738	9243	No_or_no_constitutive_exon
GGTTATGGTCATGGTTATGGGTGTGGACATGGTTATGTGAATGGGGATAGAG	46698	47694	46648	46700	1	supercont1.11	AMSG_02937	46350	47694	None	3657	1738	9243	No_or_no_constitutive_exon
CCCGCGAGGAGAGGGAGGCGAGGACTAACAAGGGGGTATGGGGGATACAGAA	48130	49161	48080	48132	1	supercont1.11	AMSG_02938	47923	49161	None	3657	1738	9243	No_or_no_constitutive_exon
GGGCGGCGTCAAGGGGACTTATGGAGAGGATGGATGCAGCCGGAAGGGAGCA	83060	83819	83869	83817	-1	supercont1.11	AMSG_02952	78759	83963	None	3657	1738	9243	No_or_no_constitutive_exon
ATGCGGCCGTCGCCTGTGCCCAGCCCGGTGGCACCATTGCGGCGGGTGAGGC	79169	82953	83003	82951	-1	supercont1.11	AMSG_02952	78759	83963	None	3657	1738	9243	No_or_no_constitutive_exon
TTTGCCAACGTCGACGGAGTCAACGTCAAGCTCGCGTTCCACGGGCGGAGCC	78759	79143	79193	79141	-1	supercont1.11	AMSG_02952	78759	83963	None	3657	1738	9243	No_or_no_constitutive_exon
GGGGAGTCGAGTGGTTGTGGATGGTGTTTGGTATGGGGATCGGGATTGAGAT	103790	104218	103740	103792	1	supercont1.11	AMSG_02960	103586	106430	None	3657	1738	9243	No_or_no_constitutive_exon
GGGTGTGCTCGAGGACGCCGTACTTGCGCGCGACACGTCGCGGAGGGAAGCG	114012	114021	114071	114019	-1	supercont1.11	AMSG_02964	114012	115264	None	3657	1738	9243	No_or_no_constitutive_exon
CTCGCCCGTCAAGGTCGAGTCCGTGGCCAAGGCCGTCGGGAAGGCCGCAGCG	116394	117057	116344	116396	1	supercont1.11	AMSG_02965	116309	117057	None	3657	1738	9243	No_or_no_constitutive_exon
ATTTACTCACACACGGCGACGGGGGTTTGCGGTTGCGGGGAGATGGGCAGCA	118934	119123	119173	119121	-1	supercont1.11	AMSG_02967	118934	119495	None	3657	1738	9243	No_or_no_constitutive_exon
TGGTGGTGCGGGGTTTGTCACTGCGTGGGAACATGGGCGAGTGGGGATAGTT	129107	130214	130264	130212	-1	supercont1.11	AMSG_02973	129107	130887	None	3657	1738	9243	No_or_no_constitutive_exon
GAATGGGGGGGATGGTCGAATGATGGGAATGGTTTTAGGTGCTGGGACAGGG	139502	140425	140475	140423	-1	supercont1.11	AMSG_11736	139502	140701	None	3657	1738	9243	No_or_no_constitutive_exon
ACGTTGGTGGCACTCGAGTCGACTCACGCGGTGAGAGGATGCGGGAACAGGA	145721	145809	145671	145723	1	supercont1.11	AMSG_02980	145263	146498	None	3657	1738	9243	No_or_no_constitutive_exon
GCAGGGTGGCGAGACTCATAACGGGAGCCGCGCTTGGGCGACGAGGACAGCG	145903	146498	145853	145905	1	supercont1.11	AMSG_02980	145263	146498	None	3657	1738	9243	No_or_no_constitutive_exon
GGAGACCGGGGCGTGCGGGCACTCACGAGGTGAATGGGTGTGGGAGACAGTG	164500	164997	165047	164995	-1	supercont1.11	AMSG_02990	164500	165516	None	3657	1738	9243	No_or_no_constitutive_exon
CGAGGTGCCGTACAAGGCGTTTATGGGGCTGGACGGTCCGGCGCGGGCAGCG	167724	167740	167790	167738	-1	supercont1.11	AMSG_02992	167724	168973	None	3657	1738	9243	No_or_no_constitutive_exon
CGGGATCAGGACTGCGATCAGAACCACATGTAGGATCAGGACCGGGACAGGG	186430	186677	186380	186432	1	supercont1.11	AMSG_11737	185968	186849	None	3657	1738	9243	No_or_no_constitutive_exon
GGCCGCAAGAGACTCACATGCATGCGCGAGTTGGGCTGCGGGAGGAACAGAA	194500	195021	195071	195019	-1	supercont1.11	AMSG_03001	193920	195405	None	3657	1738	9243	No_or_no_constitutive_exon
ACTCACGGGATATTTGTTGTGTTTGTGTGAATGTGATTATGTGGGGATAGGA	200755	201281	200705	200757	1	supercont1.11	AMSG_03004	199977	201281	None	3657	1738	9243	No_or_no_constitutive_exon
GGGCTGGCTTTCTCGCGGACGATGGAAACCGGGGAGTGGGTCGGGGGTAGCT	201815	203452	201765	201817	1	supercont1.11	AMSG_03005	201484	203452	None	3657	1738	9243	No_or_no_constitutive_exon
GAAGAGCCGTGTTGGGGCGATGCGGCGATGTCGGTGGTGGGAGGGCTCAGGG	229671	230725	230775	230723	-1	supercont1.11	AMSG_03014	229671	230964	None	3657	1738	9243	No_or_no_constitutive_exon
CATCGTCGGCGAGCGCGGCGGTGGTGGTGCCTGCGCGGGCGGTGGGCGAGCG	235664	238919	235614	235666	1	supercont1.11	AMSG_03017	235183	239197	None	3657	1738	9243	No_or_no_constitutive_exon
CACACACGCCAACGGCCTCACCTCGCCATACACCTCGGGTGGAATCGCAGGC	260329	261560	260279	260331	1	supercont1.11	AMSG_11740	258345	263753	None	3657	1738	9243	No_or_no_constitutive_exon
CGCCAGGGTCGGACACGGGTGTATCGATCGACTCGATGTGGGAACTGTAGCC	265546	265617	265667	265615	-1	supercont1.11	AMSG_03027	263757	266181	None	3657	1738	9243	No_or_no_constitutive_exon
CCCAAGAGCCAGCGGCAGAAGGGAAAGGGAAAAGGAAAGGGGAAGGGCAGGC	281478	281573	281623	281571	-1	supercont1.11	AMSG_03033	281478	282647	None	3657	1738	9243	No_or_no_constitutive_exon
ATCACGTCATACCATGCTGTTCGCAGTGCTACCAAGCTGGGATCGATGAGAA	305434	305839	305889	305837	-1	supercont1.11	AMSG_03044	302853	305910	None	3657	1738	9243	No_or_no_constitutive_exon
GTAGCAGGAGCAGGAGAAGACTCACACGCAAGGAGGTCCATGGGGCACAGGT	343884	344754	344804	344752	-1	supercont1.11	AMSG_03062	343884	345260	None	3657	1738	9243	No_or_no_constitutive_exon
GCACGACTCACAAGGTCGCACGGCATGGGCGGTCGGGGTGTGGGCAACAGCA	363155	363355	363405	363353	-1	supercont1.11	AMSG_03071	363155	363598	None	3657	1738	9243	No_or_no_constitutive_exon
GGGCGCGGGCGCCGACGTGGGCGCGGGCGTGGGCGCGGGCGCGGGCGCAGGC	368381	368435	368485	368433	-1	supercont1.11	AMSG_03074	368381	369457	None	3657	1738	9243	No_or_no_constitutive_exon
TAGCTCACAGCGAGACAATGATACACCCGTACGCATGGGATGGGTGACAGTG	431328	436438	431278	431330	1	supercont1.11	AMSG_03099	427912	436727	None	3657	1738	9243	No_or_no_constitutive_exon
AGAGGTGGAGGGGGCTCGCGGAGCAGTGGGCAGGGTGCAAGGGGGGGCAGGG	452580	456568	452530	452582	1	supercont1.11	AMSG_03106	452368	456568	None	3657	1738	9243	No_or_no_constitutive_exon
ACGACAATGGCTCACATCAGGGAGGGAGGGGGCGACCGAGGGGCGAGCAGTT	475784	476892	475734	475786	1	supercont1.11	AMSG_11747	475595	476892	None	3657	1738	9243	No_or_no_constitutive_exon
ATGGGCATGGTGGCGGCGATCACGGGCATGGCACGCCGGAGTGGGTGCAGCT	510040	510892	509990	510042	1	supercont1.11	AMSG_11748	509731	510892	None	3657	1738	9243	No_or_no_constitutive_exon
GAAGAGGGAGGGGGCGTGAAACTTACCGATGCAGTGGGGATGGAATGTAGGC	511373	511570	511323	511375	1	supercont1.11	AMSG_11749	510999	512063	None	3657	1738	9243	No_or_no_constitutive_exon
ATCACACCCATCACACACGCACTCCATACTCACTCAACGGATGGGCACAGGG	526188	527101	527151	527099	-1	supercont1.11	AMSG_03142	526188	527351	None	3657	1738	9243	No_or_no_constitutive_exon
TGATGGCGAGGGTGCGCGCTCTCTCTTTGTGTGTGGTACGAGGGTTGTAGGC	535443	537207	535393	535445	1	supercont1.11	AMSG_03144	534606	537207	None	3657	1738	9243	No_or_no_constitutive_exon
GCCATACTCACAGAAGAGCATGCCCATGTATGGTGTCTTGTAATGGGTAGGT	542107	542774	542057	542109	1	supercont1.11	AMSG_03147	541732	542774	None	3657	1738	9243	No_or_no_constitutive_exon
GCCTGCTCGCGGAGCAAGCCGTGCGATGCGTGCTGTGGCGAGCGGGACAGTG	550388	550401	550338	550390	1	supercont1.11	AMSG_11752	548053	550401	None	3657	1738	9243	No_or_no_constitutive_exon
CGCAAGTCGTCTGTGAGCCACGGCGCGTCGCCGAGCAAGCGGGCGAAGAGCT	552041	552203	551991	552043	1	supercont1.11	AMSG_03151	551682	552203	None	3657	1738	9243	No_or_no_constitutive_exon
GGGCCTGGGCCTGAAGTTGCGGTGGGGGTGAGGGTGAGGTTGGGGCCGAGGC	554254	555206	554204	554256	1	supercont1.11	AMSG_03152	552851	555206	None	3657	1738	9243	No_or_no_constitutive_exon
GACAGAGACTCATGCAGAACAAGGAGGTTGGTACTGTGGCGGGTATGTAGCT	557586	559032	557536	557588	1	supercont1.11	AMSG_03156	557547	562106	None	3657	1738	9243	No_or_no_constitutive_exon
AGTCGGCTGGCTTGCACAGTGGCGACTCAGGTGCGGCGGGCAGAGGCCAGGG	561206	562106	561156	561208	1	supercont1.11	AMSG_03156	557547	562106	None	3657	1738	9243	No_or_no_constitutive_exon
GCATACGGTGGTTGTGGGTGTGTGCGTTCGGCTTGTGTATGGATGGGTAGAC	26372	27162	27212	27160	-1	supercont1.12	AMSG_03176	26372	27577	None	3657	1738	9243	No_or_no_constitutive_exon
GGGCGGCGGGTATGTGTGTGTGTGTGTGGATGGGGGGGGGGGGTGGACAGCT	27732	28569	28619	28567	-1	supercont1.12	AMSG_03177	27732	29192	None	3657	1738	9243	No_or_no_constitutive_exon
AAGAGAATATGGCGAGTCTCACAGTCTGGTTGGGGGGGGGGGCGGCGCAGGT	29415	30370	30420	30368	-1	supercont1.12	AMSG_03178	29415	30783	None	3657	1738	9243	No_or_no_constitutive_exon
GTGGGGGGGGGGGGGGGGGGGGTGGACGTGGTCGGGGCGGGAGGGTGTAGGT	65619	66396	66446	66394	-1	supercont1.12	AMSG_03194	65619	66957	None	3657	1738	9243	No_or_no_constitutive_exon
GACGAGGGTGGGCATGCGGGATGTGATGCGGATGCTGTGGGAATGTGTAGTA	72351	73166	73216	73164	-1	supercont1.12	AMSG_03197	72351	73658	None	3657	1738	9243	No_or_no_constitutive_exon
CTGGTTATCGACAAGGCGCTCTCGGGCGCCTTGTTGTTCCGCACTGGGAGGC	117548	117975	117498	117550	1	supercont1.12	AMSG_03222	116899	121238	None	3657	1738	9243	No_or_no_constitutive_exon
CGCACATGCCACGGTCGCGTGCGCTGCTTGCAGTGCCGTTTGTGGGAAAGAC	133858	138065	138115	138063	-1	supercont1.12	AMSG_03228	133776	147809	None	3657	1738	9243	No_or_no_constitutive_exon
GGCTCGCTACGTGGGCTGCGGTTCGCGGGCGGCTGCTGCTTGGGCGACAGCA	153298	154374	153248	153300	1	supercont1.12	AMSG_03231	152972	154374	None	3657	1738	9243	No_or_no_constitutive_exon
TGGGGGTCTGGGGGGGGCTATGGCTATGGGTGGAACATGCGGGTGGGTAGGA	154592	155465	155515	155463	-1	supercont1.12	AMSG_03232	154035	155516	None	3657	1738	9243	No_or_no_constitutive_exon
CATCGGGAACGATATGATATGGGGCGGTGGACTGGCATGGGCGGAGGTAGGG	166576	166677	166526	166578	1	supercont1.12	AMSG_03238	165552	167160	None	3657	1738	9243	No_or_no_constitutive_exon
GCTGGACGACTGGGGCGGGGTCGGGGGCTGCGCGGGCGGGCGGAGCGGAGAC	177244	178918	178968	178916	-1	supercont1.12	AMSG_03245	177244	179282	None	3657	1738	9243	No_or_no_constitutive_exon
TCGACCAAGCCCCTCGCGCTCATCACCCACATCCTCGGCCACGAGGGGAGCG	183817	186061	186111	186059	-1	supercont1.12	AMSG_03249	183817	187008	None	3657	1738	9243	No_or_no_constitutive_exon
CTCTGCGCAGCCGACAACGATTACGTCGCTGAGCATTGACGGGGGCGAAGAG	198929	199504	199554	199502	-1	supercont1.12	AMSG_03254	196726	203495	None	3657	1738	9243	No_or_no_constitutive_exon
TGTGGCCATGTACATGTGCTGGTGGGTACTAACGTTGTGTGGGTGTGTAGTT	205793	206866	206916	206864	-1	supercont1.12	AMSG_03256	205793	207355	None	3657	1738	9243	No_or_no_constitutive_exon
AACTGAAAGATGAGCTCGCTGCGTACGACCTCCCGGCGCACGGGAACAAGGC	251895	251905	251845	251897	1	supercont1.12	AMSG_03273	250469	251905	None	3657	1738	9243	No_or_no_constitutive_exon
CTCGATCGTGAGACCGTGCGCAAGCCGATCACGGTCGAGCTGTGGGGGAGCA	251943	252636	252686	252634	-1	supercont1.12	AMSG_03274	251943	253058	None	3657	1738	9243	No_or_no_constitutive_exon
TGATGGTGATGGTGATGGTGATGGTGATGGTGATGGTGTGCGGAGGGTAGGA	273705	273954	273655	273707	1	supercont1.12	AMSG_03282	272933	273954	None	3657	1738	9243	No_or_no_constitutive_exon
GGAGCGAGCGAGCGACAGACTGACGACAGGGATGGTGGATGGAGGGGCAGAG	292887	294197	294247	294195	-1	supercont1.12	AMSG_03292	292887	294458	None	3657	1738	9243	No_or_no_constitutive_exon
TGGGATGGTGGGCGGGGCGGGAGGGCCGGTCGTAGGCGGGGCGGACAGAGAT	299896	301475	299846	299898	1	supercont1.12	AMSG_03294	299387	301475	None	3657	1738	9243	No_or_no_constitutive_exon
ATGAGGGAGTCGGACTTACGTGCAGGGCGGTGTGCGGGCGGGAGGAACAGCC	309877	310282	309827	309879	1	supercont1.12	AMSG_03299	309624	310282	None	3657	1738	9243	No_or_no_constitutive_exon
GCGATGTGGTGCAATGCGGCGGGCAATGCCGACGTGGGGGTGGAGGACAGCG	314887	315988	316038	315986	-1	supercont1.12	AMSG_03302	314887	316418	None	3657	1738	9243	No_or_no_constitutive_exon
ACGACTGACGGCGAGCGTATGCGGGGTGCGGTGGGGGCGGGGGGACGCAGAT	318758	320257	320307	320255	-1	supercont1.12	AMSG_03304	318758	320530	None	3657	1738	9243	No_or_no_constitutive_exon
GGAAGACTAACAAGCGGCGGAGCGGGTTTTGCTGGGCGTGGGGAGGGCAGCT	325333	333040	333090	333038	-1	supercont1.12	AMSG_03310	325333	333332	None	3657	1738	9243	No_or_no_constitutive_exon
GAACGGGTGGGGTGGGGACGGGAACGGGGGGATGGGTTCCGGGGGGGTAGGC	334305	335248	335298	335246	-1	supercont1.12	AMSG_03312	334305	335482	None	3657	1738	9243	No_or_no_constitutive_exon
GACCTGGTGGGTCAGTGAAGGGGACGGCGGGGCACTTACAAGCTGGGCAGTC	339555	339888	339938	339886	-1	supercont1.12	AMSG_03314	339555	340319	None	3657	1738	9243	No_or_no_constitutive_exon
GGTCGGTCGGTCGGTCGGGTTGTCGGGCGGTCTGTGGAGCGGGCGGACAGAT	364173	364897	364947	364895	-1	supercont1.12	AMSG_03326	364173	365379	None	3657	1738	9243	No_or_no_constitutive_exon
CAAGGCCACTCACGGAGACAACGGGGAATGGGACCATGGGGCGGGGACAGGG	365926	366386	365876	365928	1	supercont1.12	AMSG_03327	365644	366865	None	3657	1738	9243	No_or_no_constitutive_exon
CCAGCGCTCTCCACCCTCGCTGCTCTTCCTCGCATCGGGAGCAATAGCAGTG	397338	397358	397408	397356	-1	supercont1.12	AMSG_03344	397338	399022	None	3657	1738	9243	No_or_no_constitutive_exon
GGGGGGGGGCGTGGTTGCAATCGGAGTGGGTGACTAACATAGGGTGATAGAG	400389	401290	400339	400391	1	supercont1.12	AMSG_03345	400151	401290	None	3657	1738	9243	No_or_no_constitutive_exon
CGAGGGTGAGCAGAATACTTACTAAGAAAGACATGGGGACAACCGAGTAGTA	411315	412357	412407	412355	-1	supercont1.12	AMSG_03352	411315	413081	None	3657	1738	9243	No_or_no_constitutive_exon
GCGCGGCGTGCGCTCTGCCAGACACTGCTGGTGGCGCAGCGGGCGGCAAGTC	413597	413608	413658	413606	-1	supercont1.12	AMSG_03353	413597	414463	None	3657	1738	9243	No_or_no_constitutive_exon
CGGGGCGTCGTCGGCATCAATGGCTGGAGGCGGAGAGCGCGAGGCGGGAGCA	418858	419849	419899	419847	-1	supercont1.12	AMSG_03356	418858	421589	None	3657	1738	9243	No_or_no_constitutive_exon
TTGCCCGTGGTACATGGGTTGGCCTCGTCTGCTCCCGCCCCGTGGGCAAGAA	422253	427101	427151	427099	-1	supercont1.12	AMSG_03357	422253	427169	None	3657	1738	9243	No_or_no_constitutive_exon
GGAGGTGTCTGACCGGCTGGTGTTGGAGCTACGGGAGAGAGTGACGGGAGTG	438721	440199	440249	440197	-1	supercont1.12	AMSG_03363	438721	440869	None	3657	1738	9243	No_or_no_constitutive_exon
CACCTGCATCTGACTCTTCTCTACGGTTGTGGGCGCCAGTGTGGGAGGAGCT	442892	443200	443250	443198	-1	supercont1.12	AMSG_03366	442892	444538	None	3657	1738	9243	No_or_no_constitutive_exon
TGTAGGAATAACTTACGACTTACGAGAGTGGGAGGAATGGGGGAGAACAGAA	463013	464800	462963	463015	1	supercont1.12	AMSG_03376	462731	464800	None	3657	1738	9243	No_or_no_constitutive_exon
GTGGGCAAGAACGGATCCAAGCAGCTGCGTGAACCAGACCCTCGGGAGAGAG	482807	485136	482757	482809	1	supercont1.12	AMSG_03386	482740	485136	None	3657	1738	9243	No_or_no_constitutive_exon
AAGATCAAGTCACAGTTTGAGCGACTGTACATCAACAAGCGGGGGGACAGAA	550283	550790	550233	550285	1	supercont1.12	AMSG_11764	547941	550842	None	3657	1738	9243	No_or_no_constitutive_exon
GCCCGCGACGCCGATGCTGACGAGTCCGAGCGGTTTTGAGCGCGGGTGAGCT	38445	39515	38395	38447	1	supercont1.13	AMSG_03433	36967	39578	None	3657	1738	9243	No_or_no_constitutive_exon
CTTGTATCTGGAAGCAGCAATGGGCAAGAGCGGAGGTAGTCGCTGGGGAGCC	57501	60245	57451	57503	1	supercont1.13	AMSG_03440	53876	60245	None	3657	1738	9243	No_or_no_constitutive_exon
GCTCCTGGCCCACCGCCAGTTCCGACGTCTCTGGCGGCGGGTGGGGGCAGCT	62858	64099	64149	64097	-1	supercont1.13	AMSG_03442	62800	64223	None	3657	1738	9243	No_or_no_constitutive_exon
GTGGCGGTGGCGGCGATGTGGCTGTGGCGGGCGGCTATTGGCGGGAATAGGA	68535	70335	70385	70333	-1	supercont1.13	AMSG_03445	68535	70821	None	3657	1738	9243	No_or_no_constitutive_exon
GGACATGATCTGACATGGCGGAATGTACACGGGTGATGGACGGGGGACAGGA	74764	77305	74714	74766	1	supercont1.13	AMSG_03448	74416	77475	None	3657	1738	9243	No_or_no_constitutive_exon
CGCTCTCCCGGTGGTCGCACACGCGCTGGGGGATTTGGCGGTCGGGCAAGAC	89063	90679	90729	90677	-1	supercont1.13	AMSG_03454	89063	92324	None	3657	1738	9243	No_or_no_constitutive_exon
TGGTGACGGGCTGATGATGTGGCTGGGGATGATGGTGGGTGGGGGGATAGGA	93326	94785	94835	94783	-1	supercont1.13	AMSG_03456	93326	95275	None	3657	1738	9243	No_or_no_constitutive_exon
CCAATCGATGGATGTGTCGCTGGGTCGGGGGGGGGGGGGGGGGGGGGCAGGT	96048	97011	95998	96050	1	supercont1.13	AMSG_03457	95772	97011	None	3657	1738	9243	No_or_no_constitutive_exon
AGGGACTCATGATGAAGATGTGGTGGGTTGGTTTGGTGGGATGGACGTAGTC	101188	101431	101138	101190	1	supercont1.13	AMSG_03459	99969	102057	None	3657	1738	9243	No_or_no_constitutive_exon
GCCCTGGAGGAGCCTGCGCGGCCGTTTGTCTCGATCCTCGGGGCGCCAAGGT	107062	107686	107012	107064	1	supercont1.13	AMSG_03462	105761	107686	None	3657	1738	9243	No_or_no_constitutive_exon
GCAAAAGGGAGTGGTGCGGGTGCGGTGGATGGGGATGGGTACGGGTACAGTT	110857	111681	110807	110859	1	supercont1.13	AMSG_03464	110590	111681	None	3657	1738	9243	No_or_no_constitutive_exon
GAGGAGGACGAGGCAGACTCACTGGGAAACGACGGGCGCGGGATGGACAGGT	115287	116512	116562	116510	-1	supercont1.13	AMSG_03466	115287	117193	None	3657	1738	9243	No_or_no_constitutive_exon
TCACGATCGATCTTGATAATGTGGGCATACACGCGGGGGGGATGATGCAGAC	124856	125566	124806	124858	1	supercont1.13	AMSG_03471	124514	125566	None	3657	1738	9243	No_or_no_constitutive_exon
GAGATGGGCTGGGACGGACTGGAATGGATGGGATGTGGCGGGGGGGATAGGC	126634	127833	127883	127831	-1	supercont1.13	AMSG_03473	126634	128361	None	3657	1738	9243	No_or_no_constitutive_exon
CTGGTGCGTGGTGCGTGGACGTGGGGGGTGGCTGGCGGGAAAACGAACAGGC	130802	131483	131533	131481	-1	supercont1.13	AMSG_03475	130802	131724	None	3657	1738	9243	No_or_no_constitutive_exon
CAGGGACTCACGGCACTTGGTATGGCTTGGTGGGCAATGGAGGGGGACAGAC	149572	149622	149672	149620	-1	supercont1.13	AMSG_03483	148925	149983	None	3657	1738	9243	No_or_no_constitutive_exon
CAGCGTATGTAAGACTGACGGGACATGGGCATGGCATGTGGTGCGGGTAGGC	148925	149381	149431	149379	-1	supercont1.13	AMSG_03483	148925	149983	None	3657	1738	9243	No_or_no_constitutive_exon
GGGAAGGGTGGGAGGGGTGGCTCATGGGTGATGGGTGCTTTGGGGCGCAGTG	156157	156963	156107	156159	1	supercont1.13	AMSG_03486	155875	156963	None	3657	1738	9243	No_or_no_constitutive_exon
GGTTGCTTCTGAATGTTTGTGTGTGACTCTGGACATGCTCGGGAGTGTAGGG	190823	191034	190773	190825	1	supercont1.13	AMSG_03502	190224	191427	None	3657	1738	9243	No_or_no_constitutive_exon
AATACGTGTGTATACATGTGTGTGTGTGTACGTATGGAGGGGGTGCGTAGTG	196879	202188	202238	202186	-1	supercont1.13	AMSG_03506	196879	202493	None	3657	1738	9243	No_or_no_constitutive_exon
GTCGAGTTTCTCGGCACGGTTGATGTGTGTGTGTGGTGCTGGGCGGATAGTG	209986	212083	212133	212081	-1	supercont1.13	AMSG_11769	209986	212341	None	3657	1738	9243	No_or_no_constitutive_exon
TGTGGATGGGGGTGGGCTGTGTGGGCGTCCTTGGTTCTGAGGGAGTACAGCC	225498	225715	225448	225500	1	supercont1.13	AMSG_03519	224981	225715	None	3657	1738	9243	No_or_no_constitutive_exon
CGACTTGCGTTTGGGCTGCTGCTGGCGGTGGGCGCGGTGGTGGGGCTGAGTT	241239	241747	241189	241241	1	supercont1.13	AMSG_11771	237226	246705	None	3657	1738	9243	No_or_no_constitutive_exon
TGCAGAGTGGTGTAGCTGTGGCTGTGCAAGGTGTGTGGGTGGGGAGCAAGCG	242923	243701	242873	242925	1	supercont1.13	AMSG_11771	237226	246705	None	3657	1738	9243	No_or_no_constitutive_exon
GATATGGGAGAGGATAGAGCAAAGCCAGGAGTACTAGATGGGGCGAGCAGAT	244931	244974	244881	244933	1	supercont1.13	AMSG_11771	237226	246705	None	3657	1738	9243	No_or_no_constitutive_exon
GGACTCACAAGAGGGGGAGGTCTTTGATGTGCGGACGGTGCGGGCGACAGTA	247748	247805	247855	247803	-1	supercont1.13	AMSG_03530	247134	248146	None	3657	1738	9243	No_or_no_constitutive_exon
TTGTGGATGTGGTAGATACTTACATGCATCTGTTGTTGGGGGCACAACAGCG	247134	247505	247555	247503	-1	supercont1.13	AMSG_03530	247134	248146	None	3657	1738	9243	No_or_no_constitutive_exon
CCACTCCAGTGCTACCACGACCTTGTGGTCGCTTTTCGCGGGAAGCAAAGCA	252422	254359	252372	252424	1	supercont1.13	AMSG_03532	249975	254359	None	3657	1738	9243	No_or_no_constitutive_exon
AGCCGTCTGGCGGTGAGGCATGCGACCGGTGCGCCTCCGCGGGCACGCAGTG	281693	282491	282541	282489	-1	supercont1.13	AMSG_03546	281661	284067	None	3657	1738	9243	No_or_no_constitutive_exon
GCTGGAGGGGGACTTACTGGGTGGTGCGGACGGGCGGGGGACGGGAGCAGGA	294411	295200	295250	295198	-1	supercont1.13	AMSG_03551	293353	295581	None	3657	1738	9243	No_or_no_constitutive_exon
GACTCATACTAGGTGGAGGATAACGTTGTGCTGGGTGTGTGTGGGTGTAGCG	311143	314536	311093	311145	1	supercont1.13	AMSG_03557	310858	314536	None	3657	1738	9243	No_or_no_constitutive_exon
GGACGGTCTTGGACTGGTGGTGGCCGGTGTGTGTGTGGGGGGGGGAGTAGCA	325645	326016	326066	326014	-1	supercont1.13	AMSG_03563	325645	326387	None	3657	1738	9243	No_or_no_constitutive_exon
TGTCCGGCCGATGGCGTGTGTGTGTGTGTGTGTGGGGAGGGGGGTTGTAGAC	409279	409442	409229	409281	1	supercont1.13	AMSG_03600	408996	410858	None	3657	1738	9243	No_or_no_constitutive_exon
GAGGGGCGATACTCACAGACGAGCATGTTGGGTGGGTGGGGGGGTGACAGTG	413200	413754	413150	413202	1	supercont1.13	AMSG_03602	412250	413981	None	3657	1738	9243	No_or_no_constitutive_exon
ACTTACCAAGGACTTGGGTTGTGGATATGTTGGGCTTACTGGGTGTGTAGGC	416183	416390	416440	416388	-1	supercont1.13	AMSG_03604	415941	417398	None	3657	1738	9243	No_or_no_constitutive_exon
ACTCATGAGAGGGTGAACATGGTGTGTGTGTGTTTGTGTGAGGGGTGTAGGA	418285	419097	418235	418287	1	supercont1.13	AMSG_03605	417929	419097	None	3657	1738	9243	No_or_no_constitutive_exon
ACCCGCCACCACTGGGCCTGGGCGTGGTGTCGGCGATGGCGGTGGGCGAGAG	430248	437589	437639	437587	-1	supercont1.13	AMSG_03611	430248	460735	None	3657	1738	9243	No_or_no_constitutive_exon
GTCGGACTGGTCGGACTGGGCGGACTTGGGGGGGGGGGGGGATACAATAGCC	482381	483179	482331	482383	1	supercont1.13	AMSG_03622	481900	483179	None	3657	1738	9243	No_or_no_constitutive_exon
TGGTCGCGGTCGGGGCCGCCGTCGGGGCGGTCGCTGGGTGTGGCGGACAGTC	509263	509772	509213	509265	1	supercont1.13	AMSG_03635	508974	509772	None	3657	1738	9243	No_or_no_constitutive_exon
GTGTGTCATGTGTGCGCGTGCTGGCGCGACGGCTTTGGATGAGGGTACAGCG	532456	533113	533163	533111	-1	supercont1.13	AMSG_03648	532456	533869	None	3657	1738	9243	No_or_no_constitutive_exon
CAGCAGCAGCATCGACGACAACGCTCCCGCCACCTGGGGCGCTACGAGAGAT	534827	537831	534777	534829	1	supercont1.13	AMSG_03649	534554	537831	None	3657	1738	9243	No_or_no_constitutive_exon
ACATTGAGACTTACCATCTACGGCGTGTGCTGCTGTTGTTGGGGGCATAGGG	544818	545630	545680	545628	-1	supercont1.13	AMSG_03653	544818	546005	None	3657	1738	9243	No_or_no_constitutive_exon
GGCTCGAGGTGCTTGATGTGTCCGAGGTTGAAGCAGCGGCGCGGGCCGAGAC	115448	115458	115508	115456	-1	supercont1.14	AMSG_03693	115448	116586	None	3657	1738	9243	No_or_no_constitutive_exon
GTGGGCGAGTCGGGAGTCCGAGTCGGGCCGGGTCGGCTTGCGGGAGACAGCG	136201	136334	136384	136332	-1	supercont1.14	AMSG_03700	136201	142143	None	3657	1738	9243	No_or_no_constitutive_exon
GACGATGGCAGCTCACACATGATCGGGAGCGCGGGACGTGGGGAGTACAGAT	143412	143855	143905	143853	-1	supercont1.14	AMSG_03702	143412	144124	None	3657	1738	9243	No_or_no_constitutive_exon
GCGCGTGAGCTTTTTGTTCGCGCAGCGGCGGCATCTGGCGGGGGCTGCAGTC	151272	152166	152216	152164	-1	supercont1.14	AMSG_03706	151272	155570	None	3657	1738	9243	No_or_no_constitutive_exon
GGGGGAAGGAGACTGACCTGGGACTGGCGGGACGGTGAGGGAGTGGACAGCT	176209	176656	176706	176654	-1	supercont1.14	AMSG_03716	176209	176927	None	3657	1738	9243	No_or_no_constitutive_exon
CGGTGTTCGCCCGCTCCCTCCCCGCCGTGGCGCGTTTGGGGGGAGACCAGGC	214743	214845	214693	214745	1	supercont1.14	AMSG_03737	214302	215809	None	3657	1738	9243	No_or_no_constitutive_exon
CGCCGGCTATGGCCACGCCCGCTGCTTCCAGTACGTTTGGGGTGGATCAGGT	242982	243030	242932	242984	1	supercont1.14	AMSG_11784	242442	243030	None	3657	1738	9243	No_or_no_constitutive_exon
CCCGCACCTGGGCAAGCGACTCACAAACGAGGGAGGAAATGTGGGGACAGTC	253876	258010	253826	253878	1	supercont1.14	AMSG_03752	253433	258010	None	3657	1738	9243	No_or_no_constitutive_exon
GAGAACATGCGGGTGGGAATGCGTGGGACGTTGGCGGGCGGCCGGGATAGAC	272686	273855	273905	273853	-1	supercont1.14	AMSG_03760	272686	274373	None	3657	1738	9243	No_or_no_constitutive_exon
AGTGCGACATGGGGCGTGTGTGTGTGGTTGGTGCGGGTGCGAGGGTGCAGGT	276713	277289	276663	276715	1	supercont1.14	AMSG_03762	275986	277731	None	3657	1738	9243	No_or_no_constitutive_exon
CCCCAACAGAGAATAAAAAAAATTTGCGGAGCGGGGGCCGGGCAGACGAGGG	279152	279672	279102	279154	1	supercont1.14	AMSG_03764	278766	279672	None	3657	1738	9243	No_or_no_constitutive_exon
GAGCATGGCATAGAAGGCGCGGATGGCAAGAGAGGTGAGAAAGGAGGGAGTG	282168	282907	282957	282905	-1	supercont1.14	AMSG_03767	282168	283296	None	3657	1738	9243	No_or_no_constitutive_exon
CTGTGTCGCGGTGGTGGTGGTGGTGATGACGTGGGCGGGCGGGTGGACAGGA	289831	290998	291048	290996	-1	supercont1.14	AMSG_03768	283384	291367	None	3657	1738	9243	No_or_no_constitutive_exon
TGGCTTACGCAGGGAACTCGGATGGGGTGGACGATGTGGTGGGTTGACAGGT	336297	336969	336247	336299	1	supercont1.14	AMSG_03787	335409	336969	None	3657	1738	9243	No_or_no_constitutive_exon
CTCCAGCTCGCCGTTGTTGGACTCACTTGCTCTTGCGGTGGGAGACTCAGTC	340317	341366	341416	341364	-1	supercont1.14	AMSG_03789	340317	341938	None	3657	1738	9243	No_or_no_constitutive_exon
AAGACGAGGGAAGCGGCTGGAGACTAACGGATGGGGGGGGGGGGTGGCAGAT	342568	342873	342518	342570	1	supercont1.14	AMSG_03790	342167	343193	None	3657	1738	9243	No_or_no_constitutive_exon
GAGAGGGGAGAAGTGTGCATCAGGATCAGCGTCTTACTGGGGGAGTGCAGCA	342988	343193	342938	342990	1	supercont1.14	AMSG_03790	342167	343193	None	3657	1738	9243	No_or_no_constitutive_exon
GGCAGGCGGCGGTGGTTTCTACGGGCACTCACAGCGATTGCGAGGGACAGGC	344211	344922	344161	344213	1	supercont1.14	AMSG_03791	343555	344922	None	3657	1738	9243	No_or_no_constitutive_exon
CGGAGCGCAGTGGCTGCGGCAGGGAGGTGGACATGGCTACGGGAAGGGAGCT	348600	350123	350173	350121	-1	supercont1.14	AMSG_03794	348600	351856	None	3657	1738	9243	No_or_no_constitutive_exon
CAAGAAGAAGAGTTTGGCTGGACAGGGATCAAGGTTTGGGAAGAGTGCAGCC	380639	381337	380589	380641	1	supercont1.14	AMSG_03806	380119	381337	None	3657	1738	9243	No_or_no_constitutive_exon
GTCGGGCCGGCGGTGGGACCGGCGGGGGTCTGGGGCGGGAGGACGGACAGAG	416391	416775	416825	416773	-1	supercont1.14	AMSG_03810	386621	416935	None	3657	1738	9243	No_or_no_constitutive_exon
TCGACGAGGCCGAGGCCAAGGTCGACGAGGCCGAGACCAGGGTTGACAAGGC	457289	459611	457239	457291	1	supercont1.14	AMSG_03832	456450	459611	None	3657	1738	9243	No_or_no_constitutive_exon
GGGTACGTCGGCGGGGACGATCTGCGGAGCAGGGACCGTGGGCGGGACAGAG	469057	469257	469307	469255	-1	supercont1.14	AMSG_03837	468664	469682	None	3657	1738	9243	No_or_no_constitutive_exon
GGGGGGGACTCATAGGAAAGATGTGGGATTCGTGGGCGCTTGGGATGCAGTA	470419	470983	470369	470421	1	supercont1.14	AMSG_03838	470122	470983	None	3657	1738	9243	No_or_no_constitutive_exon
AAGTTTTACCAACGGACAAACTCACACAAGTATGGATGGAGGGGGTTCAGCC	477911	478503	478553	478501	-1	supercont1.14	AMSG_03842	477911	478758	None	3657	1738	9243	No_or_no_constitutive_exon
TGGACAAGGCCGAGGATGGTTGCGATTGTGGGTTGTTGGGCGCGGATGAGGC	479777	481058	479727	479779	1	supercont1.14	AMSG_03843	479742	481058	None	3657	1738	9243	No_or_no_constitutive_exon
TCCGGCGCCACCATCTGGATGTCGACCGGCTCGCTCGCGTCGGGGGCGAGAC	523967	530917	523917	523969	1	supercont1.14	AMSG_03859	521574	530917	None	3657	1738	9243	No_or_no_constitutive_exon
ATCGCTGGTCGGCGGTGAGGAGGGGGAGGGGGTAGTTTGGGTCGGGAAAGCT	37581	38964	37531	37583	1	supercont1.16	AMSG_03884	36965	38964	None	3657	1738	9243	No_or_no_constitutive_exon
CGAATGGCTGGAAATGTGGGTGTGTGGGGTGTGGGGAGGCGGGGGTGTAGAC	48729	49634	48679	48731	1	supercont1.16	AMSG_03888	48139	49634	None	3657	1738	9243	No_or_no_constitutive_exon
CGATGACGATGGCGTTGACGATGACGATGGCCACGGTTGCTGGGGGATAGGC	52239	52597	52647	52595	-1	supercont1.16	AMSG_03890	52239	53671	None	3657	1738	9243	No_or_no_constitutive_exon
AATCAGAGTCGGAGGCGGCCCGGCGAGCGCGGCGGCGGGCACGGCGGCAGGA	55991	56570	55941	55993	1	supercont1.16	AMSG_03892	55526	56570	None	3657	1738	9243	No_or_no_constitutive_exon
TTTGAGTGTGTACAGCCCGAACTGGCAAGAAGGGGCCTCCGCTGAGGGAGCT	79178	80375	79128	79180	1	supercont1.16	AMSG_03904	78774	80375	None	3657	1738	9243	No_or_no_constitutive_exon
TACTCGGAGGAGAGGAACGCGGCATAGTAGGGCATGGCAGAGGGTGGCAGGA	98987	102434	98937	98989	1	supercont1.16	AMSG_03913	98915	102434	None	3657	1738	9243	No_or_no_constitutive_exon
GTGTTGACTCACACATTGCTGGTTCACGTTGATGAGGGGGATGGTGACAGGG	122473	123115	123165	123113	-1	supercont1.16	AMSG_03926	122473	123603	None	3657	1738	9243	No_or_no_constitutive_exon
ACAGTGCGCGACTCACAGAGCGGAGCCGGGGGGGGGGAGGGGGGAGACAGTC	126672	128583	126622	126674	1	supercont1.16	AMSG_03929	126272	128583	None	3657	1738	9243	No_or_no_constitutive_exon
ATGGATGGCTGGCGATGGATGTTGGGACGGGCGTCGGATACCGGGGATAGGT	133376	134420	134470	134418	-1	supercont1.16	AMSG_03933	133376	135032	None	3657	1738	9243	No_or_no_constitutive_exon
TGTGGATCATGATGGTGTGGACGATGGACGCGGTGATGGGAGGTGGATAGAT	163974	165069	165119	165067	-1	supercont1.16	AMSG_03949	163974	165376	None	3657	1738	9243	No_or_no_constitutive_exon
CTACTGCAGCGCGGGAGGCTCAGGCCAAGGCTGAGCTGGAAGCGCGGGAGGC	170192	172676	170142	170194	1	supercont1.16	AMSG_03952	169448	172676	None	3657	1738	9243	No_or_no_constitutive_exon
TGTTGTTGTTGTGGATGGATGCTGTGGGGTGGGTGTGGAGGGAGGGGCAGGT	173460	173855	173905	173853	-1	supercont1.16	AMSG_11790	173460	174146	None	3657	1738	9243	No_or_no_constitutive_exon
TTGTGACATGGTGGTATGTGGTGCTTGTGGGTGGCGGGAGCGGGAGATAGAA	185072	186460	185022	185074	1	supercont1.16	AMSG_03956	184746	186460	None	3657	1738	9243	No_or_no_constitutive_exon
AGCGGATGGGGACTGACAGGAATGTGTACGGGGCGGGCGGCGGGCGACAGAC	205595	205920	205970	205918	-1	supercont1.16	AMSG_03967	205595	206175	None	3657	1738	9243	No_or_no_constitutive_exon
AGGAAGAGGTAGAGGCAGGGTGGAGGACTCATTTCGTGGAGCGGGGACAGGG	215232	216552	216602	216550	-1	supercont1.16	AMSG_03974	215232	216939	None	3657	1738	9243	No_or_no_constitutive_exon
CGGCTGCTAACTCGCGCAAACGTCGGCCCGCTACTGGGCCCGACAGGCAGCA	227325	227811	227275	227327	1	supercont1.16	AMSG_03980	226650	227811	None	3657	1738	9243	No_or_no_constitutive_exon
GAGGGGCGGTGGGTACTGCCGGTGACTGGGGCGGGCGATGGGAAGGGTAGTG	232279	232915	232965	232913	-1	supercont1.16	AMSG_03983	231799	233430	None	3657	1738	9243	No_or_no_constitutive_exon
ACACCAGGAAGACGACATACTCACAGGATGAGGGAGGCGGGGAATGGTAGCG	249247	253045	249197	249249	1	supercont1.16	AMSG_03990	248848	253045	None	3657	1738	9243	No_or_no_constitutive_exon
GTATACTCATTGTGTGTGTATGTGTGTGTGGATGGATGGAGTGGGTGTAGTT	264871	267903	264821	264873	1	supercont1.16	AMSG_03996	264310	267903	None	3657	1738	9243	No_or_no_constitutive_exon
GCGGGATGGGCGCGCGTGTTTCGACGGTGGGTGTGTGGGGGGGTGGACAGAC	300595	301513	301563	301511	-1	supercont1.16	AMSG_04009	300595	301984	None	3657	1738	9243	No_or_no_constitutive_exon
CCTCCCCCACTCCCTCACTCACACACGCCATCGAATCGGGGGGATGAAAGAC	360274	360618	360668	360616	-1	supercont1.16	AMSG_04036	359279	360763	None	3657	1738	9243	No_or_no_constitutive_exon
GGGCGGTGCAGGCGGTGCAGGCGGCCATACTCATCACCTGGTGGGCGCAGCG	361655	362172	362222	362170	-1	supercont1.16	AMSG_04038	361655	362468	None	3657	1738	9243	No_or_no_constitutive_exon
GGGTGCCGGTCGAGCCGGGAGTGACTCACAATGGTGCGGGGGAGGGATAGAG	390157	391170	390107	390159	1	supercont1.16	AMSG_04051	389623	391170	None	3657	1738	9243	No_or_no_constitutive_exon
ACGTGACACCGGCGATGGAGGCGAGCGCGGCGGCGGCGCTGGGCAACGAGCT	417057	417067	417117	417065	-1	supercont1.16	AMSG_04064	417057	417808	None	3657	1738	9243	No_or_no_constitutive_exon
CCCGCCACACTCCGAACACATACACAGACTCACAGAGCGCGTGGGCGCAGGT	422017	422194	422244	422192	-1	supercont1.16	AMSG_04067	422017	422564	None	3657	1738	9243	No_or_no_constitutive_exon
GCGGGCTGCGAGACGCGGTGACCAGGAGCGTGAGCGTGGGCGTGAGGAAGAA	431128	432087	431078	431130	1	supercont1.16	AMSG_04071	430704	432087	None	3657	1738	9243	No_or_no_constitutive_exon
CGGCGAACACGGCGGGCACGGCGGGAATGCGAACCGGGACGGGCGGGCAGAG	457130	459388	459438	459386	-1	supercont1.16	AMSG_04085	457130	459813	None	3657	1738	9243	No_or_no_constitutive_exon
CAGGCTTGCGTGCGGCTGTAGACTCACATGCCGAGGTGGGCGAGACGCAGAT	465866	466252	465816	465868	1	supercont1.16	AMSG_04088	465331	466252	None	3657	1738	9243	No_or_no_constitutive_exon
CGTGGCGGTGGTGGTGGGACGGCGGGCGCGGGGCGGGTGGGCGACGACAGCG	487020	488537	486970	487022	1	supercont1.16	AMSG_04100	486765	488537	None	3657	1738	9243	No_or_no_constitutive_exon
GTGTGTGTGTGGTTCGGTCTGTATGGATATGCGCTGTGGTATGCGGGTAGAG	494139	495269	494089	494141	1	supercont1.16	AMSG_04104	493680	495269	None	3657	1738	9243	No_or_no_constitutive_exon
GTTGGCTTGGGTGTGGTTGGCTTGGGTGTGGCGGCTTCACGGGAGAATAGAC	518350	519991	518300	518352	1	supercont1.16	AMSG_04110	518007	519991	None	3657	1738	9243	No_or_no_constitutive_exon
ACGCCACAGACGTGGTACGAACGGTGGGCCAGGTGGGCCGGGCGGACAAGGC	18343	21642	18293	18345	1	supercont1.17	AMSG_04125	17307	22352	None	3657	1738	9243	No_or_no_constitutive_exon
AACGCCGCCTTTGCGCTCTTCAAGGTCATGGCCATGGGGAGAAGCTGCAGGC	21668	22352	21618	21670	1	supercont1.17	AMSG_04125	17307	22352	None	3657	1738	9243	No_or_no_constitutive_exon
GCGGGAGTGCGAGCGGGAGTGCAAGCGGGAGGGGAGAAGCGGGGCTGGAGCC	31415	32385	32435	32383	-1	supercont1.17	AMSG_04130	31415	32705	None	3657	1738	9243	No_or_no_constitutive_exon
CGGCACCTCTGCCGATAGCAACAGGTGGGCAGGTCGGGACACCGACAGAGCC	44516	46718	44466	44518	1	supercont1.17	AMSG_04133	44390	46718	None	3657	1738	9243	No_or_no_constitutive_exon
TCGTGGGGGTCGTAGTGGTGGCGGTGGCGGTGGCTCGGGCGGTGGCGCAGGT	62407	65064	65114	65062	-1	supercont1.17	AMSG_11793	62407	66810	None	3657	1738	9243	No_or_no_constitutive_exon
GCTGTGACGGGATGGGTAACGGGGTCGGACCCGGGTATGGAGGGGTACAGTC	79443	80412	80462	80410	-1	supercont1.17	AMSG_04147	79443	80657	None	3657	1738	9243	No_or_no_constitutive_exon
GGGCCAGAGCAGAGGCGCAAACTCACTTGTTTGGGCACGGGCGGAGACAGAA	139391	140171	139341	139393	1	supercont1.17	AMSG_04173	139129	140171	None	3657	1738	9243	No_or_no_constitutive_exon
GGCGGGATGGGGGCCGGTGCGTGGTGCTTGGTGGGGGAGGGGGGCAACAGGC	141238	143010	143060	143008	-1	supercont1.17	AMSG_04175	141238	143054	None	3657	1738	9243	No_or_no_constitutive_exon
AGCGGTCTGCTGCTGCGAGAAAATGTGGCAAGTCTAGGTGCGGGTGGCAGAC	155956	155977	155906	155958	1	supercont1.17	AMSG_11796	151914	155977	None	3657	1738	9243	No_or_no_constitutive_exon
TGCTGGATCGCGGTGTGCTGGACGCGGCGATGGCTGCGGGGGGTGCCAAGCC	164619	165027	164569	164621	1	supercont1.17	AMSG_04182	163989	165027	None	3657	1738	9243	No_or_no_constitutive_exon
TCGACTCGCAGTAGAGGCCGAACAAGGCGGCAGAGGCAGCGGGCGGGCAGCG	197536	198606	197486	197538	1	supercont1.17	AMSG_04195	193225	198606	None	3657	1738	9243	No_or_no_constitutive_exon
GGGCTGGAGGGGACTCACGTGAGGGCGCGCATACATGGTGGGGGAGATAGTC	202248	203280	203330	203278	-1	supercont1.17	AMSG_04198	202248	203895	None	3657	1738	9243	No_or_no_constitutive_exon
GGGGAAAGGGCAAAGGGGGAGACTCACACCTGGGCGAGGGAGACGGACAGGA	228380	228416	228466	228414	-1	supercont1.17	AMSG_04211	227758	228988	None	3657	1738	9243	No_or_no_constitutive_exon
TGCGGCTTGTGCGAGGGACTCACAACTTGGGAGACGGCGCGTGGGAGTAGTC	227758	228259	228309	228257	-1	supercont1.17	AMSG_04211	227758	228988	None	3657	1738	9243	No_or_no_constitutive_exon
TGCGAGTGAGCGTGCAGAGAGACTCACACAGACGAGGCGAGGGGGGACAGGG	230028	231538	229978	230030	1	supercont1.17	AMSG_04213	229705	231538	None	3657	1738	9243	No_or_no_constitutive_exon
TGGGACGGGGGCGGCAGTACTTATGTGTGGTTATGGTGAGAGGGGGATAGGG	239261	240645	239211	239263	1	supercont1.17	AMSG_04219	239027	240645	None	3657	1738	9243	No_or_no_constitutive_exon
GGCGAGCGAGTGAGTTCTGACTGACACCGCATGTTGGGGCGAGAGGACAGGC	252298	252549	252248	252300	1	supercont1.17	AMSG_04225	251713	252549	None	3657	1738	9243	No_or_no_constitutive_exon
AGAGGGTGAGGGGGGGGTTACTCACGGGCTGTGTGGTGTGGTGGGTGTAGGC	265737	266189	265687	265739	1	supercont1.17	AMSG_04231	265330	266189	None	3657	1738	9243	No_or_no_constitutive_exon
GGCCACTTGTCGCCGGTACCCCTCGTGCGTCATGTGGTGGGGATGGATAGCG	267252	267261	267311	267259	-1	supercont1.17	AMSG_11799	267252	270271	None	3657	1738	9243	No_or_no_constitutive_exon
GGGTTTGGACTTATACACAGCAAGAGGTGTTTACCATGTTGGGAGAGCAGAG	299138	300708	300758	300706	-1	supercont1.17	AMSG_04242	299138	301008	None	3657	1738	9243	No_or_no_constitutive_exon
TAGGCAACGGCATGAGCTCACGGAGAGAGTGGAACGGATGCGGGGAGTAGCG	306011	306778	306828	306776	-1	supercont1.17	AMSG_04244	306011	307075	None	3657	1738	9243	No_or_no_constitutive_exon
TGGAGTGTGTGTGGCTGTGGTGGTGGACCGGGGGGGGGGAGTGGGGGTAGCG	307413	311322	311372	311320	-1	supercont1.17	AMSG_04245	307413	311592	None	3657	1738	9243	No_or_no_constitutive_exon
CCCTTCCGGGCATACCCGCACAGCACACTCATGAGACCGACGAGGGACAGAC	315382	316585	316635	316583	-1	supercont1.17	AMSG_04248	315382	316893	None	3657	1738	9243	No_or_no_constitutive_exon
GTGTGTGTGTGTGTGTGTATCGTCGGTGCCTGGGGGCGGAGGCTGGGCAGGG	333021	334188	332971	333023	1	supercont1.17	AMSG_04253	332700	334188	None	3657	1738	9243	No_or_no_constitutive_exon
AGTGAGCTTATTGATAACTGGGCGATGTGTGCTCTGCTCGGGACCACGAGCT	345905	346319	345855	345907	1	supercont1.17	AMSG_04258	344782	347530	None	3657	1738	9243	No_or_no_constitutive_exon
AAACTTTCGCGAACGCGGTAGTCGATGACGTGCCGACAGCGGGTAGCAAGCG	353529	355854	355904	355852	-1	supercont1.17	AMSG_04261	352688	359630	None	3657	1738	9243	No_or_no_constitutive_exon
AAGGTTGGTTCTGGTGCTGGGCACTCACGGGAATGTGGGGAATGAGACAGTA	366065	367638	367688	367636	-1	supercont1.17	AMSG_04265	366065	367867	None	3657	1738	9243	No_or_no_constitutive_exon
GAGGCGCAGATCAACTCGACGGTGCGGGAGCAGGCGACGGCCGGGACAAGTC	376474	378777	376424	376476	1	supercont1.17	AMSG_04270	376203	378777	None	3657	1738	9243	No_or_no_constitutive_exon
AAGTGGCGGTGGCAGCGGTGGCAGCGGCAGTGGTGGTGTTGGGGGTGGAGGG	385008	389126	389176	389124	-1	supercont1.17	AMSG_04274	383202	389379	None	3657	1738	9243	No_or_no_constitutive_exon
GTGCGTCCAGCGATCGGGAGAGGGGTTGGAACGATGCTAAGCGGGCAAAGCG	419530	420904	420954	420902	-1	supercont1.17	AMSG_04283	419530	421192	None	3657	1738	9243	No_or_no_constitutive_exon
TGTGGGAGGGTGACTGACGAGTTGGTGTTGTTGTGTGGGCACGGTGACAGGC	428610	429954	428560	428612	1	supercont1.17	AMSG_04288	428004	429954	None	3657	1738	9243	No_or_no_constitutive_exon
CATGTACAAGTGTACCACCTGTACTTGTGCGACCCAAGACGGGGCAGAAGGT	480781	481832	481882	481830	-1	supercont1.17	AMSG_04306	480781	481904	None	3657	1738	9243	No_or_no_constitutive_exon
GACGGGCGACGGGCGACGGTCGGGCGACGGACGGGCGGGTTGGCGGACAGGG	512665	513674	513724	513672	-1	supercont1.17	AMSG_04319	512665	514081	None	3657	1738	9243	No_or_no_constitutive_exon
CGAGGAGGTTGACTCATATGTGTGATGGAGGGTGTGGGTGGCGAGAGCAGGT	527314	528441	527264	527316	1	supercont1.17	AMSG_04325	526911	528441	None	3657	1738	9243	No_or_no_constitutive_exon
TCGGCGGGCGGCGGCGCGAGTTGCCTTCGCTGGTCGGGCGGCGGCGTGAGCT	3731	4622	4672	4620	-1	supercont1.18	AMSG_04329	3731	6514	None	3657	1738	9243	No_or_no_constitutive_exon
TGGCGTGTGTGTGTGTGTGTGTGTGTGCGTGTGTGCTGCGATGGGGATAGCG	9021	9870	9920	9868	-1	supercont1.18	AMSG_04331	9021	10359	None	3657	1738	9243	No_or_no_constitutive_exon
GGGGAGGGGGCTGACTCATGAAGGTGTGCGGAATGTCGGAGGGGAGGCAGCT	34860	35958	34810	34862	1	supercont1.18	AMSG_04339	34575	35958	None	3657	1738	9243	No_or_no_constitutive_exon
ACGATGGGAATGAGAGCGAGGCAACGATCGAGGTGGTGCGGGGAGAGCAGGG	46442	46974	47024	46972	-1	supercont1.18	AMSG_04346	46327	47220	None	3657	1738	9243	No_or_no_constitutive_exon
ACGGTGCCGTCCAACTACACGCCGCCGGACTTTTCACCCGGGCCAAGCAGCA	75525	76008	75475	75527	1	supercont1.18	AMSG_04359	74147	76658	None	3657	1738	9243	No_or_no_constitutive_exon
CGGCGAAAGCGCCATCGTCGCCATCGAGGTGGAACAGGGCGCAGTGGCAGTC	77734	81307	77684	77736	1	supercont1.18	AMSG_04360	76934	81307	None	3657	1738	9243	No_or_no_constitutive_exon
GTTGGAGGGTACGACTCACAAAGTTATGGGGGCATGGAGGGGGGTCACAGAT	83972	84611	83922	83974	1	supercont1.18	AMSG_04362	83179	84611	None	3657	1738	9243	No_or_no_constitutive_exon
TGGGGTGCTGCGGTTCTGGTTGGGGCTCTACTCGGCTTGTACGGGGACAGCC	111201	115499	115549	115497	-1	supercont1.18	AMSG_04372	108513	115832	None	3657	1738	9243	No_or_no_constitutive_exon
TCTGTGATGTGATGGCTTCGGGACGCACATCGGGGGTGGGCGGCGGACAGGG	137225	138687	137175	137227	1	supercont1.18	AMSG_04383	136836	138687	None	3657	1738	9243	No_or_no_constitutive_exon
GTGGGTAAGGAGCACGGGTGAACTCACACGGAGGGCGTGTTGGGGGGCAGGG	177318	179046	177268	177320	1	supercont1.18	AMSG_04403	176857	179046	None	3657	1738	9243	No_or_no_constitutive_exon
ACACGCGCATCCGCACACGTCTTGGGACGGCGGGGCCATGGGCTGGACAGGT	198895	199476	199526	199474	-1	supercont1.18	AMSG_04412	198895	199908	None	3657	1738	9243	No_or_no_constitutive_exon
ACACGGGCACGCGGCGATGGACGGCGTGGTCGACGGTGTGGGGAGAACAGAT	204506	206256	204456	204508	1	supercont1.18	AMSG_04415	204233	206256	None	3657	1738	9243	No_or_no_constitutive_exon
TCATGAGCTGTGGAGGGTGTGGGCAACGGGGGTGTGGGGTGGGGGTGCAGGC	210214	210799	210849	210797	-1	supercont1.18	AMSG_04419	210214	211275	None	3657	1738	9243	No_or_no_constitutive_exon
TACGGGACTCACTGGCAATGGGAAACTGCGGGACTGGGTGGTGGCGACAGCT	213744	213804	213854	213802	-1	supercont1.18	AMSG_04420	211364	214046	None	3657	1738	9243	No_or_no_constitutive_exon
TTGGCTACGTCCAGTTGTGGACCGTTGGGCCGGGGATGTGGGTGGCGGAGGC	253296	254343	254393	254341	-1	supercont1.18	AMSG_04442	253296	257645	None	3657	1738	9243	No_or_no_constitutive_exon
TCACTGTAGAAGGTTTGTGCTTGGCTGTGTGGTTGGAGGAGGGGATGTAGAT	277683	282574	277633	277685	1	supercont1.18	AMSG_04452	277336	282574	None	3657	1738	9243	No_or_no_constitutive_exon
TGGGAGAGGGTCTGGGAGTGGATCCGGGTCTGAGAGTGAGTCTGGGAAAGGG	350650	350789	350839	350787	-1	supercont1.18	AMSG_04486	350650	354394	None	3657	1738	9243	No_or_no_constitutive_exon
GCTCACACAGAGTGGTATGGGCGGGGCTGGGGGGCTGGGGGCATGAGCAGGT	363763	366782	363713	363765	1	supercont1.18	AMSG_11810	363447	366782	None	3657	1738	9243	No_or_no_constitutive_exon
GCTAGGAGCGGAGGACAAACTCACCAAGAGGTGTGTGTGGAGGGAAATAGGC	376269	377107	376219	376271	1	supercont1.18	AMSG_04495	375956	377107	None	3657	1738	9243	No_or_no_constitutive_exon
CCGAGGTCGGAGGCGGGGGAGGGGCTAGCGGGAGTGTGGCGGGTGGAAAGCG	378997	379090	378947	378999	1	supercont1.18	AMSG_04497	378811	379090	None	3657	1738	9243	No_or_no_constitutive_exon
GATGCGGGCGCGGGCGAATGCTGAATGTGGGTCTGTGGGCGGGGCAATAGGG	421196	421324	421146	421198	1	supercont1.18	AMSG_04516	420899	421549	None	3657	1738	9243	No_or_no_constitutive_exon
CTGCCACCGCGCGCCAACGCCCAACTCACGTCACTCGCTGGGATGATCAGTC	436094	440932	436044	436096	1	supercont1.18	AMSG_04528	435366	440932	None	3657	1738	9243	No_or_no_constitutive_exon
GAAGCGAACGCCACAGTGCTCGCTGTCTCGACCATCGAGGACGGGTCAAGTC	447504	447603	447653	447601	-1	supercont1.18	AMSG_04531	447504	451811	None	3657	1738	9243	No_or_no_constitutive_exon
GCTTTCCATACACTGCCGCTCAGACTCACGCACAGGGCGTGGGAGAACAGAC	12221	14674	12171	12223	1	supercont1.20	AMSG_04567	12071	14674	None	3657	1738	9243	No_or_no_constitutive_exon
TGGGGTGGTACTTGGCGAATGGGGTGGTACTTATGGTGAAGGGCGTGTAGCC	59777	60151	60201	60149	-1	supercont1.20	AMSG_04590	59777	60400	None	3657	1738	9243	No_or_no_constitutive_exon
GGTGCTCACCGAGTGAGCGGGGATGGGGACACTGAAACGACGGGTGGTAGGA	123162	123617	123112	123164	1	supercont1.20	AMSG_04607	122965	123617	None	3657	1738	9243	No_or_no_constitutive_exon
GGTATGTGTGGTGGGTGGGTGGGGCACTCACATGGGTCGTGGGTGTGTAGGT	134315	134419	134265	134317	1	supercont1.20	AMSG_04613	133966	135067	None	3657	1738	9243	No_or_no_constitutive_exon
GTGGGTGGGTGCTGTGATCGGGTGGCGGGCTGGTGGCGGACGGGGAGCAGCT	148122	149085	149135	149083	-1	supercont1.20	AMSG_04615	148122	149447	None	3657	1738	9243	No_or_no_constitutive_exon
CGACGCGGGGCGCGCAACCTCATGCTCACCTACGCAGTCGGGGTGCGCAGTC	155364	156511	155314	155366	1	supercont1.20	AMSG_04616	149641	156511	None	3657	1738	9243	No_or_no_constitutive_exon
AGGCTGAAAGCGGCGACGAAGGTCAGGCCAAGACCAAGGGCAAGATCAAGAG	186689	187845	187895	187843	-1	supercont1.20	AMSG_04632	186298	188625	None	3657	1738	9243	No_or_no_constitutive_exon
CTGAGGGCGAGAGTGGAGGCGAGGGTGGCATTGATGGGGGGGAGGGGGAGGC	193598	193844	193894	193842	-1	supercont1.20	AMSG_11812	190375	194498	None	3657	1738	9243	No_or_no_constitutive_exon
CGTTGTGGTGCGTGGCTGGTGTGTGTGTGTGTGTGTGCGGTGGGAAATAGGA	210766	212489	212539	212487	-1	supercont1.20	AMSG_04639	210766	212608	None	3657	1738	9243	No_or_no_constitutive_exon
GCAGCTGGCCACACCTCACCCTCTCACCCCCTGCGTGCGGGCATGGCGAGAA	243387	243467	243517	243465	-1	supercont1.20	AMSG_11813	238666	244939	None	3657	1738	9243	No_or_no_constitutive_exon
GTGGTGGGCAGTCGCATGGAAGCCGGCGCGGGAGCGGGCGCGGCAGGCAGGC	247559	248967	247509	247561	1	supercont1.20	AMSG_04655	247488	248967	None	3657	1738	9243	No_or_no_constitutive_exon
ATGGTGTGGCTGATGGGGCTGGGTGTGGTGGCACTGGGGCACGACAACAGTC	270159	270549	270599	270547	-1	supercont1.20	AMSG_04668	270159	271241	None	3657	1738	9243	No_or_no_constitutive_exon
GTAAGTAATGTGTGCGTGAGGAGGGAAGGGGGTAGAGGGGGAGGGGGTAGGG	300387	300441	300491	300439	-1	supercont1.20	AMSG_04687	300387	302849	None	3657	1738	9243	No_or_no_constitutive_exon
GGAGGTTGGCTGCAGAGGGGGAAGAAGGCTGGCCAAGTGCGTCGGGTGAGGA	309798	311071	311121	311069	-1	supercont1.20	AMSG_04692	309798	311290	None	3657	1738	9243	No_or_no_constitutive_exon
GCCGACTACGTCGACCGCTGCCCTATCCGAGAACTGTGTCTTGGCGGGAGAA	316839	318144	318194	318142	-1	supercont1.20	AMSG_04697	316839	319538	None	3657	1738	9243	No_or_no_constitutive_exon
CAGCGGGAGAGGCACTCACAGAATGCGGGCGTGGTTCTGTTGGGGGACAGGG	320140	320176	320090	320142	1	supercont1.20	AMSG_04698	319809	320844	None	3657	1738	9243	No_or_no_constitutive_exon
AGCGGGAGGCCGAGGTGGCGGGCGACTCACAAGAATGTTTGCGGGTACAGGG	320459	320844	320409	320461	1	supercont1.20	AMSG_04698	319809	320844	None	3657	1738	9243	No_or_no_constitutive_exon
GTGTGAGGGAAACTGATGCGACTGATTTCCGTGTGTTTGTTGGGGAGTAGGA	342190	343446	343496	343444	-1	supercont1.20	AMSG_04710	342190	344303	None	3657	1738	9243	No_or_no_constitutive_exon
ATAGCAGCGGCGGTGATGGCAAGGAAAACGAGGATGATGTGGTGGGTCAGCC	350529	350745	350479	350531	1	supercont1.20	AMSG_04712	350070	354728	None	3657	1738	9243	No_or_no_constitutive_exon
AAGCAATCGGCCCATGCCGCAGCCGCTGGCATGGCTGGATGGGCTTGAAGGT	350837	354728	350787	350839	1	supercont1.20	AMSG_04712	350070	354728	None	3657	1738	9243	No_or_no_constitutive_exon
CTCCCTCCCTCCCTCCCCCCCTTCCTTCTCCGTAGTGGGCATGTGACAAGTG	359260	360304	360354	360302	-1	supercont1.20	AMSG_04716	359260	368519	None	3657	1738	9243	No_or_no_constitutive_exon
AAGGGACTTATGGAGGAGACGGGGTTGGATGAATGGGGTTGGGCGAGTAGGA	391920	393052	391870	391922	1	supercont1.20	AMSG_04726	391604	393052	None	3657	1738	9243	No_or_no_constitutive_exon
GGAGACTGACGGGACAGGGAGGGATGTACATGCACTGTGGGGGGTTATAGGT	393567	394250	393517	393569	1	supercont1.20	AMSG_04727	393251	396685	None	3657	1738	9243	No_or_no_constitutive_exon
GCGGCTTTGGGGCCAACAAGGCTGCAGGCGGCGGCTTTGGGGCCAACAAGGC	394358	394652	394308	394360	1	supercont1.20	AMSG_04727	393251	396685	None	3657	1738	9243	No_or_no_constitutive_exon
TTTTTCCCCGCAGGCTGGGGCATCGGCGTCTGGTGGCGACGAAGGGGCAGTG	411019	411828	411878	411826	-1	supercont1.20	AMSG_04737	411019	411979	None	3657	1738	9243	No_or_no_constitutive_exon
CTCCTATGTATGCGCAAGGAAGTAAGGCGCCGATGGTGGGCGAGGTAGAGAG	432385	435577	435627	435575	-1	supercont1.20	AMSG_04743	432385	435814	None	3657	1738	9243	No_or_no_constitutive_exon
CAACAGAACGACTCACAGGAGATGGGCGGGCGGACGCTGGGTGTGAACAGTG	464540	468180	468230	468178	-1	supercont1.20	AMSG_04757	464540	468721	None	3657	1738	9243	No_or_no_constitutive_exon
TTATGCTCATGTGTGTGGTGGCGGTGAAAATGCTGTGAATGGGTGTGTAGAA	510220	511513	510170	510222	1	supercont1.20	AMSG_04775	509885	511513	None	3657	1738	9243	No_or_no_constitutive_exon
GACGGGGAAGACTCACGCACGGAAGAGAGGATGCTGACTGTGGTGGGCAGTG	10585	11404	11454	11402	-1	supercont1.19	AMSG_04789	10585	11772	None	3657	1738	9243	No_or_no_constitutive_exon
GTCAGCCAGGAGACGCCCGTAACGACTCGTCCATCCCGGACGTGAGGGAGCT	67193	69854	67143	67195	1	supercont1.19	AMSG_04810	67095	69854	None	3657	1738	9243	No_or_no_constitutive_exon
GAGTCGACGTGGACGGACTGGGAGCGGGAGAGGGAGAGGGAGAGGAGCAGAA	77122	78830	77072	77124	1	supercont1.19	AMSG_04814	76930	78830	None	3657	1738	9243	No_or_no_constitutive_exon
GGACAACACATGGTATCGGGCGGACGATGCGCGGGTGGCGGGGAGGGCAGCG	84061	85062	84011	84063	1	supercont1.19	AMSG_04818	83776	85062	None	3657	1738	9243	No_or_no_constitutive_exon
CACTTCCCTCACTCACATGCGCGGTGCGGCGACTGGCGGTGCGGGTGCAGAA	86341	88433	88483	88431	-1	supercont1.19	AMSG_04820	86341	89014	None	3657	1738	9243	No_or_no_constitutive_exon
CGTCTCGCAGGACGGGTTTCTCTCGCTCTACGATAGCGAGGGGGCGATAGCG	137697	138349	137647	137699	1	supercont1.19	AMSG_04837	137093	138349	None	3657	1738	9243	No_or_no_constitutive_exon
TGCTGTACTTACTTGCCGGGTGAGCTTATGTGGTGACGGATGGCGGGCAGCT	140007	140745	140795	140743	-1	supercont1.19	AMSG_04840	140007	140990	None	3657	1738	9243	No_or_no_constitutive_exon
AGGGAGGAAGGGGGTGACTCATGGGGGGATGGTGGCGTGTATGGGGATAGGA	195522	196067	196117	196065	-1	supercont1.19	AMSG_04869	195522	196290	None	3657	1738	9243	No_or_no_constitutive_exon
CAGGTGGCAGAGTGGGCGGGCGGCGCATGGTGCGGCTGCCGGGCAGCGAGGG	198808	200869	198758	198810	1	supercont1.19	AMSG_11829	198507	201006	None	3657	1738	9243	No_or_no_constitutive_exon
CCCCGCGCCGCGCGCAAGCCATCACGCCGCGCACCTCCCTTGGGAGGCAGGG	200979	201006	200929	200981	1	supercont1.19	AMSG_11829	198507	201006	None	3657	1738	9243	No_or_no_constitutive_exon
GTTGTGGAGACCGAGACACACCTCGCGGGCGCCTCACCTCGGGCGCCGAGAG	209100	210817	209050	209102	1	supercont1.19	AMSG_04876	208861	210817	None	3657	1738	9243	No_or_no_constitutive_exon
CGGCCACCGGGAGCCGTTTGATCTCATCATCACCATCGCTAATGTGGGAGGT	235327	235717	235277	235329	1	supercont1.19	AMSG_11831	232388	238974	None	3657	1738	9243	No_or_no_constitutive_exon
TGCGGGCGTCGGACGGTCGAGGCCGAGGCCGCGGGCGGCGAGCGGGGTAGCG	243395	243830	243880	243828	-1	supercont1.19	AMSG_04888	241856	243963	None	3657	1738	9243	No_or_no_constitutive_exon
TGGATGGTTGTGTGTGCGTGTGTGTGTGATGGCGGTGGTGGCGGGCGCAGGC	268711	269935	269985	269933	-1	supercont1.19	AMSG_04898	268711	270287	None	3657	1738	9243	No_or_no_constitutive_exon
CCTCACTCCTCCCTCCCCTTCCTCGCCCCCCCCCCCTTGTGCACGGGCAGGT	271009	271654	270959	271011	1	supercont1.19	AMSG_04899	270637	271654	None	3657	1738	9243	No_or_no_constitutive_exon
ACTGCTGCTGCTGGCGGCGCTGGTAGCCTTGCCTGTCCAGGCTAGGGTAGGC	273177	278352	273127	273179	1	supercont1.19	AMSG_04901	273118	278352	None	3657	1738	9243	No_or_no_constitutive_exon
CGGCTCGCCCCGCAAACAGAGGCGGCAGTGCTGGTAGCACAGGGCAAAAGAC	295476	296463	296513	296461	-1	supercont1.19	AMSG_04909	295476	300325	None	3657	1738	9243	No_or_no_constitutive_exon
TCGTCGGCACCATCGACCTCAACACCACGGCGCCATGGTCACGGGTCAAGGC	314006	315056	313956	314008	1	supercont1.19	AMSG_11833	312032	315056	None	3657	1738	9243	No_or_no_constitutive_exon
GATTGATAGTGACTTACATGTCTGTGGATGGGGTGTGGGGTGTGGAGTAGCG	322205	323435	322155	322207	1	supercont1.19	AMSG_04922	321637	323435	None	3657	1738	9243	No_or_no_constitutive_exon
GTAGTGTGCAGAGTGTGGACTCACCACGGTAATGTCCGGGAATGGTGCAGGC	346092	346835	346885	346833	-1	supercont1.19	AMSG_04936	346092	347604	None	3657	1738	9243	No_or_no_constitutive_exon
AGTGTAGGATTAGTGATTTGGAAGCCGAGGTGGCGCGCTTGGGCGCAGAGGC	379000	379804	379854	379802	-1	supercont1.19	AMSG_04949	374589	396925	None	3657	1738	9243	Yes
CTGGCGCCGTCTGGCTCGATTGTGGTACACTCGTTGGTGTCTGTGGGGAGCG	416525	418142	416475	416527	1	supercont1.19	AMSG_11837	414816	418142	None	3657	1738	9243	No_or_no_constitutive_exon
GCACAGACGCCTAGACTCACGCAGACAGGGGGGGTGGTGCGGGTGGGTAGTT	420878	421343	421393	421341	-1	supercont1.19	AMSG_04959	420790	422387	None	3657	1738	9243	No_or_no_constitutive_exon
GCTGACATGGATGTCTGGCGGACAATGATCGATGCCGGATACGGGCGTAGGC	435453	435624	435403	435455	1	supercont1.19	AMSG_04964	435177	437306	None	3657	1738	9243	No_or_no_constitutive_exon
AAGGCCGAGCACATGCAGGAGCTGCGGGCGATGCTGATGCGGGAAAACAGTC	435743	437306	435693	435745	1	supercont1.19	AMSG_04964	435177	437306	None	3657	1738	9243	No_or_no_constitutive_exon
TGGACGGGCGGACCTTGGGCTGGGCACCGACGTGGTGATGGGAGATGTAGAT	488456	488776	488406	488458	1	supercont1.19	AMSG_04982	488006	488776	None	3657	1738	9243	No_or_no_constitutive_exon
GTACTCATGACCACGCTCATGGTCATCTTTTTGCCGTCATGGGCGCCGAGCT	490219	491050	491100	491048	-1	supercont1.19	AMSG_04983	488806	493616	None	3657	1738	9243	No_or_no_constitutive_exon
CGCGGCCGTACCTTTCTCGAACACGCTGGCACCGCCGCTGGTGGGTGCAGCC	500987	501003	500937	500989	1	supercont1.19	AMSG_04987	500075	501003	None	3657	1738	9243	No_or_no_constitutive_exon
GACCTTCTCAGCAAGGGCCTACTTGAGGAACATGGCAAGGGAACCGGAAGGA	506328	506448	506498	506446	-1	supercont1.19	AMSG_04991	504036	506606	None	3657	1738	9243	No_or_no_constitutive_exon
TCGTTGGACAATGCTATCGTTCGTCGCGCCATGGCTGAGCTGGGACTGAGGC	3919	3995	4045	3993	-1	supercont1.21	AMSG_11839	2272	8302	None	3657	1738	9243	No_or_no_constitutive_exon
ATGGTGCATGTACTTTATGTGGTGCGACCGTGGGATTTGGGAAGATACAGGA	54120	54808	54858	54806	-1	supercont1.21	AMSG_05014	54120	54842	None	3657	1738	9243	No_or_no_constitutive_exon
GGGTTGGGAAGGATGTCATTCCGTATCCGTATGCCATGGTATGGGGAGAGGG	75425	75456	75375	75427	1	supercont1.21	AMSG_05019	73736	75456	None	3657	1738	9243	No_or_no_constitutive_exon
AGACCTGCCCATACTACGGCGCTTGTTTGTACTCGGCGGTGGGGCTGGAGCG	89592	91860	89542	89594	1	supercont1.21	AMSG_11843	89518	91860	None	3657	1738	9243	No_or_no_constitutive_exon
ACTCACTTGGCCGAGGCGGGGTGTGGCTGGCTGCGCTGCGGGCGAGACAGTG	106431	107045	107095	107043	-1	supercont1.21	AMSG_05030	106162	107386	None	3657	1738	9243	No_or_no_constitutive_exon
GGACTCATGGCTTGTGACGGAAATGTGGCGGGGGGATGTGGGAGGTGTAGGC	122164	124986	122114	122166	1	supercont1.21	AMSG_05040	121877	124986	None	3657	1738	9243	No_or_no_constitutive_exon
ACTTGCCGAAGCAAGGACAGGAGCAGGGCAGCTGAACCTGGGCGGACGAGGG	149661	150702	150752	150700	-1	supercont1.21	AMSG_11845	149236	152334	None	3657	1738	9243	No_or_no_constitutive_exon
TTGCGGCGCATTGTCTGCCCAGTGGTTTCAAACTTGGGCGGGACTGGAAGTT	184468	186304	184418	184470	1	supercont1.21	AMSG_05060	182622	189809	None	3657	1738	9243	No_or_no_constitutive_exon
AACAATCATGTTCGAGTCACGCACGATATAATCGTTGCTGGGCGCAACAGTA	186364	189809	186314	186366	1	supercont1.21	AMSG_05060	182622	189809	None	3657	1738	9243	No_or_no_constitutive_exon
GTGGGTGGTTGCGGTGGTGGCGGTGGTGGCGGTGGTGGTGGTGGGCGGAGTG	200941	202488	202538	202486	-1	supercont1.21	AMSG_11847	200941	208932	None	3657	1738	9243	No_or_no_constitutive_exon
ATGTCCGTATGCGACAGTGAGCGGGAGTGGGGGCGGAGGGAGCGGAGAAGCC	210597	210610	210660	210608	-1	supercont1.21	AMSG_05072	210597	211952	None	3657	1738	9243	No_or_no_constitutive_exon
TGGTATCAATGTCTGGTTCCTGTTTGGCCTGCTGGGGCTGATGGGTGCAGTG	218579	220520	220570	220518	-1	supercont1.21	AMSG_05075	218579	222923	None	3657	1738	9243	No_or_no_constitutive_exon
TGGGACTCACAGAGCGCTGCCTGGGTTGATATGGGGAGGGGATGGGATAGTC	225186	227762	225136	225188	1	supercont1.21	AMSG_05077	224872	227762	None	3657	1738	9243	No_or_no_constitutive_exon
GGGGGGGCTGGGCGGGCTGGGTGGACGGGTCGCATGGCGAGGGGGGGTAGCT	228130	230846	228080	228132	1	supercont1.21	AMSG_05078	227851	230846	None	3657	1738	9243	No_or_no_constitutive_exon
GCTCACCCCTACTCGCTTTCTCCTCCTCAGTGTGTGGGCGAAACAGCGAGCG	240081	240817	240867	240815	-1	supercont1.21	AMSG_05085	240081	241020	None	3657	1738	9243	No_or_no_constitutive_exon
GACTGCACAGCGTCGGACTCATGGGAGCCATCATATGAGGGAGTGCACAGAC	242423	244940	242373	242425	1	supercont1.21	AMSG_05087	242130	244940	None	3657	1738	9243	No_or_no_constitutive_exon
GCCCGAGGTGTGGGCCGGGCCCACGCCTGGCGAGGGCATGGGCGGCGCAGGT	245227	245239	245289	245237	-1	supercont1.21	AMSG_05088	245227	247193	None	3657	1738	9243	No_or_no_constitutive_exon
GCCACGCTTGCCACACGCTCCTCTGATTGTCCGCTTGGCTGGGGTCGCAGGG	261086	263275	263325	263273	-1	supercont1.21	AMSG_05096	261086	263501	None	3657	1738	9243	No_or_no_constitutive_exon
GTGCAGCTCGGGCTGGACACTGCTCCACCAGGCTGCGTGGTGGGGGACAGCG	264464	264594	264414	264466	1	supercont1.21	AMSG_05097	264274	265077	None	3657	1738	9243	No_or_no_constitutive_exon
CAGAGTAGGCAGGGAGGAACTTACTGGACTCGGTGGGTGGCGGCGGGTAGTG	266622	267846	267896	267844	-1	supercont1.21	AMSG_05098	265321	268180	None	3657	1738	9243	No_or_no_constitutive_exon
GTGGCCCATGGGTGGCTTGTCTCTGGCTCTGTGACTGTGGGGACGGCCAGCT	276677	277269	276627	276679	1	supercont1.21	AMSG_05103	275291	277269	None	3657	1738	9243	No_or_no_constitutive_exon
AGAGCTACGACTGCGACGACACACCACTCTCGTTGTCGGGCTAGGACAAGAA	283612	283786	283836	283784	-1	supercont1.21	AMSG_11849	283059	286977	None	3657	1738	9243	No_or_no_constitutive_exon
TCCTGGCTCCTGGCTGCTGGCGGGTCCGGGCGGATCGGTGAGGGGGATAGAC	283059	283231	283281	283229	-1	supercont1.21	AMSG_11849	283059	286977	None	3657	1738	9243	No_or_no_constitutive_exon
GTGAACATGGATGTGGTGGTTTGTGGAGGCCAAAGTGGGAAGAAGGGGAGTT	299480	302903	302953	302901	-1	supercont1.21	AMSG_05118	299480	303277	None	3657	1738	9243	No_or_no_constitutive_exon
GGGGGCGGAGAACTTATGACATGGAGGTTGTGGTGAATGGGGGAGGACAGAT	308447	309641	308397	308449	1	supercont1.21	AMSG_11851	308287	309641	None	3657	1738	9243	No_or_no_constitutive_exon
GTGGACCCGGTTGAGGTTGAGCGGCAGATGGCCGGCGGGAGCGAGGTGAGAT	310129	310497	310079	310131	1	supercont1.21	AMSG_11852	309693	313099	None	3657	1738	9243	No_or_no_constitutive_exon
GTGGCATCCTCCGCCGTCGCCCCTCCACTGCGCCGGCCGGGAGCGGGAAGAA	345375	345775	345325	345377	1	supercont1.21	AMSG_05133	345178	346287	None	3657	1738	9243	No_or_no_constitutive_exon
GGGCGAGGACGCGGGCGAGGTGGCCCTGATGGCGACCGCCGTGGGAACAGTC	355889	356907	355839	355891	1	supercont1.21	AMSG_05138	355605	357518	None	3657	1738	9243	No_or_no_constitutive_exon
GGGGGGCGACGAGGAGACTCATGCAGGGCGGGAGGTGACGCGGGGGACAGCC	357473	358374	358424	358372	-1	supercont1.21	AMSG_05139	357473	358677	None	3657	1738	9243	No_or_no_constitutive_exon
GACTCATTCAGTGTCTGTGACTCCTCCGTGCTGCATTTGTGGGTGTACAGCG	359980	361491	359930	359982	1	supercont1.21	AMSG_05140	359719	361491	None	3657	1738	9243	No_or_no_constitutive_exon
GCAGGGGGCTATGACTCGGCATTGGGCAAGTCAGACGGGGCAAGTCGGAGGG	400576	402609	400526	400578	1	supercont1.21	AMSG_05158	400186	402609	None	3657	1738	9243	No_or_no_constitutive_exon
GTCTCGCAGCGGCGTCCTCAAGCGCCGCAAGCTTCTGGGTGAGGGTGCAGGC	406150	411171	406100	406152	1	supercont1.21	AMSG_05161	405734	411171	None	3657	1738	9243	No_or_no_constitutive_exon
TCGGGCGGGCGGCGACCGAGGCGGCGGCGAGCATTGAGCGGTGCGGGCAGGG	424678	424685	424628	424680	1	supercont1.21	AMSG_05166	422978	424685	None	3657	1738	9243	No_or_no_constitutive_exon
ATGTTTCTGTATAGATGGACATACTCACTGGAGAAATCGATGGGTGGCAGTC	426312	426342	426392	426340	-1	supercont1.21	AMSG_05167	424734	426950	None	3657	1738	9243	No_or_no_constitutive_exon
CTGATCGATGTCGGTCGATGCTGGGAATGCGCTGGGGGAGGTGGGCACAGAT	424734	426100	426150	426098	-1	supercont1.21	AMSG_05167	424734	426950	None	3657	1738	9243	No_or_no_constitutive_exon
TCCTCAGCAGCTACAGCTAGCACTTACTGCACGAGGGTGGGGGAGTGCAGGT	429863	430916	430966	430914	-1	supercont1.21	AMSG_11856	429863	433584	None	3657	1738	9243	No_or_no_constitutive_exon
TCGCGGTTGATCTCCCGCGCCTCGGCCTGCGCTTCCGGGTGGAAGACGAGCT	447288	454810	454860	454808	-1	supercont1.21	AMSG_11858	447288	455346	None	3657	1738	9243	No_or_no_constitutive_exon
TGGTTGCGGTGGGGCTGGTGGTGATGCTGGTGGGAGGGGTGCGGGGGCAGGC	2167	2664	2714	2662	-1	supercont1.22	AMSG_05185	2167	2757	None	3657	1738	9243	No_or_no_constitutive_exon
CGCAGGTGAGTTACGGGCGACGGCCCGGACGCGGCGCCGTGGGGGATCAGCG	21652	21715	21765	21713	-1	supercont1.22	AMSG_05192	21236	21880	None	3657	1738	9243	No_or_no_constitutive_exon
GCAACGGGCGCAGCATCTGGCGGCGGTAGAGCGCGAGGCCCGGGCAGCAGTC	28549	28637	28687	28635	-1	supercont1.22	AMSG_11862	28549	36359	None	3657	1738	9243	No_or_no_constitutive_exon
CGAGCCGAGCTCTGTCGCCTGCTCATAGACTTGCTGGTCTGGGTGTCGAGGC	38506	38530	38456	38508	1	supercont1.22	AMSG_05199	38160	38530	None	3657	1738	9243	No_or_no_constitutive_exon
GGGCACGGCATGACGTCACTAACGGCATTTTACTGTGGGCATGTGGGCAGCT	45702	48418	48468	48416	-1	supercont1.22	AMSG_05202	45702	49174	None	3657	1738	9243	No_or_no_constitutive_exon
GGGGGGGGGGGGGGGGGGGGAGAGGGGGAGGGGGGAGGGGGAGAGTAGAGGG	49924	50025	50075	50023	-1	supercont1.22	AMSG_05203	49407	50239	None	3657	1738	9243	No_or_no_constitutive_exon
ACACCACCACCTATCGGCATCCGCATCGGACATACTCGCACCGAGGGTAGTG	49407	49836	49886	49834	-1	supercont1.22	AMSG_05203	49407	50239	None	3657	1738	9243	No_or_no_constitutive_exon
GGGGGAGAGGGGGGCGACTTACGGCAGGAATGGGGGGGGGGGATACACAGCA	93761	94275	93711	93763	1	supercont1.22	AMSG_05228	93493	94275	None	3657	1738	9243	No_or_no_constitutive_exon
GCGGCGGGCGGTGCGGCAGGGTCCTCGGCAGGGCGAGATGGGGCAGCCAGGC	94407	94960	95010	94958	-1	supercont1.22	AMSG_11866	94407	99006	None	3657	1738	9243	No_or_no_constitutive_exon
TCCCCCCTCCCCCGTTGCACGTCTCACTCACGCATACATGTGGTGGGCAGGT	130295	133493	130245	130297	1	supercont1.22	AMSG_05247	130027	133493	None	3657	1738	9243	No_or_no_constitutive_exon
GTCGGTGTGTGTGTCGCTGTGATGGGGTATGGGTGCCGCGGGAGAGACAGAA	139560	143248	139510	139562	1	supercont1.22	AMSG_05251	139382	143633	None	3657	1738	9243	No_or_no_constitutive_exon
TTCAGCCTCGGACTCACCAGCGTCCAAGGCGGGCGTGGTTGGAGGGCAAGGC	159844	159863	159794	159846	1	supercont1.22	AMSG_05257	157239	159863	None	3657	1738	9243	No_or_no_constitutive_exon
CGTGGGAGGGAGCGTAGCAACGCACTTATGGCGCGCGCGGTGGGCGACAGAC	172788	173963	174013	173961	-1	supercont1.22	AMSG_05264	172788	174149	None	3657	1738	9243	No_or_no_constitutive_exon
CACACACACACACACACACACACACACACACACACGATCAACGGGTGCAGAC	190881	192572	190831	190883	1	supercont1.22	AMSG_05271	190418	192572	None	3657	1738	9243	No_or_no_constitutive_exon
GGGGCCAGGGGAGGGATCGGGCGGAGGTCAAGGTCGAGGCGGGGAGGCAGGC	219321	221141	221191	221139	-1	supercont1.22	AMSG_05281	219321	221421	None	3657	1738	9243	No_or_no_constitutive_exon
CGGTGGCATCGCTACGGCGATTCTGCGCGTGGCCGCCCGTGTGGCGGGAGCC	227167	227600	227117	227169	1	supercont1.22	AMSG_11869	222698	227600	None	3657	1738	9243	No_or_no_constitutive_exon
TGCGGTTGTGGGCGGACGTGTGTGGGTCTGGTGGGTGTTTGGGGCGACAGAC	236955	237500	237550	237498	-1	supercont1.22	AMSG_05290	235087	237838	None	3657	1738	9243	No_or_no_constitutive_exon
ACGATCTGGTGAAGCGGGTGCTGGAGAGGCTTGACGAGAACGGGGTCGAGCT	235087	236280	236330	236278	-1	supercont1.22	AMSG_05290	235087	237838	None	3657	1738	9243	No_or_no_constitutive_exon
CAGGAGTGGGACGGAGTGTGTCTGGCGTGGCGGCGACGGTGGGCGAACAGCT	238142	238976	239026	238974	-1	supercont1.22	AMSG_05291	238142	239087	None	3657	1738	9243	No_or_no_constitutive_exon
TGTGGTGTGATGTATGGTGTGGTATGGTGATGGGGGGGGAGGGGTGACAGAC	241446	244762	241396	241448	1	supercont1.22	AMSG_05293	241121	244762	None	3657	1738	9243	No_or_no_constitutive_exon
GTCATCATCGACTCGGGGATGTGGTTCGCGGCGGGGGGGGGGGGGGACAGAC	249451	250849	250899	250847	-1	supercont1.22	AMSG_05296	248650	251244	None	3657	1738	9243	No_or_no_constitutive_exon
GAGTCTGGGCGGCACGTCCGGGTCTGTGAGTGCAACCGGGGCGTGGACAGTC	260083	260090	260140	260088	-1	supercont1.22	AMSG_11872	260083	260733	None	3657	1738	9243	No_or_no_constitutive_exon
GCTCACCAACAATGGCTGCGGTCTGTGTGGGTGTGGGGCGATGGCGGTAGAA	287073	289216	289266	289214	-1	supercont1.22	AMSG_05308	287073	289414	None	3657	1738	9243	No_or_no_constitutive_exon
ACACGAGCGATACTCACACCAACACCATGATGCGATACCTGGGCGTATAGAT	292203	292708	292758	292706	-1	supercont1.22	AMSG_05310	292203	293119	None	3657	1738	9243	No_or_no_constitutive_exon
CTGACGACAGCTACTGCAACGTGTGGTTGGATGGCTGCGCGGGAGAGTAGGG	301130	303032	303082	303030	-1	supercont1.22	AMSG_05313	301130	303591	None	3657	1738	9243	No_or_no_constitutive_exon
TAGGCATAATATCAATACTTATGGATGTATGGGGGATGGGGGGCGTGCAGGT	309696	309763	309813	309761	-1	supercont1.22	AMSG_05316	307998	309997	None	3657	1738	9243	No_or_no_constitutive_exon
GTGGAGGACTGACAGGCATTGAATGGGCGCGGGCGGACGGGTGGAGACAGTC	347913	349326	347863	347915	1	supercont1.22	AMSG_05323	347794	349326	None	3657	1738	9243	No_or_no_constitutive_exon
GATATGTGGTTTTGTTGGGGACAATGGGTGGCTGGGTGCGGGAACTGCAGTG	368232	368469	368519	368467	-1	supercont1.22	AMSG_05332	367803	368965	None	3657	1738	9243	No_or_no_constitutive_exon
GGGGGGGGGGCAGGGTGTGTGTGCGCGGAAACTCACAAGGGAGGGGACAGCC	396715	398093	396665	396717	1	supercont1.22	AMSG_05342	396170	398093	None	3657	1738	9243	No_or_no_constitutive_exon
TGTGAGGTTTCTGGAGGGTTATTACATGGTGGTGGTGACAGAGAGGGAAGTG	398724	401002	398674	398726	1	supercont1.22	AMSG_05343	398571	401028	None	3657	1738	9243	No_or_no_constitutive_exon
AATCGGCTCAAAGCGCTCAATCTCTGCCTCTGCTGCCGCATGACGGGGAGAT	401497	401923	401973	401921	-1	supercont1.22	AMSG_05344	401029	402449	None	3657	1738	9243	No_or_no_constitutive_exon
GTCGTGGGACAGGACGATCCGGGTGTGGCATGCTGCAGACGACGGGACAGGC	451349	451953	452003	451951	-1	supercont1.22	AMSG_05349	450359	456139	None	3657	1738	9243	No_or_no_constitutive_exon
TAAGCGGCAGCCTAGCTGGTAGCGGCGGTGAGGCCGCACTGGGGGTACAGCA	56245	56907	56195	56247	1	supercont1.23	AMSG_05366	43876	64042	None	3657	1738	9243	No_or_no_constitutive_exon
ATCGCCCTCGTCGCGCATCGTCCTTGGCCAGCTGGTGCCAACCGGGACAGGC	106328	106338	106388	106336	-1	supercont1.23	AMSG_05383	106328	111929	None	3657	1738	9243	No_or_no_constitutive_exon
TTGGCTGTGGATGCACGTGGGTGGGCGTGTGGGTGGGGGAAATGGGACAGCA	112566	114485	112516	112568	1	supercont1.23	AMSG_05384	112511	114485	None	3657	1738	9243	No_or_no_constitutive_exon
TCCCATGCGCAGGCTACCCTATCGTCTGCTCAGTCCTCGGTGGGGGGCAGTG	125607	128763	125557	125609	1	supercont1.23	AMSG_05390	125383	128763	None	3657	1738	9243	No_or_no_constitutive_exon
TGTGGCGTGTTTGCCTGGGTGCGGGGCGTGTGGCACGGGCGGTGGGATAGTC	164592	166769	164542	164594	1	supercont1.23	AMSG_05411	164293	166769	None	3657	1738	9243	No_or_no_constitutive_exon
GCAATGATGAACTGGTGAGCACGCTCTGGACCGCGGGCCGGGGCGAACAGGT	190636	191197	190586	190638	1	supercont1.23	AMSG_05421	188647	191197	None	3657	1738	9243	No_or_no_constitutive_exon
CAACATTGCGGCGCTCCTAATCGAGCTGGTGCAGCAATATGGGGCAACAGTG	193748	193757	193698	193750	1	supercont1.23	AMSG_05423	193114	193757	None	3657	1738	9243	No_or_no_constitutive_exon
CCAGGAGGAGAACTATCGTAACGATGGGCGACTTGGATGGTGACGGGCAGCT	218016	218092	218142	218090	-1	supercont1.23	AMSG_11879	214720	225771	None	3657	1738	9243	No_or_no_constitutive_exon
GGATGGCCTGGACGATGTGGTGCTGGGTACGAGATCGGATTGGGGAGTAGCT	215005	217893	217943	217891	-1	supercont1.23	AMSG_11879	214720	225771	None	3657	1738	9243	No_or_no_constitutive_exon
GTGTGGGTACAACGTCGTTTGGGCGGGATGTGTGGGCTTGAGGGTAACAGTA	250246	251668	251718	251666	-1	supercont1.23	AMSG_05449	250246	252158	None	3657	1738	9243	No_or_no_constitutive_exon
GCGGGCTGGGCTCTGGTGTCAGAGGTGGGAGCAGAGGGAATGGCGGGGAGCT	252309	254205	254255	254203	-1	supercont1.23	AMSG_05450	252309	254517	None	3657	1738	9243	No_or_no_constitutive_exon
GTAGGACGGGCGGTAGCAGGCATGGGTCGGAACATGGGTGCTGGAGCGAGGA	305069	305906	305956	305904	-1	supercont1.23	AMSG_11882	301556	307231	None	3657	1738	9243	No_or_no_constitutive_exon
GTGGTGCCTGTTGAACAGCGCAAGTACGAGCCAATCCTCTGTGGGTCAAGCC	301556	301579	301629	301577	-1	supercont1.23	AMSG_11882	301556	307231	None	3657	1738	9243	No_or_no_constitutive_exon
CTCTATGGCGAGAGGAACTCACGTGGGCGAACGGACCGGTGTGCGGGCAGTG	326058	329052	329102	329050	-1	supercont1.23	AMSG_05478	326058	329473	None	3657	1738	9243	No_or_no_constitutive_exon
GAGGGAGGGAAGGGAGGCTGACTCATGAATGGGATGATGAGGGGATACAGTC	336284	337909	336234	336286	1	supercont1.23	AMSG_05482	335806	337909	None	3657	1738	9243	No_or_no_constitutive_exon
CTTATTGTCCCGCGCGCTGGAGCGCTGCGTGGCGGGGCAGAGGGCGACAGTG	357674	359163	357624	357676	1	supercont1.23	AMSG_05493	356440	359163	None	3657	1738	9243	No_or_no_constitutive_exon
GAGCGGCTGACGCACGTGGCTTCGCTCCGTGAGGGGGCAACGGTGGGCAGCA	448966	448992	448916	448968	1	supercont1.23	AMSG_05513	443036	448992	None	3657	1738	9243	No_or_no_constitutive_exon
CCTGCGGGCGGGCTGGTGTGGGCGGGCCGGGCCGGGCCGGGCATGAAAAGGT	17136	17734	17784	17732	-1	supercont1.24	AMSG_11884	17136	17920	None	3657	1738	9243	No_or_no_constitutive_exon
CGACGCGATGCACGACTTGACGCGAGGTGGTGTATGGGCATGGCGGAGAGCA	31559	32614	31509	31561	1	supercont1.24	AMSG_05524	30826	32614	None	3657	1738	9243	No_or_no_constitutive_exon
TAGTCAGCAGGGATCAGTACCTGGCACTCCGCGGAGTGGGCTGGTGGGAGAG	49363	49962	49313	49365	1	supercont1.24	AMSG_05531	49110	49962	None	3657	1738	9243	No_or_no_constitutive_exon
TGGCATGAAATGAAGGCGACGCCCGAGCCGAGGAGCGGGGCGCGGGGCAGCG	84223	85292	85342	85290	-1	supercont1.24	AMSG_05544	82489	85889	None	3657	1738	9243	No_or_no_constitutive_exon
TGCCGGTTGGACGGCGCAACAGCTTTCTCGGGCATCACACGGGAGGCAAGCC	90314	90464	90514	90462	-1	supercont1.24	AMSG_11886	89094	93754	None	3657	1738	9243	No_or_no_constitutive_exon
CAGCAGCGCTCTATGACGACGACGACCACATGCTCTGGCGCGGGTGCGAGCG	89094	90186	90236	90184	-1	supercont1.24	AMSG_11886	89094	93754	None	3657	1738	9243	No_or_no_constitutive_exon
ATGATCTCACGTGGTTGATGACGGTCGATTGACGTTGCTGGGAATGACAGCT	122105	123188	122055	122107	1	supercont1.24	AMSG_11888	121700	124462	None	3657	1738	9243	No_or_no_constitutive_exon
CGGGTTGGCATGGGGCTGGTTGTGTGTGTGTGTGGGGGGTCGGGAGATAGTA	138005	138902	138952	138900	-1	supercont1.24	AMSG_05569	138005	139168	None	3657	1738	9243	No_or_no_constitutive_exon
ATTGCAAGCGCTTGGACTCACACCGGTTGTGGGCGCGGACGGGGTAACAGCT	144058	145003	145053	145001	-1	supercont1.24	AMSG_05573	144058	145550	None	3657	1738	9243	No_or_no_constitutive_exon
ACAACAACAACAACTCACAGGATGGAGGTGCGGGTGACGGGGAGGGATAGGG	168577	169815	169865	169813	-1	supercont1.24	AMSG_05584	168577	170594	None	3657	1738	9243	No_or_no_constitutive_exon
GCAAGGCGAGCAAGGGCAAGGCGAGCAAGGGCAAGGTGAGCAAGGGCAAGGC	188966	189854	188916	188968	1	supercont1.24	AMSG_05593	188154	189854	None	3657	1738	9243	No_or_no_constitutive_exon
GCAGCGGCCGCGGTGAAGGTGGCGGTCGTCGTGGAGGTGGGGCGGACGAGAG	227432	227616	227666	227614	-1	supercont1.24	AMSG_05613	225688	227723	None	3657	1738	9243	No_or_no_constitutive_exon
CCGAGAAACGGAGGAAGGGCCTCAGTGGGCGCCCTCGGCCGCCGGGCAAGGG	246991	249264	249314	249262	-1	supercont1.24	AMSG_05623	246991	249635	None	3657	1738	9243	No_or_no_constitutive_exon
GAGGGGGGAGGGGGAGGACGGCTCACAGAGAGCGGAGAGCGGGGGGATAGTG	250847	252014	252064	252012	-1	supercont1.24	AMSG_05625	250847	252272	None	3657	1738	9243	No_or_no_constitutive_exon
GCGGCTCACGTTGCCGGCTGGCGAGTTCCACCCGCAGGTGGCGGGTGCAGCA	257301	258245	258295	258243	-1	supercont1.24	AMSG_05628	257301	258808	None	3657	1738	9243	No_or_no_constitutive_exon
GCGTGGCTCGAGCGGCAGACCGAAGGCGGGCGCAGGGGCGGCAGGAGGAGGT	276486	276926	276976	276924	-1	supercont1.24	AMSG_05637	276486	277140	None	3657	1738	9243	No_or_no_constitutive_exon
CGTCATCTGTGAGCCAGTCAGCCGATGGTACCCTGCAATGCAGGGCATAGCA	301367	302104	301317	301369	1	supercont1.24	AMSG_05649	301178	302104	None	3657	1738	9243	No_or_no_constitutive_exon
CGCCGTGGGTGAGCAGAGGACGACGGTGGGCTGGTGAGAGCGGGGAGAAGCC	301777	303089	303139	303087	-1	supercont1.24	AMSG_05650	301777	303272	None	3657	1738	9243	No_or_no_constitutive_exon
GTGTATGTATGTTGCGTGCATGTGGGTGCGTGTGGGGTGGGCGGGGGTAGAG	305529	306104	306154	306102	-1	supercont1.24	AMSG_05652	305529	306797	None	3657	1738	9243	No_or_no_constitutive_exon
TCCACACCGGCGTATGAGTTCATCTGGGACGGCCCAGCCGGGGGCGGCAGGC	317356	322250	317306	317358	1	supercont1.24	AMSG_11895	315191	322250	None	3657	1738	9243	No_or_no_constitutive_exon
ACTGTTCAACTCGCCATCATCGTCGTCTCCACCATGCCGAACGCGGGCAGCG	322210	323614	323664	323612	-1	supercont1.24	AMSG_11896	322210	326093	None	3657	1738	9243	No_or_no_constitutive_exon
TCAATGTCATGTGGGGGACTCACATGCCTTAGGCGACGGGGATGATGCAGAG	335810	337083	335760	335812	1	supercont1.24	AMSG_05666	335242	337083	None	3657	1738	9243	No_or_no_constitutive_exon
TATGGATGTTCAATGCAGGACAGGATGGGGGGGGGGGAGGGAGGAGGCAGGT	343274	343383	343224	343276	1	supercont1.24	AMSG_05670	341933	343383	None	3657	1738	9243	No_or_no_constitutive_exon
AATGCGCTGCATGTGGATGTTGAAGAGGCTGCTTCGGGTGCAAGGTGGAGGG	345887	347432	347482	347430	-1	supercont1.24	AMSG_05673	345887	347810	None	3657	1738	9243	No_or_no_constitutive_exon
AGCGGCATGGATCACGGAAGTTGGATGGCGAGGAGCAGGCCAGGGGACAGCG	353289	355846	353239	353291	1	supercont1.24	AMSG_11897	351751	355846	None	3657	1738	9243	No_or_no_constitutive_exon
GGGGAACTCACAGGGGCTGTGTGGGGAATGGGGCTGTGTGGGGAATATAGGC	363048	367885	362998	363050	1	supercont1.24	AMSG_05680	362909	370302	None	3657	1738	9243	No_or_no_constitutive_exon
GACACCGACGCCGGTGTGGGGAGGTCAAGGGTCTTGCCGGGGCACTGGAGGC	367920	370302	367870	367922	1	supercont1.24	AMSG_05680	362909	370302	None	3657	1738	9243	No_or_no_constitutive_exon
TGGGGCGGCGACTGTCGGCGCATGGGCTGCTGCTGCCGAGGACGGGCCAGGC	370389	372152	372202	372150	-1	supercont1.24	AMSG_11898	370389	373879	None	3657	1738	9243	No_or_no_constitutive_exon
CCGCCGGCCGCGCTACTTTTGCCACGGATGCCGACGGGCCGGCGTGAGAGTG	377570	378355	377520	377572	1	supercont1.24	AMSG_05685	376978	378355	None	3657	1738	9243	No_or_no_constitutive_exon
CACACCCGTCTCCACATTGCGGCCCGTGTCGATGCGGCGGTCGGGACGAGCG	383517	384579	384629	384577	-1	supercont1.24	AMSG_11899	383517	386957	None	3657	1738	9243	No_or_no_constitutive_exon
TTGTATCGAGTTATGTTCCGAGTTGCTGGTGGGTGCATGCGGCTGGGCAGTG	393415	394295	393365	393417	1	supercont1.24	AMSG_11900	391857	394295	None	3657	1738	9243	No_or_no_constitutive_exon
CCACTCCGGACTGTGACTCACGTACATGCGAACTGGGGGAGAGAGTGTAGGT	398529	399178	398479	398531	1	supercont1.24	AMSG_05698	398274	399178	None	3657	1738	9243	No_or_no_constitutive_exon
CAGCTGTTCCTGCCCATGCCTTGACGGGTGGTGGAGGGGGGGGTGGGGAGGC	410147	410657	410707	410655	-1	supercont1.24	AMSG_11901	407481	415099	None	3657	1738	9243	No_or_no_constitutive_exon
ATGCGTGACGGGAACAAGGCGCTCGAGGTTGATGCGGTGGGCGAGCCGAGGT	408445	410124	410174	410122	-1	supercont1.24	AMSG_11901	407481	415099	None	3657	1738	9243	No_or_no_constitutive_exon
GTGGCGTTTGCGCTGGTCGGTGCCGGGGCGGTGGCGTGGGGCGGGTACAGCT	31951	31972	32022	31970	-1	supercont1.27	AMSG_05725	31951	32811	None	3657	1738	9243	No_or_no_constitutive_exon
TATGTGGGGAAAGGGGAAGACTTACAGAGGGTGTGTGTGACGGGGCGTAGTC	39993	40751	40801	40749	-1	supercont1.27	AMSG_05730	39993	41209	None	3657	1738	9243	No_or_no_constitutive_exon
TTGCCGAGGCCACGAGCGCGGCGGCGGCGGCTGAGGCGCTTGAGGGCGAGGC	44772	45161	44722	44774	1	supercont1.27	AMSG_05731	42098	45161	None	3657	1738	9243	No_or_no_constitutive_exon
CAAGGTACTGCGTGATAATGGTACTTGGGGGGGGGGGGGGGGGGGGGTAGGG	48193	48410	48143	48195	1	supercont1.27	AMSG_05733	47612	48410	None	3657	1738	9243	No_or_no_constitutive_exon
GGTCGTCCGCACGATGTGCGCACGTGCTCTGCCGCCGGGGAGTCGAACAGCG	56818	57325	56768	56820	1	supercont1.27	AMSG_05739	56416	57325	None	3657	1738	9243	No_or_no_constitutive_exon
CGTGGTCGGCATCGTGGTCGGCATCGTGGTCGGTGATCGGGACATGACAGAG	63478	65709	65759	65707	-1	supercont1.27	AMSG_05743	63478	66231	None	3657	1738	9243	No_or_no_constitutive_exon
GAGAGGCGAGGACTCACACAGAGTGTGCGGGGTCGCTGTGAGGGGAGCAGTA	98182	100231	98132	98184	1	supercont1.27	AMSG_05759	97511	100231	None	3657	1738	9243	No_or_no_constitutive_exon
TCTCATCGGTCGTGGTGGCCGTCGCTTTGGTGGCGTGATGGGGGCAACAGGC	100101	101579	101629	101577	-1	supercont1.27	AMSG_05760	100101	102128	None	3657	1738	9243	No_or_no_constitutive_exon
GTCGTAGCCGTGGCCGCCGTGGTGGCGGGAAAACCAGTCGGCGGGCGGAGCG	120089	121388	120039	120091	1	supercont1.27	AMSG_05767	118714	121388	None	3657	1738	9243	No_or_no_constitutive_exon
ATGTGGCTCATGCCCGGTTGAAATGGCGGTGGCATGGCGTGGGACTCAAGCC	128057	129015	129065	129013	-1	supercont1.27	AMSG_05771	125615	131394	None	3657	1738	9243	No_or_no_constitutive_exon
GGTCGGTATGGAGGGAGAGGGAGTAGGGGGAGCAGGGGAAATAGGGGAAGGG	135822	137716	135772	135824	1	supercont1.27	AMSG_05774	135652	138027	None	3657	1738	9243	No_or_no_constitutive_exon
GGAGCGGAGTCCACTGGTGGCGGGCAAGGGCGTTGGGCCGGGGTGCAGAGCG	162210	163003	162160	162212	1	supercont1.27	AMSG_05789	162134	163003	None	3657	1738	9243	No_or_no_constitutive_exon
GCTGCTGGGGGTTGGGGGGCTGGGTTGGGGAAATGTGCGGGGAAGAACAGGA	198781	200018	198731	198783	1	supercont1.27	AMSG_05801	198539	200018	None	3657	1738	9243	No_or_no_constitutive_exon
GGAATGTGCTAACAGAGAGTGTGACGGTGGTGGGCGTTGGGCACGGACAGGG	204778	205611	205661	205609	-1	supercont1.27	AMSG_05805	204778	206402	None	3657	1738	9243	No_or_no_constitutive_exon
ATGAGCTAAGCAAGGGTGTCTGCTGCGCGCAGCGCAGGGCGGGCAGACAGGG	206538	207398	207448	207396	-1	supercont1.27	AMSG_05806	206538	207548	None	3657	1738	9243	No_or_no_constitutive_exon
CCAGTGCGTGATTCACAGACAGTGATGGGCTGGGGGGGTGGCGGGAACAGGT	212563	213884	213934	213882	-1	supercont1.27	AMSG_05808	212563	214179	None	3657	1738	9243	No_or_no_constitutive_exon
AGGAACACTTGCTTACGGTGGCTGTGTGCGGGGGCACGGGCGGGGCGTAGGA	221071	221578	221628	221576	-1	supercont1.27	AMSG_11910	221071	229523	None	3657	1738	9243	No_or_no_constitutive_exon
GGGATGGGGACGGTGGTGATGACCATGGTGGGGGTGGGTTTATGGGACAGAC	258477	260472	258427	258479	1	supercont1.27	AMSG_05828	258093	260472	None	3657	1738	9243	No_or_no_constitutive_exon
ATGTCGTCGGGGAGGCAGGGACGTGGGCCGCCGAAAGGGTGGGAGCTCAGGC	259860	260767	260817	260765	-1	supercont1.27	AMSG_11911	259860	263009	None	3657	1738	9243	No_or_no_constitutive_exon
TGACCGGCTGAGGAATTTACGGACACGGTGGGGCTGTTGTGCGGGAGAAGGT	275149	277046	275099	275151	1	supercont1.27	AMSG_05836	274842	277046	None	3657	1738	9243	No_or_no_constitutive_exon
GAGGGGAAAGCAGGGCACACCTCACGCGTTGCTGCGGGTGGGGGAGGAAGGA	277175	278611	277125	277177	1	supercont1.27	AMSG_05838	277046	278611	None	3657	1738	9243	No_or_no_constitutive_exon
TAGCTGGAGACTCATCTGATGATGGTGGGGCGCCGGTGGGGCGGCGGCAGGT	278650	279131	279181	279129	-1	supercont1.27	AMSG_05839	278650	279408	None	3657	1738	9243	No_or_no_constitutive_exon
CGCCGTACTACAATGCAAGTGCTGTGACAGGGGCTGGAGTGGGTGGTCAGGC	305085	307425	307475	307423	-1	supercont1.27	AMSG_05852	305085	307668	None	3657	1738	9243	No_or_no_constitutive_exon
ATGCGCTACTCGGTGAGCTGGCCGGTGATGCAGGAGACAGTGGGGCCAAGCC	329291	330872	329241	329293	1	supercont1.27	AMSG_05859	322437	330872	None	3657	1738	9243	No_or_no_constitutive_exon
CCACAGGTATCTTCCGCACCGCCCTTCTCCGCGTAGTTGGGCATGTAAAGGT	336067	336871	336017	336069	1	supercont1.27	AMSG_05863	334803	336871	None	3657	1738	9243	No_or_no_constitutive_exon
TAGGGGAACAAGGACAGGGATGGCAAGCGGGCGGCGGAAGGGACGGATAGGG	345417	346331	346381	346329	-1	supercont1.27	AMSG_05869	345417	346530	None	3657	1738	9243	No_or_no_constitutive_exon
GGGCTGCTGTGGCGGGGATGAAGGCCGGGCGTGCTCGACGGGAGCACTAGTG	348171	348731	348781	348729	-1	supercont1.27	AMSG_05872	348171	348909	None	3657	1738	9243	No_or_no_constitutive_exon
GTGTGCATGGGTGTGCATGTGTGTGTATACATGCATGCATGGGAGAGTAGGA	355921	356429	355871	355923	1	supercont1.27	AMSG_05875	355555	356429	None	3657	1738	9243	No_or_no_constitutive_exon
AGGCGGCGGCAAACGACTGACGAGCGAGGCATGGGCGCGGGGAGCGACAGGC	360489	361819	360439	360491	1	supercont1.27	AMSG_05877	360228	361819	None	3657	1738	9243	No_or_no_constitutive_exon
CACCGCTCTCTCTGCTGTTGTGGTATGGCACTCACGCACACGGGATGCAGCT	364987	365970	364937	364989	1	supercont1.27	AMSG_05880	364543	365970	None	3657	1738	9243	No_or_no_constitutive_exon
AGCTCCGTGAGTGCACTGAGCCCGCACTCACCGCATGTGCGGGACGAGAGCC	366632	366834	366884	366832	-1	supercont1.27	AMSG_05881	365970	367193	None	3657	1738	9243	No_or_no_constitutive_exon
AGGCGGAGGGATGGGTGAGGGATGAGCCAGTGTGGGCGGGGTGGGTGGAGCA	376611	377328	376561	376613	1	supercont1.27	AMSG_05884	376515	377328	None	3657	1738	9243	No_or_no_constitutive_exon
AGTCGACGTCGTGGGACGCACCTGTGGTGTCGGTCACCGAGGGCGGGCAGTG	398218	398252	398168	398220	1	supercont1.27	AMSG_05893	397159	398252	None	3657	1738	9243	No_or_no_constitutive_exon
AGCACGCCAGGATGCCGCTGTGCGCTCTTCGATAACGCATGGGGTCGCAGGA	400048	401187	401237	401185	-1	supercont1.27	AMSG_05895	400048	401575	None	3657	1738	9243	No_or_no_constitutive_exon
GACAGCGTTAGCGAGCACCCCCCGAGTCAAGGACAACTGCGGGTCGCAAGCG	428247	430144	428197	428249	1	supercont1.27	AMSG_05912	426676	430216	None	3657	1738	9243	No_or_no_constitutive_exon
GCTCGGGCGAGCAAGCGTAGTGAGAGAAGGAGTTTGATGGGGTAATGAAGGC	430178	430216	430128	430180	1	supercont1.27	AMSG_05912	426676	430216	None	3657	1738	9243	No_or_no_constitutive_exon
ACGTGCACGCCGTTGACGGTATGTACAGCGTGGTTCACACGGGCTGCGAGCT	7052	7685	7002	7054	1	supercont1.25	AMSG_05918	6496	7940	None	3657	1738	9243	No_or_no_constitutive_exon
TTGCTTTATTGACCCAGTCTGAGCACTGGGATGCGATGCCATCGGGGCAGGG	21464	23108	23158	23106	-1	supercont1.25	AMSG_11920	19246	23595	None	3657	1738	9243	No_or_no_constitutive_exon
GTCCGAGCCTCGGAGATTGTCATTCTTGCGGGAACCAACGGGCCGGCAAGAC	29947	30828	30878	30826	-1	supercont1.25	AMSG_05929	29947	32315	None	3657	1738	9243	No_or_no_constitutive_exon
GTGTGTATGCGTGTGTGTGTGTGTGTGTGGTGTGGCGGTGGGGAATGCAGTC	48738	51300	51350	51298	-1	supercont1.25	AMSG_05936	48738	51714	None	3657	1738	9243	No_or_no_constitutive_exon
CCGTCACCCCACTCTATTGGATACATTCCAGAGAGTAAGCAGGGAGAGAGTC	55576	58309	55526	55578	1	supercont1.25	AMSG_05938	55008	58309	None	3657	1738	9243	No_or_no_constitutive_exon
ACAACATACTCACGTCACGCGGACATGGTATGGATGGGATCGGGGTGGAGGC	72273	74007	72223	72275	1	supercont1.25	AMSG_05944	71878	74007	None	3657	1738	9243	No_or_no_constitutive_exon
GGCGTTTTGCCAACAAGCTCATTCGCGGCCTGTGCATGGGCATGGCAGAGGA	76059	76350	76009	76061	1	supercont1.25	AMSG_05945	74317	76350	None	3657	1738	9243	No_or_no_constitutive_exon
GCCCCCCTCCCTCCCCCCCCCTCCCATGTCCGTCAGTAGCGGGCGCGCAGGC	99266	99973	99216	99268	1	supercont1.25	AMSG_05957	99026	99973	None	3657	1738	9243	No_or_no_constitutive_exon
GTTGTACGACTTGCTCGGGTGCGTGGCGCTGTGACTGGGTGGGGGGATAGGC	118940	119931	118890	118942	1	supercont1.25	AMSG_05964	118504	119931	None	3657	1738	9243	No_or_no_constitutive_exon
GCATGGCACTGGTGGTTCTGGTACTGCTGGTGGTGGTGCCTGTGGGACAGTG	128621	130444	128571	128623	1	supercont1.25	AMSG_05969	127756	130444	None	3657	1738	9243	No_or_no_constitutive_exon
CGGATGCTGGGGCATGGCACCGATGGTGCCGATGGCTAGAGGGCGGACAGCT	141315	141885	141265	141317	1	supercont1.25	AMSG_11927	139248	141885	None	3657	1738	9243	No_or_no_constitutive_exon
GGTACATGTTGGTGGTGGTGGCCTGGCCGGGGGGGGGGGAGGAGGGGCAGGA	147942	149292	147892	147944	1	supercont1.25	AMSG_05980	147544	149292	None	3657	1738	9243	No_or_no_constitutive_exon
GGGATGAGGTACTTACATAGATGGAGGTGGTGGTGGGGTGGGGACTATAGCA	161998	164776	164826	164774	-1	supercont1.25	AMSG_05985	155474	165138	None	3657	1738	9243	No_or_no_constitutive_exon
GTTACGGTCTACATCAAGCAGTCGTCGACTGCACCTGGGGGATGGCCAAGCC	196352	196838	196302	196354	1	supercont1.25	AMSG_11930	194746	196838	None	3657	1738	9243	No_or_no_constitutive_exon
TGCGGAGAGCCATTGTGTGTGCTGCGTGTGTACCTGCTGTGCTGGGGAAGGT	200505	200745	200795	200743	-1	supercont1.25	AMSG_05997	200505	201322	None	3657	1738	9243	No_or_no_constitutive_exon
GAGCCGCAGCCGGTCGATCGGCGGACGGCCAACGAGGGGGACAAGGCGAGCG	204302	204641	204691	204639	-1	supercont1.25	AMSG_05999	204302	206125	None	3657	1738	9243	No_or_no_constitutive_exon
ATTGGTGTGAACTCATGGGCATGGTGGGCGTGGGCGGGTGGGGCGTGCAGGC	221232	221748	221182	221234	1	supercont1.25	AMSG_06002	221000	221748	None	3657	1738	9243	No_or_no_constitutive_exon
GGGGCACATCGAGGCTGCGGGTGACTATAAGACGGTGGGGCGGGACAGAGGC	249856	250401	249806	249858	1	supercont1.25	AMSG_06017	249780	250401	None	3657	1738	9243	No_or_no_constitutive_exon
CACACACGATGGACGCTCGCTCCTGGCCGGGATCGGGATGGTGGGGACAGGT	258533	259391	259441	259389	-1	supercont1.25	AMSG_06025	258533	259789	None	3657	1738	9243	No_or_no_constitutive_exon
CACGGACAGGTGGAGAGATTGACTCACATGCATGGGGCTGCGGGGTGCAGTG	268174	269081	269131	269079	-1	supercont1.25	AMSG_06031	268174	269320	None	3657	1738	9243	No_or_no_constitutive_exon
CACCGGAGGGACTCACACTCGGGGAGCGTTGGACGGCAATCGTGGGATAGGA	269366	270698	270748	270696	-1	supercont1.25	AMSG_06032	269366	270940	None	3657	1738	9243	No_or_no_constitutive_exon
AAGGAGGATAGGATGGAGACTCACGGAAGCTGGCTGCGGTGCGGGGATAGTG	277654	278073	277604	277656	1	supercont1.25	AMSG_06035	277196	278411	None	3657	1738	9243	No_or_no_constitutive_exon
GCTACTGCCCATGGCATGATACTCACATTGGAGTTGTGTGGGAATTGCAGGT	302146	303096	303146	303094	-1	supercont1.25	AMSG_11934	302146	306444	None	3657	1738	9243	No_or_no_constitutive_exon
GGCATCGATCTCGACATGCCGTTCTACACCACATGGGGCCCGACGGCAAGCA	309296	309473	309246	309298	1	supercont1.25	AMSG_06048	306928	309473	None	3657	1738	9243	No_or_no_constitutive_exon
ACCCCTCTGGACGGAGACTGGAGAGGAGGTTGTGGGATGGGAGACGCAAGTA	314184	315544	314134	314186	1	supercont1.25	AMSG_06051	313851	315544	None	3657	1738	9243	No_or_no_constitutive_exon
GGGGATGATGATGCGACGATGTGGTGATGCTGGTGGCGGACGGGGGATAGAT	328270	328877	328927	328875	-1	supercont1.25	AMSG_06057	328270	329808	None	3657	1738	9243	Yes
GTCGTCGATGCCGGGCTGTGTGGCTGGGTGCGGAGGATGGGGGAGGATAGGG	348387	349734	349784	349732	-1	supercont1.25	AMSG_06066	348387	350393	None	3657	1738	9243	No_or_no_constitutive_exon
CGTCGGGGGCGCGCACTCTGCCGTGGCGGGGGCGGGCCGGTCGCGGGGAGCG	366077	370861	366027	366079	1	supercont1.25	AMSG_06073	365797	370861	None	3657	1738	9243	No_or_no_constitutive_exon
AGGTACGAGGGCGGGTGGCTGGGGCGCAGCAGGCGGCGGTGGGGGCGCAGGC	385253	385998	385203	385255	1	supercont1.25	AMSG_06078	385157	385998	None	3657	1738	9243	No_or_no_constitutive_exon
GATGGCTGGCTGGCGATATCGCGGGGGCCGGGGGGGGGGGGGGAGGACAGCG	386327	386634	386277	386329	1	supercont1.25	AMSG_06079	386229	386634	None	3657	1738	9243	No_or_no_constitutive_exon
CCGCGGCCGTGGTCGTGGTGGTGGCGGTCGTGGTGGCGGGGGCGGCGGAGAG	391571	393244	391521	391573	1	supercont1.25	AMSG_06082	391420	393244	None	3657	1738	9243	No_or_no_constitutive_exon
CGTGTGCGTGTGCGCGGAGAGAGAGACAAGACTCATGGTGGGAGGAGCAGGC	415434	415740	415384	415436	1	supercont1.25	AMSG_06092	414780	415740	None	3657	1738	9243	No_or_no_constitutive_exon
TCGCCACAAGCACCCTTGCCGGCTCCGTCGCCGCCCATCGACGGGCGCAGGC	10201	12171	10151	10203	1	supercont1.26	AMSG_06102	10129	12171	None	3657	1738	9243	No_or_no_constitutive_exon
CGGCAGGATGGGGAGCTGCGGCGGTGGGCGGCGGGCGAGGCGGCGGGCAGGT	11344	13181	13231	13179	-1	supercont1.26	AMSG_06103	11344	13235	None	3657	1738	9243	No_or_no_constitutive_exon
ACCGCTGGTGGGCATGATAGCTAGACGCCTGTACGGGGTGCGTGGGGTAGGG	19477	22917	22967	22915	-1	supercont1.26	AMSG_06107	19477	22999	None	3657	1738	9243	No_or_no_constitutive_exon
CTCAGATGGGTGCGGTGTGCGGTGCGGTGTGCGGTGTGAGGGGGTGGCAGGG	26535	28609	26485	26537	1	supercont1.26	AMSG_06108	26098	28609	None	3657	1738	9243	No_or_no_constitutive_exon
CCATCGCGGGCGGGTCCTGCACCCGCTGCCCGACTGGGCTGAGACTCGAGTT	49319	51229	51279	51227	-1	supercont1.26	AMSG_06120	49319	51673	None	3657	1738	9243	No_or_no_constitutive_exon
CCACCTATCCCTTGCCCACCATGGAACACACGCTCGCCCAGGGCATGCAGGT	71455	72223	71405	71457	1	supercont1.26	AMSG_11942	70609	72223	None	3657	1738	9243	No_or_no_constitutive_exon
GGTGAGCATGGTGACTCACTCAAGAAGGTGTTATGCTTGGGTGAGTGTAGGA	72936	73057	72886	72938	1	supercont1.26	AMSG_06129	72241	73918	None	3657	1738	9243	No_or_no_constitutive_exon
GTGGCGGTGGACGGCCGGCGGGTGCTGGTGGTGCTGGCGCGAGCGGGCAGGT	101890	103981	104031	103979	-1	supercont1.26	AMSG_06141	98184	104118	None	3657	1738	9243	No_or_no_constitutive_exon
AGGAGGGGACAGAGACTTAACAAGAGAATGGGCATAGGATGGGTGACGAGTA	105986	107168	105936	105988	1	supercont1.26	AMSG_11945	105769	107168	None	3657	1738	9243	No_or_no_constitutive_exon
GAGCCGCACTGCCTCGATGCGTTGCAGTGCTCGCCGGGCGCGGGCAAGAGAT	121631	122698	121581	121633	1	supercont1.26	AMSG_06150	121308	122698	None	3657	1738	9243	No_or_no_constitutive_exon
TCCCGAGATCCATGTTGACCAGTACCCACGGGGGATGGGTCGTGGGGGAGGA	154828	156419	154778	154830	1	supercont1.26	AMSG_06169	154587	156419	None	3657	1738	9243	No_or_no_constitutive_exon
GGAGGCCGGCGGCCACAACGTCGTGCGTCTGCAGCCGGCTGGGAACAGAGCT	169016	169924	169974	169922	-1	supercont1.26	AMSG_06174	169016	169976	None	3657	1738	9243	No_or_no_constitutive_exon
TACGGGCAGCGTCGACAGGGCCGGCGATGGGAGCGGCGGAGGGGGACGAGGA	187461	187713	187763	187711	-1	supercont1.26	AMSG_06184	187461	187774	None	3657	1738	9243	No_or_no_constitutive_exon
GGCGCCACCCGGACCTTTGGCGCGTCACAAGGCGCGGCGGCAGGGGGCAGCA	204034	204728	204778	204726	-1	supercont1.26	AMSG_11950	201073	209536	None	3657	1738	9243	No_or_no_constitutive_exon
TAGCCTCATCACTCTGCTGTGCCGATGTGGATGGCAGGGAGGATGGGAAGTT	214040	217236	213990	214042	1	supercont1.26	AMSG_06196	213211	217236	None	3657	1738	9243	No_or_no_constitutive_exon
CGCGTCGCTCGAGGCTGCGGTGGCGGTCGAAGAAGGCGCGCGAGGGGGAGCC	226847	226857	226797	226849	1	supercont1.26	AMSG_06199	221116	226857	None	3657	1738	9243	No_or_no_constitutive_exon
GTGTTGTGCCTGCGATGATGGAATCGCGGGTATGTTGGGTGCGGCGACAGTC	256783	257688	257738	257686	-1	supercont1.26	AMSG_06211	256783	258174	None	3657	1738	9243	No_or_no_constitutive_exon
CAAGACTGGGGCACCACCAACTTCATGAGTCCCCAGATGTGGGACGCAAGGG	272117	274029	274079	274027	-1	supercont1.26	AMSG_11951	268435	279583	None	3657	1738	9243	No_or_no_constitutive_exon
ACCCTACGTGGAAGGCATCCTTCAACTCAGGTCATTAACATGGGAGGGAGTG	283522	284960	285010	284958	-1	supercont1.26	AMSG_11952	283522	286869	None	3657	1738	9243	No_or_no_constitutive_exon
GTGTGGGTGTGGGCGATGACCTTCTGACTCACTCGAATATGGATGGGCAGAT	291243	292912	291193	291245	1	supercont1.26	AMSG_06223	290950	292912	None	3657	1738	9243	No_or_no_constitutive_exon
AAGGCCGGCACAGTGGTGATGATGGCTGGGATGGACAAGATGGGCATGAGCT	302622	303693	302572	302624	1	supercont1.26	AMSG_06229	302364	303693	None	3657	1738	9243	No_or_no_constitutive_exon
CTCGGCGGTGGTGCTTGCTCGGGGATGCCTGCGGGGACTGGGTGGGCTAGGT	308030	310581	310631	310579	-1	supercont1.26	AMSG_06231	308030	310657	None	3657	1738	9243	No_or_no_constitutive_exon
TCAAGCACAGAGACGGCAGGCGAGTTTGGGCTTTGTCCCGTGTGCGGGAGTG	311028	311725	310978	311030	1	supercont1.26	AMSG_06232	310945	311725	None	3657	1738	9243	No_or_no_constitutive_exon
GGCGAGCTCGAAGCGCGGCTGCGGGCAGAGCTCGAGGGTGAAAAGCCGAGTA	326662	331643	326612	326664	1	supercont1.26	AMSG_06238	323372	331643	None	3657	1738	9243	No_or_no_constitutive_exon
GCACATCTCGCCCACTAACCCCTCGCTCCCGTCCATGGTCGAAGTGGGAGGA	331459	332178	332228	332176	-1	supercont1.26	AMSG_06239	331459	332814	None	3657	1738	9243	No_or_no_constitutive_exon
GGCTGAAGGCGGATGCGTGGCTAACAGCGCGCTGAGGGGGAGGGCGGCAGCA	358450	363816	358400	358452	1	supercont1.26	AMSG_06249	358062	363816	None	3657	1738	9243	No_or_no_constitutive_exon
AGTTGACCGGCCGAGGGAGACCCGGCGCGGTGGGCGTGGGCCACAGGAAGGC	368283	369725	368233	368285	1	supercont1.26	AMSG_06251	368180	370850	None	3657	1738	9243	No_or_no_constitutive_exon
GGCGAGTGATCGATGATGACGGCCAAGGCGACGATGCTCGGTGGGAGAAGGC	401181	403361	401131	401183	1	supercont1.26	AMSG_11956	400288	404577	None	3657	1738	9243	No_or_no_constitutive_exon
CGGGGAAGCGGTATGCGGAGCGGAAGATGTAAAAGCTGCGGGCAGAGGAGGA	425644	425703	425594	425646	1	supercont1.26	AMSG_06272	425527	429952	None	3657	1738	9243	No_or_no_constitutive_exon
GACGATGACGGGCAGTTTTTTTTCTCCCCCCAAAACAAAAACAGGGGCAGAG	425739	426124	425689	425741	1	supercont1.26	AMSG_06272	425527	429952	None	3657	1738	9243	No_or_no_constitutive_exon
CTTTGGAGAGCTCGTGGACGTCGAGGCGGAGACAGCGCCGCGGGAAGGAGGC	23115	24538	24588	24536	-1	supercont1.28	AMSG_06284	23115	25030	None	3657	1738	9243	No_or_no_constitutive_exon
GTGTGTTTGTGGTGGCGGGTTGGGGACTGATTGGGTATATGGGGAGATAGTC	34669	35200	35250	35198	-1	supercont1.28	AMSG_11960	34669	40536	None	3657	1738	9243	No_or_no_constitutive_exon
TGCCAACCCCCCCCCCCCCCCCTCCCTCCCTCCCCTCCTTCGGGGATGAGCT	53128	54362	53078	53130	1	supercont1.28	AMSG_11963	52882	54362	None	3657	1738	9243	No_or_no_constitutive_exon
ACTGCTATCTTTCTGCGACCTGTTCACGCACTGCGTGCTGGGGCCATGAGCA	76881	78799	78849	78797	-1	supercont1.28	AMSG_11964	76881	81553	None	3657	1738	9243	No_or_no_constitutive_exon
CGGTCGCTGGTCTTCCCTCTGTCCGCGGCTGGTCGCTGGTCTGGGAGCAGTT	98723	102727	102777	102725	-1	supercont1.28	AMSG_06309	98723	103495	None	3657	1738	9243	No_or_no_constitutive_exon
TGAAAGGGCTGGTGGGGTATGTGCGTGTGTGTGTGTGGTGGTGGGGGTAGCG	120244	123831	123881	123829	-1	supercont1.28	AMSG_11968	119168	124225	None	3657	1738	9243	No_or_no_constitutive_exon
TGATGGGGCCGGTATTGCGTGGACATGGGTAGAGGTGGCGAAGGGAAGAGTG	131097	132656	132706	132654	-1	supercont1.28	AMSG_06324	131097	132682	None	3657	1738	9243	No_or_no_constitutive_exon
CGACTCACCAAGTTAGAGATGACGTGGCGGCCGGGCGAGCGGGGTTGCAGGT	142550	145018	145068	145016	-1	supercont1.28	AMSG_06331	142550	145602	None	3657	1738	9243	No_or_no_constitutive_exon
GCACTCATTTACTACTTGGATGCGATGAATGCGACTGGGTGGGCGGGCAGGC	192602	196473	196523	196471	-1	supercont1.28	AMSG_06350	192602	196692	None	3657	1738	9243	No_or_no_constitutive_exon
AGCTTGTTGCGCGCGGCGGGTCCAGCGTTCGGAGCTCGCGGGTGCAAAAGGG	208478	208497	208428	208480	1	supercont1.28	AMSG_06353	199997	208497	None	3657	1738	9243	No_or_no_constitutive_exon
AGACGGCAGCGAGCGGGTGGTAGTCGGGTGACGGGCGGGTGACGGGAGAGGC	217280	218146	217230	217282	1	supercont1.28	AMSG_06358	217094	218146	None	3657	1738	9243	No_or_no_constitutive_exon
CGGAGTACAGGGTCGGGCGGCGGCGGGGCGGGCGGTGGCGGTGGCGGGAGTA	225459	226327	226377	226325	-1	supercont1.28	AMSG_11971	223064	226600	None	3657	1738	9243	No_or_no_constitutive_exon
AGCGCACGGGCCACGTCCGCTGACGGACAGGCCACGGGGAGGAGCAAAAGGG	231163	231749	231113	231165	1	supercont1.28	AMSG_06366	231053	231749	None	3657	1738	9243	No_or_no_constitutive_exon
GGCGAGTGGACTCACGGTAAGAGGGCAATTATCGGGCTTGGGGAGCACAGGT	244620	245251	244570	244622	1	supercont1.28	AMSG_06370	244047	245251	None	3657	1738	9243	No_or_no_constitutive_exon
CTTTATGGTTGTGGGCTGGTATCGGGTTCGGGAACGCGGTTTGGGGACAGTG	245802	248082	245752	245804	1	supercont1.28	AMSG_06371	245481	248082	None	3657	1738	9243	No_or_no_constitutive_exon
GGCGCCGCGGTTGCCGCCAACGGCGCGCTTTACACTTGGCGGTGGGAAAGTC	252224	253469	253519	253467	-1	supercont1.28	AMSG_06374	250704	254521	None	3657	1738	9243	No_or_no_constitutive_exon
GTGGGCGGGACTGGCGGCGTGCGAGGTCGTGGGTATGGGGCGGGGCGCAGGG	262178	263506	263556	263504	-1	supercont1.28	AMSG_11974	262178	265785	None	3657	1738	9243	No_or_no_constitutive_exon
CATGCCCGCCAAAGATGTCGACTCACTGCGTGTACCGAGTGTGGGTGTAGGC	276235	276572	276185	276237	1	supercont1.28	AMSG_11975	274445	276572	None	3657	1738	9243	No_or_no_constitutive_exon
GGGGGGGTCGATGCGGGATGGGGACTTGGTTGGCGGTGGGGAGCATGTAGAT	291423	295337	295387	295335	-1	supercont1.28	AMSG_06395	291423	295751	None	3657	1738	9243	No_or_no_constitutive_exon
GCCCGCGGAAGCAGCGGAAGCGTCATGAGCGAGGACGGCGGCGGGGTAAGCG	300191	300209	300141	300193	1	supercont1.28	AMSG_06398	299673	300209	None	3657	1738	9243	No_or_no_constitutive_exon
GCTCGGCTGGTTGTGTGGCTGTGGCTTGCGGTGGTGGGCGCGGGGTGCAGTC	302227	303484	303534	303482	-1	supercont1.28	AMSG_06400	302227	303785	None	3657	1738	9243	No_or_no_constitutive_exon
CGTCTCAGGCGCGAGAGATCAACTCGAGCCGCCCGGGCCGGGATCAGCAGAC	356297	356775	356247	356299	1	supercont1.28	AMSG_06426	352926	356775	None	3657	1738	9243	No_or_no_constitutive_exon
GCGGAGAGGGTTATGGGGATTGTGTGGAACGATGACGGGACCGGGGATAGAG	356928	357912	357962	357910	-1	supercont1.28	AMSG_06427	356928	358221	None	3657	1738	9243	No_or_no_constitutive_exon
CGGCCACCCTCGGCCTGCTCGACCTGCTCGCCACACGCTGGGCGCGCGAGCC	370591	371686	370541	370593	1	supercont1.28	AMSG_06432	368846	371686	None	3657	1738	9243	No_or_no_constitutive_exon
CTCTTTGCTGGAAGGCATGCCGCTGTGTGGGTCGTCCAAAGTCGGGGCAGTC	408270	410969	411019	410967	-1	supercont1.28	AMSG_06441	406756	412909	None	3657	1738	9243	No_or_no_constitutive_exon
AACGACAGTGGAGGAGCTGGCAGCGGGGAGAACGGGGGCGGGGGTAGTAGGC	419967	420039	419917	419969	1	supercont1.28	AMSG_06445	417235	420039	None	3657	1738	9243	No_or_no_constitutive_exon
CATGGGACTCATACGAGGTAGCATTCTGGCGATGTGGGATACGGGCACAGGC	8834	9181	8784	8836	1	supercont1.33	AMSG_06450	8567	9181	None	3657	1738	9243	No_or_no_constitutive_exon
GCAGTGACTCACGTGGAAGCGAGGAACGGGTGTGTGTACCGGGCGTGTAGCG	9361	12492	12542	12490	-1	supercont1.33	AMSG_06452	9361	12713	None	3657	1738	9243	No_or_no_constitutive_exon
GCGCGCACGTGTGTGTGGGGTGGGGGGGGGGGGGGGGGGGAGGGCGACAGTC	23209	23313	23363	23311	-1	supercont1.33	AMSG_06458	23025	24109	None	3657	1738	9243	No_or_no_constitutive_exon
CGGCAGCAACTTACAGATAGGGGGCTGGCACGGTGGGGTGATGGGGGTAGGC	23025	23114	23164	23112	-1	supercont1.33	AMSG_06458	23025	24109	None	3657	1738	9243	No_or_no_constitutive_exon
AGCTGAAGCTGGAACTGGAACTGGAGCAGCGACGACAAAGGCGGGGGAAGAG	31665	32501	32551	32499	-1	supercont1.33	AMSG_06462	31665	33064	None	3657	1738	9243	No_or_no_constitutive_exon
ATGGCATGGAGAAGGGGAGAAGACTCATGAAGAGGTTTGGAGGGAGATAGGC	44288	44509	44559	44507	-1	supercont1.33	AMSG_06465	42891	44846	None	3657	1738	9243	No_or_no_constitutive_exon
AAGGCTGACCTCCTCGACTTTTACGACTGCACTCCGGGCGAGGAAAACAGCT	42891	43059	43109	43057	-1	supercont1.33	AMSG_06465	42891	44846	None	3657	1738	9243	No_or_no_constitutive_exon
TGTGATGTGTGCGTCAAATGTGGCGGTGGTGGCTGGGTGTGGGTGGACAGCA	45022	46945	46995	46943	-1	supercont1.33	AMSG_06466	45022	48008	None	3657	1738	9243	No_or_no_constitutive_exon
GCGAAGGACTTACATAGGGTGGTGGGGTATGTATGCATGTGGGCGCGCAGTC	52537	52570	52620	52568	-1	supercont1.33	AMSG_06470	51875	52888	None	3657	1738	9243	No_or_no_constitutive_exon
TTCTCGGCGCGATGGGTACGGGCACGATGTGGGCCGGGAGGGGAGAACAGGG	83592	85959	86009	85957	-1	supercont1.33	AMSG_11981	83592	87496	None	3657	1738	9243	No_or_no_constitutive_exon
CTGGTGCTGGCGAGAGCGAGCTGATGATGGATGGCCGACCGGGGGCGGAGAC	97316	98021	98071	98019	-1	supercont1.33	AMSG_06486	97316	98456	None	3657	1738	9243	No_or_no_constitutive_exon
TGGGGAAGGTATGTTCTCTCCAGGAGGGGGGGGGGGGGGGGGGGGGATAGGG	122407	125127	122357	122409	1	supercont1.33	AMSG_06494	122297	125127	None	3657	1738	9243	No_or_no_constitutive_exon
GCTGTCTCCTGTCATACCGATCACGATGTGCGGCCCATCTGGGACCGTAGAG	132347	132876	132297	132349	1	supercont1.33	AMSG_06495	132102	133259	None	3657	1738	9243	No_or_no_constitutive_exon
GGGGAGATAAGGGGGGACATGGCTCACACATGGGAATGGGGAGGGAGTAGTT	152574	154718	152524	152576	1	supercont1.33	AMSG_06504	152173	154847	None	3657	1738	9243	No_or_no_constitutive_exon
GGCTGTGGCTGTGGCTGTGGCTGTGGTGGTTGTGCTGGCGGCTGTGGGAGCT	166345	167937	167987	167935	-1	supercont1.33	AMSG_06509	166345	169008	None	3657	1738	9243	No_or_no_constitutive_exon
TGGTGGCTGGTGATGGCTGTTGGTCGTCATCATGGGGGGATGATGGAGAGTA	197178	198329	197128	197180	1	supercont1.33	AMSG_06517	196798	198329	None	3657	1738	9243	No_or_no_constitutive_exon
CGGTGGTGGCAGTGGCAGCGGCAGCGGTGGTTGTCGACGGGAAGCTGCAGGG	276591	277638	277688	277636	-1	supercont1.33	AMSG_06540	276591	278972	None	3657	1738	9243	No_or_no_constitutive_exon
ACTCCCCGGCGGCATGGGTCGACTGTCCCCCGGCGGCGCGGGCGGGTGAGCT	285971	286890	286940	286888	-1	supercont1.33	AMSG_11987	285971	288202	None	3657	1738	9243	No_or_no_constitutive_exon
GGGAAGCATAGTGGGACTGACACGGGGCGGATGGATGGGCGTGCGGGCAGAC	297280	298359	298409	298357	-1	supercont1.33	AMSG_06549	297280	298542	None	3657	1738	9243	No_or_no_constitutive_exon
TTTGCTTCAATGTGGGTGCCAAAGGAGATGTGGCGGCGCGGGCCAAGCAGCT	300889	300915	300839	300891	1	supercont1.33	AMSG_06550	298990	300915	None	3657	1738	9243	No_or_no_constitutive_exon
GACGGGGACGGGGACGCGGACGGGAACGGGGCCGGGGCCGGGGCGGCCAGCC	300969	302272	302322	302270	-1	supercont1.33	AMSG_06551	300969	302834	None	3657	1738	9243	No_or_no_constitutive_exon
CCTCTCCCGCACGCGCCCTCCATGTCTGGGCTGGTGGGCCGACGGAAGAGCA	311893	312769	311843	311895	1	supercont1.33	AMSG_11988	308233	312769	None	3657	1738	9243	No_or_no_constitutive_exon
GACTGGTTCCGAAGCCGACTGCGTAGTTGGGGCACTCACGAGACCGGGAGCG	319659	320503	319609	319661	1	supercont1.33	AMSG_11989	318165	320503	None	3657	1738	9243	No_or_no_constitutive_exon
GACTGGGCGGGGTCGGTGGCTGGCTGGGCGCGGCTGGGCGACGACAACAGAT	348138	348573	348623	348571	-1	supercont1.33	AMSG_06570	348138	348960	None	3657	1738	9243	No_or_no_constitutive_exon
GAAGGGAGGTCTATGACTCACACAGTGTGGTGGCGGTGTTGGGTGGACAGGC	350196	350239	350289	350237	-1	supercont1.33	AMSG_06571	349092	351000	None	3657	1738	9243	No_or_no_constitutive_exon
CGGCTCGCTCCGGTCGGGAAGCTGCGATGAGGCTTGGTGGTGGGGTGGAGAT	370626	371634	370576	370628	1	supercont1.33	AMSG_06582	370299	371634	None	3657	1738	9243	No_or_no_constitutive_exon
TGACCGAGCTTGCGGGCGTGGTGGGCAGGGCGGGGGCGGGGGAAGCGGAGGT	377424	377976	377374	377426	1	supercont1.33	AMSG_11992	377091	377976	None	3657	1738	9243	No_or_no_constitutive_exon
GTTGGATGGGGGACTCATGGGTGTGGATGGGATGTGGGCATGATGAGTAGTG	389716	390225	389666	389718	1	supercont1.33	AMSG_06588	389418	390225	None	3657	1738	9243	No_or_no_constitutive_exon
AACGGGCATCTGGATGTGGTGCGGTGGCTGGGGGCGAGGGCGGGGCGGAGGT	406703	406772	406653	406705	1	supercont1.33	AMSG_06595	406076	407691	None	3657	1738	9243	Yes
TCGCTGCGTCCAACGGCCATCTGGATGTGGTGCGGTGGCTGGTGGGCGAGGG	406998	407079	406948	407000	1	supercont1.33	AMSG_06595	406076	407691	None	3657	1738	9243	Yes
AACGGGCATCTGGATGTGGTGCGGTGGCTGGCGGGCGAGGGCGGGCGGAGGT	407111	407691	407061	407113	1	supercont1.33	AMSG_06595	406076	407691	None	3657	1738	9243	No_or_no_constitutive_exon
GAGAGTAGCAGCATGGCGAGTGGAGCAGGGGGGATGGGGGGATGGTGTAGAC	12313	14109	12263	12315	1	supercont1.30	AMSG_06602	12218	14109	None	3657	1738	9243	No_or_no_constitutive_exon
TGTCTGGTGGTGTCGGCGTGGCCTTGTGTGCGGCGGGAGACGGGCGACAGTG	14832	15254	15304	15252	-1	supercont1.30	AMSG_06603	14170	15676	None	3657	1738	9243	No_or_no_constitutive_exon
ATCAAGCCGCCAAAGGGCGTGCTGCTGTACGGCCCCCGGGGACGGGCAAGAC	14170	14800	14850	14798	-1	supercont1.30	AMSG_06603	14170	15676	None	3657	1738	9243	No_or_no_constitutive_exon
CGGGGCAAACTCACATGTGCATTGAATGTATGGACGCATGGGTGGTGTAGGT	23725	25569	25619	25567	-1	supercont1.30	AMSG_06608	23725	26194	None	3657	1738	9243	No_or_no_constitutive_exon
TTCGCCGGACTCGTTCTCGTTGGTGCTCTGGCTTGGCTGGGGCGGTCAAGGG	26563	27670	26513	26565	1	supercont1.30	AMSG_06609	26478	27670	None	3657	1738	9243	No_or_no_constitutive_exon
TGTCTACCCCAACCGAACATGGCTCATCATGTGGGGCGCATTGGGAGGAGTG	37312	37353	37262	37314	1	supercont1.30	AMSG_11997	35221	39919	None	3657	1738	9243	No_or_no_constitutive_exon
GGGCCAGGGTCAGGGGCAGGGCCAGGGGCAGGGCCAGGGGCAGGGACAAGGC	44901	45887	44851	44903	1	supercont1.30	AMSG_06618	44711	45967	None	3657	1738	9243	No_or_no_constitutive_exon
AGGCGGCGGTGGCGGCAGAGGCGCAGGCGGCGGCTAGGGCGCAGAAGCAGGC	45140	45967	45090	45142	1	supercont1.30	AMSG_06618	44711	45967	None	3657	1738	9243	No_or_no_constitutive_exon
CGAAGCGACGAGAACGACTCACAGACGACATGTGGGGGGGGGGGGGACAGGC	55300	58606	55250	55302	1	supercont1.30	AMSG_06622	54436	58606	None	3657	1738	9243	No_or_no_constitutive_exon
ACGTCAAGAAGAGGCCAGAGGCGAGATCGGAATGGGGTTGGGAGGATCAGCA	59901	61191	61241	61189	-1	supercont1.30	AMSG_06624	59901	61421	None	3657	1738	9243	No_or_no_constitutive_exon
TCCCGGAACGCATCCTCCGACGCTTGCCGAGTCACCTGCGGGATGGGCAGAC	78573	80785	78523	78575	1	supercont1.30	AMSG_06630	72537	80838	None	3657	1738	9243	No_or_no_constitutive_exon
GCCAGTGCGGGCTTGTCGATGGAGTGTACGCCTGTCGCCGATGCGGGGAGCG	80810	80838	80760	80812	1	supercont1.30	AMSG_06630	72537	80838	None	3657	1738	9243	No_or_no_constitutive_exon
CGCAGACGAGCAGAGCAGGGCGGCGAGGCATGTCGTCGTTGCGGGGGAAGAA	104324	112362	112412	112360	-1	supercont1.30	AMSG_12001	104324	113799	None	3657	1738	9243	No_or_no_constitutive_exon
GGGAAGGCACGGCGGAGAACTTATTACAGTTGCGGATACTGGGGAGACAGAC	115573	116199	115523	115575	1	supercont1.30	AMSG_06644	115425	116199	None	3657	1738	9243	No_or_no_constitutive_exon
CTTGCATGGCGCCCGACTTACAGAGGCAAAACAACGGGAGGGGGATGCAGAA	118156	119852	119902	119850	-1	supercont1.30	AMSG_06646	118156	120447	None	3657	1738	9243	No_or_no_constitutive_exon
CAGGAACCATTGGTTTGGTGTCAAGTGCCACAACCCGGGTGTGGCTGGAGCG	133302	133721	133771	133719	-1	supercont1.30	AMSG_12002	133302	135540	None	3657	1738	9243	No_or_no_constitutive_exon
GCTGTGTGTGGTGTGTATGTGTGTGGGTCGTGGGGCCGGTGGGCGAGCAGGA	183367	187387	187437	187385	-1	supercont1.30	AMSG_06677	183367	187586	None	3657	1738	9243	No_or_no_constitutive_exon
AGGAGGAGGAGGAGGAGGAGGAGGAGGAGGTGGTGGTGGTGGGAATGGAGAC	204543	204749	204493	204545	1	supercont1.30	AMSG_06686	204299	206769	None	3657	1738	9243	No_or_no_constitutive_exon
CGACTGGGGCTGGAACGATGCCGGCGCAATCGATGTGTGATGTGGGACAGAG	221293	222208	221243	221295	1	supercont1.30	AMSG_12007	218907	222208	None	3657	1738	9243	No_or_no_constitutive_exon
GTGTGTGTGTGGTGTGTGTGTGTGGGTTGGGGGGGGGGGGGGGGGCACAGAA	223754	224708	224758	224706	-1	supercont1.30	AMSG_06695	223754	224857	None	3657	1738	9243	No_or_no_constitutive_exon
GTGTGACTCACTGCCTCTGGTTTGTGGCTTGTGTGATGCGGGTTGAACAGAC	227584	228735	228785	228733	-1	supercont1.30	AMSG_06698	227584	229251	None	3657	1738	9243	No_or_no_constitutive_exon
GGACGGGACACGGACTGGGCACGGGGACGGGGCACGGACTGGACGGGCAGCC	238887	239772	238837	238889	1	supercont1.30	AMSG_06704	238570	243899	None	3657	1738	9243	No_or_no_constitutive_exon
GCCAGTCGTGGTTGAGAGGCTGTCACCAGTGGCTGTGGGTGAAGAGTCAGCG	239801	241998	239751	239803	1	supercont1.30	AMSG_06704	238570	243899	None	3657	1738	9243	No_or_no_constitutive_exon
CTCGACGTGGGTGGCGTCGTCTGGCGCCGATCCGTACATCTTTGAGGGAGTC	243925	243977	244027	243975	-1	supercont1.30	AMSG_06705	243925	245064	None	3657	1738	9243	No_or_no_constitutive_exon
CTGCGCTTGGTCCTCGCCCTCTTCTTCAGGTCGGTAGAAGTGGTGGGCAGTG	246911	248415	246861	246913	1	supercont1.30	AMSG_06707	246825	248415	None	3657	1738	9243	No_or_no_constitutive_exon
TGAACAGCAAGGCTATGTGGGTTGTTCCGCAGTTCAAAGTTGGGCGCGAGGT	256810	256832	256760	256812	1	supercont1.30	AMSG_06711	255307	256832	None	3657	1738	9243	No_or_no_constitutive_exon
GTCAGAACGGCCTCCAAAACTGCAGCGGGCCCTGGGCGCGACGCGGGGAGCG	266288	266620	266670	266618	-1	supercont1.30	AMSG_06717	266288	267503	None	3657	1738	9243	No_or_no_constitutive_exon
GGGCACGGTGGCGGTGGCGGTGGGCGTGGTGGGCGTGGTGGGCGTGGCAGCG	274621	275646	275696	275644	-1	supercont1.30	AMSG_06721	274621	275773	None	3657	1738	9243	No_or_no_constitutive_exon
GACCATGGAAACTTATATAGGGTGGTATCGGGTTTGGATGACGTGGGTAGAC	297433	298388	297383	297435	1	supercont1.30	AMSG_06732	297119	306100	None	3657	1738	9243	No_or_no_constitutive_exon
GCGAACAAATGGGTGGCGACGGTTGGGCGATTCGGTGCTGGCGTGGGCAGTT	324572	325604	325654	325602	-1	supercont1.30	AMSG_06740	323746	326111	None	3657	1738	9243	No_or_no_constitutive_exon
CCGGTGGTGGCCCGCCGCCTCCGCCAGCCCCGCCTCCATCGTCGGGCAAGAA	323746	323878	323928	323876	-1	supercont1.30	AMSG_06740	323746	326111	None	3657	1738	9243	No_or_no_constitutive_exon
TCTATGACTCGGCTTCGGTCAAGGCCTCCCACCTGCATGTGAGGGAGAAGGC	334600	335608	334550	334602	1	supercont1.30	AMSG_06744	332360	335608	None	3657	1738	9243	No_or_no_constitutive_exon
GTCGTCGATGGCGGCGACACGCTCCCGTCCCACTGCGCGTCGGGCGAAAGAG	363168	365254	363118	363170	1	supercont1.30	AMSG_06753	362810	365254	None	3657	1738	9243	No_or_no_constitutive_exon
TGCCCCGGCCCAGAGATCACGAGTCCGCGCCCATGCTGTGGGAGGGACAGGG	365154	366427	366477	366425	-1	supercont1.30	AMSG_06754	365154	366559	None	3657	1738	9243	No_or_no_constitutive_exon
AGCTCGATGCTGGAAACGAATGGAGCTGGAACTTGGGGTGGGGTGTATAGTC	370927	371707	370877	370929	1	supercont1.30	AMSG_06755	367663	373426	None	3657	1738	9243	No_or_no_constitutive_exon
CCAGCGGGTTTTGCCGAACCGTTCGAAACTTCGGTGTCTCCGGTGGGAAGCC	376054	376473	376004	376056	1	supercont1.30	AMSG_06757	375998	378740	None	3657	1738	9243	No_or_no_constitutive_exon
TGAATTTCATGCACTCCGTCCGTCATGTACTCACCAGGGGAGCAAAACAGGT	383760	385425	383710	383762	1	supercont1.30	AMSG_06760	383537	385425	None	3657	1738	9243	No_or_no_constitutive_exon
CTAGCCCTGGTGCAGACCATTGGCGTCGCAAGGGCGATGGGCGTGGAGAGTG	396115	397963	396065	396117	1	supercont1.30	AMSG_06766	395585	397963	None	3657	1738	9243	No_or_no_constitutive_exon
TTGGCTGATACTCACCGGCAAAAGAGCGGTGGATGCGGTGGGGAGAACAGGC	5547	8349	8399	8347	-1	supercont1.29	AMSG_06771	5547	8640	None	3657	1738	9243	No_or_no_constitutive_exon
CAGCTTCCCTCCGCGACCACTTTGCCGCCGCCCAATGACAACGGGAGCAGCG	84639	86886	84589	84641	1	supercont1.29	AMSG_06802	83459	86886	None	3657	1738	9243	No_or_no_constitutive_exon
AGGCCCGGACAGACGACGATGAGCCAAGAGGGAGAGGGCATGGGTGAGAGTC	115760	116577	116627	116575	-1	supercont1.29	AMSG_06817	115760	118226	None	3657	1738	9243	No_or_no_constitutive_exon
AAGCTGTATGTGTTTTGGGCGGAGTGGGTAGTCTGCCGCGGGCGTCAGAGGC	119551	120555	120605	120553	-1	supercont1.29	AMSG_06819	119551	120744	None	3657	1738	9243	No_or_no_constitutive_exon
ACCCGTCGCAGCGGTGTAGGGTGGGGCATGGGGAGCAGGGAAGGAGCAAGCA	122269	126545	122219	122271	1	supercont1.29	AMSG_06820	121361	126594	None	3657	1738	9243	No_or_no_constitutive_exon
AGAAACCCCTCCGGGACGCATCGATGCCTCTGTGTGCGGGTGGGATGAAGGC	153571	157055	153521	153573	1	supercont1.29	AMSG_12014	149390	157055	None	3657	1738	9243	No_or_no_constitutive_exon
CATGCTGCGGCAGGGACAGTATGCAGCGCGGATTGGGAGCGGGGCGCCAGTC	157829	158080	158130	158078	-1	supercont1.29	AMSG_06832	157829	158945	None	3657	1738	9243	No_or_no_constitutive_exon
CTCCAGCCAGCCAGCACCCGAGTACGGGCAAGGCAGTGTAGGGTGTGGAGTA	163288	165459	165509	165457	-1	supercont1.29	AMSG_06834	163288	166268	None	3657	1738	9243	No_or_no_constitutive_exon
GCCGGCTGTCCGCTCCCGATCACGCCGTATGCGTGTGCGGGTGGTGAGAGTG	166871	167896	167946	167894	-1	supercont1.29	AMSG_06836	166871	169091	None	3657	1738	9243	No_or_no_constitutive_exon
CCGGAGCCAGAGTCGGAGCCCGAGTCGGGGATGGGGCGTGGGCGGTGAAGGC	183128	184225	184275	184223	-1	supercont1.29	AMSG_06844	183128	184469	None	3657	1738	9243	No_or_no_constitutive_exon
CAAAGAGATAGACAGGGAGGGTCCAAAGCAAAGGCGTAGGGACTAAGCAGAT	203819	205380	203769	203821	1	supercont1.29	AMSG_06854	203622	205380	None	3657	1738	9243	No_or_no_constitutive_exon
GACTTGGAGCGGTGACACCCTTTGGAATGGGCGCCATGACGCTGTGGGAGGG	212216	214377	212166	212218	1	supercont1.29	AMSG_06857	211692	214377	None	3657	1738	9243	No_or_no_constitutive_exon
CTGCAGGACGTGCGGCCGACGTTTTTAACGGGTACCCGCGGGTGTGGGAGGA	213488	214679	214729	214677	-1	supercont1.29	AMSG_06858	213488	215865	None	3657	1738	9243	No_or_no_constitutive_exon
GGCGCACACGGCGCCAAAGCCCACGTTGTACACTTTGCACCCGGGGAAAGGG	218185	218480	218530	218478	-1	supercont1.29	AMSG_06859	216126	219421	None	3657	1738	9243	No_or_no_constitutive_exon
AGAAGGTGGGGAGGATGAGGACCAGGGGCTGGCCAACGGCGGGCGGGGAGGC	233128	234551	234601	234549	-1	supercont1.29	AMSG_06867	233128	234705	None	3657	1738	9243	No_or_no_constitutive_exon
GCAGGGGCCGGAGGGATTGGAGGGAGCCGGGCGACGGGGCGTCGGGGCAGAT	235361	236187	236237	236185	-1	supercont1.29	AMSG_06868	235361	236396	None	3657	1738	9243	No_or_no_constitutive_exon
CGGGCTGGTGCTGGGCGGAACGGGTATGTGTAAACGGGAGGGGGGGGTAGGT	270669	271706	271756	271704	-1	supercont1.29	AMSG_06882	270669	272008	None	3657	1738	9243	No_or_no_constitutive_exon
CACGTACACCATGCGCGCGGGACGGTCGTCGCTGGCGGCTGTGCGGGCAGTC	276292	278646	278696	278644	-1	supercont1.29	AMSG_06885	276292	279149	None	3657	1738	9243	No_or_no_constitutive_exon
GGTGGAGCGAGGACGGATGCCAGGTTGCGTCTGTTGAGCGGGGGTGGCAGTA	284459	284938	284409	284461	1	supercont1.29	AMSG_06887	281198	286178	None	3657	1738	9243	No_or_no_constitutive_exon
GTAGCATTTGCTTTTGTCTTGCTTGTTGTGGGGCGGTGTGAGGGTGGTAGTG	313511	314907	314957	314905	-1	supercont1.29	AMSG_06897	313511	315328	None	3657	1738	9243	No_or_no_constitutive_exon
GAGATGGGGGTGGTGTCCGTGGTGTGGTCTATATCACAGTCGGGGCACAGAA	323143	324325	323093	323145	1	supercont1.29	AMSG_06900	322949	324325	None	3657	1738	9243	No_or_no_constitutive_exon
CGGCGGTGGCGGTGGCGGTGGCGGTGGCGGTGACGGGCGAGGGGGGATAGCG	324774	325831	324724	324776	1	supercont1.29	AMSG_06901	324432	325831	None	3657	1738	9243	No_or_no_constitutive_exon
CGGAACACTATGCTGCTGCTTATTGCGTCATTTGTGGCTCGTGCGGGGAGAA	328674	330219	328624	328676	1	supercont1.29	AMSG_06903	328429	330219	None	3657	1738	9243	No_or_no_constitutive_exon
TGGTGATGGTTGTCGGGGCGGTCGTTGTCGCGGCGGGAGGGAGGGGTTAGCG	330082	331044	331094	331042	-1	supercont1.29	AMSG_06904	330082	331438	None	3657	1738	9243	No_or_no_constitutive_exon
CCACCCGACGCGACCAAGACGGCGGCGCAGGTTTGGGGGTGGGCGACGAGGT	335962	335986	335912	335964	1	supercont1.29	AMSG_06905	333157	335986	None	3657	1738	9243	No_or_no_constitutive_exon
GGTATAGGGAAGGCACACGCGACTGCATTTCGACTTTGGGGGAACACAAGGA	364700	365164	365214	365162	-1	supercont1.29	AMSG_12019	364700	365946	None	3657	1738	9243	No_or_no_constitutive_exon
CGTCGATTAGTGGCGGACTCTGAAGCAGGAGCGGCCGGGGATGACGGGAGCC	390917	392547	390867	390919	1	supercont1.29	AMSG_12020	389054	392547	None	3657	1738	9243	No_or_no_constitutive_exon
GGTGTTTTGCCCGCGTCCTCGCTCCAAGCAGCGAGTCGGGGCGAGACCAGGT	394668	394733	394618	394670	1	supercont1.29	AMSG_06936	394500	395028	None	3657	1738	9243	No_or_no_constitutive_exon
AATGGTCTTGATCCACGGGTCGCATGCGAGCTTGACGGTGCATGCGGGAGCG	394841	395028	394791	394843	1	supercont1.29	AMSG_06936	394500	395028	None	3657	1738	9243	No_or_no_constitutive_exon
TGGCATGCACGCATGGATGGATGGACGACGTATTGGGGGATGGATAACAGGG	18486	19761	18436	18488	1	supercont1.32	AMSG_06947	17955	19761	None	3657	1738	9243	No_or_no_constitutive_exon
GGCGACGTGTCGGTGACTACGTGGCTGCGGTGGACGACGGCGGTGGGCAGAC	26428	26683	26733	26681	-1	supercont1.32	AMSG_06951	26428	26981	None	3657	1738	9243	No_or_no_constitutive_exon
GATCGATCAGCGGACGGGCGGTGCTGGTGGTGGTGGAGGGAAGGGGGGAGGG	27053	28482	28532	28480	-1	supercont1.32	AMSG_12021	27053	29920	None	3657	1738	9243	No_or_no_constitutive_exon
CTACTTGGCTCTGTTGCTGTGGGGCTACGGTGGTGGGTGGGCGCGGACAGCA	53273	53596	53646	53594	-1	supercont1.32	AMSG_06966	53273	54185	None	3657	1738	9243	No_or_no_constitutive_exon
AAGGGGGTATGGGCAGGGAGCGAGTGACTCACCTGGTGGAGGGAGTATAGAG	96397	96571	96621	96569	-1	supercont1.32	AMSG_06983	96397	97090	None	3657	1738	9243	No_or_no_constitutive_exon
TGACGTCGCTGAGGCGTGTGAGGCTGCGGCAGTGCGACGATGGGGCGGAGCG	118189	118308	118139	118191	1	supercont1.32	AMSG_12024	115363	119741	None	3657	1738	9243	No_or_no_constitutive_exon
AGCAGACATGGCGGCAGCAGGGGCAGGAGCGGGCGCGGGAGCAGGGACAGGG	118577	119741	118527	118579	1	supercont1.32	AMSG_12024	115363	119741	None	3657	1738	9243	No_or_no_constitutive_exon
GCGGGCTCACGTGCGGGCTCGCGCGCGGGCTCGCGGGTGGGCGGGCGGAGCC	127185	127924	127974	127922	-1	supercont1.32	AMSG_06993	124405	139193	None	3657	1738	9243	No_or_no_constitutive_exon
TATGATGGACATGGATGGTCTGATCGGCGGGGTGTGGGGTGGGCGGACAGTC	144618	148185	148235	148183	-1	supercont1.32	AMSG_06996	144618	148341	None	3657	1738	9243	No_or_no_constitutive_exon
TGGTGGTGGTGGTGGTGGTCGGGGCGGACGGGGCGGACGACGGCGGGCAGTG	166312	166989	167039	166987	-1	supercont1.32	AMSG_07004	166312	167343	None	3657	1738	9243	No_or_no_constitutive_exon
GGTACCTCGCCCTAGAAGTGGCTGGGGGTGGCTGGGGGTGGCTGGGGTAGCC	185311	185319	185261	185313	1	supercont1.32	AMSG_07012	184945	186108	None	3657	1738	9243	No_or_no_constitutive_exon
TCACTATGGGCGGGTGATGGCAGAGTGGGGAGGCGATGCGACTGCGGGAGCG	185947	187081	187131	187079	-1	supercont1.32	AMSG_07013	185947	187487	None	3657	1738	9243	No_or_no_constitutive_exon
CCGCGGAGCGACTCACTTGCAAGCGAGGGCGTGGGGCGGATGGGGAGCAGTG	188995	190226	188945	188997	1	supercont1.32	AMSG_07014	188607	196489	None	3657	1738	9243	No_or_no_constitutive_exon
AGCTGACAACTGCCGGCGGCAAAGGCGGCTTGCGCGGCGGGCGGGGAGAGGC	215842	215928	215792	215844	1	supercont1.32	AMSG_12026	215676	219826	None	3657	1738	9243	No_or_no_constitutive_exon
CTTGCGCGGGAGCCAGAGAGAGAGCTGCGACGGTGCGGTGCGGGCGGTAGTG	217691	218805	217641	217693	1	supercont1.32	AMSG_12026	215676	219826	None	3657	1738	9243	No_or_no_constitutive_exon
GGGGGAAGGGCATGGCTAACAGTCAAGGTGGTGTGTGTGGAGGGAGGTAGCG	233879	235239	233829	233881	1	supercont1.32	AMSG_07031	233607	235239	None	3657	1738	9243	No_or_no_constitutive_exon
TGAGAAAGATGTTTGACTGACGAGAGGCGGCGGACGGGGAGGGGGAGTAGAT	238718	239742	239792	239740	-1	supercont1.32	AMSG_07034	238718	240188	None	3657	1738	9243	No_or_no_constitutive_exon
TCGGCGACTCACAGGATGGAGGCATGGGCTGGCCTCAGGGAGGGTGATAGCT	242202	245334	242152	242204	1	supercont1.32	AMSG_12028	241791	245399	None	3657	1738	9243	No_or_no_constitutive_exon
GGCGACTCACGCGTGTCGGTGTCGCATGTGTGGTGGGGGCCGGAGCACAGCA	256033	256787	255983	256035	1	supercont1.32	AMSG_07039	255621	256787	None	3657	1738	9243	No_or_no_constitutive_exon
AGCAGTAGGGGCAAGCATGGGTGTGGCTGGGTGTGCAGGGCGGGTTGGAGCA	288879	289491	289541	289489	-1	supercont1.32	AMSG_12032	288879	291863	None	3657	1738	9243	No_or_no_constitutive_exon
GTTTCGGCCGTGCCTCTCGGCTCTGTACACGCGCGGTCGGGCGGGGCGAGTT	325884	325915	325834	325886	1	supercont1.32	AMSG_07069	324758	325915	None	3657	1738	9243	No_or_no_constitutive_exon
TGGCGGTGCAGCCAAGGACGCGTGCGGGTGTGCTTCGGCGACGGGCGGAGCT	326410	328364	328414	328362	-1	supercont1.32	AMSG_07070	326410	333195	None	3657	1738	9243	No_or_no_constitutive_exon
CGGAGGCGGGGGCGGAGGTGGAGGTGGAGGTGGAGGTGGGAGTGGTGGAGGC	335371	335959	335321	335373	1	supercont1.32	AMSG_07071	333432	336853	None	3657	1738	9243	No_or_no_constitutive_exon
TTCCGACCCGCGGCGGTTGGACGGGCGTGTGGGGACGGGCGCGGGGACAGGG	351935	352504	351885	351937	1	supercont1.32	AMSG_07078	351854	352957	None	3657	1738	9243	No_or_no_constitutive_exon
CACGTACACGCAGCTCGAAGATGCAAAGCACGTGTTTTTGTGGGACGGAGCG	363735	364411	363685	363737	1	supercont1.32	AMSG_07082	358328	365121	None	3657	1738	9243	No_or_no_constitutive_exon
GCGCCAAACGAGCGCGATGCCTGCGGTGTTTGCTTTGGCGACGGGGCCAGCT	373302	374466	374516	374464	-1	supercont1.32	AMSG_07085	373170	375792	None	3657	1738	9243	No_or_no_constitutive_exon
ATGACCGAGCTGGTAGAGATGGCGATGGTGCTGCTGCGCTGGGCACGGAGCT	58863	61026	58813	58865	1	supercont1.31	AMSG_07113	58813	61026	None	3657	1738	9243	No_or_no_constitutive_exon
GAGCAAGCCAGCGGTGAGGGGGGTGCAGTTGAGCGAGGTGAGGGAGCGAGGC	81698	83425	81648	81700	1	supercont1.31	AMSG_12042	78919	83425	None	3657	1738	9243	No_or_no_constitutive_exon
TTGCTGGTGGTGGGGCTGCTGAGCGGACGTTGCTCGGCGGGGCTGGTGAGTC	86042	89326	89376	89324	-1	supercont1.31	AMSG_07124	84111	89523	None	3657	1738	9243	No_or_no_constitutive_exon
CCTCGTACTAACCATCGTGGCCCTTTCTGCCTCGGCACGGGATCTGGAAGCT	156947	158176	156897	156949	1	supercont1.31	AMSG_07146	155991	158176	None	3657	1738	9243	No_or_no_constitutive_exon
CATGGAAGTCACCGCCCTTGGCCGCGAGCCCCCGGACTGTGGCGGGGGAGCC	166158	168844	168894	168842	-1	supercont1.31	AMSG_12048	166158	173564	None	3657	1738	9243	No_or_no_constitutive_exon
GCGGGCACAGGCACAGGCACAGGCGCAGACGCAGGTCCAGGGATGGGGAGGA	176981	178042	176931	176983	1	supercont1.31	AMSG_07155	176635	178042	None	3657	1738	9243	No_or_no_constitutive_exon
GGACGGGGTCGGACGGGGTCGGACGGGGTCGGGCGGTGGTGGGAGAACAGGC	179095	181768	181818	181766	-1	supercont1.31	AMSG_07157	179095	182253	None	3657	1738	9243	No_or_no_constitutive_exon
GCGGCTTCTGCTCAGTCCACGCCTCCGCCTGCTGGGCCGCAGCCGGGCAGTG	183274	185546	183224	183276	1	supercont1.31	AMSG_07158	182837	185546	None	3657	1738	9243	No_or_no_constitutive_exon
CGCTACTTGTCTTACATGTAATCATGTTGTGTTGCTGCGGACGTGGGTAGGC	185553	185824	185874	185822	-1	supercont1.31	AMSG_07159	185553	186252	None	3657	1738	9243	No_or_no_constitutive_exon
CGTGCCGTACCAAGTTGGCCGGGCGGCGCCGCGGTGGTCATGGGCGGCAGTG	187935	188125	187885	187937	1	supercont1.31	AMSG_07160	187064	188125	None	3657	1738	9243	No_or_no_constitutive_exon
GACATGAAACGGATGATGATGGATATGGGATGGTATATGGGCGGGAGTAGGC	189816	190401	189766	189818	1	supercont1.31	AMSG_07161	188287	190401	None	3657	1738	9243	No_or_no_constitutive_exon
GCTGGCTGACTACACATCAACCGTGCGGGCGACGGAGGACGAGGGGCTAGCC	192516	193109	192466	192518	1	supercont1.31	AMSG_07163	191838	193109	None	3657	1738	9243	No_or_no_constitutive_exon
TTTGGACCGCGACGGACGATGCGCCGGGGAAACGGGCTGGGGGGATATAGAC	195199	198334	198384	198332	-1	supercont1.31	AMSG_07166	195199	198776	None	3657	1738	9243	No_or_no_constitutive_exon
CGCTCGCGTCCCCCAACCAGATCTGGACGTGGCCGCGGGCGTGGGCGCAGCC	204581	204632	204531	204583	1	supercont1.31	AMSG_12049	201166	207982	None	3657	1738	9243	No_or_no_constitutive_exon
GGCAGACCTTTCACTGCAAGGGGTGTGGGTGAGCGAGGCCGGGCAGACAGCG	230717	230947	230667	230719	1	supercont1.31	AMSG_07179	229481	230947	None	3657	1738	9243	No_or_no_constitutive_exon
GACCGCGGTGCGGCGTGGACGTGGCAGCGGATCGCGAACGGGGCGTGCAGCC	256022	257731	257781	257729	-1	supercont1.31	AMSG_07183	256022	258125	None	3657	1738	9243	No_or_no_constitutive_exon
AGCATGGGGCGGTGGTGGCTGGGGGATATATAGGGCCGGCGGGGCAAAAGTG	274033	275545	275595	275543	-1	supercont1.31	AMSG_07189	274033	275683	None	3657	1738	9243	No_or_no_constitutive_exon
GACTAACAGGCATGAGATGATTCTGGATGATGGTGGTGGGGGGAGGGCAGAC	298254	298792	298842	298790	-1	supercont1.31	AMSG_07198	298254	299346	None	3657	1738	9243	No_or_no_constitutive_exon
GGGTAGACTCACGCATGCGGGAGGTGGGGGGGTGGGGGCTGGATGTGCAGAC	299371	301569	301619	301567	-1	supercont1.31	AMSG_07199	299371	302029	None	3657	1738	9243	No_or_no_constitutive_exon
TACGCCGAGCACGTGCTCGGGCCGAGCAGCGGGGCAGCGGGAGCGAAGAGTT	356185	357679	356135	356187	1	supercont1.31	AMSG_07215	355208	357679	None	3657	1738	9243	No_or_no_constitutive_exon
CGGGTCTATTCCGCAGCGGAAGGAGATGGTGCGAGTGGGGGGGCCGAGAGCG	373700	374821	374871	374819	-1	supercont1.31	AMSG_07224	373700	374885	None	3657	1738	9243	No_or_no_constitutive_exon
GAGGTGTGGGATGGGGGGGGAGGGGGGGGGGGGGCAATGGGTGGTAGCAGAC	379040	379052	379102	379050	-1	supercont1.31	AMSG_07228	379040	380169	None	3657	1738	9243	No_or_no_constitutive_exon
GCGGTCTGGGCGGCGGAGTCGGAAGGGACGAAAGAAGAAGGGCCAGCAAGGA	385796	386062	385746	385798	1	supercont1.31	AMSG_12054	380682	386062	None	3657	1738	9243	No_or_no_constitutive_exon
CACGCGAAACTGAGATGACGCGTCCTTCCGTGTCCGGTTTCGGGTTGGAGTA	387173	392527	387123	387175	1	supercont1.31	AMSG_07231	387110	392527	None	3657	1738	9243	No_or_no_constitutive_exon
CACCCCACCGATGCCATCGCCTTCAACATCACTGAAGCCAACACTGGGAGCT	19518	22246	19468	19520	1	supercont1.34	AMSG_07234	15505	22246	None	3657	1738	9243	No_or_no_constitutive_exon
GCGGGGCGGGGGGCGGTGGTGACTGACAAGGCGGGCCGGGTGGATGGCAGCG	36639	37220	36589	36641	1	supercont1.34	AMSG_07240	36423	37220	None	3657	1738	9243	No_or_no_constitutive_exon
CCGCCCGACTACGTCCATGCCACCACTCCTCGACCGGACCGAGGGGACAGCA	62962	63058	63108	63056	-1	supercont1.34	AMSG_07253	61760	63260	None	3657	1738	9243	No_or_no_constitutive_exon
CGTCATCGTCTGGCGAGGACTCGCAGTGCGGCGGGTGGTCCTGGGGAGAGCG	61760	62893	62943	62891	-1	supercont1.34	AMSG_07253	61760	63260	None	3657	1738	9243	No_or_no_constitutive_exon
GAGCTCGTCGCCAAGTGGCTGGTGGACGGAATGCAGCACGTCGGGAGGAGCT	64237	65533	64187	64239	1	supercont1.34	AMSG_07254	64136	65533	None	3657	1738	9243	No_or_no_constitutive_exon
TTGATGTTAGCCGTCCATGGTGTAGAGACTCACAGGGAAGAGGGCAACAGCT	74982	77890	74932	74984	1	supercont1.34	AMSG_07258	74047	77890	None	3657	1738	9243	No_or_no_constitutive_exon
CCGTTGATGTTGGTCGTTGATGTTGGTTGTTGATGTTGGCCGGGACAGAGTT	105067	106014	105017	105069	1	supercont1.34	AMSG_07268	104870	106014	None	3657	1738	9243	No_or_no_constitutive_exon
CGGCGGCAGGCACAGCAGCCGTGGTGGCGGCCGCTGGTGGGTGCGGCGAGGC	173595	174876	174926	174874	-1	supercont1.34	AMSG_12064	173595	176560	None	3657	1738	9243	No_or_no_constitutive_exon
AGGCCGCCGCACCACGTGGCGAGAGAGGGCGGGTCGATGGGCGGAACGAGCT	184652	186917	184602	184654	1	supercont1.34	AMSG_12065	183730	186917	None	3657	1738	9243	No_or_no_constitutive_exon
GGCCAGTGCACAAGCTCCCCCTACCCCCAGCCGGCCCACGGGCAAGGCAGCA	186770	188761	188811	188759	-1	supercont1.34	AMSG_07305	186770	188813	None	3657	1738	9243	No_or_no_constitutive_exon
CCCACGCCCACTCACAGACACACTCTACCTCACCGCCATGGGACCGACAGGC	195091	195401	195451	195399	-1	supercont1.34	AMSG_07309	195091	195619	None	3657	1738	9243	No_or_no_constitutive_exon
GGCAGGGAGGACTTACCGACATAAGAGGGGGATGCTGATGACAGGGCAAGGA	195841	196668	196718	196666	-1	supercont1.34	AMSG_07310	195841	197218	None	3657	1738	9243	No_or_no_constitutive_exon
CGACGCGGCCACGCGTTTTTGTGGCGGCGGCGGCGGCTGCGGGCGCACAGGC	199952	200285	199902	199954	1	supercont1.34	AMSG_07311	197657	200285	None	3657	1738	9243	No_or_no_constitutive_exon
GGGCGAGAGGCAAGGGCAAGGACAGGGAGGAGGGGAAGGACAAGGGGCAGAG	205484	206942	205434	205486	1	supercont1.34	AMSG_07314	205389	206942	None	3657	1738	9243	No_or_no_constitutive_exon
TTCCCCTCCTCCTCCTCCCCGCACTCACTGCCACTGTGGTACGAGGGTAGGC	238224	239526	238174	238226	1	supercont1.34	AMSG_07329	238058	239526	None	3657	1738	9243	No_or_no_constitutive_exon
ACACAGGAGGCTGGTGGACGGGGTGGATGACTATGGCTGGGGCATGATAGCG	263671	265798	265848	265796	-1	supercont1.34	AMSG_07343	263671	266100	None	3657	1738	9243	No_or_no_constitutive_exon
AGCAACATGACATGGGCTTGCGGCTGCAGCGGTGTGGGGCCGGGACGTAGTG	283153	284223	283103	283155	1	supercont1.34	AMSG_07350	281272	284269	None	3657	1738	9243	No_or_no_constitutive_exon
GTTGCGGTGGTGTTCGTGGTGTTGGCATTGGTTTGGGCGGAGGGTGCGAGTG	293339	293481	293289	293341	1	supercont1.34	AMSG_07354	293232	293481	None	3657	1738	9243	No_or_no_constitutive_exon
GACCGTCCAAGATCCGGTGCTCCTGCTGGGCGACGAGTCGGGGGACCAAGGC	310124	312381	310074	310126	1	supercont1.34	AMSG_07361	306407	317824	None	3657	1738	9243	No_or_no_constitutive_exon
CAAGTGGCTCGATGCGATGTGGAGTGCCGAGTGGGCGCGGCCGGGACGAGCC	321987	325086	321937	321989	1	supercont1.34	AMSG_07363	319399	327089	None	3657	1738	9243	No_or_no_constitutive_exon
AAGGACAGCATGTCGCCATACTCACACATGGTGAGGTAATGGGTGTATAGAA	337328	337569	337619	337567	-1	supercont1.34	AMSG_07370	337328	337860	None	3657	1738	9243	No_or_no_constitutive_exon
GCTGCGACGACCGCTGCTGTAACTGCTGCTGATTGATGTCGGGATAACAGAC	338833	339480	338783	338835	1	supercont1.34	AMSG_12069	338338	341949	None	3657	1738	9243	No_or_no_constitutive_exon
CCCTCCCTCCCTCCCCCTCCCCCTCCACACACACAGCATGGGATCATGAGGG	17139	18298	17089	17141	1	supercont1.36	AMSG_07403	16644	18298	None	3657	1738	9243	No_or_no_constitutive_exon
ATGGCTGGTGAGCTGGGTGGATACGGATGGGTGGGGAGGAGGGTGGACAGGC	49433	51216	51266	51214	-1	supercont1.36	AMSG_07417	49433	51889	None	3657	1738	9243	No_or_no_constitutive_exon
TCGAGGTTCACTCGGTGCCGGCAGAAGCCGGTCTGGACTCAGTCGGGCAGGT	54808	54876	54758	54810	1	supercont1.36	AMSG_07419	53809	54876	None	3657	1738	9243	No_or_no_constitutive_exon
TGCTGCGTGGGGAGTGGGAAATGGCGACCGACGACGGGGGAAGGGTGCAGTA	81177	82561	82611	82559	-1	supercont1.36	AMSG_07431	81177	82728	None	3657	1738	9243	No_or_no_constitutive_exon
GTGACGGGTGGACTCATGGTGGAACATGGTGGGTGCATGGCGGGAGGTAGAC	98764	102124	102174	102122	-1	supercont1.36	AMSG_07438	98764	102732	None	3657	1738	9243	No_or_no_constitutive_exon
GGTTGGCGTTGCGGCAGGTGGCTCTACCGCAGGCGGTGCGGGGGAAGCAGCA	105979	107149	107199	107147	-1	supercont1.36	AMSG_07441	105979	107276	None	3657	1738	9243	No_or_no_constitutive_exon
GCGATAGACTCACACAGCGGCATATGATCCTGGCGCTTGGGCGCGGACAGCT	122999	124101	124151	124099	-1	supercont1.36	AMSG_07447	122999	124669	None	3657	1738	9243	No_or_no_constitutive_exon
TAGAGAAGAACGACATCGACTCACGGATACATGGGGCATGTGGGATGTAGAT	138905	139404	139454	139402	-1	supercont1.36	AMSG_07455	138905	139768	None	3657	1738	9243	No_or_no_constitutive_exon
ATAGATTGGTGGCGTGATGGCGGTCGGGGGATCGGGGGGAGGGGGGGCAGGT	157270	158517	157220	157272	1	supercont1.36	AMSG_07463	156746	158517	None	3657	1738	9243	No_or_no_constitutive_exon
GACAACTCACAGGCAGAGGGTGCGGACATGGGGTTGGGGGGGAGGAATAGCT	167330	168443	167280	167332	1	supercont1.36	AMSG_07468	166906	168443	None	3657	1738	9243	No_or_no_constitutive_exon
GGAGGCCAACAAGCCGTGGCTGTTGGATAGCAGACAGAGGAGGGGGGCAGGC	176249	176944	176199	176251	1	supercont1.36	AMSG_07472	176159	179000	None	3657	1738	9243	No_or_no_constitutive_exon
TGGTCGTGTCATACTCACACCGACCACCCACGGGGTGAGCGGGTGGTTAGGA	191030	191083	191133	191081	-1	supercont1.36	AMSG_07479	189821	191735	None	3657	1738	9243	No_or_no_constitutive_exon
GACGCCGTCCGCGCGGCTCAGAAGCGCCGCCCGCGCAAGGGTTGGAAAAGAC	199523	200863	200913	200861	-1	supercont1.36	AMSG_07485	199523	202376	None	3657	1738	9243	No_or_no_constitutive_exon
AATTACACCTTCCCCCACCCTCATGTCGTTCACTTGGCTGGCGGGTGCAGGC	213867	214912	213817	213869	1	supercont1.36	AMSG_12074	211802	214912	None	3657	1738	9243	No_or_no_constitutive_exon
GTGCATGCGTTTGCGTGGCGGGCGGTTGTGGGCGGGTGTGGGCGAGACAGCG	217530	219923	217480	217532	1	supercont1.36	AMSG_07495	217113	219923	None	3657	1738	9243	No_or_no_constitutive_exon
CGATGTGTGGTGGTGTGGGCGATGTGTGGTGGTGTGGGTGAGGCATGCAGAT	222867	223356	222817	222869	1	supercont1.36	AMSG_07497	222554	223356	None	3657	1738	9243	No_or_no_constitutive_exon
TCGTTGCATTTGACTCACCCAGAGAAGCATAGCGCATGGGAGGAGGGCAGTC	228416	229693	228366	228418	1	supercont1.36	AMSG_12075	225612	229693	None	3657	1738	9243	No_or_no_constitutive_exon
GTGGTGGCTCTGGCTGGTCGGCGATGGGCGGCGGTTGGTATGGGCAACAGGA	239694	242799	239644	239696	1	supercont1.36	AMSG_07506	239035	242799	None	3657	1738	9243	No_or_no_constitutive_exon
GGTGGCAGAGGCCGCGGCAGTCGACGAGGGTCTGGTGGTCGACGGGAAAGGG	260513	262668	262718	262666	-1	supercont1.36	AMSG_12077	260457	265043	None	3657	1738	9243	No_or_no_constitutive_exon
CCGAGCTCCACGCTGGTCATCTCATCCTGTACTGCGGCAAGAGGGGAAAGCT	301772	301795	301845	301793	-1	supercont1.36	AMSG_07533	301772	302186	None	3657	1738	9243	No_or_no_constitutive_exon
GAAGGGGGAGAGGAAGAGGCGGACGGGGTCGGTCGGCGATGGCGGGCAAGAC	313936	315268	315318	315266	-1	supercont1.36	AMSG_07538	313936	315588	None	3657	1738	9243	No_or_no_constitutive_exon
TGACTCATGGTGTACACGTGGGATGGGTTTGGGTGGGGTGTGGGGGATAGGG	315773	316958	315723	315775	1	supercont1.36	AMSG_07539	315545	316958	None	3657	1738	9243	No_or_no_constitutive_exon
ATTGGGATGCGGCGGCTGGCTGCGGTTGCGTGACTGGGATGCGGAGATAGAT	320520	321173	320470	320522	1	supercont1.36	AMSG_07541	320008	321173	None	3657	1738	9243	No_or_no_constitutive_exon
CGGTGCTCGGTGTGCCACGGGCTTCGAAGAACCATGTGTGTTTGGGAAAGCC	338387	339230	338337	338389	1	supercont1.36	AMSG_07544	338085	339230	None	3657	1738	9243	No_or_no_constitutive_exon
CCGTCCTTGCCTTTGAGGCCCTGTGGTACTGGGAGTTCTGGGCGACCAAGCT	358317	358375	358425	358373	-1	supercont1.36	AMSG_07554	358317	359200	None	3657	1738	9243	No_or_no_constitutive_exon
GCGTATGGCTGGCGGTGGACAGACGCTGTGCTGGTGGCGGGCAGCAACAGCT	67244	67995	68045	67993	-1	supercont1.35	AMSG_07577	67244	68780	None	3657	1738	9243	No_or_no_constitutive_exon
CCCGGTCAGCCCGGTCGGCATCGAGAGGGAGGAGCGGGAGAGGCGCCGAGCT	75636	75772	75586	75638	1	supercont1.35	AMSG_12080	75388	80401	None	3657	1738	9243	No_or_no_constitutive_exon
CGTACACCGACACTGAGTTTGGTCCGCGCGGTGCGGGGGCGGTAGTGGAGAG	75801	77500	75751	75803	1	supercont1.35	AMSG_12080	75388	80401	None	3657	1738	9243	No_or_no_constitutive_exon
CGAATGGAAATCAATGTTTTGGGTGTGGGCATGGGTGTGGGTGGGTGTAGTT	88799	89063	88749	88801	1	supercont1.35	AMSG_07584	88489	89063	None	3657	1738	9243	No_or_no_constitutive_exon
GGAACAGAGGGGAAGTGGGACAGGGGGACTCACGCAGGGGCGGGGCGCAGAC	113346	114878	114928	114876	-1	supercont1.35	AMSG_07598	113346	115161	None	3657	1738	9243	No_or_no_constitutive_exon
ACGCCTCTCCCACGTATCAGACCCGTCATGGCACAGCGGGAGATAGGAAGGA	116045	117132	117182	117130	-1	supercont1.35	AMSG_07600	116045	117452	None	3657	1738	9243	No_or_no_constitutive_exon
GGGTGGACGTGGGGCATGGCGGGAAGAGGCGGCGCGGGTCTGGGGGCAAGGG	130043	130700	129993	130045	1	supercont1.35	AMSG_07608	129950	130700	None	3657	1738	9243	No_or_no_constitutive_exon
CACCTCCTCCAGCTCAAGACCGACGGCATGGTGGCGCTTCGCGGGGGCAGCC	135130	135169	135080	135132	1	supercont1.35	AMSG_07611	133343	135169	None	3657	1738	9243	No_or_no_constitutive_exon
CCTCGCCGAGTACCTGACGCGGACAGGGGTGGCGGCCGGGCCAAGGGCAGCG	144276	144772	144822	144770	-1	supercont1.35	AMSG_07616	144199	148574	None	3657	1738	9243	No_or_no_constitutive_exon
AGGGGGGAGGGAGGGGTACAGACTCTGCTTACCGTGTGGGGAGGGCACAGGT	151250	151714	151764	151712	-1	supercont1.35	AMSG_07618	151017	152023	None	3657	1738	9243	No_or_no_constitutive_exon
GAGGTCGCTGGCGCTTTGCCTGCTGATATCGTACGGCTGCTGCTAGGGAGCT	153757	162527	162577	162525	-1	supercont1.35	AMSG_07620	153757	163400	None	3657	1738	9243	No_or_no_constitutive_exon
TTGCCCCAGCGCAGCGAGGTGACTCGGAGTGCGTCGGGCGGCGTGAGCAGCA	163682	164479	164529	164477	-1	supercont1.35	AMSG_07621	163682	164730	None	3657	1738	9243	No_or_no_constitutive_exon
CGAGCGGGAGCGCGAGGAGTATCGGGTAGCGGCTGGCCGAGGGCGGCGAGGG	168110	168900	168950	168898	-1	supercont1.35	AMSG_07623	167859	170857	None	3657	1738	9243	No_or_no_constitutive_exon
TGGAAGGAGCTTGGAGATGATCGTCGCCGGCAGAGCGGCGGGCGGCAGAGAA	186466	186864	186416	186468	1	supercont1.35	AMSG_07633	186196	186864	None	3657	1738	9243	No_or_no_constitutive_exon
TCCGTGCACGCGCCGCGGCGTACAAGGCGCAGCGGGCGGCGGCGCGGGAGAG	192903	193824	192853	192905	1	supercont1.35	AMSG_07636	190494	193824	None	3657	1738	9243	No_or_no_constitutive_exon
GGAGCTCACCACAGAGTCAATCGCGAGATTGCTCGTGGTCGAGGGAACAGTC	194118	194519	194569	194517	-1	supercont1.35	AMSG_07637	194118	197570	None	3657	1738	9243	No_or_no_constitutive_exon
ACAGGCGGCTGCCGATGGTTGGGGGTGTGTGGGTGGGGCGGGAGGGACAGAT	199216	200026	200076	200024	-1	supercont1.35	AMSG_12085	199216	201597	None	3657	1738	9243	No_or_no_constitutive_exon
TTTGGCGAAAGCGGCGAATGCGGCGAAAGCACCGCTGCCACGGGTGATAGCA	229155	233251	229105	229157	1	supercont1.35	AMSG_07652	228937	233251	None	3657	1738	9243	No_or_no_constitutive_exon
ACCTGGCTGATCTGGTGGGGGTGGGGGGGTGGGACATGGGGTGAGAGTAGGA	245739	246301	245689	245741	1	supercont1.35	AMSG_07654	244994	246301	None	3657	1738	9243	No_or_no_constitutive_exon
TGGGTGGTGTGCGTGGCAATGGGCGCTCTCCTGTGGCGGGCGAAAGACAGCT	262072	268998	262022	262074	1	supercont1.35	AMSG_07662	261731	270421	None	3657	1738	9243	No_or_no_constitutive_exon
TGCAGTGGCACACGCGACACGGGCGCACAAAAGCGAGGCGAGGGTGGCAGCG	279101	279131	279051	279103	1	supercont1.35	AMSG_07665	275836	279131	None	3657	1738	9243	No_or_no_constitutive_exon
AAGCACACCATGTGAGCTGGCTGGCTCAGCATGGCGAGGCGGGGTGGGAGCC	303502	304078	304128	304076	-1	supercont1.35	AMSG_07675	303502	304231	None	3657	1738	9243	No_or_no_constitutive_exon
ATGATGGCGGTGGTGATGGTGGAGCTGGTGGTGGTGGCAGTGGCGGGAAGGG	308758	310036	310086	310034	-1	supercont1.35	AMSG_12087	308758	310083	None	3657	1738	9243	No_or_no_constitutive_exon
ATGAGTGAAACACTCATGCAGTTTATATTTGGGGGGATTATTGGGAGCAGCG	312907	316666	312857	312909	1	supercont1.35	AMSG_07679	312614	318258	None	3657	1738	9243	No_or_no_constitutive_exon
TGATGTGTGTGTGTGTGTGTGTGTGTATGTGTGCACGGGTGGGGATACAGGC	334128	334339	334389	334337	-1	supercont1.35	AMSG_07687	334128	335743	None	3657	1738	9243	No_or_no_constitutive_exon
ACGGAGACTCGACTTCAATGGACAGCAGATGCGGGTGGTGACGGGGGCAGTG	356392	357267	357317	357265	-1	supercont1.35	AMSG_12090	356392	358622	None	3657	1738	9243	No_or_no_constitutive_exon
TGGCAAGGACAAGGGAAAGAGCAAGGGCAGGGGGGCTTCCGGGGGTAAAGGC	40333	41322	41372	41320	-1	supercont1.37	AMSG_12093	40333	41380	None	3657	1738	9243	No_or_no_constitutive_exon
ACGTGGAAGGGAGGTGAACGGTGCGATAGCACTCACGAATGGGACGACAGAA	46348	47093	47143	47091	-1	supercont1.37	AMSG_07724	46348	47703	None	3657	1738	9243	No_or_no_constitutive_exon
GGGGGAGGGGGGAGGGGAGGGGGGCGGGACTGACTCGACTGTGGGGACAGCG	48141	48562	48612	48560	-1	supercont1.37	AMSG_12095	48141	49521	None	3657	1738	9243	No_or_no_constitutive_exon
GGTCTGATCTGCACGTGGGGCTGGGGCTGGGGCTGGGGCTGGGGCTGCAGAT	66028	67977	65978	66030	1	supercont1.37	AMSG_07733	65569	67977	None	3657	1738	9243	No_or_no_constitutive_exon
GGGAGGGGAGGAGGGCAGGGGGGGCAGGGGGGGGGGGGGGGGGACACGAGCA	68949	69145	69195	69143	-1	supercont1.37	AMSG_07735	68949	69287	None	3657	1738	9243	No_or_no_constitutive_exon
TCTCAAGAGATGTATGAGTACGTGGCACTCGAGTGCGGACTTGGGTGGAGAC	99556	99710	99760	99708	-1	supercont1.37	AMSG_12099	87496	105600	None	3657	1738	9243	No_or_no_constitutive_exon
TAGAGCACACTCCACTCACCCTGTTTGTGGTCCTGTGTTGTGGGGGATAGGA	122867	123807	122817	122869	1	supercont1.37	AMSG_12101	114876	123807	None	3657	1738	9243	No_or_no_constitutive_exon
GCGAAGCGAGGCGAGGCGAGGCGAGGCGGGGAGGTGGGAGGCGGAGGCAGAC	133857	134968	135018	134966	-1	supercont1.37	AMSG_07752	133857	135426	None	3657	1738	9243	No_or_no_constitutive_exon
ACGATGATGGTCTCGTTGCCGTCGATGTTTTTGCGGGGCGGAGCCACGAGTC	137910	138060	138110	138058	-1	supercont1.37	AMSG_07754	137910	138198	None	3657	1738	9243	No_or_no_constitutive_exon
GCTACCATGGCCGTCCCGGGCGCAGTGTGTGCCCTATATGGCGGGCGCAGCC	138921	141664	138871	138923	1	supercont1.37	AMSG_07755	138281	141664	None	3657	1738	9243	No_or_no_constitutive_exon
ACGCGCCAACCATGTGCGGCCATCACGGTGCGATGCTCGCGGGTATGCAGCT	157831	159238	159288	159236	-1	supercont1.37	AMSG_07764	157831	159513	None	3657	1738	9243	No_or_no_constitutive_exon
CTGGCGCATGGCTCGATGGACATGTTGGTTCGCCGGGGAGGGGGGAGTAGTT	173912	174943	173862	173914	1	supercont1.37	AMSG_07772	173365	174943	None	3657	1738	9243	No_or_no_constitutive_exon
GAGAGCCCCCCTCGGAGGCGGCGGCGGCGGCGGTCGAGCAGCAAGGGCAGGC	176340	179029	176290	176342	1	supercont1.37	AMSG_07774	175941	179029	None	3657	1738	9243	No_or_no_constitutive_exon
CCGTCTCCGTCCGGACACGGGAGACGGGCGGGAGAAGGTGGCGAGGGAAGCG	194230	195701	194180	194232	1	supercont1.37	AMSG_07779	194030	195701	None	3657	1738	9243	No_or_no_constitutive_exon
CCTCCCTTCACTGCTGCAGGACACACATGTCGGGGTGGGCGGCGTACAAGAC	226186	231013	231063	231011	-1	supercont1.37	AMSG_07795	226186	231312	None	3657	1738	9243	No_or_no_constitutive_exon
GGCAAGGTGACGGCGAGAGCGGGCAAGGTGACGGCGAGAGCGGGCAAGAGGC	232097	232787	232047	232099	1	supercont1.37	AMSG_07796	231974	232787	None	3657	1738	9243	No_or_no_constitutive_exon
ACGGTGCTGGCGCAGGTGACTGTTGCACGTAGCGGGGTGGGAATGTGGAGCC	248143	248221	248093	248145	1	supercont1.37	AMSG_07803	247235	248221	None	3657	1738	9243	No_or_no_constitutive_exon
CGGGGACAGTAGCTGGGCTTGCAGCAGGAGTGGTGGGGCGGGGAAGGAAGAC	248251	249254	249304	249252	-1	supercont1.37	AMSG_07804	248251	249338	None	3657	1738	9243	No_or_no_constitutive_exon
TCGCATCGTGATTGGCATGGGTGGCTGGGTATGGTCGGGCATGGGGACAGAT	262226	262659	262709	262657	-1	supercont1.37	AMSG_07807	262226	263166	None	3657	1738	9243	No_or_no_constitutive_exon
AGGAGGTGCGGCGAGTGTTCGTGAAGGACTCGGCGAGGGCGGCGAGACAGGG	319485	320136	319435	319487	1	supercont1.37	AMSG_07827	319255	320136	None	3657	1738	9243	No_or_no_constitutive_exon
CGGACGAATGGATGGATGGACGTATGGACAAACACACTGCTGGGCAACAGCA	326594	326893	326544	326596	1	supercont1.37	AMSG_12103	323597	326893	None	3657	1738	9243	No_or_no_constitutive_exon
TGGAGGCACGAGAGGAGCAGGAGGGGGAGGGGGAGGGGAAGGGGGGATAGTC	329302	330660	330710	330658	-1	supercont1.37	AMSG_07832	329204	330802	None	3657	1738	9243	No_or_no_constitutive_exon
CCAACATTGGCTCGCGTTTTGTTCTTCTGGAGCGCTTCTTCATGGGCAAGAA	329204	329267	329317	329265	-1	supercont1.37	AMSG_07832	329204	330802	None	3657	1738	9243	No_or_no_constitutive_exon
TATCTTGCAATGACGTTGGTGGGGGTCGTGTGCGGGGTCGGGCGGTCGAGGG	5051	5070	5120	5068	-1	supercont1.38	AMSG_07842	5051	5739	None	3657	1738	9243	No_or_no_constitutive_exon
GGCGGCTCAACTCGCATGGTGAGGGTCTGCTGGCGCTGCCTGGAGGGAAGCT	15024	15369	15419	15367	-1	supercont1.38	AMSG_07847	15024	15495	None	3657	1738	9243	No_or_no_constitutive_exon
TTGGAGGGTGCATGACCTGTGGCGCGGGACTCACGGGTGGAGACGGGCAGAC	18597	20922	18547	18599	1	supercont1.38	AMSG_07849	18443	20922	None	3657	1738	9243	No_or_no_constitutive_exon
CGAGCCGCAGCGCGGCAGCGATGATACGGGCAGCGCCGCTGCTGGGGGAGAA	25754	26727	26777	26725	-1	supercont1.38	AMSG_07853	25754	27054	None	3657	1738	9243	No_or_no_constitutive_exon
TGGGCGTGGGCGCGGTCGCGGTCGCGGACGCGGGCGTGGGCGCGGGCGAGGC	38333	38614	38664	38612	-1	supercont1.38	AMSG_07859	38333	38909	None	3657	1738	9243	No_or_no_constitutive_exon
CACCACTCACCCTTTCCTCTCTTCTGGCTTCCTTTCGCTTGGGCGGGCAGTG	39771	40525	39721	39773	1	supercont1.38	AMSG_07860	39359	40525	None	3657	1738	9243	No_or_no_constitutive_exon
CTGGACCAAGTGCGGGCCTGTGGCTGGAGGAGGCGGAGCGGTGGAGGGAGGC	40528	41133	41183	41131	-1	supercont1.38	AMSG_07861	40528	41193	None	3657	1738	9243	No_or_no_constitutive_exon
TCGCCTGGTTATGGTCTGTGACTGCGCGTGCATGCGCTGGACGGGGATAGCG	64375	66418	64325	64377	1	supercont1.38	AMSG_07870	64162	66418	None	3657	1738	9243	No_or_no_constitutive_exon
AGTGAGACCTGTCATGGCGGAGAAGACTCACACAGAAGGCGGGGAGATAGGC	89374	90560	90610	90558	-1	supercont1.38	AMSG_12110	89374	91334	None	3657	1738	9243	No_or_no_constitutive_exon
ACGGGCGACTGACTGGGAGGGTATGGTAAATATCGGGTTGCGGGCGACAGAT	94439	95229	95279	95227	-1	supercont1.38	AMSG_07884	94439	95465	None	3657	1738	9243	No_or_no_constitutive_exon
AGGTGAGGTATACCGCGCAGATGCTGGCTCGCTGGTGGTACGGGTGACAGAC	96457	97023	96407	96459	1	supercont1.38	AMSG_07885	96300	97023	None	3657	1738	9243	No_or_no_constitutive_exon
GTGGCTGTGGAACTCACAGTGATGCTGGTTTTGGGAACGGATGGGCGCAGAC	104418	104507	104557	104505	-1	supercont1.38	AMSG_07889	104418	105216	None	3657	1738	9243	No_or_no_constitutive_exon
GCGACCGCCGCGACCAAGGGGTGCGGGAGGGCGCGGAGGTGGGAGCCGAGGC	109360	112723	109310	109362	1	supercont1.38	AMSG_07891	107585	112875	None	3657	1738	9243	No_or_no_constitutive_exon
GGACAAGGACAAGGGGAAGAGGAAGAGGAAGGACAAAGACAAGGGGAAAGAC	112810	112875	112760	112812	1	supercont1.38	AMSG_07891	107585	112875	None	3657	1738	9243	No_or_no_constitutive_exon
CCGAGCTCCTGCCCGAAGCCTGGGACGAGGTGCGTGGGCGGGGCGAGCAGGC	113974	113987	113924	113976	1	supercont1.38	AMSG_07892	113122	113987	None	3657	1738	9243	No_or_no_constitutive_exon
TGGTGGTGGTGTGGTGGTGTCCGTTAGACTGACGGGAGGAGGGGATGTAGGA	116170	117655	117705	117653	-1	supercont1.38	AMSG_07894	116018	117811	None	3657	1738	9243	No_or_no_constitutive_exon
AGGCCGTGGGTGGTGATGTTGCAGCTGGGGAAGGGGATGGTGGGGTTGAGGC	121714	121725	121775	121723	-1	supercont1.38	AMSG_07898	121714	122242	None	3657	1738	9243	No_or_no_constitutive_exon
CATTATCATTATCATCATCGCCTCTCTGCTCCTCGGCTCGCGGGATGTAGGA	128290	129727	128240	128292	1	supercont1.38	AMSG_07901	127854	129727	None	3657	1738	9243	No_or_no_constitutive_exon
CTCACGCTGTTGGTGGTGCGGATATGTGGTGTGTGGTGGTGCGGGGACAGCC	136426	137867	137917	137865	-1	supercont1.38	AMSG_07905	136426	138398	None	3657	1738	9243	No_or_no_constitutive_exon
GGCCGGCCGGGGCGGAAAGGGTACGGCCGCGGCTGGAGGGGGAACGGGAGCG	141016	142158	142208	142156	-1	supercont1.38	AMSG_07908	141016	142306	None	3657	1738	9243	No_or_no_constitutive_exon
AGGACGAGTTACTTACTGGGTCCGCTATGGTGGGGCTTGGATGGGAGTAGGT	143219	143320	143169	143221	1	supercont1.38	AMSG_07909	142928	143775	None	3657	1738	9243	No_or_no_constitutive_exon
ATTGCTGGGCAGTATCTGCGGCGGACGGTGCGACTGGCGTCTGGGGGGAGAT	143343	143775	143293	143345	1	supercont1.38	AMSG_07909	142928	143775	None	3657	1738	9243	No_or_no_constitutive_exon
GTGTGTGTATGGTTGTGTGTTTGGGGGGGGGGGGGGGGGGGACGGGACAGTC	158300	158804	158854	158802	-1	supercont1.38	AMSG_07915	158300	159266	None	3657	1738	9243	No_or_no_constitutive_exon
GGGAGGGGAGGGGAGGGGAGGGGGGGCAGACTCGTCACGGCATTGGGGAGGA	194656	196207	194606	194658	1	supercont1.38	AMSG_07929	194525	196207	None	3657	1738	9243	No_or_no_constitutive_exon
TCAGGAACGCCCGCATCTCCACACGGCTCGCCGTCTCTGGTGGGCGAGAGGC	196081	196730	196780	196728	-1	supercont1.38	AMSG_07930	196081	196813	None	3657	1738	9243	No_or_no_constitutive_exon
GGCCCTGGTGGTGGTGCCACGGAGTCCGGGCGTGTCGACGGGAGCTGGAGCT	203611	203768	203818	203766	-1	supercont1.38	AMSG_07934	201990	203931	None	3657	1738	9243	No_or_no_constitutive_exon
CGGAGAGATCGTCGAGCGAGTGGCTGGGCGAGTGAGGCGGGCGAGGCAAGCT	207951	209335	209385	209333	-1	supercont1.38	AMSG_12114	207951	209685	None	3657	1738	9243	No_or_no_constitutive_exon
AGACTCGCTTCTGGAGCGCTCACTCCGTCCGCGTCCGCGTCGGGCGGGAGAC	219546	220106	220156	220104	-1	supercont1.38	AMSG_07944	219546	220347	None	3657	1738	9243	No_or_no_constitutive_exon
AGTGATGGCGTCGGACTGTGTTACTGGGGGCGGGGTGACGGGGGGAGTAGCA	225779	226205	226255	226203	-1	supercont1.38	AMSG_07950	225779	226770	None	3657	1738	9243	No_or_no_constitutive_exon
CGATTGATTTCAACGGCGATGCTGTTGTGTATTGGGGGGGAATGACACAGGC	237187	237539	237589	237537	-1	supercont1.38	AMSG_07956	235937	238099	None	3657	1738	9243	No_or_no_constitutive_exon
TGGCGCGCTCTCGCCGTGCGGGCGGGTGCTGCTGGTGCCACAGGGCCGAGAG	254415	254431	254365	254417	1	supercont1.38	AMSG_07963	252800	254431	None	3657	1738	9243	No_or_no_constitutive_exon
GCGGCGGCAACGATGGCCGGGCTGGCGGTGGAGGTGGTGGCGAGGGGGAGAG	266895	268729	268779	268727	-1	supercont1.38	AMSG_07972	266895	269221	None	3657	1738	9243	No_or_no_constitutive_exon
CTTCAGTAGACCCGCCAGGCCCATCAGCAGCAGTGCGGGTAGAGGCATAGCG	277474	278487	278537	278485	-1	supercont1.38	AMSG_07977	277474	278560	None	3657	1738	9243	No_or_no_constitutive_exon
ACTGCTGGTCGACGCTGGTCTTATCTGCTGGTCCTGGGTGGAACGAGTAGAA	278882	281666	281716	281664	-1	supercont1.38	AMSG_07978	278882	282356	None	3657	1738	9243	No_or_no_constitutive_exon
CCGTTGGGCTGACAAGGTGACTGGGGGTATGGGCATGGATGTGGGGACAGTA	282959	283486	283536	283484	-1	supercont1.38	AMSG_07979	282637	283881	None	3657	1738	9243	No_or_no_constitutive_exon
ATGTATGTGGGGGGGGGGGTGGGGGGGGTGTATGGGGCTGGGGAGGATAGCT	321227	322025	321177	321229	1	supercont1.38	AMSG_07991	320578	322025	None	3657	1738	9243	No_or_no_constitutive_exon
GAGGGGAGAAGAGATGGGGGAAGGAAGGACTCACGTGGGTGGGGAGGGAGCG	338781	341380	341430	341378	-1	supercont1.38	AMSG_08001	338781	341675	None	3657	1738	9243	No_or_no_constitutive_exon
GATCGCCCACGAGTCGCAGCCTGGCGTCTTTGAGCCGTCGCGGGTGGCAGCT	10329	11191	10279	10331	1	supercont1.41	AMSG_08014	9641	21353	None	3657	1738	9243	No_or_no_constitutive_exon
ATGAGCTGGGTAAGATCGGCAAGTTGCTGCCGGCTTGGGAAGACGTCGAGTT	25258	25287	25337	25285	-1	supercont1.41	AMSG_08017	25258	26172	None	3657	1738	9243	No_or_no_constitutive_exon
GGACTGGGACTGGGACTGGACTGGGACTGGGACTGGGATGGGGATGGCAGTG	35768	37063	37113	37061	-1	supercont1.41	AMSG_12124	35768	37327	None	3657	1738	9243	No_or_no_constitutive_exon
TACGGACGGACGGGGTGCCCATGACATGCTGCTGATGTTGATGGGGACAGGA	82673	82773	82623	82675	1	supercont1.41	AMSG_12126	82393	83937	None	3657	1738	9243	No_or_no_constitutive_exon
GGCTTGGCGCAGACGAGCTCGATCACGCGGCGTGGTGGGAGCGGGTGAAGGC	95714	95730	95780	95728	-1	supercont1.41	AMSG_08042	95714	99225	None	3657	1738	9243	No_or_no_constitutive_exon
CGGGGGCATGCATGCGGCGTGTGGGCGACATGCGGGCCTCGGGGAAACAGCC	101404	102016	101354	101406	1	supercont1.41	AMSG_08044	100830	102016	None	3657	1738	9243	No_or_no_constitutive_exon
GTGTGAATGTGTGGCTTATGGGGTGTGATGGGCGGATGTGGGATGAGTAGGT	102496	103606	102446	102498	1	supercont1.41	AMSG_08045	102169	104769	None	3657	1738	9243	No_or_no_constitutive_exon
ACGGCGGCAAGAGACTCACGGGAGTGGTGTGACCTATGGCGGGTGAGCAGAT	178342	181187	181237	181185	-1	supercont1.41	AMSG_08076	178342	181851	None	3657	1738	9243	No_or_no_constitutive_exon
CTCGATCTGTGTCGTTTGCAACTGGCTGGCTCTGTCTGGGCGGCGGACAGGC	181947	182339	182389	182337	-1	supercont1.41	AMSG_08077	181947	182844	None	3657	1738	9243	No_or_no_constitutive_exon
GAGAGCGGCGCGGAGGTGGACGGAGGGAGAAGGAGGAGCTAAGGGAGCAGGC	182961	183602	183652	183600	-1	supercont1.41	AMSG_08078	182961	184227	None	3657	1738	9243	No_or_no_constitutive_exon
GACTTTGATCTCGTTCTCGACGCTGTCTTTGGCTTTCGTTCAAGGGCAAGCT	186341	186623	186673	186621	-1	supercont1.41	AMSG_08080	186341	186991	None	3657	1738	9243	No_or_no_constitutive_exon
CGTTTACCAGCGGCCCGCCGCGGCTGGCAGCCATGTACAGGGCATACGAGCT	194127	194161	194211	194159	-1	supercont1.41	AMSG_08083	194127	194884	None	3657	1738	9243	No_or_no_constitutive_exon
GTGGGGGGCGATGGCGATTTGTGCGTGTGCTTGTGTGTCGGGGGGTGTAGAT	199303	199349	199253	199305	1	supercont1.41	AMSG_08085	198959	200668	None	3657	1738	9243	No_or_no_constitutive_exon
ACGGGGCGTGTGTGTGGTGGCGGGTCGTGGTCATGGCGGCGGGGGCGTAGAT	211971	212370	211921	211973	1	supercont1.41	AMSG_08090	211614	212370	None	3657	1738	9243	No_or_no_constitutive_exon
CGGTGGGCGTGGCGGTCGGGGATGGCGTGTGCGGGTGTGTGGGGGGACAGGG	218694	219517	219567	219515	-1	supercont1.41	AMSG_08093	218694	220588	None	3657	1738	9243	No_or_no_constitutive_exon
AGCAGGGCGTGACGCACACTCACACAAGGAGATGGTGATTGGAGGGATAGAA	226948	229333	229383	229331	-1	supercont1.41	AMSG_12133	226948	231732	None	3657	1738	9243	No_or_no_constitutive_exon
GCGCTGGCCGAGCTCGGAGTCCAGGTCGGCCAGTGGGGCCAAACGGCGAGGG	242351	242537	242301	242353	1	supercont1.41	AMSG_08105	241725	242537	None	3657	1738	9243	No_or_no_constitutive_exon
AGAGAGCGTGTGTTTAGGCTCACCTATGTGCGGGCGTTGCTGGGGCGTAGTC	242564	243236	243286	243234	-1	supercont1.41	AMSG_08106	242564	243411	None	3657	1738	9243	No_or_no_constitutive_exon
CGCTGGGTCTGGGGCGGGGGCGGGCGCTGGCGCTGGCGCTGGGGAGGTAGTG	273416	274572	273366	273418	1	supercont1.41	AMSG_08113	273046	274572	None	3657	1738	9243	No_or_no_constitutive_exon
AACAGCCACTTGAGCCAGTCTGAAGGCTTGCCTGTGCAGGGACGTAACAGAA	276067	276085	276017	276069	1	supercont1.41	AMSG_08114	274913	276085	None	3657	1738	9243	No_or_no_constitutive_exon
TAGGCAAGCGGAAGCGAAAGAGTACGGCTACCGTCGACGGAGACGGGGAGGC	298899	299595	299645	299593	-1	supercont1.41	AMSG_08119	298899	299688	None	3657	1738	9243	No_or_no_constitutive_exon
CCAAGGTCATCCTGCCGCATCACCAAAGCAGGGAGAGGGGGAATGGCGAGGC	306949	307882	306899	306951	1	supercont1.41	AMSG_08125	306808	307882	None	3657	1738	9243	No_or_no_constitutive_exon
GGGGAGGGGGGGGGGTTCAGGAGTGGTACTCATGGGCGCGATGGGTGCAGAC	336738	338068	336688	336740	1	supercont1.41	AMSG_08138	336167	338068	None	3657	1738	9243	No_or_no_constitutive_exon
CTGTGATGGGCGGGAGCGGGGGCGGAGCGGCGGGCGGGAGCGGGAGCGAGGC	346633	347494	346583	346635	1	supercont1.41	AMSG_08143	346277	347494	None	3657	1738	9243	No_or_no_constitutive_exon
GTGCGGATGGTTGGGGTGAGGGCTCGGTCGGGCCACGGGCGAGGTTTGAGTG	33762	37088	37138	37086	-1	supercont1.39	AMSG_08155	33762	46158	None	3657	1738	9243	No_or_no_constitutive_exon
TGCTGTTGTGGTCGGATGCGTGGGCCAGTCGGTGACGGTGAGCGGGCCAGTG	75681	75949	75999	75947	-1	supercont1.39	AMSG_12139	73998	77324	None	3657	1738	9243	No_or_no_constitutive_exon
ACTCACGGCGATGTGATGCGATGGGATGGGTGCGGGGGATGCGGATGTAGGA	114854	115055	114804	114856	1	supercont1.39	AMSG_08185	113818	115055	None	3657	1738	9243	No_or_no_constitutive_exon
TGGTTTTGCCAGGAGAACGCTGATGTGGACTCAGCGGAGGCTGGGAAGAGTG	136029	136142	136192	136140	-1	supercont1.39	AMSG_12144	136029	136776	None	3657	1738	9243	No_or_no_constitutive_exon
CCACACGACTCGACATGGCAGACCACCTTACACTCGAGCGTATAGGGCAGGA	143364	144624	143314	143366	1	supercont1.39	AMSG_08199	143035	144624	None	3657	1738	9243	No_or_no_constitutive_exon
ACGAGCCCACTCACAGCAGTTTCAATGCAACACGGGCGGTGATGGGACAGGC	159662	160855	159612	159664	1	supercont1.39	AMSG_08204	159128	160855	None	3657	1738	9243	No_or_no_constitutive_exon
ACATTCACCAATGGCGGCAGACTCACTGCAAAGAGGGAGGGAGGGGACAGAG	170453	171249	171299	171247	-1	supercont1.39	AMSG_08210	170453	171477	None	3657	1738	9243	No_or_no_constitutive_exon
CACCGGCGCGTCTGCTGCGACTGGCCAGTCAGCAGGCGCTGGACCGGGAGAT	186767	187560	187610	187558	-1	supercont1.39	AMSG_08217	186767	189152	None	3657	1738	9243	No_or_no_constitutive_exon
CGAGGGGCAGGCGGAGCAAGACACAGAGGGGGAGCGGCAAGGGTGCAAAGAC	201465	202358	202408	202356	-1	supercont1.39	AMSG_12148	199949	202454	None	3657	1738	9243	No_or_no_constitutive_exon
GGGGCGTACTGGGTCGGCGATCGGGGGCACCGGGGGGGGGAGGGGAACAGAG	216227	216537	216177	216229	1	supercont1.39	AMSG_08232	216021	216537	None	3657	1738	9243	No_or_no_constitutive_exon
GCGGTACGGATGATGGTCGCGGGTGCTACCTTGTTTTGGGTGGGAGGTAGAT	245217	246372	245167	245219	1	supercont1.39	AMSG_08248	244796	246372	None	3657	1738	9243	No_or_no_constitutive_exon
CAAGCCGCAGCATGTCAAGCCGCCGGACACCACGGGAGGCGAGCGGGAAGAG	249216	251370	249166	249218	1	supercont1.39	AMSG_08251	248988	251370	None	3657	1738	9243	No_or_no_constitutive_exon
TCGCGGCGTGTGTGGTTGGCGTGGCGGGCGGCGGTCGATGGGGCGCGCAGCG	251837	252774	251787	251839	1	supercont1.39	AMSG_08252	251548	252774	None	3657	1738	9243	No_or_no_constitutive_exon
CTCTCTCTCGACAGCTGTACAGACGCTGCTAGCGGAAGCGGGGGCACCAGTT	252723	253432	253482	253430	-1	supercont1.39	AMSG_08253	252723	256526	None	3657	1738	9243	No_or_no_constitutive_exon
TGGTCGTGGTGATGGTCGTGGCCGTGGCGGTGGTCGTGGCCGTGCGGGAGCT	271657	274839	274889	274837	-1	supercont1.39	AMSG_08261	271657	274978	None	3657	1738	9243	No_or_no_constitutive_exon
CGGCGATGGGTAACGGACTCGACTGGCGGCTGTGGCGACGGCGGGGGTAGCT	276790	277158	277208	277156	-1	supercont1.39	AMSG_08263	276790	277570	None	3657	1738	9243	No_or_no_constitutive_exon
CGGACGCAGCCTGGGTACGCGCCACGGACCGGGGGTGGCGGGAGCGGCAGGA	283015	284002	282965	283017	1	supercont1.39	AMSG_08267	282731	284002	None	3657	1738	9243	No_or_no_constitutive_exon
GGATGTGTATGGATATTGGGGGGGGGGGGGGGAGGCGGACGGGCGGACAGTT	297574	298043	297524	297576	1	supercont1.39	AMSG_08273	297213	298043	None	3657	1738	9243	No_or_no_constitutive_exon
GTGCGCTACGTTCAGAACGCGCTTGGGCACCGCCGCGAGCGGGCGCGCAGCT	299072	299102	299022	299074	1	supercont1.39	AMSG_08274	298134	299102	None	3657	1738	9243	No_or_no_constitutive_exon
CAATGGCGCGCGAGTGCCGTGGGCTGGTGCTGGAGCGCGATGATGGGCAGAG	301970	302465	301920	301972	1	supercont1.39	AMSG_08277	301766	304025	None	3657	1738	9243	No_or_no_constitutive_exon
GCAAGGTTCTGGTTTCCGGCCTGTAGCGGAGAGATGGAGGGGGAGAGCAGGC	302510	304025	302460	302512	1	supercont1.39	AMSG_08277	301766	304025	None	3657	1738	9243	No_or_no_constitutive_exon
GGGTGCGGGTGCGGGTGCGGGTATGGGTGCGGGCGCGGGTGCATGGGCAGGG	313694	314040	313644	313696	1	supercont1.39	AMSG_08283	313464	315103	None	3657	1738	9243	No_or_no_constitutive_exon
TGACGCGGTGGAGCGGAGACGGGGTGGGGAGAGGGCTGAGCTGGGTGGAGCT	315311	316537	315261	315313	1	supercont1.39	AMSG_08284	315211	316537	None	3657	1738	9243	No_or_no_constitutive_exon
GAGAGACGAGAGACTCACGCACACTGGTTGGAATGGGCTGATGGGCAGAGTC	319766	320879	320929	320877	-1	supercont1.39	AMSG_08287	319644	321048	None	3657	1738	9243	No_or_no_constitutive_exon
CGGCGAGGAGGGGGGGGACGCGCCTCTTACTCTTCGGGACGACAGACAAGAT	336073	336619	336023	336075	1	supercont1.39	AMSG_08295	335029	336619	None	3657	1738	9243	No_or_no_constitutive_exon
GGAGTGATTGGGATTGGCGGGGGAATGGCGGTTGGTGGGAGTATGGGTAGGG	3847	4362	4412	4360	-1	supercont1.40	AMSG_08298	3847	4687	None	3657	1738	9243	No_or_no_constitutive_exon
TTGGTGGATGTGAATGTGGTGGTATGTGTGTGTGTCGGGAGGGTGTGCAGTG	12643	13985	14035	13983	-1	supercont1.40	AMSG_08304	12643	14581	None	3657	1738	9243	No_or_no_constitutive_exon
GTGCGCATGGGTGCACTTGTATGTGGTGGTGCGGGCTGGTGGAGGGACAGTC	24700	26870	26920	26868	-1	supercont1.40	AMSG_08312	24700	27519	None	3657	1738	9243	No_or_no_constitutive_exon
TCGCGTGCGACTGCTGCTGCTACTGGCGATGATCGGGACGGGTGGAGTAGGC	32741	33827	33877	33825	-1	supercont1.40	AMSG_08315	32478	34026	None	3657	1738	9243	No_or_no_constitutive_exon
CCATCAGCGGCGACAACTCACTCACCACCTACTCCATCTCGGGCAACCAGGC	35524	35818	35474	35526	1	supercont1.40	AMSG_08316	34547	35818	None	3657	1738	9243	No_or_no_constitutive_exon
CATTCTGTGTACAGGGAAAGAGGAAGCGCGGCCGCGGGAAGAGACACAAGCC	47204	48233	47154	47206	1	supercont1.40	AMSG_08320	46594	48448	None	3657	1738	9243	No_or_no_constitutive_exon
CGTCCGACCTCGGCCACTCCCGTTTTCGTGCTTGTTGGGATCGAGGTGAGAT	52990	53056	53106	53054	-1	supercont1.40	AMSG_12155	52235	53696	None	3657	1738	9243	No_or_no_constitutive_exon
CGATCATCTGGAACCTGGAGTGATGCTCGAGTGAGGCTGTTGGGCGCAAGTG	69118	72323	72373	72321	-1	supercont1.40	AMSG_08334	69118	76227	None	3657	1738	9243	No_or_no_constitutive_exon
AGCGCAGCGGCCGAGGCCGAGGACACGCCAGCGCCAGCACCGGGCGACAGTT	95961	95979	95911	95963	1	supercont1.40	AMSG_08342	93495	95979	None	3657	1738	9243	No_or_no_constitutive_exon
TTCTCGTGTGCTTGTGATGGGACTCACGGTAGGTCGTGGATGGGGTGCAGTC	100256	100407	100457	100405	-1	supercont1.40	AMSG_08345	100256	101446	None	3657	1738	9243	No_or_no_constitutive_exon
TGGGAAGGGCCGGACGAGCGGGAAGGGCAAGGGTCGGCGGGGCGGCGGAGGC	121820	123111	121770	121822	1	supercont1.40	AMSG_12158	121639	124914	None	3657	1738	9243	No_or_no_constitutive_exon
CGCGCACGGGAGCTTCACCGTCGACATCGAGGCACCAGATGGTGGGATAGTG	144509	144521	144571	144519	-1	supercont1.40	AMSG_08362	144509	145122	None	3657	1738	9243	No_or_no_constitutive_exon
GTCGTTGCCGACGAAACGCCGCCCCTCCCGCCGTTATCCGGGAATCCGAGAA	156038	157378	155988	156040	1	supercont1.40	AMSG_08367	154637	157378	None	3657	1738	9243	No_or_no_constitutive_exon
ATGGATGACGGACGGATGGAACGGACGGGCGGACGGATGGAGGAGGGTAGTA	156289	158664	158714	158662	-1	supercont1.40	AMSG_08368	156289	158976	None	3657	1738	9243	No_or_no_constitutive_exon
GTTGGTGCTGGCGGTGGTGGTGGTGGCGTTGGTGGTGACTGCGGTGGGAGCC	162853	164355	164405	164353	-1	supercont1.40	AMSG_08370	162853	164593	None	3657	1738	9243	No_or_no_constitutive_exon
GGATGGAAAGGATATCAGGAGTTCAAGGGATGCTGGCGGAGCGGGCAGAGAC	178343	179026	179076	179024	-1	supercont1.40	AMSG_08379	178343	181556	None	3657	1738	9243	No_or_no_constitutive_exon
TTTGCGATGGATGCCGATGTGCAGAGCGGCGGCCAGGAATGGGCGCACAGCT	198122	199704	199754	199702	-1	supercont1.40	AMSG_08387	198122	209222	None	3657	1738	9243	No_or_no_constitutive_exon
TGCTGCTTGCTGTCTGCTGCGGGGTGGGGACTGGTGCTGTGGGTGGACAGCA	210947	212337	210897	210949	1	supercont1.40	AMSG_08388	209394	213096	None	3657	1738	9243	No_or_no_constitutive_exon
ATGGCACAACCAGACAGCCAACATCCATAGCCATCTATGGGCAGCAGCAGGC	236559	237328	237378	237326	-1	supercont1.40	AMSG_08398	236559	237512	None	3657	1738	9243	No_or_no_constitutive_exon
ACTGGCTCGGGGAAAGGCCTGGTCTTTGAGCTGTGCTCGGGTGGTGGCAGCG	253919	256516	253869	253921	1	supercont1.40	AMSG_08406	253777	256516	None	3657	1738	9243	No_or_no_constitutive_exon
CTGGTGCGGGTACGGACATGGGTATGGTTTGTGGATGATGGGGTGTGCAGTC	284034	285335	283984	284036	1	supercont1.40	AMSG_08417	283271	285335	None	3657	1738	9243	No_or_no_constitutive_exon
AGCATGGCAGCAGGACGCGGTACAGGCTGTGCGTGGACGGGGCTCGGGAGGT	294543	295923	295973	295921	-1	supercont1.40	AMSG_08424	294543	296436	None	3657	1738	9243	No_or_no_constitutive_exon
GGCTGGGTGGGGAGCGGCTCGGGTGGGGTCGTCAAATGGCGCGGGAGGAGGC	334646	335582	334596	334648	1	supercont1.40	AMSG_08438	334534	335582	None	3657	1738	9243	No_or_no_constitutive_exon
ATGCGGGCGTTGTGCGTTCACTGTTAGCAGACGGGCGGGTGGACGCCAAGAC	13075	13100	13150	13098	-1	supercont1.42	AMSG_08444	13075	14105	None	3657	1738	9243	No_or_no_constitutive_exon
CACACTCGCTCGTCCTCGACTTTGCAGTCCACCTTGTGCCGCGGGTCGAGGT	42653	42848	42603	42655	1	supercont1.42	AMSG_08459	40606	42848	None	3657	1738	9243	No_or_no_constitutive_exon
CCTTCAGTCCTGCCATCGGAGGACGACCCTGCAGTCGGGGCGGGGGCGAGCT	45305	46869	46919	46867	-1	supercont1.42	AMSG_08462	45305	48241	None	3657	1738	9243	No_or_no_constitutive_exon
ATGACTGGTCTCTGGTCGTGACTCTGCTGGACTGAGCTGGGCTGGGACAGTG	116994	117747	116944	116996	1	supercont1.42	AMSG_08492	116492	117747	None	3657	1738	9243	No_or_no_constitutive_exon
GGTGGTGATGGTGGTGATGGTGGTGATGGTGGTGATGGTGGTGAGGGCAGCT	163897	166087	166137	166085	-1	supercont1.42	AMSG_08507	163897	166380	None	3657	1738	9243	No_or_no_constitutive_exon
ATCACTGAGCAAGCGTTCGCCACGTCTGCTGCCATGGGAAGAGAATCCAGCG	168869	168897	168819	168871	1	supercont1.42	AMSG_08508	167005	168897	None	3657	1738	9243	No_or_no_constitutive_exon
GCACACATGCCAGGTGGAAAACGGGCCCGGCGGGTACGGGCGGCACAAAGAT	181736	181788	181838	181786	-1	supercont1.42	AMSG_12174	177053	183755	None	3657	1738	9243	No_or_no_constitutive_exon
CAGACATGGCAAGTCCTCCACTGACCGCCTTCCGTACGCTGGGAACCAAGAT	217544	218252	217494	217546	1	supercont1.42	AMSG_08525	217160	218252	None	3657	1738	9243	No_or_no_constitutive_exon
GGCCCCGAGACGGTGGAAGGGTGACTCACGTGGGATGTGCGGTGGGATAGCG	218379	221593	221643	221591	-1	supercont1.42	AMSG_12175	218379	222228	None	3657	1738	9243	No_or_no_constitutive_exon
CGGACTCGTACTCTGACTCTGATGTTGACGACGGGGCGGGGATGGCGGAGGC	292264	294463	292214	292266	1	supercont1.42	AMSG_12179	288054	294590	None	3657	1738	9243	No_or_no_constitutive_exon
GGGGCCCCATGCACCGGCCAAGCCGTGCGTTTGGGCATGGTGGTGGGCAGGT	296935	297931	296885	296937	1	supercont1.42	AMSG_12180	296212	297931	None	3657	1738	9243	No_or_no_constitutive_exon
AGCGTGTCCACTGACCTATATCGATGGCTGGAACGGATGAGGGCGTGCAGAG	313314	315223	315273	315221	-1	supercont1.42	AMSG_08568	313314	315482	None	3657	1738	9243	No_or_no_constitutive_exon
GAGGATCCGTGGCTGGTGCATGCTGTGAGCGGCGAGGCGTGGGCGGAGAGGA	35951	35969	36019	35967	-1	supercont1.43	AMSG_12185	35951	38538	None	3657	1738	9243	No_or_no_constitutive_exon
GCAAGTACTATGTCGGGGCGACGCGCAACGTGGCGCGGCGGGTAGGGGAGCA	51417	52089	51367	51419	1	supercont1.43	AMSG_12187	50820	52089	None	3657	1738	9243	No_or_no_constitutive_exon
TCGCCAACGTGCGTTTTTGGTCCTTCCTGGCGGCAGTGATGCGTGGGTAGCA	65566	66150	66200	66148	-1	supercont1.43	AMSG_08604	65566	66685	None	3657	1738	9243	No_or_no_constitutive_exon
GGGGGATGGGCATGGTTTTGTATGGTATGGTTGCTGCTGTGTGGGAACAGGC	76199	76809	76149	76201	1	supercont1.43	AMSG_08609	75406	76809	None	3657	1738	9243	No_or_no_constitutive_exon
CAAGCGGAACGGGGTCGGTGGCTGGGGCTGCCGCTGGTGATGGGAATGAGGA	76836	77079	77129	77077	-1	supercont1.43	AMSG_08610	76836	77190	None	3657	1738	9243	No_or_no_constitutive_exon
ATGCTGCACGGGCGTCCAAGGGGAGGATGGAGGGGGGGAGGGGGGAAGAGGC	102484	106752	102434	102486	1	supercont1.43	AMSG_08622	102364	106752	None	3657	1738	9243	No_or_no_constitutive_exon
AACATGGCCGGGAGGAGGGTGACTCACCAGGTCGCGGTGGATGGGGGCAGCT	108040	110060	110110	110058	-1	supercont1.43	AMSG_08625	108040	110333	None	3657	1738	9243	No_or_no_constitutive_exon
CTCGGTGGCTCACGGCAGGTTGCGCTCTTCTGCCGCGAGACGGGCGCAAGGA	118664	119396	119446	119394	-1	supercont1.43	AMSG_08631	118664	120106	None	3657	1738	9243	No_or_no_constitutive_exon
CGGATGATCGGATGGGCTGGTGGGCGGGCGGATGGGCGGATGGGGTGCAGGG	128634	129666	129716	129664	-1	supercont1.43	AMSG_08637	128634	130057	None	3657	1738	9243	No_or_no_constitutive_exon
GCCCGGCGGCCAAGACCCGGCGTCCGACGATCGTAATGCTGGGTGGTAAGAG	134606	136498	136548	136496	-1	supercont1.43	AMSG_08640	134606	137728	None	3657	1738	9243	No_or_no_constitutive_exon
GGGGGTCTGTGGCTGCTGTGGCCGATCTTGTAGCGCTGGTGGGAGTGGAGGC	138373	139627	138323	138375	1	supercont1.43	AMSG_08641	138047	139627	None	3657	1738	9243	No_or_no_constitutive_exon
GCTCGGCAATACATCGGCCAGCGGCCGGCTGGGACGTGCCGCGAAGGGAGCT	147414	149296	149346	149294	-1	supercont1.43	AMSG_12190	147414	152714	None	3657	1738	9243	No_or_no_constitutive_exon
GACGCCAAGTGGTGCTCAGGGAGCCGACGCGGGCAGTGAACATGGGGCAGGT	165188	165985	166035	165983	-1	supercont1.43	AMSG_08652	165188	166405	None	3657	1738	9243	No_or_no_constitutive_exon
GTGTACTCTGCCCTCAACGAGTGGCTGGACGACATGGCGAGGGGGAGCAGCC	173844	175366	173794	173846	1	supercont1.43	AMSG_08656	173271	175366	None	3657	1738	9243	No_or_no_constitutive_exon
GCCCTCTCTCGCCCGTACCACAGCCGTCCCATGAAGCGGCGGGGCCACAGTT	177580	178036	178086	178034	-1	supercont1.43	AMSG_08658	177580	178881	None	3657	1738	9243	No_or_no_constitutive_exon
AGAAGATGTCGTCACAGGTGGTCGGGGCGGTGAACGGGGTAGTGGGAAAGGT	179185	179679	179729	179677	-1	supercont1.43	AMSG_08659	179185	179742	None	3657	1738	9243	No_or_no_constitutive_exon
GAGCAAGATCGTGGCGGCGTTTCGTGAGGGGGCCGTGAAGGGAGCGACAGCG	183189	183713	183763	183711	-1	supercont1.43	AMSG_08664	183189	185016	None	3657	1738	9243	No_or_no_constitutive_exon
GCGTCGTCAAGCTCGAGAGCAGGCGCGAGGAGGTCGCGTGAGGGCAGGAGCG	189055	195479	195529	195477	-1	supercont1.43	AMSG_12191	189055	196037	None	3657	1738	9243	No_or_no_constitutive_exon
TTGCAGTTCAAACACTCCCACGCCGCTCCACCCGATGTGGCGGGCGACAGCT	197568	197655	197518	197570	1	supercont1.43	AMSG_12192	196190	199125	None	3657	1738	9243	No_or_no_constitutive_exon
CGTTTACAGCTATCAAGGGCTGTATCGCATTCTACGCAGGGCGAGTCGAGGC	236835	236855	236905	236853	-1	supercont1.43	AMSG_08684	236835	237254	None	3657	1738	9243	No_or_no_constitutive_exon
GGCATACGTGTATGGGGGGGACCTTTGATCGGCTGCACATCGGGCACAAGGC	260665	261085	260615	260667	1	supercont1.43	AMSG_08690	260173	261085	None	3657	1738	9243	No_or_no_constitutive_exon
CAAGAAGGGCTCGGCCAAGGGCAAGGGCAAAAGGGCTCCAAGAAGGGCAGCA	306919	307448	307498	307446	-1	supercont1.43	AMSG_08704	306919	309059	None	3657	1738	9243	No_or_no_constitutive_exon
GCAGTGGGTACGGGCGTGAAAGCGGTCGCGGTCGCGGGCGCAGCGGGCAGCA	317966	318851	317916	317968	1	supercont1.43	AMSG_08706	317253	318851	None	3657	1738	9243	No_or_no_constitutive_exon
GGGGGGGGGGGGGGACGGTCGACTGGTTGACGGGGCGGGGGAAACGACAGGG	343	2303	2353	2301	-1	supercont1.48	AMSG_08711	343	2699	None	3657	1738	9243	No_or_no_constitutive_exon
CCGACAGGCGGCCATTACTAGCGTGTCCGACACACTAATGGGGAAAGTAGCG	8540	9753	8490	8542	1	supercont1.48	AMSG_08713	6874	11204	None	3657	1738	9243	No_or_no_constitutive_exon
TGCTGGCCGAGGTGGGAACAGAAGCCGAGCTGGTGCTGGGAAGCAAGCAGAC	15248	16174	16224	16172	-1	supercont1.48	AMSG_08715	15248	16394	None	3657	1738	9243	No_or_no_constitutive_exon
GGTGTGTGTGTGTGTGTGTGTGTGTGTGTGTGCATGTGGTGGGGAGACAGCG	19156	21091	19106	19158	1	supercont1.48	AMSG_08717	18683	21091	None	3657	1738	9243	No_or_no_constitutive_exon
TGGGTGACTACGGCGGTGGGGGCGGCTGCCGGCTGGTTGTGGGACGATAGCT	29136	31778	31828	31776	-1	supercont1.48	AMSG_08721	29136	32131	None	3657	1738	9243	No_or_no_constitutive_exon
CCCTCGTTGCGGCCATGGGTATTGCAGGATTCGCGCGGTGGGTGCGGGAGAC	46750	49143	46700	46752	1	supercont1.48	AMSG_08726	45736	49143	None	3657	1738	9243	No_or_no_constitutive_exon
CTGCGGACCGAACTCGAGCGTGGTGCTACCAATGACGACGCGGGCGAGAGTG	54338	57144	57194	57142	-1	supercont1.48	AMSG_08730	54338	58639	None	3657	1738	9243	No_or_no_constitutive_exon
GGCGGCGACGGGGGGAAACGGGCGGGAAACGCGGGGCGGGCGACGGACAGGA	69408	69616	69358	69410	1	supercont1.48	AMSG_08736	69033	69616	None	3657	1738	9243	No_or_no_constitutive_exon
CTGGGCGGGCGCCGTACGATCGGCGGACGCTCGAGGCTGACGAGGGCAAGTA	69643	69680	69730	69678	-1	supercont1.48	AMSG_08737	69643	70421	None	3657	1738	9243	No_or_no_constitutive_exon
ATGCCAAGCTGATGCGGCACGACGAGCTGGCGGACGCGCTGCGGGAAGAGTT	71912	72468	71862	71914	1	supercont1.48	AMSG_08738	70517	72468	None	3657	1738	9243	No_or_no_constitutive_exon
CGACTCACGAGGCAGGCTCGGGTGGTGGATGTATTATGGTGGGAGGATAGGC	75264	76879	75214	75266	1	supercont1.48	AMSG_08740	74639	76879	None	3657	1738	9243	No_or_no_constitutive_exon
GCGGGCTGCGTGACGCGTCTGGTGCGGCCTCGAGCGGTGGGACAGCAAAGGC	94510	95272	95322	95270	-1	supercont1.48	AMSG_08751	94510	95634	None	3657	1738	9243	No_or_no_constitutive_exon
TGTCGCTCCGAGCGCCAGCATCGGGCAGTGGACTGTGGTTGGGGACTCAGGC	117545	119023	119073	119021	-1	supercont1.48	AMSG_08761	117545	119592	None	3657	1738	9243	No_or_no_constitutive_exon
TGTGTGCGACGGGGTGCATGCTTGCTGGACTGGTGGGGTTCCGGAGATAGCG	130999	131148	130949	131001	1	supercont1.48	AMSG_08767	130622	132669	None	3657	1738	9243	No_or_no_constitutive_exon
TGGGTGCACCTACCCACTGGGCTGTGGTGGGTCACCCGGCGGGTGTACAGGA	133212	135110	133162	133214	1	supercont1.48	AMSG_08768	132778	135110	None	3657	1738	9243	No_or_no_constitutive_exon
AGGAGGGGGTACATGCTTGGGCTTACGGAGCGTGTGTGCGGCGGGTGTAGGA	177620	178858	178908	178856	-1	supercont1.48	AMSG_08782	177620	179213	None	3657	1738	9243	No_or_no_constitutive_exon
TGGTGGCGGATGGCTGCTTGCCGTGGCTGGCTCTGCCGAGCGGGTGTGAGGC	179657	181346	179607	179659	1	supercont1.48	AMSG_08783	179466	181346	None	3657	1738	9243	No_or_no_constitutive_exon
AACTCACAGAAGAAAGACGAACTTGCTTTGCCGGGGGGGGAGGGGAGTAGAA	204952	206286	206336	206284	-1	supercont1.48	AMSG_08795	204952	206547	None	3657	1738	9243	No_or_no_constitutive_exon
ACATGTATGTGGATGTGTGCGGGTGGTGCGTGGGGCGTGGGAGGGAGTAGGA	207058	212922	207008	207060	1	supercont1.48	AMSG_08796	206692	212922	None	3657	1738	9243	No_or_no_constitutive_exon
GGCGTACGCATCGACGTTTTCGGGGTGGGGCCTGCGGGACAGAGGCGGAGCG	221439	221749	221389	221441	1	supercont1.48	AMSG_08799	219036	221749	None	3657	1738	9243	No_or_no_constitutive_exon
CAAACGGTACGAATGCGTTGGGGTTGGGGGTTTGGGGGGGGGGGGGACAGGC	234179	235715	234129	234181	1	supercont1.48	AMSG_08806	233252	235715	None	3657	1738	9243	No_or_no_constitutive_exon
CGCCGGCCGTGGAAGGGGTGCTCCTCCACGGCCCACCCGGGACGGGCAAGAC	260497	261235	260447	260499	1	supercont1.48	AMSG_08818	258819	261235	None	3657	1738	9243	No_or_no_constitutive_exon
GGTCGAGCGTGCGCTGTCGTTTTTCACGCGACTTCATTGAGAAGGGCAAGTC	4156	4874	4106	4158	1	supercont1.49	AMSG_08839	3894	7773	None	3657	1738	9243	No_or_no_constitutive_exon
CCGTAGGCAACAGCCATGTGACGACGACATAGACGACGCGGCGGGTGTAGAG	7613	7773	7563	7615	1	supercont1.49	AMSG_08839	3894	7773	None	3657	1738	9243	No_or_no_constitutive_exon
GGATGCTGAGCAGTAGCGCAGGAGTACTTGCTGGAAGTGGGGCGAGACAGGG	13676	14669	13626	13678	1	supercont1.49	AMSG_08843	13604	14669	None	3657	1738	9243	No_or_no_constitutive_exon
GTGGTGGTGATGATGATGATGGCGGGGATCGATGTGGTTGTGGGTGGCAGAC	50616	51142	51192	51140	-1	supercont1.49	AMSG_08853	50616	51422	None	3657	1738	9243	No_or_no_constitutive_exon
CACACAGATGGTGGTGGATGGCATGGGGTTGGCCGGGGGGAGGGGGCTAGGG	94030	96471	96521	96469	-1	supercont1.49	AMSG_12209	90794	96499	None	3657	1738	9243	No_or_no_constitutive_exon
TGGCTGGCACTGGGCCACCTTGTTGACGGAAGCGGAGCGGGAGGAGCAAGAC	97308	99709	97258	97310	1	supercont1.49	AMSG_08872	96597	99709	None	3657	1738	9243	No_or_no_constitutive_exon
ATCACTGTCCAGCGGACGACCGGGAAATCCTGACAATTTTCAGGGACAAGAG	108783	111138	108733	108785	1	supercont1.49	AMSG_08877	108262	111605	None	3657	1738	9243	No_or_no_constitutive_exon
CTCGCCGCGCTCTGCTCACGCTGACGCTGAGCTTGCTAAATGGGCGCGAGAC	113574	116189	113524	113576	1	supercont1.49	AMSG_08879	113315	116189	None	3657	1738	9243	No_or_no_constitutive_exon
GTTTGATGTGCGTCGGACTCACGAGCGTGAGCGTATGGGGATGGGGACAGGG	133990	136267	133940	133992	1	supercont1.49	AMSG_08886	133109	136267	None	3657	1738	9243	No_or_no_constitutive_exon
GTATGTCGATCGGGCATGGACTCATGTGGCATGGGGGGAGGGGGGTTCAGGC	161904	162975	163025	162973	-1	supercont1.49	AMSG_12213	161904	163665	None	3657	1738	9243	No_or_no_constitutive_exon
GTGACTATGCGGTTGTGCGGCTATGGGGTGTGTATGTCGGGGGTGGACAGCC	189684	190484	189634	189686	1	supercont1.49	AMSG_08909	189284	192327	None	3657	1738	9243	No_or_no_constitutive_exon
GATCCAGCGTGGCCTGTACTCGTTCCCGGACACGGCGTGGGGCGGGTGAGCG	197495	197892	197445	197497	1	supercont1.49	AMSG_08912	196474	197892	None	3657	1738	9243	No_or_no_constitutive_exon
TGGCGGAACGGCCGAGTACGATGCGATGCGGACGCGGTACTACGGGCGAGCG	216567	217018	216517	216569	1	supercont1.49	AMSG_08917	213926	217018	None	3657	1738	9243	No_or_no_constitutive_exon
ATCGGCGACAGGAACGTCAGTGGGGCGGCGGGCGCGCAAACGGGTGGCAGTC	228804	229994	228754	228806	1	supercont1.49	AMSG_08923	227724	229994	None	3657	1738	9243	No_or_no_constitutive_exon
TGTGGCTGGTGATGGGCTGGGCGTAGGTTTAATGTTTCGCGGGTGAAAAGGT	236176	236526	236126	236178	1	supercont1.49	AMSG_08928	235900	236526	None	3657	1738	9243	No_or_no_constitutive_exon
TCATGCTGGTCGTGTGACTGGTGGCCGTGCTCTGATGGGCTGGCTGGGAGGC	244191	246369	244141	244193	1	supercont1.49	AMSG_08931	243998	246369	None	3657	1738	9243	No_or_no_constitutive_exon
GCGGTGCGAGTTTCTTGGAGCAGCTCCGGGCGGTACTGCGGGGCTGGAAGCG	283019	285613	282969	283021	1	supercont1.49	AMSG_08941	279043	285613	None	3657	1738	9243	No_or_no_constitutive_exon
CGGGACGGGCATGGGTATGTGTGGGTGTGTGGGTGTGTGGGGGGGGATAGCC	295190	296497	295140	295192	1	supercont1.49	AMSG_08947	294808	296497	None	3657	1738	9243	No_or_no_constitutive_exon
GCAGCCACAGTCGGAGAGGGCATGGCAACGGACGCGGGCATGGGCACAAGCG	16749	18780	18830	18778	-1	supercont1.44	AMSG_08958	16749	18839	None	3657	1738	9243	No_or_no_constitutive_exon
CGGTTGGAGCGTGTACTCTGTGTCTGGGTCAACGAGCGGCTGGGAACAAGGT	20841	25066	25116	25064	-1	supercont1.44	AMSG_08960	20841	25129	None	3657	1738	9243	No_or_no_constitutive_exon
ATGGCAGGCGCAGGGCAGCAGCTATGGATGACGGAGGGTATGACGGGCAGGT	28881	30003	30053	30001	-1	supercont1.44	AMSG_08963	28881	30175	None	3657	1738	9243	No_or_no_constitutive_exon
GCTGAGGGCGTTGCGCGCTGTGCGCACGTCGCGGCGCGGACGGCGGGCAGGT	57295	58343	58393	58341	-1	supercont1.44	AMSG_08975	57245	59258	None	3657	1738	9243	No_or_no_constitutive_exon
GGGAGGGAGGGAGCGACTCACGGACAGAGTGTGGGGGAGGGAGGGGATAGTG	70785	71642	70735	70787	1	supercont1.44	AMSG_08981	70561	71642	None	3657	1738	9243	No_or_no_constitutive_exon
AGCAAAGATGTTTACCACGTTGACGGCAGGTCGCATGGCTGGGAGAGCAGCA	79859	79936	79986	79934	-1	supercont1.44	AMSG_12222	78317	83578	None	3657	1738	9243	No_or_no_constitutive_exon
GTGTGAAAGTGACTCATGGTAGAGGTGGCTGGCTGACGGGACGGGCATAGGC	97990	100002	97940	97992	1	supercont1.44	AMSG_08992	97918	100002	None	3657	1738	9243	No_or_no_constitutive_exon
GGGGGGGGGGGGGGGGGGTATGCATGCGACTGGTTATTGTGGGAGGACAGAT	102409	102699	102359	102411	1	supercont1.44	AMSG_08994	101772	102699	None	3657	1738	9243	No_or_no_constitutive_exon
CTTTCCACACCAGCGCTCGGTTCGGTTTGACGCGGGGCGCGGGCGGGCAGGG	125505	125637	125455	125507	1	supercont1.44	AMSG_09000	124361	128876	None	3657	1738	9243	No_or_no_constitutive_exon
CTGTGCTTACTATGCCATGTGGCGGCCGGTGCTGCATGGGGCGGGAACAGGG	138736	139223	138686	138738	1	supercont1.44	AMSG_09007	138431	139223	None	3657	1738	9243	No_or_no_constitutive_exon
CTCACCACGGACATCGGTGGGGTATACTGCGGGGGGGGACGGGGGAATAGCC	156994	159611	159661	159609	-1	supercont1.44	AMSG_09016	156994	159941	None	3657	1738	9243	No_or_no_constitutive_exon
GTGGTGTGGACGCTCAGTCCGTCGGTCTCGCCATACGCGGGTGGGATCAGGA	162442	164590	162392	162444	1	supercont1.44	AMSG_12226	161001	168834	None	3657	1738	9243	No_or_no_constitutive_exon
TCTGCGAGACATGGCAGCGAACGATCGATTGTGGCTGTGGCGGGTGAGAGCT	173857	174728	173807	173859	1	supercont1.44	AMSG_12227	171681	174728	None	3657	1738	9243	No_or_no_constitutive_exon
CTGTGTTGTGGTTGCGCCACGGCGGGGACGGGGGCTGGGTTGAGGGACAGAC	176900	177768	177818	177766	-1	supercont1.44	AMSG_09025	176900	178102	None	3657	1738	9243	No_or_no_constitutive_exon
GGCATGTGGCGGTGGCTATGGTGTGGTGTGGTGTGGGGGAATGGGCGTAGTC	230918	231610	231660	231608	-1	supercont1.44	AMSG_09050	230918	232164	None	3657	1738	9243	No_or_no_constitutive_exon
GTGTGTGTGTGTGTGACTCACTTGCGCTGTGTACATTGTGCGGGGGATAGGA	233410	234053	233360	233412	1	supercont1.44	AMSG_09051	232535	234053	None	3657	1738	9243	No_or_no_constitutive_exon
GCTCTCTCTCTCTCTCTCTCTTGCGGTGACTGGTGCTGGGCGGAGAATAGGC	236627	237725	236577	236629	1	supercont1.44	AMSG_09053	236007	237725	None	3657	1738	9243	No_or_no_constitutive_exon
GGCTGGCGTGGTCGTGGGCGTGGGCGCGGACGCGGGCGTGGAGGGTTTAGCC	238509	239324	238459	238511	1	supercont1.44	AMSG_12230	237992	242837	None	3657	1738	9243	No_or_no_constitutive_exon
CGGAGGGTTAAGGGAGGGAATGGAGCACTTATGTGGGGAGGGGTGTACAGTC	259340	259407	259457	259405	-1	supercont1.44	AMSG_12232	256765	264645	None	3657	1738	9243	No_or_no_constitutive_exon
CTAGGCAAGGACTCACTTTCGTATGGCTGGCTGCCGGGAGAGGAGGGTAGAA	256765	258303	258353	258301	-1	supercont1.44	AMSG_12232	256765	264645	None	3657	1738	9243	No_or_no_constitutive_exon
AAGGGAGGAAGGGGCGAATTGACTCATGTGGGCGCGAGGGATGGGCACAGGC	295216	300604	300654	300602	-1	supercont1.44	AMSG_09073	295216	300868	None	3657	1738	9243	No_or_no_constitutive_exon
CGAGAGCTGTGGATGGGGTAGCAGGTGTTGGGTGATGCGGCGGTGGGCAGAG	301519	302186	301469	301521	1	supercont1.44	AMSG_09074	301010	302186	None	3657	1738	9243	No_or_no_constitutive_exon
GTGGCTGGCCTCTCGACGGACGACGTGCTGGGACCTGTGCGGGAGGAGAGGA	42461	43605	42411	42463	1	supercont1.45	AMSG_12234	39917	43605	None	3657	1738	9243	No_or_no_constitutive_exon
TACGACTGCACCATTGTTTTTCATGCGAAGAGGCGCTGCGCGTGTGGGAGGC	51037	51579	50987	51039	1	supercont1.45	AMSG_09096	47868	52015	None	3657	1738	9243	No_or_no_constitutive_exon
AACTCACTGGAACAATGATCGCTACTGATGTGGTGATGGGTGGACGACAGAT	78385	78822	78335	78387	1	supercont1.45	AMSG_09110	78021	78822	None	3657	1738	9243	No_or_no_constitutive_exon
CCCACCACGCGACTACCGACAACTCGAGGCAAGTTTGGCCATGTCGGGAGAC	78790	79441	79491	79439	-1	supercont1.45	AMSG_12235	78790	80116	None	3657	1738	9243	No_or_no_constitutive_exon
CGATGGGGCGGCGGGGTGGCGACGGGCGGGGCGGCGGTGCGCGGGCGCAGGC	97204	98035	97154	97206	1	supercont1.45	AMSG_09121	96687	98035	None	3657	1738	9243	No_or_no_constitutive_exon
GGGTACGTGGGTGCGGGGCGCCGGGGGGTGTGGGGGGGGGAGGGGAAGAGAG	115499	116159	116209	116157	-1	supercont1.45	AMSG_09130	115499	116244	None	3657	1738	9243	No_or_no_constitutive_exon
GGATGTGGGGGCGGGGGACGTGGGGTCGGGGGGACAGGGTATGGAGGGAGGA	134791	136863	134741	134793	1	supercont1.45	AMSG_09140	134416	136863	None	3657	1738	9243	No_or_no_constitutive_exon
ACCAAGACGCCCGAACAGGGATGGGCTGTCTTTCGCCCTGGGACGCCGAGGA	140645	142916	140595	140647	1	supercont1.45	AMSG_12238	139026	148820	None	3657	1738	9243	No_or_no_constitutive_exon
TAGTGCAGGAGCAGAGGCAGGCGCAGGTGGGACGGGCGCGGGCGGAGCAGGA	171168	172316	171118	171170	1	supercont1.45	AMSG_12240	169966	172316	None	3657	1738	9243	No_or_no_constitutive_exon
CGGCTCTTGCCGCGAGCACAGTTGTGGCCCAACCTGAGTCGGGAGATGAGAT	192988	193986	192938	192990	1	supercont1.45	AMSG_12242	189110	193986	None	3657	1738	9243	No_or_no_constitutive_exon
AACAGCGCCGCCGCCGCCAAGAAAAAGGCCAAGAGCGGCACAGGGCAAAGGC	200634	202028	200584	200636	1	supercont1.45	AMSG_09167	200029	202028	None	3657	1738	9243	No_or_no_constitutive_exon
ATTGGCGACTGCACCACATCTGGCGAAGACTGCGCTTGGGAAGGCCGCAGGT	223519	223572	223469	223521	1	supercont1.45	AMSG_09176	221167	223711	None	3657	1738	9243	No_or_no_constitutive_exon
CGCTCTTCCTCACTGCCAACGAGGACGTACTCGTAGTGGGCGAGACACAGGC	225339	225849	225899	225847	-1	supercont1.45	AMSG_09177	225248	228957	None	3657	1738	9243	No_or_no_constitutive_exon
GTTGGAGAGCGACTCACAGGCTGGTTGGCCTTGCACGGGAGTGGGTGTAGGA	26149	26785	26099	26151	1	supercont1.47	AMSG_09215	25456	26785	None	3657	1738	9243	No_or_no_constitutive_exon
CCAAAAGCCGCGGCCCGCGTAAATGACAGGGGCGAGGTCTGGAGGGCCAGAC	28600	28841	28891	28839	-1	supercont1.47	AMSG_09216	26667	28921	None	3657	1738	9243	No_or_no_constitutive_exon
GTTCGCGGGCGAGCAACGAGCTGGCGGAAGCGCTGGGGTGAGCGAGGCAGGA	26667	28506	28556	28504	-1	supercont1.47	AMSG_09216	26667	28921	None	3657	1738	9243	No_or_no_constitutive_exon
CACTCTCCGCGCCCTCCGTCGGCATCCCCCTCGTGGCAGCGCGGGTTGAGGC	33812	34647	33762	33814	1	supercont1.47	AMSG_09217	29327	34647	None	3657	1738	9243	No_or_no_constitutive_exon
TGGACGTCTTTGTTAATGGGATGCGGTGGGGGTCACGGGGGAGGCAACAGTG	68433	69517	68383	68435	1	supercont1.47	AMSG_09228	67891	69517	None	3657	1738	9243	No_or_no_constitutive_exon
GGTGGGTGTGACACGTGGTCGGCATGGGTGGTCGGCATGGGTGGACGAAGGC	82887	84159	82837	82889	1	supercont1.47	AMSG_09235	82523	84159	None	3657	1738	9243	No_or_no_constitutive_exon
GTAGAGGACCGACGACGGCAGCAGAGGCAGTGGCAGCGAGGCAGGGGCAGCA	93604	94518	93554	93606	1	supercont1.47	AMSG_09239	90509	94518	None	3657	1738	9243	No_or_no_constitutive_exon
GGGGCGGATGGACGCGGGGCTGTTGGTTTGGTCGGACGGGGAGGTTGTAGAA	108157	108910	108960	108908	-1	supercont1.47	AMSG_09248	108157	109370	None	3657	1738	9243	No_or_no_constitutive_exon
GGGAATGCTGCAGGGGTAGAAGTGGTTGCTGGCGAGGCTGGTCCGGGGAGTG	137900	139152	137850	137902	1	supercont1.47	AMSG_09253	137854	139152	None	3657	1738	9243	No_or_no_constitutive_exon
CGCGGCCGCGGTACTTTCCGGCTCCAGCGCGAGCTGAGGGCGAGGCTGAGGC	141224	141234	141284	141232	-1	supercont1.47	AMSG_09255	141224	143364	None	3657	1738	9243	No_or_no_constitutive_exon
GTCTGCAACATCACTGGCTGCGTTCACTGCCCACAACGTCGGGCGGCAAGTG	168686	169266	168636	168688	1	supercont1.47	AMSG_09267	166516	169266	None	3657	1738	9243	No_or_no_constitutive_exon
GTTGACGTGCTTCAGCGATCAATCGCCAAGCTTGTCAAACGGGAAAAAAGAA	168983	171482	171532	171480	-1	supercont1.47	AMSG_09268	168983	175973	None	3657	1738	9243	No_or_no_constitutive_exon
GTATGTGGGGTGTATGGGCTGGACTGGGCTGGGCTGGGCTGGGGGTACAGAT	177303	179263	177253	177305	1	supercont1.47	AMSG_09269	176974	179263	None	3657	1738	9243	No_or_no_constitutive_exon
GGGGGGGGGGGGGGGGGCTTGTTCGGCGGGTGTTGGTGGCGGGCGAACAGGG	183427	184015	183377	183429	1	supercont1.47	AMSG_09271	181638	184015	None	3657	1738	9243	No_or_no_constitutive_exon
TAGGCACCGGGACTGGAGAAGGAGCTGGGGAGGGAGCTGGGGCGGGAGAGAG	184378	186271	184328	184380	1	supercont1.47	AMSG_09272	184279	186271	None	3657	1738	9243	No_or_no_constitutive_exon
ATACCTGCGTCCCCTCTGGTGCCAGTGGCTCCTGCGGCGGGTAACGGCAGCT	193640	195261	195311	195259	-1	supercont1.47	AMSG_12247	192142	195344	None	3657	1738	9243	No_or_no_constitutive_exon
GAGCGCGTTCTGTTCTGTTTCTCGCGTCTGCTTCATTTGTGGGTGCCGAGCT	192142	192598	192648	192596	-1	supercont1.47	AMSG_12247	192142	195344	None	3657	1738	9243	No_or_no_constitutive_exon
CATGCAAGCTTCCCCACCCCGGACTGCCGGTGAGGCAAGGGACGAGCAAGTG	226391	229057	229107	229055	-1	supercont1.47	AMSG_12249	226391	230609	None	3657	1738	9243	No_or_no_constitutive_exon
TGCGCGGTTGAAGGGGAGTACTGGCCTCCAAAGCGATGGCTGGGAGGTAGTG	241211	242644	242694	242642	-1	supercont1.47	AMSG_09295	241211	242843	None	3657	1738	9243	No_or_no_constitutive_exon
AATGTGGCTGGTGCTGTTGTGGTGTGGGTGGGGACGGTGAGGGCGGGTAGGC	300949	301771	300899	300951	1	supercont1.47	AMSG_09312	300482	301771	None	3657	1738	9243	No_or_no_constitutive_exon
CCCAGCTATGAGCAAAAACCCGTTTTCGGTACTGGGGGCGAAGGCCCGAGCG	2619	4407	4457	4405	-1	supercont1.46	AMSG_09316	32	7224	None	3657	1738	9243	No_or_no_constitutive_exon
AAGCCACGGCGGCGGTGCGATGTCGAGCGGGGCTAGCGGGGAGGATGCAGCA	13406	14731	14781	14729	-1	supercont1.46	AMSG_09321	13406	14928	None	3657	1738	9243	No_or_no_constitutive_exon
CGGTGGTGGTGGCGGTGGCGGTGGCATGTGCGGGGAGCGCGACTGGGCAGAG	26144	26738	26094	26146	1	supercont1.46	AMSG_09324	24161	26738	None	3657	1738	9243	No_or_no_constitutive_exon
GGCGAGCAAGCGACGAGAGCAGCAACGGTGGCCGAGGGGGGGGGGGGGAGGG	27959	31204	31254	31202	-1	supercont1.46	AMSG_09325	27959	31333	None	3657	1738	9243	No_or_no_constitutive_exon
GGCTCTGGGCCTGATGGTGATGGCCGGCATGGTGGCGGTGGCGGCGGGAGCG	56214	58031	56164	56216	1	supercont1.46	AMSG_09336	54630	58031	None	3657	1738	9243	No_or_no_constitutive_exon
CTCTCTCCCTCTCTCTCCTTCCTGTGTGTGCTACATAGGAAGAGGGAGAGGT	67298	69841	69891	69839	-1	supercont1.46	AMSG_09340	65853	70161	None	3657	1738	9243	No_or_no_constitutive_exon
CCCCTCCCTCCCCTCTCTCACGCACCCATACACGCTGGGCGGAGTTGCAGAT	90151	90631	90101	90153	1	supercont1.46	AMSG_09348	89573	90631	None	3657	1738	9243	No_or_no_constitutive_exon
CCTGACTACCGATGAGAAGTAACGGCCCGCTTGTGCTGGGCGGAATCAAGGA	124812	125505	124762	124814	1	supercont1.46	AMSG_09361	124459	125505	None	3657	1738	9243	No_or_no_constitutive_exon
GCGTGGCTGGACGCGGGGTGCGGGGCGCGGGGTGCGGGGTACGGGTGTAGGC	132379	132982	133032	132980	-1	supercont1.46	AMSG_09366	132379	133610	None	3657	1738	9243	No_or_no_constitutive_exon
CAATTGACAGCATACTCACGGCTAGGGGCGGAATTGATGGGCGGATGCAGGC	135181	136616	136666	136614	-1	supercont1.46	AMSG_09368	135181	137609	None	3657	1738	9243	No_or_no_constitutive_exon
GTCCGCCCCACACAGTGGTGCGGCGGCTGGTGGTGGACGTGGGCCTAGAGTT	156041	157550	157600	157548	-1	supercont1.46	AMSG_12255	156041	162963	None	3657	1738	9243	No_or_no_constitutive_exon
TTGCTACGCTCATCCGAAGCGGACTCGTCGCCGCTGGGAGCTGGGCGGAGGC	188832	192525	192575	192523	-1	supercont1.46	AMSG_12258	185395	193388	None	3657	1738	9243	No_or_no_constitutive_exon
GGCCTCGGGTTGCTAGTGGTGGTCTTAGGCGTGGGTGCCGGGTGGTGTAGCA	195582	196361	196411	196359	-1	supercont1.46	AMSG_09394	193633	197356	None	3657	1738	9243	No_or_no_constitutive_exon
GGCGAGGGATGTGGACGGGGTCTGTGTGAAACGGTGATGAACGAGGGCAGGT	216193	217024	216143	216195	1	supercont1.46	AMSG_09400	215425	217024	None	3657	1738	9243	No_or_no_constitutive_exon
AAAGATACGTATGCGTAGGGCGGCAGTGTTGGTGCTGGTGCTGGGAGCAGTT	217253	219277	217203	217255	1	supercont1.46	AMSG_09401	217213	219277	None	3657	1738	9243	No_or_no_constitutive_exon
GTGTGATCGGTGGTGGTCTGTCTGCTGGCGGGACACCCTTTGGGTGACAGCT	224470	225205	224420	224472	1	supercont1.46	AMSG_09405	223823	225205	None	3657	1738	9243	No_or_no_constitutive_exon
AATATTGAGTGACAACGTCCAATAAATGGTCAACATTGGGAGGCAGGCAGTG	235309	235454	235504	235452	-1	supercont1.46	AMSG_12261	230593	239569	None	3657	1738	9243	No_or_no_constitutive_exon
GATATGGGAGAGTGCAGATGAAGATGATGACGAGGGGGATGACGGCGGAGAC	231219	234939	234989	234937	-1	supercont1.46	AMSG_12261	230593	239569	None	3657	1738	9243	No_or_no_constitutive_exon
GAGAAACATATGCATGGTAGTGGCTCGTCGACTCACATGCAGGGATGCAGTG	259149	259902	259099	259151	1	supercont1.46	AMSG_09416	258908	259902	None	3657	1738	9243	No_or_no_constitutive_exon
CCATGGTGGTTATGCGGGTTGTGTGGGTCGTGGTCATCTGGGTCAAACAGAA	287281	289491	287231	287283	1	supercont1.46	AMSG_09428	286848	289491	None	3657	1738	9243	No_or_no_constitutive_exon
GGACATGGACATGGCCACGGAGGCGGGCGTGGACGTGGGCGCGGACATAGGC	290086	292997	290036	290088	1	supercont1.46	AMSG_09429	289600	292997	None	3657	1738	9243	No_or_no_constitutive_exon
GCGGGCAAGATCCGGAATGAGGCGGGCCGGTAGGCAGGGGCGAGGCCGAGGT	299617	300090	299567	299619	1	supercont1.46	AMSG_09433	299376	300090	None	3657	1738	9243	No_or_no_constitutive_exon
ACACCGCTGCTGCGACCGCCTTTTCGTCGGCGGTGGCCTCGATGCGGGAGGC	10840	11889	10790	10842	1	supercont1.50	AMSG_09440	8819	11889	None	3657	1738	9243	No_or_no_constitutive_exon
GTGTCTGGCCGTATACTCATGTGTGGTGACTTGATGTGGATGGGTGGTAGCG	35383	36096	36146	36094	-1	supercont1.50	AMSG_09450	34432	36418	None	3657	1738	9243	No_or_no_constitutive_exon
GGTCTTTTCCTGCCGGCAGCCCCCGGAGGGAAGCGGAAGGGGCGGGGAAGAG	51519	52110	52160	52108	-1	supercont1.50	AMSG_09456	51082	52374	None	3657	1738	9243	No_or_no_constitutive_exon
TGGTGCGGCTCGGCTGGTGGGCGGGTGGGTGGGCGGCGGGCGGCGGACAGGA	72640	73305	72590	72642	1	supercont1.50	AMSG_09464	72034	73305	None	3657	1738	9243	No_or_no_constitutive_exon
CTGCGGTTGCACAGCATGTGGCGGGTGATGGAGGGGCGTGGGTGGAGCAGGG	86130	86671	86080	86132	1	supercont1.50	AMSG_09469	86077	86671	None	3657	1738	9243	No_or_no_constitutive_exon
GCCGAGAAGCAGTGGCGGAGGTGGTACCGGTGGTGGCAAGGGAGGAGGAGGT	116842	117837	116792	116844	1	supercont1.50	AMSG_09485	116671	117837	None	3657	1738	9243	No_or_no_constitutive_exon
AGCTCTCTCCTCCCAGAAAAGGCAGTATGGCGGATGGGATAAGGGTGCAGCT	125118	127104	127154	127102	-1	supercont1.50	AMSG_09491	125118	127460	None	3657	1738	9243	No_or_no_constitutive_exon
GGCTATGTGTTCTTGTTGGGCTACGTGTGTGCAACCGCGGGAGTGTGTAGGT	147574	149501	149551	149499	-1	supercont1.50	AMSG_09499	147574	150091	None	3657	1738	9243	No_or_no_constitutive_exon
CGGGGGGGCTCTTTGCCTCTGAGCCGTCAACGCACCCGCACCGGGGAGAGGT	211430	212582	211380	211432	1	supercont1.50	AMSG_09523	211025	212582	None	3657	1738	9243	No_or_no_constitutive_exon
AGGTGGAGGAAATGCTGCGGGGAGTGGTGGTGTGCAGACGGCGGGTGCAGGT	212659	213930	213980	213928	-1	supercont1.50	AMSG_09524	212659	214198	None	3657	1738	9243	No_or_no_constitutive_exon
ATGGGCATGGGTATACTCATTATGGAAATTATGGAATGCCATCGGGACAGAT	242017	242272	242322	242270	-1	supercont1.50	AMSG_09532	242017	242470	None	3657	1738	9243	No_or_no_constitutive_exon
GACGACAAATCGCCGCTCGTCACCGCCTGGTCGGGCACTCACTCGGGGAGAC	244804	245330	244754	244806	1	supercont1.50	AMSG_12270	243888	248203	None	3657	1738	9243	No_or_no_constitutive_exon
GTACTCGGAAAAGGCTGACGTCTTTTCGTTTGCTATTCTTATTTGGGAAGTC	4528	4569	4478	4530	1	supercont1.52	AMSG_09544	2863	4569	None	3657	1738	9243	No_or_no_constitutive_exon
TTTGATGAGGCCTCGGCCAGAGCCGGGCAGAGCAGCGAGGGGGAGGAGAGGA	11112	11151	11201	11149	-1	supercont1.52	AMSG_09549	11112	13100	None	3657	1738	9243	No_or_no_constitutive_exon
GGGAGGCGGCCCGCCGCCGCCGCCGCCGCCACCGGGGGGAGGGCCGGGAGGC	18915	20351	20401	20349	-1	supercont1.52	AMSG_09552	18915	23323	None	3657	1738	9243	No_or_no_constitutive_exon
AGCAATAGTGCGAGCCAAGAATGGGTCTCGTTCACCTGTGCAGAGGGCAGCA	32592	34020	34070	34018	-1	supercont1.52	AMSG_09557	32592	34162	None	3657	1738	9243	No_or_no_constitutive_exon
CAAGGCCTCCAACAAGGTCCAGGGTCAGGGCAAGGGTCAGGGCCAACAAGGG	107668	108155	107618	107670	1	supercont1.52	AMSG_09591	107499	108155	None	3657	1738	9243	No_or_no_constitutive_exon
GCCTCCTCCGGCTAGCCTGCCTCCTGCTGGTGGTCTCGCTTCGGGAGAAGCG	112573	114390	112523	112575	1	supercont1.52	AMSG_09593	111972	115816	None	3657	1738	9243	No_or_no_constitutive_exon
CAGGACGGGCGCGATGGCGATGGGCATGGCGATGGGTGGAGTGGGAACAGCC	115858	117048	117098	117046	-1	supercont1.52	AMSG_09594	115858	117205	None	3657	1738	9243	No_or_no_constitutive_exon
CTGGTGTTGGACAATGGACTGGAATGGGGTGTGTTGGGCTTGTGGAGTAGAT	143265	148783	148833	148781	-1	supercont1.52	AMSG_09602	143265	149708	None	3657	1738	9243	No_or_no_constitutive_exon
GGCGGCGGGCGGCGGGCGGGCGGCGGCGGGCGGCGGCGGGATGGATGTAGGT	217765	217849	217715	217767	1	supercont1.52	AMSG_09626	217387	218185	None	3657	1738	9243	No_or_no_constitutive_exon
GGTGCTGTCGTGATGCCTGCTATTTGCTGACGTGTGCAAAGGGGGGGGAGCT	235109	235150	235059	235111	1	supercont1.52	AMSG_09633	234456	237754	None	3657	1738	9243	No_or_no_constitutive_exon
CGTGTGACTGTGGTGGTGATGATGATGCGGCGGCTGGCGGGAGAGGACAGAC	244747	244918	244697	244749	1	supercont1.52	AMSG_09635	243588	244918	None	3657	1738	9243	No_or_no_constitutive_exon
CAGCTTTAGCTCCAACCCAGCCTGGTCCGACTTTTCTTCGGGACAAGGAGTC	254610	257282	257332	257280	-1	supercont1.52	AMSG_09641	254610	259439	None	3657	1738	9243	No_or_no_constitutive_exon
GATGACGGTCGCGACCATCATGTTGACCATGTCAGCGTGTGTGGGCATAGTG	274078	275325	275375	275323	-1	supercont1.52	AMSG_12278	270628	280111	None	3657	1738	9243	No_or_no_constitutive_exon
CCGTGTCGCTCTTGCCCAGAACCAACAAGCTGGGCAAGTTTGGGATGTAGGC	288539	292172	292222	292170	-1	supercont1.52	AMSG_09648	280136	292473	None	3657	1738	9243	No_or_no_constitutive_exon
GTGGAGCACCGGGTGGAGCGGATGGAGCTTGGCCTGTTGCGGGAGATCAGGG	294888	296271	294838	294890	1	supercont1.52	AMSG_09649	294666	296271	None	3657	1738	9243	No_or_no_constitutive_exon
GCGGCCTCGCCCGTTTCGACCTGACGCTGCGCCATGCGCCGGGCGCGGAGAT	22053	22110	22003	22055	1	supercont1.53	AMSG_09660	21838	22586	None	3657	1738	9243	No_or_no_constitutive_exon
GCACGGGCATCACAGACGTGGGGGCTCGCGGTGGGCTCACGGGGCTGCAGTG	24370	24969	25019	24967	-1	supercont1.53	AMSG_09661	22968	25420	None	3657	1738	9243	No_or_no_constitutive_exon
GCACGGGCATCACAGACGTGGGGGCTCGCGGTGGGCTCACGGGGCTGCAGTG	23070	23326	23376	23324	-1	supercont1.53	AMSG_09661	22968	25420	None	3657	1738	9243	No_or_no_constitutive_exon
TTGTCAAGCCGTACGTGGATGGGCGATGGGCGACGGGGTGCGGGCGGGAGGC	61651	62050	61601	61653	1	supercont1.53	AMSG_09672	60759	62050	None	3657	1738	9243	No_or_no_constitutive_exon
GTATGGTGGTGAGTGTTGTGGTGGCAGGCGTGCTGGCGGAGGGAGGAGAGAT	69893	71684	71734	71682	-1	supercont1.53	AMSG_09675	69893	72025	None	3657	1738	9243	No_or_no_constitutive_exon
TGATGAGGAAGAGTCATCGTCATCGGCCACACACTCGCATGCCGGGACAGAC	95199	96077	95149	95201	1	supercont1.53	AMSG_09688	95061	96077	None	3657	1738	9243	No_or_no_constitutive_exon
CCCACCGTGGGGCCCCGGGGGGGGGGGGGGGGGGGCACTGGCGGGCACAGCA	105060	105689	105739	105687	-1	supercont1.53	AMSG_12282	105060	107391	None	3657	1738	9243	No_or_no_constitutive_exon
CGGATGGTGGTGGCAGTGGTGGGGATGGAGAAGATCTGGAGGAGAGGGAGCT	113024	115590	115640	115588	-1	supercont1.53	AMSG_09700	113024	115893	None	3657	1738	9243	No_or_no_constitutive_exon
CCCGCTGTCATCGCTCGATGAATGGCTGTCGTTGGTGGGGGAGCAGGCAGCT	116561	117370	116511	116563	1	supercont1.53	AMSG_09701	116440	117370	None	3657	1738	9243	No_or_no_constitutive_exon
CGGTGGCAGCGCTGCGAGCCCTGTTGCGGGCGCTGCTGCGGGTGATTGAGGC	150785	150796	150846	150794	-1	supercont1.53	AMSG_09708	150785	151482	None	3657	1738	9243	No_or_no_constitutive_exon
GGGCGGACGGGTTACTGACCAAGACGCAATGTGTGGTGCGGGGCGGACAGAT	167477	168694	167427	167479	1	supercont1.53	AMSG_09714	166944	168694	None	3657	1738	9243	No_or_no_constitutive_exon
GTTGCCAACGTTTCTGCAGCCGGACTGGACGACGGTTGTGCAGGGGACAGTC	173397	175838	175888	175836	-1	supercont1.53	AMSG_09718	173397	177627	None	3657	1738	9243	No_or_no_constitutive_exon
CGCCGCCTCCTGCTGTCTCGACAGCCTCCTCCTCAGTCTCGGCCGGGCAGAT	182994	183279	183329	183277	-1	supercont1.53	AMSG_09720	182994	185055	None	3657	1738	9243	No_or_no_constitutive_exon
AGGTACGGAGACCGAGGGAGCGGACGAGGCCGACGGGGCAAGGGGCACAGGC	199378	204948	199328	199380	1	supercont1.53	AMSG_09728	199230	204948	None	3657	1738	9243	No_or_no_constitutive_exon
CCCCCTGCACACACTCACACAGGTCGCCTTACATGCCTCCGGGGAGACAGTC	204971	206517	206567	206515	-1	supercont1.53	AMSG_09729	204971	206685	None	3657	1738	9243	No_or_no_constitutive_exon
GGCGGCAGAGGGCGTGGGTGACTCACGGAGCGTGGGCGGGAGGGGTGTAGTG	224270	225269	224220	224272	1	supercont1.53	AMSG_09735	222944	225269	None	3657	1738	9243	No_or_no_constitutive_exon
GTCGCCGCCGCCGCTGGCGCAGGCCTCCCAGCGCGATCGCCGTTGGGAAGCG	241749	242103	241699	241751	1	supercont1.53	AMSG_09742	236751	242103	None	3657	1738	9243	No_or_no_constitutive_exon
GTCAACCAAATCGTCTCCTGCGGGCATCGGGTTGGCGCGTTTGGGGAAAGCG	242991	243686	242941	242993	1	supercont1.53	AMSG_09743	242180	243686	None	3657	1738	9243	No_or_no_constitutive_exon
AGGGCAAGGTCCGGGGGGTACTTACCGAGGGCATGGCTGGTCGGGGACAGGT	248346	249799	248296	248348	1	supercont1.53	AMSG_09745	247945	249799	None	3657	1738	9243	No_or_no_constitutive_exon
CTGTGGCTGATGTGTGGGTGATCTGTGTGCGACCTGTGGCGGGTACGCAGTC	250393	251956	250343	250395	1	supercont1.53	AMSG_09746	249893	251956	None	3657	1738	9243	No_or_no_constitutive_exon
CCCTCACCGTCGCCCGCCGCTACCGCCGGGGCGCAGGGTGGGAGTCCGAGCT	253931	254091	254141	254089	-1	supercont1.53	AMSG_09748	253931	255116	None	3657	1738	9243	No_or_no_constitutive_exon
ACCCGAGACGTTTGTCGTCCGGGTGGCGAGCATAACGGATGGGGTGACAGTT	269340	269352	269290	269342	1	supercont1.53	AMSG_09752	265334	269352	None	3657	1738	9243	No_or_no_constitutive_exon
TGTGTGTGTGTGTGTATGTGTGTGTGTGGCGGGCATACTGCGCGGGACAGAC	274685	278673	278723	278671	-1	supercont1.53	AMSG_09755	274685	279066	None	3657	1738	9243	No_or_no_constitutive_exon
GGGATTGGTTACTGATGGATGTATGGATGGTCGGGAATGGGTGCGGACAGAT	280665	281141	280615	280667	1	supercont1.53	AMSG_09756	279966	281141	None	3657	1738	9243	No_or_no_constitutive_exon
TCAAGGCATGGACTCATGTGGCATGGGTGGGTGTGTATGGGCTGGGATAGGC	22654	23242	22604	22656	1	supercont1.51	AMSG_12286	21891	28958	None	3657	1738	9243	No_or_no_constitutive_exon
GTATGGCAGACTAGTGACTCACAGAGTAGTTGGTGGGGGGAGGGGATTAGTG	35530	38043	35480	35532	1	supercont1.51	AMSG_09774	33966	38043	None	3657	1738	9243	No_or_no_constitutive_exon
CCGACAAGCCAAGCCGGAGACTCACCAGAGTGATGATGATGGGAGATTAGTC	65769	66503	65719	65771	1	supercont1.51	AMSG_09787	64936	66503	None	3657	1738	9243	No_or_no_constitutive_exon
GATGGTGATGATGGTGCTGTTGGTCGGTTGCGGCTGGTTGCGGGAGACAGAA	73163	75261	75311	75259	-1	supercont1.51	AMSG_09791	73163	75954	None	3657	1738	9243	No_or_no_constitutive_exon
TCTACTCACCACGTCCATGAAGACGTCGGGCACACTGGCGGCAGCGGGAGCA	83593	85492	85542	85490	-1	supercont1.51	AMSG_09796	83593	85630	None	3657	1738	9243	No_or_no_constitutive_exon
CAGGCGGGCACGTGAGGGCGACAGACGACGGCGGCGGGCGTGGCGGCGAGGC	106007	106911	106961	106909	-1	supercont1.51	AMSG_09802	104513	108209	None	3657	1738	9243	No_or_no_constitutive_exon
CCAGTGGTGGTGGCGGTGAAAGCCGCAGCCGCTTGTCTGTGACGGGACAGGA	112766	115985	116035	115983	-1	supercont1.51	AMSG_09805	112766	116171	None	3657	1738	9243	No_or_no_constitutive_exon
GAGCTATGTCGTCGACGTTTCTACTGCGGGCGCGGCGGCGGAGGGAAGAGCA	133986	136137	133936	133988	1	supercont1.51	AMSG_09815	133399	136137	None	3657	1738	9243	No_or_no_constitutive_exon
AACCGTAAGGAGCGAGAGGCTGGCGACGAACTGGTGGTGGGGAGGGATAGCC	171186	172904	171136	171188	1	supercont1.51	AMSG_12292	166891	174117	None	3657	1738	9243	No_or_no_constitutive_exon
TTGTGGCCAAGTTTAAGAAGCTCTTTCGCGCCGAGGAGCTCGCGCGGGAGTT	197896	197907	197846	197898	1	supercont1.51	AMSG_09841	197155	197907	None	3657	1738	9243	No_or_no_constitutive_exon
CGGCGGAGAAGTGGCGGTTCCGGCCGGCGCCGACGGCGGGGTGCACGAAGCG	211215	211343	211165	211217	1	supercont1.51	AMSG_09847	210817	211343	None	3657	1738	9243	No_or_no_constitutive_exon
GCAGAATGGCACGGTCTGTGGCACGGCCGCGTCGGTCGCATGCGGGCAAGGT	211630	212320	212370	212318	-1	supercont1.51	AMSG_09848	211630	213249	None	3657	1738	9243	No_or_no_constitutive_exon
GGCGGCGAGGAGAGCGGCGACGACGGGTCGGGCGACCACGGGTGGACGAGAA	223175	226157	223125	223177	1	supercont1.51	AMSG_09852	222483	226157	None	3657	1738	9243	No_or_no_constitutive_exon
GCGCGTGTGACTGACGAGGGAAGACATTCACCGGCTGCGGGATGTGACAGTG	247933	249639	247883	247935	1	supercont1.51	AMSG_12297	245529	252001	None	3657	1738	9243	No_or_no_constitutive_exon
TCAAACTCGGGCGCGGGGGCGGACGCGGTGTCTGCGGGTGGTGCGGGCAGCA	254427	255263	254377	254429	1	supercont1.51	AMSG_09862	252234	255263	None	3657	1738	9243	No_or_no_constitutive_exon
TATGTTCATCGACAAGCTTGCGTTCACGGTGCAAGTCGGAATTGGGACAGAG	2461	2807	2857	2805	-1	supercont1.54	AMSG_12298	2461	2856	None	3657	1738	9243	No_or_no_constitutive_exon
TGGCGGGCGGGGAAGGAAGGGGGGATACTCATGGGTGATGTGGGGAACAGCA	26146	27068	27118	27066	-1	supercont1.54	AMSG_09878	26146	27479	None	3657	1738	9243	No_or_no_constitutive_exon
CGCAAGGATGATGGTGTTGTTGAAAGTGCGGCTATTGGTGGGAAGAACAGCG	38165	38808	38115	38167	1	supercont1.54	AMSG_09881	37703	38808	None	3657	1738	9243	No_or_no_constitutive_exon
GAGGACCGATGGCAGGCACTGACTGACGCAGAATGGAGGGATGGATGTAGGC	119292	120640	120690	120638	-1	supercont1.54	AMSG_09915	119292	120915	None	3657	1738	9243	No_or_no_constitutive_exon
TCGTGGCGGCGGTGGCGGTGGCGGTGGCGGTGGCGGTGGCGGTGGGGCAGGG	141305	143547	143597	143545	-1	supercont1.54	AMSG_09924	141305	143676	None	3657	1738	9243	No_or_no_constitutive_exon
TCACTCGCTGCGGACAGCTCGGAGCAATCGCCGCGGGAAGAGGGCTGTAGCC	156128	156877	156078	156130	1	supercont1.54	AMSG_09928	155866	156963	None	3657	1738	9243	No_or_no_constitutive_exon
CTCGGCTACCACCCATCAGTATGGAACGTATGCCGGGTGGCGCGGGCAAGGA	157040	158056	158106	158054	-1	supercont1.54	AMSG_09929	157040	158086	None	3657	1738	9243	No_or_no_constitutive_exon
TCGTCTGCTGCCACAACTCCCACTGTGGGGAGCGGAAGCGGGAGCGGAAGGC	172491	173623	172441	172493	1	supercont1.54	AMSG_09936	172162	173623	None	3657	1738	9243	No_or_no_constitutive_exon
GTGGCCACGCCCATTGTGACCAACGTGGTCAACTCGCAGTACACGGGGAGCA	183271	188780	188830	188778	-1	supercont1.54	AMSG_12303	182327	190402	None	3657	1738	9243	No_or_no_constitutive_exon
GGCTTTTTTCTGACGATGGTGCACGGCGGGGATGGGGGCGACTGAGACAGGC	214600	215487	215537	215485	-1	supercont1.54	AMSG_09952	213589	215980	None	3657	1738	9243	No_or_no_constitutive_exon
CTGCGCAAGACAACGTCCGGCGGGAGACGACGGGGTGGCGGCGGGAGGAGTC	255734	265584	255684	255736	1	supercont1.54	AMSG_09971	255579	265584	None	3657	1738	9243	No_or_no_constitutive_exon
CGGTGGGGAAGCCGGCGGGGAAGCCGGCGGACAAGGTGGCGACGGGGAAGGC	272190	273309	273359	273307	-1	supercont1.54	AMSG_09975	272190	273900	None	3657	1738	9243	No_or_no_constitutive_exon
CGGGACGGGACGGGATGTGGGGTGGTGACGGCTGGCGGGTTGGAGAACAGGT	4712	5708	5758	5706	-1	supercont1.55	AMSG_09981	4712	6015	None	3657	1738	9243	No_or_no_constitutive_exon
GGCTGGAGAGGCTGCAGCCGCAGCTGCGGTGTTGGCGGTGGGAGAGCCAGGC	10199	10900	10950	10898	-1	supercont1.55	AMSG_09984	10199	11294	None	3657	1738	9243	No_or_no_constitutive_exon
ATGGCTGCGCCGCAGCAGAGCGGTACTGGTTGGTTGCCAGCGGGCGGCAGTG	51452	51645	51695	51643	-1	supercont1.55	AMSG_09993	51452	52871	None	3657	1738	9243	No_or_no_constitutive_exon
TGCTATGGGCGTACTGTGTATGACGGGCATTGGTGGTGGTGGGAGGGTAGAC	87785	89944	87735	87787	1	supercont1.55	AMSG_10005	87557	89944	None	3657	1738	9243	No_or_no_constitutive_exon
CATTAGCGTCGGAAGTAGCGAGGCGTCCGGCAGCGGTGGATGGGGGGGAGGC	106035	106136	105985	106037	1	supercont1.55	AMSG_12310	101130	109419	None	3657	1738	9243	No_or_no_constitutive_exon
TGCTTGCGTGGTGGTGGTGGTGGTGGGTGGGGGGGGGGGGGGTGCGGGAGTG	121096	121119	121046	121098	1	supercont1.55	AMSG_10017	118122	121119	None	3657	1738	9243	No_or_no_constitutive_exon
TGGGTCGCGTTGGGGCTGACGGCGGTGGTGCTCGGTGGTGGGGGGGACAGAA	127407	128503	128553	128501	-1	supercont1.55	AMSG_10022	127407	128982	None	3657	1738	9243	No_or_no_constitutive_exon
GCTCCGGTGCGTCGGTGGCAGCGCTAGATGGGGCAGGGGTGCCGGGGCAGCG	132892	134322	134372	134320	-1	supercont1.55	AMSG_10025	132892	135366	None	3657	1738	9243	No_or_no_constitutive_exon
CTGTGGAGTATGTGAATGTGGTGGTTGTGGGCGACGACGGTGTGGGAAAGAC	136423	136878	136373	136425	1	supercont1.55	AMSG_10026	135444	136942	None	3657	1738	9243	No_or_no_constitutive_exon
TCGGTCGCCAAGCTCAAGTGGCAGGCGTTCAAGCACCAGCAGGGTGGCAGCA	143743	143797	143693	143745	1	supercont1.55	AMSG_10031	142472	143797	None	3657	1738	9243	No_or_no_constitutive_exon
ATGCAGGGGGGCTGACAATGGTGTGGAGGATGGGTGGTATGGGGGAGTAGGT	155093	156508	155043	155095	1	supercont1.55	AMSG_12311	146123	156508	None	3657	1738	9243	No_or_no_constitutive_exon
GGCGAAGAACTGGTGACCATGCGGTGAGGCGCGGTGGGTCGAGATAAAAGCG	158217	158319	158167	158219	1	supercont1.55	AMSG_10036	156646	158319	None	3657	1738	9243	No_or_no_constitutive_exon
GGCGGCGGCGTGGCGTGGCGGGACGGCGATGGACGGATCGGAGGGGGTAGGA	158577	159842	158527	158579	1	supercont1.55	AMSG_10037	158323	159842	None	3657	1738	9243	No_or_no_constitutive_exon
CCGACAGGAAGGAAGCGGGAGCGAGAGCGGGGCGCGGGCTCGGGCGACAGCG	164953	165603	164903	164955	1	supercont1.55	AMSG_10041	164754	165603	None	3657	1738	9243	No_or_no_constitutive_exon
GGGTTATGTGGGCCGGTGTGGTCGTGGATGGGGGGTGTGGGTGGGTGCAGGC	172691	174429	172641	172693	1	supercont1.55	AMSG_10046	172337	174429	None	3657	1738	9243	No_or_no_constitutive_exon
TTGTGTGCACAGTGGTCCTCTCTGCGGTTATGGGGATGGTACTGGGACAGTA	195079	196159	195029	195081	1	supercont1.55	AMSG_10054	194955	196159	None	3657	1738	9243	No_or_no_constitutive_exon
GCCAGCAGATTGAGGCTAGTGGGGGTGATGGAGGAAGGGGCGGGTGCGAGAG	201515	201535	201585	201533	-1	supercont1.55	AMSG_10059	201515	201979	None	3657	1738	9243	No_or_no_constitutive_exon
CTGCCGAGCTTGACGATGTACTTGCAGGACCGCCCCAGGCGGGTGCTGAGTC	246700	254866	246650	246702	1	supercont1.55	AMSG_10071	242359	257196	None	3657	1738	9243	No_or_no_constitutive_exon
GTGAGTGCCGAGGCCGAGGCCAACGAGGCTGAGCGGCTGGGGCGCTGGAGCG	256206	257196	256156	256208	1	supercont1.55	AMSG_10071	242359	257196	None	3657	1738	9243	No_or_no_constitutive_exon
GGGGAGGGGGGGACGGAGACAGGGATACTTATTGTATGGGAGGGGTACAGAT	260396	261865	260346	260398	1	supercont1.55	AMSG_10074	260064	261865	None	3657	1738	9243	No_or_no_constitutive_exon
ATATATGCGTGTGTAAAAGTGGACTTACTGTGGTGTGTGACGGGGGACAGTG	267156	268181	267106	267158	1	supercont1.55	AMSG_10077	266889	268181	None	3657	1738	9243	No_or_no_constitutive_exon
GGCGGTGGGCGGCGGCGGCGGTGGCGCGGCGGGGCGGCGGGCATGGGCAGGG	22300	22616	22666	22614	-1	supercont1.57	AMSG_10088	22300	22777	None	3657	1738	9243	No_or_no_constitutive_exon
CTCGCCTTCGGAGAGAGAATCGCTAGAACTCGTGGCTGAGCGGGTGATAGCC	85301	85675	85725	85673	-1	supercont1.57	AMSG_10119	85301	86078	None	3657	1738	9243	No_or_no_constitutive_exon
CCTCGTTTGTGCGGACGGGGTATGTCGTTTGCTTTACCTGTGGGAGTGAGGC	104795	104851	104745	104797	1	supercont1.57	AMSG_10126	103751	104851	None	3657	1738	9243	No_or_no_constitutive_exon
GTACGCCGGCCTGCCTGCCGAGCATGTATGTGGGGTGTGCAGGGCGACAGGA	109783	110253	110303	110251	-1	supercont1.57	AMSG_10129	109783	110651	None	3657	1738	9243	No_or_no_constitutive_exon
AACGCCGACACCGACATCGACACACTGTCCCCCATTGTGTGGGTGGACAGGA	171984	173465	171934	171986	1	supercont1.57	AMSG_10145	171549	173465	None	3657	1738	9243	No_or_no_constitutive_exon
GGACCGAGCCAGTCGGTGGCCACTCAAATCGGGCGGGGAGCCGGCGGAAGGA	191911	192269	191861	191913	1	supercont1.57	AMSG_10152	191528	192269	None	3657	1738	9243	No_or_no_constitutive_exon
ACTGGCGGCGGAGGCTTAAAACCAGCGTCGCTTACGCGCAAGAGGGACAGAT	192537	193103	192487	192539	1	supercont1.57	AMSG_10153	192417	193103	None	3657	1738	9243	No_or_no_constitutive_exon
TCTCCGCATGCAGCGAATGGTTCTCCGGAGAAATGGCGATCGGGAAGAAGAG	214675	217233	217283	217231	-1	supercont1.57	AMSG_10161	208334	217315	None	3657	1738	9243	No_or_no_constitutive_exon
GTCGGCGTGGATCAGCGAAGCGGGGGTCGGGCAAGCGCGGGTCGGGACAGCG	220322	221384	220272	220324	1	supercont1.57	AMSG_12327	218202	221384	None	3657	1738	9243	No_or_no_constitutive_exon
AAAGACTCACCGGCGCCGGTCGAGGACCAACCGGGCGGGCGGCATGACAGGC	222156	223397	222106	222158	1	supercont1.57	AMSG_12328	221466	223397	None	3657	1738	9243	No_or_no_constitutive_exon
GGGTGTGGACGGTTGACGGCGGTGGTGACGACGGCGACGGGCGAGAGTAGGA	244994	245861	244944	244996	1	supercont1.57	AMSG_10170	244467	245861	None	3657	1738	9243	No_or_no_constitutive_exon
GCATGACTGACAGAGTGTGTGGCTGGCGGTGGATGTGTCGGGTGTGGTAGTG	5397	7114	7164	7112	-1	supercont1.61	AMSG_10176	5397	7448	None	3657	1738	9243	No_or_no_constitutive_exon
TCTGTGCTTGTGCGGTATTCTGGTGATGGATGCGGTGGGAGGGCGAGTAGAA	9363	10384	10434	10382	-1	supercont1.61	AMSG_10179	9363	10726	None	3657	1738	9243	No_or_no_constitutive_exon
GGCGGATGGGTGTGTGTGTGGTGGGGGGGGGGGGGGGGGCGGTGTGGTAGTT	30731	32234	32284	32232	-1	supercont1.61	AMSG_10190	30731	32778	None	3657	1738	9243	No_or_no_constitutive_exon
GTGGAGGAGGCTATGGTCATGGTGGATGTGGATGTGCTGGGGATGGAAAGAA	42258	42414	42464	42412	-1	supercont1.61	AMSG_10195	41802	43436	None	3657	1738	9243	No_or_no_constitutive_exon
TGTGCTGGCCATCGACATACAGCATTTCGCGCGAGACACACGGGTACAAGGA	41802	42087	42137	42085	-1	supercont1.61	AMSG_10195	41802	43436	None	3657	1738	9243	No_or_no_constitutive_exon
CGGCAAGGCCAAGACCAAAGCCGCCGCCAAAGGAAGGGGCAAGGGCAAAGGC	54487	54657	54437	54489	1	supercont1.61	AMSG_10199	49371	54657	None	3657	1738	9243	No_or_no_constitutive_exon
ACGAGGGTGTGCAGGCGGACACACTCACACAGAGAGCGGCGGGTGGACAGAC	55387	56082	56132	56080	-1	supercont1.61	AMSG_10200	54674	56273	None	3657	1738	9243	No_or_no_constitutive_exon
GACAACAACAACAACGAATGCCACCATTGTGGGGGGACGGGGAACGGTAGTT	104161	105736	105786	105734	-1	supercont1.61	AMSG_10215	104161	106132	None	3657	1738	9243	No_or_no_constitutive_exon
CTGCTCCGCCGACACCATCGCTGGCATGGGACATGGGGCGCCGAGGACAGAC	109885	110344	109835	109887	1	supercont1.61	AMSG_10217	109220	110344	None	3657	1738	9243	No_or_no_constitutive_exon
GCCTCGACCTCTCGCTCTCTCTCCGCCTCTATGACGACGGCGACGGGCAGAA	110351	110364	110414	110362	-1	supercont1.61	AMSG_10218	110351	111384	None	3657	1738	9243	No_or_no_constitutive_exon
AGGCGCGGCGCGGTCGCGCGATCGGCAGCGGTGGTGGGCGGCGGGTGGAGAT	118449	118468	118518	118466	-1	supercont1.61	AMSG_10224	118449	119580	None	3657	1738	9243	No_or_no_constitutive_exon
CTGAGGAGAGTAGAGCTGACGGGGCACATGCGCATGGAGGGGTCGGGCAGGA	120170	123476	123526	123474	-1	supercont1.61	AMSG_10225	120170	123601	None	3657	1738	9243	No_or_no_constitutive_exon
TTGGAGGGGTAGTAGTGACTCACAGCAAGAGGATCGAGGTGGGGGCGTAGGA	124716	125212	124666	124718	1	supercont1.61	AMSG_10226	124236	125212	None	3657	1738	9243	No_or_no_constitutive_exon
GCAAGAGGCGGAGAGTGCTGGTGAGGCGTTCAAGGTCGCGTGGGAGCCAGTC	148288	151521	151571	151519	-1	supercont1.61	AMSG_10232	148288	151682	None	3657	1738	9243	No_or_no_constitutive_exon
AAGATGGAAGCCGTCTCGGCGACAGCGCTGATTGAGTCCGGCGGGTGGAGCG	166717	166777	166667	166719	1	supercont1.61	AMSG_10238	165579	166777	None	3657	1738	9243	No_or_no_constitutive_exon
CAGGGCCGGAGACGAGGACGAGGACGAGGACGAGGACGAGGGCGAGGAAGCG	174774	175510	175560	175508	-1	supercont1.61	AMSG_12334	174774	176847	None	3657	1738	9243	No_or_no_constitutive_exon
CACGTGAGAGGGGGGACAGACATGGAGTTTCTGCTGCAGGGGAACAGCAGGT	178954	179840	178904	178956	1	supercont1.61	AMSG_10245	178713	179840	None	3657	1738	9243	No_or_no_constitutive_exon
CGATGCATAGTGCTGCGCAAAGTGGAAGACGGCAAAGGCGAGAGGGACAGCG	183212	184354	184404	184352	-1	supercont1.61	AMSG_12335	183212	185824	None	3657	1738	9243	No_or_no_constitutive_exon
GGCGGGGAGCGGCGGCGGGATCGGGGACGGGGGGGGGTCTGTGGGAGAAGTT	188158	189075	189125	189073	-1	supercont1.61	AMSG_10252	188158	189237	None	3657	1738	9243	No_or_no_constitutive_exon
TGCCACGCTCGGTATGCTGTACCGGGTGATGTGGGCAGGGATGACGAAAGAT	211192	211386	211142	211194	1	supercont1.61	AMSG_10254	210972	211386	None	3657	1738	9243	No_or_no_constitutive_exon
CGAGGCGCGCCTGTCGGCGGCCCTCATCGCCCTCACCCTCGTGGGCGGAGCA	223610	223954	223560	223612	1	supercont1.61	AMSG_10258	218589	223954	None	3657	1738	9243	No_or_no_constitutive_exon
GCCTCTACAACGGCATGTTTGACGCGCTCACCAAGATCGGGCGGGCCGAGGC	15054	15491	15541	15489	-1	supercont1.56	AMSG_10268	15054	16568	None	3657	1738	9243	No_or_no_constitutive_exon
GGCTCACAGGTGAGGTGCGGGGCGTCGGATGGTGAGGCGGGGGTGTGTAGAA	47452	48538	48588	48536	-1	supercont1.56	AMSG_10279	47452	48637	None	3657	1738	9243	No_or_no_constitutive_exon
TGGTGCCCGATGAACGTGACGCGGGCCGGGCTGGCGGGTTGCGGGAGCAGTT	71816	72515	71766	71818	1	supercont1.56	AMSG_10291	71529	72515	None	3657	1738	9243	No_or_no_constitutive_exon
AATAGTTGGCGAGGCATGAGACAGAGCTCTGGGCGGACGATGGGTGACAGTC	73526	74431	74481	74429	-1	supercont1.56	AMSG_10293	73526	74694	None	3657	1738	9243	No_or_no_constitutive_exon
CGGGCAGTACTTACGGAGAATGATGGGGAATGTGGCGTGGGCGGGGGTAGTC	77217	77277	77167	77219	1	supercont1.56	AMSG_10295	76612	77277	None	3657	1738	9243	No_or_no_constitutive_exon
GATGTCTCGTCGCCAAGCATGGCTCGGCGATGGGTGGGTGGAGGCGGGAGTA	92076	93376	93426	93374	-1	supercont1.56	AMSG_10301	92076	93666	None	3657	1738	9243	No_or_no_constitutive_exon
TTGGCTGACTGGCGCGTTGGGCGGGCGGGTGGTGGCGGTGGCGGGGGCAGGT	126246	127187	126196	126248	1	supercont1.56	AMSG_10312	125789	127187	None	3657	1738	9243	Yes
CTGGTTGCGCCATCATCTTTAACCACCACATCATGCACGAGGGTGAGCAGCT	139323	139536	139586	139534	-1	supercont1.56	AMSG_10319	139323	139702	None	3657	1738	9243	No_or_no_constitutive_exon
TGCGAGTTGCGATGGGGGGGGGGGGCACTGAATACGGTGGGGATGCACAGTG	141041	142038	142088	142036	-1	supercont1.56	AMSG_12344	139846	142283	None	3657	1738	9243	No_or_no_constitutive_exon
GGCGGCGATGCCGGACGAAGCGGCAGGGGTCGGGCAAAGGCAGAGGGAAGAG	152955	154037	152905	152957	1	supercont1.56	AMSG_10325	152734	154037	None	3657	1738	9243	No_or_no_constitutive_exon
ATGGTCCGGGTGCTGGCGCGAGCCGGGGCGCGGCGGGGGTGTGGCGGGAGCG	196624	196693	196743	196691	-1	supercont1.56	AMSG_12347	196624	203782	None	3657	1738	9243	No_or_no_constitutive_exon
CGATGGCGAAAAGAAGCTATTTGGTTGACTCATGTGATGGGAGAGCCCAGCT	213868	214577	213818	213870	1	supercont1.56	AMSG_10351	213792	215861	None	3657	1738	9243	No_or_no_constitutive_exon
GGCGGCGCGTAAGGCACGAGGGGAGAGCGGCAGTAGCGGGCGTGGAGGAGGC	230874	230894	230824	230876	1	supercont1.56	AMSG_10355	229822	230894	None	3657	1738	9243	No_or_no_constitutive_exon
ACTGCACGTCTTCCCCATCAATGGACTCGACTCGTGTGTGGGGAGGACAGAC	116380	117166	117216	117164	-1	supercont1.59	AMSG_10395	116380	117923	None	3657	1738	9243	No_or_no_constitutive_exon
CGCTGGCTTCGCTCGGTGGGGCGGGAGCGGGAGCGGGAGTGGGCGAGGAGGA	146604	149108	146554	146606	1	supercont1.59	AMSG_10407	146094	149108	None	3657	1738	9243	No_or_no_constitutive_exon
GACTTACACGGCGTGGCATGGCATGGCGTGGCGTGGCGTGGTGGGAACAGGC	190511	191222	191272	191220	-1	supercont1.59	AMSG_10422	190511	192197	None	3657	1738	9243	No_or_no_constitutive_exon
CACGGCTAAGAGGCAGCGACTTACGGAGGAGACGATGACGGGGACGGCAGAC	209425	209871	209375	209427	1	supercont1.59	AMSG_10431	208804	209871	None	3657	1738	9243	No_or_no_constitutive_exon
GGAGGGGACGTGGTTGGTGGAGGGGATCGGGTCGTAGAGGTCGGGCAAAGGG	12413	14465	14515	14463	-1	supercont1.58	AMSG_10440	12413	14938	None	3657	1738	9243	No_or_no_constitutive_exon
CGGACGGGGTGTATTATGGGGGGACGGACGGAACTGATGTGGGGAAACAGGA	25489	26041	25439	25491	1	supercont1.58	AMSG_10445	24697	26041	None	3657	1738	9243	No_or_no_constitutive_exon
TGGCGGTGGCTCGTTATTGGCACGGAGAGCGATCAGCGGTGGGAGCGGAGGC	65078	67792	67842	67790	-1	supercont1.58	AMSG_10456	65078	68153	None	3657	1738	9243	No_or_no_constitutive_exon
GGCGGGGCCAACTCAACTCACGCTACGAGGCTGTGTGGGAGTGCGGACAGGA	86056	89253	89303	89251	-1	supercont1.58	AMSG_10461	86056	89767	None	3657	1738	9243	No_or_no_constitutive_exon
GGGGGATGGGCATAGGCATGAAGTGAGGCAGTGGGGGGGGGGGGGCATAGGC	90680	90760	90630	90682	1	supercont1.58	AMSG_10462	90486	90760	None	3657	1738	9243	No_or_no_constitutive_exon
CCGGGTCTGGGTCCGGCGACGAGGGCGACGGTGGCGGGTCTGCGGACAAGGT	102507	104719	102457	102509	1	supercont1.58	AMSG_10469	102372	104719	None	3657	1738	9243	No_or_no_constitutive_exon
TCTTGAGAGCGCGTCGGGGAAGACCGAGGCCGGGGAGTTGGGCGGGGCAGGG	108174	108334	108384	108332	-1	supercont1.58	AMSG_12355	108174	108425	None	3657	1738	9243	No_or_no_constitutive_exon
ATGGGGAAGTGGAGGCTCGGGAGGAAGCCCGGATAGGGGTGCTGTGGGAGCT	123896	125921	125971	125919	-1	supercont1.58	AMSG_10475	123896	126368	None	3657	1738	9243	No_or_no_constitutive_exon
TGGCTGGGACGGTGGCTGGGGTGGCGATGGGCTTGGTGGCGGGTGGATAGGC	126693	127475	126643	126695	1	supercont1.58	AMSG_10476	126448	127475	None	3657	1738	9243	No_or_no_constitutive_exon
CTATGTGTGTCTGTGTCTGTGTCTGTGTCTGTGTGGGGGGGGGAGGACAGGA	138908	140177	140227	140175	-1	supercont1.58	AMSG_10482	138908	140498	None	3657	1738	9243	No_or_no_constitutive_exon
GTCTCGGGCTGACGATGGGCATGGCGATTTGGGGGGGGGGGGCTAAACAGTG	141576	144560	141526	141578	1	supercont1.58	AMSG_10483	141087	144560	None	3657	1738	9243	No_or_no_constitutive_exon
GCGCGCTGCTGGCTCGTCGCCCGACGGGCAACCCCGGGCCAAACGCGAAGAA	146018	146130	145968	146020	1	supercont1.58	AMSG_10484	145024	146130	None	3657	1738	9243	No_or_no_constitutive_exon
GGCAAGCAAGCAAGCCGATGCTAGCGGCGAGGTGGAGGGAGGGAGCACAGCT	149808	150235	149758	149810	1	supercont1.58	AMSG_10487	149326	153954	None	3657	1738	9243	No_or_no_constitutive_exon
GTATGCAGAAGGATGTCGGCGATTGGTGCCTGACTTGTCTGTGGTGGGAGGG	189593	192031	192081	192029	-1	supercont1.58	AMSG_10499	189593	192069	None	3657	1738	9243	No_or_no_constitutive_exon
GGTGCGCATGAACTCATGTAGTCGGTGGGTGGATGGATGACGGGGTGTAGGG	204131	204332	204081	204133	1	supercont1.58	AMSG_10502	203701	204332	None	3657	1738	9243	No_or_no_constitutive_exon
GGCTCGGCGGGCAGGAGGCCGAGTCACAGACCTCGACTGGGGCGGACCAGGC	213800	215307	213750	213802	1	supercont1.58	AMSG_10508	213649	215307	None	3657	1738	9243	No_or_no_constitutive_exon
GGCTGGAGGCCGTCTGGAAGCAGGTGGAGGTGGTGGGCAGGGGGGGATAGGC	224373	225491	224323	224375	1	supercont1.58	AMSG_10512	224261	225491	None	3657	1738	9243	No_or_no_constitutive_exon
CACACAACGAGCTCGGTTTGGCGGCCACGCCGTGATTGGTGGGGTGTCAGCC	5781	5998	5731	5783	1	supercont1.60	AMSG_12358	3640	8374	None	3657	1738	9243	No_or_no_constitutive_exon
ACGAGCACCCGCCGAGGGTGGTGACCCGACATGGGACGGCCGAGGGGAAGAG	18326	19454	18276	18328	1	supercont1.60	AMSG_10521	17732	19454	None	3657	1738	9243	No_or_no_constitutive_exon
CCCCCCCCCTTCCCCTCTTCATACACACATGCCTGTACGGTGGGTGGTAGAA	24291	25046	24241	24293	1	supercont1.60	AMSG_10524	23504	25046	None	3657	1738	9243	No_or_no_constitutive_exon
CAGGCAGCAGTGGCGGGAGTAATGGATCTGGCGAGCGCGGGGTGGGGCAGTC	61191	62031	62081	62029	-1	supercont1.60	AMSG_10535	61191	62373	None	3657	1738	9243	No_or_no_constitutive_exon
TCGTCCTCTCGCCGCTCGAGCAAGGGTGATGGTTGCCGTGGTGGGAGCAGTG	63996	65590	65640	65588	-1	supercont1.60	AMSG_12361	63996	65696	None	3657	1738	9243	No_or_no_constitutive_exon
ACTTACGACGACGAGCATGTTGGGGCGGCGATGCGGGTGGGGAACAACAGGC	77980	79277	77930	77982	1	supercont1.60	AMSG_10540	77671	79277	None	3657	1738	9243	No_or_no_constitutive_exon
TTGGTGGGAGCACTCGTGAGCGCAAGGGCAGGAACGGGTTATGGGTACAGTT	81296	81338	81388	81336	-1	supercont1.60	AMSG_12364	80067	83584	None	3657	1738	9243	No_or_no_constitutive_exon
CATGGAACGGCGACGGGGGGGGACGGGCTCGCCCGGGGGAGGGGGGACAGAG	103016	104512	102966	103018	1	supercont1.60	AMSG_10551	102527	104512	None	3657	1738	9243	No_or_no_constitutive_exon
ACCATACTTGGTATGATGGCCATATCGGCTCGTCGTGACTCGGGTGGCAGGA	107072	107174	107224	107172	-1	supercont1.60	AMSG_10553	106054	107636	None	3657	1738	9243	No_or_no_constitutive_exon
GAATGTGATGTCTTTACTCATGTGGTTTATAACTTTGTGGGTGAGTGTAGTG	114134	115122	115172	115120	-1	supercont1.60	AMSG_10558	114134	115481	None	3657	1738	9243	No_or_no_constitutive_exon
ACTGGCCGAGAGAGATCCACCGTCGTCAGCTTGCGCACTGGGCGCGGCAGAT	124312	126200	124262	124314	1	supercont1.60	AMSG_10562	122870	126200	None	3657	1738	9243	No_or_no_constitutive_exon
AGCGGACGACGGTGGAGAAGGCAAGACGGGCGAGGGTGGGGCCAGGAGAGCC	136019	137380	135969	136021	1	supercont1.60	AMSG_10566	135871	137380	None	3657	1738	9243	No_or_no_constitutive_exon
ATAGGTGTACATGAGCGGGCACGGAGTGTGGGGGCGGGACGGTCGCGAAGCA	141098	143666	143716	143664	-1	supercont1.60	AMSG_10568	139470	143706	None	3657	1738	9243	No_or_no_constitutive_exon
CTGGCTGTGGTGTAGGGATGGGGCAGCATGGACGTGGGCGGCGGAAGCAGGC	157232	159347	157182	157234	1	supercont1.60	AMSG_10573	156818	159347	None	3657	1738	9243	No_or_no_constitutive_exon
CGTGGTGGCGGTACTCGCTCTCCTTGGGGGCTGCGCGTGTGGGGTAACAGGC	163806	163857	163907	163855	-1	supercont1.60	AMSG_10576	162955	164534	None	3657	1738	9243	No_or_no_constitutive_exon
GCCGGGGCAAGGGACGGCGGCGACGCAATGCGCGACGGGTGGCCAAAAAGGC	175300	176928	176978	176926	-1	supercont1.60	AMSG_10582	175300	177159	None	3657	1738	9243	No_or_no_constitutive_exon
CAGCTGCAATGCCGACGGCGACTCACACATGTCATCATCGATGGGATTAGGC	191759	192152	192202	192150	-1	supercont1.60	AMSG_10587	191598	192406	None	3657	1738	9243	No_or_no_constitutive_exon
TGTGTGTGTGCGTTGTGTGTGTGTGTGTGTGTGTCTGTGAGGGTGGACAGTA	193453	194534	193403	193455	1	supercont1.60	AMSG_10588	193076	194534	None	3657	1738	9243	No_or_no_constitutive_exon
CCATGTTCACCTACCCGCACCACGGGGAGACGCGGCTCTCGGCCGGGCAGCA	199854	201075	201125	201073	-1	supercont1.60	AMSG_10591	199854	202312	None	3657	1738	9243	No_or_no_constitutive_exon
TCATCCCCCTCTCAGACATATCCCCGACAGAACTCGCTGTCGGGGCACAGGC	210894	211332	211382	211330	-1	supercont1.60	AMSG_12368	210010	214548	None	3657	1738	9243	No_or_no_constitutive_exon
ATGGAAGGCGGGGATGGCGTGGTGCCTGTGGGCGACGGTGTCGCGGGGAGAA	3109	4331	4381	4329	-1	supercont1.62	AMSG_12369	3109	15475	None	3657	1738	9243	No_or_no_constitutive_exon
TGCTTGTCATGGCGTGGTTGGGATGATGGTGATGGTGGTGGTGGGAACAGTG	83835	86473	86523	86471	-1	supercont1.62	AMSG_10622	83835	87092	None	3657	1738	9243	No_or_no_constitutive_exon
CGGGTGGTGTGGACGGTGCGTGGGCGACGGCTGCGGGTGTGGGGCGACAGCG	96080	97570	97620	97568	-1	supercont1.62	AMSG_10629	96080	98396	None	3657	1738	9243	No_or_no_constitutive_exon
GGTCGTCGATGTGTACTGTGCTCGGAATCTGATGGCCACAGAAGGGAGAGGC	105585	106834	105535	105587	1	supercont1.62	AMSG_10633	105494	106834	None	3657	1738	9243	No_or_no_constitutive_exon
ACACGTGCGCGGGTGCGCGGATGTGTGTGTATGGGGGGGGGGGAGAGCAGGT	150236	151242	150186	150238	1	supercont1.62	AMSG_10646	149750	151242	None	3657	1738	9243	No_or_no_constitutive_exon
GCCGCTTCGGGAGCGTCCATCGCCCGCGCGTGATGGCATGGATGGGCGAGGC	188682	190862	190912	190860	-1	supercont1.62	AMSG_10661	188578	191167	None	3657	1738	9243	No_or_no_constitutive_exon
ACCCACCAACAGCATGGGTAGAGAGACGCGAGGAAGGAATGGCGGGGAAGAG	193147	195040	193097	193149	1	supercont1.62	AMSG_12377	193110	196647	None	3657	1738	9243	No_or_no_constitutive_exon
AACCGTCATTGGTGGCTTTTTCTCCAACGGCTTCGATTGCAACGGGGCAGAT	10830	11018	11068	11016	-1	supercont1.63	AMSG_10673	10830	11262	None	3657	1738	9243	No_or_no_constitutive_exon
TTTGCGCCCGCTATTGTCTGGCTCCATCATGGGGGCACGTCGGGGGTGAGTG	28625	29807	29857	29805	-1	supercont1.63	AMSG_10679	20839	30834	None	3657	1738	9243	No_or_no_constitutive_exon
CCGACACTAACGCCAAAGCCCGTGCGCACGAGCCGCCGTCGCTGGGCGAGGT	73399	74809	74859	74807	-1	supercont1.63	AMSG_10690	73361	74862	None	3657	1738	9243	No_or_no_constitutive_exon
TCCACAAGTGTCACCGAGTGTGTTTGCCCACCGGGCAAGGGGCGGAGTAGCC	83229	84123	83179	83231	1	supercont1.63	AMSG_10693	82876	86506	None	3657	1738	9243	No_or_no_constitutive_exon
CGGCTGGCGGGTGCGTGTCATGTCCGTTTGGCGGATATTGCGCGGGGCAGAC	84550	86506	84500	84552	1	supercont1.63	AMSG_10693	82876	86506	None	3657	1738	9243	No_or_no_constitutive_exon
GGAGAGGGGGGGAAGCACTCACGGATGTTGGTGCGGTGTGGGGGTATCAGGC	94657	94798	94848	94796	-1	supercont1.63	AMSG_10697	93789	95176	None	3657	1738	9243	No_or_no_constitutive_exon
CAATGTCACCATCACCAGGCAAGCAGTCGGTCTTGTCGGCAAGGGACAAGCT	130161	132316	130111	130163	1	supercont1.63	AMSG_12380	129795	138981	None	3657	1738	9243	No_or_no_constitutive_exon
CGGGTTGGTGGGTTGGCGGGATGCGGGCTGGTAATGGCTGGGAACGACAGGG	151079	151442	151029	151081	1	supercont1.63	AMSG_10716	150638	151442	None	3657	1738	9243	No_or_no_constitutive_exon
GGCTCTCGTCGACGTCGGTGCTGAAGCTCTCTGCCGGTGAGCGGGCGGAGCT	159146	159171	159221	159169	-1	supercont1.63	AMSG_10720	159146	160206	None	3657	1738	9243	No_or_no_constitutive_exon
GCGGGCACACTCACCGATGTGCGAGATGATTCGGGTGGGGAGGGGGACAGGG	161328	161407	161457	161405	-1	supercont1.63	AMSG_10721	160599	161639	None	3657	1738	9243	No_or_no_constitutive_exon
TGACTCACTCATTCACCATGCGGTATTCACGTGGCGGGCGAGGAGGATAGCC	160599	161167	161217	161165	-1	supercont1.63	AMSG_10721	160599	161639	None	3657	1738	9243	No_or_no_constitutive_exon
CCATCGGTCATCATCATCCCTCGTCAGCGTTGCGCCATTGGCATCGGGAGAC	164861	165593	164811	164863	1	supercont1.63	AMSG_10724	164667	165593	None	3657	1738	9243	No_or_no_constitutive_exon
GACCGTTCCAAGCTCTGCCGATGTTGTGGTTGTGGGTGGCGGGCACGCAGGG	166636	168998	166586	166638	1	supercont1.63	AMSG_10725	166530	168998	None	3657	1738	9243	No_or_no_constitutive_exon
CACCAGTCCTCGCGCCGTACCTCATTCCGCCCTTTGCCGGGTCAGCGGAGCT	168608	168634	168684	168632	-1	supercont1.63	AMSG_10726	168608	169909	None	3657	1738	9243	No_or_no_constitutive_exon
CGTGTGATCGATCACGGGTGGCGGGGCTTGACTGGACGGGGTGGGGACAGCG	173836	174099	173786	173838	1	supercont1.63	AMSG_10730	173251	174099	None	3657	1738	9243	No_or_no_constitutive_exon
ACTGGTGGTGGTGGACTGACCGAAGGATGTGGGTGTGTGGGTGTGGACAGCT	1929	2293	2343	2291	-1	supercont1.64	AMSG_10744	1225	2547	None	3657	1738	9243	No_or_no_constitutive_exon
GGCTCCGTGCCAAGACGCAGGCGTCGGGCGGCGGAGGACGAGGTGGGCAGGG	1225	1885	1935	1883	-1	supercont1.64	AMSG_10744	1225	2547	None	3657	1738	9243	No_or_no_constitutive_exon
GGTAGGAGGTGATGAGGCGGAGACAGTGGAGGCAGGGGAGGGGAAGGTAGGC	14089	14150	14200	14148	-1	supercont1.64	AMSG_12384	13327	14889	None	3657	1738	9243	No_or_no_constitutive_exon
CGCGCGCACGCGCGCATGTGTATGTGTGTGTCTGTGGCGAGGGTGTGCAGCT	16665	17991	18041	17989	-1	supercont1.64	AMSG_10753	16665	18293	None	3657	1738	9243	No_or_no_constitutive_exon
GCAGAGTGGCAGGTGATGGAGGAGGAGGTGGTGGTGGTGGTGGGGAAGAGTC	44831	47993	44781	44833	1	supercont1.64	AMSG_10762	44492	47993	None	3657	1738	9243	No_or_no_constitutive_exon
GTGGGCGGCGATGGATCAAGTGGAAGATGGCGGGTTGTGGTGGGTGGGAGGC	73938	74207	73888	73940	1	supercont1.64	AMSG_10772	70981	74207	None	3657	1738	9243	No_or_no_constitutive_exon
ACGCACACGGAATTTTCGGAGGTGACGCCGATCATCGATACGGGCAACAGCA	75714	77254	77304	77252	-1	supercont1.64	AMSG_10773	73945	77972	None	3657	1738	9243	No_or_no_constitutive_exon
AATTAGCCATCGTCCGACAACACTCATGAAACAGAGGTGGGATGCGGCAGTG	90655	91695	91745	91693	-1	supercont1.64	AMSG_10780	90655	91904	None	3657	1738	9243	No_or_no_constitutive_exon
CACACTCTTCTCAGTCCAAGCCTGCCGGCAAGGACAAGGGCAAGGGCAAGGC	118702	121113	118652	118704	1	supercont1.64	AMSG_10793	118552	121454	None	3657	1738	9243	No_or_no_constitutive_exon
GAGGATGTGCTTGCCAACGACGCGTACTTTTCGGCACGCCGGGCGTCAAGAC	123762	124563	123712	123764	1	supercont1.64	AMSG_10794	121867	124563	None	3657	1738	9243	No_or_no_constitutive_exon
TTGTCTGGCTTGTGTGCGTATGCCTCCCCGTGGACGGGTTTTGGGGAGAGGG	172022	173094	171972	172024	1	supercont1.64	AMSG_12390	170226	173094	None	3657	1738	9243	No_or_no_constitutive_exon
CGATTATGTGAACGATGTTTGCGGGACGGCGACGCGGGACGGGCTAACAGTA	173748	175355	173698	173750	1	supercont1.64	AMSG_10813	173180	175355	None	3657	1738	9243	No_or_no_constitutive_exon
GCTTTTGGCCGGCGAGGAGAACAACGACGCGGCGCGGGCGAAAGGGGTAGGG	5354	5819	5869	5817	-1	supercont1.65	AMSG_10821	376	5940	None	3657	1738	9243	No_or_no_constitutive_exon
CCTGCACTGGTCTCTGTCCTTCGTCATCGGAGCTGCACTCTGGGCGCGAGCT	42102	43573	42052	42104	1	supercont1.65	AMSG_10837	39454	43777	None	3657	1738	9243	No_or_no_constitutive_exon
GGGACGGGGATGGAGATGCCGCTGTCGGAGGAGGGGATGAGGGTCTGAAGCT	90200	91247	91297	91245	-1	supercont1.65	AMSG_10855	90200	91712	None	3657	1738	9243	No_or_no_constitutive_exon
ATGGTGGTGGCTGGCGTCGGGACGGGTGAAACCGACGGGGGAGGATGTAGGC	101581	103312	101531	101583	1	supercont1.65	AMSG_10859	101098	103312	None	3657	1738	9243	No_or_no_constitutive_exon
CTCCTACCCCCACCGATCTTCCTGACGGCTGGGTGGTGCACTGGGAACAGAC	121739	121762	121689	121741	1	supercont1.65	AMSG_10866	119978	121762	None	3657	1738	9243	No_or_no_constitutive_exon
CACGAGCAGGTAGTGGGTCAAGTTTGAGGCATGAGCAGAAAGGGAGCAAGCG	149827	150605	149777	149829	1	supercont1.65	AMSG_10880	147820	150605	None	3657	1738	9243	No_or_no_constitutive_exon
GTTCGCCTTCGCGGCTTGCGACGATTTGACGTGCTTTGATTGAGGGCCAGCC	151081	151540	151031	151083	1	supercont1.65	AMSG_10881	150871	151587	None	3657	1738	9243	No_or_no_constitutive_exon
CCGCCTCCATCCGTCACGCCCGCCTCTTGCGGCTGGGGTGAGGAGGTGAGCG	177725	178655	178705	178653	-1	supercont1.65	AMSG_10897	177725	189079	None	3657	1738	9243	No_or_no_constitutive_exon
CGGACATTCGGGCGTTGGGGCATTCCGGGAATTTACGGGCGGAGGCACAGTG	25640	27739	27789	27737	-1	supercont1.66	AMSG_10909	25640	27999	None	3657	1738	9243	No_or_no_constitutive_exon
ATGGGAGCGCGCGCACGCGCAGCCGCTGCCGCTGCTGCGGAGGGACGAAGAG	83736	84852	84902	84850	-1	supercont1.66	AMSG_10926	83736	85959	None	3657	1738	9243	No_or_no_constitutive_exon
CAGATACCCCCTCCCCCTCCCCTACGCGTGCTATCATGGGAAGCAAGAAGGG	87079	88577	87029	87081	1	supercont1.66	AMSG_10927	86904	88577	None	3657	1738	9243	No_or_no_constitutive_exon
ACATGACTGATGGAGGTGCTGAGGTTGGGGCCATGGGGATGCGGATGCAGAT	99687	100246	100296	100244	-1	supercont1.66	AMSG_10932	99687	100518	None	3657	1738	9243	No_or_no_constitutive_exon
GGGGGGGGAGTGGGGCGACCGATGGGGCTGTTGCTGGTGGGGCTGGACAGTG	106675	109662	106625	106677	1	supercont1.66	AMSG_12400	106020	110845	None	3657	1738	9243	No_or_no_constitutive_exon
CGTGGCGAGGAACAAGTAGGACACAAAGTGGGAGTGCGTAGAGGGCGTAGAG	144650	144861	144600	144652	1	supercont1.66	AMSG_10948	144114	145959	None	3657	1738	9243	No_or_no_constitutive_exon
GGCGCTGTCGGTGGTCGCGGCTGGCTGGAGGAGAGCGGCTGGTGGGCAAGGG	144905	145959	144855	144907	1	supercont1.66	AMSG_10948	144114	145959	None	3657	1738	9243	No_or_no_constitutive_exon
GGAAGGGGGGAATGACTCATGTGTCTGCTGGTCTGGGTGGGAGGTTGTAGGA	179812	179915	179762	179814	1	supercont1.66	AMSG_10952	179311	180466	None	3657	1738	9243	No_or_no_constitutive_exon
TGGGAGCACTCACTATTGATTGTCGATTACTGGCGGGGCGGGGATGATAGGC	180157	180466	180107	180159	1	supercont1.66	AMSG_10952	179311	180466	None	3657	1738	9243	No_or_no_constitutive_exon
CACTCTGCCCTGGCGGCGTACGACAGCTGCATGAGTGAGGGAAAGGGGAGAA	64293	64479	64529	64477	-1	supercont1.67	AMSG_10969	61955	65208	None	3657	1738	9243	No_or_no_constitutive_exon
GTGTGTGTGTGTGTGGGGGGGGGGGGGGGTGCGGTGACCGGCGGGGTTAGGA	65380	65539	65589	65537	-1	supercont1.67	AMSG_10970	65380	69003	None	3657	1738	9243	No_or_no_constitutive_exon
GGCGACTGGCGCGCCGGTGTATGCGGCGGCGGTGCTGGGTCGAGCAACAGCG	71134	71161	71211	71159	-1	supercont1.67	AMSG_10972	71134	71846	None	3657	1738	9243	No_or_no_constitutive_exon
GAGGCAGGGAAGAGGGCGGGAGCGAGCGGAGGAGCCGGCGGCGGAGGGAGCG	72152	73386	73436	73384	-1	supercont1.67	AMSG_12402	72152	75405	None	3657	1738	9243	No_or_no_constitutive_exon
AGGAGCAGGAGCGAGAGCAGGAGCAGGAGCAGCGGAAGGTGGAGAGGGAGAC	92130	92978	92080	92132	1	supercont1.67	AMSG_10984	92057	93278	None	3657	1738	9243	No_or_no_constitutive_exon
GGGGGGGTCCGGGGGGGGGGATGGCTGGTATGGGTATGGGTGGGAGATAGTG	103209	104829	103159	103211	1	supercont1.67	AMSG_10990	103003	104829	None	3657	1738	9243	No_or_no_constitutive_exon
GGCGAGGGCCACAAGGCTGTGGCCGGACGGCGCTGTCGGTGTCGGGCAAGCG	119112	119601	119062	119114	1	supercont1.67	AMSG_12404	111884	119601	None	3657	1738	9243	No_or_no_constitutive_exon
TTGACGAAGAGCGGCAGATGCGACTTGCCTTTGCTCTGTCTATGGGGAAGGA	120699	120868	120918	120866	-1	supercont1.67	AMSG_12405	119647	122990	None	3657	1738	9243	No_or_no_constitutive_exon
GCATGATGGGCGGCATGGCATGCGGCGGGATGGCTGCGGTGTGGGGACAGTA	142492	144223	142442	142494	1	supercont1.67	AMSG_11009	141923	144223	None	3657	1738	9243	No_or_no_constitutive_exon
GGGCTGGTGGGCTGGTGGGCTGGTGGGCTGGTGGGCTGGTGGGCGTACAGAA	147537	148248	147487	147539	1	supercont1.67	AMSG_12408	144608	148248	None	3657	1738	9243	No_or_no_constitutive_exon
GGCTGTACGGCAAGACACCGCACGTGACTGAGGAGACGGACGGGTGTAAGGG	35999	37186	35949	36001	1	supercont1.68	AMSG_11023	35643	37186	None	3657	1738	9243	No_or_no_constitutive_exon
GTCGGGCCGCGCAGTCTGGCAGTTGTGGGACGATGCGGGGAGACGCGCAGTC	56629	58887	56579	56631	1	supercont1.68	AMSG_11027	46956	58887	None	3657	1738	9243	No_or_no_constitutive_exon
CTTACAGCTGCACTGAGGGGCGTGTGTGTGTGGTGGCGTGTACGGGACAGAT	87415	87978	88028	87976	-1	supercont1.68	AMSG_11038	87415	88219	None	3657	1738	9243	No_or_no_constitutive_exon
TTGGGTGAGGCGAGACGCATACTCACGACCAGACGGCACGGGCGGCGCAGAT	99931	103702	99881	99933	1	supercont1.68	AMSG_11044	99475	103702	None	3657	1738	9243	No_or_no_constitutive_exon
GGTGAGACCGGGGCGGATGGGCCGCGATCCAGGCGGTCGCGGGGAAATAGTC	105615	106466	105565	105617	1	supercont1.68	AMSG_11046	105140	106466	None	3657	1738	9243	No_or_no_constitutive_exon
CGGCGGCGGGGTCGTCGGGCGCCGGTGCGAGTTCCGGGCGGGCGCGACAGGC	122919	126650	126700	126648	-1	supercont1.68	AMSG_11054	122919	127163	None	3657	1738	9243	No_or_no_constitutive_exon
GAGCGCGAGCGCGAGCGCAGCCAGCGGCGGGAGCGGAGCGGGGGCGGGAGTT	12725	13846	13896	13844	-1	supercont1.69	AMSG_11066	12725	14075	None	3657	1738	9243	No_or_no_constitutive_exon
CCGAGGGTACGGCGACCGTGGGTACGGCAACCGCGATCGCGGGTACGGAGAT	50427	51857	50377	50429	1	supercont1.69	AMSG_11081	50301	51857	None	3657	1738	9243	No_or_no_constitutive_exon
GACACACCGGCCACATCGGGGATGGCGGCAATTGGGCGTCGGGTTGGCAGTG	52602	54190	54240	54188	-1	supercont1.69	AMSG_11083	52602	54503	None	3657	1738	9243	No_or_no_constitutive_exon
CGGACGCGACTCACTGTAGGCAACGACGGATGGGTGGGACAATGGGACAGAT	107257	108600	107207	107259	1	supercont1.69	AMSG_11106	106710	108600	None	3657	1738	9243	No_or_no_constitutive_exon
CTCACACACACCTGCCCAGCCACACTCACTCACGGGATGGAGGGCGATAGTG	108746	109270	109320	109268	-1	supercont1.69	AMSG_11107	108746	109535	None	3657	1738	9243	No_or_no_constitutive_exon
GCCCGAGTCGTCTTTGCCCCCGTTCCCCACTGACGCTGCCGTGGGCGGAGGT	124397	125518	124347	124399	1	supercont1.69	AMSG_12415	121203	125518	None	3657	1738	9243	No_or_no_constitutive_exon
ACGTGTATATGGCTGTGCTCGTGGATCCGTGTGGATGATGGCGGGAGTAGAG	127071	127476	127526	127474	-1	supercont1.69	AMSG_11118	127071	127761	None	3657	1738	9243	No_or_no_constitutive_exon
TCATATATCATTGGGGACGACACTGTTGGGCCAACTCTGGGTGGGTGCAGCA	68922	69830	69880	69828	-1	supercont1.71	AMSG_11136	68922	70399	None	3657	1738	9243	No_or_no_constitutive_exon
TGATCATGGTCATGGTCATGGTCTTGGTCATGGTCATGGTGACGGGGCAGAG	72406	73493	73543	73491	-1	supercont1.71	AMSG_11138	71631	73725	None	3657	1738	9243	No_or_no_constitutive_exon
GAGAGCGGTGGGTGCAGGGTGAGCGTGAGCGAGAACGGGATCGAAGATAGGT	56044	56120	56170	56118	-1	supercont1.70	AMSG_11172	53399	56284	None	3657	1738	9243	No_or_no_constitutive_exon
GTGGGTGCGGACGAGTCCGGAGTGATGCCATCGCGTTTATGGGCTTGGAGAA	58420	61103	58370	58422	1	supercont1.70	AMSG_12421	57274	62363	None	3657	1738	9243	No_or_no_constitutive_exon
AAGGACGGGTGGACACCGCTGTATGTTGCTGCTCAGGACGGCACTGGGAGAT	69050	71857	71907	71855	-1	supercont1.70	AMSG_12423	67074	74058	None	3657	1738	9243	No_or_no_constitutive_exon
AGCCTCCCCGCAGCAGCAGTTGCCGTCATGTGCAAATCGGGCGAGTCAAGCG	68592	68997	69047	68995	-1	supercont1.70	AMSG_12423	67074	74058	None	3657	1738	9243	No_or_no_constitutive_exon
GTGGCTTCCTCGCGAACTGGGCTTGCTGTGGTGGCGGGTGATGGGGTGAGGG	88113	88171	88063	88115	1	supercont1.70	AMSG_11185	87773	92635	None	3657	1738	9243	No_or_no_constitutive_exon
TGATGACGGTCGTCACAGCCATGCTCGAGGTGCTGGACCCGGGGCGGAAGGA	88421	92635	88371	88423	1	supercont1.70	AMSG_11185	87773	92635	None	3657	1738	9243	No_or_no_constitutive_exon
CGGGCCGGGCCGTGGCGGGATGGTAGGCGGCGGGATGATGGGCGGCGGAGTC	1354	1375	1425	1373	-1	supercont1.72	AMSG_11192	1354	7364	None	3657	1738	9243	No_or_no_constitutive_exon
TGTGGTGGCGGTCGGTGGCTGGAACCGCAACCTGGGAGGGGGGGGGACAGGT	11915	14938	11865	11917	1	supercont1.72	AMSG_11193	7975	14938	None	3657	1738	9243	No_or_no_constitutive_exon
ACACCAGTTGGTTGGTTGGTATGTGGGTCGTGGGTGGTCCGGGTACACAGAG	14959	15530	15580	15528	-1	supercont1.72	AMSG_12424	14959	22889	None	3657	1738	9243	No_or_no_constitutive_exon
TGTCGTCGGTGGCGCGGTTGGACAAGGGGGGATGGCGGGCGACGGCAAAGGT	66027	67517	65977	66029	1	supercont1.72	AMSG_11215	65699	67517	None	3657	1738	9243	No_or_no_constitutive_exon
GTGGGTTGGATCTTACTTACTCTGCCGAGCGTGGGGTTGGTGGGGGACAGGG	78027	79598	77977	78029	1	supercont1.72	AMSG_11220	77650	79598	None	3657	1738	9243	No_or_no_constitutive_exon
CGGCATACTTTTGGTCAAGTACCGCCAGCCGTCGTTTCTGGGCACGGCAGTC	90131	91303	91353	91301	-1	supercont1.72	AMSG_11225	90131	94239	None	3657	1738	9243	No_or_no_constitutive_exon
CAACTGAGAGGTTTCGACAGCATGCGTGATTGTGGCTTGTGGATGGGAAGCG	95989	102180	102230	102178	-1	supercont1.72	AMSG_11227	95989	102372	None	3657	1738	9243	No_or_no_constitutive_exon
TGGACGGACGGGGTGGACGGGGGGGTGGACGGGGTGGACGGGGTGGATAGGC	55510	55771	55821	55769	-1	supercont1.73	AMSG_12429	55510	60134	None	3657	1738	9243	No_or_no_constitutive_exon
CGGGGCGGGCCGAGGCCGAGGCAATGGCGAAAGTGGGGGCGGAGACGAAGGC	71315	73085	73135	73083	-1	supercont1.73	AMSG_12431	69388	73308	None	3657	1738	9243	No_or_no_constitutive_exon
GCCAGCGACGCCCCGGGCAAGGGCGGCAAGGGCAAGGGCGGCACGGCAAGGG	81165	82551	81115	81167	1	supercont1.73	AMSG_11255	80439	85811	None	3657	1738	9243	No_or_no_constitutive_exon
GGGGGCAAGGGCAAGCACTCCGGCGGTGGTGAGGGCATACGGGCGGAGAGTA	92776	92823	92726	92778	1	supercont1.73	AMSG_12432	86402	98008	None	3657	1738	9243	No_or_no_constitutive_exon
CCTCCCTCCTCACCTCGGACGTCTCCATTGTCATGGTTTGGCCGTGGGAGCG	52354	54080	54130	54078	-1	supercont1.74	AMSG_11274	44924	60173	None	3657	1738	9243	No_or_no_constitutive_exon
CACGGTGGAGGTGGTGTTGGGAGGGAGGGGAGGGGGAGGGGGAGGGGGAGGG	67347	68771	68821	68769	-1	supercont1.74	AMSG_11278	67347	68928	None	3657	1738	9243	No_or_no_constitutive_exon
GTGTTATGCGCATGCGGAGCGGCGTGGCGGGCGTGGCGGGCGGCGGCGAGTC	14733	15733	15783	15731	-1	supercont1.75	AMSG_11295	14733	15825	None	3657	1738	9243	No_or_no_constitutive_exon
CCGCCCGCCGCCACCCTTGTCGACAAGCACTGCACGACTCTGGGTGAGAGGA	31539	31636	31489	31541	1	supercont1.75	AMSG_12434	26860	32531	None	3657	1738	9243	No_or_no_constitutive_exon
GAGGAGCGGGTGCGCATGCAGGTGGAGCTGGCGGACTGGTCGGGACACAGAG	38420	40238	40288	40236	-1	supercont1.75	AMSG_11307	38420	40273	None	3657	1738	9243	No_or_no_constitutive_exon
ACTCACCTGGGTGATTGATTGATTGTGGGCGGGCGGTGATGGACGGGCAGAT	43395	46688	46738	46686	-1	supercont1.75	AMSG_12435	43395	50997	None	3657	1738	9243	No_or_no_constitutive_exon
CGGGCCAAGTCGGCAGGTTTACAGTCTTGTAGCGCAAGGTGTGGGCCGAGTC	55433	55452	55383	55435	1	supercont1.75	AMSG_11313	55044	55452	None	3657	1738	9243	No_or_no_constitutive_exon
ATGGTGGTGGTGGTGGTGGTGGTGGTGGTGGTGGTGGTGCGGGCACTGAGCT	60484	61884	61934	61882	-1	supercont1.75	AMSG_11316	60484	61989	None	3657	1738	9243	No_or_no_constitutive_exon
GGCGGCGGTGGTGGTGGTGGCGGCGGTGACGGTGGTGGTGGTGGTGGGAGGG	76450	79591	76400	76452	1	supercont1.75	AMSG_11322	76343	79591	None	3657	1738	9243	No_or_no_constitutive_exon
GGCCGCCGATTATCTGTTGGCTTTCCGTGAGACGGCGGGCGCGGCGGGAGCG	12681	12852	12902	12850	-1	supercont1.76	AMSG_11334	12207	13747	None	3657	1738	9243	No_or_no_constitutive_exon
CACGGGGGCGATCACGGATCGCACCGCGACGAACCGCGGGAGGACGACAGAT	18895	19567	19617	19565	-1	supercont1.76	AMSG_12442	18895	19752	None	3657	1738	9243	No_or_no_constitutive_exon
CGCAGACGGCTCTTGCTGAACCGCTCGTGTATGTGCCTCTCGGCGGGGAGAA	19854	20817	20867	20815	-1	supercont1.76	AMSG_12443	19854	23250	None	3657	1738	9243	No_or_no_constitutive_exon
GCGTCCATGACGGCAGTGTTTATTATTTTTGCTCGCGGGAATGCCGGGAGCG	31457	31544	31594	31542	-1	supercont1.76	AMSG_11345	31457	31766	None	3657	1738	9243	No_or_no_constitutive_exon
GAGTCCGGGGCTGAAGCCATCGACGTGACGCGCACGGCAGGGGGCCGCAGCC	39216	40137	39166	39218	1	supercont1.76	AMSG_11350	38389	40137	None	3657	1738	9243	No_or_no_constitutive_exon
GGGGGGTGGACGACTGCCCACCAAAAAAATTGGTGCCGGCGGGCGACAAGGT	16444	17078	16394	16446	1	supercont1.77	AMSG_11377	15493	17078	None	3657	1738	9243	No_or_no_constitutive_exon
GGCGGTGGTGGGGTTGGTGGGCTCGGCGTGGTCCGGGTGCGGGGGGGTAGAC	37584	37727	37534	37586	1	supercont1.77	AMSG_11386	37127	39081	None	3657	1738	9243	No_or_no_constitutive_exon
CCGGCGGCGAGGGACTGACTGATGATGGCAATGTGGGTGTGGGGCAATAGGC	37835	39081	37785	37837	1	supercont1.77	AMSG_11386	37127	39081	None	3657	1738	9243	No_or_no_constitutive_exon
ATGATGTGTATAGACTGACGTGATGTTGGAGGCCGGTGGCGTGAGGGCAGGT	2318	2529	2579	2527	-1	supercont1.78	AMSG_11393	2318	2711	None	3657	1738	9243	No_or_no_constitutive_exon
GCGTGTGGCGGACGGGCTGCCGCTGATGGGGAACGGGTCGGGGTCGGCAGTG	10795	11362	11412	11360	-1	supercont1.78	AMSG_11397	7889	11631	None	3657	1738	9243	No_or_no_constitutive_exon
TGTGGGCGGCGCGTCGCCGTACGCACTCTTTGTTCCGTCGGGCGAGCAAGGG	19937	20824	20874	20822	-1	supercont1.78	AMSG_11402	19368	21516	None	3657	1738	9243	No_or_no_constitutive_exon
TGCAGGGCCAGGGCATGCAGGGCCAGGGCATGCAGGGCCAGGGCATGCAGGG	26137	27032	27082	27030	-1	supercont1.78	AMSG_11404	26137	28028	None	3657	1738	9243	No_or_no_constitutive_exon
GACTCGAGGGCATGGACGGACAAAAGTGGATGGGGAGGGGCAAGGTGCAGTT	35210	35395	35445	35393	-1	supercont1.78	AMSG_11409	34896	35630	None	3657	1738	9243	No_or_no_constitutive_exon
GACAATGATCGGCTTCAATGGCCAACATGGGTGAATGCGTGTGTGGGCAGAG	47471	48826	47421	47473	1	supercont1.79	AMSG_11433	47227	48826	None	3657	1738	9243	No_or_no_constitutive_exon
CGACGATGATGGGACGGAAGGCGATGACGATGATGGGGCGGAAGATGGAGAC	909	3930	3980	3928	-1	supercont1.80	AMSG_11435	909	4260	None	3657	1738	9243	No_or_no_constitutive_exon
TGATGCGAGTGCGCGTCCTGTCCCCGACACGGCCGTGGTTGATGGGGCAGTA	11564	11911	11961	11909	-1	supercont1.81	AMSG_12453	7415	12515	None	3657	1738	9243	No_or_no_constitutive_exon
AATGGCTTCCATCGCTATCTCCTTCTCGTCGCCTTGCTATCGTTGGGAAGAA	7415	10547	10597	10545	-1	supercont1.81	AMSG_12453	7415	12515	None	3657	1738	9243	No_or_no_constitutive_exon
CGGGCAAGGCAAGGCGGCAGAGGGGGAGCAGGGGTCAGGCGGGCGGAAAGCG	13380	15618	13330	13382	1	supercont1.81	AMSG_11451	12956	15618	None	3657	1738	9243	No_or_no_constitutive_exon
GTGCCGGGAGGAGCAGTTTTGCCAATCGAAAGTGGGTCAGAATGGGCGAGTC	7586	8515	8565	8513	-1	supercont1.82	AMSG_11456	7586	10014	None	3657	1738	9243	No_or_no_constitutive_exon
CTGACGACAGCTACTGCAATGTGTGGTTGGATGGCTGCGCGGGAGAGTAGGG	5645	7589	7639	7587	-1	supercont1.88	AMSG_11470	5645	8148	None	3657	1738	9243	No_or_no_constitutive_exon
GTGGTGTGCCGACCGCTCGTGTGCGAGTACCGGCGGGCCGGGAGACGGAGCG	7332	7851	7901	7849	-1	supercont1.89	AMSG_11482	7081	7943	None	3657	1738	9243	No_or_no_constitutive_exon
AGCTCGACCCGTTCGCCCAGTGCTACACCCCCGCTCTGATGCGGTGGGAGCG	7588	7765	7815	7763	-1	supercont1.87	AMSG_11489	7194	7876	None	3657	1738	9243	No_or_no_constitutive_exon
ATCTCGCCGCTTGGCACTCCGGTCCTCGACCGTCCTAGCTGGCTAGGGAGAC	7194	7504	7554	7502	-1	supercont1.87	AMSG_11489	7194	7876	None	3657	1738	9243	No_or_no_constitutive_exon
GATGGTGTCGGGAGAGTGAGAAGGGTGGGTGTAGGTGGAGGGAGGAGGAGAT	8107	8679	8057	8109	1	supercont1.87	AMSG_11490	8037	9743	None	3657	1738	9243	No_or_no_constitutive_exon
CGGTGTTGACGGTACTGCTGACGGGAGAGGCCGAGGCTGGGTGGTGGCAGAC	10061	10520	10011	10063	1	supercont1.85	AMSG_11493	9413	10520	None	3657	1738	9243	No_or_no_constitutive_exon
CTGAACTCGGGGGCCACACGGACCGGGTCCGCTGCTTGGCATGGGCTGAGTC	1885	6033	1835	1887	1	supercont1.90	AMSG_11495	1338	6033	None	3657	1738	9243	No_or_no_constitutive_exon
GAGGTCGCTGGCGCTTTGCCTGCTGTTGTGGCGTCGGGCGGCAAGAAGAGCG	1028	1033	1083	1031	-1	supercont1.94	AMSG_11499	1028	9823	None	3657	1738	9243	No_or_no_constitutive_exon
GGAGGGGGGGTATAGGCATGCCGACTCACGTGGTATGAGGCGGGGGATAGTG	3459	3991	3409	3461	1	supercont1.95	AMSG_11512	3168	3991	None	3657	1738	9243	No_or_no_constitutive_exon
GCGGACGGCTGCCAACTCATGGTGTGTGGGGGATGGGTGTTGGGGGACAGAT	4762	5815	4712	4764	1	supercont1.95	AMSG_11513	4216	5815	None	3657	1738	9243	No_or_no_constitutive_exon
CTGACGGTGAGGCTATTGGGGCTGGCGTTGGGGCTGGGGCTGGGGGGGAGGC	2399	5916	2349	2401	1	supercont1.98	AMSG_11531	2166	5916	None	3657	1738	9243	No_or_no_constitutive_exon
CGGTCGGGCGACTGGTGCTTCGATGGCGTTGAGGTGCGCCGGGGATGGAGAC	1260	3420	3470	3418	-1	supercont1.104	AMSG_11542	147	4033	None	3657	1738	9243	No_or_no_constitutive_exon
GGATGGCCTGGACGATGTGGTGCTGGGTACGAGATCGGATTGGGGAGTAGCT	4341	6188	6238	6186	-1	supercont1.104	AMSG_11543	4341	6297	None	3657	1738	9243	No_or_no_constitutive_exon
CTCATGCACTCACAATGCGGCGGCGAGGGGCGCGCATGGCGGGGAGATAGGC	3261	3340	3211	3263	1	supercont1.103	AMSG_12462	1774	5682	None	3657	1738	9243	No_or_no_constitutive_exon
ATGACCAGTTAGGCGAGGTAGCGGCGAGGGTGGCGTTGGTGAGGGCACAGAT	3508	3616	3666	3614	-1	supercont1.111	AMSG_11563	2069	3988	None	3657	1738	9243	No_or_no_constitutive_exon
GCGAGGCTTTATGCCGCTCTGATGCACTTGAGCATGGGGGGCGGATCAAGGG	2069	3431	3481	3429	-1	supercont1.111	AMSG_11563	2069	3988	None	3657	1738	9243	No_or_no_constitutive_exon
GAAGCGTGGCAAGAAGGGAGGAAGGGAAGGAATGGCAAGAAGGGCAAAAGCA	3316	3439	3266	3318	1	supercont1.115	AMSG_11572	2104	4277	None	3657	1738	9243	No_or_no_constitutive_exon
TTGTTGGGGATTGGTTTGGTGTTGCTGGGGGTGGGGGGGAGGGAGAACAGGA	775	2915	725	777	1	supercont1.124	AMSG_11577	377	2915	None	3657	1738	9243	No_or_no_constitutive_exon
