# Supplementary material for: Widespread Separation of the Polypyrimidine Tract From 3′ AG by G Tracts in Association With Alternative Exons in Metazoa and Plants
Source: Front Genet. 2019 Jan 14;9:741. doi: 10.3389/fgene.2018.00741 (PMC6339879; doi:10.3389/fgene.2018.00741)
Supplement: DATA FILE S2 — Sequences of REPAG 3′ SS from each species of metazoa, plants and protists. [file Data_Sheet_2.zip › Supplementary data 2/Protists_Release38_eimeria_praecox.txt]

REPA_GGG_Sequence	Exon_Start	Exon_End	Pos_-50	Pos_+2	Strand	Chromosome	GeneID	Gene_Start	Gene_End	Gene_Name	Number_of_REPAs	Number_of_REPAs_has_GGG	Number_of_Intron(Intra_genic_Region)	Upstream_Constitutive_Exon
CATTCACTAATTTCTAGGGTGTTTAAGAACTGATGTCATGGGTGGAGCAGGA	87397	87479	87529	87477	-1	HG688746	EPH_0005570	85711	91446	None	1418	411	20045	No_constitutive_exon_found_in_species
CACGCTAAATGACATTTGCGTTGTGCAGGCTTGCGCATATGGGTGTGCAGGC	21336	21513	21286	21338	1	HG692143	EPH_0036680	18855	26463	None	1418	411	20045	No_constitutive_exon_found_in_species
GCTGACCTGTTGCTGCTGAAATGCTGCCGCTGGTGCTGCTGGGGTTGCAGGC	63078	63249	63028	63080	1	HG692143	EPH_0042230	62077	68861	None	1418	411	20045	No_constitutive_exon_found_in_species
AAGAAACAGCCTCTACCTTCTTGGCTTTTTGTTTTCTGGCTGGGGCACAGGT	60094	60264	60314	60262	-1	HG693149	EPH_0064450	57326	63018	None	1418	411	20045	No_constitutive_exon_found_in_species
GTTCCACCTCCCTAGGTATTTTTCATTGAGCTGTCGTCTTTTGGGAGCAGGG	63716	63797	63847	63795	-1	HG695046	EPH_0001020	61402	64740	None	1418	411	20045	No_constitutive_exon_found_in_species
CATTTTGGCCCCTGTGAGTGCTTTCAAGATGCTTCCTGCAGTGGGTGCAGAC	80359	80479	80309	80361	1	HG695918	EPH_0003020	77584	81823	None	1418	411	20045	No_constitutive_exon_found_in_species
TTGGTCTTCAAAATCATTTTTAGTATGTTGTGTGTGTATTTGGGATGCAGCT	2522	2748	2798	2746	-1	HG697395	EPH_0005350	688	5069	None	1418	411	20045	No_constitutive_exon_found_in_species
CACAGCAGGAGGCAAAAGCCCTGAGTGTAATTTGGTGGGTGTATGGACAGGC	98106	98173	98223	98171	-1	HG697395	EPH_0007020	96370	100193	None	1418	411	20045	No_constitutive_exon_found_in_species
ATTTCCTCTTACCTGCTGTCCCTGTAGCTGTATTGGGGCGGGATGTGCAGGA	13325	13545	13275	13327	1	HG696711	EPH_0003690	4136	35079	None	1418	411	20045	No_constitutive_exon_found_in_species
TTAATTGTGTTTATATTTTATGTTTATTTATATTTTTATAGGAAGGGCAGTG	14402	14606	14352	14404	1	HG688747	EPH_0007800	12815	19477	None	1418	411	20045	No_constitutive_exon_found_in_species
CAAATCTCTGCATATTAGCCTGCCACTGTGTTGGTTTGTTCGGGGAACAGAT	94257	94586	94636	94584	-1	HG688747	EPH_0009130	91533	95156	None	1418	411	20045	No_constitutive_exon_found_in_species
ATATCAAATTCTTCAAATGAAGCCTAATTTTCGCACTTCCTGGGATGCAGGA	91533	91583	91633	91581	-1	HG688747	EPH_0009130	91533	95156	None	1418	411	20045	No_constitutive_exon_found_in_species
CAAACATAAGAAAATTGGCTCAGATGAAGTTGTGGCTTTGCGGGATGCAGGC	68615	68698	68565	68617	1	HG689922	EPH_0011580	63250	69240	None	1418	411	20045	No_constitutive_exon_found_in_species
CCCCGACAGAGCGGCCTCCATGGAAGAGGAGTGTCTGCATGCGGGTGCAGAT	100495	100728	100778	100726	-1	HG689922	EPH_0011910	93012	105614	None	1418	411	20045	No_constitutive_exon_found_in_species
GGTTTAGGGCTTATAGTTTAGGGTTATGGGTTTCCGATTTGGGTGCACAGTT	35534	35591	35484	35536	1	HG690308	EPH_0012690	34276	38618	None	1418	411	20045	No_constitutive_exon_found_in_species
TTTTAGGGTTTTAGGGATTAGGGTTTAGGGTTTAGGGTGTGGGGCTGCAGAC	97026	97092	96976	97028	1	HG690308	EPH_0014020	96245	98668	None	1418	411	20045	No_constitutive_exon_found_in_species
AGCGCGATATTGACTGCCCCTCAAAGCATTGCGCACAGTCGTGGGTACAGGA	11246	11399	11196	11248	1	HG690458	EPH_0014350	5230	11399	None	1418	411	20045	No_constitutive_exon_found_in_species
GAAAATTTCTTCTGGGCCAAGAATGATCGGTATTTCATGGGGGCATGCAGGA	17855	17898	17948	17896	-1	HG690568	EPH_0016460	17855	20985	None	1418	411	20045	No_constitutive_exon_found_in_species
GTGCCTGTATGAATAATCCTTGCATTCATGAACGCTTAAGGGCGCATAAGCA	54945	55108	55158	55106	-1	HG690674	EPH_0018130	53551	55433	None	1418	411	20045	No_constitutive_exon_found_in_species
ACCTGGCTGACAGTAGGTGGTGGGGTTGTTGTTGTGTTTTGGGTGTGCAGGC	5310	5665	5715	5663	-1	HG690782	EPH_0018910	2330	8330	None	1418	411	20045	No_constitutive_exon_found_in_species
AGGTCCGCGCACCCAGCTCTCTGTTGCTTTCATATGTGCGGGCGATGCAGGG	77095	77361	77411	77359	-1	HG690782	EPH_0019790	74074	82946	None	1418	411	20045	No_constitutive_exon_found_in_species
GCTTACATTGTGGGACTATTTGTGTGGTGTGGTTTTGCGTGGCGGGTCAGGC	11379	11587	11329	11381	1	HG691099	EPH_0023360	5555	12787	None	1418	411	20045	No_constitutive_exon_found_in_species
ATGGCAGGCCTTCCCATAACCAAGTTTTGTGCGTGGGTGGGGCGTGACAGGC	34118	34489	34068	34120	1	HG690990	EPH_0022120	33346	38708	None	1418	411	20045	No_constitutive_exon_found_in_species
CAGCAATCATTGGTCAGGTGAAGTGCTTTACTCCTTGATTATGTGGGCAGAG	34736	34897	34686	34738	1	HG690990	EPH_0022120	33346	38708	None	1418	411	20045	No_constitutive_exon_found_in_species
AAAGAATTTCAGTTGCTGCTTAAAACACGTGAAGTGTGCTGCGGGATCAGCC	57862	58191	58241	58189	-1	HG690990	EPH_0022470	57862	58736	None	1418	411	20045	No_constitutive_exon_found_in_species
TGCATGAGCATTTCTAATTGTGTTTTCTGCGGCATGCCTGCGGGGTGCAGGC	67376	67533	67583	67531	-1	HG691310	EPH_0027240	66131	68039	None	1418	411	20045	No_constitutive_exon_found_in_species
CTGCAGAAGCTGCTCGGACGGTGTGCACGTACAGTTTGTGGGCGACGCAGGC	57504	57575	57454	57506	1	HG691412	EPH_0028570	57107	59482	None	1418	411	20045	No_constitutive_exon_found_in_species
TTAGGCTAAGCTGAAGTTTTCAAGATATTTTTAATGCTTTATGGGTGCAGGC	85778	85841	85728	85780	1	HG691412	EPH_0028910	81470	86162	None	1418	411	20045	No_constitutive_exon_found_in_species
TATTGTTTAGGGTTGGGGGCATGAGGTTTTAGGGTTTAGGGTTTGAGGAGCG	4547	4596	4646	4594	-1	HG691520	EPH_0029240	4547	9673	None	1418	411	20045	No_constitutive_exon_found_in_species
AAAATGCATGCAAAACAGTTCGAGCTACCGTGTTTGCGAGGGGAACTCAGCA	79751	80001	79701	79753	1	HG691520	EPH_0029680	70057	89107	None	1418	411	20045	No_constitutive_exon_found_in_species
AGAAAGAGCAGCAGCAGCATTAGGGAGTGCGGGTTTTGTTGCGGGTGCAGGC	19140	19362	19412	19360	-1	HG691622	EPH_0030240	15920	21817	None	1418	411	20045	No_constitutive_exon_found_in_species
CACTGGTGTGCCAACTCTATCAGCGCAAGACTGCTGGATGGGATGTGTAGAG	53876	53919	53826	53878	1	HG691725	EPH_0032570	51910	55116	None	1418	411	20045	No_constitutive_exon_found_in_species
GGTTTAGGGTTTAGGGTTTAGGGTTTAGGGTTTAGGGTTTGGGCGTGTAGGC	80240	80251	80301	80249	-1	HG691725	EPH_0032900	77890	81161	None	1418	411	20045	No_constitutive_exon_found_in_species
GGTTTAGGGTTTAGGGTTTAGGGTTTAGGGTTTAGGGTTTGGGGGCGCAGGA	79354	79415	79465	79413	-1	HG691725	EPH_0032900	77890	81161	None	1418	411	20045	No_constitutive_exon_found_in_species
GGGTTTAGGGTTTAGGGTTTAGGGTTTAGGGTTTTGCGGGTGTGGGGCAGAC	79163	79252	79302	79250	-1	HG691725	EPH_0032900	77890	81161	None	1418	411	20045	No_constitutive_exon_found_in_species
GCACCATGCAGCGCAGATGTTTGGTACTGCTTGCCTAATGCGGGACATAGGT	30951	31191	30901	30953	1	HG691828	EPH_0033800	30233	36020	None	1418	411	20045	No_constitutive_exon_found_in_species
AGTGTCTACTGAGACTAGACGGTACACCCGAGCATCGGGTGACCAAACAGAA	59519	59624	59674	59622	-1	HG691828	EPH_0034350	58696	60261	None	1418	411	20045	No_constitutive_exon_found_in_species
CTGCTACTGCTTTGCTCTCTCTATGTGATTATTCACACGGGATGATGCAGGA	34288	35080	35130	35078	-1	HG692035	EPH_0036570	32666	38053	None	1418	411	20045	No_constitutive_exon_found_in_species
ATTGTCTAACGAGATTAGACGGTGCACCGAAGCATCGGGTGACCGAACAGAA	53137	53242	53292	53240	-1	HG692246	EPH_0039460	48614	53977	None	1418	411	20045	No_constitutive_exon_found_in_species
CCATACATGAGACTGAATGTTACGTACCTTCTTTGTTTGGGTGGCGGCAGGG	52362	52893	52312	52364	1	HG692144	EPH_0038680	51595	54128	None	1418	411	20045	No_constitutive_exon_found_in_species
CTGTGCGTTTAGTGTATGCGTTGGTTGCTTGCACTCTGGGGTGTGAACAGGT	53486	53751	53436	53488	1	HG692144	EPH_0038680	51595	54128	None	1418	411	20045	No_constitutive_exon_found_in_species
AATGGGAAGATTGGAAGCTGGAGACATTGCCATTGTTGTGGGATGTGCAGAC	22995	23139	22945	22997	1	HG692447	EPH_0040790	18528	30238	None	1418	411	20045	No_constitutive_exon_found_in_species
GTAAAATCGTTCTTGCAATTTTCTCTACGCTGCTTCTGTTGTGGGCGCAGAG	62183	62307	62357	62305	-1	HG692447	EPH_0041680	60355	66288	None	1418	411	20045	No_constitutive_exon_found_in_species
ATACGACTCCCCCCGTACAACTGAGGTTGCCTCAATGCTGGGTGACACAGGC	5631	5829	5879	5827	-1	HG692651	EPH_0042900	3143	18475	None	1418	411	20045	No_constitutive_exon_found_in_species
CCACTGTGAGGGTGGAAGTGCGCGGCTCATGATGGTGGGTGGAACCGCAGAA	66317	66442	66492	66440	-1	HG692651	EPH_0043900	65010	72316	None	1418	411	20045	No_constitutive_exon_found_in_species
CATGCAAGCCACATGGCCCGAGGCTACTGACCGTTATGGCTGGGATGCAGGC	33822	34266	33772	33824	1	HG692851	EPH_0046130	10519	35396	None	1418	411	20045	No_constitutive_exon_found_in_species
GTAAGGGGAAAGGGTAAATCAGAAGGGTTTTGCATTCTTGTGGTGGGCAGGA	60679	60730	60629	60681	1	HG692750	EPH_0045350	57866	61534	None	1418	411	20045	No_constitutive_exon_found_in_species
TTCATCTGTTACTAGCCCTGCCAAACTTGTATTGCTGTTGGGGTGTACAGAC	16061	16193	16243	16191	-1	HG692946	EPH_0046800	16061	21938	None	1418	411	20045	No_constitutive_exon_found_in_species
AAAGCAATAAGGGGAACCACCCGTTTTCTGTTCGTTTTGTGATGGGTCAGTG	50623	50705	50755	50703	-1	HG692946	EPH_0047130	47654	52474	None	1418	411	20045	No_constitutive_exon_found_in_species
TACTATCAACACTTGTTAAGGAGCTCCTATCAGCTATGTTGGGCGTGCAGGC	67864	67995	67814	67866	1	HG692946	EPH_0047460	67497	71412	None	1418	411	20045	No_constitutive_exon_found_in_species
GAGAACCGGCTTATGTTATGAATGTAAGGGTGCACGGGTTGTGTGAGCAGTC	2871	3089	3139	3087	-1	HG693049	EPH_0047680	2871	3601	None	1418	411	20045	No_constitutive_exon_found_in_species
GTAGTTGACTTGCGTCCGCCTGGTGTGATGAGTTGGAGCTGGGTGTGCAGGA	35144	35285	35094	35146	1	HG693049	EPH_0047910	34984	35285	None	1418	411	20045	No_constitutive_exon_found_in_species
CACCAGTTTTACTCATGAGTTTGTTCCTTTCCTGTTTGTACGGGACCAAGGC	46328	46454	46504	46452	-1	HG693049	EPH_0048130	42768	50303	None	1418	411	20045	No_constitutive_exon_found_in_species
GCAAGTCAGCTCCGCTACAACACACGCTGCGCTTCCGGGTGGGGCTGCAGGC	74308	74442	74492	74440	-1	HG693049	EPH_0048350	57299	78072	None	1418	411	20045	No_constitutive_exon_found_in_species
GGAGCGGGTAGAGGCAGCGACATTGTATTGTGCTTCTGTGGCGGGTGCAGCG	65292	65376	65426	65374	-1	HG693150	EPH_0049680	58900	68633	None	1418	411	20045	No_constitutive_exon_found_in_species
CCTGTTATACGCTTCACTGCCCTTTTAATGGCCATGTGCTGCGGGTGCAGGA	59546	59723	59773	59721	-1	HG693150	EPH_0049680	58900	68633	None	1418	411	20045	No_constitutive_exon_found_in_species
GATCGTACGCTCTCAACTCTTTCAGTAAGTTTTTTGTCTGGGGTGTACAGAT	74307	74579	74629	74577	-1	HG693247	EPH_0051010	66864	77067	None	1418	411	20045	No_constitutive_exon_found_in_species
AAAAATGAAACGGTCGGCTCAGTGTATTTCGGCGTGTGGCGGGAACTCAGGG	63170	63284	63334	63282	-1	HG693349	EPH_0052240	58793	65239	None	1418	411	20045	No_constitutive_exon_found_in_species
GGAGAACAGAGAAATGGCTCTCAAACTGCAACTCTGTGGAACGGGCACAGGC	42112	42204	42254	42202	-1	HG693831	EPH_0055910	20403	43794	None	1418	411	20045	No_constitutive_exon_found_in_species
GGCGCGCGTCAAAGCGTTGCTTGAATTCGCCTATTCTTTGGGGTGTACAGCG	28522	29025	28472	28524	1	HG694399	EPH_0063350	25339	31567	None	1418	411	20045	No_constitutive_exon_found_in_species
TACTGTTGTCTTTGCTGCTCTTGCTTCTGCCGGTGCTGGGGCGAATGCAGGG	13630	13731	13781	13729	-1	HG694493	EPH_0064460	7820	17801	None	1418	411	20045	No_constitutive_exon_found_in_species
GCAGAAAAAACAAAACTGCTAGGTATACTGCGAACGCTCTTGGGGCGCAGGA	28346	28445	28296	28348	1	HG694493	EPH_0064790	27898	42862	None	1418	411	20045	No_constitutive_exon_found_in_species
TGAAGTCAAGGCTAACATAGGCGAGAGGGGACTAGGAGGGGTTGGAGGAGAC	3883	4145	4195	4143	-1	HG694586	EPH_0065570	3085	4272	None	1418	411	20045	No_constitutive_exon_found_in_species
GGTGAGGGCGGATGGAGGATCGGGCGTCCGTGGCGGTGGGGGTGGGTCAGAG	3558	3611	3661	3609	-1	HG694586	EPH_0065570	3085	4272	None	1418	411	20045	No_constitutive_exon_found_in_species
TTTGAGGTTTAGAGTCAGAGGCTTGTGACCAAGGTTTTGTGTGGGTGCAGTA	23098	23256	23048	23100	1	HG694867	EPH_0069020	17330	31670	None	1418	411	20045	No_constitutive_exon_found_in_species
TTCACTAGAAATCGTTTTTGTATTCTCCTGCGGTTTGTCTGCGGGCGCAGAT	28330	28487	28280	28332	1	HG694867	EPH_0069020	17330	31670	None	1418	411	20045	No_constitutive_exon_found_in_species
CAAAAGCCCAAGAGATGTTAGCGACGTCCTCCTCTGGATGTGGGATGCAGGC	60606	60688	60738	60686	-1	HG694958	EPH_0071130	60606	63950	None	1418	411	20045	No_constitutive_exon_found_in_species
TAGGGTCTAGGGATGAGGTATTAGGGTTTAGGGTTTATGTGGGTGTGCAGAG	19549	20088	20138	20086	-1	HG695317	EPH_0073460	14095	21231	None	1418	411	20045	No_constitutive_exon_found_in_species
GAGAACGTTCCTCCTTCATATAAACCTCTGCTGTGCATGGGGATGTACAGTT	17594	17773	17823	17771	-1	HG695402	EPH_0073790	14674	18618	None	1418	411	20045	No_constitutive_exon_found_in_species
TGACTGGCTATTGGTTTGTTGCTGCACCCTCTTCTCTTTCGGGTGTATAGGC	39932	40286	39882	39934	1	HG695838	EPH_0074290	38567	42314	None	1418	411	20045	No_constitutive_exon_found_in_species
TGAATATGGCCAGTGTTTGATTGGTATACTTTTGCGGGTTGGGAGTGCAGGG	46469	46557	46607	46555	-1	HG695494	EPH_0073960	45997	48398	None	1418	411	20045	No_constitutive_exon_found_in_species
TTTAGTCGTGGTCGGCCTTATTGCTGCTTGTTGCTTGCTGGGAGTTGCAGAG	33146	33424	33474	33422	-1	HG695581	EPH_0074020	33146	34930	None	1418	411	20045	No_constitutive_exon_found_in_species
TTATCTAGATAAATAACCGCAGATCCGCTTTATGCTGATTATGTGGGCAGGT	55130	55259	55309	55257	-1	HG695581	EPH_0074070	50504	58281	None	1418	411	20045	No_constitutive_exon_found_in_species
CGTAGGTGACTGAACGGCGGATACTGCCGTGGTTGGTTGAACGGGCGCAGGT	46307	46419	46469	46417	-1	HG696002	EPH_0074390	42492	47592	None	1418	411	20045	No_constitutive_exon_found_in_species
TAGGGTTTAGGGTTTAGGGTTTAGGGTTTGGGCTTTTTGTGCGGGTACAGCA	40348	40837	40887	40835	-1	HG696169	EPH_0074570	40348	44693	None	1418	411	20045	No_constitutive_exon_found_in_species
CGCCTCCACCAAACCCCGTCAGAGGCATGTGCGGTGTTTGGTATGGGCAGGG	235	619	669	617	-1	HG696327	EPH_0074680	208	2486	None	1418	411	20045	No_constitutive_exon_found_in_species
AACTGCATTCTCTCTGTATGTGCTTATTGTCCTGTGTCCTGTGGGAACAGAA	23279	23462	23229	23281	1	HG696712	EPH_0075150	22183	25719	None	1418	411	20045	No_constitutive_exon_found_in_species
GGCGTTTGGCGAACTTGTGCGCATATGCGGACTTCTTGCTGGGTGAATAGGA	36256	36341	36206	36258	1	HG696712	EPH_0075180	34952	42454	None	1418	411	20045	No_constitutive_exon_found_in_species
GGAGCGTGCCATGCCGTCTTATCTATCTCTTGAGTCATGGGTGGGGCCAGGT	37618	37799	37568	37620	1	HG696712	EPH_0075180	34952	42454	None	1418	411	20045	No_constitutive_exon_found_in_species
GTGTGGCGTGAGCAAGCTGCGGCTACTCTAAGTGATTTCCGGGTGTGTAGGC	48661	48768	48611	48663	1	HG696712	EPH_0075200	46270	52631	None	1418	411	20045	No_constitutive_exon_found_in_species
AGCAATTGCTGCTGCTGCTGCTGTAAGCAATTCTCTGAGGGGTTAAGTAGAA	6357	6450	6307	6359	1	HG696786	EPH_0075220	5850	8865	None	1418	411	20045	No_constitutive_exon_found_in_species
AACTCTGCTTACTACATTCTGTTACATTTCATTAAGGGGTGCATGCAAAGGG	17564	17735	17785	17733	-1	HG696857	EPH_0075310	14085	20060	None	1418	411	20045	No_constitutive_exon_found_in_species
GATTTGCCTGCGTGACTTTTATTTTGGGGTTTGCTTGGGTGGGGCATCAGAG	8102	8308	8358	8306	-1	HG696922	EPH_0075400	7178	10598	None	1418	411	20045	No_constitutive_exon_found_in_species
CAAAGCTTTAGATGTGTAACTGCTGCACTATGTGCTTGGGGGACATGTAGAC	42621	42671	42721	42669	-1	HG696997	EPH_0075570	40899	43659	None	1418	411	20045	No_constitutive_exon_found_in_species
AGCTTACCTAGGATCTATTGTCTGAGTAGAACTCATCTTTGGGAGTTCAGGG	47176	47267	47126	47178	1	HG696997	EPH_0075580	45461	49996	None	1418	411	20045	No_constitutive_exon_found_in_species
AAATCGTACTAGGAGCGTGCATGTTGTGCATTTATGGGGTGAATATACAGAA	9919	9940	9869	9921	1	HG697146	EPH_0075670	3143	10038	None	1418	411	20045	No_constitutive_exon_found_in_species
GCTGCAGGGGAATACGTCTATGCTATGTGAGTGTATGGTTGGGCGTGCAGGG	17067	17606	17017	17069	1	HG697215	EPH_0075770	15026	21418	None	1418	411	20045	No_constitutive_exon_found_in_species
GGTTTAGGATTTAGGGTTTAGGGTTTTGGGGGTGCCGGTTTGGGGTGCAGGC	19317	19397	19267	19319	1	HG697535	EPH_0076080	18829	27415	None	1418	411	20045	No_constitutive_exon_found_in_species
GCTTAGGGTTTAGGGTTTAGGGTTTTAGTTTTTGGGGACTGGGTGTGCAGAT	19693	19799	19643	19695	1	HG697535	EPH_0076080	18829	27415	None	1418	411	20045	No_constitutive_exon_found_in_species
GTGTTCGCAATTATCTCGATGCACCAGCATGTGCTGGCCGTGGGATGCAGGC	20140	20362	20090	20142	1	HG697605	EPH_0076160	19006	22821	None	1418	411	20045	No_constitutive_exon_found_in_species
CTAGCGCTGCGGATTTAGGGTTTAGGGTTTAGGGTTCTGCGGGCGTGCAGAG	13610	13707	13757	13705	-1	HG697904	EPH_0000170	12250	14256	None	1418	411	20045	No_constitutive_exon_found_in_species
GAGAATTTGGGGTAAAGGGTTAGGCGTTTAGGGTTTGGGTGTGAGCGCAGGG	28891	29032	29082	29030	-1	HG697904	EPH_0000190	24668	29642	None	1418	411	20045	No_constitutive_exon_found_in_species
GCTATTCACGTGAGTGTTATATTTATTCTATGTTTGCTTGTGGGATACAGGT	26908	27169	27219	27167	-1	HG697904	EPH_0000190	24668	29642	None	1418	411	20045	No_constitutive_exon_found_in_species
GTTCAGCGTATAGGGTTTGGGGTTTGGGGCTTTGGGTTCGGGATGCGCAGGG	25706	25823	25873	25821	-1	HG697904	EPH_0000190	24668	29642	None	1418	411	20045	No_constitutive_exon_found_in_species
TGCTGGGATATCTGAATATATATTGGTCTTGCGCTCCTGGGAATGATCAGGT	44968	45062	45112	45060	-1	HG689146	EPH_0000900	33770	46567	None	1418	411	20045	No_constitutive_exon_found_in_species
CGGTTTCATGCTTCAGCACTCGCCTGCTCCGTGTGTTATGGGACATGCAGAG	35303	36651	36701	36649	-1	HG689146	EPH_0000900	33770	46567	None	1418	411	20045	No_constitutive_exon_found_in_species
ACTGCTGCGGCTGCTACAGGCTATGCACCTATCTGCTTTGGGGTACGCAGGC	9308	9452	9258	9310	1	HG689198	EPH_0000920	5084	14186	None	1418	411	20045	No_constitutive_exon_found_in_species
TTTCTGTACTTTCACTCTTGTGGGTGCTGCTGGCATTCTGGGGTGCGCAGAC	27158	27318	27368	27316	-1	HG689198	EPH_0000950	26034	30090	None	1418	411	20045	No_constitutive_exon_found_in_species
CTTCGTTTTATGCTGTCGTCTTTCCGAGCATGTTTTATGTGGGGTGTCAGGG	3649	3664	3599	3651	1	HG688975	EPH_0000590	142	8234	None	1418	411	20045	No_constitutive_exon_found_in_species
GACCAAGCATTAAAAATTTGGTCTTGTGGGAGCTGCGAGTGGGGGTGCAGGT	15964	16088	15914	15966	1	HG689449	EPH_0001180	6973	16088	None	1418	411	20045	No_constitutive_exon_found_in_species
AACCAGGGGACAGCCCTTCCTTAACATCTTTGCGTCGGGTGTGGATGCAGAC	3257	3483	3533	3481	-1	HG689573	EPH_0001340	2607	6286	None	1418	411	20045	No_constitutive_exon_found_in_species
GTCTAGCCTACTCTGCATGCATGGTTTGGGCGTGGATTTGTGTGGGGCAGGC	31059	31204	31254	31202	-1	HG689518	EPH_0001310	25594	34590	None	1418	411	20045	No_constitutive_exon_found_in_species
GCCTCCTCCCCCGGATTGTGGGGGCCCATGGGTATGTGTGGGATGTACAGCC	27735	27851	27901	27849	-1	HG689815	EPH_0001610	23469	41923	None	1418	411	20045	No_constitutive_exon_found_in_species
TCAAGCGGCACTTCTGCTAGTGCACGCACGGTTTAGGGATTAGGGTGTAGGA	10520	10634	10470	10522	1	HG689702	EPH_0001440	9145	11468	None	1418	411	20045	No_constitutive_exon_found_in_species
CCAGCGTAATCGAACTATCTTATTGTTTGCTTCATATTTTGGGTGTACAGAA	6109	6207	6257	6205	-1	HG689870	EPH_0001630	5384	6824	None	1418	411	20045	No_constitutive_exon_found_in_species
GTGGGTATGGGTGTGGGTGTGTTTGTGTTGTGGGTGGGTTGAATGTGTAGAT	25131	25293	25081	25133	1	HG689870	EPH_0001670	24430	26335	None	1418	411	20045	No_constitutive_exon_found_in_species
GTTGACTTGCGTCCGCCTGGGGTGATGAGCTGGATATGGGTGTGCAGGAGCT	16895	16975	16845	16897	1	HG690260	EPH_0002180	15864	16975	None	1418	411	20045	No_constitutive_exon_found_in_species
GGCTGTAACACAGCGAAGTACGAAACAATTCAGTGACTGGAGGGCTGCAGCC	13254	13652	13702	13650	-1	HG690388	EPH_0002570	13254	14197	None	1418	411	20045	No_constitutive_exon_found_in_species
CCAAAGCCTATTTAAACAAGACACATACCACTTTGGGGCTGAAGATGCAGAC	23106	23539	23589	23537	-1	HG690412	EPH_0002760	9974	24242	None	1418	411	20045	No_constitutive_exon_found_in_species
ATTTTAGGAGCTGTTTACTTTTATTCTTTGAAACATAATTGGGGGGGAAGGG	8987	9213	9263	9211	-1	HG690401	EPH_0002680	8093	9631	None	1418	411	20045	No_constitutive_exon_found_in_species
GCTCCAGCGGCATAGAAAGTCTGCAGCTGCCTGTTCCTTGGGGCGTGCAGAC	7005	7140	6955	7007	1	HG690424	EPH_0002820	6296	10780	None	1418	411	20045	No_constitutive_exon_found_in_species
GCTGCAGCAGCAGCAGCAGCAAGGGGAGGCTGTCTTGACGTGGTGGGCAGAC	18442	18598	18392	18444	1	HG690513	EPH_0003280	16716	18976	None	1418	411	20045	No_constitutive_exon_found_in_species
GAGGGGCGTTTCTCAGGTGCAAAGGGATGCTGCGGGCTGCGGGGGTTCAGGG	33809	34004	34054	34002	-1	HG690546	EPH_0003550	30120	36198	None	1418	411	20045	No_constitutive_exon_found_in_species
CGCAGTAGCAACAGAACCTAACGCCATTCCAGTCTCCCCTGGGTGAGCAGAG	9425	9734	9375	9427	1	HG690503	EPH_0003210	8533	10011	None	1418	411	20045	No_constitutive_exon_found_in_species
ATACACCTCCTCTTATTTCGGAGCTCATCTTATGTGTTTTGTGGGAGCAGAG	4571	5041	5091	5039	-1	HG690569	EPH_0003610	4206	5575	None	1418	411	20045	No_constitutive_exon_found_in_species
TAGAGAAGGGATTTTTATCGTGTACGCTTGCGCTGCGTGTGCGGGTGCAGCA	16542	16727	16777	16725	-1	HG690569	EPH_0003650	15804	16916	None	1418	411	20045	No_constitutive_exon_found_in_species
GCGGGTTGAGGCTGCTGTGATTTCTGCTGCACCGTACTTGTGGGATACAGGC	5704	5810	5654	5706	1	HG690643	EPH_0004000	4232	11142	None	1418	411	20045	No_constitutive_exon_found_in_species
CTGCTAACACACTGGTGTGCTTGCGTTCCCGCCTCCCCTCGGGTGTGCAGGT	29942	30056	29892	29944	1	HG690643	EPH_0004030	28711	34251	None	1418	411	20045	No_constitutive_exon_found_in_species
CAGGGAAGGGGAGGGCTTTTTTGTGCGAACATGCTCTTGGGGACGCGCAGAT	32157	33215	32107	32159	1	HG690643	EPH_0004030	28711	34251	None	1418	411	20045	No_constitutive_exon_found_in_species
AGTAGTACGGGTTCTATATGTTGAACAACTTTCTATTTCGGGGGTTCAAGGC	2980	3110	3160	3108	-1	HG690738	EPH_0004280	3	3513	None	1418	411	20045	No_constitutive_exon_found_in_species
AGACAAACTTGCATTGCATGCACAGGGTTTGCTTGTGGGCTGAGGCGCAGGA	11411	11498	11548	11496	-1	HG690749	EPH_0004370	9938	15056	None	1418	411	20045	No_constitutive_exon_found_in_species
ATACCAGTGGCTTAGGGCCTAGGCTGGGGGGTTTAGGGTGTAGGCTGAAGGA	23027	23125	22977	23029	1	HG690634	EPH_0003990	21721	24046	None	1418	411	20045	No_constitutive_exon_found_in_species
GCATGACGAATCTGACAGCCTAGCACCAGTAAAATGTGTGGGATGTGCAGAG	14263	14359	14409	14357	-1	HG690771	EPH_0004520	13916	16900	None	1418	411	20045	No_constitutive_exon_found_in_species
GCTTAATATTAAGTGTTTTGTGGGTGCATTTGGTGATTCGGGGCATGCAGCC	10974	11264	11314	11262	-1	HG690927	EPH_0005410	10831	22259	None	1418	411	20045	No_constitutive_exon_found_in_species
CTTTCTGATTTCCAAATTAACTGCCATTAAAGTGTTGTATGGGGCTGCAGGG	2957	3211	2907	2959	1	HG690708	EPH_0004120	1058	3972	None	1418	411	20045	No_constitutive_exon_found_in_species
AGGTCTAAGAGCCCCCGATCGTAATGTCTGTGATGGTGGGCGTGTGGAAGGG	7271	7383	7433	7381	-1	HG690708	EPH_0004140	6840	7865	None	1418	411	20045	No_constitutive_exon_found_in_species
TTCATTGTCAGTCAGTCCGCATGCATTCGTCTAATGCTGGGGTGGCGCAGGG	2479	2588	2638	2586	-1	HG690877	EPH_0005120	160	4482	None	1418	411	20045	No_constitutive_exon_found_in_species
ACAGATTACACAGGAAAGCTAAGTGAAAGGTGCGTGCGTTGTGGGCGCAGCC	230	398	448	396	-1	HG690877	EPH_0005120	160	4482	None	1418	411	20045	No_constitutive_exon_found_in_species
AGCTTACGGTGCTAGGCGAATGTGTGCATACATTGGTTATGGGCGTGTAGGG	3876	4015	4065	4013	-1	HG691023	EPH_0005880	1260	4425	None	1418	411	20045	No_constitutive_exon_found_in_species
AGGCAGTGGTAGACAAAAACTAAGCAATTTCTGTATGTTGGGAGATGCAGGT	4231	4309	4359	4307	-1	HG690938	EPH_0005440	3674	6538	None	1418	411	20045	No_constitutive_exon_found_in_species
AATTTTATGTGTGCGATGTGCTGCACCCCTTGGATTGTTCTGGGATGCAGGG	22080	22275	22325	22273	-1	HG690938	EPH_0005500	19512	22512	None	1418	411	20045	No_constitutive_exon_found_in_species
TTGCTACAGCAGGTGTTTGGTTTCTGCATTGTGTCTGCTGGGGTGCGCAGAG	6495	7131	7181	7129	-1	HG691012	EPH_0005840	6495	18709	None	1418	411	20045	No_constitutive_exon_found_in_species
TGTACACACACCTGAAGTGTACTTGTTGTCTTTAACAAGAGGGGCTGAAGAA	10502	10568	10618	10566	-1	HG690866	EPH_0005070	10502	16683	None	1418	411	20045	No_constitutive_exon_found_in_species
GTGTATCATGGGAATTGTAGACTAATCCTACCAATTTTCTGGGCGCGCAGGA	14603	15554	15604	15552	-1	HG690898	EPH_0005260	13008	19027	None	1418	411	20045	No_constitutive_exon_found_in_species
GGGGATTTGTTTGTATGGGGTGGTGGATGCTGCATGCGGCGGGTGTGCAGGG	27862	28266	27812	27864	1	HG690948	EPH_0005600	26964	28266	None	1418	411	20045	No_constitutive_exon_found_in_species
AGTGCTGCTGCTGCTGCTGCTGCTGCTGCTGCTATGTTTGGGGTGTACAGAC	6595	6921	6971	6919	-1	HG691120	EPH_0006180	1086	13574	None	1418	411	20045	No_constitutive_exon_found_in_species
GGTTTAGGGTTTAGGGTTTAGGTTTTGGGTGGTGTTGTGGGTGGGTGTAGGA	10763	10883	10933	10881	-1	HG691236	EPH_0006630	8569	11814	None	1418	411	20045	No_constitutive_exon_found_in_species
AAACCCTACCCCCTTGAGCTCATTCTGGCCGTTCTTCTGTGGGCATGCAGGG	8993	9068	9118	9066	-1	HG691236	EPH_0006630	8569	11814	None	1418	411	20045	No_constitutive_exon_found_in_species
GGCCTCTGCTTTCCTCTAAGCTAATCGGGAGGCGGGCGCGGGCGCAGCAGAC	30116	30511	30561	30509	-1	HG691236	EPH_0006660	28520	30657	None	1418	411	20045	No_constitutive_exon_found_in_species
TATATATAAATATAATTGTATATTACAAGTATATTTGTTTGGGACTGCAGGC	6161	6650	6700	6648	-1	HG691278	EPH_0006770	6161	14903	None	1418	411	20045	No_constitutive_exon_found_in_species
TTGTTTATGAATAGCATTGGTTTGCCTCGCGTTCTGCGGTGTATGGGCAGCT	9401	9736	9351	9403	1	HG691361	EPH_0007060	4054	14848	None	1418	411	20045	No_constitutive_exon_found_in_species
GACCTATGCTTGTGGTGTATGTACTGCCTGGTTGTGTCTCGTGGGTGCAGGG	11365	11462	11315	11367	1	HG691361	EPH_0007060	4054	14848	None	1418	411	20045	No_constitutive_exon_found_in_species
GGAGAGCATTGGAGGATCGGTGGGCTTTGTTTTGTGTTTTGGGGTAACAGGG	20018	20238	19968	20020	1	HG691182	EPH_0006490	19439	20825	None	1418	411	20045	No_constitutive_exon_found_in_species
GGTTCCTGCAAGATACTCTGAGCCCACCTGCTCACTATCTGTGGGCACAGGA	13169	14142	13119	13171	1	HG691329	EPH_0006950	5721	22959	None	1418	411	20045	No_constitutive_exon_found_in_species
GAGGCGAATGTTAAGGGTATTTCATCATCTCCATGCTGTTGCGGGTGCAGGT	5756	5873	5923	5871	-1	HG691562	EPH_0007870	2022	23255	None	1418	411	20045	No_constitutive_exon_found_in_species
TTAGTAAAGGTGGGGGTTTAGGGTTTAGGGTTTGGGGTTGGGTGATGCAGAT	8823	8917	8773	8825	1	HG691311	EPH_0006900	8001	13684	None	1418	411	20045	No_constitutive_exon_found_in_species
GTACACGTAATTACTGCGTGCTGTGCGTGTTGCTACATTTGGGTGAGCAGGC	19918	20818	19868	19920	1	HG691300	EPH_0006850	19068	20818	None	1418	411	20045	No_constitutive_exon_found_in_species
TCTAAAACCTAAAACGTAAAGCCGGAGTTTAGGTTATTGTGGGAGTGCAGGC	10280	10950	11000	10948	-1	HG691403	EPH_0007260	10119	12810	None	1418	411	20045	No_constitutive_exon_found_in_species
GTTAGTAGGTGTACATACACCCCAACAATTATATGATGTGGGGATAGCAGAG	16333	16469	16519	16467	-1	HG691445	EPH_0007530	14675	21395	None	1418	411	20045	No_constitutive_exon_found_in_species
ATGCATTTGCTTTATTTGCATGCGTTGTGTGTTTGTGTGTGTGGGCGCAGAG	13236	13381	13186	13238	1	HG691573	EPH_0007890	8644	17289	None	1418	411	20045	No_constitutive_exon_found_in_species
TAGAAAATCTGCTGCTGCTGCTGCTGCTGCTGCTGCTTTCTGGGATACAGAG	14891	15010	15060	15008	-1	HG691583	EPH_0007970	14447	17458	None	1418	411	20045	No_constitutive_exon_found_in_species
CGATATTTTGATGCGTTGTGTTCATCCTTTTTGCTTGGCGGGGTGTGTAGGC	16285	16372	16235	16287	1	HG691623	EPH_0008110	12382	20990	None	1418	411	20045	No_constitutive_exon_found_in_species
CTCTTCGTTTTGTTTTGTTTTTTTGCAAACATGGCCATTTGCACGGGAAGGA	24028	24149	24199	24147	-1	HG691663	EPH_0008290	22725	25849	None	1418	411	20045	No_constitutive_exon_found_in_species
CGTTATCTGGTCACACTTGGGTGTTGGGGTGTGGTGCTGGGGATGGCAAGCG	27020	27079	26970	27022	1	HG691694	EPH_0008420	24020	27079	None	1418	411	20045	No_constitutive_exon_found_in_species
CTGCGTAGATAAAGGGTGGGGTTGTTGTGATTGGGCGTGCGGGGACTCAGAT	8118	8288	8338	8286	-1	HG691849	EPH_0008940	2848	10513	None	1418	411	20045	No_constitutive_exon_found_in_species
TAATATCTGTAGACCTTTGCGTAGGGTGGGGGCGGCTGGTGGGTGTGCAGCG	25206	25954	25156	25208	1	HG691809	EPH_0008800	11769	25954	None	1418	411	20045	No_constitutive_exon_found_in_species
GCAAACAGCAGCAGCAGCAGCAGCAGCTGCTGCTGCTGCGGGATTCAAAGGT	7926	8444	7876	7928	1	HG692014	EPH_0009550	1598	16459	None	1418	411	20045	No_constitutive_exon_found_in_species
ATTGTTTTAAAATATATAACATCAAACATTGCACGCTGCTGAGGGAGCAGCA	18420	19046	18370	18422	1	HG691891	EPH_0009070	6975	24466	None	1418	411	20045	No_constitutive_exon_found_in_species
TATAACTAGTACGCCTGCTGCTGCTGCTGCTGCTGCTCCGGGTGGAGGAGCG	19173	19557	19123	19175	1	HG691891	EPH_0009070	6975	24466	None	1418	411	20045	No_constitutive_exon_found_in_species
AAGAGAAGAACTTGCAAGGAGACAGAGACTGTTGTGTGGGGTAGATACAGAA	19880	21230	19830	19882	1	HG691891	EPH_0009070	6975	24466	None	1418	411	20045	No_constitutive_exon_found_in_species
CATAAGGCTGCAGCAGGGATCGGGATCGGGGGTGGCGTTGGGGGCTGCAGAC	22199	23028	22149	22201	1	HG691902	EPH_0009110	21814	23028	None	1418	411	20045	No_constitutive_exon_found_in_species
CAGCAGCAAATTCAAGGAGTCTCCGACTTCAAACCCCAGGGGCGAAGCAGCA	25147	25174	25097	25149	1	HG692299	EPH_0010690	16192	25174	None	1418	411	20045	No_constitutive_exon_found_in_species
ATTACTCATGAAGCGTACACTGCCGACGCGTGGCTGCTGGGAATATGCAGGC	17108	17249	17299	17247	-1	HG691973	EPH_0009400	11886	18962	None	1418	411	20045	No_constitutive_exon_found_in_species
GTTTAGGGTTTAGGGTTTAGGGTTTAGGGTTTGGGGTTTGGGGTTTGAAGGA	22230	22356	22406	22354	-1	HG692057	EPH_0009770	19126	24233	None	1418	411	20045	No_constitutive_exon_found_in_species
GTATGCATTGAATGTTGAGTTTAATGCGTTATGTGGGTTTATGGGTGCAGGG	7192	8128	8178	8126	-1	HG692529	EPH_0011610	6007	8321	None	1418	411	20045	No_constitutive_exon_found_in_species
TTGCTGTTGGCACAGTGGGTGTTCTTCTGTTGCTGCTGTGGGGTGTATAGAC	21114	21207	21257	21205	-1	HG692110	EPH_0010060	20911	22738	None	1418	411	20045	No_constitutive_exon_found_in_species
ATAGAGAGAGGGGGACAGAGAGGAGGAGGTTATTGGGGTGGGAGAGATAGAG	1901	2548	2598	2546	-1	HG692307	EPH_0010710	1541	3374	None	1418	411	20045	No_constitutive_exon_found_in_species
CTCTCCTGCTCTTGTCTCTTTCTCCTGCTGCTGCTGCTGTGGGGCCGCAGCA	2852	2884	2802	2854	1	HG692204	EPH_0010290	595	7155	None	1418	411	20045	No_constitutive_exon_found_in_species
TGTTGTTTGTTGCTGTGGTCCTTGTGTTCTGTGGGCATATCTGGGGGCAGGG	16631	16725	16775	16723	-1	HG692269	EPH_0010600	7193	23146	None	1418	411	20045	No_constitutive_exon_found_in_species
CTGCTGCTGGGTGCACGTTACTGGATTGTATCGCGTGGGAACGTGGACAGAG	8971	9109	9159	9107	-1	HG692269	EPH_0010600	7193	23146	None	1418	411	20045	No_constitutive_exon_found_in_species
TTCGATTCCCGCCATTTATCTGGTTGGTAGCTTGGCCTATGGGTGTGCAGGA	8062	8140	8190	8138	-1	HG692269	EPH_0010600	7193	23146	None	1418	411	20045	No_constitutive_exon_found_in_species
GTTTAGGGTTTAGGGTTTAGGGTTTAGGGTTTAGGGTTTGGGGTGAGCAGGC	3622	3728	3572	3624	1	HG692436	EPH_0011200	3104	5454	None	1418	411	20045	No_constitutive_exon_found_in_species
CCCTAGGGTTTAGGGTTTAGGGTTTAGGGTTTAGGGTTTTGTGGGTGTAGGA	4782	5254	4732	4784	1	HG692436	EPH_0011200	3104	5454	None	1418	411	20045	No_constitutive_exon_found_in_species
GGGTTTAGGGTTTAGGGTTTAGGGTTTAGGGTTTAGGGTTTGGGTGACAGGT	1968	2048	1918	1970	1	HG692448	EPH_0011240	1332	6307	None	1418	411	20045	No_constitutive_exon_found_in_species
CTGGAAGACATGAGGAATCTGCAAGGCAACACACTCGGGGGGACACGCAGCG	6912	7125	7175	7123	-1	HG692652	EPH_0012000	6184	8533	None	1418	411	20045	No_constitutive_exon_found_in_species
AGGGTTTACTAAGTATGTTTGGTGTTGGGGTGGGGGGTGGGGGGGTTCAGGG	12647	12712	12762	12710	-1	HG692572	EPH_0011770	10970	13902	None	1418	411	20045	No_constitutive_exon_found_in_species
CCTGTAGTTGAGCGTGGGAGAGAGCGATGTGTGGAGTGGTGGGTGCACAGCA	16464	16630	16680	16628	-1	HG692550	EPH_0011700	13024	21443	None	1418	411	20045	No_constitutive_exon_found_in_species
TTGCTGCTTTGCCATTTTTGAAAGGGCTTGGCCTACATATGAGGGTTCAGGC	6618	6959	7009	6957	-1	HG692834	EPH_0012640	6618	9144	None	1418	411	20045	No_constitutive_exon_found_in_species
CTGCTCCTTAACTCACCTTCTCCTGTATGTGTTTTAGGGGCAGCAGGCAGAG	13750	14426	13700	13752	1	HG692711	EPH_0012210	12678	15931	None	1418	411	20045	No_constitutive_exon_found_in_species
GAGAGGGTTGGGAGGGTTTAGGGTTTAGGGTTTAGGGTTTGCGCGGGTAGAG	14241	14283	14191	14243	1	HG692823	EPH_0012590	180	14560	None	1418	411	20045	No_constitutive_exon_found_in_species
TGCAGCAACAGCTGCAGCAGCAAATTAGATTGTGGGGTTTGGGTGTATAGGG	4622	4693	4743	4691	-1	HG693091	EPH_0013450	4622	6543	None	1418	411	20045	No_constitutive_exon_found_in_species
AAGGGTCTTTCATGCTCGCCAGCTCTCTTTTGTGCTTCATTGGGATGCAGGA	7151	7197	7247	7195	-1	HG693031	EPH_0013250	4304	11246	None	1418	411	20045	No_constitutive_exon_found_in_species
CAGGGCGGCATCTCCGTTGGCAGTGCCTTTGCTGCTGTCCGGGTATGCAGCA	12127	12388	12438	12386	-1	HG693040	EPH_0013290	10638	14953	None	1418	411	20045	No_constitutive_exon_found_in_species
GGGGCGTGCGAACACTAGGCGGCCGCCAATGTGCGTGGTAGGGTGCGCAGGT	13088	13184	13038	13090	1	HG693206	EPH_0013780	9309	13397	None	1418	411	20045	No_constitutive_exon_found_in_species
CTTAGCTGCTGCTGCTGCTGCTGCTGCTGCTGCTGCTTGTATGGGTGCAGCC	17146	17537	17587	17535	-1	HG693258	EPH_0013940	11112	19041	None	1418	411	20045	No_constitutive_exon_found_in_species
CATACAGCTACTAGGGTTGCTGCTCCGGCGTTTATTGGAGGGGGCTACAGAA	15512	15671	15462	15514	1	HG693677	EPH_0015250	11723	15671	None	1418	411	20045	No_constitutive_exon_found_in_species
CTGTACTAAATATTTGTGGGGCTCTGTTTGGTGTTGTGTGTGGGGTGTAGAT	2678	2907	2957	2905	-1	HG693651	EPH_0015080	2678	3777	None	1418	411	20045	No_constitutive_exon_found_in_species
CTCTTCTGTTTGGAGACGGCGAAACGTACCGGAGAGTGAGGGACAGTCAGTA	9257	9718	9768	9716	-1	HG693280	EPH_0013980	8550	17582	None	1418	411	20045	No_constitutive_exon_found_in_species
CAGCCCGATCGATTTGCTGAGCTGATCGCGGGGCTGTGGGATCGAAGGAGCC	13648	13878	13598	13650	1	HG693299	EPH_0014030	11693	16256	None	1418	411	20045	No_constitutive_exon_found_in_species
ACAGGATATGTATCCTCTACACGCGAACCCACGTGGCGATACGGGCGAAGGA	4948	5640	5690	5638	-1	HG693693	EPH_0015270	1208	6121	None	1418	411	20045	No_constitutive_exon_found_in_species
GGTTTAGAATCTAAGGTTTAGGGTTTAGGGTTTAGGGTTTAGGGGATTAGGG	6938	7131	6888	6940	1	HG693472	EPH_0014490	580	10150	None	1418	411	20045	No_constitutive_exon_found_in_species
TGGCTCCTTCATACAGAAACGTGTGTGTTTTATTTGTTTGGGACGTGCAGAA	7359	7431	7481	7429	-1	HG693461	EPH_0014450	7359	11250	None	1418	411	20045	No_constitutive_exon_found_in_species
TTAGGGTTTAGGGTTTAGGGTTTAGGGTTTAGGGTTTAGGGGTTGTGAAGCC	15940	16022	15890	15942	1	HG693850	EPH_0015720	11523	17349	None	1418	411	20045	No_constitutive_exon_found_in_species
GGGTTTAGGGTTTAGGGTTTAGGGTTTAGGGTTTAGGGTTTGTGGGGCAGGA	16218	16319	16168	16220	1	HG693668	EPH_0015180	7237	16697	None	1418	411	20045	No_constitutive_exon_found_in_species
TGGGAGATCCTTCTCCCCTAGAACCTATCAATGGCCGGTGGAGGGCAAAGGT	48	52	102	50	-1	HG693914	EPH_0015890	48	6312	None	1418	411	20045	No_constitutive_exon_found_in_species
GTTGAGGTGTATCGACAGCTACGTCTGTCTCCTTTTTGTGGGGTGTGCAGAC	18164	18367	18114	18166	1	HG693779	EPH_0015530	15315	18367	None	1418	411	20045	No_constitutive_exon_found_in_species
CTGCTGCTGTTGCAGTGTGTCTTGCTGCTGTTTTATATGAACGGGTGTAGTG	633	947	997	945	-1	HG693860	EPH_0015730	633	3610	None	1418	411	20045	No_constitutive_exon_found_in_species
ACCCGAATGCTGCTGCTGCTGCTGCTGCTGCTGCTGCTGCTGCGGGTGAGGG	13135	13237	13287	13235	-1	HG693789	EPH_0015540	10247	15940	None	1418	411	20045	No_constitutive_exon_found_in_species
GGTTTAGGGTTTAGGGTTTGGGGTTTAGGGTTTAGGGTTTGGGTGTGCAGAT	12429	12593	12379	12431	1	HG693955	EPH_0016050	11638	17194	None	1418	411	20045	No_constitutive_exon_found_in_species
GGTTTAGGGTTTAGGGTTTAGGGTTTAGGGTTTAGGGTTTGCGGGTGCAGAA	13152	13251	13102	13154	1	HG693955	EPH_0016050	11638	17194	None	1418	411	20045	No_constitutive_exon_found_in_species
AGTAAATGTTATCAGAAAGGTTTGTGTATGGATTTGGGGTGTACGGACAGGT	6720	6806	6856	6804	-1	HG693977	EPH_0016100	79	11130	None	1418	411	20045	No_constitutive_exon_found_in_species
GCAGCAAGAGAAGCCGCAGCAGCAGCAGCAGCAAGAAGAGGGCTGTAGAGAG	3185	3788	3838	3786	-1	HG694268	EPH_0016890	470	5408	None	1418	411	20045	No_constitutive_exon_found_in_species
TGCTGCAGCAAACAGTTGAGGAGACTATCTGCTGCCTCTCCGGGCTGAAGCA	12270	12559	12609	12557	-1	HG694140	EPH_0016590	12270	13444	None	1418	411	20045	No_constitutive_exon_found_in_species
GCGACAATCGAGTAGTGTCTTTTGTGCTGAGTGCTTTTGGATGGGAACAGAT	15917	16052	15867	15919	1	HG694355	EPH_0017170	14527	17160	None	1418	411	20045	No_constitutive_exon_found_in_species
AGCAGCAGCAGCAGCAGCGGTTTTGGGGGTGGTGTGGGGTTGGTTGAGAGTG	10031	10115	9981	10033	1	HG694232	EPH_0016850	8314	15075	None	1418	411	20045	No_constitutive_exon_found_in_species
GCAGCAGATCCATGAAGACACGAAGGACGGTTTGCTGTAGGGCGATGCAGCA	3824	4296	3774	3826	1	HG694389	EPH_0017230	1475	5327	None	1418	411	20045	No_constitutive_exon_found_in_species
AGGGTTTAGGGTTTAGGGTTTAGGGTTTAGGGTTTAGGGTTTGGGAGCAGGT	12520	12616	12470	12522	1	HG694378	EPH_0017200	8684	15761	None	1418	411	20045	No_constitutive_exon_found_in_species
TGTTGGAGCTGTTTTGTTCGCTGCATGTACACATGTTTTGTATGGGACAGAT	5083	5309	5033	5085	1	HG694457	EPH_0017370	450	17111	None	1418	411	20045	No_constitutive_exon_found_in_species
AGCAGCAACGAGCTGAATCTGCACGCAATTTGGCATGTGGGGCAGTGCAGAG	13636	13826	13876	13824	-1	HG695006	EPH_0018940	13636	14597	None	1418	411	20045	No_constitutive_exon_found_in_species
GACCCCGCACCAACGCAGGGGGAGGCGCCGCAGGCTGTACGGGCATACAGAG	12904	13023	13073	13021	-1	HG694474	EPH_0017430	12904	14734	None	1418	411	20045	No_constitutive_exon_found_in_species
GGGGTTAGGGTTTAGGGTTTAGGGTTTAGGGTTTAGGGGTTAGGGGTTAGGG	15996	16196	15946	15998	1	HG694550	EPH_0017690	4452	16196	None	1418	411	20045	No_constitutive_exon_found_in_species
AGTAGAAGTAGAAGTAGAAGAAGAAGAAGAAGGAGGGGGAGGGGGAGGAGGA	7732	8574	8624	8572	-1	HG694494	EPH_0017500	5377	9097	None	1418	411	20045	No_constitutive_exon_found_in_species
AGGGTTTAGTAGGGTTTAGGGTTTAGTAGGGTTTAGGGTTAAGAGCTTAGCA	14201	14616	14666	14614	-1	HG694577	EPH_0017750	7891	15271	None	1418	411	20045	No_constitutive_exon_found_in_species
GTTTAGGGTTTTAGGGTTTAGGGTTTTAGGGTTTAGGTCTGCGGGGTTAGTA	5267	5439	5489	5437	-1	HG694754	EPH_0018280	2859	5636	None	1418	411	20045	No_constitutive_exon_found_in_species
TAATTGTTTGTAGTAGTTTATATTGTTTGTGTTTTAGCTATGGGGTGTAGAC	14920	15177	15227	15175	-1	HG694668	EPH_0018100	14920	15682	None	1418	411	20045	No_constitutive_exon_found_in_species
CCCCCAAAGGAAGGCTTTGAAGGCGAAGGGTGGGAGTGGACGGGTGATAGAG	13484	13699	13434	13486	1	HG694887	EPH_0018600	11689	13699	None	1418	411	20045	No_constitutive_exon_found_in_species
TATAATGTATATATACAACAAGCATACACATCTCCTTCAACGGGGGTTAGTT	7862	7958	8008	7956	-1	HG695135	EPH_0019300	7862	13986	None	1418	411	20045	No_constitutive_exon_found_in_species
TTTAGGGTTTAGTACAGTGTAGGGGTTAGGGTTTAGGGTGTAGGGGTTAGGG	7427	7471	7521	7469	-1	HG694959	EPH_0018820	1851	10849	None	1418	411	20045	No_constitutive_exon_found_in_species
GGTTTAGGGTTTAGGGTTTAGGGCTTAGGGTTTGGCTTGTGGGGCTGCAGGA	7243	7329	7379	7327	-1	HG694959	EPH_0018820	1851	10849	None	1418	411	20045	No_constitutive_exon_found_in_species
CTGTAGGGTTTTATGTATACTTGGAGACCAGGCTAATGTATGGGCGGCAGGC	9111	9258	9061	9113	1	HG695291	EPH_0019750	5696	11670	None	1418	411	20045	No_constitutive_exon_found_in_species
TGCTGCTGCTGCTGTTGCTGCTGCTGCTGCTGCTGCAGGGATATAAAGAGTC	8596	9260	9310	9258	-1	HG695182	EPH_0019390	6951	14670	None	1418	411	20045	No_constitutive_exon_found_in_species
GTTTAGGGTTGTTTGGCGTGTTGGTTTTGCTCTTGTTTGCGGGGTTGTAGAC	3490	3560	3610	3558	-1	HG695657	EPH_0020650	2769	5595	None	1418	411	20045	No_constitutive_exon_found_in_species
CTTCTGCTGCAGCTGCTGCTGTATCAGCTGTTATGTTGTGGGCTAGTGAGGG	6098	6229	6048	6100	1	HG695211	EPH_0019490	4499	10201	None	1418	411	20045	No_constitutive_exon_found_in_species
TTAGGGTTTAGGGTTTAGGGTTTAGGGTTATTTGTGTATGGGGCGCGCAGCT	7593	7855	7905	7853	-1	HG695249	EPH_0019650	5797	10235	None	1418	411	20045	No_constitutive_exon_found_in_species
TATAGGGTGTATTAGTAGCAGCCTTTATATGAGATATACGGGGTGTACAGAC	5801	5912	5962	5910	-1	HG695153	EPH_0019340	4854	13889	None	1418	411	20045	No_constitutive_exon_found_in_species
ATGCATGCATGCATGCATGCATGCATGCGTTTTGTTTTGGGGCTGGACAGGA	14317	14692	14267	14319	1	HG695860	EPH_0021250	2852	15450	None	1418	411	20045	No_constitutive_exon_found_in_species
GGGTTTAGGGTTTAGGGTTTAGGATTTAGGGTTTAGGGTTTGGGAGATAGGG	4154	4248	4298	4246	-1	HG695299	EPH_0019780	2416	5742	None	1418	411	20045	No_constitutive_exon_found_in_species
GGTTTAGGGTTTAGGGTTTAGGGTTTAGGGTTTAGGGCTTGTGGGTGCAGCA	12690	12731	12640	12692	1	HG695539	EPH_0020440	11576	14879	None	1418	411	20045	No_constitutive_exon_found_in_species
TGAATACAGCAGCAGCAAGCCGTTTCTCACTGTTTTTTTTGGGTGTACAGAC	8241	8418	8468	8416	-1	HG695792	EPH_0020980	4547	8699	None	1418	411	20045	No_constitutive_exon_found_in_species
GCAGCAACAGCAATTGCTGCTGCTCTTTCTGTTTGTCTTGGGGTGTACAGGC	3425	3512	3375	3427	1	HG696022	EPH_0021730	1652	6935	None	1418	411	20045	No_constitutive_exon_found_in_species
GCAGCAGCAGATGTGTTTGTTGTGTCTTTAGGGTTTTCTGTGGGGTGGAGGG	4800	5994	4750	4802	1	HG696022	EPH_0021730	1652	6935	None	1418	411	20045	No_constitutive_exon_found_in_species
CATGTTTCATGTTTTGGGGGGTTGTTTAACAGGAAGAGTACGGGAGGCAGCC	7567	7614	7664	7612	-1	HG696565	EPH_0023370	7567	11091	None	1418	411	20045	No_constitutive_exon_found_in_species
TTAGGGTTTAGGGTTTAGGGTTTAGGGTTTAGGGTTTAGGGCATAAGCAGCG	4279	4454	4504	4452	-1	HG695784	EPH_0020940	4279	6720	None	1418	411	20045	No_constitutive_exon_found_in_species
TGTGTGTTTATCTGAAGAGGGTACAGTGAGTCGTCTGCGTCGATGGGTAGAG	7997	8156	8206	8154	-1	HG695946	EPH_0021530	7997	12933	None	1418	411	20045	No_constitutive_exon_found_in_species
GTCTGTGTTTGTATGAGAGGGAAAGGGGCTGCATGCGTTTGGGTGTACAGAC	8234	8390	8440	8388	-1	HG696303	EPH_0022630	8234	10328	None	1418	411	20045	No_constitutive_exon_found_in_species
TAGGGTTTAGGGTTTAGGGTTTAGGGTTTAGGGTTTGTTTGGGGCTACAGAA	7551	8513	7501	7553	1	HG696703	EPH_0023720	6228	13327	None	1418	411	20045	No_constitutive_exon_found_in_species
GTTGTTGCTGCTGCTGATGCTTCTGCTGCTGCTGCTGCTGGTGGGGTTAGTG	474	518	568	516	-1	HG697113	EPH_0025010	474	3476	None	1418	411	20045	No_constitutive_exon_found_in_species
CAATAATAGAGAGAGATTAAGGGAGGCGTATTTTGTTTGAGGGTGTGCAGCC	4105	4274	4055	4107	1	HG696760	EPH_0023850	807	4274	None	1418	411	20045	No_constitutive_exon_found_in_species
GCCCCAGCTAGCTAGCTAGCTAGCCAAGTGAGGGGTGTGCGAGGGTACAGGA	10930	10977	10880	10932	1	HG709140	EPH_0023480	8697	12776	None	1418	411	20045	No_constitutive_exon_found_in_species
AGTAGTTGCAGCAGAAATAACAGCAGCAGTAGCTGCAGAAGAGGGTACAGGG	11824	11951	11774	11826	1	HG697068	EPH_0024870	10351	12833	None	1418	411	20045	No_constitutive_exon_found_in_species
GCTGTTGCTGCTGCTGTTGCTGCTGCTGCTGCTGCAGCGGAGGGTGTGAGCG	753	926	976	924	-1	HG696833	EPH_0024090	409	3300	None	1418	411	20045	No_constitutive_exon_found_in_species
TTGCATGTCGCTGATAATTTCATCAACTGTTGGATATCTGAGGGAATTAGAA	12255	12505	12555	12503	-1	HG696842	EPH_0024160	12255	12796	None	1418	411	20045	No_constitutive_exon_found_in_species
CACCTCCAAGCCCAGTACAACCACTCAGAGAAATGCACGGGGAAACGCAGGA	11909	12302	11859	11911	1	HG697162	EPH_0025150	11608	12302	None	1418	411	20045	No_constitutive_exon_found_in_species
TGTGTTTGAATTATGTTGTTGAAAGGTGCGTGCGTGCTCCGGGGGCGCAGGA	10777	11012	11062	11010	-1	HG697641	EPH_0026650	10530	12334	None	1418	411	20045	No_constitutive_exon_found_in_species
CTGCTGGTTTTGCTGCTGCTGCTGCTGCTGCTGCTGCTTGGGGTGTATAGAC	3214	3301	3351	3299	-1	HG697460	EPH_0026090	2880	6114	None	1418	411	20045	No_constitutive_exon_found_in_species
GCAGCAGGAAGGCCTGCAGCAGCTGTTGTATTTGCTGCTGGGGGGGATAGGA	132	629	82	134	1	HG697267	EPH_0025490	57	4805	None	1418	411	20045	No_constitutive_exon_found_in_species
TGCTGCTGCTGCTGCTGCTGCAGGGAAGAGTGCTGCTGTAGGGGATACAGCT	2891	3153	2841	2893	1	HG697407	EPH_0025990	100	3793	None	1418	411	20045	No_constitutive_exon_found_in_species
GGTTTAGGGTTTAGGGTTTAGGGTTTAGGGTTTAGGGTTTAGGGGTTTAGCC	5858	6744	6794	6742	-1	HG697536	EPH_0026320	4389	6902	None	1418	411	20045	No_constitutive_exon_found_in_species
CGAAAATGTTGTAAGACTACAGAGCATTAGGGTTTAGGGTTTGGGGATAGAA	2863	2955	3005	2953	-1	HG697596	EPH_0026510	1882	3834	None	1418	411	20045	No_constitutive_exon_found_in_species
TCTTCTTGTGTCTGCTGGCGCTCATCGTCTGCTGTCTGCTGTGGGGTTAGGG	3264	3369	3214	3266	1	HG697760	EPH_0027030	2144	3369	None	1418	411	20045	No_constitutive_exon_found_in_species
ATGGTTTGCTGCTGCTGCTGGTGCTGCTGCTGCTGCTGTGGGGTGTACAGAC	7098	7680	7048	7100	1	HG689056	EPH_0029170	5332	10579	None	1418	411	20045	No_constitutive_exon_found_in_species
TCATCGCACTGTGTAAGGAGGAAGCACAGAGAAAGAAACTGAGGGCACAGCT	7930	8907	8957	8905	-1	HG697917	EPH_0027600	5862	9538	None	1418	411	20045	No_constitutive_exon_found_in_species
TTTAGGGTTTAGGGTTTAGGGTTTAGGGTTTAGGGTTTTTGTGAGGGCAGAT	7658	7828	7608	7660	1	HG697806	EPH_0027220	3451	10792	None	1418	411	20045	No_constitutive_exon_found_in_species
TAGGGTTTAGGGTTTAGGGTTTAGGGTTTAGGGTTTAGGGTTTGAAGAAGGT	8281	8306	8231	8283	1	HG697806	EPH_0027220	3451	10792	None	1418	411	20045	No_constitutive_exon_found_in_species
TGTACAGGGGTTTAGGGTTTAGGGTTTAGGGTTTAGGGTTTAGGGCTAAGGG	10278	10501	10228	10280	1	HG689026	EPH_0029070	9432	10689	None	1418	411	20045	No_constitutive_exon_found_in_species
ACCACAGATCTAGGGTTTAGGGTTTAGGGTTTAGGGTTTAGGGTTTAAAGAA	2491	3035	3085	3033	-1	HG688854	EPH_0028420	2491	4714	None	1418	411	20045	No_constitutive_exon_found_in_species
GAAGGAGACAGAAGGAGAAGAAAGAGATAGAAGACGGGGGGGACAGACAGAG	6180	6482	6130	6182	1	HG688759	EPH_0027930	5788	6482	None	1418	411	20045	No_constitutive_exon_found_in_species
GCTGCTGCTGAGGATGTCTGCTGCTGATGATGTTGCTGTGAGGGCTGCAGCA	6949	7294	6899	6951	1	HG688898	EPH_0028640	6479	7967	None	1418	411	20045	No_constitutive_exon_found_in_species
GGTCTAGGGTTTAGGGTTTAGGGTTTAGGGTTTAGGGTTTGTGGGAGCAGGA	8319	8416	8466	8414	-1	HG689346	EPH_0030110	7956	10833	None	1418	411	20045	No_constitutive_exon_found_in_species
AACAGTGCGCAGAGAATTCCTCTCCGCTGTCTTTTTATTGGGGGGCCCAGGG	1284	1452	1502	1450	-1	HG689043	EPH_0029110	1284	3211	None	1418	411	20045	No_constitutive_exon_found_in_species
TTATATTTGTGTTGAGTTGAAGCCAAAGTGTGGGCTGAGGGAAGTCGCAGCG	3060	3161	3211	3159	-1	HG689443	EPH_0030420	867	6169	None	1418	411	20045	No_constitutive_exon_found_in_species
CTGTTGCTGCTGCAGCAGGGGCCTCTACATCGTCTGCGTCTTCGGGAAAGGG	10854	10871	10804	10856	1	HG689443	EPH_0030430	9143	10871	None	1418	411	20045	No_constitutive_exon_found_in_species
TTTGTGTGAGTAGAGAGATATGTTTGGAGAGGTGTTAGGGGTGTGGCAAGAC	643	723	773	721	-1	HG689837	EPH_0031380	70	3838	None	1418	411	20045	No_constitutive_exon_found_in_species
TTTAGGGTTTAGGGTTTAGGGTTTAGGGTTTAGGGTTTTGGGTGGCGCAGAA	4390	4463	4513	4461	-1	HG689280	EPH_0029910	3168	6355	None	1418	411	20045	No_constitutive_exon_found_in_species
ACCCGGGGCTGTCTCTTTGCTGTCTCCATCTGCAGCGCCTAGCTGGGTAGGT	7668	8061	7618	7670	1	HG689542	EPH_0030690	5072	8061	None	1418	411	20045	No_constitutive_exon_found_in_species
GTTTAGGGTTTAGGGTTTAGGGTTTAGGGTTTAGGGTTTTGGGTGAGTAGAG	3887	3978	4028	3976	-1	HG689789	EPH_0031230	3887	5746	None	1418	411	20045	No_constitutive_exon_found_in_species
GCTGCATGCGTTTGCTGCTGCTGTTGCGCTGCCTTTGTTTGGGTGTACAGAC	6634	6734	6584	6636	1	HG689500	EPH_0030580	3905	6834	None	1418	411	20045	No_constitutive_exon_found_in_species
AGCAGAGAGAAGCAGCAGCAACAGTGCTTGCTGTTTTATTAGGGCATTAGGA	4304	4825	4254	4306	1	HG689597	EPH_0030800	1719	7972	None	1418	411	20045	No_constitutive_exon_found_in_species
TAATGCATATTGCTGTTGATTGCTGATTTGTTCTTATCTCGGGGCTGCAGAA	6459	6522	6572	6520	-1	HG689933	EPH_0031630	6459	8951	None	1418	411	20045	No_constitutive_exon_found_in_species
GTTTAACAATTGTTTCACATGGGTGAGGGGTTTTAGGGTTAGGGGTTTAGAG	9783	9809	9733	9785	1	HG689999	EPH_0031840	6289	9809	None	1418	411	20045	No_constitutive_exon_found_in_species
CTATGCTGTTGTTTCTGCTGCTGCTGCTGCTGCTGCTGCTGGGGTGGCAGCC	1924	1987	2037	1985	-1	HG689905	EPH_0031560	1924	8892	None	1418	411	20045	No_constitutive_exon_found_in_species
GGTTTAGGGTTTAGGGTTTAGGGTTTAGGGTTTAGGGTTTGTGGGTGCAGTG	1936	2050	2100	2048	-1	HG690186	EPH_0032490	69	8908	None	1418	411	20045	No_constitutive_exon_found_in_species
AGCAGCAGCCAAAGAGCTGGCCTCATAGATTCTGCTTGTGGGGGAAACAGGA	4949	5457	4899	4951	1	HG690299	EPH_0033070	502	8226	None	1418	411	20045	No_constitutive_exon_found_in_species
AGCAGCAGCAATAGCAGCAACAACAGCAACTAGAGAAGGTGCGGGCGCAGCA	5591	5771	5821	5769	-1	HG690290	EPH_0033020	5591	7628	None	1418	411	20045	No_constitutive_exon_found_in_species
CCAAAGATAGGTTGAGATGGCAGGCGGCGTGAACCCGGTTGTGGGGACAGGA	6983	8117	8167	8115	-1	HG690365	EPH_0033650	6983	8396	None	1418	411	20045	No_constitutive_exon_found_in_species
CTGCAGATGCCTAAAGGCACCGCGGCGGTTTGTTTCTTGTGGGTGTGCAGGG	4552	4647	4502	4554	1	HG690492	EPH_0035290	3914	4915	None	1418	411	20045	No_constitutive_exon_found_in_species
AGGAACAGCAGCAGCAACAGCAGCAACAGCATCGAGGGCAGCAGCAACAGCA	3997	4270	3947	3999	1	HG690432	EPH_0034510	3069	6541	None	1418	411	20045	No_constitutive_exon_found_in_species
ACCATTATAAAATATTTCATTCTTCGTATTGTGCTGCCATGGGTTAGCAGAA	7531	7830	7880	7828	-1	HG690398	EPH_0034030	5705	8736	None	1418	411	20045	No_constitutive_exon_found_in_species
GCAACTCATATCCGCGGTCCTTAGATCCTTGGGTGGGGTGGTGAGTGCAGAC	4623	5002	4573	4625	1	HG690632	EPH_0037590	631	7855	None	1418	411	20045	No_constitutive_exon_found_in_species
AGTATGGCTGTATACAGCGGCGCCAGCTTTGTGATACGCTGGGCTCAGAGTC	2162	2389	2439	2387	-1	HG690443	EPH_0034620	2162	7694	None	1418	411	20045	No_constitutive_exon_found_in_species
TGCTGCTGTTGCACCTGCTGCTGCTGCTGCTGCTGCTGTGGGTGCGGGAGAG	931	1108	1158	1106	-1	HG690433	EPH_0034520	931	6761	None	1418	411	20045	No_constitutive_exon_found_in_species
GCAGCAGCAGCAGCAGCTGCTGCTGCTGCTGCTGAGGGATCGAAGGCCAGAA	7250	7546	7200	7252	1	HG690518	EPH_0035740	411	7546	None	1418	411	20045	No_constitutive_exon_found_in_species
TAGGGTTTAGGGTTTAGGGTTTAGGGTTTAGGGTTTGGGTGTGGGTGCAGCT	7304	7402	7254	7306	1	HG690576	EPH_0036630	529	8853	None	1418	411	20045	No_constitutive_exon_found_in_species
AATAGGAGACAGGGATCTAGGGTTTAGGGTTTAGGGTTTAGGGTGTATAGGC	8120	8587	8070	8122	1	HG690476	EPH_0034990	6207	8587	None	1418	411	20045	No_constitutive_exon_found_in_species
CGCTGAAAAATTGTTTGGGGTGTTTGTGTGTGTCTACTTGGGGTGTACAGGC	1539	1645	1489	1541	1	HG690505	EPH_0035520	188	3765	None	1418	411	20045	No_constitutive_exon_found_in_species
TATATATATATATATATATATATATGCCTGCAGATCCTCGGGAAATGCAGGA	1044	1516	1566	1514	-1	HG690460	EPH_0034810	304	6371	None	1418	411	20045	No_constitutive_exon_found_in_species
TTTTGGTTTTGCTGCTGCTGCTGTTGTTGCTGCGGTGGGAAGAACTGCAGCA	310	400	450	398	-1	HG690525	EPH_0035850	310	4543	None	1418	411	20045	No_constitutive_exon_found_in_species
GGTTTAGGGTTTAGGGTTTAGGGTTTAGGGTTTAGGGTTTGAGGGTTTAGGG	6812	6849	6762	6814	1	HG690526	EPH_0035870	4105	6849	None	1418	411	20045	No_constitutive_exon_found_in_species
GGTTTAGGGTTTAGGGTTTAGGGTTTAGGGTTGTTTGTTTGCGGGTGCAGCC	4761	5116	5166	5114	-1	HG690573	EPH_0036590	1928	7931	None	1418	411	20045	No_constitutive_exon_found_in_species
GACGATGATGACGTCGATGAGCAGTACATACACTGCGTAGGGTCGAGCAGCA	117	138	188	136	-1	HG690768	EPH_0039190	117	992	None	1418	411	20045	No_constitutive_exon_found_in_species
GTGCCACTGTCAGTTTGATGTGTGGGAGGCTGAGGCTGTAGGGGTAGTAGAC	2312	2528	2262	2314	1	HG690624	EPH_0037450	877	2528	None	1418	411	20045	No_constitutive_exon_found_in_species
CTAGCTAGCTAGCTAGGAAGCCAGCTAGTCAGGCAGTGTGGGGAGCGTAGGC	5146	5411	5096	5148	1	HG690625	EPH_0037500	3991	5526	None	1418	411	20045	No_constitutive_exon_found_in_species
CTAGCTAGCTAGGTAGCTAGCTAGCTAGCTGCTGTGTGGGGTGTGAGCAGGT	7166	7569	7116	7168	1	HG690625	EPH_0037510	6895	7569	None	1418	411	20045	No_constitutive_exon_found_in_species
GACGTGGGGTTTAAATATTTTGAATAAATATGTTTTGTTTGGGTGTACAGAC	7735	7810	7685	7737	1	HG690683	EPH_0038260	5840	8089	None	1418	411	20045	No_constitutive_exon_found_in_species
AGGAAAAGAGGAAAGGGATTAGGGTTTAGGGTTTAGGGTTTAGGGATTAGGG	1589	1660	1710	1658	-1	HG690589	EPH_0036890	1589	2253	None	1418	411	20045	No_constitutive_exon_found_in_species
ACTGCTGCTGCTGAGGGCTTCTGTCTCCTCCTTTGTTTTCGGGTGTACAGAC	7141	7281	7091	7143	1	HG690890	EPH_0040740	617	7281	None	1418	411	20045	No_constitutive_exon_found_in_species
GGAGACGCTGAAGGACCTCTGCATGCATGTGTTGGTGTGGGAATGCGCAGGA	2760	2921	2710	2762	1	HG690724	EPH_0038620	636	3594	None	1418	411	20045	No_constitutive_exon_found_in_species
GTTGCTGCTGCACGCAGTTTGTATGAGTGTGGTTTGGGGTGTATAGGCAGCT	640	1974	590	642	1	HG690706	EPH_0038480	469	2292	None	1418	411	20045	No_constitutive_exon_found_in_species
TAAACCCTAAACCCTAGATTGTGGTTTGGTGTGTGCGTGTGAGGGCTTAGGC	4710	4878	4928	4876	-1	HG690792	EPH_0039470	3088	7424	None	1418	411	20045	No_constitutive_exon_found_in_species
GGGTTTAGGGTTTAGGGTTTAGGGATAAGGACCTGCATGTGAGGGTTTAGAC	7504	7587	7454	7506	1	HG690790	EPH_0039440	3262	7587	None	1418	411	20045	No_constitutive_exon_found_in_species
CGGCCAAGAGTGCTGGGGATGGAGATGGTGATGGTGCTTCTGAGGGCAAGGC	40	75	125	73	-1	HG703938	EPH_0039600	40	2306	None	1418	411	20045	No_constitutive_exon_found_in_species
ATGCAGTCATCTGTTGTGCAACTTGCTGCGTTTTGGGGTCGACGCAGAAGGC	1970	2083	2133	2081	-1	HG690853	EPH_0040320	462	3468	None	1418	411	20045	No_constitutive_exon_found_in_species
TCTGCTCTAAGGCGTATACTCATCTCGTTGTGTGCTTTGGGGAGATTCAGAA	4431	4533	4381	4433	1	HG690853	EPH_0040330	4070	6359	None	1418	411	20045	No_constitutive_exon_found_in_species
CCTCACTAAGGTTTTTACGTTCTTATATTTTAATGTGTGGGGAGAATCAGCA	1519	1890	1940	1888	-1	HG690904	EPH_0040930	1519	4168	None	1418	411	20045	No_constitutive_exon_found_in_species
ATACAAAAAAGTAATAATACAGAAATAAAAAAAGATAATTGGGACTGCAGCA	393	832	343	395	1	HG690881	EPH_0040650	142	1517	None	1418	411	20045	No_constitutive_exon_found_in_species
CTTTGTGCTTCCAACCCTTCGCGGCATATGCATCATGCTTGTGGGTGCAGAA	3530	3607	3657	3605	-1	HG704823	EPH_0040820	3092	6318	None	1418	411	20045	No_constitutive_exon_found_in_species
ATGCGTCCGGGTTCTGACCCTCGCCGCCATACTCATATGGTGGGTTGAAGAC	3943	4088	3893	3945	1	HG690912	EPH_0041070	2933	6240	None	1418	411	20045	No_constitutive_exon_found_in_species
AGCAGCAACAGCAGCAACTGCTGCTTCTGCTCTGAAGGGGAGCTGCGAAGGG	863	1575	813	865	1	HG690956	EPH_0041530	40	6870	None	1418	411	20045	No_constitutive_exon_found_in_species
GCTGCTGCTGCTGTATTTGTTTGCTTCTGTCTGTCTTTCGTGGGGCGCAGCG	648	667	717	665	-1	HG690931	EPH_0041300	648	4923	None	1418	411	20045	No_constitutive_exon_found_in_species
GGTTAGGGTTTAGGGTTTAGGGTTTAGGGTTTAGGGTTTGGGGTGTATAGGC	4887	4985	5035	4983	-1	HG690970	EPH_0041670	4368	5690	None	1418	411	20045	No_constitutive_exon_found_in_species
GGGTTTAGGGTTTAGGGTTTAGGGTTTAGGGTTTTGGGGTGTATGGGCAGGT	1688	1780	1638	1690	1	HG691040	EPH_0042520	1039	4146	None	1418	411	20045	No_constitutive_exon_found_in_species
TCTAGGGTTTAGGGTTTAGGGTTTAGGGTTTAGGGTTTATGGGTTTGAAGGT	4065	4160	4210	4158	-1	HG691014	EPH_0042170	2639	5218	None	1418	411	20045	No_constitutive_exon_found_in_species
TGCTGCTGCTGCTGCTGCTGCTGCCAGTTAACTTTGTGGGGTGGATGCAGGT	7009	7058	6959	7011	1	HG691068	EPH_0042760	4597	7058	None	1418	411	20045	No_constitutive_exon_found_in_species
TGGTAGTGCTGCTGCTGCTGCTGGTAGTGCTGCTGCTGCGGGGGAGACAGAA	3863	4198	3813	3865	1	HG691056	EPH_0042670	2575	4198	None	1418	411	20045	No_constitutive_exon_found_in_species
GTTTAGGGTTTAGGGTTTAGGGTTTAGGGTTTAGGGTTTGGGGTGTACAGAT	3714	3777	3827	3775	-1	HG691027	EPH_0042340	3289	5141	None	1418	411	20045	No_constitutive_exon_found_in_species
GGCATTTGGAACATCGCTGAAGTGTTGTTTACGTGTGCGTCGGGTGACAGGA	6123	6746	6073	6125	1	HG691048	EPH_0042610	3005	6976	None	1418	411	20045	No_constitutive_exon_found_in_species
AAACCCTAAACCCTAAACCCTAAGCACCAGGTTTGATGAGGGCGAATCAGGA	817	1079	1129	1077	-1	HG691263	EPH_0045170	817	5944	None	1418	411	20045	No_constitutive_exon_found_in_species
GGGTTTAGGGTTTAGGGTTTAGGGTTTAGGGTTTAGGGTTTGGTGAACAGAT	3344	3395	3445	3393	-1	HG691102	EPH_0043220	1884	5647	None	1418	411	20045	No_constitutive_exon_found_in_species
GTTTAGGGTTTAGGGTTTAGGGTTTAGGGTTTAGGGTTTGGGGTGTACAGGC	3179	3245	3295	3243	-1	HG691222	EPH_0044680	503	6168	None	1418	411	20045	No_constitutive_exon_found_in_species
GGTCTCGGGTGTATCTCCTTCTACTAGGGTGTACTTGTTTGGGGGAGCAGGC	4739	5110	5160	5108	-1	HG691224	EPH_0044700	20	6713	None	1418	411	20045	No_constitutive_exon_found_in_species
CCAACACCCTAGGGTTTAGGGTTTAGGGTTTAGGGTTTATACGGGTACAGGA	5049	5155	5205	5153	-1	HG691122	EPH_0043470	2315	6295	None	1418	411	20045	No_constitutive_exon_found_in_species
CTGCTGTTGCTGCTGCTGCTGCTGCTGCACTGGTTGTTTGGGGTGTACAGAC	4600	4685	4735	4683	-1	HG691155	EPH_0043890	1382	6203	None	1418	411	20045	No_constitutive_exon_found_in_species
CCGCAGGAGACAGCAGGAGACAAAGGAGACATGAGGGGAAACAGGAGGAGAC	3562	3964	3512	3564	1	HG691188	EPH_0044310	2960	5982	None	1418	411	20045	No_constitutive_exon_found_in_species
CCTAAACCCTAGCAAACCCTAAACCCTAATGATTTGGGGTGTATGAACAGGC	3552	3817	3502	3554	1	HG691369	EPH_0046390	2723	4414	None	1418	411	20045	No_constitutive_exon_found_in_species
TAAACCCTCAGACCCTTGGAGAGGGTTTGTCTGTCTGTCAGGGTTTGAAGGA	882	1187	1237	1185	-1	HG691375	EPH_0046440	601	6233	None	1418	411	20045	No_constitutive_exon_found_in_species
ATAGCTAGGGTTTAGGGTTTAGGGTTTAGGGTTTAGGGTTTGCGGGGCAGAT	1336	1420	1286	1338	1	HG691318	EPH_0045810	1100	5898	None	1418	411	20045	No_constitutive_exon_found_in_species
CTGCTGCTGCTGCTGCAGCTAGTTGTAGATTTGTGTGCGAGGGGACACAGCT	229	349	399	347	-1	HG691343	EPH_0046150	229	3905	None	1418	411	20045	No_constitutive_exon_found_in_species
GTCTGTTGATATGCTGCTGCTGCTGCGAAGCACCGAGCTGTGGGCTGAAGCA	1817	2229	1767	1819	1	HG691344	EPH_0046170	378	5242	None	1418	411	20045	No_constitutive_exon_found_in_species
TTAAGGTGATTGAAGGGAAGAAAGTCTGCTGGCCGGGGTGGTGTGGGCAGGC	3922	4033	3872	3924	1	HG691461	EPH_0047390	264	4720	None	1418	411	20045	No_constitutive_exon_found_in_species
TTTAGCTGGCGCTGCAGCAGCAACTCCTGCTCGCCGGGCTGAGTGTACAGCG	3315	3498	3548	3496	-1	HG691303	EPH_0045610	3315	3836	None	1418	411	20045	No_constitutive_exon_found_in_species
TCTAGGGCTTAGGGTTTAGGGTTTAGGGTTTAGGGTTTGTGGGTGTGCAGGT	5306	5405	5455	5403	-1	HG691438	EPH_0047140	139	5756	None	1418	411	20045	No_constitutive_exon_found_in_species
TTTATTGATAGTCTACGCTGTATAGCCACACCTCAACAAGGGATAGACAGCC	2463	2750	2413	2465	1	HG691366	EPH_0046370	1030	6138	None	1418	411	20045	No_constitutive_exon_found_in_species
GAAGAAGAAGAAAATATAAAGTTTACGGGTAAAATACCTGAGGGGATTAGTC	49	75	125	73	-1	HG691331	EPH_0045970	49	1871	None	1418	411	20045	No_constitutive_exon_found_in_species
CCTCAGGGATTGTGCTGCTGCAAAAGTGAGTGTCTTAGGGTAGATAGGAGCA	2169	2246	2296	2244	-1	HG691378	EPH_0046480	651	4511	None	1418	411	20045	No_constitutive_exon_found_in_species
TTGTGGAGACTGGCATTGGTAGTGGTGAGCGAGGGTTATTGGGTGTGCAGGA	2199	2251	2301	2249	-1	HG691616	EPH_0048710	1316	5750	None	1418	411	20045	No_constitutive_exon_found_in_species
CAGCAACAGCAGCAGCAGCAGCAGCAAAGGGTTTTGTGTTGGGGGCTCAGGC	3022	3145	2972	3024	1	HG691437	EPH_0047120	1604	5343	None	1418	411	20045	No_constitutive_exon_found_in_species
GTTTAGGGTTTAGGGTTTAGGGTTTAGGGTTTAGGGTTTGTGGGGTGTAGGC	1638	1718	1768	1716	-1	HG691444	EPH_0047210	1	6019	None	1418	411	20045	No_constitutive_exon_found_in_species
CAGCAGCAGCAGCTAGAAACAGAACGAGCCCCCATCTCGGGTAAGTGCAGTC	4436	4787	4837	4785	-1	HG691431	EPH_0047090	166	5128	None	1418	411	20045	No_constitutive_exon_found_in_species
GTGCATAGAGAGGTGTATGAGGTCTATAGAGATGTGTTTGGGGTGTATAGAG	1792	2027	2077	2025	-1	HG691476	EPH_0047500	285	2997	None	1418	411	20045	No_constitutive_exon_found_in_species
AGGCGCATGAGGTGTATAGAGAGGTGTATGAGGTGTATGGAGGGTTGTAGGT	1437	1616	1666	1614	-1	HG691476	EPH_0047500	285	2997	None	1418	411	20045	No_constitutive_exon_found_in_species
CAGGTGTATGAAGAGGTGTAAGCGTATAGAGAGGTGTTTGGGGTGTATAGAG	814	1322	1372	1320	-1	HG691476	EPH_0047500	285	2997	None	1418	411	20045	No_constitutive_exon_found_in_species
ATAGAGACGTGTATGAGGTGTATAGTGAGGTGTTTGGGCTGTATAGTGAGGT	416	712	762	710	-1	HG691476	EPH_0047500	285	2997	None	1418	411	20045	No_constitutive_exon_found_in_species
TGTATAGAGAGGTGTATAAGGTGTATGGTGAGGTGTTTTGGGGTGTATAGGG	285	358	408	356	-1	HG691476	EPH_0047500	285	2997	None	1418	411	20045	No_constitutive_exon_found_in_species
TAAGAACGCAGCAAAATAATTTAATTTTGATGTTGATGGAGGAGGGATAGAA	4077	4272	4322	4270	-1	HG691451	EPH_0047280	4077	4398	None	1418	411	20045	No_constitutive_exon_found_in_species
GTAGGATATACCCTCACATACTACCCTCACACTTAAGGGAGAATAGATAGGA	3143	3382	3432	3380	-1	HG691519	EPH_0047860	2801	4310	None	1418	411	20045	No_constitutive_exon_found_in_species
AAATTTCCGAGATGTGTTGAATGTCATGGGCCTTTATCCTGGGGACCCAGGG	5517	5622	5467	5519	1	HG708159	EPH_0047980	3	5622	None	1418	411	20045	No_constitutive_exon_found_in_species
TGCTGCAGCAGCAGCAGCATTTGCTGCAGTGTTTGCTTTCGGGTGTATAGAC	4361	4739	4311	4363	1	HG691568	EPH_0048230	2447	4739	None	1418	411	20045	No_constitutive_exon_found_in_species
AATCATTTAGAAGGGAGATATTGGGGGTGTTAGTTCGGGTGTATAGGCAGGT	2653	2846	2896	2844	-1	HG691575	EPH_0048310	2041	4957	None	1418	411	20045	No_constitutive_exon_found_in_species
AGCGAAGCTTATCGTCTCCTTCCCCCCATCGGAGTGTGGGGACAAAAGAGAG	4482	4692	4432	4484	1	HG691610	EPH_0048650	3473	5631	None	1418	411	20045	No_constitutive_exon_found_in_species
TTGTTGCAGCAGCAGCAGTTGGAGTAGAAGGGGGGGTTGGGTGGTAGCAGCA	485	822	435	487	1	HG691802	EPH_0050290	74	822	None	1418	411	20045	No_constitutive_exon_found_in_species
GTTTAGGGTTTAGGGTTTAGGGTTTAGGGTTTAGGGTTTGGGGTGTACAGGA	3980	5200	3930	3982	1	HG691632	EPH_0048870	2019	5304	None	1418	411	20045	No_constitutive_exon_found_in_species
AGAACAACATACTACAGGAGAACAGCTGAATATGCTAGGGGGAGTTGCAGCT	251	409	459	407	-1	HG691683	EPH_0049330	251	773	None	1418	411	20045	No_constitutive_exon_found_in_species
TGTCTCTAGCAGCTTAAGTGCTTCTTCAGCATTCGCGACGGGGTGTACAGAG	4072	4387	4437	4385	-1	HG691910	EPH_0051050	1453	4850	None	1418	411	20045	No_constitutive_exon_found_in_species
TTTAGGGTTTAGGGTTTAGGGTTTGTGTGTGTTGTGTGGGGTGAGGTCAGCG	3282	3405	3455	3403	-1	HG691719	EPH_0049660	1220	5045	None	1418	411	20045	No_constitutive_exon_found_in_species
GCATAACTAGACTGGCTCTACACCATTTGCTGCAGATTAGGGAGACACAGGA	3039	3158	2989	3041	1	HG691925	EPH_0051160	1801	3158	None	1418	411	20045	No_constitutive_exon_found_in_species
AGCAGCAGCAGCAACACCAGCAGCAGCTGCAGCACCAGGAGGGGTAGCAGCA	1519	1776	1469	1521	1	HG691972	EPH_0051620	722	2573	None	1418	411	20045	No_constitutive_exon_found_in_species
GGTTTAGGGTTTAGGGTTTAGGGTTTAGGGTTTAGGGTTTGGGGTTGCAGGT	1482	1576	1626	1574	-1	HG691929	EPH_0051180	95	3012	None	1418	411	20045	No_constitutive_exon_found_in_species
TGCTGTTGCTGCTGCTGTTGCTGCTGCTGTTTGCTGCTGCGGGATCGCAGCC	956	1053	906	958	1	HG692005	EPH_0051950	482	3461	None	1418	411	20045	No_constitutive_exon_found_in_species
CCTGCTGCAGGCAGCACTTGCTGGCAGTATGTGCCTATGTGGGATTGCAGCA	2363	2750	2313	2365	1	HG692005	EPH_0051950	482	3461	None	1418	411	20045	No_constitutive_exon_found_in_species
CTGCCAACAAGGAAAGGATCTGGAGGCTTGTGATGTTGTGGGGTGTACAGAC	2914	3002	2864	2916	1	HG692149	EPH_0053080	2798	4330	None	1418	411	20045	No_constitutive_exon_found_in_species
GCTGCTGCTGCTGCTGCTGCTGTGGTTGTTGCTGCTGCTGGGGTGTACAGAC	2393	2476	2526	2474	-1	HG692120	EPH_0052840	470	3589	None	1418	411	20045	No_constitutive_exon_found_in_species
AAAAATAAATGTATAAAGTGCCAGTATAAGCTGCAAAGGCGAGGGTGAAGCA	2996	3224	2946	2998	1	HG692188	EPH_0053430	1047	3661	None	1418	411	20045	No_constitutive_exon_found_in_species
CAGGCGCATGCATGCGTGAATATGCACATGGTTTGGGGCTTTGTGAGGAGAC	1493	2225	1443	1495	1	HG692242	EPH_0053970	1020	2225	None	1418	411	20045	No_constitutive_exon_found_in_species
ACGAAATACAAGAAAGTTTATTTGAATGCATGCAACATTGGGGTGTACAGAC	3516	3541	3466	3518	1	HG692675	EPH_0056890	992	3541	None	1418	411	20045	No_constitutive_exon_found_in_species
TGCCGCGGGATCCAAGGGCGTGGCGGGATGAGTTTGTAATGATTGGGCAGCT	3900	4290	3850	3902	1	HG692423	EPH_0055300	2656	4290	None	1418	411	20045	No_constitutive_exon_found_in_species
CAGCAGCAGCAGCAGCAGAAGCAGCAGCAGCAGCTCCAGGGGGATATTAGAA	3852	4075	3802	3854	1	HG692495	EPH_0055700	2974	4384	None	1418	411	20045	No_constitutive_exon_found_in_species
GGTTTAGGGTTTAGGGTTTAGGGTTTAGGGTTTAGGGTTTAGGGGTCTAGTT	2249	2869	2199	2251	1	HG692376	EPH_0055040	673	3827	None	1418	411	20045	No_constitutive_exon_found_in_species
CAGCAACAGCAGCAGCAGCAGCAGCAGCAGGGCTGCAAAGGGAGCCGTAGGG	2086	2223	2036	2088	1	HG692411	EPH_0055220	107	2223	None	1418	411	20045	No_constitutive_exon_found_in_species
GGGTTTAGGGTTTAGGGTTTAGGGTTTAGGGTTTAGGGTTTGAGGTGCAGAG	3307	3396	3446	3394	-1	HG692502	EPH_0055760	2806	3952	None	1418	411	20045	No_constitutive_exon_found_in_species
GGGTTTAGGGTTTAGGGTTTAGGGTTTAGGGTTTAGGGTTTGAGGTGCAGAG	2806	2849	2899	2847	-1	HG692502	EPH_0055760	2806	3952	None	1418	411	20045	No_constitutive_exon_found_in_species
GGTTTAGGGTTTAGGGTTTAGGGTTTAGGGTTTAGGGTTTAGGGTTTAAGGT	1070	1096	1146	1094	-1	HG692532	EPH_0055960	837	3733	None	1418	411	20045	No_constitutive_exon_found_in_species
CTTAGGGTTTAGGGTTTAGGGTTTAGGGTTTAGGGTTTGTGGGTATGCAGCT	1501	2025	1451	1503	1	HG692755	EPH_0057430	1088	2631	None	1418	411	20045	No_constitutive_exon_found_in_species
TAGTAGCTTCCTTGCTTTAGTCTCCTCGCCTGTTTGTCTTGGGGGATCAGGC	2751	2829	2879	2827	-1	HG692496	EPH_0055710	2097	3729	None	1418	411	20045	No_constitutive_exon_found_in_species
TTGCTGGTTGCTTCTGCTGCTGCTGCTGCTGCTGTGGTGAGGGGCGCTAGGC	838	961	1011	959	-1	HG692562	EPH_0056150	838	3262	None	1418	411	20045	No_constitutive_exon_found_in_species
GGGTTTAGGGGTTAGGGTTTAGGGTTTAGGGTTTAGGGTTGAGGGTTTAGTA	2305	2469	2255	2307	1	HG692688	EPH_0056980	1890	2469	None	1418	411	20045	No_constitutive_exon_found_in_species
GGTCTAGGGTTTAGGGTTTAGGGTGTAGGGTTTAGGGTTTGTGGGTGCAGGG	3828	3937	3778	3830	1	HG692779	EPH_0057590	2072	3937	None	1418	411	20045	No_constitutive_exon_found_in_species
TAGGGAGGGGCTTGGGGTTTAGGGTTTAGGGTTTGAATTCGAGGGTTTAGGG	3469	3483	3419	3471	1	HG692706	EPH_0057090	1900	3483	None	1418	411	20045	No_constitutive_exon_found_in_species
GGTTTAGGGTTTAGGGTTTGGGGTTTAGGGTTTGAGGGGTAGGGGTTTAGGG	3404	3788	3838	3786	-1	HG692707	EPH_0057120	2883	3920	None	1418	411	20045	No_constitutive_exon_found_in_species
GTTGCTGCTGCTGCTGCTGTTGCTGCTGCTGCTGCTGCTGGGGTGTACAGAC	1223	1961	1173	1225	1	HG692827	EPH_0057880	670	2924	None	1418	411	20045	No_constitutive_exon_found_in_species
AGAAGGTGTCTCTCTTGCTGCTGTTGTTTCGCTGTCTCTTGGGGCTGCAGCA	2718	2867	2917	2865	-1	HG692830	EPH_0057920	258	3692	None	1418	411	20045	No_constitutive_exon_found_in_species
GCGGATGCTAAGGCAGCGGCGTCTTGGAGGTTTATGCTGTGACTGGGTAGAG	352	476	526	474	-1	HG708262	EPH_0057670	352	2797	None	1418	411	20045	No_constitutive_exon_found_in_species
GTTTCCTGGTATTTCCAGTCGGACAAGCTGAGGACGTATCTGGGTGGCAGGT	1988	2586	2636	2584	-1	HG692837	EPH_0057980	1988	3308	None	1418	411	20045	No_constitutive_exon_found_in_species
TAGTAGCTTCCTTGCTCTAGTCTTCTCGCCTGTTTGTCTTGGGGGATCAGGC	2235	2313	2363	2311	-1	HG692902	EPH_0058510	598	3288	None	1418	411	20045	No_constitutive_exon_found_in_species
ACACATCCCGAGTGTATAGCTTCAGATGTAGGTCTAGGGTGTATAGGCAGGT	3089	3204	3039	3091	1	HG693044	EPH_0059380	2339	3509	None	1418	411	20045	No_constitutive_exon_found_in_species
GTTAGGTTTAAGAATGCAGGCTTTAGGGTTGACGGTTTTGGTGGGTGCAGAC	526	604	476	528	1	HG693413	EPH_0061520	62	3431	None	1418	411	20045	No_constitutive_exon_found_in_species
CGAGAGAGGCCTATGAAGAACTGGAGCAGTTAAGTAACACCGGGCAGAAGCA	616	1131	1181	1129	-1	HG693124	EPH_0059820	616	2104	None	1418	411	20045	No_constitutive_exon_found_in_species
TGCTGCTGCTCATGAGGGTTGGTGTCTGCTGCTTTGTGTGAGGGTTGCAGGT	1148	1168	1098	1150	1	HG693145	EPH_0059970	652	3198	None	1418	411	20045	No_constitutive_exon_found_in_species
GATACAAAAATCTCCTGCTCCTGCTGCTGCTGCTGCTGCTGCGGGACCAGTT	1263	1356	1213	1265	1	HG693644	EPH_0062650	199	3285	None	1418	411	20045	No_constitutive_exon_found_in_species
GTTTAGGGTTTAGGGTTTAGGGTTTAGGGGGTAGGGTTTAGGGTTTAAAGGG	2360	2775	2825	2773	-1	HG693463	EPH_0061780	2175	2882	None	1418	411	20045	No_constitutive_exon_found_in_species
TGCTGTTGCTGCTGCTGCTGCTGTGATTTGGGTGTGTATGGGATGCACAGGA	1484	2381	2431	2379	-1	HG693561	EPH_0062300	467	2778	None	1418	411	20045	No_constitutive_exon_found_in_species
TAGGAGTACGACAGTATAAGCCGCTGCCTGCGTATGCGAGGGGGCAACAGAT	342	362	412	360	-1	HG693477	EPH_0061840	342	1142	None	1418	411	20045	No_constitutive_exon_found_in_species
CAGCAGCAGCAAAATTAATATCTGAGATTAGAAGACGGGAGTATGGGCAGAC	1816	1964	1766	1818	1	HG693586	EPH_0062400	1474	1964	None	1418	411	20045	No_constitutive_exon_found_in_species
AGGGTTTAGGGTTTAGGGTTTAGGGTTTAGGGTTTGGGGTGTATGGACAGGT	1455	1486	1405	1457	1	HG693749	EPH_0063250	288	1837	None	1418	411	20045	No_constitutive_exon_found_in_species
TCGTAATTCTTCTGTACACACAGAGTCATTCTCATTTAATATGGGAACAGCC	389	824	874	822	-1	HG693889	EPH_0063930	175	2197	None	1418	411	20045	No_constitutive_exon_found_in_species
ATGCTACTGTTGTTGCTGCTGCTGTTGCTGCTGCTGCTGTGGGGCCGCAGGC	2612	2727	2777	2725	-1	HG694165	EPH_0064970	966	2833	None	1418	411	20045	No_constitutive_exon_found_in_species
CACAACTTAATTTCAGAGTTGATGGGCATGGGTCTGGTATGGGTGCGCAGAT	503	754	804	752	-1	HG694239	EPH_0065330	213	2539	None	1418	411	20045	No_constitutive_exon_found_in_species
GTATATATGTTTTGTTTGTTTTTGTTTGTTTTTGTTTATGTAGGGTGCAGTG	562	658	708	656	-1	HG694517	EPH_0066460	562	1612	None	1418	411	20045	No_constitutive_exon_found_in_species
TTAGGGTTTAGGGTTTAGGGTTTAGGGTTTAGGGTTTGTGGGGGCTGCAGGC	763	914	964	912	-1	HG694945	EPH_0067920	199	1409	None	1418	411	20045	No_constitutive_exon_found_in_species
AGAGAAGGAGACAGATTAAGAGGAGACAGAAGAAAAGGGGACAGAAAAAGGG	1375	1771	1821	1769	-1	HG694834	EPH_0067550	1130	2077	None	1418	411	20045	No_constitutive_exon_found_in_species
TGGTGGTGGTGGTGGTGGTGGTGGTGGGGGTGAGGGTGAGGGAGCAGCAGAT	47	245	295	243	-1	HG694557	EPH_0066660	47	1711	None	1418	411	20045	No_constitutive_exon_found_in_species
GCTGCTGCTGCTGTTGCTGCTGCTGCTGCTGCTGCTGCTGGGAGCCGCAGCC	890	1165	1215	1163	-1	HG695371	EPH_0069180	890	1593	None	1418	411	20045	No_constitutive_exon_found_in_species
AATTAAAAATAATATAAATATAATAAAGCAAAGAAGTTGTGGGGTTGAAGGT	1210	1411	1160	1212	1	HG695115	EPH_0068530	609	1411	None	1418	411	20045	No_constitutive_exon_found_in_species
GCGCGAACAGCAGCAGCAGCAGCTGCTGCTGCTGCTGAGTGGGTGGTCAGGG	881	1305	831	883	1	HG695338	EPH_0069140	153	1924	None	1418	411	20045	No_constitutive_exon_found_in_species
GGGTTTAGGGTTTAGGGTTTAGGGTTTGGGGTTTGGGGTTGAATGGGCAGAG	461	901	411	463	1	HG708761	EPH_0069720	74	901	None	1418	411	20045	No_constitutive_exon_found_in_species
GCGAGGCGATTCTCCTTAGGCTTCGAGACCTTCTAGGGTTTGATGAGCAGCA	1708	1806	1658	1710	1	HG695627	EPH_0069850	730	1806	None	1418	411	20045	No_constitutive_exon_found_in_species
TAGGGTTTATTAATTAGGGTTTATTAGGGTTTAGGGTTTGGGGTGTACAGGG	502	667	452	504	1	HG708788	EPH_0069990	195	1633	None	1418	411	20045	No_constitutive_exon_found_in_species
GGGTTTAGGGTTTAGGGTTTAGGGTTTAGGGTTTTGTTTGGGGTGTACAGGG	1239	1366	1189	1241	1	HG708788	EPH_0069990	195	1633	None	1418	411	20045	No_constitutive_exon_found_in_species
GGGTCTATGACCGACGGATATTCAAAGCTGAGCGGATTCTTTGGGAACAGAC	38	56	106	54	-1	HG695711	EPH_0070090	38	1515	None	1418	411	20045	No_constitutive_exon_found_in_species
TTTAGGGTTTAGGATTTAGGGTTTAGGGTTTAGGGTTTGTGGGTGAACAGGT	965	1071	915	967	1	HG708985	EPH_0071300	86	1255	None	1418	411	20045	No_constitutive_exon_found_in_species
CATATATCAGCTGCCTCGAAGCCAAGAGAAAATGCATGTGGGGGGAACAGAG	944	1025	894	946	1	HG709640	EPH_0072660	159	1025	None	1418	411	20045	No_constitutive_exon_found_in_species
CAGCAGCAGAAGAAGCAACAGGGTGCCCCTGCGGGTCGTGAGAGGGCGAGGC	270	765	220	272	1	HG709694	EPH_0072760	0	765	None	1418	411	20045	No_constitutive_exon_found_in_species
