# Supplementary material for: Widespread Separation of the Polypyrimidine Tract From 3′ AG by G Tracts in Association With Alternative Exons in Metazoa and Plants
Source: Front Genet. 2019 Jan 14;9:741. doi: 10.3389/fgene.2018.00741 (PMC6339879; doi:10.3389/fgene.2018.00741)
Supplement: DATA FILE S2 — Sequences of REPAG 3′ SS from each species of metazoa, plants and protists. [file Data_Sheet_2.zip › Supplementary data 2/Protists_Release38_dictyostelium_lacteum.txt]

REPA_GGG_Sequence	Exon_Start	Exon_End	Pos_-50	Pos_+2	Strand	Chromosome	GeneID	Gene_Start	Gene_End	Gene_Name	Number_of_REPAs	Number_of_REPAs_has_GGG	Number_of_Intron(Intra_genic_Region)	Upstream_Constitutive_Exon
TGATAGGATTATGATATACTTATTCTTAATTATTTTTGGGAAATCAATAGAC	92711	92803	92661	92713	1	GLQOFTK02G2F2O	DLAC_11724	92326	92803	None	2759	49	10352	No_constitutive_exon_found_in_species
ATTATTATTCTGGTGTATATTATGTACTGGATTTAAATTGGGTAGACAAGTT	588933	589710	588883	588935	1	GLQOFTK02G2F2O	DLAC_08737	586204	589710	None	2759	49	10352	No_constitutive_exon_found_in_species
CAATCGTTTGTTAAAAATTAACAATTTGAACAATATAATGGGGGACTAAGCT	2006585	2006760	2006535	2006587	1	GLQOFTK02G2F2O	DLAC_09436	2005190	2006760	None	2759	49	10352	No_constitutive_exon_found_in_species
TTAACATTTCATTTTTCTATAACTTATTGTAGAACCATATGAGGGATTAGAT	41819	42262	41769	41821	1	GAOABQK02HUB3S	DLAC_05361	41558	42262	None	2759	49	10352	No_constitutive_exon_found_in_species
ATTTTGTAGGATTTTTAATATCTAATTCAATTGGTGTTGGGGGAGTATAGAT	903027	906758	906808	906756	-1	GAOABQK02HUB3S	DLAC_05766	903027	907172	None	2759	49	10352	No_constitutive_exon_found_in_species
GTCCAAAGATCATATTTTTAACATGTTATGATGTTTTTTGGGAATATTAGGT	1232454	1232657	1232707	1232655	-1	GAOABQK02HUB3S	DLAC_05930	1232454	1232910	None	2759	49	10352	No_constitutive_exon_found_in_species
GCTAGAGATATTGTATAGTGTCTAATTATGTAAGAATGGGTTGAGGATAGAT	116002	117360	117410	117358	-1	GLQOFTK02FH5TG	DLAC_07738	116002	117771	None	2759	49	10352	No_constitutive_exon_found_in_species
AAAAATAGTTTGAATTCAACTAATGCGTGTGTTTGATTGGGGTGTAATAGTT	874236	874601	874186	874238	1	GLQOFTK02FH5TG	DLAC_08122	874082	874601	None	2759	49	10352	No_constitutive_exon_found_in_species
GTAAGTATATCAAATTTAGAGAAACTAAAGATTTAAACTAATAAGGGTAGAT	1123294	1123511	1123561	1123509	-1	GLQOFTK02FH5TG	DLAC_08255	1122407	1124220	None	2759	49	10352	No_constitutive_exon_found_in_species
CTTCTGTAACAAATTTGGGAAATTAACATATTGGGTAAATGGGTAAATAGAT	1293851	1295196	1293801	1293853	1	GLQOFTK02FH5TG	DLAC_08335	1293597	1295196	None	2759	49	10352	No_constitutive_exon_found_in_species
CCTTTTTTTTATTTTTTTGACTTGTCTGACATTGAATTGGGCAAATGTAGAA	44688	46886	46936	46884	-1	F4PJNLW01A00V1	DLAC_00725	44688	47113	None	2759	49	10352	No_constitutive_exon_found_in_species
CAAACTTTACTCATTTATTAATACTTTTAAAATTTTAATGGGTAACAAAGTA	423801	423895	423751	423803	1	contig05409_1.exp	DLAC_11436	423676	424220	None	2759	49	10352	No_constitutive_exon_found_in_species
ATAATAATGTTTTACTAATATGGAAATTTTTTTAAATGGGAATTGAATAGGA	497546	498341	497496	497548	1	contig05409_1.exp	DLAC_00239	496649	498341	None	2759	49	10352	No_constitutive_exon_found_in_species
AGAAAGCTAAAAGATTAAGTAGGTGATATCAAAATAGTAAATGGGATTAGAA	703393	704018	703343	703395	1	contig05409_1.exp	DLAC_00339	703212	704018	None	2759	49	10352	No_constitutive_exon_found_in_species
TATAACCATAGATTATACATTTATATATTGACCATTTTGGGATAATATAGGT	536637	536857	536907	536855	-1	F4PJNLW01EE5MJ	DLAC_02705	535761	537301	None	2759	49	10352	No_constitutive_exon_found_in_species
AACACACAACTTCAATTTGAACTTCAACAAAACAATATTGGGACATATAGCT	1082500	1082894	1082944	1082892	-1	F4PJNLW01EE5MJ	DLAC_02966	1082164	1083449	None	2759	49	10352	No_constitutive_exon_found_in_species
TACTTTATTTTTTATAAAAATATATTATTAATATTTTGGGTATAAAATAGTA	6229	6553	6603	6551	-1	GAOABQK02IBA3P	DLAC_06258	6229	7110	None	2759	49	10352	No_constitutive_exon_found_in_species
ATAATACTCATATATATATTTATTTTATTATATACTAATTTGGGATATAGAT	193155	195113	195163	195111	-1	GAOABQK02IBA3P	DLAC_06343	193155	195393	None	2759	49	10352	No_constitutive_exon_found_in_species
TAATTGGATATTTTTTGATATTTTTTATGTTTTTTTTGGGAATTTAAAAGGT	674301	674526	674576	674524	-1	GAOABQK02IBA3P	DLAC_06569	673421	674684	None	2759	49	10352	No_constitutive_exon_found_in_species
AAAAAATAATTACAAATCCCAATTGGAAATTAAATGAATGGGATAAATAGAA	774988	775705	774938	774990	1	GAOABQK02IBA3P	DLAC_06605	774128	775705	None	2759	49	10352	No_constitutive_exon_found_in_species
AAAACTTTTTTTTTATAATTAAATTGTGTTTTTTGTTTGGGGGTAAATAGAA	882023	882934	882984	882932	-1	GAOABQK02IBA3P	DLAC_06658	882023	883636	None	2759	49	10352	No_constitutive_exon_found_in_species
AGTTGATTGGAATGTAGGTTGTGGGTGTGTATTAATTGTGAGGGGATTAGGA	114625	115799	115849	115797	-1	GAOABQK02GQAQJ	DLAC_04345	114625	116032	None	2759	49	10352	No_constitutive_exon_found_in_species
TAGAATTCAAAAATCATCAAATCTATTAAAACATTTATATAATGGGATAGTA	896469	896694	896419	896471	1	GAOABQK02GQAQJ	DLAC_04726	895677	898123	None	2759	49	10352	No_constitutive_exon_found_in_species
ATTACTTGAAATGATGGTAATTAAGTATATTAATATATTTGGGTATATAGTG	262906	263816	263866	263814	-1	GLQOFTK02JL55Q	DLAC_10993	262906	264374	None	2759	49	10352	No_constitutive_exon_found_in_species
AATAGAATATTCAAAAACTAAATATTAACACACCCATGTGGGGGCTATAGGA	639908	641445	641495	641443	-1	GLQOFTK02JL55Q	DLAC_11184	639908	642238	None	2759	49	10352	No_constitutive_exon_found_in_species
ACTCTCAGAGGATATTCTTATTTATATTAACACTATATTGGGAACTATAGAA	346491	351868	351918	351866	-1	F4PJNLW01B0TO9	DLAC_01588	346491	352406	None	2759	49	10352	No_constitutive_exon_found_in_species
TGATATGACCTAAATAACATAAACAAATTTGATATAAAATGGGGCAAAAGGG	563250	563452	563200	563252	1	F4PJNLW01B0TO9	DLAC_11487	563144	563452	None	2759	49	10352	No_constitutive_exon_found_in_species
TTAATATAGTTATAGTATCTAAATCAAATCTATAAATGACGGGATTACAGGT	680126	682601	682651	682599	-1	F4PJNLW01B0TO9	DLAC_01748	680126	683226	None	2759	49	10352	No_constitutive_exon_found_in_species
ATTGTGAATGGAATGCAGAGAACTAATAGTTGAAGGGGGTAAATTAATAGAG	140047	142793	139997	140049	1	GAOABQK02JOCCH	DLAC_07310	139702	142793	None	2759	49	10352	No_constitutive_exon_found_in_species
AGTTTTTTTTTTGGGAGGTGGCACTTACTTTGATTTTTTTGGGAGAATAGGC	268553	270166	270216	270164	-1	GAOABQK02JOCCH	DLAC_07364	268553	270300	None	2759	49	10352	No_constitutive_exon_found_in_species
GACAGAACCACTTTGTAAATTAACAGATTTTACAAAACTAAAAGGGTGAGGA	347839	347961	348011	347959	-1	GAOABQK02JOCCH	DLAC_07406	346875	349925	None	2759	49	10352	No_constitutive_exon_found_in_species
GATCACTAAAGCTTAATATCATAAAAACAACAAACTAACAGGGAATATAGGA	520611	520841	520561	520613	1	GAOABQK02JOCCH	DLAC_07495	520323	523788	None	2759	49	10352	No_constitutive_exon_found_in_species
TGATGTGATAGTATTTTGAATGAAAACTTATACATTTATGGGGAGAATAGTT	288369	289598	288319	288371	1	GAOABQK02H81I9	DLAC_05060	288225	289598	None	2759	49	10352	No_constitutive_exon_found_in_species
ACAATTTTTCAGGGAATAAAAAACAAATATTTGATTTCAAAGCATGGGAGAG	731418	734226	734276	734224	-1	GAOABQK02H81I9	DLAC_05263	731418	734584	None	2759	49	10352	No_constitutive_exon_found_in_species
TATGATAATGTAAACGTATTGGATAAATCTTTCTTAAGGGATTAAAATAGAT	849010	849019	848960	849012	1	GAOABQK02H81I9	DLAC_05320	848661	849019	None	2759	49	10352	No_constitutive_exon_found_in_species
TAGCACTATAACTAATGTGTGGTTATTTTTTTTTAATTTTGGGAATTTAGAT	43668	48122	48172	48120	-1	GAOABQK02IO52T	DLAC_06804	43668	48768	None	2759	49	10352	No_constitutive_exon_found_in_species
GTGAATGAGTTTAAGTAGTATTCTAATTGATTTTGATGGGAAATATACAGAT	174206	174259	174309	174257	-1	GAOABQK02IO52T	DLAC_06871	173973	174419	None	2759	49	10352	No_constitutive_exon_found_in_species
CATTTTAAACAGTGTATTAACTTATTTTTCTATGATTCTGTGGGATATAGTA	414055	415632	415682	415630	-1	GAOABQK02IO52T	DLAC_06993	413956	417632	None	2759	49	10352	No_constitutive_exon_found_in_species
TTTTGATTTTTATATTTACATGTTTCTTTATATAAATTGGGAATATATAGGT	77941	78226	77891	77943	1	GAOABQK02G6SYV	DLAC_03612	77626	88072	None	2759	49	10352	No_constitutive_exon_found_in_species
TTTTAAAAAACTAACTTTGAAAAAAAAATATCTTTATTTCGGGAAAATAGTT	153152	153287	153102	153154	1	GAOABQK02G6SYV	DLAC_03644	152081	153287	None	2759	49	10352	No_constitutive_exon_found_in_species
ATCTTTAAAAATAGATATTGTGTCTATAGCAAAAATTCCATCGGGGATAGGT	387104	387363	387054	387106	1	GAOABQK02G6SYV	DLAC_03770	387011	387706	None	2759	49	10352	No_constitutive_exon_found_in_species
AGATAAAATTTGGATTTTGTATCTAATTGATATAAAATTGGGATTGGCAGGT	597163	597545	597113	597165	1	F4PJNLW01DERRH	DLAC_02362	596904	597797	None	2759	49	10352	No_constitutive_exon_found_in_species
TTTATTGCACTCAATATTGATATTAATATCTATAATTTTTGGGAATATAGCA	662629	665121	665171	665119	-1	F4PJNLW01DERRH	DLAC_02394	662629	665549	None	2759	49	10352	No_constitutive_exon_found_in_species
ATAGTAAAACATGACAATATAAACCTAACCTAGATGATGGGAAATATTAGAT	66016	66913	65966	66018	1	F4PJNLW02HBBIY	DLAC_03218	65745	66913	None	2759	49	10352	No_constitutive_exon_found_in_species
AGATAAGGAGAATGATGATAGTTGGTATTAATAGATATGGGAATATGTAGCC	265149	268599	265099	265151	1	F4PJNLW02HBBIY	DLAC_03320	264642	268599	None	2759	49	10352	No_constitutive_exon_found_in_species
AGATTGTATTAGAAATATAGGTTACTAATATGTGTATGGGGATATAATAGAA	163993	164249	164299	164247	-1	F4PJNLW01C9MXC	DLAC_01999	163993	164914	None	2759	49	10352	No_constitutive_exon_found_in_species
AAAAAAAAAATTCGTCCATCTCGATTACGACATGATAAGAAGGGAAAAAGAT	22467	23266	23316	23264	-1	GLQOFTK02IIOHN	DLAC_10490	22467	23819	None	2759	49	10352	No_constitutive_exon_found_in_species
AAAGTAAAATTGAAGAAATTAAGTTTTATTAATTAATTGGGGGAGAATAGAT	36830	37474	37524	37472	-1	GLQOFTK02IIOHN	DLAC_10499	36830	37562	None	2759	49	10352	No_constitutive_exon_found_in_species
AGGGAACAGGGGGCGCGGGATGATAGTTAAGTTTCATGCCAGGGGAAAAGGT	3963	5494	3913	3965	1	newcontig02545_1.r1.exp	DLAC_11428	3619	6923	None	2759	49	10352	No_constitutive_exon_found_in_species
