# Supplementary material for: Widespread Separation of the Polypyrimidine Tract From 3′ AG by G Tracts in Association With Alternative Exons in Metazoa and Plants
Source: Front Genet. 2019 Jan 14;9:741. doi: 10.3389/fgene.2018.00741 (PMC6339879; doi:10.3389/fgene.2018.00741)
Supplement: DATA FILE S2 — Sequences of REPAG 3′ SS from each species of metazoa, plants and protists. [file Data_Sheet_2.zip › Supplementary data 2/Metazoa_Release38_drosophila_yakuba.txt]

REPA_GGG_Sequence	Exon_Start	Exon_End	Pos_-50	Pos_+2	Strand	Chromosome	GeneID	Gene_Start	Gene_End	Gene_Name	Number_of_REPAs	Number_of_REPAs_has_GGG	Number_of_Intron(Intra_genic_Region)	Upstream_Constitutive_Exon
CTATTTTATATATTTGAACTTCTTTGTATTCTTAAAACACCGGGAAAAAGGG	546853	547123	547173	547121	-1	2L	FBgn0233591	542021	547750	Dyak\GE16040	1972	107	50973	Yes
TTTCCCGTGAAGCTAATGCATTTCACAATTTCCACACGCCTCGGGAAAAGCG	1185804	1185927	1185754	1185806	1	2L	FBgn0234949	1185380	1186419	Dyak\GE17484	1972	107	50973	No_or_no_constitutive_exon
TGAGTCAGCAAAAATCGAATAGTAACCAAAGGTAATAGTTGCAAGGGTAGCG	1319166	1319705	1319116	1319168	1	2L	FBgn0235017	1319008	1319705	Dyak\GE17560	1972	107	50973	No_or_no_constitutive_exon
CAGCAAAAATCGAATAGTAACCAAAGGTAATAGTTGCAAGGGTAGCGCAGCA	1319171	1319704	1319121	1319173	1	2L	FBgn0235017	1319008	1319705	Dyak\GE17560	1972	107	50973	No_or_no_constitutive_exon
AGTGGTAGTCTCGGGAACACATTGATATCGGGTGAAATGTGAGGGCTCAGAA	2013595	2014321	2013545	2013597	1	2L	FBgn0235327	1994826	2016086	Dyak\GE17889	1972	107	50973	No_or_no_constitutive_exon
TCACTACATATCTGACCCCTCTCTCCATCTTCTCCATTCCGGGTGTGCAGCG	4744923	4745076	4745126	4745074	-1	2L	FBgn0232278	4742540	4803220	Dyak\GE14684	1972	107	50973	No_or_no_constitutive_exon
TTTGCCATGATACTAACGCTCAGGTGACGAATCAGATTCCATGGGACCAGGA	7560270	7560740	7560790	7560738	-1	2L	FBgn0230668	7555684	7601663	Dyak\GE12954	1972	107	50973	No_or_no_constitutive_exon
GACTTATATACATATTTTCATTATTGACATTGGTACTTTGCGATGGGTAGAT	8874561	8875331	8874511	8874563	1	2L	FBgn0235996	8870838	8876841	Dyak\GE18589	1972	107	50973	Yes
TTTAAAACGACAAATAAAATCCCATCCAGGTTCTTCGAACATGGGCCAAGAT	9633204	9633311	9633154	9633206	1	2L	FBgn0068101	9627536	9634532	Dyak\Pect	1972	107	50973	No_or_no_constitutive_exon
GTGAGTCCCTAAAACCCTATACCAACGTTCGCTTTTTGTTGTGGGAGCAGCC	10732919	10733138	10732869	10732921	1	2L	FBgn0236125	10713532	10745850	Dyak\GE18733	1972	107	50973	No_or_no_constitutive_exon
AAGGTTGCTCCGCAAAGTGTCACTCATAGAGGAACCCATTTTGGGGGCAGGA	12461801	12461986	12462036	12461984	-1	2L	FBgn0228182	12461801	12463723	Dyak\GE10314	1972	107	50973	No_or_no_constitutive_exon
CTGGATAATTAATACGGATTATCCGACAATTCAACCTCAACGATGGGAAGAT	13363943	13364053	13364103	13364051	-1	2L	FBgn0242750	13341209	13365334	Dyak\GE25690	1972	107	50973	No_or_no_constitutive_exon
GGCTGGCTGCCCAAGCTGGAGCTCCCAGAGCTCCAAGTCGGGCAGTTAAGCT	16152231	16152369	16152419	16152367	-1	2L	FBgn0277060	16150549	16152639	Dyak\GE28905	1972	107	50973	No_or_no_constitutive_exon
CACCCAAATTTGTCACACGAACAAAGAGTATATTCCGAGTGCGGGTGCAGGT	17430206	17430317	17430156	17430208	1	2L	FBgn0236585	17406395	17434064	Dyak\GE19231	1972	107	50973	No_or_no_constitutive_exon
TGCCCTTCTACTCCGTATACACTTGCTGTTCCTGTGTGGGATAACTGAAGTA	17458988	17459126	17459176	17459124	-1	2L	FBgn0013171	17456661	17459678	Dyak\Pgi	1972	107	50973	No_or_no_constitutive_exon
ATCGGAACTGAATCAGTCGTTTTATGCATATTATTGTACAAACTGGGTAGGA	17476950	17477313	17476900	17476952	1	2L	FBgn0236593	17473730	17478749	Dyak\GE19240	1972	107	50973	No_or_no_constitutive_exon
GGTTCTAGTAGTCAAAGAAAACCATTTAACCCAGTTTTTTTGGGCACAAGAA	17653610	17656300	17653560	17653612	1	2L	FBgn0236605	17652950	17656300	Dyak\GE19252	1972	107	50973	No_or_no_constitutive_exon
AATGAAAAATCTCCTTCCATGTCGCACTTGCCAATGTTCGGGTCGAACAGAC	5597209	5597412	5597462	5597410	-1	2R	FBgn0230399	5595728	5622185	Dyak\GE12672	1972	107	50973	No_or_no_constitutive_exon
CCGAACTCTGCATTAATTACAATCCCCCCAATCGCCTGTGGGGAAATCAGCA	6599613	6599822	6599563	6599615	1	2R	FBgn0277158	6599197	6600074	Dyak\GE29003	1972	107	50973	No_or_no_constitutive_exon
CAATCAACAAAACAACAATGTCAACGTGGGACCCTGAACTTCGGGAGCAGAT	7166573	7166795	7166523	7166575	1	2R	FBgn0231014	7126251	7200912	Dyak\GE13333	1972	107	50973	No_or_no_constitutive_exon
CTGCCACTGCAACTGCAATCGCTACCAATACCAATCTTACCCGGGAGCAGCC	7197831	7198025	7197781	7197833	1	2R	FBgn0231014	7126251	7200912	Dyak\GE13333	1972	107	50973	No_or_no_constitutive_exon
TAAATTGCTGACCTCTCCCTTCCCCTTTCCTTTGGCCCCTGGGCAAACAGGC	7794810	7794966	7794760	7794812	1	2R	FBgn0231052	7776174	7804635	Dyak\GE13373	1972	107	50973	No_or_no_constitutive_exon
GTTTAAGATCCCAGTTCAAAGTGTTGTCTAAACTATTACCCAAAGGGCAGTT	8702213	8702293	8702343	8702291	-1	2R	FBgn0230183	8699851	8703217	Dyak\GE12440	1972	107	50973	No_or_no_constitutive_exon
CAACTTGGCCATTGTTGTACTTCCTTTGCTTTCTCGGCTTGGGCAAACAGGC	11090710	11090870	11090920	11090868	-1	2R	FBgn0230011	11072689	11124236	Dyak\GE12252	1972	107	50973	Yes
AAAAACCAATGTAAATCCAAAATTGATACCCTGTATTTTCATGGGGCTAGTT	12286084	12286185	12286235	12286183	-1	2R	FBgn0229924	12284248	12291570	Dyak\GE12158	1972	107	50973	No_or_no_constitutive_exon
CTGCCTGCCCGCCCGTGTCTCCAAATATGTGTGAATAATGTGGGGCACAGTA	12711474	12711518	12711568	12711516	-1	2R	FBgn0229892	12702082	12721610	Dyak\GE12124	1972	107	50973	No_or_no_constitutive_exon
ATATGTAATTAACTACAATATCATATTAATTGATCATCTTCGATGGGCAGGT	13985145	13985559	13985609	13985557	-1	2R	FBgn0229811	13985145	13997409	Dyak\GE12037	1972	107	50973	Yes
AATCTGAATTAACCAACAAACTTATTTATCTCTCTTTTCGCCCGGGAAAGCT	14153449	14153660	14153710	14153658	-1	2R	FBgn0229795	14151763	14155480	Dyak\GE12020	1972	107	50973	No_or_no_constitutive_exon
GCGGTGTCTTATCAGTTCAGCTTAATCTTGTTTCTAGATTTCGGGAGTAGAG	16017810	16018033	16017760	16017812	1	2R	FBgn0275921	16017666	16018129	Dyak\GE27766	1972	107	50973	No_or_no_constitutive_exon
ACCCAAAAAAACACTTGACCCCTGCTGTTTGACCCGGACCCATCGGGAAGGT	17330281	17334761	17330231	17330283	1	2R	FBgn0231757	17281572	17337310	Dyak\GE14134	1972	107	50973	No_or_no_constitutive_exon
TCTCTAATAATATATTATATATTATATTGTTAATTTTTTGTGGCAGGGAGGA	18473016	18473310	18473360	18473308	-1	2R	FBgn0229444	18471523	18478942	Dyak\GE11646	1972	107	50973	No_or_no_constitutive_exon
TCGTATTTATTGACTGAAATGCCTGGAGTTACTGATCCCAAGGGTTACAGAT	20611466	20611874	20611924	20611872	-1	2R	FBgn0068455	20611466	20611985	Dyak\GE11421	1972	107	50973	No_or_no_constitutive_exon
TTCATTGTTTTGTCTCGCCAATTCCTATAATGAAGAATATTTGAGGGCAGAA	304893	304988	305038	304986	-1	3L	FBgn0238309	304134	306814	Dyak\GE21029	1972	107	50973	Yes
CTTCCCCTCAAACTTACGTTTAATTTAACTCATTCTATTTCGGGCGACAGCT	1830539	1830695	1830745	1830693	-1	3L	FBgn0238193	1829679	1836428	Dyak\GE20904	1972	107	50973	Yes
GAAGAAGATCCGCACTCGCGTTATCAAGAAGGTCAAGGGTGACAAGCAAGAA	2024080	2024494	2024544	2024492	-1	3L	FBgn0238175	1996327	2104673	Dyak\GE20886	1972	107	50973	No_or_no_constitutive_exon
ATTAACATAATCGAAAATAAATCGAAAATAAACGCAATTGGCGCGGGCAGGC	2772366	2772651	2772316	2772368	1	3L	FBgn0238528	2745988	2778686	Dyak\GE21259	1972	107	50973	Yes
GTACGTATGAGTGATTTCAATCCAAAAAACCTTGACTAACAATGGGTTAGGC	2841737	2841935	2841985	2841933	-1	3L	FBgn0238098	2833014	2842956	Dyak\GE20804	1972	107	50973	No_or_no_constitutive_exon
CTTTCAAATGATAGATATCTAATCTCTTTGATAATCCAACAATCGGGAAGCC	4163684	4164149	4163634	4163686	1	3L	FBgn0238634	4163363	4164802	Dyak\GE21372	1972	107	50973	No_or_no_constitutive_exon
TCCATTACCACTAGCCACAATGCTATGCCATTCTTCTCCCGGGACTGCAGGT	5474842	5475015	5474792	5474844	1	3L	FBgn0238727	5446294	5481072	Dyak\GE21470	1972	107	50973	No_or_no_constitutive_exon
GCTGTATGCACTTCGTATCACATTGCAGTTGGCTTTTGTCGGTGGGTAAGGT	6468992	6469048	6468942	6468994	1	3L	FBgn0238776	6467995	6469762	Dyak\GE21519	1972	107	50973	No_or_no_constitutive_exon
AAAGTAAGTGCTACTGAACTTAACATACACTTTCTTACAAATGCGGGCAGAT	8093212	8093642	8093162	8093214	1	3L	FBgn0238877	8092981	8094644	Dyak\GE21625	1972	107	50973	No_or_no_constitutive_exon
TACCGTGTTTAACTCTACCACTCTTTCCCACTTCCGTTCTGGGCGAAAAGGC	11189095	11189347	11189045	11189097	1	3L	FBgn0239039	11156650	11193830	Dyak\GE21794	1972	107	50973	Yes
CGGCTACGGTTGAGGCGGGGTGAAGGGGTGAAGCGGGGCAGCGTCAAGAGCA	12267344	12267349	12267399	12267347	-1	3L	FBgn0276291	12264246	12277605	Dyak\GE28136	1972	107	50973	No_or_no_constitutive_exon
CAATTGGTATTTCCGAATCCTCGTTTTTCGCATCCTCTGGGGAACCGCAGTG	12419110	12419158	12419208	12419156	-1	3L	FBgn0237450	12416567	12439875	Dyak\GE20127	1972	107	50973	No_or_no_constitutive_exon
ATACAATTTAATTAATAAGTAACTTAACCTCTTAATTCCTGGGAATATAGAT	13255630	13256340	13255580	13255632	1	3L	FBgn0239191	13254039	13256340	Dyak\GE21956	1972	107	50973	No_or_no_constitutive_exon
CGCCTCTTCTAATTTTTCAAACTTTAAATTGTTTTCTTTTCGGGCAGCAGAC	14762824	14763412	14762774	14762826	1	3L	FBgn0239258	14755227	14828074	Dyak\GE22026	1972	107	50973	No_or_no_constitutive_exon
CGGCGATTCATAAATCACGCTAATTGCCAATTTTTGGTGGGCGGATGCAGGT	15201303	15201711	15201253	15201305	1	3L	FBgn0239283	15200018	15202836	Dyak\GE22051	1972	107	50973	No_or_no_constitutive_exon
ACCCAAACACGCGCAAACTCAAAAACAAAAATAACACTGGGAAAACATAGCT	17293487	17293610	17293660	17293608	-1	3L	FBgn0237204	17292928	17295038	Dyak\GE19874	1972	107	50973	Yes
TACAAACGCTACTTGGCTCTTTAATAAGGACTTGCTGATTTCAGGGTAAGGA	18107185	18107724	18107135	18107187	1	3L	FBgn0239479	18105522	18107724	Dyak\GE22254	1972	107	50973	No_or_no_constitutive_exon
TACAAACGCTACTTGGCTCTTTAATAAGGACTTGCTGATTTCAGGGTAAGGA	18126826	18127365	18127415	18127363	-1	3L	FBgn0237161	18126826	18129028	Dyak\GE19830	1972	107	50973	No_or_no_constitutive_exon
CCAACAAAAAATACCCGAAATGCAAAAATAATGCCCCTAGGGAACTACAGCT	18468925	18469012	18469062	18469010	-1	3L	FBgn0237139	18454869	18499837	Dyak\GE19806	1972	107	50973	No_or_no_constitutive_exon
GGTTTTGAACTGCCTCTTTGCAACTAATAAACTAATCTCTGGGAATATAGGT	1723358	1723470	1723520	1723468	-1	3R	FBgn0242357	1722258	1736173	Dyak\GE25275	1972	107	50973	No_or_no_constitutive_exon
AATTCTTAGCATAAAAAAAGTTACAGGAAATGATTGCTTTGGGAGTTCAGCG	2213985	2214124	2214174	2214122	-1	3R	FBgn0242326	2212236	2214331	Dyak\GE25243	1972	107	50973	No_or_no_constitutive_exon
CAATAGTCCTTATAACTTAATTCCATTTCTCGCATCGGTCCGGGTAACAGCG	4930249	4930732	4930782	4930730	-1	3R	FBgn0242168	4928219	4931923	Dyak\GE25080	1972	107	50973	No_or_no_constitutive_exon
CTAGGTTGTTTGTAGGTCAAGACTGTATGCTTTAACCAATGGGGACACAGTT	7488230	7488492	7488542	7488490	-1	3R	FBgn0241986	7488230	7492343	Dyak\GE24889	1972	107	50973	No_or_no_constitutive_exon
TTGCCCACTATCGCTGTAATTGATGAGACCGCCTCTTTGCCGGGTAACAGTG	9440165	9440312	9440362	9440310	-1	3R	FBgn0241867	9438482	9440641	Dyak\GE24764	1972	107	50973	Yes
TCGATGGGCATGGGTATGAGTATGGATATGGCTATGGGTATGGGTATGAGTA	10382884	10383215	10383265	10383213	-1	3R	FBgn0276088	10382884	10383557	Dyak\GE27933	1972	107	50973	No_or_no_constitutive_exon
TGCTCTGCGACGGGGGATTGAGGAACGGGGATTGGGGAGTGGGGATTGAGGA	10516962	10517037	10516912	10516964	1	3R	FBgn0277294	10516871	10522057	Dyak\GE29139	1972	107	50973	No_or_no_constitutive_exon
ATCTGGCCCATGGGCACGGGCGGCAAACTTTTTGCAATATGGGGGAGAAGGT	12784746	12785044	12784696	12784748	1	3R	FBgn0243246	12781396	12786579	Dyak\GE26213	1972	107	50973	No_or_no_constitutive_exon
TTGCAACGCAAGCCGTAAGCGGTTGCACCTCGAACCGGGCCACAATGGAGCT	14430905	14431097	14431147	14431095	-1	3R	FBgn0241495	14424857	14433434	Dyak\GE24374	1972	107	50973	No_or_no_constitutive_exon
TAAGCTAGTTCAACAAAAAATTTCATATTTTGACTCTGATAACCGGGAAGAC	16376373	16376450	16376323	16376375	1	3R	FBgn0276228	16375864	16376450	Dyak\GE28073	1972	107	50973	No_or_no_constitutive_exon
CGTCGAAACCGATCTCTTGTCTTGTCTTGTCTCTTCTTCCACGGGATTAGGG	16716265	16716492	16716542	16716490	-1	3R	FBgn0241337	16715082	16717666	Dyak\GE24206	1972	107	50973	No_or_no_constitutive_exon
TGATATTTCGTTCTCTTTTCACCTTCATTTAATCCTTTCCACTGGGACAGGA	17370276	17374201	17374251	17374199	-1	3R	FBgn0241293	17369574	17377927	Dyak\GE24161	1972	107	50973	No_or_no_constitutive_exon
CTAATATGTTCCCTACTTTTGCATCTGTGTGTGTTTGTGTGCGGGCGAAGAA	17453348	17453683	17453298	17453350	1	3R	FBgn0228033	17453016	17457792	Dyak\GE10153	1972	107	50973	No_or_no_constitutive_exon
TATGTATATTTGGCAGCTTCTTAAATGATTACTCTTGGGGTATTAAAAAGTT	17603603	17603774	17603553	17603605	1	3R	FBgn0228050	17603232	17605014	Dyak\GE10172	1972	107	50973	No_or_no_constitutive_exon
TATGAATGTTGTCTCATAGGAGTTGGCTTAAACTTGATAAGGGATTGCAGGG	18531278	18531685	18531228	18531280	1	3R	FBgn0228123	18531071	18533800	Dyak\GE10250	1972	107	50973	No_or_no_constitutive_exon
ATTCAAAGATAACCCGTAACTCGATACCTGTAACCCACTTGGGCACACAGCC	19144211	19144582	19144161	19144213	1	3R	FBgn0228176	19140628	19157960	Dyak\GE10306	1972	107	50973	Yes
CGCAGGCAACCCATATCTCATGACTCACTAAATTCCCTTTTAATGGGCAGGT	19809467	19809656	19809706	19809654	-1	3R	FBgn0241126	19806662	19810549	Dyak\GE23984	1972	107	50973	No_or_no_constitutive_exon
GCAGAAGCTTAGATGGATTACATTTGATATTTTCTATTTTGGGATCACAGAC	20111775	20113137	20111725	20111777	1	3R	FBgn0228237	20111243	20113137	Dyak\GE10371	1972	107	50973	No_or_no_constitutive_exon
CCAGGTACAGACTGTCAACGCTAATTCATCGTCTTTCATTTGGGTTAAAGGT	20974490	20974956	20975006	20974954	-1	3R	FBgn0068109	20974490	20975143	Dyak\Obp99a	1972	107	50973	No_or_no_constitutive_exon
GTGTTCCACCTCCATCTGTTTGTGGTTTTGAACTGGTTTTTCGGGAGTAGTA	21971018	21971160	21971210	21971158	-1	3R	FBgn0240952	21968777	21989302	Dyak\GE23797	1972	107	50973	No_or_no_constitutive_exon
TTGCCAAGGTTGCCTGCTGCTAAGCTGAAACTCTCGTTTTGGGTAAACAGCC	23369396	23369563	23369346	23369398	1	3R	FBgn0228421	23343980	23373397	Dyak\GE10565	1972	107	50973	No_or_no_constitutive_exon
GGGTCTTATGGTCTTTAATTCGCAACCTAATCAATTGGGATAAATATAAGCT	26372905	26373034	26373084	26373032	-1	3R	FBgn0240650	26365524	26385201	Dyak\GE23470	1972	107	50973	No_or_no_constitutive_exon
CCACTCTTTCTTTCTATCTCTCTCTCTTCGTTTCTGTGCGGGATCGATAGGC	26932013	26932680	26932730	26932678	-1	3R	FBgn0068125	26932013	26933895	Dyak\Mlc2	1972	107	50973	No_or_no_constitutive_exon
AGTTGTCCCTTGCAATTTGTGATCTCATGTTTTCATAACTTGGGCAGCAGCC	28574269	28574341	28574219	28574271	1	3R	FBgn0228799	28572941	28608947	Dyak\GE10970	1972	107	50973	No_or_no_constitutive_exon
AATGTAGTACTACTATATTAAATAAATTATTGTTTATTGGGTGGATGTAGCG	961591	961916	961966	961914	-1	4	FBgn0232103	954676	995947	Dyak\GE14499	1972	107	50973	No_or_no_constitutive_exon
GCACCGCTTTGTACTTATGCTGATCTGAACCACGACTCCAATTGGGGCAGAT	1290210	1290804	1290854	1290802	-1	X	FBgn0234039	1282251	1302530	Dyak\GE16522	1972	107	50973	No_or_no_constitutive_exon
ACCCCGCTCTCTCTTTGCAAACCCAAAACCCAATCATAATGGGATCGCAGGT	1282251	1285359	1285409	1285357	-1	X	FBgn0234039	1282251	1302530	Dyak\GE16522	1972	107	50973	No_or_no_constitutive_exon
CCGATGATGATCTTAAAAATAATTCCATATAATACAATCTAATTGGGCAGGC	2457900	2458408	2457850	2457902	1	X	FBgn0234253	2457733	2459992	Dyak\GE16759	1972	107	50973	No_or_no_constitutive_exon
TAGCAAGAAAGCAAGCAGTTCATGATGTGATTTCCTTTTGGGGTGGTCAGGA	2741204	2741365	2741415	2741363	-1	X	FBgn0233961	2737162	2759586	Dyak\GE16435	1972	107	50973	No_or_no_constitutive_exon
TTAAGTAAACTTATGTAAATTAATGTTTAATACTTGTATTGGGCACACAGCT	2791597	2791750	2791800	2791748	-1	X	FBgn0233956	2790874	2814872	Dyak\GE16430	1972	107	50973	No_or_no_constitutive_exon
TTTTTATATGTGCATTTTTTGTTTCTGTGATTTGTGTGCGGGTGACGCAGCT	5531976	5534458	5534508	5534456	-1	X	FBgn0233823	5531976	5534865	Dyak\GE16287	1972	107	50973	No_or_no_constitutive_exon
AAATATCGATGTCTATTTTCTCCTGCTTCGCTTCTCTTGTGGGAATGCAGCC	5951158	5951272	5951108	5951160	1	X	FBgn0234430	5905440	5980816	Dyak\GE16942	1972	107	50973	No_or_no_constitutive_exon
AGACTAACCACAGTGAATTGCCTCTTTCTCCCTTTCGCCCTGGGAAACAGTT	7290132	7290454	7290082	7290134	1	X	FBgn0234528	7284557	7292915	Dyak\GE17044	1972	107	50973	No_or_no_constitutive_exon
CCATTTCATATTATTTTTATTTTTATTTCTTTTTCGGGATGGGTGGTCAGCA	7339132	7339204	7339254	7339202	-1	X	FBgn0233715	7331334	7353742	Dyak\GE16172	1972	107	50973	No_or_no_constitutive_exon
AAATTCCAAATGAGGCAACTCAAACTAATCACTGTCCATGGGAATTGCAGGT	7581738	7581874	7581688	7581740	1	X	FBgn0234558	7577901	7582235	Dyak\GE17075	1972	107	50973	No_or_no_constitutive_exon
AACAACAACAACTACAACAAATCGTATATCTCCAACAACAACATGGGCAGGC	9181962	9181995	9181912	9181964	1	X	FBgn0234646	9174914	9198858	Dyak\GE17167	1972	107	50973	No_or_no_constitutive_exon
GAAATTTCTATCTAAATTCCTTAAATAATCAACATTTTTGGGTAATATAGAC	10007888	10007971	10007838	10007890	1	X	FBgn0234715	10006674	10009311	Dyak\GE17237	1972	107	50973	No_or_no_constitutive_exon
CCGTGTTCGATACAGCGTTCTGACCATATCCGACGGACAAGGGCGATGAGTA	11021261	11022571	11021211	11021263	1	X	FBgn0234783	10984317	11022571	Dyak\GE17310	1972	107	50973	No_or_no_constitutive_exon
CTGCAACCGCCATTTGGAATCCATTTGCGGATGAAATCCTGGCTGGGCAGAA	11915200	11915748	11915798	11915746	-1	X	FBgn0233411	11912652	11921229	Dyak\GE15848	1972	107	50973	No_or_no_constitutive_exon
ATACACTCGTACCACACACTTGAAACCGAAACGAATCCGGGAATCGGCAGGC	11914751	11914965	11915015	11914963	-1	X	FBgn0233411	11912652	11921229	Dyak\GE15848	1972	107	50973	No_or_no_constitutive_exon
AAAGATTCTCGTTACTAATATCTTCTAATATCTACCCATTGAATGGGCAGCA	12363100	12363242	12363050	12363102	1	X	FBgn0234889	12351361	12364952	Dyak\GE17422	1972	107	50973	No_or_no_constitutive_exon
TACAAATACTGGATGACTTAAAGTCGAATGCTTTTCCGCTGGGCATCAAGGA	12968402	12968635	12968352	12968404	1	X	FBgn0234921	12964855	12972679	Dyak\GE17455	1972	107	50973	No_or_no_constitutive_exon
TCTAAATTTCTCTCCCCATTTCTCCGCAATGCCAACGAAATTGGGAACAGAA	13585312	13585445	13585495	13585443	-1	X	FBgn0233303	13585312	13600499	Dyak\GE15736	1972	107	50973	No_or_no_constitutive_exon
TTAGAGCGACGAATGTGCCAACAAGTAAATCAACTTACTGGGGAATTAAGTC	14692351	14692917	14692301	14692353	1	X	FBgn0235020	14671171	14692917	Dyak\GE17563	1972	107	50973	No_or_no_constitutive_exon
CTTTCTTTTTTTTTTTTGTTTTTTTCATATATTCTTTCCGGGTGGCGCAGCA	14729802	14729996	14729752	14729804	1	X	FBgn0235026	14713639	14733853	Dyak\GE17569	1972	107	50973	No_or_no_constitutive_exon
TCATCTTTTCACCCTCTCCTCATTTAACATCAAAAAAAATGGGGCTACAGGT	15031135	15031457	15031085	15031137	1	X	FBgn0235053	15027087	15033201	Dyak\GE17598	1972	107	50973	No_or_no_constitutive_exon
GCCTTCGTCCTCGGTTTTTTGTTTGCCACTCGCGGTGTCGACGGGATCAGGT	15090385	15090946	15090996	15090944	-1	X	FBgn0233230	15087245	15096579	Dyak\GE15660	1972	107	50973	No_or_no_constitutive_exon
CGGGATTGGGATAGGAATAGGTATGGGGAAAGGGATAGGGATAGAGATAGAA	16406353	16406767	16406303	16406355	1	X	FBgn0235142	16405827	16407322	Dyak\GE17695	1972	107	50973	No_or_no_constitutive_exon
AATCCGAAATCCGTAATCCTTGAACCTAATCGAATTTCCCGCGGGCGAAGAG	20253467	20253662	20253712	20253660	-1	X	FBgn0232894	20247685	20328440	Dyak\GE15311	1972	107	50973	No_or_no_constitutive_exon
GATTTTTCTAAATTTTCTTTTTATCTTTTACCTTTTTGGCCGGGAAACAGGT	20473982	20474153	20474203	20474151	-1	X	FBgn0232882	20472790	20507524	Dyak\GE15296	1972	107	50973	Yes
AGACGGCAGGCGAAAGTAGTGGAGCAAATCCCGGCCCAAGCCGTGGGAAGCC	359398	359909	359348	359400	1	v2_chr2h_random_004	FBgn0276677	359174	378249	Dyak\GE28522	1972	107	50973	No_or_no_constitutive_exon
TAACCCCTCAAACTTACGTTTAATTTAACTCATTCTATTTTGGGCGACAGAT	49846	50004	50054	50002	-1	v2_chr3L_random_067	FBgn0240065	49096	59992	Dyak\GE22861	1972	107	50973	No_or_no_constitutive_exon
CCAATCCCCATTTAAAAAAAATTGAGACGAAGAGCTGGTGGGAACAAAAGTT	43290	43488	43538	43486	-1	v2_chrUn_507	FBgn0275737	41944	44866	Dyak\GE27582	1972	107	50973	No_or_no_constitutive_exon
GTATTGCAAATACGATAGACATTATCTTCTTTTTTTTTACTTGAAGGGAGAC	6376	6528	6578	6526	-1	v2_chr3L_random_062	FBgn0240090	6376	7022	Dyak\GE22887	1972	107	50973	No_or_no_constitutive_exon
GTATTGCAAATACGATAGACATTATCTTCTTTTTTTTTACTTGAAGGGAGAC	2176	2328	2378	2326	-1	v2_chr3L_random_124	FBgn0240012	2176	2822	Dyak\GE22807	1972	107	50973	No_or_no_constitutive_exon
TAACCCCTCAAACTTACGTTTAATTTAACTCATTCTATTTTGGGCGACAGAT	11688	11846	11896	11844	-1	v2_chr3L_random_068	FBgn0240061	10931	12538	Dyak\GE22857	1972	107	50973	No_or_no_constitutive_exon
