# Supplementary material for: Widespread Separation of the Polypyrimidine Tract From 3′ AG by G Tracts in Association With Alternative Exons in Metazoa and Plants
Source: Front Genet. 2019 Jan 14;9:741. doi: 10.3389/fgene.2018.00741 (PMC6339879; doi:10.3389/fgene.2018.00741)
Supplement: DATA FILE S2 — Sequences of REPAG 3′ SS from each species of metazoa, plants and protists. [file Data_Sheet_2.zip › Supplementary data 2/Metazoa_Release91_anolis_carolinensis.txt]

REPA_GGG_Sequence	Exon_Start	Exon_End	Pos_-50	Pos_+2	Strand	Chromosome	GeneID	Gene_Start	Gene_End	Gene_Name	Number_of_REPAs	Number_of_REPAs_has_GGG	Number_of_Intron(Intra_genic_Region)	Upstream_Constitutive_Exon
CCAAAAATCTCTTGGGGGTAAGTTTGACACATCTCACGGGAGCATTAAAGCA	5996170	5996215	5996120	5996172	1	1	ENSACAG00000010785.2	5946651	5996215	PPP1R13B	3504	471	163962	No_or_no_constitutive_exon
TCTTCTTCCTCTTCTTCTTCTTCTTCTTCTTCTATCACTTGGGTGTACAGAA	8445156	8445291	8445106	8445158	1	1	ENSACAG00000031521.1	8441792	8445291	None	3504	471	163962	No_or_no_constitutive_exon
CTGTCAACTTTCTTGCATATTTTCTTCTCTTGCTTCTAATATATGGGAAGTC	20916007	20916095	20916145	20916093	-1	1	ENSACAG00000017142.3	20884566	20920212	TMEM63C	3504	471	163962	Yes
GGGTTGCAGGTTCAAGTCTGCTAAGAAGCAGCGACTGTCCCGCTGGGAAGGA	21829621	21829767	21829817	21829765	-1	1	ENSACAG00000017060.3	21799055	21830281	GPATCH2L	3504	471	163962	No_or_no_constitutive_exon
TCTTTCTCTCTCTCTTCCTTTCTTTCTCCGGTTCCCGGGGCGGAGGGAAGTT	26606228	26606447	26606178	26606230	1	1	ENSACAG00000015972.3	26601805	26737243	PRKD1	3504	471	163962	No_or_no_constitutive_exon
CAGCAGCAACGAATTCAAATTTTCATTCTATTTCTATTTTGGGATTACAGAT	29588575	29588597	29588647	29588595	-1	1	ENSACAG00000031906.1	29575889	29617737	None	3504	471	163962	No_or_no_constitutive_exon
CTTCCCCCTCTTTTCTTGTGTTTTCTTTCTTTCTTCCTGATGGGGAGTAGGA	37516057	37516530	37516580	37516528	-1	1	ENSACAG00000004901.3	37516057	37564958	MAP3K9	3504	471	163962	No_or_no_constitutive_exon
TTTGCATTTCTTTTGTGTGTGTAAGATTTTTCTTTTCTTTGGGAATGCAGGA	40216592	40216815	40216542	40216594	1	1	ENSACAG00000028594.1	40207493	40227584	None	3504	471	163962	No_or_no_constitutive_exon
CTTCTATTGTATGTATTAATCTGTTTGTTTTTGCATTTTGGGGGGTCTAGTT	61415439	61415552	61415389	61415441	1	1	ENSACAG00000002670.3	61396128	61444787	QSER1	3504	471	163962	No_or_no_constitutive_exon
GAGTAACCATCACACCTTATTTACATGTGCCTCCTTTTCCTTGGGAGCAGGG	73643126	73643181	73643231	73643179	-1	1	ENSACAG00000015413.3	73621061	73658963	None	3504	471	163962	No_or_no_constitutive_exon
GTCCTCAACGAGGACAACTTTGAAACAGCATCACAATGGGTTAATGGAAGCA	77053258	77053553	77053208	77053260	1	1	ENSACAG00000017474.2	77052806	77053553	None	3504	471	163962	No_or_no_constitutive_exon
TGTGTGTTTCCATAAGATAATCAGTCTCTTTCATTATGTTTTGGGGGCAGGA	77208906	77209001	77209051	77208999	-1	1	ENSACAG00000017513.3	77195333	77229580	RIC8A	3504	471	163962	No_or_no_constitutive_exon
AGGTGAAAGGGTGATGATGGATGTGGAGGAGATGGGGGATAGTGTGATAGAT	92175984	92176338	92175934	92175986	1	1	ENSACAG00000007585.3	92168757	92189692	TNKS1BP1	3504	471	163962	No_or_no_constitutive_exon
TCTACAACAAAACGCTCTGTGCCAACAGGAGAGCGAACAAAGGGTTGCAGGC	92856568	92856650	92856518	92856570	1	1	ENSACAG00000007983.3	92824511	92856785	SSH3	3504	471	163962	No_or_no_constitutive_exon
TAAATTAATGAATCAATTACTTTATTTTTGATTTTTCACTTATGTGGGAGGC	93506736	93506793	93506843	93506791	-1	1	ENSACAG00000008728.3	93468359	93510336	None	3504	471	163962	Yes
GTAACAGCTTATCCAGCTATCTTGTTTGTTGTGTTTTTGTGGGAGTGTAGGA	113194314	113194449	113194264	113194316	1	1	ENSACAG00000010788.3	113141562	113343720	UNC80	3504	471	163962	No_or_no_constitutive_exon
TTTCTGCCTATACTTCTCTTCTTCCCTTTCATAAAATGTGGGATTTGAAGGA	113208538	113208670	113208488	113208540	1	1	ENSACAG00000010788.3	113141562	113343720	UNC80	3504	471	163962	No_or_no_constitutive_exon
CTTCTTTTTCTCATCTCTGTTTGATGCATTCTTTGGGTATATGTGGGCAGCC	117439187	117439265	117439315	117439263	-1	1	ENSACAG00000015939.3	117397545	117547152	LRRFIP1	3504	471	163962	No_or_no_constitutive_exon
GCACGCTCCAAACCCGCCGGCTTCCTCTAGTACTTCGCGGGGCGTGGAAGTG	120890463	120890673	120890723	120890671	-1	1	ENSACAG00000005818.3	120890309	120905192	None	3504	471	163962	No_or_no_constitutive_exon
CGGGCCCTTTTCTCCCCCCTCCCATTCCTTTTCCCCCCGGGAACGGGCAGGA	134833237	134833343	134833393	134833341	-1	1	ENSACAG00000002255.3	134818213	134836982	LAMP5	3504	471	163962	No_or_no_constitutive_exon
TAAAGAGACATTGATTGGTTTATTTTTGTTGTTGTTTTAATGGGGAGCAGGC	134880836	134880902	134880952	134880900	-1	1	ENSACAG00000002271.3	134861936	135024034	PLCB4	3504	471	163962	No_or_no_constitutive_exon
AATCGATGAAATATAACTATGTAATATATATTTTTTAAAAATTAGGGTAGAA	139916054	139916154	139916004	139916056	1	1	ENSACAG00000012330.3	139915688	139939468	None	3504	471	163962	No_or_no_constitutive_exon
TTTATCCAACTCATGTAGATCTTTTTTTCTCTTCCACATCCTGAGGGCAGGT	140588697	140588878	140588928	140588876	-1	1	ENSACAG00000011365.3	140532568	140964074	KLHL29	3504	471	163962	No_or_no_constitutive_exon
TTCTACCACTGTACCAAGTTTGAAGAAGATCACTCAAAAAATGAGGGCAGGA	141252531	141252593	141252481	141252533	1	1	ENSACAG00000011358.2	141249940	141252593	None	3504	471	163962	No_or_no_constitutive_exon
TGTAATGAATGGCTTGTTTTCTCTCTTTTTCCCCCCGGTGGGGTTAACAGAG	144611303	144611455	144611253	144611305	1	1	ENSACAG00000010861.3	144564423	144751417	NBAS	3504	471	163962	No_or_no_constitutive_exon
AGATGCCTCCCCTTTCTTTCTGTAAACCCCATCTTTCTTTTTGGGGACAGGT	155856916	155857070	155857120	155857068	-1	1	ENSACAG00000010692.3	155809826	155867934	APOB	3504	471	163962	Yes
GTCCTCAACGAGGACAACTTTGAAACAGCATCACAATGGGTTAATGGAAGCA	158806155	158806450	158806500	158806448	-1	1	ENSACAG00000005197.2	158806155	158806635	None	3504	471	163962	No_or_no_constitutive_exon
CTAAAGGGTATTGGCTTAACATTGGAACAAGCTTTGCAGTTCTGGGAAAGCG	163077693	163077729	163077643	163077695	1	1	ENSACAG00000006682.2	163009849	163102028	PRIM2	3504	471	163962	No_or_no_constitutive_exon
GTCCTCAACGAGGACAACTTTGAAACAGCATCACAATGGGTTAATGGAAGCA	165645171	165645466	165645516	165645464	-1	1	ENSACAG00000026914.1	165645171	165645918	None	3504	471	163962	No_or_no_constitutive_exon
ACAGCATCGGAGCCCTACCTAATTGAGGGGTTCTTTGGGATGTGGGTAAGGG	171613138	171613290	171613340	171613288	-1	1	ENSACAG00000024267.1	171613138	171643310	PRDM13	3504	471	163962	No_or_no_constitutive_exon
ACACTCCTGTTGGAAAAGAACAAGTTCCTAACTCACAGGGATGCATGAAGGA	174635784	174635944	174635994	174635942	-1	1	ENSACAG00000014391.3	174629046	174657334	CASP8AP2	3504	471	163962	No_or_no_constitutive_exon
CATACTCATAGTTTTTTGTTGTTGTTGTTCCCTACTTTCGTGGGGACTAGGA	174776776	174776972	174776726	174776778	1	1	ENSACAG00000014404.3	174677044	174809187	MDN1	3504	471	163962	No_or_no_constitutive_exon
GTCCTCAACGAGGACAACTTTGAAACAGCATCACAATGGGTTAATGGAAGCA	174928142	174928437	174928487	174928435	-1	1	ENSACAG00000014502.2	174928142	174928619	None	3504	471	163962	No_or_no_constitutive_exon
GTCCTCAACGAGGACAACTTTGAAACAGCATCACAATGGGTTAATGGAAGCA	182814317	182814612	182814267	182814319	1	1	ENSACAG00000025655.1	182814135	182814612	None	3504	471	163962	No_or_no_constitutive_exon
GGATGGAGGATGCCAGGATATTTAATCGATTGTTCTTGTTGGGATGCTAGGA	191078978	191079117	191078928	191078980	1	1	ENSACAG00000006214.2	191075583	191083440	None	3504	471	163962	No_or_no_constitutive_exon
TTCTTTTGCATCATTAGTCACATTAGTGTCTTTTCCCCCTGGGAGTTTAGTG	193230176	193230295	193230126	193230178	1	1	ENSACAG00000014946.3	193215506	193271675	None	3504	471	163962	No_or_no_constitutive_exon
GTCCTCAACGAGGACAACTTTGAAACAGCATCACAATGGGTTAATGGAAGCA	194588586	194588881	194588931	194588879	-1	1	ENSACAG00000025452.1	194588586	194589066	None	3504	471	163962	No_or_no_constitutive_exon
CTTTATCAAGGAGACTAGACTAACATGTTGCCTACCTTTTTGGGGTCAAGGT	196384538	196384682	196384488	196384540	1	1	ENSACAG00000013876.3	196340228	196436376	SLC4A7	3504	471	163962	No_or_no_constitutive_exon
GGTTTTTTATCTGTATCCCTTTGTTCTGTTGGGTCTGTGGGGGAATGAAGGC	197201189	197201246	197201139	197201191	1	1	ENSACAG00000003932.3	197159025	197216138	CEP162	3504	471	163962	No_or_no_constitutive_exon
TCCTTCTAACATTTGTTAATACAGTAGTGCATTTGTCTGTTGGGGGACAGGT	205679936	205680001	205680051	205679999	-1	1	ENSACAG00000011246.3	205678969	205705639	PFKFB1	3504	471	163962	No_or_no_constitutive_exon
GTCCTCAACGAGGACAACTTTGAAACAGCATCACAATGGGTTAATGGAAGCA	216513609	216513904	216513954	216513902	-1	1	ENSACAG00000023823.1	216513609	216514086	None	3504	471	163962	No_or_no_constitutive_exon
GATCTCAAATTGTTGTCATTAATCGGTCTATTCATCTTTTGGGAACACAGGT	222338884	222339061	222338834	222338886	1	1	ENSACAG00000001285.3	222338189	222366674	URB2	3504	471	163962	No_or_no_constitutive_exon
TTAAGTGGCTTTTCCTCTCCTTTGCCTCCCTCTTCCTTCCTGGGTTGGAGCA	223341726	223342018	223341676	223341728	1	1	ENSACAG00000002704.3	223340446	223356751	DLL1	3504	471	163962	No_or_no_constitutive_exon
TTGTGCTGAAGAAAAAGCTAACCTAATTGTCTTTCCTGGGGGAAAAACAGAT	229679625	229679796	229679575	229679627	1	1	ENSACAG00000028328.1	229525603	229707508	zfand3	3504	471	163962	No_or_no_constitutive_exon
TGCTTTCTATGATTTGAAATAATTGCTGTTTTGCCTTTTTTGTGGGAAAGCT	232764289	232764337	232764387	232764335	-1	1	ENSACAG00000008116.3	232744806	232782615	VIT	3504	471	163962	No_or_no_constitutive_exon
AGTACAGCTGTGGTGATTTTGCTTCCCTTTCTGTTTCTGTTGTGGGATAGGA	239856575	239856807	239856857	239856805	-1	1	ENSACAG00000005904.3	239848810	239931076	PTPN14	3504	471	163962	No_or_no_constitutive_exon
GACTCATGGCCTTCTGTAATCTGTTTCTTTCTGTTTAACAAAATGGGCAGCT	243358084	243358183	243358233	243358181	-1	1	ENSACAG00000001769.3	243317689	243377573	RAB3GAP2	3504	471	163962	No_or_no_constitutive_exon
TATTTTGTCTGTCATGTCATTGCCATTATGTTGCTGGGGGGAAAATAAAGCA	244467295	244467367	244467245	244467297	1	1	ENSACAG00000002254.3	244423967	244469048	MIA3	3504	471	163962	No_or_no_constitutive_exon
TTAGTTGTGGTAATTTAACCTCCTCCTTCTCTTTTGCTTAATGGGAACAGAT	253741838	253741976	253742026	253741974	-1	1	ENSACAG00000000527.3	253739902	253745040	TMEM178A	3504	471	163962	No_or_no_constitutive_exon
TGTTAACTGATTAAATGCTTAGCTTTAATACCTGGTTTTTGGGTTAACAGGA	253885909	253886041	253885859	253885911	1	1	ENSACAG00000006237.2	253874066	253922378	SOS1	3504	471	163962	No_or_no_constitutive_exon
CTTTCCAATCTAATATTGAAATCTAATTTTTGTCTTCTTTTATGGGAAAGGT	5967642	5967788	5967838	5967786	-1	2	ENSACAG00000010913.3	5939492	5998221	NNT	3504	471	163962	No_or_no_constitutive_exon
TTGCCACCCAACACATGCAATCCCTTTTGGAAGTAGACTGTATGGGGCAGGT	12681923	12682151	12682201	12682149	-1	2	ENSACAG00000016641.3	12623596	12683358	None	3504	471	163962	No_or_no_constitutive_exon
AGCAGGGTCCACCAGCAACAGCACATCGAGTGCGTGGTCTGCGGGGACAGTC	24823653	24823840	24823603	24823655	1	2	ENSACAG00000013324.2	24823129	24838409	NR2F1	3504	471	163962	No_or_no_constitutive_exon
CAATGACATATTTGTTACTAACTCTTAATGTTGGGGTGGGTGGGTAACAGGA	26634001	26634641	26634691	26634639	-1	2	ENSACAG00000011917.3	26634001	26689249	LIX1	3504	471	163962	No_or_no_constitutive_exon
GTCCTCAACGAGGACAACTTTGAAACAGCATCACAATGGGTTAATGGAAGCA	38784118	38784413	38784068	38784120	1	2	ENSACAG00000028048.1	38783936	38784413	None	3504	471	163962	No_or_no_constitutive_exon
CTGTGTCTGAACGGGCATGTCTGTGCATTTCTTGGTTACTACGGGAACAGAC	43591741	43591758	43591691	43591743	1	2	ENSACAG00000002262.3	43549047	43638452	TLE1	3504	471	163962	No_or_no_constitutive_exon
GTCCTCAACGAGGACAACTTTGAAACAGCATCACAATGGGTTAATGGAAGCA	46822076	46822371	46822421	46822369	-1	2	ENSACAG00000024218.1	46822076	46822823	None	3504	471	163962	No_or_no_constitutive_exon
CCCCAAACCCTTGTTCTATATGTCTCTTTTTTCCACTGGGGAAAAAATAGGG	48949517	48949658	48949467	48949519	1	2	ENSACAG00000008993.3	48833457	48991879	TRPM3	3504	471	163962	No_or_no_constitutive_exon
GAAACCTTTGATGAAATTAATCAATTTTCCCTTCATGATTTTGGGAACAGGT	50138410	50138581	50138360	50138412	1	2	ENSACAG00000001924.3	50038552	50145091	DOCK8	3504	471	163962	No_or_no_constitutive_exon
CATCCAGCACGAGTGGGCCCGCTTTGAGATGGAGCGCGCTCACTGGGGAGGT	57003213	57003234	57003163	57003215	1	2	ENSACAG00000014886.2	57002906	57051527	STRN3	3504	471	163962	No_or_no_constitutive_exon
CTTTAATACATTTTGAGATTCGTTTCTTTCCTTTCCCTGGGAATGGAAAGAT	64609133	64609212	64609083	64609135	1	2	ENSACAG00000010781.3	64605387	64623839	HAUS6	3504	471	163962	No_or_no_constitutive_exon
GTCCTCAACGAGGACAACTTTGAAACAGCATCACAATGGGTTAATGGAAGCA	65452772	65453067	65452722	65452774	1	2	ENSACAG00000025632.1	65452590	65453067	None	3504	471	163962	No_or_no_constitutive_exon
CTTTATTATTTTGATTTTTTATATTATAACATTTTCTTTTGGGCGAGTAGCT	69897863	69897942	69897813	69897865	1	2	ENSACAG00000006796.3	69894305	69898928	None	3504	471	163962	No_or_no_constitutive_exon
CGCTTCCTTACCCTGGTGCTGCTCCCCTTGGGGTGGGGGGGATGTAGCAGGT	79110245	79110367	79110417	79110365	-1	2	ENSACAG00000016839.3	79101679	79147392	PLPPR2	3504	471	163962	No_or_no_constitutive_exon
AATTAATTTGGAACATTTTTAACTTTAATAATTTTGGGTTGGGTCAACAGGA	82394774	82394845	82394724	82394776	1	2	ENSACAG00000017600.3	82311374	82394845	POSTN	3504	471	163962	No_or_no_constitutive_exon
TTTCTATCTTTTCTTTTTTCTTTCCCCCCCCAATTTTTGGGGAAACACAGGT	82667158	82667221	82667271	82667219	-1	2	ENSACAG00000028701.1	82618568	82682097	None	3504	471	163962	No_or_no_constitutive_exon
CGGATGGAGACTTTCAAAGTAAAAGAGATCTCTTGTTGTTGTTGGGACAGGA	86271894	86272050	86271844	86271896	1	2	ENSACAG00000007823.3	86265722	86278000	CDK20	3504	471	163962	No_or_no_constitutive_exon
TTGCTTGTACACTAAACATGTCTTAATACCTACATCTCTGGGGAGGGTAGGT	93274405	93274607	93274355	93274407	1	2	ENSACAG00000016465.3	93222425	93291002	TIMELESS	3504	471	163962	No_or_no_constitutive_exon
GTCCTCAACGAGGACAACTTTGAAACAGCATCACAATGGGTTAATGGAAGCA	93238970	93239265	93239315	93239263	-1	2	ENSACAG00000024972.1	93238970	93239717	None	3504	471	163962	No_or_no_constitutive_exon
ATTTATAACTGCAAAACCAATTTTAAAATCTTTTTTGGGAAACAAAATAGAT	94795446	94795681	94795396	94795448	1	2	ENSACAG00000008940.3	94694701	94811311	FMNL3	3504	471	163962	No_or_no_constitutive_exon
ATGTCTAGTTCTAACCAAAATATCCATGCTATCCATACCTTGGGTGACAGGT	95850617	95850826	95850567	95850619	1	2	ENSACAG00000026423.1	95849893	95858037	None	3504	471	163962	No_or_no_constitutive_exon
ATCGACGATTTAGAGAAGCAAGTGCTGTCTCGCATTAACAGCCTGGGAAGAA	100253064	100253161	100253014	100253066	1	2	ENSACAG00000015624.3	100252066	100258634	NPTX1	3504	471	163962	No_or_no_constitutive_exon
GGAGACTTCTGTGCAGCAGCCATTTAATTCTTTTTCTGTGGGATGTGCAGGC	100561322	100561526	100561272	100561324	1	2	ENSACAG00000015709.3	100552937	100564219	SGSH	3504	471	163962	No_or_no_constitutive_exon
CAGAGTGAACAGATGTGTTATAACCTCTTTCTTGTTATTGGGTGATATAGAT	100630886	100631007	100631057	100631005	-1	2	ENSACAG00000015957.2	100625476	100646935	CCDC40	3504	471	163962	No_or_no_constitutive_exon
TGACTTCCTACCCCTTTTCATTCCTGTTCCTTTTTTCCATGGGGAAACAGAT	103076189	103076341	103076139	103076191	1	2	ENSACAG00000017173.3	103064921	103088794	XAB2	3504	471	163962	No_or_no_constitutive_exon
GAGGATAGCTAGTTGACTGACATTGTACAATTTTCTTCTTGTTGGGATAGGT	103189063	103189248	103189298	103189246	-1	2	ENSACAG00000017220.3	103176115	103239023	NOTCH3	3504	471	163962	No_or_no_constitutive_exon
TGGGCAAAGCCTATGTGTAACTTCTATTTCTCTGTTTGGGGGGATTCAAGCA	103300479	103300565	103300615	103300563	-1	2	ENSACAG00000017263.3	103294417	103304723	EPHX3	3504	471	163962	No_or_no_constitutive_exon
AGACGTGTTTAAACTGGGCACTTACATTTTTTTTTGTTGGGGGGAAATAGCT	110989192	110989364	110989414	110989362	-1	2	ENSACAG00000016145.3	110976644	111026976	SEC14L1	3504	471	163962	No_or_no_constitutive_exon
GTTAAAAGAGCAGAAAGAGAGGGAGAAGGAAGAGGAGAGGAGGGAGAAAGGA	111654473	111654536	111654423	111654475	1	2	ENSACAG00000026731.2	111652956	111654536	None	3504	471	163962	No_or_no_constitutive_exon
TTTTTTTCAACCCAAACTTGAGGAACTGTTTGGGTCTTTGTTGGGGATAGGA	113395288	113395495	113395238	113395290	1	2	ENSACAG00000007621.3	113377655	113405539	FBF1	3504	471	163962	No_or_no_constitutive_exon
CAGGCATAGCCAAGTCTTTATCTTCGCTTTCTTTTCTTTGGGACATGCAGGC	113577607	113577865	113577915	113577863	-1	2	ENSACAG00000007303.3	113576456	113653673	UNK	3504	471	163962	No_or_no_constitutive_exon
TTATATTATGGAAAGGACATTAACGTTTGCAAGAGTATTAATGGGAAAAGAA	118718502	118718625	118718452	118718504	1	2	ENSACAG00000010699.2	118718176	118719168	None	3504	471	163962	No_or_no_constitutive_exon
TCATCTATGCTGAAATAGTTTTACCATTTTGTTTTCTTGGGGGAGAAAAGGT	122173572	122174362	122174412	122174360	-1	2	ENSACAG00000015737.3	122167163	122302129	PPARGC1B	3504	471	163962	No_or_no_constitutive_exon
TTCATAATTATTCTCATGGATTTCTTCCATATCGTCATTCTGGGAAGCAGGT	122796611	122796790	122796840	122796788	-1	2	ENSACAG00000015542.3	122791443	122879526	AFAP1L1	3504	471	163962	No_or_no_constitutive_exon
TCTATTTTATCTATAAGTCTGACTGGGATGATTTTTGTTTTGGGGGCCAGGT	127267675	127267913	127267625	127267677	1	2	ENSACAG00000022605.2	127206653	127277595	AFF4	3504	471	163962	No_or_no_constitutive_exon
GTCCTCAACGAGGACAACTTTGAAACAGCATCACAATGGGTTAATGGAAGCA	132576627	132576922	132576972	132576920	-1	2	ENSACAG00000026771.1	132576627	132577104	None	3504	471	163962	No_or_no_constitutive_exon
GTCCTCAACGAGGACAACTTTGAAACAGCATCACAATGGGTTAATGGAAGCA	133602486	133602781	133602436	133602488	1	2	ENSACAG00000024364.1	133602034	133602781	None	3504	471	163962	No_or_no_constitutive_exon
TCTTAAAATACAATCAGCTTTTTTCCTGCATGCTTCTTGGGGAAGAACAGTT	134648588	134648607	134648657	134648605	-1	2	ENSACAG00000000808.2	134648331	134699125	MFSD6	3504	471	163962	No_or_no_constitutive_exon
TAACCTTTCCTTTCCCATTGTCTCATTTTTTCATTCCCTTGGGACACTAGGC	138210766	138212918	138210716	138210768	1	2	ENSACAG00000010216.3	138143790	138212918	ANXA6	3504	471	163962	No_or_no_constitutive_exon
AGCAGTTACTCAGTTTTTAAATGCTGTTCCTGCTGTGGGACAGGGTACAGGA	139640618	139640854	139640904	139640852	-1	2	ENSACAG00000015661.3	139621413	139651876	HMGXB3	3504	471	163962	No_or_no_constitutive_exon
TCTCTTATATCTCTTTGCCCTCGTCTCTTTCTTGGTTTCTGGGAAAACAGCA	139922016	139922158	139921966	139922018	1	2	ENSACAG00000015792.3	139845483	139958547	FLT4	3504	471	163962	No_or_no_constitutive_exon
GTGATGTTAATATTACCCCCCTACTGGGGTTATTTGTCCTTGGGTTGAAGGG	140420364	140420503	140420314	140420366	1	2	ENSACAG00000016323.3	140417160	140425189	None	3504	471	163962	No_or_no_constitutive_exon
AAACAATATGCGGTTTTCCTGACTGCTGTCTCTCATTCTCTGTGGGACAGGC	145960530	145960655	145960705	145960653	-1	2	ENSACAG00000006326.3	145958442	145985116	SLC34A1	3504	471	163962	No_or_no_constitutive_exon
AGCCTTTGATAATGCATTGTCCTTTTAACTCTTCTCTTTTTGATGGGCAGGA	147098793	147098856	147098906	147098854	-1	2	ENSACAG00000007320.3	147030627	147101885	UBA7	3504	471	163962	No_or_no_constitutive_exon
ATTGATCCGACCTCCTTACCAATTCCCTGTTTCCTTCCTGGGGCTGACAGGA	151723353	151726809	151723303	151723355	1	2	ENSACAG00000007166.3	151606273	151726809	MAPKAPK3	3504	471	163962	No_or_no_constitutive_exon
TTCTGCCTGTTGAGCATTCTTCTGAAATAATTCTTCATTGGGATTGGCAGGG	152012182	152012281	152012132	152012184	1	2	ENSACAG00000007243.3	151825164	152070900	DOCK3	3504	471	163962	No_or_no_constitutive_exon
TGAAAACCAAAACTTTCAGGGAGGAATTTTGGGAAATGTAGTTTGGGAAGGT	154914387	154914431	154914481	154914429	-1	2	ENSACAG00000007481.3	154899993	154920263	NEK4	3504	471	163962	No_or_no_constitutive_exon
TAACCAGCCAGCAGCCTTCGCAATTAGACTTAATGGAGGCAAAGGGCAAGAT	163683879	163683903	163683829	163683881	1	2	ENSACAG00000002031.3	163592190	163687981	FLNB	3504	471	163962	No_or_no_constitutive_exon
CCCACCATCAACCTAAAGACTGAATTCAAGTACAGAGATGTATGGGACAGGT	166153031	166153058	166153108	166153056	-1	2	ENSACAG00000007435.3	166125656	166192804	PODXL2	3504	471	163962	No_or_no_constitutive_exon
GTCCTCAACGAGGACAACTTTGAAACAGCATCACAATGGGTTAATGGAAGCA	168030233	168030528	168030183	168030235	1	2	ENSACAG00000025307.1	168029781	168030528	None	3504	471	163962	No_or_no_constitutive_exon
GTCCTCAACGAGGACAACTTTGAAACAGCATCACAATGGGTTAATGGAAGCA	185642836	185643131	185643181	185643129	-1	2	ENSACAG00000024568.1	185642836	185643583	None	3504	471	163962	No_or_no_constitutive_exon
ATCTTCTAAAGCACATGTGACCCTAATTCTGCTTTGCTTTTTTGGGGAAGGT	187349053	187349154	187349003	187349055	1	2	ENSACAG00000011899.2	187338723	187350024	None	3504	471	163962	No_or_no_constitutive_exon
TTTTAATGGAGGTCTTGTCAGAACCTGGTTTCCACGGGCTCAGGAAGCAGTT	189384685	189384910	189384960	189384908	-1	2	ENSACAG00000011401.3	189358470	189469864	None	3504	471	163962	No_or_no_constitutive_exon
TGCACTGAGTGTGGAAAGAAAACCTGGAGTGGTCCTGGGCGAGGCTACAGTG	189606595	189606888	189606545	189606597	1	2	ENSACAG00000011147.2	189590422	189607922	None	3504	471	163962	No_or_no_constitutive_exon
TCTCTATGTATTATTAAGCCTCCTTTCCTGTTTTGTGGCTCTGGGGACAGGT	189735216	189735408	189735458	189735406	-1	2	ENSACAG00000010752.3	189705253	189925347	None	3504	471	163962	No_or_no_constitutive_exon
AGAAGTCAGAGAATGATGCCAATGTATTCTTTGTTTTTGTGGTGGGGCAGCA	190755017	190755258	190754967	190755019	1	2	ENSACAG00000010368.3	190718552	190783194	SETD5	3504	471	163962	No_or_no_constitutive_exon
CTCTGACGGAGAACTACCTGGGAGTGACCCTGATCCCACTGGGACTGTAGTA	191675453	191675490	191675540	191675488	-1	2	ENSACAG00000022179.1	191672198	191676371	None	3504	471	163962	No_or_no_constitutive_exon
GTATGTTCTCAAGTCGCTTCTGACACAATTAAAAAAAATTATATGGGCAGAA	193679065	193679071	193679121	193679069	-1	2	ENSACAG00000007391.2	193676708	193682086	None	3504	471	163962	No_or_no_constitutive_exon
GGAGAATATAAATGAATTTTGACCTCTGTGTGCTCTTTTTGGGGGGGAAGGT	194190721	194190839	194190889	194190837	-1	2	ENSACAG00000011746.3	194158691	194195623	SKIV2L	3504	471	163962	No_or_no_constitutive_exon
CATGAGATAGGCCTTAACAGAGATGGAGAAGGGAAAAAGTAAGTGGGCAGTA	196764213	196764242	196764292	196764240	-1	2	ENSACAG00000028022.2	196762677	196771010	None	3504	471	163962	No_or_no_constitutive_exon
AGAAGTGAAAGGCTCTATGAAAGAGGAGCATCCGGAAGACTGTGGGGCAGAC	197103680	197104235	197103630	197103682	1	2	ENSACAG00000008664.2	197100182	197116141	None	3504	471	163962	No_or_no_constitutive_exon
CAGTCCATATTCCAGGAAATAATGCCCAGCTGTTCACTGGAGGGAAGGAGAT	198851280	198851341	198851391	198851339	-1	2	ENSACAG00000012354.3	198816927	198859587	NOTCH4	3504	471	163962	No_or_no_constitutive_exon
AACACTGTGGCTTGTTAATGCAATATTTTTGATACTGGGATTCAAAAAAGAA	1648152	1648262	1648312	1648260	-1	3	ENSACAG00000004108.2	1646471	1660097	TTC14	3504	471	163962	No_or_no_constitutive_exon
GTCCTCAACGAGGACAACTTTGAAACAGCATCACAATGGGTTAATGGAAGCA	4307911	4308206	4307861	4307913	1	3	ENSACAG00000023774.1	4307459	4308206	None	3504	471	163962	No_or_no_constitutive_exon
CCTGGTATTTGAAACAAACCACCTAGATTGAATCTTCTGTATGGGTGCAGGT	9080256	9080613	9080206	9080258	1	3	ENSACAG00000017898.3	8959328	9101810	GOLIM4	3504	471	163962	No_or_no_constitutive_exon
TTCTTTTCCCTTTGCAAATCCACCTTCCTGTTGCAATGCATGATGGGCAGGC	17447236	17447272	17447322	17447270	-1	3	ENSACAG00000029116.1	17434931	17613436	MBNL1	3504	471	163962	No_or_no_constitutive_exon
CCCTTCTTGCCTTTGTCTTCTCTTGCCCTATTGTATACTGGGGCAAACAGGA	19965494	19965616	19965666	19965614	-1	3	ENSACAG00000031456.1	19962850	19974984	None	3504	471	163962	No_or_no_constitutive_exon
CTTCTTCTTCTTCTTCTTCTTCTTCTTCTTCTTCATTTTTGGGGGTTTAGGT	22687511	22687623	22687461	22687513	1	3	ENSACAG00000005699.3	22526472	22687623	DNER	3504	471	163962	No_or_no_constitutive_exon
TATTATAATGGCTTATGACATATCCAATGCTTGTATCTTTTGGGGGTTAGCA	31478475	31478590	31478425	31478477	1	3	ENSACAG00000009577.3	31462277	31489088	CEP63	3504	471	163962	No_or_no_constitutive_exon
TGCGCGACTATTGTAGAAATAACTGCCCTGTTGTCTCTATGGGTTGACAGAT	36417450	36417581	36417400	36417452	1	3	ENSACAG00000004982.3	36411430	36469479	UGGT1	3504	471	163962	No_or_no_constitutive_exon
CCTGTCTTCTGGCTTTCATCTCTTGTCTTTTCTCCTTGCTGCGGGAGTAGGA	39132837	39132861	39132911	39132859	-1	3	ENSACAG00000003048.3	39126778	39157069	ZFYVE27	3504	471	163962	No_or_no_constitutive_exon
CCCTGCGCTCACCTTTCCCGCTGCCTCCCTCAGCCGCGGCAGCGGGAAAGCG	40153844	40154153	40154203	40154151	-1	3	ENSACAG00000030909.1	40153844	40155224	None	3504	471	163962	No_or_no_constitutive_exon
GTCCTCAACGAGGACAACTTTGAAACAGCATCACAATGGGTTAATGGAAGCA	49184361	49184656	49184706	49184654	-1	3	ENSACAG00000024524.1	49184361	49184841	None	3504	471	163962	No_or_no_constitutive_exon
TGTCCTTGTCTGTCTTTCCCCCTCACCTTTTCTTTCTTCTGGGCTGGCAGTA	50784940	50785075	50785125	50785073	-1	3	ENSACAG00000008406.3	50680223	50877692	PALD1	3504	471	163962	No_or_no_constitutive_exon
GTCCTCAACGAGGACAACTTTGAAACAGCATCACAATGGGTTAATGGAAGCA	61169793	61170088	61170138	61170086	-1	3	ENSACAG00000024274.1	61169793	61170540	None	3504	471	163962	No_or_no_constitutive_exon
GTCCTCAACGAGGACAACTTTGAAACAGCATCACAATGGGTTAATGGAAGCA	78357195	78357490	78357540	78357488	-1	3	ENSACAG00000024504.1	78357195	78357672	None	3504	471	163962	No_or_no_constitutive_exon
GTCCTCAACGAGGACAACTTTGAAACAGCATCACAATGGGTTAATGGAAGCA	82233693	82233988	82234038	82233986	-1	3	ENSACAG00000027440.1	82233693	82234440	None	3504	471	163962	No_or_no_constitutive_exon
GCGGCGCGAGAGCCCCGACTGGCGGCGGCTGAGCGCGGTGGACGTGGGAGCG	85340155	85340373	85340423	85340371	-1	3	ENSACAG00000001944.2	85311599	85340479	DZIP1	3504	471	163962	No_or_no_constitutive_exon
GTCCTCAACGAGGACAACTTTGAAACAGCATCACAATGGGTTAATGGAAGCA	127088154	127088449	127088104	127088156	1	3	ENSACAG00000026317.1	127087702	127088449	None	3504	471	163962	No_or_no_constitutive_exon
GTCCTCAACGAGGACAACTTTGAAACAGCATCACAATGGGTTAATGGAAGCA	143623572	143623867	143623917	143623865	-1	3	ENSACAG00000022675.1	143623572	143624319	None	3504	471	163962	No_or_no_constitutive_exon
ATGCTTACTCTTTTCCAATTATGATTTTAACATTTTGAAATGGGTTAAAGAT	145299017	145299103	145298967	145299019	1	3	ENSACAG00000002817.3	145292595	145365794	URB1	3504	471	163962	No_or_no_constitutive_exon
AAAGAAGGAGGAGGAGGAGGAGGAGGAGGAGGAGGAGGAGGGGAAATCAGGA	146851676	146852250	146852300	146852248	-1	3	ENSACAG00000027834.1	146851414	146852752	None	3504	471	163962	No_or_no_constitutive_exon
GTCCTCAACGAGGACAACTTTGAAACAGCATCACAATGGGTTAATGGAAGCA	147127299	147127594	147127644	147127592	-1	3	ENSACAG00000027568.1	147127299	147127779	None	3504	471	163962	No_or_no_constitutive_exon
GTCCTCAACGAGGACAACTTTGAAACAGCATCACAATGGGTTAATGGAAGCA	147314749	147315044	147314699	147314751	1	3	ENSACAG00000025093.1	147314297	147315044	None	3504	471	163962	No_or_no_constitutive_exon
AAACTAAAAGTGCCACATATTGCATGTTAATTTGGATCAGTGGGATGCAGAA	154436218	154436245	154436295	154436243	-1	3	ENSACAG00000010500.3	154400130	154477727	USP25	3504	471	163962	No_or_no_constitutive_exon
GTCCTCAACGAGGACAACTTTGAAACAGCATCACAATGGGTTAATGGAAGCA	159238400	159238695	159238745	159238693	-1	3	ENSACAG00000021948.1	159238400	159239147	None	3504	471	163962	No_or_no_constitutive_exon
GAACAGACTCTGCGAGGAATGTAATATTTGGGGGGGGGGGAGTGTGCAAGGT	163228903	163229338	163228853	163228905	1	3	ENSACAG00000007283.2	163228797	163229911	None	3504	471	163962	No_or_no_constitutive_exon
TGATCCCACAGCCAAGTTTTTTATCTTTCTTCTAGGAAGGAGAGGGCTAGGA	163997249	163997432	163997199	163997251	1	3	ENSACAG00000009329.3	163953858	164003640	DCAF6	3504	471	163962	No_or_no_constitutive_exon
AAAAAGTTGCAGGGGACAAGAGAGGGAGAGACAAGGAGTCACTGGGACAGGA	164110111	164110135	164110185	164110133	-1	3	ENSACAG00000009182.2	164072677	164112095	None	3504	471	163962	No_or_no_constitutive_exon
TTGTCCTGAAATAAATAATGAGAATGTAATGTGGATTTTTATGTGGGCAGGT	176263928	176264043	176264093	176264041	-1	3	ENSACAG00000028147.2	176206603	176270420	None	3504	471	163962	No_or_no_constitutive_exon
AAGCAATCATTTGACTGATTGGTTCTCTTTCTTGGTTACTGGGCTAAAAGGT	176498123	176498276	176498326	176498274	-1	3	ENSACAG00000009940.3	176496608	176517308	CCDC191	3504	471	163962	No_or_no_constitutive_exon
GAGGTTGGCACATTGATTTTCAGACTGAACATACTCTATTTTGGGGATAGGT	182489924	182490051	182490101	182490049	-1	3	ENSACAG00000003942.3	182179824	182552431	None	3504	471	163962	No_or_no_constitutive_exon
ATGACAAACAGTATAAAATAATTATTATTACTAAAGTAGTTATAGGGTAGAT	192522595	192522619	192522669	192522617	-1	3	ENSACAG00000012816.3	192509230	192541685	CEP126	3504	471	163962	No_or_no_constitutive_exon
ATATGCATGTGTATTTTAAACAGCTTTTGTCTTTCTCTTTGGGGGGCAAGAC	192977559	192977690	192977509	192977561	1	3	ENSACAG00000013594.3	192841817	192983342	PGR	3504	471	163962	No_or_no_constitutive_exon
GTCCTCAACGAGGACAACTTTGAAACAGCATCACAATGGGTTAATGGAAGCA	194227258	194227553	194227603	194227551	-1	3	ENSACAG00000024003.1	194227258	194227735	None	3504	471	163962	No_or_no_constitutive_exon
AAAAGAAGCAAAGGGTACTTTCTTGTTCTTTTGTGTCTTGGGATTAAAAGGA	195600504	195600577	195600627	195600575	-1	3	ENSACAG00000032409.1	195600504	195610710	None	3504	471	163962	No_or_no_constitutive_exon
TCTAATCCAGTGTTATTGCATTATGTAATTGTTCTTCCGGGGAAAAACAGAA	200504137	200504161	200504087	200504139	1	3	ENSACAG00000002037.3	200435287	200515771	PICALM	3504	471	163962	No_or_no_constitutive_exon
GAGGGGCCTGTGCCCGAGGAGGAGGCCCGCCTTGCCTGGGAAAGCAGCAGCA	200664130	200664199	200664080	200664132	1	3	ENSACAG00000001906.2	200663789	200664341	None	3504	471	163962	No_or_no_constitutive_exon
CTCTTGGGAACAGCGGCGATTAATTTTAACCTTGGGAAATCGGGTGGCAGTT	6975448	6975596	6975398	6975450	1	4	ENSACAG00000010841.3	6974383	6987759	SLC30A8	3504	471	163962	No_or_no_constitutive_exon
ATTTTTCTCACTCACTTTTGATTTCCTGTCCTTTCTTTGCATGTGGGCAGTG	15282982	15283116	15283166	15283114	-1	4	ENSACAG00000000549.3	15277413	15324810	DENND3	3504	471	163962	No_or_no_constitutive_exon
GTCCTCAACGAGGACAACTTTGAAACAGCATCACAATGGGTTAATGGAAGCA	16463182	16463477	16463132	16463184	1	4	ENSACAG00000027728.1	16462730	16463477	None	3504	471	163962	No_or_no_constitutive_exon
GTCCTCAACGAGGACAACTTTGAAACAGCATCACAATGGGTTAATGGAAGCA	22643875	22644170	22644220	22644168	-1	4	ENSACAG00000025260.1	22643875	22644352	None	3504	471	163962	No_or_no_constitutive_exon
CTAATGAAATGATATTTTATGTTTTTTTCTGGTGTGATGGTGGGATAAAGAA	33040208	33040375	33040425	33040373	-1	4	ENSACAG00000014513.3	33024279	33063118	trpa1	3504	471	163962	No_or_no_constitutive_exon
TTATCTACAATTCTATTATTTATGATCTTGGATTTTTTGTTTGGGGACAGCA	37861918	37862045	37861868	37861920	1	4	ENSACAG00000001327.3	37775717	37881994	OSBPL1A	3504	471	163962	No_or_no_constitutive_exon
GTCCTCAACGAGGACAACTTTGAAACAGCATCACAATGGGTTAATGGAAGCA	44365392	44365687	44365342	44365394	1	4	ENSACAG00000026478.1	44364940	44365687	None	3504	471	163962	No_or_no_constitutive_exon
GTCCTCAACGAGGACAACTTTGAAACAGCATCACAATGGGTTAATGGAAGCA	55995607	55995902	55995557	55995609	1	4	ENSACAG00000023803.1	55995155	55995902	None	3504	471	163962	No_or_no_constitutive_exon
AGGCAAGTAGGTTTATATATATGTAGAATGTTCTGGGTGGGGGAATAAAGAG	61759302	61759352	61759252	61759304	1	4	ENSACAG00000005926.3	61559781	61835606	None	3504	471	163962	No_or_no_constitutive_exon
CAGCCACATCCATACCAGTCAATTTAATGTGTTCTGTGTTGGGATACCAGGA	73929802	73929932	73929752	73929804	1	4	ENSACAG00000013380.3	73921937	73943071	None	3504	471	163962	No_or_no_constitutive_exon
GAAATTATCTTTGATTAATGCCCTGTGACACTTTTTTTTGGGTGCCAAAGGC	74273551	74273730	74273501	74273553	1	4	ENSACAG00000013726.3	74247871	74284175	ALOX5	3504	471	163962	No_or_no_constitutive_exon
GTCCTCAACGAGGACAACTTTGAAACAGCATCACAATGGGTTAATGGAAGCA	84523435	84523730	84523385	84523437	1	4	ENSACAG00000027265.1	84522982	84523730	None	3504	471	163962	No_or_no_constitutive_exon
AGTTTGAAAGATTCTGTTTTCTTTTTTTTCTCATCTGTCTTTGGGGAAAGGA	88182314	88182367	88182264	88182316	1	4	ENSACAG00000005728.3	88159459	88188244	MTF2	3504	471	163962	No_or_no_constitutive_exon
TTACAACATGAAAATTCTACTATAAGGTTGCTTTCTTTTGAAATGGGCAGCA	88894514	88894700	88894750	88894698	-1	4	ENSACAG00000005112.3	88871325	88952004	ARHGAP29	3504	471	163962	No_or_no_constitutive_exon
GTCCTCAACGAGGACAACTTTGAAACAGCATCACAATGGGTTAATGGAAGCA	101868423	101868718	101868373	101868425	1	4	ENSACAG00000026350.1	101868238	101868718	None	3504	471	163962	No_or_no_constitutive_exon
GTTGTTGTCTTTTATCACTTAATAGCTTTCTTCTTTTTGTGGGAGTTTAGGT	108412362	108412455	108412312	108412364	1	4	ENSACAG00000014203.3	108380056	108418786	KDM4A	3504	471	163962	No_or_no_constitutive_exon
TTTTTCCACATTAACATTTTCCCTAATTTCTTTTTTCTGTTTGGGAATAGGA	110238412	110238484	110238534	110238482	-1	4	ENSACAG00000015151.2	110226088	110239563	MUTYH	3504	471	163962	No_or_no_constitutive_exon
GTCCTCAACGAGGACAACTTTGAAACAGCATCACAATGGGTTAATGGAAGCA	113059652	113059947	113059997	113059945	-1	4	ENSACAG00000027995.1	113059652	113060399	None	3504	471	163962	No_or_no_constitutive_exon
ATTTGATTTACCATGAATTTCTCATGATATCTTCATTTGGGGAAATTTAGCC	118160715	118160957	118161007	118160955	-1	4	ENSACAG00000010151.3	118124024	118228762	ATP2B4	3504	471	163962	No_or_no_constitutive_exon
CTTTCCTTTTCATTACTTTCTCCCTCACCTCCCTCATGGTTTGGGAGCAGGG	120567942	120568089	120568139	120568087	-1	4	ENSACAG00000002129.3	120554044	120621560	DEF6	3504	471	163962	No_or_no_constitutive_exon
GCCAGAAAGCCTCTCCTCAGGCGCGAGTTTTGGTTGAGAGGGAGAGTCAGGA	122930502	122930545	122930452	122930504	1	4	ENSACAG00000016140.2	122930244	122944057	LEMD2	3504	471	163962	No_or_no_constitutive_exon
GAAGCTACGTGTGGAGCCAGTTGGCAAGATTGACCGGATGGGATTAGCAGAA	125074914	125075001	125074864	125074916	1	4	ENSACAG00000010393.3	124951339	125077089	CELSR2	3504	471	163962	No_or_no_constitutive_exon
ATTTGTAATATGTTTCTTTCCTTGGTTTTGTAAATATTTTTGGGATGTAGGT	128180817	128180897	128180767	128180819	1	4	ENSACAG00000017934.3	128165830	128190426	CAPZA1	3504	471	163962	No_or_no_constitutive_exon
AATTAAAAGAGGTTGTGATTTAATTATTATTTTCTCTTAAATCTGGGAAGTA	130544528	130544602	130544478	130544530	1	4	ENSACAG00000003361.2	130522740	130553135	None	3504	471	163962	No_or_no_constitutive_exon
TTACCAAAATAGAAAATTTACAAAGCAATTATCTTTTGCGGGGGAAATAGGT	134158527	134158671	134158477	134158529	1	4	ENSACAG00000005735.3	134133552	134174974	CEP250	3504	471	163962	No_or_no_constitutive_exon
CCAGAGCCCAATTTGTAGGCCAAGGTGGCAGGAAGCTGGGTTGCAAGAAGGA	134312097	134312167	134312217	134312165	-1	4	ENSACAG00000006138.3	134267131	134335222	None	3504	471	163962	No_or_no_constitutive_exon
CTATTCTCAGAATGCTTCTGATGATTGAAAATGCTCTTTGGGACTTAAAGGT	134296983	134297167	134297217	134297165	-1	4	ENSACAG00000006138.3	134267131	134335222	None	3504	471	163962	No_or_no_constitutive_exon
ATTTCACTTTCCTCCTAAGTGTTTTGTTTTATTTTTTGGGAATCATAAAGGA	135423750	135423854	135423700	135423752	1	4	ENSACAG00000007497.3	135420904	135474809	MYH7B	3504	471	163962	No_or_no_constitutive_exon
GGCGTCTCACTCCTGTCTGTTTCATGCTCTTCTTCTCTTGTGGGTGACAGGA	135470478	135470682	135470428	135470480	1	4	ENSACAG00000007497.3	135420904	135474809	MYH7B	3504	471	163962	No_or_no_constitutive_exon
GATGGGAAGGAACTGGTTCCTTCTCTCTCTGAAGTGGGCCATAAGGACAGGA	137637473	137637798	137637848	137637796	-1	4	ENSACAG00000008941.2	137636395	137638478	None	3504	471	163962	No_or_no_constitutive_exon
TAGACAATTAAAAGAATACTACAATAAAGATTAAAAAATGGGATTTGAAGAA	138927508	138928134	138928184	138928132	-1	4	ENSACAG00000011467.2	138927508	138928750	None	3504	471	163962	No_or_no_constitutive_exon
GTCCTCAACGAGGACAACTTTGAAACAGCATCACAATGGGTTAATGGAAGCA	141576350	141576645	141576300	141576352	1	4	ENSACAG00000024639.1	141575898	141576645	None	3504	471	163962	No_or_no_constitutive_exon
GAGTCTAGTAAAAGTTAAGCACAGCGACAACTTGTGCGGGATGAATAAAGAA	152507608	152507756	152507806	152507754	-1	4	ENSACAG00000005435.3	152496610	152508354	TCFL5	3504	471	163962	No_or_no_constitutive_exon
GCTTCTTCTACCCTCCTTGCTCTTTTCTCTTGTGCTGCCTGGGTGTAAAGTT	153468606	153468636	153468556	153468608	1	4	ENSACAG00000005584.2	153458491	153480465	ARFGAP1	3504	471	163962	No_or_no_constitutive_exon
CTCTCCAGCAAGAGCCCAAGTCAATGCCACACTGGGATGACTGGGAAAAGGC	154312033	154312146	154312196	154312144	-1	4	ENSACAG00000006031.2	154306507	154324113	PTK6	3504	471	163962	No_or_no_constitutive_exon
GAATGAACATATTAGTTCTGATCACTTTCCTGTTTAATTACGGGGAGCAGGT	3407671	3407778	3407621	3407673	1	5	ENSACAG00000017103.3	3360838	3460148	LRGUK	3504	471	163962	No_or_no_constitutive_exon
GTGAGTAGCTTCATCTGAGATGTCCAGAGATGGCTCTTATTATGGGATAGCT	3571550	3571690	3571500	3571552	1	5	ENSACAG00000017152.2	3529735	3603275	None	3504	471	163962	No_or_no_constitutive_exon
GTCCTCAACGAGGACAACTTTGAAACAGCATCACAATGGGTTAATGGAAGCA	9991613	9991908	9991958	9991906	-1	5	ENSACAG00000023391.1	9991613	9992360	None	3504	471	163962	No_or_no_constitutive_exon
TGACATTAAAATAAGGTACTAAGTAAATTTTTTTTTTTTGTGTGGGATAGGA	12926297	12926749	12926247	12926299	1	5	ENSACAG00000011066.3	12887300	12926749	LRTM2	3504	471	163962	No_or_no_constitutive_exon
TCAAGTTAGGGAAGAAAGAGAGATGGAAAAGATGCTGTTATATAGGGTAGAA	22744105	22744110	22744160	22744108	-1	5	ENSACAG00000016119.3	22716360	22751740	TMPRSS6	3504	471	163962	No_or_no_constitutive_exon
AAAGAGAGGCATATAAGCATTATAAACATACTCTATTTGTTGGGACACAGGC	24012112	24012259	24012062	24012114	1	5	ENSACAG00000015453.3	24004686	24020980	GCAT	3504	471	163962	No_or_no_constitutive_exon
AGCTGCCTTTTGTAATTAATATTTCTCTCCTTCTTTTTCTGGGCTGAAAGGC	24217748	24217964	24218014	24217962	-1	5	ENSACAG00000007922.3	24199466	24241009	SUN2	3504	471	163962	No_or_no_constitutive_exon
TTGTGGTAGAAGTTTTATGAAGGTGTGTTTATTTTTGGGTGTATAAACAGGA	26506846	26506939	26506796	26506848	1	5	ENSACAG00000004677.3	26497056	26521736	None	3504	471	163962	No_or_no_constitutive_exon
TCTGCTTCTGGGGCGAGGCATGACAAATTCTCTTGTTTTTGTGGGGTCAGCT	36378585	36378665	36378535	36378587	1	5	ENSACAG00000031839.1	36375390	36399883	None	3504	471	163962	No_or_no_constitutive_exon
GAGTATTGTGACTATTTAACACTTTTCCTTCTTACTTTTGTTGGGTGAAGAA	45708698	45708843	45708893	45708841	-1	5	ENSACAG00000012908.3	45707761	45725393	PPM1K	3504	471	163962	No_or_no_constitutive_exon
AATATAGAAAATAAAGCAATTCTGTTGTTTCTTTTGGGTGGGAAAAACAGAT	45873647	45873730	45873597	45873649	1	5	ENSACAG00000012970.3	45826567	45878163	HERC3	3504	471	163962	No_or_no_constitutive_exon
ACAGTGTAATCTATATTATGATGGTCTTTCTCTTGTGTTGCTATGGGAAGTT	47172138	47172299	47172088	47172140	1	5	ENSACAG00000034232.1	47171027	47172299	None	3504	471	163962	No_or_no_constitutive_exon
TTTAATTCATGATTACAATTCACTTGCTGAATCTGATGCGGGGGAAAAAGCA	56287689	56287707	56287757	56287705	-1	5	ENSACAG00000000007.3	56207306	56390378	NRCAM	3504	471	163962	No_or_no_constitutive_exon
CTCTGGATGCTCCCTAACTCAGCTTTTTCCATTTCTCATCACATGGGCAGGT	62007362	62008297	62008347	62008295	-1	5	ENSACAG00000007208.3	62007362	62048102	None	3504	471	163962	No_or_no_constitutive_exon
GTCCTCAACGAGGACAACTTTGAAACAGCATCACAATGGGTTAATGGAAGCA	71870292	71870587	71870637	71870585	-1	5	ENSACAG00000022041.1	71870292	71871039	None	3504	471	163962	No_or_no_constitutive_exon
TGTTATCTTCTCAATTATGTTTGTTCTTTCTTCTTCTTCTGGGAAAACAGAA	72470349	72470420	72470470	72470418	-1	5	ENSACAG00000004028.3	72349435	72536397	TBC1D22A	3504	471	163962	No_or_no_constitutive_exon
GTCCTCAACGAGGACAACTTTGAAACAGCATCACAATGGGTTAATGGAAGCA	75489248	75489543	75489593	75489541	-1	5	ENSACAG00000022918.1	75489248	75489995	None	3504	471	163962	No_or_no_constitutive_exon
TCTTTCTCTAGAACACAAACACTTAGAAGATGCTACGGGAAAAATATCAGGA	80225373	80225529	80225323	80225375	1	5	ENSACAG00000005264.3	80224331	80255468	MFSD10	3504	471	163962	No_or_no_constitutive_exon
GGAAACATCAAACACATAACAGAGATTGATCAGGCTGAACATTGGGACAGCA	81932031	81932132	81932182	81932130	-1	5	ENSACAG00000000522.3	81821508	82024856	VWF	3504	471	163962	No_or_no_constitutive_exon
TGTTTTATTCATATATATGTATATACACATGTTTTTGGGGGAATAACTAGTA	86584128	86584245	86584078	86584130	1	5	ENSACAG00000015808.3	86455811	86708147	None	3504	471	163962	No_or_no_constitutive_exon
GTATTTCTCCATCACCATTCAATGCATTGTTCCTCCACTGGGATTTGAAGCC	87102044	87102071	87102121	87102069	-1	5	ENSACAG00000016099.3	87045940	87377215	PCLO	3504	471	163962	No_or_no_constitutive_exon
TCTACTTCATTTTCTTCTTCTGTTACAATGTTTAAAACTGGGTGATATAGGT	101378595	101378669	101378719	101378667	-1	5	ENSACAG00000007118.3	101305131	101416264	ATP8A1	3504	471	163962	No_or_no_constitutive_exon
ATATTATTACATAATCTGAGAAAACTAACATGACTTTTTGGGCAAAACAGTA	102293619	102293757	102293569	102293621	1	5	ENSACAG00000007056.3	102256696	102293757	GUF1	3504	471	163962	No_or_no_constitutive_exon
AAAATTCTTTTTGTAACAGTAATCTCCATATTTTTTGGGGGGGCTGGCAGGG	105016256	105016366	105016206	105016258	1	5	ENSACAG00000009187.3	105000071	105039105	EXOC1	3504	471	163962	No_or_no_constitutive_exon
TTTTTAGCATTTGAAAAATTTAATCTCTGTGTCTTTTCGGGGGGAAACAGGT	113702559	113702707	113702757	113702705	-1	5	ENSACAG00000003035.3	113676329	113713827	TRAPPC11	3504	471	163962	No_or_no_constitutive_exon
CTGAGAGTTGAGAACACTTAGTAAAATGGACTTTTCATTGGGATATGCAGGT	113700066	113700146	113700196	113700144	-1	5	ENSACAG00000003035.3	113676329	113713827	TRAPPC11	3504	471	163962	No_or_no_constitutive_exon
TTTGAAAAATTAATACTAGAACTGTATTTTTCTCCTTTTTTGGGGAATAGAT	117729375	117729513	117729325	117729377	1	5	ENSACAG00000003618.3	117640332	117743590	ZNF827	3504	471	163962	Yes
AATTAGAGGTGAGACCCTGGGCATTATTGGGTTAGGATGTGTTGGGCAAGCG	123243518	123243716	123243766	123243714	-1	5	ENSACAG00000013372.2	123243132	123244267	None	3504	471	163962	No_or_no_constitutive_exon
GTCCTCAACGAGGACAACTTTGAAACAGCATCACAATGGGTTAATGGAAGCA	124553471	124553766	124553816	124553764	-1	5	ENSACAG00000022321.1	124553471	124553948	None	3504	471	163962	No_or_no_constitutive_exon
ATGCATCCTTTCTGAAAAGTAAGTGTACTTTTGTTCATTTGGGAGGAAAGAA	136350806	136350945	136350995	136350943	-1	5	ENSACAG00000011438.3	136343420	136360462	ABHD18	3504	471	163962	No_or_no_constitutive_exon
TGCACTTTTAATTATTCTGAGATATTACATTGACCCACACATTTGGGAAGAT	137394912	137394984	137395034	137394982	-1	5	ENSACAG00000011630.2	137392247	137552330	FAT4	3504	471	163962	No_or_no_constitutive_exon
TCTGTTGGTTGATTTGTTTTCTCTCCTGTTCTCCCAATTTGTGTGGGTAGGT	140384403	140384545	140384595	140384543	-1	5	ENSACAG00000013631.3	140373874	140396560	METTL14	3504	471	163962	No_or_no_constitutive_exon
TCTCTCTCTTTCTCCACCATGACCACCACCTTTGTAAACCCATGGGACAGGT	1957249	1957341	1957199	1957251	1	6	ENSACAG00000005849.3	1946686	1962591	GHRHR	3504	471	163962	No_or_no_constitutive_exon
CAGGGAAGACAACCTTCAAGGAGAAGCTACAATAAGGGAAGTGTACAAAGAT	2944311	2944617	2944667	2944615	-1	6	ENSACAG00000006816.3	2933696	3131806	None	3504	471	163962	No_or_no_constitutive_exon
GTCCTCAACGAGGACAACTTTGAAACAGCATCACAATGGGTTAATGGAAGCA	3624873	3625168	3624823	3624875	1	6	ENSACAG00000023428.1	3624421	3625168	None	3504	471	163962	No_or_no_constitutive_exon
TTATGACTTCTGTTTCCCAACCCTAATTGTCTCTTAATGTATGGGCATAGGT	7327911	7327981	7328031	7327979	-1	6	ENSACAG00000011704.3	7299031	7329341	NCAPG2	3504	471	163962	No_or_no_constitutive_exon
ACCCTCTTCACTTTGACCTTTTTCTTCTTTGACATGGCTCTGGGCAAAAGGA	9314741	9314880	9314930	9314878	-1	6	ENSACAG00000008286.3	9304415	9331346	PITRM1	3504	471	163962	No_or_no_constitutive_exon
GAACATTGGTGCTGTCGTGGGCAACGGTGGCATGGGGGGCATGGTGACAGCA	10680609	10680740	10680559	10680611	1	6	ENSACAG00000001137.2	10678702	10680740	FZD8	3504	471	163962	No_or_no_constitutive_exon
ATTGGATTTTAAAAGTAACAATTGGTTTTTTTCTCCCCTGGGCTAAATAGGA	13109316	13109438	13109488	13109436	-1	6	ENSACAG00000007423.3	13106654	13219387	SVIL	3504	471	163962	No_or_no_constitutive_exon
TGCAGGTCTGTATTAGGGGCTTGTTATATATCTGTCTGCTGGGTCAACAGAC	14501945	14501978	14501895	14501947	1	6	ENSACAG00000008039.3	14492715	14512293	MASTL	3504	471	163962	No_or_no_constitutive_exon
TATGCTTTTACTTTCCTCACTTTCTGTCTCATCGTTTCTTTTTGGGAAAGAC	16919692	16919785	16919642	16919694	1	6	ENSACAG00000009235.3	16858003	16926315	NEBL	3504	471	163962	No_or_no_constitutive_exon
GGATCCAAATCAAAAAGCCTTGCATCAGCAAATCATGGGGGAGAATTTAGGG	37234372	37235337	37235387	37235335	-1	6	ENSACAG00000024846.1	37234372	37236037	None	3504	471	163962	No_or_no_constitutive_exon
GTCCTCAACGAGGACAACTTTGAAACAGCATCACAATGGGTTAATGGAAGCA	42256186	42256481	42256531	42256479	-1	6	ENSACAG00000010268.2	42256186	42256933	None	3504	471	163962	No_or_no_constitutive_exon
TACCAAACATCATTTCAAGTATAAAAGGAAACAGGGAACAATTGGGACAGAT	54924593	54924698	54924543	54924595	1	6	ENSACAG00000008710.2	54897245	54925148	None	3504	471	163962	No_or_no_constitutive_exon
CACTCTGACCATGAGGTCATGAATTCGAGGCCAGCCCGTGGCGGGGTGAGCA	56775425	56775450	56775375	56775427	1	6	ENSACAG00000009712.3	56606330	56775450	None	3504	471	163962	No_or_no_constitutive_exon
TTGTTTCTTCCTTTCTTTCCTTCCTTATTATCCCCCTCCCCGGGACAAAGAA	57609420	57609567	57609370	57609422	1	6	ENSACAG00000006843.3	57567082	57609567	GALNT1	3504	471	163962	No_or_no_constitutive_exon
AATGCAAGTTTCCTTTATACATATGTTTTTCCAAAATGTGGGGGGAAAAGAT	59161050	59161174	59161000	59161052	1	6	ENSACAG00000008598.3	59145651	59172007	CDKL2	3504	471	163962	No_or_no_constitutive_exon
GTCCTCAACGAGGACAACTTTGAAACAGCATCACAATGGGTTAATGGAAGCA	60140154	60140449	60140499	60140447	-1	6	ENSACAG00000023650.1	60140154	60140901	None	3504	471	163962	No_or_no_constitutive_exon
GGTCTGTCTTTAATGCCTTCTCTGTCTTGCCTGTCTGCATGGGACCTAAGCC	63606166	63606266	63606316	63606264	-1	6	ENSACAG00000012582.3	63586466	63681664	ADAM11	3504	471	163962	No_or_no_constitutive_exon
CATCTTCTGTTTATTATAAATTCTTATTTTTTTTTCTTTCAACTGGGCAGAT	70626386	70626543	70626593	70626541	-1	6	ENSACAG00000028720.1	70623215	70631496	None	3504	471	163962	No_or_no_constitutive_exon
TCTTCATGCTCATCCATGATCTTCTTGGACCTCCCCCTTGGGTCCAGAAGAC	73074557	73074662	73074712	73074660	-1	6	ENSACAG00000017970.3	72993970	73122165	MLLT6	3504	471	163962	No_or_no_constitutive_exon
TGCTCATCTGTACTGAATGCATTTTTATTTTTCCTCCCTTGTTGGGGCAGAT	77291963	77292071	77291913	77291965	1	6	ENSACAG00000005384.3	77269977	77334843	PDK2	3504	471	163962	Yes
CAGCTTACTTCTGTATATATAAATTAAGCACAGCTTTCCTGGGTTAACAGCT	78574538	78574636	78574488	78574540	1	6	ENSACAG00000003994.2	78561335	78584418	DDX42	3504	471	163962	No_or_no_constitutive_exon
GTCCTTCCTTTTCTTTCTCTCTCTTTGTACTCCCAATCGCTGGGAGGCAGGA	80273179	80273301	80273129	80273181	1	6	ENSACAG00000013575.3	80233850	80277177	TSKS	3504	471	163962	No_or_no_constitutive_exon
AGTGTGACCTTTTCTTTTATTTTTCTCTTCTTTTTCTCTTGGGCCAAAAGAT	80624846	80624939	80624989	80624937	-1	6	ENSACAG00000014027.3	80616268	80634298	IRF3	3504	471	163962	No_or_no_constitutive_exon
AAGCAAGTGCAATCGTTTTTCTTTCTTTCTTTCTTTTTGGGTTGGAACAGAA	135634	135738	135584	135636	1	LGb	ENSACAG00000014219.3	84718	143160	RIMBP2	3504	471	163962	No_or_no_constitutive_exon
TCCTTTGTTTGAATGTTTTATATTAATATATTTATATTTTTGGGGGCCAGCT	1711082	1711176	1711226	1711174	-1	LGb	ENSACAG00000015204.2	1707176	1719598	ATP6V0A2	3504	471	163962	No_or_no_constitutive_exon
CTTTCTTTCTTTCTTTCTTTCTTTCTTTCTTTCTTTCTTTTGGGAAGCAGGG	1870540	1870667	1870490	1870542	1	LGb	ENSACAG00000015551.3	1869883	1870888	CDK2AP1	3504	471	163962	No_or_no_constitutive_exon
AGGAAGGGAAAGGGCAAGAAAGGACAGAAGCAAGGTAAGGGAATGGACAGAG	3234355	3234600	3234650	3234598	-1	LGb	ENSACAG00000023993.1	3233212	3234757	None	3504	471	163962	No_or_no_constitutive_exon
ATACGTAACCATAACCCATTCTTGTTTTGTTTCTTCCCTGGGCAACATAGGT	3482466	3482575	3482625	3482573	-1	LGc	ENSACAG00000013552.3	3457048	3497158	GPT2	3504	471	163962	No_or_no_constitutive_exon
AAGTGATTGATTTTCATTTTTCTTTTTTTTCCCCTGTGGGTACACAAAAGAC	1490300	1490410	1490250	1490302	1	LGf	ENSACAG00000032441.1	1489426	1490410	None	3504	471	163962	No_or_no_constitutive_exon
CTCCCTGCAGCCCCTCCCCTTGCTGGCGATGGCGGGGGCCTAGAAGGGAGGG	2172842	2172975	2172792	2172844	1	LGf	ENSACAG00000025131.2	2172573	2203549	PRX	3504	471	163962	No_or_no_constitutive_exon
TCAAATAATATATATAGCATGCATAAGTACTGTCTTTGGGTAAATTAAAGGT	8525924	8525940	8525874	8525926	1	GL343193.1	ENSACAG00000008166.2	8524091	8538602	COMMD10	3504	471	163962	No_or_no_constitutive_exon
GAGTAATTAAACAGTGCACTAATATTTTTCATTTTCTTTTGGGATGCTAGGA	10370287	10370463	10370237	10370289	1	GL343193.1	ENSACAG00000004113.3	10342564	10438071	DMXL1	3504	471	163962	No_or_no_constitutive_exon
AACTTGTAGGCAAAGCAAATCTGCCTTCTAATTTTCTTGTGGGTTGACAGAC	11736419	11736576	11736626	11736574	-1	GL343193.1	ENSACAG00000003698.3	11729839	11748537	LOX	3504	471	163962	No_or_no_constitutive_exon
AGAAGGTGGTAGAAAAAGTGGAGGAAGAGAAAGATGGGGACAAATAACAGGA	9991234	9991540	9991590	9991538	-1	GL343194.1	ENSACAG00000025929.1	9991234	9991915	None	3504	471	163962	No_or_no_constitutive_exon
CTTGTATGTTTCTATTAGTGAAATTATCTTTTTTTTCATTGTGGGAAAAGGA	1019333	1019474	1019524	1019472	-1	GL343195.1	ENSACAG00000031806.1	951198	1020696	None	3504	471	163962	No_or_no_constitutive_exon
TGACTAAAAGACACATCATTGTTTTTTTTCTGATCTGATTGGGTCAACAGGC	3191243	3191356	3191406	3191354	-1	GL343195.1	ENSACAG00000030278.1	3191243	3204452	None	3504	471	163962	No_or_no_constitutive_exon
TCCTAGAGTAAAGTGTAATTTTAATGAATTCTGTTATGTATGGGAAATAGGT	691602	691709	691759	691707	-1	GL343196.1	ENSACAG00000014545.3	690909	714043	NOLC1	3504	471	163962	No_or_no_constitutive_exon
GCCATCGCCATCATTAGTAATAGTGAGTTGTTTGTTTTTTATGGGTAAAGCC	1816555	1816681	1816731	1816679	-1	GL343198.1	ENSACAG00000009831.3	1806710	1823123	C17orf75	3504	471	163962	No_or_no_constitutive_exon
CTGGATTAATTTTCTTCAAATTAACCAATCCTCTTCTCCCCAATGGGCAGGT	4370183	4370261	4370311	4370259	-1	GL343198.1	ENSACAG00000004557.3	4362240	4461707	None	3504	471	163962	No_or_no_constitutive_exon
GTCCTCAACGAGGACAACTTTGAAACAGCATCACAATGGGTTAATGGAAGCA	817082	817377	817427	817375	-1	GL343199.1	ENSACAG00000027196.1	817082	817559	None	3504	471	163962	No_or_no_constitutive_exon
AAATTACAATTTACAGGCTAAGGAAGGGAGGAAGGAGAAGCCAAAGGGAGAG	3865889	3865922	3865972	3865920	-1	GL343202.1	ENSACAG00000011922.2	3863410	3887934	GAB3	3504	471	163962	No_or_no_constitutive_exon
TTGTGGTTGTGGTTGTTGTAGTAAATATTACTGTCTCCTGGGGAACTTAGGG	4196359	4196452	4196309	4196361	1	GL343202.1	ENSACAG00000012321.3	4181088	4273662	COL4A5	3504	471	163962	No_or_no_constitutive_exon
TTTCAATTTTCTTTACCACTATGCATTGTGGGAATCCTTGGGAACATTAGGC	643392	643542	643342	643394	1	GL343211.1	ENSACAG00000006365.3	522727	659144	PTPRC	3504	471	163962	No_or_no_constitutive_exon
CAGTCTTACTGATGCTGGTTTATAATGAGGCAATGTCTTTGATTGGGCAGGA	2421939	2422060	2421889	2421941	1	GL343221.1	ENSACAG00000003201.3	2201675	2444592	PDE1A	3504	471	163962	No_or_no_constitutive_exon
AGACTTTAACACTCTTCCCCTTGATGGGGTTATTTGTCCTTGGGTTAAAGGG	1492167	1492306	1492356	1492304	-1	GL343215.1	ENSACAG00000010365.3	1485371	1492946	HNRNPH3	3504	471	163962	No_or_no_constitutive_exon
TTCTTTTCCCTTCTATTCCCTATTCTCCATTTGGATGGTGGGATAAGCAGAG	347904	347928	347854	347906	1	GL343216.1	ENSACAG00000026322.1	337829	364241	None	3504	471	163962	No_or_no_constitutive_exon
GTCCTCAACGAGGACAACTTTGAAACAGCATCACAATGGGTTAATGGAAGCA	1660018	1660313	1660363	1660311	-1	GL343216.1	ENSACAG00000023855.1	1660018	1660765	None	3504	471	163962	No_or_no_constitutive_exon
GTTTATGTTTCCCTGTCTCCCCCTTCCTAATTATTTCTTCTGGGATGTAGGT	169843	170039	169793	169845	1	GL343218.1	ENSACAG00000007546.2	166905	200181	CLSTN3	3504	471	163962	No_or_no_constitutive_exon
CTTTGAACCAATTTACGCATGTAATAATATATTTTTTTCTGGGATTGTAGGA	1376329	1376417	1376279	1376331	1	GL343218.1	ENSACAG00000004542.3	1341650	1386452	TMEM38B	3504	471	163962	No_or_no_constitutive_exon
TCTCTCTTTTTCTATTTGACTTGCTCCATGGATTTCCTTGGGTAATGTAGAA	1994676	1994757	1994807	1994755	-1	GL343220.1	ENSACAG00000007428.3	1994676	2045969	STX1B	3504	471	163962	No_or_no_constitutive_exon
AATAGTGAAAGGTAGGAAAAATAACATGTTGTTTTGCATTGTGGGGGCAGAT	1319034	1319119	1319169	1319117	-1	GL343227.1	ENSACAG00000014357.3	1313028	1492274	NKD1	3504	471	163962	No_or_no_constitutive_exon
CAACCCATCAATCATTCTATGATTTTTCCCCCCTGGTTTTGGGTATACAGGA	490274	490427	490477	490425	-1	GL343232.1	ENSACAG00000028260.1	479721	544430	None	3504	471	163962	No_or_no_constitutive_exon
TGATGCTCAGTTCTCATTCCACTTTACTTCCATTTCTTTCTGGGGTGAAGGA	837489	837633	837683	837631	-1	GL343228.1	ENSACAG00000012642.3	791751	865439	SLC26A9	3504	471	163962	No_or_no_constitutive_exon
TTCATGACTTCCCTGTTCTTTTTTCCTTTCCTTTTTTGGGGGGGGTTTAGTT	817561	817709	817759	817707	-1	GL343228.1	ENSACAG00000012642.3	791751	865439	SLC26A9	3504	471	163962	No_or_no_constitutive_exon
TTTTAATTTGGTCAGCTTGTAATATTGCATTTGTTTTCTTTTGGGAGAAGAC	106123	106234	106073	106125	1	GL343235.1	ENSACAG00000028418.1	85063	109424	None	3504	471	163962	No_or_no_constitutive_exon
ATCAAAGGTGCTCTGTCTTACAGTATTTCTTGATTTCATTTTGGGGACAGGT	1031221	1031341	1031171	1031223	1	GL343238.1	ENSACAG00000000930.3	1007692	1034895	SLC18A1	3504	471	163962	No_or_no_constitutive_exon
AAAATAACAGGCTATATAAAATACATTTTTGTTTATTTGGTATTGGGAAGGA	70765	70992	70715	70767	1	GL343233.1	ENSACAG00000004537.3	68492	103130	None	3504	471	163962	No_or_no_constitutive_exon
AGGCAGCTTAGGTGGACGAAACATGCTTGTCCTTGGGGCCAATTGAGGAGGA	544303	544660	544710	544658	-1	GL343239.1	ENSACAG00000011193.3	544303	548469	None	3504	471	163962	No_or_no_constitutive_exon
GTGCATGAAAGGCAGCTGCGCACGAGCATCCCAACTGCCAGGGCCGGCAGAT	1857062	1857111	1857161	1857109	-1	GL343243.1	ENSACAG00000007525.3	1824479	2017575	MAP4K4	3504	471	163962	No_or_no_constitutive_exon
TGATAAGAATATGCTTAAAGATGTGTTTGATTTTTTTACTGGAGGGACAGGG	1123473	1123828	1123423	1123475	1	GL343258.1	ENSACAG00000032285.1	1103442	1123828	None	3504	471	163962	No_or_no_constitutive_exon
ATTGAGTATAAATGTAATATTTCTCTTTCTTTGTATATATTGGGATGCAGGA	981560	981751	981801	981749	-1	GL343263.1	ENSACAG00000006625.3	974624	1029808	WDR90	3504	471	163962	No_or_no_constitutive_exon
CTGTCCATTATAACATTCCTTGTCTCTGCAATGCCTCTTGGGACCAAAAGGA	214891	214918	214841	214893	1	GL343251.1	ENSACAG00000000230.3	31266	252657	ANK3	3504	471	163962	Yes
CTTTTCTGTTTTGTTTTGTTTTGTTCCTTCTCATCCTTCCATGTGGGCAGCG	422267	422423	422473	422421	-1	GL343256.1	ENSACAG00000003595.3	377963	543894	GRIP1	3504	471	163962	No_or_no_constitutive_exon
GCCCAGGAAGCAGAGAAATCTAGCCAAGAAAGCAGCACGTTGGGTGACAGGA	1619041	1619262	1618991	1619043	1	GL343253.1	ENSACAG00000011378.3	1599939	1641511	None	3504	471	163962	No_or_no_constitutive_exon
TTAAAATCTTTTGGACACAATGAGTAAACATATTTGTTTTAAATGGGCAGAG	455025	455171	455221	455169	-1	GL343264.1	ENSACAG00000003355.3	446820	461624	ZFYVE19	3504	471	163962	No_or_no_constitutive_exon
AAGCAGTAAATTCTCCATCAACATCCATTTCTTTTCTTTTTGGGGAACAGCT	1324758	1324930	1324708	1324760	1	GL343264.1	ENSACAG00000014083.3	1295154	1364273	PLCB2	3504	471	163962	No_or_no_constitutive_exon
CATGTTTTCCTTCCCTGAAACCTCTATCTGGTGATATTTTCAATGGGTAGGT	1756696	1757121	1757171	1757119	-1	GL343264.1	ENSACAG00000014521.3	1719049	1775713	EIF2AK4	3504	471	163962	No_or_no_constitutive_exon
TCCTGTTGCTTTCCTATTGTATTTACTCTGTTTCCTCTTGGTGGGTTAAGGT	1385227	1386370	1385177	1385229	1	GL343269.1	ENSACAG00000009044.3	1276113	1386370	None	3504	471	163962	No_or_no_constitutive_exon
AGAGATGCTGCTTAGAGACATATCTAAAGTAAATACCTTTGGGATTACAGGA	60459	60558	60608	60556	-1	GL343274.1	ENSACAG00000004149.3	22913	87924	FANCM	3504	471	163962	No_or_no_constitutive_exon
TTTGCTCATGCCTGCTTTAACCCTTTCTTTTTTCTTTCCAATGTGGGCAGAG	12794	12989	13039	12987	-1	GL343279.1	ENSACAG00000014033.3	426	36900	None	3504	471	163962	No_or_no_constitutive_exon
GCAAAAGAGAGCTCTTGCCTCAGTGGTGCTTTTCTTCTGGGAAATGACAGGA	825439	825583	825389	825441	1	GL343279.1	ENSACAG00000015586.3	786080	865857	MYH14	3504	471	163962	No_or_no_constitutive_exon
GGGAAGGTTTGGGGTGTATCTAACCTTTTCTCTGTGCCCCCGGGAGGCAGGT	1745354	1745551	1745601	1745549	-1	GL343279.1	ENSACAG00000016220.3	1724799	1774857	GRIN2D	3504	471	163962	No_or_no_constitutive_exon
ATCTGATTATACTTTTTCTTCCAACTCCTCTCTCCTTGTGTGGGGAACAGGA	972352	972457	972302	972354	1	GL343282.1	ENSACAG00000001761.3	932622	979832	PI4KA	3504	471	163962	No_or_no_constitutive_exon
AAACTAGTATATGACTAATGATTTTTACATTTATATGTTCACATGGGCAGCC	724263	724357	724407	724355	-1	GL343287.1	ENSACAG00000005937.3	713979	729556	None	3504	471	163962	No_or_no_constitutive_exon
CAGTTTGTGGATCTTTTAACATCTGTCATTTTTCTCTTTTGCTGGGACAGCT	1714421	1714582	1714371	1714423	1	GL343287.1	ENSACAG00000007087.2	1707796	1719951	None	3504	471	163962	No_or_no_constitutive_exon
TACCATATGCAGATGTAGCTTTAGGCTGACCAACTCATGTATTGGGACAGGA	590911	591032	590861	590913	1	GL343286.1	ENSACAG00000003913.3	578392	604695	None	3504	471	163962	No_or_no_constitutive_exon
AAATGCAGAAGAAGGATGTCTTGGAAAGGGGCTGTGAGCAGGGCTTGAAGAA	265743	265907	265957	265905	-1	GL343298.1	ENSACAG00000010271.2	19582	268535	ARHGEF17	3504	471	163962	No_or_no_constitutive_exon
ATTGATTGCTTTGTCTTCAACATATCCTCTTTTCTTTTTCTGGGTATAAGAC	1081482	1083202	1083252	1083200	-1	GL343300.1	ENSACAG00000012439.3	1081482	1135581	DDR2	3504	471	163962	No_or_no_constitutive_exon
TTAGGTGTACATATTGTGTTTGTTTTTGTTTTTTGTTCCAAATCGGGCAGCA	1234162	1234362	1234412	1234360	-1	GL343306.1	ENSACAG00000003256.2	1221540	1324831	LNX2	3504	471	163962	No_or_no_constitutive_exon
CCTCATTGAGTAGCATCTCTGCAACTGTTTTTTGTCTACATAATGGGCAGAT	703050	703213	703263	703211	-1	GL343314.1	ENSACAG00000015688.3	667872	723706	KIF18A	3504	471	163962	No_or_no_constitutive_exon
GCACAATGTGGGGCAGGAGAAGGGTTGGCTTCCCAGGCAGAATGGGTCAGGA	1414338	1414705	1414288	1414340	1	GL343312.1	ENSACAG00000027246.2	1404974	1415933	None	3504	471	163962	No_or_no_constitutive_exon
GTTGACTTATCCATGAGTATATGCAATATGTTTTCTTTTGGGGATTGCAGAC	141301	141474	141251	141303	1	GL343315.1	ENSACAG00000014224.3	34235	186256	EPB41L2	3504	471	163962	No_or_no_constitutive_exon
TGGAATCGAAAGAATTAGAATACCAACTGAGATTCCGCAACATATGGGAGGA	851613	851951	851563	851615	1	GL343315.1	ENSACAG00000025600.1	851388	855930	None	3504	471	163962	No_or_no_constitutive_exon
AGATAACTATCAAGTTGTTAGTTCCTTTTTGTTTTTTCTTTTGGGAGCAGGA	776945	777041	776895	776947	1	GL343332.1	ENSACAG00000011453.3	756254	821128	CEMIP	3504	471	163962	No_or_no_constitutive_exon
TTTATTATTTTAATTTTATATATTATTACATTTTCTTTTTGCGGGAGTAGCT	693933	694012	693883	693935	1	GL343326.1	ENSACAG00000029101.1	688766	698644	None	3504	471	163962	No_or_no_constitutive_exon
CCTTTTCTGCTTTCTTTCCTTCGCCCATCCTTTACCTTGTGGGGTATCAGGT	1017620	1017713	1017570	1017622	1	GL343326.1	ENSACAG00000016477.3	984310	1082069	GRIPAP1	3504	471	163962	No_or_no_constitutive_exon
CCCCCCCCCCAATATATCTCAATCTCTTGCTCTGCGGGGGTAAATAATAGGG	239403	239591	239353	239405	1	GL343329.1	ENSACAG00000016357.3	213731	256627	None	3504	471	163962	No_or_no_constitutive_exon
AGGGAAGAGCGAAGAGAGGTTGGGTAAGGTGATCCGGGAGGGAGGGGGAGAG	596626	597017	597067	597015	-1	GL343329.1	ENSACAG00000024877.1	596626	597512	None	3504	471	163962	No_or_no_constitutive_exon
CTGAACTTCCTCTGTTGTGTCATTTGCTTGCTGCTGATTGGGCTGAGAAGAT	156352	156529	156302	156354	1	GL343338.1	ENSACAG00000003096.3	154658	161881	CABP1	3504	471	163962	No_or_no_constitutive_exon
GACACGCCTGCTTCCGTTTACCTTTTGTGTTTTCTTTGGGAACAACGTAGAT	284740	284910	284960	284908	-1	GL343338.1	ENSACAG00000003441.3	278335	342914	CIT	3504	471	163962	No_or_no_constitutive_exon
GAAGCCAAACATATGGTCTAAAAGCCGCCCTGAGTCCCCCAGGGGAGAAGGG	297437	297470	297520	297468	-1	GL343345.1	ENSACAG00000012608.3	246042	351830	VSTM2A	3504	471	163962	No_or_no_constitutive_exon
GTCCTCAACGAGGACAACTTTGAAACAGCATCACAATGGGTTAATGGAAGCA	465907	466202	466252	466200	-1	GL343347.1	ENSACAG00000026679.1	465907	466654	None	3504	471	163962	No_or_no_constitutive_exon
GGCCCAAAGCAACCAAAAGAAGGGGAACAAGAAGGGCAAGGGACTATGAGCC	764148	765631	765681	765629	-1	GL343347.1	ENSACAG00000034379.1	764148	765893	None	3504	471	163962	No_or_no_constitutive_exon
GTCCTCAACGAGGACAACTTTGAAACAGCATCACAATGGGTTAATGGAAGCA	967918	968213	967868	967920	1	GL343368.1	ENSACAG00000026757.1	967736	968213	None	3504	471	163962	No_or_no_constitutive_exon
CAATGACTTTCATTTTTGTTACTTTTTTTTTTCGGGTTTTGGCTGGGCAGCA	408214	408375	408425	408373	-1	GL343358.1	ENSACAG00000010512.3	364182	972391	PTPRK	3504	471	163962	No_or_no_constitutive_exon
CTTTCATTAATGTTTCTCCTCTAATCTCTCCTTTACCTGGGGAGGTTTAGGT	566577	566669	566527	566579	1	GL343365.1	ENSACAG00000002143.3	530523	579116	L3MBTL1	3504	471	163962	No_or_no_constitutive_exon
ATCACAGGGTCATACTTTTGTTGGTTTGTTTCATTTCTTTTGGGGTACAGGT	292691	292928	292978	292926	-1	GL343392.1	ENSACAG00000004552.2	290690	298749	PDCD7	3504	471	163962	No_or_no_constitutive_exon
CTAAGCAAGGGAAGTTTATATATCTGTGGAAGATCCAGGGTGAGAAAAAGAA	509070	509096	509020	509072	1	GL343376.1	ENSACAG00000013362.2	498267	509538	None	3504	471	163962	No_or_no_constitutive_exon
AATGATGTTTGGGTGATGTTTCTTCTTTCCTTCTGTTTTGTGGGAAATAGGT	42370	42637	42320	42372	1	GL343385.1	ENSACAG00000016138.3	11351	83831	TRRAP	3504	471	163962	No_or_no_constitutive_exon
TTGTTAATTTGTCAGTTCTTTTTCTTCTTCCTCTTCTTTGGGGAAAACAGTT	394745	394880	394930	394878	-1	GL343400.1	ENSACAG00000004688.3	391935	398343	None	3504	471	163962	No_or_no_constitutive_exon
GGCCAGATGGGAAGGAAGAAGGGAAGGGAAGAAGGAATGAAAGTGGGAAGAG	195342	195505	195292	195344	1	GL343393.1	ENSACAG00000014801.2	186432	203667	SLC43A2	3504	471	163962	No_or_no_constitutive_exon
TTTCAACACACAGCACTAACATTTCTCTTTCCTTGTTTTCTGGGACACAGAT	277433	277582	277383	277435	1	GL343388.1	ENSACAG00000010968.2	271367	284967	HIF1AN	3504	471	163962	No_or_no_constitutive_exon
TAAATACTGTAAATAAATAAATAAAATAAATTTTCTTTCCTGGGATGCAGGT	122162	122329	122379	122327	-1	GL343396.1	ENSACAG00000028498.1	119496	206110	None	3504	471	163962	No_or_no_constitutive_exon
GATACTAACTTCTTCCTTCCTTCTTCCCTTGTGTCCTGCAATTGGGAAAGGA	817464	817678	817728	817676	-1	GL343391.1	ENSACAG00000006998.3	796409	873987	CLCN1	3504	471	163962	No_or_no_constitutive_exon
TTGAATGCCAGTCTTGGCTCAAAAATACTTTTATCTATTTTGGGAAACAGGT	267828	267970	268020	267968	-1	GL343394.1	ENSACAG00000016384.3	256004	295486	SPAG1	3504	471	163962	No_or_no_constitutive_exon
TTTTAAAACCCATTTCTTCTTAACTGATCCAGACCGGCAACAGTGGGCAGCA	371640	371731	371590	371642	1	GL343394.1	ENSACAG00000016376.3	335189	426000	RGS22	3504	471	163962	No_or_no_constitutive_exon
AATTATGTGTTCAGGTTCTCTTATATTCTTTCTTCTTTGTGCTGGGACAGCC	873328	873466	873278	873330	1	GL343399.1	ENSACAG00000016904.3	562687	882165	GRK5	3504	471	163962	No_or_no_constitutive_exon
GTCCTCAACGAGGACAACTTTGAAACAGCATCACAATGGGTTAATGGAAGCA	254619	254914	254964	254912	-1	GL343414.1	ENSACAG00000027212.1	254619	255366	None	3504	471	163962	No_or_no_constitutive_exon
TGGATGGCGGAGGAAGGTGCCAAGGAAGAGGAAGAAAGGGAGGGGGGAAGAA	560723	560936	560673	560725	1	GL343421.1	ENSACAG00000014992.2	560478	560936	None	3504	471	163962	No_or_no_constitutive_exon
ATTGAATAGCTTCATCTTCTGGCTTCTTCCTGCCTGGGAACTAGGGGCAGCT	712123	712150	712200	712148	-1	GL343420.1	ENSACAG00000008542.3	695859	760375	ATP7A	3504	471	163962	No_or_no_constitutive_exon
CTTGTTTGTTTGTTTTTTGTTTACCACCCATAAAACCTTATGGGGTGCAGAA	544727	544900	544677	544729	1	GL343422.1	ENSACAG00000028695.1	536941	678232	None	3504	471	163962	No_or_no_constitutive_exon
TTTCCTCTCTCTCTCTCTCCCTGCCCTTTGCGTGTCCGTGGGTGGTGCAGGT	377962	378194	377912	377964	1	GL343425.1	ENSACAG00000010106.3	365022	386430	PRDM8	3504	471	163962	No_or_no_constitutive_exon
CCCAAAGGAGTCCCTGAGCTGACTTCCCGCTTCCCTTCCTGGGGTCGCAGGG	14924	15088	15138	15086	-1	GL343417.1	ENSACAG00000008659.2	8635	29177	CABIN1	3504	471	163962	No_or_no_constitutive_exon
GGAGGAGGCCACCCCTTCTTCTCGGTGCCTCTCTCCTCTCGCCGGGACAGAT	39107	39344	39394	39342	-1	GL343417.1	ENSACAG00000008829.2	36615	41958	NF2	3504	471	163962	No_or_no_constitutive_exon
ATACTAATGGGTCCTTCTGTGGTTTCTTTCTCCTCCTCCTCGGGCGGCAGGA	102523	102556	102606	102554	-1	GL343417.1	ENSACAG00000009298.2	98658	110655	EWSR1	3504	471	163962	No_or_no_constitutive_exon
GACCAAGATCTCACAGATGGCAGGAATTTATATGTTTTTGTATGGGACAGGT	313755	313916	313966	313914	-1	GL343444.1	ENSACAG00000001190.3	273261	327180	POLG	3504	471	163962	No_or_no_constitutive_exon
TTTCTGTATCACATAAGACTGCAGAAGAGGAGAGCAAGGCAGCCTGGGAGGA	692802	692919	692969	692917	-1	GL343444.1	ENSACAG00000008200.3	680748	714576	KIF7	3504	471	163962	No_or_no_constitutive_exon
CTCTCTCTCTCTCTCTCTTTCTCTCTCTCGTGTTGTGGAATGGGATGTAGAA	704275	704382	704225	704277	1	GL343427.1	ENSACAG00000001965.2	685879	727627	None	3504	471	163962	No_or_no_constitutive_exon
AAATACCCACAGAACTAGTGAAGGAGAAGAAGAAGGTGACACAGCGGGAGAA	729648	729717	729598	729650	1	GL343427.1	ENSACAG00000022438.1	728035	736995	None	3504	471	163962	No_or_no_constitutive_exon
GAGGGAGGTGGCTGGGTGGCAGGGCTCCCTCTGACCCCTTTGGGGTACAGCT	585374	585489	585539	585487	-1	GL343426.1	ENSACAG00000017122.2	579878	587195	INPP5B	3504	471	163962	No_or_no_constitutive_exon
ATTAAAATAAATTAATAATCACTTTTTTCATTATTCCAATGGGAGAACAGTG	58268	58340	58390	58338	-1	GL343439.1	ENSACAG00000014400.3	51715	67542	TADA2A	3504	471	163962	No_or_no_constitutive_exon
CCCGACCTTCAATTCATCTCCCCCCCTCTTTTGTTGTTGTTGGGGCGCAGGT	656652	656727	656602	656654	1	GL343467.1	ENSACAG00000034118.1	651482	664353	None	3504	471	163962	No_or_no_constitutive_exon
CCTTTCCCAGTGCCATTCACGGAGTGGGTGTGTGTCTCATCTGGGGACAGGT	587096	587205	587046	587098	1	GL343443.1	ENSACAG00000023505.2	564697	588394	CCAR2	3504	471	163962	No_or_no_constitutive_exon
GAGAAGACAGAAGGAAAAAAGAAAGGAAGGGAGGGAGGAAGGGATTGAAGAG	387160	387263	387110	387162	1	GL343451.1	ENSACAG00000025978.2	384097	388497	None	3504	471	163962	No_or_no_constitutive_exon
GGATGGAAGTGGGAACGCAGGGGGAAGAAGTGAGAGAGGGAAGATGGAAGGA	387853	388117	387803	387855	1	GL343451.1	ENSACAG00000025978.2	384097	388497	None	3504	471	163962	No_or_no_constitutive_exon
TGGCCATCCTAGATGCTAGTCCATGACTTGGCTTTTTTTTGGGTCGACAGGG	269811	269917	269967	269915	-1	GL343464.1	ENSACAG00000017835.3	254788	329955	MAP3K6	3504	471	163962	No_or_no_constitutive_exon
GGAGAAAGTGAAGGAGGAGAAGAAGAAGAGGAGGAAGGGGAGGAGGAGAGGA	335249	335423	335473	335421	-1	GL343464.1	ENSACAG00000015266.2	335249	336803	None	3504	471	163962	No_or_no_constitutive_exon
TATTGGCAAATTAAGAATTTCAAAGAGGATAAAAAGGGTTTGAAATCAAGGA	350404	350998	350354	350406	1	GL343473.1	ENSACAG00000022650.2	347432	350998	None	3504	471	163962	No_or_no_constitutive_exon
TATATACGGTACAGTAGAGTCTCACTTATCCAACATAAATGGGCCAGCAGAA	310254	310288	310204	310256	1	GL343493.1	ENSACAG00000022760.1	309613	310288	None	3504	471	163962	No_or_no_constitutive_exon
GACTCTGAAGGAATCTGACCTTTGTGATTCTTCTTGTTTCTTGAGGGCAGCT	50934	51023	50884	50936	1	GL343453.1	ENSACAG00000006014.3	44779	53492	COPS7A	3504	471	163962	No_or_no_constitutive_exon
GGGCAAAGCTAGTAATATTCTAATCTCCTCCTTCCTTCCTTTCGGGAAAGGA	659661	659834	659611	659663	1	GL343470.1	ENSACAG00000011783.3	595706	660163	None	3504	471	163962	No_or_no_constitutive_exon
CTTTGTTTTTTCTCTCTCTTCCGGCTGCCTTTCCCTTTTCTGGGGACCAGGT	328631	328900	328950	328898	-1	GL343466.1	ENSACAG00000029093.1	320959	329899	None	3504	471	163962	No_or_no_constitutive_exon
TTATCCCAGTTCTAAAAGGCTTTTCCTTTTTTCCTTCTCTGTGTGGGTAGTG	488867	489055	489105	489053	-1	GL343466.1	ENSACAG00000002851.3	480365	493852	METTL3	3504	471	163962	No_or_no_constitutive_exon
CGCAGGCAGTGCCTATTATAACTCTGGTTTCTTTTTGACGTGGGTGGCAGGT	96591	99747	99797	99745	-1	GL343508.1	ENSACAG00000013531.2	96591	154448	None	3504	471	163962	No_or_no_constitutive_exon
AGATTTGTCAAGTTTAGTTGATATCTCTTGTTTTCTTTGGGACAATGTAGAC	321304	321392	321254	321306	1	GL343495.1	ENSACAG00000004422.3	277504	338133	ANXA11	3504	471	163962	No_or_no_constitutive_exon
TGGAAACTCACATTTTAATTTCTTCTTTTTTGTTACATGGGAAATACCAGAA	159910	159961	160011	159959	-1	GL343494.1	ENSACAG00000029065.1	156361	162978	TNFSF8	3504	471	163962	No_or_no_constitutive_exon
ATCCGGAACCAGGCCCTGGACAATGTGAAACTGGAGCAGTCAGCTGGGAGGC	51704	52274	51654	51706	1	GL343471.1	ENSACAG00000010016.2	51411	52274	None	3504	471	163962	No_or_no_constitutive_exon
ACCTGACCCTGGTTTTTGTTTTGTTTTTTGTTTTTTTTGGGGGGGGGCAGGA	300405	300579	300629	300577	-1	GL343481.1	ENSACAG00000002949.2	279480	313393	None	3504	471	163962	No_or_no_constitutive_exon
CTCTCCAGCCTGCGCCACAGCCCAAGCCCCCCTTCATAGGGATACAATAGCA	284098	284151	284048	284100	1	GL343490.1	ENSACAG00000006633.3	251760	310969	None	3504	471	163962	No_or_no_constitutive_exon
CTTCCTGTCTTCCTCCCTTCCCTCCTTTCTTTCCTTGGGTGGGTCGATAGCT	404570	404705	404755	404703	-1	GL343483.1	ENSACAG00000022617.2	386962	421524	None	3504	471	163962	No_or_no_constitutive_exon
GCCTTTTCTTGCAGGTCCAGGGGCACGAGTTGGCGCTAGAAGGGCTGCAGGC	395750	395882	395932	395880	-1	GL343483.1	ENSACAG00000022617.2	386962	421524	None	3504	471	163962	No_or_no_constitutive_exon
AACAAACGACCAATAAGTAAGGCAAACCATCGTCCTGGGGGACGGAACAGGA	502892	503156	502842	502894	1	GL343477.1	ENSACAG00000032630.1	495475	503156	None	3504	471	163962	No_or_no_constitutive_exon
GAAGTCGAGCGAGAGGGAGGCCTCCGCTTCCCAGAGAGGCGGGAGGGGAGGA	70758	71383	71433	71381	-1	GL343520.1	ENSACAG00000030866.1	70758	74542	None	3504	471	163962	No_or_no_constitutive_exon
TTTTCAGTGCAGTCACTGGTTCATCTCCTCTCTTCCCTTTGGGATCGCAGGT	145678	145905	145955	145903	-1	GL343519.1	ENSACAG00000003679.3	136761	194116	PACS1	3504	471	163962	No_or_no_constitutive_exon
AGTGGTCTCTGGATGTAGGTCCAGTACAACTGTGCCATAGGAAAGGGTAGGA	275768	275793	275718	275770	1	GL343519.1	ENSACAG00000003450.2	250385	280030	None	3504	471	163962	No_or_no_constitutive_exon
CTTTAGATTGCCTTGAACGCGTATAGACTTAAACAATGGGGAAGGCCCAGAT	283036	283089	283139	283087	-1	GL343503.1	ENSACAG00000004673.2	275082	283158	INTS14	3504	471	163962	No_or_no_constitutive_exon
GCTCCGGTATTTTTGTTTTTCCTACTCCCTCTCCTGGAAATGGGAAACAGAA	430448	431006	431056	431004	-1	GL343513.1	ENSACAG00000034539.1	430448	431771	None	3504	471	163962	No_or_no_constitutive_exon
GTCCTCAACGAGGACAACTTTGAAACAGCATCACAATGGGTTAATGGAAGCA	442647	442930	442980	442928	-1	GL343513.1	ENSACAG00000022790.1	442647	443112	None	3504	471	163962	No_or_no_constitutive_exon
CCTGGGGGCCCCGGCACCCCTCCTGAGCTCTGTGCCTGGCGTGTGGGCAGGT	439175	439364	439414	439362	-1	GL343538.1	ENSACAG00000004144.3	417560	468252	ATP13A3	3504	471	163962	No_or_no_constitutive_exon
ACACAGTGCACATAAGCCCAAATAAACACTTGTTTTTGTCTGTGGGACAGGA	69790	70003	70053	70001	-1	GL343516.1	ENSACAG00000011688.3	65388	79938	RNF40	3504	471	163962	No_or_no_constitutive_exon
TCCTTCTTATGACATCCTTTCAAATGTTTTTCCTTTTTTTCTGGGGATAGGA	399286	399432	399482	399430	-1	GL343514.1	ENSACAG00000023890.2	390267	411970	None	3504	471	163962	No_or_no_constitutive_exon
ATTGCTGCCCGGTGACTTTCACGGCTCTGTGTTTTCTCTTGGGGGAACAGGT	253323	253551	253273	253325	1	GL343529.1	ENSACAG00000010753.3	139517	291274	ELP3	3504	471	163962	No_or_no_constitutive_exon
GCCACCTACACATGCTTTCTGACAGACTATGCTTCTGCTTTGGGGGAAAGAC	82964	83219	82914	82966	1	GL343579.1	ENSACAG00000002464.3	75623	85820	None	3504	471	163962	No_or_no_constitutive_exon
CTCCATCTCTTTTAACCCCTGGCTTTCGTTATTTCTCTCTGTGTGGGCAGGA	410632	410737	410787	410735	-1	GL343555.1	ENSACAG00000000727.3	410632	415811	NUDT22	3504	471	163962	No_or_no_constitutive_exon
AAGCACTAGAGGAGGATGCGGAAGAAGAAGAAGGTGGTGATGGCGGGCAGGA	450203	450503	450153	450205	1	GL343573.1	ENSACAG00000014184.2	438825	450503	None	3504	471	163962	No_or_no_constitutive_exon
CACACCGACCCCCGGCTACAGAGTAACCCCTTCTTTGGTTTGGCGGGAAGGA	458246	458372	458196	458248	1	GL343573.1	ENSACAG00000014151.2	455406	458724	MNS1	3504	471	163962	No_or_no_constitutive_exon
CTGGGAGCCCATTGGGGTTGTTCTTAACTGCGTTCCGTTCTTTGGGGAAGGA	441636	441827	441877	441825	-1	GL343537.1	ENSACAG00000008026.3	413293	458521	NPHP4	3504	471	163962	No_or_no_constitutive_exon
TTGATACACTATCATGGCTTTATTGTGTTGTTTTCCTTTTCGGGGAATAGGG	260304	260383	260433	260381	-1	GL343562.1	ENSACAG00000009401.2	246797	320232	ARHGEF6	3504	471	163962	No_or_no_constitutive_exon
GGCCTGCGATACCCGCCTCAAAGAAGAGCCGCCCTCCCCGGGTATGCAAGCC	145927	146262	145877	145929	1	GL343557.1	ENSACAG00000023620.1	145698	146262	None	3504	471	163962	No_or_no_constitutive_exon
CCCTTTCGTTAATCCTTCCCCGATAATAAACCCAACATTTGGGCCGGCAGAG	31947	32122	31897	31949	1	GL343563.1	ENSACAG00000001027.3	28598	64301	PTPRU	3504	471	163962	No_or_no_constitutive_exon
CAGGCCTTTTGAATAATCAACAATTCCTCTGTGTTTTTGGGGGGAGGTAGGT	229232	229378	229182	229234	1	GL343563.1	ENSACAG00000000262.3	222393	237055	HIVEP3	3504	471	163962	No_or_no_constitutive_exon
GGCCGCGGCAAAGGTGGCTTACCTGCCACCCTTTCTCCCGGGGAGGGAAGAG	117770	117858	117720	117772	1	GL343583.1	ENSACAG00000008700.3	101356	134444	None	3504	471	163962	No_or_no_constitutive_exon
GAAAGAAAGAAAGAAAGAAAGAAAGAAAGAAAGAAAAGAAAGAGGGGAAGAA	274605	274732	274555	274607	1	GL343588.1	ENSACAG00000026495.1	274374	280281	None	3504	471	163962	No_or_no_constitutive_exon
ACTTGCAAGGAAGGTTTATATATCTGTGGAAGTTCCTGGGTGGGGAGAAGAA	362494	362513	362444	362496	1	GL343567.1	ENSACAG00000005897.3	84910	410791	None	3504	471	163962	No_or_no_constitutive_exon
CCCTTCTCCAACCCCAAATTACCCCCCCTCCCCCCTGGGGGACGAGGGAGCT	229574	229717	229767	229715	-1	GL343572.1	ENSACAG00000013226.3	202497	264031	None	3504	471	163962	No_or_no_constitutive_exon
CTATCTTAGGTCTGTAAAAGCCATGTTTCTCTTCTTCTCGGGCCCGAAAGCT	356636	356778	356586	356638	1	GL343650.1	ENSACAG00000008970.3	353074	386671	CHTF18	3504	471	163962	No_or_no_constitutive_exon
TACCTTTATGACACTGAGTTTCCAATCCATTCTACTGTCTTGGGAAACAGAT	337022	337105	337155	337103	-1	GL343624.1	ENSACAG00000015565.2	275648	363051	None	3504	471	163962	No_or_no_constitutive_exon
TGTTTGTACTCTGTTGACCGAGAGCCTTTCCTTGTCTCTTGGGGGCAAAGGT	194354	194540	194590	194538	-1	GL343625.1	ENSACAG00000012467.3	182927	200500	NELFB	3504	471	163962	No_or_no_constitutive_exon
CTTCCTGACCACATTCTCTTCTCTTTCTGTGCATTTCATGGGGACCACAGCT	103181	103311	103361	103309	-1	GL343655.1	ENSACAG00000009725.3	9971	136016	DNAH2	3504	471	163962	No_or_no_constitutive_exon
TTTGCTCACTCTCTTCCTTTTTCTCTCTTATTTTCTTCTGTATGGGACAGGT	28853	29002	29052	29000	-1	GL343655.1	ENSACAG00000009725.3	9971	136016	DNAH2	3504	471	163962	No_or_no_constitutive_exon
CTGCAGGCTAAACATGCCCAGCTCTTTAAGCCGCTCCTCATAGGGCATAGCC	127114	127199	127249	127197	-1	GL343642.1	ENSACAG00000014349.3	113098	147552	UACA	3504	471	163962	No_or_no_constitutive_exon
AACTATGTCCACATCGAGTCTCCATCCATTATTCATTTTTGGGGTTGCAGGT	160779	160898	160729	160781	1	GL343682.1	ENSACAG00000011062.3	145354	169190	TYMP	3504	471	163962	No_or_no_constitutive_exon
TACAAAGGAAGTAAACCACATAAATGCATGGATTGTGGAAAGGGATTCAGTA	230169	231480	231530	231478	-1	GL343667.1	ENSACAG00000023791.1	229581	244121	None	3504	471	163962	No_or_no_constitutive_exon
AAGAAAGGAAAGTAAAAGAAAAAAAGGAAGGATAGGGAAGGGTAGGATAGGA	122742	122842	122692	122744	1	GL343662.1	ENSACAG00000023356.1	122653	122842	None	3504	471	163962	No_or_no_constitutive_exon
CAAGAGTTGGCCCCGTTTGTTTGACTGATGGACCGTTTTTGGGTTGGCAGGA	3547	3694	3497	3549	1	GL343739.1	ENSACAG00000023873.2	1130	23266	None	3504	471	163962	No_or_no_constitutive_exon
ATTCATTTTAATGTTTTTTTGTCTTCGGAAAAATGTTGCTGGGAAAATAGTG	210079	210285	210029	210081	1	GL343656.1	ENSACAG00000029618.1	207131	216486	None	3504	471	163962	No_or_no_constitutive_exon
AGAGAATACGGAGGACCAAGAAAAGGAGGACAACAAGGGTTATGAGGCAGGA	191327	191581	191277	191329	1	GL343750.1	ENSACAG00000024505.1	190838	191581	None	3504	471	163962	No_or_no_constitutive_exon
AGTTGTGGGCCAGGAACATCTGGATGGCCTGGAGTGACAAATGTTGGGAGAT	247920	248032	248082	248030	-1	GL343696.1	ENSACAG00000002392.3	207534	265559	PTK2B	3504	471	163962	No_or_no_constitutive_exon
TCTGTATGAAATAAGATCTTCATTTCTGTGTTGTCTCCTGAATGGGTCAGGC	101600	101876	101550	101602	1	GL343680.1	ENSACAG00000006296.3	78348	104768	None	3504	471	163962	No_or_no_constitutive_exon
CTTGATGTGATGGAATCTATCCAACTCTAAAAAGGGCTCTTTGGGAACAGGT	65616	66034	65566	65618	1	GL343713.1	ENSACAG00000002560.3	56488	80643	None	3504	471	163962	No_or_no_constitutive_exon
GTTAAGATGGACTCATCTCTTAATTCCTTTCTTTCCTTCCTTGGGAATAGCT	56368	56410	56318	56370	1	GL343707.1	ENSACAG00000033333.1	52955	71205	None	3504	471	163962	No_or_no_constitutive_exon
TATGTATAAGGTGAACTCATTTCTTCCTTTCTTTCTTTCCTTGGGGATAGCT	101342	101384	101292	101344	1	GL343707.1	ENSACAG00000032610.1	77618	102074	None	3504	471	163962	No_or_no_constitutive_exon
GATTTTAATGTGATGCATCACTGACACTTTTTGTGGGGGGGTGGGTGTAGGG	194927	195003	194877	194929	1	GL343725.1	ENSACAG00000012777.3	187660	199313	ARPC1A	3504	471	163962	No_or_no_constitutive_exon
GAACATTACCAATTGTCCTAAGTCTATACTTGCTTCTTCCATGGGCACAGAA	252053	252096	252146	252094	-1	GL343725.1	ENSACAG00000012871.3	237231	254715	None	3504	471	163962	No_or_no_constitutive_exon
TTTGAGTGTTTTCCATTTAACCTATTTGTTATTGCTTTGCTGGGCGGTAGAT	241860	242079	242129	242077	-1	GL343725.1	ENSACAG00000012871.3	237231	254715	None	3504	471	163962	No_or_no_constitutive_exon
ACCTCTACTAGGTCTTATTTTCTGGGGATGTCTTATTTTTGGGGAAACAGGG	108978	109170	108928	108980	1	GL343734.1	ENSACAG00000001571.3	104957	117408	STYXL1	3504	471	163962	No_or_no_constitutive_exon
TCCTCTGATCTAATGACAACGACCACCACCTTCAAGGCCTCCTGGGGGAGGA	195741	195818	195691	195743	1	GL343767.1	ENSACAG00000007471.3	82829	201895	None	3504	471	163962	No_or_no_constitutive_exon
CTCACCTGACATCCATGATCCCCTCATTGGCCATCTTGTGTGGGCGGCAGTG	137839	138360	137789	137841	1	GL343754.1	ENSACAG00000012023.2	118797	138360	SLC25A37	3504	471	163962	No_or_no_constitutive_exon
GGCTTTGCACCTGATACGATTGCATGAGGCTGCTCTCTTTGGGCCGACAGGG	48485	48577	48435	48487	1	GL343758.1	ENSACAG00000014844.2	1989	49090	DLG3	3504	471	163962	No_or_no_constitutive_exon
GCAAGTGGGGTTTACATATCTGTGGAATAATGTAACAGGGTGGGAGAAAGAA	43250	43276	43326	43274	-1	GL343771.1	ENSACAG00000023634.1	12031	84600	None	3504	471	163962	No_or_no_constitutive_exon
GGCCGGGTGTTTCACGGGCGCCCTTGCTTTCTCTCCTATGGGATGCACAGTG	175657	175753	175803	175751	-1	GL343799.1	ENSACAG00000000363.3	157168	194792	IMPDH1	3504	471	163962	No_or_no_constitutive_exon
GTTAATGGGTGTCTCTCCCCTCTCTTCATTCCCCCATTTGGGTGGCGCAGCA	189571	189694	189521	189573	1	GL343820.1	ENSACAG00000002131.2	175325	190348	ELMO2	3504	471	163962	No_or_no_constitutive_exon
CTCTCCTTGTGCAGGGAGTTCTTCGGCCAAGGCTGGATGAAGGGCGAGAGAA	42587	42635	42537	42589	1	GL343835.1	ENSACAG00000015585.3	7475	50717	RASGRF1	3504	471	163962	No_or_no_constitutive_exon
AACAAACGACCAATAGGTAAGGCAAACCATCGTCCTGGGGGACGGAACAGGC	164370	164844	164894	164842	-1	GL343785.1	ENSACAG00000031085.1	164370	173113	None	3504	471	163962	No_or_no_constitutive_exon
AATATTATTAATTATTATAATTAATCATTATCATCTTTACATTGGGACAGCA	153464	153675	153725	153673	-1	GL343811.1	ENSACAG00000000701.3	143835	158374	None	3504	471	163962	No_or_no_constitutive_exon
AGGTGAGAGCATTCCCTCTGGGTTTCACTAACCTGGGGACTGATGGACAGGT	163467	163581	163631	163579	-1	GL343809.1	ENSACAG00000025109.2	122586	164140	None	3504	471	163962	No_or_no_constitutive_exon
CCTGCAGGAGATGGAGGCCGCCTCCTTCGACGGGATCTTCATCTGGGAAGAT	22548	22615	22498	22550	1	GL343888.1	ENSACAG00000007135.3	8279	25243	TRAF2	3504	471	163962	No_or_no_constitutive_exon
TTCTGTTGATCGTGGGTACCCTTTCCTCCCTGACTAACGTTACGGGACAGGC	64189	64318	64139	64191	1	GL343881.1	ENSACAG00000016448.3	20430	82766	DISP3	3504	471	163962	No_or_no_constitutive_exon
AAAGGTGCAAGTGCCTTCTTTAGACCTGCATTTGTTTGTGGGAGCTGCAGGA	86049	86180	86230	86178	-1	GL343847.1	ENSACAG00000033639.1	62563	93703	None	3504	471	163962	No_or_no_constitutive_exon
GTTGGCGCCCCTTCAGCCGAAAGCCAAACGGCGTCCTGGGAAGGCTATAGCG	90528	90715	90478	90530	1	GL343852.1	ENSACAG00000007804.2	21493	150610	PTPRS	3504	471	163962	No_or_no_constitutive_exon
TGAATCTGTATCCTTATGATCATGTGTCTTTCTCTGGGACTTGAGAACAGTT	41073	41221	41271	41219	-1	GL343849.1	ENSACAG00000007742.3	33780	59617	ATP2C2	3504	471	163962	No_or_no_constitutive_exon
CTTTGTTTATTCCTTTGTGGCATTAAACAGGCTGTGTTTTGTTGGGACAGGT	124918	125049	125099	125047	-1	GL343905.1	ENSACAG00000006666.3	115607	137758	BCL6	3504	471	163962	No_or_no_constitutive_exon
TTCACCGAGAGAGGAAATCTAGGTAGACATCAAAGGACTCACACTGGGAGAA	130603	130770	130553	130605	1	GL343933.1	ENSACAG00000023345.1	129761	130987	None	3504	471	163962	No_or_no_constitutive_exon
ACACTGAGTCACCTTGGGTTTTCTTTTGTTCTGCTTTCGGGAAATGTTAGCT	46302	46383	46252	46304	1	GL343977.1	ENSACAG00000009801.3	40422	53266	None	3504	471	163962	No_or_no_constitutive_exon
AAAAATACTTTATAGTTGTGAATTACAACTTCCAACAGGAATGCTGGGAGTT	119762	122752	119712	119764	1	GL343977.1	ENSACAG00000031375.1	119486	122752	None	3504	471	163962	No_or_no_constitutive_exon
TTCTGTTATGACATAATTCTTTCTGATGTTTTAAACTTGATGTTGGGAAGAT	88185	88448	88135	88187	1	GL343973.1	ENSACAG00000015437.3	84083	89664	PIH1D2	3504	471	163962	No_or_no_constitutive_exon
TAAACCGTGGATTTGAGGAAGAAGCTTCGGGACACATAACTATGGGACAGAC	93531	93572	93481	93533	1	GL343973.1	ENSACAG00000023324.1	92455	93572	None	3504	471	163962	No_or_no_constitutive_exon
CTCTTTAGCCCATTTATATAGGGGCTCACACATACCAGAGGGTAATTGAGGT	30400	30468	30518	30466	-1	GL343926.1	ENSACAG00000010457.3	1519	45625	None	3504	471	163962	No_or_no_constitutive_exon
TTACTAAGAGAAGAAATCTACATTCACATCAAAGGACTCACACTGGGGAGAA	61687	63002	63052	63000	-1	GL343931.1	ENSACAG00000022170.1	39050	65856	None	3504	471	163962	No_or_no_constitutive_exon
AAGGCTTTCTGCTCTCTTCGTGACCCCCATTTCCTCCCTGGGCGACACAGGG	98800	98923	98750	98802	1	GL343968.1	ENSACAG00000006176.3	97528	109776	MTHFD2	3504	471	163962	No_or_no_constitutive_exon
CCTCCTCCTCCTCCTCCTCCTCCTCCTCCTCCTTCTCTTTTGGGGGGCAGCC	31400	31586	31350	31402	1	GL343947.1	ENSACAG00000002848.3	27832	40161	BCR	3504	471	163962	No_or_no_constitutive_exon
ATCTTAATCCACGATTCTTACCCATTTGTCATTCCTTTTTTGGGGATCAGAA	32406	32467	32356	32408	1	GL343947.1	ENSACAG00000002848.3	27832	40161	BCR	3504	471	163962	No_or_no_constitutive_exon
CTAACAAGTGCCTCAGTGTAGATATACAGATGCCACAAATGGGCGGCTAGGA	57129	57164	57079	57131	1	GL344013.1	ENSACAG00000014132.3	27167	63659	None	3504	471	163962	No_or_no_constitutive_exon
AAAATAACAGGCTATATAAAATACATTTTTGTTTATTTGGTATTGGGAAGGA	6548	6775	6825	6773	-1	GL343967.1	ENSACAG00000000125.3	625	9418	None	3504	471	163962	No_or_no_constitutive_exon
GATGCTGCTCCGGGGCTGATCTCCCTCCTTGTCTTCCCGTTGGGCGGCAGGT	69367	69473	69317	69369	1	GL344065.1	ENSACAG00000007463.3	65933	69473	None	3504	471	163962	No_or_no_constitutive_exon
GATGACTAACCGGCCGGCGCCCCTCTTTCCCCCCTTCCCGATGGGCACAGTC	18085	18285	18335	18283	-1	GL344027.1	ENSACAG00000009189.2	4608	18806	ARR3	3504	471	163962	No_or_no_constitutive_exon
GAAGGGAGGCGTTGACGTTTCTGTGCCAAAATTGGAGGGCGATTTGAAAGGA	89175	95177	95227	95175	-1	GL344077.1	ENSACAG00000003562.2	85908	105402	AHNAK	3504	471	163962	No_or_no_constitutive_exon
GCTGTGTGGAATGGTGGGAGTTGCAGTCCAAAACATCGGAAGGGCTGAAGTT	39334	39560	39610	39558	-1	GL343991.1	ENSACAG00000000378.3	32814	78093	SCAP	3504	471	163962	No_or_no_constitutive_exon
TTTTTCTCTGTGCTGTTTCCTGGGCCTGTCGCTTTCTTTTGGGTGACCAGAC	39169	39280	39330	39278	-1	GL344011.1	ENSACAG00000009656.3	25274	92168	AAK1	3504	471	163962	No_or_no_constitutive_exon
TCTGAAGAGCCGCCCACTGACCCCCCTCCCCTCCCTTGTGGGGCACGCAGGT	67160	67288	67110	67162	1	GL344076.1	ENSACAG00000025913.1	49532	68790	None	3504	471	163962	No_or_no_constitutive_exon
GTCCCATCATCCTTGGTCCAAACTCTTTGAAACCGCACCCGGGTTTAGAGTT	40242	40490	40192	40244	1	GL344230.1	ENSACAG00000005242.3	23294	44057	GNB1	3504	471	163962	No_or_no_constitutive_exon
ATTGTCTTTGCCAACTTTTGCTTGCTTTCTTCCTCCCATCTGGGGAAAAGGT	19113	19221	19271	19219	-1	GL344111.1	ENSACAG00000012533.3	16091	20050	None	3504	471	163962	No_or_no_constitutive_exon
TAGATTCTCTCCTTTTTCTGATTGGCTTCCTTGTGTCTCTTGGGGAGCAGAA	43246	43355	43196	43248	1	GL344132.1	ENSACAG00000000730.3	26340	64332	RHOT2	3504	471	163962	No_or_no_constitutive_exon
CGGCCCTGACGCTGCTGCAGCCACGACCCGTGGTCCTCCAGGGCATGCAGGT	19716	19746	19796	19744	-1	GL344137.1	ENSACAG00000016337.3	587	33898	PCNX3	3504	471	163962	No_or_no_constitutive_exon
GTTCCGCTTTAGAGACTGGGACACAAGGGAGCAATGGATTAAAAGGGCAGGA	23112	23133	23183	23131	-1	GL344199.1	ENSACAG00000013676.2	1649	23448	RAB10	3504	471	163962	No_or_no_constitutive_exon
CTAGGTAAGTGGGGTTTATATATCTGTGGAAGGACCAGGGCGGGAGAAAGAA	30841	30859	30909	30857	-1	AAWZ02035066	ENSACAG00000003061.2	30841	42749	None	3504	471	163962	No_or_no_constitutive_exon
TGCTCGTAGTTCGGGTCTACGTTCACATCAAAGGACTCACACTGGGGAAGAA	11610	11719	11560	11612	1	GL344177.1	ENSACAG00000022686.1	10397	22017	None	3504	471	163962	No_or_no_constitutive_exon
AGGAATACATCCAGAAGGGCTGGGAAGCCCTGCGGAAGACGGGATGGAAGGA	45472	45622	45672	45620	-1	GL344217.1	ENSACAG00000002571.3	34377	57470	None	3504	471	163962	No_or_no_constitutive_exon
GCATAACTTAGGAATACAGATCTGATTACCGTTTCTTCCCCGGGATGTAGGA	32791	32927	32977	32925	-1	GL344509.1	ENSACAG00000014736.3	32172	50831	None	3504	471	163962	No_or_no_constitutive_exon
AGGCAGTGGCGAAAGCAGGGCCTCCCCGGATGAACGAAGGGATCGGGCAGGT	33299	33331	33249	33301	1	GL344302.1	ENSACAG00000001366.3	3623	47092	EPPK1	3504	471	163962	No_or_no_constitutive_exon
GGGGCAAAACGGTACTCATGGCTGGGGGCTGGGGATTCTGGGAGTGGTAGTC	31029	31131	30979	31031	1	GL344343.1	ENSACAG00000000303.3	14914	38282	RABL6	3504	471	163962	No_or_no_constitutive_exon
CGAGGGGCCGTTGCTAACCCTTTCCTCCCGGGTGGGTCTCTGTGGGGCAGGC	41091	41288	41041	41093	1	GL344370.1	ENSACAG00000002369.3	23358	42934	THBS3	3504	471	163962	No_or_no_constitutive_exon
GTCCTCAACGAGGACAACTTTGAAACAGCATCACAATGGGTTAATGGAAGCA	42270	42565	42615	42563	-1	AAWZ02035620	ENSACAG00000024370.1	42270	42747	None	3504	471	163962	No_or_no_constitutive_exon
GGGGCCTGGACAGGCCTCTGGGGTCAGCAGCTGGGCTTTCTGTGGGGCAGGT	22795	22957	23007	22955	-1	AAWZ02035997	ENSACAG00000005024.3	2711	30764	None	3504	471	163962	No_or_no_constitutive_exon
TTCCCTGTCCATCCGTCCGTCCCTCCCTCCCTCCGTCCCTGGGTGGCCAGGT	6136	6241	6086	6138	1	GL344447.1	ENSACAG00000003488.3	1485	26154	GRIK5	3504	471	163962	No_or_no_constitutive_exon
TGGCTTTGCCTTCTAACCATTCCCTTTTCTACCCATTTCCGCGGGGGCAGTT	2517	2664	2467	2519	1	GL344563.1	ENSACAG00000015267.2	577	3490	TMEM8A	3504	471	163962	No_or_no_constitutive_exon
CCGTTGAAATCAAACAACTTGGCAATTTGAGTCATTATTTGGGAATACAGGT	20	1054	1104	1052	-1	AAWZ02036462	ENSACAG00000032542.1	20	5235	None	3504	471	163962	No_or_no_constitutive_exon
TAAGCCTAAATTCTGATTCTATGTGTATATTTTTGGTGGGGGGACAACAGGC	8189	8689	8139	8191	1	AAWZ02036535	ENSACAG00000014751.3	382	20175	None	3504	471	163962	No_or_no_constitutive_exon
CGTTTGCATCAAAGCACTCACAGTGGGGAGAAACCCTATAAGGCCGGGAGTG	15978	16047	15928	15980	1	AAWZ02036845	ENSACAG00000026529.1	15430	16115	None	3504	471	163962	No_or_no_constitutive_exon
GTTCAGGTCTACGTTTACATCACAGAACTCACACTGGGGGGAAACTGTAGAA	10537	10615	10487	10539	1	GL344787.1	ENSACAG00000026932.1	8825	10615	None	3504	471	163962	No_or_no_constitutive_exon
CGCAGGATGCCCATGATGTGTGGGATGCCTGTGATGCACGGGATGTGCAGGA	7254	7705	7755	7703	-1	GL344800.1	ENSACAG00000022997.1	6969	8655	None	3504	471	163962	No_or_no_constitutive_exon
GTGCTCTGCAGCCTGGGTCCTGACAACATCAAAGGACCCACACTGGGGAGAA	2149	2410	2460	2408	-1	GL344826.1	ENSACAG00000026702.1	2149	10524	None	3504	471	163962	No_or_no_constitutive_exon
ACGTCATCTAGGTTGCCCGTTGATGTTTTTCTTCTTGTGTTGGGATGCAGGG	1203	1355	1405	1353	-1	AAWZ02037362	ENSACAG00000004650.2	3	16958	PADI2	3504	471	163962	No_or_no_constitutive_exon
CCTGGGGCCCGGCTCTCCTGCGGTGGTCAGCCCCATGGTTGGGAATACAGCT	6991	7030	7080	7028	-1	AAWZ02037398	ENSACAG00000023682.2	3280	12718	None	3504	471	163962	No_or_no_constitutive_exon
GAGGGGTCCAAGAAGGAGGCCGCCCCCGAGTGCCGGCCCCTGGGGGTCAGCA	14738	15063	15113	15061	-1	AAWZ02037445	ENSACAG00000015414.2	13483	15344	None	3504	471	163962	No_or_no_constitutive_exon
GATTCCATCCGGATCTGTGATTTCGGGTTTGCCAAACAGCTTCGGGGGAGAA	11142	11193	11092	11144	1	AAWZ02037556	ENSACAG00000013019.3	99	14922	None	3504	471	163962	No_or_no_constitutive_exon
CAGTAAGAGTGGACATCTGCGTATCCATCAAAGGACTCACACGGGAGAAGCC	7362	7710	7760	7708	-1	GL345028.1	ENSACAG00000022254.1	7362	8654	None	3504	471	163962	No_or_no_constitutive_exon
CTCTCTCTCTCTCAGTGTTTGTGTGAGAGGCAAGGAGAGGGAGGAAGCAGAT	7144	7223	7094	7146	1	AAWZ02038687	ENSACAG00000022033.2	44	9218	None	3504	471	163962	No_or_no_constitutive_exon
AGGTGTGAGCATTCCCTCTGGGTTTCACTAACCTGGGGGCTGATGGACAGGT	6399	6513	6563	6511	-1	AAWZ02038724	ENSACAG00000025588.2	4956	10619	None	3504	471	163962	No_or_no_constitutive_exon
TTATTACAATATTTATATCCCGCCCTCTCTCCCCTTAAAAGGGGACTCAGAG	7035	9645	6985	7037	1	AAWZ02039056	ENSACAG00000031787.1	5504	9645	None	3504	471	163962	No_or_no_constitutive_exon
ACACTGAGTCACCTTGGGTTTTCTTTTGTTCTGCTTTCGGGAAATGTTAGCT	9073	9154	9204	9152	-1	AAWZ02039086	ENSACAG00000009310.3	4729	9532	None	3504	471	163962	No_or_no_constitutive_exon
AGCCTTAGGTCCACCTGTCTCAGAGTGTTGCGTTTCCCTCCGGGCGACAGGT	5985	8425	5935	5987	1	AAWZ02039506	ENSACAG00000008752.2	2739	8425	None	3504	471	163962	No_or_no_constitutive_exon
GCTCTGGAGTCCCCTCCTGACTCCGTCCTTTTCTCTGCTTGGGGCTGCAGGT	2414	2469	2364	2416	1	AAWZ02039608	ENSACAG00000023487.1	2257	2469	None	3504	471	163962	No_or_no_constitutive_exon
GAGGAGGAGAAGGGCGGCCCGGCGGCGGACTGCGGCGTCTGCGGGGACAGTC	309	405	455	403	-1	AAWZ02039762	ENSACAG00000025221.1	309	455	None	3504	471	163962	No_or_no_constitutive_exon
GTCCTCAACGAGGACAACTTTGAAACAGCATCACAATGGGTTAATGGAAGCA	3841	4136	4186	4134	-1	AAWZ02040785	ENSACAG00000022861.1	3841	4318	None	3504	471	163962	No_or_no_constitutive_exon
GAGCAAAAATTAATATAAGACACTGTCTTATTTTCGGGGAAACACGGTAGGC	2361	2479	2529	2477	-1	AAWZ02041144	ENSACAG00000008159.2	2361	3491	None	3504	471	163962	No_or_no_constitutive_exon
