# Supplementary material for: Widespread Separation of the Polypyrimidine Tract From 3′ AG by G Tracts in Association With Alternative Exons in Metazoa and Plants
Source: Front Genet. 2019 Jan 14;9:741. doi: 10.3389/fgene.2018.00741 (PMC6339879; doi:10.3389/fgene.2018.00741)
Supplement: DATA FILE S2 — Sequences of REPAG 3′ SS from each species of metazoa, plants and protists. [file Data_Sheet_2.zip › Supplementary data 2/Protists_Release38_toxoplasma_gondii_tgcatprc2.txt]

REPA_GGG_Sequence	Exon_Start	Exon_End	Pos_-50	Pos_+2	Strand	Chromosome	GeneID	Gene_Start	Gene_End	Gene_Name	Number_of_REPAs	Number_of_REPAs_has_GGG	Number_of_Intron(Intra_genic_Region)	Upstream_Constitutive_Exon
GCGTCCATTCATGTCGCCCCTTTTGCGGTTTTTTTGTTATCACGGGACAGGA	176438	176483	176533	176481	-1	asmbl.798	TGPRC2_291810	176438	179651	None	883	174	36415	No_constitutive_exon_found_in_species
ACGATCTCGTGAAGTGTAGTGAGGAGACGATACAAAAACGGGAACTGCAGGA	139408	139416	139466	139414	-1	asmbl.2587	TGPRC2_266870	138446	140718	None	883	174	36415	No_constitutive_exon_found_in_species
TTGCCTCCACCGGCAAAGTTCACTTCTGTCTGGTGCGTCTGGGCATGCAGAA	125509	125689	125459	125511	1	asmbl.998	TGPRC2_222900	114102	130852	None	883	174	36415	No_constitutive_exon_found_in_species
TCTTTCTGGTTGACTCGTGCGTTCGCTTCCTGACTGCGTGGGTGGTGTAGAA	136572	136947	136997	136945	-1	asmbl.998	TGPRC2_222880	134186	139150	None	883	174	36415	No_constitutive_exon_found_in_species
GTCTCTTGCCATGTCATCTGTGTTTCCTTTGTATCTCTTGGGAATCGCAGGG	130467	130652	130417	130469	1	asmbl.1178	TGPRC2_213520	127660	133868	None	883	174	36415	No_constitutive_exon_found_in_species
TCTCACATTAGGTCCCGCCCAGACTGATCTCTGTATGTGGGGACGAACAGGA	23684	23879	23929	23877	-1	asmbl.1812	TGPRC2_217390	23080	29607	None	883	174	36415	No_constitutive_exon_found_in_species
CTTCCGCTGCATATCCCAGAAGCGCTCCTGATGTGTTTGTGTATGGGTAGAT	1207	1414	1464	1412	-1	asmbl.1301	TGPRC2_207865	469	34803	None	883	174	36415	No_constitutive_exon_found_in_species
AGCTGCCCTCATGAGCAGAAGTGACCACCAGCCAGCACTATCGGGAGCAGAA	11156	11275	11325	11273	-1	asmbl.1596	TGPRC2_230535	10712	12355	None	883	174	36415	No_constitutive_exon_found_in_species
AAGGAGTGCAATACGTGGTCCTGCGGCAAGCTTCAGACGGGAGTGTACAGGT	95441	95542	95592	95540	-1	asmbl.1596	TGPRC2_230660	95441	100387	None	883	174	36415	No_constitutive_exon_found_in_species
TGAAACCAGGACGAGAGGCTGTGATTAATTTTCATTATTGGTGGGTGCAGGC	33132	33215	33082	33134	1	asmbl.2607	TGPRC2_267410	30641	35969	None	883	174	36415	No_constitutive_exon_found_in_species
GTCTGTATGCACCACGTTCTGTCTCGCGTCTGTGTCACCGGGTGTGGCAGAT	120155	120300	120350	120298	-1	asmbl.2607	TGPRC2_267550	119110	125467	None	883	174	36415	No_constitutive_exon_found_in_species
GAGTGTGCTTCCACCACTATGGTTCTCTGTTTCTACACCGGGATGTACAGGC	9708	9811	9861	9809	-1	asmbl.2026	TGPRC2_203505	9113	10897	None	883	174	36415	No_constitutive_exon_found_in_species
TTGCGCCGGATGTGTGGCAGCTCCACCTCAGGCCCAGCAGGGCCGCGAAGGC	17945	18032	18082	18030	-1	asmbl.2156	TGPRC2_240390	11037	20783	None	883	174	36415	No_constitutive_exon_found_in_species
CCGTTTGCAGAGTATCATAGCCCTCTAGCTGTCATACTCTCAGGGATCAGGC	97933	98027	97883	97935	1	asmbl.507	TGPRC2_264070	97033	102676	None	883	174	36415	No_constitutive_exon_found_in_species
CTGAAGTGACATCAGAAAAAAATGATTTTTGCTTTTTTGCGGGTGTACAGAT	2220	2319	2369	2317	-1	asmbl.1364	TGPRC2_246970A	458	8306	None	883	174	36415	No_constitutive_exon_found_in_species
TGCTCTAGAGCTATACCCATTTTTTGTCCTTTTTCTGTGCATGGGTGCAGGA	7768	7945	7718	7770	1	asmbl.140	TGPRC2_224940	5518	10817	None	883	174	36415	No_constitutive_exon_found_in_species
CGCATGCGTACGTTCATGGTCGAAGCACTGTCCTCGGTGTGTGGGAACAGGT	99998	100431	99948	100000	1	asmbl.140	TGPRC2_224870A	82934	113382	None	883	174	36415	No_constitutive_exon_found_in_species
TTTGAGCCTCTCGGCGCCTGTGTGCTTTCTGTGTGTGTGTGGGGGAGCAGCA	3095	3311	3361	3309	-1	asmbl.2126	TGPRC2_239480	584	15454	None	883	174	36415	No_constitutive_exon_found_in_species
ATAGCATCTGAAGCAACTCGACTGTTAGCCAATGAACGGGAGGATGTCAGGG	54023	54057	54107	54055	-1	asmbl.535	TGPRC2_263245	53785	55006	None	883	174	36415	No_constitutive_exon_found_in_species
CTACTCTCCATGCGCGCTCTTCCGGCCGTACTCCGTTGCTGGGAGTGCAGGT	68744	69514	68694	68746	1	asmbl.535	TGPRC2_263220	67603	74118	None	883	174	36415	No_constitutive_exon_found_in_species
GGTCATGAGCGTCTGTTGATACTGCAATCTGGATACTTTGTGTGGGATAGGT	74003	74673	73953	74005	1	asmbl.67	TGPRC2_243655	71501	75466	None	883	174	36415	No_constitutive_exon_found_in_species
GTCAATCGGAAGTGCCCAGGAAAAGTCGCTGCGGCGCTGTGGGTGTGCAGAC	2737	2805	2687	2739	1	asmbl.2133	TGPRC2_239720	251	3873	None	883	174	36415	No_constitutive_exon_found_in_species
TGCCATCCATGACGTTTCCTGGTACTCTTTCGGATGTCTGGGGCGTGCAGGT	13265	13586	13215	13267	1	asmbl.724	TGPRC2_310680	12583	15290	None	883	174	36415	No_constitutive_exon_found_in_species
TTGCAAGCAACTACTGTTTTCGGGATCTGTGGGGTCCGTTACATGGGCAGGA	45100	45271	45050	45102	1	asmbl.2973	TGPRC2_250870	43292	45999	None	883	174	36415	No_constitutive_exon_found_in_species
AACTTAGTTGTTATCATTTTCAAGAGGTGATTCCGTGGAGTTGGGTGGAGAC	73722	73814	73864	73812	-1	asmbl.2629	TGPRC2_279405	71992	74062	None	883	174	36415	No_constitutive_exon_found_in_species
CAATCAAATGACTGCCTCCATGTCTTCGCGTTGCGCATGGGAGTGTGCAGCT	14237	14753	14803	14751	-1	asmbl.1853	TGPRC2_319308	90	20934	None	883	174	36415	No_constitutive_exon_found_in_species
ATAAAATGCCCGGTGGCGTTTGTTTCGTCGTGGCTGTGTGGGCGGTGCAGGC	89417	91441	89367	89419	1	asmbl.3139	TGPRC2_232620	88358	91441	None	883	174	36415	No_constitutive_exon_found_in_species
TTGTTTCCGGTGTCTCTGCAGCGTTTTCGTTTTGTGTCTTGGGCGTGCAGCG	52615	52704	52754	52702	-1	asmbl.675	TGPRC2_309010	51204	54667	None	883	174	36415	No_constitutive_exon_found_in_species
TAAAATGACTCTACATCAGACGATATGCGTTTGCAATATGGGGAAGACAGGA	39310	39328	39378	39326	-1	asmbl.867	TGPRC2_289870	39093	39821	None	883	174	36415	No_constitutive_exon_found_in_species
TCGTAAGACGCCGTGCGACACAGACCAAAGTGACTGCTGTGGGTGTGCAGGA	4841	5045	4791	4843	1	asmbl.1655	TGPRC2_254010B	684	5045	None	883	174	36415	No_constitutive_exon_found_in_species
CACAACTGGAGAGGTTCATTATTTCTTGAGACTATGCTTTCGGGGTGCAGAC	9812	9919	9969	9917	-1	asmbl.2945	TGPRC2_304630	8353	35762	None	883	174	36415	No_constitutive_exon_found_in_species
GCGGCGTACTCTATTTTTGTGGTGTCATTAAGAAGTGTGTGGGTATGCAGCT	64973	65123	65173	65121	-1	asmbl.2945	TGPRC2_304480	64562	66501	None	883	174	36415	No_constitutive_exon_found_in_species
TCTTGGAGCTGTGAACTTCTCATTGTTTGCCTGGGATTATCGGGATGCAGGA	72411	72628	72678	72626	-1	asmbl.569	TGPRC2_261690	72163	73655	None	883	174	36415	No_constitutive_exon_found_in_species
TGTCATCGACTTGTGTTTTGCGTTTTTTTCGGATTCCTGCGGGGCTGCAGCA	58968	59180	58918	58970	1	asmbl.3665	TGPRC2_307770	56443	65662	None	883	174	36415	No_constitutive_exon_found_in_species
CAGAGAATATTACTCCCGTTCTGCTTCTTCTGCTTCTTTTGTGGGTGCAGAG	40513	40671	40463	40515	1	asmbl.3643	TGPRC2_200370	38413	43386	None	883	174	36415	No_constitutive_exon_found_in_species
TTTCTTTGCTTCGTTCATGCGACGTGCGTCCGTCTGGTGCGTGGGCGCAGGT	69797	70337	69747	69799	1	asmbl.93	TGPRC2_244430	66953	70337	None	883	174	36415	No_constitutive_exon_found_in_species
CACGAGCGGTGCATGTTTTCTTATTTACTGTCTATTTTCGTGGGCAGCAGGC	37934	37996	37884	37936	1	asmbl.2395	TGPRC2_278160	37571	39835	None	883	174	36415	No_constitutive_exon_found_in_species
CACTTTATTGTGACCCGTAGGTCGTGTGTATTCATTTGTGTGGGATGCAGTC	61736	64185	64235	64183	-1	asmbl.2395	TGPRC2_278110	57919	77281	None	883	174	36415	No_constitutive_exon_found_in_species
GGGGATCTTCTGTCTCCTCGGTTTTTTCATTTTCTTGTGGGGCGACACAGTG	15426	15520	15376	15428	1	asmbl.736	TGPRC2_311160	14775	19126	None	883	174	36415	No_constitutive_exon_found_in_species
GTGTGTTCCAATATTTTCCTCGAGTGTCTATTTTGTGGTTGGGAGTGCAGAT	38228	38267	38317	38265	-1	asmbl.987	TGPRC2_227000	37851	48214	None	883	174	36415	No_constitutive_exon_found_in_species
TATTCGTGAGCGCGTGCTGAAGCAGACAACAATATTTCTGGGAAATGCAGCG	14801	14821	14751	14803	1	asmbl.777	TGPRC2_312540	14373	15947	None	883	174	36415	No_constitutive_exon_found_in_species
TCTTGAGTTATCTTGAGTAGCGTTGTGTGTTTATCATTGCTGGGATGCAGAT	30221	30314	30364	30312	-1	asmbl.1162	TGPRC2_287200	29458	32918	None	883	174	36415	No_constitutive_exon_found_in_species
ATTTAAACGTGCAGAGTTGCTGTATGGCTCAATTGTTTGCGGGAATGCAGGC	13449	13779	13399	13451	1	asmbl.2994	TGPRC2_249910	12685	13779	None	883	174	36415	No_constitutive_exon_found_in_species
CGTGTATTTAGTTTTCGTATTTTTGTGCAAACTGTTCGGTGGGTATGCAGGT	30665	30810	30615	30667	1	asmbl.1813	TGPRC2_217600	17791	32415	None	883	174	36415	No_constitutive_exon_found_in_species
GCCAGACAGAACAGATCTTCATGCGTCTGAACGTATCCGTGGGTGTGCAGCT	8717	8790	8840	8788	-1	asmbl.1970	TGPRC2_202020	7887	14045	None	883	174	36415	No_constitutive_exon_found_in_species
AGTGCCTGGTACTTCCACTACAAAATTATGATTGAATATGGGCTGGATAGGG	22216	22299	22349	22297	-1	asmbl.1982	TGPRC2_202285	21491	23346	None	883	174	36415	No_constitutive_exon_found_in_species
CTGTCAGCGAGAGAAAACGACTTCTTGTCTTTGACTCTGTGGGGTTGTAGGC	6055	6246	6005	6057	1	asmbl.1417	TGPRC2_249170B	172	8171	None	883	174	36415	No_constitutive_exon_found_in_species
TTTACCCTATTTCTCGATTTTCAGGCGCTTTTTTCTGTGTGGGGTTGCAGGT	62113	62210	62260	62208	-1	asmbl.3557	TGPRC2_252290	56604	65878	None	883	174	36415	No_constitutive_exon_found_in_species
AGTGTGTTAGAACTTATCAATTGCGAGTGTTCTGCCTGCTTGTGGGACAGGA	41330	42803	42853	42801	-1	asmbl.692	TGPRC2_309885	41330	46890	None	883	174	36415	No_constitutive_exon_found_in_species
GGAACTGAGCGATGATTTACGTGATTAGCTTTGATGCTCTAGCGGGACAGGT	9564	9662	9514	9566	1	asmbl.2024	TGPRC2_203375	8009	9790	None	883	174	36415	No_constitutive_exon_found_in_species
GAGAGGAAGAAGATGGAGAGGCAGAAGATGGAGAGGAAGGAGATGGGGAGGA	25258	25497	25547	25495	-1	asmbl.3374	TGPRC2_280800	13365	29496	None	883	174	36415	No_constitutive_exon_found_in_species
CAAATTCGAGAATTCAGGCACTTCGAGCCTTGTGTAATTTGCGGGTGCAGGT	19905	19957	19855	19907	1	asmbl.195	TGPRC2_212100	18311	24444	None	883	174	36415	No_constitutive_exon_found_in_species
GTGGAGTGGACCTCGCGAGCTCCGTTTCTTCGTTTTTTGTGGGCATGCAGAG	60198	60487	60537	60485	-1	asmbl.2199	TGPRC2_294350B	45631	62698	None	883	174	36415	No_constitutive_exon_found_in_species
GCGAAGAACCGTTTTATGATTTGTTGAAACTGTTGCTCTTGGGATCGCAGCT	47961	48051	47911	47963	1	asmbl.3462	TGPRC2_257730	44814	51726	None	883	174	36415	No_constitutive_exon_found_in_species
CTTCAACCGTCACTCTGTATCCGCGCCTTACGTTTGATGGGAGTATGCAGTT	33969	34158	34208	34156	-1	asmbl.1830	TGPRC2_217900	33399	34744	None	883	174	36415	No_constitutive_exon_found_in_species
AACAAGCTGCGATATCTGCAGAACACTATACCAAATTTCGGGGAATGCAGAC	30507	30607	30657	30605	-1	asmbl.1687	TGPRC2_254780	29998	30988	None	883	174	36415	No_constitutive_exon_found_in_species
CGACGGTAGAACAGTCGTCCGCGTTGCGATTATTGGTGGTGGGATTGCAGGC	19487	21394	19437	19489	1	asmbl.1413	TGPRC2_248990	18649	21394	None	883	174	36415	No_constitutive_exon_found_in_species
GGACACCTTGAGCAAATTGTGTTTTTTCTTTTTTTCTGTTTTGGGAGCAGAG	39056	39103	39153	39101	-1	asmbl.3041	TGPRC2_210730	36993	51208	None	883	174	36415	No_constitutive_exon_found_in_species
TTCCGTCCATTTTTCGCGTTTCATTTCTTCTTTGCGGTGTGTGCGGGCAGAG	36820	36882	36932	36880	-1	asmbl.673	TGPRC2_308920	33984	40806	None	883	174	36415	No_constitutive_exon_found_in_species
GGAGAACGCCCAGACCTGCTCGCCGGCGTTCTTTGCGTGTGTGGGCGCAGGT	6710	6936	6660	6712	1	asmbl.2179	TGPRC2_240970	1671	9313	None	883	174	36415	No_constitutive_exon_found_in_species
GCTCCTGCCGGCATTTCCTGTCCCCCCGCTTCCCTCTCTTGGGTGTGCAGGC	1727	2041	1677	1729	1	asmbl.3226	TGPRC2_297530B	612	11527	None	883	174	36415	No_constitutive_exon_found_in_species
GGGCAAAACACTACACGTAATCTGTCTGGTTTTGCTGCTCGATGGGACAGGC	39341	39382	39291	39343	1	asmbl.2365	TGPRC2_278930	34959	40793	None	883	174	36415	No_constitutive_exon_found_in_species
GATGCAAGCGTAACCGTTCATGCGGCTTTGTCCTGCTTGTGGCGGGACAGGG	50642	50874	50592	50644	1	asmbl.871	TGPRC2_289600	50055	51331	None	883	174	36415	No_constitutive_exon_found_in_species
AGTCTGGCTATCCGGTCGTGATCTGAAATGTGATTTCCATTGTGGGACAGAT	15076	15217	15026	15078	1	asmbl.3400	TGPRC2_207250	10763	16029	None	883	174	36415	No_constitutive_exon_found_in_species
TCACTCGAATCCCTGCGTTATTTGCATTCATTGCGGGGTTGTCGGAATAGCC	40451	40466	40401	40453	1	asmbl.3259	TGPRC2_298060	33300	44061	None	883	174	36415	No_constitutive_exon_found_in_species
ACCTTACTCGCGTGATGGTGTGCGGTTCTCTGGACTGTGTGGGACTGCAGGC	50712	50830	50880	50828	-1	asmbl.2859	TGPRC2_235920B	19189	53720	None	883	174	36415	No_constitutive_exon_found_in_species
CTTCTCGTTGGCGCTATCCTTCGTAGGGAAGTCCCGCCTCACTGGGACAGTT	43134	43336	43386	43334	-1	asmbl.2859	TGPRC2_235920B	19189	53720	None	883	174	36415	No_constitutive_exon_found_in_species
TGTAAGTAATGGAACACACATTTTTGTGTTCTGTTATTGCTCGGGGGCAGGT	22304	22566	22616	22564	-1	asmbl.2859	TGPRC2_235920B	19189	53720	None	883	174	36415	No_constitutive_exon_found_in_species
TCGTTACTTGCCATGTGCGGTGCATGAAACAGCAACGCATCTAAGGGTAGAG	13987	14019	14069	14017	-1	asmbl.1615	TGPRC2_231110	12593	14810	None	883	174	36415	No_constitutive_exon_found_in_species
CTCGCCGAACAGAAGACTGTGTCTGTGTGGTGCGTCGGGCAAATGTACAGCG	39642	39701	39751	39699	-1	asmbl.1365	TGPRC2_247250	35383	42771	None	883	174	36415	No_constitutive_exon_found_in_species
CACTTACCTGAAGAGTAAATCGAGTTATGTGTGTGCAACTGGGTATGCAGTC	14879	15233	15283	15231	-1	asmbl.390	TGPRC2_271270	14324	20378	None	883	174	36415	No_constitutive_exon_found_in_species
GCAAGCGGAGGTGAGAGACAGAAGCCACGGAGGAGACGGGAGAGACAGAGGA	15600	15840	15550	15602	1	asmbl.1256	TGPRC2_209270	12491	20249	None	883	174	36415	No_constitutive_exon_found_in_species
CGAGCGGCCACGAACTGCCAACGGCTGCTGGGCATACTCCATGTGGGCAGGC	18964	19130	18914	18966	1	asmbl.2311	TGPRC2_312980	16319	21108	None	883	174	36415	No_constitutive_exon_found_in_species
CACGACGTAAGGAGTCACTGGCTGATGTCTTTCCGCTATTTGGGATGCAGCT	29949	30016	30066	30014	-1	asmbl.188	TGPRC2_223262	25787	32268	None	883	174	36415	No_constitutive_exon_found_in_species
AGAATCATTGCTTCGCTTTTTTGTCTGTCTTTGCGTGCCGGGAATTTGAGGT	21341	21475	21525	21473	-1	asmbl.2704	TGPRC2_305840	19673	23046	None	883	174	36415	No_constitutive_exon_found_in_species
GTCTTTTCTCACCGGTCCATCTCTTTTCTGCTTGCTTCTTGTGGGTGCAGAG	26311	26445	26261	26313	1	asmbl.524	TGPRC2_263550	24561	26445	None	883	174	36415	No_constitutive_exon_found_in_species
GTGTTCCTTTATTAGGACAAGCAATTGCTTTCTTTGCTGGGGTGTAACAGCT	18263	18462	18512	18460	-1	asmbl.2181	TGPRC2_292935	11528	19759	None	883	174	36415	No_constitutive_exon_found_in_species
AACTGCTATTAGATGCGATTCGTTGCTGGCCGATGTGGGTGGTGAGGCAGAG	16093	16273	16323	16271	-1	asmbl.2181	TGPRC2_292935	11528	19759	None	883	174	36415	No_constitutive_exon_found_in_species
TTCGATGACTTCTGTTTCGGCTCTGTCCTCGGTGTCGGGCAAAAATGCAGGT	40223	40269	40173	40225	1	asmbl.3683	TGPRC2_245560A	34139	46005	None	883	174	36415	No_constitutive_exon_found_in_species
ATTCATGCGTTTTTTCTCTCTGACGCTTCGACTCGCATGCGGGTGTACAGAC	3484	3533	3434	3486	1	asmbl.606	TGPRC2_260430B	73	8670	None	883	174	36415	No_constitutive_exon_found_in_species
GCGGAGCTCCCAGACAGTTTTGTCGCGTTTCATTTTTGGGGGGGGCACAGGC	12775	12910	12960	12908	-1	asmbl.450	TGPRC2_269840	10964	14141	None	883	174	36415	No_constitutive_exon_found_in_species
GCGCTCAGGCCTTTCTTTGTTCGTCTTCTGTGGCTTGTGTGGGGTATCAGAA	168	482	532	480	-1	asmbl.402	TGPRC2_270930A	168	5368	None	883	174	36415	No_constitutive_exon_found_in_species
GAAATTATTTCGTCTTTATTGCGCCTGCTCGCTACGATATGTGGGTATAGCA	40448	40634	40684	40632	-1	asmbl.402	TGPRC2_270880B	40448	45279	None	883	174	36415	No_constitutive_exon_found_in_species
AACAACGGCACTGGTCAGCCTCTGTTCGTCTGTTTTCTTAATGCGGGCAGAT	9964	10119	9914	9966	1	asmbl.963	TGPRC2_226610	7727	14083	None	883	174	36415	No_constitutive_exon_found_in_species
CCCGGGCAGCTGTTGCAGCCGCAGCCGCCAATGGGGCGGAAACGGGCAAGGC	31017	31284	30967	31019	1	asmbl.3129	TGPRC2_232280	30867	32819	None	883	174	36415	No_constitutive_exon_found_in_species
CCGCGCCTGCAGTGCTGCATGTGCCTCCCGGAATTCCCCGGGGAGCAAAGGT	29291	29299	29349	29297	-1	asmbl.901	TGPRC2_289216	29291	34576	None	883	174	36415	No_constitutive_exon_found_in_species
GACGTGAGTGGAAATGGAAGAGACAGTTGCCGTTGATTGTGGGGTTGTAGGT	43710	43918	43660	43712	1	asmbl.2353	TGPRC2_314320A	41714	43918	None	883	174	36415	No_constitutive_exon_found_in_species
GTGCCGTGCGCGACTGACTGCGACGCCTCGAGCTCCCTCTGTGTGGGCAGAT	42055	42277	42005	42057	1	asmbl.3493	TGPRC2_275760	40921	42277	None	883	174	36415	No_constitutive_exon_found_in_species
GTCGGAAAATAGCCATGCGTGCCTTTTTTCTTGCTGGTGTGGGTGTGCAGAG	18113	18185	18063	18115	1	asmbl.992	TGPRC2_297060	16259	20141	None	883	174	36415	No_constitutive_exon_found_in_species
CTTCATAACGACAACTCTTTTCCCTTGCATTTTCTGTGACGGGTGTGCAGTC	2349	2422	2472	2420	-1	asmbl.2844	TGPRC2_235560A	121	3652	None	883	174	36415	No_constitutive_exon_found_in_species
GTCGATGATTTATTTTCGTCGTGAGACCATTTTGCGTGCTGGGCGTACAGAA	7673	7718	7623	7675	1	asmbl.1377	TGPRC2_247600	2126	9664	None	883	174	36415	No_constitutive_exon_found_in_species
ATATGCGCATCACAGCACCATGTGGTCTCTAAACTGTTATAGGGCACCAGGA	28987	29030	29080	29028	-1	asmbl.730	TGPRC2_310990	28575	29669	None	883	174	36415	No_constitutive_exon_found_in_species
CACATTTTATTTGTTAATAAAATGCGCGTGTTTTTGCTTTGGGACTGCAGCA	15618	15699	15749	15697	-1	asmbl.1182	TGPRC2_213445	6653	20117	None	883	174	36415	No_constitutive_exon_found_in_species
AGTTTCCCTTCTTCAGCCGTCTGGTTTGCATGTACCATTCGCGGGACCAGTG	19392	19459	19342	19394	1	asmbl.928	TGPRC2_288310	18357	19459	None	883	174	36415	No_constitutive_exon_found_in_species
TGATACTTTCTGCAAGCTGGATATCCACTGGCACTGTGATGTGGGCGCAGCG	34521	34566	34616	34564	-1	asmbl.1302	TGPRC2_207665	25112	36945	None	883	174	36415	No_constitutive_exon_found_in_species
GCTCTCCCTCGTCCTACTCGCCCTGCTCTTTCTCGCCGTCGCTGGGGCAGGC	8505	10974	8455	8507	1	asmbl.459	TGPRC2_269460	7545	19335	None	883	174	36415	No_constitutive_exon_found_in_species
AACTGAAAGCCAATGCGTTCTGCGACCTCTCGTGCATATTGGGAGTACAGTT	15897	15938	15988	15936	-1	asmbl.1686	TGPRC2_254635	15674	16479	None	883	174	36415	No_constitutive_exon_found_in_species
CCTTTCGTTATGCGCATCTTTTATTGCTTTCGTGTCTGTTCTGGGGGCAGGT	1431	2093	2143	2091	-1	asmbl.1443	TGPRC2_214970A	93	6138	None	883	174	36415	No_constitutive_exon_found_in_species
ATAAGAACTGTTACCCATCGGAGAACTTTGTTCTAACTGACAGGGACCAGGC	14066	14174	14224	14172	-1	asmbl.532	TGPRC2_263410	12419	17924	None	883	174	36415	No_constitutive_exon_found_in_species
GCCTTGCCGGACAGATACGGAATTCGCTAACTAATGCACAGGGAAACCAGAG	19371	19737	19321	19373	1	asmbl.2377	TGPRC2_278565	18403	19737	None	883	174	36415	No_constitutive_exon_found_in_species
CCTGCGAACCGGAGCTGCGCTGGCCAGTGTCGTGCGTTGTTTGAGGGTAGCT	34994	35149	35199	35147	-1	asmbl.2377	TGPRC2_278540	33907	35611	None	883	174	36415	No_constitutive_exon_found_in_species
TTCAAGCGGTAGCCCGTGCTGGCTGTGTTGACTGCCGGGCATTGGGTAAGGT	2448	2781	2831	2779	-1	asmbl.783	TGPRC2_292375	0	4187	None	883	174	36415	No_constitutive_exon_found_in_species
TTTTGGTTGCAACACTGTTGTCATCCGCTGTGGTGTTTGTATGGGTGAAGAG	13468	13573	13418	13470	1	asmbl.783	TGPRC2_292360	7695	14358	None	883	174	36415	No_constitutive_exon_found_in_species
CTCTTATCCAGCGGTGGCTTCGTTAATGCGTCGTTTTTTGGTGGGGACAGGC	2069	2168	2218	2166	-1	asmbl.2522	TGPRC2_228680	1342	5646	None	883	174	36415	No_constitutive_exon_found_in_species
AGGATATGCTTCACGTCCCCGCAGTAAGAACCTGCTTATTTGGGGATCAGGC	12254	12328	12378	12326	-1	asmbl.1385	TGPRC2_247940	11545	14572	None	883	174	36415	No_constitutive_exon_found_in_species
AGCTTCTTCTCAGCCACCGTGCAATCAGATCTAACACTTAAACGGGTCAGGG	8267	8321	8371	8319	-1	asmbl.826	TGPRC2_290930	7692	8638	None	883	174	36415	No_constitutive_exon_found_in_species
AGTCGCCCACTTGCCGCACTGATGCACGCATCTTCTCTTGGGGTGTACAGAC	24343	24435	24485	24433	-1	asmbl.826	TGPRC2_290910	22373	27867	None	883	174	36415	No_constitutive_exon_found_in_species
TCACACGAAGACACGAGATTGAGTCTCTGTTGAGATACCAGGGTATGCAGGA	6653	6854	6904	6852	-1	asmbl.434	TGPRC2_270280	6567	9376	None	883	174	36415	No_constitutive_exon_found_in_species
GCTGTCTCTTGTCGCCTCGTATCTGTTTTTGATTTTTCTTCGGGACGCAGAT	2654	2823	2873	2821	-1	asmbl.3347	TGPRC2_284010	179	5896	None	883	174	36415	No_constitutive_exon_found_in_species
CGTAACAACTAATATGTGCATCGCGGTTTCTCCGGTGTGCGCGTGGGCAGGT	14899	15059	15109	15057	-1	asmbl.1773	TGPRC2_218850	14608	15778	None	883	174	36415	No_constitutive_exon_found_in_species
TTCACCTGTCGTGAACCAACCGCGCGTTTCTCTTGTTGCTGCGGGTGCAGGT	12709	12917	12967	12915	-1	asmbl.560	TGPRC2_262400	8512	16502	None	883	174	36415	No_constitutive_exon_found_in_species
TGGAGGCAAGGGAATAGGGTTCCTAGTGCCGCCTTTGTGTGGGCGTACAGGT	11364	11450	11500	11448	-1	asmbl.3291	TGPRC2_220120	11364	14825	None	883	174	36415	No_constitutive_exon_found_in_species
AAAAGTCCAAAGTTTACAAAAATCAGCACACAGCTTTTGGGTGAATGCAGGA	2967	2990	3040	2988	-1	asmbl.480	TGPRC2_268700	2967	4534	None	883	174	36415	No_constitutive_exon_found_in_species
TGTGTGTTGCATATCACTCTGTTTTTGATCTGATGCCTTGGGAAACTTAGGT	15488	15601	15651	15599	-1	asmbl.3062	TGPRC2_231900	14663	18657	None	883	174	36415	No_constitutive_exon_found_in_species
TATTATCACTCTGGCCGTGTAGGTGTTGGTGGTGATGTTTGGGGAAGCAGGC	23180	23297	23347	23295	-1	asmbl.3251	TGPRC2_297870	21800	26407	None	883	174	36415	No_constitutive_exon_found_in_species
GGACTGAACCTTGCGTTCGATTCCCTGGGAACGTCATGACTGGGTGACAGGC	3572	3650	3522	3574	1	asmbl.3381	TGPRC2_280680	3200	4183	None	883	174	36415	No_constitutive_exon_found_in_species
CTGACCACGACGGCACTACCGTTCCTATATTGTAATGCTGGATGGGACAGAC	3582	3677	3532	3584	1	asmbl.2213	TGPRC2_294808	2879	3844	None	883	174	36415	No_constitutive_exon_found_in_species
TGCCCAAACCGTTCTTGTCGGGAAGATATTAGTGCCATGGGAAAGATTAGTT	14617	14683	14567	14619	1	asmbl.181	TGPRC2_223520	12905	15790	None	883	174	36415	No_constitutive_exon_found_in_species
CTATTCGTAAGAGTGTGCCATTTTCTTGCTAACTTTGTCTGGGAACTCAGGG	7358	7477	7527	7475	-1	asmbl.3467	TGPRC2_257440	7358	11120	None	883	174	36415	No_constitutive_exon_found_in_species
GTTTGTCGCGTTCATCGCGCTTTCTGGCTTTGCTTTTTCGGGGGATTCAGGC	9522	9695	9745	9693	-1	asmbl.3004	TGPRC2_249770	8876	12238	None	883	174	36415	No_constitutive_exon_found_in_species
TTTTTTGCTCTCGCTGTGTGTGTGTATCTCTCCTGTTGCGGGGTGTACAGAC	5292	7190	5242	5294	1	asmbl.1406	TGPRC2_248800	3378	7190	None	883	174	36415	No_constitutive_exon_found_in_species
AGTCGCGCTCTGTCACCGGTTTTCTGTCTCCGTTGTTGGTGGGGTGGCAGGA	23270	23363	23413	23361	-1	asmbl.1183	TGPRC2_213392B	21577	27237	None	883	174	36415	No_constitutive_exon_found_in_species
ACTGCCGAGGGCATCCGGTGACCTTTCGCAAGAGCGAGAAGCGAGGGGAGAC	1347	1651	1701	1649	-1	asmbl.3031	TGPRC2_211090A	298	2975	None	883	174	36415	No_constitutive_exon_found_in_species
TGATAAATGAAGCGTAGAACTGTTTTGCTTTGGTTTGGCTTGATGGGCAGGA	4407	4562	4357	4409	1	asmbl.3051	TGPRC2_231410	998	5327	None	883	174	36415	No_constitutive_exon_found_in_species
TGTATGCTCGTTGGCTCTATCTTCATATGGCCGACTGGTTGGGTGCGTAGGC	7792	7929	7979	7927	-1	asmbl.3915	TGPRC2_317720	2342	8886	None	883	174	36415	No_constitutive_exon_found_in_species
TCGTTTCGACATTCCTCTGGACCTGCGTGTGGGGTCCTGTGGGTGTGCAGGC	22611	23233	23283	23231	-1	asmbl.1975	TGPRC2_202160B	19549	26257	None	883	174	36415	No_constitutive_exon_found_in_species
GGGCGTTGTGTCATCTTGACGCGGTTGCTGGCCTATGTCTTGGGGTGCAGAA	21112	21358	21408	21356	-1	asmbl.1713	TGPRC2_299050	20469	22735	None	883	174	36415	No_constitutive_exon_found_in_species
CCAGCAGAGATGAACCTCTGGTGTGTGTTTCGCTTGTGGGCGGAACGCAGGT	9248	9376	9426	9374	-1	asmbl.307	TGPRC2_273390	6243	10377	None	883	174	36415	No_constitutive_exon_found_in_species
TGTGATATTCCAGAAACGCTTTTTCTTGGCCTTGATTGTGGGATGGACAGAT	2164	2222	2272	2220	-1	asmbl.349	TGPRC2_272270	1083	8662	None	883	174	36415	No_constitutive_exon_found_in_species
CAGGCGCGGATGTTCACATGCATGCATTTATGTTTTTCGCATGTGGGCAGCT	21813	21910	21960	21908	-1	asmbl.1616	TGPRC2_231190	21488	24853	None	883	174	36415	No_constitutive_exon_found_in_species
TGTCCGAGCGGTGTGTGCGTGTGTGCGTCTTCATTTGGGTGTATGGACAGCT	10501	10554	10451	10503	1	asmbl.16	TGPRC2_242080	10111	13204	None	883	174	36415	No_constitutive_exon_found_in_species
CGGCAAATCCCCGGTGTTCGTCCAGCTGGTGTTGCGGCCTGGGAGTTCAGAA	22626	22842	22576	22628	1	asmbl.933	TGPRC2_288050A	5048	24175	None	883	174	36415	No_constitutive_exon_found_in_species
TCCGTGGTGATTCGCATCACACTGTTTAATTTTATTCTGTGGGTTGACAGGT	8964	9046	8914	8966	1	asmbl.68	TGPRC2_243730	7002	9547	None	883	174	36415	No_constitutive_exon_found_in_species
CTATCTCACTAAGCAGAGCTGTTCTGCGTCGGTACGCTTGCGTGGGACAGGT	4941	5052	4891	4943	1	asmbl.2985	TGPRC2_250360	1225	6992	None	883	174	36415	No_constitutive_exon_found_in_species
CTCCGCCTTCAAGTGCCGTGATGCATAAGGCGGTAGGAGGGACGCTAAAGAT	18640	18838	18590	18642	1	asmbl.2958	TGPRC2_280435	15653	21875	None	883	174	36415	No_constitutive_exon_found_in_species
TGTCGGAGTCGTGTGTTGTATGCGCTGTGCTTTATGTGGGGGGTTGGCAGGG	843	902	952	900	-1	asmbl.2701	TGPRC2_305920A	277	4600	None	883	174	36415	No_constitutive_exon_found_in_species
CTTCTGTCTCTTCAACCTCCCGTTGCGTCTGGCTGTCTTCTGGGGCACAGTC	5206	5292	5342	5290	-1	asmbl.1689	TGPRC2_254840	320	7853	None	883	174	36415	No_constitutive_exon_found_in_species
ATCCTCCCTTCGAGCCGCGCGTGATTCCTGTCGCTGTGTCGTGTGGGCAGAT	13161	13392	13442	13390	-1	asmbl.3667	TGPRC2_295740	6704	16029	None	883	174	36415	No_constitutive_exon_found_in_species
GGCAGCTGTCGAGACACCTGGGTGCCTGTTGTCTTTGCCGGCCGGGGTAGGA	1122	1318	1368	1316	-1	asmbl.2070	TGPRC2_205130A	909	5446	None	883	174	36415	No_constitutive_exon_found_in_species
ACTCGCCACTTACACCAGGTTTGTGACAATTTCCTGTCTGGGGACCGCAGAA	8864	9154	9204	9152	-1	asmbl.3914	TGPRC2_316900	3389	10500	None	883	174	36415	No_constitutive_exon_found_in_species
AGTGACGATTTCCGCTTCGTTTCTGCGGCGTTTATTGGGGGAGCGTGCAGGA	2902	2968	3018	2966	-1	asmbl.325	TGPRC2_272890	1579	7395	None	883	174	36415	No_constitutive_exon_found_in_species
CGACTTCCAGTATGTGCAAAAGTGTGAACATGTTTGATGTGGGCGCACAGAT	15739	15830	15880	15828	-1	asmbl.475	TGPRC2_268985	15739	16864	None	883	174	36415	No_constitutive_exon_found_in_species
TTTGAGTGTTTTGTCTCTCTGCGTCACTGCGTCGGGTCGTGGGCATGCAGGT	4855	4925	4805	4857	1	asmbl.3342	TGPRC2_283850	2328	9534	None	883	174	36415	No_constitutive_exon_found_in_species
AAGAAGGGAGACAGCTCGTCACGTTTGCTGCTTTCTGGGTGAACGTACAGGC	4417	4488	4367	4419	1	asmbl.664	TGPRC2_258130	466	4852	None	883	174	36415	No_constitutive_exon_found_in_species
TTCCCTCCCAGTCTCGCGCATGCAGTTTCCTTTCCTGTGTGGGGCTGCAGGT	6781	6889	6939	6887	-1	asmbl.3011	TGPRC2_211690B	784	17301	None	883	174	36415	No_constitutive_exon_found_in_species
CCGGCACAGTTCGTCCTCGCCCTGTATCGCTTCGCGTTGCGTGTGGGCAGGA	6531	7267	6481	6533	1	asmbl.3108	TGPRC2_426670	216	16772	None	883	174	36415	No_constitutive_exon_found_in_species
GTGAGCTACAAAGAATTAAACGACGAGGTTTCTGCTTTCTGTGTGGGCAGGT	7066	7179	7229	7177	-1	asmbl.957	TGPRC2_226370	6049	11394	None	883	174	36415	No_constitutive_exon_found_in_species
TCGCGTTACTGCTGAATTGTGTCCTCGCGTTGTCTGTGTGGGATGTACAGCA	5242	5293	5192	5244	1	asmbl.2627	TGPRC2_267875	94	11939	None	883	174	36415	No_constitutive_exon_found_in_species
CCAAGTGAGGCGTCTGTCGCATTTCTCGGTCGCGTTTCCTGGGATTGCAGGT	12619	12818	12569	12621	1	asmbl.2720	TGPRC2_305460A	10252	15223	None	883	174	36415	No_constitutive_exon_found_in_species
CACAAACAGAACCCAGGATATCCAAAATTGTGTTCATTTGGGATACACAGCT	7253	7300	7203	7255	1	asmbl.1981	TGPRC2_202255	4788	7649	None	883	174	36415	No_constitutive_exon_found_in_species
GGTGAGGCGTTGATACAAAAGTTTGCCGCGTCCCTCTTCTGTGGGTGCAGGT	8226	8417	8467	8415	-1	asmbl.1094	TGPRC2_221210	8226	10114	None	883	174	36415	No_constitutive_exon_found_in_species
TAAACAAAGGATGTCCCAGTGAAACAAGAATGCGTCTTTGTGGGGTGTAGGT	8890	8983	9033	8981	-1	asmbl.1866	TGPRC2_319662	8056	12022	None	883	174	36415	No_constitutive_exon_found_in_species
TATTTTTTCATTTTTTCACTTTTTTCGATTTTTTTGTATTATCGGGATAGAT	5252	5517	5567	5515	-1	asmbl.2737	TGPRC2_305200A	369	7825	None	883	174	36415	No_constitutive_exon_found_in_species
CTCGTGCGCCTTTACTTTTCCGCCGTCGTTTTGCCATGTTCGGGAGTTAGGT	10922	11126	10872	10924	1	asmbl.989	TGPRC2_227090A	10289	14159	None	883	174	36415	No_constitutive_exon_found_in_species
GCTCTGTCGAGAGTAAAACGCGAATTTCGTTTGCTTTCCGAGTGGGGCAGGT	8555	8654	8704	8652	-1	asmbl.1191	TGPRC2_212990	5382	14206	None	883	174	36415	No_constitutive_exon_found_in_species
CTCTCCATTTATCTCCTCGTCACTGTACTACTTTTTTGGGGTGGTGGCAGGT	6344	6836	6294	6346	1	asmbl.339	TGPRC2_272550B	699	8300	None	883	174	36415	No_constitutive_exon_found_in_species
GTTTTCCTCGCCAACGAAGCCTGCTTCTGTGAGAACTGCGGGATCGGCAGGC	11547	11652	11497	11549	1	asmbl.1097	TGPRC2_221180	6340	11652	None	883	174	36415	No_constitutive_exon_found_in_species
CTTATTGTCTGCATGTCTGCATGTGCGTGTGCGTGTGTGTGTGTGGGTAGGT	8221	8329	8171	8223	1	asmbl.2763	TGPRC2_217020A	6987	11528	None	883	174	36415	No_constitutive_exon_found_in_species
CGTTCACCTGTCCTCAAGGCGCTTTTCCCTTTTTTCTGCGGGTGCGACAGGC	2569	2773	2519	2571	1	asmbl.264	TGPRC2_233820	823	7220	None	883	174	36415	No_constitutive_exon_found_in_species
TGTCTAGACCAACGCAGTTCGTCCCCGCTGTCCCTCTCTTGGGTGTGTAGGT	1497	2004	1447	1499	1	asmbl.3340	TGPRC2_283830B	492	2004	None	883	174	36415	No_constitutive_exon_found_in_species
CTCTCTTCGCCTTCTATCTACTCTTTCGTTCTTCTGGGTGAGCGACGCAGAT	5275	5352	5225	5277	1	asmbl.1573	TGPRC2_230080B	331	10562	None	883	174	36415	No_constitutive_exon_found_in_species
AAACCACAATAAATTTATTCTTTCGGGATCCAAATGTTCTGTATGGGCAGGT	1342	1639	1292	1344	1	asmbl.2826	TGPRC2_235340	0	5225	None	883	174	36415	No_constitutive_exon_found_in_species
AAATCGCACAAACAGAAGATCGCTTTTCTTTCGTTTGTGGGACGGTGCAGCT	7847	7965	8015	7963	-1	asmbl.2826	TGPRC2_235350B	7318	10375	None	883	174	36415	No_constitutive_exon_found_in_species
CCTCTGTGTGTGAGTTTCATCTCTCTTTGGTGTCTCTGTGGGTGGCGCAGGG	1248	1955	2005	1953	-1	asmbl.3554	TGPRC2_252430	1248	4125	None	883	174	36415	No_constitutive_exon_found_in_species
CGCTTTCACCTGCGTTCCTCCGTCGTCGCTCTGCGTTTTCCTGGGAGCAGAT	1401	1639	1351	1403	1	asmbl.2880	TGPRC2_236240B	446	3245	None	883	174	36415	No_constitutive_exon_found_in_species
CAGGTTCTCTTTTTTCGTCTTCCTGTGTCTTTGCATTTCGGGCGGAACAGGT	3028	3096	2978	3030	1	asmbl.1688	TGPRC2_254835	208	5945	None	883	174	36415	No_constitutive_exon_found_in_species
GGCGGCTTTCTGCCTCACTCTTTTCCCTGTTTTTTCTCGTGGGTGGACAGGC	5117	5551	5601	5549	-1	asmbl.144	TGPRC2_224720	2416	6414	None	883	174	36415	No_constitutive_exon_found_in_species
AGCTCTTCAGCTCTTCTATCTCCCTTTCGCTGCATGTGTTTGGTGGGCAGAG	1380	1564	1614	1562	-1	asmbl.2995	TGPRC2_249840B	121	5207	None	883	174	36415	No_constitutive_exon_found_in_species
AGAGACAGAGACAGAGAGACAGGCAATGTGTGGGGCCTGCCACGGGCAAGCT	124	177	227	175	-1	asmbl.612	TGPRC2_423620	124	3379	None	883	174	36415	No_constitutive_exon_found_in_species
AAAACTCCAACCGGACGTCTCCGTCACGCAAATGGTGAGTGTGTGGGCAGAC	1589	1981	1539	1591	1	asmbl.935	TGPRC2_288050C	842	2930	None	883	174	36415	No_constitutive_exon_found_in_species
CGCATGCAGTCGCGTTCTTGTTTTTCTCCTGTCTCTTCTCTGGGGTGCAGAT	592	673	723	671	-1	asmbl.3097	TGPRC2_359750	592	1857	None	883	174	36415	No_constitutive_exon_found_in_species
AACGAATCACAAGGCCACCTTTTTGGAGCGTTTCGGCTGTTGGGTGACAGGA	2311	2793	2261	2313	1	asmbl.2865	TGPRC2_236050A	1145	2793	None	883	174	36415	No_constitutive_exon_found_in_species
GGTGGACATACACCGTGGAGAGAGATGGCTGTGCGTGTCTGGGTGTGCAGCA	1458	1659	1408	1460	1	asmbl.1344	TGPRC2_246340B	500	1659	None	883	174	36415	No_constitutive_exon_found_in_species
GTTCGTCAGAGGCTGAGGGAGGTACGTCGTTCCCGCTGGGAGCGCGGCAGTC	162	500	550	498	-1	asmbl.4185	TGPRC2_362410	162	1015	None	883	174	36415	No_constitutive_exon_found_in_species
