# Supplementary material for: Widespread Separation of the Polypyrimidine Tract From 3′ AG by G Tracts in Association With Alternative Exons in Metazoa and Plants
Source: Front Genet. 2019 Jan 14;9:741. doi: 10.3389/fgene.2018.00741 (PMC6339879; doi:10.3389/fgene.2018.00741)
Supplement: DATA FILE S2 — Sequences of REPAG 3′ SS from each species of metazoa, plants and protists. [file Data_Sheet_2.zip › Supplementary data 2/Protists_Release38_entamoeba_histolytica.txt]

REPA_GGG_Sequence	Exon_Start	Exon_End	Pos_-50	Pos_+2	Strand	Chromosome	GeneID	Gene_Start	Gene_End	Gene_Name	Number_of_REPAs	Number_of_REPAs_has_GGG	Number_of_Intron(Intra_genic_Region)	Upstream_Constitutive_Exon
TATTTATATTCAGGATCAAATGAAGGGACATGTTGTTCGATGGGAAAAAGCT	110899	111648	111698	111646	-1	DS571161	EHI_142190	110899	112688	None	764	7	2493	No_constitutive_exon_found_in_species
ACAATGGTACAATGGTTGTTGCTGTTGGACAAAATTCACAATGGGGAAAGTT	58354	58693	58743	58691	-1	DS571210	EHI_001160	58354	59486	None	764	7	2493	No_constitutive_exon_found_in_species
CAAAATGAAAATAACAAGATGTAAAAATACAGAAATTACAGGGAAATTAGAT	7217	8095	8145	8093	-1	DS571229	EHI_076780	7217	9973	None	764	7	2493	No_constitutive_exon_found_in_species
AAGTTTGTTTTTTAAAAAAAAATGTTATTAAGAAAATATTTATGGGGTAGTT	27152	27464	27514	27462	-1	DS571337	EHI_079310	26242	27818	None	764	7	2493	No_constitutive_exon_found_in_species
TATAACGTCAAAAAAAATTTATACAAAAAAACAAAAACTCAGAGGGATAGGA	9261	10794	9211	9263	1	DS571534	EHI_167510	9140	10794	None	764	7	2493	No_constitutive_exon_found_in_species
AGAATTCCAAAAGTCGTTGAGATATTAAAAGAATTTTTCAATGGGGAAAGAA	629	1462	579	631	1	DS571912	EHI_082800	63	1462	None	764	7	2493	No_constitutive_exon_found_in_species
CAAATTAAATAAAAATGGAACATTTCAAGTGGAAAGAGGAGGGAAAATAGAA	242	266	316	264	-1	DS572047	EHI_009130	242	1923	None	764	7	2493	No_constitutive_exon_found_in_species
