# Supplementary material for: Widespread Separation of the Polypyrimidine Tract From 3′ AG by G Tracts in Association With Alternative Exons in Metazoa and Plants
Source: Front Genet. 2019 Jan 14;9:741. doi: 10.3389/fgene.2018.00741 (PMC6339879; doi:10.3389/fgene.2018.00741)
Supplement: DATA FILE S2 — Sequences of REPAG 3′ SS from each species of metazoa, plants and protists. [file Data_Sheet_2.zip › Supplementary data 2/Plants_Release38_leersia_perrieri.txt]

REPA_GGG_Sequence	Exon_Start	Exon_End	Pos_-50	Pos_+2	Strand	Chromosome	GeneID	Gene_Start	Gene_End	Gene_Name	Number_of_REPAs	Number_of_REPAs_has_GGG	Number_of_Intron(Intra_genic_Region)	Upstream_Constitutive_Exon
CATCCGCTTTCGTTTATTGAGAGTGCTTCTAATTTGGCCTTGGGATACAGTT	17837	17993	17787	17839	1	1	LPERR01G00020	11135	21882	None	12883	1684	132630	No_or_no_constitutive_exon
TTTTGTGTGTTGCAACTGAAATAATCTTAATTTATGGAATCAGGGAAGAGGG	226951	227101	226901	226953	1	1	LPERR01G00420	225201	260536	None	12883	1684	132630	No_or_no_constitutive_exon
TTTTCTTCTTATGATAACATTAACGTTTCTTCTTTTTTGGGCGGGTGTAGTT	252213	252415	252163	252215	1	1	LPERR01G00420	225201	260536	None	12883	1684	132630	Yes
TATATTTGCAGTGAGTGATCGATCCTCTGTTGTTTTTGGTTGGGGGACAGGA	343210	343886	343160	343212	1	1	LPERR01G00540	341976	343886	None	12883	1684	132630	No_or_no_constitutive_exon
TTTGTAGAAAAAGATCGAATTGATGCGTATATGCATGGGTGTGGATGCAGGT	457776	458003	457726	457778	1	1	LPERR01G00700	454506	458003	4326145	12883	1684	132630	No_or_no_constitutive_exon
GGAATTAATTAGCTTTGCGTTGGATCACGCATATATTATATGCAGGGGAGTA	498935	499046	498885	498937	1	1	LPERR01G00780	497155	501094	None	12883	1684	132630	No_or_no_constitutive_exon
GGTCAGCCACCAATCACACTTGCTGAATTCACACTTGGTGCTGGGGGCAGCA	595235	595672	595185	595237	1	1	LPERR01G00920	590473	619623	None	12883	1684	132630	No_or_no_constitutive_exon
TTTGACAGTCATGTTTATTTTGTTTTGTTAGAGCTGAAGAAGCAGGGAAGGT	744022	744067	743972	744024	1	1	LPERR01G01120	740747	744067	None	12883	1684	132630	No_or_no_constitutive_exon
GCGTGTTCATACAGGTGGTGCCGTACGGGAAGATGGAGCACATCGGGGAGGT	819675	819920	819970	819918	-1	1	LPERR01G01190	809357	829502	None	12883	1684	132630	No_or_no_constitutive_exon
TTTGGATCAAGCCTCTAACTATGTGTTCATACTTCTGATGGGGGAAAAAGCT	916397	916487	916537	916485	-1	1	LPERR01G01300	915406	918267	None	12883	1684	132630	Yes
ATGTTACATTTTGTACCAGGGCTGGATCTGTTATCCTCTTGTATGGGCAGAT	927133	927387	927437	927385	-1	1	LPERR01G01310	925189	929883	None	12883	1684	132630	No_or_no_constitutive_exon
AAATATCTCAAATATATATTTAATTTTTAAATTCCTTTATGGGTATGCAGCA	1112294	1113779	1113829	1113777	-1	1	LPERR01G01640	1111861	1114818	None	12883	1684	132630	No_or_no_constitutive_exon
TCGAGACGCTGACTTTTTTTTTTGTTTATGCGTGGGCGTGGGGGGCGCAGGT	1174272	1174440	1174222	1174274	1	1	LPERR01G01740	1173824	1179913	None	12883	1684	132630	No_or_no_constitutive_exon
TGTTAGCCGCGACCTTCTCTTGGTCTATGAGTACATCCCAAATGGGACAGTT	1536121	1536178	1536228	1536176	-1	1	LPERR01G02180	1535432	1557527	None	12883	1684	132630	No_or_no_constitutive_exon
TGTTTCTTCTCCTATGACAGCTGCAGTTGTTGACTTGCTGGGGTGTACAGGG	1824309	1825267	1825317	1825265	-1	1	LPERR01G02480	1824309	1825584	None	12883	1684	132630	No_or_no_constitutive_exon
GCCGCAGGGAATTACTCCGGCTGCGGGAGGCGGGGGAGGGGGTTAAGAAGGG	2068072	2068280	2068330	2068278	-1	1	LPERR01G02790	2064677	2072920	None	12883	1684	132630	No_or_no_constitutive_exon
AAGTGAGAGGAGTCCCTCACCTCATGAGTTAGCTTTTGGGGTGGAGCAAGAT	2302158	2302758	2302808	2302756	-1	1	LPERR01G03190	2297439	2320525	None	12883	1684	132630	No_or_no_constitutive_exon
TTTTGGGTAAAAATTCTTCCTAACTCGTCTAACGTCTTTTGGGATCACAGAG	2379109	2379319	2379369	2379317	-1	1	LPERR01G03300	2372931	2379917	None	12883	1684	132630	Yes
TAGAGGGCTGGGTCGGGGCGGTACCATGGCTCGGAGCGGGCGACGTGGAGCG	2447691	2448040	2447641	2447693	1	1	LPERR01G03470	2442056	2448354	None	12883	1684	132630	No_or_no_constitutive_exon
GACGCGATTGGTGGTGTAATTGTTTCGCAATTTTGCGTTGGGCGGAGTAGAT	2466357	2466580	2466630	2466578	-1	1	LPERR01G03520	2464411	2466910	None	12883	1684	132630	No_or_no_constitutive_exon
CTTGTTGAAAAACCGGGCGCAAATTAATTTTCCCCTCCCGGGAGATACAGAT	2531827	2532053	2531777	2531829	1	1	LPERR01G03650	2528229	2534803	None	12883	1684	132630	No_or_no_constitutive_exon
CCTCGTGCATCTTTTTCCTAACCACATTGTATTCCTTGGGACAATGGCAGGT	2758795	2759438	2758745	2758797	1	1	LPERR01G04070	2755441	2759438	None	12883	1684	132630	No_or_no_constitutive_exon
TCTTCTTCTTCTTCTTGCTTGGTTTATGCGAAACACAAGGGTGGTAACAGCA	2893905	2893996	2894046	2893994	-1	1	LPERR01G04210	2889770	2895528	None	12883	1684	132630	No_or_no_constitutive_exon
CCATTCTCTTCGTCAGTGTGATGACATTTTTGTGTTTTCTTTGGGAGAAGAC	3093375	3093546	3093596	3093544	-1	1	LPERR01G04590	3089319	3094667	None	12883	1684	132630	No_or_no_constitutive_exon
TTCTCTGCGTTTTTTTACTGACTATGGATCGATTTGTTTGGGAATTGCAGGA	3121208	3121426	3121476	3121424	-1	1	LPERR01G04640	3119249	3122278	None	12883	1684	132630	No_or_no_constitutive_exon
GATTGATCGATTAATGGAGAAAGATGTAATTTTGGATGGATGCAGGGAAGTT	3240825	3240935	3240985	3240933	-1	1	LPERR01G04780	3239139	3241571	None	12883	1684	132630	Yes
AAATGATCGAATATGCTATTTTATTAATTCTCCTCACAACATACGGGCAGAT	3308077	3308112	3308162	3308110	-1	1	LPERR01G04900	3308077	3316921	None	12883	1684	132630	No_or_no_constitutive_exon
GGAAAAATATATTCAGAAATTTCAGTGGGCTCATCGACTCACGAGGGTAGTT	3512980	3513101	3513151	3513099	-1	1	LPERR01G05080	3511389	3513328	None	12883	1684	132630	No_or_no_constitutive_exon
CTAAATTTACCTTGAAATTGATTGATGTGTGCATCGCGGTGGGGGTGTAGGG	3543185	3543790	3543135	3543187	1	1	LPERR01G05180	3542743	3543790	None	12883	1684	132630	No_or_no_constitutive_exon
TATGATATATTCTAATTTTCTTTACTTTCCTTATTTAATTGGGCGTGTAGAT	3611198	3611254	3611304	3611252	-1	1	LPERR01G05280	3610669	3613961	None	12883	1684	132630	No_or_no_constitutive_exon
CGGCGGCGACGCCTCCCTCCATGGACATCGTAGAAGCAGCGGGGCAGTAGCC	3694623	3694786	3694836	3694784	-1	1	LPERR01G05350	3692440	3694960	None	12883	1684	132630	No_or_no_constitutive_exon
CGGCGGAGACCGAGAAGGAGGTGGTGGCGGCGGCCGGCGGCGGGGTGGAGGA	3742370	3742438	3742488	3742436	-1	1	LPERR01G05400	3737755	3743071	4326769	12883	1684	132630	No_or_no_constitutive_exon
AAGGTTGGACGAGATTATACAACATTTAAAAATATTCTGGGAGTTAGCAGGG	3916894	3916939	3916989	3916937	-1	1	LPERR01G05620	3916894	3923460	None	12883	1684	132630	No_or_no_constitutive_exon
CATGGAACACCCTGATCACCAGCTAAGCCGCGGCCGGGCTGTGCGACGAGTC	4172767	4173826	4173876	4173824	-1	1	LPERR01G05890	4172767	4177567	None	12883	1684	132630	No_or_no_constitutive_exon
TGGGGGATGGACTGATAATATTGGGAGTGGCGGAGGTGGATGGGGCACAGGC	4260064	4260336	4260386	4260334	-1	1	LPERR01G05960	4260064	4268088	None	12883	1684	132630	No_or_no_constitutive_exon
GTTACCTAATTGTGGTTTTTCCCCCACTGGTGCTTGTGTTGTGGGCGCAGCG	4285694	4285904	4285644	4285696	1	1	LPERR01G06000	4285410	4292368	None	12883	1684	132630	No_or_no_constitutive_exon
AAAAACTATCTTGATTTGTGTTTGATTTTTGGTGATTAATTTGGGGGCAGGC	4301057	4301148	4301198	4301146	-1	1	LPERR01G06020	4297092	4301769	None	12883	1684	132630	Yes
CCCTGGCGCTCGCCGTGCTCGAGTGGAGCGCCGACTGCCGGGGGCGCCAGTT	4652833	4653809	4653859	4653807	-1	1	LPERR01G06440	4651952	4656499	None	12883	1684	132630	No_or_no_constitutive_exon
GTTGCAGGCAGGAAGTGATCCGGCTGAGGAGCGTGTCGGGCGCGGCGAAGGC	4686464	4687193	4686414	4686466	1	1	LPERR01G06490	4685557	4687193	None	12883	1684	132630	No_or_no_constitutive_exon
TTTAGATCCAACACCCGCGAGTTCAATCTCGGCACGGTGTAGAGGGACAGGA	4762047	4762239	4761997	4762049	1	1	LPERR01G06570	4761744	4762239	None	12883	1684	132630	No_or_no_constitutive_exon
TGGGCTTTAGATAATCATGAGCTGAAAACATGCTATCGTTGATGGGCCAGGC	4851495	4851931	4851981	4851929	-1	1	LPERR01G06670	4851495	4852433	None	12883	1684	132630	No_or_no_constitutive_exon
AGATAATAATCTTAAGTATTAATACATTGCATTATTAAATGGGGTGGCAGCT	4911533	4911698	4911483	4911535	1	1	LPERR01G06730	4903907	4918288	None	12883	1684	132630	Yes
CAACGTTTTAGCATCTGGTCTGAATCTGCCAATTTGCATTGGGTGAACAGGA	4974128	4974384	4974078	4974130	1	1	LPERR01G06810	4972834	4977177	None	12883	1684	132630	No_or_no_constitutive_exon
ATTTGTTCACAATTGTAACAGTCTCCTTTTGTCCTGTTTTGGGTATGCAGCT	5015553	5015650	5015503	5015555	1	1	LPERR01G06870	5014446	5019187	None	12883	1684	132630	Yes
TCAGTGGACATTTGTTTACTCTATCTATCTTCTTTTGGGCGTAAGTACAGCA	5074974	5075190	5074924	5074976	1	1	LPERR01G06930	5074528	5077407	None	12883	1684	132630	No_or_no_constitutive_exon
CTTCCTCACCTCCATTGTTGTTGTTGATTGTATTCTGATTGGGCAGGAAGAT	5095573	5095878	5095928	5095876	-1	1	LPERR01G06960	5092736	5096286	None	12883	1684	132630	No_or_no_constitutive_exon
TTCGTGGACAGTGTTCGTGAGAATTGAGAATTGGGAATTGGGGGATGCAGGT	5095301	5095485	5095535	5095483	-1	1	LPERR01G06960	5092736	5096286	None	12883	1684	132630	Yes
CTTTCTTCCTCACCTCCATTGTTGTTGTTGATTGTATTCTGATTGGGCAGGA	5095573	5095882	5095932	5095880	-1	1	LPERR01G06960	5092736	5096286	None	12883	1684	132630	No_or_no_constitutive_exon
GTTCAGTGGTGGGGGAGCGCAAGCGGAGGAGGGATGGTGGTGGGGGGCAGGA	5175305	5175557	5175607	5175555	-1	1	LPERR01G07040	5164318	5176007	None	12883	1684	132630	No_or_no_constitutive_exon
ATTGTCCTATGTCGATATGTTTGATCGTAACTGACATCAGGGAGTCACAGGT	5295868	5296047	5296097	5296045	-1	1	LPERR01G07220	5294525	5296765	None	12883	1684	132630	No_or_no_constitutive_exon
ATCTCATTAACTGCCTTGCTTTTTTAATCGTATAAAAATGGGTGTGGTAGGT	5493012	5493626	5492962	5493014	1	1	LPERR01G07420	5486615	5493626	None	12883	1684	132630	No_or_no_constitutive_exon
CGACACGGCGATGATGTCGTGGTTCGGCGGCGGCGGCGGCAACGCGGGAGGC	5625291	5625360	5625241	5625293	1	1	LPERR01G07580	5616388	5628135	None	12883	1684	132630	No_or_no_constitutive_exon
GCTGGCCTATATGTCTGAGACTGAGAATCAATTTATTCTTTGGGATGCAGTG	5941878	5941958	5942008	5941956	-1	1	LPERR01G08060	5937473	5948023	None	12883	1684	132630	Yes
AGCTAATTAATGGAGACAAGAAGCAGATGTTAGAACTTAGAGGGAAGCAGGC	6022801	6023189	6023239	6023187	-1	1	LPERR01G08150	6022517	6025758	None	12883	1684	132630	No_or_no_constitutive_exon
ATACAGTAACCTTGATTTTCAAATTACCGTACTACACACAATGGGGGCAGAG	6249829	6250093	6250143	6250091	-1	1	LPERR01G08430	6243505	6250832	None	12883	1684	132630	No_or_no_constitutive_exon
CCGACTCGAGGCGCGCGACGGTGCGCTCGTGGTTGTCGTGCGGGGTGAAGGG	6295972	6296336	6296386	6296334	-1	1	LPERR01G08520	6295972	6296970	None	12883	1684	132630	No_or_no_constitutive_exon
ATCCGGAGTGCTCCACGTGGCAGCCTAAATACGAGGTATGATGGGCCGAGAT	6442125	6442218	6442268	6442216	-1	1	LPERR01G08670	6442125	6442413	None	12883	1684	132630	No_or_no_constitutive_exon
CAGTGGGCGCCGGAGTTTGATGTGGCTTCGATGAGATTTGGGGTGATGAGAG	6557012	6557238	6557288	6557236	-1	1	LPERR01G08820	6554039	6558111	None	12883	1684	132630	No_or_no_constitutive_exon
GATTTCAAGAGCATGGATCTGAATTCACTGCGGTCAATTGGTTGGGGCAGGT	6627167	6627242	6627292	6627240	-1	1	LPERR01G08910	6624830	6627377	None	12883	1684	132630	No_or_no_constitutive_exon
GAAGTTGCATTTGTGTGTTTGTGTGCCAGGTGGGTCGTGCGGGTACGGAGAC	6642461	6643081	6643131	6643079	-1	1	LPERR01G08960	6642461	6643761	None	12883	1684	132630	No_or_no_constitutive_exon
TTCCCCTCACTTTCTCTCTCTTCTATTCGTGGTACTCTCTCGGCCGGGAGAG	6654007	6654136	6654186	6654134	-1	1	LPERR01G08980	6651241	6660384	None	12883	1684	132630	No_or_no_constitutive_exon
CCTGATCTCTAATGGCGCGCTCACGGTGCCTGATTTCTGGATGGGCGCAGGC	6721969	6722287	6721919	6721971	1	1	LPERR01G09100	6721477	6726074	None	12883	1684	132630	No_or_no_constitutive_exon
ATGTACAGTCCGCCATTGATGATGTCGTTTCTAACGATTTGGGGGCGCAGGA	6821935	6822362	6822412	6822360	-1	1	LPERR01G09210	6821935	6822868	None	12883	1684	132630	No_or_no_constitutive_exon
TTGGATTGGATTGGATTGTTGTTGATTTTGGATTTGGGGGTGTGGAGCAGCG	6860709	6860841	6860891	6860839	-1	1	LPERR01G09260	6855077	6861082	None	12883	1684	132630	No_or_no_constitutive_exon
TAATGCCAACAATAAGCGATTAGTGATAACGGTTATGGTGAACTGGGCAGTG	7291465	7291585	7291415	7291467	1	1	LPERR01G09660	7290713	7293802	None	12883	1684	132630	No_or_no_constitutive_exon
GCTGTCATTGTTTTATTTACTATTCTGACCCTTGTTCTATGGGTGTGCAGCT	7305709	7305776	7305659	7305711	1	1	LPERR01G09680	7299073	7306601	None	12883	1684	132630	No_or_no_constitutive_exon
ATGTTTTTTTTTAACATGAGCAAGTGATGATTATATTGTGGGTGATGTAGAC	7643498	7644250	7644300	7644248	-1	1	LPERR01G10140	7640459	7646138	None	12883	1684	132630	No_or_no_constitutive_exon
AACATTGTGATCATATGAACTAATCATTGTGCTTGCATAAATGGGTGTAGCT	7748393	7748523	7748343	7748395	1	1	LPERR01G10310	7744755	7754471	None	12883	1684	132630	Yes
TTTTTTCCTTCGCAGTTTAAACTTTTGCTGAGCTTGGATGGGGGTCCAAGGG	7856946	7857117	7857167	7857115	-1	1	LPERR01G10380	7851739	7873023	None	12883	1684	132630	Yes
AACCTAGAATTAAAACGCACGTGTTTTGATCTTTTTTTTTTGGGGTGCAGGG	7927191	7927673	7927141	7927193	1	1	LPERR01G10450	7926431	7927673	None	12883	1684	132630	No_or_no_constitutive_exon
GATTACCTGCTCCTGGAGATGCAAATGAGCTCTCTGTCATTGAAGGGCAGCT	8034380	8034442	8034492	8034440	-1	1	LPERR01G10570	8027258	8041550	None	12883	1684	132630	Yes
CCATTGGTGGACATGATTAAGCTTCGGTTGTTGTCGTCAATGGCGGGCAGGG	8060262	8060366	8060212	8060264	1	1	LPERR01G10600	8058315	8062671	None	12883	1684	132630	No_or_no_constitutive_exon
GGCGCCGGCGCCGCGCACGCCGTCACGGGGAATTGGGGATGGATTGGTAGGA	8123123	8123455	8123073	8123125	1	1	LPERR01G10680	8122749	8128045	4326905	12883	1684	132630	No_or_no_constitutive_exon
GTCATGTTACCAGAGAAATACTAATGTGTATGACTGTATGGGATGATTAGGA	8383672	8384039	8384089	8384037	-1	1	LPERR01G11000	8383672	8384589	None	12883	1684	132630	No_or_no_constitutive_exon
ATATAGTTGGTACTAATATAGAACATGTTACCTACTTTTGGGGCATGGAGAG	8633852	8633947	8633802	8633854	1	1	LPERR01G11250	8627586	8639706	None	12883	1684	132630	No_or_no_constitutive_exon
TACCATACAAAACTTTGTGCATATATATTCAAGACCATCGCGGGCGGCAGCG	8642019	8642318	8641969	8642021	1	1	LPERR01G11260	8641222	8642318	None	12883	1684	132630	No_or_no_constitutive_exon
TGTTCTTGCTCATGAACTTGGTAAATATGTTCAACTGGGAACAACAATAGAT	8686418	8686543	8686593	8686541	-1	1	LPERR01G11320	8684587	8690043	None	12883	1684	132630	No_or_no_constitutive_exon
CCAGCGATTTGGGGCGCCTGATGCGGTAATGCTCGATCGGGTGGGTGCAGGT	9066585	9066704	9066535	9066587	1	1	LPERR01G11720	9065632	9067345	None	12883	1684	132630	No_or_no_constitutive_exon
CACTTTAAACTTTCATGTTTTCTCAAAGATGTTTGTGGGCAATGTAACAGGA	9775308	9775444	9775494	9775442	-1	1	LPERR01G12450	9774414	9784612	None	12883	1684	132630	Yes
GGCGGTAGGTGGTTGCAGGACCGAAGCGTTTCTGCTTTGGGTGGATGTAGGG	10088077	10088913	10088027	10088079	1	1	LPERR01G12760	10087970	10088913	None	12883	1684	132630	No_or_no_constitutive_exon
GTCGGAGCGCAGGGCGTGGATGACTGGATGTTTTGTATGGGATGGTGCAGTG	10315761	10315971	10315711	10315763	1	1	LPERR01G12990	10315242	10330174	None	12883	1684	132630	No_or_no_constitutive_exon
TGCTCCATCACAAGCAAAGTTTTTTGGCCTAATTTTTTGGTGGGATGCAGTC	10657125	10657392	10657075	10657127	1	1	LPERR01G13300	10635737	10658751	None	12883	1684	132630	No_or_no_constitutive_exon
TCAACTGAACATGCTTGTATTTATGCAGTTCATGATTTCATGGGACAAAGCT	10798602	10798977	10799027	10798975	-1	1	LPERR01G13410	10797891	10803489	None	12883	1684	132630	No_or_no_constitutive_exon
CGGCCTGGGGAGGAGGGGCGGATCTCGCGCCGGCGCCGGGAGGGGAGAAGGA	10955155	10955210	10955105	10955157	1	1	LPERR01G13520	10952159	10957178	None	12883	1684	132630	No_or_no_constitutive_exon
TGTGCTTTCTCTTCCTGGTCTGTAATATATTTGTATGCTGAATTGGGCAGGG	11242617	11242731	11242781	11242729	-1	1	LPERR01G13750	11241974	11260249	None	12883	1684	132630	Yes
TGTGCTGTCCATCATAAACTCAGGTCTACAACTCTTCCACAGGAGGGCAGCT	11243268	11243394	11243444	11243392	-1	1	LPERR01G13750	11241974	11260249	None	12883	1684	132630	No_or_no_constitutive_exon
GCTCGTGCGGTTGCTAGAGGCGACGTGGGGATTGCTAGGGTATGATGGAGGT	11759593	11759744	11759794	11759742	-1	1	LPERR01G14120	11759593	11759841	None	12883	1684	132630	No_or_no_constitutive_exon
TAAAATAAGAAGCAACATCATTTTATTGCCTTCCATTTGCATGGGTATAGCC	12080652	12080754	12080804	12080752	-1	1	LPERR01G14350	12078115	12082503	None	12883	1684	132630	No_or_no_constitutive_exon
AAGGCCTACAGGATTATTGAAGAAACCATTCTCTGGAGGGAAGCATCAAGTG	12693475	12693521	12693425	12693477	1	1	LPERR01G14850	12691873	12698420	None	12883	1684	132630	No_or_no_constitutive_exon
TATTGTTCAAAGCATTACAACTTATGTATATGTCCCTATGATGGGACCAGAT	13126448	13126999	13126398	13126450	1	1	LPERR01G15200	13121885	13126999	None	12883	1684	132630	Yes
GTGCTATTATCAGTTTTAGTTTGTTCCCGAAATAATTTTGGGGGGTTCAGCT	13152991	13153446	13152941	13152993	1	1	LPERR01G15260	13152457	13168572	None	12883	1684	132630	No_or_no_constitutive_exon
ACGATTAGATCGTAATTTATTGCTGAATCGGTGGTGGATTTGGGATGCAGAG	13356497	13356730	13356447	13356499	1	1	LPERR01G15450	13355968	13359836	None	12883	1684	132630	No_or_no_constitutive_exon
ATCCTCACCCACTCTGATGCTCTATCTGATATTTCATTCTGGGGTGACAGAT	13413191	13413391	13413141	13413193	1	1	LPERR01G15510	13409072	13416230	None	12883	1684	132630	No_or_no_constitutive_exon
GTTAACTTTATCATCATTTTAACTATCTTATGTCTCATATTGGTGGGTAGTA	13565929	13566187	13566237	13566185	-1	1	LPERR01G15630	13560773	13567310	None	12883	1684	132630	No_or_no_constitutive_exon
GTCACCGGCAACCGGCAAGACCGTGGAATTGGACGCGTGGCGGGCGAAAGGC	14112267	14112533	14112217	14112269	1	1	LPERR01G16050	14090709	14112533	None	12883	1684	132630	No_or_no_constitutive_exon
CTCGGAATGGGCTAGATGGATGCATGCATGAAGTGTTCAGGGGTATATAGAG	14292744	14292848	14292898	14292846	-1	1	LPERR01G16210	14292744	14292974	None	12883	1684	132630	No_or_no_constitutive_exon
AGCACTGATGGTTGCCGGCCTGTATACTGTTCTCTGGGGGAAGAGAATAGAA	14467873	14467974	14468024	14467972	-1	1	LPERR01G16400	14462499	14471391	None	12883	1684	132630	No_or_no_constitutive_exon
TTTCTTAGAGTGGGACCTTATTATTTTTGAATGGACCGTAGGGCATACAGGT	14735961	14736011	14735911	14735963	1	1	LPERR01G16590	14731566	14738367	None	12883	1684	132630	Yes
GTATGGAATTACATTATGTCTGTTCTCATACTGTATTTGTGGGATACCAGTG	14933990	14934220	14934270	14934218	-1	1	LPERR01G16740	14930042	14935216	None	12883	1684	132630	No_or_no_constitutive_exon
TCTGTGTATGTGTCCCTGCTTATGGCGGCTATGGCGCGGCGGGCGAGAAGAC	15028046	15028112	15028162	15028110	-1	1	LPERR01G16850	15025757	15028243	None	12883	1684	132630	No_or_no_constitutive_exon
ATGCGGCTGGCGCCGTGGCCGGCGAAGACGGCGGACGCGGATTGGGGCAGCC	15159232	15159341	15159182	15159234	1	1	LPERR01G17070	15158427	15159341	None	12883	1684	132630	No_or_no_constitutive_exon
TTGTTCATATATATTGATGGCACTCTTACATCCATTGCCTTGTAGGGAAGTG	15595027	15595144	15595194	15595142	-1	1	LPERR01G17500	15590507	15595819	None	12883	1684	132630	No_or_no_constitutive_exon
TGATAAGTTTCCTGTTAACCATGCTATCAGTTTTGTTGGGTGAGTTGAAGAA	15759517	15759735	15759467	15759519	1	1	LPERR01G17710	15755965	15760682	None	12883	1684	132630	No_or_no_constitutive_exon
TTGTGTAGGGGCGAATTTTGATATTTTTAGTTCAAGGGAGAAAGCTACAGCT	15859748	15859991	15859698	15859750	1	1	LPERR01G17820	15850877	15860685	None	12883	1684	132630	No_or_no_constitutive_exon
CCATATGTCTCCTTGGCTGTTGTATGTACGTAAACAATTTGGGGATGCAGCC	16113191	16113424	16113141	16113193	1	1	LPERR01G18220	16113116	16115112	None	12883	1684	132630	No_or_no_constitutive_exon
TATGCAAAGAAGAAGAAGAATGAACTTATATACTTATCATAAATGGGCAGGA	16131746	16131921	16131696	16131748	1	1	LPERR01G18240	16128304	16149214	None	12883	1684	132630	No_or_no_constitutive_exon
GCTACACTGATTCTCACAAATTAATTAATGTGAACTTACCCACAGGGAAGCT	16373225	16373633	16373175	16373227	1	1	LPERR01G18460	16371413	16373633	None	12883	1684	132630	No_or_no_constitutive_exon
TCCAAACAATTTTCTCTTGATGTTTGATTTGTACTGGGAATGAATGGCAGCC	16419075	16419219	16419269	16419217	-1	1	LPERR01G18530	16418486	16423542	None	12883	1684	132630	No_or_no_constitutive_exon
TGTGCAGCCTGGATGAGCTGATGTTAAATTGTCTGATCAGGGAAATGAAGGT	16479019	16479690	16478969	16479021	1	1	LPERR01G18640	16477739	16483469	None	12883	1684	132630	Yes
CTCTTCCCTTTGGCTTGCCGCCCTGCCCCTCCAGTTCTGTGTGGGAGCAGGA	16559162	16559325	16559112	16559164	1	1	LPERR01G18710	16555998	16559325	None	12883	1684	132630	No_or_no_constitutive_exon
CATCTTCCCGGATTTTCTGATTCAGCCTTTGTTCCAATTCGATGGGGCAGGT	16588272	16589619	16588222	16588274	1	1	LPERR01G18740	16587472	16589619	None	12883	1684	132630	No_or_no_constitutive_exon
GCCGATGCTCGGAATTCTGAAATGATTTCGTCTGTCGCGTGGGAATGCAGTG	16710518	16710598	16710468	16710520	1	1	LPERR01G18960	16709863	16711616	None	12883	1684	132630	No_or_no_constitutive_exon
TAGGTACTGTAACTAAGTTGGTTTTTCCCCCGGGCAGATGGGAAATTCAGGG	16731031	16731111	16730981	16731033	1	1	LPERR01G19010	16720195	16731564	None	12883	1684	132630	No_or_no_constitutive_exon
CTCTCCTTGCTATTCTCGTGGTCACCGCCGCGGCGGCGCGTGGCGGGGAGCC	17134038	17134417	17134467	17134415	-1	1	LPERR01G19400	17133341	17140588	None	12883	1684	132630	No_or_no_constitutive_exon
CCCAGGCTTGCTCCTCCCCCATCAACTTCTGTTGGTAGAGGGCGTGGTAGAA	17205820	17205914	17205770	17205822	1	1	LPERR01G19500	17197381	17208405	None	12883	1684	132630	No_or_no_constitutive_exon
ATCCTTTTCCTTTTGTGGTTCTTTGTTCTTGAAGACATTGGGTGTGTAAGGA	17812161	17812277	17812327	17812275	-1	1	LPERR01G20120	17811550	17813283	None	12883	1684	132630	No_or_no_constitutive_exon
TTTTGCAGGTCTAACTAACATTTGCTGAGATTCGTACGTGGGGCATGCAGGT	17895864	17896093	17895814	17895866	1	1	LPERR01G20170	17877984	17915114	None	12883	1684	132630	No_or_no_constitutive_exon
AGGTGTATAAAAGTACTAAAACTTGTTGATTTGTTCGTGGGGGTATGCAGGT	17914408	17915114	17914358	17914410	1	1	LPERR01G20170	17877984	17915114	None	12883	1684	132630	No_or_no_constitutive_exon
CCTCGGCGGCGCGAGCCAATGCCGTGTGTCTGATCGGATTGATTCGGGAGGT	18008117	18008226	18008276	18008224	-1	1	LPERR01G20240	18002728	18008258	4326668	12883	1684	132630	Yes
GCGTGATTTCTGATTGTGGGGACTTTTTTTTTTGGGTGGGAATCACGAAGGC	18466089	18466316	18466366	18466314	-1	1	LPERR01G20800	18463526	18466683	None	12883	1684	132630	No_or_no_constitutive_exon
GCTTAACGACATAATCCACTATGGAGGCGACGTCAACAGGGCTAGCAAAGAT	18710994	18711686	18711736	18711684	-1	1	LPERR01G21050	18710994	18716713	4326245	12883	1684	132630	No_or_no_constitutive_exon
TGTTATCACGATGTGAAATTTTTATCTAATCTTTGTTAACTTGGGGGCAGAT	18734758	18734913	18734708	18734760	1	1	LPERR01G21060	18733032	18736114	None	12883	1684	132630	No_or_no_constitutive_exon
TAACTCACGTGCATGCGGCGGCCGTCGATGCGGCCAAAATGGGATTGCAGGC	18900828	18900943	18900778	18900830	1	1	LPERR01G21260	18897701	18907068	None	12883	1684	132630	Yes
ATTAAGCTGCAGCAGTTGCGTTAATGGCGTATCGATCATTGGGCGTGCAGGT	18908539	18908705	18908755	18908703	-1	1	LPERR01G21270	18904664	18909158	None	12883	1684	132630	Yes
TATGTGACCAAGTAAATGGTGTCAGGCATATACAATTTATGGGCCGCAAGAA	19275937	19275996	19276046	19275994	-1	1	LPERR01G21660	19269481	19279618	None	12883	1684	132630	No_or_no_constitutive_exon
ATATTCAGGCTGACAGACCCAGGAGGAATGGGTGTGCTTAGGGAGTGCAGCG	19306380	19306504	19306330	19306382	1	1	LPERR01G21710	19303265	19307205	None	12883	1684	132630	No_or_no_constitutive_exon
GGTTGCTTTTTCATATGTGACATTAGGATTCTGTGCAGCTGGGTGTGCAGCA	19366138	19366179	19366229	19366177	-1	1	LPERR01G21820	19363294	19368908	None	12883	1684	132630	No_or_no_constitutive_exon
CCGCCAGCATCAGCGGCCGTCAGCTCGAGATCGGACGGGTCAGAGCGTAGGC	19470632	19470774	19470824	19470772	-1	1	LPERR01G21940	19470632	19471032	None	12883	1684	132630	No_or_no_constitutive_exon
TTTTTCGGCTTGGTTCTGATGATGTGCGTGTTTGTGGGGGAATGGGGCAGGA	19808135	19808435	19808485	19808433	-1	1	LPERR01G22370	19806525	19808641	None	12883	1684	132630	No_or_no_constitutive_exon
ACATCATATTTCGTCGCACATCCCACAATCTCTTGGTTCTAAGGGAACAGCT	19987921	19987992	19987871	19987923	1	1	LPERR01G22600	19985490	19989592	None	12883	1684	132630	No_or_no_constitutive_exon
GCGGTGTTCTCGAATGACACGACGAGCCACCTGTGGTCGTGGGGGTTCAGGG	20006051	20007334	20006001	20006053	1	1	LPERR01G22620	20005107	20007844	None	12883	1684	132630	No_or_no_constitutive_exon
GGAGTATCTGTCTTTATTTTGATCTCTAATTGAATGCTTGGGAAATCCAGGT	20084818	20084974	20084768	20084820	1	1	LPERR01G22720	20080177	20086848	None	12883	1684	132630	Yes
GCCCACACGTTTATCCTCTCCCGCTTTTTATTCCGCGGGGGTGGAGGGAGGG	20377177	20377409	20377127	20377179	1	1	LPERR01G23090	20377049	20385106	None	12883	1684	132630	No_or_no_constitutive_exon
ACTGACATATCACATTCACATACCCTGGGGTGCCCTGGGGAGCGGTGGAGAC	20518750	20519217	20518700	20518752	1	1	LPERR01G23230	20514265	20528290	None	12883	1684	132630	No_or_no_constitutive_exon
CCAGTTAACTCGATCTAGTTCGATTTACGTGTTAGATTTCACATGGGAAGGC	21000217	21000355	21000167	21000219	1	1	LPERR01G23960	20999864	21004247	None	12883	1684	132630	No_or_no_constitutive_exon
TATCTGAAGCTGATCTTAACCTGACAACTGACGCCAATGTATGGGTGCAGGG	21010336	21010672	21010722	21010670	-1	1	LPERR01G23970	21010336	21013010	None	12883	1684	132630	Yes
GTTCGTATCTGTCGCTGACGAGTAGTGTGTTTTTCGTGTACGGGGTGCAGAG	21040756	21040921	21040706	21040758	1	1	LPERR01G24000	21040303	21045623	None	12883	1684	132630	No_or_no_constitutive_exon
AAACCCAACGTTGGATGCTCTGCTGCTCTCCATTCTCGTTCGGGCACAAGGG	21360390	21360670	21360340	21360392	1	1	LPERR01G24420	21360210	21366443	None	12883	1684	132630	Yes
TGTCTTCAATGGCATAATGCTATGCCATGTTCCCTTTTTTGTGTGGGTAGAC	21508347	21508515	21508565	21508513	-1	1	LPERR01G24600	21503455	21523661	None	12883	1684	132630	Yes
ACGCCCGCTGCTCGCGCGCGCACACAGGGAGAGAGGAGAGGGGGAGGAAGGG	21579619	21579904	21579569	21579621	1	1	LPERR01G24690	21579397	21588743	None	12883	1684	132630	No_or_no_constitutive_exon
TCCAAGTGCTGGTATTTTTGGTGTTCCCTGATGCACTCGTGGATGGGCAGCC	21661225	21661454	21661175	21661227	1	1	LPERR01G24820	21655366	21674310	None	12883	1684	132630	Yes
ACATGAACGGACACTTATCATCATCGATTTTTATGAGGGTAGTGATGTAGAC	21869411	21870061	21869361	21869413	1	1	LPERR01G25060	21856820	21895325	None	12883	1684	132630	No_or_no_constitutive_exon
AATGCATGATGCTACTTGTCTTGGTTCTTCTGTTCTTCAGGGTCAGGAAGCT	21970656	21970813	21970606	21970658	1	1	LPERR01G25190	21969566	21971519	None	12883	1684	132630	No_or_no_constitutive_exon
AGTGATATGGGGAACATTGCTTGGTGCATGTGAAAACACGGGAATGTTAGAG	22033557	22033731	22033507	22033559	1	1	LPERR01G25280	22032712	22033731	None	12883	1684	132630	No_or_no_constitutive_exon
GTTTGTTTATCAAATTTATATGCGAAATTAACATGAGCAAGGGACGACAGGT	22194894	22195024	22194844	22194896	1	1	LPERR01G25550	22194001	22197715	None	12883	1684	132630	Yes
CGCCCTGCACGGAGGAGTCTTGTGCTGATCATGGTGGATTGGGCGAGCAGGG	22203113	22203693	22203743	22203691	-1	1	LPERR01G25570	22203113	22204165	None	12883	1684	132630	No_or_no_constitutive_exon
ATCTACGTCCTGATCTCTGAGTCAAATGGCGTTTTCTTTGAAATGGGCAGGA	22272824	22273404	22272774	22272826	1	1	LPERR01G25660	22270440	22273404	None	12883	1684	132630	No_or_no_constitutive_exon
AGCGTTTTATTGCTCTGGGGCGCTAATCTGTGGATTTGTGGGGAGTGCAGGA	22432979	22433015	22432929	22432981	1	1	LPERR01G25810	22428130	22439930	None	12883	1684	132630	No_or_no_constitutive_exon
TGTATTGTTCGGGTTCTGGAGGCGCTAATCTGTGGATTTGGGGAGTGTAGGA	22430333	22430369	22430283	22430335	1	1	LPERR01G25810	22428130	22439930	None	12883	1684	132630	No_or_no_constitutive_exon
AAATATACTGGTTCTCTAAATATCCCATGTTCCATTTCTTACTTGGGAAGGT	22669165	22669234	22669115	22669167	1	1	LPERR01G26140	22665666	22671340	None	12883	1684	132630	No_or_no_constitutive_exon
ATAAGTTAACAACGTTTTTGTTTGTGACAATGCTAATTTTGTATGGGCAGCA	22771554	22771625	22771504	22771556	1	1	LPERR01G26250	22765745	22772883	None	12883	1684	132630	No_or_no_constitutive_exon
AATACCTAATTTGTTAAACGGCTTCTTCTGTCCATTGGGTAAGACAACAGAA	22882510	22882629	22882679	22882627	-1	1	LPERR01G26400	22881378	22885238	None	12883	1684	132630	No_or_no_constitutive_exon
CTGTATCAGAAATAGAGGGCTGATTGGTGTTTGTTTGTTCGATTGGGCAGCC	22977201	22977351	22977401	22977349	-1	1	LPERR01G26540	22976481	22977665	None	12883	1684	132630	No_or_no_constitutive_exon
TGAGCGCTCCGACATTGTTGACATTTTTGTATGGGATTTTGTGGGAGCAGGA	22984878	22984951	22984828	22984880	1	1	LPERR01G26550	22983975	22990055	4324625	12883	1684	132630	No_or_no_constitutive_exon
TAGGAAAATTTTAAGGTACCGTACTTTAAATATGTCTATTTTGTAGGGAGGA	23114287	23114369	23114419	23114367	-1	1	LPERR01G26740	23113357	23116109	None	12883	1684	132630	No_or_no_constitutive_exon
AGCCTTCTTCATGAAATAGTTAATTACACTGTTCTTGTTGAAATGGGCAGGC	23143019	23143080	23143130	23143078	-1	1	LPERR01G26790	23142840	23147050	None	12883	1684	132630	No_or_no_constitutive_exon
TCTTTTATCTCTGCCCTTCTCCTTTCCGGTCAGTTAATTGTGGGTGAGAGGG	23227202	23228501	23227152	23227204	1	1	LPERR01G26900	23227039	23228501	None	12883	1684	132630	No_or_no_constitutive_exon
GAGGGGAGGGGAGGGGAGGAGGAGGTGAGCTGAGAGATTGAGAGGGTTAGGA	23280143	23280252	23280093	23280145	1	1	LPERR01G26980	23279730	23284194	None	12883	1684	132630	No_or_no_constitutive_exon
TTTATTCATCTTTTGATCTCTGACGCCGTGCTGGTCTATGGGCGTACAAGAT	23365897	23365973	23366023	23365971	-1	1	LPERR01G27070	23365407	23366088	None	12883	1684	132630	No_or_no_constitutive_exon
CATCCATTGATATAATTCATTGACACATGAAATTTGCATTGGGCTGACAGGA	23485773	23486915	23485723	23485775	1	1	LPERR01G27220	23481876	23490740	None	12883	1684	132630	No_or_no_constitutive_exon
GGTGGGGCCGCGGCGGCGGAGTCCGCGCCGGGGTCCGCGCGCGGGTGCAGTC	23566575	23566869	23566919	23566867	-1	1	LPERR01G27310	23562983	23567142	None	12883	1684	132630	No_or_no_constitutive_exon
AGCAAATCTGAGTACTGGTGACATGCATTTTTCCCAGGGTGACGGTGAAGTC	23725968	23726014	23726064	23726012	-1	1	LPERR01G27550	23723932	23729911	None	12883	1684	132630	No_or_no_constitutive_exon
CGGAGACTTCGGTGGCGGTGGCGGCGGCGGCGGCGGCGGCGGGGGCGGAGGG	23797468	23797772	23797418	23797470	1	1	LPERR01G27650	23797030	23801419	None	12883	1684	132630	No_or_no_constitutive_exon
CCGGTTTCCGTGGGTGCTGACATTTTCGGTTTGTTTTGGTGCGTGGGCAGAA	23996222	23996302	23996172	23996224	1	1	LPERR01G27900	23995732	24002510	None	12883	1684	132630	No_or_no_constitutive_exon
TTTTCTGATGGACAAATCGGTGGTGATTTTTGGTGCATTTGTGGGTATAGGT	24116649	24116845	24116599	24116651	1	1	LPERR01G28080	24116209	24119519	None	12883	1684	132630	No_or_no_constitutive_exon
CCGCTAATATTACGTTTATTTTGAGACGTGTCACGTGTATGTGGGTGCAGTT	24238332	24238578	24238628	24238576	-1	1	LPERR01G28240	24238332	24242086	None	12883	1684	132630	No_or_no_constitutive_exon
CTTCGTTCCTGCTTATCCCTTCACCTCAGCTTTTTCTAATGGGATGACAGGT	24430420	24430487	24430537	24430485	-1	1	LPERR01G28450	24428249	24445235	None	12883	1684	132630	No_or_no_constitutive_exon
ATCCACAGAGATATTTAGCATGATTCACTTTTACAAATAGGGACGGTAAGGT	24496032	24496112	24495982	24496034	1	1	LPERR01G28560	24495864	24496112	None	12883	1684	132630	No_or_no_constitutive_exon
GTTATCTTTGAAGTTTTTCTTCAGTGTACTTACCATTTGATGATGGGCAGGA	24502596	24502668	24502718	24502666	-1	1	LPERR01G28570	24497961	24506696	None	12883	1684	132630	No_or_no_constitutive_exon
TTCCTCAAGTTAACATACACGGCGTTTATTTCTTCAATTTGGGCATGCAGAT	24656279	24656517	24656229	24656281	1	1	LPERR01G28790	24647977	24664590	None	12883	1684	132630	No_or_no_constitutive_exon
AAAGCATGCATGCATCCAGCTGTTGGCCTCACCATGGCTAAGGGCTGCAGGT	24911923	24915209	24911873	24911925	1	1	LPERR01G29130	24910016	24915209	None	12883	1684	132630	No_or_no_constitutive_exon
GGTACTGGGACACAAATGCGACTAATTCAGAAAATTACCTGCACGGGCAGCT	24934336	24934428	24934286	24934338	1	1	LPERR01G29160	24932002	24935096	None	12883	1684	132630	No_or_no_constitutive_exon
GTGCCTGCTCGGTTTTGCTTGCGGCGACAAGGGAAGAAGGGAGAAGGAAGCG	25126198	25126881	25126931	25126879	-1	1	LPERR01G29480	25123926	25130773	None	12883	1684	132630	No_or_no_constitutive_exon
TGCTAGTATTGCTGAACCCTGATGCATGGTCTTTTTTTTCGGAGGGGCAGTA	25247710	25248345	25247660	25247712	1	1	LPERR01G29650	25246759	25248345	None	12883	1684	132630	No_or_no_constitutive_exon
CACGCACGCACGCACGCACGCCACCGCCGTAGAAGGGGAGAGATTGCGAGCG	25251528	25252052	25251478	25251530	1	1	LPERR01G29660	25249173	25253972	None	12883	1684	132630	No_or_no_constitutive_exon
TTTGTATTGTTTAACTGTTCAGTTACTGACTTATCTAATGTTGGGGGCAGAA	25419384	25419477	25419527	25419475	-1	1	LPERR01G29810	25419384	25421733	None	12883	1684	132630	No_or_no_constitutive_exon
GTTTTGTTACATATTTCAGTTTTCTCCCGCCTGTAGATTGGATTTGGGAGGA	25724117	25724207	25724257	25724205	-1	1	LPERR01G30260	25720455	25724641	None	12883	1684	132630	No_or_no_constitutive_exon
GGTGATGAACCAATGTTCGAGAGGGCACTGTAAGGTTTCCTGGGAGGTAGTA	25756067	25756267	25756017	25756069	1	1	LPERR01G30320	25755945	25756267	None	12883	1684	132630	No_or_no_constitutive_exon
GTATACAAATTAGTGACTGATGCAGTTAAAATGTTGTTCGGTGGGTGCAGCA	26186349	26186814	26186864	26186812	-1	1	LPERR01G30910	26186349	26188270	None	12883	1684	132630	No_or_no_constitutive_exon
AATCGTGAGTCCAAATCCTCATGCACTTTTTTTTTTTTGCATGGGCACAGGA	26285030	26285567	26285617	26285565	-1	1	LPERR01G31050	26274231	26286699	None	12883	1684	132630	No_or_no_constitutive_exon
CCTACTCACAATTTTGATGCTAAATTTGATAATTTTGTTTGGGAGATTAGGG	26331486	26332098	26331436	26331488	1	1	LPERR01G31110	26330592	26336214	None	12883	1684	132630	Yes
TCCTGCCTAAGATGCTTGGGGTCATTGGTTTGATCTGACTTGGGATGCAGTA	26378455	26378535	26378585	26378533	-1	1	LPERR01G31190	26375093	26378822	None	12883	1684	132630	No_or_no_constitutive_exon
TTAGCGGCATTTGCTTCATTCTGTTTCTGATGCATTGTGGGATGGTACAGGG	26440889	26440959	26441009	26440957	-1	1	LPERR01G31260	26433649	26441558	None	12883	1684	132630	No_or_no_constitutive_exon
AGAATGTTATAGAGATAAATAGAACATAAGCTAATACATGGGAATTGCAGAA	26456347	26456476	26456297	26456349	1	1	LPERR01G31270	26452332	26459965	None	12883	1684	132630	Yes
TTTTCTGCGCTTGCTGTTTCACGTCAATCTCAGCTATACATGGGATGCAGGT	26547708	26547864	26547658	26547710	1	1	LPERR01G31420	26544937	26550629	None	12883	1684	132630	No_or_no_constitutive_exon
GTGGACTACTGGACTGCTCTTAGCCCCGAGTTTTTGATTAATATTGGGAGGG	26681195	26681549	26681599	26681547	-1	1	LPERR01G31640	26676631	26681703	None	12883	1684	132630	Yes
CACCGCCTTCCACAATTTGTTCATGGTTGTTTCTGTACATGCTAGGGCAGCT	26716122	26716201	26716072	26716124	1	1	LPERR01G31650	26704105	26716812	None	12883	1684	132630	No_or_no_constitutive_exon
TGATCGGGGCTACGTACGTTACGGTACGTTTTCTTGTGTTTGGGTGGTAGGG	26772281	26772410	26772460	26772408	-1	1	LPERR01G31710	26770981	26773295	None	12883	1684	132630	No_or_no_constitutive_exon
GGTGGCACGGGCGATGACATTTTGCCCCAGGTGCCGGGCCGGCGACGAAGGT	26791728	26792049	26791678	26791730	1	1	LPERR01G31740	26788273	26797225	None	12883	1684	132630	No_or_no_constitutive_exon
GCATTTTGCGATTTTGTGAGCGTGGTGAGTGGAGGATTTTGTGGGCGCAGTG	27102080	27102264	27102314	27102262	-1	1	LPERR01G32160	27100594	27102621	None	12883	1684	132630	No_or_no_constitutive_exon
ATATCTGATGGCATTTCCTAACAATGGGCAATTGGGATTTGGGAATGCAGAC	27125597	27125896	27125946	27125894	-1	1	LPERR01G32220	27125216	27140016	None	12883	1684	132630	No_or_no_constitutive_exon
CGCAACAAAAGCCCAAAGCATCTCAGACTCCGTCTCGTTGGACGGGCCAGGC	27373892	27374120	27374170	27374118	-1	1	LPERR01G32490	27370112	27379931	None	12883	1684	132630	No_or_no_constitutive_exon
GAAACTGTGTATTGCTTCACTGTATTGACTAGTTTTGTGGGTGAATGCAGTT	27566670	27566879	27566929	27566877	-1	1	LPERR01G32770	27566670	27571035	None	12883	1684	132630	Yes
TTGAGCTTAAATGATTTACTGTCGAGATTTGCATGCGTGGGTCGAGGCAGGT	27729735	27729801	27729851	27729799	-1	1	LPERR01G33010	27728850	27730123	None	12883	1684	132630	No_or_no_constitutive_exon
GTTTGGAGTGGCCATTGATGACGATTTTTTGTTGGATTTGGGATGTGAAGGG	28016484	28016702	28016434	28016486	1	1	LPERR01G33370	28015504	28022675	None	12883	1684	132630	Yes
TAGTACTACTACCATCAAAGATTGTGTCTACAGGTCAGCGGAGTGGGCAGAG	28102524	28102634	28102474	28102526	1	1	LPERR01G33420	28094826	28110106	None	12883	1684	132630	No_or_no_constitutive_exon
CTTTCATACTTTGTTTGGATTCATAACTATGTTTTTTTAGGGGACACTAGTC	28121987	28123116	28121937	28121989	1	1	LPERR01G33430	28113130	28125304	None	12883	1684	132630	No_or_no_constitutive_exon
TTTTTTTTAATTTGAGGTGCATGCGGTGGGTGGATTGGTTGGGTTGGCAGGT	28139969	28140150	28140200	28140148	-1	1	LPERR01G33460	28137138	28140472	None	12883	1684	132630	Yes
TCGATTCGATTGGTGTGGTTTGTTTTGATTGGGGAATTTGGTGGGGGTAGGT	28238096	28238744	28238794	28238742	-1	1	LPERR01G33560	28238096	28239156	None	12883	1684	132630	No_or_no_constitutive_exon
AGGTGTTGTGCTTTTTCTGATGCTGTTTCGTACTTTCGTTGGGTTGGCAGCT	28406514	28406613	28406464	28406516	1	1	LPERR01G33810	28406152	28409503	None	12883	1684	132630	No_or_no_constitutive_exon
GCCGGGTCGGCCGAAGGAGACCGACCTGATTTTATTAAGAGAGGGAGAAGAT	28736524	28736593	28736474	28736526	1	1	LPERR01G34180	28736230	28741115	None	12883	1684	132630	No_or_no_constitutive_exon
GCGGAGACGGCGGCTGTGGACGGGAAATTCTACTTCTCCGAGACGGGAAGCT	28761397	28761889	28761347	28761399	1	1	LPERR01G34230	28759998	28761889	None	12883	1684	132630	No_or_no_constitutive_exon
ATTCTGGCATATCTCGATTTATTTAATGATAATCCTATTTCACGGGGCAGGT	28997739	28997838	28997888	28997836	-1	1	LPERR01G34580	28996328	29001403	None	12883	1684	132630	No_or_no_constitutive_exon
CAATCGCAACAACAGGCAACACAGCGAGGGGAGGCGGGGAGGGGTCGTAGGT	29003572	29003786	29003522	29003574	1	1	LPERR01G34590	29003121	29006547	None	12883	1684	132630	No_or_no_constitutive_exon
TCGTTGTTGCTGCTGCATTGGTTTGGTAATTTGTTCAATTGGGGTTGCAGTT	29130463	29132040	29130413	29130465	1	1	LPERR01G34800	29129749	29132040	None	12883	1684	132630	No_or_no_constitutive_exon
GAATCAGATGGGGATGTTTTTTCTTTTCAGGTTATGTGGGTGATGATGAGGC	29482128	29482254	29482078	29482130	1	1	LPERR01G35290	29479490	29488004	None	12883	1684	132630	No_or_no_constitutive_exon
TATGAAAACTAATCTAAAAAACTTTTTTTTTTGTTGTGATTATGGGACAGGT	29640516	29644094	29640466	29640518	1	1	LPERR01G35520	29639595	29644094	None	12883	1684	132630	No_or_no_constitutive_exon
GGATGCACACGTCTTCTAACCATCATGCAGTTCCTGGGCAGACATGGTAGAC	29726653	29726695	29726603	29726655	1	1	LPERR01G35640	29721461	29727052	None	12883	1684	132630	No_or_no_constitutive_exon
TCTCGAGATGGTTATGGTGAGGTTCATTGATTGATGCGTGGTGTGGGTAGGT	29888083	29888263	29888313	29888261	-1	1	LPERR01G35840	29886062	29888532	None	12883	1684	132630	No_or_no_constitutive_exon
GTAGTTTGAAAAACTCACATACTATTTTCCCACTTTATCTCAGGGTGTAGGT	29905682	29905779	29905829	29905777	-1	1	LPERR01G35870	29903021	29907366	None	12883	1684	132630	No_or_no_constitutive_exon
TTAGTAATCATGCTCCCTTGCATGGTGTAAGTAGTGATGGAGGGAGTAAGTT	29921349	29921674	29921299	29921351	1	1	LPERR01G35890	29920130	29927936	None	12883	1684	132630	No_or_no_constitutive_exon
AGCTGCATATATACACATACTAGTTATTTTTGCGAGATGACAGGGCACAGTA	29952135	29952406	29952085	29952137	1	1	LPERR01G35930	29948218	29953423	None	12883	1684	132630	No_or_no_constitutive_exon
GCTCTCAACACACCTTCTAGTTAATTTGCACTGTGAATTGGGGCTGGCAGGT	29954651	29955161	29955211	29955159	-1	1	LPERR01G35940	29954651	29956291	None	12883	1684	132630	No_or_no_constitutive_exon
AGAGAATAACCCTATTGAGTGGTGGGCGGTGGGGATTGGGGAGGGTTCAGAT	29981916	29983802	29983852	29983800	-1	1	LPERR01G35980	29975113	29984249	None	12883	1684	132630	No_or_no_constitutive_exon
AGTGAAAATTACTGTCCCATTATCCTAATTCAATCGGTATGGGCACACAGGT	30016103	30016243	30016053	30016105	1	1	LPERR01G36100	30013686	30017121	4324348	12883	1684	132630	Yes
CTGGATTAGGGATTAGGATGAATCGTTTCTGGTTTCCTTGATGGGCGCAGGC	30129315	30129473	30129265	30129317	1	1	LPERR01G36270	30128894	30130969	None	12883	1684	132630	No_or_no_constitutive_exon
CAACAGATTCATTTATGCCAGTTCCTACTGTTCCATTTGCGGGATTGCAGGT	30661475	30661590	30661640	30661588	-1	1	LPERR01G36910	30661382	30670735	None	12883	1684	132630	Yes
GGGTGGTGGATTGGATTCTGATTTGATTTGATTTGGGGATAATGGCGCAGTG	30988008	30988354	30988404	30988352	-1	1	LPERR01G37340	30987619	30989016	None	12883	1684	132630	No_or_no_constitutive_exon
ATGAACTCTGATCGATCGATTAATTACTTGTGCAGGTACTCGGGAGGCAGAT	31237060	31237395	31237010	31237062	1	1	LPERR01G37760	31231864	31243964	None	12883	1684	132630	No_or_no_constitutive_exon
GATCTGATTAGGGTTTCGTGGTACGGTTCCGTGTGTGTGGGTGCATGAAGGT	31325144	31325262	31325094	31325146	1	1	LPERR01G37920	31324718	31335377	None	12883	1684	132630	No_or_no_constitutive_exon
AATTTAACATGCTGGTTTATAAATTGCTAATGTGAACAATGGGATCGTAGGT	31369169	31369244	31369294	31369242	-1	1	LPERR01G37940	31367243	31372854	None	12883	1684	132630	No_or_no_constitutive_exon
ACCCCATGCTTAGCTAAGATATGAGCTGCATGATTAGAGGGAGATCGCAGGC	31489363	31489571	31489313	31489365	1	1	LPERR01G38120	31488814	31489571	None	12883	1684	132630	No_or_no_constitutive_exon
GTGGTGAAAGTTAAAATTTGTTCCTTTTGCTGCTCATTTTGGGGGTACAGGG	31735999	31736070	31735949	31736001	1	1	LPERR01G38450	31734984	31739381	4325747	12883	1684	132630	Yes
TTAAGCTGACGGACGGCTTCTCCGGTGGATGGCGCCGGGCGGGTAATCAGCG	31776649	31776841	31776891	31776839	-1	1	LPERR01G38510	31774120	31777039	None	12883	1684	132630	No_or_no_constitutive_exon
ACCTAATGCGATTACGGGTTCCTGTATGCCTGCAAGCCTTAGGGCACAAGTC	32027266	32027498	32027216	32027268	1	1	LPERR01G38820	32026838	32029742	None	12883	1684	132630	No_or_no_constitutive_exon
TGGTTAACACTTACCAGAGCTAACTTGGTAAAATTTTCTCAACTGGGCAGGA	32049693	32049897	32049643	32049695	1	1	LPERR01G38870	32048026	32058310	None	12883	1684	132630	No_or_no_constitutive_exon
CCTCCGGCCGCCGCGCAGGCCACCTGCGGTGCGCGGCCGCGGCGGGGCAGGC	32085111	32085261	32085311	32085259	-1	1	LPERR01G38900	32082947	32085378	None	12883	1684	132630	No_or_no_constitutive_exon
CCAGAAGTTCAGGTGGAGTACTTACATTTTCTTTCTTCTTTGGGGTGTAGTC	32124484	32124546	32124596	32124544	-1	1	LPERR01G38990	32124113	32124907	None	12883	1684	132630	No_or_no_constitutive_exon
GAAAGGGAGGGAGTTAGGGTTGGGGTTTTTGCGGCGGTGCGGGCGTGCAGGA	32214596	32214639	32214546	32214598	1	1	LPERR01G39190	32214529	32218136	None	12883	1684	132630	Yes
AGGTGCCGCTTGGCCGCCGTGACGGACTCACATTCGGGACGGCACAACAGGT	32253301	32253868	32253918	32253866	-1	1	LPERR01G39280	32253301	32257101	None	12883	1684	132630	No_or_no_constitutive_exon
TAACTCTATGTAACCAATGTAAATGTCATCTAAGGAATTTACGGGTGCAGGT	32271961	32272116	32272166	32272114	-1	1	LPERR01G39320	32270778	32273857	None	12883	1684	132630	No_or_no_constitutive_exon
TTTTTGTTATTATTAATCGTTGTGTGTTTTGGTGGTGTTGGGGGTGTTAGGT	32332369	32332462	32332319	32332371	1	1	LPERR01G39410	32332044	32337383	None	12883	1684	132630	No_or_no_constitutive_exon
AACTGCAGGTGATTACTGATTGAGTGATTAGGCGTGCTATGGGTTCAAAGGA	32340263	32340315	32340365	32340313	-1	1	LPERR01G39420	32338162	32340760	None	12883	1684	132630	No_or_no_constitutive_exon
AAAATTATAATCAAAATGGGTGAATTTTCCTTCGGCTCTTGTGGGCGCAGTG	32474156	32474283	32474106	32474158	1	1	LPERR01G39670	32473565	32484505	None	12883	1684	132630	Yes
AGTACTTGATAATTGATAGACTAACTTAAAAACTATACTGTGGGATGCAGCA	32552245	32552272	32552322	32552270	-1	1	LPERR01G39780	32552245	32554608	None	12883	1684	132630	No_or_no_constitutive_exon
TATCGTACTCAGTGGTATGCATGTTTTACAGTCTGACACAAGGGCTGCAGGT	32678665	32678752	32678802	32678750	-1	1	LPERR01G39990	32675069	32679650	None	12883	1684	132630	Yes
TTAAAGGGAGGAGCATATTAATTTTGGCATCTATAATATGTACGGGGTAGAC	32810017	32810106	32810156	32810104	-1	1	LPERR01G40200	32805856	32812421	None	12883	1684	132630	No_or_no_constitutive_exon
GATTCCTCATCAACGATCTTACCAGATTCCTCTCTCTCTTTTAAGGGCAGGC	32808406	32808468	32808518	32808466	-1	1	LPERR01G40200	32805856	32812421	None	12883	1684	132630	No_or_no_constitutive_exon
ATCTCTACTAAACAATCTATAAATACTTATATTTTGGGGTAAAGGTTTAGGC	32868104	32868194	32868244	32868192	-1	1	LPERR01G40260	32868104	32882222	None	12883	1684	132630	No_or_no_constitutive_exon
TAGAGGTTCTATTAATTTAGCAATAAAACATGCACGCATGGCGGGTGCAGCT	65699	65772	65822	65770	-1	10	LPERR10G00020	59143	67809	None	12883	1684	132630	No_or_no_constitutive_exon
ACCATTGTAAAACACCTATATATACTTGATAACATTTCCATGATGGGCAGGT	451214	451629	451679	451627	-1	10	LPERR10G00320	451214	452809	None	12883	1684	132630	No_or_no_constitutive_exon
TGACTCTTAAACTTTGTATGCAAACATGCCAATGTGGGGATGGGCGGCAGCC	480439	480542	480389	480441	1	10	LPERR10G00350	479994	481612	None	12883	1684	132630	No_or_no_constitutive_exon
AATTCCCCCAATTAATTTGTGAACGATCGATCGATCTTGTGGGTGTGCAGCG	551815	552034	552084	552032	-1	10	LPERR10G00420	551450	552528	None	12883	1684	132630	No_or_no_constitutive_exon
TATTAATTTATTAAATATTATGTAATATACGTTTGCTGGGATGTGAACAGAT	659927	659996	660046	659994	-1	10	LPERR10G00510	659740	665486	None	12883	1684	132630	No_or_no_constitutive_exon
CATGTAGTTGATGTCGAACACATTCGTATTTTCTTATTATCAGGGAGCAGCA	684560	684619	684669	684617	-1	10	LPERR10G00540	683874	688621	None	12883	1684	132630	Yes
TGAACAACAATCAAGAAGTTCAGAGAATTTCATTGTTGTGGGGAATTTAGAT	797682	797839	797632	797684	1	10	LPERR10G00640	797193	800736	None	12883	1684	132630	Yes
CGGCCGCCTCGTAATCGTCGCCCACGCCGGCTTCCGGCGGAGTTGGGTAGGA	1162338	1162454	1162288	1162340	1	10	LPERR10G01060	1159124	1167444	None	12883	1684	132630	No_or_no_constitutive_exon
TGGGAGAGGAAGGTCTGTTCTGATGGTGTTGCAAATGGGTGCTGCAAAAGAG	1470090	1470294	1470344	1470292	-1	10	LPERR10G01390	1461489	1471367	None	12883	1684	132630	Yes
TGGCGTTGCCACCTTAGTCACGTAAAAACCTTGAAATGTGGGAGAGGAAGGT	1512500	1512684	1512734	1512682	-1	10	LPERR10G01400	1479662	1513539	None	12883	1684	132630	Yes
TATAAATAAAAAAATCACAAAACTGCCTCCCTCCATTTCGGGGGAAAAAGAG	1498112	1499362	1499412	1499360	-1	10	LPERR10G01400	1479662	1513539	None	12883	1684	132630	Yes
TGGACAGTGGATGGGATCTTCATGGTGCATCTTGAGGATGGGATGTTGAGGA	1900821	1900843	1900893	1900841	-1	10	LPERR10G01750	1899380	1901901	None	12883	1684	132630	No_or_no_constitutive_exon
GTGCTACCTCCAATCCTGAGTACTTAACCTTGATTCGCCATGGGAGCAAGCT	2013398	2013556	2013606	2013554	-1	10	LPERR10G01840	1999866	2019004	None	12883	1684	132630	No_or_no_constitutive_exon
TTATCTTGCAATCCTCTACTATTTTGATTTCTCTTGGTATGGGCCAAAAGGA	4125256	4125726	4125206	4125258	1	10	LPERR10G03580	4119117	4125726	None	12883	1684	132630	No_or_no_constitutive_exon
GTTTGTTGGATTGGTGGACTGACTGTGGTTAGTGTTCACATTGGGGGCAGAA	4383221	4383320	4383370	4383318	-1	10	LPERR10G03720	4380225	4383769	None	12883	1684	132630	No_or_no_constitutive_exon
TGTTCTTGACTGCGAGTTTTGTTTAACATGCGAATTGTGGGGGGTTGCAGAG	4428527	4428593	4428477	4428529	1	10	LPERR10G03760	4428238	4436097	None	12883	1684	132630	Yes
TTCTTGTGTTATATTTTTGCTCTACAAAATGATTTGTTTTGTGTGGGCAGAC	4487770	4487915	4487720	4487772	1	10	LPERR10G03820	4484539	4495298	None	12883	1684	132630	No_or_no_constitutive_exon
CCTCAGCAAGGTGGCATGGTGACTTGACGTGCTCGCTGCCAAGGGCGTAGGA	4621459	4621798	4621848	4621796	-1	10	LPERR10G03950	4621459	4622187	None	12883	1684	132630	No_or_no_constitutive_exon
CGTCAAATTCTGAGAATTTAATAAAGTTACCTCCATCTCAGGGTGGGCAGGT	4828331	4828588	4828281	4828333	1	10	LPERR10G04070	4824709	4829941	9268323	12883	1684	132630	Yes
TTGTGTATATCTATCCAATTATTTTCTGAATGCTTGTTTAATATGGGCAGGC	5331974	5332110	5332160	5332108	-1	10	LPERR10G04420	5330897	5339179	None	12883	1684	132630	No_or_no_constitutive_exon
CCAGCCCCCATCATCATTCCTTTCCCTCTGACCGAGGGGAGGAGGCGTAGGC	5376426	5376539	5376589	5376537	-1	10	LPERR10G04440	5374296	5386219	None	12883	1684	132630	No_or_no_constitutive_exon
AATCGATTAGGCACGGGATCTTTCTTTTTTTTTTTTTTTTTTCGGGAAAGGC	5495011	5495114	5494961	5495013	1	10	LPERR10G04490	5493996	5495417	None	12883	1684	132630	No_or_no_constitutive_exon
CATTCAACAGGATGTTAAGACCTGAATATATATTGTTTTTGCGAGGGTAGTT	6234623	6234722	6234772	6234720	-1	10	LPERR10G04930	6228944	6242737	None	12883	1684	132630	No_or_no_constitutive_exon
CTTACTGTTTTTCCGAAATAAATAACTTATTAGTATATTTGATTGGGCAGCA	8007491	8007543	8007593	8007541	-1	10	LPERR10G06310	8005871	8008871	None	12883	1684	132630	Yes
TCTTCTGCTGCTTCAGATAAATTGCATGTTCAGCTTTCGGGCAAATGAAGAA	8308611	8309197	8308561	8308613	1	10	LPERR10G06600	8305536	8309197	None	12883	1684	132630	No_or_no_constitutive_exon
TAAGACATAATTTAAATTATAAAAGGACCGATATATACCTATGCGGGAAGGT	8437942	8438757	8437892	8437944	1	10	LPERR10G06690	8431844	8438757	None	12883	1684	132630	No_or_no_constitutive_exon
AATGGAGGATTGGTTTTATCTAACATGATCTGTCGTTTTGGGCAATGTAGGG	8762608	8762664	8762714	8762662	-1	10	LPERR10G06950	8761078	8764257	None	12883	1684	132630	Yes
CTGTTAGATTGTTTGATGCTAATGGGGTTCGATTCCACTGTGGGAGGTAGGT	9229361	9229466	9229311	9229363	1	10	LPERR10G07360	9222101	9234160	None	12883	1684	132630	No_or_no_constitutive_exon
AAATTAGTCATTTTATATGTTTCTTAGCTCTCCTACTAATCTGGGACAAGTA	9510772	9510857	9510722	9510774	1	10	LPERR10G07690	9500486	9531162	None	12883	1684	132630	No_or_no_constitutive_exon
CAAACATCATGTCGTTCGCCGGCATCTCTTACGTCTGGGACGGCGAGCAGGT	9515913	9516249	9515863	9515915	1	10	LPERR10G07690	9500486	9531162	None	12883	1684	132630	No_or_no_constitutive_exon
AAAGTCTGTGACGCGCGCGTTCCACGACTTACTTACTCGCAGGGTACAAGAA	9693486	9693915	9693436	9693488	1	10	LPERR10G07960	9684238	9694403	4348711	12883	1684	132630	No_or_no_constitutive_exon
GGTCGTCGTGATCGTCCATTCGTCATCATTGTGTGGTCGAATGGGCGCAGAA	9750265	9750530	9750580	9750528	-1	10	LPERR10G08040	9749991	9751677	None	12883	1684	132630	No_or_no_constitutive_exon
GGGGATTTTTCTGGGTTGAATCTGAGCTTTTTTGTGGGATGGGGTTGCAGGA	9958701	9958864	9958651	9958703	1	10	LPERR10G08290	9958254	9963393	None	12883	1684	132630	No_or_no_constitutive_exon
CGATGTCCTTGCCTTGTTTCAGAGAGGTAGCAGTGTGGGTGATGCTGGAGGT	9961911	9962243	9961861	9961913	1	10	LPERR10G08290	9958254	9963393	None	12883	1684	132630	No_or_no_constitutive_exon
ATGGTCCTATAAGTGAAGTTGAAATATACTTCTCAGGCCTGGGGATTAAGGT	9979858	9980190	9979808	9979860	1	10	LPERR10G08320	9973647	9982314	None	12883	1684	132630	No_or_no_constitutive_exon
GACATACATCAAAAACTTCATGGATAGGGATGGAAAAATGTGGCAGGGAGGT	10045099	10045326	10045376	10045324	-1	10	LPERR10G08360	10045099	10050525	None	12883	1684	132630	No_or_no_constitutive_exon
GTTGTGGAATCTTACTTGTGCTTGGATTTGTTTCTGGGGGTGAATTGAAGCT	10526918	10527006	10527056	10527004	-1	10	LPERR10G08870	10524393	10527212	None	12883	1684	132630	No_or_no_constitutive_exon
ATATTGGGAATAACAGATTCTTTGGTAATATTCCTTCTTGATTGGGAAAGGC	10901464	10902168	10902218	10902166	-1	10	LPERR10G09340	10901464	10903138	None	12883	1684	132630	No_or_no_constitutive_exon
GACTTACATATTCCATTTTCATTCTCATGTTTTTAACATGGGGAAGATAGCA	11039895	11039995	11040045	11039993	-1	10	LPERR10G09460	11033523	11041464	None	12883	1684	132630	No_or_no_constitutive_exon
CTTTTTAATTGGAAATACAATATTTATTCATTTTAACTTTTCGGGGGAAGGG	11050568	11050626	11050676	11050624	-1	10	LPERR10G09480	11050568	11057894	4348872	12883	1684	132630	No_or_no_constitutive_exon
GGGCGTGGTGGTGGGGGGACGGTGGCATTGAGGGGGAGGGAAGGGGTGAGGC	11149019	11149105	11149155	11149103	-1	10	LPERR10G09540	11141688	11149725	None	12883	1684	132630	No_or_no_constitutive_exon
CTTCTCCGGCGGCGTGGCGTGATGACGTGGCGTGGCGAGTGGGGTGACAGGT	11201424	11201700	11201750	11201698	-1	10	LPERR10G09600	11197562	11202010	None	12883	1684	132630	No_or_no_constitutive_exon
TTGTCATCCAATATTCTAATTTGCACACTGTATTTGTTGGGAAAACACAGGC	11447425	11447528	11447578	11447526	-1	10	LPERR10G09880	11443147	11449405	None	12883	1684	132630	No_or_no_constitutive_exon
CGTGGCGCCGGCGAGCTGCCCGGCGAGTCTGCAGGAGGTGACACGGGCAGGG	11551813	11552778	11551763	11551815	1	10	LPERR10G09970	11551543	11556233	4348918	12883	1684	132630	No_or_no_constitutive_exon
GGCGGTGAACCAGGCAAAGGTGGACGTGGCAGAGGCTCGGATGAAGGGAGAG	11634448	11634813	11634398	11634450	1	10	LPERR10G10040	11633877	11649295	None	12883	1684	132630	No_or_no_constitutive_exon
GAAAAATATTCATTTCTAACAGGGTTTACTGAAAAATGGGAAAACTGTAGCT	11687046	11687215	11686996	11687048	1	10	LPERR10G10110	11684831	11688157	None	12883	1684	132630	No_or_no_constitutive_exon
ATAATTATAAGATAATTGAATAGTATTTTCTTATCTTTTTGGGCATGCAGAG	11785395	11785461	11785345	11785397	1	10	LPERR10G10250	11782840	11792497	4348941	12883	1684	132630	Yes
GTTTCGGTTTGGGTTTTAATCTTGTTTTTTTTTTCTCTCGGGCAGGGAAGAA	11872460	11872559	11872410	11872462	1	10	LPERR10G10400	11872153	11877573	None	12883	1684	132630	No_or_no_constitutive_exon
CAATGGCAACTATCTTATATTGCTGCTTTCTTGGTTTTTGGGAACTGAAGAT	11935295	11935425	11935245	11935297	1	10	LPERR10G10440	11928243	11937165	None	12883	1684	132630	No_or_no_constitutive_exon
TGGTAATGGATATGTTTTGAGTCACTAATTTGGTCCTTCTCGGGTAGCAGCT	12114172	12114398	12114122	12114174	1	10	LPERR10G10700	12104162	12119053	None	12883	1684	132630	No_or_no_constitutive_exon
CTTCTTCTTTTGTCTTCGTTTTGGTGGTGATTTTTGGATTGGGGATGCAGGG	12240333	12240420	12240470	12240418	-1	10	LPERR10G10840	12237533	12240580	None	12883	1684	132630	No_or_no_constitutive_exon
AATTCTTATAAAGAAGTGTTTTATCCTGACAATAATTTCATGGGTGGAAGGT	12331288	12331450	12331500	12331448	-1	10	LPERR10G10980	12330526	12332133	None	12883	1684	132630	Yes
TATATGTCCTCTTCTCTGGCGAAGACGTCCCTGTTGCGAAAGAAGGGGAGGA	12335396	12335521	12335346	12335398	1	10	LPERR10G10990	12333975	12345601	None	12883	1684	132630	No_or_no_constitutive_exon
CAAGAGATCCGTGTGCTTGTTGGTTGTTGCAGGCGAGCTTGGGTCGGTAGTG	12337618	12337819	12337568	12337620	1	10	LPERR10G10990	12333975	12345601	None	12883	1684	132630	No_or_no_constitutive_exon
CTTTCTTGGCTGATTCGATCCGATTTGATTGGTTCTTGGTGGGTGGGCAGCG	12397532	12397680	12397482	12397534	1	10	LPERR10G11060	12389376	12405099	None	12883	1684	132630	No_or_no_constitutive_exon
GTGGTGGTGGTGCAGGCGTGGCGGCGGCGACGGCGGTGGGGTCGGGGGAGTA	12504119	12504224	12504274	12504222	-1	10	LPERR10G11250	12496346	12504565	None	12883	1684	132630	Yes
TGTGGTGGTGGTGGTGACTGATTGTTTGTTGGTGTTGGGGGTGGTGGCAGTG	12563291	12563433	12563241	12563293	1	10	LPERR10G11370	12561428	12566767	None	12883	1684	132630	No_or_no_constitutive_exon
AATGTACTGTTCAGATATGTATTTATAGTACTGATATGGGTAAATGGCAGAG	12595500	12595619	12595669	12595617	-1	10	LPERR10G11430	12592115	12597027	None	12883	1684	132630	Yes
CCTTGTCGTTCGTTTCGATTCTGATCTGAGGAGGTGTTTTTGGTGGGCAGAT	12712682	12712869	12712919	12712867	-1	10	LPERR10G11590	12708578	12713058	None	12883	1684	132630	No_or_no_constitutive_exon
CCATTTATTGATCATTTTATGATCCTTGACTATACCATACACTTAGGGAGTG	12915708	12915844	12915658	12915710	1	10	LPERR10G11890	12908700	12919366	None	12883	1684	132630	No_or_no_constitutive_exon
GCAGGTCGGGGATGTGGGCCTACCTGTCAGTGATTGTGGGATGATGACAGCT	13030215	13030437	13030165	13030217	1	10	LPERR10G12050	13029697	13030437	None	12883	1684	132630	No_or_no_constitutive_exon
TTCTCAGGAGCACTTATTTTTTTCTTTCTAATGGATGTTAGGGGATATAGAT	13277091	13277153	13277041	13277093	1	10	LPERR10G12380	13272373	13279560	None	12883	1684	132630	No_or_no_constitutive_exon
TTCGTGTTCTCTCTCATGACGTGACGAATTGACGATGTGTGTGGGGACAGTT	13451082	13451843	13451032	13451084	1	10	LPERR10G12610	13450214	13451843	None	12883	1684	132630	No_or_no_constitutive_exon
GTTGTGTTGGTGAATTGTTTCAGCCATATTTCCCGGTGCCGAGAGGGGAGAC	13546187	13546363	13546413	13546361	-1	10	LPERR10G12710	13544430	13547429	None	12883	1684	132630	No_or_no_constitutive_exon
ACTCGAACAAATTTTGCTCAATTGCTTCCTCATTCCAATCCAACGGGCAGGG	13544430	13544752	13544802	13544750	-1	10	LPERR10G12710	13544430	13547429	None	12883	1684	132630	No_or_no_constitutive_exon
GTATGATTATATGACATTTCATCGCTGATCATGCATGTATGGGAAGCAAGAA	13599594	13599817	13599544	13599596	1	10	LPERR10G12800	13597017	13599817	None	12883	1684	132630	No_or_no_constitutive_exon
TTATGTTGTATCTTGATGTGGACATAATTTCTTGTTTGGGAATTAAACAGGT	14019675	14019960	14020010	14019958	-1	10	LPERR10G13380	14019675	14022360	None	12883	1684	132630	No_or_no_constitutive_exon
GCAACTAAATTTTATCTCTTTTTTTTTTCTCTGTCTCAGTGGGAGTCCAGTT	14181974	14182085	14182135	14182083	-1	10	LPERR10G13670	14175426	14182501	None	12883	1684	132630	No_or_no_constitutive_exon
TGGGGGGATTTGGGATTTGGGGAAATTTTTTGGGGGGGATGGAATTGCAGCT	14305382	14305469	14305332	14305384	1	10	LPERR10G13820	14304896	14308829	None	12883	1684	132630	No_or_no_constitutive_exon
GCACACACACACATTTCTCTCTCTTGTACACACGACTTCTCACTAGGGAGAA	14488798	14489190	14488748	14488800	1	10	LPERR10G14060	14488655	14497574	4349350	12883	1684	132630	No_or_no_constitutive_exon
GTATATATATATCTCAACAGCTACTAGCAAAAATGGATAAACACGGGAAGAG	14589778	14590043	14590093	14590041	-1	10	LPERR10G14180	14560396	14596541	None	12883	1684	132630	No_or_no_constitutive_exon
TGGTCTCCGATCTGACTGGTTCGAGGTTGGGGTTTTGTGTGGGGGCGTAGCT	14646019	14646134	14646184	14646132	-1	10	LPERR10G14280	14643459	14646371	None	12883	1684	132630	No_or_no_constitutive_exon
AATAAGAAGTTCTCTTGATGTCCAACCCCCAAAGGTGCTAACTTGGGAAGAG	14693510	14693633	14693460	14693512	1	10	LPERR10G14350	14692867	14698289	None	12883	1684	132630	Yes
GAAATTCTGCATTTGCAGCAGAGCTTTTACCTATCAGTGTAGCTGGGAAGAC	15008206	15008693	15008743	15008691	-1	10	LPERR10G14830	15006509	15009866	None	12883	1684	132630	No_or_no_constitutive_exon
GTTAGCATCTTGTTGGATTTGAGTATTTGACCTGTTGCTGGGGCCAACAGGT	15063157	15063243	15063293	15063241	-1	10	LPERR10G14910	15062779	15065994	None	12883	1684	132630	Yes
CAAGTTAGTGATAATAATATGATATTGAGTGTGTTTGGGTGGGATTGCAGGG	15069380	15069485	15069535	15069483	-1	10	LPERR10G14930	15069084	15071914	None	12883	1684	132630	No_or_no_constitutive_exon
TTCCGTTCTTGGCAACTTCTGATTGGTTTTCGATCGATGGGATGGTGCAGGG	15303383	15303505	15303333	15303385	1	10	LPERR10G15320	15303022	15305342	None	12883	1684	132630	No_or_no_constitutive_exon
TCGATTCGCAACGTGCATGTAACAACAACACATATCTTGTTGGGGTGCAGAA	15312518	15312760	15312810	15312758	-1	10	LPERR10G15330	15308176	15312959	4349488	12883	1684	132630	No_or_no_constitutive_exon
ACCACATCCAACTATCCTTGTTCACGGATTTTGTTTTTTTTAGGGTGCAGTG	15372051	15372078	15372128	15372076	-1	10	LPERR10G15450	15372051	15372404	None	12883	1684	132630	No_or_no_constitutive_exon
CCATGCAGCAAATCTAAAATCCAAAATTCCATCTTGTATGTTGGGAATAGAT	297156	297300	297350	297298	-1	11	LPERR11G00390	296960	304360	None	12883	1684	132630	No_or_no_constitutive_exon
CGACAGGGCGAGCTCCTGCAGGAAGAAGGAAGAAGGGAGGGAGTCGGTAGAG	366254	366421	366471	366419	-1	11	LPERR11G00480	361925	366556	None	12883	1684	132630	No_or_no_constitutive_exon
TCTACATGCCCTGTTGTTTGATTTCGCCTTCTCACCGACCTTGGGGGCAGGG	593072	593229	593279	593227	-1	11	LPERR11G00900	590808	593394	None	12883	1684	132630	No_or_no_constitutive_exon
AACGTGTACTGTCTTTAGTTCAATCATTCATGATATTTTGGGGGCATTAGGA	595728	595923	595973	595921	-1	11	LPERR11G00910	594348	598090	None	12883	1684	132630	No_or_no_constitutive_exon
AAATTCTTACCAAAAAGTTTTTCCTTTCATTTCTTGGGGAAGAGTTGCAGAG	708459	708467	708409	708461	1	11	LPERR11G01080	702911	710139	None	12883	1684	132630	No_or_no_constitutive_exon
TAATTAACCATGTGGTTTAATTATATTCTCGATCATTGGGCAAAATAAAGGT	839523	839738	839473	839525	1	11	LPERR11G01290	836644	840569	None	12883	1684	132630	No_or_no_constitutive_exon
AATCGGCTGGTGTGTACAGTACATACTAACTGCTCTCATATGGGATGCAGAA	1142708	1142852	1142658	1142710	1	11	LPERR11G01740	1140662	1143326	None	12883	1684	132630	No_or_no_constitutive_exon
TTGCAGCGAGAGAGCTAGCTAGGGGAATAGATTGATTGATGGGCGAGGAGGG	1257841	1258028	1258078	1258026	-1	11	LPERR11G01880	1238791	1266804	None	12883	1684	132630	Yes
ATCGATTTTTTGCGGCGATGGTGGTGAATCGATAATGGACGGGGAGGAAGGA	1255621	1255827	1255877	1255825	-1	11	LPERR11G01880	1238791	1266804	None	12883	1684	132630	Yes
AGGAGGCTCCGGGGGCGGCGCATTGCCCGGCGCCGGCCGGTGGGATGGAGGA	1253261	1253409	1253459	1253407	-1	11	LPERR11G01880	1238791	1266804	None	12883	1684	132630	Yes
ATATATGATTAGTAGATGTTTTGCCTCACTCTTTTGGGGTGTAGTGGCAGAT	1242978	1243024	1243074	1243022	-1	11	LPERR11G01880	1238791	1266804	None	12883	1684	132630	No_or_no_constitutive_exon
TCCATAAGAGTGGCAAAAGATTAATTATTCCTCTTTTGGGGAACATACAGGG	1281848	1281912	1281962	1281910	-1	11	LPERR11G01930	1281399	1286493	None	12883	1684	132630	No_or_no_constitutive_exon
AGTTTATATCAATTAGTTGTACTTGGAGCTCTCATGTTTGGTGGGGAAAGGC	1402014	1402090	1401964	1402016	1	11	LPERR11G02170	1396774	1403279	None	12883	1684	132630	No_or_no_constitutive_exon
TTGGTGTGGGCGCTTACTGCGTGTGCGTGATTGGTTTGGTTTGGGGGCAGGA	1418671	1418794	1418621	1418673	1	11	LPERR11G02210	1418315	1419681	None	12883	1684	132630	No_or_no_constitutive_exon
ATTCGAATCACGGATCCTGGATTGTCGGCGTCGGCGGTGGGCTGAGACAGTC	1478667	1479469	1478617	1478669	1	11	LPERR11G02370	1478370	1479469	None	12883	1684	132630	No_or_no_constitutive_exon
ACGAAATGTAATTCATTTGACATTGCTGTTCATGTTATTTGGGGATACAGAC	1494994	1495162	1495212	1495160	-1	11	LPERR11G02420	1492401	1496365	None	12883	1684	132630	No_or_no_constitutive_exon
GAAATTTAGAGATCTTGATGGAGATCTCTTGCTGCTATGGGAACGATCAGTA	1583663	1583722	1583613	1583665	1	11	LPERR11G02580	1582818	1586784	None	12883	1684	132630	No_or_no_constitutive_exon
AAAAACTCCCCTATTATGCCTATTTACCACGCCTTAAAAGGGGTGTACAGGC	2059625	2059777	2059575	2059627	1	11	LPERR11G03140	2055263	2060731	None	12883	1684	132630	No_or_no_constitutive_exon
TTGAACAGCTGCTGCAACTTGATGTTTGCAATCTGCTTTCTAGGGTGAAGTC	2472163	2472256	2472306	2472254	-1	11	LPERR11G03660	2471086	2473860	None	12883	1684	132630	No_or_no_constitutive_exon
CACACACATACAGAGAGAAATCAATCAGTCATATATGTCGGGGATTCAAGAA	2624325	2624592	2624642	2624590	-1	11	LPERR11G03850	2624325	2625455	None	12883	1684	132630	No_or_no_constitutive_exon
CGCGCCCTACGGAAGGTGGATTGTATGGCGGCGTCGATCGGGGACGCGAGCT	2777713	2777983	2778033	2777981	-1	11	LPERR11G04030	2777331	2778395	None	12883	1684	132630	No_or_no_constitutive_exon
CCAAGGAAGCACAAAGGGGAACAACGTGGCAGCACCGTTTGGGTGAAAAGAC	2780446	2780958	2781008	2780956	-1	11	LPERR11G04040	2780113	2781183	None	12883	1684	132630	No_or_no_constitutive_exon
GCACCTTGACGATTGTTGGGAGGAATGAGGTGTTGTCGGCGGTGAGGGAGAT	2986717	2986846	2986896	2986844	-1	11	LPERR11G04250	2986717	3006575	None	12883	1684	132630	No_or_no_constitutive_exon
GAATGGAGAGCATGTGAGATGCCTTTTTTATTTTGGGGTTAGGTAGGTAGGT	3073793	3073873	3073743	3073795	1	11	LPERR11G04310	3071613	3075370	None	12883	1684	132630	No_or_no_constitutive_exon
TCATCCATCCACCTGCCGCACCTCGAGACGATGCGGTTGACCGGGTAGAGAG	3095617	3096580	3096630	3096578	-1	11	LPERR11G04330	3095617	3104931	None	12883	1684	132630	No_or_no_constitutive_exon
GGAAATGGCCAGATCCAGTGCATTTTGCTCCGGCGAGAGAGGGATTTGAGGC	3244852	3245079	3245129	3245077	-1	11	LPERR11G04470	3241509	3245125	None	12883	1684	132630	No_or_no_constitutive_exon
AGCGGTGACGGAGACCTTATAGCAGTGCACATCATGGATGAGGGCAACAGTT	3597803	3597954	3597753	3597805	1	11	LPERR11G04810	3593711	3598061	None	12883	1684	132630	No_or_no_constitutive_exon
GATAGTTATATTGCTGGTTTTATTTGGTTTGATTCTTATTGGGTGCGAAGAT	4048772	4049591	4049641	4049589	-1	11	LPERR11G05320	4048772	4050343	None	12883	1684	132630	No_or_no_constitutive_exon
ATTTTTATGGCAGTTGTATTCTTGAAAATTCCTTTTGTTGGGATCTGAAGTG	4118212	4118389	4118162	4118214	1	11	LPERR11G05410	4114642	4119223	None	12883	1684	132630	No_or_no_constitutive_exon
GGCCGGCGGCGCCGGGGCTCCGCAAATGCGACATCGCGTCGAGGGTCGAGTT	4247977	4248343	4248393	4248341	-1	11	LPERR11G05570	4234625	4254317	None	12883	1684	132630	No_or_no_constitutive_exon
GTTAATCATATGATATAATGATTATTAAATTTTGACTGATATGGGTGCAGGG	4363735	4364676	4363685	4363737	1	11	LPERR11G05690	4361433	4364676	None	12883	1684	132630	No_or_no_constitutive_exon
AAAGAAAAACAAATTTTAATTCAAACTTATTCCAAATCTAGGGGGCTTAGGG	4402148	4402544	4402594	4402542	-1	11	LPERR11G05740	4402148	4408771	None	12883	1684	132630	No_or_no_constitutive_exon
ATATCCTTTCCGAGTCTTGTTACTTTGCAGATAAGGTGTTGTGAGGGTAGGG	4445215	4445427	4445477	4445425	-1	11	LPERR11G05780	4442372	4446083	None	12883	1684	132630	No_or_no_constitutive_exon
TTTTGATAAACTCGATTTTAGAATTAAAGTCCGTGATATGGGAAATACAGGT	4731780	4731912	4731962	4731910	-1	11	LPERR11G06010	4722968	4742785	None	12883	1684	132630	Yes
TAATCTCTTGTCTCAAACGTCGTATAAATACATATGGAGGGAGTATTAAGGA	4960888	4960894	4960944	4960892	-1	11	LPERR11G06250	4960888	4962247	None	12883	1684	132630	No_or_no_constitutive_exon
GTGGATCGCGGGGGGTCGAGGAGATGCCGGGCTAAACACGCAAGGGGGAGCT	5139779	5140052	5140102	5140050	-1	11	LPERR11G06400	5131601	5171222	None	12883	1684	132630	No_or_no_constitutive_exon
CAGGACGGTTTGCTGGGATTTATCTTCATGGAGAGTTGGGAAGGCGACAGTG	5248973	5249186	5249236	5249184	-1	11	LPERR11G06500	5248973	5249546	None	12883	1684	132630	No_or_no_constitutive_exon
TGCCCAATGTTTTGCTAAAATTTTGCTACGTTTTTGTTTTGGGGGAGAAGAC	5266763	5266854	5266904	5266852	-1	11	LPERR11G06530	5266599	5267227	None	12883	1684	132630	No_or_no_constitutive_exon
CGGGATACATCTTAAATATCTATCTCTAAGTTGGTGCCACCTTGGGGAAGAT	5326998	5327078	5326948	5327000	1	11	LPERR11G06580	5324446	5329588	None	12883	1684	132630	No_or_no_constitutive_exon
TCTCGTCGAACCGAACCCTTCTTCAATGAGTTCGCTCTCCGTGTTGGGAGGT	5545202	5545665	5545152	5545204	1	11	LPERR11G06760	5541034	5558478	None	12883	1684	132630	No_or_no_constitutive_exon
GGCCTTCCTCGTGTACGTGCTTGCGGCGCTTACTGATATGGATCGGGCAGGA	5552231	5552663	5552181	5552233	1	11	LPERR11G06760	5541034	5558478	None	12883	1684	132630	No_or_no_constitutive_exon
TCGGACGTGTATCACAAGGCGCTCATCGAGGTGGAAGAGGAGGGAAGTAGGG	5552667	5552813	5552617	5552669	1	11	LPERR11G06760	5541034	5558478	None	12883	1684	132630	No_or_no_constitutive_exon
CCGTCGAAACCAACCAGCTAATTAAACCAACGGCCACGATGGGAGGCAAGAG	5554370	5555630	5554320	5554372	1	11	LPERR11G06760	5541034	5558478	None	12883	1684	132630	No_or_no_constitutive_exon
TTAGAGGGAGAGGGAAAGAGAAAGAGGGGACGGAGAAATGGGAGGAGTAGGG	5785621	5785719	5785571	5785623	1	11	LPERR11G06960	5771187	5787385	None	12883	1684	132630	No_or_no_constitutive_exon
GGCGCCGCGCCGCCGATCCCGATGTTCGCGCAGTGCGCCGCCGTGGGGAGCC	6118431	6119124	6119174	6119122	-1	11	LPERR11G07340	6118431	6119501	None	12883	1684	132630	No_or_no_constitutive_exon
TCTTGCGGCGGTACCCTGCCGTCACAAGATGGCCACGTTTGGCGGGTTAGGA	6127787	6127931	6127737	6127789	1	11	LPERR11G07350	6127339	6127931	None	12883	1684	132630	No_or_no_constitutive_exon
GCGCTAATCGTCCTCGCCGTCGCCGACGGATGCGCCGGCGGCGCCGGGAGGA	6927381	6927514	6927331	6927383	1	11	LPERR11G07930	6921535	6927514	None	12883	1684	132630	Yes
TTTTTGGGACTAATCCCCGCTTGTTTGTTCGTGGTGGTTGGGGGACGCAGGG	7078543	7078599	7078493	7078545	1	11	LPERR11G08020	7077909	7084968	None	12883	1684	132630	No_or_no_constitutive_exon
AGGACCATCGAAAGCGACGTTTACACTTTGAATCGTTCTGGGTTAGGCAGGA	7099136	7099218	7099086	7099138	1	11	LPERR11G08050	7093374	7099851	None	12883	1684	132630	No_or_no_constitutive_exon
TCCCGGGGATCAGGTGCACCGTGCTGGATCTTCCGGTGGTGGTTGGGGAGGG	7995557	7995641	7995507	7995559	1	11	LPERR11G08760	7994800	7996805	None	12883	1684	132630	No_or_no_constitutive_exon
CCTGCCGCGGCGGCGGCTGATGTGGCCGACGGCGAGGATCCGGGGCGGAGGG	8010222	8010334	8010384	8010332	-1	11	LPERR11G08780	8008349	8010761	None	12883	1684	132630	No_or_no_constitutive_exon
TGATATAGTTTTTTCTTGTTGTTTACTTGATTTTTTGTGGGGTGATGCAGCA	8931837	8931983	8932033	8931981	-1	11	LPERR11G09270	8917390	8932233	None	12883	1684	132630	No_or_no_constitutive_exon
GTTGACGAGGTCCATGGTAAGGGCAAGACGGTGCACCGCGGGGTGGATAGCG	9537812	9537962	9537762	9537814	1	11	LPERR11G09630	9533735	9537962	None	12883	1684	132630	No_or_no_constitutive_exon
GATTGATTGTGCGCTCGTCATCATTAATTTTCAATTTGGGAAATGATCAGGG	9696179	9696281	9696331	9696279	-1	11	LPERR11G09700	9650387	9697549	None	12883	1684	132630	No_or_no_constitutive_exon
AGCCATGTTTCACAAATTGTGAGGATTTTTTTTTTTTGTGGGATATGCAGGT	10146736	10146923	10146686	10146738	1	11	LPERR11G09950	10146258	10156577	None	12883	1684	132630	No_or_no_constitutive_exon
TAAAAGAAAAAAAGAAAAGTAAAAATTGGGGGAAGGTGGGAAAACGGCAGGA	10290591	10290727	10290541	10290593	1	11	LPERR11G10010	10290214	10308011	None	12883	1684	132630	No_or_no_constitutive_exon
TTCGATTGTGTGATTGGGATCGTTTGGTTGGGTTGTTACTATGGGGGCAGAC	10803454	10803604	10803654	10803602	-1	11	LPERR11G10340	10779236	10819118	None	12883	1684	132630	No_or_no_constitutive_exon
CCCCGTGGTGGTGCATGGCTTGCACCGGGCGATCGATGACCAAGGGTTAGGG	11157740	11157880	11157690	11157742	1	11	LPERR11G10550	11157234	11167984	None	12883	1684	132630	No_or_no_constitutive_exon
TTTTTGGGTGGATGGCTGATCGTGTTTGGGTTGGTTTGGGGTGGATGCAGCT	11488688	11488784	11488638	11488690	1	11	LPERR11G10680	11488263	11493607	None	12883	1684	132630	No_or_no_constitutive_exon
TAATTTCGCTGATTTTGGTTGGTTGGCTGGCTGGCTGGTTGGGTGCGCAGGG	11540880	11541034	11541084	11541032	-1	11	LPERR11G10710	11535975	11541548	None	12883	1684	132630	Yes
TCGGCAATCTTCATGTCAACATTCTCAAACTTTAACTTATGGGGTAACAGGG	11647984	11648158	11648208	11648156	-1	11	LPERR11G10790	11647351	11648785	None	12883	1684	132630	No_or_no_constitutive_exon
TGTTCAGTTGGTGACCTTCTTCCCTCTCCATCTCACCAATGGGAAAATAGCG	12198802	12198915	12198965	12198913	-1	11	LPERR11G11310	12198050	12201313	None	12883	1684	132630	No_or_no_constitutive_exon
GAATTGATTTGGGTTTCTTTTGTTGTGTGATGGTTTCTTGGGAAACACAGGA	12220485	12220886	12220936	12220884	-1	11	LPERR11G11330	12212477	12221251	107276349	12883	1684	132630	No_or_no_constitutive_exon
TCTTTGGTTTCCATGTGATTCTGATTCATTGAAATTTTTTTTGGGTGAAGGT	12296099	12296222	12296049	12296101	1	11	LPERR11G11370	12295498	12297124	None	12883	1684	132630	No_or_no_constitutive_exon
ACACACCTCCCGTGCTCCTTCCTGCCCGAGAAAATTTAGGGGAATTGCAGGA	12386168	12386403	12386118	12386170	1	11	LPERR11G11450	12386025	12392136	None	12883	1684	132630	No_or_no_constitutive_exon
AAAAGTTTAATAATGGTACTTGCATGCTACTCGACGATTGATGGGCACAGGA	13742570	13743086	13742520	13742572	1	11	LPERR11G12670	13741902	13754845	None	12883	1684	132630	No_or_no_constitutive_exon
TTCACATGCTCACATGCTACTTTGTTGTTGTTGTCATCTGGGTAATGAAGGT	13875238	13875298	13875348	13875296	-1	11	LPERR11G12740	13864415	13876242	None	12883	1684	132630	Yes
TTCACATGCTCATATGCTACTTTGTTGTTGTTATCATCTGGGTAATGAAGGT	13978606	13978666	13978716	13978664	-1	11	LPERR11G12890	13964772	13981723	None	12883	1684	132630	Yes
GCCGGATATGGTCTGAGGCCTACTGGCCACGGTGGCCTGCAACGGGGCAGAG	13994583	13994689	13994533	13994585	1	11	LPERR11G12910	13989574	13995092	None	12883	1684	132630	No_or_no_constitutive_exon
GCTCTGTTCCTTTTTTTTTTGTTTTGGCTGATTTGGTTTGGTATGGGCAGCA	14244823	14244964	14244773	14244825	1	11	LPERR11G13150	14244239	14251573	None	12883	1684	132630	No_or_no_constitutive_exon
ACTGTGTTGACGGCCTGGCCTCGTCGTCGTTGTCGTGGGCGATGGATTAGAT	14415727	14415818	14415868	14415816	-1	11	LPERR11G13370	14394858	14416293	None	12883	1684	132630	No_or_no_constitutive_exon
CGATGGCCTTGTTTGGGTTGGTGACTGTGACGGCGAGGGAGAGGTTGTAGGT	14503776	14503913	14503963	14503911	-1	11	LPERR11G13480	14503776	14504319	None	12883	1684	132630	No_or_no_constitutive_exon
TAGTTTTGGAGTAGTTCTCCTGGAACTAATCACTAGGAAAAGGGTAAAAGGG	14553490	14554204	14554254	14554202	-1	11	LPERR11G13550	14553490	14574723	None	12883	1684	132630	Yes
TCGTTCTTCGATCGATTGAATTTGTGATGTGAATTTGGGGGGAATTGCAGAT	14588322	14588510	14588560	14588508	-1	11	LPERR11G13570	14584803	14589055	None	12883	1684	132630	No_or_no_constitutive_exon
TCTTCTTCCGGCTCTACTTATACCTGCGCCTGCCTTATTTGGGGGCGGAGAA	14586802	14588123	14588173	14588121	-1	11	LPERR11G13570	14584803	14589055	None	12883	1684	132630	No_or_no_constitutive_exon
TGATTCTCTGGAGAGATGCTGATTTGGTTGGGGTGGATTTTTGGGGGCAGTC	14636723	14636824	14636673	14636725	1	11	LPERR11G13630	14636278	14638533	None	12883	1684	132630	No_or_no_constitutive_exon
GTTTTAGCTAAGTATTAATGCACATTTTTATTATGGCATTGGGATTGCAGTA	14772731	14772869	14772919	14772867	-1	11	LPERR11G13820	14770224	14775452	None	12883	1684	132630	No_or_no_constitutive_exon
GGATTTTCTTGACTAATATGTGTATTCTCTATATGGAAGAAAGGGTGAAGGT	14825891	14825984	14825841	14825893	1	11	LPERR11G13880	14823049	14828548	None	12883	1684	132630	Yes
ACGCGAAGATCAAAATATTAGAAGAGATCGCTTGATATGGATGTGGGCAGCT	14852872	14853006	14852822	14852874	1	11	LPERR11G13900	14842721	14853801	None	12883	1684	132630	No_or_no_constitutive_exon
TTCTTATTGTTCCTCTTTGGTTCCTACGCTCTGGTTTCTCCTGGGAGCAGCA	14866427	14866903	14866377	14866429	1	11	LPERR11G13910	14860489	14870068	None	12883	1684	132630	No_or_no_constitutive_exon
TCAAACTCCCTCAAAAAAAAAAAAAAAAAAGCAACAACAAACTGTGGGAGAC	14864600	14864744	14864550	14864602	1	11	LPERR11G13910	14860489	14870068	None	12883	1684	132630	No_or_no_constitutive_exon
GGGTTGGTGAATTCTGATGGTTCGTTTACTGAATTTGGGTGGGATTGCAGGG	15017800	15017859	15017750	15017802	1	11	LPERR11G14050	15016745	15021105	None	12883	1684	132630	No_or_no_constitutive_exon
TCGTTCCAGGGCGAGGTCTACGTGTTTTTTATTTATTTTTTGCGGGGGAGGT	15050461	15050494	15050544	15050492	-1	11	LPERR11G14110	15049005	15050652	None	12883	1684	132630	No_or_no_constitutive_exon
TTTGTTTCTTTTTTATTTGACTTTCCGTTATCTCAAGGGCAAAATAACAGGT	15095576	15095729	15095526	15095578	1	11	LPERR11G14200	15093759	15099928	None	12883	1684	132630	No_or_no_constitutive_exon
CGCCGCCTCCGCCTCCCTGGTCGGTTTCCTCTTCAACCAGCTCGGGGAAGGC	15189452	15189530	15189580	15189528	-1	11	LPERR11G14270	15185133	15190023	None	12883	1684	132630	No_or_no_constitutive_exon
TCTGCAAAACCAACAAAGATTTTGCACATTATGCTTTTTTGCTGGGGCAGAT	15185133	15185147	15185197	15185145	-1	11	LPERR11G14270	15185133	15190023	None	12883	1684	132630	No_or_no_constitutive_exon
TGCTGCATGATTGATTAAGTGATTAATTACACTGCTGGTAGCAAGGGTAGGA	15538159	15538291	15538341	15538289	-1	11	LPERR11G14730	15538159	15542422	None	12883	1684	132630	No_or_no_constitutive_exon
GTGGACATCTCCAGCATTAAGATTTGTTTACTTTTTTGGTGGCAGGGGAGAT	15711008	15711904	15711954	15711902	-1	11	LPERR11G14890	15706387	15716103	None	12883	1684	132630	No_or_no_constitutive_exon
CGCCTTTTTTTTTAATAAAAAAGTTAATCGAAAATTTTGTGGGGGTTCAGCT	16017432	16017624	16017382	16017434	1	11	LPERR11G15160	16016333	16023842	None	12883	1684	132630	No_or_no_constitutive_exon
TTTTATTTTTCAACTATAGAAAACATGTTTACTATTTCCTGTGGGTGCAGTG	16131556	16131693	16131506	16131558	1	11	LPERR11G15270	16118801	16136924	None	12883	1684	132630	Yes
AAGACTTTTTTCATTTGTTGGTGTTTGTTTTTTGTGATGGGTGGATGCAGGA	16694568	16694653	16694518	16694570	1	11	LPERR11G15800	16693858	16699396	None	12883	1684	132630	Yes
GAGTTTTTTTTTTTCTGACTTCTGATTGATTTTGGATTTTGGGTGATCAGGA	16927335	16927523	16927285	16927337	1	11	LPERR11G16060	16926631	16930914	None	12883	1684	132630	No_or_no_constitutive_exon
GTGGGGTTTGAGATTTTGTTGGTGATTGGTTTTGTGGTGGGTGGATGCAGGA	17010885	17010967	17011017	17010965	-1	11	LPERR11G16150	17006938	17011106	4350922	12883	1684	132630	No_or_no_constitutive_exon
AAAAAAAGTTTCACTGTCCTTAACATATATACACAAAATGGGCATAACAGGT	17045133	17045600	17045083	17045135	1	11	LPERR11G16180	17041821	17047683	None	12883	1684	132630	No_or_no_constitutive_exon
GTGATCGACCGTTGCAACGGCCTACTCCTCTGCGACGTCGAGTGGGGGAGAC	18021059	18021415	18021009	18021061	1	11	LPERR11G16840	17996692	18023051	None	12883	1684	132630	No_or_no_constitutive_exon
CGTCGTATCGTCTCTTCGTCTGCAACCCGGCAACACGGTGATGGGAGAAGAT	18086316	18086741	18086266	18086318	1	11	LPERR11G16920	18085899	18088183	None	12883	1684	132630	No_or_no_constitutive_exon
AGTTGAAAAGGTACGAAAATACCAGTGCAGAGCGTGATGCTAGATGGGAGGA	18318225	18318434	18318175	18318227	1	11	LPERR11G17300	18317936	18323488	None	12883	1684	132630	No_or_no_constitutive_exon
TATAATGATATATCAATATATCTCATGGATATGGACTGGGGTGGGTGCAGGC	18365731	18365799	18365681	18365733	1	11	LPERR11G17390	18365098	18370109	None	12883	1684	132630	Yes
ATTTTTTTAAGTTCTCATAATTATTCACTTACTTTCCTTTGGGATTGCAGGA	18390357	18390533	18390307	18390359	1	11	LPERR11G17420	18387760	18393212	None	12883	1684	132630	No_or_no_constitutive_exon
CATCTCTAACGAAGTAATAATGGTTAAAATCTTCCTGTGTGTGGGAGCAGAA	18447818	18447911	18447768	18447820	1	11	LPERR11G17500	18444583	18455312	None	12883	1684	132630	Yes
CTCTTTCTCGTGGTTTAATTTCTTGCTGACTCTGGAAATCTGGGTTGAAGGG	18553023	18553123	18552973	18553025	1	11	LPERR11G17620	18552715	18555611	None	12883	1684	132630	Yes
TGACAACATGGTTTTATTTTTTTTCTAACTTGGGCTGATGACATGGGCAGTG	18735125	18735188	18735238	18735186	-1	11	LPERR11G17830	18734302	18739137	None	12883	1684	132630	No_or_no_constitutive_exon
TATGGGGTGCCCCCATACTGTGCAGTACTGTGGGGGATTGAACGAGGGAGAT	18830948	18831107	18830898	18830950	1	11	LPERR11G17920	18818357	18839382	None	12883	1684	132630	No_or_no_constitutive_exon
TAATTTTCCTCTCTTTTTTTTAGGCGCCCCGTATCTGCAAATGGGCACAGAA	18862579	18863539	18863589	18863537	-1	11	LPERR11G17950	18851927	18865111	None	12883	1684	132630	No_or_no_constitutive_exon
TTAACTGTTTAATTACTGTAATTAACTGGTTGGTGTATTGATGGGAGCAGGA	18929010	18929178	18929228	18929176	-1	11	LPERR11G18010	18929010	18929987	None	12883	1684	132630	No_or_no_constitutive_exon
AGGTGTAGGGGGAGACTTCCCAGTTGGTGGCGTCACCTTTGGAGGGTTAGGG	19063990	19064038	19063940	19063992	1	11	LPERR11G18190	19057672	19065999	None	12883	1684	132630	No_or_no_constitutive_exon
CTACAATCTCATACATAGATTTTAAGAATGGTGTTTTGGATGTGGGATAGGG	19104873	19104980	19104823	19104875	1	11	LPERR11G18250	19103789	19118099	None	12883	1684	132630	No_or_no_constitutive_exon
AGGCCTACAATCTCATATATATTAAGAATGGTGTTTTGTTTGTGGGATAGGG	19116415	19116522	19116365	19116417	1	11	LPERR11G18250	19103789	19118099	None	12883	1684	132630	Yes
ATCGACATGACACTCTTCATACTTTTGTTTTTTAAGTTTTGGGGTGGCAGAA	19140385	19140505	19140555	19140503	-1	11	LPERR11G18290	19139841	19142575	None	12883	1684	132630	No_or_no_constitutive_exon
CTACAATCTCATCAGTAGATTTTATGAATGGTGTTTTGGATGTGGGATAGGG	19194749	19194856	19194906	19194854	-1	11	LPERR11G18300	19192045	19197199	None	12883	1684	132630	Yes
TTTTTTTTCGCTGATTGAGCTGATGAATACTTCTCATGCCGCGGGCGCAGTT	19353816	19353987	19354037	19353985	-1	11	LPERR11G18470	19353816	19354682	None	12883	1684	132630	No_or_no_constitutive_exon
CTCGTCCGAAAGACGGAACAAGGTTTTCACCTGGAGATTTATAGGGTAAGGG	19405756	19406154	19406204	19406152	-1	11	LPERR11G18610	19405756	19406268	None	12883	1684	132630	No_or_no_constitutive_exon
CACAAAAATCATTATCCAGCAATGTAATCTGGGATAGTCATGATGGGCAGGA	19469152	19469419	19469102	19469154	1	11	LPERR11G18680	19461589	19470391	None	12883	1684	132630	No_or_no_constitutive_exon
CATTACGTGCTAATACGTCATTCATTTTCCTCTTTGCCAGGGAATATTAGAG	19836455	19836492	19836542	19836490	-1	11	LPERR11G19010	19833847	19839649	None	12883	1684	132630	No_or_no_constitutive_exon
ATCTCCTCCGTGTGCTGCCACGCGACGGCTGTCTGGCCATGCGGGCATAGGT	20183186	20183493	20183136	20183188	1	11	LPERR11G19460	20176414	20189932	None	12883	1684	132630	No_or_no_constitutive_exon
TCATCGTCGGCGAGGGTGACCGTGTCTGGGTGAGGTGGGGATTGGAGCAGCT	20959215	20959350	20959400	20959348	-1	11	LPERR11G20410	20958791	20959745	None	12883	1684	132630	No_or_no_constitutive_exon
ATGTAGGGGAGCAGGAGATCCTGATCCTCTTCATTTGGCGTGGGTGGCAGGT	20958970	20959074	20959124	20959072	-1	11	LPERR11G20410	20958791	20959745	None	12883	1684	132630	No_or_no_constitutive_exon
TCTGGATGCAATATAGTGGTGTAATTAGTAGTTTGTGAATGTGGGCACAGGG	21042495	21043184	21042445	21042497	1	11	LPERR11G20560	21039956	21043184	None	12883	1684	132630	No_or_no_constitutive_exon
TCATGCAGCAAATCTAAAATCCAATATTCCATCTTGTATGTTGGGAATAGAT	25163	25307	25113	25165	1	12	LPERR12G00060	23771	26459	None	12883	1684	132630	Yes
TTCGTGCCGCTGTGGACGACGTTGTCCTCCTACACGGTGGGGGCATACAGCA	31934	32328	31884	31936	1	12	LPERR12G00080	31585	32756	None	12883	1684	132630	No_or_no_constitutive_exon
TCATGCAGCAAATCTAAAATCCAATATTCCATCTTGTATGTTGGGAATAGAT	58890	59034	58840	58892	1	12	LPERR12G00120	55360	60153	None	12883	1684	132630	No_or_no_constitutive_exon
TAGCCACTACTAAGGCACCAAGCTACACTCGTTTTGCGTGGGGCTACAAGGG	93149	93667	93099	93151	1	12	LPERR12G00180	91969	94714	None	12883	1684	132630	No_or_no_constitutive_exon
ATTGACAAGAGCAGATCGACAAATTGATCCTCTTGCAGCGGGCACGGCAGCT	105292	105370	105242	105294	1	12	LPERR12G00190	104670	106793	None	12883	1684	132630	No_or_no_constitutive_exon
CAATCTACAATCTGATGTTTGTTTATTTCCTAATGTTGTTGGGATTGTAGAT	187638	188420	188470	188418	-1	12	LPERR12G00290	187222	190789	None	12883	1684	132630	Yes
TTGCATGAATCTTATAGTAATAATAACTAATTGATTATTGAAGGGACAAGGA	314521	314748	314471	314523	1	12	LPERR12G00430	300995	316192	None	12883	1684	132630	No_or_no_constitutive_exon
TACAACACAAGAAATTAAAGATGTATTATGTCTTGGTTGACAATGGGCAGGG	345200	345275	345325	345273	-1	12	LPERR12G00470	342861	346764	None	12883	1684	132630	No_or_no_constitutive_exon
CCTCAATCGTCAATCCAATTGTTTGCAGATGTGAAAAGTTTTGGGAGCAGGT	426807	426926	426976	426924	-1	12	LPERR12G00570	422776	427434	None	12883	1684	132630	No_or_no_constitutive_exon
CGGAGGACAGCACGAGGCGGAGCCAATCGGGTAGCCGCTCCGGTGGGAAGAC	457765	457845	457715	457767	1	12	LPERR12G00610	457621	458263	None	12883	1684	132630	No_or_no_constitutive_exon
CCTCGCCGCCTTCATTGGGCTGGCGTGGCGCCCCTTCGTCGACGGGCCAGGC	457858	458263	457808	457860	1	12	LPERR12G00610	457621	458263	None	12883	1684	132630	No_or_no_constitutive_exon
CTGTTGTTTTCTGTTGTTTGATTTCGCCTTCTCACCGACCTTGGGGGCAGGG	669417	669523	669573	669521	-1	12	LPERR12G00960	667395	669703	None	12883	1684	132630	No_or_no_constitutive_exon
TAATTAACCATGTGGTTTAATTATGTTCTCGATCATTGGGCGAAATAAAGGT	1009934	1010149	1009884	1009936	1	12	LPERR12G01430	1002816	1010987	None	12883	1684	132630	No_or_no_constitutive_exon
GTATATATCTTGAATAAATTGTGACTTGTTCTGACATTTTGGGGTTCAAGGA	1026679	1027267	1026629	1026681	1	12	LPERR12G01450	1025803	1027267	None	12883	1684	132630	No_or_no_constitutive_exon
TAAACTAAATTCTCACTTTGATGTGATCTTTGGCATCTGATAGTGGGCAGGT	1040951	1041023	1040901	1040953	1	12	LPERR12G01500	1039619	1041023	None	12883	1684	132630	No_or_no_constitutive_exon
TTGCAGCGAGAGAGCTAGCTAGGGGAATAGATTGATTGATGGGCGAGGAGGG	1356775	1356883	1356933	1356881	-1	12	LPERR12G02000	1338440	1364762	None	12883	1684	132630	Yes
AGAAATCGATTTTTTGCGGTGAGGCTGGTGAATCGATAATGGATGGGGAGGA	1354458	1354623	1354673	1354621	-1	12	LPERR12G02000	1338440	1364762	None	12883	1684	132630	Yes
AGGAGGCTCCGGGGGCGGCGCATTGCCCGGCGCCGGCCGGTGGGATGGAGGA	1350788	1350936	1350986	1350934	-1	12	LPERR12G02000	1338440	1364762	None	12883	1684	132630	Yes
ATATATGATTGGTAGATGTTTTGCTTCGCTCTTTTGGGGTGTAGTGGCAGAT	1344943	1344989	1345039	1344987	-1	12	LPERR12G02000	1338440	1364762	None	12883	1684	132630	Yes
TGTGGGCGCTTACTGCGTGCGTGTGCGTGATTGGTTTGGTTTGGGGGCAGGA	1513103	1513226	1513053	1513105	1	12	LPERR12G02330	1512224	1516851	None	12883	1684	132630	No_or_no_constitutive_exon
GTCGAATGTAATTCATTTGACATTGCTGTTCATGTTATTTGGGGATACAGAC	1637051	1637219	1637269	1637217	-1	12	LPERR12G02520	1635088	1638939	None	12883	1684	132630	Yes
TTCTATCCACTACAATTGTTAAATGTTAATTCTACATTTTGGGTTAATAGGC	1695557	1695687	1695737	1695685	-1	12	LPERR12G02650	1692389	1700630	None	12883	1684	132630	No_or_no_constitutive_exon
TGCCGCCTCCCAATGCTGGTGGTGGGGGCGACAAGAAGGGCGGTAAGAAGGG	1735111	1735894	1735061	1735113	1	12	LPERR12G02680	1732666	1737800	None	12883	1684	132630	Yes
GTTACTTTTCACTCTCCGGAAATGTAAAGATACAATAATGGTGTGGGCAGGC	2027012	2027277	2026962	2027014	1	12	LPERR12G03040	2025054	2028197	None	12883	1684	132630	No_or_no_constitutive_exon
AAAGTTGCATATATACAGGCTTACAGCTTGCATTTGCTTTGGGAGTGTAGGA	2050905	2051064	2051114	2051062	-1	12	LPERR12G03080	2046778	2052502	4351527	12883	1684	132630	No_or_no_constitutive_exon
GGTGACTAACAGTAGTAATGGACTAATGGTGTGTGCATGTTGGGGTGCAGGA	2162637	2162936	2162587	2162639	1	12	LPERR12G03230	2161700	2162936	None	12883	1684	132630	No_or_no_constitutive_exon
TTGGCTTGTGCCGCTGATAAAAAGATTGGGTTTTGGGGGTATTGGTGAAGCG	2837646	2837806	2837856	2837804	-1	12	LPERR12G03880	2833347	2838059	None	12883	1684	132630	No_or_no_constitutive_exon
ATGAAGATGGTTCATATTTCTTTTCTTTTTGGATTCCAATTGGGGAGCAGGA	2836925	2837058	2837108	2837056	-1	12	LPERR12G03880	2833347	2838059	None	12883	1684	132630	No_or_no_constitutive_exon
CTGTCAAATCGTAAAATTAATGATTTTTTATTTGGGGGAAAAATTGGCAGCG	2940466	2940612	2940416	2940468	1	12	LPERR12G04090	2940100	2949518	None	12883	1684	132630	No_or_no_constitutive_exon
CTGACTTTCTATTTTGTCGATAATTTATTGAAATTGTTGTTGGGGTGCAGGA	3209461	3209544	3209594	3209542	-1	12	LPERR12G04330	3203013	3216369	None	12883	1684	132630	No_or_no_constitutive_exon
TAACTACTTACGTAGTCCTATATACAAATTATTTTGTTAGAGGGGGCCAGGA	3436632	3436678	3436728	3436676	-1	12	LPERR12G04640	3436632	3438286	None	12883	1684	132630	No_or_no_constitutive_exon
AGATTGCTCTACGTATCCTGGCAAAGAAGTTTCTTAACCGGGAAATCCAGAA	3538710	3538786	3538660	3538712	1	12	LPERR12G04730	3535121	3540229	None	12883	1684	132630	No_or_no_constitutive_exon
GATCGTTCTTAATTAGAGCTGATGAACGATTGATTGATTGAGCTGGGCAGGA	3568974	3569100	3568924	3568976	1	12	LPERR12G04750	3568472	3569926	None	12883	1684	132630	No_or_no_constitutive_exon
CCCTGTCTAGATCCTGCGCGGAGCAGCGGTTGGCGGCAGCGCATGGGCAGCC	4391448	4391603	4391398	4391450	1	12	LPERR12G05540	4389235	4391603	None	12883	1684	132630	No_or_no_constitutive_exon
GGAATGCCTCGACAGGAACTCCAGCACTTGGTTCTCAGGGATGGATGCAGTT	4802950	4803042	4803092	4803040	-1	12	LPERR12G05920	4802950	4810714	None	12883	1684	132630	No_or_no_constitutive_exon
GATACATCTACGGAAATTTACATATTTCATTATGGTTTGTAGGGTGACAGTT	5225420	5225612	5225370	5225422	1	12	LPERR12G06160	5224444	5229608	None	12883	1684	132630	Yes
TATATTTGTCGTAATATTAAGTACTTGCGAATTGTGATTGAAGGGAGAAGGA	5357151	5357378	5357428	5357376	-1	12	LPERR12G06250	5355931	5372597	None	12883	1684	132630	No_or_no_constitutive_exon
TTTTCTTGTGCAAAGTAGAAATCTTGAAGGAAGTCATTAGGAGGGAGAAGGA	5515881	5515925	5515975	5515923	-1	12	LPERR12G06360	5505450	5519990	None	12883	1684	132630	No_or_no_constitutive_exon
ATGTCTTTTCGTGCTGAATTTATTTGTGATTTGTTTTTGTTTGGGCAAAGGA	5916929	5917319	5916879	5916931	1	12	LPERR12G06580	5915833	5917319	None	12883	1684	132630	No_or_no_constitutive_exon
ATAACACCTCTGGTTGGCTGATTATTATTGTTTTATTCTGTTGTGGGAAGGA	6330814	6330933	6330764	6330816	1	12	LPERR12G06770	6328622	6332928	None	12883	1684	132630	No_or_no_constitutive_exon
ATTAATCTGTTTAAGTTTGATCTGAAATATATTTATTATTTTTAGGGAAGGA	6835484	6835607	6835657	6835605	-1	12	LPERR12G07080	6834845	6837671	None	12883	1684	132630	No_or_no_constitutive_exon
TCTGGAAGCTAATATCAGTATCAATTTCCCCCCAAAATTGTGGGGGTTAGGT	7132938	7133221	7132888	7132940	1	12	LPERR12G07320	7132513	7140941	None	12883	1684	132630	Yes
CATTATATTATTTCCTGATTATGGTATGTGCTTTTCCTGTGAGGGTGAAGGT	7179195	7179255	7179305	7179253	-1	12	LPERR12G07370	7174891	7182643	None	12883	1684	132630	Yes
AGTTTTGCCCCATCATATATTTTTACTTATCTTTATGTAATGGGATGCAGGG	8156133	8156251	8156083	8156135	1	12	LPERR12G08040	8147724	8162794	None	12883	1684	132630	No_or_no_constitutive_exon
AACTGTTATAGCACATGAAACTTTTTTACCACATTTTTTTGGGAATTCAGGT	8585374	8586410	8585324	8585376	1	12	LPERR12G08210	8577012	8586410	None	12883	1684	132630	No_or_no_constitutive_exon
CTTATCTTCTCTCTCTTTTTTTTTCCACTCATCTACGCCGGCGGGAGCAGGA	9028971	9029165	9029215	9029163	-1	12	LPERR12G08550	9028971	9030534	None	12883	1684	132630	No_or_no_constitutive_exon
TCAAGTAACTCAAACTTCTAATGACCAACCTCAGAATGATGGGGATATAGAT	9164454	9164615	9164404	9164456	1	12	LPERR12G08690	9154388	9170012	None	12883	1684	132630	No_or_no_constitutive_exon
TGAACTATATTGTGTAGTAGAGATATTTAACTTTATTTTTCTGGGGACAGGC	9299737	9299818	9299868	9299816	-1	12	LPERR12G08760	9298897	9307305	None	12883	1684	132630	Yes
TTATATGTGGGGGGAGTCCCTCACCTGATAGGCTAGCTTTTGGGGTACAGAA	9566847	9567321	9567371	9567319	-1	12	LPERR12G08940	9566847	9568069	None	12883	1684	132630	No_or_no_constitutive_exon
ATAACCCCATGAAGCTTAAACATTGGTGAATTTGAATGGATGGTGGGCAGGT	10333297	10333403	10333453	10333401	-1	12	LPERR12G09370	10331970	10334967	None	12883	1684	132630	No_or_no_constitutive_exon
CCTTTATATGATTTCTTAGTTAAGTTTATTATTCTGCTGGGATAATGCAGCA	11638649	11638932	11638982	11638930	-1	12	LPERR12G10410	11634025	11640770	4352248	12883	1684	132630	No_or_no_constitutive_exon
TGGTCGGGGTGCGCGTAGCGCAAGGCGTAGGACACGTGGAGGGATGACAGCC	11960720	11960854	11960904	11960852	-1	12	LPERR12G10810	11957412	11960967	None	12883	1684	132630	Yes
CCCACGCCGCCGTGTTCGCCGCCATGCTCGCCGCGTTCGCCGCCGGGGAGGC	12199313	12199797	12199847	12199795	-1	12	LPERR12G11090	12199313	12200280	None	12883	1684	132630	No_or_no_constitutive_exon
CTAAATCGCTCATTGTCTATTTGCCTTGGTCTCTTTGTGGGTGTGAGAAGGC	12280506	12280997	12280456	12280508	1	12	LPERR12G11250	12279363	12282826	None	12883	1684	132630	No_or_no_constitutive_exon
ACCTGTTGTCTAATGCCTTTTCTGCAACATTTGTGAATGTGGGTATACAGGT	12682581	12682660	12682710	12682658	-1	12	LPERR12G11680	12678765	12686652	None	12883	1684	132630	No_or_no_constitutive_exon
CTGCTGTAGTTGCACAATCATTTACCATATTTCTTTTTTGATATGGGCAGCA	13585025	13585126	13585176	13585124	-1	12	LPERR12G12380	13583540	13587144	None	12883	1684	132630	Yes
CGCGGAATTTAGTTTTTTTTTTTTTTTTTGGTGTGGTTTTTGGGTGGCAGAT	13767072	13767242	13767022	13767074	1	12	LPERR12G12620	13766534	13770714	None	12883	1684	132630	No_or_no_constitutive_exon
TTTTCTTTGACGTATTTGACCTGTTTTTGACTGTTTGTTGGTTGGGACAGGC	13836530	13836582	13836632	13836580	-1	12	LPERR12G12710	13824944	13837199	None	12883	1684	132630	No_or_no_constitutive_exon
TGCCCATGATCAACGAGATGACAACAAGGTGGTCAGGATGGGTGAAGCAGGT	14071020	14071848	14071898	14071846	-1	12	LPERR12G12880	14064737	14089623	None	12883	1684	132630	No_or_no_constitutive_exon
ACATATTGTACAGTTTCTTCTCAAGTGTACTACTATAAATAGGGGGGCAGAT	14612318	14612458	14612268	14612320	1	12	LPERR12G13620	14608407	14613359	None	12883	1684	132630	No_or_no_constitutive_exon
AAAAGGTGTCTACTGAGGTTGCAGGCATACCATTTTCTTGGGGTAAACAGTC	14817990	14820629	14817940	14817992	1	12	LPERR12G13860	14813432	14824481	None	12883	1684	132630	No_or_no_constitutive_exon
GATCACAAAACAGATAGGAATAAAGCCGATTGGGGCGCCGGGAAATGAAGTC	14851434	14851519	14851384	14851436	1	12	LPERR12G13940	14851207	14853713	None	12883	1684	132630	No_or_no_constitutive_exon
TCGATTCTGTCTGCCATTTTTTTCGTTTGATTTCTTGCGGGGGACGACAGAT	14922258	14922302	14922208	14922260	1	12	LPERR12G13990	14918730	14930172	None	12883	1684	132630	No_or_no_constitutive_exon
GTTTTGCATGTTGGTGTGTGTAATTGTGTGGGTATTGGGGGTGATGGCAGGA	15327707	15327896	15327657	15327709	1	12	LPERR12G14430	15322145	15332055	None	12883	1684	132630	No_or_no_constitutive_exon
CATATGATTACAATTACTCGTTGTTTAATTTTGTTATTTGGGATGATCAGGC	15783363	15783533	15783583	15783531	-1	12	LPERR12G14700	15782665	15786764	None	12883	1684	132630	No_or_no_constitutive_exon
TAATTGGGAGCTAATCTCTTCTCTTCTTCTTTTTGGGGAAAAAAATGCAGTT	16280247	16280427	16280477	16280425	-1	12	LPERR12G15210	16278505	16284471	None	12883	1684	132630	No_or_no_constitutive_exon
TTTTTTTTTTTTTTTTTTGTGTGTGTGTGACACCATTTCGATGGGTGAAGAT	16363081	16363177	16363031	16363083	1	12	LPERR12G15300	16361348	16367463	4352741	12883	1684	132630	No_or_no_constitutive_exon
TATTTTCATAGTTCATTACCTATATCATATTGTGCTTAATGGGTAAACAGAT	16365479	16365705	16365429	16365481	1	12	LPERR12G15300	16361348	16367463	4352741	12883	1684	132630	No_or_no_constitutive_exon
GAATCTCACGAGGTGGGTGATGGGGGTGTTGGGGAATGGGGATTGAGCAGGA	16500231	16500321	16500181	16500233	1	12	LPERR12G15500	16499917	16510335	None	12883	1684	132630	No_or_no_constitutive_exon
CTGCCCACGGCGTTCGGGTCGCGGATTGAGGAGGGGGTGAGGGCGAGGAGGG	16532171	16534260	16532121	16532173	1	12	LPERR12G15540	16531713	16534260	None	12883	1684	132630	No_or_no_constitutive_exon
AGAAAGTTCTAACTTTGTCCCTGAATGGTGTTTTTTTGGGGGGGTTGCAGGA	16661418	16661675	16661725	16661673	-1	12	LPERR12G15710	16652690	16665145	None	12883	1684	132630	No_or_no_constitutive_exon
TGATGCAAGCATAACCATCAGGTGTGTTCTTCCCCTCCTCTGGGCATGAGCC	16744648	16744983	16745033	16744981	-1	12	LPERR12G15810	16743191	16747384	None	12883	1684	132630	No_or_no_constitutive_exon
CGCCTGCTTAATTAATTCCTTCCAATCTAATTGTGTTTCGGGGGCGGCAGAT	16925651	16925753	16925803	16925751	-1	12	LPERR12G16000	16913458	16926161	None	12883	1684	132630	Yes
TTGCCTAAAATATCTTCTTCCTTTCTCTTCATTTGGAGCTTGGGCTGAAGCT	17057274	17057425	17057224	17057276	1	12	LPERR12G16170	17051933	17061545	None	12883	1684	132630	No_or_no_constitutive_exon
AAGACTGTTAATTTTCTTGCTTCTGCTGCTGTTTGTTCTTGTTTGGGAAGGT	17058602	17058843	17058552	17058604	1	12	LPERR12G16170	17051933	17061545	None	12883	1684	132630	Yes
TAGCAGAATGGTATATTGGATTTCATTTAACTTCAATCTGTAATGGGCAGGT	17100038	17100179	17100229	17100177	-1	12	LPERR12G16240	17097279	17103255	None	12883	1684	132630	Yes
TCTTATATTATTGATTGATGACAATGGAATATGACACTGTGAGGGAACAGGC	17351403	17351519	17351569	17351517	-1	12	LPERR12G16540	17349728	17354145	None	12883	1684	132630	Yes
TTGAACATATATTCTAATTTGCAAATTTTACTTGATGTTGGGGATTGAAGGT	17386884	17386979	17387029	17386977	-1	12	LPERR12G16570	17386127	17390504	None	12883	1684	132630	No_or_no_constitutive_exon
CTTGATGTTGATGATGATTTGAGACTGAGATTTTCCGGGGTGATTGGGAGGT	17531404	17531578	17531628	17531576	-1	12	LPERR12G16780	17530199	17534513	None	12883	1684	132630	No_or_no_constitutive_exon
TTTCTTCACATGACGAATCAATGGGATTTGCAGGTTTGTTGGGAATCTAGAG	17573867	17573923	17573973	17573921	-1	12	LPERR12G16840	17571954	17575552	None	12883	1684	132630	Yes
TCCATGAACGGTAGGCCAAGATCAGCTTAAAGTTGGTTGGGATCGAATAGAC	17666490	17667162	17666440	17666492	1	12	LPERR12G17000	17665563	17667162	None	12883	1684	132630	No_or_no_constitutive_exon
GAGATGCATGATTAATTAACTTTGTGTACGTTGTCTGGGTCAAATTAAAGGA	90352	90640	90302	90354	1	2	LPERR02G00170	89443	91609	None	12883	1684	132630	No_or_no_constitutive_exon
AAGATGTTCGACTTAATCTATTTATGTGTTATATCATCTGTTTGGGAAAGAA	90795	91609	90745	90797	1	2	LPERR02G00170	89443	91609	None	12883	1684	132630	No_or_no_constitutive_exon
TTCCAATCAATGCAAGAGTTTAATTATTTTGCTGATGGGTGGATGTGCAGTG	175337	175866	175916	175864	-1	2	LPERR02G00330	174603	181612	None	12883	1684	132630	No_or_no_constitutive_exon
CCACACGCCGAGAAAGTTTGCTTGCTTGCAGCCATGGCCATGGGTGGCAGCC	260082	260630	260032	260084	1	2	LPERR02G00410	257552	263924	None	12883	1684	132630	No_or_no_constitutive_exon
TTAATTTTGTATTTCATTAGTGCTGATTGGATGGTTAATGGGTGATGCAGGA	549806	550017	550067	550015	-1	2	LPERR02G00850	549806	551326	None	12883	1684	132630	No_or_no_constitutive_exon
TTTCATCATTTCTTGTTGTGTATGCGGTGATTGTGGGTGGGATGGGAAAGGC	667506	667537	667456	667508	1	2	LPERR02G01070	667032	671226	None	12883	1684	132630	No_or_no_constitutive_exon
AACACCCTTGGAAAAAATAATTACATAACTAGTTGGCTACTGTGGGACAGAT	668977	669063	668927	668979	1	2	LPERR02G01070	667032	671226	None	12883	1684	132630	No_or_no_constitutive_exon
TGTCCTGACTGATTAATGGATCAATGGTTTGATTGGGGATCCGGGAGCAGGT	822661	822766	822611	822663	1	2	LPERR02G01330	822021	824950	None	12883	1684	132630	No_or_no_constitutive_exon
CCAAATTTTTTTAACCTGTGATAACTCATGTTATTGGGTATTGAATGAAGGT	925316	925388	925438	925386	-1	2	LPERR02G01500	924116	927097	None	12883	1684	132630	Yes
TTTTTTTCTCCCATGTCTCCAAAAGTTAACACATCGTTTTTTGGGGATAGGT	973958	974090	974140	974088	-1	2	LPERR02G01580	971707	979799	None	12883	1684	132630	No_or_no_constitutive_exon
TGGAAAATTCTTTCTCCTAAAATGCTGAGAACCTTTCTGTTGATGGGCAGGT	1111279	1111347	1111229	1111281	1	2	LPERR02G01780	1109690	1114375	None	12883	1684	132630	No_or_no_constitutive_exon
AAAGTATCGGTTACCAATTCTAACTAATATGTTTTGCCATCTGGGAATAGGT	1133147	1133552	1133097	1133149	1	2	LPERR02G01800	1126401	1140106	None	12883	1684	132630	Yes
TTGTTCTTGATTTCTCATGGCGGCGTGCTGAAATTTGGGGGGAAATTCAGAG	1166266	1166500	1166550	1166498	-1	2	LPERR02G01860	1163508	1167250	None	12883	1684	132630	No_or_no_constitutive_exon
CAGTGATTGATCAGTATTCAGTAGCAGTGACTGTTGTGTTGGGGGTGCAGAT	1357993	1358164	1358214	1358162	-1	2	LPERR02G02190	1355848	1359717	None	12883	1684	132630	No_or_no_constitutive_exon
GGTGGCCGCCGGAGAAGTACGATTACGGCACCTGCGGCTGGGCGGGTCAGTG	1555970	1556118	1556168	1556116	-1	2	LPERR02G02470	1555367	1556288	None	12883	1684	132630	Yes
ATCACGTCTTTATGATTACTCCTTTTGACACTTGCATTTTGTGGGGATAGCA	1588320	1588465	1588515	1588463	-1	2	LPERR02G02500	1572716	1592019	None	12883	1684	132630	Yes
TCAACTTCTTTATGAGTTCCCCTTTTGACACTTGCACTTTGTGGGGATAGCA	1577690	1577835	1577885	1577833	-1	2	LPERR02G02500	1572716	1592019	None	12883	1684	132630	Yes
TTAATATTAATGAGTTGCCGGCGGTTTATTAATCTGGTGCTGGGGGAGAGCA	1713890	1714859	1713840	1713892	1	2	LPERR02G02720	1713306	1720643	None	12883	1684	132630	Yes
GTAATTTACTGATGATTCCATTTGTGTTGCTAATGTTGGGAAGGGAGCAGGT	1724644	1724712	1724594	1724646	1	2	LPERR02G02730	1722614	1732402	None	12883	1684	132630	Yes
CGCGCAAGCTGTTTGATGGAATGCCTCTTGGGTTTGGGATTGTGGAACAGAT	1770836	1771115	1770786	1770838	1	2	LPERR02G02790	1770122	1775200	None	12883	1684	132630	No_or_no_constitutive_exon
TAAGTGTTGATTACATGATGATCTGATGTGCTTTTGGGGGGCTGAAACAGAG	1966891	1966984	1966841	1966893	1	2	LPERR02G03010	1963226	1968642	4328251	12883	1684	132630	Yes
TAGTTTTTAAGTTGCAGGGTGAACCAATGATGATGAATGTGTGGGTGCAGGA	1991950	1992111	1992161	1992109	-1	2	LPERR02G03050	1989181	1992245	None	12883	1684	132630	No_or_no_constitutive_exon
TTGTTGGTAATTCTGATGAAATTGTTGGTGGGGGAATGGATTGAGGGCAGGT	2030714	2030891	2030941	2030889	-1	2	LPERR02G03110	2023227	2031132	None	12883	1684	132630	Yes
CTTGAATGTGTGTCCAAGCTTTGGCCAATCAATATCTCGTGGGATTGCAGAA	2048046	2048152	2047996	2048048	1	2	LPERR02G03130	2036541	2049922	None	12883	1684	132630	No_or_no_constitutive_exon
CCTTCCATTCCCCACGCGCGTCGCCGTCGCGTCTCCCACCGAGGAGGGAGGC	2176442	2176517	2176392	2176444	1	2	LPERR02G03330	2166699	2187623	None	12883	1684	132630	No_or_no_constitutive_exon
TCTTCCTAAACAAAGGTCTCGAGGATTTTAACATTTTGGAAGGGATAAAGCA	2256376	2256655	2256326	2256378	1	2	LPERR02G03450	2253998	2256655	None	12883	1684	132630	No_or_no_constitutive_exon
AGCTCCTTTCTTGATTGGCCAATGTGACTCAAGATTGCGCAAGGGGCAAGCC	2393816	2394024	2394074	2394022	-1	2	LPERR02G03650	2393816	2395328	None	12883	1684	132630	No_or_no_constitutive_exon
TTACCACTGAAGTTGTTCGACATAAGATCTAAAGTTTGTAGATTGGGTAGGT	2444647	2444737	2444597	2444649	1	2	LPERR02G03700	2441855	2444737	None	12883	1684	132630	No_or_no_constitutive_exon
TACCAAAGTCTTGATCATCACAAAGTTCACATATCTGGGAAAAAGAACAGAT	2484689	2484805	2484639	2484691	1	2	LPERR02G03780	2483748	2485065	None	12883	1684	132630	No_or_no_constitutive_exon
ATCACGGGCGGTGTCATCTCTCCTGAGGAACGATGCCGGTGGGGGTGCAGGC	3374900	3375074	3375124	3375072	-1	2	LPERR02G05060	3362885	3375915	None	12883	1684	132630	No_or_no_constitutive_exon
CGTTGTTGCATCTTGCGTTCATGTATGTGAATGTTGTTGTGGGTGTGTAGGT	3488467	3488749	3488799	3488747	-1	2	LPERR02G05210	3488467	3491779	None	12883	1684	132630	No_or_no_constitutive_exon
GTGGGGATTGGGCGTGACGCTGATGTTGTTGTTTGTGGTGGGGTGTGCAGAC	3522668	3522796	3522618	3522670	1	2	LPERR02G05260	3522314	3526040	None	12883	1684	132630	No_or_no_constitutive_exon
GGAGATTATGGTACCAATTAAGTACCTTAATGTGTGGGAAAAAAATGCAGGA	3575967	3576155	3575917	3575969	1	2	LPERR02G05340	3571825	3576916	None	12883	1684	132630	No_or_no_constitutive_exon
TTAACCCAATTTCTCATCTCCAAATTGGAATTGTGCATTGGGAATGGCAGAA	3611238	3611594	3611188	3611240	1	2	LPERR02G05390	3609749	3621775	None	12883	1684	132630	Yes
GTTGCATTTGCTTAATTCACTGGCATCTGACATATGGGAATGAAATGCAGGC	3700493	3700583	3700633	3700581	-1	2	LPERR02G05490	3700247	3702315	None	12883	1684	132630	No_or_no_constitutive_exon
GAGTGGTAGTGTAGTTCTATCACATGTAACATTTTTATTTGGGATTGCAGAT	3915746	3915808	3915858	3915806	-1	2	LPERR02G05750	3915213	3918450	None	12883	1684	132630	No_or_no_constitutive_exon
TTAAGCCAAATTGACATTTGGCTTCCTTTTTCCATGGCACAAATGGGCAGGT	3940702	3940960	3940652	3940704	1	2	LPERR02G05800	3939318	3942390	None	12883	1684	132630	No_or_no_constitutive_exon
ACGGGAGCCTGGTGGGGTGGGTGAGGTGGATGTGCGGGAGGGGGCGTGAGGG	4258081	4258297	4258347	4258295	-1	2	LPERR02G06250	4258081	4261924	None	12883	1684	132630	No_or_no_constitutive_exon
ACGGGTCGCAGTACAGGCGGGGCGGCACGGCGGTGCTGAGGGGCGCGCAGCC	4339063	4339375	4339425	4339373	-1	2	LPERR02G06340	4339063	4341205	None	12883	1684	132630	No_or_no_constitutive_exon
TAACATGGCCATATGAATTTATGATGGTTTTGTGGTTGTTCATGGGACAGGG	4359632	4359892	4359582	4359634	1	2	LPERR02G06370	4358494	4364639	4328616	12883	1684	132630	No_or_no_constitutive_exon
TTGATGTATTAATCTTTACAAGTGGTACATTGTTCATGGTGCAGGGTAAGAC	4707699	4708105	4708155	4708103	-1	2	LPERR02G06840	4706503	4713988	None	12883	1684	132630	No_or_no_constitutive_exon
ATATTCGGAATCCTGCGCTTAGTTTTTTCTTTCCTTTTGGGAACTGCAAGAA	4732548	4732719	4732498	4732550	1	2	LPERR02G06870	4731742	4735912	4328669	12883	1684	132630	No_or_no_constitutive_exon
TGGAGGTGACGAAGTACACGTGTCCGGGGTACCTCGTCGAAGAGGGCTAGGT	4837156	4837516	4837566	4837514	-1	2	LPERR02G06950	4837156	4838140	None	12883	1684	132630	No_or_no_constitutive_exon
CTCCACCCTACGACCCAACCGACGTCATGGGCAGATACGTGCTCGGGAAGAG	4856327	4856933	4856983	4856931	-1	2	LPERR02G06960	4848710	4858321	None	12883	1684	132630	No_or_no_constitutive_exon
GACGTACGCCTCCCCTAGCTCACCACCTCCGACCAGCCGGGAGCGTGTAGCA	5252121	5252202	5252252	5252200	-1	2	LPERR02G07500	5252121	5254332	None	12883	1684	132630	No_or_no_constitutive_exon
GATGTACACCTCCCCTAGCTCGCCACCTCCGACTGTATGGGAGCGCATAGCA	5257100	5257250	5257300	5257248	-1	2	LPERR02G07530	5254378	5263757	None	12883	1684	132630	No_or_no_constitutive_exon
GAATAAGAAGAAGCAGGAGCAGCCGAAGAAATTCCTCTTCATGGGCGAAGTG	5411016	5412179	5412229	5412177	-1	2	LPERR02G07690	5411016	5419017	None	12883	1684	132630	No_or_no_constitutive_exon
TTTGTCTAGTTCATACATAAAAAACCGAGTCTTAATTTGGGATGGACCAGGT	5441622	5441901	5441951	5441899	-1	2	LPERR02G07750	5441622	5445530	None	12883	1684	132630	No_or_no_constitutive_exon
CTGAATTGGGGGATGTTTGTTTGCTCAATTTGGGGGTTTGTGGGGTGCAGAT	5664992	5665091	5664942	5664994	1	2	LPERR02G07990	5664453	5668123	None	12883	1684	132630	No_or_no_constitutive_exon
ATCTGCATGGAAGAACAAAGCATGCACCTGATAGGAAGTTGGGATATCAGAG	5726625	5726721	5726575	5726627	1	2	LPERR02G08050	5709301	5728286	None	12883	1684	132630	No_or_no_constitutive_exon
TGATGGTGAGCTCAAGATAGTTTGTTCATTGCTGCAGAGTATGGGAAAAGAG	5769116	5769588	5769638	5769586	-1	2	LPERR02G08130	5761504	5772495	None	12883	1684	132630	No_or_no_constitutive_exon
GTTCTGACGAAAATGGGGGGTGGGGGTGGGGTTTGGGGGCGAAATCGCAGGG	6162937	6163023	6163073	6163021	-1	2	LPERR02G08540	6159558	6163342	None	12883	1684	132630	No_or_no_constitutive_exon
GATCCTTTCCTGACCTTTGTTTGTGATGTGCGTGTGTTTTGGGGCTGCAGAT	6241803	6241905	6241955	6241903	-1	2	LPERR02G08640	6237533	6242075	None	12883	1684	132630	No_or_no_constitutive_exon
GATTCTATCGGATTCTTCGGTTCCATGGAGAAGAGGGGTTGCAATGGCAGTT	6681639	6681810	6681860	6681808	-1	2	LPERR02G09120	6681639	6681955	None	12883	1684	132630	No_or_no_constitutive_exon
GGTGGAGACGCAGGAAATGGCTCGAGTGGGGCGGCGCGGGCAGGGGGGAGTG	6766234	6766371	6766421	6766369	-1	2	LPERR02G09230	6762826	6766671	None	12883	1684	132630	No_or_no_constitutive_exon
AAAGCCAAACTAAAAGGAAAAGTAAAACGATGTCACCTTTGGGGGAGCAGCC	7169012	7169249	7169299	7169247	-1	2	LPERR02G09640	7169012	7169533	None	12883	1684	132630	No_or_no_constitutive_exon
TGAATGAATATATGACTCTTAGGCATATGGTTGGTTGGTTGGGGTTGCAGCG	7194879	7195074	7194829	7194881	1	2	LPERR02G09690	7194606	7202479	None	12883	1684	132630	No_or_no_constitutive_exon
CCGGTATTTGTGTTCGTGAGTGTGAGAGTATTCCTGGGCTAAGCCAACAGCC	7226571	7227204	7226521	7226573	1	2	LPERR02G09720	7214523	7227204	None	12883	1684	132630	No_or_no_constitutive_exon
TGGGGATTTTTTTGCAGGAGTTCGACAAGAGGTACGGGGTGGGGTGGCAGTG	7253703	7253826	7253653	7253705	1	2	LPERR02G09790	7253428	7253826	None	12883	1684	132630	No_or_no_constitutive_exon
CAACTCTTATCAGATTTACAAGGGAGCTTAAAATCTAAACATGGGGCAAGGT	7339287	7340005	7339237	7339289	1	2	LPERR02G09850	7321218	7342609	None	12883	1684	132630	No_or_no_constitutive_exon
TTGATTTTGATCGAATTTTGTTTGTTTCAATATTTGGGGGGGAGATACAGAT	7360202	7360549	7360152	7360204	1	2	LPERR02G09880	7359435	7362385	None	12883	1684	132630	No_or_no_constitutive_exon
GAGGAAGAAGAAGAGAGAGTGGGGCTTCGGGCAGCATCGGGTCGGTGGAGGG	7371818	7372090	7371768	7371820	1	2	LPERR02G09900	7371378	7372090	None	12883	1684	132630	No_or_no_constitutive_exon
TGTTTGATGAACCCATTTCTCAATTGTGCATATTTGGGATAAAAAAACAGCA	7433074	7433188	7433238	7433186	-1	2	LPERR02G09950	7425328	7438430	None	12883	1684	132630	Yes
GGAACACCACCACCACCGGCGATGAGTTCTGCCGCTGGGAAGGGGTGAAGTG	7508979	7509010	7508929	7508981	1	2	LPERR02G10040	7508763	7509010	None	12883	1684	132630	No_or_no_constitutive_exon
GCTCGACGAAGAAGGCGGTTGGTTGTATGATGGTGGGGGAGTAGATGGAGGA	7824514	7824580	7824464	7824516	1	2	LPERR02G10330	7823157	7825818	None	12883	1684	132630	No_or_no_constitutive_exon
TGGTGGGCTCGACGAAGAAGGCGGTTGGTTGTATGATGGTGGGGGAGTAGAT	7824508	7824580	7824458	7824510	1	2	LPERR02G10330	7823157	7825818	None	12883	1684	132630	No_or_no_constitutive_exon
AAACTACTGTAGAAAAGGGTAAACAATTGCTAGTTGGCCAATGGGATCAGAT	8264489	8264775	8264439	8264491	1	2	LPERR02G10880	8257687	8267992	None	12883	1684	132630	No_or_no_constitutive_exon
GAGCTCTCCAGATCTGTTGTGCTTTCCCTGTGTGTTCTCTGGGTTGCAAGGA	8882670	8883164	8883214	8883162	-1	2	LPERR02G11390	8877417	8884673	None	12883	1684	132630	No_or_no_constitutive_exon
TATGGCTAACATTTACTTCATGATATGACATGTTCTTGTGGGATTTGGAGAT	9070088	9070354	9070404	9070352	-1	2	LPERR02G11530	9070088	9071348	None	12883	1684	132630	No_or_no_constitutive_exon
AGCTTGTTTTTGGAATTCTGACTGACTTGTGAATTGGGGACAAAATGTAGAG	9407907	9407952	9407857	9407909	1	2	LPERR02G11780	9406955	9411647	None	12883	1684	132630	Yes
TATTTAAAATGCTAATGCATATTATATATTACAAATTGATAAATGGGTAGGA	10427344	10427845	10427895	10427843	-1	2	LPERR02G12510	10426830	10428702	None	12883	1684	132630	No_or_no_constitutive_exon
GAACTAGCTCTTGACTTGTTTATGCGATGCCATTTTTTTTGGGGGTTCAGAA	11032081	11032184	11032031	11032083	1	2	LPERR02G13090	11022857	11039452	None	12883	1684	132630	No_or_no_constitutive_exon
CCATCCGTCCGGTTGTCTTGATCCTTTTGACGCCGTTCCGTGGGCAGCAGCC	11236778	11236974	11237024	11236972	-1	2	LPERR02G13230	11232467	11237078	None	12883	1684	132630	Yes
CGTGCGCGCGGCTGCGTTGCGTTCGTCTCTGATGTGGGTGGGGAGCGCAGGC	11293052	11293182	11293232	11293180	-1	2	LPERR02G13260	11283177	11293531	None	12883	1684	132630	Yes
CGTTCTGCTCCGCGCCGTCGCTCGGCCGCGTCGGCTGGCCGCGGCGGGAGGG	11404041	11404208	11403991	11404043	1	2	LPERR02G13300	11403760	11406443	4329356	12883	1684	132630	No_or_no_constitutive_exon
AGTTCATTGCTGACATGTTTATGCCTGCAACTCATGTTTGGGTGCAACAGGT	11873165	11873333	11873383	11873331	-1	2	LPERR02G13670	11871221	11880813	None	12883	1684	132630	No_or_no_constitutive_exon
TTCATTGTTAGTTCTTATTGTATGCCTGTGTGATTTATTTGGGGTTGTAGCC	11871625	11871772	11871822	11871770	-1	2	LPERR02G13670	11871221	11880813	None	12883	1684	132630	No_or_no_constitutive_exon
TGTTTTTGCTAGTAGTTCTTTAACACCAGTTGGTTCTGTGGGATGTGCAGGT	12171627	12171795	12171845	12171793	-1	2	LPERR02G13890	12155789	12172542	None	12883	1684	132630	No_or_no_constitutive_exon
TTTGGCTTGGCTAAAACTGATTCCATCCTTCTTTTGATCTCAGGGTATAGCT	13111361	13111520	13111570	13111518	-1	2	LPERR02G14860	13105820	13112494	None	12883	1684	132630	No_or_no_constitutive_exon
GCTGAAGTTAACTGACACGCGGTGATCGTGGATGGGTGGGAATAATGCAGGG	13209682	13209935	13209985	13209933	-1	2	LPERR02G14960	13201798	13210485	None	12883	1684	132630	No_or_no_constitutive_exon
TGACACTGTCACGTTCACGTACTCTGCAAGCTGAACTGGGAGAAGTGGAGGC	13255091	13255466	13255041	13255093	1	2	LPERR02G15030	13245858	13256300	None	12883	1684	132630	No_or_no_constitutive_exon
TCGCTGATCATGCTACGTATGTGTGGTGATCGGTTGGGTGGGCGGCGCAGGT	13297725	13297832	13297882	13297830	-1	2	LPERR02G15100	13295182	13298143	None	12883	1684	132630	No_or_no_constitutive_exon
TGTGATCTCTCTTAGTTTTTGTGCGTGATGCTGATCTCCATGGGGTGCAGGG	13415389	13415607	13415657	13415605	-1	2	LPERR02G15230	13415389	13416655	None	12883	1684	132630	No_or_no_constitutive_exon
CCAAGTAATCACAGTATCTTTTTTTTTTTTTTTTTTTTTTTGCGGGGAAGTA	13524716	13524737	13524666	13524718	1	2	LPERR02G15360	13523812	13528699	4329561	12883	1684	132630	No_or_no_constitutive_exon
TCATGCCCCTGGTTGCATACATTGCGTTTGATATATTTTGAGGGTATCAGTT	13658721	13658947	13658997	13658945	-1	2	LPERR02G15540	13650336	13660738	None	12883	1684	132630	No_or_no_constitutive_exon
GAGAAGTAGAGGCTATGCTATCTGAAGATATGAGGCGTCACAAGGGTCAGCC	14017526	14017702	14017476	14017528	1	2	LPERR02G15850	14016779	14018168	None	12883	1684	132630	No_or_no_constitutive_exon
CTCAAGGAGCGGCGCTTCCTCTGAATTCTGCGGTTTCTCGTGGGCTGGAGGC	14592530	14592634	14592480	14592532	1	2	LPERR02G16580	14592003	14598047	4329672	12883	1684	132630	No_or_no_constitutive_exon
AGGAGACGGAGGGAGGGTAGGGTTAGGGTTAGGGTTTAGGCGGGATGCAGCG	14763832	14763954	14763782	14763834	1	2	LPERR02G16830	14763353	14768743	None	12883	1684	132630	No_or_no_constitutive_exon
TTCTCTCTTGCTGATCTGGCGTTTCTTCTCCGGCGAAATGCAGGGAACAGGG	14908068	14908315	14908365	14908313	-1	2	LPERR02G17060	14906767	14909057	None	12883	1684	132630	No_or_no_constitutive_exon
CGGCGGCGGCGGTGGTGGTGGAGATGGACGACGTGCCGGGCGGGGCGGAGTC	15007635	15008146	15008196	15008144	-1	2	LPERR02G17180	15003423	15009165	4329720	12883	1684	132630	No_or_no_constitutive_exon
TTTTCTAGCCCACGAGAGTTCAGAGTCCAGAACTGGTCCGAAGTGGGTAGGC	15329818	15330115	15329768	15329820	1	2	LPERR02G17470	15329757	15332053	None	12883	1684	132630	No_or_no_constitutive_exon
GTAATTGGAGACGCACTTGATGGTGATGCTGCTATATTTGTTGGGAATAGCA	15633232	15633419	15633182	15633234	1	2	LPERR02G17880	15627020	15640416	None	12883	1684	132630	No_or_no_constitutive_exon
TTACCAATGAAATTGTTGTCTGATCAATCCTTAACTTCGAAACAGGGAAGCC	15768163	15768270	15768320	15768268	-1	2	LPERR02G18050	15768163	15771101	None	12883	1684	132630	No_or_no_constitutive_exon
TGCCGCCGATTCGATGATTCCTGATGCCGTATTGCCGTGGTGGGGAACAGAT	15785335	15785478	15785285	15785337	1	2	LPERR02G18080	15785127	15789742	None	12883	1684	132630	No_or_no_constitutive_exon
ATAATTGGGATTTGGAAAGTAGTATTAAGCGTCTGCGATTTTGGGGGCAGGG	15827966	15828131	15827916	15827968	1	2	LPERR02G18130	15825771	15833775	None	12883	1684	132630	No_or_no_constitutive_exon
CATATTTTATTGGCTTTTGAATAATTTATTTATTTTTTTCTGCTGGGAAGAT	15919038	15919095	15919145	15919093	-1	2	LPERR02G18190	15912431	15920102	None	12883	1684	132630	No_or_no_constitutive_exon
GTGAAAGGTTTGATCCTAATTTAATTTTTGATTGATGTCGGGACTGGCAGGT	16015453	16015586	16015403	16015455	1	2	LPERR02G18340	16013406	16019468	None	12883	1684	132630	No_or_no_constitutive_exon
GCAAGGGAGACCCGTCCGGTTCATACCTGCGGTTTGCCGCTCCGGGGAAGGC	16133969	16134078	16134128	16134076	-1	2	LPERR02G18510	16127048	16134424	None	12883	1684	132630	Yes
TGGCAGGCTGACCTTTTCCTCTTCCTCGCAGGGGCTTTGCGCGGGTGGAGCT	16133733	16133861	16133911	16133859	-1	2	LPERR02G18510	16127048	16134424	None	12883	1684	132630	Yes
GTTTGCTCATTGTTGTTTGCGTTCGATTTTGCCATGATTGGGTTGGGCAGGA	16200169	16200316	16200119	16200171	1	2	LPERR02G18610	16199184	16206882	None	12883	1684	132630	Yes
AATGTGCTCATGTAGGCTTTCATCTTTTTCTCTTTTTTTGTGGGAAACAGGT	16201120	16201313	16201070	16201122	1	2	LPERR02G18610	16199184	16206882	None	12883	1684	132630	Yes
TGCATTCAATATGGAGAATTGCTATTTACCTGTTTCATCTGGGTGAGCAGGA	16239233	16239281	16239331	16239279	-1	2	LPERR02G18670	16238419	16240107	None	12883	1684	132630	No_or_no_constitutive_exon
TTTGTGAAGGTACTGAATAAGTTTCTTTCCAAGATATTTTGGGGATTCAGCT	16310997	16312536	16310947	16310999	1	2	LPERR02G18780	16310914	16312536	None	12883	1684	132630	No_or_no_constitutive_exon
GTTTCTGTTCTTGATTGATTTCTTGGCACGCGTTCAAAATTTGGGGGCAGTT	16392261	16392399	16392211	16392263	1	2	LPERR02G18900	16387318	16396781	None	12883	1684	132630	No_or_no_constitutive_exon
ACCTCGTCCTGACTCCAGGCGGCGGCGGCGCCGCCGCCGAGGGGAAGCAGGT	16456518	16456578	16456628	16456576	-1	2	LPERR02G19000	16454461	16460472	None	12883	1684	132630	No_or_no_constitutive_exon
CTGATTCAATCAATCGGGGTTTGCTTTGTTTTGGGGGAGGGGAAATGCAGGG	16616766	16616980	16616716	16616768	1	2	LPERR02G19200	16616592	16621179	None	12883	1684	132630	No_or_no_constitutive_exon
GCAATGCCCTCCATAATCTCCAAGAATTTGTCTTAAATGGGAATATGTAGGG	16652042	16652394	16651992	16652044	1	2	LPERR02G19250	16643227	16652975	None	12883	1684	132630	No_or_no_constitutive_exon
CGGTGAGGTGTTCAATCAATTGCTTGGTTGGCTGATCGTTGCGGGCGCAGAT	16755954	16756374	16755904	16755956	1	2	LPERR02G19400	16755615	16759484	4329959	12883	1684	132630	No_or_no_constitutive_exon
CGGCCGCGTCGCGGGGCGGCTGGGGCGGCGGTTGGGGGCCACCGAGGCAGAC	16767093	16767119	16767043	16767095	1	2	LPERR02G19420	16766830	16770223	None	12883	1684	132630	No_or_no_constitutive_exon
TAGCCGAAGGGGGAATCGGCAAGAGGATTACTCACGATGGGGAAATCGAGGG	16898890	16899086	16898840	16898892	1	2	LPERR02G19550	16892485	16899288	None	12883	1684	132630	No_or_no_constitutive_exon
AGCACGCAATTCCACAAACGAGAAATAGCCGAAGGGGGAATCGGCAAGAGGA	16898865	16899021	16898815	16898867	1	2	LPERR02G19550	16892485	16899288	None	12883	1684	132630	No_or_no_constitutive_exon
CGGATCACCCGAGGCTGGTGACGGATGCGGCGGAGAACGGGTGGGCGCAGTT	16939059	16939728	16939778	16939726	-1	2	LPERR02G19610	16938499	16940115	None	12883	1684	132630	No_or_no_constitutive_exon
AGTCGAGCGTGACTGATCTGATCACGTCGATTTTTTTTTTTGGGGGGCAGGG	17105240	17106035	17105190	17105242	1	2	LPERR02G19720	17103814	17106035	None	12883	1684	132630	No_or_no_constitutive_exon
GCATTGGGAAATGCAAATCGTAGTGCACGGCTGACCATTGGGCAGCGCAGTT	17117435	17117558	17117608	17117556	-1	2	LPERR02G19740	17115391	17126831	None	12883	1684	132630	No_or_no_constitutive_exon
TGCAATCTCTAACTCTATCGTGCTGATTTTTCGCTGCTGGGGGTGTGCAGGA	17138319	17138505	17138269	17138321	1	2	LPERR02G19750	17138025	17140868	None	12883	1684	132630	No_or_no_constitutive_exon
GCCTTATCCTGGTATTGCTTATGACTAATTTGGACATGTTATGTGGGTAGAT	17307100	17307235	17307050	17307102	1	2	LPERR02G20000	17303387	17309166	None	12883	1684	132630	No_or_no_constitutive_exon
TGGCCACTGGAGCTGACGTTGTTGCACACACTGCCTCCGGGCGGCGACAGTC	17599377	17599614	17599327	17599379	1	2	LPERR02G20260	17597336	17600489	None	12883	1684	132630	No_or_no_constitutive_exon
AATTAACAACAATGATTTACAAGGACACGGGATCCGGGTAAGGACTGCAGGT	17612097	17612176	17612047	17612099	1	2	LPERR02G20280	17611734	17620976	None	12883	1684	132630	No_or_no_constitutive_exon
TTTGCTCAATATTTTATATTTATCTTTTTATTCTGTTATGTGGGAAGCAGGG	17774481	17774691	17774431	17774483	1	2	LPERR02G20430	17768908	17780249	None	12883	1684	132630	No_or_no_constitutive_exon
GCTCCTTTATCCTATCTAATAATTCTAATTTCATCTTGACGGGTATGCAGAA	17777446	17777537	17777396	17777448	1	2	LPERR02G20430	17768908	17780249	None	12883	1684	132630	No_or_no_constitutive_exon
GCGAGTGTCATCCATGCTTGAAAAATACAATTTGACTTGGGAAGCTGAAGTT	17812184	17812475	17812525	17812473	-1	2	LPERR02G20460	17803240	17817221	None	12883	1684	132630	No_or_no_constitutive_exon
ACTTCCCAATTCTTATCTTTGTTTTTTCCCTCCTTTTTGGGTAAATGTAGGC	17882197	17882281	17882331	17882279	-1	2	LPERR02G20560	17881617	17886181	None	12883	1684	132630	No_or_no_constitutive_exon
CGCTAAACCACTTTAGTGGTGTAATTTCTCCAGAGTTAGGAGGGTTACAGAG	17902446	17902736	17902396	17902448	1	2	LPERR02G20590	17901393	17905267	None	12883	1684	132630	No_or_no_constitutive_exon
TTGAAGCATGTGTGTTTAACTGACACGCATACATTACCTCAGGGTTGCAGTG	18120422	18120658	18120372	18120424	1	2	LPERR02G20860	18108700	18128739	None	12883	1684	132630	No_or_no_constitutive_exon
AAAAATGACACCATTCACAAACATTTTGTTACTCTGACTTGTGGGTGCAGGC	18378319	18378416	18378466	18378414	-1	2	LPERR02G21140	18374166	18379052	None	12883	1684	132630	No_or_no_constitutive_exon
CGTCGGCGGTGGACAGGATGTGGGGCGGAATGTGGGGACGGGAGAGGCAGCG	18377630	18377737	18377787	18377735	-1	2	LPERR02G21140	18374166	18379052	None	12883	1684	132630	No_or_no_constitutive_exon
GTTTTTTTTTTACTTTAGTTCTCATTCTGCACTATTAATTGTGGGCGTAGGC	18389923	18390020	18389873	18389925	1	2	LPERR02G21160	18389068	18395016	None	12883	1684	132630	No_or_no_constitutive_exon
TATGGATATTTCCCATGAATCTGATGGCATCTTTGTGCTGTGGGGTGCAGAA	18526586	18529456	18526536	18526588	1	2	LPERR02G21280	18524316	18529456	4330164	12883	1684	132630	No_or_no_constitutive_exon
TTTTCAGGCTCCTTGTTTGGTTTTTATCTGCTTTCTTGTTCGGGATGCAGTT	18587506	18587622	18587672	18587620	-1	2	LPERR02G21360	18585405	18588279	None	12883	1684	132630	No_or_no_constitutive_exon
GCTCTAAAAATTCTCCCTTTTCGCCGTTCCTAAATTGTGGGCGGAATCAGGA	18656634	18656804	18656584	18656636	1	2	LPERR02G21420	18652532	18663441	None	12883	1684	132630	Yes
GGTTATGTGGTGTTGAGAGGGTGATGAATGCTGCTTCGTGGGGTGATCAGGA	18672643	18672697	18672593	18672645	1	2	LPERR02G21440	18672003	18676097	None	12883	1684	132630	No_or_no_constitutive_exon
CAGTCGTGGGTGCCTGGTCGGGCGGGCAATCGGTAAGGGGACATGGGTAGCC	18722571	18722676	18722726	18722674	-1	2	LPERR02G21510	18718477	18723083	None	12883	1684	132630	No_or_no_constitutive_exon
TATTGCAAATGATATTGCACCAACCAACCTAAACTAAGAGGGTGTGGCAGAG	19063913	19064101	19064151	19064099	-1	2	LPERR02G21920	19063913	19068040	None	12883	1684	132630	No_or_no_constitutive_exon
AGGAAAAATTGGACATTTTTGCTACCTGGAAAATGGGGCAGACGAAGTAGGA	19089053	19089478	19089528	19089476	-1	2	LPERR02G21970	19088893	19095990	None	12883	1684	132630	Yes
TTACAATCACTTGGTGCGATTCAGTTTACATTTCTTGGTGGGGGCAAAAGTT	19090912	19091034	19090862	19090914	1	2	LPERR02G21980	19090477	19095557	None	12883	1684	132630	No_or_no_constitutive_exon
CTGTCGCGGATTTTATTTACTGAAGCGGACCAAACCTGTATGGGAGTCAGGA	19208006	19208256	19208306	19208254	-1	2	LPERR02G22160	19207645	19212240	None	12883	1684	132630	No_or_no_constitutive_exon
TATCTCCTTTGAAAAAAAAAATGTGCTTATAATACAGTTTGTGGGTGCAGGG	19704491	19704596	19704441	19704493	1	2	LPERR02G22650	19701602	19707127	None	12883	1684	132630	Yes
ATCTTCCTCGCTTATTGTTGATGATACGTATGAAACTTCTGTGGGTGCAGCG	20060690	20060804	20060640	20060692	1	2	LPERR02G23120	20052172	20061547	None	12883	1684	132630	No_or_no_constitutive_exon
AATATACATGCCTAACACTAGGCTCTTTGGTTGTTTTCCTATGGGTGTAGGG	20061083	20061547	20061033	20061085	1	2	LPERR02G23120	20052172	20061547	None	12883	1684	132630	No_or_no_constitutive_exon
GGCCAGTGGGGGCGTACTGGTAAGAAAAAAGCCCACTCCTAGGGGAGTAGTG	20157686	20159057	20157636	20157688	1	2	LPERR02G23230	20144200	20162068	None	12883	1684	132630	No_or_no_constitutive_exon
CCGAACACGCCGGCGCGCGCGGCGCCTCCTTGTTGTTGGGAGGAGGCCAGGG	20262795	20263062	20263112	20263060	-1	2	LPERR02G23360	20255319	20263519	None	12883	1684	132630	No_or_no_constitutive_exon
GGGATCTGGCGTTTGATGATGATTGATGAGTTGTGTTGATTGGGGATTAGGT	20476050	20476579	20476000	20476052	1	2	LPERR02G23600	20475223	20479057	None	12883	1684	132630	Yes
AGCATCGTCTCTGATCAGTTTATATTTTTAACTGTTTTCTGGGTACAAAGGT	20955802	20955919	20955969	20955917	-1	2	LPERR02G24210	20953422	20960656	None	12883	1684	132630	No_or_no_constitutive_exon
ACTGAATTGTGGATTAAATTGTTTTCCTTTTGCCTTGTTTTGTTGGGAAGTG	20962425	20962621	20962671	20962619	-1	2	LPERR02G24220	20962052	20968659	None	12883	1684	132630	No_or_no_constitutive_exon
CCGGGGGCGAACGGGACGTGCGACGTGGCGTTCTGCTACTGCGGGGTGAGGC	21005963	21006111	21005913	21005965	1	2	LPERR02G24260	21005443	21007797	None	12883	1684	132630	No_or_no_constitutive_exon
TTCCGCCGGGTTACTACCGGTACACGCCGTCGCCGCTGCCGAGGTGGGAGGC	21046675	21046831	21046881	21046829	-1	2	LPERR02G24340	21046675	21047736	None	12883	1684	132630	No_or_no_constitutive_exon
GAAGCTCACTCTCAGTTCAATTTGGGAGTGGATCGGGAGTGTGGGATGAGTG	21266609	21266921	21266559	21266611	1	2	LPERR02G24640	21266500	21266986	None	12883	1684	132630	No_or_no_constitutive_exon
GCTTGCAGCTTCAGTGATTGTCTGCATCAATCTTGAATAAATGGGTAGAGGA	21275378	21275799	21275328	21275380	1	2	LPERR02G24670	21274611	21275799	None	12883	1684	132630	No_or_no_constitutive_exon
GAGCTTGCAGCTTCAGTGATTGTCTGCATCAATCTTGAATAAATGGGTAGAG	21275376	21275799	21275326	21275378	1	2	LPERR02G24670	21274611	21275799	None	12883	1684	132630	No_or_no_constitutive_exon
GGTTTGGGGTTGATTGGATTTTGGTGTGTACTGGCTTTTGGATTGGGCAGGA	21293814	21294050	21294100	21294048	-1	2	LPERR02G24690	21283721	21294484	None	12883	1684	132630	Yes
GTACATCTTGTACCCTAACTCTGTAACATCCTTTTTTGTTGTGGGAGCAGCC	21423403	21423460	21423510	21423458	-1	2	LPERR02G24910	21423403	21428139	None	12883	1684	132630	No_or_no_constitutive_exon
TAGTACCGTAGATTAGCGGTAGATTGGTTAGGTTAGGGCTTAACATGGAGGC	21446577	21446901	21446951	21446899	-1	2	LPERR02G24930	21442756	21451781	None	12883	1684	132630	No_or_no_constitutive_exon
TTTTGTTTGATCGATCTCGTTTCTTATGTTTGTTTCTTGGGCGCAGCGAGAT	21709757	21709902	21709952	21709900	-1	2	LPERR02G25310	21707392	21710287	None	12883	1684	132630	No_or_no_constitutive_exon
TGGTTTGGTTGCATATGAAGCAATTTCGCCTTCTGATTGTATGGGAGCAGGG	21874549	21874726	21874499	21874551	1	2	LPERR02G25510	21873752	21878470	None	12883	1684	132630	No_or_no_constitutive_exon
TTGACCAACTCCTCCTCCTCCCCCACCCCCACCCCCATCACAACGGGCAGAT	22087146	22087208	22087258	22087206	-1	2	LPERR02G25910	22086615	22088311	None	12883	1684	132630	No_or_no_constitutive_exon
TCTTCCGTTAGTTTTTGTTTCAACTTTTGATTCTCATGTTTGAAGGGCAGTG	22127075	22127208	22127258	22127206	-1	2	LPERR02G25960	22124194	22129207	None	12883	1684	132630	No_or_no_constitutive_exon
ATTAAATACTTACCAAACGTTGATTTGTGGTTCTCTAAATGGGTATGCAGAT	22217290	22217511	22217240	22217292	1	2	LPERR02G26080	22209270	22222112	None	12883	1684	132630	Yes
GGGTGAGATTTTGCACGGATTGAGCTTGATTTTGTGTTTACAGGGTACAGTA	22275360	22275503	22275553	22275501	-1	2	LPERR02G26150	22269951	22277898	None	12883	1684	132630	No_or_no_constitutive_exon
AAGTAACCAAACTGAAAAACTCCATGTGATATTGATCCGGGGGAATGCAGGA	22541413	22541477	22541527	22541475	-1	2	LPERR02G26440	22538294	22542553	None	12883	1684	132630	No_or_no_constitutive_exon
GTTGGATTTCGCTCGAATCTGTAACTTATTGTGATTTTTCGGGGTTACAGAA	22701430	22701526	22701576	22701524	-1	2	LPERR02G26600	22697188	22701907	None	12883	1684	132630	Yes
GAGGCAAGGAGCGACGCCGCCGCGGCCGCCGCGGCGGCAGAGGGGAGCAGCG	22724858	22725065	22724808	22724860	1	2	LPERR02G26630	22724613	22735235	None	12883	1684	132630	No_or_no_constitutive_exon
CTTTAACATTCTCCACAAAATTTGTAACCTTTTGTAGTGGTGGGCGGTAGTG	22856861	22856934	22856984	22856932	-1	2	LPERR02G26830	22856861	22861450	None	12883	1684	132630	No_or_no_constitutive_exon
GTGTAAGATGTTATTTTGGTGAAATTTTAACTTGATATTGGGAACTGCAGTA	23016659	23016784	23016834	23016782	-1	2	LPERR02G27020	23015915	23018063	None	12883	1684	132630	No_or_no_constitutive_exon
TCGTCGTTCGTAGCAGCAGCTTTCCGTTTTTCGTTTCCTTAATTGGGCAGAT	23041834	23041915	23041784	23041836	1	2	LPERR02G27050	23037328	23044891	None	12883	1684	132630	No_or_no_constitutive_exon
GATTCACTTCCAAATATTCCCCTGCGTTTCCATATGCGGAAAACGGGAAGGC	23276625	23276971	23277021	23276969	-1	2	LPERR02G27400	23273902	23281946	None	12883	1684	132630	No_or_no_constitutive_exon
AAGCCACCGGCGCCGGGGCGCGCTCTGGACCATGAGGCGAGGCGGGGCAGGG	23352966	23353115	23352916	23352968	1	2	LPERR02G27510	23345802	23367824	None	12883	1684	132630	No_or_no_constitutive_exon
GGGAGATCACGCTGGAGGAGTTCCTCGTGCGCGCCGGCGTCGTCAGGGAGGA	23414199	23414598	23414648	23414596	-1	2	LPERR02G27610	23411188	23415048	4330838	12883	1684	132630	No_or_no_constitutive_exon
GACCCTGCTCGCCACCACCGACAAGCCCCCTCCCCTCCGTGATGTGGGAGGG	23440640	23440841	23440891	23440839	-1	2	LPERR02G27670	23440327	23443738	None	12883	1684	132630	No_or_no_constitutive_exon
GCCCCTCATCATCACCTATTCACCTCCTTTCTCTTGATTCGAGGGAAAAGGG	23498543	23498672	23498722	23498670	-1	2	LPERR02G27790	23495778	23499876	None	12883	1684	132630	No_or_no_constitutive_exon
TTTTTCACGGATACATGCCTGGTTGGATTAAGAAGGTGAGGCGGGTGCAGGA	23555828	23555901	23555778	23555830	1	2	LPERR02G27850	23555439	23555901	None	12883	1684	132630	No_or_no_constitutive_exon
GAAGAGCCCTAGTCAAATCCCCAACCGCCCGTGGCCTCGTGTTGGGGCAGAC	23560219	23561203	23560169	23560221	1	2	LPERR02G27860	23557252	23566552	None	12883	1684	132630	No_or_no_constitutive_exon
AGAGGATTTGGAATCACAGTTTTTTACTATACAATGGGAAAAGTGTGCAGCT	23680343	23680498	23680293	23680345	1	2	LPERR02G28010	23670348	23681229	None	12883	1684	132630	No_or_no_constitutive_exon
TCACATTCCTGCGAAGGCTAAACCTGAGCTCAAATGACCTCTACGGGGAGAT	23694190	23694861	23694911	23694859	-1	2	LPERR02G28040	23694190	23695179	None	12883	1684	132630	No_or_no_constitutive_exon
CGCCTCCTCGGATTCCTCTTCCAGCAGGGCAGATTCGTGCGTCGCGGGAGAC	23697656	23697860	23697910	23697858	-1	2	LPERR02G28050	23697021	23698096	None	12883	1684	132630	No_or_no_constitutive_exon
GTTCGTGGAGTTTTGGCTTCTGACACTGGAGTTTTGGGCGGAAATTGCAGCG	23785471	23785666	23785716	23785664	-1	2	LPERR02G28150	23781915	23786120	None	12883	1684	132630	Yes
TTTCTTTCTTTTTTCTTTTCTTTTCTTTTCTTTTTTTTTTTTGCGGGGAGGT	24187373	24187379	24187429	24187377	-1	2	LPERR02G28700	24187373	24191810	None	12883	1684	132630	No_or_no_constitutive_exon
ACAATTTGGTATGTCTTCTTACTTTTTTCTTTTGTTGTTTACATGGGAAGAA	24251278	24251406	24251228	24251280	1	2	LPERR02G28770	24247639	24255806	None	12883	1684	132630	Yes
CGGAAACATGTAGTCAAGGAGGTGGTGCATTTTTCGGTGGATGGGATGAGGT	24274361	24274433	24274311	24274363	1	2	LPERR02G28800	24264527	24277685	None	12883	1684	132630	No_or_no_constitutive_exon
TCAATTCCTTGGGGCGTCGATTTGATTTGGGGATTTTGGGGGAAACGCAGGT	24328408	24328637	24328358	24328410	1	2	LPERR02G28900	24328123	24330477	None	12883	1684	132630	No_or_no_constitutive_exon
CTCATTTGTTAATCTATTTTTTTTTTATTTTTCTGACTGGGTGATCAAAGCT	24742292	24742399	24742449	24742397	-1	2	LPERR02G29470	24740725	24746021	None	12883	1684	132630	No_or_no_constitutive_exon
GGTAGTACATGGAACACCTTTTCTGAATAGCTTATTGTTTGTGGGTGAAGGA	24983394	24983556	24983344	24983396	1	2	LPERR02G29860	24981126	24988603	None	12883	1684	132630	No_or_no_constitutive_exon
CGCTTGTGATTCTGAGTTTTGAGTAATTTTAGTGGTTGATTTGGGGGCAGAG	25094571	25094713	25094763	25094711	-1	2	LPERR02G30030	25084807	25095281	None	12883	1684	132630	Yes
AATCAAAGAAACCCATGATCTAGTTTACAACAGGAATTGCTGTGGGGCAGGT	25105203	25105308	25105358	25105306	-1	2	LPERR02G30060	25105203	25107695	None	12883	1684	132630	No_or_no_constitutive_exon
GTGAGCACCCGGCTTGGGTTAGTCTTGACATGCCTATCTTGTGGGTGCAGTT	25128028	25128081	25128131	25128079	-1	2	LPERR02G30110	25121560	25129411	None	12883	1684	132630	No_or_no_constitutive_exon
GGATGAACCAACAACAAATGGGAATGAACATGGGCATGGGGATGAACCAGGG	25167992	25168102	25168152	25168100	-1	2	LPERR02G30160	25167504	25172445	None	12883	1684	132630	No_or_no_constitutive_exon
GATTCTCTGGTTCTGATGAGTAACACTGCAATGCCATGTTCAGGGGTCAGCG	25230820	25231990	25230770	25230822	1	2	LPERR02G30200	25209647	25236739	None	12883	1684	132630	No_or_no_constitutive_exon
TTAATTTGGTGTTGTGTTATAACATGGAAAAATGGTTGTTGGGATTGCAGAT	25353951	25354039	25354089	25354037	-1	2	LPERR02G30370	25353951	25358832	4331090	12883	1684	132630	Yes
GATACAAGCCAAGACAGTATACATAGCTGTGGATAACTTGGGAAATCAAGTA	25398694	25399010	25398644	25398696	1	2	LPERR02G30400	25391555	25424763	None	12883	1684	132630	No_or_no_constitutive_exon
TGCAGAAGCTAACCCGGTGGAGATTTTGTGTTTTTTTTTTGGGCGTGCAGAG	25509112	25509320	25509062	25509114	1	2	LPERR02G30510	25508785	25510545	None	12883	1684	132630	No_or_no_constitutive_exon
TTTGTTTTGAAATTTAATACCCCCCCATCTTTGATTCATTCTGGGAATAGGC	25512817	25512821	25512871	25512819	-1	2	LPERR02G30520	25510134	25516874	None	12883	1684	132630	No_or_no_constitutive_exon
TTTGTGGTTTGATTGATCTGGAATTGGGGGATCCCATGTTGGGGGTGCAGCG	25542998	25543135	25542948	25543000	1	2	LPERR02G30620	25542623	25548287	None	12883	1684	132630	Yes
TGTGCTCCAGGCAGGAATTAACGGCATGTATTGGATTGTTGTGGGCGCAGGG	25705005	25705116	25705166	25705114	-1	2	LPERR02G30850	25699083	25706016	None	12883	1684	132630	No_or_no_constitutive_exon
GCCGTCGTCTCTCGTCTCCGATCGATTCTGAATTCCTGATGGGATTGCAGGT	25717472	25717822	25717422	25717474	1	2	LPERR02G30900	25716958	25719446	None	12883	1684	132630	No_or_no_constitutive_exon
CTGTTTTCTGTTGATATCTGACTGGCTCTTCTTTTTTTCGGGTGAATTAGGT	26007858	26008086	26008136	26008084	-1	2	LPERR02G31340	26007858	26011389	None	12883	1684	132630	No_or_no_constitutive_exon
TCACTCTCTGTGTAACTTTAGTACTTTTGCTTAACTTTCAGGGCTAAAAGGT	26096989	26097647	26096939	26096991	1	2	LPERR02G31510	26095000	26101575	None	12883	1684	132630	Yes
CGGGTGACAACAATCCTGTGGATGACCGAGTTCTTTACAAAAACGGGCAGCT	26108428	26108469	26108519	26108467	-1	2	LPERR02G31550	26108092	26109567	None	12883	1684	132630	No_or_no_constitutive_exon
ATTTCAGCACTAGTTGAGGGGGCTTGTACTAATTGCTACTTTGGGAATAGGA	26138898	26139024	26138848	26138900	1	2	LPERR02G31600	26138072	26145328	None	12883	1684	132630	Yes
TAACACTTGTGAAATTGATACATTTTGACCATTTTTTGGTGGTGGGACAGGT	26144043	26144713	26143993	26144045	1	2	LPERR02G31600	26138072	26145328	None	12883	1684	132630	No_or_no_constitutive_exon
TCTTCCTTGACAAGACTTCACTTATTGGGATGATTGGGTGAGACTAAAAGAG	26327136	26327201	26327251	26327199	-1	2	LPERR02G31900	26325938	26331392	None	12883	1684	132630	No_or_no_constitutive_exon
CAACATAGGAGTATGATATGATAGCATCCTGTCCTGTATTGTGGGTGCAGAC	74154	75587	74104	74156	1	3	LPERR03G00120	70969	75587	None	12883	1684	132630	Yes
CATCAAAGCGCCTCGCCACCAATCGCTGTGTGGCTCTTAGCCGTGGGAAGCT	353392	353738	353342	353394	1	3	LPERR03G00490	348120	356979	None	12883	1684	132630	No_or_no_constitutive_exon
TTTGACTTGGTTTTGGGGGCGATTCCTTCGATTTGGGGCCGGTTGGAAAGGG	435422	435561	435611	435559	-1	3	LPERR03G00630	434429	435771	4331335	12883	1684	132630	Yes
GTACTAACAAATAACAATGGAGCATCTCCTGTCATTTTGTTGGGGTGCAGGT	579610	579849	579899	579847	-1	3	LPERR03G00910	579610	580653	None	12883	1684	132630	No_or_no_constitutive_exon
TGAAAATGTCCATTTTGTACTTATCGATTGTGGGTTTATTTTGGGAGCAGGC	590575	590669	590525	590577	1	3	LPERR03G00930	589987	597530	None	12883	1684	132630	Yes
ATTGTTACTGTTTCACTGATCGATTGATGGGGAATTGGGGATGGATGCAGGG	723888	725094	723838	723890	1	3	LPERR03G01120	723278	725094	None	12883	1684	132630	No_or_no_constitutive_exon
ATCTCGTTTCATCAGACGGGGCAGCTGGGGACGTTGCCACCGAGGGAGAGGA	872360	872903	872310	872362	1	3	LPERR03G01370	870726	873728	None	12883	1684	132630	No_or_no_constitutive_exon
GTTGCAATTGTTATGGTTCATTTGTTTATTCTGTAACTTGGGTAATGCAGAT	996415	996523	996573	996521	-1	3	LPERR03G01500	992205	997881	None	12883	1684	132630	No_or_no_constitutive_exon
CCGTGCGTCCAAATCGCCATGGCTTTTCGTCTTGTTTTCCCGGGACAAAGCA	1200873	1201121	1200823	1200875	1	3	LPERR03G01710	1200474	1206280	None	12883	1684	132630	No_or_no_constitutive_exon
GAATTTTTTTCTGAAAGGCTCTACAATGTCTGTTTTTTGGGGGTTGACAGGA	1241095	1241187	1241237	1241185	-1	3	LPERR03G01780	1241095	1243188	None	12883	1684	132630	No_or_no_constitutive_exon
CCTATTTGTTCCCCCGCTGTAATAAACGCCCTTCGCGTCGCGGGATGCAGGC	1252506	1252583	1252456	1252508	1	3	LPERR03G01790	1248043	1255556	None	12883	1684	132630	No_or_no_constitutive_exon
TACACCACAGCAATGGGAGGTCGATGGTCACTTACCGTCTCGGGGTCGAGCT	1521859	1522282	1521809	1521861	1	3	LPERR03G02100	1515930	1526457	None	12883	1684	132630	No_or_no_constitutive_exon
TATACTGTTGTCAATTCTGGAGGTTGCATTTCTTGACTTGGGATGATTAGAT	1543071	1543197	1543247	1543195	-1	3	LPERR03G02140	1538914	1547281	None	12883	1684	132630	No_or_no_constitutive_exon
GTTTTTGCGGTGAAACTATGGTGTGATCTGATGGGAATGTGCATGGGCAGAG	1548244	1548355	1548194	1548246	1	3	LPERR03G02150	1547864	1551588	None	12883	1684	132630	No_or_no_constitutive_exon
TTTGAAATTTTTTCTCGGGTTAACGCCTCTCCTTGCGCTTGTGGGAGCAGGG	1641305	1641393	1641255	1641307	1	3	LPERR03G02260	1640185	1646524	None	12883	1684	132630	No_or_no_constitutive_exon
AGTCTGACCTAGCGCCGCCGCTCCTCCAGATCGAGAGTTCGGGGCCGCAGAC	1766724	1766969	1766674	1766726	1	3	LPERR03G02370	1764672	1767185	None	12883	1684	132630	No_or_no_constitutive_exon
CTAATAAATCTTACAATTGTGTTTTGTGTTTTTGTTAATTTGGGGAACAGGT	1792056	1792315	1792006	1792058	1	3	LPERR03G02390	1790644	1792895	4331516	12883	1684	132630	No_or_no_constitutive_exon
TTGAATTCCTTGTCCAGGAAATCATTGACATGATTTGCTATGGGATGCAGCT	2432105	2432188	2432055	2432107	1	3	LPERR03G03340	2430818	2433720	None	12883	1684	132630	Yes
ATGCTTGGCGAGCTCGTTGCTGCTACCGGTATCACTGTCTGAGTGGGTAGTT	2493007	2493168	2492957	2493009	1	3	LPERR03G03400	2492603	2497326	None	12883	1684	132630	No_or_no_constitutive_exon
AGCATAAACTTTGGTTAATTAATTTTCCTTGATGATTTGGGATGATGCAGTT	2496621	2497712	2497762	2497710	-1	3	LPERR03G03410	2496621	2497881	None	12883	1684	132630	No_or_no_constitutive_exon
GCTTCCGCGGCGCAGTGCAACCAAACAGAATGGTCGGCCTCGGCGGGAAGAA	2692273	2692411	2692461	2692409	-1	3	LPERR03G03680	2691316	2692973	None	12883	1684	132630	No_or_no_constitutive_exon
ATAATCTAAACCAAATTGACGTGTGTGTGTGTGTTGCATGGGTGTGATAGGG	2701119	2703124	2701069	2701121	1	3	LPERR03G03700	2699979	2703124	None	12883	1684	132630	No_or_no_constitutive_exon
ACTCTGGTTAACATGTTGTTTGAATTGGACTGCTAATTTGCAGGGTGAAGTG	2776090	2776396	2776040	2776092	1	3	LPERR03G03790	2763532	2776396	None	12883	1684	132630	No_or_no_constitutive_exon
TGCAAAGTCGATGATTTCTTGACGAATTGATTCGATGGGGGCCGGAGCAGGG	2986699	2986823	2986649	2986701	1	3	LPERR03G04100	2986209	2988948	None	12883	1684	132630	No_or_no_constitutive_exon
ATTGACATGAGACTTTTCATACTTTTCCTTTTTAAGTTTTGGGGTGGCAGAA	3182889	3183009	3183059	3183007	-1	3	LPERR03G04290	3182146	3192152	None	12883	1684	132630	Yes
GAACTCATCGTCTAAAAGAGACACTGTGGGCTTGTACTAATGGGGTGCAGGC	3241856	3241955	3241806	3241858	1	3	LPERR03G04370	3239714	3254428	None	12883	1684	132630	Yes
CGAGCGAGTCATCTGAAGGGAGAAGATAGGGAGATAACAATGGTGGGGAGGA	3371322	3371643	3371693	3371641	-1	3	LPERR03G04600	3370400	3375242	None	12883	1684	132630	No_or_no_constitutive_exon
ATTTGATGATTGTGATCTTGACAAGCTGCATTGGATGGGTGATGATGCAGTC	3466944	3467479	3466894	3466946	1	3	LPERR03G04710	3466204	3467479	4331778	12883	1684	132630	No_or_no_constitutive_exon
TGTTCTTGCATAGTCATTAGTTGATAGTTTTTTGACATGCGAAAGGGCAGTT	3537051	3537299	3537001	3537053	1	3	LPERR03G04850	3533717	3539017	None	12883	1684	132630	No_or_no_constitutive_exon
TTGCATTCAGCAATTTGCAGAAACTTTTTTCGGACAGGAGGGAAGAGAAGAT	3662980	3663111	3663161	3663109	-1	3	LPERR03G05070	3662764	3671321	None	12883	1684	132630	No_or_no_constitutive_exon
TTTTTTTTGTTCCAATTTGACCTAGTGTTTTGCTTTGGGTGAATGAGCAGGA	3737430	3737486	3737380	3737432	1	3	LPERR03G05200	3735769	3742634	None	12883	1684	132630	Yes
CAAGGCGGCCGAGGTCATGCGCATGGCCTCCCCCGGCGGTGGCGCGGGAGGG	3759379	3759586	3759329	3759381	1	3	LPERR03G05250	3759057	3759586	4331834	12883	1684	132630	No_or_no_constitutive_exon
GCCTTTGGAGTAGGAACTTATGTTTGTGGTGTGAATTTCATGGGATGAAGGT	3770308	3770401	3770258	3770310	1	3	LPERR03G05270	3769525	3772088	None	12883	1684	132630	Yes
ATGTGATTAATTAGGTGGGGGAGCGTGGGGCCCAGTTGTCGGGGGGACAGAA	3795764	3797651	3795714	3795766	1	3	LPERR03G05320	3792557	3798122	None	12883	1684	132630	No_or_no_constitutive_exon
CATAAGACTTATTAATTTGTTGTCCTTGTGTTTTGTTGTTGGGAGAACAGAA	3820816	3821169	3820766	3820818	1	3	LPERR03G05350	3818241	3821608	None	12883	1684	132630	No_or_no_constitutive_exon
GCAAGGCGGCGGCGCAGTACAGGGGAGTGAGGCGGCGGCCATGGGGGAAGTG	3863380	3864001	3864051	3863999	-1	3	LPERR03G05420	3863380	3864340	None	12883	1684	132630	No_or_no_constitutive_exon
GCCACCGCCGCCGGAGAGAGAGAGGGCCAGGCTCTCCTGCGTGGGCGGAGGA	4047246	4047360	4047410	4047358	-1	3	LPERR03G05700	4044726	4047582	None	12883	1684	132630	No_or_no_constitutive_exon
CTGAACTCAGTTGATTGCCATCTGTTATGAACCTGTGTTGGGAATTATAGTT	4069993	4070105	4069943	4069995	1	3	LPERR03G05730	4064640	4072893	None	12883	1684	132630	Yes
ATCTCCATTGTTTGCACGTTTTTTGTTTTGGAATTTGCAGGGTGGTGGAGAG	4195867	4196183	4196233	4196181	-1	3	LPERR03G05860	4188464	4196770	None	12883	1684	132630	No_or_no_constitutive_exon
AAAGGTGAAAAAACTCGTGCGTGACTGACGCAAACAAACGGGAAATGCAGAG	4295456	4295674	4295406	4295458	1	3	LPERR03G06000	4294845	4298887	None	12883	1684	132630	No_or_no_constitutive_exon
CTGCTCGGGTTGGGGAAGGCCGAGGTGCGCGTGGCGCAGCGGGCGTGAAGAG	4385755	4385953	4386003	4385951	-1	3	LPERR03G06140	4385755	4386390	None	12883	1684	132630	No_or_no_constitutive_exon
TCTAACTGAAGAATTACTGTCCATTTTTTTTATATTATCTAGGGAATTAGTA	5126158	5126342	5126392	5126340	-1	3	LPERR03G07130	5124925	5129376	None	12883	1684	132630	No_or_no_constitutive_exon
AACCCTAGGCTAGATTCCACCGCGGGGGTTTCGCCCGGGGAATGGGCCAGGA	5737098	5737597	5737048	5737100	1	3	LPERR03G07940	5725234	5743742	None	12883	1684	132630	No_or_no_constitutive_exon
TAGAACTAAATGGGCCGTATTCACAAAATTGGGGTGTGTGTGGGGGGCAGGT	5780333	5781001	5780283	5780335	1	3	LPERR03G08000	5778313	5781001	None	12883	1684	132630	No_or_no_constitutive_exon
AAAGACACTGTTTTACCTACCTGTGATATGGTTACCTTTTGGGCTAATAGGA	5924747	5924920	5924697	5924749	1	3	LPERR03G08180	5922145	5927118	4332125	12883	1684	132630	No_or_no_constitutive_exon
TCGCGAGGCCTACTTGGAGTTCTCCGTGCGAGTCGTTGTGGGGGGTGAAGTG	6012452	6012508	6012402	6012454	1	3	LPERR03G08280	6011924	6014705	None	12883	1684	132630	No_or_no_constitutive_exon
GGGTAATCCTTATAGTCCACATGGCTTTCCGGTGATTGGTGGGGATTCAGAC	6249147	6249258	6249308	6249256	-1	3	LPERR03G08460	6241855	6250594	None	12883	1684	132630	Yes
TGTGTGCTCTTGCACTGGATCTCCTCAACAATGCTATCGTTGGGGTGCAGGT	6502586	6502812	6502862	6502810	-1	3	LPERR03G08770	6502586	6503587	None	12883	1684	132630	No_or_no_constitutive_exon
TAAAGCTGAATAGATCGATGCTCATGGTCGCGATAAAATGGGCGGCGCAGAT	6534666	6535009	6535059	6535007	-1	3	LPERR03G08850	6532905	6535668	None	12883	1684	132630	No_or_no_constitutive_exon
GGTGTTCTATGCAATAGAGAATATAGGGAAGGAATAAAGAATGGGAAAAGGA	6586155	6586202	6586252	6586200	-1	3	LPERR03G08920	6580841	6588918	None	12883	1684	132630	Yes
ATAGATAAGTGACACCATGAGCCGAGCAGAAAAAACGGGTTAAACGGCAGCT	6632428	6632705	6632378	6632430	1	3	LPERR03G09010	6628863	6634003	None	12883	1684	132630	No_or_no_constitutive_exon
AAAGGCACCTTGAATGGAATCACACCGTTTTGTTTTCTGGGAATACACAGGA	6662560	6662608	6662510	6662562	1	3	LPERR03G09070	6661432	6665746	None	12883	1684	132630	No_or_no_constitutive_exon
ATGTGTGTTGGGTTCGGGTGGCTGAACGCGGCGCGGTGTGGGCGGTGCAGGG	6906272	6907080	6906222	6906274	1	3	LPERR03G09370	6904914	6909225	None	12883	1684	132630	No_or_no_constitutive_exon
GGAAGACGAGGATGATGAAGAGGACATGACCCTTTGTTTCGTGGGGGAAGAA	6965636	6965726	6965586	6965638	1	3	LPERR03G09460	6965347	6973481	None	12883	1684	132630	Yes
AACTAGAGGCATAGGCATCGGCCCTAGGGATGGTGGCTGTATTGGGGGAGGT	6982868	6983274	6982818	6982870	1	3	LPERR03G09490	6981862	6983274	None	12883	1684	132630	No_or_no_constitutive_exon
AAACAGGCTCTACGACTGCGGTTTTAACTGTGGATTTTGTTGGGGTGCAGTA	7182558	7182646	7182696	7182644	-1	3	LPERR03G09750	7177957	7188173	None	12883	1684	132630	No_or_no_constitutive_exon
CATGTACTAATTTTGTTCAGAGATTTTGACTTGTACATTTGGGCGAGCAGAG	7215297	7215451	7215501	7215449	-1	3	LPERR03G09790	7212789	7217292	None	12883	1684	132630	No_or_no_constitutive_exon
GCGTGTGCGCACACGGGTTTTTGTCACGTAAAAAGTTTGGGTGGGTGCAGAG	7335071	7335309	7335359	7335307	-1	3	LPERR03G09990	7333859	7335871	None	12883	1684	132630	No_or_no_constitutive_exon
TGGTGAGGTTGACGTGTCGCACCTGAGGGCACGCTGGCTTGGCTGGGCAGGC	7361581	7361881	7361531	7361583	1	3	LPERR03G10030	7358232	7361881	None	12883	1684	132630	No_or_no_constitutive_exon
TCTCGCCTCCGTGACATGTGTGCAGTTACGTGTTTTTTTTATTGGGGAAGGT	7541881	7542166	7542216	7542164	-1	3	LPERR03G10240	7541116	7542632	None	12883	1684	132630	No_or_no_constitutive_exon
GTTATTTGATGGATAATGGTCTTTTCTCAACAATATGTGTCATGGGGCAGTC	7600565	7600634	7600684	7600632	-1	3	LPERR03G10320	7590224	7605815	None	12883	1684	132630	Yes
GCATGTTATAATGCAGCTTCATTGGGAACCGTGGTTTATGTGGGAAGCAGAT	7711949	7712013	7711899	7711951	1	3	LPERR03G10490	7708978	7718038	None	12883	1684	132630	No_or_no_constitutive_exon
TTTTGAGTTGTGGCTGATGGAGAGTTGGGTGTATGGTGGTGCGGGGGCAGCG	7906799	7906945	7906995	7906943	-1	3	LPERR03G10740	7904270	7907544	None	12883	1684	132630	Yes
TCTCTTCTGATGACGGCCCAGTAAGACTGTTTGTGTTTGTTGGGGAGCAGAC	7950914	7951880	7951930	7951878	-1	3	LPERR03G10810	7950676	7952928	4332400	12883	1684	132630	No_or_no_constitutive_exon
TTTGTGATTGAGAAACTGTGTCTAACGGGACGAGTTGGGTGACGTGGCAGGT	7950676	7950807	7950857	7950805	-1	3	LPERR03G10810	7950676	7952928	4332400	12883	1684	132630	No_or_no_constitutive_exon
GGGCGCTTTACCATCCCTGGAACTTCTACCTCGTCGGGGTCGCCGGGGAGGG	8173222	8173448	8173498	8173446	-1	3	LPERR03G10990	8169731	8173737	None	12883	1684	132630	No_or_no_constitutive_exon
GTTTTTCCCTTAAACAGTTTGCTGAGTTATTTTGTGTTTAATGGGTGCAGGA	8222642	8222711	8222761	8222709	-1	3	LPERR03G11070	8220213	8224078	None	12883	1684	132630	No_or_no_constitutive_exon
TTTCCTTGTACATATTTAGCGCATGATAACTGTGTTTTCAAGGGTTGTAGAT	8220213	8220248	8220298	8220246	-1	3	LPERR03G11070	8220213	8224078	None	12883	1684	132630	No_or_no_constitutive_exon
GTTTTTTTTGTTCTCACCTTCTTCTTCTTCTTCTCCGGTGTGGGGGGAAGGT	8240985	8241338	8240935	8240987	1	3	LPERR03G11110	8240408	8250911	None	12883	1684	132630	No_or_no_constitutive_exon
TTGTGTTTTTTTTCTCTTTGCAATTGCGCTTTGGGGATCTAGGGTTTGAGGA	8261699	8261799	8261649	8261701	1	3	LPERR03G11140	8252630	8264394	None	12883	1684	132630	No_or_no_constitutive_exon
TAGACTGAATCTGGTTGCTGGTTGGTTTGGTTGGTTGGTTGCGGGTACAGGT	8275903	8276027	8276077	8276025	-1	3	LPERR03G11170	8272402	8276329	None	12883	1684	132630	No_or_no_constitutive_exon
GTGGCTGATTGGGTTGTGATCGATCGGATTCGGATGATTTGGGGATGCAGGG	8355551	8356376	8355501	8355553	1	3	LPERR03G11300	8354996	8363509	None	12883	1684	132630	No_or_no_constitutive_exon
TCAATTACAACCCTCTTTCAGCAAAGCATATGGATTTCCTGGGAGTTCAGGT	8496396	8496465	8496346	8496398	1	3	LPERR03G11510	8492862	8500500	None	12883	1684	132630	No_or_no_constitutive_exon
TAACTATGGCAAGTAATTGCTCTTGATTAATTTCGGGGCCAGCTGAGCAGAT	8807939	8808039	8808089	8808037	-1	3	LPERR03G11910	8805454	8813166	None	12883	1684	132630	Yes
AAGCAGGAAAAGTCTAACGAAAACTGATGTGTGTGGGGAAAAAACTGCAGGT	8856281	8856462	8856231	8856283	1	3	LPERR03G11960	8854243	8859469	None	12883	1684	132630	No_or_no_constitutive_exon
ATCTGGATTCTAGACGGATGGGTTTTGACATGGGAGATTTGGGCATGCAGTT	8905399	8905525	8905575	8905523	-1	3	LPERR03G12010	8903027	8906029	None	12883	1684	132630	No_or_no_constitutive_exon
CCAATCTCTTCCTCGACCTCGTGTCAAACACAACACCGCGGGAAGCGGAGGC	9179789	9180398	9180448	9180396	-1	3	LPERR03G12450	9179789	9184821	None	12883	1684	132630	No_or_no_constitutive_exon
TTCAGATTTCGCACCCATCAGTTTTGATTTTTGTAATGGGGAATTAACAGCC	9275898	9276554	9275848	9275900	1	3	LPERR03G12580	9268772	9276554	None	12883	1684	132630	Yes
TGGAGCCTGTGATTTTGACGCGCCTTTTTTTTGCCTTTCTGGGCGCACAGGG	9299156	9299402	9299452	9299400	-1	3	LPERR03G12610	9293561	9300251	None	12883	1684	132630	No_or_no_constitutive_exon
GAGGAATTTATGAACTTGCTAACATATATTCTTTTCTTGTGGGCATGCAGCG	9975330	9975445	9975495	9975443	-1	3	LPERR03G13420	9972249	9978304	None	12883	1684	132630	Yes
GTGAAGTTGATCTGAAATATGTCCGTGACGGCATCACATTGGGCATGCAGGT	10029993	10031255	10029943	10029995	1	3	LPERR03G13480	10028927	10031255	4332664	12883	1684	132630	No_or_no_constitutive_exon
TATTGTTGGCATCAGAGCCATTCTCAATGTGAATTTTATGGAGGGTGCAGGT	10499902	10500364	10500414	10500362	-1	3	LPERR03G14020	10498389	10501625	4332724	12883	1684	132630	No_or_no_constitutive_exon
GCGTGCGTGCGTGCGCGTGAGTGTGATCGGTTTGTGGTTTGGGCATGCAGGG	10543005	10543133	10542955	10543007	1	3	LPERR03G14070	10542573	10547100	None	12883	1684	132630	No_or_no_constitutive_exon
ACTCCTACTACACCAACCCGCTCATATTTGACCACGGGTTGGGTTGGCAGTA	10680929	10681008	10680879	10680931	1	3	LPERR03G14280	10680809	10684587	None	12883	1684	132630	No_or_no_constitutive_exon
CTCCTCTTTTCGTTTGTTTACCAGTTTGAGTCGGAATTGGTGACGGGTAGGG	10846381	10846503	10846331	10846383	1	3	LPERR03G14500	10846089	10851802	None	12883	1684	132630	Yes
TTAGGGATTAACGGAGCCTGATGGTTTTTTGGTTTGATTGGGGGGCGCAGGG	11035676	11035906	11035626	11035678	1	3	LPERR03G14660	11035111	11046368	None	12883	1684	132630	No_or_no_constitutive_exon
CGCGTGACGTTCCGGCCAGACGCCGCCGTGCAGATGGTGTGCGGGGGAAGGG	11078108	11078427	11078477	11078425	-1	3	LPERR03G14720	11078108	11079011	None	12883	1684	132630	No_or_no_constitutive_exon
CGTCTGTTTCGGCTCTGATCTGCGGTTTGTTGTTTGGTGGTGGTGGGCAGGC	11167791	11167993	11168043	11167991	-1	3	LPERR03G14880	11156875	11168292	None	12883	1684	132630	No_or_no_constitutive_exon
CTTTTCGGGTTCTTTGAGGCGAGAGCTCTTTCTCTATGGGGCGCGAGCAGAT	11371916	11372004	11372054	11372002	-1	3	LPERR03G15070	11369866	11372189	4332833	12883	1684	132630	No_or_no_constitutive_exon
GAGGTTGTGCGGTGAAATCGGGTTATTTTTGTTGTGAACAGATTGGGCAGGT	11371490	11371559	11371609	11371557	-1	3	LPERR03G15070	11369866	11372189	4332833	12883	1684	132630	No_or_no_constitutive_exon
CGCCGGCGACGGGGCCGCACGCCGGCCGGTCGCGCGGGGCGCGGCGGCAGGG	11708546	11708611	11708496	11708548	1	3	LPERR03G15530	11701757	11712309	None	12883	1684	132630	Yes
CATTTGAATATGATTTTTTCTATGCTCTAATAATTTTATCTGGGAAACAGAC	11709228	11709393	11709178	11709230	1	3	LPERR03G15530	11701757	11712309	None	12883	1684	132630	Yes
TAAGTTTTTGACATGGTTGTTCTATACCTTACGAAGTGCATGGGTTGAAGGT	11710452	11710522	11710402	11710454	1	3	LPERR03G15530	11701757	11712309	None	12883	1684	132630	Yes
ATGTCTTCATGTTCTGATGTTAACATCGCTAATACTCTTTGGGTGGACAGGT	11711197	11711651	11711147	11711199	1	3	LPERR03G15530	11701757	11712309	None	12883	1684	132630	No_or_no_constitutive_exon
CTCTATTAAGTAGTAAATATATGTTCTAATCATACTAGTTTGGGATGCAGGA	11738202	11738324	11738374	11738322	-1	3	LPERR03G15550	11737645	11741257	None	12883	1684	132630	No_or_no_constitutive_exon
TTCGATTTCTGCTGATTTTTTTTTTAATTTGGGTCTGGTGATGGGCGTAGAG	11866406	11866505	11866555	11866503	-1	3	LPERR03G15670	11860589	11866825	None	12883	1684	132630	No_or_no_constitutive_exon
TTACTACTGCTCTAATGGACCTCCATGTTATTCGTACTTCGGGCATGCAGGC	11871545	11871664	11871495	11871547	1	3	LPERR03G15680	11869555	11872253	None	12883	1684	132630	No_or_no_constitutive_exon
GGTGTCTAGGTTTTGGGGGTTGTGTTTGACTATGCTTGTGGCGTGGGCAGAA	11913987	11914141	11914191	11914139	-1	3	LPERR03G15740	11911921	11914629	None	12883	1684	132630	No_or_no_constitutive_exon
CATAGCATTATAGACTTACAGTGCACTAATATTACCATGGGATGGCACAGGT	11989310	11989376	11989426	11989374	-1	3	LPERR03G15840	11980231	12001392	None	12883	1684	132630	Yes
TTTAGTGAAGTTGTTTGCTCTCATTCTGTTGTTGAATTGGGGGTGATTAGGA	12737062	12737125	12737012	12737064	1	3	LPERR03G16750	12736805	12743387	None	12883	1684	132630	No_or_no_constitutive_exon
GTGTTTCAGGAGACCTAGACGATGGGAGAGCTATCCTGTCTTGGGAGCAGCG	12884685	12885201	12885251	12885199	-1	3	LPERR03G16860	12873802	12893341	None	12883	1684	132630	No_or_no_constitutive_exon
ATGTAGTTGTAGGGTTCTGAAACCGGTTTTGTTTCTTGGGGAGATTGCAGGT	12966887	12966988	12966837	12966889	1	3	LPERR03G16930	12964243	12973657	None	12883	1684	132630	No_or_no_constitutive_exon
CGATCGATCGATCTCGGCTGATTCTGTTTGCTTGGGGTTGGGGGACGCAGCC	13054031	13054105	13053981	13054033	1	3	LPERR03G17020	13053739	13056275	None	12883	1684	132630	No_or_no_constitutive_exon
ATGACAAGGTTTGATCTGATAGTCAATTTGTTGTGTGCGTTGGGTGGTAGAC	13115997	13116293	13116343	13116291	-1	3	LPERR03G17090	13115083	13117046	None	12883	1684	132630	No_or_no_constitutive_exon
GTGTGACGCCACGCCCATCATGACGTGTGTGTTTGGGTTGGGGTGTGCAGGA	13136590	13136650	13136700	13136648	-1	3	LPERR03G17100	13136590	13138004	None	12883	1684	132630	No_or_no_constitutive_exon
TTCGGGGATGGATCGGCTACTCATCTTCTTTGTTTTGATCGGGGTGACAGGA	13204119	13204502	13204069	13204121	1	3	LPERR03G17190	13203021	13225736	None	12883	1684	132630	No_or_no_constitutive_exon
CATGCAGATGTATTTGTTGACTTATTTTGATAAAGCTGCCACGGGTGCAGGT	13450270	13450947	13450220	13450272	1	3	LPERR03G17420	13443238	13453382	None	12883	1684	132630	No_or_no_constitutive_exon
AGACGGGGGTCACCTCTCCCCCTACTCCCTTCTCCCGGGGAAAAAGCTAGGG	13539206	13539411	13539461	13539409	-1	3	LPERR03G17530	13538868	13539595	None	12883	1684	132630	No_or_no_constitutive_exon
GGGAAGCCGGACGTCGTCGCCGCCTCGATCCCGGTGGGCCATGAAGAAAGGC	13538868	13538993	13539043	13538991	-1	3	LPERR03G17530	13538868	13539595	None	12883	1684	132630	No_or_no_constitutive_exon
GCATGATCACATGATTGATGATGCATATAATTTTTTCATGGGGAAAATAGGT	13926036	13926466	13925986	13926038	1	3	LPERR03G17900	13902338	13926466	None	12883	1684	132630	No_or_no_constitutive_exon
CATGCGAGAGGAAGAGAATCCGTGAAGGATATTTTGGTTGGGAGAAGTAGGA	14614344	14614850	14614294	14614346	1	3	LPERR03G18540	14613877	14617555	None	12883	1684	132630	No_or_no_constitutive_exon
CCATTGCCCGCTCCTTATTCATGTTTTCGTTTTGCTTTTGTGGGATGCAGGG	15351667	15351726	15351776	15351724	-1	3	LPERR03G19130	15351667	15362289	None	12883	1684	132630	No_or_no_constitutive_exon
TTGTTGTGCCATACCAACCATTTTTTTGTGATGCAACGATGGGCTATGAGAT	15845666	15846028	15845616	15845668	1	3	LPERR03G19530	15845516	15846028	None	12883	1684	132630	No_or_no_constitutive_exon
CTTGACGAGCTCCTGCTGGGCTAGCTGCGCTTTGTACGAGGGACCAGCAGTG	16325492	16325555	16325442	16325494	1	3	LPERR03G19930	16323163	16331061	None	12883	1684	132630	No_or_no_constitutive_exon
CCGTGATCTTTGAAAGTTAACGCTTCAGTTGTAACTAATGTGGGGTGCAGCG	16370988	16371346	16371396	16371344	-1	3	LPERR03G19950	16370278	16375909	None	12883	1684	132630	No_or_no_constitutive_exon
TTTTTGGAAATTTTTGTTTCACTAACATTGGTTTTAAATTGGGTGGCCAGCT	16473615	16473870	16473920	16473868	-1	3	LPERR03G20020	16473615	16481439	4333296	12883	1684	132630	No_or_no_constitutive_exon
CGAGGATGGATGGTGAATGAATAATGGTATGTACGTGTATGTGGGTGCAGGA	16499141	16499613	16499663	16499611	-1	3	LPERR03G20030	16495267	16500148	4333298	12883	1684	132630	No_or_no_constitutive_exon
CCGTGAAATAGGGCACATATATTATGACATGTACTGGGATGAGAAACCAGGC	16917399	16917476	16917526	16917474	-1	3	LPERR03G20330	16917399	16923265	None	12883	1684	132630	No_or_no_constitutive_exon
ACAATACATTTTCTTAGGTTAACATAGAGTCCTGTGACTGGGAAATGCAGAT	16982472	16982602	16982652	16982600	-1	3	LPERR03G20400	16980127	16985533	4333349	12883	1684	132630	Yes
TGATAGATGCAATGGAATCAATGACCCTAATATTTCTTTTGGGTAAAAAGGT	17474841	17474898	17474791	17474843	1	3	LPERR03G20740	17471265	17475512	None	12883	1684	132630	No_or_no_constitutive_exon
TCACATCAATTACCACCATCTGGTGCAAAGGGTAAACAGGGAGGAAAAAGAT	18224417	18224648	18224698	18224646	-1	3	LPERR03G21220	18223725	18227372	None	12883	1684	132630	Yes
GCCAAATAGCTGATTGAGCTGTGTTCTTGCAATTTGTGGGGGATGTGTAGGT	18332746	18332823	18332696	18332748	1	3	LPERR03G21330	18331798	18334266	None	12883	1684	132630	No_or_no_constitutive_exon
ATCTTTTTACACTATTCTCATCGTGTCATGACTCTTTTCTGGGTTGGCAGTC	18575397	18575490	18575540	18575488	-1	3	LPERR03G21510	18574568	18576432	4333435	12883	1684	132630	No_or_no_constitutive_exon
AGTTGTTTCTTCATTATTTTATTCTGATAGTTCTTGATATTTCAGGGAAGCT	18889333	18889364	18889283	18889335	1	3	LPERR03G21770	18883763	18908006	None	12883	1684	132630	No_or_no_constitutive_exon
TACCAATGCTGATTTCTGACACGTTTGGCGGCGATGGAATTGGGTGGCAGAT	19658281	19658572	19658231	19658283	1	3	LPERR03G22450	19655516	19661799	None	12883	1684	132630	Yes
GACGGTGGAAGCCGGCGGTGTGTGCCCGTGGTGATCGACTGGGCGGTGAGGG	19837059	19837179	19837229	19837177	-1	3	LPERR03G22620	19834067	19837873	None	12883	1684	132630	No_or_no_constitutive_exon
TGGGTGTATTGTTGGGAGATTGACTAGGGTTTGGAGTGTGGTGGGTGCAGGT	20116212	20116273	20116162	20116214	1	3	LPERR03G22910	20115715	20126541	None	12883	1684	132630	Yes
TGAATCTCTGGATTGATTTTGCTTTTGCTTTTTGTTCTTGTGGGGACAAGGC	20261115	20261184	20261065	20261117	1	3	LPERR03G23000	20260077	20266962	None	12883	1684	132630	No_or_no_constitutive_exon
GGGGATCGATCCATGGATGGATGGATGCATTGTAATGTGTAGGGTTCAAGAG	20532744	20533542	20533592	20533540	-1	3	LPERR03G23320	20532744	20533758	None	12883	1684	132630	No_or_no_constitutive_exon
TGTCTCGATTAGTTGATGGGACTCGGTGTCTTGCTTTTGTGTGGGTGCAGAT	20660048	20660117	20660167	20660115	-1	3	LPERR03G23460	20657888	20660491	None	12883	1684	132630	No_or_no_constitutive_exon
TGGCTTTTTGGTTGATTAATTGAGGCATGTGGGTTTGATTGGGTGTGCAGAT	21010048	21011320	21009998	21010050	1	3	LPERR03G23940	21009619	21012557	None	12883	1684	132630	No_or_no_constitutive_exon
CTCGCTAAATTAGTCTAAACCAGTAATTTTATTTTGGGACATGAACACAGGA	21275734	21276033	21276083	21276031	-1	3	LPERR03G24160	21273235	21281559	None	12883	1684	132630	No_or_no_constitutive_exon
CGGCTTCGAGTGATCGTTCGTCCGTCCGTCGCCATGGCGAGTGGGCGGAGGC	21460668	21460751	21460618	21460670	1	3	LPERR03G24400	21451555	21472061	None	12883	1684	132630	No_or_no_constitutive_exon
TAACCCACGGCGCTTGTCGATCGCCGCGCGTCGATTTGGGGGGCGAGCAGCT	21488111	21488494	21488544	21488492	-1	3	LPERR03G24420	21487348	21489068	None	12883	1684	132630	No_or_no_constitutive_exon
TTGCCTTCAGACCGTCATCATCTCTGGTATACTTTTGTGGGGGAGAAAAGGA	21538150	21538330	21538100	21538152	1	3	LPERR03G24450	21519038	21541340	None	12883	1684	132630	Yes
GCTCTCGAAAGTGGTCTGATTCGTCAATCTATGGGGGATGATGGGCGCAGGA	21722193	21722257	21722143	21722195	1	3	LPERR03G24680	21721586	21724162	None	12883	1684	132630	No_or_no_constitutive_exon
AGGCTCCCCTTGGTTGTCTACGTCCACGGCGGCGGCTTCTGCACGGGGAGCG	22127093	22128083	22127043	22127095	1	3	LPERR03G25050	22126797	22128083	None	12883	1684	132630	No_or_no_constitutive_exon
ATTTTAGATCTGACACATTGACATATACTGAAAAAACTGGGTGAATGTAGGC	22556767	22556851	22556901	22556849	-1	3	LPERR03G25720	22555433	22558891	None	12883	1684	132630	No_or_no_constitutive_exon
ATGATGGAATGTTTTGGATTAGGGAATGATCTGATGGGTTGTGTGAGCAGGT	22825170	22825293	22825120	22825172	1	3	LPERR03G25980	22824292	22827505	None	12883	1684	132630	No_or_no_constitutive_exon
TCGTGCTCATCGATCGCGGGTGTTTTTTTTTTTGTCCTTTTTGGGAACAGGG	22961932	22962104	22961882	22961934	1	3	LPERR03G26150	22961267	22963859	None	12883	1684	132630	No_or_no_constitutive_exon
AATCGACAATTTCACCAGCCATATATAATTTTTGGTTACTTGATGGGTAGGT	23166276	23166456	23166226	23166278	1	3	LPERR03G26450	23163472	23171285	None	12883	1684	132630	No_or_no_constitutive_exon
GCAGCTAGCGATTCGGCGTCTGAATATTTTGTGCATATGCATGGGCGCAGGG	23178095	23178269	23178319	23178267	-1	3	LPERR03G26470	23178095	23178714	None	12883	1684	132630	No_or_no_constitutive_exon
CAGTTTTTTCTTGCAAATGTTCCAAAGGAGTGTTGTGCATTGTAGGGAAGGT	23347653	23347748	23347798	23347746	-1	3	LPERR03G26680	23346716	23349696	None	12883	1684	132630	No_or_no_constitutive_exon
GTGATCCAGTATTTGTTTGCTGACATGACTGGATCAATGGGGAAATGCAGGT	23471174	23471389	23471124	23471176	1	3	LPERR03G26840	23467010	23473162	None	12883	1684	132630	No_or_no_constitutive_exon
TGTGTAACGGCAAAGAGTGGTGTGAGATTATTTGAGTGAGGGGACTGCAGGA	23478328	23478369	23478278	23478330	1	3	LPERR03G26850	23476739	23478917	None	12883	1684	132630	Yes
TCGACCCCAACAACGCGCGCTTCAGCTTGAAGATGGATTGGGAGGTTCAGGT	23547803	23547887	23547937	23547885	-1	3	LPERR03G26890	23534747	23554940	None	12883	1684	132630	No_or_no_constitutive_exon
AGCCTCCGTCTCTTCTCCAAGAATCATTTCAAGCCTCTCAGGGGTACCAGCA	24027399	24027847	24027897	24027845	-1	3	LPERR03G27450	24025308	24031364	4333985	12883	1684	132630	No_or_no_constitutive_exon
TACGTTGATACGCATCATTCAGGTATGTTAGTGTGGAGACCAGGGGTGAGCT	24100936	24101056	24100886	24100938	1	3	LPERR03G27560	24100436	24108169	None	12883	1684	132630	No_or_no_constitutive_exon
CAAAGCTTTCTCATGGCATTCGATGATCCTGGACCATATGGACGGGGCAGGT	24135789	24136518	24135739	24135791	1	3	LPERR03G27580	24133598	24136518	None	12883	1684	132630	No_or_no_constitutive_exon
AGCGGATTGGGATTACGAGGTGACCTGATTCGGAGGTTTTGTGGGTGCAGAC	24287471	24287603	24287421	24287473	1	3	LPERR03G27780	24286999	24292555	None	12883	1684	132630	No_or_no_constitutive_exon
CCTTGACGCCAACCGGAAGGACGACGCACGGCAGGTGCGGGATTAGGAAGGT	24292137	24292302	24292352	24292300	-1	3	LPERR03G27790	24292137	24292816	None	12883	1684	132630	No_or_no_constitutive_exon
CATCTTCTACCTTATAATCCATGTTGATATGCTCTTTTTTATGGGTGCAGCA	24518969	24519182	24518919	24518971	1	3	LPERR03G28120	24514663	24520454	None	12883	1684	132630	Yes
ATTAACTTGTTGTTTGACATGTGAGATGCAATGGATTCATGAATGGGCAGGG	24852409	24852948	24852359	24852411	1	3	LPERR03G28440	24848517	24852948	None	12883	1684	132630	No_or_no_constitutive_exon
TTGTTCTTGTTCTGCTTGAGTGGGGAGTGAATTTTTATCCTGGGGTGCAGGG	24873802	24873935	24873752	24873804	1	3	LPERR03G28470	24873452	24876745	None	12883	1684	132630	No_or_no_constitutive_exon
ATTTGTTTTTATATAGTCTGAAGTAGTTGTTCTTTCTACTCAGGGAAGAGGA	25168457	25168482	25168407	25168459	1	3	LPERR03G28930	25166137	25170066	9267055	12883	1684	132630	No_or_no_constitutive_exon
TGTTGCAAGTTACTTTTGTCCTGGAACCTTCATGATCTTGTAATGGGCAGGA	25272082	25272268	25272032	25272084	1	3	LPERR03G29080	25270140	25273153	None	12883	1684	132630	Yes
AAAAAAGAAAGCAAACATGACATTAGGCCCAGTTTATCCTGGGAAGGTAGTA	25324916	25325251	25324866	25324918	1	3	LPERR03G29160	25320779	25339286	None	12883	1684	132630	No_or_no_constitutive_exon
AGCTAGGAGTGCCTCGTCACTCACTCACTCGCCTATGTTCTGGGTGGCAGTG	25325646	25325744	25325596	25325648	1	3	LPERR03G29160	25320779	25339286	None	12883	1684	132630	No_or_no_constitutive_exon
TCTCGTTGCCCTGTAATCCAACTCTCAATTTTCGCTGCTAGGGTGTGCAGGA	25429960	25430149	25429910	25429962	1	3	LPERR03G29290	25429658	25432940	None	12883	1684	132630	No_or_no_constitutive_exon
TTGGATCCGGACATCCCTCCGCGCGCTTGCTTAGGGTTCCGATTGGGGAGGC	25568696	25569639	25569689	25569637	-1	3	LPERR03G29520	25567121	25570047	None	12883	1684	132630	No_or_no_constitutive_exon
CACGGAAGCCCACGAAATTTCCCCTTTTTTTGGGCCGCGGCGGGGGGCAGAT	25707915	25708245	25708295	25708243	-1	3	LPERR03G29670	25705478	25714809	None	12883	1684	132630	No_or_no_constitutive_exon
CCTTCCATCCCCTTCGCCGCCGCCGATCGGAAGAATCCTTTGGGTCGGAGAT	25990138	25990231	25990088	25990140	1	3	LPERR03G30140	25990013	25994207	None	12883	1684	132630	No_or_no_constitutive_exon
TCGACGAGGTCGTCCCGCCGCCGCCGCCGCCGGCGTCGGCGGGGCAGCAGGA	26231379	26231450	26231329	26231381	1	3	LPERR03G30450	26231195	26238963	None	12883	1684	132630	No_or_no_constitutive_exon
TTCTGAATTCTTAGAAATGTCTTTTCGTTTTCTTTTTGGGGAGAAAACAGAA	26334340	26335496	26334290	26334342	1	3	LPERR03G30650	26331514	26335496	None	12883	1684	132630	No_or_no_constitutive_exon
TGCTCGATTGGACAGGAAGGGGTTGATTCCTTGGTGTTGGGATTGAGCAGTT	26419927	26420070	26420120	26420068	-1	3	LPERR03G30760	26417413	26420491	None	12883	1684	132630	Yes
GACGACAACCTCATCGTCTTCGTCTACAATTTCCCACAAGATGTGGGCAGTG	26429972	26430100	26429922	26429974	1	3	LPERR03G30780	26429240	26430100	None	12883	1684	132630	No_or_no_constitutive_exon
TTTGCTATCATGCCAATACGCACTAAATTCTCCATATTCTGGGTATGCAGGT	26469449	26469566	26469399	26469451	1	3	LPERR03G30860	26468433	26472056	None	12883	1684	132630	Yes
GATGCCTATGGTTTATGGATCTCTTGATGAAATTGGCCGTTTGGGAGCAGGT	26582497	26582597	26582447	26582499	1	3	LPERR03G31020	26581807	26596217	None	12883	1684	132630	Yes
ATTTGTACCTTTAGACTCAAAGTGATAAATTTGCTATTGGGAATGATCAGGC	26603379	26603527	26603577	26603525	-1	3	LPERR03G31050	26603379	26609708	None	12883	1684	132630	Yes
GGATGGGTATTTCGGCGAGGTGGCTCAAGTCGTTGGTTGGGCTGAGGAAGGT	26606323	26606380	26606430	26606378	-1	3	LPERR03G31050	26603379	26609708	None	12883	1684	132630	No_or_no_constitutive_exon
CTCATTAATGGTGTCTCGATCTGAGTTTATTTGTTGCTGGGGGTGTGAAGGG	26832392	26832581	26832631	26832579	-1	3	LPERR03G31440	26831517	26832905	None	12883	1684	132630	No_or_no_constitutive_exon
GGTCGAGGACTTTGAGCTTGTCGAGCTTGCCGATCTCCGGCGGGATGCAGGA	26864785	26865009	26864735	26864787	1	3	LPERR03G31510	26864310	26866302	None	12883	1684	132630	Yes
TTTTTACCAATATGCCTCAAATCCCACGTTCATTTTTCTTGGGGGCGCAGGA	27086411	27086522	27086361	27086413	1	3	LPERR03G31760	27081931	27091918	None	12883	1684	132630	No_or_no_constitutive_exon
GGGACTTGGGATGTGATGGTTGTGTCTGATTCGGTTTGGGGTGGATGCAGCC	27730140	27730273	27730323	27730271	-1	3	LPERR03G32630	27724433	27733577	None	12883	1684	132630	No_or_no_constitutive_exon
AAACAAACGTCGCAATGCGACGCTGGCTGCTGCCGGAGGGGAATGAAAAGGG	27749424	27749620	27749670	27749618	-1	3	LPERR03G32670	27748504	27749867	None	12883	1684	132630	No_or_no_constitutive_exon
ACTCTCTCACTCTCGCTCTCGTTTGGATTGGGGTTGGGTGGTGGATGCAGGA	28252143	28252320	28252370	28252318	-1	3	LPERR03G33460	28249551	28252874	None	12883	1684	132630	No_or_no_constitutive_exon
ATTATGCCTTGCACGTACGGGGGTAGCCTTTTTGGCAGAGGAGAGGGTAGGC	28289965	28290217	28290267	28290215	-1	3	LPERR03G33540	28289965	28305002	None	12883	1684	132630	No_or_no_constitutive_exon
TGATGTAATGTTCGTGGTTCAATTTATGCCGTGGTTTCTTGGCTGGGCAGAT	28324107	28324160	28324210	28324158	-1	3	LPERR03G33560	28322503	28324570	None	12883	1684	132630	No_or_no_constitutive_exon
GAAATTCAATTCACAGGATGAAATGAAATAAATCTGAGATGGGATTGCAGGC	28339693	28339960	28340010	28339958	-1	3	LPERR03G33600	28339274	28342212	None	12883	1684	132630	No_or_no_constitutive_exon
CCTGCGGCTCCGCGCGTTCCGGTGCTGGGCTCTCCGGCGCGCGGTGGGAGGG	28397120	28397133	28397070	28397122	1	3	LPERR03G33720	28396892	28403719	None	12883	1684	132630	No_or_no_constitutive_exon
CTGGGCTCTCCGGCGCGCGGTGGGAGGGGGAGGCGGGCGGTGGGCGGCAGCG	28397144	28397401	28397094	28397146	1	3	LPERR03G33720	28396892	28403719	None	12883	1684	132630	No_or_no_constitutive_exon
GCGTTCCATTTTTATGTACTGACGAAATCAAATCGAATATTGGGAAGCAGGT	28457295	28457433	28457483	28457431	-1	3	LPERR03G33810	28451150	28458493	None	12883	1684	132630	No_or_no_constitutive_exon
ACGGAGATCGGCGCCGCGGTCTGATGCGTCGGAGTTGTTGCGGGTGAAAGGT	28453105	28453288	28453338	28453286	-1	3	LPERR03G33810	28451150	28458493	None	12883	1684	132630	No_or_no_constitutive_exon
TCAAATAGGTTGTATTATATATATCTCAGTAATTGTATTGGGCAATGCAGGT	28558709	28558946	28558659	28558711	1	3	LPERR03G33980	28557418	28567744	None	12883	1684	132630	Yes
GGATTTTGTAGCAGGGAGTGATTTAAGGCTTTAAGCCGGTGTGTGGGCAGGA	28593461	28593693	28593411	28593463	1	3	LPERR03G34020	28592693	28595865	None	12883	1684	132630	No_or_no_constitutive_exon
GGTGGCTGATTCCTCTGGGTGTGTTTGTGTGTGCGGTCGCAGGGACGAAGCT	28618259	28618401	28618451	28618399	-1	3	LPERR03G34050	28615099	28618719	None	12883	1684	132630	No_or_no_constitutive_exon
TGGGCCTACCAGTCAGTGTCCAGTCTCGGCCTTATATATACGGAGGGCAGCC	28630869	28631011	28631061	28631009	-1	3	LPERR03G34070	28628436	28633913	None	12883	1684	132630	No_or_no_constitutive_exon
CACAAATTTGTCATTACCAGCATCTGATGCTGTTTATTTTATTTGGGAAGAC	28689161	28689253	28689111	28689163	1	3	LPERR03G34200	28687070	28696105	None	12883	1684	132630	No_or_no_constitutive_exon
CAGAAACTTCCCAAATCATGAGATGAGAAAAGAAAGGTTTGGGGAAAAAGGG	28719304	28719447	28719497	28719445	-1	3	LPERR03G34260	28717115	28719475	None	12883	1684	132630	No_or_no_constitutive_exon
TATGCATTTCGTGATTTCTGGCGTGCTTCGGTGGGGATTTGGGGAGGCAGTG	28769267	28769357	28769407	28769355	-1	3	LPERR03G34340	28767595	28769702	None	12883	1684	132630	No_or_no_constitutive_exon
TCATCAAAGGGTTTAATTGGGGGAAATTTGTGCGTGTTTTGGGAACGCAGTG	28771504	28771625	28771454	28771506	1	3	LPERR03G34350	28771043	28781381	None	12883	1684	132630	Yes
ATTATGCAGATGCGACTGCTGAATAATTTGGGATTTGGGGATGAATTAAGCG	28789003	28789101	28788953	28789005	1	3	LPERR03G34380	28788674	28789549	None	12883	1684	132630	No_or_no_constitutive_exon
GTTTGATCAATTGATTGTACTAGGTGGGGAATGAGCTGGGGGCAGGGAAGCC	28817340	28817859	28817290	28817342	1	3	LPERR03G34430	28814861	28817859	None	12883	1684	132630	No_or_no_constitutive_exon
GGGTTCTTGCATGATAGTAATTGGATTTTTTTGAGGGGGTGAATATACAGGT	28878988	28879129	28879179	28879127	-1	3	LPERR03G34550	28877608	28881670	None	12883	1684	132630	No_or_no_constitutive_exon
GATGCTCATAGCCGTGCGCGCCGCCGTTTTTGTGTTTTTCGATGGGGCAGGG	28887684	28887916	28887966	28887914	-1	3	LPERR03G34560	28883869	28888247	None	12883	1684	132630	No_or_no_constitutive_exon
TTTGTTCAAAAACATGAACTTATGTTTTCCCTTCTTTTCTATGGGTACAGTT	29017056	29017297	29017347	29017295	-1	3	LPERR03G34820	29017056	29017839	None	12883	1684	132630	No_or_no_constitutive_exon
CATAAACTAACTTATATTTTGAAACAGACGAAATACCATTTGACGGGTAGAG	29114952	29115265	29115315	29115263	-1	3	LPERR03G34950	29113903	29118875	None	12883	1684	132630	No_or_no_constitutive_exon
ATGAATGACTTAAATTTATTTATGGATGGTGATATGATGGATGGGTGCAGGT	29505082	29505232	29505032	29505084	1	3	LPERR03G35690	29504178	29507893	None	12883	1684	132630	Yes
CCTAGCTGTGTGTGTGTGAATTGATTGATTGATCCATGGGATGGGACAAGGC	29508434	29508646	29508384	29508436	1	3	LPERR03G35700	29507994	29510097	None	12883	1684	132630	No_or_no_constitutive_exon
ATACTCACCACAGCAGACTCATCTGAATTTTCCATCTTGGGAGTAAACAGGC	101735	102233	101685	101737	1	4	LPERR04G00120	95379	104804	None	12883	1684	132630	No_or_no_constitutive_exon
GTTCTCTATTTGGTTTCTGGATTTTTGTTTGGGTTTTGACTGGGGTGCAGAA	180623	180836	180573	180625	1	4	LPERR04G00220	174671	180975	None	12883	1684	132630	No_or_no_constitutive_exon
TTCTATATTATATGAGGATTAATATATTTGGTATATTCATATGTGGGCAGAC	733581	733752	733802	733750	-1	4	LPERR04G00790	725580	737520	None	12883	1684	132630	Yes
TTTGCTTTGGCTAATTGGCTTGTTGTTGGATCTGATGGGTGGTTGAGCAGAT	844406	844589	844639	844587	-1	4	LPERR04G00870	842188	844975	None	12883	1684	132630	No_or_no_constitutive_exon
TAATAATCTTTCGAACTCCTTGACAAACACATGTGTTAGCAGGGACGGAGAT	1047628	1049902	1049952	1049900	-1	4	LPERR04G01010	1047628	1072062	None	12883	1684	132630	No_or_no_constitutive_exon
CACACCGGCTCGGAACTGGGGGTATGCCGGGAAGGATAACAAATGGGTAGAA	1531992	1532136	1532186	1532134	-1	4	LPERR04G01300	1531506	1532297	None	12883	1684	132630	No_or_no_constitutive_exon
AACGGTCGACCAAAGCGGTCATCATGCACTCCCATAGGGGATTGGACAAGTA	1532458	1532556	1532606	1532554	-1	4	LPERR04G01310	1532458	1532713	None	12883	1684	132630	No_or_no_constitutive_exon
AATTAATTCATCTTTGGAGACTTGTGCGGATTTAATTTTGGGACATATAGTG	1585137	1585181	1585087	1585139	1	4	LPERR04G01350	1577490	1597485	None	12883	1684	132630	No_or_no_constitutive_exon
TTACAACCACGCCATCATCGGCTGGCTCGCGGCCGCTGACGAGTTGGGAGTC	1623895	1623986	1624036	1623984	-1	4	LPERR04G01440	1623895	1635611	None	12883	1684	132630	No_or_no_constitutive_exon
CCGTTTTATCGATGAGATCAATTTGGTTGCTGCATATGAGTGGTGGGAAGGA	2284521	2284680	2284471	2284523	1	4	LPERR04G01980	2270532	2288692	None	12883	1684	132630	Yes
GATATTATCACTAGTGTTTATGTTTAATTTCCCATTGAACGACCGGGCAGGT	2564461	2564796	2564411	2564463	1	4	LPERR04G02160	2563846	2566074	None	12883	1684	132630	No_or_no_constitutive_exon
GCGGGTTCGTCGTCGGCGTGACGTGGAACCACGTCATCGCCGACGGGAAGGG	3133178	3133988	3133128	3133180	1	4	LPERR04G02500	3132460	3134363	None	12883	1684	132630	No_or_no_constitutive_exon
GCCGGCGTCGCTGTCTCTCTCCTTCGCCTCCGTCGACGGCGGGCGACGAGTT	3437965	3438188	3438238	3438186	-1	4	LPERR04G02780	3437965	3444782	None	12883	1684	132630	No_or_no_constitutive_exon
TCATCTTGTACAGCCAATGGGCATGGTTTTACCTGGTGTTATTGGGAAAGTT	3587308	3587402	3587452	3587400	-1	4	LPERR04G02880	3579298	3608626	None	12883	1684	132630	Yes
TTGATATCTCTCCACTAATGCCATTTCTTACAAGTTTCTGGGAATAACAGGA	3802518	3802680	3802468	3802520	1	4	LPERR04G03010	3789917	3810384	None	12883	1684	132630	Yes
GCAAACAGTTAAATTGCAGATAACAGGGGCCTTTGATTTGGGCGTAGCAGTT	4059990	4060116	4059940	4059992	1	4	LPERR04G03160	4058403	4068267	None	12883	1684	132630	No_or_no_constitutive_exon
ACAACGCCACCAGACAAAGACTACAGATCGATCATGAGGGTAAGGGATAGGG	4415989	4416528	4416578	4416526	-1	4	LPERR04G03460	4415554	4423185	None	12883	1684	132630	No_or_no_constitutive_exon
CCATACTCACATGTGTTGCTGTGACATGGGATGGGATCATGGGAGATTAGAA	5275565	5276427	5276477	5276425	-1	4	LPERR04G03930	5274952	5280809	None	12883	1684	132630	No_or_no_constitutive_exon
ATGATACAATCGAGTTAATTGATTATTGGGGGATTTTTTTGTGGGTGCAGGT	5457150	5457276	5457326	5457274	-1	4	LPERR04G04100	5454087	5458148	None	12883	1684	132630	No_or_no_constitutive_exon
TCATAGTTTAGACTGATGAAAAATATCGTAGTATAGGGTTAGAATGGCAGTG	5840976	5840996	5840926	5840978	1	4	LPERR04G04470	5828030	5843159	None	12883	1684	132630	No_or_no_constitutive_exon
TTACACTAAGTTAATTGTTGTAACTTGTGATTGACTTGGACGGGTGATAGGG	6106894	6107134	6106844	6106896	1	4	LPERR04G04630	6102648	6107134	None	12883	1684	132630	No_or_no_constitutive_exon
TTTGCGCATATTCAACTGAACAATGACAAAATTTTACTCAGGGAGTCCAGGG	6428359	6429228	6428309	6428361	1	4	LPERR04G04940	6421975	6429228	None	12883	1684	132630	Yes
TAACCCCAAGTCCCAAACGGTAGCAAGGGAAAAATCCCCCAAGGGGAAAGGT	6621095	6621518	6621045	6621097	1	4	LPERR04G05060	6619570	6621518	None	12883	1684	132630	No_or_no_constitutive_exon
TTTTTTGAGAGAAATCATTGCTCTAAAGCTATTGGGAGGTTGGGGACTAGAC	6874844	6875097	6874794	6874846	1	4	LPERR04G05230	6874381	6878324	None	12883	1684	132630	No_or_no_constitutive_exon
GAGGAGATCCGCGGCGAGCCGGCGTAAGTGCGCGCGGCGTGTGAGGGCAGCC	6886954	6887033	6886904	6886956	1	4	LPERR04G05240	6886364	6888835	None	12883	1684	132630	No_or_no_constitutive_exon
CTTAATTCTTGGTGCGATTTTGGTTTGTTTTTGTTTTGGGTGTGGAGCAGGT	7112817	7112919	7112767	7112819	1	4	LPERR04G05410	7112557	7114576	None	12883	1684	132630	No_or_no_constitutive_exon
TTCTTCTAAAAGAAGCACTTATATTCTGCCTTGAAGGGAATGAAGATCAGAT	7190603	7190691	7190553	7190605	1	4	LPERR04G05460	7187539	7194264	None	12883	1684	132630	No_or_no_constitutive_exon
TGGGTTCCCCGTCACGCGGCTTCCCTCCTGCCTACGCCGCGTTCAGGGAGCG	7426439	7427654	7426389	7426441	1	4	LPERR04G05760	7414111	7427656	None	12883	1684	132630	No_or_no_constitutive_exon
CTCCTAAGATTTCATTGCGTTTGGTGTTGTAGATCTTCGGGAACACATAGAT	7660083	7660324	7660033	7660085	1	4	LPERR04G05930	7659751	7664570	None	12883	1684	132630	No_or_no_constitutive_exon
AACTTAAGCTCTCTACATCTTTGTGTGACAACAGCTTCTCCTTAGGGGAGAA	8350047	8350194	8350244	8350192	-1	4	LPERR04G06350	8350047	8351546	None	12883	1684	132630	No_or_no_constitutive_exon
CGTAGCAGGAGATTTCGTGACGGGTTCGGGGGTGTTTGTTGTGGGCGCAGGC	8542480	8542826	8542876	8542824	-1	4	LPERR04G06480	8538836	8543252	None	12883	1684	132630	No_or_no_constitutive_exon
GTTTTCTCCCTTGTCTCCTCAATCTTTCTCTTACTCTCTCCGGGGGCAAGCA	9220806	9220856	9220756	9220808	1	4	LPERR04G07280	9219477	9221747	None	12883	1684	132630	No_or_no_constitutive_exon
TATTTGACCAAATCTGACAAATTTCTGGTATCCTTTTTCCTGGGGTGCAGCG	10024265	10024526	10024215	10024267	1	4	LPERR04G08030	10021609	10027007	None	12883	1684	132630	No_or_no_constitutive_exon
GATTATATGCCGTCGCACAAAGAACAATCCAATTCTTTTGGGTGAAGCAGGT	10299049	10299123	10298999	10299051	1	4	LPERR04G08240	10297357	10304137	None	12883	1684	132630	No_or_no_constitutive_exon
TTCTTTAGAATGTGCAAGTGTCATATCACATGTTTTTTTAACGGGAGCAGGA	10447826	10447925	10447776	10447828	1	4	LPERR04G08450	10443568	10456621	None	12883	1684	132630	Yes
GTGGTTTCAAATGACCGGTTTTGTCTATTTTGGATGTATTGGGCTGGCAGTG	10476530	10477309	10476480	10476532	1	4	LPERR04G08490	10476144	10477309	None	12883	1684	132630	No_or_no_constitutive_exon
CGACGCCGTCGAGCGGGTGCTGCACGGCGGTGCGCACCATCGGGAAGCAGAG	10878420	10878551	10878370	10878422	1	4	LPERR04G08890	10878225	10881194	None	12883	1684	132630	No_or_no_constitutive_exon
GCTGTAGGGGACGCCCATCTTTGCCCTAGCTGGACGAGGGAGGCAGTGAGGA	10913477	10913818	10913868	10913816	-1	4	LPERR04G08950	10913477	10913948	None	12883	1684	132630	No_or_no_constitutive_exon
GAATCTCCGGTTTGTTGGATGTTGCCAAACCCATTATCTTGGGTTTGGAGAA	11038220	11038348	11038398	11038346	-1	4	LPERR04G09080	11037344	11039111	None	12883	1684	132630	No_or_no_constitutive_exon
CCCACAAATACACTTCTCCCTGGGATAAAGTTTGGATGGGACAAGATCAGTG	11110181	11112096	11110131	11110183	1	4	LPERR04G09140	11097868	11112096	None	12883	1684	132630	No_or_no_constitutive_exon
TTAATTATAACAATAGATATACTAAAACATTTTCAGGGTTCAGAATTAAGAC	11164717	11164814	11164864	11164812	-1	4	LPERR04G09220	11162851	11165592	None	12883	1684	132630	No_or_no_constitutive_exon
GGTGACACGGTGTCTGTGGCCGCAGAGCTCGCCGGAGCACGTTGGGAGAGGA	11168705	11168785	11168835	11168783	-1	4	LPERR04G09230	11168031	11176767	None	12883	1684	132630	No_or_no_constitutive_exon
TCACGTCGAGCGAGACCTTGATTTTTTTTTTGGGAATTTTGTGGGGGCAGGG	11313099	11313238	11313049	11313101	1	4	LPERR04G09400	11312872	11318745	None	12883	1684	132630	Yes
GCTTCCGCGATTGATTAATGGTGTGGTTCATGGTGTGCGGGTGTGAGCAGGA	11426969	11427151	11427201	11427149	-1	4	LPERR04G09440	11424126	11427617	None	12883	1684	132630	No_or_no_constitutive_exon
GCAAGATAAGAGAAGGGTTTCCTCATCTCATATATGTCTCTAGGGAGAAGAG	11481933	11481981	11482031	11481979	-1	4	LPERR04G09560	11479307	11492871	None	12883	1684	132630	No_or_no_constitutive_exon
GAGCGGAATTTGCTGGGGAATGGAGGGTGAAATTGTGGGTGTGGATGCAGGT	11528722	11528845	11528895	11528843	-1	4	LPERR04G09610	11526282	11529012	None	12883	1684	132630	No_or_no_constitutive_exon
GCCACTCACCGCCGTCGAGCGAGCCGCCGTCACCGACAGGGGGAGGGCAGGG	11571458	11571490	11571408	11571460	1	4	LPERR04G09660	11564864	11576910	None	12883	1684	132630	No_or_no_constitutive_exon
CCATGGCGACGCAGCGGAGGCAACTGCACGCGGCGGCGGCGGCGGGTGAGTG	11573123	11573519	11573073	11573125	1	4	LPERR04G09660	11564864	11576910	None	12883	1684	132630	No_or_no_constitutive_exon
GACCATCTGGGTGTCTGATCTCTTGATGGCACGCTGCATTTGGGGTATAGGT	11607679	11608051	11607629	11607681	1	4	LPERR04G09730	11604335	11609147	None	12883	1684	132630	No_or_no_constitutive_exon
TTGGGTTGGTTTGCTGCTGCTGATGATTTGGGGTTTATTTTTGGGGGCAGGA	11647679	11647785	11647835	11647783	-1	4	LPERR04G09770	11634677	11648215	None	12883	1684	132630	No_or_no_constitutive_exon
GTCTTGGTTATGATCCGAGCAATGTGAAGGCGTATTACCGGAGGGGTCAGGC	11806248	11806594	11806644	11806592	-1	4	LPERR04G10000	11806248	11806687	None	12883	1684	132630	No_or_no_constitutive_exon
GTTTTGGTTTGGTTGATCTCAGGGTGGAATAGGTTGGGTTGAGGAATTAGAT	11856817	11856893	11856943	11856891	-1	4	LPERR04G10040	11853550	11857290	None	12883	1684	132630	No_or_no_constitutive_exon
AGCACGGCGGCATTCTCCTGACGGCGACGGTGCGGTGCATGGACGGGCAGAA	12103546	12103862	12103912	12103860	-1	4	LPERR04G10380	12103546	12104412	None	12883	1684	132630	No_or_no_constitutive_exon
GCGGTGCCGGCGTGCCTCACTGACCACGCACGGGCGGGTGGCGTGGACAGAG	12125370	12126259	12126309	12126257	-1	4	LPERR04G10430	12115049	12128328	None	12883	1684	132630	Yes
GTAAGACGGTGTGTATCCTCACCATCCTGATCTCTTTTGGGGGATTTGAGAG	12132380	12133341	12133391	12133339	-1	4	LPERR04G10460	12131632	12139733	None	12883	1684	132630	Yes
GATTAATTGAGCGTGAATTGCTGAAAAAAAACATGGCGGTGGGTGTGCAGGG	12160221	12160439	12160489	12160437	-1	4	LPERR04G10500	12156381	12160662	None	12883	1684	132630	No_or_no_constitutive_exon
CGATGTTGTTTGACGCTGTGTGGTTGATGTTTTGGTTGCGGGCAACGCAGGC	12471698	12471922	12471648	12471700	1	4	LPERR04G10990	12471172	12475368	None	12883	1684	132630	Yes
CCAATTTCATTTTTATTTCTGCTTGGATAAGTTAATTTTTGGGGATGCAGGT	12654960	12655026	12654910	12654962	1	4	LPERR04G11310	12653762	12661039	None	12883	1684	132630	No_or_no_constitutive_exon
TCAGAGATGGAGTCTTTCCTGGAGAAGTTCTTCCCGGGGTTGCTAAAGAGGA	12763934	12764829	12764879	12764827	-1	4	LPERR04G11420	12763412	12768307	None	12883	1684	132630	No_or_no_constitutive_exon
GTGCGTTCCGTGCAGAGATCGCGTGCTGGATGTACACAGGGGAGCGGCAGGT	12900298	12900439	12900489	12900437	-1	4	LPERR04G11630	12894956	12900881	None	12883	1684	132630	No_or_no_constitutive_exon
TCACAGCATTACGGCCATGATTCCATTGGTGAGTTTGTTGGGCAGCGTAGCT	13040287	13040325	13040375	13040323	-1	4	LPERR04G11820	13038897	13041171	None	12883	1684	132630	No_or_no_constitutive_exon
TGAATTTTTGCTGATAATTTCGCTTGCGTTTTGGGTGGTTGGGGGTGCAGAC	13193508	13193693	13193743	13193691	-1	4	LPERR04G12060	13193508	13194031	None	12883	1684	132630	No_or_no_constitutive_exon
AACAAGAAAATGCACCTAAATAGCTAACTAATGTTTGTGTGGGTAAACAGGT	13300643	13300718	13300768	13300716	-1	4	LPERR04G12210	13299017	13302203	None	12883	1684	132630	No_or_no_constitutive_exon
AAGCAGCGATGAAGTGTTCTGGTATGATGGTTGATTTTTTATGGGTATAGGG	13762275	13762363	13762225	13762277	1	4	LPERR04G12890	13759100	13764680	None	12883	1684	132630	No_or_no_constitutive_exon
TTGCCGGGAGCGACACGTCGGCGGTGACGGTGGAATGGGCGATGACGGAGCT	13785412	13785973	13786023	13785971	-1	4	LPERR04G12940	13785412	13787019	None	12883	1684	132630	No_or_no_constitutive_exon
GCCCGTCGCGGGCCTATACGACGCGGCGAAGGCGCTGCTCACGTGGGCAGGC	13872250	13872313	13872363	13872311	-1	4	LPERR04G13140	13870495	13875085	None	12883	1684	132630	No_or_no_constitutive_exon
GTCGCGGGCCTATACGACGCGGCGAAGGCGCTGCTCACGTGGGCAGGCAGAG	13872250	13872309	13872359	13872307	-1	4	LPERR04G13140	13870495	13875085	None	12883	1684	132630	No_or_no_constitutive_exon
TGGAAAGGTTGGTAGGTAGTGGACAGGTGGAACGGGCGTGAGACGGGCAGCC	13969402	13969534	13969352	13969404	1	4	LPERR04G13260	13969326	13978726	None	12883	1684	132630	Yes
TAAGATTGATTGCATTTTTCTCACTTGGTCAGGTGTCTTGCTAAAGGGAGAC	13970769	13970967	13970719	13970771	1	4	LPERR04G13260	13969326	13978726	None	12883	1684	132630	Yes
TAGCTTTCTTGCTCTGACTTTCTTGTCGTCGGCGGCGGATGGGATTGCAGGG	14225159	14225380	14225109	14225161	1	4	LPERR04G13650	14224248	14226382	None	12883	1684	132630	No_or_no_constitutive_exon
TGCATGATGGCAGATATGTGCTACACCGAGGAGATAAACGGGGCGAGCAGGG	14357117	14357487	14357537	14357485	-1	4	LPERR04G13820	14351079	14366390	None	12883	1684	132630	No_or_no_constitutive_exon
ATTGATGGGGTTGGTTGATTGATTGATGAATTCATGGGAAAACAACGCAGGT	14400850	14401575	14400800	14400852	1	4	LPERR04G13870	14398371	14401575	None	12883	1684	132630	No_or_no_constitutive_exon
TTGTTCTAGGTATGATGGGTACTGTTTTTGTGTGGGTTGGGGTTGAACAGTG	14497709	14497862	14497912	14497860	-1	4	LPERR04G14030	14494480	14498218	None	12883	1684	132630	No_or_no_constitutive_exon
ACGAGGGCATAGGCTGCGGAGGATGGGGGCATGGTGGATACACGGGACAGGG	15013414	15013593	15013364	15013416	1	4	LPERR04G14790	15010541	15021152	None	12883	1684	132630	No_or_no_constitutive_exon
GGAGGGGAAACGGTTCTTTTGCTTGTTCTTGATGATATATGGGATGAGAGTC	15179342	15179721	15179771	15179719	-1	4	LPERR04G15040	15177447	15179806	None	12883	1684	132630	No_or_no_constitutive_exon
TTAACATTACTCATTTTGTTCATATCCTTGTTTTATGATCAAGGGTACAGTG	15437211	15437519	15437161	15437213	1	4	LPERR04G15370	15427230	15440241	None	12883	1684	132630	No_or_no_constitutive_exon
CCTTGGGCGCAACAAACAGCCCTCCGATCTTGTTCCAGTCGACCGGGTAGAA	15782315	15782603	15782653	15782601	-1	4	LPERR04G15820	15782315	15785659	None	12883	1684	132630	No_or_no_constitutive_exon
TGGCCGGCGGCAAGCCCGGCCGCTGCGCCGTGGCGGGCACTGCAGGGCAGTT	16085431	16085465	16085515	16085463	-1	4	LPERR04G16290	16079985	16085723	4336528	12883	1684	132630	No_or_no_constitutive_exon
CCTAGATAGTTTAAAATTGTCTTATTCAAATATTTTGTGGAGTTGGGCAGAG	16246310	16246350	16246260	16246312	1	4	LPERR04G16450	16244562	16247074	None	12883	1684	132630	No_or_no_constitutive_exon
AATGTATAGTGGTTGGTTTTGATAACCGTCTGGTGTTTTGGGTGTGACAGGT	16281202	16281265	16281152	16281204	1	4	LPERR04G16490	16280570	16285790	None	12883	1684	132630	No_or_no_constitutive_exon
CCTCTAACTTTATTTTTTTTATCTACTCTTTATTATTTTGGGGCATACAGGA	16350986	16351336	16351386	16351334	-1	4	LPERR04G16610	16350986	16354419	None	12883	1684	132630	No_or_no_constitutive_exon
TAGCCTTCTGTTAATTAGGGTTTACTGATGGGCATGGGGGTGATGGGCAGGT	16379600	16379765	16379815	16379763	-1	4	LPERR04G16630	16375602	16380324	None	12883	1684	132630	No_or_no_constitutive_exon
GATTGATTGATTGCTTGCCTTGTGAATTTGTGATCGATCGACGGGTGCAGTG	16403125	16403508	16403558	16403506	-1	4	LPERR04G16670	16403125	16403803	None	12883	1684	132630	No_or_no_constitutive_exon
CGACTCGGTGATTCGAACCGAACTGATTTGACGTTGGTGCGTGGGTGCAGGG	16620231	16620360	16620181	16620233	1	4	LPERR04G16970	16619384	16622525	4336591	12883	1684	132630	No_or_no_constitutive_exon
GCTGGAAAATTCTTTGCTTTCCTGACGTATTTAGAGGGGTGAATTGGCAGAA	16998771	16998888	16998721	16998773	1	4	LPERR04G17470	16998394	17003706	None	12883	1684	132630	No_or_no_constitutive_exon
TGTAGTTGTTTTTGGAACGTGCGTGATATATTATTTTGGCCGGGGTGAAGGA	17079893	17080116	17079843	17079895	1	4	LPERR04G17620	17078939	17083286	None	12883	1684	132630	No_or_no_constitutive_exon
TACCTTGGCACATATGTGTATTTACTGAATCTTGTTTTGTAGGTGGGGAGGA	17151281	17151458	17151508	17151456	-1	4	LPERR04G17720	17149753	17153438	None	12883	1684	132630	No_or_no_constitutive_exon
TGATAGTGGGGTGACGAAGGGCAAAAAACATCGTAGGGCTGTAAGCACAGTT	17149782	17149839	17149889	17149837	-1	4	LPERR04G17720	17149753	17153438	None	12883	1684	132630	No_or_no_constitutive_exon
CAGTTTACTTGAAGGTCAAGAGTTTTTATTCAATGGATGTGTGGGAGCAGGA	17266920	17267038	17266870	17266922	1	4	LPERR04G17910	17265980	17272273	None	12883	1684	132630	No_or_no_constitutive_exon
AGTTAAAGCAAAATAGATTAATCTTGTCGAGTGGGCAACTGGGCATGCAGGA	17526312	17526402	17526452	17526400	-1	4	LPERR04G18100	17524316	17528058	4336709	12883	1684	132630	No_or_no_constitutive_exon
GAAACTAATGTATCACTTGAGAGATACATATGTTGCTTATGATGGGACAGTT	17667734	17667931	17667684	17667736	1	4	LPERR04G18210	17659966	17673591	None	12883	1684	132630	No_or_no_constitutive_exon
CTATGCATTATGCTAGTGTGCAGGGGCCATCAACATTGGGCTGGAGGTAGGT	17680676	17680731	17680626	17680678	1	4	LPERR04G18220	17679648	17683339	None	12883	1684	132630	No_or_no_constitutive_exon
CCTTGCTGGGCAGGGGCTTGTTTGAAAGGTTAACTTTACTGGGACACCAGAA	18052612	18052885	18052935	18052883	-1	4	LPERR04G18680	18023618	18053591	None	12883	1684	132630	No_or_no_constitutive_exon
TGCTCGGCCACCCAACCCCCAACCTCCGCGACCTCTATGCCATAGGGAAGAA	18122656	18123107	18122606	18122658	1	4	LPERR04G18820	18122315	18128874	4336783	12883	1684	132630	No_or_no_constitutive_exon
TAGTATCCTACAAACAGTTCTCTTATGACCATGGAACCTGGGATGTACAGGA	18303540	18303595	18303645	18303593	-1	4	LPERR04G19100	18302435	18305234	None	12883	1684	132630	No_or_no_constitutive_exon
GTTGTTGAGTTCTGAGATATGCGTGGTTTGTGTTTGTTTTTTGGGCGAAGGT	18390757	18390856	18390906	18390854	-1	4	LPERR04G19230	18389164	18391265	None	12883	1684	132630	No_or_no_constitutive_exon
CCTGGATTTGTCACAAGTCGCAACTGATGATAGTGATATTACACGGGCAGGA	18782642	18782912	18782962	18782910	-1	4	LPERR04G19770	18782642	18784317	None	12883	1684	132630	No_or_no_constitutive_exon
TTGGGGAATGATGCTAATTTTGGATGTCTGGTGGCTTGTGGGATGTATAGTG	18795255	18795353	18795205	18795257	1	4	LPERR04G19820	18794737	18797102	None	12883	1684	132630	No_or_no_constitutive_exon
AAAATTACCGAACAGTAAGCTGCACATACTAACGTGGGTGTTGGGAGCAGGA	18941379	18941477	18941329	18941381	1	4	LPERR04G20060	18939435	18943091	None	12883	1684	132630	Yes
AACAATCTTGAATGTGATCTCATAAAGTTCCTATTATGTTGGGCATGCAGGC	18997733	18997924	18997974	18997922	-1	4	LPERR04G20170	18997733	18999109	None	12883	1684	132630	No_or_no_constitutive_exon
ACTGAGCTTCACTTCCTCACTATACAGTCTACAGTTCTACACTAGGGTAGGT	19138854	19139283	19138804	19138856	1	4	LPERR04G20320	19126016	19141592	None	12883	1684	132630	No_or_no_constitutive_exon
CGGCGGCGCCGGCGAGCTGCGCGTGCCACGTCTTGAGGGCGAAGTAGCAGCC	19287183	19287341	19287391	19287339	-1	4	LPERR04G20530	19287183	19297024	None	12883	1684	132630	No_or_no_constitutive_exon
TGCTATGGAATTGGTGGTAAGCGCGAAACAAAGCTAATTCGGGTGAGCAGGA	19319036	19319160	19318986	19319038	1	4	LPERR04G20560	19317264	19330369	None	12883	1684	132630	Yes
GGCAGGCGCTCGAGCTCTCCCTTAGCTCACATTCTCGGTGGGGTGCGCAGAG	19441548	19441818	19441498	19441550	1	4	LPERR04G20740	19438090	19442523	None	12883	1684	132630	No_or_no_constitutive_exon
ATCATCATCCAGGCATATTATGCTGATGAAATGATTTTGGTGGGAGACAGGT	19464508	19464585	19464458	19464510	1	4	LPERR04G20760	19449933	19467575	None	12883	1684	132630	Yes
GTAATGAAAACTATGAGGGCCATTCAAGTTTGCAATCCATTGGGCAACAGAT	19851504	19851621	19851454	19851506	1	4	LPERR04G21250	19829467	19856792	None	12883	1684	132630	No_or_no_constitutive_exon
TACAAGATTGCCCTCTCTTGCCTGCATATTTGGAGACTTTGTTAGGGCAGGG	19909185	19909284	19909135	19909187	1	4	LPERR04G21280	19903164	19910129	None	12883	1684	132630	No_or_no_constitutive_exon
ATTGTTATGTTTGATTGTTATGCCTTATGTACACTGTGTGATGGGTGCAGGA	19990570	19990668	19990718	19990666	-1	4	LPERR04G21420	19989636	19993916	None	12883	1684	132630	No_or_no_constitutive_exon
TAGTTTGTGTAAGATTGCAAAAGTGAATGAGCTTTTTTTTTGGGGGGCAGAT	20101661	20101811	20101611	20101663	1	4	LPERR04G21560	20100696	20103813	None	12883	1684	132630	No_or_no_constitutive_exon
TTAATCATGGTGAAATTATGAAAAATACTGACATTTTTGTTGGGCAGCAGGC	20181151	20181185	20181101	20181153	1	4	LPERR04G21680	20174904	20194208	None	12883	1684	132630	No_or_no_constitutive_exon
CCTCCGGTGGTGGTGTTGCTAACTTTGGTGTGATTTTGGGGGGGTTGCAGAT	20272200	20272289	20272339	20272287	-1	4	LPERR04G21810	20265980	20272521	None	12883	1684	132630	No_or_no_constitutive_exon
GATATTCATGACGACTAACAATACACTTTGTTTCATGCTGATATTGGGAGAT	20387729	20387967	20388017	20387965	-1	4	LPERR04G22020	20387099	20390806	None	12883	1684	132630	No_or_no_constitutive_exon
ACTCTTGGATGTTCTAACAATATCTCATTACTATCCATTTTTGGGGGTAGAT	20404212	20404450	20404500	20404448	-1	4	LPERR04G22040	20403570	20406419	None	12883	1684	132630	No_or_no_constitutive_exon
GGAGTGATCATTGAAAAGATTTTCTTTATCCTGAATAACGCAGGGATCAGGC	20879268	20879305	20879218	20879270	1	4	LPERR04G22830	20878971	20881078	None	12883	1684	132630	No_or_no_constitutive_exon
CAATAGCTATGTCCAGGATGAATCACCTGATGGAGTTAATATGTGGGCAGGT	20951523	20951655	20951473	20951525	1	4	LPERR04G22950	20946549	20959778	None	12883	1684	132630	No_or_no_constitutive_exon
AGTTTGACCAGTGAAGGTTACTCATTTTCACTTATGTTTAATGGGTGCAGTA	20969844	20970062	20970112	20970060	-1	4	LPERR04G22980	20967095	20971437	None	12883	1684	132630	Yes
ACATTGCAACAATCTCGATCGAATTCTTCACATGGTGGGGATGCGTGGAGCT	21253441	21253719	21253769	21253717	-1	4	LPERR04G23330	21247777	21262452	None	12883	1684	132630	No_or_no_constitutive_exon
CCCCACTTAAACCACCACTCCCCAAACCCCACGCGGAATCGTGGGCGAAGCA	21275100	21275563	21275613	21275561	-1	4	LPERR04G23360	21273343	21280924	None	12883	1684	132630	No_or_no_constitutive_exon
CCCCACTTAAACCACCACTCCCCAAACCCCACGCGGAATCGTGGGCGAAGCA	21278702	21279165	21279215	21279163	-1	4	LPERR04G23360	21273343	21280924	None	12883	1684	132630	No_or_no_constitutive_exon
TGTGTGTCGCACAAGTGTTTGTTTGATCGGTGTGGATGTGATGGGTGCAGGC	21385669	21385819	21385619	21385671	1	4	LPERR04G23470	21384224	21389645	None	12883	1684	132630	No_or_no_constitutive_exon
ATCTTTATCTGAAAAATCATATAATGTTTGGATATGTGTGAGGGTGGAAGGT	21693865	21693983	21693815	21693867	1	4	LPERR04G23900	21692672	21700856	None	12883	1684	132630	No_or_no_constitutive_exon
TCTGTCCATGAATGTGCTGCGAATTTGTGATTATTTTTGGGTGGTGACAGGT	21758667	21758775	21758825	21758773	-1	4	LPERR04G23980	21757280	21759081	None	12883	1684	132630	No_or_no_constitutive_exon
GGTTGGTGGTGATTGCTTCGTTGCGTGGTGCGTGTGTGTGTGGATGGGAGTT	21966660	21966719	21966769	21966717	-1	4	LPERR04G24320	21957464	21967476	None	12883	1684	132630	No_or_no_constitutive_exon
ATCTAACTGTAAAAGCAGGTATTGATCTGGTTCAAATCTTCAATGGGTAGGG	22044049	22044173	22044223	22044171	-1	4	LPERR04G24500	22042513	22044689	None	12883	1684	132630	No_or_no_constitutive_exon
TTGTAGATGACAGATAATTTTCAATCTTCTCAAGTTTAAAATGGGTGCAGAA	22050863	22050987	22051037	22050985	-1	4	LPERR04G24520	22046488	22054921	None	12883	1684	132630	No_or_no_constitutive_exon
TGGGGTTGCAGGAGATTTCTGTTGCGCTTACTGTGTGACGTGATGGGCAGGT	22088832	22088955	22088782	22088834	1	4	LPERR04G24600	22088191	22094663	None	12883	1684	132630	No_or_no_constitutive_exon
AGGGGATCATAGATTAGGTTTTTTTTGGTGGGGGTTTCTGGTTTGGGGAGGA	22145194	22145279	22145329	22145277	-1	4	LPERR04G24670	22139200	22145382	4337363	12883	1684	132630	Yes
TCAGTCAGGGTGATCATTTCAGATGCTGATCTATGCATGAATGGGGACAGGT	22274695	22274859	22274909	22274857	-1	4	LPERR04G24830	22271582	22277922	4337382	12883	1684	132630	Yes
CTTTTTTACAGATATAATTGTGGCCTAACTTATTTCGTTGGGTGAAATAGAT	22380466	22380619	22380669	22380617	-1	4	LPERR04G24970	22378563	22382621	None	12883	1684	132630	No_or_no_constitutive_exon
TTCTTCTACACATACACTTATGCCCTAACTTATTTTGTTGGGTGAACTAGAT	22386209	22386578	22386628	22386576	-1	4	LPERR04G24980	22383520	22388522	None	12883	1684	132630	Yes
CGCGGGCGCAATCGGCGAGAGGGAGGATGCCTCGATTGGGTTGGTGAAAGCG	22508958	22509021	22509071	22509019	-1	4	LPERR04G25200	22504644	22509045	None	12883	1684	132630	Yes
TCAAATGCTAAAACGGCTAATAATCAACAACTGATTCTAATGGGGTGCAGGA	22580078	22580322	22580372	22580320	-1	4	LPERR04G25320	22579490	22580635	None	12883	1684	132630	No_or_no_constitutive_exon
CACTTCCCTAGTAAAGGCTCACACACAATCTTTTCTCTATGGGAAAATAGTG	22605229	22605330	22605179	22605231	1	4	LPERR04G25370	22603033	22608058	None	12883	1684	132630	Yes
GCTGATGGATTGCGTTGTTGTTTGTGGTGAATGAATGGGTGTGGGTGCAGTG	22616115	22616233	22616065	22616117	1	4	LPERR04G25390	22615517	22620260	None	12883	1684	132630	No_or_no_constitutive_exon
GACAATGTGATTGATGTATTATTAATGTTCTGGTTATGTATTGGGAGCAGCA	22663952	22664019	22663902	22663954	1	4	LPERR04G25490	22663197	22672547	None	12883	1684	132630	No_or_no_constitutive_exon
TTCATGGGCCACGGGGTCTGATGTTCTGGTTGTTTTTGTATTGGGAGCAGCA	22670283	22670350	22670233	22670285	1	4	LPERR04G25490	22663197	22672547	None	12883	1684	132630	No_or_no_constitutive_exon
TTATTAATCTGGGTTAAATTTCTTTCCTCACTCCATCCTGCGGGGTGCAGCT	22919517	22919697	22919747	22919695	-1	4	LPERR04G25800	22915174	22920005	None	12883	1684	132630	No_or_no_constitutive_exon
GCAGCCGGTTGGGGAATTTGGTGCAGTTGGCGTTCAGCTTCCGGGAGAAGGT	23015277	23015542	23015227	23015279	1	4	LPERR04G25970	23007276	23015542	None	12883	1684	132630	No_or_no_constitutive_exon
CGGTCACTGTAACATTCTCTTGTTCAGTTTCTGCAACCTAAAGATGGGAGGA	133924	134112	134162	134110	-1	5	LPERR05G00260	133924	134677	None	12883	1684	132630	No_or_no_constitutive_exon
AATTAAAACAAAGAAAGTTGCATACTATAATAAAATTATGGGTGGTGCAGGA	144541	144820	144491	144543	1	5	LPERR05G00280	141860	149059	None	12883	1684	132630	Yes
TTCCTCCATCATTGTATTATTGACTGCATCTGCAATAAAAATATGGGTAGGT	171966	172046	172096	172044	-1	5	LPERR05G00330	170468	172353	None	12883	1684	132630	No_or_no_constitutive_exon
CTGACATGGTTAATTCAATTCTCTGAATCTCTCTGAACATGTGGGTGCAGGC	252095	252174	252045	252097	1	5	LPERR05G00460	251119	258945	None	12883	1684	132630	No_or_no_constitutive_exon
ATGATCAAGTACATAAGGCTTGCCATTCAGTGAGCTGTGGGGTTACAGAGAA	276476	276648	276698	276646	-1	5	LPERR05G00500	276476	278731	None	12883	1684	132630	No_or_no_constitutive_exon
ACCTTTGACTTACATTCCGATGTTTCATTTGGCTTTTGGGTGTAGGGCAGGA	478887	479122	478837	478889	1	5	LPERR05G00780	477328	484042	None	12883	1684	132630	Yes
GGTAATTCAGTTTGCGATTGTGAATTTCTCCTTGTTTTTTGGGGGTGTAGCT	685283	685370	685420	685368	-1	5	LPERR05G01090	680385	685829	None	12883	1684	132630	Yes
TTGCAATTGTCTATCTTGATGGTAATGTTGTGTTGTGTTTGATTGGGCAGCC	688898	689049	689099	689047	-1	5	LPERR05G01100	688898	690934	None	12883	1684	132630	No_or_no_constitutive_exon
CAAAATGCAGCAACAATCAATCTGCAGTTGCTTGTTATTCATAGGGACAGAG	792118	792137	792068	792120	1	5	LPERR05G01250	786758	792137	None	12883	1684	132630	No_or_no_constitutive_exon
TTCGAATTTCGGGGAGAGATTTGTAATTATTATTTTTTGTGCGGGGGGAGCG	1120885	1121284	1121334	1121282	-1	5	LPERR05G01720	1114147	1121686	None	12883	1684	132630	No_or_no_constitutive_exon
AAAAAACAAAAACTAGAAGTCCGTCGTCCACTCCTGCCATGGGGCTGCAGCG	1258939	1259000	1258889	1258941	1	5	LPERR05G01880	1258118	1262705	None	12883	1684	132630	No_or_no_constitutive_exon
CCTGATATTTATTCCCCTCTGCATTTTGCCATTCTAGGGTTGGATTGGAGGC	1708881	1709218	1709268	1709216	-1	5	LPERR05G02380	1708026	1716162	None	12883	1684	132630	No_or_no_constitutive_exon
CTCTCCGTTGATTCTCGTACAGGTGACGCGTCTAATTTGTGGGGGATTAGCC	1792048	1792886	1791998	1792050	1	5	LPERR05G02470	1791603	1792886	None	12883	1684	132630	No_or_no_constitutive_exon
ATTAGTATACAACTTATACATATGCTATCAGCATACCCTGGTTGGGGTAGGG	1829138	1829375	1829425	1829373	-1	5	LPERR05G02500	1824050	1836046	None	12883	1684	132630	No_or_no_constitutive_exon
TCGACGGCACGAAGCACACCGTCGGGCCGTGGGGCGGCGCCGGCGGGAAGAA	1948000	1948220	1948270	1948218	-1	5	LPERR05G02700	1948000	1948421	None	12883	1684	132630	No_or_no_constitutive_exon
CACGGCGTATGGCAGTGGCATGAGCATGTAGCCTGGCTTGAGTGGGTTAGCC	1968903	1969040	1969090	1969038	-1	5	LPERR05G02730	1968903	1971036	None	12883	1684	132630	No_or_no_constitutive_exon
TATCTTAGCACTTCTATTTACTTTCTCATAATCTCTGTTGGTGGGTGTAGGA	2036527	2036638	2036688	2036636	-1	5	LPERR05G02780	2034643	2037988	None	12883	1684	132630	No_or_no_constitutive_exon
CCAGACTTTTGGACATTTTGGAAGATTATCTGATGTACAAAGGGTATCAGTA	2307552	2307719	2307502	2307554	1	5	LPERR05G03190	2300036	2316746	None	12883	1684	132630	Yes
AGGGGTTTATCGGGGACGAGGAGGGGCAGGAGGAGGAGGGTGATGGTGAGGA	2300424	2300676	2300374	2300426	1	5	LPERR05G03190	2300036	2316746	None	12883	1684	132630	No_or_no_constitutive_exon
ACCTAAATGTATCTTTATTGTTTATTTCCTTTACGTTGATGGGGGAACAGAC	2605862	2605961	2606011	2605959	-1	5	LPERR05G03440	2601320	2607674	None	12883	1684	132630	No_or_no_constitutive_exon
GGTATCTTTGTAACTTAATATTAAATGCTGAGACATCTGATGGGAAACAGGA	2721514	2721568	2721618	2721566	-1	5	LPERR05G03630	2720818	2725152	4337861	12883	1684	132630	No_or_no_constitutive_exon
GGTTTTGTTATCATTCACATTTTCTAAGTTCTACTAATATGGGTTTGAAGGC	2758312	2758399	2758449	2758397	-1	5	LPERR05G03670	2757652	2761007	None	12883	1684	132630	Yes
TTTCCCCGGCGATTTTTCGCGATTTTTTTTCTGATTTTTTTTGGGGGCAGGG	2802734	2802945	2802684	2802736	1	5	LPERR05G03720	2802500	2816453	None	12883	1684	132630	No_or_no_constitutive_exon
ACAAGAAGCACGGCCGCGACATCTCCCGCGACGCCCGTGCTCTGGGGAAGTT	3196159	3196370	3196420	3196368	-1	5	LPERR05G04090	3195272	3196546	None	12883	1684	132630	No_or_no_constitutive_exon
GCAAGGCTGAGCAAGGGCGACATTGACGAGATCGTGCTCGTGGGTGGCAGCA	3195272	3196148	3196198	3196146	-1	5	LPERR05G04090	3195272	3196546	None	12883	1684	132630	No_or_no_constitutive_exon
CCAGGGATACCACCTTGGTACCAATAATGAGTTTATATCGTGCAGGGAAGGA	3234683	3234752	3234802	3234750	-1	5	LPERR05G04140	3233437	3236873	None	12883	1684	132630	No_or_no_constitutive_exon
TATGCATAAATTTCTTTTAAGGAAGAAGAAAAAAAGGGGTGATATTGAAGGA	3243567	3243731	3243517	3243569	1	5	LPERR05G04150	3238310	3244365	None	12883	1684	132630	No_or_no_constitutive_exon
CGCTCCGGCCGGTCACACGACAACATGCAGAATGTTTTCTTGGGGCGAAGGT	3454606	3455198	3455248	3455196	-1	5	LPERR05G04440	3449279	3472268	None	12883	1684	132630	Yes
TATGCGATTCTGTTGTTGAGATTGAGATTGAGAGGTGGATGGGGTTGCAGGC	3596076	3596191	3596241	3596189	-1	5	LPERR05G04630	3594436	3596819	4337971	12883	1684	132630	No_or_no_constitutive_exon
CCACTGCTCTGAGCCTTTCAGTTCACTTTACTGCTTTTCCGGGATTGCAGGG	3827978	3828066	3827928	3827980	1	5	LPERR05G04900	3823899	3828917	None	12883	1684	132630	No_or_no_constitutive_exon
AGTAAACTTGCAGTCATTGATTGACTTAATTTGTCTGTTTGGGCATGTAGAG	4027846	4027940	4027990	4027938	-1	5	LPERR05G05070	4027081	4030126	4338013	12883	1684	132630	No_or_no_constitutive_exon
AGGGAGACTAATAGCAGTTTTTTTTCTTGTCAAAAAGTTTGGGGGTTCAGAT	4060427	4060553	4060377	4060429	1	5	LPERR05G05100	4060082	4067320	None	12883	1684	132630	Yes
CCTAGTGGAAGATTATTGTGCCTTTAATTGCCTGTTTTTTGGGAGTTCAGAC	4181698	4181749	4181648	4181700	1	5	LPERR05G05210	4177912	4182657	None	12883	1684	132630	No_or_no_constitutive_exon
TTTAGGCAGATCTTGGATGATGATTAGTCATTTAGTTTTTGGGTATAAAGGG	4182599	4182657	4182549	4182601	1	5	LPERR05G05210	4177912	4182657	None	12883	1684	132630	No_or_no_constitutive_exon
GGAAAAGTGGAGGTTGGTGAAGGATAGCTCAGGAGCTTGGGGAGTAGCAGGA	4655505	4655594	4655644	4655592	-1	5	LPERR05G05490	4654923	4657028	None	12883	1684	132630	No_or_no_constitutive_exon
ATCACCGTGGCGCGCAACTACTACGGCTCCTTCAGCGGCTACGGGGTAAGTC	5061699	5062275	5062325	5062273	-1	5	LPERR05G05910	5060604	5063248	None	12883	1684	132630	No_or_no_constitutive_exon
TCAGGCAAAGGTAGCGGTCCGGATTAATGTTGGGCCTGAAAGGGTGATAGGC	5176590	5176761	5176811	5176759	-1	5	LPERR05G06000	5175011	5186174	None	12883	1684	132630	No_or_no_constitutive_exon
CATGTGTTTTTGGATCTTTTCTCTAGCTGATGTATGTTAGAAGGGTCCAGAA	5348601	5348634	5348551	5348603	1	5	LPERR05G06120	5347811	5348634	None	12883	1684	132630	No_or_no_constitutive_exon
TCTCTCTCCCTCCATGACCAATATAGTGGTGTTCTTTCTTGTGGGTGCAGGC	5811960	5812014	5812064	5812012	-1	5	LPERR05G06490	5808149	5815601	None	12883	1684	132630	No_or_no_constitutive_exon
ATTTGATTCGTTTCTTCATGCTTCATTCAGATTTCTTGAATGTGGGACAGAA	6168753	6168922	6168972	6168920	-1	5	LPERR05G06700	6167326	6169248	None	12883	1684	132630	Yes
ATCCCTCTTGCTAACTTATCTTATTTCTGTAAATCTGCAGGGAAACCCAGGC	6168090	6168112	6168162	6168110	-1	5	LPERR05G06700	6167326	6169248	None	12883	1684	132630	Yes
CACCAACTAAGAATGCGTGCAGTGATGTATTGAAGAGAGGGATACGGTAGAC	6619375	6619510	6619325	6619377	1	5	LPERR05G07180	6619203	6622096	None	12883	1684	132630	No_or_no_constitutive_exon
TCCATCAGTTGAACAGATTTTTTTTATTCTTTTTTTTTGCGGGGTAACAGAT	6737792	6737800	6737850	6737798	-1	5	LPERR05G07310	6737792	6739403	None	12883	1684	132630	No_or_no_constitutive_exon
CAGGGAGTTGCAGGAAGTGGAGAGTGATGGTGAGGGAAACGGGGAGCAAGTG	6769257	6769521	6769571	6769519	-1	5	LPERR05G07360	6768576	6770117	None	12883	1684	132630	No_or_no_constitutive_exon
AAGAAGTGTAAAGAAAAATAGAAAAAGGAGCATAGAGCTAGAGGGTGCAGGA	6880709	6880769	6880819	6880767	-1	5	LPERR05G07470	6880709	6882267	None	12883	1684	132630	No_or_no_constitutive_exon
CAAGCATTTAGGCAGTGGGAATCTTTGGTGGTTGTGGTTGGGGGGCAAAGGG	6989885	6990034	6989835	6989887	1	5	LPERR05G07560	6989288	6998664	None	12883	1684	132630	No_or_no_constitutive_exon
CACGTTCAAAATATACATTTAATTTAGAAAGGTTCTTTCGACAGGGTAAGTT	6996600	6996805	6996550	6996602	1	5	LPERR05G07560	6989288	6998664	None	12883	1684	132630	No_or_no_constitutive_exon
TTCATTGAATAAGGTTTTGATTGGTTGGTTCTGATGGGTGGAGAGTTCAGGG	7482527	7484736	7482477	7482529	1	5	LPERR05G07880	7482073	7484736	None	12883	1684	132630	No_or_no_constitutive_exon
GTTTATCGTCGTCGAACTTCTTTTGGCCGACGTCAATCGTGGGAACTCAGGC	7711704	7711852	7711902	7711850	-1	5	LPERR05G08030	7708366	7713083	None	12883	1684	132630	No_or_no_constitutive_exon
CAGCCTCTTAATCTCTCCCCTCCTCCGTTGCTGTGGTTGCAGGGAATAAGAG	7905436	7905521	7905386	7905438	1	5	LPERR05G08210	7904741	7921964	None	12883	1684	132630	Yes
GCCACAATATACTGTGGTTCTGAAGTCAGTGCTCTTTCTTGGGAATGCAGAT	8457868	8457881	8457818	8457870	1	5	LPERR05G08700	8455014	8462477	None	12883	1684	132630	No_or_no_constitutive_exon
TGTTAGTGCATGAAATGTTCCAAACATAGTGACATATTTGACATGGGCAGGA	8662149	8662197	8662247	8662195	-1	5	LPERR05G08860	8659857	8667697	None	12883	1684	132630	No_or_no_constitutive_exon
ACCAAGTGCATATCGGTGAAAAACCTGGCCAAGCGAGTCTAGGGTTACAGGG	8689044	8689195	8688994	8689046	1	5	LPERR05G08890	8687976	8689195	None	12883	1684	132630	No_or_no_constitutive_exon
CGCTATGATGAAGGCGTACGGGCGTGTGGGATGGCCTGTGAGGTGGGCAGGA	8709245	8709335	8709385	8709333	-1	5	LPERR05G08910	8696825	8714055	None	12883	1684	132630	No_or_no_constitutive_exon
CTATTGATCATCAGTTTTTGGAACATATTGGGCGTAGTACGGGTATGCAGAA	8700822	8700937	8700987	8700935	-1	5	LPERR05G08910	8696825	8714055	None	12883	1684	132630	No_or_no_constitutive_exon
TTCTTGTGAGCCCATTGTTTAAAGTGTTTCTCAATTTGGGGATGATGCAGGT	8738317	8738496	8738267	8738319	1	5	LPERR05G08930	8727095	8739201	None	12883	1684	132630	No_or_no_constitutive_exon
GCCTTTCACACTGACTGAAAATCCTTCTATTTTTGGTTGTGCTAGGGTAGAC	8805222	8805533	8805583	8805531	-1	5	LPERR05G08960	8798559	8810015	None	12883	1684	132630	No_or_no_constitutive_exon
ACCGTCAGATGTAATCCACGATTCGTGCGCATTCTCGGGTTTGGAAACAGGC	8839447	8839733	8839397	8839449	1	5	LPERR05G08980	8838955	8842094	None	12883	1684	132630	Yes
AATTGGCGTCAATCGATCTGACCCGTGATGTAATTAATGAATGGGTGCAGGG	9062591	9063371	9062541	9062593	1	5	LPERR05G09220	9061892	9067128	None	12883	1684	132630	No_or_no_constitutive_exon
GATCGATAGTTCTGGTGGTGGAATTAATTGAAGATTTGGTGTGGGTAAAGGG	9528144	9528362	9528412	9528360	-1	5	LPERR05G09650	9524372	9528567	None	12883	1684	132630	No_or_no_constitutive_exon
CGATCGTCGCTGTGAAGACGCATATGATCGAACGGTTGGTGGGCGTGCAGGT	9756749	9756882	9756932	9756880	-1	5	LPERR05G09860	9755357	9757236	None	12883	1684	132630	No_or_no_constitutive_exon
TTATGTGGTGCCATACATGTTGACGGCTGGTTTTTTTCCAATGGGAACAGAT	9773310	9773412	9773462	9773410	-1	5	LPERR05G09870	9772623	9798604	None	12883	1684	132630	Yes
CTCTTATGATTAGTTTTTGATAATTGTCCTCTCTTTCTTTGACTGGGCAGTC	9841410	9841558	9841608	9841556	-1	5	LPERR05G09890	9833789	9845396	None	12883	1684	132630	Yes
GGTCTGTATAGCATTTGAAATTATGAGTCTTAACTATCTGTGGGCGACAGGC	9875248	9875322	9875372	9875320	-1	5	LPERR05G09940	9873736	9876049	4338485	12883	1684	132630	No_or_no_constitutive_exon
TAAGATAAATTAACGGTGTCGCGGATCCCTTGTTTTTCTTGAGGGCTGAGAG	10296921	10297170	10296871	10296923	1	5	LPERR05G10370	10294090	10298423	None	12883	1684	132630	No_or_no_constitutive_exon
CACTGCTGCACACGGTGTCCAACCCCGACGCGGAAGCGGCGGGTGCGGAGAC	10340361	10340499	10340311	10340363	1	5	LPERR05G10420	10340298	10361895	None	12883	1684	132630	No_or_no_constitutive_exon
TTGTAGACTTTGCATCTTGCTTCTTTTTAATTGTTCCTTTGGGTAAATAGGC	10347609	10347681	10347559	10347611	1	5	LPERR05G10420	10340298	10361895	None	12883	1684	132630	No_or_no_constitutive_exon
CTGAGCTCCCCAGTGTTTGCTTGCGGCCTGATTGATTTGTGAGTGGGCAGAG	10366582	10366713	10366532	10366584	1	5	LPERR05G10440	10366213	10371155	None	12883	1684	132630	No_or_no_constitutive_exon
TACACACACACTCACACGCAGCTTGGCGATCTCGCAACAATATTGGGGAGGC	10534297	10534342	10534247	10534299	1	5	LPERR05G10600	10522186	10534871	None	12883	1684	132630	No_or_no_constitutive_exon
GACTTGTGCTGAGGCCAGCCGCTTTGCTGTTGCCATTGTTGGGCCTGGAGGC	10681215	10683452	10683502	10683450	-1	5	LPERR05G10780	10681215	10683818	None	12883	1684	132630	No_or_no_constitutive_exon
ATCACATCTGAGGATATGTCATGGTGAGTGCGACATGAGCTGTTGGGGAGGT	11302105	11302252	11302055	11302107	1	5	LPERR05G11470	11301749	11302777	None	12883	1684	132630	No_or_no_constitutive_exon
TAAATCATTCATTAATGGATTGTATGTTTCCCCTCATGTTTGGGAAACAGGT	11742388	11742458	11742508	11742456	-1	5	LPERR05G11990	11739411	11744083	None	12883	1684	132630	Yes
CCTCGCCGCCGCCGCCGCCTGCAGGGATTGATCTCGTCGGGAGGTGAGAGAG	11929117	11929287	11929337	11929285	-1	5	LPERR05G12160	11925925	11936214	None	12883	1684	132630	No_or_no_constitutive_exon
TCAAAAGTGTGGTTGCTTATTTGTTTTTTCCTTTTCTTTTGGGCTGTAAGAT	11966511	11966553	11966461	11966513	1	5	LPERR05G12190	11961030	11971824	None	12883	1684	132630	Yes
TAGTCATATGGAGGTTTTCATACTGACATGAACTTTTGTTGGGCACGCAGAT	12213638	12213775	12213588	12213640	1	5	LPERR05G12390	12203105	12219778	None	12883	1684	132630	No_or_no_constitutive_exon
AGCTCATATGTATGTTTTTCATTCTGACATGAACTTTGTTGGGCACGCAGGT	12219493	12219778	12219443	12219495	1	5	LPERR05G12390	12203105	12219778	None	12883	1684	132630	No_or_no_constitutive_exon
TTTTGTACTGTTGTTACCTTTTCTAATTTAAGCTAGTTTGGGAATCACAGGT	12269914	12269963	12269864	12269916	1	5	LPERR05G12470	12265604	12271926	None	12883	1684	132630	No_or_no_constitutive_exon
GGAATTCGCTGGAGCCACAGGTGAGACGCGGGAGGTGAGGGGCCAGGTAGGA	12413542	12413787	12413837	12413785	-1	5	LPERR05G12660	12397398	12413975	4338750	12883	1684	132630	No_or_no_constitutive_exon
CAGGGAATCCATTATCCATGGTACATTACTCTTCTTGGGAACATGAGCAGGC	12462135	12462315	12462365	12462313	-1	5	LPERR05G12710	12438919	12468095	None	12883	1684	132630	No_or_no_constitutive_exon
TTCAATTCCCCAAAACAGCAAGCTTAAGAAGTATTTGTTCATGGGAACAGAG	12712912	12713006	12713056	12713004	-1	5	LPERR05G12980	12711462	12741060	None	12883	1684	132630	No_or_no_constitutive_exon
TTGTAGGTGATTACTAACTGTGAAGTGGTATTTATCATCATCAAGGGGAGGT	12914310	12915159	12915209	12915157	-1	5	LPERR05G13110	12913188	12916291	None	12883	1684	132630	No_or_no_constitutive_exon
ATTACCTTTTTTATATATATATCTCTTGTTTGGCTGGGTGTGGAGTGCAGAC	13074508	13074566	13074616	13074564	-1	5	LPERR05G13300	13070266	13074821	None	12883	1684	132630	Yes
ACAGTTTGTGGGGATTTGGTTGTTAAAATTTGGTTTGTTTGGGCATACAGAT	13375744	13375965	13375694	13375746	1	5	LPERR05G13640	13371820	13378114	None	12883	1684	132630	No_or_no_constitutive_exon
CAATATACCACTATCATTAGCAATTTACCCCTTCTTGTCTGGGATGGCAGCA	13447726	13448191	13447676	13447728	1	5	LPERR05G13740	13446787	13450702	None	12883	1684	132630	No_or_no_constitutive_exon
GACACCAATCTTTCTCTGCCGGGAAGAAACCAAGAGTTCGACATGGGGAGAA	13669555	13669733	13669783	13669731	-1	5	LPERR05G13980	13659510	13674707	None	12883	1684	132630	No_or_no_constitutive_exon
ATGTGATGTGTCGCAGCCCCTGACATTGTTGGTCCCCTTGGGATATGCAGAG	13751067	13751253	13751017	13751069	1	5	LPERR05G14120	13750462	13754344	None	12883	1684	132630	No_or_no_constitutive_exon
GTTTGTTACGCATATTTCTTGACTAATGACGGTTACTGGGACATGAACAGGT	14075987	14076053	14076103	14076051	-1	5	LPERR05G14530	14075280	14085456	None	12883	1684	132630	Yes
TGATGGAATTGGAGGTCGAATTGATGGGGAATTTGTTTTGTTGGGAACAGGT	14211795	14212255	14212305	14212253	-1	5	LPERR05G14660	14211795	14212803	None	12883	1684	132630	No_or_no_constitutive_exon
CCATGAAGACAATTTCTGCGGAATACATGAATTTCCCTAGGGAACTGAAGAA	14497640	14497777	14497827	14497775	-1	5	LPERR05G15010	14497640	14501301	None	12883	1684	132630	No_or_no_constitutive_exon
TACAAAATCTGTTGTTTTGTTCGTTCGGCGCAGGTCGGGGATTGGTGGAGGC	14640247	14640357	14640407	14640355	-1	5	LPERR05G15230	14637427	14640764	None	12883	1684	132630	No_or_no_constitutive_exon
GGCCAGATCTGGCGCAGATGCTTGGCGGACACCGGTCGGCTGCGGGTGAGGT	14662788	14663084	14663134	14663082	-1	5	LPERR05G15260	14662788	14664027	None	12883	1684	132630	No_or_no_constitutive_exon
CCAGCTGTGTTGTTGGCATTTGTTCTTTAGACATCTTTTGGGAAATGCAGGT	14767528	14767609	14767659	14767607	-1	5	LPERR05G15390	14766708	14773910	None	12883	1684	132630	Yes
TCCTCCAAATACAATGTTGAGGAATCAAAGATGATAGATTGTGGGGTGAGAA	14910227	14910524	14910177	14910229	1	5	LPERR05G15620	14904332	14910524	None	12883	1684	132630	No_or_no_constitutive_exon
CCGCCTCGCGTCCTCCGTGGGCTCTGATCCACCGGATCTCGTCGAGGGAGGG	14964406	14964854	14964356	14964408	1	5	LPERR05G15660	14959336	14973197	None	12883	1684	132630	No_or_no_constitutive_exon
CATTTGTTTAATCAATATACGCTGTTTGTGTGCATATTGCATGGGAGAAGGT	15151399	15151549	15151349	15151401	1	5	LPERR05G15870	15150683	15159416	None	12883	1684	132630	No_or_no_constitutive_exon
TACCGGAAATCAGAAATTTTACCTAAAGTGATAAAATAAAATGGGTGTAGGT	15201583	15201790	15201533	15201585	1	5	LPERR05G15920	15188780	15203418	None	12883	1684	132630	Yes
ACTGATGCGCTCTGTTGGGTGGATGGATTTGTTGCAGTTTTGAGGGGCAGCT	15469331	15469401	15469451	15469399	-1	5	LPERR05G16260	15465525	15469892	None	12883	1684	132630	No_or_no_constitutive_exon
CGATCCGCCTCCGTCTGGTTGGTTGATTGGTTTGTTTTGGGTGGATGCAGCC	15527076	15527163	15527026	15527078	1	5	LPERR05G16340	15526672	15529321	None	12883	1684	132630	Yes
AGACCGTGGGCTTCCAATACATCGGCATCCTCACCCAACGGGACGGGTAGGG	15688476	15689043	15688426	15688478	1	5	LPERR05G16560	15687946	15689043	None	12883	1684	132630	No_or_no_constitutive_exon
GTAAGAAGCCGGTTAATCACGTGACATGACACAGGATGGGGCCGGGGAAGTG	15721308	15721596	15721646	15721594	-1	5	LPERR05G16640	15721308	15723454	None	12883	1684	132630	No_or_no_constitutive_exon
TTGTAATCCATTTGAATAGTGAAGTAATAGTCATTTGAACTGGGTGCAAGAA	15806833	15806903	15806953	15806901	-1	5	LPERR05G16760	15805428	15807582	None	12883	1684	132630	No_or_no_constitutive_exon
ATTTCGTTTTATGTACTGATTTCTTTCGATTGTGGGGGTTGGTGATGCAGAA	15865035	15865141	15864985	15865037	1	5	LPERR05G16880	15864829	15866907	None	12883	1684	132630	No_or_no_constitutive_exon
CAATATCGATAACTTTTGCCCTCCTGATTTTTTTTTCTTGGGTATGACAGTG	15870565	15870742	15870515	15870567	1	5	LPERR05G16890	15867672	15873010	None	12883	1684	132630	Yes
TCCCTCCATAAACTAAGATCGTTATGGTCATTTCCATGGTGGGTGGTTAGGA	15888174	15888282	15888332	15888280	-1	5	LPERR05G16920	15884724	15890313	None	12883	1684	132630	Yes
AGAATCGGAGCACGGGGTTTTCAACTCCATCTTGATTCTTGAGAGGGCAGGT	16033356	16033468	16033518	16033466	-1	5	LPERR05G17090	16032086	16033810	None	12883	1684	132630	No_or_no_constitutive_exon
ATTTGAAGGTCTGGGAGCTAGTCTAGAATGTGTAGCTAAATGGGGATGAGGA	16035163	16035233	16035113	16035165	1	5	LPERR05G17100	16035063	16036230	None	12883	1684	132630	No_or_no_constitutive_exon
TTATTAAAACAAAACTTAGATGTCTAATGATTAATGGGCAAAATATGCAGGA	16219975	16221427	16219925	16219977	1	5	LPERR05G17370	16217449	16221427	None	12883	1684	132630	No_or_no_constitutive_exon
CTGTGGATGATCCTGAGTTTCTAATACATCTATCTTGGGATGAATAACAGGA	16265063	16265253	16265013	16265065	1	5	LPERR05G17460	16260233	16269847	None	12883	1684	132630	Yes
TGGGTGTTGAACTGTTGATGAGTGGGTTTTGTGTTTGATGGGGTTGGTAGAT	16315612	16315718	16315562	16315614	1	5	LPERR05G17510	16314822	16321183	None	12883	1684	132630	No_or_no_constitutive_exon
GGCGTCGCCGGCGTCGGGGTTGTAGGGCGTCGCCGGCGTCGGGGTTGTAGGG	16453458	16453694	16453408	16453460	1	5	LPERR05G17690	16452903	16453791	None	12883	1684	132630	No_or_no_constitutive_exon
ACAGAACAAATGCATGCATCCATATACGTACCTGTTGTGAATAGGGTCAGGT	16663635	16663895	16663585	16663637	1	5	LPERR05G17940	16662107	16663895	None	12883	1684	132630	No_or_no_constitutive_exon
GGAAAATAGGACTGAAGATACATCGGAGAAGTCTTCTTGGGGGGGATCAGAA	16690119	16690791	16690069	16690121	1	5	LPERR05G17980	16678510	16690791	None	12883	1684	132630	No_or_no_constitutive_exon
GGCTCGGCGGTGGCGTCGGGGCCGTGCCGGACGCGGTGGATTGGAGGGAGAG	16787453	16787493	16787403	16787455	1	5	LPERR05G18050	16787097	16795141	None	12883	1684	132630	No_or_no_constitutive_exon
GCGGCGCGCGCGTTCTGATCTTCTCTGCCACCGGCGTCGAATTAGGGCAGGC	17067943	17068054	17067893	17067945	1	5	LPERR05G18420	17067469	17071129	None	12883	1684	132630	No_or_no_constitutive_exon
AGTTTTGCACTTCATGGCATTATTTGTGATGTTGTTTATGGGAAATGCAGGA	17140708	17140796	17140658	17140710	1	5	LPERR05G18540	17140017	17143778	4339304	12883	1684	132630	No_or_no_constitutive_exon
TTTTTTTTTTTATGTTTATCTGATTGGTCGTGTTCCTGGTGTGGGTGCAGAA	17227988	17228390	17227938	17227990	1	5	LPERR05G18680	17227630	17231451	None	12883	1684	132630	No_or_no_constitutive_exon
AGTTTGTGTTGTGCAAGATTTACACGTCGCCGAAGAAAGGGGGATTGGAGGA	17231632	17232550	17232600	17232548	-1	5	LPERR05G18690	17231632	17233716	None	12883	1684	132630	No_or_no_constitutive_exon
GCCAAAAAAAAAAATCCAACGCTTTTACAACCTTTTCCTGTTGCAGGGAGGA	17236485	17236567	17236435	17236487	1	5	LPERR05G18700	17233956	17239181	None	12883	1684	132630	No_or_no_constitutive_exon
ACATTATGTACAGAAAAGGAGAGGTATCCCCTTCTTATCTAATTGGGCAGAC	17248316	17248409	17248266	17248318	1	5	LPERR05G18720	17246316	17249030	None	12883	1684	132630	No_or_no_constitutive_exon
CCAGCGAATATGGTGCTGACTGACTCTGTGATTGATTTTGGGGACAACAGGT	17428790	17429092	17429142	17429090	-1	5	LPERR05G18960	17428790	17431942	4339343	12883	1684	132630	No_or_no_constitutive_exon
CCTGATGGTTTGTGTGTGTTACTAATCGAGATCATGGGTGGACTGGATAGTT	17640780	17640919	17640730	17640782	1	5	LPERR05G19210	17623231	17674824	None	12883	1684	132630	No_or_no_constitutive_exon
TAATTGTGAAGGAGATGAGGATTGCCAAGGAGATGGTCGGGTGGCAGTAGGG	17720283	17720400	17720450	17720398	-1	5	LPERR05G19300	17715008	17726035	None	12883	1684	132630	No_or_no_constitutive_exon
TGATGGTAGAGGAGATGGGGATTGCCGTGGAAATGGTTGGGTGGCAGCAGGG	17732747	17732883	17732933	17732881	-1	5	LPERR05G19310	17726128	17734417	None	12883	1684	132630	No_or_no_constitutive_exon
AGCCGCGCGCGGGTTCTCCGCTCACGGATTTGTGTGCGTTGGGGGCGCAGGG	17786518	17786784	17786834	17786782	-1	5	LPERR05G19430	17784847	17786980	None	12883	1684	132630	No_or_no_constitutive_exon
AAGTGAAGTGCGTTGGCACTATGTCATTGACAAGCTCTTATGGGGATCAGGG	17935650	17935860	17935600	17935652	1	5	LPERR05G19650	17931036	17938653	None	12883	1684	132630	Yes
AACTCTGAAAAAGTGCAGCATCAATCTAACTGGAGTGTCTGGGAGGGAAGAA	18041485	18041585	18041435	18041487	1	5	LPERR05G19820	18038678	18046147	None	12883	1684	132630	No_or_no_constitutive_exon
ATCGGTTACTGGTGTTTTCTTGCTTGCCGTCTGCTTGGTGGGCGGAAAAGGG	18047760	18047947	18047997	18047945	-1	5	LPERR05G19830	18043500	18048829	None	12883	1684	132630	Yes
CCTTATTCTGTTATCAACTATTCAACTTTAACAAGTATCTGGGATGCCAGGA	18073944	18073995	18074045	18073993	-1	5	LPERR05G19870	18073043	18074912	None	12883	1684	132630	No_or_no_constitutive_exon
AGACTTGAGAGCGTGTTATTCTGAATAATTTGCCTCGTCTGGGCAATCAGGT	18076201	18076249	18076299	18076247	-1	5	LPERR05G19880	18076201	18082278	None	12883	1684	132630	No_or_no_constitutive_exon
TCTCTTGATTTCCTCCGGCGACGCTAACGGGAGCTCTTGCTGGGAGGCAGCT	18255799	18255952	18256002	18255950	-1	5	LPERR05G20130	18251858	18256094	None	12883	1684	132630	No_or_no_constitutive_exon
ATGCTGATGTGATGATTTGCTTGTCAATGGCGTTCGTGGGATGGGATTAGGC	18274807	18275032	18274757	18274809	1	5	LPERR05G20160	18273362	18277089	None	12883	1684	132630	No_or_no_constitutive_exon
TAACAAAGATTGAGGAACATGCATACTGAAACCTGGGTCAATGGGTATAGAT	18309740	18310079	18309690	18309742	1	5	LPERR05G20220	18308734	18310079	None	12883	1684	132630	No_or_no_constitutive_exon
TCCTTTTGTGATTCTGATGAGAAATGGTGTGGTTTGGTTGGGGCGTGAAGGA	18322649	18322887	18322937	18322885	-1	5	LPERR05G20260	18318025	18323126	None	12883	1684	132630	Yes
GAGCATACCAATTAGAGATGTTTTTCCCATGTCTTGGACCACGGGTGCAGCC	18318025	18318040	18318090	18318038	-1	5	LPERR05G20260	18318025	18323126	None	12883	1684	132630	No_or_no_constitutive_exon
GTTGTTGCGGGGGGATTCGATCAGGTGATTGCAATTCTGGGTGGATGCAGGG	18547438	18547503	18547553	18547501	-1	5	LPERR05G20540	18543359	18547909	None	12883	1684	132630	Yes
ACTAACGGTCATAACCTTATGCTTCATAGATATGTTGGCTGTGGGAAAAGGT	18544686	18544807	18544857	18544805	-1	5	LPERR05G20540	18543359	18547909	None	12883	1684	132630	No_or_no_constitutive_exon
CTCTTCTGACATCTTTGACAGAAGCAGTGCTGTAAACTTGTGGGATAAAGGC	18705038	18706575	18706625	18706573	-1	5	LPERR05G20750	18703924	18708176	None	12883	1684	132630	No_or_no_constitutive_exon
ACAAAGTGAAACTTAAAACTGACATTTACCTTGTATTTTTGTGGGTACAGCA	18717272	18717340	18717222	18717274	1	5	LPERR05G20780	18716115	18719889	None	12883	1684	132630	Yes
GGGGGTTTGGGATTGGGATTGGGCTGAGAGTGTGGGTTTGTGGGTGGCAGAT	18929896	18930135	18930185	18930133	-1	5	LPERR05G21060	18927914	18930560	None	12883	1684	132630	No_or_no_constitutive_exon
GAGGTTTTTTTTGACGTGGTTGGTGCGATTGCTGCTCTCGGTCGGGGCAGGG	18950433	18950551	18950601	18950549	-1	5	LPERR05G21100	18946845	18950695	None	12883	1684	132630	No_or_no_constitutive_exon
TGCTGGAGCGACGGCGAGACGGCGGCGCTGGTGGGCGCCTGGGGGAGCAGGT	19077141	19077898	19077091	19077143	1	5	LPERR05G21290	19076974	19080035	None	12883	1684	132630	No_or_no_constitutive_exon
CCCGAAAAAATGCAGCTTTTTTCTTTCTGCTGACCAGTGGTGGGAAGCAGTC	19184042	19184212	19184262	19184210	-1	5	LPERR05G21430	19184042	19184405	None	12883	1684	132630	No_or_no_constitutive_exon
TTCGTTTCCGTGTTTTTCTTTTTTTCTTTTTGTTTTTTTGGGCGGCGCAGTT	19255971	19256087	19255921	19255973	1	5	LPERR05G21540	19249230	19258978	None	12883	1684	132630	No_or_no_constitutive_exon
AGAAACGGTTAGGCATTTTTGTACTCTCTCATTTTGGGTTGTAAACACAGTG	19364099	19364256	19364049	19364101	1	5	LPERR05G21710	19359498	19365387	None	12883	1684	132630	Yes
GCGGTGGTGCCGCCATCGAAGCCGTGGGGCCGGAAGAGGGCGGTGAGTAGGG	20054941	20055153	20054891	20054943	1	5	LPERR05G22810	20054888	20055517	None	12883	1684	132630	No_or_no_constitutive_exon
AAGGTAATGAATTTTAAAGTTGTGGAAGTTTACCTGATGCGTGGGTGCAGAG	20130772	20131039	20130722	20130774	1	5	LPERR05G22950	20122880	20131039	None	12883	1684	132630	No_or_no_constitutive_exon
TGACGAGGATTTTTGTGGTGGATTTTGTGTGTGGGATTTTTGGGGGTTAGTG	20137403	20137462	20137512	20137460	-1	5	LPERR05G22960	20131622	20137859	None	12883	1684	132630	Yes
TACTACCGTTGCACGGCGCCGAGGTGCGGGGTGAAGAAGAGGGTGGAGAGGT	20158080	20158398	20158448	20158396	-1	5	LPERR05G22970	20158080	20160263	None	12883	1684	132630	No_or_no_constitutive_exon
TGTAAGTGTGTTGAAACTGAAAAGGGTGTGTAAAAACTGTGGGAATGCAGGA	20225687	20225831	20225881	20225829	-1	5	LPERR05G23060	20223394	20226921	None	12883	1684	132630	No_or_no_constitutive_exon
GAAACACCACAGTAAAGGTAACCCCTTGCGTGCCCGAGGGGTGGGTGCAGCT	20249972	20250206	20250256	20250204	-1	5	LPERR05G23130	20249972	20250657	None	12883	1684	132630	No_or_no_constitutive_exon
TGCGGCGACATGCCGACTTCAAGGCTCGTCCGGCGGCAACGGCGGGCTAGGT	20350033	20350252	20349983	20350035	1	5	LPERR05G23270	20349565	20352686	None	12883	1684	132630	No_or_no_constitutive_exon
ATGTGATTAGATTGAGTTAATGTGATGATGATGAAATTGGGATGATGCAGAA	20429539	20429659	20429709	20429657	-1	5	LPERR05G23390	20429301	20430306	4339772	12883	1684	132630	No_or_no_constitutive_exon
GGTCATAAGTTAGCTCAAGTTGGGATAAGTCAATATTTGGGGTGATGCAGAC	20519649	20519704	20519754	20519702	-1	5	LPERR05G23540	20515720	20521111	4339791	12883	1684	132630	No_or_no_constitutive_exon
GGTTAATTTATCAAATGTTGTGTAATATATGTTTGCTGGGATGTGAACAGAT	20552215	20552284	20552334	20552282	-1	5	LPERR05G23580	20551520	20557329	None	12883	1684	132630	No_or_no_constitutive_exon
AATATGCAGTGCAGAAATGAATTTTGTTTCGTTTACTTTGGGCGATGCAGCT	20638568	20638740	20638790	20638738	-1	5	LPERR05G23720	20634706	20639597	None	12883	1684	132630	Yes
ATTGGAAATGTGCTAGCTAGCTGAAAGTAGGATTACTGTGGGTGGATCAGGG	20775442	20775584	20775392	20775444	1	5	LPERR05G23940	20774947	20779426	None	12883	1684	132630	No_or_no_constitutive_exon
GTAATAAATCGGATCCCTAACTGACGCACGCGTCGCGTGGGGGATTGCAGAT	42884	43045	43095	43043	-1	6	LPERR06G00080	42884	43936	None	12883	1684	132630	No_or_no_constitutive_exon
TGATTTCCGTCTTCAATTAAGATTAATCCCTCCATGGGTGGGAACTGCAGAT	92223	92463	92513	92461	-1	6	LPERR06G00150	89511	92740	4339844	12883	1684	132630	No_or_no_constitutive_exon
TAAACAGTTCATTGTTATCAAGTAATGAGTCTTTTCTTTTTGGGGTGCAGGA	103187	103319	103137	103189	1	6	LPERR06G00180	100067	104853	None	12883	1684	132630	No_or_no_constitutive_exon
CTCACCGCCATGACAAAAACATTGGTAAAGAAATCTTCTAGGGGTTGCAGCA	118156	118266	118316	118264	-1	6	LPERR06G00200	118156	122042	None	12883	1684	132630	No_or_no_constitutive_exon
CTTGAATTGAACATGAAATTCTCTTTAATTAACATGAGTGGGGTGCGCAGAT	132939	136664	132889	132941	1	6	LPERR06G00210	127988	136664	None	12883	1684	132630	Yes
CGTTTATGAAACTTTTACGAAATATATTAATCTGTGGGTATAAAATACAGCT	203849	203964	204014	203962	-1	6	LPERR06G00340	203849	206923	None	12883	1684	132630	No_or_no_constitutive_exon
CTGACATGCTTTATGATCTGATCATGGCGGCGAACTATATGGGGATTGAGGG	528548	528698	528748	528696	-1	6	LPERR06G00770	528548	529050	None	12883	1684	132630	No_or_no_constitutive_exon
CTGTGCTTGGATGGCTGCTAATTCATCTTGTTCAACATCTGGGGTTGCAGGG	581793	581836	581743	581795	1	6	LPERR06G00860	580930	585972	None	12883	1684	132630	No_or_no_constitutive_exon
TTAACCTCCAGTAAGACTTGATCTTGAGCTGCCTCGTTCTCTGGGAGCAGGT	591923	592629	591873	591925	1	6	LPERR06G00890	590350	592629	None	12883	1684	132630	No_or_no_constitutive_exon
AGATGTCTAATTTGATTTGAAAGAATGCATATGTCTATGTATGTGGGTAGGG	619844	620063	620113	620061	-1	6	LPERR06G00940	618042	620635	None	12883	1684	132630	No_or_no_constitutive_exon
TGGCTATTGTATTTGAGTATTTATTTAGTCACATTTTTTTGGATGGGCAGGT	668501	668576	668451	668503	1	6	LPERR06G01030	667258	680251	None	12883	1684	132630	No_or_no_constitutive_exon
CAAGTGATTTCATATTTTATCTAGCTGTATATTAGTTCTTCGGGTTAAAGTA	669756	669841	669706	669758	1	6	LPERR06G01030	667258	680251	None	12883	1684	132630	No_or_no_constitutive_exon
TGCCATTTAGTCCTAATATATAATCTTAATTTTTGATTTTTATGGGACAGGC	795238	795276	795188	795240	1	6	LPERR06G01230	794063	797490	None	12883	1684	132630	No_or_no_constitutive_exon
CTGTTGTTTTTGATGACTTGTGGAACACACATGACTGGGAATGGATTAAGAA	802320	803601	803651	803599	-1	6	LPERR06G01240	801465	804082	None	12883	1684	132630	No_or_no_constitutive_exon
TGACCTTTTATGCTAATCTAATTTTTTAATCCCATTAATCATGTGGGCAGGA	959960	960148	959910	959962	1	6	LPERR06G01460	954307	961470	None	12883	1684	132630	Yes
AGGCGGGGGTGGAGGCCGAGGCAGGGGAGGGGGCGGGGGAGGGGGTGGAGGC	960820	961470	960770	960822	1	6	LPERR06G01460	954307	961470	None	12883	1684	132630	No_or_no_constitutive_exon
TTTTCGAATTGGATTGTGAAATTTTTGTGTGTGGTGGTTGAATTGGGCAGAT	1104452	1104626	1104676	1104624	-1	6	LPERR06G01670	1103637	1104996	None	12883	1684	132630	No_or_no_constitutive_exon
TTGGTTCTGTTTCTGTTTGTGTTGGGAATCTGTTGGGTTGCGCGGGGCAGGT	1356998	1357062	1357112	1357060	-1	6	LPERR06G02050	1352912	1357244	None	12883	1684	132630	No_or_no_constitutive_exon
GTTTTTCAGATTTTGCTGTTCCAAGTTTTTTTTTTTTGCTCGGGTTGGAGCT	1722931	1723167	1722881	1722933	1	6	LPERR06G02560	1722589	1727703	None	12883	1684	132630	No_or_no_constitutive_exon
CGGATCGGGCGGGTGTTTGGGAACAAGTACCTATACCTGGGAACGTACAGCA	1782029	1782546	1782596	1782544	-1	6	LPERR06G02660	1782029	1784257	None	12883	1684	132630	No_or_no_constitutive_exon
TTTCCCTCTTTGGTTCAATTTTGCAACTGCTTTACTATTTTATCGGGAAGGT	2095102	2096005	2096055	2096003	-1	6	LPERR06G03100	2090128	2098708	None	12883	1684	132630	Yes
GCAAATTTCAGTCACATTTTGAATTGATTCGTATTACGTTTGGAGGGCAGTT	2114644	2114888	2114594	2114646	1	6	LPERR06G03140	2114060	2114888	None	12883	1684	132630	No_or_no_constitutive_exon
CTCGATTGATCTGGTGGTTTGGGGGTGCGTGCGTGCGTGCGTGTGGGCAGTT	2232135	2232265	2232315	2232263	-1	6	LPERR06G03340	2229665	2232511	None	12883	1684	132630	No_or_no_constitutive_exon
CAAAGTGGGGAATATGTCTGAACTTTTCTGACGCCGGTGGGTGGGTGCAGGT	2585595	2585652	2585702	2585650	-1	6	LPERR06G03770	2581904	2585816	None	12883	1684	132630	No_or_no_constitutive_exon
CTATTCCGTTCTGCGGATTTTGATCAATTGGTTTCTTGATTGGGGGGTAGGG	2618385	2618862	2618335	2618387	1	6	LPERR06G03820	2618045	2621301	None	12883	1684	132630	No_or_no_constitutive_exon
CAAGTGCAATTTGTCAAATCTGGAATTCCTTTCTGTTTTGTATGGGACAGGT	2642188	2642261	2642311	2642259	-1	6	LPERR06G03850	2640138	2644927	None	12883	1684	132630	No_or_no_constitutive_exon
CATTTTGTTGTTTAGAAACAATTGTTAAGTCTTCTATTATTGATGGGTAGGG	2641788	2641896	2641946	2641894	-1	6	LPERR06G03850	2640138	2644927	None	12883	1684	132630	No_or_no_constitutive_exon
GATTGTCTTTGGAATTTATTGTGGTTGTGTGGTGGTTTGTGGGGTTGCAGAC	2683841	2683907	2683791	2683843	1	6	LPERR06G03910	2682916	2687203	None	12883	1684	132630	Yes
AAAGGGTGGGGATTTGCAGAGATGGAATGATTTGGGGGTGGATATGTGAGGT	2710519	2710686	2710469	2710521	1	6	LPERR06G03940	2697046	2714678	None	12883	1684	132630	No_or_no_constitutive_exon
CGCGTGACCGCGTGGATGACGTCATCGATGGATTGGGGAGGCGGGTGCAGGG	2729479	2729626	2729676	2729624	-1	6	LPERR06G03970	2726980	2729858	None	12883	1684	132630	No_or_no_constitutive_exon
TCGAATTGGATTCGTGTTGATTTGATTTGGTGGATTTGGGGGAAGAGCAGGG	2959552	2960653	2960703	2960651	-1	6	LPERR06G04330	2957368	2961202	None	12883	1684	132630	No_or_no_constitutive_exon
GTCAACCTTGCATGTTATCAAGGATTCCAATGAACTTTTGGATGGGCAAGGC	3069515	3069779	3069465	3069517	1	6	LPERR06G04430	3063641	3073491	None	12883	1684	132630	No_or_no_constitutive_exon
TCCTACCTGTTCTCTGGATTTGGGTTCTTGTTTCTCTGTTGACCGGGCAGAC	3239327	3239463	3239277	3239329	1	6	LPERR06G04670	3231441	3239966	None	12883	1684	132630	No_or_no_constitutive_exon
TTTAAAAATTGTGAATTTTATGAATTTGAATTGTGAAATTTGTGGGGCAGTT	3340218	3340781	3340831	3340779	-1	6	LPERR06G04850	3340218	3341059	None	12883	1684	132630	No_or_no_constitutive_exon
AAGGATGGTTTGGTTAATTCTTTGTAAATGTTTTTTCTTGCTGGGAATAGTT	3348466	3348535	3348585	3348533	-1	6	LPERR06G04860	3342705	3360141	None	12883	1684	132630	Yes
GAGGCGATCATGAGGGGATTTTGGTTTTGATTTTGTTTGTGTGGGTGCAGGC	3510753	3510779	3510703	3510755	1	6	LPERR06G05060	3510368	3524206	None	12883	1684	132630	Yes
TATCCAGCAACATTCCTAATTCCTCTATAATTCATTCATAATGTGGGCAGAT	3618829	3618933	3618779	3618831	1	6	LPERR06G05230	3614822	3628839	None	12883	1684	132630	Yes
AACGCGGAAAGATTATGTGGATTAGAGTTGCTTTTTTTGGTGGGGGGGAGGG	3686329	3686502	3686552	3686500	-1	6	LPERR06G05330	3683120	3700621	None	12883	1684	132630	No_or_no_constitutive_exon
GATCGGCTTGTTGCGGGTGGCTGATTTGGTTGTCGTGGGGAATGAATCAGGC	3735390	3735586	3735340	3735392	1	6	LPERR06G05370	3734967	3738981	None	12883	1684	132630	Yes
TCGGTTCGCATCTTAATAAAATGGGTTTTTGACTTTGTACGGGTTGGCAGGA	3803139	3803189	3803089	3803141	1	6	LPERR06G05490	3802761	3809525	None	12883	1684	132630	No_or_no_constitutive_exon
TGCTGAGCTGATTCTTGGGAGATGTTGCTTTTGGTGGGTGAAATTGGCAGGG	3916581	3916788	3916531	3916583	1	6	LPERR06G05590	3915604	3918477	None	12883	1684	132630	Yes
AGGGCGCCGACGGGGAGGAGGATGGGGCGTGGGGCGTCGGTAGGGAGGAGGT	4044804	4045232	4044754	4044806	1	6	LPERR06G05730	4044717	4045232	None	12883	1684	132630	No_or_no_constitutive_exon
AAATTATTTGGTCAACTAATATTATTCAACTACTTTTATACGGGTAGCAGAT	4211313	4211360	4211263	4211315	1	6	LPERR06G05980	4204856	4211360	None	12883	1684	132630	No_or_no_constitutive_exon
TTGCTGTGTAAGTTGAATGTTGTAGTTAGCTAATTGAAGTATGGGTGCAGAT	4233994	4234131	4234181	4234129	-1	6	LPERR06G06010	4232738	4234825	None	12883	1684	132630	No_or_no_constitutive_exon
TGTACTGGCTGAGATGATTGATTGATTTGTGGGCCAAAGGGGATGGGCAGGG	4271245	4271371	4271421	4271369	-1	6	LPERR06G06060	4271245	4279006	None	12883	1684	132630	No_or_no_constitutive_exon
GGTGTTCGTTCGTGTGGTTTTCTCTGACGACGTCGTTGCGGGGGGATCAGGT	4513593	4513687	4513543	4513595	1	6	LPERR06G06280	4512783	4518101	None	12883	1684	132630	No_or_no_constitutive_exon
TGACTTCAACGTACGATAGGCATTTAACTTATTTCATGTTGGGCATGCAGGG	4665690	4665908	4665640	4665692	1	6	LPERR06G06480	4663675	4666259	None	12883	1684	132630	No_or_no_constitutive_exon
GATCCACTGAGGAGAGCAACACGAAGGAGAGCGTAACTAATTGGGTGGAGAA	4671824	4672019	4672069	4672017	-1	6	LPERR06G06490	4668943	4677602	None	12883	1684	132630	No_or_no_constitutive_exon
ATTTCAATTGTTATGTGTTTGGTTTTTGATTTGCAATTGGGTGTGAGAAGGT	4754858	4755000	4754808	4754860	1	6	LPERR06G06610	4754050	4762477	None	12883	1684	132630	Yes
AAGTTTTGAGTAATCTAGCTGATGACATATCATTTGGAATGGGCAGCCAGGC	4774306	4774400	4774450	4774398	-1	6	LPERR06G06640	4770639	4776787	None	12883	1684	132630	No_or_no_constitutive_exon
ATATTTTTCCTCAATAGTTGATTCATATATTTCAATATTTGGGCATGCAGAC	4838699	4838878	4838928	4838876	-1	6	LPERR06G06760	4838699	4839229	None	12883	1684	132630	No_or_no_constitutive_exon
GCATTATTGCACTATAAATTGTGCATTCTTTTGTTCTTTTGGGTACACAGGA	4996460	4996526	4996576	4996524	-1	6	LPERR06G06910	4989833	4999912	4340503	12883	1684	132630	Yes
ACTGCACAAGACTTCTTTTCCTTGGACATAAAATTTGCATGGGAAAGCAGCA	5265718	5265867	5265917	5265865	-1	6	LPERR06G07290	5265718	5276875	None	12883	1684	132630	No_or_no_constitutive_exon
ACTGGACATTCTCTTTGAGAAATTTTTAATATGCCTTTTTGGGCATGCAGGC	5304139	5304171	5304221	5304169	-1	6	LPERR06G07330	5304139	5305795	None	12883	1684	132630	No_or_no_constitutive_exon
GAGGAGGAGAATGAGCGAGGGAGGGGCGCGTGTCGGGGAGGAGGCTGGAGGC	5589796	5590036	5589746	5589798	1	6	LPERR06G07620	5576981	5600865	None	12883	1684	132630	No_or_no_constitutive_exon
ACTTGTCGACCTCAAAAATGGAAATCATGAGCCAATTGGGGAGAAGCCAGCC	5781519	5782827	5782877	5782825	-1	6	LPERR06G07840	5781519	5794814	None	12883	1684	132630	No_or_no_constitutive_exon
CGGGTGAGGCTGGGGAGGTGGCCAACGCAGGGGCCGGCGAGGCTAGGGAGGC	5814896	5815144	5815194	5815142	-1	6	LPERR06G07880	5814896	5818895	None	12883	1684	132630	No_or_no_constitutive_exon
GATGAGACGCCGGTGAGGGTGATGAGGAACCTGACGAGCAAGGGACGGAGGT	5885975	5886308	5886358	5886306	-1	6	LPERR06G07980	5883594	5887603	None	12883	1684	132630	No_or_no_constitutive_exon
TCGATGGTGAGGTGGTGAGTGAGTTGTTGTGTGCGATGTCATGGGTGCAGTG	5946255	5946473	5946523	5946471	-1	6	LPERR06G08100	5943667	5946670	None	12883	1684	132630	No_or_no_constitutive_exon
TTCCCATTTCTCCAAGTCGTTTGCAAAAGCTTTCCTTAACTGGGAGCAAGCG	6069129	6069246	6069296	6069244	-1	6	LPERR06G08200	6069129	6071288	None	12883	1684	132630	No_or_no_constitutive_exon
TTGTGCGGCGGTGTGCGGATCGGACCACGCCTGTGACGTGCGGGCAGCAGTG	6353960	6354002	6354052	6354000	-1	6	LPERR06G08490	6351596	6354899	None	12883	1684	132630	No_or_no_constitutive_exon
GCTTAGATTGGTAGGCTCACTATGATTTCGTGTTTTGCCGGGGGGAGCAGGC	6580221	6580298	6580171	6580223	1	6	LPERR06G08780	6574166	6586923	None	12883	1684	132630	No_or_no_constitutive_exon
TAGTCGATCCTTTAATGCCTCTTGTATGTTATTTTTGTCACAACGGGCAGGA	6705370	6705395	6705445	6705393	-1	6	LPERR06G08890	6705370	6713012	None	12883	1684	132630	No_or_no_constitutive_exon
GGGGAGGCGGCCGCGCTGACGGTGGGTAACAACGGCGCGGATGGGGGAAGGC	6883074	6883214	6883264	6883212	-1	6	LPERR06G08970	6873405	6890044	None	12883	1684	132630	No_or_no_constitutive_exon
AATATTGGTAAAGCAGGGTCGTCGTCGTGGTCGTCGGCGGCGGCGGGGAGGT	7058511	7058675	7058725	7058673	-1	6	LPERR06G09190	7055336	7059083	None	12883	1684	132630	No_or_no_constitutive_exon
AGCGAAGCCTGCACTTGATTGGGGGACGCGGAGGAGGATCGCGGTGGGAGCG	7183556	7183888	7183506	7183558	1	6	LPERR06G09340	7179165	7185592	None	12883	1684	132630	No_or_no_constitutive_exon
TATAGCAGCATCAAAACAAAGATGCTGCTGTTGAAGATACTTGGGGACAGGA	8142877	8143414	8142827	8142879	1	6	LPERR06G10440	8142377	8143638	None	12883	1684	132630	No_or_no_constitutive_exon
AGGATACCCGTATGCTCATGTCAATTTTCTGGCAAGACTAAAGGGTTCAGAT	8542808	8542914	8542964	8542912	-1	6	LPERR06G10820	8541969	8544049	None	12883	1684	132630	Yes
GGTCTCGATTTGGATTTGGGATTTGAGTTTTTTCTGGTGGGATTGAGCAGGT	8569303	8569404	8569253	8569305	1	6	LPERR06G10850	8568719	8573355	None	12883	1684	132630	No_or_no_constitutive_exon
GGGGCGACGCAGCGGCCTCATCGAGATCGGCGATGACGGGGAGCGAATAGCC	8706754	8707546	8706704	8706756	1	6	LPERR06G10980	8706537	8712311	None	12883	1684	132630	No_or_no_constitutive_exon
TAATCATCGGTTTTTATTTCCTCACATGGCGCTGATTTGGGACTTGAAAGGA	8787323	8787390	8787440	8787388	-1	6	LPERR06G11050	8785167	8787863	None	12883	1684	132630	No_or_no_constitutive_exon
GTGATTTTGGAGTTGTAGCGAGCTTCATGCTGGTTTGGGGTGAAACGCAGGT	8902730	8902840	8902890	8902838	-1	6	LPERR06G11220	8897165	8903263	None	12883	1684	132630	No_or_no_constitutive_exon
TTTTAATACTAGTACTAACTAAAGATTGCTACTAATTCTTGGGCGTGCAGTT	8906984	8907174	8907224	8907172	-1	6	LPERR06G11230	8905175	8907344	None	12883	1684	132630	No_or_no_constitutive_exon
ATTCTTACCAGTCTGTTCATCTCTAATTTAAAATTTTGTGGGAGATGCAGGG	9069455	9069559	9069405	9069457	1	6	LPERR06G11320	9067092	9073723	None	12883	1684	132630	No_or_no_constitutive_exon
TCAGACATTACGAAAGTTTCATATCCTTTATTTTTATAATGATTGGGCAGTG	9596428	9596707	9596757	9596705	-1	6	LPERR06G11770	9596015	9600506	None	12883	1684	132630	Yes
AAGGATAAAAATGCCCCTAACCTTATCTTCGTCTTCCAACGGGGGTGCAGTT	10280269	10280487	10280537	10280485	-1	6	LPERR06G12260	10280269	10291283	None	12883	1684	132630	No_or_no_constitutive_exon
AGGTTTCTGATGGTGGAACTGTGAATTTGTTGAGTAGATCATTGGGTGAGTA	10289357	10289561	10289611	10289559	-1	6	LPERR06G12260	10280269	10291283	None	12883	1684	132630	No_or_no_constitutive_exon
TGTTACCAATATGTAGTTATATATGATGTAATTGTTTCATTGGGGTACAGGG	10355289	10355352	10355402	10355350	-1	6	LPERR06G12300	10348569	10363455	None	12883	1684	132630	No_or_no_constitutive_exon
AACAACAAACTTAGATTGTTGATACACCGTGCACCATATGTAGGGTGTAGGG	10349277	10349377	10349427	10349375	-1	6	LPERR06G12300	10348569	10363455	None	12883	1684	132630	No_or_no_constitutive_exon
GGCCTGTTTAGTGGGCTTTGATCTGAAAGTTGCTTGACAAAATGGGCCAGTT	10457001	10457041	10456951	10457003	1	6	LPERR06G12390	10455158	10457041	None	12883	1684	132630	No_or_no_constitutive_exon
TCCCAGTGGAGGCAAACCCTAAAAGGAAATAGGCTTTCCCAAAGGGAAAGCG	10642185	10642449	10642499	10642447	-1	6	LPERR06G12570	10634886	10649658	None	12883	1684	132630	No_or_no_constitutive_exon
TGTTTTTATTCATTCCATTTGCATGGATTAACTATTGGGCGGTGATGAAGAT	10760191	10760445	10760495	10760443	-1	6	LPERR06G12700	10760191	10764938	None	12883	1684	132630	No_or_no_constitutive_exon
CTTGTGATGAGGTATTGCTTTTTAACTAAGACTTATTCCTTTGGGAACAGGG	10774412	10774543	10774362	10774414	1	6	LPERR06G12710	10772812	10776269	None	12883	1684	132630	No_or_no_constitutive_exon
TATTGAATTAGAATTGATTATTTGATTTGTGCATGTGTTTACAAGGGCAGCA	10912780	10912828	10912730	10912782	1	6	LPERR06G12830	10910277	10917771	None	12883	1684	132630	No_or_no_constitutive_exon
TGATTTGTTTAGTGACGGGTAGCACGAAATTCGTGTGGTCTGGGTTGAAGGT	11294414	11294531	11294364	11294416	1	6	LPERR06G13060	11293844	11295001	None	12883	1684	132630	No_or_no_constitutive_exon
CAAGTGGCGCGGCCGGCGGCAGGCTACAGCATGGGCGACGGGGTGAGCAGCC	11558657	11558725	11558775	11558723	-1	6	LPERR06G13300	11558221	11558846	None	12883	1684	132630	No_or_no_constitutive_exon
ATATGAAAGAAGTTCTTCCTTATAGTTCTTATTGTTAAATAATTGGGCAGGC	11928596	11928799	11928849	11928797	-1	6	LPERR06G13550	11924175	11934755	None	12883	1684	132630	Yes
CGCCCTCGACGAAAAAACCCTTCCGCATCGGCATTGGGAAGAAACTAAAGAA	12123885	12124069	12124119	12124067	-1	6	LPERR06G13720	12122636	12125160	None	12883	1684	132630	No_or_no_constitutive_exon
AACACCGAGCAGGCTCATAATCATGTTCAATCACCTGTTACAGAGGGTAGGG	12345529	12345635	12345479	12345531	1	6	LPERR06G13830	12340298	12345635	None	12883	1684	132630	No_or_no_constitutive_exon
GTTTATCTGCGGCTTCGTTCGGATATATTCTTGGTTGGCGGGGAACGCAGGC	12400610	12400644	12400560	12400612	1	6	LPERR06G13890	12400344	12406178	None	12883	1684	132630	No_or_no_constitutive_exon
TGTCACTTCTGCATCTATGGATATGAACGGCGCTACTGGTGGTGCGGGAGGA	12498436	12498615	12498665	12498613	-1	6	LPERR06G13960	12497249	12508854	None	12883	1684	132630	No_or_no_constitutive_exon
ATTTCTCTAAAATATATGTAAATTATTTATTATTTTTTCTGTGGGTGTAGAG	12756072	12756661	12756022	12756074	1	6	LPERR06G14150	12755825	12760308	None	12883	1684	132630	No_or_no_constitutive_exon
CTCCTCGCCGTCGTCACGGTCCTCCTCTGCCTCCACTTGCCGAGGGACAGCG	12941462	12941925	12941412	12941464	1	6	LPERR06G14400	12937477	12941925	None	12883	1684	132630	No_or_no_constitutive_exon
GGCCCGTTAGTTGCAGCCACACCTGATTCTTTTCTACCTTGGGATTGCAGGG	13096077	13097697	13096027	13096079	1	6	LPERR06G14560	13090522	13100415	None	12883	1684	132630	No_or_no_constitutive_exon
CATTTGTATAATAAAAGAGTCAAAATACTAATTTTGGGGGATTGAAGCAGGG	13099451	13099521	13099401	13099453	1	6	LPERR06G14560	13090522	13100415	None	12883	1684	132630	No_or_no_constitutive_exon
TTTTTTTATTTGCTCTCTGTATTTTTTATATGTGCACTGGGAACGAGAAGGC	13265145	13265201	13265251	13265199	-1	6	LPERR06G14700	13263761	13266234	None	12883	1684	132630	No_or_no_constitutive_exon
GAAGCTGAAAATTCTTTATTTTCATTGTGTTGATGTTTTTGGGTTGATAGGT	13318366	13318423	13318316	13318368	1	6	LPERR06G14770	13316095	13324101	4341251	12883	1684	132630	No_or_no_constitutive_exon
AACTGGAGCAAGTGAAAGTTCTTACTTTTGACTGTTTATTTGGGGGGCAGAT	13650544	13650635	13650685	13650633	-1	6	LPERR06G15090	13643507	13656331	None	12883	1684	132630	No_or_no_constitutive_exon
TATATTTTGAGATGACGGAAGTAATCGAGGACCGACATGGGTGGGTGCAGGG	13737836	13738177	13738227	13738175	-1	6	LPERR06G15170	13737836	13738642	None	12883	1684	132630	No_or_no_constitutive_exon
GCACAAGACGGGGAAGACACGGCCGGTGGTTGGGGGAGGGAGGCAGAGAGGT	13875590	13876024	13876074	13876022	-1	6	LPERR06G15260	13871925	13877484	None	12883	1684	132630	No_or_no_constitutive_exon
ATACGGGGTTTAGCTGTGAGGTTTCTTCTTTTACCTTTGGGAGTGTGTAGCC	14145387	14145446	14145337	14145389	1	6	LPERR06G15460	14140703	14145446	None	12883	1684	132630	No_or_no_constitutive_exon
TTCACGCGTCCGTGGTCTCTGTTTGGTGACATGTTTCTGTGGTTGGGCAGGC	14376039	14376157	14376207	14376155	-1	6	LPERR06G15640	14373068	14376523	None	12883	1684	132630	No_or_no_constitutive_exon
TCGAGGATCCAAGGAACCAGAGGCTATTTAGCGCCCGAGTGGGTTTGAAGTC	14563905	14564313	14563855	14563907	1	6	LPERR06G15900	14558029	14564313	None	12883	1684	132630	No_or_no_constitutive_exon
GCGTGTGAGAACCCGAGGGCCCTGAACCTGCCTCAAATGGGTGGAAATAGAA	14781018	14781347	14780968	14781020	1	6	LPERR06G16040	14780799	14781347	None	12883	1684	132630	No_or_no_constitutive_exon
TCGGGCCCCGATTTCGTCTCTGATTTGTTCTGGGCGATATGGGGGAGCAGGG	15114305	15114436	15114486	15114434	-1	6	LPERR06G16470	15112878	15114662	None	12883	1684	132630	No_or_no_constitutive_exon
CTGCCTCGCCGTCTCCACCGGCCGCGCCGTTGGCCGGGATGAGGGTGAAGGT	15179563	15179617	15179513	15179565	1	6	LPERR06G16610	15178808	15191592	None	12883	1684	132630	No_or_no_constitutive_exon
AGTTGGACAAGGGAAATCTGATACTTCTCATATATTTTCCAGGGCCGAAGTT	15483618	15483708	15483758	15483706	-1	6	LPERR06G16840	15481838	15486799	None	12883	1684	132630	No_or_no_constitutive_exon
ATATTCTTGGCTTTCTTCATTACTCTAAGTTTTTTTTTTGGGGGGGCTAGCT	15841536	15841590	15841640	15841588	-1	6	LPERR06G17190	15838694	15843562	None	12883	1684	132630	No_or_no_constitutive_exon
AAGAAAAAAACAGTACAAGTTAGTGGTCTCATCTCATGTGTGGGGTGCAGAT	15914558	15915247	15914508	15914560	1	6	LPERR06G17250	15911170	15918316	None	12883	1684	132630	No_or_no_constitutive_exon
TAATTTCTGACTTTTGTGTAAATTGTAATGTGTGTTTTTTGTGGGTGCAGGG	15994937	15995018	15995068	15995016	-1	6	LPERR06G17360	15994937	15996790	None	12883	1684	132630	No_or_no_constitutive_exon
CCAGAGAGATCAGTCGTCAGTTGGAATGCAATGCTTATGGGATATTGAAGGC	16192068	16192804	16192854	16192802	-1	6	LPERR06G17510	16173149	16194418	None	12883	1684	132630	No_or_no_constitutive_exon
ACCAATACATGATAGGTAAATCAATTGAAAGCAATAGGGAGAAACTGAAGAA	16398964	16399226	16399276	16399224	-1	6	LPERR06G17750	16398964	16400668	None	12883	1684	132630	Yes
TGGTTTGGAGTGAATTCTGAATTTTATTTTGTATATACCATGAAGGGAAGAA	16460195	16460212	16460262	16460210	-1	6	LPERR06G17800	16453006	16461431	None	12883	1684	132630	Yes
GGAAAATTGCGATTTTGATTTGATTTGATTTGATTTGTGTGGGATTGCAGGG	16602051	16602595	16602645	16602593	-1	6	LPERR06G17960	16596897	16602820	None	12883	1684	132630	No_or_no_constitutive_exon
AAACAAATGTATTCTAATAGAACTAAAATTATGTCATCTGCAGGGTACAGCT	16787853	16788280	16787803	16787855	1	6	LPERR06G18190	16784754	16789161	None	12883	1684	132630	No_or_no_constitutive_exon
CAATTGTGTATGCAACGAGCATAGTGCTGACGCATGGGCTGGCAATGCAGGC	16937028	16937234	16937284	16937232	-1	6	LPERR06G18330	16933017	16938957	None	12883	1684	132630	Yes
CCAACTTGGAGCTCGCACTCGCTAGCTTACTCTTCTACTTTGACTGGGAGGT	17059212	17059332	17059382	17059330	-1	6	LPERR06G18520	17059212	17060646	None	12883	1684	132630	No_or_no_constitutive_exon
TGGGGATGCCGGAGTTGCCGGAGGTGGAGGCGGCGAGGAGGGCGGTGGAGGC	17210228	17210415	17210465	17210413	-1	6	LPERR06G18700	17206862	17216752	None	12883	1684	132630	No_or_no_constitutive_exon
TTTGACCGATCTGTGTGTGTTTGTGACGACGGCGTGTGGGGGCGGCGCAGGC	17239169	17239259	17239309	17239257	-1	6	LPERR06G18720	17232016	17239656	None	12883	1684	132630	No_or_no_constitutive_exon
TTATCCTGCAATTTTTTACTTTGTGCACTAATAATTTGTATGGGTGACAGAT	17234655	17234787	17234837	17234785	-1	6	LPERR06G18720	17232016	17239656	None	12883	1684	132630	No_or_no_constitutive_exon
CCGCGGCGCGCGGCTAGGGCGTGGCAGCCGGCGGCGAAGAGGGTTGCGAGGA	17293395	17293467	17293345	17293397	1	6	LPERR06G18790	17293087	17293467	None	12883	1684	132630	No_or_no_constitutive_exon
TCTTCTGGACGCTCTCCGGCGACTCGATCAGCATCGCGGCGCGCGGGGAGCG	17523456	17524538	17523406	17523458	1	6	LPERR06G19010	17521500	17524538	None	12883	1684	132630	No_or_no_constitutive_exon
TAAAATTGTTCAATTCTGAAATCTCACGGATTAATTTTGGGCGGCGACAGGA	17590096	17590456	17590506	17590454	-1	6	LPERR06G19100	17590096	17591775	None	12883	1684	132630	No_or_no_constitutive_exon
TGAGTAATAACGGAAGATTTTTTTTTTATGGTTATTACTTGGGGATTCAGGG	17812444	17812760	17812394	17812446	1	6	LPERR06G19400	17811665	17815350	None	12883	1684	132630	Yes
AAAGTGTGTGATTCCTACTACTATTATGGACCTTTTCTTTGGGGACTTAGGT	18017593	18017659	18017543	18017595	1	6	LPERR06G19600	18015859	18022175	None	12883	1684	132630	No_or_no_constitutive_exon
CTTTTTAATGGAAAATTGCAAACATAGAAGTCGAGTGGGGAAAATTACAGAA	18019527	18019996	18020046	18019994	-1	6	LPERR06G19610	18019527	18022584	None	12883	1684	132630	No_or_no_constitutive_exon
GTCTTTAAAGCAAATCCTCTGAGTTTCCTTGCAGAGCAGGCAGGGGGGAGGG	18131666	18131827	18131877	18131825	-1	6	LPERR06G19810	18131056	18136042	None	12883	1684	132630	No_or_no_constitutive_exon
CGGCGTCGGCTGGTCTTCTCGCGTTCTTGTCCGACGCGTCGGGGCACAAGAC	18191048	18191335	18191385	18191333	-1	6	LPERR06G19890	18190405	18191780	None	12883	1684	132630	No_or_no_constitutive_exon
TTGATCCTTGAGTGCACGGCTCACCATTTTTTTTCTTAAATAATGGGTAGAT	18440027	18440221	18439977	18440029	1	6	LPERR06G20200	18438381	18441827	None	12883	1684	132630	No_or_no_constitutive_exon
GTACCATAGGAGTACTTTTGTGCAACTGAAATAATTTTGTGAGTGGGTAGCG	18575914	18575950	18576000	18575948	-1	6	LPERR06G20330	18575914	18578293	None	12883	1684	132630	No_or_no_constitutive_exon
GAAGAAGCCTATTACGCTTGTCGCTCGGTAATTTGATTTCCGGGGGGAAGCG	18777124	18777180	18777230	18777178	-1	6	LPERR06G20540	18771575	18777235	4341841	12883	1684	132630	No_or_no_constitutive_exon
GGCATTCAGATCGGTCTTGTGATTGGTCTTTTGGGATTTTGGGAAGTGAGAG	18776877	18776943	18776993	18776941	-1	6	LPERR06G20540	18771575	18777235	4341841	12883	1684	132630	No_or_no_constitutive_exon
AATACAATGGGATATTACTTAACAAATATAAATATTTTTTGGGGCGACAGGC	18817653	18818025	18818075	18818023	-1	6	LPERR06G20590	18814319	18827272	None	12883	1684	132630	No_or_no_constitutive_exon
ACCCGCCGAGCCACTTCGTGCTGTCGCACGCGGCGACGAGGGACACCGAGCT	18928072	18928396	18928022	18928074	1	6	LPERR06G20670	18924983	18928720	None	12883	1684	132630	No_or_no_constitutive_exon
ATAACAGTTCTTTAGTATTTGCATCAATTAACACCTTGGAGGGGGTGCAGGT	19007602	19007802	19007852	19007800	-1	6	LPERR06G20790	19006761	19011797	None	12883	1684	132630	Yes
GACTAAGTTTGTAAGGAAATAAGAACATAACTACATGGGTGAACTGACAGGA	19030259	19030335	19030209	19030261	1	6	LPERR06G20860	19028996	19033723	None	12883	1684	132630	No_or_no_constitutive_exon
TACCCAAAAAAAAAGTTTTTTCTCTGTAATTTTTTTTTTTTGGGGATCAGGA	19173831	19173999	19173781	19173833	1	6	LPERR06G21090	19173417	19174605	None	12883	1684	132630	No_or_no_constitutive_exon
TCAGTTATATAATTCCATGCTTGACTAATATACACGGTTGGGTGGAGCAGGT	19216265	19216970	19216215	19216267	1	6	LPERR06G21150	19211795	19216970	None	12883	1684	132630	No_or_no_constitutive_exon
CATCGGCAGGCGCGGTGTCCTCTATGACGGCGCGACCTCACGGGTAGTAGCG	19374228	19374282	19374332	19374280	-1	6	LPERR06G21340	19366317	19374373	None	12883	1684	132630	No_or_no_constitutive_exon
GTGTGCTTTTATTAAGCCTTTTCGAGTGACAGTGCTCCATATGGGTACAGGA	19427298	19427489	19427248	19427300	1	6	LPERR06G21470	19426251	19431091	None	12883	1684	132630	No_or_no_constitutive_exon
GCCGTGGCGTGCTTCGACGCGGCGTCGCGGGTGTGGGCGCGGGCGGGGAGGG	19447783	19448762	19448812	19448760	-1	6	LPERR06G21520	19447783	19452571	None	12883	1684	132630	No_or_no_constitutive_exon
GGAGCAGTGCTTGTTTGTTTGTTGGTATCAAATTGGGGGCGAAATCGCAGGT	19910096	19910282	19910046	19910098	1	6	LPERR06G22110	19909792	19919066	None	12883	1684	132630	Yes
GGGAATGGAGCTCAGAACTCAATGGTGTTTTCTTCTGTTGTTGGGGATAGGT	20037269	20037339	20037219	20037271	1	6	LPERR06G22260	20034338	20037732	4341994	12883	1684	132630	No_or_no_constitutive_exon
TCCGAATTCGGAACAAGGTTTTCACCCGGAAAAATATGGGGTAAGGGAAGGA	20059754	20060101	20059704	20059756	1	6	LPERR06G22300	20059610	20060101	None	12883	1684	132630	No_or_no_constitutive_exon
CCGTGTGTGTGCGTTTTTTTTCCCAACGATTTTGTGTTTTTTGGGGACAGTG	20325374	20325480	20325324	20325376	1	6	LPERR06G22750	20325086	20329649	None	12883	1684	132630	No_or_no_constitutive_exon
TTTTTTTGTTTTTTTGTGGGTGCGTTTGGATTTGGTGGGGGAAATTGCAGGA	20409970	20410052	20410102	20410050	-1	6	LPERR06G22870	20408197	20410432	None	12883	1684	132630	No_or_no_constitutive_exon
TGAATTAGTATTAAAAATGTGTTAATTTTGTGGATCTCTTGGGGATGCAGCT	20567192	20567371	20567142	20567194	1	6	LPERR06G23140	20565777	20571851	None	12883	1684	132630	Yes
GTCATCAGATTCGTTCATATTTATTGGCCTTGCTCGCATCAGGGATGCAGAT	20569274	20569335	20569385	20569333	-1	6	LPERR06G23150	20568903	20574062	None	12883	1684	132630	No_or_no_constitutive_exon
TGAAGTATCCTTGAAACGGGGGCTAATGAAAATGGTTTGCGGGGTTGCAGGA	20832552	20833409	20832502	20832554	1	6	LPERR06G23570	20831082	20833409	None	12883	1684	132630	No_or_no_constitutive_exon
GAGAGTGGTCGCTTTATTTTCTTAACTGCAGAATGCTTATACAAGGGCAGTT	20970286	20970341	20970391	20970339	-1	6	LPERR06G23790	20967483	20972954	None	12883	1684	132630	No_or_no_constitutive_exon
TCGAAGAAGAAGAAGTGTACCACATGGATCCTCGGTACTTGAGGGTGTAGGG	51468	51606	51418	51470	1	7	LPERR07G00080	39397	51606	None	12883	1684	132630	No_or_no_constitutive_exon
GATTGTCAGTAGTACTGAGAAAAGAGAATTGCATGGGGATGGGGGTGCAGAG	79488	81790	79438	79490	1	7	LPERR07G00130	75957	81790	None	12883	1684	132630	Yes
ATACTGATTCATGTACGTACGTGTTGCGGAATTACCAACTGACTGGGCAGTG	114279	114361	114411	114359	-1	7	LPERR07G00190	110366	115473	None	12883	1684	132630	Yes
GGCGACGGGCGACTGGATCCGACGGCGGCGTCATTCCGGATGGGGAGTAGTG	420877	420967	421017	420965	-1	7	LPERR07G00590	409853	421162	None	12883	1684	132630	Yes
ACCCATTTTTTTTTTCTGATGTTGCTGCTGCTGCTCGTGGCAGGGGTCAGGC	420663	420761	420811	420759	-1	7	LPERR07G00590	409853	421162	None	12883	1684	132630	Yes
TGTGGATAAGTGTGTTTGATTTGGGTGATTTTTGTTGTTGGGGGGAGCAGGC	626373	626497	626323	626375	1	7	LPERR07G00880	626050	628321	None	12883	1684	132630	No_or_no_constitutive_exon
TTAGCTAATCCAATTATGATATGTAACACTTTTTCCATTGATGGGTGCAGGC	640301	640459	640509	640457	-1	7	LPERR07G00900	638479	642838	None	12883	1684	132630	No_or_no_constitutive_exon
CGCCGGCGACGACACGACGAGACTGATCATCCGATGGATGGGATATGCAGGT	674664	675404	674614	674666	1	7	LPERR07G00940	674289	675404	None	12883	1684	132630	No_or_no_constitutive_exon
AGCTGCACCGTCAAGAGCGAGATGTTTTCTGCCGCAAAGGGATAAGGAAGCC	748260	748324	748374	748322	-1	7	LPERR07G01060	748260	756845	None	12883	1684	132630	No_or_no_constitutive_exon
GGCATCCTGATCGATGTATTGATGTATCTTGCTCTGTGCTAATCAGGGAGGG	1138967	1139264	1138917	1138969	1	7	LPERR07G01370	1131374	1150954	None	12883	1684	132630	No_or_no_constitutive_exon
ATGACAGATATGATTAGTGAGTTATTAGTGAGTTAACACGGGATTAGCAGGC	1345295	1345378	1345245	1345297	1	7	LPERR07G01640	1344381	1348911	None	12883	1684	132630	No_or_no_constitutive_exon
AAAAGTAAAAAATGGTGTTTCTTTTTTTAACTTTGGTTGGGGGTGATTAGGT	1345662	1345751	1345612	1345664	1	7	LPERR07G01640	1344381	1348911	None	12883	1684	132630	No_or_no_constitutive_exon
ATAATTAAAATGCATGTGGGTGCAGGCACCATCAGCACGGGAGATGGCAGGC	1346888	1346940	1346838	1346890	1	7	LPERR07G01640	1344381	1348911	None	12883	1684	132630	No_or_no_constitutive_exon
TAGTCCACCCATACTTGGAACCTCTTGCAATTGCTGCTCATGAGGGTCAGGT	1586833	1587106	1586783	1586835	1	7	LPERR07G01940	1577502	1600804	None	12883	1684	132630	No_or_no_constitutive_exon
TCTTGTTTTGAATAGGTACTTAATTGTTATCGATGATGTATGGGATACAGAT	1682338	1683915	1682288	1682340	1	7	LPERR07G02050	1678726	1683915	None	12883	1684	132630	No_or_no_constitutive_exon
TTTCAAGTATGAAATATCAGTGACTCAGGTAGCAATATTTATATGGGAAGAG	1749968	1750181	1749918	1749970	1	7	LPERR07G02140	1748680	1756915	None	12883	1684	132630	No_or_no_constitutive_exon
ACTCAACTATAAGAGTTGGAGATCCTGCACTGTTGACTTTTGGCTGGGAGAG	1976293	1976703	1976753	1976701	-1	7	LPERR07G02370	1975408	1979949	None	12883	1684	132630	No_or_no_constitutive_exon
ATAATATGAAACCTTTACAGAGACAACAAGATTTGCATGGGTGAGTACAGAA	2255855	2256017	2255805	2255857	1	7	LPERR07G02650	2255669	2256233	None	12883	1684	132630	No_or_no_constitutive_exon
TTAGTCCATCGATTTGATTTGATTCGATTTGATCTGATCTGAAAGGGGAGGG	2422226	2422437	2422487	2422435	-1	7	LPERR07G02770	2418533	2422562	None	12883	1684	132630	No_or_no_constitutive_exon
CTGTACACTGCCATCTCAGCTTGTTTTCTTGAACTGCTAAATCTAGGGAGGA	2486614	2486675	2486725	2486673	-1	7	LPERR07G02810	2486323	2488413	None	12883	1684	132630	No_or_no_constitutive_exon
GATATAAAATATGTTTTTATATGAATCACTCGTCGGGAGTGATATGGGAGTT	2874313	2874346	2874263	2874315	1	7	LPERR07G03190	2871983	2874346	None	12883	1684	132630	No_or_no_constitutive_exon
CTGGTTTGATGGCAATGTGGGTTGGGTTTGTGGTGATTTTGGGTGAGCAGGT	2907986	2908244	2907936	2907988	1	7	LPERR07G03240	2907779	2919168	None	12883	1684	132630	No_or_no_constitutive_exon
ATATGATGACTGTCTTTACAGCTTTTAACTACTTAACTGATGGGATGCAGGA	2944777	2944868	2944918	2944866	-1	7	LPERR07G03270	2944777	2946971	None	12883	1684	132630	No_or_no_constitutive_exon
TGTAGGCATGTTTTCCCCCCTAATCTCCACGGATCTACGAGCGGGGATAGCG	3043065	3043173	3043015	3043067	1	7	LPERR07G03400	3033026	3046164	None	12883	1684	132630	No_or_no_constitutive_exon
CGGTGAGGGATGAGATTTCCTGGAGTACTCTGGTGGGTGGGTATGTGAAGGA	3207535	3208657	3208707	3208655	-1	7	LPERR07G03580	3207339	3229484	None	12883	1684	132630	No_or_no_constitutive_exon
GTGGGGGGCGTTTGATGCCGTTGCGGCTGAGAGGCGGTGGGGGATCGAAGCG	3216221	3216476	3216526	3216474	-1	7	LPERR07G03580	3207339	3229484	None	12883	1684	132630	No_or_no_constitutive_exon
GATCTACTTTTCATGTTGGTTGTATGATACTGCATCTACTGGGAGAACAGGT	3237467	3237623	3237673	3237621	-1	7	LPERR07G03600	3231738	3247060	None	12883	1684	132630	No_or_no_constitutive_exon
GTAAAGTGATTTATATGTTTTTAATACAATCTCTTTTTTGGGATGTATAGCC	3231738	3231905	3231955	3231903	-1	7	LPERR07G03600	3231738	3247060	None	12883	1684	132630	No_or_no_constitutive_exon
TCACTTTCTCTCTCTTCTATTCGTGGTACTCGGCGGGGAGCGCAAGACAGCA	3279549	3279659	3279709	3279657	-1	7	LPERR07G03670	3273278	3283728	None	12883	1684	132630	Yes
CCGATCACGGTTGAATTAATAGTGTGAGGTGATGGGAATTTGGGATGCAGGT	3370089	3370196	3370246	3370194	-1	7	LPERR07G03780	3363188	3370586	None	12883	1684	132630	No_or_no_constitutive_exon
TCGATAAAAAAAAAAGCTACAACCACTTATTACAAGCTGATATGGGACAGGT	3703559	3703821	3703509	3703561	1	7	LPERR07G04250	3702043	3708815	None	12883	1684	132630	No_or_no_constitutive_exon
TATTGATTTATTAATTATTATATTGTGTTGATGGCGGTGACATGGGGCAGTG	3808926	3809039	3809089	3809037	-1	7	LPERR07G04370	3808317	3809435	None	12883	1684	132630	No_or_no_constitutive_exon
GATCTATGTGTTTTATTGTTAACTTTGTTTTGTTTTTTGGGAGTATGTAGGT	3911038	3911138	3910988	3911040	1	7	LPERR07G04510	3904742	3912003	None	12883	1684	132630	No_or_no_constitutive_exon
CCCGAAGGGGAAATTTCAATTAGGCTAAGACGAGAGAGGAAGGGGAAGAGGA	3962789	3963043	3962739	3962791	1	7	LPERR07G04560	3955282	3963080	None	12883	1684	132630	No_or_no_constitutive_exon
TGAGCTGCTTGGAATTTGTTGTTCACATTATTATTTTGTTGGGCGTATAGGA	4071972	4072096	4071922	4071974	1	7	LPERR07G04690	4066715	4077302	None	12883	1684	132630	No_or_no_constitutive_exon
CTTCGATTCCTGTGGATTGATGGTCTTTGGTTTGTGGTGGGGGGAAGCAGGA	4119563	4119644	4119513	4119565	1	7	LPERR07G04770	4119253	4127142	4342584	12883	1684	132630	Yes
TTTCTTTTATTGTTGTTTGATTGGTTGATTGGATTGGATTGTATGGGCAGCT	4297590	4297646	4297540	4297592	1	7	LPERR07G04990	4297024	4302177	None	12883	1684	132630	No_or_no_constitutive_exon
ATCAAATGTCATTTTTGAAATAATCTTTTTTTTTTGGGTTGTGTTGGAAGGT	4359099	4359222	4359272	4359220	-1	7	LPERR07G05080	4358853	4368213	None	12883	1684	132630	No_or_no_constitutive_exon
ATGGTGCTTGATTCACCACGCTCCTTGATAAAGAGGGGCAGGGGACGTAGAG	4857963	4858324	4857913	4857965	1	7	LPERR07G05730	4857191	4858324	None	12883	1684	132630	No_or_no_constitutive_exon
CGATTTTTTTTTGTGTTGATTTGGTGTTTGTTTGTGTGATGTGTGGGCAGGT	4880320	4880526	4880270	4880322	1	7	LPERR07G05780	4880005	4897209	None	12883	1684	132630	Yes
TACATTTTCTCAATCAAATTGTTACAATTATTTCTTTTACAGGGTGACAGGT	5961813	5961896	5961946	5961894	-1	7	LPERR07G06860	5961813	5962963	None	12883	1684	132630	No_or_no_constitutive_exon
TTTGGGTTGGGTGGGGTTTAATTTGATTGGGGGGTTTTGGGGTGGAGCAGAG	5978661	5978884	5978934	5978882	-1	7	LPERR07G06880	5976069	5979226	None	12883	1684	132630	No_or_no_constitutive_exon
TTTCATTGGTTGTCTGTTATGCTTACAGGCATAGTGGAGGGGAGTTGCAGAT	6132807	6132956	6133006	6132954	-1	7	LPERR07G07020	6132807	6136902	None	12883	1684	132630	No_or_no_constitutive_exon
CGTGGACCTGTCCGGAAACGTCGTCATGGAGATCCGCGGCATGGGCGCAGTC	6268577	6268950	6269000	6268948	-1	7	LPERR07G07180	6267361	6269220	None	12883	1684	132630	No_or_no_constitutive_exon
CGAGCCTCTGCGGGTGCGACACCTGATCCGCGTCGACCGGTGGGAGGCAGAC	6290913	6291076	6290863	6290915	1	7	LPERR07G07220	6289867	6293683	None	12883	1684	132630	No_or_no_constitutive_exon
AAGGAATATCAAAGATCAACGCAAACAATGTTGAGTTTCATGGTGGGTAGCA	6425045	6425111	6424995	6425047	1	7	LPERR07G07420	6423465	6425420	None	12883	1684	132630	No_or_no_constitutive_exon
CACTCGCCAGTTAGTCCAATTGCGTGGTGACAATCTAACGGCGGGGACAGCG	6446183	6446300	6446133	6446185	1	7	LPERR07G07430	6441934	6453460	None	12883	1684	132630	No_or_no_constitutive_exon
TCCTCAAAACCCGGATTGTGAATGCAACATTCCTTGTTCTGGGATGACAGGC	6448836	6448917	6448786	6448838	1	7	LPERR07G07430	6441934	6453460	None	12883	1684	132630	No_or_no_constitutive_exon
GATTGGTTTTGTGTTTTCTCTGGTTGCTGATCGTGGTGTGGGGAATGCAGGA	7004585	7004659	7004709	7004657	-1	7	LPERR07G07900	7001446	7005076	None	12883	1684	132630	No_or_no_constitutive_exon
ATAATGTTATATTATTATTAAAAATAGTTCTTGTTTTTGTTGGGTGGCAGAA	7327933	7328113	7328163	7328111	-1	7	LPERR07G08150	7327933	7329317	None	12883	1684	132630	No_or_no_constitutive_exon
GTCATAGGTACAACCATGAATCCAGCTTTTGAATAATCTTGGGTTAACAGGT	7618165	7618314	7618115	7618167	1	7	LPERR07G08320	7611661	7619248	None	12883	1684	132630	Yes
ATAATGTTATGTTATTATTAAAAATAGTTCTTGTTTTTGTTGGGTGGCAGAA	7625715	7625895	7625665	7625717	1	7	LPERR07G08330	7624085	7625895	None	12883	1684	132630	No_or_no_constitutive_exon
CGATTAAAACGGTGCCATATCATAAATGTCATGGTGATCGATGGGTGCAGAG	9016635	9016730	9016585	9016637	1	7	LPERR07G09520	9016103	9021776	None	12883	1684	132630	No_or_no_constitutive_exon
GGCAATGCTCTGTTGTGGCTCTTGTGCGCGGGATAGGTTTTGGGATGGAGTC	9027737	9027876	9027926	9027874	-1	7	LPERR07G09530	9022252	9028223	4342996	12883	1684	132630	No_or_no_constitutive_exon
CATTGCATCACTAGTCAATTTATGTTCTGTACCTTTTGCTATGGGTACAGGA	9197524	9197686	9197474	9197526	1	7	LPERR07G09620	9195936	9201321	None	12883	1684	132630	No_or_no_constitutive_exon
CCCAAAGAACCTAACGAATCCTCACTCACTTTGTTCGTTTACTCGGGAAGGG	9728431	9728760	9728381	9728433	1	7	LPERR07G09870	9727554	9729667	None	12883	1684	132630	No_or_no_constitutive_exon
TCAAGAACATCAATGATCCGCGTACATCCAAAGGCTTGGCTGGTGGGCAGTC	10099982	10100194	10100244	10100192	-1	7	LPERR07G10140	10099982	10100353	None	12883	1684	132630	No_or_no_constitutive_exon
GGGGACAGAGAGGCTCAGGGACACGTTGAGGTAGATCTCGTCGGGGACAGAG	10300770	10301001	10300720	10300772	1	7	LPERR07G10320	10298585	10301001	None	12883	1684	132630	No_or_no_constitutive_exon
TGGTGGTGTTGGTGGTGGGTTTGGCAAGGGTGGCGGTGGGTTTGGGAAAGGT	10697401	10697641	10697691	10697639	-1	7	LPERR07G10560	10696844	10698104	None	12883	1684	132630	No_or_no_constitutive_exon
AAATTTTGTTTACTTGTCATGAGCTTTGGTGAGGGGATTTTGAGGGGTAGAA	11413678	11413772	11413822	11413770	-1	7	LPERR07G11020	11406287	11428524	None	12883	1684	132630	Yes
GGAAAGGTGGCATATATGCTGACCCTTATGGGGATCGCAGTGGGATGCAGGT	11461107	11461239	11461289	11461237	-1	7	LPERR07G11040	11450289	11461769	None	12883	1684	132630	No_or_no_constitutive_exon
TCCTACTCGATCGCCCTGAATCTCTGACCGGCGACGGGGTGGTGATGCAGAA	11831102	11831246	11831296	11831244	-1	7	LPERR07G11390	11829577	11831583	None	12883	1684	132630	No_or_no_constitutive_exon
TTGAGCAAATGAGCTCCTTTTGTTCTGAATGTCGTTTGTTGGGTATGCAGCA	11973672	11973790	11973622	11973674	1	7	LPERR07G11510	11973022	11980061	None	12883	1684	132630	Yes
GTGATGCATAGGATTTTACAGAACTGATGCATAGGTGTTGGGTGGTGCAGAG	12752332	12752743	12752793	12752741	-1	7	LPERR07G12070	12752332	12753914	None	12883	1684	132630	No_or_no_constitutive_exon
ATTCCAGAACTCTTAATTTACATTTTTTGTCTGTTTGTGTTCCGGGGAAGAT	12842179	12842287	12842129	12842181	1	7	LPERR07G12130	12838088	12844176	None	12883	1684	132630	No_or_no_constitutive_exon
GTTTCTCAGCCTGATGTCTGCTTTTTATATTTTCATGCTGATGGGTGCAGGT	13197420	13197546	13197596	13197544	-1	7	LPERR07G12460	13191274	13202818	None	12883	1684	132630	No_or_no_constitutive_exon
AGCTCGCCGGCTGGGGTGGGTACTGCCGGAGGTTGAGGTACAGGGAGAAGAC	13338108	13338202	13338252	13338200	-1	7	LPERR07G12620	13329644	13338565	None	12883	1684	132630	No_or_no_constitutive_exon
GTGTATTTTCATGATCTAATAATGCTCTTTACTGTCCTGTTTGGGAACAGGT	13819659	13819717	13819767	13819715	-1	7	LPERR07G13110	13819137	13822962	None	12883	1684	132630	No_or_no_constitutive_exon
ACCAAGCCCTACCTCGTCGCCGCCGTCCAGTGGCTCCCGCGCCGGGGGAGGA	13942420	13942729	13942779	13942727	-1	7	LPERR07G13230	13942420	13943268	None	12883	1684	132630	No_or_no_constitutive_exon
ATGTGTCGATTGGGTGTGAGCCATGCACGAGGCCGGTGTTGCCGGGGCAGCA	13944874	13945372	13945422	13945370	-1	7	LPERR07G13240	13944874	13947717	None	12883	1684	132630	No_or_no_constitutive_exon
GCGTGCCAGCGCCAGTCTCTTCATGGAGCACTTCGATATTAACGGGGGAGTA	14016646	14017054	14017104	14017052	-1	7	LPERR07G13350	14016646	14017824	None	12883	1684	132630	No_or_no_constitutive_exon
AGATCGCGAGTAGCAAGGAAGAGGGAGAGGAGGCGCTGCTGACATGGGAGGA	14402553	14402997	14403047	14402995	-1	7	LPERR07G13860	14402553	14404826	None	12883	1684	132630	No_or_no_constitutive_exon
TGTCGTGAACCTAACAAAAAGTCTCATTTTTTTTCGATCGGTGGGTGCAGCA	14656211	14656404	14656454	14656402	-1	7	LPERR07G14180	14656211	14657975	None	12883	1684	132630	No_or_no_constitutive_exon
TAGACTACTGCTGTCTAGTTCAGGCCTCAACTCTTCTTTTGGGATTGCAGAA	14809140	14809214	14809090	14809142	1	7	LPERR07G14320	14807610	14811147	None	12883	1684	132630	No_or_no_constitutive_exon
ATGATATCTATTATTTCCTTTCTCATCTCATGTCCATACTTGGGTGACAGAA	14845238	14845496	14845546	14845494	-1	7	LPERR07G14370	14840560	14848996	None	12883	1684	132630	No_or_no_constitutive_exon
TTCAATAGAACGATCCAAATCTATGGATCAATAATGTCTTGTGGGTGCAGGC	15169694	15169713	15169644	15169696	1	7	LPERR07G14720	15163008	15184717	None	12883	1684	132630	Yes
GTTCCCGATCAGCTCTCCATACTCACTGGCGGTTCGGCACGGGGGAAGAGGC	15452056	15452155	15452205	15452153	-1	7	LPERR07G15010	15443308	15452606	None	12883	1684	132630	No_or_no_constitutive_exon
ACTACAAAGTGCAAACAAATGCACTGACAATGTGAGGCACGGGATCAAAGGG	15552883	15553178	15553228	15553176	-1	7	LPERR07G15110	15552883	15556150	None	12883	1684	132630	No_or_no_constitutive_exon
AGAGGCAGAGAGGATCGCTTCCCCCAATGCGGCGAAGGGGATGAAGGCAGCG	15798235	15799043	15799093	15799041	-1	7	LPERR07G15390	15787187	15806460	None	12883	1684	132630	No_or_no_constitutive_exon
CATTTTGTCTGAGATTGACTCTAAACTTCCTACAAATTCATAGGGGCCAGAT	15907984	15908157	15907934	15907986	1	7	LPERR07G15450	15905142	15915443	None	12883	1684	132630	No_or_no_constitutive_exon
TCGCTCGGCTTGGAATTATCGTTATCCCCGCCCGGTGGCAACGGGCGCAGAG	15912500	15913488	15912450	15912502	1	7	LPERR07G15450	15905142	15915443	None	12883	1684	132630	No_or_no_constitutive_exon
AATCTTTGAAACGAAAATTGAAAATAATGTTGTTTTTCTTTGGGATGCAGGG	16451043	16452491	16452541	16452489	-1	7	LPERR07G16000	16451043	16453054	None	12883	1684	132630	No_or_no_constitutive_exon
TCGACCTTGTGGTCCTGACGATCGCAAGCCGAATCCTTCTCGGGAAGGAGGT	16811870	16812778	16811820	16811872	1	7	LPERR07G16350	16799910	16812778	None	12883	1684	132630	No_or_no_constitutive_exon
GCGGGTGACGGGCGGCGGAGATCGGATGGCGAAGTAGGCGTAGGGCGCAGTG	17271167	17271463	17271117	17271169	1	7	LPERR07G17000	17266716	17281701	None	12883	1684	132630	No_or_no_constitutive_exon
TGCTCTCCGCCGTTGTTACATGTACGTCGGATTCTCGTCGGCGACGGGAGTC	17335128	17335494	17335544	17335492	-1	7	LPERR07G17090	17334780	17336253	None	12883	1684	132630	No_or_no_constitutive_exon
ATTTCCGCAAAAGAGCAAAATACACTGAACATACGTGGTTGGGTGTACAGGT	17358038	17360606	17357988	17358040	1	7	LPERR07G17130	17357172	17361039	None	12883	1684	132630	No_or_no_constitutive_exon
TGCTGAGATCGGCCATCGCGAGGGCACGTGTGTTTATGGACAGGCGGGAGGA	17429912	17430005	17430055	17430003	-1	7	LPERR07G17250	17428344	17432668	None	12883	1684	132630	No_or_no_constitutive_exon
TGCAGGCACGGGGTGGATATGCTTCGATGTCAACAGGTTTTGCGGGACAGAA	17567013	17567263	17567313	17567261	-1	7	LPERR07G17440	17564013	17568938	None	12883	1684	132630	No_or_no_constitutive_exon
GCTTACGGCATCATCGGCTGAGTCTGAGCGGCGGCGGGAGGGAGCAGTAGGA	17618421	17618508	17618371	17618423	1	7	LPERR07G17520	17618257	17624629	None	12883	1684	132630	No_or_no_constitutive_exon
TGGTGGGTTTGGGGACTGATTCGGGGTGGTTTCTGTGTGTGGGCGTGCAGGC	17724891	17724981	17724841	17724893	1	7	LPERR07G17700	17724600	17730647	None	12883	1684	132630	No_or_no_constitutive_exon
CTGGGCACATGGGGAGCGTCGTCGATCGATCGGCTAGTCGTCGGGAACAGGG	18370410	18370645	18370695	18370643	-1	7	LPERR07G18530	18370410	18370944	None	12883	1684	132630	No_or_no_constitutive_exon
CTGATCGGGTTGGGGATTTTTGGGGGTGTGCGGTTGGGGTGGGGATGCAGAT	19124056	19124151	19124006	19124058	1	7	LPERR07G19510	19119513	19129725	None	12883	1684	132630	No_or_no_constitutive_exon
AGTAGAAACTGACGAGGTGCTGATCTTGTCTTCTCTCATGTGGGATGCAGGT	19152084	19152171	19152221	19152169	-1	7	LPERR07G19540	19151011	19152785	4343936	12883	1684	132630	No_or_no_constitutive_exon
TTGGTTACATTTTGTTGATGATTAATTGGTCTATGGAATGAATTGGGCAGGA	19300929	19301055	19301105	19301053	-1	7	LPERR07G19770	19300929	19307003	None	12883	1684	132630	No_or_no_constitutive_exon
TGCGAGATTGGGGATTTTTGATCCTGATGTGAGTGTTGTTGGCTGGGCAGGC	19309693	19309844	19309643	19309695	1	7	LPERR07G19780	19309309	19312264	None	12883	1684	132630	No_or_no_constitutive_exon
CATGTATACATGTTGCATTGGATGTGTTGTGTGTTTGGGGCAGTGGCAAGGT	19339818	19340086	19340136	19340084	-1	7	LPERR07G19820	19339818	19340886	None	12883	1684	132630	No_or_no_constitutive_exon
ACCATCGGTTAATATTCCTTATGAAGTATAATTTGTTTTCAGGGAAAAAGGA	19478175	19478299	19478125	19478177	1	7	LPERR07G20050	19468029	19480955	None	12883	1684	132630	No_or_no_constitutive_exon
CATGCCTGCTTCTTGGAGTGATTCCTCAATCAGTTTTGTTGGGTGTGCAGAC	19583044	19583165	19583215	19583163	-1	7	LPERR07G20240	19581434	19585898	None	12883	1684	132630	No_or_no_constitutive_exon
CTTACTTCAAGGGATTGATTAGCTTTGGGTGCCGGAATTTCGTAGGGAAGCT	19923516	19923584	19923634	19923582	-1	7	LPERR07G20780	19921801	19923922	None	12883	1684	132630	No_or_no_constitutive_exon
TTTTTTTGGGTGCGATTTGTTGGTGGGGGTTCGTCGATCTGGGGGTGAAGCT	19975864	19975932	19975982	19975930	-1	7	LPERR07G20850	19972429	19976149	None	12883	1684	132630	No_or_no_constitutive_exon
GACTAACTCTTTTGTGTGTACTACTGTTTGTTGGTGGGTTGAATTTAAAGAA	20028198	20028258	20028148	20028200	1	7	LPERR07G20930	20027933	20032567	None	12883	1684	132630	No_or_no_constitutive_exon
GATACTTATGGAGGCTTGCTATTTATTTATCTCTTCTTTTCTGGGCAAAGAC	20257487	20257589	20257639	20257587	-1	7	LPERR07G21240	20255459	20260740	None	12883	1684	132630	No_or_no_constitutive_exon
AAACCTAAAGCCATCTCTAAATATATTTTATGGGATGGTGATTGGGTAAGGA	20325228	20325327	20325178	20325230	1	7	LPERR07G21360	20304496	20325327	None	12883	1684	132630	No_or_no_constitutive_exon
ATATGCAAAGTTATTCCTGAAGAATTTGCCAAGAACTGGAGGGTGGACAGAT	20356514	20356806	20356464	20356516	1	7	LPERR07G21410	20355955	20366476	None	12883	1684	132630	No_or_no_constitutive_exon
AATGATAACGTGGCTTATGCTTTTTGTGGTCATCGCAACGGGGACAACAGGT	20641530	20641854	20641480	20641532	1	7	LPERR07G21790	20635945	20645010	None	12883	1684	132630	No_or_no_constitutive_exon
CCCTGGCACTTATCAAAACTTTTTTTTTTTTCAATATCTGGTGGGGGCAGAT	20652453	20652552	20652602	20652550	-1	7	LPERR07G21810	20646953	20663091	None	12883	1684	132630	No_or_no_constitutive_exon
GTGCTAGTATTGTGTTATGAGGGTAAGTGAGTAACATTGTGGGTGTGAAGGT	20770219	20770474	20770524	20770472	-1	7	LPERR07G21950	20766912	20771001	None	12883	1684	132630	No_or_no_constitutive_exon
TAATGAACTTTATAAGCTAACTCTGTGAGTCTTATTTGAATTGGGAACAGGT	21542813	21542954	21542763	21542815	1	7	LPERR07G23020	21541516	21551907	None	12883	1684	132630	No_or_no_constitutive_exon
AAAAAAAGGGTGTTACATGCATAACTGTAGGCGCTCACACAATCGGGCAGGC	21657318	21657696	21657268	21657320	1	7	LPERR07G23090	21629888	21657696	None	12883	1684	132630	No_or_no_constitutive_exon
TGCTCTTTTTACTGTTCATATGAGTATGTCATTTGCAATGGGTGCAAAAGTC	21847013	21847068	21847118	21847066	-1	7	LPERR07G23310	21846330	21849425	None	12883	1684	132630	No_or_no_constitutive_exon
CTTCCACGGCGACAAGTCCCACGACCGTCGTGCTTTGGGAGTGGTGCAAGGG	21959164	21959272	21959114	21959166	1	7	LPERR07G23430	21957758	21966487	None	12883	1684	132630	No_or_no_constitutive_exon
TGATGATGTACATGTCGTCTCTCTTGTTTGTACCTGTTGCGTGCGGGCAGGA	21982937	21984095	21982887	21982939	1	7	LPERR07G23450	21982042	21984095	None	12883	1684	132630	No_or_no_constitutive_exon
AGGATTTGGAGGTGGTTTCGGTGGAGGCAAAGGTGGTGGATTTGGGGGAGGC	22215578	22215691	22215741	22215689	-1	7	LPERR07G23800	22215578	22216279	None	12883	1684	132630	No_or_no_constitutive_exon
TGCTTGCAATTGAAAACTGAAAAATGATTGGAATTGGGATGATGATGCAGAT	22440164	22440495	22440545	22440493	-1	7	LPERR07G24100	22439178	22442107	None	12883	1684	132630	No_or_no_constitutive_exon
CTAACTTGCAATTCGTTTATATTAATTTTCATCTGTTCTGGGGGCATTAGAT	22531296	22531512	22531246	22531298	1	7	LPERR07G24250	22527510	22532896	None	12883	1684	132630	No_or_no_constitutive_exon
ATTCGATTGCTGTATGTTTGCTGCCCTAGTTCCATATTCCAAAGGGACAGAG	275981	276205	275931	275983	1	8	LPERR08G00410	270453	276205	None	12883	1684	132630	No_or_no_constitutive_exon
TTCACTCGAATCCAAATCGTCCGCCACCTTCTCCCTTTGGGGAGAGCCAGAA	446269	446464	446219	446271	1	8	LPERR08G00580	444427	448107	None	12883	1684	132630	No_or_no_constitutive_exon
TTGCCTAACCTGTTAGAACACTTTCTCTGTATGGAATTCTACGGGGGCAGGC	631662	631819	631612	631664	1	8	LPERR08G00880	629033	642824	None	12883	1684	132630	No_or_no_constitutive_exon
TTTTTAGCACCTTAATTCATGGTTTGTGTACTTTTGATAAATGGGATAAGGT	638889	639888	639938	639886	-1	8	LPERR08G00890	638889	640892	None	12883	1684	132630	No_or_no_constitutive_exon
GCTCGCTGATTGTGAGTGAATAAAATTGGGGAATTTTGGGGGATTGGCAGAG	712634	712839	712889	712837	-1	8	LPERR08G00990	703911	713016	None	12883	1684	132630	No_or_no_constitutive_exon
TTGCTACCGTGCGGTGCGCGGCGACGGCGCCGGCGCCGATGGGGGAGAAGAC	956339	956684	956289	956341	1	8	LPERR08G01370	955832	958457	None	12883	1684	132630	No_or_no_constitutive_exon
CGGCGGCGGAATCAGCAGCGGGAGAGGGGGATTCCGCCGCCGCCGGGGAGAG	1066019	1066153	1066203	1066151	-1	8	LPERR08G01450	1061320	1066255	None	12883	1684	132630	No_or_no_constitutive_exon
TGGTTGGTGGATTTGGTAAGACTGAGATTGTGTTGTTGATGGGGGAGCAGGC	1070601	1070725	1070551	1070603	1	8	LPERR08G01460	1070296	1071930	None	12883	1684	132630	Yes
ACTTCAGTTTTGGCTTTTTTTTTAAAAAAAAAAATTGGTTGTGGGCACAGGG	1114430	1114553	1114380	1114432	1	8	LPERR08G01490	1112663	1117122	None	12883	1684	132630	No_or_no_constitutive_exon
CCATTTTAATTAGGCTGACGTGAAAGCTAGAGTGAATTTTTGGGGATCAGAT	1201235	1201384	1201185	1201237	1	8	LPERR08G01640	1200332	1202364	None	12883	1684	132630	No_or_no_constitutive_exon
CTTACGGCGGCGACGACTCCACGGATTCCATCTCGTGGTGGGGGAACAAGAA	1213697	1213883	1213647	1213699	1	8	LPERR08G01650	1202985	1216164	None	12883	1684	132630	No_or_no_constitutive_exon
CTGGTATTTTTTTTTTCTGAATTTTTTGGTGGTGTTTTTTGGGATTGCAGGC	1348753	1348777	1348703	1348755	1	8	LPERR08G01810	1348378	1352634	4344564	12883	1684	132630	No_or_no_constitutive_exon
GGGGAATTTTTTGGTGTGTTTTTGTGAGAGTTTTTGGTGTGGGTTTGAAGGC	1399916	1400025	1400075	1400023	-1	8	LPERR08G01880	1397003	1400225	None	12883	1684	132630	No_or_no_constitutive_exon
TTTTGTTTGATGTGGAATTGTGTTTTGATTTTTGCGTTGCTGGGGGTTAGAT	1399721	1399826	1399876	1399824	-1	8	LPERR08G01880	1397003	1400225	None	12883	1684	132630	No_or_no_constitutive_exon
ACTGATTCTACTGAACAATGAACTGTGTCATATTGCTTGTGGGTGGCTAGAG	1559867	1560036	1560086	1560034	-1	8	LPERR08G02150	1553030	1560680	None	12883	1684	132630	No_or_no_constitutive_exon
AAGCTAAATGATGAGGATAAGATGTGGGGTGTCATAAGACGTGTGGGTAGAG	2225147	2225230	2225097	2225149	1	8	LPERR08G02900	2222910	2225569	None	12883	1684	132630	No_or_no_constitutive_exon
TTCATATTATTCTATTTCTAATCAATTCTTAGTACACCTGGGAACTGCAGTC	2380329	2380428	2380279	2380331	1	8	LPERR08G03010	2376917	2383787	None	12883	1684	132630	Yes
TGTGTGTATGTTTGTTTTCTTCGCGTGATTTTGTCGGGTGCGGCGGGCAGAA	2401529	2401556	2401479	2401531	1	8	LPERR08G03030	2401125	2412210	None	12883	1684	132630	No_or_no_constitutive_exon
ATGTGAGATTATGTTTTTTCTAATGTTTTGCGTGGTTTTGGGGTTTGGAGGT	2484296	2484391	2484441	2484389	-1	8	LPERR08G03180	2481648	2485101	None	12883	1684	132630	Yes
TTGGATCGATTGGTTGGTGATTTTGTTTCGTGTTTGTTTGTGGTGGGCAGTT	2692266	2692337	2692387	2692335	-1	8	LPERR08G03410	2688295	2692530	None	12883	1684	132630	No_or_no_constitutive_exon
GTTGGGTTGGTTTGGTTGGTTGATTCGATTGGTGTGTGGGGGTGACGCAGGC	2752706	2752812	2752656	2752708	1	8	LPERR08G03480	2752534	2765261	None	12883	1684	132630	No_or_no_constitutive_exon
TGCCAGCACTTCCCTTATATTTCTTTTTTTTTCTTTAATTGGGGATGGAGAT	2757781	2757808	2757731	2757783	1	8	LPERR08G03480	2752534	2765261	None	12883	1684	132630	Yes
AAGAACAGTGCAGCAGTGTCTTTTTTCTCATAACTTTGTTGCTTGGGGAGTT	3067621	3067699	3067749	3067697	-1	8	LPERR08G03860	3066996	3068962	None	12883	1684	132630	No_or_no_constitutive_exon
ACGTGACCATGCATTTTTTTTTTGGTAATTGGTGTGATATATGGGTGCAGTT	3140677	3141548	3140627	3140679	1	8	LPERR08G03930	3139998	3144735	None	12883	1684	132630	No_or_no_constitutive_exon
ATTCGAAACATAAGTGCACCTTACTTATAACTTCATTTTTGGGATTACAGGA	3316449	3316544	3316594	3316542	-1	8	LPERR08G04150	3314884	3318101	None	12883	1684	132630	No_or_no_constitutive_exon
TTTGTTTGATTGATTTGGGTTTTTTTGGTTTGGTTGTGGGTGGGGAGCAGTA	3494553	3494686	3494736	3494684	-1	8	LPERR08G04430	3492083	3494860	None	12883	1684	132630	No_or_no_constitutive_exon
CATTGCTCCACGCAGCGTGCCGGTGCTGTCGGTCCTTTGGTGGGGAACAGAG	3548732	3548834	3548682	3548734	1	8	LPERR08G04460	3533204	3553382	None	12883	1684	132630	No_or_no_constitutive_exon
TGATGTTTGGTAAGCGGCCGTGTTTACCTTTCAATCTTTGATGTGGGCAGAT	3695167	3695236	3695286	3695234	-1	8	LPERR08G04650	3692032	3695643	None	12883	1684	132630	No_or_no_constitutive_exon
AGCTGATTGATTGCTTCCTGTTGTTTTTTTGTGTGTGGGCATGGAATTAGGG	3702390	3704478	3702340	3702392	1	8	LPERR08G04660	3701849	3714036	None	12883	1684	132630	No_or_no_constitutive_exon
GATTACTCATTAGTATGATTTTGTGTGCTTGAAATGATGTGTGGGTGCAGTG	3993828	3994100	3993778	3993830	1	8	LPERR08G04930	3988820	3995779	None	12883	1684	132630	Yes
TATTCTACAGGAGGGTGTATGGTAAGCTATGCAAGAAAAGTCGGGAGCAGCT	4103595	4103880	4103545	4103597	1	8	LPERR08G05020	4102202	4104498	None	12883	1684	132630	No_or_no_constitutive_exon
CTCTTCCATTTTCATGAAGCTTGGGAACATTGAGGTTCTGATGGGTGCAGGC	4231639	4231850	4231900	4231848	-1	8	LPERR08G05200	4225401	4267674	None	12883	1684	132630	No_or_no_constitutive_exon
TCCAACCAAATTAGTACTACCAAATACACCAATCGATGGGAAAAGGAAAGCG	4299174	4299972	4300022	4299970	-1	8	LPERR08G05230	4290104	4312199	None	12883	1684	132630	No_or_no_constitutive_exon
GGCAAGCTGGACCACATCGAGATCCTGATGGGCGCCGGCCGGGTGTGCAGCT	4290959	4291165	4291215	4291163	-1	8	LPERR08G05230	4290104	4312199	None	12883	1684	132630	No_or_no_constitutive_exon
GTGTCCACGTTTCTCAATTTCTTCAGACGCGGCGTGCGTGGGGGGAAAAGAA	4474836	4475084	4474786	4474838	1	8	LPERR08G05360	4473869	4476942	None	12883	1684	132630	No_or_no_constitutive_exon
TGGAGCTTTATCTTAAACATCTGATTCTTTTATTTCTTTTGGGAAAAAAGGA	4624728	4624800	4624678	4624730	1	8	LPERR08G05480	4622721	4640895	None	12883	1684	132630	Yes
TAGTATCCTTGTTTATCTATACTCATACCTACCATTGGGCAGTAACACAGGC	5100456	5100564	5100614	5100562	-1	8	LPERR08G06020	5097366	5101782	None	12883	1684	132630	Yes
GCAACGATGCAACTCCCCATGTGTGTGTGTTCCGCCCCACTGTGGGTGAGCT	5364105	5364207	5364055	5364107	1	8	LPERR08G06220	5360814	5364665	None	12883	1684	132630	No_or_no_constitutive_exon
GCGGTGGTAATCATAAATAAAACAGTGGTAACGGAGAGGGATAATGGAAGTA	5364431	5364665	5364381	5364433	1	8	LPERR08G06220	5360814	5364665	None	12883	1684	132630	No_or_no_constitutive_exon
CAGTTTAGAACTAGGCCTAACTGTTCCTTTGTGCTGCAACTTGGGAATAGAT	5598649	5598849	5598599	5598651	1	8	LPERR08G06430	5592864	5599415	None	12883	1684	132630	No_or_no_constitutive_exon
TTGCATTGACTTTTTAAAAATGGTAGGACAAGTTGAATGGGGATTGGTAGAT	6018482	6018854	6018432	6018484	1	8	LPERR08G06870	6017790	6018854	None	12883	1684	132630	No_or_no_constitutive_exon
TTTATGCCGTTCAAAACGGGCCCTAGGTCGTGTCTGCCTGTCTGGGGAAGAA	6531440	6531598	6531648	6531596	-1	8	LPERR08G07260	6531440	6533132	None	12883	1684	132630	No_or_no_constitutive_exon
AGAATGTGTATGTCTCCTTACCTTTTCTTTTTTTTTGTTTATTGGGACAGGA	6600324	6601142	6600274	6600326	1	8	LPERR08G07310	6597742	6601142	None	12883	1684	132630	Yes
TGCCGTTCAAGGAGGTTGGCCGGACCTGCTGACTGTCGCACGCGTGGGAGCG	6651267	6651969	6651217	6651269	1	8	LPERR08G07380	6651168	6654638	None	12883	1684	132630	No_or_no_constitutive_exon
CCCCGCCCGCTGGTTCCGTGCCCTGGCGCGCCGCGGCGTCCGGGAGCGAGGA	6704784	6705222	6705272	6705220	-1	8	LPERR08G07440	6700273	6710913	None	12883	1684	132630	Yes
AGCTCTCGGGCCTTGTCCCGGACCCCGTCCCGAAGCGGTTGCGGGTGGAGGA	6750412	6751258	6751308	6751256	-1	8	LPERR08G07470	6743796	6754711	None	12883	1684	132630	No_or_no_constitutive_exon
GCAATTGGTTGATGCAAGAGGTTGAATTGTTGAGTTTAGGGCGAAGACAGGG	6855284	6855365	6855415	6855363	-1	8	LPERR08G07590	6852586	6855931	None	12883	1684	132630	No_or_no_constitutive_exon
GGCATAAGTAATCCTTAACTTTCTTAATGGTATATGGGTAAAAGACTCAGGA	6852960	6852995	6853045	6852993	-1	8	LPERR08G07590	6852586	6855931	None	12883	1684	132630	No_or_no_constitutive_exon
ATGTGAAATACTAGTACCATCTGATTTTGAAAAGCAACTGGATGGGTCAGGT	7000988	7001481	7000938	7000990	1	8	LPERR08G07760	6998846	7003015	None	12883	1684	132630	No_or_no_constitutive_exon
AATATGATTAAGGATATAGATTTTTATGATTCCACACTTGGGTGCTAAAGGT	7138581	7138863	7138531	7138583	1	8	LPERR08G07890	7136013	7139732	None	12883	1684	132630	No_or_no_constitutive_exon
ATTCAAACAACAGATGCAGCTAACTTTTTCAGCATCATTTACATGGGCAGGT	7458237	7458409	7458187	7458239	1	8	LPERR08G08160	7454516	7460283	None	12883	1684	132630	No_or_no_constitutive_exon
TCTCGGTTTGTTCCAATGTTTTCAGCCTGAAGAACGACACGCGGGAGTAGGC	7691081	7691246	7691296	7691244	-1	8	LPERR08G08300	7691081	7692491	None	12883	1684	132630	No_or_no_constitutive_exon
GCCAATTAATAAGTTGCCAAGTGTACATCTGTCATGTGTGGGACGTGCAGAT	7824245	7824647	7824195	7824247	1	8	LPERR08G08380	7820130	7827009	None	12883	1684	132630	No_or_no_constitutive_exon
AATGACACTGAGAACTGAATTACTGAACTCTGGTTGCGTTTGGGTGACAGGA	7890249	7890474	7890199	7890251	1	8	LPERR08G08470	7888946	7897874	None	12883	1684	132630	Yes
GGACGATGGATGGTATTTGATTGTCCTGGGATCCCATCTCGGGCGAACAGCA	7894267	7894957	7894217	7894269	1	8	LPERR08G08470	7888946	7897874	None	12883	1684	132630	No_or_no_constitutive_exon
GATTATTTCTGAGCTGCTCTTATGTCTGAATTCCTCTTCCTGGGATGCAGCT	8057956	8058134	8057906	8057958	1	8	LPERR08G08570	8056438	8063504	None	12883	1684	132630	No_or_no_constitutive_exon
AACGCCTTCTCGTGCTATTGGGGGGTTTTGGTTGGGTAGTGAGGGCACAGAC	8578302	8578425	8578252	8578304	1	8	LPERR08G08900	8577845	8587034	None	12883	1684	132630	No_or_no_constitutive_exon
TTCTCTCCGGTAACGCCTTCTCGTGCTATTGGGGGGTTTTGGTTGGGTAGTG	8578291	8578425	8578241	8578293	1	8	LPERR08G08900	8577845	8587034	None	12883	1684	132630	No_or_no_constitutive_exon
GGATTGTGTGTGGTTTAATTGGATTTCGATTTCGTTTTGGGTGGATGCAGGA	8732226	8732428	8732478	8732426	-1	8	LPERR08G09020	8730552	8732772	4347522	12883	1684	132630	No_or_no_constitutive_exon
CGTGCTGAGTGCCTGAGTCCCTGTGGTGTGGTGGAGTGCTGGGGTTGCAGCT	8882728	8882868	8882918	8882866	-1	8	LPERR08G09190	8878315	8883434	None	12883	1684	132630	Yes
TGCTTATCCTATTTGAAGTTGTTCACATTATTATTTTATTGGGCATATAGGA	9193787	9193836	9193886	9193834	-1	8	LPERR08G09430	9187205	9198481	None	12883	1684	132630	Yes
CAATCTTTTATTTTTTTGCGTGATTGATTGGTGGTTTCTCGTTTGGGAAGAT	9361307	9361357	9361257	9361309	1	8	LPERR08G09510	9360468	9363979	None	12883	1684	132630	No_or_no_constitutive_exon
AGCTGAATGAGCTGGAGAAACCTTTGTGTGGGGGAGAGGGCGAGGTGCAGGA	9712828	9714989	9712778	9712830	1	8	LPERR08G09770	9711615	9720933	None	12883	1684	132630	No_or_no_constitutive_exon
TTTATTCTACCCTTATACTCGCAGGATTTCGATCGATTGGATTGGGAGAGAT	11370622	11371443	11370572	11370624	1	8	LPERR08G10590	11368456	11375303	None	12883	1684	132630	No_or_no_constitutive_exon
CCACCTCCGATTCTCCGATTTCCTCCTTCCTGCCAGCCATGGGGACGGAGGT	11432013	11432248	11431963	11432015	1	8	LPERR08G10670	11426926	11435140	None	12883	1684	132630	No_or_no_constitutive_exon
CTGACAAAATGGCGAGGGCCCGCAACGAGATCGACACGTGCGTAGGGCAGCC	11824215	11824454	11824165	11824217	1	8	LPERR08G11010	11823600	11825070	None	12883	1684	132630	No_or_no_constitutive_exon
TTGCTAATTAAGCATATGCCTCTATAGGTTTGCGAATAGGGAAAACGAAGGG	11824838	11825070	11824788	11824840	1	8	LPERR08G11010	11823600	11825070	None	12883	1684	132630	No_or_no_constitutive_exon
AGGCCTAACATGATGGGCCCTGCCGGTGTCGGTTTCCCCGAAATGGGCAGAT	12263391	12263561	12263611	12263559	-1	8	LPERR08G11290	12263391	12263638	None	12883	1684	132630	No_or_no_constitutive_exon
TTTTTCTTATGGCAAAGAACTAATGCATGGAGAATGGGTCGAACACATAGGT	12316625	12317631	12316575	12316627	1	8	LPERR08G11340	12309431	12317631	None	12883	1684	132630	No_or_no_constitutive_exon
TGAATAAATGCGCTATATATATTTACAGTGACCAAAATAAGGGTAAGCAGCC	12405680	12406177	12406227	12406175	-1	8	LPERR08G11400	12405621	12407756	None	12883	1684	132630	No_or_no_constitutive_exon
AAAAAAGGGTAGGGTACGGGTTTACCCATGAAACAAAAGGGTATGGGTAGGG	12459831	12460147	12460197	12460145	-1	8	LPERR08G11420	12456424	12462441	None	12883	1684	132630	Yes
CGGCCGGCCGGAGTACCTTGGGCTAGCGCCTAGCGATGAAGGGATCAAAGGC	12652683	12653481	12653531	12653479	-1	8	LPERR08G11630	12652683	12660264	None	12883	1684	132630	No_or_no_constitutive_exon
GAGTGTGTGTCATCGGCAATGGCGATGTAGAGAGGATTGAGAGGGTGTAGAG	12963524	12963659	12963709	12963657	-1	8	LPERR08G11930	12955338	12963917	None	12883	1684	132630	No_or_no_constitutive_exon
GACGAACGTTATAAACATTGGCCTTGACAACATCAGTGTTGGTTCGGGAGGC	12963947	12964073	12964123	12964071	-1	8	LPERR08G11940	12963947	12975061	None	12883	1684	132630	No_or_no_constitutive_exon
TTTGCTCCCCGCCGGCCGGCGTGGAATTTGATTTCTCGATCGGGTGGCAGGT	12998461	12998595	12998411	12998463	1	8	LPERR08G11980	12998048	13002379	None	12883	1684	132630	No_or_no_constitutive_exon
TTTTGTTTTCTGTTGAAGTGAAGTGAAGAGATTGGGGTTTTGGGGTGAAGAG	13280846	13280983	13280796	13280848	1	8	LPERR08G12250	13280063	13284994	None	12883	1684	132630	No_or_no_constitutive_exon
TTGTTTTCTGTTGAAGTGAAGTGAAGAGATTGGGGTTTTGGGGTGAAGAGAT	13280848	13280983	13280798	13280850	1	8	LPERR08G12250	13280063	13284994	None	12883	1684	132630	No_or_no_constitutive_exon
TCCGGCGAGGAATCTGACTGACGGCAATGTGATTTGGGATTTGGGGGCAGTG	13352357	13352899	13352307	13352359	1	8	LPERR08G12340	13352006	13356115	None	12883	1684	132630	No_or_no_constitutive_exon
ATTTTAACAAGTTGTCTACATCACCTGTACTAATGTCCTGAGGGCTGCAGGT	13542893	13543033	13543083	13543031	-1	8	LPERR08G12540	13542893	13545922	None	12883	1684	132630	No_or_no_constitutive_exon
CCTGATTCGGTGGGGTTTGATGCAATGTGAGTTCTGTTCTGTGGGTGCAGGG	13806920	13807039	13807089	13807037	-1	8	LPERR08G12760	13804122	13807763	None	12883	1684	132630	No_or_no_constitutive_exon
ATTTATTATAATTAACGCGCGCTTGCTGATCATCTTTAATTAATGGGCAGGG	14027341	14027691	14027741	14027689	-1	8	LPERR08G13020	14027341	14029720	None	12883	1684	132630	No_or_no_constitutive_exon
CTTGTCGGCGGCGGTGCGTTTGGTCGGGGTGCTTCTCGTTTGGGACACAGGT	14287117	14287219	14287067	14287119	1	8	LPERR08G13260	14276614	14305584	None	12883	1684	132630	No_or_no_constitutive_exon
GAGGAGATGGCCAAGAAGTTAGTAATGTACTTGGCGCGGCGTGGGAGCAGAC	14289318	14289513	14289268	14289320	1	8	LPERR08G13260	14276614	14305584	None	12883	1684	132630	No_or_no_constitutive_exon
TCTCTTGTTTGTTTTGACGATTGGTGTTGGTTTCGTCTTTTGGGTGGCAGGT	14396882	14398510	14396832	14396884	1	8	LPERR08G13410	14395542	14398510	None	12883	1684	132630	No_or_no_constitutive_exon
CCATCCTATTCATTTCTTGGCTGCGGCTGATGAACCACGGGAATGTGCAGTG	14487918	14488051	14488101	14488049	-1	8	LPERR08G13520	14483183	14488218	None	12883	1684	132630	Yes
AGTCAGAGTATTTCGTTTGTCAGTTCTGACATGGAAGGCTGGGGATGCAGGT	14887297	14887486	14887536	14887484	-1	8	LPERR08G13870	14876073	14888599	None	12883	1684	132630	Yes
TTGTTTTGTTTATGCGGATGTGTTTTGAACTTTTGATCGGGCAATGGCAGGT	14901041	14901338	14900991	14901043	1	8	LPERR08G13890	14897700	14901338	None	12883	1684	132630	No_or_no_constitutive_exon
CATGGACGCGAACGCTCTCGGGTTAGTGATCTCGCGCACCCTGGGGGTAGTC	14990051	14990072	14990001	14990053	1	8	LPERR08G13960	14989837	14990072	None	12883	1684	132630	No_or_no_constitutive_exon
TTTCCGAGTGCGCGGGCGGGGAGCTGATTTGGGAAAGAATTGGGGGGAAGGA	15322262	15323087	15323137	15323085	-1	8	LPERR08G14320	15313547	15334494	None	12883	1684	132630	No_or_no_constitutive_exon
CGAGTTGCCAAACACGCCGTAGGTTTCCGAGCGCGCGAATTTGGGGAAAGCA	15317424	15318239	15318289	15318237	-1	8	LPERR08G14320	15313547	15334494	None	12883	1684	132630	No_or_no_constitutive_exon
TGTGTTCATGGAGGTAATTCTAGTGATTAATAACTGGTTGGGACATGCAGGT	15495965	15496066	15496116	15496064	-1	8	LPERR08G14500	15494483	15496422	None	12883	1684	132630	No_or_no_constitutive_exon
TTTATGCTTGATTCGATTCCGCGTGATTGAGAAATTTGGGGATTGGATAGGT	15560048	15560122	15560172	15560120	-1	8	LPERR08G14530	15553013	15560599	None	12883	1684	132630	Yes
TGTAAACTATTCATAATGTTTGGCACAAAAAAATGCTATGTGTGGGAAAGGT	15557557	15557636	15557686	15557634	-1	8	LPERR08G14530	15553013	15560599	None	12883	1684	132630	No_or_no_constitutive_exon
AAAATTTCTTTATTTTCTATAAAATTCACTTGTGATTGTATGGGGACCAGAG	15710371	15710518	15710321	15710373	1	8	LPERR08G14690	15706218	15711724	None	12883	1684	132630	No_or_no_constitutive_exon
CGTGGGAGTGTACATGTGTGTGATGGATGTTTGTTCGTATGGGCATGCAGGT	15936581	15937342	15936531	15936583	1	8	LPERR08G14920	15932813	15937342	None	12883	1684	132630	No_or_no_constitutive_exon
AAGGAATGGTGCTTCATGTGTGAATTTGAAAAACTCGTTTGGGAGGGCAGAC	16075600	16075705	16075755	16075703	-1	8	LPERR08G15080	16072168	16079356	None	12883	1684	132630	No_or_no_constitutive_exon
TAAAAGAACACTGGAACGGGAAAGGAAAAAAAAAGAATGGGGGCCAAAAGGG	16130103	16130282	16130053	16130105	1	8	LPERR08G15130	16127527	16130638	4345844	12883	1684	132630	No_or_no_constitutive_exon
ATAATTATCCCTTCTTTCAATGTTTAACTATGCTCACAGGGAACACACAGTG	16282617	16282931	16282981	16282929	-1	8	LPERR08G15290	16282617	16292795	None	12883	1684	132630	No_or_no_constitutive_exon
TTGTAATTAATTACCTGGTTCGTGGTGGCGGTGATGATGCCAATGGGAAGGG	16710318	16710462	16710512	16710460	-1	8	LPERR08G15870	16710009	16715190	None	12883	1684	132630	No_or_no_constitutive_exon
GCCGCTGACACCTCCCCACACAAAAACACTCGTCGTCGCGCACGGGAAAGGA	16769979	16770564	16769929	16769981	1	8	LPERR08G15970	16764826	16781130	None	12883	1684	132630	No_or_no_constitutive_exon
GAATTTTGACTTCTTGGACGTGCACAAGCTGAGCGGCGCCGGGGGAAGAGCC	16777707	16777840	16777657	16777709	1	8	LPERR08G15970	16764826	16781130	None	12883	1684	132630	No_or_no_constitutive_exon
TACATCAATAGGTTGAGATGACAACACAATTTTTGTTTTTTGGGGTGTAGTA	16957425	16957505	16957555	16957503	-1	8	LPERR08G16170	16956614	16957751	4345935	12883	1684	132630	No_or_no_constitutive_exon
TTTTTTAGTCACTACATTTATGTACTGAGTTTATGTGTTTGGGTTGGTAGGC	17090303	17090670	17090253	17090305	1	8	LPERR08G16370	17087650	17090783	None	12883	1684	132630	No_or_no_constitutive_exon
AGGAAGGGCTGTTGGAGTTGCTCTGTATAGACACACGGCCTGCTGGGAAGAT	17382769	17383216	17382719	17382771	1	8	LPERR08G16760	17382052	17384428	None	12883	1684	132630	No_or_no_constitutive_exon
TGCCAATATAGTGCAGGTTTTGATTTGATTTGTTTTGTGGGTGGATGCAGGA	17492577	17494712	17492527	17492579	1	8	LPERR08G16910	17487596	17494712	None	12883	1684	132630	No_or_no_constitutive_exon
TGTTTGTTGGTGTTGTATGGTGATTGATTTGATCGGGGTTGGGTGTGCAGAT	17694907	17695632	17694857	17694909	1	8	LPERR08G17180	17694379	17700979	None	12883	1684	132630	Yes
CCTGAATCTTGCAGAGGGCAATCATGAAGAAGATGTGGGTGAGGGAGCAGAA	17747440	17747648	17747390	17747442	1	8	LPERR08G17270	17744194	17747883	None	12883	1684	132630	No_or_no_constitutive_exon
ATGGATTCTTTGTGGAGGAGGAGGAAGAAGAGGAGGTGAGGAGGGTGGAGGA	17776591	17776791	17776541	17776593	1	8	LPERR08G17290	17776213	17780349	None	12883	1684	132630	No_or_no_constitutive_exon
AGCCCAATGGCAAGCCGGAAACAAAGGGATTTGAATCCAAAGGGGTTCAGGG	17862217	17862272	17862167	17862219	1	8	LPERR08G17430	17858913	17873731	None	12883	1684	132630	No_or_no_constitutive_exon
GTTTCTGTTGGAATAAGTAGATCTATATATGCAGGTTGCATGGGATGAAGCG	17921362	17921485	17921535	17921483	-1	8	LPERR08G17530	17909504	17924519	None	12883	1684	132630	No_or_no_constitutive_exon
TGACTAGTTGAGCTGTGTCCTTTTCCTCTTTCACTTCAGGGAAGTAGCAGTC	17983747	17983857	17983907	17983855	-1	8	LPERR08G17680	17981078	17986394	None	12883	1684	132630	Yes
GAGCATACCTTGAGAAGAATTTCGCGTCACTTTCGTATGTGGGATAGCAGTT	18067590	18068148	18068198	18068146	-1	8	LPERR08G17760	18030798	18068535	None	12883	1684	132630	No_or_no_constitutive_exon
TGTTTACCGGATGTTTCGTGCCGTTCGTTCTCGACTATTCGGGGACGAAGAA	18050175	18050256	18050306	18050254	-1	8	LPERR08G17760	18030798	18068535	None	12883	1684	132630	No_or_no_constitutive_exon
GACTGAGTTCTGCATATATGCCTGTTCATGCAATTTCTGTCTGGGTGAAGAT	18345798	18345897	18345947	18345895	-1	8	LPERR08G18100	18340976	18346499	None	12883	1684	132630	No_or_no_constitutive_exon
CTTTTCTTTTGTTTCTTGCTGCTGAGCGTTTTCCATTCTTTTGGGAACAGGT	18593108	18593645	18593058	18593110	1	8	LPERR08G18470	18590866	18593645	None	12883	1684	132630	No_or_no_constitutive_exon
CCATCTTTATCCCCTATTCTTATCTTATTTCTCTTCTTGTAATGGGACAGAC	18659840	18659997	18659790	18659842	1	8	LPERR08G18540	18656244	18661073	None	12883	1684	132630	No_or_no_constitutive_exon
CCACACACAGAAACTCTCCAAATTAACCACCAGTGTGGAGGGTTATGGAGTC	18837439	18838471	18838521	18838469	-1	8	LPERR08G18730	18829094	18848973	None	12883	1684	132630	No_or_no_constitutive_exon
CTTCTCGTAGTGAGAATCTCCGAGTGAAAACCTTTTATGGGCAACGGCAGCA	19048804	19048931	19048981	19048929	-1	8	LPERR08G18990	19048804	19049118	None	12883	1684	132630	No_or_no_constitutive_exon
GTCAGTGCGTGAGTGGGTGAGTGAGTGTGTGTGGAAGAGGAGAAGGGGAGAA	19207057	19207184	19207007	19207059	1	8	LPERR08G19190	19206752	19210305	None	12883	1684	132630	No_or_no_constitutive_exon
TCACCACATAGTGATGTATTGATTATGTTATTTATGGCATGTGGGAATAGGA	19271753	19271897	19271947	19271895	-1	8	LPERR08G19260	19270643	19275893	None	12883	1684	132630	No_or_no_constitutive_exon
CAGCAGCAGTAGTAGCAACAGTAGTAGTATTGTAGGGGTGGTAGTAGTAGGT	19312205	19312449	19312155	19312207	1	8	LPERR08G19330	19311945	19318184	None	12883	1684	132630	No_or_no_constitutive_exon
TGACATCATATTTACTTGCCCCTTTCTCAAAATTTAGGATGCATGGGAAGAT	19415330	19415359	19415280	19415332	1	8	LPERR08G19450	19413710	19416868	None	12883	1684	132630	No_or_no_constitutive_exon
TGGTACGTGTATGTATGACTGTATGTAGCACGAACCTGTTCGGGTGGCAGAT	19510322	19510876	19510926	19510874	-1	8	LPERR08G19640	19510322	19515224	None	12883	1684	132630	No_or_no_constitutive_exon
GCCTCCTGAAACCATTGCACATTGTTTGCATGGTTGCAGAGGGTGAAGAGAT	19595358	19595471	19595521	19595469	-1	8	LPERR08G19860	19595294	19595895	None	12883	1684	132630	No_or_no_constitutive_exon
TCAATCCTTTTTTTCCTTGTCCCTAAACAGTCTTTCTCTTGGGATGCCAGAT	19619133	19619236	19619083	19619135	1	8	LPERR08G19910	19615971	19627332	None	12883	1684	132630	Yes
CGGCGGTGAATGATGGGATTTTTGGGGGGTTTGTTGTTTGGGGGAGCTAGGG	19775299	19775430	19775249	19775301	1	8	LPERR08G20150	19774681	19780392	4346300	12883	1684	132630	No_or_no_constitutive_exon
CTAGTGGTTAAAATAATGTTGAACTCACTTGGGGTATTTGGGGGCTGCAGTG	19817326	19817528	19817578	19817526	-1	8	LPERR08G20230	19815827	19817819	None	12883	1684	132630	No_or_no_constitutive_exon
AAAGATAAAAAGATAGAATTAGGTGATTTTCTCTATCATGGGGCGACCAGGG	19836951	19837307	19836901	19836953	1	8	LPERR08G20290	19836148	19844114	4346315	12883	1684	132630	No_or_no_constitutive_exon
CTTCCCATTTCCTTCCCTTTTCCCTCCACCTCTCGGCTTGGGGCGGAGAGGA	171128	171204	171254	171202	-1	9	LPERR09G00110	160889	171503	None	12883	1684	132630	Yes
ACCCACGGCCTCGCCTCGCAGCCAACCCCTTCCTCTGTCGCGGGCGGAAGGG	188241	188537	188587	188535	-1	9	LPERR09G00130	184104	188833	None	12883	1684	132630	No_or_no_constitutive_exon
TTATTTTGTGACGCTTAGACTTTCAACATTTTACAGGGTACATAAAAAAGTT	218567	218714	218517	218569	1	9	LPERR09G00190	217491	219962	None	12883	1684	132630	No_or_no_constitutive_exon
CTAATTCCATTTCTCCTTTCTAATCATTTCTTTTTTGGGGAGATGAGCAGGT	356797	356991	357041	356989	-1	9	LPERR09G00280	356797	358490	None	12883	1684	132630	No_or_no_constitutive_exon
GTCCACCATTTTTATTTTATCCCCATCCGTGCTGGCGGCTGTGGCGGGAGCC	706015	706113	706163	706111	-1	9	LPERR09G00470	696743	706260	None	12883	1684	132630	Yes
AAAAAAAAGGTCTGGCATCCTGAGTGTGAACCACTGTTTTATTGGGACAGAT	1413546	1413667	1413717	1413665	-1	9	LPERR09G00830	1406434	1420205	None	12883	1684	132630	No_or_no_constitutive_exon
CCTCTTTTGTAAGAGTCATGGCCATGATTTCTTGTATCGGGCAGGTGCAGCT	1764554	1765843	1764504	1764556	1	9	LPERR09G01020	1761464	1773861	None	12883	1684	132630	No_or_no_constitutive_exon
GGGAGCCGAGTAACTCCCAAGCTCCGGCTCCGGCTCCGGCGGCGGGGCAGGA	1937086	1937545	1937595	1937543	-1	9	LPERR09G01150	1926866	1937947	None	12883	1684	132630	No_or_no_constitutive_exon
CATGACCATCCTGCAAGCTATTTCATTGTTGGCCCCTGTGATGGGTGCAGAA	2201454	2201483	2201533	2201481	-1	9	LPERR09G01360	2201060	2207440	None	12883	1684	132630	No_or_no_constitutive_exon
GACATTTCACTGAAATCTCATATTTTTATGCTGTTGATGCTGATGGGAAGGT	2235446	2236077	2235396	2235448	1	9	LPERR09G01430	2234570	2246148	None	12883	1684	132630	No_or_no_constitutive_exon
CGATTTCGTTCTACGCTCCGGTGCTGCTGCGCACAATCGGAATGGGAGAGAG	3177688	3178264	3177638	3177690	1	9	LPERR09G02040	3172309	3178264	None	12883	1684	132630	Yes
AGCACCGGTGCGCGACGTGCCGGAAGAAGGTTGGGCTCACGGGGTTCAAGTG	4066227	4066359	4066409	4066357	-1	9	LPERR09G02700	4066227	4066703	None	12883	1684	132630	No_or_no_constitutive_exon
CTCGTTGCTTTCAAACTACTGACACAATCGTGATGTTTCTGGGACTGCAGAT	4142159	4142217	4142109	4142161	1	9	LPERR09G02760	4140933	4142392	None	12883	1684	132630	No_or_no_constitutive_exon
GCGGCGTTGCTGCTTCCCACTTCCCCTCCATCCCTTCGTTGTTGGGGCAGCG	4265486	4265615	4265665	4265613	-1	9	LPERR09G02860	4264517	4265951	None	12883	1684	132630	No_or_no_constitutive_exon
TAGTACTCCCCTATTATGCCTATTTACCACGCCTTAAAAGGGGTGTACAGGC	4488331	4488483	4488533	4488481	-1	9	LPERR09G02920	4487168	4492443	None	12883	1684	132630	No_or_no_constitutive_exon
TTGAAATCGCTGTTAAAAGAGTCTCCAAGACCTCAAAGCAAGGGATGAAGTA	5158968	5159065	5158918	5158970	1	9	LPERR09G03380	5158742	5159065	None	12883	1684	132630	No_or_no_constitutive_exon
GAATGGGGCAGCAGCAACCGCAGATGGTCGGGACGGGAATGGGGCAGCAGCA	5170796	5171212	5170746	5170798	1	9	LPERR09G03410	5161992	5171212	None	12883	1684	132630	Yes
TATAGCTTGATGTGTTTCTCTTAATGAGTCTTCCATGGGAAAATATGCAGGA	5363737	5363977	5363687	5363739	1	9	LPERR09G03580	5361182	5365599	None	12883	1684	132630	Yes
TGAGTGTGAGTGTCTGACATATTTTCCTCTGAGAGCATGGGGGGAATCAGGA	5685881	5686038	5685831	5685883	1	9	LPERR09G03770	5665699	5686858	None	12883	1684	132630	No_or_no_constitutive_exon
TATGATTTGTGATTGATTGTTTCTTCTTTTTTTTTTTGGTGGGGTTTAAGGG	5755820	5755874	5755924	5755872	-1	9	LPERR09G03850	5755820	5763382	None	12883	1684	132630	No_or_no_constitutive_exon
CAGTGGCTGAGGGCATAATCTATCAGGTTCAGTTTTTCGATGGGAAGCAGTA	5880988	5881088	5881138	5881086	-1	9	LPERR09G04070	5879336	5887334	None	12883	1684	132630	No_or_no_constitutive_exon
TCAGTGCCATGGGTTCGATGTATTCCGCATGTCTGACTATGGGGGTGCAGAA	6099280	6099382	6099432	6099380	-1	9	LPERR09G04310	6080663	6109885	None	12883	1684	132630	Yes
GAAAAAGGTTTGGTCTTTTCTTTTTTTCTTTTCCCTCTTGGGAGTAGCAGAG	6348032	6348263	6347982	6348034	1	9	LPERR09G04550	6347661	6355625	None	12883	1684	132630	No_or_no_constitutive_exon
GCCTATAATACACAGAGATGTGAAGTCACACAATATTCTACTGGGTAAAGAT	6608439	6608548	6608389	6608441	1	9	LPERR09G04740	6596019	6628981	None	12883	1684	132630	No_or_no_constitutive_exon
GGCCTGAACCTATTGGGTTGTTAGAAGGTACAAATCTTGGGCCAAAATAGGC	6740421	6740448	6740371	6740423	1	9	LPERR09G04790	6738181	6740448	None	12883	1684	132630	No_or_no_constitutive_exon
TGGAACAATTTTCATTTTAGAGCACTGACAAACAATTTTCTGATGGGCAGCT	6975624	6976549	6975574	6975626	1	9	LPERR09G05070	6974302	6978724	None	12883	1684	132630	No_or_no_constitutive_exon
CAAATATATTTGAATTTGAGATGTTTTATTTCTTTGTATGGGTGCTAAAGGC	7072668	7072699	7072749	7072697	-1	9	LPERR09G05230	7072668	7074494	None	12883	1684	132630	No_or_no_constitutive_exon
CGCCGCCTGCCGGTGTGCGTTGCGGCGGATGCGGGGGATGGGTAGATTAGGT	7326933	7327159	7326883	7326935	1	9	LPERR09G05500	7321928	7340843	None	12883	1684	132630	No_or_no_constitutive_exon
CGAGGTCGGCGGCGGGGGCGGAATCGGTGCGGTCGATCCGGGCGCGGCAGAT	7446816	7447037	7447087	7447035	-1	9	LPERR09G05640	7443569	7449085	None	12883	1684	132630	No_or_no_constitutive_exon
TTAGAAGTGAGCTCACAGTGTCAGTTCTGCTTGTGCTTTTTCAAGGGCAGGT	7634710	7634961	7634660	7634712	1	9	LPERR09G05910	7634107	7638317	None	12883	1684	132630	Yes
TTACAGCAATCTAACTTCACAATCAATTCTTCTTGTTTTGTTGGGAGCAGTC	7635075	7635280	7635025	7635077	1	9	LPERR09G05910	7634107	7638317	None	12883	1684	132630	Yes
TAGAAGTGAGTGTACAGTGTCAGTGCTCTGCTTGTGCTTTTCAAGGGCAGGT	7669492	7669743	7669442	7669494	1	9	LPERR09G05950	7668459	7673826	None	12883	1684	132630	No_or_no_constitutive_exon
TCATCTGGGGAGGCATCCAGTATGGATGATTATTTATGGCTGATGGGAAGAG	7672773	7672930	7672723	7672775	1	9	LPERR09G05950	7668459	7673826	None	12883	1684	132630	No_or_no_constitutive_exon
GACCGCTTTACCATTGTCCCACGAGCAGTATCTGTAAGGGGGAGAAATAGAA	7689759	7689891	7689941	7689889	-1	9	LPERR09G05980	7688380	7690523	None	12883	1684	132630	No_or_no_constitutive_exon
TTCAAGGGACATTCATTTGATGGATCTGTGTGACTGACATGTGGGGCCAGGT	7947981	7948437	7948487	7948435	-1	9	LPERR09G06300	7942135	7949460	None	12883	1684	132630	No_or_no_constitutive_exon
CTCTCTAATTGCTAGAAAGGAGGAAGTGGTATTTTCCGACAAGGGTTTAGCC	8305555	8305679	8305505	8305557	1	9	LPERR09G06630	8300569	8307216	None	12883	1684	132630	No_or_no_constitutive_exon
TGATGGTTTTTCTTGATGAGGATTTTGTGGCATCATTTGGGTATGAGCAGAA	8662282	8662371	8662232	8662284	1	9	LPERR09G07010	8661569	8665798	None	12883	1684	132630	No_or_no_constitutive_exon
ACCAACTATAAACAGTATGGATGAACTTTAAAAAAGTGGGGATAATGTAGGA	9366351	9366514	9366564	9366512	-1	9	LPERR09G07770	9337905	9368825	None	12883	1684	132630	No_or_no_constitutive_exon
CGTGCGCCTGCGCGGAGTCCCTCGGAGGATCCAAGGACGGGAGGTGGAAGAC	10120693	10120931	10120981	10120929	-1	9	LPERR09G08510	10118902	10121313	None	12883	1684	132630	Yes
ATGGAACTGGTATTTTGCGGTTTTGGTTCTAAGTTGGGTTGAAATCACAGAC	10300380	10300487	10300330	10300382	1	9	LPERR09G08770	10299904	10304229	None	12883	1684	132630	No_or_no_constitutive_exon
ATCACTGCAGTACTAATTGCTAACATTTGCTTTCTGAAACGGGCACACAGAC	10423691	10423756	10423806	10423754	-1	9	LPERR09G08920	10423428	10426770	None	12883	1684	132630	No_or_no_constitutive_exon
CTTTCTCCATCTCTTTCTTAACTTGTCTAATGGTTGCAGGTGAGGGGAAGGG	10436523	10436594	10436644	10436592	-1	9	LPERR09G08930	10429757	10436899	None	12883	1684	132630	Yes
TATTTGGTGACGAATTCGGAGTTTGTGTTTGTGCGGATTTGGGTTTGAAGGA	10688010	10688137	10687960	10688012	1	9	LPERR09G09280	10684309	10692519	None	12883	1684	132630	Yes
ATAGTTTTTATATTATGGTAAAAGAGAGTGTTACACATGAAACCGGGGAGGC	10800823	10801124	10800773	10800825	1	9	LPERR09G09400	10787096	10801124	None	12883	1684	132630	No_or_no_constitutive_exon
GCTAACAAATATGATTCCTTATCTCAAAGAATGCTCCTTCGGGATAACAGGA	10819398	10819580	10819348	10819400	1	9	LPERR09G09450	10808741	10820059	None	12883	1684	132630	No_or_no_constitutive_exon
GCGATTAATGGCATGTCCATGTCTGATGGGTGAATTGTTGTGGGCGGCAGAT	11136483	11138081	11136433	11136485	1	9	LPERR09G09790	11135455	11139077	None	12883	1684	132630	No_or_no_constitutive_exon
TTTGATGGACGTTTCGGTTGCGCGTGCGTGCGTGGGCGTGGGTGGTGCAGAT	11164198	11164346	11164148	11164200	1	9	LPERR09G09810	11163613	11169056	None	12883	1684	132630	No_or_no_constitutive_exon
GATAATACTACTTATCCATGCGCTGGAATTTGTGAAAATACAATGGGGAGTT	11187516	11187617	11187667	11187615	-1	9	LPERR09G09840	11181971	11200736	None	12883	1684	132630	No_or_no_constitutive_exon
TAATTTATCTCCTTCACAAATCTATTTTGTAATGCTTTTGGCATGGGCAGGT	11219456	11219572	11219406	11219458	1	9	LPERR09G09870	11217725	11224760	None	12883	1684	132630	No_or_no_constitutive_exon
ATTATTTTACCTTAATAGAATTGGCTAAACATCCTTCTTGACATGGGCAGGA	11428412	11429159	11428362	11428414	1	9	LPERR09G10120	11426161	11429159	None	12883	1684	132630	No_or_no_constitutive_exon
TGGCATGGGGAATTTGTTTTTTTGTTTTTTTGTGTGGAAGGGAGGAGTAGGG	11470211	11470252	11470161	11470213	1	9	LPERR09G10200	11469991	11480770	None	12883	1684	132630	No_or_no_constitutive_exon
ATGCTGAGCTGTTCATTTCATTAACCCAGTTTGCGTGTTCCCATAGGGAGGA	11471352	11471399	11471302	11471354	1	9	LPERR09G10200	11469991	11480770	None	12883	1684	132630	No_or_no_constitutive_exon
TTTGGAAATTTCAAGATGTGCTGAATCTTAGTTGTATGTTTTGTGGGAAGGA	11504470	11504659	11504709	11504657	-1	9	LPERR09G10230	11504080	11505719	None	12883	1684	132630	No_or_no_constitutive_exon
GGGGGCGGCGGGTACGGTGGGGGCATCGATTGTCGAGGTGGGGGGGTAAGGG	11538816	11539081	11538766	11538818	1	9	LPERR09G10270	11538713	11561658	None	12883	1684	132630	No_or_no_constitutive_exon
TCTACTGCAAATGCAAGTTAATCTGACGAATTGATTGTGTTTGGGGGCAGCG	11585026	11585124	11584976	11585028	1	9	LPERR09G10300	11584797	11592529	None	12883	1684	132630	No_or_no_constitutive_exon
TAATGCTGTGTTTCTGACGAACATTTTGCTATTTTTTCTTTTGGGAGCAGGG	11620381	11620495	11620331	11620383	1	9	LPERR09G10350	11617701	11622229	None	12883	1684	132630	Yes
ATCCCCTGTTTGGTTCGTCTGTTTCGTCGTCCTGTGTCCTGGATGGGAAGGC	11994160	11994587	11994637	11994585	-1	9	LPERR09G10920	11994160	11995462	None	12883	1684	132630	No_or_no_constitutive_exon
GACGATGCCTTGTACATGTTGTCCGTCCAGCTTGTCCGAGGGAGCTGCAGTT	12213262	12213498	12213212	12213264	1	9	LPERR09G11350	12212201	12214579	None	12883	1684	132630	No_or_no_constitutive_exon
TGAGCTGATGAGCTGCTGCTGATTTGGGGGTGGGTGTGCGGGTGAGGCAGCA	12449107	12449214	12449057	12449109	1	9	LPERR09G11740	12448844	12455963	None	12883	1684	132630	No_or_no_constitutive_exon
CCGCGTCAGGGGATGCCTCTCCATCCCGGCTCTCACGCGGGACATGGAAGAC	12572554	12572857	12572504	12572556	1	9	LPERR09G11950	12572187	12572857	None	12883	1684	132630	No_or_no_constitutive_exon
ACTTTTTCCCCCTGAGGTCATCTTATTTCTGTTATTGTAAAATGGGACAGAC	12668697	12668839	12668647	12668699	1	9	LPERR09G12120	12664685	12670023	None	12883	1684	132630	No_or_no_constitutive_exon
CCCTTTCTTTCAGATCAGCATAACACCTCTTTCTTTCTCTGTGGGTGTAGGC	12785671	12786391	12785621	12785673	1	9	LPERR09G12270	12783174	12786391	None	12883	1684	132630	No_or_no_constitutive_exon
TGGCGGAATTGTGGGGGTTCAATTTTGGTTTGGGTATGGGGTTGGGGTAGGG	12821691	12821781	12821641	12821693	1	9	LPERR09G12340	12821086	12829990	None	12883	1684	132630	No_or_no_constitutive_exon
CGAATAAAGGTAGTCATTACCAAGGACTTCCTTTGCTGTCAACCGGGTAGAG	12841577	12841669	12841527	12841579	1	9	LPERR09G12370	12835651	12841669	None	12883	1684	132630	No_or_no_constitutive_exon
TGCCTGTTCTGATCATCCGGCTTCTGAACATTTACCATTGTTGGGAGCAGGC	13016795	13017040	13016745	13016797	1	9	LPERR09G12670	13015284	13018446	4347588	12883	1684	132630	No_or_no_constitutive_exon
ATTTTCTGTTGCAATCTACTGACACATTGATCAAATCTGTTGGGACACAGGT	13272999	13273054	13272949	13273001	1	9	LPERR09G12990	13271066	13277375	None	12883	1684	132630	No_or_no_constitutive_exon
GTAGCATTGCATTTTTCATTCTATGGATTTACTTTTCTGTTTGGGGGCAGGG	13859876	13860044	13860094	13860042	-1	9	LPERR09G13720	13859314	13860787	None	12883	1684	132630	No_or_no_constitutive_exon
TTGTGCGATTGGGATCGTTTGGTTGGGTTGTTACTATGGGGCGGACGAAGTG	13946756	13946900	13946950	13946898	-1	9	LPERR09G13880	13943608	13947183	None	12883	1684	132630	No_or_no_constitutive_exon
GCAATAAGTGTTGCGTTGTTGTTTATGTTCTTAATTATTTGTATGGGCAGAT	13985283	13985323	13985373	13985321	-1	9	LPERR09G13980	13984402	13991818	None	12883	1684	132630	No_or_no_constitutive_exon
CAATTCTTGATGGGAATCAGACTGATGCTGATTCGAACACTGCAGGGGAGGA	14082228	14082263	14082178	14082230	1	9	LPERR09G14090	14080394	14087416	None	12883	1684	132630	No_or_no_constitutive_exon
CATGCTGTGACGTTTACTTTGTTTACTTTACAGATTGGGTTCGAGAGCAGGC	14332734	14332774	14332824	14332772	-1	9	LPERR09G14520	14330633	14336984	None	12883	1684	132630	No_or_no_constitutive_exon
TACAAACAACTGATTGATGCACACAATTGTTTAATATATTTGTGGGGCAGGG	14660252	14660260	14660310	14660258	-1	9	LPERR09G15090	14659222	14661695	None	12883	1684	132630	No_or_no_constitutive_exon
CTGAATCCTCGTTTTGTTGACTTGTTTTGTTGAAATTGTTTGGGGCGCAGAG	14701539	14701673	14701489	14701541	1	9	LPERR09G15140	14701239	14704740	None	12883	1684	132630	No_or_no_constitutive_exon
AAAGCTAAACCTACTCAATCTGAGCTGAGTAACTTAGATTGGGAACTCAGGT	14909655	14909953	14909605	14909657	1	9	LPERR09G15490	14901690	14911172	None	12883	1684	132630	No_or_no_constitutive_exon
GCTCAGCAGCCGCCGGCGCCGGGATGCGTCGACAAGTGCGGGGACATCAGTA	14930877	14931741	14930827	14930879	1	9	LPERR09G15530	14925725	14950486	None	12883	1684	132630	Yes
AACTCCTATCATCACTTCAGAGCCGAGGAAACCAAATGTGAGGGCTTGAGAT	15021440	15021505	15021555	15021503	-1	9	LPERR09G15610	15019945	15021617	None	12883	1684	132630	No_or_no_constitutive_exon
TTTACTTGTGATTTGTGAGTTCGAGCTAATTACTGTCTGTTTGGGCGAAGAT	15041511	15041673	15041461	15041513	1	9	LPERR09G15630	15038314	15045811	None	12883	1684	132630	No_or_no_constitutive_exon
AATTTTGGAGCTTCAATATCCCAGTTGACCAAACAGGGGTAACAACAAAGGT	15047895	15048399	15047845	15047897	1	9	LPERR09G15640	15046391	15048399	None	12883	1684	132630	No_or_no_constitutive_exon
GCGCCGCCGCTTGTTGTTGGGCCGACCTCCCGCCTGATCTGCTGGGTGAGAT	15165360	15165582	15165632	15165580	-1	9	LPERR09G15810	15163248	15170600	None	12883	1684	132630	No_or_no_constitutive_exon
CGGAGAAGCGGCCGGTGGGACGGCGAGGGAAGGTGAGGCCGTAGGGATAGTA	15289638	15289812	15289588	15289640	1	9	LPERR09G15980	15281746	15290434	None	12883	1684	132630	No_or_no_constitutive_exon
TTCTAATTCTTCAAATTAAGCATTGCAGTCAATTCATGGGTTTGAAAAAGGG	15502650	15502814	15502864	15502812	-1	9	LPERR09G16440	15502025	15508593	None	12883	1684	132630	No_or_no_constitutive_exon
TCCGAGAGGAGGGCAGTGTCGGAGGTGCGCTGATACTGGGAGTAGTAGAGGT	15508221	15508467	15508171	15508223	1	9	LPERR09G16450	15505222	15512881	None	12883	1684	132630	No_or_no_constitutive_exon
