# Supplementary material for: Widespread Separation of the Polypyrimidine Tract From 3′ AG by G Tracts in Association With Alternative Exons in Metazoa and Plants
Source: Front Genet. 2019 Jan 14;9:741. doi: 10.3389/fgene.2018.00741 (PMC6339879; doi:10.3389/fgene.2018.00741)
Supplement: DATA FILE S2 — Sequences of REPAG 3′ SS from each species of metazoa, plants and protists. [file Data_Sheet_2.zip › Supplementary data 2/Metazoa_Release91_dipodomys_ordii.txt]

REPA_GGG_Sequence	Exon_Start	Exon_End	Pos_-50	Pos_+2	Strand	Chromosome	GeneID	Gene_Start	Gene_End	Gene_Name	Number_of_REPAs	Number_of_REPAs_has_GGG	Number_of_Intron(Intra_genic_Region)	Upstream_Constitutive_Exon
CCCCCGGTGCGGTGGGCCACCCCGCCGCGGCCTCCGCGGGACCGGGAGAGGA	21448304	21448388	21448254	21448306	1	KN672347.1	ENSDORG00000005024.2	21448178	21595440	Dgkh	7234	1940	156796	No_or_no_constitutive_exon
CACCATGGAGGCGCCATGCCCTTTGCCATGGAGGAGTCTGGGGGGCAGAGAG	28201225	28201248	28201175	28201227	1	KN672347.1	ENSDORG00000025901.1	28200350	28201428	None	7234	1940	156796	No_or_no_constitutive_exon
CAGCAGGACCAACTCCTTCAATAGCCAGCAACCTCGGGCCGGTGTGACAGGC	29106094	29106254	29106304	29106252	-1	KN672347.1	ENSDORG00000011231.2	29096548	29163642	Lats2	7234	1940	156796	No_or_no_constitutive_exon
CTGGGGGCCGGCGTAGCGGCTGCGTGGCCCTGCCGAGCCGGCCGGGGCAGCC	30947115	30947341	30947391	30947339	-1	KN672347.1	ENSDORG00000009787.2	30835320	30947418	Mipep	7234	1940	156796	No_or_no_constitutive_exon
TACACACATTTGTAATGAATTCTGACTTTAGTCTTTTATTTGGGGTATAGCC	34336514	34336686	34336736	34336684	-1	KN672347.1	ENSDORG00000000403.2	34315207	34354604	Gtf3c3	7234	1940	156796	Yes
AATCCAGACTAACCAGCTTCTCTTTATTGTATTGAATTATCTTAGGGAAGCC	37833539	37833627	37833489	37833541	1	KN672347.1	ENSDORG00000026718.1	37797035	37881800	Aox2	7234	1940	156796	No_or_no_constitutive_exon
TTGTTTGGGGTCATCTGGCTTGAGCTATTTCCTGGACAAGGAGGCGGGAGAA	37813616	37813638	37813566	37813618	1	KN672347.1	ENSDORG00000026718.1	37797035	37881800	Aox2	7234	1940	156796	No_or_no_constitutive_exon
AGGTGGTAGGTAGCAAAGTGAAGAAGCCAGGCCAGCGGGCCGGAAGCTAGCC	38916438	38916488	38916388	38916440	1	KN672347.1	ENSDORG00000025164.1	38916375	38917576	None	7234	1940	156796	No_or_no_constitutive_exon
TATTTAATATTAACTAATATTGAAATTATATCTAATTCTCTGGGATGCAGTC	39430154	39430240	39430290	39430238	-1	KN672347.1	ENSDORG00000015294.2	39420255	39443455	Wdr12	7234	1940	156796	No_or_no_constitutive_exon
TTTCCTTAATCATTAAATGTTTATCAGGGTTGTATGTGTTGGGGGTCCAGGG	39634774	39634778	39634724	39634776	1	KN672347.1	ENSDORG00000015714.2	39544270	39747771	Nbeal1	7234	1940	156796	No_or_no_constitutive_exon
GGTCAAAATAATAATTTCAAAATAATGAAGTATTGATATTTTGGGGACAGAG	39920690	39920812	39920862	39920810	-1	KN672347.1	ENSDORG00000007525.2	39909758	39949630	None	7234	1940	156796	Yes
CAAGCCTTTGAGGGCAGTTCCTGACACTTGTGCTGACAAGAGGGAAACAGTC	41579480	41579616	41579430	41579482	1	KN672347.1	ENSDORG00000014139.2	41274697	41579700	Pard3b	7234	1940	156796	No_or_no_constitutive_exon
GAGAGGGGCTCATGCGCTGTTTCTGGTCTTTCTTTCCCCGGGCGGAGCAGAC	44081694	44082035	44082085	44082033	-1	KN672347.1	ENSDORG00000023173.1	44081694	44083913	Crygc	7234	1940	156796	No_or_no_constitutive_exon
GCTGGGTCACTCAGAAGACTTAACTTGGCTGGAGCGGGAGGCCAGGTAAGTT	44117297	44117313	44117363	44117311	-1	KN672347.1	ENSDORG00000003879.2	44108868	44121669	None	7234	1940	156796	No_or_no_constitutive_exon
TTGTAGACTTGATGCTGGTGTAAATATCTTCTTTCTGCCTTTGGGAGCAGGG	45128469	45128731	45128419	45128471	1	KN672347.1	ENSDORG00000005840.2	45102368	45285410	Unc80	7234	1940	156796	No_or_no_constitutive_exon
TATGGTAGGCACAGTCCTCAGGCTGTCTTTTCTCTCCTCCGGGTGTGAAGCA	45265202	45265387	45265152	45265204	1	KN672347.1	ENSDORG00000005840.2	45102368	45285410	Unc80	7234	1940	156796	Yes
TTTTTCCTTTCTTGCCTTTGAGGCCTTCTCTAATGGAAATCAAGAGGGAGCT	48128999	48129181	48128949	48129001	1	KN672347.1	ENSDORG00000025882.1	48061373	48129181	None	7234	1940	156796	No_or_no_constitutive_exon
AAGGCTGCTTCAGGCCCTCTCCCTAGCTGTCTTGATCCCTGGGCACACAGGT	50581095	50581196	50581045	50581097	1	KN672347.1	ENSDORG00000013944.2	50520618	50585521	Smarcal1	7234	1940	156796	No_or_no_constitutive_exon
GCGCCTGGCGGGTTGCGGACCCCCGCCGGTGCTCACGGTATCCGGGGAAGCG	50685687	50685906	50685637	50685689	1	KN672347.1	ENSDORG00000008698.2	50685381	50710900	Igfbp2	7234	1940	156796	No_or_no_constitutive_exon
CCGGCTGGCCTGCTGGCCCGTCCTCTCCTCACTCTTGGCTGGGGACATAGGT	51796697	51796820	51796870	51796818	-1	KN672347.1	ENSDORG00000013017.2	51716454	51898742	Tns1	7234	1940	156796	Yes
AAGAGCCACTGAACCTGGAAGGGCTGGTGGCCCACCGGGTGGCAGGTAAGAG	51760379	51760452	51760502	51760450	-1	KN672347.1	ENSDORG00000013017.2	51716454	51898742	Tns1	7234	1940	156796	No_or_no_constitutive_exon
AGAACTCTAGGTGGTAGCCTTGTCCACTTATGGAATATTTATTGGGACAGCA	52091758	52091878	52091928	52091876	-1	KN672347.1	ENSDORG00000016108.2	52085917	52094420	Aamp	7234	1940	156796	No_or_no_constitutive_exon
CCAGGCTGAGTGTGCCTCCCCGCTCCCTCCCACCGGCCCCGGGACTGCAGTC	52187595	52187685	52187545	52187597	1	KN672347.1	ENSDORG00000010936.2	52179704	52190133	Slc11a1	7234	1940	156796	Yes
TTTTGTGTGTGTTTTTTCCCCTTCCCCTCCCCCTATTTGGGGTGAAACAGGG	52352523	52352615	52352473	52352525	1	KN672347.1	ENSDORG00000029243.1	52324109	52356200	Cnot9	7234	1940	156796	Yes
GCAGGTGAGGCAGGAAGGAAGAATGCAGTGGGGGAGGTAGTAATGGGAAGAG	52400953	52401192	52400903	52400955	1	KN672347.1	ENSDORG00000004704.2	52371487	52403693	Plcd4	7234	1940	156796	No_or_no_constitutive_exon
AAGTGGTGCTGTGGCTCAAGTGGTAGAGTGCTAACCTTGGGCAAAAGGAGCT	52399762	52399829	52399712	52399764	1	KN672347.1	ENSDORG00000004704.2	52371487	52403693	Plcd4	7234	1940	156796	No_or_no_constitutive_exon
CCCACTTGCAAGCCAGGACTGAAGTTGGCCTTTCCCCTTCCCACAGGGAGCC	52524605	52524735	52524555	52524607	1	KN672347.1	ENSDORG00000008314.2	52508121	52524735	Ttll4	7234	1940	156796	No_or_no_constitutive_exon
GATGCATGTGTACCATAAGAAGGGGACCCTCTGGACTTTGGGAATGGAAGCC	52584656	52584666	52584716	52584664	-1	KN672347.1	ENSDORG00000025509.1	52577675	52585027	Prkag3	7234	1940	156796	No_or_no_constitutive_exon
AATACCCGGTGCTTTCTCCCTACTCCCTTGATTTCTTCCGTATGGGACAGGT	52910847	52911015	52911065	52911013	-1	KN672347.1	ENSDORG00000008878.2	52909007	52915596	Slc23a3	7234	1940	156796	No_or_no_constitutive_exon
TATGGGTAAAACCCAGGGTGGATGGCACCAGGGCAGTGGAAGGGCCTGAGGA	53028985	53029031	53028935	53028987	1	KN672347.1	ENSDORG00000000157.2	53023457	53030656	Dnajb2	7234	1940	156796	No_or_no_constitutive_exon
TGGTGGTAAGACTCCAGTGACCAGAATCCTGTTTGGGTTGGGATGTACAGAT	53038982	53039056	53039106	53039054	-1	KN672347.1	ENSDORG00000000158.2	53032720	53052085	Ptprn	7234	1940	156796	No_or_no_constitutive_exon
TCTAGATTGACAGAGAGCTGTCTCTCAGGCCCTCTTTCCTGGGTGTGCAGAC	53192283	53192352	53192233	53192285	1	KN672347.1	ENSDORG00000002677.2	53145337	53203856	Speg	7234	1940	156796	No_or_no_constitutive_exon
TATCAGGGGCTCTAGCTCACTGGATCTAATTCAGTTGTCTCTGGGAACAGAT	53211423	53211610	53211373	53211425	1	KN672347.1	ENSDORG00000002687.2	53209260	53215490	Gmppa	7234	1940	156796	No_or_no_constitutive_exon
TGCTGGTTTGGTTTGATATTTTTTTTGTCTTTTTTTTTTTCTGGGAACAGGG	56962660	56962747	56962797	56962745	-1	KN672347.1	ENSDORG00000003161.2	56957450	56985197	Serpine2	7234	1940	156796	Yes
CCGCGGAGGACCTCGCTGCCGCGCGAGTGCTCGCTGTCGCAGGTGGGCAGCC	58210936	58211692	58210886	58210938	1	KN672347.1	ENSDORG00000015062.2	58069870	58312035	Nyap2	7234	1940	156796	No_or_no_constitutive_exon
TTGGCTTTTCTCAATGGTAATTGCTAATGTCATTTTTTTTCATGGGATAGTC	61370995	61371096	61371146	61371094	-1	KN672347.1	ENSDORG00000012152.2	61339329	61462971	Trip12	7234	1940	156796	No_or_no_constitutive_exon
TCCTAACTTTATTTTGTGTCTTGATTTTTGTGGTGGGTGGGACTGAGCAGCC	62600921	62601010	62600871	62600923	1	KN672347.1	ENSDORG00000014810.2	62597897	62624710	Cops7b	7234	1940	156796	No_or_no_constitutive_exon
TATGAGCTCGGACGGATGGGGGGGCGTGGGGGGCAGGACGCAGGGGTGAGGC	63212425	63212621	63212375	63212427	1	KN672347.1	ENSDORG00000026129.1	63209000	63214361	Prss56	7234	1940	156796	No_or_no_constitutive_exon
GCTCAGCAGCCCTGGCAGAGGGAGAGCTGGAGGGGCCCTGAGTGGGGGAGGA	63214318	63214361	63214268	63214320	1	KN672347.1	ENSDORG00000026129.1	63209000	63214361	Prss56	7234	1940	156796	No_or_no_constitutive_exon
CAGAACCAGTGAATGAAAAAGAAAGAGAGAAGCAGGGGGAGGGGGGAGAGAG	66021228	66021473	66021523	66021471	-1	KN672347.1	ENSDORG00000014321.2	65975745	66090450	Iqca	7234	1940	156796	No_or_no_constitutive_exon
TGTGGCCCAGACTCAGCCTCTCAAGGGGACAGGTAGCAGCAGGGTCACAGAA	66650159	66650887	66650937	66650885	-1	KN672347.1	ENSDORG00000016705.2	66640386	66702899	Col6a3	7234	1940	156796	Yes
CTCAGCAGCTGATTCAGCCCCTAACCACGTATGTTAGTGGAGGGGTGGAGGA	66685304	66685321	66685371	66685319	-1	KN672347.1	ENSDORG00000016705.2	66640386	66702899	Col6a3	7234	1940	156796	No_or_no_constitutive_exon
TGAGTTGATTTCAAAACCCACCTCGGTGTCCTGGTGGGATGGGATCTGAGAC	67239390	67239488	67239538	67239486	-1	KN672347.1	ENSDORG00000008921.2	67223435	67247386	Ilkap	7234	1940	156796	No_or_no_constitutive_exon
GAGCCCACTCACAGTGCCGTCGCCCTCTCCACCCACCCTGGGGCGCAGAGCG	67254678	67255101	67255151	67255099	-1	KN672347.1	ENSDORG00000026065.1	67254678	67256275	Hes6	7234	1940	156796	No_or_no_constitutive_exon
CTGGGGATGTTGGTGGAGGCTCCCGACTCGCATCAGAGGTAGGGGGCGAGCA	67299095	67299116	67299166	67299114	-1	KN672347.1	ENSDORG00000011263.2	67268051	67299358	Per2	7234	1940	156796	No_or_no_constitutive_exon
GGGCAACCCTGAATCATTTTTTCTTCCTTTCTTTCCTGCTCAGGGGTCAGCA	67368933	67368963	67368883	67368935	1	KN672347.1	ENSDORG00000010068.2	67342483	67396161	Traf3ip1	7234	1940	156796	Yes
AAGGGAAGCTTGCCAGCTGTTCCCTATGATTTATTTCTTGGGCATTGGAGAG	67413108	67413347	67413058	67413110	1	KN672347.1	ENSDORG00000002622.2	67411812	67427628	Asb1	7234	1940	156796	No_or_no_constitutive_exon
CACAGCGACGTCACCGAAGGTGCTTCATGCTGCAGTTAGCCGGGCTGGAGCC	67738014	67738046	67738096	67738044	-1	KN672347.1	ENSDORG00000004625.2	67733210	67854678	Hdac4	7234	1940	156796	No_or_no_constitutive_exon
TCAAGAAAGCCACACAGGCAGCCAAGCAAGCCAGTGAGGTAAGGGTAGAGTT	4678893	4679085	4679135	4679083	-1	KN672351.1	ENSDORG00000004258.2	4643449	4855984	Neb	7234	1940	156796	No_or_no_constitutive_exon
CTGTGTTGTGAGGAGTTGGGACTGGGCAGTGCCAGGGGGCATATGCAAAGAA	13151612	13151753	13151562	13151614	1	KN672351.1	ENSDORG00000011049.2	13149555	13157493	Tbr1	7234	1940	156796	No_or_no_constitutive_exon
CTTGTAGAGTTACTTACATTGCAGCCTTTTTATTCACAGAGAGTGGGCAGTT	13907740	13907873	13907923	13907871	-1	KN672351.1	ENSDORG00000001907.2	13863910	13918136	Ifih1	7234	1940	156796	No_or_no_constitutive_exon
ATTTGGATAAACAATTTTAATAACCCTTTCTTTAATGTTTTACCAGGGAGGC	17603434	17603532	17603582	17603530	-1	KN672351.1	ENSDORG00000005720.2	17599733	17646462	Scn7a	7234	1940	156796	No_or_no_constitutive_exon
TCAACAGCTCCTTCAACCAAAATGTTACAAATGGAACACAGTGTGGGTAGGT	19875845	19875870	19875920	19875868	-1	KN672351.1	ENSDORG00000002034.2	19786952	19876336	Abcb11	7234	1940	156796	No_or_no_constitutive_exon
ATACCGAGAGCAGGAGGAGCTGAGAAGGAAATGATGAGATAGAGGGACAGGC	20025776	20025866	20025916	20025864	-1	KN672351.1	ENSDORG00000010845.2	19980714	20140431	Lrp2	7234	1940	156796	No_or_no_constitutive_exon
TTGTCTGGGGGAGAATACCAGATAGATTGTTCGCTTATTTGGGGGTGTAGAA	20882204	20882208	20882154	20882206	1	KN672351.1	ENSDORG00000012603.3	20778755	21150922	Myo3b	7234	1940	156796	No_or_no_constitutive_exon
ATGAACTTTACAACTTGGGTGGGGGAGCCAGGGGAGTGAAGGGATTGTAGGA	26647047	26647122	26646997	26647049	1	KN672351.1	ENSDORG00000006480.2	26646990	26725450	Agps	7234	1940	156796	No_or_no_constitutive_exon
CCAATAACTCTCTATTGTTTTCTTCCTACAGGATTTAATTGTGATGGGAGCC	30076192	30076303	30076142	30076194	1	KN672351.1	ENSDORG00000002412.2	30052285	30123782	Itga4	7234	1940	156796	No_or_no_constitutive_exon
TTCTCATGTGATTTTTTGCTTCACTTCCTGATGCGTCTCATGGGGATCAGAG	35350173	35350197	35350123	35350175	1	KN672351.1	ENSDORG00000016486.2	35276064	35368786	Gulp1	7234	1940	156796	No_or_no_constitutive_exon
ATATGTTCTTGATGTCCTTTTTTATTCTTTTCTGCTTTCATGGTGGGTAGCG	35364426	35364437	35364376	35364428	1	KN672351.1	ENSDORG00000016486.2	35276064	35368786	Gulp1	7234	1940	156796	No_or_no_constitutive_exon
CACAGTCACATACAGAGAGCTGAATCTTCATTTTCTGTTCTAACAGGGAGCT	35691898	35691945	35691848	35691900	1	KN672351.1	ENSDORG00000012004.2	35661903	35699777	Col3a1	7234	1940	156796	No_or_no_constitutive_exon
TTAGGGCCCAGCTGGAATTCCTGGAGCTCCAGGCCTAATGGGAGCCAGAGGT	35681626	35681676	35681576	35681628	1	KN672351.1	ENSDORG00000012004.2	35661903	35699777	Col3a1	7234	1940	156796	No_or_no_constitutive_exon
CCAGCCACACTATCCAGTCATTTCTGTTAATATTCTGAAAGTTATGGGAGAA	5583164	5583247	5583297	5583245	-1	KN672350.1	ENSDORG00000024191.1	5582266	5583829	None	7234	1940	156796	No_or_no_constitutive_exon
ATGGTTTGGGCACATTGAATGTCTCTGGTATTTGTGCACATTGGTGGGAGTA	14401756	14401783	14401706	14401758	1	KN672350.1	ENSDORG00000015270.2	14377963	14471628	Wwc2	7234	1940	156796	No_or_no_constitutive_exon
ACGCCGGAGACCTGGCCCCCGCCGGCGGCGCGGGCCCTGGGGCTGACGAGGC	14548078	14548173	14548028	14548080	1	KN672350.1	ENSDORG00000015273.2	14547904	14550512	Cdkn2aip	7234	1940	156796	Yes
TGATCGGGTAAGTGCTGCGGGGGGAGGGAGGGAGTGGCCGCGGGGCGCAGTC	16435761	16435979	16435711	16435763	1	KN672350.1	ENSDORG00000004650.2	16417159	16470142	Fam149a	7234	1940	156796	No_or_no_constitutive_exon
CAGCTATGCTCCAAGAAGGTTTTGATCGGGTACCAGTGGAAAGATGGGAGAA	16485822	16485849	16485772	16485824	1	KN672350.1	ENSDORG00000004653.2	16464051	16493268	Cyp4v3	7234	1940	156796	No_or_no_constitutive_exon
TGTCTACGAAACTACCGGTAGGACCTTGCCAAACTCCATTGGGAGGTGAGGC	25779992	25780127	25780177	25780125	-1	KN672350.1	ENSDORG00000029837.1	25779635	25780174	None	7234	1940	156796	No_or_no_constitutive_exon
GAGCCATCCTGGGAGGCCTTTTGGCAAGCATTGAACTTCCTGTTGGGGAGTG	25779677	25779716	25779766	25779714	-1	KN672350.1	ENSDORG00000029837.1	25779635	25780174	None	7234	1940	156796	No_or_no_constitutive_exon
GTGGACCAGAACCTTGACCTTGTGAATGAATGGTGTCAGGGATATGGAAGTT	25779635	25779661	25779711	25779659	-1	KN672350.1	ENSDORG00000029837.1	25779635	25780174	None	7234	1940	156796	No_or_no_constitutive_exon
TCACTGTGGACACTATACTCATTGTGGAAGAGAAAGAACAGGGCAACTAGGA	25810879	25810882	25810829	25810881	1	KN672350.1	ENSDORG00000025536.1	25787949	25810882	Ubxn8	7234	1940	156796	No_or_no_constitutive_exon
TTGTTGTTTTTCTTCCTGAACCCAAGGGGAAAGGGGAGATTGGGGGAGAGAA	32272114	32272179	32272064	32272116	1	KN672350.1	ENSDORG00000024529.1	32271207	32272179	None	7234	1940	156796	No_or_no_constitutive_exon
AAAGTTGACTTATAATCCTCTGACTTTCCTATGTCTTTTTATTGGGACAGGT	32653228	32653422	32653178	32653230	1	KN672350.1	ENSDORG00000003629.2	32628185	32664664	Ash2l	7234	1940	156796	Yes
GCTAGTGTGTAAGCCCCTGGTGTCTCTCTCCTTTGTGTGTGGGAATACAGAA	36076683	36076782	36076832	36076780	-1	KN672350.1	ENSDORG00000027400.1	36073380	36114729	None	7234	1940	156796	No_or_no_constitutive_exon
GATTTCTAAAGGCTAACATGTCTTGTTATGTTTTTACCTTGGGGGCCTAGGA	36074431	36074629	36074679	36074627	-1	KN672350.1	ENSDORG00000027400.1	36073380	36114729	None	7234	1940	156796	No_or_no_constitutive_exon
TTACCCCTCTCCATGTGGCTGCTAAGTATGGGAAGGTTAGGGTAGCTGAGCT	36073380	36073426	36073476	36073424	-1	KN672350.1	ENSDORG00000027400.1	36073380	36114729	None	7234	1940	156796	No_or_no_constitutive_exon
CTGGATCTGGGCAAACATAACTACTGCCGGTACGTAGCCCAGGGTCTGAGGG	36536123	36536185	36536235	36536183	-1	KN672350.1	ENSDORG00000011916.2	36528124	36556449	Plat	7234	1940	156796	No_or_no_constitutive_exon
GAAGCAGCCGACCATCTTCCAAAATAAGAAGAGGGGCTGCTGGGAGAAAGTG	37497967	37498142	37498192	37498140	-1	KN672350.1	ENSDORG00000023626.1	37497673	37498224	None	7234	1940	156796	No_or_no_constitutive_exon
AAACTTGTGTCCAGCTCCCTGCTACTTACTCTTTGTTCTGGGTTGAACAGTG	1429037	1429189	1428987	1429039	1	KN672349.1	ENSDORG00000001076.2	1423510	1450207	Erbb3	7234	1940	156796	Yes
GGAAAACCTTGTAGTTTGACTGTGTGTTCCTAAGTAGAAGGAGGGTGCAGGG	1778501	1778570	1778620	1778568	-1	KN672349.1	ENSDORG00000007148.2	1773017	1805165	Timeless	7234	1940	156796	No_or_no_constitutive_exon
TGAATAGTATCTTTATGACACTCCTATTCCTCTTTACCCTGGGCGGATAGGC	1927207	1927441	1927491	1927439	-1	KN672349.1	ENSDORG00000009234.2	1916822	1958858	Baz2a	7234	1940	156796	No_or_no_constitutive_exon
AATGGCAGGATGGTAAGAAAGGAGGCCCTGTCCTCAGGACTTGGGAGAAGAG	2305734	2305758	2305808	2305756	-1	KN672349.1	ENSDORG00000012548.2	2293949	2308468	Stat6	7234	1940	156796	No_or_no_constitutive_exon
CTTTCTTCCGCCTTCCACTCTCCTCACCCTCCCCTCTTCCTCTGGGGAAGCT	2634333	2634423	2634283	2634335	1	KN672349.1	ENSDORG00000007124.2	2628765	2643716	Gli1	7234	1940	156796	No_or_no_constitutive_exon
TGTATCAAACGGGGACCCCCCACCCTGAGTCCCTTTCACCCTGGGGGCAGTG	2773829	2774578	2773779	2773831	1	KN672349.1	ENSDORG00000000412.2	2771493	2777713	Dtx3	7234	1940	156796	No_or_no_constitutive_exon
CCCCTCAGCAGAGTAGATTTTTTGACAGGAGGGAGAAGGGGGGGAGGGAGGG	2778448	2778596	2778398	2778450	1	KN672349.1	ENSDORG00000014405.2	2778034	2785011	Arhgef25	7234	1940	156796	No_or_no_constitutive_exon
GTCTCCTTTACTTCTTGGCTCCAGCTTGCAGGGCTAGGAATGTAGGGGAGAG	2859861	2859891	2859811	2859863	1	KN672349.1	ENSDORG00000007263.2	2843610	2866204	Os9	7234	1940	156796	No_or_no_constitutive_exon
CTTTCCCTCTGGGCCGCCCCTCCGGGACCCCCGCTCCCCGGGGGGCTGAGCC	2882719	2883501	2883551	2883499	-1	KN672349.1	ENSDORG00000007265.2	2871513	2885177	Agap2	7234	1940	156796	Yes
TCTCTTCTGCTCTCCATTCTATCTCTATCTCCTTCGCTTCGGGAAACCAGCC	2873471	2873531	2873581	2873529	-1	KN672349.1	ENSDORG00000007265.2	2871513	2885177	Agap2	7234	1940	156796	Yes
TTTGCACCGCCCCAGCAAACAGCGGTGCTGGTAGAAAGGTGGGGGGGGAGAG	2884614	2884637	2884687	2884635	-1	KN672349.1	ENSDORG00000007265.2	2871513	2885177	Agap2	7234	1940	156796	No_or_no_constitutive_exon
AGATGGGGTGGGGGGACCCGGGGGCCGCCTCCTCCTCAATGTGAGGGGAGCG	2884521	2884587	2884637	2884585	-1	KN672349.1	ENSDORG00000007265.2	2871513	2885177	Agap2	7234	1940	156796	No_or_no_constitutive_exon
GCTTGGATACACCCTGACTCTCCTGCCCGCCTTGCTCTCTGGGATTGCAGTG	3818750	3819032	3819082	3819030	-1	KN672349.1	ENSDORG00000010362.2	3810611	3865224	None	7234	1940	156796	No_or_no_constitutive_exon
CGCCATGGCTCGCACCAAGCAGACCGCCCGCAAGTCCACCGGGGGGCCAGGC	6718550	6718916	6718500	6718552	1	KN672349.1	ENSDORG00000024673.1	6718504	6718916	None	7234	1940	156796	No_or_no_constitutive_exon
TCTGTAAGACACTTGGCATTCTCTCTCTTGAATTTTATTACAGTGGGAAGCC	7328018	7328161	7327968	7328020	1	KN672349.1	ENSDORG00000004445.2	7252582	7328161	Rassf3	7234	1940	156796	No_or_no_constitutive_exon
TTTGTTTTGTTTTGTTTTTCCTATTTCTCATCATCACTTCATATGGGCAGTG	8624619	8624775	8624825	8624773	-1	KN672349.1	ENSDORG00000013369.2	8546960	8807075	Grip1	7234	1940	156796	No_or_no_constitutive_exon
TCCTTTTTGTTGAAAATGTCTGTCTTGTTTCTGTTGGGGAATGGGAATAGCT	10382951	10383097	10382901	10382953	1	KN672349.1	ENSDORG00000005178.2	10358770	10394783	Nup107	7234	1940	156796	Yes
TGACTACTGCATACCCTCGTTTCTGGGGTCAACAATCCAAATGGGGTGAGTG	11050724	11050761	11050811	11050759	-1	KN672349.1	ENSDORG00000010327.2	11034717	11073358	Best3	7234	1940	156796	No_or_no_constitutive_exon
CGGCGGCGGCGGCGGCGGGGACTCCATGCAGCCCGAGACAAGCGGGGTAGCC	12927991	12928445	12927941	12927993	1	KN672349.1	ENSDORG00000028797.1	12927588	12942563	None	7234	1940	156796	No_or_no_constitutive_exon
CACATCTGGAGCTTCCGCAAGCTGATGGTCTCCCTCGCCAAGGGCAGAAGAG	15105277	15105338	15105227	15105279	1	KN672349.1	ENSDORG00000023399.1	15104739	15106868	None	7234	1940	156796	No_or_no_constitutive_exon
GAGGGTCAGGTTGGACGAGCTGCATATTCTGCATCCAAGGGGGGGCATAGTG	21591064	21591176	21591014	21591066	1	KN672349.1	ENSDORG00000008703.2	21590538	21591421	None	7234	1940	156796	No_or_no_constitutive_exon
TTACTTGATGTGGTACACATACTAACCTTTGTTTTCTTATGGGAGATTAGGT	23562189	23562303	23562353	23562301	-1	KN672349.1	ENSDORG00000015892.2	23551460	23572210	1700017N19Rik	7234	1940	156796	Yes
GGCAGAGGGGGGAGATGGGAAGGGATGGGAAGGGGAAACAAAGGAGGGAGCA	23917638	23917673	23917723	23917671	-1	KN672349.1	ENSDORG00000011078.2	23899359	23932058	None	7234	1940	156796	No_or_no_constitutive_exon
TCCATCTGAGCCAGCATCTCTGTCTCCTCAGCTGCTGTCGGGGTGACCAGGC	28085466	28085549	28085416	28085468	1	KN672349.1	ENSDORG00000025370.1	28085249	28133366	None	7234	1940	156796	No_or_no_constitutive_exon
CCTGTAACCTGGAAGTGACTGTCTCTCAATTGCAAAAGGGATGTATAAAGAA	28758904	28759635	28759685	28759633	-1	KN672349.1	ENSDORG00000006064.2	28661458	28765462	Fgd6	7234	1940	156796	No_or_no_constitutive_exon
ATAAACATCACTATTTTATCACTTTCTTGCTTCTTTTCTTTTGGGGGTAGAT	32842990	32843308	32842940	32842992	1	KN672349.1	ENSDORG00000001225.2	32828568	32844514	None	7234	1940	156796	No_or_no_constitutive_exon
TTCTCCTATTTGCATTTGCTTTGGTGCAGACATTAAGCCCCAGATGGGAGAT	32844418	32844514	32844368	32844420	1	KN672349.1	ENSDORG00000001225.2	32828568	32844514	None	7234	1940	156796	No_or_no_constitutive_exon
GATTATCCCACCTGACGCCCGTGTGACAAAAGAAGAGCTCCCAGGGAAAGAC	33756122	33756268	33756318	33756266	-1	KN672349.1	ENSDORG00000023503.1	33741868	33789707	Gnptab	7234	1940	156796	No_or_no_constitutive_exon
GGACCAGACCTCCCCCCCCAAAAAAAAATATATATATATGGGAATTCAAGTT	35934697	35934719	35934647	35934699	1	KN672349.1	ENSDORG00000004754.2	35911909	35971659	Washc4	7234	1940	156796	No_or_no_constitutive_exon
GTCTTGACCTAACATCCCATGTACTAACGAGGGGATTGTCCGGGTGACAGGC	36999669	36999814	36999619	36999671	1	KN672349.1	ENSDORG00000003959.2	36896865	37039422	Rfx4	7234	1940	156796	Yes
TGAGTAGGTGGGGAGTGGGCCTTGCAGGGGACAACTGCAGCGTGGGGCAGGT	305395	305524	305574	305522	-1	KN672348.1	ENSDORG00000011546.2	270051	305650	Pacs2	7234	1940	156796	Yes
AGTTCCCCTGAGTCCTGTCCCTTTTCACCCCCCCTTCCTCGGGGTTGCAGCT	279918	280073	280123	280071	-1	KN672348.1	ENSDORG00000011546.2	270051	305650	Pacs2	7234	1940	156796	Yes
CTTCAGGAGCTGCCGCGGCACTGCCCGGCTCTGTGGGGGTGACGGTGGAGCT	446417	446528	446367	446419	1	KN672348.1	ENSDORG00000010823.2	445573	449104	None	7234	1940	156796	No_or_no_constitutive_exon
GCAGACGAAGGGGGTGGCCAGGCTGTGCGTAGGGAGCTGCGGGAGGAGAGGG	691383	691392	691442	691390	-1	KN672348.1	ENSDORG00000000834.2	660051	701708	Cep170b	7234	1940	156796	No_or_no_constitutive_exon
GAGGAGAGCGGCGGCAGCACAGTCACTGTCTTCTCTTGGCTTGGGGGCAGGC	773022	773120	773170	773118	-1	KN672348.1	ENSDORG00000009132.2	771794	783449	Adssl1	7234	1940	156796	No_or_no_constitutive_exon
CCAGCTGCGGAAGACCACCCGCGGCGGCGGCGGCTGCGGCGGCCGGGGAGAC	804026	804083	804133	804081	-1	KN672348.1	ENSDORG00000005106.2	802540	813546	Inf2	7234	1940	156796	No_or_no_constitutive_exon
CGGGGCACAGGTTCGCCAAGGCCTCCACCCCCGGGGCCTCTGTGGGGCAGGG	1210021	1210068	1210118	1210066	-1	KN672348.1	ENSDORG00000029634.1	1202953	1225371	Kif26a	7234	1940	156796	No_or_no_constitutive_exon
GTAGCTCAAGTGGTAGAGCGCTCGCCTTGAGCTGAAGAACTGAGGGACAGCG	1316669	1316742	1316792	1316740	-1	KN672348.1	ENSDORG00000015167.2	1302727	1394496	Tdrd9	7234	1940	156796	No_or_no_constitutive_exon
GCTGATCACATGTGTGGTATATATGTGTACACTGGAGGGGGAACAGGAAGAT	1567655	1567696	1567746	1567694	-1	KN672348.1	ENSDORG00000002648.2	1550321	1575100	Klc1	7234	1940	156796	No_or_no_constitutive_exon
CATGTGGTAGACATGCAGCCAAAAGCAAGAAAGTCAAGTGAGAATGGGAGAC	1698204	1698293	1698343	1698291	-1	KN672348.1	ENSDORG00000002737.2	1679636	1745585	Mark3	7234	1940	156796	No_or_no_constitutive_exon
CAACACCACCGTGGAGACACAGGGCAGTGGAGAGCCGGCAGGCGGGGCAGGG	3513532	3517518	3513482	3513534	1	KN672348.1	ENSDORG00000023868.1	3513390	3517518	None	7234	1940	156796	No_or_no_constitutive_exon
GGGCCCACGTGACCAGAGGTCGTGGGTCACTGCCTCTCAAGGGGCCACAGGG	3813220	3813542	3813170	3813222	1	KN672348.1	ENSDORG00000004385.2	3776882	3820489	Begain	7234	1940	156796	No_or_no_constitutive_exon
GCGGCGGCGTGGTCGCCAGCGCCACCTGCAGGGCGGCGGGGCAAGGACAGGC	4884246	4884266	4884196	4884248	1	KN672348.1	ENSDORG00000008688.2	4777953	4885349	Bcl11b	7234	1940	156796	No_or_no_constitutive_exon
CAGGCGCGGACCTTAGCGTACACGCATGCGTAGTAGGCTGGCCGGGGAAGGG	4884293	4884338	4884243	4884295	1	KN672348.1	ENSDORG00000008688.2	4777953	4885349	Bcl11b	7234	1940	156796	No_or_no_constitutive_exon
GCAGCATGGGGCTTGTGGGGGTCTGCCCTGCTGATGGCGGTGGGGTGCAGTT	8397846	8398041	8398091	8398039	-1	KN672348.1	ENSDORG00000003634.2	8394198	8408324	Otub2	7234	1940	156796	Yes
GCTTGGCAAAGGCCTTGGGGGAACACAGGGGAAGGAATGCCTGGGAGGAGAT	8449070	8449166	8449020	8449072	1	KN672348.1	ENSDORG00000015891.2	8439019	8463820	Asb2	7234	1940	156796	No_or_no_constitutive_exon
CATACACCCATAAAAAGAATGGAAGAGATTCACCGGCCATTCGGGGAGAGGA	8870644	8870950	8870594	8870646	1	KN672348.1	ENSDORG00000025641.1	8870442	8870950	None	7234	1940	156796	No_or_no_constitutive_exon
AGTGTGCCCATAGGCAGTAAGTAGGAGGGGCAGTGGACTTGGGGCTAAAGTT	9115038	9115194	9114988	9115040	1	KN672348.1	ENSDORG00000005717.2	9032854	9165489	Itpk1	7234	1940	156796	No_or_no_constitutive_exon
GAGGAGCTGGGAGTCCAGGCTGTAGCCACTGACAGTCTGTGCTGGGGCAGGT	9465162	9465237	9465287	9465235	-1	KN672348.1	ENSDORG00000004300.2	9426086	9545370	Slc24a4	7234	1940	156796	No_or_no_constitutive_exon
TGATAACTTATCTTTGTATTCCTCAGGAAATGGAAAGTTTTGGAGGGCAGAA	10232678	10232796	10232628	10232680	1	KN672348.1	ENSDORG00000005814.2	10136195	10261753	Ccdc88c	7234	1940	156796	No_or_no_constitutive_exon
GCTCTGGGAAGATGGTTTAACCTGGGATCTCCCTGGTCACAGGGAGTAAGCT	10255692	10255698	10255642	10255694	1	KN672348.1	ENSDORG00000005814.2	10136195	10261753	Ccdc88c	7234	1940	156796	No_or_no_constitutive_exon
GGATTATATTCAGAATTGACATCTGCGTTTGATTTGTTTCAGGGTCAAAGTC	10954884	10954930	10954980	10954928	-1	KN672348.1	ENSDORG00000003196.2	10944455	10955020	Psmc1	7234	1940	156796	No_or_no_constitutive_exon
GTGAAGCTGGCAAATTCGTTTAATGTGTTGGTTCCACATTTCAGGGCAAGAT	12104203	12104386	12104153	12104205	1	KN672348.1	ENSDORG00000001958.2	11986420	12109519	Eml5	7234	1940	156796	No_or_no_constitutive_exon
GGGGGCTGGCCAGAGCTTGCGGGCCGGAGGGCGATTCTGAGGCAGGGGAGGA	20887177	20887426	20887127	20887179	1	KN672348.1	ENSDORG00000003506.2	20886856	20927274	Pomt2	7234	1940	156796	No_or_no_constitutive_exon
TTCTGTGCACAGTTGTCAAGGGAAACCGAAGTCTGTGGGTGCAGCTGGAGGG	20897516	20897673	20897466	20897518	1	KN672348.1	ENSDORG00000003506.2	20886856	20927274	Pomt2	7234	1940	156796	Yes
TTTCCTGCTTCCGGCCGTGTGTGAAGACTCCCTATGGGCACTGGGGACAGGG	21484177	21484279	21484329	21484277	-1	KN672348.1	ENSDORG00000000122.2	21482644	21657108	Esrrb	7234	1940	156796	No_or_no_constitutive_exon
GATAACCTTAGCTCAGGGAGCTTATGAACTCAAGGAGATAGGTATGGGAGCA	21972717	21972784	21972834	21972782	-1	KN672348.1	ENSDORG00000012894.2	21969422	22176189	Ttll5	7234	1940	156796	No_or_no_constitutive_exon
CTCTCCTTTTCTTTCTCTTCTTTGATTTGGCTTTTGTGGTGGGAACATAGGA	22189234	22189503	22189184	22189236	1	KN672348.1	ENSDORG00000012893.2	22178229	22189503	Erg28	7234	1940	156796	No_or_no_constitutive_exon
GCTTCCCGCCTCACGTCTTCTATTCCTTGGGGGTCTCTTGGGGGATGCAGGT	22911220	22911403	22911170	22911222	1	KN672348.1	ENSDORG00000027296.1	22901776	22911403	Prox2	7234	1940	156796	No_or_no_constitutive_exon
GCCCAGGGTGGGCCAGAGGGGGTGGCAGGCACCCACAGGGGCGAGAAGAGGC	23176482	23176567	23176432	23176484	1	KN672348.1	ENSDORG00000014858.2	23147312	23246798	Ltbp2	7234	1940	156796	No_or_no_constitutive_exon
AATAGTGACCTAACCACATCTGTCTCCTCTGTCTCCTCCCCTGGGGACAGAT	23240369	23240501	23240319	23240371	1	KN672348.1	ENSDORG00000014858.2	23147312	23246798	Ltbp2	7234	1940	156796	No_or_no_constitutive_exon
CAAGACAGTAGTTGGAGAAATGACTGACCCACCCCTAAACTACATGGGAGGT	23152777	23152892	23152727	23152779	1	KN672348.1	ENSDORG00000014858.2	23147312	23246798	Ltbp2	7234	1940	156796	No_or_no_constitutive_exon
TCGAAGTGTCATGCTGTGGCCCTAATTTTTCCATTTGGGAAATGACTAAGAG	24514498	24514647	24514448	24514500	1	KN672348.1	ENSDORG00000015230.2	24444501	24516300	Zfyve1	7234	1940	156796	No_or_no_constitutive_exon
GGGGCCTCAACTCCTTCCCTCTCTTGTCTCCTGGCAGGCTTGGGGATCAGTT	24676339	24676487	24676289	24676341	1	KN672348.1	ENSDORG00000007820.2	24675670	24808990	Dpf3	7234	1940	156796	No_or_no_constitutive_exon
AATGAACGTTTTAAATATAATTATCTGAGGGAATTGGGGTGGGCAAACAGTC	25556069	25556271	25556321	25556269	-1	KN672348.1	ENSDORG00000014657.2	25483740	25633777	Sipa1l1	7234	1940	156796	No_or_no_constitutive_exon
TATGTAAATATGTCTTATTATGATTTAAAGAAAAAACAATAGGGGGGAAGAA	27640542	27640575	27640492	27640544	1	KN672348.1	ENSDORG00000015767.2	27602319	27651588	Actn1	7234	1940	156796	No_or_no_constitutive_exon
CCCAGGACCGGAACCAAAAAAAAAAAAAAAAGTAAAAAGGGGCTGGGAAGGT	28606551	28606573	28606501	28606553	1	KN672348.1	ENSDORG00000010784.2	28542343	28611964	Zfyve26	7234	1940	156796	No_or_no_constitutive_exon
GGAGTATGGGGCTGTTTGAGTGAGCTGCTGAGTTTTCTCCCACGGGACAGGA	30845499	30845802	30845449	30845501	1	KN672348.1	ENSDORG00000001279.2	30818106	30888165	Sptb	7234	1940	156796	Yes
AGTTCTGGGGGTAGTTGGCAAGGTTGGTGCTGCCGTAGGCTTGGGCGGAGAA	31303201	31303215	31303151	31303203	1	KN672348.1	ENSDORG00000027808.1	31288833	31325265	Tex21	7234	1940	156796	No_or_no_constitutive_exon
TGGGGGATGGTGAGCTCTAATAGTTCCTTGTTTTCTACTGGTGGGGACAGAA	32138291	32138480	32138241	32138293	1	KN672348.1	ENSDORG00000005863.2	32133480	32138480	GPB5	7234	1940	156796	No_or_no_constitutive_exon
CTGTCTGTGTGTGCGCCTCTCTGACTCTTCTTGGCGCTGTGGGATGACAGAA	35007967	35008723	35007917	35007969	1	KN672348.1	ENSDORG00000008249.2	35000738	35102855	Rtn1	7234	1940	156796	No_or_no_constitutive_exon
GTTATTTCAGCAACAACCCTCGCAAGGAGGAAGCGGTGAAACTTGGGGAGTA	1955785	1955805	1955855	1955803	-1	KN672354.1	ENSDORG00000011852.2	1952351	1955837	Nkx3-2	7234	1940	156796	No_or_no_constitutive_exon
GCGCGCGGGGCCGGCGGCGGGGGCGGCGGAGCCGGCGGCCGGGGAGGCAGCG	1952351	1952793	1952843	1952791	-1	KN672354.1	ENSDORG00000011852.2	1952351	1955837	Nkx3-2	7234	1940	156796	No_or_no_constitutive_exon
AAAAGATACTGCCAAAGTTAAGAAGGAGGAGAAGGGGGTGGGGGGAGGAGAA	3206146	3206228	3206096	3206148	1	KN672354.1	ENSDORG00000010993.2	3188304	3258674	Cc2d2a	7234	1940	156796	No_or_no_constitutive_exon
AGTCCTCAGGACTGCCACCAGCCACTGACAGCTGTCTCTTTGGGAATCAGGT	4508977	4509248	4508927	4508979	1	KN672354.1	ENSDORG00000008037.2	4502575	4509248	Clrn2	7234	1940	156796	No_or_no_constitutive_exon
AGCCTTGACTTTTTGTTTTGTTTTGTTTTACTCTGAACGTGGGAGTTGAGGC	6439498	6439705	6439448	6439500	1	KN672354.1	ENSDORG00000000584.2	6413077	6513826	Slit2	7234	1940	156796	No_or_no_constitutive_exon
CGGAGTTCTGCGAGCCGGGCCGGCGGACGTCGGCGGGCGGCCGGGAGGAGGA	9935303	9935342	9935253	9935305	1	KN672354.1	ENSDORG00000000491.2	9935249	9968929	Pi4k2b	7234	1940	156796	Yes
CAAGAAATAATATCTGTGTATACTTCAACAGCACAGGTGGGGCGAGAGAGGC	10294129	10294167	10294217	10294165	-1	KN672354.1	ENSDORG00000011773.2	10222845	10336333	Sel1l3	7234	1940	156796	No_or_no_constitutive_exon
TGAGCCGTATCCCTATGTTCTTGTCCACCTGTCAGGTGGGTCAGGTGGAGGC	18488320	18488403	18488453	18488401	-1	KN672354.1	ENSDORG00000010527.2	18477788	18531051	Rfc1	7234	1940	156796	Yes
CGGTGGCCGGGGGTCCCCCCGTGGGGAGGAGGGGGGGCGCGGGAGGGGAGGA	18579693	18580499	18579643	18579695	1	KN672354.1	ENSDORG00000005905.2	18579629	18616190	Klb	7234	1940	156796	No_or_no_constitutive_exon
CATCATGACCGCCGAGGATTCCACCGCAGCCATGAGCAGCGACCCGGGAGCG	19229437	19230541	19230591	19230539	-1	KN672354.1	ENSDORG00000010144.2	19218959	19230587	Rbm47	7234	1940	156796	No_or_no_constitutive_exon
TCTGTTATTCATTTTCCCCCATTTTAATTATTTTACACTGGGACATGTAGGT	20838946	20839020	20839070	20839018	-1	KN672354.1	ENSDORG00000007453.2	20682320	20897707	Atp8a1	7234	1940	156796	No_or_no_constitutive_exon
CAGCATGTTCGCGCCTTCCAGTCCCCGGGGCGGCGCGCGGCGACGGGGAGAG	21902446	21903144	21903194	21903142	-1	KN672354.1	ENSDORG00000003710.2	21897548	21903307	Kctd8	7234	1940	156796	No_or_no_constitutive_exon
ATATGGAATATATTGGTGGGTAGTTAAATATTTCAGGTTAGGGAGTAAAGGT	22051587	22051778	22051537	22051589	1	KN672354.1	ENSDORG00000005730.2	22033931	22055894	Guf1	7234	1940	156796	No_or_no_constitutive_exon
GGAAAAGAACGATGTCCACTGGTGGAAAGCAAGAGATAAATACGGGTAAGAA	24229574	24229598	24229648	24229596	-1	KN672354.1	ENSDORG00000007674.2	24202165	24297657	Tec	7234	1940	156796	No_or_no_constitutive_exon
ACGGCATCCAGCCTGATGGCCAGATGCCAAGTGACAAGACCATTGGGGAGAT	27641161	27641400	27641111	27641163	1	KN672354.1	ENSDORG00000026235.1	27641029	27642507	None	7234	1940	156796	No_or_no_constitutive_exon
GGGCTGCAGCACCGGTGAGCAACAGGAGGAGGGGTAGTGCGTGCGGGTAGTG	28007731	28007783	28007833	28007781	-1	KN672354.1	ENSDORG00000000166.2	27973462	28007947	Ppat	7234	1940	156796	No_or_no_constitutive_exon
TTGAGACTTAAGGGAGAATTTTATTCATTTTTTTTCCTTTGGGTGTATAGGT	28048935	28049031	28048885	28048937	1	KN672354.1	ENSDORG00000000171.2	28029611	28057687	Srp72	7234	1940	156796	No_or_no_constitutive_exon
CTGAAAGGATTGCAAAATAACCCATGTTTTTGTTTCCAACCTGGGTGAAGGA	28069509	28069776	28069459	28069511	1	KN672354.1	ENSDORG00000012801.2	28064673	28069776	None	7234	1940	156796	No_or_no_constitutive_exon
GGGGCCGTGTCCAGCTGTGGGAGCAGCTGCCCCGCTACCTTATGGGGTAGAT	28180349	28180364	28180414	28180362	-1	KN672354.1	ENSDORG00000029054.1	28179785	28180589	None	7234	1940	156796	No_or_no_constitutive_exon
ATCATTATACTGCACACTTGAAACACCACACTCGGGCTGGGGATAATGAGCG	28407949	28408112	28407899	28407951	1	KN672354.1	ENSDORG00000029342.1	28407209	28429899	None	7234	1940	156796	No_or_no_constitutive_exon
AGAAGGACTTGAGGAATCTGCTGTAATGAAAGGTGAAGCTGATGGGTTAGGA	28407530	28408112	28407480	28407532	1	KN672354.1	ENSDORG00000029342.1	28407209	28429899	None	7234	1940	156796	No_or_no_constitutive_exon
AACTCATACAGATTTAGGATTGTTTTTATGGTTTCCTTTATTTAAGGGAGCA	35689006	35689176	35689226	35689174	-1	KN672354.1	ENSDORG00000006165.2	35661125	35706341	None	7234	1940	156796	No_or_no_constitutive_exon
AACTTTAATCACAGGCAACTGGAGAGGATCCTGAACAACCAGGGCTCAAGTA	3076274	3076319	3076224	3076276	1	KN672355.1	ENSDORG00000005105.2	3071599	3081869	None	7234	1940	156796	No_or_no_constitutive_exon
CTCCCCCAGCCTCGGCCTCGGCTTCAGCTTCAGCATCAGCAGTTGGGAAGCG	6141004	6141049	6140954	6141006	1	KN672355.1	ENSDORG00000009328.2	6096173	6141049	Larp4b	7234	1940	156796	Yes
TGACCCCACGACCTGTGACCCCGTGGCCTGTTGTCCTGGGATGGGGCCAGGC	8241712	8241867	8241917	8241865	-1	KN672355.1	ENSDORG00000016080.2	8196009	8242316	Actn2	7234	1940	156796	No_or_no_constitutive_exon
CCCAGGAGCGCAGCGGGTGTGGTCAGCAGTGTCTCTGTGTTTGGGAACAGCT	8227015	8227246	8227296	8227244	-1	KN672355.1	ENSDORG00000016080.2	8196009	8242316	Actn2	7234	1940	156796	No_or_no_constitutive_exon
AGTATGCATTGCAGTTCTGAGAGTGGGGTTCACCCCACCAGGCGGGGCAGGG	8495412	8495755	8495362	8495414	1	KN672355.1	ENSDORG00000005696.2	8494367	8532407	Nid1	7234	1940	156796	No_or_no_constitutive_exon
GGGTGGGGGAGTTGTGGAGGTGGGATGGAAGGGATAGGGGAAAAATGAAGGA	13506530	13506726	13506776	13506724	-1	KN672355.1	ENSDORG00000004417.2	13456704	13651939	None	7234	1940	156796	No_or_no_constitutive_exon
ACCAGCCACCCCGCAGAAGCGCCCACACGGAGGCGTCGGAGGAAGGGCAGGT	1052547	1052657	1052707	1052655	-1	KN672358.1	ENSDORG00000014464.2	1034862	1054078	Grip2	7234	1940	156796	No_or_no_constitutive_exon
GGTGCACAAGGCCAGCGGCGGGCAGCTGTGCTGACCGCCCGGGGCCACAGGT	1623314	1623513	1623264	1623316	1	KN672358.1	ENSDORG00000000912.2	1590831	1628897	Plxnd1	7234	1940	156796	Yes
GGCCAAGGAGAAGGCCCCCAAGAGAGGCAGTGAGAGGGGGGTCAGTGGAGCA	1633883	1634000	1634050	1633998	-1	KN672358.1	ENSDORG00000026967.1	1633138	1638757	None	7234	1940	156796	No_or_no_constitutive_exon
TCCTTCTTTAACACAAATAAAATAAATGCACATCCTGGGCATGACGACAGGA	2597561	2597683	2597733	2597681	-1	KN672358.1	ENSDORG00000004380.2	2470793	2625263	Atg7	7234	1940	156796	Yes
ACATCCCACCCCAGCTTCTGTGCCGGCCATGCGGGGCTCACACGGGGAAGTG	3110299	3110361	3110249	3110301	1	KN672358.1	ENSDORG00000015330.2	3084060	3143096	Atp2b2	7234	1940	156796	No_or_no_constitutive_exon
CAGGCCTCTAGCCTAGGGGCTGAGCAGGATATCCCCTGCTTCGGGAGCAGAG	3455988	3456087	3456137	3456085	-1	KN672358.1	ENSDORG00000001575.2	3447256	3462677	None	7234	1940	156796	No_or_no_constitutive_exon
GTGAACACTGAGTGAGCTTCCTTCCAGAACAGTGCTGACCGCAGGGTGAGGA	3523813	3524024	3524074	3524022	-1	KN672358.1	ENSDORG00000011013.2	3523364	3529448	Ogg1	7234	1940	156796	No_or_no_constitutive_exon
CAATGCCTGTGCCTCACCCTTTCTTCTCATCTGTGACCTCCAGGGTACAGGA	14623729	14623757	14623679	14623731	1	KN672358.1	ENSDORG00000002184.2	14509094	14666847	Frmd4b	7234	1940	156796	No_or_no_constitutive_exon
ATCCGGTCCTTGTCCTCAGTGGATTTATGGCAGCTGGGGAGAGGTAAGAGCA	18291177	18291204	18291127	18291179	1	KN672358.1	ENSDORG00000001254.2	18207357	18350551	Adamts9	7234	1940	156796	No_or_no_constitutive_exon
AGAAGCTAAGTAGAAGGAAAAAAGCCCAGGCTTCCTGGGCATAAAGTGAGAT	18838157	18838196	18838246	18838194	-1	KN672358.1	ENSDORG00000007600.2	18791043	18838269	Atxn7	7234	1940	156796	No_or_no_constitutive_exon
TCAACCTTAAAAATCAGGAATTTACTGTAGCTTTTATTTTGGGAATATAGGG	24486733	24486892	24486683	24486735	1	KN672358.1	ENSDORG00000009931.2	24451966	24522557	None	7234	1940	156796	No_or_no_constitutive_exon
GTAAAAGGCAAAGGACCTGTCAACAAAGGAAACTCGGGCTGCAAAACAAGAC	29549503	29549560	29549453	29549505	1	KN672358.1	ENSDORG00000014751.2	29420338	29571341	None	7234	1940	156796	No_or_no_constitutive_exon
TAGCTATTGTTAGGTTTAATCGTTTTATCAATGCTTATTTTGGGAATTAGAA	4384807	4384955	4385005	4384953	-1	KN672363.1	ENSDORG00000010170.2	4300491	4451273	Pkhd1l1	7234	1940	156796	Yes
GTGGCTCAAGTGGTAGAGTCCTAGCCTTGAGCTGAAGAGCTGAGGGACAGGG	15554320	15554383	15554270	15554322	1	KN672363.1	ENSDORG00000002492.2	15534828	15616790	Rad54b	7234	1940	156796	No_or_no_constitutive_exon
CCCCTCCAGCCAAAAGGGGCGGGCGGGACGGGACGGGTTGGGGGCTGGAGTT	18555653	18555757	18555603	18555655	1	KN672363.1	ENSDORG00000029629.1	18555476	18575297	Tmem64	7234	1940	156796	No_or_no_constitutive_exon
CGCCGGCGCCGCCCGCGCTCCCTCAGCCCAATGGGCGGGGGGCCGACGAGGA	25985858	25986344	25986394	25986342	-1	KN672363.1	ENSDORG00000001337.2	25946359	25986826	Zbtb10	7234	1940	156796	No_or_no_constitutive_exon
CGATGGCGGGGACGAAGCGGAGAGCAGCGCCGTGGGAGCTGGCGAGGGAGAG	25985544	25985845	25985895	25985843	-1	KN672363.1	ENSDORG00000001337.2	25946359	25986826	Zbtb10	7234	1940	156796	No_or_no_constitutive_exon
CATGTAAGAGTATTTGGAATGGACATCGATGACAATGGGAACTGGATGAGTC	605950	606100	606150	606098	-1	KN672356.1	ENSDORG00000012906.2	605950	642170	None	7234	1940	156796	No_or_no_constitutive_exon
GAGGTCTATGACGGTGGCCAACCCAGCCTGGGGGGTGGGGAGTGGAGCAGGT	11073950	11074078	11074128	11074076	-1	KN672356.1	ENSDORG00000010665.2	11063595	11079353	Robo3	7234	1940	156796	Yes
ATGCCGGCGGCGTCCTGAGCCCCCCCCCCCGAGTGGGGCGGGAACGTGAGGC	11267873	11268018	11268068	11268016	-1	KN672356.1	ENSDORG00000002733.2	11257932	11268347	Tbrg1	7234	1940	156796	No_or_no_constitutive_exon
CTGCTGTAAAGCCCACAGAAGCTGTGGATGAAAACATCCTGAGGGACGAGGG	14055288	14055462	14055512	14055460	-1	KN672356.1	ENSDORG00000015514.2	14054484	14104323	Exph5	7234	1940	156796	No_or_no_constitutive_exon
ACACAAGACTACAGAAAACTTCCCAATCAAATGCTTTTTTTGGGGGGTAGGT	16030486	16030597	16030436	16030488	1	KN672356.1	ENSDORG00000006692.2	16012280	16032051	Bco2	7234	1940	156796	No_or_no_constitutive_exon
CCTGTATGTGTGTCTTTTTCCCCTCCCCCTCCCACCCCGGGGGCGCACAGGT	17181529	17181751	17181479	17181531	1	KN672356.1	ENSDORG00000014030.2	17171443	17183630	Htr3a	7234	1940	156796	Yes
AAGATATCACCTACAGCCTTCATGACCGGGGCCATAGCCAGCTGGGGGAGCC	19176027	19176055	19176105	19176053	-1	KN672356.1	ENSDORG00000012403.2	19176027	19177729	Apoa5	7234	1940	156796	No_or_no_constitutive_exon
ATGTCTTCTCTGGTGCGATTAATTGTTGGTCCTCTCTGTTTGGGGTGCAGAG	19251141	19251265	19251315	19251263	-1	KN672356.1	ENSDORG00000015104.2	19207359	19288073	Sik3	7234	1940	156796	Yes
GGCTGGCCCCTGGTGACTGTGGTGTCCCCTCCCCCCCCCCGGCCGGGCAGTG	20075896	20076026	20076076	20076024	-1	KN672356.1	ENSDORG00000025459.1	20073112	20085966	Scn4b	7234	1940	156796	No_or_no_constitutive_exon
GTAATGCGGAGGAAACCTCACTGTGGATGGTGTAAGGACAAGGAGGGCAGAG	20133349	20133356	20133406	20133354	-1	KN672356.1	ENSDORG00000025814.1	20121895	20133580	None	7234	1940	156796	No_or_no_constitutive_exon
TCCTCAAATGAGCCTCCCTGACCCAGTCTCTTTTGCTTCCTTGGGGGCAGGT	20236782	20237087	20236732	20236784	1	KN672356.1	ENSDORG00000003437.2	20216512	20254763	Ube4a	7234	1940	156796	Yes
CCACGCCCCATTTCCTTTTCCTCTTCCCACCACTTGCTGCGGGGCCACAGCC	20740647	20740768	20740818	20740766	-1	KN672356.1	ENSDORG00000001978.2	20736018	20741448	Dpagt1	7234	1940	156796	No_or_no_constitutive_exon
GTTGCAGAGAAGACAGGTTCTCCATCCTCTGTTCCCCGAGCAGGGGAGAGCC	20752868	20752995	20752818	20752870	1	KN672356.1	ENSDORG00000001979.2	20751829	20754555	None	7234	1940	156796	No_or_no_constitutive_exon
AAAAACTAACGACTGCTATAAAAGTCACAGGGAGCAAGGGGGACAGGGAGCT	21092375	21092768	21092818	21092766	-1	KN672356.1	ENSDORG00000000398.2	21081641	21093474	Nectin1	7234	1940	156796	No_or_no_constitutive_exon
GGCGGGGCGGGGCTGGGTGGGGCGGGGCTTGATGGGGCTGGATGGGGCAGGG	22317896	22317946	22317846	22317898	1	KN672356.1	ENSDORG00000002124.2	22242209	22338118	Sorl1	7234	1940	156796	Yes
CAGTGCCCCTCTTGCTCAGTATCTACTCTCTGTGTCTGTGGGGATGCCAGCT	23329384	23329480	23329334	23329386	1	KN672356.1	ENSDORG00000003924.2	23258295	23342877	Gramd1b	7234	1940	156796	Yes
GGGTTTGAAACCCCCTCCCCCTTCCCCTCCCCCCGGCCCGGGATGTGCAGAC	23337361	23337504	23337311	23337363	1	KN672356.1	ENSDORG00000003924.2	23258295	23342877	Gramd1b	7234	1940	156796	Yes
AAGAGGGCGGGAGCGCGGAGGACACGCGTGGGCCCGCCCGGGGAGACCAGGC	23378269	23379010	23379060	23379008	-1	KN672356.1	ENSDORG00000004781.2	23378269	23382120	Zfp202	7234	1940	156796	No_or_no_constitutive_exon
GGAACAAGGATGTCAAAATTGCCCTAAAGAAATTCCTGGGAAAAAAGTAGTT	23506175	23506193	23506125	23506177	1	KN672356.1	ENSDORG00000023202.1	23505251	23506193	None	7234	1940	156796	No_or_no_constitutive_exon
CCAGTCCTGTCATTTATAAATAGCTTATATCTAACTTTTTTGGGTAATAGAA	285644	285731	285594	285646	1	KN672366.1	ENSDORG00000027348.1	269613	289605	Cebpz	7234	1940	156796	No_or_no_constitutive_exon
AAGTCCCTGAGCTGGCTGTGAGTCTCTCTGTCCTCTTCCCTGGGGTAAAGGC	608011	608127	608177	608125	-1	KN672366.1	ENSDORG00000002234.2	584162	681666	Vit	7234	1940	156796	No_or_no_constitutive_exon
ATTTCTATCTCCTCTGACACTGAATAGAAAAAAGCAAAACAGTAAGGGAGAA	2886011	2886118	2885961	2886013	1	KN672366.1	ENSDORG00000012253.2	2879508	2893223	Fam98a	7234	1940	156796	No_or_no_constitutive_exon
AACCAGGCTGTGGCAGGAGCCAAATCTGAGTGAGCCATGGGGGGGTTGAGTG	6817711	6817730	6817780	6817728	-1	KN672366.1	ENSDORG00000004932.2	6755267	6862070	Plb1	7234	1940	156796	No_or_no_constitutive_exon
AACAGTGTTTGCTCTATGTCTTTCCTCCCACTGATTTAGAACTGGGGCAGCG	6778929	6778979	6779029	6778977	-1	KN672366.1	ENSDORG00000004932.2	6755267	6862070	Plb1	7234	1940	156796	No_or_no_constitutive_exon
ACAAAATGAATAACGTGATTCCTTCCTTCTGAGCTGGGCCTGTGAAACAGAC	7743977	7744064	7744114	7744062	-1	KN672366.1	ENSDORG00000005095.2	7719705	7746204	Gckr	7234	1940	156796	Yes
TTTTGGATTTGACTGATGTGAGTTGGGAAGTTGGGCCCAGAAGTTGGGAGTT	7791444	7791593	7791394	7791446	1	KN672366.1	ENSDORG00000005092.2	7753822	7792923	Ift172	7234	1940	156796	No_or_no_constitutive_exon
ACAGGTGATGGGAGAATGCATTTGCCCATGTTGCCTATGGGAGGCAAAAGAG	8814981	8815186	8814931	8814983	1	KN672366.1	ENSDORG00000008293.2	8813101	8823953	Adgrf3	7234	1940	156796	No_or_no_constitutive_exon
CCTTCCCTCTTCCTTTCTCTCCTCCTCTGGCCCTTTCCCTCTCAGGGGAGTA	8916807	8916943	8916993	8916941	-1	KN672366.1	ENSDORG00000015031.2	8907324	8917680	Garem2	7234	1940	156796	No_or_no_constitutive_exon
GTATGAACAGGTTGGTAAGAGCTTCTGGACCCGGGGGTCAGTGGGTATAGGT	9647224	9647255	9647174	9647226	1	KN672366.1	ENSDORG00000010021.2	9540234	9653886	Dnmt3a	7234	1940	156796	No_or_no_constitutive_exon
CCATGGCGGCGCCGGGCAGAAGCGCGAGGCGGAGGTGGCGGCGGGCGAAGGC	9718708	9718739	9718658	9718710	1	KN672366.1	ENSDORG00000005577.2	9716393	9719240	Pomc	7234	1940	156796	No_or_no_constitutive_exon
AAGATGGGTTTTCACTACTGTCCTCTTCTTCCCTCCTCCTTGGGGTGCAGAT	9961754	9961904	9961704	9961756	1	KN672366.1	ENSDORG00000007778.2	9916738	10040450	Adcy3	7234	1940	156796	No_or_no_constitutive_exon
ATGGCGGCGCCCAGGACCCACCCCCCGGTCCCAGAATGCACCGGGGCAAGTG	10049089	10049324	10049039	10049091	1	KN672366.1	ENSDORG00000026776.1	10048134	10051800	Ptrhd1	7234	1940	156796	No_or_no_constitutive_exon
GGCGCCCAGGACCCACCCCCCGGTCCCAGAATGCACCGGGGCAAGTGCAGCC	10049094	10049324	10049044	10049096	1	KN672366.1	ENSDORG00000026776.1	10048134	10051800	Ptrhd1	7234	1940	156796	No_or_no_constitutive_exon
TCCACCCGTTCTTCCAGTTGTTGGTGAAGGGCCCTGTGCGGATAAGGGAGCA	10618559	10619085	10618509	10618561	1	KN672366.1	ENSDORG00000009768.2	10617766	10622175	Wdcp	7234	1940	156796	No_or_no_constitutive_exon
TTTTTCATTCGCTTGATTGTTAAACAAGTGGTGTTGGAAAATGTGGGCAGAG	10619103	10619551	10619053	10619105	1	KN672366.1	ENSDORG00000009768.2	10617766	10622175	Wdcp	7234	1940	156796	No_or_no_constitutive_exon
TCAGAACAACGCCAAGTGGGCCTACCAGGGGACCATGGGCCAAATTGAAGAA	13357818	13357844	13357768	13357820	1	KN672366.1	ENSDORG00000028395.1	13324202	13359158	Apob	7234	1940	156796	No_or_no_constitutive_exon
GCCGCGGGACCCCGGCCGGTGCCGCCGCCGCCGCCCCGGCGCGCCGGGAGTC	17196818	17197151	17197201	17197149	-1	KN672366.1	ENSDORG00000009906.2	17194110	17197619	Mycn	7234	1940	156796	No_or_no_constitutive_exon
TGTTTTCATTATATATACCTGAGTGTTTTTGCTTTTGAATGGGATAACAGCT	20642915	20643162	20642865	20642917	1	KN672366.1	ENSDORG00000008054.2	20628610	20664243	Rock2	7234	1940	156796	No_or_no_constitutive_exon
TTCGTGCAGGCTGTCTCTGACGCCCGCTGTGTCTTCGACATGGGGGTGAGTA	21122903	21122985	21122853	21122905	1	KN672366.1	ENSDORG00000002669.2	21120784	21125969	Odc1	7234	1940	156796	No_or_no_constitutive_exon
TCATCCCTCAGTCCCCGTTAATAGTTCAGTGTGCACTTGGGGTGGGACAGCA	21745817	21745863	21745767	21745819	1	KN672366.1	ENSDORG00000014267.2	21711106	21767577	Adam17	7234	1940	156796	No_or_no_constitutive_exon
GCCTTTACTCTCCCTGACGCAGACCAAGTCAAAGCCCAAGCGGGTGAAAGCA	21822930	21823025	21823075	21823023	-1	KN672366.1	ENSDORG00000014261.2	21819466	21919949	None	7234	1940	156796	No_or_no_constitutive_exon
ATACTCATCTTGTTCTAGATACCAGAAGGAGGAACTGGGGACACAGGAAGAG	465023	465105	464973	465025	1	KN672359.1	ENSDORG00000005792.2	426518	692750	Kif16b	7234	1940	156796	Yes
GGAGTCAAGACTGAGAACAACAATCATATTAATTTGAAGGGGTGGGGCAGGA	4659939	4660152	4659889	4659941	1	KN672359.1	ENSDORG00000027494.1	4659865	4660152	None	7234	1940	156796	No_or_no_constitutive_exon
GTGAAGATGTCAGTAAAGGGAAACAGCCTGAAGAGCCGGGAGAGGTGCAGAA	8915722	8917039	8917089	8917037	-1	KN672359.1	ENSDORG00000025997.1	8913937	8923393	Chgb	7234	1940	156796	No_or_no_constitutive_exon
GCCCTGGAGGCAACCGATACCCACCTCAGGGTGGCGCTGGCTGGGGGCAGCC	9702491	9702646	9702696	9702644	-1	KN672359.1	ENSDORG00000026711.1	9700463	9714017	Prnp	7234	1940	156796	No_or_no_constitutive_exon
GGCACCCAAGGTTCCGGGGAGTGCTAAGCTGTTTTCCACTCCAGGGGGAGCC	10306724	10306842	10306674	10306726	1	KN672359.1	ENSDORG00000003850.2	10304325	10307727	Spef1	7234	1940	156796	No_or_no_constitutive_exon
TATGTATCTGTGTCTTCATTTCCCCACGTTTAAAATGGGTGATAAGTCAGCT	10388205	10388229	10388155	10388207	1	KN672359.1	ENSDORG00000005848.2	10372855	10389733	Siglec1	7234	1940	156796	No_or_no_constitutive_exon
TCTGCTTCCACCCCTCAGATCTCCTCTGCTGACCAGTCCCTGGAAGGGAGCT	10415858	10415939	10415808	10415860	1	KN672359.1	ENSDORG00000005842.2	10412050	10415939	None	7234	1940	156796	No_or_no_constitutive_exon
TCCACCTCCCTGGCATGGGTCTGACTAGCTGGGTGGGGGTGGGTGGGTAGGG	11014564	11014803	11014514	11014566	1	KN672359.1	ENSDORG00000027465.1	11012980	11018125	Pced1a	7234	1940	156796	No_or_no_constitutive_exon
AAAGAGGAAATTCTCCTCCAAGGAGGAGCCAGTCAGCAGTGGGCCTGAAGAG	11165296	11165361	11165411	11165359	-1	KN672359.1	ENSDORG00000024850.1	11165296	11167421	None	7234	1940	156796	No_or_no_constitutive_exon
GGGATTATGGCCGAGGCATCAGCCTCTGAGCACAGCCTCTCTGGGAGCAGTT	11265829	11265958	11266008	11265956	-1	KN672359.1	ENSDORG00000006504.2	11250609	11279856	Tgm6	7234	1940	156796	Yes
AACCCGCGGCGGTGGCTTCCGTCTTAAAGGGGCCGCGGCGGCGGCGGGAGGA	11505287	11505977	11506027	11505975	-1	KN672359.1	ENSDORG00000006763.2	11470620	11506866	Stk35	7234	1940	156796	No_or_no_constitutive_exon
AGGGCTCCTGCAAGGCTCACGTTGTCCCCATGTCCTGGGTGCCGGGGCAGGT	12314975	12315097	12314925	12314977	1	KN672359.1	ENSDORG00000008301.2	12298723	12330381	Angpt4	7234	1940	156796	No_or_no_constitutive_exon
TGGGCAGGGGCGATGAGGGTGGGGGCCCTGCGGAGGGCAGGGCTGCGGAGGG	13262793	13263002	13262743	13262795	1	KN672359.1	ENSDORG00000024221.1	13262038	13274021	Mylk2	7234	1940	156796	No_or_no_constitutive_exon
TCTGGGAACATAGAGGCCCTACCTGAAGCCTAGGGTTGTTGGGGATCCAGTT	13297828	13298024	13298074	13298022	-1	KN672359.1	ENSDORG00000025541.1	13295984	13307379	Dusp15	7234	1940	156796	No_or_no_constitutive_exon
TAGGCTACATGATCACAACTTGAGGGCAAAGGCACCCAGAGGGGTTACAGTA	13586370	13586412	13586320	13586372	1	KN672359.1	ENSDORG00000003323.2	13579557	13600877	Pofut1	7234	1940	156796	No_or_no_constitutive_exon
GGGCAGGCCAGGGGTGCAGTGAGCAGAATGGCTTTAGCAAGGGGGTGTAGTT	14219895	14219979	14219845	14219897	1	KN672359.1	ENSDORG00000029748.1	14205472	14223288	Bpifb3	7234	1940	156796	No_or_no_constitutive_exon
GACATCTACTTTTTTAGGAAATCTCTGTTTTCATTCCTGAAGGGGATGAGTC	15695611	15695747	15695797	15695745	-1	KN672359.1	ENSDORG00000008574.2	15688296	15712051	None	7234	1940	156796	No_or_no_constitutive_exon
TACTTTTTTAGGAAATCTCTGTTTTCATTCCTGAAGGGGATGAGTCAGAGCA	15695611	15695741	15695791	15695739	-1	KN672359.1	ENSDORG00000008574.2	15688296	15712051	None	7234	1940	156796	No_or_no_constitutive_exon
CTGTGGTTGTGCTGGAATCTTCTTCCTGCTGCCGCAAAGCCAGGGGCAAGTC	15964905	15965434	15965484	15965432	-1	KN672359.1	ENSDORG00000001424.2	15959630	15965492	Fam83c	7234	1940	156796	No_or_no_constitutive_exon
CATGCACTGGCTCCAAGCCAAGATCTGATTTCTCACTTGCATGTGGGCAGGT	16142587	16142689	16142537	16142589	1	KN672359.1	ENSDORG00000006794.2	16100277	16146753	Cep250	7234	1940	156796	No_or_no_constitutive_exon
TGTTAATGCACAGCCTGGTATAGACGGAAGAGGGGAAGAAGGGCAACTAGTT	16187782	16187938	16187988	16187936	-1	KN672359.1	ENSDORG00000006799.2	16169642	16197811	Fer1l4	7234	1940	156796	No_or_no_constitutive_exon
AGATCCAGAGGGCTCCTGAAGGTGCTGTGCTGTGCAGGAAGGGCTGGCAGGG	16179277	16179468	16179518	16179466	-1	KN672359.1	ENSDORG00000006799.2	16169642	16197811	Fer1l4	7234	1940	156796	Yes
GTGCTGCAGGGAGACTCCTGGGGCACAGGCTCTATTCCGGGGCTAGTGAGCT	16887730	16887772	16887680	16887732	1	KN672359.1	ENSDORG00000006389.2	16831509	16900624	Dlgap4	7234	1940	156796	No_or_no_constitutive_exon
AGGCCGGGCGCCGCGGTCCTTGACTGTGCTGCGCTGGGCGCCGGGTGGAGCC	17228398	17228624	17228674	17228622	-1	KN672359.1	ENSDORG00000012346.2	17187182	17228716	Samhd1	7234	1940	156796	Yes
GGGAGTGGTGCTGTGTTGGGCAGCCATAGAAGGCAGGGAGGGAAGGGGAGGA	18157151	18157338	18157388	18157336	-1	KN672359.1	ENSDORG00000002064.2	18150721	18175801	D630003M21Rik	7234	1940	156796	No_or_no_constitutive_exon
CCCTTCCAATGCCTTTCTGTATTCTCACCATCAGCTGGGGCAGGTGGAAGGA	20620492	20620676	20620726	20620674	-1	KN672359.1	ENSDORG00000026018.1	20614534	20655523	None	7234	1940	156796	No_or_no_constitutive_exon
CTGAGTCACCTGCTGGCACTGGAGTCTCTGTGATCCCTTCACGGGGCCAGGT	22283526	22283662	22283476	22283528	1	KN672359.1	ENSDORG00000002707.2	22272840	22296354	L3mbtl1	7234	1940	156796	No_or_no_constitutive_exon
ACAGCCTAGCCTCTGCACGGCGCTCTGTCATTCCCCCCCGAGGGGCCTAGGT	22283952	22284044	22283902	22283954	1	KN672359.1	ENSDORG00000002707.2	22272840	22296354	L3mbtl1	7234	1940	156796	No_or_no_constitutive_exon
CTATTGGATGAGGGCTTTCCGTGGCAGTGGGCAGTGCCGGGAGGCGGAAGCA	23605064	23605262	23605014	23605066	1	KN672359.1	ENSDORG00000015789.2	23604849	23615710	Pigt	7234	1940	156796	No_or_no_constitutive_exon
GTGAGCGAGGATGATCATGCTGTTAGCTGATGTCTTTCCTGGTGGGGTAGAT	23865843	23865948	23865793	23865845	1	KN672359.1	ENSDORG00000007078.2	23860162	23866567	Ctsa	7234	1940	156796	No_or_no_constitutive_exon
AGACCGTCTCACCCAGCCTCACTGCCCACAGCGACCGCAGGGAACTGCAGAC	24550522	24550617	24550472	24550524	1	KN672359.1	ENSDORG00000005343.2	24550462	24617483	Eya2	7234	1940	156796	No_or_no_constitutive_exon
CGGCTGCCCCCTGATGTGTGCCCTGTGTGCCCTCCCTCTCTGGGGTGCAGAT	25419	25544	25369	25421	1	KN672353.1	ENSDORG00000007301.2	15771	32933	None	7234	1940	156796	No_or_no_constitutive_exon
AAGAGCCCGGCGCAGGCCGCCCCGGCTCCCACTGGGCCCGGAGGGCCGAGGG	140144	140670	140094	140146	1	KN672353.1	ENSDORG00000024531.1	129421	142421	Aatk	7234	1940	156796	No_or_no_constitutive_exon
CCAACCAGCCAGCCCACACGGCCGGCCCCTGGGCACGGGGCCGGAGGGAGAC	763803	763811	763861	763809	-1	KN672353.1	ENSDORG00000011236.2	688720	764025	Rnf213	7234	1940	156796	No_or_no_constitutive_exon
CGCGTGCCCGGCCTGGCAGCAGCCCTCCGCGGGCTCCGCCTGTGGGAGAGCC	763570	763749	763799	763747	-1	KN672353.1	ENSDORG00000011236.2	688720	764025	Rnf213	7234	1940	156796	No_or_no_constitutive_exon
AAGGGAAGAAGCCGGAGGAAGGGAAGAAGCCAGAGGGGAGGAAGCCGGAGGA	761124	761258	761308	761256	-1	KN672353.1	ENSDORG00000011236.2	688720	764025	Rnf213	7234	1940	156796	No_or_no_constitutive_exon
AAGCCGGAGGAAGGGAAGAAGTCGGAGGAAGGGAAGAAGCCAGAGGGGAGGA	760977	761043	761093	761041	-1	KN672353.1	ENSDORG00000011236.2	688720	764025	Rnf213	7234	1940	156796	No_or_no_constitutive_exon
GGTCTGAGCATCAAGGATGTTCTAGTGGCTTCTGGGGTGGGGTAGGGGAGCA	747258	747273	747323	747271	-1	KN672353.1	ENSDORG00000011236.2	688720	764025	Rnf213	7234	1940	156796	No_or_no_constitutive_exon
CCGGGCGCTGTCCTGAGTGACTGTCTGCTGTGTCTGCAGGGGAAGCTGAGCA	717588	717693	717743	717691	-1	KN672353.1	ENSDORG00000011236.2	688720	764025	Rnf213	7234	1940	156796	No_or_no_constitutive_exon
GAGAGGGAACGGGAGCGAGAGCGAGAGCGGGAGCGGGAGCGGGAACGGAGCG	1116439	1117067	1116389	1116441	1	KN672353.1	ENSDORG00000007602.2	1114814	1117067	Cbx8	7234	1940	156796	No_or_no_constitutive_exon
TGGGGCCGGCCTGTGTCCAGGGCCGGAGCAGACGGTGCTGGCACGGGCAGAT	1895268	1895406	1895218	1895270	1	KN672353.1	ENSDORG00000007811.2	1854623	1948740	Dnah17	7234	1940	156796	No_or_no_constitutive_exon
ATCCCATGGGGGGCAGGGGAGGCACTGAGCATCCCATGGGGGGGGGGCAGGG	1916349	1916511	1916299	1916351	1	KN672353.1	ENSDORG00000007811.2	1854623	1948740	Dnah17	7234	1940	156796	No_or_no_constitutive_exon
GGGGCTGGCTGAGATGGCAGCAGGTAGAGCGAGGTTCCTCTCGAGGGCAGGC	1974068	1974314	1974364	1974312	-1	KN672353.1	ENSDORG00000011674.2	1968501	1974519	Pgs1	7234	1940	156796	No_or_no_constitutive_exon
TGGTGACAACCCTGGGATGGGTTTGTGTGGGCTGTGCCCGTGGGGGCCAGGC	2137671	2137943	2137993	2137941	-1	KN672353.1	ENSDORG00000012812.2	2136108	2142406	Syngr2	7234	1940	156796	No_or_no_constitutive_exon
CCAGGGACCGCACACCCGTGTGTGACCTGGTTCACGGGCCCCGGGGACAGGT	2812315	2812449	2812499	2812447	-1	KN672353.1	ENSDORG00000012956.2	2798659	2842733	Mgat5b	7234	1940	156796	No_or_no_constitutive_exon
CAGGTCCCCAACGCCGCCACGTGAGGAGGGGATGAGGGCGGGCTGGGAAGCC	3065460	3065545	3065410	3065462	1	KN672353.1	ENSDORG00000010590.2	3053348	3068956	Cygb	7234	1940	156796	No_or_no_constitutive_exon
CCTAGACTTTGGGCACGCTGGGGTGGAACGTGGCAAACTTGGGAACCAAGGC	3304913	3305109	3304863	3304915	1	KN672353.1	ENSDORG00000024744.1	3295123	3305109	Qrich2	7234	1940	156796	No_or_no_constitutive_exon
GGAGCCCTTACAGCTTGGTTAGCAAAGAGTCCCGGAGGCTGGCCAGGGAGGA	3503138	3503167	3503088	3503140	1	KN672353.1	ENSDORG00000029925.1	3493712	3513490	Evpl	7234	1940	156796	No_or_no_constitutive_exon
GCTGCACACCCTCCCCACTCAGTCAGTCCTTCTCTTCGGGGCTGGAATAGGA	3589685	3589746	3589635	3589687	1	KN672353.1	ENSDORG00000009994.2	3570291	3593863	Fbf1	7234	1940	156796	No_or_no_constitutive_exon
CATAGCCCCAGAGCATGATGGGCTGTACGGGAGTAGGGCTTGGGAGCAAGCT	3592446	3592598	3592396	3592448	1	KN672353.1	ENSDORG00000009994.2	3570291	3593863	Fbf1	7234	1940	156796	No_or_no_constitutive_exon
GGACCCAGAGGAACAGCTGAGCAGGGACTTGGGCCTGGGGGCAGTGGCAGCC	3749711	3749733	3749783	3749731	-1	KN672353.1	ENSDORG00000008126.2	3734509	3765698	Itgb4	7234	1940	156796	No_or_no_constitutive_exon
TCCAGACTCTAGGGCAGCCGCGGTGGGCGGAGCAGCCGCGGTGGGCGGAGCA	3736184	3736328	3736378	3736326	-1	KN672353.1	ENSDORG00000008126.2	3734509	3765698	Itgb4	7234	1940	156796	No_or_no_constitutive_exon
AGACTCTAGGGCAGCCGCGGTGGGCGGAGCAGCCGCGGTGGGCGGAGCAGCC	3736184	3736325	3736375	3736323	-1	KN672353.1	ENSDORG00000008126.2	3734509	3765698	Itgb4	7234	1940	156796	No_or_no_constitutive_exon
ATGGGGTAGGCCTGGGTGCCCACCGCCTGGGACCGAGAGAGCCGGGGGAGGG	3752706	3752880	3752930	3752878	-1	KN672353.1	ENSDORG00000008126.2	3734509	3765698	Itgb4	7234	1940	156796	No_or_no_constitutive_exon
CTGAGCAGGGACTTGGGCCTGGGGGCAGTGGCAGCCAGGTTGGAGGGCAGAG	3749684	3749717	3749767	3749715	-1	KN672353.1	ENSDORG00000008126.2	3734509	3765698	Itgb4	7234	1940	156796	No_or_no_constitutive_exon
GCTCCGCGGAGCGGGGAAGGCTCGTCGGGGACCGGGCCCCGGGCGGCGAGTG	3884953	3885198	3885248	3885196	-1	KN672353.1	ENSDORG00000004075.2	3851458	3885821	Myo15b	7234	1940	156796	No_or_no_constitutive_exon
GGGGCGTGGCCTCCTGCGGGAAGGCGAGGGGTGTGACTTCGGGCGGGAAGGC	3883890	3884608	3884658	3884606	-1	KN672353.1	ENSDORG00000004075.2	3851458	3885821	Myo15b	7234	1940	156796	No_or_no_constitutive_exon
TGGCAGCGCAAGAGTCAGGCCCAGCCCAGGGAGCCGGCTCTGAGGGACAGGG	3856598	3856632	3856682	3856630	-1	KN672353.1	ENSDORG00000004075.2	3851458	3885821	Myo15b	7234	1940	156796	No_or_no_constitutive_exon
AGAGCTGCAGGAAGAAGAGACCTACACTTTGCGTGGCCCCCCAGGGTAAGCT	3901432	3901451	3901501	3901449	-1	KN672353.1	ENSDORG00000004074.2	3889222	3928425	Llgl2	7234	1940	156796	No_or_no_constitutive_exon
TGCCCTCTGACCCCCTCCCCTCCCCTCTCCCTTCCTTCCTGGGGGAGCAGGA	4390943	4391024	4390893	4390945	1	KN672353.1	ENSDORG00000000537.2	4372015	4392812	Hid1	7234	1940	156796	No_or_no_constitutive_exon
TTGGCTCCTGGTGCGTCTGCTGTTCTCTGTGACCCTCTATGGGCAACCAGAA	4398480	4398950	4399000	4398948	-1	KN672353.1	ENSDORG00000000536.2	4393943	4403389	Otop3	7234	1940	156796	No_or_no_constitutive_exon
CGCATGCCCAGGTCTACCAGGGGGGCCAATGTGAAGAATGGGAGGAGTAGAT	4672356	4672408	4672306	4672358	1	KN672353.1	ENSDORG00000025822.1	4670657	4673005	None	7234	1940	156796	Yes
ACCAAATTTCACAAAGGAGGAGAAAGGGGATCGGAGGGGAGTAAGGGGAGGG	4959539	4959577	4959627	4959575	-1	KN672353.1	ENSDORG00000025909.1	4959539	4994695	Pecam1	7234	1940	156796	No_or_no_constitutive_exon
CAACCTGGGCATGGCTCCAGAGGTAGCAACTTTCCTCTTCCTAAGGGAAGAA	4968469	4968521	4968571	4968519	-1	KN672353.1	ENSDORG00000025909.1	4959539	4994695	Pecam1	7234	1940	156796	No_or_no_constitutive_exon
TCTTTTACAGGTTGGGTTTTGAAATGGGAAGTGAAGAAGAAAAATGGGAGAG	6583879	6583952	6583829	6583881	1	KN672353.1	ENSDORG00000003441.2	6577380	6915812	Cep112	7234	1940	156796	No_or_no_constitutive_exon
CCAGGTGGCGGGCCGAGGCGGCGCGGCGGCCGCGGGCCGAGCGGGCCGAGGG	7615365	7615520	7615570	7615518	-1	KN672353.1	ENSDORG00000003000.2	7577537	7615778	Fam20a	7234	1940	156796	No_or_no_constitutive_exon
GCTCTAACTTGCCCTGGGTGGGGGTGGTGGGGGACCCTTTTGGGAAACAGTG	11013560	11013659	11013709	11013657	-1	KN672353.1	ENSDORG00000001248.2	10964165	11084984	Sdk2	7234	1940	156796	No_or_no_constitutive_exon
GGATCGATGAGCTGGTAAGGCTAGGGGCAACTGGCTGGGCAGGGACACAGCC	11667242	11667271	11667192	11667244	1	KN672353.1	ENSDORG00000016517.2	11654737	11694755	Ttyh2	7234	1940	156796	No_or_no_constitutive_exon
AAGGAATGAAGGGGAGGGAAAAGCTAGGAAGGAAAGAGAAAGGTAGGGAGGA	11748349	11748442	11748299	11748351	1	KN672353.1	ENSDORG00000019849.2	11727213	11752596	Kif19a	7234	1940	156796	No_or_no_constitutive_exon
TCATCACCTTGGTCCGAGGAGGAGGAGGAGGAGGAAGTGGAGGAGGGGAGGT	11810166	11810662	11810116	11810168	1	KN672353.1	ENSDORG00000005420.2	11801442	11817792	Gprc5c	7234	1940	156796	No_or_no_constitutive_exon
CAAGGCCCCTGGTGCTAGCTCCAGCACCAAAAGAGCTGGAAGTCAGGGAGGC	11851043	11851153	11850993	11851045	1	KN672353.1	ENSDORG00000026736.1	11845788	11856649	None	7234	1940	156796	No_or_no_constitutive_exon
AAGTCACCTATCCTCAGTTTAAATCAGTCTCTTTGTTTTCTTGGGGATAGGA	16984197	16984346	16984147	16984199	1	KN672353.1	ENSDORG00000026320.1	16975131	16992577	Ankrd40	7234	1940	156796	No_or_no_constitutive_exon
TATGTGCGCGCTCTCAGGTACCGGGCCCGGGAAGAGAGGGGGCTGGGCAGTT	17236784	17236821	17236871	17236819	-1	KN672353.1	ENSDORG00000000142.2	17204150	17237020	Acsf2	7234	1940	156796	No_or_no_constitutive_exon
CAGCAAGCCCTTTCATACCACATTGGAACCAAGCAGTAGAGGGACCGGAGGT	17418349	17418381	17418299	17418351	1	KN672353.1	ENSDORG00000013502.2	17407813	17423370	Col1a1	7234	1940	156796	Yes
CTCTGCCCATGGAACCTGGCCCGGGAGCCTCCGAGGGGCGGGGGCCCGAGGA	19518269	19518470	19518520	19518468	-1	KN672353.1	ENSDORG00000013302.2	19517596	19535460	Tbx21	7234	1940	156796	No_or_no_constitutive_exon
CGGTAGCAGCGGCACCAGCGGTGGCAGTGGTGGTGGTGGCACAGGGGGAGGC	20116894	20117010	20116844	20116896	1	KN672353.1	ENSDORG00000016578.2	20109824	20132909	Mllt6	7234	1940	156796	No_or_no_constitutive_exon
GGTCGGGGCGGGGGTCCAGAAGCAGATAAAGGGGCCGCGAGGCGGGGGAGCG	20870989	20871199	20870939	20870991	1	KN672353.1	ENSDORG00000014271.2	20870869	20872563	Pnmt	7234	1940	156796	No_or_no_constitutive_exon
CAGGATGAGTCACGCCACGGACCCCGCCACGGACCCCGGCCGGGCGGCAGTG	20871064	20871199	20871014	20871066	1	KN672353.1	ENSDORG00000014271.2	20870869	20872563	Pnmt	7234	1940	156796	No_or_no_constitutive_exon
GGGAGCGGGATAGCTACCTGCCACCTTGAGCTGCTTTGGGGGGTGGGCAGGA	20875824	20875961	20876011	20875959	-1	KN672353.1	ENSDORG00000014272.2	20874800	20884274	Pgap3	7234	1940	156796	No_or_no_constitutive_exon
AAGAATCCCCCTTTTCCTGCCCCAAGTCATTTGCAACTCCTGGGGTGCAGGT	20941271	20941428	20941221	20941273	1	KN672353.1	ENSDORG00000014866.2	20935903	20945600	Grb7	7234	1940	156796	Yes
GCTTCGCAGGACACCGAAGACGAAGAATCGGGTGCTTCGGGATCGGACAGCG	21298722	21298837	21298672	21298724	1	KN672353.1	ENSDORG00000005951.2	21298317	21400795	Rapgefl1	7234	1940	156796	No_or_no_constitutive_exon
AATTTCCTCCAGTCTGCTTTCCTAGAACTTTTTCTTAACTTAGGGGTCAGCT	21321851	21321987	21321801	21321853	1	KN672353.1	ENSDORG00000005951.2	21298317	21400795	Rapgefl1	7234	1940	156796	No_or_no_constitutive_exon
GTGCAGCTGGAGTTTGTGGACTACGTGTTCCATGGGGAACGTGGGCGCAGGG	21328824	21328945	21328774	21328826	1	KN672353.1	ENSDORG00000005951.2	21298317	21400795	Rapgefl1	7234	1940	156796	No_or_no_constitutive_exon
AAGAGTTGGGTCTACCAAGCAATAACCTGGCCTTGTCTCCTCCAGGGAAGCC	21691843	21691888	21691938	21691886	-1	KN672353.1	ENSDORG00000014123.2	21686835	21699307	Ccr7	7234	1940	156796	No_or_no_constitutive_exon
TATCCCCGGCCCAGCACAGGGTCACTCAGGCTCTCTGGGGGAGCAGGCAGCT	21823691	21824034	21824084	21824032	-1	KN672353.1	ENSDORG00000006749.2	21817015	21824169	Krt25	7234	1940	156796	No_or_no_constitutive_exon
TGCTGGTGGTTTTGGTGGGGGTTTAGGTGGTGGTTTTGGTGGGGGTTTAGGT	22460559	22460822	22460872	22460820	-1	KN672353.1	ENSDORG00000006968.2	22456639	22461175	Krt15	7234	1940	156796	No_or_no_constitutive_exon
CGAAGCCTGCTGGAGGGCCAGGATGCCAAGTAAGAGCCTGGGCATGGCAGGG	22458100	22458126	22458176	22458124	-1	KN672353.1	ENSDORG00000006968.2	22456639	22461175	Krt15	7234	1940	156796	No_or_no_constitutive_exon
AGGTGGTGGTTTTGGTGGGGGTTTAGGTGGGGGCTTTGGTGGGGGTTTAGGT	22460559	22460798	22460848	22460796	-1	KN672353.1	ENSDORG00000006968.2	22456639	22461175	Krt15	7234	1940	156796	No_or_no_constitutive_exon
GTATGGTGGAGGAAGCAGTTCTGGAGAAGGAAGTGGATCCATGGGAGGAGGT	22503888	22503954	22504004	22503952	-1	KN672353.1	ENSDORG00000026645.1	22502857	22509261	Krt9	7234	1940	156796	No_or_no_constitutive_exon
AGCATGACCCAGCTGCCTGGGAGGCTGTGAGTATCTGGGTTGAATGGCAGCT	22690155	22690177	22690227	22690175	-1	KN672353.1	ENSDORG00000001104.2	22686322	22714935	Jup	7234	1940	156796	No_or_no_constitutive_exon
GAGGAATTATGCATCCTCTTGAGGTGTTTCTTGTGTCTTTGGGGCTACAGAT	23096805	23096927	23096977	23096925	-1	KN672353.1	ENSDORG00000002375.2	23093588	23098311	None	7234	1940	156796	No_or_no_constitutive_exon
ATTGGTGACAGGCACAGGTGAAGGTGAGGCTGAGAGGGGGAAAACCATAGAC	23722832	23724066	23722782	23722834	1	KN672353.1	ENSDORG00000000961.2	23708232	23729528	Aoc3	7234	1940	156796	No_or_no_constitutive_exon
TTTGCTGCAGGGTGTGGATGGAAATTGGGGCCTCACCCAGGGGAGATAAGTG	339516	339568	339466	339518	1	KN672371.1	ENSDORG00000014253.2	283908	339568	Loxhd1	7234	1940	156796	No_or_no_constitutive_exon
GGCAGGAAAGCAGTTTAGAGTGGCAGCAAGCAAGTGCTACACGGGAGAAGTT	9467227	9468130	9468180	9468128	-1	KN672371.1	ENSDORG00000009608.2	9467215	9470959	Zfp397	7234	1940	156796	No_or_no_constitutive_exon
GACTCTCTAATAATGTGGTTATTCATCTCCTTTTTTTGTTTTGGGTGAAGAA	11366017	11366139	11365967	11366019	1	KN672371.1	ENSDORG00000027424.1	11336958	11427946	Klhl14	7234	1940	156796	No_or_no_constitutive_exon
TGCACTGAGCAACCTGGGTGGAGGTGGAGGCCTGAGTAGCAGCATGGGAGGC	12521883	12522011	12522061	12522009	-1	KN672371.1	ENSDORG00000012113.2	12521883	12547174	None	7234	1940	156796	No_or_no_constitutive_exon
AAACAGGACTCTGCTCTGTGGGGAAGTCTAATTGGGTGGGGGAGGAGTAGCC	18747800	18747816	18747866	18747814	-1	KN672371.1	ENSDORG00000007343.2	18692202	18762349	None	7234	1940	156796	No_or_no_constitutive_exon
CCTGAAGTGGAAAGGATTTACAGATGCTGATAATACTTGGGAACCTGAAGAG	19309421	19309773	19309371	19309423	1	KN672371.1	ENSDORG00000024258.1	19309228	19309773	None	7234	1940	156796	No_or_no_constitutive_exon
AGCCACACAAATGTAGTGACTCCTCAATTTTCACATTTATAGGGCTATAGAG	20789479	20789659	20789429	20789481	1	KN672371.1	ENSDORG00000025246.1	20742391	20792296	Esco1	7234	1940	156796	No_or_no_constitutive_exon
GACCACAGAGAGAAATGTTGAACTATGTTGACCTGCTTCTGTTGGGGCAGGC	20858429	20858615	20858665	20858613	-1	KN672371.1	ENSDORG00000015358.2	20800531	20916914	Greb1l	7234	1940	156796	No_or_no_constitutive_exon
AAGTTGGAGAAAATGAACCTCTCTTGTGTTTTGGTCGGGGGGGGAAAGAGGC	470143	470246	470296	470244	-1	KN672357.1	ENSDORG00000006468.2	389645	620235	Iqch	7234	1940	156796	No_or_no_constitutive_exon
GTGCTTCTCTGGCAGCTGGTCACTACCTCCATCCTCAGAGGCTGGGCGAGGG	1215031	1215232	1215282	1215230	-1	KN672357.1	ENSDORG00000001301.2	1203593	1316077	Map2k1	7234	1940	156796	No_or_no_constitutive_exon
GAAATTGTTATCTAATCGCTCTCATTTTGAATTACATTTCAGAAGGGAAGCT	1388462	1388608	1388658	1388606	-1	KN672357.1	ENSDORG00000014909.2	1351077	1389485	Dis3l	7234	1940	156796	No_or_no_constitutive_exon
GTGGACAAATGGGAAGATATTACACCCCAACACCCAAGGGAGAAAGGAAGAG	1999891	2001250	2001300	2001248	-1	KN672357.1	ENSDORG00000007185.2	1975306	2001775	Slc24a1	7234	1940	156796	No_or_no_constitutive_exon
TTTGGGCCTTCCACTCACAAAAAGCCTGGACTCAGCCCTGAGGGTGGGAGAT	2220925	2221057	2220875	2220927	1	KN672357.1	ENSDORG00000015148.2	2213003	2235174	Igdcc4	7234	1940	156796	No_or_no_constitutive_exon
TCAAACCAAGATCCTGCAGATCTCAGCCTTCTGAGTAGCTGGGATTACAGGC	2227023	2227109	2226973	2227025	1	KN672357.1	ENSDORG00000015148.2	2213003	2235174	Igdcc4	7234	1940	156796	Yes
AGAGAAAATGCTTTGGGACCTGGAAGCCACTGTCCACGGCTAGGGATGAGTG	2227926	2228143	2227876	2227928	1	KN672357.1	ENSDORG00000015148.2	2213003	2235174	Igdcc4	7234	1940	156796	Yes
GCTCGGTGGGGGACACGGTTGATTGCAACTTGGTAAAACCGCTGGGGCAGAT	3229286	3229391	3229441	3229389	-1	KN672357.1	ENSDORG00000003534.2	3227187	3230146	Snx22	7234	1940	156796	No_or_no_constitutive_exon
CGGTGCCTCCTTACACTCATGTTAAAGTGGACGCCTTCTTCCGGGAGCAGGT	3642508	3642814	3642458	3642510	1	KN672357.1	ENSDORG00000016189.2	3499967	3645706	Herc1	7234	1940	156796	No_or_no_constitutive_exon
AATTGTTCTTTGTTCTCTGCTGAGGCCTTTGGGGGGTGGGTGCATGGAAGGA	3656958	3657156	3657206	3657154	-1	KN672357.1	ENSDORG00000016188.2	3656454	3729995	Usp3	7234	1940	156796	No_or_no_constitutive_exon
ACTTAGTCTTAGGCTTGATCTCTCCTTCTAGGTCCAACTGGGGAGAAGAGCT	3867744	3867905	3867694	3867746	1	KN672357.1	ENSDORG00000012363.2	3863806	3887874	Car12	7234	1940	156796	No_or_no_constitutive_exon
AGTCACCTTCTGCTTCCTCCCCAGTTGCTTTGAGGATGCCCCAAGGGAAGTT	4185039	4185064	4185114	4185062	-1	KN672357.1	ENSDORG00000001561.2	4180898	4319675	Tln2	7234	1940	156796	Yes
TTCTTTGTGTATTTTCTTTCCTCTGCCCTTGCCTATTCTGGGAACTGCAGCC	6901302	6901472	6901252	6901304	1	KN672357.1	ENSDORG00000008506.2	6789096	6925291	None	7234	1940	156796	Yes
TGGCCCCGGAGCAGCGTGGCCAGCACAGCGCTATCCGGGCCGGTGCGAAGCC	7861309	7861570	7861620	7861568	-1	KN672357.1	ENSDORG00000026162.1	7798346	7862872	Cgnl1	7234	1940	156796	Yes
GACAGAGGGGAAGATAGGGAGGGGGGAGAAAGGAGGAGGAAGGGAGCAAGAG	7810689	7810742	7810792	7810740	-1	KN672357.1	ENSDORG00000026162.1	7798346	7862872	Cgnl1	7234	1940	156796	Yes
CTTAATCCTTAATATGACTAATTATGGTTATTTAACCTGGGAATGGACAGAA	8917549	8917638	8917688	8917636	-1	KN672357.1	ENSDORG00000004237.2	8901687	8920048	Pigb	7234	1940	156796	No_or_no_constitutive_exon
TGTGTTGGTTAGACTGAACGTGCAAGAAAAGACTCCCTTAGGCTGGGAAGGT	10547250	10547287	10547200	10547252	1	KN672357.1	ENSDORG00000003559.2	10501588	10555973	Myo5c	7234	1940	156796	No_or_no_constitutive_exon
TGCATCCCGGTTTCTGTCTTTCTCTCCCCGCTGCTCCCGGGATCGTGAAGAT	10565425	10565537	10565375	10565427	1	KN672357.1	ENSDORG00000004080.2	10564008	10582124	Gnb5	7234	1940	156796	No_or_no_constitutive_exon
TGCTTATGGAATTAACTTGTTTCCTAAATTTGATTTTTGCTTGGGGACAGGA	14537025	14537170	14537220	14537168	-1	KN672357.1	ENSDORG00000024796.1	14532705	14541560	Bloc1s6	7234	1940	156796	No_or_no_constitutive_exon
CTCAGCACCCTCTTATCTTCAGGCATCGCATCAGTATTAGTGGGTAAAAGCC	15516111	15516123	15516061	15516113	1	KN672357.1	ENSDORG00000013869.2	15509810	15516123	Serinc4	7234	1940	156796	No_or_no_constitutive_exon
TCTGTAGCCCTTAAGAGCTTACGTGAGTAGCTGGGGGGAGAGGGAAGCAGGG	15515547	15515567	15515497	15515549	1	KN672357.1	ENSDORG00000013869.2	15509810	15516123	Serinc4	7234	1940	156796	No_or_no_constitutive_exon
TCTCCCTAGTTCTTCCACCCCCTCCCAGTTTATTTATTTGTGTGGGACAGGA	15634027	15634113	15633977	15634029	1	KN672357.1	ENSDORG00000023867.1	15631752	15669354	None	7234	1940	156796	No_or_no_constitutive_exon
CTTTGTCAAGCCCTGCGATGGAGGACATTGCCATGGAATGGGAAGGTAAGAT	15676377	15676440	15676490	15676438	-1	KN672357.1	ENSDORG00000011562.2	15671558	15693099	Map1a	7234	1940	156796	No_or_no_constitutive_exon
AGGCCAGGAGCAGCTCTGCTGGGCCAAGGGAACTTCAGGCACCAAGGGAGCC	16179453	16179566	16179616	16179564	-1	KN672357.1	ENSDORG00000026536.1	16162322	16240557	None	7234	1940	156796	No_or_no_constitutive_exon
AACTTGGCTTACCCAGAGCCAGGCGCACTGAACCTTGGGGGGCCGGGCAGGC	16169799	16169806	16169856	16169804	-1	KN672357.1	ENSDORG00000026536.1	16162322	16240557	None	7234	1940	156796	No_or_no_constitutive_exon
CTCCAGCAGAGCCCCACCCCATGGTGGACCTCTCCTCTCCATGGAGGGAGCT	16169293	16169754	16169804	16169752	-1	KN672357.1	ENSDORG00000026536.1	16162322	16240557	None	7234	1940	156796	No_or_no_constitutive_exon
GGTGGTGTGAGAAGCCATTGGTGTACACTGGGTTAAGGGGAGAATTGAAGCA	16163272	16163320	16163370	16163318	-1	KN672357.1	ENSDORG00000026536.1	16162322	16240557	None	7234	1940	156796	No_or_no_constitutive_exon
GGAACCCCTGGGGCCAGGTGGAGTGGAATGGCTCCTGGAGTGACGGGTAGGT	16368073	16368080	16368130	16368078	-1	KN672357.1	ENSDORG00000007646.2	16356434	16386860	Capn3	7234	1940	156796	Yes
TTTATCTGTGCAGCGGATCTGAATGTGCATTTCCTTTCTGGGGGAAACAGAT	16364878	16365048	16365098	16365046	-1	KN672357.1	ENSDORG00000007646.2	16356434	16386860	Capn3	7234	1940	156796	Yes
TTTCTTTTCTGATTCCTTTTCTAGGTTGATCTCATGCTCTGGGGATACAGGC	16426691	16426848	16426898	16426846	-1	KN672357.1	ENSDORG00000007641.2	16394420	16435520	Ganc	7234	1940	156796	No_or_no_constitutive_exon
ACACGTTGTTCTCTTGTCCATCGCTTCTTGGTGTCTTGTCCACAGGGTAGCC	16513326	16513445	16513276	16513328	1	KN672357.1	ENSDORG00000005363.2	16509032	16531354	Pla2g4f	7234	1940	156796	No_or_no_constitutive_exon
GCGTGAGCCATCAGCGCCCGGCTCAATTCTAGGTTTTTTTAAGGGGAGAGAT	16646408	16646670	16646358	16646410	1	KN672357.1	ENSDORG00000013127.2	16634246	16686472	Ehd4	7234	1940	156796	No_or_no_constitutive_exon
TCTCCCTGCTTCAATGGAGGCTCCTGCCGGGAGCACAATCAGGGGGCCAGCT	17313523	17313613	17313663	17313611	-1	KN672357.1	ENSDORG00000010893.2	17308233	17332688	Dll4	7234	1940	156796	No_or_no_constitutive_exon
GGTGGGGGGGGATGCTCAGCCAACGGGGTGGGCTGCCTGGGTGGGCACAGGC	17781653	17781885	17781603	17781655	1	KN672357.1	ENSDORG00000008371.2	17768364	17783483	Plcb2	7234	1940	156796	No_or_no_constitutive_exon
CCCCCAGTGACCTGCAGCTGAAGTGGCTGGGTGGGGAGGGATGGACAGAGCA	17771192	17771368	17771142	17771194	1	KN672357.1	ENSDORG00000008371.2	17768364	17783483	Plcb2	7234	1940	156796	No_or_no_constitutive_exon
GAAAGAAAATGTTCGGCCACCTGAACACAAATTTACCAAAGGGAGGAAAGGC	17950668	17950694	17950744	17950692	-1	KN672357.1	ENSDORG00000001179.2	17945715	17996931	Eif2ak4	7234	1940	156796	No_or_no_constitutive_exon
CTTCTCCCCAGCCCAATTCCTTCAGCACCCCCTACTCAGGGCCTGAAGAGTT	19292787	19292874	19292737	19292789	1	KN672357.1	ENSDORG00000003309.2	19285594	19473172	Meis2	7234	1940	156796	No_or_no_constitutive_exon
GCCTGTACATAGGCCCGGCCACTGACCCATCCTCTCTTGCTGGGTGACAGAT	37684	37843	37634	37686	1	KN672364.1	ENSDORG00000013093.2	33401	50426	Drc7	7234	1940	156796	No_or_no_constitutive_exon
TTCATAGCCAGCTCTCCCAGAGTCTCACTTATCTCTCTGTGCTGGGACAGGG	96829	96972	97022	96970	-1	KN672364.1	ENSDORG00000023432.1	70640	144140	None	7234	1940	156796	No_or_no_constitutive_exon
CAGAGGACACAGCTCAGGTACTGTGGTGCTGCAGGTGGGCTGGGGGGCAGGT	205862	205892	205942	205890	-1	KN672364.1	ENSDORG00000025807.1	201532	209563	None	7234	1940	156796	No_or_no_constitutive_exon
TGAGGGGTTGAGGGGTGGGGAAGAATGACTGTGGCTATGGGAATTGAGAGCC	203740	203793	203843	203791	-1	KN672364.1	ENSDORG00000025807.1	201532	209563	None	7234	1940	156796	No_or_no_constitutive_exon
GAGGGTGAGGCCGAGGCGGAGGCCGCGTCTGCGACCACGGGGTGGATCAGGC	231305	231329	231255	231307	1	KN672364.1	ENSDORG00000001888.2	230833	240441	Usb1	7234	1940	156796	No_or_no_constitutive_exon
CAGATGGCACTGTGGGCGGTGGGGCTGGTGAGGACAGAGACAGGGACAAGGA	263352	263547	263302	263354	1	KN672364.1	ENSDORG00000001890.2	254626	263547	Mmp15	7234	1940	156796	No_or_no_constitutive_exon
CGTATCGCAGGCTGGATGGGTGGACTCCTGGGGAGGGGGTGCAGGGGGAGGA	699701	699754	699804	699752	-1	KN672364.1	ENSDORG00000015353.2	692232	708062	Slc38a7	7234	1940	156796	No_or_no_constitutive_exon
ACTAACTGGCTTTGAAGGGGCTGGGCCTGGATCTAAGGGTGGCTGGGAAGTC	717963	718120	717913	717965	1	KN672364.1	ENSDORG00000026429.1	714216	718958	None	7234	1940	156796	No_or_no_constitutive_exon
CTTCCTGCTGGGAGCCTCCACTAGACCTTGGCCCAGGGCAAAGGAATAAGGC	6476857	6477039	6476807	6476859	1	KN672364.1	ENSDORG00000008429.2	6476030	6479284	Cmtm3	7234	1940	156796	No_or_no_constitutive_exon
TTATTTTAATGAAAGTTAACATATATTTACTTTTTTTCAGGGATATATAGCT	6622951	6623056	6623106	6623054	-1	KN672364.1	ENSDORG00000013530.2	6619720	6647007	Nae1	7234	1940	156796	Yes
GCGTGAGTGACTGACGGCCAGCGGGGTGGGGGAGGGGCGGGCGAGAAGAGGG	7183536	7183647	7183486	7183538	1	KN672364.1	ENSDORG00000015132.2	7183212	7187417	Elmo3	7234	1940	156796	No_or_no_constitutive_exon
GGGTGAGCGTCCCTCCCTAACTGGGCCCTGCTTGGGGAGCTCTGAGGGAGGA	7342498	7342775	7342825	7342773	-1	KN672364.1	ENSDORG00000003276.2	7342290	7354182	Zdhhc1	7234	1940	156796	No_or_no_constitutive_exon
CCCCTTTCCCAGAGTCAGTGACAAATGTGAATCACTGGGAGAAGCGGAAGCA	7384071	7384449	7384021	7384073	1	KN672364.1	ENSDORG00000013965.2	7379020	7384965	Hsd11b2	7234	1940	156796	No_or_no_constitutive_exon
GTTGACTCCACGAGGTGAGCTGGGTGATGATAGGGTAGAGAGGGGAAAAGGG	7545188	7545343	7545138	7545190	1	KN672364.1	ENSDORG00000000112.2	7542663	7559197	None	7234	1940	156796	No_or_no_constitutive_exon
TTTCCTCCACAGTAAGTCGGGGCCCCTGGGAAGTTTACCTAAATGGGCAGAA	7552303	7552410	7552253	7552305	1	KN672364.1	ENSDORG00000000112.2	7542663	7559197	None	7234	1940	156796	No_or_no_constitutive_exon
CTCTAACTCTCCCTCATGAAACGCAACCTTTGCCAGGGGTGGGAGGACAGAG	7558834	7558855	7558784	7558836	1	KN672364.1	ENSDORG00000000112.2	7542663	7559197	None	7234	1940	156796	No_or_no_constitutive_exon
ACGAGCTGGGCCAGATAGTGGCAGCGGCAGCGGCGGCGGCGGGGATACAGGT	8113774	8114142	8114192	8114140	-1	KN672364.1	ENSDORG00000015440.2	8102377	8115100	Smpd3	7234	1940	156796	No_or_no_constitutive_exon
TCCCCAGAGTTCCGGTGTGTGTGGGGGGGTCTCCCCGAGATGGGGCACAGCG	8309954	8310126	8309904	8309956	1	KN672364.1	ENSDORG00000025504.1	8309743	8350567	Cdh3	7234	1940	156796	No_or_no_constitutive_exon
AAGAAGCCAGTCAAAGAGAACCAGAGCGAGGGCAAGGGGTGAGCGCGCAGCG	8865544	8865568	8865494	8865546	1	KN672364.1	ENSDORG00000011198.2	8864638	8872987	Vps4a	7234	1940	156796	No_or_no_constitutive_exon
CGCCTGGGCCAGGTGTGTCCCCTGACTGCCTTGACTTGTTGGGGTCACAGGT	9347701	9347798	9347651	9347703	1	KN672364.1	ENSDORG00000007924.2	9239502	9350134	Wwp2	7234	1940	156796	No_or_no_constitutive_exon
GACTCAGTGAACATTTCTCTTCTATATTTTGCTCTCTACTGGGGGAACAGTG	10915399	10915537	10915349	10915401	1	KN672364.1	ENSDORG00000005232.2	10880456	10924783	Pmfbp1	7234	1940	156796	No_or_no_constitutive_exon
CCTGAGCCTCCTTAGGTGCCCCACACTCCTCTCCTCTGCCAGGGCCCAAGAG	11408992	11409139	11409189	11409137	-1	KN672364.1	ENSDORG00000002830.2	11404737	11409240	Chst4	7234	1940	156796	No_or_no_constitutive_exon
TGTTCCTCCTGCTCTGCGCGTACAGGGGCGAGGGCGAGGGCGGCGGGCAGCG	11404737	11405799	11405849	11405797	-1	KN672364.1	ENSDORG00000002830.2	11404737	11409240	Chst4	7234	1940	156796	No_or_no_constitutive_exon
TGGTGGAGGTAGACATGCAGGGCCTGAGCCTGCAGCTGCTGGGGAGTTAGCC	12080032	12080090	12080140	12080088	-1	KN672364.1	ENSDORG00000014055.2	12080032	12093270	Fuk	7234	1940	156796	No_or_no_constitutive_exon
TCCACAACTGAAGCCCCGCTTCCTTCCTGAACCCCTGGGCTAGGGAGTAGAG	12247800	12247839	12247889	12247837	-1	KN672364.1	ENSDORG00000004108.2	12237651	12247860	Clec18a	7234	1940	156796	No_or_no_constitutive_exon
GTGCACACAGTTGGGATCTCTGCCAGTGTGACCTGGGCTGGGGGTTGCAGGG	12239513	12239643	12239693	12239641	-1	KN672364.1	ENSDORG00000004108.2	12237651	12247860	Clec18a	7234	1940	156796	Yes
CCTCCCCCCCTCAAAAAAAAAAAAGACCATTTAACTATGGTGGAGGGCAGGG	12237651	12237692	12237742	12237690	-1	KN672364.1	ENSDORG00000004108.2	12237651	12247860	Clec18a	7234	1940	156796	Yes
TCCTCAGCCGCCCTTCCCGGCGGGTGGGCCTCCGGCTCGGCGGGGCGGAGCG	12394372	12394545	12394595	12394543	-1	KN672364.1	ENSDORG00000007724.2	12315338	12394903	Glg1	7234	1940	156796	Yes
GTAAACCCTTTCTTAATGTGTGTAGAAAGGAAAGGTGGGGTGAATAGCAGTT	12334028	12334199	12334249	12334197	-1	KN672364.1	ENSDORG00000007724.2	12315338	12394903	Glg1	7234	1940	156796	No_or_no_constitutive_exon
TGCTTCCCAGCCAGTATGGCCAAGAGGTGGGTGCGGGGCTTAGGCGGGAGCG	12816893	12816913	12816963	12816911	-1	KN672364.1	ENSDORG00000006327.2	12813069	12831621	Bcar1	7234	1940	156796	No_or_no_constitutive_exon
GCAGGGAAGCCAGAACGTTCCCCATCAGCGCTTTCTTGCTGGGTGGATAGTC	16880591	16880804	16880541	16880593	1	KN672364.1	ENSDORG00000016026.2	16833093	16900486	Plcg2	7234	1940	156796	No_or_no_constitutive_exon
ACTTGTAAAATGGCAGTGTCTCACAGGACTTCTTCTTCCTGTGGGCATAGGT	18175882	18175992	18176042	18175990	-1	KN672364.1	ENSDORG00000016240.2	18147550	18182252	Mbtps1	7234	1940	156796	No_or_no_constitutive_exon
CCCTAAGCGTCGGTAGATGGGTGCTTGGCCCAAGTCCCAGTGTTGGGGAGAG	18227260	18227434	18227210	18227262	1	KN672364.1	ENSDORG00000003555.2	18225791	18229047	Adad2	7234	1940	156796	No_or_no_constitutive_exon
GCGCAGAGTGTTTCACCCCATCTCTGCACACCCGCATCTGGCGGGGCCAGGT	18299700	18299798	18299650	18299702	1	KN672364.1	ENSDORG00000014196.2	18272083	18310665	Atp2c2	7234	1940	156796	Yes
CACTGCTGGCGAGCGGCGAGGGGTGAAGAGGGCGAGGGGTGACAGGCCAGCA	18856870	18856904	18856820	18856872	1	KN672364.1	ENSDORG00000001483.2	18847373	18872233	Gse1	7234	1940	156796	No_or_no_constitutive_exon
CCTCTGGCCGGAGGGGAACATGTGGTGCAGCCAGGCACCAGGCACGGGAGCC	18859442	18859480	18859392	18859444	1	KN672364.1	ENSDORG00000001483.2	18847373	18872233	Gse1	7234	1940	156796	No_or_no_constitutive_exon
ACAGTGTAAACAAACGCTCGCGGGCAGTGCCCTGGATATGCGCGCGGGAGCA	19556454	19556567	19556617	19556565	-1	KN672364.1	ENSDORG00000013867.2	19547575	19599250	Zcchc14	7234	1940	156796	Yes
CCTGACACGCGGCTCCCCAGGCTGAAGCCCTGTTCATTTTGCACGGGCAGAA	19704308	19704389	19704439	19704387	-1	KN672364.1	ENSDORG00000005501.2	19703969	19722416	Klhdc4	7234	1940	156796	Yes
TCTCCTGGACGAGAAGACTGACACTCGCTGCCCGCGCTTGGGGACAGTAGGC	19703969	19704076	19704126	19704074	-1	KN672364.1	ENSDORG00000005501.2	19703969	19722416	Klhdc4	7234	1940	156796	No_or_no_constitutive_exon
CCTGCCTCGCATGCCGGGGTCTGCGCAGCCTGCTGGAGGTGTGGGCTGAGCT	20258902	20259001	20259051	20258999	-1	KN672364.1	ENSDORG00000003923.2	20238134	20272985	Piezo1	7234	1940	156796	No_or_no_constitutive_exon
AGCGGCAGGAGCGGGCAGGACACCTGCCTGCGGGTGAGCTGATGGGGTAGGG	20245322	20245330	20245380	20245328	-1	KN672364.1	ENSDORG00000003923.2	20238134	20272985	Piezo1	7234	1940	156796	No_or_no_constitutive_exon
CCAGTGCCCTGAAAGGCGTGTCCCTGGCCCTCCTGGAGCGGGTAAGTGAGTG	20301410	20301448	20301360	20301412	1	KN672364.1	ENSDORG00000028999.1	20299901	20302382	Cdt1	7234	1940	156796	No_or_no_constitutive_exon
GTATTCTTCATAACTGTTTGTTTATTTTTAAGGCCATGGTAGGGGAGGAGTG	202622	202728	202778	202726	-1	KN672362.1	ENSDORG00000007889.2	191169	209851	Naa30	7234	1940	156796	No_or_no_constitutive_exon
AGGAAGGGAAGGAAGAAAGGGAGAGAGGGAAGGAGGAAAGAAGGGGGAAGGG	2142149	2142257	2142099	2142151	1	KN672362.1	ENSDORG00000028674.1	2081509	2142257	Wdhd1	7234	1940	156796	No_or_no_constitutive_exon
GGAACATCCTGGCCTGTCTATTGGTGATGTTGCAAAAAAAACTGGGAGAGAT	2964565	2964808	2964858	2964806	-1	KN672362.1	ENSDORG00000027165.1	2964565	2965199	None	7234	1940	156796	No_or_no_constitutive_exon
CAGCGGGACCGCCGCGGGCCGAGCGAGCATGTGGGGGGACCGGAGGGTAGGG	4499782	4499985	4499732	4499784	1	KN672362.1	ENSDORG00000012337.2	4498857	4568327	Nid2	7234	1940	156796	No_or_no_constitutive_exon
GGACCGCCGCGGGCCGAGCGAGCATGTGGGGGGACCGGAGGGTAGGGCAGCC	4499787	4499985	4499737	4499789	1	KN672362.1	ENSDORG00000012337.2	4498857	4568327	Nid2	7234	1940	156796	No_or_no_constitutive_exon
GATGCATTCTAAATAATGGGGTGGGGTGGGGGGGAAGGGGAGAATACAAGGC	6016022	6016167	6015972	6016024	1	KN672362.1	ENSDORG00000000216.2	5960935	6016167	Cdkl1	7234	1940	156796	No_or_no_constitutive_exon
CCAGCCTTGTCCGACCCGCCCGGGCCCCGGGTGGCGGCCTCCGGAGGGAGCT	10131444	10131483	10131533	10131481	-1	KN672362.1	ENSDORG00000010095.2	10068124	10131573	Fancm	7234	1940	156796	No_or_no_constitutive_exon
CCCCTCCGCAGGCCCAGCCCGCGGCGGAAGAGGCCCAGCCCCGGGCGGAGGA	10131017	10131387	10131437	10131385	-1	KN672362.1	ENSDORG00000010095.2	10068124	10131573	Fancm	7234	1940	156796	No_or_no_constitutive_exon
CGAGAATTACCTGAGCGGCGGCGGCGGCGGCGGCGGCCCGGGGGACGGAGGC	14733599	14733729	14733549	14733601	1	KN672362.1	ENSDORG00000007596.2	14731918	14771071	Fbxo33	7234	1940	156796	No_or_no_constitutive_exon
ATTTCCAATGTAAGCTGTATTTAAGTTCATCCTTAACAGAGGGTAATCAGCT	18330865	18331082	18330815	18330867	1	KN672362.1	ENSDORG00000001812.2	18088673	18331082	Ralgapa1	7234	1940	156796	No_or_no_constitutive_exon
GCTGGTCACCCTGTGGCTTGAACTGTCCAACTTGGAAGAGGGTGGGGAAGGG	5226145	5226215	5226265	5226213	-1	KN672373.1	ENSDORG00000014430.2	5225235	5260083	Qsox1	7234	1940	156796	No_or_no_constitutive_exon
CACCAGCGGCGGAGCCCCGGGCGGTCAGGAAGCCCCGCGCGGGCCGCGAGCC	5692427	5692543	5692377	5692429	1	KN672373.1	ENSDORG00000004700.2	5692251	5710317	Nphs2	7234	1940	156796	No_or_no_constitutive_exon
TCAGAAACAGCAAGTGACCTGTCTTTATTTTGTTTTCTCTGAGGGTGCAGTG	6828182	6828303	6828132	6828184	1	KN672373.1	ENSDORG00000007321.2	6827408	6861465	Sec16b	7234	1940	156796	No_or_no_constitutive_exon
CTCTCTATATGTGCAACTCACCCCAATCTCTTTGTCCTGTGGGATATTAGAC	15153389	15153546	15153339	15153391	1	KN672373.1	ENSDORG00000025532.1	15149621	15159008	None	7234	1940	156796	No_or_no_constitutive_exon
CGGGCAGCTGCAGGCAGAGCTGCGTGAGGAGCTGCATGGTGTGGGAGGAGGC	19279715	19280011	19280061	19280009	-1	KN672373.1	ENSDORG00000016208.2	19142810	19280237	Obscn	7234	1940	156796	No_or_no_constitutive_exon
CTGTCCTGGTTCCTCTGCGCCTCTTGTGCCTCACCACTTCGGGGCTACAGCT	19271833	19272128	19272178	19272126	-1	KN672373.1	ENSDORG00000016208.2	19142810	19280237	Obscn	7234	1940	156796	No_or_no_constitutive_exon
AGGCCCCCTGGCAGGGACACCCATGGAGGAGGCCCAGGAGCGGGGCACAGGG	19181601	19181629	19181679	19181627	-1	KN672373.1	ENSDORG00000016208.2	19142810	19280237	Obscn	7234	1940	156796	No_or_no_constitutive_exon
CCTTGCCCAGGGTCCTCTCTACCTAGCCTTGAATAACTCTGGGATTGCAGCT	19619820	19620004	19619770	19619822	1	KN672373.1	ENSDORG00000028040.1	19618512	19633161	None	7234	1940	156796	No_or_no_constitutive_exon
GGGGTGAGGGCTTAGAGGGGGAGGGGCAGGGTGAGGGCTTGGAGGGGGAGGG	363724	363764	363814	363762	-1	KN672367.1	ENSDORG00000024087.1	357282	431891	Slc9a3	7234	1940	156796	Yes
CTCTTTCAAAATTAGAGTGCCAGCCCCACGCTGCAAAGCAGGGCCGGCAGGT	473839	474145	473789	473841	1	KN672367.1	ENSDORG00000014412.2	448763	495356	Cep72	7234	1940	156796	No_or_no_constitutive_exon
GCAGGCCTACAAGTCAGGTGTGTGTTCCTGGCAGCACACAGGGTGGGCAGGG	1077839	1077939	1077989	1077937	-1	KN672367.1	ENSDORG00000010439.2	1075626	1094954	Clptm1l	7234	1940	156796	No_or_no_constitutive_exon
CTGAGCAACCGTGAGGATCTGCAGGGGCCGGCCCACCACTGGGGAGCAAGAG	1118547	1118602	1118652	1118600	-1	KN672367.1	ENSDORG00000001501.2	1115900	1151540	Slc6a3	7234	1940	156796	No_or_no_constitutive_exon
AGCATACTTGGTGTTCTGGTCTCTCCCATGTGGCTAAGCAGGGTGTGAAGGA	11170216	11170286	11170336	11170284	-1	KN672367.1	ENSDORG00000005883.2	11045500	11200478	Myo10	7234	1940	156796	No_or_no_constitutive_exon
TTTGACGGACTGTTTCCTTCCACCTTTCTCTGCCCTGTCTTGGGGAACAGGT	11068373	11068617	11068667	11068615	-1	KN672367.1	ENSDORG00000005883.2	11045500	11200478	Myo10	7234	1940	156796	Yes
CAAATACATAGTAGTATTCACACCTCTTCCTTGGGGTGGGGATGGAACAGGT	17285601	17285721	17285771	17285719	-1	KN672367.1	ENSDORG00000002684.2	17258686	17334482	None	7234	1940	156796	No_or_no_constitutive_exon
CTCGCACGCTCCCCTGTTTTCCAGATTGTGACATCCAAGGGAGGAAGAAGGA	1011236	1011325	1011186	1011238	1	KN672370.1	ENSDORG00000014864.2	1003697	1100475	Pcnx2	7234	1940	156796	Yes
AGCTGCTGCCTGCTGGGCACTGACTGCGGGTCTCTGTCTCCGCCAGGGAGGC	1943744	1944008	1943694	1943746	1	KN672370.1	ENSDORG00000011297.2	1941863	1946414	Agt	7234	1940	156796	No_or_no_constitutive_exon
AGAATGGTGTGCCTCTCCACATGACACTCTTGACTGTTTTTTGGGGGCAGTT	2404390	2404525	2404340	2404392	1	KN672370.1	ENSDORG00000000788.2	2387116	2420502	Abcb10	7234	1940	156796	Yes
CCCCTGCCGGCACCAGGGGACCCAGAGTCTCAAGTGGGAAGCGTTAAAAGTA	4808261	4809095	4808211	4808263	1	KN672370.1	ENSDORG00000010476.2	4789727	4809588	Jcad	7234	1940	156796	No_or_no_constitutive_exon
AAGAGGCAGAGAATGAAAGAAAAGAAGCAAACACTGAAGGGCCAATGAAGGA	6271465	6271558	6271415	6271467	1	KN672370.1	ENSDORG00000007230.2	6114872	6271558	Zeb1	7234	1940	156796	No_or_no_constitutive_exon
TAATCACAAAAATGCTTCCTGGAATATTAAGTCAGCTCCGGGGCTGACAGCT	8142975	8143126	8142925	8142977	1	KN672370.1	ENSDORG00000024997.1	8142649	8143126	None	7234	1940	156796	No_or_no_constitutive_exon
GACCCCCACCCACTCCCCTGCCCCTGCCGGGCACGACCCCCGGGTGCGAGGC	13908396	13908542	13908346	13908398	1	KN672370.1	ENSDORG00000004154.2	13907565	13930068	Hacd1	7234	1940	156796	No_or_no_constitutive_exon
ATTCCCAGCCTAGAAAATGGTTCTTTCCCATGGTGGCATGGGACAGCTAGAG	14346162	14346261	14346112	14346164	1	KN672370.1	ENSDORG00000016262.2	14318376	14568619	Cubn	7234	1940	156796	No_or_no_constitutive_exon
AAAAAGAAGGGAAAGAGTCTCAGTGGTAAGATGAAAGGGAATTTAAAGAGTT	17120024	17120049	17120099	17120047	-1	KN672370.1	ENSDORG00000005803.2	17098250	17122455	Optn	7234	1940	156796	No_or_no_constitutive_exon
AATGGGTAAGATGCCTCAAATGTGTCCAGGTGAAGGCTGGGTGGCTAGAGCC	33264	33312	33362	33310	-1	KN672352.1	ENSDORG00000019842.2	32614	43413	Ccnl2	7234	1940	156796	No_or_no_constitutive_exon
AGTGGAGGGCACGAAGAAAGCCAAGGCCGACAGCCCTGTGAATGGGTAAGAT	33341	33352	33402	33350	-1	KN672352.1	ENSDORG00000019842.2	32614	43413	Ccnl2	7234	1940	156796	No_or_no_constitutive_exon
TGAATGGGTAAGATGCCTCAAATGTGTCCAGGTGAAGGCTGGGTGGCTAGAG	33264	33314	33364	33312	-1	KN672352.1	ENSDORG00000019842.2	32614	43413	Ccnl2	7234	1940	156796	No_or_no_constitutive_exon
GCCCTCCGGCCATAGCTGGGCAGGGGCTGGCCGGTGCTGCCCGGGGGAAGTG	197026	197203	196976	197028	1	KN672352.1	ENSDORG00000010192.2	195426	201246	None	7234	1940	156796	No_or_no_constitutive_exon
CCTGGCCAGACACAGCTGTGATGGCCTCCGGGCCAGGGGAAGGCAGTGAGAA	424578	424814	424864	424812	-1	KN672352.1	ENSDORG00000012096.2	395749	442733	None	7234	1940	156796	No_or_no_constitutive_exon
TTTGTTCTATTGCCCAGGCCTTCAACTGTGCTTTGTGGTAGGGGCTAGAGCT	410928	410996	411046	410994	-1	KN672352.1	ENSDORG00000012096.2	395749	442733	None	7234	1940	156796	No_or_no_constitutive_exon
CCATGTGGCAGCATTACACAAGCAGGGGCCTGTGAATAGGTGGGCAAAAGGG	400042	400240	400290	400238	-1	KN672352.1	ENSDORG00000012096.2	395749	442733	None	7234	1940	156796	No_or_no_constitutive_exon
TGGTTAGTCAGCAAGCTGTGTCAGGCCTGGTTCGAGAGTGGCTGGGTGAGGG	485477	485624	485427	485479	1	KN672352.1	ENSDORG00000015442.2	484999	573925	Prkcz	7234	1940	156796	No_or_no_constitutive_exon
AGAACGGAGCTCATGGCTGCTGTCAGCTCTGACCACCTGGCTGGAGGGAGCA	957610	957677	957727	957675	-1	KN672352.1	ENSDORG00000010046.2	945532	957743	Mmel1	7234	1940	156796	No_or_no_constitutive_exon
CATCCCCAGGACCTCTGGAGTGGGGCTCAGGGGGGACCCGGTGGGCTGAGTG	956456	956561	956611	956559	-1	KN672352.1	ENSDORG00000010046.2	945532	957743	Mmel1	7234	1940	156796	No_or_no_constitutive_exon
CTCCCCCAACTCAGCTCCCTCTCCCTCCCGCGCCCGCCGGGGGTGGGCAGCT	955194	955356	955406	955354	-1	KN672352.1	ENSDORG00000010046.2	945532	957743	Mmel1	7234	1940	156796	No_or_no_constitutive_exon
GCTGTCCAGCCAAAAACAAGGTAAGGGCAGCCCGGGGGCTTGAGGGGCAGGG	1475653	1475690	1475603	1475655	1	KN672352.1	ENSDORG00000008390.2	1471568	1487254	Arhgef16	7234	1940	156796	No_or_no_constitutive_exon
GTGTGGCCCTGTGACGGGGGCCTGCCGCTGCCCCCCGGGAGTCGGCGGAGCC	1509648	1509669	1509719	1509667	-1	KN672352.1	ENSDORG00000008394.2	1494607	1572133	Megf6	7234	1940	156796	No_or_no_constitutive_exon
GGCAGCGCAGGGCAGGGCAGCACGGGGCAGGGCAGTGCAGGGCAGCGCAGGG	1504138	1504353	1504403	1504351	-1	KN672352.1	ENSDORG00000008394.2	1494607	1572133	Megf6	7234	1940	156796	No_or_no_constitutive_exon
AGTGCCCAGTCAGGGCAGAAGGGGAGACTGACTAGCCCTGGGGACACCAGAT	1503081	1503175	1503225	1503173	-1	KN672352.1	ENSDORG00000008394.2	1494607	1572133	Megf6	7234	1940	156796	No_or_no_constitutive_exon
TACGTCTGTCACACGGCTGAGGCTGGGATGTGAGGGAGCTGGCCGGGGAGGG	1497221	1497235	1497285	1497233	-1	KN672352.1	ENSDORG00000008394.2	1494607	1572133	Megf6	7234	1940	156796	No_or_no_constitutive_exon
AGGAGCCAGCCAGGCCTGGGTGCAGGCCTGGGCACCGGCTGGGCTGGCAGAC	3106247	3106272	3106197	3106249	1	KN672352.1	ENSDORG00000005922.2	3043244	3120340	Kcnab2	7234	1940	156796	No_or_no_constitutive_exon
GAGGCCCCCTGGTGAGGGAGACCAGAGACTTGCTGTCCCAGAGGGCACAGGT	4309029	4309355	4308979	4309031	1	KN672352.1	ENSDORG00000003017.2	3710251	4409657	Camta1	7234	1940	156796	No_or_no_constitutive_exon
AAGCAATATAAAAAGTAGAACTAAATACAAGTAGTTGATGGGACTTAGAGCG	4475684	4475939	4475634	4475686	1	KN672352.1	ENSDORG00000015158.2	4442165	4484068	Per3	7234	1940	156796	No_or_no_constitutive_exon
GTGCATATTTTCTCAGCTGGCTCTGCAGGTATGTTACCCTAGGGAGTGAGAA	5630553	5630592	5630503	5630555	1	KN672352.1	ENSDORG00000003813.2	5620144	5638632	Slc25a33	7234	1940	156796	No_or_no_constitutive_exon
CGGAGTCCCCTCACTCCGCCCTGCGTCTCCAGGGGAGATGGGGAGACCAGGA	6539141	6539359	6539409	6539357	-1	KN672352.1	ENSDORG00000004264.2	6528259	6554423	Casz1	7234	1940	156796	No_or_no_constitutive_exon
CCGATATGCTCAGTGGTGGGCTGCTACATCCTCATTGTAAGAAATGGGAGCT	6877778	6877809	6877859	6877807	-1	KN672352.1	ENSDORG00000003765.2	6874305	6877903	Srm	7234	1940	156796	No_or_no_constitutive_exon
AACTGGCTCATAAAACTGGTGGTTTTCTCTTGTCACTTGTGGGATCACAGGC	6986573	6986716	6986766	6986714	-1	KN672352.1	ENSDORG00000003771.2	6910532	7030779	Mtor	7234	1940	156796	No_or_no_constitutive_exon
CTGGCCTGGCCGGCCGGCCCCTGCGGTCCCTGACTTGGCATGGGGGGCAGGT	7189304	7189418	7189254	7189306	1	KN672352.1	ENSDORG00000006252.2	7174944	7196942	Disp3	7234	1940	156796	Yes
CCTCTGTCTCACCGAGCGGCCTGGGCCGGCTGTGTGTCTCTTTGGGAAAGGG	7193202	7193329	7193152	7193204	1	KN672352.1	ENSDORG00000006252.2	7174944	7196942	Disp3	7234	1940	156796	Yes
GCACGCCAGCCCCTGCCTCCCCTGGCAAGGACACTCGGTTGGGATTGCAGAG	7398101	7398209	7398051	7398103	1	KN672352.1	ENSDORG00000014040.2	7367098	7399464	Clcn6	7234	1940	156796	No_or_no_constitutive_exon
GTGTGCAGCCGGCAGCATGTGGGTTTACTGCCCCTGGCGGGGGTCGCGAGCC	9828909	9829051	9828859	9828911	1	KN672352.1	ENSDORG00000002462.2	9828114	9856668	Mecr	7234	1940	156796	No_or_no_constitutive_exon
ATGAATTCAGCAGCAGTCTGCATCTCTGGTGTTGAAAAACAGTAGGGAAGAA	10776492	10776624	10776442	10776494	1	KN672352.1	ENSDORG00000015614.2	10719797	10778964	Eya3	7234	1940	156796	No_or_no_constitutive_exon
CAACACCCAAGAGGCTCACCACCCCTGATGTTTTTTTCTTCAGGGAAAAGGA	10832078	10832190	10832240	10832188	-1	KN672352.1	ENSDORG00000003740.2	10832078	10845671	Themis2	7234	1940	156796	No_or_no_constitutive_exon
CAGCTGGAATCTGGGAGCTAGAAAGAGAACTGCAGAGGGGTCTGGGAGAGAC	11366904	11366927	11366854	11366906	1	KN672352.1	ENSDORG00000009474.2	11366619	11371888	None	7234	1940	156796	No_or_no_constitutive_exon
CACAGCAGGTCACAGAACTTCCATAGAGCCAGGGTCTGCGGGGATCTGAGCA	11404692	11404815	11404865	11404813	-1	KN672352.1	ENSDORG00000009464.2	11401919	11414229	Tmem222	7234	1940	156796	No_or_no_constitutive_exon
TCCAGGGCTCTTACTTTGTGTTTCTTCCTTCTTCCTGCCTGGGATCGCAGGA	12307715	12307744	12307665	12307717	1	KN672352.1	ENSDORG00000011339.2	12306675	12326372	Ubxn11	7234	1940	156796	Yes
GGGGGGAGTGGGTGGGCACTGGGAGAGCACCCGCTGGGGGAGGGAGGGAGGG	12509514	12509532	12509582	12509530	-1	KN672352.1	ENSDORG00000003821.2	12509247	12521790	Extl1	7234	1940	156796	No_or_no_constitutive_exon
TGTATTTACTCCTCACCTCTTAGGCTCCCGCGGGTCCCGGGACTGGGCAGGA	12509247	12509403	12509453	12509401	-1	KN672352.1	ENSDORG00000003821.2	12509247	12521790	Extl1	7234	1940	156796	No_or_no_constitutive_exon
CTGACTTTGATCAGACGGGCTGGGTGGCGGGAGCTGCTGGGGACCTGGAGAT	12730241	12730454	12730504	12730452	-1	KN672352.1	ENSDORG00000004349.2	12720012	12730653	Selenon	7234	1940	156796	No_or_no_constitutive_exon
GGTGCCTCGGGGGAGGCCCCGCTCCCTCGTTGTGGCTGCCCTGGGAGAAGCT	12727208	12727390	12727440	12727388	-1	KN672352.1	ENSDORG00000004349.2	12720012	12730653	Selenon	7234	1940	156796	No_or_no_constitutive_exon
GGTAGTCACCTCCCACCTTGTCTTCTCCACAGGAGGCAGCTGGGACAGAGCC	14964042	14964228	14964278	14964226	-1	KN672352.1	ENSDORG00000013748.2	14961938	14964323	C1qb	7234	1940	156796	No_or_no_constitutive_exon
GGCCTACGCCTGGGGGCGCCCCGGCCCGGCGGCAGGCTGGGGTCGCGGAGGC	16405558	16405806	16405856	16405804	-1	KN672352.1	ENSDORG00000006961.2	16389545	16405997	Pink1	7234	1940	156796	No_or_no_constitutive_exon
CAGTGGGGACAGTGCTAAGAGCTTGGGGGCGTCTTTCAACCTGGGGCAAGCC	16625721	16625757	16625807	16625755	-1	KN672352.1	ENSDORG00000010906.2	16609948	16648717	Vwa5b1	7234	1940	156796	No_or_no_constitutive_exon
TCTGGGCTGGGCCCCTTGTGCTGGCCGAGGGGTCAGGAAGGGGACCTGAGGG	18446214	18446378	18446428	18446376	-1	KN672352.1	ENSDORG00000001991.2	18375382	18496348	Arhgef10l	7234	1940	156796	No_or_no_constitutive_exon
CCCTTCCCCCAACGGTCCCTCCTGGCCTCTGCTGTTCGTCATGGGGGCAGCA	18436838	18436865	18436915	18436863	-1	KN672352.1	ENSDORG00000001991.2	18375382	18496348	Arhgef10l	7234	1940	156796	No_or_no_constitutive_exon
CTGGCCCCTGGGCACCTCCCCAAGTGACGCTCCTTACCCTGTGGGGGCAGCC	18578140	18578285	18578335	18578283	-1	KN672352.1	ENSDORG00000005076.2	18575640	18596337	Padi4	7234	1940	156796	No_or_no_constitutive_exon
AACAGGGTGGGGATTCTAGGGGATTCTGCTCAGTCCCTGGGTGGGGCCAGCT	18858266	18858460	18858510	18858458	-1	KN672352.1	ENSDORG00000009533.2	18838605	18879547	Crocc	7234	1940	156796	Yes
TGACTTCTCTTCTTCTTTCTTCCTACCCACTGGACTTGGGACACAAATAGGA	18900170	18900255	18900305	18900253	-1	KN672352.1	ENSDORG00000009536.2	18898604	18912890	Necap2	7234	1940	156796	No_or_no_constitutive_exon
TGGACACCTGTGGGACCACGGCCTGGGGTGATGGACACCTGTGGGACCAGGG	292825	292977	292775	292827	1	KN672361.1	ENSDORG00000004832.2	258527	297675	Cemip	7234	1940	156796	Yes
GGGGGTGCAGGCCTGCTGGGCGGCTTCCACACCCACTGCTGGGCCGGCAGGT	443526	443764	443476	443528	1	KN672361.1	ENSDORG00000026491.1	414697	446740	None	7234	1940	156796	No_or_no_constitutive_exon
GCCTGGGAGCAGGTGCAGCTCCCCCTCCCCCCCTCCCCCACAGGGAGGAGCC	464073	464579	464629	464577	-1	KN672361.1	ENSDORG00000023414.1	462892	498587	Tmc3	7234	1940	156796	No_or_no_constitutive_exon
CCAGCTGCCTGCGGGACTCACGCGGCGCTGTCTCCTCTTGTTGGGAACAGGA	1360603	1360740	1360553	1360605	1	KN672361.1	ENSDORG00000009040.2	1326089	1366985	Cpeb1	7234	1940	156796	Yes
GTTACTCAGAATCCCACCCAACCATGGCGTAGGAGACGGGTAAGGACCAGGA	1378032	1378182	1378232	1378180	-1	KN672361.1	ENSDORG00000029160.1	1376022	1400278	Pde8a	7234	1940	156796	No_or_no_constitutive_exon
CCATGGATACCGATGCGGCCCTGGCCCCCGGAGGCCGGGGAGGGGCGCAGGC	1452070	1452261	1452311	1452259	-1	KN672361.1	ENSDORG00000027311.1	1443014	1465787	Alpk3	7234	1940	156796	No_or_no_constitutive_exon
CCATTGTCTGTCTCCCTCTGCCTGCTTCCCCCTCCGGCGCGGGGCCACAGTC	1829734	1829908	1829684	1829736	1	KN672361.1	ENSDORG00000014057.2	1829202	1836822	None	7234	1940	156796	No_or_no_constitutive_exon
AGGCTCTGAGGGGGCCGGGCTGAGGTGGACATCACGGGGGGTTCAGGGAGCG	2017111	2017283	2017061	2017113	1	KN672361.1	ENSDORG00000014489.2	2016744	2021971	Idh2	7234	1940	156796	No_or_no_constitutive_exon
CCAGCCCCCGCTACTCTCCTAGCAGGTGACAGACGGCAGGGAGGCTGGAGCC	2225016	2225107	2224966	2225018	1	KN672361.1	ENSDORG00000007286.2	2219444	2231381	Kif7	7234	1940	156796	No_or_no_constitutive_exon
GGGGAAGATCCTATCTGAAGCACAGAAAGGGAGGGGGCGCGGGGCGGGAGAG	2226857	2226877	2226807	2226859	1	KN672361.1	ENSDORG00000007286.2	2219444	2231381	Kif7	7234	1940	156796	No_or_no_constitutive_exon
GTGGCCGGCCCAGGCAGGGGTAAGTATGCTCACCCAGCCCGGGGACCCAGTC	2230577	2230603	2230527	2230579	1	KN672361.1	ENSDORG00000007286.2	2219444	2231381	Kif7	7234	1940	156796	No_or_no_constitutive_exon
TGGAGGCTGGTGTGGAACCCGCAGCACGTGCTCTTTCTGGTGGGGCACAGGT	2365886	2366120	2365836	2365888	1	KN672361.1	ENSDORG00000014141.2	2360941	2372013	Polg	7234	1940	156796	Yes
GGGTGGGGGGGACCCTGGCTGGGCGCAGGGGGTCCTGGGGGGACTGGGAGAA	2494484	2494530	2494434	2494486	1	KN672361.1	ENSDORG00000015707.2	2491280	2500088	Mfge8	7234	1940	156796	No_or_no_constitutive_exon
TGGCATACTCCTATGCTACCCCTTAAACCCCAGATCCAGACTGGGAAAAGGT	8450094	8450135	8450044	8450096	1	KN672361.1	ENSDORG00000000437.2	8438027	8464131	Aldh1a3	7234	1940	156796	No_or_no_constitutive_exon
ATATTCACTAGACACTATGTTAGAAATGAACTATACAACTTGGAGGGAAGGG	12368102	12368246	12368052	12368104	1	KN672361.1	ENSDORG00000009116.2	12343079	12482347	Herc2	7234	1940	156796	No_or_no_constitutive_exon
AGAGAAAATGTCCCATGGGCCTGTTCCCCAGACTGGCTGTGGGATGCCAGGG	13073257	13073429	13073479	13073427	-1	KN672361.1	ENSDORG00000002681.2	13068593	13131453	Itga11	7234	1940	156796	No_or_no_constitutive_exon
CATCTAAGTGACCCCTGGCAGTCTCAGACTCTGGGTGGAGGGCTGGAAAGGG	13102586	13102713	13102763	13102711	-1	KN672361.1	ENSDORG00000002681.2	13068593	13131453	Itga11	7234	1940	156796	No_or_no_constitutive_exon
ATCTCCATTTCTGCTCTGTTTTCCTGATCCCACCCCACCCTGGGCAGCAGCT	14571214	14571324	14571374	14571322	-1	KN672361.1	ENSDORG00000004877.2	14561109	14593637	None	7234	1940	156796	No_or_no_constitutive_exon
ATTTCTGCTCTGTTTTCCTGATCCCACCCCACCCTGGGCAGCAGCTGAAGTT	14571214	14571318	14571368	14571316	-1	KN672361.1	ENSDORG00000004877.2	14561109	14593637	None	7234	1940	156796	No_or_no_constitutive_exon
CAGCCTGGGCCACACAACCTGCAGCTGGTCTCTTTGCTGCCGCGGGGCAGGT	15424268	15424418	15424468	15424416	-1	KN672361.1	ENSDORG00000016679.2	15421980	15425457	Stoml1	7234	1940	156796	No_or_no_constitutive_exon
GCCCAAGCTTGGGTAGCATTGCTCACTGGCACTTCTCATGGGGACCACAGGA	15489392	15489454	15489504	15489452	-1	KN672361.1	ENSDORG00000002773.2	15481115	15501001	Stra6	7234	1940	156796	Yes
GAGGAGGAAGAGGAGTCACTCGGCCTTGGCTCTTCCCACAGGGCACCGAGGG	15522605	15522736	15522555	15522607	1	KN672361.1	ENSDORG00000010245.2	15507741	15567760	Ccdc33	7234	1940	156796	No_or_no_constitutive_exon
GCGGGGCCTGGCGGGAGCTCGCGCGTGCGCGTGCGCGCGCACGGGCACAGGC	15562919	15562995	15562869	15562921	1	KN672361.1	ENSDORG00000010245.2	15507741	15567760	Ccdc33	7234	1940	156796	No_or_no_constitutive_exon
CTGGACTTCTGGGTTCTGGGCTGGGGGGGGGGGGGGGTCAATGGGATAAGAC	15834586	15834628	15834536	15834588	1	KN672361.1	ENSDORG00000013132.2	15830686	15839699	Cyp1a2	7234	1940	156796	No_or_no_constitutive_exon
AGGCCGCTGGCCGCCCTGCCCTCACCGCCTGCTCTCTCTTTCCAGGGGAGCC	15899665	15899701	15899751	15899699	-1	KN672361.1	ENSDORG00000027194.1	15899197	15905927	Ulk3	7234	1940	156796	No_or_no_constitutive_exon
GAGGGGGGAAGGGAGCAGCAGGGGAGGCCCAGCCCTTAGAAAGGGCGGAGGC	16936980	16937137	16937187	16937135	-1	KN672361.1	ENSDORG00000028734.1	16936032	16957598	Pstpip1	7234	1940	156796	No_or_no_constitutive_exon
TTTCTGTCACTTGTAAATGTTTTTTATTTTGTTTCCTTTTGGGGTAACAGTG	17741695	17741914	17741964	17741912	-1	KN672361.1	ENSDORG00000014339.2	17685447	17764463	Ireb2	7234	1940	156796	No_or_no_constitutive_exon
CTGGACACACCAGCCCTGACCCTGATACCTGGCTCTTTGGGGGTGAACAGGG	17927394	17927576	17927344	17927396	1	KN672361.1	ENSDORG00000026740.1	17908925	17951712	Acsbg1	7234	1940	156796	Yes
CCGACTCCGCTTCACCCTTCGCCTTTGGACCAGGCCCGGTGGGATGGGAGGT	1289330	1289416	1289466	1289414	-1	KN672376.1	ENSDORG00000004848.2	1254374	1290647	Dhx36	7234	1940	156796	No_or_no_constitutive_exon
TGAGAGCGGTTTTGTGTTGATTTCCTTGACTGCTGCGCCCGTGGGTGAAGCA	1768121	1768241	1768291	1768239	-1	KN672376.1	ENSDORG00000009727.2	1719103	1824441	Plch1	7234	1940	156796	No_or_no_constitutive_exon
CATTCTCAGATGTGTATGCATGTTGTCCTGCTTGATTTTAGGGAGCAGAGGT	6670783	6670831	6670881	6670829	-1	KN672376.1	ENSDORG00000005876.2	6615941	6706665	Sis	7234	1940	156796	No_or_no_constitutive_exon
GCAGTGGTGGCTGCGCCCATTGGGGCGGACCCCCCAGGGGGTGCAGACAGAG	6763141	6763727	6763777	6763725	-1	KN672376.1	ENSDORG00000001765.2	6763141	6766184	Slitrk3	7234	1940	156796	No_or_no_constitutive_exon
GTGGATAAACATGTTCATTCATTTGACATGGACAACCCAGGGGAAAGTAGTA	7952974	7953210	7953260	7953208	-1	KN672376.1	ENSDORG00000002786.2	7932201	8006426	None	7234	1940	156796	No_or_no_constitutive_exon
GTAAATTTATTTTTGTGTGATTTATTTCAATATGATCATTGGGGGAACAGGC	10905213	10905401	10905451	10905399	-1	KN672376.1	ENSDORG00000004280.2	10897597	10920339	Slc2a2	7234	1940	156796	No_or_no_constitutive_exon
GTGCGGCCAGCTCTTGAAGATGGCTAGAGACCAGGCCATGTGGAGGGAAGAA	11466854	11467030	11467080	11467028	-1	KN672376.1	ENSDORG00000011673.2	11419443	11531652	Pld1	7234	1940	156796	No_or_no_constitutive_exon
TGGCCTATAAATTATTTTTATTTCCAATCATTATATGGGGAAAAATGAAGGA	12268944	12269127	12268894	12268946	1	KN672376.1	ENSDORG00000004898.2	12265745	12316601	Ect2	7234	1940	156796	No_or_no_constitutive_exon
TCTCATTTTCAAACATGTCCTTTCTCTTCCTGTCCCTCCTGCGAGGGCAGGG	12407895	12408060	12408110	12408058	-1	KN672376.1	ENSDORG00000006630.2	12383309	12582108	Spata16	7234	1940	156796	No_or_no_constitutive_exon
GTTAGAATAATGACCTCCAAACATGTTCTTCTACTCCATAGGGTAATGAGTG	33327	33436	33277	33329	1	KN672389.1	ENSDORG00000005500.2	3518	64706	None	7234	1940	156796	No_or_no_constitutive_exon
ACTAGAGCAGCTCACCTAGTAACCATTTCTCTTACCACTTGGGATTGCAGAC	1213682	1214175	1213632	1213684	1	KN672389.1	ENSDORG00000003221.2	1063399	1302810	Ctif	7234	1940	156796	No_or_no_constitutive_exon
GTGTGTATCATATCTGGCCCTCAAAGTCTTTTATCTTACTGGGCTTGAAGCT	1604610	1604714	1604764	1604712	-1	KN672389.1	ENSDORG00000029874.1	1438379	1728856	Dym	7234	1940	156796	No_or_no_constitutive_exon
CCTCGCAGGAGGGCGCGGCGGGCGCGGGGAGCGGCGCGGCGGGCGCCGAGCC	11134341	11134518	11134291	11134343	1	KN672389.1	ENSDORG00000012538.2	11108563	11134518	Tnfrsf11a	7234	1940	156796	No_or_no_constitutive_exon
CCAGGTCCTCCCCTTGGGTCCGGGGCAGGCTGGTTGAGCCGGAGGGTAAGAT	11754732	11754842	11754892	11754840	-1	KN672389.1	ENSDORG00000002041.2	11754732	11755740	Bcl2	7234	1940	156796	No_or_no_constitutive_exon
CATCCGCCTGCTCCGCCGCGGGCCCTGTGGTGAGTGCCGGGCGCGGGCAGCC	255975	256265	256315	256263	-1	KN672368.1	ENSDORG00000008599.2	239228	273492	Agrn	7234	1940	156796	No_or_no_constitutive_exon
ATGGGACCCCTGTGCAGCCTCAGAGAATTATGTGGGAGAGGGGTCAACAGGA	301574	301761	301811	301759	-1	KN672368.1	ENSDORG00000013749.2	299473	307674	None	7234	1940	156796	No_or_no_constitutive_exon
GAGGGACCTGTATCTCTCACCTTCTGTAGGTCAAAGGGCCAGACCTGGAGAA	300300	300420	300470	300418	-1	KN672368.1	ENSDORG00000013749.2	299473	307674	None	7234	1940	156796	No_or_no_constitutive_exon
GATCCCCAGGGATGCCTGGGTTCCTGAGAGTTCCAAAAGGGGTGGAAGAGGA	328888	328937	328838	328890	1	KN672368.1	ENSDORG00000013746.2	316104	329587	Noc2l	7234	1940	156796	No_or_no_constitutive_exon
AAAAGGCTGAGACAGTGGAAGCAGATATGGCTGAAGGGTATGCACAGAAGCC	1821907	1822071	1821857	1821909	1	KN672368.1	ENSDORG00000001387.2	1819615	1826304	Chrna10	7234	1940	156796	No_or_no_constitutive_exon
AGCAGCAAATGGCAGGAGCGCCGGGGGTGGGGAGCTTTGTGGGGCTTGAGGC	1832262	1832845	1832895	1832843	-1	KN672368.1	ENSDORG00000001385.2	1827873	1833478	Art1	7234	1940	156796	No_or_no_constitutive_exon
CCAAATCTCTTTCTTCTCCTGTCTCTGTTTTTCCTGCAGCGATGGGCCAGGG	1827896	1827969	1828019	1827967	-1	KN672368.1	ENSDORG00000001385.2	1827873	1833478	Art1	7234	1940	156796	No_or_no_constitutive_exon
TCCAGGCCAACCCTGGGGCAGAGGCAGGGATAGGGGCAGGGCCCGGGAAGGG	1844137	1844234	1844284	1844232	-1	KN672368.1	ENSDORG00000025634.1	1842652	1873764	None	7234	1940	156796	No_or_no_constitutive_exon
TATGGCTCTGTTGCTCACTCCCCTCTCCTCCTCCCCCTGCTGTGGGGCAGAC	1959849	1959967	1960017	1959965	-1	KN672368.1	ENSDORG00000011931.2	1946093	1977201	Numa1	7234	1940	156796	Yes
GAGGAGGCTGAGGTTAACCCGACCTGCCTGGGACCTGAGGGAGGAATAAGAG	2416685	2416822	2416872	2416820	-1	KN672368.1	ENSDORG00000010009.2	2415936	2547688	None	7234	1940	156796	No_or_no_constitutive_exon
GACGTGGGGCTTGAGGGGAAATGTGGCACTAAATGGGTCTGTGGGGACAGGA	2538968	2539090	2539140	2539088	-1	KN672368.1	ENSDORG00000010009.2	2415936	2547688	None	7234	1940	156796	No_or_no_constitutive_exon
AAGGAGTCTTGGGCATGCCCTTGATCCATATTTGGGATGGGGCGGGGCAGGA	2632240	2632361	2632190	2632242	1	KN672368.1	ENSDORG00000011918.2	2621091	2635292	Atg16l2	7234	1940	156796	Yes
TGCCTGCTGCTCAGACCCAGGCCGAAGAGGGAGGCCCGGCGGCGGGAAAGGC	4777225	4777557	4777607	4777555	-1	KN672368.1	ENSDORG00000025798.1	4734808	4778634	None	7234	1940	156796	No_or_no_constitutive_exon
TACCTCTCGTTCCCTGATTTTCTTTCACTGATTGTTTTTGGGGTATGCAGGG	5307872	5308108	5308158	5308106	-1	KN672368.1	ENSDORG00000005892.2	5300536	5316272	Wnt11	7234	1940	156796	No_or_no_constitutive_exon
GGCCAAAGCATTGCAACTTATAGTGACTGCAAGAACAACGCGAGGGTAAGAT	6679513	6679533	6679583	6679531	-1	KN672368.1	ENSDORG00000013202.2	6653533	6779446	Ints4	7234	1940	156796	No_or_no_constitutive_exon
AGCCAGACAAGCTAGGGAAGAAGGGGACAAAAGTAGCTGAGGGATGCTAGGC	7505417	7505651	7505701	7505649	-1	KN672368.1	ENSDORG00000005982.2	7337036	7595984	Tenm4	7234	1940	156796	No_or_no_constitutive_exon
TCTAATCCAATGTTATTGCATTATGTAATTGTTCTCCCTGGGAAAAACAGAA	14224249	14224273	14224323	14224271	-1	KN672368.1	ENSDORG00000006095.2	14218644	14303589	Picalm	7234	1940	156796	No_or_no_constitutive_exon
AAAAAAATGCAAAGTAAGAAATAAATTTGTCCTCAAATTTGGGATTGTAGGA	14679390	14679537	14679340	14679392	1	KN672368.1	ENSDORG00000004452.2	14652054	14702535	Ccdc81	7234	1940	156796	No_or_no_constitutive_exon
AAAATGGAAAGAGGAAAGAATGGCGACATTCCTGAGGGACAAAGATGAAGCA	17231789	17231821	17231739	17231791	1	KN672368.1	ENSDORG00000002350.2	17202909	17330290	Tyr	7234	1940	156796	No_or_no_constitutive_exon
CCTCAGACACAAGGAAAATCAGAGTCTTGGTAGAAGGGAGTTGAACAGAGCA	3396666	3396728	3396616	3396668	1	KN672383.1	ENSDORG00000012475.2	3396262	3406619	Pkdcc	7234	1940	156796	No_or_no_constitutive_exon
CACCACGGGGACACTGGGGATTGCTCCGCCCTTTGACCTCTGGGGTGCAGGA	3987717	3987874	3987924	3987872	-1	KN672383.1	ENSDORG00000006406.2	3975761	3988644	Haao	7234	1940	156796	No_or_no_constitutive_exon
AGTCTTTCTTAGCATAGTAACAATCTTTGGTATTACACTTTTGGGATAAGAA	4648298	4648471	4648521	4648469	-1	KN672383.1	ENSDORG00000005991.2	4524530	4663706	None	7234	1940	156796	Yes
CCTGGCTCAGGCCAGCCCCGTCACCCGGCCCCTTCCTCTGTGTCGGGAAGGC	4882978	4883248	4882928	4882980	1	KN672383.1	ENSDORG00000012232.2	4870227	4890430	Abcg8	7234	1940	156796	Yes
CCTAGCTACTTTGGAGGCAGAGATTAGGAGATTCTTGGCTCAAGGGATAGGA	6208961	6208985	6209035	6208983	-1	KN672383.1	ENSDORG00000010468.2	6138282	6328776	Srbd1	7234	1940	156796	No_or_no_constitutive_exon
AGGAGACACCCGCAACCACCAAATGCATAACTGGAATTTTGGGAAACAAGAC	8096868	8099035	8096818	8096870	1	KN672383.1	ENSDORG00000012561.2	8087059	8104131	Msh6	7234	1940	156796	No_or_no_constitutive_exon
TGCAGACAGAGTTGAAGCCAAGGAGTGGGCCATAGCTCTGAAGGGAACAGAG	13401944	13402065	13401894	13401946	1	KN672383.1	ENSDORG00000014547.2	13383919	13402065	None	7234	1940	156796	No_or_no_constitutive_exon
TGACTAACCTATGATTGTAATGTTGAATATTATCTGTTTTAACTGGGCAGGC	13836200	13836336	13836150	13836202	1	KN672383.1	ENSDORG00000003394.2	13722271	13977063	Eml6	7234	1940	156796	No_or_no_constitutive_exon
CGCCCCGCCCTCTTTTGTGTGCAGCCCCCGCCCCCAGGCCTGGGGCTGAGCC	14037077	14037156	14037206	14037154	-1	KN672383.1	ENSDORG00000003397.2	13980934	14037915	Rtn4	7234	1940	156796	No_or_no_constitutive_exon
CTTTGAAAAGTTGCTTTTTTCTTTACTATATAAAATTCTTTTGGGGGAAGGC	4689238	4689379	4689429	4689377	-1	KN672411.1	ENSDORG00000007488.2	4602754	4772796	None	7234	1940	156796	No_or_no_constitutive_exon
CTATAGTCTCTTTTTTCTTTCTTTTATTTGGCTTTGTTTGGGGAATACAGAT	420441	420656	420706	420654	-1	KN672382.1	ENSDORG00000014100.2	365996	427105	Aldh18a1	7234	1940	156796	No_or_no_constitutive_exon
ATGTGTGCGCACACGCGCACTAGTTCTGGGGCTTGAATTCAGGGTCACAGTA	384912	384932	384982	384930	-1	KN672382.1	ENSDORG00000014100.2	365996	427105	Aldh18a1	7234	1940	156796	No_or_no_constitutive_exon
TGGCACTCGATCATATCCTAATGTCACAAGCAGCAAACTGGAAAGGGGAGAC	890612	890623	890673	890621	-1	KN672382.1	ENSDORG00000008052.2	851271	957731	Tll2	7234	1940	156796	No_or_no_constitutive_exon
CCTCAGGCCTGGATCTAGAGGCCAGGCCCTGACATCCTCTCTGGGGACAGTT	1756983	1757082	1756933	1756985	1	KN672382.1	ENSDORG00000016536.2	1751962	1760451	Ankrd2	7234	1940	156796	No_or_no_constitutive_exon
ACTGAGCAAGGGCTTGTCCAGAAATGTGAGGGGCTGGGCCTCAGGGGTAGGG	1762170	1762293	1762120	1762172	1	KN672382.1	ENSDORG00000016537.2	1762082	1781014	Hoga1	7234	1940	156796	No_or_no_constitutive_exon
GCTATCTCTGTCTCTGTTTTCTCTCCTCTCCCCTGCACCTTGGGAGGCAGGA	1903849	1903870	1903799	1903851	1	KN672382.1	ENSDORG00000008178.2	1887143	1908186	Zfyve27	7234	1940	156796	No_or_no_constitutive_exon
CCTAGGGAGGGCCCTGGTGGAGGTGAGGGAGTGAGCATGTAGGTGGGCAGTT	1894617	1894854	1894567	1894619	1	KN672382.1	ENSDORG00000008178.2	1887143	1908186	Zfyve27	7234	1940	156796	No_or_no_constitutive_exon
CCTGAAGAATGGAAAACAAAACTTCGAAAAGACTCTCCGGGACTTGGGAGAT	4012640	4012824	4012874	4012822	-1	KN672382.1	ENSDORG00000011282.2	4003715	4013982	None	7234	1940	156796	No_or_no_constitutive_exon
TGGGGACTTGTGTGCACATGCTGATGGAATTTTTTTCTTGGGGAACATAGGT	4134789	4134938	4134739	4134791	1	KN672382.1	ENSDORG00000026469.1	4131841	4144579	Hif1an	7234	1940	156796	No_or_no_constitutive_exon
CCTTGGAGCGCGGGTGTCTGATCCCCACTTCCCCACCCTCCCGCAGGGAGCG	4398158	4398241	4398108	4398160	1	KN672382.1	ENSDORG00000006193.2	4307469	4399067	Pax2	7234	1940	156796	No_or_no_constitutive_exon
ATGTTCTTGTCCTACCTGTCCAATAACCTCTTTTCATTGTTTGGGGATAGGA	4580514	4580656	4580464	4580516	1	KN672382.1	ENSDORG00000004461.2	4577965	4584156	Twnk	7234	1940	156796	No_or_no_constitutive_exon
GGGAGGGCAGGCGGCAAGCCCCAAGAGTAGGAAAACTTCGGGGTGGATAGGT	5931290	5931829	5931240	5931292	1	KN672382.1	ENSDORG00000013411.2	5927640	5933447	Fbxl15	7234	1940	156796	No_or_no_constitutive_exon
GAAGTGTAGCTAAGGCTGGGTGGTAACTGTCTGTTGTCGTTGGGTGACAGGA	6193151	6193322	6193101	6193153	1	KN672382.1	ENSDORG00000002258.2	6185951	6205706	Sfxn2	7234	1940	156796	Yes
CAGCCTTCGGCCCTCGCCATGGAGGGGGTCTCCGTGGTGACGATGGGTAGCG	6727079	6727392	6727442	6727390	-1	KN672382.1	ENSDORG00000027870.1	6703237	6728405	Pcgf6	7234	1940	156796	No_or_no_constitutive_exon
GAACTCTCCATCTTCTCGTCTTAGCCTCCTGAGTTTTGGGATTACAGGAGTG	6807046	6807095	6806996	6807048	1	KN672382.1	ENSDORG00000010420.2	6776867	6819917	Pdcd11	7234	1940	156796	No_or_no_constitutive_exon
TTGCAAAGCAACTAGGAATGCAATTAGCTCACAGCGGCCTCCTGGGAGAGAC	7043795	7043815	7043865	7043813	-1	KN672382.1	ENSDORG00000010430.2	6948632	7139300	Sh3pxd2a	7234	1940	156796	No_or_no_constitutive_exon
TCTCCTCTGCTTCTCCTCTCCTGCTGCTGCCCACTGCTGGGGCTTGGAAGTG	7003231	7003276	7003326	7003274	-1	KN672382.1	ENSDORG00000010430.2	6948632	7139300	Sh3pxd2a	7234	1940	156796	No_or_no_constitutive_exon
ACTCAAAGTGGTAGAGCACTAGCCTTGAGCAAAAAAAACCTCAGGGACAGCA	11817834	11817943	11817784	11817836	1	KN672382.1	ENSDORG00000004443.2	11817005	11932205	Rbm20	7234	1940	156796	No_or_no_constitutive_exon
ATATACACAGCATTTGTCTCATGTTGTTGTTTATTTGTTTTGGGATGCAGCG	14140647	14140752	14140802	14140750	-1	KN672382.1	ENSDORG00000000561.2	14125033	14192636	Nrap	7234	1940	156796	Yes
GTTATAAATCAGTTCCTCACATTTGGATAGTTATGCTGATAGCAGGGAAGTT	3223733	3223870	3223920	3223868	-1	KN672378.1	ENSDORG00000011196.2	3217686	3228688	None	7234	1940	156796	No_or_no_constitutive_exon
TGAAGAACTTGTTGAGAAGATCATTCAGACACCTGGACTGGGAAAGTGAGAA	3300501	3300585	3300635	3300583	-1	KN672378.1	ENSDORG00000028660.1	3300501	3301116	None	7234	1940	156796	No_or_no_constitutive_exon
GTTCTACCTAGTTAGGTTGATTAGGGTAAGGAGGGGCAGGGAGAGGAAAGAA	4227944	4227955	4228005	4227953	-1	KN672378.1	ENSDORG00000024679.1	4214855	4233251	4933417A18Rik	7234	1940	156796	No_or_no_constitutive_exon
TTACCTCCACCTCCGCGGGGGGAAAGGGGGCGGGCCGGGGCGCCGGGGAGAG	4794415	4794515	4794365	4794417	1	KN672378.1	ENSDORG00000010217.2	4794360	4980724	Slc22a23	7234	1940	156796	No_or_no_constitutive_exon
GGCCAAGCTCTCCATTGTCCCCATGCAGCGGGGTTAACTGGGGGAACAAGAT	5054729	5054822	5054872	5054820	-1	KN672378.1	ENSDORG00000025335.1	5054442	5055210	None	7234	1940	156796	No_or_no_constitutive_exon
GGACTTCAAGCTGGCGGAGGGTGAGGCAGGTGCCATGGGCAGCCGGGGAGAG	6994386	6994479	6994336	6994388	1	KN672378.1	ENSDORG00000006979.2	6917613	6996149	Rreb1	7234	1940	156796	No_or_no_constitutive_exon
CCTTTGCAGTTTGACTTTTGTTTTGTTTATGTTAGAGATGGGTAGGATAGGT	7036247	7036277	7036327	7036275	-1	KN672378.1	ENSDORG00000009319.2	7028956	7043999	Ssr1	7234	1940	156796	No_or_no_constitutive_exon
GGCCAAGCTCTCCATTGTCCCCATGCAGCGGGGTTAACTGGGGGAACAAGAT	8547531	8547911	8547481	8547533	1	KN672378.1	ENSDORG00000024425.1	8547007	8547911	None	7234	1940	156796	No_or_no_constitutive_exon
ACTGGTTAATTTGACGTTTCAAGTTAACACTGTACAGTAGGGGTGGGGAGAT	16324641	16324728	16324591	16324643	1	KN672378.1	ENSDORG00000005460.2	16313110	16473682	Mdn1	7234	1940	156796	No_or_no_constitutive_exon
TATGTCCTAACTTTCAAATCCATTTTGCCCTTCTTGATACCTGGGGACAGAA	16437082	16437281	16437032	16437084	1	KN672378.1	ENSDORG00000005460.2	16313110	16473682	Mdn1	7234	1940	156796	No_or_no_constitutive_exon
CTCCTTTCTGAATCTTACTTGTCATTATTGACTGTGAATGAAAGAGGGAGCA	16447570	16447734	16447520	16447572	1	KN672378.1	ENSDORG00000005460.2	16313110	16473682	Mdn1	7234	1940	156796	No_or_no_constitutive_exon
CTAAGAGATCTTGTTATTTGCCTTAGGACCCTCGAGTGGGAGTCAAGAAGGT	12830507	12830555	12830457	12830509	1	KN672392.1	ENSDORG00000014748.2	12755216	12839550	None	7234	1940	156796	No_or_no_constitutive_exon
TGGCATCACCTGTCCCAAAATTAAGGCCCAGTAAGTATGGGTGGCATGAGCT	13684825	13684961	13685011	13684959	-1	KN672392.1	ENSDORG00000002082.2	13681966	13701152	Commd9	7234	1940	156796	No_or_no_constitutive_exon
TCTCATTTTCACCTTATGCAACACAGGAAACAGGGAAAAGGGAACTTGAGTG	9941559	9941960	9942010	9941958	-1	KN672374.1	ENSDORG00000026339.1	9892311	9980226	Cmya5	7234	1940	156796	No_or_no_constitutive_exon
TGAAAACCGCCCCCAGAAAGTGGTGCTTGGCCCATCAGTGGAAGGGGTAGAG	9939121	9939127	9939177	9939125	-1	KN672374.1	ENSDORG00000026339.1	9892311	9980226	Cmya5	7234	1940	156796	No_or_no_constitutive_exon
TAAAATAAGCTGCTTTCAGTTTGCCATTTTCTTTTCTGTCCTGCAGGGAGCA	10144134	10144287	10144084	10144136	1	KN672374.1	ENSDORG00000009374.2	10110672	10208138	Homer1	7234	1940	156796	No_or_no_constitutive_exon
GGCAGAGGAGCGGTTCCCGGGAGCAGGCGGGGGCGCGGGGAGGCGCCGAGCC	10305838	10306285	10306335	10306283	-1	KN672374.1	ENSDORG00000005525.2	10243425	10306492	Jmy	7234	1940	156796	No_or_no_constitutive_exon
GTGGCTCAAGTGGTAGAGCACTAGCCTTGAGCTGAAGAGCTGAGGGACAGCG	10496250	10496313	10496200	10496252	1	KN672374.1	ENSDORG00000000991.2	10455005	10524877	Dmgdh	7234	1940	156796	No_or_no_constitutive_exon
TTGATTTTTTTATTATTGTAATCTCGAGAATACAGTGTAAGAGGGCTAAGAA	12351717	12351744	12351667	12351719	1	KN672374.1	ENSDORG00000008485.2	12264538	12353038	Nln	7234	1940	156796	No_or_no_constitutive_exon
TTATGTGGTACTGAGGAATGGAACCCAGGGCTTCATGCATGGGAGGCAAGCA	15210991	15211093	15210941	15210993	1	KN672374.1	ENSDORG00000003790.2	15183857	15216675	Slc30a5	7234	1940	156796	No_or_no_constitutive_exon
TCTAGAAACACTTTTGTTTCCATGAGTGGGTAAGCAATTGGGGTGAATAGAT	142717	142777	142667	142719	1	KN672360.1	ENSDORG00000010643.2	142388	180326	Acsm3	7234	1940	156796	No_or_no_constitutive_exon
CGGGGGGCAGAGCGACCTAAATGAACCCCTGCGTGTGTGGGGAGGGGCAGAG	272368	272649	272318	272370	1	KN672360.1	ENSDORG00000025180.1	271735	314273	Lyrm1	7234	1940	156796	No_or_no_constitutive_exon
TGTGTGCTTAGGTGCCTGAGCTAATGAGGGTCTAAGTTCTGGGCAGTCAGAG	401349	401553	401299	401351	1	KN672360.1	ENSDORG00000029973.1	401322	401858	None	7234	1940	156796	No_or_no_constitutive_exon
ACGCCCGGGAAAAGCTCAAGCGTGGCAGGGCCCGGCCGGGGCGAGCGAAGGG	1909394	1909430	1909344	1909396	1	KN672360.1	ENSDORG00000001403.2	1909355	1922390	Ubfd1	7234	1940	156796	No_or_no_constitutive_exon
TACTTCAGGAGGGTGATCTGAGGGCAAAGAGCAAGGAGGGGGAGGAACAGGA	2002015	2002040	2002090	2002038	-1	KN672360.1	ENSDORG00000001246.2	2002015	2021194	Ern2	7234	1940	156796	Yes
CCCATGGTGGTGTGTGCGCAGAGAAGCTACAGGTGTCTGTGATGGGCCAGGT	4395769	4395853	4395903	4395851	-1	KN672360.1	ENSDORG00000025894.1	4395769	4407979	None	7234	1940	156796	No_or_no_constitutive_exon
GGAGTGAGGCAGACCCGGCGTGGGGAGGGCGGGGGTGGGTAGGAGGGAAGGG	4799934	4800170	4799884	4799936	1	KN672360.1	ENSDORG00000026042.1	4795624	4801509	Sbk1	7234	1940	156796	No_or_no_constitutive_exon
GAGAGGGAGAAGGAGCGGCAGAAACAGGAGAAGGAGCGGGAGAAGGAGAGGC	5488193	5488323	5488373	5488321	-1	KN672360.1	ENSDORG00000011435.2	5487324	5503710	Tbc1d10b	7234	1940	156796	No_or_no_constitutive_exon
TGTATAGCTCTGTGTTCACTGCTAATCTAGTGCCTGGCTGGGGCTGTGAGGT	5634186	5634216	5634136	5634188	1	KN672360.1	ENSDORG00000009866.2	5606177	5643234	Itgal	7234	1940	156796	Yes
TGAATGTTCTTTGCTTCCCTTTCCCTTTGGTCATCCATCTGGGGCGACAGAA	5706750	5706822	5706700	5706752	1	KN672360.1	ENSDORG00000009878.2	5698269	5711061	Fbrs	7234	1940	156796	No_or_no_constitutive_exon
CGGCCCTACCGCTGTCAGCAGTGTGGGCGGGGCTACCGTCACCCAGGGAGTC	6052418	6057514	6052368	6052420	1	KN672360.1	ENSDORG00000002988.2	6052233	6058880	Zfp646	7234	1940	156796	No_or_no_constitutive_exon
CCCCTTTCACCCTTCATCATCACTCCCTGGACGCCTGGGGGAAGGGGGAGGA	6162688	6162722	6162772	6162720	-1	KN672360.1	ENSDORG00000029516.1	6162338	6163358	Pycard	7234	1940	156796	No_or_no_constitutive_exon
GCTTTTTCCATGAATGATTTTCATGGTGAATTGGTCTCTTTTGGGAACAGGT	6231100	6231251	6231050	6231102	1	KN672360.1	ENSDORG00000006426.2	6224676	6240816	Itgax	7234	1940	156796	No_or_no_constitutive_exon
TGGTGGCAGCATGGGCAAGAAACCCAGCGTCACCACCGGGAAGAAACCAGGT	6718763	6718849	6718713	6718765	1	KN672360.1	ENSDORG00000000816.2	6711981	6722189	Gprc5b	7234	1940	156796	No_or_no_constitutive_exon
CATAGGCCTTGCTGTTACCAGAAAGCCCTTGTGTTCTGGGGGGGGGTCAGGT	6992230	6992378	6992180	6992232	1	KN672360.1	ENSDORG00000002936.2	6983161	7003046	Tmc7	7234	1940	156796	No_or_no_constitutive_exon
CTGAGGTTTTTCTGGGCCGCTGAATGTCACCCTTTCTCTCCCGGGAAAAGCG	7506989	7507192	7507242	7507190	-1	KN672360.1	ENSDORG00000016727.2	7454344	7566237	None	7234	1940	156796	Yes
CAGGCTGGGTAGGGAGGCTTTCCTGAAGCTGGAGGCTGAGGGACAGGAAGAG	7554240	7554314	7554364	7554312	-1	KN672360.1	ENSDORG00000016727.2	7454344	7566237	None	7234	1940	156796	No_or_no_constitutive_exon
ATGGAAGGGGGGGAGCAGAGACTAGCGGGTGGGGGGCGCGGATGGGGGAGGG	7554643	7554695	7554745	7554693	-1	KN672360.1	ENSDORG00000016727.2	7454344	7566237	None	7234	1940	156796	No_or_no_constitutive_exon
GGCTTCTCTGCTCTCCCCCCCCCCCCCCCCCCCCCCCGTTGGGACGGAAGGC	8180344	8180491	8180541	8180489	-1	KN672360.1	ENSDORG00000024925.1	8175280	8211502	None	7234	1940	156796	Yes
TGACCCGGCTGCCACAGGCCTCTGCTTGCTGAGGGGCGGGGAGGGGGGAGGA	8186488	8186524	8186574	8186522	-1	KN672360.1	ENSDORG00000024925.1	8175280	8211502	None	7234	1940	156796	No_or_no_constitutive_exon
AGTGGCTTGCCCGCGTCTCACACACTTCTCTACGCAGGGGCTGACAAGAGGG	8503063	8503129	8503013	8503065	1	KN672360.1	ENSDORG00000009185.2	8479802	8510103	Pdxdc1	7234	1940	156796	No_or_no_constitutive_exon
TCTGGGTTCTGCTTGGGCTACAGAGCTGGGCTGTAGGGCTCTGGTGAAAGTG	10060210	10060221	10060160	10060212	1	KN672360.1	ENSDORG00000013432.2	10054910	10063257	None	7234	1940	156796	No_or_no_constitutive_exon
CCAGGCCCCGGGTAGGGCATGGGAGTGGCCCCGTGCGGCTCTGGGTGAAGTG	10524538	10524651	10524701	10524649	-1	KN672360.1	ENSDORG00000015783.2	10521245	10531669	Nubp1	7234	1940	156796	No_or_no_constitutive_exon
TACTCAGAAGCCTGGGCCAAGCCATTGTCATTTGTCCCCTTGGGGTACAGGT	11480260	11480398	11480448	11480396	-1	KN672360.1	ENSDORG00000007587.2	11475930	11521515	Abat	7234	1940	156796	No_or_no_constitutive_exon
CTGTTGGGGGCGTGGTCTGCTGGCAGGACGGGGTCGGTGGCAGGGCGGAGTC	13335871	13335902	13335952	13335900	-1	KN672360.1	ENSDORG00000005564.2	13323100	13340125	Sec14l5	7234	1940	156796	No_or_no_constitutive_exon
AGGGGGGATTGGAGGTGAGGATGGCGGGGCCGAGTCAGATGGAGGGGCAGGG	13336125	13336149	13336199	13336147	-1	KN672360.1	ENSDORG00000005564.2	13323100	13340125	Sec14l5	7234	1940	156796	No_or_no_constitutive_exon
GAGGCGGGTCCAGGCCCTGCTTCTGAGGCGGCCTCTGGGGGTGGGGACAGGT	13445044	13445195	13445245	13445193	-1	KN672360.1	ENSDORG00000028695.1	13444641	13445433	Smim22	7234	1940	156796	No_or_no_constitutive_exon
CGGAAGACCAAGTGGGGCATCATCGAAGGTCAGTGTGGGGACCGTGGGAGGG	13454149	13454178	13454099	13454151	1	KN672360.1	ENSDORG00000011984.2	13448369	13455903	Sept12	7234	1940	156796	No_or_no_constitutive_exon
TGACTCAGGTAGAAGGAGTCTGCGGGGGCTGTGACTCCTGAGGGGCTCAGAG	13722806	13722971	13722756	13722808	1	KN672360.1	ENSDORG00000014889.2	13677094	13728109	Coro7	7234	1940	156796	No_or_no_constitutive_exon
CGCCAGCCCATTACCCATCAGCTCGGAAGGTGAGACTGGGGGATGTCGAGGC	14205487	14205499	14205437	14205489	1	KN672360.1	ENSDORG00000025416.1	14198555	14212905	Slx4	7234	1940	156796	No_or_no_constitutive_exon
ACACGAGTGTGTGTGTGTGTGTGTGTATTCAAGTCCGTGTACAGGGGAAGCT	14454875	14454968	14455018	14454966	-1	KN672360.1	ENSDORG00000004372.2	14452919	14456170	Zfp213	7234	1940	156796	No_or_no_constitutive_exon
CACCATGCTTTCCGAAGGGAGGACCAGAGGCAGGCCGGGCAGGACCAGAGAC	14462700	14462741	14462791	14462739	-1	KN672360.1	ENSDORG00000023529.1	14459819	14465263	Zfp13	7234	1940	156796	No_or_no_constitutive_exon
TCTTCCCGCCGTTCCTGCCCTGCCCGCAGGTCGCACTGCGGGGCGCAGAGCT	14507931	14508041	14507881	14507933	1	KN672360.1	ENSDORG00000005826.2	14502769	14508548	Bicdl2	7234	1940	156796	No_or_no_constitutive_exon
TTTCCACTACCTTCCCCTGCTCTTACTCTGCCTGGAGGTTCTGGGCAGAGCC	15136723	15136807	15136673	15136725	1	KN672360.1	ENSDORG00000001740.2	15136254	15146834	Caskin1	7234	1940	156796	No_or_no_constitutive_exon
GGGAAGACGCCCCTGGACCTGGCCTGTGAGTTTGGCCGTGTCGGGGTAAGTC	15137729	15137751	15137679	15137731	1	KN672360.1	ENSDORG00000001740.2	15136254	15146834	Caskin1	7234	1940	156796	Yes
CGGGGCGGCCTGCCCCTGGCCGGGCTGACCCCGGGTGTGGCGGGCGGCAGGT	15266879	15267033	15267083	15267031	-1	KN672360.1	ENSDORG00000013700.2	15266049	15272240	Slc9a3r2	7234	1940	156796	Yes
ACGGGGAGCAGCCCCACAGTGACCCCCCAACATCCGCTCTAGGGATGCAGTT	15317474	15317584	15317424	15317476	1	KN672360.1	ENSDORG00000007379.2	15316215	15317868	Noxo1	7234	1940	156796	No_or_no_constitutive_exon
CGCGGCTGGTGGCTGTGCAGGTGCTGGGCTGGGCCAGGCCGGGCGGGAAGGG	15317614	15317620	15317564	15317616	1	KN672360.1	ENSDORG00000007379.2	15316215	15317868	Noxo1	7234	1940	156796	No_or_no_constitutive_exon
ACCATGCTGGCGGGAACGAGAAGCTGGTGAAGCTGGAGCCCGGGTTGAAGGT	15410243	15410309	15410193	15410245	1	KN672360.1	ENSDORG00000009673.2	15407120	15413477	Hagh	7234	1940	156796	No_or_no_constitutive_exon
AGAGCGGGGCTGAGGGCTCCCTGGGCTTGTCCCCTCTTGGGCTGAAGCAGGA	15428242	15428361	15428192	15428244	1	KN672360.1	ENSDORG00000009668.2	15424007	15428361	None	7234	1940	156796	No_or_no_constitutive_exon
GTGTGGCGGGGCGGGGCGGGGCGGGGTGTGGCACGGCGGGGGACGCAAAGGG	15706990	15707222	15706940	15706992	1	KN672360.1	ENSDORG00000015663.2	15706562	15721426	None	7234	1940	156796	No_or_no_constitutive_exon
CCTCCCCACGTCTCCCCAGCCTCCCACGGGGGCTGTGTGGGAGGGGGGAGTC	15745077	15745213	15745263	15745211	-1	KN672360.1	ENSDORG00000008452.2	15732749	15750542	Baiap3	7234	1940	156796	No_or_no_constitutive_exon
GTAAGCCCTGGGCACACGGGGGGGGGCGGGCGCTGACGGATGGGGGGGAGGC	15748327	15748501	15748551	15748499	-1	KN672360.1	ENSDORG00000008452.2	15732749	15750542	Baiap3	7234	1940	156796	No_or_no_constitutive_exon
CCACCTGCCCCTGGCCGCTCACATCCCCGGGGGCGGGAGCGGGGCCGCAGGC	15829288	15829382	15829432	15829380	-1	KN672360.1	ENSDORG00000014816.2	15803426	15829547	Cacna1h	7234	1940	156796	No_or_no_constitutive_exon
CTCTGTGCTGGTGGCACCCAGCTGCCCCGGGCCGTAGGGGGGGTGGGGAGGG	15829191	15829261	15829311	15829259	-1	KN672360.1	ENSDORG00000014816.2	15803426	15829547	Cacna1h	7234	1940	156796	No_or_no_constitutive_exon
TCTGGGGTGTCCATCCCCGGCCAGCCTGGAGGGCAGGGCGCAGCTGAGAGGG	15806166	15806534	15806584	15806532	-1	KN672360.1	ENSDORG00000014816.2	15803426	15829547	Cacna1h	7234	1940	156796	No_or_no_constitutive_exon
CCTCGCCCCGGGCCTCCCCGGCATCCTGCGGGGCGGTGGGCGGCGGGCAGGA	15805765	15806127	15806177	15806125	-1	KN672360.1	ENSDORG00000014816.2	15803426	15829547	Cacna1h	7234	1940	156796	No_or_no_constitutive_exon
GCTGACCCCTCACCCTGGCCTGACTGAGCCCCACGCTGTCAGCAGGGCAGCC	16118482	16118556	16118432	16118484	1	KN672360.1	ENSDORG00000004578.2	16117386	16120150	Ccdc78	7234	1940	156796	No_or_no_constitutive_exon
ATTTAAGGTCAACACTGGCACCTGGGAAGTTGCGGGGGAAGAGGCCCGAGGT	16154247	16154346	16154396	16154344	-1	KN672360.1	ENSDORG00000023680.1	16154247	16157278	Rhbdl1	7234	1940	156796	No_or_no_constitutive_exon
CCTCTAGAAGCTTCTCTGGACCAAGTGGAGGTAAGGGGTAGGCACAGCAGAG	16246408	16246427	16246477	16246425	-1	KN672360.1	ENSDORG00000023654.1	16246408	16247393	Nhlrc4	7234	1940	156796	No_or_no_constitutive_exon
CACAGCAGCGCGTAGGAGGTAGAGCCTCCAGCGGGAGCAGCATGGGTGAGTG	16383838	16384083	16383788	16383840	1	KN672360.1	ENSDORG00000024147.1	16381013	16385537	Mrpl28	7234	1940	156796	No_or_no_constitutive_exon
CTCCAGGCTCCCACTGGCGACCCCCTGTGGTCCTCCTCCCCAGGGCCGAGGG	16606133	16606238	16606083	16606135	1	KN672360.1	ENSDORG00000027992.1	16603221	16615418	Il9r	7234	1940	156796	No_or_no_constitutive_exon
GAGCACCGCGATCTGGGTAAGGTGGAGACCCCCCCCCCCAGCTAGGGGAGGT	474307	474378	474257	474309	1	KN672365.1	ENSDORG00000003808.2	472787	474378	1700020L24Rik	7234	1940	156796	No_or_no_constitutive_exon
GCCCCAAGCTCAGCAGCAGGTTTGGCTGATGTGGCCTTTCTGGGTGACAGGT	481394	481619	481669	481617	-1	KN672365.1	ENSDORG00000003809.2	475625	500593	Mmp28	7234	1940	156796	Yes
AAACCTATGATGATGAATATGGTGGAGGTGTGAGTAGCCTGGTCTGGGAGCT	569017	569025	569075	569023	-1	KN672365.1	ENSDORG00000003141.2	567552	576827	None	7234	1940	156796	No_or_no_constitutive_exon
TTTAAGTAGAGACTTCTTTTAACGTGTTTTGTGTGCTTTGGGTGGAACAGGG	726753	726850	726703	726755	1	KN672365.1	ENSDORG00000011214.2	695596	729273	Heatr6	7234	1940	156796	Yes
TGTTGATTTTGTTTCTCCTATTTCTTTCCCTTGTTATTTTGGGGAAATAGTG	1045838	1045910	1045960	1045908	-1	KN672365.1	ENSDORG00000009547.2	1035664	1097795	Tada2a	7234	1940	156796	No_or_no_constitutive_exon
AAACGCGGAATAGAAGGTAATGAATAACAGTCTCTCATTGGGATTGACAGGC	1234377	1234524	1234327	1234379	1	KN672365.1	ENSDORG00000006958.2	1146961	1390936	Acaca	7234	1940	156796	No_or_no_constitutive_exon
GAGGATGCTGAGGATGATGGGGAGAACAGTCTGGCTTTAGGGAAGAAGAGCA	1508064	1508348	1508398	1508346	-1	KN672365.1	ENSDORG00000006957.2	1412508	1513889	Aatf	7234	1940	156796	No_or_no_constitutive_exon
AAGATTTTCTTCTGTTATATCTAATCTGCATAAATGATTGTCAAGGGTAGAA	3259640	3259714	3259764	3259712	-1	KN672365.1	ENSDORG00000009302.2	3222310	3266796	Ints2	7234	1940	156796	No_or_no_constitutive_exon
TTAGAGACTTACCTAGTGGATATCGAGTTCCTGTACGTTCAGAGGGGGAGCC	4657143	4657640	4657093	4657145	1	KN672365.1	ENSDORG00000023594.1	4656261	4658450	None	7234	1940	156796	No_or_no_constitutive_exon
GGAACATCTAGGTCAGCTGTTGTGTCTCTAATGCATCTCTGGGGAAGCAGGG	5806526	5806733	5806783	5806731	-1	KN672365.1	ENSDORG00000010408.2	5805450	5815752	Dhrs7c	7234	1940	156796	No_or_no_constitutive_exon
TGTACTCATTATGTACCCATGTAATTGTAACCCCTCTGCCTGATGGGCAGCT	5844726	5844744	5844676	5844728	1	KN672365.1	ENSDORG00000000952.2	5835727	5893275	Glp2r	7234	1940	156796	No_or_no_constitutive_exon
CCCCACCTGCAAAGAGAAGCTGGCTATCTTGGAGATTGGTCGGGGGCTAGAT	5971446	5971470	5971520	5971468	-1	KN672365.1	ENSDORG00000004839.2	5922375	6016263	Gas7	7234	1940	156796	No_or_no_constitutive_exon
TTAGCTAAACCTTCCGTGGTCTGTTAATCCAAATCTTAACGGGTGCACAGGG	6222095	6222351	6222401	6222349	-1	KN672365.1	ENSDORG00000006705.2	6191130	6244306	Myh13	7234	1940	156796	No_or_no_constitutive_exon
TTACAGCGTGAGTGTCTATAGTCATTCTATTTAAAAAAAATGGTTGGGAGAG	6325732	6325756	6325806	6325754	-1	KN672365.1	ENSDORG00000025597.1	6321212	6344068	Myh4	7234	1940	156796	No_or_no_constitutive_exon
TCTCTTTTTAGGTGAAAAACCTTACAGAAGAGCTGTCTGGGTTGGATGAGAC	6497240	6497282	6497332	6497280	-1	KN672365.1	ENSDORG00000013544.2	6485474	6509886	Myh3	7234	1940	156796	No_or_no_constitutive_exon
TGCGAGTAGACCTGGAAAGGAACAAGAGGAAGCTGGAGGGAGACTTGAAGCT	6496875	6496940	6496990	6496938	-1	KN672365.1	ENSDORG00000013544.2	6485474	6509886	Myh3	7234	1940	156796	No_or_no_constitutive_exon
CAGGCTACATGAAAAATAGAATTGAAAAAGATCTGGGGGCAGGGTTTAAGTG	6538753	6538851	6538901	6538849	-1	KN672365.1	ENSDORG00000013547.2	6528290	6538876	Sco1	7234	1940	156796	No_or_no_constitutive_exon
TCTCGCCACTGCACAGTATTTCATTTAATCATATTTCTTTTGGGGAGCAGGC	7392133	7392375	7392083	7392135	1	KN672365.1	ENSDORG00000012356.2	7336786	7691046	Dnah9	7234	1940	156796	No_or_no_constitutive_exon
GCCAAGCGCAGGCTGTTGGGGACGCTGCTCCGCTCCTGCCCCTGGGGAAGGC	8407209	8407428	8407159	8407211	1	KN672365.1	ENSDORG00000028541.1	8323118	8417936	Myocd	7234	1940	156796	No_or_no_constitutive_exon
GCGCCGGCCTGCGGCCCCGCGCGACGACAGCGACCAGACGGTCTGGGAAGAG	9098903	9099159	9099209	9099157	-1	KN672365.1	ENSDORG00000029570.1	9008480	9099520	None	7234	1940	156796	No_or_no_constitutive_exon
TGTCTGGTTTTGTGTTCTCCATCTCGCCACACCGGCTGGGTGTGGGATAGGT	10890550	10890665	10890500	10890552	1	KN672365.1	ENSDORG00000004846.2	10801555	10940723	None	7234	1940	156796	Yes
GGCACTGGCAGTGGTGGCGGGTCTTCACAAAGGTGCGTGGGGCAGAGGAGTT	10907032	10907053	10906982	10907034	1	KN672365.1	ENSDORG00000004846.2	10801555	10940723	None	7234	1940	156796	No_or_no_constitutive_exon
TCTTTCTCCATAGAGAGGAAGAGGGGCTGGAGGAGCTGGAGGGGCTGAAGGA	11105477	11105555	11105605	11105553	-1	KN672365.1	ENSDORG00000010338.2	11096127	11110232	Arhgef15	7234	1940	156796	No_or_no_constitutive_exon
CCTTGAATCTGTGGGGACGGAAAGGCCTTACAGAGGTGGGGAAATACAAGGC	11199329	11199336	11199279	11199331	1	KN672365.1	ENSDORG00000011178.2	11182984	11205960	Ctc1	7234	1940	156796	No_or_no_constitutive_exon
TCGCTAGCAGCCTCCGGGATTGAAGTCGACACCGCGGGGCCTAAGACAAGGA	11388820	11388859	11388909	11388857	-1	KN672365.1	ENSDORG00000027923.1	11388166	11389147	None	7234	1940	156796	No_or_no_constitutive_exon
GTAAAATAATCCTTATCTCATGAGCATCAGCCTTTATATTTAAAGGGTAGAC	11505794	11505818	11505868	11505816	-1	KN672365.1	ENSDORG00000010724.2	11491487	11509156	Cntrob	7234	1940	156796	No_or_no_constitutive_exon
GAGGTGGTAGGGGGGGAGTGATTGAGGGGCCTCTGAGACTGGGAACCTAGAG	11553912	11554060	11554110	11554058	-1	KN672365.1	ENSDORG00000010713.2	11530691	11554686	Chd3	7234	1940	156796	No_or_no_constitutive_exon
TCCTCGCCTCTTACGCCCTCCCCCACCCCCTTCCTGGTTGAAGGGCCCAGCC	11594869	11596561	11596611	11596559	-1	KN672365.1	ENSDORG00000010167.2	11590290	11600292	Kdm6b	7234	1940	156796	No_or_no_constitutive_exon
TGGAGCCGAGCCCAGGCATTGTAAGTGACAACCTTGAGGGGGGACTGGAGTG	11596805	11596845	11596895	11596843	-1	KN672365.1	ENSDORG00000010167.2	11590290	11600292	Kdm6b	7234	1940	156796	No_or_no_constitutive_exon
AGCCCATTGCTTAGGATGCTAACGAGTCTCTGAAAGCCCAGGGAATGGAGAA	11891331	11891426	11891476	11891424	-1	KN672365.1	ENSDORG00000014227.2	11889859	11891561	Cd68	7234	1940	156796	No_or_no_constitutive_exon
CCTGCCCGGATCCCTGAGTCCTCTGGGTTCCCCAGCATCGACGGGTGTAGTC	12121761	12121788	12121838	12121786	-1	KN672365.1	ENSDORG00000000329.2	12121514	12122873	Tmem95	7234	1940	156796	No_or_no_constitutive_exon
CTGTAGGACAAGCCCCTGGTTTACATGTTACAAGATTATCGGGATGTAAGCA	12318005	12318053	12317955	12318007	1	KN672365.1	ENSDORG00000029363.1	12295553	12327620	Dlg4	7234	1940	156796	No_or_no_constitutive_exon
AGGCCTTGCCTGATAAATAATTTCCCTTCTGATGCTTCCTGGGATCATAGCT	13084699	13084810	13084649	13084701	1	KN672365.1	ENSDORG00000008548.2	13042343	13097011	Mink1	7234	1940	156796	Yes
TACGGGTCTTGAACCCCCGTTTCAATTGCCCCCCTCCCTCCTGAGGGTAGAA	13102013	13102058	13102108	13102056	-1	KN672365.1	ENSDORG00000002362.2	13097212	13103137	Chrne	7234	1940	156796	Yes
AGGGGGAAGGAGTCATGTCCTAGCTCATGGCTGGTGCTCTGTGAGGGCAGGA	14722370	14722512	14722562	14722510	-1	KN672365.1	ENSDORG00000029045.1	14720932	14729748	Aipl1	7234	1940	156796	No_or_no_constitutive_exon
CTTACCATATAAAATATTAACTACTTTATGTTTTGATAGATGTGGGACAGTT	15729246	15729357	15729196	15729248	1	KN672365.1	ENSDORG00000013546.2	15651504	15809414	Zzef1	7234	1940	156796	No_or_no_constitutive_exon
AGCAGATTTTAAATAAAGTCCTAGCTTTATTCTTAACCACAGTGGGACAGTG	15776526	15776736	15776476	15776528	1	KN672365.1	ENSDORG00000013546.2	15651504	15809414	Zzef1	7234	1940	156796	No_or_no_constitutive_exon
TGGAGGAGATAGTCTATAGCAGGGCCTAGAGTTGTTTGGTGGGAGGGGAGAT	15924303	15924406	15924253	15924305	1	KN672365.1	ENSDORG00000002757.2	15918044	15941365	Camkk1	7234	1940	156796	No_or_no_constitutive_exon
GTGTTCCAAATAAAGAATCAAACAAGCAGAGGGCCTAGAGGGCAAAATAGAG	848722	849203	848672	848724	1	KN672380.1	ENSDORG00000012515.2	836202	849897	None	7234	1940	156796	No_or_no_constitutive_exon
AGGAGGTATGCAGGGAGCAGGCATGCAGGGAGGAGGTATGCAGGGAGCAGGC	3639927	3640184	3640234	3640182	-1	KN672380.1	ENSDORG00000011245.2	3639927	3641943	Cstf2t	7234	1940	156796	No_or_no_constitutive_exon
GTGGGGGCGGCCGCGGCTCTTCCGACCGCGGCGCGGCCTCGGGTGCCGAGGT	10530975	10531668	10530925	10530977	1	KN672380.1	ENSDORG00000002221.2	10530855	10531668	Ado	7234	1940	156796	No_or_no_constitutive_exon
CACTCCTGTTGCCTTAGATTTATATTTCATGGCTTTTCTTTTGGGAATAGGT	10780417	10780549	10780599	10780547	-1	KN672380.1	ENSDORG00000013963.2	10779505	10938872	Jmjd1c	7234	1940	156796	No_or_no_constitutive_exon
AGCCTTTAACACTGTTCCCCTTGATGGGGTTATTTGTCCTTGGGTTAAAGGG	14342455	14342594	14342405	14342457	1	KN672380.1	ENSDORG00000011470.2	14336855	14347150	Hnrnph3	7234	1940	156796	No_or_no_constitutive_exon
CAGGACGACAAGGAGACAAGGTATAAAAGCCCAGAGCCGTGGGATGGCAGTC	15449646	15449668	15449596	15449648	1	KN672380.1	ENSDORG00000007218.2	15350538	15480098	Col13a1	7234	1940	156796	No_or_no_constitutive_exon
TGTCCTACTCCTCATTGAGATCTCTTCTGCCTTCTAGGGCTCCAAGGGAGAA	15451846	15451902	15451796	15451848	1	KN672380.1	ENSDORG00000007218.2	15350538	15480098	Col13a1	7234	1940	156796	No_or_no_constitutive_exon
TAACAGAGATCTTTGTCGATCTGTAGGGTCTAGACGGCCCAACTGGGGAGAA	15455677	15455710	15455627	15455679	1	KN672380.1	ENSDORG00000007218.2	15350538	15480098	Col13a1	7234	1940	156796	No_or_no_constitutive_exon
ACAGAAGAAAAGATCCTATGTGTAACTCTGCCTTCTACCCTCAGGGAGAGAA	15448339	15448420	15448289	15448341	1	KN672380.1	ENSDORG00000007218.2	15350538	15480098	Col13a1	7234	1940	156796	No_or_no_constitutive_exon
GAATGTATAGGAATGATGTAACCCTTGTTTTTTTTTTTAGACATGGGAAGAC	15631312	15631389	15631439	15631387	-1	KN672380.1	ENSDORG00000006412.2	15617261	15645660	Ppa1	7234	1940	156796	No_or_no_constitutive_exon
AGGAGGGGGGAGCTGCCCAGGCAAAGACCCAGAGGTGGTGCAGGGAACAGGT	15895786	15895813	15895736	15895788	1	KN672380.1	ENSDORG00000009740.2	15860462	15919818	Pald1	7234	1940	156796	No_or_no_constitutive_exon
GCCTGTGTCCACCTCTGGGAAACACTGTGTAGTAAGGACAGGAGGGGCAGGG	16020752	16020778	16020702	16020754	1	KN672380.1	ENSDORG00000002917.2	15958511	16021340	Adamts14	7234	1940	156796	No_or_no_constitutive_exon
GAGGGGCAGGGGAGGGAGGATGGGCCATGGGTAAAGCGAGTGGGAGGTAGTC	16020793	16021340	16020743	16020795	1	KN672380.1	ENSDORG00000002917.2	15958511	16021340	Adamts14	7234	1940	156796	No_or_no_constitutive_exon
TGTCCACCTCTGGGAAACACTGTGTAGTAAGGACAGGAGGGGCAGGGGAGGG	16020757	16021340	16020707	16020759	1	KN672380.1	ENSDORG00000002917.2	15958511	16021340	Adamts14	7234	1940	156796	No_or_no_constitutive_exon
CCTAGCTGCTGGGGAAATTAAGCCAACAGATGGTCAGGGTGAAGTTGAAGAG	856596	856736	856786	856734	-1	KN672394.1	ENSDORG00000011103.2	849322	877421	Ccdc136	7234	1940	156796	No_or_no_constitutive_exon
CCTATCACGGAATATCAAGAGCTGTCTACTGACCTGGGAGAGGAAGAGAGCT	5566746	5569862	5569912	5569860	-1	KN672394.1	ENSDORG00000010123.2	5522578	5688572	Ptprz1	7234	1940	156796	No_or_no_constitutive_exon
ACACCCCCAACTCAAGGTTATTATGGATAGCAGCAGGGCTGCAAACACAGGG	8560117	8560459	8560067	8560119	1	KN672394.1	ENSDORG00000005026.2	8498893	8621367	Cttnbp2	7234	1940	156796	No_or_no_constitutive_exon
CCTCTTGTGTCGGGGCCTGGCCGTGGAAGCCAAGAAGGCCTATGGGTGAGAC	8649149	8649685	8649735	8649683	-1	KN672394.1	ENSDORG00000023544.1	8648489	8649845	None	7234	1940	156796	No_or_no_constitutive_exon
TGGAGCATGGCATTTTGAAGAAGGGAGATGAATGAGCTCCTGGGACACAGCA	8648587	8648961	8649011	8648959	-1	KN672394.1	ENSDORG00000023544.1	8648489	8649845	None	7234	1940	156796	No_or_no_constitutive_exon
TAGATTCCAAGTTAGTGTTGTTTGCATTTATTGAAATTTAAGTGGGTAAGTT	8709957	8710246	8710296	8710244	-1	KN672394.1	ENSDORG00000005421.2	8661756	8796216	Cftr	7234	1940	156796	No_or_no_constitutive_exon
CCAGTCTCCCGGGCCCTCCTCACTCTGGATTGATGCTCCCCACATGGGAGGC	9819000	9819148	9819198	9819146	-1	KN672394.1	ENSDORG00000029823.1	9818964	9819439	None	7234	1940	156796	No_or_no_constitutive_exon
ACCATACTAAAACGTCAGTGCCATCTTCTGAACAGGCAATTGCTGGGGAGAA	11505224	11505773	11505174	11505226	1	KN672394.1	ENSDORG00000023629.1	11472880	11505773	Ppp1r3a	7234	1940	156796	No_or_no_constitutive_exon
ATGTGTTGACTCCTTGAAGAACAGCGTATTCATTCATAGGGGAAGACTAGGA	422480	422619	422430	422482	1	KN672372.1	ENSDORG00000008892.2	416091	440111	Diexf	7234	1940	156796	No_or_no_constitutive_exon
AGGAGGAGGAGGAGGAGGAGGAGGCGGCGGCGGCGGCCCCGGGGGCTGAGGA	2446840	2447296	2446790	2446842	1	KN672372.1	ENSDORG00000002942.2	2446717	2471593	Flvcr1	7234	1940	156796	No_or_no_constitutive_exon
AAGGCCAACATGCTGAGCAAGTCCCCTCCTAGCTGGTATGGGGGTCTGAGTT	9442007	9442287	9442337	9442285	-1	KN672372.1	ENSDORG00000029474.1	9425549	9442372	Hhipl2	7234	1940	156796	No_or_no_constitutive_exon
ATAATATCAATGATGCAAGCCTCCGTTCATTTGGATGGAATTGCAGGGAGTC	10187380	10187389	10187439	10187387	-1	KN672372.1	ENSDORG00000012143.2	10186001	10247953	Capn8	7234	1940	156796	No_or_no_constitutive_exon
GTTGGATAGTGATGATAATTGTGTGTTTCCCAATTCTCTTCTGAGGGCAGGA	10996003	10996117	10995953	10996005	1	KN672372.1	ENSDORG00000011695.2	10991476	10999863	BC028528	7234	1940	156796	No_or_no_constitutive_exon
CAGAGAACAAGAAAATCAACAACCAGCATAAGAATTCATTCTGGGTAAAGTC	11410134	11410188	11410238	11410186	-1	KN672372.1	ENSDORG00000011000.2	11398432	11412827	Ctss	7234	1940	156796	No_or_no_constitutive_exon
TCCCAGCCCAATCCTTGAGACTTCTTTTTTTTTTGGGGGGGGGGGTCCAGTC	11707390	11707403	11707340	11707392	1	KN672372.1	ENSDORG00000007368.2	11696223	11708789	Bnipl	7234	1940	156796	No_or_no_constitutive_exon
CAGAGAGGAAGAGAACCTTTGTATGGGGGTGGCAGGGGGGAGAGCAGGAGCC	11821035	11821164	11821214	11821162	-1	KN672372.1	ENSDORG00000015324.2	11819418	11831042	Sema6c	7234	1940	156796	No_or_no_constitutive_exon
CCCAGCTTCCTCATGCAGCAAGCCAAGTGAGAGCTGGGGAGAAAGCCTAGGG	11995880	11995901	11995830	11995882	1	KN672372.1	ENSDORG00000004010.2	11980388	11998084	Zfp687	7234	1940	156796	No_or_no_constitutive_exon
CTGGGGAGAAAGCCTAGGGAAGAGGGGTGGGTCGGAGGGCGGGACGGGAGCA	11995913	11996016	11995863	11995915	1	KN672372.1	ENSDORG00000004010.2	11980388	11998084	Zfp687	7234	1940	156796	No_or_no_constitutive_exon
TTAGAGTCCAGGACTAGTGCAGAGAATGCCAGCGTAGACAGGGCCTGAAGCT	12012245	12012394	12012444	12012392	-1	KN672372.1	ENSDORG00000004011.2	11998559	12061278	Pi4kb	7234	1940	156796	No_or_no_constitutive_exon
TACAAAAAATACAAAAAAAAAAAAAAAAGCCAGAAGGAGCTCAGGGACAGTG	12273823	12273855	12273773	12273825	1	KN672372.1	ENSDORG00000007338.2	12257633	12278797	Cgn	7234	1940	156796	No_or_no_constitutive_exon
GTCAGGACCAGGGCAGGGGACACTCTGAGCATCCTTCAGCATAGGGTCAGGG	12965821	12965899	12965949	12965897	-1	KN672372.1	ENSDORG00000002349.2	12965821	12969019	Crnn	7234	1940	156796	No_or_no_constitutive_exon
CCTGGGCCTGCCTGGTTCCCAGCTCATTTCCAATGGTGGGGTGTGGGTAGGT	13819510	13819664	13819460	13819512	1	KN672372.1	ENSDORG00000024144.1	13817479	13828060	S100a1	7234	1940	156796	No_or_no_constitutive_exon
TCCATCTTCACCCACGAGCTGGGCCGAGAACTGGATTAGGGGTGAGGTAGGA	13951681	13951946	13951631	13951683	1	KN672372.1	ENSDORG00000001476.2	13950752	13955394	Slc27a3	7234	1940	156796	No_or_no_constitutive_exon
ACATCTATGAAGAGCAGAAGATGGTGGTTTTGTACAGCTTGGTGGGTAAGTG	15082686	15082702	15082636	15082688	1	KN672372.1	ENSDORG00000006973.2	15082029	15100151	Dcst1	7234	1940	156796	No_or_no_constitutive_exon
GGAAAGCTTTGTGAACCTGTGATCCTTGCTGTTCTCTGTCCGTGGGGCAGGT	15109761	15109839	15109711	15109763	1	KN672372.1	ENSDORG00000006974.2	15100564	15113509	Adam15	7234	1940	156796	Yes
CTTGCCTGGAGAGACTTACTACTACATCTGTGAGTGATGGGGGCACGCAGCA	15117900	15117971	15117850	15117902	1	KN672372.1	ENSDORG00000006976.2	15115128	15119610	Efna4	7234	1940	156796	No_or_no_constitutive_exon
AATGTTGAAGACAGGGCTAAGTCTTTCATCACTTATTCGTGGCAGGGAAGCA	15575022	15575135	15574972	15575024	1	KN672372.1	ENSDORG00000029541.1	15573130	15577387	Msto1	7234	1940	156796	No_or_no_constitutive_exon
GTGTCTCAAGTGGTAGAGCACTAGCCTTGAGCTGAAGAGCTGAGGGACAGCG	15634876	15634935	15634985	15634933	-1	KN672372.1	ENSDORG00000003598.2	15577828	15660255	Gon4l	7234	1940	156796	No_or_no_constitutive_exon
TTGTGAACTAAGGGACTGATCAGATTCATTCATCTTCCTAATGGGGATAGGT	15617645	15617844	15617894	15617842	-1	KN672372.1	ENSDORG00000003598.2	15577828	15660255	Gon4l	7234	1940	156796	No_or_no_constitutive_exon
GTGCTGTGGTCTGATGTGCCGCTGTTGTCTGTATTTCAGGGACAGGAGAGAG	4077118	4077292	4077068	4077120	1	KN672386.1	ENSDORG00000013680.2	4076528	4225791	Gnaq	7234	1940	156796	No_or_no_constitutive_exon
TCCTGCTATACACTCTTGAAAGATGACTGACTTTTTCTTGTGTTGGGAAGGT	5955188	5955287	5955337	5955285	-1	KN672386.1	ENSDORG00000002933.2	5950203	6003226	None	7234	1940	156796	No_or_no_constitutive_exon
ACCAGGCCAGCAGTGCATGAGGGGAAGGCAGTTCACCATCGCGGGCATAGTG	10145341	10145524	10145291	10145343	1	KN672386.1	ENSDORG00000003149.2	10113689	10172857	Apba1	7234	1940	156796	No_or_no_constitutive_exon
AACGTAAGCATTGTGCCTGGGCCTCTGAGTGGGGGGGGGGGCGGGGGCAGAT	11441151	11441218	11441101	11441153	1	KN672386.1	ENSDORG00000015159.2	11413392	11444075	Kank1	7234	1940	156796	Yes
GCCCCCCCCTTCCCCACCACGCCGCCGCTCGCTCCGGGACGCACGCGGAGAG	11597891	11597898	11597841	11597893	1	KN672386.1	ENSDORG00000007216.2	11597558	11664285	Dmrt2	7234	1940	156796	No_or_no_constitutive_exon
CGGGACGCACGCGGAGAGGGGAAGTGAAGTCCTCGAGGTGGGGATTGCAGCC	11597925	11597976	11597875	11597927	1	KN672386.1	ENSDORG00000007216.2	11597558	11664285	Dmrt2	7234	1940	156796	No_or_no_constitutive_exon
CATAGCTCATTTGACTACTGTGCTATAACATGTTCCTACCTAGGGAAAAGGT	14614157	14614552	14614107	14614159	1	KN672386.1	ENSDORG00000011552.2	14601514	14642683	Jak2	7234	1940	156796	No_or_no_constitutive_exon
CCTAGAAGCTGATGATCTCACAGTCCCGGGATGGCGGGGCAGAGGCCGAGCC	1591659	1592049	1591609	1591661	1	KN672387.1	ENSDORG00000029640.1	1587948	1592049	Mcidas	7234	1940	156796	No_or_no_constitutive_exon
TACCCATAACTGTAACTTTCACATCTATTTTTTCCTTTTGGGAATAACAGAA	5173809	5173996	5173759	5173811	1	KN672387.1	ENSDORG00000008346.2	5154291	5189813	Emb	7234	1940	156796	No_or_no_constitutive_exon
GGTGAAACTCAAAAAAAAACCAACTGCAAAGCACTGCTATGTGGGAAAAGAG	8456156	8456191	8456106	8456158	1	KN672387.1	ENSDORG00000008629.2	8425353	8488949	C6	7234	1940	156796	No_or_no_constitutive_exon
TCCATATTCAGAAATCTTACCTAAATATACACAAGGTGGGATGAATGGAGCC	10413988	10414129	10414179	10414127	-1	KN672387.1	ENSDORG00000016165.2	10305350	10471843	Egflam	7234	1940	156796	No_or_no_constitutive_exon
CACAACCTATGGGGAAAGTTCCCTGCTGTGACATGGAATAAGGGTAACAGAA	6310525	6310642	6310475	6310527	1	KN672385.1	ENSDORG00000000604.2	6310386	6322166	Dnase2b	7234	1940	156796	No_or_no_constitutive_exon
GTAGAAATGTGCTGGTCTTCATTTCTTGTTTACGTTACAGGGCATCAAAGGC	7511057	7511155	7511205	7511153	-1	KN672385.1	ENSDORG00000015616.2	7474588	7787916	Col24a1	7234	1940	156796	No_or_no_constitutive_exon
TAGGGTCTTTTCTGATTTTTTTTTTTTGTCTGTGTGCGGGGGGAGGGTAGGT	8997138	8997335	8997385	8997333	-1	KN672385.1	ENSDORG00000008399.2	8992401	9013093	None	7234	1940	156796	No_or_no_constitutive_exon
TTACTCCTGGCTTTTTGTTTTTGAATGTTCCCATTCATTGGGTGATACAGGT	276285	276431	276235	276287	1	KN672384.1	ENSDORG00000005918.2	161302	290176	None	7234	1940	156796	No_or_no_constitutive_exon
TCTCTACTACATCGCCACCAGTAGCAACTAGACCCATATCTCAAGGGAAGGA	591903	592619	592669	592617	-1	KN672384.1	ENSDORG00000028068.1	523738	626115	None	7234	1940	156796	Yes
ATGAGTTTTATATTTTACCCTTTTGATGTTATTTCAGGTGGGAGCAGCAGAC	525923	526078	526128	526076	-1	KN672384.1	ENSDORG00000028068.1	523738	626115	None	7234	1940	156796	No_or_no_constitutive_exon
AATGTCCGCCTGCAGGTGCGCATCGAATGAGCGCCCGCGGCGGGGGCGAGCG	1528944	1528963	1528894	1528946	1	KN672384.1	ENSDORG00000025469.1	1528687	1528963	None	7234	1940	156796	No_or_no_constitutive_exon
GTCTCTATGGTCCTTGTCATCAATTTTTTTCTGTTCTTTTGTGGGTATAGTA	3570965	3571052	3570915	3570967	1	KN672384.1	ENSDORG00000012307.2	3326374	3611250	Hs6st2	7234	1940	156796	No_or_no_constitutive_exon
GAGGGAGAGGGTTGGCATGCTCATATCTTTGTGATCTTTGGGAATGGCAGCG	4727574	4727856	4727524	4727576	1	KN672384.1	ENSDORG00000011658.2	4724393	4740222	Igsf1	7234	1940	156796	Yes
ATGCCAAGTAAAGTTAACTTTTCTGTATTTCTCTTTTTTTGGGGAGGCAGAA	5599762	5599857	5599907	5599855	-1	KN672384.1	ENSDORG00000002379.2	5581548	5610729	Slc25a14	7234	1940	156796	No_or_no_constitutive_exon
GTAATATTTCTGCTTTCTGCCCCTAAACCACACATCACTCCTTGGGAAAGGT	5852319	5852400	5852450	5852398	-1	KN672384.1	ENSDORG00000014953.2	5815363	5871200	Bcorl1	7234	1940	156796	No_or_no_constitutive_exon
GATGACCTCCTGGAATATGGTTTTGTCTTTTCCTTTTCTCTGGGAAATAGGT	181469	181600	181650	181598	-1	KN672391.1	ENSDORG00000005608.2	177447	194537	Bcl6	7234	1940	156796	No_or_no_constitutive_exon
AGCGTGGGGGGGGTGCTCTGGGCCGCACTGTTCCTTAGCCATGCGGGCAGCA	7995164	7995270	7995114	7995166	1	KN672391.1	ENSDORG00000009496.2	7992847	7997676	Zdhhc19	7234	1940	156796	No_or_no_constitutive_exon
AGTAAATGCTTGTTGAATGATTAGTTTATATCCACTGGGGGCTAAAGCAGGT	8153734	8153906	8153684	8153736	1	KN672391.1	ENSDORG00000003986.2	8142911	8163882	Tnk2	7234	1940	156796	No_or_no_constitutive_exon
CTTGTTGAATGATTAGTTTATATCCACTGGGGGCTAAAGCAGGTGGGAAGTC	8153742	8153906	8153692	8153744	1	KN672391.1	ENSDORG00000003986.2	8142911	8163882	Tnk2	7234	1940	156796	No_or_no_constitutive_exon
CCTGATGCTTCTCTGTCTTGCCCACGTTTTCCACTTGGATTGGTGGGCAGTG	9092920	9093152	9092870	9092922	1	KN672391.1	ENSDORG00000019742.2	9082260	9180894	Slc12a8	7234	1940	156796	No_or_no_constitutive_exon
TCCGGCTCACTGCATCAAGACGGCAGAGCGGAGTCCCTGGCATTGGGAAGGA	9492490	9492555	9492440	9492492	1	KN672391.1	ENSDORG00000004043.2	9385302	9519807	Itgb5	7234	1940	156796	No_or_no_constitutive_exon
GGCTCACATCTCATTTTTCAGCCTTATTTCTGTTTCATGCTTGCAGGGAGTT	10401150	10401195	10401100	10401152	1	KN672391.1	ENSDORG00000003044.2	10346430	10525525	Mylk	7234	1940	156796	No_or_no_constitutive_exon
TGAATTACTGCTTTGTTTAGGTTTCTCTACTAATTTCTTCCCAGGGACAGAT	10402035	10402195	10401985	10402037	1	KN672391.1	ENSDORG00000003044.2	10346430	10525525	Mylk	7234	1940	156796	No_or_no_constitutive_exon
AGATACTGGAACAGTTGGGCATTTGCATAATGACCATTTGGGGATGTAAGCT	10665459	10665523	10665409	10665461	1	KN672391.1	ENSDORG00000000320.2	10654686	10796036	Adcy5	7234	1940	156796	No_or_no_constitutive_exon
TTGCTGAAAATAAGCAAACAGACTTCAGAATTTCCAGGTTTTGGGGAGAGTG	12054897	12055081	12054847	12054899	1	KN672391.1	ENSDORG00000002422.2	12045466	12067339	Hcls1	7234	1940	156796	No_or_no_constitutive_exon
TACCTAGTTAAGGAAAGAGTGTAAGCAGTGTTATTTATCTTTGGGGACAGGA	1556252	1556420	1556202	1556254	1	KN672395.1	ENSDORG00000004185.2	1507513	1567462	Rufy3	7234	1940	156796	Yes
AAGTTGCATTCCTCAATTTCACCTTTCCTGTCCTGACAGCTGCAGGGAAGTC	1700995	1701100	1700945	1700997	1	KN672395.1	ENSDORG00000009073.2	1695499	1717613	Dck	7234	1940	156796	No_or_no_constitutive_exon
AGCGCTCCTACTCGGAGCCGGAGAAGATGAACGAGGTGGGGGTGTCGGAGGA	5861915	5861941	5861865	5861917	1	KN672395.1	ENSDORG00000012959.2	5852041	5890572	Shroom3	7234	1940	156796	No_or_no_constitutive_exon
CGGCTCCGGACGCGGGTTGCAATGGTCTCCCCGCCAGCAGGGCCCGGGAGGC	5970731	5970797	5970847	5970795	-1	KN672395.1	ENSDORG00000015525.2	5968895	5971256	Sowahb	7234	1940	156796	No_or_no_constitutive_exon
AACGTGAAAGGAATCTCCCTCACCAGATGTTTCCTACTGTGGGACTAGAGCA	7676931	7677744	7676881	7676933	1	KN672395.1	ENSDORG00000013890.2	7586454	7677744	Bmp2k	7234	1940	156796	No_or_no_constitutive_exon
CACAATCCCCGGAGAGCCCTGGCCTGACCCCCACGGGCGGGTGGCGGGAGAG	11541349	11541378	11541428	11541376	-1	KN672395.1	ENSDORG00000012747.2	11502403	11541647	Helq	7234	1940	156796	No_or_no_constitutive_exon
TGGACATATCTTCCCCCAAGGGAAGTTATTGATCTCATTCATGTGGGGAGCC	13835114	13835119	13835169	13835117	-1	KN672395.1	ENSDORG00000010086.2	13822973	13987123	Mapk10	7234	1940	156796	No_or_no_constitutive_exon
TTACTGGGGAGGGGAGCGTGATCACCTGGCTGTGCAGGTGCGATGGGGAGGA	218270	218316	218366	218314	-1	KN672381.1	ENSDORG00000002107.2	174884	219916	Acbd3	7234	1940	156796	No_or_no_constitutive_exon
TACTTTAGCTTTTCCTCGGTGGAGACAGTCCTTAACGAAGGGTAACGCAGAG	1497346	1497521	1497296	1497348	1	KN672381.1	ENSDORG00000001030.2	1218137	1540368	Smyd3	7234	1940	156796	No_or_no_constitutive_exon
TTATTTCTGTGACTAATGGCTTTCTTATTTTGTTTTCTCTTGGGTAACAGAC	3076765	3076882	3076715	3076767	1	KN672381.1	ENSDORG00000006152.2	3054103	3080573	Trove2	7234	1940	156796	No_or_no_constitutive_exon
GCCTTGAAACAGGCCTCAGCTGTGATCCAGAAGCAACACCGGGCAAACAGAG	4930384	4930405	4930455	4930403	-1	KN672381.1	ENSDORG00000001415.2	4917047	4957629	Aspm	7234	1940	156796	No_or_no_constitutive_exon
CGCGGTGTGAGGAAGGGAACAGGGTGAGCCCAGGCTGGGCTTGGGAAAAGAA	5912069	5912075	5912019	5912071	1	KN672381.1	ENSDORG00000016235.2	5833271	5929854	Ptprc	7234	1940	156796	Yes
GGGTTGGTGAAGAGGGATAAAACGGGATAAATGGGGGGATTGGTACAAAGAA	8068342	8068364	8068292	8068344	1	KN672381.1	ENSDORG00000013470.2	8067537	8072112	Elf3	7234	1940	156796	No_or_no_constitutive_exon
GCCAACTCATCATGGTAAACTGGGATACTTTTTTTTGGGGGGGGGTCCAGTC	8743931	8743985	8744035	8743983	-1	KN672381.1	ENSDORG00000003088.2	8702299	8753863	Kdm5b	7234	1940	156796	No_or_no_constitutive_exon
CTCAGAGCCCAGCACGACCCCGGTGACCCTCGGCAGCCTGCAAGGGTGAGTG	9505415	9505424	9505365	9505417	1	KN672381.1	ENSDORG00000014621.2	9505327	9510686	None	7234	1940	156796	No_or_no_constitutive_exon
GGGTGGGTAGATGCGGGTGGACTGACAAAACCTCTTACACTGGGGAGCAGGG	9767557	9767730	9767507	9767559	1	KN672381.1	ENSDORG00000003409.2	9765109	9781388	Sox13	7234	1940	156796	No_or_no_constitutive_exon
CCGCCTCCCACCCCTAACTACCCAGCTTGCTAACCGGGGCCCAGGGGCAGCA	10527286	10527335	10527236	10527288	1	KN672381.1	ENSDORG00000011731.2	10475029	10555101	Nfasc	7234	1940	156796	No_or_no_constitutive_exon
CAGAACTTGGACATGATCCAGTTCACGGAATCCTGCACCATGGGCCAGAGTA	11376256	11376287	11376337	11376285	-1	KN672381.1	ENSDORG00000015761.2	11365387	11376858	Ctse	7234	1940	156796	No_or_no_constitutive_exon
CGGGCTGCCGGGCTGACCGGGCTGACCGTGGTCATCTCCCGGGAGAGCAGGG	11728648	11728828	11728598	11728650	1	KN672381.1	ENSDORG00000012920.2	11720060	11743482	Ikbke	7234	1940	156796	Yes
TGGCCCTGGAAGGAGAGAAGGAGAAGGAAGAGGAGGATGGGGAGGTTCAGCA	11832596	11832621	11832671	11832619	-1	KN672381.1	ENSDORG00000012925.2	11821875	11840727	Eif2d	7234	1940	156796	No_or_no_constitutive_exon
CTAAAAATCCATAGTAAATTTTTATTTTTGTGTTTGATCTGGGAATCTAGGA	908669	908771	908619	908671	1	KN672403.1	ENSDORG00000015067.2	874846	914941	Exo1	7234	1940	156796	No_or_no_constitutive_exon
TTACTGCAGGATATAAAATAAAAAGATCACAATGATATTGTCAAGGGTAGAT	2288701	2288778	2288828	2288776	-1	KN672403.1	ENSDORG00000012559.2	2268392	2292903	Rgs21	7234	1940	156796	No_or_no_constitutive_exon
ATGTATGTGTGTTTTTTTTCTCTTTTTTATGTATCATGGCACACGGGCAGAC	7118264	7118615	7118665	7118613	-1	KN672403.1	ENSDORG00000000927.2	7105233	7554821	Hmcn1	7234	1940	156796	No_or_no_constitutive_exon
AAAAACCTGTATATCATTTCTGTGAAGGGGATGAAGGGATGACTGAACAGAC	902505	902633	902683	902631	-1	KN672398.1	ENSDORG00000025183.1	902364	902785	None	7234	1940	156796	No_or_no_constitutive_exon
CACAACACCACATATGCAAGAGATGGGGAGGGAGGGAGGGAGGGAGGGAGGG	1515623	1515782	1515832	1515780	-1	KN672398.1	ENSDORG00000024240.1	1424709	1516728	None	7234	1940	156796	No_or_no_constitutive_exon
TCATTAAAAATTGTACACATGATGTTTCTCTTTTTAAATAGGGGCATCAGAT	3429952	3430213	3429902	3429954	1	KN672398.1	ENSDORG00000011340.2	3428245	3442825	Ddx18	7234	1940	156796	No_or_no_constitutive_exon
CTGCCCTTGCCTACTGGCTGATGCTGACACCTGATCTTGGGCAGGTGCAGCT	4906682	4906820	4906870	4906818	-1	KN672398.1	ENSDORG00000003688.2	4906682	4956810	Sctr	7234	1940	156796	No_or_no_constitutive_exon
GTCTTCCCACCAGCCTGGCTTCATGGAGCCACAGCAAGGCATGATGGGAGCA	6271702	6272370	6271652	6271704	1	KN672398.1	ENSDORG00000008299.2	6217488	6272370	Gli2	7234	1940	156796	No_or_no_constitutive_exon
GAAAGAAGATACCCTTCATCTTCTAAGCAGCTAGTGGTCACCAAGGGGAGCA	1467690	1467760	1467810	1467758	-1	KN672399.1	ENSDORG00000014455.2	1445519	1566320	Frem1	7234	1940	156796	No_or_no_constitutive_exon
AACTTTCAGCTTGTACTTTCATCTGTGTCTTGGGACTTGGGGATTTGGAGCC	6617231	6617238	6617181	6617233	1	KN672399.1	ENSDORG00000006921.2	6382132	6617238	Focad	7234	1940	156796	No_or_no_constitutive_exon
TGCGGGATGCGAGCGGAGGACAAGGGCGTGCTCGGGGGCGGCGGCGGCAGCG	7266923	7267038	7267088	7267036	-1	KN672399.1	ENSDORG00000012076.2	7264093	7267480	None	7234	1940	156796	No_or_no_constitutive_exon
CGCAGGGCCTGGTCTGGGCAGCTGCTCCTGAGCATGTGCTGTCGGGGAAGCA	3370787	3370915	3370965	3370913	-1	KN672402.1	ENSDORG00000000570.2	3370600	3372957	3110062M04Rik	7234	1940	156796	No_or_no_constitutive_exon
CAGGGAACCTTTCATTACCTCTTCTTCCTTCTCAGAATTTCAGTAGGGAGCC	6169022	6169179	6169229	6169177	-1	KN672402.1	ENSDORG00000026955.1	6153794	6205756	Zc3hav1	7234	1940	156796	Yes
CCCGCCGAGGAGAGGCCTCCCGGGGCTCTCGCACGTGCGGATGCCGGGAGCC	6494804	6494886	6494936	6494884	-1	KN672402.1	ENSDORG00000012027.2	6481778	6495494	Klrg2	7234	1940	156796	No_or_no_constitutive_exon
GGGACTCCGGCACCGGCACGGTGAGGAAGCGCGTGGAGGGCGCGGGCGAGGG	6495129	6495225	6495079	6495131	1	KN672402.1	ENSDORG00000028904.1	6494625	6531232	Clec2l	7234	1940	156796	No_or_no_constitutive_exon
TGCTCTTTACAACCCAGCTGGCTTGGCGGAGCCCTGGCTTGGGGCTGGAGGT	6525355	6525510	6525305	6525357	1	KN672402.1	ENSDORG00000028904.1	6494625	6531232	Clec2l	7234	1940	156796	No_or_no_constitutive_exon
CTTAGGGCGGGCTCTGGAGGAGGACCACTCCTCTGAATGCTCGTGGGAAGCT	7384100	7384114	7384164	7384112	-1	KN672402.1	ENSDORG00000009732.2	7384100	7462097	Braf	7234	1940	156796	No_or_no_constitutive_exon
AGGGGAGATTCCTATGCTGTGTGTTTTATTGGTGTGACTTGGAGGGTGAGGG	8135533	8135668	8135718	8135666	-1	KN672402.1	ENSDORG00000003736.2	8108428	8138052	E330009J07Rik	7234	1940	156796	No_or_no_constitutive_exon
GAGATTCCTATGCTGTGTGTTTTATTGGTGTGACTTGGAGGGTGAGGGAGAT	8135533	8135664	8135714	8135662	-1	KN672402.1	ENSDORG00000003736.2	8108428	8138052	E330009J07Rik	7234	1940	156796	No_or_no_constitutive_exon
AAAGAGCCTGGGAGTGGAGGGCTGGGGTGCAACGGCAGGGAAAGGGGGAGTC	8927525	8927544	8927475	8927527	1	KN672402.1	ENSDORG00000008691.2	8925165	8931790	Ephb6	7234	1940	156796	No_or_no_constitutive_exon
CCACAGCACAGAAAAGAGCCTGGGAGTGGAGGGCTGGGGTGCAACGGCAGGG	8927513	8927544	8927463	8927515	1	KN672402.1	ENSDORG00000008691.2	8925165	8931790	Ephb6	7234	1940	156796	No_or_no_constitutive_exon
TAGTCATGATACGGTTGCCATGGCAACTCTCACCCCCTTGGGTGGAGCAGCC	8934255	8934524	8934574	8934522	-1	KN672402.1	ENSDORG00000008692.2	8932075	8946160	Trpv6	7234	1940	156796	Yes
TCACGGTGCTGGTAACCATGGTGATGCGGCTCACCAACACGGATGGGGAGGT	8935355	8935457	8935507	8935455	-1	KN672402.1	ENSDORG00000008692.2	8932075	8946160	Trpv6	7234	1940	156796	No_or_no_constitutive_exon
ACTGTGATAATTCAATTTATTTCCATATATCTTCTTTCTGGGTGGAGCAGCG	8968672	8968941	8968991	8968939	-1	KN672402.1	ENSDORG00000008637.2	8964394	8990658	Trpv5	7234	1940	156796	Yes
CAGATTCCCATCATCTGCCAGTGCTCACAAGAAGGCATGGGGGCCAAAAGGC	8989632	8989728	8989778	8989726	-1	KN672402.1	ENSDORG00000008637.2	8964394	8990658	Trpv5	7234	1940	156796	No_or_no_constitutive_exon
CAAGCAAAGTTCAAGTAAGTGGACTAAGATGGAAAGTAGCAGGGGCTGAGCA	156613	156640	156563	156615	1	KN672369.1	ENSDORG00000005230.2	47829	190884	Bcr	7234	1940	156796	No_or_no_constitutive_exon
GGGCTGAGCAAGCATCTTCACCGGAAGGACATCAAGCAGAATGTAGGGAGCC	156655	156712	156605	156657	1	KN672369.1	ENSDORG00000005230.2	47829	190884	Bcr	7234	1940	156796	No_or_no_constitutive_exon
CACCCACCCTCTCCCCTCCCACCCGCCTCCCCCTCCCCCCACATGGGCAGGT	2545260	2545506	2545556	2545504	-1	KN672369.1	ENSDORG00000029884.1	2538404	2561717	None	7234	1940	156796	No_or_no_constitutive_exon
GGGTGCTGCCTGACTGCACTGAGGGTGGGGAGGGTGGGAGGGGGGGTGAGGG	2815649	2815764	2815814	2815762	-1	KN672369.1	ENSDORG00000003672.2	2803467	2815870	None	7234	1940	156796	No_or_no_constitutive_exon
CTGGCTGGTTTTGGCCTTCTTTAACCAGCCGCCCTGTTCTGGGCAGACAGAT	3821767	3821930	3821717	3821769	1	KN672369.1	ENSDORG00000008913.2	3820342	3822665	Rhbdd3	7234	1940	156796	No_or_no_constitutive_exon
CATCTACCGCAGCCGGAGCCCCTGTCACACCAGTGAGGCGGGGGGCTCAGGC	3973116	3974001	3974051	3973999	-1	KN672369.1	ENSDORG00000001605.2	3972265	4046148	Znrf3	7234	1940	156796	No_or_no_constitutive_exon
AGTGTCCTGTGAAGGCCTTGGGGTGACTGTAATTGGACGGCAGGGTGGAGTT	6589186	6589225	6589275	6589223	-1	KN672369.1	ENSDORG00000013356.2	6560420	6621938	Coro1c	7234	1940	156796	No_or_no_constitutive_exon
GGAGGAATGGCAGAGAAGAGGCCCAGGAGAGAGACCCCCGGGGACACCAGCC	6827469	6827600	6827650	6827598	-1	KN672369.1	ENSDORG00000012978.2	6824913	6828716	Alkbh2	7234	1940	156796	No_or_no_constitutive_exon
ATCCAGAGTAATGACTTCTTCCATCTTGCTTTTCCCCAATGGGGCATCAGGG	6882291	6882455	6882241	6882293	1	KN672369.1	ENSDORG00000012980.2	6859513	6926105	Acacb	7234	1940	156796	Yes
CTGAAGGCCTGAGCTGTGCAGGACTTTCTAACCATGTTGGGTGAAAGCAGGT	6918230	6918374	6918180	6918232	1	KN672369.1	ENSDORG00000012980.2	6859513	6926105	Acacb	7234	1940	156796	Yes
CCTGCAGCGCTGAGCGGGGCTTGGCAGAGTGGATTCTTCGATCAGGGCAGCT	6921100	6921154	6921050	6921102	1	KN672369.1	ENSDORG00000012980.2	6859513	6926105	Acacb	7234	1940	156796	Yes
CCCTGGTAAATCACACTAACCCACTGCCCTCCCCCCCTGTGGGGGCACAGGT	7014345	7014570	7014620	7014568	-1	KN672369.1	ENSDORG00000012791.2	7014345	7033063	Kctd10	7234	1940	156796	No_or_no_constitutive_exon
CGGTGGCGCGGCCAATGGAGGGTGGAGCCACGCTGGGGTCTTAGACGGAGGC	7106931	7107084	7107134	7107082	-1	KN672369.1	ENSDORG00000012795.2	7096179	7107683	Mmab	7234	1940	156796	No_or_no_constitutive_exon
TGCTGGCGGGGCTGTGGGGGGCTCTGGTCCTGAGTCTGTGTGTGGGGCAGGA	7643073	7643225	7643275	7643223	-1	KN672369.1	ENSDORG00000004871.2	7641027	7644685	Acads	7234	1940	156796	Yes
ACCACCGCCACTCGCAACCATCTGCCTCTCTCTCCCTAACGCGGGCGCAGGG	7938365	7938450	7938315	7938367	1	KN672369.1	ENSDORG00000005610.2	7937882	7959601	Msi1	7234	1940	156796	No_or_no_constitutive_exon
AAGGAAATAACTATTGGATTATTATTGTTATTATGTTTTTTTGGGAACAGAG	8330630	8330784	8330580	8330632	1	KN672369.1	ENSDORG00000014600.2	8288911	8452202	Cit	7234	1940	156796	No_or_no_constitutive_exon
ACAGGACCACAGGCCACAGAAGGTCCCTCACTGTGGCCCGTGGCGGGCAGGT	11595822	11596053	11595772	11595824	1	KN672369.1	ENSDORG00000003399.2	11592278	11599538	Ddx54	7234	1940	156796	No_or_no_constitutive_exon
CCTGAGGATCTGTGGGGCCATGGGCTCGCTCCCCCGTTCCTGGCGGGCAGCT	11605988	11606111	11605938	11605990	1	KN672369.1	ENSDORG00000014091.2	11603485	11630522	None	7234	1940	156796	No_or_no_constitutive_exon
TGTTTTTCCTGCTGGCTTCTCTTTGACTGTCTCTCCCTGGTGGGACACAGGG	12271121	12271197	12271071	12271123	1	KN672369.1	ENSDORG00000015668.2	12087934	12355317	Ryr3	7234	1940	156796	Yes
TTTTATGTTTTGTTTTTAAATTTTAGGACCCTCTCTTTCATGGGCATGAGTA	12480490	12480586	12480636	12480584	-1	KN672369.1	ENSDORG00000008408.2	12465890	12530366	None	7234	1940	156796	No_or_no_constitutive_exon
CCCCTCTCTCCTGCTGTGCACTCACCGCTGTCTGGGGTGGGGTGGGACAGGG	12569201	12569260	12569310	12569258	-1	KN672369.1	ENSDORG00000010796.2	12549345	12569884	Lpcat4	7234	1940	156796	No_or_no_constitutive_exon
CTGTCTCATGGATTCAGCTGCAGCCCTGTTGGCGGGATCCCCGGGTGGAGGG	12640806	12641621	12640756	12640808	1	KN672369.1	ENSDORG00000010678.2	12640538	12641734	Olfr1303	7234	1940	156796	No_or_no_constitutive_exon
CCTGGTAGTGGTCATACAGCTGCCTTCTGTGCCCCCCGGGACATAGACAGCT	12645857	12646266	12646316	12646264	-1	KN672369.1	ENSDORG00000010676.2	12645857	12646784	None	7234	1940	156796	No_or_no_constitutive_exon
GGGCCCCACTCGACCCTCTCGGGCCTCGGCTACTCGGGCTGCGGCGGAAGAT	805546	805671	805721	805669	-1	KN672419.1	ENSDORG00000012473.2	598545	806309	None	7234	1940	156796	No_or_no_constitutive_exon
TCCTAAATATCTGTACACATATTTCTCGGTGACAACGATGGGAAATGCAGCG	4337372	4337444	4337494	4337442	-1	KN672419.1	ENSDORG00000016030.2	4324068	4341315	Pou1f1	7234	1940	156796	No_or_no_constitutive_exon
GGTAGAATATACCTCTGAAACGCTTTCTTTTCTCCCTTTGGATGGGACAGCA	8473958	8474071	8474121	8474069	-1	KN672419.1	ENSDORG00000006621.2	8443144	8482533	Gabrr3	7234	1940	156796	No_or_no_constitutive_exon
ATGCATAAGGCCTTGTTTATGACTTACTGACACTTTTTTGGGGGGGACAGAC	8443144	8443447	8443497	8443445	-1	KN672419.1	ENSDORG00000006621.2	8443144	8482533	Gabrr3	7234	1940	156796	No_or_no_constitutive_exon
CAGTATTCTTATTTTATATGAAATATTTGTTTTATTTGGGGGGGGAGAAGCT	10084233	10084306	10084183	10084235	1	KN672419.1	ENSDORG00000026785.1	10075349	10092441	None	7234	1940	156796	No_or_no_constitutive_exon
AGATCTCAGAATCCAACCACTTCCCCAAGCGTATTAGCTGGGAACTTAAGCT	11028248	11028316	11028366	11028314	-1	KN672419.1	ENSDORG00000016640.2	11020562	11049155	Zbtb11	7234	1940	156796	No_or_no_constitutive_exon
GCCTGGTTGTGGCAGCCTGGCGGAGGCGGGGGGGGGGGGGGGCGGCTGAGGC	1437306	1437708	1437758	1437706	-1	KN672428.1	ENSDORG00000029610.1	1436749	1437763	None	7234	1940	156796	No_or_no_constitutive_exon
ATCTGCCCTGATTGGTGTGGTGGAACTGCTGGAGCACTATGGGTGGTTAGGC	5244785	5244925	5244975	5244923	-1	KN672428.1	ENSDORG00000013727.2	5236573	5258275	Oc90	7234	1940	156796	No_or_no_constitutive_exon
CTCTTCGTTGCTGGTTTGGCTAAAGGGTAAACAATGTCTGGACAGGGCAGGC	5271591	5271741	5271791	5271739	-1	KN672428.1	ENSDORG00000027098.1	5268572	5288615	None	7234	1940	156796	No_or_no_constitutive_exon
CAGCCATAGGGTGCCCTCAGTTCCCAGTCTGCAGCCCCAGAGTGGGGAAGGG	9984409	9984511	9984561	9984509	-1	KN672428.1	ENSDORG00000003304.2	9837325	10021410	Col22a1	7234	1940	156796	No_or_no_constitutive_exon
CCCGCATGTGCTCCCCCCCCGAGAGTAACCCCCGGGTGCCTGGGAGCCAGCC	9917486	9917549	9917599	9917547	-1	KN672428.1	ENSDORG00000003304.2	9837325	10021410	Col22a1	7234	1940	156796	No_or_no_constitutive_exon
ATTGTACCCATTGTGCATGCCCACACCACAGCCCGTGTGCTGGGAACTAGGG	9917423	9917450	9917500	9917448	-1	KN672428.1	ENSDORG00000003304.2	9837325	10021410	Col22a1	7234	1940	156796	No_or_no_constitutive_exon
CCCGTGGGGACACTGACCTGAGCCCATCCCGCAGCCGCGGGGCGCACGAGCT	12234352	12234447	12234302	12234354	1	KN672428.1	ENSDORG00000024177.1	12223394	12234949	None	7234	1940	156796	No_or_no_constitutive_exon
CACCCCGTCTTCTGCTGCTTCCGTGACCTCTGCAACGCCGTGGGCGTGAGCA	12385613	12385633	12385683	12385631	-1	KN672428.1	ENSDORG00000009416.2	12385613	12386539	Slurp1	7234	1940	156796	No_or_no_constitutive_exon
AATTGCTTATTTTTTTTAAAGTGGATTCTGATTTATTTTTACAGGGACAGCA	5488650	5488807	5488600	5488652	1	KN672443.1	ENSDORG00000008721.2	5435004	5492089	Enpp1	7234	1940	156796	No_or_no_constitutive_exon
CATCCTGGCCTGTCTATTGGTGACGTTGCAAAAAAAAAAAACTGGGAGAGTG	8609493	8609660	8609710	8609658	-1	KN672443.1	ENSDORG00000026911.1	8609112	8610040	None	7234	1940	156796	No_or_no_constitutive_exon
CCAGAGAAGGAGCCACAGAAAGGTGCCAATGAGCCCTCACTAAAGGGCAGGA	8650704	8650769	8650819	8650767	-1	KN672443.1	ENSDORG00000011587.2	8635623	8692287	Map7	7234	1940	156796	No_or_no_constitutive_exon
TGGATTAATCTCTATTTCTTTCTTTTCCCCTCACCTCCTCTGGGGTACAGGT	9904798	9904867	9904748	9904800	1	KN672443.1	ENSDORG00000000555.2	9864501	9979253	Arfgef3	7234	1940	156796	No_or_no_constitutive_exon
AAATTTAGATGGCGATGATTCTGGTATAATTCTACTCCTTTTGGGGGCAGGA	902650	902793	902843	902791	-1	KN672418.1	ENSDORG00000005890.2	789695	1079456	Dnah11	7234	1940	156796	Yes
GCTCGTGCCATTAGAGGAGGGGGTCCCAGAAGGTGAGGAGGGAGATATAGAT	3018224	3018535	3018174	3018226	1	KN672418.1	ENSDORG00000012867.2	3018016	3018535	Ferd3l	7234	1940	156796	No_or_no_constitutive_exon
GTAGCAGCAGTTTCCCTTGGACACTGAGGATTGGAAACCAGGGCCTGAAGTT	5023191	5023266	5023141	5023193	1	KN672418.1	ENSDORG00000029209.1	5022650	5023266	None	7234	1940	156796	Yes
ATGAAACCATCCGAAACTATGCTCAGGTAGTTACTGATTAAAGGGAAGAGAA	5238012	5238033	5238083	5238031	-1	KN672418.1	ENSDORG00000010878.2	5216324	5269275	Bzw2	7234	1940	156796	No_or_no_constitutive_exon
GACAAATCATCCCTTTCTTTTCCTTCCCTCCAATGTGTTTGGGGACCCAGAG	325870	325965	325820	325872	1	KN672416.1	ENSDORG00000013507.2	237144	349062	Pde5a	7234	1940	156796	No_or_no_constitutive_exon
TGGAGTGCTGTCCAGTAAACCACTCCTCTCTGTCCCTTTTGGGGGCCCAGGT	1679360	1679754	1679804	1679752	-1	KN672397.1	ENSDORG00000010283.2	1673270	1682060	Hpca	7234	1940	156796	No_or_no_constitutive_exon
GCCCAAGCCCAAAGCAGATTATTTGCGAAGGACAGATGGTCACAAGGGAGGA	1844493	1844504	1844443	1844495	1	KN672397.1	ENSDORG00000028066.1	1839333	1851925	Sync	7234	1940	156796	No_or_no_constitutive_exon
CCAGGAACCCCAGGCCAAAGGGGCAGAGGCTAGTGCTGCCTCCAAGGGAGGA	2062734	2062835	2062684	2062736	1	KN672397.1	ENSDORG00000023964.1	2061080	2063594	Marcksl1	7234	1940	156796	No_or_no_constitutive_exon
CTGAACAGAGGCCAGAGGCTACTATTACCTCTAAGGAGCAGGGTGGCAAGGG	2179752	2179875	2179925	2179873	-1	KN672397.1	ENSDORG00000000197.2	2176975	2193451	Txlna	7234	1940	156796	No_or_no_constitutive_exon
GGAGGCCCTGGGTAGATCCAAAAACCTGGCAGGGTCTTGGGCAAGGGAAGCA	2524032	2524242	2523982	2524034	1	KN672397.1	ENSDORG00000014399.2	2514904	2524353	None	7234	1940	156796	No_or_no_constitutive_exon
CTGCGGTAGCAGCAGCAGCAGCAGCAGTGGGCAACCCTGTCAGGGGGAAGGG	2574794	2574928	2574744	2574796	1	KN672397.1	ENSDORG00000014398.2	2556931	2586037	Adgrb2	7234	1940	156796	Yes
CCATCCTTGCTCACCCTTCACGTGTCTGATGTTGTGTCTCTGTGGGACAGGC	2697607	2697851	2697901	2697849	-1	KN672397.1	ENSDORG00000014389.2	2693453	2699360	Hcrtr1	7234	1940	156796	No_or_no_constitutive_exon
GGTTTTGTTTGATTAAATAGTCATGTTTCTCTCTTTTTAATGATGGGTAGAA	4960140	4960218	4960090	4960142	1	KN672397.1	ENSDORG00000011104.2	4750184	4971202	Cachd1	7234	1940	156796	No_or_no_constitutive_exon
TCTTGAGTCTGAGGCTCAAGATGGTCTGTGAGCGTTGTGGGAATGAAGAGGG	5509814	5510024	5509764	5509816	1	KN672397.1	ENSDORG00000005685.2	5508830	5553306	Dnajc6	7234	1940	156796	No_or_no_constitutive_exon
TCTGTTTGGGGGTGGGGCTGTGAGTCAAACGTAATTTCGATTGGCGGGAGTG	491900	491920	491970	491918	-1	KN672379.1	ENSDORG00000008793.2	435646	502658	Inpp5b	7234	1940	156796	No_or_no_constitutive_exon
CGATTGGCGGGAGTGGCACGCGGGGGCGGGCTCGTCTGGGGTGGGCGGAGCA	491795	491883	491933	491881	-1	KN672379.1	ENSDORG00000008793.2	435646	502658	Inpp5b	7234	1940	156796	No_or_no_constitutive_exon
GTTTTCTCCATATTGTCTCCAAATCGCTGATCAATTCTCTTGGGGGACAGGT	462798	462900	462950	462898	-1	KN672379.1	ENSDORG00000008793.2	435646	502658	Inpp5b	7234	1940	156796	No_or_no_constitutive_exon
GGAGCCTCCATCACCTTCCCACAACTTCTTCAAAATGGGAATGAAGCTAGAA	3144309	3144504	3144554	3144502	-1	KN672379.1	ENSDORG00000004955.2	3096201	3164088	Scmh1	7234	1940	156796	No_or_no_constitutive_exon
CCAGAATACAAATTTAACCAGCAGTGATTTGTCGTCCCTGCGGTGGGCAGGT	3503689	3503835	3503885	3503833	-1	KN672379.1	ENSDORG00000006074.2	3472056	3512050	Hivep3	7234	1940	156796	Yes
CCTGCACACGTGCTTCTGCCCCCCAGTGGTATGCTCAGGGCGAGGTGAAGGG	4865427	4865433	4865377	4865429	1	KN672379.1	ENSDORG00000024284.1	4853664	4865433	None	7234	1940	156796	No_or_no_constitutive_exon
GTATAAACAGGACTCTGTCAAAGCTCCTCTTCTCCCTGGAAGGAGGGAAGTG	4984508	4984775	4984458	4984510	1	KN672379.1	ENSDORG00000013977.2	4936279	4987878	Szt2	7234	1940	156796	No_or_no_constitutive_exon
ATCCTTGGTCCTGACCAAGCACGTGGGGTCAAGGGACAAAGGGAAAGAAGCC	5397066	5397207	5397016	5397068	1	KN672379.1	ENSDORG00000005465.2	5223230	5414563	St3gal3	7234	1940	156796	No_or_no_constitutive_exon
AGGAAGATGCTTGAAGGGTCCAAGGTGTTCCCACTGGGGGAGGCTCAGAGGG	5502761	5502975	5503025	5502973	-1	KN672379.1	ENSDORG00000005475.2	5493732	5539139	Slc6a9	7234	1940	156796	No_or_no_constitutive_exon
AGAACGATCTATTTAAGATTAAAAGAAACCTAGTATGTTGGGCTGGGAAGGT	6470534	6470609	6470659	6470607	-1	KN672379.1	ENSDORG00000010569.2	6389097	6507292	Zswim5	7234	1940	156796	No_or_no_constitutive_exon
GCAGTCAAGACGCCTAGCAGATCCTTGTCCATTCCTGAAGGGGAGAAGAGAT	6827667	6827756	6827806	6827754	-1	KN672379.1	ENSDORG00000010964.2	6826115	6829568	Ccdc17	7234	1940	156796	No_or_no_constitutive_exon
GAAATGGAGATGCTGGGGAGGTGGCACTGACGTGGCATTCTTAAGGGCAGCC	7143562	7143722	7143512	7143564	1	KN672379.1	ENSDORG00000016502.2	7124979	7147973	None	7234	1940	156796	No_or_no_constitutive_exon
TGGCTAAAGTGGTAGAGTGCTAGCCTTGAACAAAAGAAGCTCAGGGACAGTG	7350032	7350156	7349982	7350034	1	KN672379.1	ENSDORG00000002632.2	7337736	7358872	Rad54l	7234	1940	156796	No_or_no_constitutive_exon
AAGAGGCCAGCTTTTTTCTTCTTATGTCCACATCCCCTAGGCCTGGGAAGTG	7439493	7439618	7439443	7439495	1	KN672379.1	ENSDORG00000015089.2	7433329	7447439	Faah	7234	1940	156796	No_or_no_constitutive_exon
AGCGAAGACAAAGTGGAGCTCAGACATCTCAACTCTAGCCATGGGGCTAGGC	7771794	7771964	7771744	7771796	1	KN672379.1	ENSDORG00000002018.2	7771548	7789790	Cyp4b1	7234	1940	156796	No_or_no_constitutive_exon
AGGCCTTGTGGGCTTTCTGGAAAAGCTTGGCTCTGGGTTGGGGTTTGAAGGG	8176170	8176264	8176120	8176172	1	KN672379.1	ENSDORG00000028126.1	8166146	8189889	None	7234	1940	156796	No_or_no_constitutive_exon
GTCCTGGGTACAGGTCCCGACTCGGGGCCTCCGGAGTCCGCGGAGGGAAGAG	8188174	8188210	8188124	8188176	1	KN672379.1	ENSDORG00000028126.1	8166146	8189889	None	7234	1940	156796	No_or_no_constitutive_exon
AGAGTCGGGGCGTCCCCCCTCCCCGGCCCCCACTCCCGGCAGGGTGTAAGTG	8188222	8189889	8188172	8188224	1	KN672379.1	ENSDORG00000028126.1	8166146	8189889	None	7234	1940	156796	No_or_no_constitutive_exon
TGCAGTTTTTTTTCACTCCATTGCACATCACAGCTTACCATGGGCATGAGCA	11456685	11456714	11456635	11456687	1	KN672379.1	ENSDORG00000010710.2	11381152	11651528	Tnni3k	7234	1940	156796	No_or_no_constitutive_exon
AATGGGGGACAGGGACTCATGAGGGAAAATGTGGGAGAAAATGAGGGAAGAG	11487837	11487879	11487787	11487839	1	KN672379.1	ENSDORG00000010710.2	11381152	11651528	Tnni3k	7234	1940	156796	No_or_no_constitutive_exon
TCTGGAGAAATACATTAAGAGCAAGCTCCCATTGCCTGACATGGGGTCAGGA	589404	589642	589354	589406	1	KN672393.1	ENSDORG00000025778.1	556129	589642	Gm14025	7234	1940	156796	No_or_no_constitutive_exon
TTATCATCTTAAGTTTTTCTGAATATCCTTAGAATTTCATTGGGCAATAGGA	2963432	2963579	2963629	2963577	-1	KN672393.1	ENSDORG00000005861.2	2930729	2969165	Snrnp200	7234	1940	156796	No_or_no_constitutive_exon
CATCTACTGTGCAGAGGACCTTCATCTCAGTCAGTCAGGGGACCAGGGAGGG	3247061	3247075	3247011	3247063	1	KN672393.1	ENSDORG00000024677.1	3228887	3288404	Fer1l5	7234	1940	156796	No_or_no_constitutive_exon
AGTAAGCCCAGTCTAGGGGAATTAGGAACAAACCTAGACAGTTCAGGGAGGT	3281540	3281680	3281490	3281542	1	KN672393.1	ENSDORG00000024677.1	3228887	3288404	Fer1l5	7234	1940	156796	No_or_no_constitutive_exon
GGCCACTTGGGCCCTAGTGGACACTGTCCCTTTCTCCCATTATGGGGCAGAG	3427485	3427655	3427435	3427487	1	KN672393.1	ENSDORG00000028323.1	3409965	3433704	Cnnm3	7234	1940	156796	Yes
GCACTACAGACACAGCGGGTGGGTGCAGCAGGCCCTCAGGGCCGGAGGAGAC	3563421	3563530	3563580	3563528	-1	KN672393.1	ENSDORG00000029537.1	3473835	3563649	Fam178b	7234	1940	156796	No_or_no_constitutive_exon
TTGGCTTTCCTTCCCTTTCCTTCCTGGGGGGGGTGGCGATGGGCTGGCAGCA	5256201	5256388	5256438	5256386	-1	KN672393.1	ENSDORG00000007294.2	5207215	5641802	Aff3	7234	1940	156796	No_or_no_constitutive_exon
ATAGTTATTCTGTGGTTTAAAATGCATGTTTTGTCTTTGGGTGAAATCAGGG	5927977	5928100	5928150	5928098	-1	KN672393.1	ENSDORG00000014508.2	5910711	5930971	Lonrf2	7234	1940	156796	No_or_no_constitutive_exon
GTATAGGAACTGGATCTTTCTTTTGTTATTCTATGGGTGGGTGGAGGAAGCG	7153301	7153494	7153251	7153303	1	KN672393.1	ENSDORG00000011322.2	7051508	7219382	Map4k4	7234	1940	156796	No_or_no_constitutive_exon
GTGGTTGTCTAAAAGATAATGCACTAAATGAATCAACAGGGATTGATGAGCT	7927679	7927707	7927629	7927681	1	KN672393.1	ENSDORG00000007378.2	7849340	7958190	Slc9a2	7234	1940	156796	No_or_no_constitutive_exon
AAAGTCTCACTTGTATTAAAATGAAATGAAATTGATTGCTTTGGGAACAGGA	479289	479404	479454	479402	-1	KN672413.1	ENSDORG00000007217.2	446084	497304	Hsdl2	7234	1940	156796	No_or_no_constitutive_exon
TCTGCTTGTTTTCTTACCATGCAAAACATTCATTTGGGTGTGAATGAAAGTC	735748	736076	736126	736074	-1	KN672413.1	ENSDORG00000028387.1	735390	736564	None	7234	1940	156796	No_or_no_constitutive_exon
CTTTTAACATAAAGTTCTAACAGTATACATTGGTGGGGTTTTGGGGGCAGGT	826443	826622	826672	826620	-1	KN672413.1	ENSDORG00000006031.2	824147	859559	Ugcg	7234	1940	156796	Yes
TAATAATACATAATCAAGATACTGATTGATTTATGTATTTGGGGGACCAGAT	1808401	1808520	1808351	1808403	1	KN672413.1	ENSDORG00000012431.2	1736281	1901365	Svep1	7234	1940	156796	Yes
TTTACCTCTCAGTAATGAAACTGTGTGTACCTTCTCTTCTCAGGAGGGAGCC	1993859	1994184	1993809	1993861	1	KN672413.1	ENSDORG00000024588.1	1989269	1994361	D630039A03Rik	7234	1940	156796	No_or_no_constitutive_exon
AATTTGTCTAGTTTCTTGTGGAGACTAATAATACTGATTTCTGGGGGCAGGA	8390581	8390749	8390799	8390747	-1	KN672413.1	ENSDORG00000011964.2	8375178	8398149	Rnf20	7234	1940	156796	No_or_no_constitutive_exon
AAATAAGGCATTCCTTTTTTAACTGAGTCTTATTTTGTTATGGGATGTAGTT	8387402	8387549	8387599	8387547	-1	KN672413.1	ENSDORG00000011964.2	8375178	8398149	Rnf20	7234	1940	156796	No_or_no_constitutive_exon
TAGGCTGACCAGGATCTGTGCTGTTTCTGTTTCTCCTCTCAAGCAGGGAGAG	10859727	10859920	10859677	10859729	1	KN672413.1	ENSDORG00000009987.2	10844597	10884812	Tbc1d2	7234	1940	156796	No_or_no_constitutive_exon
CTCATCTGAGGTTATGTGTGTTCACTCCTTGTTGTCCTGGGTGGTTGAAGGT	2330053	2330166	2330216	2330164	-1	KN672377.1	ENSDORG00000006678.2	2313626	2337672	Adap2	7234	1940	156796	Yes
AACAGAAATTTTCAGATATAATTGGGACAACTTTATATTTGTATGGGCAGAA	2372948	2373857	2373907	2373855	-1	KN672377.1	ENSDORG00000000344.2	2371732	2418625	Atad5	7234	1940	156796	No_or_no_constitutive_exon
TGGATAGAGCGGCGCTGCGCGCGGCGGCGGCGGCGGCGGCGATGGGGGAGAA	3290005	3290167	3289955	3290007	1	KN672377.1	ENSDORG00000012665.2	3289954	3440247	Ksr1	7234	1940	156796	Yes
CCCCGCCATGGCCACATGGTAAACAGAGTTTGGTCCCTGCCCTGGGGAAGGT	3509433	3509575	3509625	3509573	-1	KN672377.1	ENSDORG00000000528.2	3487311	3531365	Nos2	7234	1940	156796	No_or_no_constitutive_exon
GGGGACTAAGTCTTTAAGGGAGGATGTCCCTCACAGTGTGTGGTGGGAAGGG	3956751	3956891	3956701	3956753	1	KN672377.1	ENSDORG00000005025.2	3943869	3962967	Sarm1	7234	1940	156796	No_or_no_constitutive_exon
GGAAAGCCTGTGGGCTCTTGGTGACCCATCCTTCTCTGCTTGGGGAGTAGAC	4053147	4053269	4053097	4053149	1	KN672377.1	ENSDORG00000005996.2	4010437	4056398	Slc13a2	7234	1940	156796	No_or_no_constitutive_exon
TCTGACGTTTGGGATGACAGCGAGAGCGGTAAGGTGGGGCGGGGCAGAAGGC	4287659	4287667	4287717	4287665	-1	KN672377.1	ENSDORG00000009244.2	4279011	4287765	None	7234	1940	156796	No_or_no_constitutive_exon
GGACCGGCCAGAGTATTGGGGGAGTTCAGGGTCCTTGGGGATGCTGAAAGCG	4305596	4305711	4305761	4305709	-1	KN672377.1	ENSDORG00000000976.2	4304257	4306337	Tlcd1	7234	1940	156796	No_or_no_constitutive_exon
TGTGCATGGAAGGCCAGTGTTCCTGCTCACACTGCTCTGTTGGGGACTAGGT	4619139	4619298	4619089	4619141	1	KN672377.1	ENSDORG00000001222.2	4605304	4620590	Pipox	7234	1940	156796	No_or_no_constitutive_exon
CACGGAATCCTTCCTGCAGCAACCCTTACCCCTTCGGATCTGGGGGGCAGGT	5089193	5089351	5089143	5089195	1	KN672377.1	ENSDORG00000014439.2	5072549	5090914	Ankrd13b	7234	1940	156796	No_or_no_constitutive_exon
GTAGCTCAAGTGGTAGAGCGCTCGCCTTGAGCTGAAGAGCTGAGGGACAGCG	5841904	5841933	5841983	5841931	-1	KN672377.1	ENSDORG00000011333.2	5841904	5854589	Tusc5	7234	1940	156796	No_or_no_constitutive_exon
CTCTTAATAAATAGCTAATTCATATGCTTGATTTCTGCTTGGGATTGTAGGG	7132002	7132132	7132182	7132130	-1	KN672377.1	ENSDORG00000006185.2	7113638	7158790	Prpf8	7234	1940	156796	No_or_no_constitutive_exon
ACTTTGCCGAACTTCGGGCAATGTTCATAGACGTGTATACATGGGAACAGTT	7495315	7495444	7495265	7495317	1	KN672377.1	ENSDORG00000027749.1	7495249	7499284	Hic1	7234	1940	156796	No_or_no_constitutive_exon
CACTGCAGCTGTGTCCCCGACCGGTGAGTAGGAAGAGCCTGGGATACCAGCC	7845869	7845940	7845819	7845871	1	KN672377.1	ENSDORG00000016373.2	7808511	7854364	Sgsm2	7234	1940	156796	No_or_no_constitutive_exon
CTCAAGACACAAAGCACCTTCAGCAAGGACGGCAAAGGGCGTCTAAAGAGAC	9142469	9142492	9142542	9142490	-1	KN672377.1	ENSDORG00000024704.1	9142469	9143415	None	7234	1940	156796	No_or_no_constitutive_exon
GGGTGGCTGCCGGGCGACAGGCGGAAGACGCGTTACCGACGGGGTCCGAGCC	9464552	9464716	9464502	9464554	1	KN672377.1	ENSDORG00000015698.2	9464492	9477080	Med9	7234	1940	156796	No_or_no_constitutive_exon
CCAGCCCTCCCGGACAAAGACCGTGGTGGGCTCAAGAGTGCTGGGGGCAGCC	9722763	9723128	9722713	9722765	1	KN672377.1	ENSDORG00000012338.2	9718663	9735078	Rai1	7234	1940	156796	No_or_no_constitutive_exon
GCCGGCTGCTTCACAGGGCTCGCCTGAATACTCTGTTTGGGGTTGGACAGGT	10048273	10048346	10048223	10048275	1	KN672377.1	ENSDORG00000016485.2	10018257	10071130	Myo15	7234	1940	156796	Yes
GTCAAGGAAGAGCACTTTTATGAGAATTAATTTGTGTGATCATGGGACAGGT	5191682	5191889	5191632	5191684	1	KN672436.1	ENSDORG00000010840.2	5128673	5191889	None	7234	1940	156796	Yes
GCCTACAACTCCTCAAGAAAGTGTGACTGGGAAACTCTTTGGGTTTGGAGCA	8442518	8442799	8442468	8442520	1	KN672436.1	ENSDORG00000024949.1	8421747	8699554	Pclo	7234	1940	156796	No_or_no_constitutive_exon
GGCCTGTGTCCCAAGCCAAGCCTGTCCTCCATTTCTTTCAGGGTGAAAAGTC	66624	66726	66776	66724	-1	KN672435.1	ENSDORG00000026456.1	58203	97642	None	7234	1940	156796	No_or_no_constitutive_exon
TCTTTATCCTGAGAGGCAGCAGCTGCAGTCCCTTACACAGTGGAGGGCAGGG	652894	652978	652844	652896	1	KN672435.1	ENSDORG00000005056.2	651986	666574	None	7234	1940	156796	No_or_no_constitutive_exon
ATATATAAAATACTCACTCTATAGAGATACTGTCTTTTTAGGGATTAAAGGT	9054306	9054443	9054256	9054308	1	KN672435.1	ENSDORG00000003661.2	9005335	9084218	Atp11c	7234	1940	156796	No_or_no_constitutive_exon
CCTCAACCCTCCCAATGTCAGCCTGTCAAGTCACTAGGTTTACAGGGCAGGG	162765	162939	162989	162937	-1	KN672408.1	ENSDORG00000003755.2	160038	163000	None	7234	1940	156796	No_or_no_constitutive_exon
GAAGGGCAAGGAACCGCAGGCAGATCGTGCCGTAGACATGAGCGGGGCAGCC	8703782	8704010	8704060	8704008	-1	KN672408.1	ENSDORG00000026728.1	8702650	8710228	Prdm13	7234	1940	156796	No_or_no_constitutive_exon
GGAGAATTAGCTGCCTCCAAGAGAAACAGGCCAAATGACGGGTGGAAAAGGA	2294724	2294878	2294674	2294726	1	KN672422.1	ENSDORG00000015502.2	2201517	2305451	Ddc	7234	1940	156796	No_or_no_constitutive_exon
GTGCGGGCAGCGCGGGCAGCAGCGCCGACGAGCTCAGGGATGACGATGAGCC	7224426	7224542	7224376	7224428	1	KN672422.1	ENSDORG00000006326.2	7221606	7226237	Hoxa11	7234	1940	156796	No_or_no_constitutive_exon
AGCACCCCAAGGGCTGGGCGTCGGACCCCGGGGCACCCCTCGAGGGCCAGCT	8165412	8165554	8165604	8165552	-1	KN672422.1	ENSDORG00000027950.1	8135455	8165824	Nfe2l3	7234	1940	156796	No_or_no_constitutive_exon
TTGTGGACAACTATTTTTAATTCGTTATTTTCTAAACATTCCAGGGACAGCT	10595785	10595874	10595924	10595872	-1	KN672422.1	ENSDORG00000004436.2	10589551	10611666	None	7234	1940	156796	No_or_no_constitutive_exon
CTTCTCCCCTCAGCCAATGCTGAGGCCTTGAAGGAGATGCTGGGGGACAGTG	1884341	1884375	1884425	1884373	-1	KN672396.1	ENSDORG00000028995.1	1884341	1885160	None	7234	1940	156796	No_or_no_constitutive_exon
AGTGTCTGGCCAGTACTTGGGCTTCTAGTGACTAAGCCTGGTATGGGCAGGC	3022241	3022433	3022191	3022243	1	KN672396.1	ENSDORG00000001164.2	3018089	3024867	Sra1	7234	1940	156796	Yes
TCTACCTTTCCTGGCTCCGTAGTGTCCCTGATCCTAGACATGGGAGAGAGTT	3197512	3197703	3197753	3197701	-1	KN672396.1	ENSDORG00000012541.2	3185968	3198202	Slc4a9	7234	1940	156796	No_or_no_constitutive_exon
GGGGTATGGGAATATGGATCACTGATGACCCATGGGGGCGGGGGTGGGAGGC	3194692	3194867	3194917	3194865	-1	KN672396.1	ENSDORG00000012541.2	3185968	3198202	Slc4a9	7234	1940	156796	Yes
TTTTCTCCCAACAACCTTTCCCTTCTGGCCCCTGGCCATGTGGTGGGCAGAT	4592599	4593128	4592549	4592601	1	KN672396.1	ENSDORG00000006159.2	4401427	4593128	Sil1	7234	1940	156796	No_or_no_constitutive_exon
TGGCTAAGCTCTCGTGGCTAAACCCGTACCCCCTGTATGTGCTGGGACAGGA	9204194	9204428	9204144	9204196	1	KN672406.1	ENSDORG00000015847.2	9183280	9227944	Trpc3	7234	1940	156796	No_or_no_constitutive_exon
TCCGCCTTGAAATGTGTCTCCTTAGTACATTTGTGTTTTCTGGGAGTTAGGA	9348360	9348474	9348310	9348362	1	KN672406.1	ENSDORG00000006577.2	9345713	9363937	Anxa5	7234	1940	156796	No_or_no_constitutive_exon
TATATATATATATATATACATATATTTTTTATGGTTTTTTTGGGGGGTAGGC	354596	354710	354760	354708	-1	KN672407.1	ENSDORG00000015061.2	305568	420816	Eps15	7234	1940	156796	No_or_no_constitutive_exon
GATTTGGTGCCAACATGATGTTTGAATATGTATCTCTTTGGTGGGAACAGGT	667303	667420	667470	667418	-1	KN672407.1	ENSDORG00000003129.2	666332	742642	Nrd1	7234	1940	156796	No_or_no_constitutive_exon
AAAAGTTGATAGTTTTTATTAAATAAAAGAAATATCTTGGGGCTGGGAAGGT	1010546	1010639	1010496	1010548	1	KN672407.1	ENSDORG00000005942.2	972993	1049729	Zfyve9	7234	1940	156796	No_or_no_constitutive_exon
TTTTTCCCCAACATCTAGTCAAAAAGTAAGTGTCTTTTGTTTGGGAACAGGT	1047024	1047201	1046974	1047026	1	KN672407.1	ENSDORG00000005942.2	972993	1049729	Zfyve9	7234	1940	156796	Yes
AAGCATGGGGAATGGCCTCCTGACAGCTTCCTGGCCACCTGCAGGGTGAGAC	1060506	1060618	1060668	1060616	-1	KN672407.1	ENSDORG00000005946.2	1055491	1077948	Cc2d1b	7234	1940	156796	No_or_no_constitutive_exon
AGGCCAGGGTGGGACCCTCCGTAGCAGGACCAGCGGGCCGGGTGGCGGAGCC	1859638	1859662	1859712	1859660	-1	KN672407.1	ENSDORG00000015656.2	1832022	1902880	Lrp8	7234	1940	156796	No_or_no_constitutive_exon
ATAAAGGTGCTACAGGAAGTGGCTCTTTTCCAGGATGGGTGATGATAAAGCC	5241134	5241304	5241084	5241136	1	KN672407.1	ENSDORG00000001344.2	5240822	5289403	Oma1	7234	1940	156796	No_or_no_constitutive_exon
CCGGTTCTCCTCTTTCTCCTCTAACACAAATGTCACCATGGGAAGACCAGGA	8041797	8041904	8041954	8041902	-1	KN672407.1	ENSDORG00000016633.2	8035255	8046087	None	7234	1940	156796	No_or_no_constitutive_exon
TCACAACAGGCTCCCATTTCTCTCTTGGATTCTCAGTTCCTAGGGAACAGAC	8038728	8038883	8038933	8038881	-1	KN672407.1	ENSDORG00000016633.2	8035255	8046087	None	7234	1940	156796	No_or_no_constitutive_exon
GGCTTGCAGGGCTCTGAAGTGATTTGGAGGAACACCCTTTGGGGTCACAGGC	8340071	8340187	8340021	8340073	1	KN672407.1	ENSDORG00000024952.1	8324982	8346764	Ttc22	7234	1940	156796	No_or_no_constitutive_exon
CCACCACCTAGGTTGGCAGTTTTGTGGCAGGGCCCAAGGGTACAGAGCAGAG	10024044	10024340	10023994	10024046	1	KN672407.1	ENSDORG00000005392.2	10004251	10099634	Fhad1	7234	1940	156796	No_or_no_constitutive_exon
AAATTTGCTGATATGGAAGCTGCAATGAAAGAAGCTGGGCATCAAGAGAGTG	10282702	10283494	10282652	10282704	1	KN672407.1	ENSDORG00000027846.1	10282052	10283822	None	7234	1940	156796	No_or_no_constitutive_exon
AAGTCTTTGCCCTCCGGTTTCATACTGGTTAAGGACTTGGGTCAGGGTAGAC	10283551	10283822	10283501	10283553	1	KN672407.1	ENSDORG00000027846.1	10282052	10283822	None	7234	1940	156796	No_or_no_constitutive_exon
TTGGGGGGGGTAGCCACATGGAGGGTACAGGGCAGAGGTGGGGTCAGCAGCC	10346815	10346968	10346765	10346817	1	KN672407.1	ENSDORG00000008853.2	10344045	10356156	Slc25a34	7234	1940	156796	No_or_no_constitutive_exon
TTATTGAGTTGTATTACACTGGAAAAACTAACTTGTCTTTGGGAATTTAGAT	10494537	10494738	10494487	10494539	1	KN672407.1	ENSDORG00000023909.1	10459307	10514362	Spen	7234	1940	156796	Yes
GGCATTTGTGTCGAGACTGGATTTAGAAAAGTATTTTGAAGGGCTGGAAGTA	10500627	10500648	10500577	10500629	1	KN672407.1	ENSDORG00000023909.1	10459307	10514362	Spen	7234	1940	156796	No_or_no_constitutive_exon
GGGGGCAGCGACAGTCACCGCTGCCACGGTTGCCTCTGGGGGCGTGACAGCC	10510477	10510533	10510427	10510479	1	KN672407.1	ENSDORG00000023909.1	10459307	10514362	Spen	7234	1940	156796	Yes
GGTGCCCAGCCCCATTCCCGATTGGCATCATCGGTGGGAGGGGCCAGGAGTC	10518689	10518829	10518879	10518827	-1	KN672407.1	ENSDORG00000008306.2	10516873	10522479	Zbtb17	7234	1940	156796	No_or_no_constitutive_exon
AGGAGTCCAGAAGCTGCCCGGCCCTGTGTGTGCCCTAGATGGGGGCCAAGGT	163768	163888	163718	163770	1	KN672404.1	ENSDORG00000023610.1	74738	181552	None	7234	1940	156796	No_or_no_constitutive_exon
ACTGGGGGACTGGGGTTGGGGTCATCAGAGCAGGGGGGGTGGAGGGAGAGAG	3336110	3336227	3336277	3336225	-1	KN672404.1	ENSDORG00000010146.2	3314790	3391051	Ptpre	7234	1940	156796	No_or_no_constitutive_exon
CGCGGCGGGCGCGGCAGGCGCCGGCGCGGGCGGAGCCGGCGCGGGGACAGCG	6776813	6777283	6777333	6777281	-1	KN672404.1	ENSDORG00000002862.2	6776813	6778537	Hmx3	7234	1940	156796	No_or_no_constitutive_exon
CAGCCGCGGCGGAGACGACGACGGCGGTGGCGGCGGCGGAGGGGGTGGAGGC	9710034	9710234	9710284	9710232	-1	KN672404.1	ENSDORG00000029226.1	9709529	9710421	Nanos1	7234	1940	156796	No_or_no_constitutive_exon
CGGCGGGCAACGCGTCTTGGGCGGCGTCGGTGCCCGGCCCGGGTGCGCAGGC	9987107	9988085	9987057	9987109	1	KN672404.1	ENSDORG00000012693.2	9986957	9988085	Prlhr	7234	1940	156796	No_or_no_constitutive_exon
GCCGGCGGGGCCGCAGTCTGTCACCGGCGCGGGCGAGGGCCAGCAGGGAGGG	1716616	1716858	1716908	1716856	-1	KN672444.1	ENSDORG00000012933.2	1716616	1803649	Tiam2	7234	1940	156796	No_or_no_constitutive_exon
TGGCATCAGCCACCATGAAGGTCTAACTCTGCCTTTTCAGCGGGTACAAGAT	2141418	2141496	2141546	2141494	-1	KN672444.1	ENSDORG00000027053.1	2141071	2141532	None	7234	1940	156796	No_or_no_constitutive_exon
GCAAATGAAGACACTCACAGCCCTCTCCTCTCTCTTTTCCACGTGGGCAGTG	2419705	2422378	2419655	2419707	1	KN672444.1	ENSDORG00000023655.1	2360885	2422378	None	7234	1940	156796	No_or_no_constitutive_exon
CTGTGTCTGTGTGAGCCCGTGCGTGTCTTTTGCAGGGGGCCAGGGCAAAGGG	3453221	3453362	3453171	3453223	1	KN672444.1	ENSDORG00000013226.2	3176173	3564296	None	7234	1940	156796	No_or_no_constitutive_exon
AGATACTATGGTATTTATTCCTCTTTCTTGCTGGTAATTCTCCAAGGGAGAT	4324838	4324866	4324916	4324864	-1	KN672444.1	ENSDORG00000006234.2	4289518	4410423	Mthfd1l	7234	1940	156796	No_or_no_constitutive_exon
AAGAGAGGATGGTCCAAGGCGGCGGCCGTGGCAGAGGCGGCAGCGGGAAGCT	4901456	4901776	4901406	4901458	1	KN672444.1	ENSDORG00000023774.1	4900672	4902471	None	7234	1940	156796	No_or_no_constitutive_exon
CTACAGCAGCTACAGCCTCAGCCGCGCCCCCGAGCTGGGGAACCTGGAAGCC	4961305	4961320	4961255	4961307	1	KN672444.1	ENSDORG00000003139.2	4960854	4979989	Lrp11	7234	1940	156796	No_or_no_constitutive_exon
GAAGGATTTGACACAATCCCTGAGCAGCGAAAGTGGGGCAAACATAACAGGC	7128459	7128501	7128551	7128499	-1	KN672444.1	ENSDORG00000026056.1	7122591	7223090	None	7234	1940	156796	Yes
ATTGACCTTATAATTCTCCTCCTGTGTGTGGTGCTGGTGATGGGAATCAGGT	7691284	7691458	7691234	7691286	1	KN672444.1	ENSDORG00000003868.2	7662854	7709989	Shprh	7234	1940	156796	Yes
TTTTCGACAAAATAATGTTTCTAAGTGTTTAAGACAATAAAGGGTGATAGAT	7687025	7687030	7686975	7687027	1	KN672444.1	ENSDORG00000003868.2	7662854	7709989	Shprh	7234	1940	156796	No_or_no_constitutive_exon
ATACCGATTTCATTTATTTGTATTATTGAGGACTTATCTAGGGGAACAAGGC	9256004	9256087	9256137	9256085	-1	KN672444.1	ENSDORG00000016096.2	9245363	9260898	Pex3	7234	1940	156796	No_or_no_constitutive_exon
CACCTTCCTCATCTCAAGACTATCCATCTGCCAGTGGGCCATCCAGGGAGCC	9788145	9788727	9788095	9788147	1	KN672444.1	ENSDORG00000004767.2	9783522	9802770	Hivep2	7234	1940	156796	No_or_no_constitutive_exon
AAGTTCTGGTCACTTCTGTGTTTTGAGCATATAAAACATGATGGGATCAGTG	3638565	3639104	3638515	3638567	1	KN672426.1	ENSDORG00000028193.1	3638327	3639474	None	7234	1940	156796	No_or_no_constitutive_exon
GGCAGGAGGAGGAGGCCAGGTGTACACAGAATCAAGGGAAGATGGGCTAGGC	617351	617384	617434	617382	-1	KN672388.1	ENSDORG00000015050.2	617351	620960	Ankrd33	7234	1940	156796	No_or_no_constitutive_exon
CATTGTATGAATCTCTTGAGGATGAGCATTGGAGGGGGTGGGGGGACAAGGA	2311148	2311296	2311346	2311294	-1	KN672388.1	ENSDORG00000023803.1	2303868	2314593	Aqp2	7234	1940	156796	No_or_no_constitutive_exon
TGTTCTCTCTGATATCTTCTCTTTCACCGCCTCCACCCCTGGGTGGGCAGGA	2446128	2446251	2446078	2446130	1	KN672388.1	ENSDORG00000004822.2	2413515	2457474	Nckap5l	7234	1940	156796	Yes
AGGGGGTCTCCCCAGGTCCCGGTTGTGACCTCTGCTCCTGGCAGGGCTAGTC	4184804	4184932	4184754	4184806	1	KN672388.1	ENSDORG00000016267.2	4176611	4199550	Hdac7	7234	1940	156796	Yes
GTGAGGACTATGAACATCTTTGTACTGGTGAGGTTTCTTGGAGGGTGGAGAG	4279438	4279447	4279388	4279440	1	KN672388.1	ENSDORG00000016263.2	4274643	4292361	Endou	7234	1940	156796	No_or_no_constitutive_exon
CGGAGGCGCGTGTACCACTTCGAGGAGCCGCAGCAGCAGCGGGGAGCCAGGC	7897181	7897677	7897131	7897183	1	KN672388.1	ENSDORG00000027614.1	7885301	7898996	Prickle1	7234	1940	156796	No_or_no_constitutive_exon
CCGACTGTCTTCCCCTTGTTTTTAATTATGGCCTCTTTTTCCTGGGAAAGGT	1487984	1488191	1487934	1487986	1	KN672390.1	ENSDORG00000006178.2	1261002	1517849	Dst	7234	1940	156796	No_or_no_constitutive_exon
CACAAGCAACATTGCCTGTCTGCAGAGTGCACCTCTGTGCTGGGCGGCAGGG	1864024	1864100	1864150	1864098	-1	KN672390.1	ENSDORG00000007538.2	1862746	1913159	Hcrtr2	7234	1940	156796	No_or_no_constitutive_exon
ATGATTTTGAATAGGATCTACATATGATTTCCCTTTGGGAAAATTAACAGGT	4622921	4623037	4622871	4622923	1	KN672390.1	ENSDORG00000002052.2	4613631	4631320	Mut	7234	1940	156796	No_or_no_constitutive_exon
TGGAAGGGCTACAGGGAGGGAGGGGCTGGGGCAAGGGCCTTGGGGTGGAGGC	7008269	7008437	7008219	7008271	1	KN672390.1	ENSDORG00000002088.2	7000630	7014576	Aars2	7234	1940	156796	No_or_no_constitutive_exon
CTCCCTCACCTCACTAGCTGCTGCCTAGCAGCGGGGCGGGGGCGGGGGAGGG	7014100	7014326	7014050	7014102	1	KN672390.1	ENSDORG00000002088.2	7000630	7014576	Aars2	7234	1940	156796	No_or_no_constitutive_exon
CTCACCTCACTAGCTGCTGCCTAGCAGCGGGGCGGGGGCGGGGGAGGGAGGG	7014104	7014326	7014054	7014106	1	KN672390.1	ENSDORG00000002088.2	7000630	7014576	Aars2	7234	1940	156796	No_or_no_constitutive_exon
CAGATGAGCCCTCTGCATAAGTGTCCTGTTCACTTTCGCGGGTGGATTAGTG	8037719	8037939	8037989	8037937	-1	KN672390.1	ENSDORG00000012190.2	8026829	8044114	Klc4	7234	1940	156796	No_or_no_constitutive_exon
AGCACCAGTGGGCGGTGGGCGGGAGGCTCTGACCGTGGGTGTGACGGCAGGG	8979744	8979892	8979694	8979746	1	KN672390.1	ENSDORG00000024734.1	8937851	8982427	None	7234	1940	156796	No_or_no_constitutive_exon
GGGGCTCTGCTCCCCTTCCTCCCCTCTGCCCTTGCCCCGCCTGGGGAAAGGA	9047521	9047570	9047620	9047568	-1	KN672390.1	ENSDORG00000015708.2	9046884	9080552	Foxp4	7234	1940	156796	No_or_no_constitutive_exon
GGCTGGGGCAGCGGGCACAGCTGCAGGCAGCACCGGCAGGGATGGCACAGGT	9080321	9080398	9080448	9080396	-1	KN672390.1	ENSDORG00000015708.2	9046884	9080552	Foxp4	7234	1940	156796	No_or_no_constitutive_exon
TGAGATGCGGCGGCGGCTGGGTGGATGGGGAAGGGATGGGAGGGGCTGAGTC	9280763	9280797	9280713	9280765	1	KN672390.1	ENSDORG00000002311.2	9276259	9280805	Trem2	7234	1940	156796	No_or_no_constitutive_exon
GCACACATCTACTATTTCCTTCTGATTCAGGTCCTGGCCTGCAAGGGGAGGA	9287774	9287902	9287724	9287776	1	KN672390.1	ENSDORG00000002310.2	9284857	9289442	Treml1	7234	1940	156796	No_or_no_constitutive_exon
CCGTCTCTCCGACATCACGGGCTCCAGCAAGACCGGCCGGGGGGGAGGAGCA	9805424	9805608	9805374	9805426	1	KN672390.1	ENSDORG00000006233.2	9804193	9829280	Lrfn2	7234	1940	156796	No_or_no_constitutive_exon
TTGGGTATACAAAGAATCTTTGACTTTCTGTTTCTTTGGGAAGCTGGTAGTG	1813330	1813353	1813403	1813351	-1	KN672409.1	ENSDORG00000012062.2	1719564	1907272	Usp34	7234	1940	156796	No_or_no_constitutive_exon
CTTGTCTGTTTCTTTCCCCCCAGATCACCATTCCATTGACAGGGTGGCAGAG	9692862	9693228	9693278	9693226	-1	KN672409.1	ENSDORG00000028651.1	9685939	9697066	None	7234	1940	156796	No_or_no_constitutive_exon
GCAGGGTCGGCCCTATGATTGGGCAGTACGTGGGCCCTATGATCGGGCAGTA	94787	95000	95050	94998	-1	KN672439.1	ENSDORG00000024596.1	94787	95891	None	7234	1940	156796	Yes
TACCCTTACGCCCTGAAGGCGGAGCACAGGCATGGCGGGCAATGCGGCAGAC	532018	532413	531968	532020	1	KN672439.1	ENSDORG00000000499.2	531034	576692	Syk	7234	1940	156796	No_or_no_constitutive_exon
CCCAGCCTTGCACTTTCTGCTTTTGAGCCTGCAGCCCGTCATAGGGCCAGTC	2231575	2231951	2232001	2231949	-1	KN672439.1	ENSDORG00000004555.2	2229999	2339145	Fam120a	7234	1940	156796	No_or_no_constitutive_exon
CTTATACTCTAGCTACAGAGACCTCCTGCTGTCCTACAGTTTTGGGGGAGCC	2427812	2428274	2428324	2428272	-1	KN672439.1	ENSDORG00000000586.2	2401317	2519650	Wnk2	7234	1940	156796	No_or_no_constitutive_exon
AGGAAGATGAGGAAGAGGAGGAAAATACAGAATAACCACCTCAAGGGGAGGA	9452725	9452755	9452805	9452753	-1	KN672439.1	ENSDORG00000025413.1	9452725	9454086	None	7234	1940	156796	No_or_no_constitutive_exon
TGACATTTTTCTCATTAGTCACAAGAGCTGTCAATGCAATATGGGCTGAGCA	421979	421985	422035	421983	-1	KN672440.1	ENSDORG00000011849.2	397683	506561	Map3k15	7234	1940	156796	No_or_no_constitutive_exon
TGTGTTGGCTCATGCGCATAATGTGTTGGCTCATGTTCTCTGGGTGACAGGT	2469687	2469802	2469637	2469689	1	KN672440.1	ENSDORG00000016069.2	2410392	2479470	None	7234	1940	156796	No_or_no_constitutive_exon
GATCTTATGAACACTTTTTCTCCTTCATTCTCCTTTCCATGGGTGAACAGAG	4675529	4675633	4675479	4675531	1	KN672440.1	ENSDORG00000010871.2	4648605	4954718	Pola1	7234	1940	156796	No_or_no_constitutive_exon
GGTGTGTGGTGTTCCCCTCCCTACAGGCCACCTAATGTATGTTAGGGTAGCA	5872614	5872674	5872564	5872616	1	KN672457.1	ENSDORG00000011252.2	5844236	5876556	Tmprss7	7234	1940	156796	Yes
TTAAGAGGTTATAAAAGTGACCATCTATGTATTTTATTTTTTGGGGAAAGGT	3193500	3193711	3193450	3193502	1	KN672429.1	ENSDORG00000002200.2	3190685	3204536	Crhbp	7234	1940	156796	No_or_no_constitutive_exon
CGTGCCAACCTCTGTGTGTGTGTCTGCCTGTGTGTGTGTCTGGGGAGCAGGG	2804295	2804379	2804245	2804297	1	KN672431.1	ENSDORG00000009223.2	2765521	2830641	Camk2a	7234	1940	156796	Yes
CCGGCAGTCCCCACGACCCTGCGTCGCGATTCCGCTGCGGGGACCGCGAGGG	3048751	3048831	3048881	3048829	-1	KN672431.1	ENSDORG00000009890.2	2992259	3049455	Hmgxb3	7234	1940	156796	No_or_no_constitutive_exon
GGTAGAACCAGAGCCCCTCCTCCATGCCCAACCCATTTCTTGGGCAATAGGC	3658855	3659020	3659070	3659018	-1	KN672431.1	ENSDORG00000013435.2	3640023	3678090	Afap1l1	7234	1940	156796	Yes
AGTCCATCCTGGGGCCCAGGTGAGTTTCCTGGTGGGGGTGGAGGGAGGAGGC	3904809	3904839	3904759	3904811	1	KN672431.1	ENSDORG00000016298.2	3904726	3967307	Sh3tc2	7234	1940	156796	No_or_no_constitutive_exon
CAGAAGTGTTGCTAATGTTGTCTCTTCTTTCCCCTCTGCCATGGGGTTAGGA	3967115	3967307	3967065	3967117	1	KN672431.1	ENSDORG00000016298.2	3904726	3967307	Sh3tc2	7234	1940	156796	No_or_no_constitutive_exon
TTCTAGCCAACAGGGCAAACCAGGGTCATCTAGCCAACAGGGCAAACCAGGG	4734327	4734566	4734616	4734564	-1	KN672431.1	ENSDORG00000026147.1	4734327	4740194	None	7234	1940	156796	No_or_no_constitutive_exon
ATCCCGTTCCCCTCACTCATTCTCTCTGCTTGTGTGCAGGGACCACAGAGCA	887895	888878	887845	887897	1	KN672468.1	ENSDORG00000010240.2	832314	899908	Fam160a1	7234	1940	156796	No_or_no_constitutive_exon
GTGTACTGATAATCTGCCTTTTCCTCTTGTCCATGGCATGGGATAAGTAGAG	2788710	2788895	2788945	2788893	-1	KN672468.1	ENSDORG00000010037.2	2785838	2792814	Fgg	7234	1940	156796	No_or_no_constitutive_exon
CCGCGCTCGCGGCGGCCCCGGGCATGGGCGCAGCCGCCGCGGGCCTGGAGGC	4091151	4091502	4091552	4091500	-1	KN672434.1	ENSDORG00000012611.2	4091151	4094970	Irs4	7234	1940	156796	No_or_no_constitutive_exon
TGATGCCTTTTCTAAGACTTACAAACATTTCACTTCTTGCATGTGGGCAGAA	4491588	4491737	4491787	4491735	-1	KN672434.1	ENSDORG00000002237.2	4469016	4557212	Gucy2f	7234	1940	156796	No_or_no_constitutive_exon
AGGGCTGGGTCCCGTGGGAGGGGAGGACTGGATCCTGGGTGGGGACGGAGGG	764587	764613	764663	764611	-1	KN672410.1	ENSDORG00000009449.2	758805	774855	Tjp3	7234	1940	156796	No_or_no_constitutive_exon
GGAGCTCACGCCCTCCACCACGGCCTCTCTAACTCCTTTTGGGTTGGCAGGA	758805	758908	758958	758906	-1	KN672410.1	ENSDORG00000009449.2	758805	774855	Tjp3	7234	1940	156796	No_or_no_constitutive_exon
AGCTCACTGCCTGTCCCCAGCCCCCTGGGGGGTTTGTCGCAGTGGGACAGAG	826345	826562	826295	826347	1	KN672410.1	ENSDORG00000004096.2	807673	831113	Pip5k1c	7234	1940	156796	No_or_no_constitutive_exon
AGGGAGGGACGTCGCGGCGCGGGTCGGAATGAGCCGGGCGGGGAACGCAGAG	834570	834636	834520	834572	1	KN672410.1	ENSDORG00000004095.2	834279	858209	Cactin	7234	1940	156796	No_or_no_constitutive_exon
TGTCCTCCGTGGGCCGGGCGGGGGCCTTGGCGGCCGGGGACAGCGACGAGGA	1684142	1684387	1684437	1684385	-1	KN672410.1	ENSDORG00000002712.2	1680126	1685462	Zbtb7a	7234	1940	156796	No_or_no_constitutive_exon
GGTGCCGTCTAACGGGAGTGCCCCCCACCCTCCCACTGGGGAGGGGACAGGA	1776486	1776594	1776436	1776488	1	KN672410.1	ENSDORG00000006638.2	1766103	1786127	None	7234	1940	156796	No_or_no_constitutive_exon
GGGGGGGGGTCAGCCGGCTCCCTGGGGTGACACGGTGGCCATGTGGGCAGAT	1989544	1989740	1989494	1989546	1	KN672410.1	ENSDORG00000014228.2	1976692	1990458	None	7234	1940	156796	No_or_no_constitutive_exon
GGGCCCCAGTGGTGCTGGCGGGAGTTGGGCCTGTGGGTGGCGGGTGGCAGAG	1995640	1996614	1996664	1996612	-1	KN672410.1	ENSDORG00000024106.1	1991317	1999466	Plin4	7234	1940	156796	No_or_no_constitutive_exon
GGCCAAGGCCCCGAGGCAGAAAGATGCTGAGAGGGTGGCAGAGGGGACAGGA	1992014	1992090	1992140	1992088	-1	KN672410.1	ENSDORG00000024106.1	1991317	1999466	Plin4	7234	1940	156796	No_or_no_constitutive_exon
TAGGGGGCGTGGCTCCACTGAGTAGGCCACATTCAAGTGATAGGGTTGAGAC	2020483	2020659	2020709	2020657	-1	KN672410.1	ENSDORG00000001284.2	2020483	2030858	Sema6b	7234	1940	156796	No_or_no_constitutive_exon
ATCTCCCCCCACCCTTTCAGCTTCTCACTGCCGTCCGAGGGGACCGAGAGGA	2101733	2101966	2102016	2101964	-1	KN672410.1	ENSDORG00000014206.2	2077703	2102443	Dpp9	7234	1940	156796	No_or_no_constitutive_exon
CTCTGCTTTTCTTCCTCCTCTTGCCTGTGTCCATCCCGTTTGGGGAGCAGCA	2391214	2391226	2391276	2391224	-1	KN672410.1	ENSDORG00000006297.2	2384514	2431040	Ptprs	7234	1940	156796	No_or_no_constitutive_exon
ACCTGACTGAACAATTACTCTGTAATTAGGACAGAAGGTGGGAGAGGAAGGC	2590084	2590128	2590178	2590126	-1	KN672410.1	ENSDORG00000016199.2	2571639	2598303	Safb2	7234	1940	156796	No_or_no_constitutive_exon
CCTGTGGTGGGGGACAGTCCACATCAGAGATGTGTTTCTCCAAGGGGCAGAC	2633518	2633619	2633468	2633520	1	KN672410.1	ENSDORG00000016200.2	2598867	2634601	Safb	7234	1940	156796	No_or_no_constitutive_exon
CGCAGAGGAAGGGTCTGGGAGCCCGGGGGGCAGCTCGGGCGGCGGGGAAGGG	2659929	2660042	2660092	2660040	-1	KN672410.1	ENSDORG00000016207.2	2644446	2660358	Lonp1	7234	1940	156796	No_or_no_constitutive_exon
CAGGAGCGTGTCCACCCACAGACAGCCCCTCGTCTCTCTGGGGACTTGAGAA	2855849	2855861	2855911	2855859	-1	KN672410.1	ENSDORG00000008083.2	2847398	2875107	Rfx2	7234	1940	156796	No_or_no_constitutive_exon
ATGACCGTTCCTTCCTCTTTCTTTCTTTTCTGCCCTGCCACGGGGTGAAGTC	2961931	2962019	2962069	2962017	-1	KN672410.1	ENSDORG00000006056.2	2956551	3008046	Mllt1	7234	1940	156796	No_or_no_constitutive_exon
GTCTGACTTGTCACTGCTGCCAAAGTCCCGGCGCCTGACATTGGGACAAGAT	3028515	3028608	3028658	3028606	-1	KN672410.1	ENSDORG00000013614.2	3014645	3028634	Acer1	7234	1940	156796	No_or_no_constitutive_exon
CCAAGGTGAGGCGCTCGGGGCCGCCGCCCTCCCCGGCCCCCGTGGGGTAGAG	3105802	3105850	3105900	3105848	-1	KN672410.1	ENSDORG00000002447.2	3073294	3117926	Khsrp	7234	1940	156796	No_or_no_constitutive_exon
AGGCATGCCACTCCTGGCCCTGCAGGCTCCAGGGAAGGTTTGGGGGACAGGT	3080973	3081155	3081205	3081153	-1	KN672410.1	ENSDORG00000002447.2	3073294	3117926	Khsrp	7234	1940	156796	No_or_no_constitutive_exon
GTACTACAAGAAGCAGGGTAGGCCAGGGCCTCCCCAGGGGTGGGGCACAGCG	3074285	3074492	3074542	3074490	-1	KN672410.1	ENSDORG00000002447.2	3073294	3117926	Khsrp	7234	1940	156796	No_or_no_constitutive_exon
CTGTGGGACTGGAGCTGGTGAGTAGCCCCAAACTGTAGGGTGGATGGGAGTT	3131317	3131386	3131436	3131384	-1	KN672410.1	ENSDORG00000029765.1	3129885	3132513	None	7234	1940	156796	No_or_no_constitutive_exon
GAGGGGGCATCTCCCACGCCTTACAATTCACAGAGGACCCGGGGGCCCAGCG	3601300	3601411	3601250	3601302	1	KN672410.1	ENSDORG00000027937.1	3600936	3767667	None	7234	1940	156796	No_or_no_constitutive_exon
TCCTTCTCCCCCCGCAGCCCCGAGTTCTTGCCATCACCTGTGGTTGGGAGCG	4037590	4037698	4037540	4037592	1	KN672410.1	ENSDORG00000001134.2	4036669	4045637	Grin3b	7234	1940	156796	No_or_no_constitutive_exon
CCACCCCTCCCCTCAAGTTCCTAACTCTGACCCAAGGAGCAGGGGTTGAGAG	4101027	4101110	4100977	4101029	1	KN672410.1	ENSDORG00000001144.2	4091078	4116367	Abca7	7234	1940	156796	No_or_no_constitutive_exon
AGATGGCAGGGTGGTTGAGGGGGCCCTCTGGGGGTGGGGTTAGGGCTGAGCA	4134852	4135004	4134802	4134854	1	KN672410.1	ENSDORG00000001150.2	4129265	4144937	Arhgap45	7234	1940	156796	No_or_no_constitutive_exon
CACTGGTGGGCGCAGGAGGCGCGGGGGTTGGCGGCGGTGGGGGCCCGGAGAG	4174894	4174939	4174989	4174937	-1	KN672410.1	ENSDORG00000002916.2	4174894	4221041	Sbno2	7234	1940	156796	No_or_no_constitutive_exon
AAGCGTGCTGCTAACTTCTGACCCCCTCCTCTTTCCCCTTGGGCATGAAGTT	4293999	4294127	4293949	4294001	1	KN672410.1	ENSDORG00000000433.2	4273244	4301287	Stk11	7234	1940	156796	No_or_no_constitutive_exon
CAGACTCTTTTTAAGACCTGGAAACCAGAAAAAGGGGTGGGGGGTGGAAGGA	4325606	4325650	4325556	4325608	1	KN672410.1	ENSDORG00000000425.2	4325133	4331087	Midn	7234	1940	156796	No_or_no_constitutive_exon
AGGCCAGAGGCCACATGCCACACATCTGCAGACAGGTTCCAAGGGGATAGCA	4448911	4448989	4448861	4448913	1	KN672410.1	ENSDORG00000010033.2	4443711	4470033	Mum1	7234	1940	156796	No_or_no_constitutive_exon
CACCGCCTGGCAGTGACAGCCTCTTGGGTATGGCCACTCCTGGGACACAGGG	4713258	4713306	4713356	4713304	-1	KN672410.1	ENSDORG00000004745.2	4703617	4731919	Tcf3	7234	1940	156796	No_or_no_constitutive_exon
CTGTGCTGTCCCCTGCAGCTGCTGACATCGGTGTAGGGCTGGCGGGTCAGGA	4849353	4849386	4849436	4849384	-1	KN672410.1	ENSDORG00000013377.2	4841430	4865488	Atp8b3	7234	1940	156796	No_or_no_constitutive_exon
GGACAGAATGTGATCATGTGACCTGTGGGTTTTTTCCTTCCTTAGGGAAGGA	4979267	4979391	4979217	4979269	1	KN672410.1	ENSDORG00000023142.1	4963854	4998851	Scamp4	7234	1940	156796	No_or_no_constitutive_exon
CATGCTCAGCAGAGCCTATGTGGTGGGGGAATGCCTGGGACCAAATGAAGTC	5851065	5851226	5851015	5851067	1	KN672410.1	ENSDORG00000026305.1	5845992	5853003	None	7234	1940	156796	No_or_no_constitutive_exon
AGGGCCTGAGTTCTAACCCTGTGCTGACACCAACTTTCTTTGGGGAACAGGC	6318472	6318551	6318601	6318549	-1	KN672410.1	ENSDORG00000009911.2	6308936	6382227	Mcf2l	7234	1940	156796	No_or_no_constitutive_exon
ATCTCTGAGGAAGGGAAGCGGGTGAGCGGGCCGGGCGCCGGGCGGCGGAGGC	7353315	7353460	7353510	7353458	-1	KN672410.1	ENSDORG00000004515.2	7267364	7354203	Arhgef7	7234	1940	156796	No_or_no_constitutive_exon
GTCCATAGCTGTCTAGAGGTGAGACATTTTGTGCCTGTTCCCACAGGGAGCC	7643772	7643841	7643891	7643839	-1	KN672410.1	ENSDORG00000010175.2	7619609	7722107	Col4a2	7234	1940	156796	No_or_no_constitutive_exon
GAGCCAGGGCTTATGGGCAACACTGGACCTTCCGGGCCTGTGGGTGACAGAG	7623889	7623953	7624003	7623951	-1	KN672410.1	ENSDORG00000010175.2	7619609	7722107	Col4a2	7234	1940	156796	No_or_no_constitutive_exon
GCATCCAGGAGCAGATGCAGTTAAACACAGCCAATTCTTCCCACAGGGAGAC	7870330	7870357	7870280	7870332	1	KN672410.1	ENSDORG00000016123.2	7762170	7890508	Col4a1	7234	1940	156796	No_or_no_constitutive_exon
TTTTCCTTTTTGGTCCACTCACTAACCCTGGGTTATGTTTTGGGGGAAAGTC	8384619	8384834	8384884	8384832	-1	KN672410.1	ENSDORG00000005318.2	8335311	8602404	None	7234	1940	156796	Yes
AAATCCCACATGAAGGTAAGCCAGCTCCCACGGGACCCGGGGAAGAACAGGC	2348544	2348605	2348494	2348546	1	KN672465.1	ENSDORG00000008073.2	2305793	2450067	Zfp827	7234	1940	156796	No_or_no_constitutive_exon
GCAGGCGGGTGAGCAGGCTGGCTGAGCAGGCGGGTGGGCAGCCGGGGCAGAG	5640001	5640342	5640392	5640340	-1	KN672465.1	ENSDORG00000000869.2	5638506	5642120	Noct	7234	1940	156796	No_or_no_constitutive_exon
GGCACGCCGCGTTCCCGCCCTCCCCGCCGCGCGGGGCCCGGGACTTGAAGCT	1971971	1972145	1972195	1972143	-1	KN672445.1	ENSDORG00000013295.2	1861992	1972280	Trank1	7234	1940	156796	No_or_no_constitutive_exon
TCGGCTATTGCCGCGTTCGCCCGGCGGGTCGTGGGGGGGGCGTGGTAAAGAT	1971858	1971944	1971994	1971942	-1	KN672445.1	ENSDORG00000013295.2	1861992	1972280	Trank1	7234	1940	156796	No_or_no_constitutive_exon
CTGTTCCTTTGGAGGGGAAGTCACATGTGGAGCCATGTGGGATAAACAAGGG	2402329	2402578	2402279	2402331	1	KN672445.1	ENSDORG00000010386.2	2336198	2437929	Ninl	7234	1940	156796	No_or_no_constitutive_exon
CTGGTGAAAAAATCTGCCAAAACTATTACTAAAGAGTTTCTTGGGAGTAGAG	2449098	2449152	2449202	2449150	-1	KN672445.1	ENSDORG00000010384.2	2441441	2457488	None	7234	1940	156796	No_or_no_constitutive_exon
GGGAAGAGGAACGAGATGGGGAGAGAGAAGGGGAGGACGGGGAGGGGGAGGA	3733148	3733594	3733644	3733592	-1	KN672445.1	ENSDORG00000011855.2	3727568	3734545	Gzf1	7234	1940	156796	No_or_no_constitutive_exon
TAAGAAAGTAGAGGGAGCCCAGAACCAGGGTAAGAACCAGGGCAAAAAAGTG	8194427	8194763	8194377	8194429	1	KN672445.1	ENSDORG00000002490.2	8192917	8235740	Rrbp1	7234	1940	156796	No_or_no_constitutive_exon
AGGGGAGGGAGCCCAGAACCAGGGCAAAAAGGGGGAGGGTAAGAAGTCAGAG	8194775	8195143	8194725	8194777	1	KN672445.1	ENSDORG00000002490.2	8192917	8235740	Rrbp1	7234	1940	156796	No_or_no_constitutive_exon
CTCCTGGGTTTTGTTGTCACATCTGTCATTATTTGGGGTATGAATGTAAGAT	8209686	8209857	8209636	8209688	1	KN672445.1	ENSDORG00000002490.2	8192917	8235740	Rrbp1	7234	1940	156796	No_or_no_constitutive_exon
AAAAGGGAGAGGGGAGCCCAAACCAGAATAAGAAGTTAGAGGGAGCCCAGAA	8193589	8194406	8193539	8193591	1	KN672445.1	ENSDORG00000002490.2	8192917	8235740	Rrbp1	7234	1940	156796	No_or_no_constitutive_exon
GGAGCCCAGAACCAGGGCAAAAAGGGGGAGGGTAAGAAGTCAGAGGGGAGCC	8194782	8195126	8194732	8194784	1	KN672445.1	ENSDORG00000002490.2	8192917	8235740	Rrbp1	7234	1940	156796	No_or_no_constitutive_exon
TGGCCCAATATGTCATTTCTAGAAAAGGATGCAAGTCACCAAAGGGCAAGAA	4079916	4080032	4079866	4079918	1	KN672442.1	ENSDORG00000014353.2	4008061	4225257	None	7234	1940	156796	No_or_no_constitutive_exon
CCCATCTAATTTAAGTATCTCTTTTTAATCATAGCTTCTCAAGGGTAAAGAA	5097518	5097567	5097468	5097520	1	KN672452.1	ENSDORG00000009516.2	5080343	5139948	Rbl2	7234	1940	156796	No_or_no_constitutive_exon
CCTTCTTGGAGGAGGTGGTCAGCAAAGAGGTGGAAGGGGAGCGGGAACAGGG	6780976	6781623	6780926	6780978	1	KN672452.1	ENSDORG00000027062.1	6771390	6781623	Capns2	7234	1940	156796	No_or_no_constitutive_exon
TGTCTCCCCCTCTCTGTCTGCCTTGCTCTCCCACTACACCGGGGCTGCAGAA	7424058	7424212	7424008	7424060	1	KN672452.1	ENSDORG00000024668.1	7273120	7429146	Gnao1	7234	1940	156796	No_or_no_constitutive_exon
GGTTTAGGATGGCATTTGTACCCATGTATGTGTTTCTTTTGGGGATTTAGTT	7773672	7773766	7773622	7773674	1	KN672452.1	ENSDORG00000006444.2	7673410	7785546	Nup93	7234	1940	156796	No_or_no_constitutive_exon
GACCCAGGCCAAAGGCTGGGCTCCCAAGGCTGTGAGAGGGGGTGACTGAGCC	7939928	7940010	7939878	7939930	1	KN672452.1	ENSDORG00000009486.2	7910508	7961214	Nlrc5	7234	1940	156796	No_or_no_constitutive_exon
CTCGGGTATCCCTACTAGGTCCTCAGGGAGACGGGGGGGGGGGGGGGGAGGT	7943371	7943505	7943321	7943373	1	KN672452.1	ENSDORG00000009486.2	7910508	7961214	Nlrc5	7234	1940	156796	No_or_no_constitutive_exon
GAGTGGACAAGGTAAGATGATGGGGCAGGTAAGATGGGGGGCAAGGTAAGAT	7956108	7956222	7956058	7956110	1	KN672452.1	ENSDORG00000009486.2	7910508	7961214	Nlrc5	7234	1940	156796	No_or_no_constitutive_exon
CTTTCTAGCCCTGCAGTGTTGCCGTCTAGGGTTTGCGGCTGGGCTGGGAGTG	711466	711853	711416	711468	1	KN672401.1	ENSDORG00000002814.2	710782	723746	Crb2	7234	1940	156796	No_or_no_constitutive_exon
AAGGCCCGGAATTCTGGTTGGGAACCGTGGTCCTGGCCATGGGAACTGAGCC	717685	718580	717635	717687	1	KN672401.1	ENSDORG00000002814.2	710782	723746	Crb2	7234	1940	156796	No_or_no_constitutive_exon
GTGGGGAAGCTGGCAGCCCTCTCATCAGGCCTGTGCCCTCTGGTGGGCAGTG	4102398	4102552	4102348	4102400	1	KN672401.1	ENSDORG00000013320.2	4099641	4106671	Cfap157	7234	1940	156796	No_or_no_constitutive_exon
GAGAGGTGGGCACATGGGTTTGTGTGCCAGGCTGTGTGACCTTGGGAAAGTC	4124673	4124732	4124782	4124730	-1	KN672401.1	ENSDORG00000013325.2	4122114	4126273	Tor2a	7234	1940	156796	No_or_no_constitutive_exon
GGAAGGTGGGTGGCAGAGTGCTAGCCTTGAGCTGAAGAGCTGAGGGACAGCA	4598282	4598311	4598361	4598309	-1	KN672401.1	ENSDORG00000016222.2	4598282	4610197	Trub2	7234	1940	156796	No_or_no_constitutive_exon
GGGCCTGAAGGGGTCTTTGGGCTTTGGTGCAGGTGGCCCTGGGCCCAAAGCT	4724294	4724515	4724244	4724296	1	KN672401.1	ENSDORG00000013368.2	4721265	4732403	Cercam	7234	1940	156796	No_or_no_constitutive_exon
AAGCCCCGGACCTCACCGCCGCCTCTTCTTCACAGCCGTCCCGGGGCGAGAC	4910867	4911085	4911135	4911083	-1	KN672401.1	ENSDORG00000011867.2	4910101	4939674	Wdr34	7234	1940	156796	No_or_no_constitutive_exon
GCAGCCTGGCAGCCTTGCTTCACTACCCTCTCCTTACAGGGTCAGCGAAGAG	5711079	5711146	5711196	5711144	-1	KN672401.1	ENSDORG00000000781.2	5707138	5711884	BC005624	7234	1940	156796	No_or_no_constitutive_exon
CACTGTGCCCTTGACACACGTCAGAGCCACACCCTGGGCTGTGGTGAAAGCC	5728976	5729100	5728926	5728978	1	KN672401.1	ENSDORG00000000782.2	5719920	5744019	Usp20	7234	1940	156796	No_or_no_constitutive_exon
CCGGCGGGTGGGGGTGTGCTTCAGGCCTTTGCTCCTGGGCAGGAAGACAGAA	6012823	6013009	6012773	6012825	1	KN672401.1	ENSDORG00000027158.1	6007621	6136924	Hmcn2	7234	1940	156796	No_or_no_constitutive_exon
GGCCTGGGCCTCCCTGGCCGAGGCCCACGGGCCTGGCCTGGTGTGGGCAGAC	6478971	6479210	6479260	6479208	-1	KN672401.1	ENSDORG00000006119.2	6478971	6479364	Qrfp	7234	1940	156796	No_or_no_constitutive_exon
GGCACCAGGTATCTGTGCCTGGTGGGGTGTGTGGTGACACAGGTGGGGAGGA	6571832	6571865	6571782	6571834	1	KN672401.1	ENSDORG00000014599.2	6557472	6597986	Lamc3	7234	1940	156796	No_or_no_constitutive_exon
GGCAGATTGGCTGGAGTGGCCCCAGGCCACCTAGAACTGATGGGGCTGAGCC	6588056	6588065	6588006	6588058	1	KN672401.1	ENSDORG00000014599.2	6557472	6597986	Lamc3	7234	1940	156796	No_or_no_constitutive_exon
TGCAGCCACAGCCTCCCCGTCTGCCCCTCGGAGGTGCTGGGGAGCATAAGGA	6588131	6588366	6588081	6588133	1	KN672401.1	ENSDORG00000014599.2	6557472	6597986	Lamc3	7234	1940	156796	No_or_no_constitutive_exon
TGTTTGGTCAGGTGGCGGCCAGCACCGCACCAAGCCTATTCGGGCAGCAGAC	6704365	6704819	6704315	6704367	1	KN672401.1	ENSDORG00000027131.1	6703804	6723763	None	7234	1940	156796	No_or_no_constitutive_exon
CAGGGGAGCGCTTGCCTGGGGTCAGTGCCTTTCTCCCGTGTGGGGCGCAGGA	6965330	6965419	6965469	6965417	-1	KN672401.1	ENSDORG00000003580.2	6931800	7027627	None	7234	1940	156796	Yes
ACTATCAAGGGCTGCTATATGTATTGGGCTGTGAGGGGGAGTCAAGGGAGGA	137221	137448	137498	137446	-1	KN672424.1	ENSDORG00000009333.2	130521	147601	Dennd2d	7234	1940	156796	No_or_no_constitutive_exon
GGAGTCTGGGTTCTGGGCCTACTATGAGGTAAGTAGATTGGGGTGTACAGTG	233807	233835	233757	233809	1	KN672424.1	ENSDORG00000003889.2	224018	235818	None	7234	1940	156796	No_or_no_constitutive_exon
ACTCCCGTTCTCCCTCTCTCTCCCTTTGCTGCGGCTCCTGGGACCAGCAGAC	6193215	6193224	6193274	6193222	-1	KN672424.1	ENSDORG00000013122.2	6186450	6208335	Casq2	7234	1940	156796	No_or_no_constitutive_exon
GAGAGCGAGGAGGAGGAGGAGGAGGAGTTGAAGGAGGAAGAGCGGGACAGGG	6436981	6437256	6437306	6437254	-1	KN672424.1	ENSDORG00000010085.2	6435558	6488276	Igsf3	7234	1940	156796	No_or_no_constitutive_exon
GGAAACAAAGGCAGAGCAGAGCCCAGGCACAAAGACCTTTGGGAAAGAAGGG	6719453	6719761	6719403	6719455	1	KN672424.1	ENSDORG00000013781.2	6714230	6741140	Ttf2	7234	1940	156796	No_or_no_constitutive_exon
TCCCGAAACCTAACCAAATCCCCCTTCTTTACAGAGCCAGGGGTGATAAGCA	7522584	7522843	7522893	7522841	-1	KN672424.1	ENSDORG00000005620.2	7485602	7523260	Tbx15	7234	1940	156796	No_or_no_constitutive_exon
GAGTCCTGGTTCTTTTCAGATTTAAAGAATTCCTTTCTGGGGCTGGGAAGAT	7993588	7993610	7993660	7993608	-1	KN672424.1	ENSDORG00000011666.2	7962313	8012241	None	7234	1940	156796	No_or_no_constitutive_exon
GCTGGACGAGAAGCGCCTGCTGTGCAGCGGGGTGGGACGGCGGGGGACAGCG	742439	742543	742389	742441	1	KN672473.1	ENSDORG00000007584.2	517665	742543	Ttll11	7234	1940	156796	No_or_no_constitutive_exon
CTGCTCTGTGACCCCGCGGCCCCCCTTCCTGGAGCCTCACCGACCGGGAGAG	854889	854917	854967	854915	-1	KN672473.1	ENSDORG00000027462.1	764671	878058	Dab2ip	7234	1940	156796	No_or_no_constitutive_exon
AGCTCCTGCCTTGGTGGATCCTGGTGCTTTGCAGAGATCCTGAGGGGAAGCC	1530171	1530271	1530121	1530173	1	KN672473.1	ENSDORG00000016141.2	1519093	1537476	Traf1	7234	1940	156796	No_or_no_constitutive_exon
GCAGCAGCCTCCCCGCTGCTCCCTGGGCTGCTCCCTGGACGGGCTGAGAGCT	7343021	7343057	7342971	7343023	1	KN672473.1	ENSDORG00000003999.2	7320042	7352336	None	7234	1940	156796	No_or_no_constitutive_exon
GCCCCTAAGGACTAACCCTGGAGACCCTCCTCAGCATAGTGCTAGGGGAGAC	7467518	7468441	7468491	7468439	-1	KN672473.1	ENSDORG00000008185.2	7366373	7470987	Col27a1	7234	1940	156796	No_or_no_constitutive_exon
TGTTCTCTCTGTCCTCCTCCTTTTCTTGTTCTCCCAACTCAGGGGGACAGAG	7387303	7387436	7387486	7387434	-1	KN672473.1	ENSDORG00000008185.2	7366373	7470987	Col27a1	7234	1940	156796	No_or_no_constitutive_exon
GGTCACCACCCGGCCACAGGGCCCTAAGGTGAACAAAGAGGGGAGGGGAGGG	7515649	7515687	7515599	7515651	1	KN672473.1	ENSDORG00000008182.2	7511862	7518453	Kif12	7234	1940	156796	No_or_no_constitutive_exon
CCTCTTTGCTTCTTTCCTTCTGTGGCCATCGCTTCCCACCCGGGGTGCAGTG	7581039	7581075	7581125	7581073	-1	KN672473.1	ENSDORG00000014008.2	7544684	7613898	Zfp618	7234	1940	156796	Yes
GCCCCCCGAGACCGGGAGCCCGAGCCACCCCCACGCCCGGCCCGGGGGAGAG	1323395	1323459	1323509	1323457	-1	KN672375.1	ENSDORG00000004431.2	1323395	1331448	None	7234	1940	156796	No_or_no_constitutive_exon
AGGGCTGTGTGTGGTTGGGAATTAGCCTGGTGTTGATGCTGGGATTGCAGTG	2522097	2522306	2522356	2522304	-1	KN672375.1	ENSDORG00000014084.2	2517219	2522470	Thoc3	7234	1940	156796	No_or_no_constitutive_exon
AAACGCCTGCAAGAGCTGGGTGAGGGCGGGGATACTGGCTGTGCTGGGAGTG	2628101	2628113	2628163	2628111	-1	KN672375.1	ENSDORG00000008875.2	2622860	2641244	Cltb	7234	1940	156796	No_or_no_constitutive_exon
TACACACCAGAGTGATGTGTGAGTTCTGGAGACCCCAGGAGGGGGGGGAGGG	3111189	3111234	3111139	3111191	1	KN672375.1	ENSDORG00000013756.2	3101402	3112227	Fgfr4	7234	1940	156796	No_or_no_constitutive_exon
GAGGAGAGGCGGGCAGGGGGAGAGGAGAGGCGGGCAGGGGGGAGGCAGAGGC	3263212	3263332	3263382	3263330	-1	KN672375.1	ENSDORG00000000567.2	3258615	3272748	Lman2	7234	1940	156796	No_or_no_constitutive_exon
TCCCCAGGTACTGAGGCAGAGGAAGGAGATGCCCGAAGAGGGGATGGGAGGG	3319110	3319129	3319179	3319127	-1	KN672375.1	ENSDORG00000004152.2	3316978	3323547	F12	7234	1940	156796	No_or_no_constitutive_exon
ATCTTCGTCCTGGTTGCCCAGGTCATCAGGAAGGTTCTCTGGGTTGGCAGGG	3317236	3317385	3317435	3317383	-1	KN672375.1	ENSDORG00000004152.2	3316978	3323547	F12	7234	1940	156796	No_or_no_constitutive_exon
ACTTCCGTGGTACTTAGAGCCTTAAGCATCCCCCAGTAACATTGGGTGAGGC	3477723	3477868	3477673	3477725	1	KN672375.1	ENSDORG00000004752.2	3476928	3480070	Tmed9	7234	1940	156796	No_or_no_constitutive_exon
GCCATAGATTTTAGTAACAGCCCCTTTTTTCCCTTGCTTTGGGGACACAGGT	1326547	1326967	1327017	1326965	-1	KN672450.1	ENSDORG00000012470.2	1323549	1342235	Chaf1b	7234	1940	156796	No_or_no_constitutive_exon
TCTTGAGAGAAGTTGAGAAATAACCTTTGCTTGGCAGGGCCTGAAAACAGCC	4469121	4469438	4469488	4469436	-1	KN672450.1	ENSDORG00000002143.2	4408304	4470249	Hunk	7234	1940	156796	Yes
TTTTGAATTGTCAGTTTGTCATTTTTCTTCCCTGATCTTTTGGGACATAGGT	6781439	6781543	6781593	6781541	-1	KN672450.1	ENSDORG00000003046.2	6765398	6786148	Usp16	7234	1940	156796	Yes
GGAGGCAGGAGCGGAAGTAGAGAGACAGGAAGGGGGGGGCGAGGTGGGAGGT	6803548	6803582	6803498	6803550	1	KN672450.1	ENSDORG00000024260.1	6803518	6824300	None	7234	1940	156796	No_or_no_constitutive_exon
AGGGTGAGGGTTAGGTTTAGGTTTAGGGATAGGGTGAGGGTTAGGGTGAGGT	1891748	1892065	1892115	1892063	-1	KN672455.1	ENSDORG00000029203.1	1890885	1892458	None	7234	1940	156796	No_or_no_constitutive_exon
CCACAGCATATTCAAGACCAGGCTAGCCACTTGGGGGGTGATGGCAGGAGAG	1890885	1891145	1891195	1891143	-1	KN672455.1	ENSDORG00000029203.1	1890885	1892458	None	7234	1940	156796	No_or_no_constitutive_exon
ACGAGATCATGCCAACTACCCCATTTCAGAACAGAAGGGTGGGGAGCTAGAG	5090268	5090334	5090218	5090270	1	KN672455.1	ENSDORG00000024577.1	5089577	5090856	None	7234	1940	156796	No_or_no_constitutive_exon
TGTGACATTGTATTTATTAATTGACTTGTCCTTTTTTGGGGGGGAATCAGGA	6086302	6086436	6086252	6086304	1	KN672455.1	ENSDORG00000016167.2	5932693	6099635	Zfhx4	7234	1940	156796	No_or_no_constitutive_exon
ATGTCCTACCTCCTCTTTGTTTTTACCCTTCTGTGATTTCCTGGGGATAGGC	2479700	2479811	2479861	2479809	-1	KN672446.1	ENSDORG00000014615.2	2479700	2572271	Epb41l3	7234	1940	156796	Yes
GATGAGGAACCAGAGGAGCCGCCACCCTGTAGGCCTGAGAGGGAGTTCAGGA	5524836	5524852	5524786	5524838	1	KN672446.1	ENSDORG00000009301.2	5367370	5537228	Mtcl1	7234	1940	156796	No_or_no_constitutive_exon
TGCTCATTCTCATGTTTTCTTTTTTTGGGGGGGTGGGGGGGGAATAATAGAT	7172064	7172201	7172014	7172066	1	KN672446.1	ENSDORG00000011306.2	7107725	7176483	Spire1	7234	1940	156796	No_or_no_constitutive_exon
ATGCTCAGGAAGAGTGCAGGCTGAGGCCTTGGGAGGCTGGGTGGGGGCAGGC	1167227	1167354	1167177	1167229	1	KN672421.1	ENSDORG00000028088.1	1166458	1174285	Gm20721	7234	1940	156796	No_or_no_constitutive_exon
TAAGTGCATCAGATCCGAACACTCTCACTGCTAGTGGGATGGGGGGGCAGCG	1170034	1170156	1169984	1170036	1	KN672421.1	ENSDORG00000028088.1	1166458	1174285	Gm20721	7234	1940	156796	No_or_no_constitutive_exon
ATAGCAACAGTACAACGGGCGGCTTTTATGGGATTTACTCATGGGCATAGGG	4242430	4242462	4242512	4242460	-1	KN672421.1	ENSDORG00000027670.1	4242430	4242654	None	7234	1940	156796	No_or_no_constitutive_exon
GCCTGTAGCCCAGCAGCCATGGAGGAGGTGAGGTAGCCCCGTCTGGGGAGCC	6216122	6216449	6216072	6216124	1	KN672421.1	ENSDORG00000026324.1	6216025	6219063	Spata2	7234	1940	156796	No_or_no_constitutive_exon
AGCTAGAGATCAGGCCAGTAACCCACCAGCCAGTGCATCTGGAGAGGGAGCT	6545989	6547720	6545939	6545991	1	KN672421.1	ENSDORG00000014142.2	6542501	6567224	Znfx1	7234	1940	156796	No_or_no_constitutive_exon
CTGTTGGAGAACATTCTGGCCAAGCGGCTGCTGGTAGGAGCAGGGCTGAGCT	6934580	6934629	6934530	6934582	1	KN672421.1	ENSDORG00000014067.2	6890731	6954296	Prex1	7234	1940	156796	No_or_no_constitutive_exon
CCAGCCAGGAGACCCCCGAGGACCCTGGTAGCCAGGGTGCCAGGGAGGAGGA	6938306	6938330	6938256	6938308	1	KN672421.1	ENSDORG00000014067.2	6890731	6954296	Prex1	7234	1940	156796	No_or_no_constitutive_exon
GAGGCTCAATTGGTAAAGTGCTTGCCTTGAGCTGAAGAGCTAAGGGACAGTG	1419061	1419162	1419212	1419160	-1	KN672425.1	ENSDORG00000010258.2	1372371	1453415	Ep300	7234	1940	156796	No_or_no_constitutive_exon
TTTCTTAGGACATCTAAATTATCTATTGATGTTCCAGGTAGAGGGGATAGTA	1388087	1388198	1388248	1388196	-1	KN672425.1	ENSDORG00000010258.2	1372371	1453415	Ep300	7234	1940	156796	Yes
ACCCTGTGATGAGGGGCTCAGGCCCAGGCCATGGGTACCAAGAACGGGAGGG	2535682	2535748	2535798	2535746	-1	KN672425.1	ENSDORG00000005080.2	2530439	2616225	Cacna1i	7234	1940	156796	No_or_no_constitutive_exon
CCCACTCTGAGCCTCCAGTGTGTCCCAACTCACATGGGGGCAGGCAGCAGGT	2799404	2799701	2799751	2799699	-1	KN672425.1	ENSDORG00000001564.2	2791830	2799863	Syngr1	7234	1940	156796	No_or_no_constitutive_exon
CAGCAGACTATTCCTCTTGTCCTAACCGTTCTTTTTCTGCATTGGGACAGGT	3129911	3130035	3130085	3130033	-1	KN672425.1	ENSDORG00000015795.2	3121906	3146435	Gtpbp1	7234	1940	156796	No_or_no_constitutive_exon
ACTCGCAGGATGCGCAGGGACGGGTGAGTACCAGACCTAAGCAGGGACAGCC	3310908	3310942	3310858	3310910	1	KN672425.1	ENSDORG00000003358.2	3299139	3317784	Ddx17	7234	1940	156796	No_or_no_constitutive_exon
GCCCCGCGCGCGCGCCCCGCGTCGGGCACGCGCGCGGGGAGGAGGCGGAGGC	3569245	3569786	3569195	3569247	1	KN672425.1	ENSDORG00000002585.2	3568104	3571721	Slc16a8	7234	1940	156796	No_or_no_constitutive_exon
CTGGGCCTCGCGGGCGGCTGCCGATGGGCGGCGGCTGGGATGGTGGGGAGCC	3764374	3764422	3764472	3764420	-1	KN672425.1	ENSDORG00000009475.2	3764374	3766225	Galr3	7234	1940	156796	No_or_no_constitutive_exon
GGCGGCAGGTGCCGTCCATCTGCTCATTAGTGATGGGGAAACTAAGGCAGAG	3885593	3886930	3886980	3886928	-1	KN672425.1	ENSDORG00000029497.1	3885593	3893072	None	7234	1940	156796	No_or_no_constitutive_exon
TCACTCCACTTCTCTGGGCCTCAGCCCCATTCTCCTCTTCTAGAAGGGAGCC	4302180	4302331	4302381	4302329	-1	KN672425.1	ENSDORG00000014760.2	4301610	4310169	None	7234	1940	156796	No_or_no_constitutive_exon
CACCAGCCCTGCTCTGACCCCTCTCCCTCTCTTTGCTCTTGGGAACCCAGGG	4672478	4672748	4672428	4672480	1	KN672425.1	ENSDORG00000010490.2	4668442	4684135	Foxred2	7234	1940	156796	No_or_no_constitutive_exon
TGTTGCTGTCTGTCCCTGTGTCTACACTTGTATGTCTGTTGGGTGGGGAGGT	5225764	5225794	5225714	5225766	1	KN672425.1	ENSDORG00000015003.3	5181484	5228022	Rbfox2	7234	1940	156796	No_or_no_constitutive_exon
GCTGTGCTGGCAGCAGTAGGCCTAGAGAGAAGGGAGAGAAAGGGAGAGAGAA	5399436	5399480	5399530	5399478	-1	KN672425.1	ENSDORG00000001925.2	5393212	5414043	Mcm5	7234	1940	156796	No_or_no_constitutive_exon
TTTGCAGAACATGGCAATAAGCAGCAGGAGAGGGAAGAGGAAAAGGGAAGGA	4787663	4787844	4787894	4787842	-1	KN672430.1	ENSDORG00000023363.1	4787663	4789110	None	7234	1940	156796	No_or_no_constitutive_exon
TATATAAGCCTTAACTCAGGGAAGCAGTAATGTCTTTTTTGGGAACATAGAT	5006323	5006442	5006273	5006325	1	KN672430.1	ENSDORG00000015854.2	5003219	5019523	Tgm1	7234	1940	156796	No_or_no_constitutive_exon
CACAGTTAAGGTTGCTTGCCTGGTTTGATGGTTCCCTTTTGTGGGATCAGGT	5060302	5060517	5060567	5060515	-1	KN672430.1	ENSDORG00000001209.2	5059012	5061358	Tssk4	7234	1940	156796	No_or_no_constitutive_exon
AGGGTTGGGGGCTTCCAGGGGAACAACAGGAGCTAGGGAGAGGAATAAAGGC	5216200	5216294	5216344	5216292	-1	KN672430.1	ENSDORG00000011909.2	5204552	5220849	Carmil3	7234	1940	156796	Yes
AGAGGAAGTAGGTGGCGAGAGCACCTGGGCTCTAGGGAGATGGGCAGAAGAA	5220364	5220394	5220444	5220392	-1	KN672430.1	ENSDORG00000011909.2	5204552	5220849	Carmil3	7234	1940	156796	No_or_no_constitutive_exon
GGGAGCTGGGTAGAATGAGATGCCTTCCCTCCTATATCAGGAGTTGGGAGAC	5621508	5621798	5621458	5621510	1	KN672430.1	ENSDORG00000010743.2	5614359	5627297	Zfhx2	7234	1940	156796	No_or_no_constitutive_exon
CCTGGACAAGAAGCAAAGGAATTTTGACAAGGTGGGCCCGGGGGTGGGAGCT	5748530	5748569	5748480	5748532	1	KN672430.1	ENSDORG00000013241.2	5729556	5757725	Myh6	7234	1940	156796	No_or_no_constitutive_exon
CAGGGTCTGAGACCATCTAATTGTTGAATCCTATGTCTTGGGGACAGCAGCT	6099230	6099361	6099180	6099232	1	KN672430.1	ENSDORG00000010574.2	6093796	6106243	None	7234	1940	156796	No_or_no_constitutive_exon
AAGTGCTGAATCTCATTCAATCTTTGTCTTTCTTGTGTGGGGGAATGCAGAT	6266972	6267058	6266922	6266974	1	KN672430.1	ENSDORG00000004929.2	6265562	6278088	Prmt5	7234	1940	156796	No_or_no_constitutive_exon
GAACAGAGGCTCTTGGAGGCCACAGTACTGGGGAGGAATGGGATGTTGAGGA	6330711	6330880	6330930	6330878	-1	KN672430.1	ENSDORG00000004922.2	6327776	6331110	Lrp10	7234	1940	156796	No_or_no_constitutive_exon
AGTGCTCCAGATACCAGCAGGAAAGCAAAAGAGCATGGGCAATATGGCAGGT	2120741	2120785	2120835	2120783	-1	KN672432.1	ENSDORG00000029825.1	2087339	2180302	None	7234	1940	156796	No_or_no_constitutive_exon
GGCATAAGCTATGTGCTCAATAATGTTACTGTGGGCCTTGGGGGGGGCAGGT	2498085	2498182	2498035	2498087	1	KN672432.1	ENSDORG00000005545.2	2481942	2501031	Sec24c	7234	1940	156796	No_or_no_constitutive_exon
ATTGTGCCGCGAGGGCGCAGGTAGCAAGTCCTGGGACGCTTCTGGGAAAGAG	2514203	2514223	2514153	2514205	1	KN672432.1	ENSDORG00000005551.2	2513848	2515701	Chchd1	7234	1940	156796	No_or_no_constitutive_exon
GGGTCTGATTGCAGGAACTCCTGACACTGATTTTCTCTTGGGGGACTCAGGC	2533291	2533520	2533241	2533293	1	KN672432.1	ENSDORG00000005553.2	2521107	2537902	Zswim8	7234	1940	156796	No_or_no_constitutive_exon
GGTTCTGGGCAAAATCGAGAGAGCTATTGGCCTCAAGCTCCCGGGGAAAGGA	948692	948734	948784	948732	-1	KN672414.1	ENSDORG00000024611.1	948692	949140	None	7234	1940	156796	No_or_no_constitutive_exon
CTGTCTCTAACAAGTAGATGGGATGTCTTCACAGTGTGTGGGAAGCCCAGGG	1053809	1053956	1053759	1053811	1	KN672414.1	ENSDORG00000000194.2	1053746	1061253	None	7234	1940	156796	No_or_no_constitutive_exon
GGGCTGACCTGACACCTTCTGATCAGGACTCTGGAGCTGCGGGAGCCGAGAG	2175947	2176084	2176134	2176082	-1	KN672414.1	ENSDORG00000008113.2	2172036	2193703	Micall2	7234	1940	156796	No_or_no_constitutive_exon
TGTGGTTGAAATGAAAGGTGCGTTGGTTTTGGTCAGGTGCAGGGAAGTAGAC	2821379	2821418	2821329	2821381	1	KN672414.1	ENSDORG00000001401.2	2788656	2828946	Eif3b	7234	1940	156796	No_or_no_constitutive_exon
TCCTGGGGCAGGCCTGGCACTGTATCTTGGCCATAAAACTGGGCGTGCAGTC	2825182	2825289	2825132	2825184	1	KN672414.1	ENSDORG00000001401.2	2788656	2828946	Eif3b	7234	1940	156796	No_or_no_constitutive_exon
GCAGGACAGCATTAGGAAAGAAGGAAGGATGGACAAGTGGAAGGGGCCAGTG	3011427	3011473	3011523	3011471	-1	KN672414.1	ENSDORG00000000824.2	2990020	3027685	None	7234	1940	156796	No_or_no_constitutive_exon
GTTTCCCCAGAACTGTCAGGGGGTGCCCAGACCTCTTCCCAGGGGTCCAGGG	3056961	3056974	3056911	3056963	1	KN672414.1	ENSDORG00000000241.2	3054106	3058868	Amz1	7234	1940	156796	No_or_no_constitutive_exon
GACATGGGAACCATCCCCAGCTACAGCCGGTGAGGCCAGGGGCTGGTGAGAG	3180359	3180403	3180453	3180401	-1	KN672414.1	ENSDORG00000005755.2	3170628	3210531	Card11	7234	1940	156796	No_or_no_constitutive_exon
CGGGTACAGCCCTCCTTTGGTGATGAGGGCGGCAGCGGGCAGAGGTCTAGAA	4358321	4358326	4358376	4358324	-1	KN672414.1	ENSDORG00000011014.2	4356227	4394648	Radil	7234	1940	156796	No_or_no_constitutive_exon
GAGTGGTGTTAAGAACAGGGCGGAGGCAGGGCAGCCCTGAGGGTAAGCAGCC	4571130	4571251	4571301	4571249	-1	KN672414.1	ENSDORG00000029645.1	4560270	4611441	None	7234	1940	156796	No_or_no_constitutive_exon
ACAGCTATTTTTCATTATGTAACAACTCATTGTTTAATTCTGGGACACAGGA	4866893	4866934	4866984	4866932	-1	KN672414.1	ENSDORG00000010835.2	4768925	4870497	Rnf216	7234	1940	156796	No_or_no_constitutive_exon
CCTCAGCTTGAAGGCAGGTACGTCTGCATCTTCTGGGGTATAGATGGAAGGA	5083622	5083759	5083809	5083757	-1	KN672414.1	ENSDORG00000025580.1	5083622	5089988	None	7234	1940	156796	No_or_no_constitutive_exon
TCAAGGCCACCTGTGTTCTACAAGAACAAAAGCTTGGTGGGAGAGGGAAGCA	5107131	5108830	5107081	5107133	1	KN672414.1	ENSDORG00000005742.2	5106949	5108830	Zfp12	7234	1940	156796	No_or_no_constitutive_exon
AGGAGGAGGAGGTGGAACTGGAGCTTATGCCAGTGGACATGGGGTCAGAGCA	5138077	5138350	5138400	5138348	-1	KN672414.1	ENSDORG00000023712.1	5137400	5139640	None	7234	1940	156796	No_or_no_constitutive_exon
AGCATTTTGGCTGATGAAGATCCTCTGGGGTTGCTTTTCTTGGGGGGTAGGA	5986669	5986770	5986820	5986768	-1	KN672414.1	ENSDORG00000003936.2	5973291	5990886	Tecpr1	7234	1940	156796	No_or_no_constitutive_exon
GGCAGCCGCCTCCTTCTTCTATTCTGAATTGTTACTGTCTGGACAGGGAGAA	6648057	6648145	6648195	6648143	-1	KN672414.1	ENSDORG00000000738.2	6642707	6651298	Pdap1	7234	1940	156796	No_or_no_constitutive_exon
TCTCAGGCTGTACCCCATTGCTGGCCGACTTGAGAGGGTCTGAAAGGCAGAT	6917710	6917825	6917660	6917712	1	KN672414.1	ENSDORG00000012448.2	6905360	6921662	None	7234	1940	156796	No_or_no_constitutive_exon
TTAAAGGCAATAGGCCTAAGCTTGTGATTGGTTCTGCTGTTGATGGGCAGGT	7308962	7309102	7308912	7308964	1	KN672414.1	ENSDORG00000015349.2	7279106	7312358	None	7234	1940	156796	No_or_no_constitutive_exon
CACTTTATCACTTAAATTATGCACATTCATTTTTGCTTTGGGGGAGGCAGAT	5392028	5392065	5392115	5392063	-1	KN672456.1	ENSDORG00000009390.2	5388403	5439149	Dync1li1	7234	1940	156796	No_or_no_constitutive_exon
TCTTCCAGGTACTTCATCCCCAGAAACGGATTGCTCAGGGCCAGGGACAGGC	1365984	1366089	1366139	1366087	-1	KN672448.1	ENSDORG00000013453.2	1338341	1417316	Lnx2	7234	1940	156796	No_or_no_constitutive_exon
CTATCAGGTGCTAATAGATGATTGTATTCCAGTACTGAAGCGGGAGAGAGTT	3207132	3207396	3207446	3207394	-1	KN672448.1	ENSDORG00000026706.1	3207132	3208139	None	7234	1940	156796	No_or_no_constitutive_exon
CCAGGAAGAAGTTCTCAGAAGGAAAGCAAGCCCTGCCTTGGGATACTGAGGG	4683094	4683274	4683044	4683096	1	KN672448.1	ENSDORG00000011835.2	4634174	4717439	B3glct	7234	1940	156796	No_or_no_constitutive_exon
GAAATTCTTTTCCTGGATCAGTATCCAAACCCCACAGACAGAAATGGGAGAT	4688223	4688238	4688173	4688225	1	KN672448.1	ENSDORG00000011835.2	4634174	4717439	B3glct	7234	1940	156796	No_or_no_constitutive_exon
CAGCGTGCGGCGGGAGCTCCCGGGAAGCCGCGGCGGCCATGGGGGACGAGGC	2401137	2401439	2401087	2401139	1	KN672476.1	ENSDORG00000004597.2	2400965	2402343	Nhlrc1	7234	1940	156796	No_or_no_constitutive_exon
ATATCCATACTCTATCAACAATGGGTTATTGCCCAGCTTCCTGGGTGAAGTG	2615747	2615952	2615697	2615749	1	KN672476.1	ENSDORG00000001741.2	2466143	2621876	Kif13a	7234	1940	156796	No_or_no_constitutive_exon
CCCATTTTCTTTGGTAACAAAGCGATTTACGCCACGTGGACTGGGTGAAGTC	2754710	2754788	2754838	2754786	-1	KN672476.1	ENSDORG00000001721.2	2732445	2834814	Cap2	7234	1940	156796	No_or_no_constitutive_exon
CGATCGCCTCCCCAGCCACCGAGGAAGGCTCTGGGGGGAAGAGGAGGGAGCC	5645933	5646001	5645883	5645935	1	KN672476.1	ENSDORG00000005280.2	5645014	5860360	Ranbp9	7234	1940	156796	No_or_no_constitutive_exon
GGCCTCCAAAGGAGGGCTGCGGGGAGCCCCAGGCCTCGAATGAGGGGGAGAG	5733609	5733792	5733559	5733611	1	KN672476.1	ENSDORG00000005280.2	5645014	5860360	Ranbp9	7234	1940	156796	No_or_no_constitutive_exon
AAAGAAGGCTGCTGATGTTACAAAAACAGAAGCAGCCTTTGGGGAAAAAGGC	5321416	5321467	5321517	5321465	-1	KN672482.1	ENSDORG00000029479.1	5321383	5322654	None	7234	1940	156796	No_or_no_constitutive_exon
GAATTACACCTTGAAAGATCAATTGATCTACTTAAGTATATTCAGGGAAGAA	6687321	6687351	6687401	6687349	-1	KN672482.1	ENSDORG00000006295.2	6666014	6757806	Cyyr1	7234	1940	156796	No_or_no_constitutive_exon
AGGGTTGGGGTATGGCTTAAGTGGTCGAATGCTTATCTAGAAAATGGGAGGC	457047	457095	457145	457093	-1	KN672496.1	ENSDORG00000001477.2	413184	510931	None	7234	1940	156796	No_or_no_constitutive_exon
GTTTTACAAGTTCACAAGTTAATTTTCTTTTGGGTACTTTGGGCTAACAGGT	4315994	4316138	4316188	4316136	-1	KN672496.1	ENSDORG00000013589.2	4286850	4329076	Ace2	7234	1940	156796	No_or_no_constitutive_exon
ATCCTGTCTATAGATCTTCACTATTAACAGAAATTATTTTGGGAATTAAGGA	5232408	5232603	5232358	5232410	1	KN672496.1	ENSDORG00000023708.1	5195059	5253151	Txlng	7234	1940	156796	No_or_no_constitutive_exon
GCAGTTCCATAATGATAACTGTTCAATGATGTGCTGTCTTGATGGGTTAGAT	197509	197607	197657	197605	-1	KN672423.1	ENSDORG00000014082.2	178384	202629	None	7234	1940	156796	Yes
ACTCTCTGCCCTCTTGTCTCCTAGGCTTACATGTATGAAATGGGCATAAGCA	308304	308377	308254	308306	1	KN672423.1	ENSDORG00000010049.2	256402	312513	Wdr27	7234	1940	156796	No_or_no_constitutive_exon
TGGCCTTGGGGGCGTCAGGGAATCTCCTTCTCCGTGGCAGGGCGGGACAGGC	813475	813708	813758	813706	-1	KN672423.1	ENSDORG00000006153.2	758433	813767	Smoc2	7234	1940	156796	No_or_no_constitutive_exon
GCCATGAGTGTCAGGATCAGGGCCGGCGACGGGGTGCCGCGGCCCGGGAGGC	930230	931065	930180	930232	1	KN672423.1	ENSDORG00000003713.2	913249	931065	None	7234	1940	156796	No_or_no_constitutive_exon
CCCCTTACCTCTCTCTCTTTTTTTTTTTTAAATCCTCTTGGGCTAGCAAGAA	3267671	3267858	3267908	3267856	-1	KN672423.1	ENSDORG00000008151.2	3176934	3268672	Qk	7234	1940	156796	No_or_no_constitutive_exon
TGTTTCCTGTTGTCAGCGCCTCTGGCGGGCGGTTGGGGATGGACTGGAAGGG	6149432	6149600	6149382	6149434	1	KN672423.1	ENSDORG00000014053.2	6148676	6150400	None	7234	1940	156796	No_or_no_constitutive_exon
AGGGCTTACAGTGCTCACCCTGTTTCTGTGCATCTGCAGTGGGATGTGAGGA	6469095	6469153	6469203	6469151	-1	KN672423.1	ENSDORG00000014128.2	6413882	6469238	Synj2	7234	1940	156796	No_or_no_constitutive_exon
CAGGCCACCCTCCTGTGCTTTGGGAGGTGCCCGGCTCTGGGCTGGAGAAGGA	6440393	6440612	6440662	6440610	-1	KN672423.1	ENSDORG00000014128.2	6413882	6469238	Synj2	7234	1940	156796	No_or_no_constitutive_exon
AGCAGCCAACTTCTCCAGGGCCTCACGTGCCACCGGGACGGGGCGGGCAGCT	6413882	6414267	6414317	6414265	-1	KN672423.1	ENSDORG00000014128.2	6413882	6469238	Synj2	7234	1940	156796	No_or_no_constitutive_exon
GCTTACAGTGCTCACCCTGTTTCTGTGCATCTGCAGTGGGATGTGAGGAGCC	6469122	6469150	6469200	6469148	-1	KN672423.1	ENSDORG00000014128.2	6413882	6469238	Synj2	7234	1940	156796	No_or_no_constitutive_exon
GCTAGCTATTTTTCTTTTCTTTTTCTTTCAGGGTCCAAATCAGGGGCCAGCA	1712675	1712800	1712625	1712677	1	KN672469.1	ENSDORG00000012896.2	1673843	1726826	Herc6	7234	1940	156796	No_or_no_constitutive_exon
GTGGCAGTACTCAGAATTACAGTTAATATGGCTTTTCTTTTGGGATGCAGGT	1969661	1969805	1969855	1969803	-1	KN672441.1	ENSDORG00000027625.1	1967979	2012201	Ddx58	7234	1940	156796	No_or_no_constitutive_exon
CTGGAACTCTTGTCTTGGGGGTCTCTTGGGTTCTGGACCCGCGGGTACAGAA	3243837	3244064	3244114	3244062	-1	KN672441.1	ENSDORG00000000551.2	3242431	3259961	1110017D15Rik	7234	1940	156796	No_or_no_constitutive_exon
CATGGACCACGGGACCATGACGTGGAGAGGAATCGCCCAGTCACAGGGAGAA	4413583	4413794	4413533	4413585	1	KN672441.1	ENSDORG00000029256.1	4413434	4413794	Hrct1	7234	1940	156796	No_or_no_constitutive_exon
GCAGGGGTGTCGCAGAGCTGGGCTGCGCTGTGGGTGGGGACAGGTGTGAGGG	91330	91362	91412	91360	-1	KN672400.1	ENSDORG00000013771.2	88327	95714	None	7234	1940	156796	No_or_no_constitutive_exon
CCAGGGGCCATTGAGTAGCCTGGACCTCGGGGCCTCTGTGGGGCTGGGAGGT	402569	402825	402875	402823	-1	KN672400.1	ENSDORG00000010289.2	396919	404587	Th	7234	1940	156796	No_or_no_constitutive_exon
TCAGCCCCTCACTGCTGTGGTGTCTTTTGCCCCGGCTCAGGGTGATGGAGGA	522526	522769	522819	522767	-1	KN672400.1	ENSDORG00000001508.2	516736	530779	Trpm5	7234	1940	156796	No_or_no_constitutive_exon
AGGAATGGGCAGCTCTCTGGTGGACTGGGCTGAGGCCCCATGGTGGGGAGCC	612204	612258	612154	612206	1	KN672400.1	ENSDORG00000004723.2	610650	830133	Kcnq1	7234	1940	156796	No_or_no_constitutive_exon
AGACCACCGCACAGACTAAGGGGCGTCTGGCTCAGACCCAGCGTCGGGAGGC	612279	612307	612229	612281	1	KN672400.1	ENSDORG00000004723.2	610650	830133	Kcnq1	7234	1940	156796	No_or_no_constitutive_exon
CCCCCAGGCCACCCTGGGGAGCTGCCCAGGTCCCGGGCCTGTGGGGTAAGCC	615633	615780	615583	615635	1	KN672400.1	ENSDORG00000004723.2	610650	830133	Kcnq1	7234	1940	156796	No_or_no_constitutive_exon
GCCCACCAGTGCTCTGACCGGCATCCCTGGGTGGGGTGGGGGGCGGCCAGGT	893836	893944	893786	893838	1	KN672400.1	ENSDORG00000027634.1	882477	899257	Slc22a18	7234	1940	156796	No_or_no_constitutive_exon
TGAGTCTCCAACCTTCGTACTCCGTCCATGATGGAAGGGAGAGATGCCAGAC	1113377	1113382	1113432	1113380	-1	KN672400.1	ENSDORG00000015977.2	1112460	1113414	Mrgpre	7234	1940	156796	No_or_no_constitutive_exon
GTGGCTCAAGTGGTAGAGTGCTAGCCTTGAGCTGAAGAGCTGAGGGACAGTG	1130464	1130553	1130603	1130551	-1	KN672400.1	ENSDORG00000014370.2	1129472	1164262	Nadsyn1	7234	1940	156796	No_or_no_constitutive_exon
ACCCCCGGGCTCTGACCTTCCACAACCTGGAGGCCTTCGTGGGGGCGTAGGA	3033431	3033616	3033381	3033433	1	KN672400.1	ENSDORG00000010072.2	3033089	3035603	None	7234	1940	156796	No_or_no_constitutive_exon
CAGCCCCGCGGTGAGTGCTCCTCCCGGGGCCACTGGATGTGGGAGCCGAGCC	3165638	3165672	3165722	3165670	-1	KN672400.1	ENSDORG00000014540.2	3158773	3166315	Rps6kb2	7234	1940	156796	No_or_no_constitutive_exon
GAGCCTGGTCTGAATGGACGACTTCTTGTGCCCTTAGGCCTGTGGGACAGTA	3165166	3165263	3165313	3165261	-1	KN672400.1	ENSDORG00000014540.2	3158773	3166315	Rps6kb2	7234	1940	156796	No_or_no_constitutive_exon
CTCTGGAATTGTCTTCGAGGGAGCAGGAGGAGCGGGAGCGGCGGGGTCAGCA	3273316	3273372	3273422	3273370	-1	KN672400.1	ENSDORG00000010942.2	3273233	3285469	Ankrd13d	7234	1940	156796	No_or_no_constitutive_exon
GGCTGAGTTGACAGCTTGGGCTGGGGCTTTGCAGGTGACTGTGTGGGAAGCC	3273865	3273886	3273936	3273884	-1	KN672400.1	ENSDORG00000010942.2	3273233	3285469	Ankrd13d	7234	1940	156796	No_or_no_constitutive_exon
GGAGGGAAACAGTGACACTTAAAGAATGACTTGTTCCTTCTTAGGGAAAGAG	3989470	3989616	3989420	3989472	1	KN672400.1	ENSDORG00000023531.1	3987966	3990603	Mrpl11	7234	1940	156796	No_or_no_constitutive_exon
GGCCGCATGTGGGGACAGCGCCCTGATCTGACTCTGGGTCTGGGGCACAGAG	4074617	4074710	4074567	4074619	1	KN672400.1	ENSDORG00000007725.2	4069526	4076080	Brms1	7234	1940	156796	No_or_no_constitutive_exon
AGGTCTGGAAAACGGCCAGTAGCTAGACTTACATGTGTCAGGGGTGCCAGGG	4607479	4607571	4607621	4607569	-1	KN672400.1	ENSDORG00000012555.2	4606065	4617579	Sipa1	7234	1940	156796	Yes
CGGACCTTGTCTCTACGCAACTCCATCAGCAAGAGTGAGTCGGGAGGCAGGG	4606790	4606830	4606880	4606828	-1	KN672400.1	ENSDORG00000012555.2	4606065	4617579	Sipa1	7234	1940	156796	No_or_no_constitutive_exon
GCAGGGCAGCACTGATGCTCCCTTTCTGTCCCTCTCCCTCGGGACCATAGGA	4687309	4687488	4687538	4687486	-1	KN672400.1	ENSDORG00000012530.2	4673164	4691417	None	7234	1940	156796	No_or_no_constitutive_exon
CCCTCCCGCGCACCTGCGCTCCCGCCCGCTGAGCTGCCGGGGCAGGCGAGGC	4726538	4726751	4726488	4726540	1	KN672400.1	ENSDORG00000008215.2	4710839	4728080	Ltbp3	7234	1940	156796	No_or_no_constitutive_exon
CAAGTGAAATGTTTTAAACACAACACTTTCTTTCACATCTGGGATTGCAGTT	4943986	4944075	4944125	4944073	-1	KN672400.1	ENSDORG00000006905.2	4924664	4957439	Pola2	7234	1940	156796	Yes
CTGACAGCACGCATGTCAGAAGCTAGCGTTGTTGGGTGCTTTGGGGACAGGT	4997743	4997829	4997879	4997827	-1	KN672400.1	ENSDORG00000006896.2	4979184	5003253	Capn1	7234	1940	156796	Yes
GTGGGCCCTGCAGCCCTCCGCCTGTCTCCCCCTGCCAGCTGGTGGGCCAGCC	4985663	4985863	4985913	4985861	-1	KN672400.1	ENSDORG00000006896.2	4979184	5003253	Capn1	7234	1940	156796	No_or_no_constitutive_exon
CTCCGTGTTTGGTAGGGGGCAGGCGCCAGGAGGGAGGTGGGGGAAGAAAGGG	5093460	5093483	5093410	5093462	1	KN672400.1	ENSDORG00000004254.2	5089075	5096402	Naaladl1	7234	1940	156796	No_or_no_constitutive_exon
GACCAAACACGGGGCCGACCAATAGACTGTGCTGTCCACGGGTGTGATAGCC	5122158	5122290	5122340	5122288	-1	KN672400.1	ENSDORG00000004251.2	5115988	5122744	Arl2	7234	1940	156796	No_or_no_constitutive_exon
CTTCGCCTGAAGATCTTGCCTTAGATCTTTGAGGAGTTTGGGGTGACCAGTC	5176680	5176698	5176630	5176682	1	KN672400.1	ENSDORG00000011719.2	5169258	5209773	Majin	7234	1940	156796	No_or_no_constitutive_exon
CTGACTGAGCGGGGATCCTCAGGCCGTAAGGGGCAGGGCCAAGGCCAGAGCC	5240470	5240528	5240420	5240472	1	KN672400.1	ENSDORG00000011703.2	5228942	5252277	Atg2a	7234	1940	156796	No_or_no_constitutive_exon
CGAGCTGAGCTGGAAACCTCAAGGTACAGGAACAACAGGATGGGGGCTAGGT	5311208	5311351	5311158	5311210	1	KN672400.1	ENSDORG00000011693.2	5303270	5320775	Cdc42bpg	7234	1940	156796	No_or_no_constitutive_exon
GGAGTTGATGCCGGTTGTCTCCTGTCTCTCCCCCTCCCTGGGCTGGGCAGGT	5480927	5481089	5480877	5480929	1	KN672400.1	ENSDORG00000016463.2	5457703	5673789	Nrxn2	7234	1940	156796	No_or_no_constitutive_exon
TCCCAGCCTCACCCAGGCTGACCCAGTGTCTCCTCCCTACTGCGGGGCAGGT	5495857	5496048	5495807	5495859	1	KN672400.1	ENSDORG00000016463.2	5457703	5673789	Nrxn2	7234	1940	156796	No_or_no_constitutive_exon
ACCGGTCTGCCCGCCCCCCCCCTGCCACCCGGGGCCTGGGACCGAGGGAGCG	5621353	5621404	5621303	5621355	1	KN672400.1	ENSDORG00000016463.2	5457703	5673789	Nrxn2	7234	1940	156796	No_or_no_constitutive_exon
CACTTCCCGGATGGATGGGTGGGATCAGCGCGAAGGCCCGGGCGAGACAGCG	5672441	5672609	5672391	5672443	1	KN672400.1	ENSDORG00000016463.2	5457703	5673789	Nrxn2	7234	1940	156796	No_or_no_constitutive_exon
AGGCTGGTGAGGGAGCGTCTTTGGCCGCTGACTGTGTTGTGGGGCTGCAGGG	5765867	5765964	5766014	5765962	-1	KN672400.1	ENSDORG00000001633.2	5756398	5774679	Plcb3	7234	1940	156796	No_or_no_constitutive_exon
ATGAGCGCCTCTGGAGGAAAGAGACAGGAAGCTGCAGGGCCCAGGGGTAGAC	5801271	5801296	5801221	5801273	1	KN672400.1	ENSDORG00000001624.2	5800940	5803526	Trpt1	7234	1940	156796	No_or_no_constitutive_exon
GGACTGTCCATTTTGATCTAATCTTTCTTTTCTCTTTTTGTGGGTTGAAGGG	5833953	5834095	5834145	5834093	-1	KN672400.1	ENSDORG00000001609.2	5820640	5839576	Stip1	7234	1940	156796	Yes
GTTGAGCCCTCCGGCTCCCTCATTTTGCCTTTTGTGCCTCCGTGGGGCAGTT	5998494	5998689	5998739	5998687	-1	KN672400.1	ENSDORG00000011273.2	5997984	6007130	Otub1	7234	1940	156796	No_or_no_constitutive_exon
GATGTGGGTTGGCCAGCAGAGTCTGCAGTGGTGCTGCGGGGTGGTGAAAGTC	197862	198027	197812	197864	1	KN672458.1	ENSDORG00000009303.2	188191	230827	Stk10	7234	1940	156796	No_or_no_constitutive_exon
ACGGCCCTGCGTTCCTTCACCAGTGCGAAGGCTGGTGGGCTGGGCTGGAGAA	1418525	1418538	1418588	1418536	-1	KN672458.1	ENSDORG00000006325.2	1410157	1421481	Spdl1	7234	1940	156796	No_or_no_constitutive_exon
CACGGGAGTGCCTCCTCACCACCTCCCCTTGGAGCAGGCGGGCCTGGAAGAA	1418205	1418342	1418392	1418340	-1	KN672458.1	ENSDORG00000006325.2	1410157	1421481	Spdl1	7234	1940	156796	No_or_no_constitutive_exon
CCTGGCTTTGTGCTTTGCGCGCTTAGACACAGTTTGATTTTGGGGGTTAGTC	1410874	1411001	1411051	1410999	-1	KN672458.1	ENSDORG00000006325.2	1410157	1421481	Spdl1	7234	1940	156796	No_or_no_constitutive_exon
CAGTCAGGGTGTGCTCCAGAGGGGCCCCTGATTAGAGATGAGGGGGGTAGGG	2095038	2095096	2095146	2095094	-1	KN672458.1	ENSDORG00000000072.2	1889011	2514318	Tenm2	7234	1940	156796	No_or_no_constitutive_exon
TCCCTGTCCCACCCTGATGTCTGCATTCTGATGGCTTGGGCTGAGGGCAGAG	390700	390865	390650	390702	1	KN672420.1	ENSDORG00000024023.1	379746	392908	Gulo	7234	1940	156796	Yes
CAGGACCCCTCGGGCTCAGCTGCATCGCCACACACTCTCCTCAGGGGCAGAC	1846019	1846162	1846212	1846160	-1	KN672420.1	ENSDORG00000030167.1	1844195	1853631	Prss52	7234	1940	156796	No_or_no_constitutive_exon
CCGCCTCCGTGGCCGCTGCTGACCTGCGCCCTCTGCCCACAGGGCGACAGTG	1873495	1873534	1873445	1873497	1	KN672420.1	ENSDORG00000000666.2	1861084	1873811	Prss55	7234	1940	156796	No_or_no_constitutive_exon
CACCAGCTGCTGTGCACTCACCAATGTGTCTCTGTGTTACAGTGGGCCAGGG	4530019	4530099	4529969	4530021	1	KN672420.1	ENSDORG00000011948.2	4464542	4875797	Csmd1	7234	1940	156796	No_or_no_constitutive_exon
GTCCTGGCATTTTCCGTCTTTGCCCATCGTGTTGTCACTTTTGCAGGGAGGA	5454575	5454838	5454888	5454836	-1	KN672420.1	ENSDORG00000010653.2	5398882	5511930	Dlgap2	7234	1940	156796	Yes
CTGAGGCAATGCCTGGCGCCGCTTGCTTTGCAGACAAGAACATGAGGGAGGA	5411518	5411650	5411700	5411648	-1	KN672420.1	ENSDORG00000010653.2	5398882	5511930	Dlgap2	7234	1940	156796	Yes
GCTGACTGGCCCCAGGGTCCACACTGCTAGCCTTGGGTTCTCTGAGGGAGGG	5404256	5404446	5404496	5404444	-1	KN672420.1	ENSDORG00000010653.2	5398882	5511930	Dlgap2	7234	1940	156796	Yes
GGAAGTGGACGTTTTCCTGTCTAATCCATGTGCTTTGGGGGAGGGTGTAGGA	2700964	2701075	2701125	2701073	-1	KN672459.1	ENSDORG00000016275.2	2698831	2735786	Ampd3	7234	1940	156796	No_or_no_constitutive_exon
AGAAGACTTTGATTTAGAAATTTTTTTTTTGTCATTCAAGGGCCTGAAAGTT	3731707	3731940	3731657	3731709	1	KN672459.1	ENSDORG00000012568.2	3695694	3807712	Scube2	7234	1940	156796	No_or_no_constitutive_exon
TACCTTCAAGAGCGTCATGACCCTGACAGCCTGTGGTGGGCAGAGGACAGAG	3760228	3760327	3760178	3760230	1	KN672459.1	ENSDORG00000012568.2	3695694	3807712	Scube2	7234	1940	156796	No_or_no_constitutive_exon
ATGATTTTGGCAATTACAACAGTTTTCAAATTTTGGACCCATGAAGGGAGGA	5151137	5151202	5151087	5151139	1	KN672459.1	ENSDORG00000029266.1	5150323	5151202	None	7234	1940	156796	No_or_no_constitutive_exon
GGAACCAGGAAGTCAAAAATGCCATCAAAAAGACTTTAGGGGGCAGCTAGCG	5959613	5959631	5959563	5959615	1	KN672459.1	ENSDORG00000027215.1	5958686	5959631	None	7234	1940	156796	No_or_no_constitutive_exon
AAGTATATGCTGTTGGGTAGTGGCAGTGAAATGGAGGGGAAAAGGGATAGTC	6065871	6065896	6065821	6065873	1	KN672459.1	ENSDORG00000027762.1	6064458	6065896	None	7234	1940	156796	No_or_no_constitutive_exon
TGATGGAAGCGTCAATAAATTGGCACTGTCATCCATTTATATTAGGGAAGGG	4959255	4959284	4959334	4959282	-1	KN672497.1	ENSDORG00000009874.2	4958828	4971359	Med30	7234	1940	156796	No_or_no_constitutive_exon
TCAGTTGTATAGTCTGAAAAATGAGTATTCGGTTATACAGAAGGAGGGAGAT	1823335	1823500	1823550	1823498	-1	KN672503.1	ENSDORG00000013591.2	1776647	1827719	Rfx6	7234	1940	156796	No_or_no_constitutive_exon
TTTCACAAAAAGCATCACGTCTACCGTATTTTCCTTCTTCTGGGAAACAGAT	2443474	2443643	2443424	2443476	1	KN672503.1	ENSDORG00000000702.2	2373272	2460680	Frk	7234	1940	156796	Yes
CTAACAGTCAAAGGTAAGCAATTCAAAGGTAATATTCCTGGGGAAAAAAGTG	3842918	3842947	3842868	3842920	1	KN672503.1	ENSDORG00000013317.2	3820366	3850564	Hdac2	7234	1940	156796	No_or_no_constitutive_exon
ACTTTTATCTCTTAATTTCATTTATTTTCTTTTTTATAGGGAGAGAAAAGTA	5253979	5254149	5253929	5253981	1	KN672503.1	ENSDORG00000012032.2	5127704	5268535	Lama4	7234	1940	156796	No_or_no_constitutive_exon
CCCTTCCTTCACAGGGGGCGCCTGGGGCAGACGGGTCCCCAGGGATGAAGGT	5852783	5852802	5852733	5852785	1	KN672498.1	ENSDORG00000006446.2	5715458	5900167	Col19a1	7234	1940	156796	No_or_no_constitutive_exon
GTAAGGGATTTTTATGGTGGTAACCGTCTCTCCTAGGGTCTCCAAGGAAGCC	5869794	5869812	5869744	5869796	1	KN672498.1	ENSDORG00000006446.2	5715458	5900167	Col19a1	7234	1940	156796	No_or_no_constitutive_exon
GGACTTACAGTCATGGAGATGATTTTACATTTGTTTTCCTTGCAGGGAAGCG	5873508	5873572	5873458	5873510	1	KN672498.1	ENSDORG00000006446.2	5715458	5900167	Col19a1	7234	1940	156796	No_or_no_constitutive_exon
CTCTTGGTTTCCGCCGCTTGCTGCTCGCGCTTGGGCTCGCGATGGGGAAGAA	527742	527980	527692	527744	1	KN672471.1	ENSDORG00000004245.2	527566	569702	Fnbp4	7234	1940	156796	No_or_no_constitutive_exon
GTGGCTCAAGTGGTAGAGTGATAGCCTGGAGCTGAAGAGTTGAGGGACAGCA	547735	547855	547685	547737	1	KN672471.1	ENSDORG00000004245.2	527566	569702	Fnbp4	7234	1940	156796	Yes
GGTTCAGAGTACAGGCTAAAAGCTACTTGCTGGTCACTTCCTGGGGACAGTT	816750	817089	816700	816752	1	KN672471.1	ENSDORG00000000757.2	815965	826364	Rapsn	7234	1940	156796	Yes
GGAGAGGAAGGGGCTGCTCTGAGCGTCCACATGGGCTGGGGGGCACACAGGG	905302	905466	905252	905304	1	KN672471.1	ENSDORG00000007751.2	898693	918110	Mybpc3	7234	1940	156796	Yes
ACCAGAACGTCAGAAGCTGGGCCAGGCTGTGGCCCACCTGTGCCAGGGAGTG	1808981	1809003	1808931	1808983	1	KN672471.1	ENSDORG00000028371.1	1808746	1809003	Gm9821	7234	1940	156796	No_or_no_constitutive_exon
CTCCACCTGCTCCCCTGAGGCCAGATCTCTTGAAGCTGCTGTGGGAGAAGAA	1852582	1852584	1852634	1852582	-1	KN672471.1	ENSDORG00000023541.1	1847980	1885870	Creb3l1	7234	1940	156796	No_or_no_constitutive_exon
CTCAGGGTGGAGGGGCTCAGGGTGGAGGGGCTCAGGGTGGAGGGGCCTAGGC	2261334	2261467	2261517	2261465	-1	KN672471.1	ENSDORG00000015499.2	2254959	2273657	Mapk8ip1	7234	1940	156796	No_or_no_constitutive_exon
CTCCAGTGGGGCCCTGCCCTCAGCTCTAACTTACCTTCCCTCCAGGGGAGCA	2257840	2258648	2258698	2258646	-1	KN672471.1	ENSDORG00000015499.2	2254959	2273657	Mapk8ip1	7234	1940	156796	No_or_no_constitutive_exon
AGGCCTAGCTGGATGGATCAGAGTGACGAAATCCTTACTTGTGGGGACAGGT	2257011	2257184	2257234	2257182	-1	KN672471.1	ENSDORG00000015499.2	2254959	2273657	Mapk8ip1	7234	1940	156796	Yes
ACCCTGGACATATAAAACAAGCAGAAGACCGTGCTCACCGAATTGGGCAGTG	3351729	3351860	3351910	3351858	-1	KN672479.1	ENSDORG00000004211.2	3333819	3394302	None	7234	1940	156796	No_or_no_constitutive_exon
GCAGTTCCAGGAGCTCCTAGAAGTTTATGTACACTTGGGAAATATCAAAGGC	3740304	3740339	3740254	3740306	1	KN672479.1	ENSDORG00000012991.2	3706234	3741577	Ubxn4	7234	1940	156796	No_or_no_constitutive_exon
AGATTCTCTCCTTTCTTGTTTGTCACCTCTCCCATGGTCTGGGGATGTAGGT	118251	118404	118201	118253	1	KN672412.1	ENSDORG00000008352.2	109800	143249	Chfr	7234	1940	156796	Yes
GGAGCACACCCTTGGACGCCCGTGAGCCCCTGGCTGGGGAGGGGGCTGAGGC	680607	680768	680818	680766	-1	KN672412.1	ENSDORG00000010941.2	673086	682019	None	7234	1940	156796	No_or_no_constitutive_exon
AGTAGTTCTAGAATGGATCTAGAGTGCTGTAGAGGCACGGGAAGCTGGAGCA	2619103	2619344	2619053	2619105	1	KN672412.1	ENSDORG00000012965.2	2616951	2635667	Dhx37	7234	1940	156796	No_or_no_constitutive_exon
GGGCAGGTGCTGCGGCACAGGCAGCTGGGGGGGCCACGCTGCGTGGGCAGGT	2828707	2828932	2828657	2828709	1	KN672412.1	ENSDORG00000005764.2	2764401	2840721	Ncor2	7234	1940	156796	No_or_no_constitutive_exon
TGCACCTCCTGGTGAGCCGCGGGGAGGGGGTGGGGATGGGGGAGGGGGAGCG	2820260	2820355	2820210	2820262	1	KN672412.1	ENSDORG00000005764.2	2764401	2840721	Ncor2	7234	1940	156796	No_or_no_constitutive_exon
TGCCCGTGGCCACATTGCACTGTGGAAAGGGCCTGGCGGGGACCACAGAGCT	2987265	2987442	2987492	2987440	-1	KN672412.1	ENSDORG00000004630.2	2916748	2991882	None	7234	1940	156796	No_or_no_constitutive_exon
CTTTGTTGGACTACAGCTGCATGCACAGGCTAGGAGCCAAACTGGGGTAGGT	3010888	3010919	3010969	3010917	-1	KN672412.1	ENSDORG00000003047.2	2995589	3018463	Atp6v0a2	7234	1940	156796	No_or_no_constitutive_exon
ACCTGTCGTGGCGCCCCCTTTTCTCACTGAGCTGGCAGGTGAGGGGTAAGGG	3067983	3068194	3068244	3068192	-1	KN672412.1	ENSDORG00000003038.2	3061027	3074236	Ddx55	7234	1940	156796	No_or_no_constitutive_exon
CTTTTCCTTCATATTTCCTGGTGGACTCTTGTTTGGGGCTCGGAGGATAGGT	3202711	3202909	3202661	3202713	1	KN672412.1	ENSDORG00000015261.2	3179226	3222150	Sbno1	7234	1940	156796	No_or_no_constitutive_exon
GTTTGATAGAGGTAACAACATTAGATTGAAAGATTAATCAGGGGATAAAGGT	3707045	3707074	3707124	3707072	-1	KN672412.1	ENSDORG00000016094.2	3659621	3725129	Kntc1	7234	1940	156796	No_or_no_constitutive_exon
CCAGGAGCATCACCAAGGAGCTCACCCCGCCCACGCAGCAGGGGGCCCAGGC	3934027	3934203	3934253	3934201	-1	KN672412.1	ENSDORG00000012714.2	3930835	3939736	Lrrc43	7234	1940	156796	Yes
AGTCTCCGCCCCTGGTGCTGCTCTTTGACACTCGCTCCTCTGGGTGGCAGGA	3969000	3969172	3969222	3969170	-1	KN672412.1	ENSDORG00000005954.2	3959006	3992193	Mlxip	7234	1940	156796	Yes
AGCAGGTAGAAGAGCAGATAGAGGAAGAGGAAGAGAGGAGGGAAAAAGAGGA	4075729	4075852	4075902	4075850	-1	KN672412.1	ENSDORG00000027135.1	4034512	4076171	None	7234	1940	156796	No_or_no_constitutive_exon
AGCCTAATCATTGGGAAAGCATTTGTTTTTGTTTTCTTTTTGGGGGCTAGGT	4034512	4034746	4034796	4034744	-1	KN672412.1	ENSDORG00000027135.1	4034512	4076171	None	7234	1940	156796	No_or_no_constitutive_exon
GCGCGTGTGTTTGCTGGGGTGTGGGAAGGTTTGAGCTGAGCTTGGGGGAGCT	4065899	4065906	4065956	4065904	-1	KN672412.1	ENSDORG00000002368.2	4055279	4076171	None	7234	1940	156796	No_or_no_constitutive_exon
TGTGGGCCGGAGGCCGGTTGTGGGGCGGGGGGGACGCCTGTGGGCCGGAGAC	4114313	4114550	4114600	4114548	-1	KN672412.1	ENSDORG00000024951.1	4112525	4130608	None	7234	1940	156796	No_or_no_constitutive_exon
CAAGCTGACTTTCTTTGTGTGCCAGGCTTCTGTGAACACTAGGGTGTGAGAA	4678694	4678901	4678951	4678899	-1	KN672412.1	ENSDORG00000000502.2	4670617	4679170	Anapc7	7234	1940	156796	No_or_no_constitutive_exon
GCCCTGCCCTGCCCGGGCTAGGCCTCAGGGTCATTGGGGCAGGTAGAGAGCC	5464068	5464090	5464140	5464088	-1	KN672412.1	ENSDORG00000006575.2	5452330	5552578	Hectd4	7234	1940	156796	Yes
CCCAGTGACCCCGGCCACCCAGGGGCCACCGGGCCACCGCGGGAGGACAGGA	5742572	5742751	5742522	5742574	1	KN672412.1	ENSDORG00000003533.2	5715611	5754538	None	7234	1940	156796	Yes
CAAATACCCCGAGTGTGACCCCTGCGGTCCCTTCGTTCCCGGGGCTACAGGC	1405818	1405949	1405768	1405820	1	KN672486.1	ENSDORG00000029535.1	1386680	1407175	Proser1	7234	1940	156796	No_or_no_constitutive_exon
TCTGACCACTTTTCTTCTGATCAATGTCCTTTCTTTGAATTTGGGAACAGAC	1434681	1434816	1434631	1434683	1	KN672486.1	ENSDORG00000002639.2	1415984	1437135	Stoml3	7234	1940	156796	Yes
CCGCCAGCCCGGAGGACCTGGAGGACGAGGACGCCCCCTCGGGGGGCGAGGG	3019271	3019496	3019546	3019494	-1	KN672486.1	ENSDORG00000002523.2	3012162	3019943	Rfxap	7234	1940	156796	No_or_no_constitutive_exon
TTTATTAAAATATTCATATTTAAGACTAAAAATTGTTATTTTGGGAACAGGT	4372780	4372907	4372957	4372905	-1	KN672486.1	ENSDORG00000005154.2	4014713	4559006	Nbea	7234	1940	156796	No_or_no_constitutive_exon
TCATATACAATTATTTGGGCTAATACTGTTTTTTTTTGGGGGGGGGACAGGT	1940060	1940191	1940241	1940189	-1	KN672460.1	ENSDORG00000003315.2	1817404	1956053	Uggt1	7234	1940	156796	Yes
AGGTGGACATAGAGGCTTCAGTGGCTGGTGCCAGAGCACTTTGGGGTAAGGC	2689160	2689263	2689313	2689261	-1	KN672460.1	ENSDORG00000005007.2	2689160	2691580	Izumo1r	7234	1940	156796	No_or_no_constitutive_exon
TGAAGAGGAAAAGGAGGAGCAGAAGGCATGTGGGCCTGGGGGCGGTGGAGCC	752532	752777	752482	752534	1	KN672438.1	ENSDORG00000012581.2	702838	756924	Uri1	7234	1940	156796	No_or_no_constitutive_exon
CCAGGATGTGTAAAGCCCTAGGTTCAGTCCCCAACATTGGGGAAGAAAAGTG	2567285	2567591	2567235	2567287	1	KN672438.1	ENSDORG00000012134.2	2524268	2568317	None	7234	1940	156796	No_or_no_constitutive_exon
ATGGCAAGAAAAAAGAAAAGAAAGGGGGGGGGCAGGAAGAAAAGAGGGAGAA	2735151	2735226	2735101	2735153	1	KN672438.1	ENSDORG00000012546.2	2696839	2735226	Gpatch1	7234	1940	156796	No_or_no_constitutive_exon
CATAAGATAGAGACTTGAGACACAGGACTTAGCCACCAGGGAGCACTGAGGC	2766290	2766430	2766480	2766428	-1	KN672438.1	ENSDORG00000002321.2	2763083	2782979	Slc7a10	7234	1940	156796	No_or_no_constitutive_exon
CATGCCCCTCCTTCTCCTTTGGCTCCTCCTCCTTCTGGGTAAGGACTGAGGG	3755227	3755244	3755177	3755229	1	KN672438.1	ENSDORG00000005576.2	3755178	3764004	Cd22	7234	1940	156796	No_or_no_constitutive_exon
GGAAGGCGGCGGGGGCGCCGGGGGCGCGTGCGGAGGAGCGCACCGGGGAGGA	3763920	3764004	3763870	3763922	1	KN672438.1	ENSDORG00000005576.2	3755178	3764004	Cd22	7234	1940	156796	No_or_no_constitutive_exon
AAGGGGGTCACCATCCTTTTGGCCAAGGGGCCCACCATGCTGCAGGGCAGGC	3819970	3820289	3820339	3820287	-1	KN672438.1	ENSDORG00000029573.1	3817273	3821054	None	7234	1940	156796	No_or_no_constitutive_exon
AATTTAGGATTCCTCCTAGGATGGCCTGGTGGGGTGGGGGGGGAGCTGAGGC	3817733	3817881	3817931	3817879	-1	KN672438.1	ENSDORG00000029573.1	3817273	3821054	None	7234	1940	156796	No_or_no_constitutive_exon
CTCCATCAGCCTAGGCTCCATCGGAAAGCACCTCTGGGGTCAGGAGCCAGTG	3840769	3840807	3840857	3840805	-1	KN672438.1	ENSDORG00000000792.2	3840702	3853983	Atp4a	7234	1940	156796	No_or_no_constitutive_exon
TCTCTGTTTCGCAGGCCCGCAGCACAGACAGCCTGGATGGCCCGGGGGAGGG	3986266	3986514	3986216	3986268	1	KN672438.1	ENSDORG00000007189.2	3985972	4004794	Arhgap33	7234	1940	156796	No_or_no_constitutive_exon
TCCACAGGGCGTCTCTGCTCTGACCTCAGGTAATGGAAACGAGGGCTCAGGT	3996656	3996889	3996606	3996658	1	KN672438.1	ENSDORG00000007189.2	3985972	4004794	Arhgap33	7234	1940	156796	No_or_no_constitutive_exon
TGCCCCCACTGGGGGGCCCAGTGTGAAGGGGAAGCCTGGGAAGAGGTGAGGA	3986333	3986514	3986283	3986335	1	KN672438.1	ENSDORG00000007189.2	3985972	4004794	Arhgap33	7234	1940	156796	No_or_no_constitutive_exon
GTGGGAGGGGGTCCACAGGCTCCAGACCCTGACCTATGCTGACTGGGCAGCG	4016631	4016761	4016811	4016759	-1	KN672438.1	ENSDORG00000019857.2	4012306	4017321	Prodh2	7234	1940	156796	No_or_no_constitutive_exon
GCCGCTCAGGAGGCTGAGATCTGAGTTCAAAGCCAGTTTGGGCAGGAAAGTC	4164038	4164104	4164154	4164102	-1	KN672438.1	ENSDORG00000019744.2	4164038	4167741	None	7234	1940	156796	No_or_no_constitutive_exon
AGAAAATGATCTTTTTGAAATCAGTTTGTCTCAATGAAGATATTGGGAAGAA	4360625	4361907	4360575	4360627	1	KN672438.1	ENSDORG00000025407.1	4356838	4361907	Zfp82	7234	1940	156796	No_or_no_constitutive_exon
GAAGAATTCATACCGGTGAGAAACCCTATGAATGCAAGGAGTGTGGGAAGGC	4595779	4596904	4595729	4595781	1	KN672438.1	ENSDORG00000026268.1	4595177	4596904	None	7234	1940	156796	No_or_no_constitutive_exon
CACTCTCAGTGGGAGGGGGAGGGGTCTACTTAAGGGCATGAGCTGGGAAGGG	5019678	5019861	5019628	5019680	1	KN672438.1	ENSDORG00000006883.2	5013795	5022291	Spred3	7234	1940	156796	No_or_no_constitutive_exon
TCACGACAGCTGCATTCCATTGGAGCGATCGAGCAGAGGTGTGGGCAAAGGA	5030691	5030712	5030641	5030693	1	KN672438.1	ENSDORG00000025449.1	5030428	5033488	None	7234	1940	156796	No_or_no_constitutive_exon
GGGAGGTACTTCCTTCCTGCTCTTGACACCTCTTTCCCACCCAGGGACAGAT	5114752	5114807	5114702	5114754	1	KN672438.1	ENSDORG00000006887.2	5057612	5165729	Ryr1	7234	1940	156796	Yes
ACTTCATGACCTCTTCCTATATCCTGCCTTACAGTACTGAGAACGGGGAGAA	5151415	5151556	5151365	5151417	1	KN672438.1	ENSDORG00000006887.2	5057612	5165729	Ryr1	7234	1940	156796	No_or_no_constitutive_exon
GGGACAGGCTCTTTGCTCCTTGCTCCCTCTCATCTCCCAGGGCTGAGTAGCA	5244887	5244933	5244837	5244889	1	KN672438.1	ENSDORG00000006904.2	5220737	5277962	Actn4	7234	1940	156796	No_or_no_constitutive_exon
TTTGGGGGCACCTTGAATCCCTCCCCAAAGAACTATGGTGGGATGGATAGTC	5345958	5346072	5346122	5346070	-1	KN672438.1	ENSDORG00000001537.2	5338829	5349321	Hnrnpl	7234	1940	156796	Yes
CGGGCGCCGCGGCTCCCGCCTGCCATCCCAGCTGCTCGGGAGGCTGAGAGCA	2792606	2792682	2792556	2792608	1	KN672427.1	ENSDORG00000026064.1	2785746	2794791	None	7234	1940	156796	No_or_no_constitutive_exon
GCGCGGACACAGGAAGGGTGTTCTGCGCTTATGAGGAGCCGGGCTTGGAGGC	3256550	3256579	3256629	3256577	-1	KN672427.1	ENSDORG00000015884.2	3256408	3268030	Recql	7234	1940	156796	No_or_no_constitutive_exon
GAGTCATCCAACACGTCTCGGTCGGATCGAGCTGGTGAAGTGGGGGAAAGGA	3256408	3256493	3256543	3256491	-1	KN672427.1	ENSDORG00000015884.2	3256408	3268030	Recql	7234	1940	156796	No_or_no_constitutive_exon
AGCATGGGGAACCCCGATCCGAGGTACAAGGAAGTTCAGGGTGAACAAAGAC	3457999	3458046	3457949	3458001	1	KN672427.1	ENSDORG00000015219.2	3457825	3485034	Cmas	7234	1940	156796	No_or_no_constitutive_exon
CTCCACTGTTTTGGTTATCTGTGTGCTGATTGTCCTGTAGGAATGGGCAGTG	3615073	3615140	3615190	3615138	-1	KN672427.1	ENSDORG00000027650.1	3581417	3629589	C2cd5	7234	1940	156796	No_or_no_constitutive_exon
CTCTCTCTCTCTCTCTCTTTCAGTCTGAGAGGTTCAGTTCTGTGGGGGAGAC	4217853	4217918	4217968	4217916	-1	KN672427.1	ENSDORG00000003684.2	4151189	4522910	Sox5	7234	1940	156796	No_or_no_constitutive_exon
CAGATGTGTTTCTTCTTCTTTCTCGGTTCTCCTCCCACTGTGGGGGGCAGCG	5116352	5116512	5116562	5116510	-1	KN672494.1	ENSDORG00000008406.2	5067147	5121590	Sh2d4b	7234	1940	156796	No_or_no_constitutive_exon
CCATGAACGCGGCGGCGGGCACCGCCGTGGCCGTGCCGGGCGGCGGGGAGAA	286454	286691	286741	286689	-1	KN672463.1	ENSDORG00000023609.1	286454	286808	None	7234	1940	156796	No_or_no_constitutive_exon
CTCCCGAGACATCACTCTGGTGAGCAGAAGTTGGTGGGTGGTTGGGCAAGCT	535558	535636	535508	535560	1	KN672463.1	ENSDORG00000004019.2	532790	540713	Mta2	7234	1940	156796	No_or_no_constitutive_exon
GGAGGGGAGGCCGCATACACACAACACCCTTTTGCCTGTGGGGATCACAGGA	819676	819781	819831	819779	-1	KN672463.1	ENSDORG00000009799.2	814404	841102	Incenp	7234	1940	156796	No_or_no_constitutive_exon
AATGTGGCAGGGTGCTGGCCTGGGGCTGGGGGATGGCTGGGGGGTGGGAGGT	1103367	1103498	1103317	1103369	1	KN672463.1	ENSDORG00000019737.2	1092673	1104707	Fads1	7234	1940	156796	No_or_no_constitutive_exon
TCGTCGGGGGCGGTAAGTGCCAACAGCCTCCAGGGAGGAAGGGCTGACAGGG	1471204	1471377	1471427	1471375	-1	KN672463.1	ENSDORG00000000129.2	1469941	1481161	Tkfc	7234	1940	156796	No_or_no_constitutive_exon
GGTCCCAGACACCCCAGACATGGTGGGGGTGAGGGGGTGGGAGGTGCTAGAC	1619448	1619463	1619513	1619461	-1	KN672463.1	ENSDORG00000004114.2	1612330	1620067	Cd5	7234	1940	156796	No_or_no_constitutive_exon
TACTCTCTTTTCCCCCTCCCTCCCCCACACACACCCCACCCGGGGAACAGGC	1800733	1800841	1800891	1800839	-1	KN672463.1	ENSDORG00000006902.2	1800373	1809333	Zp1	7234	1940	156796	No_or_no_constitutive_exon
CTTACCTCTCAGTACTCAGAACTGAATTTCCTCTCTTTTGGCATGGGCAGCA	2090958	2091112	2090908	2090960	1	KN672463.1	ENSDORG00000008780.2	2089395	2098876	None	7234	1940	156796	No_or_no_constitutive_exon
CCTGAGTTCAAGACCCATAACTGACCAAAAGAAGTTGGAGGGCTGGGAAGGT	2361555	2361586	2361505	2361557	1	KN672463.1	ENSDORG00000000237.2	2340268	2369809	Patl1	7234	1940	156796	No_or_no_constitutive_exon
GAAGCAGTTAACTAGTTAAGCTGTGTGGTTCTTTCTCAACTCACAGGGAGTC	3540009	3540136	3540186	3540134	-1	KN672478.1	ENSDORG00000007782.2	3534013	3548081	Il17rb	7234	1940	156796	No_or_no_constitutive_exon
ATAAAATAGCTCTTACACTATTTGGTTTGATTTTTTTGTGGGAAATGAAGGA	4471087	4471216	4471037	4471089	1	KN672478.1	ENSDORG00000009149.2	4395521	4472577	Sfmbt1	7234	1940	156796	No_or_no_constitutive_exon
AAGGCATGAAGGTAGAACGGCTACCTTGAAGCCTTGGGTTATAATATAAGGC	4530772	4530922	4530722	4530774	1	KN672478.1	ENSDORG00000024822.1	4529190	4531423	Mustn1	7234	1940	156796	No_or_no_constitutive_exon
AAAAGCTGGAAGTGGTAGAGCACGAGCCTTGGGTATAAGCTCAGGGACAGGT	4558088	4558140	4558190	4558138	-1	KN672478.1	ENSDORG00000009143.2	4557798	4571604	Itih3	7234	1940	156796	No_or_no_constitutive_exon
CCCAAGGACAGCTACTGACCTGGTCATGTGGGATGGGCCCTGGGGCACAGAG	4800796	4800904	4800954	4800902	-1	KN672478.1	ENSDORG00000003832.2	4798300	4830070	Stab1	7234	1940	156796	No_or_no_constitutive_exon
TTGAGGGTGAGGTCTGGGGAGCGCAGTTCAGAGCCAGCCTGGGGAAGGAGGT	4815037	4815199	4815249	4815197	-1	KN672478.1	ENSDORG00000003832.2	4798300	4830070	Stab1	7234	1940	156796	No_or_no_constitutive_exon
GAGCTTGTGCTTGCGCTCCTGCTGCACACGTGCATGAGGGTGGGGGGAAGAG	4800796	4800958	4801008	4800956	-1	KN672478.1	ENSDORG00000003832.2	4798300	4830070	Stab1	7234	1940	156796	No_or_no_constitutive_exon
GTGGGGTCCATGTATTAATGTGGTATTTCTTGGGACATTGGGAGATACAGCA	4838947	4839353	4839403	4839351	-1	KN672478.1	ENSDORG00000003827.2	4836197	4872551	Nisch	7234	1940	156796	No_or_no_constitutive_exon
AAGGATCAGATAGTTCAGAGAGTTAGGTGGTACCTAGGGGGGAGGTATAGGA	4963724	4963923	4963973	4963921	-1	KN672478.1	ENSDORG00000001520.2	4930324	5002187	Dnah1	7234	1940	156796	No_or_no_constitutive_exon
CCAGAGCCACAGTGCCTACCCAGGGCTCTCCTCCTATATGGGATCAATAGGA	4962719	4962806	4962856	4962804	-1	KN672478.1	ENSDORG00000001520.2	4930324	5002187	Dnah1	7234	1940	156796	No_or_no_constitutive_exon
TGTCCACATCCCACCTTAGCAGCTATCAAGGCTGCTGCTGGCAGGGCCAGCC	4940108	4940294	4940344	4940292	-1	KN672478.1	ENSDORG00000001520.2	4930324	5002187	Dnah1	7234	1940	156796	No_or_no_constitutive_exon
CATCGGTGTTGCTCCTGCGTCTCCGGCGCTGCCTGCAGGCGTGAGGGCAGAC	21563	21737	21787	21735	-1	KN672481.1	ENSDORG00000007565.2	18785	27671	Lsm11	7234	1940	156796	No_or_no_constitutive_exon
TCCTCCCCTCCCCTCCCCTCCCTCCCTCCCTCTCTCCCTTTGGGGTACAGAG	161844	162049	161794	161846	1	KN672481.1	ENSDORG00000013834.2	111028	168718	Adam19	7234	1940	156796	No_or_no_constitutive_exon
CTACTTTGGTTCCCATGGGGTCATAGCCCACATCGTTCTGGGAGCTAGAGCA	471246	471389	471196	471248	1	KN672481.1	ENSDORG00000012988.2	465571	481923	None	7234	1940	156796	No_or_no_constitutive_exon
CCATGGGTGCCAGGGGACAGGGCATCTTCTGACCCATTGCAAGGGGTCAGGT	1604290	1604335	1604240	1604292	1	KN672481.1	ENSDORG00000010737.2	1597382	1604335	Trim7	7234	1940	156796	No_or_no_constitutive_exon
ACAAGGATCACATACAGAAATCTAAAACTGGTGGAATTTGCAATTGGGAGAG	1717389	1720023	1717339	1717391	1	KN672481.1	ENSDORG00000024879.1	1717095	1720023	None	7234	1940	156796	No_or_no_constitutive_exon
CCTGCCCAGAGCATCCCTGCTGACCCTGGGCTTCCCCCGGGTGTGGGCAGGA	1928534	1928703	1928484	1928536	1	KN672481.1	ENSDORG00000012877.2	1912393	1953126	Flt4	7234	1940	156796	Yes
AAATGACTAGCTCTCCCTTACCAGGGGCAGCGGCGCCGGGGGCCGGCGAGGT	2335121	2335238	2335071	2335123	1	KN672481.1	ENSDORG00000014854.2	2307208	2336518	Tbc1d9b	7234	1940	156796	No_or_no_constitutive_exon
TCAAATTAAAGTTCCCGCGACTGGCCCTAGCCTCGTTCTGTGGGTCGGAGGG	2412178	2412200	2412250	2412198	-1	KN672481.1	ENSDORG00000025410.1	2412178	2414231	Ltc4s	7234	1940	156796	No_or_no_constitutive_exon
GTGATGTTAATATTGCCCCCCTACTGGGGTTATTTGTCCTTGGGTTGAAGGG	2545355	2545494	2545305	2545357	1	KN672481.1	ENSDORG00000005453.2	2540603	2550537	Hnrnph1	7234	1940	156796	Yes
TCTCCTGCCTCCCGCACCGAAACTAACTCCAATTCATCTTGGGACAACAGCT	2561526	2561656	2561706	2561654	-1	KN672481.1	ENSDORG00000005452.2	2553912	2590360	Rufy1	7234	1940	156796	No_or_no_constitutive_exon
CTGGTGCAATGGCCCTTCCTTCCCCACGGAGGCCAGGGCTGGGGATGCAGGC	2684551	2685018	2684501	2684553	1	KN672481.1	ENSDORG00000015603.2	2682401	2838459	Adamts2	7234	1940	156796	No_or_no_constitutive_exon
TGCACGGCGGCGGCGGCGGCGGCGCGGGGAAGGCGCACGGGTGCGGCGAGTG	2848370	2849258	2849308	2849256	-1	KN672481.1	ENSDORG00000015602.2	2848370	2854291	Zfp354c	7234	1940	156796	No_or_no_constitutive_exon
TAGCCTCTCTGCCTCTCCTGCCCCTCACCACGGGAGGGCCATTGGGTGAGCT	2986967	2987116	2986917	2986969	1	KN672481.1	ENSDORG00000009396.2	2982134	2992426	Zfp354a	7234	1940	156796	No_or_no_constitutive_exon
GGAGCATCTCATAGTAGCCTCTCTGCCTCTCCTGCCCCTCACCACGGGAGGG	2986953	2987116	2986903	2986955	1	KN672481.1	ENSDORG00000009396.2	2982134	2992426	Zfp354a	7234	1940	156796	No_or_no_constitutive_exon
AGGAGTGTTTTCACAAACATGTGTTCTAATTTTTTCCTATGGGAAAACAGAA	2763644	2763782	2763594	2763646	1	KN672480.1	ENSDORG00000011172.2	2726840	2833045	Maob	7234	1940	156796	No_or_no_constitutive_exon
TGGGATGGAGAGGATGCAACTGAGTTGTGTGGCTGCAGGTGGGGAGACAGAA	1392887	1392976	1392837	1392889	1	KN672492.1	ENSDORG00000023641.1	1391517	1396751	None	7234	1940	156796	No_or_no_constitutive_exon
CGGTGTCGGGCAAGCAGGGCAACGTGCTGCCGCTGTGGGGCAACGAGAAGAC	2402191	2402305	2402355	2402303	-1	KN672492.1	ENSDORG00000025236.1	2393019	2402926	Prpf38b	7234	1940	156796	No_or_no_constitutive_exon
CCCCTGTGAAAGGCTCTGAGGAAGGCAGACCCGCTCCTGGGGCAGAGCAGAG	4628700	4629022	4628650	4628702	1	KN672437.1	ENSDORG00000013560.2	4615329	4660219	Ctdp1	7234	1940	156796	No_or_no_constitutive_exon
GCCCACAGTCTGCAGCGGGACCTGGGCCTGCACAACTCCGGGAGGGAGAGCA	4850281	4850390	4850440	4850388	-1	KN672437.1	ENSDORG00000014780.2	4850281	4886544	None	7234	1940	156796	No_or_no_constitutive_exon
GTGGCACTGGCTCAGGTGGCCTGACGCCAGCCCTTCTCCTGGCAGGGAAGCC	286918	287060	287110	287058	-1	KN672417.1	ENSDORG00000006541.2	275203	322637	Gak	7234	1940	156796	No_or_no_constitutive_exon
GTCCCAGGGCTGTGAACTGCTGTTAACCTGATCCTCTGACCTGGGGACAGGT	340102	340204	340254	340202	-1	KN672417.1	ENSDORG00000008460.2	340102	363922	Dgkq	7234	1940	156796	No_or_no_constitutive_exon
GCCCTGCTCCCAACCAGGCTACCTTATCGCAGCCCCGTCTGCCCGGGAAGCG	1233817	1234077	1234127	1234075	-1	KN672417.1	ENSDORG00000013103.2	1232496	1239589	Nelfa	7234	1940	156796	No_or_no_constitutive_exon
GCAGCAGCTCCACCCCCAGCTCCTGCTCCTCAGACAAGACGGGGCTGGAGGG	1414277	1414386	1414436	1414384	-1	KN672417.1	ENSDORG00000026396.1	1410380	1414576	None	7234	1940	156796	No_or_no_constitutive_exon
GGCACATGTGCACCTCCAAGAGGAGCAGAGGCGGCGTGGGGAAGAGGAAGGA	1688183	1688832	1688133	1688185	1	KN672417.1	ENSDORG00000016576.2	1625263	1696725	Fam193a	7234	1940	156796	No_or_no_constitutive_exon
AACTGCGTTCCCCAGGTCCCGGGCTATGCTGCTGGGCCCTGGGCCGCAAGGG	2486788	2486922	2486972	2486920	-1	KN672417.1	ENSDORG00000009339.2	2486788	2501126	Cpz	7234	1940	156796	No_or_no_constitutive_exon
CCCCTGGGCTCTTTGGAGCCCCGCAGCCAGGGTTAGGTGAGGATGGGTAGGG	2642830	2642841	2642891	2642839	-1	KN672417.1	ENSDORG00000007236.2	2628186	2654270	Sh3tc1	7234	1940	156796	No_or_no_constitutive_exon
AGCCTTGGGTCCCGGGCCTCAGTGTCCTCCACTATCAAGTGGGGACCGAGGC	3411000	3411223	3411273	3411221	-1	KN672417.1	ENSDORG00000016448.2	3409389	3431682	Man2b2	7234	1940	156796	No_or_no_constitutive_exon
TCGGAGAACTAGCCTCTGAGGACTTGAATTGTGGCATCGGTGGGATGGAGAG	4457899	4458064	4458114	4458062	-1	KN672417.1	ENSDORG00000026340.1	4457899	4460187	None	7234	1940	156796	No_or_no_constitutive_exon
CTTACGAAAAAGTGTCTGAAGTATGTGGAGTCTTTGGGACAAAAGGACAGCA	4679738	4679746	4679796	4679744	-1	KN672417.1	ENSDORG00000015408.2	4679490	4680221	None	7234	1940	156796	No_or_no_constitutive_exon
GCCCTCTGATCAGTGACCTGCCTTCCCTTCTGTCCTCCTCTGGGGAACAGTA	289483	289709	289433	289485	1	KN672477.1	ENSDORG00000006141.2	268254	305739	Olfml2b	7234	1940	156796	No_or_no_constitutive_exon
AAAAATCTTTTTAGAAGTTATAAATGTTTTTATATGTTTGGGGGTTGTAGGC	548441	548625	548675	548623	-1	KN672477.1	ENSDORG00000001604.2	544937	552713	Dusp12	7234	1940	156796	No_or_no_constitutive_exon
TTTAGGGGGGTGAGGGGAGTGGGAGATAGGAAGGGGAAAAAAGGGAGGAGGG	815300	815378	815428	815376	-1	KN672477.1	ENSDORG00000001697.2	815300	825596	Ndufs2	7234	1940	156796	No_or_no_constitutive_exon
TATCTTCAGAGACCCAGCTCTTAAACGCAAGGCCTGATGGGAGGCCAAAGCC	1708370	1708435	1708320	1708372	1	KN672477.1	ENSDORG00000023846.1	1708017	1708435	None	7234	1940	156796	No_or_no_constitutive_exon
GCAGTAGTTAAGAATGGTCTGGTGGTATTGAGCCTGGGTTTAGAAGCAAGAC	1777588	1777998	1777538	1777590	1	KN672477.1	ENSDORG00000007975.2	1773294	1781179	Igsf8	7234	1940	156796	No_or_no_constitutive_exon
TCATGCACAGTCCTTACTTGAAGATTTCCCCATTTCTTTGTTGGGAATAGTG	3253244	3253526	3253576	3253524	-1	KN672477.1	ENSDORG00000023523.1	3251934	3262807	None	7234	1940	156796	Yes
CTACCAGATGATCTGTTTTCACACATGGTTGGTTTCTCCCTCAGGGTAAGAC	4009968	4010024	4009918	4009970	1	KN672477.1	ENSDORG00000012872.2	3914707	4015192	Arhgef11	7234	1940	156796	No_or_no_constitutive_exon
AGATGTTTCTGTGTTTGTCTCCTAATCTTTTTCTCTTGCTATGGGAACAGGG	4013786	4014034	4013736	4013788	1	KN672477.1	ENSDORG00000012872.2	3914707	4015192	Arhgef11	7234	1940	156796	No_or_no_constitutive_exon
CCAGCACTGGGAACTTGGGGCTGGAATTAGTAGAGAGGGCAAGGACCCAGAA	4116477	4116571	4116621	4116569	-1	KN672477.1	ENSDORG00000005096.2	4082825	4120338	Ntrk1	7234	1940	156796	No_or_no_constitutive_exon
ATTCTACCCTAAAATAGGCCCAGGGGTTAGCCATGGGGGTAAGAAAGTAGCA	4153656	4153906	4153606	4153658	1	KN672477.1	ENSDORG00000007691.2	4152218	4157409	Sh2d2a	7234	1940	156796	Yes
GAACCGGGACTGAGGAGTGGAAGGGGGATAGCTACAAAAAAAGTGGGGAGAA	4156941	4156972	4156891	4156943	1	KN672477.1	ENSDORG00000007691.2	4152218	4157409	Sh2d2a	7234	1940	156796	No_or_no_constitutive_exon
GAAATGAGGATGAGGTAGAACTGGATCTGGGGGAACAGGATGGGGAAAAGGA	4332177	4332351	4332127	4332179	1	KN672477.1	ENSDORG00000029210.1	4324467	4334046	None	7234	1940	156796	Yes
ACCAAGTCCCCCTAGAGGTGACCTTGGAGTCAGAGACAGTCAGGGGTGAGTC	4332447	4333381	4332397	4332449	1	KN672477.1	ENSDORG00000029210.1	4324467	4334046	None	7234	1940	156796	Yes
GGCATCCCAGCTGCTAGATCATGCAGACTGGCATCAGGATGGGGAGTCAGAT	4333435	4334046	4333385	4333437	1	KN672477.1	ENSDORG00000029210.1	4324467	4334046	None	7234	1940	156796	Yes
TCTGGGTCTCGGTGTTTCTTTCCTCTCTGTCTCTCTGGCTGCGTGGGCAGGA	1043259	1043342	1043392	1043340	-1	KN672453.1	ENSDORG00000014301.2	1031533	1058460	None	7234	1940	156796	No_or_no_constitutive_exon
GGAAGGGAGAAAGGGAGGGAAAGAGGGAGAGAGGGAGAGAGGGAGGGAAGCA	1496387	1496603	1496337	1496389	1	KN672453.1	ENSDORG00000023253.1	1363507	1496603	Cpne4	7234	1940	156796	No_or_no_constitutive_exon
GTGAAGAAGAGGATCGTTCGCAACATTTGCACATCGGGGGGCGAGAGCAGTA	1856297	1856300	1856350	1856298	-1	KN672453.1	ENSDORG00000027720.1	1856297	1872197	None	7234	1940	156796	No_or_no_constitutive_exon
CCGGATGAGAGCCGCGGGGCGGCGCCTTTAAGGCCGGCGGGTGGAGGGAGGG	2074438	2074467	2074388	2074440	1	KN672453.1	ENSDORG00000006443.2	2074374	2083833	Dusp7	7234	1940	156796	No_or_no_constitutive_exon
AACGTTTAACGCAACTGATTACAAGCCTATAGGTAAGCACCAAGGGGCAGGC	2366813	2366846	2366763	2366815	1	KN672453.1	ENSDORG00000009856.2	2322982	2380755	Dcaf1	7234	1940	156796	No_or_no_constitutive_exon
AGAGAGAGGGGAGGGAAGGAGTCAACCATTCACAGTCTCTGCGGGGACAGTT	2672749	2672841	2672891	2672839	-1	KN672453.1	ENSDORG00000016035.2	2665069	2673983	Hemk1	7234	1940	156796	No_or_no_constitutive_exon
TTCTCAGAACCATGACCGTAGAACCCGCCCTGGGCTGCTAGGGGTAGTAGCT	3485408	3485490	3485540	3485488	-1	KN672453.1	ENSDORG00000003383.2	3482433	3486126	Tcta	7234	1940	156796	No_or_no_constitutive_exon
GATTTAATTCCTCACCTTTCCTCCCCCCGTCCCCTGCCTGGGGACTGCAGGA	3585029	3585121	3584979	3585031	1	KN672453.1	ENSDORG00000007947.2	3582230	3585961	1700102P08Rik	7234	1940	156796	No_or_no_constitutive_exon
GCTGTCACTTGCAGACTGTCCTCTAAAGCTGCGGAAGGGTTCGGGAAAAGGT	3637661	3637736	3637611	3637663	1	KN672453.1	ENSDORG00000007398.2	3637006	3638533	Ccdc71	7234	1940	156796	No_or_no_constitutive_exon
GTGGCTCAAGTGGTAGAGTGCACACGTTGAGCTGAAGAGCTGAGGGACAGTG	3873664	3873837	3873614	3873666	1	KN672453.1	ENSDORG00000004663.2	3873360	3893028	Prkar2a	7234	1940	156796	No_or_no_constitutive_exon
GGGCCTGGCAGCCGCGGCGGCTGACCGGCTCTGGCTCCCGGCAGGGGAAGAC	3975436	3975656	3975386	3975438	1	KN672453.1	ENSDORG00000008952.2	3966822	4002307	Celsr3	7234	1940	156796	No_or_no_constitutive_exon
TTTTATCTACCTTGAATTCTGCCCAACACTCTCTGCCTTTTTAGGGAGAGCC	4070760	4070830	4070710	4070762	1	KN672453.1	ENSDORG00000008942.2	4053829	4102850	Col7a1	7234	1940	156796	No_or_no_constitutive_exon
CAGTTATTTAGATCTCCCACCGTGACCCTTCTCTTCATTACCAGGGTGAGCC	4077139	4077178	4077089	4077141	1	KN672453.1	ENSDORG00000008942.2	4053829	4102850	Col7a1	7234	1940	156796	No_or_no_constitutive_exon
AAGTAAATGCAGAGGCCTGGGAGGAGAGGCCAAGAATTGGTGGGGGAGAGGG	4088844	4088925	4088794	4088846	1	KN672453.1	ENSDORG00000008942.2	4053829	4102850	Col7a1	7234	1940	156796	No_or_no_constitutive_exon
CTTCATCTTGTTTTTCCCATAGGGCCTGGCAGGCCCTCCGGGGAGAGAAGGC	4090912	4090921	4090862	4090914	1	KN672453.1	ENSDORG00000008942.2	4053829	4102850	Col7a1	7234	1940	156796	No_or_no_constitutive_exon
TCATTTGTTGTTGTTTGTCTGCTCAGGAAGACCTGGTCTGGGAAGGGAAGGG	4093494	4093556	4093444	4093496	1	KN672453.1	ENSDORG00000008942.2	4053829	4102850	Col7a1	7234	1940	156796	No_or_no_constitutive_exon
TGGAAGTTAATTTCTCCCCATTTTTTTTCTCCCTCAGGGTGAGCGGGGAGTA	4093645	4093686	4093595	4093647	1	KN672453.1	ENSDORG00000008942.2	4053829	4102850	Col7a1	7234	1940	156796	No_or_no_constitutive_exon
GGTCACAACATTTGTCAACCATTCACAAGTGTCTGCACTGCTCGGGGGAGGA	4065067	4065134	4065017	4065069	1	KN672453.1	ENSDORG00000028535.1	4064739	4065608	None	7234	1940	156796	No_or_no_constitutive_exon
TCCTTTTTTTTTTTTTTCCCACTTTGATAGCAGAAGCTTTTGGGATGTAGCC	4533155	4533237	4533287	4533235	-1	KN672453.1	ENSDORG00000011077.2	4522691	4538653	Cdc25a	7234	1940	156796	No_or_no_constitutive_exon
CCGTGTGTGCCGAGGCCGCTCTCCCCGGGCTCTGGGGCACTGGGAAGGAGGA	944522	944579	944629	944577	-1	KN672433.1	ENSDORG00000007456.2	902797	1017759	Celsr1	7234	1940	156796	No_or_no_constitutive_exon
ACGGGCGGTGTGCGTGGGCTGGGGTGCCCACGGAGGGTTCCCTGGGGGAGCA	944305	944495	944545	944493	-1	KN672433.1	ENSDORG00000007456.2	902797	1017759	Celsr1	7234	1940	156796	No_or_no_constitutive_exon
CAGACCCCTTAGCCAAAGCCACTGTAGAGAGCCAGGGCAGCGAGGGTGAGGC	1112189	1112258	1112139	1112191	1	KN672433.1	ENSDORG00000014025.2	1056527	1116383	Gramd4	7234	1940	156796	No_or_no_constitutive_exon
GTCTCACCAGCATGTCTGTGGTGTCACTGCTCCAGTGTGCGGGTACTGAGCT	3396990	3397192	3397242	3397190	-1	KN672433.1	ENSDORG00000006663.2	3386029	3398252	Mlc1	7234	1940	156796	No_or_no_constitutive_exon
AACATGAGCCGGCGAGCCCAGGGAGAGGTGGGTGGCAGGGGATGGGCAAGGG	3577656	3577677	3577727	3577675	-1	KN672433.1	ENSDORG00000027708.1	3576604	3580513	None	7234	1940	156796	No_or_no_constitutive_exon
TCTGTTACTCCCCCAGCAACATACCTCTGACACCGCCAGGCCAGGGTAAGTG	3577244	3577345	3577395	3577343	-1	KN672433.1	ENSDORG00000027708.1	3576604	3580513	None	7234	1940	156796	No_or_no_constitutive_exon
AGGGTCCGAGGCCGAGAGTGACTTGTGTGTCTTTCCGGGCAGGGGGACAGTG	3943406	3943496	3943356	3943408	1	KN672433.1	ENSDORG00000000006.2	3938449	3943496	None	7234	1940	156796	No_or_no_constitutive_exon
ATAGGTTTTTTTAAACTAATCTGTTGTTTCTTTGTGTGGGGGGGTGGAAGCC	4234888	4235060	4234838	4234890	1	KN672433.1	ENSDORG00000008442.2	4106542	4274336	Efcab6	7234	1940	156796	No_or_no_constitutive_exon
AGCGCTGGGAGCAGCTGGCATCAATGAGGCAGAGTTAGCCTGGGCTGAAGGG	4385947	4385976	4385897	4385949	1	KN672433.1	ENSDORG00000012643.2	4379167	4481166	Scube1	7234	1940	156796	No_or_no_constitutive_exon
GCCGCTGTGCAAGGGCCACTGCGCAGAATGGCAGGTGGGGTGAAATGCAGGC	2592551	2593027	2593077	2593025	-1	KN672462.1	ENSDORG00000026617.1	2590318	2593114	Magee1	7234	1940	156796	No_or_no_constitutive_exon
TCCAAGGCACTAGGCATCAGTGTGCCTCCTCCCTCCGGGGATGGCCGGAGCT	2592157	2592524	2592574	2592522	-1	KN672462.1	ENSDORG00000026617.1	2590318	2593114	Magee1	7234	1940	156796	No_or_no_constitutive_exon
CCAGCCCCTGGGATCCTGAAAACTTCCCCTTTATTGTGTTGGGAAACAAGAT	4200893	4200948	4200998	4200946	-1	KN672462.1	ENSDORG00000016070.2	4200701	4201327	None	7234	1940	156796	No_or_no_constitutive_exon
TTCTCCAGCAACCGGGGTTCCAACCAAGTCCCCGGCCTGGGAGGGGCCAGAA	220557	220882	220932	220880	-1	KN672451.1	ENSDORG00000023841.1	220557	228989	None	7234	1940	156796	No_or_no_constitutive_exon
AAGAAATGTTAAGGCCGGCACCCAGATGTCTCGTAGTGATGATGGGGGAGGT	357978	358030	357928	357980	1	KN672451.1	ENSDORG00000012818.2	284191	401815	Grin2d	7234	1940	156796	Yes
GGAGGGGCCAGTGTAGGGGGAGGAGCCTGGATGGAAGTGGGAGGGGCCAGGG	358211	358435	358161	358213	1	KN672451.1	ENSDORG00000012818.2	284191	401815	Grin2d	7234	1940	156796	Yes
GGCCCCTGTGGCGCAGGCCCCCCTGGCCAGGGGCCCTGGGGGGGCCTGAGAG	446727	447001	447051	446999	-1	KN672451.1	ENSDORG00000010603.2	441050	448734	Ntn5	7234	1940	156796	No_or_no_constitutive_exon
CGGGGGTCCCCCCGCAGGTCCCTTCCTTTTGCAGGGCCCCAGGGGTCCAGAC	543780	544081	544131	544079	-1	KN672451.1	ENSDORG00000001229.2	542633	547780	Mamstr	7234	1940	156796	No_or_no_constitutive_exon
GATGATTTAGGGGAGAAGGGAGCCTGAAGCCCTGGACTTCTGGGTGCAAGGG	542994	543009	543059	543007	-1	KN672451.1	ENSDORG00000001229.2	542633	547780	Mamstr	7234	1940	156796	No_or_no_constitutive_exon
ACATCTTGGGGTTTGGACACTAGGGGGGTGGTTGGGTAGGGAATCACAAGTT	554761	554932	554982	554930	-1	KN672451.1	ENSDORG00000001230.2	549350	562269	Rasip1	7234	1940	156796	No_or_no_constitutive_exon
GCGGTTTTCTGAGAAGGTCACTGTCCATTTCTTGGTTGTCTGGGCGGGAGCT	648279	648440	648229	648281	1	KN672451.1	ENSDORG00000028603.1	647819	648561	None	7234	1940	156796	No_or_no_constitutive_exon
CCTAGGTTCACTGTTCTGTGGTTTGTGCCCCCCCCCCCGTGGGGATGCAGAC	694509	695956	696006	695954	-1	KN672451.1	ENSDORG00000015548.2	694509	711486	Gys1	7234	1940	156796	No_or_no_constitutive_exon
GCCTGGACCTGCGGCCTGGCGAGTGAGTACCTGGAGAGCTGGTGTGGGAGCT	1093963	1093965	1093913	1093965	1	KN672451.1	ENSDORG00000014919.2	1092667	1100633	Scaf1	7234	1940	156796	No_or_no_constitutive_exon
GGAAATAGCAAGGCTAAGGGTCGGGAGGCAGAACTGGAATGGGAAGGTAGGG	1149405	1149516	1149566	1149514	-1	KN672451.1	ENSDORG00000014926.2	1144673	1157798	Tsks	7234	1940	156796	No_or_no_constitutive_exon
TGAGGTGGGGGATGGGGGGGCGGGACTGGGTCTGGCTGGGTGGTGGACAGGT	1214201	1214287	1214337	1214285	-1	KN672451.1	ENSDORG00000014945.2	1212725	1217515	Pnkp	7234	1940	156796	No_or_no_constitutive_exon
TGTGGAACACCAGAGCCCAGGATGCTCCTGCCAGTGACCTGTGGGTGCAGCT	1280768	1280970	1281020	1280968	-1	KN672451.1	ENSDORG00000002810.2	1280768	1293180	Vrk3	7234	1940	156796	No_or_no_constitutive_exon
GCCTCCCTCCCTCTTTCCTTTGGGTCTGTGTCTGACCTTTGGGGCTGCAGAC	1391165	1391357	1391407	1391355	-1	KN672451.1	ENSDORG00000001139.2	1388647	1474178	Kcnc3	7234	1940	156796	No_or_no_constitutive_exon
GGGGTGGAAGTTCACTGAAGACACCGGAGGCCACAATGGGGACAGATGAGGA	1421319	1421503	1421553	1421501	-1	KN672451.1	ENSDORG00000001139.2	1388647	1474178	Kcnc3	7234	1940	156796	No_or_no_constitutive_exon
CCGCCCCCACCTCGCTCCAGGTCCCGCCCCTCTCCGAACACCAGCGGGAGGC	1413493	1413571	1413621	1413569	-1	KN672451.1	ENSDORG00000001139.2	1388647	1474178	Kcnc3	7234	1940	156796	No_or_no_constitutive_exon
CAGTGCGGGCCACACTGGCCTTTTGGCTGGCGGGGGGGGGGAGGGGGGAGGT	1394296	1394319	1394369	1394317	-1	KN672451.1	ENSDORG00000001139.2	1388647	1474178	Kcnc3	7234	1940	156796	No_or_no_constitutive_exon
CCTCCCGGCCCTCGGCCTGGCGCCAGCGGACTGGGCCTCTGCACCGGGAGGG	1467945	1468040	1467895	1467947	1	KN672451.1	ENSDORG00000014152.2	1463302	1474757	Emc10	7234	1940	156796	No_or_no_constitutive_exon
TGGCCAAGGCCCTTTTGTGGCTCACCATGGTCCATGGCCTGGGAGGTGAGGG	1954763	1954990	1954713	1954765	1	KN672451.1	ENSDORG00000004290.2	1949608	1959026	None	7234	1940	156796	No_or_no_constitutive_exon
CCTCAGAGTGCCCAGGCCTCCCTGATCCACTGCCCCTGTTTGGGGGTTAGTA	1992127	1992304	1992354	1992302	-1	KN672451.1	ENSDORG00000004286.2	1969364	1997038	Iglon5	7234	1940	156796	No_or_no_constitutive_exon
CAGGCTCGGCCTGCGGGATTTAAGGGGGTGGGGGTAGGGCCCGGAGGGAGCC	2028412	2028553	2028362	2028414	1	KN672451.1	ENSDORG00000012529.2	2021101	2029881	None	7234	1940	156796	No_or_no_constitutive_exon
CTAGACACAATCTGGCTCAAAGAAAGGTTGTTGGAAGGGAAGTACCAGAGCC	2054214	2054395	2054164	2054216	1	KN672451.1	ENSDORG00000004520.2	2049979	2054430	None	7234	1940	156796	No_or_no_constitutive_exon
CTGACCTCGAAGCCCATTTCGTGCCCCTGGTGAAACTGCTGACAGGGGAGGG	2311156	2311210	2311260	2311208	-1	KN672451.1	ENSDORG00000023378.1	2304219	2313854	None	7234	1940	156796	No_or_no_constitutive_exon
TCCGCTTCGCGCCGCTATCGCGATAGCGCCCAGGCCCGGGGCGCGAGAAGAA	3463941	3464208	3463891	3463943	1	KN672451.1	ENSDORG00000028300.1	3399151	3465374	Cacng8	7234	1940	156796	No_or_no_constitutive_exon
GTGCCTCTCACCCTGTTTGCTACATTGAAAGCCGCTTGTAGTGGGGTGAGCT	3465322	3465374	3465272	3465324	1	KN672451.1	ENSDORG00000028300.1	3399151	3465374	Cacng8	7234	1940	156796	No_or_no_constitutive_exon
ATTGCCATGTTTTTGGCTTCCGTCCCCAAATGAATTCCCTGGGCTGGGAGAA	3449877	3449930	3449980	3449928	-1	KN672451.1	ENSDORG00000008023.2	3448441	3451229	Tfpt	7234	1940	156796	No_or_no_constitutive_exon
TGGGGACTGCAGCAGGGTAAGAGGAGGCTGGGTGCCAGGCTCTGGGGAAGGA	3575075	3575342	3575025	3575077	1	KN672451.1	ENSDORG00000015823.2	3571680	3575342	None	7234	1940	156796	No_or_no_constitutive_exon
AAAGGACTCACACTGGGGAGAAGCCCTACCAGTGTGGGGCCTGTGGAAAGAG	3693988	3694191	3694241	3694189	-1	KN672451.1	ENSDORG00000005442.2	3620395	3694382	Trim28	7234	1940	156796	No_or_no_constitutive_exon
ACCAAAGAGTTTCAGATCTTACTCCCCACTGGGGAAGTAAAGGTGGGCAGAT	3678062	3678094	3678144	3678092	-1	KN672451.1	ENSDORG00000005442.2	3620395	3694382	Trim28	7234	1940	156796	No_or_no_constitutive_exon
ACCAGACACGATAGTGCAAACACTGGAATAAGGCCTAGAATGTGGGGAAGAT	3755877	3755954	3755827	3755879	1	KN672451.1	ENSDORG00000027825.1	3747430	3756523	Zfp329	7234	1940	156796	No_or_no_constitutive_exon
TCATGGTCTCTAGTATACTTGATATCAAATCCCTCCTTTGAATGGGCTAGGT	1412518	1412717	1412468	1412520	1	KN672488.1	ENSDORG00000005739.2	1376313	1417132	Stard8	7234	1940	156796	No_or_no_constitutive_exon
TGATGGGGGCACATGCCCATTTCTCTAGTTATAACCGTAATGGGAGAGAGGA	1868106	1868774	1868824	1868772	-1	KN672488.1	ENSDORG00000023787.1	1867307	1869194	Pja1	7234	1940	156796	No_or_no_constitutive_exon
GAGGGCAAATAGACCTGTACTAGAGTCTGACAAGTGCCACTGGGACACAGGA	3663188	3663333	3663138	3663190	1	KN672488.1	ENSDORG00000009816.2	3652930	3682168	Med12	7234	1940	156796	Yes
CTCTCTCACTGTCCCTTCATTCCTGTGTGCACACTGCTTGGGGAAATCAGGT	1846065	1846178	1846228	1846176	-1	KN672466.1	ENSDORG00000005445.2	1844640	1903124	Cmtr1	7234	1940	156796	Yes
CGCTGGAGAAGGGAGGGGGAGGGGTGCAGGTGAGGCGGGGGGCTGCGGAGCT	2196894	2196986	2196844	2196896	1	KN672466.1	ENSDORG00000024032.1	2184031	2200222	None	7234	1940	156796	No_or_no_constitutive_exon
TCTGCTCCCGTGGCCGGTGCCTCCGCTCAGGGCTGAGGAAGCTGGGGGAGGG	2585662	2585799	2585849	2585797	-1	KN672466.1	ENSDORG00000028325.1	2562120	2614273	None	7234	1940	156796	No_or_no_constitutive_exon
ATCATCTCTGTGCACAGGGTGAGCGCTGCTGCCGATGCCAACTGGGTGAGCA	2564381	2564474	2564524	2564472	-1	KN672466.1	ENSDORG00000028325.1	2562120	2614273	None	7234	1940	156796	No_or_no_constitutive_exon
TTGTTTTTTTGCACTGTGTGTTTAACAATGCCCTTGACCGGGGATCTAAGAT	2755128	2755208	2755258	2755206	-1	KN672466.1	ENSDORG00000027533.1	2745058	2809766	Mapk14	7234	1940	156796	No_or_no_constitutive_exon
AAATTAAATTACTAATTCATCTATCACCATTCTCTTTCCTTTAAAGGGAGTT	3736706	3736775	3736656	3736708	1	KN672545.1	ENSDORG00000000801.2	3732158	3742567	Rbm11	7234	1940	156796	No_or_no_constitutive_exon
TACCACGATTAACTTCAGAAAAATGCTGACCACCTGGGCCTGAAGCTAAGCA	3674403	3674853	3674903	3674851	-1	KN672514.1	ENSDORG00000029359.1	3673993	3674936	None	7234	1940	156796	No_or_no_constitutive_exon
TTTGAGCCACAGCTCCACTTCCAGTTTTCTGGTAGTTAATGGGAGATAAGGG	14736	14807	14857	14805	-1	KN672447.1	ENSDORG00000015913.2	8152	88931	None	7234	1940	156796	No_or_no_constitutive_exon
GAGAACCAGTGCACAAATAAGGCTGTCCCCGTTTCTCCTTGGGGACACAGAG	3541783	3542023	3541733	3541785	1	KN672447.1	ENSDORG00000012494.2	3520977	3549122	Wdr86	7234	1940	156796	No_or_no_constitutive_exon
GCAAGCCATTAAGTACCTCTCCTGTCTTCCAGAGTGATGGGTCAGGAGAGCC	4009061	4010629	4010679	4010627	-1	KN672447.1	ENSDORG00000004097.2	4006633	4010654	None	7234	1940	156796	No_or_no_constitutive_exon
CAAAATAGACTACTCAGTATGTAACTTTTTCTTTTTGTCATAGGGTAAAGTT	3356924	3356994	3357044	3356992	-1	KN672470.1	ENSDORG00000001995.2	3315313	3383955	Rasa2	7234	1940	156796	No_or_no_constitutive_exon
TTGTCCCCGTAGTCCTGAGCTCCCAACTGTTTTATTTTCTGGGGTCGCAGAG	570053	570101	570151	570099	-1	KN672415.1	ENSDORG00000009552.2	558703	578177	Clstn3	7234	1940	156796	Yes
TTCTCACAGCCCGTTCCTCAGTTTCTCTCCTGTCTCTGGGGTGGGTACAGCG	577030	577153	577203	577151	-1	KN672415.1	ENSDORG00000009552.2	558703	578177	Clstn3	7234	1940	156796	No_or_no_constitutive_exon
CGAGGGCCGAGCCGGGGGCCGGGCCGGGGGCCGGGCCGGGGCGGAGCGAGGG	697034	697267	697317	697265	-1	KN672415.1	ENSDORG00000013175.2	693734	697596	Tpi1	7234	1940	156796	No_or_no_constitutive_exon
GGGACATCAGGTCCAGGGTGGAGAAGGGACGCAGGTTCTGAGGGGCACAGAG	1055752	1055877	1055702	1055754	1	KN672415.1	ENSDORG00000003134.2	1017444	1055942	Scnn1a	7234	1940	156796	No_or_no_constitutive_exon
ACACACACAGCCTATGCAAGCCCGCTCATGCGGTCTCCTCGCTCGGGAAGGA	1060055	1060220	1060270	1060218	-1	KN672415.1	ENSDORG00000006748.2	1052139	1066859	None	7234	1940	156796	No_or_no_constitutive_exon
TGGAGAAAACTTTTCAGGTGTTAGGTGGAGAACTTCGGGGCGACAGGTAGAG	1189141	1189228	1189091	1189143	1	KN672415.1	ENSDORG00000026775.1	1139727	1219908	Vwf	7234	1940	156796	No_or_no_constitutive_exon
CCGGCCCGCTGCGTGTCCGAGATGCTGCTCCTGCAGCGCCGGGAGCGCAGGG	2303972	2304573	2303922	2303974	1	KN672415.1	ENSDORG00000015227.2	2296704	2304573	Foxm1	7234	1940	156796	Yes
GGGGATCCTGGGGACGCTGACTGCTGTGTCCCTCCCTGGGGGAATGGCAGGC	2341665	2341749	2341799	2341747	-1	KN672415.1	ENSDORG00000009357.2	2339583	2345292	None	7234	1940	156796	Yes
GAGGGGCGGGCATGCTTGTGAGCAGGGGACCCAGGCACCACACCAGGGAGAC	2513010	2513196	2513246	2513194	-1	KN672415.1	ENSDORG00000006148.2	2505432	2521713	None	7234	1940	156796	No_or_no_constitutive_exon
CCGGAGGAACCGGAGCCCCGGCTTCAGGACCCTTTCAGCGTCAGGGGCAGAC	2512563	2512582	2512632	2512580	-1	KN672415.1	ENSDORG00000006148.2	2505432	2521713	None	7234	1940	156796	No_or_no_constitutive_exon
GACAGTGTGGGACACACTGGGTTTCTAGAATGAGATGGGGATGGGGAAAGGG	2512522	2512533	2512583	2512531	-1	KN672415.1	ENSDORG00000006148.2	2505432	2521713	None	7234	1940	156796	No_or_no_constitutive_exon
CTTGACTGATGATCCTTCTCTTCCTTCCTTCCCTGGGGCTCGGGTGGCAGAG	2542620	2542705	2542755	2542703	-1	KN672415.1	ENSDORG00000006149.2	2531042	2557991	None	7234	1940	156796	No_or_no_constitutive_exon
GGGGGGGGGGGGGGGGGGGGGGGGGGGGGGGGGGGGGGGGGAAGGGAGAGGG	2848073	2848220	2848270	2848218	-1	KN672415.1	ENSDORG00000002071.2	2844041	2848687	None	7234	1940	156796	Yes
CCATCTGCCTGGCCATGCAGGTCAGTCCCGGGCCTGGGAGGGGGTGCGAGGG	3492092	3492270	3492042	3492094	1	KN672415.1	ENSDORG00000027951.1	3424529	3502015	None	7234	1940	156796	Yes
CTGTGGGGCACCTTTCAAGGCCACATACGGGGCGAGGGTCGCGAAGTTAGCT	3983765	3984001	3983715	3983767	1	KN672415.1	ENSDORG00000005027.2	3982890	3987271	Pex26	7234	1940	156796	No_or_no_constitutive_exon
GGAGCACTGACTCTTCCTTTTGGGGGATTGCATTTTATTTGGGGATGCAGCA	3984257	3984553	3984207	3984259	1	KN672415.1	ENSDORG00000005027.2	3982890	3987271	Pex26	7234	1940	156796	No_or_no_constitutive_exon
TTTCTGTGTGCTGAAGCCCCCCACTGCTCTGTTTGTAGGTGTCAGGGGAGGA	947430	947446	947380	947432	1	KN672507.1	ENSDORG00000011157.2	835536	961357	Pou6f2	7234	1940	156796	No_or_no_constitutive_exon
CTTAGGGACAGTGCCCAAAAAATGGAAGAAGGAAGGAAGGAGGGAGGAAGCA	3884276	3884364	3884226	3884278	1	KN672507.1	ENSDORG00000011163.2	3727334	3892177	None	7234	1940	156796	No_or_no_constitutive_exon
ATTTTTTTCTAGTTCCATCCAAGAAATCCATTGATTTTCAGGGCACTAAGTT	389031	389364	389414	389362	-1	KN672449.1	ENSDORG00000016061.2	388639	409314	None	7234	1940	156796	No_or_no_constitutive_exon
AATGTATTTGTGGGGTGACAAGATTAAAGATTAAAAGGAGCCTGGGGGAGGA	446166	446204	446116	446168	1	KN672449.1	ENSDORG00000010100.2	423897	452948	Sh3bgr	7234	1940	156796	No_or_no_constitutive_exon
CAGGGCCGGGTGCAGAAGAAGAGGCACCCAGCACGGCTCCAAGCTGGGAGAC	1902271	1902587	1902221	1902273	1	KN672449.1	ENSDORG00000001772.3	1884869	1916723	Umodl1	7234	1940	156796	No_or_no_constitutive_exon
AAACCGTTCCCGGAGAAGGAATGCTTTCTGTTCTTTCTGGGGTGCAGGAGGT	2079403	2079545	2079595	2079543	-1	KN672449.1	ENSDORG00000009229.2	2062862	2080973	Tmprss3	7234	1940	156796	No_or_no_constitutive_exon
GGATGGCTTGGGAAGGGCCCTGCTCCTGGGCACTGGGGCAGAAGTGCAAGGC	2751506	2751584	2751456	2751508	1	KN672449.1	ENSDORG00000005496.2	2738121	2761832	Rrp1b	7234	1940	156796	No_or_no_constitutive_exon
CATGGCTGCCTGTGGCTCTGTAAGCTGATGGATGTTCTTCGGGTAAACAGGA	2958884	2958996	2958834	2958886	1	KN672449.1	ENSDORG00000011540.2	2936891	2992864	Trappc10	7234	1940	156796	No_or_no_constitutive_exon
GCCGTGACTGGGTGCCCTGACCACTTTCCCTGCGGCCGGGGTGGGCTGAGTG	3188431	3188738	3188381	3188433	1	KN672449.1	ENSDORG00000025803.1	3178114	3234052	Trpm2	7234	1940	156796	No_or_no_constitutive_exon
CTTGGCTAAGCTCTCCATCATCCTGTGCGGCGAGGTTAATGGGGGGACAGGA	1283677	1283904	1283954	1283902	-1	KN672538.1	ENSDORG00000023277.1	1283541	1285356	None	7234	1940	156796	No_or_no_constitutive_exon
AGCCCGCCGCCGTGCCGAAGGGTCAGGCGGCGACCCCGGGCCGGATGGAGGA	2091820	2091950	2091770	2091822	1	KN672538.1	ENSDORG00000007015.2	2091688	2119587	Gcfc2	7234	1940	156796	No_or_no_constitutive_exon
AACAGCTCATTCTGATCTTGTCTTGGCCTTGGTTGGGGATTGGACAACAGGT	3062367	3062467	3062317	3062369	1	KN672538.1	ENSDORG00000013672.2	3059556	3068932	Dqx1	7234	1940	156796	Yes
GTCTTATCCCGATGTTCATTTTCTGTTTTCCCTTCTGCTTCGCTGGGAAGTG	160714	160828	160664	160716	1	KN672529.1	ENSDORG00000013234.2	143659	198375	Sergef	7234	1940	156796	No_or_no_constitutive_exon
CCAGAGACTTAGCTTGTAGGGAGGGTGGGAAACAGGGCCTGGGGATGAAGGG	538803	538822	538872	538820	-1	KN672529.1	ENSDORG00000009610.2	475281	539654	Otog	7234	1940	156796	No_or_no_constitutive_exon
TATAGTCTAAATAATGCTCTGTGTGTGTTTCATTTTAAATAGGGATAGAGCT	906668	906817	906618	906670	1	KN672529.1	ENSDORG00000002510.2	822667	916706	Pik3c2a	7234	1940	156796	Yes
TGGCCGTGGGGGGACGCGGCTGCAGCCCCGCACACGCCCCCGGCGGGCAGGT	2836562	2836950	2837000	2836948	-1	KN672529.1	ENSDORG00000016029.2	2701424	2837540	Pde3b	7234	1940	156796	No_or_no_constitutive_exon
GAACTCCAAAAAGGAAATTATATCATGTATGCCCTCAGAAGGGTAAAAAGAT	65057	66188	66238	66186	-1	KN672552.1	ENSDORG00000000455.2	65057	66364	None	7234	1940	156796	No_or_no_constitutive_exon
AGGAGTCGCTGTCCCCCACCGAGCCGGACCTTCTGGAAGGGACAGACCAGAA	79166	79344	79394	79342	-1	KN672552.1	ENSDORG00000000454.2	77068	80290	Abt1	7234	1940	156796	No_or_no_constitutive_exon
TAAAAAAAAAAATTTAGAGCCTTCACCATCTAGCAGCCTGGTCACGGGAGTT	280819	280868	280918	280866	-1	KN672552.1	ENSDORG00000005251.2	279549	283903	None	7234	1940	156796	No_or_no_constitutive_exon
GCTGTGGCTCAAGCTGTGGAATCCTAGTCTTGAGGAAAGCTTAGGGACAGTG	930568	930636	930518	930570	1	KN672552.1	ENSDORG00000007165.2	892421	930636	Cmah	7234	1940	156796	No_or_no_constitutive_exon
GTAGCTCAAGTGGTAGAGAGCTCGCCTTGAGCTGAAGAGCTGAGGGACAGCG	1096819	1096884	1096769	1096821	1	KN672552.1	ENSDORG00000014570.2	1025382	1130410	Ripor2	7234	1940	156796	No_or_no_constitutive_exon
TTACCATCTTCCCGCTTTGATCTTGGTACTTGGGGTTGGAGAGGGAGCAGTG	1097375	1097538	1097325	1097377	1	KN672552.1	ENSDORG00000014570.2	1025382	1130410	Ripor2	7234	1940	156796	No_or_no_constitutive_exon
CGCTCCAGTCTCCGGTCCCGGCTCGGTGAAGACGCGGCGGGTCGATGGAGCG	1199724	1199871	1199674	1199726	1	KN672552.1	ENSDORG00000006684.2	1199683	1210337	Tdp2	7234	1940	156796	No_or_no_constitutive_exon
CTGAGCAGCCCCAGCCCAGACCTTACAGAGGAAGGCCTGTAGCGGGCTAGGT	2294710	2294723	2294773	2294721	-1	KN672508.1	ENSDORG00000026348.1	2294710	2308200	None	7234	1940	156796	No_or_no_constitutive_exon
TACGATGACCGGTCGAGCCAACAAGCGTGGTGGCGGCGGGCCGGGGGGAGGC	2634918	2635040	2634868	2634920	1	KN672508.1	ENSDORG00000005107.2	2634731	2643649	Eif2b5	7234	1940	156796	No_or_no_constitutive_exon
CCATCTACTCTGAAGGTACTGCTCAAGCGTGGGAGAATGGGAGGGCACAGCT	2740996	2741012	2740946	2740998	1	KN672508.1	ENSDORG00000007935.2	2729056	2741896	Vwa5b2	7234	1940	156796	No_or_no_constitutive_exon
TCCTCAGGCTGGCACCGGTGGCGAGAGCCGGGCGGCCGGGCGGCTGGGAGCA	2749511	2749708	2749461	2749513	1	KN672508.1	ENSDORG00000007937.2	2749293	2798454	None	7234	1940	156796	No_or_no_constitutive_exon
AGTCCCAAACTTGATGTGGCTCTTCCTGGGCCTTTTGTTTGGGAACACAGGC	2859429	2859503	2859553	2859501	-1	KN672508.1	ENSDORG00000010613.2	2852832	2868081	Clcn2	7234	1940	156796	No_or_no_constitutive_exon
CCAACCAATGCGAGGTGGGTGGCCTGCGTCTGGCGGCGGTCGGGGCCGAGGG	2897221	2897440	2897171	2897223	1	KN672508.1	ENSDORG00000010617.2	2890466	2900420	Chrd	7234	1940	156796	No_or_no_constitutive_exon
TCACATACTTAAGGGCTGATGTCTTGTTTTCCTCTCTTGTTTGGGGGTAGAT	113339	113463	113289	113341	1	KN672541.1	ENSDORG00000001569.2	76149	151107	Lamb1	7234	1940	156796	Yes
ATATCCAGCCCAGGACACAGCCGACAGGTACGTGGCTGGGGGGCAAACAGCC	1859306	1859350	1859256	1859308	1	KN672541.1	ENSDORG00000015814.2	1808962	1861152	Atxn7l1	7234	1940	156796	No_or_no_constitutive_exon
CAGGGATGGTACCTAGGCCCCGAGTATCAAGCCCTAAGAGTAGCAGGGAGAA	3119020	3119418	3118970	3119022	1	KN672528.1	ENSDORG00000006350.2	3066437	3119418	Filip1	7234	1940	156796	No_or_no_constitutive_exon
CCTCCTGTTGCTATGTCAATGTCCCTATCAGGGCCAGGGCCAGAGCCAAGAG	794283	794416	794466	794414	-1	KN672533.1	ENSDORG00000027620.1	794028	799425	Amer1	7234	1940	156796	No_or_no_constitutive_exon
ACCCCTGCCAGGCTGGGAAGAGGGTAGGAGGGGAGGGGAAGGGAAAGCAGGG	283498	283605	283448	283500	1	KN672510.1	ENSDORG00000008812.2	259043	286972	Eln	7234	1940	156796	No_or_no_constitutive_exon
GGACACGGGAAGCAGATGGCCCCAGACATGAAGTCCTGGGTGGCAGTGAGGA	285212	285335	285162	285214	1	KN672510.1	ENSDORG00000008812.2	259043	286972	Eln	7234	1940	156796	No_or_no_constitutive_exon
CCCTGCCCTGGGGTCTGGGGAGCTCACCCTGCCTGGCCCTGGGGCCGCAGTA	415168	415272	415118	415170	1	KN672510.1	ENSDORG00000004807.2	388192	428076	Clip2	7234	1940	156796	Yes
CCTGTCCCTGTGTTCCCTGTCCCCGTTCCCCTGTCTCTGGGTGGAGCCAGAC	418673	418778	418623	418675	1	KN672510.1	ENSDORG00000004807.2	388192	428076	Clip2	7234	1940	156796	No_or_no_constitutive_exon
GGCAGGTAAGAGGAGAGAGGACTGAGGGTGGTGACTTGGGTGGGTGACAGGG	402680	402773	402630	402682	1	KN672510.1	ENSDORG00000004807.2	388192	428076	Clip2	7234	1940	156796	No_or_no_constitutive_exon
GGGGCCTAGGCAATGGGGCGGAGCCATGCAGCTTGGTGGGCGGAGTCAAGGG	582230	582294	582180	582232	1	KN672510.1	ENSDORG00000007647.2	575184	582445	Ncf1	7234	1940	156796	No_or_no_constitutive_exon
CAGGGCGGACGGGGCGGGCTCCTGATCCTGGCCCTGCCCCCAGGGGCCAGCC	582327	582445	582277	582329	1	KN672510.1	ENSDORG00000007647.2	575184	582445	Ncf1	7234	1940	156796	No_or_no_constitutive_exon
AGCAGGTGAGTGGCCTGGTGTGAGTGATCCTGTGCTGTCCCCGCAGGGAGAA	2480412	2480533	2480583	2480531	-1	KN672510.1	ENSDORG00000026569.1	2374948	2523269	Caln1	7234	1940	156796	No_or_no_constitutive_exon
TGGCAGGACTAACACTTACCAGCCTCTATGCACTATATAACAACTGGGAGCA	2577077	2577113	2577027	2577079	1	KN672510.1	ENSDORG00000023902.1	2576484	2577113	None	7234	1940	156796	No_or_no_constitutive_exon
CCGCAAAAACGCCCCGACCGCGGGCGGCAGTGGTGGCGGTGGCGGGGCAGGG	39363	39516	39313	39365	1	KN672535.1	ENSDORG00000005782.2	38603	102323	Adra1a	7234	1940	156796	No_or_no_constitutive_exon
GGTTTCATGTCCGTGTTCGCTGTGGGGTGTAGGTCCAGGGTCAAGTAGAGCC	280925	281249	281299	281247	-1	KN672535.1	ENSDORG00000019723.2	280925	332818	Ppp2r2a	7234	1940	156796	No_or_no_constitutive_exon
GCCTGCCGAAGGATCTGAGAATGAGCGTTATGTGTGGCACGGGTGAGGAGGG	1382321	1382588	1382638	1382586	-1	KN672535.1	ENSDORG00000007279.2	1375735	1389919	Adamdec1	7234	1940	156796	No_or_no_constitutive_exon
TCACCATCTTACCGTCCTGTTTGTTTCTGGTTTTGTCTTTGTGTGGGCAGGG	1941094	1941705	1941044	1941096	1	KN672535.1	ENSDORG00000008983.2	1923096	1941705	None	7234	1940	156796	No_or_no_constitutive_exon
CCTGGGTCTGGGGGACACCCTGGGAGTGTGTAGGAGGGCTGGCCGGTAAGAT	2432425	2432581	2432631	2432579	-1	KN672535.1	ENSDORG00000002089.2	2430470	2454862	Sorbs3	7234	1940	156796	No_or_no_constitutive_exon
TTTCCCTCAAATGGTGGTTGCCTTGCTCCCTGTCTCGGGTGGGCTGGCAGTG	2545923	2546093	2546143	2546091	-1	KN672535.1	ENSDORG00000002085.2	2538452	2553122	Slc39a14	7234	1940	156796	No_or_no_constitutive_exon
CACATCTCCAAGCATTATCCTACCCTGAAATGGAGGTGGAGGGTGATAAGGA	2593581	2593764	2593814	2593762	-1	KN672535.1	ENSDORG00000011177.2	2593581	2627981	Piwil2	7234	1940	156796	No_or_no_constitutive_exon
TAGTAACCATTCTTTTAAGACGGCTGCCTTCCTTTTTCCCTTGGGAATAGAG	2885947	2886141	2886191	2886139	-1	KN672535.1	ENSDORG00000006392.2	2861154	2902699	Xpo7	7234	1940	156796	No_or_no_constitutive_exon
ACCCATGTGTTTGTCTCTGTTCTCTGACTTGTTCTCTGGCTGGGCAACAGAC	1714884	1714982	1715032	1714980	-1	KN672489.1	ENSDORG00000010537.2	1697324	1789289	Hip1	7234	1940	156796	Yes
CAGGCCCTCAGACCTCTTCCCTCCTCTCCCCCCTCAGCTGCAGGGGCGAGGC	2132784	2132871	2132734	2132786	1	KN672489.1	ENSDORG00000025640.1	2128826	2132871	Upk3bl	7234	1940	156796	No_or_no_constitutive_exon
GTTCCAGCTGGAGCTGAGTCGCACCAGTGAGGCCGGGAGGAGCTGGGCAGTG	2154262	2154284	2154212	2154264	1	KN672489.1	ENSDORG00000005796.2	2140342	2160648	Rasa4	7234	1940	156796	Yes
GTCCATAGGTGGTCTTCTTAGCTAGGAAGCAGAGGAAGAGGGAGGGGGAGGA	2154323	2154352	2154273	2154325	1	KN672489.1	ENSDORG00000005796.2	2140342	2160648	Rasa4	7234	1940	156796	No_or_no_constitutive_exon
CCTCTCTGTCCCTTCACCCCCTCATGCTGTCACCCTGCACCCCAGGGGAGGA	2221090	2221294	2221344	2221292	-1	KN672489.1	ENSDORG00000005927.2	2217804	2232381	Sh2b2	7234	1940	156796	No_or_no_constitutive_exon
CGGGGACTAGGCCAGCACTGGGTGGGGAGGTGGTGGGCGGGTGGCGGAAGTG	2310132	2310263	2310313	2310261	-1	KN672489.1	ENSDORG00000005924.2	2245193	2447653	Cux1	7234	1940	156796	No_or_no_constitutive_exon
ATCAGCCCAGGCTGCTCCCTGTCCACAGAAAGAGTAGGGAAAAAATGAAGGG	2271673	2271897	2271947	2271895	-1	KN672489.1	ENSDORG00000005924.2	2245193	2447653	Cux1	7234	1940	156796	No_or_no_constitutive_exon
AGGGCCTCAGTTTCCCCGTGTGTAAATGGGGTGCTGGGGACCAGTAGGAGGG	2567867	2568045	2567817	2567869	1	KN672489.1	ENSDORG00000008118.2	2567585	2570739	Myl10	7234	1940	156796	No_or_no_constitutive_exon
GATTCTGTTCTTAGGCTTGTCAGCTTTTGCTCTTGCCCCAGCATGGGGAGGA	2867748	2867757	2867807	2867755	-1	KN672489.1	ENSDORG00000005584.2	2865180	2875153	Srrt	7234	1940	156796	No_or_no_constitutive_exon
CCAGAGAGGAGGTGAGACTGGACAGGGATGTGGGGGGGGTGCAGGGGGAGGC	2867383	2867499	2867549	2867497	-1	KN672489.1	ENSDORG00000005584.2	2865180	2875153	Srrt	7234	1940	156796	No_or_no_constitutive_exon
AGAAGGGAGGAGTCTGCCTCACTTTCCCAGAGTGAACTTTACAAAGGGAGCA	2921209	2921261	2921159	2921211	1	KN672489.1	ENSDORG00000007887.2	2912345	2935591	Ephb4	7234	1940	156796	No_or_no_constitutive_exon
ACACTCTGTTCTCTTGACCCCGGCCTGATATTGGTGGGGTTGAGAGGCAGCT	3051994	3052183	3051944	3051996	1	KN672489.1	ENSDORG00000016513.2	3047808	3054875	Gigyf1	7234	1940	156796	No_or_no_constitutive_exon
AGTTTTGGCTGCTTAGAAACATGGCGGAGCACATGGTTAGATGAGGGGAGGA	3050037	3050081	3049987	3050039	1	KN672489.1	ENSDORG00000016513.2	3047808	3054875	Gigyf1	7234	1940	156796	No_or_no_constitutive_exon
TGAACTGTGGTGTGCCCTAGTGGGGAACCTGTGCCCATGAACACAGGGAGGC	213339	213580	213630	213578	-1	KN672464.1	ENSDORG00000011586.2	50227	213788	Cacna1b	7234	1940	156796	No_or_no_constitutive_exon
CCTGAGGGCCGGAGGGGGACCTGAGGGGAGGGAGGACCTGAGGGCCGGAGGG	139747	139798	139848	139796	-1	KN672464.1	ENSDORG00000011586.2	50227	213788	Cacna1b	7234	1940	156796	No_or_no_constitutive_exon
CCGGAGGGGGACCTGCGGGGAGGGGGACCTGCGGGGAGGGAGGACCTGAGGG	139805	139882	139932	139880	-1	KN672464.1	ENSDORG00000011586.2	50227	213788	Cacna1b	7234	1940	156796	No_or_no_constitutive_exon
ATCCATGTGGAAAGAGCAGGACCTAGGAGTGGAAGGCAGTGGGGTGAAAGGT	279929	279985	280035	279983	-1	KN672464.1	ENSDORG00000026048.1	279929	287865	None	7234	1940	156796	No_or_no_constitutive_exon
TGCCTATCAGCCGCTGCTCTCCACATCTTCTCTCCCCTCCGTGGGGGAAGCG	536560	536679	536729	536677	-1	KN672464.1	ENSDORG00000023473.1	534932	547131	Noxa1	7234	1940	156796	No_or_no_constitutive_exon
CTGGGCGGTGACTTGCCCCTCCCTTCCAGCTGTGCCACGGTGGGAGGGAGGA	683470	683570	683420	683472	1	KN672464.1	ENSDORG00000009433.2	681284	684510	Fam166a	7234	1940	156796	No_or_no_constitutive_exon
GCCTGTGCACACACGCGGCACCATCTGCACCCCACCCCTGGGCCACAGAGGG	782399	782422	782472	782420	-1	KN672464.1	ENSDORG00000025069.1	754349	782811	Grin1	7234	1940	156796	No_or_no_constitutive_exon
GAGCCTGGGTCGTCGGGGCGGGGCCGAGGCCTGTAGGGGCGGGGCCGGAGGG	857468	857498	857418	857470	1	KN672464.1	ENSDORG00000003428.2	853463	857498	Entpd2	7234	1940	156796	No_or_no_constitutive_exon
CAAGGGCAGCTCCCCTGAGTGGCTGACCAGGGTGGGCCTTTGGTGGGCAGGC	1020119	1020238	1020288	1020236	-1	KN672464.1	ENSDORG00000005098.2	1018181	1025342	Mamdc4	7234	1940	156796	No_or_no_constitutive_exon
GCATCTCTGCCAGGATGGTGTGTCCTTGTCCGGTTTTGGGGCATGGAGAGTC	1327750	1328054	1328104	1328052	-1	KN672464.1	ENSDORG00000016086.2	1298146	1328717	Camsap1	7234	1940	156796	No_or_no_constitutive_exon
CTGCATCTCTGCCAGGATGGTGTGTCCTTGTCCGGTTTTGGGGCATGGAGAG	1327750	1328056	1328106	1328054	-1	KN672464.1	ENSDORG00000016086.2	1298146	1328717	Camsap1	7234	1940	156796	No_or_no_constitutive_exon
GGAAGCTGGGGGCCTGGGGACCGCGGGGGCTGGGCCTGGCTGGGGAGAAGGT	1569789	1570009	1570059	1570007	-1	KN672464.1	ENSDORG00000025865.1	1566859	1572727	Lhx3	7234	1940	156796	No_or_no_constitutive_exon
GAGGCCCCGCAGCTGGCCCAGGAGGTGCGCCGCCGGGCAGGGGGCAGCAGTG	1699960	1700047	1700097	1700045	-1	KN672464.1	ENSDORG00000010502.2	1699367	1707715	Card9	7234	1940	156796	No_or_no_constitutive_exon
CAGGCCGAAGGGCGGCCCCAGGCGCAGTGGTCGAGGCCGGGGAAGGGCAGGG	1699539	1699646	1699696	1699644	-1	KN672464.1	ENSDORG00000010502.2	1699367	1707715	Card9	7234	1940	156796	No_or_no_constitutive_exon
GAGAGGCTGTGAGAGCCCAGTATTTTGGGTCGTGAGGCGGGAGACCTGAGAA	1715170	1715251	1715301	1715249	-1	KN672464.1	ENSDORG00000026380.1	1712621	1730429	Snapc4	7234	1940	156796	No_or_no_constitutive_exon
AGTGCAGGTGGGCCCGGTGGCCGTGAGCCCCACCCAGGTAAGGGCATGAGGC	1713515	1713547	1713597	1713545	-1	KN672464.1	ENSDORG00000026380.1	1712621	1730429	Snapc4	7234	1940	156796	No_or_no_constitutive_exon
TGGCTCAAAGTGGTAAAGCGCTAGCCTTGAACAAAAAAGCTCAGGGATAGCG	1739681	1739724	1739774	1739722	-1	KN672464.1	ENSDORG00000005775.2	1734941	1742657	Sdccag3	7234	1940	156796	No_or_no_constitutive_exon
GCTTCTTTGGTCCCTCATTGAGAGCCAATTCCTGTGTTACTTGGGGACAGGG	1776713	1776866	1776916	1776864	-1	KN672464.1	ENSDORG00000015295.2	1768743	1801153	Sec16a	7234	1940	156796	Yes
GACACATCATATCTAGAGTGTAACAAGCAGTAGGGTTGTCACAGGGCCAGAG	1863301	1863415	1863465	1863413	-1	KN672464.1	ENSDORG00000011518.2	1819767	1863619	Notch1	7234	1940	156796	No_or_no_constitutive_exon
CGAGTACAAGTGCCGCTGCCCCCCTGGCTGGTCAGGTGAGCATGGGGGAGGC	1846269	1846303	1846353	1846301	-1	KN672464.1	ENSDORG00000011518.2	1819767	1863619	Notch1	7234	1940	156796	No_or_no_constitutive_exon
TGGAGATGGAGGCTACAGTGACACTCAGTTTCCTTCTCCCCACAGGGCAGAC	1833020	1833432	1833482	1833430	-1	KN672464.1	ENSDORG00000011518.2	1819767	1863619	Notch1	7234	1940	156796	No_or_no_constitutive_exon
CCATCCTAGAGGGCCGGTGGCCAGAACAGGTGGGCCAGGGCAGGGTGAAGGT	1829936	1830241	1830291	1830239	-1	KN672464.1	ENSDORG00000011518.2	1819767	1863619	Notch1	7234	1940	156796	No_or_no_constitutive_exon
TCACCCCTGTCCCCTAGGTGGCCAGGCTGAGCAAAGTACCCAGGGACCAGCC	497176	497237	497287	497235	-1	KN672551.1	ENSDORG00000005035.2	465877	505157	Crhr2	7234	1940	156796	No_or_no_constitutive_exon
TCAAGGTCTGAGTTCGAGGTGCCAATAATGCCCTACATCGGGCTGGGAAGGT	614046	614077	613996	614048	1	KN672551.1	ENSDORG00000006432.2	533860	623789	Mindy4	7234	1940	156796	No_or_no_constitutive_exon
CTTGCCCACCCCTTCCATACTGCCTCTCCTGCCCCTTTTCCCTGGGAAAGGG	678101	678263	678051	678103	1	KN672551.1	ENSDORG00000006437.2	669474	678263	Ghrhr	7234	1940	156796	No_or_no_constitutive_exon
CCTTTCTTCTGTCTTCTTTCCCTGCTTTCACTAACTTGCTGGGGATACAGAG	1144197	1144425	1144475	1144423	-1	KN672551.1	ENSDORG00000011248.2	1125723	1256115	Pde1c	7234	1940	156796	Yes
CGTGTGCCTCTTTTTCTTTCTCTTGCTGTGACACCACCTGGGAAATCCAGAA	1539745	1539794	1539844	1539792	-1	KN672551.1	ENSDORG00000007112.2	1521174	1567577	Nt5c3	7234	1940	156796	No_or_no_constitutive_exon
AACCTTTCCTGTATCTTTAGCAGTATATTTTTAAATTTCACAAATGGGAGCA	2749462	2749610	2749660	2749608	-1	KN672551.1	ENSDORG00000014960.2	2744019	2791017	Dpy19l1	7234	1940	156796	No_or_no_constitutive_exon
GTCTTCTCTGGGTTTGGTTGTAAGTGCTGGGGCCTGGGCTGCTGGAGCAGAG	814658	814818	814608	814660	1	KN672487.1	ENSDORG00000011646.2	775618	844425	Txnrd2	7234	1940	156796	No_or_no_constitutive_exon
GTCCTGGGCTATCCCCAGATCTCACTCTGCCTTGGGGGTGGAGATTACAGGT	1875804	1875896	1875946	1875894	-1	KN672487.1	ENSDORG00000008091.2	1870713	1891768	Aifm3	7234	1940	156796	Yes
GTGGCCCAAGTGGTAGAGTGATAGTCTTGAGCAAGAAAGCTAAGGGACAGTT	1986645	1986718	1986768	1986716	-1	KN672487.1	ENSDORG00000005335.2	1967865	1997494	Snap29	7234	1940	156796	No_or_no_constitutive_exon
GTGTGGCTCATGTTCACCATTGATCTGTGTGTCCTCTTGTGGGGGTACAGAT	650420	650575	650370	650422	1	KN672506.1	ENSDORG00000014528.2	596817	676074	Ogdh	7234	1940	156796	No_or_no_constitutive_exon
GTCCTCATCATGTGCTATGAGTGGCGCTCTCGGTAAGCTGGGAGAAGCAGGC	2969606	2969639	2969556	2969608	1	KN672506.1	ENSDORG00000003369.2	2963880	2977181	Sfrp4	7234	1940	156796	No_or_no_constitutive_exon
AATGAAGGTGTAATTGAACCAGACACTGATGCCCCCCAAGAAATGGGAAGAT	3116936	3117359	3116886	3116938	1	KN672506.1	ENSDORG00000003372.2	3115973	3117769	None	7234	1940	156796	No_or_no_constitutive_exon
CTGACCATGGTTTTGTGTGAAGTGGGTCCGAGCCTCTCTCGGGTGGCCAGTT	365416	365496	365546	365494	-1	KN672549.1	ENSDORG00000029964.1	361475	366149	None	7234	1940	156796	No_or_no_constitutive_exon
CTCCTGGCATTCTTCATTGGACTGGCCATTTCTTAATTGTGGGCTAGCAGAC	626666	626824	626874	626822	-1	KN672549.1	ENSDORG00000014697.2	615855	664700	Drp2	7234	1940	156796	No_or_no_constitutive_exon
GGATCTTATGTTAATGCTTAACATTTAGTATGCATAGCTTATGGGACTAGCA	572797	572943	572747	572799	1	KN672534.1	ENSDORG00000002137.2	533607	583883	Hectd2	7234	1940	156796	No_or_no_constitutive_exon
AAGAAGAAAACTGCTTTTCTTTTGTGATTATCTTATTTTAGGGCTTGGAGGC	1391813	1391930	1391763	1391815	1	KN672534.1	ENSDORG00000008541.2	1338027	1395985	Kif11	7234	1940	156796	No_or_no_constitutive_exon
GGGTCACCCGCCACGGCGGATGTTCTCACTGTGTGCCCCTTGGGGTGCAGGT	1630056	1630347	1630006	1630058	1	KN672534.1	ENSDORG00000006738.2	1629063	1632815	Cyp26a1	7234	1940	156796	No_or_no_constitutive_exon
TGTCCTGGGGGTGGGGTGCGGGGTGACGGCGGGGTGGGACGGGCGGCCAGGG	1990532	1990700	1990750	1990698	-1	KN672534.1	ENSDORG00000004057.2	1983978	1991035	Rbp4	7234	1940	156796	No_or_no_constitutive_exon
TTCCCTTGCCTGTAGTTTTTGGCTTATTTATTTTCATTTTATGGGAACAGGC	2514083	2514215	2514033	2514085	1	KN672534.1	ENSDORG00000011803.2	2294338	2535585	Plce1	7234	1940	156796	Yes
GAGAGAGAGAGAGAGATACTAATCTGAGGCTAATCTTTTGGGGGGTTTAGGT	2515573	2515864	2515523	2515575	1	KN672534.1	ENSDORG00000011803.2	2294338	2535585	Plce1	7234	1940	156796	Yes
AGCCCCGCGGGGTCCGTGGAGCGCGAGCTCGCCGTCACTCCAGCCGGGAGGA	2582148	2582355	2582098	2582150	1	KN672534.1	ENSDORG00000011808.2	2581465	2633415	Tbc1d12	7234	1940	156796	No_or_no_constitutive_exon
TGTTCCTCTCTATACCCAGTCATACTCACTGACAATGGGGGTGGGGGTAGAT	868959	869144	868909	868961	1	KN672522.1	ENSDORG00000010093.2	620915	886254	Wdfy4	7234	1940	156796	No_or_no_constitutive_exon
CCTCACGTGGGAGGCAGATAGCTCTGACCCCCAGCTGGAGGGAGCCGCAGAA	1192421	1192477	1192371	1192423	1	KN672522.1	ENSDORG00000002054.2	1189069	1193311	3425401B19Rik	7234	1940	156796	No_or_no_constitutive_exon
CCGGGAGGAAGGCCGCTGGCGCCGGGAGGAAGGCCGGCACGGGGAAGAAGGC	2896360	2896447	2896310	2896362	1	KN672522.1	ENSDORG00000005689.2	2895637	2896447	None	7234	1940	156796	No_or_no_constitutive_exon
TTTGGATTGGCTGATGGAGGAGTCATTGATGATGGGCAGAAGTGAGGGAGAG	193297	193314	193247	193299	1	KN672501.1	ENSDORG00000013651.2	177111	193524	Krt7	7234	1940	156796	No_or_no_constitutive_exon
CGGGAGCTCCTTTCAATCAATGTTATCTTGGGCTGTACCTTGGGTGGCAGGT	269493	269702	269752	269700	-1	KN672501.1	ENSDORG00000008200.2	265613	272113	None	7234	1940	156796	Yes
GATGGCCTTGGGCTTTGGTGATGGACATGGTATTGGTCTGGGCATTAGAGCC	325623	325874	325924	325872	-1	KN672501.1	ENSDORG00000015086.2	318532	326175	Krt84	7234	1940	156796	No_or_no_constitutive_exon
CCTGTGGCTCCAGCCTAGGCGGGGGCCGGAGCACTCTGGCTAGTGGGGAGCT	318532	318709	318759	318707	-1	KN672501.1	ENSDORG00000015086.2	318532	326175	Krt84	7234	1940	156796	No_or_no_constitutive_exon
AGGTGGTGGCAGCGGAAGCTACTACTCCAGCAGCAGTGGAGGCATGGGAGGC	436174	436317	436367	436315	-1	KN672501.1	ENSDORG00000010980.2	436174	441495	Krt5	7234	1940	156796	No_or_no_constitutive_exon
CAGCAGCAGTGGTGGTGGCAGGACAAGCTGCGTGGCCGGCTCCAAGGGAGCC	643259	643672	643722	643670	-1	KN672501.1	ENSDORG00000015299.2	626791	643805	None	7234	1940	156796	No_or_no_constitutive_exon
GTTTCCTGAGGACAAGAGGATATGGAACTAGACTGGGGACTTAGAATGAGAC	894147	894238	894097	894149	1	KN672501.1	ENSDORG00000015042.2	890149	903914	Tns2	7234	1940	156796	No_or_no_constitutive_exon
CTGAGGTGTGCACAGGCTGGGAGGGGGTCCCCTCTGTTTTGTGGGTGCAGAA	1018973	1019175	1019225	1019173	-1	KN672501.1	ENSDORG00000002970.2	1010643	1022236	Itgb7	7234	1940	156796	No_or_no_constitutive_exon
GGGCCCTAGAGGGGCCTTACTTGACAGGGAGGAAGCAGGTAGGGCAAGAGCT	1378537	1378714	1378487	1378539	1	KN672501.1	ENSDORG00000001390.2	1375205	1380416	None	7234	1940	156796	No_or_no_constitutive_exon
AGACCCTGTCTTAAAATAAAAAGTTACTCCTCTTCCTTCCTGGGTAACAGGT	1397811	1398013	1398063	1398011	-1	KN672501.1	ENSDORG00000001395.2	1381292	1504822	None	7234	1940	156796	Yes
TCCGGGTCGGTGGCCCCAGGACAGGGAAGAGCGGGCGCTATGGGGAGCAGGG	2307679	2307901	2307951	2307899	-1	KN672501.1	ENSDORG00000008261.2	2282713	2308542	Itga5	7234	1940	156796	No_or_no_constitutive_exon
CTTCCCAGTGGTACAAATCATTGGTTTCCTTTTTTTTCCTCGTGGGGCAGAT	68926	69050	69100	69048	-1	KN672484.1	ENSDORG00000016426.2	45603	69372	Msh5	7234	1940	156796	No_or_no_constitutive_exon
GAATTCCAGCTTAATATTTCCTGCTTTTCTGTGTTTGATCTGGGGCACAGCA	170510	170708	170460	170512	1	KN672484.1	ENSDORG00000014175.2	164664	179271	Bag6	7234	1940	156796	Yes
GCGCGGAGACGGTGGTCCCGGGCCGGGTCGGTGCTGCAGGGAGGGTCGAGTA	259083	259233	259033	259085	1	KN672484.1	ENSDORG00000012459.2	257351	259233	Ltb	7234	1940	156796	No_or_no_constitutive_exon
TCCTCGGGGGCGGGGTCAGGGGCGTGGCTGATCCTCAGGGGCGGGGCCAGGC	358450	358726	358400	358452	1	KN672484.1	ENSDORG00000019756.2	356310	361614	None	7234	1940	156796	No_or_no_constitutive_exon
ATCATCAGTCTGGACAAGGAATCAATGAGACTTGTGGGGAAGTGAGCCAGAA	361041	361178	360991	361043	1	KN672484.1	ENSDORG00000019756.2	356310	361614	None	7234	1940	156796	No_or_no_constitutive_exon
AAGACAGATCTCCTGGCAGGGCAGCTGATGTCCATTTGGAAAGGGCTCAGAC	688132	688906	688082	688134	1	KN672484.1	ENSDORG00000003207.2	682842	699148	None	7234	1940	156796	No_or_no_constitutive_exon
ATTTTGCCAGGTTGGTCTGAGAGGGTCAGTTGTGTACACTGTATGGGAAGCC	793964	794127	793914	793966	1	KN672484.1	ENSDORG00000003198.2	787500	795302	Ppp1r10	7234	1940	156796	No_or_no_constitutive_exon
CCTCAGAAACAAAGATGTGAAAGGGGAAGTAAGGGGACTGATGGGATAAGAG	1770536	1770541	1770591	1770539	-1	KN672484.1	ENSDORG00000025788.1	1770536	1849569	None	7234	1940	156796	No_or_no_constitutive_exon
TATTCTTTTTTATGTTTTTATTTTAAAAATAGTGTACAGAGGGGTTAGAGTT	2189077	2189089	2189027	2189079	1	KN672484.1	ENSDORG00000028036.1	2187758	2189089	None	7234	1940	156796	No_or_no_constitutive_exon
CCTTGGCTGCAGACTCGGGTACACCCTGTAGTCGCGTCCGGGGCCCGGAGTG	2459272	2459545	2459222	2459274	1	KN672484.1	ENSDORG00000014249.2	2459122	2465643	None	7234	1940	156796	No_or_no_constitutive_exon
GGAGGCTGAGATCTGAGGATCGCGGTTCAAAGCCAGCCCGGGCAGGAGAGAC	173189	173257	173307	173255	-1	KN672511.1	ENSDORG00000004199.2	163831	186327	Ddx42	7234	1940	156796	No_or_no_constitutive_exon
TATTGGATAGCAATGGTTATCTTATGAAAGACTTTGTTTCTTTGGGAAAGGG	216515	216683	216465	216517	1	KN672511.1	ENSDORG00000024262.1	212374	219691	None	7234	1940	156796	No_or_no_constitutive_exon
GCAGCATTGTAGCCCTTGTGCCCTGAGTACTTATTTTGCCTGACAGGGAGGT	451362	451570	451620	451568	-1	KN672511.1	ENSDORG00000008685.2	435492	459166	Ace	7234	1940	156796	No_or_no_constitutive_exon
ATATTTTTCTGGTAAACACGACCCATGAATTTGATGTCAGGGGAGCAGAGCA	959332	959637	959282	959334	1	KN672511.1	ENSDORG00000010662.2	905804	990129	March10	7234	1940	156796	No_or_no_constitutive_exon
ACCACCTGCTGGGGAAGGGCCATCCTTCAGTCCATTGGTTGTGGGGCTAGGT	1020931	1021096	1021146	1021094	-1	KN672511.1	ENSDORG00000010661.2	997228	1050384	Mrc2	7234	1940	156796	Yes
GCCCTGGCTGTGGCTCCCACCCCTGGGCTGCTCCCGCAGGCCGGCGGGAGTG	1006851	1007001	1007051	1006999	-1	KN672511.1	ENSDORG00000010661.2	997228	1050384	Mrc2	7234	1940	156796	No_or_no_constitutive_exon
TTTATGTACTACTCATGCTATTCCCTGTTCTATTCTACAGGGGTTGATAGTT	1917815	1917907	1917765	1917817	1	KN672511.1	ENSDORG00000015974.2	1860445	1969232	Kansl1	7234	1940	156796	No_or_no_constitutive_exon
CTGTCCCCCTTTCCCTAGGCTCACCATCACCTCTGGGGGGGGGGGGACAGGG	2123126	2123280	2123330	2123278	-1	KN672511.1	ENSDORG00000005375.2	2120222	2161144	Crhr1	7234	1940	156796	Yes
GATACAATTCGAAAAAGACTTCAGAATTTCAGCTATGACCAGAGGGGAAGTT	2552287	2553657	2553707	2553655	-1	KN672518.1	ENSDORG00000000606.2	2552287	2555221	None	7234	1940	156796	No_or_no_constitutive_exon
GAGGGGAGGTGGCCTGAGCTGCCCTTGGCCTTTCAGATGTCCGGGACAAGAT	205861	205954	206004	205952	-1	KN672502.1	ENSDORG00000008437.2	203436	213435	Dhx34	7234	1940	156796	No_or_no_constitutive_exon
GCCAGGGCGGGCAGTGGGGACAGGCAATGACTGTGTGTGACCGGGAGCAGGG	242157	242339	242389	242337	-1	KN672502.1	ENSDORG00000029325.1	236989	249449	None	7234	1940	156796	No_or_no_constitutive_exon
TGCTTCCTAGCCCACGTTCACATCAGCTTTGGGGTTGGTTTTTAGGGAAGAT	311152	311367	311102	311154	1	KN672502.1	ENSDORG00000002726.2	294926	326241	Zc3h4	7234	1940	156796	No_or_no_constitutive_exon
AATGCCCTGCCATTGTAAGCAGCTGTGGTCCTCTCTCCTGGGGGAACCAGGT	472224	472458	472174	472226	1	KN672502.1	ENSDORG00000008810.2	469460	477125	Slc1a5	7234	1940	156796	No_or_no_constitutive_exon
GAGCTGAGCCGCCTTCGAGGGCTGGATGGCCAGAACCCCCGGGACACAAGGG	694009	694048	694098	694046	-1	KN672502.1	ENSDORG00000010042.2	689717	699457	Ccdc61	7234	1940	156796	No_or_no_constitutive_exon
GGAGGAGGTGAGGTCCCAGGACCGTGGGGCGGGGTCCCAGAGGGGGTGAGGG	823034	823252	822984	823036	1	KN672502.1	ENSDORG00000013780.2	823004	843093	Dmwd	7234	1940	156796	No_or_no_constitutive_exon
CGGGGCTGGGCGCCGGCGGGGACCGCGTCTGCTTCAACTTGGGCCGCGAGCT	838461	838503	838411	838463	1	KN672502.1	ENSDORG00000013780.2	823004	843093	Dmwd	7234	1940	156796	No_or_no_constitutive_exon
GCCCGGCATACCAGGCCGGCATGCCCATGTACCAGGCCTACCCGGGGGAGGA	824214	824594	824164	824216	1	KN672502.1	ENSDORG00000013782.2	824040	835867	Rsph6a	7234	1940	156796	No_or_no_constitutive_exon
GGGCTAAGCGCCGGGCAGCTGCCTCACCTTCCCCTCCTCCGGGGAGGCAGGT	828315	828553	828265	828317	1	KN672502.1	ENSDORG00000013782.2	824040	835867	Rsph6a	7234	1940	156796	No_or_no_constitutive_exon
CCTTAACTCGGGGCTTCACGGAGCTCGCGTTTCCTCTTTTGCAGGGTGAGAC	829127	829880	829077	829129	1	KN672502.1	ENSDORG00000013782.2	824040	835867	Rsph6a	7234	1940	156796	No_or_no_constitutive_exon
CGGCGGCAGCAGCCGGGGCCGGGGCGGGCGAAGCGACGGCGGGAACGGAGAA	854808	855434	854758	854810	1	KN672502.1	ENSDORG00000026570.1	854631	858099	Six5	7234	1940	156796	No_or_no_constitutive_exon
GTGTCCACGCCACCTGTGTGGAGCAGCGGGGAAGGGCAGTGAGGAGGGAGAG	1102770	1102799	1102849	1102797	-1	KN672502.1	ENSDORG00000023785.1	1102367	1102996	None	7234	1940	156796	No_or_no_constitutive_exon
TGCGCTGCTGGCAGGGTCTCCGGGGAGAGAGATGGGGGTCGTAAGGAAAGAA	1342426	1342524	1342574	1342522	-1	KN672502.1	ENSDORG00000003579.2	1337422	1520509	Tomm40	7234	1940	156796	Yes
CCCCCCCAGAAGCCATCACTGGACCTGACACCTTGGACATGCGGGACAAGGC	1373274	1373399	1373449	1373397	-1	KN672502.1	ENSDORG00000003579.2	1337422	1520509	Tomm40	7234	1940	156796	No_or_no_constitutive_exon
GGGAGGGCTCCTGCCCCGGCCAGGGCGGGGGCGGGGCGGGGAGGAAACAGGT	1365479	1365557	1365607	1365555	-1	KN672502.1	ENSDORG00000003579.2	1337422	1520509	Tomm40	7234	1940	156796	No_or_no_constitutive_exon
TTTGAGAGGGGCATCCCCGTGTTCGGGACCCTGGTGGCCGGGGGCATCAGCT	1618411	1618746	1618796	1618744	-1	KN672502.1	ENSDORG00000029245.1	1618411	1619876	None	7234	1940	156796	No_or_no_constitutive_exon
TTGGAGCTAGCGCCTCGGCCTGACGTTGTCGGGGGCGGGGCTGGGGGCAGGC	1660544	1660709	1660494	1660546	1	KN672502.1	ENSDORG00000001271.2	1658419	1662215	Cadm4	7234	1940	156796	No_or_no_constitutive_exon
TAAAGTCTGTATCCATTAGCAACCCCAGAGTTCCTCGGGATTGGGGGAAGGT	1691972	1692142	1692192	1692140	-1	KN672502.1	ENSDORG00000006113.2	1691660	1695922	Pinlyp	7234	1940	156796	No_or_no_constitutive_exon
ACGCCACCTGCCTGCAGCCTTCCCACCCCACTGACCTTGCGGGAACTTAGAA	1706681	1706793	1706631	1706683	1	KN672502.1	ENSDORG00000006108.2	1696433	1711842	Xrcc1	7234	1940	156796	Yes
ACATGGAGTATGACATCATACTGCCCCTTTTCTCCTTTCCCACCAGGGAGCT	1711471	1711543	1711421	1711473	1	KN672502.1	ENSDORG00000006108.2	1696433	1711842	Xrcc1	7234	1940	156796	No_or_no_constitutive_exon
CCAAGCGTCCCCGAAAGGTCTGGAGCCTTGGCAGGAGGAAGGGGGGTGAGAG	1709516	1709532	1709466	1709518	1	KN672502.1	ENSDORG00000006108.2	1696433	1711842	Xrcc1	7234	1940	156796	No_or_no_constitutive_exon
CATGGACCCCAGGACCCCAGGCCTCGCGCTCTCTGTCTGGGCAGATGGAGGT	1734935	1735067	1734885	1734937	1	KN672502.1	ENSDORG00000002164.2	1733561	1749106	Phldb3	7234	1940	156796	No_or_no_constitutive_exon
TCCCTGGGCTCCAGCATCCGGGCCTCTGTCCACCACAGATGAGGGAGCAGCT	1741167	1741317	1741117	1741169	1	KN672502.1	ENSDORG00000002164.2	1733561	1749106	Phldb3	7234	1940	156796	No_or_no_constitutive_exon
GTGAAAGGTGGTGGTACATCGCACTCAGCAAGTGCGGGGTAAGGAACCAGGG	1941787	1941811	1941861	1941809	-1	KN672502.1	ENSDORG00000007941.2	1933790	1943462	Tmem145	7234	1940	156796	No_or_no_constitutive_exon
TCCTCCTACAGCCTCCCCACTGCCCACAGGGAGATGGGCTGCAGCTGGAGTA	1941642	1941706	1941756	1941704	-1	KN672502.1	ENSDORG00000007941.2	1933790	1943462	Tmem145	7234	1940	156796	No_or_no_constitutive_exon
AAGTGAGCAGGGGCTGGCGCCTGGCTTCGTGGGCGGGGCTGGGGGTGGAGAG	1960179	1960206	1960256	1960204	-1	KN672502.1	ENSDORG00000008822.2	1958404	1981804	Cic	7234	1940	156796	No_or_no_constitutive_exon
GGAGAAGGCGCCCGGAGGCCCCGACAAGAGCAGCGGAGGGGGCCTGGGAGGC	2007526	2007966	2007476	2007528	1	KN672502.1	ENSDORG00000008823.2	2000835	2008872	Erf	7234	1940	156796	No_or_no_constitutive_exon
TTTTGGCAGGTAGGCCTGAACCGGGCTATGAGGGGTGGTGAAGGGGTGAGGG	2020570	2020621	2020520	2020572	1	KN672502.1	ENSDORG00000008826.2	2012910	2025108	Gsk3a	7234	1940	156796	No_or_no_constitutive_exon
CTTGTCTCTGTTCCGGCCTCTGCCTGACTGTCCTTGGCCTTGGGGTGCAGGC	2278262	2278430	2278480	2278428	-1	KN672502.1	ENSDORG00000010815.2	2269939	2291038	Arhgef1	7234	1940	156796	No_or_no_constitutive_exon
TTCGGGCTGGCCCGAGGGAAAGAAGCAGAAGTCCAGAGTGGACGGGTCAGCC	2488520	2488545	2488595	2488543	-1	KN672502.1	ENSDORG00000029161.1	2487497	2497973	Prx	7234	1940	156796	No_or_no_constitutive_exon
AAATTTCGTTTCCCTAGGGTGTCCCTGAGCCCCAAGGCGCGAGGCGGGAGTG	2487497	2487609	2487659	2487607	-1	KN672502.1	ENSDORG00000029161.1	2487497	2497973	Prx	7234	1940	156796	No_or_no_constitutive_exon
CACCAGTGCCCAATAGGCCTCAGTCTTTATATAAAGGCTGGATGGGGCAGGC	195409	195557	195359	195411	1	KN672474.1	ENSDORG00000010953.2	178673	198287	Limd1	7234	1940	156796	No_or_no_constitutive_exon
GGCGCAGGGCCCGGATGCGGAGGAGGAGCAGCTCCGGCGGGCCAACGGAGAG	1429253	1430407	1429203	1429255	1	KN672474.1	ENSDORG00000006539.2	1421634	1433940	None	7234	1940	156796	No_or_no_constitutive_exon
GCCCGCCCCCTTACACCTCCCCCACCCCCGTGGGGAGGGATGGGGACAAGCA	1495011	1495031	1494961	1495013	1	KN672474.1	ENSDORG00000027853.1	1494126	1514054	Slc6a20a	7234	1940	156796	No_or_no_constitutive_exon
TGAGCTACTATACTCCCTGTCTTCCCACCCTGGGGCGGGTAGATCGGGAGGC	2137202	2137451	2137501	2137449	-1	KN672474.1	ENSDORG00000027538.1	2122681	2138674	Ttc21a	7234	1940	156796	No_or_no_constitutive_exon
GCAATGCTTTCTGTGCCCAGAAGAACGTGACGCTGTGCAGGGCGGAGGAGCG	2192988	2193159	2192938	2192990	1	KN672474.1	ENSDORG00000025723.1	2179967	2213563	Scn11a	7234	1940	156796	No_or_no_constitutive_exon
ACAAAGGCATGAATCCTTTGGTCACTGAGATGAAGAAGGGAGGATTGAAGTC	2193852	2194011	2193802	2193854	1	KN672474.1	ENSDORG00000025723.1	2179967	2213563	Scn11a	7234	1940	156796	No_or_no_constitutive_exon
CCTGGGGTAGGGGGGGCCGGTGCCCCACTGACCCCGGATGGGCAAGCCAGTG	2212914	2213563	2212864	2212916	1	KN672474.1	ENSDORG00000025723.1	2179967	2213563	Scn11a	7234	1940	156796	No_or_no_constitutive_exon
CTCATCGCCTACATGATGACTCAGAACTTCTCCCGGCCCAATGGCGGGAGTG	2365530	2365708	2365480	2365532	1	KN672474.1	ENSDORG00000010830.2	2305078	2365708	Scn5a	7234	1940	156796	Yes
CCAGGCAGCGGCGGCAGCGGGCGAGCCGAGCGGTAAGTCTTGGCGGGAAGCG	2382388	2382472	2382522	2382470	-1	KN672474.1	ENSDORG00000004332.2	2374370	2382681	Exog	7234	1940	156796	No_or_no_constitutive_exon
GCTCAGGTGCTTTCCTGAGTGGGTGTGTGGGGGGGGGAATCAAGGGGAAGGG	2497285	2497439	2497235	2497287	1	KN672474.1	ENSDORG00000004811.2	2490598	2498049	None	7234	1940	156796	No_or_no_constitutive_exon
ACCTCTTGGAGAAGGAAAACTACCTGAGCGCAGTGCCCATGGCTGGGCAGGG	107039	107143	106989	107041	1	KN672513.1	ENSDORG00000012523.2	104613	143052	Pkp2	7234	1940	156796	No_or_no_constitutive_exon
GTGTAACATTAGTACTGATGCAACCTTCTTTGATTCTTTTGGGAACACAGTC	1350834	1351000	1350784	1350836	1	KN672513.1	ENSDORG00000005959.2	1329130	1377083	Ipo8	7234	1940	156796	No_or_no_constitutive_exon
AGAACCAGGCAGTGACCAAGGCCTTTCCTGTTTTCTTCCCCTGGGGGCAGGG	1665815	1665951	1665765	1665817	1	KN672513.1	ENSDORG00000003472.2	1533837	1674217	Tmtc1	7234	1940	156796	Yes
CTCTGGAGGTCGTGCTGTCTCTGTGCGGGCCATGCGGGCGGGCGGCCAAGGC	2631917	2632134	2631867	2631919	1	KN672513.1	ENSDORG00000010775.2	2631898	2640281	Mansc4	7234	1940	156796	No_or_no_constitutive_exon
GAGGACTCAACTCTTTTCGTACTTATTGTGTTGTCTTTCTTGGGATGCAGGT	2726732	2726846	2726896	2726844	-1	KN672513.1	ENSDORG00000029800.1	2676199	2737970	None	7234	1940	156796	No_or_no_constitutive_exon
CCTGTCCCCCTGTCTTGGACCTATTCTCACCTGTCGTGGGGTGGGGCCAGGT	614904	614997	615047	614995	-1	KN672500.1	ENSDORG00000002663.2	596210	631855	Gripap1	7234	1940	156796	No_or_no_constitutive_exon
TGTCTAACTCCTATACATTTGGTCCTTTCTACCTCTTTTGGGGTGTGCAGGA	710128	710420	710078	710130	1	KN672500.1	ENSDORG00000013934.2	703556	714087	Ccdc120	7234	1940	156796	No_or_no_constitutive_exon
TGCCTGGAGCCATTCCCCAGTCCTATTTGTGACTCCAATGTTGGGAGGAGCC	1936085	1936307	1936357	1936305	-1	KN672500.1	ENSDORG00000000705.2	1817754	1974291	Shroom4	7234	1940	156796	No_or_no_constitutive_exon
AATTCAGCCTTCTTGGAAAAGAAAAGAAGAGGCTCTGGGTTGACAAATAGTG	1579553	1579574	1579624	1579572	-1	KN672543.1	ENSDORG00000028406.1	1579170	1579771	None	7234	1940	156796	No_or_no_constitutive_exon
TTTTTCTTTTAGGAAGATTGCTAAGCCAAGATAACACTGGGAAACCTAAGGC	2444162	2444267	2444317	2444265	-1	KN672543.1	ENSDORG00000026163.1	2432889	2457686	Setdb2	7234	1940	156796	No_or_no_constitutive_exon
GGGGGCACCCCGACCCCCCCGCTCCGAGGGCGCTGGGGGCAGCGGCGCAGGC	949952	950112	949902	949954	1	KN672475.1	ENSDORG00000003324.2	932894	955898	Ss18l1	7234	1940	156796	No_or_no_constitutive_exon
GGCTGAAGGCTGGGACCCCAAAAGTTGTGCCCTGGAGAGGGTAAGATAAGGG	987195	987458	987508	987456	-1	KN672475.1	ENSDORG00000003326.2	984372	987929	Hrh3	7234	1940	156796	No_or_no_constitutive_exon
TGGGGGGGGTGGATGGAATGACCCCCTGCACTCATGGGCCATGGGCACAGTA	1079109	1079207	1079257	1079205	-1	KN672475.1	ENSDORG00000016589.2	1047974	1088647	Lama5	7234	1940	156796	No_or_no_constitutive_exon
CCGGTGGGGTGGGCGCCTGGGTGGCTCAGGAGAGGGCTCCGGGGACCCAGGG	1077801	1078015	1078065	1078013	-1	KN672475.1	ENSDORG00000016589.2	1047974	1088647	Lama5	7234	1940	156796	No_or_no_constitutive_exon
TTGATGGGCAGACACCCAGCTCCCTGGGCGGCACGGTGGTTGATGGGCAGAC	1705673	1706828	1706878	1706826	-1	KN672475.1	ENSDORG00000002879.2	1700863	1716346	Ythdf1	7234	1940	156796	No_or_no_constitutive_exon
TACTCCCTTGCTCTCTCTCTGCTAACCTGCTCCGGGCGATCTGGGTGAAGTT	1762680	1762710	1762630	1762682	1	KN672475.1	ENSDORG00000010660.2	1753963	1765755	Arfgap1	7234	1940	156796	No_or_no_constitutive_exon
GGTCAGCCCTGGGCCCAGAGAGGGGCGGGGTCAGCCCTGGGCCCAGAGAGGG	1808219	1808482	1808169	1808221	1	KN672475.1	ENSDORG00000015431.2	1777697	1809793	Col20a1	7234	1940	156796	No_or_no_constitutive_exon
GCATTGCCTCCTGCCGCAGGGGCTGCCGGGGCCCAAAGGGGAACGCGGAGAG	1809025	1809030	1808975	1809027	1	KN672475.1	ENSDORG00000015431.2	1777697	1809793	Col20a1	7234	1940	156796	No_or_no_constitutive_exon
TCCGCCCCAGCACCCCGGCCCCCAGAGCCCCAGCCAGACCAGAGGGGCAGGG	1809683	1809793	1809633	1809685	1	KN672475.1	ENSDORG00000015431.2	1777697	1809793	Col20a1	7234	1940	156796	Yes
TCTGTCTGTGTGTGCGTCTGTCTGTCTGCCATCGCTTCTCCCGGGAGCAGTC	1878193	1878417	1878467	1878415	-1	KN672475.1	ENSDORG00000011128.2	1864672	1906636	Kcnq2	7234	1940	156796	Yes
CGGGTCTGGAGTACCCCAAATCCCCCCCCCCGACTCGGAGGCGGGGTGAGCT	1869707	1869715	1869765	1869713	-1	KN672475.1	ENSDORG00000011128.2	1864672	1906636	Kcnq2	7234	1940	156796	No_or_no_constitutive_exon
CCACGGGCGAGGGCCCCTTTGGCGACGTGGGCTGGGCCGGGCCCAGGAAGTG	1868876	1868962	1869012	1868960	-1	KN672475.1	ENSDORG00000011128.2	1864672	1906636	Kcnq2	7234	1940	156796	No_or_no_constitutive_exon
CCTAGGTGGGCGAGGGTCTTGGTAAGGGGGCCCGTGCCGCAGCTTGGGAGGT	2018678	2018820	2018628	2018680	1	KN672475.1	ENSDORG00000005594.2	2017100	2018820	Fndc11	7234	1940	156796	No_or_no_constitutive_exon
GGGAACCGTTCCAGGCCCTCCAGAGTCTGTTTCTTTGGGAAAGAGAGAAGTT	2156710	2156798	2156660	2156712	1	KN672475.1	ENSDORG00000013483.2	2133091	2157867	Rtel1	7234	1940	156796	No_or_no_constitutive_exon
GGCACAGCGGGGGCCTCCTGGTCTAATCACCCCCGGCACGGGCACGGCAGGG	2157547	2157577	2157497	2157549	1	KN672475.1	ENSDORG00000013483.2	2133091	2157867	Rtel1	7234	1940	156796	Yes
GCTCCGCCTACCTTGCCCAGGTGCCTGCACCCAGGGCGCAGCAGGGCAAGCG	2157685	2157867	2157635	2157687	1	KN672475.1	ENSDORG00000013483.2	2133091	2157867	Rtel1	7234	1940	156796	Yes
CCCCTTGCTCCGGAGTAAGTGGTCCCAGGCGGGCAGGGGTGCTGGGAGAGGC	2157191	2157306	2157141	2157193	1	KN672475.1	ENSDORG00000013483.2	2133091	2157867	Rtel1	7234	1940	156796	No_or_no_constitutive_exon
TGATGCCGGTGGGAACGGTGAGTGCCAGGCCGTCCCCCGGGCCAGGGAAGGG	2188636	2188761	2188586	2188638	1	KN672475.1	ENSDORG00000001366.2	2188284	2189615	Lime1	7234	1940	156796	No_or_no_constitutive_exon
TCCTAGGCCTGCAGGTATAGGTGGAGGTGGGGACGTGTGGGAGGGACTAGCC	922866	923420	922816	922868	1	KN672517.1	ENSDORG00000007738.2	886785	925237	Arhgef18	7234	1940	156796	No_or_no_constitutive_exon
AGCCACCGCACCACTTCCTTTTTTTTTTTTTGATGGTGGTGGGACTCAAGTC	1123562	1123643	1123693	1123641	-1	KN672517.1	ENSDORG00000027866.1	1121207	1140878	None	7234	1940	156796	No_or_no_constitutive_exon
ATTACCAGGTGTGAGATGGGGGGCCATGGGACGGGGCAGTGGGGGGACAGGG	1756819	1757026	1757076	1757024	-1	KN672517.1	ENSDORG00000024667.1	1744445	1760977	None	7234	1940	156796	No_or_no_constitutive_exon
GGGCGAGGTAGGTGGGCGTCCCCCCACACACACACCCAGGGAGGTGGAAGGG	1777425	1777431	1777481	1777429	-1	KN672517.1	ENSDORG00000000568.2	1775082	1794574	None	7234	1940	156796	No_or_no_constitutive_exon
ACCAGATAAGGTGAAGTTAAGCGAAATGAATGCCAAGATAGGGACAGAAGTG	2294526	2294550	2294476	2294528	1	KN672517.1	ENSDORG00000027752.1	2292304	2297988	None	7234	1940	156796	No_or_no_constitutive_exon
CAAGAGCATTAACTTTAGTTTACTACCGGATAGAGGACTGTGCTGGGGAGTG	1267092	1267273	1267323	1267271	-1	KN672547.1	ENSDORG00000011345.2	1267039	1530375	Fancc	7234	1940	156796	No_or_no_constitutive_exon
GTTGTGGAAAATACTCAAGATCATTCTTGAAAGTATGGATGCCCAGGGAGCT	2394845	2394881	2394931	2394879	-1	KN672547.1	ENSDORG00000030053.1	2394845	2396884	None	7234	1940	156796	No_or_no_constitutive_exon
ATGATGCAGATGAAAGTAGAGAGGGCTACAATACAAGGGGGCAGCATGAGTA	2250143	2250174	2250224	2250172	-1	KN672532.1	ENSDORG00000010577.2	2250143	2274020	Sept10	7234	1940	156796	No_or_no_constitutive_exon
TCTACTGATCATTGATTTTGTGAGAATTTTTATTTTAATAAGGGAACCAGGC	2250256	2250284	2250334	2250282	-1	KN672532.1	ENSDORG00000010577.2	2250143	2274020	Sept10	7234	1940	156796	No_or_no_constitutive_exon
ATGGGGCACTCCCCTCAGCTGAAGAGGAGCGGGTGCCCTGGGGGCATCAGCC	2295313	2295944	2295263	2295315	1	KN672532.1	ENSDORG00000027071.1	2294657	2296220	Sowahc	7234	1940	156796	No_or_no_constitutive_exon
TAATGTCACCAACTGACTGGGTTTCCTGTCCCCCCTGGGGCGGGCGGCAGCC	256916	257039	256866	256918	1	KN672493.1	ENSDORG00000011490.2	228828	259590	None	7234	1940	156796	No_or_no_constitutive_exon
AGACCCCTACCCACCCCAGGCCTCACCTCCTTCCTTCCATCTGGGGACAGAG	397302	397452	397502	397450	-1	KN672493.1	ENSDORG00000009265.2	390849	416289	Fmnl1	7234	1940	156796	Yes
TGGGGAATGGGGCTGCTGTCCTATCCCAGAGGTGCTTGGGTAGGGGGCAGCA	1160486	1160530	1160580	1160528	-1	KN672493.1	ENSDORG00000005772.2	1159559	1163120	Grn	7234	1940	156796	No_or_no_constitutive_exon
TCTGGAGGAGGCCCAAGGACTCCTCAAACCACGCTCCTTCCCACAGGGAGAT	1242926	1242997	1242876	1242928	1	KN672493.1	ENSDORG00000011346.2	1235661	1254057	Slc4a1	7234	1940	156796	No_or_no_constitutive_exon
AGATTCCTCCAAATTCAGAGACCACCCTGGTGCTTGTGGGTAAGAGCTAGTG	1243018	1243058	1242968	1243020	1	KN672493.1	ENSDORG00000011346.2	1235661	1254057	Slc4a1	7234	1940	156796	No_or_no_constitutive_exon
ACACAGCAGGAGGCTGAGAGGCAGGCTCTTCAATCCCTGCGCCAGGGCAGCA	1394632	1394802	1394582	1394634	1	KN672493.1	ENSDORG00000016382.2	1369152	1406459	Hdac5	7234	1940	156796	No_or_no_constitutive_exon
CCCCTGCCGCCACCGCCGCCGCCGCCGCCGCCGCCGCGCGGGGAGACCAGCA	2016570	2017047	2016520	2016572	1	KN672516.1	ENSDORG00000000019.2	1977257	2059427	Syt10	7234	1940	156796	No_or_no_constitutive_exon
GCTTCGAATCCGCAAGCTCTGCCTCAACATCTGTGTCGGGGAGAGTGGAGGC	1116747	1117193	1117243	1117191	-1	KN672542.1	ENSDORG00000025287.1	1116747	1117266	None	7234	1940	156796	No_or_no_constitutive_exon
CTACCTTGTACATGGATTCAAATAACTTACTCTTCTCCCTCTGGGGACAGCA	1536858	1536942	1536808	1536860	1	KN672542.1	ENSDORG00000003283.2	1528997	1538057	Ahsg	7234	1940	156796	No_or_no_constitutive_exon
ATCTGGGTCCTATAAGCTGATCTGAAGATATCTTCCCAGGGGCTGGGAAGGT	1607203	1607211	1607153	1607205	1	KN672542.1	ENSDORG00000030187.1	1592773	1615697	None	7234	1940	156796	Yes
ACGGCAGCCCTGGCGAGAAGGGGGAGAAAGGAGATGCGGGTAAGAACAAGAA	1686379	1686425	1686329	1686381	1	KN672542.1	ENSDORG00000012884.2	1681191	1689097	Adipoq	7234	1940	156796	No_or_no_constitutive_exon
GAGGTCACTCAGATCTTCTTGCTTTCTAGGTCTTGTTGGTCCTAAGGGAGAG	1688057	1688557	1688007	1688059	1	KN672542.1	ENSDORG00000012884.2	1681191	1689097	Adipoq	7234	1940	156796	No_or_no_constitutive_exon
AAGAAGAGGAGGAGGAAGAGGAAGAGGCAGAGGAAGAGGCAGGGGCAGAGGT	1832796	1832858	1832746	1832798	1	KN672467.1	ENSDORG00000016508.2	1790240	1849129	Rpgrip1	7234	1940	156796	No_or_no_constitutive_exon
TGTTTTCATTTGGAAATTATCTTCTCTATTATTGCTTTCGGGAATTTAAGGA	2212442	2212477	2212392	2212444	1	KN672573.1	ENSDORG00000008753.2	2140147	2214635	Sgce	7234	1940	156796	No_or_no_constitutive_exon
CTTGGGCACTGAAGGGGGCATATTCTCCCATCTCTGGCATGGTGGGGCAGTT	419833	419862	419783	419835	1	KN672523.1	ENSDORG00000013569.2	397766	432836	P4ha2	7234	1940	156796	No_or_no_constitutive_exon
GAACCTGAAGGGCTTTCTGTTTGACATCCCCTTTGACTGCTGGGACTGAGTC	502147	502158	502208	502156	-1	KN672523.1	ENSDORG00000001889.2	502147	504253	Csf2	7234	1940	156796	No_or_no_constitutive_exon
TTCTCCTTTCCCAATGTCTACAACTGTGCTGTCTTGATTTTCCAGGGAAGGA	1141991	1142072	1142122	1142070	-1	KN672523.1	ENSDORG00000006740.2	1113261	1145019	Tnip1	7234	1940	156796	Yes
TCTAATCCTTAATGCTTACATTTTTCAAATTTAGGCTCAAACTTGGGAAGCA	1560005	1560172	1560222	1560170	-1	KN672574.1	ENSDORG00000013900.2	1499745	1562652	Msh4	7234	1940	156796	No_or_no_constitutive_exon
ATGGCTCAAGTGGTAGAGCGCTCACCTTGGACTGAAGAGTTCAGGGACAGCG	151563	151739	151789	151737	-1	KN672454.1	ENSDORG00000023570.1	146410	158104	Ilvbl	7234	1940	156796	No_or_no_constitutive_exon
ACACCTCCCAGGGCAGAGGAGACCCTCAGGGGAAGGCAGGGGACCTGGAGAC	233671	233766	233816	233764	-1	KN672454.1	ENSDORG00000014382.2	193023	234285	None	7234	1940	156796	No_or_no_constitutive_exon
CCAGGAGCCCTGCAAACATGGCGTCTGCCATGATGTACCTGATGGGTGAGCC	210612	210639	210689	210637	-1	KN672454.1	ENSDORG00000014382.2	193023	234285	None	7234	1940	156796	No_or_no_constitutive_exon
TGCCTACTGAGAGGCAGTATCCAATGGGTGTGGTTAACGTCCTGGGGGAGGA	206458	206519	206569	206517	-1	KN672454.1	ENSDORG00000014382.2	193023	234285	None	7234	1940	156796	No_or_no_constitutive_exon
CTACGATCCTCAGATCTCAGCCTCCCGGGGTAGCTGGGATGTCAGGCGAGAG	201782	202229	202279	202227	-1	KN672454.1	ENSDORG00000014382.2	193023	234285	None	7234	1940	156796	No_or_no_constitutive_exon
CAAAGGCCGGCGGGAGCCCGTGGGACAAGATGCGCTGGGCATGAAGTGAGGA	200011	200041	200091	200039	-1	KN672454.1	ENSDORG00000014382.2	193023	234285	None	7234	1940	156796	No_or_no_constitutive_exon
TGGAGGCCACCGTGGTGGGTGGGAACCTTAGCAAGGGGGTGGAGCCTGAGCC	212059	212314	212364	212312	-1	KN672454.1	ENSDORG00000014382.2	193023	234285	None	7234	1940	156796	No_or_no_constitutive_exon
GCCTGTCCTGCGGCAGCGTCCGATGGGTGTGGCCAACGTCCTGGGGGCAGAG	206436	206454	206504	206452	-1	KN672454.1	ENSDORG00000014382.2	193023	234285	None	7234	1940	156796	No_or_no_constitutive_exon
CCTCATTAAGGGTTAGTGTTGGGTCGGTGTGATCACACATTCTAGGGGAGGC	206371	206381	206431	206379	-1	KN672454.1	ENSDORG00000014382.2	193023	234285	None	7234	1940	156796	No_or_no_constitutive_exon
CATGGAGGCCCCGCCCTCGTCTGAAGCCACGCCCACCGCCCACAGGGGAGCC	200053	200264	200314	200262	-1	KN672454.1	ENSDORG00000014382.2	193023	234285	None	7234	1940	156796	No_or_no_constitutive_exon
GCCGGGCACCGGGCAAAGGCTGACTTGTAGGTGGGCGGGGCGGGGACAAGGC	351583	351607	351657	351605	-1	KN672454.1	ENSDORG00000013070.2	347131	358379	None	7234	1940	156796	No_or_no_constitutive_exon
AGGGACTCTCTCTCCCTCTCTCCCCCCCCTCCCCACCCATGGGAGAACAGAG	406524	406659	406709	406657	-1	KN672454.1	ENSDORG00000007490.2	396373	410341	Rasal3	7234	1940	156796	Yes
GAAAAAGAGCAAATTGGAACTGGGAGCCAATGCTCTCCGGGATGGGTAAGGG	405764	405786	405836	405784	-1	KN672454.1	ENSDORG00000007490.2	396373	410341	Rasal3	7234	1940	156796	Yes
GGCCTGAGCAGTACCTATAGGGGAGGGCACCTTGAGGGGCGGGGTCTGAGCC	402914	403112	403162	403110	-1	KN672454.1	ENSDORG00000007490.2	396373	410341	Rasal3	7234	1940	156796	Yes
AGCAGCACCGGCTCACAGGCGAGAGACAAAGCAAGGAGGCTGGGGGCAAGGG	720067	720193	720243	720191	-1	KN672454.1	ENSDORG00000014352.2	713981	770689	None	7234	1940	156796	No_or_no_constitutive_exon
CAGTGTGGGCACGCCCTGGGGTCCCCAGCCTTGTGGGTTGAGGGTGGCAGCT	922205	922304	922155	922207	1	KN672454.1	ENSDORG00000012119.2	921778	924227	Med26	7234	1940	156796	No_or_no_constitutive_exon
CCGTGGACAGTGTTACTGACGGGTGCTTCCTGGAGCCATGGGGGTCACAGCA	1196887	1197071	1196837	1196889	1	KN672454.1	ENSDORG00000005179.2	1194236	1203392	Gmip	7234	1940	156796	No_or_no_constitutive_exon
GGATGGTAAGTGAAACTGGGCTGGGGGTGCTGGGGTGCGGGGGCCGGGAGGA	1319736	1319934	1319984	1319932	-1	KN672454.1	ENSDORG00000004918.2	1314878	1332245	Mau2	7234	1940	156796	No_or_no_constitutive_exon
CACCCGCGGGCTTCAGGCCTCCGGCAGCTCTGATTCTCTCTCGGGAGCAGGT	1353372	1353474	1353322	1353374	1	KN672454.1	ENSDORG00000004913.2	1348523	1354741	Tm6sf2	7234	1940	156796	No_or_no_constitutive_exon
TGGGCCCCTCGGTGAGTGCGGGGAGCCCGGGCGGGGGGCGGGGGAGGGAGGG	1435256	1435379	1435206	1435258	1	KN672454.1	ENSDORG00000011003.2	1432635	1435382	None	7234	1940	156796	No_or_no_constitutive_exon
GACCGGACGCGGGGGTCGGCGGGGCGGGGCCGCGAGGAGGGCGGGACTAGGG	1508009	1508073	1508123	1508071	-1	KN672454.1	ENSDORG00000004301.2	1507905	1515305	Ddx49	7234	1940	156796	No_or_no_constitutive_exon
GGTCCCCCACGGGGGCGGGGCCTGCGGGTCCCCCACGGGGGCGGGGCCAGGG	1928553	1928688	1928503	1928555	1	KN672454.1	ENSDORG00000012761.2	1923924	1939355	Jak3	7234	1940	156796	No_or_no_constitutive_exon
CCCCGTGTGGGTAGGCAGGGCCCCAGGGTCTTCTCTAGTTTGGGGTGCAGCC	1952600	1952724	1952774	1952722	-1	KN672454.1	ENSDORG00000007853.2	1948543	1963254	Fcho1	7234	1940	156796	Yes
GAAAGATGGGCGGGGCTTACAGGCCAGGGCTGTAGGGAATCAGCAGGGAGTG	1948543	1948657	1948707	1948655	-1	KN672454.1	ENSDORG00000007853.2	1948543	1963254	Fcho1	7234	1940	156796	No_or_no_constitutive_exon
TGCAGTCATTTCAGCGTTGGTTTGAAAAGGAGGAATAGCTGAGGGAAAAGCA	472305	472476	472526	472474	-1	KN672461.1	ENSDORG00000008739.2	458523	499014	Pxdn	7234	1940	156796	No_or_no_constitutive_exon
CATATGCACAATGCATACACATGGCGGTCTCCTGTTGGGGTGGGGCGGAGCC	704067	704095	704145	704093	-1	KN672461.1	ENSDORG00000004076.2	534910	705862	Myt1l	7234	1940	156796	Yes
TTTCACACTTTCTTGTGTCTCTCCCCCTCCCCCATTTACTGGGACAATAGGA	1394599	1394699	1394749	1394697	-1	KN672546.1	ENSDORG00000003083.2	1360262	1395493	Fam114a2	7234	1940	156796	No_or_no_constitutive_exon
ATTAAGATTTAAAGGAACCTGAGCAATAAACATGTTGGAGGGAAAAAGAGTC	1421167	1421193	1421117	1421169	1	KN672546.1	ENSDORG00000009111.2	1413435	1421193	Mfap3	7234	1940	156796	No_or_no_constitutive_exon
CACACTGACCTCTTCTGGCTTTCTTTTCTCTAACCCTAGGGAATTTGGAGCT	1328077	1328160	1328210	1328158	-1	KN672527.1	ENSDORG00000007582.2	1326948	1340802	Csf3r	7234	1940	156796	No_or_no_constitutive_exon
GGTCATTGCCTCTATTCCTCTTCACTTTTCAGATAATGGACCGATGGGAGAA	794432	794604	794382	794434	1	KN672553.1	ENSDORG00000003291.2	661054	921089	Magi2	7234	1940	156796	No_or_no_constitutive_exon
GTGGCAGTAGAGCGGGTGCGCTTACGGTTAAAGAAGGGGATGGACGAAAGGG	71851	72269	71801	71853	1	KN672539.1	ENSDORG00000009900.2	52806	156620	None	7234	1940	156796	No_or_no_constitutive_exon
TGGGTATTAATTATCCTGTGGAAAAACTCTTCTTCAGGGCCACCAGGAAGAA	1382219	1382597	1382169	1382221	1	KN672565.1	ENSDORG00000029803.1	1382062	1382597	None	7234	1940	156796	No_or_no_constitutive_exon
AGGAAGTAGCCCGGCATAAGTGGCCCTCTTCCGCCACCGCAGTGGGAAAGGA	438508	438641	438691	438639	-1	KN672555.1	ENSDORG00000013156.2	426440	438973	None	7234	1940	156796	No_or_no_constitutive_exon
ATAGTTTATAATATTCTAACTGAGCTATTTCTGGGTTTGGGTGTGAATAGGT	471622	471837	471572	471624	1	KN672555.1	ENSDORG00000013155.2	440904	523066	F8	7234	1940	156796	Yes
TCCTTGGTAGATCCCATCCCTGCCTTGAGTAATGTGAGGGGGTGGCAAAGAT	817295	817421	817245	817297	1	KN672555.1	ENSDORG00000012731.2	812064	836084	None	7234	1940	156796	No_or_no_constitutive_exon
TCCGGTTCAAACCTCCAGCAGGTGAGTGTAGATTGGTTCCTGGGGCAGAGAT	1350523	1350557	1350473	1350525	1	KN672555.1	ENSDORG00000014093.2	1336719	1353824	L1cam	7234	1940	156796	No_or_no_constitutive_exon
GCTCAGGCCATCCCTGTTCTGCCGTCCTTGGGAGGTGAGTAGGGGAGCAGGT	1406775	1406810	1406725	1406777	1	KN672555.1	ENSDORG00000006029.2	1406619	1416837	Idh3g	7234	1940	156796	No_or_no_constitutive_exon
GGTGCGTGTGGCCAGATTACTACTGCAGGAAGTTCAGGTCAGCCCGGGAGGA	1420993	1421218	1421268	1421216	-1	KN672555.1	ENSDORG00000006026.2	1417107	1421548	Srpk3	7234	1940	156796	No_or_no_constitutive_exon
CCAGGTAGACACCTGACCAGGCAGCACGGCTCCTGCCTGGGGGGTAGGAGGG	1435588	1435869	1435919	1435867	-1	KN672555.1	ENSDORG00000006024.2	1424707	1439020	Plxnb3	7234	1940	156796	No_or_no_constitutive_exon
CACCCCTGTAGGCTAGAGGAGCAGGCCCTTGGTTTTTCGAAGGGCTAAAGGC	1434952	1435094	1435144	1435092	-1	KN672555.1	ENSDORG00000006024.2	1424707	1439020	Plxnb3	7234	1940	156796	No_or_no_constitutive_exon
AGGGCCTCATGGAGGCCGCTAGCACGGACACCTGCGAAAAAGGGGCCGAGGT	1606490	1606566	1606440	1606492	1	KN672555.1	ENSDORG00000012846.2	1606069	1618873	None	7234	1940	156796	No_or_no_constitutive_exon
TATGCTCCATGTCCTTGATGATTCAACTGACCTTCTCCATGGGCACCGAGAT	51987	52298	51937	51989	1	KN672526.1	ENSDORG00000000170.2	51471	52403	None	7234	1940	156796	No_or_no_constitutive_exon
GCTGAAAGGTCAAGGGTCATGATGGGTCACCGTTGTCCCTTGGTGGGCAGGA	261686	261906	261956	261904	-1	KN672526.1	ENSDORG00000006497.2	257838	264609	Olfm2	7234	1940	156796	Yes
ACCAAAGCGATGCTGAACCTCAAGGTAAACTACGCACGCGCAGGGAGGAGGC	464049	464204	464254	464202	-1	KN672526.1	ENSDORG00000014116.2	450932	483699	Dnmt1	7234	1940	156796	No_or_no_constitutive_exon
GCCAGCGGGGCCCTGCCGGTGGACACGTTTTCTGCCCCGTGGGCGCACAGGT	459442	459590	459640	459588	-1	KN672526.1	ENSDORG00000014116.2	450932	483699	Dnmt1	7234	1940	156796	No_or_no_constitutive_exon
CACAAGGCCTCCGAGGGTCTGTGTCCTGCCGTCAGCAGGCCTGGGTGAAGGG	585034	585213	585263	585211	-1	KN672526.1	ENSDORG00000010106.2	582153	596927	None	7234	1940	156796	No_or_no_constitutive_exon
GAGGCCTGCAGAAGGACAGCGGGGCCCTGCCTGCGCCCACTGGGGTAAAGCG	584393	584435	584485	584433	-1	KN672526.1	ENSDORG00000010106.2	582153	596927	None	7234	1940	156796	No_or_no_constitutive_exon
GGGCCTGGGCCCAATGGCCATAGCCCCCTGTTGAAGGTATTGGCAGGGAGTG	582326	582385	582435	582383	-1	KN672526.1	ENSDORG00000010106.2	582153	596927	None	7234	1940	156796	No_or_no_constitutive_exon
CTGGCTACCCCAATTTTCTCCCCCTGCCGGTTGGTGCCCGGGGGGCCCAGGT	797671	797793	797621	797673	1	KN672526.1	ENSDORG00000011152.2	784091	798193	Slc44a2	7234	1940	156796	No_or_no_constitutive_exon
TGTGGGGGTCTAAGGGAGGAGGCCCAGCCCTGTCATGGGGTCTGAGGGAGGA	1138519	1138630	1138680	1138628	-1	KN672526.1	ENSDORG00000023590.1	1121318	1138997	None	7234	1940	156796	No_or_no_constitutive_exon
GATCAGCATCACCGAGCGCGGCTGCAATGGGACCGCAGGTGAGTGGGGAGGG	1137253	1137269	1137319	1137267	-1	KN672526.1	ENSDORG00000023590.1	1121318	1138997	None	7234	1940	156796	No_or_no_constitutive_exon
CACTTCTCCGACAGTTGCCAACTGGGAAGGGTTTGGGGGTGACTGGGCAGGT	1193756	1193959	1194009	1193957	-1	KN672526.1	ENSDORG00000006851.2	1143667	1212640	Dock6	7234	1940	156796	No_or_no_constitutive_exon
GCCTGGACGAGGCGGGGTTCAGCCTGTCTGTCTGTCTGTCCCGGGAGCAGTT	1153323	1153476	1153526	1153474	-1	KN672526.1	ENSDORG00000006851.2	1143667	1212640	Dock6	7234	1940	156796	Yes
GGCAGGGTCAGCAGTGACCCAGAGTGACTGGAGCTTTGGGGGGGCTGCAGAA	1294282	1294369	1294419	1294367	-1	KN672526.1	ENSDORG00000002531.2	1288907	1304497	Rgl3	7234	1940	156796	No_or_no_constitutive_exon
TAAGCTACAATCAAGAAAAGAATCAGGGGAAATGAATGGGTAAGAAATAGTA	372702	372938	372652	372704	1	KN672558.1	ENSDORG00000000400.2	311517	502716	Dnah6	7234	1940	156796	Yes
TGTGCTCCAGGGAAAAGGCTGTATTAAGAATGGGAACTCAGGGATCTGAGTG	444930	445152	444880	444932	1	KN672505.1	ENSDORG00000000619.2	437903	464985	Adarb1	7234	1940	156796	No_or_no_constitutive_exon
CCATACTTCCCATAGATTTATTTCTGCATATGTCTACATGAGGGTTCAAGTA	446822	446843	446772	446824	1	KN672505.1	ENSDORG00000000619.2	437903	464985	Adarb1	7234	1940	156796	No_or_no_constitutive_exon
GTGCCCGCAGGGGAGCACCCTCCATGTCCCTCCCCTGTGCCCACGGGGAGCA	1167503	1167663	1167713	1167661	-1	KN672505.1	ENSDORG00000004547.2	1153225	1171761	Ftcd	7234	1940	156796	No_or_no_constitutive_exon
AATCAACAGAGAGGAACTGAATGGTGAGGAATATTGTGTGGGAAATTCAGAT	1366762	1366770	1366712	1366764	1	KN672505.1	ENSDORG00000007244.2	1323116	1457068	Pcnt	7234	1940	156796	No_or_no_constitutive_exon
CATACGTGCTCTCTGAATTCAGCTCACCATCACCACTAGGCAGGGTAAAGCA	1423072	1423802	1423022	1423074	1	KN672505.1	ENSDORG00000007244.2	1323116	1457068	Pcnt	7234	1940	156796	No_or_no_constitutive_exon
CTCTTACAACATACCATTTCTTCCCCTAATAATTGCTTGTTTTGGGAAAGGA	1454835	1454968	1454785	1454837	1	KN672505.1	ENSDORG00000007244.2	1323116	1457068	Pcnt	7234	1940	156796	No_or_no_constitutive_exon
AGGAAACTAACTGTGATCTTTCCCTTTTCCTTTTGGTGTGCCAGGGAAAGGA	415454	415531	415581	415529	-1	KN672509.1	ENSDORG00000009505.2	412690	417879	Fn3krp	7234	1940	156796	No_or_no_constitutive_exon
CTGACAAGTGTCTTTGAGTCTCTTATGATCTTGCTCCCTAACGGGCGGAGGG	472355	472629	472679	472627	-1	KN672509.1	ENSDORG00000004450.2	445995	473534	Foxk2	7234	1940	156796	No_or_no_constitutive_exon
GAGAGCTAGGCATGTATGTGTACACATACACTTGGGGTGCTGTGTGGGAGAG	843529	843560	843479	843531	1	KN672509.1	ENSDORG00000010776.2	831596	903913	Ccdc57	7234	1940	156796	No_or_no_constitutive_exon
CTGGGCTCTTCCTGACTGCCTCGTGCTTTCTGCTCACAGGGCCTGGAGAGCA	864018	864412	863968	864020	1	KN672509.1	ENSDORG00000010776.2	831596	903913	Ccdc57	7234	1940	156796	No_or_no_constitutive_exon
CGCCCGGGCAGGGAGGGGGCGGCCGCTGAGCGCCTTCTGCTGGGCGGCAGGT	919034	919236	918984	919036	1	KN672509.1	ENSDORG00000004306.2	908292	939275	None	7234	1940	156796	No_or_no_constitutive_exon
CCTGCCTTTCTTCCACTGGATCTGCCAGCCTTGCGTCCGGCCAGGGTGAGCT	947655	947675	947605	947657	1	KN672509.1	ENSDORG00000028758.1	934909	948928	Dus1l	7234	1940	156796	No_or_no_constitutive_exon
AAGCTCAGGCCAGAGGATCACCTCGAGTGGTGTCCGCCAGGCCCAGGGAGAG	947925	947976	947875	947927	1	KN672509.1	ENSDORG00000028758.1	934909	948928	Dus1l	7234	1940	156796	No_or_no_constitutive_exon
CAAGCTCTGGGTTCCATCTCCAGGACTGCGGGGCAGGGAGGGGGAGAAAGGA	1076146	1076202	1076096	1076148	1	KN672509.1	ENSDORG00000000307.2	1071158	1077520	Notum	7234	1940	156796	No_or_no_constitutive_exon
GCCAGCGGACACCCCACCCCACTGCCATCAGCTCTTGTCTTGGGGTACAGGG	1087977	1088141	1087927	1087979	1	KN672509.1	ENSDORG00000000301.2	1085617	1089297	Pycr1	7234	1940	156796	Yes
ACTCCCAGCCGCCCCCACCCTGGCGGGTGTTCTCCGGGAAAGGGCGGTAGAC	1122189	1122375	1122139	1122191	1	KN672509.1	ENSDORG00000025849.1	1121233	1126383	None	7234	1940	156796	No_or_no_constitutive_exon
CCCCCAGGTCCGCCCCGGGGTGACGGCTGTTTCCGCGGGCCGGGGGCTAGAC	1222416	1222603	1222653	1222601	-1	KN672509.1	ENSDORG00000008074.2	1220333	1223200	Mrpl12	7234	1940	156796	No_or_no_constitutive_exon
CCAACAGCTGTGTGGCCTGTAGAGACCACCAAGCCGCTTTCAGTGGGAAGGT	1239165	1239312	1239362	1239310	-1	KN672509.1	ENSDORG00000008072.2	1224448	1241844	Hgs	7234	1940	156796	No_or_no_constitutive_exon
CGAGCCGGGGACAGGGCCGCCGGGGTGGGTGAGCTCCGAGCCGGGGACAGGG	1351454	1351664	1351714	1351662	-1	KN672509.1	ENSDORG00000010286.2	1351454	1359277	Fscn2	7234	1940	156796	No_or_no_constitutive_exon
CCCCGCGGCTGTGGCCCACACAGACCTTCCTGTCCTCAGCAGGGGACGAGGA	1414101	1414293	1414343	1414291	-1	KN672509.1	ENSDORG00000015459.2	1402326	1432794	None	7234	1940	156796	No_or_no_constitutive_exon
GAGAATCCACACAGGAGAGAAACCGTATGAATGTGGTGTTTGTGGGAAAGCT	357763	358329	358379	358327	-1	KN672537.1	ENSDORG00000027442.1	357763	368357	Zfp78	7234	1940	156796	Yes
CTGCAACACTGGGCCCTGCTCAGTGTGCGGGGGCGCAGGAAGCGCGGGAGCT	637118	637138	637068	637120	1	KN672537.1	ENSDORG00000003689.2	633177	638175	None	7234	1940	156796	No_or_no_constitutive_exon
CCCCTCCCTCACTAGTGCCCCCGGGGAGTCAGGTGAGTGGCAGGGAAGAGGT	696650	696715	696765	696713	-1	KN672537.1	ENSDORG00000000879.2	693550	703307	Ssc5d	7234	1940	156796	No_or_no_constitutive_exon
TGTGGCCACTGAGGCCCCGAACCTGCTGGTGGTTCAGGGCGGGGCGGCAGAG	707429	707450	707500	707448	-1	KN672537.1	ENSDORG00000000876.2	706959	710044	Zfp628	7234	1940	156796	No_or_no_constitutive_exon
CTGCCTCCCCCGCCCTCCCCCCGCCCCCGCGGCTCCTCCATCCAGGGAAGGC	900742	900855	900692	900744	1	KN672537.1	ENSDORG00000011578.2	897086	901659	Dnaaf3	7234	1940	156796	No_or_no_constitutive_exon
AGGCGTGGAACCGGGCGGAGCGTCGGGGAATGGGGGGGGCCTCGAGGAAGGG	935238	935265	935315	935263	-1	KN672537.1	ENSDORG00000008033.2	928457	938280	Eps8l1	7234	1940	156796	No_or_no_constitutive_exon
TTACTGTGTTAGGTAATTAAACTGAGTTTTTTTCTTTTTTGGGGGAATAGGT	1052012	1052128	1051962	1052014	1	KN672560.1	ENSDORG00000027928.1	1037957	1058460	Rnf103	7234	1940	156796	No_or_no_constitutive_exon
CAACTTTTATCAAAGTGCCTCAGAACCCCAATGGCAAACCTAAAGGGTAGCA	73893	74343	74393	74341	-1	KN672581.1	ENSDORG00000023596.1	73802	75877	None	7234	1940	156796	No_or_no_constitutive_exon
TCTTAGAAAGTAACCTAACACCTGTCTCCTGCTCTTGCCCTGGGAAGCAGCA	142408	142528	142358	142410	1	KN672512.1	ENSDORG00000012088.2	138943	142969	Ric8a	7234	1940	156796	No_or_no_constitutive_exon
TTTCCAGGTGAGAGTGGTGAGCCGAAGGGCCTGTGGCTGCCCTAGGGAAGGG	142571	142718	142521	142573	1	KN672512.1	ENSDORG00000012088.2	138943	142969	Ric8a	7234	1940	156796	No_or_no_constitutive_exon
AGGGCTCAAGCCTCAGGGCCTGTGGGACAGGGCACGGGAAGTCTAGGGAGGG	332475	332505	332425	332477	1	KN672512.1	ENSDORG00000026354.1	309382	332505	Pkp3	7234	1940	156796	No_or_no_constitutive_exon
CTTGAGGGTGAGACCCCAGCGAGCGTTCTGTCACCTAGGTCCACAGGGAGGA	346682	346747	346797	346745	-1	KN672512.1	ENSDORG00000003014.2	338756	350135	Ano9	7234	1940	156796	No_or_no_constitutive_exon
AGCACAGGTACAGTCTGACCCACCGCCTCTCCCTAGGCGTGGGGCCTGAGCA	515842	516001	516051	515999	-1	KN672512.1	ENSDORG00000014096.2	514627	516851	Irf7	7234	1940	156796	No_or_no_constitutive_exon
TCTGCAACAGAGTCTCCTGGGGGGTCCCTTGCTGGAGGCTGCATTGGGAGGA	515788	515815	515865	515813	-1	KN672512.1	ENSDORG00000014096.2	514627	516851	Irf7	7234	1940	156796	No_or_no_constitutive_exon
GACTGCGCTCCAGGTGGCCGCGGTCCTCCTGGGTCACAGGTGGGGCAGAGCT	522644	522671	522721	522669	-1	KN672512.1	ENSDORG00000016743.2	519154	533291	None	7234	1940	156796	Yes
CGGACCCCACTGCCACGACTAATTCTGACCTGGGGTGGGGCAGCGAACAGGA	535274	535311	535361	535309	-1	KN672512.1	ENSDORG00000016744.2	535274	535499	None	7234	1940	156796	No_or_no_constitutive_exon
CAGGTTCGCGTGTGGCTGAGAGCCAGGCCCGGTCTGAGGAGAGCTGGGAGGG	883488	883595	883645	883593	-1	KN672512.1	ENSDORG00000005768.2	877892	913982	None	7234	1940	156796	No_or_no_constitutive_exon
GAGGGGAATGAGGGGCTGGCAGAAGGGGTGGCCAGGACAGGGGTGCTGAGCC	883069	883452	883502	883450	-1	KN672512.1	ENSDORG00000005768.2	877892	913982	None	7234	1940	156796	No_or_no_constitutive_exon
GCCTTGGTTCCAGGAATGGACAGGAAACACACGCTAGTCTGGGGTGAGAGGG	882829	882882	882932	882880	-1	KN672512.1	ENSDORG00000005768.2	877892	913982	None	7234	1940	156796	No_or_no_constitutive_exon
AAAGCCCTCTGCTGCCCGGGACTGCGTGGGGGGGGGGGGGACACGGGTAGCC	881721	882221	882271	882219	-1	KN672512.1	ENSDORG00000005768.2	877892	913982	None	7234	1940	156796	No_or_no_constitutive_exon
GCCCAACAAGCAGGAGAGCAGGAACAAGACCCTGGGGGCCCACGGGGAAGTC	881682	881688	881738	881686	-1	KN672512.1	ENSDORG00000005768.2	877892	913982	None	7234	1940	156796	No_or_no_constitutive_exon
CGTGGGGAAGGGCCTGCTGGCGTGGGGCCTGGGGGGTCCCGTGGGTTGAGCC	991240	991302	991190	991242	1	KN672512.1	ENSDORG00000023166.1	979485	991302	None	7234	1940	156796	No_or_no_constitutive_exon
GTCTAGCTGGGCAGTGCCCGTGCTTCCCAGGGAGCCGTTCCCGGGGAGAGCC	1090545	1090665	1090495	1090547	1	KN672512.1	ENSDORG00000023740.1	1064693	1091838	None	7234	1940	156796	Yes
CGTCTGGGCGGGCAGGCAGGGCCTGGGGCACACCTGGTGGGAGGAAGGAGCC	1267131	1267216	1267081	1267133	1	KN672512.1	ENSDORG00000000319.2	1234341	1277308	Brsk2	7234	1940	156796	No_or_no_constitutive_exon
TCTGTGGCCTGCCCCCTCCCAGCCGCCGCCTGTGGGTGGAGAGCGGGCAGCC	1275643	1275737	1275593	1275645	1	KN672512.1	ENSDORG00000000319.2	1234341	1277308	Brsk2	7234	1940	156796	No_or_no_constitutive_exon
CTGTGGGGGCTGCAAGGGGGGCTGTGGCTCCTGTGGGGGCTGCAAGGGAGGC	1403004	1403089	1403139	1403087	-1	KN672512.1	ENSDORG00000005662.2	1386653	1403141	None	7234	1940	156796	No_or_no_constitutive_exon
GAGTAACTAGAACTACAAGTGTAAGCCACTGGCACCCAGTTGAGGGGTAGTG	209555	209577	209627	209575	-1	KN672530.1	ENSDORG00000028802.1	209555	214206	None	7234	1940	156796	No_or_no_constitutive_exon
CGTGCCAGAGGCCTTGCCACCTACCGTCCCGGGGCCACTCGGGGTTGCAGGT	246384	246494	246544	246492	-1	KN672530.1	ENSDORG00000014993.2	245548	258983	Tnpo2	7234	1940	156796	No_or_no_constitutive_exon
GGATGCGGGGCGCCCTGCTCACTGCGCACCCCCGGGGGTCGGGTCGGCAGGG	293321	293459	293509	293457	-1	KN672530.1	ENSDORG00000015001.2	290700	303002	Hook2	7234	1940	156796	Yes
GAAGGAGAAAGGAGATTAGAAGGTGTTTAGAAAAACAAAAAAAGGGGGAGTG	323355	323489	323539	323487	-1	KN672530.1	ENSDORG00000009005.2	318545	325591	None	7234	1940	156796	No_or_no_constitutive_exon
CCTGCGGAAGCTTTGACGCCGACAGCCCTGACCAAAAAAGGGGCGTCAAGCC	376457	376484	376407	376459	1	KN672530.1	ENSDORG00000009013.2	351737	376545	None	7234	1940	156796	No_or_no_constitutive_exon
GCAGCCAGCGCTCGGGGGCGCTGAAGAGGCAGGCGGCGCTCAGGGGGCAGGC	383977	384062	384112	384060	-1	KN672530.1	ENSDORG00000009018.2	382339	385933	Klf1	7234	1940	156796	No_or_no_constitutive_exon
GTGTTCAGCTACCATCAAGGTCTGGGGCACCCCGTGGCATGGCCTGGGAGCC	420034	420203	420253	420201	-1	KN672530.1	ENSDORG00000010118.2	419210	426791	Farsa	7234	1940	156796	No_or_no_constitutive_exon
TTATTTCCTTCTTTCTGTTTTTCTGTGTGCACCATCTGGGGCTGGGACAGAG	650662	650698	650748	650696	-1	KN672530.1	ENSDORG00000010862.2	619435	790053	Cacna1a	7234	1940	156796	No_or_no_constitutive_exon
TCCCCAGCATTCCGCTCCCAAAACAACTTAATTCCAGTGGCGGGGGGCAGGG	628700	629235	629285	629233	-1	KN672530.1	ENSDORG00000010862.2	619435	790053	Cacna1a	7234	1940	156796	No_or_no_constitutive_exon
GGCACGGAGCCCCGGCCAACTACGACCAGGACGCCAGGAGGGACGACAAGGA	700879	700902	700952	700900	-1	KN672530.1	ENSDORG00000010862.2	619435	790053	Cacna1a	7234	1940	156796	No_or_no_constitutive_exon
TCCCTGTGCACCCCATCTGGAAGCCAGAGGCCTTTGATCTCGGGTACGAGGG	637067	637100	637150	637098	-1	KN672530.1	ENSDORG00000010862.2	619435	790053	Cacna1a	7234	1940	156796	No_or_no_constitutive_exon
CGCGCCAGGTTGGGGAAGGCGCCCTCCGCGTGGGCCGGCGGGGGCTGCAGGC	630811	630942	630992	630940	-1	KN672530.1	ENSDORG00000010862.2	619435	790053	Cacna1a	7234	1940	156796	No_or_no_constitutive_exon
ACTGTATACACTCCACTGACACCCCTCTGTGCTGTTCTGCAGGGTGAAAGGA	839120	839166	839070	839122	1	KN672530.1	ENSDORG00000010877.2	838409	845598	Ccdc130	7234	1940	156796	No_or_no_constitutive_exon
GGAGACCCCGCCGCACCCCGAGAGCCCCGCGGCCGGGGAGCCGCAGGGAGCC	845194	845285	845144	845196	1	KN672530.1	ENSDORG00000010877.2	838409	845598	Ccdc130	7234	1940	156796	No_or_no_constitutive_exon
CCCCGTGGGGTCCAGCCTGGCCACCACTCCTCTCTCCCCCCGGTGGGCAGGA	1113725	1114147	1114197	1114145	-1	KN672530.1	ENSDORG00000014805.2	1113725	1132652	Adgrl1	7234	1940	156796	No_or_no_constitutive_exon
AGGGGGGAGGAGGCAGGGACACCGGCGTGTCTGGGGGGGGGGCCGGGGAGCA	1126772	1126785	1126835	1126783	-1	KN672530.1	ENSDORG00000029791.1	1126772	1132587	None	7234	1940	156796	No_or_no_constitutive_exon
GGGCTCCAAGCAAACCTGTCTGACCAGCCCTGTGCAACCCACAGCGGGAGAT	1226754	1226839	1226704	1226756	1	KN672530.1	ENSDORG00000013039.2	1219825	1228690	Adgre5	7234	1940	156796	Yes
GGCCCCCGGGGGCCGGCACTGGCGACCTAGAAGCGGGGACGGTGACCGAGGG	1223244	1223423	1223194	1223246	1	KN672530.1	ENSDORG00000013039.2	1219825	1228690	Adgre5	7234	1940	156796	No_or_no_constitutive_exon
TGGACTCCCAGGACTGAAGGCCCAGCATGGCTGGCCATTGTGGGCAACAGCT	61729	62165	62215	62163	-1	KN672562.1	ENSDORG00000026637.1	61352	62265	Olfr639	7234	1940	156796	No_or_no_constitutive_exon
GGCTGCGGGACGAGGCCCGGCTGCGCGACGAGGAGCGGCTGCGGGACGAGGC	40157	40736	40107	40159	1	KN672548.1	ENSDORG00000001464.2	39962	53516	Lemd2	7234	1940	156796	No_or_no_constitutive_exon
GTCAGGGAAGGGCGCCCCTCATAGTGCGGGGTCATGTGCCCGGCGGGCAGGT	274669	274881	274931	274879	-1	KN672548.1	ENSDORG00000003262.2	267956	301172	Syngap1	7234	1940	156796	No_or_no_constitutive_exon
TTTCTCTGTCCATACCAGCATCAGCTGCTCCTCCTGTGGTGGGAGTGAAGAA	319248	319617	319667	319615	-1	KN672548.1	ENSDORG00000003255.2	311275	326442	None	7234	1940	156796	No_or_no_constitutive_exon
TGTCTTTTCTCTGTCCATACCAGCATCAGCTGCTCCTCCTGTGGTGGGAGTG	319248	319622	319672	319620	-1	KN672548.1	ENSDORG00000003255.2	311275	326442	None	7234	1940	156796	No_or_no_constitutive_exon
ACACTAGTCATCTCACAGTGGACAGAGTGAGGGAGGCAGCAGCTGGGGAGGG	380528	380706	380478	380530	1	KN672548.1	ENSDORG00000013829.2	373527	382416	Rgl2	7234	1940	156796	No_or_no_constitutive_exon
ATCAATAGGGTTTGCCCCAGGCAGAGGGAGGACTCTGGGGAAATGGGGAGAC	563516	563524	563466	563518	1	KN672548.1	ENSDORG00000005173.2	559679	563524	None	7234	1940	156796	No_or_no_constitutive_exon
TTGTCCCCCTAGCAGCAGGCACTGACCTGTCCTCTCTTCCCGGGATACAGAA	575266	575551	575216	575268	1	KN672548.1	ENSDORG00000005172.2	572353	579487	None	7234	1940	156796	No_or_no_constitutive_exon
TTCTGCCATAACACCCTGGGCTCCTTCCAGTGTGTCTGCCCTGCGGGGAGGG	914162	914230	914112	914164	1	KN672548.1	ENSDORG00000009936.2	910435	934851	Notch4	7234	1940	156796	No_or_no_constitutive_exon
CTCTGGGGACTGTCCACACGGGAGCACCTGCCAGCTGGTGCCAGGGAAAGAT	914251	914340	914201	914253	1	KN672548.1	ENSDORG00000009936.2	910435	934851	Notch4	7234	1940	156796	No_or_no_constitutive_exon
TGCCCTCCTGGACGCACAGGTGAGGGCAGAGGGGGCTGGGGAGGTGGGAGGC	914894	914900	914844	914896	1	KN672548.1	ENSDORG00000009936.2	910435	934851	Notch4	7234	1940	156796	No_or_no_constitutive_exon
GGGCCTGATGATCTCAATGACTCCAACTTCCTTCTCTGGCATGGGTGCAGAC	963377	963500	963550	963498	-1	KN672548.1	ENSDORG00000019824.2	961372	964434	Egfl8	7234	1940	156796	Yes
CCCCACTGAAGTCCCTGCCCCTGTCCCTGTTCCTGTCTCTGGGAAACTAGGG	1017721	1017833	1017671	1017723	1	KN672548.1	ENSDORG00000004227.2	1007505	1018894	Atf6b	7234	1940	156796	Yes
TTACCCATTCCTGCAGCCCATTTAGTGCTGTTCATGTGTTGGGACTGAAGAA	1104438	1104627	1104677	1104625	-1	KN672548.1	ENSDORG00000011715.2	1101814	1116372	C4b	7234	1940	156796	No_or_no_constitutive_exon
CGTAGCCGGGTGTACACTTCCCTTCACGCATTGGCCGGAGGGAGAACTAGCA	1124141	1124225	1124275	1124223	-1	KN672548.1	ENSDORG00000011711.2	1117031	1124421	Stk19	7234	1940	156796	No_or_no_constitutive_exon
AGGCTGAGACAGACTGTTTTGTGACTGTGACTCCTGACCCATAGGGTCAGAC	1142876	1143015	1142826	1142878	1	KN672548.1	ENSDORG00000011705.2	1138643	1145104	Nelfe	7234	1940	156796	No_or_no_constitutive_exon
CCTCATCCTTGTTGCTACCCCTTGCATCTCTCTTGGTTTTGTAGGGCCAGGC	1151673	1151930	1151980	1151928	-1	KN672548.1	ENSDORG00000011702.2	1145325	1168062	None	7234	1940	156796	No_or_no_constitutive_exon
GCTGATCCTCTAGCATAGTGGGAATCTTTTGATGTGGGGGTGGAGGCCAGGA	1200728	1200871	1200678	1200730	1	KN672548.1	ENSDORG00000011397.2	1185812	1210768	Ehmt2	7234	1940	156796	No_or_no_constitutive_exon
GGGGCGCCGGGGGGGCTCCCCACGTGTGTAACACCCAAGGGGCACGGCAGAG	113445	113718	113395	113447	1	KN672525.1	ENSDORG00000000889.2	113171	118050	Rhpn1	7234	1940	156796	Yes
CCTGCGCCTCCGTGCCCAGCCCCAACAAACGCGTGCGGGACGAACGCGAGGA	279758	279822	279708	279760	1	KN672525.1	ENSDORG00000025658.1	225409	282427	Tigd5	7234	1940	156796	No_or_no_constitutive_exon
GGGACGGGCGCTCGCTCGGGAAGCGGCCCGCGCCCCGGCCCACGTGGGAGCC	279843	279884	279793	279845	1	KN672525.1	ENSDORG00000025658.1	225409	282427	Tigd5	7234	1940	156796	No_or_no_constitutive_exon
GCGGTCCCGCCCCTGACCCCGCCCCCGGAGGGCGGCGCGGGCCGGAGCAGGG	280467	280627	280417	280469	1	KN672525.1	ENSDORG00000025658.1	225409	282427	Tigd5	7234	1940	156796	No_or_no_constitutive_exon
CCTGGTGCACCCCGTGGCCTCGAAGGGGCGTTGGGCCATCACTTGGGGAGTT	294227	294318	294368	294316	-1	KN672525.1	ENSDORG00000000596.2	293192	297374	Tsta3	7234	1940	156796	No_or_no_constitutive_exon
GGTGGAGTTGGATGTGTCCCGAAATGGTAGGCAGGGGAGAGAGGTGGGAGGA	416117	416224	416274	416222	-1	KN672525.1	ENSDORG00000004583.2	400292	416366	Scrib	7234	1940	156796	No_or_no_constitutive_exon
CCCGGTGTGTTCATCTCCAAGGTAAGGGGGCCTGGTGGGCAGCGGCGCAGGG	408256	408614	408664	408612	-1	KN672525.1	ENSDORG00000004583.2	400292	416366	Scrib	7234	1940	156796	No_or_no_constitutive_exon
GCCAGCTCCTCAGCTCCCTCACCTTCGTGGTGTCTTTGGGTGGGGTACAGGT	653750	653889	653939	653887	-1	KN672525.1	ENSDORG00000010841.2	648020	657452	Oplah	7234	1940	156796	No_or_no_constitutive_exon
TCCTGCCCTTGTCTCTTCCCAGGAGGAGACGCCCAAGGCAGAGGGTGCAGAG	943044	943127	943177	943125	-1	KN672525.1	ENSDORG00000006278.2	937745	945993	Cpsf1	7234	1940	156796	No_or_no_constitutive_exon
CCGGCCATGGTGAACGGGCGCGGGGCGCGGGCTGGGGCGGGGTGGGCGAGCT	983548	983564	983614	983562	-1	KN672525.1	ENSDORG00000010793.2	969868	984262	None	7234	1940	156796	No_or_no_constitutive_exon
GGCCTGGCCGGTAGGGAAGGGGGGCCTCGGAGCCCTGGGGGGTGGGGTAGCC	1004839	1004855	1004789	1004841	1	KN672525.1	ENSDORG00000014521.2	1004725	1011597	Kifc2	7234	1940	156796	No_or_no_constitutive_exon
GGGGGTGGGGTAGCCCTGCCGGAGAGGGGGTGACCTCACTGGGGGGAGAGCA	1004876	1005083	1004826	1004878	1	KN672525.1	ENSDORG00000014521.2	1004725	1011597	Kifc2	7234	1940	156796	No_or_no_constitutive_exon
CTGGGCCGCCTGCGCCTGGGAGCGGTGAGGCTGCTGGGGGGCTGGAGCAGGC	1006232	1006253	1006182	1006234	1	KN672525.1	ENSDORG00000014521.2	1004725	1011597	Kifc2	7234	1940	156796	No_or_no_constitutive_exon
GAGGGGTCTGGCCCTGGGTGGGTGTTTTCTGCAGAGGGCTGTGGGGCCAGAG	1027102	1027272	1027052	1027104	1	KN672525.1	ENSDORG00000002287.2	1023921	1030488	Ppp1r16a	7234	1940	156796	No_or_no_constitutive_exon
TCTCGGCCGCACCCTGACCCGCTGTCGCCCACCCAGACCTCTACAGGGAGTA	1047775	1047859	1047909	1047857	-1	KN672525.1	ENSDORG00000002297.2	1041948	1048142	Recql4	7234	1940	156796	No_or_no_constitutive_exon
GTTCGTCATCGACCGCTCCAAGCTGCTCTTCGCCCCGGGGGCCGGCGGAGGC	1052836	1052920	1052970	1052918	-1	KN672525.1	ENSDORG00000002299.2	1052836	1055636	Lrrc24	7234	1940	156796	No_or_no_constitutive_exon
CCATCTCCATGTGTGAAGTAGCTTCCTCCCTCAGCCTGCAAGGGTCCGAGTT	774415	774472	774522	774470	-1	KN672568.1	ENSDORG00000013610.2	774254	775861	None	7234	1940	156796	No_or_no_constitutive_exon
AGAGATGTGGAGCCAAGCTGCAGCGGGAATAACCCGGGGCCTGACAAGAGTG	313222	313626	313172	313224	1	KN672520.1	ENSDORG00000027598.1	312118	340971	Thap4	7234	1940	156796	No_or_no_constitutive_exon
CACTGAATCTGTGCCTTTGCATATGCAATCCCCAGTGTGGACAGGGTTAGAA	442374	442545	442595	442543	-1	KN672520.1	ENSDORG00000026265.1	434928	501952	None	7234	1940	156796	No_or_no_constitutive_exon
GCGGTGCGTCCGCACGGGGGCTGACCACAGACCCCTGCACGGCCGGGCAGCT	868562	868793	868843	868791	-1	KN672520.1	ENSDORG00000024589.1	827689	898094	Crocc2	7234	1940	156796	No_or_no_constitutive_exon
AGGCCCTGCGGCGGAAGCAGCGCAGCCAGGAGGTGGTGGCTGGGAGGCAGAG	830213	830315	830365	830313	-1	KN672520.1	ENSDORG00000024589.1	827689	898094	Crocc2	7234	1940	156796	No_or_no_constitutive_exon
GCAGAAGAGAATGGTAGTGTGTTAAGACTGGACTTCTAGGGGCTGGGAAGGT	760474	760511	760561	760509	-1	KN672519.1	ENSDORG00000030171.1	692226	760597	None	7234	1940	156796	No_or_no_constitutive_exon
TGACCCTGTAGAACTGGGTTCTCTGACTTGCTCTGCTTTCCTGAGGGCAGGT	748709	748799	748849	748797	-1	KN672519.1	ENSDORG00000030171.1	692226	760597	None	7234	1940	156796	No_or_no_constitutive_exon
AGTTTCCATGTTTATTAATTTTTTTCAGATTTACTTGGTACAGAGGGTAGTA	351257	351438	351488	351436	-1	KN672567.1	ENSDORG00000028900.1	348109	455453	Wnk3	7234	1940	156796	No_or_no_constitutive_exon
CCATGTCCTGCTTAGTATGACCTTGTGTTGATCCTGTGCTCTGGGGGCAGGA	311759	311892	311942	311890	-1	KN672564.1	ENSDORG00000002528.2	304960	337443	Tep1	7234	1940	156796	No_or_no_constitutive_exon
AAGGTCCACAGCCTTGCTTCAGCCTCAATGTGACCCCAGGGGGTTGGGAGGC	380052	380292	380342	380290	-1	KN672564.1	ENSDORG00000029048.1	380052	380763	None	7234	1940	156796	No_or_no_constitutive_exon
CAGTGCACGGAGCACCTGCTCAAGCACATGTAAGTCTGGGGAGGGGAGAGGG	844734	844773	844823	844771	-1	KN672605.1	ENSDORG00000003024.2	829259	882442	Chat	7234	1940	156796	No_or_no_constitutive_exon
AATGTTTGGGGGGAAGTCCAAGTATGTAGAACTTAGCCCAGAAGGGCAAGAG	151024	151908	151958	151906	-1	KN672649.1	ENSDORG00000027657.1	151024	155170	Gprasp1	7234	1940	156796	No_or_no_constitutive_exon
GGGAGGGGGGGTTGCTGCTCTGACGCTGGGCTCCTTGCTTGTGGGTGCAGGG	715123	715173	715073	715125	1	KN672577.1	ENSDORG00000016193.2	615097	718082	Iqsec2	7234	1940	156796	No_or_no_constitutive_exon
TTGAGGGGACAGGCAACTAACCTACTCTCCCCCTATCCTGGGCACGGCAGAT	778555	779155	778505	778557	1	KN672577.1	ENSDORG00000001034.2	731940	779905	Kdm5c	7234	1940	156796	No_or_no_constitutive_exon
ATACTTGTACTCTTGCTTTTCTTAACATAAATACTCTTTGAAATGGGCAGGG	710361	710496	710311	710363	1	KN672631.1	ENSDORG00000008697.2	701531	729040	Zc3hc1	7234	1940	156796	No_or_no_constitutive_exon
GCTGCGCTGTGAGAGGTGAGGCGGGCTGCTGCCTCTGTGCGGGGAGGCAGGG	575240	575365	575190	575242	1	KN672563.1	ENSDORG00000012257.2	567332	578451	None	7234	1940	156796	No_or_no_constitutive_exon
TGTGCCTCTCTCTCTTCAGGACAGCTGGCCTGTGAGAAGTGACAGGGCAGGA	691250	691392	691200	691252	1	KN672570.1	ENSDORG00000028237.1	691143	704193	None	7234	1940	156796	Yes
AGGAAGGGATTCATTCATGGGTGGAATCTGAAGAAGGGAGAGGGGCCCAGGG	697347	697607	697297	697349	1	KN672570.1	ENSDORG00000028237.1	691143	704193	None	7234	1940	156796	No_or_no_constitutive_exon
GGAGGAGGTGAGTGGGGGTCCTGGGCAAAGGGTGGAGATGGGGGGTGGAGCT	699470	699667	699420	699472	1	KN672570.1	ENSDORG00000028237.1	691143	704193	None	7234	1940	156796	No_or_no_constitutive_exon
TGGCACAGGTCACTCACCAGTCCTTGTCTCCTGGCCACCTGGCTGGGCAGGT	485586	485775	485536	485588	1	KN672595.1	ENSDORG00000005757.2	481817	489844	Dyrk1b	7234	1940	156796	No_or_no_constitutive_exon
GCCCGATGGCGGAGGCCCGGGGAGGCCCGATGGCGGAGGCCAGGGACGAGCC	513878	513917	513828	513880	1	KN672595.1	ENSDORG00000029053.1	513680	514451	Eid2	7234	1940	156796	No_or_no_constitutive_exon
CTGCGAGTTCCCAGTGCGCCCCGACGGCGCGGACCAGGGCGCAGGCGCAGTA	530014	530261	530311	530259	-1	KN672595.1	ENSDORG00000001125.2	529370	539674	Dll3	7234	1940	156796	No_or_no_constitutive_exon
GGTGCTGACTCCATCCACCTCCATGCCCTGCCCTTGTCCTGGGGGCTTAGAT	555429	555523	555573	555521	-1	KN672595.1	ENSDORG00000016582.2	548707	569864	Supt5	7234	1940	156796	No_or_no_constitutive_exon
TGCAGGACGGTGAGAACTCCACGGAGGAGCTTCCCAGAGACAGGGAGGAGGG	552370	552391	552441	552389	-1	KN672595.1	ENSDORG00000016582.2	548707	569864	Supt5	7234	1940	156796	No_or_no_constitutive_exon
TCAGCGACCACTCATCCCTCAGGAGCCACCTGAAGTCCCATAGGGGAGAGAA	380125	380195	380245	380193	-1	KN672634.1	ENSDORG00000011612.2	380125	386112	Zfp317	7234	1940	156796	No_or_no_constitutive_exon
AATGGGTAGGGGGTTCATCTGAAAGCTTTCTCCATGCTACGGGGTACCAGGT	251785	251961	252011	251959	-1	KN672617.1	ENSDORG00000002606.2	229301	285823	Pax8	7234	1940	156796	Yes
AATGAAAATACTGTTATAATATTTTAATTTGCATCATTAAGGGAATTCAGAA	244449	244509	244399	244451	1	KN672644.1	ENSDORG00000028271.1	243070	244509	None	7234	1940	156796	No_or_no_constitutive_exon
TCTTTTGTTCAAGTGGTTCTGACTGTACAATGCCTTTCTGTGGGCAACAGGT	25018	25264	24968	25020	1	KN672559.1	ENSDORG00000012488.2	24522	25446	None	7234	1940	156796	No_or_no_constitutive_exon
GTAAGGGCTCTGCCCTGGTGGGGGTACCAGGGGCACCGGGGGCACCAGAGCC	313948	314062	313898	313950	1	KN672559.1	ENSDORG00000009828.2	310662	314062	Caly	7234	1940	156796	No_or_no_constitutive_exon
GGGGCTGGATCTTTATGTCTTCTCCTTTGCTCCTTGCTTGGGGGATGCAGGC	206968	207051	207101	207049	-1	KN672628.1	ENSDORG00000028413.1	147489	207862	Sspo	7234	1940	156796	No_or_no_constitutive_exon
TGGGCTGTGGTATGAACACTTTGGTGGGGGAAGAGGAGGGCGGAGGGGAGCA	192686	192821	192871	192819	-1	KN672628.1	ENSDORG00000028413.1	147489	207862	Sspo	7234	1940	156796	No_or_no_constitutive_exon
AGATCACTTCTGTGATTTCTCCTTTCTCCTCTTCCTGCACTGGTGGGCAGCG	177998	178169	178219	178167	-1	KN672628.1	ENSDORG00000028413.1	147489	207862	Sspo	7234	1940	156796	No_or_no_constitutive_exon
TCAAGCCCAAGATTCACTCTCCATCTCACTTGCTCTGGGGGTTAGAGCAGCT	179696	179884	179934	179882	-1	KN672628.1	ENSDORG00000028413.1	147489	207862	Sspo	7234	1940	156796	No_or_no_constitutive_exon
GGCTGGGGAGGCACCCACTGCACTGAGGGTAAGCACCCCGTCTAGGGGAGCC	206936	206946	206996	206944	-1	KN672628.1	ENSDORG00000028413.1	147489	207862	Sspo	7234	1940	156796	No_or_no_constitutive_exon
AGGGTAAGCACCCCGTCTAGGGGAGCCCACGTGGGGTGAAGGGGAGGTAGCT	206860	206921	206971	206919	-1	KN672628.1	ENSDORG00000028413.1	147489	207862	Sspo	7234	1940	156796	No_or_no_constitutive_exon
TCCATGTGTGCCTGCCACCCCTTCCGGGGATGCCATCATGGCGGGCTGAGAA	181058	181090	181140	181088	-1	KN672628.1	ENSDORG00000028413.1	147489	207862	Sspo	7234	1940	156796	No_or_no_constitutive_exon
TTGCATGAAATCCTCCATCTGACAGCGCGCACTGAAATATGTGGGCCGAGCA	248245	248434	248484	248432	-1	KN672628.1	ENSDORG00000016649.2	234692	249946	Krba1	7234	1940	156796	No_or_no_constitutive_exon
CATTGGGTAATGACTCCCTCCGGGGATGGCAGCCTTCAGGGATGGACAAGGG	239059	239278	239328	239276	-1	KN672628.1	ENSDORG00000016649.2	234692	249946	Krba1	7234	1940	156796	No_or_no_constitutive_exon
TTTTTTTTTTTTTTTTCCCAACAGGAAAAACAGAAGAGGGGACAATGGAGGT	238236	238314	238364	238312	-1	KN672628.1	ENSDORG00000016649.2	234692	249946	Krba1	7234	1940	156796	No_or_no_constitutive_exon
TGCCATTAAGGGTGTGGGGTGAAGATATGCTCATGTGGTGTTGGGGAAAGCA	187817	188131	188181	188129	-1	KN672671.1	ENSDORG00000024194.1	187817	188273	None	7234	1940	156796	No_or_no_constitutive_exon
CCCGCAAAAAGCCAGTAGCGGAGTTGTCGCTCCAGTGGGGAGAGCCTGAGGC	159530	159638	159688	159636	-1	KN672633.1	ENSDORG00000028762.1	159530	162826	None	7234	1940	156796	No_or_no_constitutive_exon
TGGTCTGTTCTGCGGAGCATGGGAACCAGGGCGTAGTGAAGCTGCGGGAGCT	124204	124629	124679	124627	-1	KN672666.1	ENSDORG00000000746.2	121757	128187	None	7234	1940	156796	Yes
ATAAGACATGTGCTGTGCTGCTAATGCTTGGACCATATTTCCACAGGGAGAT	198790	198873	198740	198792	1	KN672666.1	ENSDORG00000007630.2	168934	206673	Fam120b	7234	1940	156796	No_or_no_constitutive_exon
GTGGCTTCTATGTTTTACATGTGGTTAAACTCTCCAAGTCTTGGGGATAGCT	84241	84360	84191	84243	1	KN672751.1	ENSDORG00000008554.2	83968	114820	None	7234	1940	156796	No_or_no_constitutive_exon
CAGGAAGTATCTGTTTTAATTTCTTCTTTTCTTTCTCTGGGGGCCAAAAGTG	85605	85697	85555	85607	1	KN672751.1	ENSDORG00000008554.2	83968	114820	None	7234	1940	156796	No_or_no_constitutive_exon
CAAGACACCTCGGGACAAGAATCAAGAGAGATACGGCAAACGGGAGTGAGAC	22166	22765	22815	22763	-1	KN672675.1	ENSDORG00000026925.1	22166	23783	None	7234	1940	156796	No_or_no_constitutive_exon
TATATAATAAACTGATGTGCTTATAAAAAAAGTATGTGGGGTAGGGTGAGGC	76774	76876	76926	76874	-1	KN672728.1	ENSDORG00000029236.1	75778	76900	None	7234	1940	156796	No_or_no_constitutive_exon
TGTAGGCCAAAGTCCCCGCGGGGCGCGGGCTGACCGTGGGGGCGGGGCAGCT	36725	36946	36996	36944	-1	KN672640.1	ENSDORG00000006035.2	34596	37581	None	7234	1940	156796	No_or_no_constitutive_exon
TCATATCTGGGGTCTGATGATGTCTGTGCACACCACCCGTGCAAAGGGAGCA	47892	47902	47952	47900	-1	KN672813.1	ENSDORG00000006650.2	47892	57251	None	7234	1940	156796	No_or_no_constitutive_exon
CTGTGGGGGCTGCAAGGGAGGCTGTGGCTCCTGCGGGGGCTGCAAGGGAGGC	5481	5990	6040	5988	-1	KN672802.1	ENSDORG00000019812.2	5481	38496	None	7234	1940	156796	No_or_no_constitutive_exon
TCTGCGGTCATCATGAGGGTCGCGGCCCTGATTAGTGGTGGGAAGGACAGCT	3919	4104	3869	3921	1	KN673944.1	ENSDORG00000023486.1	3881	4649	None	7234	1940	156796	No_or_no_constitutive_exon
GTGGCTTGGAGGCCCTGCCCTGCCTGAGGCTGATCCTGTGGGGGCCACAGCT	2700	2770	2820	2768	-1	ABRO02089331.1	ENSDORG00000013600.2	2700	8467	Flt3l	7234	1940	156796	No_or_no_constitutive_exon
AGCTGGCAATAGAGACAAGGGAGAGAAGGAATCTGGCAGTGGAGGGAAAGGA	1653	1748	1603	1655	1	KN673219.1	ENSDORG00000029328.1	313	1748	Pbdc1	7234	1940	156796	No_or_no_constitutive_exon
AGTGTCCCTGCCCCAGACCTCTGACCTTGACCTCTGTGGGGGAGGGGCAGGT	3510	3679	3729	3677	-1	KN676063.1	ENSDORG00000002713.2	2584	4864	None	7234	1940	156796	No_or_no_constitutive_exon
GGGCCCCGGGGCCCCGGGCCGCCAACGCCAGCTCACCCCGGGTCAGCGAGCT	2898	3531	2848	2900	1	ABRO02103011.1	ENSDORG00000002458.2	776	3948	Tmem200b	7234	1940	156796	No_or_no_constitutive_exon
AAAAGCAGCTGATTTTATGAAGGCCTTTTATTCTTGGGTTTCAAGTGGAGGA	2328	2511	2561	2509	-1	ABRO02085004.1	ENSDORG00000027042.1	2143	2938	None	7234	1940	156796	No_or_no_constitutive_exon
CGCCGCCGCCGCCGGAACCCCCGACCCCGCGGGACGGGGCGGGGGAGGAGAC	933	1770	883	935	1	ABRO02099780.1	ENSDORG00000023138.1	784	2541	None	7234	1940	156796	No_or_no_constitutive_exon
GATGCGCCACGCGGGCCCGGACGCGGGCGGGGTCGGCGGAGCGGGGGCAGGG	2516	2541	2466	2518	1	ABRO02099780.1	ENSDORG00000023138.1	784	2541	None	7234	1940	156796	No_or_no_constitutive_exon
ACGGCATCCAGCCTGATGGCCAGATGCCAAGTGACAAGACCATTGGGGAGAT	878	1117	828	880	1	ABRO02089283.1	ENSDORG00000028971.1	746	2224	None	7234	1940	156796	No_or_no_constitutive_exon
CAGCTGGCCCCAGGCTGACTGGTTCTCCTGTGGGGTGGGGGAGGAATCAGGG	357	633	683	631	-1	ABRO02090338.1	ENSDORG00000007150.2	357	1847	None	7234	1940	156796	No_or_no_constitutive_exon
ACCATGTCTGATCAGGAGGCAAAACCTTCAACCGAGGACTTGGGGATAAGAA	472	727	422	474	1	ABRO02088020.1	ENSDORG00000023632.1	425	727	None	7234	1940	156796	No_or_no_constitutive_exon
AAGACATCGAGGAGCACCTGCAGGTAAGACCCTTCGGCAGCGGGGCGCAGGT	7	23	73	21	-1	ABRO02108957.1	ENSDORG00000006472.2	7	1445	Stub1	7234	1940	156796	No_or_no_constitutive_exon
