# Supplementary material for: Widespread Separation of the Polypyrimidine Tract From 3′ AG by G Tracts in Association With Alternative Exons in Metazoa and Plants
Source: Front Genet. 2019 Jan 14;9:741. doi: 10.3389/fgene.2018.00741 (PMC6339879; doi:10.3389/fgene.2018.00741)
Supplement: DATA FILE S2 — Sequences of REPAG 3′ SS from each species of metazoa, plants and protists. [file Data_Sheet_2.zip › Supplementary data 2/Metazoa_Release91_jaculus_jaculus.txt]

REPA_GGG_Sequence	Exon_Start	Exon_End	Pos_-50	Pos_+2	Strand	Chromosome	GeneID	Gene_Start	Gene_End	Gene_Name	Number_of_REPAs	Number_of_REPAs_has_GGG	Number_of_Intron(Intra_genic_Region)	Upstream_Constitutive_Exon
ATTTCATAATTCACTAACAAATGTTATCTTTGTTTTCTTCCTAAAGGGAGGA	310703	310824	310874	310822	-1	JH725437.1	ENSJJAG00000015816.1	291597	359366	None	7659	1894	157871	No_or_no_constitutive_exon
CAAGCCTCAGGTTTGGCAAGCCAGGGCAAATGAGCCAATGGGTGCAATAGTG	352698	352811	352648	352700	1	JH725437.1	ENSJJAG00000014755.1	351784	352988	None	7659	1894	157871	No_or_no_constitutive_exon
CCGGTGCGCCGTCCCGGGTCCCAGGGGCCAGCCGTACTCCGCTGGGGGAGTT	1113974	1114916	1113924	1113976	1	JH725437.1	ENSJJAG00000003814.1	1113209	1114916	Insm2	7659	1894	157871	No_or_no_constitutive_exon
GCAAATAAATAAAAATATTTTTTAAAAAATCATATAATTGGGGCGAGCAGCA	2503950	2504435	2503900	2503952	1	JH725437.1	ENSJJAG00000021169.1	2503422	2504435	None	7659	1894	157871	No_or_no_constitutive_exon
ATAAATAAAAATATTTTTTAAAAAATCATATAATTGGGGCGAGCAGCAAGGA	2503954	2504435	2503904	2503956	1	JH725437.1	ENSJJAG00000021169.1	2503422	2504435	None	7659	1894	157871	No_or_no_constitutive_exon
CCACACCCACTTCCTGCGCCAGGACAGCGCAGGCCAGGGGCGGCCGAAAGCC	3662690	3662728	3662640	3662692	1	JH725437.1	ENSJJAG00000015458.1	3661942	3962455	Ttc6	7659	1894	157871	No_or_no_constitutive_exon
ATGATAACTGGTTACGTGGAGTTCTGTTCCATTCTGGGGGGAAGTTTGAGTT	6574808	6574977	6575027	6574975	-1	JH725437.1	ENSJJAG00000015736.1	6574808	6576036	None	7659	1894	157871	No_or_no_constitutive_exon
GCGCTGCAGCTGGGGTTGTGGTGGAACATGGTACTTAAGGGAACAGGCAGGT	8290609	8290660	8290710	8290658	-1	JH725437.1	ENSJJAG00000013853.1	8290609	8291111	None	7659	1894	157871	No_or_no_constitutive_exon
GTACGATGGAAGTCATTCCTGTACCCGAGGAGTATGCCATAAGGGCTGAGCC	13829952	13830378	13830428	13830376	-1	JH725437.1	ENSJJAG00000011553.1	13829952	13830799	None	7659	1894	157871	No_or_no_constitutive_exon
CAGATCTTTGAAAAGCAGCGGGAGACCAAGAAACATCTGTTCGGGGGCAGTC	16807115	16807313	16807363	16807311	-1	JH725437.1	ENSJJAG00000021083.1	16806709	16808041	None	7659	1894	157871	No_or_no_constitutive_exon
TGCTTGTCCGGCTTTCAGTGTGATCATGGGGTTCTCATGCCGGGAACAAGCT	18419532	18420090	18420140	18420088	-1	JH725437.1	ENSJJAG00000021597.1	18419276	18420555	None	7659	1894	157871	No_or_no_constitutive_exon
ATCATGATTTCATTTTTAGATCACTACCTTAATCCTTCAGGGCTGAGTAGTT	24766523	24766532	24766473	24766525	1	JH725437.1	ENSJJAG00000013869.1	24685790	24775729	Ktn1	7659	1894	157871	No_or_no_constitutive_exon
GCATTCTTCATAATTGTGTGTTTATTTTTAAGGCCATGGTAGGGGAAGAGTG	26546184	26546290	26546134	26546186	1	JH725437.1	ENSJJAG00000024025.1	26538516	26560910	Naa30	7659	1894	157871	No_or_no_constitutive_exon
ACAGAGATGTTTATGTGACTACCCATACTCCCTAAAGCACCAGGGATGAGGG	26777099	26777306	26777356	26777304	-1	JH725437.1	ENSJJAG00000013603.1	26777099	26777675	None	7659	1894	157871	No_or_no_constitutive_exon
GTTTGAGGTTCCACTGCTCCCCAAGAGTATATAGGAAACCGAGTAGGGAGAC	27307658	27307680	27307608	27307660	1	JH725437.1	ENSJJAG00000018421.1	27307128	27340121	Actr10	7659	1894	157871	No_or_no_constitutive_exon
CCCTGTCACTTCCTTTTTTTCTGTTGAAGCACGTTTAAGGGAACTTGAAGAT	27583620	27583767	27583570	27583622	1	JH725437.1	ENSJJAG00000003167.1	27542151	27693690	2700049A03Rik	7659	1894	157871	Yes
GCGCAGGACGGACCATGAAGCCGGGTCCGGCCGGCACGGTGGTGAGGGAGCC	27784677	27784689	27784627	27784679	1	JH725437.1	ENSJJAG00000023135.1	27784641	27793720	Dact1	7659	1894	157871	No_or_no_constitutive_exon
CCGGCACGGTGGTGAGGGAGCCGGAGCCGCCGGCACCGACCCGGGGCGAGCC	27784707	27784989	27784657	27784709	1	JH725437.1	ENSJJAG00000023135.1	27784641	27793720	Dact1	7659	1894	157871	No_or_no_constitutive_exon
CTTCGCCGCCGCCGCCGCTGCCGCCGCCCACGTCCGCCGGGGGTTCGGAGCC	28666848	28667817	28667867	28667815	-1	JH725437.1	ENSJJAG00000022088.1	28666848	28668384	Gpr135	7659	1894	157871	No_or_no_constitutive_exon
CAGGTGAGCTGCACTGGGCAGAGGCAGGCTTTACAGCAATGATCTGGGAGCT	29265886	29265982	29266032	29265980	-1	JH725437.1	ENSJJAG00000018132.1	29260004	29266018	None	7659	1894	157871	Yes
ACCTCAAAAAAAAAAAAAAAAAAAAAAAAGAGAGAGAAAGGGAAATTTAGCT	29913768	29913881	29913931	29913879	-1	JH725437.1	ENSJJAG00000020560.1	29913768	29915461	None	7659	1894	157871	No_or_no_constitutive_exon
CCCATGTCAACCTCAGGAGCCACATCTGCAATGCAGGGGCTGGAGGTCAGCT	30041689	30041796	30041846	30041794	-1	JH725437.1	ENSJJAG00000018378.1	30041689	30041999	None	7659	1894	157871	No_or_no_constitutive_exon
CTGTGGGCAGCTGAGATGGTTAACCTGTTTCCTTTCCCCCCTGGGAACAGCA	32489196	32489398	32489448	32489396	-1	JH725437.1	ENSJJAG00000012704.1	32482588	32490943	Gphb5	7659	1894	157871	No_or_no_constitutive_exon
ATGCTGTGTTCTAATGGGTCCCCCCCCCCGTTTTCTATCTGTGGGGACAGAA	32482588	32482777	32482827	32482775	-1	JH725437.1	ENSJJAG00000012704.1	32482588	32490943	Gphb5	7659	1894	157871	No_or_no_constitutive_exon
GAGATGCAATGTGTACATTCTGGTCTCGGCGGGTGCAGAGGTTGGGGAAGCC	34007420	34007618	34007668	34007616	-1	JH725437.1	ENSJJAG00000001211.1	33990179	34067780	Sptb	7659	1894	157871	No_or_no_constitutive_exon
GCACTGTCCGAGATCAGCACCTAAACTTCTTTCCATCGCGGGCGGCGCAGAT	36671261	36671324	36671211	36671263	1	JH725437.1	ENSJJAG00000023835.1	36657688	36704879	Plekhh1	7659	1894	157871	No_or_no_constitutive_exon
CCATGAGTACAGAGTGGGGTGTTTGACAAGAGGTCCTTCCGGGTGAGCAGGA	38114772	38114952	38115002	38114950	-1	JH725437.1	ENSJJAG00000010642.1	38108116	38219988	Actn1	7659	1894	157871	Yes
TGGAGAGGAAAGGCTCGGCGGCGGCGGCGGCGGCGGCGGTCGGGGCCAAGGG	39810032	39810411	39809982	39810034	1	JH725437.1	ENSJJAG00000021327.1	39809981	39843348	Ttc9	7659	1894	157871	No_or_no_constitutive_exon
CCGAAGGAGGTGCGAGCTCTCCGCTCTTTCCTAGAAGGGCTAGGACTAAGTG	43767838	43768818	43768868	43768816	-1	JH725437.1	ENSJJAG00000018671.1	43767838	43872127	Kcnk13	7659	1894	157871	No_or_no_constitutive_exon
GGAGGCATCCCCGAACCCCCTTGCTCCACAGTGCTTTTCTGGGTGTGCAGGT	55279082	55279162	55279212	55279160	-1	JH725437.1	ENSJJAG00000016671.1	55244203	55281087	Tmem63c	7659	1894	157871	Yes
GGGCTCCTCTCGCCATTTTTCCTCCACCTCTGTGCTGGTGCCCAAGGGAGGC	55267197	55267363	55267413	55267361	-1	JH725437.1	ENSJJAG00000016671.1	55244203	55281087	Tmem63c	7659	1894	157871	No_or_no_constitutive_exon
CAGGAGTCATCTTTATCTTCTTGTTTTTCTGTGGGATTGGGCATGGGTAGGA	56667329	56667433	56667483	56667431	-1	JH725437.1	ENSJJAG00000001667.1	56658555	56677220	None	7659	1894	157871	No_or_no_constitutive_exon
TGCTATCGTCATTTCTGTCTTGCCTTTCCTCCCTACGTACGCGGGACAAGGT	57641631	57641721	57641581	57641633	1	JH725437.1	ENSJJAG00000013675.1	57626686	57643398	Rps6kl1	7659	1894	157871	No_or_no_constitutive_exon
AGCACTTCTGGCCTCACATCTTCCCTTTCTTGGGGGTCTCTGGGGTGCAGGT	57706498	57706684	57706448	57706500	1	JH725437.1	ENSJJAG00000017786.1	57697899	57706684	Prox2	7659	1894	157871	No_or_no_constitutive_exon
ATCTATGCAGAAACTGACATTCCTCTCCCCACCCAAGGGTGGGGTCAAAGAT	58079803	58080121	58079753	58079805	1	JH725437.1	ENSJJAG00000016908.1	57976905	58093193	Ltbp2	7659	1894	157871	No_or_no_constitutive_exon
CCAGTGACCTAACCATATTTCCCTCCCTCTCTCCGTGGGTCTGGGGACAGAT	58085689	58085821	58085639	58085691	1	JH725437.1	ENSJJAG00000016908.1	57976905	58093193	Ltbp2	7659	1894	157871	Yes
CGGCCGCGGGCCCCGCCCCCGGCCCCGGCGAGGAGCTGGCAGGGGCCGAGCT	58241318	58241870	58241920	58241868	-1	JH725437.1	ENSJJAG00000008057.1	58240844	58243016	Vrtn	7659	1894	157871	No_or_no_constitutive_exon
GCGGCCTCGGCCCCTCCAAAGAACCGGGAGATGACGGGCAAAGCCCAAAGCT	58335461	58335791	58335841	58335789	-1	JH725437.1	ENSJJAG00000011877.1	58306359	58335902	Vsx2	7659	1894	157871	No_or_no_constitutive_exon
GAAACAGAAGGTTTGTCAAAGTACCTGTGCCTGGTGGGAGATGACAAGAGTA	58678448	58678531	58678398	58678450	1	JH725437.1	ENSJJAG00000012303.1	58643302	58690248	Entpd5	7659	1894	157871	No_or_no_constitutive_exon
TTCTGAACAGTTGTTGCTTTTTTTTTTTTTTTCCCACCCCACTGGGGCAGGT	59223630	59223791	59223580	59223632	1	JH725437.1	ENSJJAG00000018627.1	59205301	59241148	Heatr4	7659	1894	157871	No_or_no_constitutive_exon
CCATCCCACCCACCCCTGGAATTTCACGGGTCGTAGGGTGGGCTTGGGAGGA	59420153	59420227	59420277	59420225	-1	JH725437.1	ENSJJAG00000000927.1	59411914	59440326	Papln	7659	1894	157871	Yes
CAACTCACAGCAATCCTCCTTCCTCTCCCTCCCAAGTGATGGGTTTAAAGAT	59655789	59655952	59655739	59655791	1	JH725437.1	ENSJJAG00000018792.1	59639253	59695190	None	7659	1894	157871	No_or_no_constitutive_exon
CATTGACTTTCTCAGCTGAGCCTCTGTGTTTTCTTTCGGGCGTGGGACAGAG	59691769	59691950	59691719	59691771	1	JH725437.1	ENSJJAG00000018792.1	59639253	59695190	None	7659	1894	157871	No_or_no_constitutive_exon
GATTATTTGTGAATTGAATCTACCTATGTTTTCCTTTGGGAAATCAACAGGT	63735635	63735751	63735801	63735749	-1	JH725437.1	ENSJJAG00000020693.1	63718474	63749637	None	7659	1894	157871	No_or_no_constitutive_exon
CCTGCCTTGTTGTTGTTGTTGTTGTTCGCAGGGACACATATGGAGGGAAGTT	64310262	64310300	64310212	64310264	1	JH725437.1	ENSJJAG00000020101.1	64085765	64584141	Pkhd1	7659	1894	157871	No_or_no_constitutive_exon
TATAAAATTAAGAGGGTGGCTTTCTGTCTCCACAGGGGAGACTCAGAAAGCG	64457253	64457396	64457203	64457255	1	JH725437.1	ENSJJAG00000020101.1	64085765	64584141	Pkhd1	7659	1894	157871	No_or_no_constitutive_exon
TTTGAGCTTCCGATCCTCCTGCCTCCCCTTCCCAAGTGCAGGGATTGTAGGC	66921261	66921288	66921211	66921263	1	JH725437.1	ENSJJAG00000015691.1	66907852	66925750	Aars2	7659	1894	157871	No_or_no_constitutive_exon
AACTCACGGCGATCCTCCTCCCTGTATTTCCCCAAGTGCTGGGATGAAAGGT	67842629	67842676	67842726	67842674	-1	JH725437.1	ENSJJAG00000013744.1	67816698	67847204	Polh	7659	1894	157871	No_or_no_constitutive_exon
AGGTTGCCTCCATTTATTGCCTTTACATATAACCCTTAGGTACCGGGAAGCC	67840800	67841007	67841057	67841005	-1	JH725437.1	ENSJJAG00000013744.1	67816698	67847204	Polh	7659	1894	157871	No_or_no_constitutive_exon
GAGCGAGGTGATCGTGTCTGTGGGTGAGTGCTGGGCTCTGGCCTGGGGAGCA	67980526	67980550	67980600	67980548	-1	JH725437.1	ENSJJAG00000023168.1	67979331	68005313	Abcc10	7659	1894	157871	No_or_no_constitutive_exon
TCTCCCGGGTCCCGTCTGCGTTTCTGCTCAGGCCTGTGACGGGCCAGCAGGG	68292971	68293122	68293172	68293120	-1	JH725437.1	ENSJJAG00000021937.1	68292220	68301060	Srf	7659	1894	157871	No_or_no_constitutive_exon
TCCTCTGATGAAGTGTCCTGTCTCTTTTTTTAATATTTTTGGTGGGTTAGTG	68404372	68404592	68404642	68404590	-1	JH725437.1	ENSJJAG00000015105.1	68394789	68413059	Klc4	7659	1894	157871	Yes
TTTCTTGCATGTTACCATGTGTGTGTTTATGTGCCAGGGAAAGAAAAAAGAT	68589007	68589103	68589153	68589101	-1	JH725437.1	ENSJJAG00000023723.1	68583256	68590162	Rpl7l1	7659	1894	157871	No_or_no_constitutive_exon
TGCTTTGCTCACAGGTTCTGGCACCAGTGAGTGAGCACATGCACGGGGAGAG	68746870	68746894	68746944	68746892	-1	JH725437.1	ENSJJAG00000014743.1	68736562	68832686	Ubr2	7659	1894	157871	No_or_no_constitutive_exon
TCCCCTTGCATCTCCCTTTTGCTCTTGCCCTGTCTGGGGAAAGGGGAGAGGG	69881458	69881498	69881548	69881496	-1	JH725437.1	ENSJJAG00000012682.1	69881407	69922475	Foxp4	7659	1894	157871	No_or_no_constitutive_exon
AGATGAACAGGAAGGTGAAGAAAAGACTTTTCAGGTTGACAACGTGGGAGAG	70382299	70382328	70382249	70382301	1	JH725437.1	ENSJJAG00000016142.1	70379646	70386372	Treml1	7659	1894	157871	No_or_no_constitutive_exon
CCTCCACCCGCCCATCACTCTCCCTCCTTCCCTCCCCCCTGGGGTACCAGGT	70511077	70511306	70511027	70511079	1	JH725437.1	ENSJJAG00000012134.1	70499091	70511306	Unc5cl	7659	1894	157871	No_or_no_constitutive_exon
CCCGGCCCCCGCGGAGGATGCCGCCCCGCCCGCTCCCTCCGAGGGACAAGGC	72929695	72929934	72929984	72929932	-1	JH725437.1	ENSJJAG00000015946.1	72630529	72935083	Dnah8	7659	1894	157871	No_or_no_constitutive_exon
GAAATCACAGTCATCCTCCTACCTCTGCCTCCTAAGTGCTGGGATTAAAGGC	74508979	74509005	74508929	74508981	1	JH725437.1	ENSJJAG00000020992.1	74508944	74524144	Ppil1	7659	1894	157871	No_or_no_constitutive_exon
CGATAGACCGTGGGCCTGGCCGCTTCATTTCTGGTCTTCTGGTTGGGCAGGT	74523279	74523348	74523229	74523281	1	JH725437.1	ENSJJAG00000020992.1	74508944	74524144	Ppil1	7659	1894	157871	No_or_no_constitutive_exon
TTTATTTGAGAGCGACAGACACAGAGAGAAAGACAGATAGAGGGAGGGAGAG	75320576	75320648	75320526	75320578	1	JH725437.1	ENSJJAG00000020482.1	75309048	75356260	Srpk1	7659	1894	157871	No_or_no_constitutive_exon
CTGAACAGTGTTTAGTGTAAAGTTTGTTATAGTCTCTGTGATTCGGGAAGCA	75578487	75578711	75578437	75578489	1	JH725437.1	ENSJJAG00000020149.1	75522050	75578711	Fkbp5	7659	1894	157871	No_or_no_constitutive_exon
AACAGTGTTTAGTGTAAAGTTTGTTATAGTCTCTGTGATTCGGGAAGCAGCT	75578490	75578652	75578440	75578492	1	JH725437.1	ENSJJAG00000020149.1	75522050	75578711	Fkbp5	7659	1894	157871	No_or_no_constitutive_exon
GAGGAGGCCGTGCGCCTCGCCCAGACCAGGTAGGCTCCCGGGGCCGGGAGAG	75739131	75739154	75739204	75739152	-1	JH725437.1	ENSJJAG00000020328.1	75734068	75760965	Def6	7659	1894	157871	No_or_no_constitutive_exon
ACCAGGGCAGGACGCCCCTCACAGTGCGGGGTCGTGTGCCCGGCGGGCAGGT	77195439	77195651	77195701	77195649	-1	JH725437.1	ENSJJAG00000023548.1	77188194	77221076	Syngap1	7659	1894	157871	Yes
TCAGCCCTAATGACCCCTTCTACGCCCCCTTCCTCCCTGTCGTCGGGAAGGA	77385228	77385408	77385178	77385230	1	JH725437.1	ENSJJAG00000010448.1	77363756	77406273	Col11a2	7659	1894	157871	No_or_no_constitutive_exon
GCCCTAATGACCCCTTCTACGCCCCCTTCCTCCCTGTCGTCGGGAAGGAGCA	77385231	77385408	77385181	77385233	1	JH725437.1	ENSJJAG00000010448.1	77363756	77406273	Col11a2	7659	1894	157871	No_or_no_constitutive_exon
CAAAGGAAACCAGGTGAGACCTTCCCCACCTCCTCCCAGCCCTGGGGGAGCC	77393367	77393393	77393317	77393369	1	JH725437.1	ENSJJAG00000010448.1	77363756	77406273	Col11a2	7659	1894	157871	No_or_no_constitutive_exon
AGAGAAGGGAGCCCGGGTAAGCTGGGGGAGGGGAGAGCGTGTGGGGGAAGGA	77395756	77395779	77395706	77395758	1	JH725437.1	ENSJJAG00000010448.1	77363756	77406273	Col11a2	7659	1894	157871	No_or_no_constitutive_exon
GTGGGGATTGGGGGCCTTCCTCTGACCTTGCTTCACCCCTGCAGGGCCAGGA	77401826	77401912	77401776	77401828	1	JH725437.1	ENSJJAG00000010448.1	77363756	77406273	Col11a2	7659	1894	157871	No_or_no_constitutive_exon
AGGCTCACCCAGCCCGAGGAGGAGCCCCGCAGCTCCAAGAAGGGGCCGAGGG	190069	190600	190650	190598	-1	JH725438.1	ENSJJAG00000021028.1	173464	203067	Fam186b	7659	1894	157871	No_or_no_constitutive_exon
CTCCCCTCCCGCCTCTCACCCTTTCTTTCCTCTACCTCCCGGGTGGGCAGGA	425705	425825	425875	425823	-1	JH725438.1	ENSJJAG00000023097.1	414313	427653	Nckap5l	7659	1894	157871	Yes
CTCACAAGATCAGCTTCTGGCTGGAGAGGGAGGGTTGGGGGAGAGCAGAGCC	529856	529977	530027	529975	-1	JH725438.1	ENSJJAG00000012628.1	509329	551611	Faim2	7659	1894	157871	No_or_no_constitutive_exon
AGGATGATCCGGAGGACACCATCCAACCAGCACCTCTCACGTGGGCACAGAC	803293	803447	803243	803295	1	JH725438.1	ENSJJAG00000021289.1	776862	806584	Asic1	7659	1894	157871	No_or_no_constitutive_exon
ATCATTGTTGATCTGTATTCTATATATTTCTAAGTTGTTGGGTTAGGCAGAA	2287018	2287210	2286968	2287020	1	JH725438.1	ENSJJAG00000016335.1	2274217	2343825	Slc4a8	7659	1894	157871	No_or_no_constitutive_exon
GCCGGAGCCTCCTCCTTCTTCCCCCTTGTAGTCCTCCTGCTGGCGGGCAGCG	2893444	2893473	2893394	2893446	1	JH725438.1	ENSJJAG00000014447.1	2891878	2944798	Acvr1b	7659	1894	157871	No_or_no_constitutive_exon
ACCTCCTCCGCCGCCAAGGACCTCGCGCACGGGGACCACCGGGGACCGAGAC	3282874	3282933	3282824	3282876	1	JH725438.1	ENSJJAG00000000421.1	3247688	3282933	None	7659	1894	157871	No_or_no_constitutive_exon
TCCTCTGATCCTACGACGTGAGATTCTCACGTCATTTCTCTGGGTGGCAGGT	3298637	3298846	3298896	3298844	-1	JH725438.1	ENSJJAG00000017215.1	3295155	3300920	None	7659	1894	157871	No_or_no_constitutive_exon
CGCCACCTACCGCAAGCTGCTGGAGGGCGAGGAGTGCAGGTGAGGGGCAGGG	3642683	3642711	3642761	3642709	-1	JH725438.1	ENSJJAG00000020900.1	3638444	3649374	Krt73	7659	1894	157871	No_or_no_constitutive_exon
TAAGGAAATGGTGGCTGCAGAAGCCCAGGGTGGTTTCCTGTGGGAGGAAGAG	3661170	3661373	3661423	3661371	-1	JH725438.1	ENSJJAG00000003900.1	3661170	3669689	Krt2	7659	1894	157871	No_or_no_constitutive_exon
TGTAGGCGGCGGCGGCGGCGGCTCCGGGGGCTACGGCGGCGGCTCGGGAGGA	3720520	3720547	3720597	3720545	-1	JH725438.1	ENSJJAG00000014329.1	3720305	3731911	Krt77	7659	1894	157871	No_or_no_constitutive_exon
CGGCTACAGCAGCAGCAGCTCCCGCGGGGGCGGCGGCTACGGGGGAGGAGGC	3720305	3720457	3720507	3720455	-1	JH725438.1	ENSJJAG00000014329.1	3720305	3731911	Krt77	7659	1894	157871	No_or_no_constitutive_exon
CTCCCTCGCCCCCTCACCAGAGTCGCCTGAGCCAGTGACCTGGAGGGAAGGC	4056694	4056735	4056644	4056696	1	JH725438.1	ENSJJAG00000010755.1	4047396	4059811	Tns2	7659	1894	157871	No_or_no_constitutive_exon
TGCTGGCACCCTACCAGGCCCTGAGGCTGTGGGCCAGGCCTGGGGCCAAGGG	4113200	4113338	4113150	4113202	1	JH725438.1	ENSJJAG00000023343.1	4108711	4121906	Soat2	7659	1894	157871	No_or_no_constitutive_exon
CATTTGCTGAGCCCTTCTGCTGGGTGCTTTCCTTTCTGAGGGGGTGTAAGGG	4196626	4196631	4196681	4196629	-1	JH725438.1	ENSJJAG00000016744.1	4195455	4208943	Itgb7	7659	1894	157871	No_or_no_constitutive_exon
TGTGGATGGCTGTGTCAGCCCCAAGGGAGAGCTCTGCAGCGGGCATGGAGAG	4196372	4196810	4196860	4196808	-1	JH725438.1	ENSJJAG00000016744.1	4195455	4208943	Itgb7	7659	1894	157871	No_or_no_constitutive_exon
CTGAGCCCTTCTGCTGGGTGCTTTCCTTTCTGAGGGGGTGTAAGGGGCAGTG	4196372	4196625	4196675	4196623	-1	JH725438.1	ENSJJAG00000016744.1	4195455	4208943	Itgb7	7659	1894	157871	No_or_no_constitutive_exon
TTATTTTTTTTTTTTTTTTCTCTCTCTGGTTCTTCCAGCAGGGCAGCCAGGG	4487092	4487448	4487042	4487094	1	JH725438.1	ENSJJAG00000011729.1	4486547	4490786	Prr13	7659	1894	157871	No_or_no_constitutive_exon
GACTTGGCCTGGATCTTCCCAGGCTGCAGTGGTGGACCGATAGGTGGGAGGA	4587065	4587088	4587138	4587086	-1	JH725438.1	ENSJJAG00000012378.1	4586818	4587206	None	7659	1894	157871	No_or_no_constitutive_exon
GAAAACAACCAAAGGGAGAAAACATATTCCTCTTCCTTCTTTGGGAACAGGT	4601660	4601858	4601908	4601856	-1	JH725438.1	ENSJJAG00000014294.1	4591693	4723203	None	7659	1894	157871	No_or_no_constitutive_exon
TCTAGGATTCCTTTCTCACACAGGCTGGTTTTTCTCTTTTGGGGACTCAGGA	5560455	5560533	5560405	5560457	1	JH725438.1	ENSJJAG00000021645.1	5528512	5563247	Copz1	7659	1894	157871	No_or_no_constitutive_exon
GGCTCCGGGTCGGTGGCCCCAGGACAGGGAAGAGCGGGCGCTATGGGGAGCC	5646688	5646910	5646960	5646908	-1	JH725438.1	ENSJJAG00000013501.1	5622365	5647293	Itga5	7659	1894	157871	No_or_no_constitutive_exon
GGTGACGTGGGGCAGAGCACTGTCCTGCGAGAAGGGACTGGGGACCTGAGGG	7522863	7522999	7523049	7522997	-1	JH725438.1	ENSJJAG00000012480.1	7517177	7523817	Pmel	7659	1894	157871	No_or_no_constitutive_exon
GTGCAGGGTCCTGCAGTGTGAGATGAAACCAAGGAGAAAGGGGATGGGAGGT	7682796	7682831	7682746	7682798	1	JH725438.1	ENSJJAG00000021056.1	7669093	7691760	Erbb3	7659	1894	157871	No_or_no_constitutive_exon
CTCGCAGGCTGCACGAGGCCGGGCGCGTTAGCGTAGAGGGCCGGCGGGAGCG	8163941	8163972	8164022	8163970	-1	JH725438.1	ENSJJAG00000010259.1	8163649	8182086	Timeless	7659	1894	157871	No_or_no_constitutive_exon
ACTGGTATCTTTGACACTGTCTTGTTCTTCTCTCTCCTTTGGGTGGGTAGGT	8385305	8385539	8385589	8385537	-1	JH725438.1	ENSJJAG00000009782.1	8372102	8404377	None	7659	1894	157871	Yes
CCTTGTGCCTGCTTCCACCCTCATCATCCTCATCTCTTCCTCTGGGGAAGCT	9311807	9311897	9311757	9311809	1	JH725438.1	ENSJJAG00000005790.1	9309686	9319076	Gli1	7659	1894	157871	No_or_no_constitutive_exon
GGAATCCACGCCTGTCTTCCAACCTGTCATCCTGCCCGCCGGGGGCCTAGGA	9323638	9323797	9323847	9323795	-1	JH725438.1	ENSJJAG00000010582.1	9319442	9325088	Arhgap9	7659	1894	157871	No_or_no_constitutive_exon
TGGCACAGAGAGTGAGTGGTGGAGCCCTTAGAGCCAGAGGCTGGGGAGAGGC	9529097	9529119	9529047	9529099	1	JH725438.1	ENSJJAG00000020641.1	9524794	9531998	Arhgef25	7659	1894	157871	No_or_no_constitutive_exon
TCTGCTGTGCTCTCTATTCTATCTCTATCTCCTTCGCTTCGGGAAACCAGCC	9659433	9659493	9659543	9659491	-1	JH725438.1	ENSJJAG00000012355.1	9657752	9668839	Agap2	7659	1894	157871	No_or_no_constitutive_exon
AAGACTGCATGCCCTCAGTGAGCTGATTTTGTATGGGGATGGGGGTGCAGGA	9746894	9747048	9747098	9747046	-1	JH725438.1	ENSJJAG00000016587.1	9732394	9756832	Avil	7659	1894	157871	No_or_no_constitutive_exon
ACCAGATAATGACCTCTGGGCCCTCCCTTTTGTTCTGGCTGGGAGTGCAGGC	10969970	10970114	10970164	10970112	-1	JH725438.1	ENSJJAG00000006798.1	10952148	11001492	None	7659	1894	157871	Yes
TTTTTGGTTCTTTGTTTTCATTATTTCTCATCATCACTTCATGTGGGCAGTG	18017712	18017868	18017918	18017866	-1	JH725438.1	ENSJJAG00000014449.1	17927909	18207673	Grip1	7659	1894	157871	No_or_no_constitutive_exon
CAAGCTCTGCCAGGTACGCGCAGTGTTGCGCTGAGGTTGGGGAAGGAAAGGG	21753950	21753967	21753900	21753952	1	JH725438.1	ENSJJAG00000022398.1	21637418	21780652	Myrfl	7659	1894	157871	No_or_no_constitutive_exon
ATTAACTTTTCTTTTCTAGCTGGCTGCAATAAAACTTGGGCGATATGGAGAA	22075717	22075787	22075667	22075719	1	JH725438.1	ENSJJAG00000021519.1	21976806	22085475	Cnot2	7659	1894	157871	No_or_no_constitutive_exon
GATGGTGGCACCGGGAAGACGACGTTAGTGAAGGCCACTTGACCCGGGAGTT	28997594	28998170	28997544	28997596	1	JH725438.1	ENSJJAG00000010552.1	28996874	28998170	None	7659	1894	157871	No_or_no_constitutive_exon
AAGTCTCCACTTTAATATATGATCTTAGACTATCAGTGACATTGGGCAAGTA	33121307	33121343	33121393	33121341	-1	JH725438.1	ENSJJAG00000006298.1	32938808	33369162	Ppfia2	7659	1894	157871	No_or_no_constitutive_exon
GTAACAGATTTGATACATATACTAACTATTCTCTTCTCATGGGAGACTAGGT	39349475	39349589	39349639	39349587	-1	JH725438.1	ENSJJAG00000023823.1	39337193	39357615	1700017N19Rik	7659	1894	157871	No_or_no_constitutive_exon
GCAGCTGCTGCACGATGGCCTCGCGGGCCCCGACAGCACCCCCAAGGGAGCC	49932164	49932220	49932114	49932166	1	JH725438.1	ENSJJAG00000013339.1	49931736	49939893	Slc25a3	7659	1894	157871	No_or_no_constitutive_exon
TCCCTCGACCTTTCTCAGTTCGCTATGACCCGTACACCCAAAGGGTTGAGGT	53835757	53835806	53835856	53835804	-1	JH725438.1	ENSJJAG00000017337.1	53834089	53887957	Pah	7659	1894	157871	No_or_no_constitutive_exon
TCTAAGTGTAACACACAAAACTGAGAATGAAATGACGATCTGAAGGGAAGAA	54016034	54016202	54016252	54016200	-1	JH725438.1	ENSJJAG00000018477.1	54015640	54016780	None	7659	1894	157871	Yes
TTTCAAAAAAAAATGTGTTCTTCCCTGAGGCTGAAACTGGGGGGTCAAAGTC	54802398	54802435	54802485	54802433	-1	JH725438.1	ENSJJAG00000017860.1	54791266	54809226	Glt8d2	7659	1894	157871	No_or_no_constitutive_exon
TTGCTTTATTATCTTATAAAAAAAAAAAACCCACTTCTCTGGGATTGCAGGA	58220457	58220593	58220407	58220459	1	JH725438.1	ENSJJAG00000021891.1	57923944	58258209	Btbd11	7659	1894	157871	Yes
CTGACCAACTCATGACTCCTCATCTCCATTACTCTCCCTGAACGGGACAGAT	58447049	58447220	58447270	58447218	-1	JH725438.1	ENSJJAG00000003616.1	58428965	58467701	Bpifc	7659	1894	157871	No_or_no_constitutive_exon
GCCTCCATTGTCCCCACAGGGCGTGGCCTACATATTTGGGGGATGGTGAGGT	62648579	62648997	62648529	62648581	1	JH725438.1	ENSJJAG00000015279.1	62633016	62649644	None	7659	1894	157871	No_or_no_constitutive_exon
AGTGCACTACGGCCTGTACAACCAATCGGACCGTGAGTACGGGTGGCAAGGG	62752289	62752318	62752368	62752316	-1	JH725438.1	ENSJJAG00000014173.1	62746617	62776376	Tmprss6	7659	1894	157871	No_or_no_constitutive_exon
GCCCTTCTGCTTCCACTGTGCCCTTTGGGTGCCCAGCCTGCCCGGGAGAGTT	62752049	62752134	62752184	62752132	-1	JH725438.1	ENSJJAG00000014173.1	62746617	62776376	Tmprss6	7659	1894	157871	No_or_no_constitutive_exon
CTGGGATGGCTTGGGACAGGGAGTGACCAGGCCCTGTCCTGGGGTTGCAGGA	63163208	63163324	63163374	63163322	-1	JH725438.1	ENSJJAG00000011155.1	63148409	63180208	Card10	7659	1894	157871	No_or_no_constitutive_exon
CATAACAGGTGAGCAGGAGTCCCCGAGGGAGGGTTTTTCTGGGGTCTGAGTA	63163158	63163166	63163216	63163164	-1	JH725438.1	ENSJJAG00000011155.1	63148409	63180208	Card10	7659	1894	157871	No_or_no_constitutive_exon
GGTGGGGCAGGCTCCCCACACTGAAGGATCTCCTCCCATCTCTAGGGGAGAT	63849342	63849399	63849449	63849397	-1	JH725438.1	ENSJJAG00000013471.1	63814314	63851670	Baiap2l2	7659	1894	157871	No_or_no_constitutive_exon
AGCAATCTCTGTCTCCCTTGTTCTGACAGTTTCTTTCTGTGTTGGGGCAGGT	64411772	64411896	64411722	64411774	1	JH725438.1	ENSJJAG00000011437.1	64385130	64418710	Gtpbp1	7659	1894	157871	No_or_no_constitutive_exon
ATGCAAGATCCAAGTGGCCGTGATGGGCCTCCCAGGTGAGGAGGGGCCAGAG	64627274	64627304	64627224	64627276	1	JH725438.1	ENSJJAG00000016840.1	64602768	64629199	None	7659	1894	157871	No_or_no_constitutive_exon
GAAGTGACCCTTCCCTTTGTGTTTCCTTACCTGCCCTCCCCTGGGAGCAGAC	65190009	65190325	65189959	65190011	1	JH725438.1	ENSJJAG00000018253.1	65122963	65238542	Cacna1i	7659	1894	157871	Yes
ACGCTGGGCACTTACTGTGCCCTCTGCACCTTCTCGTCCTGTGTGGGCAGGC	65919704	65919852	65919654	65919706	1	JH725438.1	ENSJJAG00000016383.1	65903820	65930700	Adsl	7659	1894	157871	Yes
TTGGTGCTGCAGCTTCTTCCTCGTGCTGGCATTTCTCTCCTGTGGGGCAGGA	65974957	65975113	65974907	65974959	1	JH725438.1	ENSJJAG00000014792.1	65968375	65977063	Sgsm3	7659	1894	157871	No_or_no_constitutive_exon
GTATTGTGCCCAGGATCTTAGACCTCTGCCGTTGCCTCTGGGAGGGCGAGGA	66697480	66697502	66697430	66697482	1	JH725438.1	ENSJJAG00000016073.1	66679810	66697750	L3mbtl2	7659	1894	157871	No_or_no_constitutive_exon
CTGCTGTCAAGAAAGCCAGCAGGATGTGTGGAAGACCTTGGGAAAGACAGCA	67166469	67166839	67166889	67166837	-1	JH725438.1	ENSJJAG00000014856.1	67166469	67167632	None	7659	1894	157871	No_or_no_constitutive_exon
CGTGGCCTGTAACCTCCTGCGCACGCCGGAGCCTAGAGGCGGTAAGGGAGGG	67324735	67324768	67324818	67324766	-1	JH725438.1	ENSJJAG00000020963.1	67323668	67324907	None	7659	1894	157871	No_or_no_constitutive_exon
GGACGGCGCTGCAGCCGCAGGAGTCGGTGGGCGCGAGCGCGGGGCTGGAGGC	67324309	67324467	67324517	67324465	-1	JH725438.1	ENSJJAG00000020963.1	67323668	67324907	None	7659	1894	157871	No_or_no_constitutive_exon
TTGTCTCAAAGAAAAAGTTAACTTCTGCCTCCTTTTTACAGGGTGTGGAGGA	67458565	67458610	67458515	67458567	1	JH725438.1	ENSJJAG00000017571.1	67453996	67458610	Smdt1	7659	1894	157871	No_or_no_constitutive_exon
TTGCAGACCAGCTGATTCCCGGGGACGGCGGCTGCTGTGATCTGAGGGAGAC	68035650	68035867	68035917	68035865	-1	JH725438.1	ENSJJAG00000020299.1	68034802	68036300	A4galt	7659	1894	157871	No_or_no_constitutive_exon
TCGGCGGTGGCGCGGGTCGAGGCACCATGGAAGCTGGTCCCGGGCGGGAGCG	68528038	68528176	68528226	68528174	-1	JH725438.1	ENSJJAG00000016923.1	68512645	68528868	Ttll12	7659	1894	157871	No_or_no_constitutive_exon
TGGTAGCTATTGTCAGTTACCCCAGTGATCAGTGACAGGGCAGAGGCAAGAG	68671101	68671303	68671353	68671301	-1	JH725438.1	ENSJJAG00000004523.1	68537293	68671984	Scube1	7659	1894	157871	No_or_no_constitutive_exon
AAATTAGGGACGGGCGGTGGCGGCACTGGCCTGCTGGCACGTGCTGGGAGGC	74081130	74081384	74081080	74081132	1	JH725438.1	ENSJJAG00000020987.1	74080360	74082002	None	7659	1894	157871	No_or_no_constitutive_exon
AAACTCACAGCAGTCCTTCTACCTCTGCCTCCTGAATGCTGGGATTAAAGGT	74363992	74364053	74363942	74363994	1	JH725438.1	ENSJJAG00000011752.1	74356814	74364862	Creld2	7659	1894	157871	No_or_no_constitutive_exon
TGGGCCCAGGCCCCTGTCACATGGCTTGCTCTACTCTAGGGGCAGATGAGGG	74763789	74763868	74763918	74763866	-1	JH725438.1	ENSJJAG00000010762.1	74763598	74766230	None	7659	1894	157871	No_or_no_constitutive_exon
TGTTATTCTGGGCTGTTGCTGTACTTGGTGTCAGGGAGGGAGAGCATAAGCC	75073519	75073543	75073469	75073521	1	JH725438.1	ENSJJAG00000019803.1	75051182	75075329	None	7659	1894	157871	No_or_no_constitutive_exon
ACAGGCAGCCTCTGGGGTGTATGCTGAGGGAACAGGAATTGCGGGGGTAGGG	75074584	75074682	75074534	75074586	1	JH725438.1	ENSJJAG00000019803.1	75051182	75075329	None	7659	1894	157871	No_or_no_constitutive_exon
GGAGATGAGGAAAGATAGACTTAAGTGTGTCCTATTTTGGGGGATTGCAGGT	75165739	75165835	75165885	75165833	-1	JH725438.1	ENSJJAG00000013076.1	75164297	75167308	Chkb	7659	1894	157871	Yes
TTCAGGAAGATGGATCTCTTGGCGAAATCTGAAATTTCTTGGGTAAAAAGTA	1384256	1384367	1384417	1384365	-1	JH725439.1	ENSJJAG00000013317.1	1384151	1384730	None	7659	1894	157871	No_or_no_constitutive_exon
TCGTGAACTATTACTCGTCCTGCTTCTACGTGGCCTTTTTCAAGGGGAAGCT	3794640	3794697	3794590	3794642	1	JH725439.1	ENSJJAG00000015882.1	3767424	3809633	Ano5	7659	1894	157871	No_or_no_constitutive_exon
AGAGAGCAGACAGAGGTATAGGCCGGTACTGCAGCACTAGGGAGGAGGAGGT	7096487	7096520	7096570	7096518	-1	JH725439.1	ENSJJAG00000007100.1	7096409	7115265	None	7659	1894	157871	No_or_no_constitutive_exon
GACTTGGCAAGGGCTTATTGTTCCTGACAACCCTCCATATGATAAGGGAGCT	8801705	8801820	8801870	8801818	-1	JH725439.1	ENSJJAG00000009221.1	8801500	8801965	None	7659	1894	157871	No_or_no_constitutive_exon
GCTGAGCTCTGGGGTGTGGGGTGGCGGGGCCTCTCAGCCCAGGGCCCAAGAC	13194719	13194934	13194669	13194721	1	JH725439.1	ENSJJAG00000013023.1	13173099	13255919	Mrvi1	7659	1894	157871	No_or_no_constitutive_exon
AGGACAGCTCCCAACACCCTTTTCCTTTGGGCTGCTGGCGGTGGGCACAGGT	15000740	15000881	15000690	15000742	1	JH725439.1	ENSJJAG00000011335.1	14959750	15016913	St5	7659	1894	157871	No_or_no_constitutive_exon
GATGAGTTACAGAGACCCTTTGAGGAACAGCTGAAGAAGTGGGGGTCGAGCT	15725491	15726470	15725441	15725493	1	JH725439.1	ENSJJAG00000005326.1	15722319	15726470	Nlrp10	7659	1894	157871	No_or_no_constitutive_exon
CCAAAGCTGAGGAGGGCCCACTTGGTCAGGAGGGACCCTCAGGGCTATAGTG	17738133	17738136	17738186	17738134	-1	JH725439.1	ENSJJAG00000016710.1	17738133	17741917	Cnga4	7659	1894	157871	No_or_no_constitutive_exon
TTTTGGCAATTACAATAACCAACCTCCAAATTTTTGACTCATGAAGGGAGGG	18019743	18019871	18019693	18019745	1	JH725439.1	ENSJJAG00000019688.1	18017243	18019871	None	7659	1894	157871	No_or_no_constitutive_exon
TGCGGGGCACCAGTGGCTGCAGCGGGGTTCCCTCGGGGGAACCCGGGGAGGT	19569647	19570002	19569597	19569649	1	JH725439.1	ENSJJAG00000023861.1	19568423	19571104	Art5	7659	1894	157871	No_or_no_constitutive_exon
CCCTCTTGTCCTCTCATTGCAGGCCAACCCCAGGGCAGGGGCAGGGGCAGGG	19573917	19574031	19574081	19574029	-1	JH725439.1	ENSJJAG00000015322.1	19572509	19603111	None	7659	1894	157871	No_or_no_constitutive_exon
CATTGGTCACTGAGCCTTTTTTGTTTTGCCATTTCACTGCGGGTGACTAGCA	21733953	21734073	21734123	21734071	-1	JH725439.1	ENSJJAG00000015395.1	21722791	21955357	Dgkh	7659	1894	157871	No_or_no_constitutive_exon
ACCAGAGTAAGCTGCACATGGAGGGCTTCCGGAGCCTCAAGGAGGGCGAGGC	34990881	34991172	34991222	34991170	-1	JH725439.1	ENSJJAG00000000679.1	34990810	34991778	None	7659	1894	157871	No_or_no_constitutive_exon
GCACCGCGGCCCTCCTGCTGTAAGTTGGTTACACAAACCTGTACCGGGAGAG	41881952	41881974	41881902	41881954	1	JH725439.1	ENSJJAG00000011337.1	41880612	41882296	None	7659	1894	157871	No_or_no_constitutive_exon
CGCCCCCCTCCCAGCCCCGCATCCTCTGCCCCTGCTCTCGGGGAGACCAGCT	45903881	45904352	45903831	45903883	1	JH725439.1	ENSJJAG00000018597.1	45903753	45904352	1700034I23Rik	7659	1894	157871	No_or_no_constitutive_exon
CAGTGAGGTGGCCACACAGAATAGAGAAGATAAAGCCAGGCAGGGGGCAGCT	2218404	2218567	2218354	2218406	1	JH725440.1	ENSJJAG00000020398.1	2218164	2218567	None	7659	1894	157871	No_or_no_constitutive_exon
GGGCGCATGAAGCAAGACGCGCACACGCCCAAGGGCGACGGGAAAACCAGGT	4179297	4179754	4179804	4179752	-1	JH725440.1	ENSJJAG00000019230.1	4178730	4180697	Pabpc6	7659	1894	157871	No_or_no_constitutive_exon
AGGCCACTCCTGCGCCAGGTAACCAGATGGCACCAGACGAGTGTGGGTAGGC	7025471	7025496	7025421	7025473	1	JH725440.1	ENSJJAG00000023805.1	7002705	7047451	Plg	7659	1894	157871	No_or_no_constitutive_exon
AAACTCATGGCGATCCTCCTACCTCTGCCTCCCGAGTGCTGGGATTAAAGGC	7284410	7284475	7284525	7284473	-1	JH725440.1	ENSJJAG00000017119.1	7274594	7301227	Slc22a1	7659	1894	157871	No_or_no_constitutive_exon
GTGTTGCCTGAGACCATCGAAGATGCGGAGAATCTCGGGAGGTAAAGAAGCC	7275439	7275468	7275518	7275466	-1	JH725440.1	ENSJJAG00000017119.1	7274594	7301227	Slc22a1	7659	1894	157871	No_or_no_constitutive_exon
CAGATGCAGACTAAAGCCCCACCCTTCCCTGTTTCTTGTCATGGGATCAGGA	7368673	7368789	7368839	7368787	-1	JH725440.1	ENSJJAG00000019554.1	7316620	7448556	Igf2r	7659	1894	157871	Yes
CCGGCTCCAGTGTCCCCAGAAGAATGGCCCCCGGCCGGGCCCCAGAAAAGCA	8017181	8017266	8017316	8017264	-1	JH725440.1	ENSJJAG00000019101.1	7984494	8052628	Fndc1	7659	1894	157871	No_or_no_constitutive_exon
GAGTGAAGGCCCTGGTGAAGGCGGACCCTGATGTGACGCTGGCGGGATAGGA	8636471	8636642	8636692	8636640	-1	JH725440.1	ENSJJAG00000007576.1	8636471	8636824	Pole4	7659	1894	157871	No_or_no_constitutive_exon
TGGAGGAAGGGGAAAGAGCTCAGGCTCCCTGGGTCCTCTGCTGTGGGAAGTG	8863113	8863139	8863063	8863115	1	JH725440.1	ENSJJAG00000008471.1	8839339	8870996	Serac1	7659	1894	157871	No_or_no_constitutive_exon
CATAAACAGGACTTTGTTTTTCTTTCCCTGGTTCTTCCTATGGGATGCAGGA	13905290	13905449	13905240	13905292	1	JH725440.1	ENSJJAG00000014032.1	13746922	14224419	None	7659	1894	157871	No_or_no_constitutive_exon
TACTATAAAGTGATAAATCTGTCTGCATTTTTCTTTCCCCGGGGCAACAGGA	14081229	14081339	14081179	14081231	1	JH725440.1	ENSJJAG00000014032.1	13746922	14224419	None	7659	1894	157871	No_or_no_constitutive_exon
ATTGTTTAACATTCTTCCTTATGTTTTATCTGTTGGGGGAATGATAGCAGGA	14782710	14782839	14782889	14782837	-1	JH725440.1	ENSJJAG00000011473.1	14719653	14784473	None	7659	1894	157871	No_or_no_constitutive_exon
CTCTCCCTGCCCGAGAGCCAGGCCTTCCTCCCACCGCCCGGGGGGAGCAGAG	15445220	15445609	15445659	15445607	-1	JH725440.1	ENSJJAG00000023794.1	15434483	15547004	Plekhg1	7659	1894	157871	No_or_no_constitutive_exon
AGATGTTGCTGAAGCCGCACGGCCGCATCCAGGTGTTCGAGGGCGCCGAGAA	16129529	16129973	16130023	16129971	-1	JH725440.1	ENSJJAG00000018910.1	16128830	16130382	None	7659	1894	157871	No_or_no_constitutive_exon
CCGCCGCGCCGCTGTCGGAGTTGCGCGCCCAGCTCTCGGGCGTGGAGCAGCT	16269335	16269764	16269285	16269337	1	JH725440.1	ENSJJAG00000024401.1	16269152	16304865	Lrp11	7659	1894	157871	No_or_no_constitutive_exon
CGGCTCTGTTTTTCACACACTTTCCAGGCAGGACACTCTTAAGGGAAAAGGC	16298553	16298577	16298503	16298555	1	JH725440.1	ENSJJAG00000024401.1	16269152	16304865	Lrp11	7659	1894	157871	No_or_no_constitutive_exon
TCACAGTGATCCTCCTACCTCTGCCTCCCAAGTGCTGGGATTAAAGGCAGGT	16283966	16283976	16283916	16283968	1	JH725440.1	ENSJJAG00000024401.1	16269152	16304865	Lrp11	7659	1894	157871	No_or_no_constitutive_exon
TAACCTATTATTCTTTCCTCCGTTGTGTGTGATGCTGGTGATGGGATCAGGT	19935890	19936064	19935840	19935892	1	JH725440.1	ENSJJAG00000020675.1	19895787	19974167	Shprh	7659	1894	157871	Yes
CACTGACTCACTGGGGTTCTTTCTCACTGTGCTCTCTTGGGAACATGCAGTC	19974070	19974167	19974020	19974072	1	JH725440.1	ENSJJAG00000020675.1	19895787	19974167	Shprh	7659	1894	157871	No_or_no_constitutive_exon
GGTGTCCCTCTGCCAAGTCTTTCTTGGTACAGGATATGAGTATAGGGAAGTT	29100419	29100476	29100369	29100421	1	JH725440.1	ENSJJAG00000023344.1	29074191	29226377	Map7	7659	1894	157871	No_or_no_constitutive_exon
GCCCGGGTTCTGTCTTCCCCCAGACAGGAGAGAGAGGAAGGGGCCCGGAGGG	29218977	29219074	29218927	29218979	1	JH725440.1	ENSJJAG00000023344.1	29074191	29226377	Map7	7659	1894	157871	No_or_no_constitutive_exon
CTGAAAGAAGTGGTTAGTAAATTGATTCCAGGCATATTGGGAAAGCATAGGA	30994594	30994809	30994859	30994807	-1	JH725440.1	ENSJJAG00000009072.1	30994594	30995420	None	7659	1894	157871	No_or_no_constitutive_exon
CATGAGAGCTGTCCTCTTCCCTGGTGCTGGCCATGGTGCCGGTGCGGGAGCG	33081409	33082392	33081359	33081411	1	JH725440.1	ENSJJAG00000017753.1	33081360	33082392	Taar5	7659	1894	157871	No_or_no_constitutive_exon
TCGCGGGGGTCGGCGCAGTGGTTCTGAGCTCCAGGCATCCCGGGAAAGAGGA	35744919	35745230	35745280	35745228	-1	JH725440.1	ENSJJAG00000022428.1	35744850	35745290	None	7659	1894	157871	No_or_no_constitutive_exon
CCCTGAAGCGTTAATGCCACTGTCTATGCTTGGGCTCTGGGTGGATGCAGAG	36674352	36674563	36674613	36674561	-1	JH725440.1	ENSJJAG00000022172.1	36541906	37028176	Lama2	7659	1894	157871	Yes
GGTCCATCCAGCAGTGGTGGTTCAACAACAAAAATCATAGGGAAGAAAAGAT	37004007	37004156	37003957	37004009	1	JH725440.1	ENSJJAG00000023671.1	37003734	37004156	None	7659	1894	157871	No_or_no_constitutive_exon
CAATCTGCTCTAGGTGGCCTACAAGAACGTGGTGGTGGGGGGGGTCGCAGGT	40089942	40090005	40090055	40090003	-1	JH725440.1	ENSJJAG00000017240.1	40089433	40090176	None	7659	1894	157871	No_or_no_constitutive_exon
CTAAAGAGAAGTGGAGGCCATTCTGTTTGAAGTTTGAAGGGGTGTAGAAGAC	40288508	40288669	40288719	40288667	-1	JH725440.1	ENSJJAG00000021916.1	40288415	40289008	None	7659	1894	157871	No_or_no_constitutive_exon
ATTTTATCATTTATGTATTCATAAACTTTTGTTTTCTTTCTGTGGGATAGAT	40617243	40617327	40617377	40617325	-1	JH725440.1	ENSJJAG00000003822.1	40609898	40619404	Hey2	7659	1894	157871	No_or_no_constitutive_exon
GGCATCTCTCGGGACAACTGGCACAAGCGCCGCAAGACCGGGGGCAAGAGAA	44484528	44484551	44484601	44484549	-1	JH725440.1	ENSJJAG00000023698.1	44483979	44484615	None	7659	1894	157871	No_or_no_constitutive_exon
TGTTTTACAGTGGCCCTCAGTGTTTTTCCCAAAACACGCTGTGGGATAAGCT	46407537	46407699	46407749	46407697	-1	JH725440.1	ENSJJAG00000011638.1	46407360	46409164	None	7659	1894	157871	Yes
TTTAGAGAGCAAAGTCAGCTATAGTGTCTGATGTCGATTTCTGGGACAAGCT	46408368	46408404	46408454	46408402	-1	JH725440.1	ENSJJAG00000011638.1	46407360	46409164	None	7659	1894	157871	No_or_no_constitutive_exon
GCCAGCCTGAGATGACATAGTGATTCCAGGTCAGCTTGGGCTAGAGTAAGAA	312906	313052	313102	313050	-1	JH725441.1	ENSJJAG00000019987.1	237772	333914	None	7659	1894	157871	No_or_no_constitutive_exon
CATCTTTAAGTGCCTGGAATCTTAAAACTTAACCTTTGGGTTAGAGTGAGAC	477180	477186	477236	477184	-1	JH725441.1	ENSJJAG00000013047.1	402362	568202	Fancd2	7659	1894	157871	Yes
GATGAGAGAGTGTAGGAACCAAGAACCTGTGTGAAGTGATGGTGGGGTAGGG	612663	612700	612613	612665	1	JH725441.1	ENSJJAG00000005366.1	611274	615424	Prrt3	7659	1894	157871	No_or_no_constitutive_exon
TGGGTCATGTCTCCAGGAAGGGTAGGAGCTATGAAGGGCTGCATAGTAAGTG	656763	656879	656929	656877	-1	JH725441.1	ENSJJAG00000021939.1	647446	661414	Il17re	7659	1894	157871	No_or_no_constitutive_exon
AACTGGGTGAGGAGACAGACTGATAATGGAGTACTGGGCTGAGATGGTAGAA	920566	920609	920659	920607	-1	JH725441.1	ENSJJAG00000002128.1	920171	928796	Ogg1	7659	1894	157871	No_or_no_constitutive_exon
CCCTTTACTAACTGCTTCTCTTCCTTTTCTGCCTCCTCTGGGACCTGAAGAA	998428	998431	998481	998429	-1	JH725441.1	ENSJJAG00000021054.1	962066	1000027	Cpne9	7659	1894	157871	No_or_no_constitutive_exon
ACCTCCCATTCTCACTGACTGTGTTCTGACACAGGATTTCTTGGGACAAGCG	998164	998225	998275	998223	-1	JH725441.1	ENSJJAG00000021054.1	962066	1000027	Cpne9	7659	1894	157871	No_or_no_constitutive_exon
TGGTGGATGAGAAAGCCTCAGCCCAGGCCCTCAAGGGGGCAGGATATGAGGG	1355276	1355386	1355436	1355384	-1	JH725441.1	ENSJJAG00000014704.1	1354925	1356262	None	7659	1894	157871	No_or_no_constitutive_exon
CCCCTACACAGCCTGCGCAGGAAACCTACCTTTTAATACGGTTCAGGGAGAC	2819438	2819481	2819531	2819479	-1	JH725441.1	ENSJJAG00000016367.1	2818905	2819645	None	7659	1894	157871	No_or_no_constitutive_exon
AGGCGGCTGCCGAAGATGGCGGAGGGCGGTCCTGGTGCTGGGCGGCCGAGGC	4813035	4813306	4813356	4813304	-1	JH725441.1	ENSJJAG00000017538.1	4812733	4814352	None	7659	1894	157871	No_or_no_constitutive_exon
TTCCCTCAGGTAGCCTCTCTCCCTCTGGGCCACTTCTGGGGGTGAGGGAGTT	6014530	6014596	6014646	6014594	-1	JH725441.1	ENSJJAG00000015222.1	6014530	6014984	None	7659	1894	157871	No_or_no_constitutive_exon
AGCTGGAGGGGGGGGGGGTCAGTTAAATGAAAGCATGGACCATGGGGGAGTT	10876476	10876506	10876556	10876504	-1	JH725441.1	ENSJJAG00000017679.1	10875109	10876683	None	7659	1894	157871	No_or_no_constitutive_exon
AAATACTCCAATGAGGACACCCTCTCCGTGGCACTGCCATTTTGGGGGAGCA	20152163	20152541	20152113	20152165	1	JH725441.1	ENSJJAG00000017710.1	20151235	20152541	None	7659	1894	157871	No_or_no_constitutive_exon
CGACAGCGCCGGGGGGCCGCGGCCTCGGGTACCACGCGCCTGCAGGGAAGAG	20636042	20636101	20636151	20636099	-1	JH725441.1	ENSJJAG00000019580.1	20523859	20636257	Slc12a2	7659	1894	157871	No_or_no_constitutive_exon
CGCTGGGTGGCTCCCGTGCTCCTTGTGGTGCTCGCTGTAGGGACAGTGAGGT	24364556	24364767	24364817	24364765	-1	JH725441.1	ENSJJAG00000015178.1	24308561	24525361	Arhgef28	7659	1894	157871	Yes
ACCAAAAAAAATGGTGGGAAAAAAAAAAAAGATGTCTTGTGGGGCAACAGCA	26914063	26914088	26914138	26914086	-1	JH725441.1	ENSJJAG00000012379.1	26825847	26916156	Mccc2	7659	1894	157871	No_or_no_constitutive_exon
GGGCATTTCTGCCACAGCAAGAGAGTGAGCTGGGCTCTGACAAGGGGGAGCT	27266747	27266863	27266913	27266861	-1	JH725441.1	ENSJJAG00000000838.1	27261163	27285235	Marveld2	7659	1894	157871	No_or_no_constitutive_exon
ATAAAGAAAATACTATTTTTACAAGTTGATTTACATTTCTTATAGGGGAGTT	27335972	27336026	27335922	27335974	1	JH725441.1	ENSJJAG00000024099.1	27321908	27337489	None	7659	1894	157871	No_or_no_constitutive_exon
GCCTGGGGCACGCGCGGCCGTCGGAGGCTGCGGCGCCCCCTGCCGGGGAGGA	27839522	27839544	27839472	27839524	1	JH725441.1	ENSJJAG00000024070.1	27839252	27909526	None	7659	1894	157871	No_or_no_constitutive_exon
GCTGACCTTGTCTGCTCTGTGTCAGTGCTTTCACAGTGGTAAAAGGGAAGAT	31557686	31557700	31557636	31557688	1	JH725441.1	ENSJJAG00000016437.1	31505120	31557700	Trim36	7659	1894	157871	No_or_no_constitutive_exon
TGGTGGACTTGGAGCCCCCCAAACCGGAGGTCCCTGTGCGATGGGATGAGGC	33131103	33131436	33131486	33131434	-1	JH725441.1	ENSJJAG00000023012.1	33131103	33132394	None	7659	1894	157871	No_or_no_constitutive_exon
GGGCTCCAAGAGAGCCAACCATGCCAGCAACGTGGGGACAAAACTGGGAGAG	33461029	33461161	33461211	33461159	-1	JH725441.1	ENSJJAG00000014828.1	33460979	33465180	None	7659	1894	157871	No_or_no_constitutive_exon
TGTGCACAGCATGGGGGAGAGTAAGGGGTCTCAGTAGCCTGTGGGGTTAGGT	33460979	33460999	33461049	33460997	-1	JH725441.1	ENSJJAG00000014828.1	33460979	33465180	None	7659	1894	157871	No_or_no_constitutive_exon
TCCTCAACAAAAATAATTGAAACAAATACAAATCTGGGGTGTGACGACAGGA	34979019	34979141	34979191	34979139	-1	JH725441.1	ENSJJAG00000021264.1	34898920	35037074	Atg7	7659	1894	157871	No_or_no_constitutive_exon
AAATTATAGTGGACAACAGCAGTCAAATTAGGGTCCCATGAAGGGGGCAGTT	45570844	45571040	45571090	45571038	-1	JH725441.1	ENSJJAG00000001446.1	45570844	45571982	None	7659	1894	157871	No_or_no_constitutive_exon
TGCCACCCAAAGGGAAAAGCAGTTCTGGAAAAGGGGGGAAGAGGATGGAGCC	46062704	46062850	46062900	46062848	-1	JH725441.1	ENSJJAG00000023444.1	46062506	46062901	None	7659	1894	157871	No_or_no_constitutive_exon
TTTTAAACAGGCAGGTGCGGGGGTGGGGAATGAGCATGGGAGCACCAGAGCC	50197547	50197592	50197642	50197590	-1	JH725441.1	ENSJJAG00000021941.1	50043948	50198618	Msh3	7659	1894	157871	No_or_no_constitutive_exon
GCTGGGTGTGGTGGCACATGCCTTTAACCCCAGCACTGGGGACTAAGCAGAC	50192270	50192291	50192341	50192289	-1	JH725441.1	ENSJJAG00000021941.1	50043948	50198618	Msh3	7659	1894	157871	No_or_no_constitutive_exon
TCCATGGCACCTTTAGCTAAGTTTGATTCAAACTTGACCAACTTGGGAAGAG	50966157	50966228	50966278	50966226	-1	JH725441.1	ENSJJAG00000020442.1	50900330	51010765	Cmya5	7659	1894	157871	No_or_no_constitutive_exon
AGATGTCCCTCTCTCAGGATTCAGAGATCTGTGAGGGAGCAAGGGTGGAGGA	50965777	50965855	50965905	50965853	-1	JH725441.1	ENSJJAG00000020442.1	50900330	51010765	Cmya5	7659	1894	157871	No_or_no_constitutive_exon
CTGAGTCCTACACCAGCTGATACTCCTTTCATGTATGCTTGGGTTGGCAGGT	283683	283873	283633	283685	1	JH725442.1	ENSJJAG00000023659.1	253766	292906	Snrnp200	7659	1894	157871	No_or_no_constitutive_exon
ACGCTGCACCAGAATAGCATCACTCAAGTATCTATTTATGAGGGGACAAGCA	4691213	4691315	4691365	4691313	-1	JH725442.1	ENSJJAG00000019399.1	4691213	4692325	None	7659	1894	157871	No_or_no_constitutive_exon
CATGTCGGAAGTGACCCAGAGTCTGCTGCAGCCCTGGGGGTGGGGGGCAGTT	11472807	11472864	11472914	11472862	-1	JH725442.1	ENSJJAG00000017964.1	11471745	11472913	None	7659	1894	157871	No_or_no_constitutive_exon
AAGAAGAGAATTTAGAATTTGAAGAGGATGAAGAGAGGGTGATGCTGGAGCA	11472174	11472238	11472288	11472236	-1	JH725442.1	ENSJJAG00000017964.1	11471745	11472913	None	7659	1894	157871	No_or_no_constitutive_exon
GAGGAGTGTGGGTCCTGGGGGCAGCAGCCCTGGGAGCTCATCCGGGGGAGGT	13042588	13043463	13042538	13042590	1	JH725442.1	ENSJJAG00000016974.1	13041957	13043463	Sowahc	7659	1894	157871	No_or_no_constitutive_exon
ATGATGAAGAAGAAGAAGGATTGAAAGATATTGATGAAGAAGGGGATGAGGT	18069709	18069778	18069659	18069711	1	JH725442.1	ENSJJAG00000020358.1	18068768	18069778	None	7659	1894	157871	No_or_no_constitutive_exon
TTCAATCAGTGAAGTGACAGTGACAGTGATTGAGCGAGAGGATGGGCTAGAT	20447495	20447739	20447789	20447737	-1	JH725442.1	ENSJJAG00000012093.1	20447495	20448352	None	7659	1894	157871	No_or_no_constitutive_exon
ATTTATTAGCACCTATATGAATGAAATTATGTGTACTGTTTAGGGGTCAGAT	29786751	29786831	29786881	29786829	-1	JH725442.1	ENSJJAG00000004636.1	29783449	29838842	Prpf40a	7659	1894	157871	No_or_no_constitutive_exon
CAATCACCAGCAGAATTACCAGAATAGTGAGAGTGGGGAAAAGAATGAAGGA	30713932	30714285	30714335	30714283	-1	JH725442.1	ENSJJAG00000002819.1	30713833	30714827	None	7659	1894	157871	Yes
CCCGTCCGTCCAGGCCGACAAGATGGTGAAGTATTTCTCCTGGGCCAGAGCA	32240804	32240895	32240754	32240806	1	JH725442.1	ENSJJAG00000022824.1	32240776	32241617	None	7659	1894	157871	No_or_no_constitutive_exon
TTATGATGTGAGAGACTGTGCTGCTGTCAAGGTCAGTAGAACAGTGGGAGAC	37395876	37395896	37395946	37395894	-1	JH725442.1	ENSJJAG00000022255.1	37343283	37429916	Ly75	7659	1894	157871	No_or_no_constitutive_exon
CATGTCACCCCTTCCATTGTTCACAGCCACTTTCCAAGGTAGGGGAACAGTT	37486008	37486049	37486099	37486047	-1	JH725442.1	ENSJJAG00000000795.1	37483775	37596313	Pla2r1	7659	1894	157871	No_or_no_constitutive_exon
AATTAACTGTGTTTTTCTTTTTCTTTTTTTCATTTTTTGGGGATAACTAGGT	47208447	47208606	47208656	47208604	-1	JH725442.1	ENSJJAG00000014991.1	47153942	47333388	Lrp2	7659	1894	157871	Yes
AGGCCTCATCTTCCCTGGCAGCGGTCGTCCTGTTCACAGGGCGGGAAGAGCG	47200172	47200214	47200264	47200212	-1	JH725442.1	ENSJJAG00000014991.1	47153942	47333388	Lrp2	7659	1894	157871	No_or_no_constitutive_exon
TCTACCTGGGACTATAGAAGGAGTTTCAGGTTAGCGTGGGCTAGAGTGAGAC	47205142	47205252	47205302	47205250	-1	JH725442.1	ENSJJAG00000014991.1	47153942	47333388	Lrp2	7659	1894	157871	No_or_no_constitutive_exon
TGGTGGAGAGCCATACGCTCTTGGACTTTTTTTATACTGCAGGGCAAGAGGA	47576208	47576335	47576385	47576333	-1	JH725442.1	ENSJJAG00000024410.1	47575944	47576522	None	7659	1894	157871	No_or_no_constitutive_exon
AGTGAACTCCAGATGCATGTGCCACTTCTGGCTTCGTGTGGGTAATATAGAT	48143723	48143751	48143673	48143725	1	JH725442.1	ENSJJAG00000024138.1	47909359	48161969	Ubr3	7659	1894	157871	No_or_no_constitutive_exon
AGGACCCGAATTCAGACCCTTGGCACCTACGTAAAAGCCAGGGTCAGCAGTG	48559181	48559237	48559131	48559183	1	JH725442.1	ENSJJAG00000020504.1	48185171	48673304	Myo3b	7659	1894	157871	No_or_no_constitutive_exon
AGCCCATGTGGACTGTCTTTGGGATGGACAGGTACCGTGGTCAGGGTGAGCT	995707	995942	995657	995709	1	JH725443.1	ENSJJAG00000001594.1	984443	1001989	Wdr90	7659	1894	157871	Yes
TGTGTTACACAGCTTTCACAGCCCAGCAGGGTGGGGTCTTTGTATGGGAGAT	996136	996157	996086	996138	1	JH725443.1	ENSJJAG00000001594.1	984443	1001989	Wdr90	7659	1894	157871	Yes
GCCGGGCGATGGCGACGGGGGCTGGTGAGCGGCGGGGACGGGCGGGGCAGGG	1018730	1018773	1018823	1018771	-1	JH725443.1	ENSJJAG00000011726.1	1017445	1019102	Jmjd8	7659	1894	157871	No_or_no_constitutive_exon
CCCCCGTGACCTTCCTCTTTTTGTCTCCTGTCCCCACTGCAGGATGGGAGTC	1244736	1244877	1244927	1244875	-1	JH725443.1	ENSJJAG00000012934.1	1193144	1284515	Lmf1	7659	1894	157871	No_or_no_constitutive_exon
GTGGAGGGTCACACTGCAGTCACCTCCCGCCTTGTGCCACACGGGTACAGGG	1524511	1524602	1524461	1524513	1	JH725443.1	ENSJJAG00000010593.1	1473471	1536522	Cacna1h	7659	1894	157871	Yes
CATCCACCCACAGTGGGTACTGACGGCGGCGCACTGCGTGGGACCGTGAGTC	1557114	1557128	1557178	1557126	-1	JH725443.1	ENSJJAG00000023979.1	1556197	1557493	Tpsb2	7659	1894	157871	No_or_no_constitutive_exon
CTGCTGGGGCCAGCGGCGCGCGGTCGGTGACTCTTGAGCCCCGCGGGGAGGG	1671836	1671950	1671786	1671838	1	JH725443.1	ENSJJAG00000015582.1	1671747	1675171	Gnptg	7659	1894	157871	No_or_no_constitutive_exon
TTATATCCGTTTTATTTTTGCATTTGACTGTTCCTCATTCGGGACTGAAGTG	1897148	1897352	1897402	1897350	-1	JH725443.1	ENSJJAG00000015483.1	1820072	1922576	Ift140	7659	1894	157871	Yes
GCTGTACCACAAGGTGAGGGCCCCAGTTGGGAATCTGCAGAGGGCTTGAGGT	1831418	1831439	1831489	1831437	-1	JH725443.1	ENSJJAG00000015483.1	1820072	1922576	Ift140	7659	1894	157871	No_or_no_constitutive_exon
TGGGGGCTCTCCTACACTGGTAGGTGTGGCCCTGGGCTGGGCTAGGGCAGGC	2063069	2063074	2063124	2063072	-1	JH725443.1	ENSJJAG00000005206.1	2062307	2067468	Spsb3	7659	1894	157871	No_or_no_constitutive_exon
AGGAGGCTGAGCTCACTCCAGAGGGCCATACTGGGGTTGAGGTGTGGGAGGT	2248514	2248538	2248464	2248516	1	JH725443.1	ENSJJAG00000006822.1	2246147	2248538	Rnf151	7659	1894	157871	No_or_no_constitutive_exon
TGCTTCTGCCCAGAGTGGGAGTGGCTGGCTAATGGCTGTCTGGGCGGCAGGG	2280123	2280474	2280524	2280472	-1	JH725443.1	ENSJJAG00000012668.1	2280123	2292536	Zfp598	7659	1894	157871	No_or_no_constitutive_exon
AAGTAGCAGGGTGCCGGGTTCCTTCTCTGTGGGTCACGGGAAGAGAAGAGGT	2319678	2319705	2319628	2319680	1	JH725443.1	ENSJJAG00000022481.1	2319610	2329823	Slc9a3r2	7659	1894	157871	No_or_no_constitutive_exon
CAGCCTGGGACTAGAGTGAGTTCCAGGTCAGCGTGGGGCCTGAGCTAGAGTG	2329286	2329350	2329236	2329288	1	JH725443.1	ENSJJAG00000022481.1	2319610	2329823	Slc9a3r2	7659	1894	157871	No_or_no_constitutive_exon
TGAGTGTAGGCCTGGGCCGCCCGGTGCCCAGGGGGCGGGGGCTGGCGGAGCC	2387675	2387960	2388010	2387958	-1	JH725443.1	ENSJJAG00000014558.1	2387675	2432963	Pkd1	7659	1894	157871	No_or_no_constitutive_exon
ACTTAGCTTCTTGCGGGGCAGAGCTGCCAGGGGAAGCGGTGGCTGGGCAGGC	2472647	2472862	2472597	2472649	1	JH725443.1	ENSJJAG00000017715.1	2466541	2476860	Traf7	7659	1894	157871	No_or_no_constitutive_exon
CGCGGCCCTGCAGGCGGTGGAGGAGAAGATCCGGCAGGAGGACGGGCAAGGC	2478846	2479069	2479119	2479067	-1	JH725443.1	ENSJJAG00000020017.1	2478846	2495219	Caskin1	7659	1894	157871	No_or_no_constitutive_exon
GGAGGCGAGGCACCCCTGACTGGGCCCAGAGCCCACCTTCCAGGGAACAGCC	2484139	2484270	2484320	2484268	-1	JH725443.1	ENSJJAG00000020017.1	2478846	2495219	Caskin1	7659	1894	157871	No_or_no_constitutive_exon
AGAGAAAGCAAGGCTGGGGAAGCTTGGCACCGGGGCGCCCGCTAGGGGAGGG	3537524	3537818	3537868	3537816	-1	JH725443.1	ENSJJAG00000024259.1	3527150	3540274	None	7659	1894	157871	No_or_no_constitutive_exon
TACTCTACCTATCTGTTCACTGGGACTTCTGCCTTGCAAAGAGGGGAAAGTA	3598647	3598683	3598597	3598649	1	JH725443.1	ENSJJAG00000012624.1	3598571	3598920	None	7659	1894	157871	No_or_no_constitutive_exon
CAGTGCCCTCCAATAACCCCACCACCCACATTCCTGGGCATGATCAGGAGAC	4587770	4587793	4587843	4587791	-1	JH725443.1	ENSJJAG00000021672.1	4581493	4592240	Nmral1	7659	1894	157871	No_or_no_constitutive_exon
TGCAGACCTGAGGAAGGCTTCCATTAGCATTTGTCAAAAGCAGAGGGCAGGG	4921260	4921297	4921347	4921295	-1	JH725443.1	ENSJJAG00000019126.1	4880918	4921334	Glyr1	7659	1894	157871	No_or_no_constitutive_exon
CGCTGCGCAGGAGCCTCTGAGCGTGTGTCCCTTTCCCATTTGGGATGCAGGT	8592709	8592847	8592659	8592711	1	JH725443.1	ENSJJAG00000022893.1	8553853	8600715	Abat	7659	1894	157871	Yes
TGGCTGCCTGGCTACAAGGACTTCAGGTTTTCTCCTTTTTTTGGGGACAGGT	11498883	11499132	11498833	11498885	1	JH725443.1	ENSJJAG00000018086.1	11409397	11879148	Snx29	7659	1894	157871	No_or_no_constitutive_exon
GGGCAGTGGACACCTGTGGGCTTGGGCTGTTTGAAAAGCCCATGGGTAAGGA	11775050	11775073	11775000	11775052	1	JH725443.1	ENSJJAG00000018086.1	11409397	11879148	Snx29	7659	1894	157871	No_or_no_constitutive_exon
TGTGGTGCCACACTCAAAACCAGCAGACTTCTCTTGGAACGGGCAAAGAGCT	14812841	14813343	14813393	14813341	-1	JH725443.1	ENSJJAG00000018382.1	14812501	14813888	None	7659	1894	157871	No_or_no_constitutive_exon
CCCAACCCTGTGGCGTGACCCTACTATCCCCCTCGACCTTGCAGGGACAGAA	14852830	14852900	14852950	14852898	-1	JH725443.1	ENSJJAG00000022669.1	14837425	14889968	Abcc6	7659	1894	157871	No_or_no_constitutive_exon
AGGTCATTGTTGTGGGTTGCTGACTGTCGCTTCTTCTTTCCTGGGAAAAGCG	15959085	15959288	15959035	15959087	1	JH725443.1	ENSJJAG00000014459.1	15824747	16041269	Xylt1	7659	1894	157871	Yes
GGCGGTGCAGGGCGGCTGGAGTCGGGGAGCCCGAGCCCGGGACCCGGGAGGC	17462862	17463109	17462812	17462864	1	JH725443.1	ENSJJAG00000013790.1	17462733	17533826	Dpy19l2	7659	1894	157871	No_or_no_constitutive_exon
TGTTGTAGGAAGAGGACTGAAGCGTGTCCAGGTGGAGGTGGGGTACAGAGTC	19078934	19079306	19078884	19078936	1	JH725443.1	ENSJJAG00000019510.1	18977031	19116980	Wnk2	7659	1894	157871	No_or_no_constitutive_exon
GAAAAGGCAGGATGGGTTTGGGTGGCTCCAGTCACAGGGAGGGGAAGAAGGT	19080055	19080185	19080005	19080057	1	JH725443.1	ENSJJAG00000019510.1	18977031	19116980	Wnk2	7659	1894	157871	No_or_no_constitutive_exon
GGATTTTTGTTTGATCTGACTTGTTTCAATCTGACCATTTTGGGGGACAGGC	31928306	31928494	31928256	31928308	1	JH725443.1	ENSJJAG00000022990.1	31899503	31936487	Slc2a2	7659	1894	157871	Yes
AGCCCCGGGAGCCGGAGGAGCACCCGGTGGAGGAGGAGCACCGGGTGAAGGA	35510060	35510354	35510010	35510062	1	JH725443.1	ENSJJAG00000012517.1	35426568	35527597	Golim4	7659	1894	157871	No_or_no_constitutive_exon
TGTTGAAGAGGCATTTGTGCCAGTTATCAAACTGTTTTGATGGGATAGAGAT	42891346	42891687	42891296	42891348	1	JH725443.1	ENSJJAG00000008203.1	42889877	42893829	None	7659	1894	157871	No_or_no_constitutive_exon
TAGCACTGGAGGAGGCATCCCAGCTGGCTGGGGTGGAAAGGGAGAGGTAGGG	46730020	46730509	46730559	46730507	-1	JH725443.1	ENSJJAG00000013277.1	46729909	46732070	None	7659	1894	157871	No_or_no_constitutive_exon
TGTGCTTAGGTGCCCGAGCTACTGAGGGTCTAAGTCTGGGCAGCCAAGAGTG	47991239	47991321	47991189	47991241	1	JH725443.1	ENSJJAG00000016473.1	47991169	47991545	None	7659	1894	157871	No_or_no_constitutive_exon
AGAGAGCCATGGAGTGGCACAAACGAGGCATCCTCCACGCCTAAGGGCAGGT	48691810	48691855	48691905	48691853	-1	JH725443.1	ENSJJAG00000021019.1	48691810	48692156	None	7659	1894	157871	No_or_no_constitutive_exon
GGGGCCGTGGGGTCTGGGAACCTGCATCATTGACAACCCATGGGTGGGAGGT	413448	413623	413673	413621	-1	JH725444.1	ENSJJAG00000001802.1	398889	417287	Slc4a9	7659	1894	157871	Yes
TTATTTTGAGTAAGTAACACTTACCTAATGGATTTATGCCTACCAGGGAGCA	2947347	2947610	2947660	2947608	-1	JH725444.1	ENSJJAG00000017875.1	2931816	3033609	Kdm3b	7659	1894	157871	No_or_no_constitutive_exon
CTAGTAAATACTGATGTTGGTGGAGGGGTGCCCTAGGCAGGGTGCAGCAGAC	22024860	22024885	22024935	22024883	-1	JH725444.1	ENSJJAG00000023417.1	22009527	22024929	Ptger4	7659	1894	157871	No_or_no_constitutive_exon
ACCTAACACTGGGGGAAAAAAAATGCTAAAATCAAGACAGGGTACAAGAGGG	22097176	22097228	22097126	22097178	1	JH725444.1	ENSJJAG00000011581.1	22096560	22097654	None	7659	1894	157871	No_or_no_constitutive_exon
GGCTGTGATGTGGACTTTGACATCACCGGCGCGCTTGTGCTGGGCTAGAGGG	22097242	22097279	22097192	22097244	1	JH725444.1	ENSJJAG00000011581.1	22096560	22097654	None	7659	1894	157871	No_or_no_constitutive_exon
CAAGAGGAGAAGGCTCATTTCCTGTTCATGAGAGTTCCCAGAGGGCACAGGG	24281561	24281697	24281747	24281695	-1	JH725444.1	ENSJJAG00000017564.1	24221670	24432353	Egflam	7659	1894	157871	No_or_no_constitutive_exon
AGGGCTGGATGGTTGCCCACACATTAATCCTGCCACCTTTGGGGGCACAGAA	24275178	24275208	24275258	24275206	-1	JH725444.1	ENSJJAG00000017564.1	24221670	24432353	Egflam	7659	1894	157871	No_or_no_constitutive_exon
CTGTGATCCATCCAAAGTACACAGCAAATTGATGTTGGGACTGGAAAGAGAA	24275110	24275151	24275201	24275149	-1	JH725444.1	ENSJJAG00000017564.1	24221670	24432353	Egflam	7659	1894	157871	No_or_no_constitutive_exon
AGGCTCATTTCCTGTTCATGAGAGTTCCCAGAGGGCACAGGGGGGAAGAGGA	24281561	24281687	24281737	24281685	-1	JH725444.1	ENSJJAG00000017564.1	24221670	24432353	Egflam	7659	1894	157871	No_or_no_constitutive_exon
AATAATCTGTTTTTTGTTGTTGTTGTTTAGGACTGTGAGGATATGGGAAGTT	25167793	25167948	25167998	25167946	-1	JH725444.1	ENSJJAG00000000410.1	25056283	25313453	Wdr70	7659	1894	157871	Yes
CGCGTGCGCCCCCTTGTGCATCTGGCTAACGTGGGACCTGGGGAACCGAGCC	25493720	25493740	25493670	25493722	1	JH725444.1	ENSJJAG00000021533.1	25397589	25515004	2410089E03Rik	7659	1894	157871	No_or_no_constitutive_exon
GACTGATTTCTGTTTCACAAGTTACATTTGCAATTGAAGGGTTGCAGGAGAT	25494078	25494199	25494028	25494080	1	JH725444.1	ENSJJAG00000021533.1	25397589	25515004	2410089E03Rik	7659	1894	157871	No_or_no_constitutive_exon
GGGCCCGGCTGGGCGGGGACGGTGGCCGGCGACACCTGGGACACGGGCAGCC	26454200	26454350	26454150	26454202	1	JH725444.1	ENSJJAG00000023107.1	26453665	26496886	Nadk2	7659	1894	157871	No_or_no_constitutive_exon
GAGGACCGTCTCATCGGCGTAAGTGGTTTGAATGCGCGCTGACTGGGCAGAC	27822965	27823076	27823126	27823074	-1	JH725444.1	ENSJJAG00000017572.1	27790989	27866991	Rai14	7659	1894	157871	No_or_no_constitutive_exon
TGTGAAGGGCTCACTTGCACTGCGCTGTCCCCATGGGATCGAGCAGGGAGTC	29708155	29708355	29708105	29708157	1	JH725444.1	ENSJJAG00000011548.1	29672963	29763648	Mtmr12	7659	1894	157871	No_or_no_constitutive_exon
CAGGTTTGTAACACTTCTGCCTTCCTTCCTTGCTGCTGCGGGATGCGTAGAG	29755781	29755954	29755731	29755783	1	JH725444.1	ENSJJAG00000011548.1	29672963	29763648	Mtmr12	7659	1894	157871	Yes
GCCTGGCCACCTGCCTTCCACCAACCAAGTCGTTTGCGTCTGACGGGCAGGT	42012746	42012853	42012696	42012748	1	JH725444.1	ENSJJAG00000013696.1	41869871	42049051	Myo10	7659	1894	157871	Yes
CCTCAGTCTGACATCTTCATCCTTTTCCCCGCCCCATCCTCGGGGAGCAGGT	42021858	42022102	42021808	42021860	1	JH725444.1	ENSJJAG00000013696.1	41869871	42049051	Myo10	7659	1894	157871	No_or_no_constitutive_exon
TCCGCCCCGGAACCGACGTGAGCGGCGGCCCGGGGCGGGGTTGGTGGAAGCA	42525637	42525752	42525587	42525639	1	JH725444.1	ENSJJAG00000019583.1	42525333	42632749	March11	7659	1894	157871	No_or_no_constitutive_exon
GCTAGGCGGGGGTGCGCTGCGCTCTGTGATGGTGCTGAGGGGAAGCTCAGGG	44744175	44744397	44744125	44744177	1	JH725444.1	ENSJJAG00000021504.1	44605748	44853515	None	7659	1894	157871	Yes
GCTGGGGCCTAGGGAGCCAGCTGTGCTGAGCTTTGTATGTGGGGCTGCAGGT	49752728	49752883	49752933	49752881	-1	JH725444.1	ENSJJAG00000014514.1	49736250	49764791	Ndst1	7659	1894	157871	No_or_no_constitutive_exon
TGTTGTCTATGGATTGTTAATGAACTTCTGGTGTTTTCACAGATGGGAAGTA	1063874	1064281	1064331	1064279	-1	JH725445.1	ENSJJAG00000014869.1	1033183	1071871	Ccdc66	7659	1894	157871	No_or_no_constitutive_exon
GAAGAATGAGGTGCACAGCAAAATAGTCAGCAGTCCTGGGGAAGACAAAGAG	1040058	1040671	1040721	1040669	-1	JH725445.1	ENSJJAG00000014721.1	1039528	1040894	None	7659	1894	157871	No_or_no_constitutive_exon
GGAAGACGATAACCCTCATGTTTGGTTTGATTTTGTTGTGGGGAATGAAGGA	5165963	5166092	5165913	5165965	1	JH725445.1	ENSJJAG00000017138.1	5073383	5168269	Sfmbt1	7659	1894	157871	Yes
CCTGACATTTATCCTCACACTGCTGTGACCCCTCATTCTCTGATGGGCAGGT	9483091	9483377	9483427	9483375	-1	JH725445.1	ENSJJAG00000023189.1	9380298	9668851	Chn2	7659	1894	157871	No_or_no_constitutive_exon
CCTAGAGGACAGTCCGACCGCAGCAGCACGCTGGGCGGGCGGCGATGGAGGC	9923213	9925622	9923163	9923215	1	JH725445.1	ENSJJAG00000019712.1	9922813	9925622	Tril	7659	1894	157871	No_or_no_constitutive_exon
ACTGGAGCCGTCGGCCGCGGCCCGCAGCTGCCAGCCTTGCAGCGGGTAAGGA	11261469	11261497	11261419	11261471	1	JH725445.1	ENSJJAG00000008176.1	11261289	11388206	Hibadh	7659	1894	157871	No_or_no_constitutive_exon
AAAATGGCTAACCACATTTTTCTTACTCACTTACAGGGGATGCTGAAGAGGG	12054241	12054335	12054191	12054243	1	JH725445.1	ENSJJAG00000009704.1	12034968	12208905	Skap2	7659	1894	157871	No_or_no_constitutive_exon
CCCCTGGAGGATGGGGGCGCGCCAGCCCGCTGCACCCCAAGGACCGGGAGCC	12720405	12720717	12720767	12720715	-1	JH725445.1	ENSJJAG00000013672.1	12688477	12720963	Nfe2l3	7659	1894	157871	No_or_no_constitutive_exon
ATAGAAGTCACATGCTAGACTGTACTATGTCTGTGTTCTATTGGGAAAAGGT	17276787	17276944	17276994	17276942	-1	JH725445.1	ENSJJAG00000016436.1	17096395	17405764	Dnah11	7659	1894	157871	Yes
CCTGTGCGCCGTCCTCACGTGGGTCCGCGAGAACATGGGGGGGGGGGCAGAC	20664231	20664699	20664181	20664233	1	JH725445.1	ENSJJAG00000022475.1	20663817	20664699	None	7659	1894	157871	No_or_no_constitutive_exon
GCTTTTCCCCGGTCCCCCCCCCACACACACCCCCGTCCCCGCGGGAGCAGGG	26540749	26540899	26540699	26540751	1	JH725445.1	ENSJJAG00000009482.1	26275164	26541220	Dock4	7659	1894	157871	No_or_no_constitutive_exon
AGCTTAGAGGCTGCCATTTTGGTATTTTCTCTCTCTCTCTCTGGGGACAGAT	29897554	29897678	29897504	29897556	1	JH725445.1	ENSJJAG00000010107.1	29857999	29931064	None	7659	1894	157871	Yes
GGGAGTGCATAGAGTTAACATCAGGGCAGGGAGCGTGGGAATTGGGGCAGAC	32231244	32231251	32231194	32231246	1	JH725445.1	ENSJJAG00000003999.1	32166534	32231251	Atxn7l1	7659	1894	157871	No_or_no_constitutive_exon
GAAAAAATGATGATTGTGAATTATTGAAATTTTCTCCTGGGGGGTGATAGCA	33509048	33509139	33508998	33509050	1	JH725445.1	ENSJJAG00000021116.1	33486362	33543446	Orc5	7659	1894	157871	No_or_no_constitutive_exon
TTTCCCTAAAGAGTGACCTACCACCTCTGTTTTGTTTCCGCACGGGAAAGGA	34241722	34241836	34241672	34241724	1	JH725445.1	ENSJJAG00000024113.1	34210255	34253229	Slc26a5	7659	1894	157871	Yes
CTCAGGCGCAGCTCCCACAGCGCTCCGGCCTACTTCCGGTGGGGGAAGAGAA	34279262	34279423	34279473	34279421	-1	JH725445.1	ENSJJAG00000007388.1	34259980	34279475	None	7659	1894	157871	No_or_no_constitutive_exon
GATATTCTGAAGTTCTAACTAAACCAGTGTTTTATCACCTAGGGTCAGAGTA	34274902	34274976	34275026	34274974	-1	JH725445.1	ENSJJAG00000007388.1	34259980	34279475	None	7659	1894	157871	Yes
GCGGGCTGCGGGCACAGCTCGGAGCACGGCGGGGAGCACAGCATGGGGAGGA	34740567	34740910	34740960	34740908	-1	JH725445.1	ENSJJAG00000010663.1	34737161	34741411	Fgl2	7659	1894	157871	No_or_no_constitutive_exon
ACGACAACCGAGACCCCGAGGGGCACGGAGCCCCGGGGCAGGCAGGCGAGGA	34740296	34740546	34740596	34740544	-1	JH725445.1	ENSJJAG00000010663.1	34737161	34741411	Fgl2	7659	1894	157871	No_or_no_constitutive_exon
GGTTTGTGCCACGATCCTTTGGGGCTCTTAATTCTGGGGACATGGAAGAGTG	36938915	36938920	36938865	36938917	1	JH725445.1	ENSJJAG00000006815.1	36936675	36945916	Aebp1	7659	1894	157871	No_or_no_constitutive_exon
TCTTGTACAGAAAGGTCAGGCTCTCTGGCCTGGGTGTTTCCAGTGGGCAGGA	37758537	37758633	37758683	37758631	-1	JH725445.1	ENSJJAG00000000683.1	37743160	37758991	Myo1g	7659	1894	157871	No_or_no_constitutive_exon
GCCAGGAACCAACTGCAGAAATTACAGATGGTCTTGCTTTAGACGGGGAGAC	37851641	37852602	37852652	37852600	-1	JH725445.1	ENSJJAG00000023045.1	37849613	37858387	Nacad	7659	1894	157871	No_or_no_constitutive_exon
CCCTCAGGTAAGCCAGGTACAACTCCTGAGCTCAGCTGGAGAGGGAAAAGGC	37850911	37851620	37851670	37851618	-1	JH725445.1	ENSJJAG00000023045.1	37849613	37858387	Nacad	7659	1894	157871	No_or_no_constitutive_exon
CCAGTGAGTGCGGCCGGGGAGGCCTGGCGGGCGGGGAGGGCGGGACGGAGGG	39297552	39297866	39297502	39297554	1	JH725445.1	ENSJJAG00000022795.1	39297432	39300426	None	7659	1894	157871	No_or_no_constitutive_exon
CAGGTGATAACCTCCAAAAACTCAAGCCCCCATTTATCTCCACAGGGAAGGA	41872023	41872143	41871973	41872025	1	JH725445.1	ENSJJAG00000005925.1	41861945	41947372	Ikzf1	7659	1894	157871	No_or_no_constitutive_exon
TCTGACTTGATGTGTGCAAAGTGGGTTTCCTGGTTTCTATTGGGTGTGAGTG	42174488	42174567	42174617	42174565	-1	JH725445.1	ENSJJAG00000011146.1	42126895	42179443	Grb10	7659	1894	157871	No_or_no_constitutive_exon
GGCGTCGCTGGCCGTGGCACTGCCTTTTGAACTGTGGGGGACGGGGACAGGC	47387439	47387590	47387389	47387441	1	JH725445.1	ENSJJAG00000017068.1	47387180	47388768	None	7659	1894	157871	No_or_no_constitutive_exon
CTTGAACTTCTGATTCTTCTGCCTCTGCCTCCTGAGTGCTGGGATTACAGCT	47740540	47740727	47740777	47740725	-1	JH725445.1	ENSJJAG00000014806.1	47740540	47798954	None	7659	1894	157871	No_or_no_constitutive_exon
TTCAGTCTGATTTGCTGTGAATGTCACATTTTATCTTTAGGGTAACACAGGT	5516687	5516731	5516637	5516689	1	JH725446.1	ENSJJAG00000023571.1	5426472	5552706	Col9a1	7659	1894	157871	No_or_no_constitutive_exon
GAATATATAGCTGACAATGGTGGTTGTGTTTTCACAGGGCAGCAGAGGAGAA	5524365	5524406	5524315	5524367	1	JH725446.1	ENSJJAG00000023571.1	5426472	5552706	Col9a1	7659	1894	157871	No_or_no_constitutive_exon
GGAGCGTTTGAAACTAAATCCATTTTTTCAATTGTCTTTTGGGAATTTAGTG	5833642	5833768	5833818	5833766	-1	JH725446.1	ENSJJAG00000009642.1	5566727	5896303	Col19a1	7659	1894	157871	Yes
CTTCCAGAATTCATGAATTAGCCATATGTGATTATTTTATTTGCAGGGAGAT	5631585	5631617	5631667	5631615	-1	JH725446.1	ENSJJAG00000009642.1	5566727	5896303	Col19a1	7659	1894	157871	No_or_no_constitutive_exon
GTTGCTTTGCATAGAAATGGGCTGGTGTGCTAGTCTCACGGGGGTCTGAGCA	6293875	6293918	6293968	6293916	-1	JH725446.1	ENSJJAG00000010158.1	6293281	6293955	None	7659	1894	157871	No_or_no_constitutive_exon
GTTCAACAGCAACGTCGTCGTCAGCCAGGGCGGCGGCTGCAGCGCGGGAGCC	11832269	11832799	11832219	11832271	1	JH725446.1	ENSJJAG00000003290.1	11813499	11832799	Lgsn	7659	1894	157871	No_or_no_constitutive_exon
ATTAAACAGCTTCAAATGCCCCTGATTGGTGATGCTAACATGGGAGTAAGTG	23019834	23019927	23019784	23019836	1	JH725446.1	ENSJJAG00000011068.1	22980217	23020000	None	7659	1894	157871	No_or_no_constitutive_exon
CACCCTGGAGGAGAAGCGGAAGGAGAAAGCCAAGATCCATGACCCGGGAGAA	24547422	24547524	24547372	24547424	1	JH725446.1	ENSJJAG00000017021.1	24546939	24547524	None	7659	1894	157871	No_or_no_constitutive_exon
GCCCCGACAGCCCCGGGCTACAGGCACCCACCCCCGGGCAACAGCAGCAGCT	30648463	30648703	30648413	30648465	1	JH725446.1	ENSJJAG00000021335.1	30647467	30711408	Apba1	7659	1894	157871	No_or_no_constitutive_exon
ATATGAACGGTATCCCCATGAAACTGTGGAATAGATTCTTTTAGGGAGAGCT	31824039	31824139	31824189	31824137	-1	JH725446.1	ENSJJAG00000013817.1	31810925	31871575	None	7659	1894	157871	No_or_no_constitutive_exon
TCTCAAGCTCTGTAAGTGACTCTGTCCTGTCTTTGCTTGGTGGGATGCAGGT	32074448	32074618	32074398	32074450	1	JH725446.1	ENSJJAG00000017231.1	32069334	32102316	None	7659	1894	157871	No_or_no_constitutive_exon
CTTGCTTATTTTCCTGTCTTGAATGTTTCTCCTTTGTTTCTGATGGGCAGGC	33951037	33951255	33950987	33951039	1	JH725446.1	ENSJJAG00000010867.1	33794650	33981750	Smarca2	7659	1894	157871	No_or_no_constitutive_exon
ATTTCCACAGCAGAGTGATACAGCGGCCATTTGTGCACTGAAATTGGGAGGG	34468298	34468343	34468393	34468341	-1	JH725446.1	ENSJJAG00000000409.1	34442452	34473291	None	7659	1894	157871	No_or_no_constitutive_exon
TGCAAGGAGGAGGGATGCAGGGAGCAGGCATACAAGGAGGAGGGATGCAGGG	39424495	39424906	39424445	39424497	1	JH725446.1	ENSJJAG00000019881.1	39422602	39424906	Cstf2t	7659	1894	157871	No_or_no_constitutive_exon
ATATTTAAAGCTGCAACACTAATTTGAGGCTAATCTTTTGGGGGGTTTAGGT	47929474	47929765	47929424	47929476	1	JH725446.1	ENSJJAG00000023188.1	47765158	47959587	Plce1	7659	1894	157871	Yes
AAGTTCAGAGTTCATATCTGTAATACTTGTTTCCTTTTTCTGGGTAGCAGCT	48019652	48019785	48019835	48019783	-1	JH725446.1	ENSJJAG00000018611.1	47983838	48025913	Noc3l	7659	1894	157871	Yes
AGTGAGACCCTACCTTGGAAAACCAAAAAAATAAAAATGTTGGGCTGGAGCG	48157319	48157337	48157269	48157321	1	JH725446.1	ENSJJAG00000013249.1	48148370	48157337	None	7659	1894	157871	No_or_no_constitutive_exon
TTACCCTCGTAGGGTCCCCCGCTGCAGACACAGTGGACCCGGCCGGGGAGGT	48177830	48177914	48177780	48177832	1	JH725446.1	ENSJJAG00000000865.1	48177516	48241583	Hells	7659	1894	157871	No_or_no_constitutive_exon
CCTCCATTTCGATCTTTTTAGAATTAAGGCTGTAAGGAAAGGTGGGGTAGCG	215452	215480	215530	215478	-1	JH725447.1	ENSJJAG00000023614.1	212994	238276	Traf5	7659	1894	157871	No_or_no_constitutive_exon
TGCTCCTCAGAGCTGCATGGTACACTGCTGGTATTATGGTATTATGGGAGGC	4033316	4033645	4033695	4033643	-1	JH725447.1	ENSJJAG00000013299.1	4033316	4034300	None	7659	1894	157871	No_or_no_constitutive_exon
GAGCTTACAGAAAGCCTACTACATCAGCCTCCTGAGTGCTGGGTTTGAAGAT	7479413	7479688	7479738	7479686	-1	JH725447.1	ENSJJAG00000022098.1	7477771	7480146	None	7659	1894	157871	No_or_no_constitutive_exon
GGCTATTTAATCTTAAAGATGATGATTGTATCTGCCTCCCAGGGACACAGGT	7569803	7569875	7569925	7569873	-1	JH725447.1	ENSJJAG00000016345.1	7540380	7581284	Tmem63a	7659	1894	157871	No_or_no_constitutive_exon
GGCCCTGTAGAGTCCATTTCTTTGTGTATGTCCCTTCCGGGAGGAGAGAGAC	7540586	7540623	7540673	7540621	-1	JH725447.1	ENSJJAG00000016345.1	7540380	7581284	Tmem63a	7659	1894	157871	No_or_no_constitutive_exon
AGTATTTATGGAGCACTTAATATATTGTAGGCAGGGATATACCAGGGAAGTG	9363593	9363874	9363543	9363595	1	JH725447.1	ENSJJAG00000009428.1	9346471	9403313	Kif28	7659	1894	157871	Yes
AAATTCTTGATGGAGGAACTTTACCAGCGCTTTCTGGAGGGAGAAGACAGCC	9396444	9396633	9396394	9396446	1	JH725447.1	ENSJJAG00000009428.1	9346471	9403313	Kif28	7659	1894	157871	Yes
TGATTGTTTTCAACTTTTCAGACAACAGCTGTGGAAAAGCCGCTGGGAAGGA	9516133	9516201	9516251	9516199	-1	JH725447.1	ENSJJAG00000019924.1	9499715	9562401	Cnst	7659	1894	157871	No_or_no_constitutive_exon
GTAGGGTACACTTGGAAGGCTGCTGCGGGGCCGAGCCCTGAGGGTATGAGCA	10445627	10445723	10445773	10445721	-1	JH725447.1	ENSJJAG00000021322.1	10440695	10589247	Kif26b	7659	1894	157871	Yes
AACAGCAGCAGCAGCAGCAGCAGACGGCCCAGCAGCGCGGGGCCGGCAAGGA	11252370	11252524	11252320	11252372	1	JH725447.1	ENSJJAG00000011371.1	11251827	11261661	Hnrnpu	7659	1894	157871	No_or_no_constitutive_exon
TCTTATACTTTAACTTGTCAATGGAACTTTTCCTCATGAATGGGATGCAGAG	22433422	22433540	22433590	22433538	-1	JH725447.1	ENSJJAG00000015401.1	22408235	22555446	Cspp1	7659	1894	157871	Yes
GTATGCTAAGCAACATTGCAAAAAATTTAAAAATGCATGGGGCTAGATAGAT	22639274	22639298	22639224	22639276	1	JH725447.1	ENSJJAG00000009605.1	22611193	22653564	Ppp1r42	7659	1894	157871	No_or_no_constitutive_exon
GATGTCATCTTTGTATTTGGGTTCAGAACCCGTTTTGGTGGTGGGGCAAGAC	255286	255474	255524	255472	-1	JH725448.1	ENSJJAG00000022139.1	255286	255680	None	7659	1894	157871	No_or_no_constitutive_exon
CTGGTTCGAATCCTGTCACATGGTGGCTTTAGGCCAGGAGGGTGATGCAGCT	441458	441621	441671	441619	-1	JH725448.1	ENSJJAG00000013500.1	441458	442657	None	7659	1894	157871	No_or_no_constitutive_exon
TGGATGGTCCAATGCCAGTATAATTATCTTATTTATGCCATTGGGAACAGGG	6296179	6296441	6296491	6296439	-1	JH725448.1	ENSJJAG00000015201.1	6133563	6321637	Unc80	7659	1894	157871	Yes
AACCTAGTCATTTGAATGATGCATAAGCTATGTGTGGAGGGAATGTTGAGTG	9139370	9139376	9139426	9139374	-1	JH725448.1	ENSJJAG00000016078.1	9097856	9260791	Adam23	7659	1894	157871	No_or_no_constitutive_exon
ACAAAAGAACCTAACTCACAGGTAACAAATCCACTTGAGGGTGTGGAAAGAA	11953023	11953071	11953121	11953069	-1	JH725448.1	ENSJJAG00000007794.1	11951238	11970660	Icos	7659	1894	157871	No_or_no_constitutive_exon
CTCACATTGCCCAAAAAGTCAGTAACTAGGTGAGCCATGGGAAAGAAGAGCT	13014409	13014464	13014514	13014462	-1	JH725448.1	ENSJJAG00000014072.1	12969418	13026551	Carf	7659	1894	157871	No_or_no_constitutive_exon
TAGGGTATCTTTAAATGTTATAAGCATGAATTTAATTCTGGGCTTGGGAGAT	13556819	13556839	13556889	13556837	-1	JH725448.1	ENSJJAG00000018213.1	13538740	13573283	Nop58	7659	1894	157871	No_or_no_constitutive_exon
GGCCACAGAATATACCTACTCCCTGCTGCTTAGCAGGGTTAGAAAAGAAGGG	13703627	13703683	13703733	13703681	-1	JH725448.1	ENSJJAG00000024266.1	13619861	13766005	Gm973	7659	1894	157871	No_or_no_constitutive_exon
CTATTCTTTCTTTGATGAGCCTTTTAATTTGCTACATTTCTTTAGGGGAGAG	13630896	13631006	13631056	13631004	-1	JH725448.1	ENSJJAG00000024266.1	13619861	13766005	Gm973	7659	1894	157871	No_or_no_constitutive_exon
TTCCTGCCACGGCTCTCATTTCAGATTTGTCTCTGCTGCTTGCAGGGGAGGA	14634444	14634504	14634554	14634502	-1	JH725448.1	ENSJJAG00000014714.1	14628976	14648219	Casp8	7659	1894	157871	No_or_no_constitutive_exon
CAATGTTATGGTACATGGAAAACCAGTTAAGCTGGGTTAATGGGATACAGCT	20779498	20779792	20779842	20779790	-1	JH725448.1	ENSJJAG00000013506.1	20779388	20779967	None	7659	1894	157871	No_or_no_constitutive_exon
TGACGCGGACGGAGGACGCCGAGCGAGGACGTGGGCCCCGGGCGCCGGAGGT	33295038	33295478	33295528	33295476	-1	JH725448.1	ENSJJAG00000021153.1	33256732	33295673	Znhit6	7659	1894	157871	No_or_no_constitutive_exon
AAACTGGCCATGTCCAGGTAGGGCAGGTGGAAGACTCATGGGGAATAAAGCT	33294981	33295005	33295055	33295003	-1	JH725448.1	ENSJJAG00000021153.1	33256732	33295673	Znhit6	7659	1894	157871	No_or_no_constitutive_exon
TTTTCTTTTAACCATGTATTTCTTTTCTGTATTGAATGTTCAGGGTGTAGAA	33414140	33414187	33414237	33414185	-1	JH725448.1	ENSJJAG00000020958.1	33325289	33627050	Col24a1	7659	1894	157871	No_or_no_constitutive_exon
GCCTACCAATCAAATATCATTATTTTCCTTTTGTCCTTTGTGGGACACAGGC	33885043	33885274	33884993	33885045	1	JH725448.1	ENSJJAG00000012700.1	33869576	33906484	Clca2	7659	1894	157871	No_or_no_constitutive_exon
CGGCAGTTGGGGAGGATGGGGTGGGGGGAGAAGCAGAGGGAGCAGGGGAGGA	37380531	37380563	37380481	37380533	1	JH725448.1	ENSJJAG00000019314.1	37350568	37380616	Zfp326	7659	1894	157871	No_or_no_constitutive_exon
AAATAAGCATGAGTTAATTGTGTTGTGACGAAGTCATTCTGGGGCAACAGCT	39044841	39044883	39044933	39044881	-1	JH725448.1	ENSJJAG00000017313.1	39020752	39217800	Tgfbr3	7659	1894	157871	No_or_no_constitutive_exon
AGTGATTACTTCAGAATTATGTTTACAGCAGACATGAGGGAACAGATCAGGA	39388922	39389173	39388872	39388924	1	JH725448.1	ENSJJAG00000024014.1	39388716	39390248	None	7659	1894	157871	No_or_no_constitutive_exon
AACATCTTTATTCAATGGGAATTGTTATTTTCCTTTTGTTGAATGGGTAGGG	3544316	3544411	3544266	3544318	1	JH725450.1	ENSJJAG00000013941.1	3534401	3565433	P3h2	7659	1894	157871	Yes
GTAAAACCAGGGTTGGATATTTCTCACACAAATTCTTCTGGGTAAAAGAGGA	3882143	3882786	3882836	3882784	-1	JH725450.1	ENSJJAG00000008682.1	3881652	3883644	None	7659	1894	157871	No_or_no_constitutive_exon
CCAAACTACAGTTAAAAGCTATGCACTATTTTTTTTCAGGGTGGACACAGTG	4763279	4763395	4763445	4763393	-1	JH725450.1	ENSJJAG00000005575.1	4608159	5039027	Lpp	7659	1894	157871	No_or_no_constitutive_exon
CATCCATTTTTTCATATCATTTAAAATGACTCCTCTCTTCCTGGGAGCAGCA	6809429	6809513	6809563	6809511	-1	JH725450.1	ENSJJAG00000017965.1	6808523	6820585	Ahsg	7659	1894	157871	No_or_no_constitutive_exon
TCTCCCACTCTGAGAAACTCATGGTGTTTTCTTGGTTTTCGGGGTTCAAGGA	7325633	7325694	7325583	7325635	1	JH725450.1	ENSJJAG00000001970.1	7164559	7334718	Dgkg	7659	1894	157871	Yes
CCCCCTCGCCTTCACACTGCCCCCTTTGGGCTCTGTGTTGGGGAACACAGGC	9542830	9542904	9542780	9542832	1	JH725450.1	ENSJJAG00000015086.1	9533696	9548201	Clcn2	7659	1894	157871	Yes
TGTTCCATTGCTGTCTTCTTCCTTTCATTTCCGGCTCTGTGGGTGAGCAGTC	10062199	10062380	10062430	10062378	-1	JH725450.1	ENSJJAG00000017369.1	10042509	10140697	Yeats2	7659	1894	157871	Yes
CCAACCTCCATGGCGGTCCAGGGGCTCTGGGCAGCTGGAGAGGGACTGAGCC	11941718	11941892	11941668	11941720	1	JH725450.1	ENSJJAG00000023841.1	11940927	11962858	Meltf	7659	1894	157871	No_or_no_constitutive_exon
GCTGCTGGAGCCAACCTCCATGGCGGTCCAGGGGCTCTGGGCAGCTGGAGAG	11941708	11941892	11941658	11941710	1	JH725450.1	ENSJJAG00000023841.1	11940927	11962858	Meltf	7659	1894	157871	No_or_no_constitutive_exon
GAATTAATGTTACTTTCATTTTTCAATTCTATTCTATTTTTCAAAGGGAGTT	12177458	12177527	12177408	12177460	1	JH725450.1	ENSJJAG00000019251.1	12170299	12184064	Rbm11	7659	1894	157871	No_or_no_constitutive_exon
ATCTCCTTCTAGAATCAAATAATGGACAATATCATTTTCCCTGGGAGCAGCT	15905545	15905686	15905736	15905684	-1	JH725450.1	ENSJJAG00000021931.1	15863461	15977883	Tmprss15	7659	1894	157871	No_or_no_constitutive_exon
TTTTCAGTTGTCAGTTTGTCATATTTCTTCTCCAATCTTTTGGGACATAGGT	24889052	24889156	24889002	24889054	1	JH725450.1	ENSJJAG00000021291.1	24882479	24909590	Usp16	7659	1894	157871	No_or_no_constitutive_exon
TGTCTGCCAACCAATGGGAGGAGTCTCATCTGTCTGCCAGCCAGTGGGAGGA	27100401	27100487	27100537	27100485	-1	JH725450.1	ENSJJAG00000002454.1	27100401	27100953	Krtap11-1	7659	1894	157871	No_or_no_constitutive_exon
CTACAGTGTCAAAGAATAGTAATTCTATAGACATGCAACAAATTGGGTAGCT	27906086	27906119	27906169	27906117	-1	JH725450.1	ENSJJAG00000019447.1	27865474	27912307	Scaf4	7659	1894	157871	Yes
GAACACACAATGATCCTCCTACCTCTGCCTGCCAAGTGCTGGGATCAAAGGT	27894424	27894446	27894496	27894444	-1	JH725450.1	ENSJJAG00000019447.1	27865474	27912307	Scaf4	7659	1894	157871	No_or_no_constitutive_exon
GAAGATAGAAACAGACGCTCTAGTGGGCATCGAGACAGGGACAGAGACAGGG	27865474	27865748	27865798	27865746	-1	JH725450.1	ENSJJAG00000019447.1	27865474	27912307	Scaf4	7659	1894	157871	No_or_no_constitutive_exon
ATGCGGAGGCGGTGGCGGCGGTGGCGTGGGCACCCGGGCGGACGCCAAAGAG	29223622	29224140	29223572	29223624	1	JH725450.1	ENSJJAG00000019725.1	29182231	29224140	Olig2	7659	1894	157871	No_or_no_constitutive_exon
CACAGAGGTCCTTGGCCTCCAAAGGCTCTGAGCCAGGGATGTAGGGCAAGGC	32951577	32951769	32951527	32951579	1	JH725450.1	ENSJJAG00000010920.1	32906063	32957456	Sim2	7659	1894	157871	No_or_no_constitutive_exon
CCAGTCTTTTTTAACATGATAATTCTATTTTCTGCCATTTGCTTAGGGAGTC	34376694	34377838	34376644	34376696	1	JH725450.1	ENSJJAG00000016880.1	34373969	34377838	Kcnj15	7659	1894	157871	No_or_no_constitutive_exon
CTGTTCCACAGGTGCCCGCGGCGTCTTTCTCTCGCAGGCTTTGGTGGGAGAA	37066676	37066696	37066746	37066694	-1	JH725450.1	ENSJJAG00000021090.1	37053886	37085763	Tmprss2	7659	1894	157871	No_or_no_constitutive_exon
CCTGTGCCCGTTCATAACTCATCAGCATCTGCCCTCCAGATGTGGGTGAGAG	37614720	37614831	37614670	37614722	1	JH725450.1	ENSJJAG00000012073.1	37600080	37661693	Umodl1	7659	1894	157871	Yes
ATGAGCCTCTGTCTCCCTGCGTCCCGCAGGTGGCTCTCCCGGGAACACAGCC	37654645	37654944	37654595	37654647	1	JH725450.1	ENSJJAG00000012073.1	37600080	37661693	Umodl1	7659	1894	157871	Yes
TTGACACCTGCCGCAGGACCCAATGCTTTCTGTTCTCCCGGGCCAAGCAGGT	37891679	37891821	37891871	37891819	-1	JH725450.1	ENSJJAG00000017683.1	37870835	37893093	Tmprss3	7659	1894	157871	No_or_no_constitutive_exon
AACAGAGTCCTCTAGCAAGAGGGGCGTGGGTGGTTCTTTGGGAGGGGGAGAA	37873675	37873721	37873771	37873719	-1	JH725450.1	ENSJJAG00000017683.1	37870835	37893093	Tmprss3	7659	1894	157871	No_or_no_constitutive_exon
CCACGGTGCGTGTCCCCCGGGGCTCCCTTGATGGACCCGAGAAGGGGGAGGA	38140664	38140721	38140614	38140666	1	JH725450.1	ENSJJAG00000022814.1	38110258	38210873	Pde9a	7659	1894	157871	No_or_no_constitutive_exon
GGCCTCAGTGGATCCTGCCCTGGGCAGCGGTAGTGGTTGCAGGGGGGAAGCG	38293804	38293995	38293754	38293806	1	JH725450.1	ENSJJAG00000022210.1	38293449	38294394	None	7659	1894	157871	No_or_no_constitutive_exon
TCATCTCGGGCTGGGTGTTGACAGATGGACCGAGGGCCAGCAGAGGGCAGGG	39959977	39960184	39960234	39960182	-1	JH725450.1	ENSJJAG00000020390.1	39866984	40106484	Galnt14	7659	1894	157871	No_or_no_constitutive_exon
TCCCCAATCTCCTGCCACCACAAGGCCTAAGTGTCTGTCTCCTGGGGAAGGT	40288165	40288311	40288361	40288309	-1	JH725450.1	ENSJJAG00000017980.1	40275077	40340541	Xdh	7659	1894	157871	Yes
GGGTTATTATGGAGCTGGGCTTGCAAGTATGTATGAGGGAATGTGATGAGGA	176784	176913	176963	176911	-1	JH725449.1	ENSJJAG00000019780.1	176304	177317	None	7659	1894	157871	No_or_no_constitutive_exon
AAGAGCCAACTTTTAATTAACCAGATAGTGCCTTTACCAGGGGAACGAAGAT	4561756	4562753	4562803	4562751	-1	JH725449.1	ENSJJAG00000023301.1	4561756	4563092	None	7659	1894	157871	No_or_no_constitutive_exon
GATGCCACCCTGAGACTACATAGTGAATTCCAGGGCAGCCTGGGCTAGAGAA	5139093	5139114	5139043	5139095	1	JH725449.1	ENSJJAG00000000227.1	5108531	5140160	Sh2d1a	7659	1894	157871	No_or_no_constitutive_exon
TTGCTAGGCACTCTGTAGCCATAGCTGGTGGGAACTCAGAAGGGGAAGAGAG	10546699	10546710	10546649	10546701	1	JH725449.1	ENSJJAG00000019789.1	10529640	10560742	Xpnpep2	7659	1894	157871	No_or_no_constitutive_exon
CATTCATAAAGGTAAATTGATTTATGGAGCAAATAACTCCCAGGGTATAGGT	15185847	15185964	15186014	15185962	-1	JH725449.1	ENSJJAG00000003457.1	14968443	15443087	Gpc3	7659	1894	157871	No_or_no_constitutive_exon
CAGCAGAGATTCTCACCAGCCCTCAGCCACGGATTGGGGAAAAATTTGAGTT	18714212	18714218	18714162	18714214	1	JH725449.1	ENSJJAG00000009866.1	18566109	18714218	None	7659	1894	157871	No_or_no_constitutive_exon
AAGGAGGGCAGCACAGAGGAGGAGGAGCACCACATGGGAACCAAGGACAGCA	19488703	19489310	19489360	19489308	-1	JH725449.1	ENSJJAG00000022761.1	19488637	19490170	Gpr101	7659	1894	157871	No_or_no_constitutive_exon
AAGCTGGGCATGGTGGCGCACACTTTTAATCTTAAGCCCTTGGGAGGCAGAG	23305762	23306952	23307002	23306950	-1	JH725449.1	ENSJJAG00000000576.1	23305762	23307314	None	7659	1894	157871	No_or_no_constitutive_exon
TGTTTGGGCAGGTGGCGTCCAGCACTGCCCCAAGTCTGTTTGGGCAGCAGAC	27095399	27095853	27095349	27095401	1	JH725449.1	ENSJJAG00000022526.1	27094808	27128589	None	7659	1894	157871	No_or_no_constitutive_exon
CCATAGGAACTCACACTCCACAGCCGCTTGCCGGCAGGAGTGCTGGGGAGTC	27519682	27519828	27519878	27519826	-1	JH725449.1	ENSJJAG00000017691.1	27501095	27635778	Rapgef1	7659	1894	157871	No_or_no_constitutive_exon
TCTGCCAGGCTGGGCTGTGCCCTGCTCGGTGAGTTAGGGAAGGGAGAGAGCG	29753015	29753040	29752965	29753017	1	JH725449.1	ENSJJAG00000021060.1	29715865	29765684	Adamts13	7659	1894	157871	No_or_no_constitutive_exon
TCTCTCTCGGAGCCTTGGCTTTCTTGCTTCCTACAGGTGGGAAGTCCGAGTC	29753094	29753271	29753044	29753096	1	JH725449.1	ENSJJAG00000021060.1	29715865	29765684	Adamts13	7659	1894	157871	No_or_no_constitutive_exon
ATCCTGCCCTGCTAGGCGAGCCCTGGGCAATAGGCAGCTCTGGGAGATAGGC	29753295	29753305	29753245	29753297	1	JH725449.1	ENSJJAG00000021060.1	29715865	29765684	Adamts13	7659	1894	157871	No_or_no_constitutive_exon
AATGGGCTGGGCTCCCAGCTCAGGTGGGGTAGGCTGCTCCCAGGGACGAGGC	30121563	30121732	30121782	30121730	-1	JH725449.1	ENSJJAG00000011963.1	30107043	30310269	Vav2	7659	1894	157871	No_or_no_constitutive_exon
ACAAGTGTCTCAAGGCCATGGGAGTCATAGGAAGGCCAGTGAAGGGAGAGGT	31674425	31674962	31674375	31674427	1	JH725449.1	ENSJJAG00000023725.1	31672504	31676080	Ppp1r26	7659	1894	157871	No_or_no_constitutive_exon
GCTGGGAAACTGAGGCTAGCCTCACAAGGCAGACCCGGGAAAGGAACCAGAA	31955185	31955274	31955135	31955187	1	JH725449.1	ENSJJAG00000002417.1	31925343	31978699	Notch1	7659	1894	157871	No_or_no_constitutive_exon
CTCACCCAGGGCGCCGCTGTGAGTCGGTCATCAATGGCTGCAGGGGCAAGCC	31966671	31966693	31966621	31966673	1	JH725449.1	ENSJJAG00000002417.1	31925343	31978699	Notch1	7659	1894	157871	No_or_no_constitutive_exon
TGTACTGACTGCCTCAGTGATCCTGTTTGTCTTTCTCTTTTGGGCAACAGAA	32065167	32065254	32065117	32065169	1	JH725449.1	ENSJJAG00000017251.1	32060447	32068696	Sdccag3	7659	1894	157871	No_or_no_constitutive_exon
TAAGACGGGCGGGGCCGCTAGTTGAGCTCAACCCGCCTCTCCAGGGACAGTG	32718525	32718769	32718819	32718767	-1	JH725449.1	ENSJJAG00000003811.1	32702436	32767827	Kcnt1	7659	1894	157871	No_or_no_constitutive_exon
TGTGGTTTGAACTTGAGTACTTGTACCTGCCTGGTGGGCGCATGGACGAGAA	32973318	32973405	32973455	32973403	-1	JH725449.1	ENSJJAG00000003264.1	32969032	32973431	Lcn5	7659	1894	157871	Yes
CCACCCCACCCCCCCCGTCCCAGCGAGTGACATCTTTTGTGATGGGGCAGGG	33255364	33255528	33255578	33255526	-1	JH725449.1	ENSJJAG00000016080.1	33240502	33256869	Abca2	7659	1894	157871	No_or_no_constitutive_exon
CCTTTTCCAGCCTGGAAAGCCCCTTCCTAGGGCAGCAGGAAGGGAGTAAGTG	33266086	33266140	33266190	33266138	-1	JH725449.1	ENSJJAG00000019986.1	33264206	33266244	Fut7	7659	1894	157871	No_or_no_constitutive_exon
GCGCCTGAGGTAACCAGGCTGTTCTGCTCTTGTTCTGCTGCAGGGTGCAGCT	33264206	33265215	33265265	33265213	-1	JH725449.1	ENSJJAG00000019986.1	33264206	33266244	Fut7	7659	1894	157871	No_or_no_constitutive_exon
GGCTGCCTGCAGGCCGCTCCTCTATCCCTAAGGTTCCCCTTTGGGAAAAGGT	33734949	33734981	33734899	33734951	1	JH725449.1	ENSJJAG00000012626.1	33724537	33736148	Noxa1	7659	1894	157871	No_or_no_constitutive_exon
CTGCTCCAGCCGCGGCGGCGACTTCGACCCTGGCCCCGGCGGCGGGCGAGCA	34359997	34360455	34359947	34359999	1	JH725449.1	ENSJJAG00000012701.1	34255614	34454830	Cacna1b	7659	1894	157871	No_or_no_constitutive_exon
CCTTATGGGGGGGGAGGAATATGACCTGAGATGGGGTGGGAGTAGGCAAGCC	34453547	34453673	34453497	34453549	1	JH725449.1	ENSJJAG00000012701.1	34255614	34454830	Cacna1b	7659	1894	157871	No_or_no_constitutive_exon
CAGAGTCTGTGTTGCTGCCCCCCCGGAGACAGGGAGGGTCTGAGAGCCAGAG	34453686	34453713	34453636	34453688	1	JH725449.1	ENSJJAG00000012701.1	34255614	34454830	Cacna1b	7659	1894	157871	No_or_no_constitutive_exon
GTTCCATAGCATCACTAACCAGTTCCCCATGCCCCTTCCCTGGGAAGCAGCA	34543630	34543750	34543580	34543632	1	JH725449.1	ENSJJAG00000016505.1	34538990	34544271	Ric8a	7659	1894	157871	No_or_no_constitutive_exon
TTGAGAGGTTAAAGAGAGCTGGCAGGGGTGGCTCTTCAGGGGCCCGGGAGGA	34642890	34643055	34643105	34643053	-1	JH725449.1	ENSJJAG00000016088.1	34642872	34643160	None	7659	1894	157871	No_or_no_constitutive_exon
GGAGGGGAATGCAGGCACAAGTGAGGGTAGGGGTGTGAAGAGGGGCCCAGGA	35237880	35237913	35237963	35237911	-1	JH725449.1	ENSJJAG00000010114.1	35234512	35244663	Cdhr5	7659	1894	157871	No_or_no_constitutive_exon
TGGTATCTTTGGGCAGGGATACCAGGAGAAGATGGCATTGGCGGGGACAGTG	35235187	35235332	35235382	35235330	-1	JH725449.1	ENSJJAG00000010114.1	35234512	35244663	Cdhr5	7659	1894	157871	No_or_no_constitutive_exon
CAACAGCACCAGAACTAATAATTCTGCTTTGGGGTGGGGTGGGAGGACAGCG	35246518	35246614	35246664	35246612	-1	JH725449.1	ENSJJAG00000020063.1	35246238	35247034	Sct	7659	1894	157871	No_or_no_constitutive_exon
GTCCCCCAGAGCCCCTGGTTAGCCTGACAGTTTCACAGGTGGGGATTCAGTG	35246400	35246412	35246462	35246410	-1	JH725449.1	ENSJJAG00000020063.1	35246238	35247034	Sct	7659	1894	157871	No_or_no_constitutive_exon
CTGAGACACCCTGGGACACGGGGAGGTGTCTGCAGGTTAGCTGAGGGAAGAC	35487343	35487534	35487293	35487345	1	JH725449.1	ENSJJAG00000021420.1	35486113	35489232	Cracr2b	7659	1894	157871	No_or_no_constitutive_exon
CCAGATGCAGTTGTCTTGAGCTTTCTGTCTCCTGCCTTTTGGGAACACAGGG	35648023	35648217	35647973	35648025	1	JH725449.1	ENSJJAG00000017326.1	35598994	35688754	Ap2a2	7659	1894	157871	No_or_no_constitutive_exon
CTGTGGGGGCTGCAAGGGGGGCTGTAGCTCCTGTGGCTGCTCCAAGGGAGGC	36377514	36377569	36377619	36377567	-1	JH725449.1	ENSJJAG00000024244.1	36361508	36377828	None	7659	1894	157871	No_or_no_constitutive_exon
CTGCTCCAGCTGTAGCAAGGGGGGCTGTGGCTCCTGTGGGGGCTGCAAAGGG	36377544	36377662	36377712	36377660	-1	JH725449.1	ENSJJAG00000024244.1	36361508	36377828	None	7659	1894	157871	No_or_no_constitutive_exon
CTGCTAGGGTCCCTCAGACAGTGTTCTGACCCATGTCCCTGGGTGGCTAGGT	37923018	37923126	37922968	37923020	1	JH725449.1	ENSJJAG00000013550.1	37908960	37930894	Slc22a18	7659	1894	157871	No_or_no_constitutive_exon
CATTGAAACTTGCAGTTCTTGGTTCCCAGGCTCATACGGGGAGAGAAGAGAA	38549800	38549839	38549750	38549802	1	JH725449.1	ENSJJAG00000000416.1	38530463	38563528	Gm498	7659	1894	157871	No_or_no_constitutive_exon
GCCGCGAACTCCGCCTCCAGCCTCCCACTGTTCGATTGCCGACTGGGCAGGT	440055	440198	440248	440196	-1	JH725451.1	ENSJJAG00000020176.1	439218	440257	None	7659	1894	157871	No_or_no_constitutive_exon
CCCCAAGAGAAGCAAACCTCAGATTCCCACAGCCTGGGCGTGAGTGAAAGCA	840472	840497	840547	840495	-1	JH725451.1	ENSJJAG00000011980.1	839275	841560	None	7659	1894	157871	No_or_no_constitutive_exon
TCCACCCTCGGCCACCGGGAGGCTTGTGAACATGGCAAAGGGAAGAACAGCT	840057	840443	840493	840441	-1	JH725451.1	ENSJJAG00000011980.1	839275	841560	None	7659	1894	157871	No_or_no_constitutive_exon
AGAGAATGAAGCATTTGAAGTTAATTTTTGGTTTGTCTTTGCGGGCACAGGT	2526103	2526186	2526053	2526105	1	JH725451.1	ENSJJAG00000013165.1	2312003	2600317	None	7659	1894	157871	No_or_no_constitutive_exon
GTCTGAATTCTTCTACTCACTTGGCTTTCCCATGTGTTGGGGCGATACAGGA	3891760	3891849	3891899	3891847	-1	JH725451.1	ENSJJAG00000013993.1	3866863	3985297	Alpk2	7659	1894	157871	Yes
CCACATCACTGCCCAGGTGCCCGACGGCGGGGGCGGGGCCGGGGGCGGAGAG	18759825	18760944	18760994	18760942	-1	JH725451.1	ENSJJAG00000016237.1	18695197	18761620	None	7659	1894	157871	Yes
CGGCCAGGAAGTACCCGCAGTCTCTCGTGACCAAGGGCGCGGGGTAAGAGTT	20588536	20588559	20588609	20588557	-1	JH725451.1	ENSJJAG00000024315.1	20587352	20591584	None	7659	1894	157871	No_or_no_constitutive_exon
ACAACCTTGGGTGTAGTTTCTCAGGCAATGTCCACTGGTTTGGGAGGTAGGG	23958583	23958642	23958692	23958640	-1	JH725451.1	ENSJJAG00000017364.1	23854856	23990695	Tmem241	7659	1894	157871	No_or_no_constitutive_exon
ACTGTTGCTGTTTGATGTGATCCTGACCCGCACAACCATGGGATGGTAAGTC	23854856	23854894	23854944	23854892	-1	JH725451.1	ENSJJAG00000017364.1	23854856	23990695	Tmem241	7659	1894	157871	No_or_no_constitutive_exon
GTACATTTGTTGCTTGAATTTGTACTGTCTTTGTTCACTGGGAAAAATAGGA	24518279	24518434	24518229	24518281	1	JH725451.1	ENSJJAG00000006606.1	24485712	24577401	None	7659	1894	157871	No_or_no_constitutive_exon
GCAACCTCCACAGTCAACCCCATTCACATACAAGTGGGAGTGAAAATGAGTG	32545375	32545403	32545325	32545377	1	JH725451.1	ENSJJAG00000000893.1	32539831	32563014	Dsg3	7659	1894	157871	No_or_no_constitutive_exon
TTGTGACTCTCGTTAAGGTAAGTCGTGGGTGTTCACAACTCGGGTGGGAGAA	32617314	32617336	32617264	32617316	1	JH725451.1	ENSJJAG00000023133.1	32603452	32617336	None	7659	1894	157871	No_or_no_constitutive_exon
CTGACTCACATTCTTCCTTGACCTCATGTCCCCTGAGCCTGGGTCTGAAGCT	33250862	33250873	33250923	33250871	-1	JH725451.1	ENSJJAG00000012916.1	33248381	33268588	Polrmt	7659	1894	157871	Yes
CATTGGCCCCCGGCCTCCAGGACCCGGCGGCGGGCAGAGCGGGCCATGAGCC	33276781	33276957	33276731	33276783	1	JH725451.1	ENSJJAG00000013105.1	33268586	33278645	Fgf22	7659	1894	157871	No_or_no_constitutive_exon
GGCTCCCCTCCCTGGCTTGGCCGCAGCCCTGTGGGGTACGCGGGGCTGAGTG	33351986	33352153	33351936	33351988	1	JH725451.1	ENSJJAG00000000402.1	33324320	33356040	Palm	7659	1894	157871	No_or_no_constitutive_exon
CAACACTCCTTGGGAGTGGAAGTCAGCAGGTGGTGGTGCCAAGGGGGCAGAT	33413770	33414081	33414131	33414079	-1	JH725451.1	ENSJJAG00000013353.1	33410807	33422633	Plppr3	7659	1894	157871	No_or_no_constitutive_exon
GCTTGGAAAGGCCGAGAGGAGGCAAGATGGGTGACTGGGAGCGGGGACAGGC	33435118	33435376	33435068	33435120	1	JH725451.1	ENSJJAG00000013079.1	33432561	33436179	None	7659	1894	157871	No_or_no_constitutive_exon
GGGCCAGTGGGCCCCGGATCTGACGTCACCCCGTGGTCCCCAGGGCCGAGGA	33449738	33449879	33449688	33449740	1	JH725451.1	ENSJJAG00000008390.1	33448737	33450592	Cfd	7659	1894	157871	No_or_no_constitutive_exon
GGGACGACGTTGATGCTCAGGGCCATCGTTCCCCTGGGCTGGGGGCACAGGC	33481779	33482012	33481729	33481781	1	JH725451.1	ENSJJAG00000017025.1	33478951	33482564	Kiss1r	7659	1894	157871	No_or_no_constitutive_exon
GCCAGTGGTTGTGCCCCAACGGACGGCCTGCAGCCCCGCGGCCCGGGGAGCT	33549977	33550079	33549927	33549979	1	JH725451.1	ENSJJAG00000020743.1	33540296	33550079	Grin3b	7659	1894	157871	No_or_no_constitutive_exon
CAGACTTCCCGCTGCCTGAGCCAGCCACTGGCTCGTGGGCCCGGGCAGAGCG	33551952	33552076	33552126	33552074	-1	JH725451.1	ENSJJAG00000022827.1	33550328	33558515	Tmem259	7659	1894	157871	No_or_no_constitutive_exon
GCGCCTCGCTGCTGGAGCGGCGGCCCGCGGGGACCCCGGGTGAGGGCGAGGG	33550328	33550391	33550441	33550389	-1	JH725451.1	ENSJJAG00000022827.1	33550328	33558515	Tmem259	7659	1894	157871	No_or_no_constitutive_exon
TGACCTCTGCCTGCAGGGACAACCCTCCCCCCAGAAGCCTGGGATGGGAGCA	33587798	33588060	33587748	33587800	1	JH725451.1	ENSJJAG00000023342.1	33577849	33600658	Abca7	7659	1894	157871	No_or_no_constitutive_exon
GCCTGCAGGGACAACCCTCCCCCCAGAAGCCTGGGATGGGAGCAGCGAAGTC	33587806	33588060	33587756	33587808	1	JH725451.1	ENSJJAG00000023342.1	33577849	33600658	Abca7	7659	1894	157871	No_or_no_constitutive_exon
ACAGAGCGGGAAGCCCCAACCCGCAGTCCTCTGGGGTGAGTTGGGAACAGAG	33602619	33602636	33602569	33602621	1	JH725451.1	ENSJJAG00000003603.1	33602514	33619298	Arhgap45	7659	1894	157871	No_or_no_constitutive_exon
ACGGAGGCTGCTCTGGAGCCCAGCATCGGCTCAGGTGAAGGGATGGCCAGGG	33613567	33613733	33613517	33613569	1	JH725451.1	ENSJJAG00000003603.1	33602514	33619298	Arhgap45	7659	1894	157871	Yes
GCTGGCGGGGGACTTGGGACAGCTACAGCCCCCAGAGGGCGAGAAGGCAGGA	33602730	33602769	33602680	33602732	1	JH725451.1	ENSJJAG00000003603.1	33602514	33619298	Arhgap45	7659	1894	157871	No_or_no_constitutive_exon
TGCCCTCTTCTCACTGTCCACTTGTTTCTCCCTTGCTCTCGGGGACCTAGTG	34004467	34004551	34004417	34004469	1	JH725451.1	ENSJJAG00000001649.1	33998800	34004769	Reep6	7659	1894	157871	No_or_no_constitutive_exon
TCAATATGATGTGGGGGACCTTGGGCAGTCTCCCAAGGGTGCAGATGAAGTG	34280318	34281022	34281072	34281020	-1	JH725451.1	ENSJJAG00000023213.1	34272711	34293354	Rexo1	7659	1894	157871	No_or_no_constitutive_exon
CGTCCTCCTCCTCCTCCTCCTCCTCCTCAGGGGCTGGGGAGGACTCGGAGGA	34280171	34280300	34280350	34280298	-1	JH725451.1	ENSJJAG00000023213.1	34272711	34293354	Rexo1	7659	1894	157871	No_or_no_constitutive_exon
TACAAGCAGCTGAGCACCGCAGGTACGCCGGGGCTGGTGGGCACAGGGAGGA	34382092	34382117	34382042	34382094	1	JH725451.1	ENSJJAG00000012257.1	34377396	34383675	Csnk1g2	7659	1894	157871	No_or_no_constitutive_exon
CAGATGATGTCCTCTGTGGGCCGGGCGGGGGCCCTGCCGGCGGGGGATAGTG	35230718	35230970	35230668	35230720	1	JH725451.1	ENSJJAG00000006307.1	35229682	35235605	Zbtb7a	7659	1894	157871	No_or_no_constitutive_exon
GTCCATCCCACATAGATAGCATCAGCCTGACTGAGGTGAAGGGGCACCAGCA	35463099	35463111	35463049	35463101	1	JH725451.1	ENSJJAG00000014635.1	35452875	35473333	Zfr2	7659	1894	157871	No_or_no_constitutive_exon
CCCAAGCTCAGCCTCATGCCGTGAGTAGTGGCCCTGGGTGGTGTGGAGAGGG	35484793	35485056	35484743	35484795	1	JH725451.1	ENSJJAG00000017018.1	35481783	35489484	Matk	7659	1894	157871	No_or_no_constitutive_exon
CCGACACAGCCGAGGGCCAGGGCCAGGGCGAGGGCGCGACGGAGGGCGAGGG	35594205	35594383	35594155	35594207	1	JH725451.1	ENSJJAG00000021015.1	35589482	35594987	Cactin	7659	1894	157871	No_or_no_constitutive_exon
CAGGCACTGTGAGGTCATGGATATCCAGGCCATTTTGTGTCTGAGGGGAGCA	35945237	35945298	35945348	35945296	-1	JH725451.1	ENSJJAG00000018855.1	35940982	35957461	Gna11	7659	1894	157871	No_or_no_constitutive_exon
CGCAGCCCTGGGCCTGACCTAAGCCAGGGTCCTGTGCGGGGAGGGGACAGGA	36090756	36090864	36090706	36090758	1	JH725451.1	ENSJJAG00000011418.1	36071572	36095893	None	7659	1894	157871	No_or_no_constitutive_exon
GCAGGGATGTTGTCACTGAAGAAGTTACAGAGCAACAGGGGACCACGAAGGT	36225944	36226385	36225894	36225946	1	JH725451.1	ENSJJAG00000023703.1	36217942	36252698	Chaf1a	7659	1894	157871	No_or_no_constitutive_exon
TGTTGGGTAGGGAGGAAGCAGCTGGGTTCCCAGGGAGCAGGGGAGCTAAGGT	36303545	36304139	36304189	36304137	-1	JH725451.1	ENSJJAG00000022653.1	36298562	36306969	None	7659	1894	157871	No_or_no_constitutive_exon
CCGGGGACCTGCGGAGGCAGAGGGCCATCCCATCCACATGGGTGGGCAAGGC	36957075	36957708	36957758	36957706	-1	JH725451.1	ENSJJAG00000015898.1	36957075	36958068	Znrf4	7659	1894	157871	No_or_no_constitutive_exon
TGGGGGTCAGGTGAGAGCTAGCATGAAGTCTGATTCACTAGGGATGGCAGGA	37018353	37018369	37018419	37018367	-1	JH725451.1	ENSJJAG00000015942.1	37017468	37020608	None	7659	1894	157871	No_or_no_constitutive_exon
CCAGCACAAACCTCAATGGTTCTGCTGTCACACAGGGAGCGGGAGCGCAGCG	37070877	37071168	37070827	37070879	1	JH725451.1	ENSJJAG00000009021.1	37044911	37074615	Safb	7659	1894	157871	No_or_no_constitutive_exon
GTGCTATAGCCACAGCAGTCCAGGTCAGATGTGTCTTTTCCAAGGGGCAGAC	37073953	37074054	37073903	37073955	1	JH725451.1	ENSJJAG00000009021.1	37044911	37074615	Safb	7659	1894	157871	No_or_no_constitutive_exon
TTCCTGCCACCCTTCAGAGGCGGCGTGAGGGGCGTAGATGGCGGAGGGAGCG	37294507	37294592	37294457	37294509	1	JH725451.1	ENSJJAG00000023742.1	37294438	37299971	Dus3l	7659	1894	157871	No_or_no_constitutive_exon
AAGATGACAGTGCCTTCTCTCCCCTTGCCCACTCCCTACTACGGGTGAAGTC	37519357	37519445	37519495	37519443	-1	JH725451.1	ENSJJAG00000017227.1	37515545	37588167	Mllt1	7659	1894	157871	Yes
CCCGAATGCAGGCCCAAGGTGAGACGGGGGGTAGGTGACTGCTCGGGAAGGC	37785393	37785413	37785463	37785411	-1	JH725451.1	ENSJJAG00000018390.1	37783965	37806306	Slc25a23	7659	1894	157871	No_or_no_constitutive_exon
GAGAGGGCCAGCTATAAGGCCTGGGACACCACACAGCCAGGGCCAGGCAGGA	38033811	38033840	38033890	38033838	-1	JH725451.1	ENSJJAG00000024349.1	38019775	38047863	C3	7659	1894	157871	No_or_no_constitutive_exon
GAGCCAAGTTCTGGGGAGCAAAAGACCAGCTGGGCACCAGGGAGCTAAAGGT	38046382	38046594	38046644	38046592	-1	JH725451.1	ENSJJAG00000024349.1	38019775	38047863	C3	7659	1894	157871	No_or_no_constitutive_exon
CAAGAGAAGGCGTCACAGGTGAGGACTTATTATTGGTCTGGGGGCACAAGCA	38072140	38072174	38072224	38072172	-1	JH725451.1	ENSJJAG00000023696.1	38058468	38073467	Gpr108	7659	1894	157871	No_or_no_constitutive_exon
CGTGTGCATGGAAAAGTGGTGGGGATTCCAGCTCTATTTGGGAAGATGAGGA	38167264	38167299	38167214	38167266	1	JH725451.1	ENSJJAG00000023634.1	38106441	38173899	Vav1	7659	1894	157871	No_or_no_constitutive_exon
AACTTCCTGTAGGCCAGGGGATACTGAAGATACCTCAGAGAAGTGGGGAGGG	157923	158090	157873	157925	1	JH725452.1	ENSJJAG00000011538.1	157296	232113	B3gntl1	7659	1894	157871	No_or_no_constitutive_exon
AACTTGAGAGTTGAGTCAGCAATTAAAGCTGTTGTTGATCTGAACGGGAGGT	415514	415588	415464	415516	1	JH725452.1	ENSJJAG00000000993.1	414412	415588	None	7659	1894	157871	No_or_no_constitutive_exon
TGAGCTGGTGCTGGTGGTCTACCCAGGCATGGGTAGGAAGGGGAGGGAAGCG	1460906	1460937	1460856	1460908	1	JH725452.1	ENSJJAG00000020218.1	1454421	1461551	Dus1l	7659	1894	157871	No_or_no_constitutive_exon
TGGGTGGTACCCTGTTTCACAGGGAACCCTGGCTTTTGTTTGGGGTGTAGCT	1714898	1715032	1714848	1714900	1	JH725452.1	ENSJJAG00000013521.1	1710871	1724335	P4hb	7659	1894	157871	No_or_no_constitutive_exon
GGGTCCCAATTTGCATGGCAGGAAGGGGCCGGGAGGGGAGAGGCGGGGAGAA	2360910	2360947	2360860	2360912	1	JH725452.1	ENSJJAG00000007040.1	2360849	2363767	Cd79b	7659	1894	157871	No_or_no_constitutive_exon
CAGGTCAGTGTCGCCCGTGGTAGGGCCTGCGAGCTAGGCTGGAGGGCCAGAA	2362524	2362885	2362474	2362526	1	JH725452.1	ENSJJAG00000007040.1	2360849	2363767	Cd79b	7659	1894	157871	No_or_no_constitutive_exon
TGGTCCCCAGGTCCTTCAGGATCCTCAGGGAGATCCACTGGGACACTAAGGC	2777464	2777489	2777539	2777487	-1	JH725452.1	ENSJJAG00000017044.1	2766994	2790607	Ace	7659	1894	157871	No_or_no_constitutive_exon
TGCTGCTGCTCCTGCCGCCGCCGCCGCCCGCGGAACCCCGGGCGCTGGAGCC	2790382	2790538	2790588	2790536	-1	JH725452.1	ENSJJAG00000017044.1	2766994	2790607	Ace	7659	1894	157871	No_or_no_constitutive_exon
GTTCTTTTCCAGCGCACGGGGCACAAGAAGCTGTGATCAGGGAAGCAGAGGA	3463038	3463337	3462988	3463040	1	JH725452.1	ENSJJAG00000012510.1	3388251	3502933	March10	7659	1894	157871	No_or_no_constitutive_exon
GCTCCCCTCCCCTGGTGACTAGGATTGTCCTTAGCCGGCGCCGTGGGGAGGC	3532218	3532405	3532455	3532403	-1	JH725452.1	ENSJJAG00000018908.1	3516976	3549647	Mrc2	7659	1894	157871	No_or_no_constitutive_exon
AGTTCCTCAACAAGGTAGGAGGTAGGGAGGGGCACCAAAAGAGCCGGGAGAA	3527195	3527312	3527362	3527310	-1	JH725452.1	ENSJJAG00000018908.1	3516976	3549647	Mrc2	7659	1894	157871	No_or_no_constitutive_exon
CTGGCGCGGGCGCTGCTGCTGCTGCTGCTGCTGCTGCGCCGGATGGGAAGAG	3786188	3786250	3786300	3786248	-1	JH725452.1	ENSJJAG00000017179.1	3767950	3786328	Mettl2	7659	1894	157871	No_or_no_constitutive_exon
CCAGAGAATTGTCCAATAACTTCCATGCGTTCTCTTTTGCCCAGGGGAAGTT	5750983	5751045	5750933	5750985	1	JH725452.1	ENSJJAG00000017770.1	5735039	5751045	None	7659	1894	157871	No_or_no_constitutive_exon
CTCGGCATCAGTTTCCCCGGGGGTGGGTGGTGATTTTGGGGTGGGGGGAGGA	6295138	6295233	6295283	6295231	-1	JH725452.1	ENSJJAG00000022061.1	6161207	6295599	Bptf	7659	1894	157871	No_or_no_constitutive_exon
TTCTGGTTCTCCTGCTTCCTGATTCTACCTTCCAAGTGCTGGGATTACAGCT	6176386	6176436	6176486	6176434	-1	JH725452.1	ENSJJAG00000022061.1	6161207	6295599	Bptf	7659	1894	157871	No_or_no_constitutive_exon
CCCCTGTTATCCCCGGGTGGGCACTTGCAGGGTGATGCCCTCACAGGGAGGC	9165724	9165782	9165832	9165780	-1	JH725452.1	ENSJJAG00000010029.1	9162896	9199718	Wipi1	7659	1894	157871	No_or_no_constitutive_exon
AGCCCCCACAGCAGCTGCAGGAACTCAATTTTGTCACCACATGTGGGAAGCC	9164638	9164656	9164706	9164654	-1	JH725452.1	ENSJJAG00000010029.1	9162896	9199718	Wipi1	7659	1894	157871	No_or_no_constitutive_exon
GCTGTGCATTTTTGCTCTAAGATGCATGGAGCTAAAGTATGGGAAGAAAGTA	9662128	9662153	9662203	9662151	-1	JH725452.1	ENSJJAG00000013278.1	9650367	9714532	Abca6	7659	1894	157871	No_or_no_constitutive_exon
TTGCCCTGGCTCTGATGGATACTCGGGGGGGGGGCTGTGTTGGGGAACAGTG	13670493	13670592	13670642	13670590	-1	JH725452.1	ENSJJAG00000022268.1	13600170	13781342	Sdk2	7659	1894	157871	Yes
GTGACCTAGAGCCAGCCTGGTTGGACTTTCATTAGTTCATGGGCAAGCAGGA	14687473	14687502	14687423	14687475	1	JH725452.1	ENSJJAG00000022616.1	14662941	14692179	Dnaic2	7659	1894	157871	No_or_no_constitutive_exon
CCGCCTGAGGAATCGTACCTCTGAATAGACACCAAGCTCCTTGAGGGCAGGA	14687538	14687605	14687488	14687540	1	JH725452.1	ENSJJAG00000022616.1	14662941	14692179	Dnaic2	7659	1894	157871	No_or_no_constitutive_exon
CGGACCACAAGATGCCACTGTGCAGACACCCGGCTTCTGGGGTCAAACAGGG	14724279	14724334	14724229	14724281	1	JH725452.1	ENSJJAG00000022668.1	14698561	14724645	Kif19a	7659	1894	157871	No_or_no_constitutive_exon
TGAGCTCCGGGAACATGGACGTGGAGCTGGGAGGGGACAGCGATGGGCAGGC	14990208	14990257	14990307	14990255	-1	JH725452.1	ENSJJAG00000021355.1	14982362	14997697	None	7659	1894	157871	No_or_no_constitutive_exon
AGCCCATCAAGGAAGGTCAGGGTGGAGGTGGGAGCTCAAAGGGCCTGGAGAA	15057612	15057655	15057705	15057653	-1	JH725452.1	ENSJJAG00000022762.1	15057612	15062719	Nat9	7659	1894	157871	No_or_no_constitutive_exon
CCTGTACCCACTCTTAATCCCTGTCACCTTCATTCCTTTCTGGGAACCAGGA	15259938	15260019	15260069	15260017	-1	JH725452.1	ENSJJAG00000012842.1	15258698	15272901	Hid1	7659	1894	157871	No_or_no_constitutive_exon
AATTGCTCCTTTTCAGATTGAGGAGCATCTCAGGGAGGGGCCAAGGTAAGGG	15939993	15940003	15940053	15940001	-1	JH725452.1	ENSJJAG00000012288.1	15938917	15991112	Recql5	7659	1894	157871	No_or_no_constitutive_exon
GGGGCGGGGGGCTGGGGCTTAGGTGCCGTGCTGACTGTCTGTGGGTGCAGCG	16059235	16059358	16059185	16059237	1	JH725452.1	ENSJJAG00000019552.1	16044939	16078074	Itgb4	7659	1894	157871	Yes
GAGGCCTTTGTGGTCAGAGCCTTTTCCGGGCTTAGGGAGGGAGGGTGGAGAG	16080091	16080317	16080367	16080315	-1	JH725452.1	ENSJJAG00000014733.1	16078513	16082355	Galk1	7659	1894	157871	No_or_no_constitutive_exon
CCTAGCCCACAGAGCGCACATAAAAGTGTGACCTGGTCCCTGGGGAACAGGT	17196954	17197088	17196904	17196956	1	JH725452.1	ENSJJAG00000013209.1	17139581	17220697	Mgat5b	7659	1894	157871	Yes
AAAGTTGGGAGAGGGGATCAGTTCAGACTGGCTCCTCCCCAGAGTGGGAGGG	18274231	18274374	18274181	18274233	1	JH725452.1	ENSJJAG00000013183.1	18269809	18274374	6030468B19Rik	7659	1894	157871	No_or_no_constitutive_exon
TGACCGGTCAGTCCTTGCCTGCTTTAGTCTTTAGTCCTGTATAGTGGGAGAT	18296764	18296779	18296829	18296777	-1	JH725452.1	ENSJJAG00000014243.1	18289609	18298214	Tk1	7659	1894	157871	No_or_no_constitutive_exon
TCTGCTTAGTGGGGATAGTCGGTATTTTTATTTATTTATTTGAGGGACAGAG	18296663	18296701	18296751	18296699	-1	JH725452.1	ENSJJAG00000014243.1	18289609	18298214	Tk1	7659	1894	157871	No_or_no_constitutive_exon
ACCACAGCTGGCTGGGTAACTGAGCACACTGGCTGTCCTGCGGGGTGTAGGC	18289879	18289999	18290049	18289997	-1	JH725452.1	ENSJJAG00000014243.1	18289609	18298214	Tk1	7659	1894	157871	Yes
ACCGTGCATCATATGTAGCAGGGACTGACCGTGCATCACGGGTGGGGAAGGG	18624980	18625142	18625192	18625140	-1	JH725452.1	ENSJJAG00000022480.1	18566113	18698628	Dnah17	7659	1894	157871	No_or_no_constitutive_exon
GAGATGGACCAGTGGTTAAAGGCACTTGCTTGCAAAGCCTGAGGGCCCAGGT	18580166	18580192	18580242	18580190	-1	JH725452.1	ENSJJAG00000022480.1	18566113	18698628	Dnah17	7659	1894	157871	No_or_no_constitutive_exon
AGAAGGGCTGTGACTTGACTATCCAGGTGACAGCGAAGGAGCAGGGGCAGAG	19010087	19010236	19010286	19010234	-1	JH725452.1	ENSJJAG00000013378.1	19005633	19014845	Lgals3bp	7659	1894	157871	No_or_no_constitutive_exon
CTTCTGGGTCTGGGGTGTTCGAGGAGGCCTCCGGCACTGATCCAAGGGAGGT	20954655	20955210	20955260	20955208	-1	JH725452.1	ENSJJAG00000014858.1	20954080	20986215	Aatk	7659	1894	157871	No_or_no_constitutive_exon
ATCTACTGCAGGATGTGTGTTCCCAGGACATGGCCAGGGAGGGTGTGGAGAT	21013834	21013996	21014046	21013994	-1	JH725452.1	ENSJJAG00000017120.1	21006089	21024651	Cep131	7659	1894	157871	No_or_no_constitutive_exon
CTCTGTCACCCCTGCCCCTGAGCTCTGATGTCACCTCCTCTGGGGAGCAGGC	21039442	21039646	21039696	21039644	-1	JH725452.1	ENSJJAG00000019267.1	21036628	21043436	Tepsin	7659	1894	157871	No_or_no_constitutive_exon
TGAAAGGCTCTTCTTTGCATCTGGCTCCTAGTCCTGGGGGCTGGGAGCAGGC	21508166	21508205	21508116	21508168	1	JH725452.1	ENSJJAG00000016995.1	21498303	21515752	Hgs	7659	1894	157871	No_or_no_constitutive_exon
CCACTGTGCCCAACTTTCCCTGTGTCTGATGGCTGTTTGCATGGGGGGAGGG	21517888	21518081	21517838	21517890	1	JH725452.1	ENSJJAG00000018729.1	21517372	21523853	Mrpl12	7659	1894	157871	No_or_no_constitutive_exon
TGCTGGCAGCTAAGAGGCAGCAGGAGTTGGAGCAGCAGCGGCAGCGGGAGCA	22235588	22235710	22235760	22235708	-1	JH725452.1	ENSJJAG00000020345.1	22223998	22264333	Hdac5	7659	1894	157871	No_or_no_constitutive_exon
GGCTCCTGGGGATGCTGTCCCATGCCCCAGGTACACGGGTGGGGAGGCAGGC	22565983	22566180	22565933	22565985	1	JH725452.1	ENSJJAG00000017666.1	22561887	22568616	Grn	7659	1894	157871	No_or_no_constitutive_exon
CTGCTCACCCGCTACCTTCTGCCTTCCCCATAACTGGGCACACAAGGCAGGG	23296706	23296740	23296790	23296738	-1	JH725452.1	ENSJJAG00000019907.1	23296688	23304805	Dcakd	7659	1894	157871	No_or_no_constitutive_exon
GCTAGTGGGCCCGTCACCTCAGGTCTCATCACGCTCCTGTCTGGGGACAGAG	23534903	23535053	23534853	23534905	1	JH725452.1	ENSJJAG00000018384.1	23509247	23541256	Fmnl1	7659	1894	157871	No_or_no_constitutive_exon
GGAGTAGGGCTGGGCTTCTTCCTCCCCCTCCCCCCTGGATGGGCAGGCAGCA	23737315	23737412	23737462	23737410	-1	JH725452.1	ENSJJAG00000020224.1	23731979	23768232	Arhgap27	7659	1894	157871	No_or_no_constitutive_exon
CACAAGTACTGCTCTGACATCTTCAATCCTCTTTCCCTCCTGGGATGCAGTG	24030592	24030653	24030542	24030594	1	JH725452.1	ENSJJAG00000020998.1	23952092	24032046	Brca1	7659	1894	157871	No_or_no_constitutive_exon
TGAAATCACAGTGATCCTCCTAAGTCTGCCTCCCAAGTGCTGGGATTAAGTT	24117856	24117876	24117926	24117874	-1	JH725452.1	ENSJJAG00000021046.1	24109106	24120012	Rundc1	7659	1894	157871	No_or_no_constitutive_exon
CAACAATGAGACCATTGCTGGGGAGGTGAGCTAACTGTGGGTGGGCTGAGGG	24245235	24245319	24245369	24245317	-1	JH725452.1	ENSJJAG00000018905.1	24243303	24254547	Aoc3	7659	1894	157871	No_or_no_constitutive_exon
TGGCAAAGTGTGGCTTCCTGAGGTGTTTCTGGGTATCTTTGGGACTACAGAT	24974445	24974567	24974395	24974447	1	JH725452.1	ENSJJAG00000023539.1	24973870	24977097	Ghdc	7659	1894	157871	No_or_no_constitutive_exon
GGGAGCACAGGGACTGGGGGGCCCGGGGTAGGAAGTGGGGGGACCGGCAGTG	25051258	25051382	25051208	25051260	1	JH725452.1	ENSJJAG00000021399.1	25050990	25059872	Kat2a	7659	1894	157871	No_or_no_constitutive_exon
GAGCCAGCGGATGGGTCCCCAGATGCAGAACCTGCGGGTGAAGGTCATAGAC	25463385	25463483	25463335	25463387	1	JH725452.1	ENSJJAG00000022760.1	25457877	25465661	Hap1	7659	1894	157871	No_or_no_constitutive_exon
GGGCCCGGGGGTCTTGTCTCACTGAGCGCACCTATCCCTCGGGGCCGTAGAA	25572527	25572748	25572477	25572529	1	JH725452.1	ENSJJAG00000022125.1	25567023	25574279	Krt42	7659	1894	157871	No_or_no_constitutive_exon
CACCTACGGGGGCCTGTCGGTCACCTCCTCCCGCTTCTCTTCCGGGGGAGCC	25623141	25623491	25623091	25623143	1	JH725452.1	ENSJJAG00000023341.1	25622918	25627068	Krt14	7659	1894	157871	No_or_no_constitutive_exon
CACCTTCGGGGGTGGTTCGACCCGGGGGGCTTCCCTCCGGGCTGGGGGAGGT	25705720	25706127	25705670	25705722	1	JH725452.1	ENSJJAG00000023216.1	25705031	25710408	Krt15	7659	1894	157871	No_or_no_constitutive_exon
ACAGGATGTTCCAGCCCCCGGGGAAGTGAGGTGTGAGGTGGGGGCTAGAGAG	25709613	25709692	25709563	25709615	1	JH725452.1	ENSJJAG00000023216.1	25705031	25710408	Krt15	7659	1894	157871	No_or_no_constitutive_exon
GGTGAGCATGGGCGAGGCAACGTTGGTGCTGACCCTGGCCTGTGGGACAGGA	25758289	25758451	25758239	25758291	1	JH725452.1	ENSJJAG00000022241.1	25756240	25760831	Krt35	7659	1894	157871	No_or_no_constitutive_exon
GCTATTTTCCAAGCTTCCACCCATCACAAGGGTATAAAAGGGCCATGGAGGA	25835959	25836380	25835909	25835961	1	JH725452.1	ENSJJAG00000022802.1	25835907	25839563	None	7659	1894	157871	No_or_no_constitutive_exon
CTGTGGTGGTTCTGTTTCTGGAAGTGAACTTTCCTGGGCCTTGGGAGGAGCC	26594726	26595022	26594676	26594728	1	JH725452.1	ENSJJAG00000022837.1	26594575	26607316	Krt28	7659	1894	157871	No_or_no_constitutive_exon
ATGCTTCTGTAATCCCAGCACTCCCACGAAAAGGTGGGAGGAGGACACAGGG	26627083	26627095	26627033	26627085	1	JH725452.1	ENSJJAG00000023044.1	26619794	26627095	Krt27	7659	1894	157871	No_or_no_constitutive_exon
CCTGCCAAGCAATAACCATCCTCATCCTCGCCTTGTCTCCTACAGGGAAGCC	26836341	26836386	26836291	26836343	1	JH725452.1	ENSJJAG00000002196.1	26828359	26842015	Ccr7	7659	1894	157871	No_or_no_constitutive_exon
CACCCGCGCTCCCTTCCCGCGCCCCTGCGGCCCTGCGGCGGCGGGTGCAGCT	27242179	27242358	27242408	27242356	-1	JH725452.1	ENSJJAG00000022229.1	27238788	27255894	Rapgefl1	7659	1894	157871	No_or_no_constitutive_exon
ACTCACCCCTTGCCTTAAGCCCCGAGTGACCTGCAGTGCCCTGGGGGCAGGT	27719104	27719261	27719311	27719259	-1	JH725452.1	ENSJJAG00000000527.1	27715211	27719840	Grb7	7659	1894	157871	No_or_no_constitutive_exon
CCAATGTCAACATCGGGAGCCTCATCTGCAACATAAGGACTGGTGGGCAGCT	29233845	29233985	29233795	29233847	1	JH725452.1	ENSJJAG00000009505.1	29233481	29233985	None	7659	1894	157871	No_or_no_constitutive_exon
CTCTGCCCATGGAGCCTGGCCCAGGGGCCGCGGATGGCCGGGGGCCCGAGGA	29576022	29576223	29575972	29576024	1	JH725452.1	ENSJJAG00000000813.1	29555948	29576223	Tbx21	7659	1894	157871	No_or_no_constitutive_exon
TCCCTGTCCTGGCCACCACCTGATCTTGTCCCTCCTGGGCAACAACACAGAG	29660731	29660785	29660835	29660783	-1	JH725452.1	ENSJJAG00000004477.1	29643122	29661005	Osbpl7	7659	1894	157871	No_or_no_constitutive_exon
TGCTGAGTGTACCACACTTCTCATCTGTCTCTGCCCAGGGCTCGGAGGAGGA	29653294	29653296	29653346	29653294	-1	JH725452.1	ENSJJAG00000004477.1	29643122	29661005	Osbpl7	7659	1894	157871	No_or_no_constitutive_exon
CAGGCCAGACTAGATCCACGGCCTAGCAGAAGCCATTCAGGGGCTGTGAGGG	30766692	30766733	30766783	30766731	-1	JH725452.1	ENSJJAG00000010253.1	30766689	30801608	Ttll6	7659	1894	157871	No_or_no_constitutive_exon
GCCCTGAAGAACTGGGTACGGTTTAGAGGCTTGGACGTAGGGGAGGTCAGGG	32338524	32338601	32338651	32338599	-1	JH725452.1	ENSJJAG00000011070.1	32325002	32340473	Col1a1	7659	1894	157871	No_or_no_constitutive_exon
TAACCCGACTCTTGTTTCTCTTACTTCAACCCCACAGGGACCCAAGGGAGAC	32338240	32338383	32338433	32338381	-1	JH725452.1	ENSJJAG00000011070.1	32325002	32340473	Col1a1	7659	1894	157871	No_or_no_constitutive_exon
GCAGAGACATGGGTGGGCATGATGGCATTTTCTTTCCCTCCAGGGGGAAGCT	32336194	32336241	32336291	32336239	-1	JH725452.1	ENSJJAG00000011070.1	32325002	32340473	Col1a1	7659	1894	157871	No_or_no_constitutive_exon
GCGTGCCTGTGCAAGAGGGAGGGGCAGGGCAGAGGGAGACGCGGGGGGAGGA	32335345	32335467	32335517	32335465	-1	JH725452.1	ENSJJAG00000011070.1	32325002	32340473	Col1a1	7659	1894	157871	No_or_no_constitutive_exon
TGTCTGCCCTGAAGAACTGGGTACGGTTTAGAGGCTTGGACGTAGGGGAGGT	32338564	32338606	32338656	32338604	-1	JH725452.1	ENSJJAG00000011070.1	32325002	32340473	Col1a1	7659	1894	157871	No_or_no_constitutive_exon
GCTGGGCCCCCTGTAAGTATGGCTCCCACCTTGGGTCTGGGGATGGGGAGGG	32335035	32335164	32335214	32335162	-1	JH725452.1	ENSJJAG00000011070.1	32325002	32340473	Col1a1	7659	1894	157871	No_or_no_constitutive_exon
GTCAGGTTGGACTCTGACCCTGACCTCTTATCTTTCCTTCTCAGGGTGAGAC	32330005	32330074	32330124	32330072	-1	JH725452.1	ENSJJAG00000011070.1	32325002	32340473	Col1a1	7659	1894	157871	No_or_no_constitutive_exon
TACAGAGGTGACCTCATTGCTCTGTCCTTCCTTGTCAGGGGTATAATAAGAC	32691130	32691269	32691080	32691132	1	JH725452.1	ENSJJAG00000010056.1	32685292	32703426	Mycbpap	7659	1894	157871	No_or_no_constitutive_exon
GAAGCTAAGTGTGGTGGTGTGCATCTTTAATCCCAGCACTTGGGGGGCAGAT	33428180	33428200	33428250	33428198	-1	JH725452.1	ENSJJAG00000009918.1	33418912	33470588	Mbtd1	7659	1894	157871	No_or_no_constitutive_exon
TGCTGGCTCCTGAGTGCCTCATGGATCAGACGAGCCTCCTGTGGGAGTAGAA	5679551	5680307	5679501	5679553	1	JH725453.1	ENSJJAG00000011585.1	5679033	5680307	None	7659	1894	157871	No_or_no_constitutive_exon
AGTCATTGAAAAGTTTGATTACATATTTGCTGAGAACTGGGACAGTACAGTC	17593767	17594322	17593717	17593769	1	JH725453.1	ENSJJAG00000020665.1	17593631	17594322	None	7659	1894	157871	No_or_no_constitutive_exon
ATTATTGTCGTTATTATTATTTTAACATTCCGGGGAGGGAAATGTGGTAGGC	17750012	17751052	17751102	17751050	-1	JH725453.1	ENSJJAG00000022187.1	17750012	17753802	Pou4f2	7659	1894	157871	No_or_no_constitutive_exon
TATTCTGCTGGTTCCATTAAAGAAGCTGTCTTTTTACTTAGGGGAGCAAGGG	32407295	32407382	32407432	32407380	-1	JH725453.1	ENSJJAG00000020192.1	32379425	32422515	Hltf	7659	1894	157871	No_or_no_constitutive_exon
AGCTGGACACAGTGGTGCACTCCTTTAATCCCAGCACTCGGGAGGCAGAGGT	32695393	32695428	32695343	32695395	1	JH725453.1	ENSJJAG00000007164.1	32678622	32703342	Tm4sf4	7659	1894	157871	No_or_no_constitutive_exon
GCATGCACCCACCCACGCGGGAAGGGCGAGGCGCATGGAGGGGCCGGGAGCC	33583370	33583501	33583551	33583499	-1	JH725453.1	ENSJJAG00000010659.1	33558546	33598033	None	7659	1894	157871	No_or_no_constitutive_exon
TTCTTTTCCCTTTTCAAATCCACCTTCCTGTTGCAATGCATGATGGGCAGGC	34876673	34876709	34876623	34876675	1	JH725453.1	ENSJJAG00000022435.1	34757249	34886025	Mbnl1	7659	1894	157871	No_or_no_constitutive_exon
CCACCCTGAGACTCCATAGTGAATTCCAGGTCAGCCTGGGCTAGAGTGAGAC	114694	114723	114644	114696	1	JH725454.1	ENSJJAG00000004013.1	112831	114754	None	7659	1894	157871	No_or_no_constitutive_exon
TGCTCTTGAAGCTTGTAGAACTCCAGTCAAGTAACTGGGGTAGGGTAGAGTC	813690	813793	813640	813692	1	JH725454.1	ENSJJAG00000022830.1	812349	813993	None	7659	1894	157871	No_or_no_constitutive_exon
AAGCCCACCCTGAGACTACATAGTGAATTCCAGGTCAGCCTGGGCTAAAGAC	1911919	1911952	1912002	1911950	-1	JH725454.1	ENSJJAG00000015539.1	1909592	1938884	Acox3	7659	1894	157871	No_or_no_constitutive_exon
TGAGGCATGTTGTAATTTGGTGATCGGGGATCCCGCTTTCCACCAGGGAGCC	2036474	2036587	2036424	2036476	1	JH725454.1	ENSJJAG00000018255.1	2016156	2041399	Trmt44	7659	1894	157871	No_or_no_constitutive_exon
CGCTGGCCGCCTTCCCGGCCGCCGCCTCCGTGCCCTTCCTGCGGGCGCAGAT	2296007	2296025	2296075	2296023	-1	JH725454.1	ENSJJAG00000022946.1	2296007	2299516	Hmx1	7659	1894	157871	Yes
CCTGGACCCCAGGACACCTTTTCCCAGAAGGTCACCAGAAAGGGAAAGAGCC	3682873	3682898	3682948	3682896	-1	JH725454.1	ENSJJAG00000022545.1	3660943	3683005	Sh3bp2	7659	1894	157871	No_or_no_constitutive_exon
GAGGCCACCCTGAGACTCCATAATGAATTCCAGGTCAGCCTGGGCTAGAGTG	5389051	5389095	5389145	5389093	-1	JH725454.1	ENSJJAG00000015964.1	5383760	5395331	None	7659	1894	157871	No_or_no_constitutive_exon
TGAGGTAGATGCTGCCATGGCTGCAAGGCCTCATTCGATTGATGGGAGAGAG	6218264	6218842	6218214	6218266	1	JH725454.1	ENSJJAG00000022256.1	6217785	6218939	None	7659	1894	157871	No_or_no_constitutive_exon
CACACACACGCACACACACTCGCACACACACTCCCACGTGGAGGGCAAAGTC	6273598	6273615	6273665	6273613	-1	JH725454.1	ENSJJAG00000012607.1	6273481	6285371	Fgfrl1	7659	1894	157871	No_or_no_constitutive_exon
GAAGTGGGCATATGGAATCTAAGAAGACAGGCTGGGAGCAAGGGGTATAGAG	6273481	6273501	6273551	6273499	-1	JH725454.1	ENSJJAG00000012607.1	6273481	6285371	Fgfrl1	7659	1894	157871	No_or_no_constitutive_exon
AAGGAGCACTTTATAGAAATAGTGGCTGATTTGGTCTATTTGGGAATCAGGA	13681769	13681875	13681719	13681771	1	JH725454.1	ENSJJAG00000016507.1	13676848	13697174	Lap3	7659	1894	157871	No_or_no_constitutive_exon
CGTCTGGACCCTATATCCATTGACCCTGATGTTCAGTGTGGCTTGGGAAGTC	15701713	15701931	15701981	15701929	-1	JH725454.1	ENSJJAG00000017549.1	15701503	15703309	None	7659	1894	157871	No_or_no_constitutive_exon
AGAGTGTAACTGTTTCATTTTCTTCCTTTTCTCAGGAGGCTGGGATGCAGAT	19567910	19568123	19567860	19567912	1	JH725454.1	ENSJJAG00000023479.1	19528456	19679319	None	7659	1894	157871	No_or_no_constitutive_exon
CCAGAGTGCTGCCTGCTTCCAGGACCAGTCATGGCAAAGCCAGTGGGCAGGA	310781	310840	310731	310783	1	JH725455.1	ENSJJAG00000021551.1	310761	311327	Zfp41	7659	1894	157871	No_or_no_constitutive_exon
TCAGAGTTCACACTGGAGAGAAGCCCTTTAAGTGTGACCAATGTGGGAAGAC	311097	311327	311047	311099	1	JH725455.1	ENSJJAG00000021551.1	310761	311327	Zfp41	7659	1894	157871	No_or_no_constitutive_exon
CACCTACCCCACCACCCACTCCCTTAGAAGGTCCGTGTGTCCAGGGGCAGGC	893272	893363	893413	893361	-1	JH725455.1	ENSJJAG00000016202.1	892549	914251	Scrib	7659	1894	157871	No_or_no_constitutive_exon
GGGGAGGTAGGCAGACTAGGAACTGAATGTGATGCCTTTTGGGGTTGCAGGA	916072	916208	916258	916206	-1	JH725455.1	ENSJJAG00000001076.1	915096	928030	Puf60	7659	1894	157871	Yes
TGATGAGCTCAGCTGCTCACTACGCGTCTCTTGGGTGCTGGGGGCCATAGGC	1064841	1064935	1064985	1064933	-1	JH725455.1	ENSJJAG00000012390.1	1045957	1123586	Plec	7659	1894	157871	No_or_no_constitutive_exon
CTGAATCTTGACCTCTGCCCTTTACCCTTTGTCCTGCTCTGGCTGGGCAGCC	1068984	1069020	1069070	1069018	-1	JH725455.1	ENSJJAG00000012390.1	1045957	1123586	Plec	7659	1894	157871	No_or_no_constitutive_exon
GCCCAGGTTGTGTGGATGATTTTGTTGGGAGGGGAGGGTTGTGACTGAAGGT	1456204	1456267	1456317	1456265	-1	JH725455.1	ENSJJAG00000003954.1	1412521	1457199	Bop1	7659	1894	157871	No_or_no_constitutive_exon
GCCCCCAACCTGAGTTTCCACGAGGAAGGTTGCAGGGACGGGAATAACAGTT	1800959	1801016	1801066	1801014	-1	JH725455.1	ENSJJAG00000017588.1	1796949	1803464	Recql4	7659	1894	157871	No_or_no_constitutive_exon
GAAGAGCCAGGTTGCTGTGTTGCAGAGCATGGTGTTGCTGGCTTGGGAAGGG	1899427	1899460	1899510	1899458	-1	JH725455.1	ENSJJAG00000015424.1	1899427	1899784	None	7659	1894	157871	No_or_no_constitutive_exon
GCAAACTTCTCGCAAATTTTCTTTCCCTAGGGCAAAGTCTGGGGACAGAGTC	6435053	6435337	6435387	6435335	-1	JH725455.1	ENSJJAG00000023137.1	6428148	6452541	None	7659	1894	157871	No_or_no_constitutive_exon
GAACATAGTGGACTTTGGCAAAAATGTCATGAAAAGTGTTTTGGGGGGAGAA	6896690	6896988	6896640	6896692	1	JH725455.1	ENSJJAG00000010599.1	6896482	6897946	None	7659	1894	157871	No_or_no_constitutive_exon
ACTTGGAGCCGACGACATAATTAGTGAATTTAACTCCTTTACCAAGGGAGGT	7766141	7766389	7766439	7766387	-1	JH725455.1	ENSJJAG00000019381.1	7765700	7766471	None	7659	1894	157871	No_or_no_constitutive_exon
CCAAATGGGCTCACATTACCTGTGGACCCAGAGGGCAAGATTACAGGGAGGC	7831334	7831517	7831284	7831336	1	JH725455.1	ENSJJAG00000022288.1	7830874	7832118	None	7659	1894	157871	No_or_no_constitutive_exon
GTGAGGGGCTGAGGGTTACACTCACCCTGTCTCTCTTCTCTTGGGGGCAGAG	8535284	8535338	8535388	8535336	-1	JH725455.1	ENSJJAG00000018951.1	8526174	8561929	Oc90	7659	1894	157871	Yes
TTGATGGTTTTGAGGGTTGTTAATGTGACATGTTTCCTTTGGGGATGCAGGG	23131187	23131241	23131291	23131239	-1	JH725455.1	ENSJJAG00000022237.1	23120116	23155755	Col1a2	7659	1894	157871	No_or_no_constitutive_exon
ATTCACTGTAGATAATTGATAACTCATTTTCTTTTGGGTTGAAAACATAGCA	24173388	24173421	24173338	24173390	1	JH725455.1	ENSJJAG00000014172.1	24157375	24196498	Calcr	7659	1894	157871	No_or_no_constitutive_exon
GTTTTAAAGGTTAAGGCAGGAATTGTGACTACCAGATGTTAAGCTGGGAGTG	25784342	25784556	25784292	25784344	1	JH725455.1	ENSJJAG00000022096.1	25747969	25789018	Cyp51	7659	1894	157871	No_or_no_constitutive_exon
GAGCCAGAGGGCTTACCAAGTTCCACACAGTTCATGGAGTAATGGGATAGAA	30161705	30161742	30161792	30161740	-1	JH725455.1	ENSJJAG00000021999.1	30143027	30205738	Capn5	7659	1894	157871	No_or_no_constitutive_exon
CCCTCACAGCCTGTCTTTCTTCCTTCCACTGGTGGTTTTGGGGTGTGCAGGG	31062200	31062436	31062150	31062202	1	JH725455.1	ENSJJAG00000014979.1	31061700	31068265	Wnt11	7659	1894	157871	No_or_no_constitutive_exon
AACCCGCGGCGGCTGGTGCTGCTGCGGCGGCGGCGCCTGGCACGGGAGAGAA	31760478	31760998	31761048	31760996	-1	JH725455.1	ENSJJAG00000023536.1	31754745	31763582	Serpinh1	7659	1894	157871	No_or_no_constitutive_exon
TATTTGTGGGGCTTTTATTTTTTATTTATTTGTTGTCTTGGGGATGGAAGTC	32414581	32414597	32414531	32414583	1	JH725455.1	ENSJJAG00000008569.1	32368713	32434452	Xrra1	7659	1894	157871	No_or_no_constitutive_exon
CTGTGATGGGTCTTGGCCATGCTCTTGATCTGTACCTGGGATGTGGGCAGGA	34231220	34231341	34231391	34231339	-1	JH725455.1	ENSJJAG00000020616.1	34227970	34246350	Atg16l2	7659	1894	157871	Yes
CTACCTATGGGCTTGCTTGGGGGCTGCTGGGAGGGCAAGCTGGGGAAAAGGG	34443844	34443874	34443794	34443846	1	JH725455.1	ENSJJAG00000020966.1	34344756	34501606	None	7659	1894	157871	No_or_no_constitutive_exon
TGGGTATTGGTCCGCTTTCCTCTTTACAGCCAGAGGAGACCCAGGGGAAGGC	331211	331278	331328	331276	-1	JH725456.1	ENSJJAG00000024016.1	320341	348637	Ganab	7659	1894	157871	No_or_no_constitutive_exon
TCAGGTCACGACCACTGACACTAGCCGTCCTCTGCTTGCAGGGCCCGAAGGT	432925	432997	433047	432995	-1	JH725456.1	ENSJJAG00000019301.1	432501	446682	None	7659	1894	157871	No_or_no_constitutive_exon
CTGTGGCAGCTTTGTCCCAACCTCGGGTCCGCGTCTCTGCACAGCGGGAGGT	558951	559033	559083	559031	-1	JH725456.1	ENSJJAG00000020948.1	557751	559270	None	7659	1894	157871	No_or_no_constitutive_exon
CCCCGGGCCGAGGGCACTGGCTAGGAAAGGTGAGTCCGTGCAGTGGGAAGCC	1166415	1166536	1166365	1166417	1	JH725456.1	ENSJJAG00000014881.1	1165473	1179946	Lgals12	7659	1894	157871	No_or_no_constitutive_exon
CCCACAGAGCAGGAGGAGGAGGAGGAGCTGGAGGAGGGCGAGGGCAAGAGGG	1451331	1451708	1451758	1451706	-1	JH725456.1	ENSJJAG00000019968.1	1450652	1454342	2700081O15Rik	7659	1894	157871	No_or_no_constitutive_exon
GTTTGGCCCCTCTGCTCCTTCATCTTGCTTTTTGTCCCTTGGTGGGGCAGTT	1747153	1747348	1747103	1747155	1	JH725456.1	ENSJJAG00000017403.1	1735741	1747853	Otub1	7659	1894	157871	No_or_no_constitutive_exon
TGTCTTAGGCCTGCTGACACAATCTCCCTTTGGTCTTTTCTGGGATGCAGGA	1975552	1975725	1975502	1975554	1	JH725456.1	ENSJJAG00000011045.1	1960226	1977742	Stip1	7659	1894	157871	Yes
TACACAGAGGGTGAAACTCTCACTTATATTCTGTCCCCCTGGGGAATCAGGT	2001050	2001192	2001000	2001052	1	JH725456.1	ENSJJAG00000016496.1	1980509	2001831	Fermt3	7659	1894	157871	No_or_no_constitutive_exon
AATTCCTCTGGAGGAAGGAGACAGGAAGCGGCAAAGCCCATGGGTAAAAGGG	2004535	2004557	2004607	2004555	-1	JH725456.1	ENSJJAG00000010855.1	2001759	2004613	Trpt1	7659	1894	157871	No_or_no_constitutive_exon
GCACATAGAGGAACATCTGGCGCTACTAATTCTGGGCTTGGGGGCCACAGGG	2049423	2049520	2049373	2049425	1	JH725456.1	ENSJJAG00000022408.1	2040602	2055987	Plcb3	7659	1894	157871	Yes
TGGCATGGGCCCTGCCCTGCATCACTCAGAAGGTTCTCTCACAGGGGCAGGG	2054686	2054831	2054636	2054688	1	JH725456.1	ENSJJAG00000022408.1	2040602	2055987	Plcb3	7659	1894	157871	No_or_no_constitutive_exon
TCCCTGCCACCCTTGGCTTCTCTCGTATGTGACCCACAGGCGGGGGTCAGAC	2088604	2088848	2088554	2088606	1	JH725456.1	ENSJJAG00000023408.1	2088524	2092868	None	7659	1894	157871	No_or_no_constitutive_exon
GAGAGTCAGCACCAGAGGTGAGAGTGGGTCTCGGGAAAAGAGGGGGGCAGGG	2158496	2158505	2158446	2158498	1	JH725456.1	ENSJJAG00000010525.1	2158302	2168443	None	7659	1894	157871	No_or_no_constitutive_exon
AGGGAGTTGATGTCAGTTGTCTCCTGTCTCCCCCTCCTTGGGCTGGGCAGGT	2580416	2580578	2580628	2580576	-1	JH725456.1	ENSJJAG00000018105.1	2509242	2643729	Nrxn2	7659	1894	157871	No_or_no_constitutive_exon
GCCACAGGACCAAAGTTCAGCCAAGTGGCTTCTCTTTGACTTGGGAGCAGAT	2667293	2667396	2667446	2667394	-1	JH725456.1	ENSJJAG00000005025.1	2647518	2669405	Rasgrp2	7659	1894	157871	No_or_no_constitutive_exon
AGGCCACCACTTGCCATTTGTAGGCTTCACCTATACCTCGGGCAGGTGAGTC	2796099	2796174	2796224	2796172	-1	JH725456.1	ENSJJAG00000011078.1	2781530	2801510	Cdc42bpg	7659	1894	157871	No_or_no_constitutive_exon
TCAGGATGGGATGTCAAAGTGCATGGCAATGACACGGGCTCTGGGGACAGGT	3273650	3273736	3273600	3273652	1	JH725456.1	ENSJJAG00000010875.1	3265549	3288629	Capn1	7659	1894	157871	Yes
AGCGCTGGACTGACGACGACGCCTTCCTTCCCTGTCGCGGGCGGGCGCAGGA	3742533	3742777	3742827	3742775	-1	JH725456.1	ENSJJAG00000011801.1	3731957	3750059	Map3k11	7659	1894	157871	No_or_no_constitutive_exon
GGCAGGCACAGCCTCACATCTAGGCCCCCCTTCCAGAGGCGGGCACCAAGGA	4192818	4192931	4192768	4192820	1	JH725456.1	ENSJJAG00000019103.1	4187464	4202083	Sart1	7659	1894	157871	No_or_no_constitutive_exon
TTCCCTGCCATGCCCTACTTTCTTTATCCAGAGGCTGAGGGGAAACTGAGTG	4263020	4263077	4263127	4263075	-1	JH725456.1	ENSJJAG00000019273.1	4261765	4271250	Catsper1	7659	1894	157871	No_or_no_constitutive_exon
GCGCGGGGGCGAGGGGCGGGGCGAGCGCGCGGCGGGGCGGGAAAGGGCAGGC	5111376	5111414	5111326	5111378	1	JH725456.1	ENSJJAG00000016640.1	5110963	5209264	Gm960	7659	1894	157871	No_or_no_constitutive_exon
CCCTGGAGTTGTCATCCAGGGAGCAGGAGGAGCGCGAGCGGAGGGGTCAGAA	5756709	5756861	5756659	5756711	1	JH725456.1	ENSJJAG00000020972.1	5742154	5756916	Ankrd13d	7659	1894	157871	No_or_no_constitutive_exon
TCGGGTGGGTGCTGAGGGCTGCTTCTGGTGCGACAGGGTGGAGGCGGGAGTG	6313140	6313274	6313090	6313142	1	JH725456.1	ENSJJAG00000017427.1	6301810	6313944	Tcirg1	7659	1894	157871	No_or_no_constitutive_exon
GAACTCATGTTAATTCTCCAACCTTATCTTCCCCAGGGCTTGAATTGAAGAC	7263907	7264008	7263857	7263909	1	JH725456.1	ENSJJAG00000022964.1	7218232	7267439	Ighmbp2	7659	1894	157871	No_or_no_constitutive_exon
CGGCGGCGGCGGCGGCGGCGGCGGCGGAGACAGCAGCAGCGCAAGGGCAGAC	14283414	14283588	14283638	14283586	-1	JH725456.1	ENSJJAG00000004320.1	14169154	14373054	Setbp1	7659	1894	157871	No_or_no_constitutive_exon
CTCCCTCTGCTGGACCTGGAGCTCATCCTTGCTTTTATTTGGGATAACAGAT	16853749	16853883	16853699	16853751	1	JH725456.1	ENSJJAG00000003604.1	16774196	16857194	Spire1	7659	1894	157871	Yes
CCCCAGGCTGTCACACTTTCTAACTTTCCTCCTAGATGTAGAGGGTGGAGTG	20150356	20150518	20150568	20150516	-1	JH725456.1	ENSJJAG00000018543.1	20148659	20158159	None	7659	1894	157871	No_or_no_constitutive_exon
TCCACACAGAAATAGCTGAGCCTTTCCAGCCAGGTGAGCTGGGACGTAAGCT	20150578	20150603	20150653	20150601	-1	JH725456.1	ENSJJAG00000018543.1	20148659	20158159	None	7659	1894	157871	No_or_no_constitutive_exon
TAGCCAAGAAACACAGACCACAGCTCCTCATAATGGTAAGGGAACCAAAGAG	20462590	20462626	20462540	20462592	1	JH725456.1	ENSJJAG00000006453.1	20332793	20543115	Cntnap3	7659	1894	157871	No_or_no_constitutive_exon
CCTGCCGCGCCCTCTTCCCGCCGAGCCGGGCCGCAGCGAGCGGGAGGCAGGG	21598965	21599097	21598915	21598967	1	JH725456.1	ENSJJAG00000011235.1	21598475	21684943	Slc35d2	7659	1894	157871	No_or_no_constitutive_exon
CGAATCGGTTCCTAGAAGTGACAGCACTGTATTCTTTTGAAGGGCAACAGCC	24335159	24335294	24335344	24335292	-1	JH725456.1	ENSJJAG00000012955.1	24335159	24367399	None	7659	1894	157871	No_or_no_constitutive_exon
TGCTCCCCAAAAATTCAAGACAGACAGACAGAGATGGGAACTGAAGCAAGCA	24358153	24358253	24358103	24358155	1	JH725456.1	ENSJJAG00000015451.1	24358006	24358521	None	7659	1894	157871	No_or_no_constitutive_exon
GAAAAATATGGGTCTGCAGACTTGTAGGTGGTAGGAAAGGAAGGGGACAGAC	25121451	25121664	25121401	25121453	1	JH725456.1	ENSJJAG00000019414.1	25120792	25292468	Sntg2	7659	1894	157871	No_or_no_constitutive_exon
GAGGTGGCGGAGGCGGCGGCAGTGGGTACGAATCAGCTGGGGGGGTGCAGCG	33974560	33974606	33974510	33974562	1	JH725456.1	ENSJJAG00000015827.1	33974486	33975109	None	7659	1894	157871	No_or_no_constitutive_exon
AGTTATAATTAAATGTAACAATTACTTTTTCTTAATTTGGGGATATACAGAA	6207430	6207605	6207380	6207432	1	JH725457.1	ENSJJAG00000002670.1	6173451	6274467	Lrrcc1	7659	1894	157871	Yes
ATCTGAAAAAACGTTTTCTGATTTATTTTTGTTTTGGGGAATGGATATAGGT	7604150	7604330	7604100	7604152	1	JH725457.1	ENSJJAG00000012544.1	7603413	7637771	Cpne3	7659	1894	157871	No_or_no_constitutive_exon
CGTGGACCTGCACAGTCCTGCTGTTCTTTCGGGGATGGGCTAGGGGGTAGGC	18964656	18964719	18964769	18964717	-1	JH725457.1	ENSJJAG00000018199.1	18954384	19007354	Anks6	7659	1894	157871	No_or_no_constitutive_exon
TGGTGATTTGAGGCATTCCTTTTCTGACTTGGTTGTTCGTTGGGACGCAGTT	21812372	21812519	21812322	21812374	1	JH725457.1	ENSJJAG00000022147.1	21805469	21827072	Rnf20	7659	1894	157871	No_or_no_constitutive_exon
GTGGCCCGGGGTCATCATCGAGAAGTACTACACGCGACCTGGGCAATTAGTT	23190764	23191091	23190714	23190766	1	JH725457.1	ENSJJAG00000023304.1	23190654	23191091	None	7659	1894	157871	No_or_no_constitutive_exon
TACAACTCAGTGGAGATAGCATAGCTGAAAGGAGTCATGGGGGGAGGGAGAA	29133352	29133424	29133474	29133422	-1	JH725457.1	ENSJJAG00000001377.1	29132787	29134869	None	7659	1894	157871	No_or_no_constitutive_exon
GGGGATATGATGGAGAATTAAATTTCAAAGGGTTAAGTGGTGGGGGGTAGGG	31835568	31835615	31835665	31835613	-1	JH725457.1	ENSJJAG00000010686.1	31835568	31838792	None	7659	1894	157871	No_or_no_constitutive_exon
ATCACACTTGTAATATAAACTAATCGTATGTCTGTGCTTGCGGGTGGCAGGT	32586053	32586232	32586003	32586055	1	JH725457.1	ENSJJAG00000015556.1	32551181	32590236	Ugcg	7659	1894	157871	No_or_no_constitutive_exon
ATTTCAAAAGCACAGTCCCTGGAGGACCCATCGGAGGGCAGACCAGAGAGAG	33467604	33467646	33467696	33467644	-1	JH725457.1	ENSJJAG00000024329.1	33467460	33468393	None	7659	1894	157871	Yes
ATGTCCCGAAATTATTCAGCAAAAAGTAAAGATCTAGGAACTGTGGGAAGAC	280342	280754	280804	280752	-1	JH725458.1	ENSJJAG00000023142.1	263134	281329	None	7659	1894	157871	No_or_no_constitutive_exon
ATGTCCCGAAATTATTCAGCAAAAAGTAAAGATCTAGGAACTGTGGGAAGAC	282573	282987	283037	282985	-1	JH725458.1	ENSJJAG00000022058.1	281642	285351	None	7659	1894	157871	No_or_no_constitutive_exon
CAAAACTTGGTAACAGTTTATCCTTTTTTAATATTCTCTTATGGGAATAGAA	313594	313714	313764	313712	-1	JH725458.1	ENSJJAG00000003598.1	307896	381837	Hspa4l	7659	1894	157871	Yes
CGTCGGGGGCATGGGAAGGCGGAAGTGACGTGCGGCCGGCGGCAGGGTAGTT	344912	345677	345727	345675	-1	JH725458.1	ENSJJAG00000024038.1	344059	346738	None	7659	1894	157871	Yes
AAGCAAAGGGCCCTTGGCCTCCGTGTCTCCTGAAAATTCCAGCGAGGGAGTC	2999029	2999217	2999267	2999215	-1	JH725458.1	ENSJJAG00000020899.1	2998695	2999272	None	7659	1894	157871	No_or_no_constitutive_exon
CTGTGCTGGATCGGACAGTTTCTTAAGACCCTCATGGGGTGATGCCAGAGCG	11965882	11966219	11965832	11965884	1	JH725458.1	ENSJJAG00000017324.1	11965762	11967420	None	7659	1894	157871	No_or_no_constitutive_exon
TGCTTGTTCTCGTTCTGATGCTTGTGGTGTGGATGAAACGCTGGGATAAGGA	13599898	13600307	13600357	13600305	-1	JH725458.1	ENSJJAG00000012501.1	13599849	13602543	None	7659	1894	157871	No_or_no_constitutive_exon
TCGGGAGCCGGTCTCCGTTGACTCCGCCCCCTTCCAGGCCCAGTGGGCAGCG	26814665	26814796	26814615	26814667	1	JH725458.1	ENSJJAG00000016016.1	26814121	26815988	Slc16a11	7659	1894	157871	No_or_no_constitutive_exon
GACCTCCCTGTTTGTCTGTCTCCCTTTCTGCCACGCCCGCCCGGGAGCAGCT	28186184	28186379	28186134	28186186	1	JH725458.1	ENSJJAG00000009258.1	28184739	28202617	Tspan18	7659	1894	157871	No_or_no_constitutive_exon
ACCTAGAGAGCCCTGATGAGACATTCCTCATGTGGCTCTGTTGGGGACAGGT	29361042	29361215	29360992	29361044	1	JH725458.1	ENSJJAG00000006389.1	29343949	29362729	Mapk8ip1	7659	1894	157871	Yes
TCCTCTGGCCAGACTCATCCCTGGACCCTTTTCTCTCTCTCTGCAGGGAGCT	29921952	29921985	29921902	29921954	1	JH725458.1	ENSJJAG00000014152.1	29869173	29921985	Creb3l1	7659	1894	157871	No_or_no_constitutive_exon
CCGCCGCCTATGGAAGGGGGCAGGGGCTACCCTGAGCTTTGGGGACACAGGG	31204926	31205090	31205140	31205088	-1	JH725458.1	ENSJJAG00000018706.1	31187462	31209226	Mybpc3	7659	1894	157871	Yes
CTCCAGACTGCCGACGCTCGCTGCTCGCGCTTGGGCTCGCGATGGGGAAGAA	31742161	31742384	31742434	31742382	-1	JH725458.1	ENSJJAG00000009203.1	31684433	31742525	Fnbp4	7659	1894	157871	No_or_no_constitutive_exon
TGGCACTGCGTCCTGCCGGATGCTCCTGGAAAGCATGGGAAGCGGTGAAGGG	32167066	32167189	32167016	32167068	1	JH725458.1	ENSJJAG00000012062.1	32161230	32219291	None	7659	1894	157871	No_or_no_constitutive_exon
CCCAGGCTGAGGCTGCAGGTGCAGAGCCTGGGGCTGATGATGGGCCAGAGCC	1130266	1130523	1130573	1130521	-1	JH725459.1	ENSJJAG00000018015.1	1126330	1178647	Gemin5	7659	1894	157871	Yes
CGGGCAAGGCGGACGCCGGGGAGTACAGCTGCGAGGCCGCGGGCCAGAAGGT	2060084	2060109	2060159	2060107	-1	JH725459.1	ENSJJAG00000023196.1	1959162	2110122	Obscn	7659	1894	157871	Yes
CTCAGACTTCCGCCTCCCTGAAGGTGCAAGGTGAGGCCTGGAGGGAGTAGGT	2044770	2044793	2044843	2044791	-1	JH725459.1	ENSJJAG00000023196.1	1959162	2110122	Obscn	7659	1894	157871	Yes
TGTGTGCGCTGCTGGTCTGCGACCTTGCCGTAGCAGATGCTGGGGAGTAGCG	2030382	2030405	2030455	2030403	-1	JH725459.1	ENSJJAG00000023196.1	1959162	2110122	Obscn	7659	1894	157871	No_or_no_constitutive_exon
GCCAGGATGGACATACTTTGCACTTTCTTCTCTTGGTCTGTAGGGGACAGCA	1972892	1972967	1973017	1972965	-1	JH725459.1	ENSJJAG00000023196.1	1959162	2110122	Obscn	7659	1894	157871	No_or_no_constitutive_exon
GCTGCAGTCCAGTTGAAACTAGTCCTCAACGGCTTTCTGTGGGATTACAGCT	2601405	2601577	2601627	2601575	-1	JH725459.1	ENSJJAG00000022828.1	2576022	2602448	Zkscan17	7659	1894	157871	No_or_no_constitutive_exon
TCTCTGGAGTGGTCCTGGTCTCCCACATCCTCACCCTGATGGGAAAACAGCT	2720019	2720839	2720889	2720837	-1	JH725459.1	ENSJJAG00000021579.1	2720019	2720968	Olfr223	7659	1894	157871	No_or_no_constitutive_exon
CACAGCTGCTCTCAACGCCCGTGTTACAGGTGGCTGGGGTTGGGGCGCAGTG	3189591	3189848	3189541	3189593	1	JH725459.1	ENSJJAG00000005353.1	3181205	3195345	Btnl9	7659	1894	157871	No_or_no_constitutive_exon
CAGGAACAGGGAGGTAACCAGGGCCCTGAGAAAGATGCTCGGGAGGTGAGGA	3209312	3209317	3209367	3209315	-1	JH725459.1	ENSJJAG00000008345.1	3209312	3210232	None	7659	1894	157871	No_or_no_constitutive_exon
CAATAAAGACAGATCACACAGGTTTATTAAAAGATAAACCTGGGAATCAGCA	3385789	3385833	3385739	3385791	1	JH725459.1	ENSJJAG00000002404.1	3384014	3385833	None	7659	1894	157871	No_or_no_constitutive_exon
GCGGCTTAGGTGGGTCCAACTGGGGCACCATGGACTACGTGTGGGAAGAGGA	3384440	3384479	3384390	3384442	1	JH725459.1	ENSJJAG00000002404.1	3384014	3385833	None	7659	1894	157871	No_or_no_constitutive_exon
GAGTGACTTGGCTTTAACCTGATGAACGCTGTGTTTACAGGAGCTGGGAGTG	7409588	7409677	7409538	7409590	1	JH725459.1	ENSJJAG00000000479.1	7403650	7415138	None	7659	1894	157871	No_or_no_constitutive_exon
CTTTTTCCAGCAGTGGGTGTCTACAGAGAAGACCTGTTGTCTGGGGACAGTG	10271328	10271522	10271572	10271520	-1	JH725459.1	ENSJJAG00000011623.1	10254341	10271752	Rcan3	7659	1894	157871	No_or_no_constitutive_exon
CTCTTCCCTCCCAGACACCCTGAGGTCTTCTTTGCATGTCTGAGGGGCAGGA	11308855	11308965	11308805	11308857	1	JH725459.1	ENSJJAG00000010949.1	11273135	11322365	Asap3	7659	1894	157871	Yes
GCTTCTCTTGTGTGTCTCTAATTCTTTCTCCCCCAGGGAGCACAGGGGAGGG	12322228	12322357	12322407	12322355	-1	JH725459.1	ENSJJAG00000018013.1	12298102	12338379	Zbtb40	7659	1894	157871	No_or_no_constitutive_exon
AAGCCCAAACCTCCAGAGACCTGGGCGTGGAAGAAGGAAAGCTGGGGCAGCT	12692584	12692851	12692534	12692586	1	JH725459.1	ENSJJAG00000015637.1	12692451	12700097	Wnt4	7659	1894	157871	No_or_no_constitutive_exon
TCTGCAGCCAAGCTTCATACAGACTCCTGCAGGCCTGTGGACACAGGGAGAA	12979499	12979538	12979449	12979501	1	JH725459.1	ENSJJAG00000020623.1	12913836	12999540	Hspg2	7659	1894	157871	No_or_no_constitutive_exon
CCCAGGTGCTTGTCCAAGGTAAGCAACTGAGGGGTAGGGTGGGCAGCCAGAG	12982725	12982771	12982675	12982727	1	JH725459.1	ENSJJAG00000020623.1	12913836	12999540	Hspg2	7659	1894	157871	No_or_no_constitutive_exon
CAATGGCCAAGAGGCTTCCATCACAGTCACGGTCACTGGAACCCAGGGAGCC	12968227	12968258	12968177	12968229	1	JH725459.1	ENSJJAG00000020623.1	12913836	12999540	Hspg2	7659	1894	157871	No_or_no_constitutive_exon
TGCTGGGGCGGGCTGGAGACTGAGCCATGGCCTGGGGGTACTGGGGGCAGGT	13197682	13197812	13197632	13197684	1	JH725459.1	ENSJJAG00000017675.1	13159337	13211369	Rap1gap	7659	1894	157871	Yes
TTATTTTTGTTTGTTTACTTATTTTTATTTTATCTATCACATTCAGGGAGCT	14210113	14210197	14210063	14210115	1	JH725459.1	ENSJJAG00000017553.1	14205147	14212189	Mul1	7659	1894	157871	No_or_no_constitutive_exon
CAGTGGGGACTGTGCCAAGAGCTTTGGGGCACCCTTCAACCTGGGGCAAGCC	14382352	14382397	14382447	14382395	-1	JH725459.1	ENSJJAG00000016302.1	14363340	14409699	Vwa5b1	7659	1894	157871	No_or_no_constitutive_exon
TCTTGCACAAGTCGGTGCTGATCATCTCTCAGGAGGAGGGCGAGGGGTAGCC	14557277	14557283	14557333	14557281	-1	JH725459.1	ENSJJAG00000014839.1	14557277	14558120	None	7659	1894	157871	No_or_no_constitutive_exon
GGGTGAGGTCATCCGGGGTAGGAGTCTGACACTTTGTCTTGGGATTGCAGGA	15550640	15550769	15550590	15550642	1	JH725459.1	ENSJJAG00000005892.1	15445169	15588617	Ubr4	7659	1894	157871	No_or_no_constitutive_exon
GAACATTATTCAGAAGGTAGAAGGGTCGGGCGTGGGTCCTGGGCTGAGAGGG	16216386	16217852	16217902	16217850	-1	JH725459.1	ENSJJAG00000020996.1	16216386	16218699	Klhdc7a	7659	1894	157871	No_or_no_constitutive_exon
CTTCCCCTCCTCTGAACTTTTGTCTTCCTGTCCTTTCTTCTGGGGCGCAGCT	16323078	16323194	16323244	16323192	-1	JH725459.1	ENSJJAG00000021139.1	16306733	16462655	Igsf21	7659	1894	157871	Yes
GATGGTCGGGGAGGGCACTCTACCCTTTGAGGTGGTCCTGGATTGGGTAGGC	17297342	17297413	17297463	17297411	-1	JH725459.1	ENSJJAG00000022797.1	17290319	17320211	Padi3	7659	1894	157871	No_or_no_constitutive_exon
CTGGTGTCCTGTCCCAGAGAGGCATAGGAAGGTTTGGGGCAGGCCTGGAGCT	17569677	17569821	17569627	17569679	1	JH725459.1	ENSJJAG00000001496.1	17562806	17584369	Atp13a2	7659	1894	157871	No_or_no_constitutive_exon
GATTCTGAGGCCTTTGGGGGCTTGTGCCCATGGTGCTTTGGTTGGGACAGCT	17611861	17612055	17612105	17612053	-1	JH725459.1	ENSJJAG00000010481.1	17593934	17635975	Crocc	7659	1894	157871	Yes
TGTCAGAACACAGAGCAGGGGTCTTCCCTTTTCCCTCACTGGGACTGTAGGA	17599573	17599694	17599744	17599692	-1	JH725459.1	ENSJJAG00000010481.1	17593934	17635975	Crocc	7659	1894	157871	Yes
GCAGCAGGTGAGGCTGGGGAGGGGCCTTTCCATCCTTGAGGGGGTCTGAGCT	17596568	17596590	17596640	17596588	-1	JH725459.1	ENSJJAG00000010481.1	17593934	17635975	Crocc	7659	1894	157871	No_or_no_constitutive_exon
AGACCCGCTTTCCATGCCCTGCACACGTGAGTATTGTAGAGGCTGGGGAGGG	17959433	17959454	17959383	17959435	1	JH725459.1	ENSJJAG00000009210.1	17942468	17971873	Epha2	7659	1894	157871	No_or_no_constitutive_exon
GGTGCTGAGCGGGGCTATGGGGGGAGGAGCGACTGGCCTCCTGGGGCGAGGC	18047236	18047348	18047398	18047346	-1	JH725459.1	ENSJJAG00000022871.1	18046139	18060254	Clcnka	7659	1894	157871	No_or_no_constitutive_exon
GAAGAGCCTGGACACAGCTAGCAGTCCCAGTGTGACCATGGGGACTGCAGAA	18180888	18181857	18181907	18181855	-1	JH725459.1	ENSJJAG00000010882.1	18175475	18260957	Spen	7659	1894	157871	No_or_no_constitutive_exon
CACGTTGGACATGCTGTGAGCTCACTTCTACTTTCTTCTCTTGGGAGCAGAA	18176897	18177092	18177142	18177090	-1	JH725459.1	ENSJJAG00000010882.1	18175475	18260957	Spen	7659	1894	157871	Yes
TAGGGCTGTGCATCCCACCCTGCTCACACACCCGTCTGCCTGGGATGCAGGT	21526166	21526320	21526370	21526318	-1	JH725459.1	ENSJJAG00000012023.1	21512648	21544644	Mfn2	7659	1894	157871	No_or_no_constitutive_exon
TCCAGCACATTCTTCAACTGCTGATGCTGTGGAATGGGTCTGGGGGAAAGGA	21741148	21741169	21741219	21741167	-1	JH725459.1	ENSJJAG00000016002.1	21706467	21749051	Clcn6	7659	1894	157871	No_or_no_constitutive_exon
CCAAGGAGCCACTGCTGTCCCTCACTTGGTGTGGGGCGGGGCGGGGGCAGGT	22027267	22027381	22027431	22027379	-1	JH725459.1	ENSJJAG00000015607.1	22014419	22050087	Disp3	7659	1894	157871	No_or_no_constitutive_exon
TTGGAGCCCGACTCACTGAGCGCCCGGGCCCATGTGTCTCCTTGGGAAAGGG	22022006	22022133	22022183	22022131	-1	JH725459.1	ENSJJAG00000015607.1	22014419	22050087	Disp3	7659	1894	157871	No_or_no_constitutive_exon
AACTGGGCCTTAAAGCTGATGGTTTTCCATTGTCACTTGTGGGATCATAGGC	22330623	22330766	22330573	22330625	1	JH725459.1	ENSJJAG00000012490.1	22275577	22428620	Mtor	7659	1894	157871	Yes
CTGTTCTCTTCTGAGACTCTCTTTCCTTCTCTACCCACCTGGACGGGCAGGC	24712189	24712248	24712139	24712191	1	JH725459.1	ENSJJAG00000014603.1	24709348	24716849	None	7659	1894	157871	No_or_no_constitutive_exon
GAGGGTTCCTGGGGATCCATCCTTAACAAGCTTTGGTTTTGGAGGGACAGAT	25167944	25168106	25167894	25167946	1	JH725459.1	ENSJJAG00000015082.1	24901398	25174163	Rere	7659	1894	157871	Yes
CCTTCCAGGTATGTCCCCGGCCACCATGCCTGCCCCCGCCCCTGAGGGAGCC	25578963	25578967	25578913	25578965	1	JH725459.1	ENSJJAG00000015239.1	25572255	25590574	None	7659	1894	157871	No_or_no_constitutive_exon
AGACATTACAATTCTCTCCCCAGCCCAAGGGAGGCCACCCTCGGGTGGAGCT	27065304	27065325	27065375	27065323	-1	JH725459.1	ENSJJAG00000021618.1	27052703	27091059	None	7659	1894	157871	No_or_no_constitutive_exon
TCCTTACACCATAGTCTATCCAGCTAAGAGTCCTTTCTATGGGTTGGCAGAT	27254578	27254660	27254710	27254658	-1	JH725459.1	ENSJJAG00000015707.1	27253571	27254827	Hes3	7659	1894	157871	No_or_no_constitutive_exon
CCCGCGTAGGCCGGAAGTGACCCCACGCGCCCCGGAATTGGCGTGGGGAGGG	29253896	29254529	29253846	29253898	1	JH725459.1	ENSJJAG00000017474.1	29253826	29264897	Lrrc47	7659	1894	157871	No_or_no_constitutive_exon
AAAGGTGGACATTGTGACAAAAACTGCCAGAACAGCTCCATGGGGGAGAGTC	29284295	29284487	29284537	29284485	-1	JH725459.1	ENSJJAG00000021071.1	29271455	29286978	Ccdc27	7659	1894	157871	No_or_no_constitutive_exon
AGGAGGATGGTGCTGAGGAAGAGCAGGAGGAAGCAGCAGGGGCAGAGGAGGA	29278317	29278537	29278587	29278535	-1	JH725459.1	ENSJJAG00000021071.1	29271455	29286978	Ccdc27	7659	1894	157871	No_or_no_constitutive_exon
CCGTCCTCACCGCCTCCCTTTGCTTCCCTCCCTCTGCGTGTGGGATGCAGGG	29524069	29524192	29524019	29524071	1	JH725459.1	ENSJJAG00000023287.1	29433348	29544407	Megf6	7659	1894	157871	Yes
GGGAGGAGACTGACTGGCTCTGCGGGTGTGTGTGTGGGGGGGAACACTAGAT	29535077	29535209	29535027	29535079	1	JH725459.1	ENSJJAG00000023287.1	29433348	29544407	Megf6	7659	1894	157871	Yes
TGGGCTCCCCGCCCCACCCTACCCCTGCCCCAGTCCCCCTCTGGGGACAGGA	29542079	29542101	29542029	29542081	1	JH725459.1	ENSJJAG00000023287.1	29433348	29544407	Megf6	7659	1894	157871	No_or_no_constitutive_exon
TGTACATCATTTGTACTTATTCCGAGGTAGTTAAGATCCTTAAAGGGAAGGA	29543590	29543633	29543540	29543592	1	JH725459.1	ENSJJAG00000023287.1	29433348	29544407	Megf6	7659	1894	157871	No_or_no_constitutive_exon
GTCTGCAACTCAGGGTCCCCTCTTCCTCCCCCATCTCTGGGAATGAGCAGCT	30192625	30192787	30192575	30192627	1	JH725459.1	ENSJJAG00000018082.1	30177715	30210009	Mmel1	7659	1894	157871	No_or_no_constitutive_exon
ACATGTAAATACCAACTTACAACTCATCTTTGTCCCCTCTCGGGGGTCAGTG	30207698	30207818	30207648	30207700	1	JH725459.1	ENSJJAG00000018082.1	30177715	30210009	Mmel1	7659	1894	157871	Yes
CAGAAGACTCTGGAGGCCTGGCTAGACCTATGCCGATTTGGTGTGGGCAGGC	30209287	30209383	30209237	30209289	1	JH725459.1	ENSJJAG00000018082.1	30177715	30210009	Mmel1	7659	1894	157871	Yes
ACTGTCTGCAACTCAGGGTCCCCTCTTCCTCCCCCATCTCTGGGAATGAGCA	30192622	30192787	30192572	30192624	1	JH725459.1	ENSJJAG00000018082.1	30177715	30210009	Mmel1	7659	1894	157871	No_or_no_constitutive_exon
TCCAGAGTGGTACCGACTAGAGACTGACCTGTGGGCTTGGGCCGGGACAGGG	30276843	30276925	30276793	30276845	1	JH725459.1	ENSJJAG00000018242.1	30268823	30285539	Pank4	7659	1894	157871	No_or_no_constitutive_exon
GATCAATCTGCATGTGGCCTCGGCTGGACACTGCCGTGAGTGGGGTCAAGTG	31652792	31652828	31652878	31652826	-1	JH725459.1	ENSJJAG00000022963.1	31642017	31674747	Agrn	7659	1894	157871	No_or_no_constitutive_exon
CTGCAGATGCAAATTGAGGAGGCCAGGGCAGGGCCCTGTGAGCAGGGTAGGT	31652328	31652556	31652606	31652554	-1	JH725459.1	ENSJJAG00000022963.1	31642017	31674747	Agrn	7659	1894	157871	No_or_no_constitutive_exon
TCCAGCCACCCAGCTCACCTCTGCTGCCTAGGTTGTGGGTGGAGGTTGAGGG	31707184	31707315	31707365	31707313	-1	JH725459.1	ENSJJAG00000022195.1	31705610	31712834	None	7659	1894	157871	No_or_no_constitutive_exon
ATGCTCTGTCTGGTCATGTGCACTGGGCTGGACTGATACCCTGGGGGCAGGT	31728252	31728366	31728202	31728254	1	JH725459.1	ENSJJAG00000022658.1	31720196	31732066	Noc2l	7659	1894	157871	Yes
GCTTACCTCTCGTCAGTGTGCCTGTGAGACTTTATGGAAATGGGCAGCAGGT	31730503	31730548	31730453	31730505	1	JH725459.1	ENSJJAG00000022658.1	31720196	31732066	Noc2l	7659	1894	157871	No_or_no_constitutive_exon
CTTGTGATTGCCCTGTAGTTTTGCATAGTCTGGCCCTGGGTTGGGTGGAGCA	31730566	31730755	31730516	31730568	1	JH725459.1	ENSJJAG00000022658.1	31720196	31732066	Noc2l	7659	1894	157871	No_or_no_constitutive_exon
CTGTCCATCATAATATTCCTTGTCTCTGCAATGCATCTTGGGACCAAAAGGA	4014080	4014107	4014157	4014105	-1	JH725460.1	ENSJJAG00000016045.1	3970381	4441788	None	7659	1894	157871	No_or_no_constitutive_exon
TGCTTCAGCGGCTGGTACGATGCCAACCTGAGCCCCCCACGGGCCACGAGGA	6640199	6640254	6640304	6640252	-1	JH725460.1	ENSJJAG00000004728.1	6639618	6640795	None	7659	1894	157871	No_or_no_constitutive_exon
AGCCTTTAACACTGTTCCCCTTGATGGGGTTATTTGTCCTTGGGTTAAAGGG	10259216	10259355	10259166	10259218	1	JH725460.1	ENSJJAG00000022736.1	10258609	10265258	None	7659	1894	157871	No_or_no_constitutive_exon
GCCTACTACTCAGGGTGCTCTCTGCTTTTCTGGGTGCTTCTGGGAAACAGCA	12185186	12185267	12185136	12185188	1	JH725460.1	ENSJJAG00000021896.1	12124311	12200972	Adamts14	7659	1894	157871	Yes
TTCACCAAGGAGGATGAGCCGGTGATGAAAGAGGTGGGTGCAGGGCAAAGGA	12226252	12226258	12226308	12226256	-1	JH725460.1	ENSJJAG00000023471.1	12216025	12231952	Tbata	7659	1894	157871	No_or_no_constitutive_exon
CCGGTGATGAAAGAGGTGGGTGCAGGGCAAAGGAGGAAGTAGGGAAGTAGAC	12226227	12226240	12226290	12226238	-1	JH725460.1	ENSJJAG00000023471.1	12216025	12231952	Tbata	7659	1894	157871	No_or_no_constitutive_exon
AGAGCTCCTGCACCCTGAGCACTAACGGTGTGTCCTTGGTGGGATTGCAGGG	12309632	12309773	12309582	12309634	1	JH725460.1	ENSJJAG00000006888.1	12256387	12309773	Sgpl1	7659	1894	157871	Yes
AATAGGGCTGTGGGCCACTTGAGTGGAGAGCATGCCAGGGTACTAGGAAGTG	13025060	13025081	13025010	13025062	1	JH725460.1	ENSJJAG00000010722.1	12901221	13133277	None	7659	1894	157871	No_or_no_constitutive_exon
AGACCTGGCTCATGCATTGTGCCGCAAACCCTGGGCTCTTCTGCAGGGAGTG	13220146	13220399	13220096	13220148	1	JH725460.1	ENSJJAG00000022902.1	13206481	13224013	None	7659	1894	157871	No_or_no_constitutive_exon
TCTGTGCTCCCCAAAGAGTCTGCGCTCCCCGGTGAGTCGGAGCGCGGGAGGC	13226890	13227118	13227168	13227116	-1	JH725460.1	ENSJJAG00000013531.1	13225354	13239155	Psap	7659	1894	157871	No_or_no_constitutive_exon
GCGTGCAGCTGGGCGTGGAGCCAGCGGTGGGAGAGGCCCGGGGGAGGAAGGA	13372182	13373286	13372132	13372184	1	JH725460.1	ENSJJAG00000004645.1	13370479	13373362	Chst3	7659	1894	157871	No_or_no_constitutive_exon
TTTGTGCTGCATGTGATGTGTGTATATTTTCACACGTGTGGGTGCATGAGTT	13433667	13433723	13433773	13433721	-1	JH725460.1	ENSJJAG00000010222.1	13424669	13451656	Spock2	7659	1894	157871	No_or_no_constitutive_exon
TTAATGGGTAGTAATTTCTGTCTTTCTTTTATTTTCTTTTTGGGGGCAAGGT	14743881	14743974	14744024	14743972	-1	JH725460.1	ENSJJAG00000013150.1	14671402	14750903	Usp54	7659	1894	157871	No_or_no_constitutive_exon
GCAAATGCTCAATCTACCTCTTTTTCATACTTGCTCTTTGATCGGGATAGCT	14701177	14701403	14701453	14701401	-1	JH725460.1	ENSJJAG00000013150.1	14671402	14750903	Usp54	7659	1894	157871	No_or_no_constitutive_exon
CAGGGTGAGCTATATGGTCAGTAATATGCCTCTGGGTTTGGGGGCTGCAGGT	14856756	14856853	14856706	14856758	1	JH725460.1	ENSJJAG00000000430.1	14829992	14861147	Sec24c	7659	1894	157871	No_or_no_constitutive_exon
GATACTCTGTAATATGACTGTGTTACATGTTGGATGCCACAGTGGGCCAGGG	14956940	14957049	14957099	14957047	-1	JH725460.1	ENSJJAG00000013441.1	14911364	14986092	Camk2g	7659	1894	157871	No_or_no_constitutive_exon
CTGCCCTGCCCTGGCTGGCTAGCTGCCCCGCTCCGCACTGGGAATGGCAGCT	14917373	14917459	14917509	14917457	-1	JH725460.1	ENSJJAG00000013441.1	14911364	14986092	Camk2g	7659	1894	157871	No_or_no_constitutive_exon
TCCAGTCCAGCCCCCAAACCCCTGAGCAGGACCCTTGGTGGGAAGCAGAGCC	24030916	24031044	24030866	24030918	1	JH725460.1	ENSJJAG00000019113.1	24030496	24056170	Cdhr1	7659	1894	157871	No_or_no_constitutive_exon
CTCCCCCGCTCCGAGCTACAATCCTGCGTCCTCCGGGGCCTATAGCGGAGGC	26550411	26550654	26550361	26550413	1	JH725460.1	ENSJJAG00000018553.1	26496190	26572783	Ldb3	7659	1894	157871	No_or_no_constitutive_exon
GAAGGCGGCTGCACGGAGCGGGGACATAGCCTTCCACACAGCTAAGGGAGCT	27343560	27346693	27346743	27346691	-1	JH725460.1	ENSJJAG00000007256.1	27336989	27347383	Rbp3	7659	1894	157871	No_or_no_constitutive_exon
GTCTTCTTCGCTCACTGCATAGACTAACTGGCATTTTTTTGGGGGGGCAGAT	28615346	28615531	28615296	28615348	1	JH725460.1	ENSJJAG00000010957.1	28361240	28628279	Wdfy4	7659	1894	157871	Yes
GGGAGGGACCCGGGGAGGTAGAAAAGGGGAGACGAGGAGGGAGGGGGAAGGG	29237489	29237525	29237439	29237491	1	JH725460.1	ENSJJAG00000023438.1	29237266	29294990	Chat	7659	1894	157871	No_or_no_constitutive_exon
GACCCTTCATCATCCCTGGGTGTGAAGTGGCCTGTCCTTCTATAGGGGAGGA	29399341	29399390	29399440	29399388	-1	JH725460.1	ENSJJAG00000011380.1	29375084	29399752	Ogdhl	7659	1894	157871	No_or_no_constitutive_exon
TGGTGGTGCAGGTGACCATTGCCCCAGGAGCAGCGGCCGTGCCAGGGCAGCC	17928052	17928077	17928002	17928054	1	JH725461.1	ENSJJAG00000014405.1	17916086	17931778	None	7659	1894	157871	No_or_no_constitutive_exon
CCCTCTGTGGCATGACCCTGTGATCTTGCTTTCTTCCTGGTGGGGAATAGGT	18419659	18419896	18419946	18419894	-1	JH725461.1	ENSJJAG00000020236.1	18410180	18428148	Polg	7659	1894	157871	Yes
GGGATTGGAGATGCTCCCCTGCGGTCCCATGTGTTGGGAGAACTAAGGAGCA	18417354	18417601	18417651	18417599	-1	JH725461.1	ENSJJAG00000020236.1	18410180	18428148	Polg	7659	1894	157871	No_or_no_constitutive_exon
GTGACATCGACAACCCTCCGTCGGCCGAGACCGAGCGCCGGGACTCGGAGCG	18717523	18717793	18717843	18717791	-1	JH725461.1	ENSJJAG00000020632.1	18717523	18733489	Plin1	7659	1894	157871	No_or_no_constitutive_exon
TGGGGGGCTTTCTGGAGGGGAAAAGCAAGGGCCAGCAGGGGGGGAAAAAGGG	19527084	19527241	19527291	19527239	-1	JH725461.1	ENSJJAG00000017472.1	19527084	19533946	Rccd1	7659	1894	157871	No_or_no_constitutive_exon
CCTGAGGCCCATGACTCAGGGCATCCCATGGTGGGGGCGGGGGTGGGGAGGA	19619617	19619755	19619805	19619753	-1	JH725461.1	ENSJJAG00000024339.1	19612466	19625153	None	7659	1894	157871	No_or_no_constitutive_exon
AGAAACTCAAGAAGATAGGAGAACTGGAGGCAGAAAGAATATACGGGCAGAA	20570405	20570434	20570355	20570407	1	JH725461.1	ENSJJAG00000008305.1	20532622	20584035	Alpk3	7659	1894	157871	No_or_no_constitutive_exon
CCTACCCTGGTCCCTGTGGATCCCCCAAGGACCTTTCTTTTGGGTGGCAGGT	20618279	20618393	20618229	20618281	1	JH725461.1	ENSJJAG00000023517.1	20602644	20658956	Slc28a1	7659	1894	157871	No_or_no_constitutive_exon
TAGCCACATGAGGGGGATGATAAGGCATCTTTTCTTCTCATTGGGAACAGGG	20903770	20903907	20903957	20903905	-1	JH725461.1	ENSJJAG00000015049.1	20897248	21016072	Cpeb1	7659	1894	157871	Yes
CGTGACACGGGCTTTCTGTGGGCTGGGTGGCCGCCTTGATTGGGCCAGAGGG	23362217	23362249	23362299	23362247	-1	JH725461.1	ENSJJAG00000024384.1	23352041	23444286	Il16	7659	1894	157871	No_or_no_constitutive_exon
GCCCGCCGTGGCGGCGGCGGCGGCGGCGGCGGCGGCGGCCGGGGGTCCAGCC	25963375	25963614	25963325	25963377	1	JH725461.1	ENSJJAG00000024148.1	25831699	25963614	Grm5	7659	1894	157871	No_or_no_constitutive_exon
TTTCTAATGTATACATGTTTTTGTCCATAACACATAGGGACAGAATTGAGTC	30469570	30469714	30469520	30469572	1	JH725461.1	ENSJJAG00000023792.1	30454855	30473037	None	7659	1894	157871	No_or_no_constitutive_exon
CTCCATAGATCTAGGTGAGGCTGAAATAAGTGAGGTTTGTGGGCAGGAAGGG	3583560	3583668	3583718	3583666	-1	JH725462.1	ENSJJAG00000003441.1	3577178	3584088	Creb3	7659	1894	157871	No_or_no_constitutive_exon
GGATCTGGGAGGCCTGAAGCTGTAAAGCTAACCTGTTACTTTGGGAACAGGA	3614004	3614112	3613954	3614006	1	JH725462.1	ENSJJAG00000007186.1	3584548	3616615	Tln1	7659	1894	157871	Yes
GGGGTGATGCCTAAGGCTCTAACTCTTTGTGCTTTGGGGTGGGGCTACAGGA	4263148	4263266	4263098	4263150	1	JH725462.1	ENSJJAG00000001037.1	4256335	4263522	Fancg	7659	1894	157871	No_or_no_constitutive_exon
CTGCACACCCTGAAGACACTGCTGATCTGCTTTCCTGGGGATGGGCTGAGAC	5569107	5569132	5569057	5569109	1	JH725462.1	ENSJJAG00000024280.1	5486871	5571090	Ubap2	7659	1894	157871	No_or_no_constitutive_exon
ACCACATCAAGTGCTCTAAGGCCTATATTCACACACGTATGCGGGCAAAGAC	18728585	18728682	18728535	18728587	1	JH725462.1	ENSJJAG00000024178.1	18727784	18728682	None	7659	1894	157871	No_or_no_constitutive_exon
GCCAGTAGCTTGATCCGGCAGAAGCGGGAGGTCCGCGAGCCTGGGGGCAGCC	19930356	19930466	19930306	19930358	1	JH725462.1	ENSJJAG00000018542.1	19930294	19930975	None	7659	1894	157871	No_or_no_constitutive_exon
GCTATCCAAGGTGCGGCTGTGCGGGGGGGCGGGGCGGGTGCGCGGGGCAGGA	19930479	19930756	19930429	19930481	1	JH725462.1	ENSJJAG00000018542.1	19930294	19930975	None	7659	1894	157871	Yes
ATAAATAAATAAGCAATAAAAAAAAATTAAAAAAAAAAAGACAGGGAAAGCA	11775175	11775656	11775706	11775654	-1	JH725463.1	ENSJJAG00000000554.1	11774656	11776146	None	7659	1894	157871	No_or_no_constitutive_exon
CCTACGCATGATGGTCAGAGTCAATATCTCAGATGAGCATCACAGGGCAGCA	12334948	12335075	12334898	12334950	1	JH725463.1	ENSJJAG00000023468.1	12334489	12335075	None	7659	1894	157871	No_or_no_constitutive_exon
CATTCCGTCTCTGATGCATGAATTTTATGAGATGGCAAGTCTGAGGGGAGCT	22371527	22371624	22371477	22371529	1	JH725463.1	ENSJJAG00000023207.1	22224053	22522272	Cped1	7659	1894	157871	No_or_no_constitutive_exon
AGGTTGAGGTGGATGGACAGAACTTTCAGGGTGCTGGGTCAAACAAAAAGGT	22827965	22827992	22828042	22827990	-1	JH725463.1	ENSJJAG00000020378.1	22803339	22829928	None	7659	1894	157871	No_or_no_constitutive_exon
AAGCCACAGCCCAAGACTTTCAATGGGCCGGCGATGGGGCACGAAGGGAGGA	25914182	25914576	25914626	25914574	-1	JH725463.1	ENSJJAG00000014629.1	25893010	25915211	Gpr37	7659	1894	157871	No_or_no_constitutive_exon
AGAAAATACACTAGGCTGTACTGATTCGTACGCCTGGAAGAAGGGGTAAGGG	25994740	25994767	25994817	25994765	-1	JH725463.1	ENSJJAG00000010202.1	25984988	26037658	None	7659	1894	157871	No_or_no_constitutive_exon
TCGTGAGAAGATGTGCACTCAGCCTTGCCAGCCGGGAGTGGGCGGGTGAGGT	274533	274566	274483	274535	1	JH725464.1	ENSJJAG00000022049.1	148459	358462	Tbc1d1	7659	1894	157871	Yes
TACTGTTTCTTTTCCCCCTCATTTTAATTATTTTAAACTGGGACGTGTAGGT	4898400	4898474	4898524	4898472	-1	JH725464.1	ENSJJAG00000019331.1	4732481	4931064	Atp8a1	7659	1894	157871	No_or_no_constitutive_exon
TATGGTCATTACTTCTTAGCTCAAAGACTAAGATCCTGGCATGGGTACAGAG	6543344	6543350	6543400	6543348	-1	JH725464.1	ENSJJAG00000019356.1	6529208	6549708	Yipf7	7659	1894	157871	No_or_no_constitutive_exon
TCCCGGGCGAGGCCGGTGCACCGGACCGCTGGCCGGTGGCGCCCGGGGAGAC	9231864	9231972	9232022	9231970	-1	JH725464.1	ENSJJAG00000023588.1	8979912	9232435	Corin	7659	1894	157871	No_or_no_constitutive_exon
GGTTTCTGGGGGCGGGGAGTGATCACTTTTGTAGGGCGATGGGAGTCAAGCT	8997666	8997864	8997914	8997862	-1	JH725464.1	ENSJJAG00000023588.1	8979912	9232435	Corin	7659	1894	157871	No_or_no_constitutive_exon
CTTTTGCTTCCCTCCTCCACCACCACCCCCTGCCATTTTGGGGGCACCAGGT	9832886	9833063	9833113	9833061	-1	JH725464.1	ENSJJAG00000021698.1	9798274	9860765	None	7659	1894	157871	No_or_no_constitutive_exon
TCTCTAACCAAAAGTGAGAGTGGCATTAATATAAGGGGGTGAACATTAAGAG	12408483	12408713	12408433	12408485	1	JH725464.1	ENSJJAG00000015846.1	12387712	12428664	Pdgfra	7659	1894	157871	No_or_no_constitutive_exon
TCTGGAGGGGGCTTCAGAGGATCTGGGGGGTTCCAGCGAGGGGGGGGCAGGG	15880354	15880412	15880462	15880410	-1	JH725464.1	ENSJJAG00000003249.1	15880354	15912616	Dhx9	7659	1894	157871	No_or_no_constitutive_exon
CCAGGAACGGGAACTTCAGTCCTCCGAGGTTACCTGCCCCTGGGCTAAAGTC	17856632	17857068	17857118	17857066	-1	JH725464.1	ENSJJAG00000024068.1	17818793	17859221	None	7659	1894	157871	No_or_no_constitutive_exon
TTTGGCCAGATGTGGTGGCACACACCTTTAACCCCAGTGCTTGTGGGGAGGG	26288069	26288091	26288141	26288089	-1	JH725464.1	ENSJJAG00000000508.1	26276336	26288149	None	7659	1894	157871	No_or_no_constitutive_exon
GAAACCTAACTTCCTACCATTGTCTCCCTCTTTTCTTCTGGGATGGCCAGAT	26276405	26276425	26276475	26276423	-1	JH725464.1	ENSJJAG00000000508.1	26276336	26288149	None	7659	1894	157871	No_or_no_constitutive_exon
CCAGGGTGAAGTAGGAGTTGTTGTTCCAGATCCAGGCTACCTAGTGGGAGTG	26396963	26397536	26396913	26396965	1	JH725464.1	ENSJJAG00000020009.1	26395945	26397536	None	7659	1894	157871	No_or_no_constitutive_exon
TTGTTTGTTACTGCTGTTTGTTTTTCCTCTAACCCCTGATTTGGGGGTAGAT	27678124	27678309	27678074	27678126	1	JH725464.1	ENSJJAG00000015600.1	27659977	27686519	Scyl3	7659	1894	157871	No_or_no_constitutive_exon
GAATGTGCCACTTTGTGTAGCTGGCTTTGGGTGGGTACTTTGTGTGGGAGGC	27683101	27683189	27683239	27683187	-1	JH725464.1	ENSJJAG00000018870.1	27683101	27728692	BC055324	7659	1894	157871	No_or_no_constitutive_exon
GGGGAGGCCGGGGCGGGGAAGATGGCGGACGGGAAGGCGGGAGAGGAGAGCC	29195785	29196322	29195735	29195787	1	JH725464.1	ENSJJAG00000023724.1	29195341	29196322	None	7659	1894	157871	No_or_no_constitutive_exon
ATAAAAATTCAAAATTTTAACCCTTTTCTCTGGTGGGGTGGGGGTTGCAGGT	4553957	4554060	4553907	4553959	1	JH725465.1	ENSJJAG00000012469.1	4536722	4563069	Psma5	7659	1894	157871	Yes
AGGAGCTGTGCCAGCAAGCGCGCGCCGACGGCGGCGGCGGCGGGGCGGAGCG	13872350	13873313	13872300	13872352	1	JH725465.1	ENSJJAG00000013389.1	13871966	13873313	Gja8	7659	1894	157871	No_or_no_constitutive_exon
CTTTTTTGATCACTTTATTTTCTCTTGGGGGGTTGGGGAGGGTAGGTCAGAT	13931077	13931269	13931319	13931267	-1	JH725465.1	ENSJJAG00000000868.1	13924228	13943260	None	7659	1894	157871	No_or_no_constitutive_exon
AAATAAATAAATAAAATATTTTTTAAAAGTACCTAAATGGTGACAGGGAGCT	14212688	14212949	14212999	14212947	-1	JH725465.1	ENSJJAG00000017071.1	14203318	14226677	Lix1l	7659	1894	157871	No_or_no_constitutive_exon
AAATATTTTTTAAAAGTACCTAAATGGTGACAGGGAGCTAAGGGACTCAGTG	14212688	14212936	14212986	14212934	-1	JH725465.1	ENSJJAG00000017071.1	14203318	14226677	Lix1l	7659	1894	157871	No_or_no_constitutive_exon
TGTGACTCTCCGTTTTCTTGGGCAACAAGACGGCCTGGATATTGGGCAAGAC	14509945	14509967	14509895	14509947	1	JH725465.1	ENSJJAG00000014139.1	14509221	14509967	None	7659	1894	157871	No_or_no_constitutive_exon
GCACCTCGAACTGCCTGCAGACGCCCTCTTCCACCAGCAGGGGGAGCAAGAT	16283443	16283476	16283393	16283445	1	JH725465.1	ENSJJAG00000023972.1	16281520	16283476	None	7659	1894	157871	No_or_no_constitutive_exon
TGACCTGCGAGTGTGCCATCCCAGGAAAGAAGGGACTCCATGGGAAGGAGGC	21684146	21684457	21684096	21684148	1	JH725465.1	ENSJJAG00000021750.1	21683981	21684457	None	7659	1894	157871	No_or_no_constitutive_exon
TAAAAATTCATAACTGACCTTACCTTTCACTCATTTTGAACTGCAGGGAGAG	22756333	22756440	22756490	22756438	-1	JH725465.1	ENSJJAG00000016139.1	22633241	22876433	Col4a5	7659	1894	157871	No_or_no_constitutive_exon
TCCACCACACAGCCATTCATTCTATATCTCTTCTCATCCCGGGGACACAGGT	23859523	23859643	23859693	23859641	-1	JH725465.1	ENSJJAG00000010591.1	23811226	23893559	Frmpd3	7659	1894	157871	Yes
TAAAGGGGACGTCCCAACTAAGTGACCCCCGTCCTTCGAGTGGGGGTCAGCA	26519351	26519730	26519780	26519728	-1	JH725465.1	ENSJJAG00000024026.1	26519351	26520151	None	7659	1894	157871	No_or_no_constitutive_exon
ATCTTGCCCAAGCTCTCCATTGTGCCTCTCGGGAGAGGCTACTGAGGGAGCA	27493621	27493758	27493808	27493756	-1	JH725465.1	ENSJJAG00000021348.1	27493390	27495067	None	7659	1894	157871	Yes
CATGATGCCATCCTTGAGGACTTGTCTTTCCAAGTGAAATTGTGGGCAAGAG	3343373	3343532	3343323	3343375	1	JH725467.1	ENSJJAG00000016686.1	3342967	3343532	None	7659	1894	157871	No_or_no_constitutive_exon
GTACTATAAATCATAAAAGAAAAAGATCACAATGCTATTGTCAAGGGTAGAT	6274777	6274854	6274727	6274779	1	JH725467.1	ENSJJAG00000010689.1	6270632	6292201	Rgs21	7659	1894	157871	No_or_no_constitutive_exon
GCCAAGCATGGGCTCTTTAGTGCCCTCTGCAGCCAGGCCAGGCAGGGTAGGA	14610255	14610291	14610205	14610257	1	JH725467.1	ENSJJAG00000017060.1	14432302	14610409	Wwp2	7659	1894	157871	No_or_no_constitutive_exon
TCTCAGGCTAACACTTCTTTCGGGGGCCTTGCTGTTTCATGGGAGAACAGTT	16874025	16874163	16873975	16874027	1	JH725467.1	ENSJJAG00000021758.1	16830666	16891106	Pmfbp1	7659	1894	157871	No_or_no_constitutive_exon
TAATGGAAAGTACGTGTGTGACTGTGTGTGGGGCGAGGTGGGGAAACCAGCT	16937509	16937618	16937668	16937616	-1	JH725467.1	ENSJJAG00000000389.1	16934582	16937677	Hp	7659	1894	157871	No_or_no_constitutive_exon
CAAGGCCAAAGGTGTCCACTGGTGTGATCCTGGGCCTTGGGGGCTTAGAGAC	19381796	19381837	19381746	19381798	1	JH725467.1	ENSJJAG00000017103.1	19368959	19381837	None	7659	1894	157871	No_or_no_constitutive_exon
GTTCATCCTCGGCTGTGTCTCATGGGATTTCTTGGTCCTTGTGGGTACAGGG	19503721	19503831	19503671	19503723	1	JH725467.1	ENSJJAG00000011105.1	19476340	19546928	Mbtps1	7659	1894	157871	No_or_no_constitutive_exon
TGGGCTCAGGCAGGAGCAAGTTCACAAGTAATCTCTTTGGGGGCGTGCAGGT	22376911	22377142	22376861	22376913	1	JH725467.1	ENSJJAG00000024414.1	22314186	22427223	Pkd1l2	7659	1894	157871	No_or_no_constitutive_exon
TCCGTCAGACTGTGGTGTGAGAATCATAGCAGAGCCGGGCAGATACTAAGTT	22756868	22756970	22757020	22756968	-1	JH725467.1	ENSJJAG00000008503.1	22756407	22758026	None	7659	1894	157871	No_or_no_constitutive_exon
GGACTCATGGTGATCTTCCAACCTCAGCCTCCCGAGTGCTGGGATTATAGAT	29289555	29289579	29289505	29289557	1	JH725467.1	ENSJJAG00000018356.1	29192553	29303552	Wdr59	7659	1894	157871	No_or_no_constitutive_exon
AAATTATAGTGGACCACAGCAGTCAAATTATGGACCCATGAAGGGGGCAGTT	3011129	3011217	3011267	3011215	-1	JH725466.1	ENSJJAG00000018536.1	3011129	3012258	None	7659	1894	157871	No_or_no_constitutive_exon
TCCTGGTCACACCCCGCGGTGTGCGCTTCGCCCGGTGGAGATGGGGGCAGGA	3187771	3187783	3187833	3187781	-1	JH725466.1	ENSJJAG00000012646.1	3156673	3188318	Abraxas2	7659	1894	157871	No_or_no_constitutive_exon
CACGAACTGACTGCGATCCTTCTTCTTCCTCCCGAGTGCTGGGATTAAAGGC	5433248	5433270	5433320	5433268	-1	JH725466.1	ENSJJAG00000012131.1	5376907	5433422	Htra1	7659	1894	157871	No_or_no_constitutive_exon
GAGAGCTGGTGACCCTAGGCTGGGGCAGGTGACCACAGGAAGGGCTGGAGGA	8929586	8929705	8929536	8929588	1	JH725466.1	ENSJJAG00000009478.1	8917692	8946658	Sfxn4	7659	1894	157871	No_or_no_constitutive_exon
AAGGTAAACCTCTGATTTACCGTGCTCGCCCGGGTTCCGGGCTGTGGGAGGT	11676218	11676315	11676168	11676220	1	JH725466.1	ENSJJAG00000019690.1	11675490	11677032	None	7659	1894	157871	No_or_no_constitutive_exon
GGAGCTTTATTGGAATTCAGGGTGTGTACGTGTGTGATTTCTGCAGGGAGGC	14858275	14858376	14858225	14858277	1	JH725466.1	ENSJJAG00000012910.1	14776061	14858376	Nrap	7659	1894	157871	No_or_no_constitutive_exon
GCCAAACATAATGGTATGTTCCTGTAATCTTAGCATTGGGGAAGTTGAAGCC	18071259	18071284	18071334	18071282	-1	JH725466.1	ENSJJAG00000010714.1	18038986	18087123	Smc3	7659	1894	157871	Yes
GGAGCAGCAACACCAGCACTGCCAACAGGTAGCAAGCTGGGGAGGCGTAGAA	18455755	18455777	18455827	18455775	-1	JH725466.1	ENSJJAG00000015975.1	18391492	18457733	Mxi1	7659	1894	157871	No_or_no_constitutive_exon
TGATTCTCTCTCCTGCTGCCGCTTGTCCTCCGGTGGGGGGGACTCGGAAGTG	25240282	25240327	25240232	25240284	1	JH725466.1	ENSJJAG00000010532.1	25054036	25304158	Sh3pxd2a	7659	1894	157871	No_or_no_constitutive_exon
CCGCCCCTGGGAGCAGCGACCGAGCAGCGTCCCCCGAGGGCAATGGACAGGG	25247786	25247983	25247736	25247788	1	JH725466.1	ENSJJAG00000010532.1	25054036	25304158	Sh3pxd2a	7659	1894	157871	No_or_no_constitutive_exon
CCCCGGAACTGCCACTTGGGAAGCCCGAGGCAAGGAGAGGGGAAGCCGAGGA	25461805	25461871	25461921	25461869	-1	JH725466.1	ENSJJAG00000015523.1	25457651	25506007	Pdcd11	7659	1894	157871	No_or_no_constitutive_exon
AGATAGGGGTCAGGCCAGGTGGTCACCTGCCTGTTGTCTTTGGGTGACAGGG	26303641	26303812	26303862	26303810	-1	JH725466.1	ENSJJAG00000020334.1	26290738	26304089	Sfxn2	7659	1894	157871	No_or_no_constitutive_exon
GACCAGAAAGGACTCAGGGTGTTCAGCCTTGGCCATGGATGGCGGGTGAGTA	26594802	26594822	26594872	26594820	-1	JH725466.1	ENSJJAG00000019354.1	26588523	26596488	Mfsd13a	7659	1894	157871	No_or_no_constitutive_exon
CCAAACAGTTCACCTATTACCCCCTGGTGGAAGGTGGGGCGGGGCTTGAGGA	26668260	26668282	26668332	26668280	-1	JH725466.1	ENSJJAG00000011519.1	26664501	26671238	Nfkb2	7659	1894	157871	No_or_no_constitutive_exon
CACCTGATGCATCAACACAAATCCATTGCCACCCTACAGGGAGAAGACAGTT	26678770	26679129	26679179	26679127	-1	JH725466.1	ENSJJAG00000018772.1	26678770	26679617	None	7659	1894	157871	No_or_no_constitutive_exon
AGATGTGTCTTCATTTCTCATATTTGTGTTTTATAGCAGGGAGTTGACAGAT	27272593	27272691	27272543	27272595	1	JH725466.1	ENSJJAG00000018861.1	27135649	27361052	9130011E15Rik	7659	1894	157871	No_or_no_constitutive_exon
CTTACCCCAACTTTGCTAATAACCTCTTTTCATTGTTGAATTGGGGGCAGGA	28351685	28351827	28351877	28351825	-1	JH725466.1	ENSJJAG00000006388.1	28350230	28354833	None	7659	1894	157871	No_or_no_constitutive_exon
AAACATTTAGCCAGGTGTGGTGGCACACGGCACTCGGGAGGCAGAGGTAGGT	28386433	28386478	28386528	28386476	-1	JH725466.1	ENSJJAG00000023625.1	28386433	28453133	Slf2	7659	1894	157871	No_or_no_constitutive_exon
CCCTACCACCACCAGCTTCGTGCTGACCTGGCTGGGCCTTCCGGGGGCAGGT	28651742	28651940	28651990	28651938	-1	JH725466.1	ENSJJAG00000000526.1	28571420	28656887	Pax2	7659	1894	157871	Yes
TGCCAGGGACTGTTGCATGAACTGATAGAATTTTTTCTTGGGGAATGTAGGT	28864772	28864921	28864971	28864919	-1	JH725466.1	ENSJJAG00000013793.1	28858691	28869214	Hif1an	7659	1894	157871	No_or_no_constitutive_exon
GGTGGAGATGTCCCCTAATTTATGTTCTGGCTACGGATCTGGGGACACAGAG	2860864	2860869	2860919	2860867	-1	JH725468.1	ENSJJAG00000018916.1	2680240	2878381	Pcnx2	7659	1894	157871	Yes
GTCAGTGTGGGTGGGGTGCATCAACGAGGGCTGGAGGAATGGCGGGTCAGGG	2788487	2788532	2788582	2788530	-1	JH725468.1	ENSJJAG00000018916.1	2680240	2878381	Pcnx2	7659	1894	157871	No_or_no_constitutive_exon
GACTTGTCATCTTTAACTGTAGAAGAGCCCACAGCGTCAGAACTGGGAAGTC	4636867	4637099	4637149	4637097	-1	JH725468.1	ENSJJAG00000003513.1	4510532	4653986	None	7659	1894	157871	No_or_no_constitutive_exon
GGTCTGAACCTCCTGGGGAGCACGGGCCCTGCCAAGGGGTGGGGGGGCAGCC	14697276	14697421	14697471	14697419	-1	JH725468.1	ENSJJAG00000015447.1	14686429	14698015	None	7659	1894	157871	No_or_no_constitutive_exon
TCAGGTTTCAATGAGGTCCCTAAAAGAATGCTGTGGGTTTGGGGATCCAGTT	14801600	14801819	14801550	14801602	1	JH725468.1	ENSJJAG00000019790.1	14781710	14831325	Marco	7659	1894	157871	No_or_no_constitutive_exon
CAAAAAGGTGGAGTTCAAGGAGTCGGTGCCTCATAGAAACAGGGGGAGAGCA	15326523	15326676	15326726	15326674	-1	JH725468.1	ENSJJAG00000012095.1	15282182	15356371	Sctr	7659	1894	157871	No_or_no_constitutive_exon
TCAGGAGTTCATGGGGCTTAAAGCCCTTTGAAAATTGCTTTTCGAGGGAGGG	16666676	16666830	16666626	16666678	1	JH725468.1	ENSJJAG00000019457.1	16545018	16733440	Gli2	7659	1894	157871	No_or_no_constitutive_exon
GGCCACAAACAGACCTGACACTTTGGATCCAGCGCTCATGAGGCCGGGAGAC	18182314	18182609	18182264	18182316	1	JH725468.1	ENSJJAG00000015608.1	18181313	18182609	None	7659	1894	157871	No_or_no_constitutive_exon
AAGTTCCCACACAGTGCCCGCCAGAAATACGTGCGAAAAGCTGGGGAAAGGC	20490482	20490587	20490432	20490484	1	JH725468.1	ENSJJAG00000014995.1	20490264	20490911	None	7659	1894	157871	No_or_no_constitutive_exon
AACAGTGTTTCAGCCAGAAGAGCTGAGCCCATGGGCCGGGCAGCGAGGAGCC	22843721	22843759	22843671	22843723	1	JH725468.1	ENSJJAG00000019527.1	22344518	22854875	Etl4	7659	1894	157871	No_or_no_constitutive_exon
GTCTGTGGTTTGACTTTCCCATAGGTGACCTGCGAAGACGGTGGGTCAAGCC	22843822	22843964	22843772	22843824	1	JH725468.1	ENSJJAG00000019527.1	22344518	22854875	Etl4	7659	1894	157871	No_or_no_constitutive_exon
CCCATTCAGGTACCAGGATGGCCTGAGTGGGTGGGTGGGCAAAGGTGGAGGA	162565	162684	162515	162567	1	JH725469.1	ENSJJAG00000011416.1	142570	175357	Map4k1	7659	1894	157871	No_or_no_constitutive_exon
ACAGCAGTTATGGGTTATGTCCAACATCTGTAATCCCAGATCAAGGGAAGCT	169853	169966	169803	169855	1	JH725469.1	ENSJJAG00000011416.1	142570	175357	Map4k1	7659	1894	157871	No_or_no_constitutive_exon
ACACAACTGATCCCTCTTGGGCCCTGCCCTTTCCCTTCCACCCAGGGGAGAA	248137	248213	248263	248211	-1	JH725469.1	ENSJJAG00000024404.1	175549	357805	Ryr1	7659	1894	157871	No_or_no_constitutive_exon
ACTAAGCAAGGCTACCGTTGTCAGGGTAAGTGGGGTACCTGGAGTGGGAGGG	409983	409997	409933	409985	1	JH725469.1	ENSJJAG00000016711.1	380627	412547	Rasgrp4	7659	1894	157871	No_or_no_constitutive_exon
TAGTGTTTTTCCTGTCCCCTTAAGGCACAAGATTTTTCTCCTTAGGGAAGTT	465915	466067	466117	466065	-1	JH725469.1	ENSJJAG00000017800.1	461690	498134	None	7659	1894	157871	No_or_no_constitutive_exon
GTTAATGGGTACTCATCTCTCTTTGGAGTTTGGGGTGAGACGGTGGGAAGTA	479575	479603	479653	479601	-1	JH725469.1	ENSJJAG00000017800.1	461690	498134	None	7659	1894	157871	No_or_no_constitutive_exon
TTGTTTTTTGTTTTTGTGTGTGTGTGTGTGTGTGTGTTTTCTGAGGGTAGGG	615052	615085	615002	615054	1	JH725469.1	ENSJJAG00000018024.1	611897	616344	Ppp1r14a	7659	1894	157871	No_or_no_constitutive_exon
TGTGTGTGTGTGTGTGTATGAATGTATATATAGGTGGGGGAGAGATTGAGAG	1260507	1260560	1260457	1260509	1	JH725469.1	ENSJJAG00000017503.1	1241719	1260560	Hpn	7659	1894	157871	No_or_no_constitutive_exon
ACAGGGCCCACTGGTATTTCTCTTCCTCCTGGAATGGGGGTGGGGGGAAGAT	1410095	1410468	1410518	1410466	-1	JH725469.1	ENSJJAG00000015376.1	1391046	1410654	Fam187b	7659	1894	157871	No_or_no_constitutive_exon
CCACACCCATTTCTCTCTGTCTCACCAGCACCCGTGACCATGGGGACAAGCC	1525809	1526773	1525759	1525811	1	JH725469.1	ENSJJAG00000006749.1	1525718	1526773	Ffar3	7659	1894	157871	No_or_no_constitutive_exon
AGATGCAGCCAGTTCTGGAATCCAGGAGGCCATTGGCAAAGGGGCCAAAGAG	1645925	1646134	1646184	1646132	-1	JH725469.1	ENSJJAG00000020539.1	1626952	1646399	Dmkn	7659	1894	157871	No_or_no_constitutive_exon
TATGGTTGACCACTCAGGGTCAAGAGCCTGACAGGTCCTGGGTAGCAAAGAT	1678023	1678222	1677973	1678025	1	JH725469.1	ENSJJAG00000005822.1	1674685	1688472	Gapdhs	7659	1894	157871	No_or_no_constitutive_exon
CCCCAGGTCCTCTTCTCACCCACCCCTCCTCTGCATGTCTGTGTGGGCAGAT	1679978	1680075	1679928	1679980	1	JH725469.1	ENSJJAG00000005822.1	1674685	1688472	Gapdhs	7659	1894	157871	No_or_no_constitutive_exon
GATTAAAGGCCAAAGCATTTTAAAAGAATTAACAAAGGGCTGGTGAGAAGTA	1805619	1805651	1805569	1805621	1	JH725469.1	ENSJJAG00000014678.1	1795041	1806950	Upk1a	7659	1894	157871	No_or_no_constitutive_exon
CAGGAAGGGGGCTCACGGACTCCAGGCACTAACCTCTGCTAGCTGGGCAGTG	1937028	1937153	1937203	1937151	-1	JH725469.1	ENSJJAG00000022689.1	1929605	1937688	Prodh2	7659	1894	157871	No_or_no_constitutive_exon
CACCCCTAGCCAGCCCTGTGCTGACCCCTCTCTCTCGGCCGGGGGCACAGGC	1967876	1968049	1968099	1968047	-1	JH725469.1	ENSJJAG00000023998.1	1952666	1976304	Nphs1	7659	1894	157871	Yes
ATATATCTAGGGACAGACTAGAGGCCAACTCCTGTATCCTGGGATACTAGGG	1963555	1963727	1963777	1963725	-1	JH725469.1	ENSJJAG00000023998.1	1952666	1976304	Nphs1	7659	1894	157871	Yes
GCTGTTTAGGAAGTCTAGCTCCCACTAGCTGTTAGGGGCTCACTGAAGAGCA	1953872	1954008	1954058	1954006	-1	JH725469.1	ENSJJAG00000023998.1	1952666	1976304	Nphs1	7659	1894	157871	No_or_no_constitutive_exon
ATGATGGTCTCCAGTGCATTCTAGGAAATGTAGCTCTTCAGGTGGGAAAGAT	1994661	1994823	1994611	1994663	1	JH725469.1	ENSJJAG00000015986.1	1990048	2000998	Aplp1	7659	1894	157871	No_or_no_constitutive_exon
GCCCCCTGAGGTGTCTAAACCCTCAAGGATAAGATGGACTTGGGGGGTAGGG	2000238	2000309	2000188	2000240	1	JH725469.1	ENSJJAG00000015986.1	1990048	2000998	Aplp1	7659	1894	157871	No_or_no_constitutive_exon
TGTGGTGTTCGTGAAGAATCACCCTTTGCCTTGTCCTCTGGGAACTGTAGGT	2199740	2199881	2199690	2199742	1	JH725469.1	ENSJJAG00000016548.1	2175249	2222718	Wdr62	7659	1894	157871	No_or_no_constitutive_exon
AGCTATAGAAGATGGTGGGAGGTGGATGGGAACTTGCTGGGGCAGGCAAGCA	2217521	2217557	2217471	2217523	1	JH725469.1	ENSJJAG00000016548.1	2175249	2222718	Wdr62	7659	1894	157871	No_or_no_constitutive_exon
TGACAACTGACAGTATTGCTAACTGTATTCTCTTCTAGAAGATGGGAAAGCT	2331854	2333221	2333271	2333219	-1	JH725469.1	ENSJJAG00000024392.1	2331854	2344042	Zfp382	7659	1894	157871	No_or_no_constitutive_exon
ATTTTCTTTCATTTCTGTTATTGCATATGGTTTGTCATTTCAGGGATCAGTG	2402334	2402454	2402284	2402336	1	JH725469.1	ENSJJAG00000001077.1	2402067	2430295	Zfp14	7659	1894	157871	No_or_no_constitutive_exon
CGGGGCGGGGCGGGGGGTGACCTCTGACTCTGTGACCTCCGGGTTGACAGCA	4285360	4285536	4285310	4285362	1	JH725469.1	ENSJJAG00000014613.1	4279353	4300276	Slc7a9	7659	1894	157871	Yes
CACTAACCCAAACACTTGGATTAATGCTTATTTTGGGGTTTCAGGGAAAGGA	4498137	4498204	4498087	4498139	1	JH725469.1	ENSJJAG00000016506.1	4457921	4499610	Ankrd27	7659	1894	157871	No_or_no_constitutive_exon
TAGGTGTTGAACGGACTTCACACCCCTCCTTTCTGGCTTTAGCTGGGGAGTC	9716160	9716228	9716110	9716162	1	JH725469.1	ENSJJAG00000011501.1	9707684	9717319	Gtf3a	7659	1894	157871	No_or_no_constitutive_exon
AATCACTCGGTGCTCACACCATCCTTCTGGTTGTCTCCTCGTGGGCACAGGC	9788600	9788832	9788882	9788830	-1	JH725469.1	ENSJJAG00000014998.1	9784629	9817090	Lnx2	7659	1894	157871	No_or_no_constitutive_exon
AAGCACAAGAAGGAGGGCAAGGGCAACGGGCACCGCGGCGGTGGCGGGAGCT	9999649	9999812	9999599	9999651	1	JH725469.1	ENSJJAG00000021574.1	9998585	9999812	Gsx1	7659	1894	157871	No_or_no_constitutive_exon
CTGCTGCTGCTGCCGCTGCTGCCGCTGCCCCTGGGCCTGGGCCTGGGGAGAC	12600945	12601204	12600895	12600947	1	JH725469.1	ENSJJAG00000014544.1	12593222	12617568	Uspl1	7659	1894	157871	No_or_no_constitutive_exon
GCTGCTTGGTAGTCTAGTGGGTGATTTCATCCGTTCCTTTAATAGGGAAGGG	13820661	13821127	13820611	13820663	1	JH725469.1	ENSJJAG00000022592.1	13758609	13828484	Rxfp2	7659	1894	157871	No_or_no_constitutive_exon
TGGTTAAATAAATTTATATTTAAGACTAAAAATTATTATTTTGGGAACAGGT	17269992	17270119	17269942	17269994	1	JH725469.1	ENSJJAG00000016039.1	17073676	17635373	Nbea	7659	1894	157871	No_or_no_constitutive_exon
CTGTATCTTGAGTGTTCGTGAGGACAAGAAGCCCATAGTCACTATGGGAGAG	22442250	22442268	22442200	22442252	1	JH725469.1	ENSJJAG00000010579.1	22434989	22502352	Nek5	7659	1894	157871	No_or_no_constitutive_exon
CCTGGACACTTTAAAGTTTCTCTTCCAGAGCTTGAATCAGCAGAAGGGAGTG	22557323	22557607	22557273	22557325	1	JH725469.1	ENSJJAG00000020723.1	22516287	22595863	Atp7b	7659	1894	157871	No_or_no_constitutive_exon
TTAAAGTTTCTCTTCCAGAGCTTGAATCAGCAGAAGGGAGTGGATTGGAGGA	22557333	22557607	22557283	22557335	1	JH725469.1	ENSJJAG00000020723.1	22516287	22595863	Atp7b	7659	1894	157871	No_or_no_constitutive_exon
GGGCGTGGTGGTGCATGCCTTTAATCCCAGCACTCGGGAGGCAGAGGTAGGA	25328119	25328185	25328235	25328183	-1	JH725469.1	ENSJJAG00000015627.1	25317581	25357560	Cdadc1	7659	1894	157871	No_or_no_constitutive_exon
TGAGCCTACGAGAAGGGCATTGCATGGCTTGGGAAGAGGGGGTGGGCCAGGG	1401604	1401790	1401840	1401788	-1	JH725470.1	ENSJJAG00000005757.1	1401599	1431941	Plek	7659	1894	157871	No_or_no_constitutive_exon
TCTGACGGGCTCGCTTCTCTTCCAGCCGCCCCGCCCTCCTGCTCGGGAAGGC	9163440	9163579	9163390	9163442	1	JH725470.1	ENSJJAG00000021194.1	9162689	9173785	Ndufaf7	7659	1894	157871	No_or_no_constitutive_exon
GGGTGGGTGGAGCCCAGAGGGCACTGACCATTGCTGTGCTGTGGGTGCAGAC	13454895	13455041	13455091	13455039	-1	JH725470.1	ENSJJAG00000012493.1	13453362	13465054	Haao	7659	1894	157871	Yes
AAACCTGTAGCAGAACGCCAAGCATCGTCTGATTCCCCGTATGTGGGCAGCC	14494929	14495010	14494879	14494931	1	JH725470.1	ENSJJAG00000024343.1	14492552	14518820	Dync2li1	7659	1894	157871	No_or_no_constitutive_exon
GCCATCACTGTGGTGACACTGTCTGCCTTCCTTGTACAGGGACGAGCCAGCG	14495653	14495712	14495603	14495655	1	JH725470.1	ENSJJAG00000024343.1	14492552	14518820	Dync2li1	7659	1894	157871	No_or_no_constitutive_exon
GGGACAGCGGCTGCGCATCAGCCCCGCCGGCCGCCAGCGCGGGCGGGGAGCC	17452211	17452865	17452161	17452213	1	JH725470.1	ENSJJAG00000020952.1	17451203	17452865	Socs5	7659	1894	157871	No_or_no_constitutive_exon
TGCATCCTGGACACGAGCCTCCAATCATGTCCCAGGCAGTGCTGGGGCAGCC	19453900	19454158	19453850	19453902	1	JH725470.1	ENSJJAG00000016480.1	19427019	19492639	Gtf2a1l	7659	1894	157871	No_or_no_constitutive_exon
CGGTTTATGCAGTGTGAGGGTAGCTTAGAGGCTGTTGGGAAGGAATTAAGTT	21590413	21590532	21590582	21590530	-1	JH725470.1	ENSJJAG00000011457.1	21590413	21594493	None	7659	1894	157871	No_or_no_constitutive_exon
GTGCAAGAACTCCAGAGCTGTAAACCATCTTCATTAGAAGAGGGAATAAGAT	3660870	3660890	3660940	3660888	-1	JH725471.1	ENSJJAG00000020803.1	3660442	3662065	None	7659	1894	157871	No_or_no_constitutive_exon
TTACTTTTTAAAAGACATGTTTAACTTCTTCTTCTTGAATTCATGGGAAGAT	3745050	3745292	3745342	3745290	-1	JH725471.1	ENSJJAG00000020631.1	3723351	3786913	Ankar	7659	1894	157871	No_or_no_constitutive_exon
GAAATTCAGTCATAATTTCTGCTTTTAACTACCAACATTTTAGGGTGAAGCT	4441630	4441731	4441781	4441729	-1	JH725471.1	ENSJJAG00000021342.1	4423812	4462666	Col3a1	7659	1894	157871	No_or_no_constitutive_exon
CCACAGGAGAACCGGAGTGCCTTCTGGCGACTCGGGGGCCAAACCCAGAGCC	10913898	10914152	10914202	10914150	-1	JH725471.1	ENSJJAG00000017764.1	10906522	10940756	Ssfa2	7659	1894	157871	No_or_no_constitutive_exon
TAAGTTACTAGTTAGTACGGAAGAATATATAATCGCCGTAAAGGGTAAAGGT	14643593	14643711	14643761	14643709	-1	JH725471.1	ENSJJAG00000001312.1	14643593	14659806	Rbm45	7659	1894	157871	No_or_no_constitutive_exon
GGTGGGGGCCGGGGTGGGTGGGTCTAGCCTGGCCAGGGGCAGGGAGCCAGGC	16778191	16778285	16778335	16778283	-1	JH725471.1	ENSJJAG00000016388.1	16775876	16778377	Hoxd13	7659	1894	157871	No_or_no_constitutive_exon
GCCGCAGCGGATGGGGGGCGGCGGCGGTGGCGGCGGCCCGGGCAGCGGAGGC	20822367	20822594	20822317	20822369	1	JH725471.1	ENSJJAG00000019163.1	20820605	20822594	Dlx2	7659	1894	157871	No_or_no_constitutive_exon
AGCCATGTCCTTCACTGCCGAGCAAAGTTTCTAGAAGGTCAGGGAGGCAGCA	203985	204109	204159	204107	-1	JH725472.1	ENSJJAG00000023500.1	200668	214415	None	7659	1894	157871	No_or_no_constitutive_exon
TGTTGCTGGAAGATGGGAGGGAGAAGTGGCACTTGCGGGTAACTGACAAGGC	2772088	2772242	2772038	2772090	1	JH725472.1	ENSJJAG00000023395.1	2770052	2787385	Chrna3	7659	1894	157871	No_or_no_constitutive_exon
TACTTTTCTTATATATATCTTTCTTTTATGTTTTCTTTTTGGGATAATAGTG	2963407	2963626	2963676	2963624	-1	JH725472.1	ENSJJAG00000019768.1	2925885	2991326	Ireb2	7659	1894	157871	No_or_no_constitutive_exon
GGCACCCAACCCTGCCTCAGCTGGTATATCTCTTCCTGGAGGGAGGTGAGGC	3622106	3622121	3622171	3622119	-1	JH725472.1	ENSJJAG00000009587.1	3617957	3655882	None	7659	1894	157871	Yes
ATCTCTTCCTGGAGGGAGGTGAGGCCTGGCTTTGTGGGGTGCGGGCTGAGGC	3622053	3622094	3622144	3622092	-1	JH725472.1	ENSJJAG00000009587.1	3617957	3655882	None	7659	1894	157871	Yes
CATAACCATATAAAAGAAATATGCGGGCGTCGTCTCCGGGGAATGTGGAGAG	9254689	9254753	9254639	9254691	1	JH725472.1	ENSJJAG00000013053.1	9254659	9255484	None	7659	1894	157871	No_or_no_constitutive_exon
CCAACCCTGTCCGCGTCTCCTTCGTAAGCCTCAACGACCAGGGTGGCAAGGC	9518573	9518801	9518523	9518575	1	JH725472.1	ENSJJAG00000010193.1	9517583	9519840	None	7659	1894	157871	No_or_no_constitutive_exon
TCTGATTGCCCGGTTCCGGGACCCGCCCCGCGGGCCGGGCCAATGCGGAGGC	10539333	10539581	10539631	10539579	-1	JH725472.1	ENSJJAG00000004571.1	10346619	10540485	None	7659	1894	157871	No_or_no_constitutive_exon
CTCCCTCCCGTCTCAGTGGATCATGCCCAGGGCAGAGGCAGCGGGTGCAGGG	14389796	14389893	14389746	14389798	1	JH725472.1	ENSJJAG00000013199.1	14389496	14391327	None	7659	1894	157871	No_or_no_constitutive_exon
GGCTGCAGCTCTGGCCTTCGGCCGGACCATGGCTTCGGTGTTGGGAGGAGTT	17474502	17474701	17474751	17474699	-1	JH725472.1	ENSJJAG00000013875.1	17474035	17474723	None	7659	1894	157871	No_or_no_constitutive_exon
TCCTTTTACATGGCTGTACAGTGAAGATCAGTAATTATGGATGGGATCAGAT	17474262	17474472	17474522	17474470	-1	JH725472.1	ENSJJAG00000013875.1	17474035	17474723	None	7659	1894	157871	No_or_no_constitutive_exon
AAGGGGGGAAGGACTGGCTCCAACAGGCCGCCAAGGTGCTGGGCAAGTAGGG	17617850	17617874	17617924	17617872	-1	JH725472.1	ENSJJAG00000008007.1	17617494	17619004	None	7659	1894	157871	No_or_no_constitutive_exon
AGCCAGGCTCCTGGGTTCCCAGACACAGGGCAGATGCCCCAGGGAAACAGAA	17617494	17617770	17617820	17617768	-1	JH725472.1	ENSJJAG00000008007.1	17617494	17619004	None	7659	1894	157871	No_or_no_constitutive_exon
GGGGAAATTACTGGGCTCTGCAATCCACTATAGACAGGACGGGAATGAAGCC	19601004	19601209	19601259	19601207	-1	JH725472.1	ENSJJAG00000022091.1	19601004	19601854	None	7659	1894	157871	No_or_no_constitutive_exon
ATGGATGATTTCTTAGATTTATATGACTTATAAAAATTAAATCAAGGGAGAG	3287145	3287475	3287095	3287147	1	JH725473.1	ENSJJAG00000010136.1	3286763	3287617	None	7659	1894	157871	No_or_no_constitutive_exon
GCCCAGCTGGACGGGGCTGTTCCATCCCTGTGGCATCTGGGAACGGGGAGGA	7740957	7741110	7741160	7741108	-1	JH725473.1	ENSJJAG00000014736.1	7740593	7741354	None	7659	1894	157871	No_or_no_constitutive_exon
CATGAAAGCAGATGTTGTTCCAGCCGTTAGGAAGTGGGAGAGGCTGGAAGGA	7740593	7740932	7740982	7740930	-1	JH725473.1	ENSJJAG00000014736.1	7740593	7741354	None	7659	1894	157871	No_or_no_constitutive_exon
TGTAAGGGTTGATAAATTGAGCTGTTCTAATTTCTTTTGGGGGGAATCAGGA	18959070	18959204	18959254	18959202	-1	JH725473.1	ENSJJAG00000022978.1	18939815	19133584	Zfhx4	7659	1894	157871	Yes
ACACTACTCCGGGTTTTTGGATTGTGTTAGGAAGATCTGGGGGCATGAAGGC	2466318	2466451	2466501	2466449	-1	JH725474.1	ENSJJAG00000011362.1	2466318	2467260	None	7659	1894	157871	No_or_no_constitutive_exon
GCGAGATCGCCATGCACACGCAGCAGCTGTCTGAGCTGGCGGCCGGGAAGGG	2505940	2506498	2505890	2505942	1	JH725474.1	ENSJJAG00000017076.1	2499078	2506498	Prdm13	7659	1894	157871	No_or_no_constitutive_exon
GCGGGGACCCGGAGGGACGCGGGGCAATGTGGACTTAGGGGGAACGTGAGCG	10345263	10345320	10345213	10345265	1	JH725474.1	ENSJJAG00000023075.1	10344655	10366182	Prdm1	7659	1894	157871	No_or_no_constitutive_exon
GTAGCTCTACCAGCGCCGTGCAGTCTCCTGGGTTGGCAGTGGGCACTGAGGA	10346962	10347151	10346912	10346964	1	JH725474.1	ENSJJAG00000023075.1	10344655	10366182	Prdm1	7659	1894	157871	No_or_no_constitutive_exon
CTGGCCCTCCCGCCTTTTCTTCTCTTAGTTCTTTGCAGCGGATAGGGTAGTA	10986767	10986798	10986848	10986796	-1	JH725474.1	ENSJJAG00000016075.1	10934671	11000509	Rtn4ip1	7659	1894	157871	No_or_no_constitutive_exon
TCCGGGTCTGAGGTGACGACCGGGCCGGATCCGGAGTCAGCGGCGGGAAGGA	20799454	20800193	20800243	20800191	-1	JH725474.1	ENSJJAG00000004543.1	20799454	20800477	Tspyl1	7659	1894	157871	No_or_no_constitutive_exon
AGGAACCTAATCTTAATGATGACAAAAACCTAGAAAACGCTTCAGGGGAGAA	2211444	2211597	2211647	2211595	-1	JH725475.1	ENSJJAG00000015142.1	2211444	2261742	Fsip1	7659	1894	157871	No_or_no_constitutive_exon
TTTTTGCTTTGACTGCTGCATCTACAGAAGCTGTCGGTGGGTAAATGGAGAT	2247194	2247215	2247265	2247213	-1	JH725475.1	ENSJJAG00000015142.1	2211444	2261742	Fsip1	7659	1894	157871	No_or_no_constitutive_exon
TCCTGCTAGTACTGCAAGTGGCCTTGGCCACCTCCTATACTCAGGGACAGCT	2892557	2892682	2892732	2892680	-1	JH725475.1	ENSJJAG00000005610.1	2886500	2908500	Plcb2	7659	1894	157871	Yes
AGGGCCTAGGGTTTCGCGGGGAGGGTGTCTGCTCGGAGGGCGGTGGTGAGGG	2888965	2889207	2889257	2889205	-1	JH725475.1	ENSJJAG00000005610.1	2886500	2908500	Plcb2	7659	1894	157871	No_or_no_constitutive_exon
ACTGCTACGTCCCCAAAGTGGCCTGCTCTAACTGGAAGCGGGTGCTGAAGGT	3139267	3139897	3139217	3139269	1	JH725475.1	ENSJJAG00000010862.1	3138286	3139897	Chst14	7659	1894	157871	No_or_no_constitutive_exon
TCAGATTGCTGTAAATGTTGAAAAATGTGATAAAAATGCCCCAGGGAAAGCT	3360973	3361591	3360923	3360975	1	JH725475.1	ENSJJAG00000012632.1	3333629	3364113	None	7659	1894	157871	No_or_no_constitutive_exon
CGCATGTTTGGTAATTGTTTCTGTTTGTGTGTGTGACCTGCGGGGAGCAGCG	6663211	6663362	6663412	6663360	-1	JH725475.1	ENSJJAG00000023042.1	6649398	6684802	Nat10	7659	1894	157871	No_or_no_constitutive_exon
TACCTGTGCTTACAGGAAGGAGTAAATACTGAGGCTGAGGGACCCAAAAGGA	15667999	15668062	15668112	15668060	-1	JH725475.1	ENSJJAG00000013917.1	15649181	15668281	None	7659	1894	157871	No_or_no_constitutive_exon
GCCCCCAAAAAATATTTTGTGAAGCCTGGCGTTGCATTGCAGGGGTGGAGGT	15764128	15764190	15764240	15764188	-1	JH725475.1	ENSJJAG00000014943.1	15752263	15782240	Duox1	7659	1894	157871	No_or_no_constitutive_exon
CTTTGTGCATCTAGCTCTATGTAGATACTAGGGAATGGACCAGGGTTAAGAG	16115087	16115114	16115037	16115089	1	JH725475.1	ENSJJAG00000015413.1	16115019	16214530	Spg11	7659	1894	157871	No_or_no_constitutive_exon
GTAGTGTAATGAATAAATTGTTTTCTTTGGTCCTTACTTCATGTGGGTAGAA	16435169	16435272	16435322	16435270	-1	JH725475.1	ENSJJAG00000013170.1	16378636	16456799	None	7659	1894	157871	No_or_no_constitutive_exon
TGTCCTCTTAGTTATCCATATCTCCCAGCTAACTTATTTGGGTGTGACAGGA	17343271	17343357	17343221	17343273	1	JH725475.1	ENSJJAG00000012352.1	17341795	17425310	Ppip5k1	7659	1894	157871	Yes
TTCAAGACATCCCTGAGGTTGAAAAACCATCCCAAGAGGTCACTAGGGAGAC	17425268	17425310	17425218	17425270	1	JH725475.1	ENSJJAG00000012352.1	17341795	17425310	Ppip5k1	7659	1894	157871	No_or_no_constitutive_exon
AGAATCCCCAACTCTGCTCAACTTTTGTCTGACCTCGCGCAGGGCTGGAGGT	17794030	17794202	17793980	17794032	1	JH725475.1	ENSJJAG00000017867.1	17794013	17851458	Tgm5	7659	1894	157871	No_or_no_constitutive_exon
TTTCTCCAAGAGGCAGATCTGAACGTGAATTTCCTTTCTGGGGGGCACAGAC	18720427	18720597	18720647	18720595	-1	JH725475.1	ENSJJAG00000011141.1	18706351	18755257	Capn3	7659	1894	157871	Yes
AACTATTGACCCTAATTCTTCTTTTTATTTCTTACCTAATTGGGTGACAGTT	18927307	18927491	18927257	18927309	1	JH725475.1	ENSJJAG00000014581.1	18892190	18956051	Tmem87a	7659	1894	157871	Yes
CTTTCATTTATGTTCTTATAGTTAGTTACCTTTTTTCATTGCAGGGTCAGGG	20076131	20076237	20076287	20076235	-1	JH725475.1	ENSJJAG00000017002.1	20075552	20181036	Rtf1	7659	1894	157871	No_or_no_constitutive_exon
TGAGTTCTCTGCCTCTGCCTTGTCTCTGATGCTCCCAATGGGCATTGGAGAT	20390808	20391716	20391766	20391714	-1	JH725475.1	ENSJJAG00000019659.1	20390808	20392553	None	7659	1894	157871	No_or_no_constitutive_exon
CTGCTACTGCTACTGCTACTGCTGTAGCCACTCCAGGCCAACTGGGGGAGGC	1491117	1491348	1491067	1491119	1	JH725476.1	ENSJJAG00000021265.1	1490184	1491348	Cited1	7659	1894	157871	No_or_no_constitutive_exon
GAGACCTGTGATGGAGTCTGATGGAGTCTGATGGTGCTGCTGGGATGCAGGA	3400521	3400666	3400716	3400664	-1	JH725476.1	ENSJJAG00000011766.1	3382877	3412287	Med12	7659	1894	157871	No_or_no_constitutive_exon
TCAATCTCATAACAGTGAGGATTACAAAGTCACATTGGGCACATTGGAAGTG	3836886	3836954	3837004	3836952	-1	JH725476.1	ENSJJAG00000016532.1	3836886	3839322	None	7659	1894	157871	No_or_no_constitutive_exon
ATTTCCCTCCTCCCCTGCATGTCACCCTTCTTCCCTCTTAAATGGGCTAGGT	6007834	6008033	6008083	6008031	-1	JH725476.1	ENSJJAG00000016542.1	6004133	6013025	Stard8	7659	1894	157871	No_or_no_constitutive_exon
ATAAATGTGAAATAATTGGCTCCCGACCTACTGCCAGGGCCGGGCTGGAGTG	8318922	8318981	8318872	8318924	1	JH725476.1	ENSJJAG00000014273.1	8318876	8319417	None	7659	1894	157871	No_or_no_constitutive_exon
ACCATTGGTTTTCCATCTCAGGGGCCATATGATGTGTCTTGTTGGGAAAGAA	9180400	9180435	9180350	9180402	1	JH725476.1	ENSJJAG00000009447.1	9025074	9184749	Arhgef9	7659	1894	157871	No_or_no_constitutive_exon
AAGGAGACATGGTGTTGACCTGTGGTTCCCTCCTGTCCTGGGCATGGCAGAT	10234082	10234682	10234732	10234680	-1	JH725476.1	ENSJJAG00000013385.1	10232096	10271384	Kdm5c	7659	1894	157871	No_or_no_constitutive_exon
GGGAGGGGGGGTTGCTGCTCTGACGCTGGGCTCCTTGCTTGTGGGTGCAGGG	10287130	10287180	10287230	10287178	-1	JH725476.1	ENSJJAG00000012417.1	10284249	10400319	None	7659	1894	157871	No_or_no_constitutive_exon
GCCCCCTTCGCATCCACTCCCCGGGCGCACCATGAAGCGCGGGGGTGGAGGT	12080752	12080843	12080893	12080841	-1	JH725476.1	ENSJJAG00000000811.1	12079824	12081512	Fbll1	7659	1894	157871	No_or_no_constitutive_exon
GAAGCGCGGGGGTGGAGGTGGCGGCCGCGGCGGCTGGGGCTGGGGCCGAGGC	12080755	12080810	12080860	12080808	-1	JH725476.1	ENSJJAG00000000811.1	12079824	12081512	Fbll1	7659	1894	157871	No_or_no_constitutive_exon
TTTTTTTTTTTTTTTTTTTTTTTTTTGTTATCCTCTTTGGGAACTCAAAGGC	175485	175578	175628	175576	-1	JH725477.1	ENSJJAG00000003559.1	167582	236688	None	7659	1894	157871	Yes
TACCAGGTTACCATAAATCGCAAGCACCATCAAGAGACATGGGGGCAAAGGG	4862665	4862763	4862615	4862667	1	JH725477.1	ENSJJAG00000020226.1	4861918	4890619	Trpv5	7659	1894	157871	No_or_no_constitutive_exon
CCAGTCGTGATACGGTTGCCATGGTAACCCTCACCCCTTGGGTGGAGCAGCC	4920521	4920790	4920471	4920523	1	JH725477.1	ENSJJAG00000010273.1	4907770	4922734	Trpv6	7659	1894	157871	No_or_no_constitutive_exon
TCAGGATACGGCTCACATGATAGGACATGACAGAGGGGGGGAAAGAGCAGCA	8304970	8306014	8304920	8304972	1	JH725477.1	ENSJJAG00000016894.1	8268811	8345133	Zc3hav1	7659	1894	157871	Yes
ACACCCATTTGTGATTTCTTAAACTTTCTCACCTTCCTTTTCTAGGGGAGCA	11704057	11704197	11704247	11704195	-1	JH725477.1	ENSJJAG00000015419.1	11633482	11716067	Nup205	7659	1894	157871	No_or_no_constitutive_exon
AGAGGGGTTCATTAACTTAAGTGATCTTTGCCGTTCCTGGGAATGAAAAGGA	12273131	12273209	12273259	12273207	-1	JH725477.1	ENSJJAG00000020901.1	12237793	12352603	Cald1	7659	1894	157871	No_or_no_constitutive_exon
TGGAGGAGAAAAGGATTGAAATGCAAGAGACCAAGGCAAAGGGGACGAAGGT	12274651	12274678	12274728	12274676	-1	JH725477.1	ENSJJAG00000020901.1	12237793	12352603	Cald1	7659	1894	157871	No_or_no_constitutive_exon
CCCCTCACCCCCAAGCCCCAGTTTCCGTGTTTATAAATAGGGGCGGTGAGAA	15945883	15945902	15945833	15945885	1	JH725477.1	ENSJJAG00000012178.1	15942094	15951304	None	7659	1894	157871	No_or_no_constitutive_exon
GGAGTCGGAGGTGAGGAACCCGGCCGGAGAGCTTCACTGAGGGCAAGGAGAC	18189575	18189581	18189631	18189579	-1	JH725477.1	ENSJJAG00000021639.1	18111705	18189780	Strip2	7659	1894	157871	No_or_no_constitutive_exon
CCCGGCCGGAGAGCTTCACTGAGGGCAAGGAGACGCCCGCAGGCGGGAAGCG	18189466	18189563	18189613	18189561	-1	JH725477.1	ENSJJAG00000021639.1	18111705	18189780	Strip2	7659	1894	157871	No_or_no_constitutive_exon
GTTTTATTTATTTACTTATTGGAGAGAGAATGGTATGTAGAGAGGGAGAGAA	18183490	18183558	18183608	18183556	-1	JH725477.1	ENSJJAG00000021639.1	18111705	18189780	Strip2	7659	1894	157871	No_or_no_constitutive_exon
GAGTGTAACCAGGAGAGAAGAGTCTACAGACCAGATTATCATATGGGGAGAC	5357990	5358162	5357940	5357992	1	JH725478.1	ENSJJAG00000011990.1	5357636	5420368	Dnah1	7659	1894	157871	No_or_no_constitutive_exon
CTCCATACCCCTCCATAACAACCTCAAGGGTCTCTGGTGGGCAGGACCAGCC	5409285	5409471	5409235	5409287	1	JH725478.1	ENSJJAG00000011990.1	5357636	5420368	Dnah1	7659	1894	157871	No_or_no_constitutive_exon
TGACTCTCCACATGTTCATATGGCATTTCTTGGGGTATTGGGAGATGCAGTG	5532858	5532869	5532808	5532860	1	JH725478.1	ENSJJAG00000013344.1	5499489	5536340	Nisch	7659	1894	157871	No_or_no_constitutive_exon
GGTCAGTGAGGCAGGATTAGTGCTGAGGCCGTGCCATTGCCAAGGGCGAGAC	5564002	5564029	5563952	5564004	1	JH725478.1	ENSJJAG00000000307.1	5540890	5574160	Stab1	7659	1894	157871	No_or_no_constitutive_exon
AAGTTGCCAAGCCGAGTGACAGGCGGTGAGTCCCTGGGGGAGTCTGAGAGGT	5808036	5808063	5807986	5808038	1	JH725478.1	ENSJJAG00000018511.1	5795354	5813416	Itih1	7659	1894	157871	No_or_no_constitutive_exon
TTTTGTCACCATTGGGGACCTACAACGGTCACGTCGGCCTGGGTGTCAAGGG	6339215	6339574	6339165	6339217	1	JH725478.1	ENSJJAG00000009920.1	6338834	6339703	None	7659	1894	157871	No_or_no_constitutive_exon
GTCTGCTCAGAGGCAGACTTCTTTGGTGATGGGATGGGAAGGAGGAAGAGGC	7166036	7166061	7165986	7166038	1	JH725478.1	ENSJJAG00000000939.1	7131514	7201487	Ngly1	7659	1894	157871	No_or_no_constitutive_exon
CCTCCTCCTTCTCCTTCTCTTCCTCGACGACTACGGACGCGAACTGGGAGAG	10716561	10716844	10716894	10716842	-1	JH725478.1	ENSJJAG00000011951.1	10626933	10716943	None	7659	1894	157871	No_or_no_constitutive_exon
GTAGATGTTATGTTAGAGCTTTTTTTCCCCTCTGATGAGGGAAGAGAAAGGA	10627237	10627258	10627308	10627256	-1	JH725478.1	ENSJJAG00000011951.1	10626933	10716943	None	7659	1894	157871	No_or_no_constitutive_exon
TTCAATTTTAAAATCAACAAATTTTACCAGCTATTATTTCGGGGATACAGGG	11459168	11459327	11459377	11459325	-1	JH725478.1	ENSJJAG00000012772.1	11420446	11599075	None	7659	1894	157871	Yes
ACTAGTGCATACCCCTGGCCTTTCTCTTTCCTGTCGATTTGGGTACAAAGAT	12469418	12469559	12469609	12469557	-1	JH725478.1	ENSJJAG00000005228.1	12445131	12615158	Ankrd28	7659	1894	157871	No_or_no_constitutive_exon
CTGGAAAATAGAGCCTTTGGAACCCAATGCCTGCCTCTTGCGTGGGACAGGG	592	704	754	702	-1	JH725479.1	ENSJJAG00000019992.1	256	30226	None	7659	1894	157871	No_or_no_constitutive_exon
ATTTACAACTCGGTGGAGACAACAGAGCTGAAAGGAGTCATGGGGGGAAGGA	4978985	4979242	4979292	4979240	-1	JH725479.1	ENSJJAG00000000344.1	4978985	4980040	None	7659	1894	157871	No_or_no_constitutive_exon
AAGAAGAGGAGAAAGACTGTATCCCAGGCCCCGTTTGCAAGGGCAAGTAGAA	7588824	7588858	7588908	7588856	-1	JH725479.1	ENSJJAG00000009708.1	7587734	7589442	None	7659	1894	157871	Yes
CGTTACACCAGCTGAGGAAAAGCCAGTAGAAATAGTGGGTAAAACCAGAGCC	7587734	7587824	7587874	7587822	-1	JH725479.1	ENSJJAG00000009708.1	7587734	7589442	None	7659	1894	157871	Yes
CAATGTACACACAAGGCTCTAGCCTCTGAACACAGCCTCTCTGGGAGCAGTT	1355342	1355471	1355292	1355344	1	JH725480.1	ENSJJAG00000012854.1	1337105	1372973	Tgm6	7659	1894	157871	Yes
AGCCTGAGTTAAAGTGAGACCCTACCTCGGGGGTGGGGGGGGAGAAGAAGAA	2512937	2512961	2513011	2512959	-1	JH725480.1	ENSJJAG00000010931.1	2402089	2529965	4930402H24Rik	7659	1894	157871	No_or_no_constitutive_exon
CGCCTACGCCGGCCTCGTGGGTACGCACCGCGAGCGCGCGCGGTGGGTAGGG	2876392	2876399	2876449	2876397	-1	JH725480.1	ENSJJAG00000023836.1	2875636	2878382	Gfra4	7659	1894	157871	No_or_no_constitutive_exon
GTCCCTGGCTGGATCTAGCTGGAGGGCTATGGGGAGCTAGGGTAGGAAAGAG	2954825	2954862	2954912	2954860	-1	JH725480.1	ENSJJAG00000004155.1	2938846	2959149	Siglec1	7659	1894	157871	No_or_no_constitutive_exon
GTTTCTGCATATTAAATGGGATTGATTGTTATTATTATTGGGGGGATTAGGT	14907154	14907313	14907363	14907311	-1	JH725480.1	ENSJJAG00000012570.1	14865967	14954602	Esf1	7659	1894	157871	No_or_no_constitutive_exon
AATCTGATAAGATAAAACCAAGAGCCACTAGGGTTGCATGGGGTGTTGAGAC	18167604	18167639	18167554	18167606	1	JH725480.1	ENSJJAG00000011090.1	18164973	18169224	Otor	7659	1894	157871	No_or_no_constitutive_exon
TACAAGAGAATTCGCAGGAGGAGCTCCAAAATTCCAGGAGGGAAGCCGAGAA	1751811	1752094	1752144	1752092	-1	JH725481.1	ENSJJAG00000016275.1	1751210	1752216	None	7659	1894	157871	No_or_no_constitutive_exon
CACGGAGGCTGTAGTCACGGTGGCGCCCACGGGATGGAGGAGGGCACCAGTG	9547010	9547464	9547514	9547462	-1	JH725481.1	ENSJJAG00000014366.1	9547010	9547587	None	7659	1894	157871	No_or_no_constitutive_exon
GGGCGGGAAGGGGGAAGCGCCGAGGCCGCCGCTGACTGGAGTGAGGGTAGCT	12217400	12218020	12218070	12218018	-1	JH725481.1	ENSJJAG00000022050.1	12124242	12218627	Sntb2	7659	1894	157871	No_or_no_constitutive_exon
AGGCAGGGCTCCAAGCTGCTAGCACAGGCACTAGGCTCACAGCCAGGGAGGA	13677723	13677809	13677859	13677807	-1	JH725481.1	ENSJJAG00000020298.1	13676497	13678140	Nrn1l	7659	1894	157871	No_or_no_constitutive_exon
TCTGAGATAGAGGGGGCTCAAGCCTATCTTTCTTTTTCTTTAAGGGGCAGCA	13741358	13741599	13741649	13741597	-1	JH725481.1	ENSJJAG00000023799.1	13741358	13764306	Tsnaxip1	7659	1894	157871	Yes
TCGCAGGCACTGACACAGCGCTGGACACTGTGAGAGTGTTGGGGGGGCAGGG	13915025	13915077	13915127	13915075	-1	JH725481.1	ENSJJAG00000021971.1	13902396	13918070	None	7659	1894	157871	No_or_no_constitutive_exon
GGGGACACTCCTGCGTATGCTGCGCGTCGGGCGAGTGGATGCGTGGGGAGAT	13907915	13907936	13907986	13907934	-1	JH725481.1	ENSJJAG00000021971.1	13902396	13918070	None	7659	1894	157871	No_or_no_constitutive_exon
AACATTGGGTGCCAGACCTGACAAGGTGAGGCCTGGTGATAGGGGCTGAGGG	13906849	13906940	13906990	13906938	-1	JH725481.1	ENSJJAG00000021971.1	13902396	13918070	None	7659	1894	157871	No_or_no_constitutive_exon
TGCCCTCTTTGTCTGGTCAGCACCTCCACCAAAGGTACCTTGGGAGATAGAT	14366695	14366747	14366645	14366697	1	JH725481.1	ENSJJAG00000010989.1	14350449	14382439	Kctd19	7659	1894	157871	No_or_no_constitutive_exon
GACGCGTGAGTGCTGGGGGTCAGGCAAAATGAGGGAGGGGCAGACGGGAGAG	14471356	14471470	14471520	14471468	-1	JH725481.1	ENSJJAG00000013057.1	14467445	14471792	Elmo3	7659	1894	157871	No_or_no_constitutive_exon
TCAGGCCCTTCCAGGTCTACCTGCCTCGATGTGTAAGAGGGTAAATTGAGGT	17791017	17791059	17790967	17791019	1	JH725481.1	ENSJJAG00000017920.1	17787332	17795974	Tex45	7659	1894	157871	No_or_no_constitutive_exon
TGCCAGGGGTCATACCTTCTGTTCTCTCACCCCATCTTCTCTGGGAACAGGC	17971256	17971419	17971469	17971417	-1	JH725481.1	ENSJJAG00000021187.1	17969680	17977506	Xab2	7659	1894	157871	No_or_no_constitutive_exon
ATTGGCCACCATCATGAAAACAAATGATCGTAAATGTTGGCGGGCTGGAGTG	18151204	18151973	18151154	18151206	1	JH725481.1	ENSJJAG00000010975.1	18150939	18152491	None	7659	1894	157871	No_or_no_constitutive_exon
GGAGTCCACCCTGGAGGCTCCAGCCAAGAAATATCTGTCGGTGGGCACAGCC	9211527	9211660	9211710	9211658	-1	JH725483.1	ENSJJAG00000015656.1	9211527	9213086	None	7659	1894	157871	No_or_no_constitutive_exon
AGAGAGTGCTGTATATTGACATTGATATTCATCATGGCGATGGGTGGAAGAG	12991749	12992048	12991699	12991751	1	JH725483.1	ENSJJAG00000024255.1	12991305	12993023	None	7659	1894	157871	No_or_no_constitutive_exon
ACTGTGTCTCAGTTCTTCAAGTGTTCACTCCTTTGTGATCATGGGAACAGGT	14377249	14377440	14377199	14377251	1	JH725483.1	ENSJJAG00000018484.1	14233259	14445824	Herc2	7659	1894	157871	Yes
ATGTTCATCTTGGATGTTTTTGAATAGTGTTTTTCATTTCATGTGGGTAGCT	16317660	16317923	16317973	16317921	-1	JH725483.1	ENSJJAG00000012252.1	16317660	16320025	None	7659	1894	157871	No_or_no_constitutive_exon
TGGAACGGCACAAGCTGCCATACCAACTTCAGCACAAAGGCATGCGGGAGGA	661740	661839	661889	661837	-1	JH725482.1	ENSJJAG00000016786.1	661506	662882	None	7659	1894	157871	Yes
GAGGCCAAGGCTGTGGACATCCCTCATATGGACATCGGGGTCTGAAGAAGCT	1290110	1290167	1290060	1290112	1	JH725482.1	ENSJJAG00000022316.1	1290087	1290487	None	7659	1894	157871	No_or_no_constitutive_exon
ATAAATACTGAGCCTCATTCAATTTTTGTTTTCTTGGGTGGGGAGTGCAGAT	2166217	2166303	2166353	2166301	-1	JH725482.1	ENSJJAG00000024276.1	2153766	2167394	Prmt5	7659	1894	157871	No_or_no_constitutive_exon
TCCTGGGGCCTGAGATCATCTAATTGTTGCATCCTGTTTCTTGGGGACAGCA	2455380	2455514	2455564	2455512	-1	JH725482.1	ENSJJAG00000018175.1	2451066	2461650	None	7659	1894	157871	No_or_no_constitutive_exon
CTTCTAAGTAGCAAAGCTCTCCATGAAACATGCCCAACCCCACAGGGAAGGG	4151375	4151591	4151325	4151377	1	JH725482.1	ENSJJAG00000021240.1	4151213	4153598	Tssk4	7659	1894	157871	No_or_no_constitutive_exon
GCGAGTCAGGGAAGAGAAGAAGGAAAGGCTGGAAGAGGAGCTGAGGGAAGGG	4529560	4532238	4529510	4529562	1	JH725482.1	ENSJJAG00000022144.1	4509844	4532238	Nynrin	7659	1894	157871	No_or_no_constitutive_exon
GAGGTGTCCAGAGGCAAAGGGTCACAAATGCTGGCCTCTTGGGAGGGGAGGA	4560574	4561201	4560524	4560576	1	JH725482.1	ENSJJAG00000016379.1	4559020	4568100	Khnyn	7659	1894	157871	No_or_no_constitutive_exon
ATGTCAGAAGAGGAGCTGACCAAGGCCATGGAGGGCTGGGCATGAACGAGGC	6589856	6590264	6589806	6589858	1	JH725482.1	ENSJJAG00000015223.1	6589367	6590264	None	7659	1894	157871	No_or_no_constitutive_exon
TGGTGTATTCTTAGCACCATGGTTTAAAAAAAATGTTGGGGGGAGCCGAGGG	14410227	14410323	14410177	14410229	1	JH725482.1	ENSJJAG00000019398.1	14409229	14411243	None	7659	1894	157871	No_or_no_constitutive_exon
GTTGACATCTGGTCCGTGGGCATCATGGCTATTGAAATGATTGAGGGGAGCC	2455004	2455259	2455309	2455257	-1	JH725485.1	ENSJJAG00000013828.1	2455004	2456632	None	7659	1894	157871	No_or_no_constitutive_exon
CAGGTGTTTTCACCCGTATTTTTGTTGTTGTTGTTGTTGTTTGGGAACAGCT	8110134	8110365	8110084	8110136	1	JH725485.1	ENSJJAG00000016245.1	8055966	8151386	Actn2	7659	1894	157871	No_or_no_constitutive_exon
TACATTTAATTCACAGAAATCTTATGTGTTTACTTTTGACTGTAGGGGAGAG	9153334	9153516	9153284	9153336	1	JH725485.1	ENSJJAG00000023141.1	8852128	9338223	Ryr2	7659	1894	157871	Yes
CAAGACCGCTTCTCATCAGTGATTTGGGGTGTCGCCATATCCGGGCAGAGCG	11085259	11085844	11085209	11085261	1	JH725485.1	ENSJJAG00000012477.1	11084001	11086689	None	7659	1894	157871	No_or_no_constitutive_exon
CAGCGGGAAAGGATAAACCTTAAGACAAAAAAATGCAAGCAAAAGGGAAGAG	11196696	11196911	11196646	11196698	1	JH725485.1	ENSJJAG00000014102.1	11196527	11196911	None	7659	1894	157871	No_or_no_constitutive_exon
TGGCTTTCCTTACCTATTACCCACACTGACCTCCTTATTTTGGGGCATAGAA	17286506	17286684	17286456	17286508	1	JH725485.1	ENSJJAG00000010850.1	17281459	17286690	Tm4sf19	7659	1894	157871	No_or_no_constitutive_exon
ATACTTGAAGCTGGGTGTGGTGGTGTATGTCACTTGGGAGGCGGAGGGAGGA	305763	305789	305713	305765	1	JH725484.1	ENSJJAG00000005624.1	293580	308493	Cdc25a	7659	1894	157871	No_or_no_constitutive_exon
GGCAGGTCATCAGGCTCCTCATATAGCTCCTCCCCCGGGTGGGTGGCCAGTT	1221797	1221922	1221972	1221920	-1	JH725484.1	ENSJJAG00000018112.1	1216826	1255920	Nbeal2	7659	1894	157871	Yes
TTTGTCTTTGTACGGGGAATGACATGGGCCTTGGGTGTAGGGGGGTTCAGCA	1441640	1441753	1441590	1441642	1	JH725484.1	ENSJJAG00000014988.1	1441206	1446402	Prss44	7659	1894	157871	No_or_no_constitutive_exon
TACGAGCAAGCTGACCTTACTGGCTCCTCATTTATTTCCTTGGGTGGCAGAG	3111385	3111646	3111696	3111644	-1	JH725484.1	ENSJJAG00000018847.1	3062214	3168956	Arpp21	7659	1894	157871	No_or_no_constitutive_exon
TCCCACCCCGAGCACTGGGCTTGGGGATGAGCGGGTCAGGGCGGAGATAGAC	5432244	5432419	5432469	5432417	-1	JH725484.1	ENSJJAG00000011891.1	5421816	5447088	Crtap	7659	1894	157871	No_or_no_constitutive_exon
GGCTCTCTGCTTGAAGGGGGGCACCCACTGTGGCAGGGAAGGCACACAAGGC	6150033	6150230	6150280	6150228	-1	JH725484.1	ENSJJAG00000010383.1	6134643	6156396	Gpd1l	7659	1894	157871	No_or_no_constitutive_exon
CGCGGTGGGCGGGGCCTGGCAGGAACAGGGTGGCTGGGAGAAGGGTGAAGTG	11114253	11114261	11114203	11114255	1	JH725484.1	ENSJJAG00000021111.1	11107090	11123205	Vill	7659	1894	157871	No_or_no_constitutive_exon
GAGCAGGACCAAGGGTGGCAGGTAACATAGCATCCATGGGCTGGGGACAGTG	11221057	11221065	11221007	11221059	1	JH725484.1	ENSJJAG00000022252.1	11176033	11239947	Dlec1	7659	1894	157871	Yes
CAAGCTCAGTGTCACCGGGGTGGCCAGATAAGGTCAGGGATAGGAGAGAGAA	11233544	11233729	11233494	11233546	1	JH725484.1	ENSJJAG00000022252.1	11176033	11239947	Dlec1	7659	1894	157871	No_or_no_constitutive_exon
CAAAAGGATTCACTTGAAGAGAACTTTAACACCTACTGGAGGGAGAGCAGGG	11265527	11265702	11265752	11265700	-1	JH725484.1	ENSJJAG00000006816.1	11265527	11278041	Slc22a14	7659	1894	157871	No_or_no_constitutive_exon
GCAGTATCTTCACAGCAAAGGAGGGGGCGAAGGGCCTGGTGGGCCCGAAGTT	14535490	14535587	14535637	14535585	-1	JH725484.1	ENSJJAG00000015734.1	14524120	14557258	Ccdc13	7659	1894	157871	No_or_no_constitutive_exon
ACTTAGAAGACGAGTGGACAGAAATAATCGTTCACAGAGGGCCAAGAGAGAC	14803036	14803962	14802986	14803038	1	JH725484.1	ENSJJAG00000011055.1	14802777	14824663	Fam198a	7659	1894	157871	No_or_no_constitutive_exon
GAACTGTTATTATTGCCATTTGGTAAATAAATGGGGGGAGGCCTGGAAAGAT	16283149	16283178	16283228	16283176	-1	JH725484.1	ENSJJAG00000000644.1	16283149	16284975	None	7659	1894	157871	No_or_no_constitutive_exon
CTCGCCCCTGCAGGGCCGTTAATGAGATTAGCAATTAAAAGGCGGGCGAGCC	16824968	16825126	16825176	16825124	-1	JH725484.1	ENSJJAG00000021682.1	16785401	16825702	Slc6a20a	7659	1894	157871	No_or_no_constitutive_exon
GAAGAGGCCTGGCCACGAGCATTGCCTGGGCCTAGAGGAGGGAGAGTCAGAT	870942	870962	870892	870944	1	JH725486.1	ENSJJAG00000002276.1	514585	870962	Dis3l2	7659	1894	157871	No_or_no_constitutive_exon
AAAGCCCCTCACCAACAGGCTCTCCTCCCCATCCTTCTCTGGGCACACAGGA	2265467	2265590	2265417	2265469	1	JH725486.1	ENSJJAG00000016234.1	2239489	2290611	Mroh2a	7659	1894	157871	No_or_no_constitutive_exon
GTCTGTATCTGCCACCCCTAACCACAGCTCCTCTCTCTGGTGATGGGCAGAG	2441108	2441254	2441058	2441110	1	JH725486.1	ENSJJAG00000021473.1	2388933	2488618	Trpm8	7659	1894	157871	No_or_no_constitutive_exon
GCTGAGAACTCTGTTGGATCATTATTCCCATAAAGCTAATGGGTAGGTAGCA	3012410	3013130	3013180	3013128	-1	JH725486.1	ENSJJAG00000018097.1	3012410	3014775	None	7659	1894	157871	No_or_no_constitutive_exon
GCACCTAGGGAAACAGGGCTTAAATCCTCACAGGGGTAGGGAGAGGATAGTC	5339610	5339641	5339691	5339639	-1	JH725486.1	ENSJJAG00000022723.1	5332529	5399466	Col6a3	7659	1894	157871	Yes
GGACACCTCCAGAGGCGAGCCTTGGCAGTTCTCAGCAATGGGCAGGACAGGA	5541460	5541486	5541410	5541462	1	JH725486.1	ENSJJAG00000016422.1	5508934	5549134	Mlph	7659	1894	157871	No_or_no_constitutive_exon
GGTGGACTACTTCAGAGACAGGCATTGATTAGGAAGCAGGGTATGAACAGTG	6889097	6889305	6889047	6889099	1	JH725486.1	ENSJJAG00000022644.1	6878526	6966726	Abcb1a	7659	1894	157871	No_or_no_constitutive_exon
AAGTTATGTGGTTGGAGAGGGACGTTGATTAGAATGCAGGGTATGAACAGTG	7012833	7013041	7012783	7012835	1	JH725486.1	ENSJJAG00000016731.1	6998508	7115132	None	7659	1894	157871	No_or_no_constitutive_exon
TTTTTCTTTTTTTTTTTTGAGCTGAGTTCAGTGGCGTCACATAGGGCCAGAA	3403973	3404000	3403923	3403975	1	JH725487.1	ENSJJAG00000000957.1	3341891	3423073	Dclre1c	7659	1894	157871	No_or_no_constitutive_exon
GAACTCATGGAAGTCCTACTGCCTGTGCCTCCCAAGTGCTGGGATTAGAGGT	6377673	6377779	6377829	6377777	-1	JH725487.1	ENSJJAG00000001048.1	6322754	6390534	Cdc123	7659	1894	157871	No_or_no_constitutive_exon
CAGTTACAGTAATGCTTTCTAAAGAACATTGTACACTTGAGATGGGGGAGGA	13338080	13338155	13338205	13338153	-1	JH725487.1	ENSJJAG00000018404.1	13310825	13362474	Fam208b	7659	1894	157871	No_or_no_constitutive_exon
GTCACAATATTTTCCTTAGCAACAAATGAGATGTGATGATCAGGGGGCAGTG	15642311	15642360	15642410	15642358	-1	JH725487.1	ENSJJAG00000002055.1	15642122	15642569	None	7659	1894	157871	No_or_no_constitutive_exon
AGGTCCTTCCTGTGCCCTTTTCTCTTGCATGTGGCATGCCATGGGAGTAGAG	2776772	2776906	2776722	2776774	1	JH725488.1	ENSJJAG00000022823.1	2534417	2955368	Unc13c	7659	1894	157871	Yes
CTCTGGGGGAGAAGAAAGCCAGAGAGGTGCGTGCCCAGGGGGAGCAGAAGTC	5929193	5929432	5929143	5929195	1	JH725488.1	ENSJJAG00000016366.1	5928979	5963295	Lipc	7659	1894	157871	No_or_no_constitutive_exon
GAGACGGGTTCTGTGCCGGAAGGACGACAGGACGCGGGGCTGGAGGCGAGAG	6152601	6152623	6152551	6152603	1	JH725488.1	ENSJJAG00000015879.1	6152488	6204994	Mindy2	7659	1894	157871	No_or_no_constitutive_exon
AGGAGTTTTAAATGCTTTGCATTTTGGTTACTGCTGCCGTGGGACTGCAGGT	9303962	9304025	9304075	9304023	-1	JH725488.1	ENSJJAG00000012718.1	9167204	9328587	Vps13c	7659	1894	157871	No_or_no_constitutive_exon
ATACAAAATATTTTTAAAACAAACATTAAAAAAAACCCTCCTGGGAGCAGGT	10835508	10835814	10835864	10835812	-1	JH725488.1	ENSJJAG00000011445.1	10833073	10996401	Herc1	7659	1894	157871	Yes
GTCGTTTCCTTCACGGCGTGTCTGGTTCTGTCTTCCAGGGCGTGATGGAGAG	11907232	11907370	11907182	11907234	1	JH725488.1	ENSJJAG00000014316.1	11906514	11930026	Plekho2	7659	1894	157871	No_or_no_constitutive_exon
ATGGCCCATTCTGACATTCTTTCCTGAACTCCATCCCCTCAACTTGGGAGAG	12204352	12204649	12204699	12204647	-1	JH725488.1	ENSJJAG00000016922.1	12203148	12216667	None	7659	1894	157871	No_or_no_constitutive_exon
CCGCAGAGCTGATAGGGAATCAGGGCCACCAGATTAGGTAGGACCGGGAGGA	12528174	12528387	12528437	12528385	-1	JH725488.1	ENSJJAG00000022092.1	12514335	12541599	Igdcc4	7659	1894	157871	No_or_no_constitutive_exon
ATGGCAGCCTGAAAGTAGAAGGAATGGTGGCGATTGTTCAATTAGGGTAGGA	12728533	12728575	12728625	12728573	-1	JH725488.1	ENSJJAG00000005359.1	12716566	12739363	Ints14	7659	1894	157871	No_or_no_constitutive_exon
CGCATCATGGGGAATGTCACGTGTGTCCCAGAGGAGAGAGGGTGCGTGAGCC	13055687	13055717	13055767	13055715	-1	JH725488.1	ENSJJAG00000023890.1	13041584	13141057	Megf11	7659	1894	157871	No_or_no_constitutive_exon
TCCCTCTGGGGACCTCTGTGGTTCCACGGCGGGGTGGACTGTGGGTGGAGGT	15491191	15491366	15491416	15491364	-1	JH725488.1	ENSJJAG00000007244.1	15476038	15606964	Itga11	7659	1894	157871	No_or_no_constitutive_exon
AAAGGTGACCCAAGATGGCGGCGCCCATGAGCCGAGGCGTGGGGCGGAAGAT	395091	395409	395041	395093	1	JH725489.1	ENSJJAG00000017565.1	394970	428366	Rcc1l	7659	1894	157871	No_or_no_constitutive_exon
CCAAATACATGCCCAGTGTCAAGGTGTCTGTGTTCTTCGGGGGGGGGGAGTC	4660292	4660551	4660242	4660294	1	JH725489.1	ENSJJAG00000017826.1	4659834	4662117	None	7659	1894	157871	Yes
CTGAGAGCGAGGCCGCGGAGGAGGCAGCCGCCGCGGTGGCACCGGGGGAGGG	7280033	7280109	7280159	7280107	-1	JH725489.1	ENSJJAG00000014351.1	7275065	7292127	Sall3	7659	1894	157871	No_or_no_constitutive_exon
GCCCATGGACGTGGAGGAACCAGCAGACAAGGGCCCAGCAGGCCCGGGAGGT	7279493	7280015	7280065	7280013	-1	JH725489.1	ENSJJAG00000014351.1	7275065	7292127	Sall3	7659	1894	157871	No_or_no_constitutive_exon
ACCAGAAGGGGGCGCTGCAGACCCACATGATCAAGCACACGGGTGAAAAGCC	9183463	9183544	9183594	9183542	-1	JH725489.1	ENSJJAG00000017493.1	9089326	9216988	None	7659	1894	157871	No_or_no_constitutive_exon
TGCCTGCGAACCTCAATATTCATGTCTTTTCTCTGCTCCAGGGGCACAAGTG	9581951	9582071	9581901	9581953	1	JH725489.1	ENSJJAG00000012081.1	9500271	9585065	Emilin2	7659	1894	157871	No_or_no_constitutive_exon
TCTCTTTTTTTTTCCCCCTTTCTTGCCCTTCTGTGATTTCATGGGGACAGGC	12040357	12040468	12040518	12040466	-1	JH725489.1	ENSJJAG00000017223.1	12040357	12144396	Epb41l3	7659	1894	157871	Yes
GAATGACCCTCTTGTGACTGATGACCTCTTTCCCTTGGGTGATGACACAGGT	1718938	1719046	1718888	1718940	1	JH725490.1	ENSJJAG00000019424.1	1710660	1742111	Tmem268	7659	1894	157871	No_or_no_constitutive_exon
CCCAACTTCCATGCTTTATGTATTCATCTTTCTCTTTTGGGGTAACATAGGG	3504197	3505260	3504147	3504199	1	JH725490.1	ENSJJAG00000008214.1	3469526	3716443	Pappa	7659	1894	157871	No_or_no_constitutive_exon
GGGCTGCAACAAGAAGCTTATTTTCCCACTTTCTTCCTTTGGGGAAACAGGC	8640556	8640995	8641045	8640993	-1	JH725490.1	ENSJJAG00000000144.1	8573783	8805060	Cdk5rap2	7659	1894	157871	No_or_no_constitutive_exon
ATGATGAGAATCCCCTAATATGCCATGTCTTGCTGTTCTTTGGGCTAAAGGA	9360485	9360625	9360675	9360623	-1	JH725490.1	ENSJJAG00000024103.1	9274847	9410477	Hc	7659	1894	157871	No_or_no_constitutive_exon
CACATTATGGTACATTCAAGAAGTTCATGTTCTTGGGGCTAGGAATGTAGTT	9878905	9879005	9879055	9879003	-1	JH725490.1	ENSJJAG00000000396.1	9864055	9894070	None	7659	1894	157871	No_or_no_constitutive_exon
AATTGCATCAGGCCCTAAATTTAAGCTCTAAAACCTGTTCCAGGGGCAAGGA	10868240	10868313	10868363	10868311	-1	JH725490.1	ENSJJAG00000009581.1	10868240	10894242	None	7659	1894	157871	No_or_no_constitutive_exon
ATCTGATTGGCGTTAACACAGGACTAATGGCTGCTTACAAAGGGCATCAGTA	11492947	11493724	11492897	11492949	1	JH725490.1	ENSJJAG00000024210.1	11492717	11493724	None	7659	1894	157871	No_or_no_constitutive_exon
ATTATTATTAAAAACCAGTCCTTTCCCAGTTGTGACCTCTGCCAGGGCAGGG	12192699	12192838	12192649	12192701	1	JH725490.1	ENSJJAG00000019604.1	12189801	12203816	Crb2	7659	1894	157871	No_or_no_constitutive_exon
GCGCGGGCGAGGACCAAGCAGGAGCGGGAGCGGGAGGCCGAGCGGGACAGGG	369637	369842	369892	369840	-1	JH725491.1	ENSJJAG00000018604.1	319486	378391	None	7659	1894	157871	No_or_no_constitutive_exon
GGAATAGAGTTTCCAGGAGCTCTAAGGTGGAGTGAATTTCTGGGCAATAGCC	1056150	1056501	1056100	1056152	1	JH725491.1	ENSJJAG00000001145.1	903773	1261174	Dner	7659	1894	157871	No_or_no_constitutive_exon
TCAGAGAGACCGACCTTGCTAATTTGGGCGATGTGGCTTCTTATGGGAAGAA	2130017	2130089	2130139	2130087	-1	JH725491.1	ENSJJAG00000011022.1	2129647	2131171	None	7659	1894	157871	No_or_no_constitutive_exon
ATATGCTAATCTAATCGCTTTCATGTCTTTGTTTTATTTTTGGGGACTAGGG	3239212	3239257	3239162	3239214	1	JH725491.1	ENSJJAG00000020593.1	3207461	3319368	Col4a4	7659	1894	157871	No_or_no_constitutive_exon
AGCTAGGAACAGAGATCCAGGTGGTGGAATTCTAGAAGCTCCGGGAGCAGTT	5492839	5492954	5492789	5492841	1	JH725491.1	ENSJJAG00000020759.1	5485401	5499026	Gm45261	7659	1894	157871	No_or_no_constitutive_exon
CACAAGAGATTATTTTGTGGGGAGACTGGCTTCATGTTCTTGGGAAATAGTC	6193285	6193292	6193235	6193287	1	JH725491.1	ENSJJAG00000003757.1	6165865	6193852	Serpine2	7659	1894	157871	No_or_no_constitutive_exon
GTATGAGACCTGAATGTAATTTTCTTGTTGTTGTTTGTTTGGGGTTTGAGGT	10644073	10644134	10644184	10644132	-1	JH725491.1	ENSJJAG00000022650.1	10637848	10644987	None	7659	1894	157871	No_or_no_constitutive_exon
TCCTCTTTTCTAACAGACAGTGGAGAAGCAGGTGCAGGGTGCAGACACAGCA	10844568	10844812	10844518	10844570	1	JH725491.1	ENSJJAG00000018101.1	10833239	10854924	Ptprn	7659	1894	157871	No_or_no_constitutive_exon
GAGTGTACCCACTGTCTTGATTATTGCCCCTTATTCTTACAGGATGGGAGCT	10909226	10909308	10909176	10909228	1	JH725491.1	ENSJJAG00000000273.1	10900666	10911935	Glb1l	7659	1894	157871	No_or_no_constitutive_exon
TGTCTCAAAGATGTTGACAACTGATATCTTGTCTGTGCTGGGAGGGACAGGG	10928475	10928593	10928425	10928477	1	JH725491.1	ENSJJAG00000010073.1	10922681	10931360	Atg9a	7659	1894	157871	Yes
CTCATCATCTTTACCTCCTTTTATTTTTGTCTCTCACAGGGAAAACTTAGCC	11589823	11589901	11589951	11589899	-1	JH725491.1	ENSJJAG00000022770.1	11589823	11596566	None	7659	1894	157871	No_or_no_constitutive_exon
TGTGCTTTTGTGTTTTTTCCTATCCCTCCCCTTATTTGGGGATAAAACAGGG	11716785	11716877	11716927	11716875	-1	JH725491.1	ENSJJAG00000001130.1	11713990	11735145	None	7659	1894	157871	Yes
TCTTTTTCTACTTTGACGATTTCGTCATCATACCAACGGGAGATGCGGAGGG	15013721	15013895	15013671	15013723	1	JH725491.1	ENSJJAG00000022680.1	14975058	15149917	Armc9	7659	1894	157871	No_or_no_constitutive_exon
GGGAGGGTCGGGAGGTGAGCTGTCCGGGGTCCTCCGGGTTCCGGGGACAGCA	15250439	15250603	15250653	15250601	-1	JH725491.1	ENSJJAG00000024282.1	15244001	15267706	Nmur1	7659	1894	157871	No_or_no_constitutive_exon
CGAACCTAAGTAGCGCGCTGGGGGTCGGCGCGGCGGCCCGGGCGCTGGAGGC	3702082	3702504	3702554	3702502	-1	JH725492.1	ENSJJAG00000023236.1	3593106	3702619	Tacr3	7659	1894	157871	No_or_no_constitutive_exon
GGTCTATAGTGCTGAATATTACCTCAAAGAAGTGAAGGGGAGAAAGAGAGAG	4656305	4656439	4656489	4656437	-1	JH725492.1	ENSJJAG00000017297.1	4656305	4749427	None	7659	1894	157871	No_or_no_constitutive_exon
AGCCATCGTTGGATAGGACCCCAGAACCCCTCATCATGCCGGGGCCCGAGCG	7023722	7023971	7023672	7023724	1	JH725492.1	ENSJJAG00000008928.1	7023548	7113176	Dpys	7659	1894	157871	No_or_no_constitutive_exon
TACCTGATGACATTAATTGTTGGTATTTCTGCTGTCTTCTGGGTTGGAAGCA	7960287	7960341	7960391	7960339	-1	JH725492.1	ENSJJAG00000012386.1	7956524	7997936	Fzd6	7659	1894	157871	No_or_no_constitutive_exon
GGTTTTTATGTTTAATATTAGGGGAGTAGAGCCAGTTAACATTTAGGGAGTT	10828493	10828700	10828443	10828495	1	JH725492.1	ENSJJAG00000010886.1	10828396	10828700	None	7659	1894	157871	No_or_no_constitutive_exon
GAACGTCCCTCTCCTTGGCAAAGTGCCTTTGGATCGCACATAGGGAAGAGCT	12862962	12863098	12863148	12863096	-1	JH725492.1	ENSJJAG00000012640.1	12862962	12863917	None	7659	1894	157871	No_or_no_constitutive_exon
TTCATTTGAGAGAGAGAGAAAGAAGGAGGGAGGGAGGGAGGGAGGGAGAGAG	13018912	13019016	13018862	13018914	1	JH725492.1	ENSJJAG00000019016.1	12908834	13254764	Stk3	7659	1894	157871	No_or_no_constitutive_exon
AGAGCGTAGTTGTGGACCAGATCAGCCAGCTAAGCAAAGACTGGGGGTAGGT	396314	396344	396394	396342	-1	JH725493.1	ENSJJAG00000022103.1	390874	498671	Ulk2	7659	1894	157871	No_or_no_constitutive_exon
CGGGAGCGGGAGCGAGAGCGAGAGAAGGAGCGGGAGCGGGAGAGGGAGAGGG	1142579	1142629	1142679	1142627	-1	JH725493.1	ENSJJAG00000003927.1	1101053	1161109	None	7659	1894	157871	No_or_no_constitutive_exon
GTCCGACCCGGTCGTGGGGCTGTCGGGGGGCGGCGGCGAGGAGGCGGGAGCC	3545260	3545280	3545210	3545262	1	JH725493.1	ENSJJAG00000017567.1	3545061	3649292	Hs3st3a1	7659	1894	157871	No_or_no_constitutive_exon
TTTAGCTTTGCCACGGTGTTTCATTTAACTCCATTTCTTTTGGGGAACAGGC	5571225	5571467	5571517	5571465	-1	JH725493.1	ENSJJAG00000017519.1	5240930	5623028	Dnah9	7659	1894	157871	No_or_no_constitutive_exon
TAGATAGATGGTGCTGTGCATACTTAATATGGCTCCTAATGGGTGTACAGGG	6908816	6909072	6908766	6908818	1	JH725493.1	ENSJJAG00000012026.1	6881947	6933939	Myh13	7659	1894	157871	No_or_no_constitutive_exon
GTTTTGGTTTTGTGTTCTCTGTTTCACTACATTTGGCCTCTGTGGGATAGGT	8595033	8595148	8594983	8595035	1	JH725493.1	ENSJJAG00000009887.1	8500116	8655941	None	7659	1894	157871	No_or_no_constitutive_exon
TGGCGCCCTGTGTCCTCTACCCGGGGGACGACTGCGTCCACGGGACCGAGCC	10337177	10339043	10337127	10337179	1	JH725493.1	ENSJJAG00000024333.1	10337114	10339043	Kbtbd11	7659	1894	157871	No_or_no_constitutive_exon
CTTCACTACCATGGAGAAGGGTGGGGTCCACTATAAGGGTTGGACACAAGAG	11018087	11018183	11018233	11018181	-1	JH725493.1	ENSJJAG00000022771.1	11017538	11018529	None	7659	1894	157871	No_or_no_constitutive_exon
AATTCTGTTCAGTATTTAAGCCAGCAATGCACGGTCTGTTGTGGGTACAGCT	11702288	11702499	11702238	11702290	1	JH725493.1	ENSJJAG00000006116.1	11702042	11703023	None	7659	1894	157871	No_or_no_constitutive_exon
CTGGAGTACAACGCCTCCGCGGCCTGACAGTGCTGCTGACCGTGTGGGAGCT	3028917	3029073	3028867	3028919	1	JH725495.1	ENSJJAG00000018522.1	3028519	3029768	None	7659	1894	157871	No_or_no_constitutive_exon
TCCTGGAAGCATGTATTTACCGCCTGCTGAAGTTCTACTGTCGGGAGTAGCC	3029156	3029537	3029106	3029158	1	JH725495.1	ENSJJAG00000018522.1	3028519	3029768	None	7659	1894	157871	No_or_no_constitutive_exon
TTCTAAACATTTGCACAAATATTTATTGGTGACAACTATGGGAAATTCAGCA	5652854	5652926	5652976	5652924	-1	JH725495.1	ENSJJAG00000011761.1	5640594	5656069	Pou1f1	7659	1894	157871	No_or_no_constitutive_exon
CGAGGCCTTCCCCAGCCTGAGAGCCCTCATCTCCACCGGCTACCGGGGAGGC	6754546	6754573	6754623	6754571	-1	JH725495.1	ENSJJAG00000015343.1	6750885	6754652	None	7659	1894	157871	Yes
TGAGAATGAATCTGAAAAGCGAGAGTTGGTGTTCAAGGAGGATGGGCAAGAA	325638	325808	325858	325806	-1	JH725494.1	ENSJJAG00000021591.1	325473	326082	None	7659	1894	157871	No_or_no_constitutive_exon
TAGCGTTCTGGAGGAGCATGGTTGAGTAACATTTCAGTCTATGGGCGAAGCG	547116	547152	547202	547150	-1	JH725494.1	ENSJJAG00000000374.1	411165	547199	Raver2	7659	1894	157871	No_or_no_constitutive_exon
ATTAAACTTTAAAAATTGAAAAACAAAATTGCTTTTCAACATTAGGGAAGTA	6670765	6670901	6670951	6670899	-1	JH725494.1	ENSJJAG00000017805.1	6659915	6738350	Hook1	7659	1894	157871	No_or_no_constitutive_exon
AGCTTGGGGAGAGAGGAAGTGAGGCAGGGTGTTTGAACAGCAGTGGGGAGTT	5551541	5551680	5551730	5551678	-1	JH725496.1	ENSJJAG00000017160.1	5551541	5553653	None	7659	1894	157871	No_or_no_constitutive_exon
CCTTTCGGACTATTTATCCAGACTCTAGAGGGGTGCCTTGGTGATGGGAGAC	9704064	9704088	9704014	9704066	1	JH725496.1	ENSJJAG00000018577.1	9666017	9704088	None	7659	1894	157871	No_or_no_constitutive_exon
GAATGCTACCATGGCTGGACACACCTCCGGATGCCCGGCCTGCAGGGAAGGA	10623061	10623186	10623011	10623063	1	JH725496.1	ENSJJAG00000001102.1	10622749	10624756	None	7659	1894	157871	No_or_no_constitutive_exon
GATATGGCATCCTGACTATAAATGTGTTTTCTTACTCTCTTAAGGGCAAGGT	405801	405855	405751	405803	1	JH725497.1	ENSJJAG00000004202.1	378757	438043	Ipo5	7659	1894	157871	No_or_no_constitutive_exon
CTTTGAAAAGTTGTTTCTTTCCTCACTGCTTAAAATTCTTTTGGGTAAAGGC	3745489	3745630	3745439	3745491	1	JH725497.1	ENSJJAG00000013239.1	3645077	3864354	Itgbl1	7659	1894	157871	No_or_no_constitutive_exon
CCCGCCAAATTTGATAACATCACTTAGTGTTCAACTCCAATTGCAGGGAGGG	4708165	4708339	4708389	4708337	-1	JH725497.1	ENSJJAG00000011292.1	4707281	4709570	Mettl21c	7659	1894	157871	No_or_no_constitutive_exon
TCATATATGTCAACTTATTTGACTTTGCTCTGTGATTCTAGGGCCTAAAGGT	11174555	11174621	11174671	11174619	-1	JH725497.1	ENSJJAG00000019863.1	11154188	11296759	Col4a1	7659	1894	157871	No_or_no_constitutive_exon
CTGACTCTCTTCATGTGTCTAGGGCATCGGAGGCTCTCCGGGAGTCACAGGC	11167014	11167059	11167109	11167057	-1	JH725497.1	ENSJJAG00000019863.1	11154188	11296759	Col4a1	7659	1894	157871	No_or_no_constitutive_exon
TGTTTCCTTGAAGGACTGAGTAGTGACGCCTGCCTTTCTTTGGGAAACAGGC	13256420	13256499	13256370	13256422	1	JH725497.1	ENSJJAG00000009960.1	13104276	13265485	Mcf2l	7659	1894	157871	No_or_no_constitutive_exon
TGTGGGAAAACAGCTATGTCTTTGAACCTGCATGTACTCTTGGGTGGCAGGC	13831628	13831753	13831578	13831630	1	JH725497.1	ENSJJAG00000011128.1	13823873	13835489	Grk1	7659	1894	157871	No_or_no_constitutive_exon
ACAGCCACTGGGGTGGGCTGCGGCTCCGGGATGGTGGGCGGCGGCGGCAGCG	171754	171885	171704	171756	1	JH725498.1	ENSJJAG00000018405.1	171363	174454	Fam96b	7659	1894	157871	No_or_no_constitutive_exon
CAGCCCAGCCAGGCATGACTGGCGGAGGGTGTGAGTGGGCAAAAAGGTAGAG	172003	172107	171953	172005	1	JH725498.1	ENSJJAG00000018405.1	171363	174454	Fam96b	7659	1894	157871	Yes
AGTCCTGGTGGCCTAGGAGGTCCTGGGTGACCCATGGGTACTATGGGAAGCC	2075936	2075956	2076006	2075954	-1	JH725498.1	ENSJJAG00000023995.1	2075530	2076405	None	7659	1894	157871	No_or_no_constitutive_exon
AGCACCAAGCTGGAGACTGGCAGTGTCCTGTTCAGGGCTGTGGGAACTAGAA	2075690	2075826	2075876	2075824	-1	JH725498.1	ENSJJAG00000023995.1	2075530	2076405	None	7659	1894	157871	No_or_no_constitutive_exon
CGGGCGGCCGGGCCGGATTGGCAGCTGCCTCGGCGGCCGGGAAGCGAGAGCA	9777557	9777646	9777696	9777644	-1	JH725498.1	ENSJJAG00000013467.1	9747591	9777719	Mmp15	7659	1894	157871	No_or_no_constitutive_exon
GCGAAGGAGGCGACGTGGGCGGTGGTGGCACCGGCGAGGACAGGGACAAGGA	9747591	9747780	9747830	9747778	-1	JH725498.1	ENSJJAG00000013467.1	9747591	9777719	Mmp15	7659	1894	157871	No_or_no_constitutive_exon
TAGGTGGGGAAGGAGAAATAAGGGTATGATCTGGTGCAAATGTGGGGAAGAC	10252285	10252518	10252568	10252516	-1	JH725498.1	ENSJJAG00000021977.1	10244094	10253038	Adgrg5	7659	1894	157871	No_or_no_constitutive_exon
AAAAGACCTCCACCTCCACAGCGGCAGGGGTGCAGGTGGGGGTGCACGAGGA	12518585	12519200	12518535	12518587	1	JH725498.1	ENSJJAG00000022561.1	12502868	12519200	Nuak2	7659	1894	157871	No_or_no_constitutive_exon
AAAAAGAAAAGAAAAGAAAGAAAGAAAAGGCTGTGTTGGGAGCTGCAGAGGG	12682194	12682225	12682144	12682196	1	JH725498.1	ENSJJAG00000013714.1	12617591	12683789	Dstyk	7659	1894	157871	No_or_no_constitutive_exon
AGGAAGCAGAGCACGGGAGTCTGGACATGGAACTGCGGGTACGGGGGGAGCA	12768876	12769144	12769194	12769142	-1	JH725498.1	ENSJJAG00000012638.1	12757544	12776686	Cntn2	7659	1894	157871	No_or_no_constitutive_exon
AACCACCTGCTCACTAACCAGGGCAAGGGGGTAGCAGACATGGGGCGTAGGG	12849149	12849186	12849236	12849184	-1	JH725498.1	ENSJJAG00000022015.1	12817555	12900462	Nfasc	7659	1894	157871	No_or_no_constitutive_exon
CGCGGACGCGGGTTCTTTGGACGTAACGACCGCGGTCTTCGCGGGCTGAGGA	14312862	14312887	14312937	14312885	-1	JH725498.1	ENSJJAG00000009967.1	14277622	14312909	Rfwd3	7659	1894	157871	No_or_no_constitutive_exon
GAGCTGTTCTGCCCATGGGTGACTGTGATGCTCTCCCTCTGCTCAGGGAGAC	3014981	3015102	3014931	3014983	1	JH725499.1	ENSJJAG00000023069.1	2976819	3015102	Gm28729	7659	1894	157871	No_or_no_constitutive_exon
GTTACACTCACCTTAGTATTTTTGTTTTGTTTTATGTTTGGGGGTTACAGGC	3101633	3101908	3101583	3101635	1	JH725499.1	ENSJJAG00000023206.1	3058565	3112978	None	7659	1894	157871	No_or_no_constitutive_exon
TTCTCCGACCCGCTGCCATGGGAGAGCCAGCTCTGGGCGCCGGGGACCAGCC	4630883	4630931	4630833	4630885	1	JH725499.1	ENSJJAG00000021652.1	4630356	4632651	Chst2	7659	1894	157871	No_or_no_constitutive_exon
TTTCCCCTACAATGCAGGCAGGCACTATAGCCCGATGGGAAAAAAAAAAGAA	7431034	7431325	7430984	7431036	1	JH725499.1	ENSJJAG00000010214.1	7430890	7432617	None	7659	1894	157871	No_or_no_constitutive_exon
GAACAAAGGCATCAAGCAGATGTAAATGGCCCTGCCTCAGGGCGAGAAAGTC	13504456	13505502	13505552	13505500	-1	JH725499.1	ENSJJAG00000000322.1	13504456	13505578	None	7659	1894	157871	No_or_no_constitutive_exon
CATGCAGGCCCAGGCACAGGAGCAAGAGAGACGTGAGCGGCGGGAACAAGCT	3215202	3215809	3215859	3215807	-1	JH725501.1	ENSJJAG00000018462.1	3214501	3216218	None	7659	1894	157871	No_or_no_constitutive_exon
GTTCACTGGACTTGGCTGGAATTGCCTTGGGTCAAGCAGAGGGCTGATAGGG	7156876	7157689	7156826	7156878	1	JH725500.1	ENSJJAG00000017184.1	7155759	7157689	Dnajc14	7659	1894	157871	No_or_no_constitutive_exon
GCGGTCCTGGTGATGCTCTTGGTGTGGCAGCTGCGGGGTGGGTGCGGCAGGG	10768871	10769098	10769148	10769096	-1	JH725500.1	ENSJJAG00000018365.1	10767786	10769478	None	7659	1894	157871	No_or_no_constitutive_exon
TGAAAAAAAATTCTTTTATTAACATCATATCTATTATTCTGTGGGGTTAGGA	12903072	12903271	12903022	12903074	1	JH725500.1	ENSJJAG00000015545.1	12736725	12958809	Mdn1	7659	1894	157871	Yes
GTTTAAAAAATTAAGGTATAATCTTTGCTTCTGTTGGGCAAATGTAATAGAG	12950706	12950881	12950656	12950708	1	JH725500.1	ENSJJAG00000015545.1	12736725	12958809	Mdn1	7659	1894	157871	Yes
CCGCGAGCTAGGGGTCGCGGGCCCTGGGCGTGATGCGACCGGGCGAGGAGCG	13563108	13563335	13563385	13563333	-1	JH725500.1	ENSJJAG00000006896.1	13536639	13563410	Pm20d2	7659	1894	157871	No_or_no_constitutive_exon
GTTGAAACAGGAGAATTACAAGTTTAGGACAGCCTGGGCTCCATAGGGAGAC	3916744	3916760	3916694	3916746	1	JH725502.1	ENSJJAG00000017291.1	3850217	3916760	None	7659	1894	157871	No_or_no_constitutive_exon
TCTATTACTACTAACCTGGACTACTTCATGTGTGTCTTCCCCAGGGGCAGAG	1322123	1322286	1322336	1322284	-1	JH725503.1	ENSJJAG00000024186.1	1314923	1334038	Cass4	7659	1894	157871	Yes
ATCGTGGAACAAAAGTCGGATGACAAAAAAGACTTGGGCCCAATGGTAAGCT	1318715	1318749	1318799	1318747	-1	JH725503.1	ENSJJAG00000024186.1	1314923	1334038	Cass4	7659	1894	157871	No_or_no_constitutive_exon
TTGCTATCCTCCAGAGCCCCAGCTCTCGCGTCCCCCCGCCGCGGGGCGAGCA	1314923	1315298	1315348	1315296	-1	JH725503.1	ENSJJAG00000024186.1	1314923	1334038	Cass4	7659	1894	157871	No_or_no_constitutive_exon
TCAATTAAAAAAGACTGTGCACTGACCTCTTGCCGTCTGTGGGGTTGTAGGA	5488772	5488928	5488722	5488774	1	JH725503.1	ENSJJAG00000014602.1	5372392	5500162	Atp9a	7659	1894	157871	Yes
ATTCCTATTTTTAATAATTTTCATGACTTATAAGAACCTGTGGGACGCAGCC	5636064	5636186	5636014	5636066	1	JH725503.1	ENSJJAG00000022151.1	5544681	5683115	Nfatc2	7659	1894	157871	No_or_no_constitutive_exon
GCCTGATGCCCACCGTTCTGTGCTGGTGCATGCCGGCTCGCAGGGCCAAGGC	5646844	5647204	5646794	5646846	1	JH725503.1	ENSJJAG00000022151.1	5544681	5683115	Nfatc2	7659	1894	157871	No_or_no_constitutive_exon
AGGGGCGCGCGGGGCGCAGGGGCGCAGGGGCGCTGGGGGGCGCGCGGGAGGA	13094899	13094946	13094849	13094901	1	JH725503.1	ENSJJAG00000001209.1	13041939	13098394	Sema5b	7659	1894	157871	No_or_no_constitutive_exon
AAGTGGGCGTGGCCTGGTCCTGACCGACGTGGCGCCCCCTGCAGGGGAAGAC	214804	215024	215074	215022	-1	JH725506.1	ENSJJAG00000021460.1	192956	223290	Celsr3	7659	1894	157871	No_or_no_constitutive_exon
CCGGTTCCTGTTGACTGACTTGCCTCCCCCTTCCCTGACGGGGACTGTAGGA	621921	622082	622132	622080	-1	JH725506.1	ENSJJAG00000018701.1	619974	631632	Usp19	7659	1894	157871	Yes
TTGACCAGCCCCTTCGTTCCAGGCTGGGGGTGGGCAGGAGGGATGGGCAGGG	1192473	1192601	1192423	1192475	1	JH725506.1	ENSJJAG00000013955.1	1150796	1193984	Bsn	7659	1894	157871	No_or_no_constitutive_exon
CATGCACTGACGTGTGTGGCCAACTGCTCTGCGCCCACCCTACAGGGAAGCG	1222185	1222328	1222378	1222326	-1	JH725506.1	ENSJJAG00000023123.1	1218295	1223847	Mst1	7659	1894	157871	No_or_no_constitutive_exon
CCTGGCCGTGGGTCCATGTCCTGATGGTCTTCCTTCCCTCTGGGTGGCAGAG	1247594	1247702	1247544	1247596	1	JH725506.1	ENSJJAG00000017744.1	1224699	1257861	Rnf123	7659	1894	157871	Yes
TTGGGGGGTGTCCCTAGACCAAAAGAGTCACTCATTCTCTGTGGGGACAGTT	2253722	2253814	2253672	2253724	1	JH725506.1	ENSJJAG00000020522.1	2253205	2263408	Hemk1	7659	1894	157871	No_or_no_constitutive_exon
GGGTGCGGTTCAGTCCCGCGGCGGCGGCGGTAGCGGCGGCGGCTGGGGAGGA	2830714	2830800	2830664	2830716	1	JH725506.1	ENSJJAG00000018194.1	2830596	2833797	Manf	7659	1894	157871	No_or_no_constitutive_exon
AGAGGGGAGGTCTAAGGGGATACCATACCTCGAGATTGCTGGGGTCAAAGCA	2835220	2835306	2835170	2835222	1	JH725506.1	ENSJJAG00000024067.1	2835108	2838350	Rbm15b	7659	1894	157871	No_or_no_constitutive_exon
GTCTCAGCTCGTCTTCTATGGCCACCAGTAAGGCTGCCTGCTGGGGGCAGGT	3348926	3348947	3348997	3348945	-1	JH725506.1	ENSJJAG00000013043.1	3346004	3358389	Rrp9	7659	1894	157871	No_or_no_constitutive_exon
CAAATAGCTAATGGGTTATCTAAGCATCACATAGGATGTTCTTAGGGAAGGA	4904300	4904374	4904250	4904302	1	JH725506.1	ENSJJAG00000018011.1	4814535	4904374	None	7659	1894	157871	No_or_no_constitutive_exon
AATAAGTAAGGCTTAGGTCAGCAATGCTCTGACTTTATGAAGGGTGTTAGAG	6440989	6441035	6441085	6441033	-1	JH725506.1	ENSJJAG00000001104.1	6434825	6479250	Nphp3	7659	1894	157871	No_or_no_constitutive_exon
TATAAATTTAGAAGAGATTTGGTTTAATGTATTTTCTTTTGGGGCTGTAGGA	7446937	7447119	7447169	7447117	-1	JH725506.1	ENSJJAG00000015892.1	7395820	7455917	Topbp1	7659	1894	157871	No_or_no_constitutive_exon
TGTGAGTGCCCCCTTGTGCATCTGGCTAATGTGGGTCTTGGGGAATCGAGCC	7318334	7318340	7318390	7318338	-1	JH725507.1	ENSJJAG00000012001.1	7318334	7371635	Bcat1	7659	1894	157871	No_or_no_constitutive_exon
CTTGTCTCTCGGAAACGACAGATTCCTAGGCATCAACTCACCGGGCAGAGGC	8898873	8899041	8899091	8899039	-1	JH725507.1	ENSJJAG00000000125.1	8543018	9005863	Itpr2	7659	1894	157871	No_or_no_constitutive_exon
TCCCTCCCTCTATTCCTCTGCCCGTTCTATAACACATGTCAATGGGCCAGAC	9400155	9400281	9400331	9400279	-1	JH725507.1	ENSJJAG00000015603.1	9396497	9423010	Erp27	7659	1894	157871	No_or_no_constitutive_exon
GTGGCCACATGACTCCACATAAGAACTCCAGCCTATTAGTGGGTAAATAGTG	10187757	10187849	10187899	10187847	-1	JH725507.1	ENSJJAG00000015869.1	10123682	10188834	Eps8	7659	1894	157871	Yes
ATACAGAAAAAGAGAAGGAGACATTGCAGTGTTGATAGCGGGAACGTAAGGC	10152793	10152949	10152999	10152947	-1	JH725507.1	ENSJJAG00000015869.1	10123682	10188834	Eps8	7659	1894	157871	Yes
GGGAAACAGCCAGGGTGTGAGACCAGAACAGTGAGCAGGTGGGAGATAAGGG	528018	528043	527968	528020	1	JH725505.1	ENSJJAG00000004267.1	492419	539494	Emid1	7659	1894	157871	No_or_no_constitutive_exon
TCCTTCCTTCCCTCCCTTACTTCTATCTCTGACTGGCCTTTTAGGGAAAGCC	528543	528582	528493	528545	1	JH725505.1	ENSJJAG00000004267.1	492419	539494	Emid1	7659	1894	157871	No_or_no_constitutive_exon
CCAGCTCATTTCACTTTTCCTTGACCAGCTGCCCTGCTCGGGGCAGACAGAT	541120	541283	541333	541281	-1	JH725505.1	ENSJJAG00000021981.1	540505	543463	None	7659	1894	157871	No_or_no_constitutive_exon
AAAAGACAGGACCCAAGATGACGAAGGAAGAGGAAGAGGCCCTGGGGAAGAA	3229141	3229246	3229296	3229244	-1	JH725505.1	ENSJJAG00000023272.1	3229141	3274148	None	7659	1894	157871	Yes
CTGTGTTGTGTCCTGCTAACGAACTTGCTCTATATTTTGTGGGAACACAGGT	5317023	5317646	5317696	5317644	-1	JH725505.1	ENSJJAG00000013418.1	5317023	5345252	Kctd10	7659	1894	157871	No_or_no_constitutive_exon
CCCTCCACAGCCTCTGTGCCCAACACCATGTCCCCAGGGGGGCTCAGGAGGC	6056357	6056520	6056570	6056518	-1	JH725505.1	ENSJJAG00000000462.1	6054478	6078295	Hnf1a	7659	1894	157871	No_or_no_constitutive_exon
GTGCCCTGTGTCCCCCTGCCCTGGGTCCTGAGTCTGTGTGTGGGGGGCAGGG	6320248	6320400	6320450	6320398	-1	JH725505.1	ENSJJAG00000020198.1	6318656	6331158	Acads	7659	1894	157871	Yes
CAAGAGCCCCTGAAGGCAAAAGTGCTGACTGTACCATTCCTGGTGGGTAGGA	6318978	6319035	6319085	6319033	-1	JH725505.1	ENSJJAG00000020198.1	6318656	6331158	Acads	7659	1894	157871	Yes
CCCTCTCACTGGGGTCTAGAAAGCTCTCACACTGTTTTCTGCTGGGGCAGGT	6802294	6802440	6802490	6802438	-1	JH725505.1	ENSJJAG00000018872.1	6802209	6806023	Sirt4	7659	1894	157871	No_or_no_constitutive_exon
GTATTCTGCACACTTCGTTGGGCGTGAGCTCAGCTTGAGCGGCGGGCCAGGC	2207472	2207597	2207647	2207595	-1	JH725508.1	ENSJJAG00000015943.1	2178497	2208456	Tbx4	7659	1894	157871	No_or_no_constitutive_exon
AAGGGCTTCCGGGACACCGGGAACGGCCGTCGGGAGAAAAGGTGAGGGAGGG	2269903	2269923	2269973	2269921	-1	JH725508.1	ENSJJAG00000016726.1	2265966	2274751	Tbx2	7659	1894	157871	No_or_no_constitutive_exon
GAGGGGCAAAAAAAAAAAAAACAGTGGCCCGTGGGGACGTGGGTGGTAAGGG	2269845	2269876	2269926	2269874	-1	JH725508.1	ENSJJAG00000016726.1	2265966	2274751	Tbx2	7659	1894	157871	No_or_no_constitutive_exon
TGTGCCCTGCCTCAAAAGTAATGACTGTTGGTCTCTTGTTGGGTTGACAGGC	4381135	4381282	4381332	4381280	-1	JH725508.1	ENSJJAG00000016405.1	4197318	4448098	Acaca	7659	1894	157871	No_or_no_constitutive_exon
AATAAATGCCTTTTCCACATTAAAAACTATTTTTTTCGGGGGAGGGGTAGGT	4779765	4779964	4780014	4779962	-1	JH725508.1	ENSJJAG00000021877.1	4752338	4782528	Ddx52	7659	1894	157871	No_or_no_constitutive_exon
ATGTTCTATATTCTCTTCCTTCCTTTCAACTGGTGGCCTTGGATGGGCAGGA	5282541	5282598	5282491	5282543	1	JH725508.1	ENSJJAG00000012557.1	5280159	5294791	Heatr9	7659	1894	157871	No_or_no_constitutive_exon
TGGCTATGGTGGAGACAGAAGTGGCGGGGGTGGCTACGGTGGGGACAGAGGA	5307823	5307895	5307945	5307893	-1	JH725508.1	ENSJJAG00000010606.1	5304664	5330884	Taf15	7659	1894	157871	No_or_no_constitutive_exon
ACCCCCAATTAGCAAGGGACATGGGTGCCCAAGCAGAGAGAAGGGCTGAGTC	5407243	5407325	5407193	5407245	1	JH725508.1	ENSJJAG00000020015.1	5397553	5407325	None	7659	1894	157871	No_or_no_constitutive_exon
GAACAGAACAGGTCCAGAAGAAGAAAAGCTGACGGGTGATGGGTGCACAGGG	5662128	5662382	5662432	5662380	-1	JH725508.1	ENSJJAG00000018288.1	5662128	5663364	None	7659	1894	157871	No_or_no_constitutive_exon
AAATTCACGGTGATCCTCTTACCTCTGCCTCCTGAGTGCTGGGATTAAAGGC	9184526	9184569	9184619	9184567	-1	JH725508.1	ENSJJAG00000010112.1	9138212	9249173	Rhot1	7659	1894	157871	No_or_no_constitutive_exon
GGGTGACAGACTCCTCTGCGGATGGGGTGACAGACTCCTCTGCGGGTGAGGT	9658286	9658412	9658462	9658410	-1	JH725508.1	ENSJJAG00000018934.1	9495609	9658502	Suz12	7659	1894	157871	No_or_no_constitutive_exon
CACCTCAGGGGCCAGTTGGTAAAAATTGCACTGTCCCTGTTGTGGGGAAGGT	11029607	11029749	11029799	11029747	-1	JH725508.1	ENSJJAG00000008903.1	11000015	11047692	Nos2	7659	1894	157871	Yes
GCCCATCCGAGTCAGAATCTCAACTTCTCCTTTTTTGGGGTGTGGGACAGGT	11695038	11695347	11694988	11695040	1	JH725508.1	ENSJJAG00000016025.1	11683920	11711384	Sarm1	7659	1894	157871	No_or_no_constitutive_exon
CTAAAAAGCCTGGGCGGACAGGGGACTAAGTCCCCAAGAATGATGGGCAGGA	11703140	11703284	11703090	11703142	1	JH725508.1	ENSJJAG00000016025.1	11683920	11711384	Sarm1	7659	1894	157871	No_or_no_constitutive_exon
AGCGCGAGCCTATACCATCTGTGGCACTCTTCAGTACATGGGTGAGAGAGGC	12017250	12017265	12017315	12017263	-1	JH725508.1	ENSJJAG00000022308.1	12017250	12020282	BC030499	7659	1894	157871	No_or_no_constitutive_exon
CTACAACGGCCGTAGCCTGGATGGTGAGTCCCCATGCTTGAGGGCCAGAGAG	12467781	12467801	12467851	12467799	-1	JH725508.1	ENSJJAG00000019170.1	12467081	12520183	Sez6	7659	1894	157871	No_or_no_constitutive_exon
CCAGCCTAATCACCATACTGCTCTGACTGGGGGGGTGGCGTGGGGACCAGGT	12591152	12591311	12591102	12591154	1	JH725508.1	ENSJJAG00000022625.1	12573232	12592557	Pipox	7659	1894	157871	No_or_no_constitutive_exon
CCACCTCATTCAGGATTTGTGCCTTCTTTCCACCCCCAAGGGACACAAAGTA	12659655	12659670	12659720	12659668	-1	JH725508.1	ENSJJAG00000017922.1	12614066	12717334	Myo18a	7659	1894	157871	No_or_no_constitutive_exon
TTCATCAGAGTATCTTGGACTTTGGTCATTCACTCTGGGAGTCTGAGAAGAT	12836344	12836371	12836421	12836369	-1	JH725508.1	ENSJJAG00000020851.1	12836344	12847324	None	7659	1894	157871	No_or_no_constitutive_exon
TCATCGCCCTGATCAGCGTGTCTGACCGCGACTCCGGAGAGAACGGGCAGGT	160968	162184	160918	160970	1	JH725509.1	ENSJJAG00000016589.1	145591	162410	None	7659	1894	157871	No_or_no_constitutive_exon
CCTCTCCCCTCAGCCAATGCTGAGGCCTTGAAGGAGATGCTGGGGGACAGTG	1327480	1327514	1327430	1327482	1	JH725509.1	ENSJJAG00000000378.1	1326736	1327514	None	7659	1894	157871	No_or_no_constitutive_exon
ATGGACTGCTGAGCAAGTCTGATACATGTTCACATTGTTTGGGTGAGCAGGC	1332577	1332695	1332745	1332693	-1	JH725509.1	ENSJJAG00000008926.1	1329985	1339858	None	7659	1894	157871	No_or_no_constitutive_exon
TGCAAACAGTGTGCAGGTGAGGGCTGGCTCTCAAGTCCGGGGACAGGGAGGG	1363172	1363314	1363364	1363312	-1	JH725509.1	ENSJJAG00000013482.1	1342510	1372214	Arap3	7659	1894	157871	No_or_no_constitutive_exon
TGTACATGTGTCTTTCCATATGTACTGAGCATGAGAACCTGGGCTGGCAGCA	4335667	4335790	4335617	4335669	1	JH725509.1	ENSJJAG00000004118.1	4335178	4336551	None	7659	1894	157871	Yes
AGCGCTGAGGGCGGCAGGCGACGCGTTTGAACTGCGGTGCCGGCGGGCAGCG	6612488	6612732	6612782	6612730	-1	JH725509.1	ENSJJAG00000019736.1	6612345	6613030	None	7659	1894	157871	No_or_no_constitutive_exon
TACTAAACTGCTGTGTAGCTGGATCCCTGATGTGACCAATAGGGCCCAAGCC	11380802	11380875	11380925	11380873	-1	JH725509.1	ENSJJAG00000015885.1	11379854	11381482	None	7659	1894	157871	No_or_no_constitutive_exon
CGGCGGCGCTGGTGTCCTTGCTGTCTTTCTCGGGTTCCCCGGGGGTGCAGCC	11901652	11901981	11901602	11901654	1	JH725509.1	ENSJJAG00000012795.1	11901437	11982802	Hmgxb3	7659	1894	157871	No_or_no_constitutive_exon
CATTAAGAGACTGATTTCCCTTCTGGTTTTTGTTGTGTTTGGGGTACTAGCT	11966036	11966164	11965986	11966038	1	JH725509.1	ENSJJAG00000012795.1	11901437	11982802	Hmgxb3	7659	1894	157871	No_or_no_constitutive_exon
TGTGCCAACCTCTGTGTGTGTGTCTGCCTGTCTGTGTGTCTGGGGAGCAGGG	12187331	12187415	12187465	12187413	-1	JH725509.1	ENSJJAG00000011066.1	12162346	12228908	Camk2a	7659	1894	157871	Yes
TGAGGAGGGAGATCTGCTGGATGATGATGATAATGAAGATCGGGGAAGAGCA	12409362	12409449	12409499	12409447	-1	JH725509.1	ENSJJAG00000009612.1	12409362	12410244	None	7659	1894	157871	No_or_no_constitutive_exon
TCCTTTGAAGACCTAGAACAGTTTTTGTCTATATCTGAGAGATGGGGCAGGG	279739	279840	279890	279838	-1	JH725510.1	ENSJJAG00000013488.1	275951	291290	Vps9d1	7659	1894	157871	No_or_no_constitutive_exon
GGTTGGCTGGAAAAGACAGTGCCAGTCCAGGCCAGGATGTGGGCGACAAGTT	2526068	2526101	2526151	2526099	-1	JH725510.1	ENSJJAG00000012348.1	2485314	2565948	Abcc12	7659	1894	157871	No_or_no_constitutive_exon
GCCATTGTAGTCAAACTCCAGACACTTGTGCCACCAAGTGGGCATGTAAGAC	8352624	8352674	8352724	8352672	-1	JH725510.1	ENSJJAG00000021992.1	8308405	8425849	Rpgrip1l	7659	1894	157871	No_or_no_constitutive_exon
CTTTTCTCCCCCATGGCTCTCCCGGACCTGTCTGTCTTCGGCTTGGGAAGAA	11735655	11735822	11735872	11735820	-1	JH725510.1	ENSJJAG00000023538.1	11719318	11746658	Ppef2	7659	1894	157871	Yes
TGGCTCTTTTGGATGGATACTGGGACTTTATGGGGTGATCATGGGGACAGCA	11956347	11956355	11956405	11956353	-1	JH725510.1	ENSJJAG00000000432.1	11954649	11997951	Scarb2	7659	1894	157871	No_or_no_constitutive_exon
TCAGGAAAGGCTGCCAACTGAGCCAAAGCCTGGTCGCTCAGGGACCCAAGGA	12017206	12017413	12017156	12017208	1	JH725510.1	ENSJJAG00000019682.1	12017032	12048261	None	7659	1894	157871	No_or_no_constitutive_exon
CAGCAGCAGCAGCAGCAGCAGCAGCAGCGTACTCGAGAGTGGGTGGCCAGAC	12606246	12607690	12607740	12607688	-1	JH725510.1	ENSJJAG00000022593.1	12606246	12608637	None	7659	1894	157871	No_or_no_constitutive_exon
GGAACTCTTCCAACTGGCTGACCTAGACACATACCAGGGGGATGCTGAAGTT	6805823	6805918	6805773	6805825	1	JH725511.1	ENSJJAG00000019260.1	6804798	6806081	None	7659	1894	157871	No_or_no_constitutive_exon
TCCCCTCCATCCCCCCAGAAGCTGATGATCACGCAGTCGGGAGAGGGCAGCG	6876298	6876473	6876248	6876300	1	JH725511.1	ENSJJAG00000023811.1	6867005	6876473	Mcidas	7659	1894	157871	No_or_no_constitutive_exon
CAGCATCATGCATCCATGTCGTCATCGTCGTCCTCCTCCGGGGCCAAGAGCT	7464594	7465553	7465603	7465551	-1	JH725511.1	ENSJJAG00000007684.1	7435119	7466188	Snx18	7659	1894	157871	No_or_no_constitutive_exon
CTGCTGGGGCAGCCATGCAGAACTCACTCATTCTCCTGTTGGGGCTGTAGAT	5391974	5392086	5392136	5392084	-1	JH725512.1	ENSJJAG00000020959.1	5383995	5416544	Cltb	7659	1894	157871	Yes
GCCCGGCAGGGCCTCCTTCCAAATGTTGGCTCGTTTCTCCCCAGGGGCAGGA	5965499	5965656	5965706	5965654	-1	JH725512.1	ENSJJAG00000013373.1	5954029	5971846	Hk3	7659	1894	157871	No_or_no_constitutive_exon
TGCAATGGGGCAGCCCATACCCACACCGTCCTGCAGGGCTTGGGTGTGAGCC	5960949	5961129	5961179	5961127	-1	JH725512.1	ENSJJAG00000013373.1	5954029	5971846	Hk3	7659	1894	157871	No_or_no_constitutive_exon
TACTGCTTTTAATGACAGTTGCCCTGACCATATTTCTTATTGGGCAACAGGA	6092464	6092549	6092599	6092547	-1	JH725512.1	ENSJJAG00000020344.1	6084302	6099314	None	7659	1894	157871	No_or_no_constitutive_exon
CCACTGACTGGCCCATTTCGCTGTCTGTGTATGCTCCTGTCCGAGGGCAGAG	6215310	6215501	6215260	6215312	1	JH725512.1	ENSJJAG00000000503.1	6209371	6222191	Fgfr4	7659	1894	157871	No_or_no_constitutive_exon
TGTGCCTCTTGAGGCAACACTGCCTAGCGACAAAGACAGTGGAGGGTCAGGG	6313613	6314153	6313563	6313615	1	JH725512.1	ENSJJAG00000011190.1	6260247	6392333	Nsd1	7659	1894	157871	No_or_no_constitutive_exon
GGTAGGGTCGGCCTGGGCTCAAGGCCTGCACTTCTGGGCGTGGGATGCAGAA	6599740	6599892	6599942	6599890	-1	JH725512.1	ENSJJAG00000021185.1	6590781	6606465	None	7659	1894	157871	No_or_no_constitutive_exon
TTGCAGCCACCCATGGTTCGAAGTCTAGGGCCTCGGCCCCGGGGAGGCAGGC	7817417	7817631	7817367	7817419	1	JH725512.1	ENSJJAG00000022548.1	7779417	7829032	Slc25a48	7659	1894	157871	No_or_no_constitutive_exon
GGGACAGGAGGAGGCAAGAGAAACAACAACAAAAACCAACAGTGAGGGAGAC	9429027	9429034	9429084	9429032	-1	JH725512.1	ENSJJAG00000021717.1	9424270	9537654	Klhl3	7659	1894	157871	No_or_no_constitutive_exon
GAGCCAGCTCTCAGCATACTACTAACGCCTCCTCTTCTGTGTGGGAACAGGT	11023219	11023376	11023426	11023374	-1	JH725512.1	ENSJJAG00000020703.1	10995752	11218809	None	7659	1894	157871	No_or_no_constitutive_exon
CGCGCGGAACTCCGACCCGAGTCCTTGGACCGAGTGCGGGACAATTGGAGGA	4243098	4243261	4243048	4243100	1	JH725513.1	ENSJJAG00000024109.1	4229686	4313023	Inpp5b	7659	1894	157871	No_or_no_constitutive_exon
GCGGGGCCATGGAGGGGCGGGGCGCGCGTGCGCGGGAGAGAGGGAGGGAGGC	4243282	4243364	4243232	4243284	1	JH725513.1	ENSJJAG00000024109.1	4229686	4313023	Inpp5b	7659	1894	157871	No_or_no_constitutive_exon
GGTGACGTCCCGCCCGCGGCGAGCTGGGCCCCAGGGTCGGGGCGGGGCAGCG	6093753	6093815	6093865	6093813	-1	JH725513.1	ENSJJAG00000013087.1	6085186	6094075	None	7659	1894	157871	No_or_no_constitutive_exon
AATTGGGCCAGAGTGGGCTCAGTGGTGGTGAGTTCTTGGGGTGGTGGGAGGC	6092754	6092774	6092824	6092772	-1	JH725513.1	ENSJJAG00000013087.1	6085186	6094075	None	7659	1894	157871	No_or_no_constitutive_exon
ATATTTTTTGTGGAACTTCAGTAATCTCCATTTTTCTTTGTTGGGAACAGGT	6399562	6399650	6399700	6399648	-1	JH725513.1	ENSJJAG00000017436.1	6360750	6508469	Ago3	7659	1894	157871	No_or_no_constitutive_exon
GAAGCTCTAGGAAGAAGATTCCGGGTACATTCAAGGAATCCTGGGAGTAGAG	7625048	7625051	7624998	7625050	1	JH725513.1	ENSJJAG00000011512.1	7622301	7625051	Tmem35b	7659	1894	157871	No_or_no_constitutive_exon
TGTAAACTGGTTGCTGATGACCTGTCCCCCGCCTCCCCAGGGCCAGGAAGAG	9683396	9683481	9683346	9683398	1	JH725513.1	ENSJJAG00000024296.1	9675349	9686881	A3galt2	7659	1894	157871	No_or_no_constitutive_exon
CCCGTTTGCTCACAGAGATCCATGGGGGTGCAGGCCCCAGTGCGGGAGAGCT	10731574	10731753	10731803	10731751	-1	JH725513.1	ENSJJAG00000000365.1	10731574	10733147	None	7659	1894	157871	No_or_no_constitutive_exon
CTGAGCGGAGGCTGGAGGCTGCCACTGCCTCCAAGGAGCAGGGTGGTGAGGG	10914402	10914525	10914575	10914523	-1	JH725513.1	ENSJJAG00000007353.1	10914402	10932525	Txlna	7659	1894	157871	No_or_no_constitutive_exon
GGTGCCGTGGAAAGTAAGCACTGATGGGGTCCTCCAGGTTTGGGAAGGAGGG	11523422	11523453	11523372	11523424	1	JH725513.1	ENSJJAG00000017327.1	11487437	11524480	Adgrb2	7659	1894	157871	No_or_no_constitutive_exon
TCAGTTGGATGGGGGCAGACAGAAATCAGGCAGAGAGCTAATGAAGGGAGAG	11573797	11573845	11573747	11573799	1	JH725513.1	ENSJJAG00000019371.1	11554907	11607065	Col16a1	7659	1894	157871	No_or_no_constitutive_exon
TGCCATGGACCACGACAGGGACCTATTTTGGTTTCCCAGGCTGAGGGGAGGC	11573915	11574139	11573865	11573917	1	JH725513.1	ENSJJAG00000019371.1	11554907	11607065	Col16a1	7659	1894	157871	No_or_no_constitutive_exon
GGTCGTTGCCATCCTGCACACGTGTGCTTTTCCAGTGCCCCAGGGGGAAGAG	11566212	11566245	11566162	11566214	1	JH725513.1	ENSJJAG00000019371.1	11554907	11607065	Col16a1	7659	1894	157871	No_or_no_constitutive_exon
TGGAGTGGGCAGGGCTCATTACCAGGCTGGATCCACGACACCTGGGGGAGCC	11591082	11591103	11591032	11591084	1	JH725513.1	ENSJJAG00000019371.1	11554907	11607065	Col16a1	7659	1894	157871	No_or_no_constitutive_exon
TCCCCCTCAGCCGCTCTCCATGCCTCTGACGTGGTGTCCCCATGGGGCAGGC	11645738	11645982	11646032	11645980	-1	JH725513.1	ENSJJAG00000024301.1	11639268	11647568	Hcrtr1	7659	1894	157871	No_or_no_constitutive_exon
AGGTATAATCAGTGATCTTTCCTTCTCCTGCCTCCAGGTGGGGAGAAGAGAC	11684955	11684988	11685038	11684986	-1	JH725513.1	ENSJJAG00000019903.1	11684712	11693942	Tinagl1	7659	1894	157871	No_or_no_constitutive_exon
CGGCTCCTGTCCTCGCCATGAGGCTGCAGCAGGCATCGGTGTCCGGGAAGGT	11804576	11804666	11804526	11804578	1	JH725513.1	ENSJJAG00000023596.1	11804543	11804960	None	7659	1894	157871	No_or_no_constitutive_exon
ACGCCGCCGCCGTCGCCGCCGCAGCTGCCGTCGCCGGGGCTGGGGCTGAGGC	12205401	12205587	12205351	12205403	1	JH725513.1	ENSJJAG00000013083.1	12205307	12280396	Rlf	7659	1894	157871	No_or_no_constitutive_exon
GGGCTCCGGGCCCCGGGCTGCGGGACGCCGTCGGACCTGGGGTGGCGGAGGC	5117235	5117373	5117185	5117237	1	JH725514.1	ENSJJAG00000023323.1	5117175	5409343	Epha5	7659	1894	157871	No_or_no_constitutive_exon
GGCTCTCCAGAGCCGAGTAGAGCAGACTGATGACAGTTGCGGGACGAGAGCT	10698405	10698534	10698584	10698532	-1	JH725514.1	ENSJJAG00000016101.1	10682936	10714879	Polr2b	7659	1894	157871	No_or_no_constitutive_exon
GGATCGCAAAACAACCAATGTTTCCTTTTCTTTTTCCATTCTGGGTGAAGGA	11006338	11006515	11006565	11006513	-1	JH725514.1	ENSJJAG00000015666.1	11006338	11010994	Arl9	7659	1894	157871	No_or_no_constitutive_exon
GATAATCAATTATATGTTTTCTTTGAAATTTCTTTGTTATGGGAGAGCAGGT	4983777	4983877	4983727	4983779	1	JH725515.1	ENSJJAG00000000588.1	4909097	5168603	None	7659	1894	157871	Yes
TCCCTGGTGGGTTGATGGGAAGGAAAGAGCTTTGACAAGGGAAATAATAGTC	10412259	10412435	10412485	10412433	-1	JH725515.1	ENSJJAG00000007048.1	10412259	10424638	Knop1	7659	1894	157871	No_or_no_constitutive_exon
GGGAGATGAGAGATATTTTCTCCATACCAGAACAAACTAGAGGGAGGTAGGG	11943125	11943182	11943232	11943180	-1	JH725515.1	ENSJJAG00000012577.1	11829141	12026324	Dnah3	7659	1894	157871	No_or_no_constitutive_exon
GTTTATATTTGTGACTATTTAGAAGTCACATTTGAGTAGGGAGGCAGGAGTT	5385366	5385389	5385439	5385387	-1	JH725516.1	ENSJJAG00000021493.1	5376298	5463691	None	7659	1894	157871	No_or_no_constitutive_exon
CTGATCCTCCATATGGTATCAGAGAATCAACAAGAAGAACAGGGTCACAGAG	5590392	5590847	5590897	5590845	-1	JH725516.1	ENSJJAG00000022126.1	5590392	5591735	None	7659	1894	157871	No_or_no_constitutive_exon
TGGTGGTTCTAAGTCTTTTAGCTGACTGGGTGTTGTCCCTGGGGCTGTAGGA	10237933	10238018	10238068	10238016	-1	JH725516.1	ENSJJAG00000000129.1	10232110	10267588	Igsf9b	7659	1894	157871	Yes
TGTGTACGCTCCCTTGTGCATCTGGCTAACGTGGGTCCTGGGGAATCAAGCC	10855566	10855664	10855714	10855662	-1	JH725516.1	ENSJJAG00000012662.1	10786274	10920118	Ncapd3	7659	1894	157871	No_or_no_constitutive_exon
GAACTCACAGCGATCCTCCTACTTCTGCCTCCCGAGTGCTGGGATTAAAGGC	11634124	11634898	11634948	11634896	-1	JH725516.1	ENSJJAG00000004651.1	11634124	11635718	None	7659	1894	157871	No_or_no_constitutive_exon
TCCCCTGAAGATGTACACCCAGGGTGCGGCTACCCCGTGGGGAAACGGAGAA	2078368	2078467	2078517	2078465	-1	JH725517.1	ENSJJAG00000000126.1	2075837	2078553	None	7659	1894	157871	Yes
CAGGATGAAGAAGATGACGATGATTATGTTGAAGAGGGGAAGGAGATGAGGA	5123849	5123891	5123799	5123851	1	JH725517.1	ENSJJAG00000018079.1	5123142	5123891	None	7659	1894	157871	Yes
TGATAAAGATGAGGAGGAAGATGAGGCTGGTCCCCCTGAAGGGTATGAAGAG	5123698	5123826	5123648	5123700	1	JH725517.1	ENSJJAG00000018079.1	5123142	5123891	None	7659	1894	157871	No_or_no_constitutive_exon
TTGCGCCCGGTCTCACTTGAGAACTCTTCTCTCTGTAGGCCACAGGGGAGAG	488069	488213	488263	488211	-1	JH725518.1	ENSJJAG00000021801.1	485178	506815	None	7659	1894	157871	No_or_no_constitutive_exon
GAGATGAGTACCTTGACTAGTGTTTTTCTGAACCACTTACAGGGCACGAGAA	485178	486081	486131	486079	-1	JH725518.1	ENSJJAG00000021801.1	485178	506815	None	7659	1894	157871	No_or_no_constitutive_exon
TATCATTTTCTAGATCATTCCCAGTGTCATTGGGTCCTCCTGGTGGGTAGAA	736084	736157	736207	736155	-1	JH725518.1	ENSJJAG00000015426.1	732312	808577	Dync1h1	7659	1894	157871	Yes
GTCTTGTGCTTTGGTTCTTGTGTGATTTAAAGATCAAATTTGAGGGCTAGAG	866928	866960	867010	866958	-1	JH725518.1	ENSJJAG00000010961.1	843655	954413	Ppp2r5c	7659	1894	157871	No_or_no_constitutive_exon
GGGCCACCACATTGGGAGCACAGCTGCGGTCGCTACCACTCAGGGCTGAGGC	2875951	2876082	2876132	2876080	-1	JH725518.1	ENSJJAG00000018397.1	2875589	2876486	None	7659	1894	157871	No_or_no_constitutive_exon
ACCGCTATCTAGCTGGGGTTGTAGAGTGTGTGGCCTTCAAGTGGGTACAGTG	8596177	8596212	8596127	8596179	1	JH725518.1	ENSJJAG00000014112.1	8566283	8614155	Klc1	7659	1894	157871	No_or_no_constitutive_exon
ACCATACCCCAAGCCTCAGCCCTTCCCGCACCCCCTGTGGCGGGCATGAGGT	9559137	9559265	9559087	9559139	1	JH725518.1	ENSJJAG00000012984.1	9544450	9565939	Adssl1	7659	1894	157871	No_or_no_constitutive_exon
AAACCACATGGTACATGCCAACTGTCTGTCTGTGTCTGGGTTGGGGACAGGC	9563901	9563999	9563851	9563903	1	JH725518.1	ENSJJAG00000012984.1	9544450	9565939	Adssl1	7659	1894	157871	No_or_no_constitutive_exon
CATGGCCGGCCCCTGATGCAGCTCTTCTTTCTCCCCTGGGAATGGCACAGCT	9578486	9578544	9578436	9578488	1	JH725518.1	ENSJJAG00000020772.1	9573785	9578544	Siva1	7659	1894	157871	No_or_no_constitutive_exon
ATGGGCAAGGAGTGCAAGGAAGGTGAGGGGTCTCTGGAGTGGGGGTAGAGGC	9922097	9922137	9922187	9922135	-1	JH725518.1	ENSJJAG00000013134.1	9909933	9925073	Jag2	7659	1894	157871	No_or_no_constitutive_exon
AGTGCATCTGCCCAGAGCAGTGGGTGGGAACAACCTGTCAGCTGGGTAAGGG	9917519	9917549	9917599	9917547	-1	JH725518.1	ENSJJAG00000013134.1	9909933	9925073	Jag2	7659	1894	157871	No_or_no_constitutive_exon
CCCCATTGAGCGGCCAGGCAGTGGTGGCCTGGGTGGTGGGGGCCGCAAAGAT	9909933	9910214	9910264	9910212	-1	JH725518.1	ENSJJAG00000013134.1	9909933	9925073	Jag2	7659	1894	157871	No_or_no_constitutive_exon
ATCCACTGAGGTGTGTGTCGCTTCCCTGCCTCTCCTGTCTGGGGTCGTAGCT	10166272	10166427	10166222	10166274	1	JH725518.1	ENSJJAG00000009320.1	10082351	10179614	Pacs2	7659	1894	157871	No_or_no_constitutive_exon
GAAAAGCATATTATTCCGTATAATCTTTCTTTTTTTCACTTTGGGAGAAGGA	1175838	1175968	1175788	1175840	1	JH725520.1	ENSJJAG00000009155.1	1101612	1227262	Sytl5	7659	1894	157871	Yes
TTTTACTGCATGATCTTAAGCATGGCCAATTGGCAGGGATACCAGAGGAGCC	1438516	1438714	1438764	1438712	-1	JH725520.1	ENSJJAG00000014640.1	1418387	1476271	Rpgr	7659	1894	157871	No_or_no_constitutive_exon
GTGAGGGAGTTTCAGAGGGAGAGGCTCAGGATGGGCCTGAGGGTGGAAAGTA	1438337	1438489	1438539	1438487	-1	JH725520.1	ENSJJAG00000014640.1	1418387	1476271	Rpgr	7659	1894	157871	No_or_no_constitutive_exon
GCGGAGTGGCGTGGTTCCGTGCGGTTCGCCGTGGGGCCAGTGGGGACCAGAT	6971984	6972389	6972439	6972387	-1	JH725520.1	ENSJJAG00000010745.1	6971984	6972459	None	7659	1894	157871	No_or_no_constitutive_exon
TTTGCCAGCTAATTTGCTTGATGTTTTAGCCATTGGGGTAGCTCAAGGAGCC	9483082	9483501	9483551	9483499	-1	JH725520.1	ENSJJAG00000009800.1	9482826	9483695	None	7659	1894	157871	No_or_no_constitutive_exon
TGCGCTGAAGCCGGCCGACTCGTCGGCCTCGCCCGGCTAGCAGAAGGGAGAA	9714673	9714711	9714761	9714709	-1	JH725520.1	ENSJJAG00000011130.1	9713958	9715071	None	7659	1894	157871	No_or_no_constitutive_exon
GAATGAACTGTTTCCTTTCTTTTTCCTCCTTGCTCTTGGCTGGGAACTAGTG	7881435	7881521	7881385	7881437	1	JH725519.1	ENSJJAG00000018256.1	7819946	7885428	Grhl1	7659	1894	157871	Yes
CCCCATTTCCTGATTGTAACACTTAATAGAGTTTATTGACAGGGCTAAAGCG	9325276	9325300	9325226	9325278	1	JH725519.1	ENSJJAG00000020287.1	9314047	9325300	None	7659	1894	157871	No_or_no_constitutive_exon
TGCATCTTGGGAGATTCATCTGAACCAGACCCCTCCGTCCTGGGGACCAGGT	9544007	9544187	9543957	9544009	1	JH725519.1	ENSJJAG00000022099.1	9543321	9555615	Aipl1	7659	1894	157871	No_or_no_constitutive_exon
TGACTATAGTGGCAATGGCATTCAGAAGCAGCTGGAGGGCTGATGGGAAGCC	4143171	4143328	4143121	4143173	1	JH725522.1	ENSJJAG00000006493.1	4140801	4144305	None	7659	1894	157871	No_or_no_constitutive_exon
AACAGTAAGACCTTGAAAATTTTGTGCAGTAGGTTCATAGTGGGTCAAAGCA	88730	88915	88680	88732	1	JH725521.1	ENSJJAG00000000657.1	46730	108869	None	7659	1894	157871	No_or_no_constitutive_exon
AGAAGCTCAGGGCTCGGGTGGGCATCCCCAGAGGGGTGGAGGGACCCAAGGA	139921	139924	139871	139923	1	JH725521.1	ENSJJAG00000020896.1	118737	146780	Sorbs3	7659	1894	157871	No_or_no_constitutive_exon
GAGGGGTGGAGGGACCCAAGGATGCACAGGGCGCAGTCTGAAGGGAAGAGAC	139951	140115	139901	139953	1	JH725521.1	ENSJJAG00000020896.1	118737	146780	Sorbs3	7659	1894	157871	No_or_no_constitutive_exon
TGCCTGTCTCTTCTAGGAAACCTGGACCTGTTGCCTCCTCCTGGGAAGAGCG	196178	196337	196128	196180	1	JH725521.1	ENSJJAG00000006864.1	181695	196703	Ccar2	7659	1894	157871	No_or_no_constitutive_exon
AAGTTATACCTTACATTGGTTTTTATCATCTCTGATCCTCTCAGGGGCAGAT	4903603	4903799	4903849	4903797	-1	JH725521.1	ENSJJAG00000013978.1	4903570	4918787	None	7659	1894	157871	No_or_no_constitutive_exon
AGGGCCAGGAGAAGAGGAACAGGTAACCTGATGCAGGGGATGGGGTCGAGGC	1176010	1176031	1176081	1176029	-1	JH725523.1	ENSJJAG00000017982.1	1174792	1191990	Cherp	7659	1894	157871	No_or_no_constitutive_exon
CTCCCCTGAAGCAAGCTATCCTGGACATCATACTTCTTGCCATTAGGGAGGA	1878590	1878714	1878540	1878592	1	JH725523.1	ENSJJAG00000020924.1	1758977	1879235	Myo9b	7659	1894	157871	No_or_no_constitutive_exon
TGTGGCTCCTGCCACACTCCACGTCTGTCCCAGAAGCTGATGGGGATGAGGG	3369288	3369354	3369404	3369352	-1	JH725523.1	ENSJJAG00000018295.1	3342079	3383489	Ncan	7659	1894	157871	No_or_no_constitutive_exon
CAAATGTGGTGACATCTCTCACCTCCATGGACTGGGGGACCAACAGTGAGGC	3368570	3368667	3368717	3368665	-1	JH725523.1	ENSJJAG00000018295.1	3342079	3383489	Ncan	7659	1894	157871	No_or_no_constitutive_exon
GCTATCCTGGCCTGGGTGAGTGCGGTCCCCATGAGCCCTGGGTTGGGGAGGG	3447432	3447720	3447382	3447434	1	JH725523.1	ENSJJAG00000009955.1	3445279	3447720	None	7659	1894	157871	No_or_no_constitutive_exon
GCTGCTGTGATGTGGGGATACTGCAGAAGAGGTGGCTAGGAGAGGGTCAGGT	3715379	3715590	3715329	3715381	1	JH725523.1	ENSJJAG00000016264.1	3706241	3716575	None	7659	1894	157871	No_or_no_constitutive_exon
GATTGGCGGCGGCGGAAGCTGGGACGGTGGCCTCGGCGCCCAGCTGGGAGTT	3727180	3727807	3727130	3727182	1	JH725523.1	ENSJJAG00000000262.1	3726235	3727807	None	7659	1894	157871	No_or_no_constitutive_exon
TTCTGGATGTGTGTGGGGGACAGAGACTGTCTCTCCCATAGGTGGGTCAGGA	3832606	3832744	3832794	3832742	-1	JH725523.1	ENSJJAG00000014073.1	3810309	3883638	Crtc1	7659	1894	157871	No_or_no_constitutive_exon
CCAAGCCCCAGCATGCGTCCAACCTCCCAAGGCAGCAGGGTCAGGGGCAGGC	4278371	4278977	4278321	4278373	1	JH725523.1	ENSJJAG00000019138.1	4278191	4288485	Gm16486	7659	1894	157871	No_or_no_constitutive_exon
ATGCGCGGGGCGCGCGAGACAGCCGAGCATCCCGGGCCGGGACCATGGAGCG	4512701	4513034	4513084	4513032	-1	JH725523.1	ENSJJAG00000009288.1	4503093	4514034	Slc5a5	7659	1894	157871	Yes
AGCGGGAGCGGGAGCGCGAGCGGGAACGGGAGGCTGACCGGGAACGGGAGCG	5876386	5876438	5876336	5876388	1	JH725523.1	ENSJJAG00000023899.1	5860157	5890310	Gse1	7659	1894	157871	No_or_no_constitutive_exon
CTCGCTGTGGCTCAGGCCGAGCACGGCTGATCCTTAACGAGGGGCTGCAGCG	8824130	8824205	8824255	8824203	-1	JH725523.1	ENSJJAG00000001098.1	8819857	8831443	Cyba	7659	1894	157871	Yes
GGCAGCCACGCCTGCAGGCCTGTCTGAGGGAGAGTGAGTTGGGGTGGCAGCC	8837602	8837634	8837684	8837632	-1	JH725523.1	ENSJJAG00000024235.1	8832643	8841204	Mvd	7659	1894	157871	No_or_no_constitutive_exon
GAGCTGGTTCCCATTGTGCTCTTTCCTCAGGACCCGGGTCACACAGGAAGTC	8882916	8882972	8882866	8882918	1	JH725523.1	ENSJJAG00000023678.1	8875572	8882972	Ctu2	7659	1894	157871	No_or_no_constitutive_exon
CAGAGGCACTTTTGCCCCCACAGAGGCTGATTACAAGGAGAAAAAGGGAGAG	8888293	8888343	8888393	8888341	-1	JH725523.1	ENSJJAG00000014795.1	8883337	8913480	Piezo1	7659	1894	157871	No_or_no_constitutive_exon
CCCTGGAGGACGAGGTGGCAGGTACGTGGGTCTGATGGGCAGGGGCTTAGGG	8890471	8890694	8890744	8890692	-1	JH725523.1	ENSJJAG00000014795.1	8883337	8913480	Piezo1	7659	1894	157871	No_or_no_constitutive_exon
AGTTCGGTCCTTCACTGAGCCCTTCTGAGCAAGAGGCTGAGTGGGAGGAGCT	8889719	8889754	8889804	8889752	-1	JH725523.1	ENSJJAG00000014795.1	8883337	8913480	Piezo1	7659	1894	157871	No_or_no_constitutive_exon
GGTTCTTATGTTTAATATTAGGGGAGTAGAGCCAGTTAACATTTAGGGAGTT	9026133	9026206	9026256	9026204	-1	JH725523.1	ENSJJAG00000017894.1	9025998	9026300	None	7659	1894	157871	No_or_no_constitutive_exon
GGAGACGCCCTCCGCCGCCTCCCCGCCGGGGCGCAGCGGCGGCACGGGAGGG	5120605	5120610	5120660	5120608	-1	JH725524.1	ENSJJAG00000017113.1	5119798	5124062	None	7659	1894	157871	No_or_no_constitutive_exon
GAGCTCATGGCGATCCTCCTACCTCTGCCTCCCGAATGCTGGGATTAAAGGC	5706136	5706163	5706213	5706161	-1	JH725524.1	ENSJJAG00000011440.1	5705922	5729291	Zdhhc11	7659	1894	157871	No_or_no_constitutive_exon
CCCTGAGTTGGGGGGGTTCGCGGGGACCCTGCCCCCTGCCTGGAGGGAAGCC	5922120	5922340	5922390	5922338	-1	JH725524.1	ENSJJAG00000013362.1	5912092	5958484	Slc12a7	7659	1894	157871	No_or_no_constitutive_exon
ACGGGTGTGGGGTGGGTCGCGGACGCTGGGTGTCTCATTTCAGGGGCCAGCT	6165562	6165751	6165801	6165749	-1	JH725524.1	ENSJJAG00000015110.1	6147781	6173143	Tert	7659	1894	157871	No_or_no_constitutive_exon
GCCCCCTTTGTTCTATGGGGTGCTGGTGTAACGGTATGCTAGGGGTTCAGGA	6161708	6161795	6161845	6161793	-1	JH725524.1	ENSJJAG00000015110.1	6147781	6173143	Tert	7659	1894	157871	No_or_no_constitutive_exon
CAGCACGCGCCTGCTCAGCCCGGGCGGCGGCGGCGGGGCGGCGCCGGGAGGC	8412625	8413076	8412575	8412627	1	JH725524.1	ENSJJAG00000021563.1	8408285	8413772	None	7659	1894	157871	No_or_no_constitutive_exon
TTAACATGACAAAGGTCAAATTCCAACATAATCTTCTTGGGGGTCAACAGAT	542416	542623	542366	542418	1	JH725525.1	ENSJJAG00000017086.1	516120	814178	Ofcc1	7659	1894	157871	No_or_no_constitutive_exon
AGGAGCCGCCCGCCGGGTCCCCCGCCCCGGCCACGACCACCACCGGGGAGGC	3007150	3007164	3007214	3007162	-1	JH725525.1	ENSJJAG00000019738.1	3005489	3089467	Rreb1	7659	1894	157871	No_or_no_constitutive_exon
CAGGCCGAGGAGACCGAGGGCCCCTCGGACGGGGAGGGCCCCGAGAAGAGGG	3006944	3007099	3007149	3007097	-1	JH725525.1	ENSJJAG00000019738.1	3005489	3089467	Rreb1	7659	1894	157871	No_or_no_constitutive_exon
GCGCCGTGGGGCGGGCGCCCGAGCCCAGCCGGGGAGCGCCCGCGGGGCAGGC	3005489	3005621	3005671	3005619	-1	JH725525.1	ENSJJAG00000019738.1	3005489	3089467	Rreb1	7659	1894	157871	No_or_no_constitutive_exon
GTGCGGTGCGGTGCGCCGGAGGGACGGACGCGGATCCTGCGGCCCGGGAGTC	6494247	6494276	6494197	6494249	1	JH725525.1	ENSJJAG00000005711.1	6493886	6663069	Slc22a23	7659	1894	157871	No_or_no_constitutive_exon
GACATGGAATCCCCTAAAACTGCATTATCAATTATGAAATGTATGGGAAGGA	2910357	2910607	2910657	2910605	-1	JH725527.1	ENSJJAG00000010870.1	2910240	2911139	None	7659	1894	157871	No_or_no_constitutive_exon
TTCATTATTCTTGCATGTGATATATCTGGGATGTTATGGGAAATGAAGAGCT	3665067	3665306	3665017	3665069	1	JH725527.1	ENSJJAG00000019876.1	3664324	3665470	None	7659	1894	157871	No_or_no_constitutive_exon
GTGGTCCAGGGAGATTCTGGTGGCCCCTTAGTGTGTAAACATGATGGGAGAT	6217502	6217535	6217585	6217533	-1	JH725527.1	ENSJJAG00000013422.1	6217502	6235993	Klkb1	7659	1894	157871	No_or_no_constitutive_exon
CCCTCTTCCCCTTGTCCCCTCACTCTGTCGCCCCCTGATGGGTGGAGCAGAC	37289	37394	37444	37392	-1	JH725526.1	ENSJJAG00000005724.1	33479	80697	Clip2	7659	1894	157871	Yes
CCCTGGCAAACCTTTTAGGATTGCCCTTTCCTGCTGCCTTTTGGGAAGAGTG	135085	135201	135035	135087	1	JH725526.1	ENSJJAG00000019351.1	134705	152656	None	7659	1894	157871	No_or_no_constitutive_exon
GGGAGGGGGACAGTCAGGGCTGCAGCAGGGGCGGAGGGGGCCGGGGAGAGGG	261189	261291	261341	261289	-1	JH725526.1	ENSJJAG00000011905.1	254524	296528	Limk1	7659	1894	157871	No_or_no_constitutive_exon
ACCAGAACGGGGGTTGGGCTCCATAGGCGGATGTGTGTATATGGGACCAGAA	269030	269276	269326	269274	-1	JH725526.1	ENSJJAG00000011905.1	254524	296528	Limk1	7659	1894	157871	No_or_no_constitutive_exon
TACATATACAGGGCAAGACAGGCACATAGTGAGGATGTTTGGGGGGGCAGCA	322077	322182	322232	322180	-1	JH725526.1	ENSJJAG00000013776.1	319906	370482	Eln	7659	1894	157871	No_or_no_constitutive_exon
TGCAGACGCGTGTGCCACCATGTGCTGTCCGGCTTATGTGGGACCTGGAGAA	1956421	1956813	1956863	1956811	-1	JH725526.1	ENSJJAG00000013755.1	1956421	1977138	Ssc4d	7659	1894	157871	No_or_no_constitutive_exon
CTCCTGTCGTCCTTTCCACGGGCTCCCGGCTGGCACGGTGCGGAGGGGAGGA	2338149	2338363	2338413	2338361	-1	JH725526.1	ENSJJAG00000013976.1	2338149	2359445	Sh2b2	7659	1894	157871	No_or_no_constitutive_exon
CTTTACTCACTGACTGAATTTAAAGGGGCCATACTCCTATATAGGGATAGGC	4699294	4699421	4699471	4699419	-1	JH725526.1	ENSJJAG00000020500.1	4667750	4701612	Stag3	7659	1894	157871	No_or_no_constitutive_exon
TGCAGTGTCCCGGGCCCGGGGCCGCAGGCGAGCCGGGGCCGGGGCCGGAGCG	5340566	5341259	5341309	5341257	-1	JH725526.1	ENSJJAG00000021006.1	5340566	5347131	Zscan25	7659	1894	157871	No_or_no_constitutive_exon
AATTGGGTCTTTGTCTGTCGCTAGCCAACAACATCTGCTTCTATGGGGAGTG	5563406	5563561	5563356	5563408	1	JH725526.1	ENSJJAG00000023831.1	5518154	5566385	Fam20c	7659	1894	157871	No_or_no_constitutive_exon
CCGCGCCAGGCTGGACCCCCTCGGCCTCTAGGACGCAGCAGGCCCGGGAGAA	6731224	6731385	6731435	6731383	-1	JH725526.1	ENSJJAG00000009752.1	6720673	6753225	Micall2	7659	1894	157871	No_or_no_constitutive_exon
GCAGCATTAGGCTCCACCACATCCAGACCCAGGTACCAGGGGAAGAGCAGGC	9268147	9268206	9268097	9268149	1	JH725526.1	ENSJJAG00000021512.1	9254494	9268416	E130309D02Rik	7659	1894	157871	No_or_no_constitutive_exon
ACTTCTTTCCTCCTCTATTTGTGTGTGGCTGTAACTGTGGGATTTAGGAGAT	66810	66947	66997	66945	-1	JH725528.1	ENSJJAG00000004332.1	31397	102096	Rnf214	7659	1894	157871	No_or_no_constitutive_exon
TTGTTTCCTCTGATGCGATTAACTGTCCGTACTCTCTGTTTGGGATGCAGAG	481664	481788	481614	481666	1	JH725528.1	ENSJJAG00000019134.1	270812	555076	Sik3	7659	1894	157871	No_or_no_constitutive_exon
GGGGCCCGGTGGACGGCCCTGCGGGAGGGCCCGGGAGCTGCCGGCGGGAGTC	6147907	6148085	6148135	6148083	-1	JH725528.1	ENSJJAG00000009823.1	6107380	6148189	None	7659	1894	157871	No_or_no_constitutive_exon
CACTTCTCTTCAACATGGACTATGCTCCCTCCTTTTGTTTTGCAGGGGAGAC	6187611	6187755	6187805	6187753	-1	JH725528.1	ENSJJAG00000008695.1	6158133	6258927	Dixdc1	7659	1894	157871	No_or_no_constitutive_exon
TCTCTTCAACATGGACTATGCTCCCTCCTTTTGTTTTGCAGGGGAGACAGAT	6187611	6187751	6187801	6187749	-1	JH725528.1	ENSJJAG00000008695.1	6158133	6258927	Dixdc1	7659	1894	157871	No_or_no_constitutive_exon
CTTCTCTAAAGTTTCCATTTTCTTGTGTCTTGTTTTTGGGGAAAAAATAGGA	566961	567061	566911	566963	1	JH725529.1	ENSJJAG00000018239.1	566420	593025	Fam114a2	7659	1894	157871	No_or_no_constitutive_exon
AGGGTGACATCGGAGAAGGCAGCGCACCAGCTTTGGTGACTGGGGGCCAGGT	2783181	2783411	2783131	2783183	1	JH725529.1	ENSJJAG00000010828.1	2782985	2792324	Grm6	7659	1894	157871	No_or_no_constitutive_exon
AGGGTTAGTGAGCGAAAATGCGATGAGCCTAGGAAGGGCTGCACTGGAAGCT	2802014	2803101	2803151	2803099	-1	JH725529.1	ENSJJAG00000005501.1	2802014	2815598	Zfp454	7659	1894	157871	No_or_no_constitutive_exon
GTCTGAACCAGCCAAATGGTTATTTCATGGTGGCTCCCATTGGGTGGCAGTA	5169287	5169309	5169359	5169307	-1	JH725529.1	ENSJJAG00000023896.1	5169287	5200100	Hspa4	7659	1894	157871	No_or_no_constitutive_exon
GGTCTGCCACAGCCTGCCTGCTGACCCCAGGCTCTCCGTGGGTGCGGCAGGC	7683428	7683597	7683378	7683430	1	JH725529.1	ENSJJAG00000017737.1	7666852	7708739	Flt4	7659	1894	157871	No_or_no_constitutive_exon
CCCTAGCTCTTCATCATTCTGGACGCCAGAACTCCCCAGCAAGGGCGCAGTC	8663299	8663921	8663249	8663301	1	JH725529.1	ENSJJAG00000014052.1	8661907	8663921	Cby3	7659	1894	157871	No_or_no_constitutive_exon
GTGATGTTAATATTGCCCCCCTACTGGGGTTATTTGTCCTTGGGTTGAAGGG	8679403	8679542	8679353	8679405	1	JH725529.1	ENSJJAG00000016203.1	8675132	8684041	Hnrnph1	7659	1894	157871	Yes
GTGAAGCTGTTGGTAGAGCATTTGCTCAGCATATGCAAGGGCTTGAAAAGAA	1108818	1108917	1108967	1108915	-1	JH725530.1	ENSJJAG00000023446.1	1108818	1146003	None	7659	1894	157871	No_or_no_constitutive_exon
GGGGACTTGATGTCCCCCTTCGACCCGTCGGGTTTGGGGGCTGAAGAAAGCT	1867615	1868573	1868623	1868571	-1	JH725530.1	ENSJJAG00000007601.1	1867615	1868662	None	7659	1894	157871	No_or_no_constitutive_exon
AAAACCACTTTGCATCATCCCTGTGGAAGACGGATTGGTGCAGGGGGCAGGG	2427668	2427717	2427767	2427715	-1	JH725530.1	ENSJJAG00000006132.1	2413248	2442423	D630003M21Rik	7659	1894	157871	No_or_no_constitutive_exon
TTGATTAAAGAATAACTCTCTTCTACTCTTCTTTTCTGTGGGGAATATAGGT	3238868	3239079	3238818	3238870	1	JH725530.1	ENSJJAG00000000208.1	3202856	3272243	Dhx35	7659	1894	157871	Yes
AATGTTTCATTGTTTTGTTTTGTTTTTTTTCCTTGTGGCCGGGACTGCAGCT	3579165	3579238	3579288	3579236	-1	JH725530.1	ENSJJAG00000021025.1	3557200	3613395	Arid3b	7659	1894	157871	Yes
AGCCGGGCTTGGTGGTGCACATCTTTAATCCTAGCACTTGGGAGGCAGAGGT	3558124	3558142	3558192	3558140	-1	JH725530.1	ENSJJAG00000021025.1	3557200	3613395	Arid3b	7659	1894	157871	No_or_no_constitutive_exon
GCTGGATGGCGGTGTTCTTCATACTGGTCTTTCTTCTTCTGGGATCGCAGGA	4027198	4027260	4027148	4027200	1	JH725530.1	ENSJJAG00000024214.1	4013169	4036533	Stra6	7659	1894	157871	Yes
CCACAGCGTGGTCCAAAAGGCTTCCCCGCAGAGCTGAGAGGGGGAGATAGCT	4112064	4112072	4112122	4112070	-1	JH725530.1	ENSJJAG00000001302.1	4112064	4158164	Pml	7659	1894	157871	Yes
AGGGCTTCCTGTTTGCAGAGGCACTGTCTGCATGGCAGAAGGGCCAACAGCA	4124741	4124760	4124810	4124758	-1	JH725530.1	ENSJJAG00000001302.1	4112064	4158164	Pml	7659	1894	157871	No_or_no_constitutive_exon
TTGCTTCCCTGCAGCCCTTGCTTCGGGCAGGAGTCCTGCCCAGGGCCGAGGC	4112132	4112352	4112402	4112350	-1	JH725530.1	ENSJJAG00000001302.1	4112064	4158164	Pml	7659	1894	157871	No_or_no_constitutive_exon
AAGGTTTTGAGAAGATCAGCGAAGGCGCTAATCCAGTGGAAATCAGGGAGGT	5787512	5787942	5787992	5787940	-1	JH725530.1	ENSJJAG00000014428.1	5786590	5789491	None	7659	1894	157871	No_or_no_constitutive_exon
ACCAGAGGGAGGCAAGCGAAAAGCCGACTCTGACTCTGAAGATAAGGGAGGG	2531322	2531593	2531643	2531591	-1	JH725531.1	ENSJJAG00000011556.1	2531322	2531879	None	7659	1894	157871	No_or_no_constitutive_exon
TTGAACCACTGCGCGGTGCCCAGCTACCATGGCCGCCCCGGATCCGGGAGTC	168013	168984	167963	168015	1	JH725533.1	ENSJJAG00000000297.1	167342	168984	Wdr5b	7659	1894	157871	No_or_no_constitutive_exon
GGTGCCCAGCTACCATGGCCGCCCCGGATCCGGGAGTCTCCGGGGCGCAGCA	168027	168984	167977	168029	1	JH725533.1	ENSJJAG00000000297.1	167342	168984	Wdr5b	7659	1894	157871	No_or_no_constitutive_exon
TCACCCTGAGACTCCATAGCGAGTTCCAGGTCAGCCTGGACTAGAGGGAGAC	310348	310373	310423	310371	-1	JH725533.1	ENSJJAG00000009683.1	308538	358249	Casr	7659	1894	157871	No_or_no_constitutive_exon
CTCTCTCTCTCCCTCCCCTTGCTTGCTGCGTTGCAGGGCCGGGCACGCAGGC	914121	916021	916071	916019	-1	JH725533.1	ENSJJAG00000016012.1	906168	916115	Fbxo40	7659	1894	157871	No_or_no_constitutive_exon
AATTTTAAAAAATTTAAAAAAAAATTTTAAAACCACACAAAGCAGGGAAGTA	2845391	2845445	2845495	2845443	-1	JH725533.1	ENSJJAG00000003416.1	2818680	2862394	Arhgap31	7659	1894	157871	No_or_no_constitutive_exon
GCGTGACACTTTCGACCTCTGCGGGCTTCGGACAGTTGGCAAAGGGTGAGCC	3348243	3348436	3348193	3348245	1	JH725533.1	ENSJJAG00000014150.1	3247166	3369376	Igsf11	7659	1894	157871	No_or_no_constitutive_exon
CGGAGGAGAAGGGCGGCGAGGGCACCCCGGACGCTGCCCAGGGCCAGGAGGC	6713971	6714212	6714262	6714210	-1	JH725533.1	ENSJJAG00000019145.1	6664661	6769089	Gap43	7659	1894	157871	No_or_no_constitutive_exon
AGATGCACAAGGTGGCATATGTGTCTGGAGTTTGTTTGCAGTGGGTGAAGGC	8894408	8894416	8894466	8894414	-1	JH725533.1	ENSJJAG00000012144.1	8862240	8997624	Sidt1	7659	1894	157871	No_or_no_constitutive_exon
ATATATGACAAACTTTCAAGTTATGATAATTGTTGTGGGGAAAGATCGAGAC	8877023	8877036	8877086	8877034	-1	JH725533.1	ENSJJAG00000012144.1	8862240	8997624	Sidt1	7659	1894	157871	No_or_no_constitutive_exon
AGACTCTACTACAATGTGGTTATTTATCTCTTCTTTTGTTCTGGGTGAAGAA	931164	931286	931336	931284	-1	JH725532.1	ENSJJAG00000012993.1	850850	957949	Klhl14	7659	1894	157871	No_or_no_constitutive_exon
GGTAGTGGCCATATACATGTGATTCCCCCATGCAAGGTACAAGGGTCTAGTC	5464440	5464570	5464390	5464442	1	JH725532.1	ENSJJAG00000016610.1	5354588	5465817	Mocos	7659	1894	157871	No_or_no_constitutive_exon
AGCTTTGCCTGACAGATACTTTCCCTTGTGGTGCCTTTCCGGGACTATAGCT	1437972	1438083	1438133	1438081	-1	JH725534.1	ENSJJAG00000004577.1	1424157	1502668	Mink1	7659	1894	157871	Yes
TAAGGGGACCTGGGCAGGCATGAGTCATGGTGTTGATTTGGGGGTTAGAGGC	1428845	1428987	1429037	1428985	-1	JH725534.1	ENSJJAG00000004577.1	1424157	1502668	Mink1	7659	1894	157871	No_or_no_constitutive_exon
GAGTGCATGGCAATCCTCCTCCTTTGGCATCCTGAGTGCTGGGATTAAAGGC	1585509	1585537	1585587	1585535	-1	JH725534.1	ENSJJAG00000022769.1	1585509	1593440	Tm4sf5	7659	1894	157871	No_or_no_constitutive_exon
GGGGGGGTGGGCGTTGTGTAACGGGTGACGTCCGGTGGGCGTGGCGGCAGCG	2217092	2217198	2217042	2217094	1	JH725534.1	ENSJJAG00000001000.1	2215851	2251892	Lonrf1	7659	1894	157871	No_or_no_constitutive_exon
TGCCCGGTTTCCTAGAAGCCCTTCCCCGCTCTCAAAAGTAGGGGGGACAGCC	3298262	3298297	3298347	3298295	-1	JH725534.1	ENSJJAG00000022750.1	3297971	3298578	None	7659	1894	157871	No_or_no_constitutive_exon
AGGCCGACGCCGTCTCTGCGCGCCGTAGTCGGCCTGGGAAAATGGCTGAGGC	3719220	3719399	3719449	3719397	-1	JH725534.1	ENSJJAG00000000167.1	3718813	3719837	None	7659	1894	157871	No_or_no_constitutive_exon
TAGATGTTTGCTGAATTGAATTGAGTCCCCACAGCAGCTCTGGGAGGCAGGT	5187916	5188181	5188231	5188179	-1	JH725534.1	ENSJJAG00000011948.1	5185409	5188734	None	7659	1894	157871	No_or_no_constitutive_exon
TCACTGCAGAGAACCGGAAGAAAACCACGGATAAGATCATCAAGGGGAAGCT	5187699	5187800	5187850	5187798	-1	JH725534.1	ENSJJAG00000011948.1	5185409	5188734	None	7659	1894	157871	No_or_no_constitutive_exon
TCTCCCCGAAATTGTAAGACATTTAAAAAAAAAAAAGGTTGGGGGAAGAGGA	3247128	3247611	3247661	3247609	-1	JH725535.1	ENSJJAG00000021152.1	3247128	3247753	None	7659	1894	157871	No_or_no_constitutive_exon
AAGTGGGCTAGGATCCGGGAGTTTGTGCCAGCCACCTTTTGGGATGAAAGGT	5463504	5464146	5463454	5463506	1	JH725535.1	ENSJJAG00000023347.1	5463111	5464302	None	7659	1894	157871	No_or_no_constitutive_exon
TACGACATTTAAAAGCTTGTGGCTTTGGTCAGCATGGTCTGGGAGGCCAGGA	335252	335515	335202	335254	1	JH725537.1	ENSJJAG00000021883.1	321496	343235	Tars2	7659	1894	157871	No_or_no_constitutive_exon
GCTAACAGATTCCCTTTCTCAATTCCTTTCCCTTACATGGGCAGAATGAGCT	597850	597971	598021	597969	-1	JH725537.1	ENSJJAG00000020021.1	577341	599509	Ctss	7659	1894	157871	No_or_no_constitutive_exon
CAGGGGGACAGGCTCAGGCCGGAGCAAGCCCTGTGACAGAAAGACGGGAGGT	2203499	2203625	2203675	2203623	-1	JH725537.1	ENSJJAG00000017745.1	2203432	2207291	None	7659	1894	157871	No_or_no_constitutive_exon
CAGACTGCGCTCTGGGGCTCCTTCAGTGTAGAGCTGGGCTGGAAGAGGAGAG	2203432	2203465	2203515	2203463	-1	JH725537.1	ENSJJAG00000017745.1	2203432	2207291	None	7659	1894	157871	No_or_no_constitutive_exon
GGCAGCAGCGGGGGCAGCAGCGGGGGCTGTGGCAGCAGCGGGGGTGGCAGCA	2284555	2284595	2284505	2284557	1	JH725537.1	ENSJJAG00000023669.1	2284211	2284595	None	7659	1894	157871	No_or_no_constitutive_exon
CGCAGGTCTCTTCGACGGAGACACCAGAGCTCTGGCTGCGGGGGCGGCAGCG	2459414	2459459	2459364	2459416	1	JH725537.1	ENSJJAG00000014882.1	2459142	2461273	None	7659	1894	157871	No_or_no_constitutive_exon
CGCAGGTCTCTTCGACGGAGACACCAGAGCTCTGGCTGCGGGGGCGGCAGCG	2476925	2476970	2476875	2476927	1	JH725537.1	ENSJJAG00000022880.1	2476665	2477070	None	7659	1894	157871	No_or_no_constitutive_exon
GTTGCCTGCCGTGTCTCCTGAAGAAGGAGAGCCGCTCGCGGGGGGCTCAGCT	3135731	3136116	3136166	3136114	-1	JH725537.1	ENSJJAG00000022888.1	3135731	3136156	None	7659	1894	157871	No_or_no_constitutive_exon
CTGATGGGCCCCTCCCTCTTTTGGGTGCTCTCAACTCTGCTGGGGTGTAGAG	3473476	3473646	3473696	3473644	-1	JH725537.1	ENSJJAG00000002150.1	3455476	3476500	Dennd4b	7659	1894	157871	Yes
CTCAGGGCCTAACATCATCCTCACAGGTGAGGGTGCGTGGGTGATAGCAGAG	3480035	3480058	3480108	3480056	-1	JH725537.1	ENSJJAG00000009825.1	3479735	3492067	Crtc2	7659	1894	157871	No_or_no_constitutive_exon
TGATAGCAGAGTCGGAGGAGGGCACAGGACCTGCATGGGGGCTATAGGAGAT	3479735	3480017	3480067	3480015	-1	JH725537.1	ENSJJAG00000009825.1	3479735	3492067	Crtc2	7659	1894	157871	No_or_no_constitutive_exon
TCGTCGCCCTAGGCCGCCTCCCGCCGCTGCCGAGTCTCCCCGGGAGCCAGGC	3638973	3639061	3639111	3639059	-1	JH725537.1	ENSJJAG00000010321.1	3554134	3639166	Nup210l	7659	1894	157871	No_or_no_constitutive_exon
TTGTTTGCTGACCCTTTTACTCTTTCTTTCCTGTCCTCCTGGGATAGCAGTC	3782533	3782728	3782483	3782535	1	JH725537.1	ENSJJAG00000021524.1	3714293	3784719	Ubap2l	7659	1894	157871	No_or_no_constitutive_exon
TGGGCTCCCTCTTGCTCCTTTTCTTGGCCTTGGGTCACTGTTGAGGGCAGAG	4012940	4013085	4012890	4012942	1	JH725537.1	ENSJJAG00000020105.1	4009726	4020255	Chrnb2	7659	1894	157871	Yes
CGGGGTGCCTGGGAGGGCAACGATGGGCTCCGTGGGCCTGGGTTCAGGAGTG	4400314	4400411	4400461	4400409	-1	JH725537.1	ENSJJAG00000011330.1	4396699	4404872	Pbxip1	7659	1894	157871	No_or_no_constitutive_exon
TAAGAGTGCGGGGTTTGAGAACACGATGATTAAAGGTCGGGAATAAAAAGGA	4440248	4440567	4440198	4440250	1	JH725537.1	ENSJJAG00000010765.1	4439339	4448350	Flad1	7659	1894	157871	No_or_no_constitutive_exon
CTGTGGGCACAAAGATAAAAAGCACTTCAGAGTTCATGTCCTCGGGGAAGCT	4622462	4622500	4622412	4622464	1	JH725537.1	ENSJJAG00000018482.1	4617709	4627648	Efna1	7659	1894	157871	No_or_no_constitutive_exon
CGTCTCGGCGAGCAGGGCGGGGACTTCGGCTACGGCGCGGGCGGCGGCAGCG	5332556	5332701	5332751	5332699	-1	JH725537.1	ENSJJAG00000020484.1	5332140	5337321	Mex3a	7659	1894	157871	No_or_no_constitutive_exon
CCACGCCTGGCCCTTGAGTGTCTAAAGACACAGGCAGTATAGGTGGGCAGTC	5862796	5862856	5862746	5862798	1	JH725537.1	ENSJJAG00000020304.1	5860417	5872832	Bcan	7659	1894	157871	No_or_no_constitutive_exon
AGCTGCTTGTTAATTGCCTGTGGGAGTGCAGGGTGGAAGGGAGGCCTGAGCT	5863238	5863562	5863188	5863240	1	JH725537.1	ENSJJAG00000020304.1	5860417	5872832	Bcan	7659	1894	157871	No_or_no_constitutive_exon
TTGGATGAATCTGCCTGCTTCCTAATCGCTGTCTCTTGCCATGGGGACAGGG	6171714	6171871	6171921	6171869	-1	JH725537.1	ENSJJAG00000014574.1	6170361	6298280	Arhgef11	7659	1894	157871	No_or_no_constitutive_exon
CCTGGTTGGCAGGCAGAGCTTCGGCCCCAGCAAGAAGGCAGGGTAGACAGAA	6171626	6171726	6171776	6171724	-1	JH725537.1	ENSJJAG00000014574.1	6170361	6298280	Arhgef11	7659	1894	157871	No_or_no_constitutive_exon
AATGATTGTTACTATTCAGAGGCCTAATAACTTTTTTTTGGGGGGTACAGGA	1742657	1742724	1742607	1742659	1	JH725536.1	ENSJJAG00000017242.1	1682104	1817844	Naa35	7659	1894	157871	No_or_no_constitutive_exon
GGATAGCAGTCAGCATGTCCTCTGGGCTCTCGGGCATTGGGCCTGAAAAGGG	3428565	3428605	3428655	3428603	-1	JH725536.1	ENSJJAG00000018073.1	3426956	3428849	None	7659	1894	157871	No_or_no_constitutive_exon
TGTGAACCACAGCTCTGAGCATCGTCCTTCCAGCCATCTGGGACATGCAGGA	4952653	4953312	4952603	4952655	1	JH725536.1	ENSJJAG00000019384.1	4952352	4953312	Spry1	7659	1894	157871	No_or_no_constitutive_exon
GCGCAGAGAAAAAGGCAGCCAAGGGCCCTATGAAGATGGGAGCCTGAAAGCT	5213327	5213336	5213386	5213334	-1	JH725536.1	ENSJJAG00000019672.1	5213327	5215833	None	7659	1894	157871	No_or_no_constitutive_exon
TGGGAAACCAAGGGCCTCAGAAATGGCCTGTAATGTTTTGGGGGCATGAGGA	5377002	5377022	5377072	5377020	-1	JH725536.1	ENSJJAG00000020397.1	5377002	5380884	None	7659	1894	157871	No_or_no_constitutive_exon
GGGCTGAGGGTCAGGGTGGGTGTTGGCAGCCATTCTACCTTGGTGGGCAGGA	1002364	1002584	1002634	1002582	-1	JH725539.1	ENSJJAG00000009175.1	998959	1092881	Olfm2	7659	1894	157871	Yes
CATGTATCTGCACACACACACACACAAAAAAAAAAAAAAAAAAGTGGGAGAA	1006493	1006689	1006739	1006687	-1	JH725539.1	ENSJJAG00000009175.1	998959	1092881	Olfm2	7659	1894	157871	No_or_no_constitutive_exon
GGGCGGGGCCGGGGCCGTACCCGGGAACTAACTGTCCACGTGCTGGGGAGGC	1360497	1360644	1360694	1360642	-1	JH725539.1	ENSJJAG00000018763.1	1353796	1360972	Angptl6	7659	1894	157871	No_or_no_constitutive_exon
GCAGGCCACTCCATGGCTGGATTTAACTGTCTTGTCTCTTCCAGGGAAAGGC	1481586	1481718	1481768	1481716	-1	JH725539.1	ENSJJAG00000021067.1	1476596	1548506	Dnmt1	7659	1894	157871	No_or_no_constitutive_exon
CTGAGATCAGCAATGGAGCCTCCTTGCCAGAAATCTCCTACAATGGGGAGCC	1479164	1479231	1479281	1479229	-1	JH725539.1	ENSJJAG00000021067.1	1476596	1548506	Dnmt1	7659	1894	157871	No_or_no_constitutive_exon
AAATTCAAAGTGATTCTCCTACCTCAGCCTACAGAGTGCTGGGGCTAAAGGA	1495958	1496234	1496284	1496232	-1	JH725539.1	ENSJJAG00000009832.1	1495819	1496368	None	7659	1894	157871	No_or_no_constitutive_exon
CGTGGTGTTTGTGGACCGGGCAGGACAGCGGATCCCCGTGACGGGCAGAGTC	1727284	1727335	1727385	1727333	-1	JH725539.1	ENSJJAG00000017700.1	1722118	1727810	None	7659	1894	157871	No_or_no_constitutive_exon
CCCAGCCCCCATGGGGCTTCGAGGCTCCGGCCTCAGGGGCCTACAGAAAGAC	1733362	1733454	1733504	1733452	-1	JH725539.1	ENSJJAG00000018219.1	1729189	1751652	None	7659	1894	157871	No_or_no_constitutive_exon
CTCCTGACCATTCCATTTCCCCCCACCCTGCCGGTTCCTGGGGGGCCCAGGT	2149652	2149774	2149602	2149654	1	JH725539.1	ENSJJAG00000011453.1	2124326	2150606	Slc44a2	7659	1894	157871	No_or_no_constitutive_exon
GCCTATGAGAGGAGTGGCTGAGTAGTGTTCACCTGTGTCCTGGGGGGTAGTT	2814844	2814997	2815047	2814995	-1	JH725539.1	ENSJJAG00000019330.1	2799630	2877496	Dock6	7659	1894	157871	Yes
GGCCCCTGGGGTCGGTGCTGCTGCCGGCGGCCGGCTTCGATGCGCGGGAGGC	7782948	7783171	7782898	7782950	1	JH725539.1	ENSJJAG00000005241.1	7781865	7810578	Mex3c	7659	1894	157871	No_or_no_constitutive_exon
GAGCTTATGGCGATCCTCCTACCTCTTCCTCCCGATTGCTGGGATTAAAGGC	416264	416296	416214	416266	1	JH725538.1	ENSJJAG00000013723.1	394518	444476	Spast	7659	1894	157871	No_or_no_constitutive_exon
CACATCCATTTCTTCTCCTAATGATTTGTCATTCAATCGTTCTGGGAAAGGA	1620924	1621066	1621116	1621064	-1	JH725538.1	ENSJJAG00000011857.1	1615148	1692438	None	7659	1894	157871	No_or_no_constitutive_exon
ACGGGCCTGAGACCACCGTAACTTAAAGCTCTTCCAACTTGCCAGGGCAGGT	5880282	5880348	5880232	5880284	1	JH725538.1	ENSJJAG00000015748.1	5879694	5887200	Ccdc153	7659	1894	157871	No_or_no_constitutive_exon
CTGGTGTTTCCAAGGTAACAGGGCTCGGGGAGAGGAGCTGGGATGGGGAGAG	6006778	6007115	6007165	6007113	-1	JH725538.1	ENSJJAG00000019350.1	6003552	6014837	C2cd2l	7659	1894	157871	No_or_no_constitutive_exon
CAGGACATCCGGGCACTCACTCTTTTGCCTGCCTGGTCTTGCTGGGACAGAG	6263556	6263676	6263506	6263558	1	JH725538.1	ENSJJAG00000020684.1	6260282	6271272	Bcl9l	7659	1894	157871	Yes
CCCTGAATGACCAGAATTTCCCTTTGTCATTTTGGTGGTGTGTGGGAAAGCC	7840140	7840442	7840090	7840142	1	JH725538.1	ENSJJAG00000013163.1	7838240	7951991	Dscaml1	7659	1894	157871	No_or_no_constitutive_exon
CTCTGGCTGGCCTAACCAGGTTATCTCCCCCACTTCTGCATGGGGTGCAGCT	7986054	7986191	7986241	7986189	-1	JH725538.1	ENSJJAG00000014535.1	7967054	8048040	Cep164	7659	1894	157871	No_or_no_constitutive_exon
CAGAATGTTCTTTGAAATCTCTGTTTGTCCCCCTTCTATTTTGGGAATAGGG	414310	414380	414430	414378	-1	JH725540.1	ENSJJAG00000021719.1	413409	439359	Hao2	7659	1894	157871	No_or_no_constitutive_exon
TTTGAGTGGGCAAAATCTACAATATGAAAACCAGTAAAGGGAAGGCAGAGTG	2464321	2464486	2464536	2464484	-1	JH725540.1	ENSJJAG00000013861.1	2462055	2487705	Wdr3	7659	1894	157871	No_or_no_constitutive_exon
GAAGAGGAGACCCGGGTCATGTTCGAGAAGATCGCGAAATACATCGGGAGAA	2797923	2798400	2798450	2798398	-1	JH725540.1	ENSJJAG00000017333.1	2797923	2798462	None	7659	1894	157871	No_or_no_constitutive_exon
ATTAGAGAAAAAAACGTACTTTATATGTCTTTTTTCTTTTTGGGGACTAGAA	6802888	6802963	6802838	6802890	1	JH725540.1	ENSJJAG00000012942.1	6661706	6811624	Trim33	7659	1894	157871	Yes
CCACCTCTGTCTGTCTCCGTCCCTCCCTGCCTGGCTCATGCCGAGGGCAGGC	7087328	7087674	7087278	7087330	1	JH725540.1	ENSJJAG00000020309.1	7075720	7139239	Syt6	7659	1894	157871	Yes
CTAGCTCGTAAGGGCACACAGCAGACAGGTCTGGGATCAGGGAAGGACAGTG	584264	584725	584214	584266	1	JH725541.1	ENSJJAG00000002498.1	583845	584725	None	7659	1894	157871	No_or_no_constitutive_exon
CCTTTCCACTCAGTAAGGTACCAGAGGGTGTTGGCAGAGGGGGACAAGAGGG	1107773	1107807	1107857	1107805	-1	JH725541.1	ENSJJAG00000012794.1	1107501	1121979	Tkfc	7659	1894	157871	No_or_no_constitutive_exon
TCCTCTCCCTGTCTGTTTCTGTTGCCACCACCTCTTGCCTCTGGGGAAAGGG	2551400	2551511	2551561	2551509	-1	JH725541.1	ENSJJAG00000020107.1	2545055	2581314	Stx3	7659	1894	157871	No_or_no_constitutive_exon
GTACAGTGACAGTCTCATGTGCTCTCTCTTTCCTTGTCGGGGGTGAGCAGAA	2545055	2545133	2545183	2545131	-1	JH725541.1	ENSJJAG00000020107.1	2545055	2581314	Stx3	7659	1894	157871	No_or_no_constitutive_exon
TTCACTTCTGGGGTGAGTGACAGGGAGACACCCTGAACAGGGAGGCTCAGAG	2555033	2555056	2555106	2555054	-1	JH725541.1	ENSJJAG00000020107.1	2545055	2581314	Stx3	7659	1894	157871	No_or_no_constitutive_exon
GCAGATACCAAAAAGGCCGTCAAGTATCAGAGTGAAGCCCGGAGGGTGAGCA	2551299	2551395	2551445	2551393	-1	JH725541.1	ENSJJAG00000020107.1	2545055	2581314	Stx3	7659	1894	157871	No_or_no_constitutive_exon
AGGACATTTATATATTCTATATTATGATTCTCTTGTTTCTTGGGATGTAGAT	3689871	3690029	3689821	3689873	1	JH725541.1	ENSJJAG00000023492.1	3682678	3735432	Lpxn	7659	1894	157871	Yes
AAGGAAGCAATGACCTCATCTTTCAGGGTTATTTGGTGGTGGGCAGGAAGTA	5119385	5119388	5119438	5119386	-1	JH725541.1	ENSJJAG00000017496.1	5118954	5139192	Serping1	7659	1894	157871	No_or_no_constitutive_exon
GCACGGTATGCTCCCTGCTCATAGCTGGGGTTACCTGCTGGGTAAAACAGAT	7652739	7652879	7652689	7652741	1	JH725541.1	ENSJJAG00000019455.1	7652298	7653199	Olfr1151	7659	1894	157871	No_or_no_constitutive_exon
GCACTACACCGCCATCATGAGTCCTCGAGTGTGCTACACGATGGTGGGAGGG	8030195	8030643	8030145	8030197	1	JH725541.1	ENSJJAG00000022988.1	8029774	8030678	None	7659	1894	157871	No_or_no_constitutive_exon
TCCTGGAGGAACGCAGAGGTGAAGAATGCCCTGAGGAAACTGTGGGTGAGAG	8030666	8030678	8030616	8030668	1	JH725541.1	ENSJJAG00000022988.1	8029774	8030678	None	7659	1894	157871	No_or_no_constitutive_exon
AGGCACAACTGGCCATGAACCACCTCAATGGGCACATGCTGCCCGGGAAGCC	2404445	2404928	2404978	2404926	-1	JH725543.1	ENSJJAG00000008028.1	2404445	2406111	None	7659	1894	157871	No_or_no_constitutive_exon
ATTTATCTACAGGTTTCCACCTATTAACTGAAATTCTTTTGGGTACTAAGGA	6174100	6174298	6174348	6174296	-1	JH725543.1	ENSJJAG00000015727.1	6174096	6197122	None	7659	1894	157871	No_or_no_constitutive_exon
GTTCAGAGGACAGGTATCGATCGGCTCAGCAGCGTGTCCCTTGGGGACAGTG	98240	98262	98312	98260	-1	JH725542.1	ENSJJAG00000009431.1	72148	107137	D2hgdh	7659	1894	157871	No_or_no_constitutive_exon
GAGAAGGAAGAGGAAGATGAGGAGGTGCTGTGATAGAGGATTGGGACAAGAA	903955	904025	903905	903957	1	JH725542.1	ENSJJAG00000000477.1	899303	904025	Mterf4	7659	1894	157871	No_or_no_constitutive_exon
GGCCACCAAGGGAGAGGGACCCCCAAGGGCTGTGGTAACCTATGGGGGAGGA	933804	933857	933907	933855	-1	JH725542.1	ENSJJAG00000012102.1	909996	988165	Sned1	7659	1894	157871	No_or_no_constitutive_exon
AGTGCTCACCATGGCCCTGGCCCCTGCTCCCATGGGCAAGGGCCACAGAGAG	1010732	1010964	1011014	1010962	-1	JH725542.1	ENSJJAG00000005843.1	995764	1052087	Crocc2	7659	1894	157871	No_or_no_constitutive_exon
GAACTCACAGTGATCCTCCTACCTGTGTTTCCCAAGTGTTGGGATTAAAGGC	4006584	4006631	4006534	4006586	1	JH725542.1	ENSJJAG00000019505.1	4005440	4026665	Tsr1	7659	1894	157871	No_or_no_constitutive_exon
AGCATTGTGATGGACTTGTGTCAGGTGGGTTACGATTGAGGGGTGAGGAGAT	4821263	4821310	4821213	4821265	1	JH725542.1	ENSJJAG00000021159.1	4791762	4831716	Prpf8	7659	1894	157871	No_or_no_constitutive_exon
AGCAATTATGCCCCATGCCAAGGAATGAGCCTATGACGTGGGATGGTCAGTT	4988112	4988221	4988062	4988114	1	JH725542.1	ENSJJAG00000013918.1	4987401	5005601	Inpp5k	7659	1894	157871	No_or_no_constitutive_exon
AGGCTGTGGCTTCCTGCAGTGTCCCTTACCCCTTGGATCTGGGGGGCCAGGT	7694227	7694385	7694435	7694383	-1	JH725542.1	ENSJJAG00000012567.1	7691699	7714100	Ankrd13b	7659	1894	157871	No_or_no_constitutive_exon
CACCTTCCCCATGGCAGCCCACTTCCTGTGCAAGAAACCGGGGAATGCAGGT	388952	389007	388902	388954	1	JH725544.1	ENSJJAG00000014791.1	303507	418621	Kif13a	7659	1894	157871	Yes
CTGGCTTGACCCCTTAGGAAGAGCCCCTTTGAGGTGGGCCCTGTGGAGAGGC	418555	418621	418505	418557	1	JH725544.1	ENSJJAG00000014791.1	303507	418621	Kif13a	7659	1894	157871	No_or_no_constitutive_exon
TGTTTCTCTCCCCCCCCCCTTTATTTCCATCTCTTCTTGGGAAAAACAAGCT	5648908	5649073	5649123	5649071	-1	JH725544.1	ENSJJAG00000017690.1	5437132	5983870	Phactr1	7659	1894	157871	Yes
GATGGGGTTACGCGGGGGTGGAGTGCTGGTCCGGGAGGGCGCGGGCTGAGGG	2508810	2508980	2508760	2508812	1	JH725545.1	ENSJJAG00000009121.1	2508761	2511987	Srxn1	7659	1894	157871	No_or_no_constitutive_exon
CAGCTTCCCAGTCTTTGAAATAACATGCTTCTTTTCCTCTCATAGGGGAGGA	2768658	2768734	2768608	2768660	1	JH725545.1	ENSJJAG00000001360.1	2750078	2776632	Tbc1d20	7659	1894	157871	No_or_no_constitutive_exon
GAGAGGAGACCCTCACTCCACACCTATTAGCCCCTGGAGACTATGGGGAGGG	3503480	3503517	3503430	3503482	1	JH725545.1	ENSJJAG00000023166.1	3502487	3504002	Id1	7659	1894	157871	No_or_no_constitutive_exon
CAAGTTGAGTAGAGACCCAGAGCTGGTCTCTGCCAAGCGTAGCATGGGAGAG	3757483	3757949	3757433	3757485	1	JH725545.1	ENSJJAG00000007713.1	3757156	3774332	Mylk2	7659	1894	157871	No_or_no_constitutive_exon
GGACAGAGGGAACTGGACCTGGCCTGAAGCCTGGGACTTTGGGGACCCAGCT	3804450	3804622	3804672	3804620	-1	JH725545.1	ENSJJAG00000021072.1	3802922	3813799	Dusp15	7659	1894	157871	Yes
CACTGAGAGGCCACATGCAGTTAGGTTGTGATTCATTCTACAGGGGGCAGCC	4086171	4086392	4086121	4086173	1	JH725545.1	ENSJJAG00000001670.1	4024870	4087787	Hck	7659	1894	157871	No_or_no_constitutive_exon
TTAATTGTTAAACAAGCAAAGAGGGTTGTAAATTCCACGCAGAGGGACAGTA	4216570	4216703	4216520	4216572	1	JH725545.1	ENSJJAG00000007525.1	4190081	4226648	Pofut1	7659	1894	157871	No_or_no_constitutive_exon
GGTCTCTGGGGCATGGTGCAATGCCATCTTTTTGCCCGTGAGGGTGGCAGCT	4216720	4216962	4216670	4216722	1	JH725545.1	ENSJJAG00000007525.1	4190081	4226648	Pofut1	7659	1894	157871	No_or_no_constitutive_exon
TCAGCTCCTTCCCAGCCCTGGCTGACTTTCTCTCTGTGCCGGGGGCCCAGGT	5167183	5167247	5167133	5167185	1	JH725545.1	ENSJJAG00000012935.1	5151095	5168534	Bpifa3	7659	1894	157871	No_or_no_constitutive_exon
AGTTAACTGTGTGCCCTGCCTTGTGGGCTATCTTGGTTAGGGGCCAAAAGTC	5589102	5589242	5589292	5589240	-1	JH725545.1	ENSJJAG00000022378.1	5588438	5602711	E2f1	7659	1894	157871	No_or_no_constitutive_exon
GGGGGCGGAGGGGCACCCATCCAAACTACCACACCTTGGGAAGGAAGGAGCT	5713084	5713260	5713034	5713086	1	JH725545.1	ENSJJAG00000020905.1	5667877	5714666	Zfp341	7659	1894	157871	No_or_no_constitutive_exon
CCGTGCTGTCCATCGTGGTGGGCGGTGCCGTGGGCGGCGGGGACTCGGAGCT	5714543	5714666	5714493	5714545	1	JH725545.1	ENSJJAG00000020905.1	5667877	5714666	Zfp341	7659	1894	157871	No_or_no_constitutive_exon
CCCATGACGTCAGGCACCGGCCGCCGGGCCTCGGTACCCGGGCCTAGGAGGC	6463634	6463672	6463584	6463636	1	JH725545.1	ENSJJAG00000010977.1	6463463	6464463	Map1lc3a	7659	1894	157871	No_or_no_constitutive_exon
CCTGCTGCAGCCAAGCCAGGTGCAGGCTATGGAGCTCGCTGGTGGGTGAGCC	7257917	7257951	7258001	7257949	-1	JH725545.1	ENSJJAG00000013689.1	7250938	7258036	Fam83c	7659	1894	157871	No_or_no_constitutive_exon
GACAGGCACGTTCAGAGGCCCAGGGCCTGGTGGGGGGGGGGCTGGGGAAGGA	7257410	7257891	7257941	7257889	-1	JH725545.1	ENSJJAG00000013689.1	7250938	7258036	Fam83c	7659	1894	157871	No_or_no_constitutive_exon
CTCTTTCCATGGTCACTGTTCTCTTCTCTTTTACTGGAGGGCAAAACTAGGG	7322436	7322492	7322542	7322490	-1	JH725545.1	ENSJJAG00000023965.1	7281053	7405675	Uqcc1	7659	1894	157871	No_or_no_constitutive_exon
TAACCATTTGGCTTTTATGCCCTATGTTCCCTTCCCTCTTGGGCTGGTAGCT	7488659	7488890	7488609	7488661	1	JH725545.1	ENSJJAG00000013081.1	7463381	7522430	Cep250	7659	1894	157871	Yes
TGTGAAGTAAATTCATGTTTTTTCACCTTGTAGGCTCAGGTCACAGGGAGCA	2390006	2390042	2389956	2390008	1	JH725546.1	ENSJJAG00000018858.1	2269237	2402457	None	7659	1894	157871	No_or_no_constitutive_exon
GCTGGGACGCCATGCATCCTCTCACATCCCGCTGCCCGCCGGGCACACAGGA	5761648	5761816	5761598	5761650	1	JH725546.1	ENSJJAG00000010394.1	5704648	5773287	Myo7b	7659	1894	157871	No_or_no_constitutive_exon
GTACCTCATGGCCCTTTGGGGCCTCAGGGGCCACCAGGACCACAGGGTAGTT	5845911	5846201	5846251	5846199	-1	JH725546.1	ENSJJAG00000014055.1	5828521	5913453	Wdr33	7659	1894	157871	No_or_no_constitutive_exon
GAATCTTCCTGCAGGACATCAAGAAACCTAGACCGTGATGACTGGGAAAGCG	143689	143732	143639	143691	1	JH725547.1	ENSJJAG00000014725.1	143409	143950	None	7659	1894	157871	No_or_no_constitutive_exon
AACATTGTTTAATTTTAAACAGTACTATTTTATCACACAGGGTGCAAAAGGT	5177192	5177236	5177286	5177234	-1	JH725547.1	ENSJJAG00000018917.1	5125075	5235277	None	7659	1894	157871	No_or_no_constitutive_exon
AAACAGCCCAGTCTGATGTGTCTTGGCCTTGGTTGGGGGCTGGATGATAGGT	259104	259204	259054	259106	1	JH725548.1	ENSJJAG00000017070.1	257023	266059	Dqx1	7659	1894	157871	No_or_no_constitutive_exon
TATCACCTCCAACATGTGCCACCTGTACTTGCTGCATGATGGTGGGTCAGTT	491900	492003	492053	492001	-1	JH725548.1	ENSJJAG00000020296.1	488740	492612	Wdr54	7659	1894	157871	No_or_no_constitutive_exon
TTAGATGTCAAGCTGAAAACAAACAAGAGGATTGCGTTGTGGTCTGGGAGAA	778847	778892	778942	778890	-1	JH725548.1	ENSJJAG00000013060.1	778847	779280	None	7659	1894	157871	No_or_no_constitutive_exon
TCTTGCTTCTTCTGCCCACCCTTCCATCCTCTCCTGTTCTGGGGCCACAGCG	2017216	2017290	2017166	2017218	1	JH725548.1	ENSJJAG00000011920.1	2012677	2026550	Fbxo41	7659	1894	157871	No_or_no_constitutive_exon
TCACGGCGCCCCTTCTTTCTGTCGGTACCTGCGTGTGCTGCGGGCGGCAGCG	2510171	2510356	2510406	2510354	-1	JH725548.1	ENSJJAG00000020514.1	2497173	2516730	Emx1	7659	1894	157871	No_or_no_constitutive_exon
CTTTTAGCTCTGACTTGAAAAACAGTCCTGTTGATGAAAGTGGGGTACAGAC	4290257	4291316	4291366	4291314	-1	JH725548.1	ENSJJAG00000016049.1	4272900	4346289	Zfp638	7659	1894	157871	No_or_no_constitutive_exon
TAGCTCTGACTTGAAAAACAGTCCTGTTGATGAAAGTGGGGTACAGACAGCA	4290128	4291312	4291362	4291310	-1	JH725548.1	ENSJJAG00000016049.1	4272900	4346289	Zfp638	7659	1894	157871	No_or_no_constitutive_exon
GGGAGGTGCTCGGTGGTAGCCCGAGCCCTGTAGCACCCTCGGGGCACCAGCC	4633667	4633689	4633739	4633687	-1	JH725548.1	ENSJJAG00000017497.1	4629207	4633874	Ankrd53	7659	1894	157871	No_or_no_constitutive_exon
CACCATGGCTATGCTTGTCCCCTCATATCGGCGTATTCTGAGAAGGGGAGTC	5692719	5692803	5692669	5692721	1	JH725550.1	ENSJJAG00000003088.1	5692672	5693914	None	7659	1894	157871	No_or_no_constitutive_exon
GGGTGCAGAAAGCTATGGCGGCGGCGAGCCCAAATCAGGTGAGAAGGGAGCA	5693756	5693914	5693706	5693758	1	JH725550.1	ENSJJAG00000003088.1	5692672	5693914	None	7659	1894	157871	No_or_no_constitutive_exon
CATTGAACCTGTCCACCCCACCTGGTCAGGTGGGGCAAGGGGTAGAGCAGCT	2807213	2807337	2807387	2807335	-1	JH725549.1	ENSJJAG00000015015.1	2807213	2886883	Gtf3c1	7659	1894	157871	No_or_no_constitutive_exon
CACTGAGCTCAGGCTTCCCGGTGAGTATCCTGCTGCAGCTGGGGCATGAGGC	2813933	2813945	2813995	2813943	-1	JH725549.1	ENSJJAG00000015015.1	2807213	2886883	Gtf3c1	7659	1894	157871	No_or_no_constitutive_exon
GGAAAGCAGTTTGGCCAGTGGCCTGGCCCAGGCGATGTGGGAGAGGTGAGTG	2809622	2809627	2809677	2809625	-1	JH725549.1	ENSJJAG00000015015.1	2807213	2886883	Gtf3c1	7659	1894	157871	No_or_no_constitutive_exon
CATTTGCCTTGCTAAACCCTGATATTAAGTGTCTGTCCTGCAGGGGTGAGAA	2808588	2808771	2808821	2808769	-1	JH725549.1	ENSJJAG00000015015.1	2807213	2886883	Gtf3c1	7659	1894	157871	No_or_no_constitutive_exon
AGATGGGGGTCCCATACTGTATCATCAAGGGGAAGGCCAGGCAAGGGTAGCT	3840984	3841209	3841259	3841207	-1	JH725549.1	ENSJJAG00000016802.1	3840984	3841438	None	7659	1894	157871	No_or_no_constitutive_exon
CGCGCCCGCCTGCTGGCCGCTTGCTGCACTCGGCTCGCCGTGGGCTGGAGGC	6429608	6429757	6429807	6429755	-1	JH725549.1	ENSJJAG00000014980.1	6302766	6429837	Auh	7659	1894	157871	No_or_no_constitutive_exon
GGACCTCCTCACAACAACTTCTTCTTCTTCTTCGATGGCATGAAGGGCAGTG	7374906	7374937	7374987	7374935	-1	JH725549.1	ENSJJAG00000012229.1	7374906	7375948	None	7659	1894	157871	No_or_no_constitutive_exon
TGCGTTTTCTCAGTGCGTCTCTTCTCTCTTGCACGTGCTTGGGGCCGCAGGC	2502495	2502614	2502445	2502497	1	JH725551.1	ENSJJAG00000013553.1	2175533	2610942	Plxdc2	7659	1894	157871	Yes
ACACCTTTAACCAGTTCTCTTCCCTCCTCCTCTCTTATCACACCGGGAAGAA	5372284	5372437	5372487	5372435	-1	JH725551.1	ENSJJAG00000017862.1	5333926	5505536	Pip4k2a	7659	1894	157871	No_or_no_constitutive_exon
TCGGGCAGCGGCGCCGGCTCCGCGCGGTGATGGCGGTCCGGGTGTACGAGTG	513599	513838	513888	513836	-1	JH725552.1	ENSJJAG00000016728.1	487741	514526	Plbd2	7659	1894	157871	No_or_no_constitutive_exon
CATAATCGAGCAGCGGCTCACAAGCCACCCTCTGCATTTCCAGTGGGAAGTC	881055	881145	881195	881143	-1	JH725552.1	ENSJJAG00000004385.1	861224	885754	Oas2	7659	1894	157871	No_or_no_constitutive_exon
ATCAATCCTGATTCTGCTCAGCCTTACAAGTGGTGAGGGAAAGCACACAGAC	2390348	2390486	2390536	2390484	-1	JH725552.1	ENSJJAG00000020455.1	2389001	2391061	None	7659	1894	157871	No_or_no_constitutive_exon
CCACTGTGCGTCCAGATGCTGAGGCCCTGGAGTCAGGGACAGGGCCTGAGGC	2891490	2891629	2891679	2891627	-1	JH725552.1	ENSJJAG00000015701.1	2855977	2892176	Abcb9	7659	1894	157871	No_or_no_constitutive_exon
GCAGTCTCCACCTTAGTATAAACGGTGGGGTATCCTCTTTCTCAGGGAAGAC	3219830	3219935	3219985	3219933	-1	JH725552.1	ENSJJAG00000023028.1	3143765	3220037	Mphosph9	7659	1894	157871	No_or_no_constitutive_exon
ACTAAATGTGGTATATTGAGCTGATTCTTTTGTTTTCGTTTTGAGGGTAGGT	3315304	3315502	3315552	3315500	-1	JH725552.1	ENSJJAG00000001741.1	3292063	3352200	Sbno1	7659	1894	157871	No_or_no_constitutive_exon
TGATTCTTTTGTTTTCGTTTTGAGGGTAGGTGAAGAAATAAGTCGGGAAGCC	3315327	3315481	3315531	3315479	-1	JH725552.1	ENSJJAG00000001741.1	3292063	3352200	Sbno1	7659	1894	157871	No_or_no_constitutive_exon
GCCCTCCATAGGGATAGGCATGACCTTGTCACATGGGTGGGGAAACTGAGGC	4344675	4344871	4344921	4344869	-1	JH725552.1	ENSJJAG00000017084.1	4336375	4454754	Ncor2	7659	1894	157871	No_or_no_constitutive_exon
CGCATCAGCCCCGCCCCTGCAGGAGGAGGCGAGGCTGGCGGGCTGGAAAGAA	4338366	4338455	4338505	4338453	-1	JH725552.1	ENSJJAG00000017084.1	4336375	4454754	Ncor2	7659	1894	157871	No_or_no_constitutive_exon
TCACCAAGGTGAGAGTGGGAGGGGCCGTGCCCAGGGCCGGGTGGCACAAGCT	4693737	4693771	4693821	4693769	-1	JH725552.1	ENSJJAG00000017911.1	4665096	4756734	Scarb1	7659	1894	157871	No_or_no_constitutive_exon
ACACAGGCACAACCCCAGTGCATCTGCTGCCAGCTCTTCCTGGGGACAAGAG	4903678	4903810	4903860	4903808	-1	JH725552.1	ENSJJAG00000021254.1	4883175	4918154	Dhx37	7659	1894	157871	No_or_no_constitutive_exon
AGGAAATAAAAAATGACTCATTTTTTTGAAGGTGTTGACTGGGAACAAAGCA	2904199	2904531	2904581	2904529	-1	JH725553.1	ENSJJAG00000018413.1	2903928	2905925	None	7659	1894	157871	No_or_no_constitutive_exon
TTTGATGGGCTGAACTGGTAAGTCAGGGCTCTGGGGCAGCAAAGGGTGAGGC	6396159	6396195	6396245	6396193	-1	JH725553.1	ENSJJAG00000016023.1	6387657	6408612	Adcy6	7659	1894	157871	No_or_no_constitutive_exon
GAGGCCCTCTTCTCAGCGAGGGACGCCAGGGAAACTCCGTAGGGAAATAGGG	6682615	6682622	6682672	6682620	-1	JH725553.1	ENSJJAG00000020419.1	6682615	6685201	Ddn	7659	1894	157871	No_or_no_constitutive_exon
AGGATCCCTGGTACCTGGACTTGAACTCCTTCCTCCTCTTTCAGGGGGAGTG	1100987	1101022	1101072	1101020	-1	JH725554.1	ENSJJAG00000018958.1	1100987	1102201	Grcc10	7659	1894	157871	No_or_no_constitutive_exon
ACACTCACACACCAAGAAAAGATGGGCTAGGGAGATGGGTGGAGGTTAAGGA	1143914	1143922	1143972	1143920	-1	JH725554.1	ENSJJAG00000021825.1	1138061	1149684	Lrrc23	7659	1894	157871	No_or_no_constitutive_exon
ACCCTCTGCGGTATTTGCAGGGGGCGTCCAAACTCCTGGTAAGAAGGGAGTC	1536829	1536993	1536779	1536831	1	JH725554.1	ENSJJAG00000015505.1	1534782	1536993	None	7659	1894	157871	No_or_no_constitutive_exon
TGGAGGAGGCAGCGTGGAGTGATTGTGGAGGTTTAGGGCTGCAAAGCAAGGC	1749614	1749742	1749564	1749616	1	JH725554.1	ENSJJAG00000021122.1	1748337	1789642	Scnn1a	7659	1894	157871	No_or_no_constitutive_exon
TCCCACGGCCCTGCCACAGCCGAGGACTTAGGACTCCCCGAGGGGCTCAGTG	2145454	2145704	2145404	2145456	1	JH725554.1	ENSJJAG00000023254.1	2014464	2172727	Vwf	7659	1894	157871	No_or_no_constitutive_exon
TGGGGTTCTCCGCATCAAGTCTGAGATTTTGCTCTCTTCTTAGGGGAAAGTC	2169204	2169237	2169154	2169206	1	JH725554.1	ENSJJAG00000023254.1	2014464	2172727	Vwf	7659	1894	157871	No_or_no_constitutive_exon
CTCCCTCCTGCTGACCCTCTGTCTGGGTCTTGGGTTCGGGGACAGGTCAGCG	5527735	5527857	5527907	5527855	-1	JH725554.1	ENSJJAG00000018093.1	5512038	5571465	Pzp	7659	1894	157871	No_or_no_constitutive_exon
TGCCTTGGGAACTGGTCAGCTCCTACTTAAAGTACTTTGGGAGAGAATAGAA	1132852	1132872	1132922	1132870	-1	JH725556.1	ENSJJAG00000012825.1	1132852	1143065	Arl13a	7659	1894	157871	No_or_no_constitutive_exon
CTTGGGCATATGCAGAGTGAAGCAGAAACCAGTCAAGGTGGGTACAACAGGC	4229657	4229694	4229607	4229659	1	JH725556.1	ENSJJAG00000022620.1	4228873	4229694	None	7659	1894	157871	No_or_no_constitutive_exon
AGAAAGGGGAGGGGACCCAAAACCAGGCCAAGAAGGGGGAAGGGGCCCAGAA	643672	644411	644461	644409	-1	JH725555.1	ENSJJAG00000011577.1	599864	645848	Rrbp1	7659	1894	157871	No_or_no_constitutive_exon
AGATCCAGGCCAAGAAGGGGGAGGGCGCCCAGAACCAGGGCAAAAAGGAGGG	643672	644015	644065	644013	-1	JH725555.1	ENSJJAG00000011577.1	599864	645848	Rrbp1	7659	1894	157871	No_or_no_constitutive_exon
GGGCAAAAAGGGGGAGGGGGCCCAGAACCAGGGCAAGAAAGGGGAGGGAGCC	645062	645181	645231	645179	-1	JH725555.1	ENSJJAG00000011577.1	599864	645848	Rrbp1	7659	1894	157871	No_or_no_constitutive_exon
AGAAGGGGGAAGGGGCCCAGAACCAGGGCAAGAAGGGGGAGGGGGCCCAGAA	644731	644906	644956	644904	-1	JH725555.1	ENSJJAG00000011577.1	599864	645848	Rrbp1	7659	1894	157871	No_or_no_constitutive_exon
CAAAGGGGACGTCCTGACTAAGCGACCCCCGTCCTTCGAGTGGGGGTCAGCA	762217	762329	762379	762327	-1	JH725555.1	ENSJJAG00000014376.1	761960	762750	None	7659	1894	157871	No_or_no_constitutive_exon
CACGTTGCCCAAAGCGGCCGGGGAGGGCGAAGAGGAAGAGGAAAGGGAAGAG	6608092	6608543	6608042	6608094	1	JH725555.1	ENSJJAG00000008172.1	6607167	6615547	Gzf1	7659	1894	157871	No_or_no_constitutive_exon
TGCTGGTTAGCGGGGTGCAGGAAGTCTCGGGCAGCTGGGAGTAGAGGCAGGT	1115100	1115411	1115050	1115102	1	JH725557.1	ENSJJAG00000022889.1	943264	1126281	Amph	7659	1894	157871	No_or_no_constitutive_exon
AGCCCGGGTCCCCGCGGAGCCTAGGAGATGACCCACTGCGCTGCAGGGAGCG	1405205	1405478	1405528	1405476	-1	JH725557.1	ENSJJAG00000024132.1	1370397	1405720	Epdr1	7659	1894	157871	No_or_no_constitutive_exon
CGTCGGAAACCGGGGCGGCGGCGGCGGCGGAGACGGAGGCGCTGCGGGAGGA	5757228	5757488	5757178	5757230	1	JH725557.1	ENSJJAG00000011435.1	5693704	5835577	None	7659	1894	157871	No_or_no_constitutive_exon
TGACTATATTTACAAATCTTTGTAATGCAGTTTGAGGGCAAAAGACAAAGTA	6224120	6224130	6224180	6224128	-1	JH725557.1	ENSJJAG00000014249.1	6147853	6224244	None	7659	1894	157871	No_or_no_constitutive_exon
CTACGCTTCCAGAGCACATATATATGAACTCCGTGCTCATGGGCATGAAGAA	4165021	4165393	4165443	4165391	-1	JH725558.1	ENSJJAG00000024181.1	4165021	4165673	None	7659	1894	157871	No_or_no_constitutive_exon
ATGCTCATGGGAGATGACAGCCAAAGTGTTGGCTGGATATCAAGGGTTAGTT	40345	40584	40634	40582	-1	JH725559.1	ENSJJAG00000014731.1	12293	66843	None	7659	1894	157871	No_or_no_constitutive_exon
TTTAAGAGCATGTGAAGACGAGAAGAAGGCTAGGAGGGGGTGTAGTGGAGTG	4746513	4746813	4746463	4746515	1	JH725559.1	ENSJJAG00000019383.1	4745377	4746813	None	7659	1894	157871	No_or_no_constitutive_exon
AGGTGTTGCACCATTTGATGCTCAAACCACCTGCTGGACGGGGGACACAGGC	4387935	4388075	4387885	4387937	1	JH725561.1	ENSJJAG00000004390.1	4370761	4389906	Flii	7659	1894	157871	No_or_no_constitutive_exon
AATAGTTGAATGGGCTAATCACTCCTCATGTCACCTTTGTGGGGTGTTAGTC	4401161	4401189	4401239	4401187	-1	JH725561.1	ENSJJAG00000012950.1	4391065	4404390	Llgl1	7659	1894	157871	No_or_no_constitutive_exon
ATCATCTGGCCTTGGTGTGGGAGGTATGGCCTTCCCCAGGGGAGAAGCAGCT	4400273	4400370	4400420	4400368	-1	JH725561.1	ENSJJAG00000012950.1	4391065	4404390	Llgl1	7659	1894	157871	No_or_no_constitutive_exon
ACTGGTTCTCCTGGCACGTGCTCTGGTTTCTGGGTGCTCCCATGGGGTAGAA	4398281	4398336	4398386	4398334	-1	JH725561.1	ENSJJAG00000012950.1	4391065	4404390	Llgl1	7659	1894	157871	No_or_no_constitutive_exon
TGGTATCTGCAAGTAGATGCCCATAGTGATTGTTGGAAGAGTGGGTGAAGGG	4398055	4398089	4398139	4398087	-1	JH725561.1	ENSJJAG00000012950.1	4391065	4404390	Llgl1	7659	1894	157871	No_or_no_constitutive_exon
CACCAGGGCCCCACTTCTGCTCCTCCCAGCCCAGCCTCCCGGGGAGGCAGCC	4530882	4531135	4531185	4531133	-1	JH725561.1	ENSJJAG00000011764.1	4489744	4555762	Myo15	7659	1894	157871	No_or_no_constitutive_exon
GGATAAGGCTTCTCCAAAATCCAGTGAGTATCCATCTCAGCCAGGGAGAGCA	4523244	4523271	4523321	4523269	-1	JH725561.1	ENSJJAG00000011764.1	4489744	4555762	Myo15	7659	1894	157871	No_or_no_constitutive_exon
AGCAGTGCCTGGCACCCAGGTGAGGAGTGGGGTGGGAGACCCCAGGGAAGAG	4522675	4522696	4522746	4522694	-1	JH725561.1	ENSJJAG00000011764.1	4489744	4555762	Myo15	7659	1894	157871	No_or_no_constitutive_exon
TGGCACCCAGGTGAGGAGTGGGGTGGGAGACCCCAGGGAAGAGGCCAAAGGA	4522675	4522687	4522737	4522685	-1	JH725561.1	ENSJJAG00000011764.1	4489744	4555762	Myo15	7659	1894	157871	No_or_no_constitutive_exon
TGTACCCCGGCCCTCATTCAGGGCCTCCCGTGGCCATGGTCATGGGCGAGGG	4551988	4553074	4553124	4553072	-1	JH725561.1	ENSJJAG00000011764.1	4489744	4555762	Myo15	7659	1894	157871	No_or_no_constitutive_exon
TCAGAGAGATTGTAGCTGCCTGTGTCTGAAGGCATGTAGCCTGAGGGAAGGT	4530760	4530785	4530835	4530783	-1	JH725561.1	ENSJJAG00000011764.1	4489744	4555762	Myo15	7659	1894	157871	No_or_no_constitutive_exon
CATTTCTGGAGACATCGCAAACAGGCTGACCTGGATCTGGCCAGGGTAAGGG	4937848	4937954	4937798	4937850	1	JH725561.1	ENSJJAG00000017462.1	4915971	4941782	Srebf1	7659	1894	157871	No_or_no_constitutive_exon
AGTGTGCAGCCACCACTGCCACCTCGTCCTCGACCACGACCACGGGAAAGCT	4951641	4951947	4951997	4951945	-1	JH725561.1	ENSJJAG00000017763.1	4944016	4957185	Rai1	7659	1894	157871	No_or_no_constitutive_exon
CTCCACTCCACTGGCATGCTGAGCCTGGTGGAACTGGGATGGCAGCAGAGTC	6092502	6092652	6092702	6092650	-1	JH725561.1	ENSJJAG00000015153.1	6080028	6126928	Slc47a1	7659	1894	157871	No_or_no_constitutive_exon
ACCCTGCGGGGCTGTCCCCAAGGGAGGGTGTGGGAGGCTGAATGGGCCAGGC	6205381	6205410	6205460	6205408	-1	JH725561.1	ENSJJAG00000019006.1	6199875	6205899	Rnf112	7659	1894	157871	No_or_no_constitutive_exon
GCTGTCAGGCAAATACCCCAAGGTCCAGGAGCTTCTCGTGGGGAAACGAGCC	6200988	6201118	6201168	6201116	-1	JH725561.1	ENSJJAG00000019006.1	6199875	6205899	Rnf112	7659	1894	157871	No_or_no_constitutive_exon
ATGGGCTTCGTCTTTGTCCCACTGGAGGGAGGAAGGAAGGGTGGGAGAAGGA	2078589	2078616	2078666	2078614	-1	JH725562.1	ENSJJAG00000013586.1	1951062	2573158	Magi1	7659	1894	157871	No_or_no_constitutive_exon
ATTGCCTGATGAGTTTTCTTTCTCTTCATTCCCTGGGTCCTGTGGGGTAGAG	1319075	1319160	1319210	1319158	-1	JH725563.1	ENSJJAG00000012182.1	1303360	1354673	Slc6a13	7659	1894	157871	No_or_no_constitutive_exon
AGAGGGGAGGCATGAACAGTGCATTTTGCTTTTTCTCCTGGGTGAGGCAGGA	1441386	1441482	1441532	1441480	-1	JH725563.1	ENSJJAG00000021861.1	1432714	1453602	None	7659	1894	157871	No_or_no_constitutive_exon
ACCTGTGAGGCACTGATTCTTTTTTGGTATTATATTGTTTGGGGACACAGCA	1577260	1577556	1577606	1577554	-1	JH725563.1	ENSJJAG00000000178.1	1567608	1582499	Pex26	7659	1894	157871	No_or_no_constitutive_exon
ACTTGGGCCCTTGGTGAGAACTGGCTTCCAGATGATAAAGGGAAAGATAGAG	2100307	2100378	2100257	2100309	1	JH725563.1	ENSJJAG00000022248.1	2099313	2100781	None	7659	1894	157871	No_or_no_constitutive_exon
GTGCACCATTTTTACTTCTTTATTTTGTTTTATGGCATTTGGGGAAAAAGGT	2645683	2645904	2645954	2645902	-1	JH725563.1	ENSJJAG00000010778.1	2632420	2768220	Kdm5a	7659	1894	157871	No_or_no_constitutive_exon
CTAGCGAGGACTAGCTATGTTCCAGTCCAGCCATCAGGGGCTGAGAAGAGAA	2981608	2981674	2981558	2981610	1	JH725563.1	ENSJJAG00000018969.1	2950104	3003712	B4galnt3	7659	1894	157871	No_or_no_constitutive_exon
ACAACAGAGAGGTAAGTGTCCACCACGGCCTAGTGGTCATCAGGGTGAAGGA	4377164	4377186	4377236	4377184	-1	JH725563.1	ENSJJAG00000010291.1	4283550	4445984	Cacna2d4	7659	1894	157871	No_or_no_constitutive_exon
AGAAGAAAAGACTCCATAAACCTTTACACTTGCTCTTCTGGGAATTTAAGAT	5525072	5525249	5525022	5525074	1	JH725563.1	ENSJJAG00000017328.1	5501449	5538415	Bms1	7659	1894	157871	No_or_no_constitutive_exon
ACTAAGCTGTGGGCTCTTTAACTTTGATTGTAAACATCCTCCCGGGAAAGTT	53249	53303	53353	53301	-1	JH725564.1	ENSJJAG00000014323.1	18172	168928	None	7659	1894	157871	No_or_no_constitutive_exon
CAGTCTCCAGGCTAACGCGTGTACCCCTTCCTTCCCTGCGGGGCATGCAGCA	5024076	5024231	5024026	5024078	1	JH725564.1	ENSJJAG00000016621.1	5023352	5032586	None	7659	1894	157871	No_or_no_constitutive_exon
GGGGAACGTTACCCTGGATGAGAGGCCCGCGGGGCGGGGGAAGGTCTGAGGA	5089071	5089308	5089021	5089073	1	JH725564.1	ENSJJAG00000015753.1	5083267	5101652	Alox12b	7659	1894	157871	No_or_no_constitutive_exon
GCGTCCCGGGGCGCTGCGCTCGCTGCCCGCCGTGGGTGCAGCCGGGGCAGAG	5193664	5194292	5194342	5194290	-1	JH725564.1	ENSJJAG00000019441.1	5179996	5194743	Gucy2e	7659	1894	157871	No_or_no_constitutive_exon
ATTCTCAACAGAGAGAGGTAAGGAGTCCAGGATTTATCAGGGAAAGAGAGAA	5235984	5236010	5236060	5236008	-1	JH725564.1	ENSJJAG00000022253.1	5232877	5257253	Cntrob	7659	1894	157871	No_or_no_constitutive_exon
AGGGTGGGCCCGGGGTGTCATGTCCTTATGCTTCTCTCCTCATGGGGCAGTG	5545149	5545286	5545099	5545151	1	JH725564.1	ENSJJAG00000012331.1	5542030	5547977	Trp53	7659	1894	157871	No_or_no_constitutive_exon
GACCTCTTCTGGATCTTGAGTGTGGTTATTGAGACACTCATGGCAGGGAGGG	5706968	5706991	5707041	5706989	-1	JH725564.1	ENSJJAG00000013049.1	5704867	5732464	Polr2a	7659	1894	157871	No_or_no_constitutive_exon
CAGAGGCTCTTCTGCCCGGGGAGAGCAACGGAGTATAGAAGGGTAAGGAGCT	5850767	5850810	5850860	5850808	-1	JH725564.1	ENSJJAG00000021919.1	5849466	5854031	Tnk1	7659	1894	157871	No_or_no_constitutive_exon
AGAGCCCGAAGAGGACACGGATGAGCAGCAGGACAGTGAGGACTGGGGAGGA	5898292	5898421	5898471	5898419	-1	JH725564.1	ENSJJAG00000002636.1	5897412	5900875	None	7659	1894	157871	No_or_no_constitutive_exon
CTTCTTGAACACCTTCTGTCTTCCCACCATAAGCTGGGGCCGATGGAAAGAC	2172759	2172942	2172992	2172940	-1	JH725565.1	ENSJJAG00000010052.1	2164283	2222121	None	7659	1894	157871	No_or_no_constitutive_exon
CCACTGCAGCCTCTGCACAGTGCTCTGTTCCTTCCCCCCGAGGGGCCTAGGT	4297601	4297693	4297551	4297603	1	JH725565.1	ENSJJAG00000021376.1	4278465	4313354	L3mbtl1	7659	1894	157871	No_or_no_constitutive_exon
GGCTGAGGCAAGTCTTCAATAGATGTTATTGGATGGGGGTGGGACCAAAGAA	666661	666667	666611	666663	1	JH725566.1	ENSJJAG00000015628.1	633560	689477	Dpysl5	7659	1894	157871	No_or_no_constitutive_exon
GTTTTCTTCTGGGGTGGGAAAGAGGTGGTGCCGGGTACTGGGGAGGTGAGTG	1047110	1047359	1047409	1047357	-1	JH725566.1	ENSJJAG00000000938.1	1044461	1054330	Slc30a3	7659	1894	157871	No_or_no_constitutive_exon
AGCCCCTTCCACTCCCCTGGCGGCCAGGAGCACAGCCAGCGGCGGGGAAGGG	1130116	1130199	1130249	1130197	-1	JH725566.1	ENSJJAG00000011503.1	1109550	1147941	None	7659	1894	157871	No_or_no_constitutive_exon
AATTCCAGGTCAGCAAGACCCTATCTTGAGAAACTGAAGGGGTGGGGGAGGG	1285343	1285369	1285419	1285367	-1	JH725566.1	ENSJJAG00000015052.1	1244042	1301943	Ift172	7659	1894	157871	No_or_no_constitutive_exon
ATTATATCTCTTGCTCTTTTAGCTTCCTCAGTTTTTTGAAGATATGGGAGGT	1384561	1384599	1384511	1384563	1	JH725566.1	ENSJJAG00000017938.1	1371248	1408001	Zfp512	7659	1894	157871	No_or_no_constitutive_exon
GCTAGAACAAGTATAAGTTCGTTTCTGCACCAAGTGTTGGAACCGGGCAGTT	2322467	2322557	2322417	2322469	1	JH725566.1	ENSJJAG00000001437.1	2298758	2429575	Plb1	7659	1894	157871	No_or_no_constitutive_exon
GCAGTGGCGGGAGCCACATCTTGGTGAGCAGGTGTCCTGGGAGAGGGGAGGG	2367971	2367993	2367921	2367973	1	JH725566.1	ENSJJAG00000001437.1	2298758	2429575	Plb1	7659	1894	157871	No_or_no_constitutive_exon
GCACGTCTGAGTGGTAATCTCCTGGCCTCTCTAACAGCGAGGGGTCACAGAC	2420923	2421006	2420873	2420925	1	JH725566.1	ENSJJAG00000001437.1	2298758	2429575	Plb1	7659	1894	157871	No_or_no_constitutive_exon
CATGGCCCTGTTTGGCCATCCCTAATGGAGAGTTTCTGTTTTCAGGGGAGCA	2678899	2679026	2678849	2678901	1	JH725566.1	ENSJJAG00000012314.1	2651436	2697461	None	7659	1894	157871	No_or_no_constitutive_exon
TCCATGGCCACATGCCGCTTCAGGCACTGACTGTGGTCTTTGGGTGACAGGA	3946804	3946916	3946754	3946806	1	JH725566.1	ENSJJAG00000011263.1	3922823	3984832	None	7659	1894	157871	Yes
ACCCAGTGAAGTAAGGGCACGAGCCCAGGGCTGAATGGGCCACAGTGGAGGA	4206064	4206087	4206137	4206085	-1	JH725566.1	ENSJJAG00000021716.1	4205324	4213283	1810043G02Rik	7659	1894	157871	No_or_no_constitutive_exon
GAGCCACCTGGGTCAGGTTGAGGCAAGATGCTCTCCAGGGCCAGGCAGAGCC	4306117	4306907	4306067	4306119	1	JH725566.1	ENSJJAG00000001845.1	4305655	4306907	Lrrc3	7659	1894	157871	No_or_no_constitutive_exon
TTCAGAGCGCCACCACAACAGTCATGAACCCTAAGTTTGCTGAGGGCTAGGC	4647295	4647307	4647357	4647305	-1	JH725566.1	ENSJJAG00000015668.1	4647295	4674728	Itgb2	7659	1894	157871	No_or_no_constitutive_exon
CCAGAGCCAGCCTGACTTTGTCTTCTCTTTGCTTTGGTCGGGGACTGTAGGA	4699688	4699797	4699638	4699690	1	JH725566.1	ENSJJAG00000016167.1	4699371	4734182	None	7659	1894	157871	No_or_no_constitutive_exon
CTCAGGGCTTCCCAGGAATGCCAGGAGACCCGGGCCCCAAGGGTGAGAAGGT	5173086	5173151	5173036	5173088	1	JH725566.1	ENSJJAG00000018606.1	5135953	5200222	Col18a1	7659	1894	157871	Yes
GGTGATCTGGGTTCCAAAGGCGAGCAAGGCTTTCCAGGGCCCAAGGTAAGTG	5183975	5183983	5183925	5183977	1	JH725566.1	ENSJJAG00000018606.1	5135953	5200222	Col18a1	7659	1894	157871	Yes
CATACTGCCCCGACCCATCCTGCCTGCCCTGCCATTCCAGGGTGAGAAAGGG	5184658	5184735	5184608	5184660	1	JH725566.1	ENSJJAG00000018606.1	5135953	5200222	Col18a1	7659	1894	157871	Yes
GGCACTCCAGTGTGCAGTGGACTTAATCTCCTTGTTCCTAGGGTCCAAAGGG	5192696	5192877	5192646	5192698	1	JH725566.1	ENSJJAG00000018606.1	5135953	5200222	Col18a1	7659	1894	157871	No_or_no_constitutive_exon
TCTTTCTCTAGGTGTTCAGGGGCCTCCAGGACCAAAGGGTGACAAAGGAGAG	5187834	5187892	5187784	5187836	1	JH725566.1	ENSJJAG00000018606.1	5135953	5200222	Col18a1	7659	1894	157871	No_or_no_constitutive_exon
CCCAGTGAGGGATTAATGAGTGTCCTAAAGAAAATTTATGAAGATGGGAGAC	879565	879723	879773	879721	-1	JH725568.1	ENSJJAG00000011947.1	879565	880341	None	7659	1894	157871	No_or_no_constitutive_exon
TTATGGATTCACTCCTCACTGCTTGCCTTGTCTGTGTACCATGTAGGGAGGT	1907949	1908174	1908224	1908172	-1	JH725568.1	ENSJJAG00000015641.1	1907367	1935172	None	7659	1894	157871	No_or_no_constitutive_exon
GCACCTGAGCCCCCCGCGAGCCCGCTCCGCTCCGGCCACCCGGGTGGGAGGC	2221998	2222262	2222312	2222260	-1	JH725568.1	ENSJJAG00000018289.1	2217635	2222365	Insig1	7659	1894	157871	No_or_no_constitutive_exon
CACTCACGGGGCTCCTCTTTGTCTGCTTGATCTCAGGAGCTGGTGGGGAGTA	2756814	2756915	2756965	2756913	-1	JH725568.1	ENSJJAG00000013246.1	2439956	3307361	Dpp6	7659	1894	157871	No_or_no_constitutive_exon
TAGCTCCCCTCCCCCCACCACATTCTACCCTGCCACCTCTAACAGGGTAGCC	5589844	5589873	5589923	5589871	-1	JH725568.1	ENSJJAG00000023829.1	5589506	5593081	Asic3	7659	1894	157871	No_or_no_constitutive_exon
AGAGGCCACTCCAGTGCCAACAGCCTCCTGGCTTCTTCTCAACCGGGCAGGT	5800539	5800672	5800722	5800670	-1	JH725568.1	ENSJJAG00000010815.1	5800152	5803647	None	7659	1894	157871	No_or_no_constitutive_exon
AGAGGCCACTCCAGTGCCAACAGCCTCCTGGCTTCTTCTCAACCGGGCAGGT	5816736	5816869	5816919	5816867	-1	JH725568.1	ENSJJAG00000011103.1	5816211	5819847	None	7659	1894	157871	Yes
CACCGCGGTGCCCAGTCGGTGTTCGCAAATTCTCAGCCCCCGTGGGGCAGAG	80441	80574	80624	80572	-1	JH725567.1	ENSJJAG00000014128.1	33321	92301	Ankrd60	7659	1894	157871	No_or_no_constitutive_exon
CCGGGAGGGACCCCCCGGGGCTCCCCTGGCTCGATCTGTTGGTGGGCTAGGG	817306	817416	817256	817308	1	JH725567.1	ENSJJAG00000017931.1	814800	817416	None	7659	1894	157871	No_or_no_constitutive_exon
TGAAGGCCATGGCCAAGCCAGAAGGGAGCGACCAACCCAGGGTGGCCAAGAC	1324852	1325014	1324802	1324854	1	JH725567.1	ENSJJAG00000020817.1	1322737	1400199	Zfp831	7659	1894	157871	No_or_no_constitutive_exon
CATGGCCATCCTCATCATCACTGGCATCCTTCTAACCTACAGGGAGAGAGCT	1982199	1982296	1982149	1982201	1	JH725567.1	ENSJJAG00000007415.1	1980215	2027361	Cdh26	7659	1894	157871	Yes
CACCCATGGCACCTTCAGCCCTGGCAGGTAGTGGCCCTGGGAGCAGCCAGCA	3879622	3879643	3879693	3879641	-1	JH725567.1	ENSJJAG00000014033.1	3861029	3923219	Lama5	7659	1894	157871	No_or_no_constitutive_exon
AGGCTAGTGGACTCACGCATGATTGCATCTGCCCCAGTGACCAAGGGCAGGA	3861507	3861614	3861664	3861612	-1	JH725567.1	ENSJJAG00000014033.1	3861029	3923219	Lama5	7659	1894	157871	No_or_no_constitutive_exon
AGTTCTGTTTCCTAAAGCTATCAGCTGATCTCTCCCTACTGGGCATGTAGGC	4326255	4326334	4326205	4326257	1	JH725567.1	ENSJJAG00000020054.1	4322267	4329831	Ogfr	7659	1894	157871	No_or_no_constitutive_exon
GCGAGAAGGTTAGTGGCTGGCAGGAGGCCTGCTGGGAGGGAGGTTGGAAGGA	4344348	4344417	4344298	4344350	1	JH725567.1	ENSJJAG00000020792.1	4332825	4356034	Col9a3	7659	1894	157871	No_or_no_constitutive_exon
GGACTGGGACAGACACCGTGAAAAGGATTGCAATCGGGAGTGGGACAGAGGC	4396773	4397012	4397062	4397010	-1	JH725567.1	ENSJJAG00000022740.1	4396773	4425312	Dido1	7659	1894	157871	No_or_no_constitutive_exon
AGCGCTGGTTCTCAGTTTGGGTAAGGCCTGACCTTCCAGGGACTCAAGAGGC	4481163	4481189	4481113	4481165	1	JH725567.1	ENSJJAG00000000563.1	4474627	4487323	Slc17a9	7659	1894	157871	No_or_no_constitutive_exon
ATGCATACCAGCCTCCTGGCTCTCTAACTCCTCTTTTCCATGGGACACAGGC	4964048	4964236	4964286	4964234	-1	JH725567.1	ENSJJAG00000020457.1	4964048	4971019	Ptk6	7659	1894	157871	No_or_no_constitutive_exon
TTTTCCCATAATGGTGGTTGCCCTGCTCCCTGTCCTGGGTGGGCTGGCAGTA	12623	12793	12843	12791	-1	JH725571.1	ENSJJAG00000001303.1	3103	18450	Slc39a14	7659	1894	157871	No_or_no_constitutive_exon
CCTCTGAGCATCCGCATTGTCCCCTCAAGACGCCAAGATGTCAGGGTGAGCC	310646	310775	310596	310648	1	JH725571.1	ENSJJAG00000012325.1	306757	321681	Hr	7659	1894	157871	No_or_no_constitutive_exon
AGCAGCAGGCACATCTTTTCAGAGGGCTGCCTTCCTTTCTTTGGGAATAGGG	456415	456609	456659	456607	-1	JH725571.1	ENSJJAG00000019391.1	432019	476385	Xpo7	7659	1894	157871	No_or_no_constitutive_exon
AAAAACTCACTTCTGTGTAAATACAATTTCTCATTTGCTTCATGGGACAGCT	739543	739700	739750	739698	-1	JH725572.1	ENSJJAG00000015590.1	378365	828028	Ryr3	7659	1894	157871	Yes
AATTAAACACAAAAATTACTGTTTATGACATTTTTTCTCCCCATGGGAAGAA	1034764	1034829	1034714	1034766	1	JH725572.1	ENSJJAG00000011082.1	1028195	1039552	Tmco5b	7659	1894	157871	No_or_no_constitutive_exon
GACTTATATTTCTCTTTTTTTGTTGTTGTCTGTGGGGGTGATGAATATAGAT	2388454	2388585	2388404	2388456	1	JH725572.1	ENSJJAG00000022636.1	2234125	2388585	Trpm7	7659	1894	157871	Yes
ATTAAACAGCCCCAGCGTGTGGGAGCCACTCTGGTGAGAAGGGAAGGTAGCT	2822495	2822868	2822445	2822497	1	JH725572.1	ENSJJAG00000021664.1	2793337	2822868	Hdc	7659	1894	157871	No_or_no_constitutive_exon
AAAAGACGCTTCATAATAATGCTAGCTGGATTTGTGAAGGGAAACCAGAGGC	3331459	3331503	3331409	3331461	1	JH725572.1	ENSJJAG00000017268.1	3019010	3331503	Atp8b4	7659	1894	157871	No_or_no_constitutive_exon
GTGAGCTCCTCTGGGTGCTCTCCTAGCAAAGCCCTGGCCCTGCGGGGCAGCA	3982861	3983073	3982811	3982863	1	JH725572.1	ENSJJAG00000011328.1	3982781	3983073	None	7659	1894	157871	No_or_no_constitutive_exon
TGCCTGGCGAGGGCGACCTTCCGCAGATGGAGGTAGGCGGGAGCCGGGAGGA	4577765	4577854	4577904	4577852	-1	JH725572.1	ENSJJAG00000022180.1	4577460	4577968	Eid1	7659	1894	157871	No_or_no_constitutive_exon
GAAAACCATTGATCTCGGAGCAGCAGCACATTACACAGGGGACGGACAAGGC	2383481	2384468	2384518	2384466	-1	JH725570.1	ENSJJAG00000000334.1	2383481	2385358	None	7659	1894	157871	No_or_no_constitutive_exon
TGCATCAGGCAGTTTCCCTTCCCAAGCAACAGCAACAAGTGGGAATGGAGAC	2384231	2384248	2384298	2384246	-1	JH725570.1	ENSJJAG00000000334.1	2383481	2385358	None	7659	1894	157871	No_or_no_constitutive_exon
GAAGGGTAGAGAAGGTCTCCTGAAAGCTTTCTTCCTGCTTGTGGGACCAGGT	284796	284972	284746	284798	1	JH725573.1	ENSJJAG00000001232.1	242952	308733	Pax8	7659	1894	157871	No_or_no_constitutive_exon
CTATGGGCAGAGGGTCCAATGAACTTTCTACTTGCCTCTCTCTGGGGAAGAC	329312	329371	329421	329369	-1	JH725573.1	ENSJJAG00000006466.1	323144	336350	Psd4	7659	1894	157871	No_or_no_constitutive_exon
AATCATTTGTTTCCATTGGAGCAGTAGCACGAGATCCTCAAACTGGGGAGCT	771775	771857	771907	771855	-1	JH725573.1	ENSJJAG00000001783.1	766709	772036	None	7659	1894	157871	No_or_no_constitutive_exon
GCGGCTGTGGACATCAATTCTGAGATCACCACCAAGGGCTTGAAGGAAAGAA	1297072	1297342	1297022	1297074	1	JH725573.1	ENSJJAG00000020382.1	1297013	1297342	None	7659	1894	157871	No_or_no_constitutive_exon
CCAGGTCAGCCTGAGCTAGAGTGAAACCCTACCTTGGGGAAAAAAAATAGTT	1782722	1782875	1782925	1782873	-1	JH725573.1	ENSJJAG00000022170.1	1782044	1783088	None	7659	1894	157871	No_or_no_constitutive_exon
GACACACCAAGAAGGCGGATGGAAATATGGTGGCCTCGGTGGGCTGCGAGCC	3614555	3614903	3614953	3614901	-1	JH725573.1	ENSJJAG00000020843.1	3614555	3615798	None	7659	1894	157871	No_or_no_constitutive_exon
CCACTTGGGCCCCAGTGGACCCATTGTCCCTTTCTCCCACCGTGGGGCAGAG	5179377	5179547	5179597	5179545	-1	JH725573.1	ENSJJAG00000020300.1	5173833	5191691	None	7659	1894	157871	No_or_no_constitutive_exon
CACATTTCTCCTTGACCTGGGACTGGTTTTTGTTCCCTCCTCGGGTAAAGGT	2687043	2687224	2686993	2687045	1	JH725574.1	ENSJJAG00000004749.1	2672765	2710761	Wdr1	7659	1894	157871	No_or_no_constitutive_exon
GCCAAGAGCCGGCACCTGCAGTTTGAGCGCTTCGTGTTGGTGGCCGGGAGGA	3809937	3810195	3810245	3810193	-1	JH725574.1	ENSJJAG00000016460.1	3809845	3810550	None	7659	1894	157871	No_or_no_constitutive_exon
TGAATTTGTTCATCCTGAAATGCAGCCCCATTATTAGGCTTGGGGCCGAGGA	4972115	4972149	4972199	4972147	-1	JH725574.1	ENSJJAG00000015517.1	4878354	4996138	Evc2	7659	1894	157871	No_or_no_constitutive_exon
TCCCTGCTATCTCTGTTTTCTCTCTTTCTCCCCTGCACCTTGGGAGGCAGGA	2896678	2896699	2896749	2896697	-1	JH725575.1	ENSJJAG00000005638.1	2891591	2912223	Zfyve27	7659	1894	157871	No_or_no_constitutive_exon
CCCAACTCCTGCTGACTGTGGTTTTTGTTTGTGTTTTTATGGGTGATCAGAA	3373650	3373733	3373600	3373652	1	JH725575.1	ENSJJAG00000000110.1	3337001	3375391	Rrp12	7659	1894	157871	No_or_no_constitutive_exon
GTGAAGCCACTTCAAGGCCCACAAAAGCCAGGAGCAGGGCCAGGAGCAAGGG	3780840	3780993	3781043	3780991	-1	JH725575.1	ENSJJAG00000006963.1	3780840	3784599	Gm340	7659	1894	157871	No_or_no_constitutive_exon
TTTGAACTCTCAATCCTTCCACTTTAGCCTCCAGAGACATGGGATTATAGGC	4193043	4193083	4192993	4193045	1	JH725575.1	ENSJJAG00000012258.1	4068984	4193083	Pik3ap1	7659	1894	157871	No_or_no_constitutive_exon
CCCGCGGTGCCGTTGCCGGTGCAGGTCCCGGTGCCCGCGGGTTCGGGGAGCG	4298987	4299078	4298937	4298989	1	JH725575.1	ENSJJAG00000007261.1	4298876	4446953	Tll2	7659	1894	157871	No_or_no_constitutive_exon
GAGAGCGAGAGGCGTTCGTGAGTGACTCCTGGCTAGGGGCTCAGAAACAGAC	4494476	4494677	4494727	4494675	-1	JH725575.1	ENSJJAG00000022684.1	4477551	4508802	Dntt	7659	1894	157871	No_or_no_constitutive_exon
CTATAATTGTGTCTTTTTCTTTTCCTTGCATTGGACCTTGGGGCACATAGGT	5022517	5022732	5022467	5022519	1	JH725575.1	ENSJJAG00000015332.1	5012383	5057496	Aldh18a1	7659	1894	157871	No_or_no_constitutive_exon
TTAGAGAATCAGCTGGTGGGAATCGAGTTCCTGCCCATTCAGAGCGGGAGTC	137778	138349	137728	137780	1	JH725576.1	ENSJJAG00000021832.1	136908	139219	Gm11492	7659	1894	157871	No_or_no_constitutive_exon
TGGTGGCTAAAAGGTCTGTGCTATTCCCTTCACTGGGCCCATTGTGGGAGGC	139208	139219	139158	139210	1	JH725576.1	ENSJJAG00000021832.1	136908	139219	Gm11492	7659	1894	157871	No_or_no_constitutive_exon
AAGAGTCTCCAGTCCCTTGCCCTCAGGTGCTCAGACTGGATCGAGGGGAGCA	444025	444307	443975	444027	1	JH725576.1	ENSJJAG00000014589.1	422880	451266	Tspoap1	7659	1894	157871	No_or_no_constitutive_exon
GGTGTCACTGAGCTGGGTGAGCATCTAATCGGGGCTGGGCCAAGCTGAAGGG	447158	447187	447108	447160	1	JH725576.1	ENSJJAG00000014589.1	422880	451266	Tspoap1	7659	1894	157871	No_or_no_constitutive_exon
CAGCAGAGAGTGCAGCAGCTGGTAAGTCTCTGGTCCAGGGCTGGGGGCAGCC	427215	427356	427165	427217	1	JH725576.1	ENSJJAG00000014589.1	422880	451266	Tspoap1	7659	1894	157871	No_or_no_constitutive_exon
AGTCTCCAGTCCCTTGCCCTCAGGTGCTCAGACTGGATCGAGGGGAGCAGGG	444028	444110	443978	444030	1	JH725576.1	ENSJJAG00000014589.1	422880	451266	Tspoap1	7659	1894	157871	No_or_no_constitutive_exon
TCCCAGCGCTCCCGTGCCAGTGTCCAGTCAGGGAGTGTCCAGTCAGGGAGTG	3905846	3905897	3905947	3905895	-1	JH725576.1	ENSJJAG00000016468.1	3891781	3941085	Tom1l1	7659	1894	157871	Yes
GCCTGCACAGTAGAAGCCGTAATGCAGGATACCAGGGCCTCGGGGCAAAGGG	4450823	4451025	4451075	4451023	-1	JH725576.1	ENSJJAG00000019958.1	4439423	4489137	None	7659	1894	157871	No_or_no_constitutive_exon
GTATCTCCCCTGGCCTGCTCTGACATTGACACGTCTCTGGCTGGGAGCAGAT	5201493	5201622	5201443	5201495	1	JH725576.1	ENSJJAG00000003165.1	5006511	5271384	Carmil1	7659	1894	157871	Yes
CGCCCTCAGCGCCGCGGACACCAAGCCGGGCACCACGGGCAGCGGCTGAGGG	594346	594387	594437	594385	-1	JH725577.1	ENSJJAG00000019501.1	593391	595084	None	7659	1894	157871	No_or_no_constitutive_exon
AGCGGCGGCCCGGTGGCCTCACTTCGGAGGCGCCTGCCCGCAGGGACAAGAA	594164	594335	594385	594333	-1	JH725577.1	ENSJJAG00000019501.1	593391	595084	None	7659	1894	157871	No_or_no_constitutive_exon
TTATATACAAATATTTTTTTCCCTTTATTCTCCTCTCCATGGGAGAACAGAA	1527524	1527641	1527691	1527639	-1	JH725577.1	ENSJJAG00000010480.1	1203896	1549458	Pola1	7659	1894	157871	No_or_no_constitutive_exon
GGCCAGGGCCGTTGCCCATTGCAAATGAACTCCAGACATGGGGCACCAAGTG	854593	854632	854682	854630	-1	JH725578.1	ENSJJAG00000003498.1	842241	1016989	Wnk3	7659	1894	157871	No_or_no_constitutive_exon
AGGCGCAGGTAATGTCTGCCAGCGCCACCTCCGCCAACACAGGGATGTAGAA	4548793	4548813	4548863	4548811	-1	JH725578.1	ENSJJAG00000018210.1	4533438	4549847	Ppp1r3f	7659	1894	157871	No_or_no_constitutive_exon
CCTGTTCCTTTTTTCTGGACCTGCTCTCACCTGTCCTGGGGGTGGGGCAGGT	4856108	4856201	4856058	4856110	1	JH725578.1	ENSJJAG00000021070.1	4838747	4888964	Gripap1	7659	1894	157871	No_or_no_constitutive_exon
TGGTTTCTTCCAATAGGAAAAACTTCAGATGACTACACCTACCAGGGAAGGG	5025284	5025424	5025234	5025286	1	JH725578.1	ENSJJAG00000019902.1	5024227	5033586	Timm17b	7659	1894	157871	No_or_no_constitutive_exon
CCTTCAAGTACTGACAAGACTGTCCTCAATTTGTTTCTGCTTGAGGGCAGGT	3299927	3300069	3300119	3300067	-1	JH725580.1	ENSJJAG00000022498.1	3288295	3302256	None	7659	1894	157871	No_or_no_constitutive_exon
GGGGCCCGCGGCCCTGCCTCCGCCTCGACGTGCCCCCGCGAGGCTGGGAGGC	4836155	4836188	4836238	4836186	-1	JH725580.1	ENSJJAG00000007593.1	4835887	4836614	None	7659	1894	157871	No_or_no_constitutive_exon
GCGCATGCCCGGCCGCTCCTCCTTCCCTGACGCGACATGGGAGGCTGAAGAA	5118800	5119351	5118750	5118802	1	JH725580.1	ENSJJAG00000019460.1	5118748	5119351	None	7659	1894	157871	No_or_no_constitutive_exon
CCTTACCGAGACACCAGGTGCTGAAGGGACTTAACTGGGAAGCCGGAAAGGT	1747493	1747536	1747586	1747534	-1	JH725579.1	ENSJJAG00000000310.1	1722424	1748060	Marc1	7659	1894	157871	No_or_no_constitutive_exon
CTGCAGAAGGTCATTATGTTTCCTTTTACCTAACAGGATGTGGGGATGAGCG	2347790	2347851	2347740	2347792	1	JH725579.1	ENSJJAG00000011131.1	2255892	2355876	Rab3gap2	7659	1894	157871	No_or_no_constitutive_exon
CTGAGCGTTCAAGCTTAACTGTACATCTACGACAACACACTCGGGAGAAGTC	4286879	4286898	4286948	4286896	-1	JH725579.1	ENSJJAG00000017629.1	4285189	4288142	None	7659	1894	157871	No_or_no_constitutive_exon
TGAGAACTCACACCGGAGAGAAGCCCTTTGAGTGTAATGTATGTGGGAAGCA	4286030	4286754	4286804	4286752	-1	JH725579.1	ENSJJAG00000017629.1	4285189	4288142	None	7659	1894	157871	No_or_no_constitutive_exon
TCACTGCTCATTCAGGCCTTACTATACATTTATGAAATCACACTGGGGAGAA	4285471	4285780	4285830	4285778	-1	JH725579.1	ENSJJAG00000017629.1	4285189	4288142	None	7659	1894	157871	No_or_no_constitutive_exon
GGGGGAGGGAGTTGTCTTGCTGAGGCCAAGGAAAAGGGGGTAACTGAGAGGG	2332226	2332337	2332387	2332335	-1	JH725581.1	ENSJJAG00000012195.1	2328186	2360144	Scnn1g	7659	1894	157871	No_or_no_constitutive_exon
TGCGGAGGACTCTGTCATTGTGACTTTCTCTCATGTGGCTGGGCCTGAAGCT	3201921	3202009	3202059	3202007	-1	JH725581.1	ENSJJAG00000021316.1	3116491	3204672	Otoa	7659	1894	157871	No_or_no_constitutive_exon
TGCTTCTGAATGCCCTCTTTGTTTTTAGGTGTTTGGCCTCATCAAGGGAGCC	3727969	3728046	3728096	3728044	-1	JH725581.1	ENSJJAG00000020241.1	3666251	3749427	Vwa3a	7659	1894	157871	No_or_no_constitutive_exon
CTAAAAACTATCTTGCTATGTGAAACTGACTGCTGCATTTTACGGGATAGGA	3904387	3904541	3904591	3904539	-1	JH725581.1	ENSJJAG00000011142.1	3902445	3934541	None	7659	1894	157871	Yes
TCTATTGTCTCAAGCCTGGGTGACAAGGGAGTGTATTGGTGAAGGGAAAGTG	5024354	5024376	5024426	5024374	-1	JH725581.1	ENSJJAG00000015211.1	5024354	5041870	Mvp	7659	1894	157871	No_or_no_constitutive_exon
TTGACCTGAGTCACCTCAGAGCCAAAGGGTGGATGCTGGGGCGGGGCCAGAG	350960	350967	350910	350962	1	JH725582.1	ENSJJAG00000014468.1	347758	355094	Nkpd1	7659	1894	157871	No_or_no_constitutive_exon
CAAAGGGTGGATGCTGGGGCGGGGCCAGAGGCGGGGCCAGGAGGAGGGAGGA	350982	351178	350932	350984	1	JH725582.1	ENSJJAG00000014468.1	347758	355094	Nkpd1	7659	1894	157871	No_or_no_constitutive_exon
AGGTAGAGCCAGAACTGGACGCCGAGTTGACAAATCGGGTGGGATGGCAGGG	597877	597996	598046	597994	-1	JH725582.1	ENSJJAG00000014784.1	595492	598797	Apoe	7659	1894	157871	No_or_no_constitutive_exon
CGTCTCAGCCTGCTCCTGCCCCTCAGCCTCAGGAGTCCCCTCGAGGGAAGAG	933478	933518	933568	933516	-1	JH725582.1	ENSJJAG00000019927.1	928159	947921	None	7659	1894	157871	No_or_no_constitutive_exon
TAGCCAGGGGAACGGTGACCCTGGCCTGACACGTGTTGGGGGTGGAGCAGGA	1004131	1004296	1004346	1004294	-1	JH725582.1	ENSJJAG00000022693.1	999992	1008957	Cadm4	7659	1894	157871	No_or_no_constitutive_exon
AAGGCCAGTCTGGGACTTCAGAGTGAGTTCCAGGTCAGCCTGGGCTAGAGCG	1001625	1001861	1001911	1001859	-1	JH725582.1	ENSJJAG00000022693.1	999992	1008957	Cadm4	7659	1894	157871	No_or_no_constitutive_exon
TGGTGAACCGAGGCTGGTGGGACGACGAGCAGGAGAGGGCCTGGCGGAAGCA	1660439	1660454	1660389	1660441	1	JH725582.1	ENSJJAG00000014599.1	1625456	1661114	Bckdha	7659	1894	157871	No_or_no_constitutive_exon
GAAGAGGAATTCTGCCGCCTGCGAGCCCTGCTGTGTCAGCTCGGGGGGAGCT	1769915	1769959	1769865	1769917	1	JH725582.1	ENSJJAG00000019422.1	1751309	1770101	Arhgef1	7659	1894	157871	No_or_no_constitutive_exon
GGGCTCTTGTCTGTATCATGGACGACCTTGGGAGCATCCCAGGGCCACAGAG	1762678	1762900	1762628	1762680	1	JH725582.1	ENSJJAG00000019422.1	1751309	1770101	Arhgef1	7659	1894	157871	No_or_no_constitutive_exon
GACCTAATTCCAGGCCCAGGATCGAATTTTCTGGCAACAAAGGGAAATAGCG	1791863	1792116	1792166	1792114	-1	JH725582.1	ENSJJAG00000003327.1	1771402	1800777	Gm4881	7659	1894	157871	No_or_no_constitutive_exon
AACCCCGGGGGTGAGGGGCTGGCCCGTGGGGAGCCCAGGGGTGCTGGGAGGC	1838480	1838544	1838594	1838542	-1	JH725582.1	ENSJJAG00000012190.1	1837344	1873068	Atp1a3	7659	1894	157871	No_or_no_constitutive_exon
AAAGCGAGGCATGGTGGCACATGCCTTTAATCCCAGCGTTTGGGAGGTAGAG	1849712	1849743	1849793	1849741	-1	JH725582.1	ENSJJAG00000012190.1	1837344	1873068	Atp1a3	7659	1894	157871	No_or_no_constitutive_exon
AGACCCTACCTCAAAAACAAAACAAGAAAATTTAGTAAAGGGCTGGCAAGGT	1879923	1880070	1880120	1880068	-1	JH725582.1	ENSJJAG00000015626.1	1878287	1995183	Grik5	7659	1894	157871	No_or_no_constitutive_exon
CAGCTTGAGGTGGTGGTGGAGTGGATGGTGGTCAGACCGGGACCATGGAGTT	2883872	2884037	2883822	2883874	1	JH725582.1	ENSJJAG00000015776.1	2883815	2906356	None	7659	1894	157871	No_or_no_constitutive_exon
CCCCAGCCCCAGCCCCAGCCAGGCCATCCTGGGCCACCCGACCGGGTAAGCC	3348206	3348240	3348290	3348238	-1	JH725582.1	ENSJJAG00000022113.1	3303579	3348400	Ltbp4	7659	1894	157871	No_or_no_constitutive_exon
CCCAATGCCGCCGGCTCCGAGTGCGAGGGTGAGGCCGGGGAGGGAGGGAGGG	3325424	3325609	3325659	3325607	-1	JH725582.1	ENSJJAG00000022113.1	3303579	3348400	Ltbp4	7659	1894	157871	No_or_no_constitutive_exon
GCCTACAGAAGGTTTGGCTGGGTGGAAGAAGGCTGAAGGGAGGTTGGGAGGG	3468243	3468445	3468495	3468443	-1	JH725582.1	ENSJJAG00000016814.1	3374206	3469094	Sptbn4	7659	1894	157871	No_or_no_constitutive_exon
GGGTCCCTCTCGTCCTCACGTGGTTCCCTCTTTCCACCCCCGCGGGGCAGAT	3438757	3439517	3439567	3439515	-1	JH725582.1	ENSJJAG00000016814.1	3374206	3469094	Sptbn4	7659	1894	157871	No_or_no_constitutive_exon
GCCGTGGCCCGGCTGCTGGAGAAGTAGGTCCCCAGTTCCCGGGGCCGCAGAA	3427058	3427080	3427130	3427078	-1	JH725582.1	ENSJJAG00000016814.1	3374206	3469094	Sptbn4	7659	1894	157871	No_or_no_constitutive_exon
GGTGACACTGATTCTGGTACGTCTCCTCCTCCCCTCACGTGGGGACTCAGAT	4166127	4166221	4166271	4166219	-1	JH725582.1	ENSJJAG00000022374.1	4158515	4187057	Supt5	7659	1894	157871	Yes
CACTACCTACCTCAGATATGTTTATGTTGACAGTGGGCGAAGGGCAGGAGGT	4841729	4841849	4841679	4841731	1	JH725582.1	ENSJJAG00000012731.1	4801434	4845610	Sirt2	7659	1894	157871	No_or_no_constitutive_exon
GGGCCGCGCAGCCCTCCCTGATGGGTTCTCCTTCCGCTTGCAGGGTCGAGCT	1066697	1066766	1066816	1066764	-1	JH725583.1	ENSJJAG00000016512.1	1060326	1066897	None	7659	1894	157871	No_or_no_constitutive_exon
GCCCTTAGCCCCAATAATCACGAAGTGCACATCTACAAGAAGAATGGGAGCC	1583443	1584016	1583393	1583445	1	JH725583.1	ENSJJAG00000019593.1	1583324	1584396	None	7659	1894	157871	No_or_no_constitutive_exon
GCAGGCTGCTGGCCGTTCTGGCGGTCACCGCCACCGCCTGCGGGACTGAGGT	352452	352848	352402	352454	1	JH725584.1	ENSJJAG00000011354.1	352272	375701	P3h1	7659	1894	157871	No_or_no_constitutive_exon
CCTGGGGTTCGGACTTGGCAGCAAGGAACGCCTCGGGCATGGGAGCTCAGGA	4581698	4581774	4581648	4581700	1	JH725584.1	ENSJJAG00000008723.1	4581375	4582980	None	7659	1894	157871	No_or_no_constitutive_exon
AAAGTGGTGGCCAAGTATTTAACAAGACCTCACCTGGGGGACGCAACGAGAT	4582662	4582980	4582612	4582664	1	JH725584.1	ENSJJAG00000008723.1	4581375	4582980	None	7659	1894	157871	No_or_no_constitutive_exon
GAACTTCTTTGAGAGGTATTTTTTAAAGATTGTGTTTTCTTGGGGGTTAGGT	855983	856184	855933	855985	1	JH725585.1	ENSJJAG00000012282.1	830698	861707	Mtmr6	7659	1894	157871	Yes
TTCTTTTTTCCAGGTAGGGTTTCACTCTAGCCTAGGCTGACCTGGGGAAGCA	3701663	3701692	3701613	3701665	1	JH725585.1	ENSJJAG00000013434.1	3653050	3703567	Zdhhc20	7659	1894	157871	No_or_no_constitutive_exon
CAGTTAAAGCAGTGCCAACCAGGAAAGGACTCCTCAGGTATGAAGGGCAGAA	3745543	3745579	3745493	3745545	1	JH725585.1	ENSJJAG00000014820.1	3721792	3745579	Ska3	7659	1894	157871	No_or_no_constitutive_exon
CCTGCTTTCTTTTCTCCCCCTTTTTACTCGTCCCCCTTTCTTGGGCAAAGGA	3904456	3904639	3904406	3904458	1	JH725585.1	ENSJJAG00000015372.1	3853153	3910617	Lats2	7659	1894	157871	No_or_no_constitutive_exon
GCAAAAAAGAAATGCACAACCTCATGGTGGTCCTGGATGCTGCAGGGAAGAC	4379409	4379865	4379915	4379863	-1	JH725585.1	ENSJJAG00000014271.1	4379409	4380011	None	7659	1894	157871	No_or_no_constitutive_exon
TAGAAAGTGAAAAGGAAGGGGTTCCGTTAGTACCGCCATTCGGGAAATAGCT	4669865	4670021	4669815	4669867	1	JH725585.1	ENSJJAG00000014461.1	4669664	4670586	None	7659	1894	157871	No_or_no_constitutive_exon
TGCTCACGTGAAGAGCATTGTACCCAGCTCGAGCAGGGGGGGCCCGGGAGCG	598821	598985	598771	598823	1	JH725587.1	ENSJJAG00000020371.1	568792	600268	Exoc3	7659	1894	157871	No_or_no_constitutive_exon
AATGCCCCTTCTTGCTTGTTACCCATTCTCTGCCTCTGTGGGGATGCCAGCT	727404	727500	727354	727406	1	JH725586.1	ENSJJAG00000010834.1	485998	752718	None	7659	1894	157871	Yes
GAAATCATTCCATGTTGACTGATTTCATCCTTGCTGGGTTAACAGACTAGCC	1586014	1586881	1585964	1586016	1	JH725586.1	ENSJJAG00000002845.1	1585954	1586881	None	7659	1894	157871	No_or_no_constitutive_exon
TTTTTGAAATGTACTTCAAACTACTCTCCCAACTTGATTTTTAGGGGAAGCT	2455321	2455449	2455499	2455447	-1	JH725586.1	ENSJJAG00000020788.1	2440348	2486921	Siae	7659	1894	157871	No_or_no_constitutive_exon
CTCCAGTTACCCCTTTGCGTGCACCTTGAGCTGAGCGGGGGAGGGGAGAGCC	2603051	2603287	2603337	2603285	-1	JH725586.1	ENSJJAG00000023863.1	2597091	2606548	Esam	7659	1894	157871	No_or_no_constitutive_exon
AAGGGATCTTTAGCTGTGGCCAACCTAACCTGGGGTGGGGAGTGGAACAGGT	2737559	2737687	2737509	2737561	1	JH725586.1	ENSJJAG00000012565.1	2731976	2749188	Robo3	7659	1894	157871	Yes
AGCGCCCCAGTGTCCGTGCAGCTGCGTGAGTCCGGGGGTGGGCGTGGAAGAG	2743996	2744020	2743946	2743998	1	JH725586.1	ENSJJAG00000012565.1	2731976	2749188	Robo3	7659	1894	157871	No_or_no_constitutive_exon
CCGCCCCTGCCACCACCAGAGGAGGAGGCACACTGGCCCCTGGGGCTGAGAA	2747730	2747806	2747680	2747732	1	JH725586.1	ENSJJAG00000012565.1	2731976	2749188	Robo3	7659	1894	157871	No_or_no_constitutive_exon
AAACCTTTTAAAAAATAAAAAGATAAAGCCTAGAGTTTGGGGTCTAAAAGTC	2755179	2755330	2755380	2755328	-1	JH725586.1	ENSJJAG00000019076.1	2752037	2766438	Robo4	7659	1894	157871	No_or_no_constitutive_exon
ACATGATAATTTGACACTATGGACTTCAGACATGCAGGGTGATGGGGCAGAG	3910693	3910825	3910875	3910823	-1	JH725586.1	ENSJJAG00000008228.1	3910693	3911540	None	7659	1894	157871	No_or_no_constitutive_exon
TATATCCTTTATTTTTTCTTGTTGCCTCTTCTCTGATAGCCTTAGGGAAGCC	2501544	2501666	2501494	2501546	1	JH725588.1	ENSJJAG00000017202.1	2432589	2548584	Map7d2	7659	1894	157871	No_or_no_constitutive_exon
GAGGAGAGCCCAGAGAGGGCAATGACAGTGAGTTAAACAGACAGGGCCAGGG	18250	18434	18200	18252	1	JH725589.1	ENSJJAG00000001570.1	7463	42340	None	7659	1894	157871	No_or_no_constitutive_exon
TGATTCATGGTCCAGCTTCAGAAAGACAGGGACCCACTTTGGGCCTGGAGTG	19001	19460	18951	19003	1	JH725589.1	ENSJJAG00000001570.1	7463	42340	None	7659	1894	157871	No_or_no_constitutive_exon
GGTTCAGGGAGGTTTTTGGGGTCAGGCTCACAGTCTGGGATGAAGCACAGGT	20562	21020	20512	20564	1	JH725589.1	ENSJJAG00000001570.1	7463	42340	None	7659	1894	157871	No_or_no_constitutive_exon
TTTTCTTGGTGGTAGAGGAACAGTGGAGGGTGATACCTGGGCAGGGATAGCT	21041	21558	20991	21043	1	JH725589.1	ENSJJAG00000001570.1	7463	42340	None	7659	1894	157871	No_or_no_constitutive_exon
CCTGCAAGGTAAGCATGCTGACACAGGGCTCTTCTCCTCCACGTGGGCAGTG	1629615	1629782	1629832	1629780	-1	JH725589.1	ENSJJAG00000009871.1	1620780	1630891	Syt2	7659	1894	157871	No_or_no_constitutive_exon
AGCGGGAGGGCCCGGAGGACCCGGGGCCCGGGCCTGGGAGGCAGTGGCAGCT	2090829	2090885	2090935	2090883	-1	JH725589.1	ENSJJAG00000010576.1	2089603	2090955	None	7659	1894	157871	No_or_no_constitutive_exon
GACTGTGAGCTGGGAGCCCCCCGAGAAACTGGGGAAGCTGGGGATCCAAGGC	2260424	2260458	2260508	2260456	-1	JH725589.1	ENSJJAG00000014452.1	2253912	2260849	Mybph	7659	1894	157871	No_or_no_constitutive_exon
AGTGTGCAGAGCGCAGACGTGAGGCTCTCCTCACTCAACACGGTGGGGAGGC	3486945	3487083	3487133	3487081	-1	JH725589.1	ENSJJAG00000008348.1	3443181	3500225	Nlrc5	7659	1894	157871	No_or_no_constitutive_exon
GGGGGGGTTGTTCCTTGGGCCCCTACAGATGTGGTGGGGTGAGGTGGGAGTG	3447766	3447882	3447932	3447880	-1	JH725589.1	ENSJJAG00000008348.1	3443181	3500225	Nlrc5	7659	1894	157871	No_or_no_constitutive_exon
CAAAGACATGCCTGCCTGTCTTTGCCCTTCCCCCACTGCCCACTGGGAAGCC	3443733	3443817	3443867	3443815	-1	JH725589.1	ENSJJAG00000008348.1	3443181	3500225	Nlrc5	7659	1894	157871	No_or_no_constitutive_exon
TTGGCTGAGAATGTAGTTTGTACCAATGTGTGTTTCCTTTGGGAATTTAGTT	3692221	3692315	3692365	3692313	-1	JH725589.1	ENSJJAG00000017148.1	3681703	3778047	Nup93	7659	1894	157871	No_or_no_constitutive_exon
TCTCTCTCCCGTGTCTACCTTGCTTTCTTCCCTCCCCACCGGGGCTGCAGAA	4143783	4143937	4143987	4143935	-1	JH725589.1	ENSJJAG00000017597.1	4137911	4157151	None	7659	1894	157871	Yes
TCTCCTGTGGAGTCTGCCTCACCTCCTGCCACCTTTCCATTCCAGGGAAGAA	407551	407618	407501	407553	1	JH725590.1	ENSJJAG00000015525.1	391747	412475	Arvcf	7659	1894	157871	No_or_no_constitutive_exon
GCCCGCCAGCCCCCTGCCCTGAGGCCCAGCCTTGGAGTAGGTAGAGGGAGTT	661987	662088	662138	662086	-1	JH725590.1	ENSJJAG00000023527.1	655501	662202	Tbx1	7659	1894	157871	No_or_no_constitutive_exon
TGACGCTGCAGTATTGTAAGGGCGTTGCCGCCGCGGCTGCGGGGGCCGAGGC	1424796	1426729	1424746	1424798	1	JH725590.1	ENSJJAG00000009598.1	1423137	1428024	Rimbp3	7659	1894	157871	No_or_no_constitutive_exon
AAATTGTTTATATATTTATTTGAACGGCACAGAGAAAATGAAGTAGGGAGAA	1716703	1716735	1716653	1716705	1	JH725590.1	ENSJJAG00000016254.1	1716669	1717821	None	7659	1894	157871	No_or_no_constitutive_exon
GCAAGACTCGCAGCCTGGGTCGCGCCGAGGGAACCCCGGGGACGCGGGAGAA	1899246	1899462	1899196	1899248	1	JH725590.1	ENSJJAG00000023062.1	1887026	1899794	Scarf2	7659	1894	157871	No_or_no_constitutive_exon
CGCGGCGGGCGGCGACGTGGGTGACAAAGTCCGGGCGCAGGAGGGAGGAGGG	2062320	2062472	2062522	2062470	-1	JH725590.1	ENSJJAG00000011244.1	2060275	2068162	Slc25a1	7659	1894	157871	No_or_no_constitutive_exon
TGTGCTATGGGGGTCCCACGCTGGGGGCAGAAAGAGATGGAGAATGGGAGGG	2071492	2071524	2071442	2071494	1	JH725590.1	ENSJJAG00000012038.1	2071022	2071524	None	7659	1894	157871	No_or_no_constitutive_exon
GCGCGGTCGGGAGGCTCCTCGTCTCGCTGGGCGGCAGAGGGACGGAATAGCC	2205768	2205774	2205824	2205772	-1	JH725590.1	ENSJJAG00000012839.1	2205768	2206719	None	7659	1894	157871	No_or_no_constitutive_exon
TTAGGAAAATGTGCCTGTTAGGACCTTGGATCTGAATTTCAGGGACCAAGAA	2948710	2948746	2948660	2948712	1	JH725590.1	ENSJJAG00000014729.1	2942048	2948746	None	7659	1894	157871	No_or_no_constitutive_exon
GGTGGGTATGGTTACGGGAACCAGGGCAGTGGCTATGGGGGGAGTGGCAGCT	3017770	3018041	3017720	3017772	1	JH725590.1	ENSJJAG00000016030.1	3016913	3018041	None	7659	1894	157871	No_or_no_constitutive_exon
GATGGACAGCTGGCTGAATGTCGGCACGCTCTGTGTTGGGAGAAAATGAGAC	3152328	3152370	3152278	3152330	1	JH725590.1	ENSJJAG00000000501.1	3151420	3152370	None	7659	1894	157871	No_or_no_constitutive_exon
CGTGATCCACCATGGCGGCTGAGGAACCGAAGGCGGCGATGGAGGGCGAGCT	3474067	3474266	3474316	3474264	-1	JH725590.1	ENSJJAG00000012693.1	3472318	3475305	Abt1	7659	1894	157871	No_or_no_constitutive_exon
CCGCACAGCCTGGAAGGTTAAAAGCCAAGAACCAAAGCACACTGAGGGAGAG	3541959	3541973	3541909	3541961	1	JH725590.1	ENSJJAG00000015919.1	3540826	3541973	None	7659	1894	157871	No_or_no_constitutive_exon
CTAGCAACATGCGACCAGAATGGCTGAGTGCAAGCACGGTGCCTGGGGAGCC	743530	743567	743617	743565	-1	JH725591.1	ENSJJAG00000013399.1	742790	859922	Cabin1	7659	1894	157871	No_or_no_constitutive_exon
CCCCTCTGTCTTCCAGAGGGGAAACCGAGTCCATAGCAGGGGAGGCACAGGC	743084	743367	743417	743365	-1	JH725591.1	ENSJJAG00000013399.1	742790	859922	Cabin1	7659	1894	157871	No_or_no_constitutive_exon
CCACAATGTCAAAACATGATGTTTGAAAGAATGACTTAACAGGGGTGGAGGG	1367089	1367240	1367039	1367091	1	JH725591.1	ENSJJAG00000000057.1	1302379	1536401	Myo18b	7659	1894	157871	No_or_no_constitutive_exon
CTGAGTTCCCACGCCCTATGTCCTTCACAGAGAGTGTCCATGTGTGGGAGTC	1833735	1833981	1833685	1833737	1	JH725591.1	ENSJJAG00000015571.1	1764710	1833981	Sez6l	7659	1894	157871	No_or_no_constitutive_exon
CGTGCACTCTTGAGCGTGGTCTCAGTGGCTGTGTGTCTTGTCGGGAACAGGT	1907627	1907722	1907772	1907720	-1	JH725591.1	ENSJJAG00000017425.1	1891407	1924375	Hps4	7659	1894	157871	No_or_no_constitutive_exon
GCACGGCTTCTTTGGGGGTCAGCAACCTCACCACAGTCACCCTGGGGGAGGT	3011032	3011068	3011118	3011066	-1	JH725591.1	ENSJJAG00000015273.1	2963369	3011384	Mn1	7659	1894	157871	No_or_no_constitutive_exon
AGGAGAGGACAGGGGGAGCTGGGAGCTTCTCAGCAGCTGGAGCCAGGGAGGA	2470744	2470919	2470694	2470746	1	JH725592.1	ENSJJAG00000022547.1	2410677	2489449	Rph3a	7659	1894	157871	No_or_no_constitutive_exon
GCTCTCGGTGCCGCCTGGGCTTGGCGCTCGTCCGCGGGCTTGCGGGGCAGGA	3163048	3163150	3162998	3163050	1	JH725592.1	ENSJJAG00000016499.1	3162946	3195916	Anapc7	7659	1894	157871	No_or_no_constitutive_exon
GGAGAAGGATGCTGTTCCTCACCTTCTCTCTCTTGCTTTTGGTGGGGTAGGT	3181727	3181881	3181677	3181729	1	JH725592.1	ENSJJAG00000016499.1	3162946	3195916	Anapc7	7659	1894	157871	Yes
TTATTCTTTAAAATCACTGAGTCTTTCTCTTCTTTCTTGGGGGAAAACAGTA	3221482	3221685	3221735	3221683	-1	JH725592.1	ENSJJAG00000017670.1	3215292	3276223	Atp2a2	7659	1894	157871	Yes
AATTGTGACTCTTATGGACAAGTTAAGGCAAGAATGTGATGTGGGGGGAGTC	2355307	2355458	2355508	2355456	-1	JH725593.1	ENSJJAG00000006161.1	2353522	2360421	Trim72	7659	1894	157871	No_or_no_constitutive_exon
TACTGAGCCAACTTAGTCCCCATCCCGCCCTGGCCTGGCCCGGGGAACAGGA	2463554	2463835	2463504	2463556	1	JH725593.1	ENSJJAG00000019537.1	2462179	2479077	Prss36	7659	1894	157871	No_or_no_constitutive_exon
CGCCCTTACCGCTGTCAGCAATGTGGGCGTTGCTACCGTCACCCAGGGAGCT	2556719	2560848	2560898	2560846	-1	JH725593.1	ENSJJAG00000017743.1	2554263	2561033	Zfp646	7659	1894	157871	No_or_no_constitutive_exon
TATTAACCAAGCCAGAAGACAAGTTGAGGGGGTATAGCTCAGGGGTAGAGCA	2555734	2556668	2556718	2556666	-1	JH725593.1	ENSJJAG00000017743.1	2554263	2561033	Zfp646	7659	1894	157871	No_or_no_constitutive_exon
GGTGATAAATGAATGTTCTTTCCTTCCCTTTGGTCATCCTGGGGCGGCAGAA	3114281	3114353	3114403	3114351	-1	JH725593.1	ENSJJAG00000015269.1	3108884	3123110	Fbrs	7659	1894	157871	No_or_no_constitutive_exon
TTTTGGAAAATCACATTCGGAATTTGCACAAGGTACTGGGAAGAATACAGCA	1734045	1734544	1734594	1734542	-1	JH725594.1	ENSJJAG00000018724.1	1732629	1734790	None	7659	1894	157871	No_or_no_constitutive_exon
GGCTGCCCATTGGCCAAGGTGGCTTTGGCTGTATATATCTGGGAACCCAGTG	1849903	1850143	1850193	1850141	-1	JH725594.1	ENSJJAG00000022424.1	1848956	1850310	None	7659	1894	157871	No_or_no_constitutive_exon
ACTTCACTAAGGGTTGAGGCCTCCTCGGCTGGCTGAGGGAGTGATAGCAGGA	927672	928028	928078	928026	-1	JH725597.1	ENSJJAG00000019281.1	860572	928277	Slc9a1	7659	1894	157871	No_or_no_constitutive_exon
TCCCCCTAAAAGACCCTTGTCCTCTTCTTACGAAGCAAGTGAAGGGCAAGCA	2285900	2286077	2285850	2285902	1	JH725597.1	ENSJJAG00000015640.1	2226050	2306493	Phactr4	7659	1894	157871	No_or_no_constitutive_exon
GTCAGATCTTTCCTTCGTTTCTCCTCTTACTGAGGACGTGTGGGAAGCAGGT	3027069	3027185	3027019	3027071	1	JH725595.1	ENSJJAG00000018771.1	3026610	3029921	Ppox	7659	1894	157871	No_or_no_constitutive_exon
ACCCTTGTTGAGGAATGAGATGGAGCTGTGGTTTCTCTTTAACTTGGGAGGT	1098397	1098510	1098347	1098399	1	JH725598.1	ENSJJAG00000019566.1	1090550	1103252	Tatdn3	7659	1894	157871	No_or_no_constitutive_exon
TCCGTAGACCTAGTGGAGAAAAGCCTTACGTGTGTGACACACGTGGGAAGGC	2738806	2739149	2738756	2738808	1	JH725598.1	ENSJJAG00000016212.1	2737457	2739278	None	7659	1894	157871	No_or_no_constitutive_exon
GCGGAGCCCAGCGGGCTGAGAGCGGAAGTGCGTCTGGCGGGCGCCGGAAGTG	335373	335420	335323	335375	1	JH725599.1	ENSJJAG00000019235.1	335298	364500	Fbxl18	7659	1894	157871	No_or_no_constitutive_exon
CCAACAGAACTAACTTCTCTAACCCTTCTTTTGTTCCCACTGGGATGCAGTT	1371046	1371117	1371167	1371115	-1	JH725599.1	ENSJJAG00000018030.1	1272868	1598198	Sdk1	7659	1894	157871	Yes
AGTTGCCTCACTGTTGGGCTGGCTTACAGATGACGTGAGGGGACAGTGAGCT	1261963	1262149	1262199	1262147	-1	JH725601.1	ENSJJAG00000016527.1	1256045	1275632	None	7659	1894	157871	No_or_no_constitutive_exon
AAGGGTGTTTCTTTACAAGAAGCTTACTTGTATTATTCTCCTGGGCAAAGCA	1372430	1372628	1372678	1372626	-1	JH725601.1	ENSJJAG00000017238.1	1372430	1395339	Srsf11	7659	1894	157871	No_or_no_constitutive_exon
AACTTAGGTTATGAAAGCTCAGCAAGTTGTGAAACGTGGAAGTGGGTAAGAG	3046164	3046358	3046408	3046356	-1	JH725601.1	ENSJJAG00000010529.1	3046164	3047013	None	7659	1894	157871	No_or_no_constitutive_exon
CGGCGACGGTGGCTGCGGTGGTCCATCCCGCGGCGGCGGGAGCGGCGGAGGC	1175571	1175627	1175521	1175573	1	JH725600.1	ENSJJAG00000017447.1	1175270	1322106	Usp24	7659	1894	157871	No_or_no_constitutive_exon
AATCAGTTTGACCTTGAGAACCCGTTCCTGCAGATGGCTTAAGGGCAAAGCC	1262050	1262063	1262000	1262052	1	JH725600.1	ENSJJAG00000017447.1	1175270	1322106	Usp24	7659	1894	157871	No_or_no_constitutive_exon
CACATTCCCCCCCAAAAAAAGAAGGAATGCAAGCTGGCCTGGGAAGCCAGGC	1412234	1412425	1412184	1412236	1	JH725600.1	ENSJJAG00000018853.1	1411459	1433870	Dhcr24	7659	1894	157871	No_or_no_constitutive_exon
CCTGGTTCCGCTTTCACCCCGTGCTCCCTTGTCTTGGGCAGGAGAACCAGCT	1463761	1463875	1463925	1463873	-1	JH725600.1	ENSJJAG00000019274.1	1439699	1469532	Lexm	7659	1894	157871	No_or_no_constitutive_exon
CATCATTCCCCCCCTGCAAGGAAGGGATGGGCTCGGGGAAAGAGGGACAGGA	1651395	1651658	1651345	1651397	1	JH725600.1	ENSJJAG00000000105.1	1632749	1653816	Fam151a	7659	1894	157871	No_or_no_constitutive_exon
TGGGTCAAAGGCCTGGAGGGGGCTGTGTGAATCCCCTTCGGGGCACAGAGGC	2004338	2004369	2004288	2004340	1	JH725600.1	ENSJJAG00000001168.1	2003917	2050203	Ssbp3	7659	1894	157871	No_or_no_constitutive_exon
TTGATCCTTAGTACCTCAAGAAAGGGAAAAGAACACAGAAAGAATGGGAGCA	2249734	2249895	2249945	2249893	-1	JH725600.1	ENSJJAG00000010220.1	2247308	2263864	Lrrc42	7659	1894	157871	No_or_no_constitutive_exon
CCGCCTCTGTCACCCCAGTATTTGGAAAGTAGAGACAGGATGATTGGGAGCC	3127670	3127758	3127620	3127672	1	JH725600.1	ENSJJAG00000013040.1	3087229	3146602	Slc1a7	7659	1894	157871	No_or_no_constitutive_exon
GCAGTGTGGCAGAGCCCAGGAACACAGTTTTCTTTGGGTCTGCAGGGCAGTT	3150244	3150264	3150314	3150262	-1	JH725600.1	ENSJJAG00000013643.1	3143045	3170836	Podn	7659	1894	157871	No_or_no_constitutive_exon
GTTTGGTTTGGTCTGGTTTTGATTTTTAAGGAGTGGGGGTAAAAAAAAAGAA	3150137	3150199	3150249	3150197	-1	JH725600.1	ENSJJAG00000013643.1	3143045	3170836	Podn	7659	1894	157871	No_or_no_constitutive_exon
GGATGGGCTGTGAACAGACCCAAGCCGAGTCCAGCCCAAGAACCAGGGAGAC	1234020	1235463	1233970	1234022	1	JH725602.1	ENSJJAG00000011185.1	1226038	1235463	Rp1l1	7659	1894	157871	No_or_no_constitutive_exon
ACTACAATGACAGATACAACAAGATTCGTCGCCACTGGGGGGGGGGAGAGGA	1932561	1932629	1932511	1932563	1	JH725602.1	ENSJJAG00000012899.1	1931827	1932629	None	7659	1894	157871	No_or_no_constitutive_exon
CTGTTGTCCCTTTTCTTTCATGTACCTGGATGTATCTTTCGGGAACTCAGAG	2048010	2048023	2047960	2048012	1	JH725602.1	ENSJJAG00000014137.1	2011060	2178167	Kif13b	7659	1894	157871	No_or_no_constitutive_exon
CACTGAAAAAATTCCTCCTGTATCAGTAGTCCCAGTTATCTAGGGGAAAGAT	2397019	2397023	2397073	2397021	-1	JH725604.1	ENSJJAG00000019329.1	2397019	2435076	Asb11	7659	1894	157871	Yes
GAAATGCGCTTCCTGCAGGAGTGGGTGGAGAGCATGGGAGGTAAAGTAAGTG	2841704	2841724	2841774	2841722	-1	JH725605.1	ENSJJAG00000014985.1	2840738	2841852	None	7659	1894	157871	Yes
AACATCAGAGAAAGTATGAGCGAAAACGTAAAGAGAGAGAGGGATAAAAGAA	2840738	2841103	2841153	2841101	-1	JH725605.1	ENSJJAG00000014985.1	2840738	2841852	None	7659	1894	157871	No_or_no_constitutive_exon
AGAATTGACTTGCAGTCCTTTGACTTCCACGTGTCTTTTTATTGGGACAGGT	2074365	2074559	2074315	2074367	1	JH725606.1	ENSJJAG00000012080.1	2050289	2083461	None	7659	1894	157871	No_or_no_constitutive_exon
GACCCCATCCCACTGCAAGACCTGGTCTCTGCTGGGCGCCTGGGAACCAGCG	343312	343397	343447	343395	-1	JH725607.1	ENSJJAG00000016301.1	343312	346834	None	7659	1894	157871	No_or_no_constitutive_exon
TCCGAGGCGGCCGCGGAGCTTCCGACCGCGGAGCGGCGTCGGGCGCCGAGCC	1646543	1646648	1646698	1646646	-1	JH725607.1	ENSJJAG00000011012.1	1645909	1646759	Ado	7659	1894	157871	No_or_no_constitutive_exon
TAATTTGTTACTTGCTTTGTGTGTGCCTGTGTCTTCAGGGACAGGAGCAGGG	2089634	2089721	2089771	2089719	-1	JH725607.1	ENSJJAG00000019716.1	2085731	2101841	None	7659	1894	157871	No_or_no_constitutive_exon
TTTATGTACTTGAGTTTAAGGTAGAATCCTCTTCTTTCTTTGATGGGCAGGA	238540	238745	238795	238743	-1	JH725609.1	ENSJJAG00000009750.1	189389	272591	Sptan1	7659	1894	157871	No_or_no_constitutive_exon
ACATTAAATATATTCATGCGAGTCACAACTATGCTAGCAACTGGGAACAGCA	318985	318998	318935	318987	1	JH725609.1	ENSJJAG00000018544.1	317963	318998	None	7659	1894	157871	No_or_no_constitutive_exon
TGCCACAGGTAAGCGGCACGGTGTCCCCGAGCGTAAACGGGAGAAGCCAGAG	533823	533999	534049	533997	-1	JH725609.1	ENSJJAG00000018147.1	519748	534199	None	7659	1894	157871	No_or_no_constitutive_exon
CATAGGTGTGAAGGTTGTTCTTGGCACACCCTTCCCAGCAGGGACATCAGGC	1267856	1268016	1268066	1268014	-1	JH725609.1	ENSJJAG00000011671.1	1261020	1283698	None	7659	1894	157871	No_or_no_constitutive_exon
CAAGGCCCTCTGAAATAGTCCCTCCTTGGTCTTGTGGTCCCGGTGGGCAGGG	1290286	1290440	1290490	1290438	-1	JH725609.1	ENSJJAG00000015677.1	1286118	1297904	Cfap157	7659	1894	157871	No_or_no_constitutive_exon
CCTGGACTTTTCGCTGACCTCCTCTCTCCCTTCCCTCTCTCTGGGAGCAGGG	1555674	1555790	1555624	1555676	1	JH725609.1	ENSJJAG00000022029.1	1501077	1562316	Fam129b	7659	1894	157871	No_or_no_constitutive_exon
CCTGCCTGGCTGCTGTGGTTCATGGTTCTTGCTTGTGTCTTCACAGGGAGCA	130524	130612	130662	130610	-1	JH725610.1	ENSJJAG00000011434.1	114842	133174	Cfap100	7659	1894	157871	No_or_no_constitutive_exon
TTCCTGGGCCTCCAAGGTAAAGACCACATGCTCCTTCTCCAGGGGCTAAGAT	129015	129108	129158	129106	-1	JH725610.1	ENSJJAG00000011434.1	114842	133174	Cfap100	7659	1894	157871	No_or_no_constitutive_exon
TCACTCAGCCTCCCTACCTGTATGCCTACCTGGGAGGACCCACAGGGAAGTG	1084578	1084607	1084528	1084580	1	JH725610.1	ENSJJAG00000014814.1	1041839	1094102	Fbln2	7659	1894	157871	No_or_no_constitutive_exon
TCCTGGTCTTCAGACAGAGCTATTGCAGGTCTCTTCTCTTTGGGGAGCAGGT	1796499	1796645	1796695	1796643	-1	JH725610.1	ENSJJAG00000018619.1	1773302	1826581	Grip2	7659	1894	157871	Yes
ACCAGTACCACCTCTCCTTCAGCTCTGACTTCCCGCTTGGGAAGGGAGAGGT	489910	490188	490238	490186	-1	JH725612.1	ENSJJAG00000005424.1	486943	509567	Prdm12	7659	1894	157871	No_or_no_constitutive_exon
GGCAGGCAGGGGCCACATCCACTGATCCAGGCTCCCCTCTGGGGACACAGGT	913743	913867	913917	913865	-1	JH725612.1	ENSJJAG00000015957.1	829459	1025347	Hmcn2	7659	1894	157871	Yes
CTTTCTGTCTCTCTCCTCCCCTCTCTCCCCACCTTGGGAGAGGGGTTCAGGA	875870	875968	876018	875966	-1	JH725612.1	ENSJJAG00000015957.1	829459	1025347	Hmcn2	7659	1894	157871	Yes
AACAGCAAGATGACTTGCTTCTTAGAATCTTTGTGACTCCGGCTGGGCAGAA	1512031	1512098	1512148	1512096	-1	JH725612.1	ENSJJAG00000021809.1	1507934	1514327	Tor1b	7659	1894	157871	No_or_no_constitutive_exon
ATGATAAAGGAAGCCCCTTTTTTTGGACATCTTTCAGATGGGGAGCCCAGAT	907859	908546	907809	907861	1	JH725613.1	ENSJJAG00000009556.1	899345	909450	Zfp78	7659	1894	157871	No_or_no_constitutive_exon
TCCTCAAATGCCTGACCTGTGTAGGTGACCGGGACCGGGAGCGGGACCAGGA	1316838	1316920	1316970	1316918	-1	JH725613.1	ENSJJAG00000014827.1	1311669	1318154	None	7659	1894	157871	No_or_no_constitutive_exon
ATGGGCCTTCTTCTCCTTTTGCCTCACTCTGTGGCGGTTGCTGTGGGAAGAG	689501	689742	689451	689503	1	JH725614.1	ENSJJAG00000010318.1	653540	731018	C8a	7659	1894	157871	Yes
GACGACGCCTGCGCACAGCGTCCGAGCCCCGCTGCCTCCCCGGGGTGCAGAC	145798	145922	145972	145920	-1	JH725616.1	ENSJJAG00000000116.1	124163	146146	Msh5	7659	1894	157871	No_or_no_constitutive_exon
GACGATGACGACGAGGAGCCGGGCCAGGTGGGGGGCGTGGAGGGCGCGAGGG	145955	146003	146053	146001	-1	JH725616.1	ENSJJAG00000000116.1	124163	146146	Msh5	7659	1894	157871	No_or_no_constitutive_exon
GGAGCCGGGCCAGGTGGGGGGCGTGGAGGGCGCGAGGGCGCGGTGGGGAGCC	145798	145989	146039	145987	-1	JH725616.1	ENSJJAG00000000116.1	124163	146146	Msh5	7659	1894	157871	No_or_no_constitutive_exon
GGTCTGGTTTCCAAACTCACTGCCATCCTCAAACCTCCCCGGGGGCTCAGGC	161249	161323	161199	161251	1	JH725616.1	ENSJJAG00000011992.1	160537	162531	Ddah2	7659	1894	157871	No_or_no_constitutive_exon
CTTTTCTTCCTGGGGTTGCTGCTGGCCCTGCCTCCAGGGAAAGAGGTGAGGC	381352	381377	381427	381375	-1	JH725616.1	ENSJJAG00000002508.1	380578	381478	None	7659	1894	157871	No_or_no_constitutive_exon
ATTAAGAAATTATTTAAAATAGTGAAGAGGGGAAATGAAAGTGGGTGTAGCA	1355522	1355714	1355764	1355712	-1	JH725616.1	ENSJJAG00000002510.1	1355522	1368682	Mog	7659	1894	157871	No_or_no_constitutive_exon
TCACTTCTCCCTGCTGCCCCCCATCCCTCCTTGGTTTGGGGGTGGGGCAGGC	1809431	1809688	1809381	1809433	1	JH725616.1	ENSJJAG00000020383.1	1808626	1815142	None	7659	1894	157871	No_or_no_constitutive_exon
GGCCCAGTCTCGGTGGAAGTGAAGACAGGTAAGGACCCCGGGTGACCGAGCT	1903232	1903254	1903304	1903252	-1	JH725616.1	ENSJJAG00000011509.1	1869386	1930088	Tnxb	7659	1894	157871	No_or_no_constitutive_exon
CCCTCATGTCAGAGCCCCCGAGCACTGCGGAGCACACCAGAGGGAAGCAGCC	1900850	1901121	1901171	1901119	-1	JH725616.1	ENSJJAG00000011509.1	1869386	1930088	Tnxb	7659	1894	157871	No_or_no_constitutive_exon
AGCCAGGGCGCAAGTGCAAGATGCACCTGTATGGACTCCGCGAGGGGCAGCG	1890482	1890520	1890570	1890518	-1	JH725616.1	ENSJJAG00000011509.1	1869386	1930088	Tnxb	7659	1894	157871	No_or_no_constitutive_exon
ACAGCAAAGAGCCCAGGCAGGAGGTAGCCCTCAGGGTTGGGCTCAGAGAGGT	1873170	1873357	1873407	1873355	-1	JH725616.1	ENSJJAG00000011509.1	1869386	1930088	Tnxb	7659	1894	157871	No_or_no_constitutive_exon
CGTCCTCCTGCAGCCCCTTGTCCAGCAGCCTGCAGGTACAGAAGAGGGAGCG	1950465	1950492	1950542	1950490	-1	JH725616.1	ENSJJAG00000013700.1	1946997	1958439	Atf6b	7659	1894	157871	No_or_no_constitutive_exon
CCCGGTGGCGGAGGAGACCCCGATGGGGGAGGGGGCCCCGGGGGGCCGAGGG	2026773	2026849	2026899	2026847	-1	JH725616.1	ENSJJAG00000019981.1	2023543	2026992	None	7659	1894	157871	No_or_no_constitutive_exon
GGGGCAGCCCAGAGAAACATCAGGGAACATGAGTAGGGTGGAAAGTGAAGGC	43915	44355	44405	44353	-1	JH725620.1	ENSJJAG00000022106.1	43915	45843	Pnma5	7659	1894	157871	No_or_no_constitutive_exon
CATAGCCTCAGGGGCAAGTCATGGGGAGGGAGGAGCGGCAGGGGAGGGAGGA	227644	227759	227809	227757	-1	JH725620.1	ENSJJAG00000023268.1	227625	228127	None	7659	1894	157871	No_or_no_constitutive_exon
AGCAAGCTTCTGCAGCCGAGGAAGGAGGAGCTGCAGGGAAAGGAGGAGAGGA	329902	330052	330102	330050	-1	JH725620.1	ENSJJAG00000023776.1	327472	330469	None	7659	1894	157871	No_or_no_constitutive_exon
CCAAGGAACTGTGGCTATCAAAGGAGCAATAACTCTTCCAGGGGTTAAAGAT	327472	328572	328622	328570	-1	JH725620.1	ENSJJAG00000023776.1	327472	330469	None	7659	1894	157871	No_or_no_constitutive_exon
GGAGGGGTAACTGGCTGTCGCCCTGTCTTGGCAGGTGACTGGGCAAAGAGCA	364349	364396	364299	364351	1	JH725620.1	ENSJJAG00000024019.1	362411	365556	Zfp92	7659	1894	157871	No_or_no_constitutive_exon
AGCCCACCTTCAACGCGGTCAGGTGGCAAGGTCGTCTGTGCAGCAGGGAGCC	364429	365556	364379	364431	1	JH725620.1	ENSJJAG00000024019.1	362411	365556	Zfp92	7659	1894	157871	No_or_no_constitutive_exon
GAGTGCTCACCAGACAGGAACCCATATCTTGGTGGCTCTGGGCAATGTAGAT	847037	847261	846987	847039	1	JH725620.1	ENSJJAG00000017006.1	838323	851791	Plxnb3	7659	1894	157871	Yes
GCGCGCGGGCCAGGAACCCTAATGGATGGGGGGCCCTTGGGAGGTGACAGGC	1212007	1212036	1212086	1212034	-1	JH725620.1	ENSJJAG00000013849.1	1200844	1212472	Irak1	7659	1894	157871	No_or_no_constitutive_exon
AGTTGGAGGGCCCAGACCTCATCCTCATTGTCTGTACCACCTGGGAGCAGGT	1545290	1545453	1545503	1545451	-1	JH725620.1	ENSJJAG00000015450.1	1526968	1550736	Flna	7659	1894	157871	No_or_no_constitutive_exon
AGAAAGTAGCTTCAGTTTTTTTTTGGTTTTTTTTTTTTCTGTCAGGGTAGGT	200197	200279	200329	200277	-1	JH725621.1	ENSJJAG00000013329.1	182523	200964	None	7659	1894	157871	No_or_no_constitutive_exon
ACTGGGCCCATGATCTCCCCTCTGCTCTCTCACTGGTCCTCAGGGAAAAGTT	1025723	1027226	1025673	1025725	1	JH725621.1	ENSJJAG00000002968.1	1024860	1027332	None	7659	1894	157871	No_or_no_constitutive_exon
AGCGCTACGAAGTGTCCAAAGGAGAGATGGAAAGCCAGGGCAGATAGAAGAC	1858598	1858687	1858548	1858600	1	JH725621.1	ENSJJAG00000018441.1	1857315	1858687	None	7659	1894	157871	No_or_no_constitutive_exon
GAAATGCTCTGAGCTCAGGATCAAAAAGAGGTATAGGGCCTGGGGACAAGAA	238597	238771	238821	238769	-1	JH725622.1	ENSJJAG00000019453.1	236046	239587	None	7659	1894	157871	No_or_no_constitutive_exon
CACTCCTGCCTCTGTGAGTGTTGGTCCTGCCTGATGGTGTGGGAGGGAAGGG	1646952	1647117	1647167	1647115	-1	JH725622.1	ENSJJAG00000001822.1	1646952	1651436	Pram1	7659	1894	157871	No_or_no_constitutive_exon
ACTCCCTCACCCCACTCCTTTGACCACCTAGGGATGGGTGGTGGACACAGGG	179108	179145	179058	179110	1	JH725624.1	ENSJJAG00000021197.1	174909	179145	Fuz	7659	1894	157871	No_or_no_constitutive_exon
TGGGGCTTGTCCGGTTGGGGGTCAGGGGCAGAACTGGAATGGGAAGGCAGGG	284569	284680	284519	284571	1	JH725624.1	ENSJJAG00000004998.1	246387	288907	Tsks	7659	1894	157871	No_or_no_constitutive_exon
GCCCCTCCAGTAAACCCGCTTCTTATCTTTCTCTGACCCTGGGGGCTCAGGA	322867	323020	323070	323018	-1	JH725624.1	ENSJJAG00000009112.1	321381	337652	Cpt1c	7659	1894	157871	No_or_no_constitutive_exon
GAGTCTGTGCTAAGCTCTCTCAAAGCTCAGGCTGGTAGGAGGGCCATGAGGC	642606	642738	642788	642736	-1	JH725624.1	ENSJJAG00000001333.1	639004	663921	Ccdc155	7659	1894	157871	No_or_no_constitutive_exon
CTTTGCCCAAGATGGGGTACAGGTGAGCAGCTCACTTAGGGGATGATGAGGC	817857	817906	817956	817904	-1	JH725624.1	ENSJJAG00000013013.1	792623	839609	Trpm4	7659	1894	157871	No_or_no_constitutive_exon
GCAAGGAGGTCAGATGGGCAAGGTTGCAGGCTGAGTCCCAGGGTAGGCAGGA	807490	807943	807993	807941	-1	JH725624.1	ENSJJAG00000013013.1	792623	839609	Trpm4	7659	1894	157871	No_or_no_constitutive_exon
GCACCCTTAACCCAGCCCTTCTCTCCCCCCTCTTCCCACTAACGGGTCAGGA	849988	850015	850065	850013	-1	JH725624.1	ENSJJAG00000023467.1	844823	893250	Ppfia3	7659	1894	157871	No_or_no_constitutive_exon
AAGGCTTTTAGGAGGGGCCTAGAAGGTCATGTTTGTGGGTGGGTTGGAAGAA	1274431	1274595	1274381	1274433	1	JH725624.1	ENSJJAG00000015096.1	1269967	1274595	None	7659	1894	157871	No_or_no_constitutive_exon
GGCCAACCCTTTCCACTCATTTCTGATTTCCCACGTTCTTCTGGGGACAGAT	1388988	1389154	1388938	1388990	1	JH725624.1	ENSJJAG00000021321.1	1382564	1389935	Car11	7659	1894	157871	No_or_no_constitutive_exon
CCACCTGAGGCTGAGGACTGACCTGGGAAGGACCGGGGCGCTGGGAAGAGGG	1522672	1522722	1522772	1522720	-1	JH725624.1	ENSJJAG00000003385.1	1518788	1638389	Grin2d	7659	1894	157871	No_or_no_constitutive_exon
CCGCCCCGACCGTGGGAATGACGTCGCGCAGAGGTTTCTGGGAGAGGAAGAT	1221255	1221522	1221205	1221257	1	JH725625.1	ENSJJAG00000011072.1	1221182	1236640	Gtpbp8	7659	1894	157871	No_or_no_constitutive_exon
TGAGCGCTGACCTGCACGGATGCCCTCAGACAGAGGAGATGCCAGGGCAGCA	1542002	1542258	1541952	1542004	1	JH725625.1	ENSJJAG00000011821.1	1501011	1543418	Boc	7659	1894	157871	No_or_no_constitutive_exon
TTATACTGGGTATAACTATGGGAACTATGGATATGGACAGGGATATGCAGAC	1412818	1412898	1412768	1412820	1	JH725627.1	ENSJJAG00000000674.1	1411782	1412898	None	7659	1894	157871	No_or_no_constitutive_exon
GGCGTCATGTCTGACTGGCTTTCAGGGGGCAGGGAGTAAGGGAGTGGGAGTA	374554	374562	374612	374560	-1	JH725629.1	ENSJJAG00000017520.1	333702	402050	Itgae	7659	1894	157871	No_or_no_constitutive_exon
GCTAATTACTAGAATTTGTTTTTGAAAATGTCTTTGTGTTGTGGGGTCAGGC	691690	691856	691906	691854	-1	JH725629.1	ENSJJAG00000018000.1	683975	879858	Zzef1	7659	1894	157871	No_or_no_constitutive_exon
CGTGCCAGAGGTCCCGCCACGTACCCTCCCGGGGCCACTCGGGGTTGCAGGT	39539	39645	39695	39643	-1	JH725630.1	ENSJJAG00000016820.1	38648	55732	Tnpo2	7659	1894	157871	No_or_no_constitutive_exon
GGGCCGCTCCCCACCACGCGGTGGCCAGTGTCGGTCTCCTGCACAGGGAGGA	163210	163345	163160	163212	1	JH725630.1	ENSJJAG00000017547.1	155914	163345	Rnaseh2a	7659	1894	157871	No_or_no_constitutive_exon
CTATATCTCACTTCCAGTGCCATCCGCCAACTGCCAGGGCTAGAAGGGAGAC	257151	257290	257340	257288	-1	JH725630.1	ENSJJAG00000021380.1	255374	260188	Syce2	7659	1894	157871	No_or_no_constitutive_exon
TCTCACTTCCAGTGCCATCCGCCAACTGCCAGGGCTAGAAGGGAGACCAGGA	257151	257285	257335	257283	-1	JH725630.1	ENSJJAG00000021380.1	255374	260188	Syce2	7659	1894	157871	No_or_no_constitutive_exon
CTCAGGAGGAGGAAGAAGAAGAGGTGGTGGTGGGACCCAGAGCCCGGGAGAC	525140	525518	525090	525142	1	JH725630.1	ENSJJAG00000015305.1	524789	525518	Ier2	7659	1894	157871	No_or_no_constitutive_exon
TCGCTTTGGAGACGAGATGCCGGCGGCCCGTTACGGGGGAGGAGGAGGAGGA	853983	854052	854102	854050	-1	JH725630.1	ENSJJAG00000020086.1	557258	854107	Cacna1a	7659	1894	157871	No_or_no_constitutive_exon
TGGCACCTGGGGCTCTGAGAAATTCTGCTTTCCCTGACTAGGGCGCACAGAC	660614	660682	660732	660680	-1	JH725630.1	ENSJJAG00000020086.1	557258	854107	Cacna1a	7659	1894	157871	Yes
TTTCTTCTTTCTGTTTTTTCTGTGTGCACCATCCCGTGGGGCTGGGACAGAG	562869	562905	562955	562903	-1	JH725630.1	ENSJJAG00000020086.1	557258	854107	Cacna1a	7659	1894	157871	Yes
GATGGCTCGCTTTGGAGACGAGATGCCGGCGGCCCGTTACGGGGGAGGAGGA	854037	854058	854108	854056	-1	JH725630.1	ENSJJAG00000020086.1	557258	854107	Cacna1a	7659	1894	157871	No_or_no_constitutive_exon
CGGGGCAACCGCCGCCGCCGCCGCCGGGGTGGTCGTGGGCGCCGGAGGAGGT	853719	853983	854033	853981	-1	JH725630.1	ENSJJAG00000020086.1	557258	854107	Cacna1a	7659	1894	157871	No_or_no_constitutive_exon
TTTTGTTTTTTTTAAGACTAGTCAAAAGCAGTACTGAGAAGGGGTGAAAGGG	646477	646698	646748	646696	-1	JH725630.1	ENSJJAG00000020086.1	557258	854107	Cacna1a	7659	1894	157871	No_or_no_constitutive_exon
CCGGGCCCCGCGCAGCAGCAGCAGCAGCCCGCGGTGGCCAGGTCGGGCAGGG	557738	557769	557819	557767	-1	JH725630.1	ENSJJAG00000020086.1	557258	854107	Cacna1a	7659	1894	157871	No_or_no_constitutive_exon
GGTGTTGAGCAGGGCCAGCCATAGCTTGGGAGGTGGGGACGGGGGCCCAGCC	1248514	1248588	1248638	1248586	-1	JH725630.1	ENSJJAG00000019152.1	1246428	1253589	None	7659	1894	157871	No_or_no_constitutive_exon
GCACAACAACCTGCGCGGCGGCGGCGGCGGCGGCGGCGGCGGGGCCAAAGGG	1375089	1375610	1375660	1375608	-1	JH725630.1	ENSJJAG00000010567.1	1375089	1413442	None	7659	1894	157871	No_or_no_constitutive_exon
CTAAACAACTTGGCTTCATTTTACTATTATTATTTTAATAGGGAAGGCAGAT	921487	921671	921721	921669	-1	JH725636.1	ENSJJAG00000011575.1	688604	949446	None	7659	1894	157871	No_or_no_constitutive_exon
TATTCTGACATCATGGAAGGGCTGGTGAGGAGTCCCTTAAACACAGGGAGGT	328553	328674	328503	328555	1	JH725634.1	ENSJJAG00000017625.1	320861	331818	Nutm1	7659	1894	157871	No_or_no_constitutive_exon
TGTGCACTAACCTTTGCCTTGGGGGGTTGGGGGGAAATGGGATTTAGGAGCC	338887	338978	339028	338976	-1	JH725634.1	ENSJJAG00000018687.1	333132	342331	None	7659	1894	157871	No_or_no_constitutive_exon
AAACCAGCCCACTGGTCGGATCCAAGCCATGGTCCCCCAAGGGGGTTCAGGA	602831	602866	602916	602864	-1	JH725637.1	ENSJJAG00000016519.1	599306	603111	None	7659	1894	157871	No_or_no_constitutive_exon
ACCCTGAACAGAGTGAGGCATCTTCAGAAGAGGGATCAGGAGGGGACTAGGA	602485	602798	602848	602796	-1	JH725637.1	ENSJJAG00000016519.1	599306	603111	None	7659	1894	157871	No_or_no_constitutive_exon
AAGGGTGCTGTTTTCCTGATGAACCAGATACCAGCACAAGGGGGAAAGAGAC	599306	599472	599522	599470	-1	JH725637.1	ENSJJAG00000016519.1	599306	603111	None	7659	1894	157871	No_or_no_constitutive_exon
CAGGGGCTCCCCTGGGGATCCTCCCTCTCTCCCCTGCCCAGGGGAGGGAGGG	278515	278530	278580	278528	-1	JH725635.1	ENSJJAG00000023081.1	274472	346459	Kcnc3	7659	1894	157871	No_or_no_constitutive_exon
CGGGTCCCCCTGTCCCTCCCCCCAGGTTAGCAATTGGGAATGGCTGGGAGGG	275633	275667	275717	275665	-1	JH725635.1	ENSJJAG00000023081.1	274472	346459	Kcnc3	7659	1894	157871	No_or_no_constitutive_exon
GTGAGGGCAGGCGGGAGGAGGGCCTGGGAGGGAATAGGGAAGAGTGAGAGTT	417379	417451	417501	417449	-1	JH725635.1	ENSJJAG00000008755.1	413742	433918	Fam71e1	7659	1894	157871	No_or_no_constitutive_exon
GGGTACTCATGTGTGTGTCTCTCCGTCTCTGTCCAGGTCAGGGTGATAAGAG	1000925	1001071	1001121	1001069	-1	JH725635.1	ENSJJAG00000015835.1	997670	1001487	Klk7	7659	1894	157871	No_or_no_constitutive_exon
GGAGTCACTGGGTCACAACGTAAACATTGCTCTTGGGGTTCGTGGGATAGGA	1133817	1134071	1134121	1134069	-1	JH725635.1	ENSJJAG00000001294.1	1132641	1137728	None	7659	1894	157871	No_or_no_constitutive_exon
GGAGGAAGCAGGGAAGCGGACCTGGCACTGATTGCCTGTGGCTGGGGCAGGG	23924	24102	24152	24100	-1	JH725642.1	ENSJJAG00000012491.1	9532	33872	Ccdc9	7659	1894	157871	No_or_no_constitutive_exon
GCTCAGAGTGCCCACATTCACAGTGACTCTGGGATTGGTTTGTAGGGAAGAT	196032	196247	195982	196034	1	JH725642.1	ENSJJAG00000019068.1	175699	216990	Zc3h4	7659	1894	157871	No_or_no_constitutive_exon
AGCGACCCTCAGGCGCCTGACCCGTCCCCTTCCGCTACCGCCATGGGAAGGG	563549	563680	563730	563678	-1	JH725644.1	ENSJJAG00000000632.1	539396	563767	Fundc2	7659	1894	157871	No_or_no_constitutive_exon
TGAACCCAGTTGAATATAATCACTCTTTCTCACCCCTTTTTTGGGCAAAGGA	657280	657366	657230	657282	1	JH725644.1	ENSJJAG00000003754.1	570626	702736	F8	7659	1894	157871	Yes
CAGTGGGGGTGGGCGTTGGAAACCCGGCCTGACCACAGCCTGATGGGCAGGC	306354	306437	306304	306356	1	JH725645.1	ENSJJAG00000008371.1	299301	316970	None	7659	1894	157871	No_or_no_constitutive_exon
AGCTGGATAAGGATAGGAGGGAACTGCAGGGTAGAAGAGTTGGGTGGGAGGG	382672	382688	382738	382686	-1	JH725645.1	ENSJJAG00000011375.1	381295	385741	Tnni3	7659	1894	157871	No_or_no_constitutive_exon
AGACTTAGATTCTGGGAGCTGGATAAGGATAGGAGGGAACTGCAGGGTAGAA	382672	382704	382754	382702	-1	JH725645.1	ENSJJAG00000011375.1	381295	385741	Tnni3	7659	1894	157871	No_or_no_constitutive_exon
GAACTCACAGCGATCCTCCTACCCCTGCCTCCCGAGTGCTGGGATTTAAGGC	414595	414810	414860	414808	-1	JH725645.1	ENSJJAG00000013059.1	387357	418039	Dnaaf3	7659	1894	157871	No_or_no_constitutive_exon
GCAAAATAGGAGCCAAAGGGGGGGGGGACCAGATTTGTGGAGCTGGGGAGGG	602139	602274	602089	602141	1	JH725645.1	ENSJJAG00000021973.1	598839	661701	Brsk1	7659	1894	157871	No_or_no_constitutive_exon
GCAGCTACTTCTCTGCCATCTTTCTGAACTGTTGGTCTTTGCTCAGGGAGAA	173133	173221	173083	173135	1	JH725646.1	ENSJJAG00000008855.1	172483	181836	None	7659	1894	157871	No_or_no_constitutive_exon
GGGCGAGGGGCGGGCCGGAGCGGGCGGGGCTGACGGCCGGGGCGGGTCAGGC	27528	27794	27844	27792	-1	JH725649.1	ENSJJAG00000000533.1	26348	28397	None	7659	1894	157871	No_or_no_constitutive_exon
GAGCCTACGAGGCTCCCGCACGGGCCGGGATCGAGACCGCGAGCGGGAAGGG	349721	350222	349671	349723	1	JH725652.1	ENSJJAG00000009758.1	347619	356066	Syde1	7659	1894	157871	No_or_no_constitutive_exon
ACGGGGGCCTCTCGGCACCCTCAGCCCAGTGCAGCTGTTGCTGGGTAGAGGG	452355	452510	452560	452508	-1	JH725652.1	ENSJJAG00000012676.1	407078	452873	Notch3	7659	1894	157871	No_or_no_constitutive_exon
ACCCTGGGGGGCCACAGCTGCGTGTGCGTCAACGGCTGGACGGGCGAGAGCT	445082	445193	445243	445191	-1	JH725652.1	ENSJJAG00000012676.1	407078	452873	Notch3	7659	1894	157871	No_or_no_constitutive_exon
TCTGGGGTGCTCGCTGCGAGCGGGTAGCACATTCCTGCCGGGAGCTGCAGTG	425166	425334	425384	425332	-1	JH725652.1	ENSJJAG00000012676.1	407078	452873	Notch3	7659	1894	157871	No_or_no_constitutive_exon
GGGAATGCCCAGCTTGTCCTTGGTACGGCCTCGCCACTTCCGAAGGGCAGGT	414380	414574	414624	414572	-1	JH725652.1	ENSJJAG00000012676.1	407078	452873	Notch3	7659	1894	157871	Yes
GGCGCTGGGTACGTTAGGGCCAGGGTGGGATGCTGGGACCCAGGGGTGAGTC	427176	427181	427231	427179	-1	JH725652.1	ENSJJAG00000012676.1	407078	452873	Notch3	7659	1894	157871	No_or_no_constitutive_exon
AGGAGGAGCAGCAGCAGGAGGAGGAGGAGGAGCAGCAGGAGGACGGGGAGGA	424768	425025	425075	425023	-1	JH725652.1	ENSJJAG00000012676.1	407078	452873	Notch3	7659	1894	157871	No_or_no_constitutive_exon
GGCAGGGCAGAAGCCGTTGGCTGGGTCACCTGGAGGTGAGGGACGTGGAGAG	620974	620997	621047	620995	-1	JH725652.1	ENSJJAG00000012334.1	602247	642111	Akap8l	7659	1894	157871	No_or_no_constitutive_exon
TGCTGCAGGAGGTGGCCGACGGCCTAGCCGGCCGGGGGGACGACAGTGAGGA	666736	667116	667166	667114	-1	JH725652.1	ENSJJAG00000013018.1	647919	677423	None	7659	1894	157871	No_or_no_constitutive_exon
GCCTGCCTGCCTCCCTCCCCTTTCTGATTGTCACGCCTGTGGGAGCACAGGG	697660	697733	697783	697731	-1	JH725652.1	ENSJJAG00000014593.1	682193	699891	Rasal3	7659	1894	157871	Yes
GGCCGGGCGCAGGTGAGGAGCCGATGCAGCACCCTATGGGGAGCGGGGAGGA	692504	692558	692608	692556	-1	JH725652.1	ENSJJAG00000014593.1	682193	699891	Rasal3	7659	1894	157871	Yes
GGAGTGGGGCACGGAAGGAAGGGTCCGTCAGATGGAAGACTGGGCATGAGCT	692446	692480	692530	692478	-1	JH725652.1	ENSJJAG00000014593.1	682193	699891	Rasal3	7659	1894	157871	Yes
CCGGAGGAGTCCGCAGCACGACCCGGACTCCAGGCTGGGAGCTGGGTGAGTC	683058	683076	683126	683074	-1	JH725652.1	ENSJJAG00000014593.1	682193	699891	Rasal3	7659	1894	157871	Yes
GGCAGATGGCTCTGGGACCTGACGGACACGCCTTGTACCCAAGGGCGAAGCT	699160	699201	699251	699199	-1	JH725652.1	ENSJJAG00000014593.1	682193	699891	Rasal3	7659	1894	157871	No_or_no_constitutive_exon
CTCGGACCTGTTTGTTCACGGGTAACTCTGCTTCTTTCTTGGGGCCACAGGA	385618	385750	385568	385620	1	JH725654.1	ENSJJAG00000011614.1	274822	406807	Bcr	7659	1894	157871	No_or_no_constitutive_exon
GGCCAGTCTTTGTCCAGGTGGTGCTACATGGAGAAGGGGTGAGTGGCTAGCG	247070	247185	247020	247072	1	JH725655.1	ENSJJAG00000009882.1	229145	271385	Lig1	7659	1894	157871	No_or_no_constitutive_exon
GGCAAAGGGGACAGCGGGCCACCTGGGGAAGACACCGTCTGTGGCGGGAGTT	308750	308773	308700	308752	1	JH725655.1	ENSJJAG00000013924.1	283366	325348	Pla2g4c	7659	1894	157871	No_or_no_constitutive_exon
CCTCCTCACCTTATTTTCAACTCTGCCTTGCCCATTTTCTGCTGGGGCAGGT	131364	131518	131568	131516	-1	JH725656.1	ENSJJAG00000012369.1	128250	136896	Was	7659	1894	157871	Yes
TAGGGGGCAACAGTCCACCATAACCCGGAGACAGCCGGCGGTGGGTGAAGGA	287029	287147	287197	287145	-1	JH725656.1	ENSJJAG00000011492.1	247880	287471	Tbc1d25	7659	1894	157871	No_or_no_constitutive_exon
GAATACGGGGGCTGGGGTGATGAGGATGATGATGTCTGGCTGGGACGAAGAC	114603	114900	114553	114605	1	JH725658.1	ENSJJAG00000000169.1	113786	114900	None	7659	1894	157871	No_or_no_constitutive_exon
GGCAACTTCCAAGCCAGAAGACAGTAGTGGTGGAAGAAGGGAAAAAGCAGAC	195101	195507	195051	195103	1	JH725662.1	ENSJJAG00000000135.1	194474	196618	None	7659	1894	157871	No_or_no_constitutive_exon
GTCATGGCTCTGCTCACCCTCTGCCTCATCATGATCCTGTGAGTTGGGAGAA	174507	174557	174607	174555	-1	JH725667.1	ENSJJAG00000010578.1	167330	177702	None	7659	1894	157871	No_or_no_constitutive_exon
AGCCAGAGGCCCAGTGTCCTACTAGGGTGGGAGAAGAGGGAGGGCTCAAGGG	429385	429482	429532	429480	-1	JH725667.1	ENSJJAG00000011882.1	421101	432972	None	7659	1894	157871	No_or_no_constitutive_exon
CGACTCACCGTGATCCTCCTACGTCTGCCTCCCAAGTGCTGGGACTAAAGGC	115952	115994	116044	115992	-1	JH725672.1	ENSJJAG00000001143.1	109525	116059	Zfp446	7659	1894	157871	No_or_no_constitutive_exon
GACGTGGCTTACTTATCAGGTAGTGGGTGAGGCTGAGTGGGCAGGGCAAGAA	110262	110367	110417	110365	-1	JH725672.1	ENSJJAG00000001143.1	109525	116059	Zfp446	7659	1894	157871	No_or_no_constitutive_exon
GCAGCGGGATGGGGAGGCTGAGGAGTTGGAGCAGGGTGGGCAGTGAGCAGAC	263370	263573	263320	263372	1	JH725674.1	ENSJJAG00000002104.1	252273	263573	Sbk2	7659	1894	157871	No_or_no_constitutive_exon
CGGCGGCCGGGGTCGGAGCCGGAGCCGGCGAAACCGCGGCGGGAGCGGAGGA	131113	131730	131780	131728	-1	JH725675.1	ENSJJAG00000003876.1	128464	131919	Six5	7659	1894	157871	No_or_no_constitutive_exon
TCCCCCCAGTCTGGTGGCCTGATGGTGCTGTCACTCAGGGGCTGGATGAGCC	214986	215028	214936	214988	1	JH725686.1	ENSJJAG00000003755.1	207798	222217	Rtn2	7659	1894	157871	No_or_no_constitutive_exon
CGTCAGTCCGTTCAGTCCCGTCCTGTCCCGTGTGCGGTCCGCGGTGGGAGGA	174468	174526	174418	174470	1	JH725689.1	ENSJJAG00000004337.1	169141	174526	None	7659	1894	157871	No_or_no_constitutive_exon
AAGAGAGTAAGCTAAAAAGAAAGATGATTTATGACTAATCATGGGTTGAGAC	206246	206286	206336	206284	-1	JH725693.1	ENSJJAG00000000761.1	152945	224466	None	7659	1894	157871	No_or_no_constitutive_exon
GGAAGGGGCGGGATGGCACAGCTGAGCGTGTCCCCTCTCGGCGGGAGCAGGT	153826	153943	153993	153941	-1	JH725693.1	ENSJJAG00000000761.1	152945	224466	None	7659	1894	157871	Yes
TGTGGAGTGAAGCCGGGCCTGGGGGGAGAGATCGAAGCCCCGGGGGGGAGGA	222983	223157	223207	223155	-1	JH725693.1	ENSJJAG00000000761.1	152945	224466	None	7659	1894	157871	No_or_no_constitutive_exon
GAACTCACACTGATCCTCCTCCCTCTGCTTCCCGAGTGCTGGGATGAAAGGT	152519	152778	152469	152521	1	JH725698.1	ENSJJAG00000000139.1	117234	152778	Zyg11b	7659	1894	157871	No_or_no_constitutive_exon
CTCCGCGTCCGGCGGCGGCGGTTCCGGCGGCGGCGGTTCCGGGGCCGGAGCC	131089	131358	131039	131091	1	JH725707.1	ENSJJAG00000017983.1	130506	134968	None	7659	1894	157871	No_or_no_constitutive_exon
TCCACTTCCCAGCTTTACTGTCAGAGAGTGTCTCCATCCTACTCGGGGAGAA	46177	46719	46127	46179	1	JH725702.1	ENSJJAG00000000100.1	45917	47585	None	7659	1894	157871	No_or_no_constitutive_exon
AGACTGACCTTGCTAATTTGGGCGATGTGGCTTCTTATGGGAAGTAAGAGCC	26507	26612	26662	26610	-1	JH725753.1	ENSJJAG00000007156.1	26161	28788	None	7659	1894	157871	No_or_no_constitutive_exon
CTGCATTTACTTGGATATTTCCTCTCCTTTACTTCCCCCTAATGGGCCAGTG	3027	3257	2977	3029	1	JH726647.1	ENSJJAG00000001049.1	992	5737	Mospd3	7659	1894	157871	Yes
TGACAAACTTTCTCTGTGGGGTACCATCCTCATCTTGGTGGGATGTGCAGTT	3812	3845	3895	3843	-1	AKZC01325344.1	ENSJJAG00000000249.1	2535	4439	None	7659	1894	157871	No_or_no_constitutive_exon
TGTCGGGACATGTTCTCCAAAATGGCCACATACCTGACTGGGGAACTGAGAG	1898	2106	1848	1900	1	JH729759.1	ENSJJAG00000000209.1	1420	2106	None	7659	1894	157871	No_or_no_constitutive_exon
